# Supplementary material for: Genome-wide identification of 5-methylcytosine sites in bacterial genomes by high-throughput sequencing of MspJI restriction fragments
Source: PLoS One. 2021 May 11;16(5):e0247541. doi: 10.1371/journal.pone.0247541 (PMC8112702; doi:10.1371/journal.pone.0247541)
Supplement: S1 Dataset — (GZ) [file pone.0247541.s003.gz]

Archive with 14 entries (13 files):
- Data_set_1
- Data_set_1/Aci_calcoaceticus_11_MspJI_processed.fasta
- Data_set_1/Aer_hydrophila_2010921_FspEI_processed.fasta
- Data_set_1/Clone_MAvaII_7_MspJI_processed.fasta
- Data_set_1/Ana_flos-aquae_1939638_MspJI_processed.fasta
- Data_set_1/Ana_flos-aquae_1939644_FspEI_processed.fasta
- Data_set_1/Art_NEB688_2488788_MspJI_processed.fasta
- Data_set_1/Bac_N3536_1939641_MspJI_processed.fasta
- Data_set_1/Ber_marisrubri_1811499_MFL_processed.fasta
- Data_set_1/Dei_radiodurans_1879547_MspJI_processed.fasta
- Data_set_1/Dei_radiodurans_1879550_FspEI_processed.fasta
- Data_set_1/Rho_sphaeroides_241_1811506_MF_processed.fasta
- Data_set_1/Rho_sphaeroides_CH10_1811507_MF_processed.fasta
- Data_set_1/Xan_badrii_2128253_MspJI_processed.fasta
