# Supplementary material for: Genome-wide identification of 5-methylcytosine sites in bacterial genomes by high-throughput sequencing of MspJI restriction fragments
Source: PLoS One. 2021 May 11;16(5):e0247541. doi: 10.1371/journal.pone.0247541 (PMC8112702; doi:10.1371/journal.pone.0247541)
Supplement: S1 Dataset — (GZ) [file pone.0247541.s003.gz › Data_set_1/Aci_calcoaceticus_11_MspJI_processed.fasta]

>raw_data/181217_C2CL7/11_merged|reference Acc_ch_v3_motif_mod_final_jobs_028_028405_data_consensus|length 44|copies 1
AAAAAAACAATATTATATCTCCAGGATCAAGCCGCAGCATTACC
>raw_data/181217_C2CL7/11_merged|reference Acc_ch_v3_motif_mod_final_jobs_028_028405_data_consensus|length 73|copies 4
AAAAAAAGCCAGCCCCAATGATATGGTGTTCAGCAGGACATAAGCTGTGAGAAAGTATTTCTCCTTTAAGAAG
>raw_data/181217_C2CL7/11_merged|reference Acc_ch_v3_motif_mod_final_jobs_028_028405_data_consensus|length 53|copies 1
AAAAAACATAAAACATTTCTGTTGCGATCTGCAAACTTCTTTCCGCATATACT
>raw_data/181217_C2CL7/11_merged|reference Acc_ch_v3_motif_mod_final_jobs_028_028405_data_consensus|length 52|copies 1
AAAAAACATTAGCCTATGATCGAAAATAATAAAATCAGGCAAAATCTAAAGG
>raw_data/181217_C2CL7/11_merged|reference Acc_ch_v3_motif_mod_final_jobs_028_028405_data_consensus|length 53|copies 1
AAAAAACCGCTTTGCAGGTGGCAACAGAACTTACTGCACACGATGCTCTGGCG
>raw_data/181217_C2CL7/11_merged|reference Acc_ch_v3_motif_mod_final_jobs_028_028405_data_consensus|length 79|copies 1
AAAAAACCGCTTTGCAGGTGGCAACAGAACTTACTGCACACGATGCTCTGGCGGCGCATGCACGCGATGAGCTGGGAAT
>raw_data/181217_C2CL7/11_merged|reference Acc_ch_v3_motif_mod_final_jobs_028_028405_data_consensus|length 72|copies 1
AAAAAAGCAGATGATAGCAAATACGAATCTGATGAGCTAAAAGATGTTTCTCTGGATGAGGTTAAAAAATGG
>raw_data/181217_C2CL7/11_merged|reference Acc_ch_v3_motif_mod_final_jobs_028_028405_data_consensus|length 31|copies 1
AAAAAAGCTTTTTGCGCGCTTACCGCAAAGT
>raw_data/181217_C2CL7/11_merged|reference Acc_ch_v3_motif_mod_final_jobs_028_028405_data_consensus|length 74|copies 1
AAAAAATGTCTAAGCAGGTGCGCATTATCCCACAACTTGTTTTCTATTTAGACACAAGTCTGGATGATGTAGAA
>raw_data/181217_C2CL7/11_merged|reference Acc_ch_v3_motif_mod_final_jobs_028_028405_data_consensus|length 31|copies 2
AAAAACAAGCAGGCCGCGCTGTCCGTTCCTA
>raw_data/181217_C2CL7/11_merged|reference Acc_ch_v3_motif_mod_final_jobs_028_028405_data_consensus|length 37|copies 1
AAAAACAATATCGTCCAGATCCTGATACATCAATCAA
>raw_data/181217_C2CL7/11_merged|reference Acc_ch_v3_motif_mod_final_jobs_028_028405_data_consensus|length 52|copies 1
AAAAACACCACATCGCGCTGTGGGATGTTATCGAAAGTTGTGAAAGAAAAGG
>raw_data/181217_C2CL7/11_merged|reference Acc_ch_v3_motif_mod_final_jobs_028_028405_data_consensus|length 43|copies 10
AAAAACCACACCGCCGGATCCTATTTCCAGAGTTCGGGCACCA
>raw_data/181217_C2CL7/11_merged|reference Acc_ch_v3_motif_mod_final_jobs_028_028405_data_consensus|length 65|copies 1
AAAAACCACACCGCCGGATCCTATTTCCAGAGTTCGGGCACCACACAAATGACGCGCTCCAAACA
>raw_data/181217_C2CL7/11_merged|reference Acc_ch_v3_motif_mod_final_jobs_028_028405_data_consensus|length 70|copies 1
AAAAACCCGAATTCGGGAAAATTCTTACAGAAGCTTATCAGTATTGGATGAAAACATTACCTTATCAGTT
>raw_data/181217_C2CL7/11_merged|reference Acc_ch_v3_motif_mod_final_jobs_028_028405_data_consensus|length 30|copies 1
AAAAACCGTGTCCCGCGCCAGGGTAATAGC
>raw_data/181217_C2CL7/11_merged|reference Acc_ch_v3_motif_mod_final_jobs_028_028405_data_consensus|length 54|copies 1
AAAAACGAAACTGGACAACCAGAAAATATTTTTGGAACGAGTTCGATCGTGCCA
>raw_data/181217_C2CL7/11_merged|reference Acc_ch_v3_motif_mod_final_jobs_028_028405_data_consensus|length 69|copies 1
AAAAACTCGCGAGAAACGGCGCTGGCCATTGTTGGAATCGAACTTTCTAACCCAAATGATTTTGAAGGC
>raw_data/181217_C2CL7/11_merged|reference Acc_ch_v3_motif_mod_final_jobs_028_028405_data_consensus|length 62|copies 1
AAAAACTCTATGGGTCCGAAAATTTGTGGGAGAAAAGGATGGCTATCGTTGGGACGATGTAT
>raw_data/181217_C2CL7/11_merged|reference Acc_ch_v3_motif_mod_final_jobs_028_028405_data_consensus|length 76|copies 1
AAAAACTCTATGGGTCCGAAAATTTGTGGGAGAAAAGGATGGCTATCGTTGGGACGATGTATTACATCAAAAAAGG
>raw_data/181217_C2CL7/11_merged|reference Acc_ch_v3_motif_mod_final_jobs_028_028405_data_consensus|length 43|copies 1
AAAAACTGGTAAGCCTTGATCAAAAGCGCGTCGCCGGAAAGAA
>raw_data/181217_C2CL7/11_merged|reference Acc_ch_v3_motif_mod_final_jobs_028_028405_data_consensus|length 53|copies 1
AAAAACTTTCTGCTTGCGGAGCTGACAGAAGCGGATCTTGACAACCTGGATTT
>raw_data/181217_C2CL7/11_merged|reference Acc_ch_v3_motif_mod_final_jobs_028_028405_data_consensus|length 47|copies 1
AAAAAGAATCAAGTGGGTGACTGAAGAGGGTTTTTATAAATGATGGG
>raw_data/181217_C2CL7/11_merged|reference Acc_ch_v3_motif_mod_final_jobs_028_028405_data_consensus|length 57|copies 1
AAAAAGCAGAAGGCTCCTTCTCATATTAATGGCATCTGCGATGTAGACCACGCCGCT
>raw_data/181217_C2CL7/11_merged|reference Acc_ch_v3_motif_mod_final_jobs_028_028405_data_consensus|length 51|copies 1
AAAAAGCAGATAATCAAATTTTGCTTTGTCTGCTCCCCTATTATACGCTTC
>raw_data/181217_C2CL7/11_merged|reference Acc_ch_v3_motif_mod_final_jobs_028_028405_data_consensus|length 59|copies 1
AAAAAGCGAATGACCTCCGGCATTGAAACTCGTTGGCGAATTGACGCCCAATGTTGCAT
>raw_data/181217_C2CL7/11_merged|reference Acc_ch_v3_motif_mod_final_jobs_028_028405_data_consensus|length 73|copies 1
AAAAAGCTTTTTGCGCGCTTACCGCAAAGTCCGTATTTTCAAAACCAATATGCAGGCGCGTGCGGATTCGCTC
>raw_data/181217_C2CL7/11_merged|reference Acc_ch_v3_motif_mod_final_jobs_028_028405_data_consensus|length 50|copies 1
AAAAAGGATAAGGTATTGGAAAATGTCACGTCCAATATTTCATTCAGAGG
>raw_data/181217_C2CL7/11_merged|reference Acc_ch_v3_motif_mod_final_jobs_028_028405_data_consensus|length 71|copies 1
AAAAAGTTTCTTTACAGCGACCACGAGATTTTTCTTCGTGAGCTGATTTCTAACGCGACAGATGCGACAAC
>raw_data/181217_C2CL7/11_merged|reference Acc_ch_v3_motif_mod_final_jobs_028_028405_data_consensus|length 75|copies 1
AAAAATATTTTATTTATATCGGTTTTCATGTCGTGGTTTTGCAGTGCTCAGGTGGGTATTAATACAGTGTCACCT
>raw_data/181217_C2CL7/11_merged|reference Acc_ch_v3_motif_mod_final_jobs_028_028405_data_consensus|length 65|copies 1
AAAAATCAGATTTGGTTTTAGCCAAAACTTATAAAACTATGATTAAAATCTACAACAGAAAAGAA
>raw_data/181217_C2CL7/11_merged|reference Acc_ch_v3_motif_mod_final_jobs_028_028405_data_consensus|length 40|copies 1
AAAAATGATCCGCCAGGCAGAATGGTGATGGTCTGCTTCC
>raw_data/181217_C2CL7/11_merged|reference Acc_ch_v3_motif_mod_final_jobs_028_028405_data_consensus|length 71|copies 1
AAAAATTCTACTCCACGCCCTTAACGCCAATTTTCAACATTCTTAGCGACAGTTCGCGGAAATCTCCCAAC
>raw_data/181217_C2CL7/11_merged|reference Acc_ch_v3_motif_mod_final_jobs_028_028405_data_consensus|length 71|copies 1
AAAAATTGCATGCCGAATTAACAGAACAAATCGAGCAAGGAGCAGATCCAGAAGACAGAGAAGAATATACC
>raw_data/181217_C2CL7/11_merged|reference Acc_ch_v3_motif_mod_final_jobs_028_028405_data_consensus|length 65|copies 1
AAAAATTTTGAGAAAATATCCAAAAAATTCTTCGGGAAAACAATAGATCTGGAACTGAAAGCTCT
>raw_data/181217_C2CL7/11_merged|reference Acc_ch_v3_motif_mod_final_jobs_028_028405_data_consensus|length 31|copies 1
AAAACAAAACCGATCGCGATAATGCAAATAT
>raw_data/181217_C2CL7/11_merged|reference Acc_ch_v3_motif_mod_final_jobs_028_028405_data_consensus|length 31|copies 1
AAAACAACGCAGCTTCTTTTCTGGAATTGCT
>raw_data/181217_C2CL7/11_merged|reference Acc_ch_v3_motif_mod_final_jobs_028_028405_data_consensus|length 37|copies 1
AAAACAATATCGTCCAGATCCTGATACATCAATCAAT
>raw_data/181217_C2CL7/11_merged|reference Acc_ch_v3_motif_mod_final_jobs_028_028405_data_consensus|length 36|copies 1
AAAACACGAAATTCCGGATCTGGACAACAAAGGATT
>raw_data/181217_C2CL7/11_merged|reference Acc_ch_v3_motif_mod_final_jobs_028_028405_data_consensus|length 55|copies 1
AAAACAGAACCTATCAGGATCTGCTTAAAAACCCTCAGGATGAGAAAAATTTTGA
>raw_data/181217_C2CL7/11_merged|reference Acc_ch_v3_motif_mod_final_jobs_028_028405_data_consensus|length 57|copies 1
AAAACATTAGCTATCAAGACTTTGGCTGATGCCGTACACGGGCAGTTTTCCAGGATT
>raw_data/181217_C2CL7/11_merged|reference Acc_ch_v3_motif_mod_final_jobs_028_028405_data_consensus|length 62|copies 1
AAAACATTTCCATCACGATCAATTCAAGGGGCGGTCAGATATTCGATGCCTCAGCAATGCAC
>raw_data/181217_C2CL7/11_merged|reference Acc_ch_v3_motif_mod_final_jobs_028_028405_data_consensus|length 79|copies 1
AAAACATTTCCATCACGATCAATTCAAGGGGCGGTCAGATATTCGATGCCTCAGCAATGCACGACTTTATTCAGGATCT
>raw_data/181217_C2CL7/11_merged|reference Acc_ch_v3_motif_mod_final_jobs_028_028405_data_consensus|length 66|copies 1
AAAACCCACTTCGTGCGCTAAGAGCCCTACTCCTTTTGTGGTCTGTCTTCCGATTCCTGCTTTCTG
>raw_data/181217_C2CL7/11_merged|reference Acc_ch_v3_motif_mod_final_jobs_028_028405_data_consensus|length 62|copies 2
AAAACCGATCGCAACCAGATCTTGATCTGTTTGAGTGCTGTCATATTGGGGAAACAGTGTCT
>raw_data/181217_C2CL7/11_merged|reference Acc_ch_v3_motif_mod_final_jobs_028_028405_data_consensus|length 31|copies 1
AAAACCGCAAAAACCGCGCTGTCCGCTGTAT
>raw_data/181217_C2CL7/11_merged|reference Acc_ch_v3_motif_mod_final_jobs_028_028405_data_consensus|length 75|copies 1
AAAACCGCAAAAACCGCGCTGTCCGCTGTATCTTTTGCAAGCCATGGCTCATCCTTAGTTTTTGCAAAAGGATGC
>raw_data/181217_C2CL7/11_merged|reference Acc_ch_v3_motif_mod_final_jobs_028_028405_data_consensus|length 71|copies 1
AAAACCGCTTGTTATGAGATTGTTATCAAATTAAAAAATCCTGCAAAAGCAGATCTGATAAAAAACAACCT
>raw_data/181217_C2CL7/11_merged|reference Acc_ch_v3_motif_mod_final_jobs_028_028405_data_consensus|length 71|copies 2
AAAACTGAGGGGGAAAAAGTAAAGACTATATTTTTATCCACCCAAGCCAGAGATCCTGCACCGTATTACCA
>raw_data/181217_C2CL7/11_merged|reference Acc_ch_v3_motif_mod_final_jobs_028_028405_data_consensus|length 59|copies 1
AAAACTGCAACGGCCCATGTGAAGCCCTGGAGTCTAAGGAAGAATACGATGAAAAAGTA
>raw_data/181217_C2CL7/11_merged|reference Acc_ch_v3_motif_mod_final_jobs_028_028405_data_consensus|length 80|copies 1
AAAACTGCAATTCATTGTTTCCAAAACCGTTACCGCCAACTTCGCAGGTCCATTTGGCAGGATCGGGTAAACCTGGTTGG
>raw_data/181217_C2CL7/11_merged|reference Acc_ch_v3_motif_mod_final_jobs_028_028405_data_consensus|length 31|copies 1
AAAACTGCGGAAAGCGCGTGGCGTATGGTAC
>raw_data/181217_C2CL7/11_merged|reference Acc_ch_v3_motif_mod_final_jobs_028_028405_data_consensus|length 32|copies 4
AAAACTGCGGAAAGCGCGTGGCGTATGGTACA
>raw_data/181217_C2CL7/11_merged|reference Acc_ch_v3_motif_mod_final_jobs_028_028405_data_consensus|length 42|copies 1
AAAACTGGTAAGCCTTGATCAAAAGCGCGTCGCCGGAAAGAA
>raw_data/181217_C2CL7/11_merged|reference Acc_ch_v3_motif_mod_final_jobs_028_028405_data_consensus|length 69|copies 1
AAAACTTATTGAGAACCGATGAAAGCGCCAACACCAATGCCAGGGGAAGGATCAGGTTTTTCATCTCCC
>raw_data/181217_C2CL7/11_merged|reference Acc_ch_v3_motif_mod_final_jobs_028_028405_data_consensus|length 37|copies 4
AAAACTTTATCTGCTGGATCTCTTCTTTCTCCACACA
>raw_data/181217_C2CL7/11_merged|reference Acc_ch_v3_motif_mod_final_jobs_028_028405_data_consensus|length 40|copies 1
AAAACTTTATCTGCTGGATCTCTTCTTTCTCCACACAAAG
>raw_data/181217_C2CL7/11_merged|reference Acc_ch_v3_motif_mod_final_jobs_028_028405_data_consensus|length 30|copies 1
AAAAGAAAAAACCCGCGGCTAAAAAGAAAG
>raw_data/181217_C2CL7/11_merged|reference Acc_ch_v3_motif_mod_final_jobs_028_028405_data_consensus|length 31|copies 2
AAAAGAAAAAACCCGCGGCTAAAAAGAAAGC
>raw_data/181217_C2CL7/11_merged|reference Acc_ch_v3_motif_mod_final_jobs_028_028405_data_consensus|length 71|copies 2
AAAAGAAAATCGCCCAGTAAAGGCATCATCAACGCCCAGCTATCAGCGTTGGAAGTTGTTTCTGAATATGA
>raw_data/181217_C2CL7/11_merged|reference Acc_ch_v3_motif_mod_final_jobs_028_028405_data_consensus|length 30|copies 4
AAAAGAAGAAACCCGCGAACGCCGGAAAGT
>raw_data/181217_C2CL7/11_merged|reference Acc_ch_v3_motif_mod_final_jobs_028_028405_data_consensus|length 30|copies 2
AAAAGAAGATTGACGCGGGTGAACTCATTA
>raw_data/181217_C2CL7/11_merged|reference Acc_ch_v3_motif_mod_final_jobs_028_028405_data_consensus|length 31|copies 2
AAAAGAAGATTGACGCGGGTGAACTCATTAA
>raw_data/181217_C2CL7/11_merged|reference Acc_ch_v3_motif_mod_final_jobs_028_028405_data_consensus|length 35|copies 1
AAAAGAAGATTGACGCGGGTGAACTCATTAATACC
>raw_data/181217_C2CL7/11_merged|reference Acc_ch_v3_motif_mod_final_jobs_028_028405_data_consensus|length 57|copies 1
AAAAGAAGATTGACGCGGGTGAACTCATTAATACCGCCTATCTATATGCTGACAGGC
>raw_data/181217_C2CL7/11_merged|reference Acc_ch_v3_motif_mod_final_jobs_028_028405_data_consensus|length 44|copies 1
AAAAGACATTTCACTTTCCGGGAGGATCCTGGCTAATTTCCCCG
>raw_data/181217_C2CL7/11_merged|reference Acc_ch_v3_motif_mod_final_jobs_028_028405_data_consensus|length 39|copies 1
AAAAGAGAAGGTCAGCTATGGATCAAGATATTCCCGGAT
>raw_data/181217_C2CL7/11_merged|reference Acc_ch_v3_motif_mod_final_jobs_028_028405_data_consensus|length 35|copies 1
AAAAGAGATTTTGCCCGATCTTATCCTGCTGGATG
>raw_data/181217_C2CL7/11_merged|reference Acc_ch_v3_motif_mod_final_jobs_028_028405_data_consensus|length 36|copies 3
AAAAGAGATTTTGCCCGATCTTATCCTGCTGGATGT
>raw_data/181217_C2CL7/11_merged|reference Acc_ch_v3_motif_mod_final_jobs_028_028405_data_consensus|length 45|copies 1
AAAAGAGATTTTGCCCGATCTTATCCTGCTGGATGTGATGATGCC
>raw_data/181217_C2CL7/11_merged|reference Acc_ch_v3_motif_mod_final_jobs_028_028405_data_consensus|length 53|copies 1
AAAAGAGATTTTGCCCGATCTTATCCTGCTGGATGTGATGATGCCGGAGAAAG
>raw_data/181217_C2CL7/11_merged|reference Acc_ch_v3_motif_mod_final_jobs_028_028405_data_consensus|length 56|copies 1
AAAAGAGATTTTGCCCGATCTTATCCTGCTGGATGTGATGATGCCGGAGAAAGACG
>raw_data/181217_C2CL7/11_merged|reference Acc_ch_v3_motif_mod_final_jobs_028_028405_data_consensus|length 59|copies 1
AAAAGAGATTTTGCCCGATCTTATCCTGCTGGATGTGATGATGCCGGAGAAAGACGGTA
>raw_data/181217_C2CL7/11_merged|reference Acc_ch_v3_motif_mod_final_jobs_028_028405_data_consensus|length 61|copies 86
AAAAGAGATTTTGCCCGATCTTATCCTGCTGGATGTGATGATGCCGGAGAAAGACGGTATA
>raw_data/181217_C2CL7/11_merged|reference Acc_ch_v3_motif_mod_final_jobs_028_028405_data_consensus|length 37|copies 1
AAAAGAGTTTGATCTCAATGTAGAGAATGTTGGCCTG
>raw_data/181217_C2CL7/11_merged|reference Acc_ch_v3_motif_mod_final_jobs_028_028405_data_consensus|length 72|copies 1
AAAAGATCAATGAGGCGACAAATGCCGCCACTCCTCCCCTTCAGATACTGGAACACGCGATGCATCCCGTTG
>raw_data/181217_C2CL7/11_merged|reference Acc_ch_v3_motif_mod_final_jobs_028_028405_data_consensus|length 36|copies 1
AAAAGCAAAAGGATGGGATCATGCCGTGTATGCCAA
>raw_data/181217_C2CL7/11_merged|reference Acc_ch_v3_motif_mod_final_jobs_028_028405_data_consensus|length 36|copies 1
AAAAGCAGATGTGCCGGATCATATATAAGACAATAA
>raw_data/181217_C2CL7/11_merged|reference Acc_ch_v3_motif_mod_final_jobs_028_028405_data_consensus|length 37|copies 1
AAAAGCAGATGTGCCGGATCATATATAAGACAATAAG
>raw_data/181217_C2CL7/11_merged|reference Acc_ch_v3_motif_mod_final_jobs_028_028405_data_consensus|length 30|copies 1
AAAAGCGCAGCGACGCGAAGAGCGTAAAAG
>raw_data/181217_C2CL7/11_merged|reference Acc_ch_v3_motif_mod_final_jobs_028_028405_data_consensus|length 69|copies 3
AAAAGCGCAGCGACGCGAAGAGCGTAAAAGCACTAATAACAAAGGAAAAGATCTAGAAGATCTTTATTC
>raw_data/181217_C2CL7/11_merged|reference Acc_ch_v3_motif_mod_final_jobs_028_028405_data_consensus|length 47|copies 7
AAAAGCTATTTTCTCTGCAGCGTCTTTTAACGGCTGCCAGTCTGAGT
>raw_data/181217_C2CL7/11_merged|reference Acc_ch_v3_motif_mod_final_jobs_028_028405_data_consensus|length 41|copies 2
AAAAGCTCGGGCTCGAGATCCTCAAAAAACTGGTAAGCCTT
>raw_data/181217_C2CL7/11_merged|reference Acc_ch_v3_motif_mod_final_jobs_028_028405_data_consensus|length 67|copies 1
AAAAGCTCGGGCTCGAGATCCTCAAAAAACTGGTAAGCCTTGATCAAAAGCGCGTCGCCGGAAAGAA
>raw_data/181217_C2CL7/11_merged|reference Acc_ch_v3_motif_mod_final_jobs_028_028405_data_consensus|length 31|copies 1
AAAAGGAAAAACACCGCGTTATATCATCGGA
>raw_data/181217_C2CL7/11_merged|reference Acc_ch_v3_motif_mod_final_jobs_028_028405_data_consensus|length 37|copies 1
AAAAGGATACTTTGCCGGATCAAAAGGCGAGAACTCC
>raw_data/181217_C2CL7/11_merged|reference Acc_ch_v3_motif_mod_final_jobs_028_028405_data_consensus|length 30|copies 1
AAAAGTGAAAAACCGCGTGCTGAACGAAAT
>raw_data/181217_C2CL7/11_merged|reference Acc_ch_v3_motif_mod_final_jobs_028_028405_data_consensus|length 62|copies 1
AAAAGTTCAGTGATAGTGATTTGCTGTTCGCCAGTTGTAGGTCCGGAAATCAAAACTTTATC
>raw_data/181217_C2CL7/11_merged|reference Acc_ch_v3_motif_mod_final_jobs_028_028405_data_consensus|length 31|copies 1
AAAAGTTTCCATCTCGCGGATGGCGTTGGAC
>raw_data/181217_C2CL7/11_merged|reference Acc_ch_v3_motif_mod_final_jobs_028_028405_data_consensus|length 64|copies 1
AAAATACAGTAAGCAGGCTACATCTGGACAGTCATGTCCGTTTCATCAATGATTATCTGCCCCT
>raw_data/181217_C2CL7/11_merged|reference Acc_ch_v3_motif_mod_final_jobs_028_028405_data_consensus|length 76|copies 1
AAAATACCTTTAAACCAGACCATGCAGGAACATTGATCCATCAAAAATCCGAAGCCTCCGGAGGTTTAATCAAAGG
>raw_data/181217_C2CL7/11_merged|reference Acc_ch_v3_motif_mod_final_jobs_028_028405_data_consensus|length 37|copies 1
AAAATACGCTGCACCATGATCCCGGGGATATGAATCT
>raw_data/181217_C2CL7/11_merged|reference Acc_ch_v3_motif_mod_final_jobs_028_028405_data_consensus|length 63|copies 2
AAAATACGCTGCACCATGATCCCGGGGATATGAATCTGGTTGGGATCCAGCTGCCCCGGTTCT
>raw_data/181217_C2CL7/11_merged|reference Acc_ch_v3_motif_mod_final_jobs_028_028405_data_consensus|length 36|copies 1
AAAATATACTTCGCTTGATCAGGCAGCAAAAGCCTT
>raw_data/181217_C2CL7/11_merged|reference Acc_ch_v3_motif_mod_final_jobs_028_028405_data_consensus|length 37|copies 1
AAAATATACTTCGCTTGATCAGGCAGCAAAAGCCTTT
>raw_data/181217_C2CL7/11_merged|reference Acc_ch_v3_motif_mod_final_jobs_028_028405_data_consensus|length 47|copies 2
AAAATATCTGAAACTGTCGGTAAGCTTATTATCTGTCATAAAACTGG
>raw_data/181217_C2CL7/11_merged|reference Acc_ch_v3_motif_mod_final_jobs_028_028405_data_consensus|length 73|copies 5
AAAATATCTGAAACTGTCGGTAAGCTTATTATCTGTCATAAAACTGGTCATCCACTCGCGCTCCATAGGCAGA
>raw_data/181217_C2CL7/11_merged|reference Acc_ch_v3_motif_mod_final_jobs_028_028405_data_consensus|length 54|copies 1
AAAATATGATCTTGAAATGGCGGCTATTCACGGGATGCGCGATGAGATCCTGAA
>raw_data/181217_C2CL7/11_merged|reference Acc_ch_v3_motif_mod_final_jobs_028_028405_data_consensus|length 49|copies 2
AAAATCAGATATACTTGGATCAGAATTCAGCACATTATCTTCAAACATC
>raw_data/181217_C2CL7/11_merged|reference Acc_ch_v3_motif_mod_final_jobs_028_028405_data_consensus|length 36|copies 2
AAAATCAGCTTGACCGGATCCCAATAATCAGTGATA
>raw_data/181217_C2CL7/11_merged|reference Acc_ch_v3_motif_mod_final_jobs_028_028405_data_consensus|length 70|copies 1
AAAATCAGCTTGACCGGATCCCAATAATCAGTGATATCACTTGCGGCATTTGAAATAGCGGTTGCACCAC
>raw_data/181217_C2CL7/11_merged|reference Acc_ch_v3_motif_mod_final_jobs_028_028405_data_consensus|length 74|copies 1
AAAATCCCTGAATCCAAATTAAAAGACTTCCAAACTGCAAATCCAAATCCTATAAAACCATTTGGGATTGTTAT
>raw_data/181217_C2CL7/11_merged|reference Acc_ch_v3_motif_mod_final_jobs_028_028405_data_consensus|length 36|copies 1
AAAATCCTGAAAGTACGATCCAAGCCTAATGAAGAG
>raw_data/181217_C2CL7/11_merged|reference Acc_ch_v3_motif_mod_final_jobs_028_028405_data_consensus|length 55|copies 1
AAAATCCTGTCTGTATCTTATACCAACACTTATGGTCGGGGCGGCTCTACATCTG
>raw_data/181217_C2CL7/11_merged|reference Acc_ch_v3_motif_mod_final_jobs_028_028405_data_consensus|length 48|copies 1
AAAATCGATCTGTTCCTGCTCGGCGACTTTCGCAAGTGCAAAAGCTTC
>raw_data/181217_C2CL7/11_merged|reference Acc_ch_v3_motif_mod_final_jobs_028_028405_data_consensus|length 80|copies 1
AAAATGCCGCTGCTGCGTATTATGTAATTCAAAAATGTTGGCTGAGACAAAATTGGCCTCGTCCGCGTCGGAAAGGCTTC
>raw_data/181217_C2CL7/11_merged|reference Acc_ch_v3_motif_mod_final_jobs_028_028405_data_consensus|length 55|copies 1
AAAATGCTGACGGGACTAAATCCTGGGCATATTTTGATCCTGAACATGCCAATCA
>raw_data/181217_C2CL7/11_merged|reference Acc_ch_v3_motif_mod_final_jobs_028_028405_data_consensus|length 51|copies 1
AAAATTAATTTGCATCAAGCACTTAGCTGCCAGATTATGCCGTTTTGTCAA
>raw_data/181217_C2CL7/11_merged|reference Acc_ch_v3_motif_mod_final_jobs_028_028405_data_consensus|length 54|copies 1
AAAATTACATTTCTGTAACTTATTTTACAAATATAATAAATAGTCTCTCCTTAA
>raw_data/181217_C2CL7/11_merged|reference Acc_ch_v3_motif_mod_final_jobs_028_028405_data_consensus|length 45|copies 9
AAAATTATCCGACTGTTCTTCAAAAGATCCGGCTGAATCAGAACT
>raw_data/181217_C2CL7/11_merged|reference Acc_ch_v3_motif_mod_final_jobs_028_028405_data_consensus|length 36|copies 1
AAAATTATTATTTCTGGATCAGGAAAGAACGGCCAG
>raw_data/181217_C2CL7/11_merged|reference Acc_ch_v3_motif_mod_final_jobs_028_028405_data_consensus|length 57|copies 1
AAAATTTTCTATCATAGAAAATTCCATTTGCGAAAGCGGAAAAAGTTCAAAAGAATA
>raw_data/181217_C2CL7/11_merged|reference Acc_ch_v3_motif_mod_final_jobs_028_028405_data_consensus|length 30|copies 1
AAACAAAACCGATCGCGATAATGCAAATAT
>raw_data/181217_C2CL7/11_merged|reference Acc_ch_v3_motif_mod_final_jobs_028_028405_data_consensus|length 31|copies 1
AAACAAAATAATATCGCGCTCGTCACCCTGA
>raw_data/181217_C2CL7/11_merged|reference Acc_ch_v3_motif_mod_final_jobs_028_028405_data_consensus|length 31|copies 1
AAACAACCGAGGTTTTGCCCGGCACTTCTAT
>raw_data/181217_C2CL7/11_merged|reference Acc_ch_v3_motif_mod_final_jobs_028_028405_data_consensus|length 45|copies 1
AAACAATTCAAAACTTCGGTAACGCTCAATATCGTAAAACTAGGT
>raw_data/181217_C2CL7/11_merged|reference Acc_ch_v3_motif_mod_final_jobs_028_028405_data_consensus|length 64|copies 1
AAACACATAGTATTCAGGATCACAATCTTTGTAGTATTTCAAAAGATCATAAGTATTTCCAAGC
>raw_data/181217_C2CL7/11_merged|reference Acc_ch_v3_motif_mod_final_jobs_028_028405_data_consensus|length 54|copies 1
AAACACCAGCGCATCTGACACACTGAAAAAAGGCCGTACATCCTGCTGGAAACC
>raw_data/181217_C2CL7/11_merged|reference Acc_ch_v3_motif_mod_final_jobs_028_028405_data_consensus|length 67|copies 1
AAACAGCATACTTCCGTGATCAATGCCGTTCAGCCTTTGATGAAACAAGGCGCGACCTTGTCCTATT
>raw_data/181217_C2CL7/11_merged|reference Acc_ch_v3_motif_mod_final_jobs_028_028405_data_consensus|length 68|copies 1
AAACAGCATACTTCCGTGATCAATGCCGTTCAGCCTTTGATGAAACAAGGCGCGACCTTGTCCTATTC
>raw_data/181217_C2CL7/11_merged|reference Acc_ch_v3_motif_mod_final_jobs_028_028405_data_consensus|length 31|copies 1
AAACAGGACGAAGACGCGCTTGATACATGGT
>raw_data/181217_C2CL7/11_merged|reference Acc_ch_v3_motif_mod_final_jobs_028_028405_data_consensus|length 71|copies 1
AAACATCCAAAAAACTGATCCATCCCGGAGAGATCAAGGTAAAACTCATCGATGCTGGCTTTTTCCAGCAC
>raw_data/181217_C2CL7/11_merged|reference Acc_ch_v3_motif_mod_final_jobs_028_028405_data_consensus|length 48|copies 1
AAACATCCAAACCAAAGCTGCGGCAACCAATCCGTAAAGCACAGGGAT
>raw_data/181217_C2CL7/11_merged|reference Acc_ch_v3_motif_mod_final_jobs_028_028405_data_consensus|length 57|copies 1
AAACATGGAAGAGGCGCGGATGTTCTTAATTTTCGGAATTCCCTGAAGGTTGCTGAC
>raw_data/181217_C2CL7/11_merged|reference Acc_ch_v3_motif_mod_final_jobs_028_028405_data_consensus|length 62|copies 3
AAACATGGAAGAGGCGCGGATGTTCTTAATTTTCGGAATTCCCTGAAGGTTGCTGACCAGCG
>raw_data/181217_C2CL7/11_merged|reference Acc_ch_v3_motif_mod_final_jobs_028_028405_data_consensus|length 26|copies 1
AAACCAAAATAAAATTATTTTGGTTT
>raw_data/181217_C2CL7/11_merged|reference Acc_ch_v3_motif_mod_final_jobs_028_028405_data_consensus|length 31|copies 4
AAACCAAACAACAGCGCGTCCCGGTCTATGT
>raw_data/181217_C2CL7/11_merged|reference Acc_ch_v3_motif_mod_final_jobs_028_028405_data_consensus|length 70|copies 1
AAACCAAAGCAGCAATGATCTCTGTTTGGGACAGCAAAGCAATGGAAGCGCTTAGGATCGACCTTTGGAC
>raw_data/181217_C2CL7/11_merged|reference Acc_ch_v3_motif_mod_final_jobs_028_028405_data_consensus|length 54|copies 1
AAACCAAAGCTTTCCAGATCTTCGATCCCTGCAACGTTGCCATTAACTTCCAAT
>raw_data/181217_C2CL7/11_merged|reference Acc_ch_v3_motif_mod_final_jobs_028_028405_data_consensus|length 31|copies 1
AAACCAAATAGGTCCGCGCCAATTGCTGTTG
>raw_data/181217_C2CL7/11_merged|reference Acc_ch_v3_motif_mod_final_jobs_028_028405_data_consensus|length 30|copies 3
AAACCAAATGATCCGCGATGCCGACTGGGG
>raw_data/181217_C2CL7/11_merged|reference Acc_ch_v3_motif_mod_final_jobs_028_028405_data_consensus|length 36|copies 17
AAACCAAGACCGGCTGGATCAGGAAGCTCTGGAATA
>raw_data/181217_C2CL7/11_merged|reference Acc_ch_v3_motif_mod_final_jobs_028_028405_data_consensus|length 37|copies 1
AAACCAAGACCGGCTGGATCAGGAAGCTCTGGAATAT
>raw_data/181217_C2CL7/11_merged|reference Acc_ch_v3_motif_mod_final_jobs_028_028405_data_consensus|length 48|copies 1
AAACCAATGCCCTTGCAGATGCACTCAGGATCTTGGGATATGATATTG
>raw_data/181217_C2CL7/11_merged|reference Acc_ch_v3_motif_mod_final_jobs_028_028405_data_consensus|length 36|copies 1
AAACCACAACCATCAGGATCGAGATCCAGAACGGAA
>raw_data/181217_C2CL7/11_merged|reference Acc_ch_v3_motif_mod_final_jobs_028_028405_data_consensus|length 37|copies 1
AAACCACAACCATCAGGATCGAGATCCAGAACGGAAC
>raw_data/181217_C2CL7/11_merged|reference Acc_ch_v3_motif_mod_final_jobs_028_028405_data_consensus|length 42|copies 1
AAACCACAACCATCAGGATCGAGATCCAGAACGGAACTCTCC
>raw_data/181217_C2CL7/11_merged|reference Acc_ch_v3_motif_mod_final_jobs_028_028405_data_consensus|length 78|copies 1
AAACCACCAACTCTTAAGGCCAAATTTTTCCAGTTGTTGCTTGTTCCTACCTGTTGTGGTGCAAGATTATTGGTATCA
>raw_data/181217_C2CL7/11_merged|reference Acc_ch_v3_motif_mod_final_jobs_028_028405_data_consensus|length 35|copies 1
AAACCAGCTCTTAAATTTCCAAGGAAAATAACCAA
>raw_data/181217_C2CL7/11_merged|reference Acc_ch_v3_motif_mod_final_jobs_028_028405_data_consensus|length 31|copies 9
AAACCAGTTTTTCCCGCGGACCGCGCCATGC
>raw_data/181217_C2CL7/11_merged|reference Acc_ch_v3_motif_mod_final_jobs_028_028405_data_consensus|length 38|copies 1
AAACCAGTTTTTCCCGCGGACCGCGCCATGCCATTGCT
>raw_data/181217_C2CL7/11_merged|reference Acc_ch_v3_motif_mod_final_jobs_028_028405_data_consensus|length 74|copies 1
AAACCATAATCCCGGCGTGATTGTCGCTCAGGCCTAATTCATCTTCTGCGCAAATCATCCCTTCGGAAACTTCA
>raw_data/181217_C2CL7/11_merged|reference Acc_ch_v3_motif_mod_final_jobs_028_028405_data_consensus|length 51|copies 1
AAACCATTGCTTATGAAGAAGGTGTCAATTACACTGCAGGACTGCCATTCA
>raw_data/181217_C2CL7/11_merged|reference Acc_ch_v3_motif_mod_final_jobs_028_028405_data_consensus|length 40|copies 1
AAACCATTTATTCTGCACAGGATCTAGGCTTTAAAAATAT
>raw_data/181217_C2CL7/11_merged|reference Acc_ch_v3_motif_mod_final_jobs_028_028405_data_consensus|length 64|copies 1
AAACCCGCTTATCTCTGATCTTAAAGAAATTGGGATGAAAGCTAAACTTTTTGGCAGAAGTATG
>raw_data/181217_C2CL7/11_merged|reference Acc_ch_v3_motif_mod_final_jobs_028_028405_data_consensus|length 76|copies 1
AAACCGAATCTACCAATTCTTTGCTTAATCTGGTTACCGGCGCCGCCTCAGGAGGTTTAGGTAAGTATATCACTGA
>raw_data/181217_C2CL7/11_merged|reference Acc_ch_v3_motif_mod_final_jobs_028_028405_data_consensus|length 36|copies 5
AAACCGATCGCAACCAGATCTTGATCTGTTTGAGTG
>raw_data/181217_C2CL7/11_merged|reference Acc_ch_v3_motif_mod_final_jobs_028_028405_data_consensus|length 61|copies 1
AAACCGATCGCAACCAGATCTTGATCTGTTTGAGTGCTGTCATATTGGGGAAACAGTGTCT
>raw_data/181217_C2CL7/11_merged|reference Acc_ch_v3_motif_mod_final_jobs_028_028405_data_consensus|length 30|copies 3
AAACCGCAAAAACCGCGCTGTCCGCTGTAT
>raw_data/181217_C2CL7/11_merged|reference Acc_ch_v3_motif_mod_final_jobs_028_028405_data_consensus|length 31|copies 1
AAACCGCAAAAACCGCGCTGTCCGCTGTATC
>raw_data/181217_C2CL7/11_merged|reference Acc_ch_v3_motif_mod_final_jobs_028_028405_data_consensus|length 72|copies 4
AAACCGGAATCAACGTGGCCAGAATAATGATCAAGCCACCCATTGTAGGTGTTCCTTCTTTCTGCTTTTGCC
>raw_data/181217_C2CL7/11_merged|reference Acc_ch_v3_motif_mod_final_jobs_028_028405_data_consensus|length 31|copies 1
AAACCGGTAGATACCGCGTAGTTGGCGAAAA
>raw_data/181217_C2CL7/11_merged|reference Acc_ch_v3_motif_mod_final_jobs_028_028405_data_consensus|length 46|copies 1
AAACCTGAAAACGCCTTGCGCTCACAATTTTCTGTGCCGTTTTCAC
>raw_data/181217_C2CL7/11_merged|reference Acc_ch_v3_motif_mod_final_jobs_028_028405_data_consensus|length 63|copies 1
AAACCTGAACATCCTGGATAGCATCCAGACTGATGGCGTTGGATCGCGTGCTGCTGCCCGGCA
>raw_data/181217_C2CL7/11_merged|reference Acc_ch_v3_motif_mod_final_jobs_028_028405_data_consensus|length 31|copies 1
AAACCTGAATCAACCGCGCTTCATCATATCG
>raw_data/181217_C2CL7/11_merged|reference Acc_ch_v3_motif_mod_final_jobs_028_028405_data_consensus|length 32|copies 1
AAACCTGAATCAACCGCGCTTCATCATATCGG
>raw_data/181217_C2CL7/11_merged|reference Acc_ch_v3_motif_mod_final_jobs_028_028405_data_consensus|length 31|copies 1
AAACCTGCCGCCACGCGGAAAAGGTGAAAAA
>raw_data/181217_C2CL7/11_merged|reference Acc_ch_v3_motif_mod_final_jobs_028_028405_data_consensus|length 46|copies 1
AAACCTGTCCCTGCAAACCGATCAGAACGGAAATTTCACGATCCAG
>raw_data/181217_C2CL7/11_merged|reference Acc_ch_v3_motif_mod_final_jobs_028_028405_data_consensus|length 30|copies 6
AAACCTGTGGCACCGCGCTATCCGCTACTA
>raw_data/181217_C2CL7/11_merged|reference Acc_ch_v3_motif_mod_final_jobs_028_028405_data_consensus|length 31|copies 2
AAACCTGTGGCACCGCGCTATCCGCTACTAT
>raw_data/181217_C2CL7/11_merged|reference Acc_ch_v3_motif_mod_final_jobs_028_028405_data_consensus|length 37|copies 1
AAACCTTCTCTGTCCCGGATCCAGCCAGTATGCAGAA
>raw_data/181217_C2CL7/11_merged|reference Acc_ch_v3_motif_mod_final_jobs_028_028405_data_consensus|length 31|copies 1
AAACCTTTGGAGATCATCTGTGTACCAACCA
>raw_data/181217_C2CL7/11_merged|reference Acc_ch_v3_motif_mod_final_jobs_028_028405_data_consensus|length 30|copies 3
AAACGAAGCGATCCGCGAAAAAATACTCCT
>raw_data/181217_C2CL7/11_merged|reference Acc_ch_v3_motif_mod_final_jobs_028_028405_data_consensus|length 56|copies 1
AAACGATTGGTGAAAGCAATCTGAGAACCGAAGACACTGTCATAAATAAGAAAACC
>raw_data/181217_C2CL7/11_merged|reference Acc_ch_v3_motif_mod_final_jobs_028_028405_data_consensus|length 30|copies 7
AAACGCCTGATACCGCGGACATCACACCGG
>raw_data/181217_C2CL7/11_merged|reference Acc_ch_v3_motif_mod_final_jobs_028_028405_data_consensus|length 72|copies 1
AAACGCGAACCAGATTTATCCTGCTGGAAGCGCTGATTTCTGGGTTTGTAAAATCAATCTTCCCATTAATCT
>raw_data/181217_C2CL7/11_merged|reference Acc_ch_v3_motif_mod_final_jobs_028_028405_data_consensus|length 50|copies 1
AAACGCTCCTTCTATGGCACAATCAGTTTTATTCCGGCCATATTTGGGTT
>raw_data/181217_C2CL7/11_merged|reference Acc_ch_v3_motif_mod_final_jobs_028_028405_data_consensus|length 29|copies 1
AAACGCTGAATGACGCGGACGAAATCACT
>raw_data/181217_C2CL7/11_merged|reference Acc_ch_v3_motif_mod_final_jobs_028_028405_data_consensus|length 30|copies 30
AAACGCTGAATGACGCGGACGAAATCACTA
>raw_data/181217_C2CL7/11_merged|reference Acc_ch_v3_motif_mod_final_jobs_028_028405_data_consensus|length 31|copies 6
AAACGCTGAATGACGCGGACGAAATCACTAT
>raw_data/181217_C2CL7/11_merged|reference Acc_ch_v3_motif_mod_final_jobs_028_028405_data_consensus|length 30|copies 10
AAACGCTTCGTGACGCGGAAAGACCGCCAT
>raw_data/181217_C2CL7/11_merged|reference Acc_ch_v3_motif_mod_final_jobs_028_028405_data_consensus|length 52|copies 28
AAACGCTTTCAGCTTTTGGAAACCGTTACGGAGATCGTGTATTTGACCGCCT
>raw_data/181217_C2CL7/11_merged|reference Acc_ch_v3_motif_mod_final_jobs_028_028405_data_consensus|length 59|copies 1
AAACGGAAGGTTATCGCGGATAATTTTGAAATCATCACCCACATTGGCCAACGCTGAAT
>raw_data/181217_C2CL7/11_merged|reference Acc_ch_v3_motif_mod_final_jobs_028_028405_data_consensus|length 30|copies 1
AAACGGAAGTAACCGCGACGCAGAAAAGAA
>raw_data/181217_C2CL7/11_merged|reference Acc_ch_v3_motif_mod_final_jobs_028_028405_data_consensus|length 30|copies 3
AAACGGCTGGATCCGCGTTTGTTGGTAGAA
>raw_data/181217_C2CL7/11_merged|reference Acc_ch_v3_motif_mod_final_jobs_028_028405_data_consensus|length 70|copies 8
AAACGGTTGTTGATTTTTATCTTGATCATCTCAGGTATATCAATAATTGGGATCTAGTGGATACCTCCTG
>raw_data/181217_C2CL7/11_merged|reference Acc_ch_v3_motif_mod_final_jobs_028_028405_data_consensus|length 42|copies 1
AAACTACCTTTGACAGAGAAGGGATCACAAAAGTAATCGAGC
>raw_data/181217_C2CL7/11_merged|reference Acc_ch_v3_motif_mod_final_jobs_028_028405_data_consensus|length 67|copies 1
AAACTAGCACGCCAAATTTTGGAAAATAATGGTGTATTGATGACCGAATACGCGAGTTTTGATGGTG
>raw_data/181217_C2CL7/11_merged|reference Acc_ch_v3_motif_mod_final_jobs_028_028405_data_consensus|length 30|copies 2
AAACTCAAATGCCCGCGCAAAAATTCAGAA
>raw_data/181217_C2CL7/11_merged|reference Acc_ch_v3_motif_mod_final_jobs_028_028405_data_consensus|length 31|copies 1
AAACTCTTCCCCATCGCGGTTCTCTGGAGAT
>raw_data/181217_C2CL7/11_merged|reference Acc_ch_v3_motif_mod_final_jobs_028_028405_data_consensus|length 32|copies 1
AAACTCTTCCCCATCGCGGTTCTCTGGAGATG
>raw_data/181217_C2CL7/11_merged|reference Acc_ch_v3_motif_mod_final_jobs_028_028405_data_consensus|length 41|copies 2
AAACTGAATTTTCCCATTATTTTCATCAGAATTATCCAAAG
>raw_data/181217_C2CL7/11_merged|reference Acc_ch_v3_motif_mod_final_jobs_028_028405_data_consensus|length 56|copies 1
AAACTGCAGCCGATTTTGATCCCTATCAAGGAAGATCTTGGTTGGGTAGACCTGCA
>raw_data/181217_C2CL7/11_merged|reference Acc_ch_v3_motif_mod_final_jobs_028_028405_data_consensus|length 72|copies 1
AAACTGCCAATGCCGGCTCCTACTGGAAAGTTGATTTTGACTTAGCGCAAAACTGGAAATGCTATTCTAACC
>raw_data/181217_C2CL7/11_merged|reference Acc_ch_v3_motif_mod_final_jobs_028_028405_data_consensus|length 32|copies 1
AAACTGCCATTGCGCCGCGGCCAATTGCTTTG
>raw_data/181217_C2CL7/11_merged|reference Acc_ch_v3_motif_mod_final_jobs_028_028405_data_consensus|length 30|copies 6
AAACTGCGGAAAGCGCGTGGCGTATGGTAC
>raw_data/181217_C2CL7/11_merged|reference Acc_ch_v3_motif_mod_final_jobs_028_028405_data_consensus|length 31|copies 1
AAACTGCGGAAAGCGCGTGGCGTATGGTACA
>raw_data/181217_C2CL7/11_merged|reference Acc_ch_v3_motif_mod_final_jobs_028_028405_data_consensus|length 65|copies 1
AAACTGGATCGTGTAGACGATATCAAAAAAGAATTTGGGTTGTAAGATCCTGCTCTTTTTAATGT
>raw_data/181217_C2CL7/11_merged|reference Acc_ch_v3_motif_mod_final_jobs_028_028405_data_consensus|length 46|copies 1
AAACTGTCTTGTGCAAGATTCAGGTTGATCTCGCTGATCTCTGTTC
>raw_data/181217_C2CL7/11_merged|reference Acc_ch_v3_motif_mod_final_jobs_028_028405_data_consensus|length 38|copies 1
AAACTTATTACAGAAAAAGATCTGAGCAACTTCAAGGG
>raw_data/181217_C2CL7/11_merged|reference Acc_ch_v3_motif_mod_final_jobs_028_028405_data_consensus|length 58|copies 1
AAACTTGTGTAGCAAACGCTCTGGAAACCGAACAACAAACCGCGTTTCCAACAAGTCG
>raw_data/181217_C2CL7/11_merged|reference Acc_ch_v3_motif_mod_final_jobs_028_028405_data_consensus|length 36|copies 1
AAACTTTATCTGCTGGATCTCTTCTTTCTCCACACA
>raw_data/181217_C2CL7/11_merged|reference Acc_ch_v3_motif_mod_final_jobs_028_028405_data_consensus|length 65|copies 1
AAACTTTTTATCCCTGTCATCAATAACTGAAGTCAACAAATCTGCCGCATCTGCATCTGTTCTAG
>raw_data/181217_C2CL7/11_merged|reference Acc_ch_v3_motif_mod_final_jobs_028_028405_data_consensus|length 68|copies 1
AAAGAAAAATTTGCTATAGGTGGTGGATTGAGTCATGATTATTTTGAAAGCGATAAAAATGGTACAGA
>raw_data/181217_C2CL7/11_merged|reference Acc_ch_v3_motif_mod_final_jobs_028_028405_data_consensus|length 44|copies 1
AAAGAAAACCTGGCAGGATCTGTAAACCGGGATGGTGCGCCATG
>raw_data/181217_C2CL7/11_merged|reference Acc_ch_v3_motif_mod_final_jobs_028_028405_data_consensus|length 75|copies 1
AAAGAAAATAAGAAAGGAAAATTCCAGTATCCGGTAGAAAGCTGGGGAACCGATCTGCAGTCTGAGCATGAGAGA
>raw_data/181217_C2CL7/11_merged|reference Acc_ch_v3_motif_mod_final_jobs_028_028405_data_consensus|length 73|copies 1
AAAGAAACATTAGGTAAGCATATTCTTGCTGATGGTTTTGATTTCGTAATGGATTATGAGCAGTCACAAGGCT
>raw_data/181217_C2CL7/11_merged|reference Acc_ch_v3_motif_mod_final_jobs_028_028405_data_consensus|length 69|copies 1
AAAGAAACTGGCCCAGGATCTCCTGACATTGGAGCAAGGCCGGGATGCAAACCTGCGATACAATCCGAA
>raw_data/181217_C2CL7/11_merged|reference Acc_ch_v3_motif_mod_final_jobs_028_028405_data_consensus|length 30|copies 1
AAAGAAAGTGAAACGCGACTTGTGAAACCG
>raw_data/181217_C2CL7/11_merged|reference Acc_ch_v3_motif_mod_final_jobs_028_028405_data_consensus|length 55|copies 1
AAAGAAATAGACGGGATTTCTGCAAAAATGTTAAGCAGCGAGCTGAAAGACCTTG
>raw_data/181217_C2CL7/11_merged|reference Acc_ch_v3_motif_mod_final_jobs_028_028405_data_consensus|length 72|copies 1
AAAGAAATGCACCTTTGCCCGATGCAGTTTGATATTGCTGATAGGGTTATTGAGCAAATGAGTAATCCAGGA
>raw_data/181217_C2CL7/11_merged|reference Acc_ch_v3_motif_mod_final_jobs_028_028405_data_consensus|length 80|copies 1
AAAGAACATTCTTTTCTAAAAGATTACTTAAACGAGAAGTGGAAGTTCGAAGGGACATTCAGCACCGCTAAATAATCTGC
>raw_data/181217_C2CL7/11_merged|reference Acc_ch_v3_motif_mod_final_jobs_028_028405_data_consensus|length 30|copies 2
AAAGAAGAAAGAACGCGCTATTCGGCGATC
>raw_data/181217_C2CL7/11_merged|reference Acc_ch_v3_motif_mod_final_jobs_028_028405_data_consensus|length 31|copies 2
AAAGAAGAAAGAACGCGCTATTCGGCGATCA
>raw_data/181217_C2CL7/11_merged|reference Acc_ch_v3_motif_mod_final_jobs_028_028405_data_consensus|length 46|copies 13
AAAGAAGACTTTTCTGATGAAGACGGGATCAAAGCAGGCGAACTGG
>raw_data/181217_C2CL7/11_merged|reference Acc_ch_v3_motif_mod_final_jobs_028_028405_data_consensus|length 47|copies 3
AAAGAAGACTTTTCTGATGAAGACGGGATCAAAGCAGGCGAACTGGG
>raw_data/181217_C2CL7/11_merged|reference Acc_ch_v3_motif_mod_final_jobs_028_028405_data_consensus|length 41|copies 3
AAAGAAGAGATGGACGCGCTCTATGCCAAAGAAGACTTTTC
>raw_data/181217_C2CL7/11_merged|reference Acc_ch_v3_motif_mod_final_jobs_028_028405_data_consensus|length 73|copies 1
AAAGAAGAGATGGACGCGCTCTATGCCAAAGAAGACTTTTCTGATGAAGACGGGATCAAAGCAGGCGAACTGG
>raw_data/181217_C2CL7/11_merged|reference Acc_ch_v3_motif_mod_final_jobs_028_028405_data_consensus|length 60|copies 1
AAAGAAGGTTATCAGGTCTTTACAGCCAGCAATGGTAACGAGGGGATAGAAAAAGCAAAA
>raw_data/181217_C2CL7/11_merged|reference Acc_ch_v3_motif_mod_final_jobs_028_028405_data_consensus|length 74|copies 1
AAAGAATAAAAATTTTTTCATTCGCTTTAGGCTGTTTTTAAACAATTAGGACAAATTTATTTTAAATAAATCAG
>raw_data/181217_C2CL7/11_merged|reference Acc_ch_v3_motif_mod_final_jobs_028_028405_data_consensus|length 57|copies 1
AAAGAATTTGTGAAGTTTAACGAACGTTGCATGCTTGGCCTTCTGGGTGATATGCGG
>raw_data/181217_C2CL7/11_merged|reference Acc_ch_v3_motif_mod_final_jobs_028_028405_data_consensus|length 37|copies 4
AAAGACAAAGATATCCTGATCAGGATGAAGGAAATGC
>raw_data/181217_C2CL7/11_merged|reference Acc_ch_v3_motif_mod_final_jobs_028_028405_data_consensus|length 65|copies 1
AAAGACAAAGATATCCTGATCAGGATGAAGGAAATGCTGGGGCTGGATCATGTAATATTCCATGG
>raw_data/181217_C2CL7/11_merged|reference Acc_ch_v3_motif_mod_final_jobs_028_028405_data_consensus|length 75|copies 1
AAAGACAGAACCAAAAACCAGGACCGGAAAAGATGACATCATCAAAAAAATAGGAAAACAGGAACTGAAACTGAC
>raw_data/181217_C2CL7/11_merged|reference Acc_ch_v3_motif_mod_final_jobs_028_028405_data_consensus|length 43|copies 1
AAAGACGGACGTGTCAAAAAAATACAACAGATCAAAACGACCG
>raw_data/181217_C2CL7/11_merged|reference Acc_ch_v3_motif_mod_final_jobs_028_028405_data_consensus|length 73|copies 1
AAAGACTGATGCTTCACCGCACGGAAACCCTTGGCCTGTAACGCAAACTCACGCTCCTGCAATTCTGAGTAGC
>raw_data/181217_C2CL7/11_merged|reference Acc_ch_v3_motif_mod_final_jobs_028_028405_data_consensus|length 52|copies 1
AAAGAGAAATTTACTTCTCAGCAATCCTGCAAGAGCGCGTAGGGCACCACCT
>raw_data/181217_C2CL7/11_merged|reference Acc_ch_v3_motif_mod_final_jobs_028_028405_data_consensus|length 38|copies 2
AAAGAGTGCTTTTGCCTGATCAGAACTATCGCAAACCA
>raw_data/181217_C2CL7/11_merged|reference Acc_ch_v3_motif_mod_final_jobs_028_028405_data_consensus|length 67|copies 4
AAAGATCCGGAGATTGTCGATTTAGATGAGTTCATCACCGTAAAGGGGATCAAAGCGATCGGAAACC
>raw_data/181217_C2CL7/11_merged|reference Acc_ch_v3_motif_mod_final_jobs_028_028405_data_consensus|length 32|copies 1
AAAGATGCCATTGCCGCGATGAAGTGGATCCA
>raw_data/181217_C2CL7/11_merged|reference Acc_ch_v3_motif_mod_final_jobs_028_028405_data_consensus|length 38|copies 1
AAAGATTTCCCGCCGGTAGATCTGATGATAAGAACCAG
>raw_data/181217_C2CL7/11_merged|reference Acc_ch_v3_motif_mod_final_jobs_028_028405_data_consensus|length 71|copies 1
AAAGCAAAACTGTTAAAACAGATTGAGAATATTAAAAATAATACAATCAATTACGCGATTGGTTTAACTGA
>raw_data/181217_C2CL7/11_merged|reference Acc_ch_v3_motif_mod_final_jobs_028_028405_data_consensus|length 33|copies 1
AAAGCAAAATCTCAAAGTTTGGGATTCTACTAC
>raw_data/181217_C2CL7/11_merged|reference Acc_ch_v3_motif_mod_final_jobs_028_028405_data_consensus|length 30|copies 2
AAAGCACCATTCACGCGGAAAGCAGAGCTT
>raw_data/181217_C2CL7/11_merged|reference Acc_ch_v3_motif_mod_final_jobs_028_028405_data_consensus|length 43|copies 1
AAAGCACTAATAACAAAGGAAAAGATCTAGAAGATCTTTATTC
>raw_data/181217_C2CL7/11_merged|reference Acc_ch_v3_motif_mod_final_jobs_028_028405_data_consensus|length 45|copies 1
AAAGCATGGGAAAAAGATAGCAGCGTACAGCCCGGCCTCCTCCAT
>raw_data/181217_C2CL7/11_merged|reference Acc_ch_v3_motif_mod_final_jobs_028_028405_data_consensus|length 37|copies 1
AAAGCATTGGGGAATACAGATTATCAAAAACTGAATG
>raw_data/181217_C2CL7/11_merged|reference Acc_ch_v3_motif_mod_final_jobs_028_028405_data_consensus|length 57|copies 1
AAAGCCACATCTGCATACTGACCAACAAGATGTAAATGCTGATGATGACAACCAACA
>raw_data/181217_C2CL7/11_merged|reference Acc_ch_v3_motif_mod_final_jobs_028_028405_data_consensus|length 36|copies 2
AAAGCCACTTTTGCCAGATCTGGTCTCATCGTCATT
>raw_data/181217_C2CL7/11_merged|reference Acc_ch_v3_motif_mod_final_jobs_028_028405_data_consensus|length 37|copies 1
AAAGCCACTTTTGCCAGATCTGGTCTCATCGTCATTG
>raw_data/181217_C2CL7/11_merged|reference Acc_ch_v3_motif_mod_final_jobs_028_028405_data_consensus|length 53|copies 1
AAAGCCCGTTTTTACATCTCGGTATCTTTGGGTGAGTTTTTTTTCCAGGGCGA
>raw_data/181217_C2CL7/11_merged|reference Acc_ch_v3_motif_mod_final_jobs_028_028405_data_consensus|length 53|copies 1
AAAGCCGAGTAAAAAAATCAATTTCTTAAACCGCCCCGCGATCTGTAGTAAGT
>raw_data/181217_C2CL7/11_merged|reference Acc_ch_v3_motif_mod_final_jobs_028_028405_data_consensus|length 30|copies 5
AAAGCCGGCACCACGCGCTCACTCCCTGTT
>raw_data/181217_C2CL7/11_merged|reference Acc_ch_v3_motif_mod_final_jobs_028_028405_data_consensus|length 64|copies 5
AAAGCCTTGAAGGTAGGTGAGGTATCATCCGTACCATTATTCTGGTTGTTGATAAAACTTTCTT
>raw_data/181217_C2CL7/11_merged|reference Acc_ch_v3_motif_mod_final_jobs_028_028405_data_consensus|length 77|copies 1
AAAGCGGCCTTGTACACATTTCCCAGCTGAAAGATGGTTTTGTTTCTGATGTAAATGAGGTCGTAAAGCTGCATCAG
>raw_data/181217_C2CL7/11_merged|reference Acc_ch_v3_motif_mod_final_jobs_028_028405_data_consensus|length 52|copies 3
AAAGCGTCAGCGGTCATGATCATTTTTTCTCCGATCCTGATATTTGGCATCT
>raw_data/181217_C2CL7/11_merged|reference Acc_ch_v3_motif_mod_final_jobs_028_028405_data_consensus|length 36|copies 2
AAAGCGTTACCGTTTTGATCCCGTTGTTTTTCACAG
>raw_data/181217_C2CL7/11_merged|reference Acc_ch_v3_motif_mod_final_jobs_028_028405_data_consensus|length 37|copies 1
AAAGCGTTACCGTTTTGATCCCGTTGTTTTTCACAGG
>raw_data/181217_C2CL7/11_merged|reference Acc_ch_v3_motif_mod_final_jobs_028_028405_data_consensus|length 31|copies 4
AAAGCGTTTCTCAGCGCGAGTTTTTGCTCTT
>raw_data/181217_C2CL7/11_merged|reference Acc_ch_v3_motif_mod_final_jobs_028_028405_data_consensus|length 32|copies 1
AAAGCGTTTCTCAGCGCGAGTTTTTGCTCTTC
>raw_data/181217_C2CL7/11_merged|reference Acc_ch_v3_motif_mod_final_jobs_028_028405_data_consensus|length 64|copies 1
AAAGCGTTTCTCAGCGCGAGTTTTTGCTCTTCTTCGTTTAGAATTTCCTTTCGCTTTGGAGCGT
>raw_data/181217_C2CL7/11_merged|reference Acc_ch_v3_motif_mod_final_jobs_028_028405_data_consensus|length 60|copies 1
AAAGCTCCTGCTAAAAAACCTGCAGCCAAGAAAAAGTAACAGCACATTATAAAACATACC
>raw_data/181217_C2CL7/11_merged|reference Acc_ch_v3_motif_mod_final_jobs_028_028405_data_consensus|length 70|copies 1
AAAGCTGAAAAAAATACCATGTTTGCACAGATACAGCTAAGCCGGGCGCTGATCATGAATAACGATATAT
>raw_data/181217_C2CL7/11_merged|reference Acc_ch_v3_motif_mod_final_jobs_028_028405_data_consensus|length 33|copies 3
AAAGCTGTCGTTTGATCAGGATTGTAAAGCGGA
>raw_data/181217_C2CL7/11_merged|reference Acc_ch_v3_motif_mod_final_jobs_028_028405_data_consensus|length 34|copies 1
AAAGCTGTCGTTTGATCAGGATTGTAAAGCGGAG
>raw_data/181217_C2CL7/11_merged|reference Acc_ch_v3_motif_mod_final_jobs_028_028405_data_consensus|length 38|copies 1
AAAGGAAGAAACGGATTTGGAGTTTTGATTAATTGAAT
>raw_data/181217_C2CL7/11_merged|reference Acc_ch_v3_motif_mod_final_jobs_028_028405_data_consensus|length 62|copies 1
AAAGGATAATAAATCCTATAAAGAATACGAATAAACCTGCAATCAATATAAAAATTGCAGTT
>raw_data/181217_C2CL7/11_merged|reference Acc_ch_v3_motif_mod_final_jobs_028_028405_data_consensus|length 50|copies 2
AAAGGATACTTTGCCGGATCAAAAGGCGAGAACTCCTGACTGAAATAATA
>raw_data/181217_C2CL7/11_merged|reference Acc_ch_v3_motif_mod_final_jobs_028_028405_data_consensus|length 54|copies 1
AAAGGATTTTCGGACTTTGAAATCACCAAAGGTCCACGCGTCATATTTTCAACA
>raw_data/181217_C2CL7/11_merged|reference Acc_ch_v3_motif_mod_final_jobs_028_028405_data_consensus|length 32|copies 1
AAAGGCAAAATGGTCTTGATCCCGGCAAACGG
>raw_data/181217_C2CL7/11_merged|reference Acc_ch_v3_motif_mod_final_jobs_028_028405_data_consensus|length 37|copies 10
AAAGGCAAAATGGTCTTGATCCCGGCAAACGGCCATC
>raw_data/181217_C2CL7/11_merged|reference Acc_ch_v3_motif_mod_final_jobs_028_028405_data_consensus|length 60|copies 1
AAAGGCCACGCCCATCTTACCTAGCGCAAAAGCATTGCACGCCTGCTCATATTGATTATC
>raw_data/181217_C2CL7/11_merged|reference Acc_ch_v3_motif_mod_final_jobs_028_028405_data_consensus|length 37|copies 2
AAAGGCGAAGAGAATATGATCGAGACCCTGGCTATGC
>raw_data/181217_C2CL7/11_merged|reference Acc_ch_v3_motif_mod_final_jobs_028_028405_data_consensus|length 68|copies 1
AAAGGCTGCTTCGGCAATACGGTGCGTCTACGGTTGTGATCCGCCAGGATTATATCGTTTTCGAAACA
>raw_data/181217_C2CL7/11_merged|reference Acc_ch_v3_motif_mod_final_jobs_028_028405_data_consensus|length 79|copies 1
AAAGGCTGGAAGCATGAGATCACCGATGTCAGCGAGGCATCCAAAGGTTATAAAGAATTGATCATGAAGGTAGAGGGCG
>raw_data/181217_C2CL7/11_merged|reference Acc_ch_v3_motif_mod_final_jobs_028_028405_data_consensus|length 68|copies 2
AAAGTATAACTGCAGCAGCTCCACTTCCTGCCAAAGGCTGGTGCTTCCCACCACATCAGCATCACACT
>raw_data/181217_C2CL7/11_merged|reference Acc_ch_v3_motif_mod_final_jobs_028_028405_data_consensus|length 70|copies 1
AAAGTATTCAGGTTTACAAATCGCCATCTTCACAAATCCAGCAGTATGACGATCTCGTAAAAAACGGTTT
>raw_data/181217_C2CL7/11_merged|reference Acc_ch_v3_motif_mod_final_jobs_028_028405_data_consensus|length 61|copies 1
AAAGTATTCTGATCCGCGAATACTTTATTGATATCCGAGTAAACTGTAGCGCCATTCACAG
>raw_data/181217_C2CL7/11_merged|reference Acc_ch_v3_motif_mod_final_jobs_028_028405_data_consensus|length 53|copies 1
AAAGTATTTATTTATCTATGCCTTATATTTTGCCTGGCGGCCTCATGCCAACC
>raw_data/181217_C2CL7/11_merged|reference Acc_ch_v3_motif_mod_final_jobs_028_028405_data_consensus|length 44|copies 1
AAAGTCGGCAACTACCTGATCCAACAGTTCACCTGTCCCCGATC
>raw_data/181217_C2CL7/11_merged|reference Acc_ch_v3_motif_mod_final_jobs_028_028405_data_consensus|length 60|copies 7
AAAGTCGGCAACTACCTGATCCAACAGTTCACCTGTCCCCGATCCTGTAGCTGAAGACAG
>raw_data/181217_C2CL7/11_merged|reference Acc_ch_v3_motif_mod_final_jobs_028_028405_data_consensus|length 61|copies 2
AAAGTCGGCAACTACCTGATCCAACAGTTCACCTGTCCCCGATCCTGTAGCTGAAGACAGT
>raw_data/181217_C2CL7/11_merged|reference Acc_ch_v3_motif_mod_final_jobs_028_028405_data_consensus|length 31|copies 1
AAATAAACCGAGGCCGCGTGCAAACGATCTT
>raw_data/181217_C2CL7/11_merged|reference Acc_ch_v3_motif_mod_final_jobs_028_028405_data_consensus|length 80|copies 1
AAATAAGCTTCGATCCCGCGGAAAGGATTGTAAACCGAATCAAAAATCAATGCTTGAAGCGGTGCTTCAGGATCGCCCAC
>raw_data/181217_C2CL7/11_merged|reference Acc_ch_v3_motif_mod_final_jobs_028_028405_data_consensus|length 65|copies 1
AAATAATCCGGTCTGCACCTCGGTTTCCACAATTGTAATTCACATCAGCTTCGTAATATTGTTCC
>raw_data/181217_C2CL7/11_merged|reference Acc_ch_v3_motif_mod_final_jobs_028_028405_data_consensus|length 41|copies 1
AAATACAGAATTCCAGGATCCCTTTGCGCATTTGCGCCTTT
>raw_data/181217_C2CL7/11_merged|reference Acc_ch_v3_motif_mod_final_jobs_028_028405_data_consensus|length 36|copies 5
AAATACGCTGCACCATGATCCCGGGGATATGAATCT
>raw_data/181217_C2CL7/11_merged|reference Acc_ch_v3_motif_mod_final_jobs_028_028405_data_consensus|length 57|copies 1
AAATACGCTGCACCATGATCCCGGGGATATGAATCTGGTTGGGATCCAGCTGCCCCG
>raw_data/181217_C2CL7/11_merged|reference Acc_ch_v3_motif_mod_final_jobs_028_028405_data_consensus|length 62|copies 8
AAATACGCTGCACCATGATCCCGGGGATATGAATCTGGTTGGGATCCAGCTGCCCCGGTTCT
>raw_data/181217_C2CL7/11_merged|reference Acc_ch_v3_motif_mod_final_jobs_028_028405_data_consensus|length 63|copies 3
AAATACGCTGCACCATGATCCCGGGGATATGAATCTGGTTGGGATCCAGCTGCCCCGGTTCTA
>raw_data/181217_C2CL7/11_merged|reference Acc_ch_v3_motif_mod_final_jobs_028_028405_data_consensus|length 36|copies 1
AAATAGAAAGTACTTTGATCCCAATTTCTTTGAGTT
>raw_data/181217_C2CL7/11_merged|reference Acc_ch_v3_motif_mod_final_jobs_028_028405_data_consensus|length 58|copies 1
AAATAGCGGTTGCCTTTTTTATTCTTCTTTGGCCTGATGATCGGGAACTCCTGCTCCC
>raw_data/181217_C2CL7/11_merged|reference Acc_ch_v3_motif_mod_final_jobs_028_028405_data_consensus|length 48|copies 1
AAATAGTCCGCCCAAAAACCACCGGTAAGTCCATATCCGCGTTTTGGA
>raw_data/181217_C2CL7/11_merged|reference Acc_ch_v3_motif_mod_final_jobs_028_028405_data_consensus|length 73|copies 1
AAATATAAATTGTCGCGATATAACAATTTTCCATTTATTTATAAGTGATTGGCATCTATTTTTCAGAAATTTG
>raw_data/181217_C2CL7/11_merged|reference Acc_ch_v3_motif_mod_final_jobs_028_028405_data_consensus|length 66|copies 1
AAATATAATTTTGGGAACCAGAAGGTGAAGGAGGCTAAAGCCGGCCGCAAAACAGATGAACAAAAC
>raw_data/181217_C2CL7/11_merged|reference Acc_ch_v3_motif_mod_final_jobs_028_028405_data_consensus|length 72|copies 1
AAATATAGCGCTGAGAAAGCTACCGAAGGTTTAGTTCAACATTGGTAACCGTTGCACAACTCCCTATTTCTG
>raw_data/181217_C2CL7/11_merged|reference Acc_ch_v3_motif_mod_final_jobs_028_028405_data_consensus|length 72|copies 1
AAATATATATCGACATCTTCTTTAAATACCACGGTAATGACAGAAAGACCGAATCTTGAGATACTTCGAGTC
>raw_data/181217_C2CL7/11_merged|reference Acc_ch_v3_motif_mod_final_jobs_028_028405_data_consensus|length 69|copies 1
AAATATCTGGAACAATTTCCTTCGCTTTTCTGATCAAATCCAAATATTCTGCTCTGGTATGCTGACGGT
>raw_data/181217_C2CL7/11_merged|reference Acc_ch_v3_motif_mod_final_jobs_028_028405_data_consensus|length 50|copies 1
AAATATCTTATCTATCGTCTCTTTGGTAATCACGGGGGTAAAATTAATAA
>raw_data/181217_C2CL7/11_merged|reference Acc_ch_v3_motif_mod_final_jobs_028_028405_data_consensus|length 61|copies 1
AAATATGACCAATATTGCCGGTGATGTCACCGTAGATTACAGCCTCTCCAGAGATGGGCGT
>raw_data/181217_C2CL7/11_merged|reference Acc_ch_v3_motif_mod_final_jobs_028_028405_data_consensus|length 30|copies 1
AAATATGGAGCATCGCGGCGCAACCGGTTA
>raw_data/181217_C2CL7/11_merged|reference Acc_ch_v3_motif_mod_final_jobs_028_028405_data_consensus|length 36|copies 1
AAATATGTAGACGCAGGATCTGGCTTGCTGGCACTT
>raw_data/181217_C2CL7/11_merged|reference Acc_ch_v3_motif_mod_final_jobs_028_028405_data_consensus|length 75|copies 1
AAATATTTAAAAGCCCGGATCTTAGCTATTTCCATGAAATAATTGGCACCAACAGCAAATCTGTAAATTAGTTTG
>raw_data/181217_C2CL7/11_merged|reference Acc_ch_v3_motif_mod_final_jobs_028_028405_data_consensus|length 47|copies 1
AAATCAAGAAAGAACGCGCTGCCATGGATAATCCCGACGAGATCATC
>raw_data/181217_C2CL7/11_merged|reference Acc_ch_v3_motif_mod_final_jobs_028_028405_data_consensus|length 36|copies 1
AAATCACCGGGGACGAGATCCGCATTTACAGCAATC
>raw_data/181217_C2CL7/11_merged|reference Acc_ch_v3_motif_mod_final_jobs_028_028405_data_consensus|length 48|copies 1
AAATCAGATATACTTGGATCAGAATTCAGCACATTATCTTCAAACATC
>raw_data/181217_C2CL7/11_merged|reference Acc_ch_v3_motif_mod_final_jobs_028_028405_data_consensus|length 75|copies 1
AAATCAGGGTAAAAACCTGGCTAAAAACCTAAAGAAAAAATCTAAAAAAGAATGGATCGAGTATGAATATAGAGA
>raw_data/181217_C2CL7/11_merged|reference Acc_ch_v3_motif_mod_final_jobs_028_028405_data_consensus|length 78|copies 1
AAATCATAGAGAAAAGGCAGGTGAAGAATATCAATGAGCAGGTCAGCATATCGGTCATCCAAAAGACAGGAACATCCA
>raw_data/181217_C2CL7/11_merged|reference Acc_ch_v3_motif_mod_final_jobs_028_028405_data_consensus|length 35|copies 1
AAATCCACATATCTGGATCAGGAAGACAGCCCCGT
>raw_data/181217_C2CL7/11_merged|reference Acc_ch_v3_motif_mod_final_jobs_028_028405_data_consensus|length 37|copies 1
AAATCCACATCATTAAGATCCGCGGGTTTTGGCACGT
>raw_data/181217_C2CL7/11_merged|reference Acc_ch_v3_motif_mod_final_jobs_028_028405_data_consensus|length 30|copies 2
AAATCCACCTCCTCGCGGTTGTCTATATAG
>raw_data/181217_C2CL7/11_merged|reference Acc_ch_v3_motif_mod_final_jobs_028_028405_data_consensus|length 30|copies 1
AAATCCCGCCATCCGCGGGATTTTTTTTGT
>raw_data/181217_C2CL7/11_merged|reference Acc_ch_v3_motif_mod_final_jobs_028_028405_data_consensus|length 72|copies 1
AAATCCGATGTCGGATCACTTATGGCTCAGGTTCTTAAGACAGGAACCAAGTCTCACACCAAGGAACAGATT
>raw_data/181217_C2CL7/11_merged|reference Acc_ch_v3_motif_mod_final_jobs_028_028405_data_consensus|length 31|copies 1
AAATCGATATCAGCGCGCAGCATTTCCTCTG
>raw_data/181217_C2CL7/11_merged|reference Acc_ch_v3_motif_mod_final_jobs_028_028405_data_consensus|length 59|copies 1
AAATCGATATCAGCGCGCAGCATTTCCTCTGCCAAAACCGGAATATCAAACCTGTTGGA
>raw_data/181217_C2CL7/11_merged|reference Acc_ch_v3_motif_mod_final_jobs_028_028405_data_consensus|length 61|copies 2
AAATCGATATCAGCGCGCAGCATTTCCTCTGCCAAAACCGGAATATCAAACCTGTTGGAGT
>raw_data/181217_C2CL7/11_merged|reference Acc_ch_v3_motif_mod_final_jobs_028_028405_data_consensus|length 77|copies 2
AAATCGATGCCCTGCGTGCTGTAGAAATGCGCCTGGAAAGTATAGAAGGTGTAAGAAACAATCTGATTATCAACGAT
>raw_data/181217_C2CL7/11_merged|reference Acc_ch_v3_motif_mod_final_jobs_028_028405_data_consensus|length 78|copies 1
AAATCGCGGTCCAGGCTTCGGTACTGGATAGCTTCTGAGATATGATCGCCTTCGATTTTTTCAGAATTTTCTAGATCT
>raw_data/181217_C2CL7/11_merged|reference Acc_ch_v3_motif_mod_final_jobs_028_028405_data_consensus|length 51|copies 1
AAATCGGGAAAATAATGGCAAACACAAGCAATATCAGTATAAAAGCCTGCC
>raw_data/181217_C2CL7/11_merged|reference Acc_ch_v3_motif_mod_final_jobs_028_028405_data_consensus|length 30|copies 11
AAATCTGCCATCACGCGCTCTGTCACATTA
>raw_data/181217_C2CL7/11_merged|reference Acc_ch_v3_motif_mod_final_jobs_028_028405_data_consensus|length 36|copies 1
AAATCTGTTTGGGCTGGATCTGGTAACCAAAATACG
>raw_data/181217_C2CL7/11_merged|reference Acc_ch_v3_motif_mod_final_jobs_028_028405_data_consensus|length 37|copies 1
AAATCTTCTGCAGCCCTGATCATAAGCCGCTTTCAGT
>raw_data/181217_C2CL7/11_merged|reference Acc_ch_v3_motif_mod_final_jobs_028_028405_data_consensus|length 31|copies 20
AAATGAAAAAAGTACGCGTGCGATTTGCACC
>raw_data/181217_C2CL7/11_merged|reference Acc_ch_v3_motif_mod_final_jobs_028_028405_data_consensus|length 32|copies 1
AAATGAAAAAAGTACGCGTGCGATTTGCACCC
>raw_data/181217_C2CL7/11_merged|reference Acc_ch_v3_motif_mod_final_jobs_028_028405_data_consensus|length 62|copies 1
AAATGACCAACGTGGATTGTAGTACTGTACCCTCTGCCAACATATGTAGTGATGGTTTAGGC
>raw_data/181217_C2CL7/11_merged|reference Acc_ch_v3_motif_mod_final_jobs_028_028405_data_consensus|length 30|copies 2
AAATGATAAGCGCCGCGGATAAGGTTATGT
>raw_data/181217_C2CL7/11_merged|reference Acc_ch_v3_motif_mod_final_jobs_028_028405_data_consensus|length 72|copies 3
AAATGATAAGCGCCGCGGATAAGGTTATGTTTTTTCGCAGTTTCCCAAAAATGATCAAAGTTTTTGTCCAGT
>raw_data/181217_C2CL7/11_merged|reference Acc_ch_v3_motif_mod_final_jobs_028_028405_data_consensus|length 31|copies 1
AAATGATGAAGACCGCGATAAAATCCTTGAG
>raw_data/181217_C2CL7/11_merged|reference Acc_ch_v3_motif_mod_final_jobs_028_028405_data_consensus|length 30|copies 5
AAATGATGGCAGCCGCGACAGGACACAGGT
>raw_data/181217_C2CL7/11_merged|reference Acc_ch_v3_motif_mod_final_jobs_028_028405_data_consensus|length 31|copies 1
AAATGATGGCAGCCGCGACAGGACACAGGTT
>raw_data/181217_C2CL7/11_merged|reference Acc_ch_v3_motif_mod_final_jobs_028_028405_data_consensus|length 76|copies 1
AAATGATTTATTGAGGGATTGGCGGGGGGAGAGATTTTTTGACATAGATTATTGCTTTTCAAAAAGGAGCATAATT
>raw_data/181217_C2CL7/11_merged|reference Acc_ch_v3_motif_mod_final_jobs_028_028405_data_consensus|length 31|copies 3
AAATGCCATTCCAACGCGCAAGCCAGCCATT
>raw_data/181217_C2CL7/11_merged|reference Acc_ch_v3_motif_mod_final_jobs_028_028405_data_consensus|length 80|copies 1
AAATGCCATTCCAACGCGCAAGCCAGCCATTCCCCAATATTTGCTGAAAGTCTGCATCACCAACAAATTCGGATAGTTCT
>raw_data/181217_C2CL7/11_merged|reference Acc_ch_v3_motif_mod_final_jobs_028_028405_data_consensus|length 69|copies 1
AAATGCCGTAAAACCTATGTTTTACAGCATTTTGTACTATTTTGATTTAATAGTTGCGATCCGGACGGG
>raw_data/181217_C2CL7/11_merged|reference Acc_ch_v3_motif_mod_final_jobs_028_028405_data_consensus|length 42|copies 1
AAATGCGATCTATGACATGCTGGAGCGCGGTGTTACTATCCT
>raw_data/181217_C2CL7/11_merged|reference Acc_ch_v3_motif_mod_final_jobs_028_028405_data_consensus|length 75|copies 1
AAATGCTCTTCGGTTTTCTTTATCAAGGCTTTCGGGTAATACAAAATAGCCGTAAATAAAATTAACCATGCACAA
>raw_data/181217_C2CL7/11_merged|reference Acc_ch_v3_motif_mod_final_jobs_028_028405_data_consensus|length 44|copies 1
AAATGGTTGGCAAAATATCATTGGTGTTTGGTGCACACAGGATG
>raw_data/181217_C2CL7/11_merged|reference Acc_ch_v3_motif_mod_final_jobs_028_028405_data_consensus|length 34|copies 1
AAATGTCGCCTTGATTACGGACGGGCGATTTTCC
>raw_data/181217_C2CL7/11_merged|reference Acc_ch_v3_motif_mod_final_jobs_028_028405_data_consensus|length 38|copies 1
AAATGTCGCCTTGATTACGGACGGGCGATTTTCCGGAG
>raw_data/181217_C2CL7/11_merged|reference Acc_ch_v3_motif_mod_final_jobs_028_028405_data_consensus|length 46|copies 1
AAATGTGAAAAATCCAGATCTCTGGCAACAATTCTATAGATTATAC
>raw_data/181217_C2CL7/11_merged|reference Acc_ch_v3_motif_mod_final_jobs_028_028405_data_consensus|length 32|copies 1
AAATGTTGTTGCTTCTCGATCTCCATCATGTA
>raw_data/181217_C2CL7/11_merged|reference Acc_ch_v3_motif_mod_final_jobs_028_028405_data_consensus|length 58|copies 1
AAATGTTGTTGCTTCTCGATCTCCATCATGTATTTTTGAAGCGCGGAACCGGAAACCA
>raw_data/181217_C2CL7/11_merged|reference Acc_ch_v3_motif_mod_final_jobs_028_028405_data_consensus|length 36|copies 1
AAATGTTTTTTGGCCAGATCAAGATCTTTTTCTGTT
>raw_data/181217_C2CL7/11_merged|reference Acc_ch_v3_motif_mod_final_jobs_028_028405_data_consensus|length 37|copies 9
AAATGTTTTTTGGCCAGATCAAGATCTTTTTCTGTTA
>raw_data/181217_C2CL7/11_merged|reference Acc_ch_v3_motif_mod_final_jobs_028_028405_data_consensus|length 66|copies 1
AAATGTTTTTTGGCCAGATCAAGATCTTTTTCTGTTATCCGCTGTTTGCCGGTGCCGGCTGTTACT
>raw_data/181217_C2CL7/11_merged|reference Acc_ch_v3_motif_mod_final_jobs_028_028405_data_consensus|length 31|copies 1
AAATTAAACTTGGACGCGCTTGCCGCAAGGA
>raw_data/181217_C2CL7/11_merged|reference Acc_ch_v3_motif_mod_final_jobs_028_028405_data_consensus|length 36|copies 3
AAATTAGGCAAAACACGATCCAGAGAAAGTTCATCT
>raw_data/181217_C2CL7/11_merged|reference Acc_ch_v3_motif_mod_final_jobs_028_028405_data_consensus|length 60|copies 1
AAATTCAATTCTCTTCCTCACCTCATTTTTCTGCCAATCAGTAATGTTTGTTTTTGATTC
>raw_data/181217_C2CL7/11_merged|reference Acc_ch_v3_motif_mod_final_jobs_028_028405_data_consensus|length 68|copies 1
AAATTCATTTTTTGTCAGAATTATAATGATTAAATTTGAGAAATAACTTTTTGTAAAATGAAGATCCT
>raw_data/181217_C2CL7/11_merged|reference Acc_ch_v3_motif_mod_final_jobs_028_028405_data_consensus|length 30|copies 6
AAATTCCAGAGGACGCGCGAAAACATGGCA
>raw_data/181217_C2CL7/11_merged|reference Acc_ch_v3_motif_mod_final_jobs_028_028405_data_consensus|length 32|copies 1
AAATTCCAGAGGACGCGCGAAAACATGGCAGA
>raw_data/181217_C2CL7/11_merged|reference Acc_ch_v3_motif_mod_final_jobs_028_028405_data_consensus|length 36|copies 1
AAATTCCAGAGGACGCGCGAAAACATGGCAGAATTT
>raw_data/181217_C2CL7/11_merged|reference Acc_ch_v3_motif_mod_final_jobs_028_028405_data_consensus|length 56|copies 1
AAATTCCAGAGGACGCGCGAAAACATGGCAGAATTTGGCCGCGCCGGCAAGGCGGG
>raw_data/181217_C2CL7/11_merged|reference Acc_ch_v3_motif_mod_final_jobs_028_028405_data_consensus|length 66|copies 1
AAATTCCAGAGGACGCGCGAAAACATGGCAGAATTTGGCCGCGCCGGCAAGGCGGGCAAGTTGCTG
>raw_data/181217_C2CL7/11_merged|reference Acc_ch_v3_motif_mod_final_jobs_028_028405_data_consensus|length 67|copies 1
AAATTCCAGAGGACGCGCGAAAACATGGCAGAATTTGGCCGCGCCGGCAAGGCGGGCAAGTTGCTGC
>raw_data/181217_C2CL7/11_merged|reference Acc_ch_v3_motif_mod_final_jobs_028_028405_data_consensus|length 31|copies 1
AAATTCCGAAGGTTCGCGGTATTCCACGGTT
>raw_data/181217_C2CL7/11_merged|reference Acc_ch_v3_motif_mod_final_jobs_028_028405_data_consensus|length 55|copies 1
AAATTCCTCCAGCTTGCTTTTCCACGCCTCTTCATTGTTGGCGATAATTGCCGCC
>raw_data/181217_C2CL7/11_merged|reference Acc_ch_v3_motif_mod_final_jobs_028_028405_data_consensus|length 71|copies 1
AAATTCCTTATGAATTAACGGTGGTTTCGGCTCACAGAACTCCCGAAAGAATGTTTGAGTATGCAAAGTCT
>raw_data/181217_C2CL7/11_merged|reference Acc_ch_v3_motif_mod_final_jobs_028_028405_data_consensus|length 74|copies 1
AAATTCGTGTTCAAAGAAAACCCTGCCACAAAAATACTGCATATAAGGATTCATGATCCAGGCTTTTTCCAACG
>raw_data/181217_C2CL7/11_merged|reference Acc_ch_v3_motif_mod_final_jobs_028_028405_data_consensus|length 31|copies 1
AAATTCTTCCTGACGCGGGAATCCACAGACC
>raw_data/181217_C2CL7/11_merged|reference Acc_ch_v3_motif_mod_final_jobs_028_028405_data_consensus|length 71|copies 1
AAATTCTTTCCCAACGCCGGATTCCCCGATTACGAGGACCGAAATATCTGTTGGAGCAACCTGAATTGCCT
>raw_data/181217_C2CL7/11_merged|reference Acc_ch_v3_motif_mod_final_jobs_028_028405_data_consensus|length 78|copies 1
AAATTCTTTGTCTTTGACATAGTCAAATGTTGTTTCGTCCGGCGCAATCATTCCGCCCCGCGCGCCCATTTCTATACT
>raw_data/181217_C2CL7/11_merged|reference Acc_ch_v3_motif_mod_final_jobs_028_028405_data_consensus|length 30|copies 3
AAATTGGCACCATCGCGCTCAAGGTTGGAC
>raw_data/181217_C2CL7/11_merged|reference Acc_ch_v3_motif_mod_final_jobs_028_028405_data_consensus|length 31|copies 1
AAATTGGCCTCGTCCGCGTCGGAAAGGCTTC
>raw_data/181217_C2CL7/11_merged|reference Acc_ch_v3_motif_mod_final_jobs_028_028405_data_consensus|length 43|copies 1
AAATTGTTTTCTTAAATACTCCAGATCTTGTCGTTCTTCATTT
>raw_data/181217_C2CL7/11_merged|reference Acc_ch_v3_motif_mod_final_jobs_028_028405_data_consensus|length 33|copies 2
AAATTTACAATCACCGCGCGGTTGTGGAGATTG
>raw_data/181217_C2CL7/11_merged|reference Acc_ch_v3_motif_mod_final_jobs_028_028405_data_consensus|length 30|copies 3
AAATTTAGTGGATCGCGTTTTGGAACCAAC
>raw_data/181217_C2CL7/11_merged|reference Acc_ch_v3_motif_mod_final_jobs_028_028405_data_consensus|length 31|copies 3
AAATTTAGTGGATCGCGTTTTGGAACCAACG
>raw_data/181217_C2CL7/11_merged|reference Acc_ch_v3_motif_mod_final_jobs_028_028405_data_consensus|length 29|copies 1
AAATTTCACGATCCAGGATCTACAGTCCT
>raw_data/181217_C2CL7/11_merged|reference Acc_ch_v3_motif_mod_final_jobs_028_028405_data_consensus|length 62|copies 1
AAATTTCCCACTTTTTTTGAAATCCTGCAGTGCACTTCTGATATCATCCAGTTGAGTCATCC
>raw_data/181217_C2CL7/11_merged|reference Acc_ch_v3_motif_mod_final_jobs_028_028405_data_consensus|length 47|copies 1
AAATTTCCCGATACCGTGATCGATATGGGCAATATAATCCCCCACCT
>raw_data/181217_C2CL7/11_merged|reference Acc_ch_v3_motif_mod_final_jobs_028_028405_data_consensus|length 53|copies 3
AAATTTTTGCCATTCATCACCCGGCATTTTGTAGATCAGGCTACTCTTGCCAT
>raw_data/181217_C2CL7/11_merged|reference Acc_ch_v3_motif_mod_final_jobs_028_028405_data_consensus|length 30|copies 1
AAATTTTTTGATCCGCGGGGTCGGTTCGCT
>raw_data/181217_C2CL7/11_merged|reference Acc_ch_v3_motif_mod_final_jobs_028_028405_data_consensus|length 35|copies 4
AACAAAACAAAGGAAGATCTGGATCTCACTTTGCA
>raw_data/181217_C2CL7/11_merged|reference Acc_ch_v3_motif_mod_final_jobs_028_028405_data_consensus|length 36|copies 1
AACAAAACAAAGGAAGATCTGGATCTCACTTTGCAG
>raw_data/181217_C2CL7/11_merged|reference Acc_ch_v3_motif_mod_final_jobs_028_028405_data_consensus|length 41|copies 1
AACAAAATCATCAATCAGGCAAAGCGCGAAGTTCCGGGATT
>raw_data/181217_C2CL7/11_merged|reference Acc_ch_v3_motif_mod_final_jobs_028_028405_data_consensus|length 66|copies 1
AACAAAATTACTCGGGTCACAAGGAAATTCGTGTTCAAAGAAAACCCTGCCACAAAAATACTGCAT
>raw_data/181217_C2CL7/11_merged|reference Acc_ch_v3_motif_mod_final_jobs_028_028405_data_consensus|length 66|copies 1
AACAAAGCATTATTGATTTTTTTAACCACAGACGGCACCGAATTAGCCGGGTATAGCGACTGATCA
>raw_data/181217_C2CL7/11_merged|reference Acc_ch_v3_motif_mod_final_jobs_028_028405_data_consensus|length 74|copies 1
AACAAATTTTTTATTACAAAAAATGGATTTAGTAAAATATGTACAGGATAAGTACATTACAAAAAAAGAATTCC
>raw_data/181217_C2CL7/11_merged|reference Acc_ch_v3_motif_mod_final_jobs_028_028405_data_consensus|length 47|copies 1
AACAAGAATTTTTTCGCAGTTATCGATGATCATAAAAAGTTAAGAGG
>raw_data/181217_C2CL7/11_merged|reference Acc_ch_v3_motif_mod_final_jobs_028_028405_data_consensus|length 31|copies 1
AACAAGAGATTAACCGCGTTATCATAGGTCA
>raw_data/181217_C2CL7/11_merged|reference Acc_ch_v3_motif_mod_final_jobs_028_028405_data_consensus|length 72|copies 1
AACAAGGTCACGCTTTTAGTAAGGAAAGACCATTTCCGGGCGTCCAAAGTGATGGTAGACCGCGTGCTGAAT
>raw_data/181217_C2CL7/11_merged|reference Acc_ch_v3_motif_mod_final_jobs_028_028405_data_consensus|length 34|copies 6
AACACAGTGCAAAATGTAAGCAACAGTTCCCAAG
>raw_data/181217_C2CL7/11_merged|reference Acc_ch_v3_motif_mod_final_jobs_028_028405_data_consensus|length 54|copies 1
AACACAGTGCAAAATGTAAGCAACAGTTCCCAAGTGTATGAATCGCGCAATTAC
>raw_data/181217_C2CL7/11_merged|reference Acc_ch_v3_motif_mod_final_jobs_028_028405_data_consensus|length 58|copies 1
AACACAGTGCAAAATGTAAGCAACAGTTCCCAAGTGTATGAATCGCGCAATTACCTGT
>raw_data/181217_C2CL7/11_merged|reference Acc_ch_v3_motif_mod_final_jobs_028_028405_data_consensus|length 60|copies 4
AACACAGTGCAAAATGTAAGCAACAGTTCCCAAGTGTATGAATCGCGCAATTACCTGTTG
>raw_data/181217_C2CL7/11_merged|reference Acc_ch_v3_motif_mod_final_jobs_028_028405_data_consensus|length 50|copies 1
AACACCCACACCTGCAGGATTACAGACACCAACTCGATCAGGAATACACC
>raw_data/181217_C2CL7/11_merged|reference Acc_ch_v3_motif_mod_final_jobs_028_028405_data_consensus|length 51|copies 1
AACACCGTGATATTAGGATCCCCGCCAATTTTTTTTACTATACGCTGGGAG
>raw_data/181217_C2CL7/11_merged|reference Acc_ch_v3_motif_mod_final_jobs_028_028405_data_consensus|length 30|copies 5
AACACTCGGGCTACGCGATTTCCAAGCATC
>raw_data/181217_C2CL7/11_merged|reference Acc_ch_v3_motif_mod_final_jobs_028_028405_data_consensus|length 30|copies 2
AACACTGACAGACCGCGAGCTGGAAATTGC
>raw_data/181217_C2CL7/11_merged|reference Acc_ch_v3_motif_mod_final_jobs_028_028405_data_consensus|length 31|copies 4
AACACTGACAGACCGCGAGCTGGAAATTGCT
>raw_data/181217_C2CL7/11_merged|reference Acc_ch_v3_motif_mod_final_jobs_028_028405_data_consensus|length 73|copies 1
AACACTTCTTAAAGTTGGTGAGCCTTTTGATCTGGATGTTATAAAGGCTGAGAGAGAACGCATTGATAATGGT
>raw_data/181217_C2CL7/11_merged|reference Acc_ch_v3_motif_mod_final_jobs_028_028405_data_consensus|length 57|copies 1
AACAGAAAGTAGAAGCCTTGCCAAGGCTTTTATTTTTTTACAGACTATTTTATCAAT
>raw_data/181217_C2CL7/11_merged|reference Acc_ch_v3_motif_mod_final_jobs_028_028405_data_consensus|length 30|copies 2
AACAGACAGAGATCGTGAACTGGCCGCAAC
>raw_data/181217_C2CL7/11_merged|reference Acc_ch_v3_motif_mod_final_jobs_028_028405_data_consensus|length 66|copies 2
AACAGCATACTTCCGTGATCAATGCCGTTCAGCCTTTGATGAAACAAGGCGCGACCTTGTCCTATT
>raw_data/181217_C2CL7/11_merged|reference Acc_ch_v3_motif_mod_final_jobs_028_028405_data_consensus|length 67|copies 1
AACAGCATACTTCCGTGATCAATGCCGTTCAGCCTTTGATGAAACAAGGCGCGACCTTGTCCTATTC
>raw_data/181217_C2CL7/11_merged|reference Acc_ch_v3_motif_mod_final_jobs_028_028405_data_consensus|length 30|copies 2
AACAGCCGGCCACCGCGAAGAAATCGACCG
>raw_data/181217_C2CL7/11_merged|reference Acc_ch_v3_motif_mod_final_jobs_028_028405_data_consensus|length 78|copies 5
AACAGCCGGCCACCGCGAAGAAATCGACCGCCTGACAGAGGAGCTCAACAAATACGGCCTCATCGAATTTGTGCGGGG
>raw_data/181217_C2CL7/11_merged|reference Acc_ch_v3_motif_mod_final_jobs_028_028405_data_consensus|length 26|copies 3
AACAGCCTGCCGGCGGGATCTGCCCG
>raw_data/181217_C2CL7/11_merged|reference Acc_ch_v3_motif_mod_final_jobs_028_028405_data_consensus|length 30|copies 1
AACAGCCTTTTCTCGCGACAATCTTTTACT
>raw_data/181217_C2CL7/11_merged|reference Acc_ch_v3_motif_mod_final_jobs_028_028405_data_consensus|length 30|copies 5
AACAGGAAAATATCGCGGACCTGTGCAATT
>raw_data/181217_C2CL7/11_merged|reference Acc_ch_v3_motif_mod_final_jobs_028_028405_data_consensus|length 31|copies 1
AACAGGAAAATATCGCGGACCTGTGCAATTC
>raw_data/181217_C2CL7/11_merged|reference Acc_ch_v3_motif_mod_final_jobs_028_028405_data_consensus|length 46|copies 1
AACAGGACAATGGTCAGAATGTTTAACTTCCGGCAATATAACAGCT
>raw_data/181217_C2CL7/11_merged|reference Acc_ch_v3_motif_mod_final_jobs_028_028405_data_consensus|length 63|copies 1
AACAGGACAATGGTCAGAATGTTTAACTTCCGGCAATATAACAGCTCTGGTCATCTTATCTCT
>raw_data/181217_C2CL7/11_merged|reference Acc_ch_v3_motif_mod_final_jobs_028_028405_data_consensus|length 30|copies 1
AACAGGACGAAGACGCGCTTGATACATGGT
>raw_data/181217_C2CL7/11_merged|reference Acc_ch_v3_motif_mod_final_jobs_028_028405_data_consensus|length 33|copies 6
AACAGGAGTCTTGTCACGCGGTTATGGGCGCAT
>raw_data/181217_C2CL7/11_merged|reference Acc_ch_v3_motif_mod_final_jobs_028_028405_data_consensus|length 34|copies 3
AACAGGAGTCTTGTCACGCGGTTATGGGCGCATC
>raw_data/181217_C2CL7/11_merged|reference Acc_ch_v3_motif_mod_final_jobs_028_028405_data_consensus|length 36|copies 1
AACAGGAGTCTTGTCACGCGGTTATGGGCGCATCAC
>raw_data/181217_C2CL7/11_merged|reference Acc_ch_v3_motif_mod_final_jobs_028_028405_data_consensus|length 68|copies 1
AACAGGATCAGAACATTTTTTAACAGAAAGTAGAAGCCTTGCCAAGGCTTTTATTTTTTTACAGACTA
>raw_data/181217_C2CL7/11_merged|reference Acc_ch_v3_motif_mod_final_jobs_028_028405_data_consensus|length 45|copies 1
AACAGGATTTGCATTTGATATTAAAAAACTAAATATCTACAAATG
>raw_data/181217_C2CL7/11_merged|reference Acc_ch_v3_motif_mod_final_jobs_028_028405_data_consensus|length 66|copies 1
AACAGTTACAGGCCATATCGGGAGACATCCCAAAAACAGAATGCAGATGTACACTTATGTTGACGG
>raw_data/181217_C2CL7/11_merged|reference Acc_ch_v3_motif_mod_final_jobs_028_028405_data_consensus|length 75|copies 1
AACATAATCTGCGCACCAACTTTCAGCTCAAGGACCTCATCATTAGGGTATTGTGTCTCGCGGAAATCGCCCACT
>raw_data/181217_C2CL7/11_merged|reference Acc_ch_v3_motif_mod_final_jobs_028_028405_data_consensus|length 68|copies 1
AACATCATATTTACGCGTATAGAACGTAATAACATCGCCATTCCTAAATGTCCTGTTAGGTGTCAGAA
>raw_data/181217_C2CL7/11_merged|reference Acc_ch_v3_motif_mod_final_jobs_028_028405_data_consensus|length 36|copies 3
AACATCCACTACACTAGATCACGATTCCAAGTACAG
>raw_data/181217_C2CL7/11_merged|reference Acc_ch_v3_motif_mod_final_jobs_028_028405_data_consensus|length 38|copies 1
AACATCGCTCATCATTCATGATAATCCTGCCAGAAGCT
>raw_data/181217_C2CL7/11_merged|reference Acc_ch_v3_motif_mod_final_jobs_028_028405_data_consensus|length 69|copies 1
AACATCTGCCACGCCTGGTACAGCAAGCAGTTCCCGCTCGATGACCCAATCCTGTATCGCCGTCACTTC
>raw_data/181217_C2CL7/11_merged|reference Acc_ch_v3_motif_mod_final_jobs_028_028405_data_consensus|length 61|copies 5
AACATGGAAGAGGCGCGGATGTTCTTAATTTTCGGAATTCCCTGAAGGTTGCTGACCAGCG
>raw_data/181217_C2CL7/11_merged|reference Acc_ch_v3_motif_mod_final_jobs_028_028405_data_consensus|length 74|copies 1
AACATTGGTAATCCGCGTAAAGAGTAAAACCGGAATCAACGTGGCCAGAATAATGATCAAGCCACCCATTGTAG
>raw_data/181217_C2CL7/11_merged|reference Acc_ch_v3_motif_mod_final_jobs_028_028405_data_consensus|length 75|copies 1
AACATTGGTAATCCGCGTAAAGAGTAAAACCGGAATCAACGTGGCCAGAATAATGATCAAGCCACCCATTGTAGG
>raw_data/181217_C2CL7/11_merged|reference Acc_ch_v3_motif_mod_final_jobs_028_028405_data_consensus|length 36|copies 6
AACATTGTATGGACAAGATCCTGCTTTACCACCGGA
>raw_data/181217_C2CL7/11_merged|reference Acc_ch_v3_motif_mod_final_jobs_028_028405_data_consensus|length 54|copies 1
AACATTTTTATAACCTGATCGCATTCTTAATTGCGATCGCAACATTTGCGCAGC
>raw_data/181217_C2CL7/11_merged|reference Acc_ch_v3_motif_mod_final_jobs_028_028405_data_consensus|length 55|copies 1
AACATTTTTATAACCTGATCGCATTCTTAATTGCGATCGCAACATTTGCGCAGCA
>raw_data/181217_C2CL7/11_merged|reference Acc_ch_v3_motif_mod_final_jobs_028_028405_data_consensus|length 31|copies 4
AACATTTTTTCTGCCGCGGCAACTGCCACTC
>raw_data/181217_C2CL7/11_merged|reference Acc_ch_v3_motif_mod_final_jobs_028_028405_data_consensus|length 70|copies 1
AACATTTTTTCTGCCGCGGCAACTGCCACTCTGTCATTCGCCGCAAATGCGATCGAGTCTCTGTCCAATG
>raw_data/181217_C2CL7/11_merged|reference Acc_ch_v3_motif_mod_final_jobs_028_028405_data_consensus|length 60|copies 1
AACCAAAAACCGTTACATCACCTACACCTGTTACCCTTTTGATCTGAGGTACGATATTAA
>raw_data/181217_C2CL7/11_merged|reference Acc_ch_v3_motif_mod_final_jobs_028_028405_data_consensus|length 46|copies 1
AACCAAACAAATAGAAACCAAAAAGAATAAATATTTCGGTCTTGGC
>raw_data/181217_C2CL7/11_merged|reference Acc_ch_v3_motif_mod_final_jobs_028_028405_data_consensus|length 30|copies 3
AACCAAACAACAGCGCGTCCCGGTCTATGT
>raw_data/181217_C2CL7/11_merged|reference Acc_ch_v3_motif_mod_final_jobs_028_028405_data_consensus|length 39|copies 1
AACCAAACGGAATGGCGATCACAAACATCTTGAGAAACC
>raw_data/181217_C2CL7/11_merged|reference Acc_ch_v3_motif_mod_final_jobs_028_028405_data_consensus|length 39|copies 1
AACCAAAGAAGGTGACCTGACCCGCGAAATTCTTCAGCT
>raw_data/181217_C2CL7/11_merged|reference Acc_ch_v3_motif_mod_final_jobs_028_028405_data_consensus|length 75|copies 1
AACCAAGGCTCCGGAACTGCCCACGCCATAACCCTGCGGAATATTGGAGTCAAAAAACAGCCCGTTGGCGATATC
>raw_data/181217_C2CL7/11_merged|reference Acc_ch_v3_motif_mod_final_jobs_028_028405_data_consensus|length 32|copies 1
AACCAAGTGATGTCGCGCGGATTAAATTCTTG
>raw_data/181217_C2CL7/11_merged|reference Acc_ch_v3_motif_mod_final_jobs_028_028405_data_consensus|length 33|copies 5
AACCAAGTGATGTCGCGCGGATTAAATTCTTGT
>raw_data/181217_C2CL7/11_merged|reference Acc_ch_v3_motif_mod_final_jobs_028_028405_data_consensus|length 68|copies 1
AACCAATACGACAGCAAGGAACAGATCGACGGACAATTATACACGTTGAATCTTGGGCCTACACACCC
>raw_data/181217_C2CL7/11_merged|reference Acc_ch_v3_motif_mod_final_jobs_028_028405_data_consensus|length 56|copies 1
AACCACAAACGGCGAAGATGTCAATTATCTCGCAACGATGTATGGCGAAAAATGGG
>raw_data/181217_C2CL7/11_merged|reference Acc_ch_v3_motif_mod_final_jobs_028_028405_data_consensus|length 56|copies 1
AACCACCATTTTGCCGGACCTATGGTATAAGTCATGCTGCCGGTGAATGCTTCCAT
>raw_data/181217_C2CL7/11_merged|reference Acc_ch_v3_motif_mod_final_jobs_028_028405_data_consensus|length 31|copies 1
AACCAGGAATCGTCCGCGTCCTTTCCTGTAT
>raw_data/181217_C2CL7/11_merged|reference Acc_ch_v3_motif_mod_final_jobs_028_028405_data_consensus|length 32|copies 1
AACCAGGAATCGTCCGCGTCCTTTCCTGTATT
>raw_data/181217_C2CL7/11_merged|reference Acc_ch_v3_motif_mod_final_jobs_028_028405_data_consensus|length 45|copies 1
AACCAGTTGACCAAAGATAAAGTCAAAACCATTAACATCACCATT
>raw_data/181217_C2CL7/11_merged|reference Acc_ch_v3_motif_mod_final_jobs_028_028405_data_consensus|length 30|copies 29
AACCAGTTTTTCCCGCGGACCGCGCCATGC
>raw_data/181217_C2CL7/11_merged|reference Acc_ch_v3_motif_mod_final_jobs_028_028405_data_consensus|length 31|copies 1
AACCAGTTTTTCCCGCGGACCGCGCCATGCC
>raw_data/181217_C2CL7/11_merged|reference Acc_ch_v3_motif_mod_final_jobs_028_028405_data_consensus|length 36|copies 1
AACCAGTTTTTCCCGCGGACCGCGCCATGCCATTGC
>raw_data/181217_C2CL7/11_merged|reference Acc_ch_v3_motif_mod_final_jobs_028_028405_data_consensus|length 47|copies 1
AACCAGTTTTTCCCGCGGACCGCGCCATGCCATTGCTTTGGACTTGG
>raw_data/181217_C2CL7/11_merged|reference Acc_ch_v3_motif_mod_final_jobs_028_028405_data_consensus|length 32|copies 1
AACCATAAGCTCTCCGCGATCGGATGAGTCTG
>raw_data/181217_C2CL7/11_merged|reference Acc_ch_v3_motif_mod_final_jobs_028_028405_data_consensus|length 68|copies 1
AACCATAATAGGGCGAAGGCGTTTCCCACCATGGGAAATGATATAATTCATCGGGCTGTAAAGCTCGT
>raw_data/181217_C2CL7/11_merged|reference Acc_ch_v3_motif_mod_final_jobs_028_028405_data_consensus|length 31|copies 1
AACCATCATCCGGCGCGAGATACTACCTGGT
>raw_data/181217_C2CL7/11_merged|reference Acc_ch_v3_motif_mod_final_jobs_028_028405_data_consensus|length 72|copies 1
AACCATCATCCGGCGCGAGATACTACCTGGTGGCAAGTCCCGGGCATTTATCAATGATGTGCCGGTGACACT
>raw_data/181217_C2CL7/11_merged|reference Acc_ch_v3_motif_mod_final_jobs_028_028405_data_consensus|length 30|copies 1
AACCATCATTCCCCGCGCGCCGGAGCCGGA
>raw_data/181217_C2CL7/11_merged|reference Acc_ch_v3_motif_mod_final_jobs_028_028405_data_consensus|length 36|copies 1
AACCATCCTGCAATCGGATCTGGATAAGGAATTCTC
>raw_data/181217_C2CL7/11_merged|reference Acc_ch_v3_motif_mod_final_jobs_028_028405_data_consensus|length 70|copies 1
AACCATTCCCATTCCGGCGTTGTTGATGAGAACATCTATTTTGCTTTCAGTTTTCAGGATTTCGGAAATG
>raw_data/181217_C2CL7/11_merged|reference Acc_ch_v3_motif_mod_final_jobs_028_028405_data_consensus|length 30|copies 1
AACCATTCTACCCCGCGTTGCTTTGTCATC
>raw_data/181217_C2CL7/11_merged|reference Acc_ch_v3_motif_mod_final_jobs_028_028405_data_consensus|length 31|copies 1
AACCATTCTACCCCGCGTTGCTTTGTCATCT
>raw_data/181217_C2CL7/11_merged|reference Acc_ch_v3_motif_mod_final_jobs_028_028405_data_consensus|length 75|copies 1
AACCATTTTGATCTGGCGAAGCAATAAGAATATGATGATTAATGACAAAGAAATAAATATCAGCGTAAAGAAATA
>raw_data/181217_C2CL7/11_merged|reference Acc_ch_v3_motif_mod_final_jobs_028_028405_data_consensus|length 32|copies 1
AACCCAAATGGATACGCGTAAAATTACCAACT
>raw_data/181217_C2CL7/11_merged|reference Acc_ch_v3_motif_mod_final_jobs_028_028405_data_consensus|length 31|copies 3
AACCCAACCGTGGACGCGCCATTGCAATATG
>raw_data/181217_C2CL7/11_merged|reference Acc_ch_v3_motif_mod_final_jobs_028_028405_data_consensus|length 45|copies 1
AACCCAATTGAACTGAAATAAATAACTCCGGGATAATTCCCCGAG
>raw_data/181217_C2CL7/11_merged|reference Acc_ch_v3_motif_mod_final_jobs_028_028405_data_consensus|length 28|copies 1
AACCCATTGATCTCATCCTCTGTACGGC
>raw_data/181217_C2CL7/11_merged|reference Acc_ch_v3_motif_mod_final_jobs_028_028405_data_consensus|length 49|copies 24
AACCCATTGATCTCATCCTCTGTACGGCCCCTAAGATGTTTTTCGTTGC
>raw_data/181217_C2CL7/11_merged|reference Acc_ch_v3_motif_mod_final_jobs_028_028405_data_consensus|length 63|copies 1
AACCCCTAACACACGGGCACTCCGTTCGATAATCATCCCGAGCAATTCCACTGTATAATATTC
>raw_data/181217_C2CL7/11_merged|reference Acc_ch_v3_motif_mod_final_jobs_028_028405_data_consensus|length 37|copies 1
AACCCGGAGTTTATCCGCATGGCAGAAAAAGAACTGC
>raw_data/181217_C2CL7/11_merged|reference Acc_ch_v3_motif_mod_final_jobs_028_028405_data_consensus|length 30|copies 7
AACCCGGCGGTAGCGCGCTGTAAACAATTC
>raw_data/181217_C2CL7/11_merged|reference Acc_ch_v3_motif_mod_final_jobs_028_028405_data_consensus|length 29|copies 1
AACCCGTTGGTACCGGGATCGGCCTGCTG
>raw_data/181217_C2CL7/11_merged|reference Acc_ch_v3_motif_mod_final_jobs_028_028405_data_consensus|length 60|copies 11
AACCCGTTGGTACCGGGATCGGCCTGCTGGGTAAAGAAGAGATCGGGGATCCCATCACTA
>raw_data/181217_C2CL7/11_merged|reference Acc_ch_v3_motif_mod_final_jobs_028_028405_data_consensus|length 61|copies 4
AACCCGTTGGTACCGGGATCGGCCTGCTGGGTAAAGAAGAGATCGGGGATCCCATCACTAA
>raw_data/181217_C2CL7/11_merged|reference Acc_ch_v3_motif_mod_final_jobs_028_028405_data_consensus|length 67|copies 1
AACCCGTTGGTACCGGGATCGGCCTGCTGGGTAAAGAAGAGATCGGGGATCCCATCACTAATTTTGG
>raw_data/181217_C2CL7/11_merged|reference Acc_ch_v3_motif_mod_final_jobs_028_028405_data_consensus|length 75|copies 1
AACCCTGATCAGGATCACCTCTTCCTTTCCTTCTTTTGTCATTTTTCATATCGTTTGTTTTTGTTATTTTTAAGG
>raw_data/181217_C2CL7/11_merged|reference Acc_ch_v3_motif_mod_final_jobs_028_028405_data_consensus|length 52|copies 1
AACCGAACTGCTTCCGGTACCTTATTTTACTCATTTTTTATTATTCGTTTTA
>raw_data/181217_C2CL7/11_merged|reference Acc_ch_v3_motif_mod_final_jobs_028_028405_data_consensus|length 37|copies 1
AACCGAGATAACCTATGATCGAATATTTTACACCTTG
>raw_data/181217_C2CL7/11_merged|reference Acc_ch_v3_motif_mod_final_jobs_028_028405_data_consensus|length 74|copies 1
AACCGCTTCGTGACGCGGGATGAATTTTCTATCAACCCCCACAAGAATAGTCATGAGCCCAAACCCCGAACCCC
>raw_data/181217_C2CL7/11_merged|reference Acc_ch_v3_motif_mod_final_jobs_028_028405_data_consensus|length 36|copies 1
AACCGGAACTTAACAAGATCTTCCGTTCTATTTTTC
>raw_data/181217_C2CL7/11_merged|reference Acc_ch_v3_motif_mod_final_jobs_028_028405_data_consensus|length 30|copies 1
AACCGGACGAAAACGCGCAGGCTGTATTGG
>raw_data/181217_C2CL7/11_merged|reference Acc_ch_v3_motif_mod_final_jobs_028_028405_data_consensus|length 31|copies 1
AACCGGACGAAAACGCGCAGGCTGTATTGGG
>raw_data/181217_C2CL7/11_merged|reference Acc_ch_v3_motif_mod_final_jobs_028_028405_data_consensus|length 42|copies 1
AACCGGATCCCAGAGACGATCTCAACGGGATGGATTTTTCCC
>raw_data/181217_C2CL7/11_merged|reference Acc_ch_v3_motif_mod_final_jobs_028_028405_data_consensus|length 61|copies 1
AACCGGTCTTATATATGATCTGCGTCATAAATAAAATTGGCCTTCGCGTCCTATTTTTGGG
>raw_data/181217_C2CL7/11_merged|reference Acc_ch_v3_motif_mod_final_jobs_028_028405_data_consensus|length 72|copies 1
AACCGTGAACTGAGAAAAGAACTCGCTCTTGCCAACGGGAAAAAATCCTTTGACGGCGGAGAATTTGACAAT
>raw_data/181217_C2CL7/11_merged|reference Acc_ch_v3_motif_mod_final_jobs_028_028405_data_consensus|length 57|copies 1
AACCGTGAGGATGCTTAAGGCGGCAGACTGCTTGCCCGGAGGGGCAATCCTGACAGC
>raw_data/181217_C2CL7/11_merged|reference Acc_ch_v3_motif_mod_final_jobs_028_028405_data_consensus|length 30|copies 6
AACCGTTGAGAAACGCGCAAACATCCTGCA
>raw_data/181217_C2CL7/11_merged|reference Acc_ch_v3_motif_mod_final_jobs_028_028405_data_consensus|length 31|copies 2
AACCGTTGAGAAACGCGCAAACATCCTGCAG
>raw_data/181217_C2CL7/11_merged|reference Acc_ch_v3_motif_mod_final_jobs_028_028405_data_consensus|length 74|copies 1
AACCTCCGGGTTTTATTGTGGAAGCTACAATTTCTATAAGTTCTTTTTCCCAAAGATCCGGCTGCACACGTGCG
>raw_data/181217_C2CL7/11_merged|reference Acc_ch_v3_motif_mod_final_jobs_028_028405_data_consensus|length 29|copies 1
AACCTCGTCTACCGCGAGCGGGAAAACAA
>raw_data/181217_C2CL7/11_merged|reference Acc_ch_v3_motif_mod_final_jobs_028_028405_data_consensus|length 78|copies 1
AACCTGAAAGATAAATTGCTTCCAGTCCCGCATCAACTTCCTGAACCGCTTGATTTCCAGTTAAAGCTCCTAATCCGG
>raw_data/181217_C2CL7/11_merged|reference Acc_ch_v3_motif_mod_final_jobs_028_028405_data_consensus|length 55|copies 1
AACCTGAAGTTTTGCGTGCTCCAGATGCGCATTATGATCTTGTGGGCCAACCAAC
>raw_data/181217_C2CL7/11_merged|reference Acc_ch_v3_motif_mod_final_jobs_028_028405_data_consensus|length 30|copies 1
AACCTGAATCAACCGCGCTTCATCATATCG
>raw_data/181217_C2CL7/11_merged|reference Acc_ch_v3_motif_mod_final_jobs_028_028405_data_consensus|length 68|copies 1
AACCTGATATTTTCCAAATTTTTGGGATTGGTTTGGATGGTTATCATCATGCAGCTGTTATCCAATGT
>raw_data/181217_C2CL7/11_merged|reference Acc_ch_v3_motif_mod_final_jobs_028_028405_data_consensus|length 43|copies 1
AACCTGGAGTACAACTGGAGAAGCGCCCGGAACATTGTCCGGT
>raw_data/181217_C2CL7/11_merged|reference Acc_ch_v3_motif_mod_final_jobs_028_028405_data_consensus|length 79|copies 1
AACCTGTCACACCTATTGCCACCAAGGATTTTTTGGAGAGCCTTACATACAGAGCACAGGATCTTGGCCGTCTGTCGGG
>raw_data/181217_C2CL7/11_merged|reference Acc_ch_v3_motif_mod_final_jobs_028_028405_data_consensus|length 36|copies 1
AACCTGTGAAAGTTGGGATCACGACCCTCAACAGGG
>raw_data/181217_C2CL7/11_merged|reference Acc_ch_v3_motif_mod_final_jobs_028_028405_data_consensus|length 59|copies 1
AACCTGTGATTCATGCAAGCTGTAAATCTTGTCCTTGGTAGTTTTCTCCTGAGTAAGAG
>raw_data/181217_C2CL7/11_merged|reference Acc_ch_v3_motif_mod_final_jobs_028_028405_data_consensus|length 75|copies 1
AACCTGTTCACAGACGTGTTCTTTACGGTATGTACGGTCTTAACGTGTTTTCTAACAGGAAGTATCTTAAATCTG
>raw_data/181217_C2CL7/11_merged|reference Acc_ch_v3_motif_mod_final_jobs_028_028405_data_consensus|length 53|copies 1
AACCTTAAACTGTTTTCTTTCACTAGAATACTGGATGGCGTGGTCCAAAATCC
>raw_data/181217_C2CL7/11_merged|reference Acc_ch_v3_motif_mod_final_jobs_028_028405_data_consensus|length 31|copies 2
AACCTTACGATTATCGCGTTGTGAATTGCTT
>raw_data/181217_C2CL7/11_merged|reference Acc_ch_v3_motif_mod_final_jobs_028_028405_data_consensus|length 36|copies 16
AACCTTCTCTGTCCCGGATCCAGCCAGTATGCAGAA
>raw_data/181217_C2CL7/11_merged|reference Acc_ch_v3_motif_mod_final_jobs_028_028405_data_consensus|length 37|copies 1
AACCTTCTCTGTCCCGGATCCAGCCAGTATGCAGAAT
>raw_data/181217_C2CL7/11_merged|reference Acc_ch_v3_motif_mod_final_jobs_028_028405_data_consensus|length 72|copies 1
AACCTTTGACCTGGGTTATGGTATAAAGCGATGGTCAGGGTCTTCCTATAATTATAAGAACAGGTTTGTCAC
>raw_data/181217_C2CL7/11_merged|reference Acc_ch_v3_motif_mod_final_jobs_028_028405_data_consensus|length 65|copies 1
AACCTTTGTTTCCTCACCAAAGAATTCTTTGATCTGCTCTAGCGTTGTGTTGATCTTGTGCGGAC
>raw_data/181217_C2CL7/11_merged|reference Acc_ch_v3_motif_mod_final_jobs_028_028405_data_consensus|length 71|copies 11
AACCTTTGTTTCCTCACCAAAGAATTCTTTGATCTGCTCTAGCGTTGTGTTGATCTTGTGCGGACTCTCGT
>raw_data/181217_C2CL7/11_merged|reference Acc_ch_v3_motif_mod_final_jobs_028_028405_data_consensus|length 78|copies 1
AACGAAAAGCTAACATAAAAATAGAATATTACGACGAGAATTTTGTAAAACACGTTGATGATTTCTCAGATATCAGAG
>raw_data/181217_C2CL7/11_merged|reference Acc_ch_v3_motif_mod_final_jobs_028_028405_data_consensus|length 62|copies 1
AACGACCGAAAGTCGCGTTCATCAATTGGAAATATTTCGTGATGTATGGTTTAATTTCCGAC
>raw_data/181217_C2CL7/11_merged|reference Acc_ch_v3_motif_mod_final_jobs_028_028405_data_consensus|length 47|copies 1
AACGAGCGAAATTTTCAGTTTCACATTATAGGCTTGCTTATTAATCT
>raw_data/181217_C2CL7/11_merged|reference Acc_ch_v3_motif_mod_final_jobs_028_028405_data_consensus|length 54|copies 1
AACGAGCGAAATTTTCAGTTTCACATTATAGGCTTGCTTATTAATCTGTTTCTG
>raw_data/181217_C2CL7/11_merged|reference Acc_ch_v3_motif_mod_final_jobs_028_028405_data_consensus|length 45|copies 1
AACGATAGATGTCCACATCAGACGCCTTCGCGAGAAGCTGGGCAT
>raw_data/181217_C2CL7/11_merged|reference Acc_ch_v3_motif_mod_final_jobs_028_028405_data_consensus|length 75|copies 1
AACGATCAGCAGTCGCGTAATGATATCAAAGTCTATGTAAAATCATTTGACACAAGGGTAAAAACCTTTGATTTG
>raw_data/181217_C2CL7/11_merged|reference Acc_ch_v3_motif_mod_final_jobs_028_028405_data_consensus|length 72|copies 1
AACGATTAAGTTTAAACTTTTAAAATGCATTATGACGGTTTTGCCTTTATCCAAAGGCTTTAGCTAAATAGC
>raw_data/181217_C2CL7/11_merged|reference Acc_ch_v3_motif_mod_final_jobs_028_028405_data_consensus|length 62|copies 1
AACGCCGCAGCTCCACGGTGGAGCCGGTGCTGGGCACGCTAATCAACTACCACAGCATGAAG
>raw_data/181217_C2CL7/11_merged|reference Acc_ch_v3_motif_mod_final_jobs_028_028405_data_consensus|length 61|copies 1
AACGCGAACATCTACCTGATCTTTGCCGATGTAATGAGCCATATCAAAAATCTGTCGCGGA
>raw_data/181217_C2CL7/11_merged|reference Acc_ch_v3_motif_mod_final_jobs_028_028405_data_consensus|length 72|copies 1
AACGCGAACATCTACCTGATCTTTGCCGATGTAATGAGCCATATCAAAAATCTGTCGCGGAAATCCATAACG
>raw_data/181217_C2CL7/11_merged|reference Acc_ch_v3_motif_mod_final_jobs_028_028405_data_consensus|length 30|copies 1
AACGCTCCCATTGCGCGACTCCCAACTTCC
>raw_data/181217_C2CL7/11_merged|reference Acc_ch_v3_motif_mod_final_jobs_028_028405_data_consensus|length 55|copies 1
AACGGAAGCCTTGAAATGCCAACCGTTCGCCCAAGTGTAAGAACTCAATACGCCA
>raw_data/181217_C2CL7/11_merged|reference Acc_ch_v3_motif_mod_final_jobs_028_028405_data_consensus|length 51|copies 1
AACGGACTATCATCTACTGAACGTGCAAACCGTTTTGCCAACGGCGCTTAC
>raw_data/181217_C2CL7/11_merged|reference Acc_ch_v3_motif_mod_final_jobs_028_028405_data_consensus|length 32|copies 1
AACGGAGGATCTGATCAGACTATTGCACCATC
>raw_data/181217_C2CL7/11_merged|reference Acc_ch_v3_motif_mod_final_jobs_028_028405_data_consensus|length 30|copies 1
AACGGCAGGAAAACGCGGGCTAAAATAGAG
>raw_data/181217_C2CL7/11_merged|reference Acc_ch_v3_motif_mod_final_jobs_028_028405_data_consensus|length 31|copies 2
AACGGCAGGAAAACGCGGGCTAAAATAGAGA
>raw_data/181217_C2CL7/11_merged|reference Acc_ch_v3_motif_mod_final_jobs_028_028405_data_consensus|length 78|copies 8
AACGGCTAGGAGCATATTCAGTCTTTTGGAATCAAATCCGGTAGAACTTCTCTGCGGTGTACCATACACGGCGGTAGA
>raw_data/181217_C2CL7/11_merged|reference Acc_ch_v3_motif_mod_final_jobs_028_028405_data_consensus|length 35|copies 1
AACGGTACAAAAGAAAATAGCGGATTGTACCCCAT
>raw_data/181217_C2CL7/11_merged|reference Acc_ch_v3_motif_mod_final_jobs_028_028405_data_consensus|length 56|copies 1
AACGGTCCTAAGGTAGCGAAATTCCTTGTCGGGTAAGTTCCGACCTGCACGAATGG
>raw_data/181217_C2CL7/11_merged|reference Acc_ch_v3_motif_mod_final_jobs_028_028405_data_consensus|length 46|copies 1
AACGGTTTACAATTATACCAATATAGATCACGGGCAAAACCTGGGC
>raw_data/181217_C2CL7/11_merged|reference Acc_ch_v3_motif_mod_final_jobs_028_028405_data_consensus|length 41|copies 1
AACGTATGCTCCTGAGATCGCTTTGCTCTACATCCTGCGGT
>raw_data/181217_C2CL7/11_merged|reference Acc_ch_v3_motif_mod_final_jobs_028_028405_data_consensus|length 55|copies 1
AACGTATGCTCCTGAGATCGCTTTGCTCTACATCCTGCGGTGGTGTTACATAAAC
>raw_data/181217_C2CL7/11_merged|reference Acc_ch_v3_motif_mod_final_jobs_028_028405_data_consensus|length 58|copies 1
AACGTCAGAAAAAGAATTACAAATATTGCCAGGATTTGGATCCAGGTAATTTTAAACT
>raw_data/181217_C2CL7/11_merged|reference Acc_ch_v3_motif_mod_final_jobs_028_028405_data_consensus|length 71|copies 1
AACGTGAATATTTTCTGAATCAACAGATCAAAACCATTCAGGAAGAATTGGGTGGTGGCGCTGAATCTGAC
>raw_data/181217_C2CL7/11_merged|reference Acc_ch_v3_motif_mod_final_jobs_028_028405_data_consensus|length 36|copies 1
AACGTGTCCCCAATTCGATCAGGTTTTTTTCATCGG
>raw_data/181217_C2CL7/11_merged|reference Acc_ch_v3_motif_mod_final_jobs_028_028405_data_consensus|length 79|copies 1
AACGTTCCTGATGGCCGAGCTGGCCGAGGAAGGATTGCAGTTTTTTATGCTGTTGCTCATTGTTTTTTTTGCCGGCAAC
>raw_data/181217_C2CL7/11_merged|reference Acc_ch_v3_motif_mod_final_jobs_028_028405_data_consensus|length 56|copies 1
AACGTTTACCTTAACCAGGGCTCAATGTTTAAGATGATTCAGGTTCCTTTTACAGA
>raw_data/181217_C2CL7/11_merged|reference Acc_ch_v3_motif_mod_final_jobs_028_028405_data_consensus|length 76|copies 1
AACTAATAAATATTTTGATCCGGCCAAACCATCGATTCTTCTCAATACACACCACGACACGGTAAAACCAAACAAA
>raw_data/181217_C2CL7/11_merged|reference Acc_ch_v3_motif_mod_final_jobs_028_028405_data_consensus|length 72|copies 1
AACTAATTATCGATTGGATCAATCTTCCTAAAAAGTTTTGCTATTTCCTTCTAAGAAAGAAATTAAGAGGCC
>raw_data/181217_C2CL7/11_merged|reference Acc_ch_v3_motif_mod_final_jobs_028_028405_data_consensus|length 78|copies 1
AACTATAAATTGGTAGGCGACGAACCTATGCAGTTGTTTGAGCGGTTTCGGAACCGTTTTGTCATTGGTGTTTGCGAA
>raw_data/181217_C2CL7/11_merged|reference Acc_ch_v3_motif_mod_final_jobs_028_028405_data_consensus|length 36|copies 1
AACTCAATGAAAGCTGCACCCAAAATATGCCCATTG
>raw_data/181217_C2CL7/11_merged|reference Acc_ch_v3_motif_mod_final_jobs_028_028405_data_consensus|length 76|copies 1
AACTCAGGCTCATAACCTACTTCAAAAGCTACAGAAAGAGAATCTGCATTATGATCAAAATCATTAACCGGCTGAG
>raw_data/181217_C2CL7/11_merged|reference Acc_ch_v3_motif_mod_final_jobs_028_028405_data_consensus|length 55|copies 1
AACTCGTTGGCAACCGCTTCTGCCGTCAATCCCATTCCCCAATAATAATCGGGGT
>raw_data/181217_C2CL7/11_merged|reference Acc_ch_v3_motif_mod_final_jobs_028_028405_data_consensus|length 30|copies 2
AACTCTATCCCGTCGCGGTTGAGTTTGTCA
>raw_data/181217_C2CL7/11_merged|reference Acc_ch_v3_motif_mod_final_jobs_028_028405_data_consensus|length 60|copies 1
AACTCTCCGAATTACTAAACAAGCTCAGCAACAAAAAAGTGATCCTGTTTGGCGTGTCCT
>raw_data/181217_C2CL7/11_merged|reference Acc_ch_v3_motif_mod_final_jobs_028_028405_data_consensus|length 37|copies 1
AACTCTTCCAGTCTCGGATCAGACATAAAAAGTTTCT
>raw_data/181217_C2CL7/11_merged|reference Acc_ch_v3_motif_mod_final_jobs_028_028405_data_consensus|length 30|copies 3
AACTCTTCCCCATCGCGGTTCTCTGGAGAT
>raw_data/181217_C2CL7/11_merged|reference Acc_ch_v3_motif_mod_final_jobs_028_028405_data_consensus|length 31|copies 3
AACTCTTCCCCATCGCGGTTCTCTGGAGATG
>raw_data/181217_C2CL7/11_merged|reference Acc_ch_v3_motif_mod_final_jobs_028_028405_data_consensus|length 37|copies 1
AACTCTTGCTGGATCAGATCGAATTGGTTAAAAAAGG
>raw_data/181217_C2CL7/11_merged|reference Acc_ch_v3_motif_mod_final_jobs_028_028405_data_consensus|length 37|copies 31
AACTGAAAAAAAATTCTGATCAGGTTTTAGGAATAAG
>raw_data/181217_C2CL7/11_merged|reference Acc_ch_v3_motif_mod_final_jobs_028_028405_data_consensus|length 30|copies 4
AACTGACTTAAGCCGCGAAACCGTTGATAT
>raw_data/181217_C2CL7/11_merged|reference Acc_ch_v3_motif_mod_final_jobs_028_028405_data_consensus|length 31|copies 1
AACTGACTTAAGCCGCGAAACCGTTGATATC
>raw_data/181217_C2CL7/11_merged|reference Acc_ch_v3_motif_mod_final_jobs_028_028405_data_consensus|length 59|copies 1
AACTGAGATCGCTTTTTGTACCAGAAAAAAAATTACTCCTGCTGAATGACAGGCTGGAT
>raw_data/181217_C2CL7/11_merged|reference Acc_ch_v3_motif_mod_final_jobs_028_028405_data_consensus|length 65|copies 1
AACTGAGATCGCTTTTTGTACCAGAAAAAAAATTACTCCTGCTGAATGACAGGCTGGATGAGAAT
>raw_data/181217_C2CL7/11_merged|reference Acc_ch_v3_motif_mod_final_jobs_028_028405_data_consensus|length 74|copies 1
AACTGCAGATCTCCACAGGCCTGAATGCAGAAGTTTATAAATCTCAAAAAGAGCAGATTGTTGTCTATGCGCCA
>raw_data/181217_C2CL7/11_merged|reference Acc_ch_v3_motif_mod_final_jobs_028_028405_data_consensus|length 55|copies 7
AACTGCAGCCGATTTTGATCCCTATCAAGGAAGATCTTGGTTGGGTAGACCTGCA
>raw_data/181217_C2CL7/11_merged|reference Acc_ch_v3_motif_mod_final_jobs_028_028405_data_consensus|length 51|copies 1
AACTGCAGGGCTGCATAGCACCAGTCACCGAACTGACGGGTGCAGGAAAGG
>raw_data/181217_C2CL7/11_merged|reference Acc_ch_v3_motif_mod_final_jobs_028_028405_data_consensus|length 31|copies 1
AACTGCCATTGCGCCGCGGCCAATTGCTTTG
>raw_data/181217_C2CL7/11_merged|reference Acc_ch_v3_motif_mod_final_jobs_028_028405_data_consensus|length 32|copies 1
AACTGCCATTGCGCCGCGGCCAATTGCTTTGG
>raw_data/181217_C2CL7/11_merged|reference Acc_ch_v3_motif_mod_final_jobs_028_028405_data_consensus|length 56|copies 6
AACTGGACAAAAGCCTGACACCAATTAACGATGTTCTGCAATCTGATTTTTTCAAA
>raw_data/181217_C2CL7/11_merged|reference Acc_ch_v3_motif_mod_final_jobs_028_028405_data_consensus|length 71|copies 1
AACTGGAGAAGGATGTCGACCGGCTAAAGACCATCTCAGAAAGATTTTCCAAAATAGGATCTGTTCCGGAA
>raw_data/181217_C2CL7/11_merged|reference Acc_ch_v3_motif_mod_final_jobs_028_028405_data_consensus|length 45|copies 1
AACTGGATAGCTTCCAGCATTTCCTGTTCAGAGATTTCTTTCATT
>raw_data/181217_C2CL7/11_merged|reference Acc_ch_v3_motif_mod_final_jobs_028_028405_data_consensus|length 36|copies 1
AACTGGGGAAATACCTGATCAATTTGGGCGGATCTT
>raw_data/181217_C2CL7/11_merged|reference Acc_ch_v3_motif_mod_final_jobs_028_028405_data_consensus|length 73|copies 1
AACTGGGGAAATACCTGATCAATTTGGGCGGATCTTACACTTACAATGTTAATAATCTGGATATCAGAACATT
>raw_data/181217_C2CL7/11_merged|reference Acc_ch_v3_motif_mod_final_jobs_028_028405_data_consensus|length 71|copies 1
AACTGGGTGTGAAAATAGCCGGAGCTGGTTTCCCGGTTTATCTTGGCAAAGGAGCGCGATTGCAAAGAGCT
>raw_data/181217_C2CL7/11_merged|reference Acc_ch_v3_motif_mod_final_jobs_028_028405_data_consensus|length 55|copies 1
AACTGGTAATGTCATTAACGACGATTATCGGCGGAAACGGGAATCTTTTGGAGGA
>raw_data/181217_C2CL7/11_merged|reference Acc_ch_v3_motif_mod_final_jobs_028_028405_data_consensus|length 47|copies 1
AACTGTTCCATGCATCTGATCTGAAACTGACGGAGCGCTATGGATTG
>raw_data/181217_C2CL7/11_merged|reference Acc_ch_v3_motif_mod_final_jobs_028_028405_data_consensus|length 65|copies 1
AACTGTTCCATGCATCTGATCTGAAACTGACGGAGCGCTATGGATTGGCTTATCATTATATCTAT
>raw_data/181217_C2CL7/11_merged|reference Acc_ch_v3_motif_mod_final_jobs_028_028405_data_consensus|length 70|copies 1
AACTGTTTTTGGTAGAGGGAGATTCTGCAGGTGGAACGGCAAAGCAAGGCCGTGACCGTCATTTTCAGGC
>raw_data/181217_C2CL7/11_merged|reference Acc_ch_v3_motif_mod_final_jobs_028_028405_data_consensus|length 79|copies 2
AACTGTTTTTGGTAGAGGGAGATTCTGCAGGTGGAACGGCAAAGCAAGGCCGTGACCGTCATTTTCAGGCAATTTTGCC
>raw_data/181217_C2CL7/11_merged|reference Acc_ch_v3_motif_mod_final_jobs_028_028405_data_consensus|length 43|copies 1
AACTGTTTTTTGTGTCATTAATAAAACCATTTATGTTGCAGAC
>raw_data/181217_C2CL7/11_merged|reference Acc_ch_v3_motif_mod_final_jobs_028_028405_data_consensus|length 77|copies 1
AACTTCAGTATTACCCGAATCCTTTTCATGGCAGGAAATTTTAGTAAAACAAAACGAGCACGTACAGAAAAAGCAGC
>raw_data/181217_C2CL7/11_merged|reference Acc_ch_v3_motif_mod_final_jobs_028_028405_data_consensus|length 31|copies 1
AACTTCCAGGTCTTCGCGGTTTCCAAAAACT
>raw_data/181217_C2CL7/11_merged|reference Acc_ch_v3_motif_mod_final_jobs_028_028405_data_consensus|length 42|copies 1
AACTTCTAGTGTTCCTGATCCTTGCTCGCGAAACAAGAGAGG
>raw_data/181217_C2CL7/11_merged|reference Acc_ch_v3_motif_mod_final_jobs_028_028405_data_consensus|length 44|copies 4
AACTTCTAGTGTTCCTGATCCTTGCTCGCGAAACAAGAGAGGAA
>raw_data/181217_C2CL7/11_merged|reference Acc_ch_v3_motif_mod_final_jobs_028_028405_data_consensus|length 66|copies 1
AACTTCTAGTGTTCCTGATCCTTGCTCGCGAAACAAGAGAGGAATGTTTTTCAGCTCATCAATAGT
>raw_data/181217_C2CL7/11_merged|reference Acc_ch_v3_motif_mod_final_jobs_028_028405_data_consensus|length 71|copies 1
AACTTCTTCGATTCTTGCCGGGTGGATTCTTCCGTCGGTTACCAATCTGTGTAGTGATAATCTGGCGATCT
>raw_data/181217_C2CL7/11_merged|reference Acc_ch_v3_motif_mod_final_jobs_028_028405_data_consensus|length 33|copies 1
AACTTTGAAGCCTTCGCGCGCTTTTGATCTTAG
>raw_data/181217_C2CL7/11_merged|reference Acc_ch_v3_motif_mod_final_jobs_028_028405_data_consensus|length 30|copies 1
AACTTTGACTTCACGCGCATCCTTGATCCC
>raw_data/181217_C2CL7/11_merged|reference Acc_ch_v3_motif_mod_final_jobs_028_028405_data_consensus|length 49|copies 1
AACTTTTTCAAGTTATCGCCCGTCACATAGATCACATTACCTTTCACAG
>raw_data/181217_C2CL7/11_merged|reference Acc_ch_v3_motif_mod_final_jobs_028_028405_data_consensus|length 79|copies 1
AAGAAAAAGTTGGCAGCATCTATGAAGCTATCGTGATCATGGGTAAAAGAGCCGAACAGATCAATGCTGAAATCCGTTC
>raw_data/181217_C2CL7/11_merged|reference Acc_ch_v3_motif_mod_final_jobs_028_028405_data_consensus|length 55|copies 2
AAGAAAAGCGCGATATTAGCTTTGCCGGAAAAACATTCCGATACAAACCTACGGG
>raw_data/181217_C2CL7/11_merged|reference Acc_ch_v3_motif_mod_final_jobs_028_028405_data_consensus|length 52|copies 1
AAGAAAAGCTTTTCCATGGTCGCTAATGATTGTTTCGCGATTCCAACGAACC
>raw_data/181217_C2CL7/11_merged|reference Acc_ch_v3_motif_mod_final_jobs_028_028405_data_consensus|length 76|copies 1
AAGAAACCACCAACTGAGACTTGCTAATGTTATAAACCGGCAAAGCTCTTTGTCCGAATACTTCCTGTGCTGCATC
>raw_data/181217_C2CL7/11_merged|reference Acc_ch_v3_motif_mod_final_jobs_028_028405_data_consensus|length 30|copies 2
AAGAAATGCAGGGCGCGGATGTAGGCTTCT
>raw_data/181217_C2CL7/11_merged|reference Acc_ch_v3_motif_mod_final_jobs_028_028405_data_consensus|length 36|copies 1
AAGAACGGAGCGATTTGATCTCGGTGCCTGTCAATA
>raw_data/181217_C2CL7/11_merged|reference Acc_ch_v3_motif_mod_final_jobs_028_028405_data_consensus|length 46|copies 1
AAGAAGAAAGTGTCGCGCAAACGGAAGAAATCCGAATGGAAAAACC
>raw_data/181217_C2CL7/11_merged|reference Acc_ch_v3_motif_mod_final_jobs_028_028405_data_consensus|length 34|copies 1
AAGAAGAACTGTCCCAAAGGAATTACGGAAACCT
>raw_data/181217_C2CL7/11_merged|reference Acc_ch_v3_motif_mod_final_jobs_028_028405_data_consensus|length 30|copies 8
AAGAAGAGATGGACGCGCTCTATGCCAAAG
>raw_data/181217_C2CL7/11_merged|reference Acc_ch_v3_motif_mod_final_jobs_028_028405_data_consensus|length 31|copies 1
AAGAAGAGATGGACGCGCTCTATGCCAAAGA
>raw_data/181217_C2CL7/11_merged|reference Acc_ch_v3_motif_mod_final_jobs_028_028405_data_consensus|length 40|copies 9
AAGAAGAGATGGACGCGCTCTATGCCAAAGAAGACTTTTC
>raw_data/181217_C2CL7/11_merged|reference Acc_ch_v3_motif_mod_final_jobs_028_028405_data_consensus|length 72|copies 3
AAGAAGAGATGGACGCGCTCTATGCCAAAGAAGACTTTTCTGATGAAGACGGGATCAAAGCAGGCGAACTGG
>raw_data/181217_C2CL7/11_merged|reference Acc_ch_v3_motif_mod_final_jobs_028_028405_data_consensus|length 75|copies 1
AAGAAGATGAAAAGGCTTTTAACCAGACCGTTGTCTATGGCCGGGATACAAGCTATCCCGAGATTCTTTCTCTGG
>raw_data/181217_C2CL7/11_merged|reference Acc_ch_v3_motif_mod_final_jobs_028_028405_data_consensus|length 31|copies 1
AAGAAGCACAGCCACGCGACTCAGGTGATAG
>raw_data/181217_C2CL7/11_merged|reference Acc_ch_v3_motif_mod_final_jobs_028_028405_data_consensus|length 34|copies 1
AAGAAGCCCTGAATCTGATCTGCGTGCAAATCCA
>raw_data/181217_C2CL7/11_merged|reference Acc_ch_v3_motif_mod_final_jobs_028_028405_data_consensus|length 75|copies 1
AAGAAGGTATCTCTGTAGAAGTTATAGACCTAAGAACAGTACGTCCTTTGGATTATGACACGGTTTTGGAATCTG
>raw_data/181217_C2CL7/11_merged|reference Acc_ch_v3_motif_mod_final_jobs_028_028405_data_consensus|length 76|copies 1
AAGAATAAAATGTTTGAAAATATTTTTGGCAGTAACAAAATAGAACTGATTCCTCAGGGTTTTGCTTCTGTAGATT
>raw_data/181217_C2CL7/11_merged|reference Acc_ch_v3_motif_mod_final_jobs_028_028405_data_consensus|length 75|copies 1
AAGAATATAAAAACGCGGTGCGAAACAAAAAAAGCCAGCCCCAATGATATGGTGTTCAGCAGGACATAAGCTGTG
>raw_data/181217_C2CL7/11_merged|reference Acc_ch_v3_motif_mod_final_jobs_028_028405_data_consensus|length 57|copies 1
AAGAATATGATGATTAATGACAAAGAAATAAATATCAGCGTAAAGAAATAGAAAGAA
>raw_data/181217_C2CL7/11_merged|reference Acc_ch_v3_motif_mod_final_jobs_028_028405_data_consensus|length 74|copies 3
AAGAATATGATGATTAATGACAAAGAAATAAATATCAGCGTAAAGAAATAGAAAGAATACTGTATACCCGGCAT
>raw_data/181217_C2CL7/11_merged|reference Acc_ch_v3_motif_mod_final_jobs_028_028405_data_consensus|length 55|copies 2
AAGAATGATTTCAACAATTATATTGACCTCAACTGGATCCCGAGGTACATTGTGG
>raw_data/181217_C2CL7/11_merged|reference Acc_ch_v3_motif_mod_final_jobs_028_028405_data_consensus|length 56|copies 1
AAGAATGATTTCAACAATTATATTGACCTCAACTGGATCCCGAGGTACATTGTGGT
>raw_data/181217_C2CL7/11_merged|reference Acc_ch_v3_motif_mod_final_jobs_028_028405_data_consensus|length 54|copies 2
AAGAATGGCTAATGTGAATGACCAAAAGGCCAGGATGAACAATTATATTTCCAA
>raw_data/181217_C2CL7/11_merged|reference Acc_ch_v3_motif_mod_final_jobs_028_028405_data_consensus|length 45|copies 1
AAGAATTACCGAAAAGAAGATGATGATCCGAGTATTCGCTGTTGT
>raw_data/181217_C2CL7/11_merged|reference Acc_ch_v3_motif_mod_final_jobs_028_028405_data_consensus|length 36|copies 2
AAGAATTCCAATTCGGGATCCTGGACGGTATGGCAA
>raw_data/181217_C2CL7/11_merged|reference Acc_ch_v3_motif_mod_final_jobs_028_028405_data_consensus|length 50|copies 1
AAGAATTCCAATTCGGGATCCTGGACGGTATGGCAAAAAATGCTGATATC
>raw_data/181217_C2CL7/11_merged|reference Acc_ch_v3_motif_mod_final_jobs_028_028405_data_consensus|length 36|copies 5
AAGACAAAGATATCCTGATCAGGATGAAGGAAATGC
>raw_data/181217_C2CL7/11_merged|reference Acc_ch_v3_motif_mod_final_jobs_028_028405_data_consensus|length 37|copies 6
AAGACAAAGATATCCTGATCAGGATGAAGGAAATGCT
>raw_data/181217_C2CL7/11_merged|reference Acc_ch_v3_motif_mod_final_jobs_028_028405_data_consensus|length 64|copies 3
AAGACAAAGATATCCTGATCAGGATGAAGGAAATGCTGGGGCTGGATCATGTAATATTCCATGG
>raw_data/181217_C2CL7/11_merged|reference Acc_ch_v3_motif_mod_final_jobs_028_028405_data_consensus|length 30|copies 3
AAGACAGAAAATTCGCGGACATCGGAAATA
>raw_data/181217_C2CL7/11_merged|reference Acc_ch_v3_motif_mod_final_jobs_028_028405_data_consensus|length 36|copies 4
AAGACATCTCCCACATGATCGGGCTTGCTAAGAATT
>raw_data/181217_C2CL7/11_merged|reference Acc_ch_v3_motif_mod_final_jobs_028_028405_data_consensus|length 77|copies 1
AAGACGATCTGGGCCTGATCCTATATTATGTAAAATTCAATTGGATTAATGAAACGCCCCAGCTTGCTGCGCTCAGT
>raw_data/181217_C2CL7/11_merged|reference Acc_ch_v3_motif_mod_final_jobs_028_028405_data_consensus|length 80|copies 1
AAGACTCATCGCTGCCGTCAAATCCGCCAGATCCAAAAGATATTCGAATTTCGCAAGACCTGTAATGGCGTGAGCGAGAA
>raw_data/181217_C2CL7/11_merged|reference Acc_ch_v3_motif_mod_final_jobs_028_028405_data_consensus|length 76|copies 1
AAGACTTTTCCGGCTGACTGCTCTTGAGATAATCCAATAAGGTCTTAATTTTGTAAACAGGATTGTGGGTACACAG
>raw_data/181217_C2CL7/11_merged|reference Acc_ch_v3_motif_mod_final_jobs_028_028405_data_consensus|length 35|copies 1
AAGACTTTTGGGCTAATCCGCGTTCGCTCGCCACT
>raw_data/181217_C2CL7/11_merged|reference Acc_ch_v3_motif_mod_final_jobs_028_028405_data_consensus|length 30|copies 1
AAGAGAAAAATGTCGCGAACTTGCGCGATT
>raw_data/181217_C2CL7/11_merged|reference Acc_ch_v3_motif_mod_final_jobs_028_028405_data_consensus|length 36|copies 4
AAGAGACCAGGAACTGGATCTTGTGGTGATATCAGA
>raw_data/181217_C2CL7/11_merged|reference Acc_ch_v3_motif_mod_final_jobs_028_028405_data_consensus|length 65|copies 1
AAGAGAGCGGTGCAGAGATTTCTGCTTTCCGTGCAGGTATCTGGAAACCGCGTACTAAACCAAAC
>raw_data/181217_C2CL7/11_merged|reference Acc_ch_v3_motif_mod_final_jobs_028_028405_data_consensus|length 55|copies 1
AAGAGATGGTAGCGCACATCCAATCTATTTTGGAAGATCTGGAACTGCCTTACAG
>raw_data/181217_C2CL7/11_merged|reference Acc_ch_v3_motif_mod_final_jobs_028_028405_data_consensus|length 76|copies 1
AAGAGATTATAGCGCAGTCTGCAGATAAACTGGGGCTTAAGATTTTGGGTTATCGGCCGGTTCCAGTCAATAACAT
>raw_data/181217_C2CL7/11_merged|reference Acc_ch_v3_motif_mod_final_jobs_028_028405_data_consensus|length 42|copies 1
AAGAGATTTTTCGTTATTTTATCAGCAATCCGCTGCGGTTTT
>raw_data/181217_C2CL7/11_merged|reference Acc_ch_v3_motif_mod_final_jobs_028_028405_data_consensus|length 63|copies 1
AAGAGATTTTTCGTTATTTTATCAGCAATCCGCTGCGGTTTTTCTTCCCGCTAAGATCCATGT
>raw_data/181217_C2CL7/11_merged|reference Acc_ch_v3_motif_mod_final_jobs_028_028405_data_consensus|length 38|copies 1
AAGAGCAAAAGCGGCTGGATCTGGAAAATTACCAAAAA
>raw_data/181217_C2CL7/11_merged|reference Acc_ch_v3_motif_mod_final_jobs_028_028405_data_consensus|length 68|copies 1
AAGAGCATCCAACATCCGGAGGCCAATGACATCCTGGGATTTACCCCACAGCTGCAGCATTTGTGGAT
>raw_data/181217_C2CL7/11_merged|reference Acc_ch_v3_motif_mod_final_jobs_028_028405_data_consensus|length 73|copies 1
AAGAGCTTATACAGCAAATCCGGGCGATGCTACCAATGGTGGATTGAGGTTTGAGTCCAAAGATTTTACCGTA
>raw_data/181217_C2CL7/11_merged|reference Acc_ch_v3_motif_mod_final_jobs_028_028405_data_consensus|length 76|copies 2
AAGAGGAGCAAACCCGGAGAACTGAAACATCTAAGTACCCGGAGGAAAAGAAATCGAAGAGATTCCGTAAGTAGTG
>raw_data/181217_C2CL7/11_merged|reference Acc_ch_v3_motif_mod_final_jobs_028_028405_data_consensus|length 46|copies 1
AAGAGGCTGTTGGTGGCATGCAACAGGATCTGGAATTTTCCACCGG
>raw_data/181217_C2CL7/11_merged|reference Acc_ch_v3_motif_mod_final_jobs_028_028405_data_consensus|length 30|copies 2
AAGAGGGTCAACACGCGGGGCATGAAAAAC
>raw_data/181217_C2CL7/11_merged|reference Acc_ch_v3_motif_mod_final_jobs_028_028405_data_consensus|length 31|copies 23
AAGAGGGTCAACACGCGGGGCATGAAAAACG
>raw_data/181217_C2CL7/11_merged|reference Acc_ch_v3_motif_mod_final_jobs_028_028405_data_consensus|length 46|copies 1
AAGAGGGTCAACACGCGGGGCATGAAAAACGCCAACAAGCATGTTT
>raw_data/181217_C2CL7/11_merged|reference Acc_ch_v3_motif_mod_final_jobs_028_028405_data_consensus|length 71|copies 1
AAGAGGGTCAACACGCGGGGCATGAAAAACGCCAACAAGCATGTTTTAATGGCCGCTTTGGCTTACAACCT
>raw_data/181217_C2CL7/11_merged|reference Acc_ch_v3_motif_mod_final_jobs_028_028405_data_consensus|length 30|copies 8
AAGAGGTAGTCCACGCGTTCCCTTGCGGTC
>raw_data/181217_C2CL7/11_merged|reference Acc_ch_v3_motif_mod_final_jobs_028_028405_data_consensus|length 31|copies 3
AAGAGGTAGTCCACGCGTTCCCTTGCGGTCA
>raw_data/181217_C2CL7/11_merged|reference Acc_ch_v3_motif_mod_final_jobs_028_028405_data_consensus|length 30|copies 4
AAGAGGTCCTGTTCGCGCTTTTGGATCCAT
>raw_data/181217_C2CL7/11_merged|reference Acc_ch_v3_motif_mod_final_jobs_028_028405_data_consensus|length 68|copies 1
AAGAGGTTCCGGATATCGGTAAACATGCCTGTATAGGTTGCCGGGTTGGAGCGCGGTGTCCTCCCAAT
>raw_data/181217_C2CL7/11_merged|reference Acc_ch_v3_motif_mod_final_jobs_028_028405_data_consensus|length 80|copies 1
AAGAGTAAATTTTAATTTCTCAATTGATTGATATGATAGCCCTAATAATAACAACCGTATTTGCTTTTGGCTTTGCCATA
>raw_data/181217_C2CL7/11_merged|reference Acc_ch_v3_motif_mod_final_jobs_028_028405_data_consensus|length 37|copies 1
AAGAGTGCTTTTGCCTGATCAGAACTATCGCAAACCA
>raw_data/181217_C2CL7/11_merged|reference Acc_ch_v3_motif_mod_final_jobs_028_028405_data_consensus|length 73|copies 1
AAGAGTGGGCCCGTTCACCGTTTTATGACCTATTATAACACTTTGTTCAATAGTAAAGAAGCTTTGAATGCTG
>raw_data/181217_C2CL7/11_merged|reference Acc_ch_v3_motif_mod_final_jobs_028_028405_data_consensus|length 70|copies 1
AAGAGTTTCTCATCATGATCCTTACTATAAGTGAAATGTTTTTTATTCCTCGGTACACCAAACTCGAACT
>raw_data/181217_C2CL7/11_merged|reference Acc_ch_v3_motif_mod_final_jobs_028_028405_data_consensus|length 36|copies 1
AAGATAACACAGATCTGATCTAAGCAAGAACTTATA
>raw_data/181217_C2CL7/11_merged|reference Acc_ch_v3_motif_mod_final_jobs_028_028405_data_consensus|length 34|copies 1
AAGATAAGTTCTCGGCATTTCTACATTATAACGT
>raw_data/181217_C2CL7/11_merged|reference Acc_ch_v3_motif_mod_final_jobs_028_028405_data_consensus|length 61|copies 1
AAGATAATTCTGGTCCCGGGCTGAGTCGGAATTATGGCGCAAAGCGCGCAAAAAATGACTG
>raw_data/181217_C2CL7/11_merged|reference Acc_ch_v3_motif_mod_final_jobs_028_028405_data_consensus|length 36|copies 3
AAGATAATTTTGTCCCGATCATAGTTTTCAAACAAA
>raw_data/181217_C2CL7/11_merged|reference Acc_ch_v3_motif_mod_final_jobs_028_028405_data_consensus|length 37|copies 6
AAGATAATTTTGTCCCGATCATAGTTTTCAAACAAAT
>raw_data/181217_C2CL7/11_merged|reference Acc_ch_v3_motif_mod_final_jobs_028_028405_data_consensus|length 42|copies 1
AAGATAATTTTGTCCCGATCATAGTTTTCAAACAAATCCGAA
>raw_data/181217_C2CL7/11_merged|reference Acc_ch_v3_motif_mod_final_jobs_028_028405_data_consensus|length 53|copies 1
AAGATACAAGGTACTGGATCCGCTTTCTTCAATTGCCTGTTTTGCATTTTTGT
>raw_data/181217_C2CL7/11_merged|reference Acc_ch_v3_motif_mod_final_jobs_028_028405_data_consensus|length 71|copies 1
AAGATATATTGAGATTTATCAAACTTACCGCGCTAAAGTAGAATCTATTTTAGATGGTTCAAATTCCAAAG
>raw_data/181217_C2CL7/11_merged|reference Acc_ch_v3_motif_mod_final_jobs_028_028405_data_consensus|length 30|copies 6
AAGATATCAGGAACGCGAATGTGGACGTGA
>raw_data/181217_C2CL7/11_merged|reference Acc_ch_v3_motif_mod_final_jobs_028_028405_data_consensus|length 64|copies 1
AAGATCAAGATCCCGGAGGTAACACCCAAAACGCTGCTCAATAAATGCCGGTGCTGCAAGGAGG
>raw_data/181217_C2CL7/11_merged|reference Acc_ch_v3_motif_mod_final_jobs_028_028405_data_consensus|length 74|copies 1
AAGATCAGAAAGCGCATGATGCCGGTCCCAAAATTTACCTTAGATCTAAAAAACGATTTGCTACTGGCACTTTT
>raw_data/181217_C2CL7/11_merged|reference Acc_ch_v3_motif_mod_final_jobs_028_028405_data_consensus|length 30|copies 26
AAGATCTCTGACACGCGAGGTTTTGACATT
>raw_data/181217_C2CL7/11_merged|reference Acc_ch_v3_motif_mod_final_jobs_028_028405_data_consensus|length 30|copies 3
AAGATGAAAGTACCGCGGATCCGGATATTG
>raw_data/181217_C2CL7/11_merged|reference Acc_ch_v3_motif_mod_final_jobs_028_028405_data_consensus|length 31|copies 1
AAGATGAAAGTACCGCGGATCCGGATATTGG
>raw_data/181217_C2CL7/11_merged|reference Acc_ch_v3_motif_mod_final_jobs_028_028405_data_consensus|length 71|copies 1
AAGATGAAAGTACCGCGGATCCGGATATTGGTATTCATAGCCTAATTCTGAAATCAGTTTTTCAGTAGAGA
>raw_data/181217_C2CL7/11_merged|reference Acc_ch_v3_motif_mod_final_jobs_028_028405_data_consensus|length 34|copies 1
AAGATGAAGCAGGTTCACGGAAAGCCGATGCATC
>raw_data/181217_C2CL7/11_merged|reference Acc_ch_v3_motif_mod_final_jobs_028_028405_data_consensus|length 77|copies 1
AAGATGAAGGGTGAGGGATGCGTCGGTGGGTTTGAGGGTTCGAGGTTCAGAGTTCAGAGTTCGGGGTTTTTGGGGAT
>raw_data/181217_C2CL7/11_merged|reference Acc_ch_v3_motif_mod_final_jobs_028_028405_data_consensus|length 61|copies 2
AAGATGACAGTTACCAGGAAGAGTGGATCAAGATACACGATGAGCTGATGTACCGAGAAAA
>raw_data/181217_C2CL7/11_merged|reference Acc_ch_v3_motif_mod_final_jobs_028_028405_data_consensus|length 30|copies 1
AAGATGCCATTGCCGCGATGAAGTGGATCC
>raw_data/181217_C2CL7/11_merged|reference Acc_ch_v3_motif_mod_final_jobs_028_028405_data_consensus|length 48|copies 3
AAGATGCTGTCTGATAACGGGCTTGCAAATACAAAGATCAACATTAGG
>raw_data/181217_C2CL7/11_merged|reference Acc_ch_v3_motif_mod_final_jobs_028_028405_data_consensus|length 75|copies 1
AAGATGCTGTCTGATAACGGGCTTGCAAATACAAAGATCAACATTAGGCAAAACAATTCCGATCTGAAATCAGAG
>raw_data/181217_C2CL7/11_merged|reference Acc_ch_v3_motif_mod_final_jobs_028_028405_data_consensus|length 79|copies 1
AAGATGCTGTCTGATAACGGGCTTGCAAATACAAAGATCAACATTAGGCAAAACAATTCCGATCTGAAATCAGAGATAC
>raw_data/181217_C2CL7/11_merged|reference Acc_ch_v3_motif_mod_final_jobs_028_028405_data_consensus|length 80|copies 4
AAGATGCTGTCTGATAACGGGCTTGCAAATACAAAGATCAACATTAGGCAAAACAATTCCGATCTGAAATCAGAGATACT
>raw_data/181217_C2CL7/11_merged|reference Acc_ch_v3_motif_mod_final_jobs_028_028405_data_consensus|length 36|copies 1
AAGATGGTCGATTTCGGATCCGGTATTATCAAAAGA
>raw_data/181217_C2CL7/11_merged|reference Acc_ch_v3_motif_mod_final_jobs_028_028405_data_consensus|length 30|copies 2
AAGATGGTGCTGCCGCGAAACTACAGAATA
>raw_data/181217_C2CL7/11_merged|reference Acc_ch_v3_motif_mod_final_jobs_028_028405_data_consensus|length 58|copies 1
AAGATGGTGCTGCCGCGAAACTACAGAATACAGGACAGGTTTGTAATGCTGCTAAACG
>raw_data/181217_C2CL7/11_merged|reference Acc_ch_v3_motif_mod_final_jobs_028_028405_data_consensus|length 44|copies 1
AAGATTACTCAACCGGTCAAAAAAATACACGAACAGACCTGAAT
>raw_data/181217_C2CL7/11_merged|reference Acc_ch_v3_motif_mod_final_jobs_028_028405_data_consensus|length 71|copies 1
AAGATTATGCTGCCGAGATCAAAAAAGCGGTAGATAAGGGCTGCGAAATTGCCATTGTTATTGGCGGAGGC
>raw_data/181217_C2CL7/11_merged|reference Acc_ch_v3_motif_mod_final_jobs_028_028405_data_consensus|length 78|copies 1
AAGATTCAGGAATTGTATCTTGCTGTAATGCAGGATAATACCAATCTGCCGATTATTGTCACCGATAAAAAGAAAACC
>raw_data/181217_C2CL7/11_merged|reference Acc_ch_v3_motif_mod_final_jobs_028_028405_data_consensus|length 31|copies 1
AAGATTGCAATTGCCGCGGATCATGCCGGTT
>raw_data/181217_C2CL7/11_merged|reference Acc_ch_v3_motif_mod_final_jobs_028_028405_data_consensus|length 52|copies 1
AAGATTGCCACTTTGCCATCCTTCGTTAATTCGATCCGGCCGAGTACCAGGG
>raw_data/181217_C2CL7/11_merged|reference Acc_ch_v3_motif_mod_final_jobs_028_028405_data_consensus|length 47|copies 1
AAGATTTGCCGTGATCGCTAATGATTGTTTCGCGATTCCAACGCACC
>raw_data/181217_C2CL7/11_merged|reference Acc_ch_v3_motif_mod_final_jobs_028_028405_data_consensus|length 30|copies 5
AAGATTTTGATACCGCGCTCAGGATCCAGG
>raw_data/181217_C2CL7/11_merged|reference Acc_ch_v3_motif_mod_final_jobs_028_028405_data_consensus|length 31|copies 2
AAGATTTTGATACCGCGCTCAGGATCCAGGA
>raw_data/181217_C2CL7/11_merged|reference Acc_ch_v3_motif_mod_final_jobs_028_028405_data_consensus|length 43|copies 3
AAGATTTTGATACCGCGCTCAGGATCCAGGAAGAAATCAAACG
>raw_data/181217_C2CL7/11_merged|reference Acc_ch_v3_motif_mod_final_jobs_028_028405_data_consensus|length 31|copies 1
AAGCAAATAATTGCGCGGTAGTGATGGCTAC
>raw_data/181217_C2CL7/11_merged|reference Acc_ch_v3_motif_mod_final_jobs_028_028405_data_consensus|length 34|copies 2
AAGCAAATAATTGCGCGGTAGTGATGGCTACCCA
>raw_data/181217_C2CL7/11_merged|reference Acc_ch_v3_motif_mod_final_jobs_028_028405_data_consensus|length 80|copies 1
AAGCAAGACAGGCCGCGAAGAAAGCACGAGAAATGGTACAGCGTAAATCACCAATGGGTGGATCTGGCTTGCCAGGAAAA
>raw_data/181217_C2CL7/11_merged|reference Acc_ch_v3_motif_mod_final_jobs_028_028405_data_consensus|length 36|copies 2
AAGCAATGCAAGGCTGGATCTGGCTAAGAAAAAACA
>raw_data/181217_C2CL7/11_merged|reference Acc_ch_v3_motif_mod_final_jobs_028_028405_data_consensus|length 65|copies 1
AAGCACCATAAGCTTTGTGGCGGTCTTCAAAAACAATATCGTCCAGATCCTGATACATCAATCAA
>raw_data/181217_C2CL7/11_merged|reference Acc_ch_v3_motif_mod_final_jobs_028_028405_data_consensus|length 37|copies 1
AAGCACTTAGCTGCCAGATTATGCCGTTTTGTCAAGC
>raw_data/181217_C2CL7/11_merged|reference Acc_ch_v3_motif_mod_final_jobs_028_028405_data_consensus|length 30|copies 2
AAGCACTTTCCAACGCGCAGTTTCGTGTAG
>raw_data/181217_C2CL7/11_merged|reference Acc_ch_v3_motif_mod_final_jobs_028_028405_data_consensus|length 73|copies 1
AAGCATCATCCTTACCGGTAAACCTTCTCAGGTGATGCCTGCCAATGCAGCGCCTGCTAAAACAGAAGCGCCT
>raw_data/181217_C2CL7/11_merged|reference Acc_ch_v3_motif_mod_final_jobs_028_028405_data_consensus|length 66|copies 1
AAGCATGGACAGCCTGGTTGAAAAGGAAGTTTTGGAAGACGCTTCAGCGTTTGTGGAGGAACTGGA
>raw_data/181217_C2CL7/11_merged|reference Acc_ch_v3_motif_mod_final_jobs_028_028405_data_consensus|length 71|copies 1
AAGCATTGGCTGATGCTCTGGTCAACGTTTCGGCCAAAAGCCGGGACTGCAGATCAAGATGCTTAGGTGCC
>raw_data/181217_C2CL7/11_merged|reference Acc_ch_v3_motif_mod_final_jobs_028_028405_data_consensus|length 57|copies 1
AAGCCCGATACTCGCCAGTGCCGAGCCAAATGCCAGGTTGAGGCTGGTCTGCAACCG
>raw_data/181217_C2CL7/11_merged|reference Acc_ch_v3_motif_mod_final_jobs_028_028405_data_consensus|length 31|copies 1
AAGCCCTGCGCGACTGGATCAATAATCCAGA
>raw_data/181217_C2CL7/11_merged|reference Acc_ch_v3_motif_mod_final_jobs_028_028405_data_consensus|length 52|copies 1
AAGCCCTGCGCGACTGGATCAATAATCCAGAAACCACGCATTACATTATAGG
>raw_data/181217_C2CL7/11_merged|reference Acc_ch_v3_motif_mod_final_jobs_028_028405_data_consensus|length 60|copies 1
AAGCCCTGCGCGACTGGATCAATAATCCAGAAACCACGCATTACATTATAGGGAGTGTAG
>raw_data/181217_C2CL7/11_merged|reference Acc_ch_v3_motif_mod_final_jobs_028_028405_data_consensus|length 69|copies 1
AAGCCCTGCGCGACTGGATCAATAATCCAGAAACCACGCATTACATTATAGGGAGTGTAGTGGGGCCGC
>raw_data/181217_C2CL7/11_merged|reference Acc_ch_v3_motif_mod_final_jobs_028_028405_data_consensus|length 37|copies 1
AAGCCCTTTCTGATCAGATCAAGGACAAAAAAATTCC
>raw_data/181217_C2CL7/11_merged|reference Acc_ch_v3_motif_mod_final_jobs_028_028405_data_consensus|length 48|copies 1
AAGCCGTGTAGCATTTGATCTTCTTTCACCGATGCTGTTTTATTGTAT
>raw_data/181217_C2CL7/11_merged|reference Acc_ch_v3_motif_mod_final_jobs_028_028405_data_consensus|length 69|copies 1
AAGCCTGATGGCCCTTACAATAATATCTCTTATAAAATTGCTGTACTCAATGGGCAGGTATGGATATCA
>raw_data/181217_C2CL7/11_merged|reference Acc_ch_v3_motif_mod_final_jobs_028_028405_data_consensus|length 37|copies 1
AAGCCTGCATCATTTTGATCGCGTTATTGGCCAGTTC
>raw_data/181217_C2CL7/11_merged|reference Acc_ch_v3_motif_mod_final_jobs_028_028405_data_consensus|length 74|copies 1
AAGCCTTGGCAATGCACCAATTACGACATCGGCACGGCGCAGTGCTTTGGTAAGTTCTTTAGGATCTATGATGG
>raw_data/181217_C2CL7/11_merged|reference Acc_ch_v3_motif_mod_final_jobs_028_028405_data_consensus|length 40|copies 1
AAGCGAACTTTGTGGAAACTTTTCGCGGGCATCCAAAACT
>raw_data/181217_C2CL7/11_merged|reference Acc_ch_v3_motif_mod_final_jobs_028_028405_data_consensus|length 30|copies 3
AAGCGAAGCGCATCGCGCCAGTGGCGATGC
>raw_data/181217_C2CL7/11_merged|reference Acc_ch_v3_motif_mod_final_jobs_028_028405_data_consensus|length 78|copies 1
AAGCGAAGCGCATCGCGCCAGTGGCGATGCAAGAGCAACTTTGGATCTCTTGAAATTGCTGATCATCAAGGATAAGGA
>raw_data/181217_C2CL7/11_merged|reference Acc_ch_v3_motif_mod_final_jobs_028_028405_data_consensus|length 36|copies 1
AAGCGAGTGACAACCAGATCAAAAGCATTGCACCCA
>raw_data/181217_C2CL7/11_merged|reference Acc_ch_v3_motif_mod_final_jobs_028_028405_data_consensus|length 70|copies 1
AAGCGCATGCTGACGAGATCAGCTGGTATGTAAATTACATTACAGATGACGGGCTGATCTACGTCATCCG
>raw_data/181217_C2CL7/11_merged|reference Acc_ch_v3_motif_mod_final_jobs_028_028405_data_consensus|length 32|copies 1
AAGCGCCAATGATCCGCGTATGTTAGAACCTT
>raw_data/181217_C2CL7/11_merged|reference Acc_ch_v3_motif_mod_final_jobs_028_028405_data_consensus|length 50|copies 1
AAGCGCGATATTAGCTTTGCCGGAAAAACATTCCGATACAAACCTACGGG
>raw_data/181217_C2CL7/11_merged|reference Acc_ch_v3_motif_mod_final_jobs_028_028405_data_consensus|length 30|copies 9
AAGCGGCAAGATTCGCGAGTTCCTGATGCT
>raw_data/181217_C2CL7/11_merged|reference Acc_ch_v3_motif_mod_final_jobs_028_028405_data_consensus|length 31|copies 1
AAGCGGCAAGATTCGCGAGTTCCTGATGCTC
>raw_data/181217_C2CL7/11_merged|reference Acc_ch_v3_motif_mod_final_jobs_028_028405_data_consensus|length 32|copies 1
AAGCGGCAAGATTCGCGAGTTCCTGATGCTCT
>raw_data/181217_C2CL7/11_merged|reference Acc_ch_v3_motif_mod_final_jobs_028_028405_data_consensus|length 44|copies 1
AAGCGGCAGAAAATATCCTTTATAGATCTGGCCATCACATGGTG
>raw_data/181217_C2CL7/11_merged|reference Acc_ch_v3_motif_mod_final_jobs_028_028405_data_consensus|length 31|copies 1
AAGCGGGTTCCTGTCGCGGATTATATTGATG
>raw_data/181217_C2CL7/11_merged|reference Acc_ch_v3_motif_mod_final_jobs_028_028405_data_consensus|length 32|copies 1
AAGCGGGTTCCTGTCGCGGATTATATTGATGT
>raw_data/181217_C2CL7/11_merged|reference Acc_ch_v3_motif_mod_final_jobs_028_028405_data_consensus|length 30|copies 3
AAGCGGTGCCAAGCGCGGGGTTGATGGCAA
>raw_data/181217_C2CL7/11_merged|reference Acc_ch_v3_motif_mod_final_jobs_028_028405_data_consensus|length 35|copies 1
AAGCGGTGCCAAGCGCGGGGTTGATGGCAAAAAAT
>raw_data/181217_C2CL7/11_merged|reference Acc_ch_v3_motif_mod_final_jobs_028_028405_data_consensus|length 36|copies 2
AAGCGGTGGGATCTACGATCCAAGTAATCTGTTCTT
>raw_data/181217_C2CL7/11_merged|reference Acc_ch_v3_motif_mod_final_jobs_028_028405_data_consensus|length 39|copies 3
AAGCGTACCTCCATACGATCCGGATAATCTTGTCCAACA
>raw_data/181217_C2CL7/11_merged|reference Acc_ch_v3_motif_mod_final_jobs_028_028405_data_consensus|length 56|copies 1
AAGCGTATCAGAAGACCTTATAAAAGGTGCCGAGAAAGAGATCCAGGATCTTACAG
>raw_data/181217_C2CL7/11_merged|reference Acc_ch_v3_motif_mod_final_jobs_028_028405_data_consensus|length 45|copies 1
AAGCGTCAGCGGTCATGATCATTTTTTCTCCGATCCTGATATTTG
>raw_data/181217_C2CL7/11_merged|reference Acc_ch_v3_motif_mod_final_jobs_028_028405_data_consensus|length 51|copies 5
AAGCGTCAGCGGTCATGATCATTTTTTCTCCGATCCTGATATTTGGCATCT
>raw_data/181217_C2CL7/11_merged|reference Acc_ch_v3_motif_mod_final_jobs_028_028405_data_consensus|length 52|copies 2
AAGCGTCAGCGGTCATGATCATTTTTTCTCCGATCCTGATATTTGGCATCTG
>raw_data/181217_C2CL7/11_merged|reference Acc_ch_v3_motif_mod_final_jobs_028_028405_data_consensus|length 30|copies 1
AAGCGTTTCTCAGCGCGAGTTTTTGCTCTT
>raw_data/181217_C2CL7/11_merged|reference Acc_ch_v3_motif_mod_final_jobs_028_028405_data_consensus|length 31|copies 1
AAGCGTTTCTCAGCGCGAGTTTTTGCTCTTC
>raw_data/181217_C2CL7/11_merged|reference Acc_ch_v3_motif_mod_final_jobs_028_028405_data_consensus|length 63|copies 1
AAGCGTTTCTCAGCGCGAGTTTTTGCTCTTCTTCGTTTAGAATTTCCTTTCGCTTTGGAGCGT
>raw_data/181217_C2CL7/11_merged|reference Acc_ch_v3_motif_mod_final_jobs_028_028405_data_consensus|length 72|copies 1
AAGCTATTTTCTCTGCAGCGTCTTTTAACGGCTGCCAGTCTGAGTCTTCGGAACCGCGTTCGACATCATCAA
>raw_data/181217_C2CL7/11_merged|reference Acc_ch_v3_motif_mod_final_jobs_028_028405_data_consensus|length 31|copies 1
AAGCTCCCTTTGAGCGCGGCCACTCTCTGCT
>raw_data/181217_C2CL7/11_merged|reference Acc_ch_v3_motif_mod_final_jobs_028_028405_data_consensus|length 37|copies 1
AAGCTGAACTTTCTCAAGATCTAGCGAAAGGCCAGCC
>raw_data/181217_C2CL7/11_merged|reference Acc_ch_v3_motif_mod_final_jobs_028_028405_data_consensus|length 64|copies 1
AAGCTGAGATCATTGGTTTCAATATCCTTGGGAACGGCCAGTGAAACGCGGCATTTTGAAAAGC
>raw_data/181217_C2CL7/11_merged|reference Acc_ch_v3_motif_mod_final_jobs_028_028405_data_consensus|length 58|copies 2
AAGCTGATGAACTCGCCAATCATGTAATTATCGATATTGATCGCGATATAATTACCTA
>raw_data/181217_C2CL7/11_merged|reference Acc_ch_v3_motif_mod_final_jobs_028_028405_data_consensus|length 59|copies 3
AAGCTGATGAACTCGCCAATCATGTAATTATCGATATTGATCGCGATATAATTACCTAT
>raw_data/181217_C2CL7/11_merged|reference Acc_ch_v3_motif_mod_final_jobs_028_028405_data_consensus|length 61|copies 1
AAGCTGATTCAGAAAGCCATTGACAATGGAGAGATCCCACAAAGCAGGGTAGAGGAGAGCG
>raw_data/181217_C2CL7/11_merged|reference Acc_ch_v3_motif_mod_final_jobs_028_028405_data_consensus|length 36|copies 8
AAGCTGCAGATAACTTGATCCGGCCAACATTCAGCG
>raw_data/181217_C2CL7/11_merged|reference Acc_ch_v3_motif_mod_final_jobs_028_028405_data_consensus|length 76|copies 1
AAGCTGTGCGCCTAATCCGAGGAGAGAAAGGAACACCGGTGACATTAACGGTAGAGAAAAAAGATAAGAGTATCAA
>raw_data/181217_C2CL7/11_merged|reference Acc_ch_v3_motif_mod_final_jobs_028_028405_data_consensus|length 51|copies 1
AAGCTGTTGTAGATCAAGTAAAATAATTAGAAATCTTTTTTGTTATCAATA
>raw_data/181217_C2CL7/11_merged|reference Acc_ch_v3_motif_mod_final_jobs_028_028405_data_consensus|length 61|copies 1
AAGCTTCCAGAATTACCGCATTGATGGGCGCAGATATTATGTTTTATCCAACTGCCATTGG
>raw_data/181217_C2CL7/11_merged|reference Acc_ch_v3_motif_mod_final_jobs_028_028405_data_consensus|length 38|copies 1
AAGCTTCGAAAGAGCGTGATCCGGCATAACTCTCGTCA
>raw_data/181217_C2CL7/11_merged|reference Acc_ch_v3_motif_mod_final_jobs_028_028405_data_consensus|length 37|copies 1
AAGGAAAAGTAGGCAAGATCGAGCCGGAATATATTGC
>raw_data/181217_C2CL7/11_merged|reference Acc_ch_v3_motif_mod_final_jobs_028_028405_data_consensus|length 47|copies 1
AAGGAAACACCTACAAAAACCCTTTCTTTGACTTGTCTTATCAGTAC
>raw_data/181217_C2CL7/11_merged|reference Acc_ch_v3_motif_mod_final_jobs_028_028405_data_consensus|length 51|copies 1
AAGGAAAGATTTGCCGTGATCGCTAATGATTGTTTCGCGATTCCAACGCAC
>raw_data/181217_C2CL7/11_merged|reference Acc_ch_v3_motif_mod_final_jobs_028_028405_data_consensus|length 52|copies 1
AAGGAAAGATTTGCCGTGATCGCTAATGATTGTTTCGCGATTCCAACGCACC
>raw_data/181217_C2CL7/11_merged|reference Acc_ch_v3_motif_mod_final_jobs_028_028405_data_consensus|length 60|copies 1
AAGGAAATGTTTATATATCGAACCGCCAGTCACAATACAGATCATAGAGGTTTTCCCTAT
>raw_data/181217_C2CL7/11_merged|reference Acc_ch_v3_motif_mod_final_jobs_028_028405_data_consensus|length 57|copies 1
AAGGAAGCCGAATCTCTTACGAAATCGGGAAACGATTGATCAGGAATATCAAATATA
>raw_data/181217_C2CL7/11_merged|reference Acc_ch_v3_motif_mod_final_jobs_028_028405_data_consensus|length 49|copies 1
AAGGATAATTCTGACAAGATCCAAATCCTGAAAGAGCTGCACCTCAACC
>raw_data/181217_C2CL7/11_merged|reference Acc_ch_v3_motif_mod_final_jobs_028_028405_data_consensus|length 62|copies 1
AAGGATAATTCTGACAAGATCCAAATCCTGAAAGAGCTGCACCTCAACCATCAGCAAGCCCC
>raw_data/181217_C2CL7/11_merged|reference Acc_ch_v3_motif_mod_final_jobs_028_028405_data_consensus|length 30|copies 1
AAGGATCATGAGACGCGGGACAGGCTGAAG
>raw_data/181217_C2CL7/11_merged|reference Acc_ch_v3_motif_mod_final_jobs_028_028405_data_consensus|length 72|copies 1
AAGGATTATGTACGCCTGAAGACTTTTGATTATCTGCGTGATAAGATCTTCTATTGGCCAATAAACGTGGAG
>raw_data/181217_C2CL7/11_merged|reference Acc_ch_v3_motif_mod_final_jobs_028_028405_data_consensus|length 52|copies 1
AAGGATTGCCCGCCCTGATCTTTTTAAATTTGTGGAGGCAGAACTTTTGGCA
>raw_data/181217_C2CL7/11_merged|reference Acc_ch_v3_motif_mod_final_jobs_028_028405_data_consensus|length 78|copies 1
AAGGATTGCCCGCCCTGATCTTTTTAAATTTGTGGAGGCAGAACTTTTGGCATGTTCTACAGATCTTAAGGATGCCAG
>raw_data/181217_C2CL7/11_merged|reference Acc_ch_v3_motif_mod_final_jobs_028_028405_data_consensus|length 56|copies 1
AAGGATTGTTGACCCAGATCTTGCTCTTCTTTTTTTCTGCGCGATGGGCGACCAGG
>raw_data/181217_C2CL7/11_merged|reference Acc_ch_v3_motif_mod_final_jobs_028_028405_data_consensus|length 36|copies 17
AAGGCAAAATGGTCTTGATCCCGGCAAACGGCCATC
>raw_data/181217_C2CL7/11_merged|reference Acc_ch_v3_motif_mod_final_jobs_028_028405_data_consensus|length 37|copies 2
AAGGCAAAATGGTCTTGATCCCGGCAAACGGCCATCC
>raw_data/181217_C2CL7/11_merged|reference Acc_ch_v3_motif_mod_final_jobs_028_028405_data_consensus|length 46|copies 1
AAGGCAAAATGGTCTTGATCCCGGCAAACGGCCATCCATATAGCGG
>raw_data/181217_C2CL7/11_merged|reference Acc_ch_v3_motif_mod_final_jobs_028_028405_data_consensus|length 58|copies 1
AAGGCAAGCAACACTGCAATCACAGAAACGCCTAATGAAGTACAAAAGGCAGAAGATG
>raw_data/181217_C2CL7/11_merged|reference Acc_ch_v3_motif_mod_final_jobs_028_028405_data_consensus|length 38|copies 1
AAGGCACTAAACCAAATGATCCGCGATGCCGACTGGGG
>raw_data/181217_C2CL7/11_merged|reference Acc_ch_v3_motif_mod_final_jobs_028_028405_data_consensus|length 39|copies 1
AAGGCAGACAATGTCCTGAAACCCGAAAAAATCAAAACC
>raw_data/181217_C2CL7/11_merged|reference Acc_ch_v3_motif_mod_final_jobs_028_028405_data_consensus|length 31|copies 1
AAGGCATAGCCCAGCGCGGAAACGTAAAACC
>raw_data/181217_C2CL7/11_merged|reference Acc_ch_v3_motif_mod_final_jobs_028_028405_data_consensus|length 51|copies 1
AAGGCCAAAATTAGTCGTAGGATTAGTTGTTGATCAAATGCGCTGGGATTA
>raw_data/181217_C2CL7/11_merged|reference Acc_ch_v3_motif_mod_final_jobs_028_028405_data_consensus|length 49|copies 1
AAGGCCAGGAAAATCTTCCGGGAAGTTTCCCATACACTGCGGGAATTTA
>raw_data/181217_C2CL7/11_merged|reference Acc_ch_v3_motif_mod_final_jobs_028_028405_data_consensus|length 56|copies 3
AAGGCCGGTCTCCGGGCAGTCGCTCTCGCTTAGGCGAGGAGCTCCAACAATGCCCT
>raw_data/181217_C2CL7/11_merged|reference Acc_ch_v3_motif_mod_final_jobs_028_028405_data_consensus|length 55|copies 1
AAGGCCTGGAGCAGCTGGTGGCAGAATGGCATGAGCGTATCCCGAAAGCCGAGAT
>raw_data/181217_C2CL7/11_merged|reference Acc_ch_v3_motif_mod_final_jobs_028_028405_data_consensus|length 31|copies 1
AAGGCGAAGAGAATATGATCGAGACCCTGGC
>raw_data/181217_C2CL7/11_merged|reference Acc_ch_v3_motif_mod_final_jobs_028_028405_data_consensus|length 36|copies 11
AAGGCGAAGAGAATATGATCGAGACCCTGGCTATGC
>raw_data/181217_C2CL7/11_merged|reference Acc_ch_v3_motif_mod_final_jobs_028_028405_data_consensus|length 55|copies 1
AAGGCGATTACAGGACTATTGTAAATCTATTGACAGATCAGATAGAATTTGCTAA
>raw_data/181217_C2CL7/11_merged|reference Acc_ch_v3_motif_mod_final_jobs_028_028405_data_consensus|length 37|copies 2
AAGGCGCACCTAAGATTGGCGATGAGGTCTGGATCGG
>raw_data/181217_C2CL7/11_merged|reference Acc_ch_v3_motif_mod_final_jobs_028_028405_data_consensus|length 43|copies 1
AAGGCGCACCTAAGATTGGCGATGAGGTCTGGATCGGGCCAAA
>raw_data/181217_C2CL7/11_merged|reference Acc_ch_v3_motif_mod_final_jobs_028_028405_data_consensus|length 51|copies 1
AAGGCGCACCTAAGATTGGCGATGAGGTCTGGATCGGGCCAAATGCTGTGA
>raw_data/181217_C2CL7/11_merged|reference Acc_ch_v3_motif_mod_final_jobs_028_028405_data_consensus|length 74|copies 1
AAGGCGCACCTAAGATTGGCGATGAGGTCTGGATCGGGCCAAATGCTGTGATCGTTGGCCATATCATGATTGGA
>raw_data/181217_C2CL7/11_merged|reference Acc_ch_v3_motif_mod_final_jobs_028_028405_data_consensus|length 78|copies 1
AAGGCTGGAAGCATGAGATCACCGATGTCAGCGAGGCATCCAAAGGTTATAAAGAATTGATCATGAAGGTAGAGGGCG
>raw_data/181217_C2CL7/11_merged|reference Acc_ch_v3_motif_mod_final_jobs_028_028405_data_consensus|length 51|copies 1
AAGGGATTAATTAACATTCCTAATCCTGAAAAGCTTTGTAATATCTCCAGT
>raw_data/181217_C2CL7/11_merged|reference Acc_ch_v3_motif_mod_final_jobs_028_028405_data_consensus|length 44|copies 1
AAGGGCATGAGACCGTACAGATCAAGATTTCTGATATTATATAT
>raw_data/181217_C2CL7/11_merged|reference Acc_ch_v3_motif_mod_final_jobs_028_028405_data_consensus|length 30|copies 2
AAGGGCCAGGCGTCGCGCCTAGCCCTGGAA
>raw_data/181217_C2CL7/11_merged|reference Acc_ch_v3_motif_mod_final_jobs_028_028405_data_consensus|length 48|copies 1
AAGGGCCAGGCGTCGCGCCTAGCCCTGGAACGACTGAAAGCGCATGTG
>raw_data/181217_C2CL7/11_merged|reference Acc_ch_v3_motif_mod_final_jobs_028_028405_data_consensus|length 51|copies 1
AAGGGCTATTATAGGAAATTATGTTTATAATAATGCAGCATCCAACAGTTC
>raw_data/181217_C2CL7/11_merged|reference Acc_ch_v3_motif_mod_final_jobs_028_028405_data_consensus|length 46|copies 1
AAGGGGATATGATTGTTTACGAAGGTACCCAGTCACTCAAAGACGG
>raw_data/181217_C2CL7/11_merged|reference Acc_ch_v3_motif_mod_final_jobs_028_028405_data_consensus|length 45|copies 2
AAGGGGCGGTAAACCGGATGATACGGCATCGCTGGCTGGTGGCCT
>raw_data/181217_C2CL7/11_merged|reference Acc_ch_v3_motif_mod_final_jobs_028_028405_data_consensus|length 30|copies 1
AAGGGTTCCGGCCCGCGCCATCTGGCATTT
>raw_data/181217_C2CL7/11_merged|reference Acc_ch_v3_motif_mod_final_jobs_028_028405_data_consensus|length 37|copies 1
AAGGTAAACAAGACCTGGATCCCGGCCAAATGCGATG
>raw_data/181217_C2CL7/11_merged|reference Acc_ch_v3_motif_mod_final_jobs_028_028405_data_consensus|length 64|copies 1
AAGGTATTTTTGGCCTGATAACGCTGGTAACGGTCAAATATCTGGTGGTCTGTATATACAAGGA
>raw_data/181217_C2CL7/11_merged|reference Acc_ch_v3_motif_mod_final_jobs_028_028405_data_consensus|length 30|copies 1
AAGGTGCAAGCCTCGCGGCTTCTATAATAT
>raw_data/181217_C2CL7/11_merged|reference Acc_ch_v3_motif_mod_final_jobs_028_028405_data_consensus|length 31|copies 1
AAGGTGCAAGCCTCGCGGCTTCTATAATATA
>raw_data/181217_C2CL7/11_merged|reference Acc_ch_v3_motif_mod_final_jobs_028_028405_data_consensus|length 69|copies 1
AAGGTGGCGTAAACGCGGCTAAAAATTATAAAAATGATGGCGACAGTGTTTACCGGATGTTTGTGGATA
>raw_data/181217_C2CL7/11_merged|reference Acc_ch_v3_motif_mod_final_jobs_028_028405_data_consensus|length 80|copies 6
AAGGTGGCGTAAACGCGGCTAAAAATTATAAAAATGATGGCGACAGTGTTTACCGGATGTTTGTGGATACCATAAAAGGT
>raw_data/181217_C2CL7/11_merged|reference Acc_ch_v3_motif_mod_final_jobs_028_028405_data_consensus|length 52|copies 1
AAGGTTATCCAAAAACTTCTGGCAGCTCCGGGATTCACGTCTACATCCCAAT
>raw_data/181217_C2CL7/11_merged|reference Acc_ch_v3_motif_mod_final_jobs_028_028405_data_consensus|length 59|copies 1
AAGGTTATCCAAAAACTTCTGGCAGCTCCGGGATTCACGTCTACATCCCAATGAATGCG
>raw_data/181217_C2CL7/11_merged|reference Acc_ch_v3_motif_mod_final_jobs_028_028405_data_consensus|length 70|copies 1
AAGGTTATCCAAAAACTTCTGGCAGCTCCGGGATTCACGTCTACATCCCAATGAATGCGAAATATTCTTA
>raw_data/181217_C2CL7/11_merged|reference Acc_ch_v3_motif_mod_final_jobs_028_028405_data_consensus|length 50|copies 1
AAGGTTTTTTTGAGCTATTTCTTTGATAATTCCTTTTCTGTACGGCCATT
>raw_data/181217_C2CL7/11_merged|reference Acc_ch_v3_motif_mod_final_jobs_028_028405_data_consensus|length 58|copies 1
AAGTAAGAGAAGCATTGCCTGCAACTGCAACACCTGTATTACAAGGTATTACAAGAGC
>raw_data/181217_C2CL7/11_merged|reference Acc_ch_v3_motif_mod_final_jobs_028_028405_data_consensus|length 48|copies 1
AAGTAATGTTTCAATGTCCGTGCTGTTTTGAGAATAGATCAATGCATC
>raw_data/181217_C2CL7/11_merged|reference Acc_ch_v3_motif_mod_final_jobs_028_028405_data_consensus|length 53|copies 1
AAGTATATTCTAATTTCTCTATCGAAAGATATTGCGGATGAAGCGCATAAACC
>raw_data/181217_C2CL7/11_merged|reference Acc_ch_v3_motif_mod_final_jobs_028_028405_data_consensus|length 30|copies 1
AAGTATCCTTTGCCGCGCCTTATACTGGTA
>raw_data/181217_C2CL7/11_merged|reference Acc_ch_v3_motif_mod_final_jobs_028_028405_data_consensus|length 59|copies 1
AAGTCACCTGTATGCCTTGGCCAAACCCAGTTATCAGTGTCAGAGCCGTATTTGCCAAT
>raw_data/181217_C2CL7/11_merged|reference Acc_ch_v3_motif_mod_final_jobs_028_028405_data_consensus|length 32|copies 1
AAGTCATCAATGACCGCGGTATCCATATCTGC
>raw_data/181217_C2CL7/11_merged|reference Acc_ch_v3_motif_mod_final_jobs_028_028405_data_consensus|length 46|copies 1
AAGTCATCGGATGGTCTTTGAGTACCGATATGACTGCTAAAAACAC
>raw_data/181217_C2CL7/11_merged|reference Acc_ch_v3_motif_mod_final_jobs_028_028405_data_consensus|length 47|copies 1
AAGTCATTCAGGAAAGAGTACCCGTGCTGGAAAAAGCTAGTATTGAC
>raw_data/181217_C2CL7/11_merged|reference Acc_ch_v3_motif_mod_final_jobs_028_028405_data_consensus|length 40|copies 1
AAGTCCGGCAATACCGGATCGGTAAACAAATGCGCCACTG
>raw_data/181217_C2CL7/11_merged|reference Acc_ch_v3_motif_mod_final_jobs_028_028405_data_consensus|length 45|copies 1
AAGTCCGGCAATACCGGATCGGTAAACAAATGCGCCACTGGGATT
>raw_data/181217_C2CL7/11_merged|reference Acc_ch_v3_motif_mod_final_jobs_028_028405_data_consensus|length 54|copies 2
AAGTCCGGCAATACCGGATCGGTAAACAAATGCGCCACTGGGATTGCGGGACTC
>raw_data/181217_C2CL7/11_merged|reference Acc_ch_v3_motif_mod_final_jobs_028_028405_data_consensus|length 47|copies 2
AAGTCCGTATTTTCAAAACCAATATGCAGGCGCGTGCGGATTCGCTC
>raw_data/181217_C2CL7/11_merged|reference Acc_ch_v3_motif_mod_final_jobs_028_028405_data_consensus|length 48|copies 1
AAGTCCGTATTTTCAAAACCAATATGCAGGCGCGTGCGGATTCGCTCA
>raw_data/181217_C2CL7/11_merged|reference Acc_ch_v3_motif_mod_final_jobs_028_028405_data_consensus|length 46|copies 1
AAGTCCTCAACAAGCTCGATCTTTTTGATCCCAATTTTCAGTTCAA
>raw_data/181217_C2CL7/11_merged|reference Acc_ch_v3_motif_mod_final_jobs_028_028405_data_consensus|length 55|copies 1
AAGTCCTTACAAGGTATGAAGCACAGGAATTTGGCAAGCGCGGCATTAATGTGAA
>raw_data/181217_C2CL7/11_merged|reference Acc_ch_v3_motif_mod_final_jobs_028_028405_data_consensus|length 27|copies 3
AAGTCGGCAACTACCTGATCCAACAGT
>raw_data/181217_C2CL7/11_merged|reference Acc_ch_v3_motif_mod_final_jobs_028_028405_data_consensus|length 59|copies 17
AAGTCGGCAACTACCTGATCCAACAGTTCACCTGTCCCCGATCCTGTAGCTGAAGACAG
>raw_data/181217_C2CL7/11_merged|reference Acc_ch_v3_motif_mod_final_jobs_028_028405_data_consensus|length 60|copies 5
AAGTCGGCAACTACCTGATCCAACAGTTCACCTGTCCCCGATCCTGTAGCTGAAGACAGT
>raw_data/181217_C2CL7/11_merged|reference Acc_ch_v3_motif_mod_final_jobs_028_028405_data_consensus|length 30|copies 3
AAGTGAAACCTTCCGCGGCTGCAGAAGTAC
>raw_data/181217_C2CL7/11_merged|reference Acc_ch_v3_motif_mod_final_jobs_028_028405_data_consensus|length 31|copies 2
AAGTGAAACCTTCCGCGGCTGCAGAAGTACC
>raw_data/181217_C2CL7/11_merged|reference Acc_ch_v3_motif_mod_final_jobs_028_028405_data_consensus|length 27|copies 1
AAGTGACCGTTTTCGCGTCAATTTTCC
>raw_data/181217_C2CL7/11_merged|reference Acc_ch_v3_motif_mod_final_jobs_028_028405_data_consensus|length 30|copies 1
AAGTGACCGTTTTCGCGTCAATTTTCCTGA
>raw_data/181217_C2CL7/11_merged|reference Acc_ch_v3_motif_mod_final_jobs_028_028405_data_consensus|length 30|copies 11
AAGTGACTATATCCGCGTGGTTTTTGGCCT
>raw_data/181217_C2CL7/11_merged|reference Acc_ch_v3_motif_mod_final_jobs_028_028405_data_consensus|length 31|copies 9
AAGTGACTATATCCGCGTGGTTTTTGGCCTT
>raw_data/181217_C2CL7/11_merged|reference Acc_ch_v3_motif_mod_final_jobs_028_028405_data_consensus|length 72|copies 1
AAGTGAGAAAAAAGAAATAGCACTGGAGAAAAACCAGCTAGACCTGCAGAAAGCCGCTGAACAGACCAGACG
>raw_data/181217_C2CL7/11_merged|reference Acc_ch_v3_motif_mod_final_jobs_028_028405_data_consensus|length 56|copies 1
AAGTGATGATATCCATGGATTCTGCCAATATGCATTTGGCGAGTCTTATGGGCACC
>raw_data/181217_C2CL7/11_merged|reference Acc_ch_v3_motif_mod_final_jobs_028_028405_data_consensus|length 31|copies 1
AAGTGATGGTAGACCGCGTGCTGAATACGTC
>raw_data/181217_C2CL7/11_merged|reference Acc_ch_v3_motif_mod_final_jobs_028_028405_data_consensus|length 33|copies 1
AAGTGCAAATCCTAGATCCTGCAACCGGAACGG
>raw_data/181217_C2CL7/11_merged|reference Acc_ch_v3_motif_mod_final_jobs_028_028405_data_consensus|length 34|copies 14
AAGTGCAAATCCTAGATCCTGCAACCGGAACGGG
>raw_data/181217_C2CL7/11_merged|reference Acc_ch_v3_motif_mod_final_jobs_028_028405_data_consensus|length 32|copies 1
AAGTGCGATAAGATCGCGAGTATCTGTAGAGA
>raw_data/181217_C2CL7/11_merged|reference Acc_ch_v3_motif_mod_final_jobs_028_028405_data_consensus|length 77|copies 4
AAGTGCTGATCAACAGAGTAGCCAGCCAGTGCCTTAAGTACCATTTCAAAGGGATTAATATTGACTTTGAAGATCTT
>raw_data/181217_C2CL7/11_merged|reference Acc_ch_v3_motif_mod_final_jobs_028_028405_data_consensus|length 64|copies 2
AAGTGCTGGATATGGGTTGCGGAACTTCGGTTTTGGCAATTTTTGCCAAGCAAAAAGGAGCAGG
>raw_data/181217_C2CL7/11_merged|reference Acc_ch_v3_motif_mod_final_jobs_028_028405_data_consensus|length 74|copies 1
AAGTGCTGGATATGGGTTGCGGAACTTCGGTTTTGGCAATTTTTGCCAAGCAAAAAGGAGCAGGCAGAACGGTT
>raw_data/181217_C2CL7/11_merged|reference Acc_ch_v3_motif_mod_final_jobs_028_028405_data_consensus|length 47|copies 1
AAGTGGCGCCCATCTGATCTTCATCCGTTTTGTCAGCATCCCAAAGG
>raw_data/181217_C2CL7/11_merged|reference Acc_ch_v3_motif_mod_final_jobs_028_028405_data_consensus|length 52|copies 1
AAGTGTAACTCATACACCTAATAATTTTGTTATGTCTTCTTTTGTTTTTAGA
>raw_data/181217_C2CL7/11_merged|reference Acc_ch_v3_motif_mod_final_jobs_028_028405_data_consensus|length 30|copies 1
AAGTGTTGACTTCCGCGGATCAAAACCTCA
>raw_data/181217_C2CL7/11_merged|reference Acc_ch_v3_motif_mod_final_jobs_028_028405_data_consensus|length 36|copies 1
AAGTGTTGACTTCCGCGGATCAAAACCTCAGATCAT
>raw_data/181217_C2CL7/11_merged|reference Acc_ch_v3_motif_mod_final_jobs_028_028405_data_consensus|length 52|copies 1
AAGTTAATGCTGAGTTAGAAGATCAGCCGGAACTTCTTAATACAGATCCTTA
>raw_data/181217_C2CL7/11_merged|reference Acc_ch_v3_motif_mod_final_jobs_028_028405_data_consensus|length 30|copies 1
AAGTTATTAATGGCGCGCTGTGTCTGTACA
>raw_data/181217_C2CL7/11_merged|reference Acc_ch_v3_motif_mod_final_jobs_028_028405_data_consensus|length 34|copies 3
AAGTTGAACAGTGCAGGATCTTCTGTCAAAATAA
>raw_data/181217_C2CL7/11_merged|reference Acc_ch_v3_motif_mod_final_jobs_028_028405_data_consensus|length 45|copies 3
AAGTTGAAGAAATCGCGATAAAAGCCTACAAATCGTTGGGAATGA
>raw_data/181217_C2CL7/11_merged|reference Acc_ch_v3_motif_mod_final_jobs_028_028405_data_consensus|length 71|copies 1
AAGTTGAAGAAATCGCGATAAAAGCCTACAAATCGTTGGGAATGAGCGGATTTTCGCGGTCAGAATATATC
>raw_data/181217_C2CL7/11_merged|reference Acc_ch_v3_motif_mod_final_jobs_028_028405_data_consensus|length 72|copies 1
AAGTTGTCCCATCACGACCGTCTTTCAGCTCTATTCCTTTTTCAAGAAGTTGATCGCGGATCTGGTCAGACA
>raw_data/181217_C2CL7/11_merged|reference Acc_ch_v3_motif_mod_final_jobs_028_028405_data_consensus|length 67|copies 1
AAGTTGTGCTGTCTAAGATCAGCATGTACCCGAAGCTTTCTGATGCTCACAAAAAAGAAATTATTGC
>raw_data/181217_C2CL7/11_merged|reference Acc_ch_v3_motif_mod_final_jobs_028_028405_data_consensus|length 49|copies 1
AAGTTGTTAATAACCTGACTGATGAAGTCTCAACAATTGATGTTCACGG
>raw_data/181217_C2CL7/11_merged|reference Acc_ch_v3_motif_mod_final_jobs_028_028405_data_consensus|length 64|copies 1
AAGTTTGGAAAGGTTACAAAGAATCCGGCTATTTCCCAGAAGCTTTCATTAATATGACTGCTTT
>raw_data/181217_C2CL7/11_merged|reference Acc_ch_v3_motif_mod_final_jobs_028_028405_data_consensus|length 78|copies 2
AAGTTTTTGTAGGCAGGATCCGCCGGGATCTGTCACAGCCCAAGACGCTCAACTTGTGGATCGTGGCAGACAATCTGC
>raw_data/181217_C2CL7/11_merged|reference Acc_ch_v3_motif_mod_final_jobs_028_028405_data_consensus|length 71|copies 1
AATAAAATTATGTATAGTTTTCTGGCAATTGTTTTACTAACAAGTTGCGGAGATAAAAGCCAAAACAAAAG
>raw_data/181217_C2CL7/11_merged|reference Acc_ch_v3_motif_mod_final_jobs_028_028405_data_consensus|length 77|copies 3
AATAAAATTATGTATAGTTTTCTGGCAATTGTTTTACTAACAAGTTGCGGAGATAAAAGCCAAAACAAAAGCGAAGA
>raw_data/181217_C2CL7/11_merged|reference Acc_ch_v3_motif_mod_final_jobs_028_028405_data_consensus|length 37|copies 2
AATAAACCAATCAACATGATCAGGGAAATCTGAGTAT
>raw_data/181217_C2CL7/11_merged|reference Acc_ch_v3_motif_mod_final_jobs_028_028405_data_consensus|length 30|copies 16
AATAAACCGAGGCCGCGTGCAAACGATCTT
>raw_data/181217_C2CL7/11_merged|reference Acc_ch_v3_motif_mod_final_jobs_028_028405_data_consensus|length 31|copies 2
AATAAACCGAGGCCGCGTGCAAACGATCTTG
>raw_data/181217_C2CL7/11_merged|reference Acc_ch_v3_motif_mod_final_jobs_028_028405_data_consensus|length 58|copies 1
AATAAACCGCTGTTATCTAGATTTTCAGAAAAAGGAATATTTTCTGCATTTGAGATAT
>raw_data/181217_C2CL7/11_merged|reference Acc_ch_v3_motif_mod_final_jobs_028_028405_data_consensus|length 65|copies 2
AATAAAGATTATGTCGCGCAAATACAATCAGTAAAAAATATCGAAATCCGCGCTCAGGAAAAAGG
>raw_data/181217_C2CL7/11_merged|reference Acc_ch_v3_motif_mod_final_jobs_028_028405_data_consensus|length 43|copies 1
AATAAAGTAAAATCCCGATCTGTGGTGCAAAAACCATAATCCC
>raw_data/181217_C2CL7/11_merged|reference Acc_ch_v3_motif_mod_final_jobs_028_028405_data_consensus|length 36|copies 1
AATAAATCCTGCATCTGATCAAATCTTTCGGATTGT
>raw_data/181217_C2CL7/11_merged|reference Acc_ch_v3_motif_mod_final_jobs_028_028405_data_consensus|length 74|copies 1
AATAACAACGGGATGGATTACCGCGGAAATATGAATCTGCTGCCTAACCCAAGTGATCGGGTAGTGATGAAATT
>raw_data/181217_C2CL7/11_merged|reference Acc_ch_v3_motif_mod_final_jobs_028_028405_data_consensus|length 69|copies 1
AATAACGTTGCTTTTTGCAGAACAAATTAATGATATAATTCAAGTTTTACAGCGCGGGAGAAACCATTA
>raw_data/181217_C2CL7/11_merged|reference Acc_ch_v3_motif_mod_final_jobs_028_028405_data_consensus|length 31|copies 9
AATAACTCTGATACCGCGTCTGCACTGACCT
>raw_data/181217_C2CL7/11_merged|reference Acc_ch_v3_motif_mod_final_jobs_028_028405_data_consensus|length 66|copies 1
AATAAGAAAATTGCCAGAAGTATTTTTGGGAATCTTCTATTTCTACAAGATAATGCGATTAAAATC
>raw_data/181217_C2CL7/11_merged|reference Acc_ch_v3_motif_mod_final_jobs_028_028405_data_consensus|length 78|copies 1
AATAAGAATGATCATCCAGTATATAAGTGAAATTGTAAGGTCTACCCAGCAGAGATTCTGCTTGAGAAACTGACGCCG
>raw_data/181217_C2CL7/11_merged|reference Acc_ch_v3_motif_mod_final_jobs_028_028405_data_consensus|length 36|copies 1
AATAAGAGAATTATTTGATCAGGACATCATGGCCTT
>raw_data/181217_C2CL7/11_merged|reference Acc_ch_v3_motif_mod_final_jobs_028_028405_data_consensus|length 63|copies 1
AATAAGATTTATCTGGTGCCTGCGGATTACCATCTTTTGCTGGACTCGCGGGAGCTTATGTCC
>raw_data/181217_C2CL7/11_merged|reference Acc_ch_v3_motif_mod_final_jobs_028_028405_data_consensus|length 49|copies 1
AATAAGGCCAGGTAAGCCGTAAAATTTATAAGGCCCGTCCTGGAATGGG
>raw_data/181217_C2CL7/11_merged|reference Acc_ch_v3_motif_mod_final_jobs_028_028405_data_consensus|length 65|copies 5
AATAAGGGAAATTCCAAGGTTGGACACTTAAAATAACACCTATTGGATCATAAGCCAAAAACGCA
>raw_data/181217_C2CL7/11_merged|reference Acc_ch_v3_motif_mod_final_jobs_028_028405_data_consensus|length 76|copies 1
AATAAGGGAAATTCCAAGGTTGGACACTTAAAATAACACCTATTGGATCATAAGCCAAAAACGCATCACCGTGTTT
>raw_data/181217_C2CL7/11_merged|reference Acc_ch_v3_motif_mod_final_jobs_028_028405_data_consensus|length 34|copies 1
AATAATAACAAAGTCTGATCCGGTCCCAAACCTC
>raw_data/181217_C2CL7/11_merged|reference Acc_ch_v3_motif_mod_final_jobs_028_028405_data_consensus|length 51|copies 1
AATAATACCGGTTCTGTCTTTGCCGGCGGTGCAATGGTAGAGAACAGGTTG
>raw_data/181217_C2CL7/11_merged|reference Acc_ch_v3_motif_mod_final_jobs_028_028405_data_consensus|length 73|copies 1
AATAATACTTTCCCTGATATCCTCCAGAAAATCAGAATTGGAAGACAGCGATCTGTTAAAGTTTTCATCAATG
>raw_data/181217_C2CL7/11_merged|reference Acc_ch_v3_motif_mod_final_jobs_028_028405_data_consensus|length 78|copies 8
AATAATACTTTCCCTGATATCCTCCAGAAAATCAGAATTGGAAGACAGCGATCTGTTAAAGTTTTCATCAATGGCTTT
>raw_data/181217_C2CL7/11_merged|reference Acc_ch_v3_motif_mod_final_jobs_028_028405_data_consensus|length 37|copies 5
AATAATCAGGTATCTGGATCCGCGATGAACAATGATG
>raw_data/181217_C2CL7/11_merged|reference Acc_ch_v3_motif_mod_final_jobs_028_028405_data_consensus|length 38|copies 4
AATAATCAGGTATCTGGATCCGCGATGAACAATGATGA
>raw_data/181217_C2CL7/11_merged|reference Acc_ch_v3_motif_mod_final_jobs_028_028405_data_consensus|length 48|copies 1
AATAATGGCCTTGATCAAAGATTTGGAAGATATCTTGTCCAACGAACC
>raw_data/181217_C2CL7/11_merged|reference Acc_ch_v3_motif_mod_final_jobs_028_028405_data_consensus|length 47|copies 4
AATAATTGCAGCGCCGGATCGGAATCAAACAATCCATAAAAAATGGT
>raw_data/181217_C2CL7/11_merged|reference Acc_ch_v3_motif_mod_final_jobs_028_028405_data_consensus|length 55|copies 1
AATAATTTTTAGAAATATCTCTATTTAACAAAGTTTCCCAAATAACATTACGCCC
>raw_data/181217_C2CL7/11_merged|reference Acc_ch_v3_motif_mod_final_jobs_028_028405_data_consensus|length 30|copies 1
AATACAAATCGATCCCGATCTCACCAATTG
>raw_data/181217_C2CL7/11_merged|reference Acc_ch_v3_motif_mod_final_jobs_028_028405_data_consensus|length 62|copies 1
AATACAGGACCAAAGGTGGGCAAAAAGCTCCCGTAATTATCCGTACAAGAGGGCACAGGCTA
>raw_data/181217_C2CL7/11_merged|reference Acc_ch_v3_motif_mod_final_jobs_028_028405_data_consensus|length 47|copies 1
AATACATCAGGAAGCGTAAAAACCACGTGAATTAAGCGAAGCGTATC
>raw_data/181217_C2CL7/11_merged|reference Acc_ch_v3_motif_mod_final_jobs_028_028405_data_consensus|length 41|copies 1
AATACCAAAATTGTATTGATCACTAATGACGGATGGAACAA
>raw_data/181217_C2CL7/11_merged|reference Acc_ch_v3_motif_mod_final_jobs_028_028405_data_consensus|length 54|copies 9
AATACCAAAGCAACCTGGCTGAAACCGGAACTCGTTGCGGAAATCAAATTTACG
>raw_data/181217_C2CL7/11_merged|reference Acc_ch_v3_motif_mod_final_jobs_028_028405_data_consensus|length 80|copies 2
AATACCAAAGCAACCTGGCTGAAACCGGAACTCGTTGCGGAAATCAAATTTACGGAACTGACCCAAGATCATATCTACAG
>raw_data/181217_C2CL7/11_merged|reference Acc_ch_v3_motif_mod_final_jobs_028_028405_data_consensus|length 63|copies 1
AATACCACTGTAGGTGGCAAAGTTGGATCGTGGTGTACGGCCGATAGGTTTCTGGTCTATGGG
>raw_data/181217_C2CL7/11_merged|reference Acc_ch_v3_motif_mod_final_jobs_028_028405_data_consensus|length 52|copies 1
AATACCGAATACCAGGGATAACGGGTATTATTTGAATGACAGTCATAGCAGG
>raw_data/181217_C2CL7/11_merged|reference Acc_ch_v3_motif_mod_final_jobs_028_028405_data_consensus|length 43|copies 1
AATACCGAATGGGCACAGGCCACTCCCAGGCGCGAAGCCATGA
>raw_data/181217_C2CL7/11_merged|reference Acc_ch_v3_motif_mod_final_jobs_028_028405_data_consensus|length 47|copies 1
AATACCGAATGGGCACAGGCCACTCCCAGGCGCGAAGCCATGAGCAT
>raw_data/181217_C2CL7/11_merged|reference Acc_ch_v3_motif_mod_final_jobs_028_028405_data_consensus|length 31|copies 1
AATACCGAGAATTTTTATCCGCCAGACAAAG
>raw_data/181217_C2CL7/11_merged|reference Acc_ch_v3_motif_mod_final_jobs_028_028405_data_consensus|length 30|copies 2
AATACCTGCGGTACGCGAATCTGGATTCTG
>raw_data/181217_C2CL7/11_merged|reference Acc_ch_v3_motif_mod_final_jobs_028_028405_data_consensus|length 62|copies 6
AATACCTGCGGTACGCGAATCTGGATTCTGCACCTGTTAGGTTGGTTTCTATATTCTGGCGG
>raw_data/181217_C2CL7/11_merged|reference Acc_ch_v3_motif_mod_final_jobs_028_028405_data_consensus|length 47|copies 1
AATACCTTTATCTATCGGATCCATGATGATCCGGATCCTGCTAAATT
>raw_data/181217_C2CL7/11_merged|reference Acc_ch_v3_motif_mod_final_jobs_028_028405_data_consensus|length 37|copies 1
AATACTGAGAATCTCTTGATCAAGATCTTCATAAGCC
>raw_data/181217_C2CL7/11_merged|reference Acc_ch_v3_motif_mod_final_jobs_028_028405_data_consensus|length 59|copies 1
AATACTGATATAGCCATTGGCAAGAGCGGTTTCATCTGCATCTTCGGACTCATCCATAT
>raw_data/181217_C2CL7/11_merged|reference Acc_ch_v3_motif_mod_final_jobs_028_028405_data_consensus|length 30|copies 6
AATACTGATGAAGCGCGGCGAGAATCAGGA
>raw_data/181217_C2CL7/11_merged|reference Acc_ch_v3_motif_mod_final_jobs_028_028405_data_consensus|length 31|copies 2
AATACTGATGAAGCGCGGCGAGAATCAGGAT
>raw_data/181217_C2CL7/11_merged|reference Acc_ch_v3_motif_mod_final_jobs_028_028405_data_consensus|length 63|copies 1
AATACTGATTGGATGTAAAGCACCGATGGCTACCAAAATCCAGGATCGGGTGAAGGAGACTTT
>raw_data/181217_C2CL7/11_merged|reference Acc_ch_v3_motif_mod_final_jobs_028_028405_data_consensus|length 36|copies 3
AATAGAAGAATTGTCTGATCTAGTTAAGAACGGGAA
>raw_data/181217_C2CL7/11_merged|reference Acc_ch_v3_motif_mod_final_jobs_028_028405_data_consensus|length 68|copies 1
AATAGAAGAATTGTCTGATCTAGTTAAGAACGGGAACAAGAATTTTTTCGCAGTTATCGATGATCATA
>raw_data/181217_C2CL7/11_merged|reference Acc_ch_v3_motif_mod_final_jobs_028_028405_data_consensus|length 59|copies 1
AATAGAGACAGCCAAAGCCTTACATCATCCCGGTCTGGAGATCTGGGCGCTTGTTAATT
>raw_data/181217_C2CL7/11_merged|reference Acc_ch_v3_motif_mod_final_jobs_028_028405_data_consensus|length 54|copies 1
AATAGCTTTTTGGCGCGTTATGCCCTGATAATATTCCAGAGCATCTTGTCTCCC
>raw_data/181217_C2CL7/11_merged|reference Acc_ch_v3_motif_mod_final_jobs_028_028405_data_consensus|length 44|copies 2
AATATATAAACTCTCTTCCATTATACACTCCTCAAAAAGTTTTG
>raw_data/181217_C2CL7/11_merged|reference Acc_ch_v3_motif_mod_final_jobs_028_028405_data_consensus|length 62|copies 1
AATATATAGGCCTGGTAATCGCTGAGCTGTGGTTTGTATTCGGCTAATTCCGAGGTCAATGC
>raw_data/181217_C2CL7/11_merged|reference Acc_ch_v3_motif_mod_final_jobs_028_028405_data_consensus|length 41|copies 3
AATATCAATAGCTCCTGATCTGATCAGGTTATCCGCGATCT
>raw_data/181217_C2CL7/11_merged|reference Acc_ch_v3_motif_mod_final_jobs_028_028405_data_consensus|length 50|copies 4
AATATCAATAGCTCCTGATCTGATCAGGTTATCCGCGATCTCCAAAGCCT
>raw_data/181217_C2CL7/11_merged|reference Acc_ch_v3_motif_mod_final_jobs_028_028405_data_consensus|length 61|copies 1
AATATCAATTAAGTCATTAATGACAGATCTTGAAGTAGGCTGATCCAAAACCAATGTGCCA
>raw_data/181217_C2CL7/11_merged|reference Acc_ch_v3_motif_mod_final_jobs_028_028405_data_consensus|length 61|copies 1
AATATCACCAAAACCGAAGATGATGATGTAATGTTAGAAGGTGAGAGAAAAATCAAAAACG
>raw_data/181217_C2CL7/11_merged|reference Acc_ch_v3_motif_mod_final_jobs_028_028405_data_consensus|length 37|copies 1
AATATCAGCAATATTGGTAACTGCAGCAAAATAATCT
>raw_data/181217_C2CL7/11_merged|reference Acc_ch_v3_motif_mod_final_jobs_028_028405_data_consensus|length 30|copies 49
AATATCATCGCCACGCGGGTGTCCGGCGTA
>raw_data/181217_C2CL7/11_merged|reference Acc_ch_v3_motif_mod_final_jobs_028_028405_data_consensus|length 31|copies 3
AATATCATCGCCACGCGGGTGTCCGGCGTAG
>raw_data/181217_C2CL7/11_merged|reference Acc_ch_v3_motif_mod_final_jobs_028_028405_data_consensus|length 32|copies 3
AATATCATCGCCACGCGGGTGTCCGGCGTAGA
>raw_data/181217_C2CL7/11_merged|reference Acc_ch_v3_motif_mod_final_jobs_028_028405_data_consensus|length 40|copies 1
AATATCATCGCCACGCGGGTGTCCGGCGTAGATGAAATGC
>raw_data/181217_C2CL7/11_merged|reference Acc_ch_v3_motif_mod_final_jobs_028_028405_data_consensus|length 50|copies 1
AATATCATCGCCACGCGGGTGTCCGGCGTAGATGAAATGCTGCAGAACGG
>raw_data/181217_C2CL7/11_merged|reference Acc_ch_v3_motif_mod_final_jobs_028_028405_data_consensus|length 74|copies 1
AATATCCACATATTTACCGCCGGTAATGGGTTCTACGTACATGTCCTTGATTCCTTCAATACCGGTGAGTTCCT
>raw_data/181217_C2CL7/11_merged|reference Acc_ch_v3_motif_mod_final_jobs_028_028405_data_consensus|length 37|copies 2
AATATCCCTGATGATATGATCCTGTACGGCGTCACCA
>raw_data/181217_C2CL7/11_merged|reference Acc_ch_v3_motif_mod_final_jobs_028_028405_data_consensus|length 68|copies 2
AATATCCCTGCTCCAAGATCACAAATCATTTCAACGAAATAATATTAAAGCCAATATAGAACGAATCA
>raw_data/181217_C2CL7/11_merged|reference Acc_ch_v3_motif_mod_final_jobs_028_028405_data_consensus|length 60|copies 1
AATATCGTGACCAAATCATCTTCCGAAGAACAGGTAACCATCAAAGCGCAAGGCGGCGAT
>raw_data/181217_C2CL7/11_merged|reference Acc_ch_v3_motif_mod_final_jobs_028_028405_data_consensus|length 55|copies 1
AATATCTTCCACAACGCTTTCAACATCTCTGCCTTTGACATTGAAACCGATAACA
>raw_data/181217_C2CL7/11_merged|reference Acc_ch_v3_motif_mod_final_jobs_028_028405_data_consensus|length 31|copies 1
AATATCTTCTTCGTCGCGTTTTTCCTGATTG
>raw_data/181217_C2CL7/11_merged|reference Acc_ch_v3_motif_mod_final_jobs_028_028405_data_consensus|length 60|copies 1
AATATGCAAAACATTAGAAATATAGCGATTATCGCACACGTTGACCATGGTAAAACGACT
>raw_data/181217_C2CL7/11_merged|reference Acc_ch_v3_motif_mod_final_jobs_028_028405_data_consensus|length 42|copies 1
AATATGCCTTTACGGTGATATTCCACGCGATACAAATAGTTA
>raw_data/181217_C2CL7/11_merged|reference Acc_ch_v3_motif_mod_final_jobs_028_028405_data_consensus|length 79|copies 1
AATATGGCTTTGATCTTATTACGGATTCTGACCAATTCAATAATACCGGCTACACCGCTGAGCAGATCGAGGCCAGCAA
>raw_data/181217_C2CL7/11_merged|reference Acc_ch_v3_motif_mod_final_jobs_028_028405_data_consensus|length 69|copies 1
AATATGTCTCATCTGGTGACAGAAGTCATTCAGGAAAGAGTACCCGTGCTGGAAAAAGCTAGTATTGAC
>raw_data/181217_C2CL7/11_merged|reference Acc_ch_v3_motif_mod_final_jobs_028_028405_data_consensus|length 36|copies 21
AATATTATATCTCCAGGATCAAGCCGCAGCATTACC
>raw_data/181217_C2CL7/11_merged|reference Acc_ch_v3_motif_mod_final_jobs_028_028405_data_consensus|length 36|copies 13
AATATTCATATTGCCCGATCTAGAGGCTGGTGGTGC
>raw_data/181217_C2CL7/11_merged|reference Acc_ch_v3_motif_mod_final_jobs_028_028405_data_consensus|length 37|copies 1
AATATTCATATTGCCCGATCTAGAGGCTGGTGGTGCT
>raw_data/181217_C2CL7/11_merged|reference Acc_ch_v3_motif_mod_final_jobs_028_028405_data_consensus|length 51|copies 1
AATATTCATATTGCCCGATCTAGAGGCTGGTGGTGCTGAGCGTATTGTCAC
>raw_data/181217_C2CL7/11_merged|reference Acc_ch_v3_motif_mod_final_jobs_028_028405_data_consensus|length 31|copies 1
AATATTCCTGGCTACGCGTTGTTTAACACCA
>raw_data/181217_C2CL7/11_merged|reference Acc_ch_v3_motif_mod_final_jobs_028_028405_data_consensus|length 51|copies 1
AATATTCTGCCGGAGGACATTATTCACGATTCTGACTACGATATTGGCTTC
>raw_data/181217_C2CL7/11_merged|reference Acc_ch_v3_motif_mod_final_jobs_028_028405_data_consensus|length 66|copies 1
AATATTCTGCCGGAGGACATTATTCACGATTCTGACTACGATATTGGCTTCAAAGAACTGGAAGAA
>raw_data/181217_C2CL7/11_merged|reference Acc_ch_v3_motif_mod_final_jobs_028_028405_data_consensus|length 75|copies 1
AATATTCTGCCGGAGGACATTATTCACGATTCTGACTACGATATTGGCTTCAAAGAACTGGAAGAAAAATTCCAG
>raw_data/181217_C2CL7/11_merged|reference Acc_ch_v3_motif_mod_final_jobs_028_028405_data_consensus|length 30|copies 1
AATATTGCCAACACGCGCCAGTTTGGGAAC
>raw_data/181217_C2CL7/11_merged|reference Acc_ch_v3_motif_mod_final_jobs_028_028405_data_consensus|length 31|copies 1
AATATTGCCAACACGCGCCAGTTTGGGAACA
>raw_data/181217_C2CL7/11_merged|reference Acc_ch_v3_motif_mod_final_jobs_028_028405_data_consensus|length 36|copies 3
AATATTTAAAAGCCCGGATCTTAGCTATTTCCATGA
>raw_data/181217_C2CL7/11_merged|reference Acc_ch_v3_motif_mod_final_jobs_028_028405_data_consensus|length 74|copies 25
AATATTTAAAAGCCCGGATCTTAGCTATTTCCATGAAATAATTGGCACCAACAGCAAATCTGTAAATTAGTTTG
>raw_data/181217_C2CL7/11_merged|reference Acc_ch_v3_motif_mod_final_jobs_028_028405_data_consensus|length 75|copies 1
AATATTTCTACTTCCTGAAATCACACCGTTTGAAATACCATTCAATGCCGAAACTCCCGCGCCATAATTGAGCTT
>raw_data/181217_C2CL7/11_merged|reference Acc_ch_v3_motif_mod_final_jobs_028_028405_data_consensus|length 36|copies 1
AATATTTGCAGATTCTGATCTAAACTGAATCCAGTG
>raw_data/181217_C2CL7/11_merged|reference Acc_ch_v3_motif_mod_final_jobs_028_028405_data_consensus|length 42|copies 1
AATATTTTGAGGTCGCGAGAGTTGAGCTTTTCCGACAACTGG
>raw_data/181217_C2CL7/11_merged|reference Acc_ch_v3_motif_mod_final_jobs_028_028405_data_consensus|length 33|copies 1
AATATTTTTAAAGACCGGGTGCGGCTGACGGCC
>raw_data/181217_C2CL7/11_merged|reference Acc_ch_v3_motif_mod_final_jobs_028_028405_data_consensus|length 52|copies 1
AATCAAACAAGTTGGACGCAACTGCCAAACGTAATCAAATAACAAAAAAACT
>raw_data/181217_C2CL7/11_merged|reference Acc_ch_v3_motif_mod_final_jobs_028_028405_data_consensus|length 47|copies 1
AATCAAACCAAACATCGATAAGGTCGCTCTCGCGCTTCATTTCTTTC
>raw_data/181217_C2CL7/11_merged|reference Acc_ch_v3_motif_mod_final_jobs_028_028405_data_consensus|length 38|copies 1
AATCAAATGACATCTCAGATCCGAATGTAGTGGCAGGA
>raw_data/181217_C2CL7/11_merged|reference Acc_ch_v3_motif_mod_final_jobs_028_028405_data_consensus|length 59|copies 1
AATCAACGGCTTTCCTGATCTCTTCTGAGATGTCGCTGAATTTCATTGGGGATTTCTGT
>raw_data/181217_C2CL7/11_merged|reference Acc_ch_v3_motif_mod_final_jobs_028_028405_data_consensus|length 30|copies 2
AATCAAGAAAGAACGCGCTGCCATGGATAA
>raw_data/181217_C2CL7/11_merged|reference Acc_ch_v3_motif_mod_final_jobs_028_028405_data_consensus|length 55|copies 1
AATCAATAAATGGTACAAACTCATCTGCATAATTGTTAACCATATCACCAGTGAA
>raw_data/181217_C2CL7/11_merged|reference Acc_ch_v3_motif_mod_final_jobs_028_028405_data_consensus|length 48|copies 1
AATCACGAAATTGACTTTAAGATCTATGGTGAAGAACTCCAGTGTGTA
>raw_data/181217_C2CL7/11_merged|reference Acc_ch_v3_motif_mod_final_jobs_028_028405_data_consensus|length 42|copies 1
AATCAGAAGAACGTCTTGATCAATGCCAATAATCCTGCTGAG
>raw_data/181217_C2CL7/11_merged|reference Acc_ch_v3_motif_mod_final_jobs_028_028405_data_consensus|length 52|copies 1
AATCAGAAGAACGTCTTGATCAATGCCAATAATCCTGCTGAGCCAGATGAAC
>raw_data/181217_C2CL7/11_merged|reference Acc_ch_v3_motif_mod_final_jobs_028_028405_data_consensus|length 68|copies 1
AATCAGAAGAACGTCTTGATCAATGCCAATAATCCTGCTGAGCCAGATGAACTGATACAGCGTGGCGC
>raw_data/181217_C2CL7/11_merged|reference Acc_ch_v3_motif_mod_final_jobs_028_028405_data_consensus|length 69|copies 24
AATCAGAAGAACGTCTTGATCAATGCCAATAATCCTGCTGAGCCAGATGAACTGATACAGCGTGGCGCA
>raw_data/181217_C2CL7/11_merged|reference Acc_ch_v3_motif_mod_final_jobs_028_028405_data_consensus|length 44|copies 1
AATCAGCCCCGCTGCTTCTATAAGATCCTCATCTATAGTAATAC
>raw_data/181217_C2CL7/11_merged|reference Acc_ch_v3_motif_mod_final_jobs_028_028405_data_consensus|length 47|copies 4
AATCAGCCCCGCTGCTTCTATAAGATCCTCATCTATAGTAATACTGC
>raw_data/181217_C2CL7/11_merged|reference Acc_ch_v3_motif_mod_final_jobs_028_028405_data_consensus|length 31|copies 3
AATCAGCGTTCCGTCGCGGTCTATAAATAAT
>raw_data/181217_C2CL7/11_merged|reference Acc_ch_v3_motif_mod_final_jobs_028_028405_data_consensus|length 37|copies 1
AATCAGGCGTTGCTCAAGATCAGGCAACAACTAAATA
>raw_data/181217_C2CL7/11_merged|reference Acc_ch_v3_motif_mod_final_jobs_028_028405_data_consensus|length 31|copies 1
AATCAGTCCCACATCGCGGGTCGTGGATCCT
>raw_data/181217_C2CL7/11_merged|reference Acc_ch_v3_motif_mod_final_jobs_028_028405_data_consensus|length 65|copies 1
AATCATACCATCCGTGTTGTATGTTTTGCAAACGAAGAAAACGGAACCCGCGGCGGAGATGCTTA
>raw_data/181217_C2CL7/11_merged|reference Acc_ch_v3_motif_mod_final_jobs_028_028405_data_consensus|length 31|copies 4
AATCATCCAGTTGCCGCGGAGTTCAGGGAAA
>raw_data/181217_C2CL7/11_merged|reference Acc_ch_v3_motif_mod_final_jobs_028_028405_data_consensus|length 32|copies 2
AATCATCCAGTTGCCGCGGAGTTCAGGGAAAT
>raw_data/181217_C2CL7/11_merged|reference Acc_ch_v3_motif_mod_final_jobs_028_028405_data_consensus|length 49|copies 1
AATCATGTTTCCAACAAGTTGACCGTCGGAAAAAGATAGGATAGAGTGG
>raw_data/181217_C2CL7/11_merged|reference Acc_ch_v3_motif_mod_final_jobs_028_028405_data_consensus|length 64|copies 1
AATCATTCCAACCATTTCTCCGGTTTTAAGCGCGGCTATCTTTCCAGCAGGAATCATATTGTCC
>raw_data/181217_C2CL7/11_merged|reference Acc_ch_v3_motif_mod_final_jobs_028_028405_data_consensus|length 31|copies 1
AATCATTCCGCCCCGCGCGCCCATTTCTATA
>raw_data/181217_C2CL7/11_merged|reference Acc_ch_v3_motif_mod_final_jobs_028_028405_data_consensus|length 32|copies 4
AATCATTCCGCCCCGCGCGCCCATTTCTATAC
>raw_data/181217_C2CL7/11_merged|reference Acc_ch_v3_motif_mod_final_jobs_028_028405_data_consensus|length 44|copies 1
AATCCAAAAACGAAAAACTGATTAAAGATAACAACCTGAAGCCG
>raw_data/181217_C2CL7/11_merged|reference Acc_ch_v3_motif_mod_final_jobs_028_028405_data_consensus|length 75|copies 1
AATCCAAAATATTCGCGCAAATTGCTTTCAGGATTTTCGGTTCCGTCTACAAAACCGAGAATGGAACGGCCATCC
>raw_data/181217_C2CL7/11_merged|reference Acc_ch_v3_motif_mod_final_jobs_028_028405_data_consensus|length 64|copies 2
AATCCAAAGTGATTGAAGACCGCAATTACCAGGATGTATACAGCGATCCCGGACACTTTAACAC
>raw_data/181217_C2CL7/11_merged|reference Acc_ch_v3_motif_mod_final_jobs_028_028405_data_consensus|length 75|copies 1
AATCCAGCGGAAGGTTTGCCTTACCACGAATGGTTCATAGAGTTTGAAAAAGAACCGGAAAATTTTGAAGTTTTC
>raw_data/181217_C2CL7/11_merged|reference Acc_ch_v3_motif_mod_final_jobs_028_028405_data_consensus|length 31|copies 1
AATCCATAAGAGATCTGATCCAATCCAGGAC
>raw_data/181217_C2CL7/11_merged|reference Acc_ch_v3_motif_mod_final_jobs_028_028405_data_consensus|length 45|copies 1
AATCCATAAGAGATCTGATCCAATCCAGGACCGCCATATTCTTCC
>raw_data/181217_C2CL7/11_merged|reference Acc_ch_v3_motif_mod_final_jobs_028_028405_data_consensus|length 65|copies 1
AATCCATAAGAGATCTGATCCAATCCAGGACCGCCATATTCTTCCGGAATATATGGGCCGAGTGC
>raw_data/181217_C2CL7/11_merged|reference Acc_ch_v3_motif_mod_final_jobs_028_028405_data_consensus|length 79|copies 1
AATCCATACCGGCTTTGCGTAGTATTGCCTCCAGGTTTTTCATCACCTGATGCGTTTCTTTGTCAATGCCCTCTACCAG
>raw_data/181217_C2CL7/11_merged|reference Acc_ch_v3_motif_mod_final_jobs_028_028405_data_consensus|length 77|copies 1
AATCCATCCGGGATTTCAGAAGTGCTATATCAAAGCTTCCAAATCCTGTTATCACAGCACTGGTAAACAATGCTGGC
>raw_data/181217_C2CL7/11_merged|reference Acc_ch_v3_motif_mod_final_jobs_028_028405_data_consensus|length 31|copies 7
AATCCCACTGGTCCCGCGGTTGCAGAAAATA
>raw_data/181217_C2CL7/11_merged|reference Acc_ch_v3_motif_mod_final_jobs_028_028405_data_consensus|length 42|copies 1
AATCCCATCAGGCCGTTCAGCGCAAAGTTTTGTTCCCGTACC
>raw_data/181217_C2CL7/11_merged|reference Acc_ch_v3_motif_mod_final_jobs_028_028405_data_consensus|length 36|copies 1
AATCCCATCTGCACAGGATCAAAGATGCCACCAGAT
>raw_data/181217_C2CL7/11_merged|reference Acc_ch_v3_motif_mod_final_jobs_028_028405_data_consensus|length 77|copies 1
AATCCCATCTGCACAGGATCAAAGATGCCACCAGATTCTGTATTGCCTTCTGATACGGAAGAATATTGTAGAGTAGG
>raw_data/181217_C2CL7/11_merged|reference Acc_ch_v3_motif_mod_final_jobs_028_028405_data_consensus|length 35|copies 1
AATCCCCGCAGCCTTCATCGCGGCCAGTTCATACC
>raw_data/181217_C2CL7/11_merged|reference Acc_ch_v3_motif_mod_final_jobs_028_028405_data_consensus|length 30|copies 11
AATCCCGGAACTTCGCGCTTTGCCTGATTG
>raw_data/181217_C2CL7/11_merged|reference Acc_ch_v3_motif_mod_final_jobs_028_028405_data_consensus|length 31|copies 12
AATCCCGGAACTTCGCGCTTTGCCTGATTGA
>raw_data/181217_C2CL7/11_merged|reference Acc_ch_v3_motif_mod_final_jobs_028_028405_data_consensus|length 31|copies 20
AATCCCGTGAACGACGCGATCCGCAGGGATG
>raw_data/181217_C2CL7/11_merged|reference Acc_ch_v3_motif_mod_final_jobs_028_028405_data_consensus|length 71|copies 1
AATCCCTGGTTCTGTCTGTATTTTTAATCCCTACCACAATGCATTCGGGCATATCGGCAAAGGGCGATCGG
>raw_data/181217_C2CL7/11_merged|reference Acc_ch_v3_motif_mod_final_jobs_028_028405_data_consensus|length 30|copies 8
AATCCGAGAGTGTCGCGATCATCAGCTTTG
>raw_data/181217_C2CL7/11_merged|reference Acc_ch_v3_motif_mod_final_jobs_028_028405_data_consensus|length 77|copies 1
AATCCGCGCAAAAGAAGTTCGCCTGGTAGGTGATAATGTGGAACCTGGCGTTTATCCATTATCAAAAGCTTTGGAGA
>raw_data/181217_C2CL7/11_merged|reference Acc_ch_v3_motif_mod_final_jobs_028_028405_data_consensus|length 62|copies 1
AATCCGCTGCGTTTGGCCACTTCCATCGCTACATCATAGACGTTTTCGGTTTTCAGCATCAC
>raw_data/181217_C2CL7/11_merged|reference Acc_ch_v3_motif_mod_final_jobs_028_028405_data_consensus|length 50|copies 3
AATCCGGATACCAGCGCGCCAGTTACGGCACCAGCAGTGGTTGCGATTTC
>raw_data/181217_C2CL7/11_merged|reference Acc_ch_v3_motif_mod_final_jobs_028_028405_data_consensus|length 37|copies 1
AATCCGGATCTTTACTGGATCGAAATTACTGGACTTA
>raw_data/181217_C2CL7/11_merged|reference Acc_ch_v3_motif_mod_final_jobs_028_028405_data_consensus|length 79|copies 1
AATCCGGTTTTGCCATAATAAGCTTCCAAAAGTTCTTCCTGCTTGTGTTTAGGCAACTTCGCAAAAACCTCTGCAGAAG
>raw_data/181217_C2CL7/11_merged|reference Acc_ch_v3_motif_mod_final_jobs_028_028405_data_consensus|length 57|copies 1
AATCCTCCAACTCTGGGATCAAAAAGGCTCTGAAAAATATGCAGGCATCGTAGGGCT
>raw_data/181217_C2CL7/11_merged|reference Acc_ch_v3_motif_mod_final_jobs_028_028405_data_consensus|length 40|copies 1
AATCCTCGAAAAACTCGATCTTCTGGATCTTTTCGTTCTC
>raw_data/181217_C2CL7/11_merged|reference Acc_ch_v3_motif_mod_final_jobs_028_028405_data_consensus|length 39|copies 1
AATCCTGAAAGAGCTGCACCTCAACCATCAGCAAGCCCC
>raw_data/181217_C2CL7/11_merged|reference Acc_ch_v3_motif_mod_final_jobs_028_028405_data_consensus|length 53|copies 1
AATCCTGAATCATCTTGTAGGCGAAAAAGAAACCCGCCAACACAATAATTACT
>raw_data/181217_C2CL7/11_merged|reference Acc_ch_v3_motif_mod_final_jobs_028_028405_data_consensus|length 75|copies 1
AATCCTGAGCCTCTGCATAGAGAAAGGCATGGTGCGCGGGAAGCGCCAGGCGGTGGATTCAGCCTTCATTAAGGC
>raw_data/181217_C2CL7/11_merged|reference Acc_ch_v3_motif_mod_final_jobs_028_028405_data_consensus|length 30|copies 16
AATCCTGCAAGAGCGCGTAGGGCACCACCT
>raw_data/181217_C2CL7/11_merged|reference Acc_ch_v3_motif_mod_final_jobs_028_028405_data_consensus|length 31|copies 1
AATCCTGCAAGAGCGCGTAGGGCACCACCTC
>raw_data/181217_C2CL7/11_merged|reference Acc_ch_v3_motif_mod_final_jobs_028_028405_data_consensus|length 31|copies 2
AATCCTGGAACATCCGCGCTATATCCAACAG
>raw_data/181217_C2CL7/11_merged|reference Acc_ch_v3_motif_mod_final_jobs_028_028405_data_consensus|length 32|copies 3
AATCCTGGAACATCCGCGCTATATCCAACAGT
>raw_data/181217_C2CL7/11_merged|reference Acc_ch_v3_motif_mod_final_jobs_028_028405_data_consensus|length 73|copies 1
AATCCTGGACCAATGTAGAAACTGCAGGTGTACCACCCAACCTGCCAGAAAAAAGATACCTTCTCAACAATGT
>raw_data/181217_C2CL7/11_merged|reference Acc_ch_v3_motif_mod_final_jobs_028_028405_data_consensus|length 31|copies 35
AATCCTGGCGAAGCGCGTAAGGGATGGAAGT
>raw_data/181217_C2CL7/11_merged|reference Acc_ch_v3_motif_mod_final_jobs_028_028405_data_consensus|length 67|copies 1
AATCCTGTAGCAGCAAAAGCAGCCACCGTCATGTGAAATGATTGTGGAAACCAGGCCTCATTAAACA
>raw_data/181217_C2CL7/11_merged|reference Acc_ch_v3_motif_mod_final_jobs_028_028405_data_consensus|length 69|copies 1
AATCCTGTCATAGGCTCTTGCTGAGAGATTGAGTTTTAGCATAGCTGCCTTGATTAAAAGTTGTGAATA
>raw_data/181217_C2CL7/11_merged|reference Acc_ch_v3_motif_mod_final_jobs_028_028405_data_consensus|length 63|copies 1
AATCCTTGTCAAAAGAGCTTTAGGAAATATTACCATCAATAAAATAGAAATCAATCAGGACAG
>raw_data/181217_C2CL7/11_merged|reference Acc_ch_v3_motif_mod_final_jobs_028_028405_data_consensus|length 77|copies 1
AATCGAAGCAGCGCGTATTGCTGCTACGAGATATATGAAAAGAGAAGGTCAGCTATGGATCAAGATATTCCCGGATA
>raw_data/181217_C2CL7/11_merged|reference Acc_ch_v3_motif_mod_final_jobs_028_028405_data_consensus|length 76|copies 1
AATCGATGGGATCCAACACTTCTTTAAACTGTTGGAGTTTCAGCCTGTTATCTATCCGCCAGATTTTGTGTCTTAC
>raw_data/181217_C2CL7/11_merged|reference Acc_ch_v3_motif_mod_final_jobs_028_028405_data_consensus|length 77|copies 1
AATCGCGGTCCAGGCTTCGGTACTGGATAGCTTCTGAGATATGATCGCCTTCGATTTTTTCAGAATTTTCTAGATCT
>raw_data/181217_C2CL7/11_merged|reference Acc_ch_v3_motif_mod_final_jobs_028_028405_data_consensus|length 27|copies 1
AATCGCTAGTAATCGCGCATCAGCCAT
>raw_data/181217_C2CL7/11_merged|reference Acc_ch_v3_motif_mod_final_jobs_028_028405_data_consensus|length 30|copies 14
AATCGCTAGTAATCGCGCATCAGCCATGGC
>raw_data/181217_C2CL7/11_merged|reference Acc_ch_v3_motif_mod_final_jobs_028_028405_data_consensus|length 31|copies 7
AATCGCTAGTAATCGCGCATCAGCCATGGCG
>raw_data/181217_C2CL7/11_merged|reference Acc_ch_v3_motif_mod_final_jobs_028_028405_data_consensus|length 47|copies 2
AATCGCTAGTAATCGCGCATCAGCCATGGCGCGGTGAATACGTTCCC
>raw_data/181217_C2CL7/11_merged|reference Acc_ch_v3_motif_mod_final_jobs_028_028405_data_consensus|length 51|copies 1
AATCGGCTGTAGAACAGGATCGGTTAAAAAAGGGCGATCTTGTGATGGTCG
>raw_data/181217_C2CL7/11_merged|reference Acc_ch_v3_motif_mod_final_jobs_028_028405_data_consensus|length 55|copies 8
AATCGGCTGTAGAACAGGATCGGTTAAAAAAGGGCGATCTTGTGATGGTCGTTGG
>raw_data/181217_C2CL7/11_merged|reference Acc_ch_v3_motif_mod_final_jobs_028_028405_data_consensus|length 63|copies 1
AATCGGCTGTAGAACAGGATCGGTTAAAAAAGGGCGATCTTGTGATGGTCGTTGGTTTTGGTG
>raw_data/181217_C2CL7/11_merged|reference Acc_ch_v3_motif_mod_final_jobs_028_028405_data_consensus|length 78|copies 1
AATCGGGAAATTTGAAATCATAAATACACAGGCAGAATCCTTTACCAATCATCTGACGAATCGCGGGATTGATGACCC
>raw_data/181217_C2CL7/11_merged|reference Acc_ch_v3_motif_mod_final_jobs_028_028405_data_consensus|length 57|copies 1
AATCGGGCCGGAATAAGTAGCACCATAAGACAATCCGCCACTCCTTCTGTACACCGG
>raw_data/181217_C2CL7/11_merged|reference Acc_ch_v3_motif_mod_final_jobs_028_028405_data_consensus|length 72|copies 1
AATCGTCCTGGGTGTAAAAATGCTCCTTCACTTCAATTTCGAGATTCAGCTCTTCCTGAAATTCTCTTTTAA
>raw_data/181217_C2CL7/11_merged|reference Acc_ch_v3_motif_mod_final_jobs_028_028405_data_consensus|length 66|copies 1
AATCTAAGATAGCCCCAGGATGGTCTGGAGTTTTACTAATAGCAACCTGCGCGCTTAAGCTGTTAC
>raw_data/181217_C2CL7/11_merged|reference Acc_ch_v3_motif_mod_final_jobs_028_028405_data_consensus|length 48|copies 1
AATCTACATATGAAAATCCTTATCCTCAACGGCCCCAATCTCAACCTG
>raw_data/181217_C2CL7/11_merged|reference Acc_ch_v3_motif_mod_final_jobs_028_028405_data_consensus|length 44|copies 1
AATCTATTGAAAAAATGGGAAGAGAACCTACCCAATTACCAAAA
>raw_data/181217_C2CL7/11_merged|reference Acc_ch_v3_motif_mod_final_jobs_028_028405_data_consensus|length 36|copies 24
AATCTCAAAGTAATTGGATCGGGGTCCCGTGGAAAT
>raw_data/181217_C2CL7/11_merged|reference Acc_ch_v3_motif_mod_final_jobs_028_028405_data_consensus|length 37|copies 2
AATCTCAAAGTAATTGGATCGGGGTCCCGTGGAAATG
>raw_data/181217_C2CL7/11_merged|reference Acc_ch_v3_motif_mod_final_jobs_028_028405_data_consensus|length 44|copies 1
AATCTCGGATTGCCATGATCTTCTGACCAGAAACCGTCTAACAA
>raw_data/181217_C2CL7/11_merged|reference Acc_ch_v3_motif_mod_final_jobs_028_028405_data_consensus|length 64|copies 1
AATCTGAATCTGATCGCTGTCCGATTTCTGCTTGATTTGTGAAAGATCATACTCACGGTCTTCT
>raw_data/181217_C2CL7/11_merged|reference Acc_ch_v3_motif_mod_final_jobs_028_028405_data_consensus|length 35|copies 1
AATCTGCCAATCATCGATTCTATGGATGATGATGC
>raw_data/181217_C2CL7/11_merged|reference Acc_ch_v3_motif_mod_final_jobs_028_028405_data_consensus|length 74|copies 1
AATCTGCCATTACAGAATTACAGAACTTCCTGAATGACTATCCCGATTCTGAAAGATCCAAAAATATCAGCCAG
>raw_data/181217_C2CL7/11_merged|reference Acc_ch_v3_motif_mod_final_jobs_028_028405_data_consensus|length 56|copies 1
AATCTGGCGCAGAAACCAAGGTAATTCTTACAAAAGCTGCAGAAGATTTTGTATCA
>raw_data/181217_C2CL7/11_merged|reference Acc_ch_v3_motif_mod_final_jobs_028_028405_data_consensus|length 30|copies 7
AATCTGTCAGGCCCGCGGCGTTCTCTGTTC
>raw_data/181217_C2CL7/11_merged|reference Acc_ch_v3_motif_mod_final_jobs_028_028405_data_consensus|length 31|copies 3
AATCTGTCAGGCCCGCGGCGTTCTCTGTTCA
>raw_data/181217_C2CL7/11_merged|reference Acc_ch_v3_motif_mod_final_jobs_028_028405_data_consensus|length 77|copies 1
AATCTGTGAAAGGCCCAGATCCATTACCGCCCATTCTGTCCTGTTGTTGGAAGAAATAAGGCCAACCTTGTCACCAG
>raw_data/181217_C2CL7/11_merged|reference Acc_ch_v3_motif_mod_final_jobs_028_028405_data_consensus|length 37|copies 15
AATCTTACTGAAGCCGAGATCCAGATTTTTTGACACT
>raw_data/181217_C2CL7/11_merged|reference Acc_ch_v3_motif_mod_final_jobs_028_028405_data_consensus|length 40|copies 1
AATCTTACTGAAGCCGAGATCCAGATTTTTTGACACTACA
>raw_data/181217_C2CL7/11_merged|reference Acc_ch_v3_motif_mod_final_jobs_028_028405_data_consensus|length 64|copies 1
AATCTTCAAAAATTACAGATAGCAGAACCTCATCAGTCCTCTCCCGCACATCATGACTGCCAAC
>raw_data/181217_C2CL7/11_merged|reference Acc_ch_v3_motif_mod_final_jobs_028_028405_data_consensus|length 37|copies 4
AATCTTCAAATTATCCAGATCGGGAATATATACGGTG
>raw_data/181217_C2CL7/11_merged|reference Acc_ch_v3_motif_mod_final_jobs_028_028405_data_consensus|length 38|copies 9
AATCTTCAAATTATCCAGATCGGGAATATATACGGTGA
>raw_data/181217_C2CL7/11_merged|reference Acc_ch_v3_motif_mod_final_jobs_028_028405_data_consensus|length 48|copies 1
AATCTTCTATTTTCGGATCATCAGCAAAAACTTCTGAATTCTCGTTCA
>raw_data/181217_C2CL7/11_merged|reference Acc_ch_v3_motif_mod_final_jobs_028_028405_data_consensus|length 36|copies 1
AATCTTCTGCAGCCCTGATCATAAGCCGCTTTCAGT
>raw_data/181217_C2CL7/11_merged|reference Acc_ch_v3_motif_mod_final_jobs_028_028405_data_consensus|length 32|copies 1
AATCTTCTTTCCAACGCGCCATCTTTCTCGAT
>raw_data/181217_C2CL7/11_merged|reference Acc_ch_v3_motif_mod_final_jobs_028_028405_data_consensus|length 62|copies 4
AATCTTCTTTCCAACGCGCCATCTTTCTCGATGTACTGACGGTATTCGTCGAGAGTCGTTGC
>raw_data/181217_C2CL7/11_merged|reference Acc_ch_v3_motif_mod_final_jobs_028_028405_data_consensus|length 37|copies 2
AATCTTTCCAAATCTGTGATCAAGGTTTTTGTTGATC
>raw_data/181217_C2CL7/11_merged|reference Acc_ch_v3_motif_mod_final_jobs_028_028405_data_consensus|length 37|copies 1
AATCTTTCCGGCGTTATCTGCAATGTGCTCGGCGTTT
>raw_data/181217_C2CL7/11_merged|reference Acc_ch_v3_motif_mod_final_jobs_028_028405_data_consensus|length 77|copies 1
AATCTTTCCGGCGTTATCTGCAATGTGCTCGGCGTTTTCACTGATGCTTGCTTCCAAATCCGCAAATTCTTTCTTCT
>raw_data/181217_C2CL7/11_merged|reference Acc_ch_v3_motif_mod_final_jobs_028_028405_data_consensus|length 30|copies 23
AATGAAAAAAGTACGCGTGCGATTTGCACC
>raw_data/181217_C2CL7/11_merged|reference Acc_ch_v3_motif_mod_final_jobs_028_028405_data_consensus|length 31|copies 2
AATGAAAAAAGTACGCGTGCGATTTGCACCC
>raw_data/181217_C2CL7/11_merged|reference Acc_ch_v3_motif_mod_final_jobs_028_028405_data_consensus|length 63|copies 1
AATGAAAGATATTGACTTATGAAAAGGGATAAAGGAATAATAACACAGATTAATTTACGTGAG
>raw_data/181217_C2CL7/11_merged|reference Acc_ch_v3_motif_mod_final_jobs_028_028405_data_consensus|length 76|copies 1
AATGAAAGATTATGCCAGCTCGCAAATTAAGAATGTTGCGAGTAGCGTTGGCGTGGCTTCACGAAAAGCAAAAGAC
>raw_data/181217_C2CL7/11_merged|reference Acc_ch_v3_motif_mod_final_jobs_028_028405_data_consensus|length 38|copies 1
AATGAAATCAGTGTACAAGATCTGGAACTCTTATTAAA
>raw_data/181217_C2CL7/11_merged|reference Acc_ch_v3_motif_mod_final_jobs_028_028405_data_consensus|length 62|copies 1
AATGAAATCCCGCGAAGGGACTGTGGTAGATGCCGATGATCTGATCCAGGAAATGTATCAGA
>raw_data/181217_C2CL7/11_merged|reference Acc_ch_v3_motif_mod_final_jobs_028_028405_data_consensus|length 36|copies 8
AATGAACAATTGATCCGATCAGGCAATCAGCAGAAA
>raw_data/181217_C2CL7/11_merged|reference Acc_ch_v3_motif_mod_final_jobs_028_028405_data_consensus|length 37|copies 1
AATGAACAATTGATCCGATCAGGCAATCAGCAGAAAT
>raw_data/181217_C2CL7/11_merged|reference Acc_ch_v3_motif_mod_final_jobs_028_028405_data_consensus|length 58|copies 1
AATGAACGCCGATATTATGGTATGGTAGGCGGTGATGAGATCAAGGTTTTTGATACAG
>raw_data/181217_C2CL7/11_merged|reference Acc_ch_v3_motif_mod_final_jobs_028_028405_data_consensus|length 67|copies 1
AATGAAGACAATGCAGGATCTGTATAGCAGATTAGTTGCCAAAAAGGGTGCGCATTATCACCATAAA
>raw_data/181217_C2CL7/11_merged|reference Acc_ch_v3_motif_mod_final_jobs_028_028405_data_consensus|length 71|copies 1
AATGAATGTATTGCTTATTTTGAGCCTAAAACCAAAGAAAAAAATTATCCTACGCAAGTCTATAACGACAG
>raw_data/181217_C2CL7/11_merged|reference Acc_ch_v3_motif_mod_final_jobs_028_028405_data_consensus|length 67|copies 1
AATGAATTTCTGAATATTGGTGCCGGAGCCCGTGGGCTGGCTATGGGTGGCGCGGTGGTCTCTAATC
>raw_data/181217_C2CL7/11_merged|reference Acc_ch_v3_motif_mod_final_jobs_028_028405_data_consensus|length 32|copies 1
AATGACAACAAAAACGCGCCACTGTCACTTAA
>raw_data/181217_C2CL7/11_merged|reference Acc_ch_v3_motif_mod_final_jobs_028_028405_data_consensus|length 31|copies 2
AATGACCAACATCCGCGATGTGATCCCTTTC
>raw_data/181217_C2CL7/11_merged|reference Acc_ch_v3_motif_mod_final_jobs_028_028405_data_consensus|length 31|copies 1
AATGACGACAATGACGCGAATGACCTTCCCG
>raw_data/181217_C2CL7/11_merged|reference Acc_ch_v3_motif_mod_final_jobs_028_028405_data_consensus|length 80|copies 1
AATGACGGCGGCGGAATTATCAATATTTCTTCCGGTTTGGCAAGATTCTGTTTGCCAGGTTATGGTGCTTATGGTGCATT
>raw_data/181217_C2CL7/11_merged|reference Acc_ch_v3_motif_mod_final_jobs_028_028405_data_consensus|length 55|copies 1
AATGAGAAAACATCCAAGATCTATAATTATAAACAGATCGCAGATGGTATAGACT
>raw_data/181217_C2CL7/11_merged|reference Acc_ch_v3_motif_mod_final_jobs_028_028405_data_consensus|length 79|copies 1
AATGAGCGGATTTTCGCGGTCAGAATATATCATTGTAGATGGCATCCCACATATGCTGGAGATGAATACCAATCCCGGT
>raw_data/181217_C2CL7/11_merged|reference Acc_ch_v3_motif_mod_final_jobs_028_028405_data_consensus|length 80|copies 1
AATGAGTGGCGCAAAAACTTTTTCCTGATAAATCCGATCTTCTTTGTTAATCCGGGTTTTGATCCTGAAATCGAAAAGCG
>raw_data/181217_C2CL7/11_merged|reference Acc_ch_v3_motif_mod_final_jobs_028_028405_data_consensus|length 67|copies 1
AATGATAATCCCTATATGATCAGCTCTCCGCAAAAACTTAAGAAACAGATCAAATGCAAAAAAAAGA
>raw_data/181217_C2CL7/11_merged|reference Acc_ch_v3_motif_mod_final_jobs_028_028405_data_consensus|length 51|copies 1
AATGATAATGTAAGAGCAGAAGGCGAATCTGTCACCGTTTACATTAATGAC
>raw_data/181217_C2CL7/11_merged|reference Acc_ch_v3_motif_mod_final_jobs_028_028405_data_consensus|length 63|copies 1
AATGATCTTCGGTTTGATCCAACCCACGGGAAAGAAGGAACGATTTATATTTCCAACAATGGC
>raw_data/181217_C2CL7/11_merged|reference Acc_ch_v3_motif_mod_final_jobs_028_028405_data_consensus|length 30|copies 2
AATGATGCAGAACCGCGCCAAAGCCAATCC
>raw_data/181217_C2CL7/11_merged|reference Acc_ch_v3_motif_mod_final_jobs_028_028405_data_consensus|length 68|copies 1
AATGATGCAGACTGGATCAGATTTCAAACCCAGATTTCTACAGACAGCGATCAGACAGCTATTGCGCC
>raw_data/181217_C2CL7/11_merged|reference Acc_ch_v3_motif_mod_final_jobs_028_028405_data_consensus|length 30|copies 1
AATGATGGCAAAACGCGCCTGGAATCATAC
>raw_data/181217_C2CL7/11_merged|reference Acc_ch_v3_motif_mod_final_jobs_028_028405_data_consensus|length 48|copies 1
AATGATGGCGACAGTGTTTACCGGATGTTTGTGGATACCATAAAAGGT
>raw_data/181217_C2CL7/11_merged|reference Acc_ch_v3_motif_mod_final_jobs_028_028405_data_consensus|length 63|copies 1
AATGATGGTAGTACTGGTATTGATGACCAGCTGCCAGGTATCGGAGTAATGAAATACCGGCCC
>raw_data/181217_C2CL7/11_merged|reference Acc_ch_v3_motif_mod_final_jobs_028_028405_data_consensus|length 50|copies 1
AATGATTTTAAAAGCACCGCCACTTTCTATGGCGCCTTCGAAAAAACGCT
>raw_data/181217_C2CL7/11_merged|reference Acc_ch_v3_motif_mod_final_jobs_028_028405_data_consensus|length 79|copies 1
AATGCAAAAAAATCAAACCTATGCCTTTTCTGCAGTTCAAGAATCCAATTCAAAGAATCTGTCAGAACAGTTGTGATAT
>raw_data/181217_C2CL7/11_merged|reference Acc_ch_v3_motif_mod_final_jobs_028_028405_data_consensus|length 51|copies 1
AATGCAAAAAGAATTTTTCATCATGTTGCGTGATCACGCTGTCTACCATAT
>raw_data/181217_C2CL7/11_merged|reference Acc_ch_v3_motif_mod_final_jobs_028_028405_data_consensus|length 71|copies 1
AATGCAAATGAAACTAGCAGGTGGCGGAGAATTCACACAGCCATTAATGCCAAATAATGTTGGAGGTTTCA
>raw_data/181217_C2CL7/11_merged|reference Acc_ch_v3_motif_mod_final_jobs_028_028405_data_consensus|length 77|copies 1
AATGCAGAAGTTTATAAATCTCAAAAAGAGCAGATTGTTGTCTATGCGCCATCTGACCTGATGCAGTATGTCATGGT
>raw_data/181217_C2CL7/11_merged|reference Acc_ch_v3_motif_mod_final_jobs_028_028405_data_consensus|length 79|copies 1
AATGCAGCCGCTTCCAGATCTTTTAGCCTTTGGATATAAGATTCCAAAACCTGTCTTCTTGCGCCTGGTCTCGCACCGG
>raw_data/181217_C2CL7/11_merged|reference Acc_ch_v3_motif_mod_final_jobs_028_028405_data_consensus|length 50|copies 3
AATGCATTCAGGTAAACAAAATTAACAAGTAGGTACAGCAACATTACGGC
>raw_data/181217_C2CL7/11_merged|reference Acc_ch_v3_motif_mod_final_jobs_028_028405_data_consensus|length 32|copies 2
AATGCCAATTTTATCGCGGTTCAGGAAGCTCT
>raw_data/181217_C2CL7/11_merged|reference Acc_ch_v3_motif_mod_final_jobs_028_028405_data_consensus|length 30|copies 1
AATGCCATTCCAACGCGCAAGCCAGCCATT
>raw_data/181217_C2CL7/11_merged|reference Acc_ch_v3_motif_mod_final_jobs_028_028405_data_consensus|length 31|copies 2
AATGCCATTCCAACGCGCAAGCCAGCCATTC
>raw_data/181217_C2CL7/11_merged|reference Acc_ch_v3_motif_mod_final_jobs_028_028405_data_consensus|length 63|copies 1
AATGCCATTGTCTTCTATTGCAAACCAAACGGTAACTGCAACACTTAAGGATTTTGATTTCCC
>raw_data/181217_C2CL7/11_merged|reference Acc_ch_v3_motif_mod_final_jobs_028_028405_data_consensus|length 60|copies 1
AATGCCCAAATTGACAAAAATTCGCCGTTATTTCTTGAACTTAAAAAGCAAGACAGTCTT
>raw_data/181217_C2CL7/11_merged|reference Acc_ch_v3_motif_mod_final_jobs_028_028405_data_consensus|length 30|copies 1
AATGCCGAAACTCCCGCGCCATAATTGAGC
>raw_data/181217_C2CL7/11_merged|reference Acc_ch_v3_motif_mod_final_jobs_028_028405_data_consensus|length 31|copies 8
AATGCCGAAACTCCCGCGCCATAATTGAGCT
>raw_data/181217_C2CL7/11_merged|reference Acc_ch_v3_motif_mod_final_jobs_028_028405_data_consensus|length 32|copies 2
AATGCCGAAACTCCCGCGCCATAATTGAGCTT
>raw_data/181217_C2CL7/11_merged|reference Acc_ch_v3_motif_mod_final_jobs_028_028405_data_consensus|length 53|copies 1
AATGCCGCCACTCCTCCCCTTCAGATATTGGAACACGCGATGCATCCCGTTGT
>raw_data/181217_C2CL7/11_merged|reference Acc_ch_v3_motif_mod_final_jobs_028_028405_data_consensus|length 72|copies 3
AATGCCGGCTTCCCGTTAAAACCCATCCAGAGTGCTGTTTCGGGTGGAGAAAGATCCAGGGTGATGCTGGCC
>raw_data/181217_C2CL7/11_merged|reference Acc_ch_v3_motif_mod_final_jobs_028_028405_data_consensus|length 73|copies 4
AATGCCGGCTTCCCGTTAAAACCCATCCAGAGTGCTGTTTCGGGTGGAGAAAGATCCAGGGTGATGCTGGCCA
>raw_data/181217_C2CL7/11_merged|reference Acc_ch_v3_motif_mod_final_jobs_028_028405_data_consensus|length 37|copies 1
AATGCCTGGGCGCCAAGATCAACGGAAAACTGGTACC
>raw_data/181217_C2CL7/11_merged|reference Acc_ch_v3_motif_mod_final_jobs_028_028405_data_consensus|length 47|copies 1
AATGCCTGGGCGCCAAGATCAACGGAAAACTGGTACCCATCAGTTAT
>raw_data/181217_C2CL7/11_merged|reference Acc_ch_v3_motif_mod_final_jobs_028_028405_data_consensus|length 55|copies 9
AATGCCTGGGCGCCAAGATCAACGGAAAACTGGTACCCATCAGTTATGTTCTTCA
>raw_data/181217_C2CL7/11_merged|reference Acc_ch_v3_motif_mod_final_jobs_028_028405_data_consensus|length 46|copies 1
AATGCGGCTCAAAAACAATTACAAATTGTAAGAACAGGAGCTACGC
>raw_data/181217_C2CL7/11_merged|reference Acc_ch_v3_motif_mod_final_jobs_028_028405_data_consensus|length 36|copies 1
AATGCGTCCAGATCCTGATCAAAAGAAAATAATTTC
>raw_data/181217_C2CL7/11_merged|reference Acc_ch_v3_motif_mod_final_jobs_028_028405_data_consensus|length 40|copies 1
AATGCTCAAAGAATTTGATCGCCATATCTTCATAAACAGG
>raw_data/181217_C2CL7/11_merged|reference Acc_ch_v3_motif_mod_final_jobs_028_028405_data_consensus|length 36|copies 1
AATGCTCATTAAACGAGATCATGGCGTCTGCCAATA
>raw_data/181217_C2CL7/11_merged|reference Acc_ch_v3_motif_mod_final_jobs_028_028405_data_consensus|length 69|copies 1
AATGCTGAAAATTAATTTTTCCTAATGGCTGCCCATAATGCTGAGCAATTTTTTCGGCCAACTCGTGGC
>raw_data/181217_C2CL7/11_merged|reference Acc_ch_v3_motif_mod_final_jobs_028_028405_data_consensus|length 34|copies 2
AATGCTGCATCTACCAGCTGGATAGATGTGAATA
>raw_data/181217_C2CL7/11_merged|reference Acc_ch_v3_motif_mod_final_jobs_028_028405_data_consensus|length 35|copies 2
AATGCTGCATCTACCAGCTGGATAGATGTGAATAC
>raw_data/181217_C2CL7/11_merged|reference Acc_ch_v3_motif_mod_final_jobs_028_028405_data_consensus|length 30|copies 3
AATGCTGCATTTTCGCGCATAGACGACAGT
>raw_data/181217_C2CL7/11_merged|reference Acc_ch_v3_motif_mod_final_jobs_028_028405_data_consensus|length 37|copies 1
AATGCTGGTATCTGCAGTTGCGAAACGGCTAACCAGC
>raw_data/181217_C2CL7/11_merged|reference Acc_ch_v3_motif_mod_final_jobs_028_028405_data_consensus|length 30|copies 7
AATGCTGTTCCTTCGCGCCCTGCAGAACCT
>raw_data/181217_C2CL7/11_merged|reference Acc_ch_v3_motif_mod_final_jobs_028_028405_data_consensus|length 46|copies 1
AATGCTTACAATGCTCGGCATCATCATTGGTGTGGCTTCCGTGATT
>raw_data/181217_C2CL7/11_merged|reference Acc_ch_v3_motif_mod_final_jobs_028_028405_data_consensus|length 36|copies 4
AATGGACCTACATTCAGATCTTGGAATCCTACAACT
>raw_data/181217_C2CL7/11_merged|reference Acc_ch_v3_motif_mod_final_jobs_028_028405_data_consensus|length 48|copies 1
AATGGACGTATCCTCGGCAAAAAGACAGAACAGCAACCGCACCAGGTA
>raw_data/181217_C2CL7/11_merged|reference Acc_ch_v3_motif_mod_final_jobs_028_028405_data_consensus|length 69|copies 1
AATGGAGTAAATATTACTGTAGATCCCGTTTTCCTCAAAGCTGATGAACTCGCCAATCATGTAATTATC
>raw_data/181217_C2CL7/11_merged|reference Acc_ch_v3_motif_mod_final_jobs_028_028405_data_consensus|length 37|copies 3
AATGGATAGAAGTCCAGATCCGATCAGAGAGGATGGA
>raw_data/181217_C2CL7/11_merged|reference Acc_ch_v3_motif_mod_final_jobs_028_028405_data_consensus|length 42|copies 2
AATGGATAGAAGTCCAGATCCGATCAGAGAGGATGGATGATA
>raw_data/181217_C2CL7/11_merged|reference Acc_ch_v3_motif_mod_final_jobs_028_028405_data_consensus|length 66|copies 1
AATGGATCACTGCACAGGATCCAAAAGCTTTTGCCGAAAAGAAAAAACCCGCGGCTAAAAAGAAAG
>raw_data/181217_C2CL7/11_merged|reference Acc_ch_v3_motif_mod_final_jobs_028_028405_data_consensus|length 51|copies 1
AATGGCCGGCGTTGGCTCTTTTGTCCTGAGAGAACGCGAGATCCTTTGTAT
>raw_data/181217_C2CL7/11_merged|reference Acc_ch_v3_motif_mod_final_jobs_028_028405_data_consensus|length 31|copies 1
AATGGCGATATCCTCGCGGCTGGGGTTCAGG
>raw_data/181217_C2CL7/11_merged|reference Acc_ch_v3_motif_mod_final_jobs_028_028405_data_consensus|length 47|copies 14
AATGGCGGGATTTACCTGATCAATAAGATCCGCGAAGAGCAACCCGA
>raw_data/181217_C2CL7/11_merged|reference Acc_ch_v3_motif_mod_final_jobs_028_028405_data_consensus|length 72|copies 1
AATGGCGTGATAACATCATCTACCAAAGATTTTACAATCGCACCAAATGCACCACCAATGATGACACCCACT
>raw_data/181217_C2CL7/11_merged|reference Acc_ch_v3_motif_mod_final_jobs_028_028405_data_consensus|length 48|copies 1
AATGGCGTTACGCTTGGCGCATCCTATTTCATTCCGCTTTCTGATGAA
>raw_data/181217_C2CL7/11_merged|reference Acc_ch_v3_motif_mod_final_jobs_028_028405_data_consensus|length 30|copies 1
AATGGCTTTGGCTCGCGGGAAAGTTGTTTG
>raw_data/181217_C2CL7/11_merged|reference Acc_ch_v3_motif_mod_final_jobs_028_028405_data_consensus|length 31|copies 4
AATGGCTTTGGCTCGCGGGAAAGTTGTTTGT
>raw_data/181217_C2CL7/11_merged|reference Acc_ch_v3_motif_mod_final_jobs_028_028405_data_consensus|length 39|copies 2
AATGGGAAAATCGGGATTCTTCCTTGGAAAGAACCATTC
>raw_data/181217_C2CL7/11_merged|reference Acc_ch_v3_motif_mod_final_jobs_028_028405_data_consensus|length 50|copies 1
AATGGGCAAACATAAAAAAGTGGATTATGAAGCTGAGATGAAAGCGGACT
>raw_data/181217_C2CL7/11_merged|reference Acc_ch_v3_motif_mod_final_jobs_028_028405_data_consensus|length 67|copies 1
AATGGGCGAACAGCCCAACCCTTGGGACCTTCTCCAGCCCCAGGATGTGACGAGCCGACATCGAGGT
>raw_data/181217_C2CL7/11_merged|reference Acc_ch_v3_motif_mod_final_jobs_028_028405_data_consensus|length 75|copies 1
AATGGGCGAACAGCCCAACCCTTGGGACCTTCTCCAGCCCCAGGATGTGACGAGCCGACATCGAGGTGCCGAACC
>raw_data/181217_C2CL7/11_merged|reference Acc_ch_v3_motif_mod_final_jobs_028_028405_data_consensus|length 51|copies 1
AATGGGTTTCCGGAGAATCTGGGTCAGATGCACATTTCCTGGGTTTTTATC
>raw_data/181217_C2CL7/11_merged|reference Acc_ch_v3_motif_mod_final_jobs_028_028405_data_consensus|length 55|copies 11
AATGGTAGTGTTGGCTGGACAACGCCTTCCTCACCTTTCGCGCCGGGTTACCTCA
>raw_data/181217_C2CL7/11_merged|reference Acc_ch_v3_motif_mod_final_jobs_028_028405_data_consensus|length 56|copies 1
AATGGTAGTGTTGGCTGGACAACGCCTTCCTCACCTTTCGCGCCGGGTTACCTCAA
>raw_data/181217_C2CL7/11_merged|reference Acc_ch_v3_motif_mod_final_jobs_028_028405_data_consensus|length 74|copies 1
AATGGTAGTGTTGGCTGGACAACGCCTTCCTCACCTTTCGCGCCGGGTTACCTCAAGTTTTTAGCCGATAATGC
>raw_data/181217_C2CL7/11_merged|reference Acc_ch_v3_motif_mod_final_jobs_028_028405_data_consensus|length 31|copies 3
AATGGTATTACGTACGCGTTCAATTTCGGGG
>raw_data/181217_C2CL7/11_merged|reference Acc_ch_v3_motif_mod_final_jobs_028_028405_data_consensus|length 32|copies 15
AATGGTATTACGTACGCGTTCAATTTCGGGGA
>raw_data/181217_C2CL7/11_merged|reference Acc_ch_v3_motif_mod_final_jobs_028_028405_data_consensus|length 62|copies 1
AATGGTATTACGTACGCGTTCAATTTCGGGGATATGATCTATTACAGATTTAGCCAGGCCAG
>raw_data/181217_C2CL7/11_merged|reference Acc_ch_v3_motif_mod_final_jobs_028_028405_data_consensus|length 56|copies 1
AATGGTATTGGCGATGGCAGACGATGAACCCAAAGACAGCAAAACCCCAAAGAACA
>raw_data/181217_C2CL7/11_merged|reference Acc_ch_v3_motif_mod_final_jobs_028_028405_data_consensus|length 55|copies 1
AATGGTGCTGAGAGGGTTATCGTTACGCAGTTGCACCGTTCACCTGGTGTATTCT
>raw_data/181217_C2CL7/11_merged|reference Acc_ch_v3_motif_mod_final_jobs_028_028405_data_consensus|length 73|copies 1
AATGGTGGTCTTAACCAGATCAATATGAATGATGTGGAGTCGATCAATATCCTGAAAGATGCTTCTTCTACAG
>raw_data/181217_C2CL7/11_merged|reference Acc_ch_v3_motif_mod_final_jobs_028_028405_data_consensus|length 71|copies 1
AATGGTTCCGGAAATTGTGTCAGAAGCATGTTTCAAATCTAGATCTCTGCCGGCAACAAATTTCATTTTAT
>raw_data/181217_C2CL7/11_merged|reference Acc_ch_v3_motif_mod_final_jobs_028_028405_data_consensus|length 60|copies 1
AATGGTTTGCTGAACTGGTCTGCTATAGCGCCGGCCATCTGCAATGCTGTTCCTTCGCGC
>raw_data/181217_C2CL7/11_merged|reference Acc_ch_v3_motif_mod_final_jobs_028_028405_data_consensus|length 80|copies 1
AATGGTTTTACTCCAGCGGAAGTCAGATTTGCTACATTCTTTAGCTCTCTCTGCATTTTTGATCTTGATGTTTGACTCGC
>raw_data/181217_C2CL7/11_merged|reference Acc_ch_v3_motif_mod_final_jobs_028_028405_data_consensus|length 40|copies 1
AATGTAAAAATTGGCGAAAATAATGTAATTGCGGCCCAAG
>raw_data/181217_C2CL7/11_merged|reference Acc_ch_v3_motif_mod_final_jobs_028_028405_data_consensus|length 72|copies 1
AATGTAAAAATTGGCGAAAATAATGTAATTGCGGCCCAAGCTGGTATTGCGGGATCTACCGTTATTGGGGAC
>raw_data/181217_C2CL7/11_merged|reference Acc_ch_v3_motif_mod_final_jobs_028_028405_data_consensus|length 31|copies 1
AATGTACATGATCTCGCGGCAATGGCGCTCA
>raw_data/181217_C2CL7/11_merged|reference Acc_ch_v3_motif_mod_final_jobs_028_028405_data_consensus|length 31|copies 1
AATGTAGAAACCACCGCGGAGTCAATCCCTC
>raw_data/181217_C2CL7/11_merged|reference Acc_ch_v3_motif_mod_final_jobs_028_028405_data_consensus|length 32|copies 2
AATGTAGAAACCACCGCGGAGTCAATCCCTCC
>raw_data/181217_C2CL7/11_merged|reference Acc_ch_v3_motif_mod_final_jobs_028_028405_data_consensus|length 79|copies 1
AATGTAGAAGCTGTTGCCACAGGCCTTGTAAGAGGTGCTTTTGAGTACCAGGGACAGAAATGTTCTGCGGCATCAAGGG
>raw_data/181217_C2CL7/11_merged|reference Acc_ch_v3_motif_mod_final_jobs_028_028405_data_consensus|length 46|copies 1
AATGTAGTCGTCAAAAGAGCTGGGCATTTTAGAATTATCGCCTACC
>raw_data/181217_C2CL7/11_merged|reference Acc_ch_v3_motif_mod_final_jobs_028_028405_data_consensus|length 72|copies 1
AATGTAGTCGTCAAAAGAGCTGGGCATTTTAGAATTATCGCCTACCCTGTTTTTGCCTGTTATGGCGGCATT
>raw_data/181217_C2CL7/11_merged|reference Acc_ch_v3_motif_mod_final_jobs_028_028405_data_consensus|length 37|copies 17
AATGTATTATGTGTCGGGATCCAGCTCTATAAAGGAT
>raw_data/181217_C2CL7/11_merged|reference Acc_ch_v3_motif_mod_final_jobs_028_028405_data_consensus|length 38|copies 2
AATGTATTATGTGTCGGGATCCAGCTCTATAAAGGATT
>raw_data/181217_C2CL7/11_merged|reference Acc_ch_v3_motif_mod_final_jobs_028_028405_data_consensus|length 59|copies 1
AATGTGAAAAATCCAGATCTCTGGCAACAATTCTATAGATTATACCAGCTCCATAAGCC
>raw_data/181217_C2CL7/11_merged|reference Acc_ch_v3_motif_mod_final_jobs_028_028405_data_consensus|length 78|copies 1
AATGTGATGTATCCGCGAGAATTGGAACAAAACCGAAAAGCACTCGAAGATTATCTCCAAAAAAATCTTCCGCACACC
>raw_data/181217_C2CL7/11_merged|reference Acc_ch_v3_motif_mod_final_jobs_028_028405_data_consensus|length 73|copies 1
AATGTGTAAAGATTAATGTTGATGAATTTTGAGACCCAACTGTATAATGAATTTTCAAATCCGGGAATAAGAG
>raw_data/181217_C2CL7/11_merged|reference Acc_ch_v3_motif_mod_final_jobs_028_028405_data_consensus|length 30|copies 2
AATGTGTTATCGGCGCGGCAATATGTTACC
>raw_data/181217_C2CL7/11_merged|reference Acc_ch_v3_motif_mod_final_jobs_028_028405_data_consensus|length 77|copies 2
AATGTTATAAATTCAGGATCTTTCTGGTCAATATTTCTCTGTAATTCTTCTCGGGTTTTTCGAAGGTCATTTCGAAG
>raw_data/181217_C2CL7/11_merged|reference Acc_ch_v3_motif_mod_final_jobs_028_028405_data_consensus|length 58|copies 1
AATGTTCAGCTGGCATTAGACCCAAATTCATTCAATTATTATATTATCGAGGTGAATC
>raw_data/181217_C2CL7/11_merged|reference Acc_ch_v3_motif_mod_final_jobs_028_028405_data_consensus|length 56|copies 1
AATGTTCCACTTTTTGGGCAGCGATAATCAGTCCCACATCGCGGGTCGTGGATCCT
>raw_data/181217_C2CL7/11_merged|reference Acc_ch_v3_motif_mod_final_jobs_028_028405_data_consensus|length 31|copies 2
AATGTTGTTGCTTCTCGATCTCCATCATGTA
>raw_data/181217_C2CL7/11_merged|reference Acc_ch_v3_motif_mod_final_jobs_028_028405_data_consensus|length 42|copies 1
AATGTTGTTGCTTCTCGATCTCCATCATGTATTTTTGAAGCG
>raw_data/181217_C2CL7/11_merged|reference Acc_ch_v3_motif_mod_final_jobs_028_028405_data_consensus|length 48|copies 1
AATGTTGTTGCTTCTCGATCTCCATCATGTATTTTTGAAGCGCGGAAC
>raw_data/181217_C2CL7/11_merged|reference Acc_ch_v3_motif_mod_final_jobs_028_028405_data_consensus|length 57|copies 9
AATGTTGTTGCTTCTCGATCTCCATCATGTATTTTTGAAGCGCGGAACCGGAAACCA
>raw_data/181217_C2CL7/11_merged|reference Acc_ch_v3_motif_mod_final_jobs_028_028405_data_consensus|length 58|copies 1
AATGTTGTTGCTTCTCGATCTCCATCATGTATTTTTGAAGCGCGGAACCGGAAACCAT
>raw_data/181217_C2CL7/11_merged|reference Acc_ch_v3_motif_mod_final_jobs_028_028405_data_consensus|length 30|copies 1
AATGTTTTTGTGTCGCGGTTTTGAAATTCC
>raw_data/181217_C2CL7/11_merged|reference Acc_ch_v3_motif_mod_final_jobs_028_028405_data_consensus|length 30|copies 13
AATTAAACTTGGACGCGCTTGCCGCAAGGA
>raw_data/181217_C2CL7/11_merged|reference Acc_ch_v3_motif_mod_final_jobs_028_028405_data_consensus|length 31|copies 3
AATTAAACTTGGACGCGCTTGCCGCAAGGAT
>raw_data/181217_C2CL7/11_merged|reference Acc_ch_v3_motif_mod_final_jobs_028_028405_data_consensus|length 70|copies 1
AATTAACACAACAAATTAAGAATAACTAAAAGATGAAAAAAAACATTTTAATATTGGCTTTCCTAGCAAT
>raw_data/181217_C2CL7/11_merged|reference Acc_ch_v3_motif_mod_final_jobs_028_028405_data_consensus|length 68|copies 12
AATTAAGCGTCACCTGGATCTTGCCGGCTTTGGTTTTCCCTGATTTTGTCGTAATCATAACAGCACCT
>raw_data/181217_C2CL7/11_merged|reference Acc_ch_v3_motif_mod_final_jobs_028_028405_data_consensus|length 76|copies 1
AATTACAAACCGATCAAGATCAAATTTTTGAACGAAGGCTATAAATCTTATAATGGCAAATACCTGATGCTTAATA
>raw_data/181217_C2CL7/11_merged|reference Acc_ch_v3_motif_mod_final_jobs_028_028405_data_consensus|length 30|copies 6
AATTACAACACGCCGCGATCAATCAGCAGA
>raw_data/181217_C2CL7/11_merged|reference Acc_ch_v3_motif_mod_final_jobs_028_028405_data_consensus|length 31|copies 5
AATTACAACACGCCGCGATCAATCAGCAGAA
>raw_data/181217_C2CL7/11_merged|reference Acc_ch_v3_motif_mod_final_jobs_028_028405_data_consensus|length 62|copies 1
AATTACAATTATGCCAAGATCAGTAAACGCTGTAGCGTCTAGAGCGCGCAGAAAAAAAGTAC
>raw_data/181217_C2CL7/11_merged|reference Acc_ch_v3_motif_mod_final_jobs_028_028405_data_consensus|length 31|copies 6
AATTACACCAAAGCCGCGGTTGACGTACAGA
>raw_data/181217_C2CL7/11_merged|reference Acc_ch_v3_motif_mod_final_jobs_028_028405_data_consensus|length 47|copies 1
AATTACACCGATTTCTACAGCAGTATCCAGCACGCCACCAATGTAGG
>raw_data/181217_C2CL7/11_merged|reference Acc_ch_v3_motif_mod_final_jobs_028_028405_data_consensus|length 55|copies 1
AATTACCAGAAAACCTATGCCAAGGGTTTCCGAAAAACCACCAATAACAGGATGG
>raw_data/181217_C2CL7/11_merged|reference Acc_ch_v3_motif_mod_final_jobs_028_028405_data_consensus|length 30|copies 1
AATTACCGGTGACCGCGCTATTATCTCAAC
>raw_data/181217_C2CL7/11_merged|reference Acc_ch_v3_motif_mod_final_jobs_028_028405_data_consensus|length 31|copies 12
AATTACCGGTGACCGCGCTATTATCTCAACC
>raw_data/181217_C2CL7/11_merged|reference Acc_ch_v3_motif_mod_final_jobs_028_028405_data_consensus|length 42|copies 1
AATTACCTTAAACCAGCAAACAAAACGCGATTATTTCAAATT
>raw_data/181217_C2CL7/11_merged|reference Acc_ch_v3_motif_mod_final_jobs_028_028405_data_consensus|length 30|copies 3
AATTACGGGATTTCGCGGGTTTCAAACTAT
>raw_data/181217_C2CL7/11_merged|reference Acc_ch_v3_motif_mod_final_jobs_028_028405_data_consensus|length 31|copies 3
AATTACGGGATTTCGCGGGTTTCAAACTATT
>raw_data/181217_C2CL7/11_merged|reference Acc_ch_v3_motif_mod_final_jobs_028_028405_data_consensus|length 77|copies 1
AATTACTGAGAATCCAAAACATTTTGAAATCAAAAATAATTACAGAGAAGCTTATATCAAGAAGTTTCCTTATCTGA
>raw_data/181217_C2CL7/11_merged|reference Acc_ch_v3_motif_mod_final_jobs_028_028405_data_consensus|length 79|copies 1
AATTAGAACTCATTGTAGCATCGGTAAAGCTGGAGATGGATGCTGCAGTAAAGCATTTGGATCATGCTTTTCAAAAAAT
>raw_data/181217_C2CL7/11_merged|reference Acc_ch_v3_motif_mod_final_jobs_028_028405_data_consensus|length 77|copies 1
AATTATCGCCTACCCTGTTTTTGCCTGTTATGGCGGCATTTCTACCATAGGTATATATAGAACCTGTTACATCATTG
>raw_data/181217_C2CL7/11_merged|reference Acc_ch_v3_motif_mod_final_jobs_028_028405_data_consensus|length 48|copies 1
AATTATCTAACCGGAAGAAAATAATACCTTTGAAAGCAAACAGTTATC
>raw_data/181217_C2CL7/11_merged|reference Acc_ch_v3_motif_mod_final_jobs_028_028405_data_consensus|length 51|copies 1
AATTATCTATCCCCAGGATTGTAGCGCCGTTCAGATTTAATTCCTCCAGTG
>raw_data/181217_C2CL7/11_merged|reference Acc_ch_v3_motif_mod_final_jobs_028_028405_data_consensus|length 66|copies 1
AATTCAGGATTATCGCGTAACACATCTTTTACTGCATCGCGGCCTTGTCCCAGTTTGGTATCTTCG
>raw_data/181217_C2CL7/11_merged|reference Acc_ch_v3_motif_mod_final_jobs_028_028405_data_consensus|length 37|copies 2
AATTCATCAGCAGTCGAGATCGAAGTCTCATCCATCG
>raw_data/181217_C2CL7/11_merged|reference Acc_ch_v3_motif_mod_final_jobs_028_028405_data_consensus|length 43|copies 1
AATTCATCTCTTCGGAAGGCCTGATACGCGACGCTATCAAGAG
>raw_data/181217_C2CL7/11_merged|reference Acc_ch_v3_motif_mod_final_jobs_028_028405_data_consensus|length 30|copies 17
AATTCCGAAGGTTCGCGGTATTCCACGGTT
>raw_data/181217_C2CL7/11_merged|reference Acc_ch_v3_motif_mod_final_jobs_028_028405_data_consensus|length 31|copies 1
AATTCCGAAGGTTCGCGGTATTCCACGGTTT
>raw_data/181217_C2CL7/11_merged|reference Acc_ch_v3_motif_mod_final_jobs_028_028405_data_consensus|length 62|copies 1
AATTCCGTTACGGGGAAACCCATGGTGTCATTGTAAAAATACATAGCCGGGACTTCTCGTTT
>raw_data/181217_C2CL7/11_merged|reference Acc_ch_v3_motif_mod_final_jobs_028_028405_data_consensus|length 61|copies 1
AATTCCTTTTTTATTGGTATTTTATAACCAATGGTATTACGTACGCGTTCAATTTCGGGGA
>raw_data/181217_C2CL7/11_merged|reference Acc_ch_v3_motif_mod_final_jobs_028_028405_data_consensus|length 58|copies 1
AATTCGGACAAGTAGATGATCCGTCGGGTATAGATTTTACCCTGCCCAAAGACCATCC
>raw_data/181217_C2CL7/11_merged|reference Acc_ch_v3_motif_mod_final_jobs_028_028405_data_consensus|length 76|copies 1
AATTCGTGGCTGCCAACTTTTCTAAAGAGCAACCTGCGGCTGAGCTCTTACTTTGCATTGCAGTCATCGGCTTTCC
>raw_data/181217_C2CL7/11_merged|reference Acc_ch_v3_motif_mod_final_jobs_028_028405_data_consensus|length 65|copies 1
AATTCTATATAGGCGCGGAATATGAGAATGAGGGCGTCTAACCCGTTGCCAACTCCCACGGCATA
>raw_data/181217_C2CL7/11_merged|reference Acc_ch_v3_motif_mod_final_jobs_028_028405_data_consensus|length 60|copies 1
AATTCTATTTTTTCGATATTAAATTCTTTTTGATCCATAAGAAAAGGATTCATCGTGATT
>raw_data/181217_C2CL7/11_merged|reference Acc_ch_v3_motif_mod_final_jobs_028_028405_data_consensus|length 68|copies 1
AATTCTGATCCTTCCTGATCCTCTGATTCAATAATTTTATTAATGTCGAACTTGTTGAGTGATGGTGT
>raw_data/181217_C2CL7/11_merged|reference Acc_ch_v3_motif_mod_final_jobs_028_028405_data_consensus|length 36|copies 1
AATTCTTTATCTCTCTGATCTCAACATTTACCGGTT
>raw_data/181217_C2CL7/11_merged|reference Acc_ch_v3_motif_mod_final_jobs_028_028405_data_consensus|length 49|copies 1
AATTCTTTATCTCTCTGATCTCAACATTTACCGGTTTCTTTATCGCACT
>raw_data/181217_C2CL7/11_merged|reference Acc_ch_v3_motif_mod_final_jobs_028_028405_data_consensus|length 61|copies 3
AATTCTTTCAGGTATTCTTTCGTGATCGAAATGGGTGATTTTTTCGCGTAAGATAAAGTCT
>raw_data/181217_C2CL7/11_merged|reference Acc_ch_v3_motif_mod_final_jobs_028_028405_data_consensus|length 77|copies 1
AATTCTTTCAGGTATTCTTTCGTGATCGAAATGGGTGATTTTTTCGCGTAAGATAAAGTCTTCAAGTAAACTTGGTC
>raw_data/181217_C2CL7/11_merged|reference Acc_ch_v3_motif_mod_final_jobs_028_028405_data_consensus|length 36|copies 10
AATTGAAAAACGACTGGATCAAAGAATTCCCAAGTC
>raw_data/181217_C2CL7/11_merged|reference Acc_ch_v3_motif_mod_final_jobs_028_028405_data_consensus|length 79|copies 1
AATTGAAAAGTTCAAAGCTTTGGACAAATTCAACAACGGGCTCAAGTTTACGCTGCACACAGATGAAGCAGAAAGAATC
>raw_data/181217_C2CL7/11_merged|reference Acc_ch_v3_motif_mod_final_jobs_028_028405_data_consensus|length 30|copies 9
AATTGAGACTATCCGCGAAGCACTTGGGCA
>raw_data/181217_C2CL7/11_merged|reference Acc_ch_v3_motif_mod_final_jobs_028_028405_data_consensus|length 31|copies 1
AATTGAGACTATCCGCGAAGCACTTGGGCAA
>raw_data/181217_C2CL7/11_merged|reference Acc_ch_v3_motif_mod_final_jobs_028_028405_data_consensus|length 43|copies 2
AATTGAGGCACAACCTGATCTTTCCACTGATAAAAATCCCCGG
>raw_data/181217_C2CL7/11_merged|reference Acc_ch_v3_motif_mod_final_jobs_028_028405_data_consensus|length 44|copies 1
AATTGAGGCACAACCTGATCTTTCCACTGATAAAAATCCCCGGC
>raw_data/181217_C2CL7/11_merged|reference Acc_ch_v3_motif_mod_final_jobs_028_028405_data_consensus|length 53|copies 1
AATTGAGGCACAACCTGATCTTTCCACTGATAAAAATCCCCGGCCATAATATG
>raw_data/181217_C2CL7/11_merged|reference Acc_ch_v3_motif_mod_final_jobs_028_028405_data_consensus|length 54|copies 1
AATTGAGGCACAACCTGATCTTTCCACTGATAAAAATCCCCGGCCATAATATGC
>raw_data/181217_C2CL7/11_merged|reference Acc_ch_v3_motif_mod_final_jobs_028_028405_data_consensus|length 61|copies 57
AATTGAGGCACAACCTGATCTTTCCACTGATAAAAATCCCCGGCCATAATATGCTCTCTCG
>raw_data/181217_C2CL7/11_merged|reference Acc_ch_v3_motif_mod_final_jobs_028_028405_data_consensus|length 37|copies 1
AATTGATGAGATTCTTGATCTTGCAAAAATAGAATCC
>raw_data/181217_C2CL7/11_merged|reference Acc_ch_v3_motif_mod_final_jobs_028_028405_data_consensus|length 30|copies 3
AATTGATGGGAATCGCGCTTATGACCTAGC
>raw_data/181217_C2CL7/11_merged|reference Acc_ch_v3_motif_mod_final_jobs_028_028405_data_consensus|length 46|copies 1
AATTGCAACCAAAGGAAACCAAGCTGATCCGGGCTGTTATTGGTAT
>raw_data/181217_C2CL7/11_merged|reference Acc_ch_v3_motif_mod_final_jobs_028_028405_data_consensus|length 38|copies 1
AATTGCTAAAAACCCCAGATCCGGTGTAAAAACAGAAT
>raw_data/181217_C2CL7/11_merged|reference Acc_ch_v3_motif_mod_final_jobs_028_028405_data_consensus|length 36|copies 12
AATTGCTTTTTGGCCTGATCCTGACCGATTACATAT
>raw_data/181217_C2CL7/11_merged|reference Acc_ch_v3_motif_mod_final_jobs_028_028405_data_consensus|length 41|copies 22
AATTGCTTTTTGGCCTGATCCTGACCGATTACATATTCATC
>raw_data/181217_C2CL7/11_merged|reference Acc_ch_v3_motif_mod_final_jobs_028_028405_data_consensus|length 55|copies 1
AATTGGACAAAGAAGATTTATTAGTTCAATTTATCAGTGAAAGAATTGCTTATGA
>raw_data/181217_C2CL7/11_merged|reference Acc_ch_v3_motif_mod_final_jobs_028_028405_data_consensus|length 30|copies 10
AATTGGCCTCGTCCGCGTCGGAAAGGCTTC
>raw_data/181217_C2CL7/11_merged|reference Acc_ch_v3_motif_mod_final_jobs_028_028405_data_consensus|length 31|copies 1
AATTGGCCTCGTCCGCGTCGGAAAGGCTTCG
>raw_data/181217_C2CL7/11_merged|reference Acc_ch_v3_motif_mod_final_jobs_028_028405_data_consensus|length 62|copies 5
AATTGGGAAAAAAACGCGGTAAGCCCTTTCACTATGATTAAGGATCACGTTTTGTTGCCACA
>raw_data/181217_C2CL7/11_merged|reference Acc_ch_v3_motif_mod_final_jobs_028_028405_data_consensus|length 63|copies 2
AATTGGGAAAAAAACGCGGTAAGCCCTTTCACTATGATTAAGGATCACGTTTTGTTGCCACAA
>raw_data/181217_C2CL7/11_merged|reference Acc_ch_v3_motif_mod_final_jobs_028_028405_data_consensus|length 59|copies 1
AATTGGGTGTCTGATTACCGGCAAGGATCATATTGGTGATTTCGCGGTTATTCATTCCG
>raw_data/181217_C2CL7/11_merged|reference Acc_ch_v3_motif_mod_final_jobs_028_028405_data_consensus|length 56|copies 1
AATTGGTAGTAGAAGCTTATTTTGATGAATATCTTGATCCGCGTGATTCTGCCAAG
>raw_data/181217_C2CL7/11_merged|reference Acc_ch_v3_motif_mod_final_jobs_028_028405_data_consensus|length 35|copies 1
AATTGTAAAACACCTTGATCTGATGGCTGAAGTAT
>raw_data/181217_C2CL7/11_merged|reference Acc_ch_v3_motif_mod_final_jobs_028_028405_data_consensus|length 36|copies 1
AATTGTAAAACACCTTGATCTGATGGCTGAAGTATT
>raw_data/181217_C2CL7/11_merged|reference Acc_ch_v3_motif_mod_final_jobs_028_028405_data_consensus|length 37|copies 1
AATTGTAAAACACCTTGATCTGATGGCTGAAGTATTC
>raw_data/181217_C2CL7/11_merged|reference Acc_ch_v3_motif_mod_final_jobs_028_028405_data_consensus|length 76|copies 1
AATTGTAGATGATGCAATGGATGCCATCGAAGCTGAAAATGCACAATTAAAAGGGATTTTACCAAAAGTGTATGCC
>raw_data/181217_C2CL7/11_merged|reference Acc_ch_v3_motif_mod_final_jobs_028_028405_data_consensus|length 37|copies 1
AATTGTCGGGAACGCTTGATCTGGTCAACTAAAAACT
>raw_data/181217_C2CL7/11_merged|reference Acc_ch_v3_motif_mod_final_jobs_028_028405_data_consensus|length 56|copies 1
AATTGTTATACTCCAGCCCAACTTCTTGATACAGATGATCGAGCGGAGAAAAGTCA
>raw_data/181217_C2CL7/11_merged|reference Acc_ch_v3_motif_mod_final_jobs_028_028405_data_consensus|length 32|copies 1
AATTTACAATCACCGCGCGGTTGTGGAGATTG
>raw_data/181217_C2CL7/11_merged|reference Acc_ch_v3_motif_mod_final_jobs_028_028405_data_consensus|length 55|copies 6
AATTTACAATCACCGCGCGGTTGTGGAGATTGAGAATGCAGGTTATAATGTAATG
>raw_data/181217_C2CL7/11_merged|reference Acc_ch_v3_motif_mod_final_jobs_028_028405_data_consensus|length 58|copies 1
AATTTAGAAATTCTTGGGTATGCTTTAAAGATGTTTTATAACGCTCCAATGTACCGGG
>raw_data/181217_C2CL7/11_merged|reference Acc_ch_v3_motif_mod_final_jobs_028_028405_data_consensus|length 28|copies 1
AATTTATCTGGCGCGGTTCGGGTCTGCT
>raw_data/181217_C2CL7/11_merged|reference Acc_ch_v3_motif_mod_final_jobs_028_028405_data_consensus|length 29|copies 1
AATTTATCTGGCGCGGTTCGGGTCTGCTG
>raw_data/181217_C2CL7/11_merged|reference Acc_ch_v3_motif_mod_final_jobs_028_028405_data_consensus|length 69|copies 1
AATTTATTCGAATTTCCGTAACCTTTGTGGATATCCATCCCGGAGTGGCCACCGCGCAATCCTTTAATA
>raw_data/181217_C2CL7/11_merged|reference Acc_ch_v3_motif_mod_final_jobs_028_028405_data_consensus|length 36|copies 24
AATTTCACACCGTCCTGATCAAGCGGAACCAGGAAA
>raw_data/181217_C2CL7/11_merged|reference Acc_ch_v3_motif_mod_final_jobs_028_028405_data_consensus|length 37|copies 1
AATTTCACACCGTCCTGATCAAGCGGAACCAGGAAAT
>raw_data/181217_C2CL7/11_merged|reference Acc_ch_v3_motif_mod_final_jobs_028_028405_data_consensus|length 72|copies 1
AATTTCCCACCGCGATTTCTTCGATATCGGCTACGTTCTTGATATAACCCAGGCCGCGAATGATATAGGCCA
>raw_data/181217_C2CL7/11_merged|reference Acc_ch_v3_motif_mod_final_jobs_028_028405_data_consensus|length 46|copies 2
AATTTCCCGATACCGTGATCGATATGGGCAATATAATCCCCCACCT
>raw_data/181217_C2CL7/11_merged|reference Acc_ch_v3_motif_mod_final_jobs_028_028405_data_consensus|length 46|copies 1
AATTTCCGGGTTTGAAAATGCCATTCCAACGCGCAAGCCAGCCATT
>raw_data/181217_C2CL7/11_merged|reference Acc_ch_v3_motif_mod_final_jobs_028_028405_data_consensus|length 31|copies 3
AATTTCTCCCCATCCGCGCTCACAACCTGCG
>raw_data/181217_C2CL7/11_merged|reference Acc_ch_v3_motif_mod_final_jobs_028_028405_data_consensus|length 40|copies 1
AATTTCTTCCTGTGGCAACTCTTCCGGAGTAATCTGTTCT
>raw_data/181217_C2CL7/11_merged|reference Acc_ch_v3_motif_mod_final_jobs_028_028405_data_consensus|length 36|copies 2
AATTTGAGCACGCTGAGATCGAAGCCAACCTCAACA
>raw_data/181217_C2CL7/11_merged|reference Acc_ch_v3_motif_mod_final_jobs_028_028405_data_consensus|length 35|copies 13
AATTTGGAGTTGTCTTGATCATCCTGTTAACGGTC
>raw_data/181217_C2CL7/11_merged|reference Acc_ch_v3_motif_mod_final_jobs_028_028405_data_consensus|length 75|copies 1
AATTTGGTTTCAAAAATATTAATAGAAAAGAGTTTAGAGCAATCAATCTTGATACGATCCAGACTTTGATCGATA
>raw_data/181217_C2CL7/11_merged|reference Acc_ch_v3_motif_mod_final_jobs_028_028405_data_consensus|length 65|copies 1
AATTTGGTTTTTTCAAAAAATACTTCCTCTCGGCCAGATATATGTTTACCAATCAGGATTACTGG
>raw_data/181217_C2CL7/11_merged|reference Acc_ch_v3_motif_mod_final_jobs_028_028405_data_consensus|length 39|copies 1
AATTTGTAACCAGCCTGTGCATACAAAGTTGTCCCTGTA
>raw_data/181217_C2CL7/11_merged|reference Acc_ch_v3_motif_mod_final_jobs_028_028405_data_consensus|length 63|copies 1
AATTTGTAACCAGCCTGTGCATACAAAGTTGTCCCTGTACCATACATTGGGAACGCAACACCG
>raw_data/181217_C2CL7/11_merged|reference Acc_ch_v3_motif_mod_final_jobs_028_028405_data_consensus|length 31|copies 1
AATTTGTAGACGAACGCGCAAGAAAAAGACC
>raw_data/181217_C2CL7/11_merged|reference Acc_ch_v3_motif_mod_final_jobs_028_028405_data_consensus|length 80|copies 1
AATTTGTTACAACAGAAACACCAGCTGCTCTACCCTGCAGCACCTGCTCTGGCTTGCCGGCAGGTATTGCCTCTATATCA
>raw_data/181217_C2CL7/11_merged|reference Acc_ch_v3_motif_mod_final_jobs_028_028405_data_consensus|length 37|copies 4
AATTTTCAGCACCTCCAGATCCAGCGGCTCTGCGTCT
>raw_data/181217_C2CL7/11_merged|reference Acc_ch_v3_motif_mod_final_jobs_028_028405_data_consensus|length 31|copies 1
AATTTTCCCGTCTTCGCGTATGGCCTTTATA
>raw_data/181217_C2CL7/11_merged|reference Acc_ch_v3_motif_mod_final_jobs_028_028405_data_consensus|length 35|copies 1
AATTTTCGGAATTCCCTGAAGGTTGCTGACCAGCG
>raw_data/181217_C2CL7/11_merged|reference Acc_ch_v3_motif_mod_final_jobs_028_028405_data_consensus|length 68|copies 1
AATTTTGATGAAAAGAATTTTATTTTTTTTACTGATTATAATTACCCAGACCGCGGATGCCCAAATCA
>raw_data/181217_C2CL7/11_merged|reference Acc_ch_v3_motif_mod_final_jobs_028_028405_data_consensus|length 31|copies 1
AATTTTGCCATTACCGCGCAACCACAAAACT
>raw_data/181217_C2CL7/11_merged|reference Acc_ch_v3_motif_mod_final_jobs_028_028405_data_consensus|length 38|copies 1
AATTTTGCCTTGGCGCGGATCATATCCAGATCAAATAT
>raw_data/181217_C2CL7/11_merged|reference Acc_ch_v3_motif_mod_final_jobs_028_028405_data_consensus|length 43|copies 1
AATTTTGGCAAATGCAACCCCGATATTCCCGGTCCCGATAACG
>raw_data/181217_C2CL7/11_merged|reference Acc_ch_v3_motif_mod_final_jobs_028_028405_data_consensus|length 73|copies 1
AATTTTTCTTTAATTATCATATACAAAAAAATGTCTGGACACAGTTCCGGACATTTTTTGTTGTTAAAATTTG
>raw_data/181217_C2CL7/11_merged|reference Acc_ch_v3_motif_mod_final_jobs_028_028405_data_consensus|length 32|copies 1
ACAAAAAAAGTATCCAGATCCATGTGTGCAAT
>raw_data/181217_C2CL7/11_merged|reference Acc_ch_v3_motif_mod_final_jobs_028_028405_data_consensus|length 35|copies 1
ACAAAAAATCCCGCCATCCGCGGGATTTTTTTTGT
>raw_data/181217_C2CL7/11_merged|reference Acc_ch_v3_motif_mod_final_jobs_028_028405_data_consensus|length 30|copies 1
ACAAAAAATGACCCGCGAAGGTGCAATGGC
>raw_data/181217_C2CL7/11_merged|reference Acc_ch_v3_motif_mod_final_jobs_028_028405_data_consensus|length 55|copies 4
ACAAAAACTTTCTGCTTGCGGAGCTGACAGAAGCGGATCTTGACAACCTGGATTT
>raw_data/181217_C2CL7/11_merged|reference Acc_ch_v3_motif_mod_final_jobs_028_028405_data_consensus|length 65|copies 1
ACAAAAATAAAATCACTTTGATTATCATAGCCGCCCTTCTGATTATCGGGATGAGCGGACTTGTC
>raw_data/181217_C2CL7/11_merged|reference Acc_ch_v3_motif_mod_final_jobs_028_028405_data_consensus|length 31|copies 1
ACAAAAATAGGAAGCGCGTCTGTCACCAGCA
>raw_data/181217_C2CL7/11_merged|reference Acc_ch_v3_motif_mod_final_jobs_028_028405_data_consensus|length 60|copies 1
ACAAAACCATCAAAGCAGACTCTATAGATACAGAAAGTAAGATCAAAGGCATGGATGTTA
>raw_data/181217_C2CL7/11_merged|reference Acc_ch_v3_motif_mod_final_jobs_028_028405_data_consensus|length 30|copies 3
ACAAAACCGCAGCCGCGTAAAACGGTACCC
>raw_data/181217_C2CL7/11_merged|reference Acc_ch_v3_motif_mod_final_jobs_028_028405_data_consensus|length 31|copies 2
ACAAAACCGCAGCCGCGTAAAACGGTACCCG
>raw_data/181217_C2CL7/11_merged|reference Acc_ch_v3_motif_mod_final_jobs_028_028405_data_consensus|length 37|copies 1
ACAAAAGATTCTCCGCGCGTGTATCGCTTAACTATAC
>raw_data/181217_C2CL7/11_merged|reference Acc_ch_v3_motif_mod_final_jobs_028_028405_data_consensus|length 58|copies 1
ACAAAAGCATTTCTGTTACCCTGATAAGCCGCAACAGCATTATTCCTGTCGATCTCTT
>raw_data/181217_C2CL7/11_merged|reference Acc_ch_v3_motif_mod_final_jobs_028_028405_data_consensus|length 31|copies 1
ACAAAAGCGTTCCGCGCGGATTGGGAAAACA
>raw_data/181217_C2CL7/11_merged|reference Acc_ch_v3_motif_mod_final_jobs_028_028405_data_consensus|length 52|copies 1
ACAAAAGTATTGTCCACCGTTCCGTTGGCGTTTAACCGTATGATTTTCACAC
>raw_data/181217_C2CL7/11_merged|reference Acc_ch_v3_motif_mod_final_jobs_028_028405_data_consensus|length 61|copies 1
ACAAAAGTCTTTGGTAGTAATACTTCAGACGGCGTTAGTTTTTAATGGCGAGTCTGCGATA
>raw_data/181217_C2CL7/11_merged|reference Acc_ch_v3_motif_mod_final_jobs_028_028405_data_consensus|length 44|copies 1
ACAAAATACAATGGATTAATTTGTAGCCATCTTAGCTGCAGAAT
>raw_data/181217_C2CL7/11_merged|reference Acc_ch_v3_motif_mod_final_jobs_028_028405_data_consensus|length 61|copies 1
ACAAAATTCAGAACTTAGCATCGCAATCTGCAAATCGTCCGGGCGTGTTGTGCAACGAGAT
>raw_data/181217_C2CL7/11_merged|reference Acc_ch_v3_motif_mod_final_jobs_028_028405_data_consensus|length 41|copies 1
ACAAACCATCATGTCGGGGCTGGCTTTTAGTTTTTGTTTGG
>raw_data/181217_C2CL7/11_merged|reference Acc_ch_v3_motif_mod_final_jobs_028_028405_data_consensus|length 31|copies 11
ACAAAGAAATTACCCGCGTGCACAAACAGTC
>raw_data/181217_C2CL7/11_merged|reference Acc_ch_v3_motif_mod_final_jobs_028_028405_data_consensus|length 32|copies 3
ACAAAGAAATTACCCGCGTGCACAAACAGTCT
>raw_data/181217_C2CL7/11_merged|reference Acc_ch_v3_motif_mod_final_jobs_028_028405_data_consensus|length 57|copies 1
ACAAAGAATCTCTCAAGTTTATTCTTCACGGTAAACGGCTGAAAGGTGAATTTGCCT
>raw_data/181217_C2CL7/11_merged|reference Acc_ch_v3_motif_mod_final_jobs_028_028405_data_consensus|length 44|copies 1
ACAAAGGCCAGGGCGTAGGCAGAGAAATGGTCTACAAAGCGGTA
>raw_data/181217_C2CL7/11_merged|reference Acc_ch_v3_motif_mod_final_jobs_028_028405_data_consensus|length 48|copies 1
ACAAAGGCGAAGCGCATTGGGACCATATCTCCAGGATAAAAAATAACC
>raw_data/181217_C2CL7/11_merged|reference Acc_ch_v3_motif_mod_final_jobs_028_028405_data_consensus|length 52|copies 10
ACAAAGGCGAAGCGCATTGGGACCATATCTCCAGGATAAAAAATAACCCCAA
>raw_data/181217_C2CL7/11_merged|reference Acc_ch_v3_motif_mod_final_jobs_028_028405_data_consensus|length 62|copies 1
ACAAAGTGTCATCACAGCACCTACGAAATCAGATTTTGTAATGATAGATGCCTTGATATACG
>raw_data/181217_C2CL7/11_merged|reference Acc_ch_v3_motif_mod_final_jobs_028_028405_data_consensus|length 70|copies 1
ACAAAGTTTTTCCACAAGGTTCACAGGGATTTTATGTTTTTGAATATTTATAATTTTTGTGTCCTTTGTG
>raw_data/181217_C2CL7/11_merged|reference Acc_ch_v3_motif_mod_final_jobs_028_028405_data_consensus|length 76|copies 1
ACAAATACGCCAAATCAGTGGCGGATGCGTCACAAGGTTGTGTCACCGATTTGTAAAATTTTCTAATGGATGATTT
>raw_data/181217_C2CL7/11_merged|reference Acc_ch_v3_motif_mod_final_jobs_028_028405_data_consensus|length 46|copies 1
ACAAATATCCCGGCGCGCCAAGTTTTGATCTGGTAGAAGTTAATGG
>raw_data/181217_C2CL7/11_merged|reference Acc_ch_v3_motif_mod_final_jobs_028_028405_data_consensus|length 76|copies 1
ACAACAAAGTTGTTGTAGGCACTACAGATACCTTGATTAAAGACACCAGCTTTGAGCCCCGCGCTCTGGAAAAAGA
>raw_data/181217_C2CL7/11_merged|reference Acc_ch_v3_motif_mod_final_jobs_028_028405_data_consensus|length 79|copies 1
ACAACAGCCAAATCCAGTGCCGGATCATCGGTTTTGATCCCACCGGTAATATTCAGGAAGACATCCTTTGAACCTAACT
>raw_data/181217_C2CL7/11_merged|reference Acc_ch_v3_motif_mod_final_jobs_028_028405_data_consensus|length 37|copies 1
ACAACAGGAGTTGTAGGATCTAGGTTAACCGCAGAAG
>raw_data/181217_C2CL7/11_merged|reference Acc_ch_v3_motif_mod_final_jobs_028_028405_data_consensus|length 33|copies 1
ACAACATCGGGCTCACCATCGGTCCTTTCCATT
>raw_data/181217_C2CL7/11_merged|reference Acc_ch_v3_motif_mod_final_jobs_028_028405_data_consensus|length 31|copies 2
ACAACCACCCATAGCGCGCCCCACATGCCTG
>raw_data/181217_C2CL7/11_merged|reference Acc_ch_v3_motif_mod_final_jobs_028_028405_data_consensus|length 79|copies 1
ACAACCACCCATAGCGCGCCCCACATGCCTGGAATGGTTGGGATAACCAACCGCTTTGGCTACTGCACCGTAAGTGGAA
>raw_data/181217_C2CL7/11_merged|reference Acc_ch_v3_motif_mod_final_jobs_028_028405_data_consensus|length 32|copies 1
ACAACCATCAGGATCGAGATCCAGAACGGAAC
>raw_data/181217_C2CL7/11_merged|reference Acc_ch_v3_motif_mod_final_jobs_028_028405_data_consensus|length 37|copies 1
ACAACCATCAGGATCGAGATCCAGAACGGAACTCTCC
>raw_data/181217_C2CL7/11_merged|reference Acc_ch_v3_motif_mod_final_jobs_028_028405_data_consensus|length 46|copies 1
ACAACCATTGACAGCTGATTGGCCGCCCGCTCCTTGCTCTCAAACT
>raw_data/181217_C2CL7/11_merged|reference Acc_ch_v3_motif_mod_final_jobs_028_028405_data_consensus|length 60|copies 1
ACAACCCAACTACAGGATCTTATGAGCCGGATGATATGGTTAACAATGAGTTAACCAACA
>raw_data/181217_C2CL7/11_merged|reference Acc_ch_v3_motif_mod_final_jobs_028_028405_data_consensus|length 68|copies 1
ACAACCGAGACCAGCTATCTCAATGTTTTGCAGCAGGCCAATAAGTATGTAGTGACAGAAACTACACT
>raw_data/181217_C2CL7/11_merged|reference Acc_ch_v3_motif_mod_final_jobs_028_028405_data_consensus|length 49|copies 1
ACAACCTGATCTTTCCACTGATAAAAATCCCCGGCCATAATATGCTCTC
>raw_data/181217_C2CL7/11_merged|reference Acc_ch_v3_motif_mod_final_jobs_028_028405_data_consensus|length 36|copies 1
ACAACTCCCTATTTCTGATCACATATCATGATCAAC
>raw_data/181217_C2CL7/11_merged|reference Acc_ch_v3_motif_mod_final_jobs_028_028405_data_consensus|length 55|copies 1
ACAACTGGATTCCCAACATAGGCGGAGTAGAGGCTACGCAGTTACTGAAGAATCA
>raw_data/181217_C2CL7/11_merged|reference Acc_ch_v3_motif_mod_final_jobs_028_028405_data_consensus|length 43|copies 1
ACAAGCTGACAAGCCGGGATCATTTTCAGGATTTGGATGCCAA
>raw_data/181217_C2CL7/11_merged|reference Acc_ch_v3_motif_mod_final_jobs_028_028405_data_consensus|length 30|copies 7
ACAAGGCGCAATACGCGGCAGCAAGGCTGG
>raw_data/181217_C2CL7/11_merged|reference Acc_ch_v3_motif_mod_final_jobs_028_028405_data_consensus|length 55|copies 1
ACAAGGCGCAATACGCGGCAGCAAGGCTGGAATCTGGTCAAAGAGTTTTCTGATG
>raw_data/181217_C2CL7/11_merged|reference Acc_ch_v3_motif_mod_final_jobs_028_028405_data_consensus|length 63|copies 1
ACAAGGGTTTGAAGCATTATTTTATGGTGAAATTTCCGCAGCGCCCGGGTTCTCTGAGAGATT
>raw_data/181217_C2CL7/11_merged|reference Acc_ch_v3_motif_mod_final_jobs_028_028405_data_consensus|length 75|copies 1
ACAAGGGTTTGAAGCATTATTTTATGGTGAAATTTCCGCAGCGCCCGGGTTCTCTGAGAGATTTTGTGCTAAACG
>raw_data/181217_C2CL7/11_merged|reference Acc_ch_v3_motif_mod_final_jobs_028_028405_data_consensus|length 76|copies 1
ACAAGTAATACGCCTCTTAAAGGCAATTTACCGGCAACTGCGTACCAGCTAACTGAAAATGTGAAAAATGCAGCCT
>raw_data/181217_C2CL7/11_merged|reference Acc_ch_v3_motif_mod_final_jobs_028_028405_data_consensus|length 49|copies 1
ACAAGTACCTGGAAGATGTTGACGCATCCAAGCGTTATTTTCTGCAGTC
>raw_data/181217_C2CL7/11_merged|reference Acc_ch_v3_motif_mod_final_jobs_028_028405_data_consensus|length 41|copies 1
ACAAGTCTGACAAACGTGGCGCCCTTGATGCGCTGCAAGCC
>raw_data/181217_C2CL7/11_merged|reference Acc_ch_v3_motif_mod_final_jobs_028_028405_data_consensus|length 66|copies 1
ACAATAATTATAAAAATGATTTTGGTAAAGTGTTGCCAATTGTTATCCACGGCGATGGTGCCATTG
>raw_data/181217_C2CL7/11_merged|reference Acc_ch_v3_motif_mod_final_jobs_028_028405_data_consensus|length 30|copies 1
ACAATACCCTTGTCGCGCCAGCGCTGGAGG
>raw_data/181217_C2CL7/11_merged|reference Acc_ch_v3_motif_mod_final_jobs_028_028405_data_consensus|length 62|copies 1
ACAATCACTCAAAAGCAATAAATTTTTTTTCATCATTTGTGTTTTTAGAATCGTACTTTTTG
>raw_data/181217_C2CL7/11_merged|reference Acc_ch_v3_motif_mod_final_jobs_028_028405_data_consensus|length 52|copies 1
ACAATCCTTCTCAAAATCTGAGAACAGACTGGGATCTTGGATTTTATACCGG
>raw_data/181217_C2CL7/11_merged|reference Acc_ch_v3_motif_mod_final_jobs_028_028405_data_consensus|length 77|copies 1
ACAATCGCTGTTCAGCAAACTTTGGTTTATCATAATCCGCATAAAAAACCCATCCGTCAAATAAAACTGCTGAACTG
>raw_data/181217_C2CL7/11_merged|reference Acc_ch_v3_motif_mod_final_jobs_028_028405_data_consensus|length 77|copies 1
ACAATGAAAAATACCGCGAAGCTTTGGATGCTTTTTTCTTTCCAGAACTTCAAAAGTCTCGTCAAAACTCTCTCTTG
>raw_data/181217_C2CL7/11_merged|reference Acc_ch_v3_motif_mod_final_jobs_028_028405_data_consensus|length 26|copies 10
ACAATGCACGCGCCCTGATCGCAATG
>raw_data/181217_C2CL7/11_merged|reference Acc_ch_v3_motif_mod_final_jobs_028_028405_data_consensus|length 30|copies 7
ACAATGGAACTACCGCGTTGCCTCTGGAGT
>raw_data/181217_C2CL7/11_merged|reference Acc_ch_v3_motif_mod_final_jobs_028_028405_data_consensus|length 36|copies 1
ACAATGGAACTACCGCGTTGCCTCTGGAGTCTTTTG
>raw_data/181217_C2CL7/11_merged|reference Acc_ch_v3_motif_mod_final_jobs_028_028405_data_consensus|length 47|copies 3
ACAATGGGTTAGCGCCTGATCCAGCCATCCCGCGTGAAGGACGACGG
>raw_data/181217_C2CL7/11_merged|reference Acc_ch_v3_motif_mod_final_jobs_028_028405_data_consensus|length 36|copies 9
ACAATGTTTTTGATCCGATCCAGTGCATCCTTATCA
>raw_data/181217_C2CL7/11_merged|reference Acc_ch_v3_motif_mod_final_jobs_028_028405_data_consensus|length 30|copies 1
ACAATTATGTAGGCGCGCCTATTGCAAATG
>raw_data/181217_C2CL7/11_merged|reference Acc_ch_v3_motif_mod_final_jobs_028_028405_data_consensus|length 65|copies 1
ACAATTATGTAGGCGCGCCTATTGCAAATGGGAAAATCGGGATTCTTCCTTGGAAAGAACCATTC
>raw_data/181217_C2CL7/11_merged|reference Acc_ch_v3_motif_mod_final_jobs_028_028405_data_consensus|length 33|copies 5
ACAATTGTACGTGCCGCGCGGCTTTGGCCATGG
>raw_data/181217_C2CL7/11_merged|reference Acc_ch_v3_motif_mod_final_jobs_028_028405_data_consensus|length 34|copies 3
ACAATTGTACGTGCCGCGCGGCTTTGGCCATGGG
>raw_data/181217_C2CL7/11_merged|reference Acc_ch_v3_motif_mod_final_jobs_028_028405_data_consensus|length 71|copies 1
ACAATTTGTTGTGCCTGTTTCAGGTTGTCGGAGATCATCAGTTCCACTGCAGCTTTCGCATGCGAAATTCT
>raw_data/181217_C2CL7/11_merged|reference Acc_ch_v3_motif_mod_final_jobs_028_028405_data_consensus|length 72|copies 4
ACACAAAAAAAGCAGCACCAAGGCTGCTTTGTATCTGTTTGCTGATTTACAGACTCAGTAACTCTTTCAGAT
>raw_data/181217_C2CL7/11_merged|reference Acc_ch_v3_motif_mod_final_jobs_028_028405_data_consensus|length 78|copies 1
ACACAAAAAAAGCAGCACCAAGGCTGCTTTGTATCTGTTTGCTGATTTACAGACTCAGTAACTCTTTCAGATGGCGGT
>raw_data/181217_C2CL7/11_merged|reference Acc_ch_v3_motif_mod_final_jobs_028_028405_data_consensus|length 37|copies 1
ACACAAAGAAACTGCCTGATCTGATATTGGTAATGTT
>raw_data/181217_C2CL7/11_merged|reference Acc_ch_v3_motif_mod_final_jobs_028_028405_data_consensus|length 30|copies 3
ACACACCAAAATTCGCGACCCTAGAAAACC
>raw_data/181217_C2CL7/11_merged|reference Acc_ch_v3_motif_mod_final_jobs_028_028405_data_consensus|length 65|copies 1
ACACAGCCAAATGTTGAGATCATTACGAGGATGGCAATAATCACCGTCCCGGCATTACCAAACAT
>raw_data/181217_C2CL7/11_merged|reference Acc_ch_v3_motif_mod_final_jobs_028_028405_data_consensus|length 32|copies 1
ACACATAGCAGCATCGCGGGCCGGGCTTTATG
>raw_data/181217_C2CL7/11_merged|reference Acc_ch_v3_motif_mod_final_jobs_028_028405_data_consensus|length 73|copies 2
ACACCAAAAACTGGCTGGATCATTTTGATCTTTTAAAGGGCGCTAAAATCAAGTATAAAATGAGCGCAGAACC
>raw_data/181217_C2CL7/11_merged|reference Acc_ch_v3_motif_mod_final_jobs_028_028405_data_consensus|length 74|copies 21
ACACCAAAAACTGGCTGGATCATTTTGATCTTTTAAAGGGCGCTAAAATCAAGTATAAAATGAGCGCAGAACCT
>raw_data/181217_C2CL7/11_merged|reference Acc_ch_v3_motif_mod_final_jobs_028_028405_data_consensus|length 73|copies 1
ACACCAAAAATATTTTCATTGTATACAAAATGCTTAGATAGATCCGTATCCGGCACATAATTTCTGTCACCGG
>raw_data/181217_C2CL7/11_merged|reference Acc_ch_v3_motif_mod_final_jobs_028_028405_data_consensus|length 27|copies 1
ACACCAAAGCCGCGGTTGACGTACAGA
>raw_data/181217_C2CL7/11_merged|reference Acc_ch_v3_motif_mod_final_jobs_028_028405_data_consensus|length 31|copies 1
ACACCAACCAACCCCGCGATCGAGGTTTTGG
>raw_data/181217_C2CL7/11_merged|reference Acc_ch_v3_motif_mod_final_jobs_028_028405_data_consensus|length 37|copies 1
ACACCAACCAACCCCGCGATCGAGGTTTTGGATTTGG
>raw_data/181217_C2CL7/11_merged|reference Acc_ch_v3_motif_mod_final_jobs_028_028405_data_consensus|length 65|copies 1
ACACCAAGAACTCTTTCCGCGCCTACAATTCCTCTCTGGATATTATTGAATCTGTCCGCAATCTG
>raw_data/181217_C2CL7/11_merged|reference Acc_ch_v3_motif_mod_final_jobs_028_028405_data_consensus|length 46|copies 1
ACACCACCAAAAACCAGTATGGGAGATCTGTGATTGATATAAAAGG
>raw_data/181217_C2CL7/11_merged|reference Acc_ch_v3_motif_mod_final_jobs_028_028405_data_consensus|length 50|copies 1
ACACCAGGTAAGGTTAACGGCCAGCCGGTAAGATCCAGATTTAGATTCCC
>raw_data/181217_C2CL7/11_merged|reference Acc_ch_v3_motif_mod_final_jobs_028_028405_data_consensus|length 51|copies 4
ACACCAGGTAAGGTTAACGGCCAGCCGGTAAGATCCAGATTTAGATTCCCA
>raw_data/181217_C2CL7/11_merged|reference Acc_ch_v3_motif_mod_final_jobs_028_028405_data_consensus|length 52|copies 4
ACACCAGGTAAGGTTAACGGCCAGCCGGTAAGATCCAGATTTAGATTCCCAG
>raw_data/181217_C2CL7/11_merged|reference Acc_ch_v3_motif_mod_final_jobs_028_028405_data_consensus|length 30|copies 3
ACACCATGGCTTCCGCGATTGAAGCGCTTG
>raw_data/181217_C2CL7/11_merged|reference Acc_ch_v3_motif_mod_final_jobs_028_028405_data_consensus|length 38|copies 3
ACACCATTGGTGATCCTGATCCCGGCATACTTCAGCGG
>raw_data/181217_C2CL7/11_merged|reference Acc_ch_v3_motif_mod_final_jobs_028_028405_data_consensus|length 46|copies 1
ACACCCAACTGCGTAGATCTTGCAGAGATCGAGGAGGCGATGTCAC
>raw_data/181217_C2CL7/11_merged|reference Acc_ch_v3_motif_mod_final_jobs_028_028405_data_consensus|length 46|copies 1
ACACCCATATCTGTTTTGGCGGGAACCGCGCGAATGATTTTGCTAT
>raw_data/181217_C2CL7/11_merged|reference Acc_ch_v3_motif_mod_final_jobs_028_028405_data_consensus|length 31|copies 4
ACACCCTCCAGTCTCGCGGGATATTGTGTAA
>raw_data/181217_C2CL7/11_merged|reference Acc_ch_v3_motif_mod_final_jobs_028_028405_data_consensus|length 76|copies 1
ACACCGCCAACAACCTGTGCACCCAAAACTTTGTAACCCAGGTAATTTTGGTACTTGGTGTTCAGAAGATTATTTC
>raw_data/181217_C2CL7/11_merged|reference Acc_ch_v3_motif_mod_final_jobs_028_028405_data_consensus|length 38|copies 24
ACACCGGAGATTCGATTGTGGTAGCGCCGTCGCAGACA
>raw_data/181217_C2CL7/11_merged|reference Acc_ch_v3_motif_mod_final_jobs_028_028405_data_consensus|length 61|copies 1
ACACCGGAGATTCGATTGTGGTAGCGCCGTCGCAGACATTATCCGACCGCGAATATCAGAT
>raw_data/181217_C2CL7/11_merged|reference Acc_ch_v3_motif_mod_final_jobs_028_028405_data_consensus|length 63|copies 1
ACACCGGAGATTCGATTGTGGTAGCGCCGTCGCAGACATTATCCGACCGCGAATATCAGATGC
>raw_data/181217_C2CL7/11_merged|reference Acc_ch_v3_motif_mod_final_jobs_028_028405_data_consensus|length 64|copies 26
ACACCGGAGATTCGATTGTGGTAGCGCCGTCGCAGACATTATCCGACCGCGAATATCAGATGCT
>raw_data/181217_C2CL7/11_merged|reference Acc_ch_v3_motif_mod_final_jobs_028_028405_data_consensus|length 68|copies 5
ACACCGGGCGTAAAATTGATAGCCGGTTTTGACGAGATAATATTAAACATCATATTTTTGGCCTTCCG
>raw_data/181217_C2CL7/11_merged|reference Acc_ch_v3_motif_mod_final_jobs_028_028405_data_consensus|length 59|copies 1
ACACCGTGAACGCCCTAGTGAATAGGCTTGGGATAAATTCGGTGTCCCTGATTTTTGGA
>raw_data/181217_C2CL7/11_merged|reference Acc_ch_v3_motif_mod_final_jobs_028_028405_data_consensus|length 46|copies 1
ACACCTATAAAAACGGGTACTTCATCTTTGTAATCTTCATAAACTT
>raw_data/181217_C2CL7/11_merged|reference Acc_ch_v3_motif_mod_final_jobs_028_028405_data_consensus|length 30|copies 12
ACACCTGGAGGTGACGGGCGTGCCTGGCCG
>raw_data/181217_C2CL7/11_merged|reference Acc_ch_v3_motif_mod_final_jobs_028_028405_data_consensus|length 42|copies 18
ACACCTGGAGGTGACGGGCGTGCCTGGCCGCTCGGCCATCCT
>raw_data/181217_C2CL7/11_merged|reference Acc_ch_v3_motif_mod_final_jobs_028_028405_data_consensus|length 62|copies 1
ACACCTGGAGGTGACGGGCGTGCCTGGCCGCTCGGCCATCCTGATCCACGCCGCGAATGATG
>raw_data/181217_C2CL7/11_merged|reference Acc_ch_v3_motif_mod_final_jobs_028_028405_data_consensus|length 51|copies 1
ACACCTGTGGTTGTTTTATCCGCCATCAAAGGTAGAATCCCAAGCATCGAG
>raw_data/181217_C2CL7/11_merged|reference Acc_ch_v3_motif_mod_final_jobs_028_028405_data_consensus|length 40|copies 1
ACACCTTTGTAAGCCAGGTCATCATCACCAACGTAGCTGA
>raw_data/181217_C2CL7/11_merged|reference Acc_ch_v3_motif_mod_final_jobs_028_028405_data_consensus|length 41|copies 1
ACACCTTTGTAAGCCAGGTCATCATCACCAACGTAGCTGAA
>raw_data/181217_C2CL7/11_merged|reference Acc_ch_v3_motif_mod_final_jobs_028_028405_data_consensus|length 31|copies 6
ACACGCCCCAGTGCCGCGGCTAAATCACCAC
>raw_data/181217_C2CL7/11_merged|reference Acc_ch_v3_motif_mod_final_jobs_028_028405_data_consensus|length 32|copies 27
ACACGCCCCAGTGCCGCGGCTAAATCACCACC
>raw_data/181217_C2CL7/11_merged|reference Acc_ch_v3_motif_mod_final_jobs_028_028405_data_consensus|length 61|copies 1
ACACTATTGATCCTAATCACCTCCCAAAATATGAGGAAGTAGATCAGGTAAAATTCTTCCT
>raw_data/181217_C2CL7/11_merged|reference Acc_ch_v3_motif_mod_final_jobs_028_028405_data_consensus|length 47|copies 1
ACACTCACTTATGACAGCGATAAGACCGATCAGGATGAAATATTGAA
>raw_data/181217_C2CL7/11_merged|reference Acc_ch_v3_motif_mod_final_jobs_028_028405_data_consensus|length 36|copies 1
ACACTGAAAAAATCCTGATCACGGGTGCTTTGGGAC
>raw_data/181217_C2CL7/11_merged|reference Acc_ch_v3_motif_mod_final_jobs_028_028405_data_consensus|length 37|copies 5
ACACTGAAAAAATCCTGATCACGGGTGCTTTGGGACA
>raw_data/181217_C2CL7/11_merged|reference Acc_ch_v3_motif_mod_final_jobs_028_028405_data_consensus|length 47|copies 1
ACACTGAAAAAATCCTGATCACGGGTGCTTTGGGACAGATTGGCACC
>raw_data/181217_C2CL7/11_merged|reference Acc_ch_v3_motif_mod_final_jobs_028_028405_data_consensus|length 38|copies 2
ACACTGATAGGATCGCCAAACCGCGCCTGATTATGCAA
>raw_data/181217_C2CL7/11_merged|reference Acc_ch_v3_motif_mod_final_jobs_028_028405_data_consensus|length 39|copies 1
ACACTGATAGGATCGCCAAACCGCGCCTGATTATGCAAA
>raw_data/181217_C2CL7/11_merged|reference Acc_ch_v3_motif_mod_final_jobs_028_028405_data_consensus|length 63|copies 1
ACACTGATAGGATCGCCAAACCGCGCCTGATTATGCAAAAAATGATCCTTCATCAGATGGTGG
>raw_data/181217_C2CL7/11_merged|reference Acc_ch_v3_motif_mod_final_jobs_028_028405_data_consensus|length 58|copies 1
ACACTGGCCATGGGTTGTAATGGCTCAGCAATCTGGCGGGCGCATAAAAAAGGGGCGC
>raw_data/181217_C2CL7/11_merged|reference Acc_ch_v3_motif_mod_final_jobs_028_028405_data_consensus|length 30|copies 1
ACACTTCCGTCACCGCGCACAGCAGTATGC
>raw_data/181217_C2CL7/11_merged|reference Acc_ch_v3_motif_mod_final_jobs_028_028405_data_consensus|length 57|copies 1
ACACTTCTTGAATTGCGCTTTCGATTTAAAATTTCCGCCTACGATATCTTTATATTT
>raw_data/181217_C2CL7/11_merged|reference Acc_ch_v3_motif_mod_final_jobs_028_028405_data_consensus|length 36|copies 1
ACACTTGTTCCAGTTTGATCAGCTTTTTCTGCGCTG
>raw_data/181217_C2CL7/11_merged|reference Acc_ch_v3_motif_mod_final_jobs_028_028405_data_consensus|length 40|copies 1
ACACTTTTGAAACAAAGCCAGATCATAGCGTAGCTTGGCT
>raw_data/181217_C2CL7/11_merged|reference Acc_ch_v3_motif_mod_final_jobs_028_028405_data_consensus|length 30|copies 4
ACAGAACCAGACCCGCGAGAAGATTTATCC
>raw_data/181217_C2CL7/11_merged|reference Acc_ch_v3_motif_mod_final_jobs_028_028405_data_consensus|length 26|copies 1
ACAGAAGATCGCGCTCGGTCTGAGAC
>raw_data/181217_C2CL7/11_merged|reference Acc_ch_v3_motif_mod_final_jobs_028_028405_data_consensus|length 63|copies 1
ACAGAATTCAAATAATCAGAGAGTGCTTCTTTAAGAAAGCCTACCTCGCGGTTAACAGCATCA
>raw_data/181217_C2CL7/11_merged|reference Acc_ch_v3_motif_mod_final_jobs_028_028405_data_consensus|length 53|copies 1
ACAGACATTTCGTCGGTGGTTTCGTTGGTTCCGGACATGGTTTTCCCGTCCGG
>raw_data/181217_C2CL7/11_merged|reference Acc_ch_v3_motif_mod_final_jobs_028_028405_data_consensus|length 76|copies 1
ACAGACCGAAGGTTTTTCTTTTTTTGATCCCAAAACAGAAAAATATGTAGACGCAGGATCTGGCTTGCTGGCACTT
>raw_data/181217_C2CL7/11_merged|reference Acc_ch_v3_motif_mod_final_jobs_028_028405_data_consensus|length 36|copies 8
ACAGACTGCTATGCCAGATCGGGTGGTATCCCACAG
>raw_data/181217_C2CL7/11_merged|reference Acc_ch_v3_motif_mod_final_jobs_028_028405_data_consensus|length 37|copies 5
ACAGACTGCTATGCCAGATCGGGTGGTATCCCACAGG
>raw_data/181217_C2CL7/11_merged|reference Acc_ch_v3_motif_mod_final_jobs_028_028405_data_consensus|length 54|copies 1
ACAGAGAATGGATGAATGATCAAACATCTGTATCATTCAAGTCTTTCAGACAAC
>raw_data/181217_C2CL7/11_merged|reference Acc_ch_v3_motif_mod_final_jobs_028_028405_data_consensus|length 48|copies 1
ACAGAGATATTGAAAAAGAAATGGATGCGGAAAATATTGAAAAAATGG
>raw_data/181217_C2CL7/11_merged|reference Acc_ch_v3_motif_mod_final_jobs_028_028405_data_consensus|length 72|copies 1
ACAGAGATTACTGGTAATGAGACCTTCAACACGCATAGCAATAACGGGAATGTACTCTACGGGATCGAGGTG
>raw_data/181217_C2CL7/11_merged|reference Acc_ch_v3_motif_mod_final_jobs_028_028405_data_consensus|length 36|copies 1
ACAGAGCAAAACTCCAGATCGTATTTGTTTTCTACG
>raw_data/181217_C2CL7/11_merged|reference Acc_ch_v3_motif_mod_final_jobs_028_028405_data_consensus|length 37|copies 1
ACAGAGCAAAACTCCAGATCGTATTTGTTTTCTACGA
>raw_data/181217_C2CL7/11_merged|reference Acc_ch_v3_motif_mod_final_jobs_028_028405_data_consensus|length 68|copies 1
ACAGAGTCGTAGGAATGGTATGGGAAAGTCAGCAAAACATCCTTTTTAATAATTACATCGGTCACTCT
>raw_data/181217_C2CL7/11_merged|reference Acc_ch_v3_motif_mod_final_jobs_028_028405_data_consensus|length 62|copies 1
ACAGATAATATTATCCGTTCTCTTAAGTCCGGCGAACTGGATGCAGGCATTATTTCTACGCC
>raw_data/181217_C2CL7/11_merged|reference Acc_ch_v3_motif_mod_final_jobs_028_028405_data_consensus|length 30|copies 2
ACAGATCTGTTATCGCGGCTTCCTCAAGTG
>raw_data/181217_C2CL7/11_merged|reference Acc_ch_v3_motif_mod_final_jobs_028_028405_data_consensus|length 36|copies 1
ACAGATGAACTGATCGCCAACCATGATAAAATCAGA
>raw_data/181217_C2CL7/11_merged|reference Acc_ch_v3_motif_mod_final_jobs_028_028405_data_consensus|length 31|copies 1
ACAGCAAGGTGTTCCGCGGCGGCGCGGAGAT
>raw_data/181217_C2CL7/11_merged|reference Acc_ch_v3_motif_mod_final_jobs_028_028405_data_consensus|length 39|copies 1
ACAGCAAGGTGTTCCGCGGCGGCGCGGAGATTGTGTTGA
>raw_data/181217_C2CL7/11_merged|reference Acc_ch_v3_motif_mod_final_jobs_028_028405_data_consensus|length 74|copies 1
ACAGCAAGGTGTTCCGCGGCGGCGCGGAGATTGTGTTGACAGTAAAAGAATTTCAACTGCTGGAGCTGCTTGCA
>raw_data/181217_C2CL7/11_merged|reference Acc_ch_v3_motif_mod_final_jobs_028_028405_data_consensus|length 41|copies 1
ACAGCACAGTCTTTTCCGATCCTTTTTTATTCTAAACGACC
>raw_data/181217_C2CL7/11_merged|reference Acc_ch_v3_motif_mod_final_jobs_028_028405_data_consensus|length 60|copies 1
ACAGCACCATTCCGGAGATGAAATAACGCTCCCTTTTTTTCTGCTGCTGAAGGAGTTCTT
>raw_data/181217_C2CL7/11_merged|reference Acc_ch_v3_motif_mod_final_jobs_028_028405_data_consensus|length 76|copies 1
ACAGCAGATGACACTAGCAGAAGCAGAACCCGAAATGACCGATGCTGTGACAGAGAAAGTCCTTCAAAAAACCATA
>raw_data/181217_C2CL7/11_merged|reference Acc_ch_v3_motif_mod_final_jobs_028_028405_data_consensus|length 80|copies 1
ACAGCAGGTTCCCGGCTCCTAATTGAGCTGCGTGAGGGTTGATGGATTTTTACGTCATGCTGATCTAGCGAACACTAATG
>raw_data/181217_C2CL7/11_merged|reference Acc_ch_v3_motif_mod_final_jobs_028_028405_data_consensus|length 60|copies 1
ACAGCAGTCAGTGCAGAAGAATACGGCAACAAAAACCGAAAATCCCGGGAAAACTCCACG
>raw_data/181217_C2CL7/11_merged|reference Acc_ch_v3_motif_mod_final_jobs_028_028405_data_consensus|length 67|copies 1
ACAGCATAAGATAGATGCGGCTTCTTTTTTACTCATCACGCTGGGTTTGATCCTAACTAATCTTTTG
>raw_data/181217_C2CL7/11_merged|reference Acc_ch_v3_motif_mod_final_jobs_028_028405_data_consensus|length 30|copies 4
ACAGCATTAATCTCGCGGTGTTGCTCTACC
>raw_data/181217_C2CL7/11_merged|reference Acc_ch_v3_motif_mod_final_jobs_028_028405_data_consensus|length 31|copies 1
ACAGCCAGTGGCGGCGCGATAGCCCAGAATA
>raw_data/181217_C2CL7/11_merged|reference Acc_ch_v3_motif_mod_final_jobs_028_028405_data_consensus|length 48|copies 1
ACAGCCAGTGGCGGCGCGATAGCCCAGAATACCGAATGGGCACAGGCC
>raw_data/181217_C2CL7/11_merged|reference Acc_ch_v3_motif_mod_final_jobs_028_028405_data_consensus|length 60|copies 1
ACAGCCATATCCAGATTCTGCTGCACCAGGGTCATGGCATCATTGGCCTGATTTTTTTGC
>raw_data/181217_C2CL7/11_merged|reference Acc_ch_v3_motif_mod_final_jobs_028_028405_data_consensus|length 56|copies 1
ACAGCCGGCAGAACCAGCTCCGCCAAAGAACTACAACCGGCAGAACTCGCAGAACT
>raw_data/181217_C2CL7/11_merged|reference Acc_ch_v3_motif_mod_final_jobs_028_028405_data_consensus|length 37|copies 1
ACAGCCGGTCTCCAACACTGATGTTAATTTTGGGGAT
>raw_data/181217_C2CL7/11_merged|reference Acc_ch_v3_motif_mod_final_jobs_028_028405_data_consensus|length 50|copies 1
ACAGCGTGACGTAATCTACAAAAGAAGAAAGAACGCGCTATTCGGCGATC
>raw_data/181217_C2CL7/11_merged|reference Acc_ch_v3_motif_mod_final_jobs_028_028405_data_consensus|length 77|copies 1
ACAGCTCTTACAGTCATGATCTTTGCAACCCTGGATGCTACACCGTACTGTGGTTCTTTACCGTTTGCCAGTCCGGC
>raw_data/181217_C2CL7/11_merged|reference Acc_ch_v3_motif_mod_final_jobs_028_028405_data_consensus|length 59|copies 1
ACAGCTTTAACAATCAGTTTAATTATTCGGCTACTGCAAAATACAGGACTTCTGCCCAT
>raw_data/181217_C2CL7/11_merged|reference Acc_ch_v3_motif_mod_final_jobs_028_028405_data_consensus|length 62|copies 1
ACAGGAAGAGATCGTTTTCGAGGATTATTACAGAGTGTATTGCCTGGGCAGAAAATATGTCC
>raw_data/181217_C2CL7/11_merged|reference Acc_ch_v3_motif_mod_final_jobs_028_028405_data_consensus|length 42|copies 1
ACAGGACTTGTCCTTGCAACTGATTTTATCTTCTGATTTTTT
>raw_data/181217_C2CL7/11_merged|reference Acc_ch_v3_motif_mod_final_jobs_028_028405_data_consensus|length 54|copies 4
ACAGGAGCCTGCTCCCAGATCTTCATACCTGATTTTTCGCGAACTTCATGAACG
>raw_data/181217_C2CL7/11_merged|reference Acc_ch_v3_motif_mod_final_jobs_028_028405_data_consensus|length 55|copies 1
ACAGGAGCCTGCTCCCAGATCTTCATACCTGATTTTTCGCGAACTTCATGAACGT
>raw_data/181217_C2CL7/11_merged|reference Acc_ch_v3_motif_mod_final_jobs_028_028405_data_consensus|length 60|copies 1
ACAGGAGGTGTTACTTCTTCACTGGGTAAAGGGATTGTCTCTGCCTCTTTGGGACTGCTT
>raw_data/181217_C2CL7/11_merged|reference Acc_ch_v3_motif_mod_final_jobs_028_028405_data_consensus|length 64|copies 1
ACAGGATCGTATTTTTTGGGAATGACGGTTCAGAAAAAGTACTGAAGGATTTTGCACCGCTAAA
>raw_data/181217_C2CL7/11_merged|reference Acc_ch_v3_motif_mod_final_jobs_028_028405_data_consensus|length 30|copies 14
ACAGGATTACAACCGCGGCAGCCAAACGCC
>raw_data/181217_C2CL7/11_merged|reference Acc_ch_v3_motif_mod_final_jobs_028_028405_data_consensus|length 31|copies 3
ACAGGATTACAACCGCGGCAGCCAAACGCCT
>raw_data/181217_C2CL7/11_merged|reference Acc_ch_v3_motif_mod_final_jobs_028_028405_data_consensus|length 64|copies 1
ACAGGATTACAACCGCGGCAGCCAAACGCCTTTACAAACCGGAACTGCAGGCAGCTTTCAAAGA
>raw_data/181217_C2CL7/11_merged|reference Acc_ch_v3_motif_mod_final_jobs_028_028405_data_consensus|length 30|copies 6
ACAGGCAGTCCAACGCGGCCACCAAAAATG
>raw_data/181217_C2CL7/11_merged|reference Acc_ch_v3_motif_mod_final_jobs_028_028405_data_consensus|length 31|copies 2
ACAGGCAGTCCAACGCGGCCACCAAAAATGT
>raw_data/181217_C2CL7/11_merged|reference Acc_ch_v3_motif_mod_final_jobs_028_028405_data_consensus|length 47|copies 1
ACAGGCAGTCCAACGCGGCCACCAAAAATGTAGTCGTCAAAAGAGCT
>raw_data/181217_C2CL7/11_merged|reference Acc_ch_v3_motif_mod_final_jobs_028_028405_data_consensus|length 31|copies 4
ACAGGCATCTACCACGCGCATGCCTTCTTTC
>raw_data/181217_C2CL7/11_merged|reference Acc_ch_v3_motif_mod_final_jobs_028_028405_data_consensus|length 30|copies 4
ACAGGCTATCATCCGCGATGCAGGATGCGT
>raw_data/181217_C2CL7/11_merged|reference Acc_ch_v3_motif_mod_final_jobs_028_028405_data_consensus|length 66|copies 1
ACAGGCTGAAGAATAAGCTTTTTGAGGAAGGCATCATCATTTTGCCATGTGGCGAGAAGTCACTCA
>raw_data/181217_C2CL7/11_merged|reference Acc_ch_v3_motif_mod_final_jobs_028_028405_data_consensus|length 74|copies 1
ACAGGCTGAAGAATAAGCTTTTTGAGGAAGGCATCATCATTTTGCCATGTGGCGAGAAGTCACTCAGGTTCAGG
>raw_data/181217_C2CL7/11_merged|reference Acc_ch_v3_motif_mod_final_jobs_028_028405_data_consensus|length 55|copies 1
ACAGGGGATTTTACAACACCGGTTGTTGCGCCGGCGCAGTACTTCTCAAAAAATG
>raw_data/181217_C2CL7/11_merged|reference Acc_ch_v3_motif_mod_final_jobs_028_028405_data_consensus|length 70|copies 1
ACAGGGGATTTTACAACACCGGTTGTTGCGCCGGCGCAGTACTTCTCAAAAAATGCAAATACCGATGCAT
>raw_data/181217_C2CL7/11_merged|reference Acc_ch_v3_motif_mod_final_jobs_028_028405_data_consensus|length 55|copies 1
ACAGGGTATGTCGCCGGTGTTATAGCGGAGTCGTTATAGCTTTTCGGCAAGTGAA
>raw_data/181217_C2CL7/11_merged|reference Acc_ch_v3_motif_mod_final_jobs_028_028405_data_consensus|length 31|copies 1
ACAGGTCTGATGCGCAGGGGAAATCTAAGCG
>raw_data/181217_C2CL7/11_merged|reference Acc_ch_v3_motif_mod_final_jobs_028_028405_data_consensus|length 47|copies 1
ACAGGTCTGTTTCTTTGATCTGTTTCACCACCTCGGCAGTATTGTTC
>raw_data/181217_C2CL7/11_merged|reference Acc_ch_v3_motif_mod_final_jobs_028_028405_data_consensus|length 31|copies 1
ACAGGTGAAAAAGTCGCGTATATGACCCAAC
>raw_data/181217_C2CL7/11_merged|reference Acc_ch_v3_motif_mod_final_jobs_028_028405_data_consensus|length 32|copies 1
ACAGGTGAAAAAGTCGCGTATATGACCCAACT
>raw_data/181217_C2CL7/11_merged|reference Acc_ch_v3_motif_mod_final_jobs_028_028405_data_consensus|length 30|copies 12
ACAGGTTATGGTACGCGATCTGTGGCAACA
>raw_data/181217_C2CL7/11_merged|reference Acc_ch_v3_motif_mod_final_jobs_028_028405_data_consensus|length 30|copies 1
ACAGGTTCTATAGCGCGTTAAGGTCCCTTT
>raw_data/181217_C2CL7/11_merged|reference Acc_ch_v3_motif_mod_final_jobs_028_028405_data_consensus|length 31|copies 4
ACAGGTTCTATAGCGCGTTAAGGTCCCTTTC
>raw_data/181217_C2CL7/11_merged|reference Acc_ch_v3_motif_mod_final_jobs_028_028405_data_consensus|length 67|copies 1
ACAGGTTCTATAGCGCGTTAAGGTCCCTTTCGCATATTCTTTACCAACTAGAGCCTCCATTCGGTTA
>raw_data/181217_C2CL7/11_merged|reference Acc_ch_v3_motif_mod_final_jobs_028_028405_data_consensus|length 56|copies 1
ACAGGTTTCACATTCGATGACATTGGCGTAACCACGGCGATTATGAAGAATAATGC
>raw_data/181217_C2CL7/11_merged|reference Acc_ch_v3_motif_mod_final_jobs_028_028405_data_consensus|length 77|copies 1
ACAGGTTTCGAAGCGAGCGATTGAAAGGTGAAGTCAAAGCCATCTTTACACAAATTGTTTTGCTCTTGGAAAAGGAA
>raw_data/181217_C2CL7/11_merged|reference Acc_ch_v3_motif_mod_final_jobs_028_028405_data_consensus|length 31|copies 6
ACAGTAGGTTTCACCGCGGTGATTCTTGTGT
>raw_data/181217_C2CL7/11_merged|reference Acc_ch_v3_motif_mod_final_jobs_028_028405_data_consensus|length 32|copies 1
ACAGTAGGTTTCACCGCGGTGATTCTTGTGTT
>raw_data/181217_C2CL7/11_merged|reference Acc_ch_v3_motif_mod_final_jobs_028_028405_data_consensus|length 46|copies 1
ACAGTAGGTTTCACCGCGGTGATTCTTGTGTTATCTGTAACATTGA
>raw_data/181217_C2CL7/11_merged|reference Acc_ch_v3_motif_mod_final_jobs_028_028405_data_consensus|length 37|copies 4
ACAGTATGGAACTACTTGATCAGGATGTTCAATCCCG
>raw_data/181217_C2CL7/11_merged|reference Acc_ch_v3_motif_mod_final_jobs_028_028405_data_consensus|length 56|copies 1
ACAGTCATCTTCTGCCAGGTGGTTCAGTATTTCTTCTATGACCGTTATTTTGTAAT
>raw_data/181217_C2CL7/11_merged|reference Acc_ch_v3_motif_mod_final_jobs_028_028405_data_consensus|length 31|copies 1
ACAGTGTAAGCCAGCGCGCCTTTGTCTTCTA
>raw_data/181217_C2CL7/11_merged|reference Acc_ch_v3_motif_mod_final_jobs_028_028405_data_consensus|length 30|copies 15
ACAGTTCAATGCCCGCGCTTTCCGCCATAT
>raw_data/181217_C2CL7/11_merged|reference Acc_ch_v3_motif_mod_final_jobs_028_028405_data_consensus|length 31|copies 2
ACAGTTCAATGCCCGCGCTTTCCGCCATATC
>raw_data/181217_C2CL7/11_merged|reference Acc_ch_v3_motif_mod_final_jobs_028_028405_data_consensus|length 37|copies 2
ACAGTTCACCTGTCCCCGATCCTGTAGCTGAAGACAG
>raw_data/181217_C2CL7/11_merged|reference Acc_ch_v3_motif_mod_final_jobs_028_028405_data_consensus|length 38|copies 2
ACAGTTCACCTGTCCCCGATCCTGTAGCTGAAGACAGT
>raw_data/181217_C2CL7/11_merged|reference Acc_ch_v3_motif_mod_final_jobs_028_028405_data_consensus|length 30|copies 1
ACAGTTCTATTGTCGCGGGGAACACTACCT
>raw_data/181217_C2CL7/11_merged|reference Acc_ch_v3_motif_mod_final_jobs_028_028405_data_consensus|length 31|copies 2
ACAGTTCTATTGTCGCGGGGAACACTACCTG
>raw_data/181217_C2CL7/11_merged|reference Acc_ch_v3_motif_mod_final_jobs_028_028405_data_consensus|length 40|copies 1
ACAGTTGACCGCTCCAATGCTCCGCGCCTCTTCACTTAGA
>raw_data/181217_C2CL7/11_merged|reference Acc_ch_v3_motif_mod_final_jobs_028_028405_data_consensus|length 64|copies 1
ACAGTTTACTTGCCTTTTTTCTTCGCAAAAATTGATATTAGTTTGGTTGATATATACAATTATT
>raw_data/181217_C2CL7/11_merged|reference Acc_ch_v3_motif_mod_final_jobs_028_028405_data_consensus|length 39|copies 1
ACAGTTTATTGATGACGCTAAAACTGATTTTTTTGTAGC
>raw_data/181217_C2CL7/11_merged|reference Acc_ch_v3_motif_mod_final_jobs_028_028405_data_consensus|length 31|copies 1
ACAGTTTTCAGAAACGCGCCAACCAAACTGC
>raw_data/181217_C2CL7/11_merged|reference Acc_ch_v3_motif_mod_final_jobs_028_028405_data_consensus|length 59|copies 4
ACATAAATGGTGCCGTGATCTGTTGTAATCACCAATTTGAAACCGTTCTCTGCGGCTGC
>raw_data/181217_C2CL7/11_merged|reference Acc_ch_v3_motif_mod_final_jobs_028_028405_data_consensus|length 30|copies 1
ACATAAGCTTTTCCGCGCCAGATGAAAGCG
>raw_data/181217_C2CL7/11_merged|reference Acc_ch_v3_motif_mod_final_jobs_028_028405_data_consensus|length 31|copies 5
ACATACCAACCTGTCGCGGTAATCTGATGGT
>raw_data/181217_C2CL7/11_merged|reference Acc_ch_v3_motif_mod_final_jobs_028_028405_data_consensus|length 32|copies 1
ACATACCAACCTGTCGCGGTAATCTGATGGTC
>raw_data/181217_C2CL7/11_merged|reference Acc_ch_v3_motif_mod_final_jobs_028_028405_data_consensus|length 56|copies 1
ACATACCGCCTTAATCTGTATGGTGGTATCACAATCGGTGACATTTCCCCTACGTT
>raw_data/181217_C2CL7/11_merged|reference Acc_ch_v3_motif_mod_final_jobs_028_028405_data_consensus|length 64|copies 1
ACATACGCATTGATTTTGATCTCGGGAAGAAGCTGTTTGGCTAAAGCACCGGCAACAACCCAGT
>raw_data/181217_C2CL7/11_merged|reference Acc_ch_v3_motif_mod_final_jobs_028_028405_data_consensus|length 72|copies 1
ACATAGATACTCGCACCTGTAATATAATCCGAATAATCACTCGCCAAAAATACGGCTAAATTTCCAATGTCT
>raw_data/181217_C2CL7/11_merged|reference Acc_ch_v3_motif_mod_final_jobs_028_028405_data_consensus|length 54|copies 1
ACATAGTGCATATCAATGCCCAACTCTTCGGAAGTTTCGCGTTTTGCCGTAAAA
>raw_data/181217_C2CL7/11_merged|reference Acc_ch_v3_motif_mod_final_jobs_028_028405_data_consensus|length 55|copies 1
ACATAGTGCATATCAATGCCCAACTCTTCGGAAGTTTCGCGTTTTGCCGTAAAAG
>raw_data/181217_C2CL7/11_merged|reference Acc_ch_v3_motif_mod_final_jobs_028_028405_data_consensus|length 36|copies 7
ACATATCGGGAGCCGTGATCATGCAGCAGAACGACA
>raw_data/181217_C2CL7/11_merged|reference Acc_ch_v3_motif_mod_final_jobs_028_028405_data_consensus|length 37|copies 4
ACATATCGGGAGCCGTGATCATGCAGCAGAACGACAA
>raw_data/181217_C2CL7/11_merged|reference Acc_ch_v3_motif_mod_final_jobs_028_028405_data_consensus|length 45|copies 1
ACATCAAAATATTGTGCTGCCGAAATAGGACTCATCAGCATACAA
>raw_data/181217_C2CL7/11_merged|reference Acc_ch_v3_motif_mod_final_jobs_028_028405_data_consensus|length 31|copies 2
ACATCAGACGCCTTCGCGAGAAGCTGGGCAT
>raw_data/181217_C2CL7/11_merged|reference Acc_ch_v3_motif_mod_final_jobs_028_028405_data_consensus|length 32|copies 1
ACATCAGACGCCTTCGCGAGAAGCTGGGCATT
>raw_data/181217_C2CL7/11_merged|reference Acc_ch_v3_motif_mod_final_jobs_028_028405_data_consensus|length 31|copies 7
ACATCATTAAGATCCGCGGGTTTTGGCACGT
>raw_data/181217_C2CL7/11_merged|reference Acc_ch_v3_motif_mod_final_jobs_028_028405_data_consensus|length 30|copies 3
ACATCCAGCAAGCCGCGAAAAAAGCGTATC
>raw_data/181217_C2CL7/11_merged|reference Acc_ch_v3_motif_mod_final_jobs_028_028405_data_consensus|length 31|copies 2
ACATCCAGCAAGCCGCGAAAAAAGCGTATCT
>raw_data/181217_C2CL7/11_merged|reference Acc_ch_v3_motif_mod_final_jobs_028_028405_data_consensus|length 60|copies 54
ACATCCAGCAAGCCGCGAAAAAAGCGTATCTCCACGAGCAGATCCTGGATTTGCCCGATG
>raw_data/181217_C2CL7/11_merged|reference Acc_ch_v3_motif_mod_final_jobs_028_028405_data_consensus|length 64|copies 1
ACATCCAGCAAGCCGCGAAAAAAGCGTATCTCCACGAGCAGATCCTGGATTTGCCCGATGGCTA
>raw_data/181217_C2CL7/11_merged|reference Acc_ch_v3_motif_mod_final_jobs_028_028405_data_consensus|length 59|copies 1
ACATCCAGGAACTAAACCAGGTTTTTAGGTATCTGAATGGATCTGAGCATTGAGGTTAT
>raw_data/181217_C2CL7/11_merged|reference Acc_ch_v3_motif_mod_final_jobs_028_028405_data_consensus|length 48|copies 1
ACATCCAGGCCAACCTGATCCATCAGTTTTACCTGCTCCAGTATTTCG
>raw_data/181217_C2CL7/11_merged|reference Acc_ch_v3_motif_mod_final_jobs_028_028405_data_consensus|length 77|copies 1
ACATCCAGGCCAACCTGATCCATCAGTTTTACCTGCTCCAGTATTTCGTTCAGTTTTACGCTAGCGTCTCTATATTT
>raw_data/181217_C2CL7/11_merged|reference Acc_ch_v3_motif_mod_final_jobs_028_028405_data_consensus|length 60|copies 1
ACATCCCCACTTTATGTAATGAAAGCCATCATCAATGCCGGTAAAGCCGGTGGTGTTATT
>raw_data/181217_C2CL7/11_merged|reference Acc_ch_v3_motif_mod_final_jobs_028_028405_data_consensus|length 46|copies 1
ACATCCCTCGGAACCAGGTTCCCAAATGCAGGATATCTTCTTTCAA
>raw_data/181217_C2CL7/11_merged|reference Acc_ch_v3_motif_mod_final_jobs_028_028405_data_consensus|length 37|copies 1
ACATCCGAGAAGGCGAGATCTGGGCCGGCGTACCAGC
>raw_data/181217_C2CL7/11_merged|reference Acc_ch_v3_motif_mod_final_jobs_028_028405_data_consensus|length 66|copies 1
ACATCGCCGACAATTCTCCGTAACTTATAGCTGCGGCAACAGTCATCACCGCGGTGATTAGCCAAA
>raw_data/181217_C2CL7/11_merged|reference Acc_ch_v3_motif_mod_final_jobs_028_028405_data_consensus|length 53|copies 1
ACATCTAACCAACTTTTGGCATTCTGATAAGTGAAAAACATCTGGATGACATT
>raw_data/181217_C2CL7/11_merged|reference Acc_ch_v3_motif_mod_final_jobs_028_028405_data_consensus|length 42|copies 1
ACATCTACCGTGGCCTTTTCCTGATCAGGCGTATCCTCGTAC
>raw_data/181217_C2CL7/11_merged|reference Acc_ch_v3_motif_mod_final_jobs_028_028405_data_consensus|length 76|copies 1
ACATCTATTCTTACCGACCAAAAGAACAGGATTCAATCAAAAATATCATTCCGACAATTCTGGAAAGTATCGCAGA
>raw_data/181217_C2CL7/11_merged|reference Acc_ch_v3_motif_mod_final_jobs_028_028405_data_consensus|length 65|copies 1
ACATCTGAAAAAAACTCAATCTACATATGAAAATCCTTATCCTCAACGGCCCCAATCTCAACCTG
>raw_data/181217_C2CL7/11_merged|reference Acc_ch_v3_motif_mod_final_jobs_028_028405_data_consensus|length 30|copies 12
ACATGATCAGCAGCGCGTATAATTTCCCCT
>raw_data/181217_C2CL7/11_merged|reference Acc_ch_v3_motif_mod_final_jobs_028_028405_data_consensus|length 31|copies 3
ACATGATCAGCAGCGCGTATAATTTCCCCTG
>raw_data/181217_C2CL7/11_merged|reference Acc_ch_v3_motif_mod_final_jobs_028_028405_data_consensus|length 30|copies 3
ACATGCCAGGACCCGCGCACAGATGTACAA
>raw_data/181217_C2CL7/11_merged|reference Acc_ch_v3_motif_mod_final_jobs_028_028405_data_consensus|length 34|copies 1
ACATGCCAGGACCCGCGCACAGATGTACAAAGGC
>raw_data/181217_C2CL7/11_merged|reference Acc_ch_v3_motif_mod_final_jobs_028_028405_data_consensus|length 74|copies 3
ACATGCCAGGACCCGCGCACAGATGTACAAAGGCGAAGCGCATTGGGACCATATCTCCAGGATAAAAAATAACC
>raw_data/181217_C2CL7/11_merged|reference Acc_ch_v3_motif_mod_final_jobs_028_028405_data_consensus|length 78|copies 1
ACATGCCAGGACCCGCGCACAGATGTACAAAGGCGAAGCGCATTGGGACCATATCTCCAGGATAAAAAATAACCCCAA
>raw_data/181217_C2CL7/11_merged|reference Acc_ch_v3_motif_mod_final_jobs_028_028405_data_consensus|length 58|copies 1
ACATGCCTGCACTTCAAAAAATTGAGGTTAACAGACAAGGTAAAGTTAGAAGAGCCAG
>raw_data/181217_C2CL7/11_merged|reference Acc_ch_v3_motif_mod_final_jobs_028_028405_data_consensus|length 30|copies 1
ACATGCGCTGTTTCGCGGTTGCGCATCGGT
>raw_data/181217_C2CL7/11_merged|reference Acc_ch_v3_motif_mod_final_jobs_028_028405_data_consensus|length 70|copies 1
ACATGCGCTGTTTCGCGGTTGCGCATCGGTGGCTTGATCTCTGCGCAGAGGACAAAGCACACATGCGCAG
>raw_data/181217_C2CL7/11_merged|reference Acc_ch_v3_motif_mod_final_jobs_028_028405_data_consensus|length 72|copies 9
ACATGCGCTGTTTCGCGGTTGCGCATCGGTGGCTTGATCTCTGCGCAGAGGACAAAGCACACATGCGCAGAG
>raw_data/181217_C2CL7/11_merged|reference Acc_ch_v3_motif_mod_final_jobs_028_028405_data_consensus|length 71|copies 1
ACATGCGCTTTAGCCAGATCTACCACATAAATATAATCACGGATGGCTGTGCCGTCTTCTGTAGGATAATC
>raw_data/181217_C2CL7/11_merged|reference Acc_ch_v3_motif_mod_final_jobs_028_028405_data_consensus|length 31|copies 5
ACATGGGAACCCAACGCGGTTTGCCGATATC
>raw_data/181217_C2CL7/11_merged|reference Acc_ch_v3_motif_mod_final_jobs_028_028405_data_consensus|length 30|copies 7
ACATGGGTCCGGCCGCGCTTAAGAATTACC
>raw_data/181217_C2CL7/11_merged|reference Acc_ch_v3_motif_mod_final_jobs_028_028405_data_consensus|length 37|copies 6
ACATGGTCGGCCTCCAGGATCATATCCTTATCGTGTT
>raw_data/181217_C2CL7/11_merged|reference Acc_ch_v3_motif_mod_final_jobs_028_028405_data_consensus|length 38|copies 3
ACATGGTCGGCCTCCAGGATCATATCCTTATCGTGTTC
>raw_data/181217_C2CL7/11_merged|reference Acc_ch_v3_motif_mod_final_jobs_028_028405_data_consensus|length 80|copies 1
ACATGGTCGGCCTCCAGGATCATATCCTTATCGTGTTCTACCACCAATACCGAGTTACCAATATCCCGCAGTTCTTTGAG
>raw_data/181217_C2CL7/11_merged|reference Acc_ch_v3_motif_mod_final_jobs_028_028405_data_consensus|length 57|copies 1
ACATGTCTTGTAGAAGTATCCAAAGGTTCCGAGGCAGACCCGCGACCAATGCCAAAA
>raw_data/181217_C2CL7/11_merged|reference Acc_ch_v3_motif_mod_final_jobs_028_028405_data_consensus|length 37|copies 2
ACATGTTTGGCGGCCCGGATCAGAGTACCGGTTTTGA
>raw_data/181217_C2CL7/11_merged|reference Acc_ch_v3_motif_mod_final_jobs_028_028405_data_consensus|length 53|copies 6
ACATTAACCTTAACAGGATCTACTACTTCTGCTAATGCCAGAAAAGTAAAAGA
>raw_data/181217_C2CL7/11_merged|reference Acc_ch_v3_motif_mod_final_jobs_028_028405_data_consensus|length 76|copies 1
ACATTAACCTTAACAGGATCTACTACTTCTGCTAATGCCAGAAAAGTAAAAGAATCTGTAGACGCGCTTAAAATTG
>raw_data/181217_C2CL7/11_merged|reference Acc_ch_v3_motif_mod_final_jobs_028_028405_data_consensus|length 77|copies 2
ACATTAACCTTAACAGGATCTACTACTTCTGCTAATGCCAGAAAAGTAAAAGAATCTGTAGACGCGCTTAAAATTGG
>raw_data/181217_C2CL7/11_merged|reference Acc_ch_v3_motif_mod_final_jobs_028_028405_data_consensus|length 79|copies 3
ACATTAACCTTAACAGGATCTACTACTTCTGCTAATGCCAGAAAAGTAAAAGAATCTGTAGACGCGCTTAAAATTGGTA
>raw_data/181217_C2CL7/11_merged|reference Acc_ch_v3_motif_mod_final_jobs_028_028405_data_consensus|length 64|copies 1
ACATTAATGAGTAATTTTGTATCTGCAAAAATCTAAACAAGATATGACTCCTAAACCAAAATAT
>raw_data/181217_C2CL7/11_merged|reference Acc_ch_v3_motif_mod_final_jobs_028_028405_data_consensus|length 39|copies 1
ACATTAATGATTTTGCACCGAATTTATCATTCTTCTTCT
>raw_data/181217_C2CL7/11_merged|reference Acc_ch_v3_motif_mod_final_jobs_028_028405_data_consensus|length 65|copies 1
ACATTACAATGTTCCGACAAATATTTACAGCACAGAAAACAATCAGATCCAGTCAAATTATCTAA
>raw_data/181217_C2CL7/11_merged|reference Acc_ch_v3_motif_mod_final_jobs_028_028405_data_consensus|length 73|copies 1
ACATTACAGTTTACGTTCCTGCTTTAAATATTTTTGGACTAACAAAAAGCAGAAAAGATTTTATCAAAAATAT
>raw_data/181217_C2CL7/11_merged|reference Acc_ch_v3_motif_mod_final_jobs_028_028405_data_consensus|length 79|copies 1
ACATTAGAAATCTCATCCCTTAATCCCAATTGATATCCTAGTTTTCCCACTTTACTTTTAAACTGGACATAGAACGCAT
>raw_data/181217_C2CL7/11_merged|reference Acc_ch_v3_motif_mod_final_jobs_028_028405_data_consensus|length 51|copies 1
ACATTATTAATCACAAAGAACACACACCAAAATTCGCGACCCTAGAAAACC
>raw_data/181217_C2CL7/11_merged|reference Acc_ch_v3_motif_mod_final_jobs_028_028405_data_consensus|length 75|copies 3
ACATTCAGTTTAACTGCAACTGCGGTGAGAGTCCCAGTACAGGGCGGCCATTCCGAAAGCGTCAATATAGAGTTT
>raw_data/181217_C2CL7/11_merged|reference Acc_ch_v3_motif_mod_final_jobs_028_028405_data_consensus|length 30|copies 5
ACATTCATCATCTCGCGCAGGTAATTGGGG
>raw_data/181217_C2CL7/11_merged|reference Acc_ch_v3_motif_mod_final_jobs_028_028405_data_consensus|length 67|copies 1
ACATTCGTCGGTTGTTAACCGGTGCCAATCTCTGGTACGGTAAAACAGATCGAGTATGCTGGCTCCC
>raw_data/181217_C2CL7/11_merged|reference Acc_ch_v3_motif_mod_final_jobs_028_028405_data_consensus|length 67|copies 1
ACATTCTGCTGCATATTTTAGGTGACGGCAAAGACAAAGATATCCTGATCAGGATGAAGGAAATGCT
>raw_data/181217_C2CL7/11_merged|reference Acc_ch_v3_motif_mod_final_jobs_028_028405_data_consensus|length 41|copies 1
ACATTGACCAGCTGGGAACCGATCTGAGTCGCCAGCCGGAT
>raw_data/181217_C2CL7/11_merged|reference Acc_ch_v3_motif_mod_final_jobs_028_028405_data_consensus|length 57|copies 1
ACATTTAAAAACCGATTTTAGGCTGGCAAAAAATTACTTCATGGGAGAAACGGGACC
>raw_data/181217_C2CL7/11_merged|reference Acc_ch_v3_motif_mod_final_jobs_028_028405_data_consensus|length 80|copies 1
ACATTTAGAAAATAATATATGAAAGGTCAAAACAAGCTGTTTTTCGCAATCATTATTGCATTAGTTTTAGGCGTCATCCT
>raw_data/181217_C2CL7/11_merged|reference Acc_ch_v3_motif_mod_final_jobs_028_028405_data_consensus|length 77|copies 1
ACATTTCTATATTGATTTTGAATTTTCAGTTTAACCGATTTTCCATTCTCATCATTGTCTAAAAACAGAAATATCTG
>raw_data/181217_C2CL7/11_merged|reference Acc_ch_v3_motif_mod_final_jobs_028_028405_data_consensus|length 61|copies 1
ACATTTCTCTTGTGGCAAACCTCAATTACCCTTTTGGAATAGGCACTCATAAAAGGCGAAG
>raw_data/181217_C2CL7/11_merged|reference Acc_ch_v3_motif_mod_final_jobs_028_028405_data_consensus|length 59|copies 1
ACATTTGGTTTTTCTTCAGCGTCTTCTTTTTTCTCATCCTCTTTTTTCTCATCCGAACC
>raw_data/181217_C2CL7/11_merged|reference Acc_ch_v3_motif_mod_final_jobs_028_028405_data_consensus|length 53|copies 1
ACATTTTAACTAATTCTGATATGTTTGCGGATTTTTCGTTAATTTTGCTCCCG
>raw_data/181217_C2CL7/11_merged|reference Acc_ch_v3_motif_mod_final_jobs_028_028405_data_consensus|length 37|copies 3
ACATTTTATCATGCTCGATCCAGAACTGTTTGCCATA
>raw_data/181217_C2CL7/11_merged|reference Acc_ch_v3_motif_mod_final_jobs_028_028405_data_consensus|length 68|copies 1
ACATTTTCGTTAAAAAATCTTTCTCTTTATTCCCTCTTGCGGGCGAATACTCGCGACCATAGAAAATG
>raw_data/181217_C2CL7/11_merged|reference Acc_ch_v3_motif_mod_final_jobs_028_028405_data_consensus|length 30|copies 7
ACATTTTTTCTGCCGCGGCAACTGCCACTC
>raw_data/181217_C2CL7/11_merged|reference Acc_ch_v3_motif_mod_final_jobs_028_028405_data_consensus|length 29|copies 1
ACCAAAAGAAGAGCTACCGCAGCAGCGAG
>raw_data/181217_C2CL7/11_merged|reference Acc_ch_v3_motif_mod_final_jobs_028_028405_data_consensus|length 74|copies 1
ACCAAACCGATTTGCCTAAGGAGCAACTTCTCGACAAACTGGAAAGAATGTATGAGAAATCCAGAGATTTGTCC
>raw_data/181217_C2CL7/11_merged|reference Acc_ch_v3_motif_mod_final_jobs_028_028405_data_consensus|length 75|copies 1
ACCAAAGAAAAATACCCGATCCACTGGGTCAACGTCCCGATTGACAAAAAGATGTCTTACCAATTCTATTGGTAT
>raw_data/181217_C2CL7/11_merged|reference Acc_ch_v3_motif_mod_final_jobs_028_028405_data_consensus|length 48|copies 1
ACCAAAGAAGTTTCTGAACAACTGAAAGAAGAAGGACTCAATTTTACC
>raw_data/181217_C2CL7/11_merged|reference Acc_ch_v3_motif_mod_final_jobs_028_028405_data_consensus|length 76|copies 1
ACCAAATCATAAAACCACAAAACCGCTGATTAATCTACCTCATATTCCAGTTTGATGGTGATCGTCGCTTCTTTCT
>raw_data/181217_C2CL7/11_merged|reference Acc_ch_v3_motif_mod_final_jobs_028_028405_data_consensus|length 30|copies 3
ACCAAGAAAAACTCGCGAGAAACGGCGCTG
>raw_data/181217_C2CL7/11_merged|reference Acc_ch_v3_motif_mod_final_jobs_028_028405_data_consensus|length 31|copies 3
ACCAAGAAAAACTCGCGAGAAACGGCGCTGG
>raw_data/181217_C2CL7/11_merged|reference Acc_ch_v3_motif_mod_final_jobs_028_028405_data_consensus|length 41|copies 1
ACCAAGATATTTTAATTGAAGTTTCGGATACTGAGATGGTT
>raw_data/181217_C2CL7/11_merged|reference Acc_ch_v3_motif_mod_final_jobs_028_028405_data_consensus|length 37|copies 4
ACCAAGATCGATAACCTGATCCAGATCGCACATAATG
>raw_data/181217_C2CL7/11_merged|reference Acc_ch_v3_motif_mod_final_jobs_028_028405_data_consensus|length 38|copies 1
ACCAAGATCGATAACCTGATCCAGATCGCACATAATGT
>raw_data/181217_C2CL7/11_merged|reference Acc_ch_v3_motif_mod_final_jobs_028_028405_data_consensus|length 73|copies 3
ACCAAGATCGATAACCTGATCCAGATCGCACATAATGTAAAAATTGGCGAAAATAATGTAATTGCGGCCCAAG
>raw_data/181217_C2CL7/11_merged|reference Acc_ch_v3_motif_mod_final_jobs_028_028405_data_consensus|length 65|copies 1
ACCAAGCCCTGGGTAATCAATTCATCAGCCTCTCTTCTGCTGCAAATACCAGAATTGGCGATATA
>raw_data/181217_C2CL7/11_merged|reference Acc_ch_v3_motif_mod_final_jobs_028_028405_data_consensus|length 31|copies 2
ACCAAGCTGGATGTCGCGATTATCGAGGCTG
>raw_data/181217_C2CL7/11_merged|reference Acc_ch_v3_motif_mod_final_jobs_028_028405_data_consensus|length 30|copies 2
ACCAAGGAAAATACGCGCACTTCTGTCGGC
>raw_data/181217_C2CL7/11_merged|reference Acc_ch_v3_motif_mod_final_jobs_028_028405_data_consensus|length 59|copies 29
ACCAAGGCGATGGCTTCATAGTTTTTATCATTACTCTCTACAGCAGCTTTCCGCATATC
>raw_data/181217_C2CL7/11_merged|reference Acc_ch_v3_motif_mod_final_jobs_028_028405_data_consensus|length 78|copies 1
ACCAAGTTTATAGTGGACAGGAAAACGCATCCCTATTTTCAGAATTTTGTTTATAAAGAACTCAGCAATTTCCTTGAG
>raw_data/181217_C2CL7/11_merged|reference Acc_ch_v3_motif_mod_final_jobs_028_028405_data_consensus|length 30|copies 7
ACCAATATGCAGGCGCGTGCGGATTCGCTC
>raw_data/181217_C2CL7/11_merged|reference Acc_ch_v3_motif_mod_final_jobs_028_028405_data_consensus|length 59|copies 1
ACCAATATGCAGGCGCGTGCGGATTCGCTCAGTTATAATGAGACCGATGGCGAGATGCA
>raw_data/181217_C2CL7/11_merged|reference Acc_ch_v3_motif_mod_final_jobs_028_028405_data_consensus|length 31|copies 1
ACCAATCGGATTGGCGCGTCTCCAGTCAAAT
>raw_data/181217_C2CL7/11_merged|reference Acc_ch_v3_motif_mod_final_jobs_028_028405_data_consensus|length 31|copies 1
ACCAATTTGGTTGCGCGAGGCCTATCCTGAA
>raw_data/181217_C2CL7/11_merged|reference Acc_ch_v3_motif_mod_final_jobs_028_028405_data_consensus|length 76|copies 1
ACCACAAAAACTTTTTGATCCGTCGGAATTGTAATAATCCACTTCAAAATCTACACCTTGTGCTGTATTAATTTTG
>raw_data/181217_C2CL7/11_merged|reference Acc_ch_v3_motif_mod_final_jobs_028_028405_data_consensus|length 37|copies 2
ACCACAACCGCAAGCCGGATCCAGAAACTTCAGCGTC
>raw_data/181217_C2CL7/11_merged|reference Acc_ch_v3_motif_mod_final_jobs_028_028405_data_consensus|length 47|copies 1
ACCACACAAATGACGCGCTCCAAACATTATATTACCGATTTTGATCT
>raw_data/181217_C2CL7/11_merged|reference Acc_ch_v3_motif_mod_final_jobs_028_028405_data_consensus|length 39|copies 5
ACCACCAACATTTTAATGGTAGTTTTGCAATCACCACAG
>raw_data/181217_C2CL7/11_merged|reference Acc_ch_v3_motif_mod_final_jobs_028_028405_data_consensus|length 55|copies 1
ACCACCAACATTTTAATGGTAGTTTTGCAATCACCACAGACTGCTATGCCAGATC
>raw_data/181217_C2CL7/11_merged|reference Acc_ch_v3_motif_mod_final_jobs_028_028405_data_consensus|length 71|copies 3
ACCACCAACATTTTAATGGTAGTTTTGCAATCACCACAGACTGCTATGCCAGATCGGGTGGTATCCCACAG
>raw_data/181217_C2CL7/11_merged|reference Acc_ch_v3_motif_mod_final_jobs_028_028405_data_consensus|length 72|copies 5
ACCACCAACATTTTAATGGTAGTTTTGCAATCACCACAGACTGCTATGCCAGATCGGGTGGTATCCCACAGG
>raw_data/181217_C2CL7/11_merged|reference Acc_ch_v3_motif_mod_final_jobs_028_028405_data_consensus|length 46|copies 1
ACCACCACGATAATCGCGGATTCCGAATTTTTGATCATAAGTATAA
>raw_data/181217_C2CL7/11_merged|reference Acc_ch_v3_motif_mod_final_jobs_028_028405_data_consensus|length 52|copies 1
ACCACCACGATAATCGCGGATTCCGAATTTTTGATCATAAGTATAATCGGCA
>raw_data/181217_C2CL7/11_merged|reference Acc_ch_v3_motif_mod_final_jobs_028_028405_data_consensus|length 53|copies 2
ACCACCACGATAATCGCGGATTCCGAATTTTTGATCATAAGTATAATCGGCAT
>raw_data/181217_C2CL7/11_merged|reference Acc_ch_v3_motif_mod_final_jobs_028_028405_data_consensus|length 58|copies 1
ACCACCACGATAATCGCGGATTCCGAATTTTTGATCATAAGTATAATCGGCATGGCTT
>raw_data/181217_C2CL7/11_merged|reference Acc_ch_v3_motif_mod_final_jobs_028_028405_data_consensus|length 61|copies 1
ACCACCACGATAATCGCGGATTCCGAATTTTTGATCATAAGTATAATCGGCATGGCTTGGC
>raw_data/181217_C2CL7/11_merged|reference Acc_ch_v3_motif_mod_final_jobs_028_028405_data_consensus|length 62|copies 1
ACCACCACGATAATCGCGGATTCCGAATTTTTGATCATAAGTATAATCGGCATGGCTTGGCC
>raw_data/181217_C2CL7/11_merged|reference Acc_ch_v3_motif_mod_final_jobs_028_028405_data_consensus|length 68|copies 4
ACCACCACGATAATCGCGGATTCCGAATTTTTGATCATAAGTATAATCGGCATGGCTTGGCCTGTAGG
>raw_data/181217_C2CL7/11_merged|reference Acc_ch_v3_motif_mod_final_jobs_028_028405_data_consensus|length 49|copies 1
ACCACCATTTCCAACGGAATGATGTCCACTTTTTTCACCAATTGCTCCC
>raw_data/181217_C2CL7/11_merged|reference Acc_ch_v3_motif_mod_final_jobs_028_028405_data_consensus|length 31|copies 3
ACCACCGTTCTCACCGCGTTGCGCTTTGATA
>raw_data/181217_C2CL7/11_merged|reference Acc_ch_v3_motif_mod_final_jobs_028_028405_data_consensus|length 32|copies 3
ACCACCGTTCTCACCGCGTTGCGCTTTGATAT
>raw_data/181217_C2CL7/11_merged|reference Acc_ch_v3_motif_mod_final_jobs_028_028405_data_consensus|length 57|copies 1
ACCACCGTTGCCAAAGGTTTCTGAACTTCTGCTCCAGCTCCTGTCGAAATTGCCATT
>raw_data/181217_C2CL7/11_merged|reference Acc_ch_v3_motif_mod_final_jobs_028_028405_data_consensus|length 61|copies 1
ACCACCGTTGCCAAAGGTTTCTGAACTTCTGCTCCAGCTCCTGTCGAAATTGCCATTGGAA
>raw_data/181217_C2CL7/11_merged|reference Acc_ch_v3_motif_mod_final_jobs_028_028405_data_consensus|length 78|copies 1
ACCACCTACTGATGTAACAAATGCTATAATCAAAACCCCGAAAGGGTCCAGCCTTTTTTGCATGGCTGCAAAACTGCC
>raw_data/181217_C2CL7/11_merged|reference Acc_ch_v3_motif_mod_final_jobs_028_028405_data_consensus|length 46|copies 1
ACCACGCCATGACCGATGTTATCCACAAAGTTCTGAATGACATTAC
>raw_data/181217_C2CL7/11_merged|reference Acc_ch_v3_motif_mod_final_jobs_028_028405_data_consensus|length 61|copies 1
ACCACGCTCATGGCTGTCGCACCAACTACCTCCAGCTCTGCGATCCTGGGCCAGACTTCTC
>raw_data/181217_C2CL7/11_merged|reference Acc_ch_v3_motif_mod_final_jobs_028_028405_data_consensus|length 63|copies 1
ACCACTATTGGCAGCTTTGCAGATCTCTCTTTTGCCATCGGAAGCAGACGCCCTGGTGATAAA
>raw_data/181217_C2CL7/11_merged|reference Acc_ch_v3_motif_mod_final_jobs_028_028405_data_consensus|length 70|copies 1
ACCACTCTCCACCGTCAATCGTTACCACTTCCCCATTCATATAGGCTGAATAATCGGAAACCAGGTAAGC
>raw_data/181217_C2CL7/11_merged|reference Acc_ch_v3_motif_mod_final_jobs_028_028405_data_consensus|length 75|copies 1
ACCACTTAGATAAAAAATATCACGGTGCTGCTGAAATGGGATCGTGGAATCTGCACTGATGGGATAAATATCGTT
>raw_data/181217_C2CL7/11_merged|reference Acc_ch_v3_motif_mod_final_jobs_028_028405_data_consensus|length 77|copies 1
ACCACTTGGGCTTGGGTTCATGCTTGCAACCAGCATAAAGCTAGCGGGGTACTCTATGGTAAACTTGGCTCTGGAGA
>raw_data/181217_C2CL7/11_merged|reference Acc_ch_v3_motif_mod_final_jobs_028_028405_data_consensus|length 49|copies 1
ACCAGAACATATACCGGCATGCCGGGTTTCAGCAGATTTCCTTTGTTAG
>raw_data/181217_C2CL7/11_merged|reference Acc_ch_v3_motif_mod_final_jobs_028_028405_data_consensus|length 79|copies 1
ACCAGACAAATTAGCATCTGCTGCAACTTGCCAACCTGAAAGATAAATTGCTTCCAGTCCCGCATCAACTTCCTGAACC
>raw_data/181217_C2CL7/11_merged|reference Acc_ch_v3_motif_mod_final_jobs_028_028405_data_consensus|length 57|copies 1
ACCAGAGCCATTTCCAGCAGTTCCTGATCATTAACAAGACGTATGTAAGCCGGGATG
>raw_data/181217_C2CL7/11_merged|reference Acc_ch_v3_motif_mod_final_jobs_028_028405_data_consensus|length 45|copies 1
ACCAGATTATTAAATGCAATCAGCAGATCATAACCTTTCCCGCCC
>raw_data/181217_C2CL7/11_merged|reference Acc_ch_v3_motif_mod_final_jobs_028_028405_data_consensus|length 41|copies 3
ACCAGCAAAAAGGAGCTTTCCGAAGCTGAAAAATTCCTTGC
>raw_data/181217_C2CL7/11_merged|reference Acc_ch_v3_motif_mod_final_jobs_028_028405_data_consensus|length 67|copies 3
ACCAGCAAAAAGGAGCTTTCCGAAGCTGAAAAATTCCTTGCCGAAACCGACGCGACCTACCAGCCTG
>raw_data/181217_C2CL7/11_merged|reference Acc_ch_v3_motif_mod_final_jobs_028_028405_data_consensus|length 59|copies 1
ACCAGCACAAAAAGCAGGTATTTTAAAAAATGACCAACTGATCACCATCGACAACAAAG
>raw_data/181217_C2CL7/11_merged|reference Acc_ch_v3_motif_mod_final_jobs_028_028405_data_consensus|length 46|copies 1
ACCAGCAGAACATCTCTGTACAGTCAGAAAATTACAGAAAATTACT
>raw_data/181217_C2CL7/11_merged|reference Acc_ch_v3_motif_mod_final_jobs_028_028405_data_consensus|length 34|copies 1
ACCAGCGTAAACCTGGGATCATCAATCGCATTTT
>raw_data/181217_C2CL7/11_merged|reference Acc_ch_v3_motif_mod_final_jobs_028_028405_data_consensus|length 40|copies 2
ACCAGCGTAAACCTGGGATCATCAATCGCATTTTTCAATG
>raw_data/181217_C2CL7/11_merged|reference Acc_ch_v3_motif_mod_final_jobs_028_028405_data_consensus|length 30|copies 11
ACCAGGAATCGTCCGCGTCCTTTCCTGTAT
>raw_data/181217_C2CL7/11_merged|reference Acc_ch_v3_motif_mod_final_jobs_028_028405_data_consensus|length 31|copies 2
ACCAGGAATCGTCCGCGTCCTTTCCTGTATT
>raw_data/181217_C2CL7/11_merged|reference Acc_ch_v3_motif_mod_final_jobs_028_028405_data_consensus|length 37|copies 7
ACCAGGTTGTTTACAGGATCCGCGCCATAGATTTTGA
>raw_data/181217_C2CL7/11_merged|reference Acc_ch_v3_motif_mod_final_jobs_028_028405_data_consensus|length 42|copies 1
ACCAGGTTGTTTACAGGATCCGCGCCATAGATTTTGATCAAC
>raw_data/181217_C2CL7/11_merged|reference Acc_ch_v3_motif_mod_final_jobs_028_028405_data_consensus|length 55|copies 1
ACCAGGTTGTTTACAGGATCCGCGCCATAGATTTTGATCAACAGTCTTATGAGGG
>raw_data/181217_C2CL7/11_merged|reference Acc_ch_v3_motif_mod_final_jobs_028_028405_data_consensus|length 67|copies 1
ACCAGGTTGTTTACAGGATCCGCGCCATAGATTTTGATCAACAGTCTTATGAGGGACAACTGAAAAT
>raw_data/181217_C2CL7/11_merged|reference Acc_ch_v3_motif_mod_final_jobs_028_028405_data_consensus|length 32|copies 1
ACCAGTCACCGAACTGACGGGTGCAGGAAAGG
>raw_data/181217_C2CL7/11_merged|reference Acc_ch_v3_motif_mod_final_jobs_028_028405_data_consensus|length 36|copies 4
ACCAGTGCATCATCATGATCCAGCTTTTTACCCTGG
>raw_data/181217_C2CL7/11_merged|reference Acc_ch_v3_motif_mod_final_jobs_028_028405_data_consensus|length 30|copies 1
ACCATAAGCTCTCCGCGATCGGATGAGTCT
>raw_data/181217_C2CL7/11_merged|reference Acc_ch_v3_motif_mod_final_jobs_028_028405_data_consensus|length 74|copies 1
ACCATAATGATATTAATGACCACCACAATCAGCATGATGGCAATAATGAGCGAAATGTTCTGGTTAAAAATATT
>raw_data/181217_C2CL7/11_merged|reference Acc_ch_v3_motif_mod_final_jobs_028_028405_data_consensus|length 79|copies 1
ACCATACAGTCTAAACAACCTGCCAATCATAGCATAATCCATCTTGGCATTGGCCTGGTGAATTAAAATCTTGCTGATA
>raw_data/181217_C2CL7/11_merged|reference Acc_ch_v3_motif_mod_final_jobs_028_028405_data_consensus|length 30|copies 69
ACCATATCCAGGACGCGGGCGCTTTTCGGG
>raw_data/181217_C2CL7/11_merged|reference Acc_ch_v3_motif_mod_final_jobs_028_028405_data_consensus|length 31|copies 9
ACCATATCCAGGACGCGGGCGCTTTTCGGGG
>raw_data/181217_C2CL7/11_merged|reference Acc_ch_v3_motif_mod_final_jobs_028_028405_data_consensus|length 70|copies 2
ACCATATCCAGGACGCGGGCGCTTTTCGGGGAGGAACTCTTTATGAAACTGTTCCAAAAAATCCTGAGCC
>raw_data/181217_C2CL7/11_merged|reference Acc_ch_v3_motif_mod_final_jobs_028_028405_data_consensus|length 73|copies 1
ACCATATCCAGGACGCGGGCGCTTTTCGGGGAGGAACTCTTTATGAAACTGTTCCAAAAAATCCTGAGCCTCT
>raw_data/181217_C2CL7/11_merged|reference Acc_ch_v3_motif_mod_final_jobs_028_028405_data_consensus|length 71|copies 1
ACCATCACGGGATTTGTTTTCCACCAGAACATATACCGGCATGCCGGGTTTCAGCAGATTTCCTTTGTTAG
>raw_data/181217_C2CL7/11_merged|reference Acc_ch_v3_motif_mod_final_jobs_028_028405_data_consensus|length 51|copies 2
ACCATCAGTTTTCTTTCAAAATCGACGCCTGCGCTGTAGCCCCAAAACTCA
>raw_data/181217_C2CL7/11_merged|reference Acc_ch_v3_motif_mod_final_jobs_028_028405_data_consensus|length 70|copies 1
ACCATCAGTTTTCTTTCAAAATCGACGCCTGCGCTGTAGCCCCAAAACTCATGGGTTGGCCGCGCAAAAC
>raw_data/181217_C2CL7/11_merged|reference Acc_ch_v3_motif_mod_final_jobs_028_028405_data_consensus|length 77|copies 2
ACCATCAGTTTTCTTTCAAAATCGACGCCTGCGCTGTAGCCCCAAAACTCATGGGTTGGCCGCGCAAAACAATAGGA
>raw_data/181217_C2CL7/11_merged|reference Acc_ch_v3_motif_mod_final_jobs_028_028405_data_consensus|length 38|copies 1
ACCATCCTGGGTTATTTGATCGGTAAAAAAGGAAGCCT
>raw_data/181217_C2CL7/11_merged|reference Acc_ch_v3_motif_mod_final_jobs_028_028405_data_consensus|length 32|copies 1
ACCATCTCCGGGAGCCGCGTAAGTTTTGGAAG
>raw_data/181217_C2CL7/11_merged|reference Acc_ch_v3_motif_mod_final_jobs_028_028405_data_consensus|length 63|copies 1
ACCATGAAGTCTTCCGCGGGAAAAATCCGTTTTTCGGCATCATGCCGGACTGGTTCATCATAC
>raw_data/181217_C2CL7/11_merged|reference Acc_ch_v3_motif_mod_final_jobs_028_028405_data_consensus|length 69|copies 1
ACCATGAAGTCTTCCGCGGGAAAAATCCGTTTTTCGGCATCATGCCGGACTGGTTCATCATACCGGGGG
>raw_data/181217_C2CL7/11_merged|reference Acc_ch_v3_motif_mod_final_jobs_028_028405_data_consensus|length 79|copies 1
ACCATGAAGTCTTCCGCGGGAAAAATCCGTTTTTCGGCATCATGCCGGACTGGTTCATCATACCGGGGGTTATCCTGGC
>raw_data/181217_C2CL7/11_merged|reference Acc_ch_v3_motif_mod_final_jobs_028_028405_data_consensus|length 30|copies 3
ACCATGAATGCCCCGCGCAAACGCGCAGTC
>raw_data/181217_C2CL7/11_merged|reference Acc_ch_v3_motif_mod_final_jobs_028_028405_data_consensus|length 36|copies 1
ACCATGAATGCCCCGCGCAAACGCGCAGTCAACGGA
>raw_data/181217_C2CL7/11_merged|reference Acc_ch_v3_motif_mod_final_jobs_028_028405_data_consensus|length 38|copies 5
ACCATGAATGCCCCGCGCAAACGCGCAGTCAACGGAAT
>raw_data/181217_C2CL7/11_merged|reference Acc_ch_v3_motif_mod_final_jobs_028_028405_data_consensus|length 39|copies 18
ACCATGAATGCCCCGCGCAAACGCGCAGTCAACGGAATG
>raw_data/181217_C2CL7/11_merged|reference Acc_ch_v3_motif_mod_final_jobs_028_028405_data_consensus|length 61|copies 1
ACCATGAATGCCCCGCGCAAACGCGCAGTCAACGGAATGTCTTCACGTTTCAGCTGGAACC
>raw_data/181217_C2CL7/11_merged|reference Acc_ch_v3_motif_mod_final_jobs_028_028405_data_consensus|length 30|copies 20
ACCATGACGCAGACGCGTTTATACACAGTC
>raw_data/181217_C2CL7/11_merged|reference Acc_ch_v3_motif_mod_final_jobs_028_028405_data_consensus|length 31|copies 5
ACCATGACGCAGACGCGTTTATACACAGTCC
>raw_data/181217_C2CL7/11_merged|reference Acc_ch_v3_motif_mod_final_jobs_028_028405_data_consensus|length 78|copies 1
ACCATGACTTTCCCCATTGCTCAATATGGCCATGAGGGTGGTAAATGCTCTATTACCGGAGGCTATGTTTACCGTGGC
>raw_data/181217_C2CL7/11_merged|reference Acc_ch_v3_motif_mod_final_jobs_028_028405_data_consensus|length 78|copies 1
ACCATGTTCTATACGCGTAAGCTCATCCATAAGAAGCGCTATACCAAAACTACTGCCTAACAGATCCTGAGGTTTTGT
>raw_data/181217_C2CL7/11_merged|reference Acc_ch_v3_motif_mod_final_jobs_028_028405_data_consensus|length 78|copies 1
ACCATTATAAACTTCTGCTACATCCCGTATTTCAACTTATGAACCTTATCATTGAAAAGGGCGCGATTACATTTGCTC
>raw_data/181217_C2CL7/11_merged|reference Acc_ch_v3_motif_mod_final_jobs_028_028405_data_consensus|length 59|copies 1
ACCATTATTATCAATCCGGGACTGATTATAGGCTCCGGAAACTGGGGCAGCAGCAGCGG
>raw_data/181217_C2CL7/11_merged|reference Acc_ch_v3_motif_mod_final_jobs_028_028405_data_consensus|length 75|copies 2
ACCATTGCAATCTGCCCCAGCTCCAGGCCGATATTGAAACCTAATAGCGGGACAAAGATACTTTGCTCTTTGGCA
>raw_data/181217_C2CL7/11_merged|reference Acc_ch_v3_motif_mod_final_jobs_028_028405_data_consensus|length 36|copies 6
ACCATTTTACCGGCTGGATCTTGCTGTACCAAGGAT
>raw_data/181217_C2CL7/11_merged|reference Acc_ch_v3_motif_mod_final_jobs_028_028405_data_consensus|length 31|copies 7
ACCCAAATGGATACGCGTAAAATTACCAACT
>raw_data/181217_C2CL7/11_merged|reference Acc_ch_v3_motif_mod_final_jobs_028_028405_data_consensus|length 30|copies 8
ACCCAACCGTGGACGCGCCATTGCAATATG
>raw_data/181217_C2CL7/11_merged|reference Acc_ch_v3_motif_mod_final_jobs_028_028405_data_consensus|length 79|copies 1
ACCCAACCGTGGACGCGCCATTGCAATATGAGATCACTTATCCGTGGTCCAGCTATATCAAAAGTAATCTCAATTTTGG
>raw_data/181217_C2CL7/11_merged|reference Acc_ch_v3_motif_mod_final_jobs_028_028405_data_consensus|length 79|copies 1
ACCCAATCATTACATTATCTTCTTACGATAAACAACTTCTTGGAATGGTGGCTGCAAAGATCAGATCTTTCAGAAAACC
>raw_data/181217_C2CL7/11_merged|reference Acc_ch_v3_motif_mod_final_jobs_028_028405_data_consensus|length 55|copies 1
ACCCACAAAAATGCTGAGTTCACCAATATCTGGCTTGGGCAATCGATCAATCAAT
>raw_data/181217_C2CL7/11_merged|reference Acc_ch_v3_motif_mod_final_jobs_028_028405_data_consensus|length 63|copies 1
ACCCACACCTTATCCAGGTTGGCAATGGTAAACAGGTGATCTCCTCCTGATGTTACAGGCATG
>raw_data/181217_C2CL7/11_merged|reference Acc_ch_v3_motif_mod_final_jobs_028_028405_data_consensus|length 37|copies 5
ACCCACGATTACCACATGATCCAGAATTATCCCGGCG
>raw_data/181217_C2CL7/11_merged|reference Acc_ch_v3_motif_mod_final_jobs_028_028405_data_consensus|length 45|copies 1
ACCCACGATTACCACATGATCCAGAATTATCCCGGCGAAGCAATC
>raw_data/181217_C2CL7/11_merged|reference Acc_ch_v3_motif_mod_final_jobs_028_028405_data_consensus|length 30|copies 13
ACCCACTGCACACCGCGCTGGCTGTAGCGG
>raw_data/181217_C2CL7/11_merged|reference Acc_ch_v3_motif_mod_final_jobs_028_028405_data_consensus|length 74|copies 1
ACCCATCACAAGGTTCCCTTTTCCAATATTTTTTAGAATCGTCAACATTGCCTGATTCGTACCAGGTATTAACC
>raw_data/181217_C2CL7/11_merged|reference Acc_ch_v3_motif_mod_final_jobs_028_028405_data_consensus|length 30|copies 2
ACCCATCAGATAGCGCGACTGTTTTGATAT
>raw_data/181217_C2CL7/11_merged|reference Acc_ch_v3_motif_mod_final_jobs_028_028405_data_consensus|length 31|copies 5
ACCCATCAGATAGCGCGACTGTTTTGATATT
>raw_data/181217_C2CL7/11_merged|reference Acc_ch_v3_motif_mod_final_jobs_028_028405_data_consensus|length 50|copies 1
ACCCATCCCTGTGCTCCGGTTTCTGCGGTTAGTTTTTCAGCAGCAGCCAC
>raw_data/181217_C2CL7/11_merged|reference Acc_ch_v3_motif_mod_final_jobs_028_028405_data_consensus|length 70|copies 6
ACCCATCCCTGTGCTCCGGTTTCTGCGGTTAGTTTTTCAGCAGCAGCCACTGCCTCGTCCACATTGTTTG
>raw_data/181217_C2CL7/11_merged|reference Acc_ch_v3_motif_mod_final_jobs_028_028405_data_consensus|length 31|copies 1
ACCCATCGGAAAACCGCGATGAAGCAAGACT
>raw_data/181217_C2CL7/11_merged|reference Acc_ch_v3_motif_mod_final_jobs_028_028405_data_consensus|length 42|copies 1
ACCCCAAGCATCGAGGTCATCAGATCCTGACAAGCATAAAGG
>raw_data/181217_C2CL7/11_merged|reference Acc_ch_v3_motif_mod_final_jobs_028_028405_data_consensus|length 59|copies 1
ACCCCGCCCGGTAAACTGATGGTTTTGCCACCCATGGAAGTCGCTGTAGACACACATCC
>raw_data/181217_C2CL7/11_merged|reference Acc_ch_v3_motif_mod_final_jobs_028_028405_data_consensus|length 31|copies 6
ACCCCGTACTCTAACGCGTAAAACAGCAAGG
>raw_data/181217_C2CL7/11_merged|reference Acc_ch_v3_motif_mod_final_jobs_028_028405_data_consensus|length 69|copies 1
ACCCCGTTAATGGCTGAAACCAGTGCGTGTAGTGTGTTACACCTTTGGACAGTGCCCAATCCTTCATGG
>raw_data/181217_C2CL7/11_merged|reference Acc_ch_v3_motif_mod_final_jobs_028_028405_data_consensus|length 30|copies 3
ACCCGCCTGAACACGCGGATTTTCCGCTGC
>raw_data/181217_C2CL7/11_merged|reference Acc_ch_v3_motif_mod_final_jobs_028_028405_data_consensus|length 31|copies 5
ACCCGCCTGAACACGCGGATTTTCCGCTGCT
>raw_data/181217_C2CL7/11_merged|reference Acc_ch_v3_motif_mod_final_jobs_028_028405_data_consensus|length 69|copies 1
ACCCGCCTGAACACGCGGATTTTCCGCTGCTTCATAAAGATGTTTAGCAATATTCTCGGACTCCCACTG
>raw_data/181217_C2CL7/11_merged|reference Acc_ch_v3_motif_mod_final_jobs_028_028405_data_consensus|length 55|copies 1
ACCCGCTGTCCACTGTATCTTTTTTCCCTGCGCAAGATCCAGGCAAAAAAGGATG
>raw_data/181217_C2CL7/11_merged|reference Acc_ch_v3_motif_mod_final_jobs_028_028405_data_consensus|length 36|copies 2
ACCCGCTTTTGCCCTGGATCTGATGCTAAAAGACAT
>raw_data/181217_C2CL7/11_merged|reference Acc_ch_v3_motif_mod_final_jobs_028_028405_data_consensus|length 37|copies 5
ACCCGCTTTTGCCCTGGATCTGATGCTAAAAGACATC
>raw_data/181217_C2CL7/11_merged|reference Acc_ch_v3_motif_mod_final_jobs_028_028405_data_consensus|length 72|copies 1
ACCCGGCGTGGACGATTGCGCCAAGCGATCTGACTAAGGAAGATTATGTAAAATTCTACCACGAGCTGTACC
>raw_data/181217_C2CL7/11_merged|reference Acc_ch_v3_motif_mod_final_jobs_028_028405_data_consensus|length 30|copies 23
ACCCTCCGGTTTTCGCGGCTATAGCGCCCA
>raw_data/181217_C2CL7/11_merged|reference Acc_ch_v3_motif_mod_final_jobs_028_028405_data_consensus|length 31|copies 20
ACCCTCCGTATTACCGCGGCTGCTGGCACGG
>raw_data/181217_C2CL7/11_merged|reference Acc_ch_v3_motif_mod_final_jobs_028_028405_data_consensus|length 27|copies 1
ACCCTGAGAGGGCCGCGTGGCGGCATG
>raw_data/181217_C2CL7/11_merged|reference Acc_ch_v3_motif_mod_final_jobs_028_028405_data_consensus|length 30|copies 1
ACCCTGAGAGGGCCGCGTGGCGGCATGATT
>raw_data/181217_C2CL7/11_merged|reference Acc_ch_v3_motif_mod_final_jobs_028_028405_data_consensus|length 61|copies 1
ACCCTGAGAGGGCCGCGTGGCGGCATGATTATGCTGGGCAAGGATTTTGAGAACCCCTATG
>raw_data/181217_C2CL7/11_merged|reference Acc_ch_v3_motif_mod_final_jobs_028_028405_data_consensus|length 72|copies 1
ACCGAAAAGAGGTGCTCCACAATCTCTTTCTTATAAATCATGTCGGTTTCCTGATCCAGGATGTACTTCAGG
>raw_data/181217_C2CL7/11_merged|reference Acc_ch_v3_motif_mod_final_jobs_028_028405_data_consensus|length 33|copies 1
ACCGAAACAGCGCCTATTGATCTTGTTGAGCAG
>raw_data/181217_C2CL7/11_merged|reference Acc_ch_v3_motif_mod_final_jobs_028_028405_data_consensus|length 38|copies 4
ACCGAAACAGCGCCTATTGATCTTGTTGAGCAGCAGTT
>raw_data/181217_C2CL7/11_merged|reference Acc_ch_v3_motif_mod_final_jobs_028_028405_data_consensus|length 77|copies 1
ACCGAAACAGCGCCTATTGATCTTGTTGAGCAGCAGTTGAGCGGGGAGAGTGCGGCAACCCTTAATCAGTTTAAACA
>raw_data/181217_C2CL7/11_merged|reference Acc_ch_v3_motif_mod_final_jobs_028_028405_data_consensus|length 34|copies 1
ACCGAAATATCTGTTGGAGCAACCTGAATTGCCT
>raw_data/181217_C2CL7/11_merged|reference Acc_ch_v3_motif_mod_final_jobs_028_028405_data_consensus|length 35|copies 1
ACCGAAGAATTACTGGATCCTATCACCACAACATC
>raw_data/181217_C2CL7/11_merged|reference Acc_ch_v3_motif_mod_final_jobs_028_028405_data_consensus|length 63|copies 1
ACCGAATACAAGGATAAAAACACAGCCGGACAAAACACCCAAAACCCTAATGATTTTACATTC
>raw_data/181217_C2CL7/11_merged|reference Acc_ch_v3_motif_mod_final_jobs_028_028405_data_consensus|length 76|copies 1
ACCGACCAGTTTTATATCCACCTCTACGGGACTTTTATTATTGCCAATGCATTTTGGATCCTGGTGATCAAAGCCA
>raw_data/181217_C2CL7/11_merged|reference Acc_ch_v3_motif_mod_final_jobs_028_028405_data_consensus|length 80|copies 1
ACCGAGATTCCAGACTCTTCCCAAATCGAAACCTCCGAAAACCCCGTAGCCAACAGGTAAAAACGAGTTGCGGAATTTCC
>raw_data/181217_C2CL7/11_merged|reference Acc_ch_v3_motif_mod_final_jobs_028_028405_data_consensus|length 73|copies 1
ACCGAGTATACGGGGTTCTCAGGCATCACTTTTCCTGGACGAGGTTCCTGTAGATGCCAGCATGATCAACTCC
>raw_data/181217_C2CL7/11_merged|reference Acc_ch_v3_motif_mod_final_jobs_028_028405_data_consensus|length 31|copies 15
ACCGATGATAACACCGCGATTGCATACGACC
>raw_data/181217_C2CL7/11_merged|reference Acc_ch_v3_motif_mod_final_jobs_028_028405_data_consensus|length 42|copies 1
ACCGATTCAGGTGGTGATTGTCCCAATTTTTAAAGGTGAAGA
>raw_data/181217_C2CL7/11_merged|reference Acc_ch_v3_motif_mod_final_jobs_028_028405_data_consensus|length 53|copies 1
ACCGCAACAATTTCAACAAAGCCGCTATCGAGTCCAGGCTCAAGGAAGCTTTC
>raw_data/181217_C2CL7/11_merged|reference Acc_ch_v3_motif_mod_final_jobs_028_028405_data_consensus|length 73|copies 1
ACCGCACGATAGCATCGTGTGGTCATCCTAAAAACCAAATATTCTAAATACCTCAATATTATCTAAAAGTCCC
>raw_data/181217_C2CL7/11_merged|reference Acc_ch_v3_motif_mod_final_jobs_028_028405_data_consensus|length 34|copies 1
ACCGCCGGATCCTATTTCCAGAGTTCGGGCACCA
>raw_data/181217_C2CL7/11_merged|reference Acc_ch_v3_motif_mod_final_jobs_028_028405_data_consensus|length 52|copies 5
ACCGCCTGACAGAGGAGCTCAACAAATACGGCCTCATCGAATTTGTGCGGGG
>raw_data/181217_C2CL7/11_merged|reference Acc_ch_v3_motif_mod_final_jobs_028_028405_data_consensus|length 71|copies 1
ACCGCCTGACAGAGGAGCTCAACAAATACGGCCTCATCGAATTTGTGCGGGGCGCAAGAATCGCGATCATC
>raw_data/181217_C2CL7/11_merged|reference Acc_ch_v3_motif_mod_final_jobs_028_028405_data_consensus|length 77|copies 1
ACCGCCTGACAGAGGAGCTCAACAAATACGGCCTCATCGAATTTGTGCGGGGCGCAAGAATCGCGATCATCAAAAAC
>raw_data/181217_C2CL7/11_merged|reference Acc_ch_v3_motif_mod_final_jobs_028_028405_data_consensus|length 78|copies 1
ACCGCCTGACAGAGGAGCTCAACAAATACGGCCTCATCGAATTTGTGCGGGGCGCAAGAATCGCGATCATCAAAAACA
>raw_data/181217_C2CL7/11_merged|reference Acc_ch_v3_motif_mod_final_jobs_028_028405_data_consensus|length 79|copies 1
ACCGCCTGACAGAGGAGCTCAACAAATACGGCCTCATCGAATTTGTGCGGGGCGCAAGAATCGCGATCATCAAAAACAG
>raw_data/181217_C2CL7/11_merged|reference Acc_ch_v3_motif_mod_final_jobs_028_028405_data_consensus|length 30|copies 3
ACCGCGATTGATTCGCGGTCTTTTTAATAA
>raw_data/181217_C2CL7/11_merged|reference Acc_ch_v3_motif_mod_final_jobs_028_028405_data_consensus|length 62|copies 1
ACCGCGCTTCTATTCTACCGGCTGGGCACACGCCAAACGGTGCTTTTTGGTTTGACGATTCC
>raw_data/181217_C2CL7/11_merged|reference Acc_ch_v3_motif_mod_final_jobs_028_028405_data_consensus|length 52|copies 3
ACCGCTTCAGGAGAATAAGCAGGCACTCTGCAAACCCTTATCCCGAGGTGTT
>raw_data/181217_C2CL7/11_merged|reference Acc_ch_v3_motif_mod_final_jobs_028_028405_data_consensus|length 74|copies 1
ACCGCTTTGCAGGTGGCAACAGAACTTACTGCACACGATGCTCTGGCGGCGCATGCACGCGATGAGCTGGGAAT
>raw_data/181217_C2CL7/11_merged|reference Acc_ch_v3_motif_mod_final_jobs_028_028405_data_consensus|length 30|copies 16
ACCGGAAGAAACCCGCGTAATTTTGCCATT
>raw_data/181217_C2CL7/11_merged|reference Acc_ch_v3_motif_mod_final_jobs_028_028405_data_consensus|length 31|copies 18
ACCGGAAGAAACCCGCGTAATTTTGCCATTA
>raw_data/181217_C2CL7/11_merged|reference Acc_ch_v3_motif_mod_final_jobs_028_028405_data_consensus|length 32|copies 1
ACCGGAAGAAACCCGCGTAATTTTGCCATTAG
>raw_data/181217_C2CL7/11_merged|reference Acc_ch_v3_motif_mod_final_jobs_028_028405_data_consensus|length 53|copies 1
ACCGGAAGAAACCCGCGTAATTTTGCCATTAGCCCTAATGACAGACTGGTACT
>raw_data/181217_C2CL7/11_merged|reference Acc_ch_v3_motif_mod_final_jobs_028_028405_data_consensus|length 65|copies 1
ACCGGAAGAAACCCGCGTAATTTTGCCATTAGCCCTAATGACAGACTGGTACTGATTGCCAATCA
>raw_data/181217_C2CL7/11_merged|reference Acc_ch_v3_motif_mod_final_jobs_028_028405_data_consensus|length 61|copies 1
ACCGGAAGAAACTCAATTCACGGGATTTGTGTTTAAAATCCACGCCAATATGGACCCTAAA
>raw_data/181217_C2CL7/11_merged|reference Acc_ch_v3_motif_mod_final_jobs_028_028405_data_consensus|length 62|copies 1
ACCGGAGATTCGATTGTGGTAGCGCCGTCGCAGACATTATCCGACCGCGAATATCAGATGCT
>raw_data/181217_C2CL7/11_merged|reference Acc_ch_v3_motif_mod_final_jobs_028_028405_data_consensus|length 37|copies 1
ACCGGAGGAATTTTCTGATCATGGCATTCATAATATG
>raw_data/181217_C2CL7/11_merged|reference Acc_ch_v3_motif_mod_final_jobs_028_028405_data_consensus|length 30|copies 35
ACCGGCCAGATGACGCGAGAGCAGGCTATC
>raw_data/181217_C2CL7/11_merged|reference Acc_ch_v3_motif_mod_final_jobs_028_028405_data_consensus|length 74|copies 1
ACCGGCCCTGATATTGATCCTAATCTCTTTACCGGCCCGGAGAAATCCCGTAATCTTTACAAGCTTGCAAACGA
>raw_data/181217_C2CL7/11_merged|reference Acc_ch_v3_motif_mod_final_jobs_028_028405_data_consensus|length 65|copies 1
ACCGGTATTTGCCGCTCTTTTCTGGGGCCTCTGGTTCCGGCAATGATCCCGAAAATTGTGAGACA
>raw_data/181217_C2CL7/11_merged|reference Acc_ch_v3_motif_mod_final_jobs_028_028405_data_consensus|length 52|copies 1
ACCGGTGTAAAGGAGATTTTCTTAGGCGCATCGATCTTGTTGTAGCCGTAGA
>raw_data/181217_C2CL7/11_merged|reference Acc_ch_v3_motif_mod_final_jobs_028_028405_data_consensus|length 47|copies 1
ACCGGTTCCTACTCTTTCCGCTTGGGTGACCGCGACTATATGCGCCT
>raw_data/181217_C2CL7/11_merged|reference Acc_ch_v3_motif_mod_final_jobs_028_028405_data_consensus|length 78|copies 1
ACCGGTTCTGCTTCCAGATCCGACAGAATGGCAAAATATAACCAATTATTAAGAATTGAAGAAGCTCTTGGGGAAACT
>raw_data/181217_C2CL7/11_merged|reference Acc_ch_v3_motif_mod_final_jobs_028_028405_data_consensus|length 30|copies 1
ACCGGTTGTTATACGCGGCACGCATTGCGG
>raw_data/181217_C2CL7/11_merged|reference Acc_ch_v3_motif_mod_final_jobs_028_028405_data_consensus|length 48|copies 1
ACCGTAAAATCAGTCAGGAAGTACCCTTTAGCTTCCTCTACAAGTCAA
>raw_data/181217_C2CL7/11_merged|reference Acc_ch_v3_motif_mod_final_jobs_028_028405_data_consensus|length 56|copies 5
ACCGTAGCGCCGGCCTTGATCACTTCTTCGCAAACTTTGGCCAAGAAATCATTATC
>raw_data/181217_C2CL7/11_merged|reference Acc_ch_v3_motif_mod_final_jobs_028_028405_data_consensus|length 49|copies 11
ACCGTATAATCTTTTCTCAGCTGATTGTTTGGCGAATATAGATTGGCTG
>raw_data/181217_C2CL7/11_merged|reference Acc_ch_v3_motif_mod_final_jobs_028_028405_data_consensus|length 76|copies 1
ACCGTATAATCTTTTCTCAGCTGATTGTTTGGCGAATATAGATTGGCTGATACAATGATCTGATCAAATAAGTTTG
>raw_data/181217_C2CL7/11_merged|reference Acc_ch_v3_motif_mod_final_jobs_028_028405_data_consensus|length 70|copies 1
ACCGTATGAAGGCCAGCTTTTTGGAAAATGGTGAAGTAAAAACATTGAAATTATCAGATTTCAAGAATAA
>raw_data/181217_C2CL7/11_merged|reference Acc_ch_v3_motif_mod_final_jobs_028_028405_data_consensus|length 36|copies 6
ACCGTGGCCTTTTCCTGATCAGGCGTATCCTCGTAC
>raw_data/181217_C2CL7/11_merged|reference Acc_ch_v3_motif_mod_final_jobs_028_028405_data_consensus|length 37|copies 11
ACCGTGGCCTTTTCCTGATCAGGCGTATCCTCGTACA
>raw_data/181217_C2CL7/11_merged|reference Acc_ch_v3_motif_mod_final_jobs_028_028405_data_consensus|length 35|copies 1
ACCGTGGCGGCGATGAGATCTATGGCGAGAGTATC
>raw_data/181217_C2CL7/11_merged|reference Acc_ch_v3_motif_mod_final_jobs_028_028405_data_consensus|length 55|copies 1
ACCGTGGCGGCGATGAGATCTATGGCGAGAGTATCTATACCAACCGCGCCGAAAT
>raw_data/181217_C2CL7/11_merged|reference Acc_ch_v3_motif_mod_final_jobs_028_028405_data_consensus|length 37|copies 2
ACCGTGTAATCTGGCACGATCTGGAAGATGAGAGATT
>raw_data/181217_C2CL7/11_merged|reference Acc_ch_v3_motif_mod_final_jobs_028_028405_data_consensus|length 79|copies 1
ACCGTGTAATCTGGCACGATCTGGAAGATGAGAGATTGGCAATTGAAAAAGCTATTCCTACAGTCAAATCTATTTTTGG
>raw_data/181217_C2CL7/11_merged|reference Acc_ch_v3_motif_mod_final_jobs_028_028405_data_consensus|length 76|copies 1
ACCGTTATCCAAGACGGCTACCTGGTCCTCAGCCCTGACTGCCACAAGAGAGCCCATTCTGAATCTAAAAGCCGGG
>raw_data/181217_C2CL7/11_merged|reference Acc_ch_v3_motif_mod_final_jobs_028_028405_data_consensus|length 56|copies 1
ACCGTTTACGATTCCTGTCACTCCAATTCCCTGCATGTAGCGGAAATTGTCTGACT
>raw_data/181217_C2CL7/11_merged|reference Acc_ch_v3_motif_mod_final_jobs_028_028405_data_consensus|length 30|copies 1
ACCTAACAGACAACGCGGTATTGAGGACAA
>raw_data/181217_C2CL7/11_merged|reference Acc_ch_v3_motif_mod_final_jobs_028_028405_data_consensus|length 46|copies 1
ACCTAACAGACAACGCGGTATTGAGGACAAAGACGAACCTTTCTCC
>raw_data/181217_C2CL7/11_merged|reference Acc_ch_v3_motif_mod_final_jobs_028_028405_data_consensus|length 66|copies 1
ACCTAAGAGCTTAAATGATCCCTCAACGCCCAACTGACTGATTTCTTCGGTTAAATTATTTTTTTC
>raw_data/181217_C2CL7/11_merged|reference Acc_ch_v3_motif_mod_final_jobs_028_028405_data_consensus|length 67|copies 1
ACCTACACAATCCATAGTAGAGCGGTATATCCAACTCAAAGCCTGTAAGGATGTGGATGAGATTATC
>raw_data/181217_C2CL7/11_merged|reference Acc_ch_v3_motif_mod_final_jobs_028_028405_data_consensus|length 36|copies 2
ACCTACCAGAATGCTGGATCATAATGGGGACCTGCG
>raw_data/181217_C2CL7/11_merged|reference Acc_ch_v3_motif_mod_final_jobs_028_028405_data_consensus|length 69|copies 8
ACCTACGGGAAACCTGGATCCCGAAACATCCAACGATATTATGACGCTCCTCAAAAATCTGGCTGAAGC
>raw_data/181217_C2CL7/11_merged|reference Acc_ch_v3_motif_mod_final_jobs_028_028405_data_consensus|length 76|copies 1
ACCTACTGTCCTACCCGATCTATACAAGGCCGGAGACTTACAAAGGTTTATCAGTTCCCAAGATATTACTCAGCGG
>raw_data/181217_C2CL7/11_merged|reference Acc_ch_v3_motif_mod_final_jobs_028_028405_data_consensus|length 52|copies 2
ACCTAGATATTCAGGAAACCAAGCTTAGTTTAGATCTGGCTTATCAGAATGC
>raw_data/181217_C2CL7/11_merged|reference Acc_ch_v3_motif_mod_final_jobs_028_028405_data_consensus|length 57|copies 1
ACCTATATACCGGTACCGGGACTATTGCCCAATATGTGGCGCGAAATGCAAAGCAGG
>raw_data/181217_C2CL7/11_merged|reference Acc_ch_v3_motif_mod_final_jobs_028_028405_data_consensus|length 60|copies 1
ACCTATATACCGGTACCGGGACTATTGCCCAATATGTGGCGCGAAATGCAAAGCAGGTTA
>raw_data/181217_C2CL7/11_merged|reference Acc_ch_v3_motif_mod_final_jobs_028_028405_data_consensus|length 38|copies 1
ACCTATTATGTGATGCAACTTAACCTTTTGCTGGCAAC
>raw_data/181217_C2CL7/11_merged|reference Acc_ch_v3_motif_mod_final_jobs_028_028405_data_consensus|length 67|copies 1
ACCTATTATGTGATGCAACTTAACCTTTTGCTGGCAACGGTCATCTATTGGATCAGTCATTTTCTGG
>raw_data/181217_C2CL7/11_merged|reference Acc_ch_v3_motif_mod_final_jobs_028_028405_data_consensus|length 69|copies 1
ACCTATTATGTGATGCAACTTAACCTTTTGCTGGCAACGGTCATCTATTGGATCAGTCATTTTCTGGGC
>raw_data/181217_C2CL7/11_merged|reference Acc_ch_v3_motif_mod_final_jobs_028_028405_data_consensus|length 41|copies 3
ACCTCAAGTTCGATTTTTACAGCAAATACCTCCAGGGTCAA
>raw_data/181217_C2CL7/11_merged|reference Acc_ch_v3_motif_mod_final_jobs_028_028405_data_consensus|length 64|copies 1
ACCTCAAGTTCGATTTTTACAGCAAATACCTCCAGGGTCAACAAGAGCAGCGCGCGCTCAATAA
>raw_data/181217_C2CL7/11_merged|reference Acc_ch_v3_motif_mod_final_jobs_028_028405_data_consensus|length 68|copies 1
ACCTCAAGTTCGATTTTTACAGCAAATACCTCCAGGGTCAACAAGAGCAGCGCGCGCTCAATAAAAGA
>raw_data/181217_C2CL7/11_merged|reference Acc_ch_v3_motif_mod_final_jobs_028_028405_data_consensus|length 69|copies 1
ACCTCAAGTTCGATTTTTACAGCAAATACCTCCAGGGTCAACAAGAGCAGCGCGCGCTCAATAAAAGAG
>raw_data/181217_C2CL7/11_merged|reference Acc_ch_v3_motif_mod_final_jobs_028_028405_data_consensus|length 70|copies 1
ACCTCAGCATTTTCACGGCTCGGGCAATGGCGCACATACATCGAAAACTGAAACAAGGTAAAACCATCAT
>raw_data/181217_C2CL7/11_merged|reference Acc_ch_v3_motif_mod_final_jobs_028_028405_data_consensus|length 30|copies 5
ACCTCCATCTTCCCGCGATTCCAAAAGTCA
>raw_data/181217_C2CL7/11_merged|reference Acc_ch_v3_motif_mod_final_jobs_028_028405_data_consensus|length 30|copies 7
ACCTCCATCTTCCCGCGATTCCAAAAGTGA
>raw_data/181217_C2CL7/11_merged|reference Acc_ch_v3_motif_mod_final_jobs_028_028405_data_consensus|length 73|copies 1
ACCTCCATCTTCCCGCGATTCCAAAAGTGAAAAAACTGCCCACTATTTTAAGCCGTAAAGAAATCTGGCGAAT
>raw_data/181217_C2CL7/11_merged|reference Acc_ch_v3_motif_mod_final_jobs_028_028405_data_consensus|length 30|copies 1
ACCTCCATCTTCCCGCGATTTAAAAACTGA
>raw_data/181217_C2CL7/11_merged|reference Acc_ch_v3_motif_mod_final_jobs_028_028405_data_consensus|length 36|copies 1
ACCTCCGGTTTAAGAGGATCCAACTCCGGCTCCTGA
>raw_data/181217_C2CL7/11_merged|reference Acc_ch_v3_motif_mod_final_jobs_028_028405_data_consensus|length 30|copies 24
ACCTCCTGCAAATCGCGGCCACGCTCCTGT
>raw_data/181217_C2CL7/11_merged|reference Acc_ch_v3_motif_mod_final_jobs_028_028405_data_consensus|length 63|copies 1
ACCTCGCGATATTGGATTGCAAATGTAAGGTAATAATTTTAGTAAGCAAGCTTTATTTTGGTT
>raw_data/181217_C2CL7/11_merged|reference Acc_ch_v3_motif_mod_final_jobs_028_028405_data_consensus|length 36|copies 1
ACCTCGTAGTAACCGGGATCTGAATAATCAACAGTA
>raw_data/181217_C2CL7/11_merged|reference Acc_ch_v3_motif_mod_final_jobs_028_028405_data_consensus|length 37|copies 1
ACCTCGTAGTAACCGGGATCTGAATAATCAACAGTAT
>raw_data/181217_C2CL7/11_merged|reference Acc_ch_v3_motif_mod_final_jobs_028_028405_data_consensus|length 31|copies 1
ACCTCTTGCAAACCCGCGATGGGAAAGGCGT
>raw_data/181217_C2CL7/11_merged|reference Acc_ch_v3_motif_mod_final_jobs_028_028405_data_consensus|length 51|copies 1
ACCTGAAAACTTCACAGGATCTTTTCCTCGGTTTTCAAAACGGGACATTTG
>raw_data/181217_C2CL7/11_merged|reference Acc_ch_v3_motif_mod_final_jobs_028_028405_data_consensus|length 43|copies 1
ACCTGAATGATGTCCCGGCATGGATTAATATCATCTACCTTAA
>raw_data/181217_C2CL7/11_merged|reference Acc_ch_v3_motif_mod_final_jobs_028_028405_data_consensus|length 37|copies 1
ACCTGAGACTGATTCTTGATCTGGAGCCTGTTGAGAA
>raw_data/181217_C2CL7/11_merged|reference Acc_ch_v3_motif_mod_final_jobs_028_028405_data_consensus|length 68|copies 1
ACCTGAGTAGTGGTTCGGGAATATTAGCCATTTTTTTACCCGCCAACATTAGTCTAAAAAAAAGATCA
>raw_data/181217_C2CL7/11_merged|reference Acc_ch_v3_motif_mod_final_jobs_028_028405_data_consensus|length 73|copies 1
ACCTGATCAGCATCCGTTGTATTGATTAACCGACCATCTTTTATCCATACAATATAAGGGATACCATTATGTG
>raw_data/181217_C2CL7/11_merged|reference Acc_ch_v3_motif_mod_final_jobs_028_028405_data_consensus|length 59|copies 1
ACCTGATCTTTGCCGATGTAATGAGCCATATCAAAAATCTGTCGCGGAAATCCATAACG
>raw_data/181217_C2CL7/11_merged|reference Acc_ch_v3_motif_mod_final_jobs_028_028405_data_consensus|length 54|copies 1
ACCTGATTTCTAATGATGAATCTCAAAGTAATTGGATCGGGGTCCCGTGGAAAT
>raw_data/181217_C2CL7/11_merged|reference Acc_ch_v3_motif_mod_final_jobs_028_028405_data_consensus|length 37|copies 1
ACCTGCAAACATTACACGATCCAGCGCTTCTACCTCG
>raw_data/181217_C2CL7/11_merged|reference Acc_ch_v3_motif_mod_final_jobs_028_028405_data_consensus|length 38|copies 1
ACCTGCAAACATTACACGATCCAGCGCTTCTACCTCGT
>raw_data/181217_C2CL7/11_merged|reference Acc_ch_v3_motif_mod_final_jobs_028_028405_data_consensus|length 80|copies 1
ACCTGCAATGATGAATCCTTTGCTTCTGTTGAAAACCTGGAAGTTGTAAAGAAAATCCCTGCTGAAAGCGTCCCTCTATA
>raw_data/181217_C2CL7/11_merged|reference Acc_ch_v3_motif_mod_final_jobs_028_028405_data_consensus|length 50|copies 1
ACCTGCAGTTTCGGATGCTTGATTCTTTCATACTTGAGCCTGGTGAGCGC
>raw_data/181217_C2CL7/11_merged|reference Acc_ch_v3_motif_mod_final_jobs_028_028405_data_consensus|length 59|copies 1
ACCTGCAGTTTCGGATGCTTGATTCTTTCATACTTGAGCCTGGTGAGCGCCTTTCCGAC
>raw_data/181217_C2CL7/11_merged|reference Acc_ch_v3_motif_mod_final_jobs_028_028405_data_consensus|length 33|copies 3
ACCTGCATGGTTATGTCGCGAAGCCGGAAGGTG
>raw_data/181217_C2CL7/11_merged|reference Acc_ch_v3_motif_mod_final_jobs_028_028405_data_consensus|length 57|copies 1
ACCTGCGGCTGAAAAAATAATATAATCCCTACAAAAAGATCCAGCAAAGCACCTACC
>raw_data/181217_C2CL7/11_merged|reference Acc_ch_v3_motif_mod_final_jobs_028_028405_data_consensus|length 35|copies 1
ACCTGCTGGAAAATCAGCAGGAAGCACTTCTAATA
>raw_data/181217_C2CL7/11_merged|reference Acc_ch_v3_motif_mod_final_jobs_028_028405_data_consensus|length 36|copies 25
ACCTGCTTCATCACGAGATCCTGAGTTCTCTCGATA
>raw_data/181217_C2CL7/11_merged|reference Acc_ch_v3_motif_mod_final_jobs_028_028405_data_consensus|length 36|copies 2
ACCTGGATATATTTCTGATCCGGATGCTTGCGCCCA
>raw_data/181217_C2CL7/11_merged|reference Acc_ch_v3_motif_mod_final_jobs_028_028405_data_consensus|length 31|copies 3
ACCTGGATATCATCCGCGGACAGTTTTTGCC
>raw_data/181217_C2CL7/11_merged|reference Acc_ch_v3_motif_mod_final_jobs_028_028405_data_consensus|length 61|copies 1
ACCTGGCTTAATGGTCCATTAATTACATTTGTGAAGTTTGCTTTTGATTTGGATACAGACT
>raw_data/181217_C2CL7/11_merged|reference Acc_ch_v3_motif_mod_final_jobs_028_028405_data_consensus|length 67|copies 51
ACCTGTACTTCTGCGTGGAAATCTTCCGGGAATAATGGCCTAAGAACTCTGTCTACCAAACGCATGG
>raw_data/181217_C2CL7/11_merged|reference Acc_ch_v3_motif_mod_final_jobs_028_028405_data_consensus|length 73|copies 1
ACCTGTACTTCTGCGTGGAAATCTTCCGGGAATAATGGCCTAAGAACTCTGTCTACCAAACGCATGGTTAAAA
>raw_data/181217_C2CL7/11_merged|reference Acc_ch_v3_motif_mod_final_jobs_028_028405_data_consensus|length 58|copies 2
ACCTGTCCCGCCAATGCAGTTCAGGAAGTGAAAGCCATTGCCGATTATATTTCGCCGG
>raw_data/181217_C2CL7/11_merged|reference Acc_ch_v3_motif_mod_final_jobs_028_028405_data_consensus|length 64|copies 1
ACCTGTCCCGCCAATGCAGTTCAGGAAGTGAAAGCCATTGCCGATTATATTTCGCCGGTTTTTG
>raw_data/181217_C2CL7/11_merged|reference Acc_ch_v3_motif_mod_final_jobs_028_028405_data_consensus|length 65|copies 18
ACCTGTCCCGCCAATGCAGTTCAGGAAGTGAAAGCCATTGCCGATTATATTTCGCCGGTTTTTGG
>raw_data/181217_C2CL7/11_merged|reference Acc_ch_v3_motif_mod_final_jobs_028_028405_data_consensus|length 66|copies 1
ACCTGTCCCGCCAATGCAGTTCAGGAAGTGAAAGCCATTGCCGATTATATTTCGCCGGTTTTTGGT
>raw_data/181217_C2CL7/11_merged|reference Acc_ch_v3_motif_mod_final_jobs_028_028405_data_consensus|length 72|copies 40
ACCTGTCCCGCCAATGCAGTTCAGGAAGTGAAAGCCATTGCCGATTATATTTCGCCGGTTTTTGGTGGGAAG
>raw_data/181217_C2CL7/11_merged|reference Acc_ch_v3_motif_mod_final_jobs_028_028405_data_consensus|length 76|copies 1
ACCTGTCCCGCCAATGCAGTTCAGGAAGTGAAAGCCATTGCCGATTATATTTCGCCGGTTTTTGGTGGGAAGGGCG
>raw_data/181217_C2CL7/11_merged|reference Acc_ch_v3_motif_mod_final_jobs_028_028405_data_consensus|length 40|copies 1
ACCTGTTCGATCTCCGCGGAGATCTGGCTGCTTTTTCCCC
>raw_data/181217_C2CL7/11_merged|reference Acc_ch_v3_motif_mod_final_jobs_028_028405_data_consensus|length 37|copies 1
ACCTGTTGCGAGCATGGGATCGGCGACAATTAAAGGG
>raw_data/181217_C2CL7/11_merged|reference Acc_ch_v3_motif_mod_final_jobs_028_028405_data_consensus|length 31|copies 3
ACCTGTTGGAGCTGCGCGCTTCCGGGAATAA
>raw_data/181217_C2CL7/11_merged|reference Acc_ch_v3_motif_mod_final_jobs_028_028405_data_consensus|length 58|copies 1
ACCTGTTTTTTTGTTGGGCTAACAAGACGGCAGTGGCTTTTCCTATTCCGGAAGTGGC
>raw_data/181217_C2CL7/11_merged|reference Acc_ch_v3_motif_mod_final_jobs_028_028405_data_consensus|length 54|copies 1
ACCTTAATCCTAAAGCAACGCCTTTGCGTGGCGATAATCTTAAAAATTTTAAAG
>raw_data/181217_C2CL7/11_merged|reference Acc_ch_v3_motif_mod_final_jobs_028_028405_data_consensus|length 45|copies 1
ACCTTAGATCTAAAAAACGATTTGCTACTGGCACTTTTGAGAAAT
>raw_data/181217_C2CL7/11_merged|reference Acc_ch_v3_motif_mod_final_jobs_028_028405_data_consensus|length 32|copies 1
ACCTTATGAATTGATCTTGCAGCATGTTTGGT
>raw_data/181217_C2CL7/11_merged|reference Acc_ch_v3_motif_mod_final_jobs_028_028405_data_consensus|length 74|copies 3
ACCTTCAAAAATGGCGCGGTCCTCTGCAAAAGCTATTTTCTCTGCAGCGTCTTTTAACGGCTGCCAGTCTGAGT
>raw_data/181217_C2CL7/11_merged|reference Acc_ch_v3_motif_mod_final_jobs_028_028405_data_consensus|length 31|copies 1
ACCTTCAACCCGATCGGGAAGGACAAATGTG
>raw_data/181217_C2CL7/11_merged|reference Acc_ch_v3_motif_mod_final_jobs_028_028405_data_consensus|length 75|copies 1
ACCTTCCATAATTTCGGCATTCTTACCAATGTATATTTTCCCGGAATTACAGTTCAAGGTACAAAATTCGATGCT
>raw_data/181217_C2CL7/11_merged|reference Acc_ch_v3_motif_mod_final_jobs_028_028405_data_consensus|length 60|copies 1
ACCTTCCGATTATTCTATGGAATGAGTTCTCAGACAGCGATGGATAAACATTCCGGTGGT
>raw_data/181217_C2CL7/11_merged|reference Acc_ch_v3_motif_mod_final_jobs_028_028405_data_consensus|length 50|copies 1
ACCTTCCTGAAGTTTTGCTTCCAGCTCATCCAGGTTATTCATATAGTATG
>raw_data/181217_C2CL7/11_merged|reference Acc_ch_v3_motif_mod_final_jobs_028_028405_data_consensus|length 73|copies 1
ACCTTCGGTACCACCAAATTCATCAATAACAATAGCCATATGTTGCTTCTTGAGCTGGAATACTTTGAGAAGA
>raw_data/181217_C2CL7/11_merged|reference Acc_ch_v3_motif_mod_final_jobs_028_028405_data_consensus|length 62|copies 3
ACCTTCTGCTGGCTTTCCTGTTTCCCAATTCCCTCTACCAAAAAGTCTCCTTGAGTCTTTAT
>raw_data/181217_C2CL7/11_merged|reference Acc_ch_v3_motif_mod_final_jobs_028_028405_data_consensus|length 39|copies 1
ACCTTCTTATACGCCACCACCGCCACCGCCATCTACAGG
>raw_data/181217_C2CL7/11_merged|reference Acc_ch_v3_motif_mod_final_jobs_028_028405_data_consensus|length 31|copies 10
ACCTTGAGACAGCGCGCGATCTATAGGAGTA
>raw_data/181217_C2CL7/11_merged|reference Acc_ch_v3_motif_mod_final_jobs_028_028405_data_consensus|length 32|copies 1
ACCTTGAGACAGCGCGCGATCTATAGGAGTAA
>raw_data/181217_C2CL7/11_merged|reference Acc_ch_v3_motif_mod_final_jobs_028_028405_data_consensus|length 71|copies 1
ACCTTGGAGAACTATCATCGTTTCTCCGAAAGCTGAAGTAGTTTTGGATTCTAAAATGTTGTTTAACCTTA
>raw_data/181217_C2CL7/11_merged|reference Acc_ch_v3_motif_mod_final_jobs_028_028405_data_consensus|length 74|copies 1
ACCTTGGCAGCTGTCTCTGCACCATCGCTGGAGATGGAAACCTGAAAATTGCCAAAGTCGCCGAGCTTGACGAT
>raw_data/181217_C2CL7/11_merged|reference Acc_ch_v3_motif_mod_final_jobs_028_028405_data_consensus|length 47|copies 1
ACCTTTTAAACCTGCTGTAGAGGCAACATTCACTATATCGCCCTGCC
>raw_data/181217_C2CL7/11_merged|reference Acc_ch_v3_motif_mod_final_jobs_028_028405_data_consensus|length 69|copies 1
ACCTTTTGGTCTTCCCAGGTGTGTCATAAGAATTACAGATCCGCCATCTTTTAAGATTTTATCTACAGT
>raw_data/181217_C2CL7/11_merged|reference Acc_ch_v3_motif_mod_final_jobs_028_028405_data_consensus|length 63|copies 1
ACCTTTTTCTGGCGATTATATTAGTAGCGGTGGTGATGTTGTTGTTCTTACACAATATCCGTA
>raw_data/181217_C2CL7/11_merged|reference Acc_ch_v3_motif_mod_final_jobs_028_028405_data_consensus|length 30|copies 2
ACGAAAATACGTGCGCGTTTCCCTTGGCGG
>raw_data/181217_C2CL7/11_merged|reference Acc_ch_v3_motif_mod_final_jobs_028_028405_data_consensus|length 77|copies 1
ACGAAAATACGTGCGCGTTTCCCTTGGCGGCTTGCACGATGAGAGCGAAATCCGTGGACATCGGAAAACTTACATTG
>raw_data/181217_C2CL7/11_merged|reference Acc_ch_v3_motif_mod_final_jobs_028_028405_data_consensus|length 70|copies 1
ACGAAAATGGCACTCAACCAGATTATTTTGTTTCAAAATTCATTTACAATACAGACGATGACACTTACAC
>raw_data/181217_C2CL7/11_merged|reference Acc_ch_v3_motif_mod_final_jobs_028_028405_data_consensus|length 31|copies 2
ACGAAAGAGCCACCGCGGAATAAATACGGCA
>raw_data/181217_C2CL7/11_merged|reference Acc_ch_v3_motif_mod_final_jobs_028_028405_data_consensus|length 35|copies 1
ACGAAATTGCTTTTTTCTTTGAAAAAATGATGACG
>raw_data/181217_C2CL7/11_merged|reference Acc_ch_v3_motif_mod_final_jobs_028_028405_data_consensus|length 46|copies 1
ACGAACAAGGTTCATTTTGAATATCAGATCCTGTTCTATATCATTT
>raw_data/181217_C2CL7/11_merged|reference Acc_ch_v3_motif_mod_final_jobs_028_028405_data_consensus|length 79|copies 1
ACGAAGAATATCAATTATTGATTGCTGAATTGGAAGGGAAAATAATAGGATTTGATTTTGATCCTGTCCCCAGGCACCA
>raw_data/181217_C2CL7/11_merged|reference Acc_ch_v3_motif_mod_final_jobs_028_028405_data_consensus|length 61|copies 1
ACGAAGGATATGAAGGAGAATGGGAAATTCCAAGACGTGATGATCATGACTTTTTCCGAGT
>raw_data/181217_C2CL7/11_merged|reference Acc_ch_v3_motif_mod_final_jobs_028_028405_data_consensus|length 31|copies 5
ACGACCCAAGTGGCCGCGCTGTAAAAGTCCA
>raw_data/181217_C2CL7/11_merged|reference Acc_ch_v3_motif_mod_final_jobs_028_028405_data_consensus|length 32|copies 1
ACGACCCAAGTGGCCGCGCTGTAAAAGTCCAC
>raw_data/181217_C2CL7/11_merged|reference Acc_ch_v3_motif_mod_final_jobs_028_028405_data_consensus|length 58|copies 1
ACGACCCAAGTGGCCGCGCTGTAAAAGTCCACGAAACAGCTTACTAACAATTACTAAC
>raw_data/181217_C2CL7/11_merged|reference Acc_ch_v3_motif_mod_final_jobs_028_028405_data_consensus|length 55|copies 1
ACGACGAGAGGCATATTTCTATACCACTTTCTACGCTCCAGCAGATGAAGAAAAG
>raw_data/181217_C2CL7/11_merged|reference Acc_ch_v3_motif_mod_final_jobs_028_028405_data_consensus|length 79|copies 1
ACGACGCCTTCAAACTGTTTACCGCCCAAAGCGTCAGCGGTCATGATCATTTTTTCTCCGATCCTGATATTTGGCATCT
>raw_data/181217_C2CL7/11_merged|reference Acc_ch_v3_motif_mod_final_jobs_028_028405_data_consensus|length 34|copies 1
ACGACTTTATTCAGGATCTGGAAAATAACCAAGG
>raw_data/181217_C2CL7/11_merged|reference Acc_ch_v3_motif_mod_final_jobs_028_028405_data_consensus|length 70|copies 1
ACGAGAAAAAATACAACGCAACACAATTGTTGGATGTGACGAGTTTCAGTTGGAAAGAAGTTTTCATTCA
>raw_data/181217_C2CL7/11_merged|reference Acc_ch_v3_motif_mod_final_jobs_028_028405_data_consensus|length 79|copies 1
ACGAGATTATAGAAAGCTACAGACTGGCAAGGATTTCCCGTGAGATGAGTTATTTGGGAAGGCGCGAAGTCCTTACAGG
>raw_data/181217_C2CL7/11_merged|reference Acc_ch_v3_motif_mod_final_jobs_028_028405_data_consensus|length 69|copies 1
ACGAGCAAAAGTTCATTGAAGAATGTATCAAGCCGGGCGATAAAGTTAAGATCACGCTCGCTTACGAAG
>raw_data/181217_C2CL7/11_merged|reference Acc_ch_v3_motif_mod_final_jobs_028_028405_data_consensus|length 46|copies 1
ACGAGGAATTTAACCTGTTGCAAGCTGCGCTTAATATCGAGGAAAG
>raw_data/181217_C2CL7/11_merged|reference Acc_ch_v3_motif_mod_final_jobs_028_028405_data_consensus|length 37|copies 2
ACGAGGCACTTTTTCTTGATCCGGTAATGCGGAATAT
>raw_data/181217_C2CL7/11_merged|reference Acc_ch_v3_motif_mod_final_jobs_028_028405_data_consensus|length 38|copies 1
ACGAGGCACTTTTTCTTGATCCGGTAATGCGGAATATC
>raw_data/181217_C2CL7/11_merged|reference Acc_ch_v3_motif_mod_final_jobs_028_028405_data_consensus|length 39|copies 1
ACGATAAAATACCTGGACGGATCCAGTGCCCGTCCTTCC
>raw_data/181217_C2CL7/11_merged|reference Acc_ch_v3_motif_mod_final_jobs_028_028405_data_consensus|length 80|copies 1
ACGATACTTTCGCTAAGATCTTTTCCTCTGGTTGGGGAAGTAGTATCAAATGGCACTTCTGAACCTATCGACAACAAAGT
>raw_data/181217_C2CL7/11_merged|reference Acc_ch_v3_motif_mod_final_jobs_028_028405_data_consensus|length 70|copies 1
ACGATAGAAGTTGGCCCGTTTGAGTTTCATGATAAAATTCCTTTGAAGAAAAACTATGCTGAGAAAGGCG
>raw_data/181217_C2CL7/11_merged|reference Acc_ch_v3_motif_mod_final_jobs_028_028405_data_consensus|length 48|copies 1
ACGATAGAGACCAATAAGAATTTGTATGTGCTGCTCAGCCAGTTTAAT
>raw_data/181217_C2CL7/11_merged|reference Acc_ch_v3_motif_mod_final_jobs_028_028405_data_consensus|length 66|copies 1
ACGATAGTTCCAAATGTGCTTATATTGCCAACAGTTCAACCAACAGTTCGCGTCAATGGTACTCTG
>raw_data/181217_C2CL7/11_merged|reference Acc_ch_v3_motif_mod_final_jobs_028_028405_data_consensus|length 35|copies 1
ACGATATCGGATTCAGGATCTGGGGAACAGAAGGG
>raw_data/181217_C2CL7/11_merged|reference Acc_ch_v3_motif_mod_final_jobs_028_028405_data_consensus|length 36|copies 6
ACGATATCGGATTCAGGATCTGGGGAACAGAAGGGA
>raw_data/181217_C2CL7/11_merged|reference Acc_ch_v3_motif_mod_final_jobs_028_028405_data_consensus|length 37|copies 1
ACGATATTATGACGCTCCTCAAAAATCTGGCTGAAGC
>raw_data/181217_C2CL7/11_merged|reference Acc_ch_v3_motif_mod_final_jobs_028_028405_data_consensus|length 64|copies 1
ACGATTACCTTTTTTACCTTCAGAAAAAATCTAAATCTCCATCGCAATCGTATTTTAAACACAC
>raw_data/181217_C2CL7/11_merged|reference Acc_ch_v3_motif_mod_final_jobs_028_028405_data_consensus|length 64|copies 1
ACGATTATCAATGAAGCTTTAGAGAAAGGTTATACAGAACCAGACCCGCGAGAAGATTTATCCG
>raw_data/181217_C2CL7/11_merged|reference Acc_ch_v3_motif_mod_final_jobs_028_028405_data_consensus|length 36|copies 2
ACGATTCCAAGTACAGGATCGTATTTTTTGGGAATG
>raw_data/181217_C2CL7/11_merged|reference Acc_ch_v3_motif_mod_final_jobs_028_028405_data_consensus|length 52|copies 1
ACGATTTGGTCAAGGAAACCTATGGTGCAAAGATCTTTTGGAGACATCATAT
>raw_data/181217_C2CL7/11_merged|reference Acc_ch_v3_motif_mod_final_jobs_028_028405_data_consensus|length 66|copies 1
ACGCAAAAGCTCAGTCTGCAAACTATCCGTTTTGTACGATAGAACCTAATCTTGGAACTGTATCTG
>raw_data/181217_C2CL7/11_merged|reference Acc_ch_v3_motif_mod_final_jobs_028_028405_data_consensus|length 30|copies 9
ACGCACGAAAGCACGCGCAAAACCAAGACC
>raw_data/181217_C2CL7/11_merged|reference Acc_ch_v3_motif_mod_final_jobs_028_028405_data_consensus|length 72|copies 1
ACGCACGCTTTAGTCAAAGGAATTGACCGTTTTATCGAGGAAGATGCCGAAGAAGCGCGTCAAAATTCTAAA
>raw_data/181217_C2CL7/11_merged|reference Acc_ch_v3_motif_mod_final_jobs_028_028405_data_consensus|length 36|copies 3
ACGCATAATCTTGCCGGATCTGGTTTTTGGCAATCC
>raw_data/181217_C2CL7/11_merged|reference Acc_ch_v3_motif_mod_final_jobs_028_028405_data_consensus|length 30|copies 1
ACGCATCAGCAGTCGCGACAGGTAAAGCAT
>raw_data/181217_C2CL7/11_merged|reference Acc_ch_v3_motif_mod_final_jobs_028_028405_data_consensus|length 69|copies 8
ACGCATCATAGATCTGGATCTTAAGAAAAATGACACCCAACCTTACGAAGGAATTTTACATTTAGACTG
>raw_data/181217_C2CL7/11_merged|reference Acc_ch_v3_motif_mod_final_jobs_028_028405_data_consensus|length 36|copies 1
ACGCCAAGATCCCCAAGATCATACACGGCTACAACA
>raw_data/181217_C2CL7/11_merged|reference Acc_ch_v3_motif_mod_final_jobs_028_028405_data_consensus|length 80|copies 1
ACGCCAAGATCCCCAAGATCATACACGGCTACAACAAAAAACCTGAAATTGCCAGTACACTTTTGGCAGCAGGCTTTTAC
>raw_data/181217_C2CL7/11_merged|reference Acc_ch_v3_motif_mod_final_jobs_028_028405_data_consensus|length 44|copies 1
ACGCCATAGCGTTCGGGATCGGTCACATGATACGCGAATACCAC
>raw_data/181217_C2CL7/11_merged|reference Acc_ch_v3_motif_mod_final_jobs_028_028405_data_consensus|length 49|copies 2
ACGCCATAGCGTTCGGGATCGGTCACATGATACGCGAATACCACACCGC
>raw_data/181217_C2CL7/11_merged|reference Acc_ch_v3_motif_mod_final_jobs_028_028405_data_consensus|length 37|copies 1
ACGCCCAATTATCCTGAGATCCAATACGAGTCGGACA
>raw_data/181217_C2CL7/11_merged|reference Acc_ch_v3_motif_mod_final_jobs_028_028405_data_consensus|length 56|copies 1
ACGCCCACGCAGACAATCCCGAGCTGGCAAGAGCAAAAGAATTGGGTCTGAAGATC
>raw_data/181217_C2CL7/11_merged|reference Acc_ch_v3_motif_mod_final_jobs_028_028405_data_consensus|length 37|copies 2
ACGCCGCCGCTGCTAAGATCGCAGGCCAGTACAAACA
>raw_data/181217_C2CL7/11_merged|reference Acc_ch_v3_motif_mod_final_jobs_028_028405_data_consensus|length 68|copies 1
ACGCCGCCTTCTTCCAGCTTTTTTTCTATGCTGCCAATTCTCAGCTGGCTGGGTCCCACGCCTTCCAT
>raw_data/181217_C2CL7/11_merged|reference Acc_ch_v3_motif_mod_final_jobs_028_028405_data_consensus|length 49|copies 1
ACGCCGGGGTGTGGGCGAAACAAACTGAAACCCGCGAAAAATTCCTTGA
>raw_data/181217_C2CL7/11_merged|reference Acc_ch_v3_motif_mod_final_jobs_028_028405_data_consensus|length 48|copies 1
ACGCCTGATGTAAGAGACCAGACATGTAGATCATGGATTTCCTTGATT
>raw_data/181217_C2CL7/11_merged|reference Acc_ch_v3_motif_mod_final_jobs_028_028405_data_consensus|length 31|copies 1
ACGCCTGTTGACACTTCGATCCCGCTGAAAG
>raw_data/181217_C2CL7/11_merged|reference Acc_ch_v3_motif_mod_final_jobs_028_028405_data_consensus|length 37|copies 8
ACGCCTGTTGACACTTCGATCCCGCTGAAAGCCGGCA
>raw_data/181217_C2CL7/11_merged|reference Acc_ch_v3_motif_mod_final_jobs_028_028405_data_consensus|length 57|copies 7
ACGCCTGTTGACACTTCGATCCCGCTGAAAGCCGGCACCACGCGCTCACTCCCTGTT
>raw_data/181217_C2CL7/11_merged|reference Acc_ch_v3_motif_mod_final_jobs_028_028405_data_consensus|length 58|copies 1
ACGCCTGTTGACACTTCGATCCCGCTGAAAGCCGGCACCACGCGCTCACTCCCTGTTC
>raw_data/181217_C2CL7/11_merged|reference Acc_ch_v3_motif_mod_final_jobs_028_028405_data_consensus|length 31|copies 2
ACGCCTTATCATTCCGCGGATGAGTTTTATC
>raw_data/181217_C2CL7/11_merged|reference Acc_ch_v3_motif_mod_final_jobs_028_028405_data_consensus|length 32|copies 3
ACGCCTTATCATTCCGCGGATGAGTTTTATCA
>raw_data/181217_C2CL7/11_merged|reference Acc_ch_v3_motif_mod_final_jobs_028_028405_data_consensus|length 37|copies 6
ACGCCTTCATCTTCCATATCTTTTTTAACATCTACCG
>raw_data/181217_C2CL7/11_merged|reference Acc_ch_v3_motif_mod_final_jobs_028_028405_data_consensus|length 63|copies 1
ACGCCTTCATCTTCCATATCTTTTTTAACATCTACCGTGGCCTTTTCCTGATCAGGCGTATCC
>raw_data/181217_C2CL7/11_merged|reference Acc_ch_v3_motif_mod_final_jobs_028_028405_data_consensus|length 69|copies 2
ACGCCTTCATCTTCCATATCTTTTTTAACATCTACCGTGGCCTTTTCCTGATCAGGCGTATCCTCGTAC
>raw_data/181217_C2CL7/11_merged|reference Acc_ch_v3_motif_mod_final_jobs_028_028405_data_consensus|length 70|copies 5
ACGCCTTCATCTTCCATATCTTTTTTAACATCTACCGTGGCCTTTTCCTGATCAGGCGTATCCTCGTACA
>raw_data/181217_C2CL7/11_merged|reference Acc_ch_v3_motif_mod_final_jobs_028_028405_data_consensus|length 44|copies 1
ACGCGAACATCTACCTGATCTTTGCCGATGTAATGAGCCATATC
>raw_data/181217_C2CL7/11_merged|reference Acc_ch_v3_motif_mod_final_jobs_028_028405_data_consensus|length 45|copies 6
ACGCGAACATCTACCTGATCTTTGCCGATGTAATGAGCCATATCA
>raw_data/181217_C2CL7/11_merged|reference Acc_ch_v3_motif_mod_final_jobs_028_028405_data_consensus|length 60|copies 9
ACGCGAACATCTACCTGATCTTTGCCGATGTAATGAGCCATATCAAAAATCTGTCGCGGA
>raw_data/181217_C2CL7/11_merged|reference Acc_ch_v3_motif_mod_final_jobs_028_028405_data_consensus|length 69|copies 1
ACGCGAACATCTACCTGATCTTTGCCGATGTAATGAGCCATATCAAAAATCTGTCGCGGAAATCCATAA
>raw_data/181217_C2CL7/11_merged|reference Acc_ch_v3_motif_mod_final_jobs_028_028405_data_consensus|length 71|copies 10
ACGCGAACATCTACCTGATCTTTGCCGATGTAATGAGCCATATCAAAAATCTGTCGCGGAAATCCATAACG
>raw_data/181217_C2CL7/11_merged|reference Acc_ch_v3_motif_mod_final_jobs_028_028405_data_consensus|length 74|copies 1
ACGCGAACATCTACCTGATCTTTGCCGATGTAATGAGCCATATCAAAAATCTGTCGCGGAAATCCATAACGCGT
>raw_data/181217_C2CL7/11_merged|reference Acc_ch_v3_motif_mod_final_jobs_028_028405_data_consensus|length 77|copies 4
ACGCGAACATCTACCTGATCTTTGCCGATGTAATGAGCCATATCAAAAATCTGTCGCGGAAATCCATAACGCGTTCC
>raw_data/181217_C2CL7/11_merged|reference Acc_ch_v3_motif_mod_final_jobs_028_028405_data_consensus|length 79|copies 1
ACGCGAACATCTACCTGATCTTTGCCGATGTAATGAGCCATATCAAAAATCTGTCGCGGAAATCCATAACGCGTTCCAC
>raw_data/181217_C2CL7/11_merged|reference Acc_ch_v3_motif_mod_final_jobs_028_028405_data_consensus|length 80|copies 1
ACGCGAACATCTACCTGATCTTTGCCGATGTAATGAGCCATATCAAAAATCTGTCGCGGAAATCCATAACGCGTTCCACA
>raw_data/181217_C2CL7/11_merged|reference Acc_ch_v3_motif_mod_final_jobs_028_028405_data_consensus|length 36|copies 1
ACGCGAATGTGGACGTGATCACGCTGGGGCAATATT
>raw_data/181217_C2CL7/11_merged|reference Acc_ch_v3_motif_mod_final_jobs_028_028405_data_consensus|length 36|copies 2
ACGCGCGTCTTCGCCCGATCCTGATGACAACCATTG
>raw_data/181217_C2CL7/11_merged|reference Acc_ch_v3_motif_mod_final_jobs_028_028405_data_consensus|length 66|copies 1
ACGCGTGCCCGGTATAGCCGATATCTTCCAGACTGTCATGCAGTTTGCCCATTCTTTCAGCCGCCT
>raw_data/181217_C2CL7/11_merged|reference Acc_ch_v3_motif_mod_final_jobs_028_028405_data_consensus|length 31|copies 2
ACGCTCAAAGACATCGCGCTTGTAGCGGTCT
>raw_data/181217_C2CL7/11_merged|reference Acc_ch_v3_motif_mod_final_jobs_028_028405_data_consensus|length 39|copies 1
ACGCTCTCTCCTGCTCGGTTTCTCGTCTCTGCTGAATTT
>raw_data/181217_C2CL7/11_merged|reference Acc_ch_v3_motif_mod_final_jobs_028_028405_data_consensus|length 39|copies 2
ACGCTCTGGATGGCCTGGATCACGCGGTAGTTTTCTATT
>raw_data/181217_C2CL7/11_merged|reference Acc_ch_v3_motif_mod_final_jobs_028_028405_data_consensus|length 74|copies 1
ACGCTGCAAAATCTTCTGACTTCAGAAGACAGGCTTTCAAAAATAATATCAAAGTAAAAGTGGTAAAAAATACA
>raw_data/181217_C2CL7/11_merged|reference Acc_ch_v3_motif_mod_final_jobs_028_028405_data_consensus|length 30|copies 2
ACGGAGCTGGTGTCGCGCTGGACGTAGATT
>raw_data/181217_C2CL7/11_merged|reference Acc_ch_v3_motif_mod_final_jobs_028_028405_data_consensus|length 31|copies 1
ACGGAGCTGGTGTCGCGCTGGACGTAGATTT
>raw_data/181217_C2CL7/11_merged|reference Acc_ch_v3_motif_mod_final_jobs_028_028405_data_consensus|length 60|copies 1
ACGGAGTTAGCCGGTGCTTATTCGTATAGTACCTTCAGCTACTCTCACGAGAGTAGGTTT
>raw_data/181217_C2CL7/11_merged|reference Acc_ch_v3_motif_mod_final_jobs_028_028405_data_consensus|length 64|copies 3
ACGGAGTTAGCCGGTGCTTATTCGTATAGTACCTTCAGCTACTCTCACGAGAGTAGGTTTATCC
>raw_data/181217_C2CL7/11_merged|reference Acc_ch_v3_motif_mod_final_jobs_028_028405_data_consensus|length 32|copies 2
ACGGATAACCACGCCGCGCCCCGGATGGAACG
>raw_data/181217_C2CL7/11_merged|reference Acc_ch_v3_motif_mod_final_jobs_028_028405_data_consensus|length 31|copies 1
ACGGATAATAGGATCAGGATCTTTTGCCAGC
>raw_data/181217_C2CL7/11_merged|reference Acc_ch_v3_motif_mod_final_jobs_028_028405_data_consensus|length 32|copies 1
ACGGATAATAGGATCAGGATCTTTTGCCAGCA
>raw_data/181217_C2CL7/11_merged|reference Acc_ch_v3_motif_mod_final_jobs_028_028405_data_consensus|length 30|copies 1
ACGGCAGGAAAACGCGGGCTAAAATAGAGA
>raw_data/181217_C2CL7/11_merged|reference Acc_ch_v3_motif_mod_final_jobs_028_028405_data_consensus|length 61|copies 10
ACGGCAGGATTGCCACCTCGCAGTGCCGGATTCTCTGATTTAAGCGTGAGCAGCGTCTTAT
>raw_data/181217_C2CL7/11_merged|reference Acc_ch_v3_motif_mod_final_jobs_028_028405_data_consensus|length 30|copies 3
ACGGCATAATCTGCGCGGTGATGTTCGCCC
>raw_data/181217_C2CL7/11_merged|reference Acc_ch_v3_motif_mod_final_jobs_028_028405_data_consensus|length 31|copies 1
ACGGCATAATCTGCGCGGTGATGTTCGCCCA
>raw_data/181217_C2CL7/11_merged|reference Acc_ch_v3_motif_mod_final_jobs_028_028405_data_consensus|length 43|copies 12
ACGGCATAATCTGCGCGGTGATGTTCGCCCATTGCAAAAACAT
>raw_data/181217_C2CL7/11_merged|reference Acc_ch_v3_motif_mod_final_jobs_028_028405_data_consensus|length 30|copies 1
ACGGCCAGTGAAACGCGGCATTTTGAAAAG
>raw_data/181217_C2CL7/11_merged|reference Acc_ch_v3_motif_mod_final_jobs_028_028405_data_consensus|length 31|copies 1
ACGGCCAGTGAAACGCGGCATTTTGAAAAGC
>raw_data/181217_C2CL7/11_merged|reference Acc_ch_v3_motif_mod_final_jobs_028_028405_data_consensus|length 73|copies 1
ACGGCCATGTGGTGCAACCAGACCTTAAGAAACTAAGCCAGTGCAAAGCCAATGATCTGGTAAAACTAAGTTC
>raw_data/181217_C2CL7/11_merged|reference Acc_ch_v3_motif_mod_final_jobs_028_028405_data_consensus|length 67|copies 1
ACGGCCCTATGGGTTGTAAACTTCTTTTGTATAGGGATAAACCTACTCTCGTGAGAGTAGCTGAAGG
>raw_data/181217_C2CL7/11_merged|reference Acc_ch_v3_motif_mod_final_jobs_028_028405_data_consensus|length 53|copies 2
ACGGCCTCTGGTAAAAGGCACCACACAAAAAGTACACATGTTATCACAGCCTC
>raw_data/181217_C2CL7/11_merged|reference Acc_ch_v3_motif_mod_final_jobs_028_028405_data_consensus|length 36|copies 1
ACGGCCTTGGTATTTTGATCATATGTGCAGGGCTGG
>raw_data/181217_C2CL7/11_merged|reference Acc_ch_v3_motif_mod_final_jobs_028_028405_data_consensus|length 37|copies 1
ACGGCTCCTTCATCCATGATCAGGTAATTAAATCCGT
>raw_data/181217_C2CL7/11_merged|reference Acc_ch_v3_motif_mod_final_jobs_028_028405_data_consensus|length 37|copies 1
ACGGGAAAAGATACCGGGATCCACGAACTCGCAGAAA
>raw_data/181217_C2CL7/11_merged|reference Acc_ch_v3_motif_mod_final_jobs_028_028405_data_consensus|length 31|copies 2
ACGGGACTCGAACCCGCGACCTCCGCCGTGA
>raw_data/181217_C2CL7/11_merged|reference Acc_ch_v3_motif_mod_final_jobs_028_028405_data_consensus|length 73|copies 2
ACGGGATGAAACGTGCCAATATCATCATGGTGACCAAATGCCCGGATGATCTTACCGAAGAAAAAAAACAATA
>raw_data/181217_C2CL7/11_merged|reference Acc_ch_v3_motif_mod_final_jobs_028_028405_data_consensus|length 42|copies 1
ACGGGATGCGCGATGAGATCCTGAATTCGCCTATTAAGTCCT
>raw_data/181217_C2CL7/11_merged|reference Acc_ch_v3_motif_mod_final_jobs_028_028405_data_consensus|length 67|copies 1
ACGGGATGGATTACCGCGGAAATATGAATCTGCTGCCTAACCCAAGTGATCGGGTAGTGATGAAATT
>raw_data/181217_C2CL7/11_merged|reference Acc_ch_v3_motif_mod_final_jobs_028_028405_data_consensus|length 68|copies 3
ACGGGATGGATTACCGCGGAAATATGAATCTGCTGCCTAACCCAAGTGATCGGGTAGTGATGAAATTT
>raw_data/181217_C2CL7/11_merged|reference Acc_ch_v3_motif_mod_final_jobs_028_028405_data_consensus|length 73|copies 1
ACGGGATGGATTACCGCGGAAATATGAATCTGCTGCCTAACCCAAGTGATCGGGTAGTGATGAAATTTGGTTT
>raw_data/181217_C2CL7/11_merged|reference Acc_ch_v3_motif_mod_final_jobs_028_028405_data_consensus|length 71|copies 3
ACGGGATGGCCTGTGTGCACGCATTGTGTGTCCCTTTTATCTGCTGTATTTCTCGTATTTCAGGGTGCTGA
>raw_data/181217_C2CL7/11_merged|reference Acc_ch_v3_motif_mod_final_jobs_028_028405_data_consensus|length 74|copies 1
ACGGGATGGCCTGTGTGCACGCATTGTGTGTCCCTTTTATCTGCTGTATTTCTCGTATTTCAGGGTGCTGAGCA
>raw_data/181217_C2CL7/11_merged|reference Acc_ch_v3_motif_mod_final_jobs_028_028405_data_consensus|length 78|copies 1
ACGGGATGGGCTCGTCTGCACCGGTATAAAAATCGGTAATACTGCCTGTCCAGCACAATTGAAGCTCGCCATCCTTAT
>raw_data/181217_C2CL7/11_merged|reference Acc_ch_v3_motif_mod_final_jobs_028_028405_data_consensus|length 30|copies 1
ACGGGATTTTTATCGCGATTGGCCACAAAC
>raw_data/181217_C2CL7/11_merged|reference Acc_ch_v3_motif_mod_final_jobs_028_028405_data_consensus|length 71|copies 1
ACGGGATTTTTATCGCGATTGGCCACAAACCGAATACGGATCTGTTCAAAGGGCAGATAGACTTAGACGGG
>raw_data/181217_C2CL7/11_merged|reference Acc_ch_v3_motif_mod_final_jobs_028_028405_data_consensus|length 50|copies 1
ACGGGCATATATTTTCCCGGTATCCCAATCGATCCTGATATAATCAGCGT
>raw_data/181217_C2CL7/11_merged|reference Acc_ch_v3_motif_mod_final_jobs_028_028405_data_consensus|length 53|copies 1
ACGGGGTCGTAGCCAATATCCTTCTCAAAAAAACAGGAGGTAATGGCGGAGGT
>raw_data/181217_C2CL7/11_merged|reference Acc_ch_v3_motif_mod_final_jobs_028_028405_data_consensus|length 31|copies 1
ACGGGTATATGGCCCGCGAAAGAGGGGGCAT
>raw_data/181217_C2CL7/11_merged|reference Acc_ch_v3_motif_mod_final_jobs_028_028405_data_consensus|length 65|copies 1
ACGGTAATCCTTTTAAGAACCGTCTCAAAAATAGGCAGTTCAAAAGATCCTGGCGGCAAACCGTT
>raw_data/181217_C2CL7/11_merged|reference Acc_ch_v3_motif_mod_final_jobs_028_028405_data_consensus|length 69|copies 1
ACGGTAGAAATTTCTTGATCTATAACGGTAGCTTCTTTTCCCAGGCACCATTCTTAGACGATATTTTCA
>raw_data/181217_C2CL7/11_merged|reference Acc_ch_v3_motif_mod_final_jobs_028_028405_data_consensus|length 41|copies 1
ACGGTCAATAAAACCGTAACAGATCCTGCAGCCGAAGGCCA
>raw_data/181217_C2CL7/11_merged|reference Acc_ch_v3_motif_mod_final_jobs_028_028405_data_consensus|length 45|copies 1
ACGGTCTTAACGTGTTTTCTAACAGGAAGTATCTTAAATCTGCCA
>raw_data/181217_C2CL7/11_merged|reference Acc_ch_v3_motif_mod_final_jobs_028_028405_data_consensus|length 36|copies 1
ACGGTGAGGTTAAGCCTGACAGGATCCAGAAAAGTG
>raw_data/181217_C2CL7/11_merged|reference Acc_ch_v3_motif_mod_final_jobs_028_028405_data_consensus|length 31|copies 1
ACGGTGATATTCCACGCGATACAAATAGTTA
>raw_data/181217_C2CL7/11_merged|reference Acc_ch_v3_motif_mod_final_jobs_028_028405_data_consensus|length 30|copies 5
ACGGTGCCAATATCGCGGCCGTCCATGATA
>raw_data/181217_C2CL7/11_merged|reference Acc_ch_v3_motif_mod_final_jobs_028_028405_data_consensus|length 30|copies 5
ACGGTGCCGGGATCGCGATCTGTAATCTGC
>raw_data/181217_C2CL7/11_merged|reference Acc_ch_v3_motif_mod_final_jobs_028_028405_data_consensus|length 37|copies 2
ACGGTGTCTTTTTACAAGATCCAGAAACATTTGTGCA
>raw_data/181217_C2CL7/11_merged|reference Acc_ch_v3_motif_mod_final_jobs_028_028405_data_consensus|length 80|copies 1
ACGGTGTTTGCTCAGGTCAAAATCGATATCAGCGCGCAGCATTTCCTCTGCCAAAACCGGAATATCAAACCTGTTGGAGT
>raw_data/181217_C2CL7/11_merged|reference Acc_ch_v3_motif_mod_final_jobs_028_028405_data_consensus|length 37|copies 1
ACGGTTACCTGTTTTTTTACAGGCTCGTAAGTTGAGG
>raw_data/181217_C2CL7/11_merged|reference Acc_ch_v3_motif_mod_final_jobs_028_028405_data_consensus|length 31|copies 1
ACGGTTGGCGCTGTCGCGATTGATAAGGAAG
>raw_data/181217_C2CL7/11_merged|reference Acc_ch_v3_motif_mod_final_jobs_028_028405_data_consensus|length 59|copies 1
ACGGTTGTCCATCGCCGCTGGTAAACGGAAGCCGTGCTCTACCAAAACTTCTTTACGGC
>raw_data/181217_C2CL7/11_merged|reference Acc_ch_v3_motif_mod_final_jobs_028_028405_data_consensus|length 80|copies 5
ACGGTTTATATTTACCTGATCCTTAAATACAGCGACTTTGTGCCCTGCTCCTGTGGCGGCATCCTGGAGAAAATGGGATG
>raw_data/181217_C2CL7/11_merged|reference Acc_ch_v3_motif_mod_final_jobs_028_028405_data_consensus|length 57|copies 1
ACGTAAATGCTCTTTGGATCTCTGGCTGCTGATTCATTTTATCAATAAAATCATTGG
>raw_data/181217_C2CL7/11_merged|reference Acc_ch_v3_motif_mod_final_jobs_028_028405_data_consensus|length 58|copies 1
ACGTCCATAAAAACCGAGTCTTTATCAAGGATTTGTTTGATCCAGAGAAACTCCGGTT
>raw_data/181217_C2CL7/11_merged|reference Acc_ch_v3_motif_mod_final_jobs_028_028405_data_consensus|length 45|copies 1
ACGTCCGGATGCGCTTCTTCCGACTTTAGGAGGACAAACCGGACT
>raw_data/181217_C2CL7/11_merged|reference Acc_ch_v3_motif_mod_final_jobs_028_028405_data_consensus|length 55|copies 1
ACGTGATTTTCGTAGATTAAGGTGGCTTCTTCGTCACCGGTTATGATCTCTATAT
>raw_data/181217_C2CL7/11_merged|reference Acc_ch_v3_motif_mod_final_jobs_028_028405_data_consensus|length 51|copies 10
ACGTGCCTGTCTTCCAGCTTGCCAATGATTGATTTCTTTTCGCCATAATTG
>raw_data/181217_C2CL7/11_merged|reference Acc_ch_v3_motif_mod_final_jobs_028_028405_data_consensus|length 46|copies 1
ACGTGTATATCTTTATTCCCTTGCCACTCTGGCGTTGCAGAGCAAG
>raw_data/181217_C2CL7/11_merged|reference Acc_ch_v3_motif_mod_final_jobs_028_028405_data_consensus|length 71|copies 1
ACGTTAATACTTTAAAGATCACCAAAGAGGTTGGAGAATGGTTAATCGCATACTACGCCCTTCCGGTAAAG
>raw_data/181217_C2CL7/11_merged|reference Acc_ch_v3_motif_mod_final_jobs_028_028405_data_consensus|length 36|copies 1
ACGTTACTGGAGCTGGGATCCAAAAGAAACCTGGGC
>raw_data/181217_C2CL7/11_merged|reference Acc_ch_v3_motif_mod_final_jobs_028_028405_data_consensus|length 37|copies 4
ACGTTGGAAAAAGCCTGGATCATGAATCCTTATATGC
>raw_data/181217_C2CL7/11_merged|reference Acc_ch_v3_motif_mod_final_jobs_028_028405_data_consensus|length 38|copies 3
ACGTTGGAAAAAGCCTGGATCATGAATCCTTATATGCA
>raw_data/181217_C2CL7/11_merged|reference Acc_ch_v3_motif_mod_final_jobs_028_028405_data_consensus|length 65|copies 1
ACGTTGTTTTTCACCTGTAGTTTGTTGAAAATCGGAATATTGAGCGCAAAAGATAATTGTTGATT
>raw_data/181217_C2CL7/11_merged|reference Acc_ch_v3_motif_mod_final_jobs_028_028405_data_consensus|length 52|copies 1
ACTAAATCCTACACCGATGTAACGGCTGTTCCCTTCGCGGTAAATAAATGAT
>raw_data/181217_C2CL7/11_merged|reference Acc_ch_v3_motif_mod_final_jobs_028_028405_data_consensus|length 53|copies 1
ACTAAATCCTACACCGATGTAACGGCTGTTCCCTTCGCGGTAAATAAATGATG
>raw_data/181217_C2CL7/11_merged|reference Acc_ch_v3_motif_mod_final_jobs_028_028405_data_consensus|length 42|copies 1
ACTAAATCCTGGGCATATTTTGATCCTGAACATGCCAATCAA
>raw_data/181217_C2CL7/11_merged|reference Acc_ch_v3_motif_mod_final_jobs_028_028405_data_consensus|length 59|copies 1
ACTAAATCTGTTGTTCGGGCGCAGGATTTGGCGGAAAAATTCGATGTAAGTATCAGGAC
>raw_data/181217_C2CL7/11_merged|reference Acc_ch_v3_motif_mod_final_jobs_028_028405_data_consensus|length 31|copies 2
ACTAACTAATCTTGCGCGTGCCCATCTCTAT
>raw_data/181217_C2CL7/11_merged|reference Acc_ch_v3_motif_mod_final_jobs_028_028405_data_consensus|length 80|copies 1
ACTAACTATGCGCCCTATTCAGACTCGCTTTCGCTCCGGCTCCGGACCTGAAGTCCTTAACCTCGCTAGTAAAATTAACT
>raw_data/181217_C2CL7/11_merged|reference Acc_ch_v3_motif_mod_final_jobs_028_028405_data_consensus|length 41|copies 1
ACTAAGGAAAACTTCCCTGAGATGAAAAAAATGATCTATGA
>raw_data/181217_C2CL7/11_merged|reference Acc_ch_v3_motif_mod_final_jobs_028_028405_data_consensus|length 62|copies 1
ACTAAGGTGAATTCCAGATCTTTATATTGGTTTTTCCATATGCAAAATTCGTCTACATCAGA
>raw_data/181217_C2CL7/11_merged|reference Acc_ch_v3_motif_mod_final_jobs_028_028405_data_consensus|length 70|copies 1
ACTAAGGTTTCTACAACCAAAGCGGTCCCTAAATACAAAGTTACACTCGGGATCATGCCAAGCTATGCCG
>raw_data/181217_C2CL7/11_merged|reference Acc_ch_v3_motif_mod_final_jobs_028_028405_data_consensus|length 72|copies 1
ACTAATCCTAAAACGCGTTCTGCGTTTGGGATGATCCATTCCCGTTTTGCAACCAATACTTCGCCGACTTGG
>raw_data/181217_C2CL7/11_merged|reference Acc_ch_v3_motif_mod_final_jobs_028_028405_data_consensus|length 52|copies 1
ACTAATTTATTTACCTGAACTACAATTTTATCAGATGAATTGTAATTCAAAA
>raw_data/181217_C2CL7/11_merged|reference Acc_ch_v3_motif_mod_final_jobs_028_028405_data_consensus|length 70|copies 1
ACTAATTTTGGTGTAATCCAGATTATGCTGAAGATTAAAAACCAAAGGTGTTGTAGAAGGGACATTGGTA
>raw_data/181217_C2CL7/11_merged|reference Acc_ch_v3_motif_mod_final_jobs_028_028405_data_consensus|length 31|copies 1
ACTACAAAAGGTTACGCGGTTCTGGATGATG
>raw_data/181217_C2CL7/11_merged|reference Acc_ch_v3_motif_mod_final_jobs_028_028405_data_consensus|length 45|copies 2
ACTACAAACACGCCAAGATCCCCAAGATCATACACGGCTACAACA
>raw_data/181217_C2CL7/11_merged|reference Acc_ch_v3_motif_mod_final_jobs_028_028405_data_consensus|length 32|copies 1
ACTACAAAGTAAAACGCGGTGTCCTGTACAAA
>raw_data/181217_C2CL7/11_merged|reference Acc_ch_v3_motif_mod_final_jobs_028_028405_data_consensus|length 36|copies 1
ACTACAACATTACCAAAAACAAGGCGGGAACCAACA
>raw_data/181217_C2CL7/11_merged|reference Acc_ch_v3_motif_mod_final_jobs_028_028405_data_consensus|length 68|copies 1
ACTACAGATTTTGACAAGTCCTATTTTCACCGGAAATATGATTTTGGTTTCAAGTATTTTGACGATGT
>raw_data/181217_C2CL7/11_merged|reference Acc_ch_v3_motif_mod_final_jobs_028_028405_data_consensus|length 37|copies 1
ACTACATCTGGTATAGGATCATAGCCCAAATCCCACT
>raw_data/181217_C2CL7/11_merged|reference Acc_ch_v3_motif_mod_final_jobs_028_028405_data_consensus|length 58|copies 1
ACTACCGCCAGGCACTGGAACTTTACAGGAAAACGCTGGAGTTTGCAGATCTAACAGG
>raw_data/181217_C2CL7/11_merged|reference Acc_ch_v3_motif_mod_final_jobs_028_028405_data_consensus|length 55|copies 1
ACTACGGCCTTCTCCCCCGCCTGTAGCCTGCGCTCCGGGTAGTCCTGGTGGCGGA
>raw_data/181217_C2CL7/11_merged|reference Acc_ch_v3_motif_mod_final_jobs_028_028405_data_consensus|length 47|copies 1
ACTACGTTGATTCCCAGATAAAAAAGAAACTTGGTGATTTCCCAATA
>raw_data/181217_C2CL7/11_merged|reference Acc_ch_v3_motif_mod_final_jobs_028_028405_data_consensus|length 34|copies 1
ACTACTTGTAGAACCTGTGTTAACGCCATCTGGT
>raw_data/181217_C2CL7/11_merged|reference Acc_ch_v3_motif_mod_final_jobs_028_028405_data_consensus|length 46|copies 1
ACTATAAACAAATGTGTGGATAAAAGGATCCTGGGACAACCTGAGA
>raw_data/181217_C2CL7/11_merged|reference Acc_ch_v3_motif_mod_final_jobs_028_028405_data_consensus|length 30|copies 1
ACTATAAAGACGGCGCGGGAAATGCTGTCC
>raw_data/181217_C2CL7/11_merged|reference Acc_ch_v3_motif_mod_final_jobs_028_028405_data_consensus|length 74|copies 5
ACTATAAAGACGGCGCGGGAAATGCTGTCCCGGCCATGTTTAAACGCTATAACTTTGGTTATAAAACCATTTAC
>raw_data/181217_C2CL7/11_merged|reference Acc_ch_v3_motif_mod_final_jobs_028_028405_data_consensus|length 66|copies 1
ACTATAACCAACATCCACGGCTTTGGAAAGTTTCTCATTGTAGAAACTCCAAAGCTTTTGCCGAGT
>raw_data/181217_C2CL7/11_merged|reference Acc_ch_v3_motif_mod_final_jobs_028_028405_data_consensus|length 69|copies 1
ACTATATCAGGGCCAGACGGCTACATCTATGACAAAGATGGTATCTCTGGGGAAAAAATAGATTACCTG
>raw_data/181217_C2CL7/11_merged|reference Acc_ch_v3_motif_mod_final_jobs_028_028405_data_consensus|length 73|copies 1
ACTATATTGCACCTCTCTACCTTTATCCTGATACAAACGGTCAAACGTCAATTGATCAAGAATATAAAAGGGT
>raw_data/181217_C2CL7/11_merged|reference Acc_ch_v3_motif_mod_final_jobs_028_028405_data_consensus|length 31|copies 5
ACTATCTAATCTTGCGCGTGCCCATCTCTAT
>raw_data/181217_C2CL7/11_merged|reference Acc_ch_v3_motif_mod_final_jobs_028_028405_data_consensus|length 65|copies 1
ACTATGAGCAGGTCTCAGACTTCGAAAACTTATCCGGGAAAGGTGTAAAGGGTATTATTAACAAT
>raw_data/181217_C2CL7/11_merged|reference Acc_ch_v3_motif_mod_final_jobs_028_028405_data_consensus|length 79|copies 1
ACTATGAGCAGGTCTCAGACTTCGAAAACTTATCCGGGAAAGGTGTAAAGGGTATTATTAACAATCAGGAAATCCTCCT
>raw_data/181217_C2CL7/11_merged|reference Acc_ch_v3_motif_mod_final_jobs_028_028405_data_consensus|length 46|copies 1
ACTATTATTAATGATTCTTCAAGTTTTAACGTCATCAATAGGATCA
>raw_data/181217_C2CL7/11_merged|reference Acc_ch_v3_motif_mod_final_jobs_028_028405_data_consensus|length 72|copies 1
ACTATTATTAATGATTCTTCAAGTTTTAACGTCATCAATAGGATCAAAAATCATCCGCGATTTGTGGAAACA
>raw_data/181217_C2CL7/11_merged|reference Acc_ch_v3_motif_mod_final_jobs_028_028405_data_consensus|length 53|copies 21
ACTATTCAGAATAATGATCCGCTTATTGTTGTAGACGGTATGCCTCTTAATGG
>raw_data/181217_C2CL7/11_merged|reference Acc_ch_v3_motif_mod_final_jobs_028_028405_data_consensus|length 61|copies 1
ACTATTCAGAATAATGATCCGCTTATTGTTGTAGACGGTATGCCTCTTAATGGTGGTCTTA
>raw_data/181217_C2CL7/11_merged|reference Acc_ch_v3_motif_mod_final_jobs_028_028405_data_consensus|length 70|copies 1
ACTATTTCTATGCCTTTTTGTTTATGATGATTGATAAGTCTATATTAGAAGATCTTGGTGCATGCACCGT
>raw_data/181217_C2CL7/11_merged|reference Acc_ch_v3_motif_mod_final_jobs_028_028405_data_consensus|length 78|copies 1
ACTATTTTCCCTTTTTTACCATTAGCTGCAGTTTTGATTTCCACATTCACCGCCAAAAGATCAGAAAGTTCTTTTTGG
>raw_data/181217_C2CL7/11_merged|reference Acc_ch_v3_motif_mod_final_jobs_028_028405_data_consensus|length 43|copies 1
ACTCAAGCGTACCTCCATACGATCCGGATAATCTTGTCCAACA
>raw_data/181217_C2CL7/11_merged|reference Acc_ch_v3_motif_mod_final_jobs_028_028405_data_consensus|length 65|copies 12
ACTCACTTTGAACTCGTTGGCAACCGCTTCTGCCGTCAATCCCATTCCCCAATAATAATCGGGGT
>raw_data/181217_C2CL7/11_merged|reference Acc_ch_v3_motif_mod_final_jobs_028_028405_data_consensus|length 53|copies 1
ACTCAGGCTAATAAGCTGCCATTGGCAGTCGCTGCGATGAGTGATCTGATGGC
>raw_data/181217_C2CL7/11_merged|reference Acc_ch_v3_motif_mod_final_jobs_028_028405_data_consensus|length 42|copies 1
ACTCATCAGCATACAAGGCGCAATACGCGGCAGCAAGGCTGG
>raw_data/181217_C2CL7/11_merged|reference Acc_ch_v3_motif_mod_final_jobs_028_028405_data_consensus|length 58|copies 1
ACTCCAACATCGCTTTCCAAAAATGGATTGCAGCCGTAGGAATCATCCTTTTTGTAGG
>raw_data/181217_C2CL7/11_merged|reference Acc_ch_v3_motif_mod_final_jobs_028_028405_data_consensus|length 31|copies 1
ACTCCCGGGAGGGCGCGGTGGTAAATTCAAA
>raw_data/181217_C2CL7/11_merged|reference Acc_ch_v3_motif_mod_final_jobs_028_028405_data_consensus|length 43|copies 1
ACTCCGCTTCGATTTGTCAACAAAGCCCTTGCGCGTTTACCTG
>raw_data/181217_C2CL7/11_merged|reference Acc_ch_v3_motif_mod_final_jobs_028_028405_data_consensus|length 48|copies 4
ACTCCGCTTCGATTTGTCAACAAAGCCCTTGCGCGTTTACCTGCTGAT
>raw_data/181217_C2CL7/11_merged|reference Acc_ch_v3_motif_mod_final_jobs_028_028405_data_consensus|length 49|copies 8
ACTCCGCTTCGATTTGTCAACAAAGCCCTTGCGCGTTTACCTGCTGATA
>raw_data/181217_C2CL7/11_merged|reference Acc_ch_v3_motif_mod_final_jobs_028_028405_data_consensus|length 35|copies 1
ACTCCGGAAATCACCCGGAAAGCAACTCTCGCAGG
>raw_data/181217_C2CL7/11_merged|reference Acc_ch_v3_motif_mod_final_jobs_028_028405_data_consensus|length 59|copies 1
ACTCCTATAATTGTAATTAATGATCTTTATTCCACTTTGGATCATGATTGGCAGAGACC
>raw_data/181217_C2CL7/11_merged|reference Acc_ch_v3_motif_mod_final_jobs_028_028405_data_consensus|length 62|copies 1
ACTCGATATGGCCTTCGCCGTTGGCTCTTTTGGTGAGAACAATCCCAAGGATCTGCGAAGTT
>raw_data/181217_C2CL7/11_merged|reference Acc_ch_v3_motif_mod_final_jobs_028_028405_data_consensus|length 47|copies 1
ACTCGCTTTGTCTTCAAAAGCACCATTCACGCGGAAAGCAGAGCTTT
>raw_data/181217_C2CL7/11_merged|reference Acc_ch_v3_motif_mod_final_jobs_028_028405_data_consensus|length 37|copies 3
ACTCGGAACGTTTTAGGATCAAGGGATATGTTGAAGA
>raw_data/181217_C2CL7/11_merged|reference Acc_ch_v3_motif_mod_final_jobs_028_028405_data_consensus|length 74|copies 1
ACTCTAATGTTTACAAAATCGACAGTCTTGTAGTTGAAAATGGTAAAATCTACGGATCTAATTACATCCGTGGG
>raw_data/181217_C2CL7/11_merged|reference Acc_ch_v3_motif_mod_final_jobs_028_028405_data_consensus|length 68|copies 1
ACTCTATCCGCTATGTGATCGGCGCAGACGAGTACGCAGAAGGCGTGGACGATAATGCCTATACCAAT
>raw_data/181217_C2CL7/11_merged|reference Acc_ch_v3_motif_mod_final_jobs_028_028405_data_consensus|length 54|copies 1
ACTCTATGGTAAACTTGGCTCTGGAGATGGTCACCACGCGGTCTTCCAGTGGCT
>raw_data/181217_C2CL7/11_merged|reference Acc_ch_v3_motif_mod_final_jobs_028_028405_data_consensus|length 44|copies 1
ACTCTCGCCATATAACCCGAATCTTCTAGCAGGTAAAGGAAATA
>raw_data/181217_C2CL7/11_merged|reference Acc_ch_v3_motif_mod_final_jobs_028_028405_data_consensus|length 43|copies 6
ACTCTGTCATTCGCCGCAAATGCGATCGAGTCTCTGTCCAATG
>raw_data/181217_C2CL7/11_merged|reference Acc_ch_v3_motif_mod_final_jobs_028_028405_data_consensus|length 75|copies 1
ACTCTGTCATTCGCCGCAAATGCGATCGAGTCTCTGTCCAATGCATTCAGGTAAACAAAATTAACAAGTAGGTAC
>raw_data/181217_C2CL7/11_merged|reference Acc_ch_v3_motif_mod_final_jobs_028_028405_data_consensus|length 75|copies 1
ACTCTTAGGATCCCGAGGTTGCGGTTGTACAGTTTTTGAAACTTTTCTTGTTCTTGAAGTAAGTCATAATGCGCG
>raw_data/181217_C2CL7/11_merged|reference Acc_ch_v3_motif_mod_final_jobs_028_028405_data_consensus|length 73|copies 1
ACTCTTATATAAAGATTTGTGAATTTGGAATCATGGACAGTAAAGCGTTAACCTATCAGGCGTTATTTTTTTC
>raw_data/181217_C2CL7/11_merged|reference Acc_ch_v3_motif_mod_final_jobs_028_028405_data_consensus|length 71|copies 1
ACTCTTCAAAAATCCTGATTCTTGGTTCAGTTCCCGGGGTCAAATCGCTGCAGATGCAACAGTATTATGCG
>raw_data/181217_C2CL7/11_merged|reference Acc_ch_v3_motif_mod_final_jobs_028_028405_data_consensus|length 34|copies 1
ACTCTTCATATGCACTTTCCAGAAGTCCCGGCCC
>raw_data/181217_C2CL7/11_merged|reference Acc_ch_v3_motif_mod_final_jobs_028_028405_data_consensus|length 32|copies 2
ACTCTTCTCAGCAGCGCGTTGGCTATCCTGGG
>raw_data/181217_C2CL7/11_merged|reference Acc_ch_v3_motif_mod_final_jobs_028_028405_data_consensus|length 70|copies 1
ACTGAAATTAATATTATAAAAGAAGTAAAGGTTAAGAACAAAGGTGTGGTAGTTTCTGCGCATCCCTTGG
>raw_data/181217_C2CL7/11_merged|reference Acc_ch_v3_motif_mod_final_jobs_028_028405_data_consensus|length 33|copies 9
ACTGAATCCACTTCCTGATCTCGAAAACCTTAG
>raw_data/181217_C2CL7/11_merged|reference Acc_ch_v3_motif_mod_final_jobs_028_028405_data_consensus|length 36|copies 4
ACTGAATCCACTTCCTGATCTCGAAAACCTTAGCTA
>raw_data/181217_C2CL7/11_merged|reference Acc_ch_v3_motif_mod_final_jobs_028_028405_data_consensus|length 41|copies 1
ACTGAGATAGGCTGTTAATCCGGCTTTTGCGCTGCCATAGA
>raw_data/181217_C2CL7/11_merged|reference Acc_ch_v3_motif_mod_final_jobs_028_028405_data_consensus|length 62|copies 1
ACTGAGATTGTTGGTGCCGGCGGTTACAAACTGGGATTTCTGTACCGTGATAATGTAGAAAA
>raw_data/181217_C2CL7/11_merged|reference Acc_ch_v3_motif_mod_final_jobs_028_028405_data_consensus|length 31|copies 1
ACTGATTTCTTCACGCGGTGTTGGAATGTCG
>raw_data/181217_C2CL7/11_merged|reference Acc_ch_v3_motif_mod_final_jobs_028_028405_data_consensus|length 56|copies 1
ACTGCACATCCACCACCAGAACAATAATAGACAACAACGCCAACATAAAAATGAGG
>raw_data/181217_C2CL7/11_merged|reference Acc_ch_v3_motif_mod_final_jobs_028_028405_data_consensus|length 34|copies 1
ACTGCACATTCTTATCAGAAGCTAAAACCGTACT
>raw_data/181217_C2CL7/11_merged|reference Acc_ch_v3_motif_mod_final_jobs_028_028405_data_consensus|length 70|copies 1
ACTGCACCAGCATCATGGCCAGCGAGTCTAATGAGATATTAGATTTTATAAAATTTTTCATTTCTGACGA
>raw_data/181217_C2CL7/11_merged|reference Acc_ch_v3_motif_mod_final_jobs_028_028405_data_consensus|length 36|copies 30
ACTGCACCTTCAACCCGATCGGGAAGGACAAATGTG
>raw_data/181217_C2CL7/11_merged|reference Acc_ch_v3_motif_mod_final_jobs_028_028405_data_consensus|length 37|copies 21
ACTGCACCTTCAACCCGATCGGGAAGGACAAATGTGT
>raw_data/181217_C2CL7/11_merged|reference Acc_ch_v3_motif_mod_final_jobs_028_028405_data_consensus|length 36|copies 1
ACTGCAGACAAGCCTTGATCTCGGGCAAATTTTCAG
>raw_data/181217_C2CL7/11_merged|reference Acc_ch_v3_motif_mod_final_jobs_028_028405_data_consensus|length 37|copies 2
ACTGCAGACAAGCCTTGATCTCGGGCAAATTTTCAGG
>raw_data/181217_C2CL7/11_merged|reference Acc_ch_v3_motif_mod_final_jobs_028_028405_data_consensus|length 31|copies 3
ACTGCCATCGCTCACGCGTTGCGCCGCAGAC
>raw_data/181217_C2CL7/11_merged|reference Acc_ch_v3_motif_mod_final_jobs_028_028405_data_consensus|length 32|copies 10
ACTGCCATCGCTCACGCGTTGCGCCGCAGACT
>raw_data/181217_C2CL7/11_merged|reference Acc_ch_v3_motif_mod_final_jobs_028_028405_data_consensus|length 30|copies 22
ACTGCCATTGCGCCGCGGCCAATTGCTTTG
>raw_data/181217_C2CL7/11_merged|reference Acc_ch_v3_motif_mod_final_jobs_028_028405_data_consensus|length 31|copies 5
ACTGCCATTGCGCCGCGGCCAATTGCTTTGG
>raw_data/181217_C2CL7/11_merged|reference Acc_ch_v3_motif_mod_final_jobs_028_028405_data_consensus|length 33|copies 1
ACTGCGAACCAGGAAGGCCAGAAGCTTCGAATT
>raw_data/181217_C2CL7/11_merged|reference Acc_ch_v3_motif_mod_final_jobs_028_028405_data_consensus|length 79|copies 1
ACTGCTACTACGTCATGTTATGAATATGATGAAGGGCTTAACGATTGTGCACAAGAAAGAATACCGAAAGGTTCTGAGG
>raw_data/181217_C2CL7/11_merged|reference Acc_ch_v3_motif_mod_final_jobs_028_028405_data_consensus|length 30|copies 1
ACTGCTTTATGATCTTGATCCGTTTCAGTC
>raw_data/181217_C2CL7/11_merged|reference Acc_ch_v3_motif_mod_final_jobs_028_028405_data_consensus|length 80|copies 2
ACTGCTTTATGATCTTGATCCGTTTCAGTCCAAGGCGATTTTACATGCCTCTATTGCGGGTGTTTTTCTTTTTATCTCGG
>raw_data/181217_C2CL7/11_merged|reference Acc_ch_v3_motif_mod_final_jobs_028_028405_data_consensus|length 31|copies 1
ACTGGAAAGTCTGCGCGATAAAGTTACAACA
>raw_data/181217_C2CL7/11_merged|reference Acc_ch_v3_motif_mod_final_jobs_028_028405_data_consensus|length 71|copies 1
ACTGGAAGTTGACACGTGGAACAACGGAGGCAATATCAATGGGACAACGGACTATGACATCTCTGATGACC
>raw_data/181217_C2CL7/11_merged|reference Acc_ch_v3_motif_mod_final_jobs_028_028405_data_consensus|length 72|copies 1
ACTGGCAGGGGCATTTCGAAGAAGCTGACAGAAGTGCTGCTTCTTGTCTGCCCGACGCGGAAAGTCAACTGT
>raw_data/181217_C2CL7/11_merged|reference Acc_ch_v3_motif_mod_final_jobs_028_028405_data_consensus|length 30|copies 11
ACTGGCGAAAGAGCGCGGTATCTCTGTAGC
>raw_data/181217_C2CL7/11_merged|reference Acc_ch_v3_motif_mod_final_jobs_028_028405_data_consensus|length 31|copies 5
ACTGGCGAAAGAGCGCGGTATCTCTGTAGCA
>raw_data/181217_C2CL7/11_merged|reference Acc_ch_v3_motif_mod_final_jobs_028_028405_data_consensus|length 46|copies 1
ACTGGGGATTGACCGCAAAGCGATGCTGGAGATCATCAATGAAAGT
>raw_data/181217_C2CL7/11_merged|reference Acc_ch_v3_motif_mod_final_jobs_028_028405_data_consensus|length 31|copies 1
ACTGGTCATCCACTCGCGCTCCATAGGCAGA
>raw_data/181217_C2CL7/11_merged|reference Acc_ch_v3_motif_mod_final_jobs_028_028405_data_consensus|length 72|copies 1
ACTGGTTGCAAAGTGGTTTGCCTGGATGAGAAGGGCGACCTCCTCCATAACGAAACCATCTATCCGCATGCG
>raw_data/181217_C2CL7/11_merged|reference Acc_ch_v3_motif_mod_final_jobs_028_028405_data_consensus|length 43|copies 1
ACTGGTTGCTCGGTAAGTTCCGGGTCCCAGGCACGTTTTCCAA
>raw_data/181217_C2CL7/11_merged|reference Acc_ch_v3_motif_mod_final_jobs_028_028405_data_consensus|length 43|copies 1
ACTGTAATAATGTCCTGCTTAGTTGTAATTTCGCTAAGGACCT
>raw_data/181217_C2CL7/11_merged|reference Acc_ch_v3_motif_mod_final_jobs_028_028405_data_consensus|length 32|copies 1
ACTGTAGCTAAAAACGCGGTAGAAAAAGCAAT
>raw_data/181217_C2CL7/11_merged|reference Acc_ch_v3_motif_mod_final_jobs_028_028405_data_consensus|length 80|copies 1
ACTGTATATATCTACTTGATACTGAACTATAGCGAGTTTATTCCTTGCTCTTGTGGTGGAATCTTAGAGAAAATGGATTG
>raw_data/181217_C2CL7/11_merged|reference Acc_ch_v3_motif_mod_final_jobs_028_028405_data_consensus|length 35|copies 1
ACTGTATCAATAATCAGATCAAATTTATTCGCCAC
>raw_data/181217_C2CL7/11_merged|reference Acc_ch_v3_motif_mod_final_jobs_028_028405_data_consensus|length 61|copies 1
ACTGTATCAATAATCAGATCAAATTTATTCGCCACTTCTTTCATCGCGTCGTCGTCTGTGG
>raw_data/181217_C2CL7/11_merged|reference Acc_ch_v3_motif_mod_final_jobs_028_028405_data_consensus|length 36|copies 1
ACTGTCAACAAGTTCTGATCTAGCTCGAAAAGAAAA
>raw_data/181217_C2CL7/11_merged|reference Acc_ch_v3_motif_mod_final_jobs_028_028405_data_consensus|length 78|copies 1
ACTGTCAATCGTGTCGCGCGTGATAAGGTTTTGTTTGACGGTTTCTATGTCGGTATCTTCACCGGCATGTTGCAGCTC
>raw_data/181217_C2CL7/11_merged|reference Acc_ch_v3_motif_mod_final_jobs_028_028405_data_consensus|length 30|copies 13
ACTGTCCAGGTCACGCGGATTACGTAAAAA
>raw_data/181217_C2CL7/11_merged|reference Acc_ch_v3_motif_mod_final_jobs_028_028405_data_consensus|length 79|copies 1
ACTGTGGTGGTGAGTTTCATTCCGCCGAGCGCACTTTCCACGACGGCATTTACATCATCCACACTTAGGCCGTATCTTC
>raw_data/181217_C2CL7/11_merged|reference Acc_ch_v3_motif_mod_final_jobs_028_028405_data_consensus|length 36|copies 1
ACTGTGTTGTCAGCATGATCACGCCCGCGACCATTA
>raw_data/181217_C2CL7/11_merged|reference Acc_ch_v3_motif_mod_final_jobs_028_028405_data_consensus|length 41|copies 1
ACTGTGTTGTCAGCATGATCACGCCCGCGACCATTACTCCT
>raw_data/181217_C2CL7/11_merged|reference Acc_ch_v3_motif_mod_final_jobs_028_028405_data_consensus|length 42|copies 2
ACTGTGTTGTCAGCATGATCACGCCCGCGACCATTACTCCTA
>raw_data/181217_C2CL7/11_merged|reference Acc_ch_v3_motif_mod_final_jobs_028_028405_data_consensus|length 43|copies 2
ACTGTGTTGTCAGCATGATCACGCCCGCGACCATTACTCCTAC
>raw_data/181217_C2CL7/11_merged|reference Acc_ch_v3_motif_mod_final_jobs_028_028405_data_consensus|length 54|copies 1
ACTGTTCAGCTCCAGAAACCCTGAACAATTAAAAGATCTGATTACGGAAGCCGG
>raw_data/181217_C2CL7/11_merged|reference Acc_ch_v3_motif_mod_final_jobs_028_028405_data_consensus|length 36|copies 2
ACTGTTCCATGCATCTGATCTGAAACTGACGGAGCG
>raw_data/181217_C2CL7/11_merged|reference Acc_ch_v3_motif_mod_final_jobs_028_028405_data_consensus|length 64|copies 7
ACTGTTCCATGCATCTGATCTGAAACTGACGGAGCGCTATGGATTGGCTTATCATTATATCTAT
>raw_data/181217_C2CL7/11_merged|reference Acc_ch_v3_motif_mod_final_jobs_028_028405_data_consensus|length 68|copies 5
ACTGTTTTGTTTAATGTGATCGGACGTAGAATATTGTATGTAGGAAATGATCAGGTTCCGCCAATATG
>raw_data/181217_C2CL7/11_merged|reference Acc_ch_v3_motif_mod_final_jobs_028_028405_data_consensus|length 35|copies 1
ACTTAAAAGTCAACAGAAACCTGCTGGAGCAGGTG
>raw_data/181217_C2CL7/11_merged|reference Acc_ch_v3_motif_mod_final_jobs_028_028405_data_consensus|length 70|copies 1
ACTTAAACTTCTGATCACAGAGATAATTTCTTCGTTTTGTTACAATAGCGCCCCAACACTTTTTCTCACC
>raw_data/181217_C2CL7/11_merged|reference Acc_ch_v3_motif_mod_final_jobs_028_028405_data_consensus|length 56|copies 1
ACTTACAAAACTCATCACTAGACCAGAGAATGAAGATTTCATTCTTCCGGAAGATA
>raw_data/181217_C2CL7/11_merged|reference Acc_ch_v3_motif_mod_final_jobs_028_028405_data_consensus|length 67|copies 1
ACTTACCAAAGTCCTGGATCAGTATACCGACGTTGTTCTTGACTGGAACAGGGAACCAGAGTTCCAT
>raw_data/181217_C2CL7/11_merged|reference Acc_ch_v3_motif_mod_final_jobs_028_028405_data_consensus|length 67|copies 1
ACTTACGGCGCATACCGGCAGTATCTACCAACACAAACTCGTGCCCGAACTTGTTGTACAAGGTCTG
>raw_data/181217_C2CL7/11_merged|reference Acc_ch_v3_motif_mod_final_jobs_028_028405_data_consensus|length 74|copies 1
ACTTAGACGGGTTGGGTTATATTGTAACTGAGGGTAAATCTTCCAGAACCAATCTCCCTGGCATTTTTGCTGCG
>raw_data/181217_C2CL7/11_merged|reference Acc_ch_v3_motif_mod_final_jobs_028_028405_data_consensus|length 44|copies 1
ACTTAGATTCTCACCCGGTTATTCTCCAAAACAAACGTTCCGAG
>raw_data/181217_C2CL7/11_merged|reference Acc_ch_v3_motif_mod_final_jobs_028_028405_data_consensus|length 69|copies 1
ACTTAGGCGCGATATTGTCAAACATATCTTCTACCTGGCTTTTTTTGCTGTATTCAGTATTGTAGGGTG
>raw_data/181217_C2CL7/11_merged|reference Acc_ch_v3_motif_mod_final_jobs_028_028405_data_consensus|length 73|copies 1
ACTTATAAGATTGCCAAAAGTTTTGGTATTCTTCAAGATATATTTGTAAGCAGTCACGCGCACCCAATGGTCA
>raw_data/181217_C2CL7/11_merged|reference Acc_ch_v3_motif_mod_final_jobs_028_028405_data_consensus|length 61|copies 1
ACTTATGCTGGTAGCGTCTTGTATTTTTCCTTGAGTTACGGGATCTAGGTAAGTAACTTGT
>raw_data/181217_C2CL7/11_merged|reference Acc_ch_v3_motif_mod_final_jobs_028_028405_data_consensus|length 62|copies 1
ACTTATTTTATTTACGCGGTTATCTTTTTCACCGGTATTTGCCGCTCTTTTCTGGGGCCTCT
>raw_data/181217_C2CL7/11_merged|reference Acc_ch_v3_motif_mod_final_jobs_028_028405_data_consensus|length 56|copies 1
ACTTATTTTTTTGAGCTCAGCAGGCAGTATTTTTTCCTTTTTTACCGTTTCTATAG
>raw_data/181217_C2CL7/11_merged|reference Acc_ch_v3_motif_mod_final_jobs_028_028405_data_consensus|length 41|copies 1
ACTTCAAAGATTACCGCGATACGCAGTATTTTATGATTAAC
>raw_data/181217_C2CL7/11_merged|reference Acc_ch_v3_motif_mod_final_jobs_028_028405_data_consensus|length 62|copies 1
ACTTCAAATTTCTCCTGCTGTAGTTTTACAATGGTTTTATCGAGATTTACGATGTCATGTTC
>raw_data/181217_C2CL7/11_merged|reference Acc_ch_v3_motif_mod_final_jobs_028_028405_data_consensus|length 30|copies 1
ACTTCAGCCTGTTCGCGGAATCGTTCAGGA
>raw_data/181217_C2CL7/11_merged|reference Acc_ch_v3_motif_mod_final_jobs_028_028405_data_consensus|length 31|copies 1
ACTTCAGCCTGTTCGCGGAATCGTTCAGGAT
>raw_data/181217_C2CL7/11_merged|reference Acc_ch_v3_motif_mod_final_jobs_028_028405_data_consensus|length 69|copies 1
ACTTCATCAGCAGATTTGCCCGTCGCCTGAGGATCACTGGCAACTTGCGCAAGGACTTGCAGTGCCATG
>raw_data/181217_C2CL7/11_merged|reference Acc_ch_v3_motif_mod_final_jobs_028_028405_data_consensus|length 36|copies 3
ACTTCCAAAGATATCCGATCCAGTGCACAGGGTGTT
>raw_data/181217_C2CL7/11_merged|reference Acc_ch_v3_motif_mod_final_jobs_028_028405_data_consensus|length 44|copies 1
ACTTCCAAAGATATCCGATCCAGTGCACAGGGTGTTTTTATGAT
>raw_data/181217_C2CL7/11_merged|reference Acc_ch_v3_motif_mod_final_jobs_028_028405_data_consensus|length 77|copies 1
ACTTCCAAAGATATCCGATCCAGTGCACAGGGTGTTTTTATGATGATGACTAACGGATTTGGGGCAACTATTGGGAT
>raw_data/181217_C2CL7/11_merged|reference Acc_ch_v3_motif_mod_final_jobs_028_028405_data_consensus|length 57|copies 1
ACTTCCAGCGGGGAAGTATCTTTCTCAGAAGTGTTTTCCAGTATTAATGATTGAACA
>raw_data/181217_C2CL7/11_merged|reference Acc_ch_v3_motif_mod_final_jobs_028_028405_data_consensus|length 30|copies 3
ACTTCCAGCGTTTCGCGGTTAAACCGTTTA
>raw_data/181217_C2CL7/11_merged|reference Acc_ch_v3_motif_mod_final_jobs_028_028405_data_consensus|length 30|copies 3
ACTTCCAGGTCTTCGCGGTTTCCAAAAACT
>raw_data/181217_C2CL7/11_merged|reference Acc_ch_v3_motif_mod_final_jobs_028_028405_data_consensus|length 29|copies 1
ACTTCCCTGCCACGCGGCGTCCTGATTAC
>raw_data/181217_C2CL7/11_merged|reference Acc_ch_v3_motif_mod_final_jobs_028_028405_data_consensus|length 76|copies 1
ACTTCCGTCGATAATCGCATCAATAATTGCTCTTGTATCTTTAAGAGAAATTCTTTTTCCGGTACCGTTCCATCCT
>raw_data/181217_C2CL7/11_merged|reference Acc_ch_v3_motif_mod_final_jobs_028_028405_data_consensus|length 36|copies 1
ACTTCGACATACTCAGGATCTGGTACGGCCACCGTT
>raw_data/181217_C2CL7/11_merged|reference Acc_ch_v3_motif_mod_final_jobs_028_028405_data_consensus|length 30|copies 1
ACTTCGCTCGAGGCGCGGTTCAGAATTTTG
>raw_data/181217_C2CL7/11_merged|reference Acc_ch_v3_motif_mod_final_jobs_028_028405_data_consensus|length 52|copies 4
ACTTCTATAGGATCAAGATCTTCTCTCTGGATATTCTCAACCAGAGCCATTT
>raw_data/181217_C2CL7/11_merged|reference Acc_ch_v3_motif_mod_final_jobs_028_028405_data_consensus|length 31|copies 5
ACTTCTCGGGAAAACGCGCTCTTCGCCTCGG
>raw_data/181217_C2CL7/11_merged|reference Acc_ch_v3_motif_mod_final_jobs_028_028405_data_consensus|length 38|copies 1
ACTTCTGAAAGAAGGCGCGACCGTCACCATCAACGGGA
>raw_data/181217_C2CL7/11_merged|reference Acc_ch_v3_motif_mod_final_jobs_028_028405_data_consensus|length 58|copies 1
ACTTCTTCTATTGTTTTTTCCTTAGAAGTAGTATCTTTTACCTGCTGTGCAGAGTAGT
>raw_data/181217_C2CL7/11_merged|reference Acc_ch_v3_motif_mod_final_jobs_028_028405_data_consensus|length 62|copies 1
ACTTCTTTTTTCTATCTTTTCCATCAGAATTATGTGTTTGCACAGGAATGACTAATTGATTA
>raw_data/181217_C2CL7/11_merged|reference Acc_ch_v3_motif_mod_final_jobs_028_028405_data_consensus|length 65|copies 1
ACTTGCAAAATGTCCAGACGGTTCCACTCCGAAAAGCGTAGATAAAACCTACACGCAAAAGAACG
>raw_data/181217_C2CL7/11_merged|reference Acc_ch_v3_motif_mod_final_jobs_028_028405_data_consensus|length 46|copies 1
ACTTGCCAACCTTCGCCCTATCATGAGATCCGGTGCTGATTCTGAC
>raw_data/181217_C2CL7/11_merged|reference Acc_ch_v3_motif_mod_final_jobs_028_028405_data_consensus|length 69|copies 1
ACTTGCTTGTGCTCTTGCGTTAGTTTTACCTAAATCTCCAGCAACTGGGTTTGGTTCAATTTTAATTGG
>raw_data/181217_C2CL7/11_merged|reference Acc_ch_v3_motif_mod_final_jobs_028_028405_data_consensus|length 30|copies 1
ACTTGGTAATGCGCGCGGAACTGCACAAAG
>raw_data/181217_C2CL7/11_merged|reference Acc_ch_v3_motif_mod_final_jobs_028_028405_data_consensus|length 45|copies 8
ACTTTACCATTTTCCAAAACGATAAGCTGTGGACTCTGGTGTACC
>raw_data/181217_C2CL7/11_merged|reference Acc_ch_v3_motif_mod_final_jobs_028_028405_data_consensus|length 56|copies 1
ACTTTACCATTTTCCAAAACGATAAGCTGTGGACTCTGGTGTACCACGTCAAAACG
>raw_data/181217_C2CL7/11_merged|reference Acc_ch_v3_motif_mod_final_jobs_028_028405_data_consensus|length 70|copies 7
ACTTTACCATTTTCCAAAACGATAAGCTGTGGACTCTGGTGTACCACGTCAAAACGCGACGCAATAGTAT
>raw_data/181217_C2CL7/11_merged|reference Acc_ch_v3_motif_mod_final_jobs_028_028405_data_consensus|length 71|copies 9
ACTTTACCATTTTCCAAAACGATAAGCTGTGGACTCTGGTGTACCACGTCAAAACGCGACGCAATAGTATC
>raw_data/181217_C2CL7/11_merged|reference Acc_ch_v3_motif_mod_final_jobs_028_028405_data_consensus|length 72|copies 2
ACTTTACCATTTTCCAAAACGATAAGCTGTGGACTCTGGTGTACCACGTCAAAACGCGACGCAATAGTATCG
>raw_data/181217_C2CL7/11_merged|reference Acc_ch_v3_motif_mod_final_jobs_028_028405_data_consensus|length 73|copies 1
ACTTTACCATTTTCCAAAACGATAAGCTGTGGACTCTGGTGTACCACGTCAAAACGCGACGCAATAGTATCGG
>raw_data/181217_C2CL7/11_merged|reference Acc_ch_v3_motif_mod_final_jobs_028_028405_data_consensus|length 55|copies 1
ACTTTATGGGCAATAAAACCGCCTTCAACTTTTTTGAACGTAATTTTATCAATCC
>raw_data/181217_C2CL7/11_merged|reference Acc_ch_v3_motif_mod_final_jobs_028_028405_data_consensus|length 40|copies 1
ACTTTCAGAGACAGAAAGATTGGGGCAAAATTTTTACACC
>raw_data/181217_C2CL7/11_merged|reference Acc_ch_v3_motif_mod_final_jobs_028_028405_data_consensus|length 49|copies 1
ACTTTCCATTGCCACGGCGGAGATAATACCCAGTCTTTTCTCGGAGGCA
>raw_data/181217_C2CL7/11_merged|reference Acc_ch_v3_motif_mod_final_jobs_028_028405_data_consensus|length 43|copies 1
ACTTTCCGTTCCGAGGTAAACTCTGGAAATCTCTTTCGGATTG
>raw_data/181217_C2CL7/11_merged|reference Acc_ch_v3_motif_mod_final_jobs_028_028405_data_consensus|length 31|copies 3
ACTTTCTACAATGACGCGATGCCCGTTGTTG
>raw_data/181217_C2CL7/11_merged|reference Acc_ch_v3_motif_mod_final_jobs_028_028405_data_consensus|length 30|copies 2
ACTTTCTCAAGATCTAGCGAAAGGCCAGCC
>raw_data/181217_C2CL7/11_merged|reference Acc_ch_v3_motif_mod_final_jobs_028_028405_data_consensus|length 31|copies 1
ACTTTCTCTTTTGGCGCGTTGATGACAAGCG
>raw_data/181217_C2CL7/11_merged|reference Acc_ch_v3_motif_mod_final_jobs_028_028405_data_consensus|length 65|copies 4
ACTTTCTTGAAAAACTGAACGGCATTTTTGCTTTTGCCCTTTATGACGAAGAAAATGACGCTTAC
>raw_data/181217_C2CL7/11_merged|reference Acc_ch_v3_motif_mod_final_jobs_028_028405_data_consensus|length 75|copies 1
ACTTTCTTTGCTGCTCGATCTCCAACAGGAGCCGGCACATTGGGCGGTGCTACAGATTTTTGCTCTTCTACGGAG
>raw_data/181217_C2CL7/11_merged|reference Acc_ch_v3_motif_mod_final_jobs_028_028405_data_consensus|length 32|copies 1
ACTTTGAAGCCTTCGCGCGCTTTTGATCTTAG
>raw_data/181217_C2CL7/11_merged|reference Acc_ch_v3_motif_mod_final_jobs_028_028405_data_consensus|length 77|copies 1
ACTTTGAAGCCTTCGCGCGCTTTTGATCTTAGCCAGGGCGCCTTTAAGAAAATAGCTGATCTAAGGGATGGCGTAGT
>raw_data/181217_C2CL7/11_merged|reference Acc_ch_v3_motif_mod_final_jobs_028_028405_data_consensus|length 77|copies 1
ACTTTGACTATGGCTACGATGTCCCAAACAGACAGATTCTAAATGAGAACCAGGAACAGTCTTATTACAAAACCAAT
>raw_data/181217_C2CL7/11_merged|reference Acc_ch_v3_motif_mod_final_jobs_028_028405_data_consensus|length 47|copies 1
ACTTTGCCCCAGTTTTACAAAAGTAGGGCCTAGTTCTTCCAAAGCCA
>raw_data/181217_C2CL7/11_merged|reference Acc_ch_v3_motif_mod_final_jobs_028_028405_data_consensus|length 49|copies 1
ACTTTGCCCCAGTTTTACAAAAGTAGGGCCTAGTTCTTCCAAAGCCAGG
>raw_data/181217_C2CL7/11_merged|reference Acc_ch_v3_motif_mod_final_jobs_028_028405_data_consensus|length 59|copies 45
ACTTTGCCCCAGTTTTACAAAAGTAGGGCCTAGTTCTTCCAAAGCCAGGCGGATGCGCT
>raw_data/181217_C2CL7/11_merged|reference Acc_ch_v3_motif_mod_final_jobs_028_028405_data_consensus|length 40|copies 1
ACTTTGCCTTCCTGCCAGATCCGTTCTACTTCAGACTTTA
>raw_data/181217_C2CL7/11_merged|reference Acc_ch_v3_motif_mod_final_jobs_028_028405_data_consensus|length 79|copies 1
ACTTTGCCTTCCTGCCAGATCCGTTCTACTTCAGACTTTAGCGTGCCGTAATATTTGTCGGTGTAAACCTCTTCAAATT
>raw_data/181217_C2CL7/11_merged|reference Acc_ch_v3_motif_mod_final_jobs_028_028405_data_consensus|length 44|copies 1
ACTTTGGAAAAAGGCTACCTGGACAGTGCGAGCCTGCTGGTAAA
>raw_data/181217_C2CL7/11_merged|reference Acc_ch_v3_motif_mod_final_jobs_028_028405_data_consensus|length 79|copies 1
ACTTTGGAGACACCTTCACCATACATGATATCAAATTCTGCCATCTTGAATGGTGGTGCGACTTTGTTCTTAACAATTT
>raw_data/181217_C2CL7/11_merged|reference Acc_ch_v3_motif_mod_final_jobs_028_028405_data_consensus|length 33|copies 1
ACTTTGGAGTCATTCCGCGAGGGAAAATCAAAG
>raw_data/181217_C2CL7/11_merged|reference Acc_ch_v3_motif_mod_final_jobs_028_028405_data_consensus|length 37|copies 7
ACTTTGGATAACGCTGGGATCCAGTTTATTTTTCTTT
>raw_data/181217_C2CL7/11_merged|reference Acc_ch_v3_motif_mod_final_jobs_028_028405_data_consensus|length 38|copies 3
ACTTTGGATAACGCTGGGATCCAGTTTATTTTTCTTTT
>raw_data/181217_C2CL7/11_merged|reference Acc_ch_v3_motif_mod_final_jobs_028_028405_data_consensus|length 40|copies 1
ACTTTGTAGATCAGAGAAGTGTGGTCCGGAGAAACGGCCT
>raw_data/181217_C2CL7/11_merged|reference Acc_ch_v3_motif_mod_final_jobs_028_028405_data_consensus|length 54|copies 1
ACTTTTCAAATAACATTTTCGTTAAAAAATCTTTCTCTTTATTCCCTCTTGCGG
>raw_data/181217_C2CL7/11_merged|reference Acc_ch_v3_motif_mod_final_jobs_028_028405_data_consensus|length 68|copies 1
ACTTTTGATTACAGATCTCTCCTTTGAAGTGGATCATCGTAAGCAACTGATCAAGGACGGGCGAGAGC
>raw_data/181217_C2CL7/11_merged|reference Acc_ch_v3_motif_mod_final_jobs_028_028405_data_consensus|length 52|copies 1
ACTTTTGCGGAAAACTTTTCGGAGAATTTTTTGTTCGCGGTAAGGTAAACAC
>raw_data/181217_C2CL7/11_merged|reference Acc_ch_v3_motif_mod_final_jobs_028_028405_data_consensus|length 45|copies 1
ACTTTTGTTAGAGCAAGATCCTATTGATAACGCTGGTGTTCTTTT
>raw_data/181217_C2CL7/11_merged|reference Acc_ch_v3_motif_mod_final_jobs_028_028405_data_consensus|length 30|copies 4
ACTTTTTCGATGCCGCGGCTTTCGCGCCAA
>raw_data/181217_C2CL7/11_merged|reference Acc_ch_v3_motif_mod_final_jobs_028_028405_data_consensus|length 31|copies 3
ACTTTTTCGATGCCGCGGCTTTCGCGCCAAC
>raw_data/181217_C2CL7/11_merged|reference Acc_ch_v3_motif_mod_final_jobs_028_028405_data_consensus|length 39|copies 12
ACTTTTTCGATGCCGCGGCTTTCGCGCCAACACTCTACG
>raw_data/181217_C2CL7/11_merged|reference Acc_ch_v3_motif_mod_final_jobs_028_028405_data_consensus|length 59|copies 1
ACTTTTTTAAATTCTCATCTACGGAAGCGCCGGCAATACTATAACCTACTTTCGCCAAG
>raw_data/181217_C2CL7/11_merged|reference Acc_ch_v3_motif_mod_final_jobs_028_028405_data_consensus|length 32|copies 1
AGAAAAAATCCGAACAGGTGATAAGCTTGGGA
>raw_data/181217_C2CL7/11_merged|reference Acc_ch_v3_motif_mod_final_jobs_028_028405_data_consensus|length 61|copies 1
AGAAAAACACCTTCGAAGATGTCATAGAAACGGTACAAGCTGTGAGAGAGGTTTTGGATCT
>raw_data/181217_C2CL7/11_merged|reference Acc_ch_v3_motif_mod_final_jobs_028_028405_data_consensus|length 76|copies 9
AGAAAAACACCTTCGAAGATGTCATAGAAACGGTACAAGCTGTGAGAGAGGTTTTGGATCTGGCAAAAATTGAAGG
>raw_data/181217_C2CL7/11_merged|reference Acc_ch_v3_motif_mod_final_jobs_028_028405_data_consensus|length 55|copies 5
AGAAAAACCAAAAAAATCAAAGCAATGAACAAAGAGAAATCTACAGAAACGCATA
>raw_data/181217_C2CL7/11_merged|reference Acc_ch_v3_motif_mod_final_jobs_028_028405_data_consensus|length 77|copies 6
AGAAAAACCAAAAAAATCAAAGCAATGAACAAAGAGAAATCTACAGAAACGCATAACACACCGCCGCGAAAATCGGC
>raw_data/181217_C2CL7/11_merged|reference Acc_ch_v3_motif_mod_final_jobs_028_028405_data_consensus|length 73|copies 1
AGAAAAACCCAACAGTAAAACGGTAGTTCTGCTGCACGGTAAAAATTTCAACGGTGCTTACTGGAAAACGACT
>raw_data/181217_C2CL7/11_merged|reference Acc_ch_v3_motif_mod_final_jobs_028_028405_data_consensus|length 69|copies 1
AGAAAAACTAAAAGCAGCCCTGCTGTAACAACCAATCAAACACTGAAAGATCTGGATAAACTTAAAAAG
>raw_data/181217_C2CL7/11_merged|reference Acc_ch_v3_motif_mod_final_jobs_028_028405_data_consensus|length 68|copies 1
AGAAAAAGACAAACATGCGCAATCATTAATTAATATTTCGAAAGTTCCTTTTCCTCCTGCAGATCCGT
>raw_data/181217_C2CL7/11_merged|reference Acc_ch_v3_motif_mod_final_jobs_028_028405_data_consensus|length 46|copies 1
AGAAAAAGTGTTTATGTCCTTTTAGCAGTCGCGTTTCTAATCACGA
>raw_data/181217_C2CL7/11_merged|reference Acc_ch_v3_motif_mod_final_jobs_028_028405_data_consensus|length 77|copies 1
AGAAAAATCGCTAACAAAAGGATTTATCCGGCGGTTGACCTTATTGCATCCAGTACAAGACGCGATGATCTCCTACA
>raw_data/181217_C2CL7/11_merged|reference Acc_ch_v3_motif_mod_final_jobs_028_028405_data_consensus|length 42|copies 1
AGAAAAATTATTCTGCCGCTATTGATTATTACCTGAAGGACA
>raw_data/181217_C2CL7/11_merged|reference Acc_ch_v3_motif_mod_final_jobs_028_028405_data_consensus|length 56|copies 1
AGAAAACAGACACTACGCTCACGTTGACTGTCCAGGTCACGCGGATTACGTAAAAA
>raw_data/181217_C2CL7/11_merged|reference Acc_ch_v3_motif_mod_final_jobs_028_028405_data_consensus|length 36|copies 1
AGAAAACCTTGGTCGTGATCAGGAAGCGTTCGATTT
>raw_data/181217_C2CL7/11_merged|reference Acc_ch_v3_motif_mod_final_jobs_028_028405_data_consensus|length 30|copies 2
AGAAAACGGAACCCGCGGCGGAGATGCTTA
>raw_data/181217_C2CL7/11_merged|reference Acc_ch_v3_motif_mod_final_jobs_028_028405_data_consensus|length 75|copies 1
AGAAAACGGAACCCGCGGCGGAGATGCTTATGCAGATTCTATAAAGGTTAAAAATGAAAATCATCTTTTTGCTAT
>raw_data/181217_C2CL7/11_merged|reference Acc_ch_v3_motif_mod_final_jobs_028_028405_data_consensus|length 61|copies 1
AGAAAACTTATTTTTTTGAGCTCAGCAGGCAGTATTTTTTCCTTTTTTACCGTTTCTATAG
>raw_data/181217_C2CL7/11_merged|reference Acc_ch_v3_motif_mod_final_jobs_028_028405_data_consensus|length 56|copies 1
AGAAAAGCCGAGTAAAAAAATCAATTTCTTAAACCGCCCCGCGATCTGTAGTAAGT
>raw_data/181217_C2CL7/11_merged|reference Acc_ch_v3_motif_mod_final_jobs_028_028405_data_consensus|length 30|copies 1
AGAAACAAAATGTCGCGAAGATCCAAAACA
>raw_data/181217_C2CL7/11_merged|reference Acc_ch_v3_motif_mod_final_jobs_028_028405_data_consensus|length 36|copies 1
AGAAACACGGTGCCGGGATCGCGATCTGTAATCTGC
>raw_data/181217_C2CL7/11_merged|reference Acc_ch_v3_motif_mod_final_jobs_028_028405_data_consensus|length 48|copies 1
AGAAACCAAAACGTTCCCTGTGACAGAGATGGTCGCCGATCCCAAACT
>raw_data/181217_C2CL7/11_merged|reference Acc_ch_v3_motif_mod_final_jobs_028_028405_data_consensus|length 79|copies 1
AGAAACCAATGTTACCGTGAATGCGATTTTGCCTGGCCCAACCTGGTCAGCCGGCAACCTGAAAAGTATGTCTAAACTG
>raw_data/181217_C2CL7/11_merged|reference Acc_ch_v3_motif_mod_final_jobs_028_028405_data_consensus|length 62|copies 1
AGAAACCCCCTCACCGAAAGACTAAGGTTTCCTCAGCCATGCTAATCAGCTGAGGGTTAGTC
>raw_data/181217_C2CL7/11_merged|reference Acc_ch_v3_motif_mod_final_jobs_028_028405_data_consensus|length 42|copies 1
AGAAAGATTCAGCATCGCCTTCCAATCTTTAATTCTGGAAGT
>raw_data/181217_C2CL7/11_merged|reference Acc_ch_v3_motif_mod_final_jobs_028_028405_data_consensus|length 56|copies 1
AGAAAGCACCACGTATAAATTAGACTTCCGAACGCTGAATTATAATGTGGTTTATG
>raw_data/181217_C2CL7/11_merged|reference Acc_ch_v3_motif_mod_final_jobs_028_028405_data_consensus|length 73|copies 1
AGAAAGGAAAAGTACAGTACGTTGTCAACACAACTACAAAGGGGAAACAGTCCGAGCGCGATGGTTTCCAAAT
>raw_data/181217_C2CL7/11_merged|reference Acc_ch_v3_motif_mod_final_jobs_028_028405_data_consensus|length 44|copies 1
AGAAAGGCTCAAAGTTGTGGTATCGAAATATGGCATTGGCGTTC
>raw_data/181217_C2CL7/11_merged|reference Acc_ch_v3_motif_mod_final_jobs_028_028405_data_consensus|length 62|copies 1
AGAAAGTTCTTTTGAAATCTATTTGCCTCCATAGCTCAGTTGGCCAGAGCACGTGATTTGTA
>raw_data/181217_C2CL7/11_merged|reference Acc_ch_v3_motif_mod_final_jobs_028_028405_data_consensus|length 47|copies 1
AGAAATACCATTAGAAACCTGGATAGTGATCTTATTACCCTCTATCA
>raw_data/181217_C2CL7/11_merged|reference Acc_ch_v3_motif_mod_final_jobs_028_028405_data_consensus|length 64|copies 1
AGAAATAGAAAAATAAGTAAAAAATTCTGCAAGAAATAATCCCAGTGCATTTTAGAAATAACGC
>raw_data/181217_C2CL7/11_merged|reference Acc_ch_v3_motif_mod_final_jobs_028_028405_data_consensus|length 77|copies 1
AGAAATCAGCTGATAGGCTACCTCTTCGTAAGGATGGTTTTGGCGCATCACAAAAAGGATCTGGTGTTTTTTATAAT
>raw_data/181217_C2CL7/11_merged|reference Acc_ch_v3_motif_mod_final_jobs_028_028405_data_consensus|length 70|copies 1
AGAAATGTTAGAACCTTACAAAGGTCGTGTATTCGATCCGTGTTGTGGTTCGGGTGGTATGTTTGTGCAG
>raw_data/181217_C2CL7/11_merged|reference Acc_ch_v3_motif_mod_final_jobs_028_028405_data_consensus|length 31|copies 1
AGAAATTCTTAACACGCGCCCTGCGACAGAA
>raw_data/181217_C2CL7/11_merged|reference Acc_ch_v3_motif_mod_final_jobs_028_028405_data_consensus|length 50|copies 1
AGAACCATTATCGTTAGCGATGATGCCAGAAATATTTTGGCTTCCAAAAT
>raw_data/181217_C2CL7/11_merged|reference Acc_ch_v3_motif_mod_final_jobs_028_028405_data_consensus|length 65|copies 1
AGAACCCAGGTTCTAAAAGATTTTGAAGGCCGTATTCTGGTGTTGGCCGGTAAACATGATTCAGC
>raw_data/181217_C2CL7/11_merged|reference Acc_ch_v3_motif_mod_final_jobs_028_028405_data_consensus|length 30|copies 4
AGAACGCATAGAGCGCGAGCTGAAAGGCGA
>raw_data/181217_C2CL7/11_merged|reference Acc_ch_v3_motif_mod_final_jobs_028_028405_data_consensus|length 31|copies 2
AGAACGCATAGAGCGCGAGCTGAAAGGCGAA
>raw_data/181217_C2CL7/11_merged|reference Acc_ch_v3_motif_mod_final_jobs_028_028405_data_consensus|length 32|copies 1
AGAACGGAAATTTCACGATCCAGGATCTACAG
>raw_data/181217_C2CL7/11_merged|reference Acc_ch_v3_motif_mod_final_jobs_028_028405_data_consensus|length 36|copies 3
AGAACGGAAATTTCACGATCCAGGATCTACAGTCCT
>raw_data/181217_C2CL7/11_merged|reference Acc_ch_v3_motif_mod_final_jobs_028_028405_data_consensus|length 58|copies 1
AGAACGGCATTTTTCTTTGTAAAATCTGAATATAAACAGATCAAGATTAATTTCTCAG
>raw_data/181217_C2CL7/11_merged|reference Acc_ch_v3_motif_mod_final_jobs_028_028405_data_consensus|length 71|copies 1
AGAACGGGAAAATACAGAACAGGCCTCGACAATCCGGTTTTTGATGACAATGGTAGAAGCATCCTTTCTGT
>raw_data/181217_C2CL7/11_merged|reference Acc_ch_v3_motif_mod_final_jobs_028_028405_data_consensus|length 78|copies 2
AGAACTAAAAAATATTTACGACGATTTTTTTGATTTCCGCTCCCACAATTTTTCTCCTCAGGCTATGGAGGACTTTAT
>raw_data/181217_C2CL7/11_merged|reference Acc_ch_v3_motif_mod_final_jobs_028_028405_data_consensus|length 50|copies 1
AGAACTGCTTGTTAATATGAAGAAGCACAGCCACGCGACTCAGGTGATAG
>raw_data/181217_C2CL7/11_merged|reference Acc_ch_v3_motif_mod_final_jobs_028_028405_data_consensus|length 31|copies 1
AGAACTTAGCGTTCGCGAGTTGGTCCGAATG
>raw_data/181217_C2CL7/11_merged|reference Acc_ch_v3_motif_mod_final_jobs_028_028405_data_consensus|length 31|copies 1
AGAAGAAAGGTGGGCGCGTGTGGATACAGGA
>raw_data/181217_C2CL7/11_merged|reference Acc_ch_v3_motif_mod_final_jobs_028_028405_data_consensus|length 53|copies 1
AGAAGAACGGAACTTCATCCTACCAACAATTTTCACCAATTCAGGATGCAAAC
>raw_data/181217_C2CL7/11_merged|reference Acc_ch_v3_motif_mod_final_jobs_028_028405_data_consensus|length 36|copies 1
AGAAGAACTATTCCCGGATCTGGAGTGATTGCTGTT
>raw_data/181217_C2CL7/11_merged|reference Acc_ch_v3_motif_mod_final_jobs_028_028405_data_consensus|length 37|copies 1
AGAAGAACTATTCCCGGATCTGGAGTGATTGCTGTTG
>raw_data/181217_C2CL7/11_merged|reference Acc_ch_v3_motif_mod_final_jobs_028_028405_data_consensus|length 51|copies 1
AGAAGAAGAATTGGCTCATGGCCATGCTCATGGCGCTGATGGTCATTCCGG
>raw_data/181217_C2CL7/11_merged|reference Acc_ch_v3_motif_mod_final_jobs_028_028405_data_consensus|length 48|copies 1
AGAAGAATAAAGCCCCCACAATCGCTTCGATCTGAATCAGCAGCAGGG
>raw_data/181217_C2CL7/11_merged|reference Acc_ch_v3_motif_mod_final_jobs_028_028405_data_consensus|length 49|copies 1
AGAAGAATAAAGCCCCCACAATCGCTTCGATCTGAATCAGCAGCAGGGT
>raw_data/181217_C2CL7/11_merged|reference Acc_ch_v3_motif_mod_final_jobs_028_028405_data_consensus|length 60|copies 1
AGAAGAGAGCGATAAACCCAAAAATGTAAGGATAATGATGGAAACAGGCATAGATGTCCT
>raw_data/181217_C2CL7/11_merged|reference Acc_ch_v3_motif_mod_final_jobs_028_028405_data_consensus|length 71|copies 1
AGAAGAGATGGACGCGCTCTATGCCAAAGAAGACTTTTCTGATGAAGACGGGATCAAAGCAGGCGAACTGG
>raw_data/181217_C2CL7/11_merged|reference Acc_ch_v3_motif_mod_final_jobs_028_028405_data_consensus|length 74|copies 2
AGAAGATCAAATGCCTGATCCAAATCTGAGAAAACCTGGGCATTAAGCGCATTTAGGCTATCAGGCCTGTTAAT
>raw_data/181217_C2CL7/11_merged|reference Acc_ch_v3_motif_mod_final_jobs_028_028405_data_consensus|length 30|copies 9
AGAAGCACAGCCACGCGACTCAGGTGATAG
>raw_data/181217_C2CL7/11_merged|reference Acc_ch_v3_motif_mod_final_jobs_028_028405_data_consensus|length 34|copies 1
AGAAGCCAAAGGTCCTCCATACTCTTCATTTGCA
>raw_data/181217_C2CL7/11_merged|reference Acc_ch_v3_motif_mod_final_jobs_028_028405_data_consensus|length 43|copies 1
AGAAGCCAAAGGTCCTCCATACTCTTCATTTGCACTAATGCCT
>raw_data/181217_C2CL7/11_merged|reference Acc_ch_v3_motif_mod_final_jobs_028_028405_data_consensus|length 66|copies 13
AGAAGCCAAAGGTCCTCCATACTCTTCATTTGCACTAATGCCTTGTGATCTTGTATGTGTATACGC
>raw_data/181217_C2CL7/11_merged|reference Acc_ch_v3_motif_mod_final_jobs_028_028405_data_consensus|length 36|copies 3
AGAAGCCAATTGCCGGGATCCTGCACATTTTTGTTT
>raw_data/181217_C2CL7/11_merged|reference Acc_ch_v3_motif_mod_final_jobs_028_028405_data_consensus|length 37|copies 2
AGAAGCCAATTGCCGGGATCCTGCACATTTTTGTTTA
>raw_data/181217_C2CL7/11_merged|reference Acc_ch_v3_motif_mod_final_jobs_028_028405_data_consensus|length 30|copies 2
AGAAGCGCACGTTCGCGCTCGTCCTGTTCC
>raw_data/181217_C2CL7/11_merged|reference Acc_ch_v3_motif_mod_final_jobs_028_028405_data_consensus|length 36|copies 2
AGAAGCGCATCAGCATGATCCAGTGCAGCATACATA
>raw_data/181217_C2CL7/11_merged|reference Acc_ch_v3_motif_mod_final_jobs_028_028405_data_consensus|length 52|copies 1
AGAAGCGTTACCAGAAAGGTGTACTTTCGGCCGATCAGGTCGCCTAATCTCC
>raw_data/181217_C2CL7/11_merged|reference Acc_ch_v3_motif_mod_final_jobs_028_028405_data_consensus|length 48|copies 1
AGAAGCTATTAATTCGGCACAAGGGTTTTTTACCGGTGGAGGCAATAC
>raw_data/181217_C2CL7/11_merged|reference Acc_ch_v3_motif_mod_final_jobs_028_028405_data_consensus|length 61|copies 1
AGAAGCTGTTGAACGCGCCAGCAAATTCAAAAATGATGGCGAACTGGATTTGGCATTACTG
>raw_data/181217_C2CL7/11_merged|reference Acc_ch_v3_motif_mod_final_jobs_028_028405_data_consensus|length 65|copies 1
AGAAGCTGTTGAACGCGCCAGCAAATTCAAAAATGATGGCGAACTGGATTTGGCATTACTGACAG
>raw_data/181217_C2CL7/11_merged|reference Acc_ch_v3_motif_mod_final_jobs_028_028405_data_consensus|length 74|copies 1
AGAAGCTGTTGAACGCGCCAGCAAATTCAAAAATGATGGCGAACTGGATTTGGCATTACTGACAGACGGTTTGA
>raw_data/181217_C2CL7/11_merged|reference Acc_ch_v3_motif_mod_final_jobs_028_028405_data_consensus|length 73|copies 1
AGAAGGAAGCGGAATTCCAACTAATTGATTAGAAGAGGTATTTCTGTAGGCAGACAATACAAAAGATAAACGG
>raw_data/181217_C2CL7/11_merged|reference Acc_ch_v3_motif_mod_final_jobs_028_028405_data_consensus|length 31|copies 3
AGAAGGCCTGCGCCGCGCCAGGATTATCGCT
>raw_data/181217_C2CL7/11_merged|reference Acc_ch_v3_motif_mod_final_jobs_028_028405_data_consensus|length 46|copies 1
AGAAGGCGTTGCCGAACCGAGAATTAATCTGGACTGATAAAATTCT
>raw_data/181217_C2CL7/11_merged|reference Acc_ch_v3_motif_mod_final_jobs_028_028405_data_consensus|length 50|copies 2
AGAAGGCTCCTTCTCATATTAATGGCATCTGCGATGTAGACCACGCCGCT
>raw_data/181217_C2CL7/11_merged|reference Acc_ch_v3_motif_mod_final_jobs_028_028405_data_consensus|length 61|copies 1
AGAAGGTATTTGCCGCGCCAAAGTTGACAATAATTATAAAAATGATTTTGGTAAAGTGTTG
>raw_data/181217_C2CL7/11_merged|reference Acc_ch_v3_motif_mod_final_jobs_028_028405_data_consensus|length 73|copies 1
AGAAGGTGCAAGGTCTGTTATCTCGTTGAGTTATAATTATTTTCCCGAAAAAGAACAGAACCCCGGGAATTAT
>raw_data/181217_C2CL7/11_merged|reference Acc_ch_v3_motif_mod_final_jobs_028_028405_data_consensus|length 78|copies 11
AGAAGGTGCAAGGTCTGTTATCTCGTTGAGTTATAATTATTTTCCCGAAAAAGAACAGAACCCCGGGAATTATAAGAT
>raw_data/181217_C2CL7/11_merged|reference Acc_ch_v3_motif_mod_final_jobs_028_028405_data_consensus|length 36|copies 2
AGAAGGTTGGATTCTTGATCCAGGAACTGGTATTCT
>raw_data/181217_C2CL7/11_merged|reference Acc_ch_v3_motif_mod_final_jobs_028_028405_data_consensus|length 71|copies 1
AGAAGTAAAGGTTAAGAACAAAGGTGTGGTAGTTTCTGCGCATCCCTTGGCCAGTGAGGCTGGTGCTAAAA
>raw_data/181217_C2CL7/11_merged|reference Acc_ch_v3_motif_mod_final_jobs_028_028405_data_consensus|length 62|copies 1
AGAAGTATTTTTCACGAGTATACCGATTTGGTGGAGCCGCTTTCCCTGGATGAAGCCTATCT
>raw_data/181217_C2CL7/11_merged|reference Acc_ch_v3_motif_mod_final_jobs_028_028405_data_consensus|length 63|copies 1
AGAAGTCAGAAACCGCTTCCCATATGCTTTTGCAGAGCACAAATATCCCGGCGCGCCAAGTTT
>raw_data/181217_C2CL7/11_merged|reference Acc_ch_v3_motif_mod_final_jobs_028_028405_data_consensus|length 68|copies 4
AGAAGTCAGAAACCGCTTCCCATATGCTTTTGCAGAGCACAAATATCCCGGCGCGCCAAGTTTTGATC
>raw_data/181217_C2CL7/11_merged|reference Acc_ch_v3_motif_mod_final_jobs_028_028405_data_consensus|length 69|copies 3
AGAAGTCAGAAACCGCTTCCCATATGCTTTTGCAGAGCACAAATATCCCGGCGCGCCAAGTTTTGATCT
>raw_data/181217_C2CL7/11_merged|reference Acc_ch_v3_motif_mod_final_jobs_028_028405_data_consensus|length 76|copies 1
AGAAGTTCATCCTTCGTTCCCTTATTAATGTTTCTGCAAACGTGATCGACAGTTCGTATAAAGAATCAACTGATGT
>raw_data/181217_C2CL7/11_merged|reference Acc_ch_v3_motif_mod_final_jobs_028_028405_data_consensus|length 62|copies 1
AGAATAATTCAATTGTTCCATCCGGAATTTTATGGCTTCAATTGGGTCTGGAAGTTCGATGG
>raw_data/181217_C2CL7/11_merged|reference Acc_ch_v3_motif_mod_final_jobs_028_028405_data_consensus|length 68|copies 1
AGAATACCGGGAAAATAACCAAAATCTTGCAAAGGCACTTAATGAATTGGCTGCAGAGAAAAATATTA
>raw_data/181217_C2CL7/11_merged|reference Acc_ch_v3_motif_mod_final_jobs_028_028405_data_consensus|length 80|copies 1
AGAATACCGGGAAAATAACCAAAATCTTGCAAAGGCACTTAATGAATTGGCTGCAGAGAAAAATATTACCGGAAGCCAGT
>raw_data/181217_C2CL7/11_merged|reference Acc_ch_v3_motif_mod_final_jobs_028_028405_data_consensus|length 55|copies 4
AGAATACCTTTCGCATGATCTTAAACTGCCGGTAAAAAGCATGAATACGCTGGAG
>raw_data/181217_C2CL7/11_merged|reference Acc_ch_v3_motif_mod_final_jobs_028_028405_data_consensus|length 52|copies 1
AGAATATCCCATCAGGTAAAAATCCTCGGTATTATCTATACAACCGGCCATC
>raw_data/181217_C2CL7/11_merged|reference Acc_ch_v3_motif_mod_final_jobs_028_028405_data_consensus|length 32|copies 1
AGAATATCTCTTACCGCGGCTGGGGGTTATAA
>raw_data/181217_C2CL7/11_merged|reference Acc_ch_v3_motif_mod_final_jobs_028_028405_data_consensus|length 50|copies 1
AGAATATCTTAACCTGGGATAAAAATTTTGGAGATCACAATATTTCCTTA
>raw_data/181217_C2CL7/11_merged|reference Acc_ch_v3_motif_mod_final_jobs_028_028405_data_consensus|length 41|copies 1
AGAATCCACACCCGGCTCAAAAGGGTTTTTACGCTGCGCGG
>raw_data/181217_C2CL7/11_merged|reference Acc_ch_v3_motif_mod_final_jobs_028_028405_data_consensus|length 34|copies 5
AGAATCCCAACATTGATCCCGTGCAAAGTGTGGA
>raw_data/181217_C2CL7/11_merged|reference Acc_ch_v3_motif_mod_final_jobs_028_028405_data_consensus|length 35|copies 5
AGAATCCCAACATTGATCCCGTGCAAAGTGTGGAT
>raw_data/181217_C2CL7/11_merged|reference Acc_ch_v3_motif_mod_final_jobs_028_028405_data_consensus|length 53|copies 1
AGAATCCCGACCGCCTGTTTAAAATTATCTACTGGCTGGGACAAAACAGCCTG
>raw_data/181217_C2CL7/11_merged|reference Acc_ch_v3_motif_mod_final_jobs_028_028405_data_consensus|length 37|copies 1
AGAATCTCTTCTGCGCGAATAACAATATCATTCTCAC
>raw_data/181217_C2CL7/11_merged|reference Acc_ch_v3_motif_mod_final_jobs_028_028405_data_consensus|length 55|copies 1
AGAATCTCTTCTGCGCGAATAACAATATCATTCTCACTTCTGTTGATCTGATCTA
>raw_data/181217_C2CL7/11_merged|reference Acc_ch_v3_motif_mod_final_jobs_028_028405_data_consensus|length 30|copies 1
AGAATCTCTTGATCAAGATCTTCATAAGCC
>raw_data/181217_C2CL7/11_merged|reference Acc_ch_v3_motif_mod_final_jobs_028_028405_data_consensus|length 46|copies 1
AGAATGGGAAATTCCAAGACGTGATGATCATGACTTTTTCCGAGTT
>raw_data/181217_C2CL7/11_merged|reference Acc_ch_v3_motif_mod_final_jobs_028_028405_data_consensus|length 30|copies 1
AGAATGGGGCTATCGCGGCAGAATGACATT
>raw_data/181217_C2CL7/11_merged|reference Acc_ch_v3_motif_mod_final_jobs_028_028405_data_consensus|length 31|copies 2
AGAATGGGGCTATCGCGGCAGAATGACATTT
>raw_data/181217_C2CL7/11_merged|reference Acc_ch_v3_motif_mod_final_jobs_028_028405_data_consensus|length 76|copies 1
AGAATGTTGCTGTAATGACGAATAAACTATTAAATATTATTCCAAAGAAAAAGTTATAGAATATCACTTTTGCATC
>raw_data/181217_C2CL7/11_merged|reference Acc_ch_v3_motif_mod_final_jobs_028_028405_data_consensus|length 30|copies 2
AGAATTTGATTTCCGCGAAGAAGTGGACGT
>raw_data/181217_C2CL7/11_merged|reference Acc_ch_v3_motif_mod_final_jobs_028_028405_data_consensus|length 30|copies 3
AGAATTTGTAGATCAGGATCAGATTGCGCT
>raw_data/181217_C2CL7/11_merged|reference Acc_ch_v3_motif_mod_final_jobs_028_028405_data_consensus|length 67|copies 1
AGAATTTTAAAAACTATTTTGTTATCACATTCGACAGAGATTTTGCCGATCAAAAAACCTGGAGCGG
>raw_data/181217_C2CL7/11_merged|reference Acc_ch_v3_motif_mod_final_jobs_028_028405_data_consensus|length 62|copies 1
AGAATTTTCTTAATTCGGTTATGGTTTATTTACATTATCACCTTTCAGATTTTAGAGAACCC
>raw_data/181217_C2CL7/11_merged|reference Acc_ch_v3_motif_mod_final_jobs_028_028405_data_consensus|length 31|copies 1
AGAATTTTTTGTTCGCGGTAAGGTAAACACC
>raw_data/181217_C2CL7/11_merged|reference Acc_ch_v3_motif_mod_final_jobs_028_028405_data_consensus|length 41|copies 1
AGACAAAGAAAATTACACCAACAAAGAAAAACTCTCCGTAA
>raw_data/181217_C2CL7/11_merged|reference Acc_ch_v3_motif_mod_final_jobs_028_028405_data_consensus|length 69|copies 1
AGACAAAGACAGCCTGCACGTCCGTTTTGCAGACGAGGCAGTTTGTATTGGTCCGCCAATGAGCAAGGA
>raw_data/181217_C2CL7/11_merged|reference Acc_ch_v3_motif_mod_final_jobs_028_028405_data_consensus|length 78|copies 1
AGACAAGCACAGGAATTTCTACTTTATGGAAATGAATACGCGAATCCAGGTAGAACATCCTATTACAGAGCAGGTGGT
>raw_data/181217_C2CL7/11_merged|reference Acc_ch_v3_motif_mod_final_jobs_028_028405_data_consensus|length 75|copies 1
AGACACAATCTCCTATGATCTTAAATCTTTTGAAAATAAAAATGACCGTACCTTAGCTGATGTATTGAAAAAAAT
>raw_data/181217_C2CL7/11_merged|reference Acc_ch_v3_motif_mod_final_jobs_028_028405_data_consensus|length 80|copies 1
AGACACTTTTCTGTCCTGATCTGCAATAATTGGGAATTCAACTTCCGTATTTTGAGTTTCATTAATATCAGAGATCCAGC
>raw_data/181217_C2CL7/11_merged|reference Acc_ch_v3_motif_mod_final_jobs_028_028405_data_consensus|length 73|copies 1
AGACAGAATGCATTTTGGAGTTCTAAGAGTCCTGAATGATGATTATGTAGAAGGCGGAATGGGGTTCGGGAGA
>raw_data/181217_C2CL7/11_merged|reference Acc_ch_v3_motif_mod_final_jobs_028_028405_data_consensus|length 63|copies 1
AGACAGATACCAGTTGGGATCTTATGTAGGAACTGGAGTCGATGATCCAGAAAAGTACATCAG
>raw_data/181217_C2CL7/11_merged|reference Acc_ch_v3_motif_mod_final_jobs_028_028405_data_consensus|length 33|copies 1
AGACAGATCCCAATTTTTAGCTTTTCTGGCATG
>raw_data/181217_C2CL7/11_merged|reference Acc_ch_v3_motif_mod_final_jobs_028_028405_data_consensus|length 74|copies 1
AGACAGCCTCTTTCCAACAGATGGTTAAACCATCTGTTGATCATTGTCTTATATAGAAATTATTGAGCGATGGT
>raw_data/181217_C2CL7/11_merged|reference Acc_ch_v3_motif_mod_final_jobs_028_028405_data_consensus|length 41|copies 1
AGACAGGTGCATAGTGCTGTGAAGACTTGGAACAGTGCTAT
>raw_data/181217_C2CL7/11_merged|reference Acc_ch_v3_motif_mod_final_jobs_028_028405_data_consensus|length 68|copies 1
AGACATATCAGACTGTGTCAAAAATCCGATTCTCCAGATCTCAGGATTTTCATTGGTTTTAACCCAAA
>raw_data/181217_C2CL7/11_merged|reference Acc_ch_v3_motif_mod_final_jobs_028_028405_data_consensus|length 32|copies 1
AGACATGTTGGTGCCGCGTGAGTTGAGGAAGA
>raw_data/181217_C2CL7/11_merged|reference Acc_ch_v3_motif_mod_final_jobs_028_028405_data_consensus|length 31|copies 3
AGACATTATCCGACCGCGAATATCAGATGCT
>raw_data/181217_C2CL7/11_merged|reference Acc_ch_v3_motif_mod_final_jobs_028_028405_data_consensus|length 72|copies 1
AGACCAATACGGCATATTCGGGATGCTGGGCGGATAAGACCAGCATCTTGTTGGAATTGGTGGCAATTTTTC
>raw_data/181217_C2CL7/11_merged|reference Acc_ch_v3_motif_mod_final_jobs_028_028405_data_consensus|length 58|copies 1
AGACCAGGCTAAGCCGGCTACCAGAAAGCCGTTGTAAAGTCCTTGGTTTGCTGCCAGC
>raw_data/181217_C2CL7/11_merged|reference Acc_ch_v3_motif_mod_final_jobs_028_028405_data_consensus|length 30|copies 59
AGACCCGCAGATCCGCGGGCTTACGTATTC
>raw_data/181217_C2CL7/11_merged|reference Acc_ch_v3_motif_mod_final_jobs_028_028405_data_consensus|length 31|copies 4
AGACCCGCAGATCCGCGGGCTTACGTATTCT
>raw_data/181217_C2CL7/11_merged|reference Acc_ch_v3_motif_mod_final_jobs_028_028405_data_consensus|length 36|copies 5
AGACCGAGATCAATCAGATCAAGGATTTTATCAATG
>raw_data/181217_C2CL7/11_merged|reference Acc_ch_v3_motif_mod_final_jobs_028_028405_data_consensus|length 37|copies 1
AGACCGAGATCAATCAGATCAAGGATTTTATCAATGC
>raw_data/181217_C2CL7/11_merged|reference Acc_ch_v3_motif_mod_final_jobs_028_028405_data_consensus|length 72|copies 1
AGACCGATAAAATGCGGGCCAAAACCAGTCCTCAAAAAATAATTTTAGGTCTAGGAGCTTATGGCTATGACT
>raw_data/181217_C2CL7/11_merged|reference Acc_ch_v3_motif_mod_final_jobs_028_028405_data_consensus|length 40|copies 1
AGACCGGAACCGGCAAAACGCTGGCTTATCTGCTGCCTGT
>raw_data/181217_C2CL7/11_merged|reference Acc_ch_v3_motif_mod_final_jobs_028_028405_data_consensus|length 38|copies 3
AGACCGGCTGAATCTTTGATCAAAGGTCTTAGAAGTGG
>raw_data/181217_C2CL7/11_merged|reference Acc_ch_v3_motif_mod_final_jobs_028_028405_data_consensus|length 36|copies 27
AGACCGGTTGCGCCTGGATCAGGTTCTAAGGAACCT
>raw_data/181217_C2CL7/11_merged|reference Acc_ch_v3_motif_mod_final_jobs_028_028405_data_consensus|length 37|copies 2
AGACCGGTTGCGCCTGGATCAGGTTCTAAGGAACCTC
>raw_data/181217_C2CL7/11_merged|reference Acc_ch_v3_motif_mod_final_jobs_028_028405_data_consensus|length 45|copies 1
AGACCGTGCAACCATAGGATCTACCATTATTGGCAAAGGTACCAA
>raw_data/181217_C2CL7/11_merged|reference Acc_ch_v3_motif_mod_final_jobs_028_028405_data_consensus|length 42|copies 1
AGACCTTGCCGAAGCCACCATCTCGCCGTTATTGCCTTCGGT
>raw_data/181217_C2CL7/11_merged|reference Acc_ch_v3_motif_mod_final_jobs_028_028405_data_consensus|length 72|copies 1
AGACCTTTTCCGGTTGCCCAACGGCTATTGGCTGCTCAACAAAGACGGGCAAACTTATATGCTGGATCTTGG
>raw_data/181217_C2CL7/11_merged|reference Acc_ch_v3_motif_mod_final_jobs_028_028405_data_consensus|length 55|copies 1
AGACGAAATTATTCAGAAACTTTCCGCTTTGGAAAAATTCATTAATGATGACGAA
>raw_data/181217_C2CL7/11_merged|reference Acc_ch_v3_motif_mod_final_jobs_028_028405_data_consensus|length 30|copies 2
AGACGGAACTTACCGCGAAATCTTTGATGC
>raw_data/181217_C2CL7/11_merged|reference Acc_ch_v3_motif_mod_final_jobs_028_028405_data_consensus|length 31|copies 1
AGACGGAACTTACCGCGAAATCTTTGATGCC
>raw_data/181217_C2CL7/11_merged|reference Acc_ch_v3_motif_mod_final_jobs_028_028405_data_consensus|length 78|copies 1
AGACGGCGCCAAGAATGTTATTGCCAAACGTACAGCCGACTATTCTGAATACAAATTTGATCTGGGGCTTGATGACAG
>raw_data/181217_C2CL7/11_merged|reference Acc_ch_v3_motif_mod_final_jobs_028_028405_data_consensus|length 67|copies 1
AGACGGCGCGGGAAATGCTGTCCCGGCCATGTTTAAACGCTATAACTTTGGTTATAAAACCATTTAC
>raw_data/181217_C2CL7/11_merged|reference Acc_ch_v3_motif_mod_final_jobs_028_028405_data_consensus|length 31|copies 1
AGACGGGAATACGCGCGGCATCAATACTTCA
>raw_data/181217_C2CL7/11_merged|reference Acc_ch_v3_motif_mod_final_jobs_028_028405_data_consensus|length 78|copies 1
AGACGTGTTCTGTGCGAGGAATTTGATTTTATTATCCTTACTGTTAACGGACATCAGTTCCTCATAGTTGAGATTTTT
>raw_data/181217_C2CL7/11_merged|reference Acc_ch_v3_motif_mod_final_jobs_028_028405_data_consensus|length 79|copies 1
AGACTCGTCTTTCAGCTTCAGCAGCGACTCCAGATGCTTGAGGTCTATAGAATTATGTTTTGTTATGTAAGCGGATATG
>raw_data/181217_C2CL7/11_merged|reference Acc_ch_v3_motif_mod_final_jobs_028_028405_data_consensus|length 70|copies 1
AGACTGAGGTTTACAGCAGGTTGTCCATCAGTCCTGCCAGTTTTTCGCTGAGAGCACGCCGGCTGAATTC
>raw_data/181217_C2CL7/11_merged|reference Acc_ch_v3_motif_mod_final_jobs_028_028405_data_consensus|length 37|copies 1
AGACTGCGTCATTATAGGATCCGGACCTGCAGGTTTT
>raw_data/181217_C2CL7/11_merged|reference Acc_ch_v3_motif_mod_final_jobs_028_028405_data_consensus|length 38|copies 1
AGACTGTTTTTCTTCTTCGGAGTATTCCCGGATGTTTT
>raw_data/181217_C2CL7/11_merged|reference Acc_ch_v3_motif_mod_final_jobs_028_028405_data_consensus|length 30|copies 1
AGACTTTCTCTTACGCGTTTCAAGGTTTGT
>raw_data/181217_C2CL7/11_merged|reference Acc_ch_v3_motif_mod_final_jobs_028_028405_data_consensus|length 46|copies 1
AGACTTTCTCTTACGCGTTTCAAGGTTTGTGTAGCAATGACTTTGG
>raw_data/181217_C2CL7/11_merged|reference Acc_ch_v3_motif_mod_final_jobs_028_028405_data_consensus|length 71|copies 1
AGACTTTCTCTTACGCGTTTCAAGGTTTGTGTAGCAATGACTTTGGTCTTAGCAGCACCTTCCTGAAGTTT
>raw_data/181217_C2CL7/11_merged|reference Acc_ch_v3_motif_mod_final_jobs_028_028405_data_consensus|length 30|copies 4
AGAGAAAGGACTGCGCGCGATGATGGATGC
>raw_data/181217_C2CL7/11_merged|reference Acc_ch_v3_motif_mod_final_jobs_028_028405_data_consensus|length 32|copies 3
AGAGAAAGGACTGCGCGCGATGATGGATGCTT
>raw_data/181217_C2CL7/11_merged|reference Acc_ch_v3_motif_mod_final_jobs_028_028405_data_consensus|length 33|copies 4
AGAGAAAGGACTGCGCGCGATGATGGATGCTTA
>raw_data/181217_C2CL7/11_merged|reference Acc_ch_v3_motif_mod_final_jobs_028_028405_data_consensus|length 41|copies 1
AGAGAAAGGACTGCGCGCGATGATGGATGCTTACCAGAGCC
>raw_data/181217_C2CL7/11_merged|reference Acc_ch_v3_motif_mod_final_jobs_028_028405_data_consensus|length 65|copies 1
AGAGAAAGGACTGCGCGCGATGATGGATGCTTACCAGAGCCGGTTGTACTGGCACATCAGGCGGC
>raw_data/181217_C2CL7/11_merged|reference Acc_ch_v3_motif_mod_final_jobs_028_028405_data_consensus|length 76|copies 1
AGAGAAAGGACTGCGCGCGATGATGGATGCTTACCAGAGCCGGTTGTACTGGCACATCAGGCGGCTAATTGTAGAC
>raw_data/181217_C2CL7/11_merged|reference Acc_ch_v3_motif_mod_final_jobs_028_028405_data_consensus|length 72|copies 1
AGAGAAAGTTAGAGAACAAAACTATTTCTTCTCCATTTTAAAACAAGAGATTAACCGCGTTATCATAGGTCA
>raw_data/181217_C2CL7/11_merged|reference Acc_ch_v3_motif_mod_final_jobs_028_028405_data_consensus|length 31|copies 1
AGAGAAGATGCTTCGCGGATATCATCGGTAT
>raw_data/181217_C2CL7/11_merged|reference Acc_ch_v3_motif_mod_final_jobs_028_028405_data_consensus|length 48|copies 1
AGAGAAGGGTCCTAATCCTGAATAAATTTTGAAAAGTGGCTGATGAAA
>raw_data/181217_C2CL7/11_merged|reference Acc_ch_v3_motif_mod_final_jobs_028_028405_data_consensus|length 74|copies 3
AGAGAAGGGTCCTAATCCTGAATAAATTTTGAAAAGTGGCTGATGAAAAAGCTCAACCGCGTAGGTTTTACTTT
>raw_data/181217_C2CL7/11_merged|reference Acc_ch_v3_motif_mod_final_jobs_028_028405_data_consensus|length 77|copies 1
AGAGAATCGAGGGCAAATCTGGTAATATTAATTTCGATTTCGCCGTTACCTTTGATCTCTGCAAAATCCCGCACTCT
>raw_data/181217_C2CL7/11_merged|reference Acc_ch_v3_motif_mod_final_jobs_028_028405_data_consensus|length 70|copies 1
AGAGAATTTTTTTGGAATGATGCTCCCCGATGAGCTTACTTTCGATAAAGAAGGAAAGCTAAAGACGATC
>raw_data/181217_C2CL7/11_merged|reference Acc_ch_v3_motif_mod_final_jobs_028_028405_data_consensus|length 67|copies 1
AGAGACCTTGCGACATCGCCCTTAAACTCATCAACAGGCTCATAAACCCTTCCTTTGTAAGTGGCAT
>raw_data/181217_C2CL7/11_merged|reference Acc_ch_v3_motif_mod_final_jobs_028_028405_data_consensus|length 30|copies 2
AGAGAGTTATCTTCGCGGGTTGCCACAAAA
>raw_data/181217_C2CL7/11_merged|reference Acc_ch_v3_motif_mod_final_jobs_028_028405_data_consensus|length 66|copies 1
AGAGATAGTTTTGGGCCAGCCTAAAATTGGATTTTAAGTGCCCGATGATGGGCTCTATTGCCGCCC
>raw_data/181217_C2CL7/11_merged|reference Acc_ch_v3_motif_mod_final_jobs_028_028405_data_consensus|length 31|copies 2
AGAGATATTCCAACCGCGCAAAAACGATGAT
>raw_data/181217_C2CL7/11_merged|reference Acc_ch_v3_motif_mod_final_jobs_028_028405_data_consensus|length 44|copies 1
AGAGATATTCCAACCGCGCAAAAACGATGATAAGCCTCAATTAT
>raw_data/181217_C2CL7/11_merged|reference Acc_ch_v3_motif_mod_final_jobs_028_028405_data_consensus|length 62|copies 1
AGAGATATTCCAACCGCGCAAAAACGATGATAAGCCTCAATTATTCCGAAGATCAGGATCTC
>raw_data/181217_C2CL7/11_merged|reference Acc_ch_v3_motif_mod_final_jobs_028_028405_data_consensus|length 71|copies 1
AGAGATATTCCAACCGCGCAAAAACGATGATAAGCCTCAATTATTCCGAAGATCAGGATCTCGGTAAAACG
>raw_data/181217_C2CL7/11_merged|reference Acc_ch_v3_motif_mod_final_jobs_028_028405_data_consensus|length 60|copies 1
AGAGATCTTGGATCAATGGCTACCGTGGGAAAACACAGAGCTGTTGTAGATCTGCCGAAA
>raw_data/181217_C2CL7/11_merged|reference Acc_ch_v3_motif_mod_final_jobs_028_028405_data_consensus|length 61|copies 1
AGAGATCTTGGATCAATGGCTACCGTGGGAAAACACAGAGCTGTTGTAGATCTGCCGAAAT
>raw_data/181217_C2CL7/11_merged|reference Acc_ch_v3_motif_mod_final_jobs_028_028405_data_consensus|length 80|copies 1
AGAGATTTGAGCGCATCAACCAAAGGTCTTATGGGACGGTTTTTCATCCTGTCAGAACCTGTCAGGATTGTTTTTCTTCC
>raw_data/181217_C2CL7/11_merged|reference Acc_ch_v3_motif_mod_final_jobs_028_028405_data_consensus|length 36|copies 2
AGAGCAAAAGCGGCTGGATCTGGAAAATTACCAAAA
>raw_data/181217_C2CL7/11_merged|reference Acc_ch_v3_motif_mod_final_jobs_028_028405_data_consensus|length 48|copies 1
AGAGCAAAAGCGGCTGGATCTGGAAAATTACCAAAAACAGATGCAACC
>raw_data/181217_C2CL7/11_merged|reference Acc_ch_v3_motif_mod_final_jobs_028_028405_data_consensus|length 51|copies 1
AGAGCAATACTTATATTCTTGGGAAAGATCTGATCCAGAAAGGTTTGTCAG
>raw_data/181217_C2CL7/11_merged|reference Acc_ch_v3_motif_mod_final_jobs_028_028405_data_consensus|length 57|copies 1
AGAGCCAATTTTGCGCCTTCTTTGGCAAATGCCACTGCAATCGCATGGCCAAGCCCT
>raw_data/181217_C2CL7/11_merged|reference Acc_ch_v3_motif_mod_final_jobs_028_028405_data_consensus|length 61|copies 1
AGAGCCAGTAAACGTTGTTGGTATGCTGTCTGATGAAGCTGTGCGCCTAATCCGAGGAGAG
>raw_data/181217_C2CL7/11_merged|reference Acc_ch_v3_motif_mod_final_jobs_028_028405_data_consensus|length 39|copies 1
AGAGCCGCAAAAAGCTAGATATATTTGACTATGAGCGCC
>raw_data/181217_C2CL7/11_merged|reference Acc_ch_v3_motif_mod_final_jobs_028_028405_data_consensus|length 80|copies 1
AGAGCCGCAAAAAGCTAGATATATTTGACTATGAGCGCCCTGTTGGCATCCAGATATTTGGCGGAGATGAGGAGGCGATG
>raw_data/181217_C2CL7/11_merged|reference Acc_ch_v3_motif_mod_final_jobs_028_028405_data_consensus|length 30|copies 7
AGAGCGACGGGAACGCGCCGTGAAAGCTTT
>raw_data/181217_C2CL7/11_merged|reference Acc_ch_v3_motif_mod_final_jobs_028_028405_data_consensus|length 31|copies 1
AGAGCGACGGGAACGCGCCGTGAAAGCTTTG
>raw_data/181217_C2CL7/11_merged|reference Acc_ch_v3_motif_mod_final_jobs_028_028405_data_consensus|length 78|copies 10
AGAGCGACGGGAACGCGCCGTGAAAGCTTTGAAACAAGTAGGCCTGGGAACCAGGATGGATCATGTCCCGAGTCAGCT
>raw_data/181217_C2CL7/11_merged|reference Acc_ch_v3_motif_mod_final_jobs_028_028405_data_consensus|length 79|copies 1
AGAGCTAAAATGGCGCGGACTTTTTTCTGACATGACGCCGGGTACGGAAGATCAACTGGATAAAGAGATGACCAAAGCT
>raw_data/181217_C2CL7/11_merged|reference Acc_ch_v3_motif_mod_final_jobs_028_028405_data_consensus|length 35|copies 1
AGAGCTCTGTCATTGATAAACGGTGTATTGGGCGA
>raw_data/181217_C2CL7/11_merged|reference Acc_ch_v3_motif_mod_final_jobs_028_028405_data_consensus|length 39|copies 1
AGAGCTCTGTCATTGATAAACGGTGTATTGGGCGAAGCA
>raw_data/181217_C2CL7/11_merged|reference Acc_ch_v3_motif_mod_final_jobs_028_028405_data_consensus|length 45|copies 1
AGAGCTTGAGCAGATTATCGCAGGTCTTAAGGCTCGGCTAGAAGA
>raw_data/181217_C2CL7/11_merged|reference Acc_ch_v3_motif_mod_final_jobs_028_028405_data_consensus|length 30|copies 45
AGAGGAGAAGACACGCGTGCGCAAAGACGG
>raw_data/181217_C2CL7/11_merged|reference Acc_ch_v3_motif_mod_final_jobs_028_028405_data_consensus|length 53|copies 1
AGAGGCTGGTGGTGCTGAGCGTATTGTCACCACGCTGGCCAACAATCTGCCCA
>raw_data/181217_C2CL7/11_merged|reference Acc_ch_v3_motif_mod_final_jobs_028_028405_data_consensus|length 31|copies 1
AGAGGGACCGCAGAATTGCTGGTTTTCAGTC
>raw_data/181217_C2CL7/11_merged|reference Acc_ch_v3_motif_mod_final_jobs_028_028405_data_consensus|length 49|copies 1
AGAGGGACGAAGAAGATATCCAGATGATTGATCAGGTTCTGAAAATGTA
>raw_data/181217_C2CL7/11_merged|reference Acc_ch_v3_motif_mod_final_jobs_028_028405_data_consensus|length 30|copies 1
AGAGGGTAAAATGCGCGATAAAATGCTTGA
>raw_data/181217_C2CL7/11_merged|reference Acc_ch_v3_motif_mod_final_jobs_028_028405_data_consensus|length 30|copies 2
AGAGGGTCAACACGCGGGGCATGAAAAACG
>raw_data/181217_C2CL7/11_merged|reference Acc_ch_v3_motif_mod_final_jobs_028_028405_data_consensus|length 37|copies 2
AGAGGTTCAAATCTCTGGATCCTGGCCTGTGCGATCA
>raw_data/181217_C2CL7/11_merged|reference Acc_ch_v3_motif_mod_final_jobs_028_028405_data_consensus|length 37|copies 2
AGAGGTTCCAATCTCTGGATCCTAGCCTGTGCGATCA
>raw_data/181217_C2CL7/11_merged|reference Acc_ch_v3_motif_mod_final_jobs_028_028405_data_consensus|length 52|copies 1
AGAGGTTCCAATCTCTGGATCCTAGCCTGTGCGATCACATTTTTTGACTTCA
>raw_data/181217_C2CL7/11_merged|reference Acc_ch_v3_motif_mod_final_jobs_028_028405_data_consensus|length 55|copies 1
AGAGTCTAACTTTTTATAAGATTCTTTCGTGTTTTGTTTAATTTTCTCTAACAAT
>raw_data/181217_C2CL7/11_merged|reference Acc_ch_v3_motif_mod_final_jobs_028_028405_data_consensus|length 51|copies 1
AGAGTCTATCGACAGAGCTTTAAAAAAGTACAAAAGAAAATTTGATAAAAC
>raw_data/181217_C2CL7/11_merged|reference Acc_ch_v3_motif_mod_final_jobs_028_028405_data_consensus|length 69|copies 1
AGAGTGGCAGCCCTGAGTTCCGGTACTGCAGCATTGCATCTGGCATTGGTACAGTTGGGGGTGGGATAT
>raw_data/181217_C2CL7/11_merged|reference Acc_ch_v3_motif_mod_final_jobs_028_028405_data_consensus|length 49|copies 1
AGAGTGGTGAGTTGATTATGGATAATAACGATCTGGAGAGAGAAAGAGG
>raw_data/181217_C2CL7/11_merged|reference Acc_ch_v3_motif_mod_final_jobs_028_028405_data_consensus|length 63|copies 1
AGAGTTGATAACAAATCACCTTACAGATGGGCGCTTCATGGTTATGCAGGTATTGGAACGATA
>raw_data/181217_C2CL7/11_merged|reference Acc_ch_v3_motif_mod_final_jobs_028_028405_data_consensus|length 30|copies 2
AGAGTTGTCCAACCGCGGTTATACCGTAGA
>raw_data/181217_C2CL7/11_merged|reference Acc_ch_v3_motif_mod_final_jobs_028_028405_data_consensus|length 80|copies 1
AGAGTTGTCCAACCGCGGTTATACCGTAGATGCCATTGCAAGAGACAGTTCTAAGATAGAGAAAAGAGAGCATGTCAATC
>raw_data/181217_C2CL7/11_merged|reference Acc_ch_v3_motif_mod_final_jobs_028_028405_data_consensus|length 72|copies 1
AGAGTTTTGGTGAAGTAGGAGGAAAGCTGTTGTTTCTTAAGAATGATGATGTCATTTTTAGAACAGGACTTT
>raw_data/181217_C2CL7/11_merged|reference Acc_ch_v3_motif_mod_final_jobs_028_028405_data_consensus|length 72|copies 1
AGATAAAACTCAGCCATATTCCTGTTGGCATAACTGATGTTGAGAAAAAGCATGGGATTGTATCTTGCAGTC
>raw_data/181217_C2CL7/11_merged|reference Acc_ch_v3_motif_mod_final_jobs_028_028405_data_consensus|length 37|copies 3
AGATAAACTGATGCCCTGATCGTGAGCGCCTGCCCTT
>raw_data/181217_C2CL7/11_merged|reference Acc_ch_v3_motif_mod_final_jobs_028_028405_data_consensus|length 68|copies 1
AGATAAAGATGTACCGGATCTATTAAAAGTTGAAGTTTCCGGGCCAAAAACCAGGCAAATTGTAGATT
>raw_data/181217_C2CL7/11_merged|reference Acc_ch_v3_motif_mod_final_jobs_028_028405_data_consensus|length 80|copies 1
AGATAAAGCCATCTACGATCAGACGGTGAAAACCATTTTGGAATCCAGAGAGGTTGCTAAAAAGGATAAAAACCGAATTA
>raw_data/181217_C2CL7/11_merged|reference Acc_ch_v3_motif_mod_final_jobs_028_028405_data_consensus|length 50|copies 1
AGATAACTCAGGATGTTAAATTTTTCTTTGGCTCCTAAAACCAAATCCAC
>raw_data/181217_C2CL7/11_merged|reference Acc_ch_v3_motif_mod_final_jobs_028_028405_data_consensus|length 36|copies 2
AGATAATAATTAACGGGATCCCGGTTGTTTTAAAAA
>raw_data/181217_C2CL7/11_merged|reference Acc_ch_v3_motif_mod_final_jobs_028_028405_data_consensus|length 65|copies 1
AGATAATACACCAATAAAGATGCTCAAAACAGAACAAAATAAACAGCTATCAAACTAATTCCTAT
>raw_data/181217_C2CL7/11_merged|reference Acc_ch_v3_motif_mod_final_jobs_028_028405_data_consensus|length 69|copies 1
AGATAATGATCAGTTCAGATGGAGCTTTGGCGCTAACTTGTCAACTTTGCACAATGAGGTCACAGAACT
>raw_data/181217_C2CL7/11_merged|reference Acc_ch_v3_motif_mod_final_jobs_028_028405_data_consensus|length 40|copies 1
AGATAATTGCCTGCTTACAGATCAGGAGAAAGTGTGGTTT
>raw_data/181217_C2CL7/11_merged|reference Acc_ch_v3_motif_mod_final_jobs_028_028405_data_consensus|length 71|copies 1
AGATAATTTTCGTTTCTTCCGGTGATACCTACATTCACACCTTCATTGGCCAGTGCCAGTGCAACAGCTTT
>raw_data/181217_C2CL7/11_merged|reference Acc_ch_v3_motif_mod_final_jobs_028_028405_data_consensus|length 53|copies 1
AGATAATTTTTTTTCCTGTGGCCAGGTACTCAAACAATTTTCCGGGAATAATC
>raw_data/181217_C2CL7/11_merged|reference Acc_ch_v3_motif_mod_final_jobs_028_028405_data_consensus|length 37|copies 3
AGATACGATTATCCTGGATCGCGAAAAAATTGGACAG
>raw_data/181217_C2CL7/11_merged|reference Acc_ch_v3_motif_mod_final_jobs_028_028405_data_consensus|length 68|copies 1
AGATACGATTATCCTGGATCGCGAAAAAATTGGACAGCCAATTACACTGATCGTGGAAGTAGAACTCG
>raw_data/181217_C2CL7/11_merged|reference Acc_ch_v3_motif_mod_final_jobs_028_028405_data_consensus|length 37|copies 1
AGATACTGATAATCTCCGATCCTGTCATTTCCGGAAG
>raw_data/181217_C2CL7/11_merged|reference Acc_ch_v3_motif_mod_final_jobs_028_028405_data_consensus|length 41|copies 1
AGATACTGATAATCTCCGATCCTGTCATTTCCGGAAGTTCC
>raw_data/181217_C2CL7/11_merged|reference Acc_ch_v3_motif_mod_final_jobs_028_028405_data_consensus|length 30|copies 2
AGATACTGGAACACGCGATGCATCCCGTTG
>raw_data/181217_C2CL7/11_merged|reference Acc_ch_v3_motif_mod_final_jobs_028_028405_data_consensus|length 31|copies 1
AGATACTGGAACACGCGATGCATCCCGTTGT
>raw_data/181217_C2CL7/11_merged|reference Acc_ch_v3_motif_mod_final_jobs_028_028405_data_consensus|length 47|copies 1
AGATACTTTGCTCTTTGGCAATCATCATGCGCGCCGTATTGGCAAAA
>raw_data/181217_C2CL7/11_merged|reference Acc_ch_v3_motif_mod_final_jobs_028_028405_data_consensus|length 49|copies 1
AGATAGAACTGATAGAACCTATAAGAAGAGGGATTGTCCATATGCAGGG
>raw_data/181217_C2CL7/11_merged|reference Acc_ch_v3_motif_mod_final_jobs_028_028405_data_consensus|length 59|copies 1
AGATAGAATCCAATTCTGCCATATATTCGTAAGCGGTTAGATCAAATTTTACCGGGACA
>raw_data/181217_C2CL7/11_merged|reference Acc_ch_v3_motif_mod_final_jobs_028_028405_data_consensus|length 63|copies 1
AGATATATTCCTGCGCGGCGACCTGGTGAAGTTTGCCAAAACAATCCCTTCCCAAGAGCTGAT
>raw_data/181217_C2CL7/11_merged|reference Acc_ch_v3_motif_mod_final_jobs_028_028405_data_consensus|length 57|copies 1
AGATATCAGAAAAAACACCATTCTTTTTTTTGCAGCAGATCTCTTGAATCAAATATT
>raw_data/181217_C2CL7/11_merged|reference Acc_ch_v3_motif_mod_final_jobs_028_028405_data_consensus|length 69|copies 1
AGATATCTCTACCGATTTATTATCGCCGGGAAACCAGGCACACTCACGCTCTGACCGCGAATTACACGG
>raw_data/181217_C2CL7/11_merged|reference Acc_ch_v3_motif_mod_final_jobs_028_028405_data_consensus|length 30|copies 1
AGATATCTCTTCCCGCGCTGCCAAAGAAAG
>raw_data/181217_C2CL7/11_merged|reference Acc_ch_v3_motif_mod_final_jobs_028_028405_data_consensus|length 69|copies 1
AGATATTCCAACCGCGCAAAAACGATGATAAGCCTCAATTATTCCGAAGATCAGGATCTCGGTAAAACG
>raw_data/181217_C2CL7/11_merged|reference Acc_ch_v3_motif_mod_final_jobs_028_028405_data_consensus|length 30|copies 1
AGATATTGGAACACGCGATGCATCCCGTTG
>raw_data/181217_C2CL7/11_merged|reference Acc_ch_v3_motif_mod_final_jobs_028_028405_data_consensus|length 31|copies 1
AGATATTGGAACACGCGATGCATCCCGTTGT
>raw_data/181217_C2CL7/11_merged|reference Acc_ch_v3_motif_mod_final_jobs_028_028405_data_consensus|length 66|copies 1
AGATCAAAAGCATTGCACCCACCAATGTTGTGCGAGTGGAATATTTTGATATTCCGCCTGCAAGAT
>raw_data/181217_C2CL7/11_merged|reference Acc_ch_v3_motif_mod_final_jobs_028_028405_data_consensus|length 61|copies 1
AGATCAAATATATAGGCCTGGTAATCGCTGAGCTGTGGTTTGTATTCGGCTAATTCCGAGG
>raw_data/181217_C2CL7/11_merged|reference Acc_ch_v3_motif_mod_final_jobs_028_028405_data_consensus|length 55|copies 1
AGATCACCTTCTGCTGGATCGCAATAGAAGGCGCCAAACCTTTGATGTCATCTAT
>raw_data/181217_C2CL7/11_merged|reference Acc_ch_v3_motif_mod_final_jobs_028_028405_data_consensus|length 77|copies 1
AGATCACCTTCTGCTGGATCGCAATAGAAGGCGCCAAACCTTTGATGTCATCTATTTTGGGTTTTTCTAATTTACCC
>raw_data/181217_C2CL7/11_merged|reference Acc_ch_v3_motif_mod_final_jobs_028_028405_data_consensus|length 36|copies 2
AGATCAGCCAATATCTGATCATAAGTCTGTTGGAGA
>raw_data/181217_C2CL7/11_merged|reference Acc_ch_v3_motif_mod_final_jobs_028_028405_data_consensus|length 67|copies 1
AGATCAGTTCTCCTGAGCCACAGGCAACTTTTAAATTTAAAAGATAATTCATATATTTGCATTCTCA
>raw_data/181217_C2CL7/11_merged|reference Acc_ch_v3_motif_mod_final_jobs_028_028405_data_consensus|length 70|copies 1
AGATCAGTTCTCCTGAGCCACAGGCAACTTTTAAATTTAAAAGATAATTCATATATTTGCATTCTCAAAC
>raw_data/181217_C2CL7/11_merged|reference Acc_ch_v3_motif_mod_final_jobs_028_028405_data_consensus|length 30|copies 6
AGATCCAGCGCCTCGCGGTTTCCCATCGCA
>raw_data/181217_C2CL7/11_merged|reference Acc_ch_v3_motif_mod_final_jobs_028_028405_data_consensus|length 32|copies 2
AGATCCCAGTTGTCGCGCGGTACATTATTGCT
>raw_data/181217_C2CL7/11_merged|reference Acc_ch_v3_motif_mod_final_jobs_028_028405_data_consensus|length 33|copies 3
AGATCCCAGTTGTCGCGCGGTACATTATTGCTG
>raw_data/181217_C2CL7/11_merged|reference Acc_ch_v3_motif_mod_final_jobs_028_028405_data_consensus|length 64|copies 1
AGATCCCGATAAGATTGAGGCGATTGTTTTTACCAACGTCAAAGACAGCCCGGCTGACATCGCA
>raw_data/181217_C2CL7/11_merged|reference Acc_ch_v3_motif_mod_final_jobs_028_028405_data_consensus|length 74|copies 4
AGATCCTGAATCTGCTGAAAAAGCAGAAGGCTCCTTCTCATATTAATGGCATCTGCGATGTAGACCACGCCGCT
>raw_data/181217_C2CL7/11_merged|reference Acc_ch_v3_motif_mod_final_jobs_028_028405_data_consensus|length 65|copies 1
AGATCGATCCTTTTTTTCGCATTCCTTGGCATCTGCGGTGTATGGACATGCTTTGTAATTTCAGG
>raw_data/181217_C2CL7/11_merged|reference Acc_ch_v3_motif_mod_final_jobs_028_028405_data_consensus|length 79|copies 1
AGATCGCCCGGCAAAAAACCAAGGCTCTCACCCGCTTCCACAGCAGGCCTTGTAAGGATAATCCGCTTAACTTCTTTAT
>raw_data/181217_C2CL7/11_merged|reference Acc_ch_v3_motif_mod_final_jobs_028_028405_data_consensus|length 26|copies 1
AGATCGCCTGCACCGCGGATTTCCAG
>raw_data/181217_C2CL7/11_merged|reference Acc_ch_v3_motif_mod_final_jobs_028_028405_data_consensus|length 30|copies 11
AGATCGCCTGCACCGCGGATTTCCAGATCC
>raw_data/181217_C2CL7/11_merged|reference Acc_ch_v3_motif_mod_final_jobs_028_028405_data_consensus|length 31|copies 1
AGATCGCCTGCACCGCGGATTTCCAGATCCT
>raw_data/181217_C2CL7/11_merged|reference Acc_ch_v3_motif_mod_final_jobs_028_028405_data_consensus|length 72|copies 1
AGATCGCCTGCACCGCGGATTTCCAGATCCTTCATCGCAATCTGGAAACCACTTCCCAGATCTGAAAACTGC
>raw_data/181217_C2CL7/11_merged|reference Acc_ch_v3_motif_mod_final_jobs_028_028405_data_consensus|length 78|copies 1
AGATCGCCTGCACCGCGGATTTCCAGATCCTTCATCGCAATCTGGAAACCACTTCCCAGATCTGAAAACTGCTCAATG
>raw_data/181217_C2CL7/11_merged|reference Acc_ch_v3_motif_mod_final_jobs_028_028405_data_consensus|length 52|copies 1
AGATCGGGAAAGTCAGTTCCGGGCCAATATAGGAATAAGCCACCGTTTTTAC
>raw_data/181217_C2CL7/11_merged|reference Acc_ch_v3_motif_mod_final_jobs_028_028405_data_consensus|length 36|copies 1
AGATCGGGATGATCAGGATCACAGTCAATGGCTGAA
>raw_data/181217_C2CL7/11_merged|reference Acc_ch_v3_motif_mod_final_jobs_028_028405_data_consensus|length 30|copies 5
AGATCTAGACTGGCGCGGCCTGTTGTGGGG
>raw_data/181217_C2CL7/11_merged|reference Acc_ch_v3_motif_mod_final_jobs_028_028405_data_consensus|length 31|copies 4
AGATCTGTAAAGATCAAGCTGGGCTCGTGGA
>raw_data/181217_C2CL7/11_merged|reference Acc_ch_v3_motif_mod_final_jobs_028_028405_data_consensus|length 32|copies 5
AGATCTGTAAAGATCAAGCTGGGCTCGTGGAT
>raw_data/181217_C2CL7/11_merged|reference Acc_ch_v3_motif_mod_final_jobs_028_028405_data_consensus|length 55|copies 1
AGATCTGTAAAGATCAAGCTGGGCTCGTGGATTGGTTACATTTACAAGAGTAATA
>raw_data/181217_C2CL7/11_merged|reference Acc_ch_v3_motif_mod_final_jobs_028_028405_data_consensus|length 80|copies 1
AGATCTGTAAAGATCAAGCTGGGCTCGTGGATTGGTTACATTTACAAGAGTAATATATTGGTATGTTCCCGTAGCTGGAT
>raw_data/181217_C2CL7/11_merged|reference Acc_ch_v3_motif_mod_final_jobs_028_028405_data_consensus|length 32|copies 1
AGATCTTCGGAAGCCTGATCCTGCACCTCTTT
>raw_data/181217_C2CL7/11_merged|reference Acc_ch_v3_motif_mod_final_jobs_028_028405_data_consensus|length 36|copies 2
AGATCTTCGGAAGCCTGATCCTGCACCTCTTTTGGC
>raw_data/181217_C2CL7/11_merged|reference Acc_ch_v3_motif_mod_final_jobs_028_028405_data_consensus|length 58|copies 2
AGATCTTCGGAAGCCTGATCCTGCACCTCTTTTGGCAAATTCGCGAACGCATTTCTAA
>raw_data/181217_C2CL7/11_merged|reference Acc_ch_v3_motif_mod_final_jobs_028_028405_data_consensus|length 74|copies 1
AGATCTTCGGAAGCCTGATCCTGCACCTCTTTTGGCAAATTCGCGAACGCATTTCTAATGTCATTCTCAGTCAG
>raw_data/181217_C2CL7/11_merged|reference Acc_ch_v3_motif_mod_final_jobs_028_028405_data_consensus|length 60|copies 1
AGATCTTGATAAAGTAGGATCCTCATCTGCTAAATTCATAGCTAATCTTAATTTTAATGA
>raw_data/181217_C2CL7/11_merged|reference Acc_ch_v3_motif_mod_final_jobs_028_028405_data_consensus|length 30|copies 8
AGATGAAGTGTTCCGCGGACTGGAAGATGA
>raw_data/181217_C2CL7/11_merged|reference Acc_ch_v3_motif_mod_final_jobs_028_028405_data_consensus|length 39|copies 1
AGATGAAGTGTTCCGCGGACTGGAAGATGATCCTAAAAT
>raw_data/181217_C2CL7/11_merged|reference Acc_ch_v3_motif_mod_final_jobs_028_028405_data_consensus|length 68|copies 1
AGATGAATCTTACCCTGAGGATTTGAAACCCAACCAAATCTCTGAATATGTTTCGGCTAAAAAAGCAG
>raw_data/181217_C2CL7/11_merged|reference Acc_ch_v3_motif_mod_final_jobs_028_028405_data_consensus|length 30|copies 1
AGATGAATCTTTGCGCGATGGCTGTGAAAG
>raw_data/181217_C2CL7/11_merged|reference Acc_ch_v3_motif_mod_final_jobs_028_028405_data_consensus|length 70|copies 1
AGATGACTACACCAGCTGAACATTCCGGCGGTGCTTATGGAATGGGCCTGTGGATCAACAATGACACCCG
>raw_data/181217_C2CL7/11_merged|reference Acc_ch_v3_motif_mod_final_jobs_028_028405_data_consensus|length 36|copies 7
AGATGAGATCTTATCCGATCTGGACAAAGAAACCGT
>raw_data/181217_C2CL7/11_merged|reference Acc_ch_v3_motif_mod_final_jobs_028_028405_data_consensus|length 37|copies 1
AGATGAGATCTTATCCGATCTGGACAAAGAAACCGTA
>raw_data/181217_C2CL7/11_merged|reference Acc_ch_v3_motif_mod_final_jobs_028_028405_data_consensus|length 71|copies 1
AGATGAGCAAAAATCCAGGCTGCCGATTGGCACGCCCAATATATCGGAAAGGTGTTTGCTAAAGTTTGGAT
>raw_data/181217_C2CL7/11_merged|reference Acc_ch_v3_motif_mod_final_jobs_028_028405_data_consensus|length 73|copies 1
AGATGCAGAAAGGCCTGATCTCTGCCTATCAGGAAGGTGGTTTTTTACCCGAATGGAGCAGCCCCGGCTATGC
>raw_data/181217_C2CL7/11_merged|reference Acc_ch_v3_motif_mod_final_jobs_028_028405_data_consensus|length 26|copies 1
AGATGCAGGCGCGTATAGAGCGAATC
>raw_data/181217_C2CL7/11_merged|reference Acc_ch_v3_motif_mod_final_jobs_028_028405_data_consensus|length 55|copies 1
AGATGCAGGCTCTGGCAGAATCAGGACAGCCGGTAGATCCTGCGTCTATGAATCA
>raw_data/181217_C2CL7/11_merged|reference Acc_ch_v3_motif_mod_final_jobs_028_028405_data_consensus|length 37|copies 1
AGATGCCATCTTATTAGGATCAAGCCAAATCCGCATA
>raw_data/181217_C2CL7/11_merged|reference Acc_ch_v3_motif_mod_final_jobs_028_028405_data_consensus|length 42|copies 1
AGATGCCCACATTTTGAAAACTGTGGAAAATCGAATTGTTGA
>raw_data/181217_C2CL7/11_merged|reference Acc_ch_v3_motif_mod_final_jobs_028_028405_data_consensus|length 31|copies 5
AGATGCCGAAGAAGCGCGTCAAAATTCTAAA
>raw_data/181217_C2CL7/11_merged|reference Acc_ch_v3_motif_mod_final_jobs_028_028405_data_consensus|length 32|copies 2
AGATGCCGAAGAAGCGCGTCAAAATTCTAAAC
>raw_data/181217_C2CL7/11_merged|reference Acc_ch_v3_motif_mod_final_jobs_028_028405_data_consensus|length 47|copies 1
AGATGCCGCCTTTCAGCATATTCCGGTGAAAATCAGATACCAATGAG
>raw_data/181217_C2CL7/11_merged|reference Acc_ch_v3_motif_mod_final_jobs_028_028405_data_consensus|length 62|copies 1
AGATGCTGGATACACTGAACGAAAAACTGATTTTAAGTAACGAAGAACCTGTAGAATTTGAT
>raw_data/181217_C2CL7/11_merged|reference Acc_ch_v3_motif_mod_final_jobs_028_028405_data_consensus|length 31|copies 3
AGATGCTTAGGTGCCGCGTTTTGGCAGGCAA
>raw_data/181217_C2CL7/11_merged|reference Acc_ch_v3_motif_mod_final_jobs_028_028405_data_consensus|length 30|copies 13
AGATGGAGGAAAACGCGGTGAAATGGCATA
>raw_data/181217_C2CL7/11_merged|reference Acc_ch_v3_motif_mod_final_jobs_028_028405_data_consensus|length 31|copies 3
AGATGGAGGAAAACGCGGTGAAATGGCATAC
>raw_data/181217_C2CL7/11_merged|reference Acc_ch_v3_motif_mod_final_jobs_028_028405_data_consensus|length 36|copies 18
AGATGGCGGTCGACCTGATCCAGGTAATCCTTATCC
>raw_data/181217_C2CL7/11_merged|reference Acc_ch_v3_motif_mod_final_jobs_028_028405_data_consensus|length 32|copies 1
AGATGGGCGACATCTCGCGGATGATTCTCACA
>raw_data/181217_C2CL7/11_merged|reference Acc_ch_v3_motif_mod_final_jobs_028_028405_data_consensus|length 39|copies 1
AGATGGTACACCGCGCCGAATTGCTGAAAGCGGTAGCCC
>raw_data/181217_C2CL7/11_merged|reference Acc_ch_v3_motif_mod_final_jobs_028_028405_data_consensus|length 75|copies 1
AGATGGTACACCGCGCCGAATTGCTGAAAGCGGTAGCCCCGATGCAGGTTTTTGCAGGAGAAAAAAACTTTAATC
>raw_data/181217_C2CL7/11_merged|reference Acc_ch_v3_motif_mod_final_jobs_028_028405_data_consensus|length 30|copies 1
AGATGGTCACCACGCGGTCTTCCAGTGGCT
>raw_data/181217_C2CL7/11_merged|reference Acc_ch_v3_motif_mod_final_jobs_028_028405_data_consensus|length 78|copies 1
AGATGTACATTTAGTGGCACAAAAGTTTTTGAAAACTAACGAAATCGAAAGAGCCTGGGAAATTCTTAAACTTTGAAA
>raw_data/181217_C2CL7/11_merged|reference Acc_ch_v3_motif_mod_final_jobs_028_028405_data_consensus|length 30|copies 3
AGATGTCAAAACACGCGGCAGAGATGGTAG
>raw_data/181217_C2CL7/11_merged|reference Acc_ch_v3_motif_mod_final_jobs_028_028405_data_consensus|length 31|copies 27
AGATGTCAAAACACGCGGCAGAGATGGTAGT
>raw_data/181217_C2CL7/11_merged|reference Acc_ch_v3_motif_mod_final_jobs_028_028405_data_consensus|length 76|copies 1
AGATGTCAAAACACGCGGCAGAGATGGTAGTGGAAATCCTTTTGCTTTTTTAGATTTTACGCGTTGTTGAGAATGA
>raw_data/181217_C2CL7/11_merged|reference Acc_ch_v3_motif_mod_final_jobs_028_028405_data_consensus|length 38|copies 1
AGATGTCAAAGTCTCAGGATCCGGTAATGCAATGAATG
>raw_data/181217_C2CL7/11_merged|reference Acc_ch_v3_motif_mod_final_jobs_028_028405_data_consensus|length 60|copies 1
AGATGTCGGCAGCCCTGTCAATGCGATCGCAGTCACGCACTGCCAGGTAGCTAAGCTGCC
>raw_data/181217_C2CL7/11_merged|reference Acc_ch_v3_motif_mod_final_jobs_028_028405_data_consensus|length 78|copies 1
AGATGTCTACCATTGGGGAGAAAGTCCAGTTGATACCATCAGCAGTAGATTCCTGTGCTGCAATCTGAGCAGATCTCT
>raw_data/181217_C2CL7/11_merged|reference Acc_ch_v3_motif_mod_final_jobs_028_028405_data_consensus|length 74|copies 1
AGATGTGGTCTATGCAAGAGGGTATGTGGGCGACGTTGGCGGGGATTACAACGGGGTGAAATCCGGGCAGGATC
>raw_data/181217_C2CL7/11_merged|reference Acc_ch_v3_motif_mod_final_jobs_028_028405_data_consensus|length 35|copies 1
AGATTATCTGGTCCTTGATCTGGATCCATCGGAGA
>raw_data/181217_C2CL7/11_merged|reference Acc_ch_v3_motif_mod_final_jobs_028_028405_data_consensus|length 36|copies 6
AGATTATCTGGTCCTTGATCTGGATCCATCGGAGAA
>raw_data/181217_C2CL7/11_merged|reference Acc_ch_v3_motif_mod_final_jobs_028_028405_data_consensus|length 60|copies 1
AGATTATCTGGTCCTTGATCTGGATCCATCGGAGAAAAACACCTTCGAAGATGTCATAGA
>raw_data/181217_C2CL7/11_merged|reference Acc_ch_v3_motif_mod_final_jobs_028_028405_data_consensus|length 55|copies 8
AGATTATTGGCGATTTAGATAATTGCCTGCTTACAGATCAGGAGAAAGTGTGGTT
>raw_data/181217_C2CL7/11_merged|reference Acc_ch_v3_motif_mod_final_jobs_028_028405_data_consensus|length 65|copies 1
AGATTATTGGCGATTTAGATAATTGCCTGCTTACAGATCAGGAGAAAGTGTGGTTTGATAAACCA
>raw_data/181217_C2CL7/11_merged|reference Acc_ch_v3_motif_mod_final_jobs_028_028405_data_consensus|length 62|copies 1
AGATTCAAAAATATTTATGATTTTTTTGAGCGGGTTCCCTCGTCTCAGGTTAATAAAAGAGT
>raw_data/181217_C2CL7/11_merged|reference Acc_ch_v3_motif_mod_final_jobs_028_028405_data_consensus|length 76|copies 1
AGATTCAAAAATATTTATGATTTTTTTGAGCGGGTTCCCTCGTCTCAGGTTAATAAAAGAGTGGCAGAAAGTTTGG
>raw_data/181217_C2CL7/11_merged|reference Acc_ch_v3_motif_mod_final_jobs_028_028405_data_consensus|length 77|copies 2
AGATTCAAAAATATTTATGATTTTTTTGAGCGGGTTCCCTCGTCTCAGGTTAATAAAAGAGTGGCAGAAAGTTTGGT
>raw_data/181217_C2CL7/11_merged|reference Acc_ch_v3_motif_mod_final_jobs_028_028405_data_consensus|length 76|copies 1
AGATTCAAAAGATTGTGATCTCGAGATCTATATCGAAAAAATAACTAACTTTGGTCAACATTAAAAACTCAAATTA
>raw_data/181217_C2CL7/11_merged|reference Acc_ch_v3_motif_mod_final_jobs_028_028405_data_consensus|length 33|copies 3
AGATTCCAACGAACCGCGCGGAAGATATAAGCA
>raw_data/181217_C2CL7/11_merged|reference Acc_ch_v3_motif_mod_final_jobs_028_028405_data_consensus|length 34|copies 3
AGATTCCAACGAACCGCGCGGAAGATATAAGCAG
>raw_data/181217_C2CL7/11_merged|reference Acc_ch_v3_motif_mod_final_jobs_028_028405_data_consensus|length 37|copies 6
AGATTCCCGTTTCCTCTGATCCTGATAAAAAAATATC
>raw_data/181217_C2CL7/11_merged|reference Acc_ch_v3_motif_mod_final_jobs_028_028405_data_consensus|length 38|copies 1
AGATTCCTTTTTCCCGGATCCATAATTCGAGAACGGAA
>raw_data/181217_C2CL7/11_merged|reference Acc_ch_v3_motif_mod_final_jobs_028_028405_data_consensus|length 46|copies 1
AGATTCGATAGCTTCACCCTGAAAGTATACTACAAATAACTCACCC
>raw_data/181217_C2CL7/11_merged|reference Acc_ch_v3_motif_mod_final_jobs_028_028405_data_consensus|length 45|copies 2
AGATTCGTTCTCGCCAAGATCCAGGATCTCGTTCCAGTTTGGGGC
>raw_data/181217_C2CL7/11_merged|reference Acc_ch_v3_motif_mod_final_jobs_028_028405_data_consensus|length 56|copies 1
AGATTCTACCATCGCAGATCTTGCCGTAGCACAAAACTGTGGGCAGATCAAAACCG
>raw_data/181217_C2CL7/11_merged|reference Acc_ch_v3_motif_mod_final_jobs_028_028405_data_consensus|length 36|copies 2
AGATTCTGCTTTTCCAGATCCTGTTTGAGTTTGGCA
>raw_data/181217_C2CL7/11_merged|reference Acc_ch_v3_motif_mod_final_jobs_028_028405_data_consensus|length 37|copies 3
AGATTCTGCTTTTCCAGATCCTGTTTGAGTTTGGCAA
>raw_data/181217_C2CL7/11_merged|reference Acc_ch_v3_motif_mod_final_jobs_028_028405_data_consensus|length 48|copies 1
AGATTCTGCTTTTCCAGATCCTGTTTGAGTTTGGCAATATTGATTTCC
>raw_data/181217_C2CL7/11_merged|reference Acc_ch_v3_motif_mod_final_jobs_028_028405_data_consensus|length 49|copies 6
AGATTCTGCTTTTCCAGATCCTGTTTGAGTTTGGCAATATTGATTTCCC
>raw_data/181217_C2CL7/11_merged|reference Acc_ch_v3_motif_mod_final_jobs_028_028405_data_consensus|length 63|copies 2
AGATTCTGTATTGCCTTCTGATACGGAAGAATATTGTAGAGTAGGGTATCTGTTGAACACGTT
>raw_data/181217_C2CL7/11_merged|reference Acc_ch_v3_motif_mod_final_jobs_028_028405_data_consensus|length 78|copies 1
AGATTCTTTCGGAAAAAGTGCGGACCAGAATTTCTGGAACTATGGTATCAAGGGCCAGGTTCTTTACAGGATCAACGG
>raw_data/181217_C2CL7/11_merged|reference Acc_ch_v3_motif_mod_final_jobs_028_028405_data_consensus|length 30|copies 3
AGATTGCAAAATACGCGTACGGGGAAGATT
>raw_data/181217_C2CL7/11_merged|reference Acc_ch_v3_motif_mod_final_jobs_028_028405_data_consensus|length 31|copies 5
AGATTGCAAAATACGCGTACGGGGAAGATTA
>raw_data/181217_C2CL7/11_merged|reference Acc_ch_v3_motif_mod_final_jobs_028_028405_data_consensus|length 30|copies 12
AGATTGCAATTGCCGCGGATCATGCCGGTT
>raw_data/181217_C2CL7/11_merged|reference Acc_ch_v3_motif_mod_final_jobs_028_028405_data_consensus|length 31|copies 2
AGATTGCAATTGCCGCGGATCATGCCGGTTA
>raw_data/181217_C2CL7/11_merged|reference Acc_ch_v3_motif_mod_final_jobs_028_028405_data_consensus|length 37|copies 21
AGATTGCAATTGCCGCGGATCATGCCGGTTACGAATA
>raw_data/181217_C2CL7/11_merged|reference Acc_ch_v3_motif_mod_final_jobs_028_028405_data_consensus|length 38|copies 1
AGATTGCAATTGCCGCGGATCATGCCGGTTACGAATAC
>raw_data/181217_C2CL7/11_merged|reference Acc_ch_v3_motif_mod_final_jobs_028_028405_data_consensus|length 59|copies 1
AGATTGCAATTGCCGCGGATCATGCCGGTTACGAATACAAAGAAATCTTAAAAAAACAC
>raw_data/181217_C2CL7/11_merged|reference Acc_ch_v3_motif_mod_final_jobs_028_028405_data_consensus|length 67|copies 1
AGATTGCAATTGCCGCGGATCATGCCGGTTACGAATACAAAGAAATCTTAAAAAAACACCTGGAAAA
>raw_data/181217_C2CL7/11_merged|reference Acc_ch_v3_motif_mod_final_jobs_028_028405_data_consensus|length 76|copies 1
AGATTGCAATTGCCGCGGATCATGCCGGTTACGAATACAAAGAAATCTTAAAAAAACACCTGGAAAAACAATACGA
>raw_data/181217_C2CL7/11_merged|reference Acc_ch_v3_motif_mod_final_jobs_028_028405_data_consensus|length 65|copies 1
AGATTGCCAAAGAATTTGTGAAGTTTAACGAACGTTGCATGCTTGGCCTTCTGGGTGATATGCGG
>raw_data/181217_C2CL7/11_merged|reference Acc_ch_v3_motif_mod_final_jobs_028_028405_data_consensus|length 67|copies 2
AGATTGCCAAAGAATTTGTGAAGTTTAACGAACGTTGCATGCTTGGCCTTCTGGGTGATATGCGGTC
>raw_data/181217_C2CL7/11_merged|reference Acc_ch_v3_motif_mod_final_jobs_028_028405_data_consensus|length 78|copies 1
AGATTGCCAAAGAATTTGTGAAGTTTAACGAACGTTGCATGCTTGGCCTTCTGGGTGATATGCGGTCATATAATTATG
>raw_data/181217_C2CL7/11_merged|reference Acc_ch_v3_motif_mod_final_jobs_028_028405_data_consensus|length 67|copies 11
AGATTGCTGCAGGAGAAGTGGTGCAACGCCCGGCTTCTATTGTTAAGGAATTATTGGAGAATGCCGT
[truncated: 2,310,681 more chars]
