# Supplementary material for: Genome-wide identification of 5-methylcytosine sites in bacterial genomes by high-throughput sequencing of MspJI restriction fragments
Source: PLoS One. 2021 May 11;16(5):e0247541. doi: 10.1371/journal.pone.0247541 (PMC8112702; doi:10.1371/journal.pone.0247541)
Supplement: S1 Dataset — (GZ) [file pone.0247541.s003.gz › Data_set_1/Aer_hydrophila_2010921_FspEI_processed.fasta]

>2010921|reference Aeromonas_hydrophila_ATCC_7966_NEBC4375|length 32|copies 1
AAAAAAACAGCGCGCCGGCCAACAGGCCGACG
>2010921|reference Aeromonas_hydrophila_ATCC_7966_NEBC4375|length 32|copies 1
AAAAGCCGTTGACGCCGGCGGGGCTTTCCCCT
>2010921|reference Aeromonas_hydrophila_ATCC_7966_NEBC4375|length 33|copies 4
AAACAACCCAGACCGCCGGCTAAGGTCCCAAAG
>2010921|reference Aeromonas_hydrophila_ATCC_7966_NEBC4375|length 38|copies 1
AAACTCGGAGATAGCTGGTTCTCCCCGAAAGCTATTTA
>2010921|reference Aeromonas_hydrophila_ATCC_7966_NEBC4375|length 31|copies 1
AAAGCCGTTGACGCCGGCGGGGCTTTCCCCT
>2010921|reference Aeromonas_hydrophila_ATCC_7966_NEBC4375|length 11|copies 1
AAAGGATACGA
>2010921|reference Aeromonas_hydrophila_ATCC_7966_NEBC4375|length 36|copies 1
AAATGTCTCTGGCCATGGCCGCCATCGATCTGGCGG
>2010921|reference Aeromonas_hydrophila_ATCC_7966_NEBC4375|length 9|copies 1
AACAACCCA
>2010921|reference Aeromonas_hydrophila_ATCC_7966_NEBC4375|length 39|copies 1
AACACAGGTGCTGCATGGCTGTCGTCAGCTCGTGTCGTG
>2010921|reference Aeromonas_hydrophila_ATCC_7966_NEBC4375|length 15|copies 1
AACACCTCGACCAGC
>2010921|reference Aeromonas_hydrophila_ATCC_7966_NEBC4375|length 38|copies 1
AACAGATAGCGATACAGGAGATCTTGGTTACTCATCAT
>2010921|reference Aeromonas_hydrophila_ATCC_7966_NEBC4375|length 13|copies 1
AACAGGCAGGGCA
>2010921|reference Aeromonas_hydrophila_ATCC_7966_NEBC4375|length 31|copies 1
AACAGGCGCAGCATGTCGCGCTCCTGCATCT
>2010921|reference Aeromonas_hydrophila_ATCC_7966_NEBC4375|length 9|copies 1
AACCAAAAG
>2010921|reference Aeromonas_hydrophila_ATCC_7966_NEBC4375|length 40|copies 1
AACCGTACCGCAAACATCGCCCTGGTGCTGTATGCAGACG
>2010921|reference Aeromonas_hydrophila_ATCC_7966_NEBC4375|length 11|copies 1
AACCTGTTCGG
>2010921|reference Aeromonas_hydrophila_ATCC_7966_NEBC4375|length 24|copies 1
AACTGGCCGGCGGCGGTCTCGGCG
>2010921|reference Aeromonas_hydrophila_ATCC_7966_NEBC4375|length 39|copies 2
AAGAAGATACTGCCGCCCTTGTCGGCCACCGAGCGGGAG
>2010921|reference Aeromonas_hydrophila_ATCC_7966_NEBC4375|length 10|copies 2
AAGACTGCAG
>2010921|reference Aeromonas_hydrophila_ATCC_7966_NEBC4375|length 12|copies 1
AAGACTGGCGCG
>2010921|reference Aeromonas_hydrophila_ATCC_7966_NEBC4375|length 13|copies 1
AAGATCCTAGCAG
>2010921|reference Aeromonas_hydrophila_ATCC_7966_NEBC4375|length 13|copies 1
AAGATCCTGCAGA
>2010921|reference Aeromonas_hydrophila_ATCC_7966_NEBC4375|length 13|copies 1
AAGATCTGGCAGT
>2010921|reference Aeromonas_hydrophila_ATCC_7966_NEBC4375|length 14|copies 1
AAGATCTGGCAGTG
>2010921|reference Aeromonas_hydrophila_ATCC_7966_NEBC4375|length 13|copies 1
AAGATCTGGCCAG
>2010921|reference Aeromonas_hydrophila_ATCC_7966_NEBC4375|length 13|copies 1
AAGATCTGGGCAG
>2010921|reference Aeromonas_hydrophila_ATCC_7966_NEBC4375|length 45|copies 1
AAGCTACTTTCCCGCTGCCGCTCGACTTGCATGTGTTAGGCCTGC
>2010921|reference Aeromonas_hydrophila_ATCC_7966_NEBC4375|length 14|copies 1
AAGGAGGGGAAGAA
>2010921|reference Aeromonas_hydrophila_ATCC_7966_NEBC4375|length 12|copies 1
AAGGCGTACTCG
>2010921|reference Aeromonas_hydrophila_ATCC_7966_NEBC4375|length 31|copies 1
AAGGTGCCTGGCTGCCGGCCGAAACCCTGGA
>2010921|reference Aeromonas_hydrophila_ATCC_7966_NEBC4375|length 32|copies 1
AAGGTGCCTGGCTGCCGGCCGAAACCCTGGAT
>2010921|reference Aeromonas_hydrophila_ATCC_7966_NEBC4375|length 13|copies 1
AAGTCCTGTCGAG
>2010921|reference Aeromonas_hydrophila_ATCC_7966_NEBC4375|length 12|copies 1
AAGTGCTGGCAG
>2010921|reference Aeromonas_hydrophila_ATCC_7966_NEBC4375|length 35|copies 1
AAGTTGATATGTGTAGCGTATGCGGATGCGGCCAG
>2010921|reference Aeromonas_hydrophila_ATCC_7966_NEBC4375|length 44|copies 1
AATACTGTCTTCTTTAGCCATTGAATCCTCTTGATAAGCCACAA
>2010921|reference Aeromonas_hydrophila_ATCC_7966_NEBC4375|length 47|copies 1
AATCAACAAGATCGTACTGGCTTACTCGGGCGGACTGGATACCTCGG
>2010921|reference Aeromonas_hydrophila_ATCC_7966_NEBC4375|length 13|copies 1
AATGCGCACGCAG
>2010921|reference Aeromonas_hydrophila_ATCC_7966_NEBC4375|length 14|copies 1
AATTCGATCTGCAG
>2010921|reference Aeromonas_hydrophila_ATCC_7966_NEBC4375|length 40|copies 4
AATTTGACTGAACGACTCTCGCGCACCCTGCGCAATGTCA
>2010921|reference Aeromonas_hydrophila_ATCC_7966_NEBC4375|length 32|copies 1
ACAACCCAGACCGCCGGCTAAGGTCCCAAAGT
>2010921|reference Aeromonas_hydrophila_ATCC_7966_NEBC4375|length 25|copies 1
ACAACCGTCGCCTGGCCCACCTAGC
>2010921|reference Aeromonas_hydrophila_ATCC_7966_NEBC4375|length 14|copies 1
ACAAGGCCAAGCAG
>2010921|reference Aeromonas_hydrophila_ATCC_7966_NEBC4375|length 32|copies 1
ACACCAGGGTGTGGCCGGCCCGGGTCAGCCCC
>2010921|reference Aeromonas_hydrophila_ATCC_7966_NEBC4375|length 33|copies 1
ACACCAGGGTGTGGCCGGCCCGGGTCAGCCCCT
>2010921|reference Aeromonas_hydrophila_ATCC_7966_NEBC4375|length 33|copies 1
ACACGGTGGAGATCGCCAAGCGCTGCAACGTGA
>2010921|reference Aeromonas_hydrophila_ATCC_7966_NEBC4375|length 35|copies 1
ACAGCACCGCCAGCTGCCAGGGCTCGTTGCCGATG
>2010921|reference Aeromonas_hydrophila_ATCC_7966_NEBC4375|length 9|copies 1
ACAGGCAGC
>2010921|reference Aeromonas_hydrophila_ATCC_7966_NEBC4375|length 33|copies 1
ACATGGGGCTGCTGGCCGGCTCCATCACCCTCT
>2010921|reference Aeromonas_hydrophila_ATCC_7966_NEBC4375|length 45|copies 1
ACCACCGGAATGAGGAACAGGATCAGGCAGCCGATGGCCTTGGGC
>2010921|reference Aeromonas_hydrophila_ATCC_7966_NEBC4375|length 8|copies 1
ACCAGCCG
>2010921|reference Aeromonas_hydrophila_ATCC_7966_NEBC4375|length 34|copies 1
ACCAGCTCGCCGATGGCCAGATCCGGCAGCATGA
>2010921|reference Aeromonas_hydrophila_ATCC_7966_NEBC4375|length 9|copies 1
ACCAGGGAG
>2010921|reference Aeromonas_hydrophila_ATCC_7966_NEBC4375|length 46|copies 1
ACCATAGTTTTTTCAGATGATAACCAGCGGAAAACAATATTTATCA
>2010921|reference Aeromonas_hydrophila_ATCC_7966_NEBC4375|length 43|copies 1
ACCATGCCGAGCCCCTGGCTCATCCTCTACGGCCTGCTCGGCA
>2010921|reference Aeromonas_hydrophila_ATCC_7966_NEBC4375|length 44|copies 2
ACCCACATCCACTTCCTGGACCCGGTCGGTGCCAAGAAGGTGCA
>2010921|reference Aeromonas_hydrophila_ATCC_7966_NEBC4375|length 45|copies 2
ACCCGCACCAGTTCTCCGGCGGCATGCGCCAGCGGCTGGTGATCG
>2010921|reference Aeromonas_hydrophila_ATCC_7966_NEBC4375|length 8|copies 1
ACCCTCGG
>2010921|reference Aeromonas_hydrophila_ATCC_7966_NEBC4375|length 13|copies 1
ACCGCCGACCACC
>2010921|reference Aeromonas_hydrophila_ATCC_7966_NEBC4375|length 10|copies 1
ACCGGGTCGG
>2010921|reference Aeromonas_hydrophila_ATCC_7966_NEBC4375|length 10|copies 1
ACCTCCTGCA
>2010921|reference Aeromonas_hydrophila_ATCC_7966_NEBC4375|length 41|copies 1
ACCTCTCCGGCTGGCAGGTGGCGGCGGACAACAACCTCTCC
>2010921|reference Aeromonas_hydrophila_ATCC_7966_NEBC4375|length 11|copies 1
ACCTGATGCAC
>2010921|reference Aeromonas_hydrophila_ATCC_7966_NEBC4375|length 33|copies 6
ACCTGCAACAGCCAGCCGGCCTGCTCCTGCTGG
>2010921|reference Aeromonas_hydrophila_ATCC_7966_NEBC4375|length 13|copies 1
ACCTGCAGCTTGT
>2010921|reference Aeromonas_hydrophila_ATCC_7966_NEBC4375|length 10|copies 1
ACCTGCCAGC
>2010921|reference Aeromonas_hydrophila_ATCC_7966_NEBC4375|length 32|copies 5
ACGAAGGCCACCAGCCGGCGCACGCTGCCGAT
>2010921|reference Aeromonas_hydrophila_ATCC_7966_NEBC4375|length 33|copies 2
ACGAAGGCCACCAGCCGGCGCACGCTGCCGATG
>2010921|reference Aeromonas_hydrophila_ATCC_7966_NEBC4375|length 32|copies 5
ACGAGAAGCCGATGCCGGCCGACGGCTGGAAG
>2010921|reference Aeromonas_hydrophila_ATCC_7966_NEBC4375|length 33|copies 1
ACGAGAAGCCGATGCCGGCCGACGGCTGGAAGC
>2010921|reference Aeromonas_hydrophila_ATCC_7966_NEBC4375|length 10|copies 1
ACGAGCAGAC
>2010921|reference Aeromonas_hydrophila_ATCC_7966_NEBC4375|length 33|copies 3
ACGATCGGGTGGTGCCGGCCCACTCCTTCAAGT
>2010921|reference Aeromonas_hydrophila_ATCC_7966_NEBC4375|length 33|copies 1
ACGCTCTTGATGCCGCCGGCGACGCAGAAGGGG
>2010921|reference Aeromonas_hydrophila_ATCC_7966_NEBC4375|length 32|copies 2
ACGCTGCACCTTGGCCGGCAGATCCGGGAAGG
>2010921|reference Aeromonas_hydrophila_ATCC_7966_NEBC4375|length 9|copies 1
ACGCTGCAG
>2010921|reference Aeromonas_hydrophila_ATCC_7966_NEBC4375|length 49|copies 3
ACGGGTGAGTAATGCCTGGGAAATTGCCCAGTCGAGGGGGATAACAGTT
>2010921|reference Aeromonas_hydrophila_ATCC_7966_NEBC4375|length 50|copies 2
ACGGGTGAGTAATGCCTGGGAAATTGCCCAGTCGAGGGGGATAACAGTTG
>2010921|reference Aeromonas_hydrophila_ATCC_7966_NEBC4375|length 10|copies 1
ACGTGCAGTA
>2010921|reference Aeromonas_hydrophila_ATCC_7966_NEBC4375|length 10|copies 1
ACGTGGGGGC
>2010921|reference Aeromonas_hydrophila_ATCC_7966_NEBC4375|length 49|copies 1
ACTACAAGGACGGGCTGGCCATCACCGGCAAGGGCAAGATAGTGCGCCA
>2010921|reference Aeromonas_hydrophila_ATCC_7966_NEBC4375|length 34|copies 1
ACTACCGCAAGGAGAGCCAGATCCTGTTCGACGT
>2010921|reference Aeromonas_hydrophila_ATCC_7966_NEBC4375|length 8|copies 2
ACTAGCCA
>2010921|reference Aeromonas_hydrophila_ATCC_7966_NEBC4375|length 33|copies 1
ACTCCAGCCAGCACGCCGGCCTGCTCTCCAAGC
>2010921|reference Aeromonas_hydrophila_ATCC_7966_NEBC4375|length 34|copies 2
ACTCCAGCCAGCACGCCGGCCTGCTCTCCAAGCG
>2010921|reference Aeromonas_hydrophila_ATCC_7966_NEBC4375|length 35|copies 1
ACTCCGGCATGACCAAGATGTCCAAGTCCAAGAAC
>2010921|reference Aeromonas_hydrophila_ATCC_7966_NEBC4375|length 42|copies 1
ACTCCTCCGCCCGTCTGGAGCGCTATCTGCAGATGTGTGCCC
>2010921|reference Aeromonas_hydrophila_ATCC_7966_NEBC4375|length 11|copies 1
ACTCGATGTGG
>2010921|reference Aeromonas_hydrophila_ATCC_7966_NEBC4375|length 11|copies 1
ACTCGGGTCAG
>2010921|reference Aeromonas_hydrophila_ATCC_7966_NEBC4375|length 8|copies 1
ACTCTTCC
>2010921|reference Aeromonas_hydrophila_ATCC_7966_NEBC4375|length 8|copies 1
ACTGCAAG
>2010921|reference Aeromonas_hydrophila_ATCC_7966_NEBC4375|length 13|copies 1
ACTGCAGATCAAA
>2010921|reference Aeromonas_hydrophila_ATCC_7966_NEBC4375|length 8|copies 2
ACTGCCAG
>2010921|reference Aeromonas_hydrophila_ATCC_7966_NEBC4375|length 12|copies 1
ACTGCCAGATCT
>2010921|reference Aeromonas_hydrophila_ATCC_7966_NEBC4375|length 12|copies 1
ACTGCCAGGATC
>2010921|reference Aeromonas_hydrophila_ATCC_7966_NEBC4375|length 10|copies 1
ACTGCCAGTC
>2010921|reference Aeromonas_hydrophila_ATCC_7966_NEBC4375|length 33|copies 1
ACTGCTCGGCGATGGCCGGCAGGTTGCGGTTGT
>2010921|reference Aeromonas_hydrophila_ATCC_7966_NEBC4375|length 11|copies 1
ACTGCTGAGCA
>2010921|reference Aeromonas_hydrophila_ATCC_7966_NEBC4375|length 8|copies 1
ACTGCTGC
>2010921|reference Aeromonas_hydrophila_ATCC_7966_NEBC4375|length 13|copies 1
ACTGGCAGGATCA
>2010921|reference Aeromonas_hydrophila_ATCC_7966_NEBC4375|length 8|copies 1
ACTGGCCG
>2010921|reference Aeromonas_hydrophila_ATCC_7966_NEBC4375|length 10|copies 1
ACTGGGCGGG
>2010921|reference Aeromonas_hydrophila_ATCC_7966_NEBC4375|length 9|copies 1
ACTTGCCGC
>2010921|reference Aeromonas_hydrophila_ATCC_7966_NEBC4375|length 33|copies 10
ACTTTGGGACCTTAGCCGGCGGTCTGGGTTGTT
>2010921|reference Aeromonas_hydrophila_ATCC_7966_NEBC4375|length 34|copies 4
ACTTTGGGACCTTAGCCGGCGGTCTGGGTTGTTT
>2010921|reference Aeromonas_hydrophila_ATCC_7966_NEBC4375|length 13|copies 1
AGAAACGCTGCAG
>2010921|reference Aeromonas_hydrophila_ATCC_7966_NEBC4375|length 9|copies 1
AGAACACTA
>2010921|reference Aeromonas_hydrophila_ATCC_7966_NEBC4375|length 51|copies 1
AGAACAGCTGGATCAGCAGCGGCGTGTTGCGGGCCAGCTCCACATAGGCGC
>2010921|reference Aeromonas_hydrophila_ATCC_7966_NEBC4375|length 32|copies 6
AGAAGAACACGCTGCCGGCGACCAGCAGCATC
>2010921|reference Aeromonas_hydrophila_ATCC_7966_NEBC4375|length 33|copies 2
AGAAGAACACGCTGCCGGCGACCAGCAGCATCA
>2010921|reference Aeromonas_hydrophila_ATCC_7966_NEBC4375|length 12|copies 1
AGAAGTACCGGC
>2010921|reference Aeromonas_hydrophila_ATCC_7966_NEBC4375|length 37|copies 1
AGACCAGAGGAGGCCTGGATGGTGATCTTCTGCTCCT
>2010921|reference Aeromonas_hydrophila_ATCC_7966_NEBC4375|length 33|copies 3
AGACCGAGGTCATGGCCGGCGCGCTGATGAAGC
>2010921|reference Aeromonas_hydrophila_ATCC_7966_NEBC4375|length 34|copies 2
AGACCGAGGTCATGGCCGGCGCGCTGATGAAGCG
>2010921|reference Aeromonas_hydrophila_ATCC_7966_NEBC4375|length 9|copies 1
AGACGCCAG
>2010921|reference Aeromonas_hydrophila_ATCC_7966_NEBC4375|length 10|copies 1
AGACTGCAGC
>2010921|reference Aeromonas_hydrophila_ATCC_7966_NEBC4375|length 38|copies 1
AGAGACGGTGGCCAATACCCCCGGCATCGAGAAGGTGG
>2010921|reference Aeromonas_hydrophila_ATCC_7966_NEBC4375|length 21|copies 1
AGAGCACCGGCTTGCCGGCCT
>2010921|reference Aeromonas_hydrophila_ATCC_7966_NEBC4375|length 32|copies 7
AGAGCTGGCAGTGGCCGGCGGTGTTCAGCTGG
>2010921|reference Aeromonas_hydrophila_ATCC_7966_NEBC4375|length 41|copies 1
AGATAGAGAACAACGGCTACGGCGACAACTCCGCCATCGCC
>2010921|reference Aeromonas_hydrophila_ATCC_7966_NEBC4375|length 10|copies 1
AGATCACCTG
>2010921|reference Aeromonas_hydrophila_ATCC_7966_NEBC4375|length 8|copies 1
AGATCAGG
>2010921|reference Aeromonas_hydrophila_ATCC_7966_NEBC4375|length 33|copies 1
AGATCATCTCCTTCGCCGGCGGTCTGCCCAATC
>2010921|reference Aeromonas_hydrophila_ATCC_7966_NEBC4375|length 34|copies 4
AGATCATCTCCTTCGCCGGCGGTCTGCCCAATCC
>2010921|reference Aeromonas_hydrophila_ATCC_7966_NEBC4375|length 12|copies 1
AGATCCTAGCAG
>2010921|reference Aeromonas_hydrophila_ATCC_7966_NEBC4375|length 13|copies 1
AGATCCTGGCACG
>2010921|reference Aeromonas_hydrophila_ATCC_7966_NEBC4375|length 34|copies 1
AGATCGATGAACTGCTGGCTGCCGAAGAAGTTCT
>2010921|reference Aeromonas_hydrophila_ATCC_7966_NEBC4375|length 9|copies 1
AGATGATGC
>2010921|reference Aeromonas_hydrophila_ATCC_7966_NEBC4375|length 8|copies 1
AGATTCTC
>2010921|reference Aeromonas_hydrophila_ATCC_7966_NEBC4375|length 12|copies 1
AGATTGATGCCA
>2010921|reference Aeromonas_hydrophila_ATCC_7966_NEBC4375|length 34|copies 2
AGCAGGGTCTGGTAGCCGGCGGGCCGGGTCACCG
>2010921|reference Aeromonas_hydrophila_ATCC_7966_NEBC4375|length 42|copies 1
AGCATGTGGCCGTTGTTGATGGCCCAGATGAACAGCAGCCAG
>2010921|reference Aeromonas_hydrophila_ATCC_7966_NEBC4375|length 10|copies 1
AGCCAGACTA
>2010921|reference Aeromonas_hydrophila_ATCC_7966_NEBC4375|length 44|copies 1
AGCCAGAGCAGGCTCTGGTAGTACTGGCGCACGTTGTTGACGTA
>2010921|reference Aeromonas_hydrophila_ATCC_7966_NEBC4375|length 14|copies 1
AGCCAGGGTCGCCC
>2010921|reference Aeromonas_hydrophila_ATCC_7966_NEBC4375|length 11|copies 1
AGCCCTCTTCG
>2010921|reference Aeromonas_hydrophila_ATCC_7966_NEBC4375|length 9|copies 1
AGCCCTGCC
>2010921|reference Aeromonas_hydrophila_ATCC_7966_NEBC4375|length 10|copies 1
AGCCCTGCCC
>2010921|reference Aeromonas_hydrophila_ATCC_7966_NEBC4375|length 8|copies 1
AGCCCTGG
>2010921|reference Aeromonas_hydrophila_ATCC_7966_NEBC4375|length 10|copies 1
AGCCGCCAGT
>2010921|reference Aeromonas_hydrophila_ATCC_7966_NEBC4375|length 10|copies 1
AGCCTTCACC
>2010921|reference Aeromonas_hydrophila_ATCC_7966_NEBC4375|length 9|copies 1
AGCGCGAGG
>2010921|reference Aeromonas_hydrophila_ATCC_7966_NEBC4375|length 43|copies 2
AGCTCCACGCCCCACTGGTCGAAGCTGAAGATGTTCCAGATTG
>2010921|reference Aeromonas_hydrophila_ATCC_7966_NEBC4375|length 9|copies 1
AGCTCGGTG
>2010921|reference Aeromonas_hydrophila_ATCC_7966_NEBC4375|length 36|copies 1
AGCTGCGCCGCTGGCTGCGGGAGCTGCACGACGAGC
>2010921|reference Aeromonas_hydrophila_ATCC_7966_NEBC4375|length 12|copies 1
AGCTGCGGTGCA
>2010921|reference Aeromonas_hydrophila_ATCC_7966_NEBC4375|length 8|copies 1
AGCTGTTC
>2010921|reference Aeromonas_hydrophila_ATCC_7966_NEBC4375|length 40|copies 1
AGCTGTTCTGTCATATCGTCAACCGCTGGAAGAGCCTGGG
>2010921|reference Aeromonas_hydrophila_ATCC_7966_NEBC4375|length 33|copies 1
AGGACATCGTCTTCGCCGGCGGCGGCGAGGAGC
>2010921|reference Aeromonas_hydrophila_ATCC_7966_NEBC4375|length 34|copies 1
AGGACATCGTCTTCGCCGGCGGCGGCGAGGAGCT
>2010921|reference Aeromonas_hydrophila_ATCC_7966_NEBC4375|length 11|copies 1
AGGAGCAACCC
>2010921|reference Aeromonas_hydrophila_ATCC_7966_NEBC4375|length 32|copies 2
AGGAGTAGCCCATGCCGGCCACCACCACGAAG
>2010921|reference Aeromonas_hydrophila_ATCC_7966_NEBC4375|length 33|copies 6
AGGAGTAGCCCATGCCGGCCACCACCACGAAGG
>2010921|reference Aeromonas_hydrophila_ATCC_7966_NEBC4375|length 33|copies 1
AGGATCTCCTTCACGCCGGCCTCTTTCAGGCGC
>2010921|reference Aeromonas_hydrophila_ATCC_7966_NEBC4375|length 45|copies 1
AGGCCATCAACAACCTGGCCAACCTCAAGCCCGGCATCTGCCACT
>2010921|reference Aeromonas_hydrophila_ATCC_7966_NEBC4375|length 8|copies 1
AGGCCGAC
>2010921|reference Aeromonas_hydrophila_ATCC_7966_NEBC4375|length 36|copies 1
AGGCCGCCGTGCTGGTGGCCCTGAGCCCGCTCGCCA
>2010921|reference Aeromonas_hydrophila_ATCC_7966_NEBC4375|length 11|copies 1
AGGCGCCGAGG
>2010921|reference Aeromonas_hydrophila_ATCC_7966_NEBC4375|length 45|copies 1
AGGCGGAAGCCGTGCTGGCCCACGAGGTGAGCCACGTGGCCAACG
>2010921|reference Aeromonas_hydrophila_ATCC_7966_NEBC4375|length 8|copies 1
AGGCGGGC
>2010921|reference Aeromonas_hydrophila_ATCC_7966_NEBC4375|length 14|copies 1
AGGCTCCGAGCAGG
>2010921|reference Aeromonas_hydrophila_ATCC_7966_NEBC4375|length 44|copies 1
AGGCTCTGGTAGTACTGGCGCACGTTGTTGACGTAGTTGCGCGC
>2010921|reference Aeromonas_hydrophila_ATCC_7966_NEBC4375|length 12|copies 1
AGGGCAGTATGG
>2010921|reference Aeromonas_hydrophila_ATCC_7966_NEBC4375|length 8|copies 1
AGGGGCCC
>2010921|reference Aeromonas_hydrophila_ATCC_7966_NEBC4375|length 15|copies 1
AGGGGGCGCTCGATG
>2010921|reference Aeromonas_hydrophila_ATCC_7966_NEBC4375|length 42|copies 1
AGGTCCACATCAGGGTGGAGGCGATGAAGAGCGCCCGCACCG
>2010921|reference Aeromonas_hydrophila_ATCC_7966_NEBC4375|length 39|copies 1
AGGTGCACAAGGTGGTGGCGGACTGGAAACTGCGCGGCG
>2010921|reference Aeromonas_hydrophila_ATCC_7966_NEBC4375|length 43|copies 2
AGGTGTTTGAGCATGGGGTAATAGGCAATCATATTGCTTCCTT
>2010921|reference Aeromonas_hydrophila_ATCC_7966_NEBC4375|length 39|copies 1
AGGTTCATGGTCATCTGGTAGTAGACATCCTTCACCTTG
>2010921|reference Aeromonas_hydrophila_ATCC_7966_NEBC4375|length 34|copies 1
AGTATCGCCAGCAGGCCGGCATCACGGGCCCGCT
>2010921|reference Aeromonas_hydrophila_ATCC_7966_NEBC4375|length 12|copies 1
AGTCAGACATGG
>2010921|reference Aeromonas_hydrophila_ATCC_7966_NEBC4375|length 32|copies 2
AGTCGAATCTCAAGCCGGCGAACTGCAAGAAA
>2010921|reference Aeromonas_hydrophila_ATCC_7966_NEBC4375|length 8|copies 1
AGTCGAGC
>2010921|reference Aeromonas_hydrophila_ATCC_7966_NEBC4375|length 32|copies 1
AGTGACCGCTCTTGCCGGCACGACCGGTACGA
>2010921|reference Aeromonas_hydrophila_ATCC_7966_NEBC4375|length 11|copies 1
AGTGCTCAAGG
>2010921|reference Aeromonas_hydrophila_ATCC_7966_NEBC4375|length 35|copies 6
AGTGGGCGATCAGGAACAGGCTGTTGTGCAGCACG
>2010921|reference Aeromonas_hydrophila_ATCC_7966_NEBC4375|length 51|copies 1
AGTTGCCCTGAGGAATATCGATGCGATAGACCAGGCTGCAACCGGACAGGG
>2010921|reference Aeromonas_hydrophila_ATCC_7966_NEBC4375|length 13|copies 1
AGTTTGCGATCAA
>2010921|reference Aeromonas_hydrophila_ATCC_7966_NEBC4375|length 46|copies 1
ATAACCCTTAACACGATCAATATCTGATTGTTTGGCCATCACAATA
>2010921|reference Aeromonas_hydrophila_ATCC_7966_NEBC4375|length 36|copies 1
ATAGCGCTGCTGATAGAGCTCGGTGAGGGAGCTGGC
>2010921|reference Aeromonas_hydrophila_ATCC_7966_NEBC4375|length 9|copies 1
ATATCAAAT
>2010921|reference Aeromonas_hydrophila_ATCC_7966_NEBC4375|length 9|copies 1
ATATTCCCG
>2010921|reference Aeromonas_hydrophila_ATCC_7966_NEBC4375|length 49|copies 1
ATCACCGGTCTGACCGGCTTCAGGTACGAAATGTTCGGTTTGGGCCACG
>2010921|reference Aeromonas_hydrophila_ATCC_7966_NEBC4375|length 34|copies 3
ATCAGCAGCTCGGGCCGGGTCGCCATGCAGCGGG
>2010921|reference Aeromonas_hydrophila_ATCC_7966_NEBC4375|length 31|copies 1
ATCATCTCCTTCGCCGGCGGTCTGCCCAATC
>2010921|reference Aeromonas_hydrophila_ATCC_7966_NEBC4375|length 37|copies 1
ATCATGCTGCCGATGATCAGCAGCGTCAGTGAAATCA
>2010921|reference Aeromonas_hydrophila_ATCC_7966_NEBC4375|length 39|copies 1
ATCATGTTGATGTTGAGGTTGTACATGATCCACAGGGAA
>2010921|reference Aeromonas_hydrophila_ATCC_7966_NEBC4375|length 39|copies 1
ATCCACATCAAGGGGGAGCTGGTCTCCAAGCCCTACATC
>2010921|reference Aeromonas_hydrophila_ATCC_7966_NEBC4375|length 11|copies 1
ATCCAGCTCGA
>2010921|reference Aeromonas_hydrophila_ATCC_7966_NEBC4375|length 10|copies 1
ATCCCGCCGC
>2010921|reference Aeromonas_hydrophila_ATCC_7966_NEBC4375|length 8|copies 1
ATCCGCAC
>2010921|reference Aeromonas_hydrophila_ATCC_7966_NEBC4375|length 10|copies 1
ATCCGCCAGG
>2010921|reference Aeromonas_hydrophila_ATCC_7966_NEBC4375|length 12|copies 1
ATCCGCCCCGGG
>2010921|reference Aeromonas_hydrophila_ATCC_7966_NEBC4375|length 14|copies 1
ATCCTCGAGGCAAG
>2010921|reference Aeromonas_hydrophila_ATCC_7966_NEBC4375|length 10|copies 1
ATCCTCGCAG
>2010921|reference Aeromonas_hydrophila_ATCC_7966_NEBC4375|length 42|copies 1
ATCCTGAACATCTTCCCGAGCGTCGATACCCCGACCTGCGCC
>2010921|reference Aeromonas_hydrophila_ATCC_7966_NEBC4375|length 43|copies 1
ATCCTGGCCTCCTACTTCGGCTGGCCCGTCTCCACCACCCACT
>2010921|reference Aeromonas_hydrophila_ATCC_7966_NEBC4375|length 11|copies 2
ATCCTGGCTAG
>2010921|reference Aeromonas_hydrophila_ATCC_7966_NEBC4375|length 10|copies 1
ATCCTGGTCA
>2010921|reference Aeromonas_hydrophila_ATCC_7966_NEBC4375|length 13|copies 1
ATCCTGGTGGTGC
>2010921|reference Aeromonas_hydrophila_ATCC_7966_NEBC4375|length 11|copies 3
ATCCTTGGCAG
>2010921|reference Aeromonas_hydrophila_ATCC_7966_NEBC4375|length 45|copies 1
ATCGGGCCAGCCCAGCTTGTGCTCGTCGGCAAAGCCGGTCAGGGA
>2010921|reference Aeromonas_hydrophila_ATCC_7966_NEBC4375|length 32|copies 3
ATCGTTGTGGAACGCCGGCAGGCAGTGCATGA
>2010921|reference Aeromonas_hydrophila_ATCC_7966_NEBC4375|length 33|copies 1
ATCGTTGTGGAACGCCGGCAGGCAGTGCATGAA
>2010921|reference Aeromonas_hydrophila_ATCC_7966_NEBC4375|length 10|copies 1
ATCTAGGCAG
>2010921|reference Aeromonas_hydrophila_ATCC_7966_NEBC4375|length 12|copies 1
ATCTCAGGCAAG
>2010921|reference Aeromonas_hydrophila_ATCC_7966_NEBC4375|length 12|copies 1
ATCTCCAGTCCC
>2010921|reference Aeromonas_hydrophila_ATCC_7966_NEBC4375|length 10|copies 1
ATCTTTCAGT
>2010921|reference Aeromonas_hydrophila_ATCC_7966_NEBC4375|length 10|copies 1
ATCTTTTCGA
>2010921|reference Aeromonas_hydrophila_ATCC_7966_NEBC4375|length 12|copies 1
ATCTTTTCGATC
>2010921|reference Aeromonas_hydrophila_ATCC_7966_NEBC4375|length 8|copies 1
ATCTTTTG
>2010921|reference Aeromonas_hydrophila_ATCC_7966_NEBC4375|length 10|copies 1
ATCTTTTTTG
>2010921|reference Aeromonas_hydrophila_ATCC_7966_NEBC4375|length 40|copies 1
ATGAACAAGCACAACGAACTGCAACTCTATCTCGCCTCGG
>2010921|reference Aeromonas_hydrophila_ATCC_7966_NEBC4375|length 19|copies 1
ATGAAGACCGCCAGCGAGC
>2010921|reference Aeromonas_hydrophila_ATCC_7966_NEBC4375|length 29|copies 1
ATGAAGACCGCCAGCGAGCACCTCTCCGG
>2010921|reference Aeromonas_hydrophila_ATCC_7966_NEBC4375|length 33|copies 1
ATGAAGACCGCCAGCGAGCACCTCTCCGGCCTC
>2010921|reference Aeromonas_hydrophila_ATCC_7966_NEBC4375|length 36|copies 1
ATGAAGACCGCCAGCGAGCACCTCTCCGGCCTCAAC
>2010921|reference Aeromonas_hydrophila_ATCC_7966_NEBC4375|length 11|copies 1
ATGACCTGGAG
>2010921|reference Aeromonas_hydrophila_ATCC_7966_NEBC4375|length 9|copies 1
ATGCAGGTC
>2010921|reference Aeromonas_hydrophila_ATCC_7966_NEBC4375|length 33|copies 3
ATGCCAAGACCCGGGCCGGCCTCGGCTGGGCGG
>2010921|reference Aeromonas_hydrophila_ATCC_7966_NEBC4375|length 8|copies 1
ATGCCAGG
>2010921|reference Aeromonas_hydrophila_ATCC_7966_NEBC4375|length 9|copies 1
ATGCCCTGA
>2010921|reference Aeromonas_hydrophila_ATCC_7966_NEBC4375|length 10|copies 1
ATGCGAGCGT
>2010921|reference Aeromonas_hydrophila_ATCC_7966_NEBC4375|length 38|copies 1
ATGCGCGACATGCTGCAAGCCGGCGTTCACTTCGGTCA
>2010921|reference Aeromonas_hydrophila_ATCC_7966_NEBC4375|length 46|copies 1
ATGGGGAACATGGTGTAGACCACGTGGCCGGTACCGCACAGGAAGG
>2010921|reference Aeromonas_hydrophila_ATCC_7966_NEBC4375|length 10|copies 1
ATTCGGCCGA
>2010921|reference Aeromonas_hydrophila_ATCC_7966_NEBC4375|length 8|copies 1
ATTGAGGC
>2010921|reference Aeromonas_hydrophila_ATCC_7966_NEBC4375|length 33|copies 4
CAAAAAAACAGCGCGCCGGCCAACAGGCCGACG
>2010921|reference Aeromonas_hydrophila_ATCC_7966_NEBC4375|length 11|copies 1
CAAAAAAGATC
>2010921|reference Aeromonas_hydrophila_ATCC_7966_NEBC4375|length 8|copies 1
CAAACGAG
>2010921|reference Aeromonas_hydrophila_ATCC_7966_NEBC4375|length 32|copies 8
CAAATACCGCAACGCCGGCCAGACCTGCGTCT
>2010921|reference Aeromonas_hydrophila_ATCC_7966_NEBC4375|length 51|copies 2
CAACAAAGCAGGCGCCGGGATGCCTGCTTTGTTGCCTTCGGGGAGGGGATG
>2010921|reference Aeromonas_hydrophila_ATCC_7966_NEBC4375|length 32|copies 1
CAACAGCCTCACCGCCGGCCCCCGCGGCCCGG
>2010921|reference Aeromonas_hydrophila_ATCC_7966_NEBC4375|length 8|copies 1
CAACCAGG
>2010921|reference Aeromonas_hydrophila_ATCC_7966_NEBC4375|length 12|copies 1
CAACCGGGCCGC
>2010921|reference Aeromonas_hydrophila_ATCC_7966_NEBC4375|length 8|copies 1
CAACCTCC
>2010921|reference Aeromonas_hydrophila_ATCC_7966_NEBC4375|length 11|copies 1
CAACTGTCGAG
>2010921|reference Aeromonas_hydrophila_ATCC_7966_NEBC4375|length 8|copies 1
CAAGAAGG
>2010921|reference Aeromonas_hydrophila_ATCC_7966_NEBC4375|length 14|copies 1
CAAGATGCCGGTCA
>2010921|reference Aeromonas_hydrophila_ATCC_7966_NEBC4375|length 32|copies 12
CAAGCACATCGCTGCCGGCGCCAAGAAAGTCG
>2010921|reference Aeromonas_hydrophila_ATCC_7966_NEBC4375|length 33|copies 4
CAAGCACATCGCTGCCGGCGCCAAGAAAGTCGT
>2010921|reference Aeromonas_hydrophila_ATCC_7966_NEBC4375|length 14|copies 1
CAAGCTGGCCGCCG
>2010921|reference Aeromonas_hydrophila_ATCC_7966_NEBC4375|length 40|copies 1
CAAGGGCCGGAGACAAACTTGACCGCTTCGTTCTGATTGG
>2010921|reference Aeromonas_hydrophila_ATCC_7966_NEBC4375|length 9|copies 1
CAATCCTAT
>2010921|reference Aeromonas_hydrophila_ATCC_7966_NEBC4375|length 9|copies 1
CACACGTGG
>2010921|reference Aeromonas_hydrophila_ATCC_7966_NEBC4375|length 9|copies 1
CACAGCGCT
>2010921|reference Aeromonas_hydrophila_ATCC_7966_NEBC4375|length 13|copies 1
CACAGGGCATAGA
>2010921|reference Aeromonas_hydrophila_ATCC_7966_NEBC4375|length 10|copies 1
CACCAACGGC
>2010921|reference Aeromonas_hydrophila_ATCC_7966_NEBC4375|length 32|copies 1
CACCACCATAGGCGCCGGCATGCTGGCCCTGC
>2010921|reference Aeromonas_hydrophila_ATCC_7966_NEBC4375|length 10|copies 1
CACCACCTAT
>2010921|reference Aeromonas_hydrophila_ATCC_7966_NEBC4375|length 11|copies 1
CACCAGGCCAC
>2010921|reference Aeromonas_hydrophila_ATCC_7966_NEBC4375|length 9|copies 1
CACCATGCG
>2010921|reference Aeromonas_hydrophila_ATCC_7966_NEBC4375|length 10|copies 1
CACCCTGGAC
>2010921|reference Aeromonas_hydrophila_ATCC_7966_NEBC4375|length 12|copies 1
CACCGAGAACGG
>2010921|reference Aeromonas_hydrophila_ATCC_7966_NEBC4375|length 10|copies 1
CACCGCAGCG
>2010921|reference Aeromonas_hydrophila_ATCC_7966_NEBC4375|length 11|copies 1
CACCGCCTACC
>2010921|reference Aeromonas_hydrophila_ATCC_7966_NEBC4375|length 8|copies 1
CACCGCGG
>2010921|reference Aeromonas_hydrophila_ATCC_7966_NEBC4375|length 14|copies 1
CACCGGCAACCTGG
>2010921|reference Aeromonas_hydrophila_ATCC_7966_NEBC4375|length 14|copies 1
CACCGGCAAGACCT
>2010921|reference Aeromonas_hydrophila_ATCC_7966_NEBC4375|length 12|copies 1
CACCGGCCACCA
>2010921|reference Aeromonas_hydrophila_ATCC_7966_NEBC4375|length 29|copies 1
CACCGTGATCGCCGGCATGGAGGCCATGG
>2010921|reference Aeromonas_hydrophila_ATCC_7966_NEBC4375|length 9|copies 1
CACCTCATC
>2010921|reference Aeromonas_hydrophila_ATCC_7966_NEBC4375|length 12|copies 1
CACCTGAAGACG
>2010921|reference Aeromonas_hydrophila_ATCC_7966_NEBC4375|length 13|copies 1
CACCTGCTGCTGC
>2010921|reference Aeromonas_hydrophila_ATCC_7966_NEBC4375|length 16|copies 1
CACGACGCTCGCCCAG
>2010921|reference Aeromonas_hydrophila_ATCC_7966_NEBC4375|length 12|copies 1
CACGCAAGGACA
>2010921|reference Aeromonas_hydrophila_ATCC_7966_NEBC4375|length 12|copies 1
CACGCCAGCCTG
>2010921|reference Aeromonas_hydrophila_ATCC_7966_NEBC4375|length 9|copies 1
CACGCCAGG
>2010921|reference Aeromonas_hydrophila_ATCC_7966_NEBC4375|length 8|copies 1
CACGCCCC
>2010921|reference Aeromonas_hydrophila_ATCC_7966_NEBC4375|length 12|copies 1
CACGCCCCTGCT
>2010921|reference Aeromonas_hydrophila_ATCC_7966_NEBC4375|length 12|copies 1
CACGCTGAGTAA
>2010921|reference Aeromonas_hydrophila_ATCC_7966_NEBC4375|length 10|copies 1
CACGGCACCA
>2010921|reference Aeromonas_hydrophila_ATCC_7966_NEBC4375|length 8|copies 1
CACGGCCG
>2010921|reference Aeromonas_hydrophila_ATCC_7966_NEBC4375|length 32|copies 2
CACGGTAGTCGGGGCCGGCTTCGGAGCCTTGT
>2010921|reference Aeromonas_hydrophila_ATCC_7966_NEBC4375|length 35|copies 1
CACGTGAATGGTCACGGCAGACTGGTTGTCTTCGG
>2010921|reference Aeromonas_hydrophila_ATCC_7966_NEBC4375|length 9|copies 1
CACTGAGTT
>2010921|reference Aeromonas_hydrophila_ATCC_7966_NEBC4375|length 48|copies 11
CAGAACAACGTCGCCTGCGTCGACTGCCACATGCCCAAGGTGCAGAAC
>2010921|reference Aeromonas_hydrophila_ATCC_7966_NEBC4375|length 14|copies 1
CAGAAGCCAGCAAG
>2010921|reference Aeromonas_hydrophila_ATCC_7966_NEBC4375|length 32|copies 3
CAGAAGCCAGCAAGCCGGCAGAGGCCCCCAAG
>2010921|reference Aeromonas_hydrophila_ATCC_7966_NEBC4375|length 9|copies 1
CAGACACCA
>2010921|reference Aeromonas_hydrophila_ATCC_7966_NEBC4375|length 17|copies 1
CAGACCGCCAAGGTGCT
>2010921|reference Aeromonas_hydrophila_ATCC_7966_NEBC4375|length 13|copies 1
CAGAGATCGCCGC
>2010921|reference Aeromonas_hydrophila_ATCC_7966_NEBC4375|length 9|copies 1
CAGATAGAG
>2010921|reference Aeromonas_hydrophila_ATCC_7966_NEBC4375|length 8|copies 1
CAGATCGC
>2010921|reference Aeromonas_hydrophila_ATCC_7966_NEBC4375|length 33|copies 3
CAGATCTCGAAGCCGCCGGCATCAAGATCATCC
>2010921|reference Aeromonas_hydrophila_ATCC_7966_NEBC4375|length 34|copies 1
CAGATCTCGAAGCCGCCGGCATCAAGATCATCCA
>2010921|reference Aeromonas_hydrophila_ATCC_7966_NEBC4375|length 14|copies 1
CAGCAGCTCCTGCG
>2010921|reference Aeromonas_hydrophila_ATCC_7966_NEBC4375|length 51|copies 1
CAGCCAGACCGAGCGGGTCAGCAAGAGGGCGATGGGCCAGAACCAGAGCGG
>2010921|reference Aeromonas_hydrophila_ATCC_7966_NEBC4375|length 32|copies 4
CAGCCAGCTGCGTGCCGGCAAGGTGGTGATCT
>2010921|reference Aeromonas_hydrophila_ATCC_7966_NEBC4375|length 41|copies 1
CAGCCAGCTGCGTGCCGGCAAGGTGGTGATCTTCTCCGCCG
>2010921|reference Aeromonas_hydrophila_ATCC_7966_NEBC4375|length 12|copies 1
CAGCCGAAGCGC
>2010921|reference Aeromonas_hydrophila_ATCC_7966_NEBC4375|length 10|copies 1
CAGCCGGCGC
>2010921|reference Aeromonas_hydrophila_ATCC_7966_NEBC4375|length 38|copies 1
CAGCGCCTGCTCGGCGGCGGCCACCGCCATCTCCACCA
>2010921|reference Aeromonas_hydrophila_ATCC_7966_NEBC4375|length 13|copies 1
CAGCGGCAGCATC
>2010921|reference Aeromonas_hydrophila_ATCC_7966_NEBC4375|length 13|copies 1
CAGCGGGCGCGCC
>2010921|reference Aeromonas_hydrophila_ATCC_7966_NEBC4375|length 9|copies 1
CAGCTGAGA
>2010921|reference Aeromonas_hydrophila_ATCC_7966_NEBC4375|length 8|copies 1
CAGCTGCT
>2010921|reference Aeromonas_hydrophila_ATCC_7966_NEBC4375|length 10|copies 1
CAGGATCCCG
>2010921|reference Aeromonas_hydrophila_ATCC_7966_NEBC4375|length 10|copies 1
CAGGCCGGAT
>2010921|reference Aeromonas_hydrophila_ATCC_7966_NEBC4375|length 8|copies 1
CAGGCTCC
>2010921|reference Aeromonas_hydrophila_ATCC_7966_NEBC4375|length 10|copies 1
CAGGCTTTGC
>2010921|reference Aeromonas_hydrophila_ATCC_7966_NEBC4375|length 9|copies 2
CAGGGCTGC
>2010921|reference Aeromonas_hydrophila_ATCC_7966_NEBC4375|length 38|copies 1
CAGTTAACATCTTGTACTCCTGACATAGGTGAAGGGGG
>2010921|reference Aeromonas_hydrophila_ATCC_7966_NEBC4375|length 10|copies 1
CATAAAAAGG
>2010921|reference Aeromonas_hydrophila_ATCC_7966_NEBC4375|length 8|copies 1
CATACAAC
>2010921|reference Aeromonas_hydrophila_ATCC_7966_NEBC4375|length 42|copies 1
CATAGACAGGCATATTCTGGAGTTGATGCAGGAGAATGGCCG
>2010921|reference Aeromonas_hydrophila_ATCC_7966_NEBC4375|length 35|copies 7
CATCAGCAGCTCGGGCCGGGTCGCCATGCAGCGGG
>2010921|reference Aeromonas_hydrophila_ATCC_7966_NEBC4375|length 34|copies 2
CATCAGGATGTCGCCGAGGCAGTGGGTCTCCTTG
>2010921|reference Aeromonas_hydrophila_ATCC_7966_NEBC4375|length 42|copies 1
CATCATCGCGGTGATCCGCACCTTCCTGAACTACTTCCTCGG
>2010921|reference Aeromonas_hydrophila_ATCC_7966_NEBC4375|length 9|copies 1
CATCGCCCG
>2010921|reference Aeromonas_hydrophila_ATCC_7966_NEBC4375|length 14|copies 1
CATCGCCGCCACCG
>2010921|reference Aeromonas_hydrophila_ATCC_7966_NEBC4375|length 32|copies 3
CATCGCGCTCTCCGCCGGCACCTGCGAGGCGC
>2010921|reference Aeromonas_hydrophila_ATCC_7966_NEBC4375|length 33|copies 2
CATCGTTGTGGAACGCCGGCAGGCAGTGCATGA
>2010921|reference Aeromonas_hydrophila_ATCC_7966_NEBC4375|length 32|copies 3
CATCTACCGCACCGCCGGCAACCCCTATGGCC
>2010921|reference Aeromonas_hydrophila_ATCC_7966_NEBC4375|length 33|copies 1
CATCTACCGCACCGCCGGCAACCCCTATGGCCA
>2010921|reference Aeromonas_hydrophila_ATCC_7966_NEBC4375|length 12|copies 1
CATCTCCAGTCC
>2010921|reference Aeromonas_hydrophila_ATCC_7966_NEBC4375|length 49|copies 1
CATCTCCGGCATGTTCCTGCTGTTCTACGGCCTGTTCCGCTTCCTGGTG
>2010921|reference Aeromonas_hydrophila_ATCC_7966_NEBC4375|length 32|copies 3
CATGAACCGCAGCGCCGGCCTCACCGAGGAGC
>2010921|reference Aeromonas_hydrophila_ATCC_7966_NEBC4375|length 32|copies 1
CATGACTGGGGTGAAGTCGTAACAAGGTAACC
>2010921|reference Aeromonas_hydrophila_ATCC_7966_NEBC4375|length 8|copies 1
CATGCAGA
>2010921|reference Aeromonas_hydrophila_ATCC_7966_NEBC4375|length 11|copies 1
CATGCAGCTCT
>2010921|reference Aeromonas_hydrophila_ATCC_7966_NEBC4375|length 8|copies 2
CATGCCAG
>2010921|reference Aeromonas_hydrophila_ATCC_7966_NEBC4375|length 13|copies 1
CATGCCAGCATCG
>2010921|reference Aeromonas_hydrophila_ATCC_7966_NEBC4375|length 10|copies 1
CATGCCAGGA
>2010921|reference Aeromonas_hydrophila_ATCC_7966_NEBC4375|length 14|copies 1
CATGCCAGGCATCA
>2010921|reference Aeromonas_hydrophila_ATCC_7966_NEBC4375|length 10|copies 1
CATGCCAGTA
>2010921|reference Aeromonas_hydrophila_ATCC_7966_NEBC4375|length 13|copies 1
CATGCCGAGGCAT
>2010921|reference Aeromonas_hydrophila_ATCC_7966_NEBC4375|length 9|copies 1
CATGCGAGA
>2010921|reference Aeromonas_hydrophila_ATCC_7966_NEBC4375|length 44|copies 1
CATGCGGGAGTTGATCAGGATCTGGGCCAGGGCATCCTTGGCGG
>2010921|reference Aeromonas_hydrophila_ATCC_7966_NEBC4375|length 11|copies 1
CATGGCCACCA
>2010921|reference Aeromonas_hydrophila_ATCC_7966_NEBC4375|length 11|copies 1
CATGGCCAGGA
>2010921|reference Aeromonas_hydrophila_ATCC_7966_NEBC4375|length 11|copies 1
CATGGCCAGGC
>2010921|reference Aeromonas_hydrophila_ATCC_7966_NEBC4375|length 12|copies 1
CATGGCGCCCCG
>2010921|reference Aeromonas_hydrophila_ATCC_7966_NEBC4375|length 10|copies 1
CATGGCGGGG
>2010921|reference Aeromonas_hydrophila_ATCC_7966_NEBC4375|length 32|copies 6
CATGGGGCTGCTGGCCGGCTCCATCACCCTCT
>2010921|reference Aeromonas_hydrophila_ATCC_7966_NEBC4375|length 17|copies 1
CATGGTGCTGGTGGTGG
>2010921|reference Aeromonas_hydrophila_ATCC_7966_NEBC4375|length 12|copies 1
CATGTTCGCCGG
>2010921|reference Aeromonas_hydrophila_ATCC_7966_NEBC4375|length 11|copies 1
CATTCGTTTTA
>2010921|reference Aeromonas_hydrophila_ATCC_7966_NEBC4375|length 11|copies 1
CATTGGTCAGG
>2010921|reference Aeromonas_hydrophila_ATCC_7966_NEBC4375|length 43|copies 1
CCAACATCTATATCCTGGACGAGGCGAACCGGGTGGAGATCTA
>2010921|reference Aeromonas_hydrophila_ATCC_7966_NEBC4375|length 8|copies 1
CCAACTCG
>2010921|reference Aeromonas_hydrophila_ATCC_7966_NEBC4375|length 12|copies 1
CCAAGATCAAAA
>2010921|reference Aeromonas_hydrophila_ATCC_7966_NEBC4375|length 10|copies 1
CCAAGCGGTC
>2010921|reference Aeromonas_hydrophila_ATCC_7966_NEBC4375|length 32|copies 6
CCAAGGCGACCCTGCCGGCCCTGCCCAAGCTG
>2010921|reference Aeromonas_hydrophila_ATCC_7966_NEBC4375|length 33|copies 2
CCAAGGCGACCCTGCCGGCCCTGCCCAAGCTGG
>2010921|reference Aeromonas_hydrophila_ATCC_7966_NEBC4375|length 11|copies 1
CCAAGTACCAG
>2010921|reference Aeromonas_hydrophila_ATCC_7966_NEBC4375|length 42|copies 1
CCACAAGCAGGAGTACGAGAGCCTGTGGCACCCGAACCACCT
>2010921|reference Aeromonas_hydrophila_ATCC_7966_NEBC4375|length 37|copies 5
CCACATCCTGGCGGTGACCCAGGCGCTGGTGGAGTAT
>2010921|reference Aeromonas_hydrophila_ATCC_7966_NEBC4375|length 32|copies 3
CCACCACCTTCATGCCGGCAGCCTGGGCGGCC
>2010921|reference Aeromonas_hydrophila_ATCC_7966_NEBC4375|length 33|copies 2
CCACCACCTTCATGCCGGCAGCCTGGGCGGCCA
>2010921|reference Aeromonas_hydrophila_ATCC_7966_NEBC4375|length 13|copies 1
CCACCACGCCAGA
>2010921|reference Aeromonas_hydrophila_ATCC_7966_NEBC4375|length 10|copies 1
CCACCCAGCC
>2010921|reference Aeromonas_hydrophila_ATCC_7966_NEBC4375|length 8|copies 1
CCACCGCA
>2010921|reference Aeromonas_hydrophila_ATCC_7966_NEBC4375|length 10|copies 1
CCACCGCGAC
>2010921|reference Aeromonas_hydrophila_ATCC_7966_NEBC4375|length 39|copies 1
CCACCTTGAGGTTCTGCACCTCCAGCAGGATGTCGAGGG
>2010921|reference Aeromonas_hydrophila_ATCC_7966_NEBC4375|length 10|copies 1
CCACGCAGCA
>2010921|reference Aeromonas_hydrophila_ATCC_7966_NEBC4375|length 8|copies 1
CCACGCGA
>2010921|reference Aeromonas_hydrophila_ATCC_7966_NEBC4375|length 8|copies 1
CCACGGTA
>2010921|reference Aeromonas_hydrophila_ATCC_7966_NEBC4375|length 33|copies 6
CCACGGTAGTCGGGGCCGGCTTCGGAGCCTTGT
>2010921|reference Aeromonas_hydrophila_ATCC_7966_NEBC4375|length 32|copies 4
CCACGTCAGTGCGGCCGGCGGGGTGGAGAACA
>2010921|reference Aeromonas_hydrophila_ATCC_7966_NEBC4375|length 10|copies 1
CCAGAAGCTA
>2010921|reference Aeromonas_hydrophila_ATCC_7966_NEBC4375|length 8|copies 1
CCAGACGC
>2010921|reference Aeromonas_hydrophila_ATCC_7966_NEBC4375|length 12|copies 1
CCAGATCCAGCT
>2010921|reference Aeromonas_hydrophila_ATCC_7966_NEBC4375|length 32|copies 2
CCAGCACCGGCATGCCGGCGATGGGGCTGCCC
>2010921|reference Aeromonas_hydrophila_ATCC_7966_NEBC4375|length 49|copies 1
CCAGCAGCACCTTCTCCAGCTCCTTCCAGACCCGCTCCGGGGTCAGGTG
>2010921|reference Aeromonas_hydrophila_ATCC_7966_NEBC4375|length 32|copies 1
CCAGCAGGGTCTCGCCGGCAAAGGCGATGGGG
>2010921|reference Aeromonas_hydrophila_ATCC_7966_NEBC4375|length 14|copies 1
CCAGCCCCTTGACC
>2010921|reference Aeromonas_hydrophila_ATCC_7966_NEBC4375|length 12|copies 1
CCAGCCGACAAG
>2010921|reference Aeromonas_hydrophila_ATCC_7966_NEBC4375|length 32|copies 15
CCAGCCGGTCCATGCCGGCGATGCCGATGGCG
>2010921|reference Aeromonas_hydrophila_ATCC_7966_NEBC4375|length 12|copies 1
CCAGGAGCGCGA
>2010921|reference Aeromonas_hydrophila_ATCC_7966_NEBC4375|length 8|copies 1
CCAGGATC
>2010921|reference Aeromonas_hydrophila_ATCC_7966_NEBC4375|length 13|copies 1
CCAGGCATCCAGC
>2010921|reference Aeromonas_hydrophila_ATCC_7966_NEBC4375|length 38|copies 2
CCAGGCCGCTCAGATAGGTGATGAGCACGGCGCCCGAG
>2010921|reference Aeromonas_hydrophila_ATCC_7966_NEBC4375|length 9|copies 1
CCAGTACAG
>2010921|reference Aeromonas_hydrophila_ATCC_7966_NEBC4375|length 40|copies 1
CCATCCACGTCACCCCGGAAGCGCTGCACGGCGGGGCCAT
>2010921|reference Aeromonas_hydrophila_ATCC_7966_NEBC4375|length 42|copies 1
CCATCCAGCAGCTCTTGCGCTGCGCTGGCGACCTGACCATAG
>2010921|reference Aeromonas_hydrophila_ATCC_7966_NEBC4375|length 9|copies 1
CCATCCCCT
>2010921|reference Aeromonas_hydrophila_ATCC_7966_NEBC4375|length 12|copies 1
CCATCGAGAATG
>2010921|reference Aeromonas_hydrophila_ATCC_7966_NEBC4375|length 10|copies 1
CCATCGCGCG
>2010921|reference Aeromonas_hydrophila_ATCC_7966_NEBC4375|length 8|copies 1
CCATCGCT
>2010921|reference Aeromonas_hydrophila_ATCC_7966_NEBC4375|length 10|copies 1
CCATCTCCAG
>2010921|reference Aeromonas_hydrophila_ATCC_7966_NEBC4375|length 20|copies 1
CCATGGCGATCATCACCCGC
>2010921|reference Aeromonas_hydrophila_ATCC_7966_NEBC4375|length 42|copies 1
CCATTCTGGATATTCCGGTGACCATCGCCATGGAAGTGGGCC
>2010921|reference Aeromonas_hydrophila_ATCC_7966_NEBC4375|length 8|copies 1
CCATTGGC
>2010921|reference Aeromonas_hydrophila_ATCC_7966_NEBC4375|length 42|copies 1
CCCACCATGTCAAGGTGGTGCTCTAACCAGCTGAGCTAAGGA
>2010921|reference Aeromonas_hydrophila_ATCC_7966_NEBC4375|length 39|copies 1
CCCAGCTGCTCATCTCGGCGGTGCCCGACCCCGAGAAGA
>2010921|reference Aeromonas_hydrophila_ATCC_7966_NEBC4375|length 9|copies 1
CCCATCCTC
>2010921|reference Aeromonas_hydrophila_ATCC_7966_NEBC4375|length 8|copies 1
CCCCAACA
>2010921|reference Aeromonas_hydrophila_ATCC_7966_NEBC4375|length 10|copies 1
CCCCACCCAG
>2010921|reference Aeromonas_hydrophila_ATCC_7966_NEBC4375|length 10|copies 1
CCCCACGACC
>2010921|reference Aeromonas_hydrophila_ATCC_7966_NEBC4375|length 9|copies 1
CCCCAGAAG
>2010921|reference Aeromonas_hydrophila_ATCC_7966_NEBC4375|length 12|copies 1
CCCCATCGCCTT
>2010921|reference Aeromonas_hydrophila_ATCC_7966_NEBC4375|length 9|copies 1
CCCCCACCA
>2010921|reference Aeromonas_hydrophila_ATCC_7966_NEBC4375|length 9|copies 1
CCCCCACGC
>2010921|reference Aeromonas_hydrophila_ATCC_7966_NEBC4375|length 14|copies 1
CCCCCAGGCTGGCG
>2010921|reference Aeromonas_hydrophila_ATCC_7966_NEBC4375|length 45|copies 1
CCCCCATCTCCGGCATGCACGGCATGCTGGAGCTGCTGCAGATGA
>2010921|reference Aeromonas_hydrophila_ATCC_7966_NEBC4375|length 11|copies 1
CCCCCCGTGGT
>2010921|reference Aeromonas_hydrophila_ATCC_7966_NEBC4375|length 9|copies 1
CCCCCCTCG
>2010921|reference Aeromonas_hydrophila_ATCC_7966_NEBC4375|length 12|copies 1
CCCCCTCGCCCT
>2010921|reference Aeromonas_hydrophila_ATCC_7966_NEBC4375|length 12|copies 1
CCCCCTGGGAGG
>2010921|reference Aeromonas_hydrophila_ATCC_7966_NEBC4375|length 14|copies 1
CCCCGAGCTCTTCT
>2010921|reference Aeromonas_hydrophila_ATCC_7966_NEBC4375|length 17|copies 1
CCCCGCCAGCCAGCCGC
>2010921|reference Aeromonas_hydrophila_ATCC_7966_NEBC4375|length 9|copies 1
CCCCGCCAT
>2010921|reference Aeromonas_hydrophila_ATCC_7966_NEBC4375|length 9|copies 1
CCCCGCGCA
>2010921|reference Aeromonas_hydrophila_ATCC_7966_NEBC4375|length 8|copies 1
CCCCGCTG
>2010921|reference Aeromonas_hydrophila_ATCC_7966_NEBC4375|length 34|copies 1
CCCCGGTATAGAGGCCGGTCACGAAGAAGATGCC
>2010921|reference Aeromonas_hydrophila_ATCC_7966_NEBC4375|length 51|copies 1
CCCCTCTACAAGACTCTAGCTGGACAGTTTTAAATGCAATTCCCAGGTTGA
>2010921|reference Aeromonas_hydrophila_ATCC_7966_NEBC4375|length 8|copies 1
CCCCTGAA
>2010921|reference Aeromonas_hydrophila_ATCC_7966_NEBC4375|length 8|copies 1
CCCCTGAG
>2010921|reference Aeromonas_hydrophila_ATCC_7966_NEBC4375|length 8|copies 1
CCCCTGCC
>2010921|reference Aeromonas_hydrophila_ATCC_7966_NEBC4375|length 14|copies 1
CCCCTGGACCCTGC
>2010921|reference Aeromonas_hydrophila_ATCC_7966_NEBC4375|length 10|copies 1
CCCGCCGCCG
>2010921|reference Aeromonas_hydrophila_ATCC_7966_NEBC4375|length 10|copies 1
CCCGCCGCGG
>2010921|reference Aeromonas_hydrophila_ATCC_7966_NEBC4375|length 10|copies 1
CCCGCGACTA
>2010921|reference Aeromonas_hydrophila_ATCC_7966_NEBC4375|length 8|copies 1
CCCGCGCA
>2010921|reference Aeromonas_hydrophila_ATCC_7966_NEBC4375|length 29|copies 2
CCCGCTGGTGCCGGCCGGCAAGTTCGAAT
>2010921|reference Aeromonas_hydrophila_ATCC_7966_NEBC4375|length 32|copies 4
CCCGCTGGTGCCGGCCGGCAAGTTCGAATCGG
>2010921|reference Aeromonas_hydrophila_ATCC_7966_NEBC4375|length 48|copies 1
CCCGGAGTTCACCTCGACTCCCCGTGATGGCCACGCCCTGTTCGCCGG
>2010921|reference Aeromonas_hydrophila_ATCC_7966_NEBC4375|length 19|copies 1
CCCGGCAGCTGTTCCAGCA
>2010921|reference Aeromonas_hydrophila_ATCC_7966_NEBC4375|length 39|copies 1
CCCGGCGCTCTCCTCGGCGTTCGACTTCCCGCTGCGCTA
>2010921|reference Aeromonas_hydrophila_ATCC_7966_NEBC4375|length 10|copies 1
CCCGGTGACG
>2010921|reference Aeromonas_hydrophila_ATCC_7966_NEBC4375|length 10|copies 1
CCCGGTGTTC
>2010921|reference Aeromonas_hydrophila_ATCC_7966_NEBC4375|length 8|copies 1
CCCGTTAG
>2010921|reference Aeromonas_hydrophila_ATCC_7966_NEBC4375|length 9|copies 1
CCCTACGAA
>2010921|reference Aeromonas_hydrophila_ATCC_7966_NEBC4375|length 49|copies 1
CCCTACGGCGATGGCGGCAGCGCCAAATACCTGTTTGCCAGCCTGCACC
>2010921|reference Aeromonas_hydrophila_ATCC_7966_NEBC4375|length 10|copies 1
CCCTATCTTA
>2010921|reference Aeromonas_hydrophila_ATCC_7966_NEBC4375|length 14|copies 1
CCCTCATCGCCAAG
>2010921|reference Aeromonas_hydrophila_ATCC_7966_NEBC4375|length 42|copies 1
CCCTCGAGATGAGGGATCAGCCCGTCCTTGCCGCACCGGATC
>2010921|reference Aeromonas_hydrophila_ATCC_7966_NEBC4375|length 8|copies 1
CCCTCGGC
>2010921|reference Aeromonas_hydrophila_ATCC_7966_NEBC4375|length 33|copies 6
CCCTGAACGAGCGTGCCGGCAAGCACGGCGTGG
>2010921|reference Aeromonas_hydrophila_ATCC_7966_NEBC4375|length 10|copies 1
CCCTGACCGT
>2010921|reference Aeromonas_hydrophila_ATCC_7966_NEBC4375|length 11|copies 1
CCCTGCCCGCC
>2010921|reference Aeromonas_hydrophila_ATCC_7966_NEBC4375|length 12|copies 1
CCCTGCGCCAGG
>2010921|reference Aeromonas_hydrophila_ATCC_7966_NEBC4375|length 10|copies 1
CCCTGCTCGC
>2010921|reference Aeromonas_hydrophila_ATCC_7966_NEBC4375|length 13|copies 1
CCCTGCTGCGCGC
>2010921|reference Aeromonas_hydrophila_ATCC_7966_NEBC4375|length 47|copies 1
CCCTGGATCAGCAGGGCGACGAGGGCAGCCAGCAGACCCAGCACCAG
>2010921|reference Aeromonas_hydrophila_ATCC_7966_NEBC4375|length 13|copies 1
CCCTGGCAGGCAT
>2010921|reference Aeromonas_hydrophila_ATCC_7966_NEBC4375|length 14|copies 1
CCCTGGCCCAGCAT
>2010921|reference Aeromonas_hydrophila_ATCC_7966_NEBC4375|length 10|copies 1
CCCTGGGACT
>2010921|reference Aeromonas_hydrophila_ATCC_7966_NEBC4375|length 8|copies 1
CCCTGGGG
>2010921|reference Aeromonas_hydrophila_ATCC_7966_NEBC4375|length 10|copies 1
CCCTGTCGGT
>2010921|reference Aeromonas_hydrophila_ATCC_7966_NEBC4375|length 48|copies 1
CCCTTGATGAGATCGTCGATGGCCTTCATCTGCTTGAGGAAGCCTTCC
>2010921|reference Aeromonas_hydrophila_ATCC_7966_NEBC4375|length 9|copies 1
CCCTTGCCC
>2010921|reference Aeromonas_hydrophila_ATCC_7966_NEBC4375|length 13|copies 1
CCCTTGGGAGAGG
>2010921|reference Aeromonas_hydrophila_ATCC_7966_NEBC4375|length 8|copies 1
CCCTTTGA
>2010921|reference Aeromonas_hydrophila_ATCC_7966_NEBC4375|length 28|copies 1
CCCTTTTGCTCCAGCCAGGACTTGCGCA
>2010921|reference Aeromonas_hydrophila_ATCC_7966_NEBC4375|length 30|copies 1
CCGAAGACATCTACGCCGGCATCGAGTGGA
>2010921|reference Aeromonas_hydrophila_ATCC_7966_NEBC4375|length 33|copies 4
CCGAGAAGAGCAGCGCCGGCCGGAGTTTGCCCT
>2010921|reference Aeromonas_hydrophila_ATCC_7966_NEBC4375|length 12|copies 1
CCGAGAAGCTGG
>2010921|reference Aeromonas_hydrophila_ATCC_7966_NEBC4375|length 10|copies 1
CCGAGACGCT
>2010921|reference Aeromonas_hydrophila_ATCC_7966_NEBC4375|length 8|copies 1
CCGAGCAG
>2010921|reference Aeromonas_hydrophila_ATCC_7966_NEBC4375|length 13|copies 1
CCGAGCAGCATGC
>2010921|reference Aeromonas_hydrophila_ATCC_7966_NEBC4375|length 12|copies 1
CCGAGCGACACC
>2010921|reference Aeromonas_hydrophila_ATCC_7966_NEBC4375|length 14|copies 1
CCGAGCTGGGTCTC
>2010921|reference Aeromonas_hydrophila_ATCC_7966_NEBC4375|length 45|copies 1
CCGAGGAAAAGAAATCAACCGAGATTCCCTCAGTAGCGGCGAGCG
>2010921|reference Aeromonas_hydrophila_ATCC_7966_NEBC4375|length 11|copies 1
CCGAGGCGATG
>2010921|reference Aeromonas_hydrophila_ATCC_7966_NEBC4375|length 13|copies 1
CCGAGGCGCTGAC
>2010921|reference Aeromonas_hydrophila_ATCC_7966_NEBC4375|length 16|copies 1
CCGATCCGCCAGCGCC
>2010921|reference Aeromonas_hydrophila_ATCC_7966_NEBC4375|length 10|copies 1
CCGATCCTGG
>2010921|reference Aeromonas_hydrophila_ATCC_7966_NEBC4375|length 34|copies 1
CCGATGACGATGGGGCCGGCGCCGAGGATCAGGA
>2010921|reference Aeromonas_hydrophila_ATCC_7966_NEBC4375|length 40|copies 1
CCGATGGCGGCGATGGATCCGAACAGCAGCAGCATGATGC
>2010921|reference Aeromonas_hydrophila_ATCC_7966_NEBC4375|length 8|copies 1
CCGCACAC
>2010921|reference Aeromonas_hydrophila_ATCC_7966_NEBC4375|length 11|copies 1
CCGCACACTCG
>2010921|reference Aeromonas_hydrophila_ATCC_7966_NEBC4375|length 11|copies 1
CCGCACCGCCC
>2010921|reference Aeromonas_hydrophila_ATCC_7966_NEBC4375|length 32|copies 3
CCGCACCGGCATCGCCGGCATCATGGCCGAGA
>2010921|reference Aeromonas_hydrophila_ATCC_7966_NEBC4375|length 11|copies 1
CCGCAGGGGTC
>2010921|reference Aeromonas_hydrophila_ATCC_7966_NEBC4375|length 9|copies 1
CCGCATCAT
>2010921|reference Aeromonas_hydrophila_ATCC_7966_NEBC4375|length 12|copies 1
CCGCATCGCGCT
>2010921|reference Aeromonas_hydrophila_ATCC_7966_NEBC4375|length 32|copies 9
CCGCATGCTGGCCGCCGGCATCTACGTGGTGG
>2010921|reference Aeromonas_hydrophila_ATCC_7966_NEBC4375|length 12|copies 1
CCGCCAACTCCA
>2010921|reference Aeromonas_hydrophila_ATCC_7966_NEBC4375|length 8|copies 1
CCGCCAGA
>2010921|reference Aeromonas_hydrophila_ATCC_7966_NEBC4375|length 12|copies 1
CCGCCAGCAGCG
>2010921|reference Aeromonas_hydrophila_ATCC_7966_NEBC4375|length 25|copies 1
CCGCCAGCAGCTTGCCGGCAGCCCG
>2010921|reference Aeromonas_hydrophila_ATCC_7966_NEBC4375|length 32|copies 10
CCGCCAGCAGCTTGCCGGCAGCCCGGATGGCG
>2010921|reference Aeromonas_hydrophila_ATCC_7966_NEBC4375|length 33|copies 4
CCGCCAGCAGCTTGCCGGCAGCCCGGATGGCGG
>2010921|reference Aeromonas_hydrophila_ATCC_7966_NEBC4375|length 33|copies 2
CCGCCAGCATCATGCCGGCGGCAAAGCCCAGCA
>2010921|reference Aeromonas_hydrophila_ATCC_7966_NEBC4375|length 14|copies 1
CCGCCAGGGCAAGC
>2010921|reference Aeromonas_hydrophila_ATCC_7966_NEBC4375|length 40|copies 3
CCGCCATCGACGGCTATCCGCTGGCCTGCAAGGGGCAGGC
>2010921|reference Aeromonas_hydrophila_ATCC_7966_NEBC4375|length 10|copies 1
CCGCCCAGCC
>2010921|reference Aeromonas_hydrophila_ATCC_7966_NEBC4375|length 10|copies 1
CCGCCCGAAC
>2010921|reference Aeromonas_hydrophila_ATCC_7966_NEBC4375|length 8|copies 1
CCGCCCTC
>2010921|reference Aeromonas_hydrophila_ATCC_7966_NEBC4375|length 13|copies 1
CCGCCCTGGCGCA
>2010921|reference Aeromonas_hydrophila_ATCC_7966_NEBC4375|length 13|copies 1
CCGCCCTGTCTAT
>2010921|reference Aeromonas_hydrophila_ATCC_7966_NEBC4375|length 54|copies 1
CCGCCGAGATGCTGGCGGACGATCTGGAGGCCATGGGGCCGATCCGGGTCTCCG
>2010921|reference Aeromonas_hydrophila_ATCC_7966_NEBC4375|length 48|copies 1
CCGCCGAGCAGCAGCAGGCCACCAGCGCCGACATCGCCACCAACCTCA
>2010921|reference Aeromonas_hydrophila_ATCC_7966_NEBC4375|length 32|copies 1
CCGCCGCACTCATGCCGGCGGCTTCGCCACCG
>2010921|reference Aeromonas_hydrophila_ATCC_7966_NEBC4375|length 9|copies 1
CCGCCGCCA
>2010921|reference Aeromonas_hydrophila_ATCC_7966_NEBC4375|length 32|copies 1
CCGCCGCTCTCCAGCAGGTTGGTGGCCTGGTG
>2010921|reference Aeromonas_hydrophila_ATCC_7966_NEBC4375|length 10|copies 1
CCGCCGGGAA
>2010921|reference Aeromonas_hydrophila_ATCC_7966_NEBC4375|length 9|copies 1
CCGCCGGTG
>2010921|reference Aeromonas_hydrophila_ATCC_7966_NEBC4375|length 33|copies 2
CCGCCGTACAGGTCGCCGGCGAACAGGTTGACG
>2010921|reference Aeromonas_hydrophila_ATCC_7966_NEBC4375|length 10|copies 1
CCGCCTATTC
>2010921|reference Aeromonas_hydrophila_ATCC_7966_NEBC4375|length 10|copies 1
CCGCCTCCGT
>2010921|reference Aeromonas_hydrophila_ATCC_7966_NEBC4375|length 18|copies 1
CCGCCTTCTTCAAGCCGG
>2010921|reference Aeromonas_hydrophila_ATCC_7966_NEBC4375|length 9|copies 1
CCGCGCCAC
>2010921|reference Aeromonas_hydrophila_ATCC_7966_NEBC4375|length 10|copies 1
CCGCGCCAGA
>2010921|reference Aeromonas_hydrophila_ATCC_7966_NEBC4375|length 10|copies 1
CCGCGGAGCA
>2010921|reference Aeromonas_hydrophila_ATCC_7966_NEBC4375|length 9|copies 1
CCGCGGCTC
>2010921|reference Aeromonas_hydrophila_ATCC_7966_NEBC4375|length 9|copies 1
CCGCTATCC
>2010921|reference Aeromonas_hydrophila_ATCC_7966_NEBC4375|length 24|copies 1
CCGCTATCTGGTGCCCGGGCTGGT
>2010921|reference Aeromonas_hydrophila_ATCC_7966_NEBC4375|length 12|copies 1
CCGCTCCCACGG
>2010921|reference Aeromonas_hydrophila_ATCC_7966_NEBC4375|length 10|copies 1
CCGCTGCACA
>2010921|reference Aeromonas_hydrophila_ATCC_7966_NEBC4375|length 9|copies 2
CCGCTGCCA
>2010921|reference Aeromonas_hydrophila_ATCC_7966_NEBC4375|length 10|copies 2
CCGCTGCCAG
>2010921|reference Aeromonas_hydrophila_ATCC_7966_NEBC4375|length 11|copies 1
CCGCTGCCAGG
>2010921|reference Aeromonas_hydrophila_ATCC_7966_NEBC4375|length 8|copies 1
CCGCTGCG
>2010921|reference Aeromonas_hydrophila_ATCC_7966_NEBC4375|length 8|copies 1
CCGCTGCT
>2010921|reference Aeromonas_hydrophila_ATCC_7966_NEBC4375|length 10|copies 1
CCGCTGCTAT
>2010921|reference Aeromonas_hydrophila_ATCC_7966_NEBC4375|length 32|copies 3
CCGCTGGCGCAGGGCCGGCACCAGGGTGTCGC
>2010921|reference Aeromonas_hydrophila_ATCC_7966_NEBC4375|length 12|copies 1
CCGCTGGTGTTG
>2010921|reference Aeromonas_hydrophila_ATCC_7966_NEBC4375|length 10|copies 1
CCGCTTGAAT
>2010921|reference Aeromonas_hydrophila_ATCC_7966_NEBC4375|length 11|copies 1
CCGCTTGCCCC
>2010921|reference Aeromonas_hydrophila_ATCC_7966_NEBC4375|length 11|copies 1
CCGGACGCCAT
>2010921|reference Aeromonas_hydrophila_ATCC_7966_NEBC4375|length 51|copies 1
CCGGATCTTGCCCACCAGATCGTTGTAGAGGTTGCCCCAGGCGTGCAGGCC
>2010921|reference Aeromonas_hydrophila_ATCC_7966_NEBC4375|length 8|copies 1
CCGGCAAA
>2010921|reference Aeromonas_hydrophila_ATCC_7966_NEBC4375|length 11|copies 1
CCGGCACGAGC
>2010921|reference Aeromonas_hydrophila_ATCC_7966_NEBC4375|length 40|copies 1
CCGGCAGCTTGGTGCTGGTGGAGAGGGCGTTGAAGAAGCG
>2010921|reference Aeromonas_hydrophila_ATCC_7966_NEBC4375|length 10|copies 1
CCGGCCTCGT
>2010921|reference Aeromonas_hydrophila_ATCC_7966_NEBC4375|length 15|copies 1
CCGGCCTCTATCAGG
>2010921|reference Aeromonas_hydrophila_ATCC_7966_NEBC4375|length 18|copies 1
CCGGCTGAACAGCACCAG
>2010921|reference Aeromonas_hydrophila_ATCC_7966_NEBC4375|length 10|copies 1
CCGGCTGATG
>2010921|reference Aeromonas_hydrophila_ATCC_7966_NEBC4375|length 38|copies 1
CCGGGGTCGACGTGCTGCTGGATGCCAGCTGCCGCCGC
>2010921|reference Aeromonas_hydrophila_ATCC_7966_NEBC4375|length 45|copies 1
CCGGGGTCTATCACGCCGATCTCAACAGCCACAACCTGCTGCTCG
>2010921|reference Aeromonas_hydrophila_ATCC_7966_NEBC4375|length 13|copies 1
CCGGTACCGGCTG
>2010921|reference Aeromonas_hydrophila_ATCC_7966_NEBC4375|length 50|copies 1
CCGGTATTCCTCCAGATCTCTACGCATTTCACCGCTACACCTGGAATTCT
>2010921|reference Aeromonas_hydrophila_ATCC_7966_NEBC4375|length 8|copies 1
CCGGTCTG
>2010921|reference Aeromonas_hydrophila_ATCC_7966_NEBC4375|length 11|copies 1
CCGGTGGCCCC
>2010921|reference Aeromonas_hydrophila_ATCC_7966_NEBC4375|length 44|copies 1
CCGTCATGCTGGTGCTGGGGGTGGTACTCAATATCCTGTTCTCG
>2010921|reference Aeromonas_hydrophila_ATCC_7966_NEBC4375|length 33|copies 30
CCGTCCGCCGCTCGCCGGCAAAAGTAGCAAGCT
>2010921|reference Aeromonas_hydrophila_ATCC_7966_NEBC4375|length 34|copies 1
CCGTCCGCCGCTCGCCGGCAAAAGTAGCAAGCTA
>2010921|reference Aeromonas_hydrophila_ATCC_7966_NEBC4375|length 44|copies 1
CCGTCCGCCGCTCGCCGGCAAAAGTAGCAAGCTACTTTCCCGCT
>2010921|reference Aeromonas_hydrophila_ATCC_7966_NEBC4375|length 10|copies 1
CCGTCTCTCT
>2010921|reference Aeromonas_hydrophila_ATCC_7966_NEBC4375|length 10|copies 1
CCGTGCAGAT
>2010921|reference Aeromonas_hydrophila_ATCC_7966_NEBC4375|length 10|copies 1
CCGTGCCAAA
>2010921|reference Aeromonas_hydrophila_ATCC_7966_NEBC4375|length 34|copies 1
CCGTGGGCGATGCGCTGGCAGTTGCCGTCGTGCT
>2010921|reference Aeromonas_hydrophila_ATCC_7966_NEBC4375|length 51|copies 1
CCGTTGACGTGGCTCTGGACTCTATCGAAGATGGTTTCGGCGAAACCAAGC
>2010921|reference Aeromonas_hydrophila_ATCC_7966_NEBC4375|length 34|copies 2
CCTACCCGCTGCTGGCCGGCTCCGTCATTCGCTG
>2010921|reference Aeromonas_hydrophila_ATCC_7966_NEBC4375|length 33|copies 2
CCTACGTGATGGCCGCCGGCAACTACGCCAAGC
>2010921|reference Aeromonas_hydrophila_ATCC_7966_NEBC4375|length 39|copies 1
CCTACTTTCGTACCTGCTCGACCTGTCCGTCTCGCAGTT
>2010921|reference Aeromonas_hydrophila_ATCC_7966_NEBC4375|length 10|copies 2
CCTAGGTCAG
>2010921|reference Aeromonas_hydrophila_ATCC_7966_NEBC4375|length 11|copies 1
CCTATCAGGCG
>2010921|reference Aeromonas_hydrophila_ATCC_7966_NEBC4375|length 10|copies 1
CCTCAAACCC
>2010921|reference Aeromonas_hydrophila_ATCC_7966_NEBC4375|length 8|copies 1
CCTCAAGG
>2010921|reference Aeromonas_hydrophila_ATCC_7966_NEBC4375|length 9|copies 1
CCTCACAGC
>2010921|reference Aeromonas_hydrophila_ATCC_7966_NEBC4375|length 12|copies 1
CCTCACCCTCTC
>2010921|reference Aeromonas_hydrophila_ATCC_7966_NEBC4375|length 11|copies 1
CCTCATGGGTC
>2010921|reference Aeromonas_hydrophila_ATCC_7966_NEBC4375|length 10|copies 1
CCTCCAACGG
>2010921|reference Aeromonas_hydrophila_ATCC_7966_NEBC4375|length 8|copies 1
CCTCCCCA
>2010921|reference Aeromonas_hydrophila_ATCC_7966_NEBC4375|length 32|copies 1
CCTCCCCCACTTCGCCGGCAAGTTCGAGGCGA
>2010921|reference Aeromonas_hydrophila_ATCC_7966_NEBC4375|length 8|copies 1
CCTCCCCT
>2010921|reference Aeromonas_hydrophila_ATCC_7966_NEBC4375|length 42|copies 2
CCTCCCGTAGGAGTCTGGACCGTGTCTCAGTTCCAGTGTGGC
>2010921|reference Aeromonas_hydrophila_ATCC_7966_NEBC4375|length 41|copies 1
CCTCCGCCAGCATTATCTGGATCAGGTTCACGGGTATAATC
>2010921|reference Aeromonas_hydrophila_ATCC_7966_NEBC4375|length 51|copies 1
CCTCCTGGAACACCCGCATCTTGTTCTGGCCCGAGAAGATGGTGGGCTGGA
>2010921|reference Aeromonas_hydrophila_ATCC_7966_NEBC4375|length 11|copies 1
CCTCGAACTCG
>2010921|reference Aeromonas_hydrophila_ATCC_7966_NEBC4375|length 12|copies 1
CCTCGACGAGCA
>2010921|reference Aeromonas_hydrophila_ATCC_7966_NEBC4375|length 39|copies 1
CCTCGATGGCGGCGTTGAGGGCCAGCAGGTTGGTCTGCT
>2010921|reference Aeromonas_hydrophila_ATCC_7966_NEBC4375|length 8|copies 1
CCTCGCAA
>2010921|reference Aeromonas_hydrophila_ATCC_7966_NEBC4375|length 10|copies 1
CCTCGCAGTC
>2010921|reference Aeromonas_hydrophila_ATCC_7966_NEBC4375|length 10|copies 1
CCTCGCGGAT
>2010921|reference Aeromonas_hydrophila_ATCC_7966_NEBC4375|length 9|copies 1
CCTCGCTGA
>2010921|reference Aeromonas_hydrophila_ATCC_7966_NEBC4375|length 11|copies 1
CCTCGGAGTGC
>2010921|reference Aeromonas_hydrophila_ATCC_7966_NEBC4375|length 11|copies 1
CCTCGGCAGCG
>2010921|reference Aeromonas_hydrophila_ATCC_7966_NEBC4375|length 13|copies 1
CCTCGTCGGCGGT
>2010921|reference Aeromonas_hydrophila_ATCC_7966_NEBC4375|length 32|copies 9
CCTCTTCGGTCTGGCCGGCCTGCTCCTCGCCG
>2010921|reference Aeromonas_hydrophila_ATCC_7966_NEBC4375|length 32|copies 1
CCTGAACGAGCGTGCCGGCAAGCACGGCGTGG
>2010921|reference Aeromonas_hydrophila_ATCC_7966_NEBC4375|length 13|copies 1
CCTGATGCAGGCG
>2010921|reference Aeromonas_hydrophila_ATCC_7966_NEBC4375|length 32|copies 5
CCTGCAACAGCCAGCCGGCCTGCTCCTGCTGG
>2010921|reference Aeromonas_hydrophila_ATCC_7966_NEBC4375|length 9|copies 1
CCTGCAAGA
>2010921|reference Aeromonas_hydrophila_ATCC_7966_NEBC4375|length 10|copies 1
CCTGCAAGCG
>2010921|reference Aeromonas_hydrophila_ATCC_7966_NEBC4375|length 10|copies 1
CCTGCACTCG
>2010921|reference Aeromonas_hydrophila_ATCC_7966_NEBC4375|length 9|copies 1
CCTGCAGCG
>2010921|reference Aeromonas_hydrophila_ATCC_7966_NEBC4375|length 10|copies 1
CCTGCAGCTC
>2010921|reference Aeromonas_hydrophila_ATCC_7966_NEBC4375|length 8|copies 1
CCTGCAGG
>2010921|reference Aeromonas_hydrophila_ATCC_7966_NEBC4375|length 11|copies 1
CCTGCCAAGAT
>2010921|reference Aeromonas_hydrophila_ATCC_7966_NEBC4375|length 11|copies 1
CCTGCCAAGGA
>2010921|reference Aeromonas_hydrophila_ATCC_7966_NEBC4375|length 8|copies 4
CCTGCCAG
>2010921|reference Aeromonas_hydrophila_ATCC_7966_NEBC4375|length 11|copies 1
CCTGCCAGATC
>2010921|reference Aeromonas_hydrophila_ATCC_7966_NEBC4375|length 14|copies 1
CCTGCCAGCATCAA
>2010921|reference Aeromonas_hydrophila_ATCC_7966_NEBC4375|length 11|copies 1
CCTGCCAGCCT
>2010921|reference Aeromonas_hydrophila_ATCC_7966_NEBC4375|length 9|copies 1
CCTGCCAGG
>2010921|reference Aeromonas_hydrophila_ATCC_7966_NEBC4375|length 12|copies 1
CCTGCCAGGATC
>2010921|reference Aeromonas_hydrophila_ATCC_7966_NEBC4375|length 14|copies 1
CCTGCCAGGCATCG
>2010921|reference Aeromonas_hydrophila_ATCC_7966_NEBC4375|length 12|copies 1
CCTGCCAGGTCA
>2010921|reference Aeromonas_hydrophila_ATCC_7966_NEBC4375|length 9|copies 1
CCTGCCCAG
>2010921|reference Aeromonas_hydrophila_ATCC_7966_NEBC4375|length 13|copies 1
CCTGCCCAGCATC
>2010921|reference Aeromonas_hydrophila_ATCC_7966_NEBC4375|length 11|copies 1
CCTGCCCAGGA
>2010921|reference Aeromonas_hydrophila_ATCC_7966_NEBC4375|length 9|copies 1
CCTGCCGAG
>2010921|reference Aeromonas_hydrophila_ATCC_7966_NEBC4375|length 9|copies 1
CCTGCCTAG
>2010921|reference Aeromonas_hydrophila_ATCC_7966_NEBC4375|length 8|copies 1
CCTGCCTG
>2010921|reference Aeromonas_hydrophila_ATCC_7966_NEBC4375|length 9|copies 1
CCTGCCTGT
>2010921|reference Aeromonas_hydrophila_ATCC_7966_NEBC4375|length 8|copies 1
CCTGCGAG
>2010921|reference Aeromonas_hydrophila_ATCC_7966_NEBC4375|length 14|copies 1
CCTGCGCAGCGACG
>2010921|reference Aeromonas_hydrophila_ATCC_7966_NEBC4375|length 8|copies 2
CCTGCGCG
>2010921|reference Aeromonas_hydrophila_ATCC_7966_NEBC4375|length 16|copies 1
CCTGCTCGCGGGCGCG
>2010921|reference Aeromonas_hydrophila_ATCC_7966_NEBC4375|length 12|copies 1
CCTGCTCGGGAA
>2010921|reference Aeromonas_hydrophila_ATCC_7966_NEBC4375|length 13|copies 1
CCTGCTGCATGTG
>2010921|reference Aeromonas_hydrophila_ATCC_7966_NEBC4375|length 8|copies 1
CCTGGACA
>2010921|reference Aeromonas_hydrophila_ATCC_7966_NEBC4375|length 12|copies 1
CCTGGACGAAGG
>2010921|reference Aeromonas_hydrophila_ATCC_7966_NEBC4375|length 15|copies 1
CCTGGAGGGGCGCCT
>2010921|reference Aeromonas_hydrophila_ATCC_7966_NEBC4375|length 9|copies 1
CCTGGCCAG
>2010921|reference Aeromonas_hydrophila_ATCC_7966_NEBC4375|length 12|copies 1
CCTGGCCAGCAC
>2010921|reference Aeromonas_hydrophila_ATCC_7966_NEBC4375|length 9|copies 1
CCTGGCCGC
>2010921|reference Aeromonas_hydrophila_ATCC_7966_NEBC4375|length 10|copies 1
CCTGGCCGCG
>2010921|reference Aeromonas_hydrophila_ATCC_7966_NEBC4375|length 12|copies 1
CCTGGCGCTCGA
>2010921|reference Aeromonas_hydrophila_ATCC_7966_NEBC4375|length 32|copies 1
CCTGGGATGGCCCGGCCGGCATCGTCATGACC
>2010921|reference Aeromonas_hydrophila_ATCC_7966_NEBC4375|length 33|copies 5
CCTGGGATGGCCCGGCCGGCATCGTCATGACCG
>2010921|reference Aeromonas_hydrophila_ATCC_7966_NEBC4375|length 8|copies 1
CCTGGTCC
>2010921|reference Aeromonas_hydrophila_ATCC_7966_NEBC4375|length 8|copies 1
CCTGGTCG
>2010921|reference Aeromonas_hydrophila_ATCC_7966_NEBC4375|length 9|copies 1
CCTGGTCGC
>2010921|reference Aeromonas_hydrophila_ATCC_7966_NEBC4375|length 11|copies 1
CCTGGTCGCAG
>2010921|reference Aeromonas_hydrophila_ATCC_7966_NEBC4375|length 11|copies 1
CCTGGTCGCCA
>2010921|reference Aeromonas_hydrophila_ATCC_7966_NEBC4375|length 9|copies 1
CCTGGTGTG
>2010921|reference Aeromonas_hydrophila_ATCC_7966_NEBC4375|length 11|copies 1
CCTGGTTGGGG
>2010921|reference Aeromonas_hydrophila_ATCC_7966_NEBC4375|length 9|copies 1
CCTGTCCAG
>2010921|reference Aeromonas_hydrophila_ATCC_7966_NEBC4375|length 12|copies 1
CCTGTCCAGATC
>2010921|reference Aeromonas_hydrophila_ATCC_7966_NEBC4375|length 9|copies 1
CCTGTCGGA
>2010921|reference Aeromonas_hydrophila_ATCC_7966_NEBC4375|length 11|copies 1
CCTGTTGTCGC
>2010921|reference Aeromonas_hydrophila_ATCC_7966_NEBC4375|length 11|copies 1
CCTTCCAGCTG
>2010921|reference Aeromonas_hydrophila_ATCC_7966_NEBC4375|length 32|copies 4
CCTTCCAGGGCCTGCCGGCGCGGATCTGCTGG
>2010921|reference Aeromonas_hydrophila_ATCC_7966_NEBC4375|length 33|copies 2
CCTTCCAGGGCCTGCCGGCGCGGATCTGCTGGG
>2010921|reference Aeromonas_hydrophila_ATCC_7966_NEBC4375|length 55|copies 1
CCTTCCAGGGCGGCCACGGCGGCGAAGGTCTCGGCCTGGGTCACCGGCTTGAAGT
>2010921|reference Aeromonas_hydrophila_ATCC_7966_NEBC4375|length 49|copies 1
CCTTCCTGGCGCTGATCCGTCGCCTCGACTTCATCCCGTTCGCCATCTA
>2010921|reference Aeromonas_hydrophila_ATCC_7966_NEBC4375|length 12|copies 1
CCTTCGACTTCG
>2010921|reference Aeromonas_hydrophila_ATCC_7966_NEBC4375|length 54|copies 1
CCTTCGCCCCGGAAAACCTGCCGCAGAACGCCGAGACCTCGGTTGACCGCGACG
>2010921|reference Aeromonas_hydrophila_ATCC_7966_NEBC4375|length 44|copies 1
CCTTCGTGCGCCTGCCGGAGCTGGTGCAGGGGCTGGTGCTCACC
>2010921|reference Aeromonas_hydrophila_ATCC_7966_NEBC4375|length 8|copies 1
CCTTCTAC
>2010921|reference Aeromonas_hydrophila_ATCC_7966_NEBC4375|length 8|copies 1
CCTTCTTC
>2010921|reference Aeromonas_hydrophila_ATCC_7966_NEBC4375|length 32|copies 2
CCTTCTTGAGCATGCCGGCGGCGGCATTGGTC
>2010921|reference Aeromonas_hydrophila_ATCC_7966_NEBC4375|length 10|copies 1
CCTTGAGGCG
>2010921|reference Aeromonas_hydrophila_ATCC_7966_NEBC4375|length 18|copies 1
CCTTGCCGTCGGTGGCCG
>2010921|reference Aeromonas_hydrophila_ATCC_7966_NEBC4375|length 10|copies 1
CCTTGCGCAT
>2010921|reference Aeromonas_hydrophila_ATCC_7966_NEBC4375|length 10|copies 1
CCTTGCGGTC
>2010921|reference Aeromonas_hydrophila_ATCC_7966_NEBC4375|length 14|copies 1
CCTTGGCAACAAGA
>2010921|reference Aeromonas_hydrophila_ATCC_7966_NEBC4375|length 19|copies 1
CCTTGGCCACGGCGCCGGC
>2010921|reference Aeromonas_hydrophila_ATCC_7966_NEBC4375|length 37|copies 1
CCTTGTACTCTTCGGTCGGCACGCCAAACATCATGTG
>2010921|reference Aeromonas_hydrophila_ATCC_7966_NEBC4375|length 11|copies 1
CCTTTGCCAGA
>2010921|reference Aeromonas_hydrophila_ATCC_7966_NEBC4375|length 42|copies 1
CGAACTGGTGACCTACTGATTACAAGTCAGTTGCTCTACCTA
>2010921|reference Aeromonas_hydrophila_ATCC_7966_NEBC4375|length 10|copies 1
CGAAGCGAGA
>2010921|reference Aeromonas_hydrophila_ATCC_7966_NEBC4375|length 32|copies 42
CGAAGCGGAACTTGCCGGCGCGCAGCAGCTTG
>2010921|reference Aeromonas_hydrophila_ATCC_7966_NEBC4375|length 11|copies 1
CGACACCGAAG
>2010921|reference Aeromonas_hydrophila_ATCC_7966_NEBC4375|length 33|copies 2
CGACATCCACCCGAGCCGGCTCAAGGACTACCC
>2010921|reference Aeromonas_hydrophila_ATCC_7966_NEBC4375|length 32|copies 2
CGACATGCTGCAAGCCGGCGTTCACTTCGGTC
>2010921|reference Aeromonas_hydrophila_ATCC_7966_NEBC4375|length 33|copies 5
CGACATGCTGCAAGCCGGCGTTCACTTCGGTCA
>2010921|reference Aeromonas_hydrophila_ATCC_7966_NEBC4375|length 32|copies 3
CGACCACGTCCCCGCCGGCCAGGGCATCAAGA
>2010921|reference Aeromonas_hydrophila_ATCC_7966_NEBC4375|length 34|copies 1
CGACCACGTCCCCGCCGGCCAGGGCATCAAGATC
>2010921|reference Aeromonas_hydrophila_ATCC_7966_NEBC4375|length 32|copies 3
CGACCCCTACGGTGCCGGCTGGCTGTTCCGCA
>2010921|reference Aeromonas_hydrophila_ATCC_7966_NEBC4375|length 12|copies 1
CGACCTGCAGAT
>2010921|reference Aeromonas_hydrophila_ATCC_7966_NEBC4375|length 32|copies 1
CGACCTGTTCATTGCCGGCCATGAAGGCGCGG
>2010921|reference Aeromonas_hydrophila_ATCC_7966_NEBC4375|length 9|copies 1
CGACGAATC
>2010921|reference Aeromonas_hydrophila_ATCC_7966_NEBC4375|length 14|copies 1
CGACGAGGACACCG
>2010921|reference Aeromonas_hydrophila_ATCC_7966_NEBC4375|length 8|copies 1
CGACGCTG
>2010921|reference Aeromonas_hydrophila_ATCC_7966_NEBC4375|length 30|copies 1
CGACGGTCACCGCCGGCAGCTGGCTGTCTT
>2010921|reference Aeromonas_hydrophila_ATCC_7966_NEBC4375|length 43|copies 7
CGACGGTCGATACGGACAAACAGGTTGTCTTTCGCATCGAACT
>2010921|reference Aeromonas_hydrophila_ATCC_7966_NEBC4375|length 13|copies 1
CGACTTCATGGTC
>2010921|reference Aeromonas_hydrophila_ATCC_7966_NEBC4375|length 12|copies 1
CGAGAAGAGCAG
>2010921|reference Aeromonas_hydrophila_ATCC_7966_NEBC4375|length 23|copies 1
CGAGAAGAGCAGCGCCGGCCGGA
>2010921|reference Aeromonas_hydrophila_ATCC_7966_NEBC4375|length 32|copies 12
CGAGAAGAGCAGCGCCGGCCGGAGTTTGCCCT
>2010921|reference Aeromonas_hydrophila_ATCC_7966_NEBC4375|length 10|copies 1
CGAGACGCGC
>2010921|reference Aeromonas_hydrophila_ATCC_7966_NEBC4375|length 9|copies 1
CGAGCAGCA
>2010921|reference Aeromonas_hydrophila_ATCC_7966_NEBC4375|length 14|copies 1
CGAGCAGCAGAAAG
>2010921|reference Aeromonas_hydrophila_ATCC_7966_NEBC4375|length 10|copies 1
CGAGCAGTCA
>2010921|reference Aeromonas_hydrophila_ATCC_7966_NEBC4375|length 46|copies 1
CGAGCCAGGGTTCCAGAGGCGGTGAGTATTCAAACATAAATGTCTC
>2010921|reference Aeromonas_hydrophila_ATCC_7966_NEBC4375|length 54|copies 1
CGAGCCGAAAGTGCTGGCCAGCATGAGCAACATCGACGATGCCACCACCTACGA
>2010921|reference Aeromonas_hydrophila_ATCC_7966_NEBC4375|length 10|copies 1
CGAGCCGACA
>2010921|reference Aeromonas_hydrophila_ATCC_7966_NEBC4375|length 13|copies 1
CGAGCCGACACCG
>2010921|reference Aeromonas_hydrophila_ATCC_7966_NEBC4375|length 12|copies 1
CGAGCCGGTCGC
>2010921|reference Aeromonas_hydrophila_ATCC_7966_NEBC4375|length 32|copies 6
CGAGCTCTACAAGGCCGGCTTCACCATCACCG
>2010921|reference Aeromonas_hydrophila_ATCC_7966_NEBC4375|length 9|copies 1
CGAGCTGCA
>2010921|reference Aeromonas_hydrophila_ATCC_7966_NEBC4375|length 10|copies 1
CGAGCTGGGA
>2010921|reference Aeromonas_hydrophila_ATCC_7966_NEBC4375|length 8|copies 1
CGAGGCCC
>2010921|reference Aeromonas_hydrophila_ATCC_7966_NEBC4375|length 10|copies 1
CGAGGCGCGC
>2010921|reference Aeromonas_hydrophila_ATCC_7966_NEBC4375|length 32|copies 9
CGAGGCGGCCCGGGCCGGCGAGCAGGGGCGCG
>2010921|reference Aeromonas_hydrophila_ATCC_7966_NEBC4375|length 33|copies 3
CGAGGCGGCCCGGGCCGGCGAGCAGGGGCGCGG
>2010921|reference Aeromonas_hydrophila_ATCC_7966_NEBC4375|length 8|copies 1
CGAGGGCT
>2010921|reference Aeromonas_hydrophila_ATCC_7966_NEBC4375|length 10|copies 1
CGAGGGGCTG
>2010921|reference Aeromonas_hydrophila_ATCC_7966_NEBC4375|length 9|copies 1
CGAGGGGGC
>2010921|reference Aeromonas_hydrophila_ATCC_7966_NEBC4375|length 10|copies 1
CGAGTCGAAG
>2010921|reference Aeromonas_hydrophila_ATCC_7966_NEBC4375|length 10|copies 1
CGAGTCGGAG
>2010921|reference Aeromonas_hydrophila_ATCC_7966_NEBC4375|length 27|copies 1
CGATCAGATCTATCTGGGCCAATACCT
>2010921|reference Aeromonas_hydrophila_ATCC_7966_NEBC4375|length 12|copies 2
CGATCCTGGCAG
>2010921|reference Aeromonas_hydrophila_ATCC_7966_NEBC4375|length 13|copies 1
CGATCCTTGGCAG
>2010921|reference Aeromonas_hydrophila_ATCC_7966_NEBC4375|length 9|copies 1
CGATCGAGC
>2010921|reference Aeromonas_hydrophila_ATCC_7966_NEBC4375|length 32|copies 1
CGATGACGATGGGGCCGGCGCCGAGGATCAGG
>2010921|reference Aeromonas_hydrophila_ATCC_7966_NEBC4375|length 33|copies 14
CGATGACGATGGGGCCGGCGCCGAGGATCAGGA
>2010921|reference Aeromonas_hydrophila_ATCC_7966_NEBC4375|length 10|copies 1
CGATGAGATA
>2010921|reference Aeromonas_hydrophila_ATCC_7966_NEBC4375|length 32|copies 18
CGATGAGGTGGCCGCCGGCCGCGCCATCATCC
>2010921|reference Aeromonas_hydrophila_ATCC_7966_NEBC4375|length 36|copies 1
CGATGCAGATGGCGACGGCGGTGGAGCAGAGGTAGA
>2010921|reference Aeromonas_hydrophila_ATCC_7966_NEBC4375|length 10|copies 1
CGATGCCCGG
>2010921|reference Aeromonas_hydrophila_ATCC_7966_NEBC4375|length 23|copies 1
CGATGCCGGCGCGCAGCAGATCT
>2010921|reference Aeromonas_hydrophila_ATCC_7966_NEBC4375|length 13|copies 1
CGATGGCGCCCTT
>2010921|reference Aeromonas_hydrophila_ATCC_7966_NEBC4375|length 52|copies 1
CGCAAAGGCGGGCATGGATTCGAGCAGGGCGTCGGTGCGCAGCACCAGGGTG
>2010921|reference Aeromonas_hydrophila_ATCC_7966_NEBC4375|length 11|copies 1
CGCAAGCCGCG
>2010921|reference Aeromonas_hydrophila_ATCC_7966_NEBC4375|length 13|copies 1
CGCAGGGCCAGGC
>2010921|reference Aeromonas_hydrophila_ATCC_7966_NEBC4375|length 11|copies 1
CGCAGTAGAGG
>2010921|reference Aeromonas_hydrophila_ATCC_7966_NEBC4375|length 11|copies 1
CGCCAATGCGC
>2010921|reference Aeromonas_hydrophila_ATCC_7966_NEBC4375|length 33|copies 1
CGCCACAGACGGTAGCGCACTTCATACTCCTGC
>2010921|reference Aeromonas_hydrophila_ATCC_7966_NEBC4375|length 32|copies 5
CGCCACCGTGATCGCCGGCATGGAGGCCATGG
>2010921|reference Aeromonas_hydrophila_ATCC_7966_NEBC4375|length 12|copies 1
CGCCAGCTCGCC
>2010921|reference Aeromonas_hydrophila_ATCC_7966_NEBC4375|length 33|copies 1
CGCCAGCTGGTCTTGCCGGCGCTGTCTTCCAGC
>2010921|reference Aeromonas_hydrophila_ATCC_7966_NEBC4375|length 34|copies 2
CGCCAGCTGGTCTTGCCGGCGCTGTCTTCCAGCA
>2010921|reference Aeromonas_hydrophila_ATCC_7966_NEBC4375|length 10|copies 1
CGCCATGACC
>2010921|reference Aeromonas_hydrophila_ATCC_7966_NEBC4375|length 32|copies 2
CGCCATGACCGAAGCCGGCCAGTCCCTCAAGG
>2010921|reference Aeromonas_hydrophila_ATCC_7966_NEBC4375|length 33|copies 2
CGCCATGACCGAAGCCGGCCAGTCCCTCAAGGC
>2010921|reference Aeromonas_hydrophila_ATCC_7966_NEBC4375|length 8|copies 1
CGCCCAAG
>2010921|reference Aeromonas_hydrophila_ATCC_7966_NEBC4375|length 8|copies 1
CGCCCCCT
>2010921|reference Aeromonas_hydrophila_ATCC_7966_NEBC4375|length 8|copies 1
CGCCCTGC
>2010921|reference Aeromonas_hydrophila_ATCC_7966_NEBC4375|length 32|copies 3
CGCCCTGTTCTGTGCCGGCCAAATTGGCTACA
>2010921|reference Aeromonas_hydrophila_ATCC_7966_NEBC4375|length 33|copies 2
CGCCCTGTTCTGTGCCGGCCAAATTGGCTACAG
>2010921|reference Aeromonas_hydrophila_ATCC_7966_NEBC4375|length 8|copies 1
CGCCGACC
>2010921|reference Aeromonas_hydrophila_ATCC_7966_NEBC4375|length 9|copies 1
CGCCGACCA
>2010921|reference Aeromonas_hydrophila_ATCC_7966_NEBC4375|length 11|copies 1
CGCCGAGACCG
>2010921|reference Aeromonas_hydrophila_ATCC_7966_NEBC4375|length 13|copies 1
CGCCGATGCGGAC
>2010921|reference Aeromonas_hydrophila_ATCC_7966_NEBC4375|length 15|copies 1
CGCCGCCGTGCTGGT
>2010921|reference Aeromonas_hydrophila_ATCC_7966_NEBC4375|length 48|copies 1
CGCCGCGCACCGGCAGGATCAGCCCCACCTCCTCCTGCCAGCCGGTGG
>2010921|reference Aeromonas_hydrophila_ATCC_7966_NEBC4375|length 31|copies 1
CGCCGCTCTCCAGCAGGTTGGTGGCCTGGTG
>2010921|reference Aeromonas_hydrophila_ATCC_7966_NEBC4375|length 9|copies 1
CGCCGGTAG
>2010921|reference Aeromonas_hydrophila_ATCC_7966_NEBC4375|length 32|copies 12
CGCCGTACAGGTCGCCGGCGAACAGGTTGACG
>2010921|reference Aeromonas_hydrophila_ATCC_7966_NEBC4375|length 33|copies 1
CGCCGTACAGGTCGCCGGCGAACAGGTTGACGC
>2010921|reference Aeromonas_hydrophila_ATCC_7966_NEBC4375|length 10|copies 1
CGCCGTCCGG
>2010921|reference Aeromonas_hydrophila_ATCC_7966_NEBC4375|length 10|copies 1
CGCCTCCAGC
>2010921|reference Aeromonas_hydrophila_ATCC_7966_NEBC4375|length 15|copies 1
CGCCTCCAGCAGGGC
>2010921|reference Aeromonas_hydrophila_ATCC_7966_NEBC4375|length 33|copies 1
CGCCTCTTCCCGCAGCCGGCTGCCACCGCAGCT
>2010921|reference Aeromonas_hydrophila_ATCC_7966_NEBC4375|length 10|copies 1
CGCCTGCAGG
>2010921|reference Aeromonas_hydrophila_ATCC_7966_NEBC4375|length 8|copies 1
CGCCTGCT
>2010921|reference Aeromonas_hydrophila_ATCC_7966_NEBC4375|length 8|copies 1
CGCCTGTC
>2010921|reference Aeromonas_hydrophila_ATCC_7966_NEBC4375|length 38|copies 1
CGCGAAAGCCGTTCATCGCCTGATAGGGGGTGAGGGCA
>2010921|reference Aeromonas_hydrophila_ATCC_7966_NEBC4375|length 10|copies 1
CGCGACAGCG
>2010921|reference Aeromonas_hydrophila_ATCC_7966_NEBC4375|length 9|copies 1
CGCGACCGT
>2010921|reference Aeromonas_hydrophila_ATCC_7966_NEBC4375|length 12|copies 1
CGCGACGATCCG
>2010921|reference Aeromonas_hydrophila_ATCC_7966_NEBC4375|length 32|copies 11
CGCGAGGCCCGCGGCCGGCTGGCCCAGGAGAT
>2010921|reference Aeromonas_hydrophila_ATCC_7966_NEBC4375|length 11|copies 1
CGCGCAGGATC
>2010921|reference Aeromonas_hydrophila_ATCC_7966_NEBC4375|length 8|copies 1
CGCGCCAA
>2010921|reference Aeromonas_hydrophila_ATCC_7966_NEBC4375|length 10|copies 1
CGCGCCAGAT
>2010921|reference Aeromonas_hydrophila_ATCC_7966_NEBC4375|length 28|copies 1
CGCGCCAGCCTGGAGGCCAGCGGCAGCG
>2010921|reference Aeromonas_hydrophila_ATCC_7966_NEBC4375|length 36|copies 2
CGCGCCAGCCTGGAGGCCAGCGGCAGCGAGCTGCCC
>2010921|reference Aeromonas_hydrophila_ATCC_7966_NEBC4375|length 10|copies 1
CGCGCCAGTA
>2010921|reference Aeromonas_hydrophila_ATCC_7966_NEBC4375|length 11|copies 1
CGCGCCAGTCA
>2010921|reference Aeromonas_hydrophila_ATCC_7966_NEBC4375|length 11|copies 1
CGCGCCAGTCT
>2010921|reference Aeromonas_hydrophila_ATCC_7966_NEBC4375|length 19|copies 1
CGCGCCCCTGCTCGCCGGC
>2010921|reference Aeromonas_hydrophila_ATCC_7966_NEBC4375|length 11|copies 1
CGCGCTAGCCG
>2010921|reference Aeromonas_hydrophila_ATCC_7966_NEBC4375|length 10|copies 1
CGCGCTATCT
>2010921|reference Aeromonas_hydrophila_ATCC_7966_NEBC4375|length 8|copies 1
CGCGCTCT
>2010921|reference Aeromonas_hydrophila_ATCC_7966_NEBC4375|length 8|copies 1
CGCGCTGA
>2010921|reference Aeromonas_hydrophila_ATCC_7966_NEBC4375|length 9|copies 1
CGCGCTGCC
>2010921|reference Aeromonas_hydrophila_ATCC_7966_NEBC4375|length 12|copies 1
CGCGCTGGCGTC
>2010921|reference Aeromonas_hydrophila_ATCC_7966_NEBC4375|length 8|copies 1
CGCGCTGT
>2010921|reference Aeromonas_hydrophila_ATCC_7966_NEBC4375|length 45|copies 2
CGCGGCATGATGGCCGACTGGGCCGAAGACGATGCCAAGCTGTTC
>2010921|reference Aeromonas_hydrophila_ATCC_7966_NEBC4375|length 11|copies 1
CGCGGCCAGCT
>2010921|reference Aeromonas_hydrophila_ATCC_7966_NEBC4375|length 10|copies 1
CGCGGCTCGC
>2010921|reference Aeromonas_hydrophila_ATCC_7966_NEBC4375|length 13|copies 1
CGCGGGGTGGAGG
>2010921|reference Aeromonas_hydrophila_ATCC_7966_NEBC4375|length 13|copies 1
CGCGGTCGAGGTG
>2010921|reference Aeromonas_hydrophila_ATCC_7966_NEBC4375|length 9|copies 1
CGCTATCAG
>2010921|reference Aeromonas_hydrophila_ATCC_7966_NEBC4375|length 14|copies 1
CGCTCAGCAGGCGG
>2010921|reference Aeromonas_hydrophila_ATCC_7966_NEBC4375|length 11|copies 1
CGCTCGCAAGG
>2010921|reference Aeromonas_hydrophila_ATCC_7966_NEBC4375|length 9|copies 1
CGCTCGCCA
>2010921|reference Aeromonas_hydrophila_ATCC_7966_NEBC4375|length 9|copies 1
CGCTGCAGT
>2010921|reference Aeromonas_hydrophila_ATCC_7966_NEBC4375|length 14|copies 1
CGCTGCATCCGGCG
>2010921|reference Aeromonas_hydrophila_ATCC_7966_NEBC4375|length 8|copies 1
CGCTGCCA
>2010921|reference Aeromonas_hydrophila_ATCC_7966_NEBC4375|length 10|copies 1
CGCTGCCAGA
>2010921|reference Aeromonas_hydrophila_ATCC_7966_NEBC4375|length 11|copies 2
CGCTGCCAGAT
>2010921|reference Aeromonas_hydrophila_ATCC_7966_NEBC4375|length 11|copies 1
CGCTGCCAGGA
>2010921|reference Aeromonas_hydrophila_ATCC_7966_NEBC4375|length 12|copies 1
CGCTGCCAGGCA
>2010921|reference Aeromonas_hydrophila_ATCC_7966_NEBC4375|length 11|copies 1
CGCTGCCAGGT
>2010921|reference Aeromonas_hydrophila_ATCC_7966_NEBC4375|length 11|copies 1
CGCTGCCAGTC
>2010921|reference Aeromonas_hydrophila_ATCC_7966_NEBC4375|length 19|copies 1
CGCTGCTGGTCTATGCCGG
>2010921|reference Aeromonas_hydrophila_ATCC_7966_NEBC4375|length 33|copies 3
CGCTGCTGGTCTATGCCGGCGCCGCCCAGCTCT
>2010921|reference Aeromonas_hydrophila_ATCC_7966_NEBC4375|length 12|copies 1
CGCTGGCAGCAG
>2010921|reference Aeromonas_hydrophila_ATCC_7966_NEBC4375|length 8|copies 1
CGCTGGCT
>2010921|reference Aeromonas_hydrophila_ATCC_7966_NEBC4375|length 11|copies 1
CGCTGGCTGAG
>2010921|reference Aeromonas_hydrophila_ATCC_7966_NEBC4375|length 12|copies 1
CGCTTCACGCAG
>2010921|reference Aeromonas_hydrophila_ATCC_7966_NEBC4375|length 33|copies 2
CGCTTGCGCAGCAGGCCGGCGCCCATGGCGCTG
>2010921|reference Aeromonas_hydrophila_ATCC_7966_NEBC4375|length 10|copies 1
CGCTTGGCCT
>2010921|reference Aeromonas_hydrophila_ATCC_7966_NEBC4375|length 10|copies 1
CGCTTGTCGT
>2010921|reference Aeromonas_hydrophila_ATCC_7966_NEBC4375|length 16|copies 1
CGGACTGGAAACTGCG
>2010921|reference Aeromonas_hydrophila_ATCC_7966_NEBC4375|length 42|copies 1
CGGAGAGCAGGCTGCGGGTCGCCCGCACCACGGGCACGCTCA
>2010921|reference Aeromonas_hydrophila_ATCC_7966_NEBC4375|length 8|copies 1
CGGATCTT
>2010921|reference Aeromonas_hydrophila_ATCC_7966_NEBC4375|length 27|copies 2
CGGATGAAGTTGACCGTCTCCACATAG
>2010921|reference Aeromonas_hydrophila_ATCC_7966_NEBC4375|length 31|copies 1
CGGATGAGCGCCGCCGGCTTCACCCTGGCCG
>2010921|reference Aeromonas_hydrophila_ATCC_7966_NEBC4375|length 50|copies 1
CGGATGCCAAGCCGCTGGTGGAAAATACGTTTAAACCAGTTGAAGCGCTG
>2010921|reference Aeromonas_hydrophila_ATCC_7966_NEBC4375|length 10|copies 1
CGGATTCACC
>2010921|reference Aeromonas_hydrophila_ATCC_7966_NEBC4375|length 15|copies 1
CGGCAAAGCGCTGGG
>2010921|reference Aeromonas_hydrophila_ATCC_7966_NEBC4375|length 11|copies 1
CGGCAGAACCG
>2010921|reference Aeromonas_hydrophila_ATCC_7966_NEBC4375|length 8|copies 1
CGGCAGAT
>2010921|reference Aeromonas_hydrophila_ATCC_7966_NEBC4375|length 29|copies 1
CGGCAGCGCGGCCAGGGCCGAGCCCCCCA
>2010921|reference Aeromonas_hydrophila_ATCC_7966_NEBC4375|length 39|copies 3
CGGCAGCTTGGTGCTGGTGGAGAGGGCGTTGAAGAAGCG
>2010921|reference Aeromonas_hydrophila_ATCC_7966_NEBC4375|length 32|copies 6
CGGCATAGTCGATGCCGGCGCGCAGCAGATCT
>2010921|reference Aeromonas_hydrophila_ATCC_7966_NEBC4375|length 12|copies 1
CGGCATCGCTGG
>2010921|reference Aeromonas_hydrophila_ATCC_7966_NEBC4375|length 14|copies 1
CGGCATGCTGCGCT
>2010921|reference Aeromonas_hydrophila_ATCC_7966_NEBC4375|length 32|copies 5
CGGCCAGATGACCGCCGGCTCCTGGATCTACA
>2010921|reference Aeromonas_hydrophila_ATCC_7966_NEBC4375|length 13|copies 1
CGGCCAGTGCTCG
>2010921|reference Aeromonas_hydrophila_ATCC_7966_NEBC4375|length 43|copies 1
CGGCCCGAAGCAGGAGAGCAGGTTGGCCTGGCTCCAGGGCTCC
>2010921|reference Aeromonas_hydrophila_ATCC_7966_NEBC4375|length 14|copies 1
CGGCCCGCACCCCT
>2010921|reference Aeromonas_hydrophila_ATCC_7966_NEBC4375|length 29|copies 1
CGGCCCGCTTCCAGCATGCCGCCGAAGGC
>2010921|reference Aeromonas_hydrophila_ATCC_7966_NEBC4375|length 10|copies 1
CGGCCGCCCA
>2010921|reference Aeromonas_hydrophila_ATCC_7966_NEBC4375|length 17|copies 1
CGGCCGCTCGGCCAGCA
>2010921|reference Aeromonas_hydrophila_ATCC_7966_NEBC4375|length 43|copies 1
CGGCCGGTGTCGCTCAGGATGGGCTGGCACTCGGTCAGCACCT
>2010921|reference Aeromonas_hydrophila_ATCC_7966_NEBC4375|length 9|copies 1
CGGCGAATG
>2010921|reference Aeromonas_hydrophila_ATCC_7966_NEBC4375|length 8|copies 1
CGGCGCAG
>2010921|reference Aeromonas_hydrophila_ATCC_7966_NEBC4375|length 10|copies 1
CGGCGCCAAG
>2010921|reference Aeromonas_hydrophila_ATCC_7966_NEBC4375|length 10|copies 1
CGGCGCCACC
>2010921|reference Aeromonas_hydrophila_ATCC_7966_NEBC4375|length 45|copies 1
CGGCGCGCAGGTTCGCGGTCCTATTCCGCTGCCGACTCGCAAAGA
>2010921|reference Aeromonas_hydrophila_ATCC_7966_NEBC4375|length 15|copies 1
CGGCGCGGTGAAGGG
>2010921|reference Aeromonas_hydrophila_ATCC_7966_NEBC4375|length 10|copies 1
CGGCGCGTAC
>2010921|reference Aeromonas_hydrophila_ATCC_7966_NEBC4375|length 10|copies 1
CGGCGGGGGA
>2010921|reference Aeromonas_hydrophila_ATCC_7966_NEBC4375|length 32|copies 1
CGGCGGTGAGGAAGCCGGCTTTGACATAGGCC
>2010921|reference Aeromonas_hydrophila_ATCC_7966_NEBC4375|length 33|copies 4
CGGCGGTGAGGAAGCCGGCTTTGACATAGGCCG
>2010921|reference Aeromonas_hydrophila_ATCC_7966_NEBC4375|length 16|copies 1
CGGCGGTGATGCCCGA
>2010921|reference Aeromonas_hydrophila_ATCC_7966_NEBC4375|length 33|copies 7
CGGCGTTGCCCATGCCGGCAAACTGGGCCACCA
>2010921|reference Aeromonas_hydrophila_ATCC_7966_NEBC4375|length 12|copies 1
CGGCTCGCGCCG
>2010921|reference Aeromonas_hydrophila_ATCC_7966_NEBC4375|length 57|copies 1
CGGCTCTCGATGAAATCCCCCTGAACACCAAAACTGGCCAGCCCCCACAGAATGGAG
>2010921|reference Aeromonas_hydrophila_ATCC_7966_NEBC4375|length 45|copies 1
CGGCTGAAGTCGGACAGGCTGGTCTTCTTCACGGTACCGTTGGCG
>2010921|reference Aeromonas_hydrophila_ATCC_7966_NEBC4375|length 54|copies 1
CGGCTGCCTTCGGCCGTGATGGGGCCTTCACCGCCCAGCACCGCGGCGTTGTTG
>2010921|reference Aeromonas_hydrophila_ATCC_7966_NEBC4375|length 11|copies 1
CGGGATCCACA
>2010921|reference Aeromonas_hydrophila_ATCC_7966_NEBC4375|length 10|copies 1
CGGGCATCCC
>2010921|reference Aeromonas_hydrophila_ATCC_7966_NEBC4375|length 10|copies 1
CGGGCCACCA
>2010921|reference Aeromonas_hydrophila_ATCC_7966_NEBC4375|length 14|copies 1
CGGGCCAGATCAGC
>2010921|reference Aeromonas_hydrophila_ATCC_7966_NEBC4375|length 8|copies 1
CGGGCGAT
>2010921|reference Aeromonas_hydrophila_ATCC_7966_NEBC4375|length 12|copies 1
CGGGCGCATGCC
>2010921|reference Aeromonas_hydrophila_ATCC_7966_NEBC4375|length 9|copies 1
CGGGCTGCT
>2010921|reference Aeromonas_hydrophila_ATCC_7966_NEBC4375|length 8|copies 1
CGGGCTGG
>2010921|reference Aeromonas_hydrophila_ATCC_7966_NEBC4375|length 8|copies 1
CGGGGACG
>2010921|reference Aeromonas_hydrophila_ATCC_7966_NEBC4375|length 10|copies 1
CGGGGGAGCG
>2010921|reference Aeromonas_hydrophila_ATCC_7966_NEBC4375|length 44|copies 2
CGGGTCACCGGCTGCCCCAACGGCTGCGGCCGCGCCATGCTGGC
>2010921|reference Aeromonas_hydrophila_ATCC_7966_NEBC4375|length 48|copies 1
CGGGTGAGTAATGCCTGGGAAATTGCCCAGTCGAGGGGGATAACAGTT
>2010921|reference Aeromonas_hydrophila_ATCC_7966_NEBC4375|length 37|copies 1
CGGTCAACAAGGCGCTGGTGGACAGCATGATTGTCGA
>2010921|reference Aeromonas_hydrophila_ATCC_7966_NEBC4375|length 9|copies 1
CGGTCAAGG
>2010921|reference Aeromonas_hydrophila_ATCC_7966_NEBC4375|length 11|copies 1
CGGTCACCGCA
>2010921|reference Aeromonas_hydrophila_ATCC_7966_NEBC4375|length 18|copies 1
CGGTCATTGATCGGCAGG
>2010921|reference Aeromonas_hydrophila_ATCC_7966_NEBC4375|length 45|copies 1
CGGTCCAGACTCCTACGGGAGGCAGCAGTGGGGAATATTGCACAA
>2010921|reference Aeromonas_hydrophila_ATCC_7966_NEBC4375|length 60|copies 1
CGGTCCGCCGGTTTCTGGGATTGGGGGGCGACGTACTGGTCGCCCTGTTCTTCCTGACCC
>2010921|reference Aeromonas_hydrophila_ATCC_7966_NEBC4375|length 45|copies 1
CGGTCGTGAAATCATCGACTCCCGTGGTAACCCGACCGTTGAGGC
>2010921|reference Aeromonas_hydrophila_ATCC_7966_NEBC4375|length 11|copies 1
CGGTCTCCGGT
>2010921|reference Aeromonas_hydrophila_ATCC_7966_NEBC4375|length 11|copies 1
CGGTGACCACA
>2010921|reference Aeromonas_hydrophila_ATCC_7966_NEBC4375|length 8|copies 2
CGGTGCCG
>2010921|reference Aeromonas_hydrophila_ATCC_7966_NEBC4375|length 44|copies 1
CGGTGCCGGAGGAGCTGGGGTTGGGCATGATCACCTTGCCCTTG
>2010921|reference Aeromonas_hydrophila_ATCC_7966_NEBC4375|length 9|copies 1
CGGTGCCTC
>2010921|reference Aeromonas_hydrophila_ATCC_7966_NEBC4375|length 8|copies 1
CGGTGGCA
>2010921|reference Aeromonas_hydrophila_ATCC_7966_NEBC4375|length 11|copies 1
CGGTGGCCGCT
>2010921|reference Aeromonas_hydrophila_ATCC_7966_NEBC4375|length 12|copies 1
CGGTGGCCTGGC
>2010921|reference Aeromonas_hydrophila_ATCC_7966_NEBC4375|length 38|copies 1
CGGTGGCGATCTGTTCCACTACGAATAAGACCCAAAGC
>2010921|reference Aeromonas_hydrophila_ATCC_7966_NEBC4375|length 10|copies 1
CGGTGGCGGC
>2010921|reference Aeromonas_hydrophila_ATCC_7966_NEBC4375|length 11|copies 1
CGGTGGCTGGT
>2010921|reference Aeromonas_hydrophila_ATCC_7966_NEBC4375|length 32|copies 15
CGGTGGGCTGGTGGCCGGCGCGGATCAGCGCC
>2010921|reference Aeromonas_hydrophila_ATCC_7966_NEBC4375|length 33|copies 15
CGGTGGGCTGGTGGCCGGCGCGGATCAGCGCCT
>2010921|reference Aeromonas_hydrophila_ATCC_7966_NEBC4375|length 48|copies 2
CGGTGTTGGTTTCGCCGGTCACCTTGAACACGGTGACGGTGATCTTCT
>2010921|reference Aeromonas_hydrophila_ATCC_7966_NEBC4375|length 29|copies 1
CGGTTCTGGGTCCAGGCGAAGATCCAGGG
>2010921|reference Aeromonas_hydrophila_ATCC_7966_NEBC4375|length 12|copies 1
CGTACAGCAGTT
>2010921|reference Aeromonas_hydrophila_ATCC_7966_NEBC4375|length 43|copies 1
CGTAGAGCATGTCCACCAGGATGCCGCCAAAGCGGCGCCAGGG
>2010921|reference Aeromonas_hydrophila_ATCC_7966_NEBC4375|length 45|copies 1
CGTAGATGGGGGTGAAGATGGTGAACACCAGCACTTCCGGCACCG
>2010921|reference Aeromonas_hydrophila_ATCC_7966_NEBC4375|length 8|copies 1
CGTAGCAG
>2010921|reference Aeromonas_hydrophila_ATCC_7966_NEBC4375|length 8|copies 1
CGTAGCCA
>2010921|reference Aeromonas_hydrophila_ATCC_7966_NEBC4375|length 8|copies 1
CGTAGCCG
>2010921|reference Aeromonas_hydrophila_ATCC_7966_NEBC4375|length 9|copies 1
CGTAGCCTA
>2010921|reference Aeromonas_hydrophila_ATCC_7966_NEBC4375|length 37|copies 1
CGTAGGAGTCTGGACCGTGTCTCAGTTCCAGTGTGGC
>2010921|reference Aeromonas_hydrophila_ATCC_7966_NEBC4375|length 9|copies 1
CGTCCCGCC
>2010921|reference Aeromonas_hydrophila_ATCC_7966_NEBC4375|length 14|copies 1
CGTCGCTGCCGATG
>2010921|reference Aeromonas_hydrophila_ATCC_7966_NEBC4375|length 9|copies 1
CGTCGGTCG
>2010921|reference Aeromonas_hydrophila_ATCC_7966_NEBC4375|length 8|copies 1
CGTCTCGC
>2010921|reference Aeromonas_hydrophila_ATCC_7966_NEBC4375|length 8|copies 1
CGTGAAAC
>2010921|reference Aeromonas_hydrophila_ATCC_7966_NEBC4375|length 8|copies 1
CGTGACCA
>2010921|reference Aeromonas_hydrophila_ATCC_7966_NEBC4375|length 12|copies 1
CGTGCAGCGGGA
>2010921|reference Aeromonas_hydrophila_ATCC_7966_NEBC4375|length 8|copies 1
CGTGCCAA
>2010921|reference Aeromonas_hydrophila_ATCC_7966_NEBC4375|length 9|copies 1
CGTGCCAAG
>2010921|reference Aeromonas_hydrophila_ATCC_7966_NEBC4375|length 10|copies 1
CGTGCCAAGA
>2010921|reference Aeromonas_hydrophila_ATCC_7966_NEBC4375|length 11|copies 1
CGTGCCAAGGA
>2010921|reference Aeromonas_hydrophila_ATCC_7966_NEBC4375|length 12|copies 1
CGTGCCAAGGAT
>2010921|reference Aeromonas_hydrophila_ATCC_7966_NEBC4375|length 8|copies 2
CGTGCCAG
>2010921|reference Aeromonas_hydrophila_ATCC_7966_NEBC4375|length 9|copies 2
CGTGCCAGA
>2010921|reference Aeromonas_hydrophila_ATCC_7966_NEBC4375|length 10|copies 1
CGTGCCAGAC
>2010921|reference Aeromonas_hydrophila_ATCC_7966_NEBC4375|length 10|copies 2
CGTGCCAGAT
>2010921|reference Aeromonas_hydrophila_ATCC_7966_NEBC4375|length 10|copies 2
CGTGCCAGCA
>2010921|reference Aeromonas_hydrophila_ATCC_7966_NEBC4375|length 12|copies 1
CGTGCCAGCGCG
>2010921|reference Aeromonas_hydrophila_ATCC_7966_NEBC4375|length 9|copies 3
CGTGCCAGG
>2010921|reference Aeromonas_hydrophila_ATCC_7966_NEBC4375|length 10|copies 5
CGTGCCAGGA
>2010921|reference Aeromonas_hydrophila_ATCC_7966_NEBC4375|length 11|copies 1
CGTGCCAGGAT
>2010921|reference Aeromonas_hydrophila_ATCC_7966_NEBC4375|length 12|copies 1
CGTGCCAGGATC
>2010921|reference Aeromonas_hydrophila_ATCC_7966_NEBC4375|length 10|copies 1
CGTGCCAGGC
>2010921|reference Aeromonas_hydrophila_ATCC_7966_NEBC4375|length 13|copies 1
CGTGCCAGGCCAC
>2010921|reference Aeromonas_hydrophila_ATCC_7966_NEBC4375|length 11|copies 1
CGTGCCAGGCT
>2010921|reference Aeromonas_hydrophila_ATCC_7966_NEBC4375|length 13|copies 1
CGTGCCAGTCTTT
>2010921|reference Aeromonas_hydrophila_ATCC_7966_NEBC4375|length 8|copies 1
CGTGCCCA
>2010921|reference Aeromonas_hydrophila_ATCC_7966_NEBC4375|length 12|copies 1
CGTGGCCAAGCT
>2010921|reference Aeromonas_hydrophila_ATCC_7966_NEBC4375|length 13|copies 1
CGTGGCCAGGATC
>2010921|reference Aeromonas_hydrophila_ATCC_7966_NEBC4375|length 11|copies 1
CGTGGCGCCGG
>2010921|reference Aeromonas_hydrophila_ATCC_7966_NEBC4375|length 10|copies 1
CGTGGCGGTG
>2010921|reference Aeromonas_hydrophila_ATCC_7966_NEBC4375|length 12|copies 1
CGTGGTGACCGC
>2010921|reference Aeromonas_hydrophila_ATCC_7966_NEBC4375|length 19|copies 1
CGTGGTGGCCGACGAGGTG
>2010921|reference Aeromonas_hydrophila_ATCC_7966_NEBC4375|length 11|copies 1
CGTGTCCAAGG
>2010921|reference Aeromonas_hydrophila_ATCC_7966_NEBC4375|length 10|copies 1
CGTGTCCAGG
>2010921|reference Aeromonas_hydrophila_ATCC_7966_NEBC4375|length 11|copies 1
CGTGTCGAGGC
>2010921|reference Aeromonas_hydrophila_ATCC_7966_NEBC4375|length 8|copies 1
CGTTCCGC
>2010921|reference Aeromonas_hydrophila_ATCC_7966_NEBC4375|length 13|copies 1
CGTTGACCAGCTC
>2010921|reference Aeromonas_hydrophila_ATCC_7966_NEBC4375|length 10|copies 1
CGTTGCAGAT
>2010921|reference Aeromonas_hydrophila_ATCC_7966_NEBC4375|length 12|copies 1
CGTTGGCAGGTG
>2010921|reference Aeromonas_hydrophila_ATCC_7966_NEBC4375|length 33|copies 8
CTACCCGCTGCTGGCCGGCTCCGTCATTCGCTG
>2010921|reference Aeromonas_hydrophila_ATCC_7966_NEBC4375|length 8|copies 1
CTACCCTG
>2010921|reference Aeromonas_hydrophila_ATCC_7966_NEBC4375|length 37|copies 2
CTACCGCGAGATCTCCTCCGTCTCCAACTGCACCGAC
>2010921|reference Aeromonas_hydrophila_ATCC_7966_NEBC4375|length 9|copies 1
CTACCTACG
>2010921|reference Aeromonas_hydrophila_ATCC_7966_NEBC4375|length 28|copies 1
CTACCTGGAGCGCGCCGGCGGTTATACT
>2010921|reference Aeromonas_hydrophila_ATCC_7966_NEBC4375|length 32|copies 8
CTACCTGGAGCGCGCCGGCGGTTATACTCGCA
>2010921|reference Aeromonas_hydrophila_ATCC_7966_NEBC4375|length 33|copies 4
CTACCTGGAGCGCGCCGGCGGTTATACTCGCAT
>2010921|reference Aeromonas_hydrophila_ATCC_7966_NEBC4375|length 13|copies 1
CTACGACGAGATC
>2010921|reference Aeromonas_hydrophila_ATCC_7966_NEBC4375|length 32|copies 4
CTACGTGATGGCCGCCGGCAACTACGCCAAGC
>2010921|reference Aeromonas_hydrophila_ATCC_7966_NEBC4375|length 15|copies 1
CTACTGGTCCATCGC
>2010921|reference Aeromonas_hydrophila_ATCC_7966_NEBC4375|length 37|copies 5
CTACTTCGACGTGGCCATCGCCGAGCAGCATGCGGTC
>2010921|reference Aeromonas_hydrophila_ATCC_7966_NEBC4375|length 8|copies 4
CTAGCCAG
>2010921|reference Aeromonas_hydrophila_ATCC_7966_NEBC4375|length 8|copies 2
CTAGCCTA
>2010921|reference Aeromonas_hydrophila_ATCC_7966_NEBC4375|length 10|copies 1
CTAGCCTAGG
>2010921|reference Aeromonas_hydrophila_ATCC_7966_NEBC4375|length 8|copies 1
CTAGCCTT
>2010921|reference Aeromonas_hydrophila_ATCC_7966_NEBC4375|length 10|copies 1
CTAGCGAGAT
>2010921|reference Aeromonas_hydrophila_ATCC_7966_NEBC4375|length 9|copies 1
CTAGGCAGA
>2010921|reference Aeromonas_hydrophila_ATCC_7966_NEBC4375|length 9|copies 1
CTATCAGTC
>2010921|reference Aeromonas_hydrophila_ATCC_7966_NEBC4375|length 8|copies 1
CTCACCAG
>2010921|reference Aeromonas_hydrophila_ATCC_7966_NEBC4375|length 12|copies 1
CTCACTGGAAGT
>2010921|reference Aeromonas_hydrophila_ATCC_7966_NEBC4375|length 32|copies 1
CTCCAGCCAGCACGCCGGCCTGCTCTCCAAGC
>2010921|reference Aeromonas_hydrophila_ATCC_7966_NEBC4375|length 51|copies 4
CTCCATCTATGGCGGCAACCTGCCGACCACCCCCTGGGCCAAGAACGGCGA
>2010921|reference Aeromonas_hydrophila_ATCC_7966_NEBC4375|length 9|copies 1
CTCCCGCGC
>2010921|reference Aeromonas_hydrophila_ATCC_7966_NEBC4375|length 32|copies 2
CTCCGAGATCCCGGCCGGCATCTTCGGCAAGA
>2010921|reference Aeromonas_hydrophila_ATCC_7966_NEBC4375|length 12|copies 1
CTCCGCCAGGGC
>2010921|reference Aeromonas_hydrophila_ATCC_7966_NEBC4375|length 10|copies 1
CTCCTGTCTG
>2010921|reference Aeromonas_hydrophila_ATCC_7966_NEBC4375|length 13|copies 1
CTCGACCACCGCC
>2010921|reference Aeromonas_hydrophila_ATCC_7966_NEBC4375|length 34|copies 3
CTCGATGGCGGCGTTCAGCGCCAGCAGGTTGGTC
>2010921|reference Aeromonas_hydrophila_ATCC_7966_NEBC4375|length 35|copies 1
CTCGATGGCGGCGTTCAGCGCCAGCAGGTTGGTCT
>2010921|reference Aeromonas_hydrophila_ATCC_7966_NEBC4375|length 11|copies 1
CTCGCAGCTCA
>2010921|reference Aeromonas_hydrophila_ATCC_7966_NEBC4375|length 9|copies 1
CTCGCAGGA
>2010921|reference Aeromonas_hydrophila_ATCC_7966_NEBC4375|length 12|copies 1
CTCGCAGGCATC
>2010921|reference Aeromonas_hydrophila_ATCC_7966_NEBC4375|length 9|copies 1
CTCGCAGGT
>2010921|reference Aeromonas_hydrophila_ATCC_7966_NEBC4375|length 8|copies 1
CTCGCCAC
>2010921|reference Aeromonas_hydrophila_ATCC_7966_NEBC4375|length 8|copies 5
CTCGCCAG
>2010921|reference Aeromonas_hydrophila_ATCC_7966_NEBC4375|length 10|copies 1
CTCGCCAGAT
>2010921|reference Aeromonas_hydrophila_ATCC_7966_NEBC4375|length 12|copies 1
CTCGCCAGATCA
>2010921|reference Aeromonas_hydrophila_ATCC_7966_NEBC4375|length 9|copies 1
CTCGCCAGG
>2010921|reference Aeromonas_hydrophila_ATCC_7966_NEBC4375|length 13|copies 2
CTCGCCAGGATCA
>2010921|reference Aeromonas_hydrophila_ATCC_7966_NEBC4375|length 10|copies 1
CTCGCCTGGA
>2010921|reference Aeromonas_hydrophila_ATCC_7966_NEBC4375|length 9|copies 1
CTCGCCTGT
>2010921|reference Aeromonas_hydrophila_ATCC_7966_NEBC4375|length 11|copies 1
CTCGGCCAGGC
>2010921|reference Aeromonas_hydrophila_ATCC_7966_NEBC4375|length 42|copies 1
CTCGGCTGATGGTGGATTGCAGCCACGGCAACAGCCAGAAGC
>2010921|reference Aeromonas_hydrophila_ATCC_7966_NEBC4375|length 12|copies 1
CTCTACGCCTAC
>2010921|reference Aeromonas_hydrophila_ATCC_7966_NEBC4375|length 13|copies 1
CTCTCCATCCGCC
>2010921|reference Aeromonas_hydrophila_ATCC_7966_NEBC4375|length 12|copies 1
CTCTCGCTGGCG
>2010921|reference Aeromonas_hydrophila_ATCC_7966_NEBC4375|length 10|copies 1
CTCTCGGCGC
>2010921|reference Aeromonas_hydrophila_ATCC_7966_NEBC4375|length 33|copies 4
CTCTGATCGATATAGCCGGCATCGTGAGCGGTA
>2010921|reference Aeromonas_hydrophila_ATCC_7966_NEBC4375|length 8|copies 1
CTCTGCCG
>2010921|reference Aeromonas_hydrophila_ATCC_7966_NEBC4375|length 9|copies 1
CTCTTCAGT
>2010921|reference Aeromonas_hydrophila_ATCC_7966_NEBC4375|length 8|copies 2
CTGAACAG
>2010921|reference Aeromonas_hydrophila_ATCC_7966_NEBC4375|length 10|copies 1
CTGAACAGGA
>2010921|reference Aeromonas_hydrophila_ATCC_7966_NEBC4375|length 11|copies 1
CTGACAAGGAT
>2010921|reference Aeromonas_hydrophila_ATCC_7966_NEBC4375|length 13|copies 1
CTGACAAGGTCAA
>2010921|reference Aeromonas_hydrophila_ATCC_7966_NEBC4375|length 8|copies 1
CTGACAGA
>2010921|reference Aeromonas_hydrophila_ATCC_7966_NEBC4375|length 8|copies 1
CTGACCAA
>2010921|reference Aeromonas_hydrophila_ATCC_7966_NEBC4375|length 12|copies 1
CTGACCAAGGAT
>2010921|reference Aeromonas_hydrophila_ATCC_7966_NEBC4375|length 9|copies 2
CTGACCAGA
>2010921|reference Aeromonas_hydrophila_ATCC_7966_NEBC4375|length 11|copies 1
CTGACCAGATC
>2010921|reference Aeromonas_hydrophila_ATCC_7966_NEBC4375|length 10|copies 4
CTGACCAGGA
>2010921|reference Aeromonas_hydrophila_ATCC_7966_NEBC4375|length 11|copies 1
CTGACCAGGAT
>2010921|reference Aeromonas_hydrophila_ATCC_7966_NEBC4375|length 12|copies 3
CTGACCAGGATC
>2010921|reference Aeromonas_hydrophila_ATCC_7966_NEBC4375|length 13|copies 1
CTGACCAGGATCA
>2010921|reference Aeromonas_hydrophila_ATCC_7966_NEBC4375|length 10|copies 1
CTGACCAGGC
>2010921|reference Aeromonas_hydrophila_ATCC_7966_NEBC4375|length 8|copies 1
CTGACCTA
>2010921|reference Aeromonas_hydrophila_ATCC_7966_NEBC4375|length 9|copies 1
CTGACCTAG
>2010921|reference Aeromonas_hydrophila_ATCC_7966_NEBC4375|length 9|copies 1
CTGACGATG
>2010921|reference Aeromonas_hydrophila_ATCC_7966_NEBC4375|length 10|copies 1
CTGACGCGAG
>2010921|reference Aeromonas_hydrophila_ATCC_7966_NEBC4375|length 12|copies 1
CTGATCGATCCC
>2010921|reference Aeromonas_hydrophila_ATCC_7966_NEBC4375|length 10|copies 1
CTGCAACAGG
>2010921|reference Aeromonas_hydrophila_ATCC_7966_NEBC4375|length 12|copies 1
CTGCAAGCCGTT
>2010921|reference Aeromonas_hydrophila_ATCC_7966_NEBC4375|length 12|copies 1
CTGCAAGGATCA
>2010921|reference Aeromonas_hydrophila_ATCC_7966_NEBC4375|length 12|copies 1
CTGCACATTGTC
>2010921|reference Aeromonas_hydrophila_ATCC_7966_NEBC4375|length 15|copies 1
CTGCACGGCAACCTG
>2010921|reference Aeromonas_hydrophila_ATCC_7966_NEBC4375|length 9|copies 1
CTGCAGACT
>2010921|reference Aeromonas_hydrophila_ATCC_7966_NEBC4375|length 8|copies 4
CTGCAGAT
>2010921|reference Aeromonas_hydrophila_ATCC_7966_NEBC4375|length 9|copies 1
CTGCAGATA
>2010921|reference Aeromonas_hydrophila_ATCC_7966_NEBC4375|length 11|copies 1
CTGCAGATAAA
>2010921|reference Aeromonas_hydrophila_ATCC_7966_NEBC4375|length 9|copies 3
CTGCAGATC
>2010921|reference Aeromonas_hydrophila_ATCC_7966_NEBC4375|length 10|copies 1
CTGCAGATCA
>2010921|reference Aeromonas_hydrophila_ATCC_7966_NEBC4375|length 10|copies 1
CTGCAGATCG
>2010921|reference Aeromonas_hydrophila_ATCC_7966_NEBC4375|length 12|copies 1
CTGCAGATCGAA
>2010921|reference Aeromonas_hydrophila_ATCC_7966_NEBC4375|length 10|copies 1
CTGCAGATCT
>2010921|reference Aeromonas_hydrophila_ATCC_7966_NEBC4375|length 11|copies 1
CTGCAGATCTT
>2010921|reference Aeromonas_hydrophila_ATCC_7966_NEBC4375|length 12|copies 2
CTGCAGATCTTT
>2010921|reference Aeromonas_hydrophila_ATCC_7966_NEBC4375|length 8|copies 1
CTGCAGCA
>2010921|reference Aeromonas_hydrophila_ATCC_7966_NEBC4375|length 11|copies 1
CTGCAGCATCA
>2010921|reference Aeromonas_hydrophila_ATCC_7966_NEBC4375|length 11|copies 1
CTGCAGCATCT
>2010921|reference Aeromonas_hydrophila_ATCC_7966_NEBC4375|length 8|copies 5
CTGCAGGA
>2010921|reference Aeromonas_hydrophila_ATCC_7966_NEBC4375|length 9|copies 7
CTGCAGGAT
>2010921|reference Aeromonas_hydrophila_ATCC_7966_NEBC4375|length 10|copies 2
CTGCAGGATC
>2010921|reference Aeromonas_hydrophila_ATCC_7966_NEBC4375|length 11|copies 10
CTGCAGGATCA
>2010921|reference Aeromonas_hydrophila_ATCC_7966_NEBC4375|length 11|copies 1
CTGCAGGATCG
>2010921|reference Aeromonas_hydrophila_ATCC_7966_NEBC4375|length 11|copies 1
CTGCAGGATCT
>2010921|reference Aeromonas_hydrophila_ATCC_7966_NEBC4375|length 8|copies 1
CTGCAGGC
>2010921|reference Aeromonas_hydrophila_ATCC_7966_NEBC4375|length 9|copies 2
CTGCAGTAA
>2010921|reference Aeromonas_hydrophila_ATCC_7966_NEBC4375|length 8|copies 4
CTGCAGTC
>2010921|reference Aeromonas_hydrophila_ATCC_7966_NEBC4375|length 9|copies 1
CTGCAGTCA
>2010921|reference Aeromonas_hydrophila_ATCC_7966_NEBC4375|length 9|copies 2
CTGCAGTCT
>2010921|reference Aeromonas_hydrophila_ATCC_7966_NEBC4375|length 11|copies 1
CTGCAGTTTCT
>2010921|reference Aeromonas_hydrophila_ATCC_7966_NEBC4375|length 10|copies 1
CTGCCAAAGG
>2010921|reference Aeromonas_hydrophila_ATCC_7966_NEBC4375|length 8|copies 2
CTGCCAAG
>2010921|reference Aeromonas_hydrophila_ATCC_7966_NEBC4375|length 9|copies 2
CTGCCAAGA
>2010921|reference Aeromonas_hydrophila_ATCC_7966_NEBC4375|length 11|copies 1
CTGCCAAGATG
>2010921|reference Aeromonas_hydrophila_ATCC_7966_NEBC4375|length 12|copies 1
CTGCCAAGCTCG
>2010921|reference Aeromonas_hydrophila_ATCC_7966_NEBC4375|length 9|copies 4
CTGCCAAGG
>2010921|reference Aeromonas_hydrophila_ATCC_7966_NEBC4375|length 10|copies 3
CTGCCAAGGA
>2010921|reference Aeromonas_hydrophila_ATCC_7966_NEBC4375|length 13|copies 1
CTGCCAAGGCATC
>2010921|reference Aeromonas_hydrophila_ATCC_7966_NEBC4375|length 10|copies 1
CTGCCAAGGT
>2010921|reference Aeromonas_hydrophila_ATCC_7966_NEBC4375|length 9|copies 1
CTGCCACTG
>2010921|reference Aeromonas_hydrophila_ATCC_7966_NEBC4375|length 8|copies 9
CTGCCAGA
>2010921|reference Aeromonas_hydrophila_ATCC_7966_NEBC4375|length 10|copies 1
CTGCCAGACT
>2010921|reference Aeromonas_hydrophila_ATCC_7966_NEBC4375|length 10|copies 1
CTGCCAGAGC
>2010921|reference Aeromonas_hydrophila_ATCC_7966_NEBC4375|length 9|copies 8
CTGCCAGAT
>2010921|reference Aeromonas_hydrophila_ATCC_7966_NEBC4375|length 11|copies 1
CTGCCAGATAA
>2010921|reference Aeromonas_hydrophila_ATCC_7966_NEBC4375|length 10|copies 10
CTGCCAGATC
>2010921|reference Aeromonas_hydrophila_ATCC_7966_NEBC4375|length 11|copies 6
CTGCCAGATCA
>2010921|reference Aeromonas_hydrophila_ATCC_7966_NEBC4375|length 12|copies 4
CTGCCAGATCAA
>2010921|reference Aeromonas_hydrophila_ATCC_7966_NEBC4375|length 11|copies 1
CTGCCAGATCG
>2010921|reference Aeromonas_hydrophila_ATCC_7966_NEBC4375|length 12|copies 2
CTGCCAGATCGA
>2010921|reference Aeromonas_hydrophila_ATCC_7966_NEBC4375|length 13|copies 1
CTGCCAGATCGTT
>2010921|reference Aeromonas_hydrophila_ATCC_7966_NEBC4375|length 12|copies 6
CTGCCAGATCTT
>2010921|reference Aeromonas_hydrophila_ATCC_7966_NEBC4375|length 8|copies 1
CTGCCAGC
>2010921|reference Aeromonas_hydrophila_ATCC_7966_NEBC4375|length 11|copies 1
CTGCCAGCATA
>2010921|reference Aeromonas_hydrophila_ATCC_7966_NEBC4375|length 12|copies 2
CTGCCAGCATCT
>2010921|reference Aeromonas_hydrophila_ATCC_7966_NEBC4375|length 13|copies 2
CTGCCAGCATCTT
>2010921|reference Aeromonas_hydrophila_ATCC_7966_NEBC4375|length 11|copies 1
CTGCCAGCTCT
>2010921|reference Aeromonas_hydrophila_ATCC_7966_NEBC4375|length 8|copies 99
CTGCCAGG
>2010921|reference Aeromonas_hydrophila_ATCC_7966_NEBC4375|length 9|copies 48
CTGCCAGGA
>2010921|reference Aeromonas_hydrophila_ATCC_7966_NEBC4375|length 10|copies 1
CTGCCAGGAA
>2010921|reference Aeromonas_hydrophila_ATCC_7966_NEBC4375|length 10|copies 3
CTGCCAGGAC
>2010921|reference Aeromonas_hydrophila_ATCC_7966_NEBC4375|length 11|copies 1
CTGCCAGGACA
>2010921|reference Aeromonas_hydrophila_ATCC_7966_NEBC4375|length 11|copies 5
CTGCCAGGACT
>2010921|reference Aeromonas_hydrophila_ATCC_7966_NEBC4375|length 10|copies 94
CTGCCAGGAT
>2010921|reference Aeromonas_hydrophila_ATCC_7966_NEBC4375|length 12|copies 3
CTGCCAGGATAA
>2010921|reference Aeromonas_hydrophila_ATCC_7966_NEBC4375|length 11|copies 60
CTGCCAGGATC
>2010921|reference Aeromonas_hydrophila_ATCC_7966_NEBC4375|length 12|copies 34
CTGCCAGGATCT
>2010921|reference Aeromonas_hydrophila_ATCC_7966_NEBC4375|length 12|copies 1
CTGCCAGGATTC
>2010921|reference Aeromonas_hydrophila_ATCC_7966_NEBC4375|length 9|copies 4
CTGCCAGGC
>2010921|reference Aeromonas_hydrophila_ATCC_7966_NEBC4375|length 10|copies 2
CTGCCAGGCA
>2010921|reference Aeromonas_hydrophila_ATCC_7966_NEBC4375|length 11|copies 2
CTGCCAGGCAT
>2010921|reference Aeromonas_hydrophila_ATCC_7966_NEBC4375|length 12|copies 4
CTGCCAGGCATC
>2010921|reference Aeromonas_hydrophila_ATCC_7966_NEBC4375|length 13|copies 2
CTGCCAGGCATCA
>2010921|reference Aeromonas_hydrophila_ATCC_7966_NEBC4375|length 14|copies 7
CTGCCAGGCATCAA
>2010921|reference Aeromonas_hydrophila_ATCC_7966_NEBC4375|length 14|copies 1
CTGCCAGGCATCGA
>2010921|reference Aeromonas_hydrophila_ATCC_7966_NEBC4375|length 9|copies 2
CTGCCAGGG
>2010921|reference Aeromonas_hydrophila_ATCC_7966_NEBC4375|length 10|copies 2
CTGCCAGGGA
>2010921|reference Aeromonas_hydrophila_ATCC_7966_NEBC4375|length 12|copies 1
CTGCCAGGGATC
>2010921|reference Aeromonas_hydrophila_ATCC_7966_NEBC4375|length 9|copies 6
CTGCCAGGT
>2010921|reference Aeromonas_hydrophila_ATCC_7966_NEBC4375|length 10|copies 1
CTGCCAGGTA
>2010921|reference Aeromonas_hydrophila_ATCC_7966_NEBC4375|length 10|copies 9
CTGCCAGGTC
>2010921|reference Aeromonas_hydrophila_ATCC_7966_NEBC4375|length 11|copies 5
CTGCCAGGTCA
>2010921|reference Aeromonas_hydrophila_ATCC_7966_NEBC4375|length 12|copies 3
CTGCCAGGTCAA
>2010921|reference Aeromonas_hydrophila_ATCC_7966_NEBC4375|length 13|copies 2
CTGCCAGGTCAAA
>2010921|reference Aeromonas_hydrophila_ATCC_7966_NEBC4375|length 11|copies 6
CTGCCAGGTCT
>2010921|reference Aeromonas_hydrophila_ATCC_7966_NEBC4375|length 12|copies 6
CTGCCAGGTCTT
>2010921|reference Aeromonas_hydrophila_ATCC_7966_NEBC4375|length 13|copies 1
CTGCCAGGTCTTG
>2010921|reference Aeromonas_hydrophila_ATCC_7966_NEBC4375|length 8|copies 6
CTGCCAGT
>2010921|reference Aeromonas_hydrophila_ATCC_7966_NEBC4375|length 9|copies 2
CTGCCAGTA
>2010921|reference Aeromonas_hydrophila_ATCC_7966_NEBC4375|length 11|copies 1
CTGCCAGTATT
>2010921|reference Aeromonas_hydrophila_ATCC_7966_NEBC4375|length 9|copies 5
CTGCCAGTC
>2010921|reference Aeromonas_hydrophila_ATCC_7966_NEBC4375|length 10|copies 2
CTGCCAGTCA
>2010921|reference Aeromonas_hydrophila_ATCC_7966_NEBC4375|length 11|copies 4
CTGCCAGTCAA
>2010921|reference Aeromonas_hydrophila_ATCC_7966_NEBC4375|length 12|copies 3
CTGCCAGTCAAA
>2010921|reference Aeromonas_hydrophila_ATCC_7966_NEBC4375|length 12|copies 1
CTGCCAGTCCAA
>2010921|reference Aeromonas_hydrophila_ATCC_7966_NEBC4375|length 10|copies 4
CTGCCAGTCT
>2010921|reference Aeromonas_hydrophila_ATCC_7966_NEBC4375|length 12|copies 1
CTGCCAGTTCTT
>2010921|reference Aeromonas_hydrophila_ATCC_7966_NEBC4375|length 8|copies 19
CTGCCCAG
>2010921|reference Aeromonas_hydrophila_ATCC_7966_NEBC4375|length 9|copies 10
CTGCCCAGG
>2010921|reference Aeromonas_hydrophila_ATCC_7966_NEBC4375|length 10|copies 15
CTGCCCAGGA
>2010921|reference Aeromonas_hydrophila_ATCC_7966_NEBC4375|length 11|copies 1
CTGCCCAGGAC
>2010921|reference Aeromonas_hydrophila_ATCC_7966_NEBC4375|length 11|copies 8
CTGCCCAGGAT
>2010921|reference Aeromonas_hydrophila_ATCC_7966_NEBC4375|length 10|copies 1
CTGCCCAGGG
>2010921|reference Aeromonas_hydrophila_ATCC_7966_NEBC4375|length 12|copies 2
CTGCCCAGGGAT
>2010921|reference Aeromonas_hydrophila_ATCC_7966_NEBC4375|length 13|copies 1
CTGCCCAGGGATC
>2010921|reference Aeromonas_hydrophila_ATCC_7966_NEBC4375|length 13|copies 1
CTGCCCAGGGTCA
>2010921|reference Aeromonas_hydrophila_ATCC_7966_NEBC4375|length 10|copies 1
CTGCCCAGTC
>2010921|reference Aeromonas_hydrophila_ATCC_7966_NEBC4375|length 11|copies 1
CTGCCCAGTCT
>2010921|reference Aeromonas_hydrophila_ATCC_7966_NEBC4375|length 9|copies 1
CTGCCCCAG
>2010921|reference Aeromonas_hydrophila_ATCC_7966_NEBC4375|length 12|copies 1
CTGCCCCAGGCA
>2010921|reference Aeromonas_hydrophila_ATCC_7966_NEBC4375|length 45|copies 1
CTGCCCCAGGTGGTGAAGTCGGCGCGGGTGATGAAGCGGGCGGTC
>2010921|reference Aeromonas_hydrophila_ATCC_7966_NEBC4375|length 47|copies 1
CTGCCCCAGGTGGTGAAGTCGGCGCGGGTGATGAAGCGGGCGGTCGC
>2010921|reference Aeromonas_hydrophila_ATCC_7966_NEBC4375|length 12|copies 1
CTGCCCTACAGC
>2010921|reference Aeromonas_hydrophila_ATCC_7966_NEBC4375|length 10|copies 1
CTGCCGAAGA
>2010921|reference Aeromonas_hydrophila_ATCC_7966_NEBC4375|length 8|copies 2
CTGCCGAG
>2010921|reference Aeromonas_hydrophila_ATCC_7966_NEBC4375|length 9|copies 1
CTGCCGAGA
>2010921|reference Aeromonas_hydrophila_ATCC_7966_NEBC4375|length 10|copies 1
CTGCCGAGAT
>2010921|reference Aeromonas_hydrophila_ATCC_7966_NEBC4375|length 11|copies 2
CTGCCGAGATC
>2010921|reference Aeromonas_hydrophila_ATCC_7966_NEBC4375|length 14|copies 2
CTGCCGAGATCAAA
>2010921|reference Aeromonas_hydrophila_ATCC_7966_NEBC4375|length 12|copies 1
CTGCCGAGGATC
>2010921|reference Aeromonas_hydrophila_ATCC_7966_NEBC4375|length 8|copies 2
CTGCCGCA
>2010921|reference Aeromonas_hydrophila_ATCC_7966_NEBC4375|length 9|copies 1
CTGCCGCAG
>2010921|reference Aeromonas_hydrophila_ATCC_7966_NEBC4375|length 10|copies 1
CTGCCGCAGC
>2010921|reference Aeromonas_hydrophila_ATCC_7966_NEBC4375|length 10|copies 3
CTGCCGCAGG
>2010921|reference Aeromonas_hydrophila_ATCC_7966_NEBC4375|length 12|copies 2
CTGCCGCAGGAT
>2010921|reference Aeromonas_hydrophila_ATCC_7966_NEBC4375|length 13|copies 1
CTGCCGCGAGATC
>2010921|reference Aeromonas_hydrophila_ATCC_7966_NEBC4375|length 12|copies 1
CTGCCGGCCAGA
>2010921|reference Aeromonas_hydrophila_ATCC_7966_NEBC4375|length 13|copies 1
CTGCCGGTCGCCT
>2010921|reference Aeromonas_hydrophila_ATCC_7966_NEBC4375|length 12|copies 1
CTGCCGGTGATC
>2010921|reference Aeromonas_hydrophila_ATCC_7966_NEBC4375|length 8|copies 10
CTGCCTAG
>2010921|reference Aeromonas_hydrophila_ATCC_7966_NEBC4375|length 9|copies 1
CTGCCTAGA
>2010921|reference Aeromonas_hydrophila_ATCC_7966_NEBC4375|length 9|copies 1
CTGCCTAGG
>2010921|reference Aeromonas_hydrophila_ATCC_7966_NEBC4375|length 10|copies 1
CTGCCTCAGC
>2010921|reference Aeromonas_hydrophila_ATCC_7966_NEBC4375|length 10|copies 1
CTGCCTCAGG
>2010921|reference Aeromonas_hydrophila_ATCC_7966_NEBC4375|length 8|copies 1
CTGCCTCT
>2010921|reference Aeromonas_hydrophila_ATCC_7966_NEBC4375|length 8|copies 1
CTGCCTGA
>2010921|reference Aeromonas_hydrophila_ATCC_7966_NEBC4375|length 11|copies 1
CTGCCTGAGTC
>2010921|reference Aeromonas_hydrophila_ATCC_7966_NEBC4375|length 12|copies 1
CTGCCTGAGTCT
>2010921|reference Aeromonas_hydrophila_ATCC_7966_NEBC4375|length 8|copies 1
CTGCCTGG
>2010921|reference Aeromonas_hydrophila_ATCC_7966_NEBC4375|length 10|copies 2
CTGCCTGGAG
>2010921|reference Aeromonas_hydrophila_ATCC_7966_NEBC4375|length 12|copies 1
CTGCCTGGATCT
>2010921|reference Aeromonas_hydrophila_ATCC_7966_NEBC4375|length 13|copies 1
CTGCGACGATAAA
>2010921|reference Aeromonas_hydrophila_ATCC_7966_NEBC4375|length 9|copies 3
CTGCGAGAT
>2010921|reference Aeromonas_hydrophila_ATCC_7966_NEBC4375|length 11|copies 1
CTGCGATGAAA
>2010921|reference Aeromonas_hydrophila_ATCC_7966_NEBC4375|length 10|copies 1
CTGCGCTGGC
>2010921|reference Aeromonas_hydrophila_ATCC_7966_NEBC4375|length 13|copies 1
CTGCGCTTGATGC
>2010921|reference Aeromonas_hydrophila_ATCC_7966_NEBC4375|length 11|copies 1
CTGCGGCCACT
>2010921|reference Aeromonas_hydrophila_ATCC_7966_NEBC4375|length 9|copies 1
CTGCTAAGG
>2010921|reference Aeromonas_hydrophila_ATCC_7966_NEBC4375|length 8|copies 1
CTGCTAGA
>2010921|reference Aeromonas_hydrophila_ATCC_7966_NEBC4375|length 8|copies 1
CTGCTAGG
>2010921|reference Aeromonas_hydrophila_ATCC_7966_NEBC4375|length 13|copies 1
CTGCTCAAACATT
>2010921|reference Aeromonas_hydrophila_ATCC_7966_NEBC4375|length 8|copies 1
CTGCTCAG
>2010921|reference Aeromonas_hydrophila_ATCC_7966_NEBC4375|length 11|copies 1
CTGCTCAGTCA
>2010921|reference Aeromonas_hydrophila_ATCC_7966_NEBC4375|length 15|copies 1
CTGCTCCATGCCGCC
>2010921|reference Aeromonas_hydrophila_ATCC_7966_NEBC4375|length 41|copies 1
CTGCTCCTGCAACCAGGCGTGGGCCAGCCCTGCCATGAAGG
>2010921|reference Aeromonas_hydrophila_ATCC_7966_NEBC4375|length 8|copies 2
CTGCTCGA
>2010921|reference Aeromonas_hydrophila_ATCC_7966_NEBC4375|length 13|copies 1
CTGCTCGCGCCGC
>2010921|reference Aeromonas_hydrophila_ATCC_7966_NEBC4375|length 12|copies 1
CTGCTCGGCAGG
>2010921|reference Aeromonas_hydrophila_ATCC_7966_NEBC4375|length 32|copies 3
CTGCTCGGCGATGGCCGGCAGGTTGCGGTTGT
>2010921|reference Aeromonas_hydrophila_ATCC_7966_NEBC4375|length 8|copies 1
CTGCTCTT
>2010921|reference Aeromonas_hydrophila_ATCC_7966_NEBC4375|length 9|copies 1
CTGCTCTTA
>2010921|reference Aeromonas_hydrophila_ATCC_7966_NEBC4375|length 12|copies 1
CTGCTGAGCGGT
>2010921|reference Aeromonas_hydrophila_ATCC_7966_NEBC4375|length 8|copies 1
CTGCTGCG
>2010921|reference Aeromonas_hydrophila_ATCC_7966_NEBC4375|length 40|copies 4
CTGCTGGCCAACAAGGAGGCCCTGGTGATGTCCGGCGCCT
>2010921|reference Aeromonas_hydrophila_ATCC_7966_NEBC4375|length 10|copies 1
CTGCTGGCCG
>2010921|reference Aeromonas_hydrophila_ATCC_7966_NEBC4375|length 13|copies 1
CTGGACCAGGATC
>2010921|reference Aeromonas_hydrophila_ATCC_7966_NEBC4375|length 47|copies 1
CTGGAGCTGATCGATATGCACGGTGGCGATCTGTTCCACTACGAATA
>2010921|reference Aeromonas_hydrophila_ATCC_7966_NEBC4375|length 10|copies 1
CTGGAGGTGC
>2010921|reference Aeromonas_hydrophila_ATCC_7966_NEBC4375|length 10|copies 1
CTGGCACCTC
>2010921|reference Aeromonas_hydrophila_ATCC_7966_NEBC4375|length 11|copies 1
CTGGCAGCTCA
>2010921|reference Aeromonas_hydrophila_ATCC_7966_NEBC4375|length 8|copies 1
CTGGCCAG
>2010921|reference Aeromonas_hydrophila_ATCC_7966_NEBC4375|length 10|copies 2
CTGGCCAGAT
>2010921|reference Aeromonas_hydrophila_ATCC_7966_NEBC4375|length 13|copies 1
CTGGCCAGATCGA
>2010921|reference Aeromonas_hydrophila_ATCC_7966_NEBC4375|length 14|copies 1
CTGGCCAGCATCAT
>2010921|reference Aeromonas_hydrophila_ATCC_7966_NEBC4375|length 11|copies 1
CTGGCCAGCTA
>2010921|reference Aeromonas_hydrophila_ATCC_7966_NEBC4375|length 12|copies 1
CTGGCCAGGATC
>2010921|reference Aeromonas_hydrophila_ATCC_7966_NEBC4375|length 13|copies 1
CTGGCCAGGATCT
>2010921|reference Aeromonas_hydrophila_ATCC_7966_NEBC4375|length 11|copies 1
CTGGCCAGTCT
>2010921|reference Aeromonas_hydrophila_ATCC_7966_NEBC4375|length 9|copies 1
CTGGCCCAG
>2010921|reference Aeromonas_hydrophila_ATCC_7966_NEBC4375|length 9|copies 1
CTGGCCGAG
>2010921|reference Aeromonas_hydrophila_ATCC_7966_NEBC4375|length 10|copies 1
CTGGCCGAGG
>2010921|reference Aeromonas_hydrophila_ATCC_7966_NEBC4375|length 10|copies 1
CTGGCCGATG
>2010921|reference Aeromonas_hydrophila_ATCC_7966_NEBC4375|length 9|copies 1
CTGGCCTAG
>2010921|reference Aeromonas_hydrophila_ATCC_7966_NEBC4375|length 12|copies 1
CTGGCCTGAGCA
>2010921|reference Aeromonas_hydrophila_ATCC_7966_NEBC4375|length 8|copies 1
CTGGCGCA
>2010921|reference Aeromonas_hydrophila_ATCC_7966_NEBC4375|length 9|copies 1
CTGGCGCTG
>2010921|reference Aeromonas_hydrophila_ATCC_7966_NEBC4375|length 12|copies 1
CTGGCTGAGATT
>2010921|reference Aeromonas_hydrophila_ATCC_7966_NEBC4375|length 8|copies 1
CTGGGACG
>2010921|reference Aeromonas_hydrophila_ATCC_7966_NEBC4375|length 32|copies 1
CTGGGCAAATGGTGCCGGCTACCGGAATCGAA
>2010921|reference Aeromonas_hydrophila_ATCC_7966_NEBC4375|length 33|copies 3
CTGGGCAAATGGTGCCGGCTACCGGAATCGAAC
>2010921|reference Aeromonas_hydrophila_ATCC_7966_NEBC4375|length 34|copies 2
CTGGGCAAATGGTGCCGGCTACCGGAATCGAACT
>2010921|reference Aeromonas_hydrophila_ATCC_7966_NEBC4375|length 40|copies 1
CTGGGCCAGCTTGTAGCGCAGGGTGCGCGGGCTGATGCCG
>2010921|reference Aeromonas_hydrophila_ATCC_7966_NEBC4375|length 8|copies 1
CTGGGCTA
>2010921|reference Aeromonas_hydrophila_ATCC_7966_NEBC4375|length 10|copies 1
CTGGGGCCCT
>2010921|reference Aeromonas_hydrophila_ATCC_7966_NEBC4375|length 13|copies 1
CTGGGGGCCAGGC
>2010921|reference Aeromonas_hydrophila_ATCC_7966_NEBC4375|length 32|copies 12
CTGGGGGCCCGCCGCCGGCTCGGCAAGCAGCT
>2010921|reference Aeromonas_hydrophila_ATCC_7966_NEBC4375|length 33|copies 3
CTGGGGGCCCGCCGCCGGCTCGGCAAGCAGCTG
>2010921|reference Aeromonas_hydrophila_ATCC_7966_NEBC4375|length 38|copies 1
CTGGGGGTCTTCCTCACCATGGATGCCAACTACCTCAG
>2010921|reference Aeromonas_hydrophila_ATCC_7966_NEBC4375|length 10|copies 1
CTGGGTGCGG
>2010921|reference Aeromonas_hydrophila_ATCC_7966_NEBC4375|length 8|copies 3
CTGGTCAG
>2010921|reference Aeromonas_hydrophila_ATCC_7966_NEBC4375|length 8|copies 1
CTGGTCCT
>2010921|reference Aeromonas_hydrophila_ATCC_7966_NEBC4375|length 12|copies 1
CTGGTCGAGCGG
>2010921|reference Aeromonas_hydrophila_ATCC_7966_NEBC4375|length 15|copies 1
CTGGTGGAGCTGGGG
>2010921|reference Aeromonas_hydrophila_ATCC_7966_NEBC4375|length 12|copies 1
CTGGTGGCACTG
>2010921|reference Aeromonas_hydrophila_ATCC_7966_NEBC4375|length 9|copies 1
CTGTCAGAT
>2010921|reference Aeromonas_hydrophila_ATCC_7966_NEBC4375|length 10|copies 1
CTGTCAGATC
>2010921|reference Aeromonas_hydrophila_ATCC_7966_NEBC4375|length 8|copies 1
CTGTCAGC
>2010921|reference Aeromonas_hydrophila_ATCC_7966_NEBC4375|length 12|copies 1
CTGTCAGCATCA
>2010921|reference Aeromonas_hydrophila_ATCC_7966_NEBC4375|length 9|copies 1
CTGTCAGGA
>2010921|reference Aeromonas_hydrophila_ATCC_7966_NEBC4375|length 10|copies 1
CTGTCAGGAT
>2010921|reference Aeromonas_hydrophila_ATCC_7966_NEBC4375|length 14|copies 1
CTGTCAGGGCATCG
>2010921|reference Aeromonas_hydrophila_ATCC_7966_NEBC4375|length 9|copies 1
CTGTCAGTC
>2010921|reference Aeromonas_hydrophila_ATCC_7966_NEBC4375|length 8|copies 1
CTGTCCAA
>2010921|reference Aeromonas_hydrophila_ATCC_7966_NEBC4375|length 8|copies 9
CTGTCCAG
>2010921|reference Aeromonas_hydrophila_ATCC_7966_NEBC4375|length 13|copies 1
CTGTCCAGATCCT
>2010921|reference Aeromonas_hydrophila_ATCC_7966_NEBC4375|length 9|copies 3
CTGTCCAGG
>2010921|reference Aeromonas_hydrophila_ATCC_7966_NEBC4375|length 10|copies 3
CTGTCCAGGA
>2010921|reference Aeromonas_hydrophila_ATCC_7966_NEBC4375|length 12|copies 2
CTGTCCAGGATC
>2010921|reference Aeromonas_hydrophila_ATCC_7966_NEBC4375|length 10|copies 1
CTGTCCGAGG
>2010921|reference Aeromonas_hydrophila_ATCC_7966_NEBC4375|length 9|copies 1
CTGTCCGGC
>2010921|reference Aeromonas_hydrophila_ATCC_7966_NEBC4375|length 8|copies 2
CTGTCCTA
>2010921|reference Aeromonas_hydrophila_ATCC_7966_NEBC4375|length 9|copies 1
CTGTCCTGA
>2010921|reference Aeromonas_hydrophila_ATCC_7966_NEBC4375|length 9|copies 1
CTGTCGAGA
>2010921|reference Aeromonas_hydrophila_ATCC_7966_NEBC4375|length 12|copies 1
CTGTCGCAGTCA
>2010921|reference Aeromonas_hydrophila_ATCC_7966_NEBC4375|length 8|copies 1
CTGTCGGA
>2010921|reference Aeromonas_hydrophila_ATCC_7966_NEBC4375|length 8|copies 1
CTGTGGAT
>2010921|reference Aeromonas_hydrophila_ATCC_7966_NEBC4375|length 11|copies 1
CTGTTCAGATC
>2010921|reference Aeromonas_hydrophila_ATCC_7966_NEBC4375|length 10|copies 1
CTGTTCAGTC
>2010921|reference Aeromonas_hydrophila_ATCC_7966_NEBC4375|length 11|copies 1
CTGTTGCCGAC
>2010921|reference Aeromonas_hydrophila_ATCC_7966_NEBC4375|length 10|copies 1
CTGTTTGATC
>2010921|reference Aeromonas_hydrophila_ATCC_7966_NEBC4375|length 8|copies 1
CTTATCCC
>2010921|reference Aeromonas_hydrophila_ATCC_7966_NEBC4375|length 11|copies 1
CTTATCGTGCT
>2010921|reference Aeromonas_hydrophila_ATCC_7966_NEBC4375|length 10|copies 1
CTTATTCTCG
>2010921|reference Aeromonas_hydrophila_ATCC_7966_NEBC4375|length 32|copies 7
CTTCAGCCTGCCCGCCGGCTGGCAGATTGCCG
>2010921|reference Aeromonas_hydrophila_ATCC_7966_NEBC4375|length 33|copies 1
CTTCAGCCTGCCCGCCGGCTGGCAGATTGCCGG
>2010921|reference Aeromonas_hydrophila_ATCC_7966_NEBC4375|length 10|copies 1
CTTCCCAGCC
>2010921|reference Aeromonas_hydrophila_ATCC_7966_NEBC4375|length 8|copies 1
CTTCCTGC
>2010921|reference Aeromonas_hydrophila_ATCC_7966_NEBC4375|length 13|copies 1
CTTCGCCGAGGTA
>2010921|reference Aeromonas_hydrophila_ATCC_7966_NEBC4375|length 12|copies 1
CTTCGTCAAAGC
>2010921|reference Aeromonas_hydrophila_ATCC_7966_NEBC4375|length 8|copies 1
CTTCTATG
>2010921|reference Aeromonas_hydrophila_ATCC_7966_NEBC4375|length 41|copies 1
CTTCTCGCCGCTCGCCTCTTCCACCGGCAGGCCGCTGATGG
>2010921|reference Aeromonas_hydrophila_ATCC_7966_NEBC4375|length 17|copies 1
CTTGAAGGAGTGGACCG
>2010921|reference Aeromonas_hydrophila_ATCC_7966_NEBC4375|length 13|copies 1
CTTGACAGGGCAT
>2010921|reference Aeromonas_hydrophila_ATCC_7966_NEBC4375|length 9|copies 1
CTTGACTAG
>2010921|reference Aeromonas_hydrophila_ATCC_7966_NEBC4375|length 8|copies 1
CTTGAGCT
>2010921|reference Aeromonas_hydrophila_ATCC_7966_NEBC4375|length 13|copies 1
CTTGAGCTCGGAA
>2010921|reference Aeromonas_hydrophila_ATCC_7966_NEBC4375|length 10|copies 1
CTTGCAGTCA
>2010921|reference Aeromonas_hydrophila_ATCC_7966_NEBC4375|length 8|copies 5
CTTGCCAG
>2010921|reference Aeromonas_hydrophila_ATCC_7966_NEBC4375|length 10|copies 1
CTTGCCAGAT
>2010921|reference Aeromonas_hydrophila_ATCC_7966_NEBC4375|length 10|copies 2
CTTGCCAGGA
>2010921|reference Aeromonas_hydrophila_ATCC_7966_NEBC4375|length 11|copies 1
CTTGCCAGGAT
>2010921|reference Aeromonas_hydrophila_ATCC_7966_NEBC4375|length 11|copies 1
CTTGCCAGGGC
>2010921|reference Aeromonas_hydrophila_ATCC_7966_NEBC4375|length 9|copies 1
CTTGCCAGT
>2010921|reference Aeromonas_hydrophila_ATCC_7966_NEBC4375|length 8|copies 1
CTTGCCGA
>2010921|reference Aeromonas_hydrophila_ATCC_7966_NEBC4375|length 8|copies 1
CTTGCCTT
>2010921|reference Aeromonas_hydrophila_ATCC_7966_NEBC4375|length 10|copies 1
CTTGCTACTT
>2010921|reference Aeromonas_hydrophila_ATCC_7966_NEBC4375|length 8|copies 1
CTTGCTCG
>2010921|reference Aeromonas_hydrophila_ATCC_7966_NEBC4375|length 9|copies 1
CTTGGCAAA
>2010921|reference Aeromonas_hydrophila_ATCC_7966_NEBC4375|length 12|copies 1
CTTGTCCAGATC
>2010921|reference Aeromonas_hydrophila_ATCC_7966_NEBC4375|length 14|copies 1
CTTGTCGGGCTGGG
>2010921|reference Aeromonas_hydrophila_ATCC_7966_NEBC4375|length 14|copies 1
CTTTGGGACCTTAG
>2010921|reference Aeromonas_hydrophila_ATCC_7966_NEBC4375|length 15|copies 1
CTTTGGGACCTTAGC
>2010921|reference Aeromonas_hydrophila_ATCC_7966_NEBC4375|length 32|copies 28
CTTTGGGACCTTAGCCGGCGGTCTGGGTTGTT
>2010921|reference Aeromonas_hydrophila_ATCC_7966_NEBC4375|length 32|copies 9
GAACAGCCGGGTCGCCGGCTTCGTGGCGGCGG
>2010921|reference Aeromonas_hydrophila_ATCC_7966_NEBC4375|length 55|copies 1
GAACGGGATTGACTCGAAATCAATTGTGGCAGCAATGCCACCCAGGGTTCGAATC
>2010921|reference Aeromonas_hydrophila_ATCC_7966_NEBC4375|length 34|copies 1
GAATACCGTGTTTTTCCATGATGAACTGAGCCTG
>2010921|reference Aeromonas_hydrophila_ATCC_7966_NEBC4375|length 46|copies 1
GAATCGAACTGGTGACCTACTGATTACAAGTCAGTTGCTCTACCTA
>2010921|reference Aeromonas_hydrophila_ATCC_7966_NEBC4375|length 10|copies 1
GAATCTTTTT
>2010921|reference Aeromonas_hydrophila_ATCC_7966_NEBC4375|length 38|copies 1
GACAACGTCATCATCGACAACCAGTGCCAGATCGCCCA
>2010921|reference Aeromonas_hydrophila_ATCC_7966_NEBC4375|length 9|copies 1
GACAAGCCA
>2010921|reference Aeromonas_hydrophila_ATCC_7966_NEBC4375|length 8|copies 1
GACAGGGG
>2010921|reference Aeromonas_hydrophila_ATCC_7966_NEBC4375|length 32|copies 4
GACATCCACCCGAGCCGGCTCAAGGACTACCC
>2010921|reference Aeromonas_hydrophila_ATCC_7966_NEBC4375|length 8|copies 1
GACCCACC
>2010921|reference Aeromonas_hydrophila_ATCC_7966_NEBC4375|length 8|copies 1
GACCCGCG
>2010921|reference Aeromonas_hydrophila_ATCC_7966_NEBC4375|length 11|copies 1
GACCGTACTGG
>2010921|reference Aeromonas_hydrophila_ATCC_7966_NEBC4375|length 55|copies 1
GACGCCGTTCTTGGCCAGGGACTGGTGGCAGTGCATGCCGGAGCCGTTGTCACCG
>2010921|reference Aeromonas_hydrophila_ATCC_7966_NEBC4375|length 10|copies 1
GACGTGGACG
>2010921|reference Aeromonas_hydrophila_ATCC_7966_NEBC4375|length 8|copies 1
GACTCACG
>2010921|reference Aeromonas_hydrophila_ATCC_7966_NEBC4375|length 10|copies 1
GACTGCCAGG
>2010921|reference Aeromonas_hydrophila_ATCC_7966_NEBC4375|length 8|copies 1
GACTGTCA
>2010921|reference Aeromonas_hydrophila_ATCC_7966_NEBC4375|length 49|copies 1
GACTTGCCTTCAAACTCGGTACCCGGCACCAGGTTGTTCAGGTTGACCA
>2010921|reference Aeromonas_hydrophila_ATCC_7966_NEBC4375|length 33|copies 1
GAGAAGAACACGCTGCCGGCGACCAGCAGCATC
>2010921|reference Aeromonas_hydrophila_ATCC_7966_NEBC4375|length 31|copies 1
GAGAAGAGCAGCGCCGGCCGGAGTTTGCCCT
>2010921|reference Aeromonas_hydrophila_ATCC_7966_NEBC4375|length 13|copies 1
GAGCAGCCAGCCA
>2010921|reference Aeromonas_hydrophila_ATCC_7966_NEBC4375|length 12|copies 1
GAGCCCCGCCTG
>2010921|reference Aeromonas_hydrophila_ATCC_7966_NEBC4375|length 12|copies 1
GAGCCGTTGCAG
>2010921|reference Aeromonas_hydrophila_ATCC_7966_NEBC4375|length 32|copies 3
GAGCGTGCGCTGCGCCGGCATCATAGGCCTGT
>2010921|reference Aeromonas_hydrophila_ATCC_7966_NEBC4375|length 44|copies 1
GAGCTGCTCTCCACCTTCGACAGCGATCTCGGCGAGGTGGCGCT
>2010921|reference Aeromonas_hydrophila_ATCC_7966_NEBC4375|length 23|copies 1
GAGCTGGATGCCATCGCCGCCGT
>2010921|reference Aeromonas_hydrophila_ATCC_7966_NEBC4375|length 48|copies 1
GAGGCAGCAGTGGGGAATATTGCACAATGGGGGAAACCCTGATGCAGC
>2010921|reference Aeromonas_hydrophila_ATCC_7966_NEBC4375|length 45|copies 1
GAGGCGGTGAGTATTCAAACATAAATGTCTCGCATCAGAAGGTGG
>2010921|reference Aeromonas_hydrophila_ATCC_7966_NEBC4375|length 40|copies 2
GAGTGAACGAACCTCTGGTGTTCGGGTTGTCACGCCAGTG
>2010921|reference Aeromonas_hydrophila_ATCC_7966_NEBC4375|length 11|copies 1
GATACCTGGCA
>2010921|reference Aeromonas_hydrophila_ATCC_7966_NEBC4375|length 32|copies 2
GATCATCTCCTTCGCCGGCGGTCTGCCCAATC
>2010921|reference Aeromonas_hydrophila_ATCC_7966_NEBC4375|length 33|copies 2
GATCATCTCCTTCGCCGGCGGTCTGCCCAATCC
>2010921|reference Aeromonas_hydrophila_ATCC_7966_NEBC4375|length 8|copies 1
GATCATGG
>2010921|reference Aeromonas_hydrophila_ATCC_7966_NEBC4375|length 13|copies 1
GATCCTGGTCAGA
>2010921|reference Aeromonas_hydrophila_ATCC_7966_NEBC4375|length 12|copies 7
GATCCTTGGCAG
>2010921|reference Aeromonas_hydrophila_ATCC_7966_NEBC4375|length 13|copies 1
GATCCTTGGCAGC
>2010921|reference Aeromonas_hydrophila_ATCC_7966_NEBC4375|length 12|copies 1
GATCTGGCAGCG
>2010921|reference Aeromonas_hydrophila_ATCC_7966_NEBC4375|length 58|copies 1
GATCTTGCCCACCAGATCGTTGTAGAGGTTGCCCCAGGCGTGCAGGCCGTCGGTGCCA
>2010921|reference Aeromonas_hydrophila_ATCC_7966_NEBC4375|length 8|copies 2
GATCTTTT
>2010921|reference Aeromonas_hydrophila_ATCC_7966_NEBC4375|length 10|copies 1
GATCTTTTCG
>2010921|reference Aeromonas_hydrophila_ATCC_7966_NEBC4375|length 9|copies 1
GATCTTTTT
>2010921|reference Aeromonas_hydrophila_ATCC_7966_NEBC4375|length 10|copies 1
GATCTTTTTC
>2010921|reference Aeromonas_hydrophila_ATCC_7966_NEBC4375|length 10|copies 1
GATCTTTTTT
>2010921|reference Aeromonas_hydrophila_ATCC_7966_NEBC4375|length 14|copies 1
GATGATGCGCGCCG
>2010921|reference Aeromonas_hydrophila_ATCC_7966_NEBC4375|length 15|copies 1
GATGATGCTCATCAG
>2010921|reference Aeromonas_hydrophila_ATCC_7966_NEBC4375|length 10|copies 1
GATGCAGCTT
>2010921|reference Aeromonas_hydrophila_ATCC_7966_NEBC4375|length 13|copies 1
GATGCCTCGGCAG
>2010921|reference Aeromonas_hydrophila_ATCC_7966_NEBC4375|length 13|copies 1
GATGCCTGGTCAG
>2010921|reference Aeromonas_hydrophila_ATCC_7966_NEBC4375|length 9|copies 1
GATGCTGAG
>2010921|reference Aeromonas_hydrophila_ATCC_7966_NEBC4375|length 32|copies 2
GATGCTGGAGAGCGCCGGCGCCGTGGTGGGGG
>2010921|reference Aeromonas_hydrophila_ATCC_7966_NEBC4375|length 8|copies 1
GATGGACA
>2010921|reference Aeromonas_hydrophila_ATCC_7966_NEBC4375|length 11|copies 1
GATGGCGAGAG
>2010921|reference Aeromonas_hydrophila_ATCC_7966_NEBC4375|length 35|copies 1
GATGGTGGAGGCCAACTCCAGCCATTATCAGACCG
>2010921|reference Aeromonas_hydrophila_ATCC_7966_NEBC4375|length 9|copies 1
GATTCCAGT
>2010921|reference Aeromonas_hydrophila_ATCC_7966_NEBC4375|length 10|copies 1
GATTCTTTTT
>2010921|reference Aeromonas_hydrophila_ATCC_7966_NEBC4375|length 44|copies 1
GCAACCGAACACCACGCCGCCGATGATGACGTTGTGGAAGTGGG
>2010921|reference Aeromonas_hydrophila_ATCC_7966_NEBC4375|length 33|copies 1
GCAAGCACATCGCTGCCGGCGCCAAGAAAGTCG
>2010921|reference Aeromonas_hydrophila_ATCC_7966_NEBC4375|length 11|copies 1
GCAATATCCAT
>2010921|reference Aeromonas_hydrophila_ATCC_7966_NEBC4375|length 13|copies 1
GCACAGGGTGAGA
>2010921|reference Aeromonas_hydrophila_ATCC_7966_NEBC4375|length 15|copies 1
GCACCAGCACCTTGA
>2010921|reference Aeromonas_hydrophila_ATCC_7966_NEBC4375|length 45|copies 1
GCACCCAGAAGGCCCCGGTATAGAGGCCGGTCACGAAGAAGATGC
>2010921|reference Aeromonas_hydrophila_ATCC_7966_NEBC4375|length 15|copies 1
GCACCGACGGCGGCG
>2010921|reference Aeromonas_hydrophila_ATCC_7966_NEBC4375|length 9|copies 1
GCACCGACT
>2010921|reference Aeromonas_hydrophila_ATCC_7966_NEBC4375|length 12|copies 1
GCACCGGCGAGC
>2010921|reference Aeromonas_hydrophila_ATCC_7966_NEBC4375|length 15|copies 1
GCACCTGGCCCACCT
>2010921|reference Aeromonas_hydrophila_ATCC_7966_NEBC4375|length 8|copies 1
GCACGCAG
>2010921|reference Aeromonas_hydrophila_ATCC_7966_NEBC4375|length 32|copies 8
GCACGCTTCCAGCGCCGGCACGTTGCTTTTCA
>2010921|reference Aeromonas_hydrophila_ATCC_7966_NEBC4375|length 27|copies 1
GCACTCATGCCGGCGGCTTCGCCACCG
>2010921|reference Aeromonas_hydrophila_ATCC_7966_NEBC4375|length 9|copies 1
GCACTTCGC
>2010921|reference Aeromonas_hydrophila_ATCC_7966_NEBC4375|length 42|copies 1
GCAGCACCCGGTTGATGCGGCCCACCAGCATGATGAGGCCGG
>2010921|reference Aeromonas_hydrophila_ATCC_7966_NEBC4375|length 13|copies 1
GCAGCCCCAGCCC
>2010921|reference Aeromonas_hydrophila_ATCC_7966_NEBC4375|length 33|copies 7
GCAGGGTCTGGTAGCCGGCGGGCCGGGTCACCG
>2010921|reference Aeromonas_hydrophila_ATCC_7966_NEBC4375|length 8|copies 1
GCAGTACT
>2010921|reference Aeromonas_hydrophila_ATCC_7966_NEBC4375|length 32|copies 3
GCATCGCCATCAAGCCGGCTGGCAACAAGATG
>2010921|reference Aeromonas_hydrophila_ATCC_7966_NEBC4375|length 9|copies 1
GCATGACCA
>2010921|reference Aeromonas_hydrophila_ATCC_7966_NEBC4375|length 15|copies 1
GCATGGACGAGTACG
>2010921|reference Aeromonas_hydrophila_ATCC_7966_NEBC4375|length 9|copies 1
GCCACAGCG
>2010921|reference Aeromonas_hydrophila_ATCC_7966_NEBC4375|length 31|copies 1
GCCACCGTGATCGCCGGCATGGAGGCCATGG
>2010921|reference Aeromonas_hydrophila_ATCC_7966_NEBC4375|length 15|copies 1
GCCACCTTGTCGAGC
>2010921|reference Aeromonas_hydrophila_ATCC_7966_NEBC4375|length 48|copies 1
GCCACGGCGGGGTGATCCACCAGCCGCTGCTCTATGGTCTCGGGCTGG
>2010921|reference Aeromonas_hydrophila_ATCC_7966_NEBC4375|length 32|copies 6
GCCAGAGCTTCAAGCCGGCGATGCGCCCGAGT
>2010921|reference Aeromonas_hydrophila_ATCC_7966_NEBC4375|length 14|copies 1
GCCAGATTGAGCTG
>2010921|reference Aeromonas_hydrophila_ATCC_7966_NEBC4375|length 9|copies 1
GCCAGGATC
>2010921|reference Aeromonas_hydrophila_ATCC_7966_NEBC4375|length 11|copies 1
GCCAGGCTGTG
>2010921|reference Aeromonas_hydrophila_ATCC_7966_NEBC4375|length 43|copies 1
GCCATGGAGGTGTACTGGGCCTTGGTCAGCGGGAACATGATGC
>2010921|reference Aeromonas_hydrophila_ATCC_7966_NEBC4375|length 9|copies 1
GCCATGGCC
>2010921|reference Aeromonas_hydrophila_ATCC_7966_NEBC4375|length 9|copies 1
GCCCCACCC
>2010921|reference Aeromonas_hydrophila_ATCC_7966_NEBC4375|length 13|copies 1
GCCCCCATGCCGA
>2010921|reference Aeromonas_hydrophila_ATCC_7966_NEBC4375|length 23|copies 1
GCCCGCATCAAGCTCAACCAGCA
>2010921|reference Aeromonas_hydrophila_ATCC_7966_NEBC4375|length 10|copies 1
GCCCGCGCAG
>2010921|reference Aeromonas_hydrophila_ATCC_7966_NEBC4375|length 11|copies 1
GCCCTGGCACG
>2010921|reference Aeromonas_hydrophila_ATCC_7966_NEBC4375|length 47|copies 2
GCCGACATCGGCAGCGCCAACCTCAAGGCGGTGCACTTCACCGTGGG
>2010921|reference Aeromonas_hydrophila_ATCC_7966_NEBC4375|length 42|copies 1
GCCGCCGCGACCACGTCCCAGCTCTTCACCCGGGATGGGCAG
>2010921|reference Aeromonas_hydrophila_ATCC_7966_NEBC4375|length 23|copies 1
GCCGCCGGCGACGCAGAAGGGGA
>2010921|reference Aeromonas_hydrophila_ATCC_7966_NEBC4375|length 15|copies 1
GCCGCTGCCCAGCTC
>2010921|reference Aeromonas_hydrophila_ATCC_7966_NEBC4375|length 36|copies 4
GCCGCTTCTTGAGCACGGCGATGCCGACATCGAACG
>2010921|reference Aeromonas_hydrophila_ATCC_7966_NEBC4375|length 19|copies 1
GCCGGCCAGCAGCAGATCG
>2010921|reference Aeromonas_hydrophila_ATCC_7966_NEBC4375|length 19|copies 1
GCCGGCGCGGATCAGCGCC
>2010921|reference Aeromonas_hydrophila_ATCC_7966_NEBC4375|length 12|copies 1
GCCGGGCAGGGA
>2010921|reference Aeromonas_hydrophila_ATCC_7966_NEBC4375|length 8|copies 1
GCCGGTCG
>2010921|reference Aeromonas_hydrophila_ATCC_7966_NEBC4375|length 11|copies 1
GCCGGTTCGGC
>2010921|reference Aeromonas_hydrophila_ATCC_7966_NEBC4375|length 10|copies 1
GCCGTGCCAG
>2010921|reference Aeromonas_hydrophila_ATCC_7966_NEBC4375|length 43|copies 1
GCCTCGAAGCCGAGCTGGAAGGTCGCAGCGTGGGCGAGGCGTT
>2010921|reference Aeromonas_hydrophila_ATCC_7966_NEBC4375|length 10|copies 1
GCCTCGCCAG
>2010921|reference Aeromonas_hydrophila_ATCC_7966_NEBC4375|length 9|copies 1
GCCTCGCGC
>2010921|reference Aeromonas_hydrophila_ATCC_7966_NEBC4375|length 32|copies 6
GCCTCTTCCCGCAGCCGGCTGCCACCGCAGCT
>2010921|reference Aeromonas_hydrophila_ATCC_7966_NEBC4375|length 33|copies 5
GCCTCTTCGGTCTGGCCGGCCTGCTCCTCGCCG
>2010921|reference Aeromonas_hydrophila_ATCC_7966_NEBC4375|length 14|copies 1
GCCTGATCCAGCAG
>2010921|reference Aeromonas_hydrophila_ATCC_7966_NEBC4375|length 8|copies 1
GCCTGCCA
>2010921|reference Aeromonas_hydrophila_ATCC_7966_NEBC4375|length 13|copies 1
GCCTGCCAGATCG
>2010921|reference Aeromonas_hydrophila_ATCC_7966_NEBC4375|length 12|copies 1
GCCTGGCCGATC
>2010921|reference Aeromonas_hydrophila_ATCC_7966_NEBC4375|length 12|copies 1
GCCTGTCCACCG
>2010921|reference Aeromonas_hydrophila_ATCC_7966_NEBC4375|length 33|copies 1
GCCTTCCAGGGCCTGCCGGCGCGGATCTGCTGG
>2010921|reference Aeromonas_hydrophila_ATCC_7966_NEBC4375|length 12|copies 1
GCCTTGCCGAGC
>2010921|reference Aeromonas_hydrophila_ATCC_7966_NEBC4375|length 32|copies 1
GCCTTGGCCCCCGCATCCGCCTCGCCGAAGCG
>2010921|reference Aeromonas_hydrophila_ATCC_7966_NEBC4375|length 13|copies 1
GCGAACTGCTCAG
>2010921|reference Aeromonas_hydrophila_ATCC_7966_NEBC4375|length 26|copies 1
GCGAATGGCCTGGCGCTTGTCGTGGG
>2010921|reference Aeromonas_hydrophila_ATCC_7966_NEBC4375|length 10|copies 1
GCGACGCCGA
>2010921|reference Aeromonas_hydrophila_ATCC_7966_NEBC4375|length 10|copies 1
GCGATCAAAG
>2010921|reference Aeromonas_hydrophila_ATCC_7966_NEBC4375|length 33|copies 1
GCGATGAGGTGGCCGCCGGCCGCGCCATCATCC
>2010921|reference Aeromonas_hydrophila_ATCC_7966_NEBC4375|length 15|copies 1
GCGCAGCAGGCGGTA
>2010921|reference Aeromonas_hydrophila_ATCC_7966_NEBC4375|length 8|copies 1
GCGCAGCC
>2010921|reference Aeromonas_hydrophila_ATCC_7966_NEBC4375|length 56|copies 1
GCGCAGGGCCTTGCAGGCCTGGGCGCCGGAGTAGTCGAATTCGCAGGCCTGACCGA
>2010921|reference Aeromonas_hydrophila_ATCC_7966_NEBC4375|length 12|copies 1
GCGCAGTGACGG
>2010921|reference Aeromonas_hydrophila_ATCC_7966_NEBC4375|length 32|copies 2
GCGCCAGCTGCTGGCCGGCCAGGAGAACAGCT
>2010921|reference Aeromonas_hydrophila_ATCC_7966_NEBC4375|length 8|copies 1
GCGCCGAG
>2010921|reference Aeromonas_hydrophila_ATCC_7966_NEBC4375|length 49|copies 1
GCGCCGAGGGGAGCCGGAAGCCGTACTCCACCAGGGTCTCCTTGCGGGA
>2010921|reference Aeromonas_hydrophila_ATCC_7966_NEBC4375|length 15|copies 1
GCGCCGCCGGTGCCA
>2010921|reference Aeromonas_hydrophila_ATCC_7966_NEBC4375|length 12|copies 1
GCGCGATCATGA
>2010921|reference Aeromonas_hydrophila_ATCC_7966_NEBC4375|length 10|copies 1
GCGCGCCGCC
>2010921|reference Aeromonas_hydrophila_ATCC_7966_NEBC4375|length 9|copies 1
GCGGCAATG
>2010921|reference Aeromonas_hydrophila_ATCC_7966_NEBC4375|length 8|copies 1
GCGGCCAT
>2010921|reference Aeromonas_hydrophila_ATCC_7966_NEBC4375|length 12|copies 1
GCGGCCCTCACG
>2010921|reference Aeromonas_hydrophila_ATCC_7966_NEBC4375|length 15|copies 1
GCGGCGAGATGGACA
>2010921|reference Aeromonas_hydrophila_ATCC_7966_NEBC4375|length 14|copies 1
GCGGCGATCTCGGC
>2010921|reference Aeromonas_hydrophila_ATCC_7966_NEBC4375|length 13|copies 1
GCGGCGGCCACCG
>2010921|reference Aeromonas_hydrophila_ATCC_7966_NEBC4375|length 12|copies 1
GCGGGCGGAACG
>2010921|reference Aeromonas_hydrophila_ATCC_7966_NEBC4375|length 10|copies 1
GCGGTCGCCC
>2010921|reference Aeromonas_hydrophila_ATCC_7966_NEBC4375|length 35|copies 1
GCGGTGACGTTGCGGCTCGGCATCAGGTTTTTCAG
>2010921|reference Aeromonas_hydrophila_ATCC_7966_NEBC4375|length 10|copies 1
GCGTGCACCG
>2010921|reference Aeromonas_hydrophila_ATCC_7966_NEBC4375|length 12|copies 1
GCTAGCAGGCGG
>2010921|reference Aeromonas_hydrophila_ATCC_7966_NEBC4375|length 46|copies 2
GCTCAACCAGGTGATCCCGGGCTGGACCGAAGGCGTGCAGCTGATG
>2010921|reference Aeromonas_hydrophila_ATCC_7966_NEBC4375|length 34|copies 1
GCTCAGATTGAACGCTGGCGGCAGGCCTAACACA
>2010921|reference Aeromonas_hydrophila_ATCC_7966_NEBC4375|length 51|copies 2
GCTCGAGGGAGAGATCGTCGATGCTGCCGAGCACCAGATACTGGCTGTCGG
>2010921|reference Aeromonas_hydrophila_ATCC_7966_NEBC4375|length 13|copies 1
GCTCGCCAGCTCG
>2010921|reference Aeromonas_hydrophila_ATCC_7966_NEBC4375|length 12|copies 1
GCTCGCCCAGCT
>2010921|reference Aeromonas_hydrophila_ATCC_7966_NEBC4375|length 8|copies 1
GCTCGCTG
>2010921|reference Aeromonas_hydrophila_ATCC_7966_NEBC4375|length 11|copies 1
GCTCGCTGGCG
>2010921|reference Aeromonas_hydrophila_ATCC_7966_NEBC4375|length 13|copies 1
GCTCGGGCGACAG
>2010921|reference Aeromonas_hydrophila_ATCC_7966_NEBC4375|length 9|copies 1
GCTCGGTCT
>2010921|reference Aeromonas_hydrophila_ATCC_7966_NEBC4375|length 8|copies 1
GCTCTGTA
>2010921|reference Aeromonas_hydrophila_ATCC_7966_NEBC4375|length 43|copies 1
GCTCTTTCTTGATGATCTCGCGCACCACTTCCCAGGTGATGGG
>2010921|reference Aeromonas_hydrophila_ATCC_7966_NEBC4375|length 32|copies 2
GCTGACCGGCCGCGCCGGCAACGCGGTGCGCG
>2010921|reference Aeromonas_hydrophila_ATCC_7966_NEBC4375|length 33|copies 1
GCTGACCGGCCGCGCCGGCAACGCGGTGCGCGG
>2010921|reference Aeromonas_hydrophila_ATCC_7966_NEBC4375|length 10|copies 1
GCTGACGACT
>2010921|reference Aeromonas_hydrophila_ATCC_7966_NEBC4375|length 24|copies 1
GCTGATGGTGCATGCCGGCAGCGG
>2010921|reference Aeromonas_hydrophila_ATCC_7966_NEBC4375|length 8|copies 1
GCTGCAGG
>2010921|reference Aeromonas_hydrophila_ATCC_7966_NEBC4375|length 15|copies 1
GCTGCCACCGCCGCC
>2010921|reference Aeromonas_hydrophila_ATCC_7966_NEBC4375|length 12|copies 1
GCTGCCAGATCT
>2010921|reference Aeromonas_hydrophila_ATCC_7966_NEBC4375|length 13|copies 1
GCTGCCAGCCGAA
>2010921|reference Aeromonas_hydrophila_ATCC_7966_NEBC4375|length 12|copies 1
GCTGCCAGGATC
>2010921|reference Aeromonas_hydrophila_ATCC_7966_NEBC4375|length 13|copies 1
GCTGCCCAGCCGC
>2010921|reference Aeromonas_hydrophila_ATCC_7966_NEBC4375|length 10|copies 1
GCTGCCTGCT
>2010921|reference Aeromonas_hydrophila_ATCC_7966_NEBC4375|length 10|copies 1
GCTGCTCCAG
>2010921|reference Aeromonas_hydrophila_ATCC_7966_NEBC4375|length 9|copies 1
GCTGCTGAG
>2010921|reference Aeromonas_hydrophila_ATCC_7966_NEBC4375|length 32|copies 2
GCTGCTGGTCTATGCCGGCGCCGCCCAGCTCT
>2010921|reference Aeromonas_hydrophila_ATCC_7966_NEBC4375|length 13|copies 1
GCTGCTGTTCTCC
>2010921|reference Aeromonas_hydrophila_ATCC_7966_NEBC4375|length 37|copies 1
GCTGGCAGTCGTCACAGCCATAGATGCGGTTGCCCAT
>2010921|reference Aeromonas_hydrophila_ATCC_7966_NEBC4375|length 16|copies 1
GCTGGCCCAGATGCCG
>2010921|reference Aeromonas_hydrophila_ATCC_7966_NEBC4375|length 10|copies 1
GCTGGCGCAA
>2010921|reference Aeromonas_hydrophila_ATCC_7966_NEBC4375|length 8|copies 1
GCTGGGCG
>2010921|reference Aeromonas_hydrophila_ATCC_7966_NEBC4375|length 9|copies 1
GCTGTCATA
>2010921|reference Aeromonas_hydrophila_ATCC_7966_NEBC4375|length 12|copies 1
GCTGTTCAGTCA
>2010921|reference Aeromonas_hydrophila_ATCC_7966_NEBC4375|length 9|copies 1
GCTGTTCCA
>2010921|reference Aeromonas_hydrophila_ATCC_7966_NEBC4375|length 27|copies 1
GCTTCCAGGCCGGCCTCGAGACGGTGC
>2010921|reference Aeromonas_hydrophila_ATCC_7966_NEBC4375|length 12|copies 1
GCTTCGACGACT
>2010921|reference Aeromonas_hydrophila_ATCC_7966_NEBC4375|length 32|copies 9
GCTTGCGCAGCAGGCCGGCGCCCATGGCGCTG
>2010921|reference Aeromonas_hydrophila_ATCC_7966_NEBC4375|length 32|copies 53
GCTTGCTACTTTTGCCGGCGAGCGGCGGACGG
>2010921|reference Aeromonas_hydrophila_ATCC_7966_NEBC4375|length 33|copies 1
GCTTGCTACTTTTGCCGGCGAGCGGCGGACGGG
>2010921|reference Aeromonas_hydrophila_ATCC_7966_NEBC4375|length 31|copies 1
GCTTGGCGCTTGGCCGGCTGACCAACCAGGA
>2010921|reference Aeromonas_hydrophila_ATCC_7966_NEBC4375|length 12|copies 1
GCTTGGTCGAGT
>2010921|reference Aeromonas_hydrophila_ATCC_7966_NEBC4375|length 41|copies 1
GGAAGAGGTGAAAGACGCCTTCGATGACGCCATCTCCGCCC
>2010921|reference Aeromonas_hydrophila_ATCC_7966_NEBC4375|length 33|copies 1
GGACATCGTCTTCGCCGGCGGCGGCGAGGAGCT
>2010921|reference Aeromonas_hydrophila_ATCC_7966_NEBC4375|length 40|copies 1
GGACGAGATGAAGTACGACATGGGCGGCGCCGCCTCCGTG
>2010921|reference Aeromonas_hydrophila_ATCC_7966_NEBC4375|length 9|copies 1
GGAGACCAC
>2010921|reference Aeromonas_hydrophila_ATCC_7966_NEBC4375|length 10|copies 1
GGAGCAGGGT
>2010921|reference Aeromonas_hydrophila_ATCC_7966_NEBC4375|length 13|copies 1
GGAGCTCAGGCAG
>2010921|reference Aeromonas_hydrophila_ATCC_7966_NEBC4375|length 8|copies 1
GGAGGAGA
>2010921|reference Aeromonas_hydrophila_ATCC_7966_NEBC4375|length 32|copies 2
GGAGGCCATGGAAGCCGGCTCCGTCTGGTGGG
>2010921|reference Aeromonas_hydrophila_ATCC_7966_NEBC4375|length 9|copies 1
GGATCTTGC
>2010921|reference Aeromonas_hydrophila_ATCC_7966_NEBC4375|length 8|copies 1
GGATCTTT
>2010921|reference Aeromonas_hydrophila_ATCC_7966_NEBC4375|length 8|copies 1
GGATGTCG
>2010921|reference Aeromonas_hydrophila_ATCC_7966_NEBC4375|length 47|copies 1
GGATTTCATTCGTGAATACTGCGTGGCCATCAAGGGCCCGCTGACCA
>2010921|reference Aeromonas_hydrophila_ATCC_7966_NEBC4375|length 48|copies 4
GGATTTCATTCGTGAATACTGCGTGGCCATCAAGGGCCCGCTGACCAC
>2010921|reference Aeromonas_hydrophila_ATCC_7966_NEBC4375|length 15|copies 1
GGCAAACAGCAGGGC
>2010921|reference Aeromonas_hydrophila_ATCC_7966_NEBC4375|length 16|copies 1
GGCAAAGAGGTGATGA
>2010921|reference Aeromonas_hydrophila_ATCC_7966_NEBC4375|length 9|copies 1
GGCACATAC
>2010921|reference Aeromonas_hydrophila_ATCC_7966_NEBC4375|length 40|copies 1
GGCACCAGCGGCGATGCCAGCCTGCTCGGCAGCCGCGCCG
>2010921|reference Aeromonas_hydrophila_ATCC_7966_NEBC4375|length 32|copies 1
GGCACCGAGCCAGGCCGGCAGCATCAGCCGGT
>2010921|reference Aeromonas_hydrophila_ATCC_7966_NEBC4375|length 16|copies 1
GGCACCGATGGCGGCG
>2010921|reference Aeromonas_hydrophila_ATCC_7966_NEBC4375|length 16|copies 1
GGCACCGGTCACGTCA
>2010921|reference Aeromonas_hydrophila_ATCC_7966_NEBC4375|length 13|copies 1
GGCACGCTCGCGC
>2010921|reference Aeromonas_hydrophila_ATCC_7966_NEBC4375|length 36|copies 1
GGCAGATCCCGATCAGGGAGAACCAGATCTCGGACG
>2010921|reference Aeromonas_hydrophila_ATCC_7966_NEBC4375|length 31|copies 1
GGCCAAGAGCCTGGCCGGCGGCTTCCCGCTC
>2010921|reference Aeromonas_hydrophila_ATCC_7966_NEBC4375|length 32|copies 13
GGCCAGGCGCAGGGCCGGCTCGTTGGTCATCA
>2010921|reference Aeromonas_hydrophila_ATCC_7966_NEBC4375|length 57|copies 6
GGCCAGGTTGGCCACCATCACGGTCAGCTTGCCTTCCAGATCTTCCGGGTTGTAGGC
>2010921|reference Aeromonas_hydrophila_ATCC_7966_NEBC4375|length 41|copies 1
GGCCATCATGCTGCCGATGATCAGCAGCGTCAGTGAAATCA
>2010921|reference Aeromonas_hydrophila_ATCC_7966_NEBC4375|length 32|copies 1
GGCCCTCAGCACCGCCGGCAGCTATCGCAACT
>2010921|reference Aeromonas_hydrophila_ATCC_7966_NEBC4375|length 33|copies 3
GGCCCTCAGCACCGCCGGCAGCTATCGCAACTA
>2010921|reference Aeromonas_hydrophila_ATCC_7966_NEBC4375|length 8|copies 1
GGCCGGCC
>2010921|reference Aeromonas_hydrophila_ATCC_7966_NEBC4375|length 20|copies 1
GGCCGGCGCCAGCACCGGGC
>2010921|reference Aeromonas_hydrophila_ATCC_7966_NEBC4375|length 20|copies 1
GGCCGGCTTGGCCAGCATCA
>2010921|reference Aeromonas_hydrophila_ATCC_7966_NEBC4375|length 10|copies 1
GGCCTTGCCG
>2010921|reference Aeromonas_hydrophila_ATCC_7966_NEBC4375|length 16|copies 1
GGCGATCACCACCACC
>2010921|reference Aeromonas_hydrophila_ATCC_7966_NEBC4375|length 10|copies 1
GGCGCCGCAG
>2010921|reference Aeromonas_hydrophila_ATCC_7966_NEBC4375|length 8|copies 1
GGCGGAGC
>2010921|reference Aeromonas_hydrophila_ATCC_7966_NEBC4375|length 8|copies 1
GGCGGCTT
>2010921|reference Aeromonas_hydrophila_ATCC_7966_NEBC4375|length 15|copies 1
GGCGGGCTGGCGGAT
>2010921|reference Aeromonas_hydrophila_ATCC_7966_NEBC4375|length 32|copies 1
GGCGGGCTTCCAGGCCGGCCTCGAGACGGTGC
>2010921|reference Aeromonas_hydrophila_ATCC_7966_NEBC4375|length 11|copies 1
GGCGGGGATCA
>2010921|reference Aeromonas_hydrophila_ATCC_7966_NEBC4375|length 8|copies 1
GGCGTCGC
>2010921|reference Aeromonas_hydrophila_ATCC_7966_NEBC4375|length 14|copies 1
GGCGTGGCAGCGAC
>2010921|reference Aeromonas_hydrophila_ATCC_7966_NEBC4375|length 8|copies 1
GGCTCACG
>2010921|reference Aeromonas_hydrophila_ATCC_7966_NEBC4375|length 8|copies 1
GGCTCGTC
>2010921|reference Aeromonas_hydrophila_ATCC_7966_NEBC4375|length 11|copies 1
GGCTCTGATAT
>2010921|reference Aeromonas_hydrophila_ATCC_7966_NEBC4375|length 41|copies 1
GGCTCTGGCCGACGTCGTGCTGGTACTGGCCGACACCTATG
>2010921|reference Aeromonas_hydrophila_ATCC_7966_NEBC4375|length 32|copies 3
GGCTGATTAACTAGCCGGCGCGCATTCTCTCC
>2010921|reference Aeromonas_hydrophila_ATCC_7966_NEBC4375|length 33|copies 1
GGCTGATTAACTAGCCGGCGCGCATTCTCTCCT
>2010921|reference Aeromonas_hydrophila_ATCC_7966_NEBC4375|length 23|copies 1
GGCTGCGGCCGCGCCATGCTGGC
>2010921|reference Aeromonas_hydrophila_ATCC_7966_NEBC4375|length 37|copies 1
GGCTGGACGTGCTGGTGCACGGCGAGGCCGAGCGCAA
>2010921|reference Aeromonas_hydrophila_ATCC_7966_NEBC4375|length 41|copies 1
GGCTGGAGACCAGATCCAGGCTCGGCTGCACCGAGGGCAGC
>2010921|reference Aeromonas_hydrophila_ATCC_7966_NEBC4375|length 32|copies 5
GGCTTGGCGCTTGGCCGGCTGACCAACCAGGA
>2010921|reference Aeromonas_hydrophila_ATCC_7966_NEBC4375|length 9|copies 1
GGGAGGCGG
>2010921|reference Aeromonas_hydrophila_ATCC_7966_NEBC4375|length 33|copies 1
GGGCTGATTAACTAGCCGGCGCGCATTCTCTCC
>2010921|reference Aeromonas_hydrophila_ATCC_7966_NEBC4375|length 34|copies 1
GGGCTGATTAACTAGCCGGCGCGCATTCTCTCCT
>2010921|reference Aeromonas_hydrophila_ATCC_7966_NEBC4375|length 25|copies 1
GGGGAACTTGTACTTGAGGTTGATG
>2010921|reference Aeromonas_hydrophila_ATCC_7966_NEBC4375|length 9|copies 1
GGGGACGGC
>2010921|reference Aeromonas_hydrophila_ATCC_7966_NEBC4375|length 11|copies 1
GGGGAGAGGAG
>2010921|reference Aeromonas_hydrophila_ATCC_7966_NEBC4375|length 13|copies 1
GGGGATGTCGATG
>2010921|reference Aeromonas_hydrophila_ATCC_7966_NEBC4375|length 13|copies 1
GGGGCGAGCGCAT
>2010921|reference Aeromonas_hydrophila_ATCC_7966_NEBC4375|length 10|copies 1
GGGGCGGCTT
>2010921|reference Aeromonas_hydrophila_ATCC_7966_NEBC4375|length 9|copies 1
GGGGGATCT
>2010921|reference Aeromonas_hydrophila_ATCC_7966_NEBC4375|length 13|copies 1
GGGGTACGCTTCT
>2010921|reference Aeromonas_hydrophila_ATCC_7966_NEBC4375|length 8|copies 1
GGGGTGGC
>2010921|reference Aeromonas_hydrophila_ATCC_7966_NEBC4375|length 46|copies 2
GGGTACGATGACTTGTAATCTGAAGCTTAGAGGCTTTTCCTGGAAG
>2010921|reference Aeromonas_hydrophila_ATCC_7966_NEBC4375|length 10|copies 1
GGGTCGTGGC
>2010921|reference Aeromonas_hydrophila_ATCC_7966_NEBC4375|length 10|copies 1
GGGTCTGCTG
>2010921|reference Aeromonas_hydrophila_ATCC_7966_NEBC4375|length 44|copies 1
GGGTGCAGACGGAGTTCAGGAAGTGACGGTCGTGAGAGATGATG
>2010921|reference Aeromonas_hydrophila_ATCC_7966_NEBC4375|length 10|copies 1
GGGTTGTGAC
>2010921|reference Aeromonas_hydrophila_ATCC_7966_NEBC4375|length 44|copies 1
GGTAAGCGTTCAACATGGGTACTCCTCCAGCATGCGTTCAACGG
>2010921|reference Aeromonas_hydrophila_ATCC_7966_NEBC4375|length 43|copies 1
GGTAATGGTGGAGGGCAGGTCGGTATCAAAATCGACCGGCGCG
>2010921|reference Aeromonas_hydrophila_ATCC_7966_NEBC4375|length 15|copies 1
GGTATAGAGGATGCC
>2010921|reference Aeromonas_hydrophila_ATCC_7966_NEBC4375|length 35|copies 1
GGTATCGGCGTCATCTCCAGTATCGGCAACAACAA
>2010921|reference Aeromonas_hydrophila_ATCC_7966_NEBC4375|length 48|copies 1
GGTCATCCTCTGGCATCTGTGGCTCTCGCCCCACCCGGATCTCAACCC
>2010921|reference Aeromonas_hydrophila_ATCC_7966_NEBC4375|length 8|copies 1
GGTCCACC
>2010921|reference Aeromonas_hydrophila_ATCC_7966_NEBC4375|length 8|copies 1
GGTCTGTC
>2010921|reference Aeromonas_hydrophila_ATCC_7966_NEBC4375|length 41|copies 6
GGTGACATGGGCTTCTGCGCCGCCAAGACCTACGATCTGGA
>2010921|reference Aeromonas_hydrophila_ATCC_7966_NEBC4375|length 13|copies 1
GGTGAGCGAGCGC
>2010921|reference Aeromonas_hydrophila_ATCC_7966_NEBC4375|length 43|copies 1
GGTGCGCACCAAGATCATCATCTTCACCATGACCGGGCTGATT
>2010921|reference Aeromonas_hydrophila_ATCC_7966_NEBC4375|length 32|copies 1
GGTGGTGCTCTGGGCCGGCTACCCCTTCTCCA
>2010921|reference Aeromonas_hydrophila_ATCC_7966_NEBC4375|length 61|copies 1
GGTTACCTTGTTACGACTTCACCCCAGTCATGAATCACACCGTGGTAAACGCCCTCCCGAA
>2010921|reference Aeromonas_hydrophila_ATCC_7966_NEBC4375|length 32|copies 6
GGTTGCTGGCAAAGCCGGCCGGGGTCATCTCG
>2010921|reference Aeromonas_hydrophila_ATCC_7966_NEBC4375|length 9|copies 1
GGTTGGTAC
>2010921|reference Aeromonas_hydrophila_ATCC_7966_NEBC4375|length 46|copies 1
GTACTCGCGATAACGCGATCGTGGCTAAGCTGTTCAATGAACTGGG
>2010921|reference Aeromonas_hydrophila_ATCC_7966_NEBC4375|length 12|copies 1
GTAGGGCCGGAG
>2010921|reference Aeromonas_hydrophila_ATCC_7966_NEBC4375|length 10|copies 1
GTAGTCCAAG
>2010921|reference Aeromonas_hydrophila_ATCC_7966_NEBC4375|length 12|copies 1
GTATCAACCCGG
>2010921|reference Aeromonas_hydrophila_ATCC_7966_NEBC4375|length 32|copies 1
GTATCGCCAGCAGGCCGGCATCACGGGCCCGC
>2010921|reference Aeromonas_hydrophila_ATCC_7966_NEBC4375|length 32|copies 10
GTATTGCAGGGCGGCCGGCAGCATTTCGGTCG
>2010921|reference Aeromonas_hydrophila_ATCC_7966_NEBC4375|length 33|copies 1
GTATTGCAGGGCGGCCGGCAGCATTTCGGTCGG
>2010921|reference Aeromonas_hydrophila_ATCC_7966_NEBC4375|length 11|copies 1
GTCAAAAAGAT
>2010921|reference Aeromonas_hydrophila_ATCC_7966_NEBC4375|length 13|copies 1
GTCAGCTGGAAGG
>2010921|reference Aeromonas_hydrophila_ATCC_7966_NEBC4375|length 11|copies 1
GTCCCGTGCCC
>2010921|reference Aeromonas_hydrophila_ATCC_7966_NEBC4375|length 13|copies 1
GTCGCCCTTGGGC
>2010921|reference Aeromonas_hydrophila_ATCC_7966_NEBC4375|length 10|copies 1
GTCGCGTGCT
>2010921|reference Aeromonas_hydrophila_ATCC_7966_NEBC4375|length 39|copies 1
GTCTCACCACAACGTCGGCGGCCTGCCGGAAGAGATGAA
>2010921|reference Aeromonas_hydrophila_ATCC_7966_NEBC4375|length 9|copies 1
GTCTGCCAG
>2010921|reference Aeromonas_hydrophila_ATCC_7966_NEBC4375|length 8|copies 1
GTCTGCCG
>2010921|reference Aeromonas_hydrophila_ATCC_7966_NEBC4375|length 40|copies 2
GTGACATGGGCTTCTGCGCCGCCAAGACCTACGATCTGGA
>2010921|reference Aeromonas_hydrophila_ATCC_7966_NEBC4375|length 27|copies 1
GTGAGCGAGCTGCTCGGCATCTATGTG
>2010921|reference Aeromonas_hydrophila_ATCC_7966_NEBC4375|length 44|copies 2
GTGATCCCGCATCTTGTGGCGCATCTCGCGCACCTCGCGGGCCA
>2010921|reference Aeromonas_hydrophila_ATCC_7966_NEBC4375|length 34|copies 1
GTGATGAGCGAGCCGCCGGCAATGCGGAACGACG
>2010921|reference Aeromonas_hydrophila_ATCC_7966_NEBC4375|length 14|copies 1
GTGCACTTCGAAGA
>2010921|reference Aeromonas_hydrophila_ATCC_7966_NEBC4375|length 9|copies 1
GTGCCCGGA
>2010921|reference Aeromonas_hydrophila_ATCC_7966_NEBC4375|length 14|copies 1
GTGCCGTCGCCGTG
>2010921|reference Aeromonas_hydrophila_ATCC_7966_NEBC4375|length 42|copies 1
GTGCGCACCAAGATCATCATCTTCACCATGACCGGGCTGATT
>2010921|reference Aeromonas_hydrophila_ATCC_7966_NEBC4375|length 47|copies 2
GTGGAGATCTGCGGAATACCGTGTTTTTCCATGATGAACTGAGCCTG
>2010921|reference Aeromonas_hydrophila_ATCC_7966_NEBC4375|length 10|copies 1
GTGGATGGCC
>2010921|reference Aeromonas_hydrophila_ATCC_7966_NEBC4375|length 45|copies 3
GTGGCCGATGTTGGTCATGCAGGAACCGATGAACACCTCGTCGAT
>2010921|reference Aeromonas_hydrophila_ATCC_7966_NEBC4375|length 47|copies 1
GTGGTTCTGGTTGGAATCCACGCCGATGGCCAGCTTGCCTTCGTCCT
>2010921|reference Aeromonas_hydrophila_ATCC_7966_NEBC4375|length 45|copies 1
GTGTAGACCCGAAACCGGGTGATCTAGCCATGGGCAGGTTGAAGG
>2010921|reference Aeromonas_hydrophila_ATCC_7966_NEBC4375|length 9|copies 1
GTGTCTTTG
>2010921|reference Aeromonas_hydrophila_ATCC_7966_NEBC4375|length 9|copies 1
GTGTGCTAT
>2010921|reference Aeromonas_hydrophila_ATCC_7966_NEBC4375|length 11|copies 1
GTGTTGCCCAG
>2010921|reference Aeromonas_hydrophila_ATCC_7966_NEBC4375|length 14|copies 1
GTTCGCCAGCGCGG
>2010921|reference Aeromonas_hydrophila_ATCC_7966_NEBC4375|length 45|copies 1
GTTCGGTGCCTTGGACTTGGCCACGTTCTCCATGATGGCCGCATC
>2010921|reference Aeromonas_hydrophila_ATCC_7966_NEBC4375|length 10|copies 1
GTTGTCCACC
>2010921|reference Aeromonas_hydrophila_ATCC_7966_NEBC4375|length 13|copies 1
TAAAAGATTGCAG
>2010921|reference Aeromonas_hydrophila_ATCC_7966_NEBC4375|length 10|copies 1
TAAGGCACGA
>2010921|reference Aeromonas_hydrophila_ATCC_7966_NEBC4375|length 9|copies 1
TAAGGTCAA
>2010921|reference Aeromonas_hydrophila_ATCC_7966_NEBC4375|length 36|copies 1
TAAGTTGATATGTGTAGCGTATGCGGATGCGGCCAG
>2010921|reference Aeromonas_hydrophila_ATCC_7966_NEBC4375|length 10|copies 1
TACCCTGGAC
>2010921|reference Aeromonas_hydrophila_ATCC_7966_NEBC4375|length 10|copies 1
TACGGCGATG
>2010921|reference Aeromonas_hydrophila_ATCC_7966_NEBC4375|length 8|copies 1
TACGTGCC
>2010921|reference Aeromonas_hydrophila_ATCC_7966_NEBC4375|length 47|copies 1
TACTCCGGGGATAACAGGCTGATACCGCCCAAGAGTTCATATCGACG
>2010921|reference Aeromonas_hydrophila_ATCC_7966_NEBC4375|length 31|copies 1
TACTCCTCGATGGCCGGCAGGTTGAAGGCAT
>2010921|reference Aeromonas_hydrophila_ATCC_7966_NEBC4375|length 10|copies 1
TACTGCCGCC
>2010921|reference Aeromonas_hydrophila_ATCC_7966_NEBC4375|length 9|copies 1
TACTGCCTA
>2010921|reference Aeromonas_hydrophila_ATCC_7966_NEBC4375|length 47|copies 1
TACTGGTTCTCGACCTGGCCCCAGCTCGCCTTGACCTGCTCATCCAG
>2010921|reference Aeromonas_hydrophila_ATCC_7966_NEBC4375|length 41|copies 1
TAGAGAAAGAACAGCTGGATCAGCAGCGGCGTGTTGCGGGC
>2010921|reference Aeromonas_hydrophila_ATCC_7966_NEBC4375|length 39|copies 1
TAGGTAATCTGTCGTACCGGATGACGGCCGACGAACTGA
>2010921|reference Aeromonas_hydrophila_ATCC_7966_NEBC4375|length 27|copies 3
TAGTCGATGCCGGCGCGCAGCAGATCT
>2010921|reference Aeromonas_hydrophila_ATCC_7966_NEBC4375|length 31|copies 1
TAGTCGATGCCGGCGCGCAGCAGATCTTCCA
>2010921|reference Aeromonas_hydrophila_ATCC_7966_NEBC4375|length 8|copies 1
TAGTGCAG
>2010921|reference Aeromonas_hydrophila_ATCC_7966_NEBC4375|length 10|copies 1
TAGTGCCGTG
>2010921|reference Aeromonas_hydrophila_ATCC_7966_NEBC4375|length 11|copies 1
TAGTTCTCCAG
>2010921|reference Aeromonas_hydrophila_ATCC_7966_NEBC4375|length 37|copies 1
TATAACGATGTGACTGAATCCCCACGCAATGCGCTCA
>2010921|reference Aeromonas_hydrophila_ATCC_7966_NEBC4375|length 10|copies 1
TATATAGTGG
>2010921|reference Aeromonas_hydrophila_ATCC_7966_NEBC4375|length 10|copies 1
TATATCCGCA
>2010921|reference Aeromonas_hydrophila_ATCC_7966_NEBC4375|length 50|copies 1
TATCACCGGTCTGACCGGCTTCAGGTACGAAATGTTCGGTTTGGGCCACG
>2010921|reference Aeromonas_hydrophila_ATCC_7966_NEBC4375|length 10|copies 1
TATCCGGGCC
>2010921|reference Aeromonas_hydrophila_ATCC_7966_NEBC4375|length 13|copies 1
TATCCTTGGCCAG
>2010921|reference Aeromonas_hydrophila_ATCC_7966_NEBC4375|length 8|copies 1
TATCGTCA
>2010921|reference Aeromonas_hydrophila_ATCC_7966_NEBC4375|length 10|copies 1
TATGCTGCGG
>2010921|reference Aeromonas_hydrophila_ATCC_7966_NEBC4375|length 31|copies 2
TATTGCAGGGCGGCCGGCAGCATTTCGGTCG
>2010921|reference Aeromonas_hydrophila_ATCC_7966_NEBC4375|length 12|copies 1
TCAAGAGCACCT
>2010921|reference Aeromonas_hydrophila_ATCC_7966_NEBC4375|length 11|copies 1
TCAAGCCATCG
>2010921|reference Aeromonas_hydrophila_ATCC_7966_NEBC4375|length 15|copies 1
TCAAGCTGCTGGCGG
>2010921|reference Aeromonas_hydrophila_ATCC_7966_NEBC4375|length 33|copies 1
TCAAGGTCACCATGGCCGGCAGCCACAGCGTGC
>2010921|reference Aeromonas_hydrophila_ATCC_7966_NEBC4375|length 10|copies 1
TCAAGGTGCT
>2010921|reference Aeromonas_hydrophila_ATCC_7966_NEBC4375|length 9|copies 1
TCACATAGT
>2010921|reference Aeromonas_hydrophila_ATCC_7966_NEBC4375|length 46|copies 1
TCACCGAATCCCACATCCTGGCGGTGACCCAGGCGCTGGTGGAGTA
>2010921|reference Aeromonas_hydrophila_ATCC_7966_NEBC4375|length 9|copies 1
TCACCGAGG
>2010921|reference Aeromonas_hydrophila_ATCC_7966_NEBC4375|length 10|copies 1
TCACCTAGAG
>2010921|reference Aeromonas_hydrophila_ATCC_7966_NEBC4375|length 8|copies 1
TCACGCAA
>2010921|reference Aeromonas_hydrophila_ATCC_7966_NEBC4375|length 8|copies 1
TCACGCCG
>2010921|reference Aeromonas_hydrophila_ATCC_7966_NEBC4375|length 8|copies 1
TCACGGAG
>2010921|reference Aeromonas_hydrophila_ATCC_7966_NEBC4375|length 11|copies 1
TCACTCGCCAG
>2010921|reference Aeromonas_hydrophila_ATCC_7966_NEBC4375|length 9|copies 1
TCACTGCAG
>2010921|reference Aeromonas_hydrophila_ATCC_7966_NEBC4375|length 8|copies 1
TCACTTGC
>2010921|reference Aeromonas_hydrophila_ATCC_7966_NEBC4375|length 10|copies 1
TCAGCTGACG
>2010921|reference Aeromonas_hydrophila_ATCC_7966_NEBC4375|length 12|copies 1
TCAGGCAGGACA
>2010921|reference Aeromonas_hydrophila_ATCC_7966_NEBC4375|length 32|copies 2
TCAGGGTCGACTTGCCGGCGCCATTTTCGCCG
>2010921|reference Aeromonas_hydrophila_ATCC_7966_NEBC4375|length 47|copies 1
TCATAGTGATCCGGTGGTTCTGAATGGAAGGGCCATCGCTCAACGGA
>2010921|reference Aeromonas_hydrophila_ATCC_7966_NEBC4375|length 8|copies 1
TCATCGCC
>2010921|reference Aeromonas_hydrophila_ATCC_7966_NEBC4375|length 33|copies 9
TCATGATCTCCGCCGCCGGCTTCGCCGCCGTGA
>2010921|reference Aeromonas_hydrophila_ATCC_7966_NEBC4375|length 10|copies 1
TCATGCCAGA
>2010921|reference Aeromonas_hydrophila_ATCC_7966_NEBC4375|length 32|copies 3
TCATGCCGACGAAGCCGGCGATGGCCATCCAC
>2010921|reference Aeromonas_hydrophila_ATCC_7966_NEBC4375|length 15|copies 1
TCATGCCTTGGCACG
>2010921|reference Aeromonas_hydrophila_ATCC_7966_NEBC4375|length 12|copies 1
TCATGCTGGCAG
>2010921|reference Aeromonas_hydrophila_ATCC_7966_NEBC4375|length 10|copies 1
TCATGGCTCT
>2010921|reference Aeromonas_hydrophila_ATCC_7966_NEBC4375|length 8|copies 1
TCCACGTC
>2010921|reference Aeromonas_hydrophila_ATCC_7966_NEBC4375|length 9|copies 2
TCCAGATCA
>2010921|reference Aeromonas_hydrophila_ATCC_7966_NEBC4375|length 8|copies 1
TCCAGGAT
>2010921|reference Aeromonas_hydrophila_ATCC_7966_NEBC4375|length 10|copies 1
TCCAGGATCA
>2010921|reference Aeromonas_hydrophila_ATCC_7966_NEBC4375|length 15|copies 1
TCCAGGGTGCGCAGC
>2010921|reference Aeromonas_hydrophila_ATCC_7966_NEBC4375|length 45|copies 1
TCCATGGCGAACGCCTGCCCCATGGGGGCGTGCCAGTCCTGATCG
>2010921|reference Aeromonas_hydrophila_ATCC_7966_NEBC4375|length 13|copies 1
TCCCATCACCATG
>2010921|reference Aeromonas_hydrophila_ATCC_7966_NEBC4375|length 9|copies 1
TCCCCCCGA
>2010921|reference Aeromonas_hydrophila_ATCC_7966_NEBC4375|length 10|copies 1
TCCCCCCGAG
>2010921|reference Aeromonas_hydrophila_ATCC_7966_NEBC4375|length 40|copies 1
TCCCCGAAAGCTATTTAGGTAGCGCCTCGGACGAATACTA
>2010921|reference Aeromonas_hydrophila_ATCC_7966_NEBC4375|length 13|copies 1
TCCCCGCCTGCGC
>2010921|reference Aeromonas_hydrophila_ATCC_7966_NEBC4375|length 14|copies 1
TCCCCGCCTGCGCC
>2010921|reference Aeromonas_hydrophila_ATCC_7966_NEBC4375|length 26|copies 1
TCCCCGGCATGGGGGCCGGCGCCCTG
>2010921|reference Aeromonas_hydrophila_ATCC_7966_NEBC4375|length 33|copies 1
TCCCCGGCATGGGGGCCGGCGCCCTGGTGCTGG
>2010921|reference Aeromonas_hydrophila_ATCC_7966_NEBC4375|length 11|copies 1
TCCCCTCCGTG
>2010921|reference Aeromonas_hydrophila_ATCC_7966_NEBC4375|length 11|copies 1
TCCCGAGCAGG
>2010921|reference Aeromonas_hydrophila_ATCC_7966_NEBC4375|length 9|copies 1
TCCCGAGCG
>2010921|reference Aeromonas_hydrophila_ATCC_7966_NEBC4375|length 12|copies 1
TCCCGCCAGCAT
>2010921|reference Aeromonas_hydrophila_ATCC_7966_NEBC4375|length 10|copies 1
TCCCTCACCA
>2010921|reference Aeromonas_hydrophila_ATCC_7966_NEBC4375|length 8|copies 1
TCCCTCAG
>2010921|reference Aeromonas_hydrophila_ATCC_7966_NEBC4375|length 48|copies 1
TCCCTCGTAGTTCAGTCGGTAGAACGGCGGACTGTTAATCCGTATGTC
>2010921|reference Aeromonas_hydrophila_ATCC_7966_NEBC4375|length 8|copies 1
TCCCTGCA
>2010921|reference Aeromonas_hydrophila_ATCC_7966_NEBC4375|length 10|copies 1
TCCCTTCACG
>2010921|reference Aeromonas_hydrophila_ATCC_7966_NEBC4375|length 14|copies 1
TCCGATCCCCAGGT
>2010921|reference Aeromonas_hydrophila_ATCC_7966_NEBC4375|length 39|copies 2
TCCGATGCCGTCTCCGACTGGCCGCTGCTCAACGCCCTG
>2010921|reference Aeromonas_hydrophila_ATCC_7966_NEBC4375|length 10|copies 1
TCCGCGAATT
>2010921|reference Aeromonas_hydrophila_ATCC_7966_NEBC4375|length 12|copies 1
TCCGCGCCAGTC
>2010921|reference Aeromonas_hydrophila_ATCC_7966_NEBC4375|length 8|copies 1
TCCGTCCA
>2010921|reference Aeromonas_hydrophila_ATCC_7966_NEBC4375|length 48|copies 1
TCCGTCGCCTCGACTTCATCCCGTTCGCCATCTACCGCTTCGTGGTGG
>2010921|reference Aeromonas_hydrophila_ATCC_7966_NEBC4375|length 9|copies 1
TCCGTGCCA
>2010921|reference Aeromonas_hydrophila_ATCC_7966_NEBC4375|length 9|copies 1
TCCTAGCAG
>2010921|reference Aeromonas_hydrophila_ATCC_7966_NEBC4375|length 12|copies 1
TCCTCAACGGGG
>2010921|reference Aeromonas_hydrophila_ATCC_7966_NEBC4375|length 11|copies 1
TCCTCCACCTC
>2010921|reference Aeromonas_hydrophila_ATCC_7966_NEBC4375|length 8|copies 1
TCCTCTCG
>2010921|reference Aeromonas_hydrophila_ATCC_7966_NEBC4375|length 8|copies 1
TCCTGACC
>2010921|reference Aeromonas_hydrophila_ATCC_7966_NEBC4375|length 8|copies 1
TCCTGACT
>2010921|reference Aeromonas_hydrophila_ATCC_7966_NEBC4375|length 12|copies 2
TCCTGCCAGTCA
>2010921|reference Aeromonas_hydrophila_ATCC_7966_NEBC4375|length 8|copies 1
TCCTGCCT
>2010921|reference Aeromonas_hydrophila_ATCC_7966_NEBC4375|length 10|copies 2
TCCTGCCTAG
>2010921|reference Aeromonas_hydrophila_ATCC_7966_NEBC4375|length 11|copies 1
TCCTGGCAAGG
>2010921|reference Aeromonas_hydrophila_ATCC_7966_NEBC4375|length 10|copies 2
TCCTGGCTAG
>2010921|reference Aeromonas_hydrophila_ATCC_7966_NEBC4375|length 52|copies 1
TCCTGGTGAAAGTGCGTAGGTGGTGTTTCTAGGCAAATCCGGAGACACAACA
>2010921|reference Aeromonas_hydrophila_ATCC_7966_NEBC4375|length 9|copies 1
TCCTGGTGG
>2010921|reference Aeromonas_hydrophila_ATCC_7966_NEBC4375|length 12|copies 1
TCCTGGTGGCGG
>2010921|reference Aeromonas_hydrophila_ATCC_7966_NEBC4375|length 14|copies 1
TCGAACACGAAGTA
>2010921|reference Aeromonas_hydrophila_ATCC_7966_NEBC4375|length 12|copies 1
TCGAACTTGACG
>2010921|reference Aeromonas_hydrophila_ATCC_7966_NEBC4375|length 33|copies 1
TCGACCACGTCCCCGCCGGCCAGGGCATCAAGA
>2010921|reference Aeromonas_hydrophila_ATCC_7966_NEBC4375|length 15|copies 1
TCGAGCTTGGCGATG
>2010921|reference Aeromonas_hydrophila_ATCC_7966_NEBC4375|length 17|copies 1
TCGAGGCCGCCCGCGCC
>2010921|reference Aeromonas_hydrophila_ATCC_7966_NEBC4375|length 20|copies 1
TCGAGGCGGCCCGGGCCGGC
>2010921|reference Aeromonas_hydrophila_ATCC_7966_NEBC4375|length 32|copies 1
TCGAGTACACCGAGCCGGCCGCCCGTGGCGAC
>2010921|reference Aeromonas_hydrophila_ATCC_7966_NEBC4375|length 33|copies 8
TCGAGTACACCGAGCCGGCCGCCCGTGGCGACA
>2010921|reference Aeromonas_hydrophila_ATCC_7966_NEBC4375|length 14|copies 1
TCGATCTGCGGCAG
>2010921|reference Aeromonas_hydrophila_ATCC_7966_NEBC4375|length 11|copies 1
TCGCATCCTGA
>2010921|reference Aeromonas_hydrophila_ATCC_7966_NEBC4375|length 32|copies 4
TCGCCACCCGGCAGCCGGCGCGCCACGCCATG
>2010921|reference Aeromonas_hydrophila_ATCC_7966_NEBC4375|length 12|copies 1
TCGCCGTCGACC
>2010921|reference Aeromonas_hydrophila_ATCC_7966_NEBC4375|length 18|copies 1
TCGCTCATCTTCCTGCCG
>2010921|reference Aeromonas_hydrophila_ATCC_7966_NEBC4375|length 8|copies 1
TCGCTGTC
>2010921|reference Aeromonas_hydrophila_ATCC_7966_NEBC4375|length 8|copies 1
TCGGTGGA
>2010921|reference Aeromonas_hydrophila_ATCC_7966_NEBC4375|length 10|copies 1
TCGTGCCAGG
>2010921|reference Aeromonas_hydrophila_ATCC_7966_NEBC4375|length 10|copies 1
TCGTGCCAGT
>2010921|reference Aeromonas_hydrophila_ATCC_7966_NEBC4375|length 10|copies 1
TCGTGCTTAG
>2010921|reference Aeromonas_hydrophila_ATCC_7966_NEBC4375|length 13|copies 1
TCGTTACATCCTG
>2010921|reference Aeromonas_hydrophila_ATCC_7966_NEBC4375|length 10|copies 1
TCGTTCGTAA
>2010921|reference Aeromonas_hydrophila_ATCC_7966_NEBC4375|length 44|copies 1
TCTACATCGACGAGATCGACAAGATCTCCCGCAAGTCGGACAAC
>2010921|reference Aeromonas_hydrophila_ATCC_7966_NEBC4375|length 34|copies 1
TCTACCAGCACTTCGCCGGCAACAAGGATGAGCT
>2010921|reference Aeromonas_hydrophila_ATCC_7966_NEBC4375|length 8|copies 1
TCTCACAG
>2010921|reference Aeromonas_hydrophila_ATCC_7966_NEBC4375|length 8|copies 1
TCTCACGC
>2010921|reference Aeromonas_hydrophila_ATCC_7966_NEBC4375|length 12|copies 1
TCTCAGCGCCGA
>2010921|reference Aeromonas_hydrophila_ATCC_7966_NEBC4375|length 13|copies 1
TCTCCACCCTGCG
>2010921|reference Aeromonas_hydrophila_ATCC_7966_NEBC4375|length 32|copies 5
TCTCCATCAAGCTGCCGGCCCTGGCCGAGAAA
>2010921|reference Aeromonas_hydrophila_ATCC_7966_NEBC4375|length 33|copies 5
TCTCCATCAAGCTGCCGGCCCTGGCCGAGAAAG
>2010921|reference Aeromonas_hydrophila_ATCC_7966_NEBC4375|length 10|copies 1
TCTCCATCCG
>2010921|reference Aeromonas_hydrophila_ATCC_7966_NEBC4375|length 55|copies 2
TCTCCCACCCGGCGCTGGACGACGCGACCCGCAAGGCCCTGCTCGACGAGCTGGA
>2010921|reference Aeromonas_hydrophila_ATCC_7966_NEBC4375|length 12|copies 1
TCTCCCCCCTGA
>2010921|reference Aeromonas_hydrophila_ATCC_7966_NEBC4375|length 33|copies 1
TCTCCGAGATCCCGGCCGGCATCTTCGGCAAGA
>2010921|reference Aeromonas_hydrophila_ATCC_7966_NEBC4375|length 9|copies 1
TCTCCGCCG
>2010921|reference Aeromonas_hydrophila_ATCC_7966_NEBC4375|length 8|copies 1
TCTCCTGT
>2010921|reference Aeromonas_hydrophila_ATCC_7966_NEBC4375|length 11|copies 1
TCTCGCAGGAT
>2010921|reference Aeromonas_hydrophila_ATCC_7966_NEBC4375|length 8|copies 1
TCTCGCGA
>2010921|reference Aeromonas_hydrophila_ATCC_7966_NEBC4375|length 10|copies 1
TCTCGCGTCA
>2010921|reference Aeromonas_hydrophila_ATCC_7966_NEBC4375|length 33|copies 8
TCTCGGAGCCGGTGGCCGGCAGGGTCAGCACGG
>2010921|reference Aeromonas_hydrophila_ATCC_7966_NEBC4375|length 12|copies 1
TCTCGTAGATGC
>2010921|reference Aeromonas_hydrophila_ATCC_7966_NEBC4375|length 9|copies 1
TCTCTGCCG
>2010921|reference Aeromonas_hydrophila_ATCC_7966_NEBC4375|length 10|copies 1
TCTCTGGTCA
>2010921|reference Aeromonas_hydrophila_ATCC_7966_NEBC4375|length 33|copies 11
TCTCTTCCTCGTTCGCCGGCTCGACGGTGGCGG
>2010921|reference Aeromonas_hydrophila_ATCC_7966_NEBC4375|length 11|copies 1
TCTGACCAGAT
>2010921|reference Aeromonas_hydrophila_ATCC_7966_NEBC4375|length 9|copies 1
TCTGCAAAG
>2010921|reference Aeromonas_hydrophila_ATCC_7966_NEBC4375|length 10|copies 1
TCTGCAGATC
>2010921|reference Aeromonas_hydrophila_ATCC_7966_NEBC4375|length 11|copies 1
TCTGCAGATCA
>2010921|reference Aeromonas_hydrophila_ATCC_7966_NEBC4375|length 8|copies 1
TCTGCAGT
>2010921|reference Aeromonas_hydrophila_ATCC_7966_NEBC4375|length 9|copies 1
TCTGCCAAG
>2010921|reference Aeromonas_hydrophila_ATCC_7966_NEBC4375|length 10|copies 1
TCTGCCAAGC
>2010921|reference Aeromonas_hydrophila_ATCC_7966_NEBC4375|length 8|copies 2
TCTGCCAG
>2010921|reference Aeromonas_hydrophila_ATCC_7966_NEBC4375|length 12|copies 1
TCTGCCAGATCA
>2010921|reference Aeromonas_hydrophila_ATCC_7966_NEBC4375|length 10|copies 1
TCTGCCAGCA
>2010921|reference Aeromonas_hydrophila_ATCC_7966_NEBC4375|length 12|copies 1
TCTGCCAGCTCG
>2010921|reference Aeromonas_hydrophila_ATCC_7966_NEBC4375|length 10|copies 3
TCTGCCAGGA
>2010921|reference Aeromonas_hydrophila_ATCC_7966_NEBC4375|length 12|copies 1
TCTGCCAGGATC
>2010921|reference Aeromonas_hydrophila_ATCC_7966_NEBC4375|length 13|copies 1
TCTGCCAGGATCT
>2010921|reference Aeromonas_hydrophila_ATCC_7966_NEBC4375|length 8|copies 1
TCTGCTCA
>2010921|reference Aeromonas_hydrophila_ATCC_7966_NEBC4375|length 32|copies 2
TCTGCTCCATGGAGCCGGCCTGATCGTGGTCG
>2010921|reference Aeromonas_hydrophila_ATCC_7966_NEBC4375|length 33|copies 1
TCTGCTCCATGGAGCCGGCCTGATCGTGGTCGA
>2010921|reference Aeromonas_hydrophila_ATCC_7966_NEBC4375|length 15|copies 1
TCTGCTCCGGCGTGC
>2010921|reference Aeromonas_hydrophila_ATCC_7966_NEBC4375|length 8|copies 1
TCTGGCAC
>2010921|reference Aeromonas_hydrophila_ATCC_7966_NEBC4375|length 8|copies 1
TCTGGCCC
>2010921|reference Aeromonas_hydrophila_ATCC_7966_NEBC4375|length 12|copies 2
TCTGGCGCCGAG
>2010921|reference Aeromonas_hydrophila_ATCC_7966_NEBC4375|length 14|copies 1
TCTGGCTCGGGTTG
>2010921|reference Aeromonas_hydrophila_ATCC_7966_NEBC4375|length 15|copies 1
TCTGGCTGGCGCAGG
>2010921|reference Aeromonas_hydrophila_ATCC_7966_NEBC4375|length 10|copies 1
TCTGTCAGGA
>2010921|reference Aeromonas_hydrophila_ATCC_7966_NEBC4375|length 8|copies 1
TCTGTCCA
>2010921|reference Aeromonas_hydrophila_ATCC_7966_NEBC4375|length 41|copies 1
TCTTCACGACGGACGTTAGCACCCGCCGTGTGTCTCCCGGA
>2010921|reference Aeromonas_hydrophila_ATCC_7966_NEBC4375|length 10|copies 1
TCTTCCGCGC
>2010921|reference Aeromonas_hydrophila_ATCC_7966_NEBC4375|length 31|copies 1
TCTTCCTCGTTCGCCGGCTCGACGGTGGCGG
>2010921|reference Aeromonas_hydrophila_ATCC_7966_NEBC4375|length 33|copies 1
TCTTCGTCAAAACTGCCGGCTGCGTTGAGCAGA
>2010921|reference Aeromonas_hydrophila_ATCC_7966_NEBC4375|length 8|copies 1
TCTTGCAG
>2010921|reference Aeromonas_hydrophila_ATCC_7966_NEBC4375|length 10|copies 1
TCTTGCCAGC
>2010921|reference Aeromonas_hydrophila_ATCC_7966_NEBC4375|length 10|copies 1
TCTTGCCAGG
>2010921|reference Aeromonas_hydrophila_ATCC_7966_NEBC4375|length 43|copies 1
TCTTGTTGCCGTGGATGGCGGCGGCGCTGACGCCGTTCTTGTC
>2010921|reference Aeromonas_hydrophila_ATCC_7966_NEBC4375|length 32|copies 1
TCTTTATCGACGATGAGGCGCACCGCGACGGA
>2010921|reference Aeromonas_hydrophila_ATCC_7966_NEBC4375|length 12|copies 1
TGAACAGGTAGG
>2010921|reference Aeromonas_hydrophila_ATCC_7966_NEBC4375|length 47|copies 1
TGAACCAGATCAACCAGATCTTCGCCGACGAGGGGATCAACATCGCC
>2010921|reference Aeromonas_hydrophila_ATCC_7966_NEBC4375|length 13|copies 1
TGAACCTGGCAGC
>2010921|reference Aeromonas_hydrophila_ATCC_7966_NEBC4375|length 31|copies 1
TGAACTTGGTCTCGCCGGCGTGGCGGGCGGG
>2010921|reference Aeromonas_hydrophila_ATCC_7966_NEBC4375|length 13|copies 1
TGAAGCGCCGCTC
>2010921|reference Aeromonas_hydrophila_ATCC_7966_NEBC4375|length 8|copies 1
TGAAGCGG
>2010921|reference Aeromonas_hydrophila_ATCC_7966_NEBC4375|length 33|copies 7
TGAAGCGGGCGCCGCCGGCGTGCACTTCGAAGA
>2010921|reference Aeromonas_hydrophila_ATCC_7966_NEBC4375|length 12|copies 1
TGAAGGGGGAGT
>2010921|reference Aeromonas_hydrophila_ATCC_7966_NEBC4375|length 14|copies 2
TGAATCCTTGGCAG
>2010921|reference Aeromonas_hydrophila_ATCC_7966_NEBC4375|length 54|copies 1
TGACCCCCTCCTTGTAAGGGAGGTGCTCTCCCAGCTGAGCTAAACGACCTGGGA
>2010921|reference Aeromonas_hydrophila_ATCC_7966_NEBC4375|length 44|copies 1
TGACCGGCGTGATCTCTCTGGCCAGATCGCTCATAGAAAGCCTT
>2010921|reference Aeromonas_hydrophila_ATCC_7966_NEBC4375|length 8|copies 1
TGACGGAT
>2010921|reference Aeromonas_hydrophila_ATCC_7966_NEBC4375|length 9|copies 1
TGACTAGTC
>2010921|reference Aeromonas_hydrophila_ATCC_7966_NEBC4375|length 50|copies 2
TGACTCGAAATCAATTGTGGCAGCAATGCCACCCAGGGTTCGAATCCCTG
>2010921|reference Aeromonas_hydrophila_ATCC_7966_NEBC4375|length 11|copies 1
TGAGCAACTGC
>2010921|reference Aeromonas_hydrophila_ATCC_7966_NEBC4375|length 13|copies 1
TGAGCCAGCTCGG
>2010921|reference Aeromonas_hydrophila_ATCC_7966_NEBC4375|length 32|copies 1
TGAGGGCAAACATGCCGGCCAGGGCGCCAAAC
>2010921|reference Aeromonas_hydrophila_ATCC_7966_NEBC4375|length 33|copies 3
TGAGGGCAAACATGCCGGCCAGGGCGCCAAACA
>2010921|reference Aeromonas_hydrophila_ATCC_7966_NEBC4375|length 36|copies 1
TGAGGGCAAACATGCCGGCCAGGGCGCCAAACAGCA
>2010921|reference Aeromonas_hydrophila_ATCC_7966_NEBC4375|length 12|copies 1
TGAGGGGCAGGT
>2010921|reference Aeromonas_hydrophila_ATCC_7966_NEBC4375|length 13|copies 1
TGATCCTCGGCAG
>2010921|reference Aeromonas_hydrophila_ATCC_7966_NEBC4375|length 14|copies 1
TGATCCTGGGCACG
>2010921|reference Aeromonas_hydrophila_ATCC_7966_NEBC4375|length 13|copies 1
TGATCTGGCAGCG
>2010921|reference Aeromonas_hydrophila_ATCC_7966_NEBC4375|length 12|copies 1
TGATCTGGCTAG
>2010921|reference Aeromonas_hydrophila_ATCC_7966_NEBC4375|length 11|copies 1
TGATCTGGCTG
>2010921|reference Aeromonas_hydrophila_ATCC_7966_NEBC4375|length 10|copies 1
TGATGACCAA
>2010921|reference Aeromonas_hydrophila_ATCC_7966_NEBC4375|length 33|copies 14
TGATGAGCGAGCCGCCGGCAATGCGGAACGACG
>2010921|reference Aeromonas_hydrophila_ATCC_7966_NEBC4375|length 12|copies 1
TGATGCCAAGGG
>2010921|reference Aeromonas_hydrophila_ATCC_7966_NEBC4375|length 16|copies 1
TGATGCGCGGCGAGCC
>2010921|reference Aeromonas_hydrophila_ATCC_7966_NEBC4375|length 8|copies 1
TGATGTCA
>2010921|reference Aeromonas_hydrophila_ATCC_7966_NEBC4375|length 8|copies 1
TGATGTCG
>2010921|reference Aeromonas_hydrophila_ATCC_7966_NEBC4375|length 48|copies 1
TGATGTTAACGTCAGCAGAGGGAACCACACGCAGATAGGGAACACCCA
>2010921|reference Aeromonas_hydrophila_ATCC_7966_NEBC4375|length 8|copies 1
TGATTGAT
>2010921|reference Aeromonas_hydrophila_ATCC_7966_NEBC4375|length 11|copies 1
TGCACGGCCAG
>2010921|reference Aeromonas_hydrophila_ATCC_7966_NEBC4375|length 8|copies 1
TGCAGACC
>2010921|reference Aeromonas_hydrophila_ATCC_7966_NEBC4375|length 8|copies 1
TGCAGCGC
>2010921|reference Aeromonas_hydrophila_ATCC_7966_NEBC4375|length 13|copies 1
TGCAGCGCAGGGT
>2010921|reference Aeromonas_hydrophila_ATCC_7966_NEBC4375|length 23|copies 1
TGCAGGCCCAGCTGATGTCGCTG
>2010921|reference Aeromonas_hydrophila_ATCC_7966_NEBC4375|length 8|copies 1
TGCAGTCA
>2010921|reference Aeromonas_hydrophila_ATCC_7966_NEBC4375|length 10|copies 1
TGCAGTGGCC
>2010921|reference Aeromonas_hydrophila_ATCC_7966_NEBC4375|length 12|copies 1
TGCAGTTCACCC
>2010921|reference Aeromonas_hydrophila_ATCC_7966_NEBC4375|length 32|copies 2
TGCCAAGACCCGGGCCGGCCTCGGCTGGGCGG
>2010921|reference Aeromonas_hydrophila_ATCC_7966_NEBC4375|length 8|copies 1
TGCCCACC
>2010921|reference Aeromonas_hydrophila_ATCC_7966_NEBC4375|length 32|copies 4
TGCCCACCAGGATGCCGGCGAACAGGGTGAAG
>2010921|reference Aeromonas_hydrophila_ATCC_7966_NEBC4375|length 10|copies 1
TGCCCCACAG
>2010921|reference Aeromonas_hydrophila_ATCC_7966_NEBC4375|length 8|copies 1
TGCCCCCA
>2010921|reference Aeromonas_hydrophila_ATCC_7966_NEBC4375|length 10|copies 1
TGCCCCCAGC
>2010921|reference Aeromonas_hydrophila_ATCC_7966_NEBC4375|length 13|copies 1
TGCCCCTGCTCCA
>2010921|reference Aeromonas_hydrophila_ATCC_7966_NEBC4375|length 8|copies 1
TGCCCGTG
>2010921|reference Aeromonas_hydrophila_ATCC_7966_NEBC4375|length 49|copies 1
TGCCGACCTGCTCCTGGCAGCCTTCACCCTTGCCGAGGGCGGCATCGAG
>2010921|reference Aeromonas_hydrophila_ATCC_7966_NEBC4375|length 11|copies 1
TGCCGAGCGAG
>2010921|reference Aeromonas_hydrophila_ATCC_7966_NEBC4375|length 12|copies 1
TGCCGGGCGGCC
>2010921|reference Aeromonas_hydrophila_ATCC_7966_NEBC4375|length 32|copies 2
TGCCGGTGATGATGCCGGCCAGCATGGGCTCC
>2010921|reference Aeromonas_hydrophila_ATCC_7966_NEBC4375|length 11|copies 1
TGCCGTACTGG
>2010921|reference Aeromonas_hydrophila_ATCC_7966_NEBC4375|length 8|copies 1
TGCCGTGG
>2010921|reference Aeromonas_hydrophila_ATCC_7966_NEBC4375|length 8|copies 1
TGCCTGCC
>2010921|reference Aeromonas_hydrophila_ATCC_7966_NEBC4375|length 10|copies 1
TGCCTGCCAA
>2010921|reference Aeromonas_hydrophila_ATCC_7966_NEBC4375|length 12|copies 1
TGCCTGCTGAGC
>2010921|reference Aeromonas_hydrophila_ATCC_7966_NEBC4375|length 32|copies 6
TGCCTGTGCCGAAGCCGGCGCCTTCCTGATCT
>2010921|reference Aeromonas_hydrophila_ATCC_7966_NEBC4375|length 12|copies 1
TGCCTTGGCACG
>2010921|reference Aeromonas_hydrophila_ATCC_7966_NEBC4375|length 34|copies 2
TGCGCACGAAGCGATCGTAATAGTGCAGCACGGC
>2010921|reference Aeromonas_hydrophila_ATCC_7966_NEBC4375|length 47|copies 1
TGCGCCAGATCAACATGCTGGTGTGGCCCAAGTGGGGTTGGCACCAT
>2010921|reference Aeromonas_hydrophila_ATCC_7966_NEBC4375|length 8|copies 1
TGCGCGCA
>2010921|reference Aeromonas_hydrophila_ATCC_7966_NEBC4375|length 9|copies 1
TGCGGAGCC
>2010921|reference Aeromonas_hydrophila_ATCC_7966_NEBC4375|length 9|copies 2
TGCGGTTCA
>2010921|reference Aeromonas_hydrophila_ATCC_7966_NEBC4375|length 11|copies 1
TGCGTTGAGGG
>2010921|reference Aeromonas_hydrophila_ATCC_7966_NEBC4375|length 11|copies 1
TGCTCAAGGCC
>2010921|reference Aeromonas_hydrophila_ATCC_7966_NEBC4375|length 13|copies 1
TGCTCAGGCAGCG
>2010921|reference Aeromonas_hydrophila_ATCC_7966_NEBC4375|length 13|copies 1
TGCTCCAGCGCGG
>2010921|reference Aeromonas_hydrophila_ATCC_7966_NEBC4375|length 10|copies 1
TGCTCGCGAG
>2010921|reference Aeromonas_hydrophila_ATCC_7966_NEBC4375|length 10|copies 1
TGCTCGGCAT
>2010921|reference Aeromonas_hydrophila_ATCC_7966_NEBC4375|length 30|copies 1
TGCTGACCGGCCGCGCCGGCAACGCGGTGC
>2010921|reference Aeromonas_hydrophila_ATCC_7966_NEBC4375|length 33|copies 11
TGCTGACCGGCCGCGCCGGCAACGCGGTGCGCG
>2010921|reference Aeromonas_hydrophila_ATCC_7966_NEBC4375|length 12|copies 1
TGCTGAGCGGCG
>2010921|reference Aeromonas_hydrophila_ATCC_7966_NEBC4375|length 14|copies 1
TGCTGCCAGCCGCC
>2010921|reference Aeromonas_hydrophila_ATCC_7966_NEBC4375|length 10|copies 1
TGCTGCTGTC
>2010921|reference Aeromonas_hydrophila_ATCC_7966_NEBC4375|length 43|copies 1
TGCTTGGGCACCAGGAACAGGGTGACCGGGCCCATCTTGCCCT
>2010921|reference Aeromonas_hydrophila_ATCC_7966_NEBC4375|length 8|copies 1
TGGAAGGC
>2010921|reference Aeromonas_hydrophila_ATCC_7966_NEBC4375|length 47|copies 2
TGGACGAGGGGATGCTGGACGCCGAGGCGGCCATGGTGCGCTTCTTG
>2010921|reference Aeromonas_hydrophila_ATCC_7966_NEBC4375|length 12|copies 1
TGGAGCGCGACG
>2010921|reference Aeromonas_hydrophila_ATCC_7966_NEBC4375|length 12|copies 1
TGGAGGTGGAGG
>2010921|reference Aeromonas_hydrophila_ATCC_7966_NEBC4375|length 31|copies 1
TGGATATGCAGAGCCGGCTGGTGTACGGCGA
>2010921|reference Aeromonas_hydrophila_ATCC_7966_NEBC4375|length 11|copies 1
TGGATGAGCGC
>2010921|reference Aeromonas_hydrophila_ATCC_7966_NEBC4375|length 35|copies 1
TGGATGTAGGCCACCAGGCGCCCCTTGTCGAGCTC
>2010921|reference Aeromonas_hydrophila_ATCC_7966_NEBC4375|length 49|copies 1
TGGATTTCATTCGTGAATACTGCGTGGCCATCAAGGGCCCGCTGACCAC
>2010921|reference Aeromonas_hydrophila_ATCC_7966_NEBC4375|length 33|copies 4
TGGCCAAGAGCCTGGCCGGCGGCTTCCCGCTCT
>2010921|reference Aeromonas_hydrophila_ATCC_7966_NEBC4375|length 48|copies 1
TGGCCACCTTCGCCCTGGCGGAGATCCTGATGACGGTGCTGCGCCCGG
>2010921|reference Aeromonas_hydrophila_ATCC_7966_NEBC4375|length 33|copies 1
TGGCCAGGCGCAGGGCCGGCTCGTTGGTCATCA
>2010921|reference Aeromonas_hydrophila_ATCC_7966_NEBC4375|length 45|copies 1
TGGCCATGGCCTGGCGCTACGGCTGGCAGGGGGCCCTGCTCGCCA
>2010921|reference Aeromonas_hydrophila_ATCC_7966_NEBC4375|length 13|copies 1
TGGCCCAATGGGG
>2010921|reference Aeromonas_hydrophila_ATCC_7966_NEBC4375|length 32|copies 1
TGGCCCGGATTACGCCGGCCGCGGCTGGCGCA
>2010921|reference Aeromonas_hydrophila_ATCC_7966_NEBC4375|length 33|copies 1
TGGCCCGGATTACGCCGGCCGCGGCTGGCGCAT
>2010921|reference Aeromonas_hydrophila_ATCC_7966_NEBC4375|length 14|copies 1
TGGCGATGAGCTGG
>2010921|reference Aeromonas_hydrophila_ATCC_7966_NEBC4375|length 12|copies 1
TGGCGCCGAGGC
>2010921|reference Aeromonas_hydrophila_ATCC_7966_NEBC4375|length 34|copies 1
TGGCGCTCGATGTAGCCGGCGTACTTGATCTGGA
>2010921|reference Aeromonas_hydrophila_ATCC_7966_NEBC4375|length 8|copies 1
TGGCGGCC
>2010921|reference Aeromonas_hydrophila_ATCC_7966_NEBC4375|length 10|copies 1
TGGCGGCCCT
>2010921|reference Aeromonas_hydrophila_ATCC_7966_NEBC4375|length 11|copies 1
TGGCGGCGCCC
>2010921|reference Aeromonas_hydrophila_ATCC_7966_NEBC4375|length 33|copies 1
TGGCGGGCTTCCAGGCCGGCCTCGAGACGGTGC
>2010921|reference Aeromonas_hydrophila_ATCC_7966_NEBC4375|length 11|copies 1
TGGCGGGGCCC
>2010921|reference Aeromonas_hydrophila_ATCC_7966_NEBC4375|length 32|copies 1
TGGCGGTGGCGACGCCGGCGATGTTGCCGGTA
>2010921|reference Aeromonas_hydrophila_ATCC_7966_NEBC4375|length 8|copies 1
TGGCTTCC
>2010921|reference Aeromonas_hydrophila_ATCC_7966_NEBC4375|length 33|copies 3
TGGCTTGGCGCTTGGCCGGCTGACCAACCAGGA
>2010921|reference Aeromonas_hydrophila_ATCC_7966_NEBC4375|length 10|copies 1
TGGGAATTCT
>2010921|reference Aeromonas_hydrophila_ATCC_7966_NEBC4375|length 14|copies 1
TGGGCCAGCTTGCG
>2010921|reference Aeromonas_hydrophila_ATCC_7966_NEBC4375|length 11|copies 1
TGGGGTCAACG
>2010921|reference Aeromonas_hydrophila_ATCC_7966_NEBC4375|length 32|copies 1
TGGTCATGTCCATGCCGGCGGTGATGTTGACC
>2010921|reference Aeromonas_hydrophila_ATCC_7966_NEBC4375|length 33|copies 6
TGGTCATGTCCATGCCGGCGGTGATGTTGACCA
>2010921|reference Aeromonas_hydrophila_ATCC_7966_NEBC4375|length 54|copies 1
TGGTGAAGTTGCCGGTGGCGTTCTCCGGCGGCAGCAGGGCGAACTTGGCGCCGG
>2010921|reference Aeromonas_hydrophila_ATCC_7966_NEBC4375|length 9|copies 1
TGGTGAGAT
>2010921|reference Aeromonas_hydrophila_ATCC_7966_NEBC4375|length 10|copies 1
TGGTGCACCT
>2010921|reference Aeromonas_hydrophila_ATCC_7966_NEBC4375|length 31|copies 1
TGGTGCGCAACGGCCTGGCCATCGCCGCCCT
>2010921|reference Aeromonas_hydrophila_ATCC_7966_NEBC4375|length 39|copies 1
TGGTGGAGCGCCAGCTGGACAGACAGCGCGAGCGCATCG
>2010921|reference Aeromonas_hydrophila_ATCC_7966_NEBC4375|length 52|copies 1
TGGTGGCCATCGCCTTCGAATCCGTGGTCAAGCTGCTCGCCTTCATGGCGGT
>2010921|reference Aeromonas_hydrophila_ATCC_7966_NEBC4375|length 48|copies 2
TGGTGGGCGGGGGTCTGGCCATGACCCACGGCGACACCAGCACCTACC
>2010921|reference Aeromonas_hydrophila_ATCC_7966_NEBC4375|length 33|copies 6
TGGTGGTGCTCTGGGCCGGCTACCCCTTCTCCA
>2010921|reference Aeromonas_hydrophila_ATCC_7966_NEBC4375|length 34|copies 1
TGGTGGTGCTCTGGGCCGGCTACCCCTTCTCCAA
>2010921|reference Aeromonas_hydrophila_ATCC_7966_NEBC4375|length 32|copies 14
TGGTGGTGGCGGCGCCGGCCGATGCCTCGCCG
>2010921|reference Aeromonas_hydrophila_ATCC_7966_NEBC4375|length 33|copies 1
TGGTGGTGGCGGCGCCGGCCGATGCCTCGCCGC
>2010921|reference Aeromonas_hydrophila_ATCC_7966_NEBC4375|length 33|copies 3
TGGTTGCTGGCAAAGCCGGCCGGGGTCATCTCG
>2010921|reference Aeromonas_hydrophila_ATCC_7966_NEBC4375|length 33|copies 2
TGTACTCCTCGATGGCCGGCAGGTTGAAGGCAT
>2010921|reference Aeromonas_hydrophila_ATCC_7966_NEBC4375|length 10|copies 1
TGTCACGCAC
>2010921|reference Aeromonas_hydrophila_ATCC_7966_NEBC4375|length 34|copies 1
TGTCGACGATAAAACTGACTTGCTTGTGTAACAT
>2010921|reference Aeromonas_hydrophila_ATCC_7966_NEBC4375|length 13|copies 1
TGTCGCCAGCAGC
>2010921|reference Aeromonas_hydrophila_ATCC_7966_NEBC4375|length 9|copies 1
TGTCGCCCG
>2010921|reference Aeromonas_hydrophila_ATCC_7966_NEBC4375|length 8|copies 1
TGTCTCTC
>2010921|reference Aeromonas_hydrophila_ATCC_7966_NEBC4375|length 32|copies 1
TGTGCAGGAAGTTGCCGGCATAGGAGAGGGCG
>2010921|reference Aeromonas_hydrophila_ATCC_7966_NEBC4375|length 8|copies 1
TGTGGCGG
>2010921|reference Aeromonas_hydrophila_ATCC_7966_NEBC4375|length 32|copies 2
TGTTCTCGGCGTTGCCGGCGATCTCCATGGTG
>2010921|reference Aeromonas_hydrophila_ATCC_7966_NEBC4375|length 16|copies 1
TGTTTCACTGCAACGG
>2010921|reference Aeromonas_hydrophila_ATCC_7966_NEBC4375|length 40|copies 12
TGTTTCCCTCTTCACGACGGACGTTAGCACCCGCCGTGTG
>2010921|reference Aeromonas_hydrophila_ATCC_7966_NEBC4375|length 11|copies 1
TTACCCCCCCG
>2010921|reference Aeromonas_hydrophila_ATCC_7966_NEBC4375|length 8|copies 2
TTCAACCC
>2010921|reference Aeromonas_hydrophila_ATCC_7966_NEBC4375|length 10|copies 1
TTCAACCCGG
>2010921|reference Aeromonas_hydrophila_ATCC_7966_NEBC4375|length 46|copies 1
TTCACAACGAGCTTGATGCGTGGCTTGCGAACCAACTGGTTAATAG
>2010921|reference Aeromonas_hydrophila_ATCC_7966_NEBC4375|length 8|copies 1
TTCACCGC
>2010921|reference Aeromonas_hydrophila_ATCC_7966_NEBC4375|length 8|copies 1
TTCACGGC
>2010921|reference Aeromonas_hydrophila_ATCC_7966_NEBC4375|length 14|copies 1
TTCAGCGAGGAGGG
>2010921|reference Aeromonas_hydrophila_ATCC_7966_NEBC4375|length 11|copies 1
TTCAGCTGCAT
>2010921|reference Aeromonas_hydrophila_ATCC_7966_NEBC4375|length 13|copies 1
TTCATCTGTTGAG
>2010921|reference Aeromonas_hydrophila_ATCC_7966_NEBC4375|length 13|copies 1
TTCATGCCAGCTG
>2010921|reference Aeromonas_hydrophila_ATCC_7966_NEBC4375|length 9|copies 1
TTCCACCAG
>2010921|reference Aeromonas_hydrophila_ATCC_7966_NEBC4375|length 56|copies 3
TTCCAGAGACTTGCCTTCAAACTCGGTACCCGGCACCAGGTTGTTCAGGTTGACCA
>2010921|reference Aeromonas_hydrophila_ATCC_7966_NEBC4375|length 50|copies 1
TTCCCGGTTCACCACCTTGTAGTCGACCCCTTCCAGGGCGGCCACGGCGG
>2010921|reference Aeromonas_hydrophila_ATCC_7966_NEBC4375|length 16|copies 1
TTCGAGGTGAAGGCCT
>2010921|reference Aeromonas_hydrophila_ATCC_7966_NEBC4375|length 13|copies 2
TTCGCTGGCCAGG
>2010921|reference Aeromonas_hydrophila_ATCC_7966_NEBC4375|length 10|copies 1
TTCTCCCGGG
>2010921|reference Aeromonas_hydrophila_ATCC_7966_NEBC4375|length 10|copies 1
TTCTCGCGAG
>2010921|reference Aeromonas_hydrophila_ATCC_7966_NEBC4375|length 40|copies 5
TTCTCGTTCAGGGTGGTGATGTAGTAGAAGACGTTCTCCG
>2010921|reference Aeromonas_hydrophila_ATCC_7966_NEBC4375|length 10|copies 1
TTCTGCCAGG
>2010921|reference Aeromonas_hydrophila_ATCC_7966_NEBC4375|length 40|copies 1
TTGAAGCCCGAGGTGAACAGCGCCACCACGGCGGCCAGGG
>2010921|reference Aeromonas_hydrophila_ATCC_7966_NEBC4375|length 12|copies 1
TTGAAGCCGAAC
>2010921|reference Aeromonas_hydrophila_ATCC_7966_NEBC4375|length 38|copies 1
TTGAAGCCGATGACGTTCTGCGCCTTCCACACTTCCAG
>2010921|reference Aeromonas_hydrophila_ATCC_7966_NEBC4375|length 34|copies 11
TTGAAGCGGGCGCCGCCGGCGTGCACTTCGAAGA
>2010921|reference Aeromonas_hydrophila_ATCC_7966_NEBC4375|length 13|copies 1
TTGACCTTGGCAG
>2010921|reference Aeromonas_hydrophila_ATCC_7966_NEBC4375|length 28|copies 1
TTGACGGTGCCATAGACGGTGGAGGCCA
>2010921|reference Aeromonas_hydrophila_ATCC_7966_NEBC4375|length 10|copies 1
TTGACTGCAG
>2010921|reference Aeromonas_hydrophila_ATCC_7966_NEBC4375|length 12|copies 1
TTGATCTCGCAG
>2010921|reference Aeromonas_hydrophila_ATCC_7966_NEBC4375|length 12|copies 1
TTGATCTGCAGG
>2010921|reference Aeromonas_hydrophila_ATCC_7966_NEBC4375|length 13|copies 1
TTGATCTGGCAGG
>2010921|reference Aeromonas_hydrophila_ATCC_7966_NEBC4375|length 11|copies 1
TTGATCTTGCA
>2010921|reference Aeromonas_hydrophila_ATCC_7966_NEBC4375|length 8|copies 1
TTGATGAT
>2010921|reference Aeromonas_hydrophila_ATCC_7966_NEBC4375|length 40|copies 1
TTGATGGCGTTGAGGATGGCGGCCACCGTCTCCTGCTCCC
>2010921|reference Aeromonas_hydrophila_ATCC_7966_NEBC4375|length 11|copies 1
TTGCACGGCAA
>2010921|reference Aeromonas_hydrophila_ATCC_7966_NEBC4375|length 12|copies 1
TTGCCACGCCAT
>2010921|reference Aeromonas_hydrophila_ATCC_7966_NEBC4375|length 9|copies 1
TTGCCCCTG
>2010921|reference Aeromonas_hydrophila_ATCC_7966_NEBC4375|length 11|copies 1
TTGCTCGCGAG
>2010921|reference Aeromonas_hydrophila_ATCC_7966_NEBC4375|length 49|copies 1
TTGCTGACTCATGGGCCTTTTGGTCCTTACTTGATAGTCCAGATTTCGG
>2010921|reference Aeromonas_hydrophila_ATCC_7966_NEBC4375|length 30|copies 1
TTGGGACCTTAGCCGGCGGTCTGGGTTGTT
>2010921|reference Aeromonas_hydrophila_ATCC_7966_NEBC4375|length 12|copies 1
TTGGTGATGGGA
>2010921|reference Aeromonas_hydrophila_ATCC_7966_NEBC4375|length 11|copies 1
TTGTAGGCGGT
>2010921|reference Aeromonas_hydrophila_ATCC_7966_NEBC4375|length 10|copies 1
TTGTCACGGG
>2010921|reference Aeromonas_hydrophila_ATCC_7966_NEBC4375|length 10|copies 1
TTGTTCCCAC
>2010921|reference Aeromonas_hydrophila_ATCC_7966_NEBC4375|length 8|copies 1
TTGTTGGC
>2010921|reference Aeromonas_hydrophila_ATCC_7966_NEBC4375|length 33|copies 4
TTTACAACTTCTGCGCCGGCCCCGCCATGTTGC
>2010921|reference Aeromonas_hydrophila_ATCC_7966_NEBC4375|length 12|copies 1
TTTATCCTGCAG
>2010921|reference Aeromonas_hydrophila_ATCC_7966_NEBC4375|length 10|copies 1
TTTATTGCGC
>2010921|reference Aeromonas_hydrophila_ATCC_7966_NEBC4375|length 8|copies 1
TTTCGAAG
>2010921|reference Aeromonas_hydrophila_ATCC_7966_NEBC4375|length 10|copies 1
TTTCGCGACT
>2010921|reference Aeromonas_hydrophila_ATCC_7966_NEBC4375|length 10|copies 1
TTTCTATCTG
>2010921|reference Aeromonas_hydrophila_ATCC_7966_NEBC4375|length 11|copies 2
TTTCTCGCGAG
>2010921|reference Aeromonas_hydrophila_ATCC_7966_NEBC4375|length 13|copies 1
TTTGACTGGCAAG
>2010921|reference Aeromonas_hydrophila_ATCC_7966_NEBC4375|length 8|copies 1
TTTGATCG
>2010921|reference Aeromonas_hydrophila_ATCC_7966_NEBC4375|length 10|copies 1
TTTGATCGCG
>2010921|reference Aeromonas_hydrophila_ATCC_7966_NEBC4375|length 12|copies 5
TTTGATCTGCAG
>2010921|reference Aeromonas_hydrophila_ATCC_7966_NEBC4375|length 13|copies 14
TTTGATCTGGCAG
>2010921|reference Aeromonas_hydrophila_ATCC_7966_NEBC4375|length 14|copies 1
TTTGCCCGTACTCG
>2010921|reference Aeromonas_hydrophila_ATCC_7966_NEBC4375|length 12|copies 3
TTTGCTCGCGAG
>2010921|reference Aeromonas_hydrophila_ATCC_7966_NEBC4375|length 9|copies 1
TTTGCTCGT
>2010921|reference Aeromonas_hydrophila_ATCC_7966_NEBC4375|length 41|copies 1
TTTGTGACATGAGTCTCGATATCGACAAGATCATTCTTCAC
>2010921|reference Aeromonas_hydrophila_ATCC_7966_NEBC4375|length 11|copies 1
TTTTGATCGGA
>2010921|reference Aeromonas_hydrophila_ATCC_7966_NEBC4375|length 11|copies 1
TTTTGATCTCG
>2010921|reference Aeromonas_hydrophila_ATCC_7966_NEBC4375|length 14|copies 11
TTTTGATCTGGCAG
>2010921|reference Aeromonas_hydrophila_ATCC_7966_NEBC4375|length 15|copies 1
TTTTGATCTGGCAGG
>2010921|reference Aeromonas_hydrophila_ATCC_7966_NEBC4375|length 10|copies 1
TTTTTGATCC
>2010921|reference Aeromonas_hydrophila_ATCC_7966_NEBC4375|length 17|copies 1
TTTTTGATCCTGATCCG
>2010921|reference Aeromonas_hydrophila_ATCC_7966_NEBC4375|length 15|copies 9
TTTTTGATCTGGCAG
>2010921|reference Aeromonas_hydrophila_ATCC_7966_NEBC4375|length 16|copies 1
TTTTTTGATCTGGCAG
>2010921|activator|length 23|copies 27
AGGATCTTTTTTGATCCTGGCAG
>2010921|activator|length 19|copies 2
ATCTTTTTTGATCCTGGCA
>2010921|activator|length 20|copies 459
ATCTTTTTTGATCCTGGCAG
>2010921|activator|length 24|copies 37
CAGGATCTTTTTTGATCCTGGCAG
>2010921|activator|length 13|copies 1
CCAGGATCTTTTT
>2010921|activator|length 25|copies 147
CCAGGATCTTTTTTGATCCTGGCAG
>2010921|activator|length 13|copies 54
CTGCCAGGATCTT
>2010921|activator|length 14|copies 61
CTGCCAGGATCTTT
>2010921|activator|length 15|copies 62
CTGCCAGGATCTTTT
>2010921|activator|length 16|copies 87
CTGCCAGGATCTTTTT
>2010921|activator|length 17|copies 65
CTGCCAGGATCTTTTTT
>2010921|activator|length 18|copies 37
CTGCCAGGATCTTTTTTG
>2010921|activator|length 19|copies 45
CTGCCAGGATCTTTTTTGA
>2010921|activator|length 20|copies 16
CTGCCAGGATCTTTTTTGAT
>2010921|activator|length 21|copies 28
CTGCCAGGATCTTTTTTGATC
>2010921|activator|length 22|copies 19
CTGCCAGGATCTTTTTTGATCC
>2010921|activator|length 23|copies 20
CTGCCAGGATCTTTTTTGATCCT
>2010921|activator|length 24|copies 16
CTGCCAGGATCTTTTTTGATCCTG
>2010921|activator|length 25|copies 97
CTGCCAGGATCTTTTTTGATCCTGG
>2010921|activator|length 26|copies 37
CTGCCAGGATCTTTTTTGATCCTGGC
>2010921|activator|length 27|copies 206
CTGCCAGGATCTTTTTTGATCCTGGCA
>2010921|activator|length 28|copies 33098
CTGCCAGGATCTTTTTTGATCCTGGCAG
>2010921|activator|length 16|copies 1
CTTTTTTGATCCTGGC
>2010921|activator|length 17|copies 3
CTTTTTTGATCCTGGCA
>2010921|activator|length 18|copies 269
CTTTTTTGATCCTGGCAG
>2010921|activator|length 15|copies 1
GATCTTTTTTGATCC
>2010921|activator|length 17|copies 1
GATCTTTTTTGATCCTG
>2010921|activator|length 20|copies 2
GATCTTTTTTGATCCTGGCA
>2010921|activator|length 21|copies 902
GATCTTTTTTGATCCTGGCAG
>2010921|activator|length 25|copies 1
GCCAGGATCTTTTTTGATCCTGGCA
>2010921|activator|length 26|copies 38
GCCAGGATCTTTTTTGATCCTGGCAG
>2010921|activator|length 16|copies 1
GGATCTTTTTTGATCC
>2010921|activator|length 21|copies 2
GGATCTTTTTTGATCCTGGCA
>2010921|activator|length 22|copies 120
GGATCTTTTTTGATCCTGGCAG
>2010921|activator|length 19|copies 528
TCTTTTTTGATCCTGGCAG
>2010921|activator|length 12|copies 54
TGATCCTGGCAG
>2010921|activator|length 18|copies 1
TGCCAGGATCTTTTTTGA
>2010921|activator|length 23|copies 1
TGCCAGGATCTTTTTTGATCCTG
>2010921|activator|length 24|copies 1
TGCCAGGATCTTTTTTGATCCTGG
>2010921|activator|length 27|copies 275
TGCCAGGATCTTTTTTGATCCTGGCAG
>2010921|activator|length 13|copies 62
TTGATCCTGGCAG
>2010921|activator|length 14|copies 173
TTTGATCCTGGCAG
>2010921|activator|length 12|copies 1
TTTTGATCCTGG
>2010921|activator|length 14|copies 2
TTTTGATCCTGGCA
>2010921|activator|length 15|copies 160
TTTTGATCCTGGCAG
>2010921|activator|length 15|copies 1
TTTTTGATCCTGGCA
>2010921|activator|length 16|copies 236
TTTTTGATCCTGGCAG
>2010921|activator|length 16|copies 1
TTTTTTGATCCTGGCA
>2010921|activator|length 17|copies 281
TTTTTTGATCCTGGCAG
>2010921|no matches|length 33|copies 1
AAAAAGATGGCCCGGCCGGCCAACCCCCTGGGC
>2010921|no matches|length 53|copies 1
AAAAATATAAGTCCAGCACGATCTGATGAACCGGGCGGGAGCATGAAGCTCCG
>2010921|no matches|length 34|copies 1
AAAAATTGGAACCAGCCGGCCTTGACCGCCGACA
>2010921|no matches|length 33|copies 1
AAAACAACCACTGGGCCGGCAGGTGCGGCACCA
>2010921|no matches|length 32|copies 2
AAAACCCCAAGCTGCCGGCCCTCGATTGCCGC
>2010921|no matches|length 58|copies 1
AAAACCCGGCCTGGCCGCTGGCGATCACATAGAGCACACCACCCGCCGCTATACCGCC
>2010921|no matches|length 52|copies 1
AAAACGGGCCGCCTGCCGGTCGACCCCCTGTGATTCTCGACCCAGGATCCAA
>2010921|no matches|length 33|copies 4
AAAAGATGCGCATTGCCGGCCAGCTGGCCGCCG
>2010921|no matches|length 32|copies 5
AAAAGATGGCCCGGCCGGCCAACCCCCTGGGC
>2010921|no matches|length 53|copies 1
AAAAGATGGCCCGGCCGGCCAACCCCCTGGGCCTGCCAGGATCAAAAAAGATC
>2010921|no matches|length 33|copies 1
AAAAGCCGTTGACGCCGGCGGGGGCTTTCCCCT
>2010921|no matches|length 44|copies 1
AAAAGGGCCGCCTGCCGGCGACCCCTGTGATTCTGCCAGGATCT
>2010921|no matches|length 33|copies 1
AAAAGGGTCCCCATGCCGGCCGTCTGTTCCTCG
>2010921|no matches|length 50|copies 1
AAAATCGCGGCACGAGACGGCCCAGACAGGCACCCGCTGGCACAGAGCCT
>2010921|no matches|length 51|copies 1
AAAATCGGCTGCCCAGGCTCAACATCCCGAACTCGGGCGCGCCCTGGCGGT
>2010921|no matches|length 15|copies 1
AAAATCGGCTTGTAG
>2010921|no matches|length 35|copies 1
AAACAACCCAGACCGCCGGCTAAAGGTCCCAAAGT
>2010921|no matches|length 55|copies 1
AAACAACCCAGACCGCCGGCTAAGGTCCCAAAGCTGCCAGGATCTTTTTTGATCC
>2010921|no matches|length 55|copies 2
AAACAACCCAGACCGCCGGCTAAGGTCCCAAAGTCTGCCAGGATCAAAAAAGATC
>2010921|no matches|length 60|copies 1
AAACAAGACTCCGATCAACATTTCCATATCCGGTAAAGAAGAAGGAGGCCAGCCTAGCAG
>2010921|no matches|length 61|copies 1
AAACAAGACTCCGATCAACATTTTCCATATCCGGTAAAGAAGAAGGAGGCCAGCCTAGCAG
>2010921|no matches|length 63|copies 1
AAACAAGACTCCGATCAACATTTTCCATATCCGGTAAAGAAGAAGGAGGCCAGCCTAGCAGGG
>2010921|no matches|length 33|copies 1
AAACACCCACTGGGGCCGCAGGTGCGGCACCAA
>2010921|no matches|length 33|copies 1
AAACACGTCGGTGGCCGGCAAGGAGCAGGAAGG
>2010921|no matches|length 55|copies 2
AAACAGCACGAAGACCCCGCTTACCAGCAGCATGGCCAGCACGGTAAAACCGGTC
>2010921|no matches|length 64|copies 2
AAACAGCGCGCCCCCTGGGAGCGTGCCCTCGGGGTACTGGACAACAACCTGGGGGAAGCGGTGG
>2010921|no matches|length 32|copies 2
AAACCCCCATTACGCCGGCGGCAGCAACGACT
>2010921|no matches|length 53|copies 1
AAACCCCCATTACGCCGGCGGCAGCAACGACTCTGCCAGGATCTTTTTTGATC
>2010921|no matches|length 45|copies 1
AAACCCTGGAAGAGCCGGCCATCGTCATGGCTCTGCCAGGATCTT
>2010921|no matches|length 32|copies 2
AAACCCTGGAAGAGCCGGCCGGTGACAGTCTA
>2010921|no matches|length 56|copies 1
AAACCGCCATGGGACTCCCTTGGCGGTTTCTTGTTTTCAGGGTTTCAGCAGGGCGT
>2010921|no matches|length 33|copies 3
AAACCGTGCGCGGCGCCGGCGACGAGGACACCG
>2010921|no matches|length 34|copies 1
AAACCTCTTCTTCGCCGGCCCAGCAGGGGTGTCG
>2010921|no matches|length 33|copies 4
AAACGCCTTGGCGGCCGGCAGGGGCCTTTGGCG
>2010921|no matches|length 54|copies 1
AAACGCCTTGGCGGCCGGCAGGGGCCTTTGGCGCTGCCAGGATCAAAAAAGATC
>2010921|no matches|length 33|copies 1
AAACGCCTTGGCGGCCGGCAGGGGGCCTTTGGC
>2010921|no matches|length 33|copies 1
AAACGGCTGAGCTGGCCGGCGGTGGCGCCTGTG
>2010921|no matches|length 34|copies 2
AAACGGCTGAGCTGGCCGGCGGTGGCGCCTGTGG
>2010921|no matches|length 33|copies 1
AAACGGTAGTTGGTGCCGGCGACGACCTGGGTG
>2010921|no matches|length 45|copies 1
AAACTCGACGGCGGTCAGCAGATCTGCCACATCCCACCAGCTCCA
>2010921|no matches|length 40|copies 1
AAACTCGCCAAGCTGCTCAAAGAGCGCCACAAGAAGAAGG
>2010921|no matches|length 32|copies 1
AAACTGAATGATGGCCGGCAGCCTGCTCACCC
>2010921|no matches|length 32|copies 2
AAACTGAATGATGGCCGGCCCTGATAGTGCTA
>2010921|no matches|length 42|copies 1
AAACTGAATGATGGCCGGCCCTGATAGTGCTACCTGGTTTGG
>2010921|no matches|length 38|copies 1
AAACTGCGGGCCGCGCACTGTGCGCACGTTGTTGATGC
>2010921|no matches|length 49|copies 1
AAACTGGAGTCCTGGGTGCGCGGCTTCAGCCGCTTGCAGGTGATGGGGT
>2010921|no matches|length 32|copies 2
AAACTGGCGGGAGGCCGGCTCCCAGGCCAGGG
>2010921|no matches|length 43|copies 1
AAACTGGCGGGAGGCCGGCTCCCAGGCCAGGGCTGCCAGGATC
>2010921|no matches|length 32|copies 2
AAAGAAGGCTGGTGCCGGCCGCTCGGCCAGCA
>2010921|no matches|length 32|copies 3
AAAGACATGCTCGGCCGGCCCCGTCATATGCT
>2010921|no matches|length 34|copies 1
AAAGACATGCTCGGCCGGGCCCCCGTCATATGCT
>2010921|no matches|length 46|copies 1
AAAGACGTCGGCAAAGGGCATGAACATGATGAAGAGCCCTGTACTC
>2010921|no matches|length 46|copies 1
AAAGACTGGGAGAACCCCTCCAGCGTCGAGAACGTCATCACAATGT
>2010921|no matches|length 33|copies 1
AAAGAGAAGTGAGCGCCGGCCAGGGACCAGGTC
>2010921|no matches|length 33|copies 1
AAAGAGAGTGAGCGACCGGCCAGGGACCAGGTC
>2010921|no matches|length 32|copies 1
AAAGATGTCCAGCGCCGGCTCCTGAGGGTCGC
>2010921|no matches|length 43|copies 1
AAAGCCATTGCCGAAATGGTGCACTACGACGAGTATGACTATG
>2010921|no matches|length 64|copies 1
AAAGCCGTTGACCCCTGGCTTGAAACCATACCCGAGGGGCCCGCCGAAGGCGCCCGGTTGGGGG
>2010921|no matches|length 49|copies 1
AAAGCCTCCACCCCCATGGGGATGGGTGGCTTTGCGGCGGCCAAGGCGC
>2010921|no matches|length 33|copies 1
AAAGCGAGCCGCTGCCGGCCCCGCCTCTATCAG
>2010921|no matches|length 33|copies 1
AAAGCGAGCCGCTGCCGGCCCGCCCTCTATCAG
>2010921|no matches|length 32|copies 7
AAAGCGAGCCGCTGCCGGCCCGCCTCTATCAG
>2010921|no matches|length 33|copies 1
AAAGCGAGCCGCTGCCGGCCCGCCTCTATCAGG
>2010921|no matches|length 50|copies 1
AAAGCGAGCCGCTGCCGGCCCGCCTCTATCAGGAGTGCCCTGGCCGCCGG
>2010921|no matches|length 33|copies 1
AAAGCGAGCCGCTGCCGGCCCGGCCTCTATCAG
>2010921|no matches|length 34|copies 1
AAAGCGAGCCGCTGCCGGGCCCCGCCTCTATCAG
>2010921|no matches|length 42|copies 1
AAAGCGCAGCAGCTTGGCGATCTCTTCGCGGTTGGCGTAATC
>2010921|no matches|length 32|copies 2
AAAGCTCAGCAGCGCCGGCAGCAACAGGGTGA
>2010921|no matches|length 33|copies 1
AAAGCTCGCCCCCGGCCGGCACCTCGATCATGG
>2010921|no matches|length 54|copies 1
AAAGCTCGCCCCGGCCGGCACCTCGATCATGGCTGCCAGGATTCAAAAAAGATC
>2010921|no matches|length 49|copies 3
AAAGCTGCGCTCACCCCCTTCGGTGATGAAGGTGAAGCAGCGACCGACA
>2010921|no matches|length 45|copies 1
AAAGGATATATCCGAAATGCATGATGCGTGGCGGTACTGTTTGCG
>2010921|no matches|length 48|copies 1
AAAGGCGAACTGCCATCGGCTACAAGGCCTGCCTGTGGAGCCGTTTTG
>2010921|no matches|length 35|copies 1
AAAGGCGCGCCAACGCCCGGCGGCAACAAGTGGGT
>2010921|no matches|length 32|copies 5
AAAGGCGCGCCACGCCGGCGGCAACAAGTGGG
>2010921|no matches|length 45|copies 1
AAAGGCGCGCCACGCCGGCGGCAACAAGTGGGCTGCCAGGATCAA
>2010921|no matches|length 48|copies 1
AAAGGCTGCGATGAACCGGCAAGACTCACATTTTGAGGGATGAATTAT
>2010921|no matches|length 51|copies 1
AAAGGGCCGAGCACCAGGGTCTCCCCTTGCAACAGATAAAAACCGACCCAG
>2010921|no matches|length 32|copies 1
AAAGGGTCCCCATGCCGACCGTCTGTTCCTCG
>2010921|no matches|length 32|copies 1
AAAGGGTCCCCATGCCGGCCGTCTGTTCCTCG
>2010921|no matches|length 48|copies 1
AAAGTCCCTTGCTGGCCGGCGCCCCTGCTGCTCTCTGTCCAGGATTCA
>2010921|no matches|length 31|copies 1
AAAGTCGAGCAGCTTGCCCTGCCATGGGAGG
>2010921|no matches|length 44|copies 1
AAAGTGGAGACACAAGGCGCCAACGGCCATCATCAACCGCATCA
>2010921|no matches|length 55|copies 1
AAAGTGGAGGCGCTGCGCGCCCCGTACCCAGGGCCCTGGTGGCCCATGGTGGGGG
>2010921|no matches|length 34|copies 1
AAAGTGGAGGCGCTGCGCGCCCGTACCCAGGGCC
>2010921|no matches|length 55|copies 1
AAAGTTGTGGGGGGCCGGCAGGGTCGCACAGATCTGCCAGGATCAAAAAAGATCC
>2010921|no matches|length 33|copies 2
AAAGTTGTGGGGGGGCCGGCAGGGCGCACAGAT
>2010921|no matches|length 34|copies 2
AAAGTTGTGGGGGGGCCGGCAGGGCGCACAGATA
>2010921|no matches|length 45|copies 1
AAATAATGATTGTGGAAGACAGCCTGACGGTGCGCCGCATGTTGA
>2010921|no matches|length 51|copies 1
AAATACTCAGGCCTGTTCAACGGCTTCCAGGTCGATACCAGCTACAAGTTC
>2010921|no matches|length 48|copies 1
AAATACTTGGCCACGTCGTTGGCGATGGAGAAGGTGGTCAGGGCGCCC
>2010921|no matches|length 58|copies 1
AAATATCAAAATCCCTTAATACATGCCCACACCTCCCTTTGCCCGGTTGAACCCGGGG
>2010921|no matches|length 46|copies 1
AAATCGACAACCGTGCCGGCCCAATCGAGGATCACTGCCAGGATCA
>2010921|no matches|length 32|copies 1
AAATCGGCTTGTAGCCGGCGCAGGCTATGCCT
>2010921|no matches|length 39|copies 1
AAATCGGCTTGTAGCCGGCGCAGGCTATGCCTCTGCCAG
>2010921|no matches|length 32|copies 2
AAATGACAGGGTCGCCGGCTGAATGGTGGTGA
>2010921|no matches|length 33|copies 1
AAATGACCATGCAGCCGGCGGCGTGTGGGCAGA
>2010921|no matches|length 32|copies 2
AAATGACCATGCAGCCGGCGGCTGTGGGCAGA
>2010921|no matches|length 38|copies 1
AAATGACGTGGGTGACCCTGATAGCCACCCCGCCGCTC
>2010921|no matches|length 36|copies 2
AAATGCACCGCGAGCCGGCCGGCCGGGACTTCGTGC
>2010921|no matches|length 32|copies 3
AAATGGGTGTGCTGCCGGCCGCAGATCTCGGC
>2010921|no matches|length 33|copies 2
AAATGGGTGTGCTGCCGGCCGCAGATCTCGGCC
>2010921|no matches|length 54|copies 1
AAATTGCGTCAACTCGTCTCCCGCTTCCGTTACTAGTCACATTTTTGCCGTCTG
>2010921|no matches|length 35|copies 1
AACAAACCCCAGACCGCCGGCTAAGGTCCCAAAAG
>2010921|no matches|length 32|copies 1
AACAACAGTGAGAGCCGGCTGAGACAGGGAGG
>2010921|no matches|length 56|copies 1
AACAACCCAGACCGCCGGCTAAAGGTCCCAAAGCTGCCAGGATCAAAAAAGATCCT
>2010921|no matches|length 54|copies 1
AACAACCCAGACCGCCGGCTAAGGTCCCAAAGCTGCCAGGATCAAAAAAAGATC
>2010921|no matches|length 54|copies 1
AACAACCCAGACCGCCGGCTAAGGTCCCAAAGTCTGCCAGGATCAAAAAAGATC
>2010921|no matches|length 34|copies 1
AACAACCCCAGACCGCCGGCTAAGGTCCCAAAAG
>2010921|no matches|length 40|copies 1
AACAACCGCTTGCCGATCAGAGGGTTGCCATCCTGATATG
>2010921|no matches|length 32|copies 4
AACAAGGTGACATGCCGGCCCCGCTCCACCAG
>2010921|no matches|length 43|copies 2
AACAATGACAGCAGCACCCCGGAGCCCAGCGCCAAAAACGTCA
>2010921|no matches|length 44|copies 1
AACAATGACAGCAGCACCCCGGAGCCCCAGCGCCAAAAACGTCA
>2010921|no matches|length 39|copies 1
AACACAGCCTGAGCGTGGCCTTCATCGCCATGCTGATGG
>2010921|no matches|length 47|copies 1
AACACATCTGAACAAGGGAAGAATGTAGATGCACCAAGGATGGCTGC
>2010921|no matches|length 49|copies 1
AACACCAAGGACAACGCCCCCGCAGTGGTGCACATCGACATGATCCCGG
>2010921|no matches|length 53|copies 1
AACACCACCCAATCCCGCTCGGGGCCAAGCTCAAAGGTCTTGTGGTACAACAT
>2010921|no matches|length 49|copies 1
AACACCAGCTGGCCGCCGATGGCGGGGAAGCGTTCCACCACCTGCCGCT
>2010921|no matches|length 32|copies 2
AACACCTGCTGCAGCCGGCAGCCGAGCAGCGG
>2010921|no matches|length 41|copies 1
AACAGAAGGGGAGCCCATGGCTCCCCTTCTTGCATGCAGAT
>2010921|no matches|length 39|copies 1
AACAGACCAATCTGCTGGCGCTCAATGCCGCCATAGAGG
>2010921|no matches|length 44|copies 1
AACAGCACCCTCAAATCCATCGTCGCCACCGGCCTTATCAACCT
>2010921|no matches|length 49|copies 1
AACAGCACCCTCAAATCCATCGTCGCCACCGGCCTTATCAACCTGCTGT
>2010921|no matches|length 49|copies 1
AACAGCACGGCGCTGTTCGTCTTTGCCATCCACATCATGGGTATCTCTT
>2010921|no matches|length 32|copies 3
AACAGCCTCCGCTGCCGGCGCTGCAAGACCCC
>2010921|no matches|length 33|copies 1
AACAGCCTCCGCTGCCGGCGCTGCAAGACCCCC
>2010921|no matches|length 44|copies 1
AACAGCCTCCGCTGCCGGCGCTGCAAGACCCCCTGCCAGGATCA
>2010921|no matches|length 45|copies 1
AACAGCCTCCGCTGCCGGCGCTGCAAGACCCCTGCCAGGATCTTT
>2010921|no matches|length 32|copies 1
AACAGCGCCAGCAGCCGGCCAGCAGACGGTGA
>2010921|no matches|length 33|copies 1
AACAGCGCCAGCAGGCCGGCCAGCAGACGGTGA
>2010921|no matches|length 33|copies 1
AACAGGCCGTAGATGCCGGCGAAGAACGACAGG
>2010921|no matches|length 35|copies 1
AACAGGCTGCTGCCGCCGCTGATGTAGCGGAGGCC
>2010921|no matches|length 47|copies 1
AACAGTCTGGGGAAGTTGGTGACCACCACCTGCTCCAGATTCGGCAG
>2010921|no matches|length 43|copies 1
AACATCAGCCTGGCGTGTTGCAGCCGCTCCACTGCATCCTGCC
>2010921|no matches|length 41|copies 1
AACATCGCCTGGGGGCATGATAGATGCCATCGTCTACCTCA
>2010921|no matches|length 50|copies 1
AACATGGTCAGGGAGTTGATCGAGAAACCGGCGAGCAGCATCACCGCGAA
>2010921|no matches|length 32|copies 1
AACCAGAGAGCGCGCCGGCCCCACAGTCGAGT
>2010921|no matches|length 33|copies 1
AACCAGAGAGCGCGCCGGCCCCTGGGGGACGGC
>2010921|no matches|length 38|copies 3
AACCAGATCCCCATCAACACAGTGCCGACCGCGCCTAT
>2010921|no matches|length 57|copies 1
AACCAGATCCTCAAGGGCTATGTGGAAGTGAACGGGGTGCGGGTCGAGGTGTTGCAG
>2010921|no matches|length 46|copies 1
AACCAGATGCTGTGCGCCGATCCGGCGAGCGGCGAGGTGCGCCGCT
>2010921|no matches|length 33|copies 1
AACCAGCCACAGGCGCCGGCCATCGGGCTAATC
>2010921|no matches|length 49|copies 1
AACCAGTCGGCCTTGACCAGCGCCTGCTCGGCCATGCCGCCCCAGTGCC
>2010921|no matches|length 55|copies 1
AACCAGTCGGCCTTGACCAGCGCCTGCTCGGCCATGCCGCCCCAGTGGCCCTCAC
>2010921|no matches|length 56|copies 1
AACCAGTCGGCCTTTGCCAGCGCCTGCTTCGGCCTGTCCGCCCCAGTGGTCCCTCA
>2010921|no matches|length 48|copies 1
AACCAGTGCAAGGAAGGGGTCTACGACAGCCTGGCACTGGCTCGCGGC
>2010921|no matches|length 32|copies 1
AACCATCCATCAGGCCGGCCAGGTTGGCTTTC
>2010921|no matches|length 52|copies 1
AACCATGAGTTCGATCTCGACAACCAGAAGCTGGCCCGCTTCATCCAGGGGG
>2010921|no matches|length 49|copies 2
AACCATGCGGGCGGCATCCTGGGGGGCATCTCCTCCGGCCAGGACATAG
>2010921|no matches|length 68|copies 1
AACCCAACCACCAGTAAAAAGGCCCCGCCAGATTGGCGGGGCCTTTTTTGTATCCGTGTCCCGTCCTG
>2010921|no matches|length 31|copies 2
AACCCACGCGAAGCCGGCGTAGAGCTCCCCC
>2010921|no matches|length 31|copies 1
AACCCACGGCGAAGCCGGCGTAGAGCTCCCC
>2010921|no matches|length 33|copies 1
AACCCACGGCGAAGCCGGCGTAGAGCTCCCCCC
>2010921|no matches|length 32|copies 4
AACCCAGGCTGAGGCCGGCGCTGATCCTGCTG
>2010921|no matches|length 40|copies 1
AACCCATGGTCGTGGTCATGCAGACCGTCACTGCTCTCTG
>2010921|no matches|length 32|copies 8
AACCCCAGCTGCCGCCGGCGCCCGACAAGCCG
>2010921|no matches|length 53|copies 2
AACCCCAGCTGCCGCCGGCGCCCGACAAGCCGCTGCCAGGATCAAAAAAGATC
>2010921|no matches|length 39|copies 1
AACCCCCATGCCGAGGTCTATGCCCTGCATGCCGCTGGT
>2010921|no matches|length 33|copies 2
AACCCCGCCCCGAGCCGGCAAGTTTGCGATCAA
>2010921|no matches|length 31|copies 1
AACCCCGCCCGAGCCGGCAAGTTGCGATCAA
>2010921|no matches|length 32|copies 1
AACCCCGCCCGAGCCGGCAAGTTTGCGATCAA
>2010921|no matches|length 47|copies 1
AACCCCTCGGCAAGCGCTGCCACTGCGGCAACTTCGGCTGCCTCGAA
>2010921|no matches|length 31|copies 1
AACCCGCCCGAGCCGGCAAGTTTGCGATCAA
>2010921|no matches|length 27|copies 1
AACCCGCCCGAGCGCAAGTTGCGATCA
>2010921|no matches|length 40|copies 1
AACCCGGAGCGCGTCTTCATCGAGCTCTCCAAGATACTGT
>2010921|no matches|length 32|copies 3
AACCCGGCTCAGTGCCGGCCAGCGGCGGCGGA
>2010921|no matches|length 49|copies 1
AACCCGGCTCAGTGCCGGCCAGCGGCGGCTGCCAGGATCAAAAAAGATC
>2010921|no matches|length 44|copies 1
AACCCGGTGCCTTGGTGGCGCCCGCTGAGCGCGCCAGCAACACC
>2010921|no matches|length 43|copies 1
AACCCTCTTCCCCCCGCGCCATGGCCGGGGGACGGCAAGGAGG
>2010921|no matches|length 23|copies 1
AACCGAGCCAGTTCCCCGCGTCG
>2010921|no matches|length 33|copies 1
AACCGCAACGGGAGCCGGCAGCCGTACTGGTGA
>2010921|no matches|length 32|copies 3
AACCGCACCCGTGGCCGGCTCTCCTGTCCCAT
>2010921|no matches|length 33|copies 1
AACCGCACCCGTGGCCGGCTCTCCTGTCCCATC
>2010921|no matches|length 56|copies 1
AACCGCACCCGTGGCCGGCTCTCCTGTCCCATTCCCAGGTCTCCAGCCGGCGGTAG
>2010921|no matches|length 47|copies 2
AACCGGAATGTGCCGTCGAGCTCGGTTATGACTGGCTCGGCAAGTAT
>2010921|no matches|length 48|copies 2
AACCGGAATGTGGCCGTCGAGCTCGGTTATGACTGGCTCGGCAAGTAT
>2010921|no matches|length 32|copies 2
AACCGGACATGCGGCCGGCGGCGGAGATGGTC
>2010921|no matches|length 33|copies 9
AACCGGACATGCGGCCGGCGGCGGAGATGGTCA
>2010921|no matches|length 40|copies 1
AACCGGACATGCGGCCGGCGGCGGAGATGGTCACTGCCAG
>2010921|no matches|length 34|copies 1
AACCGGATCTGGTGGCCGGCTGCTCCATCGGCAG
>2010921|no matches|length 48|copies 1
AACCGGATCTTCTATGAACGCCCGCCGTGCTCACCGCCCTACAAACCG
>2010921|no matches|length 43|copies 1
AACCGGATCTTCTATGACGCCGCCGTGCTCACCGCCTACAAAC
>2010921|no matches|length 47|copies 1
AACCGGCATCCTGCAGCTCGTGGCGGATGCGGGTCAGGGAGTCGGGG
>2010921|no matches|length 33|copies 2
AACCGGCCGCCGGTGCCGGCCGAGCAAGAGCTG
>2010921|no matches|length 73|copies 1
AACCGTCGTGTGACCATTACCCTGACCCCGACTGCCTAAGTCACCCGGTTGCCGGTAACGAAAAGGCCCCGCC
>2010921|no matches|length 35|copies 1
AACCGTGCGCGGCGACCGGCGTACGAGGACACCGA
>2010921|no matches|length 47|copies 1
AACCGTGCGCGGCGCCCGGCGACGAGGACACCGCTGCCAGGATCAAA
>2010921|no matches|length 27|copies 1
AACCGTGCGCGGCGCCCGGGCGACGAG
>2010921|no matches|length 35|copies 1
AACCGTGCGCGGCGCCCGGGCGACGAGGACACCCG
>2010921|no matches|length 33|copies 1
AACCGTGCGCGGCGCCGGCGACGAGGACACCCG
>2010921|no matches|length 46|copies 1
AACCGTGCGCGGCGCCGGCGACGAGGACACCGCTGCCCAGGATCAA
>2010921|no matches|length 33|copies 1
AACCGTGCGCGGCGCCGGCGACGAGGGACACCG
>2010921|no matches|length 33|copies 1
AACCGTGCGCGGCGCCGGGCGACGAGGACACCG
>2010921|no matches|length 36|copies 1
AACCGTGCGCGGCGCCGGGCGACGAGGGACATTCCG
>2010921|no matches|length 36|copies 1
AACCTAGCGATGAACGGAACTGACGAATCGGATCCG
>2010921|no matches|length 32|copies 1
AACCTATGACGGCGCCGGCCAGCCCCGTGAGT
>2010921|no matches|length 33|copies 1
AACCTCGATGCCCCGTCAGCAGGGGGTGCGCGA
>2010921|no matches|length 49|copies 4
AACCTCGATGCCCGTCAGCAGGGTGCGCGACTCCAGCCGGTAATCCACC
>2010921|no matches|length 44|copies 1
AACCTCTTCCCGCTCTGGGCCTTGCTGTTTTCAGTGCTGGCTTA
>2010921|no matches|length 43|copies 1
AACCTGATGTCTGCCACCATCGCAGGCTTCTTCCCTGGCACTG
>2010921|no matches|length 42|copies 5
AACCTGATGTCTGCCACCATCGCAGGCTTCTTCCTGGCACTG
>2010921|no matches|length 44|copies 1
AACGACGCCTAGCTGCCATTGTCAGCCCTCTGGCCGCTGGCTCC
>2010921|no matches|length 32|copies 2
AACGAGATAGTGAGCCGGCTCGGCGAGCAGCA
>2010921|no matches|length 59|copies 3
AACGAGGAGGGGCTGCCCGGTTATCGCAACCCGGCCAACTTCATTGTGGTCTCCGACCC
>2010921|no matches|length 32|copies 2
AACGCAGTTGATGGCCGGCGATACGGGCCTCG
>2010921|no matches|length 46|copies 1
AACGCCACCCAGCACCCCTGGCGGGATCACTACCAGATGTATGACT
>2010921|no matches|length 33|copies 1
AACGGACAAGTGCGGCCGCGGCGGACGATGGTC
>2010921|no matches|length 35|copies 1
AACGGCACCATGAACGGCACCTCTTCGGCCACCCC
>2010921|no matches|length 43|copies 1
AACGGCACCATGAACGGCACCTCTTCGGCCACCCCGAATACCG
>2010921|no matches|length 39|copies 1
AACGGCACCTGCATGCGTATCTCACTGCCGCTCTCCCTC
>2010921|no matches|length 32|copies 2
AACGGCTGAGCTGGCCGGCGGTGGCGCCTGTG
>2010921|no matches|length 53|copies 1
AACGGGATATGGGCCCGGGCCAGCTTGAGCCATCTGTCCAGCTCCTCGGCGCT
>2010921|no matches|length 32|copies 1
AACGGTAGTTGGTGCCGGCGACGACCTGGGTG
>2010921|no matches|length 45|copies 1
AACGGTAGTTGGTGCCGGCGACGACCTGGGTGCTGCCAGGATCAA
>2010921|no matches|length 49|copies 2
AACGTGGGTTCAGGCTCGGCCAGATTCAGGGTCGCTATCTTGTCGAACG
>2010921|no matches|length 46|copies 1
AACGTGGGTTCAGGCTCGGCCCAGATTCAGGGTCGCCTATCTTTGT
>2010921|no matches|length 39|copies 2
AACGTGGTTGAGACCCAGCTCAAAGCCGTCATCGACCGT
>2010921|no matches|length 31|copies 2
AACTAACCAAGTACCGGCCGACTCGCCAGGG
>2010921|no matches|length 32|copies 3
AACTAACCAAGTAGCCGGCCGACTCGCCAGGG
>2010921|no matches|length 45|copies 1
AACTACCTGCAGACGCTGGAGAAGGTGGCGAGCTTCCAGATAAGC
>2010921|no matches|length 38|copies 3
AACTATTACGAGCTCGATGGCCGGCGCTACTCCCACAT
>2010921|no matches|length 44|copies 1
AACTATTACGAGCTCGATGGCCGGCGCTACTCCCACATCTGCCA
>2010921|no matches|length 32|copies 6
AACTCAGAGTGACGCCGGCGCCAGCCGGGAGA
>2010921|no matches|length 33|copies 1
AACTCAGAGTGACGCCGGCGCCAGCCGGGAGAT
>2010921|no matches|length 33|copies 1
AACTCAGAGTGATCGCCGGCGCCAGCCGGGAGA
>2010921|no matches|length 47|copies 1
AACTCCGGCTCCTCAAGGGCGGGGGTGCCTTCCAGCGCCAGGAAGCT
>2010921|no matches|length 44|copies 1
AACTCCTGCAGATCCGCCGAGATGTCGAAGGTCTCCTGGCGCCG
>2010921|no matches|length 50|copies 1
AACTCCTTGCGAGCCTGGGGCCTCTTTGGCGGTGGCGGCGCGGGCCACGC
>2010921|no matches|length 31|copies 1
AACTCGCACACCAGCCGGCTGGCCGGGGTCT
>2010921|no matches|length 41|copies 1
AACTCGCGAACGAGCAGGCCCTGGTGATGCGGGCTCAGTCC
>2010921|no matches|length 37|copies 1
AACTCTATGGGGGTGCCGGCCGGCGAGTAGCGGGAGG
>2010921|no matches|length 33|copies 1
AACTCTGCTGCGCAGCCGGCTGCGGGGCGACGG
>2010921|no matches|length 33|copies 4
AACTGAAAGACCCGGCCGGCCATCGCCTGCCCC
>2010921|no matches|length 35|copies 1
AACTGATTTCAGTCATCCTGCTGCAGTGCAGATAA
>2010921|no matches|length 31|copies 1
AACTGCATCTCCTATGATCCGTCCTACGCCT
>2010921|no matches|length 32|copies 1
AACTGCCAGGATCAAAAAAGAATCCTGTCTAG
>2010921|no matches|length 34|copies 1
AACTGCCCAAGACGACCGGCAACGCCCCAGAGCC
>2010921|no matches|length 46|copies 1
AACTGCCCAAGACGCCGGCAACGCCCCAGAGCCTGCCAGGATCAAA
>2010921|no matches|length 33|copies 2
AACTGCCCAAGACGCCGGCAACGCCCCCAGAGC
>2010921|no matches|length 33|copies 1
AACTGCCCCTTGTCTTCGAGCAGGTAGCTGTGG
>2010921|no matches|length 40|copies 1
AACTGCCGCTGATAGCAGAGACGGAACACCTCTGTGGGGG
>2010921|no matches|length 34|copies 1
AACTGCGACAAGGGGCCGGCGCTGATGATAGACG
>2010921|no matches|length 33|copies 1
AACTGCTCAACATCGCCGCGTCGGCCCCCATCT
>2010921|no matches|length 32|copies 5
AACTGCTGCAGGGGCCGGCGGTGGACAACCTG
>2010921|no matches|length 47|copies 1
AACTGCTGCAGGGGCCGGCGGTGGACAACCTGCGTGCCAGGATCAAA
>2010921|no matches|length 46|copies 1
AACTGCTGGCCAAACTGGCGGAACGCTACCCCCCTGGCGGTCATCA
>2010921|no matches|length 32|copies 2
AACTGGAAGGCCAGCCGGCCGTGCTTCTGACA
>2010921|no matches|length 46|copies 1
AACTGGATGCGCAACCAGCTCAATGGCGACTTCGATCCCAGCTCGT
>2010921|no matches|length 31|copies 1
AACTGGCCCCGCGCCACGGCCACGGCCCCCG
>2010921|no matches|length 37|copies 1
AACTGGCTCAATCGCTGGTTATGACAAGATACAAGGT
>2010921|no matches|length 46|copies 1
AACTGGGCGCTGAACCAGCGGGTGAAGGAGCTCGGCATGGGAGTAG
>2010921|no matches|length 50|copies 1
AACTGGTCCGGCATGGCCAGCAGCGTGGTGAAGAGCGTCATCCTTGTCTC
>2010921|no matches|length 12|copies 1
AACTGTCTCAAA
>2010921|no matches|length 45|copies 1
AACTTCATCTCCTATGATCCGTCCTACGCCTATGAAGTTGCGGTG
>2010921|no matches|length 52|copies 1
AAGAAAACCATCGAGCTCCTCTGCGATGGCCTTGGCCACGGCGGCAAATCCC
>2010921|no matches|length 50|copies 1
AAGAAACCATCGAGCTCCTCTGCGATGGCCTTGGCCACGGCGGCAAATCC
>2010921|no matches|length 51|copies 1
AAGAAACCATCGAGCTCCTCTGCGATGGCCTTGGCCACGGCGGCAAATCCC
>2010921|no matches|length 49|copies 1
AAGAACATCCTGGGCTCGGGCTTTGACTTCGAGCTGTTCGTCCACACCG
>2010921|no matches|length 46|copies 1
AAGAACCCGCTGACCTTCACCAGCAACTTCATGTACGAGTTCAGCG
>2010921|no matches|length 33|copies 1
AAGAAGAGCTCGGGGCCGGCGGTCAGGGCGGCG
>2010921|no matches|length 49|copies 1
AAGAAGGGACGGGTGGCGGAGCCTGGCTTGAGGGCGGTGACGCCGGGCA
>2010921|no matches|length 51|copies 1
AAGAAGGTGAAGGGGCACGGCAGCAAGCGGGAGATGCTGGTAGGGATGCGG
>2010921|no matches|length 52|copies 1
AAGAAGGTGAAGGGGCATCGGCAGCAAGCGGGAGATGCTGGTAGGGATGCGG
>2010921|no matches|length 39|copies 1
AAGAATCGCGACAGCCGGCAGTACCTTGCCTTTCAGTGC
>2010921|no matches|length 51|copies 1
AAGACAATCAGGCCCGGTACCGCCTGAGCCAGGGGCTGGCCCAGGCGGGCA
>2010921|no matches|length 36|copies 1
AAGACAGATTGCCCCTGGAGGCCCTGCTGCAGAGTT
>2010921|no matches|length 49|copies 1
AAGACCAGACCCTGCTGGTGCAATCCGGCAAGCCGGTCGGCGTGTTCCA
>2010921|no matches|length 39|copies 1
AAGACCCATGACGGTCTCTTCCAGATCGAACATACACAC
>2010921|no matches|length 43|copies 1
AAGACCCCATAGCGCCGGCGGTGAAGAAGGGCCTGCCAGGATC
>2010921|no matches|length 41|copies 1
AAGACCGCGACCTGCTGCAGTGCACCTGTATCCGTGGTGGC
>2010921|no matches|length 33|copies 1
AAGACGGCCCAGAGCCGGCTCGGGGGTGCTGCG
>2010921|no matches|length 44|copies 1
AAGACGGCCCAGAGCCGGCTCGGGGTGCTGCGCTGCCAGGATCA
>2010921|no matches|length 45|copies 1
AAGACGGCCCAGAGCCGGCTCGGGGTGCTGCGCTGCCAGGATCAA
>2010921|no matches|length 33|copies 1
AAGACGGCCCAGAGCCGGCTCGGGGTGCTGCTG
>2010921|no matches|length 32|copies 1
AAGACGGCCCAGAGCCGGCTCGGTGCAGGAAG
>2010921|no matches|length 34|copies 1
AAGACGGCCCCAGAGCCGGCTCGGGGGTGCTGCG
>2010921|no matches|length 49|copies 1
AAGACGGCCCTCAAGGCGCTGCAGAACCCGCAGCCGACCGCCAACGAGA
>2010921|no matches|length 42|copies 1
AAGACTATGGTGTTTTCCAGGTTCTCCGAGAGCTGCTCCGCC
>2010921|no matches|length 45|copies 1
AAGAGATGAGCGTGCCGGCCACCTGCAAGGAGGCTGCCAGGATCA
>2010921|no matches|length 45|copies 1
AAGAGATGTACTGCAGGGCGTCAGCAATGGAATCGATAAAGTCCT
>2010921|no matches|length 32|copies 1
AAGAGCAAGCGCCGCCGGCTCAAGGGCCAGCC
>2010921|no matches|length 41|copies 1
AAGAGCAGCAGCCCCAGGCTGATGGCCGCGAGATAAAGGTT
>2010921|no matches|length 37|copies 1
AAGAGCAGCAGGTCGTGCTGATGCAGCGCCTGGCCCG
>2010921|no matches|length 45|copies 1
AAGAGCGGCTCGGTGAGAAAGCCCGGCTTGTTGGTGACTATGCCC
>2010921|no matches|length 47|copies 1
AAGAGCGTCTGGCCCTGGTCATCGACCCCATGCTGGCCACCGGCGGC
>2010921|no matches|length 50|copies 3
AAGAGCTCGGCCTCCCCACCTCCTCCTACCGCTTCGCCCAGAGCAAGGAG
>2010921|no matches|length 33|copies 1
AAGAGGCCAAGGCCGCCGGCCTGCTCGGCAAGA
>2010921|no matches|length 32|copies 1
AAGAGGCTGACAAGCCGGCACCTGTCCACCCC
>2010921|no matches|length 31|copies 1
AAGAGGCTGCCCGCCGGCAGGGGCACCACCT
>2010921|no matches|length 35|copies 1
AAGAGGCTGCCCGCCGGCAGGGGCACCACCTCTCC
>2010921|no matches|length 47|copies 1
AAGAGGGGCTCAGGCTGGCGCCGCAGCAGGCTGATTTTCGGTTGCTG
>2010921|no matches|length 42|copies 1
AAGAGGGTATAGTTCCTCAAGTGGAGCTAATAAAACTGGAGC
>2010921|no matches|length 33|copies 1
AAGAGTATCAGGACGCCGGCTTCGAGCTGGGCT
>2010921|no matches|length 54|copies 2
AAGATAACGACAGGGTGGCCATGGCCACCCTGTTTTTTTCGTGTCCGCTCAACC
>2010921|no matches|length 46|copies 1
AAGATAGTGGCCAAGGTCGAGCGCGCCGAAACCGTCGCCAGCGACG
>2010921|no matches|length 34|copies 1
AAGATCAACGACGAGCTGGAGACCAGCAAGGTCG
>2010921|no matches|length 43|copies 1
AAGATCAGCTCGCGTCCGTGAAAAAATGCGGCCATATGGGTGG
>2010921|no matches|length 18|copies 1
AAGATGATAGCGCCTGCC
>2010921|no matches|length 37|copies 3
AAGATGCTGATCGGTGCGGCGCACTTCCTGCCCATCT
>2010921|no matches|length 40|copies 1
AAGATGGCGATGGCCAGGATGGCACCGGCGGCAGGGTGAT
>2010921|no matches|length 42|copies 1
AAGATGTTTGCCGACGGCAATGTGGAGCACGCCCCGCGAAGT
>2010921|no matches|length 40|copies 1
AAGATGTTTGCCGACGGCAATGTGGAGCACGCCCGCGAAG
>2010921|no matches|length 41|copies 2
AAGATGTTTGCCGACGGCAATGTGGAGCACGCCCGCGAAGT
>2010921|no matches|length 32|copies 1
AAGCAAGTGACAAGCCGGCCCACTCGGGCCGG
>2010921|no matches|length 57|copies 1
AAGCAAGTGACAAGCCGGCCCACTCGGGCCGGCCTTGAGCTTCACCTCGGGACTGAG
>2010921|no matches|length 34|copies 1
AAGCAGAACCATGCGCCGGCGCTGGCACTGGATG
>2010921|no matches|length 33|copies 1
AAGCAGAACGATCTGCCGGCACCGGCCGCCCAG
>2010921|no matches|length 33|copies 1
AAGCAGAGCATCAGCCGGCCTCAGCCGCGAGCA
>2010921|no matches|length 32|copies 1
AAGCAGAGCATCAGCCGGCTCAGCCGCGAGCA
>2010921|no matches|length 44|copies 1
AAGCAGATGGCGCCCGTTCAGGTAGGAGATCATCTGACCGCTCT
>2010921|no matches|length 33|copies 1
AAGCAGATGGCGCCGTTCAGGTAGGAGATCATC
>2010921|no matches|length 44|copies 1
AAGCAGTCGAACAAGCGCTACTGCGGGGAGCGGATGCCGGATCC
>2010921|no matches|length 47|copies 1
AAGCAGTGTCGCCTCAACCCGCCACGCAGTGGCAGCTGACGCGGGAT
>2010921|no matches|length 32|copies 1
AAGCATGAGTAATGCCGGCCAGGCCGTCTTCA
>2010921|no matches|length 38|copies 1
AAGCATGCGTGCAGAGGGCGGCGGCACAGGAGCGACAG
>2010921|no matches|length 49|copies 3
AAGCATGGGCATGGGCCCCAGCAGGTTGAGCAGCAGGCTGCTCTGGGCG
>2010921|no matches|length 41|copies 1
AAGCCATGGACGTAGTGGCCCATGTTGTTGTCGAACTCCTT
>2010921|no matches|length 42|copies 1
AAGCCCAGCATGCCCGCCTTGGCCGCCGAGTAGTTGACCTGA
>2010921|no matches|length 46|copies 1
AAGCCCGCACCACCTACGTCGTCAAGACCCTGAATGACGGCTGGCC
>2010921|no matches|length 53|copies 2
AAGCCCTGCTCGGCCTGGCGGCAGAGGGGGCCGCGGCAAACCAGATCCAGATC
>2010921|no matches|length 32|copies 1
AAGCCGACGAGCTGCCGGCGGCCCTGGCCGCC
>2010921|no matches|length 45|copies 1
AAGCCGACGTCTATGTGGTGCGCTGCGGCGACGAGATCCGCTGCG
>2010921|no matches|length 32|copies 1
AAGCCGATCTTCTCGCCGGCCCGCACCCAGCG
>2010921|no matches|length 33|copies 3
AAGCCGATCTTCTCGCCGGCCCGCACCCAGGCG
>2010921|no matches|length 41|copies 1
AAGCCGATCTTCTCGCCGGCTTGCTGCTGCCGCCTGCCAGG
>2010921|no matches|length 48|copies 1
AAGCCGATGCCTCCCTGGCCATCATCACCGCCAAAGACGAAGACGGTC
>2010921|no matches|length 43|copies 1
AAGCCGCAGTAGAGGGTGCGCGCCGTGGCGAGGTGGGAGGCCA
>2010921|no matches|length 32|copies 1
AAGCCGGCACAAGGCCGGCTTTGTTGAGATAG
>2010921|no matches|length 32|copies 2
AAGCCGGCCGAGCGCCGGCTCTTTTTTGACGA
>2010921|no matches|length 33|copies 1
AAGCCGGCCGAGCGCCGGCTCTTTTTTTGACGA
>2010921|no matches|length 37|copies 2
AAGCCGGGGTCAGCTCCCAGACATCGGCGCCGCGCGG
>2010921|no matches|length 44|copies 1
AAGCCGTTCGGGGGTCAACTCCGAAGGGCTGCGTCGTCGTGGCT
>2010921|no matches|length 43|copies 1
AAGCCGTTCGGGGTCAACTCCGAAGGGCTGCGTCGTCGTGGCT
>2010921|no matches|length 32|copies 3
AAGCCTCACCTACGCCGGCGGCATGGTGGAGA
>2010921|no matches|length 41|copies 1
AAGCCTGCTGCCCGGCTGCGGCGATGTCCAGCCAACATGAG
>2010921|no matches|length 48|copies 1
AAGCCTGGAACAGCTGGTCGTTGCTGCTCCTCCGACGATGCCGATCGC
>2010921|no matches|length 32|copies 2
AAGCCTGGGCCGTGCCGGCCAGCTTCTACCCC
>2010921|no matches|length 33|copies 1
AAGCCTGGGCCGTGCCGGCCAGCTTCTACCCCC
>2010921|no matches|length 61|copies 2
AAGCCTTCGATGGCATGCTTGCGCAGGGTGTCGAACCCCTGGGCGATGCGTGGTTCCCAGG
>2010921|no matches|length 33|copies 1
AAGCGATCCACGCTGCCGGCCAGCGAGCCCAGC
>2010921|no matches|length 40|copies 1
AAGCGCATCAACAGCGTCGGCAGCCTGACCAGCCACACCA
>2010921|no matches|length 40|copies 1
AAGCGCTTCACCTTCAACGGCTTCGGCACCCGCAACTTCG
>2010921|no matches|length 35|copies 1
AAGCGCTTCGAGAGCCGGACTGCTGGAGCGGCTAC
>2010921|no matches|length 32|copies 1
AAGCGGATCACGAGCTGGCGCTCGGCCGCATG
>2010921|no matches|length 38|copies 1
AAGCGGGCGAGATCGGTGAAGGCGAGCAGGCGCTTGAA
>2010921|no matches|length 40|copies 1
AAGCGGGCGTCATCCCAGTTGACTCATGCTTGCTCCTCGC
>2010921|no matches|length 34|copies 1
AAGCGGGTGCAGGCCGCCGGGCTCAACATCAGCG
>2010921|no matches|length 39|copies 1
AAGCGGTCCGCCACGGCACTGAAGCTGCCCGCGCGGGCG
>2010921|no matches|length 44|copies 1
AAGCGGTGCGCAGCCTGGTGGCGAGCCAGCTCGGGGTCGCCCTG
>2010921|no matches|length 35|copies 1
AAGCGTGAACTGCTGATCTTCGTGACCCCGAGGAT
>2010921|no matches|length 39|copies 1
AAGCGTTTCGACGGCAAGCTGGCCGACAGCTGCAGCGAA
>2010921|no matches|length 52|copies 1
AAGCTCATGGAGCAGCACGGCGGCCTGGCCTGGGATGAGGCCGGGTTCGAGT
>2010921|no matches|length 38|copies 1
AAGCTCTCCAGGTGCGCCCCGTACTGGATGCGATCTGC
>2010921|no matches|length 31|copies 1
AAGCTCTTCTGCGCCGGCAGGTTGGAGGTGG
>2010921|no matches|length 39|copies 1
AAGCTGATCAATCAGTCGCTGGGCAAGATGGTCTACCTC
>2010921|no matches|length 41|copies 1
AAGCTGATGAACACTCAGGTCATCGAAGACTGAACATGAGT
>2010921|no matches|length 64|copies 1
AAGCTGCTGCATGGCTGGCCTACAGAAAGGTGGGCATTTTTAAAAAATCCGGTTTTCCCCCTGA
>2010921|no matches|length 38|copies 1
AAGCTGGTATGCAGCTGGGACTCTTTGCTGAAGGAGCG
>2010921|no matches|length 33|copies 1
AAGCTGGTGGGTCTGGTGATGGAAGATAAAGGG
>2010921|no matches|length 32|copies 1
AAGGAAACATAGCGCCGGCGCTGGCTCACGAC
>2010921|no matches|length 38|copies 1
AAGGAAACATAGCGCCGGCGCTGGCTCACGACTGCCAG
>2010921|no matches|length 39|copies 1
AAGGAAACATAGCTGCCGGGCGCTGGCTCACTGAATCGA
>2010921|no matches|length 16|copies 1
AAGGAAGCCAGAAGCC
>2010921|no matches|length 33|copies 1
AAGGAATTAGAGTGCCGGCATGGCATTTTCAAA
>2010921|no matches|length 52|copies 1
AAGGACAACATGGGGATGGACTTTATCCCCGTCTATGAGGAGCAGAAAAACG
>2010921|no matches|length 45|copies 1
AAGGACATGCTGGTGGTGCTCAATGACAACGAGATGTCCATCTCC
>2010921|no matches|length 46|copies 3
AAGGACATGCTGGTGGTGCTCAATGACAACGAGATGTCCATCTCCG
>2010921|no matches|length 33|copies 1
AAGGAGCCCCTGAGCCGGCTGGATGGGGGTGGG
>2010921|no matches|length 53|copies 1
AAGGAGCCCCTGAGCCGGCTGGATGGGGTGGGCTGCCAGGATCAAAAAAGATC
>2010921|no matches|length 50|copies 1
AAGGAGGTGGTGGAGAAGGTGGTGATCGACCTCACCCATGCCCCACTTCT
>2010921|no matches|length 39|copies 2
AAGGAGTACATAGACGCTTCGTGGCCAATGCCACCAACA
>2010921|no matches|length 41|copies 1
AAGGATCGCAACAAGCGCTCCCTTTATCTCTCCGCCGCCCG
>2010921|no matches|length 44|copies 2
AAGGCACAGTGATTGACATAGGTGATCTTCATGCCGGGCATGTC
>2010921|no matches|length 69|copies 1
AAGGCCAACAGGTGTTGGCCTTCGCTTTTTGGGTTTAGCTCCCAGTTTTTGTTTCACCCCCAATGGGCA
>2010921|no matches|length 31|copies 4
AAGGCCAAGCGCGGCGTGCGCAAGCATCAGC
>2010921|no matches|length 34|copies 1
AAGGCCAAGCGCGGCGTGCGCAAGCATCAGCATT
>2010921|no matches|length 50|copies 1
AAGGCCCAGGCGGCCCACGGGGTCTCCCTGGTGGAGCTGGTGCGCACCGA
>2010921|no matches|length 46|copies 1
AAGGCCGAGATCGCCGTCCAGAGCGACCAGCTGGCGGCCCAGGCGA
>2010921|no matches|length 48|copies 1
AAGGCCTTGATCTCCAGGCGCCAGCCCTCGTCATCGGTCAGGTGCCAG
>2010921|no matches|length 51|copies 1
AAGGCGAACAGGGGCTCGAAGTGCAGATCCCCGCGGGCCTGCACGTCCGAG
>2010921|no matches|length 33|copies 1
AAGGCGAAGAAGCTGCCGGCGAAGCCCGCGAAG
>2010921|no matches|length 33|copies 1
AAGGCGACCCTGAAGCCGGCCGCGAGCCAGGCG
>2010921|no matches|length 45|copies 1
AAGGCGAGCGGCCTCTGGCTCTCCGACAAAACCCGGAAGGCCCAG
>2010921|no matches|length 37|copies 1
AAGGCGAGGTGCGGGTGGCGGTGAGTTACAGCTCCCT
>2010921|no matches|length 54|copies 1
AAGGCGATGGAGCCCTGGTGATCCGGGTGGGCCGCGACGAAGCGCTCGGTGGCC
>2010921|no matches|length 47|copies 2
AAGGCGCCGGAGTCCTGGTATCTGCTGAAAATGGCGGCCCACTACGA
>2010921|no matches|length 32|copies 2
AAGGCGCTGGCCAGCCGGCCATCCGCCATCTT
>2010921|no matches|length 49|copies 1
AAGGCGGGCAGGTCCATGGGGGGCAGGCGCTATCTCGAGGCGGCGGCGG
>2010921|no matches|length 21|copies 1
AAGGCTATGCCGCCCTGGCGG
>2010921|no matches|length 49|copies 1
AAGGCTATGCCGCCCTGGCGGATCACGCCGCCAGCAAGGGGTTTCAGGT
>2010921|no matches|length 55|copies 2
AAGGCTTGCTCGGCCTGCCAGCCGGGGGGTCAGCCAGTCGGCGGCCAGGGCCTGC
>2010921|no matches|length 52|copies 1
AAGGGAATGTGACCCTGGCGGCCAACATGGCGGGAAGAAATCGTACCGATTT
>2010921|no matches|length 47|copies 1
AAGGGCAATAAAATCAATAGCCAGAGGGCGCAGAGAGACTTCTTCAT
>2010921|no matches|length 33|copies 1
AAGGGCACTACGAGCTGGTGCTGGACGAACAGC
>2010921|no matches|length 42|copies 1
AAGGGCATGAACACCAGCCTTTGGGCGGACGGTTGCGGCCGC
>2010921|no matches|length 30|copies 1
AAGGGCGAGGAAGGCCGAAAATGAGGATAG
>2010921|no matches|length 47|copies 1
AAGGGCGCCTCTATGGCGCCTTTGTCATGGGGCCCACTCACGCTTTC
>2010921|no matches|length 48|copies 1
AAGGGCTGGACAACCTGGCCATCATGCTGCCGATGATCAGCAGCGTCA
>2010921|no matches|length 42|copies 1
AAGGGGAACTTGCCGAGCTTGCCCGGCTTGAACATGGTGTTC
>2010921|no matches|length 46|copies 4
AAGGGGAAGGACAGCTACCTGGACGCGACCACTGGGTATGCCTCCA
>2010921|no matches|length 53|copies 2
AAGGGGCTTTCAACCAGGCCTTCGTGCCGGTGATGACGGAGTACAAGAAAAAC
>2010921|no matches|length 51|copies 1
AAGGGGGAACTGGTGCTGGTGAACCCGGGATCCATCTGTTTTCCGAGGGGA
>2010921|no matches|length 48|copies 1
AAGGGGGGCGATGCCATGGTGCCCATGCTCAAGGAGCTGATTCGCCGC
>2010921|no matches|length 38|copies 1
AAGGGGGGTCATGCTCGACTTCAACAACATCGCCGCCT
>2010921|no matches|length 30|copies 1
AAGGGGTTGATCCTCGACCCTGCCTGGGAT
>2010921|no matches|length 33|copies 1
AAGGGGTTGGCCTGGCCGGCGGCCCTGGCGGCA
>2010921|no matches|length 46|copies 1
AAGGGTCTTTTTGAAATGGCTCCTCCTACTGGACTTGAACCAGTGA
>2010921|no matches|length 44|copies 1
AAGGTAAACAGGGCGTCCAGCAGCCAACCGGGCAGAGGCAGTAT
>2010921|no matches|length 43|copies 2
AAGGTGAAGGCCTGGGCCCGCACCGAGGCGAACCTGCTCTATC
>2010921|no matches|length 26|copies 1
AAGGTGAAGGCCTGGGGCCCGCACCG
>2010921|no matches|length 37|copies 1
AAGGTGACGGCCCACTGGCACCCCCAGGGGGCCTGGG
>2010921|no matches|length 46|copies 1
AAGGTGAGGCCGGGGCCTGAGCGGGATCTATGCCGGTCGCCGCCAG
>2010921|no matches|length 46|copies 5
AAGGTGAGGCCGGGGCCTGAGGCGGGATCTATGCCGGTCGCCGCCA
>2010921|no matches|length 47|copies 1
AAGGTGATGACGGGGCCGGCCCAACACAACCTGCTGCCAGGATCAAA
>2010921|no matches|length 40|copies 1
AAGGTGGTGAGGGCCGCAGCCCTTGGTGCCACGCTCTTCC
>2010921|no matches|length 33|copies 2
AAGTAATCCGGCAGCCGGCAGGCATCATCTTCG
>2010921|no matches|length 32|copies 1
AAGTACGACAGCCTGACCCGGCTCATTCTAAC
>2010921|no matches|length 45|copies 1
AAGTAGAGGCGCATGCCGGCCTGGAAATTATCCCTGCCAGGATCA
>2010921|no matches|length 33|copies 1
AAGTAGCTGCGCGAGCCGAGCACCTTGCCCTGA
>2010921|no matches|length 32|copies 1
AAGTAGGGCAGCTTGACGGTGCCGCTTATAAA
>2010921|no matches|length 46|copies 2
AAGTATCCGGCTCGGGGAGCCGGATGATATGAGACTGATTTCAAAC
>2010921|no matches|length 31|copies 1
AAGTCCCTGCTGGCCGGCGCCCTGCTGCTCT
>2010921|no matches|length 42|copies 1
AAGTCCGCCATAAACACTTTCACGTTGGCGTTGAGGGCGTTG
>2010921|no matches|length 53|copies 1
AAGTCGAACTCCGGATGGTGATGAGGCGCCGCCAGATTGGCCCCCCAGGATCA
>2010921|no matches|length 48|copies 1
AAGTCGAACTGGCCCTGGAAGGGGACGGCCTGGCCATCGCCAACCTGC
>2010921|no matches|length 45|copies 1
AAGTCGGAGTAGAGCAGGATAGGCGACTGGAACAGCACCCTGTGG
>2010921|no matches|length 42|copies 1
AAGTGAAACTGAGCAACTTCACCGATCTGCACGACATCTTCG
>2010921|no matches|length 48|copies 1
AAGTGAAGCAGGAGCTGGTGCGTTTCCGCACCCTGGGCTGCTACCCGC
>2010921|no matches|length 34|copies 1
AAGTGAGTGAGTTGGACCGGCGAGCAGCCGAGCA
>2010921|no matches|length 32|copies 1
AAGTGGAACACAGAGCCGGCCCCGCTAATCCT
>2010921|no matches|length 48|copies 1
AAGTGGAAGCGGGAGGGGATGTCGAGCAGCAGGCTCGCGACCCGCTCC
>2010921|no matches|length 32|copies 1
AAGTGGCCAAGGGCCGGCGTCCGCGGCCTACG
>2010921|no matches|length 44|copies 1
AAGTGGCCAAGGGGCCGGCGTCCGCGGCCTACGCTCCAGGATCA
>2010921|no matches|length 34|copies 1
AAGTGGCCAAGGGGCCGGCGTCCGCGGCCTACTG
>2010921|no matches|length 43|copies 1
AAGTGGTACAAATACTACGATGCGGCGACCAAGGGTCTCGACT
>2010921|no matches|length 32|copies 9
AAGTGGTCGGCGTGCCGGCCCGGGAGATACTG
>2010921|no matches|length 44|copies 1
AAGTGGTCGGCGTGCCGGCCCGGGAGATACTGCTGCCAGGATCA
>2010921|no matches|length 33|copies 1
AAGTGGTCGGCGTGCCGGCCCGGGGAGATACTG
>2010921|no matches|length 33|copies 2
AAGTTCCAGCCGATGCCGGCCCCGGACAATGCC
>2010921|no matches|length 43|copies 3
AAGTTCGTGACCTCCCGCAACATTCTGGAGCGTCTGAACCAGG
>2010921|no matches|length 53|copies 1
AAGTTGATGTTGCTGGGCTGGCCCCCCGGCAGTTGGCCAAAGGAGGAACCCCT
>2010921|no matches|length 42|copies 1
AAGTTGTTGATGGGGGAGCAGGTGATCCGCGGCATAGCCCGG
>2010921|no matches|length 34|copies 1
AAGTTTGCCTATGGGGCCGGCCGCGACTATGGCC
>2010921|no matches|length 32|copies 1
AATAAAAAAGGGAGCCGGCGGCTCCCTTCATT
>2010921|no matches|length 33|copies 1
AATAAAAAAGGGGAGCCGGCGGCTCCCTTCATT
>2010921|no matches|length 41|copies 1
AATAAAGGCCGAGAACATCAGCAACATGGGCAGGAAGGAGG
>2010921|no matches|length 37|copies 1
AATACCGTGAACTGCCGGTCCAGACCGAACCCGTGGT
>2010921|no matches|length 54|copies 1
AATACGATAGGGAACTGGCCAAGGCCGACGAGGTCTATGGCGCCAAGTTCCGCG
>2010921|no matches|length 28|copies 1
AATACGGTCCGCTGGCCGGCGCCACCAA
>2010921|no matches|length 33|copies 2
AATAGAAGTCACAGCCGGCCAGGGCCAGTGTCA
>2010921|no matches|length 32|copies 1
AATAGACCATGCCCGCCGGCAGGGTAGGGCGA
>2010921|no matches|length 38|copies 1
AATAGCAAATAACATCAGGTGGTCAAAAAGTGTTCATG
>2010921|no matches|length 34|copies 1
AATAGTGCACGGCCGCCGGCGGGAACAGCAGCAG
>2010921|no matches|length 34|copies 1
AATATCCTTCTCTCGCCGGCGTCATGCTATTTCA
>2010921|no matches|length 34|copies 1
AATATCTAAATATGTGCCGGCAACCGGTGGTCAA
>2010921|no matches|length 49|copies 1
AATCAAGCCGCCGGCACCAGGCTGAAGGCTGCCAGGATCAAAAAAGATC
>2010921|no matches|length 40|copies 1
AATCAAGCTCCTCGCCGGCTGCTGGATCAGGCCTGCCAGG
>2010921|no matches|length 41|copies 1
AATCACAACGGTAATCTTCAGGCCGCTTTCAATATCATTGA
>2010921|no matches|length 13|copies 1
AATCACAGGGGGG
>2010921|no matches|length 34|copies 1
AATCACAGGGGGTCGCCGGCAGGCGGCCCCTTTT
>2010921|no matches|length 32|copies 4
AATCACAGGGGTCGCCGGCAGGCGGCCCTTTT
>2010921|no matches|length 30|copies 1
AATCAGGACGCAGCCGGCAGCACCTCGCCA
>2010921|no matches|length 59|copies 2
AATCATCAAACTATCAGGAGCTTGGCTCCCCTGCTCATTATGTCGCGGGCGCGGGGAGC
>2010921|no matches|length 32|copies 1
AATCCAGAGGGTGACCGGCTTTGATGCGTTCT
>2010921|no matches|length 31|copies 1
AATCCAGAGGGTGCCGGCTTTGATGCGTTCT
>2010921|no matches|length 33|copies 2
AATCCCAGAGGGTGCCGGCTTTGATGCGTTCTA
>2010921|no matches|length 39|copies 1
AATCCCAGAGGGTGCCGGCTTTGATGCGTTCTCTGCCAG
>2010921|no matches|length 42|copies 1
AATCCCAGATAGAGGTGCAGCAGGTTGACGCAGCCACATCCC
>2010921|no matches|length 41|copies 1
AATCCCAGATAGAGGTGCAGCAGGTTGAGCAGCCACATCCC
>2010921|no matches|length 57|copies 1
AATCCCAGGGCTTTGAGCATGGTACCCAGCTTGGTGCCAGTCTCGGCCCACTCCATG
>2010921|no matches|length 32|copies 1
AATCCCATGTCGAGCCGGCGCAAATCCAGCTT
>2010921|no matches|length 48|copies 1
AATCCCCACAGCTGGTGCAGATGCTTGAGCACCTCATGGCGCGACTCG
>2010921|no matches|length 33|copies 1
AATCCCCGTGATGCGCCGGCTGGAAGATGGCTG
>2010921|no matches|length 50|copies 1
AATCCGAGCTGGGTCAGGGCCTCTACCCCCAGATCCACGGCCGATCCCAG
>2010921|no matches|length 34|copies 1
AATCCGGCACGTCCGCCGGCAGGGGGCAGGCTCT
>2010921|no matches|length 48|copies 1
AATCCGGCCAGGCTCTGGCCTGGGGCACCGAGAGACGATAGTTCGCCT
>2010921|no matches|length 47|copies 1
AATCCGGGTGCAGCTGGGCAAGCACCGCCTCCTGCAGCTGCAGTTCG
>2010921|no matches|length 45|copies 1
AATCCTTCGGGAGCGGGGCCGCGCTACGATCTGGAGAGCTTCCCC
>2010921|no matches|length 28|copies 1
AATCCTTGCAGGTGCCGGCGAACGCCAA
>2010921|no matches|length 41|copies 1
AATCCTTGCAGGTGCCGGCGGATCAGATTGCCGCTGCCAGG
>2010921|no matches|length 33|copies 2
AATCGACAACCGTGCCGGCCCAATCGAGGATCA
>2010921|no matches|length 44|copies 1
AATCGACAACCGTGCCGGCCCAATCGAGGATCCTGCCAGGATCT
>2010921|no matches|length 25|copies 1
AATCGATCCGGCCCGCTTCGATCCT
>2010921|no matches|length 49|copies 1
AATCGCCAGGCCGGATTCCACCGGCTGGCCTCGTTCATGGACACTCCGC
>2010921|no matches|length 50|copies 1
AATCGCCCCCCTTTGATTCCTTATCGTCCTTACCCTTGCCTTTGGTCTCT
>2010921|no matches|length 50|copies 1
AATCGCCCCCTTTGATTCCTTATCGTCCTTACCTTGCCTTTGGTCTCTTC
>2010921|no matches|length 32|copies 2
AATCGCGCATGATGCCGGCCCCGGTGGCGCCG
>2010921|no matches|length 14|copies 1
AATCGGCAATGCCT
>2010921|no matches|length 59|copies 1
AATCGGGGAAAATGGCGGGGCGCAGAGGCTCGCCGGAGAGTCAGCTTACGCCTCTGATC
>2010921|no matches|length 33|copies 2
AATCTCCCGCGCCAGCCGGCGCTTGAGATCCTG
>2010921|no matches|length 41|copies 1
AATCTCGGCATGCGCGACCTGGACTTGCTCACCCAGGCGGT
>2010921|no matches|length 43|copies 1
AATCTCGGCATGCGCGACCTGGACTTGCTCACCCAGGCGGTGG
>2010921|no matches|length 18|copies 1
AATCTCGGCATGTCGCCG
>2010921|no matches|length 32|copies 1
AATCTCTCGACCCTGCCGGCGACCAGTACCCG
>2010921|no matches|length 32|copies 2
AATCTGCGTGTTGGCCGGCCCGTTTGGGTCGG
>2010921|no matches|length 51|copies 1
AATCTGCGTTGTGTTCGGCCCGGTTTACGGGCAGAGTCTAAAAAAATTGAG
>2010921|no matches|length 40|copies 1
AATCTGCTGCGCAGCCGGCTGCGGGGCGACGGTGTACTCC
>2010921|no matches|length 26|copies 1
AATCTGTACTGGCTGGTGCGCTAGTT
>2010921|no matches|length 45|copies 1
AATCTGTTCATCCTGCCGGCCTCCCAGACCCGGGGGACGCTCGTA
>2010921|no matches|length 46|copies 1
AATCTGTTCATCCTGCCGGCCTCCCAGACCCGGGGGGACGCTCGTA
>2010921|no matches|length 44|copies 2
AATCTTCCTGGCAGCCGGCCATCGCGAGCCGGCTGCCAGGATCA
>2010921|no matches|length 55|copies 1
AATGAACGGTGCCAAGTGCACCAACCCGAACTGGAAGGAGCAGGGTCTCAACTCC
>2010921|no matches|length 32|copies 3
AATGACGGTGCGGGCCGGCAGATAGCTCGGGA
>2010921|no matches|length 32|copies 1
AATGAGGCTCAAAGCCGGCCCGGGACAGATGC
>2010921|no matches|length 40|copies 2
AATGCACCGGTCAAATACAACGGTGTCGATGTCGGCAGGG
>2010921|no matches|length 33|copies 1
AATGCCACCGATCTGCCGGCCAAGGCCATGGTG
>2010921|no matches|length 40|copies 1
AATGCCACCGATCTGCCGGCCAAGGCCATGGTGCTGCCAG
>2010921|no matches|length 33|copies 1
AATGCGCACGCAGGCCGGCTTGCCCTGGAAAGG
>2010921|no matches|length 34|copies 1
AATGCGCACGTCAGGCCGGCTTGCCCTGGAAAGG
>2010921|no matches|length 32|copies 3
AATGCGCTGCTGGGCCGGCAGCAGCTCGATGA
>2010921|no matches|length 32|copies 1
AATGCGCTTGTGGGCCGCGTCACGGCCGGTGA
>2010921|no matches|length 45|copies 1
AATGCGGGCAAGGAGGCACCATGAGCTGCTCTCGTCGTTGACTTT
>2010921|no matches|length 45|copies 1
AATGCGGGCAAGGAGGCACCATGAGCTGCTTCTCGTCGTGACTTT
>2010921|no matches|length 50|copies 1
AATGCTGGATGACTTGAACTGAAGCCCCGACTGGGGCGACTCCGGCGCGG
>2010921|no matches|length 60|copies 1
AATGGAAAAGGGGGGCCCTTGCCCCCCTCTGCCAATATGGCTTCCATCAGAAGAAATATT
>2010921|no matches|length 34|copies 1
AATGGAGCCCCACTGCCGGCAGGAAGGGACACTG
>2010921|no matches|length 28|copies 1
AATGGCCTGGTGGTGCTCTCCGGCGTGC
>2010921|no matches|length 32|copies 3
AATGGCGATGGTGGCCGGCACGGCGCCGTTGT
>2010921|no matches|length 41|copies 2
AATGGGCATCTGCCTGGGTGCTGACCCACTCGGCCCACCCC
>2010921|no matches|length 39|copies 1
AATGGTGCCGACGGTACCCAGGAGATCGAGTTCAAGCTC
>2010921|no matches|length 32|copies 2
AATGTCCGCATCCGCCGGCTTGCGGGCGCGGT
>2010921|no matches|length 42|copies 1
AATGTCCGCATCCGCCGGCTTGCGGGCGCGGTCTTCTGTTTT
>2010921|no matches|length 46|copies 1
AATGTCGGCCTGACACTTATGGAGCCTCCCCATGCAAACCTGGTTA
>2010921|no matches|length 46|copies 3
AATGTGGTGGTGGGCGAAGTGGTCGAGTGTGCCCAGCATCCGGACG
>2010921|no matches|length 42|copies 1
AATTCAAGGCGTTCCGGGCGCTGCTCGAGGCGCTGGAGGTGG
>2010921|no matches|length 35|copies 1
AATTCAGATCGCTGGCCGACAACCTCATTCGCCAG
>2010921|no matches|length 39|copies 1
AATTCGAGGGAAGCCTGGTACTCGAGGCTGTTGCGCAGA
>2010921|no matches|length 44|copies 1
AATTCTCCCCCCAGCCGGCTCAGCTCGCCCAGCTGCCAGGATCA
>2010921|no matches|length 34|copies 2
AATTTGTCACCCGTGCCGGCCAGGGCGCGGGTGG
>2010921|no matches|length 46|copies 1
AATTTGTCACCCGTGCCGGCCAGGGCGCGGGTGGCTGCCAGGATCA
>2010921|no matches|length 41|copies 1
ACAAAAAAGGCGAGCCCATGGCTCGCCTTTGTCTGTGCTGT
>2010921|no matches|length 49|copies 1
ACAAACGCCGCGCATTCTGGCATGTCTGCCCCCGTTAATAAACCGCTGA
>2010921|no matches|length 33|copies 1
ACAAAGGTGGGGATGCCGGCGCGCAGGCACTGC
>2010921|no matches|length 51|copies 1
ACAACAAGGACAGGCTGGAGTGTAACTGGGACAACGGTCGCGTCTACCTGG
>2010921|no matches|length 34|copies 1
ACAACAAGGTGACATGCCGGCCCCGCTCCACCAG
>2010921|no matches|length 32|copies 2
ACAACAGCCCTTTGCCGGCGCAACCCAATACG
>2010921|no matches|length 33|copies 1
ACAACAGCCCTTTGCCGGCGCAACCCAATACGG
>2010921|no matches|length 45|copies 2
ACAACCGCAACCTGCCGGCCATCGCCGAGCAGTCTGCCAGGATCA
>2010921|no matches|length 31|copies 1
ACAACCTGCTGGACCGGCGGCGCTCGGCAAA
>2010921|no matches|length 32|copies 1
ACAACCTGCTGGACCGGCGGCGCTCGGCAAAC
>2010921|no matches|length 39|copies 1
ACAACGCCGAGGTGCCGGCGCGTGTGGTACACCTGCCAG
>2010921|no matches|length 42|copies 1
ACAACGCCGAGGTGCCGGCGCGTGTGGTACACGGTTTGCTGG
>2010921|no matches|length 31|copies 1
ACAACGGCAGCCGCCGGCGGCGGCGCTCTGT
>2010921|no matches|length 44|copies 1
ACAACGGCGCCGTGCCGGCCACCATCGCCATTCTGCCAGGATCA
>2010921|no matches|length 32|copies 1
ACAACTGCCCCGTGCCGGCAGAGAACCTGCTA
>2010921|no matches|length 45|copies 1
ACAACTGCCCCGTGCCGGCAGAGAACCTGCTACTGCCAGGATCAA
>2010921|no matches|length 46|copies 1
ACAACTTCAAGGATGCCGGCGATACCGTCACCACTGCCAGGATCTT
>2010921|no matches|length 33|copies 2
ACAAGAACATTGCCGCCGGCAAGGAGCTGCTGG
>2010921|no matches|length 31|copies 1
ACAAGACCCAGCTGGCCGGCCCTGCCCCCAT
>2010921|no matches|length 42|copies 1
ACAAGCCCGCGATCTCACCGAACTCCTCCCGGTTGAGCCACT
>2010921|no matches|length 43|copies 1
ACAAGCCCGCGATCTCACCGAACTCTCCCGGCTTGAGCCACTA
>2010921|no matches|length 40|copies 2
ACAAGCCCGCGATCTCACCGAACTCTCCCGGTTGAGCCAC
>2010921|no matches|length 56|copies 1
ACAAGCTAATCCCACCTGGGCATATCCAATCGCGCAAGGCCCGAAGGTCCCCTGCT
>2010921|no matches|length 47|copies 4
ACAAGGCGATGGCCGGTGTGGCCGCGGCCCCGACCGTATTGCCTGTG
>2010921|no matches|length 48|copies 1
ACAAGGCGATGGCCGGTGTGGCCGCGGCCCCGACCGTATTGCCTGTGC
>2010921|no matches|length 26|copies 1
ACAAGGCGCTGCGTGAACTGGTGGCC
>2010921|no matches|length 34|copies 1
ACAAGGCTCCGAAGCCGGCCCCGGACTACCGTGG
>2010921|no matches|length 33|copies 3
ACAAGGGCGGCAAGCCGGCCCCCGGGCAAGCCG
>2010921|no matches|length 32|copies 16
ACAAGGGCGGCAAGCCGGCCCCGGGCAAGCCG
>2010921|no matches|length 50|copies 1
ACAAGGGCTGCAAGCTGCCCGATGGCCTGGTGGTGGGGGAGAGCGCGGAC
>2010921|no matches|length 33|copies 1
ACAAGGGGCGGCAAGCCGGCCCCGGGCAAGCCG
>2010921|no matches|length 47|copies 1
ACAAGGGGGCGAGCCGATGAGCGGGCGCCTTGCTTCTGACGGTGTGT
>2010921|no matches|length 42|copies 1
ACAAGTTGCAGGAGCAGGAGCAGCGGCTCGGCAGCGCCGTGG
>2010921|no matches|length 32|copies 1
ACAATATGGTCAGGCCGGCGCTGATGAACAGC
>2010921|no matches|length 34|copies 1
ACAATATTCTGAAGGCCGGCCTGCGGGCACCGGA
>2010921|no matches|length 33|copies 2
ACAATGCCTCACCGGCCGGCTTGCAGTTGCTGA
>2010921|no matches|length 35|copies 1
ACAATGTCACCAGGAAGCCGGCGATGTCGGTGGCG
>2010921|no matches|length 34|copies 1
ACAATGTCACCAGGCCGGCGTAGAAAACCGACCC
>2010921|no matches|length 32|copies 1
ACAATGTCACCAGGCCGGCGTAGAAACCGACC
>2010921|no matches|length 32|copies 1
ACAATGTCATCAGGCCGGCGTAGAGGAAGCCG
>2010921|no matches|length 43|copies 1
ACACAATGCAGATAGAGATGGCCCGCGCCCCCAGGCATCGGCC
>2010921|no matches|length 33|copies 1
ACACCACACCGCAGCCGGCCACCGGATATACAT
>2010921|no matches|length 32|copies 4
ACACCACACCGCAGCCGGCCACGGATATACAT
>2010921|no matches|length 33|copies 1
ACACCAGGGTGTGGCCGGCCCGGGGTCAGCCCC
>2010921|no matches|length 53|copies 1
ACACCAGGGTGTGGCCGGCCCGGGGTCAGCCCCCAGCAGTATGATGCCGGCCG
>2010921|no matches|length 39|copies 1
ACACCATAATTACGCTGGCCCGGGATCTCGGTTACGAGG
>2010921|no matches|length 57|copies 1
ACACCATGGTCGGCGCCGGCAAGGGCGAGGGGGGCTGCCAGGATCAAAAAAAGATCC
>2010921|no matches|length 57|copies 1
ACACCCAGTTCAACCGGGGATCTCCCCTGCGCGAGATCGACATGGACTTCATGAACC
>2010921|no matches|length 44|copies 1
ACACCCCGGGCATCTACAGCCCTGAGCAGATCGCAGGCTGGAAA
>2010921|no matches|length 33|copies 1
ACACCCGCAGTTTCGCCGGCAATCGCGGCGAGA
>2010921|no matches|length 55|copies 1
ACACCGAATTTTACGCAATATCTCCCCCACCCATATGGGTGGAATGCGGTCAAAA
>2010921|no matches|length 35|copies 1
ACACCGAGGCGCTCCAGCGCCCGTATGATGCCGAT
>2010921|no matches|length 34|copies 1
ACACCGCATGCAATTTCATTGGCCGACGTGGCGA
>2010921|no matches|length 33|copies 1
ACACCGCCATCATCGCCGGCATCGTCATCGCCG
>2010921|no matches|length 35|copies 1
ACACCGCCTTGCTGACCGGCTGGACGCAGCTACCT
>2010921|no matches|length 32|copies 4
ACACCGCCTTGCTGCCGGCGCGCAGCTGACCT
>2010921|no matches|length 49|copies 1
ACACCGGCGGCGCCCAGGGCATGACCCGTCATCGCCTTGGTGGCGGAGA
>2010921|no matches|length 54|copies 1
ACACCGGGGTCGCCGCCGGCGATGAGGTGAGCCCTGCCAGGATCTTTTTTGATC
>2010921|no matches|length 32|copies 1
ACACCTCGCTTTTGCCGGCAGCGGCAGATCGC
>2010921|no matches|length 49|copies 1
ACACCTGACATGCCGAGCTTGCTGAAGTCCGGCATCAGGAAGTGGCGCA
>2010921|no matches|length 32|copies 1
ACACCTGATCGAAGCCGGCGCGCTCATTGCCA
>2010921|no matches|length 34|copies 1
ACACCTGATTGAATGCCGGCCCCGATGCAGACCA
>2010921|no matches|length 33|copies 3
ACACCTTCTCGTCCGCCGGCACCGAGTCCGGCA
>2010921|no matches|length 33|copies 1
ACACCTTGACCTTGCCGGCGCTCTTCGTCATGA
>2010921|no matches|length 34|copies 1
ACACCTTGACCTTGCCGGTCACTCTTGTTCACCA
>2010921|no matches|length 38|copies 1
ACACCTTGCAGCAGCTGGCCTTGAGCGGCGAGCTTGCC
>2010921|no matches|length 38|copies 1
ACACGACACCCGCTGCCGGTGTGGCGGGCGGGTGTCGA
>2010921|no matches|length 53|copies 1
ACACGAGGGGCAGGCAGACCCAGCGCAGTTTGCCAGGTCTTCCACCAAGGGTA
>2010921|no matches|length 32|copies 3
ACACGCCGTAGTCGCCGGCTCTGTGCGCATTC
>2010921|no matches|length 38|copies 1
ACACGGATCATCAGTCGCTGCGCAGCAGCAGATCTTCT
>2010921|no matches|length 62|copies 1
ACACGGGCGCTTGGACGCCAATTTGTACCCCGCAGCGCCCACAGCCCCCTGGGTTAATGATT
>2010921|no matches|length 16|copies 1
ACACTGCCAGCATCCA
>2010921|no matches|length 42|copies 1
ACACTGGCGTTGATAGGGTCATTATGGGCATCGGTCTCATTT
>2010921|no matches|length 32|copies 5
ACACTGGTCATGAGCCGGCACCACTCCATCAT
>2010921|no matches|length 46|copies 1
ACACTGGTCATGAGCCGGCACCACTCCATCATCTGCCAGGATCTTT
>2010921|no matches|length 32|copies 1
ACAGAAAGATTGGGCCGGCCTTCTCACCTTAT
>2010921|no matches|length 33|copies 2
ACAGAAAGATTGGGCCGGCCTTCTCACCTTATG
>2010921|no matches|length 36|copies 1
ACAGAAGCCCAAACTGCCGGCTGCACTGCTTCTCGA
>2010921|no matches|length 32|copies 1
ACAGACCACCAGAGCCGGCTCAGGCATGACAC
>2010921|no matches|length 33|copies 2
ACAGACCACCAGAGCCGGCTCAGGCATGACACG
>2010921|no matches|length 36|copies 1
ACAGAGCGCCGCCGAACCGGCCTGGCTGCCGTTCGT
>2010921|no matches|length 31|copies 2
ACAGAGCGCCGCCGCCGGCTGCTGCCGTTGT
>2010921|no matches|length 50|copies 1
ACAGAGGTCTGGGCCCCCTGGGTCATGCTGTCGGAGAGCTGCCGGGTACT
>2010921|no matches|length 33|copies 1
ACAGATACGCGGATGCCGGCGGCGCCGTGCTCC
>2010921|no matches|length 32|copies 1
ACAGATCGAAGTTGCCGGCAGCGGCCGTGCCC
>2010921|no matches|length 32|copies 3
ACAGATCGCGGATGCCGGCGGCGCCGTGCTCC
>2010921|no matches|length 32|copies 4
ACAGATTCACCCTGCCGGCGGACTACGACATG
>2010921|no matches|length 43|copies 1
ACAGATTGCCCATGCCGCGAACGTCACCTGCCTGCCAGGATCT
>2010921|no matches|length 44|copies 1
ACAGATTGCCCATGCCGGCGAACGTCACCTGCCTGCCAGGATCT
>2010921|no matches|length 35|copies 1
ACAGCAAGCACGGACGCCGGCAGCCCATGCCGCCA
>2010921|no matches|length 32|copies 1
ACAGCACAGGCACGCCGGCGATCTCCCAGTGA
>2010921|no matches|length 31|copies 1
ACAGCACTGCATGCCGGCGAGGTGCTGGTGG
>2010921|no matches|length 32|copies 3
ACAGCAGCCAGGAGCCGGCCGATGCCCCGCTG
>2010921|no matches|length 32|copies 3
ACAGCAGGGAAGGGCCGGCGGTCGGCTCGAAG
>2010921|no matches|length 33|copies 1
ACAGCAGGGAAGGGCCGGCGGTCGGCTCGAAGC
>2010921|no matches|length 54|copies 1
ACAGCAGGGAAGGGCCGGCGGTCGGCTCGAAGCCTGCCAGGATCTTTTTTGATC
>2010921|no matches|length 54|copies 1
ACAGCAGGGGGGCCCAGGGTGGGCAGCAGCTCCAGCCAGTGACGGCCGCTCCAT
>2010921|no matches|length 38|copies 1
ACAGCATGAGGCGAAAGCCCGGCGATGCGGTTCCATCA
>2010921|no matches|length 47|copies 1
ACAGCCACAAGGCGGCCGGCTCGGCGGTGCGGGCTGCCAGGATCAAA
>2010921|no matches|length 26|copies 1
ACAGCCACTGCATGCCGGCGAGGTGC
>2010921|no matches|length 32|copies 4
ACAGCCACTGCATGCCGGCGAGGTGCTGGTGG
>2010921|no matches|length 32|copies 1
ACAGCCAGCCATAGCCGGCCACCACCAGATAG
>2010921|no matches|length 33|copies 1
ACAGCCATCTGGTGCCCGGCCCACTACATCCGC
>2010921|no matches|length 32|copies 2
ACAGCCATCTGGTGCCGGCCCACTACATCCGC
>2010921|no matches|length 46|copies 1
ACAGCCATCTGGTGCCGGCCCACTACATCCGCCTGCCCAGGATCTT
>2010921|no matches|length 32|copies 2
ACAGCCCGGAGACGCCGGCGCAGCGCAGCCAG
>2010921|no matches|length 36|copies 1
ACAGCCGCATCATGCTGCAGGTGCGACCAGGCACCG
>2010921|no matches|length 35|copies 1
ACAGCCGCATCTGCTGCAGGTGCGACCAGGCACCG
>2010921|no matches|length 36|copies 1
ACAGCCGCATCTGCTGCAGGTGCGACCAGGCACCGG
>2010921|no matches|length 32|copies 1
ACAGCCGGCATCTGCCGGCTGTTTTGTTATTG
>2010921|no matches|length 45|copies 1
ACAGCCTGACCAAGTACACCCGTTCCAACCAGAACACCTGTATCA
>2010921|no matches|length 45|copies 1
ACAGCGAGCTGCTGCAATACGTGCCGGTGGCGGACCCCGTCAAGA
>2010921|no matches|length 53|copies 1
ACAGCGAGGCGGCCGACCTCTGGCTGGAAGCCCTGCGCAAGGATCCCTCCCCG
>2010921|no matches|length 33|copies 1
ACAGCGCCAGCAGGCCGGCCAGCAGACGGTGAG
>2010921|no matches|length 55|copies 1
ACAGCGCGCCTGCCGGATCGGCCGCGCCGCCGCTGCCCACCCGGCCTTCCACCTC
>2010921|no matches|length 28|copies 1
ACAGCTCGGCCATGTCCGGCCACCGAGC
>2010921|no matches|length 34|copies 1
ACAGCTGCCGGGGCGCCGGCCGACCCCCCTCTCG
>2010921|no matches|length 41|copies 1
ACAGCTGCCTCGGTTCGCCGGGCAAGCCAACCTGGGCCTAC
>2010921|no matches|length 34|copies 1
ACAGCTGGCCAGCGCCCGGCAGGGGCCGCCAAGA
>2010921|no matches|length 33|copies 1
ACAGCTGGTCCAGCGCCGGCAGGGCCGCCAAGA
>2010921|no matches|length 25|copies 2
ACAGGCAGCCGCGCCGGCGCCCTGG
>2010921|no matches|length 26|copies 3
ACAGGCAGCCGGCGCCGGCGCCCTGG
>2010921|no matches|length 32|copies 2
ACAGGCCGTAGATGCCGGCGAAGAACGACAGG
>2010921|no matches|length 46|copies 1
ACAGGCCGTAGATGCCGGCGAAGAACGACAGGCTGCCAGGATCAAA
>2010921|no matches|length 32|copies 3
ACAGGCGGCCACAGCCGGCACTGAAGAGGGTA
>2010921|no matches|length 33|copies 1
ACAGGCTGACCCAGCCGGCCACATGAATGGCAT
>2010921|no matches|length 33|copies 1
ACAGGCTGACCCAGCCGGTCCACATGAATGGCA
>2010921|no matches|length 58|copies 1
ACAGGCTGGATCTGGATCTGGGTCAGCTGATCCCGGGTGAGTGGGTGCCGGTGACCCT
>2010921|no matches|length 51|copies 1
ACAGGGAGGCGCTGCAGATCCTGTTCAAGCTGTTCCTCTCCGAGCACAAGG
>2010921|no matches|length 43|copies 1
ACAGGGAGTCCCTGTTCTGGCTCAATGTCCTTCGGACTGCCCC
>2010921|no matches|length 33|copies 1
ACAGGGTGGAGAGGCCGGCCGCCCTGCATGATG
>2010921|no matches|length 32|copies 1
ACAGGGTGGAGAGGCCGGCCGCCTGCATGATG
>2010921|no matches|length 47|copies 1
ACAGGTACCGCCACCGGACCTGTGACCGGCACCTGGGAAAATGGTGT
>2010921|no matches|length 49|copies 1
ACAGGTACCGCCACCGGACCTGTGACCGGCACCTGGGAAAATGGTGTGG
>2010921|no matches|length 54|copies 1
ACAGGTAGTCGATGCCGGCGGCCACCACCTCCCTGCCAGGATCTTTTTTGATCC
>2010921|no matches|length 33|copies 1
ACAGGTGGTTGAGGGCCGGCGACTGCATGACCA
>2010921|no matches|length 33|copies 1
ACAGGTGTCCCGCGCCGGACATCATGACTTACA
>2010921|no matches|length 32|copies 6
ACAGGTGTCCCGCGCCGGCATCATGACTTACA
>2010921|no matches|length 45|copies 1
ACAGGTGTCCCGCGCCGGCATCATGACTTACACTGCCAGGATCTT
>2010921|no matches|length 54|copies 4
ACAGTCGGTGCTGCCTGAGGGGCGGGCTTGGGTGGCACAGTGCCCGCCTTGTAC
>2010921|no matches|length 44|copies 1
ACAGTCTGATTATCCCGGCCGCGCATTCACCCCTGGGCAGCGAC
>2010921|no matches|length 33|copies 4
ACATAACTGACCTCGCCGGCCGGCTGATAATCG
>2010921|no matches|length 55|copies 1
ACATACAACAGGGGGCCGGCGGTCAGCTATGCCCTGCCAGGATCAAAAAAAGATC
>2010921|no matches|length 33|copies 1
ACATACTTGACCTTGCCGGCATCCCCGAGCACG
>2010921|no matches|length 32|copies 1
ACATAGTGAAGGACGCCGGCATCAAGCATGGG
>2010921|no matches|length 42|copies 1
ACATAGTGACTGTGGATGCGGTGGAGGAGCAGACCGGGCTCG
>2010921|no matches|length 38|copies 1
ACATCAAGCCCGAAATCAGCAACCAGGACATCGCCTTC
>2010921|no matches|length 38|copies 1
ACATCAAGGATGCGGCTGGCCTGGCGCCAGAGAGCCGC
>2010921|no matches|length 55|copies 1
ACATCACCAACCTCAAACGCCGCCCTGGCCGAGCTCCCCGAGTTGGCGGCCCTGC
>2010921|no matches|length 32|copies 2
ACATCAGCCACAAGCCGGCGGATTTCATCATC
>2010921|no matches|length 37|copies 1
ACATCATAGAGCCCCTGGCCATCGCCAGTGAATACGG
>2010921|no matches|length 25|copies 1
ACATCATCTCCATGGCCGGCGCCCC
>2010921|no matches|length 33|copies 1
ACATCCAGGAGTTGCCGGCGGCATGGGTGACAA
>2010921|no matches|length 38|copies 1
ACATCCGAGTGCCGTCATAGCGGCGGATGTGCAACTGG
>2010921|no matches|length 39|copies 1
ACATCCGAGTGCCGTCATAGCGGCGGATGTGCAACTGGG
>2010921|no matches|length 49|copies 1
ACATCCGTAACGGCAATGACGAGGTGGACGATATCGACCACCTGGGTAA
>2010921|no matches|length 32|copies 1
ACATCGAATTCGATGCCGGCATCCATCAGGCG
>2010921|no matches|length 47|copies 1
ACATCGAGAAGCGGCTGGAGGCCTTCGTGCGCCTGGGCCACGGCATC
>2010921|no matches|length 49|copies 1
ACATCGATTTTGCCCAGGACCTGCAGCCGGGGGACAGCTTTCGGGTGGT
>2010921|no matches|length 24|copies 1
ACATCGCCGGCAACTTCCACGTGG
>2010921|no matches|length 34|copies 1
ACATCGGCCGCGTGCCGGCTGCCCAGCGCCGCCG
>2010921|no matches|length 34|copies 1
ACATCGGCCGCGTGCCGGCTGCCCAGCGCGCCCG
>2010921|no matches|length 35|copies 1
ACATCGGCCGCGTGCCGGCTGCCCCAGCGCGCCCG
>2010921|no matches|length 32|copies 1
ACATCGGTGTTGAGCCGGCGCAGGGAGGCCTC
>2010921|no matches|length 45|copies 1
ACATCGTCTGGCGGCCGGGCGAGACGCGTGGGGCGCCGCTGGTCG
>2010921|no matches|length 47|copies 1
ACATCGTTACCCTTGGTCGGCCCGTTCTGGAACGGCACGTTGAGGGG
>2010921|no matches|length 45|copies 1
ACATCTATTCCCAGGTGGGGCTCATCACCCTGGTCGGTCTGATTA
>2010921|no matches|length 47|copies 1
ACATCTGGCCGAGTCTGGCCGTGCGCGACGAGATCCAGTCCAGTCTG
>2010921|no matches|length 45|copies 1
ACATGAAGCAGATGAACGGCGACAAGGCCCAGTTCCTCAAGACCA
>2010921|no matches|length 51|copies 1
ACATGATGTTTGGCGTGCCGACCGAAGAGTACAAGGTCAAACCCCCATAGT
>2010921|no matches|length 44|copies 1
ACATGCACCGCCGATGACCATGGCCCCCAAGCTGAGGGTCAAGG
>2010921|no matches|length 17|copies 1
ACATGCAGATCTTTTTG
>2010921|no matches|length 28|copies 1
ACATGCCAGGATCAAAAAGATCCTGCAG
>2010921|no matches|length 48|copies 1
ACATGCCGAGCAGGCTGGGATCCGGTGACAGCGGCCACAACAAGGGAG
>2010921|no matches|length 32|copies 2
ACATGCCGATGATGCCGGCGGAGAAGTTGTTG
>2010921|no matches|length 32|copies 4
ACATGCCGTAGTTGCCGGCGCCAAAGCTGCCC
>2010921|no matches|length 32|copies 3
ACATGCTCGGCTGGCCGGCTCACTGGCTTACA
>2010921|no matches|length 34|copies 1
ACATGCTCGGCTGGTCCGGCCTCACTGGCTTACA
>2010921|no matches|length 32|copies 1
ACATGCTCTACATGCCGGCCGGTACCTCGAAC
>2010921|no matches|length 33|copies 2
ACATGCTCTACATGCCGGCCGGTACCTCGAACC
>2010921|no matches|length 45|copies 1
ACATGCTGGCCGAAGCGACGGCCCGGCAGGAACCCATCCCTCGAC
>2010921|no matches|length 32|copies 1
ACATGGAAAAGTTGCCGGCGTTCAGGGTGCCG
>2010921|no matches|length 38|copies 1
ACATGGATGCCCTGAGCCAGGCCATCCTGACTGCACCG
>2010921|no matches|length 47|copies 1
ACATGGATGCCCTGAGCCAGGCCATCCTGGACATGCACCGCCGATGA
>2010921|no matches|length 34|copies 1
ACATGGCCAAGCGGGCCGGCCAGGGCAACCACAT
>2010921|no matches|length 37|copies 1
ACATGGCCAAGCGGGCCGGCCAGGGCAACCACATCTT
>2010921|no matches|length 48|copies 1
ACATGGCCACCGGCAAGGTGCTGACCGGTTGCATCAAAGAGCAGACTG
>2010921|no matches|length 33|copies 1
ACATGGCCAGAATGCCGGCGTTGGAGTGGGAGC
>2010921|no matches|length 49|copies 1
ACATGGCCAGAATGCCGGCGTTGGAGTGGGAGCCCTGCTGGCCGTCGCC
>2010921|no matches|length 35|copies 1
ACATGGCCCCTGGCCAGGCCCTCGAACAGCAGGAG
>2010921|no matches|length 18|copies 1
ACATGGCCCTTGTGGTTG
>2010921|no matches|length 15|copies 1
ACATGGCCGCCCCCA
>2010921|no matches|length 34|copies 1
ACATGGGGGCTGCTGGCCGGCTCCATCACCCTCT
>2010921|no matches|length 47|copies 1
ACATGGGTGAGCTGCCGGCCGGTCCGGTCAGCACTCACGGGGCTGGC
>2010921|no matches|length 33|copies 2
ACATGGGTGAGCTGCCGGCCGGTCCGGTCAGCT
>2010921|no matches|length 34|copies 1
ACATGGGTGAGCTGCCGGCCGGTTCCGGTCAGCT
>2010921|no matches|length 27|copies 1
ACATGGTAGCCGGCGATGCGGCAGAAG
>2010921|no matches|length 33|copies 7
ACATGGTGGACAAGCCGGCGCGGGTGGTCCACA
>2010921|no matches|length 45|copies 1
ACATGGTGGACAAGCCGGCGCGGGTGGTCCACACTGCCAGGATCA
>2010921|no matches|length 46|copies 1
ACATGGTGGACAAGCCGGCGCGGGTGGTCCACACTGCCAGGATCAA
>2010921|no matches|length 51|copies 1
ACATGGTGTTGGCGAGGCGCTGGTCCGGGTTGGGGTGAAGTTCCCCTCCCT
>2010921|no matches|length 40|copies 1
ACATGGTTCACCAGCAGCCAGCCCACCACCATGGTCACTG
>2010921|no matches|length 45|copies 1
ACATGGTTGTCCATCAGGAACTGCTTGATGGCGGTGCTGCGCCCC
>2010921|no matches|length 32|copies 1
ACATGTACAGCACTTTGTCCGCTGGCGCAAGC
>2010921|no matches|length 33|copies 4
ACATGTATACACTGCCGGCCTGGCGCAAGCGGG
>2010921|no matches|length 32|copies 1
ACATGTATAGCACTTGCCGCTGGCGCAAGCGG
>2010921|no matches|length 32|copies 5
ACATTCGCCGCCTGCCGGCGGATGCGCAGCTG
>2010921|no matches|length 33|copies 2
ACATTCGCGGTGTGCCGGCCTTCCTGGTCAATG
>2010921|no matches|length 38|copies 1
ACATTGACCGGCGTGGCATGGGTGACGCTGAAGAACTG
>2010921|no matches|length 38|copies 1
ACATTGAGAAATTGAGGCCGGCGACCGACTCCATCCGA
>2010921|no matches|length 43|copies 1
ACATTGAGATTTGAGGCCGGCGACCGACTCCTCCGCTGCCAGG
>2010921|no matches|length 34|copies 1
ACCAAAAGCAACGTGCCGGCGCCGTCTCCTTCCT
>2010921|no matches|length 32|copies 5
ACCAAAGCAACGTGCCGGCGCCGTCTCCTTCC
>2010921|no matches|length 31|copies 1
ACCAAAGGCGATTGCCGGCTGGCTGGGTCCT
>2010921|no matches|length 32|copies 1
ACCAAAGGCGATTGCCGGCTGGCTGGGTCCTA
>2010921|no matches|length 32|copies 1
ACCAACATTGAGGGCCGGCATCCAAGCATGGG
>2010921|no matches|length 42|copies 1
ACCAACCTGCAGCATCACCAGGCACAGATGGAACAGATGCTG
>2010921|no matches|length 48|copies 1
ACCAAGATGCTGGCAGCATTGATTCTGCCTTTATTTGTCCGCTGCCAG
>2010921|no matches|length 34|copies 1
ACCAAGATGGCCCTGCCGGCGGACGGTGTCGCCA
>2010921|no matches|length 37|copies 1
ACCAAGATTGCCAACAATGGCCGCGTCATCTTCGGTG
>2010921|no matches|length 51|copies 4
ACCAAGCAGCCCTTTGCCGCCACCCACGCCGAAATAGATGGCCAGCCCGTG
>2010921|no matches|length 34|copies 1
ACCAAGGCACTGATGACCGGCCGCGCTGGCACTG
>2010921|no matches|length 52|copies 1
ACCAAGTAACGGAGCCGGACGGCGTCCCCTACGATGACTGATTGCCACAGCG
>2010921|no matches|length 60|copies 1
ACCAAGTACCTGCACCTCTCCAAGCGCACAGTGAACAAGGGCCAGCGGGTGAAACAGGGG
>2010921|no matches|length 37|copies 3
ACCAATCGTGATTGGTGGCCGAATCAGTTGCGGCTGG
>2010921|no matches|length 48|copies 1
ACCACAAAGAGCTTGCTGAAGGCCGGGTGGGCGCGATCCGCCTCCGGT
>2010921|no matches|length 30|copies 1
ACCACACTGGTGGCCGGCTACTACCTGGTC
>2010921|no matches|length 49|copies 1
ACCACAGTGGTCAGCACCATGATGAAGTAGTTGACCGAGAAGGCGCCGA
>2010921|no matches|length 46|copies 1
ACCACATCTTCCTGATGAGCTACGACTTCAGCGGCGCCTTCGACCT
>2010921|no matches|length 44|copies 2
ACCACATGCACCGTTACATTCCGGCCCTGATCCAGGCCCAGGGG
>2010921|no matches|length 31|copies 1
ACCACCAAGGATGCCGGCGACTTCCTCAAGG
>2010921|no matches|length 33|copies 1
ACCACCACCTGCTGGCCGGCGCCCAGCAGCTCA
>2010921|no matches|length 34|copies 1
ACCACCACCTGCTGGCCGGCGCCCAGCAGCTCAA
>2010921|no matches|length 54|copies 1
ACCACCAGAAACACCCCCGAAGGTGATCAGAAAGATCTGCATGGTATTACCCCT
>2010921|no matches|length 42|copies 1
ACCACCAGCGCCGACAGCAGCATCAGCATGGGGGCCTGGGCC
>2010921|no matches|length 50|copies 1
ACCACCATGCGACCGGGGTGAGCCAGGCCCCCTTGAGCGCCCGCGTAGTC
>2010921|no matches|length 44|copies 1
ACCACCCAGAGTGTCATCAGCCTGCTGACGGAGGGGACGGGTCT
>2010921|no matches|length 49|copies 1
ACCACCCATTCGCCACCCCAAGGCCGAGCTGGGCCTGCTGGCGGTGCAG
>2010921|no matches|length 32|copies 1
ACCACCGCATCGTTCAGGGTCTGCGGCGTGGC
>2010921|no matches|length 45|copies 1
ACCACCGCCAGCGGCACCCGTCTGCAGGGCTACACCACCAACGAG
>2010921|no matches|length 39|copies 1
ACCACCGCCAGTTTCTTGGGCTGGGGCACCCGGCCAAAC
>2010921|no matches|length 41|copies 1
ACCACCTGCAGCATCACCAGGCACAGATGGAACAGATGCTG
>2010921|no matches|length 45|copies 1
ACCACCTGGCGTTTGCTGATGTACTGGTCGTAATTTTGCTCCTTT
>2010921|no matches|length 43|copies 1
ACCACCTTCAAGGACGAGGCGGATGCGCTGGCCATCGCCAACG
>2010921|no matches|length 42|copies 1
ACCACCTTGCCCTGGGGCGTGTACTTGATGGCGTTGCCCACC
>2010921|no matches|length 48|copies 1
ACCACGAACAGGGCGGCGATCAGGATGACGTTGGGATCGCTGAACCCC
>2010921|no matches|length 53|copies 1
ACCACGATTTTGAGCTGGGGGGTGGGCCCCGCCATCTGCGCGCGTTAAGTGAG
>2010921|no matches|length 29|copies 1
ACCACGCCATCCGCCAGGCCTATGACGAG
>2010921|no matches|length 44|copies 2
ACCACGCCCAGACCCTGGCGGTGGTGCTGCCCGCCCTGCTGCAA
>2010921|no matches|length 45|copies 1
ACCACGCCCAGACCCTTGGCGGTGGTGCTGCCCGCCCTGCTGCAA
>2010921|no matches|length 32|copies 1
ACCACGCCTTCCAGCCGGCGCGCCATGTCGAT
>2010921|no matches|length 44|copies 1
ACCACGCGCACCAGGCCTCCAGCCAGGCGACGAAGGGGGTGATG
>2010921|no matches|length 36|copies 6
ACCACGGCACGTTCGCACCCCTCGGCACCGAGGATC
>2010921|no matches|length 32|copies 3
ACCACGGCATCCAGCCGGCGGGCCAGCTGGCT
>2010921|no matches|length 39|copies 1
ACCACGGCATCCAGCCGGCGGGCCAGCTGGCTCTGCCAG
>2010921|no matches|length 50|copies 1
ACCACGGGATGGCCCTGGCTGAAGGGGTGTCGAGCTGGTTGGCATAGCCG
>2010921|no matches|length 48|copies 1
ACCACGGGCTCCCACAGGGCATAGCCCAGGGCATAACCAAACAGCGCC
>2010921|no matches|length 48|copies 1
ACCACGGGCTCGCCGGGCTCGCAACTGTCGTTCTGGTTCAGGTTGACG
>2010921|no matches|length 55|copies 1
ACCACGGGTTCGTCCCGGCCGGGATTGACCCCGGCCACGACGGCGTAGACCTCGG
>2010921|no matches|length 40|copies 1
ACCACGTTTTACCGTCAGGCGATCACCTCAGCCGGTACCG
>2010921|no matches|length 40|copies 1
ACCACTACGGCCATCAGGCGGGGGGATGAGTGCCTGATCC
>2010921|no matches|length 39|copies 1
ACCACTATGGGCATGAAGCCGTGGTCTTTGCCGCACAGC
>2010921|no matches|length 33|copies 1
ACCACTCGCCTGAGCCGGCCGTCGCCGGTTCAA
>2010921|no matches|length 31|copies 1
ACCACTCGCCTGAGCCGGCCTCGCCGGTTCA
>2010921|no matches|length 42|copies 2
ACCACTGCCACCGTACTGGCGCAAGCCATCGTCAACGAAGGC
>2010921|no matches|length 59|copies 1
ACCACTTCCCGGATCCGGACATCCTGCTCAACAAGAACCGCATGCCGGAACGCTTCGCC
>2010921|no matches|length 33|copies 2
ACCACTTGGGGGTGGCCGGCGCAGTCGGCATAA
>2010921|no matches|length 32|copies 1
ACCACTTGGGGTGGCCGGCGCAGTCGGCATAA
>2010921|no matches|length 33|copies 7
ACCAGAACATCTCGGCCGGCGGCGGCGCCAAGG
>2010921|no matches|length 46|copies 1
ACCAGAATGTGTTCATCTTCATAGACGATGTTGAGGTCGATGTTCT
>2010921|no matches|length 33|copies 1
ACCAGACCAGGCTGGCCGGCATGCCGGATCTCT
>2010921|no matches|length 45|copies 1
ACCAGACCAGGCTGGCCGGCATGCCGGATCTCTCTGCCAGGATCA
>2010921|no matches|length 50|copies 1
ACCAGACGACGAGTCAGGTAACCGGAGTTCGCCGTCTTCAGTGCGGTATC
>2010921|no matches|length 47|copies 1
ACCAGACGCTGCAGGGTGTCGTCGCTCTGGCGACGCAGGGCCATGAA
>2010921|no matches|length 33|copies 3
ACCAGATAGAGGCGGCCGGCCACCCCCTGCCCG
>2010921|no matches|length 24|copies 1
ACCAGATAGAGGCGGCCGGGCCAC
>2010921|no matches|length 43|copies 1
ACCAGATCTATCCCTTCCTGGCGCAAGCTGGCCAGGGCGGGTT
>2010921|no matches|length 38|copies 1
ACCAGCAAGCATCGGGCACCGCCGATTCGCTACTCACA
>2010921|no matches|length 39|copies 3
ACCAGCAAGGCATCGGGCACCGCCGATTCGCTACTCACA
>2010921|no matches|length 31|copies 1
ACCAGCACAGGCGCCGGCCATCGGGCTAATC
>2010921|no matches|length 24|copies 1
ACCAGCACAGGGATGCCGGCGGCG
>2010921|no matches|length 33|copies 2
ACCAGCACAGGGATGCCGGCGGCGCGGGCGCGG
>2010921|no matches|length 45|copies 1
ACCAGCACAGGGATGCCGGCGGCGCGGGCGCGGGCTCCAGGATCA
>2010921|no matches|length 43|copies 1
ACCAGCACATCGGCCTGGCCGCCGACCCGCAGCGCCTCGACCG
>2010921|no matches|length 35|copies 1
ACCAGCACCAGGCGCCGGCCCCCATGCCCGGGGGA
>2010921|no matches|length 33|copies 2
ACCAGCACCAGGCGCCGGCCCCCATGCCGGGGA
>2010921|no matches|length 34|copies 1
ACCAGCACCCTTCGGCCGGCCTGCTGCGGCGCCT
>2010921|no matches|length 55|copies 1
ACCAGCACCGACAACTTCAATCTATCTCTCCCCTGGGTGCCCTCCAATCAATTTC
>2010921|no matches|length 55|copies 1
ACCAGCACCGACAACTTCATCTATCTCCTCCCCTGGGTGCCCTCCAATCAATTTC
>2010921|no matches|length 33|copies 1
ACCAGCACGCCACGGCCGGCACGCAATGCGGCC
>2010921|no matches|length 51|copies 1
ACCAGCACGCTCTTGGTGTGCAGCAGACCGGCATCATAGCGGTAAATTTCG
>2010921|no matches|length 44|copies 1
ACCAGCACGGATAGCCGGCAGGCACGGTCTGCCTGCCAGGATCT
>2010921|no matches|length 41|copies 5
ACCAGCACGTTGAAGCCCACCAGCTTGCCGCCATCTGCGAT
>2010921|no matches|length 48|copies 1
ACCAGCAGAATATCCAGGGAGGGCATCTCGGGCTCAGACGGGGTCGCC
>2010921|no matches|length 42|copies 1
ACCAGCAGCAGGCCGGTGACCACCAGCAGGAAGGTGATCACC
>2010921|no matches|length 43|copies 1
ACCAGCAGCAGGCCGGTTGACCACCAGCAGGAAGGTGATCACC
>2010921|no matches|length 47|copies 1
ACCAGCAGCAGGCGAACAGGATGAACAGCAGCAGTGGCAGGCTCTTG
>2010921|no matches|length 51|copies 1
ACCAGCAGCCAGGGGGTCGAGTCCGGCGAGCCGCTCCCAGGGCGCCCCCTT
>2010921|no matches|length 45|copies 1
ACCAGCAGCTTGGCCTTCTCTTGGGGGCTACGCTGGGCATCTTCG
>2010921|no matches|length 32|copies 5
ACCAGCAGGCAGAGCCGGCCCGCAATCTGGCC
>2010921|no matches|length 43|copies 1
ACCAGCAGGCAGAGCCGGCCCGCAATCTGGCCCTGCCAGGATC
>2010921|no matches|length 38|copies 1
ACCAGCAGGCAGAGCCGGCCCGCAATCTGGCCGAGCCC
>2010921|no matches|length 39|copies 1
ACCAGCAGGCGAGCAGGCCCGGCCAGCATCGTCGGACCC
>2010921|no matches|length 44|copies 1
ACCAGCAGGGGATCCCACTTCTGCCTGGGGGCGTCGGCGAGCCT
>2010921|no matches|length 45|copies 1
ACCAGCAGGGGATCCCACTTCTGCCTGGGGGCGTCGGCGAGCTCT
>2010921|no matches|length 42|copies 1
ACCAGCAGGGTCACCAGATCCCTTTGCTCCTCGATACGGCAG
>2010921|no matches|length 45|copies 1
ACCAGCATCAACATGCCGCAGGCAACCATGATGCGGAAGGCGAAG
>2010921|no matches|length 45|copies 1
ACCAGCCACCAGAGGCTGTGGCTGAGGTAGAAGCCAGAAACGCCA
>2010921|no matches|length 32|copies 1
ACCAGCCCCTTGAGCCGGCCCTTGCGTCTATC
>2010921|no matches|length 32|copies 2
ACCAGCCTGGCATGCCGGCCTCGCCGAGGCGG
>2010921|no matches|length 33|copies 1
ACCAGCGACAGGCGCCCGGCCGATACTCCATTG
>2010921|no matches|length 44|copies 1
ACCAGCGACAGGCGCCGGCCGATACTCCATTGCTGCCAGGATCA
>2010921|no matches|length 46|copies 1
ACCAGCGACATCGCCTACGCCTTCGGCACACCGCCGCTGGACGCCG
>2010921|no matches|length 42|copies 1
ACCAGCGCAACTCCCTGGTGGTCGGTATCGCCATGGGCTTCG
>2010921|no matches|length 48|copies 1
ACCAGCGCAGCAGACTCCACACCCCACCACTGATCGAGGCCCGCTCGG
>2010921|no matches|length 33|copies 1
ACCAGCGCCGATTGCCGGCGTTGGTCTGGACGG
>2010921|no matches|length 46|copies 1
ACCAGCGCGGTGATCTCGGGGGCGGCCTCGAGCGCCAGCGCAAGGT
>2010921|no matches|length 32|copies 4
ACCAGCGGGCGTTGCCGGCGGCGACCGCTCGC
>2010921|no matches|length 45|copies 1
ACCAGCGGGCGTTGCCGGCGGCGACCGCTCGCCTGCCAGGATCTT
>2010921|no matches|length 42|copies 1
ACCAGCGGGGCGGGACAGAGCCGCACCCTCGCGCTCAGCTCA
>2010921|no matches|length 45|copies 1
ACCAGCGTCTTGAGGCCGATGGCGGCGATGGATCCGAACAGCAGC
>2010921|no matches|length 47|copies 1
ACCAGCTCAAACTCGCCGGCCTCACCGAGGAGCGCTGCCAGGATCTT
>2010921|no matches|length 28|copies 7
ACCAGCTCCTGGTGCCGGCCGCGCCGGA
>2010921|no matches|length 45|copies 1
ACCAGCTCGCGCCACAATTCTGGCTGCCAATCCTGACCGCTCACC
>2010921|no matches|length 51|copies 1
ACCAGCTCGGGCAAAGGCAGCAATCTGTGGGACTGATAGAGCAGGTACTCT
>2010921|no matches|length 51|copies 1
ACCAGCTCGGGCGGGCGGCCGATGCGGGCCTGACCATTCTTGATGACGATG
>2010921|no matches|length 53|copies 1
ACCAGCTCGTGGTGGGCGGCCTGATATTTGACCTGCTCCCTGTTTTCCCCTTC
>2010921|no matches|length 51|copies 1
ACCAGCTCTGTTCGGCGGCGGCCTTGCACTCGGGGGGACAAGCCTTCAGGC
>2010921|no matches|length 56|copies 1
ACCAGCTGCGCAACATGGGGGGCAGCCGTTTCTTCGTCTCCCTGAATGAAGAAGAG
>2010921|no matches|length 55|copies 1
ACCAGCTGGACTGGGAACCCGCCAACTGGGCAGGAACCCCAGCCGAGCCTCGCCC
>2010921|no matches|length 15|copies 1
ACCAGCTGGCCAGTG
>2010921|no matches|length 44|copies 1
ACCAGCTGGGAATCGCTGTTCGGCGTGGGCGATGAAGCGGGTCA
>2010921|no matches|length 46|copies 1
ACCAGCTGGTGCTTGCCGGCACTGATGGGGAAGCTGCCCAGGATCA
>2010921|no matches|length 49|copies 1
ACCAGCTTGCCCGGCTGGAGCAGACCTCGCCGCTCTATTGGTATCGCTA
>2010921|no matches|length 38|copies 1
ACCAGGAACAGCGGCTTCTGGTAGCGATCGTACAGGCT
>2010921|no matches|length 41|copies 1
ACCAGGAAGAGACCTAACGCCCATGATCGCCGGTCTGGCGA
>2010921|no matches|length 45|copies 1
ACCAGGACTGCATAGGTTGCGAACAGGGTCGCAAACAGGATGCAG
>2010921|no matches|length 46|copies 1
ACCAGGACTGCATATGGTTGCGAACAGGGTCGCAAACAGGATGCAG
>2010921|no matches|length 36|copies 1
ACCAGGATCACCGGCACTATGGCCAGCGGCGTGATG
>2010921|no matches|length 48|copies 1
ACCAGGATCAGGTGGATTGCGTTGCCCCGGGGCGATCCTCGCTGGCGG
>2010921|no matches|length 62|copies 1
ACCAGGATCGCTTTTGTCCACACCGGCCTTGTCCAGACTTCGATTTTTGGGTTTCATCATTT
>2010921|no matches|length 32|copies 1
ACCAGGCGGCGGGGCCGGCTCTCCCGGGTGCT
>2010921|no matches|length 45|copies 1
ACCAGGCGTGCTCGGTGGAGGTGTGGTTGACCACTATGTCCATCA
>2010921|no matches|length 33|copies 2
ACCAGGCTTGCCAGCCGGCGTCGTCCAGCGTCA
>2010921|no matches|length 43|copies 1
ACCAGGCTTGCCAGCCGGCGTCGTCCAGCGTCTGCCAGAATCA
>2010921|no matches|length 45|copies 1
ACCAGGGAGAGGGCGAGGCCTTTCTGTCCGGCGCGGGCGGTGCGG
>2010921|no matches|length 32|copies 13
ACCAGGGAGCCGTGCCGGCCCGGCAGCGGCAG
>2010921|no matches|length 45|copies 1
ACCAGGGAGCCGTGCCGGCCCGGCAGCGGCAGCTGCCAGGATCAA
>2010921|no matches|length 33|copies 1
ACCAGGGAGCCGTGCCGGCCCGGCAGCGGCAGG
>2010921|no matches|length 33|copies 2
ACCAGGGAGGCGCGGCCGGCGCTGGCCTCCAGC
>2010921|no matches|length 51|copies 1
ACCAGGGCCAGGCGCATCAGGACGCGCCCGCTCTCGACCCGGCCAGACAAG
>2010921|no matches|length 51|copies 1
ACCAGGGCCCGGCACAGCTCGGCGGGTTGAAAGGCTCGCAGTGCAGGGCCA
>2010921|no matches|length 54|copies 1
ACCAGGGCCTCGACCACCTCCAGCCCGATAAAGCCGGAGCCGATCACCACCGCC
>2010921|no matches|length 46|copies 1
ACCAGGGCCTTGAATTCATTGACGTGGGCAGCGGGCACCAGCAGCT
>2010921|no matches|length 39|copies 1
ACCAGGGCGCCACCGGGCGCCATGGCACCCACCACGAAG
>2010921|no matches|length 55|copies 1
ACCAGGGCGCGCTCGTCCAGCACCTGGCTCAAGGGGGCGGTAGGCCGGGGGAGCC
>2010921|no matches|length 49|copies 1
ACCAGGGCGTTGCCCTTGATGACAGTCTCTTTCAGCACGGTTCCGGCAT
>2010921|no matches|length 33|copies 1
ACCAGGGGAGCCGTGCCGGCCCGGCAGCGGCAG
>2010921|no matches|length 49|copies 3
ACCAGGGTCTCCAGCTGCTCGGGGGCGGCCACCAGATCCAGGTGCAGGC
>2010921|no matches|length 47|copies 2
ACCAGGTGCAGTTGTCCCTGCTCCAGGAAGGGGCTCACCATACGCCG
>2010921|no matches|length 45|copies 1
ACCAGTATCTGGTCGCCCTGATCTGCCTGCTGCCCTGGCTCATCC
>2010921|no matches|length 43|copies 1
ACCAGTCAGGATCAGCGCCTCCACCCCGGCGGCGCGGGCACGG
>2010921|no matches|length 44|copies 1
ACCAGTGTCTGGCCCTGGGGCTGCATATAGGGGGTGACCGGCTG
>2010921|no matches|length 48|copies 1
ACCAGTTCGCCGGCGTACATGATGCCGCTGCCAGGATCAAAAAAGATC
>2010921|no matches|length 43|copies 1
ACCAGTTTGACGCCATGGATGCCCTGCTGGAGAGCCTGGCGGT
>2010921|no matches|length 63|copies 1
ACCATAAAAAAAGACCCGGGCCTTGGCCCGGGTCTTTTCGTTGGTACCAGCGACGCTTAGCGC
>2010921|no matches|length 32|copies 1
ACCATACACAACATGGTGAGCTGGATGCTGGG
>2010921|no matches|length 37|copies 1
ACCATAGGCTGGGATGTGGCCGGCACCAACGCGGCCC
>2010921|no matches|length 40|copies 1
ACCATATCCGAGGAGACCAGCACTATGCTGCGGCGAAACT
>2010921|no matches|length 43|copies 1
ACCATCAACATGAGCGGCAACGCCATCTATTACGGTCTGGTGG
>2010921|no matches|length 57|copies 1
ACCATCAAGGCGATCACCGAGCGGGTCAGCCCCCGGGCTATTCAGGGTCGTGCCAGG
>2010921|no matches|length 58|copies 1
ACCATCACGCCGGTCCGTTCGTAGGGCCCCATGTTGGCGCCCATGCCGGGTTCCAGCA
>2010921|no matches|length 48|copies 1
ACCATCAGCGGGGTGATGATGTTGGAGGCGGAATCCCCCACCGATAGG
>2010921|no matches|length 39|copies 1
ACCATCAGCTGTACCGGCGCCGCCGTGACATAGGCCAGG
>2010921|no matches|length 42|copies 1
ACCATCAGGGCCCCCTGGGCCTGCACCTCATCCGCAGCCAGC
>2010921|no matches|length 45|copies 1
ACCATCATCAACATCCTTGACCGGCGCGACCGCGGCCAAAGAGGT
>2010921|no matches|length 35|copies 1
ACCATCCAGCTCGACAGCAGCAGTATGCCGGAGCC
>2010921|no matches|length 59|copies 1
ACCATCGAAGAGTTCGAAACCGTGGGTAACGCGGTCAAGGCCTTCGCCTCCGAGAACGC
>2010921|no matches|length 48|copies 1
ACCATCGCCAGCACCAGGGGGGTGGTGCAGTCCGCGCTGCACCATCTG
>2010921|no matches|length 45|copies 1
ACCATCTCGGGAGCCGAGGTACCAAAACCGATGATCACCATGCCG
>2010921|no matches|length 47|copies 1
ACCATGAAAGTCCGATGGCGATGGGATGGCCAGCAGGGGTGACCAGA
>2010921|no matches|length 33|copies 4
ACCATGAACAGTATGCCGGCCGGGGCGCGGCGG
>2010921|no matches|length 43|copies 1
ACCATGATATGCAGGTGGGGCTCAGCCTGTTTAAGGGCGATGG
>2010921|no matches|length 42|copies 1
ACCATGCCGCCGGCCACTTGACCCGGGTCTGCCAGGATCTTT
>2010921|no matches|length 46|copies 1
ACCATGCCTGACCCCGACAACCAGACGCCCGAACAACGCATCAAGG
>2010921|no matches|length 37|copies 3
ACCATGGACTACATGGCGCGCCACGGCATGATGCGGG
>2010921|no matches|length 44|copies 1
ACCATGGACTTCTACCAGTGGTACGCCGGTGTCCAGTGGGACAT
>2010921|no matches|length 45|copies 1
ACCATGGATCTCGCCTTGGCACTGGCGGTTGGATAACCGGTGCTG
>2010921|no matches|length 50|copies 1
ACCATGGCCCAGAGCAACAGCAAGCAGGCCTGGCTGCCCCGGGGCTGCGA
>2010921|no matches|length 56|copies 1
ACCATGGCCTGGCTGTGCCCCCAGCTGGAGGTGTGGATGTGGGGCGGCTCACCAGC
>2010921|no matches|length 44|copies 1
ACCATGGGGCTGGATCCCGGCATCCGCACCGGGGTCTGCCAGGA
>2010921|no matches|length 54|copies 1
ACCATGGTAAAGGCCAGGATACCGGTCGCCTGGGCCATGGCCTCCAGGATCAGC
>2010921|no matches|length 50|copies 1
ACCATGTCCGCCCCCATGACGAGCGGATCCAGGCCCTGACCGGCCAGCCT
>2010921|no matches|length 43|copies 1
ACCCACCCGCTGGATCAGTACAAGCCCCAGCTGCGCCAGTTCC
>2010921|no matches|length 32|copies 1
ACCCACCTCGCGGCCGGCCCCTTCCACCTGCG
>2010921|no matches|length 53|copies 2
ACCCACGACTGCCAGGCCCACTTCGGAGTTCAGCATGAACCAGGCCAGCGCCA
>2010921|no matches|length 54|copies 2
ACCCACTGGGCCAGCCAGTTGAGAGGGGTCGGAATGAGCTCCAGCGGCCAGATG
>2010921|no matches|length 56|copies 1
ACCCAGAAAATGGGGGCCGGCAACAAGGCTTTCACTGCCAGGATCAAAAAAGATCC
>2010921|no matches|length 33|copies 1
ACCCAGAAATGGGGCCGGCAACGAAGGCTTTCA
>2010921|no matches|length 48|copies 1
ACCCAGAACACCTGAGCCCAGAAGCCGCTGCCGATAGCGGCCCACATG
>2010921|no matches|length 42|copies 1
ACCCAGAATCGACCGCTGGCCCAGGCCTTCGCCAGTGGTACT
>2010921|no matches|length 40|copies 2
ACCCAGAATCGACCGCTGGCCCAGGCCTTCGCCATGTACT
>2010921|no matches|length 32|copies 6
ACCCAGACCCCAGGCCGGCTCGGCGGTCTTGA
>2010921|no matches|length 24|copies 1
ACCCAGAGCATGAGCCGGCGTGGC
>2010921|no matches|length 32|copies 1
ACCCAGCCCAGCAGCCGGCGATACTGTGTCTC
>2010921|no matches|length 42|copies 1
ACCCAGCCCAGCAGCCGGCGATACTGTGTCTCCTGCCAGGAT
>2010921|no matches|length 40|copies 1
ACCCAGCCCTGCACGGTTTCGGCGCTGTTGAGGCTGCGCT
>2010921|no matches|length 45|copies 1
ACCCAGCGCTGCAAGGAGGCCTTCAAGGAGGTCCCCGTGGTCATC
>2010921|no matches|length 32|copies 2
ACCCAGCTCGCCCGCCGGCTCGGCTTTGGCGA
>2010921|no matches|length 33|copies 1
ACCCAGCTCGCCCGCCGGCTCGGCTTTGGCGAG
>2010921|no matches|length 44|copies 1
ACCCAGGCACAGGCCCCGCGATAACACGCCTTTATGGTGGCCAG
>2010921|no matches|length 45|copies 1
ACCCAGGCACAGGCCCCGCGTAACACGCCTTTATGGTGGCCAGGC
>2010921|no matches|length 43|copies 1
ACCCAGGCCATCATAGACCGTCTATAAATCATATCTAACTGAT
>2010921|no matches|length 45|copies 1
ACCCAGGCCATCATAGACCGTCTATAAATCATATCTAACTGATTG
>2010921|no matches|length 56|copies 1
ACCCAGGCCTTCACCCTGAGCGAGCGGCTGGAGCAGGCCTGCCAGCAGGCGGGCTT
>2010921|no matches|length 50|copies 1
ACCCAGGCTGTCGCGAATATGGGTGATGTTGAACTCTTCCAGCAACTGCT
>2010921|no matches|length 57|copies 1
ACCCAGGGCTTTGCCCAGCCCGGGCGTCGTCCCAGCGTCCCTGCCCAGGGATCAAAA
>2010921|no matches|length 44|copies 1
ACCCAGGTCGGGAACGGGATCAGGCAGAGCGGCATCGGTCGCCG
>2010921|no matches|length 32|copies 4
ACCCAGTCCCCGTGCCGGCGGGCCCAGAGCAC
>2010921|no matches|length 42|copies 1
ACCCAGTCGCTGCCGAAGTTGCTCACCAGGCGCCGACCAGGG
>2010921|no matches|length 32|copies 4
ACCCATCGCGGTTGCCGGCCCGGGAGCCCATA
>2010921|no matches|length 30|copies 1
ACCCATCGCGGTTGCCGGCCCGGGCCCATA
>2010921|no matches|length 33|copies 1
ACCCATCGCGGTTGCCGGCCCGGGGAGCCCATA
>2010921|no matches|length 35|copies 1
ACCCATCGCGGTTGCCGGCCCGGGGAGCCCCATAG
>2010921|no matches|length 46|copies 1
ACCCCAAACTCAAGCCGGTGCAGCGTTGCCTCATCAGCGATCTCAA
>2010921|no matches|length 54|copies 2
ACCCCAACAACAGCCTGGTGGGTCAATCCCTCGACCGGCAGCAACTGGGTTATG
>2010921|no matches|length 55|copies 1
ACCCCAAGGGGTATCTGGACCCTGCCCGCCCCTATCTGGACAGCCAGTGGCAGGT
>2010921|no matches|length 45|copies 1
ACCCCACCCCGCTGGATCAGTACAAGCCCCAGCTGCGCCAGTTCC
>2010921|no matches|length 50|copies 1
ACCCCAGGCGGATCTTGGCGCTCACCGGCAGGTGGGCAGGGACGGCTTCG
>2010921|no matches|length 35|copies 1
ACCCCATACTGCTCGCCTGGCTGGTGGCCATAGTG
>2010921|no matches|length 45|copies 1
ACCCCATAGCTGCCGCCGTGCAGGTCATAGATGCGCTGGGCCAGG
>2010921|no matches|length 48|copies 1
ACCCCATAGGATCCCTGGACGGGCTGGCCCTGCTGCGCCTGCTCGGCC
>2010921|no matches|length 46|copies 1
ACCCCATCTTGCCGTATTCCCGCAGCTTGGTGCGGTAGCCGGTCGC
>2010921|no matches|length 48|copies 1
ACCCCCAACCATGGATGGGACTGAAGGAGGGTTTGGCACGGTGCACAA
>2010921|no matches|length 58|copies 1
ACCCCCAACTTCCTGTCACCGGATTCACGTGCGCTGGGAGAAGCACAGGGTCTAGGGT
>2010921|no matches|length 42|copies 1
ACCCCCAAGCTGACCCTGGTGCTCTTCACCGACTACAACTGC
>2010921|no matches|length 49|copies 1
ACCCCCAATGTGTCGCTGGCCATCATCAACCTGTCGCTGGAGCAGGGCA
>2010921|no matches|length 52|copies 1
ACCCCCACCTCGACGCCGGGCGCCAGCGTGTCACCCATGGCTGCCAGGATCA
>2010921|no matches|length 56|copies 1
ACCCCCACGGCGCCCTGGCTGCAGGTTCGCCTTGCCGTCGGAGGCGGCGGTGGAGA
>2010921|no matches|length 45|copies 1
ACCCCCATGGGCGACTGGCAGGCCTACCTCAAGTGGCAGCTCATC
>2010921|no matches|length 47|copies 1
ACCCCCATGGGGAGCAGTCGAGATCCGGTCTCTGCCGCGCCCACTGG
>2010921|no matches|length 18|copies 1
ACCCCCCGTCTTGGCCTG
>2010921|no matches|length 45|copies 1
ACCCCCCTCTGCCTGCTGCTGGCCTGGCGGCTGACCCGCCCCATA
>2010921|no matches|length 61|copies 1
ACCCCCGAACAGGGTCTGGGCACCGCCGAGGTGGAAGCGAAAAGCCGGTGATGGTCTCATC
>2010921|no matches|length 53|copies 1
ACCCCCGACATGGCCACCAATCAGCGCCATCGCCACCGATCACGGCTTCGAAG
>2010921|no matches|length 41|copies 1
ACCCCCGAGCCGATTCGCCCGCCCCGCAGACACTCCAGCTC
>2010921|no matches|length 44|copies 1
ACCCCCGCATCCACGTGACCGAACATGCCGTAGTCGAGGCCGTG
>2010921|no matches|length 48|copies 1
ACCCCCGGGGGATCTGCGCCAGTATGGGGGCCGAGATGGAGGCCGCCG
>2010921|no matches|length 49|copies 1
ACCCCCTATGTGGCTTCATGGTGGGCTGTCCTCCCTGCTCGACTACATG
>2010921|no matches|length 52|copies 2
ACCCCCTGCAGGACCAGCGGGAAGGGTGTCTTGAGCGGCTGCGGGGAGACGG
>2010921|no matches|length 60|copies 1
ACCCCCTGGAAGGTCTGGATGTCCCCGTATTTCTGGGCCTCATCCACGGCGCTTTGGGCC
>2010921|no matches|length 42|copies 1
ACCCCCTGGTGATGCAGATGATTGCTGTGGGGGAAGAGACGG
>2010921|no matches|length 49|copies 1
ACCCCCTTGCCCGAGTGGGTCTGGTTGCAAGATGGCACCGGGCTGGCGC
>2010921|no matches|length 42|copies 1
ACCCCGAACACTACTGAGATCTGGTTTTGCAGGTAGAGCGCC
>2010921|no matches|length 41|copies 1
ACCCCGAACAGCGGCGGTATCTCGAGGTTGATGTAGGAGCT
>2010921|no matches|length 36|copies 1
ACCCCGAACTGGGGATAGCGGAAGCGGTTGCGCATC
>2010921|no matches|length 37|copies 1
ACCCCGAACTGGGGGATAGCGGAAGCGGTTGCGCATC
>2010921|no matches|length 61|copies 1
ACCCCGAAGCGGGCCAGCCAGAGATCCACCATGGCCTGGCTGTGCCCCCAGCTGGAGGTGT
>2010921|no matches|length 45|copies 1
ACCCCGACTTGCCGACCGTTTCGCGGGACGATCCCACGTGATAGG
>2010921|no matches|length 28|copies 1
ACCCCGAGCAGCCGCTGGAGCGCCAGGC
>2010921|no matches|length 54|copies 1
ACCCCGAGCTGGCGCTGGCGGAGATCCAGGCCAGGGCCATGAGCAACGAGCCCC
>2010921|no matches|length 61|copies 1
ACCCCGAGGTGAGGCTGGAGGTGCAAAGCGGCCTTAGCCACGCCCTTTGGCAGGCCTTCGA
>2010921|no matches|length 33|copies 3
ACCCCGAGTTCGAGGCCGGCCCGGCGCAGGCTG
>2010921|no matches|length 32|copies 5
ACCCCGAGTTGCAGCCGGCGCTTGGTGGGCCA
>2010921|no matches|length 46|copies 1
ACCCCGAGTTGCAGCCGGCGCTTGGTGGGGCCACTGCCAGGATCAA
>2010921|no matches|length 49|copies 1
ACCCCGATGGGACAAGGTGTGAAACGGACACAGCGCGATTACTCGCTGA
>2010921|no matches|length 48|copies 1
ACCCCGCCAAAGTGCTGGTCAAAGTCGTAGCCCGGCAGCCGCAACGAG
>2010921|no matches|length 32|copies 1
ACCCCGCCACTATGCCGGCGCCAGCAAACAGC
>2010921|no matches|length 39|copies 1
ACCCCGCCAGCTGGCAGGGGGAGCTGAATCTGGCGATGC
>2010921|no matches|length 33|copies 1
ACCCCGCCCGCCTCGCCGGCATAGTGGCGGACG
>2010921|no matches|length 61|copies 1
ACCCCGGAAGGTTCCTACGCCACCAATGCGGAGGGGACGGCCCGGATCAAGGAGTTCCGCG
>2010921|no matches|length 47|copies 1
ACCCCGGCCGATCTCGACGCGCCACAACTGCCTCTTCTACTCCCTTG
>2010921|no matches|length 50|copies 1
ACCCCGGTGCGGGATGCCGGGGATCTAGCCCCATGGTCTGCCAGGATCTT
>2010921|no matches|length 48|copies 1
ACCCCGGTGGACGTGCTGCGCTGGCCGGGTGTCATGGCCGCCGCCCGA
>2010921|no matches|length 51|copies 1
ACCCCGTAGCGCTCGCTCATCTGGGCCCAGGCCTGATTGACCACCTCCTCG
>2010921|no matches|length 44|copies 1
ACCCCGTCATCATCGCCGGCTTCGGCCGCTTCGGTCAGATAGTG
>2010921|no matches|length 50|copies 1
ACCCCGTGACTACGCCGGTGCCTCCGGCCTGCCTCAAGCCAGCCCGGTTA
>2010921|no matches|length 40|copies 1
ACCCCGTGCCGGAAGGCCCCTGCTCCCTTGAAACCCTGGC
>2010921|no matches|length 44|copies 1
ACCCCGTGTCCGGTAAAGGCCCCTGCTCCCTTGAAACCCGTTGG
>2010921|no matches|length 48|copies 1
ACCCCTATGTGGGCTTCATGGTGGGCTGGTCCTCCCTGCTCGACTACA
>2010921|no matches|length 42|copies 1
ACCCCTGAGACCGCCACCAGCAGCCACTGGGTTTCGCTCGGC
>2010921|no matches|length 35|copies 1
ACCCCTGAGATGAGCCGGCTATGCCGAACATTCAG
>2010921|no matches|length 44|copies 1
ACCCCTGCACGGCACCGGTGAAGGCCCCTTCTCGTAGCCGAACA
>2010921|no matches|length 15|copies 1
ACCCCTGCAGCTGCG
>2010921|no matches|length 34|copies 1
ACCCCTGCAGCTGCGCCGGCTGGTGCTGGAAAAA
>2010921|no matches|length 32|copies 1
ACCCCTGCCGACTGCCGGCTGACCCTGGATGC
>2010921|no matches|length 46|copies 1
ACCCCTGGACGTCAACACCACTGGACTGTCACCCCGGCGCTGGACT
>2010921|no matches|length 49|copies 1
ACCCCTGGCCAGCTCGTCGATGTCGGTATAGCGGAAGGGGCCGCCTGAG
>2010921|no matches|length 48|copies 1
ACCCCTGTCGCCTAGCAATTCGAACATCTGCACCCGTCACCAGTCGTC
>2010921|no matches|length 34|copies 1
ACCCCTGTGCCTGGGCCGCCATCTGCATCGCCAT
>2010921|no matches|length 50|copies 1
ACCCCTTCAAACGCCAGTCCCGCCAGCTGGCGGCGAACCGGGCTAGGGAG
>2010921|no matches|length 39|copies 1
ACCCCTTCATCGTCCATGCCGAGCAGCTGATCGGTGGGG
>2010921|no matches|length 47|copies 1
ACCCCTTGATGCCTCTGGCCAGCCAGAAGTTGATCACCTCCGCCATC
>2010921|no matches|length 62|copies 1
ACCCGAAAGCCCGGGGGACCCACCCCCCCCGCTGCTGCCCGTCGACCCTGTGGGGGAGCACG
>2010921|no matches|length 40|copies 1
ACCCGAACCACTATCTGGCGGTGGCCATCCAGTATCTGTT
>2010921|no matches|length 62|copies 1
ACCCGACCGGCCGCCTGGCCTGGTGGGTGCAACGGGTGCAACAAGGAGGATCCTGCTGCTGC
>2010921|no matches|length 32|copies 1
ACCCGATAATCGACCGGCACCGCTCATCCCCC
>2010921|no matches|length 42|copies 1
ACCCGATAATCGAGCCGGCACCGCTCATCCCCCTCCACGGAT
>2010921|no matches|length 51|copies 1
ACCCGCAAATAGGAGAGAAACTCCTTCTGGCACATGCGACGGAAGGGGTTG
>2010921|no matches|length 63|copies 1
ACCCGCAACGACGAACCGCAAAAGGCGAGCCGTCCCTGGGACAAGGATCGCGACGGTTTCGTG
>2010921|no matches|length 47|copies 1
ACCCGCACCAAGAAAGGCCAGCGGCTGCTGGCGGTGCGCCAGTCCGG
>2010921|no matches|length 46|copies 1
ACCCGCACCAGTTCTCCGGCGGCATGCGCCAGCGGCTGGTGATCCG
>2010921|no matches|length 46|copies 1
ACCCGCACCCTGGGCCAGGGCTCGGCCTCCTGCAACCTGGGCACGT
>2010921|no matches|length 50|copies 1
ACCCGCACCTGGGCCTGGCGACCGGGGCGAGTTTGCCGATCTGATCGCGG
>2010921|no matches|length 41|copies 1
ACCCGCAGCAGCTGCCGGGCCTGAGCTGGCAACTCGCCTTC
>2010921|no matches|length 46|copies 2
ACCCGCATCTCGCAGCGGGAGAGGCGACGGGCCACCAGCGCCGAAT
>2010921|no matches|length 54|copies 1
ACCCGCATCTCTTTCTTGACCAGGGCCGACTTCTGCTTATGGGGGAACATGGGG
>2010921|no matches|length 53|copies 1
ACCCGCCAATCCGGCCGGCCGGTAGAACAGCTCCCACACCAGGTGGGTGCCTG
>2010921|no matches|length 45|copies 1
ACCCGCCGCCATGGCCGGCAAGCGGATAGGCGCTGCCAGGATCAA
>2010921|no matches|length 33|copies 3
ACCCGCCGCCATGGCCGGCAAGCGGATAGGCGT
>2010921|no matches|length 36|copies 1
ACCCGCTCATTGTCGATGTCCCTGTGCTCGTCGTGC
>2010921|no matches|length 46|copies 1
ACCCGCTTCACCCCTACACCCTGCTGGCGGAGCAGGTGCAATACGG
>2010921|no matches|length 36|copies 1
ACCCGCTTTCTCACGAACCGGCCTGTGCCCTTGAGC
>2010921|no matches|length 33|copies 1
ACCCGCTTTCTCACGCCGGCTGTGCCCTTGAGC
>2010921|no matches|length 51|copies 1
ACCCGGACCTGCTGCTGGAGACCTGTCGCCAGCTGTCGAGCGAGCCGGCCG
>2010921|no matches|length 50|copies 3
ACCCGGACCTGCTGCTGGAGACCTGTCGCCAGCTGTCGAGCGAGCGGCCG
>2010921|no matches|length 44|copies 1
ACCCGGAGCAGCTTGGCACCTGCCGGAGTGCGGGGCCAACGAGT
>2010921|no matches|length 39|copies 1
ACCCGGATGTGTTCTGGTCGGTGATCATCTCCATGTATC
>2010921|no matches|length 55|copies 1
ACCCGGCCAAGCCCCCTGGGGGATCGCCTCCACCGAGCGGGTGATGGCGGCCTTG
>2010921|no matches|length 53|copies 1
ACCCGGCCAAGCCCCTGGGGATCGCCTCCACCGAGCGGGTGATGGCGGCCTTG
>2010921|no matches|length 53|copies 1
ACCCGGCCCTAGGCGAGCCGGATCAGCTGGTGGCACCGTGCACTCCCTGGGCC
>2010921|no matches|length 54|copies 1
ACCCGGCCCTAGGCGAGCCGGATCAGCTGGTGGCACCGTGCACTCCCTGGGCCC
>2010921|no matches|length 33|copies 1
ACCCGGCCCTGTCGCCGGCAGATCTCTTCTGGC
>2010921|no matches|length 60|copies 1
ACCCGGCCGCCTTGCAGGGAGAAATCCCCCTGAGGGTGCTGGGGCGGATTGGGCACCAGC
>2010921|no matches|length 52|copies 1
ACCCGGCTGCCTGCCGGCAGCGGCACAGGGCCTGCCAGGATCAAAAAAGATC
>2010921|no matches|length 54|copies 1
ACCCGGGCATTGAAGCCGGCGGTGTTGACCACCCTGCCAGGATCAAAAAAGATC
>2010921|no matches|length 49|copies 1
ACCCGGGCCTTGGCCTGGGTGGCATCGAGCAAGCCAGCCTGCGGACCCG
>2010921|no matches|length 35|copies 1
ACCCGGGGTCAGTGGCCGGCGGGCCATGGTGGACG
>2010921|no matches|length 46|copies 1
ACCCGGGGTCGAGTTCCTCAAGCCCGGCGAAACTCGCAACTTCGCG
>2010921|no matches|length 47|copies 1
ACCCGGGGTCGAGTTTCCTCAAGCCCGGCGAAACTCGCAACTTCGCG
>2010921|no matches|length 47|copies 1
ACCCGGGTCAGTGGCCGGACGGCCCATGGTGGACCTGCCAGGATCTT
>2010921|no matches|length 31|copies 1
ACCCGGGTCAGTGGCCGGCGGCCATGGTGGA
>2010921|no matches|length 33|copies 3
ACCCGGGTCAGTGGCCGGCGGCCATGGTGGACG
>2010921|no matches|length 46|copies 1
ACCCGGTTGCGCCCCAGGTGTTTGGCCCGGTAGAGCGCGAGATCGG
>2010921|no matches|length 18|copies 1
ACCCGTATCCACCATCGC
>2010921|no matches|length 38|copies 1
ACCCGTGCCCGCCGCCGGCATCATCACAGGGCTCGGCC
>2010921|no matches|length 54|copies 1
ACCCTAAAATCGGCGCCGGCAAAGAGCCCTATACTGCCAGGATCAAAAAAGATC
>2010921|no matches|length 14|copies 1
ACCCTCAACCACAA
>2010921|no matches|length 48|copies 1
ACCCTCAACCACAAGGTGGAAGACGTGCTCAAGGCGCGTGACGAGGGG
>2010921|no matches|length 43|copies 1
ACCCTCAACGTGCAGCACCTGGAGAGCCTCAACGATCTGGTGT
>2010921|no matches|length 40|copies 1
ACCCTCACACTTTTATGCTGACAAAATGGTTTACGTTTAC
>2010921|no matches|length 19|copies 1
ACCCTCAGCACCTGCTGGC
>2010921|no matches|length 46|copies 1
ACCCTCAGGTTGTTGAGGGGGTGAGTGTCGCAGGCGATCATGTTGA
>2010921|no matches|length 65|copies 1
ACCCTCCCTCGCCCTTGGGGGCCAACTGGAGTATAAAAAGATCAACTTCTATGAAAACAACGGGT
>2010921|no matches|length 43|copies 1
ACCCTCCTCGCAGGATGAAGCGCTATCACCTGATCCCAGGATG
>2010921|no matches|length 49|copies 1
ACCCTCGCTATTGGGCAGGTAGGCGCCATAGGTGGTGTGTACCCCAAGG
>2010921|no matches|length 51|copies 1
ACCCTCGGCAGCTTCCGTCAGCCACAACCCGTGGATTATCAAGGCAATCGC
>2010921|no matches|length 46|copies 1
ACCCTCTGCTGGCTGTGGGGCGTGCCCGCCGTCTTCACCCTGCCAG
>2010921|no matches|length 40|copies 1
ACCCTCTGCTTCGCAGCCCCCCGTCTCCGCCGTCATCATC
>2010921|no matches|length 39|copies 1
ACCCTCTGCTTCGCAGCCCCCGTCTCCGCCGTCATCATC
>2010921|no matches|length 48|copies 1
ACCCTGAACGGCAAGGTGCTGGATCTCGCCATCCGGGAAGCCGTCAAC
>2010921|no matches|length 51|copies 2
ACCCTGAATACCCGGGGGCTGACCCGCTCGGTGATCGCCTTGATGGTCTGC
>2010921|no matches|length 48|copies 1
ACCCTGAATACCCGGGGGGCTGACCCGCTCGGTGATCGCCTTGATGGT
>2010921|no matches|length 44|copies 1
ACCCTGACCGATGCCCAGGTGGCGCGTTTCATGACCGATAGAGT
>2010921|no matches|length 32|copies 8
ACCCTGAGCGGCTGCCGGCTTTGCAGAGTCAG
>2010921|no matches|length 34|copies 1
ACCCTGAGCGGCTGCCGGCTTTGCAGAGTCAGCA
>2010921|no matches|length 43|copies 1
ACCCTGAGCTGCGACATCCAGCTGGAGAATCTGGGGGCACCAG
>2010921|no matches|length 44|copies 1
ACCCTGAGCTGCGACATCCAGCTGGAGAATCTGGGGGGCACCAG
>2010921|no matches|length 50|copies 1
ACCCTGATCTGTACCTGGCCCCGGAACAGCTCCCGCTTCTTGGCGGGCTG
>2010921|no matches|length 32|copies 3
ACCCTGCACCTTGGCCGGCAGGCTGTCGAAGC
>2010921|no matches|length 36|copies 1
ACCCTGCAGCTGACGCCCGGGCTGGTGCTGGAAAAA
>2010921|no matches|length 31|copies 1
ACCCTGCAGCTGCGCCGGCTGGTGCTGGAAA
>2010921|no matches|length 34|copies 1
ACCCTGCAGCTGCGCCGGCTGGTGCTGGGAAAAA
>2010921|no matches|length 33|copies 1
ACCCTGCAGCTGCGGCCGGCTGGTGCTGGAAAA
>2010921|no matches|length 57|copies 1
ACCCTGCAGGGGGGTCGAGTTCGCCTTCTACCAGTTTGCCCCGCCCCCGTGGCCGCC
>2010921|no matches|length 32|copies 1
ACCCTGCGCTGCCGCCGGCGTTGAGCTTGATG
>2010921|no matches|length 33|copies 1
ACCCTGCGCTGCCGCCGGCGTTGAGCTTGATGG
>2010921|no matches|length 45|copies 3
ACCCTGCTCGTCCAGCAAAGTCAGCTTGAGCCCCTTGCGGCGGGC
>2010921|no matches|length 40|copies 1
ACCCTGCTCTACTTCTCGCAATCTACCCATAGTGCTGATC
>2010921|no matches|length 40|copies 1
ACCCTGCTCTACTTCTTCGCAATCTACCCACTAGTGCTGA
>2010921|no matches|length 40|copies 1
ACCCTGCTCTACTTCTTCGCAATCTACCCCATAGTGCTGA
>2010921|no matches|length 46|copies 1
ACCCTGCTGGTGCTGACCATGGGGGCCTACCTGCTGGAGTTTCGCC
>2010921|no matches|length 37|copies 1
ACCCTGCTTTCGCCAATGCCGGCACTGAAGGTGACCC
>2010921|no matches|length 50|copies 1
ACCCTGGACAACACCCTGGTGTTCGGCAAGCTCAGGGAGCGCTCGGCCTG
>2010921|no matches|length 37|copies 1
ACCCTGGACTATGCCGCCTCACCTTGCTGTCGGCTGG
>2010921|no matches|length 45|copies 1
ACCCTGGAGCCCTGCTCCCATCACGGTCGCACCCCTCCCTGCGCC
>2010921|no matches|length 49|copies 1
ACCCTGGCCAAGGAGAGCGGCCTGCTCACCCTGGGGCCCAATGGGGCGG
>2010921|no matches|length 50|copies 1
ACCCTGGCCAGCCCCCTGGCTGCTCAACCACAGCATGACCCAGCTCGGCG
>2010921|no matches|length 42|copies 1
ACCCTGGCCCGCGCCCAGCGCCAGCACATGGACTCCCTGGCC
>2010921|no matches|length 45|copies 1
ACCCTGGCCTGACAGATCTGCTCGAACACCGGGTAGTTGAACTCC
>2010921|no matches|length 49|copies 1
ACCCTGGCGGTCGGCATGGCCTACATACTGCACGGCGCCCCTCGGCGGC
>2010921|no matches|length 48|copies 2
ACCCTGGCGGTCGGCATGGCCTACATACTGCACGGCGCCCTCGGCGGC
>2010921|no matches|length 14|copies 1
ACCCTGGCGTAAGC
>2010921|no matches|length 36|copies 1
ACCCTGGGCTGGCTATGCTGGCACTGGAGCGTGACG
>2010921|no matches|length 45|copies 1
ACCCTGGGGGGCGGCTGGTGGCTGAGCGGGCGCCTGATGCGGCAC
>2010921|no matches|length 35|copies 2
ACCCTGGTGCAGACCAGGAACTGGGCCCAGACACT
>2010921|no matches|length 46|copies 1
ACCCTGGTGCAGGGCAACAACAGCTACCTCAACCTGGAGCCGGACA
>2010921|no matches|length 61|copies 1
ACCCTGTATTCGGGGGCGACCGCCGAGACCTTGACCACGGCGCGGCCCAGGTTCGCCGGAA
>2010921|no matches|length 59|copies 2
ACCCTGTATTCGGGGGCGACCGCCGAGACCTTGACCACGGCGCGGCCCAGGTTGCCGGA
>2010921|no matches|length 41|copies 1
ACCCTGTCCGAGGGGCTGGCCCGGGCGGAGAAACCTCTGCG
>2010921|no matches|length 55|copies 1
ACCCTGTCGCTCTCCGACGGGGCCGTGCTCAACCTCAATGGTGCGACCGTTTATG
>2010921|no matches|length 37|copies 1
ACCCTGTGCTGACCGAGGCGGGGGGCCGCATCAGTCA
>2010921|no matches|length 46|copies 2
ACCCTGTGGTTTGCCAACTTCGCCGAGACCCTGGCAGAAGGCCGTG
>2010921|no matches|length 32|copies 7
ACCCTTCTCCCGGGCCGGCTTGAGGCAGGTTG
>2010921|no matches|length 55|copies 1
ACCCTTCTCCCGGGCCGGCTTGAGGCAGGTTGCTGCCAGGATCAAAAAAAGATCC
>2010921|no matches|length 40|copies 1
ACCCTTGCGCCTCGCCGGCCCGGGATGACGGCGCTGCCAG
>2010921|no matches|length 50|copies 1
ACCCTTGGCCAGGGCAGCTGTTTCTGGTTCACCGCCGCCCTCTCGGCGGG
>2010921|no matches|length 44|copies 1
ACCGAAATAGGTGGCCGGACCATCACAGTCAACCAGGCCAAACC
>2010921|no matches|length 33|copies 1
ACCGAAATATGGCGCCGGCGTCTATGTCTCACC
>2010921|no matches|length 56|copies 1
ACCGAACGAGCCGGAATACGTCAAGCTGACCGTGGCCCAGGGTGAAGTGGTCGCCG
>2010921|no matches|length 33|copies 1
ACCGAAGATCGGGGCCGGTCAGCTGATCCTGGC
>2010921|no matches|length 56|copies 1
ACCGACATAGACCCCCGACTTCGTGGTGGGTAGGGGGAGACCCCGCAATTACAACT
>2010921|no matches|length 53|copies 1
ACCGACATAGACCCCCGACTTCGTGGTGGTAGGGGAGACCCGCAATTACAACT
>2010921|no matches|length 52|copies 4
ACCGACATAGACCCCGACTTCGTGGTGGTAGGGGAGACCCGCAATTACAACT
>2010921|no matches|length 32|copies 2
ACCGACGAACAGGGCCGGCCGTTGGCCATGGC
>2010921|no matches|length 59|copies 1
ACCGAGAACGTGCTTAAACCGAATACTCCCGCAGAAAATCGACGGGCGGACAAATCTGC
>2010921|no matches|length 42|copies 1
ACCGAGATGGTCGGCATCTATGCCCGCAACATGCCCGGAATG
>2010921|no matches|length 41|copies 1
ACCGAGATGGTCGGCATCTATGCCCGCAACATGCCGGAATG
>2010921|no matches|length 51|copies 1
ACCGAGGCCCGCACCCAGGGCTTGTCCGAGGTGTTCGAGCGCCACGTGAAG
>2010921|no matches|length 52|copies 1
ACCGAGTTCCTCACCCTGGAGTACGCCGGTGGCGACAAGCTGTTCGTGCCGG
>2010921|no matches|length 51|copies 1
ACCGAGTTCTCACCCTGGAGTACGCCGGTGGCGACAAGCTGTTCGTGCCGG
>2010921|no matches|length 42|copies 1
ACCGATGATCACAATACGCATAGCTTGACTCCAGTCACGACA
>2010921|no matches|length 43|copies 1
ACCGATGATCACAATACGCATAGCTTGACTCCAGTCACGACAG
>2010921|no matches|length 53|copies 1
ACCGCAAAACCGGCCTGGCACAGGCGCCAGGCGGCCATCAGACCGGCGGGACC
>2010921|no matches|length 32|copies 1
ACCGCAACAGCCTGCCGGCGACCCGCATCATG
>2010921|no matches|length 33|copies 2
ACCGCAACAGCCTGCCGGCGACCCGCATCATGC
>2010921|no matches|length 32|copies 1
ACCGCAACAGCCTGCCGGCGCCCGCACTCATG
>2010921|no matches|length 40|copies 1
ACCGCAACATGGTGATGGTGCGCAGTTACGACAAGAAAGC
>2010921|no matches|length 43|copies 1
ACCGCAACCTGGACCTGGTGGAGGTGAGCTCACCGGCCACCGA
>2010921|no matches|length 57|copies 1
ACCGCACTCTTCATCCCCACCGGCTGGCTGCCAAACGAAACCTTGGCCAAGCTGGTC
>2010921|no matches|length 45|copies 1
ACCGCAGCCTCGGAGTCGGGATCACATCCCAGGCCAAAGACGGCC
>2010921|no matches|length 46|copies 1
ACCGCATTGTCGAGCCGGCCGCCCTGCCTGCCCCTGCCAGGATCTT
>2010921|no matches|length 36|copies 1
ACCGCATTGTCGATGCCGCCGGCTCCTTGGTCTGCA
>2010921|no matches|length 42|copies 3
ACCGCCACTATGATGCAGGGGGAGATGCGCGGATAGACGACG
>2010921|no matches|length 51|copies 1
ACCGCCACTCAGCGCAGGAGGCGATGAGGTGAATTTTCAGCAATTACGCAT
>2010921|no matches|length 49|copies 1
ACCGCCAGACTCAGCCCCATGGCGGCCGCCATGCCCTGCTCGACGCCGC
>2010921|no matches|length 48|copies 1
ACCGCCAGGAAATCGTCCACGCTGTGTTGCTTCTGCTGGCCGCGACCC
>2010921|no matches|length 55|copies 1
ACCGCCATCGTCGAGGGGTTGGCCCAGCGCATCATCAATGGCGAGGTGCCGGAAG
>2010921|no matches|length 49|copies 1
ACCGCCCATCAGCTCATTCAAGCTGCCCTGCCACTCCTTGAGCTGACCA
>2010921|no matches|length 49|copies 1
ACCGCCCCAAGTCGCCCATGCCGCCCGAGCACTATGTCGTCGGCCCGTG
>2010921|no matches|length 46|copies 1
ACCGCCCGCTTATTGGTTATCGTTCCCAATCAGCATGATCGCCAGC
>2010921|no matches|length 34|copies 1
ACCGCCGCCGACGATGGCAGCGTGGACAGCACGG
>2010921|no matches|length 33|copies 1
ACCGCCGGACAAGGCCGGCGGCAGGGTGGTCAA
>2010921|no matches|length 32|copies 4
ACCGCCGGACAAGGCCGGCGGCAGGTGGTCAA
>2010921|no matches|length 35|copies 1
ACCGCCGTCATGGCGCCGGCGGCGAAAATCCTCGG
>2010921|no matches|length 33|copies 1
ACCGCCGTCATGGCGCCGGCGGCGAAATCCTCG
>2010921|no matches|length 50|copies 1
ACCGCCTCAGTGATCAGGAAAGTACGGTGATTGCCCAGAAAGACCTGGAT
>2010921|no matches|length 34|copies 1
ACCGCCTCGATGACGCCCGGCGGTCGCGGCATTG
>2010921|no matches|length 45|copies 1
ACCGCCTCGATGACGCCGGCGGTCGCGGCATTGCTGCCAGGATCA
>2010921|no matches|length 50|copies 3
ACCGCCTCGGCCTGGGCGACCGGCAAGGGCACGGTGCTGGGCTACGACAC
>2010921|no matches|length 49|copies 1
ACCGCCTCGGCCTGGGCGCCGGCAAGGGCACGGTGCTGGGCTACGACAC
>2010921|no matches|length 57|copies 1
ACCGCCTCGTCGAACAGGGGAATCCAGCTCCTCGTCACCACCGCCGCCGTACTCGCC
>2010921|no matches|length 32|copies 1
ACCGCCTGATCGAGCCGGCCTCAGCCGCCGGG
>2010921|no matches|length 50|copies 1
ACCGCCTTCTCCAGCTGGACTTCGAAGGTGTAGTCGTCGCTGGCTTTCAC
>2010921|no matches|length 51|copies 1
ACCGCGAACACACCGCGCACCTTGCCCTCCTTGTCGGTGATGGCCCGCGCG
>2010921|no matches|length 56|copies 1
ACCGCGAACTCCAGGCCATTCAGGCATCTGCCAGACCTTGTTGCAGGGCTGCCAGG
>2010921|no matches|length 38|copies 1
ACCGCGACGAGGGAGTGCATGGGGATGGGGATCCAGCT
>2010921|no matches|length 47|copies 1
ACCGCGACTCGGCTCTGGGGGATGACCACCCCTGCACCCCTGCGCCC
>2010921|no matches|length 40|copies 1
ACCGCGAGCAGGACAACGACTTCATCCGTGCCATGCTGGA
>2010921|no matches|length 41|copies 1
ACCGCGAGGTGGTGCTGGAGCTGCTTTGCCACAGCGGCCTC
>2010921|no matches|length 43|copies 1
ACCGCGCCAACAGCCTGGTGAGCATTGGGGGTGATCTTCTCCC
>2010921|no matches|length 33|copies 1
ACCGCGCCCGCAAGCCGGCGGATGCGGACATTC
>2010921|no matches|length 54|copies 1
ACCGCGCCCGCAAGCCGGCGGATGCGGACATTCTGCCAGGATCAAAAAAAGATC
>2010921|no matches|length 39|copies 1
ACCGCGCGCAATTGCTGGATCCAGCCATTGCCAAGCAGT
>2010921|no matches|length 38|copies 1
ACCGCGCGGTAGGCGCGGTCAGACAGGGCGGGTTGCTC
>2010921|no matches|length 45|copies 1
ACCGCGCTGGAGAAGGCGGATTCAGAGAGGGCGTGAGTGTCCATG
>2010921|no matches|length 47|copies 1
ACCGCGGACGGGTGGTGGAGCGCGATGAACAGGGCAACGCCATCCGG
>2010921|no matches|length 46|copies 1
ACCGCGGGCTTCTCCATGTTCCGTTCGTGATGCCCTCCACGCCTGG
>2010921|no matches|length 43|copies 1
ACCGCGGTCGCCTGCTGGCGCTCGGCACCCCGGACGAACTCAA
>2010921|no matches|length 45|copies 1
ACCGCTCATGTCGGGGCTGATGTGGGCGCACCGCGGTGGCAGTCG
>2010921|no matches|length 14|copies 1
ACCGCTCCTAGTTG
>2010921|no matches|length 21|copies 1
ACCGCTGGTATTGGCCGGCTT
>2010921|no matches|length 32|copies 2
ACCGCTGGTATTGGCCGGCTTGTCGCCGTGGC
>2010921|no matches|length 24|copies 1
ACCGCTTGAACCAGCCGGCCGCCG
>2010921|no matches|length 38|copies 1
ACCGCTTGGCCAGATAGGTGCCGTGCAGGTTCATCGGC
>2010921|no matches|length 42|copies 1
ACCGGATAGGCGCTCTGGCGGTCAAAATCGCTGTTGGTGAGG
>2010921|no matches|length 33|copies 2
ACCGGATCGCTCTGGCCGGCGACCCATATCTTG
>2010921|no matches|length 34|copies 1
ACCGGATCGCTCTGGCCGGCGCCCAGATCCAGGG
>2010921|no matches|length 33|copies 1
ACCGGATCGTGGTGGCCGGCTGCTCCATCGGCA
>2010921|no matches|length 32|copies 4
ACCGGATCTGGTGGCCGGCTGCTCCATCGGCA
>2010921|no matches|length 32|copies 2
ACCGGCAACGCCCGCCGGCTCTGCATCACCTG
>2010921|no matches|length 44|copies 1
ACCGGCAACGCCCGCCGGCTCTGCATCACCTGCTGCCAGGATCA
>2010921|no matches|length 48|copies 1
ACCGGCACTATCTGCTGGGCCGCCGTGGCGCCTATCCCGAGCATGACG
>2010921|no matches|length 51|copies 1
ACCGGCAGCAGGCCATGGCCATAAGCGTTGGCCTTGACCACGGCGATAATC
>2010921|no matches|length 43|copies 1
ACCGGCAGGGTTACGGGAACGCCTTCTTCAGGCCGCTCGATCA
>2010921|no matches|length 27|copies 1
ACCGGCCATGTAGGCCGCCCGACCGTC
>2010921|no matches|length 24|copies 1
ACCGGCCATGTAGGCCGCCCGACG
>2010921|no matches|length 37|copies 1
ACCGGCCATGTAGGCCGCCCGACGTCGTCCCCGCCAC
>2010921|no matches|length 40|copies 1
ACCGGCCATGTAGGCCGCCCGACGTCGTCCCCGCCACCGC
>2010921|no matches|length 32|copies 10
ACCGGCCGCCGGTGCCGGCCGAGCAAGAGCTG
>2010921|no matches|length 43|copies 1
ACCGGCCGCCGGTGCCGGCCGAGCAAGAGCTGCTGCCAGGATC
>2010921|no matches|length 44|copies 1
ACCGGCCGCCGGTGCCGGCCGAGCAAGAGCTGCTGCCAGGATCA
>2010921|no matches|length 42|copies 1
ACCGGCCGCCGGTGCCGGCCGAGCAAGAGCTGTGGAGCCGAC
>2010921|no matches|length 42|copies 1
ACCGGCGCCATCGTCCGCCTTCACCAGCGCGGGGGCCGACTT
>2010921|no matches|length 50|copies 1
ACCGGCGCGCGGACCAGCTGGAACAAGGGCCGCAGGTTCTCCACCAGCCA
>2010921|no matches|length 51|copies 1
ACCGGCGGCGTAGGCCTCCAGGTGTTCCCCCAGCATGAAGAGCAGCAGCAC
>2010921|no matches|length 52|copies 1
ACCGGCGGCGTAGGCCTCCAGGTGTTCCCCCAGCATGAAGAGCAGCAGCACC
>2010921|no matches|length 32|copies 3
ACCGGCGGGACGCGCCGGCAACAACCAGCGCT
>2010921|no matches|length 33|copies 2
ACCGGCGGGACGCGCCGGCAACAACCAGCGCTG
>2010921|no matches|length 56|copies 1
ACCGGCTCCACCGGTGCCTTGTCCACCTTGACGAAGAGGGTGGCCGCCCTGGCGGA
>2010921|no matches|length 42|copies 1
ACCGGCTCGTCACCGAACCTGACCGAAGCGATAGAGCATGCC
>2010921|no matches|length 41|copies 3
ACCGGCTCGTCACCGACCTGACCGAAGCGATAGAGCATGCC
>2010921|no matches|length 34|copies 1
ACCGGCTGATGCTGACCGGCCCTGGCTCGGTGCC
>2010921|no matches|length 40|copies 1
ACCGGCTGGCGGGCCCGCAAGCGGCTCTGATCCCGCGCTA
>2010921|no matches|length 53|copies 1
ACCGGCTGGTTTGACAACTCCGCCGCCCTCGATGGCTGGGCGGAGGAGGACGA
>2010921|no matches|length 51|copies 1
ACCGGCTTCCAGAACGGTCTGGCCATCGCCGGTGACTACATGTCCGCCGCC
>2010921|no matches|length 48|copies 1
ACCGGCTTGGCCTTGAGCTCCGCCACCTCTTTTTGCAGCGCGGTCTGA
>2010921|no matches|length 47|copies 1
ACCGGGAACAGGGTCTGGTGGTCATCAACCGAGCGGCGTCAGCTACG
>2010921|no matches|length 32|copies 1
ACCGGGACGCCATCGCCGGCCTGCTGGCCGAA
>2010921|no matches|length 34|copies 2
ACCGGGACGCCATCGCCGGCCTGCTGGCCGAACG
>2010921|no matches|length 44|copies 1
ACCGGGATCAAAAAAAGCTGCCAGGATCAAAAAAGATCCTGGCG
>2010921|no matches|length 33|copies 4
ACCGGGATCACATGCCGGCCCACGCCTTCGAGG
>2010921|no matches|length 34|copies 1
ACCGGGATCACATGCCGGCCCACGCCTTCGAGGC
>2010921|no matches|length 40|copies 1
ACCGGGATCTGATGCTGGGCAAGAGCGTCACGCTGAGTTA
>2010921|no matches|length 40|copies 3
ACCGGGCAGACCTGCGCCCGCTTTCTCAAGTTAGAGGAGA
>2010921|no matches|length 32|copies 3
ACCGGGCCCCAGAGCCGGCGCGGCATCGCCGA
>2010921|no matches|length 32|copies 2
ACCGGGCCGATCTGCCGGCCGAGCCTCTCGCC
>2010921|no matches|length 33|copies 1
ACCGGGCCGATCTGCCGGCCGAGCCTCTCGCCC
>2010921|no matches|length 33|copies 4
ACCGGGCTGGCGCTGCCGGCACTGCTGCCACAG
>2010921|no matches|length 41|copies 1
ACCGGGCTGGCGCTGCCGGCACTGCTGCCACAGGCTGCCAG
>2010921|no matches|length 50|copies 1
ACCGGGCTGTGCAGCAGGGAGCAGGAAGAGGCCACCCAGAGCCGCTCGCC
>2010921|no matches|length 44|copies 1
ACCGGGGCGGCTTCTACCACAGCCTGGTCAGCGATGCTGGCCTC
>2010921|no matches|length 45|copies 1
ACCGGGGGCGGCTTCTACCACAGCCTGGTCAGCGATGCTGGCCTC
>2010921|no matches|length 49|copies 1
ACCGGGGTCATCTCCGGCTCCTCCATCGCCAACGTGGTGACCACGGGCA
>2010921|no matches|length 33|copies 1
ACCGGGTCGGCAGTGCCGGCAAGGGAGAGAGCG
>2010921|no matches|length 32|copies 3
ACCGGGTCTGCCTGCCGGCCTGAGCCGTGATG
>2010921|no matches|length 44|copies 1
ACCGGGTGCAGGGGCTGGTGCTGGTGCCGACCCGGGAGCTGGCC
>2010921|no matches|length 48|copies 1
ACCGGTATGATGAGCTGGGGGGGCAGACCCGCGTCCACGACGGGGGTC
>2010921|no matches|length 45|copies 1
ACCGGTCAGCAGAGTGACCGCTACAGCTTGTGTCATGTTGGACAT
>2010921|no matches|length 54|copies 1
ACCGGTGAGCACCCGGCTTGCCAACCCCCACTCGAAGCTATCGACCAGGCCGGT
>2010921|no matches|length 45|copies 1
ACCGGTGCCAACGTGCGCACCGATGCCACCGCGGATGCCCATCCG
>2010921|no matches|length 50|copies 1
ACCGGTTCGCCATTATATAGGCCTCGGCTTGGCGGTCAAAAATACTCATT
>2010921|no matches|length 49|copies 2
ACCGGTTCGCCATTATATAGGCCTCGGCTTGGCGGTCAAAATACTCATT
>2010921|no matches|length 45|copies 1
ACCGGTTCTGGCGGCCGGCTGCCTTACTGCTACTGCCAGGATCTT
>2010921|no matches|length 46|copies 1
ACCGTATCTGGCATGGCGGTATTCATTTAAGCGACAAGGGAGGCTG
>2010921|no matches|length 47|copies 1
ACCGTATTGTTGGCGCTCCCAGCCAGGGAGGCGCTCTTGCCCGCTTC
>2010921|no matches|length 45|copies 1
ACCGTATTGTTGGCGCTCCCAGCCAGGGAGGCGCTCTTGCCGCTT
>2010921|no matches|length 44|copies 1
ACCGTCAAGCCAGCGAGTACAGGTGGCGGCTGCGAGGCAACCGA
>2010921|no matches|length 47|copies 1
ACCGTCAAGCCAGCGATGTACAGGTGGCGGCTGCGAGGCAACCGACT
>2010921|no matches|length 40|copies 1
ACCGTCATGGGGATGCCGAGCCCCACCCCTTCCAGCAGGG
>2010921|no matches|length 38|copies 1
ACCGTCGCCACCCCCCGAGCACTATGATGGTCATGTCG
>2010921|no matches|length 37|copies 1
ACCGTCGCCACCCCCGAGCACTATGATGGTCATGTCG
>2010921|no matches|length 45|copies 1
ACCGTCGTCGGCAAGAAAGAGGCCGATCACGGCCGTGATTTCTTC
>2010921|no matches|length 39|copies 1
ACCGTCTCGGCGACGAGCGGCTCCAGAGTGCAACTGGCC
>2010921|no matches|length 49|copies 1
ACCGTGAAGCTGAATCAGCCCCCACGGGAGGTCTCGGAGGAGGAGCTGT
>2010921|no matches|length 39|copies 1
ACCGTGAGTGCCGGGATCATCGGGATCCAGATAGTCACT
>2010921|no matches|length 48|copies 1
ACCGTGCGGATGACCTGGCCGGAGTCCGTTACCCTGGCCCAGCTTCAG
>2010921|no matches|length 55|copies 1
ACCGTGGCGTCCTTGGCAAAGCCCTGGAACTTCTCGGTTGGCGTCAAACGATAAG
>2010921|no matches|length 54|copies 3
ACCGTGGCGTCCTTGGCAAAGCCCTGGAACTTCTCGGTTGGCGTCAAACGATAG
>2010921|no matches|length 35|copies 1
ACCGTTAAACAGCACTGGCACCCCTGCTGTTGCAG
>2010921|no matches|length 11|copies 1
ACCGTTCGCCA
>2010921|no matches|length 38|copies 1
ACCGTTGTGAGAGACAACGACAAGATTGAGTTGACTGA
>2010921|no matches|length 13|copies 1
ACCTACCCAATGC
>2010921|no matches|length 35|copies 1
ACCTACCCGCTGCTGGCCGGCTCCGTCATTCGCTG
>2010921|no matches|length 48|copies 1
ACCTAGTTTGCCGTGGTGCTCATCTACGGGGTCCCCTTCCTGCGGGAA
>2010921|no matches|length 42|copies 3
ACCTATCTGGCGGCAGAATCCCTGGAGCGCGCCGCCAAGGAA
>2010921|no matches|length 49|copies 1
ACCTATGTGCACCGGAATGGTGGTATGGTGGCGCTGGGCGATGTCGGCG
>2010921|no matches|length 36|copies 1
ACCTCAACGAGGTGCTGGCGAACCGGGCCAGCGAGC
>2010921|no matches|length 38|copies 1
ACCTCAACGAGGTGCTGGCGAACCGGGCCAGCGAGCTG
>2010921|no matches|length 32|copies 1
ACCTCAACGCCAATGCCGCGCCGGTTATACGG
>2010921|no matches|length 32|copies 3
ACCTCAACTTCTGGCCGGCGGGCCCCATCTTC
>2010921|no matches|length 52|copies 1
ACCTCAACTTCTGGCCGGCGGGCCCCATCTTCTGCCAGGATCAAAAAAGATC
>2010921|no matches|length 57|copies 1
ACCTCAACTTCTGGCCGGCGGGGCCCCCATCTTCCTGCCCAGGATCAAAAAAAGATC
>2010921|no matches|length 40|copies 1
ACCTCAAGCGGCTGCTGGACGTCTATGACGCAACCGTATC
>2010921|no matches|length 41|copies 1
ACCTCAAGGCCAACCTGGCGGCCAACCTCAACGTCCACGAC
>2010921|no matches|length 42|copies 1
ACCTCACAAGAGAGCTGGCCCGTCTTCAAACGCCTGCTCGGT
>2010921|no matches|length 47|copies 1
ACCTCAGCCAGCGCCTGGGGGGCTCTCCCATTGGCTGCCGCCCGCCT
>2010921|no matches|length 39|copies 1
ACCTCAGCCTCTCCGGTGTCGAGACCCTGGTGCTGGACG
>2010921|no matches|length 51|copies 1
ACCTCAGCGACATGGATGGTTCTGAACGAGCTGGGAACGGATCCCGCTCTT
>2010921|no matches|length 44|copies 1
ACCTCATCACCCTGCTGGCGCTCATTCTCGCCATCGGCCTGGTG
>2010921|no matches|length 32|copies 1
ACCTCATCTGGGTGCCGGCCAACCTGCCCCAC
>2010921|no matches|length 21|copies 1
ACCTCATGGGAGGCGGCGGCG
>2010921|no matches|length 42|copies 1
ACCTCATTCGCGATTATCGCCACCAATCCCAACAGGTGGCGG
>2010921|no matches|length 52|copies 1
ACCTCCAGCCAGCGCTGGGCTACCCAGCTGGCGTCGTCCCAGTCGGGCCTCG
>2010921|no matches|length 49|copies 1
ACCTCCCTGCAAGCCCTGAGCGCCCCAGCAGGAGCAACATAAGGACGTG
>2010921|no matches|length 43|copies 1
ACCTCCGGCATAGCCCGGGATCTGAAGAATATCCGTCGGGCCG
>2010921|no matches|length 53|copies 1
ACCTCCGGTAAGGGCCGGCAGCCTGACCAATGCTGCCAGGATCAAAAAAGATC
>2010921|no matches|length 42|copies 1
ACCTCCTCGTCAGGCGCCAGCGTGGGGCTTGGCGCTGGTGAC
>2010921|no matches|length 44|copies 1
ACCTCCTCTACCGACAGGCCTTGCCGGGTGAGGCGCTCCTCCAG
>2010921|no matches|length 43|copies 1
ACCTCCTGCAACGCCGGCACCGCCCACACCTCTGCCAGGATCA
>2010921|no matches|length 52|copies 1
ACCTCCTTAAACAGCAGGGACTGCGCTCATGAACGTCACCTTAAACGGGTTG
>2010921|no matches|length 54|copies 1
ACCTCGAAATGGCTCGACAGCCCCAGATAGGCAAGCAGCAGCAGGGCAACCCCT
>2010921|no matches|length 49|copies 1
ACCTCGAACACCCCCTGGGGCCGGGAAGGCAACTCTGTGTAGCTGCCGG
>2010921|no matches|length 50|copies 1
ACCTCGACAGCACCCTGGCCTTTGGCGATGAGGGCAGCCTGACCCTGACC
>2010921|no matches|length 36|copies 1
ACCTCGACGTCATCCTGCTCACCGCCGCCCGTGAGG
>2010921|no matches|length 39|copies 1
ACCTCGACGTCATCCTTGCTCACCGCCGCCCGTCGAGGC
>2010921|no matches|length 32|copies 4
ACCTCGATCACCAGCCGGCGCCCGAAGTCATC
>2010921|no matches|length 33|copies 1
ACCTCGATCACCAGCCGGCGCCCGAAGTCATCC
>2010921|no matches|length 44|copies 2
ACCTCGATCACCAGCCGGCGCCCGAAGTCATCCTGCCAGGATCA
>2010921|no matches|length 37|copies 1
ACCTCGATGCGCACCTTGCGCTCATCCTGGGCCGATC
>2010921|no matches|length 42|copies 3
ACCTCGCCGCTGCGCTGGCGGCGCAGCGCCTGCATGGTGCGC
>2010921|no matches|length 33|copies 3
ACCTCGCGGATGCCGCCGGCCCCCAGCTTGATG
>2010921|no matches|length 42|copies 2
ACCTCGGCCCCCTTGCCCGCCTCGGCCGCCACCTTGTGCATG
>2010921|no matches|length 41|copies 1
ACCTCGGCGGAGAGACGCTGGTTGTGGCCGAGGATCTCCAG
>2010921|no matches|length 48|copies 1
ACCTCGGCGGTTGCCAGAGCCTGCTGCAACACTACAGGGCGCTGGAGC
>2010921|no matches|length 46|copies 1
ACCTCGGCGTCATCATGGCCTGGGTGGTGCTGTGCCGACCCGGGGA
>2010921|no matches|length 40|copies 1
ACCTCGGGACGGGAGGCGTGGCTGAGCTTGTTGATTCTCC
>2010921|no matches|length 43|copies 1
ACCTCGGGGAGCCCAGGCGCTTCACGGGTATGGTGGCGATAGG
>2010921|no matches|length 32|copies 1
ACCTCGGGGTAGAGCCGGCAGTACTCGTCCAG
>2010921|no matches|length 42|copies 1
ACCTCGGTGAAGTTCTGGTCGTCGCATCGGGGATGGCGTGGC
>2010921|no matches|length 54|copies 1
ACCTCGGTGTCGGGGCGCGGGATCAGGGTGGCCGGGCTCACCTTGAGGGGCAGC
>2010921|no matches|length 42|copies 1
ACCTCGTCCGAGAGGATCAGTATGTCGGTGCCGCGCACCAGG
>2010921|no matches|length 56|copies 1
ACCTCGTCCGGCAGGGCGGTTGGGGAAGAAGCGCACCTGCATGCGGGCATACGTGA
>2010921|no matches|length 57|copies 2
ACCTCGTCGCCGCCCTGGGGGCCGTGCTCGTGGGCCCAGAATTGCTGGCTAACCGGG
>2010921|no matches|length 42|copies 1
ACCTCGTTGAGCGCGATCAAGAGATCGGTCAGGAAACGATAG
>2010921|no matches|length 39|copies 1
ACCTCTACCGTGGTGTCACCCCTGTGCTGTTCGACGGCG
>2010921|no matches|length 47|copies 1
ACCTCTATGGGGAGCAGGACAGGCGGCGGCTGGAGTTCATCATCCGC
>2010921|no matches|length 47|copies 1
ACCTCTATGGTCAAGGGTTACCGCAAGCCGCTGCTGATCCGCGGCGC
>2010921|no matches|length 44|copies 1
ACCTCTATGGTCAGGGTTACCGCAAGCCGCTGCTGATCGCGGCG
>2010921|no matches|length 17|copies 1
ACCTCTCACAGTCGCCG
>2010921|no matches|length 27|copies 1
ACCTCTCAGTCAATCTGCTCGTCGCTC
>2010921|no matches|length 31|copies 1
ACCTCTCCCGCCGCCGGCGTCAGCCGTTCAG
>2010921|no matches|length 33|copies 1
ACCTCTCCTCTTGTGCCGGCGCTGCAAGGCCAG
>2010921|no matches|length 53|copies 1
ACCTCTCCTGGGACTTCAAGGACTAGCTCCTGCGCCGTTCCCCCCACTGCCAG
>2010921|no matches|length 46|copies 1
ACCTCTGGCAGGCCCCCCAATGCCTGATTGTCACCCGCAAGGACAC
>2010921|no matches|length 34|copies 1
ACCTCTTCACAGACGCCGGCGCGGCACTATGACG
>2010921|no matches|length 51|copies 1
ACCTCTTCGGAGCTCAGGTTGAAGCTCTCGCCGGTGACCGAGCAGCCGATG
>2010921|no matches|length 32|copies 1
ACCTCTTGTCATGGCCGGCATGGTTAAAAAGC
>2010921|no matches|length 43|copies 1
ACCTCTTTCACAGCGCCGGCGCGGCAACTATGACCGCTGCCAG
>2010921|no matches|length 33|copies 1
ACCTGAAGTGATCCGCCGGCTGCTCCGTTCCTG
>2010921|no matches|length 33|copies 1
ACCTGAAGTGATCCGCCGGCTGCTCGTCCTGTG
>2010921|no matches|length 40|copies 1
ACCTGAAGTGATCCGCCGGCTGCTCGTCCTGTGCTGCCAG
>2010921|no matches|length 40|copies 1
ACCTGACCGATGAGCACGCCCGCCAGGAGAACATGACCCT
>2010921|no matches|length 14|copies 1
ACCTGACGCGAGCT
>2010921|no matches|length 48|copies 1
ACCTGACGCTGCAGATAGACGAAGCGCTTGCTGGGGTTGGAGATGCGG
>2010921|no matches|length 37|copies 1
ACCTGAGGATCACCCTGGAGGAGCAACGGCTGCTCGC
>2010921|no matches|length 33|copies 1
ACCTGAGGTCTGCGCCGGCCCTATCTGCTGACG
>2010921|no matches|length 34|copies 1
ACCTGAGTCTGCGCCGGCCCCTATCTGCTGATCG
>2010921|no matches|length 51|copies 1
ACCTGATCCTTGTATCCCGTGGTTATGCGCAGATAACCACGTAACGACCGG
>2010921|no matches|length 54|copies 1
ACCTGATCCTTGTATCCCTGGTTATGCGCAGATAACCACGTAACGACCGGTTCA
>2010921|no matches|length 47|copies 1
ACCTGATGGTAAAACGCGTGTAAAATCGCCAACTTGGCGGTGAGTTG
>2010921|no matches|length 38|copies 1
ACCTGATTCATGGATCGTGCCGGCACGCTGTTTCTTCA
>2010921|no matches|length 42|copies 1
ACCTGCAAAAGGATCTGGACAACCGCACCAGCATGCAGGATC
>2010921|no matches|length 33|copies 1
ACCTGCAATTTGCTGCCGGCAGCGGCCCGGTTG
>2010921|no matches|length 36|copies 1
ACCTGCACCGCCATCTGGATGGCAACATCCGTCCGC
>2010921|no matches|length 29|copies 1
ACCTGCACCTCTCGGCCAGAAACAGGCTC
>2010921|no matches|length 38|copies 1
ACCTGCAGCGGCCACTTCTCGCAGCGGGGTCACCCCCC
>2010921|no matches|length 43|copies 1
ACCTGCAGCTGGCTGAAAGTGGTGCATGCCGGTTGCGGGCTGT
>2010921|no matches|length 30|copies 1
ACCTGCATATGACGATCTTCTATATTTGCT
>2010921|no matches|length 33|copies 1
ACCTGCATTAACGAGCCGGCCAAGGACTTCTGG
>2010921|no matches|length 33|copies 2
ACCTGCATTACGAGCCGGCCAAGGACTTCTGGG
>2010921|no matches|length 35|copies 1
ACCTGCCACGTCCTCGGCCACCAGCATCTGGTTCT
>2010921|no matches|length 43|copies 1
ACCTGCCAGTAGCGCTGGCGGATGGTCGGTGCAGTGGACGTCT
>2010921|no matches|length 39|copies 1
ACCTGCCCATCAGCCTGGACATCAAGGGGGAAAGGCAAC
>2010921|no matches|length 47|copies 1
ACCTGCCCGAAACCCTGGCACCGGCGCGCCGAAGCCAGGCGTCTCTG
>2010921|no matches|length 41|copies 2
ACCTGCCCGAAGCGCTGGCGGCCATAGCCCAAAGCGGCGCC
>2010921|no matches|length 48|copies 1
ACCTGCCGACCTCATCTGGGCGGAGGGGAGTGCCTACTTTTTTGATCC
>2010921|no matches|length 48|copies 1
ACCTGCCGCCCGTTCGACGACTCCCTGGCCCTGTTCAAGGCCTGCCAG
>2010921|no matches|length 57|copies 1
ACCTGCCTCAAGGGCCTGGGGCCTGACCTCCACCAAGAAGAACGGCCTGCGGGTCAC
>2010921|no matches|length 18|copies 1
ACCTGCGAGTGCCCGTGC
>2010921|no matches|length 46|copies 1
ACCTGCGCCGTTGGCTGGTACACCCCCAACTGCTCGGCACCCTGCT
>2010921|no matches|length 51|copies 1
ACCTGCGCCTCCGCCAAGCGCAGCGGCGATCTGGGGGAGTTCTCCAAGGGG
>2010921|no matches|length 46|copies 1
ACCTGCGGGCGCTGCAGGCCGGTTGCCGACCCGAACCAGGATTTCG
>2010921|no matches|length 45|copies 1
ACCTGCGTCAGCGTGGTGGCCATGTCCATGTCGACGAACTTGTCG
>2010921|no matches|length 42|copies 1
ACCTGCGTCATGCCAGGCAATCGGATGTGGTTTTGTTGGTTT
>2010921|no matches|length 47|copies 1
ACCTGCGTGAGACCCTGGACTGCGAGCCTTCTCGGGCAGCCACAACC
>2010921|no matches|length 29|copies 2
ACCTGCTACCGGCGCTCGAGCGCGGCATC
>2010921|no matches|length 39|copies 1
ACCTGCTCAAAGACGCCGGTCTGGTGGACACCACCTCCG
>2010921|no matches|length 26|copies 1
ACCTGCTCGCGGCGCCGGCCGCATGG
>2010921|no matches|length 21|copies 1
ACCTGCTCGCGGGCGCCGGCC
>2010921|no matches|length 34|copies 1
ACCTGCTCGCGGGCGCCGGCCAGCATGGCCTGGG
>2010921|no matches|length 47|copies 1
ACCTGCTCGGCATCTCGACCAAGGTGCGTCAGCAACAGCAAGGGCTG
>2010921|no matches|length 39|copies 1
ACCTGCTCGGCATTCTGGTGGCCGTGCTCACCGGCCTCT
>2010921|no matches|length 44|copies 1
ACCTGCTGCACACCCTGGGGTTTGTCCGCCAGTACCAGCAGCAG
>2010921|no matches|length 36|copies 1
ACCTGCTGCAGTTTTTGCTGGACGTTGCCGACCACG
>2010921|no matches|length 33|copies 1
ACCTGCTGCTCCAGCCGGCTCAAGCCGCAGATA
>2010921|no matches|length 44|copies 1
ACCTGCTGGCTGGTGGCCACCACCGCCATCAGGGTATTGGGCTC
>2010921|no matches|length 42|copies 1
ACCTGCTGGGCTCGGATCAGAGTGACTGGCTGTTCGGCTCCA
>2010921|no matches|length 41|copies 1
ACCTGCTGGGGAGCTGTTCATCACCTGCAGCTCACCGCCTT
>2010921|no matches|length 50|copies 1
ACCTGGAACAGGGCCTGACTCCTTGCCCGGCTTGGGCTGGAACTGGGCGA
>2010921|no matches|length 48|copies 1
ACCTGGACGTGGGGCTGGTCGTGCTCGACAAGGGCTACCGGGTTCAAG
>2010921|no matches|length 32|copies 2
ACCTGGAGATCCGCGCCGCGCCGGTGGTGACG
>2010921|no matches|length 41|copies 1
ACCTGGAGATCCGCGCCGGCGCCGGTGGATGACGCTGCCAA
>2010921|no matches|length 55|copies 1
ACCTGGAGCCAGGGCGGGACCATCTACCCCTCCATCGATCTTGCGGCCGGTGACA
>2010921|no matches|length 48|copies 2
ACCTGGAGCTGCAACTGGTGCCCCAGGGACTTCGCATCCTGATCCGCG
>2010921|no matches|length 45|copies 1
ACCTGGAGGTGCCCCCGGAGTACCAGGACAGGATGAGCAGCCGGA
>2010921|no matches|length 42|copies 1
ACCTGGATCGAGACCTGGGCCTTCTCCGAGACCATTCACTCT
>2010921|no matches|length 41|copies 1
ACCTGGATCTGGTCGGCAGCGGCTACGTGAAGCTGCTGCAG
>2010921|no matches|length 42|copies 1
ACCTGGATCTGGTCGGCAGCGGCTACGTGAAGCTGCTGCAGA
>2010921|no matches|length 43|copies 1
ACCTGGATCTTTATGGCGGCCGGTGGCGCCGAGTCGGTCGCTG
>2010921|no matches|length 55|copies 1
ACCTGGCCAAAACATGTAGTCGTTGAGGGCCGGGGTCGCGCCCCCGGGGTCTCTC
>2010921|no matches|length 40|copies 1
ACCTGGCCAAGGCACAGGCCAACGAGCAGAGTGCTCGCCT
>2010921|no matches|length 48|copies 1
ACCTGGCCAGCCTGCTGGACAGCCTGGCCGATCAAAAGGCCCAGCCTT
>2010921|no matches|length 35|copies 1
ACCTGGCCATCAGCCTGGTGAGCGAGTTCGGCCTC
>2010921|no matches|length 51|copies 1
ACCTGGCCCAGCCCCAGGGGGTGATGCACAGAGATTTCCACAGCCGCAACC
>2010921|no matches|length 48|copies 1
ACCTGGCCCTCACCCTGGCCTTTCAGCAGGCCGCCCTGGACGAGAGCG
>2010921|no matches|length 32|copies 1
ACCTGGCCGATGCGCCGGCAAGGTGATCCCGC
>2010921|no matches|length 32|copies 1
ACCTGGCCGATGCGCCGGCAAGTGATCCCCGC
>2010921|no matches|length 32|copies 3
ACCTGGCCGATGCGCCGGCAGATGAGGCTGGA
>2010921|no matches|length 33|copies 2
ACCTGGCCGATGCGCCGGCAGATGAGGCTGGAG
>2010921|no matches|length 33|copies 1
ACCTGGCCGATGTCGCCGGCAGATGAGGCTGGA
>2010921|no matches|length 38|copies 1
ACCTGGCTAGCGGTGTGGCCTATTGTCGCGACGTGCTG
>2010921|no matches|length 41|copies 1
ACCTGGCTGGCGATGCGGCCATCCGGATGCAGGGTGAGATA
>2010921|no matches|length 18|copies 1
ACCTGGGAGACGGAAGAC
>2010921|no matches|length 36|copies 1
ACCTGGGAGCTCGGCAGCAGCTTGATGAAATCGAGC
>2010921|no matches|length 27|copies 1
ACCTGGGCATCTATGCCCGGGCCTCGC
>2010921|no matches|length 45|copies 1
ACCTGGGCCTGACGCAGGCCCATGGCCTGTTCGCTGCCAAGGCGC
>2010921|no matches|length 46|copies 1
ACCTGGGGCGAGTACAAGAAATACGTGGAGAAAGACGCCGCCCTGT
>2010921|no matches|length 50|copies 1
ACCTGGGGGGCGGCCACGGCCCTCGAGCTCGAATTCGGCCCGTCTCCTGT
>2010921|no matches|length 46|copies 1
ACCTGGGTCAGCCCCTGGGAGTTGGCGAACTTGGCCATGGCCACCA
>2010921|no matches|length 44|copies 1
ACCTGGGTCATGTATTCCCGGACGGGCCGACCGAGACAGGCCAG
>2010921|no matches|length 45|copies 1
ACCTGGGTTTTGGCCCCGGTGGCGGTGGACTGCTGCTGGGCCCTC
>2010921|no matches|length 34|copies 1
ACCTGGTCCAGCTTGTCCGGCACAGGCGGCCAGG
>2010921|no matches|length 32|copies 1
ACCTGGTCCCTGGCCGGCGCTCACTCTCTTTG
>2010921|no matches|length 39|copies 1
ACCTGGTGAGCGAAGCCAACTTGCGCGCCGCGGGCAAGG
>2010921|no matches|length 36|copies 1
ACCTGGTGCACGTGATCGCCGCCGACTACGGCAACC
>2010921|no matches|length 41|copies 1
ACCTGGTGGCGACCCTGGCCAAGAGCCTGCCACTGCTGCTG
>2010921|no matches|length 51|copies 1
ACCTGGTGGGCAACTACGGCTCCGCCTGGCAGAACCAGCAGAAGGAGTTCG
>2010921|no matches|length 45|copies 1
ACCTGGTGTTCTTCTATTTTCACAACTGCCTGTACGACTTCGTCT
>2010921|no matches|length 52|copies 1
ACCTGGTTCCTGCCCGCCCTGGCCCCCCTGCTGGAACAGCACCCCATAGAGC
>2010921|no matches|length 34|copies 1
ACCTGGTTGAGCCCGCCGGCCCCCTGGGGGTCGA
>2010921|no matches|length 39|copies 1
ACCTGGTTGTTGACCAGACCCAGTTCGATCTCGCGCAGG
>2010921|no matches|length 32|copies 2
ACCTGTCACTGCTGCCGGCGGTCTCCGATGCC
>2010921|no matches|length 44|copies 1
ACCTGTGACCCAGGAGATAGTGCTGGTGAACCACACCTTCGACA
>2010921|no matches|length 31|copies 2
ACCTGTTATGGCTGCCGGCCGGCGAACACCA
>2010921|no matches|length 32|copies 3
ACCTGTTATGGCTGCCGGCCGGCGAACACCAC
>2010921|no matches|length 38|copies 4
ACCTGTTCGGTCATCAGCAGTCGGGTGTGCTGGCGCAG
>2010921|no matches|length 51|copies 1
ACCTGTTTGAGGGTATCGCTGTAACCGGCCACGAACAGCCCCTGTGCCCCC
>2010921|no matches|length 12|copies 1
ACCTTCACAGTC
>2010921|no matches|length 52|copies 2
ACCTTCACCACAGCAAGCGGCGAGACTCGGGAGGGGGTGATCACCTCCGGCT
>2010921|no matches|length 54|copies 1
ACCTTCACCACAGTCAAGCGGCGAGACTCGGGAGGGGGTGATCACCCTCCGGCT
>2010921|no matches|length 49|copies 1
ACCTTCACCACCGACCAGACAGTGGTTGGCAACAAGGACAAAAGTCGCC
>2010921|no matches|length 48|copies 2
ACCTTCACCACCGACCAGACAGTGGTTGGCAACAAGGACAAAGTCGCC
>2010921|no matches|length 42|copies 1
ACCTTCACCTATGCCTGGACCACGCCCCAGCTTGCCTACGAC
>2010921|no matches|length 47|copies 1
ACCTTCACCTATGTTCCTGGACCACGCCCCAGCTTGCCCTACGACAC
>2010921|no matches|length 39|copies 1
ACCTTCACGATTTGGGACATAGGGCCTCTTCTATTAGCA
>2010921|no matches|length 42|copies 1
ACCTTCATCTCGACCCGTTTGAATTCGGCAAACTCGATCGTC
>2010921|no matches|length 58|copies 1
ACCTTCATGATGGCCTGGCCCCTATGGCTGGAAGCAGGTGATGTCGGGCTACCGCTTC
>2010921|no matches|length 40|copies 1
ACCTTCATGGCACAGCGGTCATGGTCGATGTGAAATTGTT
>2010921|no matches|length 43|copies 1
ACCTTCATGGGCGTGACCTATGTGGCATTGCCGCCGGTCACCC
>2010921|no matches|length 44|copies 1
ACCTTCATTCCGGCCGGCATCGCCATCTCCCTCTGCCAGGATCA
>2010921|no matches|length 45|copies 1
ACCTTCCCCACCCACAACGATGAGCAGGGGGGCGCTCGCCGCCCG
>2010921|no matches|length 43|copies 1
ACCTTCCGCCGCAGCCATCGCTTCTGCGGCGAGTGTGGCGCCC
>2010921|no matches|length 28|copies 1
ACCTTCCTCAACGTGCGCGGCATCGACT
>2010921|no matches|length 40|copies 1
ACCTTCGAGGGTGAGGGGCGACAAAAGCGCCCCATCGCTT
>2010921|no matches|length 40|copies 1
ACCTTCGCCATGAACCTGTGTGAGCACGCGGCCCTCACCG
>2010921|no matches|length 43|copies 1
ACCTTCGGCGAGGAGCGTTTTGCCAAGAAGATTGCCCGCGCCA
>2010921|no matches|length 51|copies 1
ACCTTCGGGGCGGCGGGGGAGTGGCGGCTTATCCTGCCATCCTTGGTCATA
>2010921|no matches|length 45|copies 1
ACCTTCGTCGAGGGCGACATTCTGGACAGGGCATGCCTGCAGCGG
>2010921|no matches|length 51|copies 1
ACCTTCGTCGGCACCTGGCTCGGCTACATGCAGGGGCGTTTCCTCGGCCAC
>2010921|no matches|length 41|copies 3
ACCTTCTCCGCCATCTTCGGCCAGTGGCTGTGCGACATGGC
>2010921|no matches|length 45|copies 1
ACCTTCTCGCTGGAGCCGGCCCGCTTGATGAGGCTGCCAGGATCA
>2010921|no matches|length 43|copies 1
ACCTTCTGGTGCAACTGGGCTGGCGCCTCCGGGGTGGCCAGCT
>2010921|no matches|length 47|copies 1
ACCTTCTTAGTAGAGCGATTGTTGGTTGTCTTCGATGTGCTTGTTAC
>2010921|no matches|length 39|copies 1
ACCTTGACCCAGCACTCTTTCCAGTACAGCGCCAGCGGC
>2010921|no matches|length 37|copies 1
ACCTTGACCTCCTGCAACGCCGGCACCGCCCACACCT
>2010921|no matches|length 33|copies 1
ACCTTGAGGGGGGAGCCGGCTCCCGGGCGCCTT
>2010921|no matches|length 53|copies 1
ACCTTGATCACCACCCAGCGCAGGGGGCTGAAGGCAGCGGGGGCCAGGGCATC
>2010921|no matches|length 42|copies 1
ACCTTGATCTCAAGGCGGGTGCCCTTGCCCCAGGTCGAATCT
>2010921|no matches|length 50|copies 1
ACCTTGCCAAGGGGGCCCAACAGCAGGCTGACCAGCCAGGAGATGGCGAT
>2010921|no matches|length 48|copies 1
ACCTTGCCCGCCAGCTGGATTGTCGATGACAAAGCCCCTCGAGTCCTC
>2010921|no matches|length 48|copies 1
ACCTTGCCCGCCAGCTGGTTGTCGATGACAAAGCCCCTCCGAGTCTTC
>2010921|no matches|length 54|copies 1
ACCTTGCCCTGAGCCAGCTGGGCTTCCAGCGCTTCCAGGGTGACCCCCTTGGTC
>2010921|no matches|length 41|copies 1
ACCTTGCGGAAGTTCTGGCCAGGGCGATGGAGAAGTTGCCG
>2010921|no matches|length 40|copies 1
ACCTTGGAGAGCCAGTCGTTCTACCAGATAGAAGAGCCGG
>2010921|no matches|length 45|copies 1
ACCTTGGCAAGCTGCTGGCCCTGTGCGCGGCGCGTACCCCGGCGG
>2010921|no matches|length 38|copies 1
ACCTTGGCCATCTGATCCTGCAACTTGGGACCGACCCA
>2010921|no matches|length 48|copies 2
ACCTTGGCGATCATCCGGTTGAGGCGTTCCCCCTGAAACTCTTCGGTC
>2010921|no matches|length 40|copies 2
ACCTTGGCGGCGACCTCCTTGGCGCGGGCCAGCGCCAGCT
>2010921|no matches|length 45|copies 1
ACCTTGTAGTAGGTGCCACGGGCGATGGGGAAGGCGCTCACGTCG
>2010921|no matches|length 47|copies 1
ACCTTGTCCAGCGCCTGGCCCACTCGGGGGCGACCTGCAACCGATCC
>2010921|no matches|length 54|copies 1
ACCTTGTCCTGCTCGGCTGATGAGAGGGCCGGGAACAGGGGAAGGCCTGCCAGG
>2010921|no matches|length 42|copies 1
ACCTTGTCGGTGAAGATCTGACCCGTGGTGAACAGCTTGCCG
>2010921|no matches|length 32|copies 6
ACGAAACGACTCGGCCGGCGGGCTTCCTTCGG
>2010921|no matches|length 28|copies 1
ACGAAACGTTCTGGCCGGCCATCTCCAC
>2010921|no matches|length 48|copies 1
ACGAAGACCCGGGTATGGAGCGCCCCCCCCTGCTGCTTGGCCTCCTGC
>2010921|no matches|length 49|copies 1
ACGAAGACCCGGGTATGGAGCGCCCCCCCCTGCTGCTTGGCCTCCTGCA
>2010921|no matches|length 52|copies 1
ACGAAGATCATGGGGATGCCGCTTTCACGCTGCAACCCCTTGAGCACATGGG
>2010921|no matches|length 54|copies 1
ACGAAGCAGCACGGCCGGCCAGTGAGGCAGAAGGCGAATCCAACCCCGAACGTC
>2010921|no matches|length 32|copies 1
ACGAAGCCCAACTGACCGCTGCACTGCTCTCG
>2010921|no matches|length 33|copies 1
ACGAAGCCCAACTGACCGGCTGCACTGCTCTCG
>2010921|no matches|length 32|copies 2
ACGAAGCCCAACTGCCGGCTGCACTGCTCTCG
>2010921|no matches|length 32|copies 1
ACGAAGCCCCAACTGCCGGCTGCACTGCTCTC
>2010921|no matches|length 53|copies 1
ACGAAGCCCCCCCGCCGGCATGGGATTGCCCTCTGCCAGGATCAAAAAAGATC
>2010921|no matches|length 52|copies 1
ACGAAGGGGGGCGGGGGCCGATACCCCGGCCACCGACATCATCTGCCCCATG
>2010921|no matches|length 51|copies 1
ACGAATTTCCGAAGTGCCGGCGCCAATCTCGTTAAGACCTATCCGTAGGAT
>2010921|no matches|length 44|copies 1
ACGACAAGGTGACTGTGGCCATGTCGGATCCCGCCGACCCTGAG
>2010921|no matches|length 35|copies 1
ACGACATAGGCCAGCGCTATGAAGACAGGCGTTGG
>2010921|no matches|length 45|copies 1
ACGACCAGCAGGCGCCGGCAGCCGTGGCGGCGCTGCCAGGATCAA
>2010921|no matches|length 38|copies 1
ACGACCAGCTCACCCGTGACAACTGCAAGGAGTATCTG
>2010921|no matches|length 32|copies 1
ACGACCCTATTCTGCCGGCCCATCTGGCCCGC
>2010921|no matches|length 51|copies 1
ACGACCGGCCAGCCGTAGTTGTGGCCCGGCAGTATGAGGTTGACCTCGTCG
>2010921|no matches|length 38|copies 1
ACGACTACCCCTACTACGACGCAGCCAACCGGCCGGCG
>2010921|no matches|length 46|copies 1
ACGACTTCTACCGCGCCGGCCCGGCCGGGATCCCTGCCAGGATCAA
>2010921|no matches|length 42|copies 1
ACGACTTTCTTGGCGCCGGCAGCGATGTGCTTGCAACAGGGA
>2010921|no matches|length 45|copies 1
ACGAGAAAGAGTACCTGGTGACCGTCGACAAGCCGGTGACCGATG
>2010921|no matches|length 42|copies 1
ACGAGAAGCCGATGCCGGCCGACGGCTGGAAGGATAGAAAGG
>2010921|no matches|length 54|copies 1
ACGAGAAGGGCCAGCCGGCGGAGTTCGTCAGCCTGCCAGGATCAAAAAAAGATC
>2010921|no matches|length 54|copies 1
ACGAGAAGGGCCAGCCGGCGGATCAGGGTGACGCTGCCAGGATCAAAAAAGATC
>2010921|no matches|length 37|copies 1
ACGAGACCGGTATGAGCGCCCCTGCTGCTTGCCTCCT
>2010921|no matches|length 34|copies 1
ACGAGACCTGGACGCGCCGGCATCCACGGCCAGA
>2010921|no matches|length 33|copies 3
ACGAGACCTGGCGCGCCGGCATCCACGGCCAGA
>2010921|no matches|length 38|copies 1
ACGAGAGCATGAACATCCGTTACCTGCTCTGCAACGCC
>2010921|no matches|length 32|copies 1
ACGAGCCCATGACGCCCGGCGCTGCGCCATCT
>2010921|no matches|length 31|copies 4
ACGAGCCCATGACGCCGGCGCTGCGCCATCT
>2010921|no matches|length 34|copies 1
ACGAGCCCCATGACGCCGGCGCTGCGCCCATCTG
>2010921|no matches|length 33|copies 1
ACGAGCCGGTCGCCGCCGGCTTCGAGTTCGAGG
>2010921|no matches|length 33|copies 2
ACGAGCGCTTCGATGCCGGCGACAACATCATCG
>2010921|no matches|length 47|copies 1
ACGAGCTCGCTCGCCTGCCAGTCCAGACCCAGGTTGCCGGTGTGATC
>2010921|no matches|length 50|copies 1
ACGAGCTGGCCGACCAGTTCGGCATTCGCATCACCCAGAACAACGCCGAG
>2010921|no matches|length 51|copies 1
ACGAGCTGGCTGACCAGTTCGGCATTCGCATCACCCAGAACAACGCCGAGG
>2010921|no matches|length 43|copies 1
ACGAGGACAACGTGGAGGAGGAGCGCCGTCTCGCCTACGTGGC
>2010921|no matches|length 46|copies 1
ACGAGGCCGCCCGCATCACCACCGACTGCCTGTTCCTCGCCGTCAT
>2010921|no matches|length 46|copies 1
ACGAGGCCGGTACGCAGTAAGCCGACGGCCCCCACTTCCGGCGAGA
>2010921|no matches|length 33|copies 1
ACGAGGTGATCAAGCCGGCGCGTGGTGGGGCTG
>2010921|no matches|length 32|copies 2
ACGAGGTGATCAAGCCGGCGCTGGTGGGGCTG
>2010921|no matches|length 44|copies 1
ACGAGGTGCTGAGCGTCAAGCAGGTAGACATCCGCCACGGTCAC
>2010921|no matches|length 44|copies 1
ACGAGTATCAGGCGGTGGCCGAGGCCTGTGCCCGGCACGGCTTC
>2010921|no matches|length 41|copies 1
ACGAGTCTCACCGCCCGATGTCGAGCTGAAGTTTCAGCAGC
>2010921|no matches|length 40|copies 1
ACGATAAGCTCGGCCACCTGCAACAGGTTGCGCAGCTCCA
>2010921|no matches|length 33|copies 1
ACGATACCGGCGCGGCCGGCGCGCCCAAGCGCG
>2010921|no matches|length 42|copies 1
ACGATATACATCAAACGCTCTTTGGAGATGATCACATGGGGT
>2010921|no matches|length 49|copies 1
ACGATCGTGAACTGGACAGCCGGCTCGCCAAGCTCAACTGCCAGGATCA
>2010921|no matches|length 44|copies 1
ACGATCTCAATCTCGACAAGGCAACCGTGGTGGTGGAGCTGACC
>2010921|no matches|length 43|copies 1
ACGATCTCGGCTGCTCCCTTGGCGCGGCGACCCAGGCGATGCG
>2010921|no matches|length 33|copies 2
ACGATGACGCCCTTGCCGGCGGCCAGACCGTCA
>2010921|no matches|length 43|copies 1
ACGATGAGCTGCCCCTGGCTGCTCTATCTGCAGGGAGGGCCGG
>2010921|no matches|length 38|copies 4
ACGATGATGTCGGCCTGGGCCAGCATCTTGTTCAGCGT
>2010921|no matches|length 39|copies 1
ACGATGATGTCGGCCTGGGCCAGCATCTTGTTCAGCGTC
>2010921|no matches|length 23|copies 1
ACGATGATGTCGGTCCTGGGCCA
>2010921|no matches|length 32|copies 1
ACGATGCAATCGAGCCGGCCTGCCATGAAGTC
>2010921|no matches|length 39|copies 1
ACGATGCAGAGGCGCCGGCCATCACCAGCAGGCTGCCAG
>2010921|no matches|length 21|copies 1
ACGATTTTCTGCGCCAGGCCC
>2010921|no matches|length 56|copies 1
ACGCAAACTCTCTTACAAGTTGCAACTGGAGCTGGATAATCTGCCAGCCCGGCTGG
>2010921|no matches|length 55|copies 1
ACGCAACTTTTCCGCCGGCCATCAGCCGCTCGGTTTCCAGCCCGGTGTGGTAGCG
>2010921|no matches|length 37|copies 1
ACGCACGGCGTACTGCGCCTTGTTGCGGTAGGCGAAG
>2010921|no matches|length 45|copies 1
ACGCAGCCGGCGCAGCAGTGTCTGCTGCCAGGATCAAAAAAGATC
>2010921|no matches|length 35|copies 1
ACGCAGGGCGCACATGCCGCCGGGATGATCATCTG
>2010921|no matches|length 32|copies 2
ACGCATTGGGCAGGCCGGCGTTGGGGTGGGCG
>2010921|no matches|length 34|copies 1
ACGCATTGGGGCAGGCCGGCGTTGGGGGTGGGCG
>2010921|no matches|length 33|copies 1
ACGCCAATGCCCATGCCGGCGGCGGCGCCGCTG
>2010921|no matches|length 49|copies 1
ACGCCACGCGCAGCAGGCCGTCGATGGACGCGTTGGGATTGGGCCTCAT
>2010921|no matches|length 39|copies 1
ACGCCATCCAGGCGCTGGTGGCGGATCGCAAGCTGATTG
>2010921|no matches|length 49|copies 1
ACGCCCTGCTGCAGCCAGGCCTCTGGCATCCTCAGGCCGGGGGCCGTTG
>2010921|no matches|length 54|copies 1
ACGCCCTGGCGCCCCTGGTGCTCAAGATCTCGAAAAAGCAGGTCTATATCGCCA
>2010921|no matches|length 64|copies 1
ACGCCCTTGCCCCGCAGGCGGAACAGCTTGCCGGTCTGGGTTTCCGCCGTGACCTTGAGCTTGA
>2010921|no matches|length 41|copies 1
ACGCCGAAACCGTGCGCTACTTCCTGATGTCCGGCCACTAC
>2010921|no matches|length 54|copies 1
ACGCCGAAGCGCTCCGCCAGTCGGGTGATCAGGGTGGGATCGGCCAGTGCCGGG
>2010921|no matches|length 53|copies 1
ACGCCGAAGGGCGCAACCTGTTTGGCACCAGCGAAGGGGGCAACTCCGAGCAG
>2010921|no matches|length 41|copies 1
ACGCCGCCACCGTAGTGGCGCGCCTCAAGTCCCAGTCCGAG
>2010921|no matches|length 43|copies 1
ACGCCGCCGATCAGCAGGCCCCGTCGCGGCCGCATCCAGGAGA
>2010921|no matches|length 42|copies 1
ACGCCGCCGATCAGCAGGCCCGTCGCGGCCGCATCCAGGAGA
>2010921|no matches|length 38|copies 1
ACGCCGCCGATGTGCTGGTGGTCAACCATGCCCTGCTG
>2010921|no matches|length 52|copies 1
ACGCCGCCTTCCACCGGATCTTTTCCAGATGTAGTAGTCACGGTAGGGGCTG
>2010921|no matches|length 34|copies 1
ACGCCGCGGCATTCGCCGGCAGCGTTGGTGACCA
>2010921|no matches|length 46|copies 1
ACGCCGCGGCATTCGCCGGCAGCGTTGGTGACCCTGCCAGGATCTT
>2010921|no matches|length 43|copies 1
ACGCCGCTGCAGGCGGGGGCCCTGAGCCAGACCCTGAGCCTGG
>2010921|no matches|length 43|copies 1
ACGCCGTAGCGCTGGGTCATCACCTTGCCCATGGCCTCGGCCC
>2010921|no matches|length 34|copies 1
ACGCCGTGGTGGTGGACCGGCATGACCCTGGGAG
>2010921|no matches|length 56|copies 1
ACGCCTACATCACCCTGGCCAACGCCCACGTGCAGCTCAAGCAGTATCGGGGAGGC
>2010921|no matches|length 32|copies 3
ACGCCTCATCGGAGCCGGCGTCCTTGCGGGTG
>2010921|no matches|length 45|copies 1
ACGCCTGCCACCAGGCCGGCATAGGCGTCATCCTCTTTTTTGATC
>2010921|no matches|length 53|copies 1
ACGCCTGCGTCGCCATGGCCGAACACCTGGCGGGCAGCACCGACTCCTTCGCC
>2010921|no matches|length 41|copies 1
ACGCCTTGCACCAGCCCCACCCCAGGATGGTCAGGTGTTCA
>2010921|no matches|length 27|copies 1
ACGCGATGCGGCGGCGCTGGGCGTCCA
>2010921|no matches|length 42|copies 1
ACGCGCACTGTGCCGTTGATAAAAGGCCCCTCTTCATCCGAG
>2010921|no matches|length 32|copies 1
ACGCGCGCTCCAAGCCGGCTGCACCAGGGCTC
>2010921|no matches|length 47|copies 1
ACGCGCGGCGCGGGCCCGCTTTGCCTTCAACGATCTTTTTTTGCTCC
>2010921|no matches|length 53|copies 1
ACGCGGACGGCACCCTGGCGGCGACCCAGTTCTTCTACAAGCAGCTCTGAGGG
>2010921|no matches|length 49|copies 1
ACGCGGGCCAACAGGGCGATCAGCCCATCCACAAAGGCGAACTTCTCTT
>2010921|no matches|length 33|copies 4
ACGCGGGCGCCGAGGCCGGCGTCATCCAGCGTG
>2010921|no matches|length 34|copies 1
ACGCTCAGATCGCTGCCGGCATTGGCTACCGGCG
>2010921|no matches|length 51|copies 1
ACGCTCATCAATTCACCTCCAGTTTCTGGCACTTGTGATCCAGGGTGCGCT
>2010921|no matches|length 34|copies 1
ACGCTCCCCGAGCTGCCGGCCGAGCTGTTCCAGG
>2010921|no matches|length 33|copies 2
ACGCTCCCGAGCTGCCGGCCGAGCTGTTCCAGG
>2010921|no matches|length 45|copies 1
ACGCTCGGCGATGGCCGGCGTGCTCTGACCTCCTGCCAGGATCTT
>2010921|no matches|length 48|copies 1
ACGCTCTTGATGCCGCCGGCTGACGCAAGAAGGGGCTGCCAGGATCAA
>2010921|no matches|length 51|copies 1
ACGCTCTTGCTGGCAGTGCCGTAGTTCGGGCACTGGGCGTTGAACTCCAGC
>2010921|no matches|length 53|copies 1
ACGCTGATGACGAAGGATGAGCTGGCCGCACGCGGCGCAGGGTCCCCTCGGCT
>2010921|no matches|length 45|copies 1
ACGCTGCTCATCGTTCACCCCACGAGCAGACCTTCGCCCGGGCGG
>2010921|no matches|length 35|copies 3
ACGCTGCTGACGGAGCATGGCTGGCCGCTCTACAG
>2010921|no matches|length 44|copies 1
ACGCTGCTTTTTTGGCCGGAAGCGTTATGCCCCGGCTGGCTGGA
>2010921|no matches|length 45|copies 2
ACGCTGCTTTTTTGGCCGGAAGCGTTATGCCCCGGCTGGCTGGAC
>2010921|no matches|length 32|copies 1
ACGCTGGACGACGTCCGGCTGGCAAGCCTGGT
>2010921|no matches|length 49|copies 1
ACGCTGGAGGTAGAGATCAGGATCTGGCGACTCGGGGTCCGCCGTCATG
>2010921|no matches|length 39|copies 1
ACGCTGTGGATCTGCAGCTGATGCAGAGCATGGGAGGCA
>2010921|no matches|length 43|copies 1
ACGCTGTTGTCGATGACCTCCTGGCCGAGGTGATTGGGCCTGG
>2010921|no matches|length 48|copies 1
ACGCTTGAGCACCCGAACCGGCTAGGGAGCTGGGTGCAAACTGTTGCC
>2010921|no matches|length 35|copies 1
ACGGAACCGGGGGCCCCCCCCCGGGGGCCCCCCCC
>2010921|no matches|length 32|copies 4
ACGGAATCCGGTGGCCGGCGCATCAAGCGCAG
>2010921|no matches|length 39|copies 1
ACGGAATCCGGTGGCCGGCGCATCAAGCGCAGACTATGG
>2010921|no matches|length 63|copies 1
ACGGACCTGCTCCGCGCCCAGGGGTGGTCAGCCTCGACGGCCCAGCAGGTTTTTCCAGCCCCC
>2010921|no matches|length 57|copies 1
ACGGACCTGCTCCGCGCCCAGGGTGGTCAGCTCGACGGCCAGCAGGTTTTCCAGCCC
>2010921|no matches|length 33|copies 1
ACGGAGCGGGTGCTGCCGGCGGGTTCCAGCTGA
>2010921|no matches|length 49|copies 1
ACGGCAACCGTGTCTCGCTTGAGATAGGCGCCATAGGCCAGCGCCGCCC
>2010921|no matches|length 44|copies 2
ACGGCACGGACGACATCGCCGTAGCTGTATGACCACTTGAGAAA
>2010921|no matches|length 57|copies 1
ACGGCATCCAGGGGCAGGTGGGGATCCAGGCCAGAACCTGAGCGGGTCAGCATGGCG
>2010921|no matches|length 45|copies 1
ACGGCATCCTCAAGCAGGTGGTGCCCGAGTACCATCGCCTGAAAG
>2010921|no matches|length 45|copies 1
ACGGCCAGCAGGCCCTGGCCTTCACCGCCCTCAACCTGCCCTTCG
>2010921|no matches|length 30|copies 1
ACGGCCCAAGAAGCCGGCCCGGCCCGCAAG
>2010921|no matches|length 32|copies 1
ACGGCCCCTCAGAGCCGGCTGATAAACTTGCT
>2010921|no matches|length 32|copies 1
ACGGCCCGGATGTGGCCGCGGCGGCGACGAAG
>2010921|no matches|length 31|copies 1
ACGGCCCTACGGCGGAACCGGCAACATAAGT
>2010921|no matches|length 41|copies 1
ACGGCCCTCGGCGGAACCGGCAACATAGTCGCCCGTGACCC
>2010921|no matches|length 32|copies 1
ACGGCCCTGTCACGCCGGCCTTCTTGCGGGCG
>2010921|no matches|length 33|copies 1
ACGGCCCTGTCACGTCCGGCCTTCTTGCGGGCG
>2010921|no matches|length 23|copies 1
ACGGCCGGCAGGCTCTAACGGGG
>2010921|no matches|length 43|copies 1
ACGGCCTCCCCGGCGGCATATTGCAGCGCCATCAGGCGCAGAG
>2010921|no matches|length 43|copies 1
ACGGCCTCGGCGGAACCGGACAACATAGTCGCCGTGATCCCAC
>2010921|no matches|length 47|copies 1
ACGGCGAACAAGGAGCAAGCATGTTTGATACCCTGGCCAAGGCGGGC
>2010921|no matches|length 16|copies 1
ACGGCGACGCTGACTG
>2010921|no matches|length 34|copies 1
ACGGCGAGCTGATGACCGGCGCTGGGCATGGACC
>2010921|no matches|length 48|copies 1
ACGGCGAGCTGATGACCGGCGCTGGGCATGGACCCTGCCAGGATCAAA
>2010921|no matches|length 57|copies 1
ACGGCGAGGGGGGGTCAGGCCCTGATCCAGCGGGATCAGGGCCAGCAGCCAGCATGC
>2010921|no matches|length 55|copies 1
ACGGCGAGGGGGGTCAGGCCCTGATCCAGCGGGATCAGGCCAGCAGCCAGCATGC
>2010921|no matches|length 47|copies 1
ACGGCGATCAGACCCTGGTGGGGGAGCTGGGCACCCGCCTCTCCGGC
>2010921|no matches|length 49|copies 2
ACGGCGATGGATGGCCAGGGACCAGAAGTGGGGCGGCGTCCAGGTGAAG
>2010921|no matches|length 15|copies 1
ACGGCGCATCCGACA
>2010921|no matches|length 42|copies 1
ACGGCGCCCAGCGGGTGGCGCGCACCATTGCCGCCATCCGTA
>2010921|no matches|length 47|copies 1
ACGGCGCCGAGGGGAATGGCGGAAGCCACCTCGCCACCGACCGTCTC
>2010921|no matches|length 36|copies 1
ACGGCGCCGGTGTGCAGCTCCTCGTCGATCACCTCG
>2010921|no matches|length 51|copies 1
ACGGCGCGAAAGCGCCTGGCCAAGGTAAGCGAAACGGGGCTTGCCCCGTCT
>2010921|no matches|length 39|copies 1
ACGGCGGCTCCGACGGCCACCGCGGGGTTCGGCCTCCAT
>2010921|no matches|length 21|copies 1
ACGGCGGGGTGATCCACCCAG
>2010921|no matches|length 46|copies 1
ACGGCTTCGATGTCAGCAGCAACGTGGCCCGGACCGATGCCGCCGC
>2010921|no matches|length 33|copies 1
ACGGGCCAGCGCAGCCGGCCATCCCTTACCACC
>2010921|no matches|length 53|copies 1
ACGGGCCAGCGCAGCCGGCCATCCCTTACCACCCTGCCAGGATCAAAAAAGAT
>2010921|no matches|length 64|copies 1
ACGGGCCCCGCGAGAGACAAGGGGGAAGAGGGGCGTCCGGCTTCGAAAATTGCGACGTATTTTA
>2010921|no matches|length 32|copies 1
ACGGGCCGTGATGCCGGCCAGCGGCTTTGCCG
>2010921|no matches|length 34|copies 1
ACGGGCTGAAGACGACCGGCGCACATAGCCCCTG
>2010921|no matches|length 50|copies 1
ACGGGCTGAAGACGCCGGCGCACATAGCCCCTCGAAGAGACGTAGGCCGG
>2010921|no matches|length 31|copies 1
ACGGGCTGCACTATGCCGCTTGGCAGATTAA
>2010921|no matches|length 51|copies 1
ACGGGCTTCAAGTAAGCCATCAGCACCCGGAACAGGTTGATGCCCACGGAG
>2010921|no matches|length 46|copies 1
ACGGGGGGCGGTATCAAGGTCACCACCTTCGCCGTGGTGTTGCTGG
>2010921|no matches|length 35|copies 1
ACGGGGTCCTGCTCGCCCGGCGGCATGCCCGCCCG
>2010921|no matches|length 19|copies 1
ACGGGTCCTGCTCGAACCG
>2010921|no matches|length 46|copies 1
ACGGGTCCTGCTCGCCGGCGGCATGCCGCCCGCTGCCAGGATACAA
>2010921|no matches|length 45|copies 1
ACGGGTGGCCGGGGGTGACCACCGCACGCAATGCCAGCAGTTGCT
>2010921|no matches|length 43|copies 1
ACGGGTGGCCGGGGTGACCACCGCACGCAATGCCAGCAGTTGC
>2010921|no matches|length 45|copies 1
ACGGTCACTGTGGCGCCGGCGGCCTCTGCCCCTCTGCCAGGATCA
>2010921|no matches|length 45|copies 1
ACGGTGGCGATGACGAGGCCAAGGTGTTGCTGCGCGCCATCCAGC
>2010921|no matches|length 40|copies 1
ACGGTTCTCGCGATAGCGGCCTGTCAGCCTCTTCGGCAAA
>2010921|no matches|length 38|copies 1
ACGGTTCTCGCGATAGCGGCCTGTCAGCTCTTCGGCAA
>2010921|no matches|length 32|copies 2
ACGTAACGGCGTCGCCGGCCAGATCGAGCTCT
>2010921|no matches|length 33|copies 1
ACGTAACGGCGTCGCCGGCCAGATCGAGCTCTA
>2010921|no matches|length 42|copies 1
ACGTAAGCAAACGGGGGTTCCGGCGATAAAGGCATAGCAACC
>2010921|no matches|length 43|copies 1
ACGTACTACATCTGCTGGACGCTCTGCTTGCCGAATCCCGCCT
>2010921|no matches|length 33|copies 1
ACGTACTCGTCCATGCCGGCCGCCAGATCCCCC
>2010921|no matches|length 54|copies 1
ACGTAGACGGCCCTGAACCAGGGGATGGCGCGGCGCCGCTCCCTGTCCCCCATC
>2010921|no matches|length 40|copies 1
ACGTAGGAAGCTCGAGGCTGGCCGAGGTACAGGCCGAGCC
>2010921|no matches|length 40|copies 1
ACGTATACGCTCGGTCGCCAATGTCGAGAACCTGACGAAC
>2010921|no matches|length 34|copies 2
ACGTATCCCGAGGGGCCGGCCCAAAAAGAGGCCG
>2010921|no matches|length 29|copies 1
ACGTCAACGAGGCGCTGGCCCACATGCGC
>2010921|no matches|length 48|copies 1
ACGTCAACGCCCTGCAACCTGGTCAGAGCACCCTCGGCGGCCACTGTG
>2010921|no matches|length 44|copies 1
ACGTCAACTTCAACGCGGTGGAAGAGACCCAGCAGCAGCTGGAT
>2010921|no matches|length 32|copies 5
ACGTCAACTTCCTGCCGGCGCGTCCGCCGGAA
>2010921|no matches|length 36|copies 1
ACGTCAACTTCCTGCCGGCGCGTCCGCCGGAAGAGG
>2010921|no matches|length 46|copies 1
ACGTCAGGGAGCTGCTGGTGCTCCTTGGCCGAGGCGTGAACATTGA
>2010921|no matches|length 55|copies 1
ACGTCATCGACCTGCCGGCGGGGGGCTACCCCGCTGCCAGGATCAAAAAAAGATC
>2010921|no matches|length 40|copies 2
ACGTCCATCGCCAGTAGGCGGCCCTTGCCCTCCATCATGG
>2010921|no matches|length 45|copies 1
ACGTCCGTGATGGCGGTCAGGCCCACTTCGAAGCGCTGCTGGGTC
>2010921|no matches|length 36|copies 1
ACGTCCTTGACCGCCTGGATATTGCGGCTGACCTCG
>2010921|no matches|length 52|copies 1
ACGTCGAGCCGAGCCCCGGCCCTGATGTACGACTTCTACGGCTTCCCCCGAG
>2010921|no matches|length 33|copies 4
ACGTCGAGCTGGATGCCGGCGGTGCCGCGGGGG
>2010921|no matches|length 34|copies 2
ACGTCGAGCTGGATGCCGGCGGTGCCGCGGGGGG
>2010921|no matches|length 52|copies 1
ACGTCGAGCTGGATGCCGGCGGTGCCGCGGGGGGATCTGATGGCTCGCGCCG
>2010921|no matches|length 43|copies 1
ACGTCGCCCGCCATCACCGGCTCACCCAACATCACGCAAGGAC
>2010921|no matches|length 33|copies 1
ACGTCGCGGGTGGTGCCGGCGATTTCGGTGACT
>2010921|no matches|length 34|copies 1
ACGTCGCGGGTGGTGCCGGCGATTTCGGTGACTA
>2010921|no matches|length 39|copies 1
ACGTCGGAGATCTTGCGAATGCGGGTGTTGTCATCGAGG
>2010921|no matches|length 51|copies 1
ACGTCGTGTAGTGTCAGAATATCAGCCCCGCCCGATGGCGTCCAAAGGGAA
>2010921|no matches|length 35|copies 1
ACGTCTACACCGGCCTGGCCGTTGAGGATTTCAGC
>2010921|no matches|length 44|copies 1
ACGTCTATCTGGTGCTGGCGGAGATCATCGAAGGGGGTGCACCA
>2010921|no matches|length 49|copies 1
ACGTCTCCCTGTTCGATCGGCCTCCCTGCAAGGCATACATCGCACCGAT
>2010921|no matches|length 43|copies 1
ACGTCTTTGAGCTCGTCGAACTCTGCGGGCGGCACGTAGCCTG
>2010921|no matches|length 40|copies 1
ACGTGCATCTCCGACTGGTTATCCATATTGGAGGTCGGCT
>2010921|no matches|length 47|copies 1
ACGTGCATGAAAAAGGGGCCCCGCGGGCCCCCTTTTTGCTGGCTGGC
>2010921|no matches|length 45|copies 1
ACGTGCATGAAAAAGGGGCCCGCGGGCCCCTTTTTGCTGGCTGGC
>2010921|no matches|length 32|copies 1
ACGTGCATGTGACAAGGGACCTCGCCCTGCGA
>2010921|no matches|length 30|copies 1
ACGTGCCAGGATCTTTTTTGATCCTGGCAG
>2010921|no matches|length 28|copies 1
ACGTGCCAGGTCAAAAAAGATCCTGCAG
>2010921|no matches|length 39|copies 1
ACGTGCGCATGGCGTCTGGCGGCGCGTGGGGTCAGGGCG
>2010921|no matches|length 53|copies 1
ACGTGCGCCGGGACGATGCCCGCTTTCGCAACCGGATTGGGGTGCCCGGCAGC
>2010921|no matches|length 40|copies 1
ACGTGCTGACCCGGCCGGCGCTCAATGACGAGGCTGCCAA
>2010921|no matches|length 40|copies 1
ACGTGCTGACCCGGCCGGCGCTCAATGACGAGGCTGCCAG
>2010921|no matches|length 34|copies 1
ACGTGCTGGACCTGTCCGGCCAAGGCGAGCGCCC
>2010921|no matches|length 33|copies 1
ACGTGCTGGCGGTGGCCGGCACCATAGGGCGGC
>2010921|no matches|length 48|copies 1
ACGTGGAAGGGCACGGCGAGAGCTCTCCTGTCACCGGCGAGAGCTGCA
>2010921|no matches|length 33|copies 2
ACGTGGAAGGTCTTGCCGGCGGCGATGGCGGCT
>2010921|no matches|length 34|copies 2
ACGTGGACAACGGCGCCGGCGGCTGGTTGCCGAG
>2010921|no matches|length 36|copies 1
ACGTGGACAAGCGCTCTGGCCCCGAGCTGCAGCAGG
>2010921|no matches|length 51|copies 1
ACGTGGACGGGGCCCTGGCGGCCTCCGTATTCCACAAGGCTGCCAGGATCA
>2010921|no matches|length 47|copies 1
ACGTGGAGCTGATGCAGGGGCTTAATCTGGAGCTGGCGGCGGAATAC
>2010921|no matches|length 38|copies 1
ACGTGGCCAAGCATGACCGGCCTCGAGCGTAACAGATC
>2010921|no matches|length 33|copies 1
ACGTGGCCAAGCATGCCGGCCTCGAGCGTAACA
>2010921|no matches|length 32|copies 8
ACGTGGCCACCGCGCCGGCTCAGCTCGTAGCG
>2010921|no matches|length 40|copies 2
ACGTGGCCACCGCGCCGGCTCAGCTCGTAGCGCTGCCAGG
>2010921|no matches|length 34|copies 1
ACGTGGCCACCGCGCCGGCTTCAGGCTCGTAGCG
>2010921|no matches|length 38|copies 1
ACGTGGCCACCGTCGCCGGCTCAGCTCGTAGCGGCCCG
>2010921|no matches|length 33|copies 1
ACGTGGCCATGGAGCTGGCCATGAGCGGCCGCG
>2010921|no matches|length 24|copies 1
ACGTGGCCGGCGGGCTGGTTGAAG
>2010921|no matches|length 36|copies 1
ACGTGGGAGCCGCTCTGGCTCGCCAGTTCACTCTCC
>2010921|no matches|length 51|copies 1
ACGTGGGCGGGGGCCTGGGGGTCAACTATGGCGCCGAACAGCCACCGCACC
>2010921|no matches|length 52|copies 1
ACGTGGGCGGGGGGCCTGGGGGGTCAACTATGGCGCCGAACAGCCACCGCAC
>2010921|no matches|length 35|copies 1
ACGTGGGGGGGACGAGCCGGCACGGGGTCGAGGCC
>2010921|no matches|length 48|copies 1
ACGTGGGTTTTCGGGCGGTGGAGATCAAGGGTGGCCTGCTGAGGGTCA
>2010921|no matches|length 55|copies 1
ACGTGGTCAACCGCGGCGGCACCTTCCTGGGTTCTGCCCGTTTCCCCGCCTTCAA
>2010921|no matches|length 33|copies 3
ACGTGGTGGGCGCCGCCGGCATTCCGCTGCTGC
>2010921|no matches|length 13|copies 1
ACGTTCAACAAGG
>2010921|no matches|length 33|copies 1
ACGTTCCCGCTGCCGCCGGCCCCCAGTGCCTGG
>2010921|no matches|length 34|copies 1
ACGTTCCCGCTGCCGCCGGCCCCCCAGTGCCTGG
>2010921|no matches|length 44|copies 1
ACGTTCGGCGTTGCTCGTCGGGCCGTGGCCCTGGATACGCCCTG
>2010921|no matches|length 56|copies 1
ACGTTCTTGCCGGTCTGGGCACAGATCTTGCCGACGATGTCACCTTCGTGGTGACC
>2010921|no matches|length 56|copies 1
ACGTTCTTGCCGGTCTGGGCACAGATCTTGCCGACGATGTCACCTTCGTGGTGCCG
>2010921|no matches|length 45|copies 1
ACGTTCTTGGTCACGCCGGCTTCGAACTGCTCCCTGCCAGGATCT
>2010921|no matches|length 33|copies 2
ACGTTGACGCCGATGCCGGCTTCCCTCAGCTGT
>2010921|no matches|length 33|copies 3
ACGTTGATCTGCATGCCGGCCACCACCTCGTTG
>2010921|no matches|length 45|copies 1
ACGTTGATCTGCATGCCGGCCACCACCTCGTTGCTGCCAGGATCA
>2010921|no matches|length 31|copies 1
ACGTTGCCGAGCGCTCCGCCGATGATGAGCG
>2010921|no matches|length 48|copies 1
ACGTTGCGCACCCCGAACCGCTCCTGCAGCTTGCCCGCCAGGGAGGAG
>2010921|no matches|length 41|copies 1
ACTACAACCAGGACGGCTTCCTGCGCATCCTGAATCATGAG
>2010921|no matches|length 33|copies 6
ACTACAACCATATCGCCGGCCAGCTGCCGATCG
>2010921|no matches|length 40|copies 1
ACTACAACCATATCGCCGGCCAGCTGCCGATCGCTGCCAG
>2010921|no matches|length 52|copies 1
ACTACAACGCAACGGGCTGGCCGGTGGTTGGCCGACTGGGCGGCGGGGCAGG
>2010921|no matches|length 48|copies 2
ACTACAGCAACGGGCTGGCGGTGTTGGCCGACTGGGCGGCGGGGCAGG
>2010921|no matches|length 44|copies 1
ACTACAGCCTGTCCGAGTACGCCAACAACGTGGTGTGGGGCATA
>2010921|no matches|length 33|copies 2
ACTACATGACCCCGGCCGGCGGGGTACGCTTCT
>2010921|no matches|length 33|copies 1
ACTACCAGATCTGGCTGGTGGCCCCCATGCTGC
>2010921|no matches|length 32|copies 1
ACTACCCGGTTGCGCCGGCGGCCAAGAGGTCC
>2010921|no matches|length 33|copies 3
ACTACCCGGTTGCGCCGGCGGCCAAGAGGTCCG
>2010921|no matches|length 33|copies 2
ACTACCCGGTTGGCGCCGGCGGCCAAGAGGTCC
>2010921|no matches|length 47|copies 1
ACTACCTGAGTCTGGCCCGGCCCGCCCTATGGGGCTGCCAGGATCAA
>2010921|no matches|length 27|copies 1
ACTACCTGCCGGCCGCCGGCCGTGCCG
>2010921|no matches|length 35|copies 1
ACTACCTGCCGGCCGCCGGCGTGCCGAGCGGCATG
>2010921|no matches|length 53|copies 2
ACTACGACGGCCACCTGGTGGGGGTCGGCAACTACAGTGCCGAGACCGCCGCC
>2010921|no matches|length 30|copies 1
ACTACGCAGATGTCGCGCGGCAGCTCCAGG
>2010921|no matches|length 13|copies 1
ACTACGCAGGATC
>2010921|no matches|length 33|copies 2
ACTACGCGGCCCTGGCCGGCAAGGTCATCACGG
>2010921|no matches|length 34|copies 1
ACTACGCGGCCCTGGCCGGCAAGGTCATCACGGC
>2010921|no matches|length 55|copies 1
ACTACGGTGCAGAAAATAACGGGGGGCAATGATCATCTTGATTAATTTCACGAAG
>2010921|no matches|length 41|copies 1
ACTACGTCGAGCCGAAGCTTTGACACCATATCGGCGCTCGG
>2010921|no matches|length 33|copies 1
ACTACGTGGTGGGGGCCGGCAACCTGCCCCTCA
>2010921|no matches|length 35|copies 1
ACTACTGCAGCGGGGGCTATGTCACCTGTCCGACG
>2010921|no matches|length 39|copies 1
ACTACTTCAGTCGCCGTCTGCCGGACTATGTGCCCCGTC
>2010921|no matches|length 31|copies 1
ACTAGACCAGATCAAAAAAAGATTCCTGCAG
>2010921|no matches|length 18|copies 1
ACTAGACCAGGATCAAAA
>2010921|no matches|length 33|copies 1
ACTAGCCAAGGATTCAAAAATGATTCCTTGCAG
>2010921|no matches|length 29|copies 1
ACTAGCCAGGAATCAAAAAGATCCTGCAG
>2010921|no matches|length 29|copies 1
ACTAGCCAGGATCAAAAAAGATCCTGCAG
>2010921|no matches|length 29|copies 1
ACTAGCCAGGATCTTTTTTGATCATGCAG
>2010921|no matches|length 29|copies 1
ACTAGCCAGGATCTTTTTTGATCCTGCAG
>2010921|no matches|length 31|copies 1
ACTAGCCAGGCAATCAAAAAAGATCCTGCAG
>2010921|no matches|length 31|copies 1
ACTAGCGACTGCCGCCGGCCTCGAGGGAGCC
>2010921|no matches|length 22|copies 1
ACTAGCGACTTGCCGCCGGCCC
>2010921|no matches|length 48|copies 1
ACTAGCGACTTGCCGCCGGCCCTCGAGGGAGCCCCGCCATCCGCCGGG
>2010921|no matches|length 32|copies 2
ACTAGCGTGCTGGGCCGGCCGACAGTGGCAGC
>2010921|no matches|length 33|copies 1
ACTAGCTGCATCAGGTTGTCTATCAATGCCAGC
>2010921|no matches|length 11|copies 1
ACTAGTGCACT
>2010921|no matches|length 44|copies 1
ACTATCACTACTGGCAACGGGATCTGGCTGCCGAGAAGGCCGAG
>2010921|no matches|length 45|copies 1
ACTATCACTACTGGCAACGGGATTCTGGCTGCCGAGAAGGCCGAG
>2010921|no matches|length 45|copies 1
ACTATCTCGACGTCGTCCTTGAGGAAGGCATCCTGGGTGCGCAAC
>2010921|no matches|length 44|copies 1
ACTATCTGCTCGGCCCAGCTAAAAGAAATTGAATACTGTGTCCA
>2010921|no matches|length 35|copies 1
ACTATCTGGCTAGGCTAGGCCTCGATGAGCGGCTG
>2010921|no matches|length 52|copies 1
ACTATGCCCACCTGCCGAGCCGCTTCGCCGCTCAGCACAAGCTGAAGGAGGA
>2010921|no matches|length 33|copies 2
ACTATGGCGTGCAGGCCGGCCAGCTTGATCCCC
>2010921|no matches|length 46|copies 1
ACTATGGCTCCCACCTCGGCCCCCGATGGCAGTGCGTTCGGAGCTG
>2010921|no matches|length 32|copies 1
ACTATGGTCGCGATGCCGGCCGGTCAGTGGTG
>2010921|no matches|length 32|copies 3
ACTATGGTCGCGTGCCGGCCGGTTCAGTGGTG
>2010921|no matches|length 47|copies 1
ACTATGGTGAGCTGGTTGATAGCCACAAACTTGCCCCGCTTGTCGGC
>2010921|no matches|length 48|copies 1
ACTATGGTGAGCTGGTTGATAGCCACAAACTTGCCCCGCTTGTCGGCC
>2010921|no matches|length 47|copies 1
ACTATGTAGACCAATTGTGGCCCCATCAGGTTGCCCAAGAGGGCGTG
>2010921|no matches|length 18|copies 1
ACTATGTCACCCCTTGCC
>2010921|no matches|length 33|copies 2
ACTATGTCACCCTTGCCGGCGCCCTGTACCGCC
>2010921|no matches|length 51|copies 1
ACTATGTCCAGGTGCTGGGCCCTATGTTCTGGCAGCGTCGCCACCTTGCTG
>2010921|no matches|length 52|copies 2
ACTATGTGGACATCTTCTATCACCACAGGCCGGATCCCCGCACCCCGCTGGA
>2010921|no matches|length 41|copies 1
ACTATGTTGACCTGGGGGCTGACCCATCTCCCCCATGTTGG
>2010921|no matches|length 20|copies 1
ACTCAAAGCTTTTGTGCCGG
>2010921|no matches|length 51|copies 1
ACTCAACCCCAGCGGGATCAGGTCAACTGGCAACAGGAACGGGCCCGTCTC
>2010921|no matches|length 33|copies 1
ACTCAAGATCCGCACCGGCCAGGGCCTTGGCCT
>2010921|no matches|length 32|copies 2
ACTCAAGCTTTGTGCCGGCGGCTTGATTAGAA
>2010921|no matches|length 43|copies 1
ACTCAAGCTTTGTGCCGGCGGCTTGATTAGAAAGTATGCTCTG
>2010921|no matches|length 32|copies 1
ACTCAAGGTCAATGCCGGCCACGGCCTGCACT
>2010921|no matches|length 46|copies 1
ACTCACAGGGATCACGCCCAGAGCGTGCGCTTCGTCACCGCTCACG
>2010921|no matches|length 34|copies 2
ACTCACCCGTACCCAACAGGAGCTCATGTCATTG
>2010921|no matches|length 14|copies 1
ACTCACGAGCCTAA
>2010921|no matches|length 31|copies 1
ACTCACGCTTGTTGCCGGCGGCTTGATTAGA
>2010921|no matches|length 33|copies 1
ACTCACGGGGCTGCCGGCGGCCGTCATAGGTTA
>2010921|no matches|length 44|copies 1
ACTCACGGGGCTGGCCGGCGCCGTCATAGGTTCTGCCAGGATCA
>2010921|no matches|length 35|copies 1
ACTCACGGGGGCTGGCCCGGCGCCGTCATAGGTTT
>2010921|no matches|length 33|copies 1
ACTCACGGGGGCTGGCCGGCGCCGTCATAGGTT
>2010921|no matches|length 14|copies 1
ACTCAGCCAGCACG
>2010921|no matches|length 51|copies 1
ACTCAGCGCCAAGGCGCGCGCCTTCCTGACCTTCGTGGCCGGGCTGCCCAG
>2010921|no matches|length 44|copies 1
ACTCAGGACCTATGCCGCAGCCTCCTTCCCGTCATGCCAGGATC
>2010921|no matches|length 44|copies 1
ACTCAGGACCTATGCCGGCAGCTCCTTCCCGTCTGCCAGGATCA
>2010921|no matches|length 54|copies 1
ACTCAGTTCCTCAATGAATCAGAAGGAAATACCCATGTCCAAGTCCCCTCGTCG
>2010921|no matches|length 42|copies 1
ACTCATGCCCGGTAGACCTCAGCCAGGATGAGGTCGGCACCG
>2010921|no matches|length 16|copies 1
ACTCATTACTAACCAT
>2010921|no matches|length 39|copies 1
ACTCATTGGCAACCAGCATGCCCTGGTTGTCCATCAGGG
>2010921|no matches|length 54|copies 1
ACTCCAACCTGCAGGGGATGGGGCTGGATCTGCCGGCGAGCTATTGTCCCCTGC
>2010921|no matches|length 39|copies 1
ACTCCACCACCGAGGTGGAGACCGTCTGGCGGCTCTGGT
>2010921|no matches|length 36|copies 1
ACTCCAGCCAGCACGCCGGACCTGCTCTCCAAGCGA
>2010921|no matches|length 42|copies 1
ACTCCAGCCAGCACGCCGGCCTGCTCTCCAAGCCGCTGCCAG
>2010921|no matches|length 48|copies 1
ACTCCAGCCAGCACGCCGGCCTGCTCTCCAAGCCTGCCAGGATACAAA
>2010921|no matches|length 32|copies 1
ACTCCAGCTATCTTTGGTGGCCCAACGAGTTC
>2010921|no matches|length 42|copies 1
ACTCCATCTCGTTGTCCAGCCAGCGGTGAAGGAGGGACCTTA
>2010921|no matches|length 20|copies 1
ACTCCATTTACTACCTGGCG
>2010921|no matches|length 33|copies 2
ACTCCCAACCACTGCCGGCCCGTAGGACAGACC
>2010921|no matches|length 50|copies 1
ACTCCCATGCCCACCTGGGCTGGGAAACCCTCACCGACAGGGTCATAGAG
>2010921|no matches|length 32|copies 2
ACTCCCCCTGCGGGCCGGCCCAGGATCAACGT
>2010921|no matches|length 39|copies 1
ACTCCCGCATGTCTGCCGAAGGGCATCGTCCCCTGTGCC
>2010921|no matches|length 32|copies 1
ACTCCCGCGCATCCGGCGCCCGGCCGTAATAG
>2010921|no matches|length 36|copies 1
ACTCCCTCAACGTGGCTGGCGCCCTGCGCGAGCTGG
>2010921|no matches|length 54|copies 1
ACTCCCTGTGCACCCTGGAGTTCCAGGACAACCGCCGCCTGTATGACTGGGTGC
>2010921|no matches|length 33|copies 1
ACTCCGAAGATGTCGCCGGCAGCCTGCCCCAGC
>2010921|no matches|length 40|copies 1
ACTCCGAAGATGTCGCCGGCAGCCTGCCCTGGTGGACAAC
>2010921|no matches|length 12|copies 1
ACTCCGCAGCTC
>2010921|no matches|length 34|copies 1
ACTCCGCCAAGATAGCCGGCATCAAGGCCGAGGA
>2010921|no matches|length 39|copies 1
ACTCCGGCCACCTGCTCGATCTCACCGGAGAGACCGACT
>2010921|no matches|length 45|copies 1
ACTCCGGTCCTCTCGTACTAGGAGCAACTCCCCTTTCAATCATCC
>2010921|no matches|length 45|copies 2
ACTCCTCAACTGCTGCAAGAGAGCTCGCCACCGCAATACCACTGG
>2010921|no matches|length 28|copies 1
ACTCCTCGCAGATCTTTTGATCCTGCAG
>2010921|no matches|length 39|copies 1
ACTCCTGACGGGAGCAGGAGGGACAGGCGATGAAGTTGA
>2010921|no matches|length 32|copies 1
ACTCCTGCACTGGCCGCCGCTGTTCGAGGTCG
>2010921|no matches|length 33|copies 2
ACTCCTGCCCCAGCGCCGGCAGGGTGATGTGCT
>2010921|no matches|length 40|copies 1
ACTCCTGCCCCAGCGCCGGCAGGGTGATGTGCTCTGCCAG
>2010921|no matches|length 39|copies 1
ACTCCTGCTTGTAGCCGGCGTAGTCGGTAAGCCTGCCAG
>2010921|no matches|length 41|copies 1
ACTCCTGGCGGGCCAGATCCACGCTGCGACTCACCGTCCGT
>2010921|no matches|length 31|copies 1
ACTCCTTTCGAGGCCGGCACGCAGGAATCCA
>2010921|no matches|length 41|copies 1
ACTCGAACTGGCGGGCCGCCGCCATCAGTGCCTCTTGCTTC
>2010921|no matches|length 36|copies 1
ACTCGACTGTGGGGCCGGCATACGAAGATGTCGACT
>2010921|no matches|length 32|copies 1
ACTCGACTGTGGGGCCGGCATCGAAGATGTCG
>2010921|no matches|length 35|copies 1
ACTCGCAGCACCAAAGACCGCTGGCCGGGTCTAGC
>2010921|no matches|length 31|copies 1
ACTCGCCAGGATCAAAAAGATCCTGGCCAAG
>2010921|no matches|length 17|copies 1
ACTCGCCAGGATCTTTT
>2010921|no matches|length 18|copies 1
ACTCGCCAGGATCTTTTC
>2010921|no matches|length 33|copies 1
ACTCGCCCGGGCACTGCCGGCGCCGTGCAGCTC
>2010921|no matches|length 47|copies 1
ACTCGCCGCCGAACAGGCCGTCGTGCGTCATCTCAAGGACGAACCGG
>2010921|no matches|length 33|copies 4
ACTCGCCGGGCACGCCGGCGCCGTGCAGCTCCA
>2010921|no matches|length 34|copies 1
ACTCGCCGGGCACGCCGGCGCCGTGCAGCTTCCA
>2010921|no matches|length 48|copies 1
ACTCGCGCCAGCTCGCCGGCCTCTTTCCCGCAGGCTGACCAGGATCAA
>2010921|no matches|length 31|copies 1
ACTCGCTCCTTGTCGCCGGCGCCCCGGGGGC
>2010921|no matches|length 55|copies 1
ACTCGCTCCTTGTCGCCGGCGGCCCCCGGGGGCCTGCCAGGATCAAAAAAAGATC
>2010921|no matches|length 33|copies 1
ACTCGCTGCCGAGGCCGGCCTCCTCCTGACTGG
>2010921|no matches|length 32|copies 7
ACTCGCTGCCGAGGCCGGCCTCCTCCTGCTGG
>2010921|no matches|length 33|copies 1
ACTCGGCGACGTCCGCCGGCGTGCTTGTCCATG
>2010921|no matches|length 34|copies 1
ACTCGGCGGCGAGGCCGGCCTGCATCCCCCTCCT
>2010921|no matches|length 54|copies 1
ACTCGGCGGCGAGGCCGGCCTGCATCCCCTCCCTGCCAGGATCAAAAAAAGATC
>2010921|no matches|length 53|copies 1
ACTCGGCGGCGAGGCCGGCCTGCATCCCCTCCCTGCCAGGATCAAAAAAGATC
>2010921|no matches|length 33|copies 2
ACTCGGCGGCGAGGCCGGCCTGCATCCCCTCCT
>2010921|no matches|length 33|copies 3
ACTCGGGCAGGTCCGCCGGCTCGATCTGGGCCA
>2010921|no matches|length 53|copies 1
ACTCGGGGGGCGGTGCCGGCAATTCAGGCCGTATCTACTGCCAAGGATCAAAA
>2010921|no matches|length 33|copies 1
ACTCGGGGGGCGGTGCCGGCATTCAGGCCGATC
>2010921|no matches|length 34|copies 1
ACTCGGGGGGCGGTGCCGGCATTCAGGCCGATCT
>2010921|no matches|length 20|copies 1
ACTCGGGGGGGGCGGTGCCC
>2010921|no matches|length 44|copies 1
ACTCGGTGCACGCCGAGCAGTCCGCCATCTCCAACGCCTGGCTC
>2010921|no matches|length 34|copies 1
ACTCGGTGCTGCCGCCCGGCGCCCGACCGTGCTG
>2010921|no matches|length 33|copies 1
ACTCGGTGCTGCCGCCGGCGCCTGACCGTGCTG
>2010921|no matches|length 43|copies 2
ACTCGTACACCGGCTTGAGACCAGCGGTCTGCGGCCAGATCGG
>2010921|no matches|length 33|copies 2
ACTCGTCCAGCTGCGCCGGCGATCCCAGCTGGC
>2010921|no matches|length 34|copies 1
ACTCGTCCAGCTGCGCCGGCGATCCCCAGCTGGC
>2010921|no matches|length 28|copies 1
ACTCGTCCATGCCGGCCGCCAGATCCCC
>2010921|no matches|length 30|copies 1
ACTCTATGGGGGGTGCCGGCCGCGAGTAGC
>2010921|no matches|length 34|copies 1
ACTCTATGGGGGGTGCCGGCCGGGCGAGTAGCGG
>2010921|no matches|length 32|copies 4
ACTCTATGGGGGTGCCGGCCGGCGAGTAGCGG
>2010921|no matches|length 36|copies 1
ACTCTATGGGGGTGCCGGCCGGCGAGTAGCGGGAGG
>2010921|no matches|length 43|copies 1
ACTCTATGGGGGTGCCGGCCGGCGAGTAGCGGGAGGCTGCCAG
>2010921|no matches|length 14|copies 1
ACTCTCCCCGCACG
>2010921|no matches|length 42|copies 1
ACTCTGCCAGCGCGGGGAAGTTGATCTGCACGCTGTTGTCTT
>2010921|no matches|length 32|copies 1
ACTCTGGCTGCCTGCCGGCTAGAGGACTTCAC
>2010921|no matches|length 38|copies 1
ACTCTGGCTGCCTGCCGGCTAGAGGACTTCACACTGAA
>2010921|no matches|length 49|copies 1
ACTCTGTCCATCACTTCCTGGGCTTCTTCTTCCAGGATCAAATCCATCT
>2010921|no matches|length 40|copies 1
ACTCTGTGATACTGCGCGAGCTGGGGGCGGCTGCGGGAGA
>2010921|no matches|length 34|copies 1
ACTCTGTGCTGCCCGCCGGCAAGGTAGAAAAAGT
>2010921|no matches|length 43|copies 1
ACTCTTAAGGATGACAGGAACCCCGCAGGAGCGGCAGGAACAG
>2010921|no matches|length 45|copies 1
ACTCTTTCCACAGCCTGGCGCTGCGGGGGTAGCGCAGCACCAGCA
>2010921|no matches|length 32|copies 3
ACTGAAAGACCCGGCCGGCCATCGCCTGCCCC
>2010921|no matches|length 33|copies 4
ACTGAATGCTCTTGCCGGCTCGCACATCCTTGA
>2010921|no matches|length 34|copies 1
ACTGAATGCTCTTGCCGGCTCGCACCATCCTTGA
>2010921|no matches|length 14|copies 1
ACTGACAGCTCTTT
>2010921|no matches|length 29|copies 1
ACTGACAGGATCTTTTTTGATCCTGGCAG
>2010921|no matches|length 31|copies 1
ACTGACCAGGATCAAAAAATGATCCATGCAG
>2010921|no matches|length 38|copies 1
ACTGACCAGGATCTTTTTGATCCTGGCAGCCCTGCAAC
>2010921|no matches|length 32|copies 1
ACTGACCAGGATCTTTTTTTGATCCTTGGTTC
>2010921|no matches|length 35|copies 1
ACTGACCCGGGTCGCCGGACATACTTGGGCCCGCA
>2010921|no matches|length 32|copies 8
ACTGACGTTCAAGGCCGGCGACAAGACGTTCA
>2010921|no matches|length 35|copies 1
ACTGACGTTTCAAGGCCGGCGACAAAGACGTTTCA
>2010921|no matches|length 21|copies 1
ACTGAGCTGGACCGCCGGCCC
>2010921|no matches|length 32|copies 5
ACTGAGCTGGACCGCCGGCCCCATCGCCTGGG
>2010921|no matches|length 46|copies 1
ACTGAGCTGGACCGCCGGCCCCATCGCCTGGGGCTGCCAGGATCAA
>2010921|no matches|length 33|copies 1
ACTGAGCTGGACCGCCGGCCCCCATCGCCTGGG
>2010921|no matches|length 34|copies 1
ACTGAGCTGGACCGCCGGCCCCCATCGCCTGGGG
>2010921|no matches|length 16|copies 1
ACTGCAAGATCTTTTA
>2010921|no matches|length 18|copies 1
ACTGCAGATAAAAAGACC
>2010921|no matches|length 24|copies 1
ACTGCAGATCAAAAGATCCTGCAG
>2010921|no matches|length 26|copies 1
ACTGCAGATCTTTTTGATCCTGCTAG
>2010921|no matches|length 39|copies 1
ACTGCAGCTGTCGCCGCCTGCAGCCCCAGCTCCTGCTGC
>2010921|no matches|length 14|copies 1
ACTGCAGGATCAAA
>2010921|no matches|length 15|copies 1
ACTGCAGGATCAAAA
>2010921|no matches|length 32|copies 1
ACTGCAGTCAAAAGATCCTGCAGCTGCAGATC
>2010921|no matches|length 23|copies 1
ACTGCAGTCTTTTGATACTGCAT
>2010921|no matches|length 37|copies 1
ACTGCATCGCCCACCTGCTCGGCAAGGTCGCCCTACG
>2010921|no matches|length 31|copies 1
ACTGCCAAGGATCAAAAAAGATCCTGACAAG
>2010921|no matches|length 30|copies 1
ACTGCCAAGGATCAAAAAAGATCCTGGCAG
>2010921|no matches|length 30|copies 1
ACTGCCAAGGATTCAAAAAAGATCCTGCAG
>2010921|no matches|length 56|copies 1
ACTGCCACATGAACCCGGAGCCCGGCAACGGCGGTGCCCGGTTGCGGGCCAGTCCA
>2010921|no matches|length 32|copies 4
ACTGCCACGGCGCGCCGGCGCCAACTGGATGG
>2010921|no matches|length 15|copies 1
ACTGCCACGGCGGCG
>2010921|no matches|length 14|copies 1
ACTGCCAGATCAAA
>2010921|no matches|length 17|copies 1
ACTGCCAGATCAAAAAG
>2010921|no matches|length 14|copies 1
ACTGCCAGATCTTT
>2010921|no matches|length 26|copies 1
ACTGCCAGATCTTTTTGATCCTGGCA
>2010921|no matches|length 26|copies 1
ACTGCCAGATCTTTTTGATCTTGCAG
>2010921|no matches|length 23|copies 1
ACTGCCAGGATAAAAAGACCTGC
>2010921|no matches|length 26|copies 1
ACTGCCAGGATAAAAAGATCCTGCAG
>2010921|no matches|length 13|copies 1
ACTGCCAGGATCA
>2010921|no matches|length 15|copies 1
ACTGCCAGGATCAAA
>2010921|no matches|length 28|copies 1
ACTGCCAGGATCAAAAAAAGATCCTGCA
>2010921|no matches|length 29|copies 1
ACTGCCAGGATCAAAAAAGATCCTAGCAG
>2010921|no matches|length 29|copies 1
ACTGCCAGGATCAAAAAAGATCCTGACAG
>2010921|no matches|length 28|copies 6
ACTGCCAGGATCAAAAAAGATCCTGCAG
>2010921|no matches|length 31|copies 1
ACTGCCAGGATCAAAAAAGGATCCCTGGCAG
>2010921|no matches|length 19|copies 1
ACTGCCAGGATCAAAAAAT
>2010921|no matches|length 32|copies 1
ACTGCCAGGATCAAAAAATGGATACCTGGCAG
>2010921|no matches|length 28|copies 1
ACTGCCAGGATCAAAAAGATCCATGCAG
>2010921|no matches|length 23|copies 1
ACTGCCAGGATCAAAAAGATCCT
>2010921|no matches|length 28|copies 1
ACTGCCAGGATCAAAAAGATCCTAGCAG
>2010921|no matches|length 27|copies 2
ACTGCCAGGATCAAAAAGATCCTGCAG
>2010921|no matches|length 28|copies 2
ACTGCCAGGATCAAAAAGATCCTGGCAG
>2010921|no matches|length 39|copies 1
ACTGCCAGGATCAAAAAGATCTGCCAGGATCAAAAAGAT
>2010921|no matches|length 31|copies 1
ACTGCCAGGATCAAAAAGGATCCTGGCAGGC
>2010921|no matches|length 28|copies 1
ACTGCCAGGATCAAAAATGATCCTGCAG
>2010921|no matches|length 26|copies 1
ACTGCCAGGATCAAAAGATCCATGGC
>2010921|no matches|length 28|copies 1
ACTGCCAGGATCAAATTGATCCTGGCAG
>2010921|no matches|length 18|copies 1
ACTGCCAGGATCAAATTT
>2010921|no matches|length 28|copies 1
ACTGCCAGGATCAAATTTGATCCTGCAG
>2010921|no matches|length 31|copies 1
ACTGCCAGGATCAATTTTTGATCCTGGTCAG
>2010921|no matches|length 18|copies 1
ACTGCCAGGATCATTTTT
>2010921|no matches|length 30|copies 1
ACTGCCAGGATCATTTTTGATCCTGGCAAG
>2010921|no matches|length 13|copies 1
ACTGCCAGGATCG
>2010921|no matches|length 15|copies 2
ACTGCCAGGATCTTT
>2010921|no matches|length 17|copies 1
ACTGCCAGGATCTTTTT
>2010921|no matches|length 29|copies 1
ACTGCCAGGATCTTTTTGAATCTGGCAAG
>2010921|no matches|length 28|copies 1
ACTGCCAGGATCTTTTTGATCCTGACAG
>2010921|no matches|length 27|copies 1
ACTGCCAGGATCTTTTTGATCCTGCAG
>2010921|no matches|length 30|copies 1
ACTGCCAGGATCTTTTTGATCCTGCTAAGA
>2010921|no matches|length 27|copies 1
ACTGCCAGGATCTTTTTGATCTGCGAA
>2010921|no matches|length 29|copies 1
ACTGCCAGGATCTTTTTTGATACCTGCAG
>2010921|no matches|length 32|copies 1
ACTGCCAGGATCTTTTTTGATCCCTTGGACAG
>2010921|no matches|length 28|copies 3
ACTGCCAGGATCTTTTTTGATCCTGCAG
>2010921|no matches|length 30|copies 1
ACTGCCAGGATCTTTTTTGATCCTGGCAAG
>2010921|no matches|length 29|copies 2
ACTGCCAGGATCTTTTTTGATCCTGGCAG
>2010921|no matches|length 37|copies 1
ACTGCCAGGATCTTTTTTGATCCTGGCAGGGGCGGTC
>2010921|no matches|length 30|copies 1
ACTGCCAGGATCTTTTTTGATCCTGGTCAG
>2010921|no matches|length 29|copies 1
ACTGCCAGGATCTTTTTTTGATCCTGCAG
>2010921|no matches|length 30|copies 1
ACTGCCAGGATCTTTTTTTGATCCTGGCAG
>2010921|no matches|length 29|copies 1
ACTGCCAGGATCTTTTTTTTGTCCTGCAG
>2010921|no matches|length 14|copies 1
ACTGCCAGGATTCA
>2010921|no matches|length 21|copies 1
ACTGCCAGGATTCTTTTTGAT
>2010921|no matches|length 31|copies 1
ACTGCCAGGATTCTTTTTTTGATCCTGGCAG
>2010921|no matches|length 31|copies 1
ACTGCCAGGGATCTTTTCGGTCCTGGACTGA
>2010921|no matches|length 42|copies 2
ACTGCCAGGGCGATCTCGCGCTGGGCCTGGGCGTAGCGGGTG
>2010921|no matches|length 43|copies 1
ACTGCCAGGGCGATCTCGCGCTGGGCCTGGGCGTAGCGGGTGA
>2010921|no matches|length 25|copies 1
ACTGCCAGGTCTTTTTGATACCTGC
>2010921|no matches|length 27|copies 1
ACTGCCAGGTCTTTTTGATCCTGACAG
>2010921|no matches|length 44|copies 1
ACTGCCAGGTCTTTTTTGATCCTGGCAGCTTGCCAGGATCTTTT
>2010921|no matches|length 25|copies 1
ACTGCCAGTCAAAAAGATCCTGCAG
>2010921|no matches|length 16|copies 1
ACTGCCAGTCCAAAAG
>2010921|no matches|length 31|copies 1
ACTGCCGAAGATCAAAAAGATCCTGGAACAG
>2010921|no matches|length 26|copies 1
ACTGCCGAAGTCAAAAGATCCTGCAG
>2010921|no matches|length 31|copies 1
ACTGCCGAGGATCTTTTTTGATCCTGTCAAG
>2010921|no matches|length 40|copies 1
ACTGCCGCAAGCTGCTGGGGCAGGATCCGACCCGCATCAG
>2010921|no matches|length 32|copies 1
ACTGCCGCAGGATCATTTTGATCCCATGCAGC
>2010921|no matches|length 35|copies 1
ACTGCCGGGCCGTGGACCGGCGTGCTCGCCTATCC
>2010921|no matches|length 23|copies 1
ACTGCCTAAGATCAAAAAGATCC
>2010921|no matches|length 30|copies 1
ACTGCCTAGATCTTTTTTGATGCCTGTCAG
>2010921|no matches|length 29|copies 1
ACTGCCTAGGATCAAAAAGATCCTTGCAG
>2010921|no matches|length 30|copies 1
ACTGCCTAGGATCTTTTTTTGAATCCTTGC
>2010921|no matches|length 35|copies 1
ACTGCCTCTCAACAGTCAGGAGCAGCAATTGGCGG
>2010921|no matches|length 43|copies 1
ACTGCCTGAGGCGATCTCGCGCTGGGCCTGGGCGTAGCGGGTG
>2010921|no matches|length 49|copies 1
ACTGCCTGGAAGCGCTTGGAGCTGTCCGAACCTTGCTGCCCCGCGAGCG
>2010921|no matches|length 32|copies 4
ACTGCCTGTTCTGGCCGGCCATGCTGGAAGGG
>2010921|no matches|length 18|copies 1
ACTGCCTGTTCTTGGCCG
>2010921|no matches|length 18|copies 1
ACTGCGACAATGGGGCCG
>2010921|no matches|length 32|copies 3
ACTGCGCCCCTTCGCCGGCACAGAGCCCGACC
>2010921|no matches|length 45|copies 1
ACTGCGCCCCTTCGCCGGCACAGAGCCCGACCCTGCCGAGGACAT
>2010921|no matches|length 33|copies 2
ACTGCGCGTGGTGCGCCGGCGTATTCGCTTTTA
>2010921|no matches|length 16|copies 1
ACTGCTAGATCTTTTC
>2010921|no matches|length 46|copies 1
ACTGCTCAACATCGCCGGCGTCGGCCCCCATCTCTGCCCAGGATCA
>2010921|no matches|length 32|copies 5
ACTGCTCAGTACCGCCGGCTGGGCCGCCGAGC
>2010921|no matches|length 47|copies 1
ACTGCTCAGTATTCCGCCGGCTGGGCCGCCGAGCTCTTTTTCGATCC
>2010921|no matches|length 13|copies 1
ACTGCTCCATCTC
>2010921|no matches|length 32|copies 2
ACTGCTCGAACTCGCCGGCCTTGCCCTCGTTG
>2010921|no matches|length 34|copies 1
ACTGCTCGGACGATGGCCGGCAGGTTGCGGTTGT
>2010921|no matches|length 47|copies 1
ACTGCTCGGCGATGGCCGGCAGGTTGCGGTTGTCTGCCAGGATCAAA
>2010921|no matches|length 33|copies 1
ACTGCTGCACCCGCGCCGGCACAGCCTCGTAGA
>2010921|no matches|length 33|copies 1
ACTGCTGCACCGCGCCGGCACGAGCCTCGTCAG
>2010921|no matches|length 31|copies 1
ACTGCTGCAGTTGCCGGCCTGCGCATCGACG
>2010921|no matches|length 33|copies 1
ACTGCTGCTGACAGCCGGCTATCGCCCTGTTCC
>2010921|no matches|length 45|copies 1
ACTGCTGCTGACAGCCGGCTATGCCCTGTTCCCTGCCAGGATCAA
>2010921|no matches|length 38|copies 1
ACTGCTGGCAGATGCTGGGGGCAAACTGCATGTCCCAC
>2010921|no matches|length 34|copies 1
ACTGCTGGCAGATTGCCGGCCCTGCGCATCGACG
>2010921|no matches|length 33|copies 1
ACTGCTGGCAGTTGCCGGCCCTGCGAATCGACG
>2010921|no matches|length 39|copies 1
ACTGCTGGCAGTTGCCGGCCCTGCGCATCGACGAGGCGA
>2010921|no matches|length 41|copies 1
ACTGGAAGGGGGCGGGGCTGCTGATTACCGTCACCACACTG
>2010921|no matches|length 47|copies 1
ACTGGAAGTTGATGCTGGTGGTGGGGGGCCGTCACCGGCTGAGCCTT
>2010921|no matches|length 23|copies 1
ACTGGATTGCTTCGCCATCCCGG
>2010921|no matches|length 40|copies 1
ACTGGCACGGCGAGCTGGCCTGGTGGGTGGGGGTCCCTTG
>2010921|no matches|length 39|copies 1
ACTGGCAGGCGATGGCACGGAAGGTGCTGAAGTCGTGCT
>2010921|no matches|length 47|copies 1
ACTGGCCACATAGTCCGGCTGGTGGCCAGCATGCTGGGCTCGAGCTG
>2010921|no matches|length 32|copies 4
ACTGGCCCGCGAAGCCGGCTCCAACGCCAAGA
>2010921|no matches|length 26|copies 1
ACTGGCGGCAGAGGCCGGCTATGAGG
>2010921|no matches|length 31|copies 1
ACTGGCGGCAGAGGCCGGCTATGAGGCGCCC
>2010921|no matches|length 41|copies 1
ACTGGCTGGCGGCGGTGTGCGAGGCGCAGGAGAGCATCCGC
>2010921|no matches|length 33|copies 1
ACTGGCTGTTGGGGGCCGGCTGCACCTGATCCT
>2010921|no matches|length 34|copies 1
ACTGGCTGTTGGGGGGCCGGCTGCACCAGATCCT
>2010921|no matches|length 40|copies 1
ACTGGGACAACCCGGCGGTGCGGGCCGAGATGGCGGAGGT
>2010921|no matches|length 43|copies 1
ACTGGGACCTGCCCCAGGCCCTGCAGGACGAATACGGGCGGCT
>2010921|no matches|length 32|copies 1
ACTGGGCATATTTGGCCGGCCCCAACCGTGAG
>2010921|no matches|length 32|copies 2
ACTGGGCCATCTGGCCGGCCTGCCCTTGCTGG
>2010921|no matches|length 33|copies 3
ACTGGGCCATCTGGGCCGGCCTGCCCTTGCTGG
>2010921|no matches|length 46|copies 1
ACTGGGCGCCATGTCCGGCATCTTTTTGCAGCCTGCCCAGGATCAA
>2010921|no matches|length 33|copies 2
ACTGGGCTTCGAGGCCGGCCGCCCCGCTCCAGC
>2010921|no matches|length 53|copies 1
ACTGGGCTTCGAGGCCGGCCGCCCGCTCCAGCCTGCCAGGATCAAAAAAGATC
>2010921|no matches|length 30|copies 1
ACTGGGGGCAGGGCCGGCCAGCTGGTCTTG
>2010921|no matches|length 44|copies 1
ACTGGGGGCAGGGGCCGGCCAGCTGGGTCTTGCTGCCAGGATCA
>2010921|no matches|length 33|copies 2
ACTGGGGGCAGGGGCCGGCCAGCTGGGTCTTGT
>2010921|no matches|length 34|copies 2
ACTGGGGGCTGTTTGCCGGCTCGGGGGGTGGGCA
>2010921|no matches|length 33|copies 2
ACTGGGGGGCAGGGGCCGGCCAGCTGGGTCTTG
>2010921|no matches|length 33|copies 5
ACTGGGTCTGCTCCGCCGGCAGGGAGAAGAAGC
>2010921|no matches|length 34|copies 1
ACTGGGTCTGCTCCGTCCGGCAGGGAGAAGAAGC
>2010921|no matches|length 33|copies 1
ACTGGGTGAGCTTGCCGGCCGCCAGCACATTGA
>2010921|no matches|length 34|copies 1
ACTGGGTGAGCTTGCCGGCCGCCAGCACATTGAT
>2010921|no matches|length 44|copies 1
ACTGGGTGAGCTTGCCGGCCGCCAGCACATTGCTGCCAGGATCA
>2010921|no matches|length 37|copies 1
ACTGGGTGCAGCAGCCGGCATGGCGCTGGCCCCCTTC
>2010921|no matches|length 54|copies 1
ACTGGTAAACTCCGCCGGCAGGGCGGCATGGCCTGCCAGGATCTTTTTTGATCC
>2010921|no matches|length 32|copies 6
ACTGGTTCCTGTCGCCGGCGCTGTGGATGACG
>2010921|no matches|length 12|copies 1
ACTGTCCAAGGA
>2010921|no matches|length 27|copies 1
ACTGTCCAGATCAAAAAGATCCTGCAG
>2010921|no matches|length 30|copies 1
ACTGTCCAGATCGTTTTTGATCCTGTCAGC
>2010921|no matches|length 29|copies 1
ACTGTCCAGGATCAAAAAGATCCTTGCAG
>2010921|no matches|length 30|copies 1
ACTGTCCAGGATCAAATTTGATCCTGGCAG
>2010921|no matches|length 32|copies 1
ACTGTCCCAGGATGCCGGCGCACATAGCCCCT
>2010921|no matches|length 32|copies 1
ACTGTCCCAGGATGCCGGCGCTCACCATGACC
>2010921|no matches|length 33|copies 4
ACTGTCCCAGGATGCCGGCGCTCACCATGACCG
>2010921|no matches|length 13|copies 1
ACTGTCGAGTAAA
>2010921|no matches|length 47|copies 1
ACTGTCGCTTCCAGGCCGGCGCCTTCCTTCAGCCTGCCAGGATCAAA
>2010921|no matches|length 36|copies 1
ACTGTCTCCTGCTCCCAGTGCAGGGCCAGCTCCACC
>2010921|no matches|length 45|copies 1
ACTGTCTGGTGCAAGCCGGCACCGTGATCGGGGCTGCCAGGATCA
>2010921|no matches|length 33|copies 1
ACTGTGCAAGCCGAGCCGGCGCCTGCCGTGCAA
>2010921|no matches|length 41|copies 1
ACTGTGCAAGCCGAGCCGGCGCCTGCCGTGCAACTGCCAGG
>2010921|no matches|length 48|copies 1
ACTGTGCCATCGGTCAGGCGGCTCAGCACGGCCAGACCGTCGAGGAAG
>2010921|no matches|length 31|copies 2
ACTGTGGAGCTGGAGCTGCTGTTCCCGCTGA
>2010921|no matches|length 38|copies 2
ACTGTGGCGGCCAGTTTACCCTTGCTACCGCCGCCTTG
>2010921|no matches|length 33|copies 1
ACTGTTATGGCTTCGCCGGCCGGCGAACACCAC
>2010921|no matches|length 42|copies 1
ACTTCAACCACCCGCTGGCGGGTCACACCGTCACCTTCGAGG
>2010921|no matches|length 33|copies 1
ACTTCAACCTCTTCGCCGGCCAGATGGCGCAGC
>2010921|no matches|length 37|copies 1
ACTTCAACCTCTTCGTTCCGGCCCAGATGGCGCAGCC
>2010921|no matches|length 33|copies 2
ACTTCACCAATCCGGCCGGCATGGTGACCGAGG
>2010921|no matches|length 41|copies 1
ACTTCACCATCCACGCCGGCGTGCTGCTGCGCTCTGCCAGG
>2010921|no matches|length 31|copies 1
ACTTCACCATCGGCCGGCTTGATCACCGCCT
>2010921|no matches|length 33|copies 2
ACTTCACGGCGCACGCCGGCCACCGGCAGGCTG
>2010921|no matches|length 49|copies 1
ACTTCAGCTCGCTGCAGACCCAGACCGCCCAGAAACAGCGGGAGGCTGC
>2010921|no matches|length 42|copies 1
ACTTCAGGGAAAGCGGGGTGTCTTCGGCGCCACTGGCGTAGC
>2010921|no matches|length 50|copies 1
ACTTCATCCAGGCCCTGGCCCGCAGCGTCGCCAGCCTGATCAATGTGCTG
>2010921|no matches|length 51|copies 1
ACTTCCAACCCTCCCTGGCGTTCACCCAACTGGCCTCGCGCCAGCTGTTCA
>2010921|no matches|length 33|copies 1
ACTTCCACGGCGTTGCCGGCGCTGGAGGCCAGC
>2010921|no matches|length 48|copies 1
ACTTCCACGGCGTTGCCGGCGCTGGAGGCCAGCCCCTCCGCCTCCAGC
>2010921|no matches|length 49|copies 1
ACTTCCGAGGTGCCGATGCCGAATGCCAGGGAGCCGAAGGCGCCGTGGG
>2010921|no matches|length 38|copies 1
ACTTCCGGCATCTCGTCCGGGATGGCGTTCTTGGAGAA
>2010921|no matches|length 35|copies 1
ACTTCCTCGCCAAGAGCGGCAACGTCACCCTGATG
>2010921|no matches|length 34|copies 1
ACTTCCTGCACCGAGCCGGCATTGGCGGTCGGCT
>2010921|no matches|length 39|copies 1
ACTTCCTGCTGATCGCCCTGCTGGCACTCGGTGCCGTGT
>2010921|no matches|length 31|copies 1
ACTTCCTGCTGGCCGGCGTCGCCCGAACGCT
>2010921|no matches|length 33|copies 6
ACTTCCTGGCGGTGGCCGGCGGCAGCGCCCTGG
>2010921|no matches|length 34|copies 2
ACTTCCTGGCGGTGGCCGGCGGCAGCGCCCTGGT
>2010921|no matches|length 33|copies 2
ACTTCGAGATGCGCGCCGGCCTCAGGCACCCCC
>2010921|no matches|length 34|copies 1
ACTTCGAGATGCGCGCCGGCCTCAGGCACCCCCT
>2010921|no matches|length 64|copies 1
ACTTCGAGCGGGCGCTGGTGGCAGGCCGGGCCGAAGGGTATCTGGGGGCGGGCCAGCTGAGGGC
>2010921|no matches|length 46|copies 1
ACTTCGATCTCTTTGCCAATCTGGGGCTGGGCTTCGCCGGTCTGGG
>2010921|no matches|length 34|copies 1
ACTTCGCGTACTGCCGGCCCTGGTCCATGGCTCC
>2010921|no matches|length 36|copies 1
ACTTCGGCTGCAACCGGCACCTTGGCAGGGGTCAGC
>2010921|no matches|length 38|copies 1
ACTTCGTCGGCTCCACCAGGATGGTGGAGCGGGGCCGA
>2010921|no matches|length 32|copies 1
ACTTCGTGCCCACGCCGGCGAGATGCTCAAGG
>2010921|no matches|length 46|copies 1
ACTTCGTGCTGTTCGCCGGCGCCTTCTATGCTCCTGCCAGGATTCT
>2010921|no matches|length 38|copies 1
ACTTCTACCAGTGGTACGCCTGGTGTCCAGTGGGACAT
>2010921|no matches|length 32|copies 1
ACTTCTCCAAGCTGGAGGCGGGCAAGCTACAG
>2010921|no matches|length 37|copies 1
ACTTCTCTCACGGCACTCCTGAAGATCATATCCTGCG
>2010921|no matches|length 41|copies 1
ACTTCTGAGAGGCAGAAGCGGGCGTCGTCGCTGGCCAGCAC
>2010921|no matches|length 40|copies 2
ACTTCTGCGACGTGGCCGGCTACAGCGCCAGCGCTGCCAG
>2010921|no matches|length 34|copies 1
ACTTCTGCGACGTGGCCGGCTACAGGCGCCAGCG
>2010921|no matches|length 45|copies 1
ACTTCTGGCAGGCGCACCTCGACCCGCTGGAAGAAGCGGATCGCC
>2010921|no matches|length 20|copies 1
ACTTCTTTCGAGTTTAAATC
>2010921|no matches|length 33|copies 1
ACTTGACGGTGAGGCCGGCAGCCTGGAACACGC
>2010921|no matches|length 44|copies 1
ACTTGACGGTGAGGCCGGCAGCCTGGAACACGCTGCCAGGATCA
>2010921|no matches|length 44|copies 1
ACTTGACGGTGAGGCCGGCAGCCTGGAACACGCTGCCAGGATCT
>2010921|no matches|length 34|copies 1
ACTTGATGCGTTGCCCGGCGAGGTTGGTCAGCCA
>2010921|no matches|length 31|copies 1
ACTTGATGCGTTGCCGGCGAGGTTGGTCAGC
>2010921|no matches|length 32|copies 1
ACTTGATGCGTTGCCGGCGAGGTTGGTCAGCA
>2010921|no matches|length 29|copies 1
ACTTGCCAGGATCAAAAAGATCCTAGCAG
>2010921|no matches|length 28|copies 1
ACTTGCCAGGATCAAAAAGATCCTGCAG
>2010921|no matches|length 32|copies 3
ACTTGCCATGACAGCCGGCCAGTTACAGACCC
>2010921|no matches|length 12|copies 1
ACTTGCCCCCCA
>2010921|no matches|length 32|copies 10
ACTTGCCCCCCATGCCGGCGGCCAGCCCGGCG
>2010921|no matches|length 22|copies 1
ACTTGCCCCCCCATGCCCGGCG
>2010921|no matches|length 34|copies 1
ACTTGCCCCCCCATGCCGGCGGCCAGCCCCGGCG
>2010921|no matches|length 33|copies 5
ACTTGCCCCCCCATGCCGGCGGCCAGCCCGGCG
>2010921|no matches|length 33|copies 1
ACTTGCCGATCATGGCCGGCGTCATCTCGAAGC
>2010921|no matches|length 39|copies 1
ACTTGCCGATCATGGCCGGCGTCATCTCGAAGCCTGCCA
>2010921|no matches|length 40|copies 2
ACTTGCCGATCATGGCCGGCGTCATCTCGAAGCCTGCCAG
>2010921|no matches|length 41|copies 1
ACTTGCCGATCATGGCCGGCGTCATCTCGAAGCCTGCCAGG
>2010921|no matches|length 31|copies 4
ACTTGCCGCCAATGCCGCTCGCGCCGAGTGG
>2010921|no matches|length 32|copies 3
ACTTGCCGCCGGGGCCGGCTCGACCGCCTTGG
>2010921|no matches|length 32|copies 1
ACTTGCCTTCTTTGCCGGCGAACGGTGAGGTG
>2010921|no matches|length 33|copies 1
ACTTGCTCCCCATCGCCGGCGCCAGCAAAAGCC
>2010921|no matches|length 34|copies 1
ACTTGCTGGTCTCTGCCGGCACCCCGGAAGGTGC
>2010921|no matches|length 33|copies 2
ACTTGCTGGTCTCTGCCGGCACCCCGGAAGTGC
>2010921|no matches|length 13|copies 2
ACTTGGACCTAGC
>2010921|no matches|length 33|copies 3
ACTTGGCAAACATGCCGGCGAAGACAGGGATCA
>2010921|no matches|length 39|copies 2
ACTTGGGAGAGCCGCTGGAGACCGCAAGAGCGCTCTCGG
>2010921|no matches|length 32|copies 1
ACTTTATCTATGAGCCGGCCGTGCTGCGCCAC
>2010921|no matches|length 40|copies 1
ACTTTCAGTGCCAGGACGGCGCGGTGAGGCGAACCACTCG
>2010921|no matches|length 33|copies 1
ACTTTCCGCGTACTGCCGGCCCTGGTCCATGGG
>2010921|no matches|length 40|copies 1
ACTTTGCGGTCGGTCAGGCCAGCGCGGATGCCTTCAGCGA
>2010921|no matches|length 33|copies 2
ACTTTGGCTGTGGCGCCGGCGTCATCGGCTCCA
>2010921|no matches|length 34|copies 1
ACTTTGGGACCTTAGCCGGAGGTCTGGGTTGTTT
>2010921|no matches|length 34|copies 2
ACTTTGGGACCTTAGCCGGCGGTCTGGGGTTGTT
>2010921|no matches|length 54|copies 1
ACTTTGGGACCTTAGCCGGCGGTCTGGGTTGTCTGCCAGGATCAAAAAAGATAC
>2010921|no matches|length 55|copies 1
ACTTTGGGACCTTAGCCGGCGGTCTGGGTTGTTCTGCCAGGATCAAAAAAAGATC
>2010921|no matches|length 54|copies 2
ACTTTGGGACCTTAGCCGGCGGTCTGGGTTGTTCTGCCAGGATCAAAAAAGATC
>2010921|no matches|length 35|copies 1
ACTTTGGGGACCTTAGCCGGCGGTCTGGGGTTGTT
>2010921|no matches|length 12|copies 1
ACTTTTGGTGCT
>2010921|no matches|length 33|copies 1
ACTTTTTCTACCTTGCCGGCGGGCAGCACAGAG
>2010921|no matches|length 34|copies 1
ACTTTTTGGTGCTGCCGGCGCCGTCACGCATCAA
>2010921|no matches|length 44|copies 1
ACTTTTTGGTGCTGCCGGCGCCGTCACGCATCCTGCCAGGATCA
>2010921|no matches|length 55|copies 1
AGAAAAAGATGCGCTGGTGGTGATGAAGGGGACCCTCGAAGGGGGTGCCGGTCGT
>2010921|no matches|length 34|copies 1
AGAAAAATCCCCGCCGCCGGCGGGATTTTTTGTC
>2010921|no matches|length 33|copies 1
AGAAAAATCCCGCCGCCGGCGGGATTTTTGTCG
>2010921|no matches|length 34|copies 1
AGAAAAATCCCGCCGCCGGCGGGGATTTTTGTCG
>2010921|no matches|length 32|copies 3
AGAAAATCCCGCCGCCGGCGGGATTTTTGTCG
>2010921|no matches|length 24|copies 1
AGAAACGCCCCCATGCCGGCCGAT
>2010921|no matches|length 41|copies 1
AGAAACGCCCCCCCCATGCCCGGGCGATGGGCGAAAGGGCG
>2010921|no matches|length 55|copies 1
AGAAACGGCCCGGGTCGATCCGCTGACTGGACTGGCCAACCGGCTAGCCTTGCTG
>2010921|no matches|length 34|copies 2
AGAAAGAAGAAGGAGCCGGCCGACTCATTGAGCA
>2010921|no matches|length 33|copies 1
AGAAAGAGCTCGGGGCCGGCGGTCAGGGCGGCG
>2010921|no matches|length 33|copies 2
AGAAAGATCCCGAAGCCGGCATCTATACCACTG
>2010921|no matches|length 33|copies 1
AGAAAGCCACCCATGCCGGCGTTGATGGGCAGG
>2010921|no matches|length 33|copies 1
AGAAAGCTCAACGGGCCGGCGGCCATGAGCCGG
>2010921|no matches|length 42|copies 1
AGAAAGGGGGCATAAGCCGGCGAGCGCCGTTGCTCTGCCAGG
>2010921|no matches|length 46|copies 1
AGAAAGGTGCAGGTGCCGGCCGAATGGTAGGCGCTGCCAGGATCTT
>2010921|no matches|length 35|copies 1
AGAAATAGTTGTGCGCCCGGCAGGGGTGCGACGGA
>2010921|no matches|length 34|copies 1
AGAAATAGTTGTGCGCCGGCAGGGGTGCGACGGA
>2010921|no matches|length 33|copies 4
AGAAATAGTTGTGCGCCGGCAGGGTGCGACGGA
>2010921|no matches|length 42|copies 1
AGAAATAGTTGTGCGCCGGCAGGGTGCGACGGACACCGTCCT
>2010921|no matches|length 34|copies 1
AGAAATAGTTGTGCGCCGGCAGGGTGCGAGCGGA
>2010921|no matches|length 52|copies 1
AGAAATGGAGGCCTGACCGGCGGGGGCGAGGCAAAGGGCTGCCAGGATCAAA
>2010921|no matches|length 34|copies 1
AGAAATGGAGGCCTGCCGGCGGGGGCGAGGCAAA
>2010921|no matches|length 48|copies 1
AGAAATTGCTGGAGCGGGCCGCCGCCCACCAGCACATCGACCATATCC
>2010921|no matches|length 32|copies 4
AGAACAGCCTGTGGCCGGCCATTCCCGAATTC
>2010921|no matches|length 41|copies 1
AGAACAGGCTCCAGCCGAGCAGCACCACCAGAGGAGGCACC
>2010921|no matches|length 41|copies 1
AGAACATCAAGGATACCTTGCGTGAAGTGCGCATGGCGCTG
>2010921|no matches|length 44|copies 2
AGAACATCAAGGATACCTTGCGTGAAGTGCGCATGGCGCTGCTC
>2010921|no matches|length 45|copies 1
AGAACATCAAGGATACCTTGCGTGAAGTGCGCATGGCGCTGCTCG
>2010921|no matches|length 47|copies 2
AGAACATGTTCAGGATGGAATTGAAGAGCTGATCCGAGGTGCTGATC
>2010921|no matches|length 47|copies 1
AGAACATTCAAGGATACCTTTGCGTGAAGTGCGCATGGCGCTGCTCG
>2010921|no matches|length 32|copies 4
AGAACCCCCTGGTGCCGGCCTCGGTGGCAGAT
>2010921|no matches|length 45|copies 1
AGAACCCCCTGGTGCCGGCCTCGGTGGCAGATCTGCCAGGATCAA
>2010921|no matches|length 33|copies 3
AGAACCCCCTGGTGCCGGCCTCGGTGGCAGATG
>2010921|no matches|length 33|copies 4
AGAACCTGACCCTGGCCGGCGAGTGGCAAGCTG
>2010921|no matches|length 33|copies 4
AGAACCTGGGCAAGCCGGCAGCCCCCGTCGCCG
>2010921|no matches|length 32|copies 7
AGAACGATGGAAGGCCGGCAGGCCTTCAATCA
>2010921|no matches|length 32|copies 1
AGAACGCATCAAAGCCGGCACCCTCTGGGATT
>2010921|no matches|length 30|copies 1
AGAACGCATCAAAGCCGGCACCTCTGGATT
>2010921|no matches|length 32|copies 1
AGAACGCATCAATGCCGGCACCCTCTGGGATT
>2010921|no matches|length 33|copies 10
AGAACGCCACTGCGCCGGCGCCCTGGACCTACG
>2010921|no matches|length 32|copies 5
AGAACGCCCCCATGCCGGCGATGGCGAAGGCG
>2010921|no matches|length 33|copies 5
AGAACGCCCCCCATGCCGGCGATGGCGAAGGCG
>2010921|no matches|length 40|copies 1
AGAACGCCTTGTCTGCCGGCAGCACATCGAACACTGCCAG
>2010921|no matches|length 35|copies 1
AGAACGGCATGAAGCTGACCGCCTTCATCGAAGAC
>2010921|no matches|length 32|copies 3
AGAACTATGCCATGCCGGCCATGCCGGAAGGC
>2010921|no matches|length 32|copies 1
AGAACTATGCCATGCCGGCCCATGCCGTGGCC
>2010921|no matches|length 32|copies 1
AGAACTCCAGGTAGCAGGACTGGGAGGAGCCG
>2010921|no matches|length 33|copies 2
AGAACTTGCGGATGCCGGCAACCACCTGGGTGC
>2010921|no matches|length 33|copies 1
AGAAGAACAACGCTGCCGGCGACCAGCAGCATC
>2010921|no matches|length 33|copies 1
AGAAGAACACGACTGCCGGCGACCAGCAGCATC
>2010921|no matches|length 39|copies 1
AGAAGAACACGCTGCCGGCGACCAGCAGCATCCTGCCAG
>2010921|no matches|length 45|copies 1
AGAAGACCCTGATTGCCGGCACCCTGATTGCCTCTGCCAGGATCA
>2010921|no matches|length 33|copies 1
AGAAGAGCTACGGGGCCGGCGGTCAGGGCGCGA
>2010921|no matches|length 45|copies 1
AGAAGAGCTCGGGGCCGGCGGTCAGGGCGGCGCTGCCAGGATCAA
>2010921|no matches|length 47|copies 1
AGAAGAGCTCGGGGCCGGCGGTCAGGGCGGCTGGATCTTTTTTGATC
>2010921|no matches|length 33|copies 1
AGAAGAGCTCGGGGCCGGCGGTCAGGGGCGGCG
>2010921|no matches|length 31|copies 1
AGAAGAGCTCGGGGGCCGGCGGTCAGGGCGC
>2010921|no matches|length 33|copies 4
AGAAGAGCTCGGGGGCCGGCGGTCAGGGCGGCT
>2010921|no matches|length 31|copies 3
AGAAGCCACCCATGCCGGCGTTGATGGGCAG
>2010921|no matches|length 32|copies 1
AGAAGCCACCCATGCCGGCGTTTGATGGGCAG
>2010921|no matches|length 34|copies 1
AGAAGCGGCAACCCGCCGGCCATCTCGTGCAGGG
>2010921|no matches|length 32|copies 16
AGAAGCGGCCAGAGCCGGCGAGCAGGGCCGCG
>2010921|no matches|length 32|copies 1
AGAAGCGGCCAGAGCCGGCGAGCAGGGCTGCG
>2010921|no matches|length 33|copies 1
AGAAGCGGCCAGAGTCCGGCGAGCAGGGCCGCG
>2010921|no matches|length 35|copies 1
AGAAGCGTACCCCGCCGGCCCGGGGTCATGTAGTA
>2010921|no matches|length 26|copies 1
AGAAGCGTACCCCGCCGGCCGGGGGT
>2010921|no matches|length 33|copies 1
AGAAGCGTACCCCGCCGGCCGGGGGTCATGTAG
>2010921|no matches|length 34|copies 2
AGAAGCGTACCCCGCCGGCCGGGGGTCATGTAGT
>2010921|no matches|length 32|copies 3
AGAAGCGTACCCCGCCGGCCGGGGTCATGTAG
>2010921|no matches|length 41|copies 1
AGAAGCGTACCCCGCCGGCCGGGGTCATGTAGTCTGCCAGG
>2010921|no matches|length 31|copies 1
AGAAGCTACCCGTCCGCCGGGTCATGTATGT
>2010921|no matches|length 31|copies 1
AGAAGCTCAACGGGCCGGCGGCCATGAGCCG
>2010921|no matches|length 42|copies 1
AGAAGCTCAACGGGCCGGCGGCCATGAGCCGCTGCCAGGATC
>2010921|no matches|length 33|copies 2
AGAAGCTTTCGGAAGCCGGCAAGCTCGGCCGCG
>2010921|no matches|length 46|copies 1
AGAAGGATGCCACCCTGGGGGTCGCCACCATGTGCATCGGCCTGGG
>2010921|no matches|length 33|copies 2
AGAAGGCATTCTGCGCCGGCGGTGACATCCGCT
>2010921|no matches|length 51|copies 1
AGAAGGCCCCCAATCCGGCTGGCATGGTCCAGGGCGCCATGTTGGTGATGG
>2010921|no matches|length 44|copies 1
AGAAGGCGTAGATGCCGGCACCGGTGGAGCCCCTGCCAGGATCA
>2010921|no matches|length 39|copies 1
AGAAGGCGTAGATGCCGGCGTTGTTGACCAGGACTCGCC
>2010921|no matches|length 51|copies 1
AGAAGGGACGGGTGGCGGAGCCTGGCTTGAGGGCGGTCGACGCCGGGCCAG
>2010921|no matches|length 41|copies 1
AGAAGGGACTGACCTTCCCGACCCACAACGATGAGCGAGCA
>2010921|no matches|length 33|copies 1
AGAAGGGGCATAAGCCGGCAGAGCGCCGTTGCT
>2010921|no matches|length 32|copies 8
AGAAGGGGCATAAGCCGGCGAGCGCCGTTGCT
>2010921|no matches|length 39|copies 1
AGAAGGGGCATAAGCCGGCGAGCGCCGTTGCTCTGCCAG
>2010921|no matches|length 33|copies 1
AGAAGGGGGCATAAGCCGGCGAGCGCCGTTGCT
>2010921|no matches|length 33|copies 2
AGAAGGTATTCCATGCCGGCTCCCAGCTGGCGG
>2010921|no matches|length 45|copies 1
AGAAGGTGCAGGTGACCGGCCGAATGGTAGGCGCTGCCAGGATCA
>2010921|no matches|length 32|copies 7
AGAAGGTGCAGGTGCCGGCCGAATGGTAGGCG
>2010921|no matches|length 33|copies 1
AGAAGGTGCAGGTGCCGGCCGAATGGTAGGCGC
>2010921|no matches|length 45|copies 1
AGAAGGTGCAGGTGCCGGCCGAATGGTAGGCGCCATCCCCTACCA
>2010921|no matches|length 49|copies 1
AGAAGGTGGCGGTGCGACTGGGTTTGCGGGTCGGGGCGCCCACCTTCCA
>2010921|no matches|length 32|copies 21
AGAAGTACCGGCTGCCGGCGGTGGGCACACAG
>2010921|no matches|length 13|copies 1
AGAATCGAGTGAA
>2010921|no matches|length 33|copies 1
AGAATGGCCGGATTGCCGGCAGATCCATCTTTG
>2010921|no matches|length 33|copies 4
AGAATGGCGAGCTGGCCGGCCCGCGCTTCGCCG
>2010921|no matches|length 23|copies 1
AGAATTGAAGCGGGAACGAACCG
>2010921|no matches|length 34|copies 1
AGACAAGCTGCGGGCCGGCATATTGCGGGGCCCT
>2010921|no matches|length 14|copies 1
AGACACAGAGAAGC
>2010921|no matches|length 52|copies 1
AGACACAGATATGACCAGGGTGGTGGACCAGCCACGGGGATCCCGTTCCAGA
>2010921|no matches|length 33|copies 1
AGACACTGCGCCTCGAGCTGCACGACCCCGGAC
>2010921|no matches|length 32|copies 1
AGACACTGCGCCTCGAGCTGCAGACCCCGGAC
>2010921|no matches|length 31|copies 1
AGACAGACCCTGGCCGGCTATGACCACATGC
>2010921|no matches|length 42|copies 1
AGACAGCCAACATGGGCGACGGGCGCAACCCGGATGTGGGGC
>2010921|no matches|length 53|copies 1
AGACAGCCTGGGCTGTCTTTTTTCATTGTGGGCAGGGGATCAGTAGAAGATCC
>2010921|no matches|length 33|copies 1
AGACAGCTCTGTGGCCCGGCACCATGCTGTCGA
>2010921|no matches|length 34|copies 1
AGACAGCTCTGTGGCCGGCACCATGCTGTCGAAG
>2010921|no matches|length 37|copies 1
AGACAGCTCTGTGGCCGGCACCATGCTGTCGACTGCC
>2010921|no matches|length 51|copies 1
AGACCAACCCCCTGGTGGCCATCGACAGCATAGGGGAGGGCTCTTTCACCC
>2010921|no matches|length 48|copies 1
AGACCAACGAGGTGGCGGACGCCCACGCCTTCGGGGTGAGCCAGCTGC
>2010921|no matches|length 42|copies 1
AGACCAAGCGACTGCTGGCCGCCATCGAACACCAGCCCGGCC
>2010921|no matches|length 43|copies 1
AGACCAAGGCGACCTGGATGGCCCGTAGCGATCACCTCCTCCT
>2010921|no matches|length 33|copies 1
AGACCAGAAGGCCGCCGGCACTAGCCCTAAGCT
>2010921|no matches|length 45|copies 1
AGACCAGAAGGCCGCCGGCACTAGCCCTAAGCTCTGCCAGGATCA
>2010921|no matches|length 62|copies 1
AGACCAGCAGAAAACCGGCGCCCCCGTTTTCCCCGGTCAGATAGGGAAATTTCCAGATGTTG
>2010921|no matches|length 38|copies 1
AGACCAGCTGGGACGACACCATGGCCGAGAGCATGGTC
>2010921|no matches|length 32|copies 1
AGACCAGTATCAATATGGCCCCATCCCTTGGC
>2010921|no matches|length 32|copies 1
AGACCATAGTGGCGGCCGGCTGTGAGCGTATC
>2010921|no matches|length 39|copies 1
AGACCATATTCAGGTGCTCGCCACCAAGTCCAAGCTGGC
>2010921|no matches|length 26|copies 1
AGACCATGGTGCATCAGCTCACTCTG
>2010921|no matches|length 46|copies 1
AGACCCCGCATCCAGGTGGCGGTGGACTTGGACAAGAGCGGCGCCA
>2010921|no matches|length 44|copies 1
AGACCCGCAAACGGGCGGCCGCCGAGGCCGAGCTCATAGTGCAG
>2010921|no matches|length 34|copies 1
AGACCCTGGTGCCGCCCGGCCCATCACCATGAGC
>2010921|no matches|length 39|copies 1
AGACCCTGGTGCCGCCGGCCATCACCATGAGCCTGCCAG
>2010921|no matches|length 40|copies 2
AGACCCTGGTGCCGCCGGCCATCACCATGAGCCTGCCAGG
>2010921|no matches|length 40|copies 1
AGACCGACGACGACGCCCGGCAACGACGATGATGCTGCCA
>2010921|no matches|length 40|copies 1
AGACCGAGGTCATGGCCGGCGCGCTGATGAAGCCTGCCAG
>2010921|no matches|length 56|copies 1
AGACCGAGTGCCTGTTCTGGGCCAGCGAAGGGAAGACATCGGGGGAGATCGCCTGC
>2010921|no matches|length 47|copies 1
AGACCGCCGTCCCGTGGCACCTGGGTCAGCTCGGCCCCGGAGTCCGC
>2010921|no matches|length 62|copies 1
AGACCGGCCACCACCCCCACCAGGCGCTCAGCAGGGTCGGCGTCACCGCGGCCAGCACGGCC
>2010921|no matches|length 58|copies 1
AGACCGGCGATCATGGTGGAGGTGATCACCCAGAACGGAGCCAAACCCGACGCCGGGA
>2010921|no matches|length 54|copies 1
AGACCGGTTACTTCAGCGGCGGCGCCACCCTGGGAGCCGCCCTGATGGGACTCC
>2010921|no matches|length 43|copies 1
AGACCGTCAGGGCCCCGGCGCGGCACACCACCAGATCGGCCCA
>2010921|no matches|length 32|copies 4
AGACCGTGATGCTGCCGGCCCTGGCCGTTTCC
>2010921|no matches|length 55|copies 1
AGACCGTGATGCTGCCGGCCCTGGCCGTTTCCCTGCCAGGATCTTTTTTTGATCC
>2010921|no matches|length 48|copies 1
AGACCGTTGATCAGCACCGGAAGCGGCACTCAGCATGGAGCCTGAGCC
>2010921|no matches|length 33|copies 1
AGACCTGTTCCTCGCCGGCGGAGAACCGGGGTG
>2010921|no matches|length 27|copies 1
AGACGAAACGGGAGGGGCCCGGCTGGA
>2010921|no matches|length 26|copies 1
AGACGAAAGCCGCGCCGGCGCACAGG
>2010921|no matches|length 27|copies 1
AGACGAAAGCCGGCGCCGGCGCACAGG
>2010921|no matches|length 33|copies 1
AGACGAACGGAGGGCCGGCTGATGGGGCACGGG
>2010921|no matches|length 32|copies 1
AGACGAAGCCGGCGCCGGCGCACAGGCGCACC
>2010921|no matches|length 45|copies 1
AGACGAAGCCGGCGCCGGCGCACAGGCGCACCCTCGCCAGGATCA
>2010921|no matches|length 44|copies 1
AGACGAAGCCGGCGCCGGCGCACAGGCGCACCCTGCCAGGATCA
>2010921|no matches|length 32|copies 1
AGACGAATCCGCGCCGGCGCACAGGCGCACCT
>2010921|no matches|length 32|copies 1
AGACGACGATACCTACGGCGGGCTCGATGCCG
>2010921|no matches|length 43|copies 1
AGACGACGATACCTACGGCGGGCTCGATGCCGTCAGCCTGCTC
>2010921|no matches|length 31|copies 1
AGACGACGGTTGCGCCGGCGGGGCTGTAAAA
>2010921|no matches|length 32|copies 15
AGACGACGGTTGCGCCGGCGGGGCTTGTAAAA
>2010921|no matches|length 33|copies 1
AGACGACGGTTGCGCCGGCGGGGCTTGTAAAAA
>2010921|no matches|length 54|copies 1
AGACGACGGTTGCGCCGGCGGGGCTTGTAAAACTGCCAGGATCAAAAAAAGATC
>2010921|no matches|length 33|copies 2
AGACGACGGTTGCGCCGGCGGGGCTTGTAAAAT
>2010921|no matches|length 34|copies 2
AGACGACGGTTGCGCCGGCGGGGGCTTGTAAAAA
>2010921|no matches|length 34|copies 1
AGACGACGGTTGCTGCCGGGCGGGGCTTGTAAAA
>2010921|no matches|length 43|copies 1
AGACGAGCTCCCACTCCATGGATCGCATCGCCGAACTGGTGGG
>2010921|no matches|length 33|copies 2
AGACGATGCCAAAGGCCGGCAGTATCATGATGT
>2010921|no matches|length 37|copies 1
AGACGCAAACTCTGGCTGGCGGTGTTGCTGCTGGTCG
>2010921|no matches|length 29|copies 1
AGACGCAGCCGTTGCCGGCCAGTACCTGG
>2010921|no matches|length 40|copies 1
AGACGCAGCCGTTGCCGGCCAGTACCTGGCCACGTCGGCC
>2010921|no matches|length 47|copies 1
AGACGCAGCCGTTGCCGGCCAGTACCTGGCCACTGCCAGGATTCTTT
>2010921|no matches|length 41|copies 1
AGACGCCACCAAGCACGGCGGTCGGTACAGTCCACTTGTTG
>2010921|no matches|length 32|copies 10
AGACGCGGCTCGCGCCGGCAGATTAAGGCATG
>2010921|no matches|length 33|copies 1
AGACGGATCTGCCGCCGGCGAGCGGGTCGCACA
>2010921|no matches|length 33|copies 6
AGACGGATCTGGCCGCCGGCGAGCGGGTCGCAC
>2010921|no matches|length 46|copies 1
AGACGGATCTGGCCGCCGGCGAGCGGGTCGCACCTGCCAGGATCTT
>2010921|no matches|length 35|copies 1
AGACGGCAACGGTCGCTGGCTGGTTGAAGGCCTTG
>2010921|no matches|length 42|copies 1
AGACGGCCGTGCTCAAGGAGCTGGCCGATGGCAAGGTGGACA
>2010921|no matches|length 34|copies 1
AGACGGCGCAAAACGACCGGCTCGCCGCATCCCG
>2010921|no matches|length 54|copies 1
AGACGGCGCCGGACCAGGGGCAGGCCACCTGGCTCACCATGCTTTCCGGCGAGG
>2010921|no matches|length 43|copies 1
AGACGGCGGACGCCCCTGATAGAGCGCACCGACAAGCTGCTCT
>2010921|no matches|length 34|copies 1
AGACGGGGGAAGAAGCCGGCAAACACCGCCACCA
>2010921|no matches|length 33|copies 1
AGACGGGTGAAGAGGCCGGCCGCCTTCAGGTGG
>2010921|no matches|length 44|copies 1
AGACGGGTGCGCGCATTCACCTGACCGAAGATGTGAAAGAGGGT
>2010921|no matches|length 34|copies 1
AGACGGTGCACTATGCCGGCACGGGGTACCTCGG
>2010921|no matches|length 34|copies 1
AGACGGTGCAGGTGGACCGGCAACTACAGGGTGG
>2010921|no matches|length 30|copies 1
AGACGGTGCAGGTGGCCGGCACTACAGGTG
>2010921|no matches|length 33|copies 3
AGACGGTGGGGATGCCGGCGCTGATCATTGTGG
>2010921|no matches|length 34|copies 1
AGACGGTGGGGGATGCCGGCGCTGATCATTGTGG
>2010921|no matches|length 45|copies 1
AGACGGTGGGGGATGCCGGCGCTGATCATTGTGGTGGTCTGGTTG
>2010921|no matches|length 48|copies 1
AGACGGTTCGGGAAGTTGCGGGTGGAGGTGGAGACCACAGAAGCCCCT
>2010921|no matches|length 32|copies 3
AGACGTGCACCGCGCCGGCGGCGTGGTGGCGA
>2010921|no matches|length 36|copies 1
AGACGTGCTCTTTGCCGCCGGCATAGGCGAGGATCA
>2010921|no matches|length 32|copies 1
AGACGTGCTCTTTGCCGGCAGCATAGGCCGTA
>2010921|no matches|length 48|copies 1
AGACTAAAGGAGAGCTGGCGCCAGAGGGCCCTGGTGCTGGAGGAGCTG
>2010921|no matches|length 37|copies 1
AGACTCAGGAAGCCAGGTGCGGCATGCCGGGCACGCT
>2010921|no matches|length 26|copies 1
AGACTCATGCCGGCGGCAAGGCTTCA
>2010921|no matches|length 31|copies 1
AGACTCCAGCCCAGCCGGCCATGATGCCAGC
>2010921|no matches|length 37|copies 1
AGACTCGAAGCAACGTTCCGGCCCAGGCGCCGCGGCG
>2010921|no matches|length 43|copies 1
AGACTGACATGGCCCCCTGGCCAGGCCCTCGAACAGCCAGGAG
>2010921|no matches|length 15|copies 1
AGACTGCAGTGCAGC
>2010921|no matches|length 24|copies 1
AGACTGCAGTGCAGCCGGCCACGG
>2010921|no matches|length 32|copies 12
AGACTGCAGTGCAGCCGGCCACGGCTGAGCGG
>2010921|no matches|length 44|copies 1
AGACTGCAGTGCAGCCGGCCACGGCTGAGCGGCTGCCAGGATCA
>2010921|no matches|length 60|copies 1
AGACTGGCTTGCCAGAACAGACCAATAAACGAAATTTCAGCGTGCACTTAACAGCACTCC
>2010921|no matches|length 45|copies 1
AGAGAGCAGGCCCGGCACGCCGATGAGGGAGTCCGGGGTTGAAGG
>2010921|no matches|length 44|copies 1
AGAGAGCAGGCCCGGCACGCCGATGAGGGAGTCCGGGTTGAAGG
>2010921|no matches|length 51|copies 2
AGAGAGCTCGTGGATGGCGCGGGCCACCACCTCCTTGCCGGTCCCGGATTC
>2010921|no matches|length 33|copies 1
AGAGAGGCGGCATCGCCGGCCGGGTCATTGATG
>2010921|no matches|length 26|copies 1
AGAGATACTCACGCCGGCGAGCACCG
>2010921|no matches|length 32|copies 9
AGAGATACTCGACGCCGGCGAGCACCGCTTTA
>2010921|no matches|length 39|copies 1
AGAGATACTCGACGCCGGCGAGCACCGCTTTACTGCCAG
>2010921|no matches|length 38|copies 1
AGAGATACTCGACGCCGGCGAGCACCGCTTTAGATCTT
>2010921|no matches|length 31|copies 1
AGAGATAGTTGCCGCCGCCTTGGCACCGGTA
>2010921|no matches|length 33|copies 1
AGAGATAGTTGCCGCCGGCCTTGGCACCGGTAG
>2010921|no matches|length 40|copies 1
AGAGATGCCAAGGCCGGCCGTGGTTCCGCCTGGGGGTGCC
>2010921|no matches|length 45|copies 1
AGAGATGGCCAAGGCCGGCGTGTTCCGCCTGGCTGCCAGGATCAA
>2010921|no matches|length 45|copies 1
AGAGATGGCCAAGGCCGGCGTGTTCCGCCTGGCTGCCAGGATCTT
>2010921|no matches|length 36|copies 1
AGAGATGGCCAAGGCCGGTTCGTTGGTTCCGCCTGG
>2010921|no matches|length 32|copies 5
AGAGATTGAGGACGCCGGCCCCGTGGGGCACG
>2010921|no matches|length 42|copies 2
AGAGCAAGATCAACCCCTTCGCCGCCACCAGTCTGCACACCC
>2010921|no matches|length 44|copies 1
AGAGCAAGATCAACCCCTTCGCCGCCCACCAGTCTGCACACCCC
>2010921|no matches|length 38|copies 1
AGAGCACCAGATAGCCCGGGCCCATGGCGCCCGATCAA
>2010921|no matches|length 33|copies 3
AGAGCACCGGCTTGCCGGCCTGATAACGGGCCA
>2010921|no matches|length 33|copies 1
AGAGCAGCAAGGTGCCGGCGCTGATCAGTTTGC
>2010921|no matches|length 33|copies 1
AGAGCAGCAAGGTGCCGGGCGCTGATCAGTTTG
>2010921|no matches|length 27|copies 1
AGAGCAGCACATGGCCGCGATGTTAAC
>2010921|no matches|length 14|copies 1
AGAGCAGCACATTG
>2010921|no matches|length 33|copies 1
AGAGCAGCAGCAGGCCCGGCCACAGCGATGGGC
>2010921|no matches|length 31|copies 2
AGAGCAGCAGCAGGCCGGCCACAGCGATGGG
>2010921|no matches|length 32|copies 1
AGAGCAGCAGCAGGCCGGCCACAGCGATGGGC
>2010921|no matches|length 34|copies 1
AGAGCAGCAGGGCGCCCGGCCAGCAGGGGACTTT
>2010921|no matches|length 32|copies 1
AGAGCAGCAGGGCGCCGGCCAGCAGGGACTTT
>2010921|no matches|length 33|copies 5
AGAGCAGCAGGGCGCCGGCCAGCAGGGACTTTC
>2010921|no matches|length 35|copies 1
AGAGCAGCCAGGACGCCGGCCAGCAGCAGGAACGG
>2010921|no matches|length 32|copies 5
AGAGCAGCCAGGCGCCGGCCAGCAGCAGGAAG
>2010921|no matches|length 39|copies 1
AGAGCAGCCAGGCGCCGGCCAGCAGCAGGAAGCTGCCAG
>2010921|no matches|length 36|copies 1
AGAGCAGCCAGGTTCGCCGGCCAGCAGCAGGAACGG
>2010921|no matches|length 38|copies 1
AGAGCAGCGGCGCCCTGGCCCAGCTGACCCGCTCGGTG
>2010921|no matches|length 42|copies 2
AGAGCAGTCGCAAGGCGGCCGAGCCGCAAGGGGAGTACCATG
>2010921|no matches|length 12|copies 1
AGAGCAGTCTTT
>2010921|no matches|length 31|copies 1
AGAGCCAAGGCCGCCGGCCTGCTCGGCAAGA
>2010921|no matches|length 34|copies 1
AGAGCCACAGCCAGCAGGACATGAGTTACCCGGC
>2010921|no matches|length 39|copies 1
AGAGCCAGCTGCAGGGACGGCCCCCCTGCTGCGTTATGA
>2010921|no matches|length 44|copies 1
AGAGCCAGTGAATGGCGGGCAGGGGATCTAGCTCGCCGTCATTG
>2010921|no matches|length 42|copies 1
AGAGCCCCCAGCATGTTCCACAGGAACATGAAGGTGAGCAGT
>2010921|no matches|length 43|copies 1
AGAGCCCCTCCACGCCGGCATCCAGCCCTATCACTGCCAGGAT
>2010921|no matches|length 44|copies 1
AGAGCCCCTCCACGCCGGCATCCAGCCCTATCCTGCCAGGATCA
>2010921|no matches|length 42|copies 1
AGAGCCCTCCACGCCGCATCCAGCCCTATCACTGCCAGGATC
>2010921|no matches|length 32|copies 1
AGAGCCCTCCACGCCGGCATACCAGCCCTATC
>2010921|no matches|length 31|copies 1
AGAGCCCTCCACGCCGGCATCCAGCCCTATC
>2010921|no matches|length 32|copies 1
AGAGCCCTCCACGCCGGCATCCAGCCCTATCA
>2010921|no matches|length 33|copies 5
AGAGCCGCAGCAGGCCGGCGAGCTCGGGCGCCG
>2010921|no matches|length 51|copies 1
AGAGCCGCCAGACCCAGGCCCAGGTCGAGACCGCCTACAGCCTGGTGGCCG
>2010921|no matches|length 32|copies 1
AGAGCCGGCAATTGCCGGCTCTTTTCCATGGT
>2010921|no matches|length 32|copies 2
AGAGCCGGCTCCAGCCGGCTGCCGGGCAAGGT
>2010921|no matches|length 47|copies 1
AGAGCCGGCTCCAGCCGGCTGCCGGGCAAGGTCGCCGGATGCAGCGC
>2010921|no matches|length 32|copies 1
AGAGCCGGGACAAGCCGGCGGCCTGATCCTGC
>2010921|no matches|length 51|copies 1
AGAGCCGGGACAAGCCGGCGGCCTGATCCTGCCCCACGTCGGTGTGGCCGG
>2010921|no matches|length 33|copies 2
AGAGCCGTGGATTGCCGGCGGAGATCATCGAGA
>2010921|no matches|length 40|copies 1
AGAGCCGTGGATTGCCGGCGGAGATCATCGAGACTGCCAG
>2010921|no matches|length 33|copies 1
AGAGCCTCGGCACCGCCGGCATCTTCTCCACCT
>2010921|no matches|length 33|copies 1
AGAGCCTGCCCCTGCCGGCCGGACGTGCCGGAT
>2010921|no matches|length 32|copies 14
AGAGCCTGCCCCTGCCGGCGGACGTGCCGGAT
>2010921|no matches|length 33|copies 5
AGAGCCTGCCCCTGCCGGCGGACGTGCCGGATT
>2010921|no matches|length 21|copies 1
AGAGCCTGCCCCTGGTCCGGC
>2010921|no matches|length 41|copies 1
AGAGCCTGGGCCATAGTCGCACCATCTCGGTCAACAGCCAG
>2010921|no matches|length 40|copies 1
AGAGCGAGGTCTCCCAGGTGGCCACCGCCATGAACGAGAT
>2010921|no matches|length 33|copies 7
AGAGCGCCTGCAAGCCGGCGGGGGGACTGGCTG
>2010921|no matches|length 32|copies 3
AGAGCGGCGGCATGCCGGCATAACGGGCGGTG
>2010921|no matches|length 45|copies 1
AGAGCGGCGGCATGCCGGCATAACGGGCGGTGCTGCCAGGATCTT
>2010921|no matches|length 33|copies 1
AGAGCGGCGGCATGCCGGCATAACGGGCGGTGG
>2010921|no matches|length 21|copies 1
AGAGCGGTCGGCCTGAGGTCA
>2010921|no matches|length 25|copies 1
AGAGCGTCGCCATCGGTCGCCCCCT
>2010921|no matches|length 44|copies 2
AGAGCGTCGGCCTGAGGTCACCGACATGGGCGATGGCCGCAGCA
>2010921|no matches|length 33|copies 1
AGAGCTCGACTTTGCCGGCGCCGTGGGGGAGAG
>2010921|no matches|length 33|copies 2
AGAGCTCGACTTTGCCGGCGCCGTGGGGGGAGA
>2010921|no matches|length 42|copies 1
AGAGCTCGTACTCCCCGGCACCCTGGGACGAGAAGACCACTT
>2010921|no matches|length 32|copies 1
AGAGCTGCTCTATGCCGGCCACCTTGCTGCTC
>2010921|no matches|length 44|copies 1
AGAGCTGCTCTATGCCGGCCACCTTGCTGCTCCTGCCAGGATCA
>2010921|no matches|length 34|copies 1
AGAGCTGGGCGGCGCCCGGCATAGACCAGCCAGC
>2010921|no matches|length 37|copies 1
AGAGCTGGGCGGCGCCGGCATAGACCAGCAGCCTGCC
>2010921|no matches|length 39|copies 2
AGAGCTGGGCGGCGCCGGCATAGACCAGCAGCCTGCCAG
>2010921|no matches|length 33|copies 1
AGAGCTGGGCGGTCGCCGGCATAGACCAGCAGC
>2010921|no matches|length 49|copies 1
AGAGCTTGTCGAGCTGCTCGGCCTCGCCCCTTGAGGGCGAACTCGGAGC
>2010921|no matches|length 48|copies 1
AGAGGAGAGGAAGTAGGGCAGCTTGACGGTGCCGCTATAAACCTTGGC
>2010921|no matches|length 47|copies 1
AGAGGATACGCAACTCAGGCGGCACCTCGAATACCACGTTCTCTCAC
>2010921|no matches|length 32|copies 1
AGAGGATCATGATGCCGGCGACGGCATCCCCC
>2010921|no matches|length 32|copies 1
AGAGGATCATGATGCCGGCGTCCAGGGTGTCA
>2010921|no matches|length 42|copies 1
AGAGGATGAGTGGCAGCCGCTCCCAGTCGGGCTCCCCCTGCG
>2010921|no matches|length 32|copies 5
AGAGGCAGAACCAGCCGGCGGCGAAGATGAAG
>2010921|no matches|length 33|copies 2
AGAGGCAGAACCAGCCGGCGGCGAAGATGAAGC
>2010921|no matches|length 43|copies 2
AGAGGCAGTCGCAAGGCGGCCGAGCCGCAAGGGGAGTACCATG
>2010921|no matches|length 49|copies 1
AGAGGCAGTCGCAAGGCGGCCGAGCCGCAAGGGGGAGTACCCATGCCCC
>2010921|no matches|length 32|copies 1
AGAGGCCAAGGCCGCCGGCCTGCTGCTGGCAG
>2010921|no matches|length 32|copies 2
AGAGGCCACCGACGCCGGCATTGATCGGCAGG
>2010921|no matches|length 14|copies 1
AGAGGCCGCACCGA
>2010921|no matches|length 37|copies 1
AGAGGCGCCCCTCGCGTACCGGTCACGGATGATCGGT
>2010921|no matches|length 50|copies 1
AGAGGCGCCCCTCGGCGTACCCGGTCACGGATGTCGGGTCCCTCTGCCTG
>2010921|no matches|length 25|copies 1
AGAGGCGCCCCTCGGCGTACCGGTC
>2010921|no matches|length 47|copies 1
AGAGGCGCCCCTCGGCGTACCGGTCACGGATGATCGGGTCCATCTGC
>2010921|no matches|length 55|copies 1
AGAGGCGGCCAGGGCCGGCGAGCAGGGCCGGGCTGCCAGGATCAAAAAAAGATCC
>2010921|no matches|length 34|copies 1
AGAGGCGGCCAGGGCCGGCGAGCAGGGGCCGGGG
>2010921|no matches|length 33|copies 1
AGAGGCGGCCAGGGGCCGGCGAGCAGGGCCGGG
>2010921|no matches|length 35|copies 1
AGAGGCGGCCAGGGGCCGGCGAGCAGGGGCCGGGG
>2010921|no matches|length 29|copies 1
AGAGGCGGCCCGGCCGGCGAGCAGGGCGT
>2010921|no matches|length 54|copies 1
AGAGGCGGCCCGGGCCGGCGAGCAGGGGCGTGCTGCCAGGATCAAAAAAGATCC
>2010921|no matches|length 55|copies 1
AGAGGCGGCCCGGGCCGGCGAGCAGGGGCGTGGCTGCCAGGATCAAAAAAGATCC
>2010921|no matches|length 33|copies 1
AGAGGCGGCCCGGGCCGGCGAGCAGGGGGCGTG
>2010921|no matches|length 25|copies 1
AGAGGCGGCCCGGGCCGGCGCGGGG
>2010921|no matches|length 34|copies 1
AGAGGCGGCCCGGGGCCGGCGAGCAGGGGGCGTG
>2010921|no matches|length 31|copies 1
AGAGGCGGGCAGGCCGGCCAGGGTGCCCAGC
>2010921|no matches|length 45|copies 1
AGAGGCGGGCGAGGCCGGCCAGGGTGCCCAGCACTGCCAGGATCA
>2010921|no matches|length 37|copies 1
AGAGGCGGGGCGAGGCCGGCCCAGGGGTGCCCCAGCA
>2010921|no matches|length 32|copies 10
AGAGGGCCGCCGTGCCGGCGGCGTCCACGTTC
>2010921|no matches|length 44|copies 1
AGAGGGCCGCCGTGCCGGCGGCGTCCACGTTCTGACCCAGCTGA
>2010921|no matches|length 32|copies 5
AGAGGGCGGTATTGCCGGCGGCGGTGCCGGAG
>2010921|no matches|length 33|copies 5
AGAGGGCGGTATTGCCGGCGGCGGTGCCGGAGA
>2010921|no matches|length 46|copies 1
AGAGGGCGGTATTGCCGGCGGCGGTGCCGGAGACTGCCAGGATCTT
>2010921|no matches|length 48|copies 1
AGAGGGCGGTGACGCTGGGCAGCACGGCGTTGCGGGCGCCGTAGTTGA
>2010921|no matches|length 27|copies 1
AGAGGGGAAGAGAGGCCCATCCACCCC
>2010921|no matches|length 33|copies 4
AGAGGGGACACTGGCCGGCAAACCCATCCACCA
>2010921|no matches|length 31|copies 1
AGAGGGGACACTGGCCGGCAACCATCCACCA
>2010921|no matches|length 32|copies 1
AGAGGGGCAAGGCGCCGGCACCAAGGGGCAGC
>2010921|no matches|length 45|copies 1
AGAGGGGCAAGGCGCCGGCACCAAGGGGCAGCCTGCCAGGATCTT
>2010921|no matches|length 34|copies 1
AGAGGGGGACACTGGCCGGCAAACCCATCCACCA
>2010921|no matches|length 43|copies 1
AGAGGGGGACACTGGCCGGCAAACCCATCCACCACTGCCAGGA
>2010921|no matches|length 55|copies 1
AGAGGGGTATCAGGCCGGCTACCAGCAGGGGCCATCGGGCGGGCAGCCGGCCCAG
>2010921|no matches|length 51|copies 1
AGAGGGGTATCAGGCCGGCTACCAGCAGGGGCGCTGCTGCTCGGCGCCGGC
>2010921|no matches|length 43|copies 1
AGAGGGTGATGGAGCCGGCCAGCAGCCCCATGCTCCAGGATCA
>2010921|no matches|length 46|copies 1
AGAGGGTGATGGAGCCGGCCAGCAGCCCCATGTCTGCCAGGATCAA
>2010921|no matches|length 33|copies 1
AGAGGTGCTCGAATGCCGGCAACTGGCTGGTCG
>2010921|no matches|length 33|copies 1
AGAGGTGCTCGATGCCCGGCAACTGGCTGGTCG
>2010921|no matches|length 32|copies 6
AGAGGTGCTCGATGCCGGCAACTGGCTGGTCG
>2010921|no matches|length 29|copies 1
AGAGGTGCTGGCCGGCACCGGCGATGATG
>2010921|no matches|length 33|copies 1
AGAGGTGGTTGGCGCCCGGCAAAGCCGATCACC
>2010921|no matches|length 32|copies 2
AGAGGTGGTTGGCGCCGGCAAAGCCGATCACC
>2010921|no matches|length 44|copies 1
AGAGGTGGTTGGCGCCGGCAAAGCCGATCACCCTGCCAGGATCA
>2010921|no matches|length 46|copies 1
AGAGGTGGTTGGCGCCGGCAAAGCCGATCACCCTGCCAGGATCAAA
>2010921|no matches|length 37|copies 1
AGAGTATCAGGACGCCGGCTTCGAGCTGGGCTCCAGC
>2010921|no matches|length 45|copies 1
AGAGTATCAGGACGCCGGCTTCGAGCTGGGCTCTGCCAGGATCAA
>2010921|no matches|length 32|copies 1
AGAGTCAAAGGCGCCGTCCAGCCCCTAGCTTG
>2010921|no matches|length 36|copies 1
AGAGTCGGCAGACCTTCGATCTCGAGGATGCGGCCG
>2010921|no matches|length 49|copies 1
AGAGTGAAGGAACGCAGGCGGGGGCCGGATGGCTGGATACGGGTACTCC
>2010921|no matches|length 44|copies 1
AGAGTGACCAGCTACCTCGACGAGGCCTATTTCAGAGCCACTTC
>2010921|no matches|length 32|copies 1
AGAGTGTAATCTAGCCGGCGCATCAGGATGTT
>2010921|no matches|length 32|copies 5
AGAGTGTGTCTCAGCCGGCCAGCGATCCCCTG
>2010921|no matches|length 33|copies 1
AGAGTGTGTCTCAGCCGGCCAGCGATCCCCTGG
>2010921|no matches|length 32|copies 1
AGATACATCCGCCGCCGGCCCGCCGCCAGCGC
>2010921|no matches|length 32|copies 1
AGATACCCTGGTGAGCCGCTGCGCCGCAAGCT
>2010921|no matches|length 42|copies 1
AGATACTGGCCGAGGAGCAGCGCTGGCTGCGGGACTGCGCCC
>2010921|no matches|length 38|copies 1
AGATAGACCTGAAACCCCTTGCTGGCGGCGTGATCCGC
>2010921|no matches|length 33|copies 1
AGATAGCAGGCGACGCCGGCTATCTTGGGGTCG
>2010921|no matches|length 33|copies 1
AGATAGCGGAGCGGGCCGGCCGCCTCTACGAGA
>2010921|no matches|length 48|copies 1
AGATAGCGGAGCGGGCCGGCCGCCTCTACGAGACTGCCAGGATCAAAA
>2010921|no matches|length 41|copies 1
AGATAGCGGGTATGGGGCCCAGCTCACAGATTTCATTGCTG
>2010921|no matches|length 42|copies 1
AGATAGCGGGTATGGGGCCCCAGCTCACAGATTTCATTGCTG
>2010921|no matches|length 33|copies 1
AGATAGGCGCAGAGGCCGGCCAGCAGCACGAAG
>2010921|no matches|length 34|copies 1
AGATAGTATTCGATGCCGGCGGGCCAGCGCCCCC
>2010921|no matches|length 15|copies 1
AGATAGTCGTCGGCG
>2010921|no matches|length 34|copies 7
AGATAGTCGTCGGCGCCGGCCTCCAGACCCTCCA
>2010921|no matches|length 35|copies 1
AGATAGTGCTCGAGCCGGCTCTGCATCGTGCAGCG
>2010921|no matches|length 33|copies 1
AGATAGTGCTCGAGCCGGCTCTGCATTCTGCAC
>2010921|no matches|length 35|copies 1
AGATAGTGGGGTCTGGCCGGCCTGCTCGGCTCGGG
>2010921|no matches|length 33|copies 5
AGATAGTGGGTCTGGCCGGCCTGCTCGGCTCGG
>2010921|no matches|length 31|copies 6
AGATATAGCGATGCCGGCGGCCAATCCGTCG
>2010921|no matches|length 33|copies 1
AGATATAGGCGTTGCCGGCGGCCAATCCGTCCG
>2010921|no matches|length 32|copies 4
AGATATCGTCCGGGCCGGCCAGATAGGAGCCG
>2010921|no matches|length 45|copies 1
AGATATCGTCCGGGCCGGCCAGATAGGAGCCTGCATGCCGGATAC
>2010921|no matches|length 34|copies 1
AGATCAAAGGTCGCCGCCGGCGCCAAGGTCTCTA
>2010921|no matches|length 33|copies 4
AGATCAACACCATCGCCGGCAACCGCCAGTGGG
>2010921|no matches|length 35|copies 1
AGATCAAGGTCGCCGCCCGGCGCCCAAGGTCTCTA
>2010921|no matches|length 33|copies 9
AGATCAAGGTCGCCGCCGGCGCCAAGGTCTCTA
>2010921|no matches|length 39|copies 1
AGATCAAGGTCGCCGCCGGCGCCAAGGTCTCTACTGCCA
>2010921|no matches|length 40|copies 1
AGATCAAGGTCGCCGCCGGCGCCAAGGTCTCTACTGCCAG
>2010921|no matches|length 32|copies 1
AGATCAATCTGGCGCCGGCCTGAACTACCTGC
>2010921|no matches|length 39|copies 1
AGATCAATCTGGCGCCGGCCTGAACTACCTGCCTGCCAG
>2010921|no matches|length 33|copies 1
AGATCACCAGATTGCCCGGCCTCCACATCGCTG
>2010921|no matches|length 32|copies 1
AGATCACCAGATTGCCGGCCTCCACATCGCTG
>2010921|no matches|length 34|copies 1
AGATCACCCATGCCGCCGGCATAGCGGCCGCCCT
>2010921|no matches|length 33|copies 3
AGATCACCCATGCCGCCGGCATAGCGGCCGCCT
>2010921|no matches|length 24|copies 1
AGATCAGCGGGTTCGGCATGCTCG
>2010921|no matches|length 31|copies 1
AGATCAGGAAGCGCCGGCTTCGGCACAGGCA
>2010921|no matches|length 36|copies 1
AGATCAGGCTCTTGCCGCCGCGGGCGCTCTGCTCCA
>2010921|no matches|length 46|copies 1
AGATCATCTCCTTCGCCGGCGGTCTGCCCAATCCTCGCCAGGATCA
>2010921|no matches|length 32|copies 5
AGATCATTGGGACGCCGGCTCCTGCTTGTCCG
>2010921|no matches|length 45|copies 2
AGATCCACCCCCAGCACCTGTTCGACCAGGTTGCCTTCCTTGTCC
>2010921|no matches|length 36|copies 1
AGATCCACCGTCTTGATGTCGGAGACGTTGCCGAAG
>2010921|no matches|length 44|copies 1
AGATCCAGCGGCACGCCGGCCCGGCTCGCCCAGCGCTGCCCAGG
>2010921|no matches|length 32|copies 1
AGATCCAGCGTTCGCCGGCGATCTGCTGAGCC
>2010921|no matches|length 40|copies 1
AGATCCAGGTCGAAGGCTGCGCCGCCTGCGGGAGATACTG
>2010921|no matches|length 32|copies 3
AGATCCATCCGCCGCCGGCCCGCCGCCAGCGC
>2010921|no matches|length 31|copies 1
AGATCCCTCGCCGCCGGCGCTGCATCCGGCG
>2010921|no matches|length 32|copies 2
AGATCCCTTTCATCGCCGGCGCTGGCGGGGGA
>2010921|no matches|length 45|copies 1
AGATCCGACACCAGCAGTTCGGGCTTGAGATCGTAGAGATCGCGA
>2010921|no matches|length 38|copies 1
AGATCCGCCTTGAGCGCGTCGGTCAGCTCCCCTTCCAG
>2010921|no matches|length 33|copies 3
AGATCCGCGGGGGGGCCGGCGACGACATCATCA
>2010921|no matches|length 39|copies 1
AGATCCGCGGGGGGGCCGGCGACGACATCATCACGGACG
>2010921|no matches|length 34|copies 5
AGATCCGCGGGGGGGGCCGGCGACGACATCATCA
>2010921|no matches|length 35|copies 1
AGATCCGCGGGGGGGGGCCGGCGACGACATCATCA
>2010921|no matches|length 43|copies 1
AGATCCTCGAGCGTTCCGCCTCTCGTCCAGCCGCCTCGATCGC
>2010921|no matches|length 34|copies 3
AGATCCTGACCCACGCCGGCTGTGATTTTGACTA
>2010921|no matches|length 39|copies 1
AGATCCTGCTGGCCGCTTGGGGCGCAAAGGCAAGCGCGT
>2010921|no matches|length 31|copies 1
AGATCCTTTCATCGCCGGCGCTGGCGGGGGA
>2010921|no matches|length 47|copies 1
AGATCGAAACAGTTTGGCGGTTTTCGAAGCGATCGACGCCGATACCT
>2010921|no matches|length 33|copies 2
AGATCGAAGGCAACGCCGGCCAGGCGCCGCGGC
>2010921|no matches|length 34|copies 1
AGATCGAAGGCAACGCCGGCCAGGCGCCGCGGCG
>2010921|no matches|length 37|copies 1
AGATCGACGTGACCCTGGGCCAGAGCCTGCCCCGCGG
>2010921|no matches|length 32|copies 1
AGATCGAGGTCATCGGCCGCGCCAGCTGGCCT
>2010921|no matches|length 31|copies 1
AGATCGCGGGGGGCCGGCGACGACATCATCA
>2010921|no matches|length 45|copies 1
AGATCGGCAAAGCCGAGCCCGCATCGCCAGCGCCCTCGGGCTGCC
>2010921|no matches|length 35|copies 1
AGATCGTCGTGCAAGCCGGCCCGGGTCCTCGTCCA
>2010921|no matches|length 34|copies 9
AGATCGTCGTGCAAGCCGGCCCGGGTCTCGTCCA
>2010921|no matches|length 33|copies 1
AGATCGTTGGTCACGCCGGCGATCAGGTTGACC
>2010921|no matches|length 34|copies 1
AGATCTACGGCGTGCCGGGTCAAGGGCCGCGAAA
>2010921|no matches|length 46|copies 1
AGATCTCCAAGAGCGCCGGCAGGGAGGCGGGCAGACATGCCGTAGT
>2010921|no matches|length 43|copies 1
AGATCTCCACCCCTCTATGTGGGATCTGGGTGGACTACCCCCG
>2010921|no matches|length 40|copies 1
AGATCTCCACCCTCTATGTGGATCTGGTGGACTACCCCGC
>2010921|no matches|length 41|copies 1
AGATCTCCACCCTCTATGTGGATCTGGTGGACTACCCCGCG
>2010921|no matches|length 34|copies 1
AGATCTCCCTGCTGCCGGCCCAGGATACTGGCCG
>2010921|no matches|length 33|copies 4
AGATCTCCCTGCTGCCGGCCCAGGATCTGGCCG
>2010921|no matches|length 43|copies 1
AGATCTCCCTGCTGCCGGCCCAGGATCTGGCCTATGGGCACGC
>2010921|no matches|length 34|copies 1
AGATCTCCCTGCTGCCGGCCCCAGGATCTGGCCG
>2010921|no matches|length 32|copies 1
AGATCTCCCTGCTGCCGGCCTCTATTACCACA
>2010921|no matches|length 14|copies 1
AGATCTGACTCGCG
>2010921|no matches|length 28|copies 1
AGATCTGCTGCGCGCCGGCATCGACTAC
>2010921|no matches|length 27|copies 1
AGATCTGCTGTCCGCGCCGGACATCGA
>2010921|no matches|length 33|copies 1
AGATCTGGATCCGTGCCGGCCAGGATGCCAACG
>2010921|no matches|length 35|copies 1
AGATCTGTGCCCTGCCCGTAGCGCGCCACGCTCTC
>2010921|no matches|length 33|copies 3
AGATCTTCTACGGTGCCGGCATCTCCAAAGAGG
>2010921|no matches|length 39|copies 1
AGATCTTCTACGGTGCCGGCATCTCCAAAGAGGCAGGGT
>2010921|no matches|length 33|copies 3
AGATCTTGAGCCCGCCGGCGGTAGAGCCGGAGC
>2010921|no matches|length 33|copies 1
AGATCTTGAGCCCGCCGGCGGTAGAGGCCGGAG
>2010921|no matches|length 41|copies 1
AGATGAAGAGGCCACGGGCGCGGCGGTAGATGTTGGAGAAC
>2010921|no matches|length 31|copies 1
AGATGAAGATGAGCCGGCGAAGCAGATGAGG
>2010921|no matches|length 32|copies 2
AGATGAAGATGAGGCCGGCGAAGCAGATGAGG
>2010921|no matches|length 34|copies 1
AGATGACGGTATCCGCCTGGCGACCGGTTCACGT
>2010921|no matches|length 33|copies 1
AGATGACGGTGCCGGCCGGCCCGGCCTGGGTGG
>2010921|no matches|length 32|copies 1
AGATGAGCTGGCGCCGGCGCTGCCGCTCATCT
>2010921|no matches|length 33|copies 4
AGATGAGGTAGTCGGCCGGCGCCACCAGTCGCT
>2010921|no matches|length 39|copies 1
AGATGAGGTCACGGCCGGCGCCCAGCTGGGCTCTGCCAA
>2010921|no matches|length 38|copies 1
AGATGAGGTCACGGCCGGCGCCCAGCTGGGCTTCTGCC
>2010921|no matches|length 32|copies 1
AGATGAGGTCACGGCCGGCGCCCAGCTTGGCT
>2010921|no matches|length 30|copies 1
AGATGAGTCACGGCCGGCGCCAGCTGGGCT
>2010921|no matches|length 33|copies 2
AGATGATCGCCACCGCCGGCATTCCCGTGGTGG
>2010921|no matches|length 40|copies 2
AGATGATCGCCACCGCCGGCATTCCCGTGGTGGCTGCCAG
>2010921|no matches|length 26|copies 1
AGATGATGATGCAGCCGGCACACTGC
>2010921|no matches|length 33|copies 3
AGATGATGATGCAGCCGGCACAGGTTCAACAAG
>2010921|no matches|length 19|copies 1
AGATGATGCCAAGCCGGCC
>2010921|no matches|length 31|copies 1
AGATGATGCCAAGCCGGCCGCCGTCATGGCG
>2010921|no matches|length 32|copies 8
AGATGATGCCAAGGCCGGCCGCCGTCATGGCG
>2010921|no matches|length 19|copies 1
AGATGATGCCAATGCCGGC
>2010921|no matches|length 34|copies 1
AGATGCAAAAGAGTGCCGGCGGTGATCCTCTCCG
>2010921|no matches|length 34|copies 1
AGATGCAAAAGAGTGCCGGGCGAGTTCTCCGAAA
>2010921|no matches|length 43|copies 1
AGATGCACCACGGGCTGGCCCTGGGTCAGCTCGCCGAGGTTGC
>2010921|no matches|length 42|copies 1
AGATGCATCAATGGCCCACCCTGCTGCACGCGCCGACCGAGC
>2010921|no matches|length 36|copies 1
AGATGCCGACTGCCGTCAGCTCCGCCATGCTCACCA
>2010921|no matches|length 53|copies 1
AGATGGAAGACGCCCCTGGACGCCATCGGTACCGCCCCGTTCCCAGTTCGGTG
>2010921|no matches|length 40|copies 1
AGATGGAGATCGAGCTGGCGCGGCTTGCCGACGAGCTCAA
>2010921|no matches|length 39|copies 1
AGATGGCAGCTGGCGCCGGCGCTGCCGCTCATCTCTGCC
>2010921|no matches|length 34|copies 1
AGATGGCCCCACAGGCCGGCGGCGGTGTCGGGGA
>2010921|no matches|length 43|copies 1
AGATGGCCCGCGCCCCAGGCATCGGCCGCCAGTTGGCAGGCGA
>2010921|no matches|length 32|copies 3
AGATGGCGCAGCCGCCGGCGTCATGGGCTCGT
>2010921|no matches|length 39|copies 1
AGATGGCGCAGCCGCCGGCGTCATGGGCTCGTCTGCCAG
>2010921|no matches|length 39|copies 1
AGATGGCGCAGCCGCCGGCGTCATGGGCTCGTTTTTGAT
>2010921|no matches|length 41|copies 1
AGATGGCGGTTGCCGCCGGCCAGAGCGTCTGCTCTGCCAGG
>2010921|no matches|length 33|copies 1
AGATGGCGTAGAGCGCCGGCGCCTGGGAGCCTG
>2010921|no matches|length 46|copies 1
AGATGGCGTAGAGCGCCGGCGCCTGGGAGCCTGCTGCCAGGATCAA
>2010921|no matches|length 42|copies 1
AGATGGCTGTTCGCCTGACCATCCACCGGCGGCGCCGTGATG
>2010921|no matches|length 33|copies 3
AGATGGGACACGGGGCCGGCATCGCCTGCATCA
>2010921|no matches|length 34|copies 2
AGATGGGACACGGGGGCCGGCATCGCCTGCATCA
>2010921|no matches|length 59|copies 1
AGATGGGCAATTTTCTCGCCACCAGCTGGCCACCCCGGGTGGATCAGGACTTTCTCGCC
>2010921|no matches|length 20|copies 1
AGATGGGCGGTCTGGCCGGC
>2010921|no matches|length 34|copies 1
AGATGGGCGGTCTGGCCGGCCAGCTCGCTCACCC
>2010921|no matches|length 45|copies 1
AGATGGGCGGTCTGGCCGGCCAGCTCGCTCACCCTCCAGGATCAA
>2010921|no matches|length 46|copies 1
AGATGGGCGGTCTGGCCGGCCAGCTCGCTCACCCTGCCAGGATCAA
>2010921|no matches|length 45|copies 1
AGATGGGGCCGACGCCGGCGATGTTGAGCAGTCTGCCAGGATCAA
>2010921|no matches|length 45|copies 1
AGATGGGGCCGACGCCGGCGATGTTGAGCAGTCTGCCCAGGATCA
>2010921|no matches|length 45|copies 1
AGATGGGGCCGACGCCGGCGATGTTGAGCAGTCTGCCCAGGATCT
>2010921|no matches|length 37|copies 1
AGATGGGGGGCCCACGCCCGGGCGATGTTTGAGCAGT
>2010921|no matches|length 42|copies 1
AGATGGGTGGTCATGGGCACTATCAGCCCGGACTCTTCCGCC
>2010921|no matches|length 49|copies 1
AGATGGTAGGGGCCGAGATTGGTCTGACCCGGGGAGCGGGTGCGCCAGA
>2010921|no matches|length 33|copies 1
AGATGGTCAGACCGGCCGGCTCGGCGCTGGCGT
>2010921|no matches|length 35|copies 1
AGATGGTCAGACCGGCCGGCTCGGCGCTGGCGTAG
>2010921|no matches|length 45|copies 1
AGATGGTCAGACCGGCCGGCTCGGCGCTGGCGTCTGCCAGGATCA
>2010921|no matches|length 48|copies 1
AGATGGTGACCGAGGTGGTGGTGTGCAAGAACGGCAAGGAGGCGGTCA
>2010921|no matches|length 36|copies 1
AGATGGTGCGTGAGGCGGTGGATATTTACAACCTGG
>2010921|no matches|length 51|copies 1
AGATGTAGGGGCCGAAGATTGGTCTTGACCCGGGAGTGGGTGCGCCAGATC
>2010921|no matches|length 46|copies 8
AGATGTAGGGGCCGAGATTGGTCTGACCCGGGAGCGGGTGCGCCAG
>2010921|no matches|length 51|copies 1
AGATGTAGGGGCCGAGATTGGTCTGACCCGGGAGCGGGTGCGCCAGATCCA
>2010921|no matches|length 48|copies 1
AGATGTAGGGGGCCGAGATTGGTCTGACCCGGGGAGCGGGTGCGCCAG
>2010921|no matches|length 32|copies 1
AGATGTCCGGTTTGCCGGCCTCTTTCACGCTG
>2010921|no matches|length 38|copies 1
AGATGTCCGGTTTGCCGGCCTCTTTCACGCTGCTGCCA
>2010921|no matches|length 33|copies 8
AGATGTCGCTAGTGGCCGGCTACCAGCCCTGGG
>2010921|no matches|length 32|copies 1
AGATGTCGCTAGTGGCCGGCTACCAGCCTGGG
>2010921|no matches|length 49|copies 1
AGATTCTCGGAACGCTTGTCCTTGATGAGGGCCTGGTTGAGGTTGGCCT
>2010921|no matches|length 54|copies 3
AGATTCTCGGAACGCTTGTCCTTGATGAGGGCCTGGTTGAGGTTGGCCTCACCG
>2010921|no matches|length 51|copies 1
AGATTCTCGGAACGCTTGTCCTTGATGAGGGCCTGGTTGGAGGTTGGCCCT
>2010921|no matches|length 41|copies 1
AGATTGAACAAGATTTGCTTGAGCCTGAGTACATCCCCGTT
>2010921|no matches|length 30|copies 1
AGATTGAAGAGGGCCAGGCCCCCAGAGCCA
>2010921|no matches|length 35|copies 1
AGATTGAAGCCCTGGCCGGCGATGGGGGTGCAGCA
>2010921|no matches|length 45|copies 6
AGATTGAAGCGGGAACGACCGGAGCGGATGATGAGGCGATCCCCT
>2010921|no matches|length 26|copies 1
AGATTGAGCTCGACGAGGCCTGGTAC
>2010921|no matches|length 36|copies 5
AGATTGAGCTCGACGAGGCCTGGTACGACACCGCGC
>2010921|no matches|length 37|copies 1
AGATTGAGCTCGACGAGGCCTGGTACGACACCGCGCA
>2010921|no matches|length 34|copies 1
AGATTGAGCTGCACGCCGGCGACACCCTGCTGCC
>2010921|no matches|length 44|copies 3
AGCAACGCAGGCGCCCTCTACGAATGCAAAGAATTCCCTTATTC
>2010921|no matches|length 45|copies 1
AGCAACGCAGGCGCCCTCTACGAATGCAAAGAATTCCCTTATTCC
>2010921|no matches|length 34|copies 1
AGCAACGGCGCTCGCCGGCTTATGCCCCCTTCTA
>2010921|no matches|length 41|copies 1
AGCAACTGTTCGAGCTGCAGGGCTGGCAGAGTGCGCCGCGC
>2010921|no matches|length 52|copies 1
AGCAAGACGAGGGAGTGAAGGGAGCAGGCGTCTGCTGAAAGAGGGGGTGAAT
>2010921|no matches|length 50|copies 3
AGCAAGACGAGGGAGTGAAGGGAGCAGGCGTCTGCTGAAGAGGGGTGAAT
>2010921|no matches|length 49|copies 1
AGCAAGAGCGTCGAGAAGCGCGGCCCGGCCGTCTCCCAGGCGCTGCCAG
>2010921|no matches|length 61|copies 1
AGCAAGATCTTGTCGACCGGCGGCCGGGGTACCTCTGCCAGGAATCAAAAAAAGATCCGTG
>2010921|no matches|length 34|copies 1
AGCAAGATCTTGTCGCCGGCGGCCGGGGGTACCT
>2010921|no matches|length 54|copies 1
AGCAAGATCTTGTCGCCGGCGGCCGGGGTACCTCTGCCAGGATCTTTTTTGATC
>2010921|no matches|length 23|copies 1
AGCAAGCGGCCAGAGCCGGCGAG
>2010921|no matches|length 56|copies 1
AGCAAGGCAACGGGGGGCGGGGGGGCCCGAGAGGGCAAAAACGGGGATTAAATGCT
>2010921|no matches|length 34|copies 1
AGCAAGGGGTCTATGCCGGCCCCCGGTTCTGCCG
>2010921|no matches|length 35|copies 1
AGCAAGGGTCGTTACTGCCGGCCCCGGTTCTCGCG
>2010921|no matches|length 32|copies 4
AGCAAGGGTCTATGCCGGCCCCGGTTCTGCCG
>2010921|no matches|length 33|copies 1
AGCAAGGGTCTATGTCCGGCCCCGGTTCTGCCG
>2010921|no matches|length 43|copies 1
AGCAAGTGGGTCTCTTCCCGAATCGCCTCATCCAGCGACAGCT
>2010921|no matches|length 27|copies 1
AGCAATGGAGCCGGCCGGCCTCGGCTA
>2010921|no matches|length 28|copies 1
AGCAATGGAGCCGGCCGGCCTCGGCTAT
>2010921|no matches|length 31|copies 2
AGCACAACACCACCCTGGTGGTGGTGACCCA
>2010921|no matches|length 42|copies 1
AGCACAACGAGCCCCTGGTGCTGGATGGGAAGGATTGGTCTT
>2010921|no matches|length 32|copies 8
AGCACACCTTCATGCCGGCGCCGCGCACGTGC
>2010921|no matches|length 33|copies 1
AGCACACCTTCATTGCCGGCGCCGCGCACGTGC
>2010921|no matches|length 51|copies 1
AGCACCAAGTACCAGCGCCCGCTGGGGCTGGTGCCCAGGACGTCCAGCCGG
>2010921|no matches|length 34|copies 1
AGCACCACATCCGGGCCGGCCTCGATGCCCTGCA
>2010921|no matches|length 43|copies 1
AGCACCACCATCAGCAGGGTATCTTGCAGGTTGCCGCGAAAGT
>2010921|no matches|length 27|copies 1
AGCACCACCCAACGCCGGCCATAACTG
>2010921|no matches|length 57|copies 1
AGCACCACCTCGGGGGCTACCCCGTGCTGTTCCAGCAAGGCCAGGGTTTCACGGCTC
>2010921|no matches|length 43|copies 1
AGCACCACGGACTCGGTGACCTCCAGCAGCAGGCGCGACGGCG
>2010921|no matches|length 43|copies 1
AGCACCACGGCGGTCGCCTCCCGGGGCACCGAGAAGGAGAGGC
>2010921|no matches|length 31|copies 4
AGCACCACTCAAGCCGGCGGATCTCCCGTCG
>2010921|no matches|length 39|copies 1
AGCACCAGATCGACACCCAGGCCGGTCTTGGCGGAGCAA
>2010921|no matches|length 40|copies 1
AGCACCAGCAACAGATTGACCTTCATCACTCCCAGAGTGA
>2010921|no matches|length 37|copies 1
AGCACCAGCAACAGCAGGGCCAGCCCCAGCCCGACGG
>2010921|no matches|length 48|copies 1
AGCACCAGCAACAGCAGGGCCAGCCCCAGCCCGACGGCGAGGCCGAGC
>2010921|no matches|length 48|copies 1
AGCACCAGCAGCGGACCACCGGCCAGGTGCGCGGATCCGAACAGCAGG
>2010921|no matches|length 53|copies 1
AGCACCAGGAGGGCGGGGGCGCCGCAGGCGGCCAGCATCAGTCCGCCCCAGGC
>2010921|no matches|length 40|copies 1
AGCACCATCAAGGGCTGGCTGTTTATCCTCATCACAGCGC
>2010921|no matches|length 33|copies 1
AGCACCATCATGTAGAAGAGATCGATGAGGGGG
>2010921|no matches|length 43|copies 1
AGCACCATGCTGAATGCTGGCGCTGTCCGCCTTCCAGCTGCCG
>2010921|no matches|length 32|copies 7
AGCACCCGGGAGAGCCGGCCCGCCGCCTGGTG
>2010921|no matches|length 46|copies 1
AGCACCCGGGAGAGCCGGCCCGCCGCCTGGTGCTGCCAGGATCAAA
>2010921|no matches|length 46|copies 1
AGCACCCTCGATCAGACCGGGGATATCGGCGATGACGAAGGAGCGG
>2010921|no matches|length 48|copies 1
AGCACCCTCTGGTTCAATGCCTGGGGCTTTGACTGGTTGTATGACTGG
>2010921|no matches|length 44|copies 1
AGCACCGCGACCCGCCGGCTGGAAGGTGATGACTGCCAGGATCA
>2010921|no matches|length 40|copies 1
AGCACCGCGACCCGCCGGCTGGAAGGTGATGAGCTGACGG
>2010921|no matches|length 45|copies 1
AGCACCGCGACCCGCCGGCTGGAAGGTGATGATCTGCCAGGATCT
>2010921|no matches|length 33|copies 1
[truncated: 4,302,313 more chars]
