# Supplementary material for: Genome-wide identification of 5-methylcytosine sites in bacterial genomes by high-throughput sequencing of MspJI restriction fragments
Source: PLoS One. 2021 May 11;16(5):e0247541. doi: 10.1371/journal.pone.0247541 (PMC8112702; doi:10.1371/journal.pone.0247541)
Supplement: S1 Dataset — (GZ) [file pone.0247541.s003.gz › Data_set_1/Clone_MAvaII_7_MspJI_processed.fasta]

>7merged|reference BL21DE3|length 32|copies 1
AAAAAAAACGCCGGATTAACCGGCGTCTGACG
>7merged|reference BL21DE3|length 40|copies 1
AAAAACCATCATTGATGTCCTGCCGCAACGATTAATCGAC
>7merged|reference BL21DE3|length 38|copies 1
AAAAAGAGACGCGGAAAAATGCACAACAGGCACCACAC
>7merged|reference BL21DE3|length 33|copies 1
AAAAAGATTACCTGGCGCTGGTGCGCGGTCAGT
>7merged|reference BL21DE3|length 63|copies 1
AAAACCCGCAGAAAAACCGATAAACGAACCGAAGGTGGCAAGGTAAAGCAGGCTCAGCAGCCA
>7merged|reference BL21DE3|length 36|copies 2
AAAACGCATCACATCCGGTCCGGCATTCAGCACCAT
>7merged|reference BL21DE3|length 37|copies 3
AAAACGCATCACATCCGGTCCGGCATTCAGCACCATT
>7merged|reference BL21DE3|length 51|copies 1
AAAAGAGAATGGTCAGGCATACACGTTTCTATCCGTTTTTATTCTTGTTCG
>7merged|reference BL21DE3|length 28|copies 1
AAAATACCAGAACCCGCGCGGCGGCTAC
>7merged|reference BL21DE3|length 35|copies 1
AAACAACTCTGCGCTGGTCCAGCTGCTCGGCCTCT
>7merged|reference BL21DE3|length 29|copies 1
AAACCAGAATCCGCAGTCCGGCGTCTTTC
>7merged|reference BL21DE3|length 35|copies 1
AAACCAGCAGCATCAGGACCAGAGCCAGTGACGAA
>7merged|reference BL21DE3|length 33|copies 1
AAACCCTGGCACTGCGCAAATTCCGGTGACCTT
>7merged|reference BL21DE3|length 33|copies 1
AAACCGCCTCTCCCCGCGCGTTGGCCGATTCAT
>7merged|reference BL21DE3|length 33|copies 1
AAACGAGCATAAAGCAGATCTTCCGGGGCGAAG
>7merged|reference BL21DE3|length 35|copies 2
AAACGCATCACATCCGGTCCGGCATTCAGCACCAT
>7merged|reference BL21DE3|length 36|copies 2
AAACGCATCACATCCGGTCCGGCATTCAGCACCATT
>7merged|reference BL21DE3|length 36|copies 1
AAACGGCCACAGCGTGGCGGTTGCCAGTAAAAAGAC
>7merged|reference BL21DE3|length 48|copies 1
AAACTGCTGGCTGACCAGGGAGAGATCGAGGGAAAAGAGCGAAGAGAG
>7merged|reference BL21DE3|length 41|copies 1
AAACTGGAAAATGATACCGCTGCCCGTCATGAACTCTTTAT
>7merged|reference BL21DE3|length 35|copies 4
AAACTTTAGCGACCAGGACCGGATTGACCTGCAAA
>7merged|reference BL21DE3|length 55|copies 1
AAAGCCTGGTGGTGTCGAACGTAGGTCAGATAAGGCGTTCACGCCGCATCTGACA
>7merged|reference BL21DE3|length 28|copies 1
AAAGCGTTGAAAGTGACTCAAGCCTTAT
>7merged|reference BL21DE3|length 36|copies 1
AAAGGCGTAGTGAGCTGGACCTGGCGCATCAAGGTG
>7merged|reference BL21DE3|length 60|copies 1
AAAGTGATTATCGAAACGCTGGGCAACGCCGAGCCGCTGCATACGCCGGGAATTGTGGTG
>7merged|reference BL21DE3|length 35|copies 2
AAAGTTGAGATCGCCGGTCCAGGCTTTATCAACAT
>7merged|reference BL21DE3|length 36|copies 1
AAAGTTGAGATCGCCGGTCCAGGCTTTATCAACATT
>7merged|reference BL21DE3|length 36|copies 1
AAATACTTAAGAGGCATATTCGGTCCGGCGTTTCCT
>7merged|reference BL21DE3|length 39|copies 1
AAATAGCCGCAATTTTTCGTTTTCAACAAGCGCGGCGCG
>7merged|reference BL21DE3|length 35|copies 1
AAATCGAAATCGCTTACTGTGGCGTTTGCCATTCC
>7merged|reference BL21DE3|length 35|copies 1
AAATGCAGGACCACCGGACCCGGTGTACGAGTAAT
>7merged|reference BL21DE3|length 36|copies 17
AAATGCCCGATCGCCAGGACCGGGCATTTTCAGGAA
>7merged|reference BL21DE3|length 37|copies 12
AAATGCCCGATCGCCAGGACCGGGCATTTTCAGGAAG
>7merged|reference BL21DE3|length 39|copies 1
AAATGCTCTACCCAACCAGCTTCCTGAAATCAATGGGGC
>7merged|reference BL21DE3|length 38|copies 1
AAATTACCCGGACGAGTTGGCGATAGTCCCTTAGTGGG
>7merged|reference BL21DE3|length 45|copies 1
AACAAATGCTGGAATGCACGGATATCGCCTTCCTGACGCTGGACG
>7merged|reference BL21DE3|length 28|copies 1
AACAATTTTGTCGGCTGGTTGACCTTCC
>7merged|reference BL21DE3|length 45|copies 1
AACACTCTGTGGCCGCTGTTTGGTATTGCCAACCAGATGCTGGCA
>7merged|reference BL21DE3|length 29|copies 1
AACAGACCGACTGGCAGCGTCAGCGTCAC
>7merged|reference BL21DE3|length 40|copies 1
AACAGCAAAATGTACGAGTGATGCTGGGGCATAGCGCGGC
>7merged|reference BL21DE3|length 35|copies 1
AACATCACTTTTACCGGACCGATCAGTTCGGACAG
>7merged|reference BL21DE3|length 36|copies 1
AACATCTTGCCGCACCGGACCCGCATTCACAGTATG
>7merged|reference BL21DE3|length 38|copies 1
AACATTTCCAGCGCCTGTTGATTGCGCTCAATCTGTCC
>7merged|reference BL21DE3|length 30|copies 1
AACCGGAGTTGATGACATGTCCGGTATCAT
>7merged|reference BL21DE3|length 42|copies 1
AACCTGCCAATGCATCAGCCCGATCGAAAACGCTGACATCAT
>7merged|reference BL21DE3|length 34|copies 1
AACCTTGCTCGTTCAGGCTGGCGGAAGGCAACAT
>7merged|reference BL21DE3|length 30|copies 1
AACGACGGATGCTCTACTGGCACCGCTTTG
>7merged|reference BL21DE3|length 39|copies 1
AACGATAGGGCCAAAAAGCGGCACCAGGAAGTAAGGAAT
>7merged|reference BL21DE3|length 35|copies 1
AACGCTGGTGGCGGCAAAAAAACCGGTTGTCTACG
>7merged|reference BL21DE3|length 35|copies 1
AACGGGAGCGGCGCTGGACCAGATGGCCCGTCCGA
>7merged|reference BL21DE3|length 35|copies 11
AACGTGTCGTTGCCGGGTCCAGCGCGCTGGTGGCT
>7merged|reference BL21DE3|length 34|copies 1
AACGTTTTAAAGCCCAGCTCGTCATCCTTGTCGT
>7merged|reference BL21DE3|length 32|copies 1
AACTCCTTTCGAGCACGCAGTCGCTGGTGCAG
>7merged|reference BL21DE3|length 35|copies 4
AACTGACCGGCTACTGGACCTGGGAACAGGCGCAG
>7merged|reference BL21DE3|length 29|copies 1
AACTGATACGGACCGGTGCCGACCGGTTG
>7merged|reference BL21DE3|length 31|copies 1
AAGAAGACGATGGTGATCGGTAATGCAGACA
>7merged|reference BL21DE3|length 35|copies 2
AAGACAAAGGTGACAGGACCTGGCCAGCGGGAAAA
>7merged|reference BL21DE3|length 64|copies 1
AAGACCGCGCGAACGAGCTGATGGAAGAGTTTCACATTGAGCACCTGCGTGACAGCATGGGGCA
>7merged|reference BL21DE3|length 38|copies 1
AAGAGATAAGCGCCGCCGACGATTCTGATAAGCGAAAA
>7merged|reference BL21DE3|length 31|copies 1
AAGAGCGCCCGGACGCGGTGCTGCCAACGAT
>7merged|reference BL21DE3|length 40|copies 1
AAGATTTGGCTGTCTTCGGCCTGGGCGTTAACAAACGTCA
>7merged|reference BL21DE3|length 37|copies 1
AAGCAGGCGCGTGGACGCGGTGGATTTGTTCGTTCTT
>7merged|reference BL21DE3|length 30|copies 1
AAGCCAAACAGGATTTGCTGATTGAAAGCG
>7merged|reference BL21DE3|length 40|copies 1
AAGCCGATGCCCATATGCGCGACCGTCTGTTGGGGAGCGG
>7merged|reference BL21DE3|length 47|copies 1
AAGCGGCAACGGTTGCAGTACGTGACGAATTGCCTCAGTTCCACCCG
>7merged|reference BL21DE3|length 32|copies 1
AAGGAATTTCCGCTCCCGACTTATGCCACCTC
>7merged|reference BL21DE3|length 28|copies 1
AAGGAGCGCCCGATGAGCTATGAGGTTC
>7merged|reference BL21DE3|length 35|copies 2
AAGGCGTAGTGAGCTGGACCTGGCGCATCAAGGTG
>7merged|reference BL21DE3|length 36|copies 1
AAGGCGTAGTGAGCTGGACCTGGCGCATCAAGGTGC
>7merged|reference BL21DE3|length 54|copies 1
AAGGCGTAGTGAGCTGGACCTGGCGCATCAAGGTGCTGATGCATCTGGAAACCG
>7merged|reference BL21DE3|length 68|copies 1
AAGGTTTCCACGTTGTCACGCCGAACAAAAAGGCCAACACCTCGTCGATGGATTACTACCATCTGTTG
>7merged|reference BL21DE3|length 49|copies 1
AAGGTTTCCGACGACAGTGGAAATTTCAGTAAAAAGAAGCCGACCTTCA
>7merged|reference BL21DE3|length 39|copies 1
AAGTATTTTTATTTTCAGCAGCAAATTTTTCCGCCGCCG
>7merged|reference BL21DE3|length 51|copies 1
AAGTTCGCTAATCCGGCATAGATCTTCCGGCGGTTTAAAAGGGTCACGCAT
>7merged|reference BL21DE3|length 43|copies 1
AATAAAGCGAGTGAGACGATACTCACCAGCGCCGAAGTAATAT
>7merged|reference BL21DE3|length 30|copies 1
AATACCCGCGTGATCCCGGCGCGCCTGTTT
>7merged|reference BL21DE3|length 49|copies 1
AATACCCTTTCCGCCGCCCTGCTCGACTTCTTCAACGAAATGAATGAAG
>7merged|reference BL21DE3|length 36|copies 2
AATATCCGGCAGTTCCGGACCAATATAGTTAGAGGT
>7merged|reference BL21DE3|length 35|copies 1
AATATTTCCATAACTGGACCGGTAACCGAGTGACC
>7merged|reference BL21DE3|length 62|copies 1
AATCATTATGACGTTTACCTCCCTCCTGAACTTTTTGCTCAGGCTTACAAGTTAAACAATAA
>7merged|reference BL21DE3|length 35|copies 2
AATCCCGCTCAATCAGGTCCAGCCTCTTACGCCCT
>7merged|reference BL21DE3|length 35|copies 1
AATCGCCATACGGCAGGACCAGCGGTAGCTCAGGT
>7merged|reference BL21DE3|length 36|copies 1
AATCGCCATACGGCAGGACCAGCGGTAGCTCAGGTC
>7merged|reference BL21DE3|length 35|copies 1
AATCTTCTTCGTACCGGTGTTCTTTGTGGTGATCC
>7merged|reference BL21DE3|length 37|copies 1
AATGAGATTCATCACCGGACCAGGGCGGACGGATACC
>7merged|reference BL21DE3|length 35|copies 11
AATGCCCGATCGCCAGGACCGGGCATTTTCAGGAA
>7merged|reference BL21DE3|length 36|copies 9
AATGCCCGATCGCCAGGACCGGGCATTTTCAGGAAG
>7merged|reference BL21DE3|length 36|copies 4
AATGCCTGGCAGTCCTGGTCCGGTGCCGACATCGAT
>7merged|reference BL21DE3|length 37|copies 1
AATGCGATTACGGCATGCTTATGATCAGGAATGTTAA
>7merged|reference BL21DE3|length 40|copies 1
AATGCTCAACATGCCCTCCGGCCCGCTGGCGGAAACCAGT
>7merged|reference BL21DE3|length 39|copies 1
AATGGCAAACTGACTGGTATGGCGTTCCGCGTTCCGACC
>7merged|reference BL21DE3|length 32|copies 1
AATGGTCGGAATCAACGTCGCGCGGAAGTTCT
>7merged|reference BL21DE3|length 26|copies 1
AATGTCCCCCGGGCGGGGATGATTGG
>7merged|reference BL21DE3|length 31|copies 1
AATGTCGTGGCCCGGACGGTTAAACTGCGCC
>7merged|reference BL21DE3|length 46|copies 1
AATTGCTTGACGATCAGGCGCAAACGCCACAGGTCGGTGTAGTCTG
>7merged|reference BL21DE3|length 56|copies 1
AATTTACTGCGGCGACGGCGAGCTGCTGCACCATATTCCTGAACAACTGAGCAAAC
>7merged|reference BL21DE3|length 35|copies 1
AATTTGGCCCATTCTGGTCCAGGATTTGGCAATGA
>7merged|reference BL21DE3|length 30|copies 1
AATTTTCTTTCCGCAGGATGTTCACCGACC
>7merged|reference BL21DE3|length 35|copies 1
AATTTTTGCCCAGCAGGTCCGTGAAACGATGGAGC
>7merged|reference BL21DE3|length 34|copies 1
ACAACCGGAAAAATGTGTACCGCTGGCCGATCAT
>7merged|reference BL21DE3|length 33|copies 1
ACAACGACGGCACGAACGGGCAGATAGGTCCGG
>7merged|reference BL21DE3|length 38|copies 1
ACAATCTGCTCATGGGTAAGCCATGCCATCTCTTTTTC
>7merged|reference BL21DE3|length 31|copies 1
ACACCGGCTGCGGACCAGCTGCCCATCACGT
>7merged|reference BL21DE3|length 34|copies 1
ACACCGGGTGAAGGACAGGTGTTACTGCGCACAG
>7merged|reference BL21DE3|length 38|copies 1
ACAGAACCGGTGAGTCTTACTCACCAGACTTCATTCCA
>7merged|reference BL21DE3|length 33|copies 1
ACAGACAATTTCCGCGGCCCCCAGTGTTTTCAC
>7merged|reference BL21DE3|length 35|copies 1
ACAGAGCTACCACCCGGTCCGGATCGTTTACCCCT
>7merged|reference BL21DE3|length 37|copies 2
ACAGCGAGCATACGCCGGACCCGAACTTCTCCCGTCG
>7merged|reference BL21DE3|length 28|copies 1
ACAGCGGCAGCTGCGGCAGCAAAAGTGT
>7merged|reference BL21DE3|length 29|copies 1
ACAGCGTACGGACCAGTCGCTGCGCCATC
>7merged|reference BL21DE3|length 37|copies 1
ACAGTAAGAACATTTGCAGTTAAAAATTTAGCTAAAC
>7merged|reference BL21DE3|length 37|copies 1
ACAGTCTGTTAAATAACGCCTTCGGTCAGCGGCAAAT
>7merged|reference BL21DE3|length 35|copies 1
ACATACCCTGGCGAAACTGGCGACGCCATTTGCCG
>7merged|reference BL21DE3|length 75|copies 1
ACATCACAGCAGCGAATGGTATTGCCGCTTTGTCACGGTGGTTACCGAAATGCCAGAAGTGCTGGGGTTCTGGCG
>7merged|reference BL21DE3|length 29|copies 1
ACATCCCGTTCGCCAGGCGTTCATCCCAC
>7merged|reference BL21DE3|length 32|copies 1
ACATCGCCCTCATTAACCTGGTCTGGTGTTCC
>7merged|reference BL21DE3|length 40|copies 1
ACATCGGCGCAAATTCTTCCCCACGACAGTTATCTGATTA
>7merged|reference BL21DE3|length 35|copies 15
ACATCTTGCCGCACCGGACCCGCATTCACAGTATG
>7merged|reference BL21DE3|length 35|copies 1
ACATGATAGATAACCGGTCCTGACGCACCGCGTCA
>7merged|reference BL21DE3|length 35|copies 5
ACATGTCTGCCATCAGGTCCGGCATTGCCCACATG
>7merged|reference BL21DE3|length 30|copies 1
ACCACCGCCGGATGACTCAAATTGAGCGTG
>7merged|reference BL21DE3|length 28|copies 1
ACCACCGGCGAAAATATGGCTGAAAGCG
>7merged|reference BL21DE3|length 35|copies 1
ACCACTGAAGATGTCACGCACTTGTTGTTCGGTCA
>7merged|reference BL21DE3|length 32|copies 1
ACCAGAAAATAGTGTGTCGCCGCAAAATAGAT
>7merged|reference BL21DE3|length 29|copies 1
ACCAGAACGCGCACGGCCGGTGCCTTTCT
>7merged|reference BL21DE3|length 37|copies 1
ACCAGATGGTTTTTGTTATAGCGATCGGCTGATTCGT
>7merged|reference BL21DE3|length 35|copies 1
ACCAGCGGTAGCTCAGGTCCGGTGCCAGGTTGTCT
>7merged|reference BL21DE3|length 35|copies 1
ACCAGTGCCAGTGCTGGACCCGCCATTTGCAGTCG
>7merged|reference BL21DE3|length 57|copies 1
ACCATGTTGATCTCATGGTCAACCGCCATCGCCAGCGCCGTACCCAGACGGCTGCCC
>7merged|reference BL21DE3|length 36|copies 1
ACCATGTTTCCTTCACCCATAGCATTCAGTGCTTCC
>7merged|reference BL21DE3|length 42|copies 1
ACCATTCTTACCCGTGTCGGCGGACCGGGAAATATCGCCAGT
>7merged|reference BL21DE3|length 41|copies 1
ACCCCTGTGCTTCCAGCAGGTTAAGGAATAGCTGGTAATAC
>7merged|reference BL21DE3|length 35|copies 2
ACCCGCGCGATACCAGGTCCCGGTGGCACATCCAC
>7merged|reference BL21DE3|length 36|copies 1
ACCCGCGCGATACCAGGTCCCGGTGGCACATCCACC
>7merged|reference BL21DE3|length 35|copies 1
ACCCGCTGGTGGTGTCACCATGGACTCTGGAGGCG
>7merged|reference BL21DE3|length 75|copies 1
ACCCGGCGTGAACCGGGACCGAATGATGTCAAAATCGAAATCGCTTACTGTGGCGTTTGCCATTCCGATCTCCAC
>7merged|reference BL21DE3|length 32|copies 1
ACCCTGAATTGACTCTCTTCCGGGCGCTATCA
>7merged|reference BL21DE3|length 36|copies 1
ACCGATAAACGCCACCGGACCTGCCACGCTGACGCA
>7merged|reference BL21DE3|length 47|copies 1
ACCGGAACGGCATCCCACTTCAGAATCACAATCCGTTTGCCTTCAAG
>7merged|reference BL21DE3|length 34|copies 1
ACCGGTTTTCCTTCCCAGTCAACGGTATAAACAA
>7merged|reference BL21DE3|length 27|copies 1
ACCGTGGTCGGCATTGGCTTCCTTATT
>7merged|reference BL21DE3|length 41|copies 1
ACCTGATAACCGGGCTTGCGGACGCACTGTTAGATTCCATC
>7merged|reference BL21DE3|length 27|copies 1
ACCTGCACCGGAAGTGCGTGAGTTCTG
>7merged|reference BL21DE3|length 36|copies 1
ACCTGTAAAAACGTCTGGACCAGCCGTGAAGGCGTG
>7merged|reference BL21DE3|length 35|copies 1
ACCTTTGCGACCATTGGTCCGGAAGTAGAGCTCAT
>7merged|reference BL21DE3|length 35|copies 1
ACGAACGGGCAGATAGGTCCGGCTGCTCTGAAGGC
>7merged|reference BL21DE3|length 57|copies 1
ACGACACCAATTACTGGCGTTGCCGGGCATTATCTTTTTAGTTCTCTTTCCCATCAT
>7merged|reference BL21DE3|length 35|copies 2
ACGACGAAACCAGCCGGTCCGGTAGCGGAACGTTT
>7merged|reference BL21DE3|length 48|copies 1
ACGATAAGGTAAGCTACCATAACTATAATCCGTCCCGAAGCGACCTAA
>7merged|reference BL21DE3|length 55|copies 1
ACGATATCATTATCAGAACTCATTATAAGTCTCCTCATAGATTGCACATCGATAG
>7merged|reference BL21DE3|length 32|copies 1
ACGCAATGCCGGTTGTTGCCAGAATAGCGATC
>7merged|reference BL21DE3|length 40|copies 1
ACGCCGAAACCACCGCTTCGATTTTGAGGGTGGCGCTGTG
>7merged|reference BL21DE3|length 35|copies 1
ACGCCGAATATGGCAGGTCCCGCCTTCGACGCGCT
>7merged|reference BL21DE3|length 31|copies 1
ACGCCTTTATGCACCGGACCTGTGATCAGCG
>7merged|reference BL21DE3|length 35|copies 7
ACGCCTTTATGCACCGGACCTGTGATCAGCGCGGC
>7merged|reference BL21DE3|length 35|copies 1
ACGCTGGTTAACTTACGCTAATCGCTGACGGGATA
>7merged|reference BL21DE3|length 47|copies 1
ACGGATACCACCGGACAGTTTTTTCATGATCTTGGTCTGTGCTGCAC
>7merged|reference BL21DE3|length 34|copies 1
ACGGGCAAGCCGGTCGCCCGTCGAAATTCCGCCA
>7merged|reference BL21DE3|length 74|copies 1
ACGGTAATTTGCTGTGCGGATATCAACACCGCCAAAGGCGCGCTGGACGTAGCAAAAGAGTTTAACGGCGACAT
>7merged|reference BL21DE3|length 40|copies 1
ACGTCAGGTAATGGCACAGAGCGGTCCGTCAGTTCAGGTT
>7merged|reference BL21DE3|length 30|copies 1
ACGTGATTTGCTGGCGTTACGGGGCCGTAT
>7merged|reference BL21DE3|length 50|copies 1
ACGTTCACGAAAACGGGCGATAGTTTGCGGTGTCAGGCCGATTTCCGGCA
>7merged|reference BL21DE3|length 35|copies 1
ACGTTCTTTGGTTCCGGTCCAGTCAACAAAAACAC
>7merged|reference BL21DE3|length 36|copies 2
ACGTTCTTTGGTTCCGGTCCAGTCAACAAAAACACG
>7merged|reference BL21DE3|length 36|copies 1
ACGTTGCGTTTTAACGTCCAGCGTTAGCGTTTCTTC
>7merged|reference BL21DE3|length 36|copies 1
ACTCCAACAAAGTTCTGGACCTGATCGCTCACATCT
>7merged|reference BL21DE3|length 71|copies 1
ACTCCCGCCAGCAGAAAAAATTGCGCGGTAGTGAGCATAAACAGCAAACGTGGCATATTCCGCGGTTGCAT
>7merged|reference BL21DE3|length 36|copies 1
ACTGCATGAGCGATGCTCCTTATACCAGCCTGAAAT
>7merged|reference BL21DE3|length 29|copies 1
ACTGCGACTGGACAGGCAGTAACGATGGC
>7merged|reference BL21DE3|length 40|copies 1
ACTGGCAGGTTGAGCGTGGCGCTCCCCAGCGGCTAAGACT
>7merged|reference BL21DE3|length 69|copies 1
ACTGGCGTTCGATCTCCTGAATGACATCCATCATCCGCTTAATGACCTGCCCGGTGAGATCCTGAAAAT
>7merged|reference BL21DE3|length 80|copies 1
ACTGGTGCTCAAGCTGGAAACGCTGGGCTGGAAAGTGGCGATTGCCTCCGGCGGCTTTACTTTCTTTGCTGAATATCTGC
>7merged|reference BL21DE3|length 45|copies 1
ACTGTCTCACGACGTTCTAAACCCAGCTCGCGTACCACTTTAAAT
>7merged|reference BL21DE3|length 36|copies 1
ACTTCGCCGCCAGCGGGTCCTGAATCGTTTTCGCCA
>7merged|reference BL21DE3|length 37|copies 1
ACTTCTTGTTGTTCCCGGACCAGCATTGTGTCGTTAT
>7merged|reference BL21DE3|length 36|copies 1
ACTTTACGCCCCGGACGGACTTCTTTGTCGTACCAG
>7merged|reference BL21DE3|length 35|copies 2
ACTTTATCGACTACCGGACCAAGCGTCGTCCAATC
>7merged|reference BL21DE3|length 36|copies 1
ACTTTATCGACTACCGGACCAAGCGTCGTCCAATCG
>7merged|reference BL21DE3|length 40|copies 1
AGAAATAACGCCGGAACATTAGTGCAGGCAGCTTCCACAG
>7merged|reference BL21DE3|length 29|copies 1
AGAAGCGGTGATTGAACTGACCTACAACT
>7merged|reference BL21DE3|length 45|copies 1
AGACAGAGAAAATCAGCCTGTTCAAATGGCTGTGCGGTTCTGGAT
>7merged|reference BL21DE3|length 35|copies 2
AGACAGGCTGACTCAGGTCCTGTTGAATCTCTATC
>7merged|reference BL21DE3|length 36|copies 1
AGACAGTGAATACGGTGGTCCCGCCGTCCTTAAGTG
>7merged|reference BL21DE3|length 37|copies 1
AGACCATCAAAACCCAGGACCAGATCCTCAACACGCT
>7merged|reference BL21DE3|length 48|copies 1
AGACCCGCACGGCGCGCCAGACCGTGGAGATTCAGGACGGCAAAATTG
>7merged|reference BL21DE3|length 32|copies 1
AGACCGATACCACGATTGTTTCTGCGGAATCC
>7merged|reference BL21DE3|length 35|copies 1
AGACGCTGAACGGCTGGACCGATTTGCGCAAACGG
>7merged|reference BL21DE3|length 35|copies 1
AGACGTTCGCGCCCAGGACCAGGTTCATCGCGATG
>7merged|reference BL21DE3|length 38|copies 1
AGACTAAGGCAGCCAGATGGCTGCCTTTTTTACAGGTG
>7merged|reference BL21DE3|length 30|copies 1
AGACTGGCGTCGATATTGCCCGTGGAATGG
>7merged|reference BL21DE3|length 43|copies 1
AGACTTCGGCGCGCTGTTGGAAGAGCAGAGCAAAGAGATCTCT
>7merged|reference BL21DE3|length 36|copies 1
AGACTTTGGTCACGGCCATCACACCGATATTTTCAG
>7merged|reference BL21DE3|length 35|copies 2
AGATACAAATTTTCGGGTCCGGCGCGGACTGCCAC
>7merged|reference BL21DE3|length 35|copies 4
AGATATTCCGCCACCGGACCAAGCGCCAGGGCAGG
>7merged|reference BL21DE3|length 36|copies 1
AGATCGTTGAACGACGGGACCAAGTGCGCAGGGGCT
>7merged|reference BL21DE3|length 37|copies 1
AGATTCACAACCGGGGACGCTGAATGATTTTCTCTGT
>7merged|reference BL21DE3|length 32|copies 1
AGATTCAGGGCGGTGATGATTCCAACGTTATC
>7merged|reference BL21DE3|length 36|copies 1
AGATTCATCGCGCGCTGGACCTGGTTGTTCAACACT
>7merged|reference BL21DE3|length 46|copies 1
AGATTGAGCAGGAAGTGCTTACCACCTGGCCCACGGAGGCAATTTC
>7merged|reference BL21DE3|length 31|copies 1
AGATTTAGCGCATCGAAACCTTGCGGATCGA
>7merged|reference BL21DE3|length 46|copies 1
AGATTTATCTTTAAACTGCGTCATGCGGCTCAGTTCGCCGAAGTAG
>7merged|reference BL21DE3|length 33|copies 1
AGCAATCCGCCGTATATTGACGAGCAGGACCCA
>7merged|reference BL21DE3|length 35|copies 4
AGCACTTCCACACCTGGACCAAGCACGCATTGCTC
>7merged|reference BL21DE3|length 35|copies 12
AGCAGCCCCAGGCCCGGACCTGGGTTAGAGGCCAC
>7merged|reference BL21DE3|length 36|copies 3
AGCAGCCCCAGGCCCGGACCTGGGTTAGAGGCCACC
>7merged|reference BL21DE3|length 36|copies 1
AGCAGCTTATAACGCCGGACCAGGGCGGGTGCGAAC
>7merged|reference BL21DE3|length 37|copies 1
AGCAGCTTATAACGCCGGACCAGGGCGGGTGCGAACC
>7merged|reference BL21DE3|length 36|copies 1
AGCAGGCGAAAATCCTGTTTGATGGTGGTTAACGGC
>7merged|reference BL21DE3|length 28|copies 1
AGCATCGCTTTACCATTTTGTCTGAGAC
>7merged|reference BL21DE3|length 35|copies 1
AGCCAGACACTGTTAGGTCCGGATGGCAAACTGAT
>7merged|reference BL21DE3|length 40|copies 1
AGCCATGCGCCGTTCGGACCTGATGGCGGTTTCACCGATG
>7merged|reference BL21DE3|length 31|copies 1
AGCCCAGGCCACGCCTCCGGGACGTGGCGGC
>7merged|reference BL21DE3|length 37|copies 1
AGCCCCATGCCCACCAGATTCATGGTCACCAGAATAT
>7merged|reference BL21DE3|length 30|copies 1
AGCCCTTGAGTCAGCGCCGGGAACGTTTAT
>7merged|reference BL21DE3|length 36|copies 1
AGCCGATATTAATACAGGTCCCGCCATACATTGCAT
>7merged|reference BL21DE3|length 44|copies 1
AGCCGCTTCGTTTGATCATTCCCCGGCTGCACCTGTATGTTGCG
>7merged|reference BL21DE3|length 50|copies 1
AGCCGTCAGGTCAACCGGGAAGCCATAGGTGTCGTACAGACGGAAAGCAG
>7merged|reference BL21DE3|length 29|copies 1
AGCCGTTCTCCTCCTGGTCTTTGTTGACC
>7merged|reference BL21DE3|length 28|copies 1
AGCGATACCCCTTCTCGTCTGCCGGAAC
>7merged|reference BL21DE3|length 36|copies 1
AGCGCAACTGGTTTGGGACCAGTGGGTCGGAGGTTC
>7merged|reference BL21DE3|length 42|copies 1
AGCGCCACGCCGGTGAGCGCCAGCTTCATCGGCTGGTGGGTC
>7merged|reference BL21DE3|length 34|copies 1
AGCGCCCGCAGTACCGGACCGGTATCGCCGGCAC
>7merged|reference BL21DE3|length 35|copies 65
AGCGCCCGCAGTACCGGACCGGTATCGCCGGCACT
>7merged|reference BL21DE3|length 39|copies 1
AGCGCCTTTAGAGATGGCACCGAAAGCATCTACCGCCAC
>7merged|reference BL21DE3|length 37|copies 1
AGCGCTATCGCCTCCAGCGCTGGTTTTAACGAATCGG
>7merged|reference BL21DE3|length 36|copies 3
AGCGGCATCTCTTCGGGACCGGCTATACAGCCAATC
>7merged|reference BL21DE3|length 41|copies 1
AGCGGGATACTCAACCGATGTGATTATCGCCGCTTTCCCGT
>7merged|reference BL21DE3|length 36|copies 5
AGCGGGTACGGAGTCGGGACCAGTACGTCAACCGGG
>7merged|reference BL21DE3|length 37|copies 1
AGCGGGTACGGAGTCGGGACCAGTACGTCAACCGGGT
>7merged|reference BL21DE3|length 35|copies 3
AGCGTAATGGCAGCCGGACCGATGAACTCTGGGTT
>7merged|reference BL21DE3|length 35|copies 8
AGCGTACCAACCGCCGGACCCGCGCCGCCGTTCTC
>7merged|reference BL21DE3|length 36|copies 1
AGCGTGGGACAAACTCGGTCCGGCAAACGCTACAAC
>7merged|reference BL21DE3|length 48|copies 1
AGCGTTAAAAGCAAAACGCCGTAAAATTACCGCTCCAGCCGCCAGTGG
>7merged|reference BL21DE3|length 38|copies 1
AGCTATAGTACGGTGCTCACCACCAGGCGTGGAAGTGG
>7merged|reference BL21DE3|length 35|copies 1
AGCTCGCGCTACAAAACCGGGCTGGAAGCCGAGCG
>7merged|reference BL21DE3|length 34|copies 1
AGCTCTGGAAAACCTGGACCCGGATTCACTGACT
>7merged|reference BL21DE3|length 35|copies 7
AGCTCTGGAAAACCTGGACCCGGATTCACTGACTC
>7merged|reference BL21DE3|length 36|copies 2
AGCTCTGGAAAACCTGGACCCGGATTCACTGACTCC
>7merged|reference BL21DE3|length 44|copies 1
AGCTGGCGGCACTTTGTACGGTTTGCAGGTACTGGAGCGTATTG
>7merged|reference BL21DE3|length 45|copies 1
AGGAATGGGCCGTGAAAGGAGATTACGCGACCGGGCGCGCAATAA
>7merged|reference BL21DE3|length 34|copies 1
AGGAGCGTCTGAATCGTCTGGGCTTCTTTGAAAC
>7merged|reference BL21DE3|length 36|copies 1
AGGCCGAAGAACTCACTGACCAGTGACGGAAAGACG
>7merged|reference BL21DE3|length 35|copies 1
AGGCGATGTCCGGCTGGACCAGGTTGAACAGCTTG
>7merged|reference BL21DE3|length 31|copies 1
AGGCGCAAGGCGATATCAGCATTCCACAAAG
>7merged|reference BL21DE3|length 31|copies 1
AGGCGGCTATCACGCTGGTCCAGGTAGTAGC
>7merged|reference BL21DE3|length 39|copies 1
AGGCGTTATTGTCTCCTGGCTGGGTGGGCGCGGCGTGAC
>7merged|reference BL21DE3|length 32|copies 1
AGGCTGGGATGACCCGCGTATGCCGACCATTT
>7merged|reference BL21DE3|length 33|copies 1
AGGGAAAATTGAGGGGTTGATCACGTTTTGTAC
>7merged|reference BL21DE3|length 35|copies 1
AGGGACAACGCCACTGGACCGATCAATATCCCAAT
>7merged|reference BL21DE3|length 35|copies 4
AGGGTATCTGGGTCAGGACCCGGATATTCGCTATA
>7merged|reference BL21DE3|length 44|copies 1
AGGGTATCTGGGTCAGGACCCGGATATTCGCTATATGCCAAACG
>7merged|reference BL21DE3|length 57|copies 1
AGGTAAAGCAGGCTCAGCAGCCAGAGATGCAGGCGTTGTAAGACAGGGAGCTGGTCG
>7merged|reference BL21DE3|length 30|copies 1
AGGTAGTCGCGGTCCGGGCCGCAAACCAGC
>7merged|reference BL21DE3|length 45|copies 1
AGGTCATTGTGCTGGATTCGCTGGGCTACAGCCGCTGGCAATGCC
>7merged|reference BL21DE3|length 42|copies 1
AGGTCTGGTTGCCTGAGCGACTGGGCCATCATTGGGCTGGAG
>7merged|reference BL21DE3|length 36|copies 2
AGGTGTTTTTCGTACTGGTCCAGTATGTCATTAATC
>7merged|reference BL21DE3|length 28|copies 1
AGTAACAAGACCGCCCAGGGCCGCGCCG
>7merged|reference BL21DE3|length 29|copies 1
AGTAAGGAAATTAACGCGCGACAGGGCAC
>7merged|reference BL21DE3|length 36|copies 1
AGTACAAATGTTAACCGGTCCGGCGAGAAAACGCTG
>7merged|reference BL21DE3|length 33|copies 1
AGTACAATCCGCCAAATGGTGGCCCGGCTGATA
>7merged|reference BL21DE3|length 33|copies 1
AGTAGATGTGCCACTGGTCCTGTAGGCGACGAT
>7merged|reference BL21DE3|length 35|copies 3
AGTAGATGTGCCACTGGTCCTGTAGGCGACGATGC
>7merged|reference BL21DE3|length 28|copies 1
AGTAGTGCCAGCAGGGCTTCGCCGTTGC
>7merged|reference BL21DE3|length 35|copies 1
AGTCCGATGACGCCCGGTTCTCTGATGTGCATAAG
>7merged|reference BL21DE3|length 40|copies 1
AGTCGCGCGATGGTGAGCTTGTTAAGCCGCCCGTTAAAAC
>7merged|reference BL21DE3|length 50|copies 1
AGTGAAATGTGCCGGATGTATCACATCCGGCAATATCCATTAAAACTGAT
>7merged|reference BL21DE3|length 35|copies 1
AGTGAATGATCTACCGGTCCGGCAAACGCCGATGT
>7merged|reference BL21DE3|length 28|copies 1
AGTGACATAATTACCGTGCAAGGCACCC
>7merged|reference BL21DE3|length 44|copies 2
AGTGCGGCTGATTCACGAATCGGCTGCCACGGCGTATCCCACAT
>7merged|reference BL21DE3|length 36|copies 1
AGTGGGTCTGATTCCGGGTCCAGGAGCATCATTACG
>7merged|reference BL21DE3|length 27|copies 1
AGTGTCAGCCAGACATCATCGTTCATG
>7merged|reference BL21DE3|length 34|copies 1
AGTTAATGGTTTACCTGCGGCTAATGGCGAATCA
>7merged|reference BL21DE3|length 34|copies 3
AGTTACGATGCGCTGGACCGGCTGGTACAGCAGG
>7merged|reference BL21DE3|length 35|copies 1
AGTTTATTTATCCCTGGACCCGTATATGCGTGGAC
>7merged|reference BL21DE3|length 30|copies 1
AGTTTCGCCAGGTCTGCGACTGCCGTAAAC
>7merged|reference BL21DE3|length 36|copies 3
AGTTTTTCTTCCGCCTGGTCCAGCTCGCTGCGCACT
>7merged|reference BL21DE3|length 62|copies 1
ATAAACTGGATATGATCATTTCTGACTGTCCGATAGACTCTACGCAGCAGGAAGGCCTGTTC
>7merged|reference BL21DE3|length 36|copies 1
ATAACGTGGATGCACAGCTTTATAATGGCTTTTTCA
>7merged|reference BL21DE3|length 49|copies 1
ATAAGGCGATTATGCGAGAACCAAATCCCCCTGCGGATGGCAGGAGCAG
>7merged|reference BL21DE3|length 37|copies 1
ATAATCTGGCGGTTTTGCTGGCGGAGCGGTTTCTTCA
>7merged|reference BL21DE3|length 35|copies 1
ATACCACCAGTGCGTGGGAATATGGTCGCGATTAT
>7merged|reference BL21DE3|length 35|copies 7
ATACCAGCCCTGGCGGGTCCAGTATGTGCTGGATG
>7merged|reference BL21DE3|length 35|copies 1
ATACCAGCTGGCGACGATTAAAACCGACGTTGAAC
>7merged|reference BL21DE3|length 53|copies 1
ATACCAGGGTTTAGCAAAATCATCACCGACTACACGAGCCACCGCCACCGCAT
>7merged|reference BL21DE3|length 36|copies 1
ATACGCTTTGCTGTTCGGTCCTGCAACCAGACGATT
>7merged|reference BL21DE3|length 50|copies 1
ATACGTAACGCTTCAGGCGAGGATTCTGCAGCAACCGCAATCGTAGAGAC
>7merged|reference BL21DE3|length 27|copies 1
ATACTCGGGCAGAACGTGTTCCGGGAA
>7merged|reference BL21DE3|length 35|copies 6
ATAGCGTCCACCACCGGACCCGCTGCGCCGTTCCC
>7merged|reference BL21DE3|length 35|copies 1
ATATCACCGTACGCTGGCTGCGAGTGCCGCACGGT
>7merged|reference BL21DE3|length 35|copies 1
ATATCCGCACCAACGCGCAGCCCGGACTCGGTAAT
>7merged|reference BL21DE3|length 35|copies 2
ATATCCGGCAGTTCCGGACCAATATAGTTAGAGGT
>7merged|reference BL21DE3|length 36|copies 1
ATATCGAGATGATCAGCAATACGCTGGCGATGGGCT
>7merged|reference BL21DE3|length 40|copies 1
ATATCGCCGACGGGCGGTTCATGCGGTTGTACCCATGGCA
>7merged|reference BL21DE3|length 36|copies 1
ATATCGTTCAGGCGCTGGTTGCCCCGCTACAACAAG
>7merged|reference BL21DE3|length 55|copies 1
ATATTTTTAAAGCGCGTCAACGGCGAACGAGTGACCACCACAAACGCGCCAATAT
>7merged|reference BL21DE3|length 34|copies 1
ATCAAAGCCGGTGTCGGCGGGACGCTCGGTAGCC
>7merged|reference BL21DE3|length 30|copies 1
ATCACCAGCAAACGGTCCGCCAGCAGGCGG
>7merged|reference BL21DE3|length 59|copies 1
ATCACCGAAGTATTTTTTGTCTTTTACTGATGAGCCAGCAAAGGCGAAATCTTTACCAG
>7merged|reference BL21DE3|length 42|copies 1
ATCACCTATACCATTTGCAATATACCCAAACAGTTCTTTAGT
>7merged|reference BL21DE3|length 35|copies 20
ATCAGCATGTTACCAGGACCGGTATCGTAGCCCCC
>7merged|reference BL21DE3|length 42|copies 1
ATCAGCCATGTTTTTCTCCTGTTTTGATTGACTTGCCTTATC
>7merged|reference BL21DE3|length 43|copies 1
ATCAGGAAAGAGACTGCCGGACGCAGACCAAAATCAAACTGGT
>7merged|reference BL21DE3|length 52|copies 1
ATCAGGGCAACACCACTGAAACCGGCGGCTACCATTATTCGATGGAAGAGAT
>7merged|reference BL21DE3|length 41|copies 1
ATCAGTCTCAAGCCGTGGTCTGAACGTGTCGGTGAGGAAAA
>7merged|reference BL21DE3|length 28|copies 1
ATCAGTGCCGGAGCCTGATCGTGCATCA
>7merged|reference BL21DE3|length 58|copies 1
ATCAGTGCGATCCACCGCCAGCGCCTCGCGGCTAAAATGCTGTTCGACGCGGTTAATC
>7merged|reference BL21DE3|length 33|copies 1
ATCATCACGTTGTGCGAAACCTTTCCACGCCAT
>7merged|reference BL21DE3|length 54|copies 1
ATCATCATCAGCACGCCGACCAGCACCACCGCAATGTGATAGTTAAGGCCAAAC
>7merged|reference BL21DE3|length 32|copies 1
ATCCAGCCATTGATGGACTGATTAATGCAGGT
>7merged|reference BL21DE3|length 29|copies 1
ATCCAGCCCGCTGCCGGTTCTCGGCGCTG
>7merged|reference BL21DE3|length 35|copies 1
ATCCAGTAAGCATATTCTTTTTGCATTTGCGGCAG
>7merged|reference BL21DE3|length 29|copies 5
ATCCCAGGCGGACCTGGTCCGGCACATCA
>7merged|reference BL21DE3|length 35|copies 3
ATCCCAGGCGGACCTGGTCCGGCACATCATGTTCT
>7merged|reference BL21DE3|length 43|copies 1
ATCCCCCGCGGATAAGCGGACCAAAAATTGAGGTCATAGATGT
>7merged|reference BL21DE3|length 43|copies 1
ATCCCGAAAGAGATGCTGCCACTTGTCGATAAGCCATTAATTC
>7merged|reference BL21DE3|length 47|copies 1
ATCCCGCCCATTACACCGGTACCTACTGCGTTCTGCGCGCCGGAACC
>7merged|reference BL21DE3|length 55|copies 1
ATCCCGCCGTCGAGCAAAATAATCGCCAGTGCCAGGTTACTTACCATGTAGGCGA
>7merged|reference BL21DE3|length 33|copies 1
ATCCCTGGCGTAATGCGGCAGAAAACGGGGTGG
>7merged|reference BL21DE3|length 66|copies 1
ATCCGACGCAGCGGCTCCGCGGCCCCCCACAGCAGCTGGTCGCCCACGGTAAAGGCTGACAGGAAC
>7merged|reference BL21DE3|length 33|copies 1
ATCCGCCGCCCAAAATACCTAAATGCCCAGGCA
>7merged|reference BL21DE3|length 50|copies 1
ATCCGCCGGACAGCGCATCAGCTGTAACGTTGTGGAAACGCGCCGCAATG
>7merged|reference BL21DE3|length 37|copies 1
ATCCGCGCTTCATCGCATCCTCTCATCACATTGATTG
>7merged|reference BL21DE3|length 44|copies 1
ATCCGGACCTGGTGATTAGCAGCCAGGGCAGCAACCAGCTGCGT
>7merged|reference BL21DE3|length 42|copies 1
ATCGACGCTGCCGGGGATTTCCGCAGCAGAGGCGGCGAGTAT
>7merged|reference BL21DE3|length 41|copies 1
ATCGATGAAATGATGCTTCAGGGCCATAAATCCGTGCATAA
>7merged|reference BL21DE3|length 34|copies 1
ATCGCAATACCGTGCTCGTCGGCGGCGGCAATCA
>7merged|reference BL21DE3|length 48|copies 1
ATCGCCAAGGGGGCTGGGATGACAGCGGAACTCGGGGTTGTTTATTAC
>7merged|reference BL21DE3|length 36|copies 8
ATCGCCATATGGCTCTGGTCCGGGGTCGTGTAGGTA
>7merged|reference BL21DE3|length 31|copies 1
ATCGCCGCAAACTTCACATCGCGATTAACAC
>7merged|reference BL21DE3|length 32|copies 1
ATCGCGTTCTGAAAACGGGTTTACTTTCGCCT
>7merged|reference BL21DE3|length 35|copies 8
ATCGCTATGGTTCCCGGACCGGCAGTACTTGGCAT
>7merged|reference BL21DE3|length 36|copies 2
ATCGCTATGGTTCCCGGACCGGCAGTACTTGGCATT
>7merged|reference BL21DE3|length 35|copies 18
ATCGCTTTCCAGACCGGACCAGGTGGGGCTGGAGA
>7merged|reference BL21DE3|length 44|copies 1
ATCGGATCAAGTTGCTGCACGGTTGCCAGCGCAGTCGCCTGACC
>7merged|reference BL21DE3|length 35|copies 1
ATCGGCATGTTTACCGGACCCAGTGAACCCGGACC
>7merged|reference BL21DE3|length 35|copies 5
ATCGGCGGAATGCTTGGTCCGGTAATTGGTGTCAT
>7merged|reference BL21DE3|length 39|copies 1
ATCGGCGTCGATCTGATTTATGGTGAGGTGATTGCCGAT
>7merged|reference BL21DE3|length 71|copies 1
ATCGGGTCCTGTTGTCTCGTATTCCTGTTTTCCCGGACAGTAATTTACTGTTGGCTCCAGCAATCGACACC
>7merged|reference BL21DE3|length 53|copies 1
ATCGTATTGAACGTTTTGCTCAACGTTGCGCCGGTAACCCTGTTTCCCGTTAC
>7merged|reference BL21DE3|length 27|copies 1
ATCGTCTGCGCGGAAATGGACGAACAG
>7merged|reference BL21DE3|length 39|copies 1
ATCGTCTGGTCGCTGATGGGGACCGGATTGCTGGCAGTG
>7merged|reference BL21DE3|length 33|copies 1
ATCGTGACCGTCAACCGGGCCGATGTAGTTAAA
>7merged|reference BL21DE3|length 35|copies 2
ATCTGCAACACCGCCGGTCCAGATAAGCCGCGGTG
>7merged|reference BL21DE3|length 64|copies 1
ATCTGCTATGGCGCAGCTGGCGGCGCACTATTCCCCGCGTAGATGGCGTTCGCAAGCCTGCCAC
>7merged|reference BL21DE3|length 68|copies 1
ATCTGGAGGAATACCGGTGGCGAAGGCGGCCCCCTGGACGAAGACTGACGCTCAGGTGCGAAAGCGTG
>7merged|reference BL21DE3|length 51|copies 1
ATCTTCGACGATACGGTTGGCAATGCGACGAGGCTCGGCGACGATATCCAG
>7merged|reference BL21DE3|length 29|copies 1
ATGAACGCGTCATCAGTCTGGCTGAAAAG
>7merged|reference BL21DE3|length 43|copies 1
ATGAATATGACCAGCCAACGTCCGATATCACGAAGGATAAATG
>7merged|reference BL21DE3|length 43|copies 1
ATGACCGCAGCAAACTCATCTTTAAATATAATTTCTGTGAGAG
>7merged|reference BL21DE3|length 44|copies 1
ATGAGATCCCCATAGTTGTTGGCAGACAATGGGCAGGATTGTAG
>7merged|reference BL21DE3|length 44|copies 1
ATGATCGGTGATCCTGGACCGTATAAGCTGGGATCAGAATGAGG
>7merged|reference BL21DE3|length 41|copies 1
ATGCAAAATCACACCATCAAGCTGACGCCGCCAGCAGGCAA
>7merged|reference BL21DE3|length 54|copies 1
ATGCACAGTCAGCAGGCGCGCATTTTTGCCTTCCCGCTGGCGTTGGTGGTTCTG
>7merged|reference BL21DE3|length 51|copies 1
ATGCAGCGGTGCGCCGACAAAGCCCCATTTTTCGTCTTTATGATATTCGAG
>7merged|reference BL21DE3|length 40|copies 1
ATGCAGGCAAAATTCGGTAATAGTAAAAGTCACCGTAACA
>7merged|reference BL21DE3|length 38|copies 1
ATGCATGTTTGCTGGGGGCGATGATGTGTTTTATGGAT
>7merged|reference BL21DE3|length 28|copies 1
ATGCCACTCATCAAGCGCTGCCTGAATG
>7merged|reference BL21DE3|length 36|copies 1
ATGCCCATGTCGGTGCGGAACAGATTTTCACCATAG
>7merged|reference BL21DE3|length 35|copies 3
ATGCCGCACCTCGCGGGTCCGGGTTTTCCAGCACT
>7merged|reference BL21DE3|length 37|copies 1
ATGCCGCTGGCAATCGCTGCGGTAAGCGTGGCAATAG
>7merged|reference BL21DE3|length 35|copies 1
ATGCCTGGCAGTCCTGGTCCGGTGCCGACATCGAT
>7merged|reference BL21DE3|length 36|copies 1
ATGCGCAAGCTGGTGATTCTGGCGCGTGAAGCAGGT
>7merged|reference BL21DE3|length 40|copies 1
ATGCGCGACTTGAGCTCAAGATAACGCGCCAGTTGTTCAT
>7merged|reference BL21DE3|length 32|copies 1
ATGCGTTGCTGGCAGGATATTGAGCATTATGG
>7merged|reference BL21DE3|length 48|copies 1
ATGCTATTTTTGCTGAGCGGATGATTCAGCACCCGGCGGTACAGCGAA
>7merged|reference BL21DE3|length 51|copies 1
ATGCTCGCGGAGCGGTTAGCGCAGAAACACGGTAAGGCGTCTTTATTACGC
>7merged|reference BL21DE3|length 41|copies 1
ATGCTCTCCAGCACCATAATCGCGCCTTGAGAGAAACCGAT
>7merged|reference BL21DE3|length 68|copies 1
ATGCTGAATGAGGGCATCGTTCCCACTGCGATGCTGGTTGCCAACGATCAGATGGCGCTGGGCGCAAT
>7merged|reference BL21DE3|length 33|copies 1
ATGCTGGGGCCGTCCGGCTCCGGCAAAACCACC
>7merged|reference BL21DE3|length 45|copies 1
ATGGAAATGTTCCGGCGACACATCTAATGCCTTTTCCTGCGTCAG
>7merged|reference BL21DE3|length 37|copies 1
ATGGACGTTTTTACCAATTTGTGCACAGGAACCGACA
>7merged|reference BL21DE3|length 41|copies 1
ATGGATATCCAGCGTCCAGGGCGTCGGCGACACAATGTCAG
>7merged|reference BL21DE3|length 49|copies 1
ATGGATGGCAACAGGAATTCTGGCTTGCGCATTGTGGCGATTTCTGTGC
>7merged|reference BL21DE3|length 36|copies 1
ATGGCACCCTGAATGGGACCCACGAAGATGGGTCCT
>7merged|reference BL21DE3|length 42|copies 1
ATGGCAGATGACATTTTTGGTTGGCTGCAGAATATATTGCGC
>7merged|reference BL21DE3|length 30|copies 1
ATGGCGACGTGAACGGGACCTGACGGGCTG
>7merged|reference BL21DE3|length 35|copies 23
ATGGCGACGTGAACGGGACCTGACGGGCTGGATGT
>7merged|reference BL21DE3|length 36|copies 1
ATGGCGACGTGAACGGGACCTGACGGGCTGGATGTC
>7merged|reference BL21DE3|length 32|copies 1
ATGGCGCAAGATTTACAGATGGCTTTCATCGA
>7merged|reference BL21DE3|length 26|copies 1
ATGGCGGAACAGCGCGTAATGCTGGA
>7merged|reference BL21DE3|length 49|copies 1
ATGGCGGAAGGTTATACCCGCGCAACGGCAGGGAATATCGGCGTATGTC
>7merged|reference BL21DE3|length 31|copies 1
ATGGCGGTCAACGGTCATCGTGCGGCAGAAG
>7merged|reference BL21DE3|length 69|copies 1
ATGGCGGTTGATATCGCTCTGCGTACCCATGAAATTCCGTACATCTGGCCGCAGGCTGTTGAGCAACAG
>7merged|reference BL21DE3|length 33|copies 1
ATGGCTGGCTTCTTCGCTGCGGCTGGCTTCATA
>7merged|reference BL21DE3|length 40|copies 1
ATGGCTTTTAGCGCATCACGGCGGCCTTTTGATTTGGCAG
>7merged|reference BL21DE3|length 34|copies 1
ATGGGGAAGAGGTCGAGCAGGATATTCGTAAAGG
>7merged|reference BL21DE3|length 33|copies 1
ATGGGGTCGGATGTGTGGCCTGGTGATGTTGCT
>7merged|reference BL21DE3|length 27|copies 1
ATGGGTAGCGGCAAACTGTGTGGCGAT
>7merged|reference BL21DE3|length 40|copies 1
ATGGTAACGTTTCTGGATTTGGTGCTGTTCAAACTGTTGT
>7merged|reference BL21DE3|length 35|copies 2
ATGGTGATGGCTGCCGGTCCAGGCGGGAAAGATAT
>7merged|reference BL21DE3|length 38|copies 1
ATGGTGTACGGACGAGACGTAACCACGTTATTAAACAC
>7merged|reference BL21DE3|length 30|copies 1
ATGGTTGGACACGTAACCAAAGATGGCTCG
>7merged|reference BL21DE3|length 33|copies 1
ATGTCAGTACCAATGCATAAGCAGCGCAGTCAG
>7merged|reference BL21DE3|length 29|copies 1
ATGTCCACGGTGGTCATCGCTTCGGTCTG
>7merged|reference BL21DE3|length 40|copies 1
ATGTCCATCAGCCCTTTCACCGCCAGCGCGACACCTCCCG
>7merged|reference BL21DE3|length 56|copies 1
ATGTCGTGAATATTCTCGATCCGGATGTGATTGTCCTGGGGGGCGGGATGAGCAAT
>7merged|reference BL21DE3|length 31|copies 1
ATGTCGTGCTTTCAGGTTCTCCGCGAGGGTC
>7merged|reference BL21DE3|length 30|copies 1
ATGTCTTCCGGAATATCCAGCGGCAGGTAG
>7merged|reference BL21DE3|length 34|copies 1
ATGTGCAGCAGGTTATAATTTTGCATTTCGCTAT
>7merged|reference BL21DE3|length 54|copies 2
ATGTGGACCGTTAACCTGATTTATCTGGCTTTAGCGATTGTTCTCAACCTTTGG
>7merged|reference BL21DE3|length 34|copies 1
ATGTGGCGAACAACGAAGCAATTCGACCCGCAAC
>7merged|reference BL21DE3|length 54|copies 1
ATGTTACCGAACAGTCGCAAACCGAGTGAAACTGGTTTGGACAGCAGGCTTACC
>7merged|reference BL21DE3|length 27|copies 1
ATGTTATCCACGCCCAGGTAAGCGGCG
>7merged|reference BL21DE3|length 78|copies 1
ATGTTCCGGTGGTGTACTCCGATGATATCGTGCTGCAACGCATGAGTTGTATGAATTGTAGCGACGGAGACGTGGTGG
>7merged|reference BL21DE3|length 41|copies 1
ATGTTGGTTTTGACGATCAACTCTATTTCTCGCGGGTATTT
>7merged|reference BL21DE3|length 30|copies 1
ATGTTTACCGGACCCAGTGAACCCGGACCG
>7merged|reference BL21DE3|length 44|copies 1
ATGTTTACCGGACCCAGTGAACCCGGACCGGCTTTAACCACAGC
>7merged|reference BL21DE3|length 49|copies 1
ATTAAAAGATGTTCGCCTGCAAATTCCGATGCAGATTTACAGCGCCGAT
>7merged|reference BL21DE3|length 46|copies 1
ATTAACGATTTTGTTGGCGACCGCAACGGCTTGTTTCGGGTCGCAG
>7merged|reference BL21DE3|length 35|copies 11
ATTACCCGCAAAGCCGGTCCGGCGCTGGCGGCAGG
>7merged|reference BL21DE3|length 56|copies 1
ATTACCCGCAAAGCCGGTCCGGCGCTGGCGGCAGGCTGCACCATGGTGCTGAAGCC
>7merged|reference BL21DE3|length 49|copies 1
ATTACGCAAGCAAAACAGTCAGACGACGTTGTTCGCTGTTGGTGATGAC
>7merged|reference BL21DE3|length 32|copies 1
ATTACGCTCGGCGGCGCAGAAACGATGCCATT
>7merged|reference BL21DE3|length 36|copies 1
ATTAGCGTTGGGGACAAATCCGCCAAGTAACCCAAG
>7merged|reference BL21DE3|length 56|copies 1
ATTAGGCACTGGCACGGTCGGCGTAATGGCCGCTTCTGCACCGGGTATTCTTGTTG
>7merged|reference BL21DE3|length 54|copies 1
ATTATCTCTTTCAGGGTCGTGCCGCGATGCCATTTGAGAAAATAGCTTTTGCCC
>7merged|reference BL21DE3|length 30|copies 1
ATTATTGCCGACGATAAACGACCCAATCCC
>7merged|reference BL21DE3|length 43|copies 1
ATTCACTGCCTGTCAGTGCCGCGTATCGCTGGCAATGCTCAAG
>7merged|reference BL21DE3|length 35|copies 2
ATTCAGAGGATTACAGGACCCGTAAGTAGCGGCAT
>7merged|reference BL21DE3|length 63|copies 1
ATTCAGCACTTTACCTTTGATATCCCATAATGCCTGGTCAATCCCGGCGATGGCGCTCATCAG
>7merged|reference BL21DE3|length 35|copies 1
ATTCAGCGATCGCCGGGTCCGGGAAGCTATCACTC
>7merged|reference BL21DE3|length 36|copies 1
ATTCAGCGATCGCCGGGTCCGGGAAGCTATCACTCT
>7merged|reference BL21DE3|length 35|copies 4
ATTCAGGTCAGAGCTGGTCCGGCGTGCCGATTATC
>7merged|reference BL21DE3|length 35|copies 2
ATTCATCGCGCAGCGGGTCCGGCCCTGCTGGATGC
>7merged|reference BL21DE3|length 35|copies 1
ATTCCGCGCTGAGCAGGACCAGTTTTTCATCATGC
>7merged|reference BL21DE3|length 33|copies 1
ATTCCGCTATGTACCGCATTGATGGCAGTGCAC
>7merged|reference BL21DE3|length 41|copies 1
ATTCCGGCAGTTAACGGCGTCAGCAAAATTATCTCTCTGAC
>7merged|reference BL21DE3|length 26|copies 1
ATTCGACAAAATCACGCGGCGTGTTG
>7merged|reference BL21DE3|length 35|copies 2
ATTCGAGCACCAACAGGTCCGGGTTTTCCGTGCTG
>7merged|reference BL21DE3|length 33|copies 1
ATTCGCCATTCAGGCTGCGCAACTGTTGGGAAG
>7merged|reference BL21DE3|length 34|copies 1
ATTCGCCGCGCAGGACGCCTTGCAACCCATTGAC
>7merged|reference BL21DE3|length 37|copies 1
ATTCGGCGCTTCCCACATGCAGCTGAATAACCGCATC
>7merged|reference BL21DE3|length 48|copies 1
ATTCTCTCCCGCACCTACAGCAGCTACCGGACCAGGACACCCGCGCCG
>7merged|reference BL21DE3|length 33|copies 1
ATTCTGATCTGCTAATCTGGAACGTGACCGGTA
>7merged|reference BL21DE3|length 49|copies 1
ATTCTGCGCTTTTTCAGCGAAGTGATACAACTCTGCTTCCGGGAAATAG
>7merged|reference BL21DE3|length 43|copies 1
ATTCTTGGTGTGATTGGCTTTCTCACCGGTATTTACTCGATTG
>7merged|reference BL21DE3|length 35|copies 1
ATTGAAGCTAACCCAGGTCCAGGTATGGGCGTGCT
>7merged|reference BL21DE3|length 56|copies 1
ATTGCAGGCGAAGGGTTAGTGGATGTTCCGGCGGCGAAACTGCCGAAAGAAAAAGT
>7merged|reference BL21DE3|length 31|copies 1
ATTGCCAATGGCAACCAGCACGGGTGCCGGT
>7merged|reference BL21DE3|length 26|copies 1
ATTGCCGGTCCGGCAGCACGCAAAGT
>7merged|reference BL21DE3|length 36|copies 3
ATTGCCTGATAAACCAGGTCCGGGTTAACGCCCGCT
>7merged|reference BL21DE3|length 30|copies 1
ATTGCGCGCCGTGAATCTTCATGATTTCGG
>7merged|reference BL21DE3|length 44|copies 1
ATTGCGCTTGCTGCCAACAGAGCTTTCTACCGGGATCATGGTTA
>7merged|reference BL21DE3|length 29|copies 1
ATTGCGGGTCAGAACATCCGCACAGGCCA
>7merged|reference BL21DE3|length 50|copies 1
ATTGGCAACATCAAAAACTGGGACTTCGATCCGTACGAAGGCATGGAAAC
>7merged|reference BL21DE3|length 35|copies 7
ATTGGCGTCGCAGCCGGTCCAGGCGGCAATCAGGC
>7merged|reference BL21DE3|length 36|copies 4
ATTGGCGTCGCAGCCGGTCCAGGCGGCAATCAGGCG
>7merged|reference BL21DE3|length 33|copies 1
ATTGTAAGCACCACCGAAGATGGCGAGCGCGAT
>7merged|reference BL21DE3|length 45|copies 1
ATTTACGTCTGTTCCGCGACGGCGATGGCTTTGCATGGATTGAAC
>7merged|reference BL21DE3|length 32|copies 1
ATTTCTCCCTGGTGGCAAACCGGACATTTCAT
>7merged|reference BL21DE3|length 36|copies 1
ATTTCTTTGTTCCACTATCGCAGCCATGGCACCGAC
>7merged|reference BL21DE3|length 38|copies 1
ATTTGAAGGCGCTGAAAGGGCGCTATGAGATGGTTAAT
>7merged|reference BL21DE3|length 38|copies 1
ATTTTTCTTAGCGAATTTATGACCATTACCGCCGGACT
>7merged|reference BL21DE3|length 36|copies 1
CAAACCGCTTGCCATCGGTCCAGACGGCACAAACAC
>7merged|reference BL21DE3|length 68|copies 1
CAAACGCCCGCGCCGATGCAAAAATTAAAAGCGCCGGAACCGCAGGAACCTGCACTTGCGGCGAACAG
>7merged|reference BL21DE3|length 57|copies 1
CAAAGAAGCGATGGTTTATGCCAATGTGATTGGCTGCGATTTGGGACCGAAAATTAC
>7merged|reference BL21DE3|length 45|copies 1
CAAAGGCTCCTATTCACATCTTGCCGCTCGTCAGTACGCTGCCCG
>7merged|reference BL21DE3|length 34|copies 1
CAAAGTTCCGCGTACATGCGACCGGGGTTAAACA
>7merged|reference BL21DE3|length 36|copies 1
CAAATCCCCTCTGCTGACTCCGGAAAAAGCCATCGA
>7merged|reference BL21DE3|length 49|copies 1
CAACACCAATTTCTGAAGGTTGTGAACCCTGAAGGACGCCAGAAACGCG
>7merged|reference BL21DE3|length 32|copies 1
CAACCACCCCCAAACCGACAATTTCATTCAAC
>7merged|reference BL21DE3|length 36|copies 1
CAACCTAAACCAAGCGCATCCGCTTTGCCGGGGACA
>7merged|reference BL21DE3|length 28|copies 1
CAACGATGGGTTAATTCGCTCGTTGTGG
>7merged|reference BL21DE3|length 52|copies 1
CAACGATTTTCTCAAGCTGCTTGTTGATGTAGCCAGCGTCGTGAGAGGTGAT
>7merged|reference BL21DE3|length 33|copies 1
CAACGCCTGATGCGACGCTGGCGCGTCTTATCA
>7merged|reference BL21DE3|length 38|copies 1
CAACTGAAGAACAAGAAGCTGGCATTTAACCAGGAAAT
>7merged|reference BL21DE3|length 36|copies 1
CAACTGACCAGCGCCTGCCCGTTTTGCCAGGAGACG
>7merged|reference BL21DE3|length 27|copies 1
CAACTGGCGGCGTTGTCCGAGCAGGAA
>7merged|reference BL21DE3|length 29|copies 1
CAACTTTAGAAATCTTGCCACCGGAACCG
>7merged|reference BL21DE3|length 33|copies 1
CAAGACGCAATCTCTTTCCGCTTGTACAACCCG
>7merged|reference BL21DE3|length 32|copies 1
CAAGCCAAAAGAATGTGAATACCCCAGCACCG
>7merged|reference BL21DE3|length 44|copies 1
CAATATGCCGTAACCGCTTATGCCAGCCAGCGCTATCTTGAGAA
>7merged|reference BL21DE3|length 36|copies 1
CAATCAGTTAACACCAGGTCCTGGAGAAACCGCTTT
>7merged|reference BL21DE3|length 34|copies 1
CAATCATGCCGCCGAGAGAACCTTCGTACATGAC
>7merged|reference BL21DE3|length 34|copies 1
CAATGAAATGGCCCAAACCAGGGCGGCTGGCCAG
>7merged|reference BL21DE3|length 31|copies 1
CAATGACTCTGTCGGCAAGCTGCTGCATCTC
>7merged|reference BL21DE3|length 47|copies 1
CAATGTGGACGTCAAACTGGGCGTCAATAAATTCAATGTCGATGAAG
>7merged|reference BL21DE3|length 64|copies 1
CAATTAACTGCATAGCGCGTACTTTCGGCGCACCGCTTAACGTCCCCATATTCATACAGGCGCG
>7merged|reference BL21DE3|length 41|copies 1
CAATTGGTTAATAAATTTAAGGGGGTCACGTTGACTACGCC
>7merged|reference BL21DE3|length 33|copies 1
CAATTTGGTGAGTGGGATCCGGCAACTTACAGC
>7merged|reference BL21DE3|length 42|copies 1
CACACGGGCCGACCGGAAATCCGTTACCGTTACGACAGCGAC
>7merged|reference BL21DE3|length 35|copies 1
CACAGCCGAAGTTTTCTCGTGCCAGCAAAATGGAA
>7merged|reference BL21DE3|length 42|copies 1
CACAGTCGCATTTTGACTGGGTGCGCCCGGGCATCATTCTTT
>7merged|reference BL21DE3|length 37|copies 1
CACATTTTGCGCCGCACTTCGAGCGGAAGGTCCAGGG
>7merged|reference BL21DE3|length 41|copies 1
CACCAGTAATCGTTATTGAGTAAAACTTTGCATATCCGCCG
>7merged|reference BL21DE3|length 34|copies 1
CACCCCTGCCATACCTTTTAATAATCGCAACAGG
>7merged|reference BL21DE3|length 35|copies 1
CACCCGGTTTGCAAATGGCACCAGCGGAAAACAGG
>7merged|reference BL21DE3|length 47|copies 1
CACCGATAAACAAGAGACCGATAGTGATTAACGCAACTAACTGGCAG
>7merged|reference BL21DE3|length 32|copies 1
CACCGCAGATCTGGATAATACGGTCAGACAGC
>7merged|reference BL21DE3|length 33|copies 1
CACCGGGCCGCGGATTTCTGTGTCGTCCAACTG
>7merged|reference BL21DE3|length 30|copies 1
CACCGGGCGCATCTTCATGCGGCAGATCAG
>7merged|reference BL21DE3|length 35|copies 6
CACCTGCTCGCGCCGGGTCCAGCAACACTTTATCG
>7merged|reference BL21DE3|length 69|copies 1
CACGAAGGCGCATGCTCTTCCACCACCGAGTGGGATGGCAAGTATATGATGGATAACAACTATCAATAC
>7merged|reference BL21DE3|length 28|copies 1
CACGCACTCGACGCAGCAGACGGTTGGC
>7merged|reference BL21DE3|length 31|copies 1
CACGCCGGCGCGAAAAATCCACCTGTACCAC
>7merged|reference BL21DE3|length 29|copies 1
CACGCTGCCGGTCCAGGTCTCCTGAGTAT
>7merged|reference BL21DE3|length 35|copies 11
CACGGAAGGTTAACAGGACCAGGAACAGGAAGGGC
>7merged|reference BL21DE3|length 44|copies 1
CACGGCAGCCTGACGCCCGTTTTCACCTTACTTCCGGTTACGCC
>7merged|reference BL21DE3|length 35|copies 1
CACGGCTTAATACCCGGTCCAGCCACTCTTTCAGT
>7merged|reference BL21DE3|length 37|copies 1
CACGTCAGGCTGAACGTCAGGGGACTGACAGCCTGAC
>7merged|reference BL21DE3|length 35|copies 1
CACGTTTGGTTAGCGGGTCCTGACGACCGGATGCC
>7merged|reference BL21DE3|length 44|copies 1
CACTCAACATATTGGCGAGATATTGCACCGGAATACGCAGGCTT
>7merged|reference BL21DE3|length 34|copies 1
CACTGAACTCAACCCTTTCATTTTCAGGAAGCAG
>7merged|reference BL21DE3|length 45|copies 1
CACTGAATCATGGCTTTATGACGTAACATCCGTTTGGGATGCGAC
>7merged|reference BL21DE3|length 54|copies 1
CACTTGCCCGAAAGGCCCGTCGCGAGTACTTTGTCGCGATATTTTTGACATTTT
>7merged|reference BL21DE3|length 33|copies 1
CAGAGTTCCTCTTTCCAGATGGGGATCTCTTCG
>7merged|reference BL21DE3|length 31|copies 1
CAGATCGGTGATAAACACGGTCATCTTGATG
>7merged|reference BL21DE3|length 36|copies 1
CAGATGCACGTCAATGTGCAGGATAAAATCGATGAG
>7merged|reference BL21DE3|length 26|copies 1
CAGATGTGCCTGCCGAGGAATTACCT
>7merged|reference BL21DE3|length 34|copies 1
CAGATTGCCGTTGCGCTCAAGGTTCCGCAGTTAG
>7merged|reference BL21DE3|length 35|copies 1
CAGCAATCTGAGTAACGTCGAATCGATTTTCTTAA
>7merged|reference BL21DE3|length 71|copies 1
CAGCACCAGGTGAGCACGGCGAAGAAAATGTCCGTTGGTCAGATCCTGCGTAACCGTCAGTTCTGGGGTAT
>7merged|reference BL21DE3|length 36|copies 1
CAGCAGACGCAGACGGGCGAAGTGGCTTTCCATCCC
>7merged|reference BL21DE3|length 42|copies 1
CAGCAGATTTGTACCGGACCGCACACCAGGTTTGGTTTATCC
>7merged|reference BL21DE3|length 55|copies 1
CAGCCCTTAATGCCGTAATGCTCCAGCATCGCATCCAGCTGCGGTTCACGACCAC
>7merged|reference BL21DE3|length 32|copies 1
CAGCGAAAGGGCTGGTGAAAGTACGCGGCACG
>7merged|reference BL21DE3|length 35|copies 2
CAGCGACGATCGCCCGGACCAGTGACTGCGAGACA
>7merged|reference BL21DE3|length 35|copies 11
CAGCGAGCATACGCCGGACCCGAACTTCTCCCGTC
>7merged|reference BL21DE3|length 36|copies 3
CAGCGAGCATACGCCGGACCCGAACTTCTCCCGTCG
>7merged|reference BL21DE3|length 50|copies 1
CAGCGCATGGCGGTATTCCCGATCAAGTGCAATGACGTTATAACCGCCAT
>7merged|reference BL21DE3|length 43|copies 1
CAGCGCGCAGCACGCGATCATGTGCGGACCGTGAAAAAGAATC
>7merged|reference BL21DE3|length 37|copies 1
CAGCGGCATCTCTTCGGGACCGGCTATACAGCCAATC
>7merged|reference BL21DE3|length 37|copies 1
CAGCGGTCCCATTACGGTATCCACGGAGTTCGCTTTC
>7merged|reference BL21DE3|length 36|copies 1
CAGCGTCCGCCAGGCAAGCCAGGCGAAAGCCAATGC
>7merged|reference BL21DE3|length 30|copies 1
CAGCTAGCCTGGTCCGGCGCTGTTTTACTT
>7merged|reference BL21DE3|length 63|copies 1
CAGGACGATAACTACCGTGTTGTCGTTATAGTCCACATCCACCTGGCTGAACTTAATTCGTAA
>7merged|reference BL21DE3|length 33|copies 1
CAGGAGACGCGCAAATCAGATTGCCACAGGACC
>7merged|reference BL21DE3|length 35|copies 1
CAGGCACTTGCGTCAGGTCCTGCTCCCAGTGGTCT
>7merged|reference BL21DE3|length 44|copies 1
CAGGCGCATTTTGTCAAAAACATGTTTATTCGCCCGAGCGATGA
>7merged|reference BL21DE3|length 38|copies 1
CAGGCTTCGACGCCGCTTCGTTCTACCATCGACACCAC
>7merged|reference BL21DE3|length 51|copies 1
CAGGGAATGATCAGCTTCACCCAGCAAAATGAACAGGAAGCGGACCGCATT
>7merged|reference BL21DE3|length 47|copies 1
CAGGGCAAAGCCCATCCAGAGTCTTCGGGTCAGGGTTAAATTCACGG
>7merged|reference BL21DE3|length 59|copies 1
CAGGTCGTACCGAACTGATGAAAGTGCTCTACGGCGCACTACCGCGCACCAGCGGTTAC
>7merged|reference BL21DE3|length 38|copies 1
CAGGTGGCGTAGCTGGTCAGGGCGTACAGAGTGCAATG
>7merged|reference BL21DE3|length 36|copies 1
CAGTACCAGCGTGTCCTTAATTTGATAATGAACTGT
>7merged|reference BL21DE3|length 47|copies 1
CAGTAGTTATCCCCCTCCATCAGGCAGTTTCCCAGACATTACTCACC
>7merged|reference BL21DE3|length 43|copies 1
CAGTCCGGCTGGAAGGCAAACTTCGCGTTGCGCAGCGGCACCA
>7merged|reference BL21DE3|length 35|copies 19
CAGTTACGATGCGCTGGACCGGCTGGTACAGCAGG
>7merged|reference BL21DE3|length 45|copies 1
CAGTTCCGCCAGGGAGTTGGAGCCCAGACGGTTTGCACCGTGCAG
>7merged|reference BL21DE3|length 34|copies 1
CAGTTCGTGAAGCGGCGCTGGTGCCTCGCGTGCT
>7merged|reference BL21DE3|length 32|copies 1
CAGTTCTGGCGCGTTAAATGTGTCGCTGCCTA
>7merged|reference BL21DE3|length 40|copies 1
CAGTTTCGTTAAACTGATGGCTTACGGCAGCATTGGGGTA
>7merged|reference BL21DE3|length 35|copies 1
CATAACTCCTCACCGGGACCAGAAGCAAAAAAATA
>7merged|reference BL21DE3|length 36|copies 1
CATATGCTAACAGTACCGGGATTATGCTGGCTATGC
>7merged|reference BL21DE3|length 35|copies 1
CATATTTGCATCTCCGGTCCCAGTCTGATGAGCGG
>7merged|reference BL21DE3|length 66|copies 1
CATCACCCTGCTCCCGGTCCTGGGCAACCCCGTGTTGCAGGCTATCTTTACCTGGATGAGTAAGAT
>7merged|reference BL21DE3|length 36|copies 1
CATCAGCATGTTACCAGGACCGGTATCGTAGCCCCC
>7merged|reference BL21DE3|length 48|copies 1
CATCAGCGCCTGTTATGCGTTACGCGATAGTGATCAGATAGTCATCAG
>7merged|reference BL21DE3|length 29|copies 1
CATCAGCGGTCCGGGCTGCGCTTCGCCCG
>7merged|reference BL21DE3|length 36|copies 1
CATCATCAAAGGCCTGGGACCGGTACTGCAAATCGC
>7merged|reference BL21DE3|length 47|copies 1
CATCATGCCGGTTAAACCAGAGGTGATAAGCACGCCCAGCGTCGCCA
>7merged|reference BL21DE3|length 35|copies 3
CATCCACCGTCATCGGGACCGGAATGCCGTTGGCG
>7merged|reference BL21DE3|length 36|copies 1
CATCCCGCCGGTGTTTGGTCCGGTATCTTTATCGCC
>7merged|reference BL21DE3|length 53|copies 1
CATCCGGCTCATATCGCCTTCATCCACACGAGGGAAACGGTGATAAAGCGCAT
>7merged|reference BL21DE3|length 33|copies 1
CATCGACATCAACGATGCCTTATGCCCGGCACG
>7merged|reference BL21DE3|length 44|copies 1
CATCGATAAACTGTACGAAAAACGACACATAGAACAAAATGGCT
>7merged|reference BL21DE3|length 35|copies 2
CATCGATGGATTGCTGGTCCTGCAAATTAGACCAG
>7merged|reference BL21DE3|length 36|copies 1
CATCGCGCACCTGGGCGGCCTCCTGGCGGCTGCGCA
>7merged|reference BL21DE3|length 35|copies 1
CATCGGATATTTATCGGTCCAGTAGCCGACCACTG
>7merged|reference BL21DE3|length 34|copies 1
CATCTTGCCGCACCGGACCCGCATTCACAGTATG
>7merged|reference BL21DE3|length 30|copies 1
CATGAAGACTGCACAGGACCATCAGCGGAT
>7merged|reference BL21DE3|length 35|copies 37
CATGCCTTCGCGCCCGGTCCAGACGTTTTTACAGG
>7merged|reference BL21DE3|length 36|copies 2
CATGCCTTCGCGCCCGGTCCAGACGTTTTTACAGGT
>7merged|reference BL21DE3|length 35|copies 3
CATGCGTATCTGGCTGGACCCGCAAAAACTCAATA
>7merged|reference BL21DE3|length 35|copies 1
CATGCGTATCTGGCTGGACCCGGCGAAACTCAACA
>7merged|reference BL21DE3|length 36|copies 1
CATGCGTATCTGGCTGGACCCGGCGAAACTCAACAG
>7merged|reference BL21DE3|length 36|copies 2
CATGGTGATGGCTGCCGGTCCAGGCGGGAAAGATAT
>7merged|reference BL21DE3|length 33|copies 1
CATTAAAACGTTGCGTGCCAAGCTGCGCGCCAT
>7merged|reference BL21DE3|length 30|copies 1
CATTAAAAGTGAGCCGGACCACAGGCGATG
>7merged|reference BL21DE3|length 36|copies 1
CATTCATCGCGCAGCGGGTCCGGCCCTGCTGGATGC
>7merged|reference BL21DE3|length 35|copies 1
CATTGGTATAAATTCGGACCGGCGTGGCGCGCGGC
>7merged|reference BL21DE3|length 65|copies 1
CCAAAAAATGACTCAATTTACGCAAAATACCGCCATGCCTTCTTCCCTCTGGCAATACTGGCGCG
>7merged|reference BL21DE3|length 49|copies 1
CCAAACATAGCTCCCAGGGCGACAACCACCGCCAGGAAGCCGAGGGTGC
>7merged|reference BL21DE3|length 35|copies 5
CCAATCACCTGCGCGGGTCCGGTCACCTTGATCAG
>7merged|reference BL21DE3|length 36|copies 1
CCAATCACCTGCGCGGGTCCGGTCACCTTGATCAGC
>7merged|reference BL21DE3|length 37|copies 1
CCAATGCGACCAGATGCTCCACGCCCAGTCGCGTACC
>7merged|reference BL21DE3|length 36|copies 1
CCAATTACCCCAACGCGGCTGGTAGCAGTGATATGG
>7merged|reference BL21DE3|length 29|copies 1
CCACCACAGATGCGCCAGCTGTCGCGAAT
>7merged|reference BL21DE3|length 34|copies 1
CCACCAGCACCCGACCTACGCCGCAGCCGCGCAC
>7merged|reference BL21DE3|length 31|copies 1
CCACCATCCCCTGCAACAGCAGAGACGGGCT
>7merged|reference BL21DE3|length 47|copies 1
CCACCGGTCCACACGCGCTGGCCTTTTTTACCGACGATGATCGCGGT
>7merged|reference BL21DE3|length 49|copies 1
CCACCGGTGAGCACCATGCCGCGCTCGGAGATGTCGGAAGCCAGTTCCG
>7merged|reference BL21DE3|length 37|copies 1
CCACCTCTTTTTGCAACATAAAGTGCATGTCGGCAAT
>7merged|reference BL21DE3|length 26|copies 1
CCACGATGCCGGAGCAATGCGCGTGG
>7merged|reference BL21DE3|length 36|copies 1
CCACGCCCTGGCGAATGTGTTCTACCAGCGGCGCAT
>7merged|reference BL21DE3|length 34|copies 1
CCACGCCGTAAACGATGTCGACTTGGAGGTTGTG
>7merged|reference BL21DE3|length 31|copies 1
CCACGGCGCTGTCCTGGCGAGTCACATGCAG
>7merged|reference BL21DE3|length 44|copies 1
CCACTGCCGCCTTCTGGTCCCAGGTCGACAATCCAGTCAGCGGT
>7merged|reference BL21DE3|length 30|copies 1
CCACTTTGGCATTCGGCTTGCGCGCCATAA
>7merged|reference BL21DE3|length 40|copies 1
CCAGACGCCAACCTGCCTGATCCAGGCTTTCCATTACCTG
>7merged|reference BL21DE3|length 42|copies 1
CCAGAGATAAAGTTGGCGAAAATTTCCTGCAAACCAAAACCG
>7merged|reference BL21DE3|length 35|copies 1
CCAGATATCCTGCTCGGTCCAGTTAGAGAGCGGGA
>7merged|reference BL21DE3|length 36|copies 2
CCAGCGCCCTCTCCTGGTCCTGTAAGATAATCGCCT
>7merged|reference BL21DE3|length 34|copies 1
CCAGTTCCGCTTTACGCGCATTCAGCGCCTGCTG
>7merged|reference BL21DE3|length 36|copies 2
CCATAAATTTCAATCGGTCCGGCATAGGTCTGCACA
>7merged|reference BL21DE3|length 41|copies 1
CCATACAAACCGCGATTAACGGACCGGCTTCCGCATTAAAG
>7merged|reference BL21DE3|length 35|copies 1
CCATTACGATCGTCTGGTCCGGTGTGGTGGCATTT
>7merged|reference BL21DE3|length 36|copies 1
CCATTACGATCGTCTGGTCCGGTGTGGTGGCATTTA
>7merged|reference BL21DE3|length 31|copies 1
CCATTGTGCAATATTCCCCACTGCTGCCTCC
>7merged|reference BL21DE3|length 38|copies 1
CCCACCACGATCATCTCCAGCACTTTGCCGCGGATATA
>7merged|reference BL21DE3|length 37|copies 1
CCCACTTTCGCGCGCGCAAATGGAATTCCTAACTGTT
>7merged|reference BL21DE3|length 43|copies 1
CCCAGCCATTTATCTGCCAGCCACAGGGCTAGGCCGCCGGAAA
>7merged|reference BL21DE3|length 35|copies 2
CCCAGGGCCACGTCTGGACCGGTCAGGATGCAAAA
>7merged|reference BL21DE3|length 36|copies 1
CCCAGGGCCACGTCTGGACCGGTCAGGATGCAAAAG
>7merged|reference BL21DE3|length 36|copies 1
CCCCGCGCGCATACGGGTCCCAGTACGGCGCACCCA
>7merged|reference BL21DE3|length 36|copies 2
CCCCGGGACGTTTGCTGGACCTGGAACATCAGAATG
>7merged|reference BL21DE3|length 34|copies 1
CCCCTTGCTGCGGCTCGAACGGTTTAGCCTGCCA
>7merged|reference BL21DE3|length 46|copies 1
CCCGCAGGCGGAGTTCCGCCAGCAGGCTGTCTTTCCCGGAGCCGGA
>7merged|reference BL21DE3|length 37|copies 1
CCCGCCGGTTTTCTCTGTTCCAGGCGGTTCAGCACGG
>7merged|reference BL21DE3|length 27|copies 1
CCCGCGAAATGGCGCGGCGGTAAGTAT
>7merged|reference BL21DE3|length 35|copies 8
CCCGGGACGTTTGCTGGACCTGGAACATCAGAATG
>7merged|reference BL21DE3|length 35|copies 3
CCCGGTCGCCGGACAGGTCCAGGTGCCATGCATCG
>7merged|reference BL21DE3|length 36|copies 1
CCCGGTCGCCGGACAGGTCCAGGTGCCATGCATCGA
>7merged|reference BL21DE3|length 34|copies 1
CCCGTCCAGGCGTGGACCCAGTTATCCTCCGGCA
>7merged|reference BL21DE3|length 36|copies 1
CCCTCTCTGCAGGCGGTCCTATTCTGACCCCCTCTC
>7merged|reference BL21DE3|length 30|copies 1
CCCTGCAATGGGACCAAACCAAAGGCAAAT
>7merged|reference BL21DE3|length 35|copies 4
CCCTGTTCAGCACCTGGTCCGGCGTTCCCGTAGAA
>7merged|reference BL21DE3|length 36|copies 6
CCCTGTTCAGCACCTGGTCCGGCGTTCCCGTAGAAG
>7merged|reference BL21DE3|length 30|copies 1
CCGAAGAATGCGACACTGACGGCGCTGGCA
>7merged|reference BL21DE3|length 33|copies 1
CCGAAGACGCCACTTCGCACAGCAGCTGCCCGG
>7merged|reference BL21DE3|length 37|copies 1
CCGAGCAAAATCGCCGCTATGGTAGAAGCTTCCATTA
>7merged|reference BL21DE3|length 35|copies 3
CCGATAAACGCCACCGGACCTGCCACGCTGACGCA
>7merged|reference BL21DE3|length 30|copies 1
CCGATCGCATCAACCGGATCCCACAGGTTG
>7merged|reference BL21DE3|length 55|copies 1
CCGATCGTTCGTGGTTCTGCTCTGAAAGCGCTGGAAGGCGACGCAGAGTGGGAAG
>7merged|reference BL21DE3|length 39|copies 1
CCGCACGCTGATCATGCGCAAACTCAAAGGACTGGAACC
>7merged|reference BL21DE3|length 37|copies 1
CCGCAGACGGAACCACACGCAGTGCAGGCAGACCCAG
>7merged|reference BL21DE3|length 38|copies 1
CCGCGATCCCATCGTGGAAGAGATCTGCGAGCACGTCC
>7merged|reference BL21DE3|length 43|copies 1
CCGCGCCCGGCGGATTGAGTGCGAAAGCGCCTGCAATGACCCC
>7merged|reference BL21DE3|length 68|copies 1
CCGCTGACGAAAGCGCCATTTTCGACCATCGTCACGCCTTTTGTCTGCAGAAAATTAAGGCAGTACCT
>7merged|reference BL21DE3|length 38|copies 1
CCGCTGCTGATCATCGCCGCACTGGCGACGGTAATCGC
>7merged|reference BL21DE3|length 35|copies 1
CCGCTGGACGGCATCGGTCCGGATGATATCGGGCT
>7merged|reference BL21DE3|length 53|copies 1
CCGCTTCGGTTTTGTGCTGCCGATGGACGAATGCCTTGCCCGCTGCGCGCTGG
>7merged|reference BL21DE3|length 39|copies 1
CCGGAATAAACGGACGCTCGTGCGGCGGGATCACGGCCT
>7merged|reference BL21DE3|length 52|copies 1
CCGGACAGTACACTCACAGTGTGGCCGGATAACCGCATCGCGGAGGATGCGC
>7merged|reference BL21DE3|length 33|copies 1
CCGGATAGTCAAACAGACCAGCGTTGATGTTCT
>7merged|reference BL21DE3|length 45|copies 1
CCGGCCTGTTCCCCTCACCCTAACCCTCTCCCCAAAGGGGTGAGG
>7merged|reference BL21DE3|length 35|copies 1
CCGGGAATGAAACCCGGACCTGAACATGTCTTATT
>7merged|reference BL21DE3|length 44|copies 1
CCGGGACAACCTGGAAGCTGCCGAACAGAATCATAAATTCGCCG
>7merged|reference BL21DE3|length 39|copies 1
CCGGGTCCTGAATATCGCGGCGTTGGGCGGTCACCGACA
>7merged|reference BL21DE3|length 35|copies 14
CCGTACTGGGCCACCGGACCGGACATTGCGCCCAC
>7merged|reference BL21DE3|length 34|copies 1
CCGTAGCTTACGGAGTCTTTGATTTCCTGAGCAG
>7merged|reference BL21DE3|length 37|copies 1
CCGTATCAGCTGCTGGAATCCAGCCGCCTGGCGGAAG
>7merged|reference BL21DE3|length 30|copies 1
CCGTATTCCGCGACAACTCCACCCGTACCC
>7merged|reference BL21DE3|length 55|copies 1
CCGTCAAAGTCACCGACGTTTTTGTCGGGCGTGTCTTCCGGCGGCTGACTGACGG
>7merged|reference BL21DE3|length 38|copies 1
CCGTCGCGCAATAATGACAAGGGCATCCGCCCGGATCA
>7merged|reference BL21DE3|length 40|copies 1
CCGTTAAGCTATTTCCCGTGGCTGGTTGCGATTCTGGCAG
>7merged|reference BL21DE3|length 52|copies 1
CCGTTACCCTCAATTACTATCGGGTTGATGAAAGTCTATGGCGAAATCAACT
>7merged|reference BL21DE3|length 29|copies 1
CCGTTAGTTGGCGCGGTCGTCACCGCTGC
>7merged|reference BL21DE3|length 35|copies 1
CCGTTCCGTTCGTCTCCAAAGCCACCGGCGTTCCG
>7merged|reference BL21DE3|length 35|copies 1
CCGTTTTCCAGTGCGGATTGTTCGGCGTCAACGCC
>7merged|reference BL21DE3|length 35|copies 1
CCTACAGCAGCTACCGGACCAGGACACCCGCGCCG
>7merged|reference BL21DE3|length 35|copies 1
CCTATGACGAAGACTGGTCCGGCGACAAAAGCGGT
>7merged|reference BL21DE3|length 39|copies 1
CCTATGACGAAGACTGGTCCGGCGACAAAAGCGGTATAA
>7merged|reference BL21DE3|length 33|copies 1
CCTCAACCACCCCCTGCACCGCAAATCCGGAGG
>7merged|reference BL21DE3|length 37|copies 1
CCTCCGGAGGCAGAGGTCTCAGGTTCGAATCCTGTCG
>7merged|reference BL21DE3|length 34|copies 1
CCTGACCGCAATTAAGATGGCGGATTCTGATGCA
>7merged|reference BL21DE3|length 35|copies 6
CCTGATAACGCGTCGGGTCCAGTCGAAATAGCACC
>7merged|reference BL21DE3|length 33|copies 1
CCTGATCGCCGTGGGACCAGCCCAGACGCACCA
>7merged|reference BL21DE3|length 35|copies 1
CCTGCAACCAACGCAGGACCTGACCATCGATACTC
>7merged|reference BL21DE3|length 34|copies 1
CCTGCCAGAGTGCAAGTGGGCTTTGGCGTGTGGC
>7merged|reference BL21DE3|length 35|copies 4
CCTGCCTGGGAATCGGGTCCTGTTGTCTCGTATTC
>7merged|reference BL21DE3|length 50|copies 1
CCTGCGCTTCCAGCATACGACCGCAAATCGCCATCCCGAAGCTTGGGTGA
>7merged|reference BL21DE3|length 35|copies 3
CCTGCTCGCGCACCTGGTCCAGAACGGGTAATAAC
>7merged|reference BL21DE3|length 36|copies 1
CCTGCTCGCGCACCTGGTCCAGAACGGGTAATAACG
>7merged|reference BL21DE3|length 31|copies 1
CCTGGTAACGACCTTCCGTAAAGTACGGCTC
>7merged|reference BL21DE3|length 35|copies 12
CCTGTAAAAACGTCTGGACCAGCCGTGAAGGCGTG
>7merged|reference BL21DE3|length 35|copies 1
CCTGTACGCGCCAGTTATCAGGCTGCTGGTCTTCG
>7merged|reference BL21DE3|length 35|copies 1
CCTGTATGCGCATTTGGTCCAGCCAGTTTTAGATG
>7merged|reference BL21DE3|length 45|copies 1
CCTGTGCTGATTTCAGCGTTGCCTGCGCCTGGTCGCGCGAGGAGC
>7merged|reference BL21DE3|length 35|copies 1
CCTTCAACAGCTGCCGGACCAAAGATAAACGGTCC
>7merged|reference BL21DE3|length 51|copies 1
CCTTCACCGTGCGGTAACATCGCGGGTAACAGGCGCATGGTGAGCTGGTGT
>7merged|reference BL21DE3|length 35|copies 1
CCTTCCAGGATTTCCTGGCTGCTCAGCGGATTTCC
>7merged|reference BL21DE3|length 36|copies 1
CCTTCTGCCAGCGCCTGAGCAATTGGCTTCGGTGTA
>7merged|reference BL21DE3|length 42|copies 1
CCTTTGGTTTCCGGGACAAATTTCCACATAAACAGTGCTGCC
>7merged|reference BL21DE3|length 32|copies 1
CGAAAACAGCCACAAAAACCAGGGGAATGTGA
>7merged|reference BL21DE3|length 37|copies 1
CGAAAATGCTGCGGTCTGGGCGCAAATTGGTGACAAG
>7merged|reference BL21DE3|length 34|copies 1
CGAACCAGATTGCCGCAGGTGAGGTGGTCGAGCG
>7merged|reference BL21DE3|length 29|copies 1
CGAACCGGTTTCCGGCCTGAAAAATCTGC
>7merged|reference BL21DE3|length 27|copies 1
CGAACTTCAGGATCTCAGCCAGCGTCG
>7merged|reference BL21DE3|length 33|copies 1
CGAATTTGCGGCGTGATTTTTGACTGGGATGAG
>7merged|reference BL21DE3|length 32|copies 1
CGACCAGAAGGTGATCGAAGCAAAAGAAGCGT
>7merged|reference BL21DE3|length 33|copies 1
CGACCCGCCTCTTTTTTAATCGCTCCCCGCCTG
>7merged|reference BL21DE3|length 35|copies 11
CGACCTGTCGGCACAGGACCCGTACTACATCCTGC
>7merged|reference BL21DE3|length 35|copies 2
CGACGTTAAGATTCTGGACCCGCGCGTTGGGAAGG
>7merged|reference BL21DE3|length 39|copies 1
CGAGACGAAGTCCAGTCATCCTGCACGACCCACCATCCT
>7merged|reference BL21DE3|length 34|copies 1
CGAGAGTGAAGGCCGGAACCTGCCAGCCGCGCAG
>7merged|reference BL21DE3|length 73|copies 1
CGAGATGTCGGTAGATGAAACGGACGAGCGCCTGTCGCGCCTCGACTGGAGCCGCGAGCAGCGTCTGGCGCTG
>7merged|reference BL21DE3|length 54|copies 1
CGAGCAGCGGCGCGACGAACGGCGTCGGTTTGTTGGTGACCAGGCCTAGCGGCA
>7merged|reference BL21DE3|length 29|copies 1
CGAGGAGCCGTCAAACATTTTGCCTTCTT
>7merged|reference BL21DE3|length 28|copies 1
CGAGGATCTGGCGCATCAGCGTACCAAC
>7merged|reference BL21DE3|length 34|copies 1
CGAGTTCGGCGCGCATTTCTTCCTGAGTTCCTTG
>7merged|reference BL21DE3|length 35|copies 2
CGATAGCTTCGCACTGGACCCGGTCGTGGAAAAAG
>7merged|reference BL21DE3|length 33|copies 1
CGATCCGGTTCGATAACGTGATAGAGCCATAAT
>7merged|reference BL21DE3|length 35|copies 6
CGATCTCACCGTACCGGACCTGGTGATCCCAACGT
>7merged|reference BL21DE3|length 35|copies 2
CGATGACCGTCAGCTGGTCCAGACGTTCGCCGACC
>7merged|reference BL21DE3|length 36|copies 1
CGATGACCGTCAGCTGGTCCAGACGTTCGCCGACCG
>7merged|reference BL21DE3|length 34|copies 1
CGATGACTTCACGGAGGCTTCCTGCGCCAGATAA
>7merged|reference BL21DE3|length 35|copies 8
CGATGCATTATGGCTGGACCAGGTGTTAAAGAATC
>7merged|reference BL21DE3|length 36|copies 1
CGATGCATTATGGCTGGACCAGGTGTTAAAGAATCG
>7merged|reference BL21DE3|length 44|copies 1
CGATGGATTCATCCACCGTCATCGGGACCGGAATGCCGTTGGCG
>7merged|reference BL21DE3|length 39|copies 1
CGATGGGCTCGCTGGCAGCGATTCCGTTCTGGTATCTGA
>7merged|reference BL21DE3|length 27|copies 1
CGATTATCGCTGCGACGAAGCAGGTTT
>7merged|reference BL21DE3|length 46|copies 1
CGATTGCCCCTTTCGGGATCGAGAAGCTCAGGTCATCAATCAGCAG
>7merged|reference BL21DE3|length 29|copies 1
CGCAAACGCCGTTTTCACCGAACAACACG
>7merged|reference BL21DE3|length 49|copies 1
CGCAACAGTGATGATGGTTTCGGGTTTGCCGGTTCTGACGCAATAATCT
>7merged|reference BL21DE3|length 42|copies 1
CGCAACCTGTCGCTGTTACAGGCACGCTTGAGCCAGGACCTG
>7merged|reference BL21DE3|length 36|copies 1
CGCAGAAAGATCCGCAGGTCCAATAAACACGCCATC
>7merged|reference BL21DE3|length 32|copies 1
CGCAGTTGCCGCGCACAGCGATAACCTTATGT
>7merged|reference BL21DE3|length 26|copies 1
CGCATCTACCGCCGCCTGAATCGTGG
>7merged|reference BL21DE3|length 49|copies 1
CGCCAAAGCGAGCGCCTTAAGCCAGATGGTCGAAAACTACGAAACGCTG
>7merged|reference BL21DE3|length 38|copies 1
CGCCACACCCGGTGCACCGAGAAAGCCAAGCGTAGGCG
>7merged|reference BL21DE3|length 31|copies 1
CGCCAGCAGCAGTCCACCGGCGGTGAAGGTT
>7merged|reference BL21DE3|length 29|copies 1
CGCCAGCCGCGCACGATTAAGCTCATCAG
>7merged|reference BL21DE3|length 31|copies 1
CGCCAGCGCACCGGTAATTGCCAGACCCACG
>7merged|reference BL21DE3|length 35|copies 2
CGCCAGGCCGCGTCTGGTCCCGCCAGCAACTAATG
>7merged|reference BL21DE3|length 36|copies 1
CGCCATACTTCGCCAGGACCCGGATGTCGTCATGGT
>7merged|reference BL21DE3|length 64|copies 1
CGCCATATCACCTCCGTGATGGTTGCCGATGGCGACCATTTACTCGGTGTGTTACATATGCATG
>7merged|reference BL21DE3|length 53|copies 1
CGCCCAGCCGCAGGCCTGCCGCGCGGATGGCATTGAGATCGGTGGCTTGCAAA
>7merged|reference BL21DE3|length 67|copies 1
CGCCCAGTCTGGCGCAGCACTTCTGGTGATTACTCTTGGCGCTCCGGTTCTGGCAAAAAAGAGTCTT
>7merged|reference BL21DE3|length 28|copies 1
CGCCGACGAGGCGCTAAAACCGGGCATG
>7merged|reference BL21DE3|length 35|copies 7
CGCCGCGCGTTACCGGGTCCAGTGCGCCAAAAGGT
>7merged|reference BL21DE3|length 36|copies 2
CGCCGGGCAGGTTTCCGGACCAGCTTTCATGTGAGA
>7merged|reference BL21DE3|length 28|copies 1
CGCCGGTGATCACCAGCGGCGCGTACAG
>7merged|reference BL21DE3|length 34|copies 1
CGCCGTGGGGCGCAAAAGAGTGTCGCATCGGCAC
>7merged|reference BL21DE3|length 33|copies 1
CGCCTACGTAAAGCACTGGAGCCAGGCGGGCAT
>7merged|reference BL21DE3|length 26|copies 1
CGCCTCGCGCAAGGCAATCGCTTCAC
>7merged|reference BL21DE3|length 30|copies 1
CGCCTGCTGGGGCAAACCAGCGTGGACCGC
>7merged|reference BL21DE3|length 39|copies 1
CGCCTTCCCAAGCGCCAGCCCCAGCGCGATGGCAAAGTC
>7merged|reference BL21DE3|length 34|copies 1
CGCCTTTATGCACCGGACCTGTGATCAGCGCGGC
>7merged|reference BL21DE3|length 47|copies 1
CGCGACTGCCCAGCGCCGTCGCGGTGTCGCTGCCAAGGCTTAAACTG
>7merged|reference BL21DE3|length 39|copies 1
CGCGAGCCGCAAAATCTGTTTCCGCTTTATCATCACAAC
>7merged|reference BL21DE3|length 35|copies 1
CGCGAGTCGCGAAGTGGAGTCCCGTTTTGACTTCC
>7merged|reference BL21DE3|length 36|copies 1
CGCGAGTGCAACGAAGAAGAATATTATCGGGATCAG
>7merged|reference BL21DE3|length 36|copies 1
CGCGATTATTGGCGCAGGTCCTGCCGGATTGCAGGC
>7merged|reference BL21DE3|length 35|copies 1
CGCGCACGATGGGCTGGACCGAGTATAAGCAGGTA
>7merged|reference BL21DE3|length 69|copies 1
CGCGCAGCTCGTCGCAGAACTTCAGACGCTTGAGCGAACCATCGTCGCACATCACAAACTGAATGCGCT
>7merged|reference BL21DE3|length 35|copies 1
CGCGCCAGTATATCTGGACCCAGCCGCTGCAAATG
>7merged|reference BL21DE3|length 26|copies 1
CGCGCGCCGCCTCAAGCAACGGCTTA
>7merged|reference BL21DE3|length 31|copies 1
CGCGCGCGTATTTCTGCGCTCTCTGACAATG
>7merged|reference BL21DE3|length 41|copies 1
CGCGCTCCCGATTACCGGACCAAAAGATTCGGTCAATAAAA
>7merged|reference BL21DE3|length 29|copies 1
CGCGCTGCCTTAACATTTTTATCCAACCG
>7merged|reference BL21DE3|length 28|copies 1
CGCGGAACTTCAATGCCCTGACGCGCAT
>7merged|reference BL21DE3|length 31|copies 1
CGCGGCCCACGCGGGCTATCTCACGCCACCT
>7merged|reference BL21DE3|length 29|copies 1
CGCGGCGGTGGTTTGTGCCTCGGCGGTAA
>7merged|reference BL21DE3|length 29|copies 1
CGCTAACAGCGCGATTTGCTGGTGACCCA
>7merged|reference BL21DE3|length 36|copies 2
CGCTCGTAGTGCCCCAGGTCCAGGTCGGTTTCAGCG
>7merged|reference BL21DE3|length 36|copies 1
CGCTCTATTAAAGGCGGGTCCGGAAAGTAAACGGCT
>7merged|reference BL21DE3|length 26|copies 1
CGCTGGCGCAGGAATTTTTCCGCGAT
>7merged|reference BL21DE3|length 43|copies 1
CGCTGGGATGCGGCGCAAAGTTTGCTGGCAACCTACATCAAGC
>7merged|reference BL21DE3|length 46|copies 1
CGCTGTCTCCTCCCTGGACCATCCCAGCTCGTGGAGCTTTTGCAGA
>7merged|reference BL21DE3|length 52|copies 1
CGCTTAAGATGATCGGTTGCCATTCTGCCCGGGCAGCAAACTTACGCGAGTA
>7merged|reference BL21DE3|length 46|copies 1
CGCTTCGTTCTACCATCGACACCACCACGCTGGCACCCAGTTGATC
>7merged|reference BL21DE3|length 35|copies 2
CGGAAAGCCATCACCGGACCGGGGCGACCGGTATC
>7merged|reference BL21DE3|length 27|copies 1
CGGAAAGTCATTTACAGGTGGCGAACG
>7merged|reference BL21DE3|length 37|copies 1
CGGACCCAGTGAACCCGGACCGGCTTTAACCACAGCA
>7merged|reference BL21DE3|length 26|copies 1
CGGACGCACCAGCGGATGGTATTGCC
>7merged|reference BL21DE3|length 35|copies 1
CGGAGATTGAGATTCGGACCGGGTTAGCGAACAGT
>7merged|reference BL21DE3|length 42|copies 1
CGGAGGTTAATCCAGGTCGATTTGGCGAACTTGCGGCATTAA
>7merged|reference BL21DE3|length 27|copies 1
CGGATCCGGGTAAGCGGTACCGCGCGC
>7merged|reference BL21DE3|length 31|copies 1
CGGATCGGCCATCTCAACTTTCTTGGCACCC
>7merged|reference BL21DE3|length 32|copies 1
CGGCAAAATGGGTATATTTGCCAAACGCGTCC
>7merged|reference BL21DE3|length 40|copies 1
CGGCAATGGCTTCCTGTTCACCGCCGCGCACGGCATGAAC
>7merged|reference BL21DE3|length 30|copies 1
CGGCACCACGCCAAACTCAGCAGTATCGAG
>7merged|reference BL21DE3|length 36|copies 1
CGGCAGATCGTATGCTGGTCCTGTCCAGAGCCGGGC
>7merged|reference BL21DE3|length 38|copies 1
CGGCATTCTGCCAGACGTCGAAAGCTTGCGTATTCCGG
>7merged|reference BL21DE3|length 31|copies 1
CGGCGAGTGCCTGTGCCACAGGCGTAATACC
>7merged|reference BL21DE3|length 31|copies 1
CGGCGCACCCGGGAACGGGTTCCACGGGATC
>7merged|reference BL21DE3|length 41|copies 1
CGGCGCTAATGCTGCCCTTTCCCCGGCGCTGGTGGAAGCGC
>7merged|reference BL21DE3|length 33|copies 1
CGGCTCGCAGCGCCGCACTTTGTGCTGAACAAG
>7merged|reference BL21DE3|length 64|copies 1
CGGCTCGTTATAGGTATACGCCCCGGCACCGGCGATATAGTTGGCCCCTGCCAAATCGCCCGTG
>7merged|reference BL21DE3|length 28|copies 16
CGGCTGCCGGACCCGGAGCTGCACCCGG
>7merged|reference BL21DE3|length 50|copies 1
CGGCTGGCAATACTGGAGATCCCAGGGATTGTACGCCAGCAGGGAAGCAC
>7merged|reference BL21DE3|length 41|copies 1
CGGCTTTAATGCCCATCTTGCGCTCTTTCAACTGCCCGGCG
>7merged|reference BL21DE3|length 35|copies 1
CGGGATACCGGCCAGAGACAGCATCATCACCGTCA
>7merged|reference BL21DE3|length 45|copies 1
CGGGCCGGGCGGATTATATTCATCACCTTGCCGATTTACTGGCAG
>7merged|reference BL21DE3|length 34|copies 1
CGGGGAATGGCTGGACGCCAACAATGGCGAGGTC
>7merged|reference BL21DE3|length 28|copies 1
CGGGTAGCCCGATTACTCTCAGAGCGAC
>7merged|reference BL21DE3|length 50|copies 1
CGGGTCACCGTCCAGAGACAGGGTGTGGTTGATGTAACCGTAGTTGCACG
>7merged|reference BL21DE3|length 37|copies 1
CGGGTCCTGAAGCCTGAATTACTGACCGAAATCGCCG
>7merged|reference BL21DE3|length 34|copies 1
CGGGTTATTTGGCAACAGCAGATAGCGGTCAAAC
>7merged|reference BL21DE3|length 41|copies 1
CGGTAAACCGTTGCCCTTTGGCGCTCTTGCCAGCAACGATG
>7merged|reference BL21DE3|length 35|copies 60
CGGTAAAGGTAAGCTGGACCCGACGCTGTGGATGT
>7merged|reference BL21DE3|length 36|copies 1
CGGTAAAGGTAAGCTGGACCCGACGCTGTGGATGTG
>7merged|reference BL21DE3|length 43|copies 1
CGGTAACCCGGTTCGTGCCGATGTGGCAATGACCGGTGAGATC
>7merged|reference BL21DE3|length 35|copies 2
CGGTAACTCGCTGCTGGACCTGGTGGTCTTTGGTC
>7merged|reference BL21DE3|length 36|copies 1
CGGTAACTCGCTGCTGGACCTGGTGGTCTTTGGTCG
>7merged|reference BL21DE3|length 37|copies 1
CGGTACACTTTCAGGTTGAGCTTGAGTTTGTCCGTTA
>7merged|reference BL21DE3|length 40|copies 1
CGGTACAGAAACGAAGTCGCATTTGACGTTGACGTCGGCC
>7merged|reference BL21DE3|length 40|copies 1
CGGTCCGGCAGCACGCAAAGTTAACTGACGCCAGAGCCAT
>7merged|reference BL21DE3|length 36|copies 1
CGGTCTACGACGTGCTGGTCCGGCGCTTAGGGGCTT
>7merged|reference BL21DE3|length 73|copies 1
CGGTGGCGCGAATGCCTTCCACCGGGCCAGGTTCAATTGCTTCTACCGCTTCGGAAAGCAGCTTGGAGAGCAC
>7merged|reference BL21DE3|length 29|copies 1
CGGTTGTCGATCCCACGCAGCGAGAATAA
>7merged|reference BL21DE3|length 35|copies 1
CGGTTTTTTGTTGCTGGTCCGGTTCGCGGCCTTTC
>7merged|reference BL21DE3|length 39|copies 1
CGTAACGAAGTTGAACAGGATGTAGAAGTTGCGGTGCGT
>7merged|reference BL21DE3|length 36|copies 1
CGTACCGCTGGTAACTTCGCAGCTATGCAGTAATAC
>7merged|reference BL21DE3|length 39|copies 1
CGTCACCGCGATGGAAGTACGGTGCCGTTAAAGCAACGT
>7merged|reference BL21DE3|length 36|copies 1
CGTCATACACTGAAATCATCGATGTGAAACAGTGCT
>7merged|reference BL21DE3|length 50|copies 1
CGTCCAGCCTTCGCGCTGCGGGGTCTGGGTATCCCCTTTCAGCATGAAAC
>7merged|reference BL21DE3|length 31|copies 1
CGTCCCCTCGCCCCTTCGGGGAGAGGGTTAG
>7merged|reference BL21DE3|length 36|copies 1
CGTGACCCGTGAAGCGGGTCCGGTAAAAGGCGGTAC
>7merged|reference BL21DE3|length 32|copies 1
CGTGACCGATCGCTTCGGTTTCACGGATGTTG
>7merged|reference BL21DE3|length 35|copies 1
CGTGATGTTCGCACTGGACCCGACGGTTATTTATA
>7merged|reference BL21DE3|length 35|copies 1
CGTGCACTTGAGTTCGGTCCAATTGAAGAGCTGCG
>7merged|reference BL21DE3|length 37|copies 2
CGTGCGCTATCTAACCCGGACCTGTACGAAGGTGATG
>7merged|reference BL21DE3|length 39|copies 1
CGTGCTACAGGGTCGATGGGATGTGTTGCCGTGTAGATA
>7merged|reference BL21DE3|length 54|copies 1
CGTGGAGGCAAACTCGGTCAGACCATAGCCGCAAAAGCAACGAATCCCCTGCTC
>7merged|reference BL21DE3|length 41|copies 1
CGTGGCAACGCCAAAATCGGCATCATCACCAACGGCTTTAG
>7merged|reference BL21DE3|length 59|copies 1
CGTGTCGGTCAGTGGTATGACCATCACCGTGAACGGCGTTGCTGCAGGCAAGGTCAACA
>7merged|reference BL21DE3|length 35|copies 3
CGTGTTGCCACAACCGGTCCAGTTGTGATAATCGC
>7merged|reference BL21DE3|length 40|copies 1
CGTTAACACGCACACCTTCCGGACCCATCGCGTTCGCCAT
>7merged|reference BL21DE3|length 45|copies 1
CGTTAACACGCACACCTTCCGGACCCATCGCGTTCGCCATATAGC
>7merged|reference BL21DE3|length 39|copies 1
CGTTAACGCACGCGACTGGAACGATGTGATTTGGGCGAT
>7merged|reference BL21DE3|length 44|copies 1
CGTTAACGTGATCAAATCATGCCTGCGACAAGAATACAATCTCG
>7merged|reference BL21DE3|length 65|copies 1
CGTTAATCGCCCTGCTGCTGACCCATGAGACGCGACATCAGTCGTTGTAATAAGAGTGAAAAGCC
>7merged|reference BL21DE3|length 30|copies 1
CGTTCAACCAGGACCTGGTCCGTTAACTGC
>7merged|reference BL21DE3|length 50|copies 1
CGTTCCTTTGTAATAGGTCCGAATCACAATGGAAGGTTCAAGAATGAAAT
>7merged|reference BL21DE3|length 34|copies 1
CGTTCGGGCACCAGTTGACCGCAGAAGTCTTCTT
>7merged|reference BL21DE3|length 37|copies 1
CGTTCGTGATCGCCAAACAGCGTACGCGCCTGACCCG
>7merged|reference BL21DE3|length 35|copies 6
CGTTCTGGTCGTCCGGGTCCAGTACTGGTGGATTT
>7merged|reference BL21DE3|length 36|copies 4
CGTTCTGGTCGTCCGGGTCCAGTACTGGTGGATTTA
>7merged|reference BL21DE3|length 34|copies 1
CGTTGACGGCTACCGGACCCGTGCTCAACGTTTT
>7merged|reference BL21DE3|length 39|copies 1
CGTTGAGCCTGTAATCAGTACCTGACTCATCTTCGCTCC
>7merged|reference BL21DE3|length 43|copies 1
CGTTGGGTTAATGCTTGGCGAATTACGATTCGGTCTGCTCTTC
>7merged|reference BL21DE3|length 34|copies 1
CGTTGTTTAAGTCGCGCAACTTCACCATCGGCTG
>7merged|reference BL21DE3|length 34|copies 1
CGTTGTTTTTCTTGTCGCCCAGTTCGTTGATGAA
>7merged|reference BL21DE3|length 53|copies 1
CGTTTACCGCAGCAACAGCTTTGGTTACGCCTTTACCCAGGAAACGGGATTTG
>7merged|reference BL21DE3|length 37|copies 1
CTAATAATAACCCCAGCTATGGCGTACTATGTGGAAT
>7merged|reference BL21DE3|length 26|copies 1
CTAATCCGAGCCAGTTTACCCGCTCT
>7merged|reference BL21DE3|length 41|copies 1
CTAATGTTCCGGCGTTATTTCTTGATGTCTCTGACCAGACA
>7merged|reference BL21DE3|length 61|copies 1
CTAATTCATATTCATCTAACTTATTGGCTGTAAGCTGTTCTGAGGCCGCCAGCAACGCAAT
>7merged|reference BL21DE3|length 34|copies 1
CTAATTCGTAGGATTCAGTTCCCACTGCGTATTC
>7merged|reference BL21DE3|length 28|copies 1
CTACATGGTGGAAGGCGGCAGCAGCAAA
>7merged|reference BL21DE3|length 34|copies 1
CTACCAGGGTGTTAACGACTTCGACTTCGACTTC
>7merged|reference BL21DE3|length 47|copies 1
CTACCATAGCGACAGCCGCGACTGGCTGGTTGTCAATTTGCTCTCTC
>7merged|reference BL21DE3|length 36|copies 3
CTACGGCATCACTGCTGGTCCGGCTTACCGCATTAA
>7merged|reference BL21DE3|length 30|copies 1
CTACGTCACAATGCGGTAGAAATTTTTGAC
>7merged|reference BL21DE3|length 50|copies 1
CTACTCAACGGAAACCGGACGTATTGATGAGCCCAAAGCGGCCCCTGTAC
>7merged|reference BL21DE3|length 38|copies 1
CTAGCGACAAAGTGACTTCCGGATAGCGTTCACGGAAA
>7merged|reference BL21DE3|length 35|copies 1
CTATCCGCTATGATAGGTCCAGATAAATTTGATTC
>7merged|reference BL21DE3|length 41|copies 1
CTCAACGAAATCAACGCGGCGGATCGCATGGCACAGACGCC
>7merged|reference BL21DE3|length 44|copies 1
CTCAACTTCAAAAACAGGAAATTTTTCTACGCTAACAAGAAAAT
>7merged|reference BL21DE3|length 43|copies 1
CTCAAGCCAGCTAGTGCGCCTGGAATCATAGGCAACTGCTAAA
>7merged|reference BL21DE3|length 46|copies 1
CTCACGCAGAGTCCCGCCTTGTTTCAGCTCCCAGTTCACCAGATGG
>7merged|reference BL21DE3|length 69|copies 1
CTCATCACGAACAGCGCCGCCTAAAAGTTTATAAACCGGAAGCCCGACCACTTTGCCGAACAGATCCCA
>7merged|reference BL21DE3|length 39|copies 1
CTCCCATCCGCCCATTTCCTGAAGCACTGATAATGGGAC
>7merged|reference BL21DE3|length 39|copies 1
CTCCCCGCGCGTTGGCCGATTCATTAATGCAGCTGGCAC
>7merged|reference BL21DE3|length 32|copies 1
CTCCCGCGGTCGCCAGCACAAAACGCCAGGAT
>7merged|reference BL21DE3|length 43|copies 1
CTCCCGTTCCGGATACGCTTTCAGAGTATGCGTTTGCCGGATT
>7merged|reference BL21DE3|length 28|copies 1
CTCCCTGTGGAAAGAGCACCTGGCAGCG
>7merged|reference BL21DE3|length 28|copies 1
CTCCTCGCGTCAATCACTTCCATGACAT
>7merged|reference BL21DE3|length 52|copies 1
CTCCTGCTGCGGATACCAACAGGCACAGCGCTGGTTGTTGTCACCACACGCT
>7merged|reference BL21DE3|length 67|copies 1
CTCGAGAAATTACAGCAGGCGCAAGAAAAGGGCGACATGGAACAAATCATTAATGTAAACAGGCTAT
>7merged|reference BL21DE3|length 40|copies 1
CTCGATATCTCCTACGCTCTGCGTAAAGAAGCGATTGCCG
>7merged|reference BL21DE3|length 37|copies 1
CTCGCCACAAAATAGTGTTCCCTGGGCCACGCCGTAC
>7merged|reference BL21DE3|length 51|copies 1
CTCGCCCACTCGCTCAATCAACTACGCCCTGAACTGTTCGGAGGCCGTACA
>7merged|reference BL21DE3|length 32|copies 1
CTCGCCGGGGTCGCCGCCGAATTTGGCGTGGT
>7merged|reference BL21DE3|length 47|copies 1
CTCGCTGTTTTTGCCAATGCCGCCAAACACATACAGATTGCCATCAA
>7merged|reference BL21DE3|length 33|copies 1
CTCGTCAATAAAGCGGTAGGTTTCCGGAAACAG
>7merged|reference BL21DE3|length 41|copies 1
CTCGTCTCGTGGGCGAGGGTTCATCCGTACGCCGCCGTCGG
>7merged|reference BL21DE3|length 42|copies 1
CTCGTCTGCCGTTTGCGCAAATCGGTCCAGCCGTTCAGCGTC
>7merged|reference BL21DE3|length 33|copies 1
CTCGTGTGAGTCAGTGGCTGGTGGAGTATACGC
>7merged|reference BL21DE3|length 36|copies 1
CTCTACATCCAACTTAGCCCGAAATACAACCGCGTA
>7merged|reference BL21DE3|length 30|copies 1
CTCTCCCCGCGCGTTGGCCGATTCATTAAT
>7merged|reference BL21DE3|length 30|copies 1
CTCTGGGTGAACCGGTTGAACGTGGCGACG
>7merged|reference BL21DE3|length 32|copies 1
CTCTTCCGGCAGCTCGCTGTATCCTGCGCTCG
>7merged|reference BL21DE3|length 44|copies 1
CTGAAAATAGTGTTCTGAGGTGGGCCAGGTTTTCCCGTCAACCT
>7merged|reference BL21DE3|length 51|copies 1
CTGAAAATGCCGCGAATACGGTTGCCCATGCCCGAAAAGCGATCCATAAGA
>7merged|reference BL21DE3|length 42|copies 1
CTGAAAGCGGAAGGACGAGTAAAGTTGCAATTAAAAGGAAAT
>7merged|reference BL21DE3|length 42|copies 1
CTGAACCCCGCGAACGCGATCCACAAGTTGCCGGGCTGAAAG
>7merged|reference BL21DE3|length 27|copies 1
CTGAAGCCGGGGCAAAAAGCCTGGTTT
>7merged|reference BL21DE3|length 50|copies 1
CTGAAGTGTCAGCGAGAGTAAAAAATTATGGTGACCATTTTACCGTTGAC
>7merged|reference BL21DE3|length 38|copies 1
CTGACAAGCGCAATAACCACCACTACCGGCACAAATAC
>7merged|reference BL21DE3|length 36|copies 1
CTGACAGCGGTGTACCGGTCCGGTTGGCATGGGCAA
>7merged|reference BL21DE3|length 28|copies 1
CTGACCGCTTTTTCTCGGCGCAAAAAGT
>7merged|reference BL21DE3|length 37|copies 1
CTGACGCTGTAAATCCGGTCCGGTTAGCGAAATTGTG
>7merged|reference BL21DE3|length 28|copies 1
CTGATAAGACGCGGCCCGCGTCGCATCA
>7merged|reference BL21DE3|length 36|copies 1
CTGATAAGGCGTTCGCGCCGCATCAGGCATGAACAA
>7merged|reference BL21DE3|length 27|copies 1
CTGATCCAAAAAGAACCCGTCGGCATG
>7merged|reference BL21DE3|length 70|copies 1
CTGATCGAGATGCGGGCCGACGCCGCCGCCAGGTACAGAAAAAGAGATCATCAGATCATCAATACGCCAG
>7merged|reference BL21DE3|length 52|copies 1
CTGATGGTGATTGCCGGATGCTGATTGCCGGATGCGACGCTGACGCGTCTTA
>7merged|reference BL21DE3|length 28|copies 1
CTGCACCAGCCTTTCAAACAGGCGGTCT
>7merged|reference BL21DE3|length 35|copies 5
CTGCACGGTCTACCGGGTCCGGGAAGTTGGCTGCT
>7merged|reference BL21DE3|length 35|copies 1
CTGCCACGCCCGCGCCGAGAATACGCGCCAGCACC
>7merged|reference BL21DE3|length 30|copies 1
CTGCCAGCGTTCATATTCTTCATCTGTGAC
>7merged|reference BL21DE3|length 49|copies 1
CTGCCCGGTTTCACGGTTGAAAATGCCCTCTTCCTCAAAGCGCGAGAAA
>7merged|reference BL21DE3|length 28|copies 1
CTGCCGACAGCTGTGGCGAACTCGTCAC
>7merged|reference BL21DE3|length 30|copies 1
CTGCCGACGGTTACTACCGCGGCCGCAAGG
>7merged|reference BL21DE3|length 64|copies 1
CTGCCGACTGGGAAACCCTCACCCAAGAGACAGAAGAAAACCATTGATGGTGTTCACAATGCCC
>7merged|reference BL21DE3|length 68|copies 1
CTGCCGTTACCCATTGCCGGGCTGATGAGCACCGACACGGCGCAGTCGCTGGCGGAACAAATTGACGC
>7merged|reference BL21DE3|length 36|copies 1
CTGCCTGCCGGATGGGTACAAGCCGAGCGGCGTCAC
>7merged|reference BL21DE3|length 37|copies 1
CTGCGCGGCCTGAAAGAGAACGTTATCGTGGGTCGTC
>7merged|reference BL21DE3|length 37|copies 1
CTGCGTGGCTTAAGCGTAGCGGCGCGGCGTATCGCCT
>7merged|reference BL21DE3|length 36|copies 11
CTGCTCAGGTCGTCCTGGTCCGGTTCTGGTCGATAT
>7merged|reference BL21DE3|length 37|copies 5
CTGCTCAGGTCGTCCTGGTCCGGTTCTGGTCGATATC
>7merged|reference BL21DE3|length 50|copies 1
CTGCTGACGGTCAGCAGCGTGGCGCGAGCCGACTCACTGGATGAGCAGCG
>7merged|reference BL21DE3|length 29|copies 1
CTGCTGCGGGTTCTGCTCTGGCTTACCAC
>7merged|reference BL21DE3|length 50|copies 1
CTGCTGCGGTGGTCAAGGTTTCTAAAGGGTGTTTCATAACATTGTTAAAT
>7merged|reference BL21DE3|length 35|copies 9
CTGCTGGCAATTACCGGTCCGGGCGCGTATAGCAT
>7merged|reference BL21DE3|length 36|copies 2
CTGCTGGCAATTACCGGTCCGGGCGCGTATAGCATC
>7merged|reference BL21DE3|length 45|copies 1
CTGGAAATGGGTGCCTGCGACTATATTCTCAAAACGACGCCCCCT
>7merged|reference BL21DE3|length 45|copies 1
CTGGAATAAAGATCGAAATCAGGGATATCAGCACTAAAAGCGTTG
>7merged|reference BL21DE3|length 40|copies 1
CTGGACGATCTCGAAGCCATTATCAGCCTGGGCTTTCGCG
>7merged|reference BL21DE3|length 33|copies 1
CTGGACGGGAAAGAACTCTAATTGCTCCGCCAC
>7merged|reference BL21DE3|length 43|copies 1
CTGGCAACTCTGGTTGTTAACACCATGCGTGGCATCGTGAAAG
>7merged|reference BL21DE3|length 33|copies 1
CTGGCACATGTGTTGGGACAATTTCGTAATACA
>7merged|reference BL21DE3|length 35|copies 1
CTGGCCTCCGTTATGTTTGCCAATCTTCAACGCGT
>7merged|reference BL21DE3|length 35|copies 2
CTGGCGACAATCGCTGGACCGGTTTGGGTATTGAA
>7merged|reference BL21DE3|length 37|copies 1
CTGGCGACAATCGCTGGACCGGTTTGGGTATTGAAGA
>7merged|reference BL21DE3|length 61|copies 1
CTGGCGACCAACATTATTCCTTCATCTCGCAGCGCTGCCAGTTTGCGCCCCATTTCGAAAT
>7merged|reference BL21DE3|length 48|copies 1
CTGGCGATATGCTGCGTGCTGCGGTCAAATCTGGCTCCGAGCTGGGTA
>7merged|reference BL21DE3|length 35|copies 3
CTGGCGGTGTCATTTGGTCCGGCGGGGCTTGGGCT
>7merged|reference BL21DE3|length 47|copies 1
CTGGCGTATGCGCCATATGCTGACCTGGTCTGGTGTGAAACCTCCAC
>7merged|reference BL21DE3|length 58|copies 1
CTGGCTCTCGACACCCGCAGTTGCCGTACTGAAATCATGCCAGCAACAACTGACACAG
>7merged|reference BL21DE3|length 29|copies 1
CTGGCTTTGGCTGGCGTTTAACCCTGCGG
>7merged|reference BL21DE3|length 29|copies 1
CTGGTCGTTCTGACCATCAACGATTAAAC
>7merged|reference BL21DE3|length 39|copies 1
CTGGTGAAAGCCAGCAGCTTGCTGAATGAACCGCAGGTT
>7merged|reference BL21DE3|length 51|copies 1
CTGGTGACCGATGCCAACCTGAATATTCTGGCAGAAGGGCCGACCATTGCA
>7merged|reference BL21DE3|length 37|copies 1
CTGTCCAGACTATTCTGGACCAGTTAATGCCAGGCCT
>7merged|reference BL21DE3|length 38|copies 1
CTGTGACAAGAGTCAACATTGCGCAGCGATAAAAACGC
>7merged|reference BL21DE3|length 36|copies 1
CTGTGCGTATCGAACTGGACCAGAAACAGCTGGAGC
>7merged|reference BL21DE3|length 51|copies 1
CTGTGGATTATAGGGCATTTCTGCCGTTGCCGACGGGCGACCCTGAAAATA
>7merged|reference BL21DE3|length 31|copies 1
CTGTGTGATGATGAGTCCGACTCGCCGCAGG
>7merged|reference BL21DE3|length 36|copies 1
CTGTTGCTCGCTTGCCGGTCCGGTGAGTTTCAGTTC
>7merged|reference BL21DE3|length 30|copies 1
CTGTTTAACGACCCGCAGCGGCACAGCGCC
>7merged|reference BL21DE3|length 35|copies 1
CTGTTTACCAGGTCAGGTCCGGAAGGAAGCAGCCA
>7merged|reference BL21DE3|length 36|copies 1
CTGTTTACCAGGTCAGGTCCGGAAGGAAGCAGCCAA
>7merged|reference BL21DE3|length 44|copies 1
CTGTTTACCAGGTCAGGTCCGGAAGGAAGCAGCCAAGGCAGATG
>7merged|reference BL21DE3|length 63|copies 1
CTGTTTATCAGCAGGGTTACTGGCAAGCGCGCCTGGAATTAGCCTTGCCGATGTTAACTACGT
>7merged|reference BL21DE3|length 38|copies 1
CTTACTGGTGGTGTCTTTTTTGGCTGTTGCCGACCAGG
>7merged|reference BL21DE3|length 35|copies 1
CTTCAGATCAGTGGATTCGATCAGATAGCTGTTAC
>7merged|reference BL21DE3|length 35|copies 2
CTTCAGGCGGCTGCTGGACCGGTTGACGCGGCTGC
>7merged|reference BL21DE3|length 38|copies 1
CTTCATAGACGATATCCAGCGGGATATCCTGCGGTTCA
>7merged|reference BL21DE3|length 56|copies 1
CTTCCACGACCTGGCGCAGATTTTCCGTCAGTTTCGCAACGTCAAATGTCTCTGGT
>7merged|reference BL21DE3|length 35|copies 2
CTTCCGGGACGTCCGGGTCCGGGCACACGCTAATG
>7merged|reference BL21DE3|length 41|copies 1
CTTCCTGGCAGGAGGTGAACGAACTGATCGCCGCATCTAAC
>7merged|reference BL21DE3|length 49|copies 1
CTTCCTGGTGGACCCGTGGTTTATCAGCAAAATTGAAAACGATCAGGGC
>7merged|reference BL21DE3|length 46|copies 1
CTTCGATATGGAAGATAGATGCTTTGGCGTTTTTTGCTCCGTCACC
>7merged|reference BL21DE3|length 37|copies 1
CTTCGCCAGCTAGCCTGGTCCGGCGCTGTTTTACTTC
>7merged|reference BL21DE3|length 50|copies 1
CTTCGCCAGCTAGCCTGGTCCGGCGCTGTTTTACTTCTGGTCGGCACGCT
>7merged|reference BL21DE3|length 49|copies 1
CTTCGCTGTCGGATGCTTTTGCTGTTTGGGATTATCAAAGCGGCAGATA
>7merged|reference BL21DE3|length 44|copies 1
CTTCGTACCAACGAGAGTGCGGATGACGATGAATTTTGCGCTTC
>7merged|reference BL21DE3|length 34|copies 1
CTTCTTAGCGCGCTCTTCGAGCATCGCTACTGCA
>7merged|reference BL21DE3|length 33|copies 1
CTTCTTCCCAGGCTGACGCGCCGGAAACCACCA
>7merged|reference BL21DE3|length 35|copies 10
CTTCTTGTTGTTCCCGGACCAGCATTGTGTCGTTA
>7merged|reference BL21DE3|length 36|copies 2
CTTCTTGTTGTTCCCGGACCAGCATTGTGTCGTTAT
>7merged|reference BL21DE3|length 33|copies 1
CTTGCCGTTTATGACCCGACGGTACAGTTTGAG
>7merged|reference BL21DE3|length 62|copies 1
CTTGTCCTTTATCCCGAAAAACCCGTTTGCCGATCTGACCGGAGCCAATCCGACGTCAATTA
>7merged|reference BL21DE3|length 32|copies 1
CTTTCCACACCGATGAACGACCACAGCGTAAC
>7merged|reference BL21DE3|length 46|copies 1
CTTTCCCCTGGTTTTGCGCCAGATGAATGACCCGCAAATGGGGAAT
>7merged|reference BL21DE3|length 35|copies 7
CTTTCGCGGGAAACCGGACCTGATGCCCAGCCAAT
>7merged|reference BL21DE3|length 49|copies 1
CTTTCTGTTTCGGGCGGTTTGGCCAGTCGCAAATCAGCGGCAGATCCAC
>7merged|reference BL21DE3|length 39|copies 1
CTTTGCGGCTTCCGGGACCAGAGGCAGAACGTCATACTC
>7merged|reference BL21DE3|length 36|copies 1
CTTTTAAGTTCACCTGGTCCTAAACGTAAGCACTCG
>7merged|reference BL21DE3|length 41|copies 1
CTTTTATCAAGATGGGCAACGACCGTTTCTGGCAGTGGGCC
>7merged|reference BL21DE3|length 46|copies 1
CTTTTGGTACGGCGGCGTGCGCAACCGGGAAATTTGTGGCAAGGAC
>7merged|reference BL21DE3|length 69|copies 1
CTTTTTCCTGTCGGGTAAACAGTTTGGGCGCAATGAACGTCGCAAGACCCGCCGCGACGGGCGGCATCA
>7merged|reference BL21DE3|length 35|copies 1
CTTTTTCTTCCAGTTGGTCCAGAGTACGGACCAGT
>7merged|reference BL21DE3|length 52|copies 1
CTTTTTTCTGCGGGTACTGAGCGCCGTACAACGGAATACGCACGGTAAACTG
>7merged|reference BL21DE3|length 50|copies 1
GAAAAAGCCTAAGAAGTCATTGGCTGAGCGGCGGGCTTTAATCACACGAT
>7merged|reference BL21DE3|length 61|copies 1
GAAAACCAGAAAGCGCGTTCAGCAGTGAGCTTTTACCTGAACCGCTGCGACCAACCAACAC
>7merged|reference BL21DE3|length 49|copies 1
GAAAATAATACTGTTGATGGGTGTCTGGTCAGAGACATCAAGAAATAAC
>7merged|reference BL21DE3|length 42|copies 1
GAAACATTGATGCTGGTGCTGGCGGTGTTGTTGGGGGCTTAT
>7merged|reference BL21DE3|length 35|copies 1
GAAACTGGCACCACTGGACCTGATTCGTCTCGGCA
>7merged|reference BL21DE3|length 32|copies 1
GAAAGCCAAACCGGTTGAAAAAGCCGCGCCAG
>7merged|reference BL21DE3|length 26|copies 1
GAAAGGGCAAATAATCCCGCGCAACA
>7merged|reference BL21DE3|length 52|copies 1
GAACAAGGTTTCCGTACTGCCTGGAAAGATGATCCGCGCGAAGTGCATTTCC
>7merged|reference BL21DE3|length 44|copies 1
GAACAGCGGCGCGCCATCTGCGAGGCTTTTGAGTCTGCCAATAA
>7merged|reference BL21DE3|length 54|copies 1
GAACATCTGGTCATTTCCGCCTGCGGAATTAATGACATAACCTTTCGCGCCTTG
>7merged|reference BL21DE3|length 42|copies 1
GAACATTATTATCGAAGGGCCATCCACCCAGTGCCTCGCAGG
>7merged|reference BL21DE3|length 67|copies 1
GAACCGACGGATAGTGTTTCAACACGCCGCTGCGAATATAGCGATACGCTTCTTCTACCGGCATTTC
>7merged|reference BL21DE3|length 40|copies 1
GAACCTGGTTTTTCACGGTGAATTTACGCAATCGTCGAAG
>7merged|reference BL21DE3|length 60|copies 1
GAACGCCATCGACTTACGCGTGCGCAGGCCGACGCACAGGAACTGAAGAATGCCAGAGAC
>7merged|reference BL21DE3|length 27|copies 1
GAACTGGGTGTCAATTTCCAGCGCGCT
>7merged|reference BL21DE3|length 32|copies 1
GAAGCGTTGTCGGATTCGCGTGCTCATCGACG
>7merged|reference BL21DE3|length 46|copies 1
GAAGGAACGTTTAGTACGGCGGGCGAAGATAATCATCACCACGATA
>7merged|reference BL21DE3|length 39|copies 1
GAAGGACATGTTGTTACCGCCACCTGTATTGGTGAGGAT
>7merged|reference BL21DE3|length 45|copies 1
GAAGGGGCGATGAAGTCTGCGCCTGCAGCAGCTGCAACCACGGCT
>7merged|reference BL21DE3|length 33|copies 1
GAAGGTTCACCGTGTGTCGCCCAGCGAGTATGA
>7merged|reference BL21DE3|length 38|copies 1
GAATAAAGAATGAAATTCCCGTATGTGGGGCATTAACA
>7merged|reference BL21DE3|length 34|copies 1
GAATATGGCCGCCAACCGTGGGCTATCGGTGAAG
>7merged|reference BL21DE3|length 33|copies 1
GAATATTCCGCTCACGTAGTGCCGGAAGCAGGC
>7merged|reference BL21DE3|length 37|copies 1
GAATCATCGCTTCCAGACCTTGTGAACGAGATGGGGT
>7merged|reference BL21DE3|length 34|copies 1
GAATGCCACCTGGGATGTCGCAGGAAAAGGTGAG
>7merged|reference BL21DE3|length 36|copies 1
GAATGCGAAGCGGAAGCCATCGCCCGCATGATTAAC
>7merged|reference BL21DE3|length 47|copies 1
GAATGCGATAGCGGGTTAACAGTTCCAGCATATCCGCCACCATATTC
>7merged|reference BL21DE3|length 41|copies 1
GAATGTCTTTTTTTCACCGGAGCTGATTCGTCGGCTGGCTG
>7merged|reference BL21DE3|length 40|copies 1
GAATTTGTTCCCCATGCTGGTCGAGCGTTGCCGCTCCCGG
>7merged|reference BL21DE3|length 41|copies 1
GACAACGCCTTGTTCGCCCTGCAGTGCACGAACCAGAGACA
>7merged|reference BL21DE3|length 35|copies 1
GACCAACCACCAGCGGGTCCAGCTGACGGCTGGTG
>7merged|reference BL21DE3|length 35|copies 2
GACCATCAAAACCCAGGACCAGATCCTCAACACGC
>7merged|reference BL21DE3|length 33|copies 1
GACCCGATTATACTCGGTCAGACTTTTTGCCAG
>7merged|reference BL21DE3|length 35|copies 3
GACCGCCGTAAGTCCGGTCCCGGAACAGGCCAGAG
>7merged|reference BL21DE3|length 36|copies 2
GACCGCCGTAAGTCCGGTCCCGGAACAGGCCAGAGT
>7merged|reference BL21DE3|length 29|copies 1
GACCTGATCGCGACTCGTGCGATCGATAT
>7merged|reference BL21DE3|length 39|copies 1
GACCTGCTGTCGGCGGTAAGCCGTGTTCCAGTGCGGTGA
>7merged|reference BL21DE3|length 29|copies 1
GACCTGGCGCGTGGCCACATCATCAACAA
>7merged|reference BL21DE3|length 33|copies 1
GACGCAATCCGAACTGGACCAGCTATGAAAAAC
>7merged|reference BL21DE3|length 35|copies 4
GACGCAATCCGAACTGGACCAGCTATGAAAAACTG
>7merged|reference BL21DE3|length 36|copies 1
GACGCAATCCGAACTGGACCAGCTATGAAAAACTGC
>7merged|reference BL21DE3|length 44|copies 1
GACGCCATGTAGACATGTTCGGGGTTACGCGCAGAGAAGCGACC
>7merged|reference BL21DE3|length 35|copies 2
GACGCTTCAGGGGCTGGACCAGTTGCGTCAGCCCC
>7merged|reference BL21DE3|length 28|copies 1
GACGGCACACTGCATTTGTTGCTGGGTG
>7merged|reference BL21DE3|length 30|copies 1
GACGGCGACCGTCCCAGTAGTTGAATTGCC
>7merged|reference BL21DE3|length 31|copies 1
GAGAGGGTTAGGGTGAGGGGAAAACCCGCAC
>7merged|reference BL21DE3|length 36|copies 1
GAGATATTCCGCCACCGGACCAAGCGCCAGGGCAGG
>7merged|reference BL21DE3|length 35|copies 3
GAGCAAGCGCCATCCGGACCTGGTGATTAGCAGCC
>7merged|reference BL21DE3|length 36|copies 1
GAGCAAGCGCCATCCGGACCTGGTGATTAGCAGCCA
>7merged|reference BL21DE3|length 40|copies 1
GAGCAGGGAACCGCCGCAGACCATTAGCGCGCCTTGCCAG
>7merged|reference BL21DE3|length 35|copies 1
GAGCCGCATTCGCGACTGGTCGATTCAGTTTGTCG
>7merged|reference BL21DE3|length 39|copies 1
GAGGTCCAGAGTGCCACGTTTCAGGTGGTCCAGCAGACG
>7merged|reference BL21DE3|length 44|copies 1
GAGGTGCCAAACACCGCCGTCGATATGAACTCTTGGGCGGTATC
>7merged|reference BL21DE3|length 35|copies 2
GAGGTTGCCGCAACCGGTCCGGGCGTCGACACCCC
>7merged|reference BL21DE3|length 36|copies 4
GAGGTTGCCGCAACCGGTCCGGGCGTCGACACCCCA
>7merged|reference BL21DE3|length 62|copies 1
GAGTAATTGCTACGATTTTGTCCGGAAGCCCAGTAATCGGACCAACTTCCGGAAAGATAAAA
>7merged|reference BL21DE3|length 48|copies 1
GAGTGGTAGCTGAAATCAGGCTGCGCATGGTCCGGGCCCAGCTTGATA
>7merged|reference BL21DE3|length 34|copies 1
GAGTTAGCGTTGGGACAAATCTACGGTGCCACCC
>7merged|reference BL21DE3|length 35|copies 1
GAGTTCTTAATGCTCGGTCCTATCAGAAATGCCAG
>7merged|reference BL21DE3|length 51|copies 1
GATAACCAAAAATTGTTCCGCTGGCGCTGCCGTGCCGCCACCTACGCCAAC
>7merged|reference BL21DE3|length 41|copies 1
GATACGCGCGAACGTCGTCGTCCAGTCGCTCTAATGAGAAT
>7merged|reference BL21DE3|length 36|copies 1
GATAGCGTCCACCACCGGACCCGCTGCGCCGTTCCC
>7merged|reference BL21DE3|length 35|copies 1
GATAGGCCGGGCGCGGGTCCTGCGCCAGTACTTCG
>7merged|reference BL21DE3|length 45|copies 1
GATATCATCAAAGCCATGAACAAAGCAGCCGCGCTGGATGAACTG
>7merged|reference BL21DE3|length 35|copies 10
GATATCATCTCTACCGGTCCGGATCGTACTGAAAC
>7merged|reference BL21DE3|length 39|copies 1
GATATCTATTTTATTGATTTCCTGCCATCGGAATTGCAC
>7merged|reference BL21DE3|length 73|copies 1
GATCACCATCAAGGCTTCTTCTGGTCTGAACGAAGATGAAATCCAGAAAATGGTACGCGACGCAGAAGCTAAC
>7merged|reference BL21DE3|length 61|copies 1
GATCAGTTACTCTGCAAGTCTTGCTGCGCTTCGTTGATCAGCGCATCGGCAATTTTGCCGG
>7merged|reference BL21DE3|length 61|copies 1
GATCATATTGTGGTGCTGCCGCTTTATCCGCAATACTCCTGTTCAACGGTCGGTGCGGTAT
>7merged|reference BL21DE3|length 48|copies 1
GATCCAACGCATTGCCAGAGCATTACGACGAACCGGACGGACTTCAAC
>7merged|reference BL21DE3|length 50|copies 1
GATCCAGCCCAGCGCACCGAACACCGCTGTCAGCCCCAGCACAATGCCGA
>7merged|reference BL21DE3|length 46|copies 1
GATCCCGGCTGCCTGAAGGCGTGCCCGTCTGCTGGTGCAATCATTC
>7merged|reference BL21DE3|length 44|copies 1
GATCCGCCAGTCGCTTTGCCAGCACTGACCTTCAGCAACGGCAT
>7merged|reference BL21DE3|length 33|copies 1
GATCGCCCTTCCCAACAGTTGCGCAGCCTGAAT
>7merged|reference BL21DE3|length 58|copies 1
GATCGCCGCAGGCACATGCAGGTAGATAATGCGGTAGCTATTTCCCTGCTGATAATCA
>7merged|reference BL21DE3|length 36|copies 2
GATCGCTTTCCAGACCGGACCAGGTGGGGCTGGAGA
>7merged|reference BL21DE3|length 35|copies 2
GATCGTTGAACGACGGGACCAAGTGCGCAGGGGCT
>7merged|reference BL21DE3|length 42|copies 1
GATCTCCTCCGAACTGGAAGAACTGGTGGGCTATGCCGACCG
>7merged|reference BL21DE3|length 42|copies 1
GATCTGCGTGAGTTTTTGTCCCCGCATCAGTGAACCCATAAT
>7merged|reference BL21DE3|length 52|copies 1
GATCTTTGTAATCTGCGTAAGCCATATAGAGTTCCATCATGGTGAACTCTGG
>7merged|reference BL21DE3|length 35|copies 1
GATGCATTATGGCTGGACCAGGTGTTAAAGAATCG
>7merged|reference BL21DE3|length 38|copies 1
GATGCCATGCCAGGTGTTGATATAAATGGGGAATAGCG
>7merged|reference BL21DE3|length 42|copies 1
GATGCGCTGCAATTTGGTCAGGACGGTCACGGTAGCGGTTTC
>7merged|reference BL21DE3|length 40|copies 1
GATGGGAGCCATCGCCCGTGAATCAAGCCGTGGCTGGATG
>7merged|reference BL21DE3|length 30|copies 4
GATGTCAGTAGGACCGGAAAACAGCGTCAT
>7merged|reference BL21DE3|length 35|copies 1
GATGTCATGGCAATAGGACCCGTGGTAGAGGACGT
>7merged|reference BL21DE3|length 46|copies 1
GATGTTTTTCAACCGCGAGTTCCGCCTGCGCAAAACCGCGCGTTCG
>7merged|reference BL21DE3|length 35|copies 10
GATTCATCGCGCGCTGGACCTGGTTGTTCAACACT
>7merged|reference BL21DE3|length 28|copies 1
GATTCGATTGCGCCGAGCATTGCCATTG
>7merged|reference BL21DE3|length 68|copies 1
GCAAAACTGACAGTTCCTCTTCTGCAACCAAATAGGGTGGCGAGAGAAACACGGCGCGCGCCACCAGC
>7merged|reference BL21DE3|length 34|copies 1
GCAAAATCGATAAAGCCCAGACGGAAGTCCAGCG
>7merged|reference BL21DE3|length 35|copies 1
GCAAACGCTGATCCAGGTCCAGAAAACGTTACAAG
>7merged|reference BL21DE3|length 27|copies 1
GCAACAGCAGCCTGCAGCTGGATTACG
>7merged|reference BL21DE3|length 35|copies 1
GCAATACCGTATTCCGGACCAGCCTTCGCTTGACG
>7merged|reference BL21DE3|length 29|copies 1
GCACATGCAAACTTCCTGCGTAGCAACCC
>7merged|reference BL21DE3|length 52|copies 1
GCACCCGGTCCGCTTGAAGTGGCCTGGTTTGCGGAAGAGACGGCTGCCGTCG
>7merged|reference BL21DE3|length 36|copies 1
GCACCTTGCGCCGACCTCCAGCACCGTCAATACCCT
>7merged|reference BL21DE3|length 43|copies 1
GCACGGAAGGGGCAACAGCGTGGTGCGCAGAATATGATGAATG
>7merged|reference BL21DE3|length 47|copies 1
GCAGCAACAGCACCACGGGCAATCAGCGGTCCGGCTTTCACCCCAGC
>7merged|reference BL21DE3|length 60|copies 1
GCAGCAATAGTGATACATCCACTTCATCACCTGATCGGCGCGGAAGGGTTTTTCACCTAA
>7merged|reference BL21DE3|length 27|copies 1
GCAGCGCGTGCGCCACCGCTTCCGGCG
>7merged|reference BL21DE3|length 35|copies 1
GCAGCTGAAAAACCAGGACCCGACCAATCCAATGG
>7merged|reference BL21DE3|length 35|copies 7
GCAGCTTATAACGCCGGACCAGGGCGGGTGCGAAC
>7merged|reference BL21DE3|length 36|copies 2
GCAGCTTATAACGCCGGACCAGGGCGGGTGCGAACC
>7merged|reference BL21DE3|length 34|copies 1
GCAGGGCAACGTGGATCGCCATGAAGATTGGGTT
>7merged|reference BL21DE3|length 31|copies 1
GCAGGGCGTAATCCACCTGATGCAGCGTGAC
>7merged|reference BL21DE3|length 35|copies 3
GCAGGGGTTTTCGCCGGACCCGCGTAGTAGATCGG
>7merged|reference BL21DE3|length 65|copies 1
GCAGTACCACTTCATCCGGATACAGCCCCAGGGTTTTGCCCAGCGTTAGATCCCCGCTCTCCCAG
>7merged|reference BL21DE3|length 44|copies 1
GCAGTGAGTTTTGCCACATTACACCTGCCTGTCGGTTGAAACAG
>7merged|reference BL21DE3|length 35|copies 1
GCATAACCTGGCACAGGTCCGGGACAAAATCTCAG
>7merged|reference BL21DE3|length 36|copies 1
GCATACGCCGGGTCATGTCGTGTTTTTTGATGATCG
>7merged|reference BL21DE3|length 34|copies 1
GCATATGGATGTCCACGCCGGAAATTTAGTGCAT
>7merged|reference BL21DE3|length 29|copies 1
GCATTCCGTTCTCATGGCGAGGCAACATT
>7merged|reference BL21DE3|length 39|copies 1
GCATTTTTGCAGACAGGCGCTCCGCGTGGCGCGGCACTG
>7merged|reference BL21DE3|length 42|copies 1
GCCAAAATACCCTTTTGAAAAGCGCCTTGAAGTCGTGAATCA
>7merged|reference BL21DE3|length 35|copies 1
GCCAACAATGCTGCGGGTCCAGATACGATCGTCAT
>7merged|reference BL21DE3|length 35|copies 1
GCCAGAGCCGGAACCGGACCGAGAACCCACAGTTT
>7merged|reference BL21DE3|length 35|copies 1
GCCAGCGACAGTGCCGGTCCTAACGCCACACGAAA
>7merged|reference BL21DE3|length 29|copies 1
GCCAGCGGAGGCGTGAACTTCAATCACCG
>7merged|reference BL21DE3|length 35|copies 1
GCCAGGACAACTTCTGGTCCGGTAACGTGCTGAGC
>7merged|reference BL21DE3|length 43|copies 1
GCCAGTTGGGACACCATTTACACCGCTGGTACACCATCCGGCA
>7merged|reference BL21DE3|length 38|copies 1
GCCATGCCGCTGGAAGGCGTTAAAGCGCTGACAGACTT
>7merged|reference BL21DE3|length 36|copies 1
GCCCCAGTCGATGCAGCGAATTGCAGGCACTAACGT
>7merged|reference BL21DE3|length 32|copies 1
GCCCCCGCTACTGCACAGGCCAGAGGATTACC
>7merged|reference BL21DE3|length 58|copies 1
GCCCGTTGCCTTCGACTTCTTCCTGCAACGGCAGCTCGTTATCAAGACCGTGCAAAAT
>7merged|reference BL21DE3|length 37|copies 1
GCCCTGTTCAGCACCTGGTCCGGCGTTCCCGTAGAAG
>7merged|reference BL21DE3|length 35|copies 1
GCCGCAATGAACGCAGGTCCCATTAATGCGAGCCT
>7merged|reference BL21DE3|length 35|copies 1
GCCGGGCAGGTTTCCGGACCAGCTTTCATGTGAGA
>7merged|reference BL21DE3|length 36|copies 1
GCCGTACGTACCAGTCCGAATTTTTCCGTGGCGGTG
>7merged|reference BL21DE3|length 30|copies 1
GCCGTGCGGAATGCAGAAAGTTTTATGCAG
>7merged|reference BL21DE3|length 39|copies 1
GCCTGGCCCAGAGTGTATGCAGCGGCGTTTTCCGGCTTT
>7merged|reference BL21DE3|length 29|copies 1
GCCTTCTTTGCGGCGTGGCGTGGTCGGAC
>7merged|reference BL21DE3|length 45|copies 1
GCCTTTCACGCCGAAGTGCGCGCAGCTGCGCATCATGCCACCCAG
>7merged|reference BL21DE3|length 34|copies 1
GCGAGGCTGACGAAGAGCCTGAAGATGATGTGCT
>7merged|reference BL21DE3|length 31|copies 1
GCGATGAAGATCGGGCGCTGTTGAATGATAT
>7merged|reference BL21DE3|length 35|copies 1
GCGATTCAGATGGCGGGTCCGGCTGTATTGCTGGG
>7merged|reference BL21DE3|length 34|copies 1
GCGCAGGTACGTGCGCCCATCATTGCGCCGAACA
>7merged|reference BL21DE3|length 44|copies 1
GCGCGTTCTGTTCAAATGCGCTCAGGGTACCGATAGATTTACGC
>7merged|reference BL21DE3|length 34|copies 1
GCGGAACCACCGGCATTTTCACCGCAAACGCGAT
>7merged|reference BL21DE3|length 30|copies 1
GCGGAACGGGAAGGCGACTGGAGTGCCATG
>7merged|reference BL21DE3|length 36|copies 1
GCGGCGGCAATCTTGCCGCGTAGAGCGACGGAAACC
>7merged|reference BL21DE3|length 35|copies 1
GCGGCTGCATCACCACTTCCAGTGCTGAGATACGC
>7merged|reference BL21DE3|length 36|copies 1
GCGGGTACGGAGTCGGGACCAGTACGTCAACCGGGT
>7merged|reference BL21DE3|length 35|copies 2
GCGGTATATCACCCCGGACCCGATTGGGTTGAGAG
>7merged|reference BL21DE3|length 35|copies 1
GCGGTATATCACTCAGGACCCGATAGGGCTGGAGG
>7merged|reference BL21DE3|length 35|copies 1
GCGGTATATTACTCAGGACCCGATGGGGTTGAAAG
>7merged|reference BL21DE3|length 35|copies 1
GCGGTGATACGCTCTGGACCAGTGGTATTGCGGCC
>7merged|reference BL21DE3|length 35|copies 1
GCGGTTTTAGCGCCGGGACCGGTGGCGGTAATACT
>7merged|reference BL21DE3|length 37|copies 1
GCGTGTTGCCACAACCGGTCCAGTTGTGATAATCGCC
>7merged|reference BL21DE3|length 26|copies 1
GCGTGTTGGCGGTAAGGTAGGTTTGC
>7merged|reference BL21DE3|length 36|copies 1
GCGTTGACGGCTACCGGACCCGTGCTCAACGTTTTG
>7merged|reference BL21DE3|length 36|copies 1
GCTCAACGCCGCGCTGGACCCGCGCATTCGTCGTCA
>7merged|reference BL21DE3|length 35|copies 1
GCTCACCCGACTGCTGGACCAGCACTACGGCCTCA
>7merged|reference BL21DE3|length 35|copies 14
GCTCGTAGTGCCCCAGGTCCAGGTCGGTTTCAGCG
>7merged|reference BL21DE3|length 35|copies 3
GCTCTATTAAAGGCGGGTCCGGAAAGTAAACGGCT
>7merged|reference BL21DE3|length 42|copies 1
GCTCTCTTTCTTCTGGCCTCTGCCACTGGTGCTGCTGGTTCT
>7merged|reference BL21DE3|length 35|copies 6
GCTGATAGCGTGACCGGTCCCGATGGACAGCCATA
>7merged|reference BL21DE3|length 36|copies 2
GCTGCACGGTCTACCGGGTCCGGGAAGTTGGCTGCT
>7merged|reference BL21DE3|length 33|copies 1
GCTGCATTAATGAATCGGCCAACGCGCGGGGAG
>7merged|reference BL21DE3|length 35|copies 13
GCTGCGTCAGATACAGGTCCGGGTTCTTTTCATTG
>7merged|reference BL21DE3|length 35|copies 4
GCTGGCATAAATACCGGACCAGTCCGGGCCACGAT
>7merged|reference BL21DE3|length 36|copies 1
GCTGGCGGGTGAACAGGACCTGTTGATTATTCCCCG
>7merged|reference BL21DE3|length 53|copies 1
GCTGTCTCGCTATTTTTCGCGTTGTTTTCTGATTTTTTAGCTGCTGTCGCGGA
>7merged|reference BL21DE3|length 40|copies 1
GCTTACCTTCACCGATTTTTTCTCCTGACCGTTCCCCAAC
>7merged|reference BL21DE3|length 35|copies 3
GCTTCAACACAGGCCGGTCCCGTCTCCCGATGCCA
>7merged|reference BL21DE3|length 35|copies 1
GCTTGTGGTGATATCGGTCCTGGGCGAATGCTCGA
>7merged|reference BL21DE3|length 35|copies 1
GCTTTTCCTTGTGGATCTCAACTCGCCAGCACCTA
>7merged|reference BL21DE3|length 36|copies 1
GCTTTTTTAACCACCGGACCAGGCCCCCAGTCGGCG
>7merged|reference BL21DE3|length 41|copies 1
GGAAATCGTTGAAACTGCACCAGGCATCAAAGGGGCATCTG
>7merged|reference BL21DE3|length 43|copies 1
GGAAATGAAGTCCAACGGTGGAATCAACCCACGTTCAGGTGAC
>7merged|reference BL21DE3|length 43|copies 1
GGAACGGGAAGGCGACTGGAGTGCCATGTCCGGTTTTCAACAA
>7merged|reference BL21DE3|length 37|copies 1
GGAAGAGTCGCATATTGTGGTGCGTAAGCTGATGGAT
>7merged|reference BL21DE3|length 29|copies 1
GGAAGCGGACCTGCGGAACTTGCTGACGT
>7merged|reference BL21DE3|length 42|copies 1
GGAAGGCATGCCTCCGACTTGGGTTATATGGGCACGGATTTT
>7merged|reference BL21DE3|length 34|copies 1
GGAATGATTCAGGGCCGCCGTTCCCGCAGATGGG
>7merged|reference BL21DE3|length 60|copies 1
GGACCCACGAAGATGGGTCCTAAAATCGAGGGTCCCAAACATGGCCAAAATCGCTAAGAA
>7merged|reference BL21DE3|length 35|copies 10
GGACCCAGTGAACCCGGACCGGCTTTAACCACAGC
>7merged|reference BL21DE3|length 36|copies 1
GGACCCAGTGAACCCGGACCGGCTTTAACCACAGCA
>7merged|reference BL21DE3|length 44|copies 1
GGACCCCGCGCTCTCGCAGCTCATCAACACGGGTTCGTGACGTC
>7merged|reference BL21DE3|length 35|copies 1
GGACCCGTTCAACCAGGACCTGGTCCGTTAACTGC
>7merged|reference BL21DE3|length 36|copies 1
GGACCCGTTCAACCAGGACCTGGTCCGTTAACTGCT
>7merged|reference BL21DE3|length 36|copies 6
GGACGCAATCCGAACTGGACCAGCTATGAAAAACTG
>7merged|reference BL21DE3|length 36|copies 1
GGACGCTTCAGGGGCTGGACCAGTTGCGTCAGCCCC
>7merged|reference BL21DE3|length 36|copies 1
GGACTGACTTTCAACTGGTCCGGGATGTGGACTTTC
>7merged|reference BL21DE3|length 59|copies 1
GGAGAGGGGAATGCCCGAGTTAACCGTCAATTCGGGATTATTTACGCGTTAGTTTTTCC
>7merged|reference BL21DE3|length 28|copies 1
GGAGATCCCACGTTCGCCCGCCATGATC
>7merged|reference BL21DE3|length 39|copies 1
GGAGCAGCGCAACGCGACGGGCATCGTTCCGGGGAGTCG
>7merged|reference BL21DE3|length 26|copies 1
GGAGCTAATTGCCCCCGCGCACGTCG
>7merged|reference BL21DE3|length 37|copies 1
GGAGGCAGCAGTGGGGAATATTGCACAATGGGCGCAA
>7merged|reference BL21DE3|length 36|copies 4
GGAGGCTACGTGTCAGGTCCAGGTGGTCTGGCCGCG
>7merged|reference BL21DE3|length 42|copies 1
GGATCAACTGTCGCAAAAATAATGTTCAAACGCTGCCCGACA
>7merged|reference BL21DE3|length 54|copies 1
GGATCGGGCTACCAAATACGTTATCAACCGGAACGTCGAAGAAACCCTGAATCT
>7merged|reference BL21DE3|length 43|copies 1
GGATGATGTAGCACTGGTAGGTTTTGGTACTTTTGCCGTTAAA
>7merged|reference BL21DE3|length 46|copies 1
GGATGGACTTCAACATGGTTTAGCGTGCCGGAAAAAAGACGGCTAT
>7merged|reference BL21DE3|length 47|copies 1
GGATGTCATCCCAGTCCAGTTGTCGCCAGCGATCGCTGAAGGTTTTC
>7merged|reference BL21DE3|length 44|copies 1
GGATTACCGTAAGACGGAAATCACTCCCGGGTATATGAAAGAGA
>7merged|reference BL21DE3|length 27|copies 1
GGATTAGCCCGGCAGGTGGGCGCTGGC
>7merged|reference BL21DE3|length 61|copies 1
GGATTGGGTGTTAAATAGCCTGGCAGACCTGCCGCAAGCGATAAAAAAGCAGCAAAAACCG
>7merged|reference BL21DE3|length 38|copies 1
GGCAAACAATATCGGCGCTGACGGTACGCACGGCATCG
>7merged|reference BL21DE3|length 37|copies 1
GGCAAAGTGAACTGGACGGTGTACATCCTGCAAACTG
>7merged|reference BL21DE3|length 34|copies 1
GGCAACCGGCTGCCGGACCCGGAGCTGCACCCGG
>7merged|reference BL21DE3|length 35|copies 2
GGCACGCTTGAGCCAGGACCTGGCGCGCGAGCAAA
>7merged|reference BL21DE3|length 36|copies 1
GGCACGCTTGAGCCAGGACCTGGCGCGCGAGCAAAT
>7merged|reference BL21DE3|length 48|copies 1
GGCACGGGTAACAAAGTTCACCACGCCGCCCACGCTCTGCGGTCCGTA
>7merged|reference BL21DE3|length 40|copies 1
GGCAGAATCGCCACCTGGAACGGTGCGATCGCGTCAGGCC
>7merged|reference BL21DE3|length 35|copies 1
GGCATGAACTAAGCGTGTGAATGCCGCCGATGGCG
>7merged|reference BL21DE3|length 35|copies 10
GGCCAGCACGCTGCCGGTCCAGGTCTCCTGAGTAT
>7merged|reference BL21DE3|length 35|copies 1
GGCCCCAACCAGATAGGTCCAGTAATTCAGAACCC
>7merged|reference BL21DE3|length 28|copies 1
GGCCGCTGAACCGCTGAAAATGAGCTAC
>7merged|reference BL21DE3|length 33|copies 1
GGCCGGAAAAGGCGTTCACGCCGTATCCGGCAT
>7merged|reference BL21DE3|length 35|copies 1
GGCCGTTTTCCCCAACAATGGTGTCAGTGTCGCAG
>7merged|reference BL21DE3|length 33|copies 1
GGCCTCCTGAGACTGCGGCTTGCCGACGATTTC
>7merged|reference BL21DE3|length 32|copies 1
GGCCTGGGTGACGCAGGCGGCACCGTAATAAC
>7merged|reference BL21DE3|length 36|copies 1
GGCCTGTATACCCTGTTCCTGGTGGCAGAATTGTTC
>7merged|reference BL21DE3|length 30|copies 1
GGCGAAAATCCTGTTTGATGGTGGTTAACG
>7merged|reference BL21DE3|length 44|copies 1
GGCGAGAATATGAGCATCTGCAATCTACTTTCGACAACTTTGCG
>7merged|reference BL21DE3|length 36|copies 1
GGCGATTCAGATGGCGGGTCCGGCTGTATTGCTGGG
>7merged|reference BL21DE3|length 43|copies 1
GGCGCAGCTCCGCCACGTTTGGGCAAAAAATCAGGCGTAGTAC
>7merged|reference BL21DE3|length 37|copies 1
GGCGCGTCGAGCAAGGCGGCAGCTTCGGGCAAGTTTG
>7merged|reference BL21DE3|length 41|copies 1
GGCGGCGGCGGTACTCAAACACCTGAACGCCGCCTTTAACC
>7merged|reference BL21DE3|length 35|copies 3
GGCGGCTATCACGCTGGTCCAGGTAGTAGCCCGTT
>7merged|reference BL21DE3|length 45|copies 1
GGCGGCTTCTTTAGGCGGGGCGGTTAAGCATCCGCTCAGTAACAT
>7merged|reference BL21DE3|length 36|copies 2
GGCGGTAGAAACGCTTGGTCCTGTTCTGGAAAGCCA
>7merged|reference BL21DE3|length 37|copies 3
GGCGGTATATCACCCCGGACCCGATTGGGTTGAGAGG
>7merged|reference BL21DE3|length 36|copies 1
GGCGGTATATCACTCAGGACCCGATAGGGCTGGAGG
>7merged|reference BL21DE3|length 35|copies 1
GGCGTCAGCTGCCCTGGACCAACGCCTTCGCGGAT
>7merged|reference BL21DE3|length 34|copies 1
GGCGTTAAGTGAACTGGTCCATTCGCGTTTGAGT
>7merged|reference BL21DE3|length 35|copies 2
GGCGTTAATCTTTCCGGTCCGGTGGATATGGATTT
>7merged|reference BL21DE3|length 43|copies 1
GGCTCTTAACACACCACAAATTACGCCGACAAAAAAGATAACA
>7merged|reference BL21DE3|length 55|copies 1
GGCTGACATCGCTTTGTTGGCGCGCGCGCAGTCATACATATGCAGGGCCAGCAGT
>7merged|reference BL21DE3|length 34|copies 1
GGCTGACGCTGCGGATCGGCGCGTGACCTTTATG
>7merged|reference BL21DE3|length 32|copies 1
GGCTGCATACCGCTGGCTTCGCTAATGCAGTA
>7merged|reference BL21DE3|length 32|copies 1
GGCTTACGCCCGGCTGGAGACGGTGTAATTTA
>7merged|reference BL21DE3|length 32|copies 1
GGCTTGCGTGATGCCCTCGACCCGAAAGATCG
>7merged|reference BL21DE3|length 45|copies 1
GGCTTTCGCCAGACCTGGACCAATGTCCAGCGCAACATCCATGGG
>7merged|reference BL21DE3|length 43|copies 1
GGGAAAGGCGTTTTCCGGTTTTTTCGTTTCGTTTTCCGGTGCT
>7merged|reference BL21DE3|length 28|copies 1
GGGAAGATGTCAGCGGCGAAATTCGTAC
>7merged|reference BL21DE3|length 28|copies 1
GGGACGCACGATCTGCCTGCACAACGTA
>7merged|reference BL21DE3|length 35|copies 1
GGGAGGAGAATTTCGGGTCCGGCACTTTCACGGAA
>7merged|reference BL21DE3|length 64|copies 1
GGGCAAACGAACGCGCAGCTGCCGCAGAAAGTGGATGCGTATCTTCAAGGATCCCTTTCGCCAT
>7merged|reference BL21DE3|length 35|copies 3
GGGCAACCGGCTGCCGGACCCGGAGCTGCACCCGG
>7merged|reference BL21DE3|length 34|copies 1
GGGCAAGCAGCCAGCGAGAAGCATACATTGCATT
>7merged|reference BL21DE3|length 33|copies 1
GGGCAGGAAGGGCGTCTGTTTGGCCCGTTGGCG
>7merged|reference BL21DE3|length 33|copies 1
GGGCGCGGATCGCCTCTTCCGGTTGCGGCCCCT
>7merged|reference BL21DE3|length 35|copies 7
GGGCGTGGTGGCGCTGGACCCGGATGCACTCTCTA
>7merged|reference BL21DE3|length 43|copies 1
GGGCTTTATTTCTACGACAGTAAAGTCGTGGAGTACGCAAAGC
>7merged|reference BL21DE3|length 27|copies 1
GGGGATTGAGAAAGCGCATCAGCACGG
>7merged|reference BL21DE3|length 77|copies 1
GGGGCTGACAACTTTTCATGGTGAAATTATCACCACGAAACCCAGCATCGGAGCCACTCCCGGTCCCCAACGCAATC
>7merged|reference BL21DE3|length 64|copies 1
GGGGTTCACTCTCGGAGTCTTCATGCGATGAGCAAGGAGTCATGATGTTAGATATAGTCGAACT
>7merged|reference BL21DE3|length 35|copies 1
GGGTACTTTCCCTCAGGACCCGACAGTGTCAAAAA
>7merged|reference BL21DE3|length 31|copies 1
GGGTATCCTGGCTGGATGCCGCAGAAATGGA
>7merged|reference BL21DE3|length 40|copies 1
GGGTTGTTGAGGTCTGACCGTTCGCCCCATATAGCGTCGG
>7merged|reference BL21DE3|length 45|copies 1
GGTAAAAGTGTTCAGCGGTGTCGAGAAAACCATCGTGATAACCCA
>7merged|reference BL21DE3|length 40|copies 1
GGTAACTTTGCATGCGCAGCGATCCCGCTTTGTTGATCGC
>7merged|reference BL21DE3|length 56|copies 1
GGTAATATCGGAAAAATTGCCCGTTCTTTAGCTGAAATCAAACTGAAGCCGCAAAC
>7merged|reference BL21DE3|length 46|copies 1
GGTACATTTTGTCCTGATCGACAAACATGCCTTTGGTGGGATATCG
>7merged|reference BL21DE3|length 51|copies 1
GGTACGACCGCCAACCGATACGCCGGAAGAGGACTCAATATAAGCCGTAAC
>7merged|reference BL21DE3|length 35|copies 1
GGTACGCACGCGAACAATCGGCTCGAACAGGTTTT
>7merged|reference BL21DE3|length 42|copies 1
GGTACGGGATATGGTAGATGCACTATAAGATGTGTTAAAAAC
>7merged|reference BL21DE3|length 33|copies 1
GGTACTTACAAAGGCCGCAAAATTTCCGTAATG
>7merged|reference BL21DE3|length 32|copies 1
GGTAGCAAACCAGACCCTGAAGTAATCCGGTA
>7merged|reference BL21DE3|length 31|copies 1
GGTAGCTGCGAAGTGTTTTTCACCCGCGTCC
>7merged|reference BL21DE3|length 36|copies 2
GGTAGCTGCGGCGACAGGTCCTGTGGGAGCAACGGT
>7merged|reference BL21DE3|length 30|copies 1
GGTATTGAAGATCAGTCGGGCAGGATCGTC
>7merged|reference BL21DE3|length 43|copies 1
GGTATTGGTTAACATAATACCCGCGCCCATATCGAAGTTATAA
>7merged|reference BL21DE3|length 36|copies 1
GGTCAATGGCGAACAGGACCGGTAGCTTTTGAATCG
>7merged|reference BL21DE3|length 37|copies 1
GGTCACGGGTGCAGGCCAAAATTGCGGCATCAAATAC
>7merged|reference BL21DE3|length 35|copies 2
GGTCATACGAATACCGGACCAGTCCTGCGCCCAGA
>7merged|reference BL21DE3|length 36|copies 1
GGTCATACGAATACCGGACCAGTCCTGCGCCCAGAT
>7merged|reference BL21DE3|length 33|copies 1
GGTCATCAGCATCGATCCGGTTGTCACATCCAC
>7merged|reference BL21DE3|length 47|copies 1
GGTCATCCCCGCCTGATGCAAAAAGCTGTCTGCCATCACGAACAGAT
>7merged|reference BL21DE3|length 35|copies 5
GGTCGCATCAAGCCAGGTCCAGGACGCGTTTACGC
>7merged|reference BL21DE3|length 35|copies 12
GGTCTACGACGTGCTGGTCCGGCGCTTAGGGGCTT
>7merged|reference BL21DE3|length 36|copies 1
GGTCTACGACGTGCTGGTCCGGCGCTTAGGGGCTTC
>7merged|reference BL21DE3|length 42|copies 1
GGTGAAAGCCGATTGTGATAAGGTCTGGCAGGAAATTCGCAG
>7merged|reference BL21DE3|length 48|copies 1
GGTGAAGCTGAAGTAGAAAAACGTGTTACAGCATCAGTTGGCTCGTGG
>7merged|reference BL21DE3|length 34|copies 1
GGTGAAGTTACCCTGGAGCTGCGCCGTGGGAACG
>7merged|reference BL21DE3|length 42|copies 1
GGTGATCTTCAGCCAGCTGGTGGGAATACTTTTGCGTTCACG
>7merged|reference BL21DE3|length 40|copies 1
GGTGATTAAATCACCCAGTTGCGGCAGCGGAGAACCGACG
>7merged|reference BL21DE3|length 33|copies 1
GGTGATTTCAGTAAAATAGCGATCCGGCGGCAG
>7merged|reference BL21DE3|length 33|copies 1
GGTGCAAATGGGGATCGCCTGGGGCAACCTGTT
>7merged|reference BL21DE3|length 36|copies 1
GGTGCGTATCGCCACCGGTCCAGACAAAATCACCCA
>7merged|reference BL21DE3|length 53|copies 1
GGTGCTGGCGATGTTTGGCTACTTTTTGGTGCGCAAATACGCGCCGGAAGCAG
>7merged|reference BL21DE3|length 36|copies 1
GGTGCTTCATAGCCCGGGACCAGACGCTTATAAGAG
>7merged|reference BL21DE3|length 37|copies 1
GGTGCTTCATAGCCCGGGACCAGACGCTTATAAGAGT
>7merged|reference BL21DE3|length 65|copies 1
GGTGTGTTCAGAGATACCTCAACCAGGATTTCACAAAATCGCGAGAAGTTTACCACAGAATCCCA
>7merged|reference BL21DE3|length 30|copies 1
GGTGTGTTCCTGGCTGCCAACACTTTCCCG
>7merged|reference BL21DE3|length 41|copies 1
GGTGTTCATCAGCGGTTTTTCAACCAGACCCATGCTTGGGC
>7merged|reference BL21DE3|length 35|copies 2
GGTGTTGACCAGGCTGGACCGAGCAACATGTCCTG
>7merged|reference BL21DE3|length 35|copies 2
GGTGTTTTTCGTACTGGTCCAGTATGTCATTAATC
>7merged|reference BL21DE3|length 54|copies 1
GGTTAAAGCGCCAGTCGGCAAAGGTCATGCTGATGCCATCAGTGCGATCCACCG
>7merged|reference BL21DE3|length 37|copies 1
GGTTACGGCGGTCGTTGCGTAGGTATCCAGAACGAAC
>7merged|reference BL21DE3|length 30|copies 1
GGTTAGCCCTTTGGCGCGCGCGGTGCGGAT
>7merged|reference BL21DE3|length 43|copies 1
GGTTCAGTTCGCTTAACAGTTCCAGCAAATCAATCTGATGACT
>7merged|reference BL21DE3|length 54|copies 1
GGTTCTACTGGGGCAATTTATCGCCAGTTCTCTATCACCATCGTTTCGGCAATG
>7merged|reference BL21DE3|length 35|copies 1
GGTTGACGTGGCGCAGGACCTGGTGGTTACCGAAG
>7merged|reference BL21DE3|length 36|copies 7
GGTTGACGTGGCGCAGGACCTGGTGGTTACCGAAGA
>7merged|reference BL21DE3|length 28|copies 1
GGTTGAGCAAAAAGTGGCGCGCGCAGTA
>7merged|reference BL21DE3|length 26|copies 1
GGTTGAGGTCCAGTTTTTCCGGTGTA
>7merged|reference BL21DE3|length 27|copies 1
GGTTGCACACCTTGCGGATCGCTTAAG
>7merged|reference BL21DE3|length 35|copies 2
GGTTGCGTTCAAACGGGTCCGGTGAGAAGAAGTGG
>7merged|reference BL21DE3|length 36|copies 2
GGTTGCGTTCAAACGGGTCCGGTGAGAAGAAGTGGT
>7merged|reference BL21DE3|length 36|copies 4
GGTTGTGATCCGACCTGGACCGGTACTGACCACACG
>7merged|reference BL21DE3|length 45|copies 1
GGTTTCGGTGAGCACTGCGCCATACAACAAATCGCCCAGCGCCAG
>7merged|reference BL21DE3|length 35|copies 17
GGTTTCGTAACTACCGGACCAGTCGCGCAGCGCCT
>7merged|reference BL21DE3|length 32|copies 1
GGTTTCGTCCGCACCCGGCTCCTGCAGCGTTT
>7merged|reference BL21DE3|length 31|copies 1
GGTTTTTCTTTTCACCAGTGAGACGGGCAAC
>7merged|reference BL21DE3|length 52|copies 1
GTAAAACGGCATCGGTATGCGCCCCGGCGCTGCGGCTCAGGGTCATCACCAG
>7merged|reference BL21DE3|length 34|copies 1
GTAAACAGAAGACGTTAACGGAAGATTCACCACC
>7merged|reference BL21DE3|length 72|copies 1
GTAACGACCTGGAAATCAGTTGCGACAGCCAGATAGCACTGCCGATTCAGGAAGGTGAAGATGTCCTGATTC
>7merged|reference BL21DE3|length 35|copies 1
GTAACGGAAAGCAGTCCTGGCAGCAGTAATTTACG
>7merged|reference BL21DE3|length 41|copies 1
GTAACTATCTGGTTCAGCTTCCCGTCTCCATTTTGGGTTTC
>7merged|reference BL21DE3|length 33|copies 1
GTAACTCGTCCAGGTCAGCGGTTTTGATTACGG
>7merged|reference BL21DE3|length 27|copies 1
GTAAGCAACGCCGCGCTCAAGGCGGTT
>7merged|reference BL21DE3|length 35|copies 1
GTAAGGTCGCGACTTTGAGTTTTGGCTTCTTCAAC
>7merged|reference BL21DE3|length 45|copies 1
GTAATGCTTTAACTTTGCCTACAGGGACGCCATTACTTATCCAAC
>7merged|reference BL21DE3|length 35|copies 1
GTACAAATGTTAACCGGTCCGGCGAGAAAACGCTG
>7merged|reference BL21DE3|length 35|copies 3
GTACAAGCCATACCAGGACCAGAAAGCGAACCATC
>7merged|reference BL21DE3|length 36|copies 1
GTACAAGCCATACCAGGACCAGAAAGCGAACCATCC
>7merged|reference BL21DE3|length 78|copies 1
GTACACCGCTGATCATTTCCGGCCCGGCAGAAGACAGCTCGGAAATGTATAAACGCGTGAATAAAATTATTCCGCACC
>7merged|reference BL21DE3|length 34|copies 1
GTACAGCCAGACGCGCCCAAGCACCGCGCGAAAC
>7merged|reference BL21DE3|length 48|copies 1
GTACAGCCGCAGCGAGTCAATGTGGCTGGTGCGCGGTGGTAAGGCAGC
>7merged|reference BL21DE3|length 31|copies 1
GTACAGTCAGAATCTGAAGTGCAGCAGATAT
>7merged|reference BL21DE3|length 35|copies 2
GTACATACAGTGGCTGGTCCAGTCCCAGTTGCTGG
>7merged|reference BL21DE3|length 50|copies 1
GTACCCCTGATGACCGGCAATCATCGGGCCAACCACGATCCCCGCAATCA
>7merged|reference BL21DE3|length 32|copies 1
GTACGCGACTGGGCGTGGAGCATCTGGTCGCA
>7merged|reference BL21DE3|length 36|copies 1
GTACGCGGCACGGTGGAAGCGCCACAACTACTGGCA
>7merged|reference BL21DE3|length 28|copies 1
GTACGGAAGCGGCGCTGAATGGCCTGCA
>7merged|reference BL21DE3|length 59|copies 1
GTACGTTCGGTGAGGATCAGTCCATCGATATTCCATGAGAGCATGGATTCGAGGCGTTC
>7merged|reference BL21DE3|length 49|copies 1
GTACTGATCTCTAACGGTCAGGGTAAAGCGGTCGCGTTCGCGCTGTTCG
>7merged|reference BL21DE3|length 48|copies 1
GTACTGTGCCAGTTCGATGTCCTGACCTTCTGCGATGTAGCATGGCAT
>7merged|reference BL21DE3|length 50|copies 1
GTAGCATGCGTCGACCAGCAGACGGCCGATTGGGCGCTCATCTTCTTCCG
>7merged|reference BL21DE3|length 39|copies 1
GTAGCGAATGTGGCGAGGGATCGTCGCAGACTGATTGAG
>7merged|reference BL21DE3|length 35|copies 8
GTAGCTGCGGCGACAGGTCCTGTGGGAGCAACGGT
>7merged|reference BL21DE3|length 38|copies 1
GTAGCTGCGGCGACAGGTCCTGTGGGAGCAACGGTGGG
>7merged|reference BL21DE3|length 45|copies 1
GTAGTCACCCTGGCTAACACTGAAATCTCGCTCTCGACAGCTGAT
>7merged|reference BL21DE3|length 41|copies 1
GTAGTGCCGCGACGCCGGGGGCAAGATGCAGAGATTGCCAT
>7merged|reference BL21DE3|length 41|copies 1
GTATAACAACGCACTGGTGTTCGCAAGCGTTGCCAGAAAAC
>7merged|reference BL21DE3|length 49|copies 1
GTATAGATGGCTTCCAGCACGCTGGTTTTGCCACTGCCGTTGGCACCTA
>7merged|reference BL21DE3|length 62|copies 1
GTATCAACCAGCGTCATTTCCTGGGTAGCCGCAGCGCGCGGTTCTTTCGGCGCGATAGCTTC
>7merged|reference BL21DE3|length 59|copies 1
GTATCCCGCGTTATAGGAGACGTGATCGCTTTCCAGACCGGACCAGGTGGGGCTGGAGA
>7merged|reference BL21DE3|length 35|copies 1
GTATCCGCTCACCAGACTACGTGCGCGATGCCGAT
>7merged|reference BL21DE3|length 39|copies 1
GTATCGATCTGCGGTTTGGTGCCCCAGTAGCCATCAAAC
>7merged|reference BL21DE3|length 53|copies 1
GTATCGTCAGGTACTGACCCACGGCTTTACCGTGGATGGTCAGGGCCGCAAGA
>7merged|reference BL21DE3|length 43|copies 1
GTATGCAGAACCGGAACTGGCGGCGAAACTGACCGCGCTGGGC
>7merged|reference BL21DE3|length 35|copies 1
GTATGTGGAGATGAAAACATTAAAAAACTGGAAAC
>7merged|reference BL21DE3|length 65|copies 1
GTATTGGTCATGGACTGTACGGCGATGGGAGCACCATCGCCAATCGGCACATTCCCAACGTAAAT
>7merged|reference BL21DE3|length 45|copies 1
GTATTTCTGGCTACCGGTAGAACCGGCGCGCATAAAGAAAAGGAT
>7merged|reference BL21DE3|length 43|copies 1
GTCAACACCTGACCAAGAATTACTTCATCCACCGCATATGCAG
>7merged|reference BL21DE3|length 27|copies 1
GTCAACGCTTACCGGAACGTATCCGCG
>7merged|reference BL21DE3|length 30|copies 1
GTCACAAGATTCATTCGGCGAGGAAAACAC
>7merged|reference BL21DE3|length 59|copies 1
GTCACCCGTAACGCGAACGCGATACAAAACACGGCACAAATTTCGAAAAAAGCTAAAAA
>7merged|reference BL21DE3|length 36|copies 3
GTCACGCTGGTATCAGGTCCAGTTTCACTACCGACG
>7merged|reference BL21DE3|length 33|copies 1
GTCAGCGAGGACGCCAGCACTTCGATTTCGCCG
>7merged|reference BL21DE3|length 40|copies 1
GTCATCACCACAGGAATAAGAACCAGCACCAGACCAATAG
>7merged|reference BL21DE3|length 64|copies 1
GTCATCAGGAGCTGGTGGTGTGGCGCACACTCGGTGCGGGGAAAAAACTGCTGCGTACCACGTT
>7merged|reference BL21DE3|length 27|copies 1
GTCCACCGGCTTATTCTGGCAACGGTA
>7merged|reference BL21DE3|length 52|copies 1
GTCCAGCCCGTCCACAGCCAGAAAAGCGTGCCCAGAATGCAGGAAAGTGTGG
>7merged|reference BL21DE3|length 31|copies 1
GTCCAGCGGCGCACTCACCGGAGACTCATCA
>7merged|reference BL21DE3|length 34|copies 1
GTCCAGGTATCTTTCATTCCGGAAAGTTTTGCCA
>7merged|reference BL21DE3|length 36|copies 1
GTCCTTAAGTGCGCATTGCCTGAAAATGGCGGTGAT
>7merged|reference BL21DE3|length 40|copies 1
GTCGAATTCAGACTGCCACTGCGGAATTCCGGCGGATTGC
>7merged|reference BL21DE3|length 39|copies 1
GTCGATATCGCTGTCATGAGGCTGGGTCGAGCATATTTG
>7merged|reference BL21DE3|length 50|copies 1
GTCGATATTCACCTGCACGAAACCACGCCGGCAGGCGTGGCAGCCATCAA
>7merged|reference BL21DE3|length 28|copies 1
GTCGCTCGTCGGGAGATTCAGGAAGCGG
>7merged|reference BL21DE3|length 54|copies 1
GTCGCTTGTTCACCGGCCAGACGGCCGAAGACCACCAGTTCCGCCAGGGAGTTG
>7merged|reference BL21DE3|length 32|copies 1
GTCGGAACTTACCGGGAACAGACCGGCGTATA
>7merged|reference BL21DE3|length 34|copies 1
GTCGGCGAGACTGGCACAATCCGCTCCGCCATAT
>7merged|reference BL21DE3|length 35|copies 1
GTCGGCTGGAACCCGGGACCGGCGCTTTCAATTAG
>7merged|reference BL21DE3|length 47|copies 1
GTCGTTATTTCGCATCCGACTTATATTCGTATTCGTAATAGCCATAA
>7merged|reference BL21DE3|length 26|copies 1
GTCTACGGAAAGCCGGTGGCCAGCAT
>7merged|reference BL21DE3|length 62|copies 1
GTCTCCCGTCACCATCTGGCAGACACTGCTCACCCGACTGCTGGACCAGCACTACGGCCTCA
>7merged|reference BL21DE3|length 71|copies 1
GTCTCGAATTTTTGCTTACTGTCGGATATCAACGCTGGATCAGACCACCGAAAATCAACGCCGGGAAATCG
>7merged|reference BL21DE3|length 34|copies 1
GTCTCTGCTGTCGGTTAGCTCAAAATCAGTGAAC
>7merged|reference BL21DE3|length 29|copies 1
GTCTGCAACAAAAGGCGTTATTTGATCAG
>7merged|reference BL21DE3|length 35|copies 1
GTCTGGAAGTAGTCTGGACCCAGACGCCGACCCAG
>7merged|reference BL21DE3|length 50|copies 1
GTGAAAACTTAATGCAGGCCGGGGCGATCACCATGTTGACCGTGCGTCTG
>7merged|reference BL21DE3|length 27|copies 1
GTGAAATGTTGGGTTAAGTCCCGCAAC
>7merged|reference BL21DE3|length 63|copies 1
GTGACCACCTGGCTCCACACCAATCAGGCCGACGTTGGTTTCATTGATGAAATCAGCAAACAT
>7merged|reference BL21DE3|length 69|copies 1
GTGAGATTTATGGGAGAAACCGCCAAAATTCTCAGTCCGGAAAAAACAATTCTGATGCCGACACTTCAG
>7merged|reference BL21DE3|length 36|copies 1
GTGAGCGTGATGGCCGGACCGGTTTTACAAATCAGT
>7merged|reference BL21DE3|length 29|copies 1
GTGATAAACTGGAGGAAGGTGGGGATGAC
>7merged|reference BL21DE3|length 41|copies 1
GTGATCGCCGCCAAAGAACGCGCAGATTTCTCCGCCAGCAG
>7merged|reference BL21DE3|length 34|copies 1
GTGATGACTACCGCGCTGCTGTTTGCGGTGTATC
>7merged|reference BL21DE3|length 39|copies 1
GTGATTTGGAAGTTGAAAAGGGAATAAGAACTTGGTTCA
>7merged|reference BL21DE3|length 52|copies 1
GTGCAAGAGGGAAAGGGATAAGTGAAATCGCTGGCTATTATCCCAGAGTCAT
>7merged|reference BL21DE3|length 36|copies 1
GTGCACCTTCTGTCTCGGTGTAATAACGTTTGTTTT
>7merged|reference BL21DE3|length 46|copies 1
GTGCAGGCAGCTTCCACAGCAATGGCATCCTGGTCATCCAGCGGAT
>7merged|reference BL21DE3|length 57|copies 1
GTGCAGGTCAGCAAAGTTAAAATGCTGCTCAGTAATGAAAATGTTGATGTGCAGAAC
>7merged|reference BL21DE3|length 32|copies 1
GTGCATCGAAAGAGCGCAGGCTGGCATCGAAA
>7merged|reference BL21DE3|length 30|copies 1
GTGCATTCTCGAACGAAAATGGTGTTGTAC
>7merged|reference BL21DE3|length 62|copies 1
GTGCCGGAATAGTTTCCTGATAAGTGACAACGCCGATAGAAGAGGTGAGTTTTCCGGCTTTT
>7merged|reference BL21DE3|length 37|copies 1
GTGCCGGTATGGCGTAAAAGCTGGTGGCAGGGCGTGT
>7merged|reference BL21DE3|length 33|copies 1
GTGCCGGTGGTTAACCTCGAGGCGAACGTCGAT
>7merged|reference BL21DE3|length 35|copies 2
GTGCCGTAATTTCCGGGTCCAGTGCGGCGGTCGGT
>7merged|reference BL21DE3|length 55|copies 1
GTGCGCGTTGGCCTGGCGGCACTCGTTTTTCTGCCGTTTCTGCGTACCCGTGGCA
>7merged|reference BL21DE3|length 36|copies 2
GTGCGCTATCTAACCCGGACCTGTACGAAGGTGATG
>7merged|reference BL21DE3|length 33|copies 1
GTGCGGGCCGATTTGTGCTGCTCAAAAACCATC
>7merged|reference BL21DE3|length 27|copies 1
GTGCGGGTTGATTTGCAGCGGGAACAG
>7merged|reference BL21DE3|length 35|copies 3
GTGCGTATCGCCACCGGTCCAGACAAAATCACCCA
>7merged|reference BL21DE3|length 41|copies 1
GTGCTGGCGATGGTGCAGGGGGAGTCTCAGGCCCAGCAACA
>7merged|reference BL21DE3|length 33|copies 1
GTGCTGGCGGCGCTCCCCGCAACCGGGCCGTGG
>7merged|reference BL21DE3|length 35|copies 4
GTGCTGGTAACGTCGGGTCCAGGGGCGACCAATGC
>7merged|reference BL21DE3|length 35|copies 1
GTGCTGGTTGGTGCAGGTCCGGGCGATGCCGGGCT
>7merged|reference BL21DE3|length 40|copies 1
GTGGAACGTTTTCTTCTGGCTGGCCTCGCTTATCACCCTC
>7merged|reference BL21DE3|length 45|copies 1
GTGGAAGTCCGCCATCCACAGTTTTTCGCCAAAGGAGAAGAGGAA
>7merged|reference BL21DE3|length 29|copies 1
GTGGAATTGTGAGCGGATAACAATTTCAC
>7merged|reference BL21DE3|length 41|copies 1
GTGGCACACGGCTCTGGTAGCCCTGCTTTAACAGATTCAAC
>7merged|reference BL21DE3|length 49|copies 1
GTGGCCAGCGGTGGTAGCGTCAGGCTTAGTGAATGCTGACGACCGTGGC
>7merged|reference BL21DE3|length 57|copies 1
GTGGCGATTGTCATGGTTGGACACGTAACCAAAGATGGCTCGCTGGCGGGCCCTAAA
>7merged|reference BL21DE3|length 39|copies 1
GTGGCGCTGGTGGATCGCATGATCGCCGAAATGCACAAA
>7merged|reference BL21DE3|length 37|copies 1
GTGGCGGGGATACGAGCGCGCGCCATGTGGTATGGAG
>7merged|reference BL21DE3|length 51|copies 1
GTGGCTTTGAGCACTGTATCGCCAATTTGTTTGTGATTCCGTTCGCCATTG
>7merged|reference BL21DE3|length 39|copies 1
GTGGGCGCAGCTGCGCGACGACGTGATGCGCTACGGCAT
>7merged|reference BL21DE3|length 35|copies 3
GTGGGTCTGATTCCGGGTCCAGGAGCATCATTACG
>7merged|reference BL21DE3|length 36|copies 1
GTGGGTCTGATTCCGGGTCCAGGAGCATCATTACGC
>7merged|reference BL21DE3|length 56|copies 1
GTGGTGCCGCCTGGCGACGCCGATCGTTGGATCAATCCCCCGTTTGAACCCACCAT
>7merged|reference BL21DE3|length 54|copies 1
GTGGTGGGGACAATCAATATGGATATTCGCGGGATGGCGGATATCCGTTACCCG
>7merged|reference BL21DE3|length 59|copies 1
GTGTCGATAAAGTTAAGCTGATAGGTTTCGCCGTCAGACGCTTTGTAGTCCAGCGTCAC
>7merged|reference BL21DE3|length 50|copies 1
GTGTGTGTCCCGTGACACCAAGCTGGGGCCAGAAGAGATCACCGCTGACA
>7merged|reference BL21DE3|length 48|copies 1
GTTAACCACCATCAAACAGGATTTTCGCCTGCTGGGGCAAACCAGCGT
>7merged|reference BL21DE3|length 26|copies 1
GTTACCGGAACTGTGGAAAGCGCGTG
>7merged|reference BL21DE3|length 48|copies 1
GTTAGCCATTGAGCTGCGTAAAATTTTACCAGTAGAGTTGATAAGCGT
>7merged|reference BL21DE3|length 38|copies 1
GTTATCATCGTTGACGAACACACCGGTCGTACCATGCA
>7merged|reference BL21DE3|length 55|copies 1
GTTATGGAGCGAAGGCTCTTATCCCGTCGCTGCGGTGATCTTTCTGGCCAGTATT
>7merged|reference BL21DE3|length 29|copies 1
GTTCAACCAGGACCTGGTCCGTTAACTGC
>7merged|reference BL21DE3|length 44|copies 1
GTTCAACGATTTCCGGCATCTGACGATAGAAGAAGGTCAACAGC
>7merged|reference BL21DE3|length 41|copies 1
GTTCAATGCACGGGATTTGTACCTGTCCGGCAACCGGATCG
>7merged|reference BL21DE3|length 43|copies 1
GTTCAATGTCGCAACATAACGAAAAGAACCCACATCAGCACCA
>7merged|reference BL21DE3|length 44|copies 1
GTTCATCTGCGATGCCAGCAGCATTGGCGCTGGCCCAGGCACCA
>7merged|reference BL21DE3|length 37|copies 1
GTTCCATCAGCGCATCGCCAAACTGCTGCGTAAACAT
>7merged|reference BL21DE3|length 41|copies 1
GTTCCTGAGTCGGTTTTTCACCATTCAGCAGGATGTAACAA
>7merged|reference BL21DE3|length 29|copies 1
GTTCCTGCAATTTGCCCGCAACAGAAGAC
>7merged|reference BL21DE3|length 33|copies 1
GTTCCTGTAACGCCCGGCTGGCGTACTGTCGCC
>7merged|reference BL21DE3|length 35|copies 1
GTTCCTTATCCGATTTTTCGAAGTGCTGTTTCAAC
>7merged|reference BL21DE3|length 44|copies 1
GTTCGAAACCATGGTCGATTCCGGCATCATTGAAGAGTCTGCAT
>7merged|reference BL21DE3|length 58|copies 1
GTTCGCACCCAAAGCGCTCGCGGGCTTTCAACTGAGTTGATTTACCGCCGGTGGGGAA
>7merged|reference BL21DE3|length 35|copies 1
GTTCGCGGACTTCTTTCGTATTGCGGTAGCCTTCC
>7merged|reference BL21DE3|length 35|copies 1
GTTCGCTACGACACCGCCATAACTCGGCAAATCAA
>7merged|reference BL21DE3|length 36|copies 1
GTTCGCTCAACGGTTTGCCGAGCGCCGCCGCAACAT
>7merged|reference BL21DE3|length 34|copies 1
GTTCTGCATCGGCCGGTTTACCGTGATTCATCAG
>7merged|reference BL21DE3|length 60|copies 1
GTTCTTTGATGTCAGTGGTTTTGACCACGAGGGAACTTCACGCGAGTTATTGAAAACCCT
>7merged|reference BL21DE3|length 36|copies 4
GTTGAACAACCAGCCAGGACCAGCAAGCAAGGCAGA
>7merged|reference BL21DE3|length 35|copies 2
GTTGAACAGCGCACCGGACCAGAACGGATAAGCAC
>7merged|reference BL21DE3|length 36|copies 1
GTTGAACAGCGCACCGGACCAGAACGGATAAGCACT
>7merged|reference BL21DE3|length 34|copies 1
GTTGAACGACTGCGATCCTGTTGTTGCCGCTAAT
>7merged|reference BL21DE3|length 33|copies 1
GTTGACCTTTGGTTACCGGGCGGCTGACGTAGT
>7merged|reference BL21DE3|length 31|copies 1
GTTGATCATCTGGTCCGGCTGAACTTCTCGT
>7merged|reference BL21DE3|length 52|copies 1
GTTGATTGGTGCTGTTGCGGATCACCGCATACGGACCGGTGCCGATGGGATG
>7merged|reference BL21DE3|length 45|copies 1
GTTGCAGGAGCAGGTGGCAAATAAAATGCAGGAGTGGTTTGAATC
>7merged|reference BL21DE3|length 36|copies 1
GTTGCCGCAAGGTTCAACGATGATCGCCACCGACGT
>7merged|reference BL21DE3|length 38|copies 1
GTTGCCGTTACTGTTGCCTAAAAGTGCCGCCACCGAGT
>7merged|reference BL21DE3|length 47|copies 1
GTTGCTATCCGGGAAATAAACCATGATTAGGGAAGCGCAACGTTCAG
>7merged|reference BL21DE3|length 36|copies 1
GTTGGAATAAGAAGAGAGCGAGCGTTTAAAGGCATA
>7merged|reference BL21DE3|length 47|copies 1
GTTGGCGCTGAATGTTGCAACGCCGTTTGTGCTGGTAGGATTAGGAC
>7merged|reference BL21DE3|length 32|copies 1
GTTGGCTGAACTCAGCCAGCGTGGTACCAAAT
>7merged|reference BL21DE3|length 29|copies 1
GTTGGTGCTGCCTCGACCATCGGCATGAC
>7merged|reference BL21DE3|length 31|copies 1
GTTGGTTTGATAACCGAGAAACGGGCCAAAG
>7merged|reference BL21DE3|length 29|copies 1
GTTGTCGTTTCCCTGGGTCCACAAGGAGC
>7merged|reference BL21DE3|length 35|copies 4
GTTGTGATCCGACCTGGACCGGTACTGACCACACG
>7merged|reference BL21DE3|length 49|copies 1
GTTGTTCAGGTTGAGCAGCGGCTCGCCCATGCCCATCATCACTACGTTA
>7merged|reference BL21DE3|length 35|copies 1
GTTTACCGAGTCGTGCACCGGTACACTGGTTGGAT
>7merged|reference BL21DE3|length 32|copies 1
GTTTACGCACCGTCTCTTCATGCAGTTCTTTA
>7merged|reference BL21DE3|length 41|copies 1
GTTTACTGCGCAGCGAGTTTGATGGTGCCTGCGCCCGAATT
>7merged|reference BL21DE3|length 48|copies 1
GTTTATATCACAGGTACGTTAATCGGAACGTTGAGCGCATTTCCTTTC
>7merged|reference BL21DE3|length 37|copies 1
GTTTCGCCAGCGCCACTACTTTTTCGAAGAACTCCAG
>7merged|reference BL21DE3|length 32|copies 1
GTTTGAAGGTAGCGAGAACTTCAAACGCGACT
>7merged|reference BL21DE3|length 30|copies 1
GTTTGACGAAGCCGGTAAACAGGCGATTCG
>7merged|reference BL21DE3|length 42|copies 1
GTTTGAGGGTAATACCGCGCCATACATGCAGTATGCATACAC
>7merged|reference BL21DE3|length 46|copies 1
GTTTGATTGCCAGCTATCTTAAGCGTACCCAGCGAGGCCGATGGAT
>7merged|reference BL21DE3|length 34|copies 1
GTTTTCTGATGCGCTTTCTCGCCATGTTGAACCG
>7merged|reference BL21DE3|length 27|copies 1
GTTTTCTTCACGCGCGGTCGTCGCGAT
>7merged|reference BL21DE3|length 57|copies 1
GTTTTGCTGGGTTCGCCACCAATTTCACGCGCCAGTTTCGGCACCAGATATCCCGAC
>7merged|reference BL21DE3|length 35|copies 1
GTTTTTCGGTAGCGCTTTCATACGCCCGGTGAGAT
>7merged|reference BL21DE3|length 35|copies 1
GTTTTTCTTCCGCCTGGTCCAGCTCGCTGCGCACT
>7merged|reference BL21DE3|length 38|copies 1
TAAAAACTGGTTAATTTGATGCTTTTCGTCGCGTTGAT
>7merged|reference BL21DE3|length 30|copies 1
TAAAAATGGGGCGGATAGTGAGGCGGTTTT
>7merged|reference BL21DE3|length 36|copies 1
TAAACCGGTGTCATCAGCTGCACTTTGTACGTCCAT
>7merged|reference BL21DE3|length 46|copies 1
TAAAGAGTTACATACAAATGTAATAGGACCTGACACGCTATGGACG
>7merged|reference BL21DE3|length 73|copies 1
TAAATCAATGAATAATGCCGATGGGTCAACTATACTTTTCACGAGTCTTTATGACCTCTCTGGGATAAATTAC
>7merged|reference BL21DE3|length 41|copies 1
TAAATCCGCCGCCGCCATTAATTCCGAGACATCGTTGCGTC
>7merged|reference BL21DE3|length 47|copies 1
TAACAGCAATTTCTGCCGCACTATAAGCCAGGTCGGTCGGCGCATCA
>7merged|reference BL21DE3|length 61|copies 1
TAACAGCCCAAGAACAGCGACGATCGCGGCATTTTGCAGGTTACCGGCGAAGCAGAACCAC
>7merged|reference BL21DE3|length 80|copies 1
TAACATCTCTACGCTGGTCGCAAAAGCGGACCCTATAGAACCGAGTACAAACAGGATGGCCCCCGCCATCAGGCTGTATT
>7merged|reference BL21DE3|length 38|copies 1
TAACCATGCGCAGCTTATCCAGCGGTTTGCCTAACGCT
>7merged|reference BL21DE3|length 64|copies 1
TAACGATCCGGAAGGGCGTCCGACGGTGTTTGACCGTCTGCCAAAGCTGCGTGGCGCACGCTGG
>7merged|reference BL21DE3|length 36|copies 1
TAACGCCCCGCAGGGCGTCGTTTATTATTACGCCGT
>7merged|reference BL21DE3|length 35|copies 1
TAACGCGACATCACGGGACCAAGCGCCTCGCCTTC
>7merged|reference BL21DE3|length 35|copies 1
TAACGGTGATGTACAGGTCCAGTTTCTCAACCATG
>7merged|reference BL21DE3|length 41|copies 1
TAACGTCCTGAAATCCTGCCACTTAGCATATTTCCCAGCAC
>7merged|reference BL21DE3|length 39|copies 1
TAACTGAATCCATAGGTTAATGAGGCGAACCGGGGGAAC
>7merged|reference BL21DE3|length 35|copies 3
TAACTGAGCACCTCTGGTCCGGCGGCTTCGAAGAT
>7merged|reference BL21DE3|length 36|copies 1
TAACTGAGCACCTCTGGTCCGGCGGCTTCGAAGATG
>7merged|reference BL21DE3|length 33|copies 1
TAACTGGCGGATTTATCGTATGGCTGGCGATGT
>7merged|reference BL21DE3|length 30|copies 1
TAACTTTACTCGCACTTAGCGCGACTGCCG
>7merged|reference BL21DE3|length 32|copies 1
TAAGCGAAGATTATATGCGTACCGCGAGGGCG
>7merged|reference BL21DE3|length 40|copies 1
TAAGCGCGCTTTGTGTGGCGCTGGTTTAAAAATACTCAAC
>7merged|reference BL21DE3|length 32|copies 1
TAAGGCGTTTTTACCTCATCCGCCGCTCTGTA
>7merged|reference BL21DE3|length 60|copies 1
TAAGGCTGAACTGAAATTTTATTAATTGCAGCATTTCGCGCATTAATTGCGTGACACCTG
>7merged|reference BL21DE3|length 36|copies 1
TAAGTTCATCAGTTCAGGTCCCGATGCTCAGACCTG
>7merged|reference BL21DE3|length 49|copies 1
TAATCAGGGTACCGAATTTATTCGCTTCTCTGGCGTGGTTAATCCACGC
>7merged|reference BL21DE3|length 30|copies 1
TAATCCTGGGAAATTTTCACACGGGCATTT
>7merged|reference BL21DE3|length 52|copies 1
TAATCTGATTTTAACGATGATTTGTGCGGGGTAAAATAGTAAAAACGATCTA
>7merged|reference BL21DE3|length 50|copies 1
TAATCTGGGATACGCTGACCTTGAGCAAAATGGCGTGGTGTCCATTTTAC
>7merged|reference BL21DE3|length 37|copies 1
TAATGCCAGTGAACAGACTTTGGAAATTGTCCCGAAA
>7merged|reference BL21DE3|length 30|copies 1
TAATGCCGCACTGGCGAGGCTTAGCGCCAT
>7merged|reference BL21DE3|length 33|copies 1
TAATGCCGCCCGCTTCCAGCGTGGTCATTCCGG
>7merged|reference BL21DE3|length 35|copies 1
TAATGCGCTTCCGGCAGCTTCACGGAACGGACCAT
>7merged|reference BL21DE3|length 35|copies 8
TAATGGACGAGTGCCGGTCCTGTCGGCACAGGAAG
>7merged|reference BL21DE3|length 45|copies 1
TAATGTCGTTAAAGTGACATGGCGGGCCTCCGGGATGCGTATGCG
>7merged|reference BL21DE3|length 35|copies 5
TAATGTTGATCATCTGGTCCGGCTGAACTTCTCGT
>7merged|reference BL21DE3|length 49|copies 1
TAATTCCGTCAGCCTTCATCAGCTCCAGCCAGGTGCTAATTTTTTCCTG
>7merged|reference BL21DE3|length 27|copies 1
TAATTTCGCCAGCTCTGGAGGCCAGTA
>7merged|reference BL21DE3|length 51|copies 1
TAATTTGCGCCCTCCGAACAAAGCCACACCACCAGGCTGGCAATCTCATGC
>7merged|reference BL21DE3|length 32|copies 1
TACAACCCGAAGGAATTTTACAGCCCTGGCTC
>7merged|reference BL21DE3|length 36|copies 4
TACAGAGCTACCACCCGGTCCGGATCGTTTACCCCT
>7merged|reference BL21DE3|length 40|copies 1
TACAGATCGGAGCACGCACCAATATCCAGGATGGCAGTAT
>7merged|reference BL21DE3|length 29|copies 1
TACCACCGGCACCCACGTCGCGCAGATTT
>7merged|reference BL21DE3|length 51|copies 1
TACCCGCACGCCCGGCACGACCGGCGACCTGGGTGTAAAGCTGAGCGAAAC
>7merged|reference BL21DE3|length 41|copies 1
TACCGCACCCCAAGCCCGGACGCAAAAGCGTTCATCGAAGT
>7merged|reference BL21DE3|length 42|copies 1
TACCGCAGCAAAATCGGTCCCCGGACCAGCATCACATTTACC
>7merged|reference BL21DE3|length 35|copies 5
TACCGTACAACGTCTGGACCCGATTTATGTCGATC
>7merged|reference BL21DE3|length 47|copies 1
TACCGTTGCGGAACAGGTCCGCCATCAGATAGTTGCCTGCCAGCAGG
>7merged|reference BL21DE3|length 45|copies 1
TACGAATATGCGGCGGCAATTTTAGTTCACGCGCAAATTCAGCGT
>7merged|reference BL21DE3|length 41|copies 1
TACGCGCACCGGAACAACCCAGCGGATGACCCAGCGCGATC
>7merged|reference BL21DE3|length 35|copies 1
TACGCTTTGCTGTTCGGTCCTGCAACCAGACGATT
>7merged|reference BL21DE3|length 35|copies 1
TACGGCATCACTGCTGGTCCGGCTTACCGCATTAA
>7merged|reference BL21DE3|length 38|copies 1
TACGGCGGAAAAACCGGTATTTAACCGCACCGTTGGGC
>7merged|reference BL21DE3|length 35|copies 1
TACTGTGTGGCTCCCGGTCCCGCAGGATCTTGAGC
>7merged|reference BL21DE3|length 36|copies 10
TAGAAGCCAAAGACTGGACCCGGCAGAATTTACACG
>7merged|reference BL21DE3|length 64|copies 1
TAGAGCATCGTGTCAACGCCAACAGCGACAAAGTTCGCTCCCCACGCCAGGCATTGCTGCGCCA
>7merged|reference BL21DE3|length 34|copies 1
TAGCATCCACTTGCCGGTCCTGTGAGTTAATAGG
>7merged|reference BL21DE3|length 35|copies 1
TAGCATCCACTTGCCGGTCCTGTGAGTTAATAGGG
>7merged|reference BL21DE3|length 35|copies 1
TAGCCCAGGCTCGCCAGCTTGCGACGACCCCAGAA
>7merged|reference BL21DE3|length 41|copies 1
TAGCGTCTTAAGCTGGCGCGAGGACCAACGTATCAGCCAGG
>7merged|reference BL21DE3|length 36|copies 2
TAGGGTATCTGGGTCAGGACCCGGATATTCGCTATA
>7merged|reference BL21DE3|length 57|copies 1
TAGTGAAGAGGCGCTGGAACGTCTGTTTAGCGCACTGGTGAATTATCGTGAGTCACA
>7merged|reference BL21DE3|length 34|copies 1
TAGTGAATGAAATCTGGACCCGCAATCACGCCGA
>7merged|reference BL21DE3|length 35|copies 4
TAGTGAATGAAATCTGGACCCGCAATCACGCCGAT
>7merged|reference BL21DE3|length 36|copies 1
TAGTGAATGAAATCTGGACCCGCAATCACGCCGATA
>7merged|reference BL21DE3|length 53|copies 1
TAGTGCTATCGCTCAGGAACAAATTTTCCCGAATTGGGATATGCCCGCAAATT
>7merged|reference BL21DE3|length 35|copies 3
TAGTGGTGTTATTCAGGTCCAGGAATGGAAAGGGC
>7merged|reference BL21DE3|length 33|copies 1
TAGTGTGCGTAGGCCGGATAAGGCATTCACGCC
>7merged|reference BL21DE3|length 35|copies 1
TATAGCGATTCTGCTGGACCAGATGGAACAGCAAA
>7merged|reference BL21DE3|length 36|copies 2
TATAGCGATTCTGCTGGACCAGATGGAACAGCAAAA
>7merged|reference BL21DE3|length 46|copies 1
TATCAGTGTTGATGCCAGCGTCACGAGTGAACTGGTTGTCGTCCAG
>7merged|reference BL21DE3|length 37|copies 1
TATCCACAGGTAGTCGCGGTCCGGGCCGCAAACCAGC
>7merged|reference BL21DE3|length 66|copies 1
TATCCATAAATTGCGCCAGTTCATCGTCACTCAATGCTTTTGAGTGAACAATCAACGCATTACAAC
>7merged|reference BL21DE3|length 51|copies 1
TATCCCACGCCTGGCCAAATTCACTGTGTCCCCAGCTCCACTGCTTTTTAC
>7merged|reference BL21DE3|length 43|copies 1
TATCGACAACAGGATCGGCTTTAAATTCCGGATTAACGGCCTG
>7merged|reference BL21DE3|length 30|copies 1
TATCGCAGATTAGCACGTCCTTCATCGCCT
>7merged|reference BL21DE3|length 43|copies 1
TATCGGCGGTAACGCGGGTCCACGGCATCAGTGAGAGCAGAAC
>7merged|reference BL21DE3|length 66|copies 1
TATCTGGAGATCGATCCGCATCAGGTGGACGTCAACGTGCACCCCGCCAAACACGAAGTGCGTTTC
>7merged|reference BL21DE3|length 56|copies 1
TATGACCGTGACTACGGGTGGAGTGACAACGGCGACCTGGTGCGCATCAGCGGCCC
>7merged|reference BL21DE3|length 33|copies 1
TATGACGATAGATCGCCGCCTGATGACCGAAAA
>7merged|reference BL21DE3|length 53|copies 1
TATGCTGACCAAACCATGTTTAGTAAATTAAACAAAGAAAATGAATACTCTCC
>7merged|reference BL21DE3|length 35|copies 22
TATTCAACGCCTGCCGGACCTGTAACGTCTGGCTG
>7merged|reference BL21DE3|length 36|copies 3
TATTCAGCGATCGCCGGGTCCGGGAAGCTATCACTC
>7merged|reference BL21DE3|length 40|copies 1
TATTCAGCGTGCCGGTTTGTTGCGGGTACAGGATACCCAC
>7merged|reference BL21DE3|length 56|copies 1
TATTGACGCCGATGATGCTGTATCACAAACAGTTGCGGCATTACATTTTGCTACCA
>7merged|reference BL21DE3|length 36|copies 1
TATTGCGTAATCGTCTGGACCCGTGGTTGATGGAAC
>7merged|reference BL21DE3|length 28|copies 1
TATTTATCGGTCCAGTAGCCGACCACTG
>7merged|reference BL21DE3|length 43|copies 1
TATTTCACCGACTATGTGCGTCGCTACACCGACATGCCGATGC
>7merged|reference BL21DE3|length 32|copies 1
TCAAAAGACGCTCACGCTTAGCGCCAAATCTC
>7merged|reference BL21DE3|length 54|copies 1
TCAAGGTATTTGATTACCAACTGGATATTCCTGGTGTTCAGGCGCAAACCCATA
>7merged|reference BL21DE3|length 38|copies 1
TCAAGTCGGTAAGTCGATTGGGCAATAGCGAACAACAA
>7merged|reference BL21DE3|length 59|copies 1
TCACAAGCACTAAAAAACTGAGATCCGCGACGCATGTTGCAAAAATAATGCGTAATTAT
>7merged|reference BL21DE3|length 27|copies 1
TCACCCGCACCGCCGCGCGCCCATGCC
>7merged|reference BL21DE3|length 35|copies 2
TCACGAGAAACATCCGGACCGGAAGACTCGCCGCG
>7merged|reference BL21DE3|length 43|copies 1
TCACGTCGATGATCGTTCTCGTCGTAGAGCTCGCCAAGCAAAC
>7merged|reference BL21DE3|length 40|copies 1
TCACTGGCCGTCGTTTTACAACGTCGTGACTGGGAAAACC
>7merged|reference BL21DE3|length 52|copies 1
TCACTTTATGCTTGCTGGTAGTGGTTCTGTAGCCAGGTGGCTGAAGGTCTAT
>7merged|reference BL21DE3|length 33|copies 1
TCAGACGGGTGACCAGCATGGCGACATTGAGAA
>7merged|reference BL21DE3|length 35|copies 4
TCAGAGAGATTAACTGGTCCAGGTCGCGTCGAACT
>7merged|reference BL21DE3|length 46|copies 1
TCAGAGTATGCGTTTGCCGGATTGCTACGTGGCACCAAGACCGAAG
>7merged|reference BL21DE3|length 35|copies 1
TCAGCCAGTTAAACAGGTCCGGATCGTCACATTCC
>7merged|reference BL21DE3|length 51|copies 1
TCAGCCAGTTAAACAGGTCCGGATCGTCACATTCCAGCAGACGAATAAAGA
>7merged|reference BL21DE3|length 56|copies 1
TCAGCGTGGCAATTGCTGCCGCCAGACCGAAGTCCTGACCCCCGCCGCCTTCAAAA
>7merged|reference BL21DE3|length 36|copies 1
TCAGGCTGATTATCAGGACCCGTGGCTGAAACAACG
>7merged|reference BL21DE3|length 31|copies 1
TCAGGGCAGACCGGTTACATCCCCCTAACAA
>7merged|reference BL21DE3|length 50|copies 1
TCAGTCCTTGCGGGGAGCGGGCTTTCGTAATCTTGCCCTGAATACAGGAC
>7merged|reference BL21DE3|length 44|copies 1
TCATCAGCAGGAAGTTAATGGCTTCCACGCCCATTATCGGTGCC
>7merged|reference BL21DE3|length 29|copies 2
TCATGTTCAGCACCTGGTCCGGGTTCGCG
>7merged|reference BL21DE3|length 34|copies 1
TCATGTTCAGCACCTGGTCCGGGTTCGCGCCACC
>7merged|reference BL21DE3|length 35|copies 16
TCATGTTCAGCACCTGGTCCGGGTTCGCGCCACCC
>7merged|reference BL21DE3|length 36|copies 1
TCATTGACATACTCCAGCACACCGACCGAATCATCC
>7merged|reference BL21DE3|length 36|copies 2
TCCACCACCGCTTCCGGTCCCAACGTAAAGCGGGCG
>7merged|reference BL21DE3|length 36|copies 1
TCCCCCGCGGATAAGCGGACCAAAAATTGAGGTCAT
>7merged|reference BL21DE3|length 35|copies 1
TCCGATCAGACGCCGGGACCGGGCCTGAAAGAGTA
>7merged|reference BL21DE3|length 35|copies 1
TCCGGGTATTTGCCCGGACCGGAGATCAGCAGATC
>7merged|reference BL21DE3|length 40|copies 1
TCCTCTCAAGGCAGAATCTGGCCCAGGTGGAACGTACGCC
>7merged|reference BL21DE3|length 35|copies 1
TCCTGTTGCCGTGCCGGACCGATATGCGTGATTCC
>7merged|reference BL21DE3|length 37|copies 1
TCGCCAGCAAATATCCGGACCAGTCGTTCTCCAGCAG
>7merged|reference BL21DE3|length 35|copies 5
TCGCCATATGGCTCTGGTCCGGGGTCGTGTAGGTA
>7merged|reference BL21DE3|length 45|copies 1
TCGCTAAGCGGCTCCGGTCCAAGATGGGTCAGCACATTATGCCCT
>7merged|reference BL21DE3|length 41|copies 1
TCGCTTCATCCAGCCATGCTTCGCCCTGGGTAATCTCGCCA
>7merged|reference BL21DE3|length 45|copies 1
TCGCTTCTATGCACTGCTCCGCCAACGTTGGTGAGAAAGGCGATG
>7merged|reference BL21DE3|length 32|copies 1
TCGGCTGGCAGTGCGCCCTTATCCGCATCAGC
>7merged|reference BL21DE3|length 34|copies 1
TCGTAACGCACACCTGGACCGAATTCAAAGCGGA
>7merged|reference BL21DE3|length 62|copies 1
TCGTACAGCAAGCGAATCAAAGCGGCCCGTCAACCAGCGCGGTGTTGTCGCAGGCGCGGGAA
>7merged|reference BL21DE3|length 47|copies 1
TCGTGCCGCAAAAGCGATGAGCGAGCTGCTGGGCGAGGCACCGGTAC
>7merged|reference BL21DE3|length 54|copies 1
TCGTTCTGCGCGATGTTAAAGTTCTTGCGAATCAGGTACATCGTCAGGTAGCCG
>7merged|reference BL21DE3|length 35|copies 4
TCGTTCTTTACGGCTGGTCCAGAAACCATGTACCA
>7merged|reference BL21DE3|length 36|copies 1
TCGTTGCTTTTCAGACGGTCCTGCACTCGTTTGTTG
>7merged|reference BL21DE3|length 44|copies 1
TCTCATCAGGAGCGGAAGCTTTTCAGGCTTACAGTTTGAGTGAT
>7merged|reference BL21DE3|length 31|copies 1
TCTCCATTCCGGACCAGGACCGTTTCTGGCT
>7merged|reference BL21DE3|length 35|copies 5
TCTCGGTACGACGCTGGACCAGAATTTTGCCCATG
>7merged|reference BL21DE3|length 36|copies 1
TCTCTGCTATGAGCTGGACCCGTATGAATTAAAACT
>7merged|reference BL21DE3|length 35|copies 1
TCTGGCTCCGTCTCTGGACCTGGTTGGTAAAATCT
>7merged|reference BL21DE3|length 38|copies 1
TCTGGTTCTATTCCCTTATTGTGATTGCCGTAGGCATT
>7merged|reference BL21DE3|length 35|copies 2
TCTGGTTGAAGGTCTGGTCCCGACACGTAAGCACC
>7merged|reference BL21DE3|length 53|copies 1
TCTTTAGCGATATCGGCGGGCGGGCGCTACTAATGCATGGTACTGAAGGTGAA
>7merged|reference BL21DE3|length 46|copies 1
TGAAAACCTTCTCAGAAGCGATTATTTCCGGTGAGTGGAAAGGTTA
>7merged|reference BL21DE3|length 43|copies 1
TGAAAGAGCTGGATCAATTCCCGACGCGTCCGCAGGACCGCTT
>7merged|reference BL21DE3|length 38|copies 1
TGAAAGGTTTCCCGCATGCGGATTACCCTGATGCTGTA
>7merged|reference BL21DE3|length 42|copies 1
TGAAATGGGAAGCTAAAGACTCAAGTAAACTTATCGGAAATA
>7merged|reference BL21DE3|length 50|copies 1
TGAAGAGTAAGTTCTCACGGAAAACGGTGCCGTTTTCAGCGGTAATCACG
>7merged|reference BL21DE3|length 58|copies 1
TGAAGGCTGAAATCAGCCGTAGAAGTCTGATGAAAACCTCCGCACTTGGCAGTCTTGC
>7merged|reference BL21DE3|length 38|copies 1
TGAAGGGTTCCGCCAGGTCAGAGAGGCGCATCGGCGCG
>7merged|reference BL21DE3|length 66|copies 1
TGAAGTTACTACCCCGGCGGCAGATAACGCCATTGCCGAAGCGGCAGAGCGCGTAACGGCTGAGAC
>7merged|reference BL21DE3|length 31|copies 1
TGAATTTAATCACCCACCACAGCGCAAGGAC
>7merged|reference BL21DE3|length 35|copies 3
TGACAGCGGTGTACCGGTCCGGTTGGCATGGGCAA
>7merged|reference BL21DE3|length 36|copies 1
TGACAGCGGTGTACCGGTCCGGTTGGCATGGGCAAT
>7merged|reference BL21DE3|length 36|copies 1
TGACCAACCACCAGCGGGTCCAGCTGACGGCTGGTG
>7merged|reference BL21DE3|length 29|copies 1
TGACCAGCCGCGCTGAATGTGCTGCACCA
>7merged|reference BL21DE3|length 35|copies 2
TGACGCTGTAAATCCGGTCCGGTTAGCGAAATTGT
>7merged|reference BL21DE3|length 36|copies 1
TGACGCTGTAAATCCGGTCCGGTTAGCGAAATTGTG
>7merged|reference BL21DE3|length 54|copies 1
TGACGGCACTTTACCTGAAGCGCCGGAGAGTCGTCCATCGGTAACTAACGCAAT
>7merged|reference BL21DE3|length 50|copies 1
TGACGGCAGTTATGATTCGCGGTATTGCTTAACTGTGATTGCACATTTAG
>7merged|reference BL21DE3|length 39|copies 1
TGACTTTGTAGATACTCTTCGCGACTTTTCTGCCGGGCT
>7merged|reference BL21DE3|length 31|copies 1
TGAGATAAAGCCCTCATGACGAGGGCGTAAC
>7merged|reference BL21DE3|length 35|copies 6
TGAGCGTTGGTAGCCGGACCAGAGATGTCGTAGCC
>7merged|reference BL21DE3|length 44|copies 1
TGAGTGATGCGCAGGTGAAAGCCCTGAGCGATCAGGCATGTCAG
>7merged|reference BL21DE3|length 39|copies 1
TGAGTGTCATGCCAGGCAGCGGACGAATATCCATATGCA
>7merged|reference BL21DE3|length 51|copies 1
TGAGTTATTCCCGTGGCCTGCATCGCTTTCGTTACCGCTTCTTCATCTTCT
>7merged|reference BL21DE3|length 44|copies 1
TGATATCGGCGGCGTGACGGCGATCCCCTGCTTTATCACCAGCA
>7merged|reference BL21DE3|length 42|copies 1
TGATCAACGAGATCAATCGTGGGGAGCTGGAGATCCTGCTGC
>7merged|reference BL21DE3|length 34|copies 1
TGATCCTGCTGCGCGATAAAAACTTCCTCGTCTT
>7merged|reference BL21DE3|length 48|copies 1
TGATGACCGAGGCAGACGCCAAGAATCGGCAAGCGCCCGGCATAGTGG
>7merged|reference BL21DE3|length 62|copies 1
TGATGATGTAGTCAACATAGGTGGACATGTTTTTGTTGAAGTAGTAGGTTGCACCCACTTCA
>7merged|reference BL21DE3|length 41|copies 1
TGATGCCCGCTCGCTGAATGATATCCAGCACGCCTTCCTGG
>7merged|reference BL21DE3|length 44|copies 1
TGATGCGTCCACTCCGGTCCTCTCGTACTAGGAGCAGCCCCCCT
>7merged|reference BL21DE3|length 35|copies 1
TGATGGCTGGCTTCCGGTCCTGTTTGGCAACGACG
>7merged|reference BL21DE3|length 44|copies 1
TGATTCTCCTGGATTAAATGCGGTTAGCGCAGCGCGATGGAAAT
>7merged|reference BL21DE3|length 44|copies 1
TGATTCTGTTTGTGGTGGTGTTTCTCGGTTTGCTGGTCACGATC
>7merged|reference BL21DE3|length 35|copies 8
TGATTGATGGAACCCGGACCGAGCACCAGCGTAGG
>7merged|reference BL21DE3|length 36|copies 1
TGATTGTGATCGAACTGGTCCTCGGCATTGATAACC
>7merged|reference BL21DE3|length 67|copies 1
TGATTTACGCGGTATTGAGATTGATCCCATTGGGCGAATCTACCTCAATTTTGCTGAACTGGAGTTT
>7merged|reference BL21DE3|length 58|copies 1
TGATTTGCATCAACCAGTTGAAGGACGGGAACAAAAAGCCCAGCCCGCTCACCGCCGC
>7merged|reference BL21DE3|length 31|copies 1
TGATTTTCAGCTTACGCGCTTTTTGCTTCTG
>7merged|reference BL21DE3|length 32|copies 1
TGCAACTCTGCTACGTCTGGGGCTGGCTTACG
>7merged|reference BL21DE3|length 38|copies 1
TGCAAGGGCTTGTGATGCTGATTGGCACCGTTGTGCTG
>7merged|reference BL21DE3|length 43|copies 1
TGCAATCGGTGAACACGGTCGGTGCAACCCATGCGCCGTTATC
>7merged|reference BL21DE3|length 37|copies 1
TGCACGAACAGTGTCGATTTCTTGCTCGCCAGGTAAC
>7merged|reference BL21DE3|length 29|copies 1
TGCAGACGCGCTACGCTGATGGTGGATTG
>7merged|reference BL21DE3|length 35|copies 1
TGCAGGGCCGTCGCTGGTCCGATGGTCTGCACCAG
>7merged|reference BL21DE3|length 29|copies 1
TGCATCTTCCCGAGAAACTGGCCGGTGTG
>7merged|reference BL21DE3|length 38|copies 1
TGCCACCGAGGATCGCCCCCAGCAGAACCGCATTCGCA
>7merged|reference BL21DE3|length 44|copies 1
TGCCACCGTTGGCGGCGTCGGGATTGTGATCCTCGCCATTATCC
>7merged|reference BL21DE3|length 35|copies 1
TGCCAGAAAAACATGACCTGTTGGCCGCCATTCTC
>7merged|reference BL21DE3|length 43|copies 1
TGCCAGCATATAAATCCCGGTTAATACGCCAGACATTTTCAGA
>7merged|reference BL21DE3|length 36|copies 1
TGCCAGGACAACTTCTGGTCCGGTAACGTGCTGAGC
>7merged|reference BL21DE3|length 33|copies 1
TGCCAGTCTGAGGTGTGAAGGATGCGCATAACG
>7merged|reference BL21DE3|length 45|copies 1
TGCCATGATCCACCAACGCAAATTTATGCCGAATGATTTTGCGCG
>7merged|reference BL21DE3|length 34|copies 1
TGCCCACCGCTTTCGCCACCGCCTCACCGCGACC
>7merged|reference BL21DE3|length 31|copies 1
TGCCCAGCCCGGTTAAAGTTCTGGCTGAGGA
>7merged|reference BL21DE3|length 33|copies 1
TGCCCGCAGCATACAGCAGCGAAAAACCGCCAT
>7merged|reference BL21DE3|length 32|copies 1
TGCCGGAACTGAACCGTGGCGCGCTGGATGTG
>7merged|reference BL21DE3|length 40|copies 1
TGCCGGTTTGATGTTCAGCCACAGCCTGGCGCTGTTCTCG
>7merged|reference BL21DE3|length 41|copies 1
TGCCGTTAATCCTGATGCTCGGCTCGCTGTTCCTCGCCCAC
>7merged|reference BL21DE3|length 29|copies 1
TGCCTCGCGCGCGTTTTTTCCGCAATATA
>7merged|reference BL21DE3|length 60|copies 1
TGCCTGGCAAATGTTGAGCGCGCCGTTACGCCAGCCGGGCATTGTGGCTTTGCGGGAATA
>7merged|reference BL21DE3|length 31|copies 1
TGCCTGTGAAAATCCGCATTGAGTGTCACAT
>7merged|reference BL21DE3|length 34|copies 1
TGCGCCCAAATTTTGGGCAACTGCGTAGATTTTC
>7merged|reference BL21DE3|length 31|copies 1
TGCGCGGAACGGCGCATTACGGGCTTTGTCG
>7merged|reference BL21DE3|length 35|copies 6
TGCGCTATCTAACCCGGACCTGTACGAAGGTGATG
>7merged|reference BL21DE3|length 36|copies 2
TGCGCTATCTAACCCGGACCTGTACGAAGGTGATGG
>7merged|reference BL21DE3|length 58|copies 1
TGCGCTGGCGGCGCTGGCGCTGGCAGATGCTGCAGGGTTACCGCGTGCCAGCAGCCTG
>7merged|reference BL21DE3|length 38|copies 1
TGCGCTTTGTCCGTGGAGGAAATCTTATCGATCTCGAC
>7merged|reference BL21DE3|length 28|copies 1
TGCGGTGGTGGCAGGGTCGTCCCAGGCG
>7merged|reference BL21DE3|length 57|copies 1
TGCGTACATAGTCATATTCCTCAGCCGCCAGACGACACGCAGGCAACAGCCGTCCCG
>7merged|reference BL21DE3|length 26|copies 1
TGCGTGCTTCTTACGGTGTACGTGGT
>7merged|reference BL21DE3|length 43|copies 1
TGCTCAATTTGTGCCAGTGCAAATATCGCCTCGCGTAAAGCAA
>7merged|reference BL21DE3|length 36|copies 1
TGCTGAAGGCGCTGCGTCACGAAATCGACACAGCAC
>7merged|reference BL21DE3|length 35|copies 2
TGCTGGCCGTGGTTTGGTCCGGCGGCACAACAAGG
>7merged|reference BL21DE3|length 27|copies 1
TGCTGTTTCGCGGCGTTGGGTTTATTG
>7merged|reference BL21DE3|length 32|copies 1
TGCTTAAAACAGCGCCTTAAGTCGTTCCAGCA
>7merged|reference BL21DE3|length 60|copies 1
TGCTTACCACGTTGCAATTAACCTGAAGCTAATAGACCGCTTGATAAGCGGCCTGACCTT
>7merged|reference BL21DE3|length 33|copies 1
TGCTTCATCCTGCATATGTGTAACGGTGCGATC
>7merged|reference BL21DE3|length 57|copies 1
TGCTTTCGGAAAAATTCAGTTTCGAAGATGCCAAAGTTGGTGAACTGTTGTTCAACA
>7merged|reference BL21DE3|length 30|copies 1
TGGAAAATCTGGCATTAATTCCTGGTTGTG
>7merged|reference BL21DE3|length 30|copies 1
TGGAAGATGCGCGCGACTATTCCGTAGTGG
>7merged|reference BL21DE3|length 29|copies 1
TGGAAGCAGCGGCGCAACGATTTGGCGAT
>7merged|reference BL21DE3|length 38|copies 1
TGGAAGGCCGTGAAGTGGTCAATGTACGCTATATGCAG
>7merged|reference BL21DE3|length 36|copies 1
TGGACCCGTTCAACCAGGACCTGGTCCGTTAACTGC
>7merged|reference BL21DE3|length 39|copies 1
TGGACTGACGTAACGATTCCACCACCGGCACCCACACAT
>7merged|reference BL21DE3|length 35|copies 5
TGGATGACTTTCACCGGACCCGCACCGATGCGATG
>7merged|reference BL21DE3|length 36|copies 1
TGGATTTGGCGCACAGGACCCGAAATCACTGGCGCT
>7merged|reference BL21DE3|length 35|copies 1
TGGCAGGTGGCGAAATCGCGCGCAGTTGCGTTTGC
>7merged|reference BL21DE3|length 28|copies 1
TGGCGCGCCGTCGAAAGAAAGCTGGGCG
>7merged|reference BL21DE3|length 43|copies 1
TGGCGCGGTACTGGCAGCACCAGTAAGCGGTTTGTTCCAGTTA
>7merged|reference BL21DE3|length 35|copies 1
TGGCGTGCCGTCACCGGACCTGATTCAGTACTTCT
>7merged|reference BL21DE3|length 67|copies 1
TGGCTGGCGAGTGCCGGACCATATTTCAGCAGGCGTTCAAGTTGTGCGTGCTCATCATCGTTTAACG
>7merged|reference BL21DE3|length 63|copies 1
TGGGAATAATCGCTAACATGTCACTGTTGGCAACCAGTGCAGCGATTGTCAAAATGTTGTAGC
>7merged|reference BL21DE3|length 38|copies 1
TGGGAGATGGTGCTCGGACCGTTTGGTTACTTCCTGAC
>7merged|reference BL21DE3|length 38|copies 1
TGGGATGAGGTGGGGATCTGGCAAGGGGTGAGCAGTAT
>7merged|reference BL21DE3|length 67|copies 1
TGGGCGGTAACGCTGCTGAAGCGCATCCCGTCGGTTTCCGCTGGGCGATGGAAGCGAAAAACAACAA
>7merged|reference BL21DE3|length 58|copies 1
TGGGCGTTGATTTTTACCACTATTGGTTACGCTGGTGGTCAGGTGATTGCGCCGTGGT
>7merged|reference BL21DE3|length 31|copies 1
TGGGGACGACGCTGGAGGTGCTGGATCTGTT
>7merged|reference BL21DE3|length 37|copies 1
TGGGTACTTTCCCTCAGGACCCGACAGTGTCAAAAAC
>7merged|reference BL21DE3|length 35|copies 2
TGGTAATCTGGGTCAGGACCCGGAAGTACGCTACA
>7merged|reference BL21DE3|length 50|copies 1
TGGTCCCGTTTGAGACACGTTTCGTTGGCCCCGGGCATTCGCAGGGGATG
>7merged|reference BL21DE3|length 26|copies 1
TGGTGCCCATCACGCGCTGATTTTCG
>7merged|reference BL21DE3|length 34|copies 1
TGGTGTGCCGCGACACGGCTCATTTCCTGGTAAT
>7merged|reference BL21DE3|length 35|copies 6
TGGTGTGGCGATACCGGACCTGAGGTGGTCCAGCG
>7merged|reference BL21DE3|length 46|copies 5
TGGTGTGGCGATACCGGACCTGAGGTGGTCCAGCGCGTCGCCTGGT
>7merged|reference BL21DE3|length 31|copies 1
TGGTTGCCGATACAGCCAAAGCCCTGCACTT
>7merged|reference BL21DE3|length 41|copies 1
TGGTTGTTGCGCCGTACGGCGTACCGCCGCGAACCTGTGAA
>7merged|reference BL21DE3|length 36|copies 1
TGGTTTATGGCATCCCGCCGATCATCGGCGCACTGT
>7merged|reference BL21DE3|length 46|copies 1
TGTAAAACAACGTAATAGAATTATCCGGAATGGTGGCGACTATGCA
>7merged|reference BL21DE3|length 37|copies 1
TGTACAGGTGGGCGAGGCGGCAAAAGCTGCTGGTATT
>7merged|reference BL21DE3|length 35|copies 6
TGTATCGCCACGTCTGGTCCGGGCGCAACCAACCT
>7merged|reference BL21DE3|length 48|copies 1
TGTATTCACTGGCTTCGGTCGCGTGTTGTAAGAAAGCCAGTCCACTCA
>7merged|reference BL21DE3|length 35|copies 2
TGTCCAGACTATTCTGGACCAGTTAATGCCAGGCC
>7merged|reference BL21DE3|length 36|copies 2
TGTCGGCTGGAACCCGGGACCGGCGCTTTCAATTAG
>7merged|reference BL21DE3|length 35|copies 1
TGTCTTCTACGTACTGGACCAGATCTTCGGCCCGC
>7merged|reference BL21DE3|length 36|copies 5
TGTCTTCTACGTACTGGACCAGATCTTCGGCCCGCT
>7merged|reference BL21DE3|length 36|copies 1
TGTGAGCGTGATGGCCGGACCGGTTTTACAAATCAG
>7merged|reference BL21DE3|length 27|copies 1
TGTGAGGCCAAAGTTTATCCAGCATCG
>7merged|reference BL21DE3|length 41|copies 1
TGTGATCTGGTAGATGCAGCCAGCCGTGATGGCTGTGGATG
>7merged|reference BL21DE3|length 35|copies 1
TGTGCGACGGGATCTGGACCAGATCGCCGCTGACA
>7merged|reference BL21DE3|length 35|copies 1
TGTGCGTATCGAACTGGACCAGAAACAGCTGGAGC
>7merged|reference BL21DE3|length 36|copies 1
TGTGCTGTTGATGCCCGGACCCGATAACGCCGGGGG
>7merged|reference BL21DE3|length 26|copies 1
TGTGGCGTCGCGCCATCGCGCCCCAG
>7merged|reference BL21DE3|length 50|copies 1
TGTGGTGATGCCGGATGATGGCGCGCCGTTCCGCTACAGCTTCAGCGCCC
>7merged|reference BL21DE3|length 36|copies 1
TGTGTTGGTATGGCTGGACCCGCGTCTGAAAAGTTA
>7merged|reference BL21DE3|length 70|copies 1
TGTTATGCCTCCAAAAATGGTGGCCGGGGCCGGGTGACGGTTTACGAACCGCAGCAAGCTGCCGCACATA
>7merged|reference BL21DE3|length 36|copies 3
TGTTCAGTCGTCTGCGGGTCCGGTTGCGAAGCTTCC
>7merged|reference BL21DE3|length 35|copies 1
TGTTCAGTTTGCCCAGGTCCTGTAAGTTTGGAAGA
>7merged|reference BL21DE3|length 35|copies 14
TGTTCCGGGTAGCCCGGACCAGGTTGATGTCGTCT
>7merged|reference BL21DE3|length 53|copies 1
TGTTGCAGATTTTGTTTCTGCGTAGTCGGCAAACTCACCTGATACACCGTTTC
>7merged|reference BL21DE3|length 28|copies 1
TGTTGCCCCCATCCTGGTGCTGATGCTG
>7merged|reference BL21DE3|length 54|copies 1
TGTTGCCGCATCTGGAAGCGTTGCAACAGAGCGCGAGCGCGCTGGCGGAACTCG
>7merged|reference BL21DE3|length 35|copies 2
TGTTGCTCGCTTGCCGGTCCGGTGAGTTTCAGTTC
>7merged|reference BL21DE3|length 34|copies 1
TGTTGGTATTTACGCTGCCGGGCTTTGATCGGGT
>7merged|reference BL21DE3|length 45|copies 1
TGTTGTTCCGGGCCAAAGCCCCACAGATTCACCAGCGGCCCGACG
>7merged|reference BL21DE3|length 39|copies 1
TGTTTCGGCAAGGGGGTCATCCCGACTTACCAACCCGAT
>7merged|reference BL21DE3|length 33|copies 1
TTAATGCAGCTGGCACGACAGGTTTCCCGACTG
>7merged|reference BL21DE3|length 36|copies 1
TTAATGCTTCCCCAACCACCTTTTCGGCACCGCCAT
>7merged|reference BL21DE3|length 42|copies 1
TTAATGGTTCCCCATGCCGGGTCTGCGAGAAAACGCGCGATG
>7merged|reference BL21DE3|length 45|copies 1
TTAATTAATCACGCTTTTCCAGCAGGGTCCGGTAAATCAGACCAC
>7merged|reference BL21DE3|length 35|copies 1
TTAATTTTACTTTCTGGTCCGGTAAGCGAAATCAG
>7merged|reference BL21DE3|length 39|copies 1
TTACCCACCGCATGCAGCAGGTGAGTTTTACCCAGACCC
>7merged|reference BL21DE3|length 36|copies 2
TTACCGTACAACGTCTGGACCCGATTTATGTCGATC
>7merged|reference BL21DE3|length 65|copies 1
TTACCTGATCAGCTAACGCTACGCCATCACGTTCCTGACCGGATAAAACAACTTCGAACGGATAT
>7merged|reference BL21DE3|length 39|copies 1
TTACCTTCCAGTCCGGGACCGATCCTGATATCGCGCAAG
>7merged|reference BL21DE3|length 37|copies 1
TTACGCCTGGCTGGCGCAGTATGACATTGTGCACGCG
>7merged|reference BL21DE3|length 28|copies 1
TTACGGGTTTCGCGGGTGCGCAGCAGTT
>7merged|reference BL21DE3|length 40|copies 1
TTACTATCGACTGAATAACCTGCTGATTTAGAATTTGATC
>7merged|reference BL21DE3|length 30|copies 1
TTAGGAATTTGGTCCGGTCCGCCTGTAATG
>7merged|reference BL21DE3|length 60|copies 1
TTAGGCCTGTTAATTGGCCATATGTTTGATAAAGCCCGTAGCCGTAAAATGGCGTGGTTC
>7merged|reference BL21DE3|length 30|copies 1
TTATCAAGCGCAACGGAAAACTGCGCATCG
>7merged|reference BL21DE3|length 35|copies 1
TTATCAGCCCGCGAAAGTCTGGACGTGGGATAAAT
>7merged|reference BL21DE3|length 51|copies 1
TTATCCGGCTGCCGGGGCAGCAGTATGATGAGGAGTCCGGCCTGTATTACA
>7merged|reference BL21DE3|length 40|copies 1
TTATCGCCCCCGATGCCAACGCCCTGCCCGCTGCCGCACA
>7merged|reference BL21DE3|length 26|copies 1
TTATCGCGTCGATTGCGGCGGCTGCA
>7merged|reference BL21DE3|length 35|copies 1
TTATCTGGCATTTGCACCGATTGCCGGATGCGGCG
>7merged|reference BL21DE3|length 35|copies 1
TTATCTGGCTCTACTGGACCGGCGATACCACCTGG
>7merged|reference BL21DE3|length 39|copies 1
TTATTGCAACCACTTCGCCCGCGCCGAGAGAATCGATAT
>7merged|reference BL21DE3|length 31|copies 1
TTATTGCTTCCCGCAAGCAGCAATAGTCAGT
>7merged|reference BL21DE3|length 35|copies 1
TTATTTCAGCGATCCCTTAAGGAACCGTTGCAGAC
>7merged|reference BL21DE3|length 43|copies 1
TTATTTCCATCCCAGACGGCCATCGAGGCATGCGGCTCCATCG
>7merged|reference BL21DE3|length 44|copies 1
TTATTTCCATCCCAGACGGCCATCGAGGCATGCGGCTCCATCGC
>7merged|reference BL21DE3|length 38|copies 1
TTATTTTCTCCCATGAAGACGGTACGCGACTGGGCGTG
>7merged|reference BL21DE3|length 31|copies 1
TTCAACCACTCGCTCCAGCGTTTGCAAACAT
>7merged|reference BL21DE3|length 49|copies 1
TTCAACCGCAGCAGTTGCCCGATTACTGGGGACTTGCGGGGATCAGCAG
>7merged|reference BL21DE3|length 51|copies 1
TTCAACGGTGATGCTATTCTGGTAGAAGCCAAAACCGGATCGCAGCGCGCG
>7merged|reference BL21DE3|length 35|copies 1
TTCAATTTTAGTTCTGGTCCGGCAATGCTACCGGC
>7merged|reference BL21DE3|length 41|copies 1
TTCACAAAATTAACACGAGAGTGGATTTTGTTACAGCACAG
>7merged|reference BL21DE3|length 33|copies 1
TTCACCGCTGGCGGATGTTTCTATCACCAGGGC
>7merged|reference BL21DE3|length 43|copies 1
TTCAGACCTCCTTTCAAATGAATAGCCAACTCAAAATTCACAC
>7merged|reference BL21DE3|length 34|copies 1
TTCATCCGCCAGATAAGCGGCAACCTGGTAAGAG
>7merged|reference BL21DE3|length 70|copies 1
TTCCATTTCGATGCCGGAGATCGGGTGATAAAGACGCAGCATGGTTGCATGTAGCGCCTGGCGGTCAAAC
>7merged|reference BL21DE3|length 32|copies 1
TTCCCAACAGTTGCGCAGCCTGAATGGCGAAT
>7merged|reference BL21DE3|length 62|copies 1
TTCCCGTAGGGGTTGTTGGCTACTTTGCAGCGAAAATAATCAATAAGCGCCAATATGCGATG
>7merged|reference BL21DE3|length 40|copies 1
TTCCCTGCACTTTTACCTGCCCGTTCATCATTGAATCGAT
>7merged|reference BL21DE3|length 36|copies 1
TTCCGGGTATTTGCCCGGACCGGAGATCAGCAGATC
>7merged|reference BL21DE3|length 39|copies 1
TTCCGGTCGCCAGCAGACCTTTTTGCTCATCGGTAAACA
>7merged|reference BL21DE3|length 68|copies 1
TTCCTGACTATTATTGATAAGTTCTTTTAAACCCGCCCGTTAATTAACTCACCAGCTGAAATTCACAA
>7merged|reference BL21DE3|length 35|copies 1
TTCGCCAGCTAGCCTGGTCCGGCGCTGTTTTACTT
>7merged|reference BL21DE3|length 45|copies 1
TTCGCCGCGCCTGGTTGGGAGTATTTCCCGCTAAAATTGTTTAAA
>7merged|reference BL21DE3|length 42|copies 1
TTCGCGGACTTGGCTTAATCTCACGCCATTCGTTGGGTATAT
>7merged|reference BL21DE3|length 34|copies 1
TTCGCTGTGTAAACCCAGCCGCGTCTGAATATCA
>7merged|reference BL21DE3|length 30|copies 1
TTCGCTGTTTTTACTCGGTCTGGACAGACT
>7merged|reference BL21DE3|length 36|copies 5
TTCGTAAAGATCTGCCGGACCTGGTCTACATGACTG
>7merged|reference BL21DE3|length 35|copies 1
TTCTATCTCCATTCCGGACCAGGACCGTTTCTGGC
>7merged|reference BL21DE3|length 36|copies 1
TTCTATCTCCATTCCGGACCAGGACCGTTTCTGGCT
>7merged|reference BL21DE3|length 35|copies 2
TTCTCTGAAATCACAGGTCCGGCCATTGCAGTTGT
>7merged|reference BL21DE3|length 57|copies 1
TTCTTCACTGTTGTTAATAATGTTCTGCACACTGGCGAAATCATCCAGCAACACCAT
>7merged|reference BL21DE3|length 53|copies 1
TTCTTCGCGCCATCCAGCTCAAGTGCCAGATCAGAACGCAGCATTTCCTCAAC
>7merged|reference BL21DE3|length 35|copies 2
TTGAACAACCAGCCAGGACCAGCAAGCAAGGCAGA
>7merged|reference BL21DE3|length 47|copies 1
TTGAGCACGCCTTTATTGGCGAAGGTTTCGCACAGTTTGCCGTTTTC
>7merged|reference BL21DE3|length 38|copies 1
TTGCCATCAACATCGTACAGATAAGCGCCGTCCGCTTT
>7merged|reference BL21DE3|length 33|copies 1
TTGCCTGATAAACCAGGTCCGGGTTAACGCCCG
>7merged|reference BL21DE3|length 35|copies 3
TTGCCTGATAAACCAGGTCCGGGTTAACGCCCGCT
>7merged|reference BL21DE3|length 37|copies 1
TTGGCATCTTTCGGCTGCTCCATCGGGTTGCCAGGAC
>7merged|reference BL21DE3|length 35|copies 1
TTGGGTACAGTGGCAGGACCCGTTCCCGAAACCGT
>7merged|reference BL21DE3|length 29|copies 1
TTGGTAAGAAGCGGGCTGCTGAACTGCGG
>7merged|reference BL21DE3|length 35|copies 15
TTGGTCCCAGACACAGGACCAGCGCCAGGAGCAAC
>7merged|reference BL21DE3|length 54|copies 1
TTGGTTTCACTGGTTTTTGCAGCTTTTTGACTGTTGGCTGATGCAGTGGCAGAA
>7merged|reference BL21DE3|length 39|copies 1
TTGTGCATGCTGTTGCGACTATGCACAATTAAGGGATAC
>7merged|reference BL21DE3|length 39|copies 1
TTGTGGCGCAGCGAATCCGGTAACGAAGCAAGTGCTTCA
>7merged|reference BL21DE3|length 48|copies 1
TTGTTAGCAACAAAAAAGCCGACTCACTTGCAGTCGGCTTTCTCATTT
>7merged|reference BL21DE3|length 35|copies 1
TTGTTTAACTACTGGCGTTACGGGTATCAGCCACG
>7merged|reference BL21DE3|length 39|copies 1
TTTAACGAGGTTTATACCGTCAGTAAGGCAATGTGCAAT
>7merged|reference BL21DE3|length 47|copies 1
TTTAACTTCGATCTCTACGCGACGATCCGGAGCCAGGCAGTCGATCA
>7merged|reference BL21DE3|length 32|copies 1
TTTAAGCGCCGGGCGATCAAACTTTTGGCAAT
>7merged|reference BL21DE3|length 46|copies 1
TTTACCGCCGCCGATGGCAACAAATGCGCCAAAGTCAACGATACGG
>7merged|reference BL21DE3|length 34|copies 1
TTTACGATTAACGCCGATGTGCCGCCACCGCCTC
>7merged|reference BL21DE3|length 59|copies 1
TTTATCGGTAAGTTTGTAAATCAGGATCCAGTCCGGTTCGACATGAGCATCGCGATAAC
>7merged|reference BL21DE3|length 31|copies 1
TTTATTTTCGGAAAGGGCAAACGCTGCCGGG
>7merged|reference BL21DE3|length 49|copies 1
TTTCAACAAAACGCTGGTCCTTTCCGGCAATCAGGCGGGACTGACGGCA
>7merged|reference BL21DE3|length 28|copies 1
TTTCAGGTGGTCCAGCAGACGGCCCGGA
>7merged|reference BL21DE3|length 35|copies 1
TTTCCAGCTTCATCAGGTCCAGCAGATTGGTCCCG
>7merged|reference BL21DE3|length 29|copies 1
TTTCCTCAAACTGGCGGCCTGGGGCGGCG
>7merged|reference BL21DE3|length 29|copies 1
TTTCGAAGACCAGGGAGAGATGGTGCCAG
>7merged|reference BL21DE3|length 28|copies 1
TTTCGTCCAGGTCTGTTCGAGCAGCTCG
>7merged|reference BL21DE3|length 37|copies 1
TTTGATGTGCTGTCGCAGCCGCTACAGGCGACGGCAA
>7merged|reference BL21DE3|length 64|copies 1
TTTGGATAAATAATAAGGATAATTTATGCCCCTCTTACACCTGCTCCGCCAGAATCCGGTGATT
>7merged|reference BL21DE3|length 35|copies 1
TTTGTCGATGGCACTGGACCGGTAACCTGTTCCCG
>7merged|reference BL21DE3|length 40|copies 1
TTTGTTTTCTACCACCCATAACGGCATCGACGGGCTGATG
>7merged|reference BL21DE3|length 41|copies 1
TTTTAATCCCTTTATGTCCGAGCGACGCCAGCGCATTTAAC
>7merged|reference BL21DE3|length 37|copies 1
TTTTATCTGGATCTTGCGGACCTGCGTCTGGAATCGG
>7merged|reference BL21DE3|length 41|copies 1
TTTTCATTTAAGCCACTTCCAGCACTTCTTTTGTCGCTTTC
>7merged|reference BL21DE3|length 33|copies 1
TTTTCTGATCCGCCGAACGGTTATCCAGCCCCA
>7merged|reference BL21DE3|length 48|copies 1
TTTTCTGCTCATCCTGACGCAGCGGGGAACCCAGCAGCTCGCGCAGAC
>7merged|reference BL21DE3|length 54|copies 1
TTTTCTTTGCAGTCGGCCTGCCAGGTGACATAGGTTTGTTTGTTGCGACCAACG
>7merged|reference BL21DE3|length 61|copies 1
TTTTGTGTTAGTGCCGGAGGCCGCATTGGCGCGTAACGTCGGATGCGACGCTGGCGCGCCT
>7merged|reference BL21DE3|length 56|copies 1
TTTTTTAATATCGTATTTTGTTCCTCCAGGCGGCGAACCTGCTTTTCCAGTTCGCG
>7merged|reference BL21DE3|length 50|copies 1
TTTTTTGTTTGACGATATCTGCACCTATGGTCGCCGCCAGATGGTTTGCC
>7merged|no matches|length 34|copies 1
AAAAAAAATCAGTTCAGCCAGTTGTTTGGCAGAG
>7merged|no matches|length 42|copies 1
AAAAAAAGAAGACAAGACATTTAAAAATTTTATCGTAAAGCA
>7merged|no matches|length 34|copies 1
AAAAACAAAAGCCACAAAGAGTGAGAGCTAGAAT
>7merged|no matches|length 43|copies 1
AAAAAGAAACAAACTGGTGTTGATCAAAGGTTTGTTTCTTTTT
>7merged|no matches|length 38|copies 1
AAAAAGCTCTTTAGGTGATGATACTCAAGTTTTGATTG
>7merged|no matches|length 34|copies 1
AAAACCAGTCCAGGGTTCACCTTTTACGGTATGT
>7merged|no matches|length 77|copies 1
AAAACTTGCAAGCCTAATTTCTTGTGGAAAGCTTGATGTAAAACCTTTGATTACACATAAATTTAACGGATTTGAAC
>7merged|no matches|length 30|copies 1
AAAAGCCGAAGAATGGCACCGCCTATCGAT
>7merged|no matches|length 80|copies 1
AAAAGCGATATAAAAGGTTTTAACTCTTCGGCTCGAACATTCTCTAAATCGCCTACAAAACAAATAAGATCGGGTTTAGC
>7merged|no matches|length 26|copies 1
AAAAGGATCTAGGTGAAGATCCTTTT
>7merged|no matches|length 63|copies 1
AAAAGGGGAGATAATTGGGATAAATTCCCTTCATTGGAAGGGAAAGAGAATCTTTCAGAAAAA
>7merged|no matches|length 54|copies 1
AAAAGGTGTCTGTTCCCATAACTCTACTCTGAGCTCTGACAGTCAGTGTAAGTC
>7merged|no matches|length 59|copies 1
AAAAGTAAATCTTGAAAGCAAAGTTCTAGACATTGATTACGCAAAGAAAGAAGTTACTG
>7merged|no matches|length 32|copies 1
AAAATGCAAAAATTAACTGGGCGTGGTGCTGG
>7merged|no matches|length 58|copies 1
AAAATGTTTAAATGCATAAAATAAAATCAATAAAAAAATAAAATAAAAACATCAGCCA
>7merged|no matches|length 32|copies 1
AAACATTCTCGGTGGCAGTCATTCACAAAGCA
>7merged|no matches|length 77|copies 3
AAACGAGAACTTTGAAGGCCGAAGTGGAGAAGGGTTCCATGTGAACAGCAGTTGAACATGGGTCAGTCGGTCCTGAG
>7merged|no matches|length 77|copies 1
AAACGAGAACTTTGAAGGCCGAAGTGGAGAAGGGTTCCATGTGAACAGCTGTTGAACATGGGTCAGTCGGTCCTGAG
>7merged|no matches|length 77|copies 1
AAACGAGAACTTTGAAGGCCGAAGTGGAGAAGGGTTTCATGTGAACAGCAGTTGAACATGGGTCAGTCGGTCCTGAG
>7merged|no matches|length 36|copies 1
AAACGCATCGCATCCGGTCCGGCATTCAGCACCATT
>7merged|no matches|length 35|copies 20
AAACGTTTGGTGGCGGGACCAGTGACGAAGGCTTG
>7merged|no matches|length 75|copies 1
AAACTCCACTTTGTATGAACCGCTCCAAATATCGCAGCCCACCATGGTCGCTTTTGGATTTCTTTTTGCACAAGC
>7merged|no matches|length 71|copies 1
AAAGAAATAGTTAATTTATTACTCCCAAATGTATGTGTAGTTTTAATAGTACAAAAAAGTATTGTGCAGTT
>7merged|no matches|length 30|copies 1
AAAGCAAATTCGACCCGGTCGTCGGTTCAG
>7merged|no matches|length 30|copies 1
AAAGCCCGAAGCGAAGCGAGTTGAGAAAGG
>7merged|no matches|length 50|copies 1
AAAGCGGTCGGACAGTGCTCCGAGAACGGGTGCGCATAGAAATTGCATCA
>7merged|no matches|length 53|copies 1
AAAGGGGTAGAACCAAAAACTGAGTGTGAGAGACTGGCAGGAACCGAGTCTCC
>7merged|no matches|length 79|copies 1
AAAGGGTATGCTTAAATATAAGCTCAGACAGCACAGGATTGGAAACAATTATGTATATCTGGCAGCGGTATTTTCGACA
>7merged|no matches|length 61|copies 1
AAAGTCTAAAACTAAGTAATGAAATATTTTTTAAGAAAGATCTTGAGAAATTTAATCTTTA
>7merged|no matches|length 70|copies 1
AAAGTGAATGTTGCTGGCGGGACGGAGCCTGTTGTCAACACGGTGTCTGGCTGGCGGCAACATTCACTTT
>7merged|no matches|length 67|copies 9
AAAGTTCCCAGCGTCTCATCGAGCTAGTGTACGTCGCGGTGCCGAAAGAAGCGGGAGGAAAGAGCGT
>7merged|no matches|length 74|copies 5
AAAGTTCCCAGCGTCTCATCGAGCTAGTGTACGTCGCGGTGCCGAAAGAAGCGGGAGGAAAGAGCGTAGACTGG
>7merged|no matches|length 79|copies 1
AAATAACCAAGATTTTGATGCTAAAAAGGCTTAAAATCACATTAATTACTGTCACCATCGTTGTGCTACTGGCAATCGT
>7merged|no matches|length 57|copies 1
AAATAATTATTGCAATATAAAAGTGGCTCTAAAAACAGCAAATATCAATTTTCTTTT
>7merged|no matches|length 66|copies 1
AAATAGAAACCCTGTTGTACTCTGTTGCTGACTAATTGTGGTTACCTTACTTATCAATAATATTAG
>7merged|no matches|length 51|copies 1
AAATATATAATAAAAAATAAAAACCGCCATTTACCTCTAGTGAAAATGCAG
>7merged|no matches|length 44|copies 1
AAATCAACCCCCAAAAGCAGACATGATTTAGAAAGGAATGGTTT
>7merged|no matches|length 69|copies 1
AAATCAGCTGCTGTATGTCTCCCAGTACGACGGCAAGAACCGTGACCGTGCAACGGTTGCGCCATGGTG
>7merged|no matches|length 77|copies 1
AAATCATTCAACAAGCAGCACTGAAGTGCCTAGGGGCAGAAGAAATTAGAAGTGGCCATGGAAGAAGAAGGATTAGC
>7merged|no matches|length 31|copies 1
AAATTTGCCGGGCGTGGTGGCAGGCACCTGT
>7merged|no matches|length 58|copies 1
AAATTTTTGTGATTGTCTTTTAATCTACTATCATTTCAATAATAACTGGAAAAATCTA
>7merged|no matches|length 40|copies 1
AACAAAAAAAATAAATACAAAAAACGCTACCAATTTTACT
>7merged|no matches|length 66|copies 1
AACAAACAGAGAACGTTCCTATTGTGGCGGGCATCAGGATGTAACCTCCACTGGCTGTTTTGGAAC
>7merged|no matches|length 46|copies 1
AACAAAGGCTGTACATGAATTTCTAACCAGGTATTTACTCCATCCA
>7merged|no matches|length 50|copies 1
AACAAAGGTCTCTGGTTTTCCTAGGCAGAGGACCCTGCGGCCTTCCGCAG
>7merged|no matches|length 45|copies 1
AACAATACAAAACCAGAAAATTTTTTATTGTAGGCCTGCCCCGAG
>7merged|no matches|length 62|copies 1
AACACCTTCAGATGTTCGTGCGTACTTTAAGGACCTGCCAGCTGACAGTATTCCATTTGTTC
>7merged|no matches|length 67|copies 1
AACACGAGTTATAAACCCTATAAAAATAAAAGACAATGGCAACAAGAAAAAAGAAAGTAATCATCAC
>7merged|no matches|length 36|copies 1
AACAGCTGGACTGAAGACAGCCACTGCGACAGGCTC
>7merged|no matches|length 42|copies 1
AACAGGTGTGTTCTCAACTGATCATTCAAAAGGAAAAAAAAG
>7merged|no matches|length 34|copies 1
AACCGTGGCTCCCTCACTTTCTGGCTGGATGATG
>7merged|no matches|length 66|copies 1
AACCGTTCAAAGACGCATCAGTGCCAAGATGAGAAAGGAAACGCTTGAAGCCTACAAGCAAGCCTA
>7merged|no matches|length 76|copies 2
AACGAGAACTTTGAAGGCCGAAGTGGAGAAGGGTTCCATGTGAACAGCAGTTGAACATGGGTCAGTCGGTCCTGAG
>7merged|no matches|length 36|copies 1
AACGGCTTATCGAGCTCGCGCTCGAATAGGAGAGCA
>7merged|no matches|length 63|copies 1
AACTCAGAGGTTTGACGAACATGGAGCAGTTTTGCAATTATCATGGCAGAGGATATGGGAATA
>7merged|no matches|length 56|copies 1
AACTCGTTCAACTTTTCAGTGTGGACAGTATATTATGCGATTTTAGCGACCCAGAG
>7merged|no matches|length 36|copies 1
AACTGGTGACTGAACTGGTCCCGACCATGGATATGG
>7merged|no matches|length 66|copies 1
AAGAAAGGAAACTTTGTTTTCTTTCTGGAATTTTTGAGAGTTTTGTTGTGATTTTAATGTTTAGCT
>7merged|no matches|length 35|copies 1
AAGAAATGATCTCAACAGAGAAGCTTATTCTCTCC
>7merged|no matches|length 28|copies 1
AAGACCATGAGACGATTATCCTCGTCCC
>7merged|no matches|length 72|copies 1
AAGACCTTTTGAATGAGGAAAAAATGCCGATAATAATGGGAGATGAAAATAAAGATTATAAAATCTTAAGAG
>7merged|no matches|length 36|copies 1
AAGAGGCAAGGAGATTTTAGGATAAGTAGCTGCTCC
>7merged|no matches|length 56|copies 1
AAGATCAAAATAAAGGGATGGAGGAAGGTGGAAGCAAATGGAAAGCAAATGGAAAG
>7merged|no matches|length 52|copies 1
AAGATCCTTTTTGATAATCTCATGACCAAAATCCCTTAACGTGAGTTTTCGT
>7merged|no matches|length 35|copies 1
AAGCCCCTAAGCGCCGGACCAGCACGTCGTAGACT
>7merged|no matches|length 70|copies 1
AAGCCTGTCCTTGAGATAGATATGGCAGAGTTCCGCACCATGCAAAAGCTGATGATAAAGGCGAAGGATA
>7merged|no matches|length 27|copies 1
AAGCCTTCGTCACTGGTCCCGCCACCA
>7merged|no matches|length 34|copies 1
AAGCCTTCGTCACTGGTCCCGCCACCAAACGTTT
>7merged|no matches|length 48|copies 1
AAGCTAGAAGAATTATTCGGCTAGCTAAGAAAAAGCTGGTAGAAAAAG
>7merged|no matches|length 60|copies 1
AAGGAGACAAGAGCATGATCAAGAACATCAACTTTACAGAACGATTCAGCCTTTTCCGTC
>7merged|no matches|length 35|copies 1
AAGGATCGCTCGCGGCTCTTACCAGCCTAACTTCG
>7merged|no matches|length 34|copies 1
AAGGCCATCCAGCCTCGCGTCGCGAACGCCAGCA
>7merged|no matches|length 33|copies 1
AAGGCGCAGCGGTCGGGCTGAACGGGGGGTTCG
>7merged|no matches|length 48|copies 1
AAGGGTTCCATGTGAACAGCAGTTGAACATGGGTCAGTCGGTCCTGAG
>7merged|no matches|length 59|copies 1
AAGGTTTTGGAAGGGCGGCTACGGTGAAGAATATTTATCCTCAAATCCGCAACTACGCG
>7merged|no matches|length 60|copies 1
AAGTATATGCGAATTTTTAACAGAATTACCCTAGAGCAATAATTTGCAAATGACTGGGGA
>7merged|no matches|length 49|copies 1
AAGTCCGGGCAGCCGAAGAGTGTGGTTAGCAAGATGAACAAAGATGCGC
>7merged|no matches|length 56|copies 1
AAGTGGCTGCCAGGAGAGGCATAATTACAGGAACTCCATTTTCCTATAAGCAACAC
>7merged|no matches|length 44|copies 1
AAGTGTTCGCTACGCGGGGCTACCGGATCGGTCGGAAATGGCAG
>7merged|no matches|length 78|copies 1
AAGTTACCTTGAATAATGCTTGTTGGGGAAACTACTGTTTCTCCCTTTCATACATTTAACAAAATTTTTACCAAATAC
>7merged|no matches|length 59|copies 1
AAGTTGATGTAGTTTTTCCATAGTGTCAATGATCTTTACATTTTGCTTTGTTTTTGCAG
>7merged|no matches|length 37|copies 1
AAGTTGGCGATGATGAGCAACTCGTCGCCGACCAGCG
>7merged|no matches|length 52|copies 1
AAGTTTTATATTTCTATGGCGTTTTGTTGTTTGAGATCGAGTCTCGCTCTGT
>7merged|no matches|length 58|copies 1
AATAAAACATGTTAATACTCTTGCCCTTTTAATGACCATATAATTTCTATGAGAAAAT
>7merged|no matches|length 45|copies 1
AATATCTTCCTATAAAAACTAGACAGAAAGTTTCTGAGAAACTTA
>7merged|no matches|length 62|copies 1
AATCAACGTACAAAAAATCAGTTGTATTTCAAAACATTAACAAGGAACCATTCTAAAAATAA
>7merged|no matches|length 56|copies 1
AATCACGAAATGATAAAAATCAATTCCCTGTCAGAGATCAAAAAAGATCCTGGCAG
>7merged|no matches|length 33|copies 1
AATCTTGGCAGCTAGTGCAAAACACAACCGACA
>7merged|no matches|length 53|copies 1
AATCTTTTCGATAGCTCTGTAAAGTAAATATCTTACAAAGCTTATCATCATCT
>7merged|no matches|length 68|copies 1
AATGAAAACAGACGTCCGCAACAACCTAAAGAGAACCGGTCACAACAACCCAAAGAAAACCGGCCACC
>7merged|no matches|length 44|copies 1
AATGAATAAATTTAACTGAACTTTAAATAAAATTAAAGCTCCAG
>7merged|no matches|length 62|copies 1
AATGACTCATTTACTGGGCCTCCTGCTTTTCTTCACTCAAGGGTTCCTTAGAAAAATGTACC
>7merged|no matches|length 47|copies 1
AATGAGTATGGAATTTTCATTTCTCAATATGTCAAGGATTTAAAGAA
>7merged|no matches|length 57|copies 1
AATGATCTGAACTCTTGAGAAACGGTGCTTACTCTTTGAGCTATCAATTCCAATGCC
>7merged|no matches|length 44|copies 1
AATGATGATTCCACTCAAATCCATTGGATGATTCCATTCGATTC
>7merged|no matches|length 50|copies 1
AATGCAAGAATAAAAGGAATTTCTATTGATAAGTTTTTAAAAAATGTTGG
>7merged|no matches|length 80|copies 1
AATGCCTGTTCGTCTGCCCCGATATGCTTCATGGCTTCCTCAAGTGAAACGTAAACGTCGCATCCAGGAAAGTCCTGGAT
>7merged|no matches|length 80|copies 1
AATGCTCTAAAAATGATGATGCATGGATCATGGTCCACGAGTAGCGGCGCAAGTTGGAATGGCAAAACATTTTCATTCCC
>7merged|no matches|length 51|copies 1
AATGGAATCAAATGGAATCATTGAACGGAATTGAATGGAATCGTCATCGAA
>7merged|no matches|length 67|copies 1
AATGGATAAGAAATGAAAAGAATGTAATGGAATCGGATGGAATGGAATTGAATGTATTGGAGTCGAG
>7merged|no matches|length 52|copies 1
AATGGTCGATCTTTCCTAACCAGACATGACATACGTGAATAACATATCAAAC
>7merged|no matches|length 49|copies 1
AATGGTTCCGAACTTTTTCTAAAAAAAGGGGAGATAATTGGGATAAATT
>7merged|no matches|length 51|copies 1
AATGTTCTACTACTTGTGACTGAGAAAAGTTTAATGCCGGCATGGTAAAAG
>7merged|no matches|length 62|copies 1
AATTAAAAACACCTTTGACATCGCTGAATATCTTAAATGCTTCTCTGTGTAATGAGGAACTG
>7merged|no matches|length 51|copies 1
AATTTATTCTCAAAATCACTCCCAAAAGTAGTTATTGTCCTCTTTATTTTG
>7merged|no matches|length 57|copies 1
AATTTTATTTTACATATAGTTATGCTTTATAGGAATATATTGAGAAATGTTTAATTT
>7merged|no matches|length 72|copies 1
ACAAAAAATTAGCCGGGCGTGGTGGTAGGCACCTGTAGTCCCAGCTACTCAGGAGGCTGAGGCAGGAGAATG
>7merged|no matches|length 63|copies 1
ACAAAGATGGAGAAATAAAAATATAATCAAGCAATTGTGACACAATTAACTTGTTTAATTTCT
>7merged|no matches|length 37|copies 1
ACAAAGATGGTCCAAACGAAACGGTAAAAGGATTTGA
>7merged|no matches|length 36|copies 1
ACAAGCCTTCGTCACTGGTCCCGCCACCAAACGTTT
>7merged|no matches|length 46|copies 1
ACAAGTCTGGAAAGAAATGCATAAGCTTTTGCCATTCTCACCGGAT
>7merged|no matches|length 44|copies 1
ACAATTTGGGAAGAAATTCCCAGAGTGTGTTTCTTTTGCGTTTA
>7merged|no matches|length 51|copies 1
ACACACACACACACAAACACACAATTATTTGTTTACTGTGAACCCATCCAG
>7merged|no matches|length 42|copies 1
ACACACACACACATACACAAAATTAGCCAAGCGTGGTGGTGT
>7merged|no matches|length 31|copies 1
ACACCAGTTCCCGCCGGTCACGATGTCTTCT
>7merged|no matches|length 66|copies 1
ACACGACGCTCTTTCCTCCCGCTTCTTTCGGCACCGCGACGTACACTAGCTCGATGAGACGCTGGG
>7merged|no matches|length 60|copies 1
ACACGTATTACTGGCAGATGAAACGGTCTGTATTGGCCCTGCTCCGTCAGTAATACGTGT
>7merged|no matches|length 31|copies 1
ACACTCTTTCCCTACACGACGCTCTTGCGAT
>7merged|no matches|length 71|copies 1
ACACTCTTTCCCTACACGACGCTTCTTTCGGCACCGCGACGTACACTGCTCGATGAGACGCTGGGAACTTT
>7merged|no matches|length 47|copies 1
ACAGAAGACAACCATCTGCAAGCCAAAAAGAGAGGCCTCAGGAGATG
>7merged|no matches|length 47|copies 1
ACAGACGAAGACTTGGCATTTTGGAGAGAAGTTTTTGATAAGGACAC
>7merged|no matches|length 67|copies 1
ACATAACATATTGTTTATAAAAATAAATATTCCAAAAATGTTTGTTTTTATAAACAATATGTTATGT
>7merged|no matches|length 62|copies 1
ACATAATCATCAGATTCTCTAAGGCTGAAATGAAGGAAAAAATGCTCAGGGCAGCCAGAGAG
>7merged|no matches|length 79|copies 1
ACATACCATCTTAGTGTTAATGACTCCAAAATCTACTTCCAGCCTTAACCTTTTTCTTGCACCCAGATTCGTTTGTCTA
>7merged|no matches|length 61|copies 1
ACATCCCCAATAAATATAACCTGCAGTGATGAGCACTGTTAGCATTTTGGTATATTTCTTC
>7merged|no matches|length 79|copies 1
ACATCCTGGCGTCCGCTCTGCAGCAGGCCAAGGAAGCCCGCACCACCATCCTCGAAGTCATCAACGAGTGCATCGACGG
>7merged|no matches|length 75|copies 1
ACCAACATGCCTTTGACCCGTAAAGGCATACACATTAGGCACTTTAAGCAATGCTTTTGGCAAAGAAAGACGTCA
>7merged|no matches|length 45|copies 1
ACCAATGCTTAATCAGTGAGGCACCTATCTCAGCGATCTGTCTAT
>7merged|no matches|length 39|copies 1
ACCACATACGACCCAACTATCTGGAAACTGCTGGATGCG
>7merged|no matches|length 49|copies 1
ACCACCCTTAGTTGCTTTAACTACGGATAATAATTCCTCATTTGTAGCC
>7merged|no matches|length 79|copies 1
ACCACTTCTGTGCATACTGTTGAGCTGAAAAACTGACGAATTATGATAAACTCCAGCCAACAGTATGCACAGAAGTGGT
>7merged|no matches|length 50|copies 1
ACCAGAATTTCTGACAAAATTAGTGACAACAATGCGCCAGAAATTCTGGT
>7merged|no matches|length 26|copies 1
ACCAGGATCAAAAAAGATCCTGGCAG
>7merged|no matches|length 26|copies 1
ACCAGGATCTTTTTTGATCCTGGCAG
>7merged|no matches|length 68|copies 1
ACCCACACCCACTCCAGACTTCCAGAATCAGGATCTCTGGGGGTGCAGTCTGGGACTGTCACTTTTTA
>7merged|no matches|length 54|copies 1
ACCCCCAGGGCGCTTGCAACTGCTTTCCTGTGCACCTTTCATGTCCTAGACCTT
>7merged|no matches|length 32|copies 1
ACCCTCGCAAGCTCGGGCAAATCGCTGAATAT
>7merged|no matches|length 45|copies 1
ACCGCCACCTGCGTGATCGCGTCGCTCCATCATAAACGCCTGATT
>7merged|no matches|length 36|copies 1
ACCGCGACGCAACGCGGGGAGGCAGACAAGGTATAG
>7merged|no matches|length 73|copies 1
ACCGCTGATCGTCACGGCGATTTATGCCGCCTCGGCGAGCACATGGAACGGGTTGGCATGGATTGTAGGCGCC
>7merged|no matches|length 64|copies 1
ACCGGCACGAGACCGATAGTCAACAAGTACCGTAAGGGAAAGTTGAAAAGAACTTTGAAGAGAG
>7merged|no matches|length 48|copies 1
ACCGGGCGCGGTGGCGCGTGCCTGTAGTCCCAGCTACTCGGGAGGCTG
>7merged|no matches|length 34|copies 1
ACCGTATCACCGAACCTACAATATGGGAAGTGGT
>7merged|no matches|length 73|copies 1
ACCTATTCCAAAATTGACCACATAGTTGGAAGTAAAGCTCTCCTCAGCAAATGTAAAAGAACAGAAATTATAA
>7merged|no matches|length 32|copies 1
ACCTCGACCTGAATGGAAGCCGGCGGCACCTC
>7merged|no matches|length 77|copies 1
ACCTTAAGTGTTTGTGAGTGAAGGATTCTTGATGTGTTGACTTGGCAGATGCAGTTGTTGAACAGTAGTTTATCTAA
>7merged|no matches|length 71|copies 1
ACCTTAGCTCTGAAAGAGCTAGATGAAAGATGTGAAGAAGAAGAAGCGGATTTCTCCGGACTGTCTAGTCA
>7merged|no matches|length 49|copies 1
ACCTTTGTTTTTCAACCTGAAGTGTCAGCGAGAGTAAAAAAACAAAGGT
>7merged|no matches|length 35|copies 1
ACCTTTTGGCGCACTGGACCCGGTAACGCGCAGCG
>7merged|no matches|length 56|copies 1
ACGAGACCGATAGTCAACAAGTACCGTAAGGGAAAGTTGAAAAGAACTTTGAAGAG
>7merged|no matches|length 58|copies 1
ACGATTATCTGGCTTCTTGCGTTTTGCGCGTACTGCATTTGCTTGGGCTGTCTCCCAG
>7merged|no matches|length 31|copies 1
ACGCCATCGTCAACCAGGCGGCCAAGTTCCG
>7merged|no matches|length 51|copies 1
ACGCCCAGCCCGCAAGGAAGCTCACGCCGCCAACCTGAATACCATCTACGC
>7merged|no matches|length 45|copies 1
ACGCGGGCATCCCGATGCCGCCGGAAGCGAGAAGAATCATAATGG
>7merged|no matches|length 50|copies 1
ACGCTCTTTCCTCCCGCTTCTTTCGGCACCGCGACGTACACTAGCTCGAT
>7merged|no matches|length 66|copies 1
ACGCTTATCGCGGCCGAAGCATTCGAATCTTTCCTTCAAACCAAGTATGTGGGGCAGAAACGTTTC
>7merged|no matches|length 59|copies 1
ACGGACCATTTACCTCTTTACCGATCCGGACTGCCCGTACTGCAAGAAGCTGGAGCCGG
>7merged|no matches|length 33|copies 1
ACGGAGACGTCATCGCGCTCGTCGGCGTCCCCG
>7merged|no matches|length 75|copies 1
ACGGCCGGGCGCGGCGGCTCACTCCTGGAATCCCAGCACTTTGGGAGCCCGAGGTGGGCGGATCACGAGGTCAGG
>7merged|no matches|length 56|copies 1
ACGGGGTGGTGCGTAACGGCAAAAGCACCGCCGGACATCAGCGCTAGCGGAGTGTA
>7merged|no matches|length 64|copies 1
ACGGTCCTTGCCGATTGCAGCCCGCTGGAGCGTCGGATCGCTAATGAGCTGCTCATCCTCCTCA
>7merged|no matches|length 66|copies 1
ACGTGATGGGCAGCTGGTCCGCAGCCGGTGTTGCCGATCAATCCGTGACCGTACTGACCATCACGT
>7merged|no matches|length 46|copies 1
ACTAAACTTAGTTCTTTTGGAATAGAAAATAATTCTTCTTTATTAC
>7merged|no matches|length 77|copies 1
ACTAAGTTCGGCATCAATATGGTGACCTCCCGGGAGCGGGGGACCACCAGGTTGCCTAAGGAGGGGTGAACCGGCCC
>7merged|no matches|length 49|copies 1
ACTAAGTTTTGTAATGGAGGGCTGGAGTTAGTGTTCCCAAAAAAGATTG
>7merged|no matches|length 37|copies 1
ACTACCGCAATCGCCGCCCCGACTACGTCAAGGCCTT
>7merged|no matches|length 44|copies 1
ACTCAAAAACTTCTTACAAAAAGAATAACGCTAAAAGAGGAATA
>7merged|no matches|length 55|copies 1
ACTCACGCGCCGTAGCTTCACTATTTACAGGTTTAGTTGCTGTTTCTAAGTAAAA
>7merged|no matches|length 54|copies 1
ACTCCCTCTTGTGAAGCATGGACCTTTCCTTGGGCACGTACATTTCCTAGCCAG
>7merged|no matches|length 49|copies 1
ACTCTTTTTTGGAAAAGGCTCCGGGAGGTTCGGTTACAAAAGATACAGT
>7merged|no matches|length 40|copies 1
ACTGAGAGTGCTGCTGGGAAATTTTCAGGATTGTGTGGTC
>7merged|no matches|length 39|copies 1
ACTGGAAAAAGCCGAAGAATGGCACCGCCTATCGATGGG
>7merged|no matches|length 76|copies 1
ACTGGCCAGTGTCATTTTATTTTTTCCCTCCTGACAAATATTTTAGAAGCTAATGTAGGACTGTATAGGTAGATCC
>7merged|no matches|length 59|copies 1
ACTGGCCTTGGGCTCTCAGAAAAAAATAAGTAAAATGTGGTTTGTTTCCTTTCTTTTTC
>7merged|no matches|length 38|copies 1
ACTGGGGTGCTGGCTCAATTGACGAGTCAACTTATGTC
>7merged|no matches|length 32|copies 1
ACTGGTCCCGCCACCAAACGTTTCGGCGAGAA
>7merged|no matches|length 74|copies 1
ACTGTGGTAATTCTAGAGCTAATACATGCCGACGGGCGCTGACCCCCTTCGCGGGGGGGATGCGTGCATTTATC
>7merged|no matches|length 69|copies 1
ACTGTTCCTCTTGTTTCCGAGGGAAGAAGGACTGATTAAGTCATCTAAATGGATGCAATACTGAATTAC
>7merged|no matches|length 66|copies 1
ACTTAAATTATGCAAAGCATCAGAAAGTAAGGCTAATGAGCCACAAGCAATTCCACCTATTATCTC
>7merged|no matches|length 53|copies 1
ACTTATAAGTGAGAATATTCAGCACTACTCTTATTTGCTAAAAAACTATTACT
>7merged|no matches|length 41|copies 1
ACTTCTGCGCTCGGCCCTTCCGGCTGGCTGGTTTATTGCTG
>7merged|no matches|length 54|copies 1
ACTTGTCTATCTGCCCAAACACTGGACTTCTCGAAATTAGAAGGGCGATGGGAT
>7merged|no matches|length 48|copies 1
ACTTTTGAAATAAGCGACTGTATTTAAATTATTAATAATGTTTTTGTA
>7merged|no matches|length 40|copies 1
AGAAATACATGGTCTTAATATACCGCCTGTTGAAGAACCA
>7merged|no matches|length 57|copies 1
AGAAATCCATTCATCCATTCTCCTTTTTCTTCTTCTTTCCCCTTTTCTCCCACTTTT
>7merged|no matches|length 42|copies 1
AGAAATGGAATTTCGTCTGAGTTGAAAGCGGTAGAGCGAAAA
>7merged|no matches|length 50|copies 1
AGAAATTTTGGAAAACACTTTTTAAAAAATTATCAGAAAATACTGAATAA
>7merged|no matches|length 33|copies 1
AGAACTCTGTAGCACCGCCTACATACCTCGCTC
>7merged|no matches|length 52|copies 1
AGAAGGAAAATGACTCTTATTTTTTTGTGTCCATTTTTCTCCCCTTGACCTT
>7merged|no matches|length 31|copies 1
AGAAGGACGGGCGCCAGGTGCGTCTCTACGT
>7merged|no matches|length 75|copies 1
AGAAGGAGCGAAGCGCTGGCCCGGCGTGTAGCGGGCGCACTACGGGGACGCTGGGCCGGGCACCGGGCTGTGTGG
>7merged|no matches|length 50|copies 1
AGAAGGGTTCCATGTGAACAGCAGTTGAACATGGGTCAGTCGGTCCTGAG
>7merged|no matches|length 41|copies 1
AGAATCGATCCTTTCATCTATCCTCAGACAATGATAAGGTA
>7merged|no matches|length 53|copies 1
AGACCGATAGTCAACAAGTACCGTAAGGGAAAGTTGAAAAGAACTTTGAAGAG
>7merged|no matches|length 71|copies 1
AGACTCTTCCATATTATTTATTCATAAATAAATCAATTATTTAACCCAGCAAACATTTGTTAATTTTATGG
>7merged|no matches|length 76|copies 1
AGAGACGGAAATGTGATAAGCCTCATCTCCTTTCAATTTCTTATCGAGCGCAAGGACGATGCATCCGTTCTTTGCA
>7merged|no matches|length 49|copies 1
AGAGCAACTCGGTCGCCGCATACACTATTCTCAGAATGACTTGGTTGAG
>7merged|no matches|length 37|copies 1
AGAGCTGGGTCGGAGCTCGAGCCAGCGGCGCCCGGAG
>7merged|no matches|length 59|copies 1
AGAGCTTGATTAGCTCTCCTTCAATTAAAATTTGATTAGTTCCTTGCTGCTCCAATGGC
>7merged|no matches|length 58|copies 1
AGAGTCTCTATCGCTGACGGGCAAGCACAACATCTACAACTCGCTGGCAGCCGGTATA
>7merged|no matches|length 71|copies 1
AGAGTCTTAAAACCGAGGGCCCGCAGGGGTCCCCGCGGCCGCCGCGATGCAGAAATACGAGAAACTGGAAA
>7merged|no matches|length 44|copies 1
AGAGTTCTACAGTCCGACGATCAGAGTTCTACAGTCCGACGATC
>7merged|no matches|length 40|copies 1
AGATAACCGCCATTTTTTCTTGATCGATTAGGTTGCGGGT
>7merged|no matches|length 30|copies 1
AGATACAAGAGCCATAAGAACCTCAGATCC
>7merged|no matches|length 76|copies 1
AGATAGTTTTTTCCACTCCTGTTGAGCACAGAGGCCTGCCTGTACATTCAGGTTTTGATGCATAAGATGATATGAG
>7merged|no matches|length 34|copies 1
AGATCAAGTTGGCTTCATCCACGGGATGCAAGGC
>7merged|no matches|length 36|copies 1
AGATCTTTTTTGATCCTGGCAGGATCAAAAAAGATC
>7merged|no matches|length 36|copies 1
AGATCTTTTTTGATCCTGTCAGGATCAAAAAAGATC
>7merged|no matches|length 76|copies 1
AGATTATACAACATCAATGCTCAACCTTAAATTGATTAAACTACGATTTTTTCATCGTTTGATTTTTTCTCTTTAT
>7merged|no matches|length 46|copies 1
AGATTGTCTTTTTTTTTTTTTTTAATTTTTGAGACAGAGTCTTGCT
>7merged|no matches|length 39|copies 1
AGCAAAGTAAAGCAACTGGACTGTGATGGATTGAATGTG
>7merged|no matches|length 49|copies 1
AGCAATCCTCCGGCCTCAGCCTCCCGAGTAGTTGTAACTACAGACATGC
>7merged|no matches|length 37|copies 1
AGCAGCCAACTTCCCGGACCCGGTAGACCGTGCAGCA
>7merged|no matches|length 76|copies 1
AGCAGGCCATCGAGCAAGGCTTCCTCGCGGGCCGATAGGTGCAGCGCCTCGTGCACTTGGTAAGAGAAAAATCCAT
>7merged|no matches|length 68|copies 1
AGCAGTGTAAAAGTGTTCCTATTTCTCCACATCCTCTCCAGCACCTGTTGTTCCCTGACTTTTTAATG
>7merged|no matches|length 61|copies 1
AGCATTTTTCTTCTCTGGAATCCTGACTCAACCCCAGGACCAATACTCAGCAAACTAAACT
>7merged|no matches|length 61|copies 1
AGCCAGGATGGTCTCGATCTCCTGATCTCAAAGAAGAGTTTACAAATTAGTGACCGTCCAT
>7merged|no matches|length 56|copies 1
AGCCAGTCTCTGCCACTTTGATAGTAGACTACAAAGAATGTCTTCCCTTTCACTAG
>7merged|no matches|length 29|copies 1
AGCCCCGACACCCGCCAACACCCGCTGAC
>7merged|no matches|length 30|copies 1
AGCGCGATCGCTGGCTGTGTGACCTGTGAC
>7merged|no matches|length 65|copies 1
AGCGGCAATCACCACGAGTAGCATGACGTAGTCCCACCATTCGCCGCGCTCAAAGAAGAAGAGGG
>7merged|no matches|length 33|copies 1
AGCGTAATGCTCTGCCAGGATCAAAAAAGATCC
>7merged|no matches|length 48|copies 1
AGCGTGATCGGTCGCAGGATGAAGGTCGAGATGAACTCGATCGGCGTC
>7merged|no matches|length 64|copies 1
AGCGTGGATTTGCCACTGCCGGACACCCCTGTGACGCAAATGAGTTTTCCCAAAGGAAATTCCA
>7merged|no matches|length 56|copies 1
AGCTAATCAACTCCTGCAATAGAGGCATTATTCCATTTATAAGGAGTGGACCCCCA
>7merged|no matches|length 41|copies 1
AGCTCACTGCAACCTCTCCCTCCCGTGTTCAAGCAATTCTC
>7merged|no matches|length 35|copies 1
AGGAAAGAAATGCCACGGGAGCTGGCAAAGTATTT
>7merged|no matches|length 35|copies 1
AGGAACACAAGAAGATGCTAGAAGAAATTGCGTCC
>7merged|no matches|length 62|copies 1
AGGAACCTAGCTAGCCTGCCTGTCTCAAATCCTTCCTAAATGGGCCAGATGTAGAACTGTGT
>7merged|no matches|length 46|copies 1
AGGAACGTAAAATGGATAAAAAAGATATATTAAAAAAGGTGGATCA
>7merged|no matches|length 45|copies 1
AGGAAGTTTATTCATGACTACATTTGAAACCTTAATTTTCATTCC
>7merged|no matches|length 56|copies 1
AGGACTTACTGGACTAATAGTCCCAATCCTTGGTGCAATCACTTATATGATTTTTG
>7merged|no matches|length 47|copies 1
AGGAGCCCCAGTTACCGGGAGAGGCTGTGTCAAAGGCGCCATGAGCA
>7merged|no matches|length 74|copies 1
AGGATCCCAAATGTGTATATGTGTGTGTATAATAAACTTATTTAGGCTGGGTGTGGTGGCTCAGGCCTATAATC
>7merged|no matches|length 34|copies 1
AGGATCTTTTTTGATCCTGGCAGGATCAAAAAAG
>7merged|no matches|length 37|copies 9
AGGATCTTTTTTGATCCTGGCAGGATCAAAAAAGATC
>7merged|no matches|length 44|copies 5
AGGATCTTTTTTGATCCTGGCAGGATCAAAAAAGATCCTGGCAG
>7merged|no matches|length 80|copies 1
AGGCAAAGCATTGGTAGCAACTCCTGGTAAGAAGGGTGCTGCCATCCCAGCCAAGGGGGCAAAGAATGGCAAGAATGCCA
>7merged|no matches|length 33|copies 1
AGGCCGAGGTGGGAGGATCACTTGAGGTCAGGA
>7merged|no matches|length 44|copies 1
AGGCCTTGCTCTGTTCATGCTCCAGCGCCGTGAGCGCCAGGTCG
>7merged|no matches|length 49|copies 1
AGGCGGCATAAATCGCCGTGACGATCAGCGGTCCAATGATCGAAGTTAG
>7merged|no matches|length 61|copies 1
AGGCTGAGGCATGACCTCACTGGGTCACCTTAGCTGTGAAGTGAGGTCAGTTGTCACCTTG
>7merged|no matches|length 66|copies 1
AGGGACGGAAGAATATATTATCGCCAGTGCAACAAATTTCAAAAAAGGTCGTGACCCAAGAACACC
>7merged|no matches|length 61|copies 1
AGGGAGCCGGAAGGCGCCCGACCTCCCTGCCAATTCCCGGCAGGGTATTCGAGCTACTGGG
>7merged|no matches|length 34|copies 1
AGGGCTAACTTTCAGAGCCAAGGACATGGGGAGG
>7merged|no matches|length 45|copies 1
AGGGGGAAACGCCTGGTATCTTTATAGTCCTGTCGGGTTTCGCCA
>7merged|no matches|length 65|copies 1
AGGGGTTTGAAGTCACCCGCAAGTGGTTTTTCAGCCGCTCTGGTGACTGGACTGGTGAGGACGAG
>7merged|no matches|length 65|copies 1
AGGGTACTGTTTTAGGAAGAAGGAGATCTGGCTTTCCCCCTGGGCTTACTGCAACAAGTGATTTA
>7merged|no matches|length 37|copies 1
AGGGTCGGAACAGGAGAGCGCACGAGGGAGCTTCCAG
>7merged|no matches|length 45|copies 1
AGGTCTGAGTTTCGAGGGAGGGGGGGAGAGAAGAGGGAACGAGCA
>7merged|no matches|length 36|copies 1
AGGTCTTTTTTGATCCTGGCAGGATCAAAAAAGATC
>7merged|no matches|length 67|copies 1
AGGTGCGGTGTGTCTCGTGCTTGCCGAAGACCCGTTCGACGAAGAAGATTACATCCGCAACTATGAC
>7merged|no matches|length 56|copies 1
AGGTTCTGAACACTTTGAGGGCTCTGACCATGTGTCTCTAATAACTATCACAGTGC
>7merged|no matches|length 35|copies 1
AGGTTGGTTGCGCCCGGACCAGACGTGGCTATACA
>7merged|no matches|length 39|copies 1
AGGTTGTGGGGCGATGTATGAAATTAAAATTGAATCAGA
>7merged|no matches|length 36|copies 1
AGGTTTTCACCGTAACACGCCACATCTTGCGAATAT
>7merged|no matches|length 49|copies 1
AGTAAAATGCGTGTGTATTATGCCGGTTGCGGCGCGAACGCATTTTACT
>7merged|no matches|length 48|copies 1
AGTACGCATGTTGTTACGGTTCCAGTTGGAAGGTAGAACATGCGTACT
>7merged|no matches|length 80|copies 1
AGTAGCAGAGGAGCACGAAGAGGTACAGGGAAGGAATTGGGCAGAGGGGAAAAATTAGTATAAGAAATCTCCTCTGCTCC
>7merged|no matches|length 77|copies 1
AGTAGCCCGTCGGGTTCATGCCCTCTAACTTGATGTAGACATCGGCACCCGTGATGCGCGACAGCGATGCCGCCGGG
>7merged|no matches|length 52|copies 1
AGTAGCGATAGCAGCGGCCGTGGAGGTGGCGTTGGGGACTGTTTTCTCTCGG
>7merged|no matches|length 72|copies 1
AGTCAATATTCCGCATTGTCAAGATAATCGACCCACTGGCATTCGTTTCCCAAACTTCGGTCATCGGTGTTT
>7merged|no matches|length 35|copies 1
AGTCCCCCGGCCACGGGGCCTGCCACCATACCCAC
>7merged|no matches|length 43|copies 1
AGTCCGCGCCACTCAGGGAGCCGGAGGCGACGCGCCGGAGGAA
>7merged|no matches|length 28|copies 1
AGTCCTTCCGGCAGACCTCTTCACCTCG
>7merged|no matches|length 44|copies 1
AGTCCTTGCTTTGCCACTTATTAGTCGTGTGACCTTTGGCAAAT
>7merged|no matches|length 31|copies 1
AGTCGACGCCCGACCAGGCGCCCGCGCGGCT
>7merged|no matches|length 36|copies 1
AGTCGATTCCATGGCCGGAAATATCACAAATGATCT
>7merged|no matches|length 72|copies 1
AGTGCTTTGGGCAAATCTGCCTCCCCTTCTGTTTAAAGTGATTCCTCTGAGGCTAACCTGAGACCAATACAC
>7merged|no matches|length 43|copies 1
AGTGGAATGGAATGGAATGGAATGGCTTGAAATGGATAAGAAA
>7merged|no matches|length 55|copies 1
AGTGGGGAAGGGTTCCATGTGAACAGCAGTTGAACATGGGTCAGTCGGTCCTGAG
>7merged|no matches|length 27|copies 1
AGTGGGTGGAGCTGTAGCAGATCTTCG
>7merged|no matches|length 41|copies 1
AGTGTGAGGGGCGGGACCCGGCTGCCGGCGGTGGGTCTAGC
>7merged|no matches|length 57|copies 1
AGTGTTAGCCTCCAGCCCTGGTTGTGGAAGGCGACAGAAGTCATGGCGATGTTGAGC
>7merged|no matches|length 76|copies 1
AGTTAATATCACGAACATTGTCGAGTTGGAACTTCTTGCCTGCTTCCTTCCCGTAAGTGTATGTCAAGTCATAGCC
>7merged|no matches|length 56|copies 1
AGTTACCGGATAAGGCGCAGCGGTCGGGCTGAACGGGGGGTTCGTGCACACAGCCC
>7merged|no matches|length 37|copies 1
AGTTCCATACGAGTACGCTTAATGGACGACGCGGTAT
>7merged|no matches|length 71|copies 2
AGTTCCGTCGCAGCCGGGATTTGGGTCGCGGTTCTTGTTTGTGGATCGCTGTGATCGTCACTTGACAATGC
>7merged|no matches|length 51|copies 1
AGTTCCTGAAAAGCAATTGGTAATATTAAAGTTCAATCCTAAAAAATTAAC
>7merged|no matches|length 34|copies 1
AGTTGACCTCACTGAGGCTTTTGAGCAAAACATG
>7merged|no matches|length 44|copies 1
AGTTTTGATTTAAACGTGGCCAATATGGACAACTTCTTCGCCCC
>7merged|no matches|length 69|copies 1
AGTTTTGTCTTTTCTGCCATCTTTTACTTGGATTTACTACTTACGGTTCTATAGCAATTGCTTTTGAAC
>7merged|no matches|length 37|copies 1
ATAAAAAGAATAGATCCCAGCCCTGTGTATAACTCAC
>7merged|no matches|length 52|copies 1
ATAAACGCATCCAGCAGTTTCCAGATAGTTGGGTCGTATGTGGTTCCCTCAT
>7merged|no matches|length 48|copies 1
ATAAATTTGATGAAGAAAATATTAGAAATAAATAAACATAAAGCGCAG
>7merged|no matches|length 42|copies 1
ATAACAGGACTGGTGGGAGTTGCCACCGGTCTTGTTTCCGTT
>7merged|no matches|length 77|copies 1
ATAACCGTGGTAATTCTAGAGCTAATACATGCCGACGGGCGCTGACCCCCTTCGCGGGGGGGATGCGTGCATTTATC
>7merged|no matches|length 62|copies 1
ATAAGCGGATGAATGGCAGAAATTCGAAAGCAAATTCGACCCGGTCGTCGGTTCAGGGCAGG
>7merged|no matches|length 77|copies 1
ATAAGGCTGGGCGCCCACTGCGTGTAGTATCTGCCGCAGGTCGTGTTGAGACTTACGAATATGATTCCGCTGGACGT
>7merged|no matches|length 61|copies 1
ATAATAATTTTGCTTTCGCTCATACTTTTGTTGTTCTTTGCAAGTTTTAAGTGGAATGGGT
>7merged|no matches|length 66|copies 1
ATAATACCACCTTTTTTAACAGCATCGTTGAGCATTGCTAAACATGCAGTGGTCCAATGTGTACCC
>7merged|no matches|length 62|copies 1
ATAATAGCCGATCAGGGCGATTATAATACAGAGACGAAAGATGCCAACTTTTCTGGTAATGT
>7merged|no matches|length 73|copies 1
ATAATATTTTTTGTGGCAATACATTATATTATTGAATATCTTTTGAATTATAAAAAAGTTATGAAACATTCTT
>7merged|no matches|length 69|copies 1
ATAATGGATCTTGCGCGCACCGCCCGAACACCACTCGCCACAAAAAACCGCCGGAACGTCCAAAAGTAC
>7merged|no matches|length 56|copies 1
ATAATTCTTTTTCTATTTTTTGTTTTAAACCTCTATGTTGTTGTGTGTACAAAGAT
>7merged|no matches|length 74|copies 1
ATACAAACTGACGTGTATTCGGGTAGTTAAATCTCACAAGGTTGATATCAGGTTCTGGATCATATCCAGAGAAC
>7merged|no matches|length 40|copies 1
ATACAATACTTTCACCTTTCTTTATTGCCATCTCAAAATA
>7merged|no matches|length 46|copies 1
ATACAATCATTAACTCTGGAAAACACAAAATTATTCCAAGATGGTA
>7merged|no matches|length 52|copies 1
ATACACAAGAAATTAAAAAAACCATTAAATATTTAGGAACATTCAACATCAG
>7merged|no matches|length 35|copies 1
ATACAGACACGTCATAGTGATGAGCGTGTCTGTAT
>7merged|no matches|length 41|copies 1
ATACCAAACGACGAGCGTGACACCACGATGCCTGTAGCAAT
>7merged|no matches|length 35|copies 1
ATACCACCTTTGTAAGCAACAAGGCTGCAAGAATA
>7merged|no matches|length 73|copies 1
ATACCAGTTTTGTGTTGGGACGCATAGCGCGGCGCACGTTTTCCGTATCGCGCATATCCACAAAGGTTACTTC
>7merged|no matches|length 36|copies 1
ATACCCACGCCGAAACAAGCGCTCATGAGCCCGAAG
>7merged|no matches|length 30|copies 1
ATACCGCGCCACATAGCAGAACTTTAAAAG
>7merged|no matches|length 35|copies 1
ATACCTAAGTCTTTTAAAGTAAAAGACTTAGGTAT
>7merged|no matches|length 41|copies 1
ATACGACCCAACTATCTGGAAACTGCTGGATGCGTTTATAT
>7merged|no matches|length 52|copies 1
ATAGAATGTCATCCTCACTAATATCCACTAACAATAGTCCCTCAACACAAAA
>7merged|no matches|length 33|copies 1
ATAGACATAAGCGGCTATTTAACGACCCTGCCC
>7merged|no matches|length 48|copies 1
ATAGACGAGTAGACCTTAGGCGAGGGAAGGCATGTACTTTCCCTAAGA
>7merged|no matches|length 79|copies 1
ATAGCAATAGACAATTTACCCAATGCTTTTGAATAACGGCCGAGGGCCATTGAGTATTGGGTAAATTGTCTATTGCTAT
>7merged|no matches|length 47|copies 1
ATAGGCCAGGTTTTCACCGTAACACGCCACATCTTGCGAATATATGT
>7merged|no matches|length 66|copies 1
ATAGTAAAGGAATCATTGAAATGCAACTGAACAAAGTGCTGAAAGGGCTGATGATTCCTTTACTAT
>7merged|no matches|length 38|copies 1
ATAGTATCGTGGTATCACCGGTTGGTTCCACTCTCTGT
>7merged|no matches|length 36|copies 1
ATAGTCCCGAGTCGCTGCAGGCTTATGACCCGGCAC
>7merged|no matches|length 53|copies 1
ATATAATAACGTTATTGCACTTATAAATATATGAAGAAATTACTGTTGTCCCT
>7merged|no matches|length 39|copies 1
ATATACTATGTTTATCTGGGTTTTGAAAAATGTTGTTTC
>7merged|no matches|length 51|copies 1
ATATATACGACCAACTGGATTGAAAGGCTCAACAGGAAGTACAGGAGAACC
>7merged|no matches|length 40|copies 1
ATATATCAATCACAGCAATCGGCGATTCGGTTCTAGTTAA
>7merged|no matches|length 44|copies 1
ATATCGTCCATTCCGACAGCATCGCCAGTCACTATGGACGATAT
>7merged|no matches|length 58|copies 1
ATATGAAAAAATATTTGCCGAGTGTTGACCTTGAGAAACTCAGCAAAATACTCGAAAT
>7merged|no matches|length 49|copies 1
ATATGACTGTTAATATAATTGAAAATGAAAAAATAAAAGAAAAAATCAG
>7merged|no matches|length 75|copies 1
ATATGCATTAAAAAGTGTGGGTTTGCATTCGTTTAATAAAATAATTACTTTAGGTGCCTTAATTGGTATTTTTAC
>7merged|no matches|length 36|copies 1
ATATGGTCGGTTGCTATAGCGGTAAACCGACCATAT
>7merged|no matches|length 61|copies 1
ATATGGTGACCTCCCGGGAGCGGGGGACCACCAGGTTGCCTAAGGAGGGGTGAACCGGCCC
>7merged|no matches|length 66|copies 1
ATATGTACATACAGACATACTGAAGGGATTAGTACAATTTCTCCAAAGTACTGTACCTATCTTCAG
>7merged|no matches|length 59|copies 1
ATATGTCCTCGCTGGCCCTCGGCTACAACGGCATTGAAATTCAGCGCGGCATGACTACC
>7merged|no matches|length 64|copies 1
ATATGTCTGCTCCATCAAGCGTACGCATGAACGATCCAGTGCGGATGTATTTGAAGGAAATTGG
>7merged|no matches|length 77|copies 1
ATCAAATGGAGAAGGCGGGTATTGTTGGTGCTGCACAAGGGTCAAAACCACGAGAAGTATTAATTGCAGATGAAACA
>7merged|no matches|length 36|copies 1
ATCAACGAAGACAATTCCGTTACCGTTGAGGACGAC
>7merged|no matches|length 46|copies 1
ATCAAGATGGCAGACCGCCTTTCGGGAAAGCCCGTCCACTTAGACA
>7merged|no matches|length 48|copies 1
ATCAATAGTTGCACGAACCACGTTGATCGGGTTGGTGGAACTATTGAT
>7merged|no matches|length 53|copies 1
ATCAATCTCTATATTTTCACGTGCATTGATCAACTCTTCATCGACAAGGTTTG
>7merged|no matches|length 45|copies 1
ATCAGAGCAGATTGTACTGAGAGTGCACCATATGCGGTGTGAAAT
>7merged|no matches|length 55|copies 1
ATCAGAGCAGATTGTACTGAGAGTGCACCATATGCGGTGTGAAATACCGCACAGA
>7merged|no matches|length 28|copies 1
ATCAGCACCTTGTCGCCTTGCGTATAAT
>7merged|no matches|length 27|copies 1
ATCATCCAGCCAGAAAGTGAGGGAGCC
>7merged|no matches|length 28|copies 1
ATCATCGATTTCCACACTGGCAGCGGGT
>7merged|no matches|length 44|copies 1
ATCATCTCCCGTCCACGGGAGAAACAGAAGGAGACTATCTTGCC
>7merged|no matches|length 27|copies 1
ATCATGTTGAAACCGGCAGCAGGGATA
>7merged|no matches|length 56|copies 1
ATCCAGATCACGCAGCAAGCCGTCGTGAATGCCGTAGGCCCAGCCGTGATCTGGAT
>7merged|no matches|length 74|copies 1
ATCCCAAGAGACGTCTTTGAGAAGGTGTTGTTGGTGGAGTTGTATGGATTCGCCAAAGAAATTTTCAATAAGTG
>7merged|no matches|length 59|copies 1
ATCCCCCACTAAAGGGCAGCCTTGATTGACCTCAAGAACCCCAAAGAAGGCTTGGTGGT
>7merged|no matches|length 35|copies 1
ATCCCTGTGCTTTCCGCAATGCTGTGACCGTCAAT
>7merged|no matches|length 47|copies 1
ATCCTCGGCACCGTCACCCTGGATGCTGTAGGCATAGGCTTGGTTAT
>7merged|no matches|length 71|copies 1
ATCCTGGCAGAGAAAGAAACGCCATCTGAATAAACGGCTCATCGGGTAACGGACCGCATTCACGGGCGGCG
>7merged|no matches|length 52|copies 1
ATCGAACGGATGCCGTAGGCTGCAGAAGCAGCACTCTGCCAGCCCTTGAGAT
>7merged|no matches|length 70|copies 1
ATCGCCGGTAAGAAGCAGACGATTCCGGCCACCATCTGGTACTCGACCGCAGCCCAGCAGTCATACTCCT
>7merged|no matches|length 30|copies 1
ATCGCTGGTCGGCTTAGCCGGAGCAGCGAT
>7merged|no matches|length 33|copies 1
ATCGGCGTCGTCGGCACTTGCCTCCCGCAATAC
>7merged|no matches|length 30|copies 1
ATCGGGATGCCCGCGTTGCAGGCCATGCTG
>7merged|no matches|length 60|copies 1
ATCGGTAAAAATATCGTTGGTGTGGTGCTGCAATGTAACAACTACGAAATTTTTACCGAT
>7merged|no matches|length 80|copies 1
ATCGTGATCGGGTAGAAGATGACATAGGCAAAGGTGAGGGGGAGCGAGGCAAATTGCATATACTCATTGGGTCTCGCCTT
>7merged|no matches|length 40|copies 1
ATCTATCTTGCAACTTTCTTGCTTCATCAAGTTTAGGCTT
>7merged|no matches|length 36|copies 1
ATCTATTTTCATTGATTTGATTCAATGAAAATAGAT
>7merged|no matches|length 64|copies 1
ATCTCACCATTTTCATCGTGCTTTGCATCGCCTCTCTCATGGGAATCATGGGCTATATGGGCTC
>7merged|no matches|length 46|copies 1
ATCTGTATATGTTATGTCAGAAACTGTCACCTACTGTAATTGTCAT
>7merged|no matches|length 60|copies 1
ATCTTTAGGAAAGTTAACTTCCTTCCTTGTTTTAATTCTTATATCTGAAAAAAGGAGACG
>7merged|no matches|length 68|copies 1
ATCTTTCAGACATAACTCAAAATAGCTGCTTTGAAGAAATTCAAAGAAATTCAATATAACACAGATAA
>7merged|no matches|length 38|copies 1
ATCTTTTGATCTGGCAGGATCAAAAAAGATCAAAAGAT
>7merged|no matches|length 36|copies 3
ATCTTTTTTGATCCTGCCAGGATCAAAAAAGATCCT
>7merged|no matches|length 34|copies 21
ATCTTTTTTGATCCTGGCAGGATCAAAAAAGATC
>7merged|no matches|length 35|copies 4
ATCTTTTTTGATCCTGGCAGGATCAAAAAAGATCC
>7merged|no matches|length 40|copies 1
ATCTTTTTTGATCCTGGCAGGATCAAAAAAGATCCTGGCA
>7merged|no matches|length 41|copies 8
ATCTTTTTTGATCCTGGCAGGATCAAAAAAGATCCTGGCAG
>7merged|no matches|length 34|copies 1
ATCTTTTTTGATCTGCCAGGATCAAAAAAGATCC
>7merged|no matches|length 33|copies 1
ATCTTTTTTGTCCTGGCAGGATCAAAAAAGATC
>7merged|no matches|length 43|copies 1
ATGAAAACACTTGGAACTAGAATTTGTTCACCGAGAACAAACT
>7merged|no matches|length 55|copies 1
ATGAATGAGAAATAACTTTGTATTAAGCCACTGATTTTTTTTCCCAGGTTCATTT
>7merged|no matches|length 62|copies 1
ATGACGAGCTCAAACTCCTCGACATCGGCGACATCGTCGGCGTCGAAGGCGAGATCTTCAAG
>7merged|no matches|length 52|copies 1
ATGACTATCGTCGCCGCACTTATGACTGTCTTCTTTATCATGCAACTCGTAG
>7merged|no matches|length 26|copies 1
ATGAGCCATTGCGCATGGCCAGGAAG
>7merged|no matches|length 74|copies 1
ATGATAATCCCACAGCAATTCCTTCTGCACCCTGAGCCAAAAGCAAGGGAAACTTAACTGGCAGCGTGATAGGC
>7merged|no matches|length 64|copies 1
ATGATATCTTTTGTAAATGTTCCTGTTACTGTTATGTCTTTATCTATTGCTGTCTTGTTATCTA
>7merged|no matches|length 42|copies 1
ATGATCGTGCTCCTGTCGTTGAGGACCCGGCTAGGCTGGCGG
>7merged|no matches|length 27|copies 1
ATGATGAACCTGAATCGCCAGCGGCAT
>7merged|no matches|length 73|copies 1
ATGATGCGTGTACGTAACTTAGGACGTAAATCATTAGAAGAAGTAAAGAATAAACTTACCGAACTTGGTCTTT
>7merged|no matches|length 39|copies 1
ATGCAATGGCTTTGTTGTCACCAGGAAAAGGGCCTGTGG
>7merged|no matches|length 26|copies 1
ATGCAGGTAATCCGGGCAGCGCAACG
>7merged|no matches|length 46|copies 1
ATGCCAGCAGCCACAGATCGGTGTTGATCGTCTCCAGTTTCGTCAC
>7merged|no matches|length 49|copies 1
ATGCCCCACCCGGTCATCTCGATCAGCACTTGCTGGATCGGCTTGTCAT
>7merged|no matches|length 37|copies 2
ATGCGCACCCGTGGCCAGGACCCAACGCTGCCCGAGA
>7merged|no matches|length 27|copies 1
ATGCGGCAGGGGCCTCACCGCCCCTAC
>7merged|no matches|length 26|copies 1
ATGCGGCGACCGAGTTGCTCTTGCCC
>7merged|no matches|length 57|copies 1
ATGCTGACACTGCCAAAATATTTATCTGCACCTAATGCAAGCTTCCTTGCATGGGAT
>7merged|no matches|length 57|copies 1
ATGCTGCCGTTCAAAACAAGATGCTAAAATCGAAGCTGGAGATTAAGCCATTGATAC
>7merged|no matches|length 33|copies 1
ATGCTGTCCAGGCAGGTAGATGACGACCATCAG
>7merged|no matches|length 55|copies 1
ATGGAAACCCAAAGATTATTGTAAGTGACAGGGATCCCATTTTTACTGGAAATTT
>7merged|no matches|length 58|copies 1
ATGGAGACGTTGGCGCGGTTCGGGCAGACATCCACACACTTGCTGCAAACGTCTCCAT
>7merged|no matches|length 40|copies 1
ATGGATCAACACTATCCATCGCCTTTTTTGCAATCTCTGC
>7merged|no matches|length 56|copies 1
ATGGCAATCCGCAACGACAACGAAGCCTACCGATATGCAGCCTATTCGCAGATATA
>7merged|no matches|length 44|copies 1
ATGGCAGTTCAGCCAGTTTGGAAGTGGTAACTTCCAGGGAGGTG
>7merged|no matches|length 35|copies 1
ATGGCGTTGACTCTCAGTCATAGTATCGTGGTATC
>7merged|no matches|length 65|copies 1
ATGGTGGAAATGATGGGACCATGGGGCGAAATCATCATCGCTGCCGGTTTGATCGTTTCCACCAT
>7merged|no matches|length 33|copies 1
ATGGTGTTAAGCGGGCGGTTTTGAGATGTAAAC
>7merged|no matches|length 53|copies 1
ATGGTTTAAAAAATCTAATTAATAATATTTCAAAAATTAGAATCTCATGAACA
>7merged|no matches|length 47|copies 1
ATGTAAACTCGCCCGTTTAACATAATGGATCTTGCGCGCACCGCCCG
>7merged|no matches|length 30|copies 1
ATGTAAGAGGACTCCTTTCCGCTCCGTTGC
>7merged|no matches|length 32|copies 1
ATGTAGGCGGTGCTACAGAGTTCTTGAAGTGG
>7merged|no matches|length 43|copies 1
ATGTCGTGAATAGTCGGGTCCATGCCCAGCTCTTTCACGACAT
>7merged|no matches|length 31|copies 1
ATGTCTGGCAATCACTGCAAGTAAAAAACAG
>7merged|no matches|length 39|copies 2
ATGTGAACAGCAGTTGAACATGGGTCAGTCGGTCCTGAG
>7merged|no matches|length 45|copies 1
ATGTGATCTTGACCGATGATTTCGTTAAAAGTCTTGGGTCTAAAC
>7merged|no matches|length 71|copies 1
ATGTGGATAGAGAAGCCCATTTCTACTGGAGGACAAAGTATGAGGAGGTGAGCTGAGGTCGCTCTGCTTGG
>7merged|no matches|length 56|copies 1
ATGTTCATCAGGATCAGCGCAAAGGTGAATTCCACCGGCTGACCATTGATGAACAT
>7merged|no matches|length 27|copies 1
ATGTTGGACGAGTCGGAATCGCAGACC
>7merged|no matches|length 43|copies 1
ATGTTTGCTGATTTCAATACCATCGGTAAAGATCAGCAAACAT
>7merged|no matches|length 51|copies 1
ATTAAACGCGTATTCAGGCTGACCCTGCGCGCTGCGCAGGGCTTTATTGAT
>7merged|no matches|length 78|copies 1
ATTAACAAATGATTTCTATGTTTGAGTAGCCAATTCAATGAGAAATTCAAAACACAAGAATCTTGCAGAAATCAGCTG
>7merged|no matches|length 79|copies 1
ATTAATATTAGTCATGCCGCCTCCTACTTATTGGTCCTGATTCCTTGAACGACAAGGTTTATTTCAGGCACTTTAAGTC
>7merged|no matches|length 55|copies 1
ATTATATTTTTAGTATATTTTTTTAGTAACTTTTCCATTTCTAGTTCTTGTATAC
>7merged|no matches|length 73|copies 1
ATTATCTCTGCTCCTTGCTGAAAACCCATCAGTAATGCTGAAGGAGTAGGATAGGGATAAAGAATGTTTTGAA
>7merged|no matches|length 33|copies 1
ATTCAGGCTGACCCTGCGCGCTGCGCAGGGCTT
>7merged|no matches|length 44|copies 1
ATTCATTCATCCATAAACTTTCAAAATCAAATATTTATCTAGCA
>7merged|no matches|length 65|copies 1
ATTCATTCGATGTTGATTCCATTAGCTTCCGTTGGATGATGATTCCATTCGGGTCCATTCGATGA
>7merged|no matches|length 47|copies 1
ATTCCAACTCTTGCCACATTTTCTGTTTTCCCATCTTGACTTATAGC
>7merged|no matches|length 47|copies 1
ATTCCTCGGCCGTAGCGTAGCGAAAGCGAAACATATGTCCGAGGAAT
>7merged|no matches|length 28|copies 1
ATTCCTGTGACGGATATGGCACAGGAAT
>7merged|no matches|length 66|copies 1
ATTCGCGCTAACTTACATTAATTGCGTTGCGCTCACTGCCCGCTTTCCAGTCGGGAAACCTGTCGT
>7merged|no matches|length 62|copies 1
ATTCTCCGAATGGTAACGAAGAGGTAGGAGCAGGTAACTGACGGAAGAGTATTCGGTAAGTG
>7merged|no matches|length 31|copies 1
ATTGCCGCATGTGCCTGGTCGAGCTCAAGGG
>7merged|no matches|length 46|copies 1
ATTGCTTTTTTTTTTTTTTTTTTTTCCTTTTGAGATGGAGTTTCAC
>7merged|no matches|length 30|copies 1
ATTGGACCGCTGATCGTCACGGCGATTTAT
>7merged|no matches|length 62|copies 1
ATTGGCTCGCTCACCGCACGCAGCCATGATCACGATGTCAGCCTCAGCCTGCTCCGAAATCG
>7merged|no matches|length 80|copies 1
ATTGTCTTGCACATAATCAGACTGTTACTTGGCAATCCCTTTTGCTTGGGGAGCAAGCTCTTCAGAGTAAAAGGGAGAGT
>7merged|no matches|length 70|copies 1
ATTGTTGATCCGCCCGCATTCCGTACCGCCGTGCCAATGCATTCCATCAGCCCTATGTTGCATCCTCCAT
>7merged|no matches|length 69|copies 1
ATTTAAACGAACGTTGTGTGGACCTGAAGGAAGCGGGTCATGATGTGGAAACTGGTGATTGGAAAGCAG
>7merged|no matches|length 51|copies 1
ATTTAATAACCTTCAAATATTATGACTATTTGTATGGATGTCATATCCACT
>7merged|no matches|length 53|copies 1
ATTTAGTTGAAAGATTATATTACTCAATTTCTTTCTACTTTTTTCCATATTTG
>7merged|no matches|length 67|copies 1
ATTTATCAATGAGACTGATATTCTGAAGAGGAGTGTCGGGAACATTGATGAAGCAGAGAACAAATAT
>7merged|no matches|length 60|copies 1
ATTTCCTACCCCCGTCCTCCTCGAGACCCCAGTCGTGATGTGGAGGAAGAGCCACCTGCA
>7merged|no matches|length 72|copies 1
ATTTCGCTATACACTGTGGCAGATCAAATAATCCCATCACTGACTAAATTGCGTTTCAGCGAACTGGAACAT
>7merged|no matches|length 75|copies 1
ATTTGAATGATGATGGTTTTACTGAAGTGGTATCCAAAAAACAACAAAAACGTTTACAGGATGAAGAACGCCGAA
>7merged|no matches|length 59|copies 1
ATTTGGCATCTTCAAGTTCTAGACTCAATTTGTCTATTTCTATCAGGTCTTTCTGGACG
>7merged|no matches|length 77|copies 1
ATTTTCTAAAAAAGAAAAAAAGCCCTATTCTCCTTTAATTATTTCTAGTGATTTCTCGTGGTCTGCCAAATTTAGGG
>7merged|no matches|length 41|copies 1
ATTTTGCTCTCAAAATACATTTCGGACGACTTGAGGGCGAT
>7merged|no matches|length 57|copies 1
ATTTTTCCAGGCATGACCTCCAGTACGGGAACCAAACAGCCTCTTAGTCATTGGCAC
>7merged|no matches|length 64|copies 1
ATTTTTTAAAAGCCAATTAAGTCTATATATTCAGGAATTTGTGCAGTTCAATTAATTTTTGTCA
>7merged|no matches|length 42|copies 1
ATTTTTTGTATTTTAGTAGAGACAGAGCTTCACTATGTTGGC
>7merged|no matches|length 65|copies 1
CAAAAAAAAATGTTTGTTTTTTTTTTAATTAGCCAGGCATGATGGCATGCGCCTGTAATCCCAGC
>7merged|no matches|length 59|copies 1
CAAAAAATCAATGCAGATTACCCAGATGGCTGTTGTGCTGAAGCATTCCTATGACGATA
>7merged|no matches|length 54|copies 1
CAAAAATAATATTTGTACCAGTAGGGACCCAAGTGTTGCAGTTCTATGATAAAC
>7merged|no matches|length 37|copies 1
CAAAAATTAGCTGGGCATGGTGGTGCGTGCCTGTAAT
>7merged|no matches|length 59|copies 1
CAAAATACATCAGCATGAATCGTTCTTTGTTGTACGAGCCAAGAAGAATCTGCAATACA
>7merged|no matches|length 40|copies 1
CAAAATGCTGATGGCGAATTAATCAGCAGTCAGCATTTTG
>7merged|no matches|length 48|copies 1
CAAACACTGGCGCAACTTGAACATCTTTGTTTCCTTTCAATTTTTGTA
>7merged|no matches|length 44|copies 1
CAAACCTGGATTTCCAAGATGAGTACCAAATGAAACTGTGATTG
>7merged|no matches|length 61|copies 1
CAAACGGCACCAGATAGAAGCGCCGTATGCCACGCCGCAGCACGTAAAAGGCGGAGCCGAC
>7merged|no matches|length 64|copies 1
CAAACTAGATGTTTAATCAATGTGGGACTGGCAAAATTAACTGTGATTTATCCAAACAATGGAA
>7merged|no matches|length 69|copies 1
CAAAGTGCTGGGATTATAGGCATGAGCCACTGCTTCCAGCCTCTTTTTATTTTTTTTTAACTGCTCCTG
>7merged|no matches|length 54|copies 1
CAAATAGGGAATAGATGTCATTTAATTACCTCCGGATCCACAGGACGGGTGTGG
>7merged|no matches|length 64|copies 1
CAAATGAGGAAATGCTCTCAGAAACATGTAAAGATCACTCAAGACTACATATCTGACAAGTGGG
>7merged|no matches|length 36|copies 1
CAAATTCATCAATAACCAGCAACTGAATTTCAGATG
>7merged|no matches|length 69|copies 1
CAAATTTACTGAAAGGAAAGTCATTCTTTTCAAGTTCTTTGGAAAGAAAGTAGGAACTAATTATTAGGG
>7merged|no matches|length 36|copies 1
CAAATTTATTTCCAAACCAAAGAACGCTCAAGGGTC
>7merged|no matches|length 60|copies 1
CAACAAATAAAACTTATGAACGAAATAGAACGTAGAAGAACCTTTGCCATCATTTCACAC
>7merged|no matches|length 37|copies 1
CAACCCCCCCCCGTAACACCCAAATCCATACTGAAAG
>7merged|no matches|length 32|copies 1
CAACCCGGAAAGACATGCAAAAGCACCACTGG
>7merged|no matches|length 42|copies 1
CAACGCACGCAAGAATAGAAGTGGGCATGTAATGGAAGGAAT
>7merged|no matches|length 44|copies 1
CAAGAAAACTCTCAATGGGCTGTGATGGAGCCTGCTTTTCCTAT
>7merged|no matches|length 38|copies 1
CAAGACCAGCCTGGCCATTACGGTGAAATCCCATCTCT
>7merged|no matches|length 35|copies 1
CAAGCCTTCGTCACTGATCCCGCCACCAAACGTTT
>7merged|no matches|length 41|copies 1
CAAGGCTGCCAATGAGGGAGGTCGATACTATGTCGACGAAG
>7merged|no matches|length 41|copies 1
CAAGTACCGTAAGGGAAAGTTGAAAAGAACTTTGAAGAGAG
>7merged|no matches|length 35|copies 1
CAAGTGATTTGAAGGCGTAGTTTTCAAATCACTTG
>7merged|no matches|length 67|copies 1
CAAGTTGGTGTGGATTGGTGGGAGGATCACCTACTTGCTGAGTGGAGGAGGCTGAATCTGCAAATGG
>7merged|no matches|length 35|copies 1
CAATCTTTTTGATCCTGGCAGGATCAAAAAAGATC
>7merged|no matches|length 35|copies 1
CAATGATTTCGAAGCCTGAATGTTTTCTCGACCTC
>7merged|no matches|length 29|copies 1
CAATGCGCTCATCGTCATCCTCGGCACCG
>7merged|no matches|length 39|copies 1
CAATGGGAGAGAATCTCACACAAGGAAATAGTTTTGATG
>7merged|no matches|length 54|copies 1
CAATGTGCCTCAGTACCGCCTGTCAACAGCGCTGCCGGGAATGGCGCGTCGGCT
>7merged|no matches|length 40|copies 1
CAATGTTCCCATTGAAATCACCCCTAATCAGTATGACTAC
>7merged|no matches|length 49|copies 1
CAATTAACACGACCTATCAAGATAGAAACAGTTAAACAATTTTCATTTG
>7merged|no matches|length 41|copies 1
CAATTCTTGTGCCCCAGCCTCCCGAGTAGCTGGAATTACAG
>7merged|no matches|length 50|copies 1
CACAAACTTATCTTCTAATCTATTTAGTATGTTTAATAAAGGCTGTCAAG
>7merged|no matches|length 65|copies 1
CACACAGAAGTAACCCTTGTTAGCTTCTGGATTCCACATAGCTGTAGTAGTTACAGGGAAAGGAT
>7merged|no matches|length 71|copies 1
CACACAGCTAATTTTTGTATTTTTAGTAGAGACGGGGTTTCACCATGTTGGCCAGGATGGTCTCGAACTCC
>7merged|no matches|length 46|copies 1
CACAGACCTCAGTCTCAATAAGAAAATCTCAAAGTTGCCAGATGTA
>7merged|no matches|length 48|copies 1
CACATCATGGAAGTCTGTTTTCACAAGAGAAAAACTGTTAATTTTTCT
>7merged|no matches|length 32|copies 1
CACCACTCAGGGCGATACCGATCTGAGTGGTG
>7merged|no matches|length 39|copies 1
CACCAGATCCATCCATGCGGCTCGATGACTTCTGCAATA
>7merged|no matches|length 49|copies 1
CACCCAGACAAGGGTCGTATCGTCTTTCAAGACCAAAGGTTCCTTGAAA
>7merged|no matches|length 50|copies 1
CACCCAGCTAATTTTTGTATTTTCAGTAGAGACGGGGTTTCACCGTGTTT
>7merged|no matches|length 48|copies 1
CACCGCGCAATAGAGCGAGGGGCCCGGCGTGCCATCGGGCAGCGGCTT
>7merged|no matches|length 27|copies 1
CACCGGAAGGAGCTGACTGGGTTGAAG
>7merged|no matches|length 69|copies 1
CACCTATCTGAGCTTATCACATTTGAAAAACCTGATGGCAGTACCTCTGGTGCATATTGTGAGCAGTCT
>7merged|no matches|length 73|copies 1
CACCTGCCTCAGCCTCCCAAAGTGCTGGGATTACAGGCATGAGCCACCGTGCCAGGTCCATTTTAGTCTTTCT
>7merged|no matches|length 47|copies 1
CACGCCAATGATGAAGACCGCCACACCGACGTGAGCGAGCTGCATAC
>7merged|no matches|length 66|copies 1
CACGTAAGAGAAAACAATATAGTAGTCAAAAAATCAGTCTACATTGCCCTAGGCTACAATCTAGAA
>7merged|no matches|length 45|copies 1
CACGTATATGGAGGCCTTGCAACAGCCAATTTCGGTATTTCAGAG
>7merged|no matches|length 65|copies 1
CACTAAAGAGTAGCTGAAAGTTGGTCTATGACTGTTGAGAGTTGAGGCAACGCAAGGTTGTTGAT
>7merged|no matches|length 56|copies 1
CACTCAATAAATATTTGTCAAATAAATGAATGCAAGACTTTAAAATGAACTGAGAT
>7merged|no matches|length 79|copies 1
CACTGCAACGGACGCCGATTATTTACGCTCGGCGCGGGAAGAAGAGCCATCTCAGGCGGCCACGAGGCGAAGCGGTGAC
>7merged|no matches|length 28|copies 1
CACTGCGATCCCCGGGAAAACAGCATTC
>7merged|no matches|length 33|copies 1
CAGAAGCATTCTCAGAAACTGCTCTGTGATGTC
>7merged|no matches|length 48|copies 1
CAGACCTATCCGAGTTCCAGCACAACGGCGGTAAAGTCATTCACTACC
>7merged|no matches|length 73|copies 1
CAGACGTGTGCTCTTCCGATCTGAGTCTTAACAAATTTTAACGCAAAATGAGCAGCCTGAGAGCACACGTCTG
>7merged|no matches|length 73|copies 1
CAGACGTGTGCTCTTCCGATCTGTCTATTAACTGCCGTTAACCAGGGATGAGCAGCCTGAGAGCACACGTCTG
>7merged|no matches|length 62|copies 1
CAGACGTGTGCTCTTCCGATCTTGGTCTTAACCCAGATTAACGGGTGATGGGCACACGTCTG
>7merged|no matches|length 61|copies 1
CAGACGTGTGCTCTTCGATCTTGAGTTTAACACGATTTAACTGGCGATGAGCACACGTCTG
>7merged|no matches|length 40|copies 1
CAGAGGATTTTCTGTTCTCCCTTGGATTCAGTGATTTCCG
>7merged|no matches|length 42|copies 1
CAGAGTGATGGGCCGCGCCGTGTATAATAAGCTCGTATGTAG
>7merged|no matches|length 61|copies 1
CAGAGTTCTACAGTCCGAGATCCAGAGTTCTACAGTCCGAGATCCAGAGTTCTACAGTCCG
>7merged|no matches|length 36|copies 2
CAGATCTTTTTGATCCTGGCAGGATCAAAAAAGATC
>7merged|no matches|length 60|copies 1
CAGATGAAGAAGCAAAAGGTGAAGAAAGCGAAGACGAGAGTCGAGCTTGATGACTTTGAT
>7merged|no matches|length 35|copies 1
CAGATTTTTTGATCCTGGCAGGATCAAAAAAGATC
>7merged|no matches|length 34|copies 1
CAGCAATTGTAAATTCAACATTCTCAAATGCGTC
>7merged|no matches|length 64|copies 1
CAGCAGTGCCTGCACATGTCGGTCGAACAAGGAGTAGTAGGCGACGAGGGCGTCGTAGACGGAA
>7merged|no matches|length 65|copies 1
CAGCAGTTAACATCCTGATGGACTCTCCGGTCTGTGGCAGAGGATTCTGAGGCACAGAGAGGACC
>7merged|no matches|length 28|copies 4
CAGCCAGGATCTTTTTTGATCCTGGCAG
>7merged|no matches|length 41|copies 1
CAGCGCATCCAGCATCTCTTGCGCCCGGTCATCGTGACAGG
>7merged|no matches|length 73|copies 1
CAGCTACTCGGGAGGCTGAGGCAGGAGAATGGCATGAACCTGGGGAGGTGGAGCTTGCAGTGAGCTGAGATTG
>7merged|no matches|length 80|copies 1
CAGCTTCGCTTATAGCAGTATCGTTTTTAGGCTGTTTTACACCTATATGCTTTATAAATTCGCTGAATTTCTTGCGATCC
>7merged|no matches|length 45|copies 1
CAGGACCTTTTTTGATCCTGCCAGGATCAAAAAAGATCCTGGCAG
>7merged|no matches|length 39|copies 1
CAGGATCTTTTTTGATCCTGCCAGGATCAAAAAAGATCC
>7merged|no matches|length 38|copies 1
CAGGATCTTTTTTGATCCTGGCAGGATCAAAAAAGATC
>7merged|no matches|length 39|copies 1
CAGGATCTTTTTTGATCCTGGCAGGATCAAAAAAGATCC
>7merged|no matches|length 42|copies 1
CAGGATCTTTTTTGATCCTGGCAGGATCAAAAAAGATCCTGG
>7merged|no matches|length 45|copies 4
CAGGATCTTTTTTGATCCTGGCAGGATCAAAAAAGATCCTGGCAG
>7merged|no matches|length 28|copies 1
CAGGCCCCGTGGCCGGGGGACTGTTGGG
>7merged|no matches|length 30|copies 1
CAGGCCCCGTGGCCGGGGGACTGTTGGGCG
>7merged|no matches|length 37|copies 1
CAGGCCCCGTGGCCGGGGGACTGTTGGGCGCTGCCGG
>7merged|no matches|length 65|copies 1
CAGGTCGGTGAGGTAGCCGCCGACCGTTGGGCCGATGGTGGGGGCGAGCGTCGCCACGAGGCCGA
>7merged|no matches|length 33|copies 1
CAGGTGCCCGCCACCATACCCGGCTAATTTTTT
>7merged|no matches|length 33|copies 1
CAGTAAAGCCTTTGCCGAATTCAAAAAGGACAC
>7merged|no matches|length 68|copies 1
CAGTATTAAACCACACGTTCGAAAAAGCACAAAGATTACTGAAAACTTTTGACGAAAAAATTAATTTC
>7merged|no matches|length 37|copies 1
CAGTATTGGAAACATCTCCCTGATGAATTGCAAAAGG
>7merged|no matches|length 56|copies 1
CAGTCAATAATGCCTGGTGAATGAGATCTTCCGGAAAGCCTGGGCATTATTGACTG
>7merged|no matches|length 62|copies 1
CAGTGCTGGTGTTGTTGAAGGTTCACAAGTTATTGAAATAGGACCAGGTATAGGGTCATTAA
>7merged|no matches|length 62|copies 1
CAGTTTGCACAGTATATAAGATTTCAGATTCTCCTGGATAAATTAAAAACAGAGGATATGCG
>7merged|no matches|length 63|copies 1
CAGTTTTCTCATCTGCTAATGGGGATAATAAGTCTACTATGTCATAGAATTATTGTTAGGATT
>7merged|no matches|length 60|copies 1
CATAAAGGCCCTGTCGGGGGTGGTGGCCGAAGATCATCGGTGGTCCTTTCGACGGAGGCT
>7merged|no matches|length 75|copies 1
CATAAAGTTTGTACTAATTTACATTCTTACCAACAGTGTATAAGCATTTTCTTGTCTCCACATCCTCACCAACAT
>7merged|no matches|length 44|copies 1
CATAACCAAGCCTATGCCTACAGCATCCAGGGTGACGGTGCCGA
>7merged|no matches|length 72|copies 1
CATACCGCCACGTGCCGTAAGGATACCCTGTGCTACGCTCATACCAGCCAGATCCTCAGGCGAGGTCTCGAT
>7merged|no matches|length 73|copies 1
CATACGTTCCTTGGGTCCTTTGCAAACTCATCCCAGTACTTTCTCACAATTTTTCTCCACTGCGACCCGTAAG
>7merged|no matches|length 39|copies 1
CATACTGATGGTAAATATGCCTTCTGTTCAGGTGGAGAC
>7merged|no matches|length 80|copies 1
CATAGATCCAAAATATGAGGAAGTTAAACCCTACTTTAAGGACTTGGCTTATAAAAACAAAAATTTAAGAAGGGATGTAG
>7merged|no matches|length 49|copies 1
CATAGCTGTTTCCTGTGTGAAATTGTTATCCGCTCACAATTCCACACAA
>7merged|no matches|length 61|copies 1
CATATAAGGGGCTTATTAATAGGCCAACAATAAAGCCAACAAATGACAGTGAAAGAACAAT
>7merged|no matches|length 49|copies 1
CATATAGATGTTAAAATAATTTTTTCTAGTTCTGTGAAGAATGTTGTTT
>7merged|no matches|length 44|copies 1
CATATGCTGAGAGTATCCAGACATCTTCCTCCCATTTCAACAAG
>7merged|no matches|length 45|copies 1
CATATTGATGAACATACTCAGAATCAATCGTGCTCACTTTGATAC
>7merged|no matches|length 35|copies 1
CATCACCGAAACGCGCGAGACGAAAGGGCCTCGTG
>7merged|no matches|length 33|copies 1
CATCCAGCAGTTTCCAGATAGTTGGGTCGTATG
>7merged|no matches|length 52|copies 1
CATCTCAAAAAAAAAAAAAAATCTATTTCTTTCAGAGATTAATGATTTTCTT
>7merged|no matches|length 49|copies 1
CATCTTTTTTTTTTTTTTTTTTTTTTTTTGCATACTGGTGAGTTTGTAT
>7merged|no matches|length 74|copies 1
CATGAACCGAAAGTACGGGCAATACGGACTCATGAAAAAGGGAGCCGTGAGAATGCACCCACGCTACCTTTTGA
>7merged|no matches|length 52|copies 1
CATGACCTACTGCCGAAAGAACAGCACAATATTTATAAGCATTCTTAGGGGG
>7merged|no matches|length 38|copies 1
CATGAGACCTCTCGGCGCTTCGCTTTGTCGAGGTGGGG
>7merged|no matches|length 69|copies 1
CATGCCGCCTTTCTTCTTGCCTGATTTCGGATGCCGCCCAACCCCTTTGAGTATGTTGTCGTCTCGGCT
>7merged|no matches|length 72|copies 1
CATGGTTAGAATACGAAACTGATGCTAAGAATTTAGCTTATGTTCGTATTGATCGTACCAGAAAGTTACCTA
>7merged|no matches|length 74|copies 1
CATTAACTTAGAGAAGAAAAAGTCTAAATCCAAAGGCTAGAGAACAGAAACTAATTATACTCTAATTTTAAAAT
>7merged|no matches|length 79|copies 1
CATTATGTGGTTATGTATAGGTGGACCTACTTTTACACCATTTATTCCATTTTTTGCTAATATGAGTGACACTGATGCA
>7merged|no matches|length 67|copies 1
CATTCGCCTTATGGGGTTGTCGGTCTCGTCGGCAAGTCGAGAAAATGAAAACAGTGATAAATTATCG
>7merged|no matches|length 33|copies 1
CATTGATCATCAATACTTTCTACTCGAACAAAG
>7merged|no matches|length 60|copies 1
CATTGGGAACACTTAAATTGATTTTCTTATTCTTTGCTAATTCAAATTCAAACTTAATTT
>7merged|no matches|length 49|copies 1
CATTTTCGCCATCTGCCGGGGTTTACAAGAACTGGTGGTGGCGAAAATG
>7merged|no matches|length 45|copies 1
CATTTTTATAGTTTTTGACCTAAAATCTATTTAGTCTGATATACA
>7merged|no matches|length 37|copies 1
CCAAAGAGGATGCCTCTCACTGTGCTGAAAAATCAAG
>7merged|no matches|length 33|copies 1
CCAAAGATGCTTTTGGTCTGATCTATCTGGGGA
>7merged|no matches|length 66|copies 1
CCAAATGTCCACTTCCAGATTCTTCCAAAAGAGTGTTTCAAACGTGCTCAAAGTAAGGGAATGTTC
>7merged|no matches|length 58|copies 1
CCAACATCGACAAGAAATTCTTTGACGAGTGCGTCGAGGTTATGAAATTGGGCTTTGG
>7merged|no matches|length 66|copies 1
CCAAGGAGCGTAATTTGAAGACTACTGGGTTTCTAAAGGTTTAACTCTTTTTTTTTTTTTTTTTGA
>7merged|no matches|length 55|copies 1
CCAAGGCCCATTGGTATGCTGTCTTCAAGAGACCCATCTCACATGCAATAACACA
>7merged|no matches|length 44|copies 1
CCAAGTGTTCATCCTCTCCAATTCACATTAAGCCATGAATTAGC
>7merged|no matches|length 43|copies 1
CCACCGCACCGCAGCCTGGGTGACAGTAAGCTCTCAACAAATA
>7merged|no matches|length 29|copies 1
CCACCTAAAACTCGTCCTAGCAATTCCTC
>7merged|no matches|length 68|copies 1
CCACGGAAATCCAAAACAAAGAGACAAGCAACAATATGAAGGAGTTTTGCTTTTCTTGTGTTTCCAGA
>7merged|no matches|length 32|copies 1
CCACGTTGTGTCTCAAAATCTCTGATGTTACA
>7merged|no matches|length 78|copies 1
CCACTCAACACCCACTGGGTGTTTGAATTATGTTGAGCTCTGGGGATAGAAGGAGGTCGACTCACACTTCACTGGCAT
>7merged|no matches|length 76|copies 1
CCACTGGGCGGTGGGCGCGAAGTTGCCCTCGATGGCGATCTGGTGCTCGCGGCGCTCGGTGAGGTCCGGGTACATG
>7merged|no matches|length 63|copies 1
CCAGAACTTTCTCTTTCTCATTGTCCTCTTTCTCGATCTAGCAATCCATTAATTTACCAATCA
>7merged|no matches|length 76|copies 1
CCAGAGAATTAAATTTGACTTTGGAAAGCAAAGCCTACCAAGGATTATATTTTGCAGGTCAAATTAATGGATCTAG
>7merged|no matches|length 43|copies 1
CCAGAGCCAAGAGAACGCCCGCCAAGACAAAGGAAATGAGAAG
>7merged|no matches|length 71|copies 1
CCAGCACGTAGGCCATGCCGCCCCACGCGACGTCTACGGTTACCGTCCCATAGCCGGGCACCTCGATGTTG
>7merged|no matches|length 39|copies 1
CCAGCACTTTGGGAGGCCGAGGCAGGCGGATCACAAGAT
>7merged|no matches|length 61|copies 1
CCAGCCTTGTCGCCATCGCCATCGACGACTTCAAAGCCGAACGTGATCGTCTTCTCACCGG
>7merged|no matches|length 37|copies 1
CCAGGATCTTTTTTGATCCTGGCAGGATCAAAAAAGA
>7merged|no matches|length 40|copies 2
CCAGGATCTTTTTTGATCCTGGCAGGATCAAAAAAGATCC
>7merged|no matches|length 46|copies 7
CCAGGATCTTTTTTGATCCTGGCAGGATCAAAAAAGATCCTGGCAG
>7merged|no matches|length 44|copies 1
CCAGGATCTTTTTTGATCCTGGCAGTCTTTTTTGATCCTGGCAG
>7merged|no matches|length 26|copies 1
CCAGGATCTTTTTTGATCCTGGGCAG
>7merged|no matches|length 45|copies 1
CCAGGATCTTTTTTGATCTGGCAGGATCAAAAAAGATCCTGGCAG
>7merged|no matches|length 26|copies 1
CCAGGATCTTTTTTTGATCCTGGCAG
>7merged|no matches|length 28|copies 1
CCAGGCGTTTCCCCCTGGAAGCTCCCTC
>7merged|no matches|length 26|copies 1
CCAGGGATCTTTTTTGATCCTGGCAG
>7merged|no matches|length 74|copies 1
CCAGTCTACGCTCTGTCCTCCCGCTTCTTTCGGCACCGCGACGTACACTAGCTCGATGAGACGCTGGGAACTTT
>7merged|no matches|length 35|copies 2
CCATATCCATGGTCGGGACCAGTTCAGTCACCAGT
>7merged|no matches|length 38|copies 1
CCATCATCCAGCCAGAAAGTGAGGGAGCCACGGTTGAT
>7merged|no matches|length 29|copies 1
CCATCCGCCGCGCCAGGCTCTCGCGGGCG
>7merged|no matches|length 56|copies 1
CCATCGCCATCGACAAGCCGACCTCTTCCAGCAGCAAACCAAAGCCAAACAACCTT
>7merged|no matches|length 33|copies 1
CCATCTCTTTTTTCTCAGGAGCTATGGGGCTTG
>7merged|no matches|length 27|copies 1
CCATCTGGTTGCTGGCGACGACGGGCA
>7merged|no matches|length 71|copies 1
CCATGATGAGTTTCTTAAGAAACTATGAAAACAGTGGGGTACCCAAGCTCAGACACACAAAAGTATACCTT
>7merged|no matches|length 41|copies 1
CCATGCTCGCCTTCCTCGCGCCGGGGACGGACACGAGCTTC
>7merged|no matches|length 34|copies 1
CCATTCCTTGCGGCGGCGGTGCTCAACGGCCTCA
>7merged|no matches|length 43|copies 1
CCATTGTGTCAAGTTCGGCAAACTGTGCCGCATCGTTGGCATC
>7merged|no matches|length 61|copies 1
CCCAACCCACACCAGCAACAGGAAACCCATCACCAGCACGGGTCAGAAGCTCATTGCATCA
>7merged|no matches|length 61|copies 1
CCCAACTGGGGCAATTTTGCCCCGCCAGGGGACATTTGGCAATGTGTGTGGAAACATTTTT
>7merged|no matches|length 31|copies 1
CCCACTCAGGAACTGACTCAGCGCAAAGAAG
>7merged|no matches|length 47|copies 1
CCCACTGGTAGGAAATGCGTGAGCCAAGGTTTTTCAGTCCTATGATA
>7merged|no matches|length 32|copies 1
CCCAGGAGCAGATGCTGGATCTATGCTTGTAC
>7merged|no matches|length 30|copies 1
CCCAGGATCAGGATCTTTTTTGATCCTGGG
>7merged|no matches|length 75|copies 1
CCCATATTATTTTCCATGCAAAGTGATGTAGCAGTTGCATCCATTATACCTAAACCTTTGTTCAAAATATCAATA
>7merged|no matches|length 39|copies 1
CCCATTATGATTCTTCTCGCTTCCGGCGGCATCGGGATG
>7merged|no matches|length 32|copies 1
CCCCCTCGTCCGTCTCGAGCGCCACGAGGTCG
>7merged|no matches|length 36|copies 1
CCCCGCGGGCATCTCCAGGGGAGTGAAAGGATAGCC
>7merged|no matches|length 56|copies 1
CCCCTTTCCTGTAACAGTTTCTTCCTATAAAAAGAGACATTGATCCCTGTTATCAC
>7merged|no matches|length 35|copies 1
CCCGGCCGTAGATCCCTCCAGAATGGCAATACTTG
>7merged|no matches|length 62|copies 1
CCCGGTGACAAAGCAAGACTCCGTCTCAAAAAAAAAAAAAAAAGTCTGTGCCATTTAGCAAG
>7merged|no matches|length 35|copies 1
CCCGGTTCAGCACCTGGTCCGGCGTTCCCGTAGAA
>7merged|no matches|length 70|copies 1
CCCTCTGCATTCTCTTAAAAAAAAAAAAGATTTTTTTTTTCTCATTTTCAAATTCTTCAGTGGCAGAATT
>7merged|no matches|length 45|copies 1
CCCTGGCCTTGTTTACTGCTTCGCTCCTCATCTGGACTAGAAACT
>7merged|no matches|length 69|copies 1
CCCTTACCAATCAATTGTCCTTGCTGTTACTAGTGTTGACAAAATAAGATATAAATCTAATCAAAACAG
>7merged|no matches|length 55|copies 1
CCCTTAGGATCTCAGGAGAAGCATGTGATTTGTATCAGCCGCATTGATAGAAGGT
>7merged|no matches|length 36|copies 1
CCGAAACAAGCGCCCTGCACCATTATGTTCCGGATC
>7merged|no matches|length 63|copies 1
CCGAAATTGTAAAAAATTAAAATTAGGAACTTATGATGTAATCATTCAAAATATAAAAAAATG
>7merged|no matches|length 59|copies 1
CCGAACCAGTCTGAGCCTTTGCATAGTCTTTTCAGTATTTTCCTTTGTTGAATTTGCGG
>7merged|no matches|length 67|copies 1
CCGAATTTATTCCGGTAGCGGAAAAGATTGGCCTGATTAATCAGCTGGGCGAGTGGGTGCTGCGAAC
>7merged|no matches|length 62|copies 1
CCGACGTTTCGCCTTTGGTCCACAGTCGCTGTTTAGTGCGCGAGAAGAAGGTGAAACGTCGG
>7merged|no matches|length 39|copies 1
CCGAGATGCGCGTCACGGACTTCTACACGAGCCACGAGG
>7merged|no matches|length 29|copies 1
CCGAGCGCAGCGAGTCAGTGAGCGAGGAA
>7merged|no matches|length 33|copies 1
CCGAGCGCAGCGAGTCAGTGAGCGAGGAAGCGG
>7merged|no matches|length 58|copies 1
CCGAGCGCCTGATGGCCGCCATGCGGCACGCGGCTCTGGCGGGCGGCAAGCGGTTGCG
>7merged|no matches|length 31|copies 1
CCGAGCGTAGCGAGTCAGTGAGCGAGGAAGC
>7merged|no matches|length 35|copies 1
CCGATCTTTTTGTCCTGGCAGGATCAAAAAAGATC
>7merged|no matches|length 37|copies 1
CCGATCTTTTTTGATCCTGGCAGGATCAAAAAAGATC
>7merged|no matches|length 41|copies 1
CCGCAAACGTATGAAGAGTATGCGCTGGCACGTACCGAACG
>7merged|no matches|length 55|copies 1
CCGCAGAAAAAAATGATTGAACATCGTGCAGTTAGAGTACTTGTGTAAACAACTT
>7merged|no matches|length 46|copies 4
CCGCCAGCCTAGCCGGGTCCTCAACGACAGGAGCACGATCATGCGC
>7merged|no matches|length 29|copies 1
CCGCCAGGATCTTTTTTGATCCCTGGCAG
>7merged|no matches|length 51|copies 1
CCGCGCCGAGAGGTGGCGAGAACTGGAAGAGATGAAGAAAATTGTGCCAGG
>7merged|no matches|length 30|copies 1
CCGCGTTGCGTCGCGGTGCATGGAGCCGGG
>7merged|no matches|length 46|copies 1
CCGCTAGACCTTTGTGTGTTTTTTTTGTTTATATTCAAGTGGTTAT
>7merged|no matches|length 39|copies 1
CCGCTTACAGACAAGCTGTGACCGTCTCCGGGAGCTGCA
>7merged|no matches|length 32|copies 1
CCGGAAAAGTTCGCCTGGCTTGAAGGCAACGG
>7merged|no matches|length 42|copies 1
CCGGCAGTTTCTACACATATATTCGCAAGATGTGGCGTGTTA
>7merged|no matches|length 50|copies 1
CCGTAACAACAGCCGTCGCATCCGGCACCTCGGGTATGCCAGAAACGTAA
>7merged|no matches|length 69|copies 1
CCGTACAACACATATATAAACGAAGGATTGCCACCGGCACCGATTGCTTCACCTGGTATGAAGTCAATT
>7merged|no matches|length 55|copies 1
CCGTGCAAGGCACTAGAGCAGGCCTAGATAACAGCCATCTGGGCCGCATAACAAG
>7merged|no matches|length 33|copies 1
CCGTGGCTCCCTCACTTTCTGGCTGGATGATGG
>7merged|no matches|length 34|copies 1
CCGTTTGTGATGGCTTCCATGTCGGCAGAATGCT
>7merged|no matches|length 54|copies 1
CCTAAAGAAGAAGGAATTCTGCCTCAAGACTGTATCATAGAAATCTTTCCTGAA
>7merged|no matches|length 60|copies 1
CCTACGGTCACGACGCAACTTTCGCATCTGAAACAGCCAGATGATCGGGTGAGGCCGTTG
>7merged|no matches|length 45|copies 1
CCTAGAATCTTCAGAAAAGAGACCGAATTCTTCCAAAATCAACTT
>7merged|no matches|length 79|copies 1
CCTATGCTAGACGAAAAAGCATGAGAGTCCATTCTCCAAAAACCAGTTTCAGGACCTCTTATTCTTAGCTCAAAACACA
>7merged|no matches|length 39|copies 1
CCTATGGAAAAACGCCAGCAACGCGGCCTTTTTACGGTT
>7merged|no matches|length 73|copies 1
CCTCAATTACCTAAGTTTATTCAGCATAAATTTGATACGTCTTATGAGTTCTTGCATCATCTAGCTATGACAG
>7merged|no matches|length 31|copies 1
CCTCACCGGCGCGACCGTCACGCGCGTGGTG
>7merged|no matches|length 26|copies 1
CCTCCAGACCAGGCAGGGTCAGGTGC
>7merged|no matches|length 42|copies 1
CCTCGCTCAAGCCTTCGTCACTGGTCCCGCCACCAAACGTTT
>7merged|no matches|length 49|copies 1
CCTCGTAAGTGGAAACCTTGGACTTTATCTCGTGCTTAGTCTCGTCACT
>7merged|no matches|length 33|copies 1
CCTCGTGCGCTCTCCTGTTCCGACCCTGCCGCT
>7merged|no matches|length 60|copies 1
CCTGACCTAAAAGAAAAGCAAACTTTCTAATTTCTTCATGACAGAAAGTAGTTTCACAAC
>7merged|no matches|length 64|copies 1
CCTGCAATTAATTGATCACCTTTATTACCATAAGTTTTTAAACTTTGTCCCAATAAATGAGTGG
>7merged|no matches|length 75|copies 1
CCTGCGAGAGCAGCACAAGGAAGTCCGAGTTTTCAAAGATGTTCTCGATCTCCGGGCTGGCAAGGAAGTCTTTCA
>7merged|no matches|length 79|copies 1
CCTGTACTCAAGTGATCCTCCCACCTTGGCCTCCCAAAGTGCTGGAATGACAAGTGTGAGCCACTGCACCTGGCCTATA
>7merged|no matches|length 59|copies 1
CCTGTTTCATCATAAAGGGTAAATTCTGCACCTTTTAGATGTATTAAATTTCCATTTTC
>7merged|no matches|length 51|copies 1
CCTTAAAAAAATTGCTATGAACATTTGTGTGCAAGCCATTCTCTTGTTTAA
>7merged|no matches|length 75|copies 1
CCTTAGAATACATGACATTTTATCAAAAGTGACCTGTGTGCTCCTGTATGTTTCTCCTGCAATGATGCCTCCTGG
>7merged|no matches|length 54|copies 1
CCTTATCTTTTCCAGTTAAAAAAATTCATAAAATATAATCTGGAAAAGATAAGG
>7merged|no matches|length 79|copies 1
CCTTCAACAACTTCAATATAGTGGAAATAAATATCTTTTTGCTTTTGTACGTCGATTACATGAGCCTTAAAGGAATCGC
>7merged|no matches|length 79|copies 1
CCTTCATGTTCAACCTTGGAGAACCTGGTTTTATGAAGGGCAGGTTTCCTGACAGTCGACAATGTAGGGAAAGACTGGA
>7merged|no matches|length 27|copies 1
CCTTCCAGCATTGCTAAACGCTGTGCA
>7merged|no matches|length 33|copies 1
CCTTCCCCATTATGATTCTTCTCGCTTCCGGCG
>7merged|no matches|length 44|copies 1
CCTTCCCCATTATGATTCTTCTCGCTTCCGGCGGCATCGGGATG
>7merged|no matches|length 39|copies 1
CCTTCTAGTGGCTGCTAGTGGATTACAAGGGGTTTCAGG
>7merged|no matches|length 74|copies 1
CCTTTCTCATTGACAATGGCAGTGATCAAAAAAATTTAGGAGGTCATACGACTTATGAACAAGATCATATTATC
>7merged|no matches|length 76|copies 1
CCTTTCTCATTGTCCTCCCCTCCTCACTGTGCACTTTCTTCCATGGGCTGTGGGAACAGAAAAGTCTGTCTAGCCC
>7merged|no matches|length 56|copies 1
CCTTTCTCCTCTTTCCAGTCCACCCACTTGGTCATTTCAGAATATACCATGACTGA
>7merged|no matches|length 36|copies 1
CGAAATCAGGCAAGAAGAAAGTCGGCATGAAAGTGC
>7merged|no matches|length 78|copies 1
CGAACAGATCTTCGAACACCTCTTCGAACGCGCTTCGGCGCTCGAACACCGGCCGCCGGCGCCCCGCGAGATGCCGGG
>7merged|no matches|length 79|copies 1
CGACACGGCCGGCCCGCGCATCGGTCCGCGATAGATGCGATTGCATATTACTAGGAGAGCGCCCGGTAAATGTCACGGG
>7merged|no matches|length 37|copies 1
CGACAGAACACTTTTCTCACAGCATCTTCTTCTTGGG
>7merged|no matches|length 30|copies 1
CGACAGACAATAGTTGCAAACAAGCCAGAT
>7merged|no matches|length 33|copies 1
CGACAGGACTATAAAGATACCAGGCGTTTCCCC
>7merged|no matches|length 72|copies 1
CGACCGATGGGTACAGAGAAACATCCGAGGGCGTATCTACACCAGTGCCATCGGACTGGGCATGACGATACC
>7merged|no matches|length 26|copies 1
CGACCGGGTCGAATTTGCTTTCGAAT
>7merged|no matches|length 67|copies 1
CGACGCGTTTTTCCTCTACCGCCTTGCGGATTGCCGGTATCAACTCGTCAAGGTTCTCGTGCAGTTC
>7merged|no matches|length 31|copies 1
CGACGTTGTTGAACCAGGCGTATTCCATGCC
>7merged|no matches|length 68|copies 1
CGACTTTCCCCAGTTTGGAAGGGGCAGATTCAAAAGCGGCCAGGAATGAAACGTCAGTGAATGATTTC
>7merged|no matches|length 72|copies 1
CGAGAACTTTGAAGGCCGAAGTGGAGAAGGGTTCCATGTGAACAGCGGTTGAACATGGGCCAGTCGGTCCTG
>7merged|no matches|length 73|copies 1
CGAGAACTTTGAGGCCGAAGTGGAGAAGGGTTCCATGTGAACAGCAGTTGAACATGGGTCAGTCGGTCCTGAG
>7merged|no matches|length 26|copies 1
CGAGATGCGCCGCGTGCGGCTGCTGG
>7merged|no matches|length 79|copies 1
CGAGCGCTGCTGCTGCCCGCCACGGCCGCGACGACGGCCGGCTTGACGATTATTGATCAACTGCTTTTTGTCCTGTCCT
>7merged|no matches|length 74|copies 1
CGAGGCACTCAATGGCACCACCTTCCTCAATACCTACTCCCTCCTCCATGGCGCACACATTCTGCGGGTGCATG
>7merged|no matches|length 71|copies 1
CGAGGCCAAGGCCGCCTGAACCCCGGCTTATGAACGACACCCCTCTCGCGCGGGTCCACCGACCCGCAGGG
>7merged|no matches|length 48|copies 1
CGATAAAAGAATATGATGTGGTGCAGCCTCACAAGTTACATTAATTCC
>7merged|no matches|length 35|copies 1
CGATAAAGTGTTGCTGTACCCGGCTCGAGCAGGTG
>7merged|no matches|length 79|copies 1
CGATAGCGGCGCCCGCGCGCCGGAGTTGGTCGAAAGTTGCGCGAGCAGAACGGTGGTTTGTCGCGCAATTCCGTCGATG
>7merged|no matches|length 67|copies 1
CGATATCGCCGGGCATCTCCTGCGGCGCGAAGCGTTCGGCGCGGGGAATGGTCTGGAACAGACGCAG
>7merged|no matches|length 41|copies 1
CGATATGGCTCGTTGCGGAAGATGCGCAGGTATAGCTCCTG
>7merged|no matches|length 36|copies 3
CGATCTTTTTTGATCCTGGCAGGATCAAAAAAGATC
>7merged|no matches|length 28|copies 1
CGATGGACCGCCGGGAATGTTCAGCAGG
>7merged|no matches|length 66|copies 1
CGATGGGCTCATCTACATCGATCTCCACCTTCTCCACGAGGTTACCTCGCCCCAGGCCTTTGATGG
>7merged|no matches|length 47|copies 1
CGATTCCCTGGTTATGATTCTGAAAGCAAGGAATTTAATGCAGAAGT
>7merged|no matches|length 35|copies 1
CGATTGCGGATCGCTGGTCCAGACCGGCAAGACAC
>7merged|no matches|length 55|copies 1
CGCACCAGCTTCGCGTCCAGGGTCGCCTCGACGTCGCGAGCCACTTCGGACTCCA
>7merged|no matches|length 31|copies 1
CGCAGCCCGCGATCCTGGCCACGATCATCTC
>7merged|no matches|length 26|copies 2
CGCAGGATCTTTTTTGATCCTGGCAG
>7merged|no matches|length 61|copies 1
CGCATGGCCGCCGGGTGGCGGGGTGCTGACGCCGATTTGAACTCGACGGAACAGGTGTGTA
>7merged|no matches|length 37|copies 1
CGCCACCCACTTTCAATGGCAAAGCACGTTTTGCACC
>7merged|no matches|length 26|copies 4
CGCCAGGATCTTTTTTGATCCTGGCA
>7merged|no matches|length 27|copies 5
CGCCAGGATCTTTTTTGATCCTGGCAG
>7merged|no matches|length 40|copies 1
CGCCCAACAGTCCCCCGGCCACGGGGCCTGCCACCATACC
>7merged|no matches|length 35|copies 1
CGCCCGGCGTGCCGATGGTTCCGACCACGCCGGTG
>7merged|no matches|length 52|copies 1
CGCCGCAAGAGCAAACGGCTCGATTGGTCCCGGTTCGCCGAAAAGATGAACG
>7merged|no matches|length 26|copies 1
CGCCGGATCTTTTTTGATCCTGGCAG
>7merged|no matches|length 27|copies 1
CGCCGGGCAAGAGCAACTCGGTCGCCG
>7merged|no matches|length 56|copies 1
CGCCTGACCCTGCCGGTAAAGCCGCGCCACCGTCTGTTGGTACAGTTCCAGGCTCC
>7merged|no matches|length 41|copies 1
CGCGAGGAGTTCAGGTGGGATTCACGGCGCTGGCTGGCGGG
>7merged|no matches|length 75|copies 1
CGCGATCGAGCGCGTGCGCAGCAGCGGGTTCACCAGCGCCGCGTCGCTGACGCCGGACACCCGGATGTCTGCGGT
>7merged|no matches|length 33|copies 1
CGCGCCCACCGGAAGGAGCTGACTGGGTTGAAG
>7merged|no matches|length 30|copies 1
CGCGCCGTAGCTTCACTATTTACAGGTTTA
>7merged|no matches|length 80|copies 1
CGCGCTCGTTGTCGCCATCATGTGCCTCGGCCCGATCTTCGGCTGGTGGATCTCTCTGCTCGGGCTGGGCATTGGTATCT
>7merged|no matches|length 61|copies 1
CGCGCTGCCATTTCAACACTTACTTTATGTAATTGTGCATAAGTATTTGTTTCGAAATGTA
>7merged|no matches|length 41|copies 1
CGCGGTATCATTGCAGCACTGGGGCCAGATGGTAAGCCCTC
>7merged|no matches|length 79|copies 1
CGCGTTGATTCTGGCCACCGGCGCTTCGGCCAAGTACCTGGGCCTGCCCTCGGAAACGGCTTTTATGGGTAAAGGCGTG
>7merged|no matches|length 55|copies 1
CGCTGCAGAACAACGTCGCCCTCGTCTTCGACGAGTACGATGCCGGCCGCCCGGA
>7merged|no matches|length 60|copies 1
CGCTGCGCTCGGTCGTTCGGCTGCGGCGAGCGGTATCAGCTCACTCAAAGGCGGTAATAC
>7merged|no matches|length 62|copies 1
CGCTGGCTTTGCACATTTCAAGTGGAGTAGCTTGTGAGGAGAGCTAGCTATATGATAAGGGA
>7merged|no matches|length 73|copies 1
CGGAATGCTGCGCGAGAAGTTGGGTTGGGATATCGAACCACAGAATATTGCACTAACAAACGGCAGCATTCCG
>7merged|no matches|length 28|copies 1
CGGACGATCTTCATGGTCACCACGCGGG
>7merged|no matches|length 43|copies 1
CGGACTTTTTTGATCCTGGCAGGATCAAAAAAGATCCTGGCAG
>7merged|no matches|length 28|copies 1
CGGAGTACCAGGTCGAACGAGCTATAAG
>7merged|no matches|length 44|copies 2
CGGATCTTTTTTGATCCTGGCAGGATCAAAAAAGATCCTGGCAG
>7merged|no matches|length 43|copies 1
CGGCAACGCCTCCTAAGATGATGAAGAGTGCGAATCCGAGTAC
>7merged|no matches|length 65|copies 1
CGGCCACTACAAAGAACATTGCCTTTACACCAAACTCGTCTAAGATGTCAAGGATAATGGGTGTC
>7merged|no matches|length 66|copies 1
CGGCCCCGCCGGGGTCGGCCCACGGCCCTGGCGGAGCGCTGAGAAGACGGTCGAACTTGACTATCT
>7merged|no matches|length 70|copies 1
CGGCCCCGGGGCCGGTGCTGGCCAACTTCGGCGTCGACAACCTGCGGTTCCTCACCCCCGTCAAGGAGGG
>7merged|no matches|length 28|copies 1
CGGCTGCCGGACCCGGGGCTGCACCCGG
>7merged|no matches|length 39|copies 1
CGGCTGGCCGGGCGGGGGGCTGACCCCCCCACCTCCCTC
>7merged|no matches|length 48|copies 1
CGGCTGGCGGAGGTGCTGCGCGTTTTTGTTAACGGCGGCGGCTCGCTG
>7merged|no matches|length 77|copies 1
CGGGAGTACTGGCGGAACTCTGCATTTCCGACGACCCCCATTACACCCGCGGCTACGTTTGTGTCGACGGGGTCTAC
>7merged|no matches|length 36|copies 1
CGGGCAAGAGCAACTCGGTCGCCGCATACACTATTC
>7merged|no matches|length 79|copies 1
CGGGCAATATGTCCGTCTGCACGTCCAACGCCTGGGACTCGAAAGCCGTCATGTCCGCCTGGTGGGTCAACGCGGATCA
>7merged|no matches|length 72|copies 1
CGGGCAGCTTCCGGGAAACCAAAGTCTTTGGGTTCCGGGGGGAGTATGGTTGCAAAGCTGAAACTTAAAGGA
>7merged|no matches|length 75|copies 1
CGGGCATTCAAGGTGGAGTTGTATCCGGTGGAACCACTGATGGTGGATGCGTGGGAGATGCGGCACAACGTGTCT
>7merged|no matches|length 35|copies 1
CGGTAAAGGCAAGCTGGACCCGACGCTGTGGATGT
>7merged|no matches|length 46|copies 1
CGGTAACTATCGTCTTGAGTCCAACCCGGTAAGACACGACTTATCG
>7merged|no matches|length 66|copies 1
CGGTACCATTCCACGGTACCTCGTAACCCCAACTCCTCACTAAAACATACAGGTGAATGAATTTCA
>7merged|no matches|length 42|copies 1
CGGTCTTTTTGATCCTGGCAGGATCAAAAAAGATCCTGGCAG
>7merged|no matches|length 33|copies 1
CGGTGCCGAAAGAAGCGGGAGGAAAGAGCGTAG
>7merged|no matches|length 73|copies 1
CGTACCGTCTTTTCTCTGCGCCAACAGCAGCGCGGCAGCGGCCTGTTCATCAGCACCGAGTAAAAACGGTACG
>7merged|no matches|length 48|copies 1
CGTACTGGCGAGCCGTCTTGGGGTTGTAGTTTCCGGTGCCGATGTGGG
>7merged|no matches|length 72|copies 1
CGTATATTTGCATCTGTAACTTTACCATTGTTTTCTTTTTGTTCTTGCTCTTTTTTATCCATTGCATCTTTT
>7merged|no matches|length 47|copies 1
CGTATTGACGCCGGGCAAGAGCAACTCGGTCGCCGCATACACTATTC
>7merged|no matches|length 47|copies 1
CGTCCAACCTCTACACCTCGTCGACGACCGGGACGCCACCGACGTCA
>7merged|no matches|length 56|copies 1
CGTCGACGTGTTAAAACAAAAAGAGGAAAGAAAAAAGATATAAATCGAATTTTTCG
>7merged|no matches|length 56|copies 1
CGTCGACTATCCCGGCGCCCTGCTGCTGGTGCTGAGCTCCACGAGCCTGATGCTGG
>7merged|no matches|length 45|copies 3
CGTCGGCCGCCATGCCGGCGATAATGGCCTGCTTCTCGCCGAAAC
>7merged|no matches|length 30|copies 1
CGTCTTCATGGCACCAAACCGTTCCTCGGT
>7merged|no matches|length 63|copies 1
CGTGCGTACTCGGCAGAAGGTTTGCATGGAGATTTGTCACAACAAAAACGTGACAGCGTAATA
>7merged|no matches|length 58|copies 1
CGTGGTCTGCCTGAAGGCGCGGAAATTGCCGTGCAGCTGGAAGGTGTACGGATGCTGG
>7merged|no matches|length 31|copies 1
CGTGTGCTTCTCAAATGCCTGAGGCCAGTTT
>7merged|no matches|length 34|copies 1
CGTTCCCCTGCCCAATAGACTTCGATGTTCAGCT
>7merged|no matches|length 40|copies 1
CGTTGATGCAATTTCTATGCGCACCCGTTCTCGGAGCACT
>7merged|no matches|length 78|copies 1
CGTTTGTGGCACTTGCTATATTCTATTGAAAGCAAAGAGGAAACAAAAAAAGCATTAAACAAACTCAACTTGAGCGAT
>7merged|no matches|length 57|copies 1
CGTTTTTCAAAGATCACTCTCGCTGCTCTGTAAAGAGGGGGTTATGGCAGCAAGAGC
>7merged|no matches|length 59|copies 1
CTAAAATCAAACAATACTGGGGTGAACAGCTCAAAATTCCCGTTATTGTTTGATTTTAG
>7merged|no matches|length 70|copies 1
CTAACAAAGTCACAATAATGCTAAGAAAAGTAAGAAGCAAGAGAGAGGAGTCAAGGGAAGGAAGGCAGTT
>7merged|no matches|length 69|copies 1
CTAACCAGTAATTTTATATCAGCATTCTTCAAAAAGAGAACTCTTGGGGATACATAACGATTTTCTAAG
>7merged|no matches|length 41|copies 1
CTACAAAGGACATGAACTCATCATTTTTTATGGCTGTATAG
>7merged|no matches|length 76|copies 1
CTACAAATAAATTTGAAACTGAAGCTAATATTTTTGCAGCTCATTTATTAATTAGTGATGAAGATGTCCAAGATAA
>7merged|no matches|length 56|copies 1
CTACACTGCTTAAAAAAAAAACAAAACACATATTAAAATAGTTATTTATTGAAATA
>7merged|no matches|length 34|copies 1
CTACAGAAAATGTGTTTGGAAAATGCTCCATCTA
>7merged|no matches|length 39|copies 1
CTACCAAAAATACAAAAATTAGCTGGGCATGGTGGCGGG
>7merged|no matches|length 28|copies 8
CTACCAGGATCTTTTTTGATCCTGGCAG
>7merged|no matches|length 58|copies 1
CTACGAACCAAGGTTGAGTCTGTGGATGAGTACAGATCCGTTGCAGGAAAAATTTGTA
>7merged|no matches|length 67|copies 1
CTAGAAACACATTGATTACATCTTCATTTCTTCAATTCAAACTCCTTCCTTTTTCAGCTCCTTGAAA
>7merged|no matches|length 75|copies 1
CTAGACCAGTGAGCTAACTGTGCGAACCAGACCCGGCAGCCTTGCTCAGTTCAGCATAGCGGAGCGGATCCGATC
>7merged|no matches|length 46|copies 1
CTAGGCTGGACTGCAGTGGTGCGATCTCGGCTCACTGTAACCTCCG
>7merged|no matches|length 38|copies 1
CTAGGTGGCAAAGGTGTTCTTGGGTCACGACCTTTTTT
>7merged|no matches|length 47|copies 1
CTAGTAATTAGTAAGTTCATTCTTTAAATCATTGGCAGTTGTTTTCT
>7merged|no matches|length 74|copies 1
CTAGTCGCGGGCCACCACATGCTTCACTGCCACGGCCTTCCTCCCATCGCAGGATTTGTTTCCAGGTCTGCTCG
>7merged|no matches|length 45|copies 1
CTATCATCGTATCAAAGAGCGGCTCCGGATACGGAATGCCGTAAC
>7merged|no matches|length 35|copies 1
CTATCTTCATCATTATCTTTTAATGATGAAGATAG
>7merged|no matches|length 29|copies 1
CTATGGAAAAACGCCAGCAACGCGGCCTT
>7merged|no matches|length 64|copies 1
CTATTGGCTGCCATAGATGATGCTTCTTAGTTCAAAGGGTTACTGGAAAAAGTTGTAGAAGTGG
>7merged|no matches|length 56|copies 1
CTCAAAAAAAAAAAAAAAAAATTTTTTTTTTTTAATTTCTTGATATTCTGCTGTGG
>7merged|no matches|length 47|copies 1
CTCAACAACGCCTTCGCGCAGGTGCCCGTGCTCGGCGCCATTCTCGG
>7merged|no matches|length 46|copies 1
CTCACATGTCCTGATTTCAAAACTTACTATAGTACACAAAACATAG
>7merged|no matches|length 52|copies 1
CTCAGAATTATTACGTGATTTACTTTTTTGCTATACAAGGCTTTCTGTACAT
>7merged|no matches|length 26|copies 1
CTCAGGATCTTTTTTGATCCTGGCAG
>7merged|no matches|length 36|copies 1
CTCAGGCCTGTTCCGGGACCGGACTTACGGCGGTCT
>7merged|no matches|length 54|copies 1
CTCATATAAGTGAAATCATGCAGTATTTGTCCATTTGTGACTGGATTATTTTAC
>7merged|no matches|length 76|copies 1
CTCATTGCAGATTTCCTTGGAATTTGCAATGAGGATAATTTTAATATAATTTAACTGTTTTAAATCTTCAATTACA
>7merged|no matches|length 37|copies 1
CTCCACGAATGCCGATTTGCCAACGGTGTTCGTGGAG
>7merged|no matches|length 27|copies 1
CTCCAGGATCAAAAAAGATCCTGGCAG
>7merged|no matches|length 26|copies 6
CTCCAGGATCTTTTTTGATCCTGGAG
>7merged|no matches|length 27|copies 3
CTCCAGGATCTTTTTTGATCCTGGCAG
>7merged|no matches|length 28|copies 3
CTCCCAGGATCTTTTTTGATCCTGGCAG
>7merged|no matches|length 41|copies 1
CTCCGCAGACCCGCCATAAAACGCCCTGAGAAGCCCGTGAC
>7merged|no matches|length 62|copies 1
CTCCTCGATAAGAGCCTCTATATCTGAATCAAGTATCTCTTTCTTCTTCTCTGTGATGATTC
>7merged|no matches|length 41|copies 1
CTCGCTCAAGCCTTCGTCACTGGTCCCGCCACCAAACGTTT
>7merged|no matches|length 42|copies 1
CTCGCTCAAGCCTTCGTCACTGGTCCCGCCACCAAACGTTTC
>7merged|no matches|length 61|copies 1
CTCTATGGAATGGAGATTCAATTTTGGAACTCCTGGATAAAGATGGTCTGCAAAGCAATAT
>7merged|no matches|length 68|copies 1
CTCTCACTTCCCTGTTAAGTATCTTCCTGGCATCTTCCAGGAAATCTCCGCCCCGTTCGTAAGCCATT
>7merged|no matches|length 47|copies 1
CTCTCCAAACTTCGACTGATTTTAAGAGACATCGTTATATCCCCGTC
>7merged|no matches|length 46|copies 1
CTCTCTAAAACTTTTATTTTTAATGTTTCACATAGATCCTCTCCTT
>7merged|no matches|length 35|copies 1
CTCTCTGAGAATGCTCTGCATCGTTTGCCCAATAG
>7merged|no matches|length 46|copies 1
CTCTGGTGGGAATTCTTCAGTTAAAACTGCTCTGGGGCTGGGCGTG
>7merged|no matches|length 55|copies 1
CTCTGTTCCGCAAAGGTATTCCTCTACCTTGCCAAGGCCAAAATCTTCTTCGAAT
>7merged|no matches|length 29|copies 1
CTCTTCCGTCCACGCCACCACCCACGATG
>7merged|no matches|length 56|copies 1
CTCTTGCAGGGCGTGGGCGGCGTCGATCGCCTTTTCGCCCTCTTTTACGGCAACGT
>7merged|no matches|length 52|copies 1
CTCTTGCGGGATATCGTCCATTCCGACAGCATCGCCAGTCACTATGGCGTGC
>7merged|no matches|length 41|copies 1
CTCTTTCCCTAATTTGGGGAACGCCATAATTAGGGAAAGAG
>7merged|no matches|length 56|copies 1
CTCTTTCTTTTGATATATTAACTCCTCAGAAAATGATGTCCGAAACAGAGAATATT
>7merged|no matches|length 41|copies 1
CTGAAAAGCCTTTCGTAGACCAGCAACTGCAAATGTTCTTT
>7merged|no matches|length 65|copies 1
CTGAAATTAGCCGAAAACCTCATGAAGAACGGCTCTTACGGCGAAGCTCTCAAGGAGTATCGGCT
>7merged|no matches|length 45|copies 1
CTGAACAAAAATGGTGCTTTTCTCAGGACCGATACCACAAGCCAG
>7merged|no matches|length 31|copies 1
CTGAACAGGTTCCCCAGGTCCACATCCGCGG
>7merged|no matches|length 67|copies 1
CTGAACTAGAGTGCTAACAGAGAATAGCCTATGGAGGAGAACACTGGCTGATTCAGAGTAATAAATA
>7merged|no matches|length 63|copies 1
CTGAAGAGATCTTTCCTGTATTCTCATCTCCCCTGAATTTCTGCATGGATCCTGGGAAGATTA
>7merged|no matches|length 43|copies 1
CTGAATTGGAACGGTGCCGGGCATTTGCGCCGTTTCCTGCCTT
>7merged|no matches|length 61|copies 1
CTGACAGCAATTAAAGCCTCATCTTCAGGCTCCGTAGAAAATGCCAATCAAAATAAACTGC
>7merged|no matches|length 32|copies 1
CTGAGGCCAGTTTGCTCAGGCTCTCCCCGTGG
>7merged|no matches|length 57|copies 1
CTGATAAAAACGGTTAGCGCCGGGGTTGGATTTTTCAGCGTTCCAGCTAAGGCTAAG
>7merged|no matches|length 67|copies 1
CTGATCTGAAGATACAGGAGAGGGACGAACTCGCCTGGAAGAAACTAAAGCTTGACGGCTTGGACGA
>7merged|no matches|length 69|copies 1
CTGCAAGGCGGTTTTTTCGTTTTCAGAGCAAGAGATTACGCGCAGACCAAAACGATCTCAAGAAGATCA
>7merged|no matches|length 70|copies 1
CTGCACCATTGGGCGTAGGAACGATAACAGCAATTGAGCCAACTACAAAGCTAACAAGGGCGCAAGTGAG
>7merged|no matches|length 80|copies 1
CTGCAGAGATTGGCTGACTTGAAGGGCTGGGAAACCCATCAAACCAAGAGATGGCCAAGCTCACAGTAGGCCAAAACGCA
>7merged|no matches|length 27|copies 2
CTGCAGGATCTTTTTTGATCCTGGCAG
>7merged|no matches|length 28|copies 2
CTGCCAAGATCTTTTTTGATCCTGGCAG
>7merged|no matches|length 46|copies 1
CTGCCAAGGATCTTTTTTGATCCTGATCTTTTTTGATCCTTGGCAG
>7merged|no matches|length 29|copies 2
CTGCCAAGGATCTTTTTTGATCCTGGCAG
>7merged|no matches|length 28|copies 1
CTGCCAGAATCTTTTTTGATCCTGGCAG
>7merged|no matches|length 26|copies 1
CTGCCAGATCTTTTTTGACCTGGCAG
>7merged|no matches|length 27|copies 70
CTGCCAGATCTTTTTTGATCCTGGCAG
>7merged|no matches|length 27|copies 1
CTGCCAGATCTTTTTTGATCCTGGCGG
>7merged|no matches|length 28|copies 1
CTGCCAGATCTTTTTTGATCCTTGGCAG
>7merged|no matches|length 51|copies 1
CTGCCAGCACCCAACCCACAACCCATCAAACACCAATCCTGGTCTCTGGAG
>7merged|no matches|length 28|copies 1
CTGCCAGGAACTTTTTTGATCCTGGCAG
>7merged|no matches|length 29|copies 6
CTGCCAGGAATCTTTTTTGATCCTGGCAG
>7merged|no matches|length 27|copies 7
CTGCCAGGACTTTTTTGATCCTGGCAG
>7merged|no matches|length 28|copies 2
CTGCCAGGAGCTTTTTTGATCCTGGCAG
>7merged|no matches|length 27|copies 1
CTGCCAGGATCAAAAAAGATCCGGCAG
>7merged|no matches|length 28|copies 3
CTGCCAGGATCAAAAAAGATCCTGGAAG
>7merged|no matches|length 28|copies 1
CTGCCAGGATCAAAAAAGATCCTGTCAG
>7merged|no matches|length 26|copies 2
CTGCCAGGATCAAAAAGATCTGGCAG
>7merged|no matches|length 28|copies 1
CTGCCAGGATCTTTTCTGATCTTAGCAG
>7merged|no matches|length 28|copies 1
CTGCCAGGATCTTTTTTGAACCTGGCAG
>7merged|no matches|length 29|copies 1
CTGCCAGGATCTTTTTTGAATCCTGGCAG
>7merged|no matches|length 27|copies 11
CTGCCAGGATCTTTTTTGACCTGGCAG
>7merged|no matches|length 32|copies 1
CTGCCAGGATCTTTTTTGACTGGCAGGATCAG
>7merged|no matches|length 28|copies 1
CTGCCAGGATCTTTTTTGATACTGGCAG
>7merged|no matches|length 28|copies 1
CTGCCAGGATCTTTTTTGATCATGGCAG
>7merged|no matches|length 28|copies 1
CTGCCAGGATCTTTTTTGATCCGGGCAG
>7merged|no matches|length 28|copies 1
CTGCCAGGATCTTTTTTGATCCTGACAG
>7merged|no matches|length 28|copies 43
CTGCCAGGATCTTTTTTGATCCTGGCAG
>7merged|no matches|length 28|copies 5
CTGCCAGGATCTTTTTTGATCCTGGCGG
>7merged|no matches|length 28|copies 1
CTGCCAGGATCTTTTTTGATCCTGGCTG
>7merged|no matches|length 28|copies 1
CTGCCAGGATCTTTTTTGATCCTGGGAG
>7merged|no matches|length 28|copies 5
CTGCCAGGATCTTTTTTGATCCTGGTAG
>7merged|no matches|length 28|copies 1
CTGCCAGGATCTTTTTTGATCCTGTCAG
>7merged|no matches|length 28|copies 1
CTGCCAGGATCTTTTTTGATCCTTGCAG
>7merged|no matches|length 28|copies 19
CTGCCAGGATCTTTTTTGATCTTGGCAG
>7merged|no matches|length 28|copies 3
CTGCCAGGATCTTTTTTGATTCTGGCAG
>7merged|no matches|length 27|copies 4
CTGCCAGGATCTTTTTTGTCCTGGCAG
>7merged|no matches|length 26|copies 1
CTGCCAGGATTTTTTTGACCTGGCAG
>7merged|no matches|length 27|copies 2
CTGCCAGGATTTTTTTGATCCTGGCAG
>7merged|no matches|length 34|copies 2
CTGCCAGGGCCAGGATCTTTTTTGATCCTGGCAG
>7merged|no matches|length 28|copies 1
CTGCCAGGGTCTTTTTTGATCCTGGCAG
>7merged|no matches|length 27|copies 18
CTGCCAGGTCTTTTTTGATCCTGGCAG
>7merged|no matches|length 28|copies 1
CTGCCAGGTTCTTTTTTGATCCTGGCAG
>7merged|no matches|length 26|copies 1
CTGCCAGGTTTTTTTGATCCTGGCAG
>7merged|no matches|length 29|copies 1
CTGCCATGAATCTTTTTTGATCCTGGCAG
>7merged|no matches|length 29|copies 1
CTGCCATGATCTTTTTTGAATCCTGGCAG
>7merged|no matches|length 28|copies 27
CTGCCATGATCTTTTTTGATCCTGGCAG
>7merged|no matches|length 63|copies 1
CTGCCCTTCCCCCGCCCGGGCAGGCCGTACCCCAGAAACCAGCGAAATCTGTCAAGAAATCCA
>7merged|no matches|length 26|copies 3
CTGCCGATCTTTTTTGATCCTGGCAG
>7merged|no matches|length 28|copies 1
CTGCCGGGATCTTTTTTGATCCTGGCAG
>7merged|no matches|length 61|copies 1
CTGCCTCCTATCTCCTCTTCCCTTTCTTTTACCTGGCAAGGCTCATCTTCCACCAAAAGGG
>7merged|no matches|length 37|copies 1
CTGCCTGGAATGGAATCCTGACTCCATTATTTACTAG
>7merged|no matches|length 78|copies 1
CTGCGTGGCACACGTCAAGCGACAGATACTCAGCGGCGCATCACATAAAGACAAACCGGTAATGGCGCAGCAGCTCAG
>7merged|no matches|length 71|copies 1
CTGCTAAGCAGCGCCATTGATTTAGTGTTGCTGGGGGTGATCCCGGTAATTGTTCTGGCGGTGCTTAGCAG
>7merged|no matches|length 28|copies 9
CTGCTAGGATCTTTTTTGATCCTGGCAG
>7merged|no matches|length 42|copies 1
CTGCTCTCCCATTCAGGGAAGATGGCTTCAGAGACGGACAGA
>7merged|no matches|length 51|copies 1
CTGCTGCGACAGCAAGACACAAAAAGTTGATGCCCGCAAACAACCACCGAC
>7merged|no matches|length 26|copies 1
CTGCTGCTGCAAAACGTCTGCGACCT
>7merged|no matches|length 29|copies 1
CTGCTGCTTGCAAACAAAAAAACCACCGC
>7merged|no matches|length 35|copies 1
CTGCTGGCAATTACCGGTCCGGGCGCGTATAGCGT
>7merged|no matches|length 44|copies 1
CTGCTGGGCCGGCCCCGGGAGGCTCTGAGTACCAATGAGTGCAA
>7merged|no matches|length 51|copies 1
CTGCTGGGGCAAGGCCTTTTTAGTCCCTAACCTGCTCCCTTAAAATTCAAT
>7merged|no matches|length 77|copies 1
CTGCTTTAAGTGTCACTTTCTCAATGAAGTCACCTCTTCCTTTCGCATGCAATTAACACGTTCCTGTCTCTAATCAA
>7merged|no matches|length 30|copies 1
CTGGCCAGGATCTTTTTTGATCTTGGCCAG
>7merged|no matches|length 55|copies 1
CTGGGATTACTGGTGTGAGCCACCGCGCCCAGCCTTTATTCCCATTTTTCAATTC
>7merged|no matches|length 43|copies 1
CTGGGCGGCGGCCAAAGCGGTCGGACAGTGCTCCGAGAACGGG
>7merged|no matches|length 36|copies 1
CTGGTATGAGTCAGCAACACCTTCTTCACGAGGCAG
>7merged|no matches|length 43|copies 1
CTGGTCCACCTACAACAAAGCTCTCATCAACCGTGGCTCCCTC
>7merged|no matches|length 72|copies 1
CTGTAAGAATATTTCCAGACTGTTTTGTATCAGACAATATTATAGGGTAATATGTAGTTCGACAGATGTTAT
>7merged|no matches|length 62|copies 1
CTGTAGCGGATAAAGCTCTGCTGGAAAAAACTTTTGTAGATTATTTTCTCAGCAGACATGAA
>7merged|no matches|length 43|copies 1
CTGTATCAGCAGATACATCCCAGCCGCACCGGCAAGGCCCACC
>7merged|no matches|length 76|copies 1
CTGTATGTGTCATTCTGTGACTGCTTATTTCACTTATATGAGCTACCTAAAGTAGTCAACTCTCACAGAGGCAAAG
>7merged|no matches|length 26|copies 1
CTGTCAAGATCTTTTGATCCTGGCAG
>7merged|no matches|length 28|copies 1
CTGTCAGGATCTTTTTTGATCCTGGCAG
>7merged|no matches|length 30|copies 1
CTGTCGCTTGCGGTATTCGGAATCTTGCAC
>7merged|no matches|length 32|copies 1
CTGTGACCGTCTCCGGGAGCTGCATGTGTCAG
>7merged|no matches|length 48|copies 1
CTGTGCGCCAGCCAGTGCCACGCGGAAGCCGGTCATTACTTCATCGAT
>7merged|no matches|length 55|copies 1
CTGTTAAAGTTGCTTCTACGTGTTTTATAAATTCTTTGAAATCCAGATTTATTTC
>7merged|no matches|length 75|copies 1
CTGTTTTGTTGTGTTGTTGATATATTTCTCTCTACTGGAATGTTAAATTCTACAGAAACTGAATTCTTCAAAAGT
>7merged|no matches|length 29|copies 1
CTTAAAAAAATTACGCCCCGCCCTGCCAC
>7merged|no matches|length 61|copies 1
CTTAACAAAAAAGATTTTCAAAGGAGGATTTATTTTGAGTAGTTTGGAATATATACCAGGC
>7merged|no matches|length 51|copies 1
CTTATTAATTGTACTTTTTAAAAAGTTTTTTGTTATTTTTCTGTTTTCCTG
>7merged|no matches|length 53|copies 1
CTTATTCCCTTTTTTGCGGCATTTTGCCTTCCTGTTTTTGCTCACCCAGAAAC
>7merged|no matches|length 35|copies 1
CTTCACCTAGGAGTACCATCGGGAACTTCCACAAC
>7merged|no matches|length 32|copies 1
CTTCCAGAATTGCCATGATTTTTTCCCCACGG
>7merged|no matches|length 55|copies 1
CTTCCCCATTATGATTCTTCTCGCTTCCGGCGGCATCGGGATGCCCGCGTTGCAG
>7merged|no matches|length 53|copies 1
CTTCCGAATTCACTGGCCGTCGTTTTACAACGTCGTGACTGGGAATTCGGAAG
>7merged|no matches|length 42|copies 1
CTTCCGCGACTCCAACATAAAATTCATCCCGGATGCTCGAGA
>7merged|no matches|length 62|copies 1
CTTCCGGCTGGCTGGTTTATTGCTGATAAATCTGGAGCCGGTGAGCGTGGGTCTCGCGGTAT
>7merged|no matches|length 36|copies 1
CTTCCTCCTTGTTGTTAGCCTCGGTTGCCGTTGATG
>7merged|no matches|length 59|copies 1
CTTCCTTAGCTGCAGTAAGCATCAGAGTTCCCCAGCCACATCCGATATCAAGTAGGGTC
>7merged|no matches|length 63|copies 1
CTTCCTTAGGTTCAATTAATATGCTAGGATGGCTCACAGAACTCAGAGAAACACTTATGTTTA
>7merged|no matches|length 52|copies 1
CTTCGAGACGTTGAATCGCCTCACGCAAGGAGGGACGGGAGACGTCTCGAAG
>7merged|no matches|length 43|copies 1
CTTCGGCCGGAGCCTCGGGCTGCTGCTGCGCTTCCTCGGCGGC
>7merged|no matches|length 47|copies 1
CTTCGGTCCTCCGATCGTTGTCAGAAGTAAGTTGGCCGCAGTGTTAT
>7merged|no matches|length 45|copies 1
CTTCGTTTTCTTGAAAAAATAAATTTTTAAAAGTAGCGCATTTTA
>7merged|no matches|length 52|copies 1
CTTCTCCTTGGCATTTTCACTGTTTTCTGGACAGTGCTTATTCCAGAATCAG
>7merged|no matches|length 63|copies 1
CTTCTTCTTCAACGTGCTTCGGTGTATACTAAGAAACAAGCAAAAGGTTTTTATGTTTTTCAA
>7merged|no matches|length 35|copies 1
CTTCTTGTTGTTCCCGGACCAGCTTTGTGTCGTTA
>7merged|no matches|length 49|copies 1
CTTGAGCAGAGGCCCACGGATTGGGAGAGGAGGGTGGTCGAAGTGCCGG
>7merged|no matches|length 28|copies 1
CTTGAGCGAGGGCGTGCAAGATTCCGAA
>7merged|no matches|length 50|copies 1
CTTGAGGATAATCAACCTAACAGTCCGTTGCAGCGTAGCATAATGACCAT
>7merged|no matches|length 29|copies 1
CTTGCCAGGATCTTTTTTGATCCTGGCAG
>7merged|no matches|length 52|copies 1
CTTGCCTCTTCACTATACATTTATCATCCATATGAATTAAAGGAATATGACA
>7merged|no matches|length 73|copies 1
CTTGCTGTTGCCCTGCAGTGTGCTGAGAAATGTAAACCACTCAGAAAAGATATGGTACAGTTCGGTATCCCGC
>7merged|no matches|length 63|copies 1
CTTGCTTTATAACGCAGCCGGAGAGAAATCCTGATGATGAGAAAATATTTCCCGATTGAGGCG
>7merged|no matches|length 47|copies 1
CTTGGTCTAATTTAAATCATTTTGAATGCGCCGCTTAGTTTTGTCTA
>7merged|no matches|length 57|copies 1
CTTTAGTAGCAGGATGGTACGTTGGGCGGAGCCTCTCGGCAAGCGGTTTGATTAATG
>7merged|no matches|length 74|copies 1
CTTTCAAATTCTTTAGAATTTTACGCTGTTTTGTGGGGCCACCCTGTCCCACTCCCTTTCCTAACAACACAGTG
>7merged|no matches|length 67|copies 1
CTTTCATTCCTACTGCTCCTTCTCTCACAGGGGTACATGCAAACTAAACTTACATAAAATTGTCAAG
>7merged|no matches|length 45|copies 1
CTTTCCAACGAAAGTTCTATGTTAGGCAAAGCCTTCTCTATTTAT
>7merged|no matches|length 53|copies 1
CTTTCCACGGCGACGGCTCAAAGCCGAAGCCCCAAATATTGACGAGCGGCCCC
>7merged|no matches|length 51|copies 1
CTTTGGGATTGATGTCAGAGAGACGCTTCGCCAGACATTCGGCCTTGGGGC
>7merged|no matches|length 58|copies 1
CTTTGGTGTCTAACCCCTTGTGTATTGCAAAATATTATCTAGTTCCTTATCTCTTTTC
>7merged|no matches|length 43|copies 1
CTTTGTTGTAGGTGGACCAGTTGGTGATTTTGAACTTTTGCTT
>7merged|no matches|length 35|copies 1
CTTTTCGTTTCGGAAAAGTCATTCAATGGGATGCT
>7merged|no matches|length 39|copies 1
CTTTTGCTTTGCCACGGAACGGTCTGCGTTGTCGGGAAG
>7merged|no matches|length 32|copies 3
CTTTTTTGATCCTGCCAGGATCAAAAAAGATC
>7merged|no matches|length 33|copies 7
CTTTTTTGATCCTGCCAGGATCAAAAAAGATCC
>7merged|no matches|length 37|copies 1
CTTTTTTGATCCTGGCACCAACACAATAAAAATGGCC
>7merged|no matches|length 34|copies 1
CTTTTTTGATCCTGGCAGGATCAAAAAAGATCCT
>7merged|no matches|length 39|copies 2
CTTTTTTGATCCTGGCAGGATCAAAAAAGATCCTGGCAG
>7merged|no matches|length 40|copies 1
CTTTTTTTAGAAAAAGTTCGGAACCATTTTTTAATTGGGG
>7merged|no matches|length 52|copies 1
CTTTTTTTAGAAAAAGTTCGGAACCATTTTTTAATTGGGGTGCCATGACGTA
>7merged|no matches|length 38|copies 1
GAAAACAGAGGATTTCTTACAAACCATGAAAGAAAAAC
>7merged|no matches|length 42|copies 1
GAAAACGGGGGCGAAGAAGTTGTCCATATTGGCCACGTTTAA
>7merged|no matches|length 69|copies 1
GAAAAGATATCATTTCTCCCTAGCTTAATACCTTCATTTAGCATCGAGGCTGCTCTATCTAAGGAGCAC
>7merged|no matches|length 58|copies 1
GAAAAGTCTCTACTGGCATGAAGCTTATAATTAAGTTGTGTAGACAAAGCATAAGTAT
>7merged|no matches|length 36|copies 2
GAAACGTTTGGTGGCGGGACCAGTGACGAAGGCTTG
>7merged|no matches|length 63|copies 1
GAAAGGCACAGGACTCGCTAAGTGTTCGCTACGCGGGGCTACCGGATCGGTCGGAAATGGCAG
>7merged|no matches|length 58|copies 1
GAAAGTCTTGTAGGAAGATATGGCGAGAAGTGGAGTCAAGAACACACCACGATGGTGC
>7merged|no matches|length 61|copies 1
GAAAGTGCCTGCCAGTGGGTCATGGGCAGCCATGGGTGGTCCTGGAGGAGGCACCACAAGT
>7merged|no matches|length 39|copies 1
GAAAGTGCGCTGTTCTATGTCCGCCAGCGCACGCAGGAC
>7merged|no matches|length 47|copies 1
GAAATAGATTCACAAAAAGAAAACAAACAGAAAGATATCCCAAGGAT
>7merged|no matches|length 36|copies 1
GAAATCCTATTATTCAGGGGGAGGAAAAACTGGTTT
>7merged|no matches|length 39|copies 1
GAAATTCTTCTTAGCTGTACCAGTGCGGTGAAAATTAAA
>7merged|no matches|length 28|copies 1
GAACAGGTCCAGCTCCTTGCCGAGCTTG
>7merged|no matches|length 40|copies 1
GAACATAGCTTAGAACTTAAAACCTATAGGAGATTTTGTT
>7merged|no matches|length 32|copies 1
GAACATGTGAGCAAAAGGCCAGCAAAAGGCCA
>7merged|no matches|length 39|copies 1
GAACGCCAGCAAGACGTAGCCCAGCGCGTCGGCCGCCAT
>7merged|no matches|length 29|copies 1
GAACGCCGATCGAGATCGCCAATGCGGCG
>7merged|no matches|length 42|copies 1
GAACGTGCACGCGATGACCCCGCCGTTCGTGACGAGGTGGTT
>7merged|no matches|length 68|copies 1
GAACTGAAATCCTTGATTTCATCTATATTAAATCCGTATTCTTTTTGAATTTCAAAAAGATTTGCTCC
>7merged|no matches|length 41|copies 1
GAACTGGAAAAAGCCGAAGAATGGCACCGCCTATCGATGGG
>7merged|no matches|length 35|copies 1
GAAGAAACGAGCAATACAATGACGCCGATGAGGCT
>7merged|no matches|length 55|copies 1
GAAGAAGAGATCTGTGGGAAATTTAACCTTATTAATTGCTGTCTACACATAGATG
>7merged|no matches|length 72|copies 1
GAAGAATATTGAATTAAGTCTGAAACATCTGTCTCCTTGGGTACTTATCTAAGTGGCACTACTTTGTGATTC
>7merged|no matches|length 72|copies 1
GAAGACCTCGACGGCAAGATCCTCTGCTCCGTCACCGGCTCCACCCCAGCCCAGAAGGTCAAAGACGCCCTG
>7merged|no matches|length 40|copies 1
GAAGATGATAAAATAGCTATGAGAGATTGTGGAATTGCCT
>7merged|no matches|length 78|copies 1
GAAGCTCTGTTTGGTGCTTTGGATTTCCATCGGTCCTTACAGCCGCTCGTCAGACTCCAGCAGCCAAGATGGTGAAGC
>7merged|no matches|length 36|copies 1
GAAGCTGAAATTTTATTTTGGAAAGCCTATCAAATA
>7merged|no matches|length 70|copies 1
GAAGGAACTCAAGACAGGGCATATCGTGGCAACTCGTAACGAAGCCGTGCGCTGGATGCCGCATTCTCAC
>7merged|no matches|length 77|copies 1
GAAGGCTTTTTAAATTAACTTCGATTTTCCTGGAAGAGTACGAAGTCAGATAAATAACAAGTTTATTTATCTGAGGA
>7merged|no matches|length 33|copies 1
GAAGGTGTTGCTGACTCATACCAGGCCTGAATC
>7merged|no matches|length 62|copies 1
GAATAACTATTTACCTTCAGATTGTTGGGAGAGTTTAATAAGATGAAGGTAAATAGTTATTC
>7merged|no matches|length 78|copies 1
GAATACACACAGCACAAAGAAGTTACTGAGAATTCTTCTGTCTAGCATGAAATGAAGAAATCCCGTTTCCAACGAAGG
>7merged|no matches|length 49|copies 1
GAATACCGCAAGCGACAGGCCGATCATCGTCGCGCTCCAGCGAAAGCGG
>7merged|no matches|length 38|copies 1
GAATCAATAAAGCCCTGCGCAGCGCGCAGGGTCAGCCT
>7merged|no matches|length 57|copies 1
GAATCCTAGAGCCCTAAATGGCACATGTGTCTGGAGAATTCCAGGCTCCACTTCAGG
>7merged|no matches|length 69|copies 1
GAATCCTGCAAATAGGAATATATAAATAAATAGAAAGATTTATAATTTTAAGTGTCAAAAAGAGAAAAG
>7merged|no matches|length 50|copies 1
GAATCTTAACTAAGGTAAACTTTTAAGATTTAAGATGTTTTCACAATGTT
>7merged|no matches|length 74|copies 1
GAATGACTTGGGTCGTTTATAAATCCATATATAGATATATATATAAAACAACTATAGGATCAAAGCTGAGAAGG
>7merged|no matches|length 61|copies 1
GAATGCTTTAGAATAAAAATAAAAATACTAGTTTATTTTGAGATGTGTCATGTAATACAAG
>7merged|no matches|length 47|copies 1
GAATTTATCTGTTGAACGAAATATTATGTTAGGAAACAGATAAATTC
>7merged|no matches|length 74|copies 1
GACAACTGCAAGATCCAGAATTACGCGTTGGTTTACGAGCCCGCGAAGCTGGAAGACGGGGTATTCATCGGACC
>7merged|no matches|length 56|copies 1
GACACTTATCCAAACCGAGGTGATCGACGAGCTGGCTATGAGAGCTGGCGTGGGCG
>7merged|no matches|length 74|copies 1
GACAGAGTCTCACTCTGTCATCTAGGCTGGAGTGCAGTGGCACGATCTCGGCTCACTGCAGCCTTGACCTCCCA
>7merged|no matches|length 68|copies 1
GACAGCAGATGCCTTACTGAAGATATGATTGTAAGTACGGTTAATAACATTTTAGGAAAGAATGATTT
>7merged|no matches|length 42|copies 1
GACCAGAGCTTCCCCACGGCCGTGCAGCGCATCGACTCGCTG
>7merged|no matches|length 37|copies 1
GACCCGAGCCTTTTTTAGGCCGGGTCTACCGAACCCA
>7merged|no matches|length 40|copies 1
GACCCGCTGATCGCTCCGTTCACCAAGGGCCAGGCCATGG
>7merged|no matches|length 43|copies 1
GACCGCACGGCGCTTCACCTCGAAATTCGCAACGCACTCTCCA
>7merged|no matches|length 30|copies 1
GACCGCTTTCGCTGGAGCGCGACGATGATC
>7merged|no matches|length 44|copies 1
GACCGTCACCGGCGCCGGCGCGCGGCTGCTCGCCGCCGATCTCG
>7merged|no matches|length 40|copies 1
GACCGTCGCCTTGGCTGTGCGCGGCCGGGCAAACCCAGAG
>7merged|no matches|length 77|copies 1
GACCTACACTTTCTCCTAGCACTTTGAACTTGTAACTTTTAAACATTTCTTTATAGAAAGCGTTTCAAGCATTTCAA
>7merged|no matches|length 34|copies 1
GACGAAAAGAATTGTGTGGATTGATGATGGTGGT
>7merged|no matches|length 33|copies 1
GACGGCATAGGTCGCCTGGCCATTATCATCGCT
>7merged|no matches|length 35|copies 1
GACGGGAGAAGTTCGGGTCCGGCATATGCTCGCTG
>7merged|no matches|length 73|copies 1
GACGTATCTCAAAATAATAAGAGCTATCTATGACAAACCCATAGCCAATATCATACTGAATGGGCAAAAACTG
>7merged|no matches|length 34|copies 1
GACTACCAATGAAAGCGCAGGGCAAAAAGATCTG
>7merged|no matches|length 54|copies 1
GACTACGGCCAGACCGAGTGCATTGCCAAGTTCGGCAAGGACCCGCGCGTGTAC
>7merged|no matches|length 49|copies 1
GACTGATTTTTGAATATTTAAACAGCCTTGTGTTTCTAAAATAAATTCC
>7merged|no matches|length 54|copies 1
GACTTCTTTTTCGCCGCATGTTTGCCACGTTCAATATTCTCGTCGATGTTGGTC
>7merged|no matches|length 57|copies 1
GACTTTCTGACAAATGCACGTTTTCGATCAGGACATCCTCTCCCAGCTGCAGATCTG
>7merged|no matches|length 34|copies 1
GACTTTTTTGATCCTGGCAGGATCAAAAAAGATC
>7merged|no matches|length 73|copies 1
GAGAACACGCCAGAGGAACTCGTCCGCGCACTGACTTTGAGTCATCTCACAGCCATCTATATCAAGCAAAACC
>7merged|no matches|length 50|copies 1
GAGAATAAGAAATACCAGTAAAACCGCAAGAATCGTGCCGATTACGGAGA
>7merged|no matches|length 56|copies 1
GAGACCGATAGTCAACAAGTACCGTAAGGGAAAGTTGAAAAGAACTTTGAAGAGAG
>7merged|no matches|length 59|copies 1
GAGAGGAAGGGAGAGCAGAAGTGGGGAGGGTCAGGAGGCTGGGGGTGGACAGTGAGGAT
>7merged|no matches|length 79|copies 1
GAGAGTTGCTGAAGGGTGATTGGAAACACCGTTAAAGTGAAGCCATAAAAAAATGACCTGTTCTGAGAGCTGGGAGGAG
>7merged|no matches|length 33|copies 1
GAGATGGCTTTGACTGCTTGGTGATGATTTTCC
>7merged|no matches|length 77|copies 1
GAGATTTCACTCACATGACGCAGGACAGCGAGCAATGTAAATTTCTGAATTGTTTATTTCTGAAATTTTCCATGGAC
>7merged|no matches|length 41|copies 1
GAGATTTTTTGATCCTGGCAGGATCAAAAAAGATCCTGGCA
>7merged|no matches|length 39|copies 1
GAGCAAGAACTGGCCAAGGCAAGAGCCGAAAAGGAACTG
>7merged|no matches|length 36|copies 1
GAGCCTTCCTCCAGAGGGTTGCATCTCACTCAAGTG
>7merged|no matches|length 38|copies 1
GAGCGAACGACCTACACCGAACTGAGATACCTACAGCG
>7merged|no matches|length 46|copies 1
GAGCTACTACCAATAAGCCCACCTATAAAGCTATTCCAATAACCAT
>7merged|no matches|length 59|copies 1
GAGCTGATACCGCTCGCCGCAGCCGAACGACCGAGCGCAGCGAGTCAGTGAGCGAGGAA
>7merged|no matches|length 40|copies 1
GAGCTGGATTTTTGGAGATGATGCATATTCAATTTTTGGA
>7merged|no matches|length 73|copies 1
GAGGACTTTGAAGGCCGAAGTGGAGAAGGGTTCCATGTGAACAGCAGTTGGACATGGGTCAGTCGGTCCTGAG
>7merged|no matches|length 37|copies 1
GAGGCAGACAAGGTATAGGGCGGCGCCTACAATCCAT
>7merged|no matches|length 49|copies 1
GAGGCGGCCGAGCTGGTTGGTGGCGGCGGTCGTGCGGACGCAAACATGC
>7merged|no matches|length 44|copies 1
GAGGTGGCCCGGCTCCATGCACCGCGACGCAACGCGGGGAGGCA
>7merged|no matches|length 35|copies 1
GAGTCGCCTGCTTCAGCCTCCCATGTAGCTGGGAC
>7merged|no matches|length 56|copies 1
GATAAAATACGTGACACGGCCACTTCACACGAACGTTTGTTCTTTGTAGAAGTGAT
>7merged|no matches|length 40|copies 1
GATAATACCGCGCCACATAGCAGAACTTTAAAAGTGCTCA
>7merged|no matches|length 42|copies 1
GATAGGACAGGTGTCTGCATGATGACCAGCGGAATGTTGTGC
>7merged|no matches|length 44|copies 1
GATAGTTTCTCTGTATGCAATCTTTGGCTTTTTGAGGACTGCGT
>7merged|no matches|length 42|copies 1
GATCAGCGGTCCAATGATCGAAGTTAGGCTGGTAAGAGCCGC
>7merged|no matches|length 49|copies 1
GATCCAATAACACAATCGTGAGCAATTGCAACATTCATCAGAATTTTAG
>7merged|no matches|length 43|copies 1
GATCGACGGCTCCCGCATCACCGTGACCGACGACCACCTGGTG
>7merged|no matches|length 41|copies 1
GATCGCGCTTATAGAAAAGTTAATGAAGAATTAATCTTGAT
>7merged|no matches|length 46|copies 1
GATCGCGTAGTCGATAGTGGCTCCAAGTAGCGAAGCGAGCAGGACT
>7merged|no matches|length 34|copies 1
GATCTTTTTCGATCCTGGCAGGATCAAAAAAGAT
>7merged|no matches|length 35|copies 5
GATCTTTTTGATCCTGGCAGGATCAAAAAAGATCC
>7merged|no matches|length 37|copies 1
GATCTTTTTGATCCTGGCAGGATCAAAAAAGATCCTG
>7merged|no matches|length 41|copies 2
GATCTTTTTGATCCTGGCAGGATCAAAAAAGATCCTGGCAG
>7merged|no matches|length 36|copies 1
GATCTTTTTGATCCTGGCAGGGATCAAAAAAGATCC
>7merged|no matches|length 41|copies 1
GATCTTTTTGATCCTGGCGGGATCAAAAAAGATCCTGGCAG
>7merged|no matches|length 42|copies 1
GATCTTTTTTGACCCTGGCAGGATCAAAAAAGATCCTGGCAG
>7merged|no matches|length 34|copies 1
GATCTTTTTTGACCCTGGCAGTATCAAAAAAGAT
>7merged|no matches|length 36|copies 1
GATCTTTTTTGATCCTAGCAGGATCAAAAAAGATCC
>7merged|no matches|length 32|copies 1
GATCTTTTTTGATCCTGCCAGGATCAAAAAAG
>7merged|no matches|length 42|copies 4
GATCTTTTTTGATCCTGCCAGGATCAAAAAAGATCCTGGCAG
>7merged|no matches|length 37|copies 3
GATCTTTTTTGATCCTGCCAGGGATCAAAAAAGATCC
>7merged|no matches|length 36|copies 1
GATCTTTTTTGATCCTGCCGGGATCAAAAAAGATCC
>7merged|no matches|length 36|copies 1
GATCTTTTTTGATCCTGGCAGAATCAAAAAAGATCC
>7merged|no matches|length 41|copies 1
GATCTTTTTTGATCCTGGCAGATCAAAAAAGATCCTGGCAG
>7merged|no matches|length 36|copies 1
GATCTTTTTTGATCCTGGCAGGACAAAAAAGATTGG
>7merged|no matches|length 34|copies 1
GATCTTTTTTGATCCTGGCAGGACAAAAGTTGCA
>7merged|no matches|length 42|copies 1
GATCTTTTTTGATCCTGGCAGGACCAAAAAAGATCCTGGCAG
>7merged|no matches|length 33|copies 9
GATCTTTTTTGATCCTGGCAGGATCAAAAAAGA
>7merged|no matches|length 34|copies 22
GATCTTTTTTGATCCTGGCAGGATCAAAAAAGAT
>7merged|no matches|length 35|copies 1
GATCTTTTTTGATCCTGGCAGGATCAAAAAAGATC
>7merged|no matches|length 36|copies 89
GATCTTTTTTGATCCTGGCAGGATCAAAAAAGATCC
>7merged|no matches|length 37|copies 1
GATCTTTTTTGATCCTGGCAGGATCAAAAAAGATCCG
>7merged|no matches|length 41|copies 1
GATCTTTTTTGATCCTGGCAGGATCAAAAAAGATCCGGCAG
>7merged|no matches|length 37|copies 4
GATCTTTTTTGATCCTGGCAGGATCAAAAAAGATCCT
>7merged|no matches|length 38|copies 1
GATCTTTTTTGATCCTGGCAGGATCAAAAAAGATCCTG
>7merged|no matches|length 41|copies 1
GATCTTTTTTGATCCTGGCAGGATCAAAAAAGATCCTGCAG
>7merged|no matches|length 39|copies 3
GATCTTTTTTGATCCTGGCAGGATCAAAAAAGATCCTGG
>7merged|no matches|length 41|copies 3
GATCTTTTTTGATCCTGGCAGGATCAAAAAAGATCCTGGCA
>7merged|no matches|length 42|copies 137
GATCTTTTTTGATCCTGGCAGGATCAAAAAAGATCCTGGCAG
>7merged|no matches|length 42|copies 1
GATCTTTTTTGATCCTGGCAGGATCAAAAAAGATCCTGGGAG
>7merged|no matches|length 36|copies 1
GATCTTTTTTGATCCTGGCAGGATCAAAAAAGATCG
>7merged|no matches|length 37|copies 1
GATCTTTTTTGATCCTGGCAGGATCAAAAAAGATCTG
>7merged|no matches|length 36|copies 2
GATCTTTTTTGATCCTGGCAGGATCAAAAAAGGCAG
>7merged|no matches|length 34|copies 1
GATCTTTTTTGATCCTGGCAGGATCAAAAAATGG
>7merged|no matches|length 33|copies 1
GATCTTTTTTGATCCTGGCAGGATCAAAAAGAC
>7merged|no matches|length 34|copies 1
GATCTTTTTTGATCCTGGCAGGATCAAAAAGACC
>7merged|no matches|length 34|copies 1
GATCTTTTTTGATCCTGGCAGGATCAAAAAGATC
>7merged|no matches|length 36|copies 2
GATCTTTTTTGATCCTGGCAGGATCAAAAAGATCTG
>7merged|no matches|length 35|copies 1
GATCTTTTTTGATCCTGGCAGGATCAAAAAGGCAG
>7merged|no matches|length 37|copies 1
GATCTTTTTTGATCCTGGCAGGATCAAAAGAGATCCT
>7merged|no matches|length 34|copies 1
GATCTTTTTTGATCCTGGCAGGATTAAAAAGATC
>7merged|no matches|length 63|copies 1
GATCTTTTTTGATCCTGGCAGGCTTTTTCTGCGCCGTCGTTGCCGGAGCACAATGGAACATCA
>7merged|no matches|length 33|copies 1
GATCTTTTTTGATCCTGGCAGGTCAAAAAAGAC
>7merged|no matches|length 35|copies 1
GATCTTTTTTGATCCTGGCAGGTCAAAAAAGATCC
>7merged|no matches|length 42|copies 1
GATCTTTTTTGATCCTGGCAGGTTCAAAAAAGATCCTGGCAG
>7merged|no matches|length 42|copies 1
GATCTTTTTTGATCCTGGCATGATCAAAAAAGATCCTGGCAG
>7merged|no matches|length 71|copies 1
GATGATGCCTCGGCTTGCCGCATGACGTGAGGCAGACACTGCTTGTCAGTGGATTCTTGGTTTGCCGATAC
>7merged|no matches|length 37|copies 1
GATGCCGCTGGCGATTCAGGTTCATCATGCCGTTTGT
>7merged|no matches|length 57|copies 1
GATTCAGTAAACAGACTAAATCCAAACAAGCACAAGGGAATGATCTATTCATCAAAT
>7merged|no matches|length 44|copies 1
GATTCATTTGTTCATAAACTTGACCCGCGAACAAAAATAATTCT
>7merged|no matches|length 48|copies 1
GATTCTGCACATTGAAAAATTGTTCTGTATTTTTTTAAGAATAATGTA
>7merged|no matches|length 75|copies 1
GATTGAACCTGAAGAATCCTGAAAACTTCGATGATGTGGTAGAGGCGTTGAAGAAGATTCCAGAAATAGTGGAAT
>7merged|no matches|length 80|copies 1
GATTGAGTCCTTCAAGTCCACCCTCGACGAGGTGCGCGAGGCGGACCTCCTGCTCCATGTGGTGGATATCTCGCACCCTG
>7merged|no matches|length 48|copies 1
GATTTGTTTGTAGAGGTTGGCATCCTCACGCCCGCCTCGGATGGAACC
>7merged|no matches|length 37|copies 1
GATTTTGAACTTTTGCTTTGCCACGGAACGGTCTGCG
>7merged|no matches|length 64|copies 1
GATTTTGTCCCGGGAAGAAGGCTTTCCGGGGAAATCCGCCGGTGCATATCATCAGGCACAAAGG
>7merged|no matches|length 78|copies 1
GATTTTTTAAATTGAGATGCTGATTCTTTTTTCAGTCAGGAGATTGGTTGAGGCTGAGTGACTCTTCTTCAAGGTTTC
>7merged|no matches|length 73|copies 1
GATTTTTTCCGAGTTTTCGACGCGTACCCGAAAGATAGCATGAATGAGCGATCGCAAGACAAAACGACGTATC
>7merged|no matches|length 33|copies 1
GATTTTTTGATCCTGGCAGGATCAAAAAAGATC
>7merged|no matches|length 34|copies 1
GATTTTTTTGATCCTGGCAGGATCAAAAAAGATC
>7merged|no matches|length 67|copies 1
GATTTTTTTTTAAATTTTGTACAACAAATATTCCTCGGTGCCTCCTGCCCACCAGACACTATGCCAG
>7merged|no matches|length 54|copies 1
GCAAAGAGTTTTAAGGGTTCGATTGTTGCAAGTGCTATTGTCGCATTTGTATCG
>7merged|no matches|length 74|copies 1
GCAAAGGCTAGGCGCTAGGGCGGCGGCGCCAGCGTAGAGCGGCGGTTTGGAGGAAAGATGAGACGATTCCAGCA
>7merged|no matches|length 62|copies 1
GCAACATTAATAACTTCCTCATCACTAGCTTCTGGATTTCCGAACTTAATGTTGTTTTTTAT
>7merged|no matches|length 46|copies 1
GCAAGATTCTCTACTGTCTCTTAGTCATCTCTACCCAAACTCCTGC
>7merged|no matches|length 30|copies 1
GCAAGGTGCGTGGATAACGAGCCAGATCTT
>7merged|no matches|length 31|copies 1
GCACAAAGACCGACCAGGTCGCCTCGCCAGG
>7merged|no matches|length 33|copies 1
GCACAGGAAGGTTAGTGAACAATGCAAATCTGT
>7merged|no matches|length 59|copies 1
GCACGGCCGTGCCGGCGGCGATGTCCAGCCGGTAACCACGTGTGGGTTCGCGGTCGAAC
>7merged|no matches|length 28|copies 1
GCACGTTCTTGATGCGGAACACGCCGGC
>7merged|no matches|length 42|copies 1
GCAGATAAGATGCTCAAGATCGAGCTGAAGAAGAGCCTGATC
>7merged|no matches|length 51|copies 1
GCAGATCTTGGTGGTAGTAGCAAATATTCAAACGAGAACTTTGAAGGCCGA
>7merged|no matches|length 58|copies 1
GCAGGAACAGCAAGAAGCAGAGTGAGAGAGATGTTGTTTGAAGCCGTGAGACTGAGTG
>7merged|no matches|length 34|copies 1
GCAGTCTTTTTGATCCACTCTTCGCGCGTTTATC
>7merged|no matches|length 35|copies 1
GCATAAGCTTTTGCCATTCTCACCGGATTCAGTCG
>7merged|no matches|length 48|copies 1
GCATATAGAGCAAGTAACACTGTGTCTGGCACTTAGTGCTTATTAAAT
>7merged|no matches|length 52|copies 1
GCCAATATGGTGAAACCCCATCTCTACTAAAAATACAAAAATTATCTAGCCT
>7merged|no matches|length 62|copies 1
GCCAATGGCAAGAAAATATGTATGGCCTATTGGAAACAGCCCAGAAGAAGACCTGGGTTCCA
>7merged|no matches|length 78|copies 1
GCCAATTTCCTTAGCAGCGTAGACTGAAATAAACATAACAAAAAATGCTACAGGAGCAGAGGAAAGGCCCTCAGTTTG
>7merged|no matches|length 48|copies 1
GCCAGAGTTGTTTCTGAAACATGGCAAAGGTAGCGTTGCCAATGATGT
>7merged|no matches|length 27|copies 3
GCCAGGAATCTTTTTTGATCCTGGCAG
>7merged|no matches|length 26|copies 1
GCCAGGACCTTTCTTGATCCTGGCAG
>7merged|no matches|length 26|copies 44
GCCAGGATCAAAAAAGATCCTGGCAG
>7merged|no matches|length 26|copies 1
GCCAGGATCAAAAAAGATCTTGGCAG
>7merged|no matches|length 27|copies 1
GCCAGGATCTTTTTTGAATCCTGGCAG
>7merged|no matches|length 26|copies 157
GCCAGGATCTTTTTTGATCCTGGCAG
>7merged|no matches|length 40|copies 2
GCCAGGATCTTTTTTGATCCTGGCAGGATCAAAAAAGATC
>7merged|no matches|length 47|copies 1
GCCAGGATCTTTTTTGATCCTGGCAGGATCAAAAAAGATCCTGGCAG
>7merged|no matches|length 27|copies 1
GCCAGGATCTTTTTTTGATCCTGGCAG
>7merged|no matches|length 27|copies 1
GCCAGGGATCTTTTTTGATCCTGGCAG
>7merged|no matches|length 49|copies 1
GCCATCTAGCTTCCTAAGCCTATATAGCTGTTCATGAGATACTCCTGGG
>7merged|no matches|length 65|copies 1
GCCCAACGATAAGTGTTCTTTGTTTTGTTTTGGTTTGGTTTTTTAAGAGTCAGGGTCTTGCTGTC
>7merged|no matches|length 34|copies 1
GCCCGAGGAACTGGGCGAACTGGCCGTGTTCTTC
>7merged|no matches|length 32|copies 1
GCCCGTCACGAAGGCCAGGTCCATGGACGCCG
>7merged|no matches|length 71|copies 1
GCCCTCTCCAATCCACATTGGCGTCGGGCTATGGAAGAAGAACATGCCGCCCTGCTGGACAACCACACCTG
>7merged|no matches|length 34|copies 1
GCCCTGCCCAGGGCCGTGGTCCAGGGAATGTTGG
>7merged|no matches|length 75|copies 1
GCCCTGGCGTTTCGCCATCAGGGTAAAGACCACCGACCCGTCCGCGGCCGGCACCTGACAGACGGCTTCGCGACC
>7merged|no matches|length 50|copies 1
GCCCTGTCAAAGCAGAATCCCACTGAACTGCTGGTGCCCCTGGACAAGCC
>7merged|no matches|length 38|copies 1
GCCCTTCCCTGCGAAAGAACTCAACCGATAGGAAAGTG
>7merged|no matches|length 33|copies 1
GCCGATGCCGCGCTCGGCGGTGGTGTCCGTGCC
>7merged|no matches|length 29|copies 1
GCCGCCACCCTCACCCTGCCGGCGCGAAC
>7merged|no matches|length 48|copies 1
GCCGGGCGCGGTGGCGCGTGCCTGTAGTCCCAGCTACTCGGGAGGCTG
>7merged|no matches|length 38|copies 1
GCCTGCCTTGGCCTCCCAAAGTGCTTGGATTACAGGTG
>7merged|no matches|length 69|copies 1
GCCTTCAACCCAGTCAGCTCCTTCCGGTGGGCGCGGGGCATGACTATCGTCGCCGCACTTATGACTGTC
>7merged|no matches|length 57|copies 1
GCCTTCTCGGCATTCGCTCGAAACATCTTGCAGAAGTGAAAGAGTAGCAAAAATTGG
>7merged|no matches|length 31|copies 1
GCGAACTCGTCAGCCAGGTGCCGAAGCCGCG
>7merged|no matches|length 49|copies 1
GCGAAGATGCCCGCCACCATGCGAGAGAATTCAGAGCTATTGTGTCTAC
>7merged|no matches|length 32|copies 1
GCGACGAGGGCCGGCGGCTCGGTGCGTTCGGG
>7merged|no matches|length 58|copies 1
GCGCCATTTATTTGAGCATTAAGATTCACTTAAACTGTGGTTCTTTTGTTTTATTTTT
>7merged|no matches|length 71|copies 1
GCGCGGTTTCTACCCTGGATGATGTTGAGTTTTGCCAGTGGCTGACGCAGGAGCACGGCGTAGCGGCGATT
>7merged|no matches|length 50|copies 1
GCGGAGCGAGCTGGAGGAGCAGCAGATGCACTTGGACGTGGGGCTCAGGA
>7merged|no matches|length 34|copies 1
GCGGCGGCAGCATCGGGACCACTGTTGTAACACT
>7merged|no matches|length 32|copies 1
GCGTGACTACGATGGTCAGGTTGCGGAGGCTA
>7merged|no matches|length 29|copies 1
GCTAACGCTGACTGTACCCGTCACTTCCG
>7merged|no matches|length 69|copies 1
GCTAATTTTTTGTAATTTTTAGTAGAGACAGGGTTTCACCGTGTTAGCCAGGATGGTCTCGATCTCCTG
>7merged|no matches|length 26|copies 1
GCTAGGATCTTTTTTGATCCTGGCAG
>7merged|no matches|length 45|copies 1
GCTAGTGTACGTCGCGGTGCCGAAAGAAGCGGGAGGAAAGAGCGT
>7merged|no matches|length 27|copies 1
GCTATGGCCCTGGTACGAGCGCTGAAC
>7merged|no matches|length 55|copies 1
GCTCAATAAACAAGGCATAAACCTTATCAGTTGTCCGACATGCGCAAGGACAAAC
>7merged|no matches|length 48|copies 1
GCTCCAATTCTTGGAGTGGTGAATCCGTTAGCGAGGTGCCGCCGGCTT
>7merged|no matches|length 38|copies 1
GCTCCATGCCTGGCAATTAACAAGAGCCTAAAAATAAT
>7merged|no matches|length 38|copies 1
GCTCTTCCGCTTCCTCGCTCACTGACTCGCTGCGCTCG
>7merged|no matches|length 55|copies 1
GCTCTTTAGTTTAATAGTGAAAATGTCAGTTTTTGCTTTTGTTGCAATTGCTTAT
>7merged|no matches|length 43|copies 1
GCTGAAAAGGGTAAGGAACTTGGCTTTGTGTATAAGGTTTGTG
>7merged|no matches|length 69|copies 1
GCTGAGGCAGGAGAATCACTTGAACCCTGGAAGCAGAGGTTGCAGTGAGCCGAGATCGCACCACTGCAC
>7merged|no matches|length 77|copies 1
GCTGTACTGTGTGGCGCCTTATTCTAGGCACTTGTTGGGCAGAATGTCACACCTGCCGATGAAACTCCTGCGTAAGA
>7merged|no matches|length 67|copies 1
GCTGTTTCCTGTGTGAAATTGTTATCCGCTCACAATTCCACACAACATACGAGCCGGAAGCATAAAG
>7merged|no matches|length 56|copies 1
GCTTAGACTTTTCTGCTCCCCTCCCCCGCATCTCACAAGAAGTTAACGGATAATGA
>7merged|no matches|length 46|copies 1
GCTTATCGATGATAAGCTGTCAAACATGAGAATTCCGTATGGCAAT
>7merged|no matches|length 38|copies 1
GCTTTATAAGAGTTAGGCTTTGATAGCTCTTATAAAGC
>7merged|no matches|length 71|copies 1
GGAAAAGATTCAAGAAATCTGTATCTTTCAGATAACCAATAAAATAAGAATGAATAAAGGGTAAAAGGGTT
>7merged|no matches|length 31|copies 1
GGAAACGCCTGGTATCTTTATAGTCCTGTCG
>7merged|no matches|length 41|copies 1
GGAAGATCTAGAAAACGGACATCACCTCCATTGAAACGGAG
>7merged|no matches|length 37|copies 1
GGAAGCAGTGTGACCGTGTGCTTCTCAAATGCCTGAG
>7merged|no matches|length 64|copies 1
GGAAGTGGCTGACACCTGTGTCTCCAACTCTGGGACGCTAGTGGGGTCCGGGAATTACTTTGGC
>7merged|no matches|length 67|copies 1
GGAATATCTTCACTTAAAAACTAGACAGAAGCATTCTCTGAAACTCCTCTGTGAAGTGTGTGTTCAA
>7merged|no matches|length 26|copies 1
GGACCGCTGATCGTCACGGCGATTTA
>7merged|no matches|length 44|copies 1
GGACCGTGGAACATCTGGCTACCGTCGATAGATCCCGCCTGCTT
>7merged|no matches|length 70|copies 1
GGACTGTTTTGCCGGATTCTAAATGACAACTTTTAAATCAGAGCCTTGAAATCTACAGAAGTCCAATATA
>7merged|no matches|length 34|copies 1
GGACTTTTTGATCCTGGCAGGATCAAAAAAGATC
>7merged|no matches|length 45|copies 1
GGAGAAAAATAAAATGGAAATTATACTTAAAAAAATTGAAGGGCA
>7merged|no matches|length 63|copies 1
GGAGAAGAAACTTAAAGAAGTAAACCAAAAAGAAATAAAAGACGTTGAAACCGTAAGAAAAAT
>7merged|no matches|length 45|copies 1
GGAGCAAGATGCAGGCTTGTAGAAAACACTGCCAACTTACCAGCC
>7merged|no matches|length 49|copies 1
GGAGCGCAGATTATTACACTTGCGCTTCGTCGTGCAAATGAAGGAGGAC
>7merged|no matches|length 70|copies 1
GGAGGCCCATGCAACCACGCCTTTCTGGCGCACCATGGCACCGCTAACCCCAGGATCAAAAAAGATCCTG
>7merged|no matches|length 56|copies 1
GGAGGGAGCGCGAAGGGCCCCCGGTACAGTCCACTCCGCAGGCGCAGGCGCTTTCC
>7merged|no matches|length 31|copies 1
GGATAAAGTTGCAGGACCACTTCTGCGCTCG
>7merged|no matches|length 75|copies 1
GGATATGACCATTAAGCGTGGTGAGAAAGTGGCTTTTGTGGGTAAAAATGGTGAAGGAAAGTCTACGCTAGTGAA
>7merged|no matches|length 35|copies 1
GGATCTTTTTTGACCTGGCAGGATCAAAAAAGATC
>7merged|no matches|length 44|copies 1
GGATCTTTTTTGATCCCTGGCAGGATCAAAAAAGATCCTGGCAG
>7merged|no matches|length 36|copies 1
GGATCTTTTTTGATCCCTGGCAGGATCAAAAAGATC
>7merged|no matches|length 35|copies 1
GGATCTTTTTTGATCCTGCAGGATCAAAAAAGATC
>7merged|no matches|length 34|copies 1
GGATCTTTTTTGATCCTGCAGGATCAAAAAGATC
>7merged|no matches|length 30|copies 1
GGATCTTTTTTGATCCTGCCAGGATCAAAA
>7merged|no matches|length 34|copies 15
GGATCTTTTTTGATCCTGGCAGGATCAAAAAAGA
>7merged|no matches|length 35|copies 15
GGATCTTTTTTGATCCTGGCAGGATCAAAAAAGAT
>7merged|no matches|length 36|copies 152
GGATCTTTTTTGATCCTGGCAGGATCAAAAAAGATC
>7merged|no matches|length 40|copies 2
GGATCTTTTTTGATCCTGGCAGGATCAAAAAAGATCCTGG
>7merged|no matches|length 43|copies 17
GGATCTTTTTTGATCCTGGCAGGATCAAAAAAGATCCTGGCAG
>7merged|no matches|length 37|copies 1
GGATCTTTTTTGATCCTGGCAGGATCAAAAAATCTGG
>7merged|no matches|length 35|copies 4
GGATCTTTTTTGATCCTGGCAGGATCAAAAAGATC
>7merged|no matches|length 36|copies 1
GGATCTTTTTTGATCCTGGCAGGTTCAAAAAAGATC
>7merged|no matches|length 34|copies 1
GGATCTTTTTTGATCTGGCAGGATCAAAAAGATC
>7merged|no matches|length 35|copies 1
GGATCTTTTTTGTCCTGGCAGGATCAAAAAAGATC
>7merged|no matches|length 42|copies 1
GGATTTCAACAGTCTCCTGCCAGAAATTTTTAAATTTTGTTA
>7merged|no matches|length 35|copies 1
GGATTTTTTTGATCCTGGCAGGATCAAAAAAGATC
>7merged|no matches|length 55|copies 1
GGCAAACTGCCGGATCTTGCGATTGCGCCATGCCGTAATTCTGCGCATGGCTTTG
>7merged|no matches|length 60|copies 1
GGCAAATGGTGAAAATCCGCCAGAACGCCAGCGGCGTGGTGACGGGCTTAACCATTTGCC
>7merged|no matches|length 72|copies 1
GGCAACGAGGTGAACATACAGGATTTGGCTTGTGTTCACCAGACGGCTGGTAGGCCAGTGACTATCGAGGAC
>7merged|no matches|length 62|copies 1
GGCAATGCCGAGGACGGCACGCTGGACGGTACCATACTCCTTTAGGTCGCTGACACCTTGTG
>7merged|no matches|length 63|copies 1
GGCACCTCGAGGTCCCGGCCGGCGTCGCCGGTGATCTGCAGGAACACGCCGACGGCCGGGCCG
>7merged|no matches|length 71|copies 1
GGCAGCTTCCGGGAAACCAAAGTCTTTGGGTTCCGGGGGGAGTATGGTTGCAAAGCTGAAACTTAAAGGAA
>7merged|no matches|length 44|copies 1
GGCCAATATTGTTGATGAAGATAGATGATTGTGGATGTGCAATC
>7merged|no matches|length 47|copies 1
GGCCACATGCTGTTGCTTTGGAAACAACAGGTCAGAGAGAAATCACA
>7merged|no matches|length 54|copies 1
GGCCGAACGACTGGAGATGCTCTCAGGCACTCAACGGTGGAAAAATGAATGGCT
>7merged|no matches|length 37|copies 1
GGCCGAGAGCACGGAATAGCGCCCGCCGACCTCCTCC
>7merged|no matches|length 34|copies 1
GGCCTGAAAGCGCTCGAAATGTCCACTTCCAGGT
>7merged|no matches|length 29|copies 1
GGCGCATCTTCCCGCGCTTTTATATTCGC
>7merged|no matches|length 46|copies 3
GGCGCCTACAATCCATGCCAACCCGTTCCATGTGCTCGCCGAGGCG
>7merged|no matches|length 38|copies 1
GGCGGAGCCTATGGAAAAACGGCTTTGCCGCGGCCCTC
>7merged|no matches|length 64|copies 1
GGCGGCGAGATCGATTTTCACGGTAAAAATATCTTGCATCCCGGCTATAACCGCAATACCTTTA
>7merged|no matches|length 37|copies 1
GGCGGGGCGGGGGCGAGAAACGGCCTTCAAGGCGGCC
>7merged|no matches|length 31|copies 1
GGCGTTGGCATTGGCGCCTTTCTGCAGCAGG
>7merged|no matches|length 41|copies 1
GGCTCACTGCAACCTCCGCCTGCTGGGTTCAAGCGATTCTC
>7merged|no matches|length 53|copies 1
GGCTCGCCATTTGTTCAAGGAAATAAGAGGTGTCGAACTCCCTGAGAAGTTAG
>7merged|no matches|length 60|copies 1
GGCTCTCCGGATTCCTGATCTGGCAGAGCGCTTACAGCGAAATGTATTTCTGCGAGGTGC
>7merged|no matches|length 56|copies 1
GGCTGAAAGTTCAGCAAGAGCACCATTGTCAGCCTGACTGCCCTGTCTTGCTGGAC
>7merged|no matches|length 77|copies 1
GGGAATTTTTCTAATGTTGATAGTCTATGTCAGCAATTTTTAAATGGAGGTTGTATTAGTCAGGGTTCTCTGGAGGG
>7merged|no matches|length 34|copies 1
GGGACTGCAACAGTCACTACACCAAACACTTTGC
>7merged|no matches|length 50|copies 1
GGGCAAGTTGAACACGTCAACCAAGTTCTCGAAGATATGCTTCGAGCTTG
>7merged|no matches|length 36|copies 1
GGGCAGAAAGGGTTTCTACCGGCTGGTGGGTTGGGC
>7merged|no matches|length 31|copies 1
GGGCGTAGGTCGGCCAGGTGACGCCGATCAG
>7merged|no matches|length 68|copies 1
GGGCTGAGGTAGGACGATTTCTTGAGCCCAGGAGGTTGAGGCTGCAGCGAGCCAAGATCACACCGCTG
>7merged|no matches|length 33|copies 1
GGGGTAAATGGCACTACAGGCGCCTTTTATGGA
>7merged|no matches|length 68|copies 1
GGGGTCACGCGCAGCCGGAAGTGGCGGCTGCTGCGGAGAATTGGAGATGGGGACCGCCCTGGACATCA
>7merged|no matches|length 32|copies 1
GGGTCATTATGGATATGCTCACGAAAGTAGCC
>7merged|no matches|length 26|copies 1
GGGTCGGAACAGGAGAGCGCACGAGG
>7merged|no matches|length 55|copies 1
GGGTCTCCCCATGCGAGAGTAGGGAACTGCCAGGCATCAAAAAAGATCCTGGCAG
>7merged|no matches|length 43|copies 1
GGGTGAGCAAAAACAGGAAGGCAAAATGCCGCAAAAAAGAGAA
>7merged|no matches|length 73|copies 1
GGGTGGTGGGTTGCTCGATGCGTAACACCTTGCCGGCCAACGACTTCGGATCGGCCGCCAAGGCCGGGTTGCC
>7merged|no matches|length 47|copies 1
GGGTGTCCTCCAGACTGACGTCCTTCACCACCACCCATTGGGTGATC
>7merged|no matches|length 33|copies 1
GGGTTGGACTCAAGACGATAGTTACCGGATAAG
>7merged|no matches|length 58|copies 1
GGTAAACCGCAAGGCACCGGGCTGCTGAAAGCCAATCCGGAAGACTTTGTGGTTTACC
>7merged|no matches|length 64|copies 1
GGTAGCAGAAAAGGTAGCAGAGGCAAATAAAAAGGTAACAGAAAGATTAATTGAAAAGGCTAAT
>7merged|no matches|length 40|copies 1
GGTATCGGCAAGGGTCGGCCGCATTCCTGATGCCAAGTGT
>7merged|no matches|length 28|copies 1
GGTATGCCTGAAAGCGTGCGTATTGCCT
>7merged|no matches|length 41|copies 1
GGTATTTCTGAGCAAAGAGTTCGTACTCTATTGCGTAGTGG
>7merged|no matches|length 54|copies 1
GGTCACGACCTTTTTTGAAATTTGTTGCACTGGCGATAATATATTCTTCCGTCC
>7merged|no matches|length 62|copies 1
GGTCACGCCAGCTAAGGCAGCACCGGTGGGAATCTTGGCCCTGGCCCGGGAGACGCGGCCCA
>7merged|no matches|length 51|copies 1
GGTCAGATTCTGACAGGCGCGGTGGTGACTGACGGGATCAAAAAAGATCCT
>7merged|no matches|length 56|copies 1
GGTCCAGTTTCAGTTTTCTGCATATGGCTAGACAGTTTTCCCAACACCATTTATTA
>7merged|no matches|length 60|copies 1
GGTCCAGTTTTATTCATTTGCATGTAGCTGTCCAGTTTTCCCAACACTATTTGTTGAAGA
>7merged|no matches|length 28|copies 1
GGTCGAACGCCGGCCAGGCGATCGGCGG
>7merged|no matches|length 39|copies 1
GGTCGACTTAAAAACACGTGCAGAGATAGAGGCAATGTA
>7merged|no matches|length 48|copies 1
GGTCGATATATACCGAAGATATAACAAAGGAAGAATACTATGCTCAAC
>7merged|no matches|length 37|copies 1
GGTCGATATCTCCAGAGACTTGAGATCCTGTGTGTCC
>7merged|no matches|length 51|copies 1
GGTCTGACCCTCGTTTTTCTTCTTGTTGTTCCACTAATGTCCCGTTAAGGT
>7merged|no matches|length 35|copies 2
GGTCTTTTTTGATCCTGGCAGGATCAAAAAAGATC
>7merged|no matches|length 53|copies 1
GGTGATCATTTACTCATCCCAAGGACTAAGGGAACTGTGGGTCTTGATAATTA
>7merged|no matches|length 46|copies 1
GGTGCGCGACGAGCTCGCCGACCGCTACGGCGAGCTGCCGGCGCCG
>7merged|no matches|length 29|copies 1
GGTGCTGTTGGAGAGAGGGTTCGCGTAGG
>7merged|no matches|length 58|copies 1
GGTGTCCGGAGAGGGGCGGTGGGGCCCGGCCGCGAGGGCCGGGCCTGCCTTGGTTCAG
>7merged|no matches|length 54|copies 1
GGTGTGGAGTCTGGAGACGACGTGCAGAAATGGCACCTCGAAAGGGGAAGGAAA
>7merged|no matches|length 79|copies 1
GGTGTTCGCCAAAGTAGTACACCTATCAATGTCCTAACGTTGTCGTTGGGGCAAGACGTAGCATGGGGACCGCTCCACT
>7merged|no matches|length 52|copies 1
GGTTGTCATATTTTCCCATCGACACTTATTATTAATGTGAGTATTTTTTATC
>7merged|no matches|length 75|copies 1
GGTTTAAAGTGAGACACATCAGAACAGTGCCAGTCCTGAACCACTATCCTTTTAGCACGCTAATGTGGCACATAA
>7merged|no matches|length 40|copies 1
GGTTTAGTTGCTGTTTCTAAGTAAAAAGACACACCCCAAT
>7merged|no matches|length 49|copies 1
GGTTTCTGGCACAAATTCTTAATTTCTATGCGGCTCGCATGTGGATGTG
>7merged|no matches|length 54|copies 1
GGTTTGTAATGATAGGGCGGCAGCAGCAGCAGCAGCAGCAGTGGTGGAACGAGG
>7merged|no matches|length 65|copies 1
GTAAAAATAAAGTAGGTTAACAATAAAGGAGGATTTATGTTAGATTTTACTTATAATATTCCTAC
>7merged|no matches|length 49|copies 1
GTAAAGCTTCCACTTCTCAGGTTGCTTGTCAAGGTCGATAATATTGGTT
>7merged|no matches|length 67|copies 1
GTAAATTTGGCAAGAGCAGCTGCACCTGCTGGTACGCCTATCAAGTACGGATATATTGTAGACCACC
>7merged|no matches|length 60|copies 1
GTAACAAATCCGCAAATAGTTCATTATGAGGCTGTTCTTCTGCAGGCGTATACTGCGGGC
>7merged|no matches|length 50|copies 1
GTAAGAAATTGAACCAATTTCCCCCTAAAATTTGTGCGGTTTCGGTATCA
>7merged|no matches|length 42|copies 1
GTAAGACTCCGCTCGCTCTTTGGGACAGCCGCAAGCAAAGGC
>7merged|no matches|length 44|copies 1
GTAAGCAGAGATGGTACCTCCACCAGGAGCTGGAGACTCGCGCG
>7merged|no matches|length 31|copies 1
GTAAGGGAAAGTTGAAAAGAACTTTGAAGAG
>7merged|no matches|length 60|copies 1
GTAATAGCCAAGCCCGGTCCACAAGTGGAGAACTTCGTCGAGCGGCGCATTGGCTATTAC
>7merged|no matches|length 47|copies 1
GTAATTTATTTAAAATTTTTAAAAAAAAGAGTTCCTCCAGGTTGGGT
>7merged|no matches|length 63|copies 1
GTAATTTTGAAAAAAAATTGCAGAATTTAGAAGAAGAAATTCGAATTTTATACGTCGGATTGA
>7merged|no matches|length 55|copies 1
GTACATCCTTTTCACTGGCAGGAAAATTTACTAAGCTGGTAACTTCGGATGACAT
>7merged|no matches|length 55|copies 1
GTACATTTTGGGAATAGAGGCTATGGCAACTATGTTGTTTTGGAACATGGCATCT
>7merged|no matches|length 42|copies 1
GTACTCCAGGTCAGGGCTTTGGGGATGCACAGCAGCGTACGG
>7merged|no matches|length 49|copies 1
GTACTGCATTTGCTTGGGCTGTCTCCCAGTTGTAGTGTCCTCTAATCCC
>7merged|no matches|length 72|copies 1
GTAGAAACGTGGCTGTCATGGTGGGATTGGACTTTTAATCATTACAATAATAAATAAAAATTAATTACAAAC
>7merged|no matches|length 54|copies 1
GTAGATAACTACGATACGGGAGGGCTTACCATCTGGCCCCAGTGCTGCAATGAT
>7merged|no matches|length 37|copies 1
GTAGCACCCTCGCAAGCTCGGGCAAATCGCTGAATAT
>7merged|no matches|length 35|copies 1
GTAGCCCAGCGCGTCGGCCGCCATGCCGGCGATAA
>7merged|no matches|length 47|copies 1
GTATCAAAAGCCACGTCCCACGTCCCGGCCAGCGACAGTTCGTTCTG
>7merged|no matches|length 55|copies 1
GTATCACGAGGCCCTTTCGTCTCGCGCGTTTCGGTGATGACGGTGAAAACCTCTG
>7merged|no matches|length 67|copies 1
GTATCAGACCTGTCTGTCCAGGGCCTGTGCGCCCTGAGCCTGCATACAAGGCCTATGTGTCGGACCT
>7merged|no matches|length 40|copies 1
GTATCATTTCGTCGAAAAGTGCGAAATTGATGGCACGATC
>7merged|no matches|length 60|copies 1
GTATCCCGCTATCGTCAACGCCTGATAAGCGGTTGAACTTTGTTATCAATAGCGGGATAC
>7merged|no matches|length 40|copies 1
GTATCGAAATCCTCCTTGCGTGTGAGGTGGATAAGTATTG
>7merged|no matches|length 37|copies 1
GTATCTATTTTTACCCACTTATGCTAAAAATAGATAC
>7merged|no matches|length 63|copies 1
GTATGCTTTCCGAAGGTAGCTGTGATCCGCTGATACCAACCACCAAGTTGATGAAGGCACCAT
>7merged|no matches|length 47|copies 1
GTATGTTGTGTGGAATTGTGAGCGGATAACAATTTCACACAACATAC
>7merged|no matches|length 62|copies 1
GTATTGGAAACATCTCCCTGATGAATTGCAAAAGGAAGCATTAGGGAAATCCTATTATTCAG
>7merged|no matches|length 48|copies 1
GTATTTTTAGCATCACGCTCTCTAAATACAGGAGGTGGTAGTCAAAAT
>7merged|no matches|length 53|copies 1
GTATTTTTGAGTTTTTGTGTTGAAGGAAGTAATTTAAGATATAAAAAAACTCC
>7merged|no matches|length 41|copies 1
GTCAACCCTCCTTCTACAAGTTAAAGAAAGACCTGGAAGCA
>7merged|no matches|length 38|copies 1
GTCACCAAAACTTGTCCTTTCAGTTTAGCCTTAACCGG
>7merged|no matches|length 50|copies 1
GTCACGACGTTGTAAAACGACGGCCAGTGAATTCGGAAGATCTAGAAAAC
>7merged|no matches|length 26|copies 1
GTCACTGGTCCCGCCACCAAACGTTT
>7merged|no matches|length 52|copies 1
GTCAGAAAAAAGAACAATTCTTTTCGCCGCGTAGCTGCGCGCGTTTCTTTTT
>7merged|no matches|length 53|copies 1
GTCATATCCTGAAGCGTTTCCGACCCAGAAACAATTCCATAAATGTGACATTC
>7merged|no matches|length 61|copies 1
GTCATGTGCATTCTCAAAGGAAACATCTGCAGAGGCAGGAGAATTGCTTGAACCCTGGAGG
>7merged|no matches|length 45|copies 1
GTCATTATGCTACGCTGCAACGGACTGTTAGGTTGATTATCCTCA
>7merged|no matches|length 42|copies 1
GTCCACATTCGGTAAAGTCGGTGGCACCATCGGCAATCATGT
>7merged|no matches|length 68|copies 1
GTCCGGTTGATTCCATTCCATTGCTTTCCATTCCATTCCATTGCATACCTTTCTATTCCATTCCACTC
>7merged|no matches|length 59|copies 1
GTCCGTTCGGGTCGGGTCGGGTCGTTCGGTCGTGCCGTGTGAGGGCGTCCGTTCGGGTC
>7merged|no matches|length 30|copies 1
GTCCGTTTTCTAGATCTTCCGAATTCACTG
>7merged|no matches|length 51|copies 1
GTCCTTGACGGCCGCGGAGCCGACCTCGGTGCCGTCGATCGTGGCGACCAG
>7merged|no matches|length 32|copies 1
GTCGAGATAGGCGACCAGGTTCGCGCGATCCT
>7merged|no matches|length 52|copies 1
GTCGCTACCACCAGAACCGTTGAGGTAGACCCCGGTAGAGGTCCGGATGCCC
>7merged|no matches|length 34|copies 1
GTCGCTTCCACCAAAGAACTGGTCGGCTGCATAA
>7merged|no matches|length 44|copies 6
GTCGGCCGCCATGCCGGCGATAATGGCCTGCTTCTCGCCGAAAC
>7merged|no matches|length 59|copies 1
GTCGGGGAACGGCACCACGGGCTGGTCGGCGTCCGTGCCGAGCAGCGTATGCAGGTCGG
>7merged|no matches|length 75|copies 1
GTCTAATTGTGCTCTTGCAGATTTTTGTTTGTTTGTTTTTGTTTTTGTTTTTTGAGATGGAGTCTCGCTCTGTTG
>7merged|no matches|length 45|copies 1
GTCTCACAATCCCAAAAGGTAAGGTAACAGCCATTGTCGGAGCAT
>7merged|no matches|length 57|copies 1
GTCTGCCATCGTCCAGTTGATATTATTCAGAGAATCAACATAAATATAATCCTGTAG
>7merged|no matches|length 67|copies 1
GTCTGTCGTTGCAGTAGCTGTAGGAAGGGGAGGCCATTTTCCGTTTCTGGGAGGAGTGAGGGGCAAC
>7merged|no matches|length 47|copies 1
GTCTTATGGGCACGCCCCATATTCTTTTCAATCTGCTGTGTAGCAAC
>7merged|no matches|length 61|copies 1
GTCTTTGACGGCAACGAGGCCACCGGCGAACTGGGCCATGGCGGTGCGATTTACAGTAATC
>7merged|no matches|length 44|copies 1
GTCTTTTTCGTGACATTCAGTTCGCTGCGCTCACGGCTCTGGCA
>7merged|no matches|length 76|copies 1
GTGAACACGGCACCCAGCCCAATCAGCACATAGATCAGCAGGGAGAAGATCTCGTTGGCACGCTTTTCGTTGCCGG
>7merged|no matches|length 37|copies 1
GTGAACAGCAGTCGAACATGGGTCAGTCGGTCCTGAG
>7merged|no matches|length 77|copies 1
GTGAAGCCCAGAGTAACAGCTCATTTTCAACAGGGAACTAGACAAAATTTGCAATGTTGGTATAATAACAGTAACAG
>7merged|no matches|length 51|copies 1
GTGAAGTGTGAGAAAATTTCAACTCTCTCCTGTGAGAACAAAATTATTTCC
>7merged|no matches|length 33|copies 1
GTGAATACCACGACGATTTCCGGCAGTTTCTAC
>7merged|no matches|length 69|copies 1
GTGAGGTTCACCCATTCCTGCAGAACAGAAATTAAGAACCCAGAGCTATATTCAAATTTCTGTTCTGAT
>7merged|no matches|length 80|copies 1
GTGAGTATTGTTCTTTATAAAAGCTCCTTTGGCTCCTATTTTCAGCTAAGTTGCCTGCGTACTCTGCGCCATACTGCCTA
>7merged|no matches|length 47|copies 1
GTGATATGCAACGGTTCCAGCCAAAGAAGGATTGCTTTGAAAACATT
>7merged|no matches|length 80|copies 1
GTGATCCAGTAGCAACCGGAGGTACTTTATCGAGATCCCACGGGCGATCCACTGTTGCTCGTAGTACGTCTGGATCGTCC
>7merged|no matches|length 64|copies 1
GTGATGTAACTGCATTTTGGAGACACCTCATCAAACTTCACATCCCCATTGAGTCGGAATCCAC
>7merged|no matches|length 69|copies 1
GTGCCAGTCTCCAGTTCACCTGAGACTCTCAATTCACTGGATAGCATCTGTCTATTGACTACTTCTGCT
>7merged|no matches|length 68|copies 1
GTGCGCAGCCTGTTTGCCCGCGCCCGCAATAAGCGCATCATCATTGCGACCTTTGCATCCAACATCTA
>7merged|no matches|length 37|copies 1
GTGCGCGAGCCCGACGCCGTGGTGCTGGACCTGAGCC
>7merged|no matches|length 54|copies 1
GTGCTAGGAGCAAGCGTGGGGCATAGGTCCTGAGTCTTGGCTCTGAGTTCTCAT
>7merged|no matches|length 45|copies 1
GTGCTCAAAAATCAACCGTCGCTTATTCTGTGAACTTCTTTGCTG
>7merged|no matches|length 30|copies 1
GTGCTGCTACCGAGGTTGAGCTCAAAGAGA
>7merged|no matches|length 51|copies 1
GTGGAGTCTGGAGACGACGTGCAGAAATGGCACCTCGAAAGGGGAAGGAAA
>7merged|no matches|length 51|copies 1
GTGGGGGAGAGGCTGTCGCTGCGCTTCTGGGCCCGCGGCGGGCGTGGGGCT
>7merged|no matches|length 45|copies 1
GTGGGTTGCCTACCGATGAGTTCATTTTGGGAGATATGAGTCTGG
>7merged|no matches|length 79|copies 1
GTGGTAAGCCTTTATTAGTATTTGTACCTAGAATTGCTGAATTGGGACTTTATCAGACAATCTTGCAAAAAAAATACTC
>7merged|no matches|length 40|copies 1
GTGGTATTGACCGCCCCGACAGTGGAAAGATCAATACCAC
>7merged|no matches|length 80|copies 1
GTGTAATGTACACCGAGTCCTTGCGGGGTTGTCCGGGGTTTCTGGGTGGTTTTGTGGGGGTGTGGTTTTGCCTTTCTTCT
>7merged|no matches|length 75|copies 1
GTGTAGGATTCATAAGAGTCCGAAAAAACTCGAAAATTGCAAAGAACAGAGGCTATCTTGTCCTTGACGGCAATG
>7merged|no matches|length 68|copies 1
GTGTATATTCTGATATTAGAGCTTAATTTTTATGAAATTATCTAATTTTCTTTATTTTTTAACTCCTT
>7merged|no matches|length 54|copies 1
GTGTATGCAGAGACTTCTCCGGAGCGTGTCTTTCGGGATGTGGAGAAGATTCTC
>7merged|no matches|length 61|copies 1
GTGTCACACACCTGTAGTCCCAGCTACATGGGAGGCTGAGGTGGGAGGATCACTTGAGCTT
>7merged|no matches|length 60|copies 1
GTGTCCATACAAATCCCGGCTTTGTACGCCAGCTTATGTTAAAACTAAAAAAAGCGGAAC
>7merged|no matches|length 37|copies 1
GTGTGAGTACGTGCTGAGGAGCAAAGGAGTAACCAAG
>7merged|no matches|length 41|copies 1
GTGTTCCTGCGCCGGTTGCATTCGATTCCTGTTTGTAATTG
>7merged|no matches|length 34|copies 1
GTGTTGATGTCTTTCTCTATTATCTGCAAAGGCA
>7merged|no matches|length 57|copies 1
GTGTTGCAGATTGGTTTGATGGCCGGTTGTTACGCCAAGGGCATTGTTTTCATGGTG
>7merged|no matches|length 54|copies 1
GTGTTGGTAAGTTCTCCTGACTCCATTGAGAAATGATGAGCCAGCAAGGTGAAC
>7merged|no matches|length 49|copies 1
GTTAAGCCAGCCCCGACACCCGCCAACACCCGCTGACGCGCCCTGACGG
>7merged|no matches|length 53|copies 1
GTTAATAGTTTGCGCAACGTTGTTGCCATTGCTACAGGCATCGTGGTGTCACG
>7merged|no matches|length 49|copies 1
GTTACCTTGCTTTTACTATTTTCATTTTTTTAAGTTTATAGTTTTTTTA
>7merged|no matches|length 47|copies 1
GTTATATATGCAATTTGGGCGGCGATTTATTTTGTAATTTTCGTTCA
>7merged|no matches|length 58|copies 1
GTTATCATGAAATTTTTAAAACAAAATTCCGTTAATCTTTTGATAAGCCTTTGTGAAC
>7merged|no matches|length 51|copies 1
GTTCAAAATGCTGGCGCAGCGCAAGGTGTTTCTCGAACGAAAAACCTTTGC
>7merged|no matches|length 29|copies 1
GTTCAGCCCGACCGCTGCGCCTTATCCGG
>7merged|no matches|length 34|copies 1
GTTCAGCCCGACCGCTGCGCCTTATCCGGTAACT
>7merged|no matches|length 48|copies 1
GTTCCACATGAAGCAGATTGTCAGAAGGTATCTTACGCAGAATCCGAG
>7merged|no matches|length 38|copies 1
GTTCCAGAGATAGAACCAATTTCTTGCCAAAAGACTGA
>7merged|no matches|length 48|copies 1
GTTCCAGCCTTCCTTCTCTCCGGTTCCTGCACTCACTTGCTCGCATAC
>7merged|no matches|length 52|copies 1
GTTCCTTAAAAAAATGAGTCAAGATACAAAAGGCAGAGATCAATATTAGCAA
>7merged|no matches|length 37|copies 1
GTTCGCCAGTTAATAGTTTGCGCAACGTTGTTGCCAT
>7merged|no matches|length 41|copies 1
GTTCGCTGCGCTCACGGCTCTGGCAGTGAATGGGGGTAAAT
>7merged|no matches|length 65|copies 1
GTTCTCCAACTTCAGACGGAAGTAAGATAGTTCTTTCTTGGTTTCCATAAATCTTTTATTTTAGG
>7merged|no matches|length 52|copies 1
GTTCTCTGGCAGATACAGTATTGCGCCGCAGGATTCTATCTGCTTACGTACC
>7merged|no matches|length 71|copies 1
GTTGAAATGTATAGTGTCATAAAACTATAGCTGTGATGGTGATGGTACGTTCTTGGGTATATATAGAAATA
>7merged|no matches|length 63|copies 1
GTTGACAAAAAAATTTATTTTTCCTAATGAAAGTTATCAGCAATTAGCTGATTTATGGCTAAG
>7merged|no matches|length 44|copies 1
GTTGAGGTGTCCGTCACGTTCGATGCGAAGGGCAAGCCTGTGTC
>7merged|no matches|length 56|copies 1
GTTGCACACGGTGATTCCACGTTTTTTGGCTGCTTCAATGTCTATATTGTTGAATC
>7merged|no matches|length 37|copies 1
GTTGGAAGCATACTGAATGGCGGTCTGGTAATCGAAC
>7merged|no matches|length 45|copies 1
GTTGGGTCCTGGCCACGGGTGCGCATGATCGTGCTCCTGTCGTTG
>7merged|no matches|length 46|copies 1
GTTTCAAAACTGCTCTGTAAAAAGAAAGGTTCATCTCTGTTAGTTG
>7merged|no matches|length 42|copies 1
GTTTCAGAAGTTTCTTGATCTTGTCATCTCTGTCTTCCCCAT
>7merged|no matches|length 80|copies 1
GTTTCCCCTGAAGAAGGAGCAAGATCAACAGAAGAGGAGGAGTGTCAGTCACTCAAATGTGCTTGGCTTTATTTCAACTG
>7merged|no matches|length 31|copies 1
GTTTCGGCGAGAAGCAGGCCATTATCGCCGG
>7merged|no matches|length 35|copies 2
GTTTCGGCGAGAAGCAGGCCATTATCGCCGGCATG
>7merged|no matches|length 36|copies 1
GTTTCTTCTCTAATGTTCTCAAATGTCAGGAAATCA
>7merged|no matches|length 77|copies 1
GTTTTATTGTTCATGATGATATCATCTGCCTTTGCGTTCTGGCGATGGTTAATAAAAGTGATTTCGCTTTGCCACTG
>7merged|no matches|length 71|copies 1
GTTTTTAAACCAAAAGATGGTTAAAAAACTGGGAACTTCAAATGATTCAACTTCTATATTCTTAATTTAAC
>7merged|no matches|length 64|copies 1
GTTTTTATTGACGACACAGGAGCATTTGTTTATCAGCTCTTCTCTCGCCAGAGAAGTTGCTTTG
>7merged|no matches|length 43|copies 1
TAAAACATTAGTTTCATTAAGACTACAAAAAAAGTGTACTGTA
>7merged|no matches|length 73|copies 1
TAAAGCACCAGTTGTCTAGTCGCTTAGCATCGTCAAGCACGCCCAAACCATCGAGGTCGATAGAGGCTCGTTC
>7merged|no matches|length 46|copies 1
TAAAGCGATAATGCGCTTTATAGCCCGGCTTGCGCTTGAACAGGAA
>7merged|no matches|length 51|copies 1
TAAAGCTTTTAAAGTTATGAACTCAGTGATCAGCACAGCAAGTTAAGCATA
>7merged|no matches|length 44|copies 1
TAAAGTTCAGAGTCAGGAAGATAGTAATGAGGTTTTGAAGTCTC
>7merged|no matches|length 45|copies 1
TAAATAATTTTCTGGTTTGATTCTCCATTCCCTTAATATTGGTGA
>7merged|no matches|length 48|copies 1
TAAATTCAGAACAGCCAGTCCATCTTAAGGGTGGATGTTCTGAATTTA
>7merged|no matches|length 38|copies 1
TAAATTTCTGTGGTTTTAATTTTTTGTGAAGGTTAAAG
>7merged|no matches|length 63|copies 1
TAACAATTGTAAATTTCTCACTAAGTGATGGATCAACACTTAGTGAGAAATTTACAATTGTTA
>7merged|no matches|length 50|copies 1
TAACACCCAAATCCATACTGAAAGTGGCTTTGTTGAATAAATCAGATTTC
>7merged|no matches|length 46|copies 1
TAACACTGCGGCCAACTTACTTCTGACAACGATCGGAGGACCGAAG
>7merged|no matches|length 72|copies 1
TAACGCTGCATGCTATTGCAGAAGCTCAGAAAGCCGGCGGAATTGCTGCTTTTATTGATGCTGAACACGCTT
>7merged|no matches|length 58|copies 1
TAACTCTTTTGCCATTTTTTCGTCCTCCTTTACAAAAAACACTTGTTATGTAAACGCT
>7merged|no matches|length 49|copies 1
TAAGCACCAGAGCTGGGATTCAAACACAGCCATGTCAGCTTCACAACTC
>7merged|no matches|length 69|copies 1
TAAGGAGATTTTGGGCTGAGATGATGGGGTTTTCTAAATATACAATCATGTCATCTGCAAACAGAGACA
>7merged|no matches|length 54|copies 1
TAAGGCTCCCCACCCTGCACCTTAGGGAGGGCACTGAGGTTCTCCTCGATCCTC
>7merged|no matches|length 42|copies 1
TAATACCTGGAATGCTGTTTTCCCGGGGATCGCAGTGGTGAG
>7merged|no matches|length 61|copies 1
TAATAGTTTTATCACCAGCCAATGGGTATTCACTGTATGTCATAATATGGAAAGAAATTCT
>7merged|no matches|length 58|copies 1
TAATCAGCGGGTTATTACCGCCCATTTCTAAGGCGAGGATCTTACCTGGATGACCCGC
>7merged|no matches|length 53|copies 1
TAATCCATATACATTTTAAAGCTCAAGACGCATTAGCTTTCAAATCTAGTGAT
>7merged|no matches|length 75|copies 1
TAATGATACAACTGAAATTATAAAGAGAACAAGCAAATACTATCAATAACTTTGTTCAAATTAGATTGAAAACCT
>7merged|no matches|length 69|copies 1
TAATGATTTGCATGTAAAAGTGGAGTTATGTAGATGGTGACAAACTGTTCTTTTACATGCAAATCATTA
>7merged|no matches|length 57|copies 1
TAATGCGTCTTATCAGGCCTACAGTGAACAGAACCGTAGGTCGGATAAGACGCATTA
>7merged|no matches|length 35|copies 1
TAATGGACGAGTGCCGGTCCTGTCAGCACAGGAAG
>7merged|no matches|length 55|copies 1
TAATTCCTGACTACTTTGCAGATAAAGGCGGCAAAAATAACGTAGTCAGGAATTA
>7merged|no matches|length 56|copies 1
TAATTTTTATATTTTTAGAAGAGACGGGGTTTCACCATGTTGGCCAGGATGGTCTT
>7merged|no matches|length 52|copies 1
TAATTTTTTGTTTTTTATTAGTTTTTTTTTCAACTACAAAAGATCTCAATCA
>7merged|no matches|length 60|copies 1
TACACCGAAGGAGCTTCCTTATTTAAAGATTGACGGCGACAAGTTCAGCTTGACTAAGAG
>7merged|no matches|length 71|copies 1
TACAGAGCACTGTGCTGGGAACATCACATTATGTGATTTAATCTTCATAACAACTTGAGAGTTGGGTCCTA
>7merged|no matches|length 57|copies 1
TACAGAGTGAGTATGACATAAATGACACACTTCGTAAGCAGATAAAGTATCTGGTCA
>7merged|no matches|length 40|copies 1
TACAGGCCAATCAGTTGCTACGTCGTGAGATAAAGACCAT
>7merged|no matches|length 52|copies 1
TACATCTGATTGCAAGCTGTTTCCCGGAAGCCGCCATGGCCGCGAATTTTGC
>7merged|no matches|length 59|copies 1
TACATGAGTTTGCCATCAAGTACATTGGTCAAGTCAGGATTTCCTTTCTTGACATGACC
>7merged|no matches|length 42|copies 1
TACATTCATAGAATTAGAGGAAATAAACTTCTGAGTTTCTTC
>7merged|no matches|length 45|copies 1
TACATTTGCAGAGGAATCAGACCACAAGGCTTTTTCCCTCTCTAA
>7merged|no matches|length 26|copies 2
TACCAGGATCTTTTTTGATCCTGGCA
>7merged|no matches|length 26|copies 2
TACCAGGATCTTTTTTGATCCTGGTA
>7merged|no matches|length 46|copies 1
TACCATTCCATTGCATTCCATTCCATTCCGTTACATTCCATTCTAT
>7merged|no matches|length 50|copies 1
TACCGGCGCCGACGAACGGCGTGATGCCGTGCCAGGTGCCGAGATCGAGA
>7merged|no matches|length 37|copies 1
TACCGTAAGGGAAAGTTGAAAAGAACTTTGAAGAGAG
>7merged|no matches|length 41|copies 1
TACCTCAGGTGGAAGAACTCATTGCTCAACTGGAAAAGTAT
>7merged|no matches|length 46|copies 1
TACCTGGAATGCTGTTTTCCCGGGGATCGCAGTGGTGAGTAACCAT
>7merged|no matches|length 70|copies 1
TACCTTACCTTCATCTGGCATCAGTTTTCCGGTTACAATACTCATAAATGTGGACTTTCCTTCACCGTTG
>7merged|no matches|length 39|copies 1
TACGACGATACTGAAGACAGCTCATGTTATATCCCGCCG
>7merged|no matches|length 66|copies 1
TACGACGCCGCCGGCCATCGCTACCGGCTCGATTTCCGCCAGACCCGCCCGGGCGCCGGGGCCGAT
>7merged|no matches|length 37|copies 1
TACGCTAAGCACCTCGGCGTGCCGATGGTGATTTGCC
>7merged|no matches|length 41|copies 1
TACGTCTTGCTGGCGTTCGCGACGCGAGGCTGGATGGCCTT
>7merged|no matches|length 49|copies 1
TACTAAAAATACAAAAATTAGCTGGGCTTGGTGGTGCCTGCCTATAATC
>7merged|no matches|length 70|copies 1
TACTATTTAACACATTAGGGTTGGGATTTTCTATTACTTTTAGTAGAGGAAACTCTGATAAGTTCCACCT
>7merged|no matches|length 48|copies 1
TACTCATTCAGCTTAAGGGCTCCCAATTGCTCCCAATTCGAACAGAGG
>7merged|no matches|length 36|copies 1
TAGAAGCCAAAGACTGGACCCGGCAGAAATTACACG
>7merged|no matches|length 47|copies 1
TAGACAGCCTGAAACAGGCGATGCTGCTTATCGAATCAAAGCTGCCG
>7merged|no matches|length 38|copies 1
TAGAGTTGTGGTGAAATTTGAAATTAGCTTTTAAAGCA
>7merged|no matches|length 51|copies 1
TAGATTATGATAATGTTATTTTGTTTTGTAAAATGTAAATGGTCAGAAATA
>7merged|no matches|length 69|copies 1
TAGATTTTGCGCGGCGTCGGATGTTTTTTGATTTTCTGATACATCAGCGGCTGGGTTGCGCAAAATCTA
>7merged|no matches|length 78|copies 1
TAGCACAATCATAGCTCACTGCAGTGTTTTTATTTTTATTTTTAGTTTTTTTTTTATTATTGTACTTTTAAGTTTTAG
>7merged|no matches|length 64|copies 1
TAGCCACAATTACAAGTTCATCCGAAAATGATGACCGGAGTGGCTCCAGTTTGGAATGGAATAA
>7merged|no matches|length 69|copies 1
TAGCCAGAATGGTCTCGATCTCCTGACCTTGTGATCCGGCTGTCTCGGCCTCCCAAAGTGCTGGGATTA
>7merged|no matches|length 74|copies 1
TAGGCAGCTTTGCCGGAAGCCACCATGTCAGTGGCAGCCGGCCAGTCGTCGCCGTCGGAAGCGGTATTGGTGAA
>7merged|no matches|length 77|copies 1
TAGGCGGTGTGGAAGAGGGACAGCGCGCCACGTTTACCGTAGACGCCTACCCGAATGACGTGTTCGAAGGAGTGGTC
>7merged|no matches|length 56|copies 1
TAGGGTCGAAGTTTGAAGTCGCGGTCTTTACGAATTTGACGCGTGACCATTTGGAC
>7merged|no matches|length 79|copies 1
TAGTAAAATATAACAGTGAATTCTATTTTGGAAGCATGCAATTTCATGGAAGTATACTCCACCCTGTCATAGCTTTGGG
>7merged|no matches|length 60|copies 1
TAGTGCATACACATGGGAGTACCCAGACATGAGTAATTCAAAGGGTTGGTTAGAACTGGG
>7merged|no matches|length 40|copies 1
TAGTGGAGTCAGGAGTCGATTCGCTTTTCCAGCAAAAAGT
>7merged|no matches|length 48|copies 1
TAGTTTATGTGCGTAAATGTGTTCACAGTAGCCTCGAATGATCTTTTG
>7merged|no matches|length 68|copies 1
TATAAAAATAATTCTAAATAATGAAATACCAGAAAAAGAAGTGAAGTATGAAATCAGAAAAGTGGGCC
>7merged|no matches|length 56|copies 1
TATAATTTTGTAATTCCACTGATCTTTCAAAAAATAAAATTAAGCTGGTTTTAAAA
>7merged|no matches|length 51|copies 1
TATACATATTTCACAACTGCAACTTTAATTTTCAAAGAATTAAAAATATGA
>7merged|no matches|length 45|copies 1
TATACTTTTAATTCCAATTAAAATAAGCAGAATACAATGTGTTTG
>7merged|no matches|length 77|copies 1
TATATACCCAGTAATGGGATGGCTGGGTCAAATGGTATTTCTAGTTCTAGATCCCTGAGCAATCGCCACACTGACTT
>7merged|no matches|length 42|copies 1
TATATATATATATATATATATATATATATATATATATATATA
>7merged|no matches|length 47|copies 1
TATATCAGTCAATTAACGATTGAACAGATTCACGACCCACAGTTCCT
>7merged|no matches|length 59|copies 1
TATATGCGTTGATGCAATTTCTATGCGCACCCGTTCTCGGAGCACTGTCCGACCGCTTT
>7merged|no matches|length 63|copies 1
TATATGTTAATAATGAAACCGGAGTTATCCTGAACATAAGCGAAATTAGTAGAATAGTAAAAG
>7merged|no matches|length 51|copies 1
TATCACGGAGGGTAACTCGGCTAGTGGATCGATCACGCAGAGTCGAGATGC
>7merged|no matches|length 38|copies 1
TATCAGTCGGGCGGCCTCGCTTATCAACCACCAATTTC
>7merged|no matches|length 76|copies 1
TATCATGACATTAACCTATAAAAATAGGCGTATCACGAGGCCCTTTCGTCTCGCGCGTTTCGGTGATGACGGTGAA
>7merged|no matches|length 78|copies 1
TATCCTTTCAATTTTTTCTCATATATTTGTTCCACTTGCATGCTGTAACCTCTCACCTTGATCCTGGAGCTCTCATAA
>7merged|no matches|length 48|copies 1
TATCGATATTATCTTCCTTCATGGAGATCGGAATCACTCCAGCACTTT
>7merged|no matches|length 67|copies 1
TATCGGCACATTGACTGTGCCTGTGTCTATCAGAATGAACATGAAGTGGGGGAAGCCATCCAAGAGA
>7merged|no matches|length 47|copies 1
TATCTAATTACGAAACATCCTGCCAGGATCAAAAAAGATCCTGGCAG
>7merged|no matches|length 58|copies 1
TATCTTCAGCTTTGCCAGAACTTGTAAGCACCAGATATTCTGAAAGATTCTCCTGCAT
>7merged|no matches|length 61|copies 1
TATCTTTAAAGATTTAAGTAGGGGAGTGAAATAATGAGATATTTACCTTAATTTCATATGC
>7merged|no matches|length 31|copies 1
TATGAAAGCTGCCGGTCTAGACCTTGGCGAG
>7merged|no matches|length 37|copies 1
TATGCTTGGCGAGAGTCAGCTTCTTGTCCAGGGCGGC
>7merged|no matches|length 38|copies 2
TATGGTGGCAGGCCCCGTGGCCGGGGGACTGTTGGGCG
>7merged|no matches|length 39|copies 1
TATGTGGCGCGGTATTATCCCGTATTGACGCCGGGCAAG
>7merged|no matches|length 41|copies 1
TATTACTGGGTTATAGTTCATTGTATGGATATACCACAGTT
>7merged|no matches|length 36|copies 1
TATTAGGGCACGGTAAAGTTTGGCTGTGCCCTAATA
>7merged|no matches|length 35|copies 1
TATTCCGACATAAAGAGCTTACCAACGGCTTATAC
>7merged|no matches|length 55|copies 1
TATTCTAAATGAATTGAGTTTATATATTTGTCACTAGAAAATTACTATCTTTAGG
>7merged|no matches|length 51|copies 1
TATTCTTCCGTCCCTACGATTGACCGCTCTTTACCTTTTAGCGCCGAGGCC
>7merged|no matches|length 45|copies 1
TATTCTTCTAATACCTGGAATGCTGTTTTCCCGGGGATCGCAGTG
>7merged|no matches|length 49|copies 1
TATTGAATGGCGATCGTTGGGAGTGTTGATTCTCGCGATACCGAGTCCC
>7merged|no matches|length 45|copies 1
TATTGAGAGTTTTTAGCATGAAGGGCTGTTGAATTTTATCGAAGG
>7merged|no matches|length 69|copies 1
TATTGGATATCCCATTACTCTTTTTGTGGAGAAGGAACGTGATAAAGAAGTAAGCGATGATGAGGCTGA
>7merged|no matches|length 54|copies 1
TATTGTTTAAAAATAACATAACTGATTATTTGACTACTTAAAGCAAAAATAACA
>7merged|no matches|length 44|copies 1
TATTTATTTAGACACAGGTGCAATGTATCGTGCATGTACTTTAG
>7merged|no matches|length 43|copies 1
TATTTGCCACCGACTTCAGTGGTGATAAAATTCTTGCTTATTC
>7merged|no matches|length 66|copies 1
TCAAAACTGGCTCAATCGCAAGCCTAGCAGTTGGAACGTTTTTTGTGGGTCTTCCACTTATTGGAC
>7merged|no matches|length 38|copies 1
TCAAAAGGAGGTGGCGCAGGTTCGCAAGCGCATAACCC
>7merged|no matches|length 79|copies 2
TCAAACGAGAACTTTGAAGGCCGAAGTGGAGAAGGGTTCCATGTGAACAGCAGTTGAACATGGGTCAGTCGGTCCTGAG
>7merged|no matches|length 39|copies 1
TCAAATTTTGCTTCTACTGTTTCTTAGCTGTTTGACTCA
>7merged|no matches|length 54|copies 1
TCAACTCTGTTCATTGCATTGAGTTTTGTAGGTTGTAAACCCAAGCAAAGTGCC
>7merged|no matches|length 48|copies 1
TCAAGCATTTATCCGAGGACTGTCAAGAATACTACTTTGACTTTGAAG
>7merged|no matches|length 36|copies 16
TCAAGCCTTCGTCACTGGTCCCGCCACCAAACGTTT
>7merged|no matches|length 50|copies 1
TCAAGCCTTCGTCACTGGTCCCGCCACCAAACGTTTCGGCGAGAAGCAGG
>7merged|no matches|length 62|copies 1
TCAATAGAACCTACAAGACCTTTTGTTTCAATCATACCTAATGCTAATAATCTGTCTGCCAT
>7merged|no matches|length 51|copies 1
TCAATCGTGGGGTTGAGTAGTGCCACACAGCATAAAATTAGCTTGGTTTCA
>7merged|no matches|length 44|copies 1
TCACATGCCATTTGCGCGTATAATACATTTTCAAGTTGTTTGTT
>7merged|no matches|length 37|copies 1
TCACCTTCGATTGAGCGAACAGCCGATTCGAAGGTGA
>7merged|no matches|length 49|copies 1
TCACGACCTTTTTTGAAATTTGTTGCACTGGCGATAATATATTCTTCCG
>7merged|no matches|length 39|copies 1
TCACTTGAGGCCAGGAGTTTAAGACCAACCTGGGTAACA
>7merged|no matches|length 53|copies 1
TCAGAAACTTGTTCTTGATGTGTCCCCTCTACTGACAGAGTTGAACCTTTCTT
>7merged|no matches|length 52|copies 1
TCAGACGAATTCCATTTCGTTTATCTCGACATCCGGTTGGAGAAAAACATTC
>7merged|no matches|length 47|copies 1
TCAGATCGACGCAGCTCCTGAAGAAAAGGCTCGTGGTATTACCATTA
>7merged|no matches|length 65|copies 1
TCAGCTGAAGCTTTTCAAAGACATCCTGTGGAAGGGCATACAGACTTCATGTAGTGGCCAAGGGT
>7merged|no matches|length 29|copies 1
TCATAGGCAATGGCCTGGCCATCGCCGAG
>7merged|no matches|length 59|copies 1
TCATGAACCCACGCCCTCACTGGCTGGTTGCTAAGAAATTGGACATGATATGACCAGGC
>7merged|no matches|length 42|copies 1
TCATGCCGTTTGTGATGGCTTCCATGTCGGCAGAATGCTTAA
>7merged|no matches|length 62|copies 1
TCATGTAAGCGGCAAATCCACACAGCATCATAATCATCATGCCGAGGTCGCCGCTTACATGA
>7merged|no matches|length 31|copies 1
TCATGTGGATGTACCAGGTCCGCCTGCTGCT
>7merged|no matches|length 76|copies 1
TCATTAAATGCTGTGTACACAAAAGGTCAACAATTCCTCACACTGAAAAAAGGGAAAAGAGGATTGTCAGATTTTG
>7merged|no matches|length 46|copies 1
TCATTGACTAGCCCATCTCAATTGGTATAGTGATTAAAATCACCTA
>7merged|no matches|length 60|copies 1
TCCAAGTCTGCAGGCAGCCAGAGCAAGCGGAAGGGCAAGCTGTGATAGTGTTTGGGTGGC
>7merged|no matches|length 52|copies 1
TCCAGCAGAGCCCTGGCCTTTTCCTTAGGAAGAGGGAGGGGACCGAGAGGAG
>7merged|no matches|length 77|copies 1
TCCAGCCTGATGATGAGTCTGACCGTCGATGAAAGCGATCTTTCTGTGCATCTGGTAGGACGAAAAATCAGGCTGGA
>7merged|no matches|length 26|copies 1
TCCAGGATCTTTTTTGATCCTGGCAG
>7merged|no matches|length 43|copies 1
TCCATGAGGGAACCACATACGACCCAACTATCTGGAAACTGCT
>7merged|no matches|length 45|copies 1
TCCATGATTATTCCATTGGAATCCATTCGGCGATGATTCCATATG
>7merged|no matches|length 55|copies 1
TCCATTCCATTCCATTCCATTCCATTCCATTCATTTTCATTGCATTCCATTCCAC
>7merged|no matches|length 41|copies 1
TCCCAATTATCTCCCCTTTTTTTAGAAAAAGTTCGGAACCA
>7merged|no matches|length 26|copies 2
TCCCAGGATCTTTTTTGATCCTGGCA
>7merged|no matches|length 67|copies 1
TCCCCCAATTGCAGAAGCCAATTCCAATTCTTGAAATTAATCTAAATTAATCTCTCTCTCTCTCCCT
>7merged|no matches|length 35|copies 1
TCCCTCACCGGCAGGGGTATCCAGATCGAGTTTGT
>7merged|no matches|length 53|copies 1
TCCCTCTCTCCCTCGTTGCCTAGGGAACCTCGCCTAGGGAACCTCCGCCCTGG
>7merged|no matches|length 66|copies 1
TCCGAAGCCTCTGCCACTGCCGCCTCATATCCGGTGATGACAATCTGACCCGGGCAGTTGTAATTG
>7merged|no matches|length 51|copies 1
TCCGCTTGTACACAGTTTTTGGGGAGACTATGAATACAGGCTATGCCCGAC
>7merged|no matches|length 66|copies 1
TCCTAATGCAGGAGTCGCATAAGGGAGAGCGTCGACCGATGCCCTTGAGAGCCTTCAACCCAGTCA
>7merged|no matches|length 63|copies 1
TCCTCAAGAAGATGCTCTGCATAGATGCCTGCTTCAATTCGCTTTGCTAAGTCAACTTCTTCT
>7merged|no matches|length 69|copies 1
TCCTCCCTTGCTGCTAAGAGACTCTGTAAGGGAAGTGTGAAGGCAGGACAAGTGAGGATAAGGAAAAGT
>7merged|no matches|length 35|copies 1
TCCTCGCCGAAAATGACCCAGAGCGCTGCCGGCAC
>7merged|no matches|length 65|copies 1
TCCTCTCCATTCCCTTCCACTGCATTCCGTTCGATTCCATTCCATTGCATTGCATTCCATTCGCG
>7merged|no matches|length 27|copies 1
TCCTGCATTAGGAAGCAGCCCAGTAGT
>7merged|no matches|length 39|copies 1
TCCTGCTTCCCTGTTCACCTCCACTGCGTGGTCTCTCCC
>7merged|no matches|length 30|copies 1
TCCTGGCAGGATCAAAAAAGATCCTGGCAG
>7merged|no matches|length 60|copies 1
TCCTTGGTGATCTTGTCACTGCGGACGATGAGGGCATTGGCGTCAGCGACTGCCTTCAGC
>7merged|no matches|length 52|copies 1
TCCTTTAATATTAGTGCTTAGTATATAATTGTAAATAACTTTTGGGATGAAA
>7merged|no matches|length 73|copies 1
TCCTTTTTTTTTTTTTTTTTTTGAGACAGAGTCTCACTCTGTCACCCAAGCTGGAGTGCAGTGGCACGATCTT
>7merged|no matches|length 34|copies 1
TCGCTCACTGACTCGCTGCGCTCGGTCGTTCGGC
>7merged|no matches|length 75|copies 1
TCGGAGCAGCCTGCCGGCCCTGCCGGCCTTAGCACCCGGGCCAGCGGCTGCGGAGGGTGTACTGGGTCCCCCAGC
>7merged|no matches|length 32|copies 1
TCGGCGAGCACATGGAACGGGTTGGCATGGAT
>7merged|no matches|length 75|copies 1
TCTAATAGAGACATTGACCTCCTTCCATTTAATAAACCAATAAGTGTTACACTTCCATGTACAAAGAATGCAAAT
>7merged|no matches|length 32|copies 1
TCTACGGCTTCACGCCAGGCGCGGTCTCCGTC
>7merged|no matches|length 50|copies 1
TCTCAATGAAGGCGCAACATCCCGATGCTTTGATGCTCTTTCGCTGTGGC
>7merged|no matches|length 71|copies 1
TCTCATGTACTCACATTTCAAAACACAATCATGCTGTTTCAACAGTTCCTCAAAGTCTTAACTCTTTCCAG
>7merged|no matches|length 61|copies 1
TCTCTTGTATGATGATAATAAACTGCCGTTACAAGACATTTAAAATCATCATTTGTTATGT
>7merged|no matches|length 41|copies 1
TCTGACTTGCTGCTCCAGGGATGTCATAGTTAAAGTTGACC
>7merged|no matches|length 31|copies 1
TCTGCATTGGTATCTGCTGTATTCTCTTTTT
>7merged|no matches|length 29|copies 1
TCTGCCAGGATCTTTTTTGATCCTGGCAG
>7merged|no matches|length 75|copies 1
TCTGCTTCCTTTTGCTTATTCTTGCCTTGCATTAAGAAGATGAAATTGAGAATCAATTTCTTATTTGTTCTTTTG
>7merged|no matches|length 33|copies 1
TCTGTAATGCCAGCACTTTGGGCCCAGGTGTGG
>7merged|no matches|length 50|copies 1
TCTTAGGCCTTTTTTCTAAGGGTGTCACCAGACAGACAAGGAGAACATAC
>7merged|no matches|length 60|copies 1
TCTTATTTATTTAAAACATTTTTTTCACAACTTTAAAACTATTTTTAAACTAGACAAATC
>7merged|no matches|length 47|copies 1
TCTTCATATTCTGCTAGACAGAAGAATTCTCAGTAACTTCCTTGTGT
>7merged|no matches|length 73|copies 1
TCTTCTGGCTGGCCTTCCTGTATAGGTTCTGGAGCGACCGGAGCCACCTGATCAGGATCAAAAAAGATCCTGG
>7merged|no matches|length 74|copies 1
TCTTGAGATCCTTTTTTTCTGCGCGTAATCTGCTGCTTGCAAACAAAAAAACCACCGCTACCAGCGGTGGTTTG
>7merged|no matches|length 26|copies 1
TCTTGCGCGCACCGCCCGAACACCAC
>7merged|no matches|length 55|copies 1
TCTTTCACCCATTCTAAGAAATTTTCCATCATCTGTATGGCTCCTAGATGTGTAG
>7merged|no matches|length 33|copies 1
TCTTTCTTGATCCTGGCAGGATCAAAAAAGATC
>7merged|no matches|length 74|copies 1
TCTTTTACTTTCACCAGCGTTTCTGGGTGAGCAAAAACAGGAAGGCAAAATGCCGCAAAAAAGGGAATAAGGGC
>7merged|no matches|length 32|copies 1
TCTTTTGAAAGCGCCGGCGGGATCCCCGTCAC
>7merged|no matches|length 35|copies 1
TCTTTTTTGAATCCTGCCAGGATCAAAAAAGATCC
>7merged|no matches|length 35|copies 1
TCTTTTTTGATCCTGCCAGGATCAAAAAAGATCCT
>7merged|no matches|length 40|copies 2
TCTTTTTTGATCCTGCCAGGATCAAAAAAGATCCTGGCAG
>7merged|no matches|length 33|copies 3
TCTTTTTTGATCCTGGCAGGATCAAAAAAGATC
>7merged|no matches|length 34|copies 4
TCTTTTTTGATCCTGGCAGGATCAAAAAAGATCC
>7merged|no matches|length 36|copies 1
TCTTTTTTGATCCTGGCAGGATCAAAAAAGATCCTG
>7merged|no matches|length 40|copies 8
TCTTTTTTGATCCTGGCAGGATCAAAAAAGATCCTGGCAG
>7merged|no matches|length 33|copies 1
TCTTTTTTGATCCTGGCAGGATCAATAAAGATC
>7merged|no matches|length 41|copies 1
TCTTTTTTTGATCCTGGCAGGATCAAAAAAGATCCTGGCAG
>7merged|no matches|length 68|copies 1
TGAAAGAAATGATTTCATGGATGGGAACTCGTCCTATCGATGGCAAAGATTCAGTTGTTAAATTTGAC
>7merged|no matches|length 62|copies 1
TGAAAGCAGTGAGAGAAAAAGACTCAGCATGGACAAGAGGACCTGAACAAAAAAACCACATC
>7merged|no matches|length 58|copies 1
TGAAAGGAAAACTGGGGTCAGAGGAGCTTTTTCTCAGCTGATTCTTTTCTCCATACAG
>7merged|no matches|length 39|copies 1
TGAACAGAAAGTAATTGCGTTTTATTATTTTGAAGAACT
>7merged|no matches|length 73|copies 1
TGAACCTGAATCGCCAGCGGCATCAGCACCTTGTCGCCTTGCGTATAATATTTGCCCATGGTGAAAACGGGGG
>7merged|no matches|length 46|copies 1
TGAAGGAGAAAACTCACCGAGGCAGTTCCATAGGATGGCAAGATCC
>7merged|no matches|length 34|copies 1
TGAATCACCGATACGCGAGCGAACGTGAAGCGAC
>7merged|no matches|length 69|copies 1
TGAATCCAAAATGTACTTATTGTAATTGACTGGAAAAAAGTCAGAAATGAGGAAGAATATGAGACATCA
>7merged|no matches|length 39|copies 1
TGAATCTTTCAACTAATACCACTTGTTCCGGAACTAGCT
>7merged|no matches|length 47|copies 1
TGAATGATTCTGTTCCGGTTTCGATGGCAGTTGCCGATAGGTCGGGT
>7merged|no matches|length 63|copies 1
TGAATGGATTGAAAGTCGGCATAAGCGTCAAGGCTCATGAAACGAAGGCTGACTTGACGGAAG
>7merged|no matches|length 26|copies 1
TGACAGGATCTTTTTTGATCCTGGCA
>7merged|no matches|length 60|copies 1
TGACAGGGAAAGGCTTTGCCATGGGAATGAACCATCCACTCACACTGCTTTCTGCAGACA
>7merged|no matches|length 29|copies 1
TGACCCCTCCAGCATCCCAGGTCAGAGGG
>7merged|no matches|length 45|copies 1
TGACTCAGAAGGTGGTCTCCTACTAGGTCGCCATCTGGGTAGCAG
>7merged|no matches|length 44|copies 1
TGAGAAGAACAATGATATGAAATAATAAAAATTCAAACCCGAAG
>7merged|no matches|length 78|copies 1
TGAGATCAATCGCAAGATGATCGAGATGCCCGGCATCAAGGAGATCGGTCAGTACGTCGCCAAGATCCGCTTCACAAG
>7merged|no matches|length 28|copies 1
TGAGCCACCGCGCCCGGCCAACCTCTGC
>7merged|no matches|length 44|copies 1
TGAGTCAGCAACACCTTCTTCACGAGGCAGACCTCAGCGCTATT
>7merged|no matches|length 45|copies 1
TGATAAAATAACCTTACTAGATGGAATTATATTTGATAGGGAGAG
>7merged|no matches|length 52|copies 1
TGATAACTGTAAAACCTTGTGAATATACCAAAAATCACTGACTTATACACTT
>7merged|no matches|length 46|copies 1
TGATACCGCGAGACCCACGCTCACCGGCTCCAGATTTATCAGCAAT
>7merged|no matches|length 33|copies 1
TGATCCTGGCAGGATCAAAAAAGATCCTGGCAG
>7merged|no matches|length 74|copies 1
TGATGATTCCATCTGATTCCATTTGATGATTCCATTCGTTTCCATCCGATGATGATTCCATTCGATTCCGTTCA
>7merged|no matches|length 43|copies 1
TGATGCATGGTTACTCACCACTGCGATCCCCGGGAAAACAGCA
>7merged|no matches|length 63|copies 1
TGATGGACAACACCGGTATAAGTCCTGGAGTCCAAAAGCCTGAAAACCTGGAGGTCTGATGTC
>7merged|no matches|length 69|copies 1
TGATTAATATTGTTAAGTTTTGAACTTATTTCTTCTCTTAAATCTGCTATTCCACAAGCTATCAAAAAC
>7merged|no matches|length 44|copies 1
TGATTACGCAAAGTCTATTTTTTTGTGCTGATTATAGGGATTCC
>7merged|no matches|length 44|copies 1
TGATTCCATTTTTACACTGATGAATGTTCCGTTGCGCTGCCCGG
>7merged|no matches|length 75|copies 1
TGATTTTAAAATCATTGGGATATCAAGAATATGAGATTATGCCTGTTTTAAAAAGTATAAAAAAGGAATTTAAGG
>7merged|no matches|length 59|copies 1
TGCAATGATCAATCAACAATTGGTTTCTAATGTAGAACAATTACTTAAATCAAATGCAG
>7merged|no matches|length 63|copies 1
TGCAATGATTGTAGCAGCAGTTGTTTTTGGATTTATATTTTATGCTTTGGCTCCGAAATTAAT
>7merged|no matches|length 39|copies 1
TGCATGATAAAGAAGACAGTCATAAGTGCGGCGACGATA
>7merged|no matches|length 75|copies 1
TGCATTTAACTCGCAGAGATGAACCTGCCTTTGAGAGTTCAGGTTCGAAACACTCTTTCTGTAGAATCTGCAAGT
>7merged|no matches|length 26|copies 2
TGCCAAGATCTTTTTTGATCCTGGCA
>7merged|no matches|length 26|copies 1
TGCCAGCATCTTTTTTGATCCTGGCA
>7merged|no matches|length 26|copies 2
TGCCAGGAACTTTTTTGATCCTGGCA
>7merged|no matches|length 27|copies 2
TGCCAGGAATCTTTTTTGATCCTGGCA
>7merged|no matches|length 26|copies 2
TGCCAGGACCTTTTTTGATCCTGGCA
>7merged|no matches|length 27|copies 2
TGCCAGGAGCTTTTTTGATCCTGGCAG
>7merged|no matches|length 27|copies 2
TGCCAGGATCAAAAAAGATCCAGGCAG
>7merged|no matches|length 27|copies 1
TGCCAGGATCAAAAAAGATCCTGACAG
>7merged|no matches|length 27|copies 190
TGCCAGGATCAAAAAAGATCCTGGCAG
>7merged|no matches|length 28|copies 1
TGCCAGGATCAAAAAAGATCCTGGGCAG
>7merged|no matches|length 27|copies 1
TGCCAGGATCAAAAACGATCCTGGCAG
>7merged|no matches|length 27|copies 1
TGCCAGGATCAAACAAGATCCTGGCAG
>7merged|no matches|length 27|copies 1
TGCCAGGATCTTTCTTGACCCTGGCAG
>7merged|no matches|length 27|copies 1
TGCCAGGATCTTTTTTAATCCTGGCAG
>7merged|no matches|length 26|copies 6
TGCCAGGATCTTTTTTGAACCTGGCA
>7merged|no matches|length 26|copies 1
TGCCAGGATCTTTTTTGACCCTGGCA
>7merged|no matches|length 26|copies 3
TGCCAGGATCTTTTTTGATCATGGCA
>7merged|no matches|length 26|copies 1
TGCCAGGATCTTTTTTGATCCAGGCA
>7merged|no matches|length 26|copies 2
TGCCAGGATCTTTTTTGATCCCGGCA
>7merged|no matches|length 26|copies 2
TGCCAGGATCTTTTTTGATCCGGGCA
>7merged|no matches|length 26|copies 5
TGCCAGGATCTTTTTTGATCCTAGCA
>7merged|no matches|length 26|copies 1
TGCCAGGATCTTTTTTGATCCTCGCA
>7merged|no matches|length 26|copies 4
TGCCAGGATCTTTTTTGATCCTGACA
>7merged|no matches|length 39|copies 1
TGCCAGGATCTTTTTTGATCCTGCCAGGATCAAAAAAGA
>7merged|no matches|length 45|copies 1
TGCCAGGATCTTTTTTGATCCTGCCAGGATCAAAAAAGATCCTGG
>7merged|no matches|length 26|copies 138
TGCCAGGATCTTTTTTGATCCTGGCA
>7merged|no matches|length 27|copies 602
TGCCAGGATCTTTTTTGATCCTGGCAG
>7merged|no matches|length 59|copies 1
TGCCAGGATCTTTTTTGATCCTGGCAGATTTTTAGGGAGAGAACCATGCTGTTACACAT
>7merged|no matches|length 40|copies 1
TGCCAGGATCTTTTTTGATCCTGGCAGGATCAAAAAAGAT
>7merged|no matches|length 41|copies 2
TGCCAGGATCTTTTTTGATCCTGGCAGGATCAAAAAAGATC
>7merged|no matches|length 42|copies 2
TGCCAGGATCTTTTTTGATCCTGGCAGGATCAAAAAAGATCC
>7merged|no matches|length 44|copies 1
TGCCAGGATCTTTTTTGATCCTGGCAGGATCAAAAAAGATCCTG
>7merged|no matches|length 48|copies 5
TGCCAGGATCTTTTTTGATCCTGGCAGGATCAAAAAAGATCCTGGCAG
>7merged|no matches|length 26|copies 9
TGCCAGGATCTTTTTTGATCCTGGCG
>7merged|no matches|length 26|copies 1
TGCCAGGATCTTTTTTGATCCTGGCT
>7merged|no matches|length 26|copies 1
TGCCAGGATCTTTTTTGATCCTGGGA
>7merged|no matches|length 28|copies 1
TGCCAGGATCTTTTTTGATCCTGGGCAG
>7merged|no matches|length 26|copies 5
TGCCAGGATCTTTTTTGATCCTGGTA
>7merged|no matches|length 26|copies 1
TGCCAGGATCTTTTTTGATCCTGTCA
>7merged|no matches|length 27|copies 1
TGCCAGGATCTTTTTTGATCCTGTCAG
>7merged|no matches|length 26|copies 5
TGCCAGGATCTTTTTTGATCCTTGCA
>7merged|no matches|length 26|copies 1
TGCCAGGATCTTTTTTGATCGTGGCA
>7merged|no matches|length 40|copies 1
TGCCAGGATCTTTTTTGATCTGGCAGGATCAAAAAAGATC
>7merged|no matches|length 26|copies 4
TGCCAGGATCTTTTTTGATCTTGGCA
>7merged|no matches|length 26|copies 1
TGCCAGGATCTTTTTTGATGCTGGCA
>7merged|no matches|length 26|copies 2
TGCCAGGATCTTTTTTGATTCTGGCA
>7merged|no matches|length 26|copies 2
TGCCAGGATCTTTTTTGGTCCTGGCA
>7merged|no matches|length 26|copies 1
TGCCAGGATCTTTTTTGTTCCTGGCA
>7merged|no matches|length 26|copies 2
TGCCAGGATCTTTTTTTATCCTGGCA
>7merged|no matches|length 26|copies 1
TGCCAGGATTTTTTTGATCCTGGCAG
>7merged|no matches|length 26|copies 2
TGCCAGGGTCTTTTTTGATCCTGGCA
>7merged|no matches|length 26|copies 3
TGCCAGGTCTTTTTTGATCCTGGCAG
>7merged|no matches|length 26|copies 2
TGCCAGGTTCTTTTTTGATCCTGGCA
>7merged|no matches|length 27|copies 1
TGCCAGGTTCTTTTTTGATCCTGGCAG
>7merged|no matches|length 26|copies 9
TGCCAGTATCTTTTTTGATCCTGGCA
>7merged|no matches|length 27|copies 2
TGCCATGATCAAAAAAGATCCTGGCAG
>7merged|no matches|length 26|copies 11
TGCCATGATCTTTTTTGATCCTGGCA
>7merged|no matches|length 31|copies 1
TGCCCATGCCGGGCCAGGCGAAGATCGTCTC
>7merged|no matches|length 26|copies 1
TGCCCCCGGTTTATCAATCTCTGCAC
>7merged|no matches|length 54|copies 1
TGCCCTTTCAAAATATCTTCCTATGAAGTTTGGAATGAGGCAGATCTAGGTTGG
>7merged|no matches|length 26|copies 1
TGCCGGATCTTTTTTGATCCTGGCAG
>7merged|no matches|length 26|copies 5
TGCCGGGATCTTTTTTGATCCTGGCA
>7merged|no matches|length 26|copies 3
TGCCTGGATCTTTTTTGATCCTGGCA
>7merged|no matches|length 26|copies 1
TGCGCACCCGTGGCCAGGACCCAACG
>7merged|no matches|length 36|copies 1
TGCGCACCCGTGGCCAGGACCCAACGCTGCCCGAGA
>7merged|no matches|length 37|copies 1
TGCGCACCCGTGGCCAGGACCCAACGCTGCCCGAGAT
>7merged|no matches|length 34|copies 1
TGCGCTGTTCGCCGGCTTCCCGGCAGGAACCGTT
>7merged|no matches|length 43|copies 1
TGCGGAGAACTGTGAATGCGCAAACCAACCCTTGGCAGAACAT
>7merged|no matches|length 32|copies 1
TGCTACGACTGTAAGAATGTGCCTGATGAACT
>7merged|no matches|length 39|copies 1
TGCTAGCGCTATATGCGTTGATGCAATTTCTATGCGCAC
>7merged|no matches|length 26|copies 7
TGCTAGGATCTTTTTTGATCCTGGCA
>7merged|no matches|length 27|copies 2
TGCTAGGATCTTTTTTGATCCTGGCAG
>7merged|no matches|length 45|copies 1
TGCTATATTGAAGAAAAGTGTATTGCGATGATTGATATTCCAGTT
>7merged|no matches|length 37|copies 1
TGCTGAAGTTGCCCGCAACAGAGAGTGGAACCAACCG
>7merged|no matches|length 41|copies 1
TGCTGACACTTAGATATTTGGAATTCTGATCTCTAGATCTA
>7merged|no matches|length 46|copies 1
TGCTGCTTATCGAATCAAAGCTGCCGACAACACGGGAGCCAGTGAC
>7merged|no matches|length 43|copies 1
TGCTGGAACCCGAAGGTGTGCCACAATCGCCGTTCGTTTTACC
>7merged|no matches|length 37|copies 1
TGCTTCTCAAATGCCTGAGGCCAGTTTGCTCAGGCTC
>7merged|no matches|length 59|copies 1
TGCTTGCAAAGTAGTTGCACTTGCTACAAGTACCGATGCTAATATTAATGCTTTTAATG
>7merged|no matches|length 43|copies 1
TGCTTTTAGCTTCAGTCCTTGTATTCTTGAGAAAAAAGAAAGT
>7merged|no matches|length 48|copies 1
TGGACAGAGAGGATAATAGGCAAACCTTGGTGAGCAGGCCTTGGCTCT
>7merged|no matches|length 51|copies 1
TGGACGAAATGAAAGAGGTCAAGATACATGGCTTGGGGATTGAGCGTGACC
>7merged|no matches|length 44|copies 1
TGGAGATATAGGAATTTACAATCTTGAAATTGTTTATAGAAAAT
>7merged|no matches|length 42|copies 1
TGGAGCCGGTGGTGTCGAGCACCAGGGCGATCTCGAAGGTCT
>7merged|no matches|length 33|copies 1
TGGATAAGCTGCGCCCAGTAACCTCGTCGCTAC
>7merged|no matches|length 33|copies 1
TGGATTCCGGTTCGTCCATTTCACCGTCGCCGA
>7merged|no matches|length 69|copies 1
TGGCACACCGCGTATCTGTAATTCACTCCTGCGTCGCGTTCGTGACTTTGCACAGGTCAAAGGCAATGG
>7merged|no matches|length 26|copies 1
TGGCAGGATCTTTTTTGATCCTGGCA
>7merged|no matches|length 43|copies 1
TGGCCGGGCGCGGTGGCTCACGCCTGTAATCCCAGCACTTTGG
>7merged|no matches|length 64|copies 1
TGGCGTCCGACGCCGCGCACACGCCGCGTATTGGCATGAGTGCTTATGGCGCATCGAAAGCGGC
>7merged|no matches|length 35|copies 1
TGGCTCCCGTGTTGTCGGCAGCTTTGATTCGATAA
>7merged|no matches|length 66|copies 1
TGGCTTTGCCTTCTACGCCAGCACCGGAAATCACATCAATTGAATCAAAAGATACTGGACTTATAC
>7merged|no matches|length 78|copies 1
TGGGAATTTGAAGCACAGTAAAAGTATGTTAAAAGAGTTTCACTTGAGTATACAATTGAATTAGGCTGGAAGGTTAAA
>7merged|no matches|length 26|copies 1
TGGGGTTTCTTTTTGGGTTGATGGCA
>7merged|no matches|length 80|copies 1
TGGGTAACTGTGGTAATTCTAGAGCTAATACATGCCGACGGGCGCTGACCCCCTTCGCGGGGGGGATGCGTGCATTTATC
>7merged|no matches|length 40|copies 1
TGGTAAGCGTCATCCTGAACAAGTATTTTGAAGTTCCCTC
>7merged|no matches|length 77|copies 1
TGGTATCTCCAATAGTACAGGGAAAACAGAATAGTCACATGCAAAAGAATAAAATTAGACCTCTATCTTACACCATA
>7merged|no matches|length 30|copies 1
TGGTATGGCTTCATTCAGCTCCGGTTCCCA
>7merged|no matches|length 45|copies 1
TGGTTGCCGGAATATGACTGGCCTGCGGTTGATAATGAAAGTTTG
>7merged|no matches|length 67|copies 1
TGTAAATAGTTCTTTCTCGTAAATTGATTTTTTAATTATTTATTTAATCAAAGTAGGATTCTAAGGT
>7merged|no matches|length 64|copies 1
TGTACACCAGCGGAATACCGGTGGGGATGTTGAGCTCGGCGATGTCCTCGTCAGAGATGTTGTC
>7merged|no matches|length 62|copies 1
TGTAGATTCATCTCACAGAGTTAAACCTGTCTTTTGATTGAGCAGTTTTGAAACACTGTTTT
>7merged|no matches|length 39|copies 1
TGTAGTGCCATTTACCCCCATTCACTGCCAGAGCCGTGA
>7merged|no matches|length 38|copies 1
TGTATAGTCCAGCTATTATCTCGTCGCAGAGGCGGTCT
>7merged|no matches|length 35|copies 1
TGTATCGCCACGTCTGGTCCGGACGCAACCAACCT
>7merged|no matches|length 66|copies 1
TGTATGTGTGTGTGTGCGTGCGTGCGTGCGTTGTCACCTTCCACCCTGAACTCCTTGAGCCCTAGA
>7merged|no matches|length 27|copies 1
TGTCAGGATCTTTTTTGAGACTGGCAG
>7merged|no matches|length 26|copies 3
TGTCAGGATCTTTTTTGATCCTGGCA
>7merged|no matches|length 64|copies 1
TGTCCGTAGTCGACATTGCTTCGGCAGCCCGCCGCGCGTCCTAGGCGTTTCCGCTCGTTGGCTC
>7merged|no matches|length 70|copies 1
TGTCCTGTCGCAGGCCTGCGGATGTGAGCCCATCAGATGTAGAACAATCAGCTGCGGTTGCGACAGGACA
>7merged|no matches|length 77|copies 1
TGTCGCAGCATGGCGCGGATTTTTAACTTGGTGTCATCGCTGAGATGTGCCGTACCAATCTGATCTAAATAGTTGGC
>7merged|no matches|length 44|copies 1
TGTCGTATTCAGCACAGGTCTGATAACCGGAGTTGAATACGACA
>7merged|no matches|length 56|copies 1
TGTCTGTTTCAATCAAAATGCGGTCTTTAGGCAGTTTTTTCGCCACTGCTTGTAAT
>7merged|no matches|length 80|copies 1
TGTGAATTAATAACAAAATTGATAGACATTAGTATGAGACTTACACGAGTGCAAGTTAAGGAAATTCTTTCAAACTTTAT
>7merged|no matches|length 26|copies 1
TGTGACCGTCTCCGGGAGCTGCATGT
>7merged|no matches|length 47|copies 1
TGTGCTGCTGGATTCGGTTTGCCAGTATTTTATTGAGGATTTTTCCA
>7merged|no matches|length 74|copies 1
TGTGCTTTAGCTCAACGGCTCTTATGACAGCATGGAGGGAGGATGGCACAACTCTGCCCCAGCTCCAAATGTGG
>7merged|no matches|length 42|copies 1
TGTGGCGAGTGGTGTTCGGGCGGTGCGCGCAAGATCCATTAT
>7merged|no matches|length 73|copies 1
TGTGGGGTGATGAAATTTGGCAGACATGCCCTCTCGTCTCGGGGGTGAGGATCCAAGGATAAACGATACATAG
>7merged|no matches|length 57|copies 1
TGTGGGTATAAAAAAATCAAAAATAATATTTCCAACTAACAGCAGTTAACTTAGAGC
>7merged|no matches|length 59|copies 1
TGTGTACTAGTTTTAATTTGTGCATAAAACACAGTTTTGACTGTGGCTTGAGTTGACCC
>7merged|no matches|length 46|copies 1
TGTGTGACCTGTGACTATATATTGGTAATTGTGTGCTTGAGCGATC
>7merged|no matches|length 71|copies 1
TGTTAAGAAAGTCATTATAAAAAACTAAAAAATAACAAATGTTGGCAAGGATGTGGAGAAATCGGAACCAT
>7merged|no matches|length 40|copies 1
TGTTACGGTGAAAACCTGGCCTATTTCCCTAAAGGGTTTA
>7merged|no matches|length 41|copies 1
TGTTCAAAAATTTTTAAAGCCACAATGTCAGAAGGAAAATA
>7merged|no matches|length 60|copies 1
TGTTCCAGATGTTGATGGTATACAAATAAGTCTTGCTTTATTTTTAAGAGCTGGATTATC
>7merged|no matches|length 69|copies 1
TGTTCCCAGCGTCTCATCGAGCTAGTGTACGTCGCGGTGCCGAAAGAAGCGGGAGGAAAGAGCGTAGAC
>7merged|no matches|length 33|copies 1
TGTTCCGTTGCGCTGCCCGGATTACAGCTGTTC
>7merged|no matches|length 77|copies 1
TGTTCTCAATATCGCGCTTGGGATAAGTGGGAACCAAAAGTTTATTAGCATCAGCAGAGATTGTGAAACGATTGAAC
>7merged|no matches|length 51|copies 1
TGTTGTTTCGGTAATTAATTTGCAAAAAACAAGAAAAAACAATCTGTTTAC
>7merged|no matches|length 48|copies 1
TGTTTAATGTTCAGTGGAGATTATAGCCTTTTTTACTTGAGCTCGCAT
>7merged|no matches|length 62|copies 1
TGTTTGAATCTTTTCTGCAATGCTGTATTATTTTCAATAAATCTGTGACAACAACAAAAAAG
>7merged|no matches|length 68|copies 1
TGTTTGCCTGCCATTGCTTTGCGTACGAGGGCTATTGAGTTTCGCAGCGACGATTGGAGTGAACGAGA
>7merged|no matches|length 80|copies 1
TGTTTGTATTGAATTTCCTATTGGTATTCTCTTGCAGCTTGCTGAGTTTCCATAAAGCAATTATTTTGAATTTCTTTTCA
>7merged|no matches|length 45|copies 1
TGTTTTTATTTTCCTATGCTTCTATACCCTGCCGTTTTTATCCTC
>7merged|no matches|length 50|copies 1
TTAAAAAAATATGAAGAAACTGGAGAAAAAAGGTGCTTCTGCAACTCAGT
>7merged|no matches|length 67|copies 1
TTAAAACTATTTTAAACTTAAATAGCAAGAATTAAAAGACTTAAAAATCTCTTAAGCTTCTTCTCTA
>7merged|no matches|length 42|copies 1
TTAAACTTCCTCTGAGAAATGTATGGATTTTAAAATCTATGT
>7merged|no matches|length 33|copies 1
TTAAATTCGTTTCTGGGTCTGCTGCATATTGCA
>7merged|no matches|length 68|copies 1
TTAATAAATATTTGAAAACCATTCATTATTATTTCATGTTATTTTCAAATTTACTTTATCTAGTTTGA
>7merged|no matches|length 56|copies 1
TTAATACATCTTTTTTCACATGCTCTCCTCTTCCTTGGCAGTGACATTAGACCACC
>7merged|no matches|length 74|copies 1
TTAATCGTCACTGGGTCATTTACAATCTTAGAAGGAGCCTTTAGAGTTAATCTAGTTCAGTCTCTAGACTTTAT
>7merged|no matches|length 35|copies 1
TTACAAAATCCCTAGAAGAGGAAAAACCAGTCCAG
>7merged|no matches|length 63|copies 1
TTACGCTCACGCCTCTTCAGGCAGCCATTGAACGCACGTCACGAAAGACTGTTGAGCTCGGTG
>7merged|no matches|length 38|copies 1
TTATCCGGTAACTATCGTCTTGAGTCCAACCCGGAAAG
>7merged|no matches|length 39|copies 1
TTATGAACGGGCGCAAAAAGCCTTTGCGATCGTTCATAA
>7merged|no matches|length 51|copies 1
TTATGTGAATTTCACTTCAATAGAAAAAGAAAGAATGGAAGAGATACAAAG
>7merged|no matches|length 47|copies 1
TTATTGATTCCATTTTTACACTGATGAATGTTCCGTTGCGCTGCCCG
>7merged|no matches|length 62|copies 1
TTCAAAATGACATCAGCACCTTGGAGACAATCAATTGCAAGATTCGTCTCTGGTATCATCAC
>7merged|no matches|length 80|copies 1
TTCAAACGAGAACTTTGAAGGCCGAAGTGGAGAAGGGTTCCATGTGAACAGCAGTTGAACATGGGTCAGTCGGTCCTGAG
>7merged|no matches|length 57|copies 1
TTCAAAGATTTTAAGAAATGAAAAAATTGACGCTGTTATGCATTTTGCAGCTTATTC
>7merged|no matches|length 68|copies 1
TTCACAGTGCCCTTGCCCCACATGTCTCGTAAACCAGGCCTGATATTGTAAACCTTCGCCATTCACAG
>7merged|no matches|length 30|copies 1
TTCAGAGTTCTACAGTCCGACGATCTTCAG
>7merged|no matches|length 36|copies 1
TTCCACTGCACGCGCCAGCAGGAGCCTCCTCTCTGG
>7merged|no matches|length 26|copies 1
TTCCAGGATCTTTTTTGATCCTGGCA
>7merged|no matches|length 56|copies 1
TTCCATGATTTTGGGACATCTATTTACCAAAGAAAAAATCAGTAAAAATGTTTTTA
>7merged|no matches|length 62|copies 1
TTCCCGTTTGCAACGAAATCCTCAAAGCTATCCAAATATCCTCTTGCAGATTTTACAAAAAG
>7merged|no matches|length 52|copies 1
TTCCCTGACCCCAAAACTCAACCATTTCAGTTGCAGCAGCAGAAGTCTTTGC
>7merged|no matches|length 56|copies 1
TTCCGGGCGTTGATTGGTGCTGAGGAGCATATCGCATCTCATCATAATGTCGTATG
>7merged|no matches|length 38|copies 1
TTCCGTGTCGCCCTTATTCCCTTTTTTGCGGCATTTTG
>7merged|no matches|length 61|copies 1
TTCCTATGCCTGTCCCTTGGGTAACTTCCCAAATTAAGCCACCTGAATACAAACTTTTCTC
>7merged|no matches|length 41|copies 1
TTCCTCTGCTAGTTGAGTGCATTAAAAAATAGACAGTTTAT
>7merged|no matches|length 32|copies 1
TTCCTTCCTCCCTTCCTTCCTTTCCTTCCTTC
>7merged|no matches|length 55|copies 1
TTCCTTCCTTTTCTCTTCTCTTCTTTTCTTTTTTCCTTTTTGTGAAGAACACAGT
>7merged|no matches|length 75|copies 1
TTCCTTTGGGTATATACTCAGTAATGGGATTGCTGGGTTGAATGGTATTTCTGCCTCTAGGTCTTTGAGGAGTCG
>7merged|no matches|length 54|copies 1
TTCTCATCTTGCGGATGGCTTCGCACTTAGATGCTTTCAGCGCTTATCCTAACC
>7merged|no matches|length 37|copies 1
TTCTGCGCTCGGCCCTTCCGGCTGGCTGGTTTATTGC
>7merged|no matches|length 60|copies 1
TTCTTAACTCAAGGGTTAATTAACAAACTAAATTTTCTGCTTATTAAAAATAAATATGCA
>7merged|no matches|length 66|copies 1
TTCTTTCCTCCCTCTCAAGTCTTACATCCCTAGAGAAAGGGGTCCAGGAATATTATATTTCTCACT
>7merged|no matches|length 67|copies 1
TTCTTTTTTTTTTTTCTTCCTTTTTTTTTTTTTTGTGGAGAACGGGGTCTCGCTATATTGCCCAGGC
>7merged|no matches|length 41|copies 1
TTGAAAAGTCAAAGGCCCTTGGAAAAGAAAAGAGCGATGAA
>7merged|no matches|length 74|copies 1
TTGAAAATATAACTCCTTGAAACAATTTTTTATTACCGTTTTTGAATTGTACAATTGCGCCTTCATCAATCTTC
>7merged|no matches|length 61|copies 1
TTGAAAATATGGAAGCATATCAAGATGCCGTAGATAAATTATTCTTCTTATTAATCACCGG
>7merged|no matches|length 63|copies 1
TTGAGCTGTGAGCCCAGAAACCCTAGGGACCGGAGCCCGATGGAATGAAGCCTCCGGGTCCAC
>7merged|no matches|length 53|copies 1
TTGAGTCCCAGTAGATTGGAGAGGTCCACTGGCCGGCTTTGTTAGTTGCAGCA
>7merged|no matches|length 34|copies 1
TTGAGTGAGCTGATACCGCTCGCCGCAGCCGAAC
>7merged|no matches|length 67|copies 1
TTGATCGCACACCTGACAGCTGCCTCTAAAATAGAAGCACCAGAAGTACTGACAGATGTGCGATCAA
>7merged|no matches|length 28|copies 1
TTGCCAGGATCTTTTTTGATCCTGGCAG
>7merged|no matches|length 80|copies 1
TTGCCGCCGAAGCTAAAATTCCGTTCCTGAAACTGGCGATCCCGGCAGTAGCAGCTGCGACAACCGTACATTCACTGTTA
>7merged|no matches|length 70|copies 1
TTGCTGGTTAGTGGACATCCTTTCTCTGAGGAATTTTGGACTGTTAGCCTTTAGAAGAGCAATTTAGGTC
>7merged|no matches|length 45|copies 1
TTGGACCAGTGCAGCAAATCATGAAGTTTAAATCTTTAGATGACG
>7merged|no matches|length 54|copies 1
TTGTCAATTTTGGCTTTTGTTGCCATTGCTTTCGGTGTTTTAGACATGAAGTAC
>7merged|no matches|length 56|copies 1
TTGTCCTTTCATGACAAGATAAATGATGATTCCTTTTTTATTCATCATCAACCTCT
>7merged|no matches|length 44|copies 1
TTGTCTCTGAGCTTCTGGTTTTCTTGTTAGTAATGTGGTAGATG
>7merged|no matches|length 49|copies 1
TTGTGTATTGTAATCCTATCACCCAATAATTTTAAATCTAAGTTAACGT
>7merged|no matches|length 43|copies 1
TTGTTGAATAAATCGAACTTTTGCTGAGTTGAAGGATCAGATC
>7merged|no matches|length 47|copies 1
TTTACCTTGTTTTGATTTAGCTAAAATCAAATCATTTTATTTCCATT
>7merged|no matches|length 47|copies 1
TTTATAAGGAAAGGGACATCACAGCGCAATTACGCAGGTGCCCCTGG
>7merged|no matches|length 79|copies 1
TTTATGATATGCTTCTTAGAAATATTCGAGAATGTGTGACCGCTTCCGTAGTTGGGAAGTCACTGCTGAAATGACATCC
>7merged|no matches|length 40|copies 1
TTTCAAAAAAGGTCGTGACCCAAGAACACCTTTTTTGAAA
>7merged|no matches|length 26|copies 1
TTTCCAGATCGCAGCCGTGCTTGTCC
>7merged|no matches|length 66|copies 1
TTTCCTTCACCCAGAAATTGCAGTTCTCTACTCTATCAATTCTTGTATTTTATTTCATTTCTTAAT
>7merged|no matches|length 49|copies 1
TTTCCTTTTTTAGAGGAATTCCTCTTTTTGTATTTATGATAAACTCACA
>7merged|no matches|length 71|copies 1
TTTCGGCACAAAGAAGTAGTTGGGGTCATTGGGAAGTACCTCTTGATACATACTAGGATCAAAGGCATGTG
>7merged|no matches|length 53|copies 1
TTTCGTTGGCGCTTTCAATATCCGCCGGATCAAAAATCGCGTAGGCATCAATC
>7merged|no matches|length 36|copies 1
TTTCTAACAAATCCCCCACAATATTCTCAGCCCCCA
>7merged|no matches|length 55|copies 1
TTTCTTCATAGGCTTGTCTGTATTCTTTTGTGTGAGTAGCAACTTTAAGTAATTC
>7merged|no matches|length 45|copies 1
TTTCTTTTACAGCAAGAACCTGTTAATTTAGGAAAGGGAAAGAGG
>7merged|no matches|length 73|copies 1
TTTGCAGTTTGTAGGAAAAGACTGTTTCCAAACTGCTCAATGAAAAGAAATGGTCAACTATTAGAGATGAATG
>7merged|no matches|length 47|copies 1
TTTGCCATGTTTCAGAAACAACTCTGGCGCATCGGGCTTCCCATACA
>7merged|no matches|length 50|copies 1
TTTGGATAAAGTGGACAATTTTCTATTCTTGTATTTTGCAAGGTCAAATC
>7merged|no matches|length 57|copies 1
TTTTCAATCGTGGGGTTGAGTAGTGCCACACAGCATAAAATTAGCTTGGTTTCATGC
>7merged|no matches|length 42|copies 1
TTTTCCTTACCACCCTTGCCATTGTCGACGACTTAGGGTCGG
>7merged|no matches|length 55|copies 1
TTTTCTTTACCCTCGAATCTTTATGGGATGTCCAGAAACGTGGTGGAAATTTGTG
>7merged|no matches|length 30|copies 2
TTTTGATCCTGCCAGGATCAAAAAAGATCC
>7merged|no matches|length 69|copies 1
TTTTGATCCTGGCAATAACTGTAAATAGCTACCGGAAGCTGGTGGGCTAAAAACAGTTCGTCTACCCGG
>7merged|no matches|length 36|copies 3
TTTTGATCCTGGCAGGATCAAAAAAGATCCTGGCAG
>7merged|no matches|length 69|copies 1
TTTTGATGTTGTATGTTTTTAATATTTTCATTTTTTTCTTTGACCCAAAGCTTATTTATGAGTATACTT
>7merged|no matches|length 77|copies 1
TTTTGGTCCAAACCTTGTTATAAATTTTTCAAATGTTAAAAGCTCTGATTTGGAATCTGGAGGGCATACAGAGCCTT
>7merged|no matches|length 72|copies 1
TTTTTCCAGTTCCTCAGAGGGAACTTCAAAATACTTGTTCAGGATGACGCTTACCATTTCATCCGGGATTGT
>7merged|no matches|length 58|copies 1
TTTTTCGTGACATTCAGTTCGCTGCGCTCACGGCTCTGGCAGTGAATGGGGGTAAATG
>7merged|no matches|length 51|copies 1
TTTTTGATATGCTGCTGGATTCGGTTTGCCAGTATTTTATTGAGGATTTTC
>7merged|no matches|length 37|copies 1
TTTTTGATCCTGGCAGGATCAAAAAAGATCCTGGCAG
>7merged|no matches|length 34|copies 1
TTTTTGGTTGGCTGGTTCTTTGACATTGTTAGTC
>7merged|no matches|length 37|copies 1
TTTTTTAGAAAAAGTTCGGAACCATTTTTTAATTGGG
>7merged|no matches|length 31|copies 1
TTTTTTGATCCTGGCAGGATCAAAAAAGATC
