# Supplementary material for: Genome-wide identification of 5-methylcytosine sites in bacterial genomes by high-throughput sequencing of MspJI restriction fragments
Source: PLoS One. 2021 May 11;16(5):e0247541. doi: 10.1371/journal.pone.0247541 (PMC8112702; doi:10.1371/journal.pone.0247541)
Supplement: S1 Dataset — (GZ) [file pone.0247541.s003.gz › Data_set_1/Ana_flos-aquae_1939638_MspJI_processed.fasta]

>1939638|reference Afl|length 61|copies 1
AAAAAAACTGGAGTTTATTAATGCCCACCCCTTAATCCAGGCAAGATCACTTGATTATATC
>1939638|reference Afl|length 47|copies 1
AAAAAAAGCAATATCAAAATCTTTGATGAATAAATCACATTCTTTCC
>1939638|reference Afl|length 44|copies 1
AAAAAACAAAGTTGCTAGTATCAATTGGATAGTTAATGGCAATG
>1939638|reference Afl|length 54|copies 2
AAAAAACCTAAATTTTCCAAAGATGTGATATAAACACCTGATGTTTTTAGGGTA
>1939638|reference Afl|length 47|copies 2
AAAAAACTATACCATCTCAGCTACAATTCGTCTCCCTGATTTATCGT
>1939638|reference Afl|length 67|copies 1
AAAAAACTCAGCCCCCACAAAGGTTGATTAATAGTAAATTTCATATCTTAGAAAAAAAACATAACCT
>1939638|reference Afl|length 49|copies 1
AAAAAAGACAACGAGAACTTAAAATTGCTGAAGCTGAAGCCGCTTGGCG
>1939638|reference Afl|length 52|copies 1
AAAAAAGACCATTTTCGCAACCTTATCTATACAGACTGGATATTAAATGAAA
>1939638|reference Afl|length 43|copies 1
AAAAAAGAGGAAGTTTTTACTTCCTCCTAGTAGTCTGTCAATC
>1939638|reference Afl|length 51|copies 1
AAAAAAGCCGCTAAAGCTGCTAAAGCTGGAGCAAAGCAGAAGTAGAATAAT
>1939638|reference Afl|length 47|copies 1
AAAAAAGTGGGTGGTGAATCTTGGCGAATACATGAAACAATTGAGCA
>1939638|reference Afl|length 44|copies 1
AAAAAATAACCGTTAATATTCCTAAGCATGGTATTATTGACCAG
>1939638|reference Afl|length 45|copies 1
AAAAAATATTTATAATTCTTAACTCTATATTACAACGAATCCCCA
>1939638|reference Afl|length 49|copies 1
AAAAAATTAATGCGGCTAATGCAGAGGGTGGACCAGCGTTAACGGCGAA
>1939638|reference Afl|length 59|copies 1
AAAAAATTACCACCACACCCCAACCCATTGTGGAGGTATCTGCATTGCGAATGGTAGGG
>1939638|reference Afl|length 46|copies 1
AAAAAATTAGATGTAGAAGAAGCGCGATCGCTAGTTTTAATTATCT
>1939638|reference Afl|length 56|copies 1
AAAAACAAACGAAGTGACCAGATATTGAATTCCAATCACCTTATGGTCGGTACTAA
>1939638|reference Afl|length 16|copies 1
AAAAACAACCATAGGG
>1939638|reference Afl|length 68|copies 1
AAAAACAAGCCTGATAACTACCGTCTCGCTTGTCAAACCTTAGTTAATGGACCCGTGACTGTTATCAC
>1939638|reference Afl|length 48|copies 1
AAAAACACAGTTTTACCTGAACCAGATGGACCCAAAATAACTACATTA
>1939638|reference Afl|length 51|copies 1
AAAAACAGAAACAAATACATCTAACGCCCCTTGATCAAAAGCCGGACGCTG
>1939638|reference Afl|length 45|copies 1
AAAAACAGAAGTCATCAAAGCGGCTTATCGTCAAGTATTTGAGCG
>1939638|reference Afl|length 55|copies 1
AAAAACATCTTTTCCAAACTATTGAGGTTGATTAATTCATGGTTACTAGTTTTAG
>1939638|reference Afl|length 70|copies 1
AAAAACATTTTCGTAATTGGAGACTTAGCTAATTTCTCCCATCAAAATGGTAAACCCTTACCCGGTGTTG
>1939638|reference Afl|length 47|copies 1
AAAAACCAGTAGTGCGAATGGGCATCATTGCACAGCCAGGAGCAACT
>1939638|reference Afl|length 53|copies 1
AAAAACCCTAACTGCTGATTTTGTTATTGACTGTACAGGATTGATTTCCAATC
>1939638|reference Afl|length 44|copies 1
AAAAACCGCTATCGGTAAACCAGAAGCAACTTTAGATGATGTCT
>1939638|reference Afl|length 52|copies 1
AAAAACCTCTAATTGCTCGAAAGCGGTTATTAAAATTTGCGAGTTTAGATCA
>1939638|reference Afl|length 53|copies 1
AAAAACCTCTAATTGCTCGAAAGCGGTTATTAAAATTTGCGAGTTTAGATCAG
>1939638|reference Afl|length 51|copies 1
AAAAACGCCGAAAAAGTTTTCGTTAGACTCAACGGACGGCTGGGTAATCAG
>1939638|reference Afl|length 51|copies 1
AAAAACTACCTAAACCTGAATCTTCTAAAATTTTGTACATTTTTAACTAAG
>1939638|reference Afl|length 64|copies 1
AAAAACTCCGTCTTTTGCCCAATCAAGACTTTGGTTTATCGCTCAACTGGAAGCGAAAGGAACT
>1939638|reference Afl|length 45|copies 1
AAAAACTGCCCAGTGGTAGTAGTGTTACCATACCTGCTGAACCGA
>1939638|reference Afl|length 46|copies 1
AAAAACTGGTAATTAATCAGGATAATGGACCGGAAAACCATTCTCG
>1939638|reference Afl|length 48|copies 1
AAAAACTGGTAATTAATCAGGATAATGGACCGGAAAACCATTCTCGTC
>1939638|reference Afl|length 47|copies 1
AAAAACTTCCAGTGCGAGAATTCTCGCTAAATCTCTCAATTGTCTCC
>1939638|reference Afl|length 47|copies 2
AAAAAGAACCAACCTATGGCACTACTCTCGAAGAAGCTGGGCGTTAT
>1939638|reference Afl|length 65|copies 1
AAAAAGAATTCTAGCAACCAACCCAATGTATTTCTGCTAAAACTCCAAAATTAAGAGAGGGTAAA
>1939638|reference Afl|length 52|copies 1
AAAAAGATTGAGTCTGGGGCAATTTTAAATATTAATCTGATTTGGGGAAATA
>1939638|reference Afl|length 60|copies 1
AAAAAGCCGATTATATTCTTTTGGACTAGATAACGCCAGGATTCTGGTTTAAGTGGCCTC
>1939638|reference Afl|length 57|copies 1
AAAAAGCGAAAGTAAAACTCACCAGCAGAAGTAAAATTGGTAGATTTTTACGTTCTC
>1939638|reference Afl|length 44|copies 1
AAAAAGCGGATTATTGCCGAAACTGGTGCAGGACAACATGGCGT
>1939638|reference Afl|length 44|copies 1
AAAAAGCGTAAAAAGTTGGTGGCTTCGGTGCTACGAGAGGCACT
>1939638|reference Afl|length 31|copies 1
AAAAAGGGAAATTACCGGCAGCGGTTCACTC
>1939638|reference Afl|length 41|copies 1
AAAAAGTAGTAGTCCCTGATAAACAAGCATAGATAACATCT
>1939638|reference Afl|length 42|copies 1
AAAAAGTCTGTAATCGCCATTCACCCGCCAAATCAGCCACCG
>1939638|reference Afl|length 54|copies 1
AAAAAGTCTTGATTTGTAGGTTGGGTTGAGGTACGTTCACGAAGTGTGGCGAGT
>1939638|reference Afl|length 62|copies 1
AAAAAGTTGGTTTACGGAACAGTGGGAATTGATTCTTTAGCAGGTCCGAGCGAAGTGCTGGT
>1939638|reference Afl|length 64|copies 1
AAAAAGTTGGTTTACGGAACAGTGGGAATTGATTCTTTAGCAGGTCCGAGCGAAGTGCTGGTAA
>1939638|reference Afl|length 56|copies 1
AAAAATAAATTGTTGAGTTTATTTCTATAAACAGAAGAAATACTAAAATCCACTCA
>1939638|reference Afl|length 49|copies 1
AAAAATAATCCTGTTATTCAGCAATTTGCACATTGGAAAGACTATTTGT
>1939638|reference Afl|length 44|copies 1
AAAAATACCTGTAATTGTTGCCAATGCTCCGAGAGCCGATAGTA
>1939638|reference Afl|length 57|copies 1
AAAAATAGAAGCTTTTCACCGTCAGCGAGTTCCCAAAAGCTGGGTACAGTTTGGTGA
>1939638|reference Afl|length 47|copies 1
AAAAATAGTTATCCAAATGCTTCGCCCGTACAGTAGTTAGTTGTTAG
>1939638|reference Afl|length 52|copies 1
AAAAATAGTTATCCAAATGCTTCGCCCGTACAGTAGTTAGTTGTTAGTAGGG
>1939638|reference Afl|length 52|copies 1
AAAAATATTTGCTGTTAGGAAGTACCTAAAGTTCATATTCATTAAAATAAGG
>1939638|reference Afl|length 48|copies 1
AAAAATCAGTTCTCTCTTTCCATAACCATTTAAGAGATTTTATTAAGA
>1939638|reference Afl|length 41|copies 1
AAAAATCCTCATCCTGGAGCATAGCTTCTACGGTTTCATAG
>1939638|reference Afl|length 53|copies 1
AAAAATCCTGCCGTCAGCAAAGCTTTTTACCTTTTCTACAGTCAGTGAACGAG
>1939638|reference Afl|length 46|copies 2
AAAAATGAAGGTATTTGGTATGCCGAATACTGGTTGATCTTGAACT
>1939638|reference Afl|length 56|copies 1
AAAAATGAAGGTCAGTGGCAAAACTTTAAACAAGCGGCCATGGTTGCCATAGATCC
>1939638|reference Afl|length 58|copies 2
AAAAATGGCGGCAAAACTTTCCAGCAGCCGGAAATATTGTTAATCTTTATGGTGCTAC
>1939638|reference Afl|length 42|copies 1
AAAAATTAATTGATGTACATTCAGATTCACCATAAATATATA
>1939638|reference Afl|length 49|copies 1
AAAAATTACAAAATGGAATCAAGTCCGAGATTCTTGGCCAGACCGCCCA
>1939638|reference Afl|length 57|copies 1
AAAAATTACCACCACACCCCAACCCATTGTGGAGGTATCTGCATTGCGAATGGTAGG
>1939638|reference Afl|length 51|copies 1
AAAAATTACGCTGAATATCAACAAGGGAGAATTACTGGCGGTTTTGCTGGG
>1939638|reference Afl|length 58|copies 1
AAAAATTCCCGCAAATTATTAATATCCATCATTCATTTTTACCTGCATTTATTGGGGC
>1939638|reference Afl|length 47|copies 3
AAAAATTGCTGGTTCTGCACAAATCCTAGCAGCCCGTGTTGAATTTG
>1939638|reference Afl|length 51|copies 1
AAAAATTGCTGGTTCTGCACAAATCCTAGCAGCCCGTGTTGAATTTGTTGA
>1939638|reference Afl|length 52|copies 1
AAAAATTGGTTATCCTGTAATGGTTAAAGCTACCGCCGGTGGTGGTGGTAGA
>1939638|reference Afl|length 47|copies 2
AAAAATTGTATCCATAATTTGTTTGAGTCTCAGGTAGAGTTAACACC
>1939638|reference Afl|length 45|copies 1
AAAAATTGTTTATCTTGAATTGTTCAGAGATCAGGGGTGCAGGGG
>1939638|reference Afl|length 55|copies 1
AAAAATTTCCCTGCTGCCAGAACAATTAACTTGTTATGGACGTATTAATATTAAC
>1939638|reference Afl|length 56|copies 1
AAAACAAAGCCTGGGGGACCTGGGATCTTTTGTAGCACTGGTTGTGTATTAATGAC
>1939638|reference Afl|length 55|copies 1
AAAACAACGGTTATATCTCATCCACCCAATTTAGAGGATATAGAACAACGGTTAA
>1939638|reference Afl|length 45|copies 1
AAAACAATAATAGCACTGGAGTAATAGAAATTACTGAACCAGCAG
>1939638|reference Afl|length 62|copies 1
AAAACAATCTTGCGGAAGAATTTTCCACACCTTGGGCTTTTAAAATCAAAGCGTGTTTTCTA
>1939638|reference Afl|length 66|copies 1
AAAACACCATCTTTCCAAGCAGCATTTAGCCAAAATGTCCCTTGAGAATTTGCCAACAAATAACCA
>1939638|reference Afl|length 56|copies 1
AAAACACGCCAACTTATCAAGCAGTTAAAGCTTGGAGTGCTAGTTTATAAGCTTTA
>1939638|reference Afl|length 49|copies 1
AAAACAGAAATAATTAATAAACCAACTACTAATAATACCGTTATTCCTC
>1939638|reference Afl|length 48|copies 1
AAAACAGTGTAGCAATCTATCGACCCATTAGCGATGGGGATAGCAGCG
>1939638|reference Afl|length 61|copies 1
AAAACATCCTTTTTTTGACTGAGCTTTAAACTGGTGCAAATGAGTGTTTCTTATTTGCTCC
>1939638|reference Afl|length 52|copies 1
AAAACATTCCTTGCTAAAACGTCCCAAGTCGCAAGATAGTTTTTGGGTATAG
>1939638|reference Afl|length 58|copies 1
AAAACCAAAGGTATCGGGAACCCAAACTACAGAAGATGTTTTTCCGAACTTCTGCAAA
>1939638|reference Afl|length 44|copies 1
AAAACCACAGTTCATGCTCTGGATTGATGTCGGTGATGCGGAAG
>1939638|reference Afl|length 55|copies 1
AAAACCCACCTGCTACTGCTTTCACAGTTTCTTTTGGTCCAGTCAATAAATCTGG
>1939638|reference Afl|length 48|copies 1
AAAACCCAGAACTAATAGTGAGTATGGGTCAGGCAGGTCGGAAACTAG
>1939638|reference Afl|length 55|copies 1
AAAACCCCAGAATTGACACCTAAAAATCCAAAAAGTTTTTAGTCATCCTTGATGA
>1939638|reference Afl|length 57|copies 1
AAAACCCGGTGAACCGGCGTGGGAGTCTCCTTGGGGAAAAGGTCGCCCCGGATGGCA
>1939638|reference Afl|length 40|copies 1
AAAACCCGGTGCTGTTCACATTGACTTACCAGAAAATATT
>1939638|reference Afl|length 52|copies 2
AAAACCGAGGAAGTTTTGGCTTTAGAATCTCACCGCATGAGTCCTTATTCAG
>1939638|reference Afl|length 57|copies 1
AAAACCGCCAGAAGAGAATATTTAGGTTTAATTTACGGTGTCCCCAAAACAGAAACC
>1939638|reference Afl|length 49|copies 1
AAAACCGCTGGTTCTTCGTGTAAATTTCTACCTACACCATGACCAGTAA
>1939638|reference Afl|length 63|copies 1
AAAACCGGGTCAACTTTGTTACCATTTGTTCCTGTCAAACCTATCAATAAATTTATCACTACT
>1939638|reference Afl|length 70|copies 1
AAAACCTAAGGAATTTAATCTAATTTTTCACCACTAAGAATGAAAATGGGATCGGCTGCTACAAAGGTTT
>1939638|reference Afl|length 54|copies 1
AAAACCTATCACTTTCTGAAATTTGAAACTATTCTTCTCTCCTTCTAATTCTTC
>1939638|reference Afl|length 36|copies 1
AAAACCTTATTAGCAGGTCCAGGTGAAGGCACAGAT
>1939638|reference Afl|length 51|copies 1
AAAACGAAAAACGCTCAATGAGCCAAATGATAAAAATACTTGTCAGTGATG
>1939638|reference Afl|length 33|copies 1
AAAACGATGCAACCATCATGTCTGATTGTCGCT
>1939638|reference Afl|length 48|copies 1
AAAACGCTATTTCGGTAATTTCAATATCCCTCAGTTAGTAAGGCCAAG
>1939638|reference Afl|length 54|copies 1
AAAACTAGCCGCTAGGTTGTAGATTGATGCAAAAATATTTGGTACAGTGCAATT
>1939638|reference Afl|length 36|copies 1
AAAACTCACGAGCGTCGCACTGGTTCACCTAAAGCC
>1939638|reference Afl|length 9|copies 1
AAAACTCCC
>1939638|reference Afl|length 51|copies 1
AAAACTTAAACATTTACTTTGTGAAATTTTAGAACAGGGTAGCAGTCCTTG
>1939638|reference Afl|length 31|copies 1
AAAACTTTTCAAACATCCTCTAAGTCCTATG
>1939638|reference Afl|length 57|copies 1
AAAACTTTTCAAGCCTACATTGCCGATACCAAAGAAGGACCATTTCTCCGCACAGGA
>1939638|reference Afl|length 48|copies 1
AAAACTTTTTGTTGAGGAATTTCGGGAATTTTAGTTACGACTTGATAG
>1939638|reference Afl|length 22|copies 1
AAAAGAACGAGGAGAAAATCAT
>1939638|reference Afl|length 49|copies 1
AAAAGAAGATTTAGGGAGAACCTTACGAGATGCTAGTCAACCTCCAACT
>1939638|reference Afl|length 46|copies 1
AAAAGAAGGACAAGTTAAAGCCTTAGAACGGGCTTATGATGATGCT
>1939638|reference Afl|length 46|copies 1
AAAAGAAGGGCGCACAATGGGCAATTCAACGAGATCCACGCATTAC
>1939638|reference Afl|length 55|copies 1
AAAAGAAGTAGCAGAAAGATTATATGCTAAACCCGGTTCGAGAACTTTTGGGGCG
>1939638|reference Afl|length 51|copies 1
AAAAGACATTAACCGCACATTAATATTAGAAAATCGAGATATTTTAGTAGC
>1939638|reference Afl|length 42|copies 1
AAAAGATATCACACCCATTTTAGAGCAAGGTGCAGCCACTGG
>1939638|reference Afl|length 39|copies 1
AAAAGCAATATTTAGCTCCGAATTTGGCAATGATAATTC
>1939638|reference Afl|length 59|copies 1
AAAAGCCAATATCCATGGATCTAGGGGATACAGAACCACTTTGAACGGTGTAAAATGCC
>1939638|reference Afl|length 56|copies 1
AAAAGCCGCCAAACTAGCAGCTAAAGCATTAGCAATCATAAATGGCGCTCTTGCAC
>1939638|reference Afl|length 59|copies 1
AAAAGCCGGTTATGGAATTTTTACTGGAGTTATTGCGCCAACATGGATTTGACGAAATT
>1939638|reference Afl|length 41|copies 1
AAAAGCCGTTTTATCACTGCGCCAGCAGTAGAGGGCAACAG
>1939638|reference Afl|length 43|copies 1
AAAAGCTACTATTAATCTCCAGAAAGCTTATGTAAAATCTCCT
>1939638|reference Afl|length 45|copies 1
AAAAGCTATGTCTGAAGCTACAACACTAGCTGCTACCATACAGAT
>1939638|reference Afl|length 32|copies 1
AAAAGGAACTTTCGCCGGCAGTGAATGGAATG
>1939638|reference Afl|length 44|copies 1
AAAAGGAATATTAGCATCGGCTAATAGCTGCATTTGTTCATGAA
>1939638|reference Afl|length 59|copies 1
AAAAGGAATATTATCCTTGGTCTGGTTTAGGTTATACTTATGATTGGGGAAATTCTCAA
>1939638|reference Afl|length 49|copies 1
AAAAGGATTTGTCCGACCAGGGATGATCATTGCCGGCACAGATTCCCAT
>1939638|reference Afl|length 56|copies 1
AAAAGGCTATTTCTGAAGAATTAGGTGATTTATTATTACAAGTAGTATTACAGGCG
>1939638|reference Afl|length 51|copies 1
AAAAGGGGGATCATTGTCAATGTCTCCAGTTTAATGGGGAAAGTTGCCGCC
>1939638|reference Afl|length 51|copies 1
AAAAGGTAAAATTAAGAATTATCAAGTTATCGCTCCCGGTACTTGGAATAT
>1939638|reference Afl|length 48|copies 1
AAAAGGTAAAGGTAAGATTAGATTTATAGATCGTCCCTTAAATAGTGA
>1939638|reference Afl|length 9|copies 1
AAAAGGTGG
>1939638|reference Afl|length 45|copies 1
AAAAGGTTCTGTTTGTGCTTACCTGTCTGCGGTACTTACTGAGGC
>1939638|reference Afl|length 49|copies 1
AAAAGTACCTTTAATAACATCAATGCTGGAGATGTGTTTAGCTTCAACT
>1939638|reference Afl|length 46|copies 1
AAAAGTCAGTCTGTGTCTGGCTTTAAGGATGTTTTTATGTCAGCCA
>1939638|reference Afl|length 41|copies 1
AAAAGTCTGTAATCGCCATTCACCCGCCAAATCAGCCACCG
>1939638|reference Afl|length 47|copies 1
AAAAGTGCGCTACCTTCCGCATCTGTCACTCTGGTAGCCATGAGGGG
>1939638|reference Afl|length 37|copies 1
AAAAGTTAGGAACTTTGGTCCCTGTAGAAGGACGGGC
>1939638|reference Afl|length 59|copies 1
AAAAGTTGGTTTACGGAACAGTGGGAATTGATTCTTTAGCAGGTCCGAGCGAAGTGCTG
>1939638|reference Afl|length 61|copies 2
AAAAGTTGGTTTACGGAACAGTGGGAATTGATTCTTTAGCAGGTCCGAGCGAAGTGCTGGT
>1939638|reference Afl|length 62|copies 3
AAAAGTTGGTTTACGGAACAGTGGGAATTGATTCTTTAGCAGGTCCGAGCGAAGTGCTGGTA
>1939638|reference Afl|length 53|copies 1
AAAAGTTTCTGGGTTAACAGTCTACCAAAGTAGTTATTTAGCTGTGCGAGATG
>1939638|reference Afl|length 48|copies 2
AAAATAAATCCCGCCGGTGAGTTCCCGCACCACCATAATATCTACTCC
>1939638|reference Afl|length 52|copies 1
AAAATAAGCGATACCACAAAGTGGTTGCCAAGGGCATCGCCAACACTAAAAC
>1939638|reference Afl|length 47|copies 1
AAAATAAGTTTGTGCCAGTTTTTTCACTTCCGCAGGATTGACATCTC
>1939638|reference Afl|length 49|copies 1
AAAATAATCATTTCTTCACCCCGCACAAACCGCGCTGCATTGATTCCCG
>1939638|reference Afl|length 45|copies 1
AAAATAATCTCCCTATTTTAGTATTTGACCTAACGGTGCGAGGTA
>1939638|reference Afl|length 56|copies 1
AAAATAATTGGTAATTGGTCATTGGTGGTTAGTAATTGTTAATTGTTAATGAGGAA
>1939638|reference Afl|length 52|copies 1
AAAATACATTTTCTCTGGTCCATTAATTTATTTTCTTTAATATCAACTTTCC
>1939638|reference Afl|length 73|copies 1
AAAATACTTAAAAAGCCTGTATCGTCTCCTTTTTAATTATTAATTTTTAATTCTGCCCTGCGGTACTAGCCAA
>1939638|reference Afl|length 51|copies 1
AAAATAGTCTTGGACAAAACCGATAATTTATCGCCCGAATGCTTCGCCCCT
>1939638|reference Afl|length 48|copies 1
AAAATATCAATTACCCCATTATTAACAGAAACAAGAGCGCCTTGAGTA
>1939638|reference Afl|length 46|copies 1
AAAATATTTCACAGAAGATTTGGGAAGTGGTGTGACATTGGAAATG
>1939638|reference Afl|length 42|copies 1
AAAATATTTTGCTTTCTGCTACTTGATTAATCAAATTTAACT
>1939638|reference Afl|length 48|copies 1
AAAATCAAAACAATGATGTATTTTTAGGGCGTGACTGGATGAATAAAT
>1939638|reference Afl|length 52|copies 1
AAAATCAAAACCAATGGAGTTGTCCAACCAGTTCGCAAAATTAATATTAGCC
>1939638|reference Afl|length 56|copies 1
AAAATCAAAATACGGCTGATGTCGGATTACAAGTTGTCAGAGAAACTTTAACTCAA
>1939638|reference Afl|length 37|copies 1
AAAATCAAGATTTTCGCGGTCCAGATTTCTTTGCTGT
>1939638|reference Afl|length 38|copies 1
AAAATCAAGATTTTCGCGGTCCAGATTTCTTTGCTGTT
>1939638|reference Afl|length 46|copies 1
AAAATCAAGATTTTCGCGGTCCAGATTTCTTTGCTGTTTTGGGTGT
>1939638|reference Afl|length 45|copies 1
AAAATCATGCCAGGATGTGATGCTGTCATTCATTTAGCTTGTATT
>1939638|reference Afl|length 49|copies 1
AAAATCCCACAAATCATCAAAATCCCATAAATCATAGTTTAGACAGGGA
>1939638|reference Afl|length 78|copies 3
AAAATCGCCCTGGTTGATACTTCCCATGAAAAGTTTCGCAAACTTTATTTTGATACTCTCACCGGTTTAATTAATCCC
>1939638|reference Afl|length 60|copies 1
AAAATCGGAATTGCTTCAATATGCGGTATTTGTTGGACAAAAGCCACAGTTAATGCTGTA
>1939638|reference Afl|length 47|copies 3
AAAATCGTCATTGCCAAGTATTGATGGGACCTAGTGGGCCAAAAGAT
>1939638|reference Afl|length 48|copies 1
AAAATCTACAAATACACCAAAAGGTTTGATGCCGGTGATTTTTCCTTC
>1939638|reference Afl|length 49|copies 1
AAAATCTACAAATACACCAAAAGGTTTGATGCCGGTGATTTTTCCTTCG
>1939638|reference Afl|length 49|copies 1
AAAATCTATAAATCGTGTTAGCAAATCAATATGAAATTTAGTGAAATCC
>1939638|reference Afl|length 52|copies 1
AAAATCTCCCCCACAGTAGTAATTAATAAAGGTTGTAAACCCAGTAATAACT
>1939638|reference Afl|length 62|copies 1
AAAATCTTTGAGGGGAAATATGTTTAAAAGACTAATTGGTGTTGTTGTTGCTACTATTTTGC
>1939638|reference Afl|length 58|copies 1
AAAATGATGACTGTTTTGGTTTTTAAATTAGTTAGTTCATCAACAAAGGCAATATTAT
>1939638|reference Afl|length 47|copies 1
AAAATGCGGCTGCTGCTTTGGCTGAAAAGTCAGGGACATTAGAACTA
>1939638|reference Afl|length 58|copies 1
AAAATGTTAAGAAATAATTTACAATCGGTAATTGACCGTGATCAATTGACGCAATTAC
>1939638|reference Afl|length 55|copies 1
AAAATGTTGGGTTTTGTTCCTCAACCCAACCTACTGGCTAGACTATGGGGTTTCT
>1939638|reference Afl|length 39|copies 1
AAAATTAAAGCTACCAAAGGTCCAGTACAATCTGGAGAA
>1939638|reference Afl|length 47|copies 5
AAAATTAATGCGGCTAATGCAGAGGGTGGACCAGCGTTAACGGCGAA
>1939638|reference Afl|length 43|copies 1
AAAATTACTGATAAAAATAATCAGCCCCTAGTCGAAGATAATG
>1939638|reference Afl|length 52|copies 1
AAAATTACTGGAGTTAAACTTTGATTTAAGTGCATTTGAATTTCTGAAGATG
>1939638|reference Afl|length 46|copies 1
AAAATTAGAATTGAATCTCAACCAACGAATCAAATAGTTGGCTTAG
>1939638|reference Afl|length 49|copies 1
AAAATTAGCATATATTGGCACTAAGGGAGAAAGTAAACCCTGTTTATTC
>1939638|reference Afl|length 50|copies 1
AAAATTATCTCCCACCTCCTGCAAGTCTAAAACATGAGAATGATAGGAGT
>1939638|reference Afl|length 47|copies 1
AAAATTATTTCTTCCTGCTATACAAATAATATCTACTCCTGCTTCTT
>1939638|reference Afl|length 49|copies 1
AAAATTCAAGCCCTTAGACGAAAAAATATATGTTGGACTAATAGTTAGT
>1939638|reference Afl|length 54|copies 1
AAAATTCAGTGGAAAGCCCATAAGCTCCGTCGCTGTAGGAAGGGGCAGAAATGC
>1939638|reference Afl|length 48|copies 1
AAAATTCCCTCTTCGGCTGTATCAGCACAAATACCTAAAATTTGATAA
>1939638|reference Afl|length 43|copies 6
AAAATTCCCTGCAATTGGTCAAAGGTCCAGATAGTATCTTTGA
>1939638|reference Afl|length 44|copies 1
AAAATTCCCTGCAATTGGTCAAAGGTCCAGATAGTATCTTTGAC
>1939638|reference Afl|length 45|copies 2
AAAATTCCCTGCAATTGGTCAAAGGTCCAGATAGTATCTTTGACA
>1939638|reference Afl|length 38|copies 2
AAAATTCCGATAAATCACGAACTGTGGATATGTAACGA
>1939638|reference Afl|length 59|copies 1
AAAATTCGAGATGGGATTTTAGTACCACTGTTGTTAGAAAGACAAGAACGTTTACAGGT
>1939638|reference Afl|length 47|copies 1
AAAATTCGTTTACGGAGATTATCTACTAAACTTACTTCACTAAACTG
>1939638|reference Afl|length 53|copies 1
AAAATTCTCCGCAAAGAACTTTTAGCCGGTTTAGGAACAGCCGTAGCTTTAGG
>1939638|reference Afl|length 36|copies 1
AAAATTCTGCAAACCGGACCCCTAAATGGTGTCACT
>1939638|reference Afl|length 46|copies 1
AAAATTCTGCAAACCGGACCCCTAAATGGTGTCACTCAATCACCAC
>1939638|reference Afl|length 53|copies 1
AAAATTCTGCAAACCGGACCCCTAAATGGTGTCACTCAATCACCACGTTCTGT
>1939638|reference Afl|length 46|copies 1
AAAATTGCTGGTTCTGCACAAATCCTAGCAGCCCGTGTTGAATTTG
>1939638|reference Afl|length 40|copies 1
AAAATTGTCTATTATCTTGGTCGCATGACCTATGAAAAAG
>1939638|reference Afl|length 63|copies 1
AAAATTTCCGGACCTGACCAACTCGGTCGTCACCCGGAAACTGGAGAACCAATTTATATCAAA
>1939638|reference Afl|length 43|copies 1
AAAATTTCCTTGGATATAAGTCGAGACTGGCTAATTAGGCGAG
>1939638|reference Afl|length 60|copies 1
AAAATTTCTGTTTCTAACCTTCTAGCGAAAATATAAACTTGTCCTTGAGCGTACAAGGTA
>1939638|reference Afl|length 39|copies 1
AAAATTTGGATAACTCGCTCGATTTCCTTGGCGCGTCCC
>1939638|reference Afl|length 56|copies 1
AAAATTTGTCCCCAATAATTTTTCTAGTTTCTGGTTGATAGTGAACCAGTGCTACA
>1939638|reference Afl|length 46|copies 1
AAAATTTTACAAGAAAATATATTTACCTTATTACACTTGCGATGCT
>1939638|reference Afl|length 35|copies 2
AAACAAAAAATTTCCGGACCTGACCAACTCGGTCG
>1939638|reference Afl|length 43|copies 1
AAACAAAATGGTATCATGTGCATAAGCATGGATCTAAGTATGA
>1939638|reference Afl|length 51|copies 1
AAACAAACTGTTTAGGATCTGTCAAACTCAAACTACTGGCTTGAATTCCAG
>1939638|reference Afl|length 52|copies 1
AAACAAAGACTTGATACGATCACAGCGGTATGATCTCCACCTAAAGCGGGTA
>1939638|reference Afl|length 56|copies 1
AAACAACGGATTTGGTAGATTCTGCCATAACTATTGAACCCTGTATATTTTTAGAT
>1939638|reference Afl|length 38|copies 1
AAACAACTACTAGCCAGCCATCAAGGCAATCTTCGACT
>1939638|reference Afl|length 51|copies 1
AAACAACTGCCAATATTCAGATTATTATTGAAAATGCCCATATTCCCGTAG
>1939638|reference Afl|length 44|copies 1
AAACAAGGTATTTCTGGACCTTTGTAATCAAAGTTATTAGCAAA
>1939638|reference Afl|length 61|copies 2
AAACAAGGTATTTCTGGACCTTTGTAATCAAAGTTATTAGCAAATAGGCAAAACTTGTGTT
>1939638|reference Afl|length 48|copies 1
AAACAAGTACCCTGGCTGAAAGAAATTCCTGTGACAGCCATGATTAAA
>1939638|reference Afl|length 48|copies 1
AAACAATATCTCCAATTTGATATTTTTGGCTCAAGCTACCGCACAAAC
>1939638|reference Afl|length 56|copies 1
AAACAATCTACCAATAGGGGAAACTCTTAGCTTTGCAACTATTGCAATTTCACTTA
>1939638|reference Afl|length 48|copies 4
AAACAATGCCACCTGCGGACCCTTTACGCCCAATCATTCCGGATAACG
>1939638|reference Afl|length 51|copies 1
AAACAATTAATCCTCAATTTTGATGCTGATAAAGCCGGCACAAACGCCACA
>1939638|reference Afl|length 48|copies 2
AAACAATTACCAAGGGATCAAGCACTGGACAAATATTAACTGATGCTG
>1939638|reference Afl|length 43|copies 1
AAACAATTAGCCGCAGTTCCGCCGCTGTTAGAATTGCCGACAG
>1939638|reference Afl|length 38|copies 1
AAACAATTCTGATCCATATAAGATATTTACTGATGTTA
>1939638|reference Afl|length 47|copies 1
AAACACAGAGATTTACCCCCACCTGTGGGCATGACTACCATTAAATC
>1939638|reference Afl|length 46|copies 1
AAACACAGTTTTACCTGAACCAGATGGACCCAAAATAACTACATTA
>1939638|reference Afl|length 60|copies 1
AAACACCACCAAATTGGTTCTATTATGTTAGCACTAATGGTAGCCGGTTCCATTGGTGGC
>1939638|reference Afl|length 54|copies 3
AAACACCCTACCTTAAATTATTAACACAATTGTTTGGCGATCGCTCACTCATTG
>1939638|reference Afl|length 48|copies 1
AAACACTTTAAAGCTAACAGAGAATTTAACATTGCGGGAATAATTCCC
>1939638|reference Afl|length 46|copies 1
AAACACTTTAAATTGATGGCTGGTTTGTAATTGGTTTTCGAGTTCA
>1939638|reference Afl|length 50|copies 1
AAACAGAAACTACTGTCGGTTTGTTTTATGTCTCTGGTTATGGACATAGC
>1939638|reference Afl|length 49|copies 1
AAACAGGAATCATATACTTTTGTTAAGGCAGACAAAGCGCGATCGCTGG
>1939638|reference Afl|length 51|copies 1
AAACAGGACGCAAAATCGGTATCTATCCTGAAACCAAACATCCCACTTTCT
>1939638|reference Afl|length 58|copies 1
AAACAGGGATTACCGCTATTGACTCCATGATTCCCGTCGGCCGTGGTCAACGGGAATT
>1939638|reference Afl|length 56|copies 1
AAACAGGGGATGCCAACTCATAGCTGTAGCCGCAACAAATAGGAAAAATATCCAGA
>1939638|reference Afl|length 42|copies 1
AAACAGGTGAACATTAAAGCGCCGACGGGAGATGGTTCGCTG
>1939638|reference Afl|length 67|copies 1
AAACAGTCGGTTTTAACCGACTTTAACTTTAAGACAGGGAATTTACTCCCTGGCTGACTACCAAGCC
>1939638|reference Afl|length 49|copies 2
AAACAGTGCTTACAGCCTAACAAGCTCTTATAACAGGTCGAAGCTAACA
>1939638|reference Afl|length 49|copies 2
AAACATAGAAAGAATGGTTTGATTTTTGAAGCAGGAAATGTAGAGGCTC
>1939638|reference Afl|length 64|copies 1
AAACATGATGGAATTTTCTGCCACCCAAGCGGGAACTTCAATCCGGGCAATTTCTGTCCCGACA
>1939638|reference Afl|length 43|copies 1
AAACATGGGAAGCACAGCGTCCTCCTCATCTGAGTGCGAAAGA
>1939638|reference Afl|length 53|copies 1
AAACATTAGGACAATATAATATTTATGTTAGTTTAATTAAAAGAATCAATCCA
>1939638|reference Afl|length 54|copies 1
AAACCAAAACGCGGTATTCCTACGGGGGGAAAAGTCGTGAATCCCTTCACTGGG
>1939638|reference Afl|length 48|copies 2
AAACCAAAGATGGAATTGTTGCCCGATATAGCTTCAGCAAACTTAGGT
>1939638|reference Afl|length 57|copies 1
AAACCAAAGGTATCGGGAACCCAAACTACAGAAGATGTTTTTCCGAACTTCTGCAAA
>1939638|reference Afl|length 48|copies 2
AAACCAAGGTAACTGGCAATATTTTACATTGTATTAAACATGGTACTA
>1939638|reference Afl|length 43|copies 1
AAACCAATCCCAGCAGTAGCTAGGTTAATTGCTGCTATCAGTC
>1939638|reference Afl|length 50|copies 1
AAACCAATGCTAGTGATATTAATAATTTAGTCTCTGAACTAAAGAAACCA
>1939638|reference Afl|length 46|copies 1
AAACCACCAGCTTGACCACGGGGAATAATGCTAATCTTTTGCACAG
>1939638|reference Afl|length 48|copies 1
AAACCAGCGGAACTTCCTGTAACTAAGGCCACATGACCATCTAAAGAA
>1939638|reference Afl|length 43|copies 1
AAACCAGCTTTAGCCACACCCATGACATTATAGTTAGGAATTG
>1939638|reference Afl|length 62|copies 1
AAACCAGGAGTCAGGAATAAAAAAATCTGGGTAGATGATATTTCATCAAAATTTTTTTAACC
>1939638|reference Afl|length 43|copies 1
AAACCAGGATCGCGCATGGTAGCGTACACAGTGGCTAAAATCC
>1939638|reference Afl|length 50|copies 1
AAACCATTATAAACTGACTCTTGACGGGTAGAACCACCAGGAATGAATAC
>1939638|reference Afl|length 59|copies 7
AAACCATTGGTGCTAATTCACCCCGTCGCGGTGATTTTACCCTTTCCACTAACTGTTCA
>1939638|reference Afl|length 37|copies 1
AAACCCAACCTCCGAATTCAGACTTTTTTTACTTTAG
>1939638|reference Afl|length 49|copies 1
AAACCCAAGAGGATCTGCTCAGTTCCGACAAAGTTGTGACCTAAACGGC
>1939638|reference Afl|length 52|copies 1
AAACCCACTTTTTCCAACATCCATAAAACCTGTTCTTTAGCTTTTACAACAA
>1939638|reference Afl|length 50|copies 1
AAACCCATAGATCCCCGACTTCTTAGAGAAGTCGGGGATCTGGCTGAATC
>1939638|reference Afl|length 46|copies 1
AAACCCATAGTTGAATGGGTGAGAAATTTACACAAATCTTTATTAA
>1939638|reference Afl|length 54|copies 2
AAACCCATGACTTAAACCCGACATATCACAAGGACGCTGACGAGTTAATTGGAC
>1939638|reference Afl|length 49|copies 2
AAACCCATGCTTTGTTTGAGATTACGTAATTCTACGTAAATATCCTGGG
>1939638|reference Afl|length 30|copies 1
AAACCCATTAGAACCGGTGACACTTGGCCA
>1939638|reference Afl|length 32|copies 1
AAACCCATTAGAACCGGTGACACTTGGCCAAG
>1939638|reference Afl|length 46|copies 1
AAACCCCCATACTATCGCCGTCAGTGGCACGGGTACAGCCGCAATG
>1939638|reference Afl|length 56|copies 1
AAACCCCCATACTATCGCCGTCAGTGGCACGGGTACAGCCGCAATGGAAGCCACTC
>1939638|reference Afl|length 62|copies 1
AAACCCGGTTCTTGAACGTCCTGTGGGGATAACTTTTTTCCCTACAGAAAATCAGTTGGTAT
>1939638|reference Afl|length 46|copies 1
AAACCCTAACTGTCACCAGTTTTTTACATCTAGTGCAAGCAGTTAG
>1939638|reference Afl|length 47|copies 1
AAACCCTATCTGGCTTTGGTTATCACGGACATATCTTTTGGGATACG
>1939638|reference Afl|length 55|copies 1
AAACCCTCTTTCACATGATTGTTGAGCTTTATATTCCCTGAGCATAGAATCATTG
>1939638|reference Afl|length 57|copies 2
AAACCCTCTTTCACATGATTGTTGAGCTTTATATTCCCTGAGCATAGAATCATTGCT
>1939638|reference Afl|length 60|copies 1
AAACCCTGGGCTTGTCCTCTGGGAATCAGAGTCACCTTTTGTACAGGGTCATGGTCTTTG
>1939638|reference Afl|length 56|copies 1
AAACCGAATGCGCCATGTAGGGCTACGAAAGGCCACAAACCACCGAGTTGAATCCA
>1939638|reference Afl|length 52|copies 1
AAACCGATGCTTTTGACAAAGCGATACAGGTTCATTTCTACCCCTGGTTGGT
>1939638|reference Afl|length 48|copies 1
AAACCGCATTTATGAAAATTTGGGGTCGAGATTGAATTTACAAGACTG
>1939638|reference Afl|length 52|copies 1
AAACCGCCAATATTCTCAATCACGCAACTGCGAAATCTTTAGTTTTATTAGA
>1939638|reference Afl|length 66|copies 2
AAACCGGAAATAGCCCTTTCCCCACAAAATCTTTTAGCTACTTATGGACCAGGTTTTAGTCGCTAT
>1939638|reference Afl|length 55|copies 1
AAACCGTCTTTACATTGCTTCTGGGGATTTAATGGTATTGGGTTTAGGTGGTAGT
>1939638|reference Afl|length 49|copies 1
AAACCGTTGTTATTAATTCAATCACTTCTGCTTTCATGGAATTGCAATA
>1939638|reference Afl|length 37|copies 1
AAACCGTTTTAGCACTGGTCCTTGGTCGGCATAGGCT
>1939638|reference Afl|length 51|copies 1
AAACCTATTCAAGCTGAACGTTATCAAGGCATTCCAGGGGCAGAAGTAACT
>1939638|reference Afl|length 44|copies 2
AAACCTATTTCCCGTCCCAGAGGTGTCATACGCAGATCAGCATT
>1939638|reference Afl|length 40|copies 1
AAACCTGCTACCGCTTGTGTGGATACGAACACCTCCAGAG
>1939638|reference Afl|length 35|copies 1
AAACCTTATTAGCAGGTCCAGGTGAAGGCACAGAT
>1939638|reference Afl|length 35|copies 2
AAACCTTCGGCGATTGGTCCTAAAGCTAAAACTGG
>1939638|reference Afl|length 36|copies 1
AAACCTTCGGCGATTGGTCCTAAAGCTAAAACTGGG
>1939638|reference Afl|length 50|copies 1
AAACCTTCTGTATTCCCCATGGTGGTGGTGGTCCCGGTATGGGTCCCATT
>1939638|reference Afl|length 49|copies 1
AAACCTTGAATTTGTAAATTTTGACATTGGTTGAGTGCTGCCAAGTCAG
>1939638|reference Afl|length 35|copies 1
AAACCTTGGCCAGTTCTACAGGATCACCAGCATCC
>1939638|reference Afl|length 39|copies 1
AAACCTTGGCCAGTTCTACAGGATCACCAGCATCCTTGA
>1939638|reference Afl|length 49|copies 1
AAACGAGAAAGTTTCAAAATTCTGATTCGTCTAGTCCCTATAAATCTTT
>1939638|reference Afl|length 51|copies 1
AAACGAGTCGGGTTATCTTCACCAGGTAAAGCTTCCTGACTGAGAACAGCC
>1939638|reference Afl|length 48|copies 1
AAACGATTTGGCATAACTTCCAAGAGGGGTTGATTAATACATTCAATG
>1939638|reference Afl|length 51|copies 1
AAACGCATAGAAATCGGTCCATCAGTGTAATTAATCCCAGTCACAACCATC
>1939638|reference Afl|length 45|copies 1
AAACGCCGCCATTGATAGAGGTGTACCCCCTGCTAAATGGACATA
>1939638|reference Afl|length 48|copies 1
AAACGGAAAATTGCGGCTACTCCAAAGCTAGGTGCAAAGAACCAGCTA
>1939638|reference Afl|length 44|copies 1
AAACGGCTTTAGAGAAATTGGCAGATTTGCCAGTGCGAATGTAT
>1939638|reference Afl|length 43|copies 1
AAACGGGGTATTCCACCTCGAAAGTTACGAGTAGTTAGTAATG
>1939638|reference Afl|length 48|copies 1
AAACGGGGTATTCCACCTCGAAAGTTACGAGTAGTTAGTAATGGGACG
>1939638|reference Afl|length 40|copies 1
AAACGGTTAGACTTCATTCAAACTGACGCAGCTATTAACC
>1939638|reference Afl|length 53|copies 1
AAACGTAAATTCCTGAACGGTATTGAGTACCAGCATCATTACCTTGACGCATT
>1939638|reference Afl|length 52|copies 1
AAACGTCGGGCTTTGTTAACTTTTGTGATTGTGGGCGGTGGTCCAACTGGTG
>1939638|reference Afl|length 49|copies 1
AAACGTCTATCTGATGCAGAAGCTAATGGTGACAAAATTCTGGCAGTAA
>1939638|reference Afl|length 53|copies 1
AAACGTTACTCAAAACCTGTTCAAAATCTAAAATACCACTATTGTCGTTATCT
>1939638|reference Afl|length 54|copies 1
AAACGTTTTATTATTGCTGAATCTGTGGCTGATCAATTTGAAAAATTGCTGTTA
>1939638|reference Afl|length 55|copies 1
AAACTAAAATTTGGACATCGGGGTTTAAATCAACCTGCTGGTTTACAAACAAGAG
>1939638|reference Afl|length 45|copies 1
AAACTAATGAAATCTGCACAGATAAAGGCAGCATTGAGGCTACCA
>1939638|reference Afl|length 31|copies 2
AAACTACCAATCACCGGTAAACCTCGTTCTG
>1939638|reference Afl|length 62|copies 1
AAACTACCTTCCGTGAAGAAACCGAAACCGATTTGTTTGGGGAACAAGCAGTATTGTGTGGT
>1939638|reference Afl|length 47|copies 1
AAACTACCTTTAGCAATTTTAGTTGATGGTAATTCCGCCAGTGCTAG
>1939638|reference Afl|length 48|copies 1
AAACTACCTTTAGCAATTTTAGTTGATGGTAATTCCGCCAGTGCTAGT
>1939638|reference Afl|length 49|copies 3
AAACTACCTTTAGCAATTTTAGTTGATGGTAATTCCGCCAGTGCTAGTG
>1939638|reference Afl|length 49|copies 1
AAACTAGAAATATCTTGTAAATAAGCTGGATTACCTTCATATAAATTAA
>1939638|reference Afl|length 32|copies 2
AAACTAGCATAGTGCTTGGTCCATAGAGAATA
>1939638|reference Afl|length 38|copies 2
AAACTAGCATAGTGCTTGGTCCATAGAGAATATATCCG
>1939638|reference Afl|length 39|copies 1
AAACTAGCATAGTGCTTGGTCCATAGAGAATATATCCGG
>1939638|reference Afl|length 48|copies 1
AAACTAGCCAAATTGAATTTAAGGTAGAAACCGGCAATATTAAAGACT
>1939638|reference Afl|length 48|copies 1
AAACTATAACTTTCTGCATCAGCAATTTGATCACGCATTCCTAACACC
>1939638|reference Afl|length 31|copies 1
AAACTATAATTTGCCGGTTATCCCTGCTTTA
>1939638|reference Afl|length 61|copies 1
AAACTATCAATGACATTAGAACGGGTTTTCCCAGTGGTATTGACTTGATTTCGGGGAGGTT
>1939638|reference Afl|length 55|copies 1
AAACTATCTAAACTTTGAGCTTCGTCATAAGCCCAAATCAAGCGTTTTTGTTCTG
>1939638|reference Afl|length 53|copies 1
AAACTATCTGCTTTGTTGAACTTAGAGAAAGAAAATATTAAAGGAATGCTGGC
>1939638|reference Afl|length 45|copies 77
AAACTATGGACAAAACCGAAGATGGTAGTCAATAAGTTCAAGTAG
>1939638|reference Afl|length 46|copies 1
AAACTATGGACAAAACCGAAGATGGTAGTCAATAAGTTCAAGTAGG
>1939638|reference Afl|length 46|copies 1
AAACTATTCCTATGTGGTGCCACGAAAACAGGCAAGACGCAAGACG
>1939638|reference Afl|length 53|copies 1
AAACTATTCCTATGTGGTGCCACGAAAACAGGCAAGACGCAAGACGGAAGCGG
>1939638|reference Afl|length 40|copies 1
AAACTATTGGCTAAGGGTGGAGCTTATCACAGATTATGGC
>1939638|reference Afl|length 42|copies 1
AAACTCAGCAGTTTTATAGATATCTGCTGGTAAAGTTTCATC
>1939638|reference Afl|length 45|copies 1
AAACTCCCTGTTAGTTCTTCAAATTGAGAACGACTGAGTTCCATT
>1939638|reference Afl|length 59|copies 1
AAACTCCGTCCCCTGCTGACAATTTTTTTTGTATTAACTTTCAGCAACAAACATCACAG
>1939638|reference Afl|length 44|copies 1
AAACTCCTTAGACCTACGAGAATAGGACCAAGCAATACCATCAG
>1939638|reference Afl|length 46|copies 1
AAACTCCTTAGACCTACGAGAATAGGACCAAGCAATACCATCAGGA
>1939638|reference Afl|length 50|copies 2
AAACTCCTTTTGTTCACGAGTCAACTTTTCTACCGGCGTTAAACTAGCAG
>1939638|reference Afl|length 39|copies 1
AAACTCGCTCAATTTTATGAGACTAGTCGTAAACTAAGT
>1939638|reference Afl|length 60|copies 2
AAACTCTAATAAATGTTGAAAATGCTCTTGAGTTTCTCCAGGAAAACCAACTATAAATGT
>1939638|reference Afl|length 61|copies 1
AAACTCTGGGACTTTCAAAAGCATCGTGGTTGGAATTTCAGGTCCAAGCTGTTCTGGAAAA
>1939638|reference Afl|length 64|copies 1
AAACTCTTTTAGAAAAAGCACCGGAGTTAATTGAAAGAGCAAAAGAATTAAGTAAAAGAGAACT
>1939638|reference Afl|length 56|copies 1
AAACTGAAAAACGATATTATTCTCAATGCCACCGACGATATTGCTCAATTACTCTT
>1939638|reference Afl|length 59|copies 1
AAACTGAGACAGATTACCCTCAAAACCATACTTTGGTGAGTTTGTTTGAAAATCAGGCT
>1939638|reference Afl|length 46|copies 1
AAACTGCCACATAATCCACCTGTTCGGGTCCGGTGGTTGTCCAGTC
>1939638|reference Afl|length 45|copies 1
AAACTGCCCTTAACCTTATCAGCATCACGCATACCAGCTACTAAG
>1939638|reference Afl|length 13|copies 1
AAACTGCGTCTAG
>1939638|reference Afl|length 35|copies 1
AAACTGCTATCAGGATTTCATGGTACATTGGAATC
>1939638|reference Afl|length 41|copies 1
AAACTGCTTTGGAAAAAGTGGCATCTGCCATTGACATCTTA
>1939638|reference Afl|length 60|copies 1
AAACTGGACTTGGCAGTGGCGAACGTTAACAGTGCAAATGTCTCAGTCTTGTTGGGAACA
>1939638|reference Afl|length 60|copies 1
AAACTGGTACACATGAGACGGAAGATTGGTTATATTTTCCAAGCTCATAATTTATTGGGT
>1939638|reference Afl|length 31|copies 1
AAACTGTGTATATTCATGGTTTGGTCAGGGA
>1939638|reference Afl|length 45|copies 1
AAACTGTTCCCCAACCGGCTGACGGTCGTGGGTTAGAATTCTAGC
>1939638|reference Afl|length 41|copies 1
AAACTTAGTGGTGCAAATTTAAGCGGTGCTGATTTAAGAGA
>1939638|reference Afl|length 36|copies 9
AAACTTCCCATTGCTGGTCCACACCAGATTTGATAA
>1939638|reference Afl|length 37|copies 1
AAACTTCCCATTGCTGGTCCACACCAGATTTGATAAT
>1939638|reference Afl|length 58|copies 1
AAACTTCCCATTGCTGGTCCACACCAGATTTGATAATCAATTTCCCGACCTTTTTCTC
>1939638|reference Afl|length 51|copies 18
AAACTTCTGGTGCTGGTGTTACAGAAGGAACATAAACAGCTTGTTCCTGAA
>1939638|reference Afl|length 30|copies 1
AAACTTGAATCTACCGGTTGTACAGATCCG
>1939638|reference Afl|length 58|copies 2
AAACTTGGAGCTAAAGTTTTTTTAGGTCTATTTGCGATCGCCGGTTTCTCCGATAATA
>1939638|reference Afl|length 44|copies 1
AAACTTTATCAACTTGGTCAACGCCAACAAATATAGACATATTA
>1939638|reference Afl|length 52|copies 3
AAACTTTCTGGAGTCGGTTCAAAAGCTGGAGGACCAGATTATCTGTTGCAAT
>1939638|reference Afl|length 43|copies 1
AAACTTTGCCAAGAAATGCAAAGTCGTACCAATGTGTTAGTCA
>1939638|reference Afl|length 60|copies 1
AAACTTTGTCTGAGGACAACTGTGTAAAATTTCATTTTTGTTTACCTATGGATGTTTTCA
>1939638|reference Afl|length 56|copies 1
AAACTTTTCAAGCCTACATTGCCGATACCAAAGAAGGACCATTTCTCCGCACAGGA
>1939638|reference Afl|length 48|copies 1
AAAGAAAATACATCACAAAGATTTTCATGCTCAAGATTTTCGGCGACG
>1939638|reference Afl|length 48|copies 1
AAAGAAAATGCGGTACTATCAACGTATTCACCGGCTTGATTTTGGTCG
>1939638|reference Afl|length 53|copies 1
AAAGAAAATTCCATTGCTGGTGTTATCGGGACTGTACAGGTAGTTATTCCTTT
>1939638|reference Afl|length 53|copies 1
AAAGAAACAGAAAAAGCCAGAATAGCTAAGGCTGACTTTCGTGATCTTCAGCA
>1939638|reference Afl|length 43|copies 1
AAAGAAACCTGGATTTAAATCAACGCCGGTTGATTTGATAAAT
>1939638|reference Afl|length 43|copies 1
AAAGAAACTCACCAACAATTGCTCCTAACAGTGGTCCAAATAA
>1939638|reference Afl|length 52|copies 1
AAAGAAAGAAGAATATTCTTCTAAGGTTTCCGGACCACGAACGGCATGATAA
>1939638|reference Afl|length 55|copies 1
AAAGAAAGTGATCCGGTAAAACGTCGGGCTTTGTTAACTTTTGTGATTGTGGGCG
>1939638|reference Afl|length 52|copies 1
AAAGAAATACAAATCTGTATCTGTTTTTTTAGGAACCGGCATTTCTGTTTCT
>1939638|reference Afl|length 31|copies 1
AAAGAAATTATCACCGGTTCACCCGCAGACT
>1939638|reference Afl|length 46|copies 1
AAAGAAATTGTTCTATCAACAAATGATGAAAAATCAATAGAAATCG
>1939638|reference Afl|length 48|copies 1
AAAGAACAACGCGCCCAAGAAATTGCCGAAATTCGCGGTGATATGGTC
>1939638|reference Afl|length 51|copies 1
AAAGAACCAAGACTGGTGTTTGCAAAAGCGATCGCTCTTTTTTATCAACCC
>1939638|reference Afl|length 50|copies 1
AAAGAAGATATCATCCCCGCCAAAGCAGATCCTTGGCTATTTACCATTGG
>1939638|reference Afl|length 60|copies 1
AAAGAAGCAACCTACATCTAAGCAGGACACAATACCAAAACCTGACTTCATTGGAGTTAA
>1939638|reference Afl|length 65|copies 1
AAAGAAGGGATATTTACTCTAACTGAACCAGTAGCCCCAATTCCCATGGAACGTTCTTTTTTACC
>1939638|reference Afl|length 42|copies 1
AAAGAATACTTTCTGTTGCGTGTCACCCCACAGAACTAATTA
>1939638|reference Afl|length 38|copies 1
AAAGAATCAAGGTAATTTATATAAGAATGTAGAAGAAA
>1939638|reference Afl|length 46|copies 1
AAAGAATTATTAGGCTCTATTTTTGGAGATGCTTCTGGTGTCATAG
>1939638|reference Afl|length 57|copies 1
AAAGAATTATTCCTGATATTCGTTCCCGTTGCGAAGTTAGTTTGGTAGGTACTCCCC
>1939638|reference Afl|length 43|copies 1
AAAGAATTTCATTAAGCTATCAGTATTCTTAACCTGTAAATAG
>1939638|reference Afl|length 55|copies 1
AAAGACAAAATTAACTTCCTGTGGGTGACAGAATTCCCCATGTTTGAATGGAATG
>1939638|reference Afl|length 52|copies 1
AAAGACAGAAAATTTCTGGATAATCTTCAGTTATAGATTTTTGTTTTTATGT
>1939638|reference Afl|length 32|copies 1
AAAGACATCAATGACCGGCAAATTCTCCTTTT
>1939638|reference Afl|length 46|copies 1
AAAGACCGTTTTAAACACAAACGAATACTGGCAGGATCAGGGAGAG
>1939638|reference Afl|length 56|copies 1
AAAGACCTAATACTGCATTACGATTTAGAACTAAACCCACAAGGACGTTTTCATGT
>1939638|reference Afl|length 60|copies 3
AAAGACGGCAAAATTTATAAAATTGGTAAAGCCGGAAATCCCTATATTCAAGACAATATA
>1939638|reference Afl|length 43|copies 1
AAAGAGAAAATCCTGTGATGTTTTATACGTATATCTGGTTCGT
>1939638|reference Afl|length 54|copies 1
AAAGAGAAAGTAATTGCTTTAACTATTGATGATGGTCCCTGGCCAAAAACCACC
>1939638|reference Afl|length 45|copies 1
AAAGAGCGATCGCACTCCTTATCCCAATCCCATCAGCGTGTACGG
>1939638|reference Afl|length 47|copies 1
AAAGAGCTACTAGCAATTTGCGACCAGCTCGATATTGCGGTTAAAAG
>1939638|reference Afl|length 44|copies 3
AAAGAGTCACTACAGCCATCAATAGCAACAAATCTCCTACCCGC
>1939638|reference Afl|length 49|copies 1
AAAGATAAAAGACCTGTAGGACTTTTAAGATTTAACTCTCTTCGGGTAA
>1939638|reference Afl|length 37|copies 1
AAAGATCATCCTCATTTAGAAGAGATTGAAGGCGATA
>1939638|reference Afl|length 42|copies 1
AAAGATCATTGATATGATTGTTGGTTATGTTAATATGAAGTT
>1939638|reference Afl|length 40|copies 1
AAAGATGCCGCCATTCCACCTTGAGCAGCCACAGAATGAG
>1939638|reference Afl|length 41|copies 1
AAAGATGGATTGTCCTAGCAGTTACAAGTGTAGAAAATGCC
>1939638|reference Afl|length 45|copies 1
AAAGATGGGCAGGATCTGTCGGGATTGGTCCGGCTGTCAAAATAT
>1939638|reference Afl|length 46|copies 2
AAAGATGGGCAGGATCTGTCGGGATTGGTCCGGCTGTCAAAATATC
>1939638|reference Afl|length 40|copies 1
AAAGATGGTGTAGTTGATGTGGGTAACGTCATTTATCTGA
>1939638|reference Afl|length 40|copies 1
AAAGATTCTGATATTTGTGTCATGTTGTTCGCTGCTATGG
>1939638|reference Afl|length 53|copies 1
AAAGATTGATCAATTTTTAAGTTATGGAATGGTAAGACTTTTAAGCGATTTAG
>1939638|reference Afl|length 50|copies 1
AAAGATTGCCCAACAATTGCAAAAGCATCAAGGACAAATAGTTATATAGG
>1939638|reference Afl|length 54|copies 1
AAAGATTTAAAAATGCGCGATCGCATTAAGGAATTATTACAAAATTTATCTTTG
>1939638|reference Afl|length 43|copies 1
AAAGATTTGGACATCTGGACCTAAAACGGCGTGCATTTGGTCA
>1939638|reference Afl|length 44|copies 1
AAAGCAAAATATTACCTGTAACAATTGATGCTATTGGATTGACT
>1939638|reference Afl|length 45|copies 1
AAAGCAATACTGGGAATACCTTCAATAACTCCTTCCATTGCTGCG
>1939638|reference Afl|length 57|copies 1
AAAGCAATTAACAACATTAAACCAAAGTTTAAACGATTAACTGGTAAACCCGCAGCT
>1939638|reference Afl|length 54|copies 1
AAAGCAGACTCCAGAAATTAAGAACGAACTAAGCCGCCTGCAAAAACAGTTAGA
>1939638|reference Afl|length 30|copies 1
AAAGCAGTACAAACCGGCGGTCCTTCAGGG
>1939638|reference Afl|length 46|copies 2
AAAGCAGTCTCAGCCGGCGCACAACTTTTATTGGTGGGAGATATTG
>1939638|reference Afl|length 49|copies 1
AAAGCATCAACGCTAAACTGTTCGCTACTACCATCGGGATATGTGATTT
>1939638|reference Afl|length 58|copies 1
AAAGCATCAAGTCCAGCAAATTCCTTAAACAGCATGGCTTTTCCTTCCATGACGGGTA
>1939638|reference Afl|length 39|copies 1
AAAGCATTAGCACGATTATTGTACGCTTCCGCATCCTGA
>1939638|reference Afl|length 48|copies 2
AAAGCCAATATTCTAGAATTAGGTTGTGGACCGGGAAATGCAACTTTA
>1939638|reference Afl|length 45|copies 1
AAAGCCAATTTGTTTCAGGTAATAAATTAAATCCCGGCGACTAAT
>1939638|reference Afl|length 52|copies 6
AAAGCCACCGTTGATTTTAACCAATATTTGGGAATTTTGAACGGAGCGATCG
>1939638|reference Afl|length 48|copies 1
AAAGCCAGAAAATAACCATCTACAGGTTGACCGGTGGCGATTAAATCC
>1939638|reference Afl|length 51|copies 5
AAAGCCAGCATTGCCGGTCTGGACATTCCGATCAAAAATCCCAAGGGAATG
>1939638|reference Afl|length 58|copies 7
AAAGCCCAAAATATTGAATTACGCTCCCGGTTTTCTTGGCAAAAGAAATATGCCAAGT
>1939638|reference Afl|length 59|copies 2
AAAGCCCCTGTTGCCGGCACAATTTACAAAATTAAAGCTACCAAAGGTCCAGTACAATC
>1939638|reference Afl|length 51|copies 1
AAAGCCCTTTATCAGTGCCTCCTTTATCGTAAAAGGGATACAAAATCAAGA
>1939638|reference Afl|length 49|copies 1
AAAGCCGCAGGTGTTAGTCCCTATGCAGACGTTCCTAATGTGGGTGGGA
>1939638|reference Afl|length 47|copies 1
AAAGCCGTGAGAACACTGAAACGCACTTCTCCAGTTGCCCTATCCAT
>1939638|reference Afl|length 61|copies 1
AAAGCCTTAGATGATCAATTACAAAGTGTTGGTGCTAAATTCGATATTTGTGATACCGTAA
>1939638|reference Afl|length 50|copies 1
AAAGCGAGAAGTAACACGCATTCTTACACCAGGGACTTTGCTAGAAGAGG
>1939638|reference Afl|length 39|copies 4
AAAGCGATAGATTATCTAGCTTCTACTGGACTTGGTGAT
>1939638|reference Afl|length 65|copies 1
AAAGCGATATTAATGACAGCAGCGGGTAAACCGGAAGTTTTAGAATTACAAGAAGTTCCCCAACC
>1939638|reference Afl|length 44|copies 1
AAAGCGATCGCAAATCACTATAATAATTGTGAATATATTCATCA
>1939638|reference Afl|length 48|copies 2
AAAGCGATCGCTTAATGTGTCAATATATTGATGACGTTGTTCTAATTT
>1939638|reference Afl|length 38|copies 5
AAAGCGCAATCCTGACGCTGGCAAGCCATACAAACTAC
>1939638|reference Afl|length 31|copies 2
AAAGCGCACCATGCCGGCAATTTCTTCTGGT
>1939638|reference Afl|length 51|copies 1
AAAGCGGTCGCTGTAGCTTATGGTATTGCCAATAAAGGTGAAATTACCCCT
>1939638|reference Afl|length 51|copies 1
AAAGCGGTGAGCATAATAATGGGGACATCGGATTCTTTGCGTAATTCTTGA
>1939638|reference Afl|length 41|copies 1
AAAGCGTTCTATGGATGCAGCGAGTAATGCTAACTGTTGCA
>1939638|reference Afl|length 36|copies 1
AAAGCGTTGGGAATATTCCAGTATAAACTTGCACCG
>1939638|reference Afl|length 52|copies 1
AAAGCTACCTATTTTTTCACCTTGTTCAATATAACCATAGCCAGTTGAGGGG
>1939638|reference Afl|length 46|copies 1
AAAGCTAGATTTTATGTGCTTCGCAAAACTTCTATGCCCTCAATTT
>1939638|reference Afl|length 39|copies 1
AAAGCTATTGGTTATCAGGCATTTAGCAGGATTACTAGG
>1939638|reference Afl|length 44|copies 1
AAAGCTATTTCAGAGGGAACAGGGAACAGGCAACTTTCTAACAG
>1939638|reference Afl|length 59|copies 1
AAAGCTCCCGGCTATCTAACAGGTTCTAAACTTTTCAAAGTTGCCTATCCTAATAGCGG
>1939638|reference Afl|length 33|copies 1
AAAGCTGTAGAAGATATGGGCGATCGCTCATCT
>1939638|reference Afl|length 56|copies 1
AAAGCTGTGGAACTGTTGGAGAAAATTTTGGTGTTGGTACTGAGTTGACAATGGGT
>1939638|reference Afl|length 12|copies 1
AAAGCTTGACAT
>1939638|reference Afl|length 63|copies 2
AAAGCTTGTCTAAAGTCCCCTTCCCGGACATTGTGGGTAACAACGACAATTTCTGCTAGTTCT
>1939638|reference Afl|length 57|copies 1
AAAGCTTTAGACATTAACCCAGCCTTAGCAAAAGGTTTAAACGTCCAAAATCATCGG
>1939638|reference Afl|length 51|copies 1
AAAGCTTTATTCTTGATCGTTGGCAAACTATTTATCTTAAAGGCTTTAAAC
>1939638|reference Afl|length 39|copies 1
AAAGGAAAAAATACCGGTTTAACAGCAGGAGAACGTTAT
>1939638|reference Afl|length 49|copies 2
AAAGGAACGTTGCGAATGCGACAATCGCCAGAACAGAGGAACGTTCCCG
>1939638|reference Afl|length 58|copies 1
AAAGGAACTTTCGCCGGCAGTGAATGGAATGAAGCTGCTTATTTAGCTAAAATAAATG
>1939638|reference Afl|length 38|copies 1
AAAGGAAGTTTTACGATTGAACTGGGAGCAGCAGCCCC
>1939638|reference Afl|length 52|copies 3
AAAGGAATATCAAGATGTCGAAAATCGTCGTTTTCATGCCCAACCTGTGGCT
>1939638|reference Afl|length 49|copies 1
AAAGGAATATTATCCTTGGTCTGGTTTAGGTTATACTTATGATTGGGGA
>1939638|reference Afl|length 55|copies 1
AAAGGAATATTTTCTGCTCTTTCGATGCGGTGCGTCCAATCACCTTTGACAATAG
>1939638|reference Afl|length 51|copies 2
AAAGGAATGGCTTGCAATAGCCGCTCACCGAAATCCAATAACCATCGTCCA
>1939638|reference Afl|length 42|copies 1
AAAGGACGACTGCGAGCGATCGCTGCTGGGAAAATAGCATCT
>1939638|reference Afl|length 63|copies 1
AAAGGAGAAATTAAGTAGTAAATTTAAAAATGAATGAAGTATTTAACACTAAAACAAAAACAA
>1939638|reference Afl|length 49|copies 1
AAAGGATCATCCATCAAATCGCCTGCGGCCGCCAACCACTCAGCCACAG
>1939638|reference Afl|length 47|copies 1
AAAGGATTTTCTCTCCATAAGCGGTAAGCTTTTCTCGCACTCTGTCT
>1939638|reference Afl|length 36|copies 1
AAAGGCAAGCTGACTGCTACTAACGCATCTATCGAG
>1939638|reference Afl|length 46|copies 1
AAAGGCAATACTTCGACTTCGCTCAGTAACCAGAGGCAAGAGTGAA
>1939638|reference Afl|length 30|copies 1
AAAGGCAGCCCGACCGGCTGTACAGCTTTG
>1939638|reference Afl|length 57|copies 7
AAAGGCCGATATGTCTTCCCTTTCAGTCCCTTCTCCGGTTCCTGGAAATAACCGTTA
>1939638|reference Afl|length 51|copies 1
AAAGGCCGCAACCATATTGGCATCAGTATTTTCTGGACAAATAATGTCGTT
>1939638|reference Afl|length 54|copies 1
AAAGGCGTGGATTTCCTTAGTTTTGTTATCTTGATATCGTGTAGAAGGAAGTTC
>1939638|reference Afl|length 50|copies 2
AAAGGCTAAACCCAAGGAAATAGCGGTGACACCCAAAGCCAGTAGAAAGA
>1939638|reference Afl|length 39|copies 1
AAAGGCTACAGAGCGATTATGCCAATGTTGTTATTGATG
>1939638|reference Afl|length 65|copies 1
AAAGGCTTTAAAACAAGTTAAATCTTTAGCAGAAGCGGCTCAAAATCCTCAAGAAAAACAGGATT
>1939638|reference Afl|length 44|copies 1
AAAGGCTTTAAACCAGCTTTTCAGACTTTACAAATTCTCAACCG
>1939638|reference Afl|length 60|copies 1
AAAGGGACAGCTATAAGGTCCTGCTGCTGGATTTTGGTACAGGGTAAGGGTGGGGGCAAT
>1939638|reference Afl|length 35|copies 1
AAAGGGACTAGTTGCGCTGCACCCATTGTCACAGG
>1939638|reference Afl|length 51|copies 1
AAAGGGATGTAAATCTTTAAGAATAAATATACTGGGTTCTTTTTGCCGAAT
>1939638|reference Afl|length 39|copies 1
AAAGGGATTAATGGCGGTGGCCATTTTGCTGTAAGCGTC
>1939638|reference Afl|length 59|copies 1
AAAGGGGCTTGAAAATACAAAGGTGTAATTTCTTCTGGTGACTGGTCCAAATTAAACAG
>1939638|reference Afl|length 54|copies 1
AAAGGGTTTAAAAATTCAGTGGAAAGCCCATAAGCTCCGTCGCTGTAGGAAGGG
>1939638|reference Afl|length 47|copies 1
AAAGGGTTTATTAACCTGTGCAGATGTGGTTATTTATGATGCTTTGG
>1939638|reference Afl|length 50|copies 1
AAAGGTAACACCAAAGGGAAACTAGCTACCCGCACCATTCCCGTCCTAGA
>1939638|reference Afl|length 59|copies 1
AAAGGTAGAGGTTTCGTGATGACATAATTGCTGGTTATGGAGTTGGTTTTTTTGGCTGA
>1939638|reference Afl|length 45|copies 1
AAAGGTAGATGAAGTCAGACTCATGGACCCCGAAAGTCGCCAAAC
>1939638|reference Afl|length 45|copies 1
AAAGGTAGCATTGCTGTCAATGGTATCAGCCTCACCGTAGCTAAA
>1939638|reference Afl|length 48|copies 1
AAAGGTATTGCTAAAGCTGATAAAGGAAGCGCTCGCATTGCCGCAGAA
>1939638|reference Afl|length 48|copies 1
AAAGGTGATGTGGCAAGCTTTAGAAAGAATTATTCCTGATATTCGTTC
>1939638|reference Afl|length 52|copies 1
AAAGGTGTGCCTTCTACTCCAACAATACCGGGAGTCATAGGACGTTTATTAA
>1939638|reference Afl|length 41|copies 1
AAAGGTTATCAAACAATGATGAACCAAGCGTTACGAGAATA
>1939638|reference Afl|length 57|copies 1
AAAGGTTCTTGATGTTAGTTTGCTAAATAAACAATTTTATCAGGAGGTTTCAGCCTG
>1939638|reference Afl|length 58|copies 1
AAAGGTTTGAATTGTCCCCAACCCATATCTGCACATTCAACCGCTACCTCTTCCTTGG
>1939638|reference Afl|length 54|copies 1
AAAGTAAATAATGTCCGCAATCCCCGGAAGTAAAAACACAGCAGAAGCAGCCAA
>1939638|reference Afl|length 39|copies 1
AAAGTAATCAAATATGTATGGTAAAAATTCTGGGCTGAT
>1939638|reference Afl|length 48|copies 1
AAAGTACATAAACACCCGTTCCACAGAACCACAGGTATACCATCTTAA
>1939638|reference Afl|length 48|copies 1
AAAGTACCGTAACAACGATTTTAGAGCGACAAATTAACGGTGTCGAAG
>1939638|reference Afl|length 45|copies 1
AAAGTAGCGCCCCTTCTACAGATTCTCGCAGGGTTTGCTTAATAT
>1939638|reference Afl|length 51|copies 1
AAAGTAGGTGATCGCTTAATTATTGGCACTCAACCCCGCATTCGTCCACAA
>1939638|reference Afl|length 43|copies 1
AAAGTATGTGCTATTATTAGATTCGTGGGTCAAGGGTGTGTAG
>1939638|reference Afl|length 49|copies 1
AAAGTATGTGCTATTATTAGATTCGTGGGTCAAGGGTGTGTAGCTCAGT
>1939638|reference Afl|length 62|copies 1
AAAGTATTCTTATTCTTTCCCCTTCTTTAGCCCGGAGTGTTGGTCCAGGAATCCGCCCATTT
>1939638|reference Afl|length 41|copies 1
AAAGTCAAACTTCGTTGTCGCTTACAGGATTTAATTGATGC
>1939638|reference Afl|length 59|copies 1
AAAGTGAACATTTCCCCATTCGTCATTCCCCCTAACCAATTTTGGGCAAAAACACCTTC
>1939638|reference Afl|length 49|copies 3
AAAGTGAATCCGATGACTAACAGCCGTTGCTTGGGCTTGAGACTCAAAT
>1939638|reference Afl|length 50|copies 2
AAAGTGAATCCGATGACTAACAGCCGTTGCTTGGGCTTGAGACTCAAATA
>1939638|reference Afl|length 51|copies 1
AAAGTGACAGATTGTTTAGTTCTAGAAATTGTCACAAAACCATCTTCCAAA
>1939638|reference Afl|length 39|copies 1
AAAGTGTAAGCGTGATTCCAATTCTTTTGCATGATCATA
>1939638|reference Afl|length 45|copies 1
AAAGTTAACGCTTGCCAAGGATTATTACCGGCTTTTTCGCCATAG
>1939638|reference Afl|length 32|copies 1
AAAGTTAGCACAATCATGGCTAATGCAGCACC
>1939638|reference Afl|length 30|copies 1
AAAGTTATTAGAGCCGGTGTAAGATGTTAT
>1939638|reference Afl|length 31|copies 1
AAAGTTATTAGAGCCGGTGTAAGATGTTATC
>1939638|reference Afl|length 50|copies 1
AAAGTTCAAAAACAGTATCAGGAATCATCTGACGGATGTGTTGAATATAG
>1939638|reference Afl|length 60|copies 1
AAAGTTCTTTGTCCAAAACTGAATTGAGCAGCGTAATTTGAACCAAAGGCTGCTAATTTT
>1939638|reference Afl|length 35|copies 2
AAAGTTGATATCACTGGACCTGTTTATATTGGGGG
>1939638|reference Afl|length 48|copies 1
AAAGTTGATCTATTATTCTGTCATTTTCCACTAAATTCTAAAGTGTTG
>1939638|reference Afl|length 55|copies 1
AAAGTTGATTTTAGCAAAATTGATGCTAATGGCTTTGTCTCCAAAGAAGAAGTAG
>1939638|reference Afl|length 42|copies 1
AAAGTTTCATCAGCATATTCCACCTCAGAAATCATCAAACCG
>1939638|reference Afl|length 46|copies 1
AAAGTTTCGATACTGAGGCTTTTTGGAGCTAGTATCGGCAAGGGTG
>1939638|reference Afl|length 46|copies 1
AAAGTTTTCCAAACCTGGACCACTAGAACCAGGAACTGTCCCAATT
>1939638|reference Afl|length 63|copies 3
AAAGTTTTCCAAACCTGGACCACTAGAACCAGGAACTGTCCCAATTGCCCCGGATAAAATATA
>1939638|reference Afl|length 61|copies 1
AAATAAACGCTAATTTCGCCGGAAATTGAGGAACAGCAGCCACAGAAAATTCTGGTAATGC
>1939638|reference Afl|length 52|copies 1
AAATAAAGCAACAGGTTGGCACTTGTTGCGATTTTATGTGGCTAAAACTCTA
>1939638|reference Afl|length 47|copies 1
AAATAACAACCCTACATCGTAACTCCACTGTCTTGGATTATTAGGTG
>1939638|reference Afl|length 40|copies 1
AAATAACAGCGGTAAGGACGAGTAGGATCAATCTGATTAC
>1939638|reference Afl|length 64|copies 1
AAATAACCCGGTTTTAATTGGAGAACCAGGGGTTGGTAAAACAGCGATCGCTGAAGGTTTAGCG
>1939638|reference Afl|length 55|copies 1
AAATAACTTTGCCCCAGCTTGTTTCACAATTGCGGCAGCATTGGAATTAATCGCT
>1939638|reference Afl|length 47|copies 1
AAATAAGGCGACCCGGAGACTACGCCTACCACAAGCATCCCTTATTG
>1939638|reference Afl|length 61|copies 3
AAATAAGTTTAAAGGTCAACGAGGATTTGTGATTGGAAATGGCCCAAGCTTAAAACTGGAA
>1939638|reference Afl|length 56|copies 1
AAATAATAACCTTGCGGACTTTTCTAGCCGTTCTGGTTCTCAAGAAATCACCTATG
>1939638|reference Afl|length 52|copies 1
AAATAATATCAGACCAATTCCCATCATGAATGGACCAAAAGCAATGAGTTTA
>1939638|reference Afl|length 52|copies 1
AAATAATCACTGGTACTTTTAAAGCTAGTCCAGACCCCTTGTGCTAACATCA
>1939638|reference Afl|length 50|copies 1
AAATAATGGGAGTAAATAAGCCTTGTCGTGATGCAATTAGTACATAAAAG
>1939638|reference Afl|length 50|copies 1
AAATAATTTACCTAATGTTATTTGGGATGCAGATAATAAAAATACCCGCC
>1939638|reference Afl|length 48|copies 13
AAATAATTTTTCATCGCTTAACTCTGGGTTGTCAATTAAGGCAATTAA
>1939638|reference Afl|length 49|copies 1
AAATAATTTTTCATCGCTTAACTCTGGGTTGTCAATTAAGGCAATTAAG
>1939638|reference Afl|length 48|copies 1
AAATACACTTACCAATAAACGGAGCATTAGGACGATAAATGTTCACAG
>1939638|reference Afl|length 47|copies 1
AAATACAGTGTCAGGAAGCACAGATTGAGGAATTTCCACTTCTGTGG
>1939638|reference Afl|length 48|copies 1
AAATACCACTGGTTGGAGTGCGACTGCTGGCGCTGTAGATAACTGGGT
>1939638|reference Afl|length 47|copies 1
AAATACCGCTTCCCGAAAATCTAATTTCAGGTCTAGCCGGAGATCAT
>1939638|reference Afl|length 59|copies 1
AAATACCTGATTGGGTAGTAAATAAACCTAAGAAAGGCTTTTCTTTCCCTTTTGAAAGT
>1939638|reference Afl|length 36|copies 2
AAATACGAATACTCCTGGACCGGGTTTAGTGCCAAC
>1939638|reference Afl|length 37|copies 20
AAATACGAATACTCCTGGACCGGGTTTAGTGCCAACT
>1939638|reference Afl|length 53|copies 1
AAATACGTTTTCCAATCATACTCCAAGCCAACAGGTCCTGGTGGCACATGTTG
>1939638|reference Afl|length 52|copies 1
AAATACTGTCGGCAAAAAATAATGGGTCTTTGAGAAAACCAAACCCTCTTTC
>1939638|reference Afl|length 61|copies 1
AAATACTTTCCTTGATTTTGGCAATTGTGCTAATTTATTCAGCATACTTGTCTCAACGCCC
>1939638|reference Afl|length 62|copies 1
AAATACTTTCCTTGATTTTGGCAATTGTGCTAATTTATTCAGCATACTTGTCTCAACGCCCC
>1939638|reference Afl|length 50|copies 1
AAATAGAAGAAGAAAAGCGGCTATTTTACGTAGCTTTAACTAGAGCAAAA
>1939638|reference Afl|length 61|copies 1
AAATAGAATTTACCTTGGGGTTGAAATTAAAATTTGATGGTAAAGTTCAAGCTTATGGAGG
>1939638|reference Afl|length 44|copies 1
AAATAGAATTTGTCATCTTCTGCATTGGAGCGCACAATATTACT
>1939638|reference Afl|length 51|copies 1
AAATAGATGCGTGGGGCAGGGAGGCGATTTAACCAGGTAATAATGAAAGCA
>1939638|reference Afl|length 43|copies 11
AAATAGCAATAATTTTAGTCACAATGTAGTTCAGTTCTTGGTT
>1939638|reference Afl|length 44|copies 1
AAATAGCAATAATTTTAGTCACAATGTAGTTCAGTTCTTGGTTT
>1939638|reference Afl|length 48|copies 1
AAATAGCCAAAGACTGCTGAAAGAACTCAATTGCCTTTGGGTATTGCC
>1939638|reference Afl|length 26|copies 1
AAATAGCCCTAGCTTGGACAACATCT
>1939638|reference Afl|length 21|copies 1
AAATAGCTATAAATGATTAAA
>1939638|reference Afl|length 46|copies 1
AAATAGCTATAACGTCTCGTATTATTTTTGATTGTGCGAATGCCTA
>1939638|reference Afl|length 53|copies 1
AAATAGGTGATTTAACTGCTATCGGTTCACTCAGAAGTCGGGAGAAATTCTGT
>1939638|reference Afl|length 54|copies 1
AAATAGTCCTTTATCGCCAATTTTAGCCAATGCCACATCCAGGATTTTGTCCCC
>1939638|reference Afl|length 49|copies 1
AAATAGTTCTCCAAATGCTTCGCCCGTACAGTTGTTAGTAGTCAAAAAG
>1939638|reference Afl|length 52|copies 1
AAATAGTTCTCCAAATGCTTCGCCCGTACAGTTGTTAGTTGTCAACCAACAA
>1939638|reference Afl|length 38|copies 1
AAATATAACCTCTATCAAGCTGCATTCCTTCCACTACT
>1939638|reference Afl|length 49|copies 1
AAATATCCCAGTTGAGATCCGAATTATTTAACTTGTTTCACCTCCGGGA
>1939638|reference Afl|length 54|copies 1
AAATATCCCCTCCGGCTGCGGTAGGGAGCATAAATCGAGGTTTTACCGATTTTG
>1939638|reference Afl|length 53|copies 1
AAATATCTCAAAACCGGCACAATGTTGTGGACTAATAATACTAAAAATAGGTT
>1939638|reference Afl|length 40|copies 1
AAATATGAATTTTTGAACCATCTATTATAGATATACCGCG
>1939638|reference Afl|length 50|copies 1
AAATATGCACGACCAAGTACGAATTTATTGGTTCTTAGGTTATTTTGATA
>1939638|reference Afl|length 44|copies 1
AAATATGCTACTGCTTACAACAATCTTGGCATTGCCCTGAGTGG
>1939638|reference Afl|length 45|copies 1
AAATATGGTTTACTGAGAAAGATAACAGCATGACAAAACTATATT
>1939638|reference Afl|length 47|copies 1
AAATATTACAAACAGTTAAAGGATTTGATACTATCTGTTTGGCTTGC
>1939638|reference Afl|length 40|copies 1
AAATATTACCTTTTGTAAACTATGCTATTTGTTCTGCTAA
>1939638|reference Afl|length 54|copies 1
AAATATTATGAACAAGAAGAATTAAAAATTTACATTGACCAAGTATTAGGAGTT
>1939638|reference Afl|length 46|copies 1
AAATATTGGCTGAATCTGAGCAAAGATGCCGTTTTACCTTTATTGC
>1939638|reference Afl|length 49|copies 1
AAATATTTGGTAAATAGGTGGAACGGACTTGACTGGGAATTTTGGCATC
>1939638|reference Afl|length 66|copies 1
AAATATTTGTTTATCTGGACCATTTCCCACCAAATATAAATGTACTTGGGGAAAATCCTGAGCAAT
>1939638|reference Afl|length 50|copies 1
AAATATTTTTTTTATACCTTAATTAGCAATGGCAGCATCAGCTTTTTATG
>1939638|reference Afl|length 51|copies 1
AAATCAAAACCAATGGAGTTGTCCAACCAGTTCGCAAAATTAATATTAGCC
>1939638|reference Afl|length 58|copies 1
AAATCAAATCAGCACCAGCCCGTTTAAAACCAGTCAAGGTTTCCATAACAACGCGCTG
>1939638|reference Afl|length 31|copies 1
AAATCAACAATACTCATGCAGGCAACTAAAT
>1939638|reference Afl|length 36|copies 4
AAATCAAGATTTTCGCGGTCCAGATTTCTTTGCTGT
>1939638|reference Afl|length 51|copies 1
AAATCAAGATTTTCGCGGTCCAGATTTCTTTGCTGTTTTGGGTGTACCGAA
>1939638|reference Afl|length 54|copies 1
AAATCAATATGATCTTCACCGCGTTCTGGGTGAAAATCATAATAAATTTCCGAA
>1939638|reference Afl|length 67|copies 2
AAATCAATTCCCAAAGCCACAATAGCCAGAGACAAAAATCGTCCCAATAAATTCAGACGAAAATCTG
>1939638|reference Afl|length 50|copies 1
AAATCACCCTGCACCACCCCATTTACTAACGGTCCAGTGCTACTAACTAA
>1939638|reference Afl|length 36|copies 1
AAATCACCTAAATCCACAGCCTGGTATACTCAAGGA
>1939638|reference Afl|length 50|copies 1
AAATCACTCTCAAGGTAGGAAATGGAAAATCAAGAGGACTAGATGTGTGA
>1939638|reference Afl|length 46|copies 1
AAATCAGAAGGACGACCTTGATGGTAATTGATACGATGGTTTTTGC
>1939638|reference Afl|length 50|copies 2
AAATCAGACAATTTGTAGACCATAGACAACCGTTACCAACTGGGAAGCGG
>1939638|reference Afl|length 42|copies 2
AAATCAGGAAATTGATCTTTTGGTAAAGGACGTTCTGCTACT
>1939638|reference Afl|length 55|copies 1
AAATCAGGAACTATGCTTTTGTTGTGGATATCCCATTTCCGAAACAGATAAAACC
>1939638|reference Afl|length 43|copies 1
AAATCAGGATCTCCCGGTCCAGCACCAACAATATAAACCCCAG
>1939638|reference Afl|length 47|copies 1
AAATCAGGTTAACAAAAAAACTATTATTTCTACTGATGGAGAAGTAA
>1939638|reference Afl|length 43|copies 1
AAATCATCATCTCATGCTAACCGTAACCATTGATGAAATCCAG
>1939638|reference Afl|length 30|copies 1
AAATCATCTGCCACCGGTGCGAAAATTTGG
>1939638|reference Afl|length 40|copies 1
AAATCCAACACCACAATACTATTATTGCCACTCCGCACCA
>1939638|reference Afl|length 61|copies 2
AAATCCAACTTGCTAAAAAAATATTTTTGCTGGTATTTTTAGATACTTTCACAGTAATTCC
>1939638|reference Afl|length 56|copies 1
AAATCCAAGGGACGACGATCTGAGGGAATATATAACTTCCAAGGTAAACTAGTTGG
>1939638|reference Afl|length 53|copies 1
AAATCCAGAGATTTTTGAACTACATAACCGTTATTTATCTGAGGACGAGGTAG
>1939638|reference Afl|length 42|copies 1
AAATCCATGTCCTGCTGCTTCTGGACGTTGGGCTAAAATTGA
>1939638|reference Afl|length 49|copies 1
AAATCCCAACTGTTAAATCTCAAAAATCGTCCCCAATAAATACCCACAG
>1939638|reference Afl|length 54|copies 1
AAATCCCAAGGCGCAGTTGGCGCATTCTGGAGGGCAAATACCACCTGCGTCAAG
>1939638|reference Afl|length 55|copies 1
AAATCCTAACAACTAACTCCCCTACCCAACTACCAGCCACAGGATTTTTTTCGGT
>1939638|reference Afl|length 41|copies 1
AAATCCTACTCGTGACGAAACTTACGGGAAGAATAGAATCT
>1939638|reference Afl|length 39|copies 1
AAATCCTAGTAATACTGATGCCCATGCAATTTGGACAGC
>1939638|reference Afl|length 37|copies 1
AAATCCTGGACATCCTGATAGCGAAGCGTGGCGTTAG
>1939638|reference Afl|length 44|copies 1
AAATCCTGGACATCCTGATTCAGACAATTAATCCTGAAATCCTG
>1939638|reference Afl|length 61|copies 1
AAATCCTTTTTTACACAGCAACAGACTTTCTTGATAAATTAGCACTAATTTCATCGCTACT
>1939638|reference Afl|length 44|copies 1
AAATCGAACGTGGTCGTGCAGTTGACGCAATGACCGACTCCCAT
>1939638|reference Afl|length 31|copies 1
AAATCGAAGTTGTTAATTCTCGATTTGCAGA
>1939638|reference Afl|length 42|copies 1
AAATCGCACTGGCGACTACGCCTATCAAGCAGTAATGCTACT
>1939638|reference Afl|length 60|copies 1
AAATCGGCGCTTTCGACCCGCAAAAAAACCAAATTGACTCCGTTGGTGCAACTTTAGGAA
>1939638|reference Afl|length 39|copies 1
AAATCGGTGCTATCTTCTACTGATTGCTTGCGAACAGGT
>1939638|reference Afl|length 45|copies 1
AAATCGGTGGTAATGGCACACAATTACTAATTCGGGCAGATCAAG
>1939638|reference Afl|length 58|copies 1
AAATCGGTTTTAGCTGCTGGAGAAACCTTTTCTAGTCAAATCGCAAATCTGATTAACC
>1939638|reference Afl|length 47|copies 1
AAATCTACCAGGAATGGGACGAAAAGAATCATGAACCACTGCCAAAG
>1939638|reference Afl|length 48|copies 1
AAATCTATAAATCGTGTTAGCAAATCAATATGAAATTTAGTGAAATCC
>1939638|reference Afl|length 53|copies 1
AAATCTCCAGGTATCTCACGCCTTCCACTCCCCACTCATGCAGCCAATGCTGG
>1939638|reference Afl|length 61|copies 1
AAATCTCCCCTTTCCAGAATTTAGTCCACTTAGGAATTAAAGACCAAGTAAAGCTGGAGTC
>1939638|reference Afl|length 48|copies 1
AAATCTGCACACGGGTAACTAGCTGGTTTGTGCGACCAAGATATTTAG
>1939638|reference Afl|length 56|copies 1
AAATCTGCCGCATTTCCAATTGCTTACGGGAAATGGTAACTTGACCTTCAGCATCC
>1939638|reference Afl|length 50|copies 1
AAATCTTCAGCAAAAGGTTGATGTTTGGGATGCTTTGCAAAGCCATAAGG
>1939638|reference Afl|length 51|copies 1
AAATCTTCAGCAAAAGGTTGATGTTTGGGATGCTTTGCAAAGCCATAAGGA
>1939638|reference Afl|length 30|copies 1
AAATCTTCGAGAACCGGCAAAGGTAAACTA
>1939638|reference Afl|length 43|copies 1
AAATGAAACTGGCCATGTGTAAATATGGACCCTTAACAGTTGC
>1939638|reference Afl|length 54|copies 1
AAATGAAAGAATTCATGGGCCACCAATTGCAAAAATGGCTCATATTTATCCACA
>1939638|reference Afl|length 51|copies 2
AAATGAAAGTGTCATGAATGGTGCAGTCAGTTTTGACCCTAATTGTTTTGC
>1939638|reference Afl|length 52|copies 1
AAATGAACCACGAAGAGACGAAGAGGGCGAAGAAAGAAGGAAGATATACTCA
>1939638|reference Afl|length 40|copies 2
AAATGAAGAAATGATTGTAGAAACAGCACTGCGGGTAAAG
>1939638|reference Afl|length 41|copies 1
AAATGAAGAAATGATTGTAGAAACAGCACTGCGGGTAAAGG
>1939638|reference Afl|length 39|copies 1
AAATGACCAAGTATTTTGGTCCAGGTGTAGAAGTCAACA
>1939638|reference Afl|length 40|copies 1
AAATGACCTTTAACCGTATCAATAGCAATAAGTCTATCCT
>1939638|reference Afl|length 31|copies 1
AAATGATCGCGGTCCGTATATTGCACCAAGA
>1939638|reference Afl|length 32|copies 2
AAATGATCGCGGTCCGTATATTGCACCAAGAA
>1939638|reference Afl|length 40|copies 3
AAATGATTGCCGATCCTGATGCTGAATACGAAAAAGTATA
>1939638|reference Afl|length 31|copies 2
AAATGCAACCGTTGCCGGTCAAATCCAACAG
>1939638|reference Afl|length 62|copies 12
AAATGCAAGCAATTAATGTCTGTCAAAAAACCTGGGGTGATGGTCCCTATGGCCGGGAAAGG
>1939638|reference Afl|length 63|copies 1
AAATGCAAGCAATTAATGTCTGTCAAAAAACCTGGGGTGATGGTCCCTATGGCCGGGAAAGGG
>1939638|reference Afl|length 40|copies 1
AAATGCAAGCATTCTATGGCCGCGCAACAGAAATCATTCC
>1939638|reference Afl|length 38|copies 1
AAATGCAGCTTGCTTGTAGCTGCCATCGCGTAACATGA
>1939638|reference Afl|length 45|copies 2
AAATGCCCGACTGCCATAGTTAGTGGACCCAGGCTCTGCTTATGA
>1939638|reference Afl|length 52|copies 1
AAATGCCGGCACAAGAAAATGAGCATCAAATGGACCGAGTTCTTCAGCAATA
>1939638|reference Afl|length 30|copies 1
AAATGCCTTAGAACCGGCTGTATTTGGACT
>1939638|reference Afl|length 31|copies 1
AAATGCTAACTCTGCCGGCGAAATTGAACAA
>1939638|reference Afl|length 39|copies 1
AAATGCTCCCGCTGATGGTAGTGCGTGGTCAAATGGTAG
>1939638|reference Afl|length 55|copies 2
AAATGGACACTAGCTGGCCACAAGAAGCCCTCAAGGCCCAAGCCATTGCTGCCCG
>1939638|reference Afl|length 56|copies 1
AAATGGACACTAGCTGGCCACAAGAAGCCCTCAAGGCCCAAGCCATTGCTGCCCGT
>1939638|reference Afl|length 42|copies 1
AAATGGAGTTAGTCTGGTAATGCAACTAAACAAATTAGAGAC
>1939638|reference Afl|length 45|copies 1
AAATGGCAAGTTAGTTGGTATTTACGGTCAGTCGTCCAAAAATAT
>1939638|reference Afl|length 32|copies 1
AAATGGCGACCCCACCGGTGCTAATCGTCCCT
>1939638|reference Afl|length 39|copies 1
AAATGGGATGGGTTTCTAACTGTTCTTGAACCGCAGTTA
>1939638|reference Afl|length 48|copies 1
AAATGGGTTGCGAGTCCAGTTCTATTTCATCACGTTGCATGGGAATAC
>1939638|reference Afl|length 55|copies 1
AAATGGTAGAAAGACTCAAAGATTGGGCTGAAGAATTAGAAATTGCTTGGAAAGA
>1939638|reference Afl|length 44|copies 2
AAATGGTAGAATTGACGGCTGGGTGGCATCAACTGGTACTGGTG
>1939638|reference Afl|length 51|copies 1
AAATGGTAGGACAGGTTATTTGGTGTGTAGCCCATACCCTGTGGTTAGGAA
>1939638|reference Afl|length 50|copies 1
AAATGGTATTTTCCCCAGATTTTTTGGTGTCTTATATCAGTCAAGGGATG
>1939638|reference Afl|length 55|copies 1
AAATGGTCGAAAATTTTGAATCTCACGGTTTAAAAACCATAGATTTAACAGATGA
>1939638|reference Afl|length 31|copies 2
AAATGGTTTCTGCACCGGCTTTGCGGAGTAA
>1939638|reference Afl|length 49|copies 1
AAATGGTTTTAACCCGATTGGGTTTTAACTCCCGCATGGTGATTACAGG
>1939638|reference Afl|length 50|copies 1
AAATGGTTTTAACCCGATTGGGTTTTAACTCCCGCATGGTGATTACAGGT
>1939638|reference Afl|length 36|copies 3
AAATGTCCCCCAATCTGGACCTGTAATCATAGTTAG
>1939638|reference Afl|length 58|copies 1
AAATGTCGGTTAAGTTTGGGGACTAGAAAAATGATGAACCCTAGAAAAAATGGGGTAG
>1939638|reference Afl|length 40|copies 2
AAATGTCTTTGACTACTTCTGTTCCCGCTTCCACATACTG
>1939638|reference Afl|length 41|copies 2
AAATGTCTTTGACTACTTCTGTTCCCGCTTCCACATACTGG
>1939638|reference Afl|length 39|copies 1
AAATGTGGTAAGATAAATTGGGTCTCTGCGGTGTGTCAT
>1939638|reference Afl|length 57|copies 1
AAATGTGTTTAGAAACTGGATTTTTACGGTTTGGTACTGACATTAAATCCCAGCAAA
>1939638|reference Afl|length 54|copies 1
AAATGTTATTCCCACCAGTTTAGGCGCTCCTCAACAGGCAACTTTACAAGGTCA
>1939638|reference Afl|length 59|copies 1
AAATGTTTAATTCATCCAGGATGAATCGGTTTTGGCGTTTACCGGTAGGTAATCAGTGG
>1939638|reference Afl|length 51|copies 1
AAATGTTTACCTGTAGATGGGTTAGGATTATTACGTTCAGAATTGATGATG
>1939638|reference Afl|length 70|copies 1
AAATTAAAATGGTTTATGATATAGGTGGGTCAAAATTAACTAAAAATATTTCTGTTCCTCAACTTGAACG
>1939638|reference Afl|length 43|copies 1
AAATTAAACCGGATATTATCCACGCACACAGCAGTAAAGCAGG
>1939638|reference Afl|length 63|copies 1
AAATTAAAGTAGGTACTCCCATAAATGCTTGAGTTTTCACGAGATTTAATAGGAAATTTTTAA
>1939638|reference Afl|length 66|copies 1
AAATTAAAGTAGGTACTCCCATAAATGCTTGAGTTTTCACGAGATTTAATAGGAAATTTTTAACAG
>1939638|reference Afl|length 56|copies 2
AAATTAACCTGCCATTTATTACCGCTACCCAGGACGGACCAAAGCATTTAGATACA
>1939638|reference Afl|length 46|copies 1
AAATTAACTAATTCTTCTCCTTTGATAGCTAATTCATGAAAGAGTT
>1939638|reference Afl|length 53|copies 1
AAATTAAGAACTGCAACTAAAACTACGTCAGGTACACAAGTTACTAATAATAA
>1939638|reference Afl|length 48|copies 1
AAATTAAGCCTAATAGCCCAAAAACGTGCATGGGACGGGTGAGAAACT
>1939638|reference Afl|length 39|copies 1
AAATTAAGGGCATGATTATCCACTGGCAAACGTGCTAAT
>1939638|reference Afl|length 50|copies 2
AAATTAAGTTACCACCACCAAGACTAACTCTGAAGATATCTTTACCATCA
>1939638|reference Afl|length 48|copies 1
AAATTACCAAAGTTTTAAATATTAGCTCAGAAAAACTCACAGCCGAAT
>1939638|reference Afl|length 43|copies 1
AAATTACCGAGGCTACCAACGAAGACATCCGCATTACAGCACG
>1939638|reference Afl|length 52|copies 1
AAATTACGACATCGGTTTCTAGTTTATGATTCCGAGTTTGCAAAGTTTTGAA
>1939638|reference Afl|length 36|copies 1
AAATTACTATATTCAATATCAGGAATCCATAAGCTA
>1939638|reference Afl|length 50|copies 1
AAATTACTCATCATTGCTATAGCAGTTGGCTTAATCACTTGGTTTGCTAA
>1939638|reference Afl|length 50|copies 1
AAATTACTCCGGCCATGACACAACAAGTCAAAGATACCACCGGGGCTGGA
>1939638|reference Afl|length 51|copies 1
AAATTACTCCGGCCATGACACAACAAGTCAAAGATACCACCGGGGCTGGAG
>1939638|reference Afl|length 40|copies 1
AAATTAGCAGGTATCACCGTACCCAAACGCGCCAGCTATA
>1939638|reference Afl|length 50|copies 1
AAATTAGGATGAGGACAAAGACGCTCTCTGACTCGACCTGCTTCACGTTT
>1939638|reference Afl|length 55|copies 1
AAATTAGGATTAAATCATTGGCCAAATGCCTATTGGACAAGTGTTAAAGGTCAAG
>1939638|reference Afl|length 45|copies 1
AAATTAGGCCATGATTAGCTACCGTTAACCGGCAATTTAGATTGT
>1939638|reference Afl|length 62|copies 2
AAATTAGGTGCTGGTTTTATTCCTGTTCGGAAAAAAGGGAAATTACCGGCAGCGGTTCACTC
>1939638|reference Afl|length 49|copies 1
AAATTAGGTTGTCGTTTATCTTTAACCAAAGCTTGTTCTAGACGACACT
>1939638|reference Afl|length 41|copies 1
AAATTAGTAACTGACTACGCATAGAGTTTATTGCCTGCTCA
>1939638|reference Afl|length 59|copies 1
AAATTAGTGTTAAATACCCTTTCGACTGGGGTAATGGTTAAACTAGGTAAAGTGTATGG
>1939638|reference Afl|length 46|copies 1
AAATTATAAAGCATAAGTTGTCACTGTAGGGATCAGTAAACTTTAA
>1939638|reference Afl|length 53|copies 1
AAATTATTTGGCGGTTATGGAGATCTAAACATAAAACTAGAATCCTATTTTTA
>1939638|reference Afl|length 63|copies 1
AAATTATTTTTTGATCAGGATGCTGAAATTAAAAGGGTAAGTATCCTGTTGTAAGCATTTTAT
>1939638|reference Afl|length 61|copies 1
AAATTCAACCCCATGTCCAAGTTTGGCAGGTCAGTTGTCCCGAATTTGTGCCACTAATTGA
>1939638|reference Afl|length 46|copies 1
AAATTCAATGTCTAATTTGGAATTTAACTGAGAATTTAACTGTTCT
>1939638|reference Afl|length 54|copies 1
AAATTCATTTTGTTGGCACGAAATATTCAATTTTTGACAACAATAAGGAAATAG
>1939638|reference Afl|length 54|copies 1
AAATTCCCTAGGACTGGGGATAAAGCTATTGGCATGATAGGCAGCCTTTGTATG
>1939638|reference Afl|length 37|copies 3
AAATTCCGATAAATCACGAACTGTGGATATGTAACGA
>1939638|reference Afl|length 37|copies 1
AAATTCCGCAAAACGAGGTCCAAATTCGGATGCTTTT
>1939638|reference Afl|length 51|copies 7
AAATTCCGCAAAACGAGGTCCAAATTCGGATGCTTTTGGCTACGGCTGGAG
>1939638|reference Afl|length 57|copies 9
AAATTCGCCATGCTGGGGCAATTTTCTTGGGTAGTTCCACACCTGAAGCTGTAGGAG
>1939638|reference Afl|length 40|copies 1
AAATTCGCCCTAGAAGACATAGGCATACTCAACCTAGTAC
>1939638|reference Afl|length 55|copies 1
AAATTCGGGCGGCGTTGCAAGAAATGAATTTACCTGCACATCAAGTAGGTATGGT
>1939638|reference Afl|length 53|copies 1
AAATTCTAAGTAGGTCGGCGTTAAAAATTATCGTTGTGGAAAGGCAAGAGGCA
>1939638|reference Afl|length 31|copies 1
AAATTCTATATTAGCTCGGTAGCGCATATAT
>1939638|reference Afl|length 43|copies 2
AAATTGAAGATTGGTCAAGTATCCGTCAGGTATTGCCTTTTAT
>1939638|reference Afl|length 48|copies 1
AAATTGAAGCTGTTTTTGCAGAAGTTCGAGAAGAATTAGAAACTACCA
>1939638|reference Afl|length 53|copies 1
AAATTGACTGCTCTGCCCGCTCTTCCTCGGAGGTCACAAGGTAGATTAAAGGG
>1939638|reference Afl|length 60|copies 1
AAATTGACTGGCAACGACGACCCATCAGAACAGAAGGCAAAGCCGAAGGAACTTGGGTAC
>1939638|reference Afl|length 46|copies 1
AAATTGACTTGGTAAAATGGGATGCTCTGGCAATGGACCAGCGGAA
>1939638|reference Afl|length 46|copies 1
AAATTGATCGTCAAGCACTTCCCATACCTGATATTCAAGAAACCTT
>1939638|reference Afl|length 47|copies 1
AAATTGATGAAGTAGCGACAGCAACAGGAGAATTAATTGCTTCTACT
>1939638|reference Afl|length 46|copies 1
AAATTGCTCAAAAGCCTTCTCCCGCTACGGCTGTGATTGGTAGTCA
>1939638|reference Afl|length 50|copies 1
AAATTGCTCCACCAGATCCTTTAGCAGAATATCTCCAACTTAATGGTACT
>1939638|reference Afl|length 54|copies 1
AAATTGGATTCATTTCTACCAAGGGTACTACTCCCGCCGCCCAAGCTTGCACTG
>1939638|reference Afl|length 30|copies 6
AAATTGGGATTTGCCGGTGCAGCCATAGCT
>1939638|reference Afl|length 47|copies 1
AAATTGGTAAAGCCGGAAATCCCTATATTCAAGACAATATAGATATT
>1939638|reference Afl|length 39|copies 1
AAATTGGTGCATCCCTGTGAATGGAAGCGTCTCCGGTGA
>1939638|reference Afl|length 36|copies 1
AAATTGGTGCCACCTAGACCTATCGCATTTGGTGGA
>1939638|reference Afl|length 50|copies 1
AAATTGTTAAAACTGCCAATTCATGAACCGCAGAAAGTAACTACTTATAG
>1939638|reference Afl|length 52|copies 1
AAATTGTTTTAGCCGGTCCAAAGTTAGAAATTCAAAAAGTTCAAGATGCTTG
>1939638|reference Afl|length 57|copies 12
AAATTTAATCTTTGCGTATTTGATGTTGGCTTTGCAATTGGGAATCGTTGGTATACC
>1939638|reference Afl|length 48|copies 1
AAATTTAATGTCCGGATTCAGATTGCCTGAACGGGAAATCACTATATT
>1939638|reference Afl|length 49|copies 2
AAATTTAATGTCCGGATTCAGATTGCCTGAACGGGAAATCACTATATTA
>1939638|reference Afl|length 56|copies 1
AAATTTAATTCTCGGCACATATCGAGATGGAAAACCAAACTTGTCAGTCCGACACA
>1939638|reference Afl|length 54|copies 1
AAATTTACAATGCTAAGAGCCGGAATTGTCGGACTTCCCAACGTCGGAAAATCA
>1939638|reference Afl|length 49|copies 1
AAATTTACCGTGTGGGTGGCGCTCAAGCTATCGCGGCTTTAGCCTATGG
>1939638|reference Afl|length 46|copies 1
AAATTTAGCTGCAAAAATTTCTTCTTGAGATTGCAGACTTTGATAT
>1939638|reference Afl|length 36|copies 1
AAATTTAGGAATATCTGTCTGAATCAGGATGTCCAG
>1939638|reference Afl|length 42|copies 1
AAATTTAGTATGACTGTCTACACAACTGGTTCACTCAAGGCG
>1939638|reference Afl|length 50|copies 2
AAATTTAGTGGGTTTGATATATTGCGGCGGTTCAAAAGTCCCTGTGGAGT
>1939638|reference Afl|length 53|copies 1
AAATTTATCGTTAAATTGAATGATTACATGATCATTTTCTGTTTTTAAGCTGT
>1939638|reference Afl|length 49|copies 1
AAATTTATTATTATTAGATGAACCTACAGCGGGTTTAGATTGGTCAATG
>1939638|reference Afl|length 55|copies 1
AAATTTATTCTAGCTGAACCGTCCCTGTTCCCTATTCCCTGGTAAAATATTTCAA
>1939638|reference Afl|length 62|copies 1
AAATTTCCGGACCTGACCAACTCGGTCGTCACCCGGAAACTGGAGAACCAATTTATATCAAA
>1939638|reference Afl|length 58|copies 1
AAATTTCGGCTGTTAATGCCGCCATGAAGCCGATTTTGTCGTTAACGAGGCGGAACGG
>1939638|reference Afl|length 57|copies 1
AAATTTCTCTTTTATGGGAGAAGAAAAAGATAAACTAGCACAAGGAAATGCGATCGC
>1939638|reference Afl|length 41|copies 1
AAATTTGCAGATATGGCTGCTTCTGTATCTGGTAAAGGTAA
>1939638|reference Afl|length 49|copies 1
AAATTTGCGGTATTACTCAACCAGAGCAGTCTCTAGCTATAACTTCCCT
>1939638|reference Afl|length 53|copies 1
AAATTTGCGGTATTACTCAACCAGAGCAGTCTCTAGCTATAACTTCCCTTGGT
>1939638|reference Afl|length 53|copies 1
AAATTTGGTAAAGCGTCAGGATCAAACTTGAGTAATATTTGCCAACGATAACG
>1939638|reference Afl|length 66|copies 1
AAATTTGTTCTTACCCCCAGTCCCAAACAACGAATATTTAAAGGTGAATCTCTCCTCCTTACCCAT
>1939638|reference Afl|length 59|copies 1
AAATTTTATCTTGGTGAACAAGGTTTAGAAACTTTGGTGAAGGAACGGGAAACCGAAAT
>1939638|reference Afl|length 64|copies 1
AAATTTTCCCTTGATCTGGATTCTTGAGTAAAGATTGGGGTTTCGCTAAAATAGGTTTTCTTGA
>1939638|reference Afl|length 43|copies 1
AAATTTTCTTACAGATCCATCATTAATGACATATCCTAGTGCT
>1939638|reference Afl|length 60|copies 1
AAATTTTTCCCACCTAGTTCAATTTGTCCAGTTACGCACCCAGCTTTTAACCTATTTACT
>1939638|reference Afl|length 40|copies 1
AAATTTTTTGCTAAATTAGCACTCTCGACTCATGAGTGCT
>1939638|reference Afl|length 41|copies 1
AACAAAATTGCATTCGCTCGTTCATTGGGCTTGATGTGCAG
>1939638|reference Afl|length 55|copies 1
AACAAACATGGTTAGAACTTGGCTTAGATAAAACCCCTCAAGATACAAACAAGCC
>1939638|reference Afl|length 48|copies 1
AACAAACCCATAAAAATCATTCCCTCAGCCACAAGGAACATAAATAGA
>1939638|reference Afl|length 56|copies 1
AACAAACTAACCTAAAACTAACTCCTAAACAGGGTGCTGATGGTAAAGGTCTGGTG
>1939638|reference Afl|length 57|copies 2
AACAAACTAACCTAAAACTAACTCCTAAACAGGGTGCTGATGGTAAAGGTCTGGTGG
>1939638|reference Afl|length 51|copies 1
AACAAAGACTTGATACGATCACAGCGGTATGATCTCCACCTAAAGCGGGTA
>1939638|reference Afl|length 43|copies 1
AACAAAGGACAAGTCATTAAACAACCAGATGTATTAATGCTTC
>1939638|reference Afl|length 57|copies 4
AACAAAGTAGAAACCGCAGTCCGCATAGTTCACCTCCCCACCGGTCTAGCAGTCCGG
>1939638|reference Afl|length 65|copies 1
AACAAATGGACAAATTCAAAATGGGTTAACCTATTTACAAGAATTGAAATTGCAAGTTTGGGATG
>1939638|reference Afl|length 44|copies 1
AACAAATTCAAAAAAATCTGTATTTATAGCTGCTAAAATTACAT
>1939638|reference Afl|length 51|copies 1
AACAAATTCGCCTTTTTTAATTTGAAGATCAATACCCTTGAGGGCGATATA
>1939638|reference Afl|length 52|copies 9
AACAAATTCGCCTTTTTTAATTTGAAGATCAATACCCTTGAGGGCGATATAT
>1939638|reference Afl|length 50|copies 1
AACAACACCCCGGAGATGTTGCACCATTAACACCAGATTTGCGTCCATTA
>1939638|reference Afl|length 41|copies 3
AACAACACCCTAGCGTCTCAAGGACTCTCGTTATTTCAAGG
>1939638|reference Afl|length 46|copies 1
AACAACATTACTCAATCTTAAACAAGGAGCGCAGGTATTAGGATTT
>1939638|reference Afl|length 49|copies 1
AACAACATTTATTAGCTGGTAAAATAGTTAAAGAAATGCTTTATTATCG
>1939638|reference Afl|length 37|copies 2
AACAACCACAATTTTTGGACCCCGGTATAAGCGACGG
>1939638|reference Afl|length 50|copies 1
AACAACTATCTGCAAAGCCATCCTGATTGGGATCAAACCCGCGTATTAAC
>1939638|reference Afl|length 62|copies 1
AACAACTGCAAACATTAATAAGAGGGAATAGGTAATTCTTGGCCCGAATTTATCCAATAACA
>1939638|reference Afl|length 55|copies 1
AACAACTTACATATACGATATAAAAGGCAAACTTTTAACTGGCATCCACGGAGAG
>1939638|reference Afl|length 45|copies 1
AACAAGAAGCAATTACCGCTCTTGGTCAGCCCCAATTACGCTCTT
>1939638|reference Afl|length 42|copies 2
AACAAGACTAATATTATAGTTCCTGCCGGTAGACCTTTGACT
>1939638|reference Afl|length 43|copies 1
AACAAGATTTAAGATATCTGATGATACAGCACTAGCGGTAGCG
>1939638|reference Afl|length 46|copies 12
AACAAGATTTAAGATATCTGATGATACAGCACTAGCGGTAGCGCCA
>1939638|reference Afl|length 56|copies 1
AACAAGCACTTTTATGATTGAGAGTTTGCCATAATTGTAAACCTTGGGGTGACAGA
>1939638|reference Afl|length 46|copies 1
AACAAGCCTTTTCTGGTGTGCTAGAATTAGCTGTACTCAAAAACTT
>1939638|reference Afl|length 47|copies 1
AACAAGCCTTTTCTGGTGTGCTAGAATTAGCTGTACTCAAAAACTTT
>1939638|reference Afl|length 45|copies 1
AACAAGCGCAAGCAGAATTTGAAGTAGGGAACTTATACATTAACC
>1939638|reference Afl|length 42|copies 1
AACAAGCTATGATTGCTCAACGTAGTGGTAATGAAGAAGCTG
>1939638|reference Afl|length 57|copies 2
AACAAGGAAATCCCGTCATTCCGGTAGATTTGCTGATCAGTCCCCAAATTCGGGTAG
>1939638|reference Afl|length 69|copies 1
AACAAGGATGGTTATTACCGTCAATTCCTGATTTTTTAAAACCTACTTTAGGGACAGAAAAACGGTTAA
>1939638|reference Afl|length 66|copies 2
AACAATAATGGACAAGTTAATTGTTTGAGTAAGATGTCAACTTTCGGACCTTGAGGACTGCTAAAA
>1939638|reference Afl|length 65|copies 1
AACAATGCCCCTTCTATTCTTTTAGACGGGGTTTTGTTTTTTGTACAAACAGAAATTGATAAGCC
>1939638|reference Afl|length 41|copies 2
AACAATGGAGTTGATTTGGTGTCCATATACGAGTGATGCTC
>1939638|reference Afl|length 46|copies 1
AACAATTATATCTATGAGAGTTGATTTACCTATCATTAACCTGTAC
>1939638|reference Afl|length 39|copies 1
AACACAAAGATGCCATGCCGCTCTTGGTGATTTTGGAGT
>1939638|reference Afl|length 44|copies 8
AACACAGCATAATTTTAGGTAGCACCGCCGGTCATCTACCTTTT
>1939638|reference Afl|length 45|copies 1
AACACAGCATAATTTTAGGTAGCACCGCCGGTCATCTACCTTTTG
>1939638|reference Afl|length 43|copies 1
AACACAGCTTTGCAGAATAGTCGTCCAGTACCTGGAACTTACG
>1939638|reference Afl|length 57|copies 1
AACACCAAAATTCGATGGGATTGGGGTATTTGTTCCTTTCAGCAAGACTAAAGCCGC
>1939638|reference Afl|length 54|copies 1
AACACCATAACAACCCATAACTAAAGGCTTTTCTTCCCCTTGTTCGTTGGTATA
>1939638|reference Afl|length 53|copies 1
AACACCCTACCTTAAATTATTAACACAATTGTTTGGCGATCGCTCACTCATTG
>1939638|reference Afl|length 48|copies 1
AACACCGTCAACAGATGATCACCACGACTCACAGGATTACCCAGACGG
>1939638|reference Afl|length 49|copies 1
AACACCGTTTATCCTGCCGTCTGGAATTGGGGATATACACTTTATCCTA
>1939638|reference Afl|length 36|copies 12
AACACCTTCAATGCTGGTCCCGGCAAGAATAACTTT
>1939638|reference Afl|length 37|copies 6
AACACCTTCAATGCTGGTCCCGGCAAGAATAACTTTA
>1939638|reference Afl|length 31|copies 2
AACACGAAAACCCGCATGCATTGTTTGTTCT
>1939638|reference Afl|length 60|copies 1
AACACGAAAACCCGCATGCATTGTTTGTTCTAAAACTTTTTCATGAGTTAACAAATTACG
>1939638|reference Afl|length 52|copies 1
AACACGCAAACCATTTTTGAATTGCGCTTCAATTCCTAACTTGCCTAACCAA
>1939638|reference Afl|length 48|copies 1
AACACTAGCTAAAGCTGGGATTGAAACCTATTTATTTGAGCGGAAGCT
>1939638|reference Afl|length 49|copies 1
AACACTAGCTAAAGCTGGGATTGAAACCTATTTATTTGAGCGGAAGCTA
>1939638|reference Afl|length 53|copies 1
AACACTAGGGGCTTATACCCATCAAGATATTCCCTTGGAAAAGTTGGTGGAAG
>1939638|reference Afl|length 31|copies 1
AACACTATTAGAACCGGTTTTGGTGCGATCG
>1939638|reference Afl|length 54|copies 1
AACAGAAATTGCTGTGAATAGTCGGCAGGTGGGGGTGCGTGTTCCTGATTTGGT
>1939638|reference Afl|length 57|copies 1
AACAGAAGAAATTCAAAAAGTTGCGGCTTATGTTTTGGAACAAGCAGAAAAAGACTG
>1939638|reference Afl|length 40|copies 2
AACAGAAGTACCACAGGGAACTTCAACAATTAAATCTTTT
>1939638|reference Afl|length 41|copies 1
AACAGACACTGGCTTCTGTCGGACCGTAGGCATTGAAGAAA
>1939638|reference Afl|length 53|copies 1
AACAGAGCATTGAAACGACAAAACCCCTGATTTCTCAAGGGTTTCGATAAGGG
>1939638|reference Afl|length 41|copies 1
AACAGAGGCAAGTGACTCAAAGAACGCTGAGGTTGCAAAGC
>1939638|reference Afl|length 44|copies 1
AACAGATAGTGAATACAAAAGTATTCCAGCATCAGAAAATGACT
>1939638|reference Afl|length 52|copies 1
AACAGCAACAAAAATCAGGCTTATTCAAAGCTTTTAAGCCCAATAGCAGCTT
>1939638|reference Afl|length 47|copies 1
AACAGCACGATACAAAACAAATCCACCAATAGCATCTTTAAGATCAG
>1939638|reference Afl|length 36|copies 1
AACAGCAGCAGAACAGGCTAATCAGGTGTTATTACT
>1939638|reference Afl|length 43|copies 2
AACAGCATAATTCAGCTAATTTGCTGAAACTTGCTGCGGGTAT
>1939638|reference Afl|length 37|copies 1
AACAGCATATCCATGACCGCACCAGCGACATTGCGGG
>1939638|reference Afl|length 39|copies 1
AACAGCATATCCATGACCGCACCAGCGACATTGCGGGGG
>1939638|reference Afl|length 50|copies 1
AACAGCGCCGACTTTGGGAACTGCTAACCGCTTCATACCTTCTTTGATGC
>1939638|reference Afl|length 42|copies 1
AACAGCGTTCAGCGCCATTTTCCATGATTGACCGTGAACACG
>1939638|reference Afl|length 42|copies 1
AACAGGAAAAACTCATGTTTAGAAACATGAGATTGAAATAAT
>1939638|reference Afl|length 53|copies 1
AACAGGAAAAACTCATGTTTAGAAACATGAGATTGAAATAATGACACTGTTTT
>1939638|reference Afl|length 32|copies 1
AACAGGAGAACACACCGGCGCAGTTGTGGAAA
>1939638|reference Afl|length 42|copies 1
AACAGGAGAACACACCGGCGCAGTTGTGGAAAATGCCGACTT
>1939638|reference Afl|length 51|copies 2
AACAGGCACGCGGTCATCCGTTAAATCGGACTCCCACTGCTTGTAAGCTTA
>1939638|reference Afl|length 47|copies 1
AACAGGCTTATTCTTGGCTTCCTCCCCAAGGGGCTGCTGAATCTCAT
>1939638|reference Afl|length 45|copies 1
AACAGGGAAATAACTCCTTTATTCTCACCCTCTACAATACCACTG
>1939638|reference Afl|length 50|copies 1
AACAGGGGAATTGCTGGTGCGGTTTCAAACCATTGAAAGTCAATACTATC
>1939638|reference Afl|length 47|copies 1
AACAGGTAAATTTATCTCAACCCATATATGAGGGGATTGTACAAACT
>1939638|reference Afl|length 49|copies 1
AACAGGTGGTAATAATTTAATCAGTGGTGGTGCTGGCGCTGATAATTTC
>1939638|reference Afl|length 46|copies 1
AACAGGTGTACCATCGCGGCGGACTTCAAAATGGAGATGGAGACCC
>1939638|reference Afl|length 50|copies 1
AACAGGTTATATTCCGTCCGGCGGATTTATTGGCTCGCTATGGTGGGGAA
>1939638|reference Afl|length 36|copies 1
AACAGTACACCAGTTTAATCAGTGGTCATTGGTCAG
>1939638|reference Afl|length 47|copies 1
AACAGTACCGATTGGCACTTATCAACTCCAAACTGCATTGTCAAGGG
>1939638|reference Afl|length 48|copies 1
AACAGTACCGATTGGCACTTATCAACTCCAAACTGCATTGTCAAGGGC
>1939638|reference Afl|length 50|copies 1
AACAGTATCTTATGCCAGCATTTTTATTAGAGGTCGGTACAGAAGAATTA
>1939638|reference Afl|length 45|copies 4
AACAGTGGTGTTAGATGCCCTATTTTCCGTTGTTTATATAGTTGT
>1939638|reference Afl|length 49|copies 1
AACAGTTAGACAATGATTTAAATAAAAGTGTGATTCGTTCCCCAGCTAA
>1939638|reference Afl|length 55|copies 1
AACAGTTATATTAGTCATTGGTGATCAATCAAATATAAAAGACTTATTTAAGTTT
>1939638|reference Afl|length 38|copies 1
AACATAAATTGCAAATGCTATCCCGGACAGAATGGCCG
>1939638|reference Afl|length 55|copies 1
AACATAAGCTAAGGCTATGGGATAACCAAGCGTAGGTGAGAGAGTACCACTTGTT
>1939638|reference Afl|length 41|copies 1
AACATACAATAGAAGCCTACAAATTAGCGATCGCTCAAGGT
>1939638|reference Afl|length 44|copies 1
AACATAGTAGAACAGCTACAGCGTGAACGTGAATCCTTTTCTTC
>1939638|reference Afl|length 52|copies 1
AACATATATTGTAAATTGCTGATCAATAAACCATTATTTCCCGCTGGGATAG
>1939638|reference Afl|length 30|copies 2
AACATCAATTACGCCGGTTTCGCAAGCAGA
>1939638|reference Afl|length 47|copies 4
AACATCAGTCGGTTCGGACCTCCACTTGGTGTTACCCAAGCTTCATC
>1939638|reference Afl|length 29|copies 2
AACATCATTTTGCCGGTAGCATCACCAAT
>1939638|reference Afl|length 30|copies 5
AACATCATTTTGCCGGTAGCATCACCAATA
>1939638|reference Afl|length 45|copies 1
AACATCGCACACTCCCTCAACTGTCACTTCATACCGTTCCACTTT
>1939638|reference Afl|length 60|copies 1
AACATCGTATTGCCCTGTAGTTAATCCTTGCAAATCAAAAGTTGCCCAAGCTTCGGTATC
>1939638|reference Afl|length 51|copies 1
AACATGAACCTCATCATGGAGACGACGTAACCAAGCTCGTAGGTCTTTGCG
>1939638|reference Afl|length 42|copies 1
AACATGAGTGAACAACATCTGCAATTATTATTGCAAAGTGTG
>1939638|reference Afl|length 38|copies 1
AACATGGATTTGGAACGGGAGCGCGGCATTACAATTAA
>1939638|reference Afl|length 11|copies 1
AACATTAAAAA
>1939638|reference Afl|length 38|copies 2
AACATTAATGTCCATTGTTTGACGAGTCCCGTCGTCAT
>1939638|reference Afl|length 51|copies 1
AACATTAATTATAACTTTGGTAGTTCCGGTGCATTACAGCAACAAATCGAA
>1939638|reference Afl|length 43|copies 1
AACATTCATGAAACTGCATTTGTCCACTCTTCTTGTAACCTCA
>1939638|reference Afl|length 43|copies 1
AACATTCTATTTCATAATGGCGATCGCGGGCGATAGCAGCAGC
>1939638|reference Afl|length 44|copies 1
AACATTGGTAACAATAACCTCGCCATAGCCAAAGCCCCTTGGGG
>1939638|reference Afl|length 48|copies 1
AACATTGGTAACAATAACCTCGCCATAGCCAAAGCCCCTTGGGGATGG
>1939638|reference Afl|length 68|copies 1
AACCAAACTTTGCCATGATTGGGTTTTTCTAAACCTGTAGCAATATAAAATGTTGTCGTTTTCCCAGC
>1939638|reference Afl|length 57|copies 1
AACCAAAGAACATTTGCAAGCATGGGTAAATTATGCCAAAGCTAACGGTTCAATTAT
>1939638|reference Afl|length 50|copies 2
AACCAAATAATCCTAAAGTCATTCCCCCTAAACTTACCATTTGTGCCATC
>1939638|reference Afl|length 51|copies 1
AACCAAATAATCCTAAAGTCATTCCCCCTAAACTTACCATTTGTGCCATCC
>1939638|reference Afl|length 45|copies 1
AACCAAATTGATAAATCACTGATTAAATCGGGATTAACATGACGA
>1939638|reference Afl|length 63|copies 2
AACCAAATTTCTAATAATGCGGGGATGTTACGTTACACTTCCGGTGGTAACTTTAAAATCCCG
>1939638|reference Afl|length 54|copies 1
AACCAACGTTTGTTGGAGAAAGCAACTCCGAAAATCTGTGACCAGAAACGGTTT
>1939638|reference Afl|length 47|copies 1
AACCAACTCAAAAGTCAGAACCAGCGGAAAAACGGCGGACACGTTCG
>1939638|reference Afl|length 47|copies 1
AACCAACTTAGTTTACACCTTCACCCGCACAGGCGACTTCACCAACG
>1939638|reference Afl|length 48|copies 3
AACCAAGAAATCGCCAGGTCCAATGGTCAAGAACAAAGAATTTGTGCC
>1939638|reference Afl|length 61|copies 1
AACCAAGAAGTGAAAACATGGGGAGATGAATATAAACCCGAAAATCCGAATATTATACCAC
>1939638|reference Afl|length 50|copies 1
AACCAAGTTTAATCCTGAATATTTGCATAGCCGAGAAACTATTTTCACCA
>1939638|reference Afl|length 47|copies 2
AACCAATAAAGGCATAAGTCCGACCGTTGATAACTCCAACTACAACA
>1939638|reference Afl|length 48|copies 4
AACCAATAAAGGCATAAGTCCGACCGTTGATAACTCCAACTACAACAC
>1939638|reference Afl|length 50|copies 1
AACCAATTACACGCAGCGGTTGTGGAATTGGTAGCTTTAGATAATGCGGA
>1939638|reference Afl|length 46|copies 2
AACCAATTTACCGAACTATTTAGCGTCGGTGACTTGGCGATGATGG
>1939638|reference Afl|length 47|copies 2
AACCAATTTCTACCCGATTTAGTGATAATCGTCGTCATGTTAAATTA
>1939638|reference Afl|length 34|copies 1
AACCACAGGTAAACCCAAAGAACGCGCTGCAATT
>1939638|reference Afl|length 52|copies 1
AACCACATTGTACCAAGTCATGTTTAAATCTCTTGACGAAGGGAACAGTTCA
>1939638|reference Afl|length 62|copies 1
AACCACCCCAACCAATACCAGCTTGTAAGAACTTGCTACCAATACGGGAATCTAAACCGATG
>1939638|reference Afl|length 30|copies 1
AACCACCGTCTCACCGGTTGTTGAAAAAAT
>1939638|reference Afl|length 49|copies 2
AACCACTGCGGGGTTTAGCGGAAATTGGTAAGCGATCGCTTTTAGTGCT
>1939638|reference Afl|length 44|copies 1
AACCACTGGATAAACCAATAAATTCATCACTGTTACTTCTAACA
>1939638|reference Afl|length 54|copies 1
AACCAGAACTCAAAAACAAGTTCAATCTGATTTTGAACGGGCTTTTACTCGCAC
>1939638|reference Afl|length 54|copies 1
AACCAGAAGCGACTACATCCAAACCCCAAGCGTCTACAGGGACATTGTAAGCCC
>1939638|reference Afl|length 37|copies 1
AACCAGAAGTAGTTGTGGACCCTATTATGGCAAGTGA
>1939638|reference Afl|length 45|copies 1
AACCAGAGGTGAATTAGTCATCCCTGCCTTCATTTTTGCCATAAT
>1939638|reference Afl|length 63|copies 1
AACCAGATTCCGCAGAAATTCCTTTGGTAATTACTTCCTTTGTATCGTGTCCACCAAAGATTT
>1939638|reference Afl|length 51|copies 1
AACCAGATTGACGATGTTCCCAGATATAAATATCTTGTAAACGTCCTAGCT
>1939638|reference Afl|length 67|copies 1
AACCAGGTAAAAATAAGCGGACTTGGCGATTATGTACGTCAATTTCAATTGGTTGGTTAGCTTGTAA
>1939638|reference Afl|length 55|copies 1
AACCAGTAAAAGACATGACATTTAAACCCGCTGCTTTTAACTTTTTCGCTAGAAT
>1939638|reference Afl|length 52|copies 1
AACCAGTAAAGTTCTCCCTGGGGTTTAATTAGCCGAGATGGATAGACGAAAT
>1939638|reference Afl|length 46|copies 1
AACCAGTAGAAATGCCACATCCATCTATAACTACTGTGGCGGGGAT
>1939638|reference Afl|length 44|copies 1
AACCATCCAATACTTCTTCCTATCCTATTCCTCGACAAATTCTT
>1939638|reference Afl|length 45|copies 1
AACCATCCAATACTTCTTCCTATCCTATTCCTCGACAAATTCTTG
>1939638|reference Afl|length 50|copies 1
AACCATCGCAGAAAATTCCCATTAAACTACCATCGAATCATCCTCACTTA
>1939638|reference Afl|length 45|copies 1
AACCATGCCCGCCGCGCCATCAGTTCATTGCTATCAGGGTGATCT
>1939638|reference Afl|length 33|copies 1
AACCATGTATCAAGGTAGCTTTGACATCAATGA
>1939638|reference Afl|length 40|copies 1
AACCCAAATGTCTAAATCTCTACCTGTGAAGTGGTGATGG
>1939638|reference Afl|length 50|copies 1
AACCCAACCTATAGAAATTAAATTAATATTCTTCTCCATAAGGGGAGCGG
>1939638|reference Afl|length 48|copies 1
AACCCAACGGCATAAATCTCGCCAACCAGCTAATTGCCAAATCCACAA
>1939638|reference Afl|length 44|copies 1
AACCCAAGGGCGTTTTAGTAACTCATCAGGGTATTGGTAATCTG
>1939638|reference Afl|length 53|copies 1
AACCCAATAAAGATTGGTCAATGAGAATTTGGGACACGGGACTAGCGTCAATC
>1939638|reference Afl|length 55|copies 1
AACCCAATCTTCCTCCTGGGAAGGGCGTTGGGGAACTGAGTCAATTTTGCGGAGG
>1939638|reference Afl|length 30|copies 4
AACCCAATTATTGCCGGTGCAGCAATGGCA
>1939638|reference Afl|length 53|copies 1
AACCCACCTGCTACTGCTTTCACAGTTTCTTTTGGTCCAGTCAATAAATCTGG
>1939638|reference Afl|length 54|copies 2
AACCCACCTGCTACTGCTTTCACAGTTTCTTTTGGTCCAGTCAATAAATCTGGT
>1939638|reference Afl|length 43|copies 5
AACCCACGTATCCGGCATCAGCATAATGTGTATGAATAATATG
>1939638|reference Afl|length 55|copies 1
AACCCAGAATAAACCTATGCCCGTAATTGGTTTTGGTAATTCAGGCATATCTGTG
>1939638|reference Afl|length 48|copies 1
AACCCAGAGCAATTAGAGAATGGAAAGAACTAGGAGCAAAACAGGGAG
>1939638|reference Afl|length 52|copies 1
AACCCAGCAGTCAAAAACTATCATCAATAGTTTCAGTTGCTGTCTTTTTCCA
>1939638|reference Afl|length 42|copies 1
AACCCATCGGCTTTATAGTTCTTCTGTCACCTTTGTAACTGG
>1939638|reference Afl|length 58|copies 1
AACCCATTAACCAACGGAATGGATATTTAACTTTTTTGCCAATTAAGGGAATTTCTAT
>1939638|reference Afl|length 51|copies 1
AACCCATTATTCAGCACCGCAATAGCAATACCCCCGACTGAGTTTTTAGAA
>1939638|reference Afl|length 55|copies 1
AACCCATTTCCGTTTACGAAGTCCATTTAGGTTCTTGGTTACACGCTGCTAGTGC
>1939638|reference Afl|length 10|copies 1
AACCCCAAAC
>1939638|reference Afl|length 62|copies 1
AACCCCAAACAGGTGGAAATCCTCCTCAAACAAAAAATTTCCGGACCTGACCAACTCGGTCG
>1939638|reference Afl|length 41|copies 1
AACCCCAATATCACCGAATCGATCCGGATCATGTTTAGCCA
>1939638|reference Afl|length 63|copies 1
AACCCCACAATTGCAAATTTAGAATTTCTCAATTCTGGTGGACTGTTCAAAATAGGACGCGCA
>1939638|reference Afl|length 38|copies 1
AACCCCAGATTTTACTCCTAGATGAGCCTACATCAGCC
>1939638|reference Afl|length 58|copies 1
AACCCCAGCGACTCCAAAGGACTGCAATTTCTCAAACGGGAAGAAGGCGGTTTTTTAG
>1939638|reference Afl|length 52|copies 1
AACCCCATTCCGGCGCACAAGCTAATTTTGCCGTCTTCCTAACCCTGCTGCA
>1939638|reference Afl|length 65|copies 1
AACCCCATTGGGTACGTTCCGTTTCTGCTTTTTGCTCCCGGATTTTTTCGTTGGTTGTCTGGCCA
>1939638|reference Afl|length 37|copies 2
AACCCCCGACCTACAGGACCGGAACCTGTTGCTCTAT
>1939638|reference Afl|length 54|copies 1
AACCCCGTCCTATGATTTTTTCAACTTCAATGCGAGCATCTTTAAGATTAACTC
>1939638|reference Afl|length 53|copies 1
AACCCCTACGATTAATCATCTCAATCAAGTATAATTGACAAAACTTAACGAAA
>1939638|reference Afl|length 57|copies 1
AACCCCTTCCGTTGGGCAAAATAAATTTTATCCCGCATTGCATGAGGTCGAAACACA
>1939638|reference Afl|length 49|copies 1
AACCCGTAAGAACCAAGCTAGAAGATAAGAACCTATTACCATGAATATT
>1939638|reference Afl|length 64|copies 1
AACCCGTTAAAAATCCAGTTTCATAGACCTTTTTAATCGCGTTTATCGCCCAATGCGTCTGGGG
>1939638|reference Afl|length 63|copies 1
AACCCGTTTTAATGGCTATCAAAATCCCAACTTGCAAATAAATGTTCCCATGAATAAATTACC
>1939638|reference Afl|length 35|copies 1
AACCCTAAGGGTTCCAGAGCCAGGTTCGTCCACTC
>1939638|reference Afl|length 45|copies 1
AACCCTACCAAAATATTAATAGGTATAATTGCCACTGTTCCCATA
>1939638|reference Afl|length 51|copies 1
AACCCTACTCTGACCTGGTTTTGCAGCAATTCACCAACGCTTCTGACTCGG
>1939638|reference Afl|length 40|copies 1
AACCCTATGTACTACCTGTTGAATATATAGACAGGAAAGA
>1939638|reference Afl|length 39|copies 4
AACCCTCGCTGTAAAGCAGTTATCGCTCCATCTTCATCA
>1939638|reference Afl|length 40|copies 2
AACCCTCGCTGTAAAGCAGTTATCGCTCCATCTTCATCAT
>1939638|reference Afl|length 43|copies 1
AACCCTCTACTGTCAGAGAATCCCATTCCAGTCATTGTAGTTT
>1939638|reference Afl|length 44|copies 1
AACCCTGACAGAAGCATTAACAGGTGTAACCGCAGTTATTGATG
>1939638|reference Afl|length 53|copies 1
AACCCTGGTAATACTTGAGATTCACCAATTCTTTTACTGCCACCATTTTCAAT
>1939638|reference Afl|length 45|copies 1
AACCCTGTACTTGCTAAAGATTGAATAGTAGAGCTAATTAATTGC
>1939638|reference Afl|length 45|copies 2
AACCCTGTTTATTCAGCGATGGGTCATCATAGCGAATTTGGATAT
>1939638|reference Afl|length 56|copies 1
AACCCTTAAAGTTCCCAAATTGGGTTGTTCTAATAAACTCAGCAACCGCTCACGTT
>1939638|reference Afl|length 40|copies 2
AACCCTTATAGATCCTGTAACTGGCGAGACTAGCCTTATA
>1939638|reference Afl|length 51|copies 1
AACCCTTGAAGAAAATGTTAAAATAGCTATCAATAACATTGCAATTTCACT
>1939638|reference Afl|length 58|copies 1
AACCCTTTAGAAGCGTGTAAAGTCATTAACGAAACCGCTGTTTGTCCTTCTTTTAAAT
>1939638|reference Afl|length 43|copies 15
AACCGAAATCAACGGCGCTTATACCCTAATCCTAGAATTCGAT
>1939638|reference Afl|length 58|copies 1
AACCGAACCCCTTCTTTGGCAAGTTTATCTATGTTGGGGGTTCTGTAGCCCATAATAC
>1939638|reference Afl|length 41|copies 1
AACCGACAATCAGAATTTTTTCATCTGGGACATTTTCCCAG
>1939638|reference Afl|length 48|copies 1
AACCGACAATCAGAATTTTTTCATCTGGGACATTTTCCCAGCCACTGG
>1939638|reference Afl|length 44|copies 1
AACCGACACAGCACTATTGCAAGAAGCGGAATCTACCATTAGCA
>1939638|reference Afl|length 38|copies 1
AACCGACACTGGTTTATTCACTGGAGTTACAGGAGGAG
>1939638|reference Afl|length 48|copies 5
AACCGACACTGGTTTATTCACTGGAGTTACAGGAGGAGTAATTTTAAT
>1939638|reference Afl|length 51|copies 1
AACCGACAGTGCGGGATTGTCCCCACAGCACCAACAGGACACCACAAAGAA
>1939638|reference Afl|length 48|copies 1
AACCGACCTTTGCCCCAGTTTGCGCTAAAGCCACGGCAATATTTACAG
>1939638|reference Afl|length 36|copies 1
AACCGACTGGCGCTTTACCTTGGAAAACTTCTACAC
>1939638|reference Afl|length 55|copies 1
AACCGACTGGCGCTTTACCTTGGAAAACTTCTACACTGCTAAGGCAAAAGCAAAG
>1939638|reference Afl|length 40|copies 2
AACCGACTTTGTAAACCTGACCAACTTTGAGATTGAGGAT
>1939638|reference Afl|length 49|copies 1
AACCGAGCCAGGTGTGTGGTTAATATTTGCAGACCAATCTGGAGTTAGT
>1939638|reference Afl|length 40|copies 1
AACCGAGTCAGACCATCAGATATTAAGGTGTAAATAGGAG
>1939638|reference Afl|length 48|copies 8
AACCGATATCAAATCCCATTAAGGAAGCACCAAATATTCTCCCGCGTT
>1939638|reference Afl|length 48|copies 2
AACCGATGCTGGATGTTGACGGCGTACTTGCTAACAGTATTGGTAGAT
>1939638|reference Afl|length 51|copies 1
AACCGCAACACTGCCGGTCAGTTGGTAACTGATTTATCTACCCCTAACAAC
>1939638|reference Afl|length 37|copies 8
AACCGCATTAATTCGCGGTCCCAAACCAAAAGAAATA
>1939638|reference Afl|length 38|copies 2
AACCGCATTAATTCGCGGTCCCAAACCAAAAGAAATAT
>1939638|reference Afl|length 51|copies 7
AACCGCATTAATTCGCGGTCCCAAACCAAAAGAAATATCTGTAGGGCGATC
>1939638|reference Afl|length 52|copies 2
AACCGCATTAATTCGCGGTCCCAAACCAAAAGAAATATCTGTAGGGCGATCG
>1939638|reference Afl|length 45|copies 1
AACCGCCAAAAATGGCCGCCACAATTCCCGCAACAATAGCAGTAT
>1939638|reference Afl|length 55|copies 1
AACCGCGCCTTTCAATGATTTGGAAGCCGTAAAAGCCTTATTTGAACAAAACCCC
>1939638|reference Afl|length 36|copies 1
AACCGCTAGTTTGGTTGGTCCTGACGCTGGTAAAGA
>1939638|reference Afl|length 49|copies 1
AACCGGGCAAATCATCCGGGAGGATGGACCCCAGGCACATCTCAAAAAG
>1939638|reference Afl|length 60|copies 1
AACCGGGGATCTATGGCAATTTGTCCAGCTACAAATAACATTTGTCCAGAAGCGAGAATT
>1939638|reference Afl|length 52|copies 2
AACCGGTTCTCTGTGTCGCAGTGAACGGGTAGCAAAATACAATCGCTTACTC
>1939638|reference Afl|length 37|copies 1
AACCGTAGACTCCGTAGGTCCGTAGGCGTTGAAAAAA
>1939638|reference Afl|length 44|copies 1
AACCGTATAAATTTGCGGTAACTTATATCCTGCATGGATATCTC
>1939638|reference Afl|length 40|copies 1
AACCGTCAATGTTGGGGCTTTAGCAGGTGGTGGTATGGCT
>1939638|reference Afl|length 46|copies 1
AACCGTCATTCTTGACAGTATCTTTGCTGTAGTTTACCTGGGATTG
>1939638|reference Afl|length 58|copies 2
AACCGTGAGAAACCATTTGTAATACAGCACCGCTAATCCCGATTTCTGTATAAGATGC
>1939638|reference Afl|length 50|copies 1
AACCGTTCCAGGAGAAGATTTGATAACCACCACTGCCACCTTTGGCACAA
>1939638|reference Afl|length 42|copies 1
AACCGTTGCTTCATAGGAGCCGGAATTTCTCCGTACTAGGAT
>1939638|reference Afl|length 65|copies 1
AACCGTTTCGGAGCGACACACGAAATTGGTATATTTGAAATGGTGTCCCAAGGATTAAAGGAAGT
>1939638|reference Afl|length 36|copies 7
AACCGTTTTAGCACTGGTCCTTGGTCGGCATAGGCT
>1939638|reference Afl|length 43|copies 1
AACCTAAATTTATACAGGAGGCTAGTAGATGGCTGCAACCGAC
>1939638|reference Afl|length 43|copies 1
AACCTAACTTTCAACGTGCAAATACTCTAAAATCTGCTTATAA
>1939638|reference Afl|length 61|copies 2
AACCTAACTTTTCCCCCCGCTAATAAATCAGCAATAAATTTTTTCCCATGTTCTGGGTTAG
>1939638|reference Afl|length 48|copies 1
AACCTAATATCAATGAAATTGTCAAATCTATTAAAAAAGGTAGTGATA
>1939638|reference Afl|length 43|copies 1
AACCTACAAATTCTTTACTTTATGGTGAGAAAAATGTCAAAGA
>1939638|reference Afl|length 54|copies 1
AACCTAGGCAGAACCGGTTGTCAACTTTAGTGGTCTTAACCTAACAGAATCAAA
>1939638|reference Afl|length 26|copies 1
AACCTAGTAGAAACCGGCTCTATTAG
>1939638|reference Afl|length 47|copies 1
AACCTATCTATTCCTGGAGATTAAAATATACAGCAGAATTTAGGAGT
>1939638|reference Afl|length 55|copies 1
AACCTATTGTGGCTTCCTTCCCTGGTAACAGGACAACCAGCCCATTCGATATTAT
>1939638|reference Afl|length 56|copies 1
AACCTCATTACCAAAGTCCAAATAGATGAGCGTAGCTAATCAATTTTAGATTTTAG
>1939638|reference Afl|length 49|copies 1
AACCTCCGCTCTCAACGCCCTTTAATTACACCACCTATCCCTTCTATCC
>1939638|reference Afl|length 53|copies 1
AACCTCGCTGCATATCCAAAGTCAAAATCGCCCCATCCTTAATTACCTGTGTC
>1939638|reference Afl|length 55|copies 1
AACCTCGTGGGAAGTGGGAAACTCAGTCCCTTTAGGGACCAGAGGGATAGTATGG
>1939638|reference Afl|length 56|copies 1
AACCTCGTGGGAAGTGGGAAACTCAGTCCCTTTAGGGACCAGAGGGATAGTATGGC
>1939638|reference Afl|length 35|copies 1
AACCTCTATACTTCCCTGCATTTCTGCTATTAGCT
>1939638|reference Afl|length 30|copies 11
AACCTCTCGTGCGCCGGCTCTACTGAATCG
>1939638|reference Afl|length 45|copies 1
AACCTCTTCCATGCTGCTGCGTCAATTACCCGTTGAGAACTTAAA
>1939638|reference Afl|length 45|copies 1
AACCTCTTGATGAGTGCTGGCTATAACTAAAGCTGCACTACCAAG
>1939638|reference Afl|length 59|copies 1
AACCTGATAAAAGTAAATAGTCATTTGCAAAATTCTCTTTTTTGACACTCCCCGGTCTA
>1939638|reference Afl|length 54|copies 1
AACCTTACCAAGACTTGACATGTCACGAATTCCGTTGAAAGATGGAAGTGCCTT
>1939638|reference Afl|length 45|copies 1
AACCTTCTTCCCACAGTCGGGTTTCTTGAACAATCTTTTCTCCTG
>1939638|reference Afl|length 50|copies 1
AACCTTGAATTGTACCATCTTCGCCATTGGGACCGTGAAGAACGGGAAAC
>1939638|reference Afl|length 35|copies 1
AACCTTGATATTATCTTACTAGATCACTCCCACTG
>1939638|reference Afl|length 60|copies 1
AACCTTGTGGTAAAACTCCCTCAAAGGCGGTTTTACCATCTGTAACCACACTAATCCAAG
>1939638|reference Afl|length 51|copies 5
AACCTTTAGCGAAACCGCTACTAATTAAGGTGCGAGAAAAAATTTCCTCAC
>1939638|reference Afl|length 53|copies 1
AACCTTTAGCGAAACCGCTACTAATTAAGGTGCGAGAAAAAATTTCCTCACCT
>1939638|reference Afl|length 51|copies 1
AACCTTTTACTTCCCAGTGCTAAATAATCCACAATCCAATATTCAGCAATA
>1939638|reference Afl|length 51|copies 1
AACGAACGACTTTATTGTTGTTAAGATTGCGACATTTGTTGACACAAAAAG
>1939638|reference Afl|length 65|copies 1
AACGAACTACAATTTCAACCAGAATTTTTAGGGCGAGTTCGGTTAGTCACCAGTTTGGCTTCCTT
>1939638|reference Afl|length 39|copies 1
AACGAAGCCAGAATTGTCACTATTCACCGCCTCGACTAT
>1939638|reference Afl|length 62|copies 1
AACGAAGTGAAACCCAACATTTGCAGAAGTTTGTTGAATTTCATTTACAGGAGTTTGTTGGG
>1939638|reference Afl|length 47|copies 1
AACGACATCAATACAACCGTCGCATTGGCATTGCTCACATCCTTGGC
>1939638|reference Afl|length 43|copies 1
AACGAGCGCGAGCGCGTTTAAATGCTTTTGTTGCCTGGATTTG
>1939638|reference Afl|length 38|copies 1
AACGAGGTGCAGAAGCGCCAGATTGGTTTTATGTTCCT
>1939638|reference Afl|length 57|copies 1
AACGATTGCTGACAATTGGCACTTCTTGACGGACTTGAGTAAAATACTCATTAGGAC
>1939638|reference Afl|length 54|copies 1
AACGATTTTTGCACCGGGGTCCATCCATTGTTGAGTACCCCATTGATAAACAAC
>1939638|reference Afl|length 42|copies 2
AACGCACTTTGTAACTCTTCCAGTTCAGGATTTAGAGAAGGT
>1939638|reference Afl|length 41|copies 1
AACGCAGTTTTTCAGTCCCCGTGTTAATCGCCACGCGCACC
>1939638|reference Afl|length 37|copies 8
AACGCCAACAGTACCGGACCTTGGGTATTAGTGATTA
>1939638|reference Afl|length 52|copies 1
AACGCCAACCAAAGATTTCTGGTAATCCCTTTTCGATAATTGCTGCACAGGT
>1939638|reference Afl|length 49|copies 1
AACGCCACTGTTCATAAAGTTGATATTCCTGCCGGCAAGTCTGACCCCT
>1939638|reference Afl|length 50|copies 1
AACGCCAGGAGTCTAGTTTAAGTAGTCTCGTTGAACCAAGAATCCCCGTG
>1939638|reference Afl|length 53|copies 1
AACGCCCAGACTTAGAAGAACTTTGGCAAACAGAAGCGAGACAACTTAGGGCT
>1939638|reference Afl|length 44|copies 2
AACGCCTCATACTTTGACTATTGGCGTAACTCAATCTGGAGAAA
>1939638|reference Afl|length 50|copies 1
AACGCGGGTAAATGTCGAAATTTTCCGGCGTAATTCCGAGGGACAGTGGG
>1939638|reference Afl|length 39|copies 1
AACGCGTATAATTATATGCGGACCCAATCCGAGCAAGGT
>1939638|reference Afl|length 37|copies 1
AACGCTAATGCTACAAATAATACTGCACTGTGGATAG
>1939638|reference Afl|length 35|copies 1
AACGCTAGAGGATATATTCTCCATACTTTGTGTTA
>1939638|reference Afl|length 37|copies 1
AACGCTGCGCTCCTGGTGCGCCAGATACAACCGCTAG
>1939638|reference Afl|length 50|copies 1
AACGCTGCGCTCCTGGTGCGCCAGATACAACCGCTAGGGATTCAACCACA
>1939638|reference Afl|length 52|copies 1
AACGGAAAGAGAAAGAAAACTCTGAGACTCCGACGATAGAAAAAACTTTGGT
>1939638|reference Afl|length 53|copies 1
AACGGAATTCAAAAGTAAAACATTAAGAAACTTATCCAAAGATGCAGAAGCTG
>1939638|reference Afl|length 31|copies 1
AACGGAATTGCTGCCGGCATGAGAAATACAG
>1939638|reference Afl|length 49|copies 1
AACGGATGCTGCGGCTAATAAAACTGATAACATGAAAGTGTGTTCTCCT
>1939638|reference Afl|length 38|copies 1
AACGGATGTGATCCAGCTTTCTTACAGGAGTACTAATC
>1939638|reference Afl|length 52|copies 1
AACGGATGTTTATAAATCCATTTTGTAGTTTGAGCCATAAAACGTCGGTTTG
>1939638|reference Afl|length 40|copies 1
AACGGCCATTTCCAACGCTGATAGAGAATTACTGCTAACT
>1939638|reference Afl|length 41|copies 1
AACGGCCGCGAATTTGATCAAGTACACGGCGCACTTTATAG
>1939638|reference Afl|length 48|copies 1
AACGGCTTATCTGTTGCCTTCCATAACCGTCAGGGAATAAATTCCCTG
>1939638|reference Afl|length 43|copies 19
AACGGCTTTAGAGAAATTGGCAGATTTGCCAGTGCGAATGTAT
>1939638|reference Afl|length 31|copies 2
AACGGCTTTATCACCGGTGAAAAAAGCGGCT
>1939638|reference Afl|length 47|copies 1
AACGGCTTTTTCCATACTTTTCGACTGCACCCGGACAGCCGTAGACA
>1939638|reference Afl|length 52|copies 1
AACGGGAAAATTGGTAGTTTGACACCGTAAGCGATTAAGAAACCTGCATATA
>1939638|reference Afl|length 39|copies 1
AACGGGATTGATTTAGACACTATGTCTGCTATGTGGAGA
>1939638|reference Afl|length 66|copies 1
AACGGGATTTCTGCCTGGGCCTCACTTTCTAAAGCCAAGCGGAATTCCTCTGGGTTGGGTTCTTCC
>1939638|reference Afl|length 40|copies 1
AACGGTATTGAGACAACACCCACAAGTGTTACAATCCGTG
>1939638|reference Afl|length 30|copies 1
AACGGTATTTCTGCCGGTGCGGTAGCAGCT
>1939638|reference Afl|length 31|copies 1
AACGGTATTTCTGCCGGTGCGGTAGCAGCTA
>1939638|reference Afl|length 44|copies 1
AACGGTATTTCTGCCGGTGCGGTAGCAGCTATTTCCGCAGCCGT
>1939638|reference Afl|length 30|copies 1
AACGGTCAATTAACATGGCCATGAAAACCG
>1939638|reference Afl|length 45|copies 1
AACGGTTTGTCCATGACGTTGTAGCAAGCAGTGGAGTAACTCAAA
>1939638|reference Afl|length 52|copies 1
AACGGTTTTGTATCTTTGTCCGTTGCCCCTACTGTATCTGCTCCGGGTGGTA
>1939638|reference Afl|length 38|copies 3
AACGTCAACCTTTTCCCGGCCCTGGTTTAGCAATTCGT
>1939638|reference Afl|length 41|copies 1
AACGTCAGAGAAGGTTGACATTGCAACTCTCTCCGCATAGA
>1939638|reference Afl|length 48|copies 1
AACGTCATGCTTTAGTTAAATTTGATGTTTTAGAAGGACCAGATTTTT
>1939638|reference Afl|length 40|copies 1
AACGTCATTATTGCCAGCGAAAATTGTGTCATTACCGCTA
>1939638|reference Afl|length 47|copies 1
AACGTCTTCTATCGTTCCGATGCTACCCGCGAAGCATTTGTAGAAAT
>1939638|reference Afl|length 59|copies 1
AACGTGAACAGGAAAATTACAGGTTGGATATGTAATTTTTGGGGTGGGGTTTCCCCACC
>1939638|reference Afl|length 52|copies 1
AACGTGATGTAGGGATTTTGCAGAAATTCTTAGTAGCACCCATACCCCGTGC
>1939638|reference Afl|length 47|copies 1
AACGTTGGCAAACCTTATCGGAGTTACTGCAAGCGCTACAGCAAACC
>1939638|reference Afl|length 57|copies 2
AACGTTTATTAAAGGTAGAAATTCCCCGACTCCAGCAGTGGCTACCAGCGAATAAAC
>1939638|reference Afl|length 57|copies 1
AACGTTTATTTTTAAATTATCTCCGTTTAGGTGAACAGCATTTATCAAGTCAGGAAT
>1939638|reference Afl|length 69|copies 1
AACTAAAAAACTAGCTTTCCCTCATTTAGTTGCTCTATGTTAACCAATTTCAGTGTTAAATCAGTTTCA
>1939638|reference Afl|length 48|copies 1
AACTAAACTCATGTTGACGGTAAAAACTTTGAAAATCGCTTCTTTGAC
>1939638|reference Afl|length 35|copies 1
AACTAAAGAAGCGATCGCACTGGCAGCTTGTAAAC
>1939638|reference Afl|length 48|copies 1
AACTAAAGAGAAAATAACTTGTAAGTTGTAGACATAAACTACCATCGG
>1939638|reference Afl|length 40|copies 1
AACTAAATCAAATAATAATTCATTGGCACGCTCTCGTCGT
>1939638|reference Afl|length 41|copies 1
AACTAAATGATCACTCCCAGCTTTTGAGGCTGAATAAGGAC
>1939638|reference Afl|length 45|copies 1
AACTAAATTCAATGTACTGGTAATAGTATTAATTTTAGTATTATC
>1939638|reference Afl|length 44|copies 1
AACTAAATTTAGCAATTGCTGTTGCCACCAGCGCAAAACATTAG
>1939638|reference Afl|length 50|copies 1
AACTAACCACTGACAACTGACAACTAACCAATAACTAAACTATAGGTACA
>1939638|reference Afl|length 44|copies 1
AACTAACCTAATTATGTAGTATTTTGATTGCAAGTCTGTTTAAG
>1939638|reference Afl|length 50|copies 1
AACTAACGAATTAAAAATATTGCTAGTCCTAACCATAGTAAAAACGCATA
>1939638|reference Afl|length 30|copies 3
AACTAACGCAATGCCGGCGGTAATCGTGGT
>1939638|reference Afl|length 36|copies 1
AACTAACGCAATGCCGGCGGTAATCGTGGTCTACCT
>1939638|reference Afl|length 37|copies 3
AACTAACTTAATTCCTGGACCTAATTCCACAGAAATT
>1939638|reference Afl|length 54|copies 1
AACTAACTTACATTTTTATTTCCCATGATTTAAGTGTAGTCAAATTTTTGAGCG
>1939638|reference Afl|length 55|copies 1
AACTAAGGTCATCTTGAAAAATACCGACTTGTGATTCACAAGGACGATAATTTAA
>1939638|reference Afl|length 49|copies 1
AACTAATTTCATCAGTTGGTAAGAATTTTTGACCGGCAATAATGATAGT
>1939638|reference Afl|length 41|copies 1
AACTACACAAGGCTGGGGTCGTATCCAAATTGAACAGGGTG
>1939638|reference Afl|length 52|copies 1
AACTACAGACAATTGCTTTGAAAAAACAATAGTACAGTTACTGATTTCGTAG
>1939638|reference Afl|length 52|copies 1
AACTACATAATGGGAATATCATTGAAATGGTACAACCGGTAGGAGAACATGA
>1939638|reference Afl|length 48|copies 1
AACTACATATTATCAGATGGTGAGCATTTTTTCACCTATTGCTCAACT
>1939638|reference Afl|length 56|copies 1
AACTACCCATAAAGACAAAAACCGCTTGTGCGGCTAATGCTGGTTTAGCTAAAGGT
>1939638|reference Afl|length 50|copies 2
AACTACCGACAATGGCACACAATAAGCCTACTAATATGGCGATGATTAAG
>1939638|reference Afl|length 61|copies 1
AACTACCTTCCGTGAAGAAACCGAAACCGATTTGTTTGGGGAACAAGCAGTATTGTGTGGT
>1939638|reference Afl|length 40|copies 1
AACTACGCCTTGTCACTTACGGCTCTCACTACTGCCATTC
>1939638|reference Afl|length 46|copies 1
AACTACGTAATCAACGATACCGCCTAATTCTTGCAGTTGGTCAATG
>1939638|reference Afl|length 47|copies 7
AACTACGTAATCAACGATACCGCCTAATTCTTGCAGTTGGTCAATGT
>1939638|reference Afl|length 40|copies 1
AACTACTAGCAGGGATAGCTTGGTGATTAGTTGCTGCTGG
>1939638|reference Afl|length 41|copies 1
AACTACTCGGAATGTTGCATCTAATATTTCTACATCTTTGC
>1939638|reference Afl|length 43|copies 1
AACTACTTAATTTGATGCAGAATTTCTGAGTGAATGCCCATAT
>1939638|reference Afl|length 45|copies 1
AACTACTTTCAAGGTTAAGTCAATAGTTTGCGCTTTGTCAGGTTT
>1939638|reference Afl|length 8|copies 1
AACTAGAA
>1939638|reference Afl|length 35|copies 1
AACTAGAAACAGGCCGGACCCATCAAATTCGCGTC
>1939638|reference Afl|length 36|copies 4
AACTAGAAACAGGCCGGACCCATCAAATTCGCGTCC
>1939638|reference Afl|length 39|copies 1
AACTAGAAACAGGCCGGACCCATCAAATTCGCGTCCACA
>1939638|reference Afl|length 48|copies 1
AACTAGAAACAGGCCGGACCCATCAAATTCGCGTCCACAGTGCCAAAA
>1939638|reference Afl|length 57|copies 1
AACTAGAAGCAGCTTATCAGCAATATCGCAATGAACCTGGTTTTCAAGCCGAATTAC
>1939638|reference Afl|length 41|copies 1
AACTAGCAAATAGATTCCCCAAATAGCCATAGCGCGGAGAT
>1939638|reference Afl|length 53|copies 4
AACTAGCAATAATGGGAATATCCACCTTTTCTTTAGCTTTGCGAATATGGTCT
>1939638|reference Afl|length 54|copies 1
AACTAGCAATAATGGGAATATCCACCTTTTCTTTAGCTTTGCGAATATGGTCTA
>1939638|reference Afl|length 31|copies 3
AACTAGCATAGTGCTTGGTCCATAGAGAATA
>1939638|reference Afl|length 32|copies 1
AACTAGCATAGTGCTTGGTCCATAGAGAATAT
>1939638|reference Afl|length 33|copies 1
AACTAGCATAGTGCTTGGTCCATAGAGAATATA
>1939638|reference Afl|length 37|copies 3
AACTAGCATAGTGCTTGGTCCATAGAGAATATATCCG
>1939638|reference Afl|length 38|copies 1
AACTAGCATAGTGCTTGGTCCATAGAGAATATATCCGG
>1939638|reference Afl|length 37|copies 1
AACTAGCCACCACTGAATCAGAAGTAGCCAGAGCGCA
>1939638|reference Afl|length 45|copies 1
AACTAGCGATCGGCCGATTCGGATTTTTTAAACCGACACGAGCGC
>1939638|reference Afl|length 30|copies 1
AACTATAGCCAAACCGGTGAGGAGGGAAAG
>1939638|reference Afl|length 47|copies 2
AACTATAGCCAAACCGGTGAGGAGGGAAAGTATTGGCAAGAAGAAAT
>1939638|reference Afl|length 49|copies 1
AACTATCTCGATCCTAGTTTGTTTTCTGCGAATAATGAAGATGATTCTG
>1939638|reference Afl|length 54|copies 1
AACTATGCAAAAAGCTGGTGTTCCCACAGTTCCCGGTAGTGAAGGGTTAGTAGA
>1939638|reference Afl|length 44|copies 1
AACTATGGACAAAACCGAAGATGGTAGTCAATAAGTTCAAGTAG
>1939638|reference Afl|length 37|copies 1
AACTATGGTCTTGTAAAGTCCGCTGTGTCCTCCGAGT
>1939638|reference Afl|length 45|copies 1
AACTATGTCTTGTTCATTTCCATGATTGGGGAATTAGATGAGTAT
>1939638|reference Afl|length 44|copies 1
AACTATTACAGTACCAGGAGAACTAGGTGAAGTATTATTTCCTA
>1939638|reference Afl|length 48|copies 1
AACTATTATAAATTTCTATTTCTTAGCAAGCACTTCCTTCGGAGTAAT
>1939638|reference Afl|length 50|copies 2
AACTATTTACAATTACCCGTGTTCGTGAAGCCTCTGGAACAGGACAATTA
>1939638|reference Afl|length 36|copies 1
AACTCAAACCATCGTCTATTTCTGTAGTGCTTTCAT
>1939638|reference Afl|length 39|copies 1
AACTCAATCACCGAGCAAATCAATTAGCACATTACTTAC
>1939638|reference Afl|length 49|copies 1
AACTCAGGAATTCACTGATATTCAAAAAGCACCTCCAGAATGGCGAACT
>1939638|reference Afl|length 36|copies 2
AACTCAGTCCCTTTAGGGACCAGAGGGATAGTATGG
>1939638|reference Afl|length 38|copies 2
AACTCAGTCCCTTTAGGGACCAGAGGGATAGTATGGCT
>1939638|reference Afl|length 30|copies 3
AACTCATTAAACGCCGGCTTCAAGGTCATA
>1939638|reference Afl|length 37|copies 2
AACTCCACCCCATCAGGACCAAATACCTTCGTATTAG
>1939638|reference Afl|length 44|copies 1
AACTCCATTGTCGAACTTAGCACGCTCCAAGGTAAAGTTCCAGT
>1939638|reference Afl|length 44|copies 2
AACTCCCTGTTAGTTCTTCAAATTGAGAACGACTGAGTTCCATT
>1939638|reference Afl|length 63|copies 1
AACTCCTGGAACATGGCTGCTCCCTTCCAAATGGGTTCTTTGGGAACTGGCATTTTGTCGGGT
>1939638|reference Afl|length 43|copies 1
AACTCCTTAGACCTACGAGAATAGGACCAAGCAATACCATCAG
>1939638|reference Afl|length 45|copies 1
AACTCCTTAGACCTACGAGAATAGGACCAAGCAATACCATCAGGA
>1939638|reference Afl|length 60|copies 1
AACTCCTTGGGGGCAGATTCCTCCAGCCCATAACTTAGGTTTGGCAGCTTTGGGAACGAT
>1939638|reference Afl|length 54|copies 1
AACTCGATGCCCTTTTTGCTTCCCTCCAACCTCCAACATCGAGCCTTTAGAGGA
>1939638|reference Afl|length 30|copies 1
AACTCGCCTACAACCGGTAAAATCCGGGGT
>1939638|reference Afl|length 54|copies 1
AACTCGGTTCTGGATATCAATTAGCAATGCGGGATATGGAAATTCGCGGTGTGG
>1939638|reference Afl|length 53|copies 1
AACTCGTGAGCAATTTCCGCCAATTGTTGAATATGTGCTGGTCGTGTCCCACA
>1939638|reference Afl|length 43|copies 1
AACTCTAGCAATTCCGGGGATTGGTCCAGTTATGTTAGCAGGA
>1939638|reference Afl|length 38|copies 1
AACTCTGACTCTGACAGGACCAAGAAAGCTGTTAGTAT
>1939638|reference Afl|length 52|copies 1
AACTCTGCAACTTGCTCGCCTAAAATAAAGTTGCCATCATCAAGGACTTCAC
>1939638|reference Afl|length 54|copies 1
AACTCTTAATAGTTTTTGGTAGTGGGTCATAATCCTCATGGTGTAATATCCCCG
>1939638|reference Afl|length 45|copies 1
AACTCTTCTGAGGGTGTATCTTTAAGTAAATAACCCATTGCGCCA
>1939638|reference Afl|length 45|copies 1
AACTCTTTTAAAGACGAGGTAGATCGAAAATATAATCGTCTAATT
>1939638|reference Afl|length 30|copies 1
AACTGAAATTGAACCGGTTCATAATCAGGT
>1939638|reference Afl|length 31|copies 1
AACTGAAATTGAACCGGTTCATAATCAGGTG
>1939638|reference Afl|length 49|copies 1
AACTGAAGCTAAGGCTACTGCTAAAGCTCGTTAGTTTGATGGCTATTTC
>1939638|reference Afl|length 42|copies 1
AACTGAAGTAAGTGCTGCTGTCTTAGCGGTTCTGGCTTCTGG
>1939638|reference Afl|length 46|copies 1
AACTGACAAAGAACAAATGACTAAAACTGCATGGGTGTTTCCCGGA
>1939638|reference Afl|length 47|copies 1
AACTGACAGTTTGGAATCATAACTTTGCCGCTAGTCCAAATTGGAAG
>1939638|reference Afl|length 40|copies 1
AACTGACGCATTTACCCATCATGATTGATCCTAGTCATGG
>1939638|reference Afl|length 41|copies 6
AACTGACGCATTTACCCATCATGATTGATCCTAGTCATGGC
>1939638|reference Afl|length 51|copies 2
AACTGACTTGCTTTTCTTTGAGCTTTTGAATTAATTCAGGAGCATTCACGG
>1939638|reference Afl|length 56|copies 1
AACTGAGTCGTCCTAGCCATGAAAATAAAAACTTCTTACCGGCTTTGCAAGAATTT
>1939638|reference Afl|length 42|copies 1
AACTGATACCAAACCTGCCCCAGCACTACCAGCGAGCGCTCC
>1939638|reference Afl|length 49|copies 1
AACTGATAGATTTATGGATACAGACAAAACAACCAGAGAAAAATGGGGA
>1939638|reference Afl|length 45|copies 1
AACTGATATAAGTTAAATGCCAACCCTAGCATGGCAATCATTAAC
>1939638|reference Afl|length 46|copies 1
AACTGATTACCCACCGGGGACGGTTGATGCAGCAGTTACCAGAAGA
>1939638|reference Afl|length 41|copies 1
AACTGATTAGCGCGATTGTTCAACTGTGCATAGGTCAGTTG
>1939638|reference Afl|length 50|copies 1
AACTGATTATATAAATCCTGCTAATAGCCTTCACCCCTTGTCTAAAGCCC
>1939638|reference Afl|length 54|copies 1
AACTGATTGGAAGTCTATTTTGGCTAGGATGGTCGCTGACAAAATTAGTAAAGT
>1939638|reference Afl|length 40|copies 1
AACTGCAAGAGTGGAATAATACCATTAACGTTCAACCAAA
>1939638|reference Afl|length 37|copies 3
AACTGCAAGCCAACATGGACCCAAAACATCGAGATAG
>1939638|reference Afl|length 53|copies 1
AACTGCAAGCCAACATGGACCCAAAACATCGAGATAGGGTGGCTTTCGTCCGG
>1939638|reference Afl|length 31|copies 1
AACTGCCATAATTGCCGGTGCTAGTTTAATG
>1939638|reference Afl|length 36|copies 1
AACTGCCCAAGTACCTGGGATCTGATGTCTTAGCTA
>1939638|reference Afl|length 46|copies 1
AACTGCCTTTACTGCCAAGTTAACTGCTACTGGCGGCGCTGGTAAT
>1939638|reference Afl|length 37|copies 1
AACTGCGAATTGGTTGGGACCCATGTTAGTAGCGGCT
>1939638|reference Afl|length 50|copies 1
AACTGCGAATTGGTTGGGACCCATGTTAGTAGCGGCTGATGTTTTAGGTG
>1939638|reference Afl|length 51|copies 1
AACTGCGTCAGGTAATGTACCCAAATCATCCCTACTCTATGTCAGTTTTAG
>1939638|reference Afl|length 52|copies 1
AACTGCTATTCCCTTAGAAGTAGCCCTCAGCAACGGAAAACCTTCTCTAGTC
>1939638|reference Afl|length 45|copies 1
AACTGCTATTGCCATTAGGTAATCATCAACAAAATGACGAGTCCA
>1939638|reference Afl|length 43|copies 1
AACTGCTGATTTTATTGATATTTTAACATTGGCTGGACAATTA
>1939638|reference Afl|length 37|copies 1
AACTGCTTGCAGCAGCGCTTCGCTATCGCACTTATCC
>1939638|reference Afl|length 43|copies 1
AACTGCTTGCAGCAGCGCTTCGCTATCGCTCACAAATACCCTA
>1939638|reference Afl|length 40|copies 1
AACTGGACAGGGACGAGACCAGACCTGACCGGCTTTATCT
>1939638|reference Afl|length 48|copies 1
AACTGGACCCTTGTAAAAGCCGGTTGCAGTTAACAAATACTGAGTTTC
>1939638|reference Afl|length 46|copies 1
AACTGGCAAGATGAAGAACTGTGGATTGTCACCGCAAGTAGTTCTG
>1939638|reference Afl|length 46|copies 1
AACTGGCGAAGCTGGTGTGAAGGTGGCAACCGGTGAAGTAGGAAGT
>1939638|reference Afl|length 36|copies 4
AACTGGGGACTTTCTGGACCAATGTTACGCGCTTCT
>1939638|reference Afl|length 58|copies 1
AACTGGGGACTTTCTGGACCAATGTTACGCGCTTCTGGGGTGAAATGGGATTTACGGA
>1939638|reference Afl|length 26|copies 2
AACTGGTCCTCGACCGGCGGGATATG
>1939638|reference Afl|length 43|copies 3
AACTGGTTTCGCTTTGGTGGGTGGACCCGCTAGACAAGATCAT
>1939638|reference Afl|length 52|copies 1
AACTGGTTTGTTCATCAAGTCCGAGATCCTCTGGTAGCCTAAGATGGCTTGG
>1939638|reference Afl|length 44|copies 1
AACTGTAAACCCATCTACTCTAGGTAACATGAGATCGAGCATAA
>1939638|reference Afl|length 30|copies 1
AACTGTAATATCACGGGTAGATTCTTGACG
>1939638|reference Afl|length 39|copies 1
AACTGTAGACAGACTGCGGGATGCGATCGCAGTTGGCAT
>1939638|reference Afl|length 43|copies 1
AACTGTCCCCTTATTGATGCGGTTTATCCGATCTGAAATGCGA
>1939638|reference Afl|length 30|copies 37
AACTGTTCCCCAACCGGCTGACGGTCGTGG
>1939638|reference Afl|length 44|copies 3
AACTGTTCCCCAACCGGCTGACGGTCGTGGGTTAGAATTCTAGC
>1939638|reference Afl|length 40|copies 1
AACTGTTGCAACATATAAGAGTATGGTGTTCTATCCACAA
>1939638|reference Afl|length 50|copies 1
AACTGTTTAATTGCAAATGACAGAGCGGGGAACTAGCAACGCATTCCGAG
>1939638|reference Afl|length 46|copies 1
AACTTAATAACAACATGGTAGTGAAGTTAATTGAAGTCAAAGATAC
>1939638|reference Afl|length 60|copies 1
AACTTAGGTTAATTATTTCCTGCTTGGGGAATAGTCCGTTTAAATTCATCAATTAAATCA
>1939638|reference Afl|length 48|copies 1
AACTTCAAGCTTATCAAATTTGGGCAGAACAATTTGAACGGGCTAAAT
>1939638|reference Afl|length 52|copies 1
AACTTCAGCAAACTTGGTAGGTGCAAACCTTAGTCAAGCAGAAATGAGTGGT
>1939638|reference Afl|length 31|copies 3
AACTTCCACTGGCACCGGCACTGTTAGCGAT
>1939638|reference Afl|length 47|copies 1
AACTTCCTCAGTTGTTGGCCCATCTGGTAGTAACGATAATTGGGGTT
>1939638|reference Afl|length 45|copies 1
AACTTCTCAGTGACCAAGAATTAGAGGAACAGGTTGACCTAGTGA
>1939638|reference Afl|length 50|copies 1
AACTTCTGGTGCTGGTGTTACAGAAGGAACATAAACAGCTTGTTCCTGAA
>1939638|reference Afl|length 58|copies 1
AACTTGACTTAAAAACTCAGCGATTTCCCCTGGTTTATAGGTTTGTCCGTTAACCGTG
>1939638|reference Afl|length 39|copies 2
AACTTGATAAAATCCTGGTTCAATTGTCACTAACATTCC
>1939638|reference Afl|length 50|copies 1
AACTTGGGCAATTCAGGCATGGAGCATGGGAATATTGGCATATTCCTTGG
>1939638|reference Afl|length 54|copies 1
AACTTGGTGAGATTGAAACAATATTAAATCAACATTCCCAGGTGAATCAAGCCG
>1939638|reference Afl|length 52|copies 1
AACTTGGTTCTTCGTTTTGCTGCGGTGCTAACAGTTCTCCTAACCAAGTGGC
>1939638|reference Afl|length 53|copies 4
AACTTGGTTCTTCGTTTTGCTGCGGTGCTAACAGTTCTCCTAACCAAGTGGCT
>1939638|reference Afl|length 54|copies 1
AACTTGGTTCTTCGTTTTGCTGCGGTGCTAACAGTTCTCCTAACCAAGTGGCTT
>1939638|reference Afl|length 42|copies 1
AACTTGTTTGTCTAAATTAGTTAGATCTTCGTAGGCTTTGCG
>1939638|reference Afl|length 56|copies 1
AACTTGTTTTGCACCGGCTTGTAATAAACAATCAGTAAAGCCACCAGTAGAAATTC
>1939638|reference Afl|length 13|copies 1
AACTTTAACCTAT
>1939638|reference Afl|length 55|copies 5
AACTTTAGGTAATCCCAAAGTTTCATCCCAGCCTAGCATCAGGTTCATACATTGA
>1939638|reference Afl|length 52|copies 1
AACTTTATTGAGTGATGATTCACTTAACTCAAGAAAATCTTTTACTAAAATT
>1939638|reference Afl|length 42|copies 12
AACTTTCACTACCCATACCATAGTCAGTTTATGGAAGGCGAT
>1939638|reference Afl|length 43|copies 1
AACTTTCACTACCCATACCATAGTCAGTTTATGGAAGGCGATG
>1939638|reference Afl|length 52|copies 2
AACTTTCGATACACCTGAGTACGATGGTGAAAAGGGCTTTATCATTGATGGT
>1939638|reference Afl|length 50|copies 1
AACTTTGGCGCAGTTATGGACCCATTCATCTCCTCGTAAATTGTGCCGGA
>1939638|reference Afl|length 27|copies 1
AACTTTGGTCCCTGTAGAAGGACGGGC
>1939638|reference Afl|length 51|copies 1
AACTTTGTGATGTCATGTACAGCCATATTTTTGGCGTAGTACCCCCAACCA
>1939638|reference Afl|length 43|copies 1
AACTTTGTTACAGCCGGTGTAGAAGTTACAACTGGACCTTTGG
>1939638|reference Afl|length 53|copies 1
AACTTTGTTACAGCCGGTGTAGAAGTTACAACTGGACCTTTGGGACAAGGAAT
>1939638|reference Afl|length 52|copies 1
AACTTTTATTCAATCTGTCAAGGATTTAGGCGTTCCCCCAGGAGCGGCCAAA
>1939638|reference Afl|length 58|copies 1
AACTTTTCTAATTCCTTTTGAATAGGTGGATTTTGCCAATTATCCGGGGCTGGGTAAA
>1939638|reference Afl|length 41|copies 2
AACTTTTTCTACAGTTAGTCCCTCATTTAATAAACCAATTC
>1939638|reference Afl|length 47|copies 3
AAGAAAAATAGGATAACACTTACCGCCGGACCAGCGATCGCTACTTG
>1939638|reference Afl|length 47|copies 6
AAGAAAATGCGGTACTATCAACGTATTCACCGGCTTGATTTTGGTCG
>1939638|reference Afl|length 51|copies 1
AAGAAAATTCAGGCTGTAATTGAGGACGCGGTTAAATTTGCCCAAAGCAGC
>1939638|reference Afl|length 55|copies 1
AAGAAACAGTTCCCTACATTCGGGGTCTGGGTCAAGAAGCCCAAGAATGTCGTAA
>1939638|reference Afl|length 52|copies 1
AAGAAACTCACCAACAATTGCTCCTAACAGTGGTCCAAATAAAATCCCTAAT
>1939638|reference Afl|length 61|copies 1
AAGAAAGTGGGTGTAATTCTTGTCCCTGGTAGTAGTTTCTTCCCTGGTTTAAAGGAGGACT
>1939638|reference Afl|length 45|copies 6
AAGAAATCCGTAAGCAATTTATGAAAGTTTACGCCCCTGGACAAG
>1939638|reference Afl|length 49|copies 1
AAGAAATCTCCCACTGCTTCTGATAATGGGTCCCAGTTAGTCCCAAACT
>1939638|reference Afl|length 48|copies 1
AAGAAATTCACCTTCTTCAACGTTGAGGTTAACACCATCAAGAACGGT
>1939638|reference Afl|length 47|copies 1
AAGAAATTGCTGCCTACGCTGATGGTATTGGACCTTGGAAACGGCAG
>1939638|reference Afl|length 50|copies 16
AAGAAATTGCTGCCTACGCTGATGGTATTGGACCTTGGAAACGGCAGATT
>1939638|reference Afl|length 51|copies 1
AAGAAATTGCTGCCTACGCTGATGGTATTGGACCTTGGAAACGGCAGATTG
>1939638|reference Afl|length 48|copies 1
AAGAAATTGGTGCTATGGTTAAGGAATACGGCGCTCTCTTCCACGTTG
>1939638|reference Afl|length 55|copies 1
AAGAACAAATAACTTGGTTTTTGGGGTAATAGCTTTTTTTAGCTGCTCTGGGGTG
>1939638|reference Afl|length 55|copies 1
AAGAACAGCGCCGAATGTTGTTTTTTACTGTTGGTGTTCAGGGTGCAGATATGAA
>1939638|reference Afl|length 38|copies 1
AAGAACAGGTCGGTCGTGGCCCTTGGCAAATTCTGCTA
>1939638|reference Afl|length 46|copies 1
AAGAACAGGTCGGTCGTGGCCCTTGGCAAATTCTGCTAGATCAGTT
>1939638|reference Afl|length 42|copies 1
AAGAACCACCTATTCGAGTTGTTGCCCCAGGTCGAGTATATC
>1939638|reference Afl|length 51|copies 1
AAGAACCCTTGGGACAAACAGAAGTCCGTGCTGTCTTCCCAGTTGGTCGTG
>1939638|reference Afl|length 31|copies 1
AAGAACTGTAAAGCCGGTCCTAATTTAGTGA
>1939638|reference Afl|length 36|copies 1
AAGAACTGTAAAGCCGGTCCTAATTTAGTGATGCCC
>1939638|reference Afl|length 50|copies 1
AAGAACTGTAAAGCCGGTCCTAATTTAGTGATGCCCGATAAAACTCGTTA
>1939638|reference Afl|length 40|copies 1
AAGAACTGTGTCGCAAATTAAATCTAGATTGGCGAGAAAT
>1939638|reference Afl|length 40|copies 1
AAGAACTTCATAGTCTGCAATCCGACTACAGACCACCATC
>1939638|reference Afl|length 59|copies 1
AAGAACTTCCGATACTACGCGAATTACGTAGGGAAATTTTTCCTTGGATGGTAGTACAG
>1939638|reference Afl|length 58|copies 1
AAGAAGAAAATTCCTCTCCTCCTTTCCTACTGCTAACTACCAGCAGCGAGTTTAAAAC
>1939638|reference Afl|length 59|copies 1
AAGAAGAATTAACAAATGATAGTAAAGCCTTAGCACTATTTCAACAAGAAGCCAAGGTT
>1939638|reference Afl|length 54|copies 1
AAGAAGAATTTATCTTCCCCTGATTTAGTGATTTTAACCGGTCCAAATGCGAGT
>1939638|reference Afl|length 54|copies 2
AAGAAGGTGATTTTGTGCAAGCAGGGCAAAAAATTGGTGCAGTCGGTTCAACTG
>1939638|reference Afl|length 48|copies 1
AAGAAGTATCCTTTCTACCTGGTTTACATTGCTAACTTTGCCAACACA
>1939638|reference Afl|length 37|copies 11
AAGAAGTTCACAGCAATGGACCAGTGTTGGATGATCA
>1939638|reference Afl|length 41|copies 1
AAGAAGTTTTAGCTTTCTATGAAGCACAGCAGCGAGGGGAA
>1939638|reference Afl|length 54|copies 1
AAGAATCACAGACAAAACCTCAAGGGAAAAGATTATTGAGCCAACAATCCGATA
>1939638|reference Afl|length 38|copies 1
AAGAATCTACCAACCGCGGACCAGGACGGTTAAAATAA
>1939638|reference Afl|length 26|copies 1
AAGAATGAGCCGGCGACTTATAGGCA
>1939638|reference Afl|length 40|copies 1
AAGAATGAGGTAGAAGTAGGACTTACGCATAATTCATGGA
>1939638|reference Afl|length 47|copies 1
AAGAATGCCACAATAGGTATACGATTTGGACCTGTTACCATTAAGGA
>1939638|reference Afl|length 48|copies 2
AAGAATGCCACAATAGGTATACGATTTGGACCTGTTACCATTAAGGAA
>1939638|reference Afl|length 59|copies 1
AAGAATTATACCCCAACTTACCTAAACCCAACCTGGAAGAACTGGCAGAAAAACGCACC
>1939638|reference Afl|length 46|copies 1
AAGAATTGAATTTGGATAATAAAGAGCTACTAGCAATTTGCGACCA
>1939638|reference Afl|length 43|copies 1
AAGACAAAGACTTGTCTAACATCTGGACATATTACATGGATCA
>1939638|reference Afl|length 50|copies 1
AAGACAATTCCCGCTAAAGGAATATTCGGTTCACTGGCAATCATAAACTC
>1939638|reference Afl|length 55|copies 2
AAGACACTCTTCTCGGTTTTCGTGTTGTGTTCGGGTCTTCCTCGCCAGGACTTTC
>1939638|reference Afl|length 35|copies 3
AAGACATAATCACCAGTTTGACTAGGACTCAACAG
>1939638|reference Afl|length 46|copies 1
AAGACATCAATGACCGGCAAATTCTCCTTTTAATGTGAGTATTGTA
>1939638|reference Afl|length 47|copies 1
AAGACATTAGCCGCCCAGTTGTGTAACGAACTGCGGGAGTTTTTTCC
>1939638|reference Afl|length 51|copies 1
AAGACCCCAACCATTTTAGTAATCCCATTGAACTATCCAACCTTGAACCTA
>1939638|reference Afl|length 50|copies 1
AAGACCGTTTTAAACACAAACGAATACTGGCAGGATCAGGGAGAGCGATC
>1939638|reference Afl|length 43|copies 3
AAGACCTGTATCTCATGCGTTGGGTTGCCAGTTGGCTTGCTCC
>1939638|reference Afl|length 47|copies 1
AAGACGGGACAGAAAAAAGTTATCAATCAGCCGGCAGTTTCTAGCCC
>1939638|reference Afl|length 41|copies 1
AAGACGGTTCAACCGATTCTGTACTGAGTAATAACACCTCT
>1939638|reference Afl|length 30|copies 1
AAGACGTAAGGGGCATGCTGACTTGACGTC
>1939638|reference Afl|length 45|copies 1
AAGACTAACACCAATTAACACAGCAGAAGCAATCAACAACCCATA
>1939638|reference Afl|length 50|copies 2
AAGACTAACACCAATTAACACAGCAGAAGCAATCAACAACCCATACCAAC
>1939638|reference Afl|length 41|copies 1
AAGACTGCTGCACCATGATAGACGCACAACTGGCATCTAAG
>1939638|reference Afl|length 42|copies 1
AAGACTTATTTACAACTTACTGGGACACGGATAAATCCCAGT
>1939638|reference Afl|length 51|copies 1
AAGACTTTTGGTTTTCTACCGCGACCTTACCATGAGAATAACAAGAAAACT
>1939638|reference Afl|length 37|copies 1
AAGAGACTTTATCAACAAAACTGGAGAATATGCCATT
>1939638|reference Afl|length 34|copies 1
AAGAGATGAATATTGATTTAATGTCTCTCACAGC
>1939638|reference Afl|length 35|copies 4
AAGAGATGAATATTGATTTAATGTCTCTCACAGCC
>1939638|reference Afl|length 50|copies 1
AAGAGGAATGCGTTCTGGGACTTTATACACACCGCAAATTGTCGGTTTTG
>1939638|reference Afl|length 61|copies 1
AAGAGGAATGCGTTCTGGGACTTTATACACACCGCAAATTGTCGGTTTTGGTAAAGCTGTA
>1939638|reference Afl|length 44|copies 1
AAGAGGATTTTTGTCTTCTTCTTTGAAAGAACGTCGTTCAACTG
>1939638|reference Afl|length 37|copies 25
AAGAGGCTCTAACCAAGGACCACGGAAATCCCAGAAG
>1939638|reference Afl|length 38|copies 9
AAGAGGCTCTAACCAAGGACCACGGAAATCCCAGAAGC
>1939638|reference Afl|length 36|copies 3
AAGAGGGGCTTTATTTGGTCCTGTGGTGGCAGCGGC
>1939638|reference Afl|length 50|copies 1
AAGAGGTAATTGAATGGTTTATCCTCATTAAAACAGGCACTTATGAATTA
>1939638|reference Afl|length 40|copies 1
AAGAGTAATAATACTTCCGCCTTGAGTCATTAAAGGTTTA
>1939638|reference Afl|length 38|copies 1
AAGAGTAATTTATCAACTAAAGAGCGATCGCATATATC
>1939638|reference Afl|length 44|copies 1
AAGAGTTTTAAATCTTCCTAAACAGGCGATCGCTTTCATCATCA
>1939638|reference Afl|length 48|copies 1
AAGATAAAAGACCTGTAGGACTTTTAAGATTTAACTCTCTTCGGGTAA
>1939638|reference Afl|length 47|copies 1
AAGATAAAGAATATGTGTAAGCGATCGCTTGAATTAAAGCATAAACT
>1939638|reference Afl|length 40|copies 1
AAGATAAATAATTCAGTAGCACAGTAATAGGGGACTTCAA
>1939638|reference Afl|length 41|copies 1
AAGATAAATATAGTGACAATTAGTAATATTTTACCAAGACG
>1939638|reference Afl|length 10|copies 1
AAGATACGAT
>1939638|reference Afl|length 45|copies 2
AAGATACGATACCAGTCAACGGGTAATTTTTCGCCGTAACCCCTA
>1939638|reference Afl|length 44|copies 1
AAGATAGAACCGGACGCTTTGATATAGACAAAGCCAAAGCCTTA
>1939638|reference Afl|length 44|copies 1
AAGATATGATACAAGTCAACGGATAATTTTTCGCCGTAATCCCT
>1939638|reference Afl|length 48|copies 1
AAGATATTAAAATCATGCTAACGATAAAAATTTTAAATAAGATAAATA
>1939638|reference Afl|length 41|copies 1
AAGATATTACGATGTTAATTGTGGGTCATGTTACCAAAGAA
>1939638|reference Afl|length 55|copies 1
AAGATCAATACCCTTGAGGGCGATATATTGTCCCCCACCGGTTAATTCAAAAACT
>1939638|reference Afl|length 51|copies 1
AAGATCCAAGTGTCTTGAATAACTTGGATTGGTCCTGGTAATGTTGCCCCT
>1939638|reference Afl|length 37|copies 1
AAGATCGTAGCGATCTATTAACTGTAATATCTCCACA
>1939638|reference Afl|length 50|copies 1
AAGATCTACCCATGACTGATTGGGAATTTTACCAGGAATTAAAGAAAGTG
>1939638|reference Afl|length 48|copies 1
AAGATGAAAATACAGCTAAGAGCAAAATTCTGGCATTATTAAAGCGAT
>1939638|reference Afl|length 57|copies 1
AAGATGAACCGATTCAATTCGTTTGTATTGGTGGTGGACCCAAACGTGAAAGCTTTA
>1939638|reference Afl|length 36|copies 1
AAGATGATCAGGAAACTCGGACTGCTGCTGATTTAT
>1939638|reference Afl|length 51|copies 1
AAGATGCAGATTTACTGATTGGTGCAGTTTTAATTCCTGGTAAAAAAGCCC
>1939638|reference Afl|length 52|copies 1
AAGATGCAGATTTACTGATTGGTGCAGTTTTAATTCCTGGTAAAAAAGCCCC
>1939638|reference Afl|length 41|copies 1
AAGATGCTAACGACCAATTATTTATGCCCACAATCCTCGAA
>1939638|reference Afl|length 42|copies 2
AAGATGGTTTAGTAGACTTAGCAATTGTAATGCACAATCGCT
>1939638|reference Afl|length 50|copies 1
AAGATGTCGGACCGTTTTTGTATAATCTGTTTTCTGATCCAGAAATTATC
>1939638|reference Afl|length 52|copies 2
AAGATGTGATTGTTGTGGCTTCAATTAGTTGTATTTACGGTTTAGGAATGCC
>1939638|reference Afl|length 42|copies 1
AAGATGTGTCTGTTGTTAAAACTTGACTCAACCATTCACTAC
>1939638|reference Afl|length 44|copies 1
AAGATTGCACTTGGCATCACCGTGCCACTGGAGTTTAGACTAAG
>1939638|reference Afl|length 53|copies 3
AAGATTGGGGTGTGCGTTTAGATAATCGTTTGGCCATTGACACTTCTGGGGCA
>1939638|reference Afl|length 52|copies 7
AAGATTGTTTAGGTATTGGTCGTCCTGATTTTGGACCCGACAGAGGAGTGGT
>1939638|reference Afl|length 53|copies 4
AAGATTGTTTAGGTATTGGTCGTCCTGATTTTGGACCCGACAGAGGAGTGGTA
>1939638|reference Afl|length 52|copies 1
AAGATTTATCAACTGTGTTGCGACGGGCGGGAGGTATGTGTTTTTTTGCGGG
>1939638|reference Afl|length 49|copies 1
AAGATTTGGACATCTGGACCTAAAACGGCGTGCATTTGGTCATCTAGAA
>1939638|reference Afl|length 56|copies 1
AAGCAAAAACAGTTGCCGAAATTATTCAACGCAACAACCCAGATGTATTACTAATT
>1939638|reference Afl|length 34|copies 3
AAGCAAACTATTGTGATTAAGCGCGGTATGAGTG
>1939638|reference Afl|length 42|copies 1
AAGCAACAAGTCACCTTGGTGCATAAAGGCAATATCATGAAG
>1939638|reference Afl|length 30|copies 1
AAGCAATACTTAACCGGTCATTAGCGTTAG
>1939638|reference Afl|length 46|copies 1
AAGCAATAGGTGAAGGAAAATTCCCAGGTTCAAGCATTGGTAAGGC
>1939638|reference Afl|length 47|copies 1
AAGCAATCTAACGGAATCGCCACAATTGAGGTATTAAAAGATACATT
>1939638|reference Afl|length 53|copies 1
AAGCAATGGAAACTGAATCGCCAAAAAGTACACATCTTTCCATCTCCATATAT
>1939638|reference Afl|length 50|copies 2
AAGCAATTACCGTTGAACCATGTTTCATTGGTCCTGGTTCTCGGACTACT
>1939638|reference Afl|length 57|copies 1
AAGCAATTACTTTCTCTGATAAAAAAGGTATAGGTACTCTGAAATTAAAAGGTACTT
>1939638|reference Afl|length 49|copies 2
AAGCAATTCCTATTCGAGAAGAAGTAAATGGAGTTTGTGAAATCTTAGG
>1939638|reference Afl|length 56|copies 3
AAGCACGTCTAGCACTCTTCCGAGTTAAGCCTGGTAATTCGCCTAAACGACGGACA
>1939638|reference Afl|length 53|copies 1
AAGCACTAGGTCACTACCGCTTTGGGTTTGAGTAACACTGGCAACGGTAAACT
>1939638|reference Afl|length 37|copies 1
AAGCACTATCAGTATGACCTCCTGGTTTAGCTATTAA
>1939638|reference Afl|length 50|copies 1
AAGCACTCGGAAGCGGTTGGTGTCCCCGTTGGCTGTAGAAATCAAGGAAT
>1939638|reference Afl|length 48|copies 1
AAGCACTGAAAGCTGGAACAGGAATACCCAACTTAGCAGCAGTGACAA
>1939638|reference Afl|length 40|copies 1
AAGCACTGATAACTGCTTTAATGCAACGTCTCAACAGTCC
>1939638|reference Afl|length 42|copies 1
AAGCACTGATAACTGCTTTAATGCAACGTCTCAACAGTCCCA
>1939638|reference Afl|length 38|copies 1
AAGCACTTACTTATTTGTTGAGCGCTCCTAATTTGCAG
>1939638|reference Afl|length 43|copies 1
AAGCAGAAATTCGCAAATACAACCAAATCCTCGCTACTCAAGG
>1939638|reference Afl|length 56|copies 1
AAGCAGAACCGTTCCAGGAGAAGATTTGATAACCACCACTGCCACCTTTGGCACAA
>1939638|reference Afl|length 37|copies 1
AAGCAGATTGTAATAGATTGCTGGCTTCGTCATGAAT
>1939638|reference Afl|length 51|copies 1
AAGCAGCAACGATAACGGAGTTTATCCCAAAACTCAGAACGAATCTGGGTG
>1939638|reference Afl|length 56|copies 1
AAGCAGCCAATTTACTTTCTGCTGTACCAAAATTCGCAGAACGTCCAATTACACTG
>1939638|reference Afl|length 57|copies 1
AAGCAGCCAATTTACTTTCTGCTGTACCAAAATTCGCAGAACGTCCAATTACACTGG
>1939638|reference Afl|length 58|copies 1
AAGCAGGTCTATCCTTGAATGTGAAGGTAGAAAGAATTGATGATAACGGTTTTGTATC
>1939638|reference Afl|length 30|copies 2
AAGCAGTAATGAGCATGTTGCAAAGGAGCC
>1939638|reference Afl|length 37|copies 1
AAGCAGTAATTCGGTTATCTCCCGTGAGCATGATTGT
>1939638|reference Afl|length 42|copies 1
AAGCATAGTCTGTTCAGACGATAGGCTAGATTCACAGATACG
>1939638|reference Afl|length 34|copies 1
AAGCATATCAACAAGGACAAGAAACATAAAGAGA
>1939638|reference Afl|length 48|copies 3
AAGCATCAAGGACAAATAGTTATATAGGTGACAGGTAACAGTTAAGAG
>1939638|reference Afl|length 57|copies 6
AAGCATCAAGTCCAGCAAATTCCTTAAACAGCATGGCTTTTCCTTCCATGACGGGTA
>1939638|reference Afl|length 46|copies 1
AAGCATCCTTATGGAAGTGCAAGTGTGAGTCAAAAAACTAGGGACA
>1939638|reference Afl|length 48|copies 1
AAGCATTAAAATACATGAAGTAAATAGCTTTCACTTTGGTTTGCTTTA
>1939638|reference Afl|length 47|copies 21
AAGCATTAACTGTCCGAGCGTAATCTATCGTATTAAATTTATTATCA
>1939638|reference Afl|length 51|copies 2
AAGCATTGTTTAATATTTGGCAGGGAACAATCGTTGGTTGTCGCTGGTTAG
>1939638|reference Afl|length 41|copies 1
AAGCATTTACCAGAAGAATTAAAACAAGAAGCTATGGGAGG
>1939638|reference Afl|length 50|copies 1
AAGCCAAAATCCAGGCATCTTCACAAGAACGACCGGTAGGTAATAAAGCC
>1939638|reference Afl|length 59|copies 3
AAGCCAAACCCCGAAAAAAAAATTTCGCGCCAAACGTAAAACTGAGAAATTGTGTAGAA
>1939638|reference Afl|length 54|copies 1
AAGCCAACATTAACAAGTGGTTTGTTGACAAAAGTTAAAAATTTGTTAGCAACG
>1939638|reference Afl|length 48|copies 1
AAGCCAATGCCATCCAGATTGCTGTACCTCAAGCAATATTGCCAAGTT
>1939638|reference Afl|length 49|copies 1
AAGCCAGAACTGCCGAAAGTTAAGCCGCTGAATAAAGACCAACTCCAAG
>1939638|reference Afl|length 48|copies 1
AAGCCATACCTTCCTTAATCCAAGCATGGGACCAATGTTTAATTACCA
>1939638|reference Afl|length 49|copies 2
AAGCCATACCTTCCTTAATCCAAGCATGGGACCAATGTTTAATTACCAC
>1939638|reference Afl|length 37|copies 11
AAGCCATTTCTGAAGAGTCTACGTCGTGATAAGAACC
>1939638|reference Afl|length 57|copies 1
AAGCCCAAAATATTGAATTACGCTCCCGGTTTTCTTGGCAAAAGAAATATGCCAAGT
>1939638|reference Afl|length 37|copies 1
AAGCCCAAGGTGCAGATATTCGCATGGTTTATTCACC
>1939638|reference Afl|length 65|copies 1
AAGCCCACTAATTTATTATTTTCGACTACAGGAAAACCGCGATGATGGGAACGAGAAAAGGCTTT
>1939638|reference Afl|length 48|copies 1
AAGCCCGAACTTCGGTAATTTTGACTTTGACTATTTGTCCTTTAAGTT
>1939638|reference Afl|length 51|copies 1
AAGCCCGAGTTGCGGAAATTGGTGTTAGTAAAGCTGCCAAAGAAGTAGATG
>1939638|reference Afl|length 47|copies 1
AAGCCGATATTTCCGCCCCATTAACACTGGTAGCGCCACCGACTTTG
>1939638|reference Afl|length 37|copies 1
AAGCCGCAGTGAATTGGGACCCCATTGACCAAACTGT
>1939638|reference Afl|length 41|copies 1
AAGCCGCAGTGAATTGGGACCCCATTGACCAAACTGTATTA
>1939638|reference Afl|length 45|copies 1
AAGCCGCAGTTTGGATGCCAAACATAACTGGTAATGATTGTAGTC
>1939638|reference Afl|length 51|copies 1
AAGCCTCACGTCCCCAGCGTTGTACTTGTTGACTTAACAACGCTTCGGCTT
>1939638|reference Afl|length 40|copies 1
AAGCCTCTGATTCTGATATTTGTTGCCTAATTTCTTCCCG
>1939638|reference Afl|length 48|copies 1
AAGCCTGAAGTCGCAGGTTGGGTTGTATTACAGGAAAGACAACATCAG
>1939638|reference Afl|length 49|copies 1
AAGCCTGTAATTACAGGACCCGCGAGAGTATTTGAATCGGAAGAATCCT
>1939638|reference Afl|length 50|copies 5
AAGCCTGTAATTACAGGACCCGCGAGAGTATTTGAATCGGAAGAATCCTG
>1939638|reference Afl|length 43|copies 1
AAGCCTGTCACCCGTTGCGGTAGGCGCATGGCCAGTTCCATGG
>1939638|reference Afl|length 45|copies 1
AAGCCTGTGGCCACTAAGTCGATGATTTGCAGTTCTCTGTCTGAC
>1939638|reference Afl|length 50|copies 1
AAGCCTTGCGAATAGGTTTACCCCCGATTCCAGCCAGTGCGGAAACAACG
>1939638|reference Afl|length 50|copies 1
AAGCCTTGGCTTTGGTAAAGTTATCCATTTTTTTATAGATTTCCCCAGAG
>1939638|reference Afl|length 45|copies 1
AAGCGATCGCGCAAGAAATGGATCGTTTAGGTGTAAAAGTTAGCG
>1939638|reference Afl|length 44|copies 1
AAGCGATTAACTGGGGACTTTCTGGACCAATGTTACGCGCTTCT
>1939638|reference Afl|length 36|copies 1
AAGCGATTAGTGCGATCGCTAGAAAATTTGTGGAGT
>1939638|reference Afl|length 52|copies 1
AAGCGCCAATACTCCGTTGATCTTGCCCTACTAACATGATTTGGTCAATATA
>1939638|reference Afl|length 39|copies 1
AAGCGGAATATCTTGCGTCGTCTAGCCAGTTATGGATGT
>1939638|reference Afl|length 48|copies 3
AAGCGGATAATCTTTGTAATCGAGTCGTGATTATGAACCAAGGTAAAG
>1939638|reference Afl|length 41|copies 2
AAGCGGATTTATTGTTATTTGTGGTAGATAATGATTTACGG
>1939638|reference Afl|length 36|copies 1
AAGCGGCATCTGACTGTACAGTTGCTCCACAATTAG
>1939638|reference Afl|length 56|copies 1
AAGCGGGAGTTTTTTTGGTGATATCGTTTTGCAATTCATCCAAAGTGTAACCTACA
>1939638|reference Afl|length 55|copies 1
AAGCGTAAAAAGTTGGTGGCTTCGGTGCTACGAGAGGCACTAAGATAACCCATGA
>1939638|reference Afl|length 40|copies 2
AAGCGTAATCATGAACTGTTAGGAGAAGAATGTGCTGTAG
>1939638|reference Afl|length 37|copies 5
AAGCGTACATCCGTTCGCCTCTTAGTGTCACCATAAT
>1939638|reference Afl|length 39|copies 1
AAGCGTCGCGCATGATGACGGACAGGTACTTCTGTAATT
>1939638|reference Afl|length 37|copies 1
AAGCGTTTCGCCAATTGTTAGCTTTAGTGCCGCAAAC
>1939638|reference Afl|length 42|copies 1
AAGCTACTATAGAAGTTGAAGTGGCAGAAGCATTATTAGAAG
>1939638|reference Afl|length 36|copies 1
AAGCTATAGCGGAAAAATTGCACCAACTTAGTCAAG
>1939638|reference Afl|length 57|copies 1
AAGCTATTGAAGCCTTAAAACGGTTAAATCGTCCTTACATGGTTGCCTTGCCTTTGG
>1939638|reference Afl|length 49|copies 2
AAGCTCAACAGAGTGCAATTATTACCGCAGCCCACGAAATTAACCGGGG
>1939638|reference Afl|length 39|copies 1
AAGCTCAAGCAAGCTCTTATAACTGGTCGTTCGCGCCAG
>1939638|reference Afl|length 17|copies 1
AAGCTCTTATCGTTCTG
>1939638|reference Afl|length 39|copies 1
AAGCTGAAAAAGTCAGCGCTACCATGTCATCAAGAGATG
>1939638|reference Afl|length 58|copies 1
AAGCTGATAAGTAACTTTGATTCTGCTAGAGTTTCTAACAAATTATTGCCAAAAGGGC
>1939638|reference Afl|length 41|copies 1
AAGCTGATGTGCGTAAGTACACGGCGCAAGTGAGGGAAGCT
>1939638|reference Afl|length 41|copies 1
AAGCTGCTGCTGGATCTGATGCTAAAAAGCGCACCATGCCG
>1939638|reference Afl|length 36|copies 1
AAGCTGGTTTAGATGGGTCCTGGGGGGGATTAACTA
>1939638|reference Afl|length 48|copies 1
AAGCTGTTCGCAAGGAATATTTAAGCAAGTCCTATACTGATGATAAGG
>1939638|reference Afl|length 59|copies 1
AAGCTTATGGTATACCCTGGTTAGAATATAACTTCTTTGGTCCTACCAAAATTGCTGAA
>1939638|reference Afl|length 47|copies 1
AAGCTTCACCTGACCAGATCAAAGCCCGACGCGCCCAAGCAAAAGGC
>1939638|reference Afl|length 37|copies 4
AAGCTTCTAACTGTTGTGGTCCGGCAGCAAATTCAGG
>1939638|reference Afl|length 54|copies 1
AAGCTTCTAATAAGGCTTTGGTTAAGGCAATATGGGTATTCGGATAAGTTTCTG
>1939638|reference Afl|length 47|copies 1
AAGCTTCTAATAATAATTTGTGTAAATCAGGAAGTTGTTTTTCTCCT
>1939638|reference Afl|length 58|copies 1
AAGCTTCTGGTTGTCTGTGGCCGCAGTTCCGGTAATTGTCCTTTATCCCGGTGCGAAA
>1939638|reference Afl|length 48|copies 1
AAGCTTTGTCCGCCTCTGTGCAGAATTAAAGATTAAAAACTCTCTTAA
>1939638|reference Afl|length 51|copies 2
AAGGAAAAATCAAAGCTTTTACCGACAAATTTCAGCACGTCCACTGCTACG
>1939638|reference Afl|length 52|copies 2
AAGGAAAAATCAAAGCTTTTACCGACAAATTTCAGCACGTCCACTGCTACGG
>1939638|reference Afl|length 51|copies 1
AAGGAAAAGGCTAAATCGGTAAAGGCAATCACGGGTATAGCTTGCCACAGA
>1939638|reference Afl|length 46|copies 1
AAGGAAACTAAGCAAAATCGCTACACTAGCAAGCAATTACTAGACA
>1939638|reference Afl|length 46|copies 1
AAGGAACACAACAGGTAATTCATCAAACTACATTAGCAGAAGAAGC
>1939638|reference Afl|length 51|copies 1
AAGGAAGATGTGATGAAAGATGCTCAAGCCTCTTTAAGTGTAGAAGTTGCC
>1939638|reference Afl|length 50|copies 1
AAGGAAGCACCTACAGAAAGGATTAAAGAAGTAGCTGTTGAAGAGGGGAT
>1939638|reference Afl|length 40|copies 20
AAGGAAGCAGCGGGTAAAGGTACAGTCCCTTGATGATTAG
>1939638|reference Afl|length 45|copies 1
AAGGAAGCATTTTTTGATGATAAGAATGGGCATATTTTACAAAGA
>1939638|reference Afl|length 44|copies 1
AAGGAAGTAACCGCTAGTTTGGTTGGTCCTGACGCTGGTAAAGA
>1939638|reference Afl|length 54|copies 1
AAGGAAGTGATTAAACCAGAGGCTTCTAAAGTAGAAACTTCTGGTGTTACTAGT
>1939638|reference Afl|length 40|copies 1
AAGGAAGTGATTGCTGCTGTACAAGCCAAGGGAATTAAGG
>1939638|reference Afl|length 48|copies 1
AAGGAATCCAGAAAATTATGGAAAATCCCAGCGAGATTATTTCTGTGG
>1939638|reference Afl|length 52|copies 1
AAGGAATTGCTCTCCGGCGAATTAACCGCGAAGGATTCAGAAATTACCGTTT
>1939638|reference Afl|length 49|copies 1
AAGGACAAACTCTCAGCGAAAAATTACAACAACAGGGAGTATTTAATGA
>1939638|reference Afl|length 48|copies 1
AAGGACAGGGGACAGCAATTGTATCTTTAGACGGTGATAGCAACAAAC
>1939638|reference Afl|length 35|copies 1
AAGGACCACACCAGTCAGCATAAAAGTCTACCAAT
>1939638|reference Afl|length 49|copies 1
AAGGACTAAAACCACCAATGGCAATCATTTCTAAATCAGAAACTGCTCG
>1939638|reference Afl|length 37|copies 1
AAGGACTAGATCGCCTCACTCGCAACTATAACTATCT
>1939638|reference Afl|length 59|copies 1
AAGGAGGAGGGGAAGAAGGAGGAGGGGAAAATTGACGGTTTTCCTGTTAGGTCTGGTGA
>1939638|reference Afl|length 40|copies 1
AAGGAGTCAGGAGTCAGGAGTCAGGAGTCAGAAGAAGGAG
>1939638|reference Afl|length 58|copies 1
AAGGATATTTCTTGTTCTCCAAATTTTGCCTCTGTTTGCCGAATTAGCCAAATATTGC
>1939638|reference Afl|length 57|copies 1
AAGGATCGCCTGTTTGGTGCGCCTGGGGAATGGAATTTAAAGAAATGTACAAATCCT
>1939638|reference Afl|length 36|copies 1
AAGGATTTTGGTGCAGGACCGCGAATTACTTTACCA
>1939638|reference Afl|length 37|copies 1
AAGGATTTTGGTGCAGGACCGCGAATTACTTTACCAG
>1939638|reference Afl|length 53|copies 1
AAGGCAAAATAGTAGTGATAATTGACCCCGGACATGGTGGTAAAGACTCAGGG
>1939638|reference Afl|length 55|copies 9
AAGGCACTTGAGCAGCCAAAAATTTGGTTGAGTATTGCCGTAGCTTTACCAGTAG
>1939638|reference Afl|length 35|copies 1
AAGGCAGTGGGTTTTGGTCCCGCCATCCCTAGGTT
>1939638|reference Afl|length 34|copies 1
AAGGCATAAGTGAGTATGTGAAATATGTCACCAT
>1939638|reference Afl|length 55|copies 1
AAGGCTAAATAATTATGTGTTGGTTCTAAATCTGGCGCATGATAATTTAAACTAG
>1939638|reference Afl|length 49|copies 1
AAGGCTACGCTAATCTGCGCTTGGGGATGTTTCTGGAGGTAGCCACCAC
>1939638|reference Afl|length 54|copies 3
AAGGCTTGAGCTTGTGAAGCTTCCGCAGCCGTAGGACCAAAGAATTCGCTGGGG
>1939638|reference Afl|length 55|copies 2
AAGGCTTGAGCTTGTGAAGCTTCCGCAGCCGTAGGACCAAAGAATTCGCTGGGGT
>1939638|reference Afl|length 47|copies 2
AAGGCTTGAGTTCTTCCAGAATATCGGGTCCTAGTCCAGGAATATTC
>1939638|reference Afl|length 50|copies 1
AAGGGAAAACCAAGGGTTATACCCAATTATTTGCGATTAATTCCATAGAC
>1939638|reference Afl|length 48|copies 2
AAGGGAAACTGTGCCTATTGTGGAACAGTTACAGGCTTTTGCTGATGT
>1939638|reference Afl|length 36|copies 7
AAGGGAACCCATACAGGACCAAGTCCGTTGTTTTGG
>1939638|reference Afl|length 53|copies 2
AAGGGAACCCATACAGGACCAAGTCCGTTGTTTTGGTGTGGATGGGATGCGTT
>1939638|reference Afl|length 42|copies 1
AAGGGAATACAATTGAATTAACTGTTAATTTGGATCAGAGTG
>1939638|reference Afl|length 49|copies 1
AAGGGATTACCAAATTCATTTTGGACCTTGAGCATTTCCTCTTGTTGCT
>1939638|reference Afl|length 58|copies 1
AAGGGATTTTTTCTGGCATCAAAGAACTATTTACTAAAACCCTGGTAATTACTGAATT
>1939638|reference Afl|length 44|copies 2
AAGGGCTTCGGGACTACCGATAGGTGGTAGCGGTGGTGGACAAG
>1939638|reference Afl|length 43|copies 1
AAGGGCTTTTTATGGGGAGATGTTTGAAAATCGGAATATGGTG
>1939638|reference Afl|length 48|copies 1
AAGGGGACAGCATTTTTATATCGTAGTCACAGTTTAAAAATGCAGGGT
>1939638|reference Afl|length 44|copies 1
AAGGGGCGCGAGATTATATTCTTCCCAGTCGCGTGAATGAGGGT
>1939638|reference Afl|length 54|copies 1
AAGGGGGATTTAGCTTTTGCTACAGGGTTGATGATGATGTTAATGTTCGGCACT
>1939638|reference Afl|length 48|copies 1
AAGGGTACAGTTTGACTATCGGGAGGACAAATACGAATTTTAGCACTG
>1939638|reference Afl|length 51|copies 1
AAGGGTGAGATTAGGAAAAGATGGTGTATTTTACAAGATTACAACTGCTAA
>1939638|reference Afl|length 49|copies 2
AAGGGTTCGCATATTATGCAAACGGTCTGCCAGTTTTACCACAATTACG
>1939638|reference Afl|length 46|copies 1
AAGGGTTGCTGGAACAGGAAGGACTGGCCAGCGCGATTTTCACTAA
>1939638|reference Afl|length 52|copies 1
AAGGGTTTAAACTGCGTTGATAAAGCCATTGTCATTGACCAATCACCCATTG
>1939638|reference Afl|length 53|copies 1
AAGGGTTTAAACTGCGTTGATAAAGCCATTGTCATTGACCAATCACCCATTGG
>1939638|reference Afl|length 59|copies 1
AAGGTAATTAGTAGTAAACCTTGGGTAAAAGCTGTTAACACTCTCTCAAACTCCTAAAG
>1939638|reference Afl|length 54|copies 1
AAGGTAGAAATTACCCTTTGTAATTCTCCCGCAATATTATTTTCTCTGTGAAAT
>1939638|reference Afl|length 53|copies 1
AAGGTAGCACACCAAGGAATACCATTTATCCCATACCATTCATTGTACTTAAC
>1939638|reference Afl|length 53|copies 1
AAGGTAGCCGCCGCCAGTGAGAAGTATAACCAAGTCATTATCTAATAAAGCCT
>1939638|reference Afl|length 50|copies 1
AAGGTATAGAATTATTGCAATTAGACTATAATTCAACAGACAAAAACTTT
>1939638|reference Afl|length 47|copies 1
AAGGTATTGCTAAAGCTGATAAAGGAAGCGCTCGCATTGCCGCAGAA
>1939638|reference Afl|length 51|copies 3
AAGGTATTTGGGGTGTGGGAATTTGGGGATCACCCATGATGTGATAAGGTT
>1939638|reference Afl|length 44|copies 1
AAGGTCATTAATAAAGCTGGGAAAGGGTTATTAAACTCGGTGGA
>1939638|reference Afl|length 52|copies 1
AAGGTCATTTTAGCCAAGTGTGGGCGATCGCCTTTAGTCCTAATGGTGACAC
>1939638|reference Afl|length 55|copies 1
AAGGTCGTCAAAACCAGTATTGCCGCTGGTAAACTACTCAAAGATTTGCAGCTAG
>1939638|reference Afl|length 48|copies 1
AAGGTCTGCCAGGGTAATATTGTACAAGGCTTCTTTGAGCTTTTGGTT
>1939638|reference Afl|length 53|copies 1
AAGGTGAATGGTTGCGCTTAGACTATGGGGCTTGGATTAATAGCAACGAAACT
>1939638|reference Afl|length 54|copies 1
AAGGTGAATGGTTGCGCTTAGACTATGGGGCTTGGATTAATAGCAACGAAACTA
>1939638|reference Afl|length 37|copies 1
AAGGTGGCATTCCCGGACGAAGAAGTAATCTGTATCA
>1939638|reference Afl|length 49|copies 1
AAGGTGGCTTTACCAACGGGTACTGTAATCGGAGCGCCAGTATCAACTA
>1939638|reference Afl|length 51|copies 3
AAGGTGTGCCTTCTACTCCAACAATACCGGGAGTCATAGGACGTTTATTAA
>1939638|reference Afl|length 44|copies 1
AAGGTGTGGCAATTCGTTCTGGACATCATTGTACTCAACCATTA
>1939638|reference Afl|length 44|copies 1
AAGGTTGCTGAATAGGTCAGAACATCACCAGCATCAATATCTGT
>1939638|reference Afl|length 42|copies 1
AAGGTTTACCAGTAGAAACATTACGGCGTGTAGTTGCCAGTA
>1939638|reference Afl|length 49|copies 1
AAGGTTTTGGCATAGGCTACCATTTCTTCAGCAATGGCAACTACTTCCG
>1939638|reference Afl|length 37|copies 6
AAGTAAAAACCAACCAGGACCAAGGATATCTTGAGCA
>1939638|reference Afl|length 43|copies 2
AAGTAAAACAAAGTTACCAATAGTATTTACTGTTCACGATCCA
>1939638|reference Afl|length 39|copies 1
AAGTAAATGACCCAAAACATAAACTTGATAGCCAGGGGT
>1939638|reference Afl|length 52|copies 1
AAGTAAATTAAACAATTTTTGACCACAACATCTTTCTCAACCGAGAGAAGAT
>1939638|reference Afl|length 39|copies 1
AAGTAACTATTTATGCTAATGGTAGTGTGATCCGTGCGG
>1939638|reference Afl|length 52|copies 1
AAGTAACTTGGTAAAAGATACATTAGGCGATCGCCCCCATCTTACCATATCT
>1939638|reference Afl|length 23|copies 1
AAGTACCAAGGGGGCAGAAATAC
>1939638|reference Afl|length 44|copies 1
AAGTACCACCACCAACTAAAGATGGACCAGATGCGGAATGGTGG
>1939638|reference Afl|length 63|copies 1
AAGTAGAAAAAGACTTCACAACTTACGGTGATGAAGTGAAATTTGGTGGGGGAAAAGTCATTA
>1939638|reference Afl|length 13|copies 1
AAGTAGATAAGGG
>1939638|reference Afl|length 54|copies 1
AAGTAGATTTTGCCATCATCAGCCCAGTCAAGGTTATCAGGGTTACGGAGACTG
>1939638|reference Afl|length 46|copies 1
AAGTAGCCGATTTTATTGCCCCGCGTACTCCTACGGAACAAGCGAT
>1939638|reference Afl|length 31|copies 3
AAGTAGTTTGTCACCGGCTTATAATCCCATG
>1939638|reference Afl|length 46|copies 1
AAGTATAATGTAGAAGTTGATAGTTTTTACTTGGATTGTTTAGGCT
>1939638|reference Afl|length 53|copies 1
AAGTATACCGACTATTGAGGCGCGGGCTGCGTTTTTGGAAGGGAGAATTCCCG
>1939638|reference Afl|length 50|copies 1
AAGTATAGCCATTTTCTTTTTACCGCTTGGGGACCTGCTGCTTCACACAT
>1939638|reference Afl|length 47|copies 3
AAGTATCAATATTCCATTGCCAACTGGGTTTTATATAGTTCAATATA
>1939638|reference Afl|length 47|copies 1
AAGTATCACCATTTAACCGAACCCGCAGCACTTGGCGAATTAATCGG
>1939638|reference Afl|length 47|copies 1
AAGTATCCGTCAATGTTAAAGCCGAAATAGTTTGGCGACAGTGAGGA
>1939638|reference Afl|length 57|copies 1
AAGTATCTGCTTGGTTGCAAAGGAAAAAGTGATAAATTTATGCAACACTATTTTTGA
>1939638|reference Afl|length 44|copies 1
AAGTATGCCCGCAAAGCTCAAGGTGGAGAGATCTTTGAATTTGA
>1939638|reference Afl|length 51|copies 1
AAGTATTAATTCTTATGAAAAGGCCTAAAGTTATTTTTGTAGATGCTGTGG
>1939638|reference Afl|length 61|copies 1
AAGTATTCTTATTCTTTCCCCTTCTTTAGCCCGGAGTGTTGGTCCAGGAATCCGCCCATTT
>1939638|reference Afl|length 57|copies 1
AAGTATTGAATTAAGAGGGTTTTTCCCTCTTTTTTTATGGCAATTGGCTATTCAATT
>1939638|reference Afl|length 53|copies 3
AAGTATTTGGGCAGTGGATTAATTAAAGGTGTGGGACCCGTCACAGCAAAACG
>1939638|reference Afl|length 48|copies 23
AAGTCAAATATGATTACAATGTGCTGCGGAGTTTAGTTAGTCGAGAAA
>1939638|reference Afl|length 49|copies 1
AAGTCAACTGCACGTTGAGCTTGGTCGGGGTCCATAATGGTCAAGTTTA
>1939638|reference Afl|length 38|copies 1
AAGTCAACTGTCAAGATTCTGCTTGGTTTCGGGCTATG
>1939638|reference Afl|length 53|copies 1
AAGTCAAGAAATTCAAGAATTAGCCGGGAGAGCTTCTGGTTTAATTGTAGGTA
>1939638|reference Afl|length 65|copies 1
AAGTCAAGACAATTTCAGATTTTGTTTTCTCAAGGCAATCATCTTAAATTAGTTTGTTGCTTGCC
>1939638|reference Afl|length 23|copies 1
AAGTCACTGGCGCTCACGATGAA
>1939638|reference Afl|length 43|copies 1
AAGTCAGAGACAACAGGATTAAGAGCAATGCGATCGCGCACCA
>1939638|reference Afl|length 60|copies 1
AAGTCAGCCACAAAAGGTGTTTGCGGACTTTCGTAAATTTGGCTAGGAGTACCAATTTGT
>1939638|reference Afl|length 40|copies 1
AAGTCATTGATTTGTCACGGTTCTATGTTTATTCAGCAAG
>1939638|reference Afl|length 45|copies 3
AAGTCCACCACTCCATTCAACAGGATCTGGATCAGATTTAGCCCA
>1939638|reference Afl|length 50|copies 1
AAGTCCAGCAAATTCCTTAAACAGCATGGCTTTTCCTTCCATGACGGGTA
>1939638|reference Afl|length 46|copies 1
AAGTCCATAACCACCTGCGAGGTGATTTGTTTTTAATTAGTTCCCA
>1939638|reference Afl|length 61|copies 3
AAGTCCGAGATTCTTGGCCAGACCGCCCAATTAAATTATATGGTCCTGGTGGTAAGTCTGG
>1939638|reference Afl|length 63|copies 2
AAGTCCGAGATTCTTGGCCAGACCGCCCAATTAAATTATATGGTCCTGGTGGTAAGTCTGGAA
>1939638|reference Afl|length 36|copies 10
AAGTCCTTTACAGCCGGACCCTGAATCACTTTACCG
>1939638|reference Afl|length 38|copies 1
AAGTCGAGTAAATAGCAGCAACAGGACGCATACCTTCA
>1939638|reference Afl|length 34|copies 1
AAGTCGCACGCCCAGATTTAACAGAGAGGAGCGA
>1939638|reference Afl|length 45|copies 2
AAGTCGCGGGTGTTTTAGTCATGCGGGTTGTTCCTAATTCTCCGG
>1939638|reference Afl|length 38|copies 1
AAGTCGTTATTTGTTGATTATAGCATCGAATTACAAGA
>1939638|reference Afl|length 56|copies 1
AAGTCGTTTAAATTACCTTCTTCAATTGCTTGCAAAAGTCGTCGAGGAATTCTAGT
>1939638|reference Afl|length 51|copies 1
AAGTCGTTTACATCCAGGATTATCCTTTGAAGGAATCCAAGATATCGGTGA
>1939638|reference Afl|length 45|copies 1
AAGTCTACACATAAACCTTCAAATTGCGATCGCGTCAGCCGAGTT
>1939638|reference Afl|length 41|copies 1
AAGTCTGCGCCAGCGGCGACCGTCTTGGTTAATTAGTAATT
>1939638|reference Afl|length 30|copies 1
AAGTCTGGGATCACCGGCAATGCCATAAAT
>1939638|reference Afl|length 37|copies 1
AAGTCTGGGATCACCGGCAATGCCATAAATGAAAGTG
>1939638|reference Afl|length 38|copies 1
AAGTCTGTGGTGACATTTGCACAAGTAAGATCGCGCAA
>1939638|reference Afl|length 58|copies 1
AAGTGAAAATCTGGAAGTCGTGCAGATTCTTTTAGCCGGTCCTGGGGGAGGATTACCA
>1939638|reference Afl|length 48|copies 7
AAGTGAATCCGATGACTAACAGCCGTTGCTTGGGCTTGAGACTCAAAT
>1939638|reference Afl|length 49|copies 7
AAGTGAATCCGATGACTAACAGCCGTTGCTTGGGCTTGAGACTCAAATA
>1939638|reference Afl|length 46|copies 1
AAGTGATGTGGGCAGACAACAATTGTATGATCTCATTAAAACTCAC
>1939638|reference Afl|length 53|copies 1
AAGTGATTACCCTAGCCCGTAATTGTGGCTTTAGTTATATTATGGGGGTTTGG
>1939638|reference Afl|length 40|copies 1
AAGTGCCAGACATTTAGCCCCAGCCGGCATCCCCATTCTC
>1939638|reference Afl|length 47|copies 1
AAGTGCTAAGAACGGGCTTTCAAACTAGAGATGGTCAAGCTGTACAA
>1939638|reference Afl|length 60|copies 1
AAGTGGAACTCTGGAAAAAATCAAAAACCGAATGCGGGAACGCGTCAGTAAAGAATCTGC
>1939638|reference Afl|length 45|copies 2
AAGTGTACAATAGACAAGTTAAGTTTTCTGGTTTGACCTCACTGA
>1939638|reference Afl|length 45|copies 1
AAGTGTATCGTGAGTTTGATATTGGTACAGCTAAACCAAATGTGA
>1939638|reference Afl|length 45|copies 2
AAGTGTTGCTTACATCTTGATTTTAGCCCTAGCAATAGGTGTACT
>1939638|reference Afl|length 30|copies 12
AAGTGTTTGTGCGCCGGCTCATGGCAGGAA
>1939638|reference Afl|length 31|copies 1
AAGTGTTTGTGCGCCGGCTCATGGCAGGAAA
>1939638|reference Afl|length 40|copies 1
AAGTTAAAATCTGGTTCTGTGCCTTCTTGTAATTCTATAG
>1939638|reference Afl|length 49|copies 1
AAGTTAACTCAACTTTGTGAACAATTTCTAGAGTTATTTCTGTATTTAC
>1939638|reference Afl|length 37|copies 1
AAGTTAATAATTTGCATATTAGTAATGTTAATTCCAT
>1939638|reference Afl|length 53|copies 1
AAGTTAATTTGCCTAAATTGCGCGAAAATCTAAACTAGCTACTTTATACAAAA
>1939638|reference Afl|length 48|copies 1
AAGTTAGATAGTCCAGGTCCAATTTTCTATAGCCAATTACGAACAGGA
>1939638|reference Afl|length 47|copies 1
AAGTTAGCCAGGGGTAGTTCATAAAATCTACCGACTATTTTGCATTC
>1939638|reference Afl|length 59|copies 1
AAGTTAGCTGCAAATAAATTTCGGGCTTCAGCCACATTCAAACTGGTAGCTGTGGGAAC
>1939638|reference Afl|length 35|copies 1
AAGTTAGGTACTGTATCACCAAGACGAAGAGTCAT
>1939638|reference Afl|length 45|copies 1
AAGTTATCGCTGGTGATGTTATCCCCGCAGACGGAGAAGTAATTG
>1939638|reference Afl|length 52|copies 1
AAGTTATTTATCAGAAATTAATGGCAAAATTCTCAATTTAGAAAAATCTACA
>1939638|reference Afl|length 47|copies 1
AAGTTGAATACTTTATTTCATGTTGATATTAGGAGTAGCACAGGAGG
>1939638|reference Afl|length 48|copies 1
AAGTTGAGTTTTGGAGCGTGGTGGTCAGTGAGCAGTTCGGCAAGCTCA
>1939638|reference Afl|length 55|copies 1
AAGTTGATAATTACCTTTGGCTATATATTCGATGATTTCTCGTTCTAATCGAACA
>1939638|reference Afl|length 38|copies 3
AAGTTGATTGGGAATGTGAGGTATTAACTAATCATTCA
>1939638|reference Afl|length 60|copies 1
AAGTTGCTTGTAAGTAAACTCCGCCCGTGGGTGGATCATAATTAAAGGGCGTGACTAAAA
>1939638|reference Afl|length 34|copies 1
AAGTTGGTAAGCATCTGCACGTCCATAAGCGACA
>1939638|reference Afl|length 35|copies 1
AAGTTGGTAAGCATCTGCACGTCCATAAGCGACAC
>1939638|reference Afl|length 52|copies 1
AAGTTGTTTCTTCACCCTTGACAAGAAGCTCCTATCATGCAGAACAAGTTAG
>1939638|reference Afl|length 45|copies 1
AAGTTTACCAGATGTCACATTACATAATGGTGGTACGTACGTATG
>1939638|reference Afl|length 57|copies 1
AAGTTTAGCCGCAGGGTTGTTGCACCCGCTTCGATGATCGCTTTTAGCATTTCTGGG
>1939638|reference Afl|length 58|copies 14
AAGTTTAGCCGCAGGGTTGTTGCACCCGCTTCGATGATCGCTTTTAGCATTTCTGGGC
>1939638|reference Afl|length 51|copies 1
AAGTTTATTGGCTGTTGATTTGGTTGATTTGTGAGGTGGGATGCTTGAGGC
>1939638|reference Afl|length 59|copies 1
AAGTTTCCTGCACCATGAATTATGCCAGTTATCGCCCCAAAACGTTCAATTACATCTGC
>1939638|reference Afl|length 46|copies 1
AAGTTTCTGCCCAATCTTCTCGTACTCCTAGAACTTTACCAGGGTG
>1939638|reference Afl|length 50|copies 1
AAGTTTGAGGTAATTTCCCCATAACCCAAACCGGCGAGTAAATCTTCCAC
>1939638|reference Afl|length 53|copies 1
AAGTTTGCCCATAATTTCCGTAATGACCCCCAGGTAAAAATTCCCAGTATTTA
>1939638|reference Afl|length 52|copies 1
AAGTTTGGTGATTTAGTGCTTGTTTGAGTAATTGACCGGCAAGCAGGGGATG
>1939638|reference Afl|length 41|copies 2
AAGTTTGTCGTCTTCGTGCAGGTTCAAGCTGTCTTGAGACT
>1939638|reference Afl|length 59|copies 1
AAGTTTTATGCCCACACCGGGCTTAAACCGACAATCTGTAATTGCGGAAAGTCCTAGTT
>1939638|reference Afl|length 45|copies 1
AAGTTTTGTATCATAGTTAATTAAATTAATAACAAAATCAAATAA
>1939638|reference Afl|length 52|copies 1
AAGTTTTTAGAAAAAGCAAATCTTGAAGATACTGAGAAAATTCAGGAAAAAA
>1939638|reference Afl|length 54|copies 1
AAGTTTTTATCTATACTGAAGGGAGAAGATTTTTTCACCGGTGCAGGAATACCA
>1939638|reference Afl|length 44|copies 2
AATAAAACCGATGAGAATTGCTCCTAGAGGTGTGACAAATCCGG
>1939638|reference Afl|length 47|copies 1
AATAAAACTGTTACCTGTTACCTGTTCCCTACCTAATTACTTCAAGA
>1939638|reference Afl|length 48|copies 1
AATAAAAGCTTGTTAAGGGAAGATTTTTGTAGTACCAATGTTCTATGG
>1939638|reference Afl|length 46|copies 1
AATAAACAAGGCGAAACACATACGAAGACCGGTGTTTAGCCAGTCA
>1939638|reference Afl|length 55|copies 1
AATAAACCACCATTATAACGAGGTACTTCTAAAGCTGGATCACCTCTATCTACTA
>1939638|reference Afl|length 60|copies 1
AATAAACCTCCACCTTCACCAATTTGGCTTTCATAACCCATGGGTAATTTTTTGATAAAT
>1939638|reference Afl|length 47|copies 1
AATAAACTAGGTTGTTTTATTAGAAGGAGTCAGGAGTCAGGAGTCAG
>1939638|reference Afl|length 38|copies 1
AATAAAGAGCATCACGCACCATGTTCACAAAAGCTGCA
>1939638|reference Afl|length 49|copies 1
AATAAAGGTAAAATCGGGTGAGTGTAGGGAGTCGTGGTAACTTCTAATT
>1939638|reference Afl|length 44|copies 1
AATAAAGGTCACTAAATGACTAGGATACAAGTCATTAATTACTA
>1939638|reference Afl|length 64|copies 1
AATAAAGGTTGGTGACGGGCGAAATTTTGAACTGCGGCGGGAAGATGTGGTAAAAGTTCTAAAT
>1939638|reference Afl|length 64|copies 1
AATAAAGTTTTTTGGTTGGAGTTGTTCTAATTCGGTGCGAACCATTAGCCAGTTATTTTCTAAA
>1939638|reference Afl|length 54|copies 1
AATAAATAAAACAAAAAAATAGTCGGTTTTAACCGACTTTAGCTTTGAGACGGG
>1939638|reference Afl|length 51|copies 1
AATAAATAAGGCGCATTTGGTAAAAAAGCATAGAAACTCAAAAATCCTAGC
>1939638|reference Afl|length 63|copies 1
AATAAATCCATCATTAAAAATAAATAATTACTCTAAATTTATGAAATTTTTATAATTTTAATA
>1939638|reference Afl|length 47|copies 1
AATAAATTATCAAATCAGATTATTATATGCAACAAGCAAATACAAAT
>1939638|reference Afl|length 38|copies 1
AATAAATTGAACTATGGCTACTTTATGTCCATGTCCGA
>1939638|reference Afl|length 41|copies 1
AATAACAACGTGTTCTAGTAGTCGGAGCCGCTGACCATCAT
>1939638|reference Afl|length 54|copies 1
AATAACACATTCTACAGGGACATCACAAAACTCTGATAACTTTTGTTTCAAGCC
>1939638|reference Afl|length 42|copies 3
AATAACATCAGTTTCTATAGGATAATGTCCGCGTAAGGTGGA
>1939638|reference Afl|length 51|copies 1
AATAACATTTTTGGCTTGTGCTGCGGGAATTTGCAAAGTTGCTTTTTCAAA
>1939638|reference Afl|length 51|copies 2
AATAACCAACAACAAGGTACTGTCAGAATTGCCCCAGGAGAAATCCAAGCA
>1939638|reference Afl|length 40|copies 1
AATAACCAACTGCCTGAGACAGCGCCACAGTTGTCTAAAG
>1939638|reference Afl|length 57|copies 1
AATAACGTTGGGGTTCAGGCTGAAACCCTTCAAAGTGAATCCGATGACTAACAGCCG
>1939638|reference Afl|length 48|copies 1
AATAACTACTTGGGCTATTTTTGCCTAAATTTATAAAAGCAGATTAAT
>1939638|reference Afl|length 58|copies 1
AATAACTCGTTAAACTTCCATAGAGAAAAAACACGAGGAATGCGATTAGATATTCCCG
>1939638|reference Afl|length 51|copies 1
AATAACTGTTTAGTAGAAATATTTTCCCCTGTCATGCCACAGTAACCGGAC
>1939638|reference Afl|length 35|copies 1
AATAACTTCACCAACAAGCACGATATCTGCACAAT
>1939638|reference Afl|length 46|copies 1
AATAAGAATTATCTATTACATACTCCTATTGATTTTAGATAGATAA
>1939638|reference Afl|length 36|copies 1
AATAAGCAATTATTAACTCCAGCAGATTTTGTGACT
>1939638|reference Afl|length 46|copies 1
AATAAGCATTGCCATCAGTAATAAAGACTCTCCCTGATTGGACTGC
>1939638|reference Afl|length 30|copies 1
AATAAGCCTCTAGCATGATCTGGATGAGCA
>1939638|reference Afl|length 42|copies 1
AATAAGTGAACTACCCACACTGACCTGACGGTACAGTGTGGG
>1939638|reference Afl|length 50|copies 1
AATAATAAGTCTATATTCAACTCATTAGTTAAACGACAAATTTCTTCCCC
>1939638|reference Afl|length 42|copies 2
AATAATACAAAGTCTAAGGTCCCTTCTTGGACATGACGCACA
>1939638|reference Afl|length 38|copies 1
AATAATACCATCACCATTGGTATCTATGCCAAAATTAG
>1939638|reference Afl|length 50|copies 1
AATAATAGTTTAGCTGTTACTGTGCGTAAAAATTGGGTTAAAGCAGGTTG
>1939638|reference Afl|length 31|copies 1
AATAATCAAACAACCGGTACTGGCTTTTTCC
>1939638|reference Afl|length 48|copies 1
AATAATCAAACAACCGGTACTGGCTTTTTCCGCAAAATCAGCTAATTC
>1939638|reference Afl|length 45|copies 1
AATAATCAACTCTTCCTGGGCCTTTAATTGCACTACCTGTGTCTT
>1939638|reference Afl|length 46|copies 2
AATAATCATGTATCTGTACCTTTGTGGCAATTGGGTTTATTTTTTC
>1939638|reference Afl|length 40|copies 1
AATAATCCGCAATCCTTCACGAGCGCGATCTAAATTAGCA
>1939638|reference Afl|length 53|copies 1
AATAATCCGGGGTAAATCGTTCAATGACAAGCCTCAAATGGCGTAAAATCGTT
>1939638|reference Afl|length 47|copies 1
AATAATCGGGTTTCCTAATGCTTCCATTAATGCCAAACAAACCTGAT
>1939638|reference Afl|length 45|copies 1
AATAATGGGTGGCAAAGTGGCTCTGTTGATAATCTGATACCGGAT
>1939638|reference Afl|length 61|copies 1
AATAATGGTTTTGAGAACTTTCAATTTTTGGAAAACTGCATTTGTTTGTAAGGGTTGAGAA
>1939638|reference Afl|length 48|copies 2
AATAATGTACTTTTACCGCAGCCGGATGGTCCGATAAAAGCCGTCACC
>1939638|reference Afl|length 39|copies 1
AATAATGTCTGCTGCCAGTTCTGGAGGTGTCCGTTCTAG
>1939638|reference Afl|length 30|copies 1
AATAATGTTATTGCCGGCAAGAGCGCCCGC
>1939638|reference Afl|length 56|copies 1
AATAATTAACTCCACAGGTCCATCTACCGTATTTACCTCCAATCGGCAACCTAAAA
>1939638|reference Afl|length 10|copies 1
AATAATTCGG
>1939638|reference Afl|length 31|copies 1
AATAATTCTTTGACTCAAGATACCATTTTCA
>1939638|reference Afl|length 44|copies 1
AATAATTGGCTAAGTAATGGGACACAATTAATACACAACTGATT
>1939638|reference Afl|length 45|copies 1
AATAATTTAAAGGCATGAGGATCAATTTCACCAGTAAAGTTAATG
>1939638|reference Afl|length 47|copies 1
AATAATTTTTTTACAGTATCATCATCAATTTTATCATTAATGATTGC
>1939638|reference Afl|length 45|copies 2
AATACAAAGAAGCTTTTGCAGATATTGACAAATTCTTAGAACTAG
>1939638|reference Afl|length 45|copies 1
AATACAAATACTACTTGATGTCAAGAGCATACTACAAATTTTTGG
>1939638|reference Afl|length 51|copies 8
AATACACCGCCTAATTTCGCGCCTATTAATAAAGAAATTACCACCCATACA
>1939638|reference Afl|length 53|copies 2
AATACAGAAACATCTCGAATATACGGTGAAATAAAAAACCAGCTACGTTTAAA
>1939638|reference Afl|length 38|copies 1
AATACAGAGACGGAGAAGTGTACGCAATGGCAGGGGCT
>1939638|reference Afl|length 44|copies 10
AATACAGCATTTCTGGCTATTGGTGGACCCGTTGCGGAAATACT
>1939638|reference Afl|length 32|copies 1
AATACAGCTTGGAGACTAGCAATTAAAGGAGT
>1939638|reference Afl|length 45|copies 1
AATACAGTATCCATCATTGTGACTTCAAACACAAGCTTGGCTTCT
>1939638|reference Afl|length 55|copies 1
AATACCAACTCTTATTCTCTCTCTTTTTAAATTATTATTAGTTGCAATTAACTTC
>1939638|reference Afl|length 41|copies 1
AATACCAGCATTCACGCGGTCATTTTCTCTTTGGGTAAGAG
>1939638|reference Afl|length 46|copies 1
AATACCAGCGCGATCGCCTGCTAATTCACCAGAACCCATGAAATAA
>1939638|reference Afl|length 53|copies 1
AATACCAGGAATTAAACCCGTTTCTGTAAATCCCAAAATACAGGCAAATATAG
>1939638|reference Afl|length 50|copies 1
AATACCATCACAAACAACTGCTAGGGCGTTATGCTGGGGTGGTTTAGTGA
>1939638|reference Afl|length 41|copies 1
AATACCCGATGATCTCGTCCTACATAATATCTTTCCACAAT
>1939638|reference Afl|length 14|copies 1
AATACGAATACTCC
>1939638|reference Afl|length 49|copies 2
AATACGCATTAGAACCAGCACACGAGGCAACATTCCACGCTAGGAGTTA
>1939638|reference Afl|length 35|copies 1
AATACGGTTTCTACATTTTCTAGCGTTAGTTCCAT
>1939638|reference Afl|length 45|copies 1
AATACTAAACCAATGTTTAGGGCTTGACCTTCTAGTTTTTTGTCT
>1939638|reference Afl|length 51|copies 1
AATACTAAACCAATGTTTAGGGCTTGACCTTCTAGTTTTTTGTCTTCTAGT
>1939638|reference Afl|length 46|copies 1
AATACTAAATCCAAATAATCCTTAGTTCCATGTAACCGTACCCAAG
>1939638|reference Afl|length 45|copies 2
AATACTAATAAACTATGGACAAAACCGAAGATGGTAGTCAATAAG
>1939638|reference Afl|length 51|copies 1
AATACTAATGATAGTGGCAGCGATTCGTTAAGAAACGCAATTGAAACCGCA
>1939638|reference Afl|length 52|copies 1
AATACTAGGCCTAGTAATTTGTAGCCTATGGATAATAATACAAAGTCAACAA
>1939638|reference Afl|length 33|copies 7
AATACTATCATTGGTAGCATGATTACAGCTAAG
>1939638|reference Afl|length 48|copies 1
AATACTCCTCGCATCCAAGGGCGTAAACAGATGCAAATTCCAGAGAAG
>1939638|reference Afl|length 54|copies 1
AATACTGAAAAATTAATTGACCTTTTATTAGAAAAACTTTCCAGCTAACAACAT
>1939638|reference Afl|length 44|copies 1
AATACTGACTTTAGAGATTTGAGCAGATTCTTTCAAGTTTTTAG
>1939638|reference Afl|length 50|copies 1
AATACTGGCAAACACGCGGCCACTCTCACAAAAGGCCAGGTTGGTGTATT
>1939638|reference Afl|length 56|copies 1
AATACTGTCCTTAATAATGAGAATTTACAGGCTTATAGTGCCTATTTACAGGGTTG
>1939638|reference Afl|length 50|copies 1
AATACTGTTATGACAAGTCAACCAAAGAAAAGTAATTCTGGCGGACAACC
>1939638|reference Afl|length 58|copies 1
AATACTTGACGAAAAACACTCACACCTGCAAATGCAAGTAAACCAACAAAAATTGACA
>1939638|reference Afl|length 36|copies 1
AATACTTGCTGTGATTGACTAGCTCGATCATTTTCT
>1939638|reference Afl|length 47|copies 1
AATAGAACGCTGCTTTGGTTGGTTAGAACAACATTGGAATGGTAGTT
>1939638|reference Afl|length 57|copies 1
AATAGAAGTCCCAATGGGAACATCTTTACAGAAAATTGTCGAGGAAATGGGAGGAGG
>1939638|reference Afl|length 33|copies 1
AATAGACTGGAAACCTGGACCTGGTGAGGTGCG
>1939638|reference Afl|length 36|copies 1
AATAGACTGGAAACCTGGACCTGGTGAGGTGCGGGG
>1939638|reference Afl|length 37|copies 5
AATAGACTGGAAACCTGGACCTGGTGAGGTGCGGGGT
>1939638|reference Afl|length 53|copies 1
AATAGAGAAATATAACTTCCCCAAATTAAAATTTTCAGAAATTGTCTATCACC
>1939638|reference Afl|length 42|copies 1
AATAGAGGGGGTGCTATAGCTACCGTCAGTCCTATACTGAAG
>1939638|reference Afl|length 52|copies 1
AATAGAGGTGCTTTACTGAGTGGCACAATTATTTTAGGTTGGGGATGGACTT
>1939638|reference Afl|length 31|copies 1
AATAGATATTTGTGCCGGTTTTTTTGCTAAT
>1939638|reference Afl|length 46|copies 1
AATAGATGCTTCACCATTTACATTACGTTCAAATAATTGAACTTCT
>1939638|reference Afl|length 43|copies 1
AATAGCAACTTGCAAGGTAATCCATAATAAAATCCCAGCAATT
>1939638|reference Afl|length 23|copies 1
AATAGCAGCTTTACCAACATCTG
>1939638|reference Afl|length 36|copies 2
AATAGCAGTAGAATATCAAAAACAATTAGAAGTTAA
>1939638|reference Afl|length 44|copies 3
AATAGCAGTGGCCACATAACTACGCCACCGGCTTTGAATAAGTT
>1939638|reference Afl|length 45|copies 1
AATAGCAGTGGCCACATAACTACGCCACCGGCTTTGAATAAGTTA
>1939638|reference Afl|length 30|copies 1
AATAGCATCTCCTAGTTGTTGATCAGCAAT
>1939638|reference Afl|length 49|copies 1
AATAGCCCAAATGCCATTTCTAGATCTTCACTCAGGGCTTCAAAACTAG
>1939638|reference Afl|length 47|copies 3
AATAGCCCAACCTGTCATAGTTTTGGGTATACCCTATGATGGCAGAA
>1939638|reference Afl|length 43|copies 7
AATAGCCCGGTCAAAGGGTTCACCAGTGCGACCATCATAGACC
>1939638|reference Afl|length 49|copies 1
AATAGCCCGTCATTGGCATTTAGACACCGAATTATATCAAACAAAGCCA
>1939638|reference Afl|length 56|copies 2
AATAGCGGCGACCAGAGAAATTTTAAGGAATAAGGTAAACTTAATAAACCAAATAA
>1939638|reference Afl|length 47|copies 1
AATAGCTAAGTCACCCAGGGAAACCTCTTCTTTCGTTAAGCGAATTC
>1939638|reference Afl|length 55|copies 1
AATAGCTGAACAGTAAGGCTTTGATCTTCAAAAAAACTCTTGCCTTGTTTGTTCT
>1939638|reference Afl|length 56|copies 1
AATAGCTGAGGTAATATGGTCATAACCAGGAGCAATATCTGTAACCAAAGGACCAA
>1939638|reference Afl|length 41|copies 1
AATAGCTGCATTCGGCTATGGATGGATATTCAAGGTATAGG
>1939638|reference Afl|length 50|copies 1
AATAGCTGCCATCTATGCTTTATCTTTAGGACAAATTGGGCGTTGGGATT
>1939638|reference Afl|length 46|copies 1
AATAGCTGCTATAATAGGTTTATTAACTCAGGGTTTATTTGATACA
>1939638|reference Afl|length 54|copies 1
AATAGCTGGATTCGCTTCCTGGTGTTTTCACAAAAGTGGTTTTTGGGATTCCAT
>1939638|reference Afl|length 40|copies 1
AATAGCTGGTATTCCTTATGGTTCTTTACCTACTGCTACT
>1939638|reference Afl|length 67|copies 1
AATAGCTTTTGGTTTTCCTGCTTGTGTCCCTGCCACCGAGTTGGAAACTGCTGGGGCAAAACTGACG
>1939638|reference Afl|length 49|copies 2
AATAGGAAGCCATACCTTCCTTAATCCAAGCATGGGACCAATGTTTAAT
>1939638|reference Afl|length 54|copies 3
AATAGGAAGCCATACCTTCCTTAATCCAAGCATGGGACCAATGTTTAATTACCA
>1939638|reference Afl|length 51|copies 1
AATAGGATTTGAAGTCCGTTCATGCTATCAAATTGGTGATTCTAAAAGAAT
>1939638|reference Afl|length 36|copies 1
AATAGGCAGACAATTAAACTCAGTTGAATGCTGCTT
>1939638|reference Afl|length 53|copies 1
AATAGGCTGCTTTTCAGCATTTAATTGAGTTACACCTATTGATTAGAATTATA
>1939638|reference Afl|length 45|copies 1
AATAGGGACAAGCTTGGATTTCTCCCCACAAGTCTTGGAGATATT
>1939638|reference Afl|length 49|copies 1
AATAGGGAGCTTCACCGGCTTGTAAAACGTGATTATTGGTAATTACTCC
>1939638|reference Afl|length 52|copies 1
AATAGGGAGTAGTAATATTAATCCCCGGCTTGACGCTTGACCTAACGCGATA
>1939638|reference Afl|length 50|copies 1
AATAGGGGAAAATATTGATGTATTAATAGTATCAATTGACTCAAACCGAG
>1939638|reference Afl|length 44|copies 2
AATAGGGTTTTGGGAAGACTGCCATACTGATAAAATGTGGTGCG
>1939638|reference Afl|length 36|copies 2
AATAGGTATACGATTTGGACCTGTTACCATTAAGGA
>1939638|reference Afl|length 37|copies 8
AATAGGTATACGATTTGGACCTGTTACCATTAAGGAA
>1939638|reference Afl|length 60|copies 1
AATAGGTTCTGTTACCCGCAAAGTCAAGCATTTAGCCGCACCACCGGCTTTGAGAAATTC
>1939638|reference Afl|length 66|copies 1
AATAGTAGCGATCGCCAGTTTAGTATTTTACCGCCTATTTCAGAGTTTTGTTGTTAACCAAGTTAA
>1939638|reference Afl|length 37|copies 1
AATAGTATCTCCAGTTGGTCCACCAATAAGTTTACCA
>1939638|reference Afl|length 38|copies 1
AATAGTATTTATATTGTGGTCCAGAGGCAACCAGGGGA
>1939638|reference Afl|length 39|copies 4
AATAGTATTTATATTGTGGTCCAGAGGCAACCAGGGGAA
>1939638|reference Afl|length 47|copies 1
AATAGTCAAGAAAATGTGCAACAAAGTATACAGGAAATTTTACATAA
>1939638|reference Afl|length 37|copies 3
AATAGTCACATTTTCTGGACCTAGTACCTGAGCAATC
>1939638|reference Afl|length 59|copies 1
AATAGTCCACTGGCTATGGTTTTTCCTAATTTAGCCCAACTACAGGCTGCTGGTAAAAG
>1939638|reference Afl|length 54|copies 1
AATAGTTACTCCAGGTGCATTGAGTGTTTGCGATGTTTCAAATCTGTAAAACCA
>1939638|reference Afl|length 53|copies 1
AATAGTTCTGGTAAACGTGACAAAATTGCCCTTGAATCTGCTAAAACAATTAC
>1939638|reference Afl|length 53|copies 1
AATATAACACTTCTCCTCGTCGTCCTTCCCAATCCATATCTTATTATGGACAG
>1939638|reference Afl|length 44|copies 1
AATATAACCGAGTTACCAAAGGACTTTCTAGCAAATAGCGATAG
>1939638|reference Afl|length 56|copies 1
AATATAATCAAAAGCATGAGAACCTAAAGAACCTAAAGCACCACCACCTTTTTCTT
>1939638|reference Afl|length 44|copies 1
AATATACAGATATCAATGAAGCTATTACCTTAATTAACTCTAGA
>1939638|reference Afl|length 43|copies 2
AATATACTACCCAAATAGGTTTAAATTTAACTCACCCTAGTGA
>1939638|reference Afl|length 31|copies 3
AATATAGCACATCGCCGGCGATGTTGCAAGC
>1939638|reference Afl|length 50|copies 1
AATATAGCCTTCGGCATCAGAACGACTGCGAAACCGGGAAACAATAACTT
>1939638|reference Afl|length 46|copies 1
AATATAGGTTTTTCAAACAGTAGCACAGCCAAGATAAAATCCATAA
>1939638|reference Afl|length 45|copies 1
AATATATAAACACCATGATAACCAAGAAGAAATTACATCAGCACG
>1939638|reference Afl|length 51|copies 1
AATATATCAATCCTTGAGAATTCTCTAATTTGATCATGTCTACCCAAAGTC
>1939638|reference Afl|length 38|copies 3
AATATATTTACATTCCTCGCTCAAGGTGATGTTGCACT
>1939638|reference Afl|length 49|copies 3
AATATCAAATTGCTTCAAGTGAAAAGCAATTCCCCCAATATGGTCTTCA
>1939638|reference Afl|length 50|copies 1
AATATCAGCAAATCTTAAATTGCGAAATTCTCATCCAAGAACAAGAAGCC
>1939638|reference Afl|length 41|copies 1
AATATCCGCTGTCTGTTCGCTTATATGTTCGCTCACCCCGG
>1939638|reference Afl|length 50|copies 1
AATATCGAAAGTTCTCTTTTGATGACTAAACACTAGCAAAATTTATTAGT
>1939638|reference Afl|length 42|copies 1
AATATCGCGGGTCGTGTGGAAGCCACTTGGCTTCAGACAGTG
>1939638|reference Afl|length 45|copies 2
AATATCGCGGGTCGTGTGGAAGCCACTTGGCTTCAGACAGTGGAG
>1939638|reference Afl|length 27|copies 1
AATATCGGACCCCGTGACGGTGAAGGA
>1939638|reference Afl|length 38|copies 1
AATATCTAACCAGCCCTGGCCCTGTGCCAAATTACCAG
>1939638|reference Afl|length 47|copies 1
AATATCTAACCAGCCCTGGCCCTGTGCCAAATTACCAGGAGCCACAC
>1939638|reference Afl|length 48|copies 1
AATATCTAACCAGCCCTGGCCCTGTGCCAAATTACCAGGAGCCACACC
>1939638|reference Afl|length 39|copies 1
AATATCTAGAGAATAGGTAAGAGCATTTGTAACATATTC
>1939638|reference Afl|length 37|copies 1
AATATCTCCAATTCTTGAGCATAAAAATCTTTCTTAG
>1939638|reference Afl|length 43|copies 1
AATATCTGTAAAGCCAGTGGTGAGAAATTGATATGCCCACAGA
>1939638|reference Afl|length 39|copies 2
AATATCTGTAGGGCGATCGCCACTTTTCTGGCATAATTC
>1939638|reference Afl|length 56|copies 1
AATATCTGTTGAGATAAATTTATCCTTTCACAACTTTTAAAGTTTGCAAAGTTTCA
>1939638|reference Afl|length 56|copies 1
AATATCTTTTTCTCCCTCACTGGTCAGAAACCTCCTACTGGGGGTGAGATTCCACC
>1939638|reference Afl|length 30|copies 4
AATATGATGTTAACCGGTGGAGTAGACACC
>1939638|reference Afl|length 43|copies 1
AATATGCAACTCCCCTGGTACACCCATAGGAACTGGTTGTAAA
>1939638|reference Afl|length 40|copies 1
AATATGCCGTACCGAGAGCGATCGCTGTATGTCCATCATG
>1939638|reference Afl|length 50|copies 1
AATATGCTGTATTCACTTGTTGCTGACGGTTAACATGATCCAGTTTGACA
>1939638|reference Afl|length 36|copies 1
AATATGGATTTTCCTCACGCAGAGTCGCAGTGAACC
>1939638|reference Afl|length 54|copies 2
AATATGTCAATTACCGGGGAAAGTTTTGACTATGGACCCTATGCCTTTATTCCT
>1939638|reference Afl|length 39|copies 1
AATATGTTTGTCTACTACAGTTTAGCACAATTGAAAAAT
>1939638|reference Afl|length 51|copies 1
AATATTATACCTTATCTTTTATCAGTGGCATATTCATGGGAACGACCGTTG
>1939638|reference Afl|length 44|copies 1
AATATTATGCGTGTAGTAGCCCTGGTCCCTGGTTCAATTGATAA
>1939638|reference Afl|length 48|copies 1
AATATTCAGTTAACTGAACCTGGTGGTACACCAGTAAATAAAGAAATA
>1939638|reference Afl|length 55|copies 4
AATATTCGGTTAATTGGGGATAATATTCATGGAATTTTTGGGAACGTTCTCGCGC
>1939638|reference Afl|length 45|copies 1
AATATTCTCTACGGACGTTTAGAAGCATCACAGGCGGAATTGATA
>1939638|reference Afl|length 46|copies 1
AATATTCTCTAGATCAAAAATTTCGATGCTAGTGAACTGTACTGGT
>1939638|reference Afl|length 41|copies 1
AATATTCTTCTAAGGTTTCCGGACCACGAACGGCATGATAA
>1939638|reference Afl|length 52|copies 1
AATATTGCCCCTATTGTGCCGGCATTAGAAGCGGTATTAGGAAATGCTATTG
>1939638|reference Afl|length 43|copies 1
AATATTGGAACTAAATCTACAAACCACAAGTCAACAGCCATAC
>1939638|reference Afl|length 47|copies 1
AATATTGGGATCTGGGATTGGCATATCCAAACCAATGAAACTCTCTG
>1939638|reference Afl|length 56|copies 1
AATATTGGGGAAACGGAGTTACCCAGTACCCAAGTTGGTCCGGTAATTGATGCTAA
>1939638|reference Afl|length 49|copies 2
AATATTTACAACATCGAAAATGGATGAATCACGCCCTGGAATTGGCACG
>1939638|reference Afl|length 33|copies 1
AATATTTCCAGTGCTAAGAATAATACCGTTCTC
>1939638|reference Afl|length 41|copies 1
AATATTTGATTTTCCAGAACCATTAGGCCCAGATATGACAG
>1939638|reference Afl|length 42|copies 1
AATATTTGATTTTCCAGAACCATTAGGCCCAGATATGACAGT
>1939638|reference Afl|length 31|copies 1
AATATTTGCTCCCGTCATTTCGCAGATAGTT
>1939638|reference Afl|length 35|copies 1
AATATTTTACTTATTGGTCCGACTGGTTGCGGTAA
>1939638|reference Afl|length 54|copies 1
AATATTTTTAAAACTAGCATCGGGAAACCAAGCTGACTCATCATGTTTTGGTAA
>1939638|reference Afl|length 49|copies 1
AATCAAAAACTATATCTCATCAAACCAACTTTCGTTCACTTAGTCAACT
>1939638|reference Afl|length 57|copies 1
AATCAAAAATTTATTTATTTAGGTGCATTGAAAACCAAGGATGAGATTAAGCGGAAA
>1939638|reference Afl|length 43|copies 1
AATCAAAATAATACAAGCATTATGAAGTTAATCTGGCCAGCCG
>1939638|reference Afl|length 62|copies 4
AATCAAAATTAAAGCGATCGCACAAACTACCCCAACTTCAACTAATATTAAACTTCGCCCCT
>1939638|reference Afl|length 26|copies 1
AATCAAACACTGTTCTTCCCACCATC
>1939638|reference Afl|length 44|copies 1
AATCAAACACTGTTCTTCCCACCATCCCTTACAAACCATTGGTG
>1939638|reference Afl|length 49|copies 3
AATCAAACACTGTTCTTCCCACCATCCCTTACAAACCATTGGTGCTAAT
>1939638|reference Afl|length 50|copies 1
AATCAAACACTGTTCTTCCCACCATCCCTTACAAACCATTGGTGCTAATT
>1939638|reference Afl|length 55|copies 1
AATCAAACTAGAGATTCCCTCAGTAGTGGTGAGCGAAAGGGGAAGAGCCTAAACC
>1939638|reference Afl|length 40|copies 1
AATCAACCTGCCGCTGATACAGACTGGGACAACTTAGCAG
>1939638|reference Afl|length 45|copies 1
AATCAAGACGGTTATACTTTGCGGTTAGGTACTAAGGTTCTCAAG
>1939638|reference Afl|length 43|copies 1
AATCAAGATATCCAATTTCGCCAGATACTACCCGCAATTTACT
>1939638|reference Afl|length 36|copies 1
AATCAAGATCACAGCAGGTCCAGTAGTACCTTGAGT
>1939638|reference Afl|length 31|copies 7
AATCAAGATTAGTGCCGGTGCGTCCCGTAAA
>1939638|reference Afl|length 32|copies 3
AATCAAGATTAGTGCCGGTGCGTCCCGTAAAT
>1939638|reference Afl|length 35|copies 1
AATCAAGATTTTCGCGGTCCAGATTTCTTTGCTGT
>1939638|reference Afl|length 52|copies 1
AATCAAGCTGATTTCTGAAAATAAACTGACAGAGGAGCAGGAAGAACAGGTT
>1939638|reference Afl|length 37|copies 12
AATCAAGTTCTGCCCCGGTCCGAGGGGATAGTCGGTC
>1939638|reference Afl|length 38|copies 6
AATCAAGTTCTGCCCCGGTCCGAGGGGATAGTCGGTCA
>1939638|reference Afl|length 45|copies 1
AATCAATAACAATTGCTGAGGAATAGTTAATAAAGCGGTTGTGCA
>1939638|reference Afl|length 40|copies 1
AATCAATCGTAGGGTGTGGTAAATCCTGTGCAGAAGGAAC
>1939638|reference Afl|length 46|copies 1
AATCAATTTGCTCTTTGGCAACAAGTGAAGCCACGAACTCAATTGC
>1939638|reference Afl|length 49|copies 1
AATCACAACTACTTCCGCGTGGGTGGTGTTGCTGCTGATTTACCCTATG
>1939638|reference Afl|length 44|copies 1
AATCACAATAGCAGACATTGCCCCAAACGCACCAGTAGCACTAT
>1939638|reference Afl|length 37|copies 1
AATCACAATTTTTCCGAGGTCCTGATTTTTTTGTGGT
>1939638|reference Afl|length 32|copies 1
AATCACACTCATATCTTCCTTAACATAGATAT
>1939638|reference Afl|length 63|copies 9
AATCACATCTCCTAAACCAGCTTGAGTTTTCAGGTTTGTAAAAATAAAAGGCTTATCCCCGCG
>1939638|reference Afl|length 64|copies 9
AATCACATCTCCTAAACCAGCTTGAGTTTTCAGGTTTGTAAAAATAAAAGGCTTATCCCCGCGC
>1939638|reference Afl|length 39|copies 1
AATCACATGGCTCTTTGAAGTAAATAATTCAATTTTACC
>1939638|reference Afl|length 37|copies 1
AATCACCAAACGCCTTGTGACTCCATCAATACTTTGA
>1939638|reference Afl|length 54|copies 1
AATCACGACAATTTTGTAAAACAGTTCGTAAGTTATAACCCATTCGCATTTTGC
>1939638|reference Afl|length 36|copies 18
AATCACGCCAGAATTTGGTCCAGCATCCTTGTATGA
>1939638|reference Afl|length 48|copies 1
AATCACGCCCTGGAATTGGCACGGGTGGCGGGTGATGCTGGTGAAGTT
>1939638|reference Afl|length 32|copies 1
AATCACTACTCGCACCGGAGTAGATGACATCA
>1939638|reference Afl|length 72|copies 1
AATCAGAAAAAATTGATTTATCAAAATCAAATGCGGGTTTCTGAATATTTTTGGTATGACCCTTTTAACCCA
>1939638|reference Afl|length 52|copies 1
AATCAGAGATTTCTTTCTTTTTATCCGCTACGTCTTTGAATTTGACGAAGGC
>1939638|reference Afl|length 41|copies 1
AATCAGAGCGCGGTCAAATCATTGTCATCTGAGATACTCTA
>1939638|reference Afl|length 52|copies 1
AATCAGATCCTCGTTTACCTTTTGGGGGAATTAAGCGTTCTGGTTACGGTAG
>1939638|reference Afl|length 50|copies 1
AATCAGATTGGGTAAGAGGTTGTCCCCGTTCCTGTTCAGGAGCGCAAAAG
>1939638|reference Afl|length 56|copies 1
AATCAGATTGGGTAAGAGGTTGTCCCCGTTCCTGTTCAGGAGCGCAAAAGCCTTCA
>1939638|reference Afl|length 50|copies 1
AATCAGCGACTTTTGATAATTGGTGTTTTCTTTATCATAAAATTCTCAAT
>1939638|reference Afl|length 30|copies 1
AATCAGCTTCTTGAATGGCTTTAATTGCCG
>1939638|reference Afl|length 50|copies 1
AATCAGCTTTTTCCCAATATCCGTTTCCATCAAACCTACGGACTCACCGA
>1939638|reference Afl|length 49|copies 2
AATCAGGACGATTAGTCGAAATAATTCCCTTTGAATCGCACATCAAAAT
>1939638|reference Afl|length 50|copies 11
AATCAGGACGATTAGTCGAAATAATTCCCTTTGAATCGCACATCAAAATG
>1939638|reference Afl|length 50|copies 1
AATCAGGCATTTTCAAGTCACGCAGCAAAATTCCGCCGTTAGCGTGGGGG
>1939638|reference Afl|length 45|copies 1
AATCAGGCGAATATATTATCGCACTCAAAAAGAATCAAGGTAATT
>1939638|reference Afl|length 52|copies 1
AATCAGGGGTCTACCATGAAAAGCAATAACGTCACCGGTAAAAATATCCTGT
>1939638|reference Afl|length 40|copies 1
AATCAGGTCATCACGGACTAAACCAGGATCGCGCATGGTA
>1939638|reference Afl|length 42|copies 1
AATCAGTGCTGCTATATTTCTTGTGCGCGGCTTTTTTCAGTC
>1939638|reference Afl|length 45|copies 1
AATCAGTTCGGCAGTACAGCTTTCACCAACTAGCATTACTTGGGG
>1939638|reference Afl|length 51|copies 1
AATCAGTTTTGAACATCGCTTCGGAACAATTCGGGGACGGTCTTTAATTCG
>1939638|reference Afl|length 36|copies 1
AATCATCCGTTTTATCGGTCCTGCTTTCGGTTGGTG
>1939638|reference Afl|length 37|copies 1
AATCATCCGTTTTATCGGTCCTGCTTTCGGTTGGTGG
>1939638|reference Afl|length 50|copies 1
AATCATCCGTTTTATCGGTCCTGCTTTCGGTTGGTGGGAAATAGTTGGAT
>1939638|reference Afl|length 45|copies 1
AATCATCCTGAATCAGGAACCACTTACTTGTATTCCTTCTGATAG
>1939638|reference Afl|length 36|copies 1
AATCATCGAAGTCGCACCACTAGCTTATATGCGAGG
>1939638|reference Afl|length 52|copies 1
AATCATCTCGTAAAACGGAAATTACGAGAATCATGATGGCTACTTTACTAGA
>1939638|reference Afl|length 54|copies 1
AATCATGAATTTACCCGAAGAAGGTTTTTACAACTTTCTGGTTTATCGAGTATG
>1939638|reference Afl|length 42|copies 2
AATCATGTCAGGATCAATCTTGATGGTCAACAGACGTGGGGC
>1939638|reference Afl|length 52|copies 1
AATCATGTCCTAAAAGTCCTGTTTCTAATTCTGTCCCAGCGATCGCTACTGG
>1939638|reference Afl|length 43|copies 1
AATCATTCCTATCAGCGTTGATACTCTTTTAGCTGACAAAACC
>1939638|reference Afl|length 38|copies 1
AATCATTCGCAAAACTGGTCCTCGACCGGCGGGATATG
>1939638|reference Afl|length 44|copies 1
AATCATTCGCAAAACTGGTCCTCGACCGGCGGGATATGTCAACG
>1939638|reference Afl|length 62|copies 1
AATCATTGGTTAATTTCCCAATTCCTAAAAAATTGGTTTGGGTTTCATAAACTCGCACAAAG
>1939638|reference Afl|length 51|copies 1
AATCATTTTTAATCAACCGGAAGAACGTTATTGGGTAGAAAGCATAATTCA
>1939638|reference Afl|length 47|copies 1
AATCCAAACTCGTCCAGATGAGTATTCTATCCTGGCGACAATGAACC
>1939638|reference Afl|length 45|copies 1
AATCCAAATCTCCCGCTGCAATTTCTGCATAGGTAGGGTTAATAA
>1939638|reference Afl|length 45|copies 2
AATCCAAATTAAAATCTTAGATTCTTAATCTTAAATGCTCAATAA
>1939638|reference Afl|length 51|copies 1
AATCCAAGGAGTATTGGCAGCTACAGCCCAACTACCGACAGGAGGTAAGTC
>1939638|reference Afl|length 52|copies 1
AATCCAATTTATCCCAGTCAAACTTAGCACCAGCTTTATTTACCCGCTCAAA
>1939638|reference Afl|length 30|copies 4
AATCCACCTACAGCCGGTGCAGCGAGAATC
>1939638|reference Afl|length 31|copies 1
AATCCACCTACAGCCGGTGCAGCGAGAATCC
>1939638|reference Afl|length 37|copies 4
AATCCACCTACAGCCGGTGCAGCGAGAATCCAGCCTA
>1939638|reference Afl|length 49|copies 1
AATCCACTGTTCAAAGTTACCTTGCCAGGCCACGTGGAACAGGAGGCTG
>1939638|reference Afl|length 53|copies 1
AATCCAGAAAGTTACCTGTATAAACGTCAAATTGGCACAACGTTTTTACAGAA
>1939638|reference Afl|length 39|copies 1
AATCCAGATGTCTTGACACTCTCATGGCTTCAGCCACTG
>1939638|reference Afl|length 52|copies 3
AATCCAGCCTAACTGGGAAATAGTGCTAAATGCTAACAGGCGCTTGGTATCC
>1939638|reference Afl|length 53|copies 1
AATCCAGCCTAACTGGGAAATAGTGCTAAATGCTAACAGGCGCTTGGTATCCT
>1939638|reference Afl|length 47|copies 1
AATCCAGGACAATCAACATTTGAAGATCGTTCTCCAATGTAAATACC
>1939638|reference Afl|length 52|copies 1
AATCCATCCGCAGCGACTACACCCACAAGGGTAACTTGGGGTAAATCTAACC
>1939638|reference Afl|length 31|copies 4
AATCCATCCGCTGACCGGCGATCATATCCCG
>1939638|reference Afl|length 41|copies 1
AATCCCATTAGCATCAATATCAAAGGATACTTGCACTTGGG
>1939638|reference Afl|length 40|copies 1
AATCCCCAATTTCTAATCATGATGGTGCAGTAGATTTAGT
>1939638|reference Afl|length 49|copies 2
AATCCCCACCAGCGAACCAAGAATTAGCACCATACCGCTGAGAGAACTA
>1939638|reference Afl|length 50|copies 1
AATCCCCACCAGCGAACCAAGAATTAGCACCATACCGCTGAGAGAACTAA
>1939638|reference Afl|length 32|copies 1
AATCCCCCCAAAAGCCGGTCCAGCCAAAGCAA
>1939638|reference Afl|length 36|copies 1
AATCCCCCCAAAAGCCGGTCCAGCCAAAGCAATATC
>1939638|reference Afl|length 46|copies 1
AATCCCCCCGACGTGGTGCAGAATTTGTATTTCGTAAAATTACTCG
>1939638|reference Afl|length 35|copies 1
AATCCCCCGATAGCGGGACCTATTCCCACACCTAA
>1939638|reference Afl|length 36|copies 1
AATCCCCCGATAGCGGGACCTATTCCCACACCTAAA
>1939638|reference Afl|length 44|copies 1
AATCCCCCGATAGCGGGACCTATTCCCACACCTAAAGGACTCAC
>1939638|reference Afl|length 48|copies 1
AATCCCCGACGAAGGATATTTCTAGCTGCATTTTCATCTCTATCCATG
>1939638|reference Afl|length 44|copies 1
AATCCCCGCCCGATCTAAACAGAAGAATACAGGTAGATTTTGAA
>1939638|reference Afl|length 46|copies 1
AATCCCCGCCCGATCTAAACAGAAGAATACAGGTAGATTTTGAATG
>1939638|reference Afl|length 48|copies 1
AATCCCCTTGATGCTTGGCTGTTTATTTTGCTGCGGCTTTGGGTTTAG
>1939638|reference Afl|length 48|copies 3
AATCCCGAACCTGACATCATCAGGGAATCCGCCGGCAGGATACAGGCA
>1939638|reference Afl|length 52|copies 1
AATCCCGGTCCTGCTTCCTACTCCAAAGGCGGACCCCTAACGGTGACAGACT
>1939638|reference Afl|length 49|copies 5
AATCCCTATATTCAAGACAATATAGATATTATTATTGGACCGGGAACAG
>1939638|reference Afl|length 53|copies 1
AATCCCTCTAGTCAGAGTTGTTTTCCCCGCAGCACTATCACCAACAATACCCA
>1939638|reference Afl|length 49|copies 1
AATCCCTTAATCTTGGACATCCTGATTCAGACAGTAATTATTTCAGTCG
>1939638|reference Afl|length 37|copies 2
AATCCGACGAGTAGTCGGGTCCTGTGCGAGATCCTGG
>1939638|reference Afl|length 44|copies 2
AATCCGATTTAGGTGGCGCTCAAGCAAACGTTTATGATTTGATA
>1939638|reference Afl|length 41|copies 1
AATCCGATTTTTGCGTCAACAATCAATCACTCACGCCACAC
>1939638|reference Afl|length 41|copies 1
AATCCGCCACACCACACATCAAAGAACTGATTACCACCACA
>1939638|reference Afl|length 45|copies 1
AATCCGCCACCAAAAGCATGACTAACTACTTGAAGAGCGTTAGGT
>1939638|reference Afl|length 45|copies 1
AATCCGGTAGTTGATGCGATCGCCGCAGCCGGTGGATTGATACCT
>1939638|reference Afl|length 56|copies 6
AATCCTCAGATATGTCAGCTAAACGCTGCTGGGGATAATCAGGGTCGAGGGGGACA
>1939638|reference Afl|length 61|copies 1
AATCCTCCTCCCCGTTTATTTCGTTTGCCTTTAGATCAAGCGGCACTTAACCGGATGGGTT
>1939638|reference Afl|length 39|copies 1
AATCCTCTGACTCGCATTAAACCATGTAATGCTCCAGAT
>1939638|reference Afl|length 37|copies 1
AATCCTGAATACTGCTATTGCTTAATGTCCCAACTGG
>1939638|reference Afl|length 46|copies 1
AATCCTGACTTAATTGATGCAGACGTAACCCGGCTCTAACTCTTGC
>1939638|reference Afl|length 47|copies 1
AATCCTGCGTTAGACCAGTGTGCCAAATTGCAATTTCACTTACTCCC
>1939638|reference Afl|length 48|copies 2
AATCCTGCGTTAGACCAGTGTGCCAAATTGCAATTTCACTTACTCCCT
>1939638|reference Afl|length 60|copies 1
AATCCTTAACCGCCTTGGGTTCAATGATGGGTTCGGGGGGAATGATTGTCATGGATCAAA
>1939638|reference Afl|length 57|copies 2
AATCCTTCTATTTACAAATTGCCCCTTGGTTGGGAATCCCCCTCGGTGTTGTATTTG
>1939638|reference Afl|length 45|copies 1
AATCCTTTGAAGTTACTAACCTCAAGGCACTGAAAAATACCATCA
>1939638|reference Afl|length 64|copies 1
AATCCTTTTTTACGTTGGGAAGAACCATCTCTACAAGCAACAGCGAAAAGTAAAGAAGGAGTCC
>1939638|reference Afl|length 57|copies 1
AATCCTTTTTTTCCTGGAAAACCAGTTCCCCCAGAAAGTTTCATAGGACGGACATCA
>1939638|reference Afl|length 43|copies 1
AATCGAATTAACAAAATTATACAGTGAGTGGAGTCGCGCTCAA
>1939638|reference Afl|length 55|copies 2
AATCGCAAACAAGCCTTAATTCCCCAAGGTGCAGAAATTTTACCCAACCCCACAG
>1939638|reference Afl|length 42|copies 1
AATCGCACTTACCGTGTTGAAGTTACAGGCATTCGCAATCCT
>1939638|reference Afl|length 45|copies 1
AATCGCATCAACTCCACCCCATCAGGACCAAATACCTTCGTATTA
>1939638|reference Afl|length 42|copies 1
AATCGCTCTACATAAATTAGCAAAGCCAGAAAATCACCAATG
>1939638|reference Afl|length 37|copies 1
AATCGCTTTTATTCTCGGTCCTGTAGTTCTTTCTTTA
>1939638|reference Afl|length 46|copies 5
AATCGCTTTTATTCTCGGTCCTGTAGTTCTTTCTTTAGCTAATACC
>1939638|reference Afl|length 37|copies 1
AATCGGCGAACTGCTTGCAGCAGCGCTTCGCTATCGC
>1939638|reference Afl|length 65|copies 7
AATCGGGACATTTTCCCGGAGTGCCAACTTAATAAACCCCTTCCGTTGGGCAAAATAAATTTTAT
>1939638|reference Afl|length 56|copies 1
AATCGGTATTTATCCTGAAACCAAACACCCCACCTATCACGACAATTTGGGTTTGT
>1939638|reference Afl|length 54|copies 1
AATCTAAATTTAATGGCATTTTCCAACTTCCTTGATTCAAGCTTAATTAAAGGT
>1939638|reference Afl|length 36|copies 1
AATCTAATAATGCTTCTCCCAGGTCTTCTAGCTGTG
>1939638|reference Afl|length 36|copies 2
AATCTAATTGGACGCAGGACCTGCGCCCCTACGGAA
>1939638|reference Afl|length 47|copies 1
AATCTACACATTCTTGGATGGTTAATGATTCAGGATGCCATTCTACC
>1939638|reference Afl|length 51|copies 1
AATCTACGCTTTATTAGGTGGACAATGGCCGCACAGCAGTTATATGGAAAT
>1939638|reference Afl|length 43|copies 1
AATCTACTACTAAAATTAACTTACCAGGGCATTTTACAGCATA
>1939638|reference Afl|length 40|copies 1
AATCTACTATTGAGAGGTACGTCTATACCACCAGTGACTA
>1939638|reference Afl|length 31|copies 1
AATCTACTGTGCCACCGGCTTCTTTGCTGCG
>1939638|reference Afl|length 17|copies 1
AATCTAGATATCAATTA
>1939638|reference Afl|length 38|copies 2
AATCTAGGCGCATGACGATGAGCTTGTGCCGTCGAATG
>1939638|reference Afl|length 38|copies 1
AATCTCACGTATATTCTATCTGGCTGGCACATACGGGA
>1939638|reference Afl|length 45|copies 1
AATCTCATCTTTATCGGAGTTGGGATGCTACAGTCATCGGGATGA
>1939638|reference Afl|length 56|copies 1
AATCTCGAAACATCCCAGTGATTAAACTTGGTAAATCGGTGGGGATGAATAAGGTG
>1939638|reference Afl|length 41|copies 17
AATCTCGATATACCTGCAAGACAAAATCACAACCTAAATCT
>1939638|reference Afl|length 51|copies 1
AATCTGCTGAAATTATTGCCCAAAGAATCAAAGCTAACCCTGATGCTCAAA
>1939638|reference Afl|length 65|copies 2
AATCTGTAAAAATCATTCGTCAAGCCATTGCTGGCTTACCCGGTGGTCCCTACGAAAACCTGGAA
>1939638|reference Afl|length 40|copies 1
AATCTGTACCTTGAGTAGAGGACCACCTTGAGCTAATAGC
>1939638|reference Afl|length 53|copies 1
AATCTGTATTCAAAAAATATGGGTTTATTTTGCCTTAATCATAGGTGAAATTT
>1939638|reference Afl|length 57|copies 1
AATCTGTGTCGGTTTGGCTGCTTCTATGGGATCTTTCCTGTTGGCTGCGGGGACAAA
>1939638|reference Afl|length 36|copies 1
AATCTGTTTATTACCAACTTGAATATAAGGATTTTC
>1939638|reference Afl|length 45|copies 1
AATCTTAAACTTACCCTGAGCATCAGGAGGTTGCAATTCCACCCC
>1939638|reference Afl|length 56|copies 1
AATCTTACACAGAGATTTACCAGAAACGGATTTCATAAAGATAACTCAATTAACTG
>1939638|reference Afl|length 46|copies 1
AATCTTAGCGGGGTAGCACAGAAAGTTGATTTGACATTAAAGGGTG
>1939638|reference Afl|length 38|copies 3
AATCTTATAAGCAGCATCAACAATCTGAGTCGCTATTT
>1939638|reference Afl|length 46|copies 1
AATCTTATTGTTAAATACAACTCATGGAAATTAAAGTCGTACATCA
>1939638|reference Afl|length 56|copies 1
AATCTTCGAGAAATGTGGTGAGGTTTTGTGTAATTGTTGTTGTCATAGATTTACAA
>1939638|reference Afl|length 42|copies 1
AATCTTGAGGGCTTAATTGTCCTGCCCAAGAATCGAACATCT
>1939638|reference Afl|length 52|copies 1
AATCTTGCAAGTTCCAGTGAGGTTAACTGTGCTTGAGGCCGTCAGTTTTAAG
>1939638|reference Afl|length 37|copies 1
AATCTTGCCATGCTGTGGCTAATTGCTGACGACGGTG
>1939638|reference Afl|length 38|copies 1
AATCTTGCCATGCTGTGGCTAATTGCTGACGACGGTGG
>1939638|reference Afl|length 43|copies 2
AATCTTGTAGCCATTCACGGACTTGCAGATGCTACTAAATCGG
>1939638|reference Afl|length 49|copies 1
AATCTTTCGTTGTCTCAAAGCCGGAGTCAACCCAGAGTTTCCTGAACAA
>1939638|reference Afl|length 48|copies 1
AATCTTTCTTGTTCTGGTCCATCACCTGATATTAATAAGTTCCAGCCT
>1939638|reference Afl|length 50|copies 1
AATCTTTGCGTATTTGATGTTGGCTTTGCAATTGGGAATCGTTGGTATAC
>1939638|reference Afl|length 46|copies 1
AATCTTTTATATAATTAATTTTGCCTGCCGCCTATAACTATTTATT
>1939638|reference Afl|length 46|copies 1
AATGAAAACCAATTTGGAGAGTTTAGCCGCTGGATGCAAGTAGCAG
>1939638|reference Afl|length 46|copies 1
AATGAAAAGGACAGCTTTATCACGTTCTGCTGCATAAAAAAGAGCT
>1939638|reference Afl|length 52|copies 1
AATGAAACTGGATGTTGGGCAAGTTCTTGAAATAGGGGCGATAATTCACTAA
>1939638|reference Afl|length 47|copies 2
AATGAACGAATTTGTCCTAGAACAACAAAATAAAGCGGCCACAGTAG
>1939638|reference Afl|length 47|copies 1
AATGAAGTAGCAACCTTAGTTAAGGAAGCAGCGGGTAAAGGTACAGT
>1939638|reference Afl|length 48|copies 1
AATGAATAAGTATTCTGGTAGCGATCGCCCAGACGGTAAAGGACGAAC
>1939638|reference Afl|length 44|copies 1
AATGAATTTCAACATAGTGCTATCCTCATGGGGTTAGCTGATCA
>1939638|reference Afl|length 42|copies 1
AATGACATCAGACAACGCTTGGCTATAGCCTCCACCTCCCCA
>1939638|reference Afl|length 40|copies 1
AATGACCGCACAGAGTTCTATAACAAGCATCAGGAAGTTA
>1939638|reference Afl|length 37|copies 1
AATGACGAAAGCCTGGGGACCCATGTATTCTGGCAGC
>1939638|reference Afl|length 50|copies 1
AATGACGAAAGCCTGGGGACCCATGTATTCTGGCAGCTTTTGTGTGAGGA
>1939638|reference Afl|length 42|copies 1
AATGACTGATTAAAGTGGTGAGGTTCTGGGAAATTTTGCTCT
>1939638|reference Afl|length 54|copies 2
AATGAGAAACTTCCTCATCTTCAACTACAGTAATATAAATTTCGATGGGATAAC
>1939638|reference Afl|length 46|copies 5
AATGAGAGTGATTCCTAAAACCGAGAAAAATAGCAGTGGCCACATA
>1939638|reference Afl|length 46|copies 1
AATGAGTTTACCCTATACTACTTGGAGTGCTATTGGTTTATTATTA
>1939638|reference Afl|length 59|copies 1
AATGATAAATAACCCACAGCAGAAGCTGGGAAAATTAATGGACCAGTGCTGGTAAATAA
>1939638|reference Afl|length 41|copies 2
AATGATAAATTTGTCCTAACAAGATATCCTTCGTCTTATCG
>1939638|reference Afl|length 30|copies 2
AATGATCTTCTCACCGGTGGGGGTGGTAAA
>1939638|reference Afl|length 31|copies 1
AATGATCTTCTCACCGGTGGGGGTGGTAAAG
>1939638|reference Afl|length 45|copies 1
AATGATTATGAACTATGGTTAGCGGGACCCTACGATCAACGTTAC
>1939638|reference Afl|length 45|copies 1
AATGATTCGTGCAGGTTTTGTAAAATTTTTTCTGTAGTCGCACTA
>1939638|reference Afl|length 59|copies 1
AATGATTGAGGGTTGAATACCTTCCGTCGGTTCATCTAATACGAGTAGTTGTGGTTTTC
>1939638|reference Afl|length 30|copies 2
AATGCAACCGTTGCCGGTCAAATCCAACAG
>1939638|reference Afl|length 31|copies 1
AATGCAACCGTTGCCGGTCAAATCCAACAGA
>1939638|reference Afl|length 39|copies 17
AATGCACCCGTGTGAGAAGCTGCGGCTTTAGCTGCGGCT
>1939638|reference Afl|length 40|copies 1
AATGCACGGGGTTTTGCGACTAATTATGACCTTAGACGGT
>1939638|reference Afl|length 32|copies 1
AATGCAGCAGATCCTAGCGCACGGAGAGGACT
>1939638|reference Afl|length 40|copies 1
AATGCAGCTAATCAAATTGATATCAGAAATAAGGTCATTG
>1939638|reference Afl|length 36|copies 4
AATGCAGTATATTCACGGTCCCGACTTCCCGACTGG
>1939638|reference Afl|length 37|copies 9
AATGCAGTATATTCACGGTCCCGACTTCCCGACTGGG
>1939638|reference Afl|length 30|copies 3
AATGCCACATAAGCCGGTCCACTACCAGAT
>1939638|reference Afl|length 34|copies 1
AATGCCACATAAGCCGGTCCACTACCAGATAATC
>1939638|reference Afl|length 44|copies 1
AATGCCAGAAATTGTTGACCGTCTTCGGGCTTTATCTCCCTTCA
>1939638|reference Afl|length 41|copies 1
AATGCCATCAATACCCGGTGGGGGTCTTCTGTTCCTCGACT
>1939638|reference Afl|length 49|copies 1
AATGCCCACGAAGAAGTCAAACAACTGGCAGAATTATTTAATCTCCCCG
>1939638|reference Afl|length 36|copies 1
AATGCCCATACCGCAGGACCTCGTGAAGAGTTGAGG
>1939638|reference Afl|length 37|copies 1
AATGCCCATACCGCAGGACCTCGTGAAGAGTTGAGGA
>1939638|reference Afl|length 45|copies 1
AATGCCCATACCGCAGGACCTCGTGAAGAGTTGAGGATGCGTTTT
>1939638|reference Afl|length 55|copies 1
AATGCCCATGTCTTCTAAGGAACGGTCTAAGAACATGGCGCTATAAAAACCGGGG
>1939638|reference Afl|length 41|copies 2
AATGCCCCCACAACCGGAGTAATTCACTCTCGTTATAGCAA
>1939638|reference Afl|length 40|copies 1
AATGCCTAAATCACCGGGACCTCTTTCATAGAATGGATGT
>1939638|reference Afl|length 46|copies 1
AATGCCTCTAATTAGGCTTAAATCTGCTTCAGGTATGGGTGTTGGT
>1939638|reference Afl|length 55|copies 1
AATGCGTTCACCGTCAATAACATGACGTTTTAAACGTTCTTCAATGGGTAAACTG
>1939638|reference Afl|length 50|copies 1
AATGCTAACCTAATTAACTTTGACATTGAGAACAAAAATGACTAGAACGC
>1939638|reference Afl|length 30|copies 4
AATGCTAACTCTGCCGGCGAAATTGAACAA
>1939638|reference Afl|length 44|copies 1
AATGCTAAGTTAGCTAATCAGGTCAAAGGTCCGGTTTTTAGTAG
>1939638|reference Afl|length 47|copies 8
AATGCTAAGTTAGCTAATCAGGTCAAAGGTCCGGTTTTTAGTAGTAA
>1939638|reference Afl|length 37|copies 1
AATGCTAAGTTTCGTGAAGATTTTACACCATTGGATA
>1939638|reference Afl|length 35|copies 1
AATGCTAATATCTATATTTTAGATGCAAACAATCA
>1939638|reference Afl|length 30|copies 1
AATGCTATAGTCTCTGGATACACCATTACC
>1939638|reference Afl|length 50|copies 1
AATGCTATTCATGAAGTTTCACCTCATACAACAATAGAAGTATTAATTCC
>1939638|reference Afl|length 37|copies 3
AATGCTCCAGTAATTTGGGCCGCGTAAGGTCTGGATC
>1939638|reference Afl|length 38|copies 3
AATGCTCCAGTAATTTGGGCCGCGTAAGGTCTGGATCT
>1939638|reference Afl|length 52|copies 1
AATGCTCGCTGCTTCACGTCTTGGTGTATTTGCCACAGGATTTCATTGGGGG
>1939638|reference Afl|length 53|copies 1
AATGCTGAACCCCATACGTTTTCTGGACCTCTTGCACCGGCACGCTTTTCGGC
>1939638|reference Afl|length 47|copies 1
AATGCTGATAAAGCCTTTACTCTCTCACCATTGCAGGTAGAAAACAA
>1939638|reference Afl|length 37|copies 1
AATGCTGATTTTTGGAGTATCCCTGTGTTTAGCGTTG
>1939638|reference Afl|length 46|copies 2
AATGCTGCAAGAATAAGAGAAATAGGGTCCATAAGCTTATTTCCTA
>1939638|reference Afl|length 47|copies 6
AATGCTGCAAGAATAAGAGAAATAGGGTCCATAAGCTTATTTCCTAA
>1939638|reference Afl|length 35|copies 3
AATGCTGCGGCGGCAGGACCAGAAGTTGCAGGCGG
>1939638|reference Afl|length 36|copies 1
AATGCTGCGGCGGCAGGACCAGAAGTTGCAGGCGGC
>1939638|reference Afl|length 38|copies 1
AATGCTTACCGCCATTGGTGACAAGGACATTCTCTGCC
>1939638|reference Afl|length 39|copies 1
AATGCTTCTGCCCTTGCAACAACATTCATACATAATATG
>1939638|reference Afl|length 50|copies 1
AATGCTTTATAAGACAGGTTTTACTACCGATGTGGGTGAAAATGATGTCA
>1939638|reference Afl|length 40|copies 1
AATGGAACAATCAGGCTATACAGTTTTAGAAGATAGGGTA
>1939638|reference Afl|length 37|copies 2
AATGGAATTTGTCAGCGCTCCCAATTTACACTGGCCA
>1939638|reference Afl|length 38|copies 1
AATGGAATTTGTCAGCGCTCCCAATTTACACTGGCCAG
>1939638|reference Afl|length 44|copies 1
AATGGACAGATATTTATAATGCCACATTAAATTGGCAAGATCCT
>1939638|reference Afl|length 24|copies 1
AATGGACCGAGTTCTTCAGCAATA
>1939638|reference Afl|length 46|copies 1
AATGGACTCTTGTTCGCGCTCTAAGGCAATTCGTTCCTGAATAGCT
>1939638|reference Afl|length 39|copies 1
AATGGATAGTTGGTAATGATACCATGCGGTGTCGTTTAG
>1939638|reference Afl|length 51|copies 1
AATGGCAAAAATCGCTTCACCGGAAAGTTTGGTAGTTGTGGAAAATTGCTG
>1939638|reference Afl|length 43|copies 1
AATGGCAACAAATCCATCCCGCATTTGCTGCTGATATTTATGA
>1939638|reference Afl|length 51|copies 1
AATGGCACTACTCCCAATTTCCACTGGTGAACCCTGGGGATAAACCTCTGT
>1939638|reference Afl|length 46|copies 1
AATGGCCATAGCCCCGGAAACTATTCATACAATTGCAGTTTCTGTC
>1939638|reference Afl|length 37|copies 1
AATGGCGAACTGCTGGCAGCAGCGCTTCGCTATCGCA
>1939638|reference Afl|length 30|copies 2
AATGGCGACCCCACCGGTGCTAATCGTCCC
>1939638|reference Afl|length 53|copies 1
AATGGCGGAATATGAACTATTTTCCGGCCGAATAGAGTTACATCTCTTTCAAA
>1939638|reference Afl|length 43|copies 1
AATGGCGGTTTGCGCCTCCCCAGATGGCAATTAGTAAGTAAAC
>1939638|reference Afl|length 51|copies 1
AATGGCTAAGGTATTGATATAGGAATCCGGTTTGATTCTTGAATTTTCCTG
>1939638|reference Afl|length 39|copies 1
AATGGGGAAAATGGAGAAGGTAAGCTCCTACCATAGCAA
>1939638|reference Afl|length 44|copies 1
AATGGGTATTGACTACACCTTGTTGTCTGACAACAGTGATTATG
>1939638|reference Afl|length 49|copies 7
AATGGTACTAGCGGCTTTGATAATTTCCACAGGTCCAGCTAAATAACCC
>1939638|reference Afl|length 51|copies 2
AATGGTACTAGCGGCTTTGATAATTTCCACAGGTCCAGCTAAATAACCCAA
>1939638|reference Afl|length 52|copies 1
AATGGTACTAGCGGCTTTGATAATTTCCACAGGTCCAGCTAAATAACCCAAG
>1939638|reference Afl|length 54|copies 1
AATGGTACTAGCGGCTTTGATAATTTCCACAGGTCCAGCTAAATAACCCAAGCG
>1939638|reference Afl|length 43|copies 1
AATGGTACTCCAAAAGTAGAATCTGATCCTGCTACAATCACAA
>1939638|reference Afl|length 49|copies 1
AATGGTCGTTATGATTTATCCACGGGTTTATTTTATAGTCAACAAGGTA
>1939638|reference Afl|length 50|copies 1
AATGGTGCGGGTAAATCCACACTATTAAAAATTATGATGGGTGTTGAACC
>1939638|reference Afl|length 37|copies 2
AATGGTGCTAAATATGGGACCTCACCACCCATCAATG
>1939638|reference Afl|length 49|copies 2
AATGGTGCTAAATATGGGACCTCACCACCCATCAATGCACGGGGTTTTG
>1939638|reference Afl|length 52|copies 1
AATGGTGCTTCTGGAAATCGCCCACGCCACCTGTGGAATTATGTTACCTTAT
>1939638|reference Afl|length 54|copies 1
AATGGTGGTGCGGGCGATGACACCCTTAATGGTGGACCGGGCAAGGATGTCCTG
>1939638|reference Afl|length 56|copies 2
AATGGTTTATTACCAATTTTAGAAGAACTAAAATTACCACTGGTGGAATTTCACGG
>1939638|reference Afl|length 30|copies 3
AATGGTTTCTGCACCGGCTTTGCGGAGTAA
>1939638|reference Afl|length 51|copies 2
AATGGTTTTTGCCCCTGGACCTCCTGTTATCCAGTCAGAACCAGCAGTTCC
>1939638|reference Afl|length 54|copies 1
AATGTAAAATTTCCACCGGGCTGATTGTGTCTTTTTGCCAAACATCAAGCAACA
>1939638|reference Afl|length 48|copies 1
AATGTAGAACCCACCAAACTAGCTAAACCTGCTTTTTCGGGTTGTTCC
>1939638|reference Afl|length 37|copies 1
AATGTAGGTTACACAGGGACCATCATCAACTTGAGCC
>1939638|reference Afl|length 38|copies 1
AATGTAGGTTACACAGGGACCATCATCAACTTGAGCCG
>1939638|reference Afl|length 49|copies 1
AATGTAGGTTACACAGGGACCATCATCAACTTGAGCCGCAATTTTGTTG
>1939638|reference Afl|length 51|copies 1
AATGTAGGTTACACAGGGACCATCATCAACTTGAGCCGCAATTTTGTTGAA
>1939638|reference Afl|length 45|copies 1
AATGTATAAATTGCCCAGCGATGATGTGAGGATTTTTTTTGCCAA
>1939638|reference Afl|length 46|copies 1
AATGTATGCTACTGGTCATGGTCCAATAGTCCGCTATGGTTTAATT
>1939638|reference Afl|length 50|copies 1
AATGTATTGACGGAGTTTGTAGTCTTCTTGGAGAAGTTCTGGATAACGGT
>1939638|reference Afl|length 42|copies 1
AATGTATTTATAAATAACAGATCATATAATCAAAAACATAGT
>1939638|reference Afl|length 52|copies 1
AATGTCAAAATCACTTGTTTTAGAAACACCCTCAACTACAACAACATCTTTC
>1939638|reference Afl|length 49|copies 1
AATGTCACCATTTCGGGATAACTTAACCAGTAGGGAGAGGGAATAATTA
>1939638|reference Afl|length 60|copies 12
AATGTCACTTGAGTTTGGGGTTCCATTTGCACTCTGGCTTTAGATTTACCAAAGTTCATG
>1939638|reference Afl|length 61|copies 1
AATGTCACTTGAGTTTGGGGTTCCATTTGCACTCTGGCTTTAGATTTACCAAAGTTCATGG
>1939638|reference Afl|length 44|copies 1
AATGTCAGGACAACCTATACAGGAGTTAAATAGAGGTTTGGCGG
>1939638|reference Afl|length 51|copies 1
AATGTCCCAACAATGGTCTGTTCAGTGACTTGGGTTTAACTTCGCCATAAC
>1939638|reference Afl|length 53|copies 1
AATGTCCCAACCAGTTGCCAGGTATAGCAGCTAAACCAAGGACAATTCCATAA
>1939638|reference Afl|length 35|copies 3
AATGTCCCCCAATCTGGACCTGTAATCATAGTTAG
>1939638|reference Afl|length 50|copies 1
AATGTCCTCAAATTAAACAACCATCATCTTTCGTAAATCCAATTACCACT
>1939638|reference Afl|length 43|copies 1
AATGTCTATAGAACAAGTGGCACAGTTAACAAATTTAGATATT
>1939638|reference Afl|length 40|copies 1
AATGTCTGCACGAAGTCAAATTAATCGTTGATTTAGTCGT
>1939638|reference Afl|length 49|copies 2
AATGTCTTTTTAGATATGGCCCGTCAAGTTAAAACTCCTGGATAAGTAT
>1939638|reference Afl|length 33|copies 1
AATGTGACAATTGCAGCTAGTGGCTGTTTAGGT
>1939638|reference Afl|length 45|copies 1
AATGTGATAGCGATCGCCGCTGGTGTATGTGATGGGTTACACTTA
>1939638|reference Afl|length 49|copies 1
AATGTGATAGCGATCGCCGCTGGTGTATGTGATGGGTTACACTTAGGCA
>1939638|reference Afl|length 36|copies 1
AATGTGGGATTATCCCGTGCTAATTTCATCACACCA
>1939638|reference Afl|length 34|copies 1
AATGTGTTACGTAATGATGGCAGGAGTGCGATCG
>1939638|reference Afl|length 61|copies 1
AATGTGTTGAGGCGCAGCGGTTGTGATTAAATCTGGGGGGTAAAGCACTGTTTCGGTGCGG
>1939638|reference Afl|length 49|copies 1
AATGTTAGCCCCCACCTCCGCTATTATTGGGGCTGGTTTAGGTGACTCT
>1939638|reference Afl|length 50|copies 1
AATGTTAGCCCCCACCTCCGCTATTATTGGGGCTGGTTTAGGTGACTCTG
>1939638|reference Afl|length 54|copies 1
AATGTTCAATGATGTTTTGTAATCGGGTTTCAATTCCCCAATTAAAGAATTCTG
>1939638|reference Afl|length 45|copies 1
AATGTTCCCCGTCGTCGCTTTGAAATGCAAGTGCTTTACGGCATG
>1939638|reference Afl|length 38|copies 1
AATGTTGCAGTATGCCTTACTGTACTTGACTGGTTACG
>1939638|reference Afl|length 42|copies 1
AATGTTGCTAAAATTTGGGCTGCACCTTGTAATAAAGCCTCT
>1939638|reference Afl|length 47|copies 1
AATGTTGTTGCTTTCTAAATATCCTATTGATACAGCTAACGTCCGCA
>1939638|reference Afl|length 51|copies 1
AATGTTTCTAAACTATCAGTATCGCCGACAAAACGCCAATGCCAAGGTTCA
>1939638|reference Afl|length 44|copies 1
AATGTTTGCGGATTAGTAATTATAGGCTTAATACTTAATCCCAC
>1939638|reference Afl|length 39|copies 1
AATTAAAAAGACAGATTGAGAAGCTTGAGACATCCGTTG
>1939638|reference Afl|length 47|copies 1
AATTAAAACCAATCCTCAACAATATCAAGCTTGGTATAATCGAGGTT
>1939638|reference Afl|length 49|copies 2
AATTAAAGACGTGTTTGAGGATACTCGTTCTATTTTAGAACCTGCGGGG
>1939638|reference Afl|length 54|copies 1
AATTAAAGTCAACATCAGATTTTTAACAAAAATATTCACAATATGTCACCTCAT
>1939638|reference Afl|length 56|copies 1
AATTAAAGTTTTAGAAGACCAACAAACCATTTACTTAGATCCTAATAAAGGTCCTA
>1939638|reference Afl|length 45|copies 1
AATTAACAATGGTCGTACCCCAATTGTAGGAACTGCTGGTTCTGA
>1939638|reference Afl|length 54|copies 1
AATTAACCCGTCAGAACTAACAATAAAGCCACTGCCGCTTGATTTACCTGTGTT
>1939638|reference Afl|length 50|copies 1
AATTAACTGCATCGCCCGTTGAGCATTTCGCCGCAACATATCTGGTAAAT
>1939638|reference Afl|length 50|copies 1
AATTAAGAAATTTACCGGGAGCAGCAGGGACAGGAATTGATGAACAACAA
>1939638|reference Afl|length 45|copies 1
AATTAAGGGCAGTTGCCATTAATTTGTTACAGAATGGAATGTCTA
>1939638|reference Afl|length 57|copies 1
AATTAAGGTAGACTCAGCGGCAGGTTTACCAATTAACTGTACACTTAGGGGTAAACC
>1939638|reference Afl|length 49|copies 1
AATTAAGTTACCACCACCAAGACTAACTCTGAAGATATCTTTACCATCA
>1939638|reference Afl|length 67|copies 1
AATTAATAATGTGACTTTCCAAGTCGGCCCAGTGGAAAAAATTCTCCAGAATTTGGAAATTGTACCA
>1939638|reference Afl|length 43|copies 6
AATTAATATTCCTGGTTGTCCCGCACACCCCGACTGGATAACG
>1939638|reference Afl|length 42|copies 1
AATTAATGAATTCTGGTCATAAGGACTTGATTGTCCAAGACT
>1939638|reference Afl|length 58|copies 1
AATTAATGCGGCAATTCAATTAATTAGAGAAAGTCGTCGCCCATTGTTGTATGTTGGG
>1939638|reference Afl|length 57|copies 1
AATTAATGCTTTCACCTGGGAAGAACTTAAAGAAAAATACAGGGATTTAGAAATAAT
>1939638|reference Afl|length 60|copies 2
AATTAATTATAAAGAAACCAAACCAGCTACACTTACTGGTATTGAAAAGTATTTGGGCAG
>1939638|reference Afl|length 48|copies 1
AATTAATTGCGCCCATGATACCCCCGGTGAATGGTTAGCCATGATTAA
>1939638|reference Afl|length 38|copies 1
AATTAATTGGAATTTATGGTCCGAATCAGGATTATTAA
>1939638|reference Afl|length 50|copies 1
AATTAATTGGTGAATTGGGGACAATTGTAGAACAAGTGGAAGCAAAGGGA
>1939638|reference Afl|length 57|copies 1
AATTACAAAGCGAATTAAAACAACTACCAATTCTCTCTAGACAATACGCTGACATTC
>1939638|reference Afl|length 53|copies 1
AATTACAGCCGAGAAATTTATGGAAATTGATTTATTCGGTAAAACTGAGCGCA
>1939638|reference Afl|length 44|copies 1
AATTACATATAAATGAAAGGCATTATTATTACTATTTCCGACAA
>1939638|reference Afl|length 49|copies 1
AATTACATCTGAGTGGCCATGAAGTAGTAGTAATTGAAACAGACGCTAA
>1939638|reference Afl|length 54|copies 1
AATTACATTTCCAATATTTTCATCATATCAAATTCAACCTGGTTTTATGAATAA
>1939638|reference Afl|length 56|copies 1
AATTACCAATTGACAATTACCAATCCTAGTTCTAAATACCCAGTCGTTGATAAACT
>1939638|reference Afl|length 49|copies 1
AATTACCAGCACAATACTTACTTCTCCCGGATCAAGTTGTGTGGGAATG
>1939638|reference Afl|length 49|copies 1
AATTACCATCACTCCCATTTGTCCCATGAGTCTTTCTAGTCGTCCTCTG
>1939638|reference Afl|length 31|copies 1
AATTACCATCTCGACCGGTTTGTTCAATTAA
>1939638|reference Afl|length 32|copies 1
AATTACCATCTCGACCGGTTTGTTCAATTAAT
>1939638|reference Afl|length 46|copies 1
AATTACCATCTCGACCGGTTTGTTCAATTAATGAAATCATGGTATT
>1939638|reference Afl|length 42|copies 1
AATTACCGACACTGACGATATTTCACGTGGTAAACTAAACCG
>1939638|reference Afl|length 30|copies 4
AATTACCGCAGGACCGGCAATATAACCCCC
>1939638|reference Afl|length 44|copies 1
AATTACCTGAATATCTGGTAATTCCTTTACCGCTTGGACAATGG
>1939638|reference Afl|length 56|copies 1
AATTACCTTTACTCCTAAAGAACAACCAAATCCTCAATTTGGCTGGGAAATTACCA
>1939638|reference Afl|length 47|copies 1
AATTACCTTTTTTACCCAAATCAGGGAAACCAAGGGTAACAGCATAG
>1939638|reference Afl|length 36|copies 1
AATTACGCACAGAAACAACCAAAGCAATATTAACAT
>1939638|reference Afl|length 50|copies 1
AATTACGTGCTTACCATTTTTAATAGCTGCCAACATGAGTGTGCGGGCGG
>1939638|reference Afl|length 49|copies 1
AATTACGTTCTTTAACTGTCCGTGAATCTGCAAGAATTCAAACTTTTCC
>1939638|reference Afl|length 51|copies 1
AATTACTAAAGTAGGTAACTTCTTACGCCGTACCAGTTTGGATGAACTACC
>1939638|reference Afl|length 44|copies 1
AATTACTAGACAAGGCGTTCCCAGCAGTTCCTTACTCCGAAAAT
>1939638|reference Afl|length 49|copies 2
AATTACTTCCTGCAACACATCCCAAACACTGGCATCATTGCGAGAAATC
>1939638|reference Afl|length 48|copies 1
AATTACTTCTGGAGTCCGTCTTAATCTGACCCTAGAGCCAAGCTCACT
>1939638|reference Afl|length 49|copies 1
AATTACTTCTGGAGTCCGTCTTAATCTGACCCTAGAGCCAAGCTCACTG
>1939638|reference Afl|length 46|copies 1
AATTAGAAATTGGATTAAATAATATACAAAATATTCCTGAAACTTT
>1939638|reference Afl|length 47|copies 1
AATTAGACGTATTTCTGTAGCCGAAGCTTTAGCAATTCAATCCTTAC
>1939638|reference Afl|length 54|copies 1
AATTAGAGATAACAGAAAAACAACTGGAAAGCCGCTTGTATCAAGGTAGAGTGG
>1939638|reference Afl|length 44|copies 1
AATTAGAGTTATTTCCGTTTGAGTTCATATATTGATAATTGATA
>1939638|reference Afl|length 30|copies 1
AATTAGATGAATACCGGCGGCTCTTGCCAT
>1939638|reference Afl|length 36|copies 1
AATTAGATGAATTGCAAACTGGACAAAGACGGGAAG
>1939638|reference Afl|length 38|copies 1
AATTAGATGATAGACAAGTTGCCGGCAAAACAGGCACT
>1939638|reference Afl|length 40|copies 1
AATTAGATTCTAGTCTGGCTTGTTTTCAAATGCTATCCAA
>1939638|reference Afl|length 32|copies 1
AATTAGCCCCATTACCGGCAAGTTTACCCAAG
>1939638|reference Afl|length 52|copies 1
AATTAGCGCGGGAAATGCCTGATGTTAAGTTTGCAATTTGTGGTGGTGTAGG
>1939638|reference Afl|length 50|copies 1
AATTAGCGGAAAACCAGTGAGAGATCGCTCCACAGAAGTAATTCGCTTCA
>1939638|reference Afl|length 49|copies 1
AATTAGCTATTGAAATTAAGCAAAGACTCATCCAAGAGGCGCAAACACC
>1939638|reference Afl|length 51|copies 1
AATTAGCTGGTTGCGATTTGCTGACTATTTCTCCAGGGTTGTTGACAGAAT
>1939638|reference Afl|length 50|copies 1
AATTAGGAAACTGCCGTGAAAATAGCCTTTATTAGCTATGAATATCCTCC
>1939638|reference Afl|length 39|copies 1
AATTAGGAGATAAAGCTGGTGCGATCGCTGATTATACTC
>1939638|reference Afl|length 48|copies 1
AATTAGTAAAGCGATTAGTGCGATCGCTAGAAAATTTGTGGAGTAAAG
>1939638|reference Afl|length 42|copies 1
AATTAGTACAGCACCTTGTAGATCTGCACCGCTTAAATCTGC
>1939638|reference Afl|length 49|copies 1
AATTAGTATAAGCTTGTAATCTATCATAAGAAAAGGCTTCACTGGTATA
>1939638|reference Afl|length 46|copies 1
AATTAGTGATAGTAATTCAATGGGCTTGGAATTATATTACTCGCAA
>1939638|reference Afl|length 38|copies 1
AATTAGTTTGTCTACTTGGTCCTAATGGTGCTGGTAAG
>1939638|reference Afl|length 37|copies 1
AATTATAGATGCTCATGCAGCTAATTTACAAGTTCAT
>1939638|reference Afl|length 48|copies 1
AATTATATACGAGAAAAGGCAAATTGTATGCCCCATTGGCAAGATCGG
>1939638|reference Afl|length 52|copies 1
AATTATATATAAACTAGGAATATAAATTCCCGGAACTTGGGCTAAAGTTTTT
>1939638|reference Afl|length 52|copies 1
AATTATCAATCAATTGGCATTACTAAAAAAATGCGAGAAATTGCCGCAGATT
>1939638|reference Afl|length 37|copies 1
AATTATCACATTAGGCGGTCCCTACGCCCCCGTAGAC
>1939638|reference Afl|length 48|copies 1
AATTATCCAGAGTGAAGAATTAGATTTGGTGGATTCTCAGGAAAATTC
>1939638|reference Afl|length 48|copies 1
AATTATCCAGTGGTTTGGAAATAGAAGCTAAAGTTCCCGAAGTGAATA
>1939638|reference Afl|length 50|copies 1
AATTATCCCTTTCAACGTCAGCGTTACTGGTTTGAAACACCAGCTTTAGA
>1939638|reference Afl|length 37|copies 2
AATTATCTCTACTCCCACAGGTTCTACTGGTTATACT
>1939638|reference Afl|length 45|copies 1
AATTATGGAATAACGAACCACAGAGGCACAGAGTTCACAGAGAAA
>1939638|reference Afl|length 23|copies 1
AATTATGTACGAAAAGATTACTC
>1939638|reference Afl|length 43|copies 1
AATTATGTAGCGAATAATTGCGCCATTGGGATGCCAAAATACT
>1939638|reference Afl|length 39|copies 30
AATTATGTCGGGCGATCGCTCTATCATGTTGAATCTGGG
>1939638|reference Afl|length 53|copies 1
AATTATTACAAAAAAAGGGAACAACGAACAGGGAACAGAAGCTAAGATTATGT
>1939638|reference Afl|length 25|copies 1
AATTATTATTTATTAGGGAACAGGG
>1939638|reference Afl|length 53|copies 1
AATTATTGACAATAGCGGTGTTGCTGTTTTATTGGTGGAGTATAAGTATGCCC
>1939638|reference Afl|length 63|copies 1
AATTATTGGTACACATTGTTAAATTTCTGTGAATTTTTTTCCTTTGCCGGTCGGAAAGGGTGA
>1939638|reference Afl|length 53|copies 1
AATTATTGGTCAACATAAAGTAGTCATTGCTTTGGTTGGGGAAACGGCTGATT
>1939638|reference Afl|length 47|copies 1
AATTATTTCTTTATATTTAAGATTAATTAAGCCAGCAAATATCCTGT
>1939638|reference Afl|length 44|copies 1
AATTATTTGGACTGCCAGCTTTAACCGCCGGGGCGGTCATGCTA
>1939638|reference Afl|length 45|copies 1
AATTCAATAATATTCAAAACATAGACCCGAATCAACTGATTTTGA
>1939638|reference Afl|length 49|copies 1
AATTCAATCTAATCAAGGTTTATTAGCTAATACCGGTTTTGGAGGTGCG
>1939638|reference Afl|length 45|copies 1
AATTCACAAAGTGCCTGATACCGGAGATAGATGGTACAAAATATG
>1939638|reference Afl|length 38|copies 1
AATTCACAGATTCATCTGGTATAAAGATGAATGCTCAG
>1939638|reference Afl|length 44|copies 1
AATTCACGGAGTATTTCCGCTACAGCAACAGGATGGGCAATATA
>1939638|reference Afl|length 42|copies 1
AATTCACTAAAATTTAAACCAGAACGCCCTTCTATTGTTCCT
>1939638|reference Afl|length 45|copies 1
AATTCACTAATTCTTCTAATGTGGTTTTTATGCCTATATCTAACC
>1939638|reference Afl|length 37|copies 11
AATTCAGAGGCAACAGGGACCTGGCAACTTTCTAACA
>1939638|reference Afl|length 38|copies 12
AATTCAGAGGCAACAGGGACCTGGCAACTTTCTAACAG
>1939638|reference Afl|length 33|copies 1
AATTCATAAGCCAAAACAGTCTCATACACAGAT
>1939638|reference Afl|length 51|copies 2
AATTCATCGCTTGTCCAGGACCACCGGGAAGATTATTAGAACGACGGAACA
>1939638|reference Afl|length 9|copies 1
AATTCATGC
>1939638|reference Afl|length 55|copies 1
AATTCATTAGCAACATTACCCAAGCTAACTGTAATCTCTATTGGTGGTTGTTTGA
>1939638|reference Afl|length 48|copies 1
AATTCCCAGAAAGACAAGATTCCGCTATAGCAACAGCCACACCACCCT
>1939638|reference Afl|length 60|copies 1
AATTCCCAGATATAATTCCAATTGTGGAATCCACACCTGTCCCTGGGTATCTACTGGATG
>1939638|reference Afl|length 39|copies 1
AATTCCCAGTTATGCAGTTGGTCCAGTAGCAGCAGCAAC
>1939638|reference Afl|length 52|copies 2
AATTCCCCAATTACTTGCTTACTTTAATTTTAGTCCCCGGATAATAGAACTC
>1939638|reference Afl|length 53|copies 1
AATTCCCCAATTTCAAGAAAAGTTAGGAGACAAGCGCCGGGAATACGCCATTA
>1939638|reference Afl|length 37|copies 2
AATTCCCCCTAAAGCGGGTCCAAGGAGACGCGCACCA
>1939638|reference Afl|length 69|copies 2
AATTCCCCTAGTTTGGCTAAAACTCACTGGGGGTTTTCTTTTTTCATAGGACCTCGCGATAAGTGGGAA
>1939638|reference Afl|length 70|copies 1
AATTCCCCTAGTTTGGCTAAAACTCACTGGGGGTTTTCTTTTTTCATAGGACCTCGCGATAAGTGGGAAA
>1939638|reference Afl|length 40|copies 2
AATTCCCGCACTGCTTGTTCACTAGCGCCCACCCAACGAG
>1939638|reference Afl|length 30|copies 1
AATTCCGTATTCGCCGGTTTCCGCATCAAT
>1939638|reference Afl|length 31|copies 3
AATTCCGTATTCGCCGGTTTCCGCATCAATT
>1939638|reference Afl|length 45|copies 3
AATTCCGTATTCGCCGGTTTCCGCATCAATTACAATCATTTTGCC
>1939638|reference Afl|length 47|copies 1
AATTCCGTATTCGCCGGTTTCCGCATCAATTACAATCATTTTGCCAA
>1939638|reference Afl|length 49|copies 1
AATTCCTCCCAATTGGTCATTTAACCTTACCGCTGGAGGTTCTTCATCT
>1939638|reference Afl|length 48|copies 1
AATTCGATACCAACTAAGGAAACACGAACCCAAGCGTCAATTACGATA
>1939638|reference Afl|length 51|copies 1
AATTCGCACAAACCCCGGTAGGCAGCAAACTCCCAAGATGGTCCACTAGCC
>1939638|reference Afl|length 42|copies 1
AATTCGGCACAATAAAGGGGAAAAACATGGCAATTACAGCAG
>1939638|reference Afl|length 41|copies 1
AATTCGTACTGTTATTAACATCCCTGATCATCCAGCCTCTA
>1939638|reference Afl|length 44|copies 1
AATTCGTTCTGGACATCATTGTACTCAACCATTACACCGTCATC
>1939638|reference Afl|length 45|copies 1
AATTCGTTTCCGTCTGGTGCAGATACACCGGCAGAGGTTAGCATT
>1939638|reference Afl|length 42|copies 1
AATTCTACACAAAAACTAGCGTCACCATGAATGCGACTAACC
>1939638|reference Afl|length 42|copies 1
AATTCTAGAGGTAATCCGTCAAAATCAGCGATAAATGCGACT
>1939638|reference Afl|length 42|copies 1
AATTCTATAACAGTTGACGGTGACACAAGTACAAATGATTGT
>1939638|reference Afl|length 38|copies 1
AATTCTATCCATTAATGGTCCAGACAATTTTGCCCAAT
>1939638|reference Afl|length 61|copies 1
AATTCTATTTTAAACGTTGAACCCACTCCTAATTGACTTTCAACACATATTTTTCCTCCCA
>1939638|reference Afl|length 41|copies 1
AATTCTCAGAAGAATGAAAGTACCCATAGTTTTAACTAGTG
>1939638|reference Afl|length 53|copies 1
AATTCTCCGAGTATCAGTTTTATTCAGTTCACCCAGAGGAAAAATTGTTGCCC
>1939638|reference Afl|length 38|copies 1
AATTCTCCTGAAATTCGTCAGCAGATGGGTAAAGAAAG
>1939638|reference Afl|length 48|copies 1
AATTCTCGACACCTCCCCAGAAGAGATCGAGAAAACACTTGAACAATC
>1939638|reference Afl|length 61|copies 1
AATTCTCGATTGGTGGGGAATTGTCAAAGCAGATATTGGCATTAAAGACGGCAAAATTTAT
>1939638|reference Afl|length 30|copies 1
AATTCTCTTCCTGCCGGTGCAACTCCCAAA
>1939638|reference Afl|length 31|copies 1
AATTCTCTTCCTGCCGGTGCAACTCCCAAAC
>1939638|reference Afl|length 48|copies 1
AATTCTGTACCATCAAGAATAATTTTGGCGTTGACGGTGAAATCTGCA
>1939638|reference Afl|length 42|copies 1
AATTCTGTTACATTAATTGGTAGTCCTAAGATGGTTGAGATG
>1939638|reference Afl|length 46|copies 1
AATTCTTCCAGTTGTGCGGGACTTAAACCTGTAGTTCCCACAACCG
>1939638|reference Afl|length 54|copies 3
AATTCTTGACCTAAACCTAAAGCCGGAGTTGGTAAAATTACTGAATAACTCTCA
>1939638|reference Afl|length 54|copies 1
AATTCTTGGCAGAATTAATGGAAGTGCCGATTGCAATTGTTTCCTTGGGAGCAA
>1939638|reference Afl|length 49|copies 1
AATTCTTGGTTTAAATTAAGCCCTAGTTCCTTTACTGCTTTAGAAACAA
>1939638|reference Afl|length 55|copies 1
AATTCTTTAAAAGCCAATATGGAGAGGATTAGAGCCGAACAACGAAATGCTCAAG
>1939638|reference Afl|length 47|copies 1
AATTCTTTAATATTGGCTTCTAGTTCTAACTGATTATTATCCGTTTG
>1939638|reference Afl|length 50|copies 1
AATTGAAACCGTAGAATTAGCACCACCACAAGCAGGAGAAGTATTAATTG
>1939638|reference Afl|length 60|copies 1
AATTGAAATTCAAGCCAGTATTAACAGCTACTCGGAAAATCAAGGATTCAACCATTGGGA
>1939638|reference Afl|length 60|copies 1
AATTGAACTGTGGTTTCTGTACGGGTTTGTCCTCCAGCTACGAATGTTCCTGGGTAGTCG
>1939638|reference Afl|length 37|copies 1
AATTGACGATTCCAGTCGAAATTATAGCGAGCTTCAG
>1939638|reference Afl|length 44|copies 1
AATTGACTTTCACGGGTTATATTGTTATGCTTGATCCAAGGAGT
>1939638|reference Afl|length 36|copies 1
AATTGAGAAAATATCTGGTTTTGCTGATGTGACTAT
>1939638|reference Afl|length 46|copies 1
AATTGAGACAATTGTAGATTTTATTGGTCAGTTCCAGGAAAGTCAC
>1939638|reference Afl|length 44|copies 1
AATTGAGACATTGGATTAGTAGTAGCATTTGTTGTAGATGTAAA
>1939638|reference Afl|length 50|copies 1
AATTGAGCGTCAGTTAAAGCTTTTAGAATTTGATCGTAACTCAGATTATG
>1939638|reference Afl|length 55|copies 1
AATTGAGGAAACTTTGCAAGTCATTACGAAATTCTGCCCAGGTATTAATATAACC
>1939638|reference Afl|length 43|copies 2
AATTGAGGGTGGCTATCCTTGCTTATACTTCTTAGTATGTATG
>1939638|reference Afl|length 48|copies 1
AATTGAGTTTTCCACCTGGTTTACACCAAATCCAGTCAATCTGGCTAG
>1939638|reference Afl|length 37|copies 4
AATTGATAGCCTGCTCGGTCCAGAGGCTGAACCCGAA
>1939638|reference Afl|length 48|copies 4
AATTGATAGCCTGCTCGGTCCAGAGGCTGAACCCGAACCGGAACTGAT
>1939638|reference Afl|length 57|copies 1
AATTGATCAACCGCTTGGGCAATTTGTCGCCAATAATCAAAATTAACTGAACGACCA
>1939638|reference Afl|length 36|copies 1
AATTGATTCTTTAGCAGGTCCGAGCGAAGTGCTGGT
>1939638|reference Afl|length 37|copies 1
AATTGATTCTTTAGCAGGTCCGAGCGAAGTGCTGGTA
>1939638|reference Afl|length 55|copies 1
AATTGCAAAAACAACTCAAAATCCTGGGTTTTTTAAATGGTAAAATAGATGGAGA
>1939638|reference Afl|length 45|copies 1
AATTGCACTGGATTATTTAATTGATTGTAAATTAGAAATTAACAG
>1939638|reference Afl|length 46|copies 1
AATTGCAGAAGTTCCAATTCTTGAGGATTATAAGATTGTAACCAGT
>1939638|reference Afl|length 48|copies 1
AATTGCCAAAATTTCTATTGATCAAGCCACCTTTGAGCAAATGCACAA
>1939638|reference Afl|length 30|copies 2
AATTGCCATACCGCCGGCAAAATTTTGGTT
>1939638|reference Afl|length 31|copies 3
AATTGCCATACCGCCGGCAAAATTTTGGTTA
>1939638|reference Afl|length 41|copies 1
AATTGCCTTTGGGTATTGCCCTAGATCAGAGTAAGCAAGGC
>1939638|reference Afl|length 18|copies 1
AATTGCGACACCACCAGG
>1939638|reference Afl|length 37|copies 1
AATTGCGACACCACCAGGACCATAACCTTCATAGCGA
>1939638|reference Afl|length 38|copies 1
AATTGCGACACCACCAGGACCATAACCTTCATAGCGAA
>1939638|reference Afl|length 47|copies 1
AATTGCGACACCACCAGGACCATAACCTTCATAGCGAATTTCTTCGA
>1939638|reference Afl|length 62|copies 1
AATTGCGATTATGCAGGATTTGTGTGGTCCAAAAATTCGGTTGGGAAAATTACCACCGGAAG
>1939638|reference Afl|length 38|copies 1
AATTGCGGCGATAATAGCTGCAAATTCAGCACGAGTCA
>1939638|reference Afl|length 56|copies 1
AATTGCGGCGGTCAAGTTCAACGCCAACGGATTCTAGACCAAGATTTTGAGTAGCG
>1939638|reference Afl|length 42|copies 2
AATTGCTATTCATATAGGATACATTTATGCAGGATGGTTAGG
>1939638|reference Afl|length 41|copies 1
AATTGCTCGTAGCGGCGCTCGCTGGCTGGGAGAAAAAGACC
>1939638|reference Afl|length 43|copies 1
AATTGCTGGTGCAATTAAAGCATTTTTGGGACAATGGGTAAAT
>1939638|reference Afl|length 45|copies 5
AATTGCTTGATTATAGGGTCCAACTGGTGCAGGTGCTTTATCGGT
>1939638|reference Afl|length 42|copies 2
AATTGGAACAGTATAAACTGTCCGATTTTCGATGCGGTGATG
>1939638|reference Afl|length 64|copies 1
AATTGGAGTTGGGGAATCCTAAATCATTTAATGGGTGTAAAAAATAGTCCAGAACTACGTATTG
>1939638|reference Afl|length 57|copies 1
AATTGGCATTATTAATGCACTGGACTGGTTTAGACCAAGAATTTGGGAAACAACTAC
>1939638|reference Afl|length 39|copies 1
AATTGGCGCACCACCACTTGACGCCACATAATACGAGCT
>1939638|reference Afl|length 55|copies 1
AATTGGCTAAATGAAACCTTTAACCGCAGTGCGGACAGTCAATCATTTTTAGTCG
>1939638|reference Afl|length 54|copies 1
AATTGGTAGTTTGACACCGTAAGCGATTAAGAAACCTGCATATAGTGCTAGTTC
>1939638|reference Afl|length 42|copies 4
AATTGGTCAAGTTATTGGTTCAGGTCCTGGTAGGGGAATAGG
>1939638|reference Afl|length 43|copies 10
AATTGGTCAAGTTATTGGTTCAGGTCCTGGTAGGGGAATAGGT
>1939638|reference Afl|length 44|copies 1
AATTGGTCAAGTTATTGGTTCAGGTCCTGGTAGGGGAATAGGTC
>1939638|reference Afl|length 40|copies 1
AATTGGTCAGATTTGCGATAAAACATGATCTAGTAGAATA
>1939638|reference Afl|length 38|copies 1
AATTGGTGCATAATAACAAGCATCAAAATGTAAGCAAT
>1939638|reference Afl|length 45|copies 1
AATTGGTTGGTATGCTTGGGAATGGGGACCTGGCAACGGTTATAA
>1939638|reference Afl|length 52|copies 1
AATTGGTTGTCCTGCCAAAATTGCTTTAGTAAAAAGAAACAATGCCATATCA
>1939638|reference Afl|length 10|copies 1
AATTGTAAAA
>1939638|reference Afl|length 25|copies 1
AATTGTAATATTTCCGGGGCCAGCA
>1939638|reference Afl|length 44|copies 1
AATTGTCAAGAGACCGTTGAAGGAACTACCACTGCCGAAAGTGG
>1939638|reference Afl|length 56|copies 1
AATTGTCCAATGGAGCAATAGTTTACGGAAAAAATAGCACAGGATTCGGCGGACGG
>1939638|reference Afl|length 46|copies 1
AATTGTCGCCTGTATTGGCGGTTTGTCAATGTTGCTTTCAAGTTCG
>1939638|reference Afl|length 42|copies 1
AATTGTGAGTGCGATCGCTCAACAAGATAAACTTACTCCAGA
>1939638|reference Afl|length 40|copies 1
AATTGTGATTATGACAGGTCCATCTGGCTCAGGTAAAACC
>1939638|reference Afl|length 42|copies 5
AATTGTGATTATGACAGGTCCATCTGGCTCAGGTAAAACCAC
>1939638|reference Afl|length 41|copies 1
AATTGTGATTATGACTGGACCATCTGGTTCAGGAAAAACTA
>1939638|reference Afl|length 50|copies 1
AATTGTGCCTGTACCTGACAAAGATTTACCTGTCCAATTACCAGAAGATA
>1939638|reference Afl|length 37|copies 3
AATTGTGTGCCATCTAACCACTCAGTTGCATTCATAG
>1939638|reference Afl|length 42|copies 1
AATTGTTAGCTTATCATATTGCGGCGCGGCGGGGTTTGGATG
>1939638|reference Afl|length 41|copies 1
AATTGTTGTACTGTAGAAATGCCCATGTCTTCTAAGGAACG
>1939638|reference Afl|length 53|copies 1
AATTGTTTAATAGTTACGGACCAACAGAAGCAACGGTTGTCACCACCTTAGAA
>1939638|reference Afl|length 55|copies 1
AATTGTTTAATAGTTACGGACCAACAGAAGCAACGGTTGTCACCACCTTAGAACT
>1939638|reference Afl|length 56|copies 1
AATTGTTTAATAGTTACGGACCAACAGAAGCAACGGTTGTCACCACCTTAGAACTT
>1939638|reference Afl|length 61|copies 1
AATTGTTTAATATTGTCAACTTACTTGGGAGGTGTAATACTTCTCAAGTAATTTTTTTATG
>1939638|reference Afl|length 48|copies 1
AATTGTTTCGCCATTATCTAATGTTACCTTAATGACTTCAGCATTGGC
>1939638|reference Afl|length 49|copies 1
AATTGTTTCGCCATTATCTAATGTTACCTTAATGACTTCAGCATTGGCT
>1939638|reference Afl|length 50|copies 1
AATTGTTTCGCCATTATCTAATGTTACCTTAATGACTTCAGCATTGGCTT
>1939638|reference Afl|length 57|copies 1
AATTTAAAAACTGGTGATTTGACAATTTGGATATTTCTACCTAATTTTAATCCTAAA
>1939638|reference Afl|length 39|copies 1
AATTTAAACGTCCATCAGGACCCTTATCTATAAATCTTG
>1939638|reference Afl|length 36|copies 1
AATTTAACCACAATCGGACCAGGGGAAGTAAATAAA
>1939638|reference Afl|length 46|copies 2
AATTTAACCACATTGTACCAAGTCATGTTTAAATCTCTTGACGAAG
>1939638|reference Afl|length 31|copies 1
AATTTAACTTACCACCGGTACTAGCTGGAAT
>1939638|reference Afl|length 48|copies 1
AATTTAATCCCATTTCCTAAGTCTTCGGTAAATGATGATGTGGGATTG
>1939638|reference Afl|length 44|copies 1
AATTTAATGCCATGCCGCCTCTAATAGCCACAGCCGCGGCTGAG
>1939638|reference Afl|length 55|copies 6
AATTTACAAAAAAACGCCGATACCATGCGCGTTTGCTTTATGGAAGTGCAATTTC
>1939638|reference Afl|length 40|copies 1
AATTTACAACAAGTCCAGTTATTACTACGTTATTTAGATG
>1939638|reference Afl|length 37|copies 1
AATTTACATTTCTACAAGGTCCTGTATTTGCTAACGT
>1939638|reference Afl|length 61|copies 1
AATTTACCATCAATTTTTTCGACGGCTTTGCGGATGGTTTCGCGGTAAGCCACTTGGGGCG
>1939638|reference Afl|length 58|copies 1
AATTTACGCTGCTCATCATTCCCAGGATAACCCCTTATTTATCGGTTCGGCTAAAACC
>1939638|reference Afl|length 48|copies 1
AATTTACGGGCGATTAAATCAAAGCCGGGTAAATTGCGTAAAGCTTGT
>1939638|reference Afl|length 44|copies 1
AATTTAGCCAATTTTCTCACAGCTTTTTTACGATTATTAGGCCC
>1939638|reference Afl|length 48|copies 1
AATTTAGCCCTGAGAAATGCGAAAGTTAGAAATGATTGCTGTTTGCTT
>1939638|reference Afl|length 34|copies 1
AATTTAGGCATGATTTCCGCAGCCGTGAATAAGC
>1939638|reference Afl|length 36|copies 1
AATTTAGGTGGTGGCGGTCCTGATGTTGATGACGCT
>1939638|reference Afl|length 13|copies 1
AATTTATCCAATA
>1939638|reference Afl|length 53|copies 1
AATTTATCCTCATGACGGCTGAGATTTGAACTTTTACAAGATTACGAAAAATC
>1939638|reference Afl|length 49|copies 1
AATTTATCGCCGTCCCCAAGATATCGTGGAGATTCTCAAAGTTGCAGCT
>1939638|reference Afl|length 50|copies 1
AATTTATCGCCGTCCCCAAGATATCGTGGAGATTCTCAAAGTTGCAGCTA
>1939638|reference Afl|length 54|copies 1
AATTTATGCCGCACAACTTTATTTTCAGAAAAAAGCCCCTATAATTATCCTTAG
>1939638|reference Afl|length 41|copies 1
AATTTATTTATTCATCAACTGTGGCAAGCATATCAACAAGG
>1939638|reference Afl|length 58|copies 1
AATTTCAAAAGCTTTTCTCCCTTGGGCTATCATTTTCTCTTTGTCTGAAACGAGGAGT
>1939638|reference Afl|length 59|copies 11
AATTTCAAAAGCTTTTCTCCCTTGGGCTATCATTTTCTCTTTGTCTGAAACGAGGAGTT
>1939638|reference Afl|length 55|copies 12
AATTTCACCCTGGCTAACGGAAAGATTCACGCGATTCACAATTAATCGTTTACCG
>1939638|reference Afl|length 62|copies 4
AATTTCAGCTTTAGTTAATTCATTTGGAGGATCAAAAAGTTCTGGAGATATTACTAACTCTT
>1939638|reference Afl|length 55|copies 2
AATTTCAGGCTAAAAACTGGCAAATTGTCCAACAGCCTCAAGATGATGTAGATGG
>1939638|reference Afl|length 38|copies 1
AATTTCATACCCACTATCTGTCACTAATACAGTATGCT
>1939638|reference Afl|length 54|copies 1
AATTTCCAAAAGTCGCGCTAAATCTCCATCTTGGTAAGCTTTATTAATTTCCTT
>1939638|reference Afl|length 37|copies 2
AATTTCCAGCACAAGCGGTCCAAAGGTATTGTTAATG
>1939638|reference Afl|length 52|copies 1
AATTTCCCCTATGGATGGTATTGGACCAGAACAGTTAACCATTCAAGCTTTA
>1939638|reference Afl|length 55|copies 1
AATTTCCCCTTCTAAATCATCTGTAGTAGTTTGTATCCCCAGCCGAACAGTGGCT
>1939638|reference Afl|length 31|copies 1
AATTTCCGGTGGTGCCGGTGCTGACCAATTC
>1939638|reference Afl|length 45|copies 1
AATTTCCGGTGGTGCCGGTGCTGACCAATTCTGGATTGTCAATGC
>1939638|reference Afl|length 43|copies 1
AATTTCCTCTGTTTCAGGGTCAATAGGTAATGATATAACAGAT
>1939638|reference Afl|length 51|copies 1
AATTTCGCCGCATTTGGCGGTTTTATTTAATTTGGTTTGTTGCTAATTTCG
>1939638|reference Afl|length 58|copies 1
AATTTCGCCTTAATTGATCATTTGGAATTGGATTTTGGTGTGGGTTTGAATGTGTTGA
>1939638|reference Afl|length 45|copies 2
AATTTCGTCAATGGGGTGCTAAGACCCCAGGCCACCCCGAAAACT
>1939638|reference Afl|length 53|copies 1
AATTTCTAACTAAATTTAACGGCTATGTTAGAAACTGTTTTAGCTGAACCTAG
>1939638|reference Afl|length 47|copies 3
AATTTCTACATTGCCGGCTTCGACTTTTTGAGTCCAAATTGCATCAG
>1939638|reference Afl|length 45|copies 1
AATTTCTATACTACCTGTATCAGTAAATTTGATCGCATTACCAAT
>1939638|reference Afl|length 48|copies 1
AATTTCTCAGTCGCCGGTTTGGTGGTCAAAATGTGACTATTGTTGGTG
>1939638|reference Afl|length 31|copies 1
AATTTCTCCAATTACCGGTGTAGTCACGGAA
>1939638|reference Afl|length 49|copies 1
AATTTCTGCCAGATAATTTGTCCTCTTCGCAACCGGTGACATTGCTGGG
>1939638|reference Afl|length 47|copies 1
AATTTCTTCTATTTGGAATTTGTGAATTATGTACGAAAAGATTACTC
>1939638|reference Afl|length 37|copies 1
AATTTGAACAACACCTGAGAGCAGTGTGTAGTTTACC
>1939638|reference Afl|length 49|copies 1
AATTTGATGTAAACTGGTCCTTCTGGTTGCGGTAAATCAGTTGGTGGTT
>1939638|reference Afl|length 38|copies 1
AATTTGCGTAATGCTCGTTCTTGGATATCTACTGGTAA
>1939638|reference Afl|length 54|copies 1
AATTTGGAGATATCACGCTAAAGAATTTCATGGAGAGATTCCTTTGATTATTAG
>1939638|reference Afl|length 51|copies 1
AATTTGGCTATCAATGACTTCGGCAAAAGAACGAAATAGTTCGTCAATTAT
>1939638|reference Afl|length 30|copies 2
AATTTGGCTTAAACCGGCTTGTCCAAAAAT
>1939638|reference Afl|length 54|copies 1
AATTTGGGAGCAGAATCCAAAGCATCCCGGAATGGTCCATAATAGGCAGAGGCA
>1939638|reference Afl|length 51|copies 1
AATTTGGGTGTTTAAATGAAAATATTTCAGTAGTTCACCATCAGGAATAGA
>1939638|reference Afl|length 45|copies 1
AATTTGGGTTTTACTAAGTTGCTAATCTTTCTGAGTTTTGTCAGG
>1939638|reference Afl|length 52|copies 1
AATTTGGTCGTTTCCATCGCGGAATGTTAGAGCATGGTATTTACCTAGCCCC
>1939638|reference Afl|length 37|copies 1
AATTTGTCGCAAATATGGACCGACTCTGACGGAAGCT
>1939638|reference Afl|length 38|copies 1
AATTTGTCTAACTCTGATGCAGCACCATCACCTTTCCC
>1939638|reference Afl|length 59|copies 1
AATTTGTCTGAATCAGGATTTCCAGGATTTAAGGATTTTCAGGATGTGAATTTGTCTGA
>1939638|reference Afl|length 50|copies 6
AATTTGTTAGAATGCCAGCTAGTTGCTAGGGGTCCAGTTTCCGCTTCTCC
>1939638|reference Afl|length 51|copies 4
AATTTGTTAGAATGCCAGCTAGTTGCTAGGGGTCCAGTTTCCGCTTCTCCG
>1939638|reference Afl|length 48|copies 1
AATTTGTTCTTGTTGTAAGCGATCGCTATCTTGGTTCAGATTATCATA
>1939638|reference Afl|length 57|copies 1
AATTTTAAATATTAATCTGATTTGGGGAAATACTGCCCAACGGAATTTATTTGGACA
>1939638|reference Afl|length 48|copies 1
AATTTTAATAGAATTGCAAAAGTTAAGCGACCAGGATATACCTAGTTG
>1939638|reference Afl|length 62|copies 1
AATTTTACAGGTTTTTGTTCCCTGGGTGTAGCCTTAATTATGATTGGGGTAGGAAGACGCAG
>1939638|reference Afl|length 56|copies 1
AATTTTATAATCATCAGGTCCTTCCCAGCGATGATCTGGGCTTAATTCTAGGGTTT
>1939638|reference Afl|length 44|copies 1
AATTTTATCCTGCAAATATGTGGCTATTTGGTCAATGTTAATGC
>1939638|reference Afl|length 54|copies 1
AATTTTCCCGAATTAAACGATGAGTTTCCGTAGTGGTGCGGGTCATGTGACAAG
>1939638|reference Afl|length 53|copies 1
AATTTTCGCCTTTTGCTTTAATGAGAGGACACTGCTTGACGCACACGATGCCT
>1939638|reference Afl|length 48|copies 1
AATTTTCGCGGGGTTGTCCATTTCAATGTGAATTTTGCGATATTATTA
>1939638|reference Afl|length 40|copies 1
AATTTTCTAGTGTAATCTGGCGTTCAGTGGCTATAGTCAT
>1939638|reference Afl|length 44|copies 1
AATTTTCTGATATTGATATTCTGGTTGTTCTGAAATCAGAGATT
>1939638|reference Afl|length 44|copies 1
AATTTTGGCTAATGATGCTAACTGTGCAGGTTTAGGAGAAGCTT
>1939638|reference Afl|length 60|copies 1
AATTTTGGTTTTTCACCTGTTTTAGCCAGTTTTAATCCCTATACTTGCGTATTTAAACCA
>1939638|reference Afl|length 44|copies 1
AATTTTGTATCCATTCAAATGCAGAATTGGTAAAACTGCACCAT
>1939638|reference Afl|length 43|copies 1
AATTTTGTCCAGTATTTGGTCCAACAGAACCGAGTAAACTAAT
>1939638|reference Afl|length 43|copies 2
AATTTTGTGAGTAGCTGATGGAGAATTGTCGGATCTGAGAAGG
>1939638|reference Afl|length 62|copies 1
AATTTTTAGTTATACAGGTGTTTAGGTAAAAAATGTCTACTAATTTAGTTGCGAAACTGGGA
>1939638|reference Afl|length 45|copies 1
AATTTTTGAATTTCTAGAACAGTGATACATTAATTGCATCGTAGG
>1939638|reference Afl|length 66|copies 1
AATTTTTTCTAATAACAATGTTTCAATTCTTTTTAATTCTTGATATGCTAAATAAAGAAAGTTACC
>1939638|reference Afl|length 61|copies 1
ACAAAAAATTTTTCAAGCTTTAGTGCAAGAGCAAAATCGTAGTCAAAAACGAACACAACAA
>1939638|reference Afl|length 46|copies 1
ACAAAAACCTGCTGTGGAAACTTCTGCACCCAAACCAACTCCGGCT
>1939638|reference Afl|length 44|copies 1
ACAAAAACTACAAAGTCCTGCTATACAAAGGATTTCACGGGCTG
>1939638|reference Afl|length 41|copies 1
ACAAAAATAATTCATTATTATGTGTTTGCAATAAACCTAAG
>1939638|reference Afl|length 56|copies 1
ACAAAAATTCCAGCCAGTGTTAAATTCTTAAAAACCGACTAGCTAATTTAATCGCG
>1939638|reference Afl|length 48|copies 1
ACAAAACCTCAAAACTATTCCTATGTGGTGCCACGAAAACAGGCAAGA
>1939638|reference Afl|length 45|copies 1
ACAAAAGTCCAACAGATGGCAGTAGTATCCTCCTCTAAGCTGGTG
>1939638|reference Afl|length 50|copies 1
ACAAAATCAATCTCCTCTATAGACTCTTTCATTTGTTGTAAATGTGTCAA
>1939638|reference Afl|length 52|copies 1
ACAAAATTCCTAATAGCCAACAAGCTATCGAATGGCTAGAACAATTGACCCT
>1939638|reference Afl|length 59|copies 1
ACAAACAATCAACGGAAAACCAGCAATTTTCTTTGATGGACCCGGTGGCACACAAGTAC
>1939638|reference Afl|length 43|copies 1
ACAAACTCTAAAACCCGGACAAATAGTAGATTCTAACCAATAT
>1939638|reference Afl|length 55|copies 1
ACAAACTTTAAACAGGCGTTGTTAGATTGTATGTAAACCATCAAATAAAGAAGTT
>1939638|reference Afl|length 56|copies 2
ACAAACTTTAAACAGGCGTTGTTAGATTGTATGTAAACCATCAAATAAAGAAGTTG
>1939638|reference Afl|length 43|copies 1
ACAAAGAATATAAATTTAGCTCCTTTGCAACTGCGTTAGGTTG
>1939638|reference Afl|length 54|copies 1
ACAAAGACAAAATCGAACCCAAAAATACACCTTTAGCCGGTAGAGTTCCCCAAG
>1939638|reference Afl|length 64|copies 1
ACAAAGAGAAAACTCTGGGACTTTCAAAAGCATCGTGGTTGGAATTTCAGGTCCAAGCTGTTCT
>1939638|reference Afl|length 59|copies 1
ACAAAGAGCTAAAATCTGCTCAATAACTTGCGGATTAACATCTTTATTTTCCCCCAAAG
>1939638|reference Afl|length 49|copies 1
ACAAAGCATACCGTTGGAATCGGGAAGAATACTCTAGCAAACGCCGCTT
>1939638|reference Afl|length 67|copies 1
ACAAAGCTATCGAGTGAATTGTCCAAATTCCGGTTTTTTGTCCTTCCCAATAAATCCATCTACCGAC
>1939638|reference Afl|length 44|copies 1
ACAAAGCTGAACTCATGTATCAACAGATGGTTCAGTTTGCCAAA
>1939638|reference Afl|length 46|copies 1
ACAAAGGATAACGAATCTTTTTAATATCGGACTGACACAAACCCAC
>1939638|reference Afl|length 41|copies 1
ACAAAGGCAACCTGTACAGCGTCGCCGGCGTAAACGTCCAG
>1939638|reference Afl|length 65|copies 1
ACAAAGGGCAGACTTCAAAACATTTTCTAAAGTCCAAGTGTAGTTACCAGAAGAAGCCGCACCGC
>1939638|reference Afl|length 59|copies 1
ACAAAGGTACACCTAACCACCCGGCAAAATTCTCCATTTCTGTGAAAGAAGGATTTTCG
>1939638|reference Afl|length 54|copies 2
ACAAAGGTCAAAAAACCCTAACTGCTGATTTTGTTATTGACTGTACAGGATTGA
>1939638|reference Afl|length 41|copies 2
ACAAAGTTTTCTCAATTTGCGGGGAGGACTGGGATACAAGA
>1939638|reference Afl|length 57|copies 2
ACAAATACTGAGTTTCTTCCGGTTCATAAACTACTAAAGTAAATGTTGTGGCGCGGG
>1939638|reference Afl|length 47|copies 1
ACAAATATCCTTGTATGGGTTTGGCTTATGCTGCGGGTAAGGCTGCT
>1939638|reference Afl|length 47|copies 1
ACAAATATGGTATCTTGATTGGTGATAGCAATTCCTTCTGTATCAGT
>1939638|reference Afl|length 48|copies 1
ACAAATCAGTTTTAACTACCTTGGTCAATTCGATCAAGTGCTGAAAGC
>1939638|reference Afl|length 46|copies 1
ACAAATCCCTCAAAAGTGACTTGATTTTTGGCAGAGTCTACCGCTA
>1939638|reference Afl|length 55|copies 1
ACAAATCTTACAGAATGCCCTAACACAAGTCCAAACACCCTGGGGACAAGCCTGG
>1939638|reference Afl|length 36|copies 4
ACAAATGCCCCCGCGCGGACCAGTTGGTTTAGAAGG
>1939638|reference Afl|length 32|copies 1
ACAAATGCCGACGACCGGCTAAACTGCGTAAA
>1939638|reference Afl|length 49|copies 1
ACAAATTAAGACTTGGCGGCAACTTATGATTCCCAAATCACCACCTAGT
>1939638|reference Afl|length 61|copies 1
ACAAATTCTACCGGGTCCTCAATCGTAATAATATGTTTAGCCATCTCCCGATTAATATAAT
>1939638|reference Afl|length 52|copies 1
ACAAATTGGGCGTTGGGATTTTGCGGTCATGTCCCTAGTTTTACTCGTGGCC
>1939638|reference Afl|length 36|copies 5
ACAACAAAGAAATCAGGACCTCGGAAATATTCTGAT
>1939638|reference Afl|length 37|copies 2
ACAACAAAGAAATCAGGACCTCGGAAATATTCTGATT
>1939638|reference Afl|length 36|copies 8
ACAACAAAGAAATCTGGACCTCGGAAATATTCAGAT
>1939638|reference Afl|length 37|copies 4
ACAACAAAGAAATCTGGACCTCGGAAATATTCAGATT
>1939638|reference Afl|length 52|copies 1
ACAACAACAGTTGCAGAAAACCGAGGAAGATGCCTGGAAGGAATTGCGAACT
>1939638|reference Afl|length 49|copies 1
ACAACAATCCCTTTCTCTCGCCAATACTGGATCTGGCGGAGAGTACAAC
>1939638|reference Afl|length 48|copies 1
ACAACAATTTTCATAGTTTTCCTCACAGCTTGTACTACTATTGCCTTA
>1939638|reference Afl|length 40|copies 1
ACAACACCACCAACTGTGACTCTATCCCGTGAACAAATTC
>1939638|reference Afl|length 36|copies 4
ACAACAGGAAATATTTGGACCTGTCTTAGCGGTAAT
>1939638|reference Afl|length 37|copies 1
ACAACAGGAAATATTTGGACCTGTCTTAGCGGTAATT
>1939638|reference Afl|length 50|copies 1
ACAACAGGAAATATTTGGACCTGTCTTAGCGGTAATTCGAGTTAAAGATT
>1939638|reference Afl|length 50|copies 1
ACAACAGTGTAATTTTTGAATGGTCGCGTTTAGCTCCAGGAGTCCGCTTA
>1939638|reference Afl|length 49|copies 1
ACAACCAATTATTACCCCCTACAAAGACCAAATAGCGATCGCTGCCTAC
>1939638|reference Afl|length 25|copies 1
ACAACCACAACAACAGGTCCCTAAA
>1939638|reference Afl|length 51|copies 1
ACAACCACAACAACAGGTCCCTAAACCAGTCATCCAAGGTAGTAGTTCCCC
>1939638|reference Afl|length 29|copies 1
ACAACCACAGGACCAGATGTTATTGATTT
>1939638|reference Afl|length 30|copies 1
ACAACCACAGGACCAGATGTTATTGATTTG
>1939638|reference Afl|length 31|copies 1
ACAACCACAGGACCAGATGTTATTGATTTGA
>1939638|reference Afl|length 32|copies 1
ACAACCACAGGACCAGATGTTATTGATTTGAG
>1939638|reference Afl|length 44|copies 1
ACAACCACTTCTTTAGCCGATACCAAACGAGTATTCACAGCCGC
>1939638|reference Afl|length 39|copies 1
ACAACCAGCAAGTAATGTCGAACAAGCTGTAGGGCGGAT
>1939638|reference Afl|length 52|copies 1
ACAACCCGCTTTTTCCCAATAAGGGATAAGTAAATCTGTGAGTCGCTCAATT
>1939638|reference Afl|length 53|copies 1
ACAACCCGTTGTTTTTCAGTTTTATCAAGCCTAACGCAAGCCTAACGCAATCC
>1939638|reference Afl|length 58|copies 1
ACAACCGGATACGGTGACGATGCTTTTGGCTTTGGGAACTTCCCTGGTCAGTTTGGAA
>1939638|reference Afl|length 65|copies 1
ACAACCGGGAACTTCTTGCAAGAAAAATGACATATCTTCCCCACCCATTGTTTGACACTCAGGAA
>1939638|reference Afl|length 36|copies 4
ACAACCTAATACCCAAGGACCAGCACCACCAACAGC
>1939638|reference Afl|length 36|copies 2
ACAACCTAATACCCAAGGACCAGCACCACCAGCAGC
>1939638|reference Afl|length 39|copies 1
ACAACGATGGTATCTCCATCTCGTAAAGTAATCTCTTGG
>1939638|reference Afl|length 36|copies 2
ACAACGCCCAAACCCGGACCCAAATGCCCTCCAAAG
>1939638|reference Afl|length 49|copies 1
ACAACTAAAACTGGAGACAGCGGCAGCAGAGAAAAAGAAACCTGGATTT
>1939638|reference Afl|length 32|copies 1
ACAACTAATACACGAACAGTTGTATCGTTGAG
>1939638|reference Afl|length 48|copies 1
ACAACTCCAAACCAACTTTCCAGAAAGTGACTTGGGGAAGTTTATCAA
>1939638|reference Afl|length 45|copies 1
ACAACTCCTTGGGAGTACCCGTAGGCGCTACTGTTCAAGCTATCC
>1939638|reference Afl|length 30|copies 1
ACAACTGACCACTGACAACTGACAACTGAC
>1939638|reference Afl|length 45|copies 1
ACAACTGGCAGATGACGAAATAGCTGCCATCTATGCTTTATCTTT
>1939638|reference Afl|length 35|copies 1
ACAACTTCCCGCCACCGGTTCAGTGCTAAGTTTGA
>1939638|reference Afl|length 44|copies 1
ACAAGACAATGGATTTTGAGCGATCGCACTTAAATCAGAACTAG
>1939638|reference Afl|length 46|copies 1
ACAAGAGAAAAAACTCGCCTAGCAGTGGCTTTATCAGGTATTGCCT
>1939638|reference Afl|length 32|copies 5
ACAAGAGAGACTTGCATGTGTTGCAGATGCTA
>1939638|reference Afl|length 34|copies 2
ACAAGAGAGATTTGCATGTGTTGCAGATGCTATC
>1939638|reference Afl|length 37|copies 1
ACAAGAGAGATTTGCATGTGTTGCAGATGCTATCAAG
>1939638|reference Afl|length 59|copies 6
ACAAGAGGGGATTTGGGCTTACGTCGATGTGATTAGGGGACCAAATAAGAAAGTTGAGG
>1939638|reference Afl|length 49|copies 1
ACAAGAGTTTCTGCATGAATATCAAAGCGGATAGGCACTTGTTCACTCC
>1939638|reference Afl|length 45|copies 4
ACAAGATTTAAGATATCTGATGATACAGCACTAGCGGTAGCGCCA
>1939638|reference Afl|length 57|copies 3
ACAAGCAGCAGGGTTTTTAAGAATTCGTGGTGGTGAAAACCCCTTAGATAATACTGC
>1939638|reference Afl|length 60|copies 1
ACAAGCATTAGCAGCGGAATTATTAAAGCATAATGCCAAAGTTGTGGCATTAACAACGAA
>1939638|reference Afl|length 43|copies 1
ACAAGCATTCAATCCTTCCACAATATCTTTATCCCAACAACCA
>1939638|reference Afl|length 40|copies 2
ACAAGCGATCGCACAACTTTCTGCTAGTATTCAAACAGGA
>1939638|reference Afl|length 42|copies 1
ACAAGCGGGGATTTCTAGCTCGGTTAATAACAATGGCAATGG
>1939638|reference Afl|length 48|copies 1
ACAAGCTTCTCGCGGCGCTCGTAATTATGCCGGAGAAAACTTCCTCCG
>1939638|reference Afl|length 51|copies 1
ACAAGGAGAACAACAGATAATTCTCCGGTTATTAAAGCGCCGATTTGGGGA
>1939638|reference Afl|length 52|copies 2
ACAAGGGAAAACCAAGGGTTATACCCAATTATTTGCGATTAATTCCATAGAC
>1939638|reference Afl|length 80|copies 5
ACAAGGGGAAATCCGGTTAAACCCCAGGATTGAAGGTTTTAAAGATCCTGCTGTTTTAGGTAATAGCGCCCGAACAGCAA
>1939638|reference Afl|length 53|copies 1
ACAAGGGGAACGTCCTGCTTCGTAAATAATTGACAATTACCAAGCCCCTTATT
>1939638|reference Afl|length 53|copies 1
ACAAGGTGAACGAGATGCCAGTCATTTGCAAAGCCATTTTCGCTGGAATACTG
>1939638|reference Afl|length 57|copies 1
ACAAGTAGATGCACCCTGATAACTAACTTCCCTTAGCTGGCTAACACCACTGAGGGT
>1939638|reference Afl|length 30|copies 5
ACAAGTCCCAGCGCCGGTCATCAATTAAAC
>1939638|reference Afl|length 31|copies 4
ACAAGTCCCAGCGCCGGTCATCAATTAAACC
>1939638|reference Afl|length 47|copies 1
ACAAGTCCCAGCGCCGGTCATCAATTAAACCTATTTCCCGTCCCAGA
>1939638|reference Afl|length 47|copies 2
ACAAGTCTTATTTGATATTAATTTAGAGATTAAGACAGGAGAAGTTG
>1939638|reference Afl|length 30|copies 3
ACAAGTTATCTCACCGGCAGCTAGGCTAAC
>1939638|reference Afl|length 53|copies 1
ACAAGTTTCTTTAATTGTTCAGGCTTTTAATAGCCTCAAAAAACCCTTGGTTA
>1939638|reference Afl|length 31|copies 2
ACAAGTTTTAGTGACCGGTGGTGCTGGTTAT
>1939638|reference Afl|length 32|copies 1
ACAAGTTTTAGTGACCGGTGGTGCTGGTTATG
>1939638|reference Afl|length 44|copies 1
ACAATAAAATGTGTACAGCCGTAATTTTTCCGCACTAAAGCATG
>1939638|reference Afl|length 41|copies 1
ACAATAAACTCTGCCAGAATATTGACTATCATCGTCAATAG
>1939638|reference Afl|length 40|copies 2
ACAATAACCACCAGCAGCATAAATATTTTCAATCTCCTGC
>1939638|reference Afl|length 66|copies 2
ACAATAATTTAATCCAGAAATTTAGATAAAAAGCTCCTATCCCCAACCTTAGAGAAGCAGGGGATA
>1939638|reference Afl|length 47|copies 1
ACAATACAACAGTCCTGAACTCAACGTTGCTTACAAAATGTCTGTGC
>1939638|reference Afl|length 52|copies 1
ACAATACCAGGATATAAATTAGCATCAAAAATCCAAAATTATGCAGGGATAG
>1939638|reference Afl|length 39|copies 1
ACAATACCCAATAATCAATATGCCAACTACAATGGCACT
>1939638|reference Afl|length 38|copies 1
ACAATACTTGATGTTAAAGTACAGGTATTGATGGCAAT
>1939638|reference Afl|length 39|copies 1
ACAATAGACTTAATTTATACAGTTAATCTTTGTCATGAG
>1939638|reference Afl|length 35|copies 1
ACAATATGGTGCATACAAACTAAAAATAGATGCTC
>1939638|reference Afl|length 41|copies 1
ACAATATTAAAATATAACCGGAAACTAGACTTACATCATGG
>1939638|reference Afl|length 33|copies 1
ACAATCAAAATAGTCACGGCAAGAACAGCACTC
>1939638|reference Afl|length 53|copies 1
ACAATCCAGGATTTGCAGACATTAGAAAAACAGGTTTGGACTTGGCGAGATTA
>1939638|reference Afl|length 50|copies 1
ACAATCGCCACTTCACCTGCTGGAGTTTGCAGACGATAGGGACGATAAAG
>1939638|reference Afl|length 41|copies 1
ACAATCTGCCGATTGAGTGTGTATCGTGGAATCATGCTCAA
>1939638|reference Afl|length 41|copies 1
ACAATCTGCTGTTAATCATTCTTCACTAATTCGCATCGCTC
>1939638|reference Afl|length 38|copies 1
ACAATCTGGGTAAATGACCTCTGGCTGGGCTGGTGCTG
>1939638|reference Afl|length 56|copies 1
ACAATGCTAAGAGCCGGAATTGTCGGACTTCCCAACGTCGGAAAATCAACCCTATT
>1939638|reference Afl|length 40|copies 1
ACAATGGAGTTGATTTGGTGTCCATATACGAGTGATGCTC
>1939638|reference Afl|length 33|copies 1
ACAATGGCTTCTGGTCCCAGGGCGGGATCTACC
>1939638|reference Afl|length 48|copies 1
ACAATGGTGGCTGTTACTTTAGGAACTTTGTTACCAATGGGTTTGAAG
>1939638|reference Afl|length 51|copies 1
ACAATTACGAATTGCATTAAAAACACAAAAAGCTACTGTTAAAAATCAACT
>1939638|reference Afl|length 48|copies 1
ACAATTACGCGGTGGTGCATTACCTGTTCCTGTGGAAATTGCGGAGAG
>1939638|reference Afl|length 51|copies 1
ACAATTAGCAAATCGGCAAATTACCGCTTTGAGCATGGAATTAATCCCCCG
>1939638|reference Afl|length 32|copies 1
ACAATTATCGGTACACCAGTACAAATTGCAGA
>1939638|reference Afl|length 47|copies 1
ACAATTCCCGCAGGTTCTCCAGAACGATAAATACCAAAAGGACTAAT
>1939638|reference Afl|length 53|copies 1
ACAATTCCTCTGGTTGTAGTTGACGTAAATTCGTCCGTTCTTTTAAAATTACT
>1939638|reference Afl|length 58|copies 1
ACAATTCTGAGGCGGGGTCCTCTATATCGGGACATGAGTTTCCTTAATTTAATCCTTC
>1939638|reference Afl|length 46|copies 1
ACAATTGACGCGATCGCCTACTACTTGTCGCCATATTGTCACTGTT
>1939638|reference Afl|length 49|copies 1
ACAATTGCTGGTACAATTCTCCTAGTTAGCCATTATGTCTGGTTAGCAA
>1939638|reference Afl|length 49|copies 1
ACAATTGCTTAACTGTTTCTAGGGGAATACCCCAGCTATATTGACCTAT
>1939638|reference Afl|length 48|copies 1
ACAATTTGGGATTAATTATATTCAAGATTCAGAAGGTTTAGCGGCTCG
>1939638|reference Afl|length 47|copies 1
ACAATTTTTCGCACCGGCAGAACAATCGGCTATTCCTTTAATAGTGA
>1939638|reference Afl|length 52|copies 1
ACAATTTTTGGCTCAAATTAATTGCAAATAAGATTGCACTTGGCATCACCGT
>1939638|reference Afl|length 52|copies 1
ACACAAACTCCCTGGATTTTAATTATTCCCCACCAACAACATCCGCGCTTCT
>1939638|reference Afl|length 35|copies 1
ACACAAAGACACATTGGACCAAACCCTGATGATGT
>1939638|reference Afl|length 47|copies 1
ACACAAATAGAAGACTGGAAGCAAGAAGGACAAGTTTATTTGATAAC
>1939638|reference Afl|length 35|copies 1
ACACAACTCGGACAGGCAAGATGCCCGTCCCACAA
>1939638|reference Afl|length 45|copies 1
ACACAAGATGTCTGCACATCAATATATTGGTTTAGTACCGCTTCA
>1939638|reference Afl|length 61|copies 1
ACACAAGTTGCAGAAAACCTCAAAAAAGCCAACATCAAAAAATACGTTACCGAAACCATTG
>1939638|reference Afl|length 50|copies 1
ACACAATATTGTTATCAGTACGCACGCTTCTAACACGGGAGTTATTTAAT
>1939638|reference Afl|length 45|copies 1
ACACAATCAGTGGAGTATCCTGACTGTGTAGAAGAACAATCTTTG
>1939638|reference Afl|length 46|copies 1
ACACACCAATGGCAGGTATCGGCGGATTCTAACTAGTCCAAATTGG
>1939638|reference Afl|length 46|copies 1
ACACACCCTAAATTGTCAACTAGAATTGGTAAGAAATACCAAGAGA
>1939638|reference Afl|length 40|copies 1
ACACAGAATTCTAGTGACCGTCAAAATTTGATTACTCAGG
>1939638|reference Afl|length 50|copies 1
ACACAGACCTGAAAAAAATATCTGACTTTGGACCATATTTGGCCTCTGCT
>1939638|reference Afl|length 45|copies 1
ACACAGAGATTTACCCCCACCTGTGGGCATGACTACCATTAAATC
>1939638|reference Afl|length 48|copies 1
ACACAGAGTAAATGGATTAATTCTAAAGATAGTCATATTTTTGAAACT
>1939638|reference Afl|length 41|copies 1
ACACAGATTCAAACAACCCTGGTCCTAATCTGGTATGAATC
>1939638|reference Afl|length 36|copies 1
ACACAGGATAATACTCAGGATGGTGTTGATCACAAG
>1939638|reference Afl|length 48|copies 1
ACACAGTTATTCAATCAGGTCCAACAAATACCGTTGTTACTGGTGGTG
>1939638|reference Afl|length 50|copies 1
ACACAGTTCCATCCAAATAATCTTGGATAATTGCCGGCACTAAACCCTTG
>1939638|reference Afl|length 47|copies 1
ACACAGTTTAACCGTCTATCAGAATTAGAACAACACGTAATGTATCG
>1939638|reference Afl|length 45|copies 2
ACACAGTTTCCTCACAGTCACGACAGAACAGGCTTTAAAACAAGC
>1939638|reference Afl|length 44|copies 1
ACACATAAGCTTGAGCTTTGCGAGTGAGTAATTGAGCCATATAA
>1939638|reference Afl|length 30|copies 1
ACACATACGAAGACCGGTGTTTAGCCAGTC
>1939638|reference Afl|length 31|copies 1
ACACATACGAAGACCGGTGTTTAGCCAGTCA
>1939638|reference Afl|length 48|copies 1
ACACATACTCTTCGCGTTTTTGCTTCTCGTCCGTGGCATGAAAGTTTT
>1939638|reference Afl|length 46|copies 1
ACACATCAACTAACCCAGTTACACCAGCAGATAATTCTGAATTTAT
>1939638|reference Afl|length 40|copies 1
ACACCAATCAAAACACCCAAGGCAATACCGACAATTGCCG
>1939638|reference Afl|length 56|copies 1
ACACCACCAAATACCGGGGCGATATTTTTAACTGCTTTGACAATCTCATCTGGATC
>1939638|reference Afl|length 31|copies 2
ACACCACCAACGCACCGGCTTTTCTCACTAA
>1939638|reference Afl|length 32|copies 1
ACACCACCAACGCACCGGCTTTTCTCACTAAC
>1939638|reference Afl|length 39|copies 1
ACACCACCGACTTTATCTAAAGTCGCTAATTTGGTCATT
>1939638|reference Afl|length 49|copies 1
ACACCAGATCATAAAACTTGGCTTTATTCTCCCATGTCGAAAAGCAGAT
>1939638|reference Afl|length 52|copies 1
ACACCAGTTTCACCCCAATCTATCCAACTGCAACCAGAAGCTACTTATGCAA
>1939638|reference Afl|length 41|copies 1
ACACCATATTTTTGCTAGTATTTCTTCAGACTCCGTGCGCG
>1939638|reference Afl|length 36|copies 1
ACACCATTCAGCATGGGACCGCGCCAAATTACTGGC
>1939638|reference Afl|length 37|copies 2
ACACCATTCAGCATGGGACCGCGCCAAATTACTGGCT
>1939638|reference Afl|length 46|copies 1
ACACCATTCAGCATGGGACCGCGCCAAATTACTGGCTGATCTCGAT
>1939638|reference Afl|length 48|copies 1
ACACCCAAATAAGCAAGTATCATACATACCAATGTCTTTACTTTTGAC
>1939638|reference Afl|length 67|copies 1
ACACCCACTAACCATTTTGGAGAGGGAATTTTGGCAAAACCCATGATTTGTTCAGTTAATGGTGGGG
>1939638|reference Afl|length 52|copies 1
ACACCCCGGTAGTAAAGGGACAGCAGTAGTCCCACCGAAGGATTTAAAATTG
>1939638|reference Afl|length 63|copies 1
ACACCCGCACCTACTGCTAACTTAATTTGGCCGACCCAAGGAATTCTTTCCCAAGGTTTCCGT
>1939638|reference Afl|length 52|copies 1
ACACCGCGATCGCCTGTTTTGTAAAGTCTTGCCCCTGGTGTTTTACTAAAAG
>1939638|reference Afl|length 43|copies 1
ACACCGGAACGACGGGAATTCATCCGACTTTTAAAATGCGCTC
>1939638|reference Afl|length 44|copies 1
ACACCGGAACGACGGGAATTCATCCGACTTTTAAAATGCGCTCT
>1939638|reference Afl|length 20|copies 1
ACACCGGCTGGGGTTTCAGT
>1939638|reference Afl|length 57|copies 1
ACACCGTATGTATTAATACCTTGAACTCTTAGGTAATCCCCAAGGATCGAACCAGAT
>1939638|reference Afl|length 47|copies 2
ACACCGTCATCTAGGTTTAGCAGGAACCGCACGGGCAAGTTTATCTT
>1939638|reference Afl|length 54|copies 1
ACACCGTCATCTAGGTTTAGCAGGAACCGCACGGGCAAGTTTATCTTTTTACAA
>1939638|reference Afl|length 53|copies 1
ACACCTAAAATCGCTAAAACTGGCGCAAAGGTAACATGAGCATCAGTTAACAT
>1939638|reference Afl|length 61|copies 1
ACACCTCCTTTATGCTGTTTAATTATTTTAAATGTAAATTAATCAAGCGATAAGTTAATTA
>1939638|reference Afl|length 61|copies 1
ACACCTTCCAACATTTTGCCATTTTTACGCACTTTAGTTCCCATTAAGCCAATATCGGCTA
>1939638|reference Afl|length 45|copies 1
ACACCTTCGCAAATTTGGCAAGCAGCTTTTCCTAATTCTCCTGTT
>1939638|reference Afl|length 46|copies 2
ACACCTTCGCAAATTTGGCAAGCAGCTTTTCCTAATTCTCCTGTTG
>1939638|reference Afl|length 49|copies 1
ACACCTTCTGGTTCGGGTCCTTTGTTGTCGCTGCGGCTGTCGAAGCTGG
>1939638|reference Afl|length 44|copies 1
ACACCTTGTACCAACAAGATTCCGACAACATCCAACAGTAATTG
>1939638|reference Afl|length 30|copies 5
ACACGAAAACCCGCATGCATTGTTTGTTCT
>1939638|reference Afl|length 51|copies 9
ACACGACCAATATATTTACCGATTTTCTTCCCAGTAGTAACAATTGCTTTC
>1939638|reference Afl|length 58|copies 1
ACACGAGTAGGTCAACCGTTATCTTTGGCAGATTTGGAAACCCAAGGTGCAGAATTAG
>1939638|reference Afl|length 51|copies 1
ACACGCAATTATCAGAATTGATTTAATTTTTGTCTAGGAAGTCAGGGTTTA
>1939638|reference Afl|length 30|copies 1
ACACGCACCCACACCGGTACAAACAGCATT
>1939638|reference Afl|length 31|copies 3
ACACGCACCCACACCGGTACAAACAGCATTA
>1939638|reference Afl|length 50|copies 1
ACACGCACCCACACCGGTACAAACAGCATTAGGAATTGTCCTTTCTACCG
>1939638|reference Afl|length 47|copies 1
ACACGCTTACAACTGGGCAAATGCTCAAATCAAGGATATTTTAGCTG
>1939638|reference Afl|length 40|copies 1
ACACGGCTTAATTATTTGATTTAAGCGGGTAGGAGTTTAG
>1939638|reference Afl|length 51|copies 1
ACACGGGGCGATTTGAAAATATAGAAGATGCAGTAAATGAGGCTTTTAGTT
>1939638|reference Afl|length 51|copies 1
ACACGGGTTTTACTACCCTTACCATATATAGTAGCTTGTCCATTTCCATCA
>1939638|reference Afl|length 42|copies 1
ACACGTTGTGAATTTCTTCTACTTTATTGCGGAAGAGGTGCG
>1939638|reference Afl|length 43|copies 23
ACACGTTGTGAATTTCTTCTACTTTATTGCGGAAGAGGTGCGT
>1939638|reference Afl|length 52|copies 1
ACACTAATCTGGGGACATCGGTAAAAGGTGAAAACCTAGCCTATCTCATCTA
>1939638|reference Afl|length 48|copies 1
ACACTAATTTTAGTATTAAGACAATATGCTAAAATGTGGTGAGGTGAA
>1939638|reference Afl|length 51|copies 1
ACACTAGAAAACTCCTGAAGTCATATAAATCAGGAGAAAGGAATTTCTCTG
>1939638|reference Afl|length 41|copies 1
ACACTAGATGTTACTGGTCCATTAACAGTCCAGGAGTTGGC
>1939638|reference Afl|length 46|copies 2
ACACTAGATGTTACTGGTCCATTAACAGTCCAGGAGTTGGCTGAGT
>1939638|reference Afl|length 39|copies 1
ACACTATCAACCAGCCGTTCACCAATGAATTTTGGAGTG
>1939638|reference Afl|length 46|copies 1
ACACTATTAGAATCAATGTTAGCAGCTTCTATTAAGAATTTTGTCT
>1939638|reference Afl|length 49|copies 1
ACACTCTGGTAAGCTTTTATCAGCGTAATTACAATCAAAATGAATTAAC
>1939638|reference Afl|length 35|copies 1
ACACTGAAATTATCTTCTCTCATTATAGGATCAAT
>1939638|reference Afl|length 41|copies 2
ACACTGACGAATACGGCGATAGGACCGGAGAAAGCAAGAGC
>1939638|reference Afl|length 42|copies 1
ACACTGACGAATACGGCGATAGGACCGGAGAAAGCAAGAGCG
>1939638|reference Afl|length 43|copies 1
ACACTGACGAATACGGCGATAGGACCGGAGAAAGCAAGAGCGT
>1939638|reference Afl|length 58|copies 1
ACACTTCTTAAAAAGATTTGCTCCCGGTGCAGATCGTTTTCAAGGTGTGAAAACCCAA
>1939638|reference Afl|length 36|copies 1
ACACTTGGACCTTCGGGACCCAAGGATGCACCACTG
>1939638|reference Afl|length 50|copies 11
ACACTTTATCGCCAACATTAATGTCCATTGTTTGACGAGTCCCGTCGTCA
>1939638|reference Afl|length 52|copies 1
ACACTTTTGGATTCCCAGCGCATGGCTGACTTGATTGCAGAAGCAAGGAATG
>1939638|reference Afl|length 47|copies 1
ACAGAAAATCAATTCAGAAAAATCTTTTTGGAGTTGTAAAACTGACT
>1939638|reference Afl|length 48|copies 1
ACAGAAAATCAATTCAGAAAAATCTTTTTGGAGTTGTAAAACTGACTC
>1939638|reference Afl|length 45|copies 1
ACAGAAACGTTAATATTAGGGTGATTGACAATTCCTTGATCTGAG
>1939638|reference Afl|length 63|copies 1
ACAGAAATCTTAATGGAAGCGGGAATCCCCAAAGGTGTTTTTCAATACGTTCCTGGTAAGGGT
>1939638|reference Afl|length 47|copies 1
ACAGAAATTGCTCCACCAGATCCTTTAGCAGAATATCTCCAACTTAA
>1939638|reference Afl|length 42|copies 1
ACAGAAATTTCTACAGGTATCACCATTCCAGCTTGGTCTGCT
>1939638|reference Afl|length 52|copies 1
ACAGAACAATTAAAAAAATAATTAGTATATTTAAACATGGCAATTTTACACG
>1939638|reference Afl|length 43|copies 7
ACAGAAGCTTTAGCCGGTGAAGGAATGATTCTCACTGCGGGGG
>1939638|reference Afl|length 51|copies 1
ACAGAAGTTATTGATAAAATGACAGATGTTGCTGAAGCATTTTTTCAAACC
>1939638|reference Afl|length 44|copies 1
ACAGAATCCTAATTTTTTCCTAGAATGCCAACGAACAATTACTA
>1939638|reference Afl|length 36|copies 1
ACAGAATCTAATTATTACAGTAGTTATGTATTATAT
>1939638|reference Afl|length 43|copies 1
ACAGAATTAGATTAGCCGACACCGAACTATTTATAGAAGTAGA
>1939638|reference Afl|length 54|copies 1
ACAGAATTGCGTTTCTCGGTCCCAATGGTGCGGGTAAATCCACACTATTAAAAA
>1939638|reference Afl|length 69|copies 3
ACAGAATTTACCAAAGTGATGGGATATTGATCTGCCATTTCCCGGACAATTTCCAGGGCGCGGTCAAAA
>1939638|reference Afl|length 47|copies 4
ACAGACAATCACCATAGTAAAGATTGTCAGTATTTTTACATCTAACG
>1939638|reference Afl|length 46|copies 1
ACAGACAATCCTCCAATCCTCGATTTTTGGGGAAAACCTTGAAGAA
>1939638|reference Afl|length 40|copies 1
ACAGACACTGGCTTCTGTCGGACCGTAGGCATTGAAGAAA
>1939638|reference Afl|length 53|copies 1
ACAGACGCACAAGACTGGGCATTTATGCTCATGCGGATGTATACCCGGTGGGC
>1939638|reference Afl|length 38|copies 11
ACAGAGATTTAAAACGTGGTCCGTGATGGTGATTGGAT
>1939638|reference Afl|length 39|copies 2
ACAGAGATTTAAAACGTGGTCCGTGATGGTGATTGGATT
>1939638|reference Afl|length 42|copies 1
ACAGAGATTTAAAACGTGGTCCGTGATGGTGATTGGATTCGT
>1939638|reference Afl|length 44|copies 1
ACAGAGATTTAAAACGTGGTCCGTGATGGTGATTGGATTCGTCT
>1939638|reference Afl|length 47|copies 1
ACAGAGATTTTATCTTGAGTCTTTTACCAGATGATTGTTTACGTTAC
>1939638|reference Afl|length 49|copies 1
ACAGAGCGAAAAGATTCCCAAAAGTCGGAGGTATTATGGTTTTGAAAAG
>1939638|reference Afl|length 37|copies 1
ACAGATGATGTTGAAGATCAGCAAGAAACAGAACAGA
>1939638|reference Afl|length 41|copies 1
ACAGATGCAGGTAATAATCGGGTCATGATTTGGGAAGGAAT
>1939638|reference Afl|length 61|copies 1
ACAGATGCCGAAGGACGGGAATTAACAGTTCGTCGTCTACCTAACTTCTTTGAAACCTTCC
>1939638|reference Afl|length 49|copies 2
ACAGATTAAAAATATTCACATAATCTAATTCCCAAGACATAGAAAAACC
>1939638|reference Afl|length 47|copies 1
ACAGATTACAGCAGTAATTCCTTACTATGGTTATGCTCGTGCTGACA
>1939638|reference Afl|length 53|copies 1
ACAGATTGGTTGAAGTTGAAACCGTTCAAGTTGAAAGCCATTGTGCTAACACC
>1939638|reference Afl|length 53|copies 1
ACAGATTTGGGACCATTGGCAACTCCTGATATTCTCCAAGAATTAGACGAACA
>1939638|reference Afl|length 53|copies 1
ACAGCAAAAAACCTTAGTGCAGGTGATGAAAGAACCAACGGGATCAAAAGGCC
>1939638|reference Afl|length 43|copies 3
ACAGCAACAGGATGGGCAATATACGGTTCTCCTGATTTCCGAA
>1939638|reference Afl|length 47|copies 1
ACAGCAACGGTAACTCAAGGTGATTCTGTACCATTAATCATCGAAGT
>1939638|reference Afl|length 41|copies 1
ACAGCAAGGAGGACCATCAGCACCAAAACTTTGAATATACC
>1939638|reference Afl|length 42|copies 1
ACAGCAATATCGAATCTAGAGATTAGACGAAACAGCTAAATA
>1939638|reference Afl|length 52|copies 1
ACAGCAATGTTCTGACCACATCACCCCAAACATTCCTAGTTCGGCTTTGTTG
>1939638|reference Afl|length 52|copies 1
ACAGCAATTCTCGCATTGGCTAAGTTTTTTCGAGCATCTTTTTGGTCAAAGC
>1939638|reference Afl|length 39|copies 1
ACAGCACATCCGCAGAGATAAAGCCACCAGTAATATCTG
>1939638|reference Afl|length 38|copies 1
ACAGCACCGCATCTACCACTTTTGATCTGGTCTAGAAG
>1939638|reference Afl|length 51|copies 1
ACAGCAGGAATTGAACCAGATGCTTGTTTTTATATTCAAAATTATCAACAA
>1939638|reference Afl|length 40|copies 1
ACAGCATCATCAGCCCGTAAAATTCCTTTCACTACCAAAG
>1939638|reference Afl|length 50|copies 1
ACAGCATTTGTACGAATGCCAATACGTAACCAAAAAAAGATTTTAAACCC
>1939638|reference Afl|length 43|copies 1
ACAGCCAAGAATTTGAGGAATTACGCAAACAGAATAAAGACCC
>1939638|reference Afl|length 32|copies 1
ACAGCCAATAGTAATCAGACCGCAAATGCGCT
>1939638|reference Afl|length 47|copies 1
ACAGCCAATCAAATGCCTTTTATTATCATTGATGATTCTGAGGAACA
>1939638|reference Afl|length 41|copies 1
ACAGCCACCCGCAGAATCGCCTTCCACGATGTATATTTCCG
>1939638|reference Afl|length 43|copies 1
ACAGCCAGCCAGCCATGGTATTAATCCCTGCACCCAAATAACA
>1939638|reference Afl|length 49|copies 1
ACAGCCATAGAACCAGGAACATACCACATTTGCCCTAAGGTGCGCTGGT
>1939638|reference Afl|length 51|copies 1
ACAGCCATGCACCACCTGTGTTCACGCTCCCTAAGGCACTTCCATCTTTCA
>1939638|reference Afl|length 40|copies 1
ACAGCCCGAGCTACGGAGAGGGGAACTTCAAAATGGCATA
>1939638|reference Afl|length 30|copies 3
ACAGCCGAAGATGCCGGTGCATTACCCATT
>1939638|reference Afl|length 49|copies 2
ACAGCCGAAGATGCCGGTGCATTACCCATTCAATGCGATGTCAGCAAAA
>1939638|reference Afl|length 46|copies 1
ACAGCCGCAACTAAATTTAGCAATTGCTGTTGCCACCAGCGCAAAA
>1939638|reference Afl|length 59|copies 2
ACAGCCTAAATGACCTATCAAACCAAGTTAACGACTTTACTGGAACTGCCAATACTGTC
>1939638|reference Afl|length 42|copies 1
ACAGCCTCGACAGCCTCGACAGCCACCGCAACCGCCGCAGCC
>1939638|reference Afl|length 43|copies 1
ACAGCCTTCCTTGGGTTTCCGGGCTTCTAGCAGTTCCTCAATC
>1939638|reference Afl|length 63|copies 1
ACAGCGGTTTTATTAAATTCACCATTCCGCCAACTATCAGCCATATCTTTCATAAAACTAGCG
>1939638|reference Afl|length 39|copies 5
ACAGCGTATGTTTCATCGGCGACTAAAGGAGCATGACAT
>1939638|reference Afl|length 45|copies 1
ACAGCGTCACATAAAGCAAAAATCTGATATCCTTGCTGCTGTACT
>1939638|reference Afl|length 40|copies 1
ACAGCGTGGTGTTCTTGGGTGATACCGCTGTATTGTATGG
>1939638|reference Afl|length 51|copies 1
ACAGCTAAACATTCCAGTATTTACAGTTTCCACCCTAGCCGCATTAGCTTG
>1939638|reference Afl|length 41|copies 1
ACAGCTACCAGCACCCGTTTAAGTAGTGAAATAGTCGGTCA
>1939638|reference Afl|length 42|copies 1
ACAGCTAGTTGTTGAGCGATCGCTCTTGGTAAACCCACAGCC
>1939638|reference Afl|length 44|copies 1
ACAGCTGCTCGCCGCTACTGCTTCAACCTACGACGGAACGCTCC
>1939638|reference Afl|length 52|copies 1
ACAGCTTGGCGGAAGTTTCAACTCACAGTTTCCCCTGCGGTCTTAATTCCCA
>1939638|reference Afl|length 48|copies 2
ACAGCTTGGGCGCGACCGGAACTTTACGGACCAGATGGTTATGCTTGG
>1939638|reference Afl|length 46|copies 1
ACAGCTTTATCACAGCCCCGACGACTGAAAATAAAATAAATTGCAG
>1939638|reference Afl|length 67|copies 1
ACAGGAAACGGGAACTTCTGGACAGGGAAAAACGGGATTTAATGCGGCAATTCCGATTAATATCTTT
>1939638|reference Afl|length 72|copies 1
ACAGGAAACGGGAACTTCTGGACAGGGAAAAACGGGATTTAATGCGGCAATTCCGATTAATATCTTTTTCTC
>1939638|reference Afl|length 48|copies 3
ACAGGAAATCGTAATTAAGCAATTTGAAGGTCCAGCACCTAAACCCAG
>1939638|reference Afl|length 49|copies 1
ACAGGAAATCGTAATTAAGCAATTTGAAGGTCCAGCACCTAAACCCAGT
>1939638|reference Afl|length 49|copies 1
ACAGGAAGTACCTATCATGGTGTTGATTTAAGTTTTAAAGAAGCTGAAA
>1939638|reference Afl|length 43|copies 1
ACAGGAATACTGAGTAATGCACCGATACTTACCATAAGTATAG
>1939638|reference Afl|length 49|copies 1
ACAGGAATTGATTTCGATGATAGGGATGAAACTGAATATTATCAACCTG
>1939638|reference Afl|length 50|copies 1
ACAGGACGAAAAACCGGATTTCGACGTTTTTTGGTGAGGGAATTGTGGCG
>1939638|reference Afl|length 30|copies 7
ACAGGAGAACACACCGGCGCAGTTGTGGAA
>1939638|reference Afl|length 55|copies 1
ACAGGAGAAGCCCCGGAAGTCAAAGGAGGGAGAGGGTACTTGGGTTGATGTTCAG
>1939638|reference Afl|length 31|copies 1
ACAGGAGAATGGAACCGGTTTGCCGACCGTC
>1939638|reference Afl|length 43|copies 1
ACAGGATAATCTACCTGAGTATGATTCCACTCAATTAATAACT
>1939638|reference Afl|length 55|copies 1
ACAGGCAATTATACTTGAGTCTTGAGAATGGGTGGCCCGGGATTCGAACCCGGAA
>1939638|reference Afl|length 52|copies 1
ACAGGCTAGAGTCCGTGCGGCTAAAGCGTTTCGCCAATTGTTAGCTTTAGTG
>1939638|reference Afl|length 56|copies 2
ACAGGCTTTTTAGTATTCTTCATGCAGACTGGATTTTCGATGTTAGAGGCAGGTTT
>1939638|reference Afl|length 44|copies 2
ACAGGGAAATAACTCCTTTATTCTCACCCTCTACAATACCACTG
>1939638|reference Afl|length 39|copies 1
ACAGGGAACAGAGAAGAAGTAAAAACTGACAACTGACAA
>1939638|reference Afl|length 44|copies 1
ACAGGGATTTGTACTGGCTACTAATGTAAATTGTGCCGGAAAAG
>1939638|reference Afl|length 42|copies 1
ACAGGGGGAATATAAACTTCTGGTGCTGGTGTTACAGAAGGA
>1939638|reference Afl|length 54|copies 1
ACAGGGTCGCCAGTTAAAGCTAAAATGTTGCGGATACCCAAAGCATGAGCACCC
>1939638|reference Afl|length 59|copies 1
ACAGGTAAAACAGTTGCTTCTACTTTGGTTAAACACTCCATCCGATAAGGCTTCATTTT
>1939638|reference Afl|length 40|copies 1
ACAGGTAGCGAAGTCAATCCAGTACCAACCTGTACCTTTA
>1939638|reference Afl|length 50|copies 1
ACAGGTATCACCATTCCAGCTTGGTCTGCTGTTTTGGCGTTGTACTCCTT
>1939638|reference Afl|length 35|copies 1
ACAGGTGATACTCAGCCAGAAACTTATACGCGGAT
>1939638|reference Afl|length 56|copies 1
ACAGGTGCGATCGCGGAATAAAACCTCGTAAACCAAAAAGATCAACAGTGACACCA
>1939638|reference Afl|length 58|copies 1
ACAGGTGCGGCTCTCTCCACTCCAACGCCGCAATAAATCCCCAGAAACCGTTTCCCCT
>1939638|reference Afl|length 39|copies 1
ACAGGTGGTTTTCATCCTGGTCCGAGGATTTGTCTAGCC
>1939638|reference Afl|length 52|copies 1
ACAGGTGTTTATCAAAATGTACTCTTAATTGGGGCTGATATCCTCTCTCGGT
>1939638|reference Afl|length 31|copies 1
ACAGGTTATATGACCGGTCGAGAAGATAATC
>1939638|reference Afl|length 50|copies 1
ACAGGTTATATGACCGGTCGAGAAGATAATCCCCGTTTAGGATCACCAGA
>1939638|reference Afl|length 54|copies 1
ACAGGTTTGTAAGTTAGGGCCTGTTGTTTATCATTCTACTGATAGAACTTGGTA
>1939638|reference Afl|length 50|copies 2
ACAGTAACAGCCGAATCATTAAACTTAGGAGGTCCGGTTAAAACCTCTGG
>1939638|reference Afl|length 51|copies 1
ACAGTAACAGCCGAATCATTAAACTTAGGAGGTCCGGTTAAAACCTCTGGA
>1939638|reference Afl|length 47|copies 1
ACAGTAATTGCCTGTAAACCGAATAGTGCCAGGACAGTAAATCAATC
>1939638|reference Afl|length 47|copies 1
ACAGTAATTGGTGTATTGATGTAGTCCGCTTGATAAGCTTTGTAGGT
>1939638|reference Afl|length 39|copies 1
ACAGTAGAACTAAAGCCAAGTTACAATATTCCTGTTGTC
>1939638|reference Afl|length 49|copies 3
ACAGTAGAATGTGCTGGTGATAGTCCCAAAGGTAAACCAGAATTATGTA
>1939638|reference Afl|length 39|copies 1
ACAGTATCACCACTGCGGAGGGTATTAGCAGCACTGAGA
>1939638|reference Afl|length 41|copies 1
ACAGTATTCACCCCAACCGCATGGCAAGAAACCCTAGCAGT
>1939638|reference Afl|length 39|copies 1
ACAGTCAACAAAGATGGCTTTGTCATCAGCGGTGCAAGT
>1939638|reference Afl|length 43|copies 1
ACAGTCCCCTCAACTTGTAATAATGATTCTAACTGTTGAGTTG
>1939638|reference Afl|length 51|copies 1
ACAGTCCCTTGATGATTAGCCATTAGCATTGGTCCCGACTGCAACCAAATC
>1939638|reference Afl|length 47|copies 1
ACAGTCCTGAACTCAACGTTGCTTACAAAATGTCTGTGCCAGAATAT
>1939638|reference Afl|length 43|copies 1
ACAGTCGCCAGCCAAACGATTCGCCACCTGTTTACCCAAAGCG
>1939638|reference Afl|length 31|copies 1
ACAGTCGCTTGCGGCGAATTATGATGGCGAT
>1939638|reference Afl|length 56|copies 1
ACAGTGAAGTTAATCCAGAAAATTTAGCTTATATCATTTATACCTCCGGCTCGACA
>1939638|reference Afl|length 68|copies 2
ACAGTGAGTTTTTTAGATAAAACATCAACTTTATTACCACAAGAATTAATAAAAGTCAATAATTTATT
>1939638|reference Afl|length 28|copies 1
ACAGTGATAATCATGGCATTTTAGGTAA
>1939638|reference Afl|length 62|copies 1
ACAGTGATAATTAACCACCAAAAACCTTCATTTTTAATTTTTAATTATCAATTTTTAATTGA
>1939638|reference Afl|length 59|copies 1
ACAGTGATCAAAGGGTGGAGATGTCACAAACCAGGCAACCATCCGCTAAAACTGTAAAT
>1939638|reference Afl|length 54|copies 1
ACAGTGATTTCCGACTTCCGTATGAATCCGATAGGCAAAATCTATACTTGTAGA
>1939638|reference Afl|length 41|copies 1
ACAGTGCTGGTAAGACCTACTGGACTGGAAAGTTAGGAACA
>1939638|reference Afl|length 47|copies 1
ACAGTTAAACAACCTTGTTGGCGATAATGCTGAATTAAGGGAGTAGA
>1939638|reference Afl|length 60|copies 1
ACAGTTGAAACACCAATTGGGTGGGTTAGCCTTAGTAGGAATTGAAGCGATTTCCCCTTG
>1939638|reference Afl|length 49|copies 1
ACAGTTGCACCAATTCTTCTCCTAAAATATCCAGATCACCGTCAGCATT
>1939638|reference Afl|length 48|copies 1
ACAGTTGCGTCTATATCTTCTGCTTCTTCCCCAGGAATTCCCACCATT
>1939638|reference Afl|length 48|copies 1
ACAGTTTACAGTGAGAATGGTTGGTTGGGTTCATTGTTAGCACCAATG
>1939638|reference Afl|length 38|copies 1
ACAGTTTGTTTATGTATGTAACCGGCTTTATTGCTATT
>1939638|reference Afl|length 53|copies 9
ACAGTTTTCGCAGCCGGACCACCTCCAGCCCGTTCCGCATTTGTCCGCACAAT
>1939638|reference Afl|length 48|copies 1
ACATAAACAGCTTGTTCCTGAACTACAGCCACCGGTGCAGGGGCGGGA
>1939638|reference Afl|length 49|copies 1
ACATAAACAGCTTGTTCCTGAACTACAGCCACCGGTGCAGGGGCGGGAA
>1939638|reference Afl|length 51|copies 1
ACATAAACTTTGTACCAGACTGATATTTTCAACTTCGTTATTACCACCAAT
>1939638|reference Afl|length 39|copies 1
ACATAAAGGACAACTAGCATCAGGATTTTGTAACATTTG
>1939638|reference Afl|length 43|copies 1
ACATAACGCTCATCTCCCCAGAATACATGAATTTTATCCCAAG
>1939638|reference Afl|length 47|copies 1
ACATAAGCAAAGACATAATTCAGATTATTATTATGATGTGAGAAATT
>1939638|reference Afl|length 49|copies 1
ACATAAGTAGATTGATTATTGCTTAGTAAAATTTCTTGATCACCACAAA
>1939638|reference Afl|length 45|copies 1
ACATAATCTACATCATGTTTCCTCAATTTTATGGCAGATTTTAAG
>1939638|reference Afl|length 47|copies 1
ACATACCAGACCTACCAGTGCGCGAGTCCGGGAAGCATTGTTTAATA
>1939638|reference Afl|length 40|copies 1
ACATAGATATCTGCATCAACTATTACCTGCGCCAAGGCTT
>1939638|reference Afl|length 52|copies 1
ACATAGCACAAACACCTCTGGGAGAAATTCGATTTTCTTTCCCTAAACCAGA
>1939638|reference Afl|length 47|copies 1
ACATAGCCGGACATTCGTGGTATGATAGGACAAGCAACAAACTTAGT
>1939638|reference Afl|length 42|copies 2
ACATAGCTGAGTTTGCCATCAGTCCCAAATAATGAAACTAAA
>1939638|reference Afl|length 47|copies 1
ACATATACTCCCGCACCTTGTCCCCAAAGAGAACCTTGGCTTCTTCC
>1939638|reference Afl|length 48|copies 1
ACATATTACTAATCATGTCCAAAAAATCGGTAATGGAATTGTTAATGT
>1939638|reference Afl|length 54|copies 1
ACATATTATTAAATCAATAAAGTACGCTAAAAAACGTATCCAAGGTGATGCGTA
>1939638|reference Afl|length 48|copies 1
ACATATTGAGTTACTTGGTTCAGAAGAAGCCATTGCTGAAGCTAAGTG
>1939638|reference Afl|length 53|copies 1
ACATATTTTAACAGTTGAAGACCCTGTGGAATTTGTTTATGAACCAATCAAAA
>1939638|reference Afl|length 48|copies 1
ACATCAACACCCATTCCCCCAGTTAAAGCTTGAATTTTGGTAGATAAA
>1939638|reference Afl|length 44|copies 1
ACATCAACTAACCCAGTTACACCAGCAGATAATTCTGAATTTAT
>1939638|reference Afl|length 38|copies 1
ACATCAATAATCGTGTCCCTGTCTTCATGAGTAGCCGT
>1939638|reference Afl|length 54|copies 1
ACATCAATTTACGTTAAGTTGACACCAATGGCTAAACCCCTACTACTACAAATC
>1939638|reference Afl|length 51|copies 5
ACATCAATTTTTCCATGGCCCATTCCAAGCCAGCGGACGAATAGGTGGTGT
>1939638|reference Afl|length 32|copies 1
ACATCACCACCACCTGGAGCCCATGTATCATA
>1939638|reference Afl|length 35|copies 1
ACATCACCACCACCTGGAGCCCATGTATCATAAAC
>1939638|reference Afl|length 39|copies 2
ACATCACCACCACCTGGAGCCCATGTATCATAAACTCCA
>1939638|reference Afl|length 40|copies 2
ACATCACCAGTGTGCAGCACAAACCGGCAATCATCACCAT
>1939638|reference Afl|length 43|copies 2
ACATCAGTAATGAGCGAATTGCTGACTTAACAAATTCAGTCCC
>1939638|reference Afl|length 47|copies 1
ACATCAGTCGGTTCGGACCTCCACTTGGTGTTACCCAAGCTTCATCC
>1939638|reference Afl|length 36|copies 3
ACATCATCAGCTTCAGGTCCAAACGTAAAATCAAGA
>1939638|reference Afl|length 51|copies 1
ACATCATCATCGGTTCTCCCCGCATCATTCGTTCCGCACTAAATGTCAGGG
>1939638|reference Afl|length 57|copies 1
ACATCATCGCCGTTACAGACCCCGTATACCCCGTTTACGTAGATACCAACGTCATGG
>1939638|reference Afl|length 46|copies 2
ACATCATTTCATAATTATATTCAACCCATTCACCCAGCTATTGATG
>1939638|reference Afl|length 53|copies 1
ACATCATTTTTACATCCGGTTCAACGGGTCAGCCCAAGGGGGTAGCTATTGAA
>1939638|reference Afl|length 53|copies 1
ACATCCAAAACCATCGGTAAGCCAGTTATTCCCGTCCGTTGCGAAGGTTTCCG
>1939638|reference Afl|length 37|copies 1
ACATCCACCAACCGCCGGGTCAAGTACCCAGAGTCAG
>1939638|reference Afl|length 53|copies 1
ACATCCCCTCACGGTAAGGTAATAAAAGCGATATTCCAGCAAAACAAACAAAT
>1939638|reference Afl|length 51|copies 1
ACATCCTTGTAATTCCCAAAAAACCCATAGTTAATCTAGCTACCGCAGAAC
>1939638|reference Afl|length 52|copies 1
ACATCGAAAAAGAACCTGTGAAACAGGAAGAATTAGAAGCACGTTTAAAACA
>1939638|reference Afl|length 59|copies 1
ACATCGGTTAATTTTAGGGCAAACAAAGGTCAGTTGTAAATCAAATGAAATCACCGCAA
>1939638|reference Afl|length 47|copies 1
ACATCTAAAACTACTAGGTCTGGTTCAGCTTTGCGAAATATTTCTAA
>1939638|reference Afl|length 51|copies 1
ACATCTAAAACTACTAGGTCTGGTTCAGCTTTGCGAAATATTTCTAAAGCT
>1939638|reference Afl|length 50|copies 1
ACATCTAAATCTCTGAGACCACCTAAAATTGTAGCAAGTTTACCAATATT
>1939638|reference Afl|length 40|copies 1
ACATCTCCATGTTTTCGGGCGCAATTATGAGTAAAGACGT
>1939638|reference Afl|length 43|copies 1
ACATCTCTATACAACTCAGTCCGTAACCGCGCTAAACTTGCCC
>1939638|reference Afl|length 39|copies 1
ACATCTGTCACAGCTTGTGCTGACATCGCCGGGGCTTGA
>1939638|reference Afl|length 35|copies 2
ACATCTTGCAATTGTCACAGGCAATTATACTTGAG
>1939638|reference Afl|length 42|copies 4
ACATCTTTTGAATTGTCAAGAGGTCCGCGGCTTGAAAATCTT
>1939638|reference Afl|length 45|copies 1
ACATCTTTTGTCAAATTTGTCAATACGTAAGTCCTATGATCATCA
>1939638|reference Afl|length 44|copies 1
ACATGAACAATCACTTGATTACTACCAAAATGCACTAAATATTA
>1939638|reference Afl|length 46|copies 1
ACATGAACATCCATCTCAAGGATTATTAGATTTATTTACAATTTGT
>1939638|reference Afl|length 50|copies 9
ACATGAACATCCATCTCAAGGATTATTAGATTTATTTACAATTTGTAGTT
>1939638|reference Afl|length 51|copies 1
ACATGAACATCCATCTCAAGGATTATTAGATTTATTTACAATTTGTAGTTT
>1939638|reference Afl|length 30|copies 2
ACATGAACGCAGACCGGCACTCATGACTGC
>1939638|reference Afl|length 54|copies 2
ACATGACAACTTTCGGATTTTGGGTAGCTAACAAAGCGGCGCGATCGCAGGTAA
>1939638|reference Afl|length 46|copies 2
ACATGACCAAGAAATTGGATGTTTGGTAATGCGTGGGCTTTTAATC
>1939638|reference Afl|length 37|copies 1
ACATGACGAACATTGAACCAGCAGTGAGAGCGATCGC
>1939638|reference Afl|length 49|copies 1
ACATGACTCGACTCCCAGGACCTGCAAAAACTGTTCCTAAATCATTGGG
>1939638|reference Afl|length 41|copies 3
ACATGAGTGAACAACATCTGCAATTATTATTGCAAAGTGTG
>1939638|reference Afl|length 45|copies 1
ACATGATCTTGTTCACCCGACACTAGGAAATATAGAACAATTAGC
>1939638|reference Afl|length 43|copies 1
ACATGATGATAAGCCAGGGATACATCACAATGGGGACATTCCA
>1939638|reference Afl|length 50|copies 1
ACATGATGCACAAAGACAACTGTTCAACAATCTAAACTCCAGCGCAAATG
>1939638|reference Afl|length 62|copies 1
ACATGATGGAATTTTCTGCCACCCAAGCGGGAACTTCAATCCGGGCAATTTCTGTCCCGACA
>1939638|reference Afl|length 45|copies 1
ACATGATTGTCGAGTTAGTCACTGCCATAAACCGTGAAAATGTAG
>1939638|reference Afl|length 51|copies 1
ACATGGCAAACAGAAAACCCCCATACTATCGCCGTCAGTGGCACGGGTACA
>1939638|reference Afl|length 37|copies 2
ACATGGCACTGATTCATGGACCTGCTTACGTTGGCGA
>1939638|reference Afl|length 38|copies 1
ACATGGCACTGATTCATGGACCTGCTTACGTTGGCGAT
>1939638|reference Afl|length 48|copies 2
ACATGGCTAGAACGGAAAATTTCTGCGGCAGCACAGCAACGGATTGGG
>1939638|reference Afl|length 52|copies 1
ACATGGTCAATGAAATTAGTTAATACCGATGAAATTAAACCACAAAGACGGG
>1939638|reference Afl|length 38|copies 1
ACATGGTGAATCAAAGACTCTTTGGGTTTCTCGAAGAC
>1939638|reference Afl|length 45|copies 1
ACATTAAATTAACTGTATCCCAAACTATAGACAATCAGCGTCAAG
>1939638|reference Afl|length 52|copies 2
ACATTAATCCGCACACGGGCAAAATCGTACTGAGTCGCACCATCAAATTCTA
>1939638|reference Afl|length 50|copies 1
ACATTACCGCCCTCATGTCCACCAATACCATCACAAACAACTGCTAGGGC
>1939638|reference Afl|length 55|copies 1
ACATTACCTTACCCCCTTCAGCCTTAGCAATTTTGCCCCCAGAGCAGATACCAAC
>1939638|reference Afl|length 54|copies 1
ACATTAGCCTGATAATCACCAAATTTAGGATTACTGGCAGAAACCAAAATTGGA
>1939638|reference Afl|length 41|copies 1
ACATTAGTCCGCATTCGTCCTTATCTTGATAATCATCAAGG
>1939638|reference Afl|length 45|copies 1
ACATTAGTGGAATTCATGCGACAAGCGATAAGAATCACTTCGTCT
>1939638|reference Afl|length 43|copies 1
ACATTATCAAGAACTGGGATCATTATTGTAGTGATATTCTTGG
>1939638|reference Afl|length 44|copies 1
ACATTCAATAATCCAGACACCATCTTCATCTCGATCAATCGTGA
>1939638|reference Afl|length 52|copies 1
ACATTCACTGGAAGTAAAACTTCTACTGATTTTTGCAAATCATCAACTCCAA
>1939638|reference Afl|length 42|copies 1
ACATTCACTGTTACAGGAAGTCACTACCCAATTACTGATTGA
>1939638|reference Afl|length 17|copies 1
ACATTCCATAACGGTAT
>1939638|reference Afl|length 34|copies 4
ACATTCCATAACGGTATTCTCCATAATCTTTCAT
>1939638|reference Afl|length 42|copies 1
ACATTCCATCGCCATCAAACCAGTGATATTGACCAATGGGAT
>1939638|reference Afl|length 44|copies 6
ACATTCCATCGCCATCAAACCAGTGATATTGACCAATGGGATTC
>1939638|reference Afl|length 59|copies 1
ACATTCCGCACCCCCCAGTGTCACAATCGGTAATTTCGGATTTTTGAATACCTTTAATG
>1939638|reference Afl|length 52|copies 1
ACATTCGGAATTTGGGCAATTAATAATCCGTTGATTAGAAAGCATAATTAAA
>1939638|reference Afl|length 37|copies 1
ACATTCGGATATTTTAGGACCCTATAAAGGTGGGATT
>1939638|reference Afl|length 44|copies 1
ACATTCTGCACATCGAGTACCCAATATTCGGCTACACCTAAATC
>1939638|reference Afl|length 48|copies 1
ACATTCTGCTGGAACAAAGTATATTCAAGGATATTTGTCAAAGTTATG
>1939638|reference Afl|length 30|copies 2
ACATTCTTGTGCGCCGGTAGCGTTCATTTC
>1939638|reference Afl|length 31|copies 1
ACATTCTTGTGCGCCGGTAGCGTTCATTTCT
>1939638|reference Afl|length 47|copies 1
ACATTGAATATCGAGAAATAGCGGAAGAAGCAGGAATACACAACTTC
>1939638|reference Afl|length 30|copies 1
ACATTGACAAGCACCGGCGTTTTTATCTTC
>1939638|reference Afl|length 42|copies 1
ACATTGAGCGATTCAATCCCGCCTTCAGGGAACTCACCCAAG
>1939638|reference Afl|length 41|copies 1
ACATTGCGTTTAATGTACTTTTTGGCAACGGACACAACTAA
>1939638|reference Afl|length 39|copies 1
ACATTGCTGGTGTTGTCGCTCTCATGCTCAGTGCTAACC
>1939638|reference Afl|length 54|copies 2
ACATTGGCAACAACTTGGACCCACTTTAGCCCATATTGCCAAAGAAAAAGCGGG
>1939638|reference Afl|length 55|copies 1
ACATTGGTACTTAGGGGCTTTTTGGAGTTGCGGGTATCAACAACACCACCAACTG
>1939638|reference Afl|length 38|copies 2
ACATTGGTTTTAAGTACGGACCCAGCCCACTCCCTTGC
>1939638|reference Afl|length 59|copies 1
ACATTGTCTGAATCAGGAACCGATTAAAGGATTGACAGGATTTTGTGTAAAGTTTGATT
>1939638|reference Afl|length 55|copies 1
ACATTTATTAAATTGGTCTGGTGATTTGTATGGTAAAAATTTGCTGGTACAACTA
>1939638|reference Afl|length 35|copies 1
ACATTTTAGGACGGGGACCAAGTAGCCGTGAGGAA
>1939638|reference Afl|length 51|copies 3
ACATTTTGGAATGATACCTTTGACTTTGTGTTAAATCAGTATTTCCAAGCA
>1939638|reference Afl|length 50|copies 1
ACATTTTTTGCGTCCCCATTCAGTGGCCGAGTACCAGGCATCGTGATTGC
>1939638|reference Afl|length 51|copies 1
ACATTTTTTGCGTCCCCATTCAGTGGCCGAGTACCAGGCATCGTGATTGCC
>1939638|reference Afl|length 44|copies 1
ACCAAAAGATGAACGGTTACTACCCAAATTAGCATTATAGGGAT
>1939638|reference Afl|length 48|copies 1
ACCAAACCCCAACACATCAACAATTAAATTACCGGCTGATTTTCCCGC
>1939638|reference Afl|length 49|copies 1
ACCAAACCCCAACACATCAACAATTAAATTACCGGCTGATTTTCCCGCA
>1939638|reference Afl|length 37|copies 1
ACCAAACTGGATTATTTGGTCCGGGAATGTGGGTATC
>1939638|reference Afl|length 37|copies 1
ACCAAAGATGATTTCACCAGAAGGAGAGCGCATGAGG
>1939638|reference Afl|length 43|copies 1
ACCAAAGATGATTTCACCAGAAGGAGAGCGCATGAGGTATTTA
>1939638|reference Afl|length 47|copies 1
ACCAAAGATGATTTCACCAGAAGGAGAGCGCATGAGGTATTTACCTA
>1939638|reference Afl|length 44|copies 1
ACCAAAGCGGCTATTACTGCTGCTAAGTTATGGGGACCAATATT
>1939638|reference Afl|length 52|copies 1
ACCAAAGTTCGAGATTCACCTTGCAAAGATTCCAAATATTTCTGGCGTTGTT
>1939638|reference Afl|length 9|copies 1
ACCAAATAA
>1939638|reference Afl|length 55|copies 1
ACCAAATCAGACAGAGTGGGATTTTTAATCAGGTTTTCAATCTGATTACCGTGGG
>1939638|reference Afl|length 52|copies 1
ACCAAATCCTAATATTACCCGCCGTAAACTTGCTAATAATAACCAACCAATG
>1939638|reference Afl|length 58|copies 1
ACCAAATTAAAAAGCTTGGTAACAATCGTTGCCACACCTTGAAAATGACCCGGCCGAA
>1939638|reference Afl|length 52|copies 1
ACCAAATTAACCCTTCTTGTATTTACCACCTTTTGCAGGATCTGACCAATCA
>1939638|reference Afl|length 44|copies 1
ACCAAATTCAGCTTTACCATAAATACCAATTACTTCCCCCTGAT
>1939638|reference Afl|length 63|copies 1
ACCAACAAAGTATTGGGCAACATTAGTCACAAATGTGGCTGTATCAGGGGCTTTTTGGAAACC
>1939638|reference Afl|length 53|copies 1
ACCAACAACAGGATCAATTAATTCTTGAATTTGATCAAATTTATCCTTGGCTT
>1939638|reference Afl|length 46|copies 2
ACCAACAATGTGATCCCAACCTTGCTTAAATTCATCATCGCGCACA
>1939638|reference Afl|length 54|copies 1
ACCAACAATTATTTCTCGTTGTCAAAGGTTTGATTTTCGACGGATTCAGTTAGA
>1939638|reference Afl|length 66|copies 1
ACCAACACCAGGAAGCCAAAGGGAATCTTGTAAACCTGTTTGAGTTTTCCACTCACAAGCGTACTT
>1939638|reference Afl|length 45|copies 1
ACCAACAGGCGCGGTAGCAAATCCCGTTATATTGGAACCAACAGT
>1939638|reference Afl|length 60|copies 1
ACCAACCAACAGTACGCCATGGGTGGGTTCTAGTCCCAATTTGGCGAGGAGGTCAGGGCG
>1939638|reference Afl|length 37|copies 14
ACCAACCACATCTCCTGGACCCCATAATCCCAAGGCT
>1939638|reference Afl|length 25|copies 1
ACCAACCCCTGGGTGGCGCTCAAGG
>1939638|reference Afl|length 49|copies 1
ACCAACGCGGGCATATGCCATACGTGGATACCACCGGAGGCAACTGCCA
>1939638|reference Afl|length 40|copies 1
ACCAACTATCACGGCTGCTTTATTTCTATTAGTAGGATAT
>1939638|reference Afl|length 42|copies 2
ACCAACTCAACCGATATCTCAGTTGCTACTGACGCTACTGAT
>1939638|reference Afl|length 35|copies 1
ACCAACTTCTAAACCGCACAGATTACTACTGGCAT
>1939638|reference Afl|length 58|copies 1
ACCAAGAAAAAAGTAACAACCGGGAACTTCTTGCAAGAAAAATGACATATCTTCCCCA
>1939638|reference Afl|length 46|copies 1
ACCAAGAGCTGTAGTAGCCGCACCCTGTAACACTGTTTGGATACAG
>1939638|reference Afl|length 44|copies 1
ACCAAGAGGCATTCCGTGCCAGGGACCATCGTCAATATTACTAG
>1939638|reference Afl|length 60|copies 1
ACCAAGATAACTTCCCGGTCCTTTTCTCCTTCCCTGCCAATTAAAAGCGTAACAACGCTG
>1939638|reference Afl|length 61|copies 1
ACCAAGATAACTTCCCGGTCCTTTTCTCCTTCCCTGCCAATTAAAAGCGTAACAACGCTGC
>1939638|reference Afl|length 61|copies 2
ACCAAGGATTTCGTTGGGTTTCGTTTCGAGGCCTAACCGAGCAGTATTGGATCGGTATTGT
>1939638|reference Afl|length 52|copies 1
ACCAAGGCTACAGCTATATCTACGCTCGTTCACCAAACAAAATTGTACCTAA
>1939638|reference Afl|length 41|copies 1
ACCAAGGGGCGTTCTGGTCTGAGTAGGGGTACAGCTTGGCG
>1939638|reference Afl|length 48|copies 1
ACCAAGTAAATTTTTCATCAGTGCTGGTCACAGGAGTATTTTCAGAAC
>1939638|reference Afl|length 50|copies 3
ACCAAGTTAAACCCTGATATTTCCATCCTAACTCTAACGCCCCTTTCATC
>1939638|reference Afl|length 51|copies 1
ACCAAGTTAAACCCTGATATTTCCATCCTAACTCTAACGCCCCTTTCATCA
>1939638|reference Afl|length 52|copies 1
ACCAAGTTCCCTGGCAGAAAATTCACATCATTCCTGGTGGAGTTGATATTAA
>1939638|reference Afl|length 55|copies 2
ACCAATACCAATGGAAATGATATCTGTAAAGCGGCATTCCTTGGGGGGATGAATT
>1939638|reference Afl|length 52|copies 1
ACCAATAGAAAAACCTGTACTAGTGAGCGGATCGCCAAATTGTAGTACCTTT
>1939638|reference Afl|length 48|copies 1
ACCAATAGACGACGACTTTCTAATGGTGGTCCACAAGATTGGTCAGCG
>1939638|reference Afl|length 51|copies 1
ACCAATAGCCTGGATACGGGAAATTAAGCTTTGATTGGCTGGAGTACGAAA
>1939638|reference Afl|length 50|copies 1
ACCAATAGCTTTGGCTATCATTATGCTGGGAATGGGTTTATCTCTTGCAC
>1939638|reference Afl|length 46|copies 1
ACCAATCTTGATGACGATAATGGTATCACCAAAACAAACATTCTTA
>1939638|reference Afl|length 54|copies 1
ACCAATGACGAATTACTTTTTCTTTTCCTCCTTTTCCTGACTAGGAGGAATTTG
>1939638|reference Afl|length 38|copies 1
ACCAATGCTGACACACCGGAACTAATATGTACTACTGT
>1939638|reference Afl|length 51|copies 2
ACCAATGGAATCAAGTGGTGCAATTATTAACTTAGGACATACTGACCCACC
>1939638|reference Afl|length 47|copies 1
ACCAATGGGTATAACTCGTGTCACACGACCGATGTAAACATCCCCTT
>1939638|reference Afl|length 52|copies 1
ACCAATGTAATTAATATTGTTGCCAAATTTATCTTTATTGAGAACGTTTTCG
>1939638|reference Afl|length 45|copies 1
ACCAATGTATCTGTACCGTTGTTAACTAGATAATCTGCTAGTTTG
>1939638|reference Afl|length 30|copies 3
ACCAATTAATGAACCGGCTTCGCCTAGTTC
>1939638|reference Afl|length 47|copies 1
ACCAATTACCAATTGATATCGAACTCAGGAAGAACGGGAATTAGATA
>1939638|reference Afl|length 43|copies 1
ACCAATTCACCAGCATTAGCAGATACCATTAATCCCTGTTCTC
>1939638|reference Afl|length 32|copies 1
ACCAATTCCAGTACCTCCAGCAACTCCAGCGC
>1939638|reference Afl|length 44|copies 1
ACCAATTTACCGAACTATTTAGCGTCGGTGACTTGGCGATGATG
>1939638|reference Afl|length 60|copies 1
ACCACAACTAAAACGCTTTATTCATTGGTCGAGTAAACCAATCATTAAATCATATAAAGA
>1939638|reference Afl|length 55|copies 1
ACCACAACTTGACTTTTCATCACCCCGTGGTAAGGTCCACACAATTCAGCACAAA
>1939638|reference Afl|length 52|copies 1
ACCACAAGCCAAACCCGAAGAGAACAGTGCTACCAACAACAGGGAGCGCGTC
>1939638|reference Afl|length 40|copies 1
ACCACAATGATATGGGGTTGGCTCTGGAAAATACTCTCCA
>1939638|reference Afl|length 30|copies 7
ACCACAGTAGTAGCCGGTGCGGTGTTTGCT
>1939638|reference Afl|length 47|copies 1
ACCACAGTAGTAGCCGGTGCGGTGTTTGCTAACTCTTCAGTTCCCGA
>1939638|reference Afl|length 59|copies 1
ACCACATAAACATTTGCAAATTGTTCCTTTTACAGAAACAGATATTCCCATTTCACCAC
>1939638|reference Afl|length 56|copies 1
ACCACATTTCACGTCTTGACGAAAACTGAGGAAAACAACCCAGATTCTAAATTACC
>1939638|reference Afl|length 46|copies 1
ACCACATTTGAATATAAACCAGATGAACCAGGTAAACAGCCGGATG
>1939638|reference Afl|length 64|copies 2
ACCACCAAAAAATGTTAGTAAAGAAAAAAAGAAACAAGCCTTGGAAGATGAGAGAATTCGTAAT
>1939638|reference Afl|length 41|copies 1
ACCACCAAATCAGCTTGGACTGTGGGAGTAAGATTAATTCC
>1939638|reference Afl|length 53|copies 1
ACCACCAAATCCCCAAACCATTGGTGTGCAAGTTCGTGGACAACTAAACTTTC
>1939638|reference Afl|length 51|copies 1
ACCACCAACAGGTCATGATTTAAATTGAAGGGATATAGCATTTCCTAATCT
>1939638|reference Afl|length 52|copies 5
ACCACCAACTCTGACTCGATAACCTTTGACAGCATCAAAGGGAAATATTTCA
>1939638|reference Afl|length 42|copies 1
ACCACCACCACCACCACCACGAGGCGCTCCTTTGAACGGTGG
>1939638|reference Afl|length 37|copies 1
ACCACCACGCCATAATGGTGAACGGATAGAACCAGCA
>1939638|reference Afl|length 39|copies 1
ACCACCACGCCATAATGGTGAACGGATAGAACCAGCACG
>1939638|reference Afl|length 42|copies 1
ACCACCACGCCATAATGGTGAACGGATAGAACCAGCACGGGC
>1939638|reference Afl|length 49|copies 1
ACCACCACTAACTTTACAAAGTCGTTCTAATGTCTCAGGACTATCAAAT
>1939638|reference Afl|length 47|copies 1
ACCACCATCTGAACCTTGGGCAATTGCACTTAATCCCGCTGCTACTG
>1939638|reference Afl|length 56|copies 1
ACCACCCAGCTATCACCAGCCCAGGCGTAAAAGTCAATTTCCCCATGAGTAGAGGC
>1939638|reference Afl|length 61|copies 1
ACCACCCGTTACAGGTTTTCTTCCCCCAAAAGGTGGTAAATCTAATGAAAAAATTAAACCT
>1939638|reference Afl|length 43|copies 1
ACCACCGATGATATATCCCAGCAAAACAGGTTGTTTTAACAGT
>1939638|reference Afl|length 53|copies 1
ACCACCGCGAGAAACAATACCAGTAATTCGGTTTCTCACTAAAGGTAAATGTT
>1939638|reference Afl|length 48|copies 1
ACCACCTAAAAAAGTGCCGTCTAAATCAGTTGCTAAAAGTAGTGATTG
>1939638|reference Afl|length 48|copies 1
ACCACCTGACCCGATTCCGCCGCAAATATACCAGGAGCAATTTCGCTG
>1939638|reference Afl|length 47|copies 1
ACCACCTGCACCAACGCCCCAACCAAGTGTGGCGAGGTGAGGAAGCA
>1939638|reference Afl|length 40|copies 1
ACCACGAGGTCTACCTCTAGTATCATCATCTTCTTTAATA
>1939638|reference Afl|length 37|copies 1
ACCACGCATATAATTACGCAGTAGTGTTGCCAAATTA
>1939638|reference Afl|length 51|copies 1
ACCACGGGTTAAGGTGGTAATTGAGAGAGGTGGCGATCGCATTTTCCGCTG
>1939638|reference Afl|length 46|copies 1
ACCACGTCGCCAATTTAGCGAAAACTTGGCACACACCTTTCTATTT
>1939638|reference Afl|length 50|copies 1
ACCACTAAAATCCCCAGCATTACCTGTCCGTGAGGTGTTTCAGTTTCATT
>1939638|reference Afl|length 49|copies 1
ACCACTACCAGCCGCTAGTATTTTACCATCTGGACTAAAACTAACGCTG
>1939638|reference Afl|length 30|copies 1
ACCACTATCAGAACCGGCAATTGTTAAAGC
>1939638|reference Afl|length 55|copies 1
ACCACTATGTAATGTTTGCCTTCCCAGTGAACAATAGCAGGTAATTTTTGCTTTC
>1939638|reference Afl|length 59|copies 1
ACCACTCATTCCTCTCAATATCAGGGGATCTGAAGATAATGGATGTTGAATAGTCGCAT
>1939638|reference Afl|length 40|copies 1
ACCACTCTTCATCCGTCAAGCTACTTGAGCATATTTACCT
>1939638|reference Afl|length 54|copies 1
ACCACTGAGAAAATTGATTATGGGGATAAAATTAAAGTAGAAGACGAAACTACC
>1939638|reference Afl|length 52|copies 1
ACCACTGGATAAAAGCTTGGGTAATTATTCGTGACAAAGACATGAGTAAATG
>1939638|reference Afl|length 47|copies 9
ACCACTGGCCATTTCTCGGTGTGTTTGTGATTCGGTGGTTCTTGCGC
>1939638|reference Afl|length 48|copies 1
ACCACTGGCCATTTCTCGGTGTGTTTGTGATTCGGTGGTTCTTGCGCC
>1939638|reference Afl|length 43|copies 1
ACCACTGGCGCGGACACGAATTTCTGTGGCATCAACATAGACC
>1939638|reference Afl|length 33|copies 3
ACCAGAAATAATATAATTAGTATGAGAGTCTGC
>1939638|reference Afl|length 50|copies 1
ACCAGAAATTAATCGCAATAGGGTAGATTTACCAGATCCAGATGGACCAA
>1939638|reference Afl|length 45|copies 1
ACCAGAAGAATTTAGCTCTTTCGTAGCTGCGGCTGGGGTGGGTAT
>1939638|reference Afl|length 48|copies 1
ACCAGAATCAGCTTCCACAGCCCGAAAAGCCAAACCAGAACGCCGCAA
>1939638|reference Afl|length 58|copies 1
ACCAGACTACCATCAGGAGCCATGTCCAAGGCTTTGTTAATAGCTGTGGTTTCATCCA
>1939638|reference Afl|length 48|copies 1
ACCAGCAACAATTCCAGCGGCTACGGCTGTTTGCACTTCCGCAACGTG
>1939638|reference Afl|length 55|copies 1
ACCAGCAATATTTATTGGTAATTCTATTGGCGCTCTTTTAAGTTTAATTGTTTTA
>1939638|reference Afl|length 55|copies 2
ACCAGCAATGATAATTCCGCCGAAAAACCCACGCCAAAACGGTTACAAGGGCAGC
>1939638|reference Afl|length 35|copies 1
ACCAGCACCCGGTGGTCCCAAGAAGATTAATCGCG
>1939638|reference Afl|length 44|copies 1
ACCAGCATTAGCACAAGCAGATGTAGGAATTGCCATGGGAACAG
>1939638|reference Afl|length 47|copies 1
ACCAGCCCGCAACCCTAATAAACCTGCTTCTGGGCGTAAATTTGAGG
>1939638|reference Afl|length 46|copies 1
ACCAGCGATTAGTGCCAGTCTGGGCTTAATTGCTAGATAGAAAAAA
>1939638|reference Afl|length 42|copies 4
ACCAGCGCCAATATATAGACGCACTTCGCAGACGGGATTTAA
>1939638|reference Afl|length 42|copies 1
ACCAGGAACTATGTGGTGGTAAAGGATAAATTTATCTGAGTT
>1939638|reference Afl|length 52|copies 2
ACCAGGACAATTGCCAGTATCAGAACAAGCAAGTCAAGAAGTTTTATCTTTA
>1939638|reference Afl|length 45|copies 1
ACCAGGAGCGATCGCTCGCTTGGGAGAAATGGGTATTGAACCTTT
>1939638|reference Afl|length 48|copies 1
ACCAGGATTGAAGCCTGTGGTCTTGGTTTGGGTTAATGCCCCTTGGAT
>1939638|reference Afl|length 42|copies 1
ACCAGGCATGGATGAAATTTTCGGCTTGGTGAGAATGAAACG
>1939638|reference Afl|length 52|copies 1
ACCAGTAACACCTTTCCCAACCTCACAACCATCCTATCAACCATATCCACAA
>1939638|reference Afl|length 54|copies 1
ACCAGTAATTGAACCTGAACCAATTATTATTCCCCAGTCCCCAGTTGCATTCAT
>1939638|reference Afl|length 57|copies 1
ACCAGTAGCGTCATATTGTGAACCATGACAAGGGCATTTAAACTTATTTTCAGCCAC
>1939638|reference Afl|length 37|copies 7
ACCAGTAGGAAAGTCGGGACCGGGAATTAATTGAAAT
>1939638|reference Afl|length 61|copies 1
ACCAGTATTTTGCCCTTGTGAAGAAGAGGAAATAGGTGAAGCTTTAAAACAGCTTTGGAGT
>1939638|reference Afl|length 31|copies 1
ACCAGTGAATTAGCTAAGTATTCTGCCAGGG
>1939638|reference Afl|length 44|copies 1
ACCAGTGCTACAAATTCTTTAGTCTTGATGCTATTTTGAAGAGT
>1939638|reference Afl|length 35|copies 1
ACCAGTGGACATAGAACCTTCTGTACAAGACACTA
>1939638|reference Afl|length 30|copies 3
ACCAGTGGTACAGCCGGCACTAACAGTGGT
>1939638|reference Afl|length 47|copies 1
ACCAGTTAAAGTGGCTAAAGTTTGACCACCAAAGATAACCGCAGTAT
>1939638|reference Afl|length 56|copies 1
ACCAGTTCCACAGACACCCTGGGTAAACCAGCGGGTTCTGACCTCAAAAGTGGCAA
>1939638|reference Afl|length 42|copies 1
ACCAGTTGTAGTGGAGTTAGAGAAAAACCTTGTCCAAAAGAT
>1939638|reference Afl|length 46|copies 1
ACCAGTTGTTGCAACTAGCGTTAATGGTATTCCTGAAGAAGTTGTA
>1939638|reference Afl|length 57|copies 1
ACCATAAAGCCGGAATAAATAAAGCTAGTTGTTCCAAGGTATTTTGTTGTACCCTTA
>1939638|reference Afl|length 39|copies 1
ACCATAAGCCCCTGGTTGTGAACCAAAAACGCGATATTG
>1939638|reference Afl|length 52|copies 3
ACCATACAAAGGGACAATTTCTATCGGTAAATCCAAACTTTGAAAATACTCT
>1939638|reference Afl|length 36|copies 1
ACCATACTTAGCATTTGGTCCGGTGATGACCTTAGA
>1939638|reference Afl|length 37|copies 3
ACCATACTTAGCATTTGGTCCGGTGATGACCTTAGAA
>1939638|reference Afl|length 50|copies 8
ACCATACTTAGCATTTGGTCCGGTGATGACCTTAGAAGCAGCAATCCGTT
>1939638|reference Afl|length 43|copies 17
ACCATAGAGGTTAACGCGGGCATGGGTGGCTAATGAACCGATG
>1939638|reference Afl|length 44|copies 1
ACCATATAACACTGCATGACAAAAAGAGGAAAATCAAGAGAAAA
>1939638|reference Afl|length 47|copies 1
ACCATCAAATATTTGCAGTTCTTTGGGGCCGAAACGTCGTCCTAGAG
>1939638|reference Afl|length 42|copies 3
ACCATCAACACAAATTAATGCCACCATGCGGATCAGTGATTC
>1939638|reference Afl|length 44|copies 1
ACCATCAACCCAAATGTCTAAATCTCTACCTGTGAAGTGGTGAT
>1939638|reference Afl|length 40|copies 1
ACCATCAGTATTTACACCACGACCAGCCCGGATTTCATAG
>1939638|reference Afl|length 30|copies 4
ACCATCATCCAAGCCGGCTGGACCTGTGAG
>1939638|reference Afl|length 31|copies 2
ACCATCATCCAAGCCGGCTGGACCTGTGAGT
>1939638|reference Afl|length 39|copies 2
ACCATCATCCAAGCCGGCTGGACCTGTGAGTATTTGTTC
>1939638|reference Afl|length 40|copies 1
ACCATCATCCAAGCCGGCTGGACCTGTGAGTATTTGTTCT
>1939638|reference Afl|length 46|copies 1
ACCATCGGCAAAGCTTGTTACCATGGCGGGATTTTGTCCCCAGCGT
>1939638|reference Afl|length 37|copies 2
ACCATCTTCGCCATTGGGACCGTGAAGAACGGGAAAC
>1939638|reference Afl|length 38|copies 1
ACCATCTTCGCCATTGGGACCGTGAAGAACGGGAAACC
>1939638|reference Afl|length 48|copies 1
ACCATCTTTATTTTGGACTATTTGATTTTCTGTGATTAAGGGTGTGGA
>1939638|reference Afl|length 48|copies 1
ACCATGAATTATGCCAGTTATCGCCCCAAAACGTTCAATTACATCTGC
>1939638|reference Afl|length 31|copies 1
ACCATGATTAAAAGCCGGTTCGAGGATGTCT
>1939638|reference Afl|length 40|copies 1
ACCATGTAAACGAGCCAAAGCTCTAGTTAATACTAATCCT
>1939638|reference Afl|length 53|copies 1
ACCATGTGTGCCAGGGGTGTGTAGATGAAAGTTGACCAGAGCAGGACAAATAG
>1939638|reference Afl|length 42|copies 1
ACCATTAAGGATCTCTTGTAGCAGTCTGTCATTATTATCATA
>1939638|reference Afl|length 55|copies 1
ACCATTAAGTAAACCTAAACTAAAGCCAATACTTCCTCCAAGTAAAAATCCAGAT
>1939638|reference Afl|length 41|copies 5
ACCATTAATTATTGCCGGCAAAAGCTTCAAATCTCGGTTAA
>1939638|reference Afl|length 53|copies 1
ACCATTAATTATTGCCGGCAAAAGCTTCAAATCTCGGTTAATGACGGGAACCG
>1939638|reference Afl|length 37|copies 1
ACCATTACTACATCATAACCTGGATATTCTTAGAGAA
>1939638|reference Afl|length 46|copies 1
ACCATTACTATTTTCACGATATCAAAATAAGCAAGCTGATTATCTT
>1939638|reference Afl|length 36|copies 1
ACCATTAGAGCTATTACTACCAGTAGGATCATAATA
>1939638|reference Afl|length 50|copies 1
ACCATTAGCCGTTCTGCTAATCCTGTTGTCTCGCGTGTGTAAAAGGGATT
>1939638|reference Afl|length 55|copies 1
ACCATTATCGCCGAACAAATGCCAATAGACGCGGTTAATCTCAATTTATGGGTCA
>1939638|reference Afl|length 58|copies 1
ACCATTATTTGCGACTTTAACCATCGTCACGACACCAATTTTGCGAAATTGGCTAAAT
>1939638|reference Afl|length 48|copies 2
ACCATTCCCAAGGTTAATGTCATTACAGGACCAGGGAATATTTATGTC
>1939638|reference Afl|length 49|copies 2
ACCATTCCCAAGGTTAATGTCATTACAGGACCAGGGAATATTTATGTCA
>1939638|reference Afl|length 52|copies 2
ACCATTCCGTTGACCCGCATCTCCTTCTTGGGAAATCCGTAGTCTTGTGCCA
>1939638|reference Afl|length 51|copies 1
ACCATTCTAACGCCATGTCCTGCATTACAGAAGGGTCTACGGGTTATCCCG
>1939638|reference Afl|length 44|copies 1
ACCATTCTGATTACCCACAGATTAGCCTCGGTGCGAATGGCTGA
>1939638|reference Afl|length 65|copies 1
ACCATTGCATTATCAGGACCATTGTTAAGTTTTTGGGAGCAATTGGGTTATGGTTTGATTTTAGG
>1939638|reference Afl|length 38|copies 1
ACCATTGCTTTAGCCAGAAAGTGTGAAGAATTTGATCC
>1939638|reference Afl|length 42|copies 1
ACCATTGGAACTACCTGCATCTTCTAGATAACAAGCATCTCC
>1939638|reference Afl|length 37|copies 1
ACCATTGGCGCTTTGATTGGCGCTCTCATTGCCACTC
>1939638|reference Afl|length 44|copies 1
ACCATTGGTGGCTGTTCCGGTCAGTCCGACGTTAACTGTTAAGC
>1939638|reference Afl|length 57|copies 1
ACCATTTCCGAGCATTGCTAACAATGTTTGTACCGGAAAAACTGCAAAACTGCCCCG
>1939638|reference Afl|length 51|copies 1
ACCATTTCTAAAACATGGGTAGACTCAAAATAGACAACATGAAAATCTCGC
>1939638|reference Afl|length 55|copies 1
ACCATTTGATTATTTTCTATATTACTTGTTTTTGCCGCTACATAAAAGTCTAATT
>1939638|reference Afl|length 46|copies 1
ACCATTTGCACCAACTACAGCAAATTGAATATTCATTAATCCCACG
>1939638|reference Afl|length 37|copies 1
ACCATTTGGTCATGCACTCTATAGAAGTTCGCACCGG
>1939638|reference Afl|length 49|copies 1
ACCATTTTTGGATAGGAGTCAAAGGAACTTCTCCGGCAACTATAGCAGT
>1939638|reference Afl|length 26|copies 1
ACCCAAATCCCAGCATTAGACGTACC
>1939638|reference Afl|length 38|copies 1
ACCCAACAAGGTAATGAACAGACTGCTAGTATATATTG
>1939638|reference Afl|length 31|copies 4
ACCCAACCTCTTACCGGTGAGTAATGCTGAT
>1939638|reference Afl|length 45|copies 1
ACCCAACCTCTTACCGGTGAGTAATGCTGATGCTCCGTTGCTATA
>1939638|reference Afl|length 46|copies 1
ACCCAAGCGATCGCTCATGCCAAAGCGAGTTATCATTTGTTTAGCT
>1939638|reference Afl|length 30|copies 2
ACCCAAGCGCCAACCGGTCATTGAGTAACC
>1939638|reference Afl|length 35|copies 1
ACCCAAGCGGATTTTTGGACCCTGTAAGTCTTGCA
>1939638|reference Afl|length 38|copies 3
ACCCAAGCGGATTTTTGGACCCTGTAAGTCTTGCAGAA
>1939638|reference Afl|length 51|copies 1
ACCCAAGCGGATTTTTGGACCCTGTAAGTCTTGCAGAATTGCTACTGGTCT
>1939638|reference Afl|length 43|copies 13
ACCCAAGGGCATATTCGATAGAGGTAAGGCATTACCATCTTCG
>1939638|reference Afl|length 44|copies 2
ACCCAAGGGCATATTCGATAGAGGTAAGGCATTACCATCTTCGA
>1939638|reference Afl|length 54|copies 1
ACCCAAGTAGCTACAGCTTCCCAACCTAAACCTCTCCGAATAATAACTGGTTCT
>1939638|reference Afl|length 62|copies 1
ACCCAATCGCCTCTCATGGCAAAATATTCTTCGGGGTGATTTTTCCAAATTTCGGCTGTTAA
>1939638|reference Afl|length 31|copies 1
ACCCAATTCTAAGCCGGTGATGCGATCTGCC
>1939638|reference Afl|length 47|copies 1
ACCCAATTCTAAGCCGGTGATGCGATCTGCCACATCTCCCAAAGCGG
>1939638|reference Afl|length 52|copies 1
ACCCAATTCTAAGCCGGTGATGCGATCTGCCACATCTCCCAAAGCGGTGAGC
>1939638|reference Afl|length 50|copies 1
ACCCACAATTCGTCAATTTTAAGAAGGTCTTCACATGGAAAATTTATCAG
>1939638|reference Afl|length 58|copies 1
ACCCACACCCACAAACATTTCCACAAATTCAGAACCGGAAATTGAGAAGAAAGGAACA
>1939638|reference Afl|length 49|copies 1
ACCCACACCCACAAACATTTCCACAAATTCCGAACCAGAGATAGAGAAG
>1939638|reference Afl|length 48|copies 1
ACCCACATTGTATCTGGGGGCATGGGTCCTTCTAGCTGTAAATGCGGG
>1939638|reference Afl|length 42|copies 1
ACCCACCCAGGTAGCCACGGTATAATCACTACTAAAGCCAAC
>1939638|reference Afl|length 47|copies 1
ACCCAGAACAATGCAAAATTGCTTCAGAACAAGCATTAAATAAATCT
>1939638|reference Afl|length 39|copies 1
ACCCAGAAGCCAGTCCTGGACCCCATGATGCTGATTACT
>1939638|reference Afl|length 42|copies 2
ACCCAGAAGCCAGTCCTGGACCCCATGATGCTGATTACTTGT
>1939638|reference Afl|length 44|copies 1
ACCCAGGGTTTCATAATAGTCTCGGGCCATATAGCAAGGTTAAG
>1939638|reference Afl|length 65|copies 1
ACCCAGTAAACTAAAAATAACGTCCCTACTTTCAACCGGGGTTTTTTAGCTAAAGCTCGAAAAAA
>1939638|reference Afl|length 37|copies 2
ACCCAGTACCCAAGTTGGTCCGGTAATTGATGCTAAT
>1939638|reference Afl|length 59|copies 1
ACCCAGTGAAACACCAACTGAATCAGAATTACCACCAACTGTACCCCAGGAAAAAGAAA
>1939638|reference Afl|length 37|copies 1
ACCCATAAACCAGCAATTTTGGCTTTAGTTCATGCAG
>1939638|reference Afl|length 46|copies 1
ACCCATAACCTGTCCACCTACCGCAGAAACAGGACGGATTTCGTGA
>1939638|reference Afl|length 51|copies 6
ACCCATAACCTGTCCACCTACCGCAGAAACAGGACGGATTTCGTGATAAGT
>1939638|reference Afl|length 52|copies 1
ACCCATAACCTGTCCACCTACCGCAGAAACAGGACGGATTTCGTGATAAGTT
>1939638|reference Afl|length 55|copies 1
ACCCATAACTATTAAAAAATCAAAACTCAATATTCCCTGAATTTACTTTAAATTG
>1939638|reference Afl|length 49|copies 1
ACCCATAATGGTGCAAATACGAAAGAATGTCCGCCTCTGGGCAAACTAA
>1939638|reference Afl|length 48|copies 1
ACCCATATAACATCCTGTAAATCCTTAAATCCTGGACATCCTGATTCT
>1939638|reference Afl|length 48|copies 1
ACCCATCATGTCGAAATTGAAAAAGATTATGATGATGATTTAGGACTG
>1939638|reference Afl|length 36|copies 1
ACCCATTCATCATAGGGTCCCACCTGCTGTGGAAAA
>1939638|reference Afl|length 57|copies 1
ACCCATTTTTTCCCGCATTTTCTGAAAATCAGGAATATTACCAGCATTTATATCACC
>1939638|reference Afl|length 61|copies 5
ACCCCAAACAGGTGGAAATCCTCCTCAAACAAAAAATTTCCGGACCTGACCAACTCGGTCG
>1939638|reference Afl|length 66|copies 1
ACCCCAAACGGCTTTGAGTTCTTGAATTTTTGAACATGGGGAATAGAAAACTCATCAGCATAAATT
>1939638|reference Afl|length 47|copies 1
ACCCCAAATAGAACAGGTGATCATTTATTGTGCTGATAAAAGCGGTG
>1939638|reference Afl|length 50|copies 1
ACCCCAAATCTTATTTCTAGATGAGCCAACAGTCGGATTAGATCCAGTTG
>1939638|reference Afl|length 36|copies 6
ACCCCAAGGTGTGACAGGACCGGATCTACCGATAGG
>1939638|reference Afl|length 49|copies 1
ACCCCAATGGCTTTAACTTCCTCTTCCGCAATACTCACAGACATGGAAG
>1939638|reference Afl|length 48|copies 1
ACCCCACAGGAAAACAAGCATCTATCATAGGTGAAATTATTCCCACAC
>1939638|reference Afl|length 48|copies 1
ACCCCAGGCTCTAAGGTATTTGGATACTTGAAAAAACTCAAATTATTA
>1939638|reference Afl|length 54|copies 10
ACCCCAGGTAAATTGGCAAGCCATAGCGCACGGTTCGGAAACTATAGTAATTTA
>1939638|reference Afl|length 31|copies 1
ACCCCAGTTGGACCGGAGAAGACAAAACTAG
>1939638|reference Afl|length 46|copies 1
ACCCCATAAATTTGAAGCTGGTACTCCGGCTATTGGGGAAGCGATC
>1939638|reference Afl|length 71|copies 2
ACCCCATTCCAACAAACAGGCCCCTTGTTAATTACCCATTGGGGTGTGAGTGGTCCAGCAGTATTGAAACT
>1939638|reference Afl|length 50|copies 1
ACCCCCACATCTGCCTGTAGAAGTAATGATTCAATTTCATTGACAGCCTC
>1939638|reference Afl|length 45|copies 1
ACCCCCACCTGTATGAATCACCACAGGACCTGCCGTGACAACTAC
>1939638|reference Afl|length 53|copies 1
ACCCCCCAAGAAGCCGCCAAAGATGAAATACTCAAAGCCAACCAAGCAATTCA
>1939638|reference Afl|length 47|copies 1
ACCCCCGATTCCAGCCAGTGCGGAAACAACGGCTATTGCCGCATTAT
>1939638|reference Afl|length 43|copies 1
ACCCCCGTAATACCAAGTCTTCACCCTGCCAACGCGCTTCTAT
>1939638|reference Afl|length 50|copies 1
ACCCCGAATTTCCCAACTCCAAGGCGGTAATGAAAAAATATTCAAGGTGG
>1939638|reference Afl|length 45|copies 3
ACCCCTATAACCCCGGTGGCATTGTCGCTCACCACATTGCGGCTG
>1939638|reference Afl|length 38|copies 2
ACCCCTGATAAGGGTGAGGTCCCTGGTTCGAGTCCAGG
>1939638|reference Afl|length 39|copies 1
ACCCCTGATAAGGGTGAGGTCCCTGGTTCGAGTCCAGGA
>1939638|reference Afl|length 33|copies 1
ACCCCTGATTTACCTCGTACCTGCACTGCAACT
>1939638|reference Afl|length 49|copies 1
ACCCCTGCACAAATAGCAATTTGTCAACATGGGCGAAATTGGACCTATG
>1939638|reference Afl|length 57|copies 2
ACCCCTTCCGTTGGGCAAAATAAATTTTATCCCGCATTGCATGAGGTCGAAACACAT
>1939638|reference Afl|length 52|copies 1
ACCCCTTGAGCAATGGGACTAGACGTAATTACCCACAAGTTTTCCCAACCCC
>1939638|reference Afl|length 47|copies 1
ACCCGAATAAATGCCGGACTTACATCAGCACCATAATAATCTACATT
>1939638|reference Afl|length 48|copies 1
ACCCGACACTAGGAAATATAGAACAATTAGCAGTATTGTTTTTGAGAA
>1939638|reference Afl|length 44|copies 1
ACCCGATATCAGCTTGAATAGGTGAATCAAAACCTCGTAAACCT
>1939638|reference Afl|length 49|copies 1
ACCCGATTTTTAGGAATATCTAGCCAAACATTCTGTACAGCCAAAAAAT
>1939638|reference Afl|length 47|copies 1
ACCCGCAAACGTCAATTAGGAAAAGCCAAAGATAAATATTACGGTCC
>1939638|reference Afl|length 52|copies 2
ACCCGCAGATGGGACAATTGCCGCAGAAGTGGCTTTCATGTTTGCAGATTGG
>1939638|reference Afl|length 47|copies 1
ACCCGCATAGATATCTTGGTTTCCACCCCAGGACGATTGTTAGATCA
>1939638|reference Afl|length 62|copies 1
ACCCGGAAAAAGCCCCTGTTCTAAACCCACCAAAAAGACAACCGGAAACTCCAACCCTTTAG
>1939638|reference Afl|length 44|copies 1
ACCCGGACCAATAATAATGTAATCAGCTTCTTGAATGGCTTTAA
>1939638|reference Afl|length 54|copies 1
ACCCGGATTGAATGATTTATCTGTGATTACCGCAGGTCCTGTACCACCCGATCC
>1939638|reference Afl|length 49|copies 1
ACCCGGCGAATTTCATCATCTCTCCCAATCACAGGATCTAATTTTCCTG
>1939638|reference Afl|length 57|copies 1
ACCCGGGGAAAGCGGTTATGCAAAAGCCGCTTTGAGTAAGGTAGTAGATAACTTTAT
>1939638|reference Afl|length 58|copies 1
ACCCGTCCGTAACCTTGAGGATTTGACAATTGTGCGGTGAGAATAGTACAGGAATTTT
>1939638|reference Afl|length 45|copies 1
ACCCGTGAACCTGCTACTCCTGTGGGTAATGTGCGAATAGGCGGT
>1939638|reference Afl|length 40|copies 1
ACCCGTGCTTATAGCTTGTCTATTTCTGACTTAGAATCGA
>1939638|reference Afl|length 42|copies 1
ACCCGTTCAATATACTCACTAGTAGCTTTTCCGGGACGAATA
>1939638|reference Afl|length 51|copies 1
ACCCTAAAATTTACCTGGGATATACGGATTTAAACCTGTCTCCATGTCTTA
>1939638|reference Afl|length 47|copies 2
ACCCTAACATCTTTGTTACTGCTAAACGCCTGTTTAATAGCGAAGCA
>1939638|reference Afl|length 51|copies 1
ACCCTAGCACCCACCAGCTTGGTTAGTGATGCCCACAAAGAGGGTTTGCTT
>1939638|reference Afl|length 57|copies 1
ACCCTAGTACCGCAGGGCGGAAGTCAAAAGTCAAAAGTCAAAAATCAAAAGTCAAAA
>1939638|reference Afl|length 54|copies 1
ACCCTATCCTGGCAATTTAGCCCCCAAGCTGGTAGAATTAGCCCAAATATCAAA
>1939638|reference Afl|length 38|copies 1
ACCCTCAAAGACTGGCAAGGAGGATATGAATCTCTTAC
>1939638|reference Afl|length 50|copies 1
ACCCTCAATCTAGTAGGATTTTTCTATGGTTTTCCGCTATTACTGGGAGG
>1939638|reference Afl|length 46|copies 1
ACCCTCAATGGCAACTTGGTCCCCATTTGCACCTAATTTTAGACAA
>1939638|reference Afl|length 48|copies 1
ACCCTCAGAGAAGATGCTATGCAAGCAGAAATTGAAGGAAATTTTGAT
>1939638|reference Afl|length 49|copies 1
ACCCTCATAAATCAGGGGTAAAACAATTTGGTTATGACTGAGTAAGTAT
>1939638|reference Afl|length 52|copies 1
ACCCTCCAAGCCTTTTTACTTATTTGCTCGTCCTTTAACCTATTATTTATTG
>1939638|reference Afl|length 49|copies 5
ACCCTCCACCGACACCAGTGCTAATGGTAATATAAAATAGGCTATCATA
>1939638|reference Afl|length 54|copies 1
ACCCTCCCTGGATCATCCCCTCTTCCCGCCCTTCCCGCAACTTGGGTCAAAGTT
>1939638|reference Afl|length 45|copies 1
ACCCTCTGACAAAACAATCACATCTTCTCCAACTACTTCCCGTCC
>1939638|reference Afl|length 55|copies 1
ACCCTCTTTCACATGATTGTTGAGCTTTATATTCCCTGAGCATAGAATCATTGCT
>1939638|reference Afl|length 54|copies 1
ACCCTGACCTTTTTTGTAAAAAGCATCACTTGATTCTCTGGCATCTTTGGGTAA
>1939638|reference Afl|length 41|copies 1
ACCCTGAGCGTAGTCGAAGGGTAGCCGTTATTTGAGTCATG
>1939638|reference Afl|length 68|copies 1
ACCCTGATTTTTAATGACGGTGGCTATGGTTTAATTGAGTGGAAACAAGAAAACCAATTTGGGGCTGG
>1939638|reference Afl|length 50|copies 1
ACCCTGCCAATTATTTGACCGTTTTTGACCCGATAGCCCAAATCAACATT
>1939638|reference Afl|length 59|copies 1
ACCCTGGGGTAAACTGGGACCTTCAATGTAAGCCATTGTCCCGTGTCCCTTTGTTTCCT
>1939638|reference Afl|length 60|copies 5
ACCCTGGGGTAAACTGGGACCTTCAATGTAAGCCATTGTCCCGTGTCCCTTTGTTTCCTT
>1939638|reference Afl|length 42|copies 1
ACCCTGGTACTGTCCTCAACACCATGCGGTTATATAAAAGCA
>1939638|reference Afl|length 43|copies 1
ACCCTGGTGATCTAACCATGTCCAGGATGAAGCTTGGGTAACA
>1939638|reference Afl|length 37|copies 1
ACCCTGTGCATTTTCGTGGACCGATTATTGCTGGGGG
>1939638|reference Afl|length 45|copies 1
ACCCTGTTGGATGCTTGGGATCATGATGATCTGTTAGTTCCCAAA
>1939638|reference Afl|length 44|copies 1
ACCCTTCACTGCTCTTGCGCCCATGCAAGATGTGACAAACCTGT
>1939638|reference Afl|length 48|copies 1
ACCCTTGAAAGAGTGCGTAATAGCTCACTAGTCAAGCGATCTTGCGCC
>1939638|reference Afl|length 30|copies 1
ACCCTTGATTTCGCCGGTTTCTGCTTGTGC
>1939638|reference Afl|length 43|copies 5
ACCCTTGATTTCGCCGGTTTCTGCTTGTGCTTTGTTGATAGCT
>1939638|reference Afl|length 44|copies 1
ACCCTTGATTTCGCCGGTTTCTGCTTGTGCTTTGTTGATAGCTT
>1939638|reference Afl|length 30|copies 1
ACCCTTGTAAAAGCCGGTTGCAGTTAACAA
>1939638|reference Afl|length 63|copies 1
ACCCTTGTAAAAGCCGGTTGCAGTTAACAAATACTGAGTTTCTTCCGGTTCATAAACTACTAA
>1939638|reference Afl|length 31|copies 1
ACCCTTTGGCAAACCGGTGGCTTTTTGGCCA
>1939638|reference Afl|length 32|copies 1
ACCCTTTGTGCTGTCATGCTCTACACAGGTTG
>1939638|reference Afl|length 53|copies 1
ACCCTTTTAACACCAAGGTTTTACACAACCGATTTCGATGAAATGGCGCGGAT
>1939638|reference Afl|length 31|copies 1
ACCGAAAATGATACCGGTCGCCCTGTTTTTG
>1939638|reference Afl|length 47|copies 1
ACCGAAAATTATGGGTCATTAGATATCAATCAATCCCCCTTTAATGT
>1939638|reference Afl|length 51|copies 5
ACCGAAAGACTGGGATATGGCTGCTCCCGAACTTATATTAACGGAAGCAGG
>1939638|reference Afl|length 51|copies 8
ACCGAAGCTGGGTTCGGTCCTTCCATCGCTTCGTCTAACCACAGGTGCAGG
>1939638|reference Afl|length 43|copies 1
ACCGAAGCTGGTGGGTAATAATAGGGCTAATGTCCATAAGATA
>1939638|reference Afl|length 50|copies 1
ACCGAAGCTTCACGCCAAGAGTCATTGTTGTTGAATTTTATTAATCGCCC
>1939638|reference Afl|length 51|copies 1
ACCGAAGCTTCACGCCAAGAGTCATTGTTGTTGAATTTTATTAATCGCCCC
>1939638|reference Afl|length 53|copies 1
ACCGAATCTGGTGGGAATATTGTATTGTTTATTGATGAAATTCATACCGTTGT
>1939638|reference Afl|length 47|copies 1
ACCGAATTTTAGATATTGCTGACAGAATCATTAATATGGAAGATGGT
>1939638|reference Afl|length 49|copies 2
ACCGACAATTTCCATCAACTGCATAGCTGTGTAACCTTGTAAACCCACT
>1939638|reference Afl|length 45|copies 1
ACCGACCAGATTCACAAAACCACCGACTACTAAACGCACCACCAA
>1939638|reference Afl|length 43|copies 1
ACCGACCATGGGAATTAAAGCCTTATCTCTACCCATGCGAGTG
>1939638|reference Afl|length 55|copies 1
ACCGACCATGGGAATTAAAGCCTTATCTCTACCCATGCGAGTGCTTTTACCACCT
>1939638|reference Afl|length 53|copies 1
ACCGACGATTTCCCCATGATTTAATGCGTCCATCTTATTGACCCTTTAGTTAC
>1939638|reference Afl|length 48|copies 1
ACCGATAATTTATCTTCCAAATGCTTCGCCCCTACTGACAACTGTACG
>1939638|reference Afl|length 44|copies 1
ACCGATACTCTGAGCGACTGGTAAGCATTCGATAAGGTTCTCGT
>1939638|reference Afl|length 37|copies 1
ACCGATATTGCCGGCTTTTAATCTTGCGTTAACCTCG
>1939638|reference Afl|length 44|copies 1
ACCGATGATATATCCCAGCAAAACAGGTTGTTTTAACAGTGCAG
>1939638|reference Afl|length 39|copies 1
ACCGCAAGTTCCTGTCCTTTTTCGCTATTGTAATTAGTA
>1939638|reference Afl|length 56|copies 1
ACCGCAATGCCCCCCAAGCGATCGCCTACAGGGGCTTTAGAGACTCTGCCTCTGGC
>1939638|reference Afl|length 45|copies 1
ACCGCACTAGAAGCGGTAGCGGTAACAGTGATAATTATTGTTCCT
>1939638|reference Afl|length 45|copies 1
ACCGCAGGCCATAATTGACGTTGATAAAGAAACTCACCAACAATT
>1939638|reference Afl|length 43|copies 1
ACCGCAGGTACATTTAAAGAATTCGCCAAAGCAACTCTGACTC
>1939638|reference Afl|length 31|copies 4
ACCGCATGGATTACCGGCAGTTTATCCAGCG
>1939638|reference Afl|length 40|copies 1
ACCGCATTTATTGCCGGTGGACTCAATGCTGTAGCGGGTG
>1939638|reference Afl|length 46|copies 1
ACCGCCAAGCCTACGCCGATACCTTCGGACCAACAGTAGGAGACAG
>1939638|reference Afl|length 47|copies 1
ACCGCCGGAAATACCAGCGCGATCGCCTGCTAATTCACCAGAACCCA
>1939638|reference Afl|length 58|copies 1
ACCGCCTATAAGTCCCAGTCCTAAAATACCAATTTTCATCGTCATCTGGAAAATTTAA
>1939638|reference Afl|length 37|copies 1
ACCGCTAGAGTCAACAGCTATCTCTACAGCCGCACCG
>1939638|reference Afl|length 53|copies 3
ACCGCTGGTGTACCAGTTATTGTACCAACAGTAAACGCTGGGTAGCCAAGTGC
>1939638|reference Afl|length 46|copies 1
ACCGCTTCCCACCTATCCTGCGCAAGCGAAGCCCGAACACAATTCC
>1939638|reference Afl|length 43|copies 1
ACCGCTTCCCGAAAATCTAATTTCAGGTCTAGCCGGAGATCAT
>1939638|reference Afl|length 42|copies 3
ACCGCTTGATTGACCATTCTGACTCATTGGCTAGGGTAGTCA
>1939638|reference Afl|length 49|copies 1
ACCGGAACAAGTGCTAATGACAATATCGTTACCGGGGATGGTAATGATA
>1939638|reference Afl|length 52|copies 1
ACCGGAACTGCCAACAATTCGAGTTTGTGTAGAATACCAACAAGGTAACATT
>1939638|reference Afl|length 43|copies 1
ACCGGACTAAAATTTACAAATAGACTCTGGTTTCAGGGGACAT
>1939638|reference Afl|length 54|copies 1
ACCGGCTCTAGCATTGCGGGTAAAATCACGTAATTCTTGGATTTTTAATAGTTC
>1939638|reference Afl|length 42|copies 1
ACCGGCTCTATTAGCAATTTCCTCGCCATTGTCCTAGCGATT
>1939638|reference Afl|length 53|copies 1
ACCGGGAATTAGCATCGAAATTATTAGTTCCTAAACAACCTTTAAGTAACTTT
>1939638|reference Afl|length 48|copies 1
ACCGGGACTAAAACTGGAACCATCAGCTACTCCTACAAATAAGCGTGT
>1939638|reference Afl|length 37|copies 1
ACCGGGGGAAGGAATTGGTCCAGAAGTTGTAGAAGCT
>1939638|reference Afl|length 48|copies 1
ACCGGTACAATTATTCGGTCCACCACGTTCTCCATTTTGCGCCTTAAA
>1939638|reference Afl|length 50|copies 1
ACCGGTAGTACTCTGAATCTTAGCGGGGTAGCACAGAAAGTTGATTTGAC
>1939638|reference Afl|length 51|copies 1
ACCGGTCGGAGGGGTTTCTTGGCTTCTTTGCCTTGAGAAACAGCTATGAGA
>1939638|reference Afl|length 40|copies 1
ACCGTAAGATAAGATTTTTGGCGTTGCCTAATTGAAGTAT
>1939638|reference Afl|length 46|copies 2
ACCGTACTCTTTCAATCGTGCCAGCTTATCTGGTTCCATAGAGTAG
>1939638|reference Afl|length 57|copies 1
ACCGTAGAGTTGTTGATTGGTGATAGAACCGCCAATAACTGTACCGTCACGCAGGGC
>1939638|reference Afl|length 52|copies 1
ACCGTATTCCAGATTACACAGATTCTTAACTAATCTGCCAATTACCGCTTCC
>1939638|reference Afl|length 52|copies 1
ACCGTCAAGTCCGCAAAATGAAAATGATTTCTCCCTCTAATCGTGAGGTTGA
>1939638|reference Afl|length 39|copies 3
ACCGTCAATGTTGGGGCTTTAGCAGGTGGTGGTATGGCT
>1939638|reference Afl|length 47|copies 3
ACCGTCACTGTTACGAGACCAACCTAAGTCGTACTCGCCTTCCAATA
>1939638|reference Afl|length 50|copies 2
ACCGTCGCAGCTAAACCGAGAACCGTGACAAGCACAATCCCAACTTTTTT
>1939638|reference Afl|length 44|copies 3
ACCGTCGCCAATTATAGGCAATGTGCCTTTGCCAACTTGTATCT
>1939638|reference Afl|length 30|copies 1
ACCGTGCAACCAGCCGGCACCAAATCCCTC
>1939638|reference Afl|length 31|copies 2
ACCGTGCAACCAGCCGGCACCAAATCCCTCT
>1939638|reference Afl|length 47|copies 2
ACCGTGTTGAGGCAATTGCAATTAATAATGCTCCTATTGTATTAGAT
>1939638|reference Afl|length 42|copies 1
ACCGTTACCCAAAAACTAGCTGATGCTGGGGGTGTCATGGTA
>1939638|reference Afl|length 52|copies 1
ACCGTTACCGTCGTCAATACCGATAGAACCGTCGGTACAAGGTTAACGGGAG
>1939638|reference Afl|length 61|copies 1
ACCGTTGGACGGAGTTTTAAGAAGAAGGAGTCAGGAGTCAGGAGTCAGGAGAAAGAGGGAA
>1939638|reference Afl|length 45|copies 1
ACCGTTGGCGATACCCGTGAGAAAGATTCGGTAATTATGGAGTGG
>1939638|reference Afl|length 55|copies 1
ACCGTTGTTTCACAGGAGCCGGGATTTCTCCGTACTAGGATGCTTCAATACGTAG
>1939638|reference Afl|length 64|copies 1
ACCGTTTTTCCGGTCAAATCAAAGGGAATATCCGTTTTTTCTGGAGTTCTCAAGCCGATTTTAT
>1939638|reference Afl|length 48|copies 1
ACCTAAAAACCTACCCTAATCAACAATTTGCTAAAATCAAATTCCACT
>1939638|reference Afl|length 44|copies 1
ACCTAAAAACTGGCCATGCAACTGATCCCCAAATCTGAAATAGT
>1939638|reference Afl|length 39|copies 1
ACCTAAAAATGCGATCGCTGTTGACCAAAATGTCAAAGT
>1939638|reference Afl|length 51|copies 1
ACCTAAAAATGTGCCGGTGGTGAGAATTACCGCTTTGCAGTGAAAAGATAC
>1939638|reference Afl|length 53|copies 1
ACCTAAAAATGTGCCGGTGGTGAGAATTACCGCTTTGCAGTGAAAAGATACGC
>1939638|reference Afl|length 46|copies 1
ACCTAAAGCCACATAGCCATCAGGAATCAACACAAAGGGTTTCATT
>1939638|reference Afl|length 54|copies 1
ACCTAAATAACGACTAGCATCATCAGCTAATTTTTTCAGCACCATAGCCGAAAT
>1939638|reference Afl|length 36|copies 1
ACCTAAATGAATGATTCTGCTGACTATAGCTGGTAC
>1939638|reference Afl|length 66|copies 1
ACCTAACCCTAAGTTTTTGAGAAAGGCTGAAAAATCAATCAAACATTCTCAAAGACGGATTTACAA
>1939638|reference Afl|length 49|copies 1
ACCTAACCCTGTTCCTGTGGGGTGAGAACAGCTACCTGTGACAGAAGGG
>1939638|reference Afl|length 45|copies 1
ACCTAAGAAAATTCCCGCAAGCCTCTGAGAAAGAGGATTTTGGCA
>1939638|reference Afl|length 40|copies 16
ACCTAAGACCTCGCCAGTATCTTTGCGATAAATTACCTTC
>1939638|reference Afl|length 51|copies 1
ACCTAATGTGACACCAGTGATTAACCAATGGGGAAAATGGAGAAGGTAAGC
>1939638|reference Afl|length 50|copies 4
ACCTAATTGAAGTGATTAAACCACGAACCTGGGCAGACCTAGAATTTATC
>1939638|reference Afl|length 39|copies 1
ACCTACCTGGCAACAGCTATAACAGGATATTTTCCTAGT
>1939638|reference Afl|length 37|copies 1
ACCTACGCCATTGTCGCTGGCGACCCCAACATCATCT
>1939638|reference Afl|length 30|copies 2
ACCTACGCCGAAACCGGTTGTACCCGCAAC
>1939638|reference Afl|length 31|copies 2
ACCTACGCCGAAACCGGTTGTACCCGCAACA
>1939638|reference Afl|length 54|copies 1
ACCTAGACCTATCGCATTTGGTGGACTGTAGGTGTTAGCGTAACTTAAGCCAAC
>1939638|reference Afl|length 58|copies 2
ACCTAGACCTATCGCATTTGGTGGACTGTAGGTGTTAGCGTAACTTAAGCCAACTCGG
>1939638|reference Afl|length 59|copies 9
ACCTAGACCTATCGCATTTGGTGGACTGTAGGTGTTAGCGTAACTTAAGCCAACTCGGA
>1939638|reference Afl|length 35|copies 1
ACCTAGACTGGAACAAGCGCGGTTAATTATGGGTT
>1939638|reference Afl|length 57|copies 1
ACCTAGGAGGAACAGGACAAACCCTAGATTGGCTAATGTTAAATCAGGAATTTAGCC
>1939638|reference Afl|length 43|copies 1
ACCTAGTCTTCCTGGGGATCTTGCACAAGGGGTACAAGGAGGA
>1939638|reference Afl|length 54|copies 1
ACCTAGTTAATAAACCTAGTTCAGTTAGTCTGAAAACAGGTCATCGTGCTACCC
>1939638|reference Afl|length 49|copies 1
ACCTAGTTCATCCAGTAAATCTAACTGGGCCTGAATTAAATCCCGAACT
>1939638|reference Afl|length 39|copies 1
ACCTATAGCCTAGTTGCAGGTACAGGAGACAGTGATAAC
>1939638|reference Afl|length 64|copies 7
ACCTATAGGTATGGAAATATTTAGTTATTTGGGAACTATTGGTTATAAAGTTAAAGTTAGTGGT
>1939638|reference Afl|length 53|copies 1
ACCTATCAAGATAAAAACCCTCGCGGGTTTGTTATTAAGGCGGTATTTGAGGA
>1939638|reference Afl|length 42|copies 2
ACCTATGTAATCTAGCCCCAGCCCATAATCCAGCCGCTTTAG
>1939638|reference Afl|length 30|copies 3
ACCTATTTGGCTACCGGTGCTACCCATGCA
>1939638|reference Afl|length 51|copies 2
ACCTCAAAGAAGTCAACTTCAAAACAATGGAAAGTAAAATAGTCCCCGGCT
>1939638|reference Afl|length 48|copies 50
ACCTCAAAGCTCACCGCATTGTCTATGCCAAAGGAACTAATCAAGTTG
>1939638|reference Afl|length 49|copies 1
ACCTCAAAGTATACCTGAAACGTTGGGATAAGAAATACGGACTCACCTA
>1939638|reference Afl|length 40|copies 1
ACCTCAAGAGATTCTGGCTAATTTGGCGAAGTTAGAGGTG
>1939638|reference Afl|length 53|copies 1
ACCTCAAGTCCATCCTGTTGTTTCAGATAATTCACTTCAACTTATTTATTGGG
>1939638|reference Afl|length 47|copies 2
ACCTCCACAGAAGACGTGTTTGAGGGAGTGACAAGTTTCGATTCCTC
>1939638|reference Afl|length 37|copies 1
ACCTCCAGGTATAATAGGTCCAGAAGTGTTGAATGAT
>1939638|reference Afl|length 41|copies 1
ACCTCCGCGCCTATGTCGAAGGTTCGGATGATCCTGAAGCC
>1939638|reference Afl|length 37|copies 36
ACCTCCGGTTTTGCTTGGCCCGCAGCAGCAATCAAGG
>1939638|reference Afl|length 41|copies 1
ACCTCCTGACGGCCTAATCGTCCATGAAGAACATCAAGTCT
>1939638|reference Afl|length 51|copies 1
ACCTCCTTCTTTTTATGAGAATTGCTCTATTTACAGAAACCTTCTTACCTA
>1939638|reference Afl|length 47|copies 1
ACCTCTAATATACGCTGGTAAGTTGGTAGCTAAAGTTAACCCCTTTT
>1939638|reference Afl|length 56|copies 1
ACCTCTACAAAGACTTGTGTGAGCCGTGAACCCGGTAATGTGGCTTTCATTCCTGC
>1939638|reference Afl|length 44|copies 1
ACCTCTACCATCAAAAAATACCACTGCACTATATATAAAAGGCC
>1939638|reference Afl|length 38|copies 3
ACCTCTAGGATTACCTTCTTTATTGATAATCACTGCGG
>1939638|reference Afl|length 57|copies 1
ACCTCTCACCTTGGGACGACGGCCTTTCCAGCGATTTCGTCCAGCTTTTCCACCACT
>1939638|reference Afl|length 39|copies 22
ACCTCTGCAAATAGCTTTGCAAGGTAATGATATCAAAGC
>1939638|reference Afl|length 55|copies 1
ACCTGACGGTAATTTGCAATATTTAGGGCGGATCGATCATCAAGTCAAATTGCGG
>1939638|reference Afl|length 48|copies 1
ACCTGAGAAGTTAGAAGCTTTGGTAAGAGCAGGAATGAACATGGCGCG
>1939638|reference Afl|length 49|copies 1
ACCTGAGAAGTTAGAAGCTTTGGTAAGAGCAGGAATGAACATGGCGCGG
>1939638|reference Afl|length 37|copies 1
ACCTGAGCATTATCTAGTAATTGAATTGGTATAGTCG
>1939638|reference Afl|length 63|copies 1
ACCTGAGTCGTGCTGATTTGCGAACTGCAAATTTAACTTCAGCAAACTTGGTAGGTGCAAACC
>1939638|reference Afl|length 41|copies 2
ACCTGATAACATTCCTGGTTGTTTATCAGCATGGGGACGCA
>1939638|reference Afl|length 42|copies 1
ACCTGATGAAATTACCGAGATTGAAACTGAGGAAAACTAGAT
>1939638|reference Afl|length 44|copies 1
ACCTGATTTGTCCCAGGATTGTAGAGAGTATATGTTGCTTCTCC
>1939638|reference Afl|length 52|copies 7
ACCTGCAAACTTTGGCATCAGATTTAGGAATTGCTAAAAAAGTTAAATTTTG
>1939638|reference Afl|length 48|copies 1
ACCTGCATAATCCCTTGCGGAAGCATCCCTGGTTTCAATGACTCGAAT
>1939638|reference Afl|length 30|copies 1
ACCTGCATACTGACCTGATCCGATAGGTTT
>1939638|reference Afl|length 44|copies 1
ACCTGCCATTTATTACCGCTACCCAGGACGGACCAAAGCATTTA
>1939638|reference Afl|length 50|copies 2
ACCTGCCATTTATTACCGCTACCCAGGACGGACCAAAGCATTTAGATACA
>1939638|reference Afl|length 50|copies 1
ACCTGCCCCACAATGCGTAATGCTCTAAGTGGTCTCGTGTTTGTAAGATG
>1939638|reference Afl|length 42|copies 2
ACCTGCGCCAAGGCTTTAATTTCCCCTGGCGTGTATACCATC
>1939638|reference Afl|length 37|copies 1
ACCTGCTTGACTACGCGATTCTGACGGCCACTAATTC
>1939638|reference Afl|length 47|copies 2
ACCTGGATAATAGTAAAATTTAGCGACTTTATTTAAACCCAATTTTT
>1939638|reference Afl|length 48|copies 2
ACCTGGATAATAGTAAAATTTAGCGACTTTATTTAAACCCAATTTTTC
>1939638|reference Afl|length 45|copies 1
ACCTGGCCTAGCTGTGCGGACTTCTAGGTCAATTTGATCAGCTTT
>1939638|reference Afl|length 57|copies 1
ACCTGGGGTTGTCCCAGCACCGATAGAACCTGGCGCTCTATGGTTTTTGGAACCGTG
>1939638|reference Afl|length 32|copies 1
ACCTGTACAGCGTCGCCGGCGTAAACGTCCAG
>1939638|reference Afl|length 45|copies 1
ACCTGTCAGAATGCTAGTAACAAACCGGACATACTGAGTAAATGG
>1939638|reference Afl|length 39|copies 1
ACCTGTGTAGCTTTGCGTAACCATTCCTGGACTGTGTTT
>1939638|reference Afl|length 39|copies 1
ACCTGTTATCTCTGATTCTCGTTTGCCAGATGGATACAT
>1939638|reference Afl|length 41|copies 1
ACCTGTTGAATCCCCAGTATCAACAACTCCAATACCGATGT
>1939638|reference Afl|length 54|copies 1
ACCTGTTGCTAACATGATTACATTAGCTTCAGGATCTTCAGGTAATAACATTTC
>1939638|reference Afl|length 49|copies 1
ACCTGTTGTGGAAGGTGCGATTTCCGAAGATGTCAAAATGGGAAACAGT
>1939638|reference Afl|length 47|copies 1
ACCTGTTTCTGAACCAGTGTTGGAACTTATAGACAAGTTAACTGTAG
>1939638|reference Afl|length 47|copies 1
ACCTTAACATTACCTAGTTATGCCCAAACTGTACAGGTAAACAAAAG
>1939638|reference Afl|length 48|copies 2
ACCTTAACTTATTTATGCCCCGGAGCTAATACAGGTTATCTCAGGGGT
>1939638|reference Afl|length 51|copies 2
ACCTTAATTTGTCCTTCGTACTGCTCGGCAATTTCTTCGACAACAGGAGCT
>1939638|reference Afl|length 30|copies 3
ACCTTACCTACAGCCGGTGCGGTATTAGCT
>1939638|reference Afl|length 54|copies 7
ACCTTATCCCGATCTAAATCTAAGGTTTGATAAAGCCCCAGTGTTAATTCGACA
>1939638|reference Afl|length 49|copies 2
ACCTTATTCAGCGCAGTAGTCGCCTATTTGAACGAGTCATTGTTGCCGT
>1939638|reference Afl|length 51|copies 1
ACCTTATTGGTCATTTGGCGGACAATCACCTCGATGTGTTTGTCAGAGATA
>1939638|reference Afl|length 47|copies 1
ACCTTCAACTCTATGGGAATTCGTCCCATAGGTGCAAACACATTCCA
>1939638|reference Afl|length 48|copies 1
ACCTTCAGAAATAAGTTGTTTTGGTAGACAACAGGATAACCACCTCAA
>1939638|reference Afl|length 47|copies 1
ACCTTCAGAAATACCTTTAGAACACCAAGCGATCGCTGAATTATTAG
>1939638|reference Afl|length 51|copies 1
ACCTTCATCCAAAGCCTTTGCGGCTGCGGCTTTGATATGCGCTGGCGTGTC
>1939638|reference Afl|length 57|copies 1
ACCTTCCGCTCTGCCATGAATACCAATTAATCTTCCTTGGGTATCTAAAACCGCACC
>1939638|reference Afl|length 40|copies 1
ACCTTCCTCCGCTTTATCACCTCGCTGATGTTGGGAAGGC
>1939638|reference Afl|length 51|copies 1
ACCTTCGTCATTCCATCAGTATCATTTTCCGCCAAAGCCTTGGAATTACCT
>1939638|reference Afl|length 43|copies 2
ACCTTCTATAAAGCTCGTGGCTTGAATGTTGGTAAGTCTTTGG
>1939638|reference Afl|length 46|copies 1
ACCTTCTGATATTTCCGCACCATTGCGATCTGTATTCAGCAAAAGC
>1939638|reference Afl|length 31|copies 1
ACCTTCTTCTTGCACCGGCGGATAAAAAACG
>1939638|reference Afl|length 46|copies 1
ACCTTGAATTACTCTTGAACCTTGACGATTCCACAGAGAAATTTGT
>1939638|reference Afl|length 47|copies 1
ACCTTGACCATCTTGGTAATCTAAAAATAAACCACCAATTCCTCGTG
>1939638|reference Afl|length 50|copies 2
ACCTTGACCATCTTGGTAATCTAAAAATAAACCACCAATTCCTCGTGTTT
>1939638|reference Afl|length 51|copies 13
ACCTTGACCATCTTGGTAATCTAAAAATAAACCACCAATTCCTCGTGTTTC
>1939638|reference Afl|length 50|copies 1
ACCTTGATGACCTCATTGATAAAACAGTACCACAGGCAATTCGGTTTCAT
>1939638|reference Afl|length 51|copies 2
ACCTTGATTATTGCCGAGAACCAGGAGAATGGTTGCCTAACGAATACGGTG
>1939638|reference Afl|length 66|copies 1
ACCTTGCTAGAAAACCTGATTGGTTTAAAACATCCCCAAAGCGGCAAAATCTGGATTAACGGCATC
>1939638|reference Afl|length 30|copies 2
ACCTTGGACTGCACCGGCTAAAGTTCCTTG
>1939638|reference Afl|length 31|copies 3
ACCTTGGACTGCACCGGCTAAAGTTCCTTGG
>1939638|reference Afl|length 49|copies 1
ACCTTGGAGAAATACATACTCTCAATTAATTAATGCTTTCACCTGGGAA
>1939638|reference Afl|length 49|copies 2
ACCTTGGGTGTTACTAGTGATGAGATTCCGCCGTAATACTGGTTTAGCA
>1939638|reference Afl|length 37|copies 9
ACCTTGTCCCACCTATGGTCCTAATGTACTGATAGAT
>1939638|reference Afl|length 39|copies 1
ACCTTGTCCCACCTATGGTCCTAATGTACTGATAGATCA
>1939638|reference Afl|length 50|copies 1
ACCTTGTTCAATATAACCATAGCCAGTTGAGGGGAAATTAGGTTTAATCC
>1939638|reference Afl|length 50|copies 1
ACCTTGTTGACGATATGCTACCAAAGTCCATAGGGGAATTCGTGTATTTC
>1939638|reference Afl|length 39|copies 1
ACCTTTAACTTGTATGTGCCATTTTGAAATCGCAGTGGG
>1939638|reference Afl|length 40|copies 3
ACCTTTAACTTGTATGTGCCATTTTGAAATCGCAGTGGGG
>1939638|reference Afl|length 47|copies 1
ACCTTTAATTTAGATGTAGAAAAAGTAGCAGCAGCGATTACAGCAAA
>1939638|reference Afl|length 53|copies 1
ACCTTTAATTTAGATGTAGAAAAAGTAGCAGCAGCGATTACAGCAAAAACCAA
>1939638|reference Afl|length 43|copies 2
ACCTTTACAAAAGCTGGTTATCGTGTAGAACAAGCCCGTGATG
>1939638|reference Afl|length 48|copies 2
ACCTTTACAATTACCAGGGCTAAAAATTCCTCTAGCTATGCAGGAAAT
>1939638|reference Afl|length 54|copies 1
ACCTTTAGGAATTTTTGCACCAATAGCGGTAAAGCGATCGGCATTTTTCAAAAA
>1939638|reference Afl|length 60|copies 3
ACCTTTAGGAATTTTTGCACCAATAGCGGTAAAGCGATCGGCATTTTTCAAAAAGTCTAC
>1939638|reference Afl|length 55|copies 2
ACCTTTAGTCGGCCAATGGACTCCAAAAGCATCGAGGAGAATTTAAAAATAGATC
>1939638|reference Afl|length 48|copies 1
ACCTTTATTTGATAGTGCGACGGCTTTAGCACCGGCTCAGTATAAGGA
>1939638|reference Afl|length 51|copies 2
ACCTTTCCCTCGCGGTACTTGTTCACTATCGGTCACACAGTAGTATTTAGC
>1939638|reference Afl|length 47|copies 1
ACCTTTGAAGGGAATCGGTACTTTGAGGATTTTTGGTAAATTCTCAC
>1939638|reference Afl|length 39|copies 1
ACCTTTGCATTTGCAACCAGTATATAAAAATTTAGGTTA
>1939638|reference Afl|length 54|copies 1
ACCTTTGGAAGGTGTGGGGGAGTTGTGTCGTCAACATGGAACTTTGTTGTTAGT
>1939638|reference Afl|length 13|copies 1
ACCTTTGGCATAG
>1939638|reference Afl|length 47|copies 1
ACCTTTGGGAAGGCTTTGGTACAGTCAGTCCATGAACTAGGAGACGG
>1939638|reference Afl|length 57|copies 1
ACCTTTTGAACTTCTAGCATTAGATGTTCCCGCGGACGCAGTTGGTAGCTGTATTGA
>1939638|reference Afl|length 32|copies 3
ACCTTTTGTCCCCACCGGTGATCAACCACAAG
>1939638|reference Afl|length 51|copies 1
ACCTTTTTTGATTATGGTTGTGGACATGGTGGAGACGTTACCCGCATTGCT
>1939638|reference Afl|length 53|copies 1
ACGAAAGTAGGCCTTAGTGATCCGACGGCGCAGAGTGGAATGGCCGTCGCTCA
>1939638|reference Afl|length 44|copies 1
ACGAAATATGTCCGCGAGTTACTGATTCAACACCTTAAATACTG
>1939638|reference Afl|length 53|copies 1
ACGAAATTAACCGGGCTACACCCCGTACCCAGTCAGCTTTGCTGGAAGTGATG
>1939638|reference Afl|length 34|copies 1
ACGAACACGGGTTAGAACTGGAAATTCTCGAACA
>1939638|reference Afl|length 48|copies 1
ACGAACGTGGAACAAACTGATTGGCAAGCCCAAGCGCAAATAGAGGAT
>1939638|reference Afl|length 36|copies 6
ACGAACTTTGTACCTGGGACCCGCAAACAGAAATCT
>1939638|reference Afl|length 51|copies 6
ACGAACTTTGTACCTGGGACCCGCAAACAGAAATCTTGTTTTCTGATAAAT
>1939638|reference Afl|length 54|copies 1
ACGAACTTTGTACCTGGGACCCGCAAACAGAAATCTTGTTTTCTGATAAATTAT
>1939638|reference Afl|length 46|copies 1
ACGAAGAACTCCGCCAACTCGGTTCTATTGTCATCTCCAAAGCAGA
>1939638|reference Afl|length 50|copies 1
ACGAAGAATAGAAATAGCTGAAGAAAACAATGGAAGTTAAGTAAACGAGA
>1939638|reference Afl|length 35|copies 1
ACGAAGATGACTATGGGTCCTGAAATCACAATTAG
>1939638|reference Afl|length 35|copies 1
ACGAAGATTAGAAGATACCCTAGATAAAATAGAAC
>1939638|reference Afl|length 49|copies 2
ACGAAGATTTTATTAACGCTTTTGGTAAATTTGAGGGAAGAGAACCGCT
>1939638|reference Afl|length 47|copies 1
ACGAAGCAGAATTGTTAGAAATGGTACAAGCTGCTCCCAACATGACA
>1939638|reference Afl|length 53|copies 1
ACGAAGGCACGAAGGTCACGAAGGAGGAGGGGAAGAAGGAGGAGGGGAAAATT
>1939638|reference Afl|length 33|copies 1
ACGAAGGTTGAGACAGGCTATTATATAAGTAGT
>1939638|reference Afl|length 49|copies 1
ACGAAGTTATGGCTTTATTGCTAGGAGGAATATTAGGAATGATTTGGTT
>1939638|reference Afl|length 42|copies 1
ACGAATAGTAATTGGTGTACCATTGTTCAATTTCCAATCACT
>1939638|reference Afl|length 37|copies 1
ACGAATGCAACAAATGGGTCCCAAGCAACCCAAGCAT
>1939638|reference Afl|length 51|copies 1
ACGAATGTCAATACCTGCAAAACTAGAATTTAGGTCTTGATAAAAGCTTGA
>1939638|reference Afl|length 35|copies 4
ACGACATCAACAACGGGACCTGCTATTGGTGCAAG
>1939638|reference Afl|length 36|copies 1
ACGACATCAACAACGGGACCTGCTATTGGTGCAAGC
>1939638|reference Afl|length 45|copies 1
ACGACATCAACAACGGGACCTGCTATTGGTGCAAGCACAGCATCA
>1939638|reference Afl|length 46|copies 2
ACGACATCAACAACGGGACCTGCTATTGGTGCAAGCACAGCATCAT
>1939638|reference Afl|length 48|copies 1
ACGACATTCTGGATCATAACCACCGTTTAAACCGACTTCATCGCCGTA
>1939638|reference Afl|length 58|copies 1
ACGACCAAAGGGTTTTTCAATGACTAACCGCTGTTTTTCGGGGTCTTCTAGCATTCCT
>1939638|reference Afl|length 45|copies 1
ACGACCACTGAACAGGAACATTAAGCTGAACGCCCAAATGAAGTG
>1939638|reference Afl|length 52|copies 1
ACGACGTTTTCATATCACACGCAAGTGACGACAAAGAAGAGGTAGTATTACC
>1939638|reference Afl|length 48|copies 1
ACGACTATCAAATAAGTTTAAAACAAGTTCAATCACTATTGGTTGAAT
>1939638|reference Afl|length 48|copies 1
ACGACTCCAGCAGCGTTGGTACAACTTTTACAAGGAATTGATAAATCA
>1939638|reference Afl|length 49|copies 1
ACGACTCCTTTAATTAAGGCGCGTTCGTCTGGATCTAATAGTTCTAATG
>1939638|reference Afl|length 43|copies 2
ACGACTTAGGTTGTCGTGGTCCCATGACTCATGCCTCCTGTAA
>1939638|reference Afl|length 46|copies 1
ACGAGAACCCACCATATAAATCACATCACCAGTGTGCAGCACAAAC
>1939638|reference Afl|length 47|copies 1
ACGAGAATCCATTATCCGGTTGATTCCTGTCCCATCTGAATTAGATG
>1939638|reference Afl|length 38|copies 1
ACGAGAATGGTTTTCCGGTCCATTATCTTGATTAATTA
>1939638|reference Afl|length 33|copies 1
ACGAGGATAGGGGCCCAACCGGAATCTGTGTAA
>1939638|reference Afl|length 36|copies 1
ACGAGTAATTATTGCTGGTCCGGGAGATATCCCTAA
>1939638|reference Afl|length 37|copies 9
ACGAGTAATTATTGCTGGTCCGGGAGATATCCCTAAC
>1939638|reference Afl|length 38|copies 7
ACGAGTAATTATTGCTGGTCCGGGAGATATCCCTAACA
>1939638|reference Afl|length 45|copies 1
ACGAGTAGCGCGATTTGGACCGCCAATTTCCACGTCTCGAACTTT
>1939638|reference Afl|length 49|copies 3
ACGAGTCAGTAACTCTGGTCCGTTGACACCAATAAAATTAGCCCTGGCC
>1939638|reference Afl|length 48|copies 1
ACGAGTTAGGATTAAATCCTCGTGACTTGACAAACTACTTAAATAGTT
>1939638|reference Afl|length 37|copies 1
ACGAGTTTGGGGCATGGGACCATCCGTAGCCGCAACT
>1939638|reference Afl|length 43|copies 1
ACGATACCGTGAGTTACTGTCCACACATATACTCGTCTTGGGG
>1939638|reference Afl|length 11|copies 1
ACGATCAGCTT
>1939638|reference Afl|length 34|copies 1
ACGATTAATAATACTTGTATAGCATATATAGCAC
>1939638|reference Afl|length 36|copies 1
ACGATTACATACACATGAGCAAACGCGAAAGCTAAG
>1939638|reference Afl|length 38|copies 1
ACGATTACTGCGATTTTATCACAAAGTCTCATGCTCAG
>1939638|reference Afl|length 44|copies 1
ACGATTCTAGCCCCCTGTGCGCCTTCAAAAATTGTGGGTGTAGG
>1939638|reference Afl|length 51|copies 1
ACGATTTCACTCATAATGTCGTTAAGAGTGACTAAACCTTGAATTACGCCA
>1939638|reference Afl|length 42|copies 1
ACGATTTTGGGGACACCATCTACGATTTCGATCACAATGCGG
>1939638|reference Afl|length 38|copies 1
ACGATTTTTGCACCGGGGTCCATCCATTGTTGAGTACC
>1939638|reference Afl|length 41|copies 1
ACGCAAGCAAATCGCTGATTATTATTACCAACACCTCAGCC
>1939638|reference Afl|length 38|copies 1
ACGCACAACTGGCATCTAAGTCAGGCATAAGCGGCATG
>1939638|reference Afl|length 37|copies 6
ACGCACAATGGCTTCTGGTCCCAGGGCGGGATCTACC
>1939638|reference Afl|length 38|copies 3
ACGCACAATGGCTTCTGGTCCCAGGGCGGGATCTACCA
>1939638|reference Afl|length 50|copies 1
ACGCACTCAGAAATGAATATGTTGTGGCTATCACCGGTAGAGTTACCCAA
>1939638|reference Afl|length 39|copies 1
ACGCAGACAAGTTGAAGAGTGGCTTTCAACTGATACTTC
>1939638|reference Afl|length 46|copies 2
ACGCATAATTTTTTGCCTACTTTGATAGTATATTTAAGTTAAGGGT
>1939638|reference Afl|length 51|copies 1
ACGCATTGATAGGGATGTCCCTCCTTATATGTTGGTGGAAGGAAATCCGGC
>1939638|reference Afl|length 61|copies 2
ACGCATTTTATTCAGATAACGAGGAATCGCCCCCACATTGGGAGAAATGGACATCTCGTTA
>1939638|reference Afl|length 62|copies 1
ACGCATTTTATTCAGATAACGAGGAATCGCCCCCACATTGGGAGAAATGGACATCTCGTTAT
>1939638|reference Afl|length 49|copies 1
ACGCCACCAATTACCAACAACTACCGTAGGAATAGGAAAGTATTGAGGG
>1939638|reference Afl|length 45|copies 1
ACGCCAGGCAACGCTTACGCAATGACATTGTGTAATTAATTCTGT
>1939638|reference Afl|length 43|copies 1
ACGCCATTTTCCCAGTAAAGCGGGTTGTCGTAACCTGATGCTT
>1939638|reference Afl|length 57|copies 7
ACGCCCTTACCGCCGCTTTCCGTTCCTAATACAACTATCCCTGGGACACCAACCACA
>1939638|reference Afl|length 55|copies 1
ACGCCGAAAACCCTTGAAAATGTGGCTGACTGAGTCAGCCACATTTGGGCTTTAG
>1939638|reference Afl|length 41|copies 1
ACGCCTACCTTTATCTGGCATCAAAATTGTACTTGATCCAG
>1939638|reference Afl|length 39|copies 1
ACGCCTGTTATCTCGTGACAGACGGGAGTTGGTGTTCAG
>1939638|reference Afl|length 42|copies 1
ACGCCTTCTGTAGCACCACCAATGGATTTCCAGGCTGATAAG
>1939638|reference Afl|length 36|copies 5
ACGCGAATATTTTCAGGACCAAGTTCTGCTGCCAAG
>1939638|reference Afl|length 51|copies 1
ACGCGACCATAGCCCCCGGTGGCAAACATCACAGCCTTTGCTCGTAATACC
>1939638|reference Afl|length 35|copies 2
ACGCGGCTGCTTCTGCTGGTGACTTGATACTAGCT
>1939638|reference Afl|length 36|copies 1
ACGCGGCTGCTTCTGCTGGTGACTTGATACTAGCTG
>1939638|reference Afl|length 44|copies 2
ACGCGGTTATGGAACATCAGAAATGCAGTTGGGAAAAATCCTCC
>1939638|reference Afl|length 52|copies 1
ACGCGTCACGACTGACCCAATGTTCAATTTCACCCTTGAGAATGGCGGGACA
>1939638|reference Afl|length 50|copies 1
ACGCTAAAATATTGAAGGTGTGAGAGTTGAATTTGCCAGCTTTAAGTATT
>1939638|reference Afl|length 37|copies 1
ACGCTACTGATGCTAATCCGCCGGCACCTCCAAGGCC
>1939638|reference Afl|length 39|copies 2
ACGCTATTAGAAGGCGAAGGAGTGTTAATAGATCCAGTG
>1939638|reference Afl|length 42|copies 1
ACGCTCAATCACATTAGGGGAACTTGGCTGATTAGTAGCAGG
>1939638|reference Afl|length 40|copies 1
ACGCTCCTTACGCAATAAAGCTCATCAATGGTGGTATTTT
>1939638|reference Afl|length 32|copies 1
ACGCTCTTAGCTAGATAGCGTCATGCCCGGAG
>1939638|reference Afl|length 41|copies 1
ACGCTGACGAATACGGCGATAGGACCGGAGAAAGCAAGAGC
>1939638|reference Afl|length 42|copies 1
ACGCTGACGAATACGGCGATAGGACCGGAGAAAGCAAGAGCG
>1939638|reference Afl|length 37|copies 2
ACGCTGATAGAATTCGCGCTCATGTGAATATTGGTGG
>1939638|reference Afl|length 52|copies 1
ACGCTGCTGAGAATCTAAATAAGAATCTAAAACAAATTTGGAAAACGGACTA
>1939638|reference Afl|length 53|copies 1
ACGCTGGCTGTATCCAGAACACTAGAAATGAAATTACGTTCTGTTTTTAGAGA
>1939638|reference Afl|length 45|copies 3
ACGCTGTGTTCTAAATCTGTTTCTATGAGTGTTGAATTATCGGCA
>1939638|reference Afl|length 50|copies 1
ACGCTTCCTTCTGTCGGTCCATAAGCATTAAAGAAATTGCGCCCCGCTGA
>1939638|reference Afl|length 30|copies 3
ACGCTTCTGGTTACCGGCAAAACCGCGACC
>1939638|reference Afl|length 32|copies 1
ACGCTTTATTAGGTGGACAATGGCCGCACAGC
>1939638|reference Afl|length 49|copies 1
ACGCTTTATTAGGTGGACAATGGCCGCACAGCAGTTATATGGAAATAAA
>1939638|reference Afl|length 41|copies 1
ACGGAAAGCATATCACCTTTGCAATGAGTATAAATACTTAA
>1939638|reference Afl|length 46|copies 1
ACGGAATTACCATACCAAGCTTGACCCGGTTTTACCCACATTGTAT
>1939638|reference Afl|length 44|copies 1
ACGGACAACATCAATAATGACGTTGTATGCTCTGTCCTGAACGA
>1939638|reference Afl|length 51|copies 1
ACGGACATAAAATTTCCGGAATTCAGGAGTTCAGGAATGCCTCCGCTGGAG
>1939638|reference Afl|length 43|copies 1
ACGGACATAATTTCGGGACCAATGCCATCTCCAGGTAGTAGGG
>1939638|reference Afl|length 46|copies 1
ACGGACATAATTTCGGGACCAATGCCATCTCCAGGTAGTAGGGTAA
>1939638|reference Afl|length 57|copies 1
ACGGACTTTAATTGTCGCCGAAGAAGGAAGTTATGTTTCTTATTTAGAAGGTTGTAC
>1939638|reference Afl|length 61|copies 1
ACGGAGGGTTTGCAGTAAAAATTCACTAACTAAAGGTAAAGTGTGCTGATAAACCACTTCA
>1939638|reference Afl|length 36|copies 1
ACGGAGGTACTAACGGGTTAGTTAAGGGAACATTAA
>1939638|reference Afl|length 50|copies 1
ACGGAGTTTAATTAATTGACGATGATATTCAAGAATATCTTGATCCCACT
>1939638|reference Afl|length 47|copies 1
ACGGATTGAAAGTACCAACCTTGAAAGAAGTCATTGATTTGGTGAAA
>1939638|reference Afl|length 57|copies 3
ACGGCCGTTAATTCTGGGTCCCTTGAAACCTTCGAGCTTGTCTAGTTCTTCAACAGC
>1939638|reference Afl|length 58|copies 1
ACGGCCGTTAATTCTGGGTCCCTTGAAACCTTCGAGCTTGTCTAGTTCTTCAACAGCC
>1939638|reference Afl|length 49|copies 1
ACGGCTAAATTAGCTTGTGAGGTAATTAATGTGCGTCCCCCGCGCAAAG
>1939638|reference Afl|length 60|copies 1
ACGGCTATATAAACCAGTGTCCATACGGTCTTCACTAGGGGTAAACCAAGTTAAACCACC
>1939638|reference Afl|length 50|copies 1
ACGGCTGCAAGTTCTGAACCAAAGTTAGTAATGTAGGTAAATTCTAATAA
>1939638|reference Afl|length 51|copies 1
ACGGCTTCTTCTAAATCATCAAAGAAATTGATAACTGTCCCTCTAGGAACT
>1939638|reference Afl|length 39|copies 3
ACGGCTTGGATTTGATCTCTTAAAGCCTGCAATTGACTC
>1939638|reference Afl|length 55|copies 1
ACGGGAAACGTTATCAAACCGTCAACGACAATTTTAATCACTTGCTTTTATCGAA
>1939638|reference Afl|length 45|copies 1
ACGGGAAAGGGCGATCGCTGTGCCATTGGCACAAAGTTGATTATT
>1939638|reference Afl|length 45|copies 1
ACGGGAATAGCATCGTGATTGGGGGTTGCGGGCGTAAACAGAAGG
>1939638|reference Afl|length 48|copies 1
ACGGGAATTCTACATTCATCGTCAGAATTTGCTCTAGTTGCCGTACGG
>1939638|reference Afl|length 44|copies 1
ACGGGACAGAAAAAAGTTATCAATCAGCCGGCAGTTTCTAGCCC
>1939638|reference Afl|length 55|copies 1
ACGGGAGAACGAATATCATCAGCAATAAACTTAGTTGTGCCTTTAATTTCTTGGA
>1939638|reference Afl|length 56|copies 1
ACGGGAGGCTCTGCATGACAACAATAACATTTTGTCAGAATCAGGATGTCCAGGAT
>1939638|reference Afl|length 61|copies 1
ACGGGCAGCTTTCACAGTTACTTCTACTTGGTTATTTTGGAATACAGGCGTTTTTTGCCCT
>1939638|reference Afl|length 54|copies 1
ACGGGCGAAGCATTTGGAGAACTATTTTTGGCAATGACCGGTAATTTATCTTCC
>1939638|reference Afl|length 53|copies 1
ACGGGCGAAGCATTTGGAGAACTATTTTTGGTAATGACCGATAATTTATCTTC
>1939638|reference Afl|length 62|copies 3
ACGGGGAACACCACGATTTTCCAATTTCATGATTGTATTCGGTTGAGTTCCAGAGGGAATAA
>1939638|reference Afl|length 57|copies 1
ACGGGGAATGGGTAATTGGGAATGGGTAATTGGGAAGAAAAATATTCTCCTCTTCCC
>1939638|reference Afl|length 52|copies 1
ACGGGGAATTAGAACTTTTGACCGTCAATATACTCGCAATACCCTAGATTTA
>1939638|reference Afl|length 57|copies 1
ACGGGGATTTTATCCTTTTCGGCGTTGCGAATCAACTTACCCAAGCGATCGCCACTG
>1939638|reference Afl|length 51|copies 1
ACGGGGGCGTTCATTTTCCGGTAAGTCGGCTATTCTCAGGCAATAAGTCAT
>1939638|reference Afl|length 36|copies 1
ACGGGGTGAAGAATATGGACCAGTAGCATCTTTTGG
>1939638|reference Afl|length 54|copies 1
ACGGGTAAACGTCGAAGACCCAGAATATCAAAAGAAGCGATACCCCTTTGATTT
>1939638|reference Afl|length 41|copies 2
ACGGTAAAGCGAGCGCTCCCAACTCTGATATAACCAACGAG
>1939638|reference Afl|length 42|copies 14
ACGGTAAAGCGAGCGCTCCCAACTCTGATATAACCAACGAGG
>1939638|reference Afl|length 43|copies 2
ACGGTAAAGCGAGCGCTCCCAACTCTGATATAACCAACGAGGG
>1939638|reference Afl|length 53|copies 1
ACGGTAACGTTATCCATTTAGGTGAAAGAGATTGTTCAATTCAGCGTCGTAAC
>1939638|reference Afl|length 10|copies 1
ACGGTAATCC
>1939638|reference Afl|length 45|copies 1
ACGGTACTGCTTTGACGTAAATATTCCCCAGCAATATTACGCCAG
>1939638|reference Afl|length 51|copies 1
ACGGTAGAAGCATCTTTGCAACAATACATTTTGGAATTGGTGCGAACTACT
>1939638|reference Afl|length 56|copies 1
ACGGTCAAATGTTGGAAATAAATATTATTGATTTCGGTGTTGGCTTTGCTGTTGAC
>1939638|reference Afl|length 44|copies 1
ACGGTCATCTACTAGGGGATGAATGCTTGATTAAAATTGCTCAG
>1939638|reference Afl|length 50|copies 1
ACGGTCTTCACTAGGGGTAAACCAAGTTAAACCACCAGCTTGACCACGGG
>1939638|reference Afl|length 49|copies 1
ACGGTCTTGATCACAGGCTGTCCGAAACTACGGGTGAGCCAAGTACAAG
>1939638|reference Afl|length 30|copies 1
ACGGTGACAGTCACCGGTGAGTTCAAAAAT
>1939638|reference Afl|length 31|copies 1
ACGGTGACAGTCACCGGTGAGTTCAAAAATT
>1939638|reference Afl|length 53|copies 2
ACGGTGACAGTCACCGGTGAGTTCAAAAATTTATTTACCAACATCCGAATTGA
>1939638|reference Afl|length 56|copies 1
ACGGTGTAGGGTTTATCCCAGCCTAAGCCAATGGGACGTTTCCAGGTACAGGGGGG
>1939638|reference Afl|length 49|copies 1
ACGGTTAACAGATAATTGTAGAGGTTTTTTGATTTGGTTAATTTCCTGA
>1939638|reference Afl|length 39|copies 3
ACGGTTAGCGTGTTGTGGTCCCATGACTAAATCTAATTC
>1939638|reference Afl|length 52|copies 1
ACGGTTGTATTCTGATTGTTGATGCCAATGAAGGACCAATGCCCCAAACCCG
>1939638|reference Afl|length 32|copies 1
ACGGTTTAGGAATGCCGGCGGAATACCTGAAA
>1939638|reference Afl|length 60|copies 1
ACGTAAAATTTCCCCAGCGCCTAAAAACCCCACTCCAGCAGCAATACCTTGAACTACACG
>1939638|reference Afl|length 47|copies 2
ACGTAAATGAGCATAAGGTCCAATTCGAGTTTGAGATTGAACAATAC
>1939638|reference Afl|length 60|copies 1
ACGTAAATTCGTCCGTTCTTTTAAAATTACTCGTTGATCATTTCTGATTTTCCAATCAAC
>1939638|reference Afl|length 42|copies 1
ACGTAACGCTGCTGTGATTATGAAAAGCGGTGTTTATGATAG
>1939638|reference Afl|length 51|copies 1
ACGTAATAATTCCCATTCTTCATCAGAAATAGTTAAAGACATTTCATTCCG
>1939638|reference Afl|length 43|copies 1
ACGTAATACGGCACTTTTTCACGGACCAGAATACACCGACATG
>1939638|reference Afl|length 39|copies 2
ACGTAATCGAAGCAACTCATACATGATGGGGCGAAGATG
>1939638|reference Afl|length 52|copies 3
ACGTAATTACCGTCAATGATTACCTGGCGCGTCGGGACGCGGAATGGATGGG
>1939638|reference Afl|length 42|copies 1
ACGTAATTGCGTTCTGCTAATGCTACCAACTTTAGTTTTGTT
>1939638|reference Afl|length 39|copies 2
ACGTACGTATGTATGGAGGGACCGGCTTTTTCTACTAAG
>1939638|reference Afl|length 49|copies 1
ACGTAGTGGTAATAACACCTTCAATGCTGGTGCCGGCAAGAATAACTTT
>1939638|reference Afl|length 50|copies 1
ACGTAGTGGTAATAACACCTTCAATGCTGGTGCCGGCAAGAATAACTTTA
>1939638|reference Afl|length 53|copies 2
ACGTATACACGGATTACAACATTCCCCCTTATTACGACTCCCTGATTGGTAAA
>1939638|reference Afl|length 36|copies 1
ACGTATTAGCAGAAGAATTAACCTTGGATGGTAACT
>1939638|reference Afl|length 37|copies 5
ACGTCAACCTTTTCCCGGCCCTGGTTTAGCAATTCGT
>1939638|reference Afl|length 38|copies 1
ACGTCAGTAGTCAGTAGTCAGTAGTCAGTTGTCAGTTG
>1939638|reference Afl|length 39|copies 1
ACGTCATCATCTAACACTTCTGCGGCTGTTCCGGGCATA
>1939638|reference Afl|length 47|copies 2
ACGTCCACTGCTACGGACATAATTTCGGGACCAATGCCATCTCCAGG
>1939638|reference Afl|length 61|copies 1
ACGTCCTCCTAGCGGACGAAATTAACCGGGCTACACCCCGTACCCAGTCAGCTTTGCTGGA
>1939638|reference Afl|length 49|copies 1
ACGTCCTTGTGCTAACCATGCAGCAATTTCTGGATCATTCCAGAATAAA
>1939638|reference Afl|length 44|copies 1
ACGTCGGTTTTGCCATGAACAGAATCAACGAACAAGAAGCCGCA
>1939638|reference Afl|length 38|copies 1
ACGTCGTGAGACAGTTCGGTCCATATCCGGTGCAGGCG
>1939638|reference Afl|length 44|copies 4
ACGTGAACCAAAACAGGTCCAGTAATTTGATGTGCCTGTTGGAA
>1939638|reference Afl|length 45|copies 1
ACGTGAACCAAAACAGGTCCAGTAATTTGATGTGCCTGTTGGAAT
>1939638|reference Afl|length 53|copies 2
ACGTGAAGCGATCGCCTTTTGCTAGAATTATAGAGCCAGTTTCAAACCGACCC
>1939638|reference Afl|length 35|copies 1
ACGTGAATCACGCCATTATCAGCATCAATATCTGC
>1939638|reference Afl|length 35|copies 1
ACGTGATGCCTTTATCACCAAGTACAATGCCGATG
>1939638|reference Afl|length 47|copies 2
ACGTGCAAATCTACCGGTCTAGCCCCTATGGCACAACCACCCGGCAA
>1939638|reference Afl|length 43|copies 1
ACGTGCTTGTCTGCTGGTTTTTGAGCTAAACCTGCTAATACTT
>1939638|reference Afl|length 50|copies 1
ACGTGGATTTTGCCTTGTGCTAGTATCATTCCAAAGTTGACGGATACCCA
>1939638|reference Afl|length 49|copies 1
ACGTGGTGAGCAATTTCTTCATTATTTTGCTTAATAAAAGGATCACCCG
>1939638|reference Afl|length 49|copies 1
ACGTTAATTTGGGAACGTGATGTAGGGATTTTGCAGAAATTCTTAGTAG
>1939638|reference Afl|length 38|copies 2
ACGTTACCAATATTATGGCTAGTCGGATTTCCTCTTTA
>1939638|reference Afl|length 39|copies 3
ACGTTACCAATATTATGGCTAGTCGGATTTCCTCTTTAT
>1939638|reference Afl|length 38|copies 2
ACGTTAGATCAGAACTGCAACGGATCTGCGATCGCACC
>1939638|reference Afl|length 45|copies 1
ACGTTAGTTTTAACTGTTTTAATTGGGTTATACTGATAATGCACT
>1939638|reference Afl|length 51|copies 1
ACGTTATAATAAGTAGTGGTACAAAATAAATTGCATATTTAGGAAAGGGAA
>1939638|reference Afl|length 45|copies 1
ACGTTATATCTCAAGTTTTTTGAACCTAAATTTAACTAATTAATT
>1939638|reference Afl|length 47|copies 1
ACGTTCACTTTTATGTCGAAGATGCCCAAAGGTGGCGAGATTGGTTT
>1939638|reference Afl|length 35|copies 1
ACGTTCCGCAAGCCTTCTTTAACAATGGCGTGAGC
>1939638|reference Afl|length 46|copies 1
ACGTTGCCAAATGAAGCCGCTACCAATTACGAATTTCTGCGGGATA
>1939638|reference Afl|length 46|copies 1
ACGTTGGAGACGGAAAAGATTCTCAAAAATGCGATCGCGGTTTTCT
>1939638|reference Afl|length 42|copies 2
ACGTTGGTTATGTCGAGTACCATTAAGCATAAAAGCAGCAAA
>1939638|reference Afl|length 49|copies 1
ACGTTGTTGTATAGATTTGATCCTACGGGTATTTATACTGAACAACCGG
>1939638|reference Afl|length 30|copies 2
ACGTTTACCGCCACCGGCTGTTAAAGCTAA
>1939638|reference Afl|length 31|copies 1
ACGTTTACCGCCACCGGCTGTTAAAGCTAAA
>1939638|reference Afl|length 38|copies 1
ACGTTTACCGCCACCGGCTGTTAAAGCTAAATCGGGTT
>1939638|reference Afl|length 47|copies 1
ACGTTTATATTTAGATAGTGACAATATTACAAATCCTAATTATGAAA
>1939638|reference Afl|length 50|copies 2
ACGTTTCCTTATTGGGAGATTTTAACCTGTGGGATGGACGCAAACACCAG
>1939638|reference Afl|length 61|copies 3
ACGTTTGCCTTCGTCAAAGCCTTTGGTTTTTCCGTCAACACCTTAACCATGTTTGGTTTAA
>1939638|reference Afl|length 43|copies 1
ACGTTTGTAACAATAGTATGTGGCATTTTTTCCGATTCCCTCT
>1939638|reference Afl|length 53|copies 1
ACTAAAACCTATTCCGAACCTTCTGATTTTATCGGTCTCAATTTTAACGCTAA
>1939638|reference Afl|length 53|copies 1
ACTAAAACGCATTCCTGTCATCATTTTGACAACTTCAAAAAATCAAGATGACA
>1939638|reference Afl|length 57|copies 1
ACTAAAAGAACTTCCTGGTTGCCATTTAACATCTTGCCCTAAAGGTGTGGTATGAGT
>1939638|reference Afl|length 34|copies 1
ACTAAACCAGGATCGCGCATGGTAGCGTACACAG
>1939638|reference Afl|length 35|copies 7
ACTAAACCCCAGACTGGACCTGCTAATAGTAATAA
>1939638|reference Afl|length 47|copies 1
ACTAAAGCTAAATCTAATTTTCCCACAGTTTGAGCGCTTTCCATCGG
>1939638|reference Afl|length 48|copies 1
ACTAAAGCTAAATCTAATTTTCCCACAGTTTGAGCGCTTTCCATCGGG
>1939638|reference Afl|length 37|copies 1
ACTAAATCTATCCAGAAATATGAACTACTAACTCTCT
>1939638|reference Afl|length 46|copies 1
ACTAAATTATATTAATTCCTACTCGACTACAGGATTTTTAGGAACT
>1939638|reference Afl|length 12|copies 1
ACTAAATTCCTT
>1939638|reference Afl|length 45|copies 1
ACTAAATTGCTTTCTGTGATGAACATTCTACCGAAAGGATGGTCA
>1939638|reference Afl|length 60|copies 1
ACTAAATTGGCAGTTTATTCGTGAACAAGAATTGATCACAGCCCAAGGAGAAAAAGCTTT
>1939638|reference Afl|length 35|copies 3
ACTAACACAATCGCCGGACCAGAAGGTAAATTATA
>1939638|reference Afl|length 36|copies 4
ACTAACACAATCGCCGGACCAGAAGGTAAATTATAA
>1939638|reference Afl|length 43|copies 1
ACTAACACAATCGCCGGACCAGAAGGTAAATTATAAAAGTAAC
>1939638|reference Afl|length 46|copies 1
ACTAACACTGATAAGATTTTAGGCGCTCACATGGTGGGAGATAGTG
>1939638|reference Afl|length 49|copies 1
ACTAACCAGGTTTCGTTAGCATCCCAAACGTTACCTAAACTGGTCATTA
>1939638|reference Afl|length 61|copies 1
ACTAACCCAGATTTATTACCCAAGGGTGTCGGTTTAAACATCAACGTTCCCGCCTACAACC
>1939638|reference Afl|length 31|copies 2
ACTAACGGGAATGCCGGCGTTTTGTAGTTTA
>1939638|reference Afl|length 46|copies 5
ACTAACTACTGCTTTTGGTCCATCTGGTCCCCAGGTCGCACCATTG
>1939638|reference Afl|length 36|copies 1
ACTAACTTAATTCCTGGACCTAATTCCACAGAAATT
>1939638|reference Afl|length 37|copies 1
ACTAACTTAATTCCTGGACCTAATTCCACAGAAATTG
>1939638|reference Afl|length 63|copies 1
ACTAAGATAACCCATGAGGGGGATTTGGGCTTGTTGGAGTTTTTGCCAAGCTTCTAAAACCGG
>1939638|reference Afl|length 30|copies 2
ACTAAGCGATTCGCCGGTTCAGCCATCGCC
>1939638|reference Afl|length 51|copies 1
ACTAAGCTTTCTCAGTACAAACTATCAAAACCCATGAACATTTTAATTATG
>1939638|reference Afl|length 44|copies 1
ACTAAGGCTTCACTAATCCCAGAAGTGACACCAGCGGTTTTTGT
>1939638|reference Afl|length 37|copies 1
ACTAAGTAATTTAGGAGATTAGAGTCCATGACATTAG
>1939638|reference Afl|length 45|copies 1
ACTAAGTCTAACTCCCCTGGTTGCCATTCATGGGGAGGAAAATGG
>1939638|reference Afl|length 47|copies 1
ACTAAGTTAACTTCAGCGAGATCGCTGGGTGCTTGACTAGCAGTAAT
>1939638|reference Afl|length 51|copies 2
ACTAATACCGCTTTGGTAAATTCTAGGCGTTTCTCAAAAGAAAATGCGGTA
>1939638|reference Afl|length 57|copies 12
ACTAATACCGCTTTGGTAAATTCTAGGCGTTTCTCAAAAGAAAATGCGGTACTATCA
>1939638|reference Afl|length 43|copies 1
ACTAATATCAAATTGTTGAGGGGTCCAAGAATTATCTTGGACT
>1939638|reference Afl|length 36|copies 1
ACTAATCAGCATTTCCCTTCCTTATCTCATATTAAC
>1939638|reference Afl|length 30|copies 1
ACTAATCCTTTTGCCGGTGCGGGGAAAAGT
>1939638|reference Afl|length 44|copies 1
ACTAATGCGAGTCAGGATGATAGTCTGCACTAAACCAGGCACAG
>1939638|reference Afl|length 49|copies 1
ACTAATGCTTTAATTCTCGATTGGTGGGGAATTGTCAAAGCAGATATTG
>1939638|reference Afl|length 38|copies 1
ACTAATGGCTATGCCCAAAGCATTATTTTCAAATACAT
>1939638|reference Afl|length 44|copies 1
ACTAATGGTGGTGTACCAGGAATAGCTTCAGGACTCAATGCTTA
>1939638|reference Afl|length 46|copies 1
ACTAATGTAATTGTCATTTATGATGTCACCAATCCTGCCCCAACGG
>1939638|reference Afl|length 38|copies 1
ACTAATTCGCGCTTTACTGAAAATATCCATTGGTGTAG
>1939638|reference Afl|length 37|copies 9
ACTAATTGCAAAACCAGGACCGCGTTTTTCAGCAGCT
>1939638|reference Afl|length 37|copies 3
ACTAATTGTTTTAACCGGTCCGAGTGGAGTCGGCAAA
>1939638|reference Afl|length 38|copies 1
ACTAATTGTTTTAACCGGTCCGAGTGGAGTCGGCAAAG
>1939638|reference Afl|length 48|copies 1
ACTAATTTATTTAATATATCTATTGCTGCTTGTGGTTGTTTTCCTTGG
>1939638|reference Afl|length 50|copies 1
ACTACAAAGCAATTGATTCCCTCAAAGCAGGCATAAACTCTCCACCACTA
>1939638|reference Afl|length 44|copies 1
ACTACAAGAGTTTCATGATTCAACTTTGTACCTCATAAGAGCGG
>1939638|reference Afl|length 45|copies 1
ACTACAAGAGTTTCATGATTCAACTTTGTACCTCATAAGAGCGGA
>1939638|reference Afl|length 52|copies 1
ACTACAATTTCTGCCTGAGTTAATAAATATTCTGACTGCTAACTAGTACAAC
>1939638|reference Afl|length 55|copies 1
ACTACAGAAGAGTCCAAGGGTTTAGTTCCCGATGAAAATTGGAAACAGAAAACAT
>1939638|reference Afl|length 47|copies 1
ACTACAGGAAAACCGCGATGATGGGAACGAGAAAAGGCTTTAATAAC
>1939638|reference Afl|length 45|copies 1
ACTACAGGCTCAATTCTTAGCTGTCAGTTTGACTCTGCTTCCCCT
>1939638|reference Afl|length 24|copies 1
ACTACATACCTATCTAGGACCATT
>1939638|reference Afl|length 37|copies 2
ACTACATACCTATCTAGGACCATTGCAACCCCGCTTA
>1939638|reference Afl|length 38|copies 1
ACTACATACCTATCTAGGACCATTGCAACCCCGCTTAG
>1939638|reference Afl|length 47|copies 1
ACTACATACCTATCTAGGACCATTGCAACCCCGCTTAGGAAATGCGG
>1939638|reference Afl|length 48|copies 3
ACTACATACCTATCTAGGACCATTGCAACCCCGCTTAGGAAATGCGGT
>1939638|reference Afl|length 49|copies 2
ACTACATACCTATCTAGGACCATTGCAACCCCGCTTAGGAAATGCGGTT
>1939638|reference Afl|length 42|copies 1
ACTACATTCACACTCATGGTACAGCTACCCAGTTAAATGACC
>1939638|reference Afl|length 39|copies 1
ACTACCAATCAAGTCCGAACTCTTAAATTGGTCATCTCC
>1939638|reference Afl|length 38|copies 1
ACTACCAATGTTGCTAGTCATGACTATGACAGTATTCC
>1939638|reference Afl|length 35|copies 3
ACTACCATGCGATCTGGACCTGGTTTTGTAATTGG
>1939638|reference Afl|length 36|copies 4
ACTACCATGCGATCTGGACCTGGTTTTGTAATTGGT
>1939638|reference Afl|length 23|copies 1
ACTACCCGATAGCGGTTTTGTAG
>1939638|reference Afl|length 52|copies 1
ACTACCCGGACCAATAATAATGTAATCAGCTTCTTGAATGGCTTTAATTGCC
>1939638|reference Afl|length 53|copies 1
ACTACCCGGACCAATAATAATGTAATCAGCTTCTTGAATGGCTTTAATTGCCG
>1939638|reference Afl|length 36|copies 1
ACTACCGAATGTTAACCCGGCAACTGCTTTACACCA
>1939638|reference Afl|length 48|copies 1
ACTACCGATGAATCCCGTGATTTATGGTTTATTGGTTATATTCCTCAG
>1939638|reference Afl|length 40|copies 1
ACTACCGATGGGCGCGGCTCCAATGGCTTTTGTCCTGTGG
>1939638|reference Afl|length 51|copies 1
ACTACCTAAACCGGGACGAAAACCATTACCAGTGCTACCACTGTTTAATTG
>1939638|reference Afl|length 37|copies 1
ACTACCTGTAATCCTTTTTAGATTCCATCCATAGCGT
>1939638|reference Afl|length 51|copies 1
ACTACCTTGACCATACAGGAGAAGGAGCGCAGGGCGTTACTAAAACCCTGA
>1939638|reference Afl|length 49|copies 1
ACTACCTTTACTCCGAGTCCATGCCGCTTCTACGCCGATTTTGTGTAAG
>1939638|reference Afl|length 44|copies 2
ACTACCTTTGTTGGTAACAGTGGTGGACCTGTATTTGATGGTAA
>1939638|reference Afl|length 30|copies 1
ACTACGGATAGAACCGGCACTCAGGGGATA
>1939638|reference Afl|length 57|copies 1
ACTACGGGTGAGCCAAGTACAAGTTGTCAGGGCAATTTCGGGATAGAGGCAAATATT
>1939638|reference Afl|length 43|copies 1
ACTACGTCGAGACAATACCTGAATTACCCGGCGAATTTCATCA
>1939638|reference Afl|length 45|copies 1
ACTACGTCGAGACAATACCTGAATTACCCGGCGAATTTCATCATC
>1939638|reference Afl|length 47|copies 3
ACTACTATATGGACCGATAAAACAGTTTTCTAAATAGCAATTATTAC
>1939638|reference Afl|length 37|copies 2
ACTACTCAACAATCCTGATATGGCAGTACCGGCTGCG
>1939638|reference Afl|length 49|copies 1
ACTACTCCCGGCTGGATATCGCAGGGATACAAGCGCAACCAAATAGCTT
>1939638|reference Afl|length 50|copies 2
ACTACTCTACGGACAAGAGGATTTACGCCTAGAACAAGTTCCTGACCCGA
>1939638|reference Afl|length 53|copies 1
ACTACTGCAAGGACATGGGTTACAGTTACAAGCAACCTATCAGGGTATTCAAA
>1939638|reference Afl|length 49|copies 1
ACTACTGTGATGATCGCACTTTCGACGAAGATTTAGAAGCAATTGAAGC
>1939638|reference Afl|length 42|copies 1
ACTACTTCTTCCATGACCCAAATGGGAGTATTTGTGCGGAGT
>1939638|reference Afl|length 40|copies 1
ACTACTTGCGTTGTCCAAATCACTGAAGGATTAGAAAACC
>1939638|reference Afl|length 54|copies 2
ACTACTTTTGCCTGATCTTTGTATTCTTGGGCTAGTTGATCCATTAAAGGAGCA
>1939638|reference Afl|length 52|copies 3
ACTAGAACGCCCACCTAACTTAATTCGCTGGATAACATTACCACAAACCTTA
>1939638|reference Afl|length 51|copies 1
ACTAGAACGGACTGAGGCAATTCTTAAAGCTGGACCTGTACGTTTACGTCC
>1939638|reference Afl|length 48|copies 3
ACTAGAAGAGGGATTTGGTCCGCAACAATTAATTGAGGTGAAAGAACC
>1939638|reference Afl|length 37|copies 1
ACTAGACGGCAAACTGCGCTGGTTAGAAATGCTCAAT
>1939638|reference Afl|length 45|copies 2
ACTAGACGTTATTCGATATCTAAAGCAAGAATCATTAACTTGTCA
>1939638|reference Afl|length 34|copies 1
ACTAGATCATCATAATTGTCTATGTCTCTTCCTG
>1939638|reference Afl|length 44|copies 1
ACTAGATTTTACTCCAGAGAATTGGGAGCAATATCAAAGTGTCA
>1939638|reference Afl|length 31|copies 1
ACTAGCAGCGAACTGCTTGCAGCAGCGCTTC
>1939638|reference Afl|length 30|copies 1
ACTAGCATAGTGCTTGGTCCATAGAGAATA
>1939638|reference Afl|length 31|copies 1
ACTAGCCCATGCTACCGGCGAAATCAAAACT
>1939638|reference Afl|length 44|copies 1
ACTAGCGATCGGCCGATTCGGATTTTTTAAACCGACACGAGCGC
>1939638|reference Afl|length 51|copies 1
ACTAGCGGCTATGTCTGAGGCAAAATTGCCATGAGTTGTTAGAATGGTAAA
>1939638|reference Afl|length 45|copies 1
ACTAGCTAAAAATGAGAAAGCACCGGGATGTTTTCACGCGACTTC
>1939638|reference Afl|length 48|copies 1
ACTAGCTAAACCTAAAAAAGGAATTACTGTCTTAATAGCCGATACAGG
>1939638|reference Afl|length 38|copies 1
ACTAGCTTGGTAACTGGACCTCATGTATTGAATTTCCG
>1939638|reference Afl|length 44|copies 1
ACTAGCTTTTAGTTTAGGACCTTATGTGCAAATTTGGGATGCAG
>1939638|reference Afl|length 46|copies 1
ACTAGCTTTTCGACCAGCATGAGCAAGCTGAATCCCCGCTACAGCC
>1939638|reference Afl|length 36|copies 2
ACTAGGAAAAAATCTGGACCACGAAAATCTTTAATT
>1939638|reference Afl|length 37|copies 3
ACTAGGAAAAAATCTGGACCACGAAAATCTTTAATTT
>1939638|reference Afl|length 50|copies 1
ACTAGTACCGCAGAGTGGTATTGAAAATTAAGAATTAAAAACTAAAAAAG
>1939638|reference Afl|length 52|copies 1
ACTAGTCGCAGTTGGTCTTTCCCAGTAAAACTGGTATTTAAGACTAATTGAA
>1939638|reference Afl|length 37|copies 3
ACTAGTGCCTAATTTTGGTCCTGGGGCGATGAAAAAG
>1939638|reference Afl|length 38|copies 1
ACTAGTGGGAATATTTCTGATGAACCACAATGTATAGA
>1939638|reference Afl|length 45|copies 1
ACTATAACGGCAATTATCCTTATGGTGATACCCCCAAGGGCAAAT
>1939638|reference Afl|length 65|copies 1
ACTATAGACTCACCAGCAATTAAATTTAAATCCGGTTCTACCCAAAAACCTCCCAAAACTTCCCA
>1939638|reference Afl|length 36|copies 2
ACTATATACAGCCCTATGTCTACCCGCATCCTTACG
>1939638|reference Afl|length 48|copies 1
ACTATATTTTGTCCTAGTGCCAGTTCTCCCCCTTCTGTGGAGGAACCA
>1939638|reference Afl|length 57|copies 1
ACTATCAAAACCCATGAACATTTTAATTATGGGTATTGAACCGGTGCCAGGGACTGT
>1939638|reference Afl|length 40|copies 3
ACTATCAATTAATCCTCGGACTACATGAGGTGTCACTAAT
>1939638|reference Afl|length 40|copies 3
ACTATCACATTTAGTAACATTGATGGTACAGAAGGGCAGT
>1939638|reference Afl|length 38|copies 1
ACTATCACTGATGCTGAGTTTGAAACAGAAGTATTAAA
>1939638|reference Afl|length 31|copies 3
ACTATCATTTCCGCCGGTGTTGATGCTGTTA
>1939638|reference Afl|length 40|copies 2
ACTATCATTTCCGCCGGTGTTGATGCTGTTATCGTGCAAG
>1939638|reference Afl|length 46|copies 1
ACTATCCCAAATACAGGGAACTGCAATCACTAGGTTTAGCGTGTAA
>1939638|reference Afl|length 48|copies 1
ACTATCCTTAACAGCCTGTGCTAACAGTCAATCTGCTAAAAACCTAGA
>1939638|reference Afl|length 39|copies 2
ACTATCTCACAGGCAGTTTACAGGATTTGGCATCAGCGG
>1939638|reference Afl|length 45|copies 1
ACTATGACACCTGCTGCTAGAAATTGTCCGTAATTTGTCGTACTA
>1939638|reference Afl|length 46|copies 1
ACTATGCTGTTACCCAAGGGATAAATTTCTTAGATGCGGCAGAAAT
>1939638|reference Afl|length 43|copies 1
ACTATGGACAAAACCGAAGATGGTAGTCAATAAGTTCAAGTAG
>1939638|reference Afl|length 59|copies 1
ACTATGGGGAAACACCGGAAAGTTTTGCCAAGGGACTATTTAGTAAATGGTTTCCAACA
>1939638|reference Afl|length 10|copies 1
ACTATGGTTG
>1939638|reference Afl|length 47|copies 1
ACTATGGTTGGGGAACTAATACTTATTACTATTTGGCTGGTAAGTAT
>1939638|reference Afl|length 37|copies 2
ACTATGTTGGGACTTGGGGCCCCGCTATTTGTGGTCA
>1939638|reference Afl|length 38|copies 1
ACTATGTTGGGACTTGGGGCCCCGCTATTTGTGGTCAT
>1939638|reference Afl|length 41|copies 1
ACTATTAATAGATCAAACTATGTCCTATGGAGGGACTATTG
>1939638|reference Afl|length 49|copies 1
ACTATTACTAAGCCCTGGGGACAAGTTTTCAATTTAGAGGAAATCAGCG
>1939638|reference Afl|length 48|copies 1
ACTATTAGAATTGGTCAATTAATTGACGCTCCCAGTTCTACTAAGAAG
>1939638|reference Afl|length 48|copies 1
ACTATTCACAGTTTCAAAGGTTGGGAATTAAAGACGGTAATTCTTCTC
>1939638|reference Afl|length 48|copies 1
ACTATTCGCAGTATTTGGAGAGTTATTAGCACAAGCTTTTAAAAAGAT
>1939638|reference Afl|length 51|copies 2
ACTATTCTTTGTAATTCTATTTGCCAACTAGCAACTTTTTCTTGGATTTCT
>1939638|reference Afl|length 58|copies 1
ACTATTCTTTGTAATTCTATTTGCCAACTAGCAACTTTTTCTTGGATTTCTTGGAGCA
>1939638|reference Afl|length 37|copies 1
ACTATTGAGCCAACGAGCATATTCAAAGAACAGCTTA
>1939638|reference Afl|length 52|copies 3
ACTATTGGCGAAATGGAACTAGCTTGGCGACATTTACAAGATATCCCCTGGG
>1939638|reference Afl|length 42|copies 2
ACTATTGTAGCCGCTACCGTCCAGCCGCACGAGAATCAGAAT
>1939638|reference Afl|length 42|copies 1
ACTATTGTAGCGATCGCTTCGTCAATTCCAGAAGATACACTA
>1939638|reference Afl|length 43|copies 3
ACTATTGTTAAGCCCTGAGAGTGTCAAGAGTTCTAGAGAAATT
>1939638|reference Afl|length 41|copies 1
ACTATTTCAAACGACATGATTTAACTCAAAAACTGTTAGAT
>1939638|reference Afl|length 59|copies 1
ACTATTTTTGGCAATGACCGATAATTTATCTTCCAAATGCTGACAACTGTACGGGCGAA
>1939638|reference Afl|length 49|copies 1
ACTCAAAACCAACTCTGTCTTTGACTACGAAACCCAAAACAGTTACAGC
>1939638|reference Afl|length 47|copies 1
ACTCAAACAACGGTTCTTGCATTTGTTGTTGATTAATATGATTCAAC
>1939638|reference Afl|length 50|copies 1
ACTCAAAGATTGCAGTGCTTTGGAAAGCTTATCCATGTCGTTCTTGGTTT
>1939638|reference Afl|length 58|copies 3
ACTCAAATCAATGATTGGTGTAATGACTACGTCAATGGGTGCTATTTCTTGGAGTTGG
>1939638|reference Afl|length 46|copies 3
ACTCAACAGCGCAAACAAGAAATAATTTCTGGCTTCCAAGTTCATG
>1939638|reference Afl|length 48|copies 2
ACTCAAGATAACCTTGATAAATTGGTAATTCTCCCGCTTTACCCCCAA
>1939638|reference Afl|length 55|copies 5
ACTCAAGGGGAAACTGTGCAACATTTATCTGATCTTCACGCTCAAAAATCCTTTG
>1939638|reference Afl|length 39|copies 1
ACTCAAGTTCCTTGCTAATAGCGAAAGTCATCTAAAAGA
>1939638|reference Afl|length 36|copies 1
ACTCAATAATATGCACATTGCTTTCTCCTTTAAAGC
>1939638|reference Afl|length 54|copies 1
ACTCAATCTTTAATTTATGACCTACTTAACAATTTGAGTTAATATATTCCTGGG
>1939638|reference Afl|length 44|copies 2
ACTCAATGGAGAAACGATTTTAGTCATTACTGACGGTGAACCAG
>1939638|reference Afl|length 36|copies 1
ACTCAATTAATTCTTGCCAGTAGCCACGACCACTGA
>1939638|reference Afl|length 43|copies 1
ACTCAATTACATATTATCACTGGTGCAAGTTTAGGCAAAAAAG
>1939638|reference Afl|length 34|copies 1
ACTCAATTGAATATCAACTAGAGTATGGTACAGA
>1939638|reference Afl|length 43|copies 1
ACTCAATTTTACCAGTGGTTATTAACATATAACTTAATAACCA
>1939638|reference Afl|length 30|copies 3
ACTCACCTCGTTACCGGCGATGATGCCCAT
>1939638|reference Afl|length 31|copies 1
ACTCACCTCGTTACCGGCGATGATGCCCATT
>1939638|reference Afl|length 34|copies 1
ACTCACCTCGTTACCGGCGATGATGCCCATTATG
>1939638|reference Afl|length 40|copies 1
ACTCACTAAAACAGACTGGTCAGCAGATAACACATTACTA
>1939638|reference Afl|length 33|copies 1
ACTCACTAATTCAGCTTGTATAGTGTAAGTGTG
>1939638|reference Afl|length 40|copies 1
ACTCAGGAAAGACGATCGCTCTCATCATTAGTATAATCCC
>1939638|reference Afl|length 39|copies 2
ACTCAGTGATATTTTTTAGTAGCGATCGCTTATTGAGAG
>1939638|reference Afl|length 43|copies 1
ACTCAGTGCTGAGGGACGAATAGCGCTGATGATGCTTTTAATG
>1939638|reference Afl|length 43|copies 1
ACTCATAAGCTAAATCAGCAATAGCGGATTCTAAACTTTCGTA
>1939638|reference Afl|length 46|copies 1
ACTCATACAAATCCGAAAAATTTAAGCTGCCGGCTAAAGTAGAAAG
>1939638|reference Afl|length 40|copies 1
ACTCATACAGCCTCCTGTGGGGTGATGTGAATATTTTAGT
>1939638|reference Afl|length 37|copies 1
ACTCATATTCATTTCCACACCATGTAACAGCCAACTG
>1939638|reference Afl|length 47|copies 1
ACTCATCAAGGTTGTAGCATCGACTGGAAAGCAAAACAAGGTAAATT
>1939638|reference Afl|length 45|copies 1
ACTCATCAGGATTACCCAAATTTATGGGGCCAGTATGTTCACCAT
>1939638|reference Afl|length 37|copies 1
ACTCATCCACGCTCAAATGGGTAGACCACATCACCAC
>1939638|reference Afl|length 46|copies 1
ACTCATGAAACCACTCGTGTAGAGGAAGGTGCGAAAACTGGAGTCG
>1939638|reference Afl|length 45|copies 3
ACTCATGACTCTCAAAGGAAAGGGTTTATTAACCTGTGCAGATGT
>1939638|reference Afl|length 46|copies 1
ACTCATGACTCTCAAAGGAAAGGGTTTATTAACCTGTGCAGATGTG
>1939638|reference Afl|length 29|copies 2
ACTCATTAAACGCCGGCTTCAAGGTCATA
>1939638|reference Afl|length 40|copies 1
ACTCATTACCATGCGTGCAACTGCTACTATTTATCAGAAT
>1939638|reference Afl|length 35|copies 1
ACTCATTATAGTAGATGATGATAGCCCTGACCGAA
>1939638|reference Afl|length 52|copies 1
ACTCATTTACCCCTTCATGGGATAAATATTCTACCGTATAATTATTTGCTTG
>1939638|reference Afl|length 50|copies 1
ACTCCAAAATTATGCCAGTCAAAGTCCTAGATGCCAACGGCTCAGGTTCT
>1939638|reference Afl|length 47|copies 1
ACTCCAAGTCGCATCCCAAGCTTCCGAGCTAGTGTAATAGTCTGGGC
>1939638|reference Afl|length 56|copies 1
ACTCCACCGCTTGTGCGGGCCCCCGTCAATTCCTTTGAGTTTCACAGTTGCCTGCG
>1939638|reference Afl|length 44|copies 1
ACTCCAGAACGTTCTAGTAGATAAGCAACCATTGTTGCGCCTAA
>1939638|reference Afl|length 48|copies 1
ACTCCCAAAGTTGACCAGTTTCAACTCAATAATGAAGATATTGGCGAA
>1939638|reference Afl|length 60|copies 1
ACTCCCAAGCAGACTTGATATTAAAACCAGTTCCCAATTCTAATTCACCTTCATAATTAA
>1939638|reference Afl|length 56|copies 2
ACTCCCAATAAACTGATGGAAGCTACAGAAATTTTAAGCAAGTTAAATCTAATTGG
>1939638|reference Afl|length 55|copies 1
ACTCCCACAGTTTCGGCGACAGTAATTTGTACATGATCTACAAATTGCCGATTCC
>1939638|reference Afl|length 43|copies 1
ACTCCCAGCTATAACTATCTTTCCCCCGTCGAATATCTCCAAG
>1939638|reference Afl|length 35|copies 1
ACTCCCATTCGCCCCGGTGCGTATGATTTAACCGA
>1939638|reference Afl|length 45|copies 1
ACTCCCCATTAACGCCAGTGTCACCCCCCCCACAACGGATGTCTG
>1939638|reference Afl|length 47|copies 1
ACTCCCGAAGCTGTACAGGCTGTCATGTCACAAGTCAAAGCTAAACG
>1939638|reference Afl|length 50|copies 1
ACTCCCGAATTTCTCAGTTTTGTACTCTAATTGCCTTTTAAATTCATACA
>1939638|reference Afl|length 54|copies 1
ACTCCCGTACCAGTCAAATAACTAGAAATTTGAAAAGATGGATTTTCATTCTTG
>1939638|reference Afl|length 50|copies 1
ACTCCCGTTATTACCTCTAATGTTTCCTCCCTTCCAGAAGTTGCAGGAGA
>1939638|reference Afl|length 39|copies 1
ACTCCGTGGTGGTTCTAGTGTTGGTCAAGCTACACTTAC
>1939638|reference Afl|length 49|copies 4
ACTCCTAAAATGCGATCGCTTGACAAAGCCTGAGAACGGACTAAAAACT
>1939638|reference Afl|length 46|copies 1
ACTCCTATAATTCCATGCTACCTAGAGAAGAACTTTTAAAAGGTGT
>1939638|reference Afl|length 45|copies 1
ACTCCTCCCAAACCAATCAGGGTATGGCTATCTTTGATGCGTCCC
>1939638|reference Afl|length 39|copies 1
ACTCCTCCCAAACCAGCACTGAGCATAAGTTGTCCAGAA
>1939638|reference Afl|length 30|copies 2
ACTCCTCCCACCACCGGCGCAAAAATTACC
>1939638|reference Afl|length 31|copies 2
ACTCCTCCCACCACCGGCGCAAAAATTACCT
>1939638|reference Afl|length 56|copies 1
ACTCCTCCCACCACCGGCGCAAAAATTACCTTCAAAAATGGTGAACCGGTTGTTCC
>1939638|reference Afl|length 62|copies 1
ACTCCTCCCACCACCGGCGCAAAAATTACCTTCAAAAATGGTGAACCGGTTGTTCCTGAAAA
>1939638|reference Afl|length 44|copies 1
ACTCCTGAATTAATTTTCGTATAACTGCATGACTTGGTTCAGTG
>1939638|reference Afl|length 44|copies 1
ACTCCTGCCATAATTCAGAAGGTTGTAACTGCGGTAATAAACAT
>1939638|reference Afl|length 42|copies 2
ACTCCTGTTGTTACTTGGGTAATTCTACAACGTAACTCTAGA
>1939638|reference Afl|length 51|copies 2
ACTCCTTCTTTAGCCAGAATGATGACGTTGATGCCCAATGGTATTGAGAGC
>1939638|reference Afl|length 61|copies 1
ACTCCTTTCAAAACATTACGCGAACTCACTTTTAATGCTTTTTTGGGACTAACAATTTCCC
>1939638|reference Afl|length 35|copies 1
ACTCGCTTGTTTGCTTGGTGGTGAGATCAGATATG
>1939638|reference Afl|length 47|copies 1
ACTCGGACAATAGCGGGGTCCTTTTGCTTCCACCCACCCACCATATA
>1939638|reference Afl|length 48|copies 2
ACTCGGACAATAGCGGGGTCCTTTTGCTTCCACCCACCCACCATATAC
>1939638|reference Afl|length 50|copies 1
ACTCGGACAATAGCGGGGTCCTTTTGCTTCCACCCACCCACCATATACCG
>1939638|reference Afl|length 39|copies 1
ACTCGGCGAAATAGGAATGTCTGTGAAGATACGGACTGC
>1939638|reference Afl|length 39|copies 4
ACTCGGTCAGTATAACTTATTCGATCAATTTGATGATGG
>1939638|reference Afl|length 42|copies 1
ACTCGGTCCATTGTGTCCTAGAAAAATAATATGATCACAAGT
>1939638|reference Afl|length 55|copies 1
ACTCGTAGTCCAGGAAATATTAAATCACATTGACGCTGATTTATACGCCCTGATT
>1939638|reference Afl|length 39|copies 2
ACTCGTCAACCTGATGCAGTCAGAAGAGTCATAGGTTAT
>1939638|reference Afl|length 31|copies 2
ACTCGTCCTCAATGCCGGTTCTAGCAGCCAA
>1939638|reference Afl|length 39|copies 1
ACTCGTGCTAAGTTAAAACTATGTAAACCTCAAGTTAAA
>1939638|reference Afl|length 60|copies 1
ACTCGTTATGGTTTAAAACCTGATGGTGTTGTCGGTGGTGGTACATGGAAAGTGTTCTTG
>1939638|reference Afl|length 46|copies 1
ACTCGTTCTGCAATTAGGGGATAGCTTACGTAGGAATATTGAGAGA
>1939638|reference Afl|length 51|copies 1
ACTCTACTAATATACAGTTAGTTTTAATGCAAATATTTGCGAAAATCTCGT
>1939638|reference Afl|length 31|copies 1
ACTCTACTTCTGACAGGTAAGGATTCTGGAG
>1939638|reference Afl|length 57|copies 1
ACTCTAGAAGAGATTTTTAGTAAAGAGTGATGGGCTAAATATCGAAAATTTTGCAAC
>1939638|reference Afl|length 45|copies 1
ACTCTAGATTAGCGATGCCTTCAGCGCACTGGAAGCAATTCCTAG
>1939638|reference Afl|length 46|copies 2
ACTCTAGATTAGCGATGCCTTCAGCGCACTGGAAGCAATTCCTAGG
>1939638|reference Afl|length 50|copies 1
ACTCTATCTTGGAATACTGCCCGGTTAGCTTTGCCTGTTTCGCTGCCAAA
>1939638|reference Afl|length 38|copies 1
ACTCTCAATGAAGCGGGTAATATTAAAGAAGCAATTAT
>1939638|reference Afl|length 43|copies 1
ACTCTCCACTGGACAGAACTAAACCTAACCATAATTCATTTTC
>1939638|reference Afl|length 35|copies 1
ACTCTCTCCTCTCCAGCGCGATCGCCGACTAGGAA
>1939638|reference Afl|length 49|copies 1
ACTCTCTTCTATTCCTGCGCGTGATTCTGGAACCGGTAGGGAGCGACGG
>1939638|reference Afl|length 41|copies 1
ACTCTGAAAAAGTGTGGAGAAAGAAATTATAAATAAGCTTT
>1939638|reference Afl|length 36|copies 9
ACTCTGACTCTGACAGGACCAAGAAAGCTGTTAGTA
>1939638|reference Afl|length 37|copies 1
ACTCTGACTCTGACAGGACCAAGAAAGCTGTTAGTAT
>1939638|reference Afl|length 55|copies 1
ACTCTGATTTTAACATTTAAAGCTTTACAGGAATCGGGAATAAAGATGGTTATTT
>1939638|reference Afl|length 42|copies 2
ACTCTGCTGAACCAGAAATAGCTTTCATCTCTAATTGGACTG
>1939638|reference Afl|length 43|copies 1
ACTCTGCTGAACCAGAAATAGCTTTCATCTCTAATTGGACTGG
>1939638|reference Afl|length 40|copies 1
ACTCTGGACAAGATGCTATCCACATGGCATTAAACCCTGA
>1939638|reference Afl|length 36|copies 5
ACTCTGGGTTAGTCGGGACCTAAGGCGAGGCCGAAC
>1939638|reference Afl|length 37|copies 20
ACTCTGGGTTAGTCGGGACCTAAGGCGAGGCCGAACG
>1939638|reference Afl|length 36|copies 81
ACTCTGGGTTAGTCGGGACCTAAGGCGAGGCCGAAG
>1939638|reference Afl|length 37|copies 43
ACTCTGGGTTAGTCGGGACCTAAGGCGAGGCCGAAGG
>1939638|reference Afl|length 47|copies 1
ACTCTGGGTTAGTCGGGACCTAAGGCGAGGCCGAAGGGCGTAGTCGA
>1939638|reference Afl|length 27|copies 1
ACTCTGTTTTTGAATGGCGCTAACTGC
>1939638|reference Afl|length 41|copies 1
ACTCTGTTTTTGAATGGCGCTAACTGCTCTTTGTCCTTCAA
>1939638|reference Afl|length 42|copies 4
ACTCTGTTTTTGAATGGCGCTAACTGCTCTTTGTCCTTCAAC
>1939638|reference Afl|length 57|copies 1
ACTCTTACTAACCCCCGGCGAGAGGGTGTAAAGTGCAGGGAGCAAAGGAGTCCGGGG
>1939638|reference Afl|length 45|copies 1
ACTCTTAGCAATAGATGGGCGACGGTCCGGGGAACCAATCAATAA
>1939638|reference Afl|length 47|copies 1
ACTCTTATCCCCCGTACTTCCGGCGACGTGGGCAGATTATGAGTCAG
>1939638|reference Afl|length 49|copies 1
ACTCTTCCTGCTAAATCCATTTCAATAATAGCATTAGGAATAAGTTCAG
>1939638|reference Afl|length 53|copies 1
ACTCTTCTGGATGCTAGAGAATTTTTTACCAGTTCATCCTTTAAACTCAACAA
>1939638|reference Afl|length 54|copies 1
ACTCTTGGAAGATATCCAAGGTGCTTTGGAAGGTTTACTCGAACCAGAGTTGGT
>1939638|reference Afl|length 46|copies 1
ACTCTTGGGGGAGATCAGCCTGTTATCCCTAGAGTAACTTTTATCC
>1939638|reference Afl|length 52|copies 1
ACTCTTTCTCTCCACATTCGGAAACTCGATGATTTCATTTCTCTTCTCATGA
>1939638|reference Afl|length 50|copies 1
ACTCTTTTACCAATATATATGAAGGTAGATCGGGCAATTAATGTTTTTTT
>1939638|reference Afl|length 63|copies 1
ACTGAAACTTTATCATTTTGGAGTTTTAAAGTTATTTCATCAACTTTTTTGCGAGTTAAACAA
>1939638|reference Afl|length 50|copies 1
ACTGAAGACAATCCCAGTTTCCCCTCTAATTCTGCCGCTACAGGCTACAT
>1939638|reference Afl|length 52|copies 1
ACTGAAGCCTTGCCTGGTTACGCAGAAGCTAATCCCATGGTATTTTGTGGGA
>1939638|reference Afl|length 48|copies 1
ACTGAATCAAAGACAGCGAAATTACTTAAATAACTATTTTGAAGAACA
>1939638|reference Afl|length 30|copies 1
ACTGAATCTACAGCCGGTGTCACCACGGGG
>1939638|reference Afl|length 31|copies 1
ACTGAATCTACAGCCGGTGTCACCACGGGGA
>1939638|reference Afl|length 41|copies 1
ACTGAATTTCCCGCAGGTCCACCCATGTTAGAGGCTTTAAA
>1939638|reference Afl|length 53|copies 2
ACTGAATTTCCCGCAGGTCCACCCATGTTAGAGGCTTTAAATGCGGGAAGTAT
>1939638|reference Afl|length 44|copies 1
ACTGAATTTTATCCTTACCCAGCAGCTAATCCAGAGGTTGAAGC
>1939638|reference Afl|length 41|copies 1
ACTGACAAAAATACCATGCTGGCAAATGTAGATATTATCAA
>1939638|reference Afl|length 42|copies 1
ACTGACAATAAGGCGGGATAATAGAGCTTCTCCCATTACCCC
>1939638|reference Afl|length 51|copies 1
ACTGACACCATTGCCAAAGGGAACTATGGCAAGTGTTACGGGAAAAGAAGG
>1939638|reference Afl|length 36|copies 18
ACTGACATTAAGACTAGGTCCGGCAGCAGCAAGAGA
>1939638|reference Afl|length 47|copies 2
ACTGACGAATCACACCATTCAGCATGGGACCGCGCCAAATTACTGGC
>1939638|reference Afl|length 36|copies 4
ACTGAGAACTGCATTTGGTCCGGCGTGGACACTGTT
>1939638|reference Afl|length 37|copies 3
ACTGAGAACTGCATTTGGTCCGGCGTGGACACTGTTA
>1939638|reference Afl|length 51|copies 1
ACTGAGAAGACAACTCGAACAACGTTTTTTCGCTGACCAGCCTGTGGGAGG
>1939638|reference Afl|length 32|copies 1
ACTGAGATTCTGCGGACAGAGTAAAACTCTCG
>1939638|reference Afl|length 38|copies 2
ACTGAGGGATACTGATTCGCTAGTCCATACTAAAGCTG
>1939638|reference Afl|length 39|copies 1
ACTGAGGGATACTGATTCGCTAGTCCATACTAAAGCTGT
>1939638|reference Afl|length 45|copies 1
ACTGAGGGCTTCAATTAAGGTAATTTCACAACCTAAAGCCGAGTA
>1939638|reference Afl|length 41|copies 1
ACTGAGGGTGTGATGCCGCGAGAACGGACCAAATTAAAATA
>1939638|reference Afl|length 43|copies 2
ACTGAGTTGATGACGGGGGCCTAACTCTGGTGGTACATATTGA
>1939638|reference Afl|length 31|copies 1
ACTGATATCCTTACCGGTTTTAATTTTAGCT
>1939638|reference Afl|length 33|copies 1
ACTGATATCCTTACCGGTTTTAATTTTAGCTAC
>1939638|reference Afl|length 48|copies 2
ACTGATATCCTTACCGGTTTTAATTTTAGCTACCTGTAAAGGTGTCAC
>1939638|reference Afl|length 44|copies 1
ACTGATCCTTTGACCGAAAAACTAGAACGTTCATAAGTGGCATA
>1939638|reference Afl|length 48|copies 1
ACTGATCTGAGTAACAAGCAATTACGAGATGATCAGCAACTATGCCGA
>1939638|reference Afl|length 41|copies 2
ACTGATGCTTGTACTTCCTGTTCACCAGCAATTATGGGAGT
>1939638|reference Afl|length 37|copies 3
ACTGATGGTAAATTGAGGTCCAAGTGTTGCACCAAGT
>1939638|reference Afl|length 31|copies 1
ACTGATGTTTTAGCCGGTAATCGCTTGGGAA
>1939638|reference Afl|length 60|copies 1
ACTGATTCATCCGGTTTAATTCCGGGATAGCTTTAAAACCAGTATTAGTTAAAGCTTGTT
>1939638|reference Afl|length 55|copies 1
ACTGATTTTTTAATATTTAGCTTATACCAATTTTACATCAGGCTGCACAGAAACA
>1939638|reference Afl|length 43|copies 1
ACTGCAACCAAATCCCCTGAGAGGACATGAGAGTTTGGTCAAT
>1939638|reference Afl|length 47|copies 1
ACTGCAACCAAATCCCCTGAGAGGACATGAGAGTTTGGTCAATTAAT
>1939638|reference Afl|length 35|copies 1
ACTGCAATTAGTACCGGAGCAATGGCTTTTAGTGC
>1939638|reference Afl|length 44|copies 1
ACTGCACAAATTGCTTCCAGTTCTCTAAATAACGAAGCAGATGC
>1939638|reference Afl|length 42|copies 1
ACTGCACCGTAAGCATGAACTAAAGCATAGCCTAATTCTCCC
>1939638|reference Afl|length 35|copies 2
ACTGCAGTATGCTGACCTGCAATTACTAGCGATTC
>1939638|reference Afl|length 36|copies 38
ACTGCAGTATGCTGACCTGCAATTACTAGCGATTCC
>1939638|reference Afl|length 36|copies 1
ACTGCATACCAGCGGACTTCTTTGATCCCTGTTAAG
>1939638|reference Afl|length 37|copies 1
ACTGCATTACCTGATAATTCCACTTATCGGTTACCAG
>1939638|reference Afl|length 44|copies 1
ACTGCCACATAATCCACCTGTTCGGGTCCGGTGGTTGTCCAGTC
>1939638|reference Afl|length 37|copies 1
ACTGCCAGCAATATCTTGATTCATAATCTTAGTTATC
>1939638|reference Afl|length 31|copies 3
ACTGCCATAATTGCCGGTGCTAGTTTAATGG
>1939638|reference Afl|length 49|copies 1
ACTGCCCCTAAAGATTTTGCCGAATTAGCACCTTTACAAATAGATGTTG
>1939638|reference Afl|length 29|copies 3
ACTGCCGATAGAAACAGCCGCAGCGATCA
>1939638|reference Afl|length 47|copies 1
ACTGCCGATAGAAACAGCCGCAGCGATCATTTTTGTGACCGGTCGGA
>1939638|reference Afl|length 31|copies 1
ACTGCCTAGTATGTCCAGTGCGATCGCTCTA
>1939638|reference Afl|length 43|copies 1
ACTGCGAACGTAACCTGTAGCTGACTTTAAACCAGCCATTGTT
>1939638|reference Afl|length 36|copies 1
ACTGCGAATTGGTTGGGACCCATGTTAGTAGCGGCT
>1939638|reference Afl|length 48|copies 1
ACTGCGAATTGGTTGGGACCCATGTTAGTAGCGGCTGATGTTTTAGGT
>1939638|reference Afl|length 41|copies 1
ACTGCGATTAAACTTGGTCGGTTCACAGCAGATGGTAATTG
>1939638|reference Afl|length 41|copies 1
ACTGCGCTATTTTGATAAAAGGCCAGTTGGTGAACTATCCA
>1939638|reference Afl|length 46|copies 1
ACTGCGGAAATGGTGACAGTACCATCATCTTGGATGTCAATTTTTG
>1939638|reference Afl|length 50|copies 1
ACTGCGGCTGGTGCATTGTAGTTGAGATAAGTTGTTAGGGTAATTGATGA
>1939638|reference Afl|length 35|copies 1
ACTGCGGCTTTATTTGGTCCGGTGTTTTCTGTGGT
>1939638|reference Afl|length 46|copies 1
ACTGCGGTAGTTCCTAAAATTAGTAAATATATGCGTCGGGAAACCA
>1939638|reference Afl|length 44|copies 1
ACTGCTAAAAAGATGACTTTGGAAGAATTTCTTAATTATGACGA
>1939638|reference Afl|length 39|copies 1
ACTGCTAAAATCGCTAAAACACCGATGGTAACGTGCAAG
>1939638|reference Afl|length 48|copies 1
ACTGCTGCAATTGTGATGTGTAACTGCTGAGGTTTGCGGAGTTGAGGA
>1939638|reference Afl|length 48|copies 2
ACTGCTGCTAAACCTTGTATAAAACCTACAAGTGGTCCATGAGTGCGG
>1939638|reference Afl|length 34|copies 2
ACTGCTGCTGAAGTTGTCAAAGCTGCAATGGCAG
>1939638|reference Afl|length 37|copies 1
ACTGCTGCTGATGCTTCAGAACAGCAAATTATCAACT
>1939638|reference Afl|length 37|copies 1
ACTGCTTCAGTGGCAGACTTGAGAAAGATAGTCCAAG
>1939638|reference Afl|length 37|copies 1
ACTGCTTCTGATAATGGGTCCCAGTTAGTCCCAAACT
>1939638|reference Afl|length 39|copies 1
ACTGCTTTTGGTCCATCTGGTCCCCAGGTCGCACCATTG
>1939638|reference Afl|length 27|copies 1
ACTGGACACTCTGTGCGGATAATTTGA
>1939638|reference Afl|length 44|copies 1
ACTGGAGAAGATCCCAGTTATACACCTTTATTAGCTGAAAATTG
>1939638|reference Afl|length 43|copies 1
ACTGGAGATACTGGACTAACTCAATTACAGGTTTAAAAGTTAG
>1939638|reference Afl|length 50|copies 1
ACTGGAGGTATGCCCAGCGCCCATTCAGCCCTAGTAACAGCCCTAGCAGA
>1939638|reference Afl|length 48|copies 1
ACTGGATTCAAGCCGAATAAATATTAAATATTAAGTAGCCCGATTACC
>1939638|reference Afl|length 53|copies 1
ACTGGATTCCTGGCTGATGAATACTTAGATAAATTTCAAACCATCGCTGACTG
>1939638|reference Afl|length 42|copies 2
ACTGGCAAATTTACCAGTAGGATTAAACAAAGGTGTAACTGG
>1939638|reference Afl|length 41|copies 1
ACTGGCAATATTTACAGGCATAGGAATGTACAAACCTGCTC
>1939638|reference Afl|length 48|copies 1
ACTGGCACAAAATCAGGTCCTTGTGTAGTGATTTTTTCCACAAATTTT
>1939638|reference Afl|length 38|copies 1
ACTGGCACATTGGTAGGGTGCGTCAGACTGCATAAATC
>1939638|reference Afl|length 35|copies 1
ACTGGCGCATCTACCGGACCACACTTACACTGGGG
>1939638|reference Afl|length 36|copies 8
ACTGGCGCATCTACCGGACCACACTTACACTGGGGT
>1939638|reference Afl|length 44|copies 1
ACTGGCTAAACCTGAACCAGATGGTGAAGGCAGTTTCCAAATTG
>1939638|reference Afl|length 39|copies 2
ACTGGCTACCATGCCCCGAACTACTGCATTTTGTAAGGT
>1939638|reference Afl|length 45|copies 1
ACTGGCTGTTATTTGCTACATCTGATTCAGGAAAATTCGCAGGAT
>1939638|reference Afl|length 45|copies 1
ACTGGGAAGAATATGGCGGTCCACCAGGGGGAGAATTCAAGTATG
>1939638|reference Afl|length 46|copies 2
ACTGGGAAGAATATGGCGGTCCACCAGGGGGAGAATTCAAGTATGT
>1939638|reference Afl|length 38|copies 1
ACTGGGACTGAGACACGGCCCAGACTCCTACGGGAGGC
>1939638|reference Afl|length 40|copies 1
ACTGGGACTGAGACACGGCCCAGACTCCTACGGGAGGCAG
>1939638|reference Afl|length 30|copies 4
ACTGGGAGAACCGCCGGCTAACTTCATTAA
>1939638|reference Afl|length 31|copies 4
ACTGGGAGAACCGCCGGCTAACTTCATTAAT
>1939638|reference Afl|length 47|copies 1
ACTGGGAGTGAAGATAAACAACATATTCTAGAAGCAAAGTTTGATGA
>1939638|reference Afl|length 46|copies 1
ACTGGGATTCCCTCTCAGCCGCCGAAAAACGGCTTTATGCCCGAAT
>1939638|reference Afl|length 37|copies 1
ACTGGGATTTATCCTTGTGATTCAGAAGACTCGTTCG
>1939638|reference Afl|length 39|copies 1
ACTGGGTAATTTTATTCCTTTCTTTCTCCTGACTCCTGA
>1939638|reference Afl|length 52|copies 1
ACTGGGTGGTGAACTTAAATGAGAGTATGGGAGAACATGGCGGCAGGTTATT
>1939638|reference Afl|length 50|copies 1
ACTGGGTTATAAAATCTACTTAGAAATTGGACCCCAACCCATCTTGTTAG
>1939638|reference Afl|length 55|copies 1
ACTGGGTTATAAAATCTACTTAGAAATTGGACCCCAACCCATCTTGTTAGGGATG
>1939638|reference Afl|length 44|copies 1
ACTGGTAACTGTCCAAGAACCAGGTTTTTGCACTCCACGCATTA
>1939638|reference Afl|length 40|copies 1
ACTGGTAAGCATTCGATAAGGTTCTCGTAAATCCTTCGTA
>1939638|reference Afl|length 45|copies 1
ACTGGTAATTGATGTAACCCACGTAATGCCATGCGGTCTAAGGCT
>1939638|reference Afl|length 46|copies 1
ACTGGTACTGGTGGTACTTATGCTGGTGTGGCAATGTACCTAAAAG
>1939638|reference Afl|length 46|copies 1
ACTGGTATCTGCGATCGCCAGCTTTATATTATTAGTAACACCTGGA
>1939638|reference Afl|length 45|copies 1
ACTGGTATTCTGCTCGCAAGGACATTTCTAGTAACCTGAAAGACC
>1939638|reference Afl|length 41|copies 1
ACTGGTCTTTAAAGCTCCTAAAAGATTATGAGTACCATCAT
>1939638|reference Afl|length 57|copies 1
ACTGGTGGTAGAACCTGTGCGGGTTAAGGTGTATTCTCCGGGATTTGGTGTTGTTCC
>1939638|reference Afl|length 31|copies 2
ACTGGTGGTAGGACCTGTGCGGGTTAAGGCG
>1939638|reference Afl|length 35|copies 1
ACTGGTTGATGAACTGGGATTAGAGCGATCGCTTT
>1939638|reference Afl|length 61|copies 3
ACTGGTTGTAATTGCTCCCATTGAAGATACACCAGCATTTAAAGCCGGTATTTTAGCTAAA
>1939638|reference Afl|length 44|copies 2
ACTGGTTTTAGCACTGGTCCTCACACTCATTTTGAAGTTCATCC
>1939638|reference Afl|length 43|copies 3
ACTGTAAACCCATCTACTCTAGGTAACATGAGATCGAGCATAA
>1939638|reference Afl|length 46|copies 1
ACTGTAAATATTCTCCAGGCCCCACATCTAAATTACAACTTGTATC
>1939638|reference Afl|length 57|copies 1
ACTGTACGGGCGAAGCATTTGGAGAACTATTTTTGGCAATGACCGATAATTTATCTT
>1939638|reference Afl|length 61|copies 1
ACTGTAGAGAATTTATGAACGGAAAATTTCATCAAACCCAGGAAAAACCAATGCGTGGGAA
>1939638|reference Afl|length 31|copies 1
ACTGTAGTAATCACCGGCGAAAGTGAAAGTA
>1939638|reference Afl|length 41|copies 1
ACTGTATCCCACCCTGGCTAAGAAGATTGTCGCTAATGCTC
>1939638|reference Afl|length 46|copies 1
ACTGTATCTGCTAGAGGATTTTGATCTGCTGGTTCATCTAAAGCCG
>1939638|reference Afl|length 52|copies 1
ACTGTATCTTGCTGAGGGTTGCCACCGCTGGAATTTTGTCCAGAAAGCATTT
>1939638|reference Afl|length 46|copies 1
ACTGTATTAATAAATTCTATTTTATTAAAAAATTCTAGCTTAACTC
>1939638|reference Afl|length 40|copies 1
ACTGTATTCTCAAGTTAGCAAAGCAAGTAATTTAGCTCAT
>1939638|reference Afl|length 31|copies 1
ACTGTATTGACCACCGGTAGTACTCTGAATC
>1939638|reference Afl|length 45|copies 1
ACTGTCCAGGTATCACGATAATTGGAGGAAGTGCCAGTTTTAACA
>1939638|reference Afl|length 55|copies 1
ACTGTCCAGTTAGCAAACCTGGGACTTAAAGCTTTAGACATTAACCCAGCCTTAG
>1939638|reference Afl|length 39|copies 1
ACTGTCCCACCCATTCTTGCGGTATCAGCAATCACATTA
>1939638|reference Afl|length 45|copies 1
ACTGTCCCTTTGGTAAACTGCTCAACACCAGCACCACTACCAACT
>1939638|reference Afl|length 43|copies 1
ACTGTGAACGCAAAGCCGCAGGAGTAGCATTAAATATGATGTT
>1939638|reference Afl|length 44|copies 1
ACTGTGAACGCAAAGCCGCAGGAGTAGCATTAAATATGATGTTT
>1939638|reference Afl|length 39|copies 1
ACTGTGGAAGATTAATGAAGCAGTTAGCAGCAAATGAAT
>1939638|reference Afl|length 49|copies 1
ACTGTGGTCATGTTTTTTAATTCACCTTATGGACAATGGCTGAAGAGGT
>1939638|reference Afl|length 40|copies 1
ACTGTTAATTAACCGCCTGGATTATGATGGCGTATTTGGT
>1939638|reference Afl|length 58|copies 1
ACTGTTACCCACAACCCAGATGAATTGGGTGGTAAAATTCCTCCTCGTCCAGATTTAG
>1939638|reference Afl|length 51|copies 1
ACTGTTACTAAATCCCAGTATTAATACAAATGTTATTCCCACCAGTTTAGG
>1939638|reference Afl|length 58|copies 1
ACTGTTCCCGCAGATGTCTTGACAAAATTACCCAAAGGTTTGCCATAAGCAATATCCA
>1939638|reference Afl|length 51|copies 1
ACTGTTGCAACCAATTGTTACTATCCATACTCCCTTCCTCTGACTAAAAGC
>1939638|reference Afl|length 52|copies 1
ACTGTTGTAAAGCTTTCTGAACTAGTTCAGTTTTATAAATGGTAGCGGTCAT
>1939638|reference Afl|length 40|copies 1
ACTGTTGTCGGTGCGGTTGTTGGCGCTGCTGCTTATGGTG
>1939638|reference Afl|length 40|copies 1
ACTGTTTGCACCATCCAAACAGTTAACAACATGACAATAC
>1939638|reference Afl|length 48|copies 1
ACTGTTTTAAGTCTGGACGATGGTCACGAGAATAACCGTAGGTGATGG
>1939638|reference Afl|length 47|copies 1
ACTTAAAATAACCTTGTGATTGCTATTTATCCTGGTAGTTTTGATCC
>1939638|reference Afl|length 42|copies 1
ACTTAAAGACTGCTCATGTCCTTAGAGATGTTAAAACTATAC
>1939638|reference Afl|length 52|copies 1
ACTTAAAGGTTGATAATCGGATATTTTCCGAGTCCGAGGACTACCCAATGTC
>1939638|reference Afl|length 49|copies 1
ACTTAAATAATAATGGTACAACAGTCACAACTCCAGGCACAACCGGATA
>1939638|reference Afl|length 51|copies 1
ACTTAAATCTCCTTGTTGAATCAGGTTATCTCCCAAATACATGGCAAATGG
>1939638|reference Afl|length 46|copies 1
ACTTAAATTAGATACATGATAATTCTCCTTCCCGCTTGCAGTGAAC
>1939638|reference Afl|length 50|copies 1
ACTTAACAAGAAACTATAGTTATTAAATTAGTTTTTACTGATGGTTGTAC
>1939638|reference Afl|length 54|copies 1
ACTTAACCCACTCCAACCTCACCGAACTCAAAGGCGCTGGTGATTTCCAAAAAG
>1939638|reference Afl|length 51|copies 1
ACTTAATCATGGGAAAGTGCCTATTTTGGGAATGGTAGTGAATGGTGTTAG
>1939638|reference Afl|length 38|copies 1
ACTTAATCTTGTTCTCTCTCCTTCTAGGAGAGAGTTAG
>1939638|reference Afl|length 38|copies 1
ACTTAATTGCCAATTGCGGCTTTACCATAGCGATCGCC
>1939638|reference Afl|length 46|copies 1
ACTTAGAAAATATCTCCAATATAAGGGATATACTCTTGATCTAATT
>1939638|reference Afl|length 57|copies 1
ACTTAGAATCGAAAGTCAAAAACTGCGAAATCTCCATGCGGGAGTTTATTCGCCGTT
>1939638|reference Afl|length 48|copies 1
ACTTAGATAAAGCCTTGGGCAGAATTAGCGGTGGTTTATATATCATCA
>1939638|reference Afl|length 55|copies 1
ACTTAGCTTGTTGCCGCATTTGCTCAATTTCGTTGTTACTTAAACCGCCTGTACT
>1939638|reference Afl|length 38|copies 1
ACTTAGGAAAACAAAGAATGAGTTATTATTATATCTGA
>1939638|reference Afl|length 47|copies 1
ACTTAGTAAAGAAACAGGCATAAAACTATCAACAGCTTTGGCTACAT
>1939638|reference Afl|length 46|copies 2
ACTTAGTTACGGGTATTGCTACGGCTTACATGGATTCTATCCCCAT
>1939638|reference Afl|length 47|copies 1
ACTTATATAATAGCCTGTCTCAACCTTCGTTTTTCCATTAACTTTTC
>1939638|reference Afl|length 55|copies 1
ACTTATATGGCAATCACACTCGAATCTAAAACCCGCCCAGAAGGTAGCAAACCCA
>1939638|reference Afl|length 40|copies 1
ACTTATCGGGTTATTTTTACCCCCCTTGGGAGTTTTTCTC
>1939638|reference Afl|length 39|copies 1
ACTTATGCCTAAATGGCGATTACTAGGTCGCATTAACCC
>1939638|reference Afl|length 55|copies 1
ACTTATTGATCGCGAAAGGGCATTCCCATTTCCTTAAGTAAGGCGCGGCCCTCTT
>1939638|reference Afl|length 51|copies 1
ACTTATTTAAAGTAGAAAGTGATAGTCGCGTCCTGCAATTTGCGGCTTTTG
>1939638|reference Afl|length 49|copies 2
ACTTCAAAACCATTACCGATGAGTTTTCGGAATTGATGTATGAATATCC
>1939638|reference Afl|length 50|copies 3
ACTTCAAAACCATTACCGATGAGTTTTCGGAATTGATGTATGAATATCCT
>1939638|reference Afl|length 51|copies 1
ACTTCAGAAGCGGAAGTTTCCCCAGCTTTAAGCCCCTTGTATGAACTAAGT
>1939638|reference Afl|length 46|copies 1
ACTTCAGCATGGACCCCTGGTTTCGCCAGTTCCATCAAAACAATAT
>1939638|reference Afl|length 57|copies 1
ACTTCATCCTGTTAAACAAGGTGTACCAATTTTAGGAACTATTGCCGCAGGTGGTTT
>1939638|reference Afl|length 56|copies 1
ACTTCATGTAAACGTTTCACCAATAAATAAGCAGTTGCACCAGGAGTAATTAAAAG
>1939638|reference Afl|length 52|copies 2
ACTTCATTATGATCATCTAAGATTAAATCTGTTACCATGGCTTCACGAATTG
>1939638|reference Afl|length 9|copies 1
ACTTCATTG
>1939638|reference Afl|length 53|copies 1
ACTTCCAACCTTAACCTTTCATTCTCCAGATGAAAACGTAATAAGGTGCGTTA
>1939638|reference Afl|length 42|copies 1
ACTTCCACTACACCCAGTCAAGTGATTGAAGTGACAGAGCCA
>1939638|reference Afl|length 30|copies 1
ACTTCCACTGGCACCGGCACTGTTAGCGAT
>1939638|reference Afl|length 31|copies 1
ACTTCCACTGGCACCGGCACTGTTAGCGATT
>1939638|reference Afl|length 49|copies 1
ACTTCCATCTTTCAACGGAATTCGTGACATGTCAAGTCTTGGTAAGGTT
>1939638|reference Afl|length 42|copies 2
ACTTCCCACTGGCACAGAACCCCGACGATAAATAGCAGAAAT
>1939638|reference Afl|length 48|copies 1
ACTTCCCTACCACCAGGTAAATTAGTGCCACTCATGCGGGTTTTTGCC
>1939638|reference Afl|length 56|copies 1
ACTTCCTAAAAGTCCTGTTTCTTCTTGATCAAAAAATGCTAATTGTAATGTTTTTG
>1939638|reference Afl|length 48|copies 1
ACTTCCTGCAAAGCTGTTTTTGTTTGTGGTCCGAGAATACCGTCAACT
>1939638|reference Afl|length 56|copies 1
ACTTCGACTAGCTCCATGCCACATTCTCTCGATAAGAAACGGGCTAAAGGTATTTC
>1939638|reference Afl|length 39|copies 1
ACTTCTACACCACAGCGCTCGCAGACAATCCCTCTATGG
>1939638|reference Afl|length 52|copies 1
ACTTCTAGGCATTGTTTCGACTCCGATAATCTTCCCAATATTCTTTAGCTTT
>1939638|reference Afl|length 42|copies 3
ACTTCTATCCACATACCCACCATCTGTGCATAATGATGTTGG
>1939638|reference Afl|length 49|copies 1
ACTTCTCCCCCCAATATTAAATTCTTTCCCAGCTAAACGATTTTCTATA
>1939638|reference Afl|length 62|copies 7
ACTTCTCGCAAAATGTCATTCTTTTGGGTAACTTCTACCACCCCACCGGTTTGACAGAAAAT
>1939638|reference Afl|length 63|copies 7
ACTTCTCGCAAAATGTCATTCTTTTGGGTAACTTCTACCACCCCACCGGTTTGACAGAAAATG
>1939638|reference Afl|length 46|copies 1
ACTTCTGCACAAAATATGGATGGAGATGGTAATTGTGTCCATTTGG
>1939638|reference Afl|length 45|copies 1
ACTTCTGCACGTCCTGATAGGGCTTGCTCAGGTGTAGGTATGGCT
>1939638|reference Afl|length 48|copies 1
ACTTCTGGCAAGATCAAGAGTAAAAATCTTATTATCGTAGAAACTAAA
>1939638|reference Afl|length 44|copies 7
ACTTCTGGGGCAAATTTGCAACTAGGACCCGCTGCTATCTTAGT
>1939638|reference Afl|length 49|copies 1
ACTTCTGGTGCTGGTGTTACAGAAGGAACATAAACAGCTTGTTCCTGAA
>1939638|reference Afl|length 39|copies 1
ACTTCTTCCATGACCCAAATGGGAGTATTTGTGCGGAGT
>1939638|reference Afl|length 36|copies 1
ACTTCTTCGTGAGTTGGTCCTAGTCCTAATTGTTGT
>1939638|reference Afl|length 40|copies 1
ACTTCTTGAATTAACAAGTTTGAATCATGAATTTCCGCGA
>1939638|reference Afl|length 45|copies 1
ACTTCTTGCCAATCACGGAAGTAGGAAGCGCGGCGGGATTGGACG
>1939638|reference Afl|length 40|copies 1
ACTTCTTTGGGAACTTGGTATTTGCTCCACAGTTCTTGTA
>1939638|reference Afl|length 50|copies 1
ACTTGAATATTTCCCAGTGAACCATCAGTTACGGTAAAAGAATCGTTAGA
>1939638|reference Afl|length 49|copies 1
ACTTGAATCAATGCCCTGTGCAAGACCAGCAGTTAAATCCTTTATTAGC
>1939638|reference Afl|length 50|copies 1
ACTTGACAAAGTGATCATTTCTCTTGACACTCCCCTGGCTAAAGCCGAGG
>1939638|reference Afl|length 51|copies 1
ACTTGACAAAGTGATCATTTCTCTTGACACTCCCCTGGCTAAAGCCGAGGG
>1939638|reference Afl|length 38|copies 1
ACTTGACATTAAGTTTCTCCAGTTGATTAACTCTGATT
>1939638|reference Afl|length 47|copies 1
ACTTGACCTCCTGGGGCTTGATTATATAAATCATCAGTGGTGGGGTG
>1939638|reference Afl|length 53|copies 1
ACTTGAGGGTTGGGATATTTCACCAGCAGCTATTGACATGGCAACCTTTATTC
>1939638|reference Afl|length 38|copies 1
ACTTGCAACAAATAGCTCATGCAGTGCCCCATTAAAAA
>1939638|reference Afl|length 30|copies 4
ACTTGCACCCGCACCGGTAAAGTAATTGAG
>1939638|reference Afl|length 42|copies 1
ACTTGCACCCGCACCGGTAAAGTAATTGAGGCTTATGCACCA
>1939638|reference Afl|length 46|copies 2
ACTTGCATATAACAATAGTTGAAAGAACCAATCGTTAGCATTTTGT
>1939638|reference Afl|length 48|copies 1
ACTTGCATCACCTGTGCGGAAATCACCACCACCGGCTCCTACGGAAAA
>1939638|reference Afl|length 41|copies 1
ACTTGCGCGACGGGTTACGTTATCTCCAAGAAAATCATCGT
>1939638|reference Afl|length 51|copies 1
ACTTGCTGTATATCATGCGGGAGGATTTTCCAGATTGCCATTTGGTGAAAT
>1939638|reference Afl|length 50|copies 1
ACTTGGAAATATACAAGTAGCCCAAGTTCAGATTGGCCAATAGGTACAAA
>1939638|reference Afl|length 48|copies 1
ACTTGGCGAAAACAATCGCGGCTTATTAGCAATCGGCCAATTCACAAG
>1939638|reference Afl|length 48|copies 1
ACTTGGGAAGGCTGTAAAAACAGCTAGAGAACAAGTTGCTGCTTTACT
>1939638|reference Afl|length 58|copies 1
ACTTGGTAATTTCAAGCTGCCTTTTCCCTCCCCTTGAATAGTTTCTGGTTGGAACGAC
>1939638|reference Afl|length 41|copies 1
ACTTGTCCATTGCCATGCTTTTTGGGCATATTCGGGGGCTT
>1939638|reference Afl|length 56|copies 1
ACTTGTCTCAACAATTCCTAATAATTTGATAATTTTGTCATAACCCAGTGAAGCAA
>1939638|reference Afl|length 42|copies 1
ACTTGTGCTGTAGAGTCGGTAATCTGACTAATCCGCCCTTGG
>1939638|reference Afl|length 46|copies 1
ACTTGTGGCAAAATTAATACAAACTCTTCACCACCATAACGAGCAA
>1939638|reference Afl|length 36|copies 1
ACTTGTTCTAAATGCTTGAGATGATGTTGTGGATCA
>1939638|reference Afl|length 55|copies 1
ACTTTAAAAAGCCGTATATCTCCAGGATTTGACACTTTCATGGCTAAAGCCACTG
>1939638|reference Afl|length 30|copies 1
ACTTTAAACGAAGCCGGCTTTGTGGAAGAT
>1939638|reference Afl|length 50|copies 2
ACTTTAAACGAAGCCGGCTTTGTGGAAGATACAATTGCCGCTTTTAAACA
>1939638|reference Afl|length 44|copies 1
ACTTTAACTACTGGCTTATTTTTAGGATTAGAAAGAGAAGCAGC
>1939638|reference Afl|length 62|copies 1
ACTTTAATTAATCCCTGTTGGAACAGTTCTTCGACAAATCCTTTCCAGGCTGGTAAAATCCC
>1939638|reference Afl|length 56|copies 1
ACTTTAATTTCCTTATTTTCCTCTTCTTCTACTATCAGAGGAATGTGATTCATTAA
>1939638|reference Afl|length 50|copies 1
ACTTTACCATTACCAGGAATAAGATTAATCGGTTTGGGTGTGGGTATAGC
>1939638|reference Afl|length 51|copies 2
ACTTTACCTTACCAGATGGTACGACTATTACCAACATTGAAAGGTTTACTG
>1939638|reference Afl|length 32|copies 1
ACTTTACGACATGACCGGTAACGTTTGGGAAT
>1939638|reference Afl|length 41|copies 1
ACTTTAGATCCTCATGAATCTGCTGAATATATCGTTGCTGA
>1939638|reference Afl|length 45|copies 2
ACTTTAGCAGATCGGAATATTAGTGAGGCTCAAAGAAAACAGGCC
>1939638|reference Afl|length 48|copies 1
ACTTTAGCCGTACCTTCTGAAGATTGATTAACACCCATTGACCATAAA
>1939638|reference Afl|length 51|copies 1
ACTTTAGGAGCAACATCTTACTTCATTATTACAAATGCAGGGAATATTCTC
>1939638|reference Afl|length 55|copies 1
ACTTTAGGATCTGCTGGTTCTTTGGGAATTAATACTCATGGAGAGATGGAAATTA
>1939638|reference Afl|length 52|copies 1
ACTTTAGGTGAGAAAATAATCGCGTTACTGGTTGTTCTTGTTTATTCATAGT
>1939638|reference Afl|length 46|copies 1
ACTTTAGTAAATCCGTAGATCAACTGACTTTATCAGAAATGGCCAC
>1939638|reference Afl|length 41|copies 1
ACTTTAGTAGAAAAAGCCCAAGAAGAGATAGATTTGGCAGA
>1939638|reference Afl|length 50|copies 2
ACTTTAGTTAAATTTAGCACGAATAAACCCAAGATTTCCTATCTATTTTA
>1939638|reference Afl|length 48|copies 1
ACTTTATAACCCATCTTGTGACCCCGGAGCGCAACAAGTTTTTGCTTC
>1939638|reference Afl|length 40|copies 1
ACTTTATGGCAATAGATCCTGATAGTTCAATACCTTCGCC
>1939638|reference Afl|length 48|copies 2
ACTTTATTAATACATAGTCCGTAGTTAAAAATATAATTCACTATGCCA
>1939638|reference Afl|length 44|copies 1
ACTTTATTAGCAGTTGTGGCAGTTCCAGTAGATGAAACCAAACT
>1939638|reference Afl|length 52|copies 1
ACTTTATTTTGGGTAGTCAGTAATTCTGCTGGTATTTCATCGAGAAATTGCG
>1939638|reference Afl|length 44|copies 1
ACTTTCAACTTTACCAGAGCGAATTTGTTTATTGACAAACATCC
>1939638|reference Afl|length 62|copies 1
ACTTTCAGAGGATAGGTTGGTAAGGTTTTTTCTGAGGAAACCATTGACAGTAATTTACCAAC
>1939638|reference Afl|length 50|copies 1
ACTTTCATCTGAATTTCGTTGTGCTTCATTTGCGGGTGAACCCATCATAA
>1939638|reference Afl|length 29|copies 1
ACTTTCATGGGCCTTGGGCTTCAGAAAGT
>1939638|reference Afl|length 34|copies 1
ACTTTCTAGCAGTATCGCTGCTGTCTTCTTCGCT
>1939638|reference Afl|length 32|copies 1
ACTTTCTCCCCAAACCGGTGCTTATTATGAAA
>1939638|reference Afl|length 48|copies 1
ACTTTCTGTTAATTCAAAATCAGATTCTTGACATTCTTTCAATGCTTG
>1939638|reference Afl|length 52|copies 1
ACTTTCTGTTTTTCAGATTATTTCTCTGTCTGAATCAGGATGCTCAGGATTG
>1939638|reference Afl|length 37|copies 2
ACTTTGAATATACCCAGATACCGCACTAGACATACAC
>1939638|reference Afl|length 38|copies 1
ACTTTGAGTGTCAAAAGGACGGTTCACCAATGCCACTG
>1939638|reference Afl|length 44|copies 1
ACTTTGGCATCTTGCATCCATAGTTGTAGGGTTCTACTCGTGAG
>1939638|reference Afl|length 10|copies 1
ACTTTGGCGC
>1939638|reference Afl|length 36|copies 1
ACTTTGGCGCAGTTATGGACCCATTCATCTCCTCGT
>1939638|reference Afl|length 49|copies 1
ACTTTGGCGCAGTTATGGACCCATTCATCTCCTCGTAAATTGTGCCGGA
>1939638|reference Afl|length 68|copies 1
ACTTTGGTAAATTAAGAATACAATATCGCCTCAGAGATTGGTTAATTTCTCGACAACGTTATTGGGGC
>1939638|reference Afl|length 48|copies 3
ACTTTGGTAACGGGCAAAGGTGATATAAGGACCCGTAGCCAATGGGCG
>1939638|reference Afl|length 49|copies 3
ACTTTGGTAACGGGCAAAGGTGATATAAGGACCCGTAGCCAATGGGCGA
>1939638|reference Afl|length 45|copies 1
ACTTTGTGGATATTGATTAATTCCTATCAATAATGCCAACTTCCG
>1939638|reference Afl|length 48|copies 1
ACTTTTAAAAAGGTCTGGTATCTAAATTTTTAAATTTTGATTAGACTA
>1939638|reference Afl|length 54|copies 1
ACTTTTAATATCATCAAGTTAAGCCATAAATTATCGGCCTCCACCTTCTTTATC
>1939638|reference Afl|length 65|copies 1
ACTTTTACCACTTGCTTGGGGTCCAATTAACAGCATTATATCCGTAACATCAGCCTCAAATTTTT
>1939638|reference Afl|length 64|copies 1
ACTTTTACCGCAGCCGGATGGTCCGATAAAAGCCGTCACCCGATTTTTAGGAATATCTAGCCAA
>1939638|reference Afl|length 66|copies 1
ACTTTTAGCCGGTAAAAAACCATCAAAAATAAACCTATCTGTGGGTAATCCCGCCGCACTCAAAGC
>1939638|reference Afl|length 62|copies 1
ACTTTTAGTTCCAGGGACTCGGAATATAATTGCTAAAAATCGGTTAGTTTTGGTAGTACCTA
>1939638|reference Afl|length 45|copies 1
ACTTTTATTCTATCTTGTGTTTGCATCAAATACCTACCTCAGCAC
>1939638|reference Afl|length 53|copies 1
ACTTTTCCAAAGTGGTAGCTAAAGTGGTTTTAGGTACAGCACCGACAACCATA
>1939638|reference Afl|length 43|copies 1
ACTTTTGAGCGTGGGTATCACAGCTAAACCGGCATCTCAAAGT
>1939638|reference Afl|length 55|copies 1
ACTTTTTCGCGGGTATGTGCCGCACCACCACCTTTAATCAAGTTTTTGTGGGGGT
>1939638|reference Afl|length 37|copies 1
ACTTTTTGCCAGTTGCTACAGATGATTATATAGATGT
>1939638|reference Afl|length 42|copies 1
ACTTTTTGTATAAAAACGCGCTTCTTGATTTGGTAATAAATG
>1939638|reference Afl|length 36|copies 1
ACTTTTTGTCCTTTGGGTCCTTGGATTGTCCGAGAA
>1939638|reference Afl|length 46|copies 1
ACTTTTTTTGCGACAACAGAAGTTATCAGTGCGGTAGGGGCAATAC
>1939638|reference Afl|length 58|copies 1
AGAAAAAAGCCCAAGTTGCAACTTTGCAAAGAACGGAATATGCCCAACCGGCAATTGG
>1939638|reference Afl|length 39|copies 1
AGAAAAAGCCGACAGCACCGAAAAATCAGCCGTTGTCCT
>1939638|reference Afl|length 39|copies 1
AGAAAAATCATTTCCGGTGACAATAATCGGGACACGACA
>1939638|reference Afl|length 53|copies 1
AGAAAAATTAATTGCTCTCAATATCGTTCGCAAAGAATTTTCATTATTATCGG
>1939638|reference Afl|length 47|copies 1
AGAAAAGCCCTTTGCTGGATTGCGTATTTCAGCTTGCGCCCACGTTA
>1939638|reference Afl|length 48|copies 1
AGAAAATAGATTACAAGAATTATGGTCTATTTTAGATTTCCTTAATCC
>1939638|reference Afl|length 49|copies 1
AGAAAATCAATTAAAGGTGTGGGATCATCATCAGGAGATAATACCCAAC
>1939638|reference Afl|length 44|copies 1
AGAAAATGTAGAGCAAAAACCAGATCGTCCAGCCACACTAGATG
>1939638|reference Afl|length 54|copies 1
AGAAACAGGTAAATCTATCCGGCAAATAGTTCTAGAAAAAGGTTTAATGACAGA
>1939638|reference Afl|length 45|copies 4
AGAAACTACCATCATTCTTGGCATTTTTGTCACCAATATAGAGAA
>1939638|reference Afl|length 36|copies 1
AGAAACTAGTTGGTCTCCTTGCTGTAGTGGCTCTTG
>1939638|reference Afl|length 30|copies 2
AGAAACTCTTATGCCGGCGTTAGCTGAACT
>1939638|reference Afl|length 48|copies 1
AGAAACTGAAACCCATTGCCCAAGACTTAAATTTGAGTATGGCACAGT
>1939638|reference Afl|length 44|copies 1
AGAAACTGACGAATCACACCATTCAGCATGGGACCGCGCCAAAT
>1939638|reference Afl|length 46|copies 11
AGAAACTTGTAATATATCAGACAATAAAACTCCGAAATTAGTCCCA
>1939638|reference Afl|length 47|copies 3
AGAAACTTGTAATATATCAGACAATAAAACTCCGAAATTAGTCCCAA
>1939638|reference Afl|length 55|copies 1
AGAAACTTGTAATATATCAGACAATAAAACTCCGAAATTAGTCCCAATTTCTACA
>1939638|reference Afl|length 64|copies 2
AGAAACTTTAGTTGCACCAGTTTAAAGCTTCTGTCAAAAAAAGATGTTTTTAAAAGATGCGTAG
>1939638|reference Afl|length 55|copies 1
AGAAAGAAAGAAAGAAAGAAAGAAGGAATAAAAGTCTTACCAATGACCAATGACC
>1939638|reference Afl|length 38|copies 1
AGAAAGACAATTGGGTAATAAAATGTTGGCGTATCGTC
>1939638|reference Afl|length 41|copies 1
AGAAAGATTTATGCTTGGTCTAGCGTATGCAATTCTTAAAT
>1939638|reference Afl|length 39|copies 1
AGAAAGCCTGAATCTCCTCTCGCCAGTTGCATACCAACA
>1939638|reference Afl|length 34|copies 1
AGAAAGCGGCATCTGACTGTACAGTTGCTCCACA
>1939638|reference Afl|length 45|copies 1
AGAAAGGGCTGACGGTAAACCTGTTATCTCTGATATGTTTTCTAT
>1939638|reference Afl|length 43|copies 1
AGAAAGGGTGAGAACTTCCAGCAAAGCATAGCTGAGAAACAAG
>1939638|reference Afl|length 58|copies 1
AGAAAGTAAAACCCGCCGCAACGCGTTACCAACAGTTGTCCCTTGACTGCGCTCTAGG
>1939638|reference Afl|length 36|copies 1
AGAAAGTGGCAATGCTGATGCAGGTTTAGTTTATAT
>1939638|reference Afl|length 49|copies 1
AGAAAGTTGGAGCGCAACCCAAACCAGTCCTGCTAAAACGGGGTATGGC
>1939638|reference Afl|length 50|copies 1
AGAAAGTTTACACTGCTAAAGTTCAGGGTTTAGAAAATCTCCTATCTTGT
>1939638|reference Afl|length 44|copies 1
AGAAATACCGTTTTTTTGGTCTCTATAATATGCAATTAGTTTGT
>1939638|reference Afl|length 48|copies 1
AGAAATACTGGGAGCAATGCAGGAAGCGTATCCTGACTTACCCAAACC
>1939638|reference Afl|length 57|copies 1
AGAAATAGACTCAAGCTAGGGGATAATATTCCATTTTTTAGTGTGATTATTCCTACC
>1939638|reference Afl|length 53|copies 1
AGAAATAGAGAGGGTTTTTGCGTTAGTTTTGGGACATTTTTTTATTTGGAAGT
>1939638|reference Afl|length 37|copies 1
AGAAATCAAACTAGAGATTCCCTCAGTAGTGGTGAGC
>1939638|reference Afl|length 39|copies 1
AGAAATCACTAGTGGCTAAAGCACTCCGAGTCAAGAGAT
>1939638|reference Afl|length 36|copies 1
AGAAATCATCCGCATGACAGATGATAGTTTTCAATT
>1939638|reference Afl|length 49|copies 1
AGAAATCTAGCCAACAACAAGGAAAATTGTTAGCGGAAGTAGATTTGCG
>1939638|reference Afl|length 44|copies 1
AGAAATCTTAGAAACTGCTGTAGAGAGAATTTCCCAGTTCCTCT
>1939638|reference Afl|length 45|copies 1
AGAAATGATGGACAAAATTCATCTAGCCCAAAGTCTGGGACTACC
>1939638|reference Afl|length 46|copies 1
AGAAATGCAAATGCTGCAAAATCTGCAAGCAGGTTTAAAAGTGGCT
>1939638|reference Afl|length 34|copies 1
AGAAATGCAAATTGATATATTAATTGATGCTACT
>1939638|reference Afl|length 53|copies 1
AGAAATGCCAGCACAGAGGGGACAAGTTTTTGGTGCTGTTTATCAACCCAACC
>1939638|reference Afl|length 54|copies 1
AGAAATGCCAGCACAGAGGGGACAAGTTTTTGGTGCTGTTTATCAACCCAACCC
>1939638|reference Afl|length 41|copies 1
AGAAATGCCGCGTTGATGCAATTCCTGAGCGGCTTTGAGAT
>1939638|reference Afl|length 55|copies 1
AGAAATGCGGGACTTGGAAACCATTGCGTTGGCGATTTCCGCCGCAGAAACAGGT
>1939638|reference Afl|length 58|copies 1
AGAAATGGAGGAATCAATGGACTTATTCTTTAGAAAAATTCATCAATTTGATTATCTA
>1939638|reference Afl|length 23|copies 1
AGAAATGGGTATCCAGGGACCAT
>1939638|reference Afl|length 35|copies 1
AGAAATGGGTATCCAGGGACCATCTCACCAGATCC
>1939638|reference Afl|length 37|copies 2
AGAAATGGGTATCCAGGGACCATCTCACCAGATCCAC
>1939638|reference Afl|length 41|copies 3
AGAAATGGGTATCCAGGGACCATCTCACCAGATCCACTTAC
>1939638|reference Afl|length 55|copies 1
AGAAATTAACGCCACCAGTGGATGTTAAATCAATATCTCCATCACTTAAATTAGC
>1939638|reference Afl|length 8|copies 1
AGAAATTC
>1939638|reference Afl|length 45|copies 3
AGAAATTCAAAAAGTTCAAGATGCTTGCGAAAAGTTAGGATATAG
>1939638|reference Afl|length 52|copies 1
AGAAATTCAGGAAATCCGCTCGGAGTAGAAAAGTTGATTTTGTCACTTTTAG
>1939638|reference Afl|length 51|copies 1
AGAAATTCATTTCCGCAGCTTGAACTTTTTCTACTTGTTTCTTCTTGAGAA
>1939638|reference Afl|length 61|copies 1
AGAAATTCCCCTTTTTAAGTAGAGAATAAATCAATCAAAGTCCCCTTAAAAAGGGGGATTT
>1939638|reference Afl|length 53|copies 1
AGAAATTCCCGGCATTCCCGCATCACTTACCAAAGCGATCGCTTTACCATATT
>1939638|reference Afl|length 34|copies 1
AGAAATTGCTGTATAAGATACTATGAATTACTTC
>1939638|reference Afl|length 53|copies 1
AGAAATTGGTCGCAGTTTGGGGAAAACTATTCGCAGTTTTCAAGAAGCCTCTA
>1939638|reference Afl|length 50|copies 1
AGAAATTTCACCGCCAGCAATTTCTCGCCAAACTGTTAAAAATTCATCAG
>1939638|reference Afl|length 50|copies 1
AGAAATTTCTTTGCAATTATCAGAAAATGGCATTGAGAAAGTTGTGGAAA
>1939638|reference Afl|length 57|copies 1
AGAAATTTGTAACCCTGGTAATACTTGAGATTCACCAATTCTTTTACTGCCACCATT
>1939638|reference Afl|length 59|copies 1
AGAACAAAAAGAAGCTTTTCGTTTCCTGAATCGTCAATTAAATCGGCGGTTTGGGGAAA
>1939638|reference Afl|length 54|copies 1
AGAACAAAAATGACTGGAACGCCCACCTAATTTAATGCGTTGGATAATATTACC
>1939638|reference Afl|length 45|copies 2
AGAACAACGCAGTGGTAGACCATCCGTTGGCGGTGATATCCAACG
>1939638|reference Afl|length 46|copies 1
AGAACAACTGCAACTGGTGGGACATGACTTTTATATGTTTCATAAT
>1939638|reference Afl|length 50|copies 1
AGAACAAGGAAATCAAGAAAAACAAGAGTCACCACAATCTGAAGAATCAA
>1939638|reference Afl|length 35|copies 1
AGAACAAGTCGGTATTGAAGTTGATATTGATATTC
>1939638|reference Afl|length 56|copies 1
AGAACAATGGATACTCACCCTTGTTACCTCTGCTGTTGGGGGGATTATTTGTGGTT
>1939638|reference Afl|length 54|copies 2
AGAACACAATTTTTGTAATATCCGAGATAAACAGATTCAGGAATTTTTTGATGG
>1939638|reference Afl|length 54|copies 1
AGAACAGAAAGCTGGTAAAATTCTTTATCGTGGTGTTTTTGGTACACAAAAACC
>1939638|reference Afl|length 44|copies 1
AGAACAGGTCAGCGCCTTGTTCATGGCAGTTAAACATCCGATTA
>1939638|reference Afl|length 37|copies 14
AGAACAGGTCGGTCGTGGCCCTTGGCAAATTCTGCTA
>1939638|reference Afl|length 45|copies 1
AGAACAGGTCGGTCGTGGCCCTTGGCAAATTCTGCTAGATCAGTT
>1939638|reference Afl|length 38|copies 1
AGAACAGTAATTACTCATGGGGAAGGAGACATAGATGA
>1939638|reference Afl|length 40|copies 1
AGAACATATATAGGAATCCGGTTTGATTGTTGTTCATTAT
>1939638|reference Afl|length 42|copies 1
AGAACCATCACTACCCCCAACATCAGATCAATCATCTGAACC
>1939638|reference Afl|length 59|copies 1
AGAACCCCGTGTAGATTTTCTAGAACAACCAGATGATCGGGGAAAAATAGGAGGTTTTA
>1939638|reference Afl|length 49|copies 1
AGAACCGCTGTTTTTTCTAGATTATGTGGCTACAGGTAAGTTAGATAAG
>1939638|reference Afl|length 38|copies 1
AGAACCTTGACTTCTCTATAATCCCCAATCACTTGTGG
>1939638|reference Afl|length 45|copies 1
AGAACCTTTAAGATGGGGTCACAAGCGCCATAGGGCATAAATTCG
>1939638|reference Afl|length 54|copies 1
AGAACGAGTTAACCGGGAAATGGAACATTTGATGGTTCAGGCTTACCGCAAGGT
>1939638|reference Afl|length 46|copies 1
AGAACGATTTTGATTTTCCCTGCCATAATTCCTGTTAACACCTCGG
>1939638|reference Afl|length 47|copies 1
AGAACGCCGTAAAGCTAGTTTTATTACCCACTGTCCAGATTTTGTCA
>1939638|reference Afl|length 46|copies 1
AGAACGTTAATTACTACATTAACTAAACGCATGGCGGAAGATTTGA
>1939638|reference Afl|length 43|copies 1
AGAACGTTTTGCCATGGTACTACACCAAATTGATGATATTCGC
>1939638|reference Afl|length 44|copies 2
AGAACTAGCATTACTTGTGCCAACATCACCAAACAGATAAAAGC
>1939638|reference Afl|length 47|copies 2
AGAACTAGCTGTTGGACTGACTGAACGTAAATTTGACTTTGACTCAG
>1939638|reference Afl|length 53|copies 1
AGAACTATTTTTGGCAATGACCGATAATTTATCTTCCAAATGCTTCGCCCCTA
>1939638|reference Afl|length 42|copies 1
AGAACTCGATAAACTTTAGCTTCTACTGGCATACACGAGAGA
>1939638|reference Afl|length 46|copies 1
AGAACTGAAAAACCTCATTTCTAAGGGTGAATGGGTGAAAGTGGGT
>1939638|reference Afl|length 40|copies 1
AGAACTGTCTTGTAAGCTTCTAAAAGCATATATCGAAGCT
>1939638|reference Afl|length 55|copies 1
AGAACTTCAAGCCGCTTTGAAGCTTTTGGGCTTTTATTCAGGTGCTGTGGATGGT
>1939638|reference Afl|length 51|copies 1
AGAAGAAAATAGTGGACTGAATTTAGCTAGTAGACCTTTACCTGTTACACC
>1939638|reference Afl|length 31|copies 1
AGAAGAAACAATTGCCGGTTGTGTATAAACA
>1939638|reference Afl|length 59|copies 1
AGAAGAAACCCAATTCCAGTTATTATCTAAATTCCAGATATGCAGGAAGTTTCCAGAAA
>1939638|reference Afl|length 55|copies 1
AGAAGAAAGAAAAAAAGTAATTGTGAGTGCGATCGCTCAACAAGATAAACTTACT
>1939638|reference Afl|length 51|copies 1
AGAAGAAAGGGACGAAACTCCATATCAAGGAAAATTTTGGGTTTATGAAAA
>1939638|reference Afl|length 59|copies 1
AGAAGAAAGGTACACCAGCTTCACCCGCAATGGCTTTTGCCAGTAAAGTTTTACCAGTT
>1939638|reference Afl|length 41|copies 1
AGAAGAAATAGGTCATTGGGTTGATAGCCAAATTAATACTG
>1939638|reference Afl|length 56|copies 1
AGAAGAAATTTTGAAAGTGGCATCGGTCGCACTCAAGAAGGTAGAAATTAAACAAG
>1939638|reference Afl|length 43|copies 1
AGAAGAACAAATATGCCAGGAATTCTTATAGAATGTTGCTTCA
>1939638|reference Afl|length 64|copies 1
AGAAGAAGAAATCATTGACGAAATCAAAGAAAAAGCGAAGGTTGGACCCAAAGGCAAACGGGTC
>1939638|reference Afl|length 53|copies 1
AGAAGAAGAATTTGAAGTAGAACTTCAAGGGCTGCTTAAACCCGCAGCTTGAC
>1939638|reference Afl|length 47|copies 1
AGAAGAAGCTACAGAAGATATCCAAAAATTGGCAGGGGTCAGTGGTG
>1939638|reference Afl|length 50|copies 1
AGAAGAAGGAATAGATGAACTTATTTTCTGTTCATCATGGCAAGAGTACG
>1939638|reference Afl|length 60|copies 1
AGAAGAATTTATCTTCCCCTGATTTAGTGATTTTAACCGGTCCAAATGCGAGTGGTAAGA
>1939638|reference Afl|length 47|copies 1
AGAAGAGACTGTTCCTGTAAAACTTAAAAAAGTCTTTATTCATAAAT
>1939638|reference Afl|length 32|copies 1
AGAAGATATGCAAGCCGGTGCAAGTGAACGGG
>1939638|reference Afl|length 47|copies 1
AGAAGATATGCAAGCCGGTGCAAGTGAACGGGTAAACGTCGAAGACC
>1939638|reference Afl|length 37|copies 1
AGAAGATGCTAGTCCGTGGGTGTACCAGGAAGTGACG
>1939638|reference Afl|length 44|copies 1
AGAAGATTATGCCAGAATAGGTCAGGTACTTTATAATTTCTTGG
>1939638|reference Afl|length 45|copies 1
AGAAGATTGGGTAGGTTGGCCTTTACGCAAGGATTACATCTCACC
>1939638|reference Afl|length 41|copies 1
AGAAGATTTTAGAATGTATCTGATAAAAATCAGAAAATATA
>1939638|reference Afl|length 61|copies 1
AGAAGCAAATTAACCCAGATCCCCGACTTCTGAAATCAATTCATAATTTATGTAGAAAACA
>1939638|reference Afl|length 41|copies 1
AGAAGCAATTGTTTTACACTGCTTACCAGCCCACCGTGGTG
>1939638|reference Afl|length 40|copies 1
AGAAGCACAAAAACAAGCAGAAATTTTACGCATACGTCTG
>1939638|reference Afl|length 37|copies 2
AGAAGCACCTACATCAGGCCCAGCAGCTTTGAGAACT
>1939638|reference Afl|length 45|copies 2
AGAAGCAGAGGGCAGAAGCAGAGGGCATGGGGAAAATATTTTCCA
>1939638|reference Afl|length 38|copies 1
AGAAGCATCTGTTATTTTAATATCTATCTCTTGGTATG
>1939638|reference Afl|length 53|copies 2
AGAAGCCAATTGTTGTCCGTCGGGGCTAAATTCCACACTATTGACCAAACTCT
>1939638|reference Afl|length 37|copies 1
AGAAGCCACACCACAGGTATTTGCAGCGCAGTCTGAG
>1939638|reference Afl|length 38|copies 1
AGAAGCCACACCACAGGTATTTGCAGCGCAGTCTGAGG
>1939638|reference Afl|length 36|copies 5
AGAAGCCATGTTATTAGGACCAATTACAGAAGAACC
>1939638|reference Afl|length 37|copies 1
AGAAGCCATGTTATTAGGACCAATTACAGAAGAACCC
>1939638|reference Afl|length 43|copies 1
AGAAGCCCATTCTCTTGGATGAAGCGAGAAGCGAACCCTCTAA
>1939638|reference Afl|length 68|copies 1
AGAAGCCCTTTTTAGTGAACTTTTTGCCAGTGGAAATTTGCAAGAAAGTCATTTGGAAGAATTGGGAA
>1939638|reference Afl|length 43|copies 1
AGAAGCCGCAGTGAATTGGGACCCCATTGACCAAACTGTATTA
>1939638|reference Afl|length 52|copies 1
AGAAGCCTGTCCTGAACCTCTGGCTCGAATTTGGAGTCAAGGGCGGCATTTT
>1939638|reference Afl|length 29|copies 1
AGAAGCGATCGCACTGGCAGCTTGTAAAC
>1939638|reference Afl|length 53|copies 1
AGAAGCGTTAATTATTGGATTCGGAAAATCCGGTGTTGCTGCGGCAAGATTGT
>1939638|reference Afl|length 35|copies 1
AGAAGCTGGAAAATTGCGCGATCGCATTAAGCATC
>1939638|reference Afl|length 35|copies 3
AGAAGCTTATACAATCATTAGTGAAAGTTCTACAG
>1939638|reference Afl|length 45|copies 1
AGAAGCTTTAATATCTGAGATAACAGCCCGATTCCAACCTAATAA
>1939638|reference Afl|length 40|copies 2
AGAAGGAATATAAACAGCTTGTTCCTGAACTACAGATGCG
>1939638|reference Afl|length 42|copies 24
AGAAGGAATATAAACAGCTTGTTCCTGAACTACAGATGCGGG
>1939638|reference Afl|length 46|copies 2
AGAAGGACAAATGACAACACAAACTGTCGGAGAGAAACGCCAACTC
>1939638|reference Afl|length 31|copies 3
AGAAGGAGCGATCGCCGGTCCCAAAGTATTA
>1939638|reference Afl|length 32|copies 1
AGAAGGAGCGATCGCCGGTCCCAAAGTATTAG
>1939638|reference Afl|length 60|copies 1
AGAAGGATTAAAACAGGAATTTCAGCGGTCAAGTTTACAAATATTGGAATCTTTAATATT
>1939638|reference Afl|length 46|copies 1
AGAAGGCGACTATACCAGCCAAAGTGAACAGGTAGAATTGTGGGAA
>1939638|reference Afl|length 52|copies 1
AGAAGGCGGTTTGGATGCAGCTAATATCCTGAAACCGGCTTTAGCACGGGGT
>1939638|reference Afl|length 57|copies 1
AGAAGGCGTTCTTCTATGACCGACGAACAACGGGAACTCCTCCTCAAAGCCCAACAG
>1939638|reference Afl|length 49|copies 2
AGAAGGGGTGCCCACCTCAGACGTGGGTCGCAGTGAAGAGATCCAGGCG
>1939638|reference Afl|length 50|copies 1
AGAAGGGGTGCCCACCTCAGACGTGGGTCGCAGTGAAGAGATCCAGGCGA
>1939638|reference Afl|length 46|copies 1
AGAAGGGTTACTATGGGAGTTGCTTAAAGCTGGTCATAATCAGGCT
>1939638|reference Afl|length 48|copies 1
AGAAGGTAAAAGCAAATTAGAAAATAATTTGCAACAATATGGCATTTG
>1939638|reference Afl|length 45|copies 1
AGAAGGTATCAACACCACAAGAGCCTTACTAGACAGCCAAAAACC
>1939638|reference Afl|length 40|copies 1
AGAAGGTGGTTTAGCTACCATGCGCGATAGTATTTCTAAT
>1939638|reference Afl|length 49|copies 1
AGAAGTAAGTAGGTTGGCGTTGAAAATTGTCGTTATGGCAAGGCAAAAG
>1939638|reference Afl|length 33|copies 1
AGAAGTAATGACAACTCAGGTAATTCATGCACC
>1939638|reference Afl|length 48|copies 1
AGAAGTACCCGCAAATGGAGTTATTGCACAACAGGAAATATTTGGACC
>1939638|reference Afl|length 43|copies 2
AGAAGTAGCAACAATATTTATTACTACTACTCCTAAACTGGTG
>1939638|reference Afl|length 54|copies 1
AGAAGTCGGGAGAAATTCTGTGTCTTTTTATTCGGACTTCGAGAACGTCGTCTA
>1939638|reference Afl|length 40|copies 1
AGAAGTGAAAGTAGACAGAGAAGGTAAATCCTATTCTGCT
>1939638|reference Afl|length 39|copies 1
AGAAGTGAATATAGCTAGATTACAAGGTTTATTAACAGG
>1939638|reference Afl|length 48|copies 1
AGAAGTGAGAGTAGACAGAGAAAGTAAGTCATTTTCCGTGAAACCCCG
>1939638|reference Afl|length 38|copies 1
AGAAGTGATACCTGATGCCAAGTATTTATTACCTGATC
>1939638|reference Afl|length 45|copies 1
AGAAGTGATTGGCATTAATACCGCAATTCGCGCCGATGCGATGGG
>1939638|reference Afl|length 50|copies 2
AGAAGTGCATTTTCAATCTCAAGCTTTTGATAGACTGGGAAAAGCTGTGG
>1939638|reference Afl|length 48|copies 1
AGAAGTGCCTGCCCATTAGAAATAAGGGAAGCGTAATTTAAATCGAAT
>1939638|reference Afl|length 50|copies 1
AGAAGTGTACGCAATGGCAGGGGCTAGTAATACTCATGTAATTATTACTG
>1939638|reference Afl|length 51|copies 1
AGAAGTGTACGCAATGGCAGGGGCTAGTAATACTCATGTAATTATTACTGG
>1939638|reference Afl|length 54|copies 1
AGAAGTTAGAAAAATCCGAGCTAATTTAGAATTAGAAGGTAAATTTGTTGTTGG
>1939638|reference Afl|length 44|copies 5
AGAAGTTGACGGTAATTACTGGATTGACTCGGAACTTTGCACAA
>1939638|reference Afl|length 40|copies 1
AGAAGTTTCTGCCACAGTCAGTAAATACTCGGAAGCACAC
>1939638|reference Afl|length 52|copies 1
AGAATAAGAGAAATAGGGTCCATAAGCTTATTTCCTAATTTGTAACCAAAAG
>1939638|reference Afl|length 55|copies 1
AGAATAAGAGAAATAGGGTCCATAAGCTTATTTCCTAATTTGTAACCAAAAGCGG
>1939638|reference Afl|length 37|copies 1
AGAATACCGTTATCACGACACCAGCGAGATAATGTGG
>1939638|reference Afl|length 39|copies 1
AGAATACTGGCTAGTTGTGCGCCTAATTTTTCAGCATCA
>1939638|reference Afl|length 37|copies 1
AGAATACTTCTTGGAAGATATCCCTATCGCAGGAAGT
>1939638|reference Afl|length 37|copies 1
AGAATAGAAATAGCGTGTGCCAACTCAGTAACGGCAT
>1939638|reference Afl|length 37|copies 1
AGAATAGTTGACGTTGATCTTTATCAGGTAATACTGG
>1939638|reference Afl|length 50|copies 1
AGAATATAACTTCTTTGGTCCTACCAAAATTGCTGAATCTTTACGCGAAA
>1939638|reference Afl|length 36|copies 1
AGAATATACGTAAGATATAATTAGACAATCCAATAT
>1939638|reference Afl|length 53|copies 1
AGAATATATTTTGACCCACCTTATACTAGTGGATTATATGAACCAGTATTACA
>1939638|reference Afl|length 45|copies 14
AGAATATGCAAGTTGATACCTCTGGTGAACTTACAGGTATTGGTA
>1939638|reference Afl|length 54|copies 2
AGAATATGGAAGTCAAGATAATAATGGCTTTTGGAGTCAACTTTGATGAGGTTG
>1939638|reference Afl|length 30|copies 1
AGAATCAAGTGCGCCGGTGGGTTCATCTGC
>1939638|reference Afl|length 51|copies 1
AGAATCAATTCAACTGGTGCAAAAAAGACTTTTTCAACACAGAATTTATCA
>1939638|reference Afl|length 45|copies 1
AGAATCAGAGATAACAGGTAGTTTAACATTAGAAGCTACCCTAAG
>1939638|reference Afl|length 36|copies 5
AGAATCAGAGGTGCAGGTCCGCGATCATCACCAATT
>1939638|reference Afl|length 43|copies 1
AGAATCAGAGGTGCAGGTCCGCGATCATCACCAATTAAAAAAG
>1939638|reference Afl|length 41|copies 1
AGAATCAGCCTGATTGTGTGTATGATCTGGATGGTTGTGAT
>1939638|reference Afl|length 45|copies 1
AGAATCATTTAAACATTATGAAATACAATCAACTTGGTGCAAGCG
>1939638|reference Afl|length 51|copies 1
AGAATCCGTTCAACAGTTTTGACCGCACTATTCGTGTGCAGAGTTCCCATC
>1939638|reference Afl|length 42|copies 1
AGAATCGAGAAAGATGCCATGCTGTTCTAATAGATTAGATAA
>1939638|reference Afl|length 39|copies 1
AGAATCGGCGAACTGCTTGCAGCAGCGCTTCGCTATCGC
>1939638|reference Afl|length 37|copies 84
AGAATCTACCAACCGCGGACCAGGACGGTTAAAATAA
>1939638|reference Afl|length 38|copies 2
AGAATCTACCAACCGCGGACCAGGACGGTTAAAATAAG
>1939638|reference Afl|length 47|copies 1
AGAATCTCTAGATAGTCGGGGAAATTCGCTAAATCAATTTGTTGATG
>1939638|reference Afl|length 45|copies 1
AGAATCTGCAACGCCAATTACAGGTGATCAAGATTTGTTGATTCT
>1939638|reference Afl|length 37|copies 11
AGAATCTTCATTGCGTGGACCCAGAGCTTGGGTAAGT
>1939638|reference Afl|length 45|copies 1
AGAATCTTTTTAACCGTTTGTGGTTGAGCTAGGCGATTGAAAAAG
>1939638|reference Afl|length 49|copies 1
AGAATGACCACCAAAAGCCCGTTGAGCAATGCGACCATCAGGTAAACGA
>1939638|reference Afl|length 36|copies 1
AGAATGATCCAAGTCCCGACAGCCGCAATGATATAG
>1939638|reference Afl|length 45|copies 1
AGAATGCCCTCCACTGATTTGCAAGACTGAGGAGTCTGCTTCTAG
>1939638|reference Afl|length 40|copies 1
AGAATGCTCGGCGATGGTACGCGATCGCTTGGGTGATACC
>1939638|reference Afl|length 49|copies 1
AGAATGGGAATATTGATGACCTGACTAGTAACACCAGGGTTAAAGGTTA
>1939638|reference Afl|length 36|copies 1
AGAATGTAAGGATTGCCAGCAGGATTACCAATAACG
>1939638|reference Afl|length 53|copies 1
AGAATGTCCGCCTCTGGGCAAACTAATTGTTTTAACCGGTCCGAGTGGAGTCG
>1939638|reference Afl|length 58|copies 1
AGAATGTCCGCCTCTGGGCAAACTAATTGTTTTAACCGGTCCGAGTGGAGTCGGCAAA
>1939638|reference Afl|length 43|copies 1
AGAATTAAAAAATGCCTGGCTATTTCGAGATAGTATCTTAAGC
>1939638|reference Afl|length 46|copies 1
AGAATTAAACCCAGGAGCGAGATTACAGACGTTTCTGAATGATAAT
>1939638|reference Afl|length 52|copies 1
AGAATTAAGGGTTGCTTGGTGAATACAGATTGGGCTTGAATAACTAATTTAG
>1939638|reference Afl|length 54|copies 1
AGAATTAATGAATTAGAAAATATTCGCCAGTTTCTCACCGGTACGGCTTTAACA
>1939638|reference Afl|length 39|copies 1
AGAATTAATTATTGCTGTGAATGTAGGAACTGAAACTAT
>1939638|reference Afl|length 52|copies 1
AGAATTAATTGGTGAATTGGGGACAATTGTAGAACAAGTGGAAGCAAAGGGA
>1939638|reference Afl|length 51|copies 1
AGAATTACCGCTTTGCAGTGAAAAGATACGCCAAAATAAGTTTCTAAACCA
>1939638|reference Afl|length 46|copies 1
AGAATTAGCTGATGAATTGCGTCGTTCCATTGATTTTTACCTCAAT
>1939638|reference Afl|length 14|copies 1
AGAATTAGTTAAAG
>1939638|reference Afl|length 46|copies 1
AGAATTAGTTAGTGGGATTTATTTTGGACCGGCTGGACGTTCTTCA
>1939638|reference Afl|length 44|copies 1
AGAATTCCGCTTTGAAGCAGCACATAAATTACCTTACCATGATG
>1939638|reference Afl|length 38|copies 1
AGAATTGAGTAATTTTTGCTGTGTGATTAGCACAGAAA
>1939638|reference Afl|length 49|copies 1
AGAATTGCGAAAGTTGCCATTAATCTAGTAGGATGGCATGATGTCCCCC
>1939638|reference Afl|length 55|copies 1
AGAATTGCTAGGTGTAACGTTCAAGCCAGATAATGGATTTTAATCTCCAAGCACC
>1939638|reference Afl|length 51|copies 1
AGAATTGGTACATAAAAACTTCATGCTCCACAATTTTGCCTACTCTGGTAA
>1939638|reference Afl|length 44|copies 2
AGAATTGTCAGTAGATGCTTGGTATTTGAAATTCCTGTTCCTTT
>1939638|reference Afl|length 51|copies 1
AGAATTGTTCTTTTTGCTGTTTTTGCGGCTTGAATAATATTTTCGACTATG
>1939638|reference Afl|length 46|copies 2
AGAATTTAGCCGCAGGATACAATACGCTGCCGGCTGTAGTGGCAAC
>1939638|reference Afl|length 57|copies 1
AGAATTTATTTCATCTCCTAATGTGGCAACAATTTCTAATTTATTAACTTGCTCTTT
>1939638|reference Afl|length 46|copies 1
AGAATTTGTCCAAGCCGGTGGTTATAATAATGTAAATTATTGGCAT
>1939638|reference Afl|length 42|copies 1
AGAATTTGTCCTTCGCGCATGATGTAAGCCCGATCTGTAATG
>1939638|reference Afl|length 53|copies 1
AGACAAACAATTCTGCCTGAGTGATACCAGAAATTAAAGCAGCGAGTTGCTTA
>1939638|reference Afl|length 42|copies 6
AGACAAACTCAGAATACCCAGAAGAAGACATTGCCAGTGAGA
>1939638|reference Afl|length 38|copies 1
AGACAAAGATACTCCTGTAACTCCAGCGACAAAACCAG
>1939638|reference Afl|length 51|copies 1
AGACAAATCAACAGAGGCTAATATGCCATAAAGTCGTTTGTTTTTGTGTTC
>1939638|reference Afl|length 50|copies 1
AGACAACCCACAATTCCGAGAATTAGGCAGTGCCATCTATAATTACTTTA
>1939638|reference Afl|length 38|copies 1
AGACAACTCCATTCAGAGGACCCATGATGGGCAGTAGT
>1939638|reference Afl|length 38|copies 1
AGACAAGCCACAGCTACGATTCTTGGCTATCCAGAAGG
>1939638|reference Afl|length 43|copies 1
AGACAATGCGTTTCATGCGCTTTTGCTACGAAATATTTCTTTA
>1939638|reference Afl|length 47|copies 1
AGACACAAGAATTGACTCATGGTTAATAAAGTAAGATTTGCCTTCAC
>1939638|reference Afl|length 34|copies 10
AGACACATTTTTAGGACTACAATATGCTGCCCAT
>1939638|reference Afl|length 39|copies 7
AGACACCATGCGTTATGGACCCCTCAAACCTGTGGGTTT
>1939638|reference Afl|length 36|copies 1
AGACACTGTAATTGGCGCTCATGTCGTCCTAGAAGG
>1939638|reference Afl|length 44|copies 1
AGACAGAAAAACCTAAGTTAATTGTAACGGTTCATTACATAGCG
>1939638|reference Afl|length 50|copies 3
AGACAGACTTAAAGAAGTGATAGAAATTGCCGCTTCCAGAGTACAAATTC
>1939638|reference Afl|length 36|copies 2
AGACAGGGCTGGTTTGGTCCTTGGCTACAAGCCCAT
>1939638|reference Afl|length 44|copies 1
AGACATATTCATTGTTATGAAAACCTACTTGTTAGGTTGAGGAG
>1939638|reference Afl|length 48|copies 1
AGACATTAGCACCACCCGTTCTGGCGGTAAAGGTGGGCAAAACGTCAA
>1939638|reference Afl|length 50|copies 1
AGACATTTGTAGATTTTCCGCAACGTGATCATTGTCCCCAATTTACCAAA
>1939638|reference Afl|length 47|copies 1
AGACATTTTTTCAGCTAGAGTTAATGCCATCAATACCCGGTGGGGGT
>1939638|reference Afl|length 44|copies 1
AGACCACATATCTCCAGCAATGTGGTGCATGGCCAGTAATTGGA
>1939638|reference Afl|length 30|copies 1
AGACCAGTCGTCACCGGTTTGCGAGAAACC
>1939638|reference Afl|length 49|copies 1
AGACCATGCAACGTTTACCTTCATTTCTAGCTCGCGCAATTTCAACTTC
>1939638|reference Afl|length 51|copies 1
AGACCCAAAAGCTGTGATGGTGACTCACAGCAACCTGATCCATAACGAGCA
>1939638|reference Afl|length 46|copies 1
AGACCGAGTTATTTGAAGCCAAGTAACCTAATGTGATTGAACTTGG
>1939638|reference Afl|length 45|copies 1
AGACCGATCAAGAGGTGCTTTTGGAAAGGAATTCTCCTTATATGA
>1939638|reference Afl|length 68|copies 1
AGACCGGAACTTAAGTTCCGGGCGGGTTTGTCAGCCAACAAATAAGCCATTTTTAGCCTAATTTGACA
>1939638|reference Afl|length 54|copies 1
AGACCGTTGGGGCCACGAAGAGGCTCTAACCAAGGACCACGGAAATCCCAGAAG
>1939638|reference Afl|length 35|copies 1
AGACCTACGAGAATAGGACCAAGCAATACCATCAG
>1939638|reference Afl|length 36|copies 2
AGACCTACGAGAATAGGACCAAGCAATACCATCAGG
>1939638|reference Afl|length 37|copies 1
AGACCTACGAGAATAGGACCAAGCAATACCATCAGGA
>1939638|reference Afl|length 39|copies 1
AGACCTATTAACGTCGCTCGTTATGGGCCTAGCAACATG
>1939638|reference Afl|length 43|copies 1
AGACCTGTTGAATCACTAAGTGGATTACTTGAATATATATTTG
>1939638|reference Afl|length 60|copies 1
AGACCTGTTTAAATACAGTGCGCCTTTCCGGAAAGTTCCTCAGTTTATTACAACTTTTGC
>1939638|reference Afl|length 41|copies 1
AGACCTTAGCAATCATTAAACAAGACCGTAAGCCGGAAGTT
>1939638|reference Afl|length 47|copies 1
AGACGAACACGTGATCGGCCAAGATGAAGCTAAAAAAGTGCTATCTG
>1939638|reference Afl|length 59|copies 4
AGACGAAGAAGGACTAGGACCCCAAGAACGAGAAAAACTTTTAGATGCTTGGGAAAAAC
>1939638|reference Afl|length 53|copies 1
AGACGAGGTAGAGGAAAATCAAGGGAAACGCGCTACCCAGTTGCGAACCCTAC
>1939638|reference Afl|length 58|copies 1
AGACGATAGGGAACATCTGCTAAAGCGATAATTTCCCCGGTTTCACTTGCGTCTATAA
>1939638|reference Afl|length 52|copies 1
AGACGCTAAGGTGCAAAGGCGCGAAGGAAGAAGGTTAGAAGGTTACAATTCT
>1939638|reference Afl|length 51|copies 2
AGACGGATTAAGAGCGAAAGTGAACGTAATCGCCTGAGAGCTTTGGCAATT
>1939638|reference Afl|length 42|copies 1
AGACGGCACCTGACCCAGCTACAGCGAATGTCTGTTAGAGAT
>1939638|reference Afl|length 51|copies 1
AGACGGGAATTAGGGTAGGTGCTAAAGGGATTGGCGATAAATTTTTCTTGT
>1939638|reference Afl|length 44|copies 1
AGACGTGCAAGATGTCACAGCAAGTAAAAAACTGGACATCTACA
>1939638|reference Afl|length 56|copies 1
AGACTAAGTCTGCTATATTAAGCCTACCCAATCTAAAAAGATGGATTAAGAGTATA
>1939638|reference Afl|length 50|copies 1
AGACTAATGGCGTTGAGTTCCCATTCAGGGTTTTGGAGTTGAGGTGGGAC
>1939638|reference Afl|length 37|copies 1
AGACTACCGTTGCCCCGGTGGGAACTTCGTCTTTTAC
>1939638|reference Afl|length 46|copies 1
AGACTATTTTGATTTCCCCATGCGTATACGGGTTTAATTTCGTATT
>1939638|reference Afl|length 43|copies 1
AGACTCTAGCAAAGGCATTAGGACGATAGCACTCCCAATGAAT
>1939638|reference Afl|length 43|copies 1
AGACTCTCTTGAACACTTTAGTTAATTTAAAATTCATGGTTAG
>1939638|reference Afl|length 41|copies 1
AGACTCTGAGTTTCCTGCATACGGCGAGGTTTTATGAGAGA
>1939638|reference Afl|length 46|copies 2
AGACTGAGATGAAATTTGCCACCTCCAAACTGGAGTCCCCAAGCAT
>1939638|reference Afl|length 34|copies 1
AGACTGGAAACCTGGACCTGGTGAGGTGCGGGGT
>1939638|reference Afl|length 43|copies 1
AGACTGGGAACGAGATAATTTATTCCCTGGCTGACTGGTGACT
>1939638|reference Afl|length 51|copies 3
AGACTGGTTTTTTCCATCAGCGCGTAATCTATACTTTTCTTAGGTAACTGG
>1939638|reference Afl|length 48|copies 1
AGACTGTAATGTCATGGTAGGTAAGTTGCAACCTGCTTTTTTCCCTCA
>1939638|reference Afl|length 48|copies 3
AGACTGTGATTTGGAATGGGCCTATGGGTGTGTTTGAGTTTGATAAAT
>1939638|reference Afl|length 51|copies 1
AGACTGTTCCCACACTTTTCCAAGATTTTGAACCTGTTCCCCTCGCTGCTG
>1939638|reference Afl|length 48|copies 20
AGACTTAAAAACCGCTATCGGTAAACCAGAAGCAACTTTAGATGATGT
>1939638|reference Afl|length 53|copies 1
AGACTTAACTTTACCAGGCTTGAACATCACAACGAATGTAGCCCTCAGCAACA
>1939638|reference Afl|length 40|copies 1
AGACTTAATCCGATTTTTGCGTCAACAATCAATCACTCAC
>1939638|reference Afl|length 37|copies 1
AGACTTACTACAACTCGCTCCTCATATAACTGTGGTT
>1939638|reference Afl|length 31|copies 1
AGACTTAGTACACGCCGGCAAAATGACCCCA
>1939638|reference Afl|length 32|copies 3
AGACTTAGTACACGCCGGCAAAATGACCCCAG
>1939638|reference Afl|length 52|copies 1
AGACTTCAAACAAAGTCATTGCTCCAGCCCAGAAGACGATTAAACCAGCATG
>1939638|reference Afl|length 60|copies 2
AGACTTCCAACAAATCGCCAGGAGGCATCTTTTCCAGAAATAATTTTGTCCGCACAAAAT
>1939638|reference Afl|length 50|copies 1
AGACTTCGCGGGGTTCAGCATCTATTAAATTTTGATGAGAAACCAACTCT
>1939638|reference Afl|length 47|copies 3
AGACTTGACATGTCACGAATTCCGTTGAAAGATGGAAGTGCCTTAGG
>1939638|reference Afl|length 49|copies 1
AGACTTTCCCCTGAATTAAACTCATGGGACCTGTGGCCAACACCTCTGG
>1939638|reference Afl|length 47|copies 1
AGACTTTGAATCAAAGTGGAATAATAACACACCAGATCAGGGACTTG
>1939638|reference Afl|length 49|copies 1
AGACTTTGAATCAAAGTGGAATAATAACACACCAGATCAGGGACTTGAT
>1939638|reference Afl|length 49|copies 1
AGAGAAAAAATTGACGCTTTAACACAAAATTTGGCTCGTACCATTGTTG
>1939638|reference Afl|length 40|copies 1
AGAGAAACATGACCATACTCGCTACAGATTCATTTCTTGC
>1939638|reference Afl|length 63|copies 1
AGAGAAAGAAAGAAGAAGGAAGGAGAAAGGAAGAAGAAGGAAGGAGAAAGGAGAAAGGAAGAA
>1939638|reference Afl|length 54|copies 1
AGAGAACTTAGCACCGTGGAACAACATCCCGCTCAACCAGATTGCTACTATGGA
>1939638|reference Afl|length 51|copies 1
AGAGAAGATTTACCCCGTCCTACCATCCCAAAAGCTGCAATTTGTACTACC
>1939638|reference Afl|length 43|copies 1
AGAGAATTACTTCTGCATCCTTCCTGCGGTTTAATGATTAATA
>1939638|reference Afl|length 49|copies 1
AGAGAATTGAGGGGTTGACATTTGATTTTAAATTTGTTATTATAGTCTT
>1939638|reference Afl|length 50|copies 1
AGAGAATTTCATACCTGAATTTAGCAACACCAGAAAATACTTTATCCTTT
>1939638|reference Afl|length 38|copies 1
AGAGAATTTGTTGAGCGCATTGTGAATGAAACTGCAAG
>1939638|reference Afl|length 50|copies 1
AGAGACAAATAGAGATTCTGAATAATTATGAAACTGGCAATAATGCAACC
>1939638|reference Afl|length 53|copies 1
AGAGACTCCCACACCTACCAATTCTTCGCAAACTATTAAGCAGCCAGTCAAGC
>1939638|reference Afl|length 54|copies 1
AGAGACTTAGACAAAATAAAAGTGACATAATTGTTTCAGTTTTGTCACTTTCAA
>1939638|reference Afl|length 54|copies 1
AGAGACTTCAAACAAAGTCATTGCTCCAGCCCAGAAGACGATTAAACCAGCATG
>1939638|reference Afl|length 31|copies 2
AGAGAGAAAATTTGCCGGCGTTTCCTTCTTC
>1939638|reference Afl|length 32|copies 1
AGAGAGAAAATTTGCCGGCGTTTCCTTCTTCT
>1939638|reference Afl|length 43|copies 1
AGAGAGAAATCACACAAAAATCATGCCCCAAAGGCGCACCAAT
>1939638|reference Afl|length 51|copies 1
AGAGAGACTAATTAATGAAGGCAGTATCCTCAATTTTAAACTGGTAATTTG
>1939638|reference Afl|length 27|copies 1
AGAGAGACTGCCGGTGACAAACCGGAG
>1939638|reference Afl|length 46|copies 1
AGAGAGTTTCAATGGTTGAGTAGTTTAAATCACCAGGTAGCTGGCG
>1939638|reference Afl|length 42|copies 1
AGAGATAAATCAATACCTTCTCGTAGCATATTGAGTGCAACT
>1939638|reference Afl|length 35|copies 1
AGAGATATCAGCTATTTACCTGTTTCTAACAGAGG
>1939638|reference Afl|length 38|copies 1
AGAGATGTACCATCTAGTTGTACCGTTGTCGGTGTCCC
>1939638|reference Afl|length 30|copies 6
AGAGCAATGAGAACCGGCACACTAACAGGA
>1939638|reference Afl|length 41|copies 1
AGAGCAGAAACAATTTTCAAGCACAAGGGAATGCGGGAATG
>1939638|reference Afl|length 46|copies 1
AGAGCAGATTTACCCGGTGTTGCTTGTGCGCGTGCTTGTTCCTGGA
>1939638|reference Afl|length 11|copies 1
AGAGCAGTTTG
>1939638|reference Afl|length 42|copies 2
AGAGCATCCTACGTTCGGGATAATGAACGATTCCCGCCTTGA
>1939638|reference Afl|length 43|copies 1
AGAGCATGATAGCGCCACCTAATAGCGCTAACTTTATTTCCTC
>1939638|reference Afl|length 50|copies 1
AGAGCCTAAATATGACCAAACTCGTCATAATATTGGCTTTGCAGCTATAG
>1939638|reference Afl|length 43|copies 1
AGAGCCTTACTAGACAGCCAAAAACCCATATTTGGCATTTGTA
>1939638|reference Afl|length 54|copies 1
AGAGCCTTACTAGACAGCCAAAAACCCATATTTGGCATTTGTATGGGACACCAA
>1939638|reference Afl|length 52|copies 1
AGAGCCTTATCGCTGGTTATACGAAGCTTTACCAAAATTACCTTGGTTAGCT
>1939638|reference Afl|length 31|copies 1
AGAGCGAATATGTGCCGGCATATCATCTAAA
>1939638|reference Afl|length 35|copies 1
AGAGCGACTGAAAGGCACGCAAACAGGCCTATTTG
>1939638|reference Afl|length 36|copies 1
AGAGCGACTGAAAGGCACGCAAACAGGCCTATTTGT
>1939638|reference Afl|length 49|copies 1
AGAGCGATCGCTTCCTCCCCCACAAACATCGGATCACCACTACCAGTAA
>1939638|reference Afl|length 51|copies 1
AGAGCGATCGCTTGCCAAGGGGCATTTTTAGAAGCACGAACACGCATGACA
>1939638|reference Afl|length 40|copies 2
AGAGCGATCGTTTAATATCAATTTGGGCAATAGATACCAA
>1939638|reference Afl|length 36|copies 1
AGAGCGCATGGGTGTAGATGTGAAATATGCGATACA
>1939638|reference Afl|length 40|copies 2
AGAGCTAAACTTGCCCAAGGCATGGGTCACAATTACTATG
>1939638|reference Afl|length 54|copies 2
AGAGCTAATAAACCCAACCGAGTTTCTACTACAGCGGGTTGGGCGTTAACTTTG
>1939638|reference Afl|length 35|copies 1
AGAGCTAGTCAAACTAGTACCACACCAGCTTTAAT
>1939638|reference Afl|length 48|copies 1
AGAGCTATGCTCACCGTTAAAGTTATGCGGGGAGATACGGTAAAGTGG
>1939638|reference Afl|length 65|copies 1
AGAGGAAAAAGCCCAAACTTACCCAAACACCCCTTCAGGAATGCCCGGTGTAGAAACTTCTTTAC
>1939638|reference Afl|length 45|copies 1
AGAGGAAGTAGAAGCCATGTTATTAGGACCAATTACAGAAGAACC
>1939638|reference Afl|length 44|copies 1
AGAGGACAAAGCCTTTAATTGCTCCTACTGCGCCCTTCCGCACT
>1939638|reference Afl|length 56|copies 1
AGAGGACAAGCACGATGACAGTTACTCAAATCTCAGCCCAAGAACTTTTTCAGGCT
>1939638|reference Afl|length 45|copies 1
AGAGGAGGATAGGGGGATTGGTGACTGGTGACTGGTGATTGGTGA
>1939638|reference Afl|length 39|copies 1
AGAGGATATTGCACCTGAATTGTTCGGTTATACCACTTT
>1939638|reference Afl|length 56|copies 1
AGAGGATTTTCAAGATTGGTTTGAGCGATATCGTCAAATTCTGGAAAATGAGAAAA
>1939638|reference Afl|length 58|copies 1
AGAGGCAAAAGCTATAGAATTTCAAGATATCGTCAAATCTGGCAGAACCCACCTCCAA
>1939638|reference Afl|length 34|copies 1
AGAGGCAAATAAAGGCGTGGGTCAGTATCAATCT
>1939638|reference Afl|length 43|copies 1
AGAGGCAGTACCCGCTGGTCCAATATTCGCAAAAACAGTTTTC
>1939638|reference Afl|length 51|copies 1
AGAGGCTGATATTATGGGGATGAAACCCGAATTTGACAGGTTTAACTACGT
>1939638|reference Afl|length 48|copies 1
AGAGGCTTTAGCTTATCGTTTAAAACAGGTGCATGGCAATACTGTTTT
>1939638|reference Afl|length 45|copies 1
AGAGGGCGATCGCCATTCCCGTTGTGACTTCACCGATAGCAATGT
>1939638|reference Afl|length 35|copies 1
AGAGGGGCTTTATTTGGTCCTGTGGTGGCAGCGGC
>1939638|reference Afl|length 42|copies 1
AGAGGTATTGGTCCTACCTACGCCGATAAATCTGAGCGGATA
>1939638|reference Afl|length 48|copies 1
AGAGGTCAAGCCCTCGGTCTATTAGTACCCCTCAGCTTCATACATTAC
>1939638|reference Afl|length 45|copies 1
AGAGGTCGGAGAAAAGTATATCTGAAGTTGGGGTAATGCCATTCT
>1939638|reference Afl|length 49|copies 1
AGAGGTGCGGATTTGTCAGAAGCCAATTTATTTAGAGCTAACTTACTGT
>1939638|reference Afl|length 53|copies 1
AGAGGTTAAATGCCAACTAGCGGCTACCCGATGAAAAACATAAAACATCGAGG
>1939638|reference Afl|length 41|copies 1
AGAGGTTCATAAACAGGTATACCAGTAGATAGAAAATCATA
>1939638|reference Afl|length 52|copies 1
AGAGGTTGCGACAACATCCCGATTTCCCTAAGTTCCAGCGCCAATTTCAAGA
>1939638|reference Afl|length 56|copies 1
AGAGTAAAGAAGTTTTCAGCGATTTTACGTTTCTTTACACAGTTTGGTTTTATTGT
>1939638|reference Afl|length 51|copies 1
AGAGTAATCACAATACAACCTAAAATTTAAGATCAAAAAACTAATTTTATA
>1939638|reference Afl|length 37|copies 1
AGAGTACGGGAATTGCGCCAGTACATTCAGCAAGAAC
>1939638|reference Afl|length 58|copies 1
AGAGTAGAATTTACCAGAGTCTAAGTGGAGAGAAAAAATGGGAACAGTTTTGCGATCG
>1939638|reference Afl|length 49|copies 1
AGAGTATAAATCCTTAATCCGGTTTTCAGAACAAGCATTACAAGCTGGA
>1939638|reference Afl|length 39|copies 2
AGAGTATCATGATGTAATAATAATTTTCGCATCACTTCT
>1939638|reference Afl|length 41|copies 1
AGAGTATCATGATGTAATAATAATTTTCGCATCACTTCTGG
>1939638|reference Afl|length 38|copies 1
AGAGTCAAGGGGATCAGAGTTTCCGTTATCAGCATCAT
>1939638|reference Afl|length 47|copies 2
AGAGTCAAGGGGATCAGAGTTTCCGTTATCAGCATCATTTTCAGGAC
>1939638|reference Afl|length 51|copies 1
AGAGTCCAAATTGTTTTTCTATCACATCAAATGGTGTCCGATCTTCCCAAG
>1939638|reference Afl|length 56|copies 1
AGAGTGAAAGGCAGTTGGGAGAAATTTTGTGAAAAAAGTTTTAGCAATTATTCTGG
>1939638|reference Afl|length 38|copies 1
AGAGTGATTCCAAACTAGCCTACCATCGGTGGGTTTAG
>1939638|reference Afl|length 40|copies 1
AGAGTGCTGCCACCGTAGCGGAAGTATTGCGGCAAAACGG
>1939638|reference Afl|length 49|copies 1
AGAGTGGAAATTACCAGCCAAAATCACAGTTTTGCTCTTGATCCAGACT
>1939638|reference Afl|length 42|copies 1
AGAGTGGACGAACCTGGCTCTGGAACCCTTAGGGTTTCGGGG
>1939638|reference Afl|length 53|copies 1
AGAGTTAATTGCATCTACTAAATCTTCCACATCAGTAAAACCAGTTAGCAAAA
>1939638|reference Afl|length 42|copies 1
AGAGTTATTGATAATCAAATACAAACCCTTAGACGTGCTAGG
>1939638|reference Afl|length 54|copies 1
AGAGTTATTGATAATCAAATACAAACCCTTAGACGTGCTAGGGGATATGCACCA
>1939638|reference Afl|length 52|copies 1
AGAGTTGAGGACATGATCAATCCAGGAAATAATTACTCTTATCTTAGCAATT
>1939638|reference Afl|length 48|copies 13
AGAGTTGCACAGACGCTTCCTTCTGTCGGTCCATAAGCATTAAAGAAA
>1939638|reference Afl|length 31|copies 1
AGAGTTTATTATGTCGTCCTCAAGCATCTAT
>1939638|reference Afl|length 45|copies 1
AGAGTTTGGACAATAGCATCCCAACAATCTGCTAAAAACTGAAGA
>1939638|reference Afl|length 38|copies 1
AGATAAAATCCAGCTTGGGTCCATAAAAAGCCGCTTCC
>1939638|reference Afl|length 46|copies 5
AGATAAAGAGGTAATTCTAGGTAACTGCGAACTTGATAAGCAGGTA
>1939638|reference Afl|length 42|copies 1
AGATAAAGCATGATCTGATCCATCGCACTAGGTCCAAGACGC
>1939638|reference Afl|length 78|copies 1
AGATAAATTTAGATTAGTTTTGGTTTTGGGGGAACATCAAAATGGTAAAAAAGAGTTTTTGTTTTCCTTTGAACCGGA
>1939638|reference Afl|length 36|copies 1
AGATAACCAAAGGCAGGACCACAGACATTAGCGGCC
>1939638|reference Afl|length 37|copies 2
AGATAACCAAAGGCAGGACCACAGACATTAGCGGCCA
>1939638|reference Afl|length 54|copies 1
AGATAACCCCTATCCGGTTTTTTTGGCCTCTGCTAATCAACCAATTGATCTTGC
>1939638|reference Afl|length 54|copies 1
AGATAAGGTATTACCAGGTGCTTTGGGAAAATCCAGCACTCAAACCCGGATAGC
>1939638|reference Afl|length 42|copies 1
AGATAATAAATATCTAGAATTAGCTGTTAGTGGCAAAGCTCA
>1939638|reference Afl|length 44|copies 3
AGATAATAAATCCAGAGTGCGGCGTAAAATTCGCACTACGTCTC
>1939638|reference Afl|length 48|copies 1
AGATAATAAGGTTTCCCCGGCTCAAATTCGTGCAGTTCTAACACTGAT
>1939638|reference Afl|length 45|copies 1
AGATAATATTTCTATTATTCCCGAAATAATTAAATGTGAATGTCC
>1939638|reference Afl|length 47|copies 1
AGATAATCCTGTCACTGCATCCATGAGACTTTCCGATACTTCCACCA
>1939638|reference Afl|length 49|copies 1
AGATAATCTAGAATATCACAAGTTTGTACCATCCAAGCGATCGCCTGTT
>1939638|reference Afl|length 54|copies 1
AGATAATGTTCTTTTGCGTTCCTTTGAAACTAGCGATCGCGTCCCGGAGCGATC
>1939638|reference Afl|length 55|copies 1
AGATAATTTTACCAATTCCCCCCATCGTTATTTTCCGTTGTTGCATTGCTATTCT
>1939638|reference Afl|length 38|copies 1
AGATACAATCCAGAACAGGATATCAGGAGAGAACTAGA
>1939638|reference Afl|length 33|copies 3
AGATACAATTGCCGCTTTTAAACATCGTGCTAT
>1939638|reference Afl|length 44|copies 1
AGATACCTTGCGTGCCTTTACAGAAGCCTTTGCACCTTGTGGTT
>1939638|reference Afl|length 39|copies 1
AGATACTCAGGGTGTTGGGATACAGGGGTATAGAGTAAG
>1939638|reference Afl|length 42|copies 1
AGATACTCAGGGTGTTGGGATACAGGGGTATAGAGTAAGCAG
>1939638|reference Afl|length 58|copies 1
AGATACTTTAATTGGTATTAGTGTTGAACGTTCTTTAGAAATGATCATTGGTGTTTTG
>1939638|reference Afl|length 42|copies 1
AGATAGACTTCGTAATATCAAAAAAGTAGGAGTCATTGCCCA
>1939638|reference Afl|length 41|copies 1
AGATAGAGATCTCGTACTGGCTGCCCCGACCATCACGGAAG
>1939638|reference Afl|length 40|copies 1
AGATAGGTTGGCTGCCAGATTACGAGAATTGGGTGAAGAT
>1939638|reference Afl|length 51|copies 1
AGATAGTATCTTGTCCGGTCCGGCGGGGGGAATCGTTGGTGCAGTCCAAAC
>1939638|reference Afl|length 51|copies 1
AGATAGTCAAGTAGGACAAGGAACAACATTTACAGTAATTATTCCCTGGGA
>1939638|reference Afl|length 39|copies 1
AGATAGTTCAACTTTGGCTTTTTCCGCGGCTTCTCGCAG
>1939638|reference Afl|length 50|copies 1
AGATAGTTCAACTTTGGCTTTTTCCGCGGCTTCTCGCAGGCGTTGGAGTG
>1939638|reference Afl|length 55|copies 1
AGATAGTTTAGTGCTAAAACTGGCGACATAACCCAAACATAGTAAATATTTAAAA
>1939638|reference Afl|length 42|copies 1
AGATATACAGCACAGGCTGGGTCGCAAGGTGTAGCTGCGGGT
>1939638|reference Afl|length 34|copies 1
AGATATAGAAGTTGCTAGTCAGCAAGCGCGAGAG
>1939638|reference Afl|length 48|copies 3
AGATATAGCTGTTTTGGGATGTGGGGAGTGCGATAGCGAAGCGCGACC
>1939638|reference Afl|length 39|copies 1
AGATATATTATTAACATCAGGAACATCAACAGGATCAAA
>1939638|reference Afl|length 40|copies 1
AGATATATTATTAACATCAGGAACATCAACAGGATCAAAA
>1939638|reference Afl|length 33|copies 1
AGATATCCATTGTACCCAAGCGATAGCATCTAG
>1939638|reference Afl|length 45|copies 1
AGATATCCCCGCAGAACCACGGACGGACCAAGACGTAATTCGTCC
>1939638|reference Afl|length 46|copies 2
AGATATCCCCGCAGAACCACGGACGGACCAAGACGTAATTCGTCCT
>1939638|reference Afl|length 51|copies 1
AGATATCGAGAATGATTTGATTTTCTTAGGTTTACAGGGGATGATAGATCC
>1939638|reference Afl|length 47|copies 1
AGATATGATGACTACCTGTAATCCTTTTTAGATTCCATCCATAGCGT
>1939638|reference Afl|length 39|copies 1
AGATATGATTAAAATTATAGAAGCATTGCATTTCTTATC
>1939638|reference Afl|length 30|copies 1
AGATATGCAAACTGGTATAGACACAGCCAC
>1939638|reference Afl|length 56|copies 1
AGATATTACAAATTTAAACAAATTACCTTTTGAAATAGATTTGATAGTTGGTGGTG
>1939638|reference Afl|length 41|copies 1
AGATATTACGATGTTAATTGTGGGTCATGTTACCAAAGAAG
>1939638|reference Afl|length 30|copies 1
AGATATTAGTAGCGATCGCCACTGGTCGAA
>1939638|reference Afl|length 36|copies 1
AGATATTCTGCACGTTGGTCCGGTGGAATTAGGTTA
>1939638|reference Afl|length 45|copies 1
AGATATTGATGGTGTTACAGGTGGCTTTAACTTCCAAAGTGCTTG
>1939638|reference Afl|length 53|copies 2
AGATATTGATGGTGTTACAGGTGGCTTTAACTTCCAAAGTGCTTGGACAACAG
>1939638|reference Afl|length 32|copies 1
AGATATTTACAATATCGTGTCGGTGCTGATCC
>1939638|reference Afl|length 55|copies 1
AGATCAACAACGCCAAATGGTGCAAGAAGAGTTTCAAGAATTGGAAGGCACGGTT
>1939638|reference Afl|length 48|copies 1
AGATCAATCCCAACATGACCCGCCGGGCGCGGACTCATCGGGCAGCTA
>1939638|reference Afl|length 42|copies 1
AGATCAGCATCTAGATATCGCAAATTTTTACAGTCGTTACTA
>1939638|reference Afl|length 42|copies 1
AGATCAGGAACTAACACCATCTCATTTAACAAAAACTTGTAC
>1939638|reference Afl|length 50|copies 1
AGATCAGGATTTTCCAGAATGGTAATTACCTTTTGAGCAAAGTCTTGAGG
>1939638|reference Afl|length 33|copies 1
AGATCATGGCGCGACAGATGTATCAGGAAGAGG
>1939638|reference Afl|length 44|copies 1
AGATCATGGGGTCTTAACATCAGGAGTCAGGAGTCAGGAGTCAG
>1939638|reference Afl|length 42|copies 1
AGATCATGTTCAACAAGGGACTCTGAACTTGTCCCGTGTGGA
>1939638|reference Afl|length 67|copies 1
AGATCCAATTACTTCTTTGTCTTTGGAGGTAGATGCTGAAAAATATCCTTTAATTAAACGTCCTGGG
>1939638|reference Afl|length 49|copies 1
AGATCCATTTTTTTTCAAAAAGTTTCCTGATGGAGATACAAGTATATGA
>1939638|reference Afl|length 44|copies 1
AGATCCCAATTATCCAGAAGAACGTTTAGCATACATCCTTAAAG
>1939638|reference Afl|length 12|copies 1
AGATCCTGACAG
>1939638|reference Afl|length 46|copies 1
AGATCGAAAGACCGTAATTCTTTTTCTATGACGTTTTCGACATCAG
>1939638|reference Afl|length 39|copies 2
AGATCGAAGGCTGCAACTCGCCTTCGTGAAGGAGGAATC
>1939638|reference Afl|length 40|copies 1
AGATCGATGTCGTTGGTCATATTCTACAGACGGATAAATG
>1939638|reference Afl|length 61|copies 1
AGATCGCTTCCCCCTCGTAGACATTGCCCCAAACAAATATAATAAAGTCAAAATATGGAAT
>1939638|reference Afl|length 36|copies 6
AGATCGTAGCGATCTATTAACTGTAATATCTCCACA
>1939638|reference Afl|length 42|copies 1
AGATGAACCGTTTGGAAGTTGGCGAAGTGGTTATTGGTACTG
>1939638|reference Afl|length 41|copies 1
AGATGAACGTCAACCAGGCATTACTGCTAAAGTCGGTAAAG
>1939638|reference Afl|length 42|copies 1
AGATGAAGAATTACCTGTTACGAAAGAAATAGGTAGCGACTT
>1939638|reference Afl|length 58|copies 1
AGATGAAGTTCGCAAAGTTGGGCGTTCCATTGGTTTACCAGAAGAAATTGTCCAACGT
>1939638|reference Afl|length 44|copies 8
AGATGACCGTTTACCGGTTCAGTATATTGCAGGGACGACAGCTT
>1939638|reference Afl|length 45|copies 1
AGATGACCGTTTACCGGTTCAGTATATTGCAGGGACGACAGCTTG
>1939638|reference Afl|length 45|copies 1
AGATGACTGTTGAATCAGTTTATACCCCTGATGGCGGCAAGCGAC
>1939638|reference Afl|length 43|copies 15
AGATGATCAATATCTGTTAATTTGCGGTCGAACCAGATATGGA
>1939638|reference Afl|length 49|copies 1
AGATGATCAATTTGGTATTTGATCGTTTCAAACCAATCTTCTGCGGAGG
>1939638|reference Afl|length 34|copies 1
AGATGATCAGGCGATCGCCCATATTGAGCTAATC
>1939638|reference Afl|length 47|copies 2
AGATGATGGGACATCGTTCTCTTTACTATGATGGTTGGCGGGCGGTT
>1939638|reference Afl|length 48|copies 1
AGATGATGGGACATCGTTCTCTTTACTATGATGGTTGGCGGGCGGTTT
>1939638|reference Afl|length 30|copies 1
AGATGATTACAACCTAGCTATCAAGATTAA
>1939638|reference Afl|length 45|copies 1
AGATGATTTATGTTATCGCCATTTTCTTTATTTTCTTTTTTCGCC
>1939638|reference Afl|length 33|copies 1
AGATGATTTGCGAGAACATGATGATACACGGGC
>1939638|reference Afl|length 50|copies 1
AGATGCAAAGTACCACGGTTGCAGGTCAATCAACCAGTCAAAAACAGCAA
>1939638|reference Afl|length 30|copies 3
AGATGCAATCATGCCGGCGACAATATGTTC
>1939638|reference Afl|length 31|copies 5
AGATGCAATCATGCCGGCGACAATATGTTCT
>1939638|reference Afl|length 50|copies 1
AGATGCAATCATGCCGGCGACAATATGTTCTAAACCAAAGGTTTTTTCAA
>1939638|reference Afl|length 52|copies 1
AGATGCCCTGAAAGCCGGAATGTCTTTGGTAAATGGATTACATACACCAATG
>1939638|reference Afl|length 41|copies 1
AGATGCGGTGGCTTCGGCTGGGTTTGGGATGTCCCGCAGTA
>1939638|reference Afl|length 39|copies 1
AGATGCTCTTTATTCTAGTGCTACTCAAGTCCATAACCA
>1939638|reference Afl|length 46|copies 1
AGATGGAAAACGCATCATGTCTTATAAAATTGAAGATGTTAGCGAA
>1939638|reference Afl|length 42|copies 1
AGATGGAAAAGAACTGGCTGGTAGAACCGCCGAAGTTATATT
>1939638|reference Afl|length 39|copies 1
AGATGGAATCATCTTCATCTTCATCATCTTCGTCATCTA
>1939638|reference Afl|length 40|copies 1
AGATGGAGATAGTGCCGAATCAGTCCGTAGTCTCTTGGGA
>1939638|reference Afl|length 44|copies 1
AGATGGCACAATTATGGGCGTGAGACACCGGAACTATCCTCACA
>1939638|reference Afl|length 33|copies 1
AGATGGCTTAGTCGGACCAATAGATTTACAATC
>1939638|reference Afl|length 47|copies 1
AGATGGGTTTGATGTATAGACTAGCTTTACCAGATAACCGAGGAATG
>1939638|reference Afl|length 51|copies 1
AGATGGTAAAACCTTGGCTAGTGGCAGTAATGACGAGACGATTAAACTGTG
>1939638|reference Afl|length 58|copies 1
AGATGGTTTATTAATGGGTGGTTCAACGGGAATTAATGTCGGTGCGGCTGTGGCTTTA
>1939638|reference Afl|length 47|copies 1
AGATGGTTTTGATTTTGTAGTTGCTAATCCTCCTTATGTTAAAGCTG
>1939638|reference Afl|length 46|copies 1
AGATGTACTGGACTTCTCTCTATGTCTGTAAAGCCATTGAGTACAT
>1939638|reference Afl|length 40|copies 1
AGATGTCTAATTACTAGAGTTTCAACTTAGGAAAATTACT
>1939638|reference Afl|length 51|copies 1
AGATGTGTTAATTCATGAAGCCACTTTTGCTCATCAAGATTCAGAAATGGC
>1939638|reference Afl|length 50|copies 1
AGATGTGTTGGTGCTAAATCGGGAAAATTTGGTAAACGAAAAATTATGGA
>1939638|reference Afl|length 51|copies 1
[truncated: 7,470,881 more chars]
