# Supplementary material for: Genome-wide identification of 5-methylcytosine sites in bacterial genomes by high-throughput sequencing of MspJI restriction fragments
Source: PLoS One. 2021 May 11;16(5):e0247541. doi: 10.1371/journal.pone.0247541 (PMC8112702; doi:10.1371/journal.pone.0247541)
Supplement: S1 Dataset — (GZ) [file pone.0247541.s003.gz › Data_set_1/Ana_flos-aquae_1939644_FspEI_processed.fasta]

>1939644|reference Afl|length 40|copies 1
AAAAAAATGCCAATTTGTTGAGCCTGTTAGTAGCGCTAAC
>1939644|reference Afl|length 42|copies 1
AAAAAAGAATTAAACCGTCAAGATCCTGGTAATACAGGGATT
>1939644|reference Afl|length 55|copies 1
AAAAAAGGATATTTATGGAGTGAACAGTTAGGGTTATATTTAGGAATTCACCAAG
>1939644|reference Afl|length 47|copies 1
AAAAAAGGGAGATTAATTGGTAAACAAGCGAGGAAATATCAAACTTG
>1939644|reference Afl|length 59|copies 4
AAAAAAGTATTCTGCTCTTAGTTTCCCCGTTGTACCGGGAGCAACATAGCCCCGATAAT
>1939644|reference Afl|length 37|copies 1
AAAAAATACTGGCACTATTAACAACAAAACTAATATG
>1939644|reference Afl|length 50|copies 1
AAAAAATTTTCAGTGTGTTATCATAAACTTGATAAGGAAGAACTATCTTA
>1939644|reference Afl|length 52|copies 1
AAAAACAAGTGGTGTTTGTACCTAACTACGATATTCACATCGCCCGCTTAAT
>1939644|reference Afl|length 54|copies 1
AAAAACAGCACTGAGAGCATCTTGTGTAACTTCGTAAGAGAGGTTACCCACGTA
>1939644|reference Afl|length 63|copies 1
AAAAACCAAAAACTCTACTTGGTCAAGTGACTCAAGCAGTAAGTACCATTCAAGCTAGAGTAA
>1939644|reference Afl|length 51|copies 1
AAAAACCGACGGTATCGCCAAAATCACCATCAACCGTCCCCACAAACGGAA
>1939644|reference Afl|length 53|copies 2
AAAAACCTAAATTTTCCAAAGATGTGATATAAACACCTGATGTTTTTAGGGTA
>1939644|reference Afl|length 47|copies 1
AAAAACTAATCGAAATTCTTGGAATATAGAAGCTTTATCTTCAGGAT
>1939644|reference Afl|length 56|copies 1
AAAAACTATCATCAATAGTTTCAGTTGCTGTCTTTTTCCAAATGTGGAGGTTAGCG
>1939644|reference Afl|length 52|copies 1
AAAAACTGCCTTGTGGAAAGCCGTTGGTGCATCAAGATGACATCCCATACCA
>1939644|reference Afl|length 47|copies 1
AAAAAGAACCGCTACGCTACAGGGATAAAAATATCCGCAAACCATCG
>1939644|reference Afl|length 52|copies 1
AAAAAGCCAGTCAGGTGGTCACATTTGTTGGGCGCTTGGAAATTAGAAAAGG
>1939644|reference Afl|length 52|copies 1
AAAAAGCGCACCATGCCGGCAATTTCTTCTGGTTTACCAAAACGCCCCAGGG
>1939644|reference Afl|length 49|copies 1
AAAAAGCGTAAAAAGTTGGTGGCTTCGGTGCTACGAGAGGCACTAAGAT
>1939644|reference Afl|length 37|copies 1
AAAAAGCTAACTTAGATGTAGAAATAGCTGTTGATAT
>1939644|reference Afl|length 55|copies 1
AAAAAGCTCTAGCAGCCTTGAAAAAACTATCTTCTCCCTCAGTCCGAATCCTCCG
>1939644|reference Afl|length 36|copies 1
AAAAAGGTACAGATGAAGATTATGTATCTGTAGACG
>1939644|reference Afl|length 40|copies 1
AAAAAGTTACTCATGACTGAATAGATATTTGCAAATCACA
>1939644|reference Afl|length 44|copies 2
AAAAATCAGCCAAAAATGACGTTGTACAAACTGACATTACAAAT
>1939644|reference Afl|length 49|copies 1
AAAAATCATTTGTTAAAGACTTGTAAACAATATCGCCGATTAATATTCG
>1939644|reference Afl|length 51|copies 1
AAAAATGGTATTAATCAAAATTTAGATTCTTTCACTCAATCTATACAACAA
>1939644|reference Afl|length 56|copies 1
AAAAATTCCGTAAAATCCCATTTTCGATAAATACTAATGACTGAGTAGGTTGACCT
>1939644|reference Afl|length 69|copies 1
AAAAATTTGGAATTAAAAATTAAAAATTCTCATGTTTTAATTTTTAATTTTCAATTTTTAATTGATCTA
>1939644|reference Afl|length 47|copies 1
AAAACCAGACTGGTTGCGAGTAAAAGCGCCTCAATGGGAGCGTGTTG
>1939644|reference Afl|length 60|copies 1
AAAACCATTTACTAAAGTAACCCGTATTGCCTTTGGTTTACCCGTCGGTGGTGATTTAGA
>1939644|reference Afl|length 70|copies 1
AAAACCGGGTCAACTTTGTTACCATTTGTTCCTGTCAAACCTATCAATAAATTTATCACTACTTCAAAAA
>1939644|reference Afl|length 50|copies 1
AAAACCTTAATACCTCTTTCTGTTAACCAAACATCAGCGTTACGCATTTT
>1939644|reference Afl|length 37|copies 4
AAAACCTTCGGCGATTGGTCCTAAAGCTAAAACTGGG
>1939644|reference Afl|length 46|copies 2
AAAACGATTAGAGATAGTGTGCGTGAATATCTCCAAAATAGTGGTA
>1939644|reference Afl|length 38|copies 1
AAAACGCAGACGGAAGAGGTCCAGCATGGTCCAATAGT
>1939644|reference Afl|length 55|copies 1
AAAACGGCGGACACGTTCGTCTAATCTCTCATTTAATCAAATTCCTAAACCGAGG
>1939644|reference Afl|length 52|copies 1
AAAACTAATATCTACCAATCCGATAAAAGATGGCAAAATTGAGATTAAATCA
>1939644|reference Afl|length 51|copies 1
AAAACTATCTATAAAGTTGAACCCAGCAATAAAGAGAAAGTAATTGCTTTA
>1939644|reference Afl|length 57|copies 1
AAAACTGGAGTGATCTTTATTTGTGCTATTTTTATTATCTTCTCTTTTACTGTAGGT
>1939644|reference Afl|length 37|copies 4
AAAACTTCCCATTGCTGGTCCACACCAGATTTGATAA
>1939644|reference Afl|length 38|copies 1
AAAACTTCCCATTGCTGGTCCACACCAGATTTGATAAT
>1939644|reference Afl|length 57|copies 4
AAAACTTTTCAAGCCTACATTGCCGATACCAAAGAAGGACCATTTCTCCGCACAGGA
>1939644|reference Afl|length 45|copies 1
AAAAGATTATTTTCTACTGCATCGGGACCTTCGTATTCCCAAACT
>1939644|reference Afl|length 46|copies 1
AAAAGCATTTAACTCATCTTTACTTAACGGAACTTCATCTGTAATA
>1939644|reference Afl|length 59|copies 1
AAAAGCCGTTCTGCATTTTCCTTTGTTGCTGCTGGAGATTGAGCAATTTTTGAGGAATC
>1939644|reference Afl|length 53|copies 1
AAAAGGAATATCAAGATGTCGAAAATCGTCGTTTTCATGCCCAACCTGTGGCT
>1939644|reference Afl|length 37|copies 1
AAAAGGTAGATCTTCACCACCAGGACGGTGCTGGGTG
>1939644|reference Afl|length 42|copies 1
AAAAGTAAACTGCCATTTGCACCATTTTCCAAATATCTACCT
>1939644|reference Afl|length 55|copies 1
AAAAGTAGTTCTTTAATTAATTGACCACTTTTATCTGTATCTGGGGAACGGGTAT
>1939644|reference Afl|length 51|copies 1
AAAAGTCCGCCAATTCTCGCTCCAGTTAAGACAGAAATTAAAATCCAAACG
>1939644|reference Afl|length 54|copies 1
AAAATAAAATAATATGTATAGGAATAATATTTGAGTCCTGAAATTATTTGCGTA
>1939644|reference Afl|length 39|copies 1
AAAATAACCTAGCCTACTATCCCAGAGTATTATGGAATG
>1939644|reference Afl|length 46|copies 1
AAAATAATCGAGATTGTCGGCTTAGGGTCAAAATTTATACTAGGCA
>1939644|reference Afl|length 51|copies 1
AAAATAATCTCCCTGCTTGACACCATTAGGGGCAATGTTTGGGGGAATATA
>1939644|reference Afl|length 51|copies 1
AAAATAATTTACCTAATGTTATTTGGGATGCAGATAATAAAAATACCCGCC
>1939644|reference Afl|length 55|copies 1
AAAATACCGGATTAAAGGAATAGCTAAAAAACCAATACCATAAGCTAATAGAAGT
>1939644|reference Afl|length 43|copies 1
AAAATATAACTTAGTGACAATCTAGTTATATTATCTTTTCAAA
>1939644|reference Afl|length 66|copies 1
AAAATCAACATCTTCCAAATCAATCCAGAATTAATTAAAGTTAATTCCAAAAACATCTCTCGATAA
>1939644|reference Afl|length 37|copies 4
AAAATCCATGCCGTCTGGGCCAACGGTACTCAAAGGA
>1939644|reference Afl|length 37|copies 1
AAAATCCTGCTGATTTAAAGAAGCGCGGAACACCAAT
>1939644|reference Afl|length 49|copies 1
AAAATCGCTAAAACACCGATGGTAACGTGCAAGCCGTGAAACCCAGTCA
>1939644|reference Afl|length 52|copies 2
AAAATCGTAGTAAAATCCAATTTCTGTGACAGGTCCAATTGCTACCTTAGTC
>1939644|reference Afl|length 52|copies 2
AAAATCTCTAAAATCAAAGTCGGTTTTTTTGTAACCTTCACGTTTGAGACTG
>1939644|reference Afl|length 58|copies 1
AAAATCTTCTACCTCATTCCTTAAGAGTTTGAAGCACGGATTTCCATATAAAGTGTTG
>1939644|reference Afl|length 37|copies 4
AAAATGAGCATCAAATGGACCGAGTTCTTCAGCAATA
>1939644|reference Afl|length 50|copies 2
AAAATGAGCATCAAATGGACCGAGTTCTTCAGCAATAACATCAGTTTCTA
>1939644|reference Afl|length 43|copies 1
AAAATGATAACACACAAAATCCCTCTTTAGATGACATTTTAAA
>1939644|reference Afl|length 55|copies 2
AAAATGCCTTTATCTCTGCAATTGCGGGGATATCAACGTCAAGCTGTGACTAGCT
>1939644|reference Afl|length 51|copies 2
AAAATGGATAATGGCGAAATCCGGGTTTTCCCAGGACACCGGGTACAACAT
>1939644|reference Afl|length 51|copies 2
AAAATGGCATTGAGAAAGTTGTGGAAATTGGTCCTGGGAACGTCTTAACAG
>1939644|reference Afl|length 44|copies 1
AAAATGTAGAAGAATGGCGAGAAAGATTTAAGCTCTAGACACTG
>1939644|reference Afl|length 39|copies 1
AAAATGTTACTGCTGCTAAAGTAGCCCAGATATTTCAGG
>1939644|reference Afl|length 39|copies 5
AAAATTAAAGCTACCAAAGGTCCAGTACAATCTGGAGAA
>1939644|reference Afl|length 60|copies 1
AAAATTAAGGGTTGACCCCAACTTGATGAAAGCGGGTTAAAACAGTTCAAAAAAACATAA
>1939644|reference Afl|length 38|copies 1
AAAATTAATATTAGATGCCACCTGTACACCAGCAGATG
>1939644|reference Afl|length 47|copies 2
AAAATTACACTTGATGCCAGTAAAGAATATAATATTAAGCTTGAATA
>1939644|reference Afl|length 41|copies 1
AAAATTACATCAGGAGAGTATTTAGCTACCAATTATTAGTG
>1939644|reference Afl|length 54|copies 1
AAAATTATTGACTTTGAAACTTGTGCAGAAGTATTCACTGTCTACCATCAAAAA
>1939644|reference Afl|length 45|copies 6
AAAATTCCCTGCAATTGGTCAAAGGTCCAGATAGTATCTTTGACA
>1939644|reference Afl|length 53|copies 3
AAAATTCTCCGCAAAGAACTTTTAGCCGGTTTAGGAACAGCCGTAGCTTTAGG
>1939644|reference Afl|length 55|copies 1
AAAATTTTGCGGGGACGTTCCAATGAGGCGACAAATTGTTCGAGGCTAAAAGCGG
>1939644|reference Afl|length 56|copies 1
AAACAAGTATTGGAAACAGCGGAAAGAATTGTGGCCACCAGTCCCCAAGAACTGGA
>1939644|reference Afl|length 48|copies 4
AAACAATGCCACCTGCGGACCCTTTACGCCCAATCATTCCGGATAACG
>1939644|reference Afl|length 45|copies 1
AAACACGAACCCAAGCGTCAATTACGATACCTTTGTCGAGGATTC
>1939644|reference Afl|length 59|copies 2
AAACACGACCTGGGGTTGTCCCAGCACCGATAGAACCTGGCGCTCTATGGTTTTTGGAA
>1939644|reference Afl|length 47|copies 2
AAACAGGAGAATTAGTTTGTCTACTTGGTCCTAATGGTGCTGGTAAG
>1939644|reference Afl|length 51|copies 1
AAACAGGTTGTTTTAACAGTGCAGCTAAGAGTCCACCGCAAGCAGCGACAG
>1939644|reference Afl|length 43|copies 1
AAACAGTGCTTACAGCCTAACAAGCTCTTATAACAGGTCGAAG
>1939644|reference Afl|length 41|copies 1
AAACATATGTGCTTTACTTTGTGTCCTTATTTGTGTAGCTC
>1939644|reference Afl|length 48|copies 1
AAACATCACTAACTGGTGTACCCTTACCAGCAGAGACTTCCCGAATTT
>1939644|reference Afl|length 57|copies 1
AAACCAATAAAGGTAGGGTGCAAACTTTCCCTCGTTTCAGGACGCACATATAAACCA
>1939644|reference Afl|length 46|copies 1
AAACCACCAGCTTGACCACGGGGAATAATGCTAATCTTTTGCACAG
>1939644|reference Afl|length 44|copies 1
AAACCACTGACTATTGACTAAGCAGTAAGGGTTTTGTGTTTACG
>1939644|reference Afl|length 48|copies 1
AAACCAGAATATCTCAATGACGATAAACTGGGGAAGTTAACAGTCTCA
>1939644|reference Afl|length 50|copies 1
AAACCATTGAAGTAGCAGAAGATGCTGCTTGATAAATAGTAATAGTGGGG
>1939644|reference Afl|length 59|copies 45
AAACCATTGGTGCTAATTCACCCCGTCGCGGTGATTTTACCCTTTCCACTAACTGTTCA
>1939644|reference Afl|length 50|copies 1
AAACCCAATGGTAAATTATTAAAAGTCAACAATAAATATGATTAAAGAAA
>1939644|reference Afl|length 62|copies 1
AAACCCTAGCAGTTCTCATGTAATTCCCGCTTTAATTCGCAAAGTGGAAGAAGCCCAAACCA
>1939644|reference Afl|length 40|copies 1
AAACCCTCGCTGTAAAGCAGTTATCGCTCCATCTTCATCA
>1939644|reference Afl|length 44|copies 1
AAACCCTCTCTGGTCATTCTGACTCGGTTTGGTCAGTAGCATAC
>1939644|reference Afl|length 37|copies 8
AAACCGTAGGGGCGCAGGGCCTGCGCCCTCCATTGTA
>1939644|reference Afl|length 37|copies 3
AAACCGTTTTAGCACTGGTCCTTGGTCGGCATAGGCT
>1939644|reference Afl|length 41|copies 2
AAACCGTTTTAGCACTGGTCCTTGGTCGGCATAGGCTTGAC
>1939644|reference Afl|length 47|copies 2
AAACCTAATGTTAACCCCCAAACAATTCTCACAACTTTATCTAATAG
>1939644|reference Afl|length 40|copies 1
AAACCTGCCCCAGCACTACCAGCGAGCGCTCCACTTGCGG
>1939644|reference Afl|length 47|copies 1
AAACCTGTAGCCATGAATCGCTTAGTTCAGGGTGATGTTGGTTCAGG
>1939644|reference Afl|length 44|copies 1
AAACCTTGATTGAACTATCATTAGGTCCACCAAAATGCTCAATA
>1939644|reference Afl|length 51|copies 1
AAACCTTTTCTTCTGAAGGTAGACGTTTACCGTCCTTACGGATTTTCACCG
>1939644|reference Afl|length 44|copies 1
AAACGCAAATCAGGTGATGAATAATTGTCATTAAAGAATGAGAT
>1939644|reference Afl|length 52|copies 1
AAACGCGAAGAACCTTTATTTTCTGTCAACTGCCACAACTTTGATGCTAACA
>1939644|reference Afl|length 54|copies 1
AAACGCGACTTTTGGCAATGCCACAGAATTGATTATTGCCTTAGTTGCCCTGAA
>1939644|reference Afl|length 52|copies 1
AAACGGAAATATCCCCGGTTCATCCCAACCAGAATCCTTTTGTTCAATACTA
>1939644|reference Afl|length 51|copies 1
AAACGGTTATTAGGTCGCGCACCTTACAACAACAAAGAAGAAATCGCTTGG
>1939644|reference Afl|length 49|copies 1
AAACGTTCTGCGGTTTCTTCAGGGGTAAAAACTAGCTTTCCTTCTGGTG
>1939644|reference Afl|length 47|copies 1
AAACTAAAAGCAAGTGAATTAAGCTACCGCCAATGTGAATTGAGAAT
>1939644|reference Afl|length 60|copies 1
AAACTATCAATGACATTAGAACGGGTTTTCCCAGTGGTATTGACTTGATTTCGGGGAGGT
>1939644|reference Afl|length 45|copies 76
AAACTATGGACAAAACCGAAGATGGTAGTCAATAAGTTCAAGTAG
>1939644|reference Afl|length 51|copies 1
AAACTCAAGCACTAGCAGAATGGACTTAATCAATTACCCATTAACCATTTC
>1939644|reference Afl|length 43|copies 1
AAACTCACGACGGGGATCGGCAATCCCATGCTCTTTGCTAATG
>1939644|reference Afl|length 42|copies 2
AAACTCAGCAGTTTTATAGATATCTGCTGGTAAAGTTTCATC
>1939644|reference Afl|length 45|copies 5
AAACTCCATTGTCCGGGAGCGACAAATACCTGTGCAGCGGGAAAG
>1939644|reference Afl|length 44|copies 1
AAACTGAAGTAAGTGCTGCTGTCTTAGCGGTTCTGGCTTCTGGG
>1939644|reference Afl|length 40|copies 1
AAACTGACCGAGTCCTAGGCTTAGAAGTGGGTGCTGATGA
>1939644|reference Afl|length 51|copies 1
AAACTGCTAATTCTTTGATACCAATGTCAACGCCAATGGTCGGTCGGTCTG
>1939644|reference Afl|length 54|copies 1
AAACTGCTCCCTGCCTCCTGCCTCCTATTCTTCGATGGGGAAAAACTCCTTAGA
>1939644|reference Afl|length 57|copies 1
AAACTGCTGACTTGTTTCCTGAAGATCCTTGTAGAATGCTTGCAGTTCTTGAGCTTG
>1939644|reference Afl|length 56|copies 6
AAACTGGAGTGATCTTTATTTGTGCTATTTTTATTATCTTCTCTTTTACTGTAGGT
>1939644|reference Afl|length 43|copies 1
AAACTGGCGTAACTGTCAGTTTCTACGGTGGTAATCTGAATGG
>1939644|reference Afl|length 54|copies 1
AAACTGGCGTAACTGTCAGTTTCTACGGTGGTAATCTGAATGGTAAAACCTTTA
>1939644|reference Afl|length 41|copies 1
AAACTGGTAAAGATGAAAGTCCTGGTAATTGGTGGTGATGG
>1939644|reference Afl|length 37|copies 1
AAACTTCCCATTGCTGGTCCACACCAGATTTGATAAT
>1939644|reference Afl|length 42|copies 1
AAACTTCTGTGAAAAATGCTCAGGCTATTTTTAGAAAATATA
>1939644|reference Afl|length 57|copies 1
AAAGAAACAGAAAAAGCCAGAATAGCTAAGGCTGACTTTCGTGATCTTCAGCATAAC
>1939644|reference Afl|length 54|copies 1
AAAGAAATAGAGATAAAACCATCATTTTCTAAGTGGTCAGAATGATGATGATGT
>1939644|reference Afl|length 43|copies 2
AAAGAACTCCAAAAGCAAGTTATCCCCATTGCTGATATGCTAG
>1939644|reference Afl|length 60|copies 2
AAAGAAGAAGGCTTTTGGATTTATGGAACTGCGGTTACAGGTAGCGAACCATTACAAAGT
>1939644|reference Afl|length 50|copies 1
AAAGAAGAATTAATATTTCATGATCGTCTAGCTGATTTTTGCATAATAAC
>1939644|reference Afl|length 49|copies 1
AAAGAAGATGCCCGTGAAGTCAACGCAGGTTATGAATGTGGTATCGGCA
>1939644|reference Afl|length 48|copies 1
AAAGAATGCAATTTCTTGAGAAACTTTTCACCATCAAAACTTAAAGGA
>1939644|reference Afl|length 46|copies 1
AAAGACCACATATCTCCAGCAATGTGGTGCATGGCCAGTAATTGGA
>1939644|reference Afl|length 60|copies 13
AAAGACGGCAAAATTTATAAAATTGGTAAAGCCGGAAATCCCTATATTCAAGACAATATA
>1939644|reference Afl|length 46|copies 1
AAAGACTTGTCTAACATCTGGACATATTACATGGATCATTTTGCAG
>1939644|reference Afl|length 45|copies 1
AAAGAGAAAGCTGACGGACTTGAAAAGATAACTCTACAATTGGAG
>1939644|reference Afl|length 64|copies 1
AAAGAGGAGCAGAAATTCTGGGTTTTAAAGCCAATCCCGTGAAAACTTCTCCAGAAATATTAGA
>1939644|reference Afl|length 40|copies 1
AAAGAGGTTCAGTTATGGACCCTCGCGGTAGTTTATTCAT
>1939644|reference Afl|length 53|copies 1
AAAGAGTTATTTGACATATTTTTGATTTCCGCACCTGATAAGGAAGTGTAGTT
>1939644|reference Afl|length 53|copies 3
AAAGATAAATAATCCGAGTTCTTTACCCAGTTTACGATGATCACGGCGCAGGG
>1939644|reference Afl|length 50|copies 1
AAAGATAACCTAAAGAAGAATATTTAATTACCAGAAATAACTAGAAGTTG
>1939644|reference Afl|length 55|copies 1
AAAGATATCATTCTCGAAATTGATGGTAAAAACGCCAAAGGTATGGATACTAATG
>1939644|reference Afl|length 37|copies 1
AAAGATATTAAGATCATCTTGATGTTCTCCGTCTACG
>1939644|reference Afl|length 39|copies 1
AAAGATCGAATTATTTCCTATGCAAATCATCTCGAACCG
>1939644|reference Afl|length 38|copies 1
AAAGATCGTAGCGATCTATTAACTGTAATATCTCCACA
>1939644|reference Afl|length 57|copies 1
AAAGATGCACCTTTGACGTTTTCAAAGATTAAGCCTGGGCCACCTTTTTGCAGCATT
>1939644|reference Afl|length 48|copies 1
AAAGATGTTAAGGCTTCAGAATATTTATCTAATGTAAACAGCAATCTA
>1939644|reference Afl|length 34|copies 1
AAAGCAATGATCAGAGCCTTAATAGCCTCACTTC
>1939644|reference Afl|length 45|copies 1
AAAGCAATGATCAGAGCCTTAATAGCCTCACTTCAGTTGGTGAAA
>1939644|reference Afl|length 55|copies 1
AAAGCAATTGACTCAATTCTTCCCGAACGCTTAATCCCAATTTCGGTTTCATAAC
>1939644|reference Afl|length 46|copies 1
AAAGCACCCTTAACGAGTACCAAGGTGGTGGTGTGGATAGCCAAAG
>1939644|reference Afl|length 47|copies 1
AAAGCACCGGAAGGCCACCTACCAGTGTTGGGAATGGTAGCTGGGGG
>1939644|reference Afl|length 49|copies 1
AAAGCAGGATTACAATATAAAGATATCGAACCTATGGGTCTTAAACCAG
>1939644|reference Afl|length 43|copies 1
AAAGCAGTGGTCTATCTGACGAAGATACTAAAAAGATTGTTGA
>1939644|reference Afl|length 57|copies 1
AAAGCATCAAGTCCAGCAAATTCCTTAAACAGCATGGCTTTTCCTTCCATGACGGGT
>1939644|reference Afl|length 46|copies 1
AAAGCATCAATAAAGAGAAATCCTTTCTCTGCTGCTAGTCCGGGAA
>1939644|reference Afl|length 47|copies 1
AAAGCCTATAGTGTAGCAGAAAGACTGCAGGCTGCGGATATGTTTAA
>1939644|reference Afl|length 38|copies 1
AAAGCCTATTGGGCATCTTTTCAACGCCAATTAAATAG
>1939644|reference Afl|length 43|copies 2
AAAGCGATGTTCACCAACAGCAGCAACGTTAGCATCATTATCT
>1939644|reference Afl|length 54|copies 1
AAAGCTAAATTTTTGGTGGGTTGGATACTTAATTGCGCTAAAGCTGAATACCGA
>1939644|reference Afl|length 48|copies 1
AAAGCTCTCCAGGGTTGGAGGGAAACTTCGATCGCTACTTCAGGAATT
>1939644|reference Afl|length 37|copies 1
AAAGCTTGTTGAGATAATGTTTTTAATTGTTCCCATG
>1939644|reference Afl|length 63|copies 1
AAAGCTTTTGCTTCTTCATGGGGTGCAGTCCAAACAATGCGACAACGGTTTCCCGGTAAAGGT
>1939644|reference Afl|length 50|copies 1
AAAGGAAAATACTGCTGATAAAGGTGATACTTCAAATAAAAATGGCAAGG
>1939644|reference Afl|length 52|copies 5
AAAGGAATATCAAGATGTCGAAAATCGTCGTTTTCATGCCCAACCTGTGGCT
>1939644|reference Afl|length 47|copies 21
AAAGGAATTTTTAGCAGCAAATTCAATTGCATCATTGTCACCACTAG
>1939644|reference Afl|length 48|copies 1
AAAGGAATTTTTAGCAGCAAATTCAATTGCATCATTGTCACCACTAGC
>1939644|reference Afl|length 49|copies 1
AAAGGAATTTTTAGCAGCAAATTCAATTGCATCATTGTCACCACTAGCA
>1939644|reference Afl|length 52|copies 1
AAAGGAGGACGTTCTTTAACTTGAATTTCTGCGGTAATATCAACTTCAGTCC
>1939644|reference Afl|length 52|copies 1
AAAGGATATTTATGGAGTGAACAGTTAGGGTTATATTTAGGAATTCACCAAG
>1939644|reference Afl|length 57|copies 1
AAAGGCAAAAAGTTAGGTAAAAAAGTCGCAGTGGGGGGACCATTTGCCACATCTGTA
>1939644|reference Afl|length 56|copies 1
AAAGGCATGAGGATCAATTTCACCAGTAAAGTTAATGTGAGGACCCGCACACAAAT
>1939644|reference Afl|length 37|copies 1
AAAGGGACAGCTATAAGGTCCTGCTGCTGGATTTTGG
>1939644|reference Afl|length 53|copies 1
AAAGGGCAAGCAGCTTTCGGTCGATATGTCCGTTTATGGTCGCCCCACTGCAA
>1939644|reference Afl|length 54|copies 1
AAAGGGCAAGCAGCTTTCGGTCGATATGTCCGTTTATGGTCGCCCCACTGCAAC
>1939644|reference Afl|length 56|copies 1
AAAGGGGTGATTTTCGATGCTACCAACGCCCAAAGGAAAAATCGCCGGGAAGTGAT
>1939644|reference Afl|length 42|copies 2
AAAGGGTGAATTGGCCAGTCACTCCCATGACTCCCACAGCCA
>1939644|reference Afl|length 51|copies 1
AAAGGGTTTTCTCCCTGTTGTAATCTGTCGGGGTGATAGCGATATAATAAC
>1939644|reference Afl|length 54|copies 1
AAAGGTAAAAATGACGTTATCTAGTTCTTCTTCCCAATTGGGGATGGATTCGGG
>1939644|reference Afl|length 51|copies 1
AAAGGTACTCAAACTGAAGGTTTGGGAATGCCAGAATTTATCGAAAAAGCA
>1939644|reference Afl|length 45|copies 2
AAAGGTAGATGAAGTCAGACTCATGGACCCCGAAAGTCGCCAAAC
>1939644|reference Afl|length 50|copies 1
AAAGGTGTCCGCATCTCCGTTAAAGATGGTGGTTGCAGTGGCTACGAGTA
>1939644|reference Afl|length 51|copies 1
AAAGGTTGGGGTGCAACGGAAGCCGCTAGAGGTGCATTATGTCACTGGGTA
>1939644|reference Afl|length 54|copies 1
AAAGGTTTGGATATTCTTGTAGAAGCAGGTCTCTTCTTGAAAGGAGAATTACGA
>1939644|reference Afl|length 52|copies 1
AAAGTCATAATAAAACCCATTTTCAATCCAAGGACCAATTGTAACTTGCACC
>1939644|reference Afl|length 47|copies 1
AAAGTCCGCAACTTCCGTACAGGTATACTATGACCCAAATGAATATC
>1939644|reference Afl|length 53|copies 1
AAAGTCCTTATTTTTTATCACCAGAACAGGGTTTAAAGGTTTATAAATACAAT
>1939644|reference Afl|length 50|copies 1
AAAGTCGCGTTCAGACATAATATCTCGACCCAGGAACATATTTCCTTGTT
>1939644|reference Afl|length 47|copies 1
AAAGTCGTTACATTCTATCATGCAGTATGTCAGCTTAATTGGAAAAA
>1939644|reference Afl|length 47|copies 1
AAAGTCGTTTTCATGACAGCTTCAGGAAGTCGCGGTTTATCTTTTCC
>1939644|reference Afl|length 36|copies 1
AAAGTGGCTGCATAATCTTAGGCGCAGGGACTAATC
>1939644|reference Afl|length 39|copies 1
AAAGTGTTAAGTTTAGCGGACCTGTGGTTTTAGTCGTGG
>1939644|reference Afl|length 45|copies 1
AAAGTGTTAGATGATAAGAGTTTGCTGACAGGTGTGGGTGATGAA
>1939644|reference Afl|length 42|copies 1
AAAGTGTTCATAATTACCCAGCCTTCTGGCGCTGATTCTATG
>1939644|reference Afl|length 54|copies 1
AAAGTTAACACCTGAAGATGAGGAGATTATTAATTGGGCGATGAAATCTGTGGG
>1939644|reference Afl|length 50|copies 1
AAAGTTAGTGCTTATGAAATGAAAGATAATAAATTAGTTTCATTAAATGA
>1939644|reference Afl|length 48|copies 1
AAAGTTATTCAGTGAGTATTTCGTTAAAATAATCTTGAAGGAGTAGTT
>1939644|reference Afl|length 51|copies 1
AAAGTTGGAGGGATGATTTCGCTGTCCATTCCCAACCATAACAGATATTCA
>1939644|reference Afl|length 44|copies 1
AAAGTTTGGTGACAACATCTACAAATTCTTTAGCCCGCTCATAG
>1939644|reference Afl|length 51|copies 1
AAAGTTTTAGAGAAACGCTTAGAGCCGTTGGGAATTAAGGTGGAATGGGCG
>1939644|reference Afl|length 38|copies 2
AAAGTTTTAGATGATACACTATTAGGAATTGAAGACGG
>1939644|reference Afl|length 37|copies 3
AAAGTTTTCCAAACCTGGACCACTAGAACCAGGAACT
>1939644|reference Afl|length 38|copies 2
AAAGTTTTCCAAACCTGGACCACTAGAACCAGGAACTG
>1939644|reference Afl|length 60|copies 1
AAATAAATTAAATGCCAATGGGTAAGGTAAAACTTCCGCTACAGGTTGTTTTCCTTGTAG
>1939644|reference Afl|length 37|copies 1
AAATAAATTGGATTCAGGACCAAAATCAGGCAGAAAT
>1939644|reference Afl|length 57|copies 3
AAATAAATTGGATTCAGGACCAAAATCAGGCAGAAATTACAGTTAAAACCGCTACAG
>1939644|reference Afl|length 58|copies 1
AAATAAATTGGATTCAGGACCAAAATCAGGCAGAAATTACAGTTAAAACCGCTACAGG
>1939644|reference Afl|length 40|copies 1
AAATAACAACTATCGGTTGGTAGAAATGTTCCTGAAAAGG
>1939644|reference Afl|length 47|copies 4
AAATAAGGCGACCCGGAGACTACGCCTACCACAAGCATCCCTTATTG
>1939644|reference Afl|length 61|copies 1
AAATAAGGTATTTAAAATCAATAATTGATGCCCCTTCAAAGCCAGGGAATTTATTCCCTAC
>1939644|reference Afl|length 54|copies 1
AAATAAGGTCATTGCTAAAGTTTCCCGTCGGGAAGTTGCGACTAAATTTTTGCA
>1939644|reference Afl|length 44|copies 1
AAATAATGCTGATATCGTTCCCAGTCGCCACTCACAGCACAGTC
>1939644|reference Afl|length 53|copies 1
AAATAATTATCCTTTTTCTATTCCTGAAGCTAATTTTTCAGGAACAAGGAGGA
>1939644|reference Afl|length 48|copies 3
AAATAATTTTTCATCGCTTAACTCTGGGTTGTCAATTAAGGCAATTAA
>1939644|reference Afl|length 41|copies 1
AAATACATCACTCCTGCCATAGTGCAAACCGCAGGATGGGA
>1939644|reference Afl|length 35|copies 1
AAATACCATTGCGGCGGCTGCCTGTTCACTAGCGC
>1939644|reference Afl|length 37|copies 1
AAATACGAATACTCCTGGACCGGGTTTAGTGCCAACT
>1939644|reference Afl|length 38|copies 3
AAATACGAATACTCCTGGACCGGGTTTAGTGCCAACTA
>1939644|reference Afl|length 43|copies 1
AAATACTCGCTTTTTATGTTTGTATACCTCACAAATTCATGAT
>1939644|reference Afl|length 39|copies 1
AAATACTCTTTAGATGCGCCTAAAGGATATCTCCCTAGA
>1939644|reference Afl|length 37|copies 1
AAATACTGCGAGCATCTGGACTGGTAATAACACATTC
>1939644|reference Afl|length 35|copies 1
AAATAGAATACTTAGCTCTTGACCATCGGGACTAA
>1939644|reference Afl|length 58|copies 1
AAATAGACTTTGGGGTGTAACACGGCCGTTAATTCTGGGTCCCTTGAAACCTTCGAGC
>1939644|reference Afl|length 50|copies 1
AAATAGAGCGAGAATTGACTAAAGATCAGATTCTCGAACGTTATTTAAAT
>1939644|reference Afl|length 54|copies 1
AAATAGCTGGTATAGCTTTGTGTTTACTGCTGGTGAGGTTTCCATTTTACTGAC
>1939644|reference Afl|length 38|copies 1
AAATAGCTGTAGTTGTTGGACCAGGAATAGGTGGATTT
>1939644|reference Afl|length 50|copies 3
AAATAGGTAAAGTTTACCTTGTTGGTGCCGGTCCTGGAGATGTAGAATAC
>1939644|reference Afl|length 55|copies 1
AAATATACGCCATTTCCATTAAAGAGTCAAAAATAAGGATTAGATCCCCGACTTC
>1939644|reference Afl|length 35|copies 1
AAATATATAATGGTGGTCCGAGTTCTAGCACTTCC
>1939644|reference Afl|length 43|copies 1
AAATATCAAATTATATCCATTAATGGCGCTACTGTAGCAGGGG
>1939644|reference Afl|length 45|copies 1
AAATATCTAAGCTAATATGAAAATTCTGTACATCATTACGAAATC
>1939644|reference Afl|length 42|copies 2
AAATATGCAGGGTGCAGTTGGGGGTGTGGACGAGGTAGGAAG
>1939644|reference Afl|length 43|copies 3
AAATATGCAGGGTGCAGTTGGGGGTGTGGACGAGGTAGGAAGA
>1939644|reference Afl|length 41|copies 2
AAATATGCCACAGGCATGGAAGCAACTACCATTCACCGTCT
>1939644|reference Afl|length 47|copies 1
AAATATGCCTCCTGGCTTTGAGTTACTGGCACATACTAATAATACTC
>1939644|reference Afl|length 50|copies 1
AAATATGTCATACGACTTAATAAAAATACAACAGATTCTTTTTCTGTTGG
>1939644|reference Afl|length 68|copies 5
AAATATTACGCTATAATGGCGCAACGGGGGCATTTATTGATGTTTTTGCCCAAGGAAATGGTAAAAAA
>1939644|reference Afl|length 52|copies 1
AAATATTATGAACAAGAAGAATTAAAAATTTACATTGACCAAGTATTAGGAG
>1939644|reference Afl|length 37|copies 1
AAATATTCCTACAAGTGGACCGGTAATTCTTGCCCCT
>1939644|reference Afl|length 41|copies 1
AAATATTGCCATGGGCGATACTTTAATTGATTAACATCTCA
>1939644|reference Afl|length 45|copies 1
AAATATTGCTGTATTTTACATGATGGTTTTCTTTACCAATGTGGC
>1939644|reference Afl|length 66|copies 1
AAATATTTGTTTATCTGGACCATTTCCCACCAAATATAAATGTACTTGGGGAAAATCCTGAGCAAT
>1939644|reference Afl|length 54|copies 1
AAATCAAGAAATTAGCAAGCCAGAAATAAATCGTATTCAGAGGTTTTTATGTAA
>1939644|reference Afl|length 40|copies 1
AAATCAAGACGGTTATACTTTGCGGTTAGGTACTAAGGTT
>1939644|reference Afl|length 41|copies 2
AAATCAAGACGGTTATACTTTGCGGTTAGGTACTAAGGTTC
>1939644|reference Afl|length 37|copies 1
AAATCAAGATTTTCGCGGTCCAGATTTCTTTGCTGTT
>1939644|reference Afl|length 53|copies 1
AAATCACCGCAATATTATTCAAGGCTTGGGGTAATTGTGGATTTAACTCAATG
>1939644|reference Afl|length 51|copies 1
AAATCACGACAAGAACAACAAGTTACAAGGCTGAGAGATTTATGTCAAAAG
>1939644|reference Afl|length 48|copies 1
AAATCATCATTGCACCAAGTTCCACCGGGTCCTTTAACAATCATGGTG
>1939644|reference Afl|length 46|copies 2
AAATCCATGAAACTCAAGAACAAAGACGAACTCATCGGTATGGACA
>1939644|reference Afl|length 49|copies 1
AAATCCCCGCGTGGATAGTTTGATAGTCTACCCCTTGCTGGGCGTGTTT
>1939644|reference Afl|length 47|copies 1
AAATCCCGATGCAAAAAATTTCACAGATATGCAATATTTAATCTGTA
>1939644|reference Afl|length 41|copies 1
AAATCCGCTGATAAACGGACCCATCGTAGCGTTCTAACCAC
>1939644|reference Afl|length 37|copies 1
AAATCCTAGCGCTGTGGGACCAATGATGTTCGCTTGA
>1939644|reference Afl|length 38|copies 1
AAATCCTAGCGCTGTGGGACCAATGATGTTCGCTTGAG
>1939644|reference Afl|length 48|copies 1
AAATCCTAGCGCTGTGGGACCAATGATGTTCGCTTGAGGACGAATCTG
>1939644|reference Afl|length 44|copies 1
AAATCGCACACCTATTGGACCTTCGGCAACTTTGGCGTTAATTG
>1939644|reference Afl|length 60|copies 1
AAATCGCCCTGGTTGATACTTCCCATGAAAAGTTTCGCAAACTTTATTTTGATACTCTCA
>1939644|reference Afl|length 67|copies 1
AAATCTACACTTGAGGAAACAATTAAAGATAAACTTTCTTTTCCTATTTTTTCTAAGTAGTTTTGCC
>1939644|reference Afl|length 52|copies 1
AAATCTCAAATTAGAATCAACTTTACAGGAATTACCAGTTTGGACAATTCAA
>1939644|reference Afl|length 52|copies 1
AAATCTGCTAAATTTAAAGATGTTTCTTGGGTAGTTTCTACTGCTTTATTTA
>1939644|reference Afl|length 41|copies 1
AAATCTGTACCAGCGTGAAAACGGCGATCGCCCGTGATAGG
>1939644|reference Afl|length 37|copies 26
AAATGAGTTTTCCGCAGGTCCATTGATTTGGGTAGTG
>1939644|reference Afl|length 48|copies 1
AAATGATATTTTTGATTCATCTTGGTATTATTATCAATAATCATACCT
>1939644|reference Afl|length 62|copies 18
AAATGCAAGCAATTAATGTCTGTCAAAAAACCTGGGGTGATGGTCCCTATGGCCGGGAAAGG
>1939644|reference Afl|length 38|copies 1
AAATGGAATTTGTCAGCGCTCCCAATTTACACTGGCCA
>1939644|reference Afl|length 52|copies 1
AAATGGAGGGACTTATGTCCAAAACATTAGTATTAGACACAAACAAAAGACC
>1939644|reference Afl|length 45|copies 1
AAATGGCAAGTTAGTTGGTATTTACGGTCAGTCGTCCAAAAATAT
>1939644|reference Afl|length 50|copies 2
AAATGGCATTGAGAAAGTTGTGGAAATTGGTCCTGGGAACGTCTTAACAG
>1939644|reference Afl|length 55|copies 1
AAATGGCTAAAAAACAAAATATTCCCGTTGTCATTGATGGTGGTAGCTGGAAACG
>1939644|reference Afl|length 39|copies 1
AAATGGCTATGGCTACAGCCTGTGCAGTAGAAATGATCC
>1939644|reference Afl|length 55|copies 1
AAATGGGGAAATAAGTTAAATTGCTGAAATACCATTCCCACTTCTCGACGAATTG
>1939644|reference Afl|length 49|copies 1
AAATGGGTGTGAATCATGTGCATATTTTGCCGGAATCAGGGTTATCGGC
>1939644|reference Afl|length 56|copies 1
AAATGGTATTTTCCCCAGATTTTTTGGTGTCTTATATCAGTCAAGGGATGACCTTA
>1939644|reference Afl|length 54|copies 3
AAATGGTCAAGATATTAAAGTTGTTCCTATTCCCGGCGCTGGTCATTGTCCCCA
>1939644|reference Afl|length 61|copies 1
AAATGTCACTTGAGTTTGGGGTTCCATTTGCACTCTGGCTTTAGATTTACCAAAGTTCATG
>1939644|reference Afl|length 51|copies 1
AAATGTCCAAATCCCCGGACATGAAGTCGCTCCCGGTATTTTTACTGGGTT
>1939644|reference Afl|length 37|copies 2
AAATGTCCCCCAATCTGGACCTGTAATCATAGTTAGC
>1939644|reference Afl|length 12|copies 1
AAATGTCCCCTA
>1939644|reference Afl|length 52|copies 1
AAATGTTGAACAATAAACTCCTTTTGTTCACGAGTCAACTTTTCTACCGGCG
>1939644|reference Afl|length 39|copies 1
AAATGTTGGAAGATGACGGGCCATCACCAGAGTATTACA
>1939644|reference Afl|length 49|copies 1
AAATTAATACCACACCTGGTTATCCCAGCTTAAATGCAACCGTTGCCGG
>1939644|reference Afl|length 47|copies 1
AAATTACCAGCGCCCCAGCATTAGAACGGCCACGGGATATCGTGGGG
>1939644|reference Afl|length 52|copies 1
AAATTACCATTCCTGCCAGCGTGACTTCCCCTCGACCCATGACTTTAGTGGA
>1939644|reference Afl|length 58|copies 1
AAATTACTGATTGTGACACTGGGGGGTGCGGAATGTGGGTTGGAAGACCCTTAGAGGG
>1939644|reference Afl|length 58|copies 1
AAATTAGGGAGTGGGAACAAGGGAGAGCTTGATTTAGATACCCAATGCCCAAATATCC
>1939644|reference Afl|length 50|copies 1
AAATTAGTGAAGGGTCAGTCTGTAGTTAATGGCAATGGTAACGGTAATGG
>1939644|reference Afl|length 49|copies 1
AAATTATTTTGGATGGTAAATCTAGAAGCTCAAATTAGTCGAGAATTGA
>1939644|reference Afl|length 50|copies 2
AAATTCAAAAACCCAAACACAGCAGCACTCAGTCCAATGACAAACAAGCA
>1939644|reference Afl|length 55|copies 1
AAATTCAAATCGGATTAGATCAAGATTTTCCTGTTTCTAGTATCCAAGGTAGTTG
>1939644|reference Afl|length 49|copies 1
AAATTCAATGTTGTTGATTATCACTTATTAATAATCACCCGCGCTTTTG
>1939644|reference Afl|length 37|copies 8
AAATTCCGATAAATCACGAACTGTGGATATGTAACGA
>1939644|reference Afl|length 38|copies 1
AAATTCCGATAAATCACGAACTGTGGATATGTAACGAC
>1939644|reference Afl|length 37|copies 1
AAATTCCGCAAAACGAGGTCCAAATTCGGATGCTTTT
>1939644|reference Afl|length 52|copies 1
AAATTCCGCTTTTATATCCTGAATTGCTGCCAGAAATTGCCAGAAGAGGACA
>1939644|reference Afl|length 11|copies 1
AAATTCCTAAT
>1939644|reference Afl|length 56|copies 7
AAATTCGCCATGCTGGGGCAATTTTCTTGGGTAGTTCCACACCTGAAGCTGTAGGA
>1939644|reference Afl|length 56|copies 1
AAATTGAGGGGAATTTTGAACAAACCCGATTAATTATGCGAAACATTGAACGATTA
>1939644|reference Afl|length 42|copies 1
AAATTGCACACTTGGCTGCTGTTGCGGCTGCATCTAGAAATG
>1939644|reference Afl|length 45|copies 1
AAATTGGATTGCCGCCCCTGACGCTCAAATCAGGATGAGTAAAGC
>1939644|reference Afl|length 52|copies 1
AAATTGTATGAATTATATCGCACTTACGACTCTATTGAACAGATTCCCGCAG
>1939644|reference Afl|length 51|copies 1
AAATTGTTGCTCAGTCTCCATTTACACTCCAGTCCTACGCCCACGTTGACC
>1939644|reference Afl|length 49|copies 1
AAATTGTTGGAGAAATAATGCCGAAAAAGCCACACTTTGAATAATTGCC
>1939644|reference Afl|length 49|copies 1
AAATTGTTGTGACTCCTGGGGATCAAACCCAGATGCAACAGTTAATGAG
>1939644|reference Afl|length 55|copies 1
AAATTTAGAAATTTAGAATCTTCGTCAACCAGAATCTGTAAATTTAGAAACAGTC
>1939644|reference Afl|length 37|copies 1
AAATTTCAAGAGAGTTGGTCCTTTAGAAACTCCTTTG
>1939644|reference Afl|length 40|copies 1
AAATTTCTGCCATAGTATTTTTGCCATTGAATAAAGTTGA
>1939644|reference Afl|length 50|copies 1
AAATTTGATTACAGAATATAAGAGGTTAGTTGCAAATGTAGAAATTTATC
>1939644|reference Afl|length 62|copies 1
AAATTTGGCGGATGCCGATGGAAGATAAATATTTTGACGGGTTAAAATCGGGTATTGCTGAC
>1939644|reference Afl|length 55|copies 1
AAATTTGGGAGCAGAATCCAAAGCATCCCGGAATGGTCCATAATAGGCAGAGGCA
>1939644|reference Afl|length 40|copies 1
AAATTTGTCGCAAATATGGACCGACTCTGACGGAAGCTAT
>1939644|reference Afl|length 56|copies 1
AAATTTGTGAACGAAGCGGTTCCGCTGCTGCCGTTTGCAGCGTTTGTTAAATTGAA
>1939644|reference Afl|length 57|copies 1
AAATTTTAGAGCGGAAATTTCTCAGTTTGTTGTTAACAAAAATAGCTATTTACTATA
>1939644|reference Afl|length 56|copies 1
AAATTTTCTCCTGATACGGTATTACAAACCTACGGTTCTTTAACTATTGGTGGGAC
>1939644|reference Afl|length 50|copies 1
AAATTTTTGTACCCAAGTAGCTGTTAACAATAGGGTGATTCGGAGGACAT
>1939644|reference Afl|length 66|copies 1
AACAAACCCCTCTCCAAACCTCTCCCCTAAGCGGGGAGAGGCTTTGAAACCCCCCTTCCCTCGTAG
>1939644|reference Afl|length 53|copies 1
AACAAATAGCCAAGTATCTAGATAATCTTGGTTGGGACTACCGTTTTGATGAA
>1939644|reference Afl|length 49|copies 1
AACAAATTAAACAACCTGCTGACAGTAAACAACATGAAAGAAAACTTAT
>1939644|reference Afl|length 57|copies 1
AACAACACGAAGAAAAGCACAAATTCGCCCATCATGATAATGTTGAGGAAAGAGAAA
>1939644|reference Afl|length 37|copies 7
AACAACCACAACAACAGGTCCCTAAACCAGTCATCCA
>1939644|reference Afl|length 50|copies 1
AACAACCCAACAAGGTAATGAACAGACTGCTAGTATATATTGGCTCAGAT
>1939644|reference Afl|length 45|copies 1
AACAACTGTATTAAGGACTTGATAAGTTGCGCGTAAGTCGTTGCT
>1939644|reference Afl|length 43|copies 1
AACAACTGTCAAATGCAAGCAAATGATTTACTCTTGATTGATG
>1939644|reference Afl|length 47|copies 1
AACAAGACTGAACGCATTAACACGATGGTCAAGTTAGTGACAGAAAT
>1939644|reference Afl|length 43|copies 2
AACAAGCAGAAAATGATGCCCTAGCCCAGGTTTTAGGCGAAGT
>1939644|reference Afl|length 50|copies 1
AACAAGCAGACAGGGAAGAAGAAATCAAAGGACCTCCCGCACAAGCAGCC
>1939644|reference Afl|length 51|copies 1
AACAAGCAGACAGGGAAGAAGAAATCAAAGGACCTCCCGCACAAGCAGCCT
>1939644|reference Afl|length 61|copies 1
AACAAGCATCTCCCTCAATCCGAATGTCTGAGTGAATCCGCGAAACAATTTCCGAATTTGG
>1939644|reference Afl|length 56|copies 1
AACAAGGAAATCCCGTCATTCCGGTAGATTTGCTGATCAGTCCCCAAATTCGGGTA
>1939644|reference Afl|length 55|copies 2
AACAAGGTTGGAAAGTAGTAGTTTTAAGTTTCCCCCAATCGTTAGTTGCATCGCA
>1939644|reference Afl|length 45|copies 1
AACAAGGTTTTTAATTGGCATCAGAACCGTTAGATGTTGCTATAT
>1939644|reference Afl|length 51|copies 1
AACAATCTCTAAATATTACGGACAACTATTTACAATTACCCGTGTTCGTGA
>1939644|reference Afl|length 48|copies 1
AACAATGACAAATCCTATATTCAGTGCAGTCCCAATGGCAAAAGCCCG
>1939644|reference Afl|length 52|copies 1
AACAATGTTGTATTCTTTGGGATTGGTGAATACTTCATAATTTTTAGCCAAC
>1939644|reference Afl|length 51|copies 1
AACAATTTGGACTTTATCTGCAAGAATTTCTACTGGTTGAGCATAATCAGG
>1939644|reference Afl|length 52|copies 2
AACAATTTGGACTTTATCTGCAAGAATTTCTACTGGTTGAGCATAATCAGGG
>1939644|reference Afl|length 15|copies 1
AACACCGTTGCTATG
>1939644|reference Afl|length 37|copies 2
AACACCTTCTGGTTCGGGTCCTTTGTTGTCGCTGCGG
>1939644|reference Afl|length 52|copies 1
AACACGCAAACCATTTTTGAATTGCGCTTCAATTCCTAACTTGCCTAACCAA
>1939644|reference Afl|length 37|copies 4
AACACTATTGGTTGAGGGACCAGGAGGGCGCTTCTGT
>1939644|reference Afl|length 38|copies 1
AACACTATTGGTTGAGGGACCAGGAGGGCGCTTCTGTG
>1939644|reference Afl|length 50|copies 2
AACAGAAATTCAAGATCCTTGGAAAAGTGCCGAATTGATTAAAAAGCACG
>1939644|reference Afl|length 44|copies 1
AACAGACTCAAATTTTTGCACATCCAATGGTAAATCCGCGAATG
>1939644|reference Afl|length 42|copies 1
AACAGATGCCCTGCCTATTGTAGGTAGCACTCTTCTGTTTGG
>1939644|reference Afl|length 56|copies 1
AACAGATTAGTTTCTGTACCAACGGCTGTGCGGGCTGCACGGATAACAATATCGGT
>1939644|reference Afl|length 59|copies 2
AACAGCAATTTCTTTCCCTAATTCTAGCGAAGTTCCGGGGGGGAATACTTCGGTTTCGG
>1939644|reference Afl|length 38|copies 3
AACAGCATATCCATGACCGCACCAGCGACATTGCGGGG
>1939644|reference Afl|length 39|copies 3
AACAGCATATCCATGACCGCACCAGCGACATTGCGGGGG
>1939644|reference Afl|length 27|copies 1
AACAGCCGCCACGACTAATTATGGTGG
>1939644|reference Afl|length 39|copies 1
AACAGCGGCTCGTTGTCTCGATAGTGAACATACTGGAGT
>1939644|reference Afl|length 51|copies 4
AACAGGGGATCAGCTTTCGGTCGATATGTCCGCTTACGGTCGCCCAGTTGC
>1939644|reference Afl|length 63|copies 1
AACAGTTTACGCAAATTCACGCAGGAGAAACTACTGCAAATGGTCAAATTTCTTTGATGACGG
>1939644|reference Afl|length 52|copies 1
AACATATTTCACATACTCTAAACCCGCTGCGGCTTTACCCGCTTTAGTCGGT
>1939644|reference Afl|length 47|copies 1
AACATCACTGGCTGTCATGTTGATTTCCACTGTTTTGCCAATAGGTA
>1939644|reference Afl|length 59|copies 1
AACATCATTAGAACCATGAGCAAAGGCCACGAAACAAGCACTCAAAACTTGAAATTTCG
>1939644|reference Afl|length 42|copies 1
AACATCCCCAAACAGCGATTCCTGCGGAGCGCTTCGCTATCG
>1939644|reference Afl|length 46|copies 1
AACATGAACTATGGCATCAGCATCAAAAGATTCTCGTACCCAATAA
>1939644|reference Afl|length 44|copies 1
AACATGGGATCAGGTGTGCGATCGCACTTTACGCGGTTTAGTAG
>1939644|reference Afl|length 37|copies 3
AACATGGGCGCTTTGAGGACCTGTATTATCTCCTGAT
>1939644|reference Afl|length 48|copies 1
AACATTATGGTTAAAACAAGCTGGTTGAGCCTGAATAATCATCGCTAG
>1939644|reference Afl|length 46|copies 1
AACATTATTAATTGGTGCTTCTCAAGTTGCCAATCTCATGGCTGAT
>1939644|reference Afl|length 63|copies 1
AACCAAATTTCTAATAATGCGGGGATGTTACGTTACACTTCCGGTGGTAACTTTAAAATCCCG
>1939644|reference Afl|length 45|copies 1
AACCAACAATTTCTCCACTACCAGGAGTTGTATGTGTAACAACTA
>1939644|reference Afl|length 37|copies 18
AACCAAGAAATCGCCAGGTCCAATGGTCAAGAACAAA
>1939644|reference Afl|length 38|copies 4
AACCAAGAAATCGCCAGGTCCAATGGTCAAGAACAAAG
>1939644|reference Afl|length 48|copies 1
AACCAAGAAATCGCCAGGTCCAATGGTCAAGAACAAAGAATTTGTGCC
>1939644|reference Afl|length 44|copies 1
AACCAAGCTCGTAGGTCTTTGCGGACTTTGGCATCAAGAGCGCC
>1939644|reference Afl|length 42|copies 1
AACCAATAAAACCAAATAGCATAGTAATCAAGAGAGTAGCAA
>1939644|reference Afl|length 43|copies 1
AACCACAGCCATTACCGATGTCATGAATGGAGAACTTGATATG
>1939644|reference Afl|length 50|copies 1
AACCACCAGGACCAATGTAGGTTACACAGGGACCATCATCAACTTGAGCC
>1939644|reference Afl|length 48|copies 1
AACCACCGATGATTCTGTCTTTGATTGCACTTCACAAGTTACATAAAA
>1939644|reference Afl|length 40|copies 1
AACCACCTATTATGGTTTGGTCCGTTCCTCGCTGACGTGG
>1939644|reference Afl|length 32|copies 1
AACCAGAAGTAGTTGTGGACCCTATTATGGCA
>1939644|reference Afl|length 36|copies 1
AACCAGAAGTAGTTGTGGACCCTATTATGGCAAGTG
>1939644|reference Afl|length 49|copies 2
AACCAGAAGTAGTTGTGGACCCTATTATGGCAAGTGATGAATATAACAC
>1939644|reference Afl|length 50|copies 2
AACCAGAAGTAGTTGTGGACCCTATTATGGCAAGTGATGAATATAACACT
>1939644|reference Afl|length 52|copies 1
AACCAGAAGTAGTTGTGGACCCTATTATGGCAAGTGATGAATATAACACTTC
>1939644|reference Afl|length 47|copies 1
AACCAGAGGCAGTACCCGCTGGTCCAATATTCGCAAAAACAGTTTTC
>1939644|reference Afl|length 58|copies 1
AACCAGAGGCTTTAGCTTATCGTTTAAAACAGGTGCATGGCAATACTGTTTTAACTCC
>1939644|reference Afl|length 47|copies 1
AACCAGCACGGCGAACCTGTGCCACTACGCACTTCTAAAACTTTTCA
>1939644|reference Afl|length 49|copies 1
AACCAGGCGATCGCTTTCCCATTAATGATCCCCAATTATTACCCAGACT
>1939644|reference Afl|length 57|copies 1
AACCAGTTGAATTGCTCTTGGGAATATGCTACAGACTTGTTTGAACGGGGTACTATC
>1939644|reference Afl|length 52|copies 1
AACCATCTCCACCCACTTCTGTGGGGGCAACAAAGAATTTAGCCGCAGGATA
>1939644|reference Afl|length 54|copies 1
AACCCACCTGCTACTGCTTTCACAGTTTCTTTTGGTCCAGTCAATAAATCTGGT
>1939644|reference Afl|length 46|copies 1
AACCCAGAAATTATCATCTGCACCCATGCGTTTGATGCGTTTTTCA
>1939644|reference Afl|length 51|copies 3
AACCCATTATTCAGCACCGCAATAGCAATACCCCCGACTGAGTTTTTAGAA
>1939644|reference Afl|length 63|copies 3
AACCCCACAATTGCAAATTTAGAATTTCTCAATTCTGGTGGACTGTTCAAAATAGGACGCGCA
>1939644|reference Afl|length 47|copies 1
AACCCGAAACGAATTTGAGTGGAGGCACTCTTGTAGGCACTAATATC
>1939644|reference Afl|length 46|copies 1
AACCCGCTTCAATCCCCCCAAAGAATTGACGGAAGCAATTGGTATG
>1939644|reference Afl|length 39|copies 8
AACCCTCGCTGTAAAGCAGTTATCGCTCCATCTTCATCA
>1939644|reference Afl|length 39|copies 1
AACCCTGATCATGGGCGCTGACTATTATCAACCATCTGT
>1939644|reference Afl|length 42|copies 1
AACCCTTTACCTGAAATCCTCTATCAAGTCTATAGCCATACC
>1939644|reference Afl|length 47|copies 3
AACCGACAGTGCGGGATTGTCCCCACAGCACCAACAGGACACCACAA
>1939644|reference Afl|length 55|copies 1
AACCGACATAACTTAAAATCTCCCCAGAGGAGTTGTCAATTATCACCGCTGCTGC
>1939644|reference Afl|length 43|copies 1
AACCGATGCTGGATGTTGACGGCGTACTTGCTAACAGTATTGG
>1939644|reference Afl|length 47|copies 1
AACCGATGCTGGATGTTGACGGCGTACTTGCTAACAGTATTGGTAGA
>1939644|reference Afl|length 37|copies 4
AACCGCATTAATTCGCGGTCCCAAACCAAAAGAAATA
>1939644|reference Afl|length 51|copies 8
AACCGCATTAATTCGCGGTCCCAAACCAAAAGAAATATCTGTAGGGCGATC
>1939644|reference Afl|length 52|copies 1
AACCGCATTAATTCGCGGTCCCAAACCAAAAGAAATATCTGTAGGGCGATCG
>1939644|reference Afl|length 37|copies 1
AACCGCTAGTTTGGTTGGTCCTGACGCTGGTAAAGAA
>1939644|reference Afl|length 54|copies 1
AACCGCTATTAAAAATGGTGGACAACAAATCTACCAAGATATCTACGCAGGATG
>1939644|reference Afl|length 54|copies 1
AACCGCTTGTTCTGGATAATCAAGAGAATATAAAAATCCTGTCAGTAAGAAGTG
>1939644|reference Afl|length 26|copies 1
AACCGGGCCCAGCATGGTGTCCGGGA
>1939644|reference Afl|length 65|copies 1
AACCGTAACCTAAGTTTTCCTTGAAACCAGAGGCAGTACCCGCTGGTCCAATATTCGCAAAAACA
>1939644|reference Afl|length 45|copies 1
AACCTACAAATCTGATATGCAGAACATCAAGGATATGTCAGAGGT
>1939644|reference Afl|length 42|copies 1
AACCTATGTGTTAAAAAGCTTAGTGGAATGGTTGACATCCAT
>1939644|reference Afl|length 45|copies 1
AACCTGACTAGGCCAGTTAATCCATAATGGCTGCTCTAAATTAGG
>1939644|reference Afl|length 49|copies 2
AACCTGCGGCAAAGCTAACAGTAGTAGGAATGGTTGTGTAATCTGTACC
>1939644|reference Afl|length 37|copies 1
AACCTGCGTTCTCCCAGTTTACATAAAACTCTAGGGC
>1939644|reference Afl|length 61|copies 1
AACCTGTACCCGCAGATAGTCGGGTTTTGGAAAAAGCTAACTTGATTTTGTATAACGGTTA
>1939644|reference Afl|length 38|copies 5
AACCTGTTCGGCCATGGGACCGAGCAAATTTCTCACCA
>1939644|reference Afl|length 55|copies 1
AACCTTAAAAATCTGGAATATTCCCAGATTCATAAAAAAATCCTGATGTCTATTT
>1939644|reference Afl|length 35|copies 1
AACCTTCTCCGGGATCATTAACAATAAATGGATAC
>1939644|reference Afl|length 55|copies 3
AACCTTTAGTTACAAAAATTAACAATCGTCAAAACCTTTGTCCAGTAAGCATTCT
>1939644|reference Afl|length 43|copies 1
AACGAAATGCTCAAGTAGATTATGGGCGCTATGATTTTTTATA
>1939644|reference Afl|length 50|copies 2
AACGAAGAGATGGATACCTAGTCACCACATCCCGGACATAAGTTAGGGGA
>1939644|reference Afl|length 40|copies 1
AACGAGAAAATAACACCCCCAGATGTTCTAAATCAATCAC
>1939644|reference Afl|length 59|copies 1
AACGAGCGCGGGACTTGCCGAAATTCATCGCTTGTCCAGGACCACCGGGAAGATTATTA
>1939644|reference Afl|length 47|copies 1
AACGAGGAAGTTTTCATTAGTGGGATTACTTACTATGAAATTGAGCG
>1939644|reference Afl|length 61|copies 1
AACGAGGAATAACCATTAAATCCCTCGACGAAATTCTTTGATTGCTTCTAAGGGGGAAGAT
>1939644|reference Afl|length 38|copies 1
AACGAGGTACACACAGTGTCATAGAATAGGAGACATGA
>1939644|reference Afl|length 45|copies 1
AACGAGTTCGTCGGTTGGTGTTGCGTGATGCACCTGTAAGAGAGG
>1939644|reference Afl|length 48|copies 2
AACGCAATAGCGAAGAATATGCGTTGTTAAAACAAGAACGTGCAAAGG
>1939644|reference Afl|length 52|copies 1
AACGCAATTATTCCCCATGCAAACACAAAAACCATTTGTTAGTCTAATTCGG
>1939644|reference Afl|length 37|copies 4
AACGCATATAGCTGTAGGACCATTTAGCGATCGCTTA
>1939644|reference Afl|length 19|copies 1
AACGCCAACAAGCTTGAGG
>1939644|reference Afl|length 52|copies 1
AACGGATGAAGTCTATAGGTACGGTGGATGTACCCCAGGAGGCTTTTATGGC
>1939644|reference Afl|length 57|copies 1
AACGGCTACCCGGAGTTGGACCCAAAAGCGCCCAACGATTAGCTTTGCACATCTTAA
>1939644|reference Afl|length 41|copies 1
AACGGCTCACAATATCACAGAAGAAGTTGAAAAACAACTAG
>1939644|reference Afl|length 43|copies 3
AACGGCTTTAGAGAAATTGGCAGATTTGCCAGTGCGAATGTAT
>1939644|reference Afl|length 50|copies 1
AACGGCTTTTACAGGCGCTATTGACGATTTTTTTAGCGTCTGCTTTGTCA
>1939644|reference Afl|length 33|copies 1
AACGGGCGAGATTATACCCACAGTCAACAAAGA
>1939644|reference Afl|length 53|copies 1
AACGGTCAATTAACATGGCCATGAAAACCGGGACTTGAATATCAGTAGTTAAC
>1939644|reference Afl|length 60|copies 2
AACGGTTATATCTAGTCCTGGTGGTAAAGGAGTGGGTTCTGGTTATAATTTTTCTCAAAC
>1939644|reference Afl|length 72|copies 1
AACGTAAAAAACAAAAAGCTGGGTTAAATAAATCAATTCTTGATGTGGGAATGGGGATGATAATGCTAAACC
>1939644|reference Afl|length 33|copies 1
AACGTATATTCAATCCATGCTGACGGATAGTCG
>1939644|reference Afl|length 41|copies 1
AACGTCCCACAGGTGAAGAATTAGCAGGGATTTTAGACAGT
>1939644|reference Afl|length 38|copies 1
AACGTCCTCCGGGAATGGGCCCATGAAGGTTTGTTACC
>1939644|reference Afl|length 55|copies 1
AACGTCGAAACCGCCAATATATAAGATCCGTAGGTACAGATTTCATTCAAAGCCG
>1939644|reference Afl|length 44|copies 1
AACGTGCATGGGACGGGTGAGAAACTTCTTCATAAACAGAATAG
>1939644|reference Afl|length 66|copies 1
AACTAAAGTTTACTGCTGTCAGTTCCCCTTTGAGTTTGTTAACCTCCAAATGAATGCTATCTGGTG
>1939644|reference Afl|length 45|copies 1
AACTAACACAATCGCCGGACCAGAAGGTAAATTATAAAAGTAACT
>1939644|reference Afl|length 37|copies 1
AACTAACTTAATTCCTGGACCTAATTCCACAGAAATT
>1939644|reference Afl|length 59|copies 1
AACTACGAAAATTATTGATGATGAAATTAAAACTGGTTGGTTTACAGAAGATCTTACCA
>1939644|reference Afl|length 47|copies 3
AACTACGTAATCAACGATACCGCCTAATTCTTGCAGTTGGTCAATGT
>1939644|reference Afl|length 41|copies 1
AACTAGAGACACCATACCGTTCTTGACACATTTGGGCAAAT
>1939644|reference Afl|length 53|copies 2
AACTAGCAATAATGGGAATATCCACCTTTTCTTTAGCTTTGCGAATATGGTCT
>1939644|reference Afl|length 37|copies 1
AACTAGCATTACTTGGGGCTTAAAGCGATCGTAAGCG
>1939644|reference Afl|length 39|copies 2
AACTAGCTTGGTAACTGGACCTCATGTATTGAATTTCCG
>1939644|reference Afl|length 42|copies 1
AACTAGTATCATCAAGCTGCAAAAGCGTTACTGTGTGAGTGG
>1939644|reference Afl|length 51|copies 1
AACTATAACTTTGACAAAACCATTTATGAAACAACAGTTAGATTACCCAAG
>1939644|reference Afl|length 50|copies 1
AACTATACCAGATGTATTACGTGCGGCTGTAGACGCAACCACCCCAGGAA
>1939644|reference Afl|length 43|copies 1
AACTATCAAAAGCTTCCTGTGTCTCCACCACAACTTGACTTTT
>1939644|reference Afl|length 47|copies 7
AACTATCAAAAGCTTCCTGTGTCTCCACCACAACTTGACTTTTCATC
>1939644|reference Afl|length 48|copies 1
AACTATCAAAAGCTTCCTGTGTCTCCACCACAACTTGACTTTTCATCA
>1939644|reference Afl|length 44|copies 1
AACTATGATTAATAATTACGGCTAAACCATAACCACCTAACCAG
>1939644|reference Afl|length 45|copies 1
AACTATGCTTTCTGATGACTCCAATTATATTTTGACCGAAGCTGA
>1939644|reference Afl|length 44|copies 1
AACTATGGACAAAACCGAAGATGGTAGTCAATAAGTTCAAGTAG
>1939644|reference Afl|length 37|copies 1
AACTATTATTCCTGATGGACCAATTCTTATCAAATCA
>1939644|reference Afl|length 51|copies 1
AACTATTTTAGTCAAGTTAGCAAGCTTATTGAAAATAATAATATTGAACCT
>1939644|reference Afl|length 51|copies 1
AACTCAATTTCTGGAAGATGATGATTACCATCAGCCACTCTTAATGCTTGG
>1939644|reference Afl|length 58|copies 2
AACTCAATTTCTTTCAGTGCTTCCCTAGCGTTACCGGGGTCCATTTGGTAAGTGCGTC
>1939644|reference Afl|length 40|copies 1
AACTCAGCATGACTATTGCTAAAACACTAAATACACCTTC
>1939644|reference Afl|length 37|copies 1
AACTCAGTCCCTTTAGGGACCAGAGGGATAGTATGGC
>1939644|reference Afl|length 40|copies 1
AACTCCCACTCGCTGACGTTGACCTCCTGATAATTGATGG
>1939644|reference Afl|length 44|copies 3
AACTCCCTGTTAGTTCTTCAAATTGAGAACGACTGAGTTCCATT
>1939644|reference Afl|length 42|copies 1
AACTCCTGATTTATTTGATGCGGTGCAGTTGCGAAAGAAAAT
>1939644|reference Afl|length 52|copies 1
AACTCCTTACCCTTTGCCGTAACAGGATAGGGAATAGTATCAAAGGCATAGA
>1939644|reference Afl|length 40|copies 1
AACTCGTAAACCACCCACGGGTCCTGTGGTGCTTGTTGGT
>1939644|reference Afl|length 52|copies 1
AACTCGTGAATTTAAAGGTAAATATCATGTTTTATGTGGTGTAATTTCCCCT
>1939644|reference Afl|length 44|copies 1
AACTCGTTGTTTTTGTCCACCTGATAACATTCCTGGTTGTTTAT
>1939644|reference Afl|length 53|copies 1
AACTCGTTTATCGTCAACCCCCTCCACCATTTACCACCTCTACCCTCCAACAA
>1939644|reference Afl|length 53|copies 1
AACTCTGAAAAATCCATGATTTGTGGGCTAACTGCGCGGATTTCTTGCCACTG
>1939644|reference Afl|length 61|copies 1
AACTCTGAAGGATTTTTAATCTTAGAACTAGAACCTACAGCATCTCAAGAAAATATTCCTT
>1939644|reference Afl|length 37|copies 5
AACTCTGACTCTGACAGGACCAAGAAAGCTGTTAGTA
>1939644|reference Afl|length 48|copies 1
AACTCTTAGGTAATCCCCAAGGATCGAACCAGATCCATCAGACCAATC
>1939644|reference Afl|length 41|copies 1
AACTGAACTTTATTAATACATAGTCCGTAGTTAAAAATATA
>1939644|reference Afl|length 42|copies 1
AACTGAATTATTTGGTGGTGCAGGTCCTGGCAGCGGACGACA
>1939644|reference Afl|length 35|copies 1
AACTGACATTAAGACTAGGTCCGGCAGCAGCAAGA
>1939644|reference Afl|length 38|copies 2
AACTGACATTAAGACTAGGTCCGGCAGCAGCAAGAGAA
>1939644|reference Afl|length 39|copies 2
AACTGACATTAAGACTAGGTCCGGCAGCAGCAAGAGAAG
>1939644|reference Afl|length 38|copies 1
AACTGACCACTGACAACGGACCACTGACAAATTAGGGC
>1939644|reference Afl|length 53|copies 1
AACTGATATTTTTCCCGTAAATTCTTACATAAAGCATCTACCAAAGCCGTTTT
>1939644|reference Afl|length 54|copies 1
AACTGATATTTTTCCCGTAAATTCTTACATAAAGCATCTACCAAAGCCGTTTTC
>1939644|reference Afl|length 49|copies 1
AACTGATGATGATCATTGCCAGTGTCCCCACAGCAGCAATTTCACCTTG
>1939644|reference Afl|length 25|copies 1
AACTGATGCTGCAATTACAGCCCCA
>1939644|reference Afl|length 47|copies 1
AACTGCCCTGGACGAAGACGAAGAACGGCTCTTTTATGATTAACCTT
>1939644|reference Afl|length 37|copies 2
AACTGCGAATTGGTTGGGACCCATGTTAGTAGCGGCT
>1939644|reference Afl|length 45|copies 1
AACTGCGAGTTAATTGATGTTTAGACTCCAAAGGTTGATAAGGAT
>1939644|reference Afl|length 41|copies 1
AACTGCGATCGCACACACAAATTGAGCTTGACGATTTTCCT
>1939644|reference Afl|length 53|copies 11
AACTGCTCCCTGCCTCCTGCCTCCTATTCTTCGATGGGGAAAAACTCCTTAGA
>1939644|reference Afl|length 47|copies 1
AACTGCTGACTTTACCACCCACAAACGGACGAGACTCGAAAATTTCT
>1939644|reference Afl|length 71|copies 1
AACTGGATTTTTATTGTTTCCCCCCTTTACAAGGGGAAAGGGGGGTAGCAATGTGATGAAAATTACGGAAT
>1939644|reference Afl|length 32|copies 1
AACTGGCGCATCTACCGGACCACACTTACACT
>1939644|reference Afl|length 36|copies 1
AACTGGCGCATCTACCGGACCACACTTACACTGGGG
>1939644|reference Afl|length 37|copies 8
AACTGGCGCATCTACCGGACCACACTTACACTGGGGT
>1939644|reference Afl|length 41|copies 1
AACTGGGAGATATTGGTCGAATTCAGCGCCAGCAAATGGTG
>1939644|reference Afl|length 43|copies 5
AACTGGGAGATATTGGTCGAATTCAGCGCCAGCAAATGGTGTT
>1939644|reference Afl|length 44|copies 4
AACTGGGAGATATTGGTCGAATTCAGCGCCAGCAAATGGTGTTG
>1939644|reference Afl|length 46|copies 1
AACTGGGAGATATTGGTCGAATTCAGCGCCAGCAAATGGTGTTGCG
>1939644|reference Afl|length 48|copies 1
AACTGGTAGGGAAGTTGCTGATTTTCCCTTTGATAAATTAACAGGACA
>1939644|reference Afl|length 44|copies 3
AACTGGTTCTCCTGGATTGACTGTTAAGACTTTCATGCCTATAT
>1939644|reference Afl|length 37|copies 2
AACTGTAGCTTCCGTTGGTCCGTAGGCATTGAAACAG
>1939644|reference Afl|length 53|copies 1
AACTGTCCCAATTGCCCCGGATAAAATATACTTACCATCACTAGCTTTGCCTA
>1939644|reference Afl|length 53|copies 1
AACTGTTCCGTAGCACCAGGTCAAGTTATTCCCTCTGGTTCAATTTTGGGAGA
>1939644|reference Afl|length 49|copies 1
AACTTAACAACTTAACAACTTATATGGCAATCACACTCGAATCTAAAAC
>1939644|reference Afl|length 54|copies 1
AACTTAGGGGGAGTGTCAACTGAGAGAAAACCAACACCGCAAATGGGGTCTGTC
>1939644|reference Afl|length 42|copies 4
AACTTCACGGCAATTAGTTATTAATTATCCCACTGTTAAAGA
>1939644|reference Afl|length 46|copies 1
AACTTCACGGGTAGTTCCGAATAAACTATACAGAGAGTTCAACGCT
>1939644|reference Afl|length 49|copies 1
AACTTCCCCAGGGTCTGAACCTTGCAGATAGCCTGTTGTTTCTAAGCCG
>1939644|reference Afl|length 37|copies 1
AACTTCCTCAGTTGTTGGCCCATCTGGTAGTAACGAT
>1939644|reference Afl|length 33|copies 1
AACTTCGATAATCATCACTCGGTCATGACTAGC
>1939644|reference Afl|length 41|copies 1
AACTTCTCCAATTCAGTCAAAGCATCAGCATCAACCTTAGT
>1939644|reference Afl|length 37|copies 1
AACTTCTGATATTGTTGGACCATTTAAAGGTGAACCA
>1939644|reference Afl|length 66|copies 1
AACTTCTTACCATTGGATTAATCCTGAATTTGGTAATAGCAAAATTTCTCAAGCTTTACGGAATCA
>1939644|reference Afl|length 34|copies 1
AACTTGAACTGTAGGTCCCTGTCTTCCCAAGGTT
>1939644|reference Afl|length 37|copies 2
AACTTGATGCCCCCCTGGCGAACCACCAGTCAAGACA
>1939644|reference Afl|length 50|copies 1
AACTTGGTTTTTATAAATATCTAATGATATTCCTTCAATAGCTTTATAGT
>1939644|reference Afl|length 52|copies 1
AACTTTAATAGATGAAGATAAATTACTAGAACAACTTGATTTCATCCGTCTG
>1939644|reference Afl|length 48|copies 1
AACTTTACCTTCGGCTCTAAATGATGCGATTAAATCATTTAGACGGTT
>1939644|reference Afl|length 38|copies 1
AACTTTATACTTTTGGTGGTCCAAATCGTGACCCCAGG
>1939644|reference Afl|length 42|copies 4
AACTTTCACTACCCATACCATAGTCAGTTTATGGAAGGCGAT
>1939644|reference Afl|length 43|copies 1
AACTTTCCTCTGAATTTTCTGATTCTAAGCGAATTACACCTAT
>1939644|reference Afl|length 37|copies 1
AACTTTTTTAGAAATTGGACCAAAACCGATTTTATCG
>1939644|reference Afl|length 60|copies 1
AAGAAAACCCCCATAAAGAAATCATCTTCTTTGGTTTAGGCTTTGAAACCACCGCCCCCA
>1939644|reference Afl|length 47|copies 1
AAGAAAATGCGGTACTATCAACGTATTCACCGGCTTGATTTTGGTCG
>1939644|reference Afl|length 57|copies 1
AAGAAACCTTGAACTCTGACGGTGTATTCCGCACATCCCCCAGAGGTTGGTTTACCT
>1939644|reference Afl|length 47|copies 1
AAGAAATATAACCAGGGTTTTTACCAACATATCCATAGTCAGCATCG
>1939644|reference Afl|length 59|copies 2
AAGAAATTATTAATGGTGAAAAATCCATTACTGTAGATATTGCTATTCGTCTTGGTAAA
>1939644|reference Afl|length 40|copies 1
AAGAAATTCCTGATCTTGCCATTGAAGTTGTAGTCACCAG
>1939644|reference Afl|length 51|copies 1
AAGAAATTGGAAATAATAGATTTTGAAGATAATAAAGTATATATAGGCAAA
>1939644|reference Afl|length 55|copies 1
AAGAACACACCTTGTACCAACAAGATTCCGACAACATCCAACAGTAATTGACGGC
>1939644|reference Afl|length 50|copies 1
AAGAACTATAATAATTCATGTTGTTTTATAAATACATAACCAGCCCTTAT
>1939644|reference Afl|length 54|copies 1
AAGAACTCGGTCGGCGTTTAAAGGATAAAAGCCCTCTTTTAGCTGAAGGCTTTA
>1939644|reference Afl|length 39|copies 1
AAGAACTTAAAGCAATAATTAAAGAAAGCATCCGCGAAG
>1939644|reference Afl|length 57|copies 2
AAGAAGAAAATTCCTCTCCTCCTTTCCTACTGCTAACTACCAGCAGCGAGTTTAAAA
>1939644|reference Afl|length 37|copies 1
AAGAAGAACAAAATTTGGACCGACCACCAAAAAGTGA
>1939644|reference Afl|length 9|copies 1
AAGAAGAAG
>1939644|reference Afl|length 55|copies 1
AAGAAGCCATTCAGACAGCTACTTTCTAAAACCTTAAATTGCGTAGGTTGGGTTG
>1939644|reference Afl|length 43|copies 1
AAGAAGGAGCGAAAATTATCGCTGTTTCCACTGGTGCGGGTGG
>1939644|reference Afl|length 56|copies 1
AAGAAGGGGGAATGGTTTTAAATTTAGGACGTGCTTTACAACCAGGAGAAGTAGAT
>1939644|reference Afl|length 53|copies 2
AAGAAGGTGATTTTGTGCAAGCAGGGCAAAAAATTGGTGCAGTCGGTTCAACT
>1939644|reference Afl|length 55|copies 1
AAGAAGTAATTGAAGGTTCACAATCACGGGTTTGGGACCAGGCAGAAAATCGTCT
>1939644|reference Afl|length 39|copies 1
AAGAAGTGCTGTAGTCCGAGCCACAACTAAAGATACAGC
>1939644|reference Afl|length 40|copies 1
AAGAATAGATACTGATAAGAAATGGGTAAATCTTCAAAGT
>1939644|reference Afl|length 39|copies 1
AAGAATCTACCAACCGCGGACCAGGACGGTTAAAATAAG
>1939644|reference Afl|length 48|copies 1
AAGAATGCCACAATAGGTATACGATTTGGACCTGTTACCATTAAGGAA
>1939644|reference Afl|length 52|copies 2
AAGAATGTTCAATTTAGTTGGTAGCAACCCATCTTGGTAAATTAAAAACCAT
>1939644|reference Afl|length 54|copies 1
AAGAATTAGGTGCGGAAATTCATCCGATTTCCTGTCCCAGTTTCCGCTATGGTT
>1939644|reference Afl|length 54|copies 4
AAGACAATTTCTTGATATTCTTCACCAGGTAATGGACCAACAATGACAACATTA
>1939644|reference Afl|length 62|copies 1
AAGACACTCTTCTCGGTTTTCGTGTTGTGTTCGGGTCTTCCTCGCCAGGACTTTCTTAGCCC
>1939644|reference Afl|length 57|copies 1
AAGACATCCCGAATATCAACAACTTCATGGGGTATACCCAATTGTTCACAAATATCA
>1939644|reference Afl|length 40|copies 1
AAGACCAAGTAGACAACAAAGATTCTACATTATCTAATTG
>1939644|reference Afl|length 48|copies 1
AAGACGCAGCCCAAGCTAGAGATTGCCAAGTTGGGAAGGGAGAAGTAG
>1939644|reference Afl|length 41|copies 1
AAGACGGTTCAACCGATTCTGTACTGAGTAATAACACCTCT
>1939644|reference Afl|length 62|copies 1
AAGACGTAATCCCAGGTTTTGAGGATTTAAAGAAATACCAACTAAGTCAGCACTTTTTAAAT
>1939644|reference Afl|length 47|copies 1
AAGACTCACCGGGTGATTGTTGTGGAAGAGTGCATGAGAACTGGGGG
>1939644|reference Afl|length 54|copies 1
AAGAGAAATTTGGACAGTTATCAAGCTTCGTTGCTGGTGTATTTGGTGGTGCTA
>1939644|reference Afl|length 53|copies 1
AAGAGAAGTATGTATTCCAAAAAATGGGTCTTCCTTTCCGTCAAATGCACTCT
>1939644|reference Afl|length 44|copies 1
AAGAGCATTTAGCCGGATTAGCACAACAGAAAGAATCTGGAATT
>1939644|reference Afl|length 49|copies 1
AAGAGCATTTAGCCGGATTAGCACAACAGAAAGAATCTGGAATTTTAAT
>1939644|reference Afl|length 41|copies 1
AAGAGCGTTATAAGGACGAAGACCGACGAGACGGGCGACTT
>1939644|reference Afl|length 46|copies 1
AAGAGGAGTAAAAATTATTGGTGCAACAGCCCATTATGCTACCCCT
>1939644|reference Afl|length 37|copies 1
AAGAGGCTCTAACCAAGGACCACGGAAATCCCAGAAG
>1939644|reference Afl|length 38|copies 1
AAGAGGCTCTAACCAAGGACCACGGAAATCCCAGAAGC
>1939644|reference Afl|length 38|copies 1
AAGAGGGGCTTTATTTGGTCCTGTGGTGGCAGCGGCAG
>1939644|reference Afl|length 51|copies 1
AAGAGGGTCGTGTGCGAGTTTGCGTAGTATCACTTGGTAAATCCCATTTAA
>1939644|reference Afl|length 45|copies 1
AAGAGTAGTTAGTCGGAGTTTAAATAATGCTCCCATAGATCGGTA
>1939644|reference Afl|length 44|copies 1
AAGATAAACTCTTGCAGGTCCTAAAGGAGCTTCATAAGTTAATT
>1939644|reference Afl|length 33|copies 1
AAGATAAGCCGCACCGCAGTCTGTAGTATATAG
>1939644|reference Afl|length 39|copies 1
AAGATACAGTCAGAGTCAGGAGTGACATACTCCACACAC
>1939644|reference Afl|length 56|copies 1
AAGATAGAAAGCAGAGCTTTTAGTTTACTCCGTTCTGGGGAAACTTCAATCACCTC
>1939644|reference Afl|length 43|copies 1
AAGATCAATATTATTTGTTTAATCCATTTTGGCTAAATTTGCT
>1939644|reference Afl|length 44|copies 1
AAGATCAATATTATTTGTTTAATCCATTTTGGCTAAATTTGCTC
>1939644|reference Afl|length 50|copies 1
AAGATGCACCCTTAGGCGATCGCCTCAATTCAGTTTTTCAAGGTACGGAA
>1939644|reference Afl|length 56|copies 1
AAGATGCCGTTTTACCTTTATTGCAACAGGGACAAATCCTAACTTTAGCCAAAGCT
>1939644|reference Afl|length 44|copies 3
AAGATGCTAAGGTGCGAATGGGACCTGCAGAAATGCCATTGACG
>1939644|reference Afl|length 41|copies 1
AAGATGTTGCCCTCCTATTAATTTGGTCTAGTATCTTCGGT
>1939644|reference Afl|length 55|copies 1
AAGATTAGATCAAACTTGTGTCATTCGCAAATTAATTTTAGGTCCATTCAAAAGT
>1939644|reference Afl|length 60|copies 4
AAGATTCCTGAAAAACTGGCTTTCTACGATTATGTTGGTAATAGCCCCGCTAAAGGTGGT
>1939644|reference Afl|length 49|copies 1
AAGATTCTTTGGTTGAAGCGATCTTGTCTGGGGAAATTGCAGATGGAGA
>1939644|reference Afl|length 38|copies 1
AAGATTGAATTAAGTCTGGTCCATGTACATCCCCTGTT
>1939644|reference Afl|length 47|copies 1
AAGATTGGAATGATTTAATTTCCAACCCAGAAGTCACAGTCATTGAT
>1939644|reference Afl|length 42|copies 3
AAGATTGGAATTTGACAGTGCGAGCCACTTGATATTCGAGGG
>1939644|reference Afl|length 51|copies 1
AAGATTGGAATTTGACAGTGCGAGCCACTTGATATTCGAGGGTGCGCTACA
>1939644|reference Afl|length 53|copies 1
AAGATTGGGGTGTGCGTTTAGATAATCGTTTGGCCATTGACACTTCTGGGGCA
>1939644|reference Afl|length 46|copies 1
AAGATTTGCGGACGGAGAACTTTATGTTCAAATCCAAGAATCTATT
>1939644|reference Afl|length 45|copies 1
AAGCAAAACGTTTACTCGTGCCACCGTAGTAAAAATTTTTATGGG
>1939644|reference Afl|length 59|copies 1
AAGCAAATTTACTGAATTGGATGTATGAACGCAAAAATTCATTAGGATTTGGAGGTGTA
>1939644|reference Afl|length 50|copies 1
AAGCAACCCCTACACACCTGCTAAACCCCTACACATCTGGATATTTAACT
>1939644|reference Afl|length 51|copies 2
AAGCAACTTTACGTCAAGCAGCTAGTAACCTTTATTCCTATGGTCGCTTAG
>1939644|reference Afl|length 47|copies 1
AAGCAATCTAACGGAATCGCCACAATTGAGGTATTAAAAGATACATT
>1939644|reference Afl|length 41|copies 1
AAGCAATTACCATCACTCCCATTTGTCCCATGAGTCTTTCT
>1939644|reference Afl|length 49|copies 7
AAGCACAGCATCATGGAAGAGGACAGCCCGAGCTACGGAGAGGGGAACT
>1939644|reference Afl|length 38|copies 8
AAGCAGATTTAGCGATAGGTCCGGTGACAATTCCATCA
>1939644|reference Afl|length 37|copies 2
AAGCAGCATCGGTAAGGGTCCATGATTGAACTCAGGA
>1939644|reference Afl|length 37|copies 1
AAGCAGGTCAATGGGTGGACCTGGGAACGGGTAGTGG
>1939644|reference Afl|length 38|copies 1
AAGCAGGTCAATGGGTGGACCTGGGAACGGGTAGTGGG
>1939644|reference Afl|length 35|copies 1
AAGCAGGTGCAGCAGCTTTAGATATTCCTCTCTAT
>1939644|reference Afl|length 53|copies 3
AAGCAGTAGGACTTAATAAACCATCTGACCAATTTTGACTAAATAAAGCGGTA
>1939644|reference Afl|length 56|copies 2
AAGCATCAAGTCCAGCAAATTCCTTAAACAGCATGGCTTTTCCTTCCATGACGGGT
>1939644|reference Afl|length 47|copies 1
AAGCATTAACTGTCCGAGCGTAATCTATCGTATTAAATTTATTATCA
>1939644|reference Afl|length 48|copies 1
AAGCCAAAGCAGACATTCCAATCCCACCAATTCCGATGAAATGAAATG
>1939644|reference Afl|length 50|copies 1
AAGCCAATTACAAACACGGCTAAAAATACAGAACTCAGATTTAAACGACT
>1939644|reference Afl|length 51|copies 1
AAGCCAGATTTTGTAAAACTAATTGTGAGAGGACATAGCCCAGTAATAGAC
>1939644|reference Afl|length 49|copies 5
AAGCCATACCTTCCTTAATCCAAGCATGGGACCAATGTTTAATTACCAC
>1939644|reference Afl|length 50|copies 1
AAGCCATACCTTCCTTAATCCAAGCATGGGACCAATGTTTAATTACCACC
>1939644|reference Afl|length 47|copies 3
AAGCCATAGACCGCATCCGATAGCATAGATAACAGGGTTTGTCCTGG
>1939644|reference Afl|length 38|copies 4
AAGCCATTAGGGGCGCAGGACCTACGCCCAAAATAGGG
>1939644|reference Afl|length 52|copies 1
AAGCCCACAACTGTCAAAATTTTGCGGGAGGGATTGCGGAAGGTAATTACTG
>1939644|reference Afl|length 10|copies 1
AAGCCCTGGT
>1939644|reference Afl|length 52|copies 1
AAGCCTATTCTTTGCAGGATATGGGCTTGGATACAGTGGAAGCAAATGAGCG
>1939644|reference Afl|length 40|copies 1
AAGCCTTAGTGAAGGTCGTTGTAAAAATATTACTGACAAG
>1939644|reference Afl|length 44|copies 3
AAGCGATTAACTGGGGACTTTCTGGACCAATGTTACGCGCTTCT
>1939644|reference Afl|length 45|copies 1
AAGCGATTAACTGGGGACTTTCTGGACCAATGTTACGCGCTTCTG
>1939644|reference Afl|length 38|copies 1
AAGCGGAAGCTTTTGATGGTCCATCAATCATTATTGCT
>1939644|reference Afl|length 39|copies 2
AAGCGTAATCATGAACTGTTAGGAGAAGAATGTGCTGTA
>1939644|reference Afl|length 37|copies 1
AAGCGTACATCCGTTCGCCTCTTAGTGTCACCATAAT
>1939644|reference Afl|length 45|copies 1
AAGCTAAATTATGGATGGCGGCTATTAAACCGCCAATGTACAGTG
>1939644|reference Afl|length 41|copies 1
AAGCTATGCGCTGCCAGCGTTCTAGTTTTTGGGGACTGGGA
>1939644|reference Afl|length 39|copies 1
AAGCTGCTGGCTGTATTGGTATTACTTGGATTGGGAGGG
>1939644|reference Afl|length 46|copies 1
AAGCTGCTGGCTGTATTGGTATTACTTGGATTGGGAGGGCAGATAA
>1939644|reference Afl|length 59|copies 72
AAGCTTATGGTATACCCTGGTTAGAATATAACTTCTTTGGTCCTACCAAAATTGCTGAA
>1939644|reference Afl|length 38|copies 6
AAGCTTCTAACTGTTGTGGTCCGGCAGCAAATTCAGGC
>1939644|reference Afl|length 41|copies 1
AAGCTTCTGTTAGCGTGATAGGAATCAAATGTCCCTTGCGA
>1939644|reference Afl|length 49|copies 1
AAGCTTTAATTACTGGTTCTACCCTTCCCCACATTCAAGGTAATGGTAA
>1939644|reference Afl|length 45|copies 1
AAGCTTTCAAAACACTGATTTACAAAAGAAGCTAAACAAACTAAG
>1939644|reference Afl|length 51|copies 2
AAGGAAAAGGCTAAATCGGTAAAGGCAATCACGGGTATAGCTTGCCACAGA
>1939644|reference Afl|length 42|copies 1
AAGGAAATTAGTTATATTCATGCGGAAGGATATCCAGCAGGG
>1939644|reference Afl|length 57|copies 1
AAGGAACTAGCATTTAATTCTGCACTACCATGATTAATTTTATTCCCCCGTTCCCAA
>1939644|reference Afl|length 47|copies 1
AAGGAAGAAATACTTTGAGATTATTGAGATTATAGTTATTATGGCGA
>1939644|reference Afl|length 46|copies 1
AAGGAAGCGATCTCTTTTTGCGTTCTGACCCCACCAATCCCTATCA
>1939644|reference Afl|length 50|copies 1
AAGGAAGTTCCACTTCTAGCTGATTTTTGTCACCACAGAGAAAATAAGGG
>1939644|reference Afl|length 49|copies 1
AAGGAATCTGGGGTAATTTCTGCAACCGACGACTGGTAGAGCGATTAAA
>1939644|reference Afl|length 56|copies 1
AAGGAATGGTATTTTGTTCTGCGGGCAAGAATTAAGAAGAATGAATTTACTGTGGT
>1939644|reference Afl|length 55|copies 1
AAGGACGACTTAGGCAACAAACCAGAGAACATCAAAGAAAAGATTGTTCAAGGTA
>1939644|reference Afl|length 60|copies 1
AAGGATTACGCTGATTTAGCGGCAGATTTTGTCAAATTGGGCTTTTTGGCAGCGAATACT
>1939644|reference Afl|length 50|copies 1
AAGGCAAGAGGTAAAAGGCAAAAGGCAAGAGGATGATTTTTATTTCTCTT
>1939644|reference Afl|length 52|copies 1
AAGGCACTCATAACGCTAGATCGGCAAATTGGGGCCACCCACCTGGTTCCAA
>1939644|reference Afl|length 54|copies 1
AAGGCGGCTATTAACCATTCTTCTCGATTAGTTGCTAAACCGCGCAACAATAAA
>1939644|reference Afl|length 38|copies 1
AAGGCGTAGTAGAAGACAGTACCCTTGGTCAAGCGTTG
>1939644|reference Afl|length 38|copies 1
AAGGCTGATAAAGTCACAGTCCGTCTGAAAGATGGTCG
>1939644|reference Afl|length 45|copies 1
AAGGGACAAATAGATTTGAGTGAGTTAGAAGCTTCTCTAACTGGT
>1939644|reference Afl|length 60|copies 1
AAGGGTCACGGGGTAAAACTGAAGTGTCAAAATCCTCAACTGACAAATCCCCACTAATAA
>1939644|reference Afl|length 51|copies 1
AAGGTAATAATGTGGTAATTGCGTTTAGTGGTCATTGGGAATTACGCTTAG
>1939644|reference Afl|length 54|copies 1
AAGGTAGCATAAATAGGCTGCTGAGTACATTATTTCCCCATAGACAATCTTTGG
>1939644|reference Afl|length 37|copies 2
AAGGTATTCAAACGAAGGTCCCCAACATCAAGTTACT
>1939644|reference Afl|length 52|copies 1
AAGGTATTCAAACGAAGGTCCCCAACATCAAGTTACTGTTCCCAGTTTCTAC
>1939644|reference Afl|length 39|copies 1
AAGGTCGCATCATTGAAGATGGTACACACTCTAAACTAT
>1939644|reference Afl|length 60|copies 1
AAGGTGCAGCCCCTGTGACACCGGAAACCTGACGCATGGGTTCACCGTTAAAATTACCCA
>1939644|reference Afl|length 48|copies 1
AAGGTGCATAAAAAACTCATGATTAATAAAATGTTTCGGAAAACACCC
>1939644|reference Afl|length 49|copies 1
AAGGTGGATCATATAAACCTGCAACGGTCAGCAATGGAGAAACGAGTAA
>1939644|reference Afl|length 50|copies 2
AAGGTGTGCCTTCTACTCCAACAATACCGGGAGTCATAGGACGTTTATTA
>1939644|reference Afl|length 45|copies 1
AAGGTTGAGAACTATGACACCCTCTTTAGCAAATTTTCTTTGGAG
>1939644|reference Afl|length 37|copies 4
AAGTAAAAACCAACCAGGACCAAGGATATCTTGAGCA
>1939644|reference Afl|length 49|copies 1
AAGTAAAACAATTTATTATCTAGCAAATTTTAATTAAGGAGGGGTTCAG
>1939644|reference Afl|length 58|copies 1
AAGTAAAGCCGCCCAACACCTCTTCTGGAGTTTCCTTTTTTTTTGTAATTTTTGTAGT
>1939644|reference Afl|length 49|copies 1
AAGTAAATTCGCGCCGCAGCTTCCACCCCATAAATATTTCCTCCCATAG
>1939644|reference Afl|length 56|copies 1
AAGTAACCGACATAAAACAAACCCATAATAGAAGCGGAAATATCCGCAATGGTGGC
>1939644|reference Afl|length 43|copies 1
AAGTACAACCAATTATTACCCCCTACAAAGACCAAATAGCGAT
>1939644|reference Afl|length 38|copies 1
AAGTAGTTCGTAGGATAGGATGACGTTCTACAATCTGA
>1939644|reference Afl|length 50|copies 1
AAGTATAACTAAACGACGTAAAAACTTAACTTATGTGGTTGAGTGCGTAG
>1939644|reference Afl|length 43|copies 2
AAGTATCAGCACCGAGTTGATCACCAACAAATTCTTCCCAAAG
>1939644|reference Afl|length 46|copies 1
AAGTATTCAAGCATTTCTAGTTTCTCATCTTGCGGAAGTTGTCGGA
>1939644|reference Afl|length 53|copies 2
AAGTCAAAAGTGTAGTTTTACCTGAACCGGAAGGTCCAGTCATAATCACAATT
>1939644|reference Afl|length 47|copies 13
AAGTCAAATATGATTACAATGTGCTGCGGAGTTTAGTTAGTCGAGAA
>1939644|reference Afl|length 48|copies 3
AAGTCAAATATGATTACAATGTGCTGCGGAGTTTAGTTAGTCGAGAAA
>1939644|reference Afl|length 45|copies 1
AAGTCAATAATCCCCTTAAATTCAGTTTCACTACCGATAGGCAGT
>1939644|reference Afl|length 56|copies 1
AAGTCACAATCTGATATTTTACCACTTTACAGGCAACAAAAACATATTTCTGGATG
>1939644|reference Afl|length 29|copies 1
AAGTCACAGTAGCGATCGCTATAAGCAAT
>1939644|reference Afl|length 47|copies 1
AAGTCACTATCGCTCAGGTGTGGAAATTGAAGCAAGTGGTGTCAGGA
>1939644|reference Afl|length 43|copies 1
AAGTCAGAGACAACAGGATTAAGAGCAATGCGATCGCGCACCA
>1939644|reference Afl|length 34|copies 1
AAGTCAGTGCTACTGCTAGTCAGTTAACATCTAG
>1939644|reference Afl|length 45|copies 1
AAGTCCACCACTCCATTCAACAGGATCTGGATCAGATTTAGCCCA
>1939644|reference Afl|length 52|copies 1
AAGTCCAGAAATACGAAAGCCTGGGGCACCATGTAAAGAGGCAGATTCCTAG
>1939644|reference Afl|length 49|copies 1
AAGTCTAAACCTACTTCTATAGCAAATTTTGCCAGTTGTTTTTCTTCTA
>1939644|reference Afl|length 45|copies 2
AAGTCTACACATAAACCTTCAAATTGCGATCGCGTCAGCCGAGTT
>1939644|reference Afl|length 51|copies 1
AAGTCTATAGGTACGGTGGATGTACCCCAGGAGGCTTTTATGGCTGTGTTG
>1939644|reference Afl|length 38|copies 1
AAGTCTTGATGACCTTTCCGAGTATTTATTTATTAGTA
>1939644|reference Afl|length 52|copies 1
AAGTCTTGGTGACAGGAGGTGCAGGCTATATTGGTTCCCACGTCGTGCGTCA
>1939644|reference Afl|length 58|copies 10
AAGTGAAAATCTGGAAGTCGTGCAGATTCTTTTAGCCGGTCCTGGGGGAGGATTACCA
>1939644|reference Afl|length 48|copies 5
AAGTGAATCCGATGACTAACAGCCGTTGCTTGGGCTTGAGACTCAAAT
>1939644|reference Afl|length 48|copies 1
AAGTGCTATGGTAAAGGAAATAATTGGGCATTTACAAATGACAATTAC
>1939644|reference Afl|length 52|copies 1
AAGTGGCTTATCCAGAAATTGCTCCCGGTTTATGGGTAGGAGCAAATACTTA
>1939644|reference Afl|length 37|copies 3
AAGTGTTAAGTTTAGCGGACCTGTGGTTTTAGTCGTG
>1939644|reference Afl|length 38|copies 2
AAGTGTTAAGTTTAGCGGACCTGTGGTTTTAGTCGTGG
>1939644|reference Afl|length 38|copies 5
AAGTTAAAGTTGGTGATGGGCCTGATGTGGTGTTTCAT
>1939644|reference Afl|length 47|copies 1
AAGTTAGAAACTTTTTACAGCAAAGATGATATTTTACTAACTTACTT
>1939644|reference Afl|length 54|copies 1
AAGTTAGATAAATCTGCACCGGTAAAACCAGGAGTCCGACGGGCAATTTTATCC
>1939644|reference Afl|length 35|copies 1
AAGTTATTGGTTCAGGTCCTGGTAGGGGAATAGGT
>1939644|reference Afl|length 50|copies 1
AAGTTCCCATACTGGTCTTTAAAGCTCCTAAAAGATTATGAGTACCATCA
>1939644|reference Afl|length 38|copies 1
AAGTTGATTGGGAATGTGAGGTATTAACTAATCATTCA
>1939644|reference Afl|length 42|copies 1
AAGTTGCCAAAATTCAGGAATATGTTCCCGGAATTCAGATGG
>1939644|reference Afl|length 45|copies 1
AAGTTGCTCTAGGAGTTGTTTGAGGGGAAGATTTTGATGACCAAG
>1939644|reference Afl|length 50|copies 1
AAGTTGGAGGGATGATTTCGCTGTCCATTCCCAACCATAACAGATATTCA
>1939644|reference Afl|length 42|copies 1
AAGTTGTCAGGATTTGCAACGGCTGAATTGTCAACTTTATTC
>1939644|reference Afl|length 58|copies 1
AAGTTTAATTGCTTATTTTAAGAGTTGTTTGCCCTCACCCCCAGCCCCTCTCCCTAGG
>1939644|reference Afl|length 57|copies 15
AAGTTTAGCCGCAGGGTTGTTGCACCCGCTTCGATGATCGCTTTTAGCATTTCTGGG
>1939644|reference Afl|length 56|copies 1
AAGTTTATAGTAAGTGAGGCTTTATATTTAAGTGAGTCAAAATAGCTATTTTGCAA
>1939644|reference Afl|length 48|copies 2
AAGTTTTCACAACCTGGCAAAGTTGCTGTACCACCGTTACCTGGTACG
>1939644|reference Afl|length 46|copies 1
AAGTTTTTCTGTAAATCTTCTCCATTTAGATAAACTATGCCTTTAG
>1939644|reference Afl|length 48|copies 2
AAGTTTTTGGAGTCAGTTCCTAGCCAGATTGAAATTATCAAATATTTG
>1939644|reference Afl|length 62|copies 1
AAGTTTTTTGGTTGGAGTTGTTCTAATTCGGTGCGAACCATTAGCCAGTTATTTTCTAAAGG
>1939644|reference Afl|length 52|copies 1
AATAAAAATACCAAAATATCAGTTAGCAGAACTTTGGTACACAGGGACAATT
>1939644|reference Afl|length 43|copies 1
AATAAAAGTAATTGGGCTTTGTATAGTCTCTCTTTAGTCTTGG
>1939644|reference Afl|length 36|copies 1
AATAAACTTTATTAGCAGTTGTGGCAGTTCCAGTAG
>1939644|reference Afl|length 38|copies 1
AATAAAGATTGCCAATAAAGCTCAATAGCCTCAGCCGC
>1939644|reference Afl|length 42|copies 2
AATAACAACAAGCGGTTTTCTAAGATATTTATGAGGTAAATT
>1939644|reference Afl|length 56|copies 2
AATAACCCTCTGTTTTCTTCCCGTCCACTTCCTTGGGTCCAGTCCAACCTTTAGGA
>1939644|reference Afl|length 50|copies 1
AATAACCGAGCTTTCGCAATCTACAGGCAATATAAAAAGTAGATTTTGAG
>1939644|reference Afl|length 37|copies 6
AATAACGCTGTTTGGTGGTCCCAACGGGCTGATACTG
>1939644|reference Afl|length 42|copies 1
AATAACTTACAATTCCTGTAACTCCTTATTTGTAATCACACT
>1939644|reference Afl|length 50|copies 1
AATAAGATCCCCGACTTCTTAAAGAAGTCGGGGATCTGCCAGTTCATCAG
>1939644|reference Afl|length 58|copies 1
AATAAGGTTTAGCAGTCCCTTCAAGCCAGGGAATAAATTCCCTGTCTAAAAGCTGAAG
>1939644|reference Afl|length 48|copies 1
AATAAGTATCAATTAAATATCAGCCTAGTCAAGAAAGATGTTGTTACG
>1939644|reference Afl|length 40|copies 1
AATAAGTCGGTAAACGTCTAATACTTTATCTCGTCCACCG
>1939644|reference Afl|length 53|copies 1
AATAAGTTTTTCTGGTTAAATTGTGCCAGTAATTTAGTCATTAAAGTCCTTTC
>1939644|reference Afl|length 39|copies 1
AATAATACAAATTAATTGGAGCCTGCTATGATACTGTTG
>1939644|reference Afl|length 49|copies 1
AATAATAGTCCACTGGCTATGGTTTTTCCTAATTTAGCCCAACTACAGG
>1939644|reference Afl|length 38|copies 3
AATAATCAACTCTTCCTGGGCCTTTAATTGCACTACCT
>1939644|reference Afl|length 41|copies 1
AATAATCATCTTGTCCCAGAGGATACTTTAAATACGACTTG
>1939644|reference Afl|length 55|copies 1
AATAATCCTACTTGTTTAACTACTAAACCTGATAGCAATAATTCTACTTGTTCTC
>1939644|reference Afl|length 48|copies 9
AATAATGTACTTTTACCGCAGCCGGATGGTCCGATAAAAGCCGTCACC
>1939644|reference Afl|length 38|copies 5
AATAATTAACTCCACAGGTCCATCTACCGTATTTACCT
>1939644|reference Afl|length 36|copies 1
AATAATTCTCTACCTGGTCCTGACATAGCATCTTTC
>1939644|reference Afl|length 48|copies 1
AATACAAAGAATTTGGTAAGGAAGTGATTAAACCAGAGGCTTCTAAAG
>1939644|reference Afl|length 40|copies 8
AATACAGCACCAACATTTAAGCCCACCTTAGAACCATCAG
>1939644|reference Afl|length 48|copies 1
AATACCAAATTATTGATTGTGGGTGATGGTCCATTAAAGCCTTCTCTA
>1939644|reference Afl|length 46|copies 1
AATACCAATCGAACCAGGAGCTAGCTGGTTCTCCCCGAAATGTGTT
>1939644|reference Afl|length 46|copies 1
AATACCAGCGCGATCGCCTGCTAATTCACCAGAACCCATGAAATAA
>1939644|reference Afl|length 43|copies 1
AATACCATAAAGTGTTTTGTCCCTGACTTTTGGCAGTATACTG
>1939644|reference Afl|length 49|copies 1
AATACCATATCAGGCCAACCTTTCTCTGGGGCAACTAAATCAACAATGG
>1939644|reference Afl|length 52|copies 1
AATACCCAGGCTGCTGGACTATTTTGAAGATAACAATCAATTTTATTTAGTT
>1939644|reference Afl|length 49|copies 1
AATACCGGGAATGTAGCCAGAAAGGTGTCCTAATAATCCATGCTTTTCT
>1939644|reference Afl|length 54|copies 1
AATACCTTCTTTTCCCCTTCTAACCCAGGAAGTGCATATTCGGGGACGCGGTTA
>1939644|reference Afl|length 64|copies 19
AATACCTTTAAAGAAAGCAGAGAACCTGGAATCAGGTAAAAATTCTTTTTTAATATCTTCCAAC
>1939644|reference Afl|length 45|copies 1
AATACCTTTTATTTAGATCCAACTCATATTAATCCATTACCTAGC
>1939644|reference Afl|length 53|copies 1
AATACTAAATCCATCCCTTTTTGTTCTACCAACCTTGTCACCATGCCGATGAG
>1939644|reference Afl|length 53|copies 1
AATACTAATAAACTATGGACAAAACCGAAGATGGTAGTCAATAAGTTCAAGTA
>1939644|reference Afl|length 37|copies 4
AATACTAGCTGGTGCAGGTCCCAATATCTCAAATCCT
>1939644|reference Afl|length 36|copies 1
AATACTGCTAGCGTAGGTCCTGGTGGTGTAACCACA
>1939644|reference Afl|length 41|copies 1
AATACTGGATTGTGGGAGATGGACCGGAATGGCATCACCTG
>1939644|reference Afl|length 13|copies 1
AATACTTAATCCC
>1939644|reference Afl|length 53|copies 1
AATACTTCATCTGCCACCATTAAGTCTCCCAAAGGTAGAGGTACTTCTTTTAC
>1939644|reference Afl|length 49|copies 1
AATACTTTTCAAACAACCTCTTAGCGAGAGTCCTGTTGTCTGGCAAAAT
>1939644|reference Afl|length 46|copies 1
AATAGAAAATCCAACTCACCTAGCCGAGCCGTCGTGTAAAAAAAAG
>1939644|reference Afl|length 37|copies 1
AATAGACCATCTACCAAGGGGGCTTCGTCTGAGGCCG
>1939644|reference Afl|length 37|copies 8
AATAGACTGGAAACCTGGACCTGGTGAGGTGCGGGGT
>1939644|reference Afl|length 46|copies 2
AATAGATGCTTCACCATTTACATTACGTTCAAATAATTGAACTTCT
>1939644|reference Afl|length 53|copies 1
AATAGCAGATATCTTACCCCAAATAGTGTTAGAAAAAATTTGGGGAGGCTGAG
>1939644|reference Afl|length 41|copies 1
AATAGCGCGGATACTTCAGAACCAGCTTGTACGAACCGGAA
>1939644|reference Afl|length 37|copies 5
AATAGCTGTAGTTGTTGGACCAGGAATAGGTGGATTT
>1939644|reference Afl|length 49|copies 2
AATAGGAAGCCATACCTTCCTTAATCCAAGCATGGGACCAATGTTTAAT
>1939644|reference Afl|length 50|copies 1
AATAGGAAGCCATACCTTCCTTAATCCAAGCATGGGACCAATGTTTAATT
>1939644|reference Afl|length 45|copies 1
AATAGGCTAATTTTTGGGAGCTATCAGTAATCAGCAAAGAACAAG
>1939644|reference Afl|length 36|copies 1
AATAGGTATACGATTTGGACCTGTTACCATTAAGGA
>1939644|reference Afl|length 37|copies 6
AATAGGTATACGATTTGGACCTGTTACCATTAAGGAA
>1939644|reference Afl|length 38|copies 1
AATAGGTATACGATTTGGACCTGTTACCATTAAGGAAT
>1939644|reference Afl|length 36|copies 1
AATAGGTGATGATTCTGTATTATGTGTATTGTTTTT
>1939644|reference Afl|length 47|copies 1
AATAGTAGAAATTACCACTAGTATCAGTTGCCACAGTAGTTGGAACA
>1939644|reference Afl|length 37|copies 6
AATAGTATCTCCAGTTGGTCCACCAATAAGTTTACCA
>1939644|reference Afl|length 39|copies 2
AATAGTATTTATATTGTGGTCCAGAGGCAACCAGGGGAA
>1939644|reference Afl|length 37|copies 2
AATAGTCACATTTTCTGGACCTAGTACCTGAGCAATC
>1939644|reference Afl|length 37|copies 1
AATAGTCATGATATTTTAACTCCCAAGGTTGCAAGTT
>1939644|reference Afl|length 33|copies 1
AATAGTCATGGAGTCGCAATTGATGTTGCATCT
>1939644|reference Afl|length 41|copies 1
AATAGTTTTTGTGCTAACTACTCCCAGGGTGCTTTTAATCT
>1939644|reference Afl|length 49|copies 1
AATATAAAATCCAGCATGATTTAATGGCAAACTCAATTTTACAACACAT
>1939644|reference Afl|length 42|copies 1
AATATAAACTATTAACCAATAGATTCAATCTCACCCATATCA
>1939644|reference Afl|length 50|copies 1
AATATAAACTATTCATGACTTTTTGTCTAGTATTTTTTTGCTTTGTGATG
>1939644|reference Afl|length 46|copies 1
AATATAAATTGTTGTAATCCTTCTTTATCTGTGTATTTACTTATGG
>1939644|reference Afl|length 48|copies 1
AATATAACCGTTCCGGTTTAGAACCAGAATTAGGGAGTCTTTTGCGAG
>1939644|reference Afl|length 42|copies 1
AATATAATATTCCTCAACAATGGGCTTGGTCGAGGTTAACAG
>1939644|reference Afl|length 54|copies 1
AATATACAATTTAGATTTGCAAAAGATGCCCCAGATAGTTTTAGTGAACCCACA
>1939644|reference Afl|length 42|copies 2
AATATATTCGCGCAGCGCTGTTTCTACTAAAGAATCAATGTT
>1939644|reference Afl|length 59|copies 1
AATATATTCTGATGATTTTCTGAATATTTTTTTATACATAAAATGGATAAACGCACTTA
>1939644|reference Afl|length 45|copies 1
AATATATTTAATCCCACAATAGGGTGCAGGATTATGACTAGCAGT
>1939644|reference Afl|length 42|copies 2
AATATCAAATTATATCCATTAATGGCGCTACTGTAGCAGGGG
>1939644|reference Afl|length 49|copies 1
AATATCAAATTGCTTCAAGTGAAAAGCAATTCCCCCAATATGGTCTTCA
>1939644|reference Afl|length 39|copies 1
AATATCAGCCGCGTCGATCATTCCTTCAGAGCAACATTG
>1939644|reference Afl|length 38|copies 1
AATATCATGAACAGGGTGGACCTGGTGCTGTTCAATTA
>1939644|reference Afl|length 42|copies 1
AATATCCAAGATCTAATTGACGCTCATGCACAACAACACTTG
>1939644|reference Afl|length 48|copies 1
AATATCCATGTCAATCCCCATTCCTGGTAAGGGGGTGACAATATCGGA
>1939644|reference Afl|length 47|copies 1
AATATCGAACATTCCCGCAGTATTTCTGACAGCGTGGTGTTCTTGGG
>1939644|reference Afl|length 38|copies 3
AATATCTAACCAGCCCTGGCCCTGTGCCAAATTACCAG
>1939644|reference Afl|length 37|copies 1
AATATCTGTAACCAAAGGACCAAGAACATAGAAAGGT
>1939644|reference Afl|length 44|copies 1
AATATGAGGTGACAAACGCCCAATTTGCAGAGTTTGTCAAAGCC
>1939644|reference Afl|length 48|copies 1
AATATGCGAAAATTAACCGATATTCATGTTAATTCTCAAGGTTGGAAG
>1939644|reference Afl|length 48|copies 2
AATATGGAAGATGGTTTTTAGGAAGTCTCAGGTTATTATTTTTCTATG
>1939644|reference Afl|length 42|copies 1
AATATGGCAATGATTTTTATTAGCCATGATTTGGGGTTAATT
>1939644|reference Afl|length 49|copies 1
AATATGGGACTACCTTGGCTCAAATGACTTTTGACGGACGGGGTTTGAC
>1939644|reference Afl|length 13|copies 1
AATATTATCGGGT
>1939644|reference Afl|length 38|copies 1
AATATTATGCGTGTAGTAGCCCTGGTCCCTGGTTCAAT
>1939644|reference Afl|length 40|copies 1
AATATTCCATGTCTGATCTAATTCTGTTTTGGCATCGTCG
>1939644|reference Afl|length 35|copies 1
AATATTGGGAAGCAGAGAGATTCTATTGTGCCAAA
>1939644|reference Afl|length 33|copies 1
AATATTTCCAGTGCTAAGAATAATACCGTTCTC
>1939644|reference Afl|length 54|copies 1
AATATTTGTAGTCAAATTGGCACACCTTTAGCAGACACAGAATTAAAAGAATTC
>1939644|reference Afl|length 49|copies 1
AATCAAACACTGTTCTTCCCACCATCCCTTACAAACCATTGGTGCTAAT
>1939644|reference Afl|length 49|copies 1
AATCAAACCGAATGCGCCATGTAGGGCTACGAAAGGCCACAAACCACCG
>1939644|reference Afl|length 43|copies 1
AATCAAAGAAACTTTAAATGAGCGAAAATGTCAATAAACCAGA
>1939644|reference Afl|length 50|copies 1
AATCAAATCACTCCAACTTGCATCAGAAATAGAACGGTTTAATCCTTTTT
>1939644|reference Afl|length 54|copies 2
AATCAACAAATGCCCGGTATTAAATATACTCCCCAAGGATGGCCAATTTTACAT
>1939644|reference Afl|length 54|copies 1
AATCAACCAGGAAGATTTAACGGTTTACGAGTAACGCGAGAAATTAGTAAAGTC
>1939644|reference Afl|length 30|copies 1
AATCAACCAGGCTTATAAAGATTTAGTGTT
>1939644|reference Afl|length 33|copies 1
AATCAACCTGTCCAAACCGGACTTGCATGATAC
>1939644|reference Afl|length 37|copies 2
AATCAAGATCACAGCAGGTCCAGTAGTACCTTGAGTT
>1939644|reference Afl|length 37|copies 1
AATCAAGTTCTGCCCCGGTCCGAGGGGATAGTCGGTC
>1939644|reference Afl|length 38|copies 11
AATCAAGTTCTGCCCCGGTCCGAGGGGATAGTCGGTCA
>1939644|reference Afl|length 44|copies 1
AATCAATATCCGATTTTCAGATAACGCAAAAGCAATTTGTTCTC
>1939644|reference Afl|length 61|copies 1
AATCAATCCCAAAGCAGGTAAAGTCAGCCCCTTGCTAACTCCTTTTGATGACCCTTTAACC
>1939644|reference Afl|length 57|copies 1
AATCAATTCTTGAAAACGTTCATCTTCCCGAATAGCATCAAAATCTGAATCAGTTTT
>1939644|reference Afl|length 56|copies 1
AATCACAAGCTAATAATAGAACCCAATTTGTTTTTACTGCTGCTAAACCTTGTATA
>1939644|reference Afl|length 27|copies 1
AATCACATCGCAGATAGCATTAACTGG
>1939644|reference Afl|length 63|copies 2
AATCACATCTCCTAAACCAGCTTGAGTTTTCAGGTTTGTAAAAATAAAAGGCTTATCCCCGCG
>1939644|reference Afl|length 64|copies 1
AATCACATCTCCTAAACCAGCTTGAGTTTTCAGGTTTGTAAAAATAAAAGGCTTATCCCCGCGC
>1939644|reference Afl|length 44|copies 1
AATCACCAGAGATTCCCACTTAGTAAAAATTTGTGGTGTATCCA
>1939644|reference Afl|length 41|copies 2
AATCACCCGAAACACAGCAGGAGTATGGGTTGTAATTTCTC
>1939644|reference Afl|length 58|copies 1
AATCACTGTGAATATGTAAAGGAACAAATGACATATTAGTCTTTGGTAAAATAAGGGG
>1939644|reference Afl|length 61|copies 1
AATCAGAAAGCACTTCTGCACCTTCTTCTAAAGCAGATGGAGCAATTTCCACCCGTTTGGG
>1939644|reference Afl|length 40|copies 1
AATCAGAAATATCCAATGATAACAGCATTGCTACTTGCTA
>1939644|reference Afl|length 61|copies 1
AATCAGAGATTTCTTTCTTTTTATCCGCTACGTCTTTGAATTTGACGAAGGCTTTATTTAA
>1939644|reference Afl|length 40|copies 1
AATCAGCAGTTTCTGCTACAGTAGCAATATTAGCAATCCG
>1939644|reference Afl|length 48|copies 1
AATCAGGACATCAACTATCTTGCCGACTTCCTGTTGATTTTTCTGGAA
>1939644|reference Afl|length 38|copies 1
AATCAGGGCAGTTTATTGGACCCCACGTATATCCTACA
>1939644|reference Afl|length 51|copies 1
AATCAGTTTTGAACATCGCTTCGGAACAATTCGGGGACGGTCTTTAATTCG
>1939644|reference Afl|length 53|copies 1
AATCATAATCACGCTTAGAAAAGAGTTTCCTAACCCGCCTGGGAATGAATTCC
>1939644|reference Afl|length 51|copies 1
AATCATCCCTCAATTGGTTATTTGGTCTTGGTCCTGGGCATACCGTGAGCC
>1939644|reference Afl|length 44|copies 1
AATCATGAAACTCTTGTAGTGTGGGCATACTTCGACCCTTCGAC
>1939644|reference Afl|length 34|copies 1
AATCATGCTGGTTTTGGACCATTGGGTTTTGTAG
>1939644|reference Afl|length 42|copies 1
AATCATGTCAGGATCAATCTTGATGGTCAACAGACGTGGGGC
>1939644|reference Afl|length 38|copies 1
AATCATTAAACTTAGGAGGTCCGGTTAAAACCTCTGGA
>1939644|reference Afl|length 52|copies 2
AATCATTAGATTTAATGCAGTTCCATTGGTGGGAATATGGAGACTCTAATTA
>1939644|reference Afl|length 37|copies 1
AATCATTCGCAAAACTGGTCCTCGACCGGCGGGATAT
>1939644|reference Afl|length 38|copies 4
AATCATTCGCAAAACTGGTCCTCGACCGGCGGGATATG
>1939644|reference Afl|length 39|copies 1
AATCCAAGACAATTCAGGGCGCAGACCCTGCGCCCCTAC
>1939644|reference Afl|length 54|copies 1
AATCCACAGTTTCGTCGGCAATTTCCGCCAACATTCCCTCATGTCCCACCGATG
>1939644|reference Afl|length 38|copies 2
AATCCAGATAGACAAAGGGACCACCCGCGCTACCATCA
>1939644|reference Afl|length 34|copies 1
AATCCAGATCAGCCACCGGAGTCAGAGTGCAACG
>1939644|reference Afl|length 66|copies 1
AATCCAGTTCCCTCCCCTTTACAAGGGGAGGGTTAGGGTGGGGTAAAAAATATTTGATACATCAAC
>1939644|reference Afl|length 47|copies 1
AATCCAGTTTCTTCAGGTAAACACCTCACATTTGTTGGGTAGTTTTT
>1939644|reference Afl|length 61|copies 4
AATCCCAGTCACAACCATCCGTTGTAATTCCGCCTCATCCTTGGGAGCCATTACCACCATA
>1939644|reference Afl|length 49|copies 1
AATCCCCACCAGCGAACCAAGAATTAGCACCATACCGCTGAGAGAACTA
>1939644|reference Afl|length 44|copies 1
AATCCCCGCCCGATCTAAACAGAAGAATACAGGTAGATTTTGAA
>1939644|reference Afl|length 57|copies 3
AATCCCCTGAGAGGACATGAGAGTTTGGTCAATTAATTTTGATGTGATTAAACTCTT
>1939644|reference Afl|length 17|copies 1
AATCCCGGCGTTATAGA
>1939644|reference Afl|length 45|copies 2
AATCCCGGCGTTATAGAGACTCCAAAGCATGGCTGTAATGTCAGA
>1939644|reference Afl|length 56|copies 1
AATCCCTCAGTTCTTTGTGCTGCCCTAGCTAAAGTCACCAGCCAAATTCATCTACG
>1939644|reference Afl|length 51|copies 1
AATCCCTTCTGCTACCAATGCTTCTAAGGTGGCATAATCTACGGCTGTTTC
>1939644|reference Afl|length 36|copies 1
AATCCGCACGACCGCAGGGCCAACTTTGCTGACAGC
>1939644|reference Afl|length 37|copies 4
AATCCGCACGACCGCAGGGCCAACTTTGCTGACAGCA
>1939644|reference Afl|length 38|copies 6
AATCCGCACGACCGCAGGGCCAACTTTGCTGACAGCAG
>1939644|reference Afl|length 46|copies 1
AATCCGGCGGTGATTTCCGACCAATTCCGGTTGAATATGTTCATAG
>1939644|reference Afl|length 59|copies 1
AATCCGTCGTTCTGTGGCAATCAAGCGGACGGAATTAGAAAAAATGATTCAAACTTTCC
>1939644|reference Afl|length 40|copies 1
AATCCTCTATAGGCATCTAATCTCATCCCATTGCCATTAG
>1939644|reference Afl|length 45|copies 1
AATCCTCTGACTCGCATTAAACCATGTAATGCTCCAGATCGTTCG
>1939644|reference Afl|length 54|copies 2
AATCCTGAAAAAATCGCAGTTCAAGAGCGAGTCAAAATTGTAAAATGGGAATTG
>1939644|reference Afl|length 44|copies 1
AATCCTGATCATAGTTATCTGACTTTAGCCAAAATTATTATTAC
>1939644|reference Afl|length 45|copies 1
AATCCTGATCATAGTTATCTGACTTTAGCCAAAATTATTATTACT
>1939644|reference Afl|length 39|copies 1
AATCCTGATGCTCGTAGGCGTTTTGAGTAACTTTTCGCA
>1939644|reference Afl|length 45|copies 1
AATCCTTATATACCTTGGGATCAACTAGCGATCGCTATTCCCACC
>1939644|reference Afl|length 49|copies 1
AATCCTTCAGAGCCAACAAAACCTTCAGAACCGGGGTTGAAAATGCCGT
>1939644|reference Afl|length 52|copies 2
AATCCTTCTAAACCACCCTTACCAGTTCTGTCTCCCTTAATTTTAGCCAACT
>1939644|reference Afl|length 46|copies 1
AATCGAATATTCATCAGCACTCAATGATTCAAATGTTACCTGCCCT
>1939644|reference Afl|length 50|copies 1
AATCGCCCAATCCCTTTTTTATCGGTGAAGGTGATAAACTTACGGTCATC
>1939644|reference Afl|length 47|copies 1
AATCGCCGGATTGTTATCTCCACTCTTGAGGCTAACTTATTAACAAT
>1939644|reference Afl|length 36|copies 1
AATCGCTGGGCTACCAGAAAGGAGAGCATGGGTGAG
>1939644|reference Afl|length 49|copies 1
AATCGCTGGGCTACCAGAAAGGAGAGCATGGGTGAGGGTGAGTCCACCG
>1939644|reference Afl|length 37|copies 2
AATCGCTTTTATTCTCGGTCCTGTAGTTCTTTCTTTA
>1939644|reference Afl|length 56|copies 1
AATCGGATGGAACGGCGGTGGTGAATATTGGAATTGTAGGGCATAAATTTAATAGA
>1939644|reference Afl|length 40|copies 4
AATCGGCAGAGTTACGTAATTTCTCAGCATAGGCAAAAGC
>1939644|reference Afl|length 44|copies 1
AATCGGCAGAGTTACGTAATTTCTCAGCATAGGCAAAAGCCGCA
>1939644|reference Afl|length 37|copies 2
AATCGGCTTTATTGGTGGTCCACCCTGTCCTGATTTT
>1939644|reference Afl|length 51|copies 1
AATCGTAGTAAAATCCAATTTCTGTGACAGGTCCAATTGCTACCTTAGTCC
>1939644|reference Afl|length 49|copies 2
AATCGTTATTTGAATTCCTCGTTCTTCGGCGTAGTCACCGATTTTATTA
>1939644|reference Afl|length 55|copies 1
AATCTAATAATTTTTGGGAAATACCAGCAGTATCATCTCGCCAAATTAACGTCCC
>1939644|reference Afl|length 36|copies 1
AATCTAATTGGACGCAGGACCTGCGCCCCTACGGAA
>1939644|reference Afl|length 37|copies 11
AATCTAATTGGACGCAGGACCTGCGCCCCTACGGAAT
>1939644|reference Afl|length 49|copies 1
AATCTACCTCAATGGGTACTGTTTTCGCACCCACTTGAGCCACAGAACC
>1939644|reference Afl|length 37|copies 1
AATCTACTTAGAAATTGGACCCCAACCCATCTTGTTA
>1939644|reference Afl|length 57|copies 4
AATCTACTTAGAAATTGGACCCCAACCCATCTTGTTAGGGATGGTAAATCAACAGGA
>1939644|reference Afl|length 38|copies 6
AATCTAGGCGCATGACGATGAGCTTGTGCCGTCGAATG
>1939644|reference Afl|length 43|copies 1
AATCTCAGTCATCCTTATTACTGGTCTCCCTTTATTTTAATTG
>1939644|reference Afl|length 47|copies 1
AATCTGCACGACACTTTTATGTCGGTGAGCCAATGGGAAGTTGGTCA
>1939644|reference Afl|length 52|copies 1
AATCTGCCAAAATTTCTGGTGGAGTTTTCTAATTGGTAATTGAGATCAAGAT
>1939644|reference Afl|length 39|copies 1
AATCTGCGGCTACTGTGGGGCCTTGTTCTCTGCGTAATA
>1939644|reference Afl|length 37|copies 1
AATCTGCGGCTTATGGAGTTCCACAAATTCGACCAAG
>1939644|reference Afl|length 10|copies 1
AATCTGCTGT
>1939644|reference Afl|length 52|copies 1
AATCTGGGTTAAAATAGCAAAAATAAAATTACAAATTAATCATCATGTTTAG
>1939644|reference Afl|length 60|copies 3
AATCTGGTCAAATGGGGAATTTGTGACCTAGAAACCGCCATTAGCCTCGCTACGGACGCA
>1939644|reference Afl|length 50|copies 1
AATCTGGTGTGGCTTTTGCTGCTGTGATTGGACCATTGGTAGAAGTGCCA
>1939644|reference Afl|length 65|copies 2
AATCTGTAAAAATCATTCGTCAAGCCATTGCTGGCTTACCCGGTGGTCCCTACGAAAACCTGGAA
>1939644|reference Afl|length 43|copies 1
AATCTGTTAGGCGATCGCCATATTCTCGGACGTAGTTCTAAAT
>1939644|reference Afl|length 41|copies 1
AATCTTATAACCTGCACTGTGAGCATGATAAATTACATGAT
>1939644|reference Afl|length 37|copies 11
AATCTTATAAGCAGCATCAACAATCTGAGTCGCTATT
>1939644|reference Afl|length 38|copies 3
AATCTTATAAGCAGCATCAACAATCTGAGTCGCTATTT
>1939644|reference Afl|length 39|copies 1
AATCTTTCACTTCTGTCAGTAATACATCTCCTAAAGAAT
>1939644|reference Afl|length 44|copies 1
AATGAAAACTATATAATATCTTAACAAAGATTAAGATAAGTATA
>1939644|reference Afl|length 50|copies 1
AATGAACGGATTGATAATACTGTTTTAGAAACTGCAAATAACATTATTAA
>1939644|reference Afl|length 50|copies 1
AATGAAGCCCTTGAATGGCTCAAGCCAGAAAATCGCAATATAGGTACACT
>1939644|reference Afl|length 40|copies 1
AATGAATGCTATCTGGTGTGTCTTGAATTTTGGGAGTCAC
>1939644|reference Afl|length 44|copies 1
AATGACTAAGTAGGTTGGCGTTGAAAATTGTCGTCATAGCAAGG
>1939644|reference Afl|length 13|copies 1
AATGATGGTATCT
>1939644|reference Afl|length 36|copies 1
AATGATGTCAGGTTCTGGCCCTTCAGTCTTTGCCAT
>1939644|reference Afl|length 37|copies 2
AATGATGTCAGGTTCTGGCCCTTCAGTCTTTGCCATT
>1939644|reference Afl|length 61|copies 5
AATGCAAGCAATTAATGTCTGTCAAAAAACCTGGGGTGATGGTCCCTATGGCCGGGAAAGG
>1939644|reference Afl|length 62|copies 1
AATGCAAGCAATTAATGTCTGTCAAAAAACCTGGGGTGATGGTCCCTATGGCCGGGAAAGGG
>1939644|reference Afl|length 39|copies 1
AATGCACATAATGTTTTAGTCCCTGTGCAGATATCCCCT
>1939644|reference Afl|length 39|copies 1
AATGCACCACTGGGGGCAATGACGCGCAGTAAATCACCG
>1939644|reference Afl|length 40|copies 4
AATGCACGGGGTTTTGCGACTAATTATGACCTTAGACGGT
>1939644|reference Afl|length 41|copies 1
AATGCACGGGGTTTTGCGACTAATTATGACCTTAGACGGTG
>1939644|reference Afl|length 42|copies 1
AATGCAGTATATTCACGGTCCCGACTTCCCGACTGGGGCGCA
>1939644|reference Afl|length 49|copies 1
AATGCCAAAACTCTTACCATTGAGGCTACTTGCTTGCCAAATATTTGGT
>1939644|reference Afl|length 50|copies 1
AATGCCAAAACTCTTACCATTGAGGCTACTTGCTTGCCAAATATTTGGTA
>1939644|reference Afl|length 52|copies 1
AATGCCCATGTCTTCTAAGGAACGGTCTAAGAACATGGCGCTATAAAAACCG
>1939644|reference Afl|length 55|copies 1
AATGCCCATGTCTTCTAAGGAACGGTCTAAGAACATGGCGCTATAAAAACCGGGG
>1939644|reference Afl|length 52|copies 1
AATGCCCTCACGATGAAATTCTTCATCTTCATTGACAAACAAGTAAACGTAT
>1939644|reference Afl|length 11|copies 1
AATGCCGATTA
>1939644|reference Afl|length 38|copies 1
AATGCCGATTACACCAGGACCGGCGTTAGTGGCTTTTA
>1939644|reference Afl|length 37|copies 2
AATGCCTAAATCACCGGGACCTCTTTCATAGAATGGA
>1939644|reference Afl|length 38|copies 1
AATGCCTAAATCACCGGGACCTCTTTCATAGAATGGAT
>1939644|reference Afl|length 70|copies 2
AATGCGAATTTCCTTTTCCCCACCAAATACCGCTTCCCGAAAATCTAATTTCAGGTCTAGCCGGAGATCA
>1939644|reference Afl|length 45|copies 1
AATGCGCTGTCCCGTTGTCCAATTCCGAACAAATGACCCCAAGGC
>1939644|reference Afl|length 55|copies 1
AATGCGGATGATTGATCCACCAAATGCTGATGTTGTCGTTCCACCTGGATTAATT
>1939644|reference Afl|length 48|copies 2
AATGCTAAGTTAGCTAATCAGGTCAAAGGTCCGGTTTTTAGTAGTAAT
>1939644|reference Afl|length 62|copies 1
AATGCTATACAAACGTTTTGGCCGGACAGAAATACAAATGCCTGTGTTTTCCTGCGGAGGAA
>1939644|reference Afl|length 37|copies 2
AATGCTCCAGTAATTTGGGCCGCGTAAGGTCTGGATC
>1939644|reference Afl|length 38|copies 1
AATGCTCCAGTAATTTGGGCCGCGTAAGGTCTGGATCT
>1939644|reference Afl|length 50|copies 1
AATGCTCGCTGCTTCACGTCTTGGTGTATTTGCCACAGGATTTCATTGGG
>1939644|reference Afl|length 46|copies 1
AATGCTGCAAGAATAAGAGAAATAGGGTCCATAAGCTTATTTCCTA
>1939644|reference Afl|length 41|copies 1
AATGGAAAAACAGACTTTGCGAGTACAGCGCACGTTGCCAG
>1939644|reference Afl|length 45|copies 1
AATGGACAGATATTTATAATGCCACATTAAATTGGCAAGATCCTG
>1939644|reference Afl|length 40|copies 2
AATGGACTACAGTAATATTTGATGGTTCCACAGGTACGAC
>1939644|reference Afl|length 43|copies 1
AATGGAGAGAAAATAATGGCAAAATAGAATATTTGATGTCAAC
>1939644|reference Afl|length 51|copies 1
AATGGATGTTAAATCATTAGATTTAATGCAGTTCCATTGGTGGGAATATGG
>1939644|reference Afl|length 39|copies 1
AATGGCACAATTAAGGCAATAGCGCCGTGGATACCAAGG
>1939644|reference Afl|length 44|copies 5
AATGGGGCAAATCCGTCCGTAGTGGCTGGGGTGAATATCTCGAA
>1939644|reference Afl|length 41|copies 1
AATGGGTGGTGCAAGTGTTCATCTTCGGCAATTAGGAAGAG
>1939644|reference Afl|length 54|copies 1
AATGGTCATAACACACCAGTTTTTAATTAATTGTTTGTTTTCATGTTAGTTCTT
>1939644|reference Afl|length 37|copies 4
AATGGTCATTTTTACTGGACCATCAAGGGTAGGTGCT
>1939644|reference Afl|length 38|copies 1
AATGGTCATTTTTACTGGACCATCAAGGGTAGGTGCTT
>1939644|reference Afl|length 37|copies 2
AATGGTGCTAAATATGGGACCTCACCACCCATCAATG
>1939644|reference Afl|length 42|copies 3
AATGGTGCTAAATATGGGACCTCACCACCCATCAATGCACGG
>1939644|reference Afl|length 49|copies 3
AATGGTGCTAAATATGGGACCTCACCACCCATCAATGCACGGGGTTTTG
>1939644|reference Afl|length 50|copies 1
AATGGTGCTAAATATGGGACCTCACCACCCATCAATGCACGGGGTTTTGC
>1939644|reference Afl|length 44|copies 1
AATGGTGTGCCTTTAATTAGATATAGCATTTTTGATCAAGGTGG
>1939644|reference Afl|length 37|copies 9
AATGGTTGCCCCCGCAGGCCCAGTTTATCAAGCTGGG
>1939644|reference Afl|length 34|copies 2
AATGGTTTTTGCCCCTGGACCTCCTGTTATCCAG
>1939644|reference Afl|length 41|copies 2
AATGTAAATAATACAGTATCACAACCACCATCAATTGAACT
>1939644|reference Afl|length 44|copies 1
AATGTACAAACATCTGTTCTGTATCGGGACACAGTTCGGCTTCG
>1939644|reference Afl|length 60|copies 10
AATGTCACTTGAGTTTGGGGTTCCATTTGCACTCTGGCTTTAGATTTACCAAAGTTCATG
>1939644|reference Afl|length 33|copies 4
AATGTGACAATTGCAGCTAGTGGCTGTTTAGGT
>1939644|reference Afl|length 58|copies 1
AATGTGACCTGGAACTTTCACATACTCCGCAAAACCGCCACCACTGGCGTTAAAACCT
>1939644|reference Afl|length 73|copies 1
AATGTGGCGAAATTTAAGTGTCCAAAACATTGGCACTTTTTTCCCTGTCGGGAAAAATCAACGAATTACCAAG
>1939644|reference Afl|length 44|copies 1
AATGTTCTTAGCAAAATCATGGTCTGGGAAGGTGATGATTTACC
>1939644|reference Afl|length 70|copies 1
AATGTTCTTTTGAGTTGGTGTCAGGGTATTCACACCCAAACCGTAACCTAAGTTTTCCTTGAAACCAGAG
>1939644|reference Afl|length 47|copies 1
AATGTTGACGCTTTGGACAAAGGACTTATTTAAGACTGCTATATTGG
>1939644|reference Afl|length 38|copies 2
AATGTTGGAAGATGACGGGCCATCACCAGAGTATTACA
>1939644|reference Afl|length 47|copies 1
AATGTTTTGACTAATGATGAGGTAAATAAAATCACTGATTTAGCTGC
>1939644|reference Afl|length 47|copies 1
AATTAAAATTATCGCCAATGGACACGGACCATTACTACATCATAACC
>1939644|reference Afl|length 50|copies 1
AATTAAAGACGTGTTTGAGGATACTCGTTCTATTTTAGAACCTGCGGGGG
>1939644|reference Afl|length 37|copies 1
AATTAAAGCTACCAAAGGTCCAGTACAATCTGGAGAA
>1939644|reference Afl|length 51|copies 1
AATTAAATTTAGATTTTTTGGTAAATTTTAGTTAACCTATTGGATAGGTAA
>1939644|reference Afl|length 63|copies 1
AATTAACCAATTGGCGATTTTAGAAGGAAGTAACCGATTTAATGCCCCATCTTGACGATTTTG
>1939644|reference Afl|length 42|copies 1
AATTAACTAAAACACACACAAGTTTCTTAGCAGCTAGACAAG
>1939644|reference Afl|length 53|copies 1
AATTAAGAAGTGTAACTCCCATTCCTCCACAATCGGTTACAGTGATAAAAGAA
>1939644|reference Afl|length 51|copies 1
AATTAAGTCAGAGTAAAGCCCCTTGGAAAGTTGTTTTTGGTCATCATCCTA
>1939644|reference Afl|length 37|copies 1
AATTAATACCTATTACTATCCTGATGTCATAGTCAGT
>1939644|reference Afl|length 48|copies 1
AATTAATACTGTGCGGGCAGGAATGTCTATCCCTGTAAATGGGGTAAA
>1939644|reference Afl|length 37|copies 1
AATTAATCAAGATAATGGACCGGAAAACCATTCTCGT
>1939644|reference Afl|length 59|copies 1
AATTAATGATTGAATCAAAAGGCAAGTAACGACTTTACCTTCTTCGGCTGCGGTTTGAA
>1939644|reference Afl|length 58|copies 1
AATTAATGCGGCAATTCAATTAATTAGAGAAAGTCGTCGCCCATTGTTGTATGTTGGG
>1939644|reference Afl|length 61|copies 2
AATTAATGTCGGTGCGGCTGTGGCTTTAGCTAAACAGTTGGGTCCAGGACATACTATTGTA
>1939644|reference Afl|length 37|copies 1
AATTAATTAAGGACATTGGACCATCAGTAGATATACC
>1939644|reference Afl|length 58|copies 1
AATTAATTATAAAGAAACCAAACCAGCTACACTTACTGGTATTGAAAAGTATTTGGGC
>1939644|reference Afl|length 60|copies 1
AATTAATTATAAAGAAACCAAACCAGCTACACTTACTGGTATTGAAAAGTATTTGGGCAG
>1939644|reference Afl|length 42|copies 1
AATTAATTGGAATTTATGGTCCGAATCAGGATTATTAAGATT
>1939644|reference Afl|length 13|copies 1
AATTACACCGTCT
>1939644|reference Afl|length 55|copies 1
AATTACCAAAACTGTGACCTGTTAAGCCATCTCCAGCCCGAAAGCGATATTGAAA
>1939644|reference Afl|length 54|copies 2
AATTACCAGTTTTTGAATGTGAGTAAAACGGTGTTGGACAGTTTGCCACCAGCT
>1939644|reference Afl|length 56|copies 1
AATTACCAGTTTTTGAATGTGAGTAAAACGGTGTTGGACAGTTTGCCACCAGCTTT
>1939644|reference Afl|length 45|copies 1
AATTACCTCATCACCTGGGTCAATCAGTGCCACAATCAAATTATA
>1939644|reference Afl|length 39|copies 1
AATTACCTCATTAGAGATAATTAAGCCAAGTCATGAACT
>1939644|reference Afl|length 46|copies 1
AATTACGTTATGGCAACTGGGTTGTATATTAAAACTTTCTATCATA
>1939644|reference Afl|length 52|copies 1
AATTACTAATGACCACCACCGTCATATTTTCTATATTTGGGTGGAATATTCA
>1939644|reference Afl|length 49|copies 1
AATTACTCATACAATCACCTCCCGCATTTCAAAATTTATCAAACACGTA
>1939644|reference Afl|length 39|copies 1
AATTACTTTGCCATATTTATTCCTGTCTATATTGAGGCA
>1939644|reference Afl|length 52|copies 1
AATTAGATTGATGATTAATAATTTGAGTCATAGTTAAACCTCCTCAAAATAA
>1939644|reference Afl|length 39|copies 1
AATTAGCCGAATTGCTGCCCAGTTAAGTGGTGATAAAGT
>1939644|reference Afl|length 35|copies 1
AATTAGCGATCGCTATCTGAAACGAGCCGGGTTAG
>1939644|reference Afl|length 38|copies 4
AATTAGCGTCGGTAATTGGGCCAGCTTTGGGAGGATTG
>1939644|reference Afl|length 41|copies 1
AATTAGGAAGAGTCCACGAAATAGTTAAACTATATCGTCAA
>1939644|reference Afl|length 41|copies 1
AATTAGGCAACATTCGCGTCCAAAGATCCCGATCTACTCAG
>1939644|reference Afl|length 45|copies 1
AATTAGTAAATATAAGCGAGCCGATACATTTTGTGTAGATGAACA
>1939644|reference Afl|length 44|copies 1
AATTAGTTAGTGGGATTTATTTTGGACCGGCTGGACGTTCTTCA
>1939644|reference Afl|length 38|copies 1
AATTAGTTTGTCTACTTGGTCCTAATGGTGCTGGTAAG
>1939644|reference Afl|length 36|copies 1
AATTATATCAGGTGCGGTTGCACCACAGACGGTGAT
>1939644|reference Afl|length 38|copies 4
AATTATCACATTAGGCGGTCCCTACGCCCCCGTAGACA
>1939644|reference Afl|length 42|copies 3
AATTATCACATTAGGCGGTCCCTACGCCCCCGTAGACACATT
>1939644|reference Afl|length 37|copies 8
AATTATCTCTACTCCCACAGGTTCTACTGGTTATACT
>1939644|reference Afl|length 54|copies 1
AATTATGCTGTTCTGAACTATAGCCAATTTCGGCAATTTGCTTTTCTAAAATAG
>1939644|reference Afl|length 59|copies 1
AATTATGGCCATCAACTGGCCCCATGTAGGTAAAGCCCAATTCTTCAAAAACAGCGCCG
>1939644|reference Afl|length 40|copies 1
AATTATGTGATGCTTAACTAAGATTATTGTTTTACATAAT
>1939644|reference Afl|length 47|copies 1
AATTATTATTTATCAATTATCACCAGCGCAGGTTTCCCAATTACAAC
>1939644|reference Afl|length 56|copies 1
AATTATTTTCCACAGTTTACAAAAATCCGAATTGCGGAATATTGTTCAGTTACAAG
>1939644|reference Afl|length 45|copies 1
AATTCAAAAGCATCTGGGTTACTCCCTCCAGGTAATATTTCTGTG
>1939644|reference Afl|length 51|copies 1
AATTCAACTTTATAACCATCTGGATCTTCCACAAAAGCAATTACCGTTGAA
>1939644|reference Afl|length 41|copies 1
AATTCAAGAGTTAGAGAAAAAAGGCACAGTCGGACTAGTAG
>1939644|reference Afl|length 40|copies 1
AATTCACCATTATCTAATAAATTTTGCCATTCTGCTAAAT
>1939644|reference Afl|length 37|copies 5
AATTCAGAGGCAACAGGGACCTGGCAACTTTCTAACA
>1939644|reference Afl|length 38|copies 2
AATTCAGAGGCAACAGGGACCTGGCAACTTTCTAACAG
>1939644|reference Afl|length 40|copies 1
AATTCAGCATCCATTAAGGTTTTGCCGGTGGCAGCTAGGT
>1939644|reference Afl|length 53|copies 1
AATTCAGCCTTTGTCCGAAAATACCTGCATCTAGGTGTAAATAACGGTAAACA
>1939644|reference Afl|length 45|copies 1
AATTCAGTGTTAGTCCGCTCTTGGATTTGCTCTGCAATCCAGACA
>1939644|reference Afl|length 57|copies 1
AATTCATTTTTAGGGTGGGGAATAGTTTCAACATCTTCTGAATTATCTTCTAAAGAA
>1939644|reference Afl|length 57|copies 1
AATTCCATTAATCAGGTTCGGGCAGAAAAAGCCAAACAGGAATTAACACAAAATAGC
>1939644|reference Afl|length 38|copies 1
AATTCCATTTACCACGTGGTCCGCTGTCTGTGAGACGA
>1939644|reference Afl|length 37|copies 1
AATTCCCATCATGAATGGACCAAAAGCAATGAGTTTA
>1939644|reference Afl|length 51|copies 1
AATTCCCGATCATTCCAAAAAGCTGGACGATAGGTGCGATCGCGTGTTACC
>1939644|reference Afl|length 53|copies 1
AATTCCCGATCATTCCAAAAAGCTGGACGATAGGTGCGATCGCGTGTTACCCC
>1939644|reference Afl|length 53|copies 1
AATTCCTAACCCGGAAACCACTCTTTCTACAGAAACTCGTTGAATATTATGTT
>1939644|reference Afl|length 52|copies 1
AATTCCTCAAACAAAATACATTATTAGTCAGTAATTATATAAACAGCTTACT
>1939644|reference Afl|length 39|copies 1
AATTCCTCGTGCTCCATGCTACTCGGGATTCAGCTACTA
>1939644|reference Afl|length 52|copies 1
AATTCCTGCTCTGTTAAACCCGCTGGTTTCACTAACAAGAAAGCTTCAGGAC
>1939644|reference Afl|length 42|copies 1
AATTCGAGTTAAAGATTTTCAAGAAGCAATAGATGTTGCCAA
>1939644|reference Afl|length 48|copies 5
AATTCGAGTTAAAGATTTTCAAGAAGCAATAGATGTTGCCAACGGCAC
>1939644|reference Afl|length 49|copies 1
AATTCGGGGTTCTGCCGCCAATCATGATGGTAAAAGTAATGGACTAACA
>1939644|reference Afl|length 43|copies 1
AATTCGTGATTTAGCTATCAAAGAACGGCCTAAACTCTTAATT
>1939644|reference Afl|length 46|copies 1
AATTCTAAACCATATTCTCTTGCTAGTTGGGCGAGAATGCGATCGC
>1939644|reference Afl|length 53|copies 1
AATTCTACGGGTTGAGTCATGGGGTAAGGTTGTCCAGTTTTAATAATTGGATG
>1939644|reference Afl|length 48|copies 1
AATTCTAGAATATCGTGGTATCAGGATTGAGGAATTAGCTGAAAAAAG
>1939644|reference Afl|length 41|copies 1
AATTCTAGTTTGTCAAAAATCTGATTGTATGAAGCGTGGTG
>1939644|reference Afl|length 37|copies 2
AATTCTATCCATTAATGGTCCAGACAATTTTGCCCAA
>1939644|reference Afl|length 38|copies 2
AATTCTATCCATTAATGGTCCAGACAATTTTGCCCAAT
>1939644|reference Afl|length 41|copies 1
AATTCTCCTGAAATTCGTCAGCAGATGGGTAAAGAAAGTAG
>1939644|reference Afl|length 48|copies 1
AATTCTCGACACCTCCCCAGAAGAGATCGAGAAAACACTTGAACAATC
>1939644|reference Afl|length 47|copies 1
AATTCTCTGCTAAGTTCCTCTAACTTTTGGCGTAGTAATTGAGATAA
>1939644|reference Afl|length 54|copies 1
AATTCTCTTAATAACCTCTCAATCCTTTCTGTATCCGTGTTCCCATAACGAGCA
>1939644|reference Afl|length 41|copies 1
AATTCTCTTGAACTTAATGATATTGCATTACAGTCTCCCAG
>1939644|reference Afl|length 15|copies 1
AATTCTGGACGGGCA
>1939644|reference Afl|length 38|copies 1
AATTCTTGGGAAGACCCGGTCCGATTGTCACTCAAACA
>1939644|reference Afl|length 39|copies 1
AATTCTTGGGAAGACCCGGTCCGATTGTCACTCAAACAG
>1939644|reference Afl|length 64|copies 1
AATTCTTTCTCAATTTGGGTGGAAGTTTTAACCACAGCAGGAGGTTGAGACGTGGGTGGAGTTA
>1939644|reference Afl|length 34|copies 1
AATTGAAGATGCGATCGCCGCATGGCAGTCAAAA
>1939644|reference Afl|length 8|copies 1
AATTGACG
>1939644|reference Afl|length 37|copies 4
AATTGACGATTCCAGTCGAAATTATAGCGAGCTTCAG
>1939644|reference Afl|length 45|copies 1
AATTGACTTTATCATCTTATTTACCTGATATGTCATATCTTCCTG
>1939644|reference Afl|length 45|copies 1
AATTGAGGGTGGCTATCCTTGCTTATACTTCTTAGTATGTATGGC
>1939644|reference Afl|length 45|copies 1
AATTGAGTTACACCTACTGTGTGAAATTATATCAAATATTCGGAA
>1939644|reference Afl|length 53|copies 1
AATTGATGAAAATTTAGATAGTGAAAAAGATCGCACTTTTAAACTTTCCTATC
>1939644|reference Afl|length 16|copies 1
AATTGATTCTTTAGCA
>1939644|reference Afl|length 37|copies 3
AATTGATTCTTTAGCAGGTCCGAGCGAAGTGCTGGTA
>1939644|reference Afl|length 42|copies 1
AATTGATTCTTTAGCAGGTCCGAGCGAAGTGCTGGTAATTGC
>1939644|reference Afl|length 44|copies 1
AATTGATTCTTTAGCAGGTCCGAGCGAAGTGCTGGTAATTGCTG
>1939644|reference Afl|length 38|copies 1
AATTGCCAATAATTCCCGGTCCAGTAAACTTAGTAATA
>1939644|reference Afl|length 39|copies 1
AATTGCCAATAATTCCCGGTCCAGTAAACTTAGTAATAG
>1939644|reference Afl|length 41|copies 1
AATTGCCCTACTACCCGGTTACTCACGCCAGAATCACCACT
>1939644|reference Afl|length 46|copies 1
AATTGCCGAATTTTCAACCTAAGCACAAGTAGATGATTAAGACTTT
>1939644|reference Afl|length 37|copies 1
AATTGCGACACCACCAGGACCATAACCTTCATAGCGA
>1939644|reference Afl|length 42|copies 1
AATTGCTATTCATATAGGATACATTTATGCAGGATGGTTAGG
>1939644|reference Afl|length 56|copies 1
AATTGCTCCTAACAGTGGTCCAAATAAAATCCCTAATAATGGACCACCAAAAGGTA
>1939644|reference Afl|length 47|copies 1
AATTGCTGTAATAACTGGTGAAATAGCGACTCATTAAAAAGTTCATG
>1939644|reference Afl|length 51|copies 1
AATTGCTTAGAACTAGCCGCAGAAGTTATTTTCCACCCAGAGATATTAGCA
>1939644|reference Afl|length 50|copies 1
AATTGGATTTTGGTGTGGGTTTGAATGTGTTGACGGGAGAAACCGGCGCA
>1939644|reference Afl|length 53|copies 1
AATTGGCATAGCAAATAAACCCCAAGCCAAACCCGTAATCAAACCAAAAGGGG
>1939644|reference Afl|length 42|copies 1
AATTGGCGGTTATACATAGTTTTATTAATAAACTGGTTTCTG
>1939644|reference Afl|length 55|copies 1
AATTGGGATTGCGATCGCTTACCTATTTCTGGTTCAATATATTCCAGCTATTAAT
>1939644|reference Afl|length 67|copies 1
AATTGGTTAATAGCAATAATAGCCGCTTTCTGGTATTTTGGCAGAAAATAAACTCCTTTTTCCCATC
>1939644|reference Afl|length 37|copies 2
AATTGTAATATTTCCGGGGCCAGCAATACAAGCACTA
>1939644|reference Afl|length 37|copies 8
AATTGTAATTTGTTGCGGTCCATTGGCTTTGCCATTT
>1939644|reference Afl|length 61|copies 1
AATTGTCCCAAATAATTGAAACTAACTTCAGCTTTTGGCATTGTTGAAAGTTGAGAGATAA
>1939644|reference Afl|length 48|copies 1
AATTGTCGGACTATTCGTTTAACCGCAGGTCCGGTGGAATTTGTGCCA
>1939644|reference Afl|length 43|copies 1
AATTGTCTTTGCAGGGACGTATCCGAGTCCCTGGAGATAAGTC
>1939644|reference Afl|length 38|copies 1
AATTGTGATTATGACAGGTCCATCTGGCTCAGGTAAAA
>1939644|reference Afl|length 39|copies 1
AATTGTGATTATGACTGGACCATCTGGTTCAGGAAAAAC
>1939644|reference Afl|length 41|copies 1
AATTGTGATTATGACTGGACCATCTGGTTCAGGAAAAACTA
>1939644|reference Afl|length 46|copies 1
AATTGTGATTATGACTGGACCATCTGGTTCAGGAAAAACTACTTTA
>1939644|reference Afl|length 41|copies 2
AATTGTGATTATGACTGGACCATCTGGTTCAGGGAAAACGA
>1939644|reference Afl|length 50|copies 1
AATTGTTAGCTTATCATATTGCGGCGCGGCGGGGTTTGGATGTAGATCAA
>1939644|reference Afl|length 47|copies 1
AATTGTTGATTCTCAAGGGACACCAGATATCATCTTGATTGGTACTG
>1939644|reference Afl|length 37|copies 3
AATTGTTTAGCTCTTTGGGCCACTTCTTCTAGAGTCC
>1939644|reference Afl|length 49|copies 1
AATTTAAACAAGGTGAGGCATCGGTTGATCGAGTTTTTGAGTTATTAGC
>1939644|reference Afl|length 44|copies 1
AATTTAAACGAGATAAACTTTGCCTCTACATCCTCAATTCTGTT
>1939644|reference Afl|length 38|copies 1
AATTTAAACGTCCATCAGGACCCTTATCTATAAATCTT
>1939644|reference Afl|length 57|copies 1
AATTTAACCAAGATTTTTGGTTAGAAGATCAAGATTTCTGTGCTTTGGCTTTAGATG
>1939644|reference Afl|length 58|copies 1
AATTTAACGTTAAAACGTTAATTTGTCCCATTAAACCCTGAAGTTGACGTTTCTGTAG
>1939644|reference Afl|length 45|copies 1
AATTTAACTTAACAAGAAACTATAGTTATTAAATTAGTTTTTACT
>1939644|reference Afl|length 46|copies 2
AATTTAATCGCTGTAAAATTTGACTGGCTACTTTCTCTGGATTGAG
>1939644|reference Afl|length 61|copies 1
AATTTACCAGAAGTTGGTAAATGGCAAGGATTAGAATTGGCAGAATCAACTTATAATAGCC
>1939644|reference Afl|length 49|copies 4
AATTTATCGCCGTCCCCAAGATATCGTGGAGATTCTCAAAGTTGCAGCT
>1939644|reference Afl|length 40|copies 1
AATTTATCTATCGCAAGAGTTTATTGCAAATCATCAAGAA
>1939644|reference Afl|length 48|copies 4
AATTTATGGACTCAGTGGACCAATTATCGCCCTCAATATCTGGCTACT
>1939644|reference Afl|length 51|copies 1
AATTTCAGCGCGGAAATTGCCGTTTTAAAGCTGCAAAAACTGGACAAGGGG
>1939644|reference Afl|length 61|copies 2
AATTTCAGCTTTAGTTAATTCATTTGGAGGATCAAAAAGTTCTGGAGATATTACTAACTCT
>1939644|reference Afl|length 49|copies 1
AATTTCATGGTAAATTCGTTTCGATAAGAATCAATAAAATGGGTTGAAG
>1939644|reference Afl|length 41|copies 1
AATTTCCACGTTACCACCATCAGAAATGAGATAAGGGCGCA
>1939644|reference Afl|length 37|copies 1
AATTTCCAGCACAAGCGGTCCAAAGGTATTGTTAATG
>1939644|reference Afl|length 58|copies 2
AATTTCCAGCACAAGCGGTCCAAAGGTATTGTTAATGAACGAATTTGTCCTAGAACAA
>1939644|reference Afl|length 46|copies 1
AATTTCGGGCAGTGTGACGCGGTAATACCAGCCTTCAAAGAAGCGG
>1939644|reference Afl|length 51|copies 2
AATTTCGTACCTTTACCGATGGGGGGCAAATCAGCAGCACGGCGCGGCGGG
>1939644|reference Afl|length 45|copies 1
AATTTCTATAGTCGCAGCCGCTAACCATCCTGATATGGTAAAGGG
>1939644|reference Afl|length 41|copies 1
AATTTCTCAATTCTGGTGGACTGTTCAAAATAGGACGCGCA
>1939644|reference Afl|length 39|copies 2
AATTTCTGATGTTGGCGCCCATAAAATGTGGATTGCTAG
>1939644|reference Afl|length 37|copies 1
AATTTCTGCATCTAATGGACCACTACCAATAATTACT
>1939644|reference Afl|length 37|copies 2
AATTTCTGGAGTTGCAGGACCTGCATAATCGGGAATA
>1939644|reference Afl|length 38|copies 1
AATTTCTGGAGTTGCAGGACCTGCATAATCGGGAATAT
>1939644|reference Afl|length 46|copies 1
AATTTCTGGAGTTGCAGGACCTGCATAATCGGGAATATATTTAATC
>1939644|reference Afl|length 41|copies 1
AATTTCTGGATTTATAAGAGTAAATGATTTCCTTGATATCC
>1939644|reference Afl|length 38|copies 1
AATTTGATGTTTTAGAAGGACCAGATTTTTGTGCTGAT
>1939644|reference Afl|length 48|copies 1
AATTTGGGCGCGGACGACTTCTGATAAAGTAAAATCACCTAAAAATTG
>1939644|reference Afl|length 49|copies 1
AATTTGGTGACTCGTGAGATCTCTTTGGGCGATTTTATCCTCACTGGGG
>1939644|reference Afl|length 58|copies 1
AATTTGGTGGGGGAAAAGTCATTAGAGATGGGATGGGACAATCCCCAATTTCTAATCA
>1939644|reference Afl|length 37|copies 2
AATTTGTCGCAAATATGGACCGACTCTGACGGAAGCT
>1939644|reference Afl|length 51|copies 26
AATTTGTTAGAATGCCAGCTAGTTGCTAGGGGTCCAGTTTCCGCTTCTCCG
>1939644|reference Afl|length 43|copies 1
AATTTTAAACGAACTGCTTGCAGCAGCGCTTCGCTATCGCTCA
>1939644|reference Afl|length 37|copies 2
AATTTTAATTACCATTGGTCCAACAAAAGATGTAACT
>1939644|reference Afl|length 56|copies 2
AATTTTAATTTGCCGAGGACTGTAATAAACAGTCATGTTCCCGGCAACAAAATAGT
>1939644|reference Afl|length 54|copies 1
AATTTTAGTTCGGCGCTGAGAATCTCTTAATTTCGTCATGGGCTGGGTTCAAGA
>1939644|reference Afl|length 36|copies 1
AATTTTAGTTGATATGGCGATCGCTATCTTGGCAGG
>1939644|reference Afl|length 37|copies 1
AATTTTATAATCATCAGGTCCTTCCCAGCGATGATCT
>1939644|reference Afl|length 33|copies 1
AATTTTATCACCAGCAGCCACATCAATTACATA
>1939644|reference Afl|length 34|copies 1
AATTTTATCACCAGCAGCCACATCAATTACATAG
>1939644|reference Afl|length 37|copies 1
AATTTTATGCGATCGCGGTCCCTTTAGTTTAGAAAAC
>1939644|reference Afl|length 9|copies 1
AATTTTATT
>1939644|reference Afl|length 57|copies 1
AATTTTCCCGAATTAAACGATGAGTTTCCGTAGTGGTGCGGGTCATGTGACAAGGCA
>1939644|reference Afl|length 37|copies 1
AATTTTCTGCATTATTTCTGTCTAAAGATATATAGAG
>1939644|reference Afl|length 12|copies 1
AATTTTGAGTAT
>1939644|reference Afl|length 49|copies 1
AATTTTGGTTTTTTTAGCTAATCTCTTCAGGGCGCTGTAGATTTCTTGG
>1939644|reference Afl|length 50|copies 1
AATTTTGTATCCATTCAAATGCAGAATTGGTAAAACTGCACCATCAGTAA
>1939644|reference Afl|length 45|copies 1
ACAAAAACTGCCACACTACAATTATTGTAATTGGCACAAGCCAAG
>1939644|reference Afl|length 59|copies 1
ACAAAAACTTCCCCATGCTGAAAAGGACTCATTGTCCCTGGATCAACGTTAATATAGGG
>1939644|reference Afl|length 51|copies 1
ACAAAAAGAGTTAGTAAAACAATCTTTAAATAAATTAATGCAGAAAACTCC
>1939644|reference Afl|length 64|copies 1
ACAAAAAGATACTTGGTTGGCAATGGGCGTTAATTTTCTCACCTTTATGGGGGATGTTATTTAT
>1939644|reference Afl|length 37|copies 1
ACAAACAGTGCGGGTGACAGCGCTAGATGATTCAGTA
>1939644|reference Afl|length 50|copies 1
ACAAACATTCTTAACAGCAGTACAGGACCCAAAGCGAGTATTAGTATTGC
>1939644|reference Afl|length 38|copies 1
ACAAACCAGAAGATGTCGGACCGTTTTTGTATAATCTG
>1939644|reference Afl|length 49|copies 1
ACAAACCATTTACTTAGATCCTAATAAAGGTCCTAGTCGTTGTAGTCCC
>1939644|reference Afl|length 54|copies 1
ACAAACCCCGGTAGGCAGCAAACTCCCAAGATGGTCCACTAGCCATACCGTTAG
>1939644|reference Afl|length 51|copies 1
ACAAACCCGGTACTTATGAGTATTTAGAAAAAATTACCAAACAGTTAGCTG
>1939644|reference Afl|length 48|copies 3
ACAAACTTACCAACGGTAGAGTTGTTTGTACCTTTGAATTCTCTAGGA
>1939644|reference Afl|length 50|copies 1
ACAAAGACTTCATCAGGGTTTAAAGGAAATGGGTTTGTTGTAATTTCTAA
>1939644|reference Afl|length 49|copies 1
ACAAAGATTGAATTAAGCCCTTCCCAAAAGTCGTTTCCCCGACTAATTG
>1939644|reference Afl|length 42|copies 1
ACAAAGTATTGGGCAACATTAGTCACAAATGTGGCTGTATCA
>1939644|reference Afl|length 57|copies 1
ACAAAGTTGGTGGGTAGGTTTGTTAATGTGGTTGACGGGAATTCCCACACGCATTGG
>1939644|reference Afl|length 41|copies 12
ACAAAGTTTTCTCAATTTGCGGGGAGGACTGGGATACAAGA
>1939644|reference Afl|length 50|copies 1
ACAAATAAACTCGAATCAACGAAACTGGAGTCAACAGACCTAAATATAGA
>1939644|reference Afl|length 50|copies 1
ACAAATAATGCGATATAAACCTGGTTGTTCCTTTGCTCCCCAAGCATGAA
>1939644|reference Afl|length 44|copies 1
ACAAATAGGCAATAGGCGCGGAAACTCATCCGTTCGGCGATCGC
>1939644|reference Afl|length 47|copies 1
ACAAATAGGCAATAGGCGCGGAAACTCATCCGTTCGGCGATCGCTCC
>1939644|reference Afl|length 37|copies 1
ACAAATGCCCCCGCGCGGACCAGTTGGTTTAGAAGGT
>1939644|reference Afl|length 47|copies 1
ACAAATGTAAACCGATAATTAGACAATTGTCCTAATGCTGGGATGAG
>1939644|reference Afl|length 56|copies 1
ACAAATTAACTTCCTGACTTTAGCTATTTCCAATGCTTATCTTTTTGGCTTCTCTG
>1939644|reference Afl|length 56|copies 1
ACAAATTAATTTGGGAAAGCGTTGTAATTTAGCTTGTAACCATTGCCATGTAGAAG
>1939644|reference Afl|length 42|copies 1
ACAACACAACCTAAGTGGGTACAAATAGCATTAATCCCGTAG
>1939644|reference Afl|length 37|copies 2
ACAACAGGAAATATTTGGACCTGTCTTAGCGGTAATT
>1939644|reference Afl|length 51|copies 2
ACAACCCAACAGAGGACGACCATATTTGTTCAATTTGTCGCGCTCTACTTG
>1939644|reference Afl|length 52|copies 1
ACAACCCAACAGAGGACGACCATATTTGTTCAATTTGTCGCGCTCTACTTGG
>1939644|reference Afl|length 62|copies 3
ACAACCCGCTTCAAATATTTCTGCATTTGCGGGTAAATTCAACTTTTTAATAACTTGCTCAA
>1939644|reference Afl|length 37|copies 4
ACAACCTAATACCCAAGGACCAGCACCACCAACAGCG
>1939644|reference Afl|length 37|copies 7
ACAACCTAATACCCAAGGACCAGCACCACCAGCAGCG
>1939644|reference Afl|length 50|copies 1
ACAACCTGCGCTTACAAAACAAGGCACATGAGAAGCTGAAATTATTTAAT
>1939644|reference Afl|length 44|copies 1
ACAACTGACAACTGTACGGGCGAAGCATTTGGAGAACTATTTTT
>1939644|reference Afl|length 35|copies 1
ACAACTGGTTAATAACTTGATAGATATTGCCATAG
>1939644|reference Afl|length 64|copies 1
ACAACTTTAGCCGCATTGGGGGAAGCGACAACGGGGATATTTTTGTTAAGCTGTTTTAAGGTGG
>1939644|reference Afl|length 51|copies 1
ACAAGAAATTTGTATTGAAAATTATCAAGCTAATTTGCAAGTTAGCCAACA
>1939644|reference Afl|length 48|copies 1
ACAAGAAGAACCAATAATCATAACTAGGCATGGTAAACCCGTAATGGC
>1939644|reference Afl|length 41|copies 1
ACAAGACCTGTCTCATGACTAATTAATGTATCCAGACCTTT
>1939644|reference Afl|length 59|copies 1
ACAAGAGGGGATTTGGGCTTACGTCGATGTGATTAGGGGACCAAATAAGAAAGTTGAGG
>1939644|reference Afl|length 51|copies 1
ACAAGCACTAATAGGTAGTGGTAATTTTGAAACTCAGGCTTTTAAAGGAAC
>1939644|reference Afl|length 54|copies 1
ACAAGCATTAAAACAAGGTTAGCTTCTAGCCAAAAGCCAGAAGCCATACCGGAC
>1939644|reference Afl|length 45|copies 1
ACAAGCCTTTTCTGGTGTGCTAGAATTAGCTGTACTCAAAAACTT
>1939644|reference Afl|length 41|copies 1
ACAAGCTGTGTAATTTGATTTAAGTTAATATCCTCAATGAG
>1939644|reference Afl|length 46|copies 2
ACAAGTCTTATTTGATATTAATTTAGAGATTAAGACAGGAGAAGTT
>1939644|reference Afl|length 50|copies 1
ACAAGTCTTATTTGATATTAATTTAGAGATTAAGACAGGAGAAGTTGTCA
>1939644|reference Afl|length 35|copies 1
ACAAGTTATGGCTGGGACCCTTATTATTCTGCACA
>1939644|reference Afl|length 57|copies 1
ACAATATCGGAAAACAAAATTACTCCGTCGGGTTGGAAAGCTCTCCAGGGTTGGAGG
>1939644|reference Afl|length 45|copies 1
ACAATATGCAGCAGGAAGTCAGGAAGCACTCAAGAAAGATTGTGA
>1939644|reference Afl|length 52|copies 1
ACAATCTCACGGAGTGGTTCAACATTACGATTATTATCTAAATAGTAAGCGC
>1939644|reference Afl|length 40|copies 1
ACAATGCCGATGGCAGCAAAGCCTGGACAAGGCTCCTGGG
>1939644|reference Afl|length 59|copies 1
ACAATGGTGGCTGTTACTTTAGGAACTTTGTTACCAATGGGTTTGAAGCATTTAAAACT
>1939644|reference Afl|length 54|copies 1
ACAATTATCAAAATATAATCGGATTTCTTTTGACATTAACAAAATATTTTGATA
>1939644|reference Afl|length 46|copies 1
ACAATTCTGATCCATATAAGATATTTACTGATGTTAGTTCTCAAAC
>1939644|reference Afl|length 42|copies 1
ACAATTGCCGCTTTTAAACATCGTGCTATTCACACTTATCAC
>1939644|reference Afl|length 53|copies 1
ACAATTGCTCCAGGGATTCAGGAGTTACGTCAAGCATTGCCTGACACTTGTTG
>1939644|reference Afl|length 45|copies 1
ACAATTTATGTCTGTTGATAACTATTCTGTCAGCATTGCCAATAA
>1939644|reference Afl|length 55|copies 1
ACAATTTCCTGAATTAAATAAAAAGGAATTTTATCCCAAAGCAAATAGGAAATAG
>1939644|reference Afl|length 42|copies 1
ACAATTTTAGGCTGGCTGACTAAAGCACGAGCGATAGCGAAG
>1939644|reference Afl|length 42|copies 1
ACACAAATGCAAATGTAAATGTCAAAAGCAACAATCATATCA
>1939644|reference Afl|length 42|copies 1
ACACACTAATGATGCACCAGGAGCGATCGCTCGCTTGGGAGA
>1939644|reference Afl|length 9|copies 1
ACACAGTTG
>1939644|reference Afl|length 52|copies 3
ACACATCTAACCCATCATTACCCAAGTCAGCTAACTGCGGGATGATTTGTTG
>1939644|reference Afl|length 54|copies 1
ACACCAAGCAAACGATGGGCTTCTTCCCAGCAAAAGGGAACACGACTCATGATT
>1939644|reference Afl|length 48|copies 1
ACACCACCTTAATGTACCTTGATTTTCATGAAAATTTAATCATACAAG
>1939644|reference Afl|length 43|copies 1
ACACCAGACCAACTCAAAGTTATGCCCGGTGTCTTTCCCGTAG
>1939644|reference Afl|length 36|copies 1
ACACCATTCAGCATGGGACCGCGCCAAATTACTGGC
>1939644|reference Afl|length 45|copies 1
ACACCCCAAAACAGCGATTCCTACGGAGCGCTTCGCTATCGCACA
>1939644|reference Afl|length 51|copies 1
ACACCCTCTCCTCTAGAACGACTAAGCGACGTGAGGAAATTTTTAGTATTC
>1939644|reference Afl|length 35|copies 1
ACACCGCATCTACTGGACCTGTACCAATGGCTGCA
>1939644|reference Afl|length 39|copies 1
ACACCGCCAATGGACCTGATTGCCAATCCGCCATTTGTG
>1939644|reference Afl|length 60|copies 1
ACACCGGCGGGAACATTAATTTTCAGTTTCTTTGTAACCTGATTTGCGCCCTTACCATCA
>1939644|reference Afl|length 60|copies 1
ACACCGTATGTATTAATACCTTGAACTCTTAGGTAATCCCCAAGGATCGAACCAGATCCA
>1939644|reference Afl|length 50|copies 1
ACACCTAAACAGGTAGAATTAGTAAAGCGATTAGTGCGATCGCTAGAAAA
>1939644|reference Afl|length 50|copies 1
ACACCTGAAACCGGCTAATTCTGACCCTAACATCTTTGTTACTGCTAAAC
>1939644|reference Afl|length 37|copies 1
ACACCTGCTCTAAAGTGGTCCCCCGTGCCAAAGCGCG
>1939644|reference Afl|length 39|copies 1
ACACCTGCTCTAAAGTGGTCCCCCGTGCCAAAGCGCGAG
>1939644|reference Afl|length 47|copies 3
ACACCTGCTCTAAAGTGGTCCCCCGTGCCAAAGCGCGAGTAGCCGCA
>1939644|reference Afl|length 50|copies 1
ACACCTTTGGGTAAGAGTGCCACTGCTCTCCCACCCTCTGCCTTACGCTA
>1939644|reference Afl|length 43|copies 1
ACACGAATCTGATTGGGTTGAAGGCTAGGAACGCGATTATCGG
>1939644|reference Afl|length 57|copies 1
ACACGACCTGGGGTTGTCCCAGCACCGATAGAACCTGGCGCTCTATGGTTTTTGGAA
>1939644|reference Afl|length 43|copies 1
ACACGGAACAAATCATTACCTGGAGTGGCGTTGAAATCAGTGA
>1939644|reference Afl|length 38|copies 1
ACACTCATACCTTCCTTAACATAGATATGATGACTACC
>1939644|reference Afl|length 42|copies 3
ACACTGACGAATACGGCGATAGGACCGGAGAAAGCAAGAGCG
>1939644|reference Afl|length 41|copies 1
ACACTGGTCTAAGTGCAGTTAAATATGATCCATCTTCTCCC
>1939644|reference Afl|length 50|copies 5
ACACTTTATCGCCAACATTAATGTCCATTGTTTGACGAGTCCCGTCGTCA
>1939644|reference Afl|length 43|copies 1
ACAGAAAAAGTCCCAGGACAAAAATCCACAGTAAGTAATGCAG
>1939644|reference Afl|length 42|copies 1
ACAGAAGTTAATTGACCAGTTGCATCATAACCATATTGAAAA
>1939644|reference Afl|length 48|copies 1
ACAGAATATAAGAGGTTAGTTGCAAATGTAGAAATTTATCGCAAAACA
>1939644|reference Afl|length 57|copies 1
ACAGAATTACCATTTAATTCATCATCTGTGGCCTTCGATTCCTTGGTATAATTACCA
>1939644|reference Afl|length 49|copies 1
ACAGAATTACCCCGCAAACTTGATCCTGCTAAGGTAGCAAATCTATCAA
>1939644|reference Afl|length 48|copies 1
ACAGACTCTGAACCCGACAACCATCACGAAATTACCAGACATTCTCAA
>1939644|reference Afl|length 39|copies 2
ACAGAGATTTAAAACGTGGTCCGTGATGGTGATTGGATT
>1939644|reference Afl|length 59|copies 1
ACAGATACAAAAGGATTAATTGCGGGAGGGGTGAAAATTCCCGTTGAGGGTGGGGAAAT
>1939644|reference Afl|length 33|copies 1
ACAGATACTCCTGGACCACCAGCTAGTGATTAT
>1939644|reference Afl|length 43|copies 1
ACAGATATTTTTGACCCATTGAAATGGCTTGATTCTAGAAATA
>1939644|reference Afl|length 43|copies 1
ACAGATTCAAACCATAGTTCAGGACCAGGGGCAATACTCACAG
>1939644|reference Afl|length 37|copies 2
ACAGCAAGCCCTGTAACTGCTATCAGATATGGTTTTC
>1939644|reference Afl|length 43|copies 1
ACAGCAATCATGATGATTTCCCAATTGTTGTAAGCTTCCGGCG
>1939644|reference Afl|length 44|copies 2
ACAGCAGAAGAGTTTACCAGTAGTATCCAACGAGTTATTAATGA
>1939644|reference Afl|length 37|copies 1
ACAGCATATCCATGACCGCACCAGCGACATTGCGGGG
>1939644|reference Afl|length 37|copies 1
ACAGCATCATCAATTTCTAGTAAAGTGATGCCTTCCT
>1939644|reference Afl|length 47|copies 1
ACAGCCGCAGCCCGAAAGGTATCCGCCGCACCAATTAAGCACTTATA
>1939644|reference Afl|length 45|copies 1
ACAGCCTTCCTTGGGTTTCCGGGCTTCTAGCAGTTCCTCAATCCG
>1939644|reference Afl|length 51|copies 1
ACAGCTTACCTTTAATTACGGGAGCGCGACGAATACGAGTATTGGCAAACA
>1939644|reference Afl|length 48|copies 1
ACAGCTTGGGCGCGACCGGAACTTTACGGACCAGATGGTTATGCTTGG
>1939644|reference Afl|length 37|copies 1
ACAGGAAACTGCGTAACTTACTTGCTGCCAGGAAGTG
>1939644|reference Afl|length 61|copies 1
ACAGGAGACTTAGTTCGGGATCAAATTACGGCGAATCAAGTCCGATCGCCCCAAAATCCCA
>1939644|reference Afl|length 40|copies 1
ACAGGAGAGTTTAGCCACCTTAGATGTGATGGCGATCGCT
>1939644|reference Afl|length 51|copies 1
ACAGGAGTCAATACTTTAAGTTTTGACGAAAAAGCCAATGGTTGGAATGTG
>1939644|reference Afl|length 41|copies 1
ACAGGCAGTTAAATCACTCACCAGTATTTTAGAACCAGTAA
>1939644|reference Afl|length 52|copies 1
ACAGGCTGATAAATGGTTTATTTCTGTTAAATACGAAGTTGAAAAACCTCCT
>1939644|reference Afl|length 57|copies 1
ACAGGGAAATACTGGGTAAAAGTCGAGCTTGATTTTCAGCCAATTTATTATTTGCCA
>1939644|reference Afl|length 43|copies 1
ACAGGGTATAGTCCGATATTTCTGCCTAAATCTCTAGATCGTG
>1939644|reference Afl|length 40|copies 1
ACAGGTAGCGAAGTCAATCCAGTACCAACCTGTACCTTTA
>1939644|reference Afl|length 53|copies 1
ACAGGTATACCTGTCCGTTCTTCTAACCATTTAATTCCGGGTTCGAGAATTGA
>1939644|reference Afl|length 24|copies 1
ACAGGTCCAATTGCTACCTTAGTC
>1939644|reference Afl|length 40|copies 2
ACAGGTTCTAAGTCAGCGGTAGCCATGCGACTAGGAACAG
>1939644|reference Afl|length 36|copies 1
ACAGGTTGACCATCAATAGAGATTTTGTCTTGAGAG
>1939644|reference Afl|length 37|copies 2
ACAGGTTTGTAAGTTAGGGCCTGTTGTTTATCATTCT
>1939644|reference Afl|length 41|copies 1
ACAGTAATGCAGGTTGCTGTTTCTTCTTTACCATTTGGGGG
>1939644|reference Afl|length 49|copies 1
ACAGTAGTAGGAATGGTTGTGTAATCTGTACCATTGGTGGCTGTTCCGG
>1939644|reference Afl|length 48|copies 1
ACAGTATCCGTCCAGGGTAACTTTGAAATTATATAAGGGGGCAGCGGG
>1939644|reference Afl|length 51|copies 2
ACAGTCCCTTGATGATTAGCCATTAGCATTGGTCCCGACTGCAACCAAATC
>1939644|reference Afl|length 40|copies 1
ACAGTGATAGTCTATCTAAGTTTATTCTCAACTTAAAGAG
>1939644|reference Afl|length 54|copies 1
ACAGTTAACCATTCAAGCTTTAGTGAGACGGGTAAGTGAACAAAAACCCCAAGA
>1939644|reference Afl|length 46|copies 1
ACAGTTACGGGTACAGGCTATGCACCAAGCGGGGAAATTTTGCTAG
>1939644|reference Afl|length 41|copies 1
ACAGTTATCGTGCGTGGTGACGTTTCCGAAGTTCAAGCTTC
>1939644|reference Afl|length 39|copies 1
ACAGTTCCCGCACCAGCTACGGTACTGTTTGCTAAGTTA
>1939644|reference Afl|length 45|copies 1
ACATAAAGTTCCAATTAATTCATATTGGAAATCGAAAATTCAGCC
>1939644|reference Afl|length 37|copies 1
ACATAATCTGGCTGAAGGTCCAACATCAGGTACTCGT
>1939644|reference Afl|length 42|copies 1
ACATAATGTACTCCTTCCATTGCTGTCGCGATTCGCATTGCC
>1939644|reference Afl|length 38|copies 1
ACATACCTTGGTGAGTCGGACCATCAGCACCAACAATC
>1939644|reference Afl|length 39|copies 2
ACATACCTTGGTGAGTCGGACCATCAGCACCAACAATCC
>1939644|reference Afl|length 46|copies 1
ACATAGAAAACCTGTTCGGCCATGGGACCGAGCAAATTTCTCACCA
>1939644|reference Afl|length 38|copies 1
ACATAGAGATCAAAGCGAATCTTCTATGTTGCCATCCG
>1939644|reference Afl|length 43|copies 1
ACATAGTAAATGAGACGATAACCACCACTTTTACCTTTTTGAG
>1939644|reference Afl|length 40|copies 1
ACATCAATACATCACTGGCGGTTTGATGTAGCCATTTGAG
>1939644|reference Afl|length 51|copies 1
ACATCAATTAATAGAAGCTTATGGTGCATGGCGTTTAAAGAAGTTTATGGG
>1939644|reference Afl|length 37|copies 5
ACATCAATTTTTCCATGGCCCATTCCAAGCCAGCGGA
>1939644|reference Afl|length 36|copies 1
ACATCATCAGCTTCAGGTCCAAACGTAAAATCAAGA
>1939644|reference Afl|length 45|copies 2
ACATCATTTCATAATTATATTCAACCCATTCACCCAGCTATTGAT
>1939644|reference Afl|length 46|copies 1
ACATCCCATTCAAGTGGCTTTACAGATTGCTATCCCTGAATTAGAC
>1939644|reference Afl|length 43|copies 1
ACATCGCCAGGAATTACTCAATATTTTAGCCCGGTTTGCAGAA
>1939644|reference Afl|length 32|copies 1
ACATCTACGGCAAGCAGCAGCACATTCCATCA
>1939644|reference Afl|length 58|copies 1
ACATCTCCTAAACTTTCGACATCACTCGTTAGTCTAGTAATCAATTTACCTACAGGTG
>1939644|reference Afl|length 42|copies 1
ACATCTGCCTGTAGAAGTAATGATTCAATTTCATTGACAGCC
>1939644|reference Afl|length 38|copies 1
ACATCTGTATCAGCGTCACACAGGGGTAGACGAGTTGA
>1939644|reference Afl|length 42|copies 1
ACATGAAATTTGCAGTGGTGTTAGGGGGGGATGGAACTGTGT
>1939644|reference Afl|length 45|copies 1
ACATGACCAAGAAATTGGATGTTTGGTAATGCGTGGGCTTTTAAT
>1939644|reference Afl|length 41|copies 1
ACATGAGTGAACAACATCTGCAATTATTATTGCAAAGTGTG
>1939644|reference Afl|length 45|copies 2
ACATGATGAATCATATCTAGAATACCACCCACGGCTGAAGATGCT
>1939644|reference Afl|length 36|copies 2
ACATGGGCGCTTTGAGGACCTGTATTATCTCCTGAT
>1939644|reference Afl|length 51|copies 2
ACATGGTCAATGAAATTAGTTAATACCGATGAAATTAAACCACAAAGACGG
>1939644|reference Afl|length 52|copies 1
ACATTAATTCACTTTCAACTAGAAACAGGCCGGACCCATCAAATTCGCGTCC
>1939644|reference Afl|length 39|copies 1
ACATTACCTTCAATTGCTGGCCCATCTGCATTGTCACCA
>1939644|reference Afl|length 36|copies 2
ACATTATCCAAAGCAGGCCCAGTGGCGGTATTATTG
>1939644|reference Afl|length 44|copies 1
ACATTATCGCAAATCCGCGAGTTATTATTAAACAGTAGGGTGGG
>1939644|reference Afl|length 44|copies 7
ACATTCCATCGCCATCAAACCAGTGATATTGACCAATGGGATTC
>1939644|reference Afl|length 37|copies 1
ACATTCGGATATTTTAGGACCCTATAAAGGTGGGATT
>1939644|reference Afl|length 50|copies 3
ACATTCGGATATTTTAGGACCCTATAAAGGTGGGATTCGTTACCATGAAG
>1939644|reference Afl|length 42|copies 1
ACATTGACGCGGTAAAAGTCGGCGTTGAATTTCTGCACCAAT
>1939644|reference Afl|length 38|copies 1
ACATTGGCAACAACTTGGACCCACTTTAGCCCATATTG
>1939644|reference Afl|length 37|copies 5
ACATTTAGGTACAAGTGGACCGGAAGTAATTAAATTG
>1939644|reference Afl|length 47|copies 1
ACATTTATTTTGTTTATTCCCATAGTAATCGCCATTCAAATTGACGA
>1939644|reference Afl|length 38|copies 1
ACATTTCTTTACCAACAGGACCTGTGATTTTAACATCA
>1939644|reference Afl|length 48|copies 1
ACCAAAATTCGATGGGATTGGGGTATTTGTTCCTTTCAGCAAGACTAA
>1939644|reference Afl|length 37|copies 11
ACCAAACCACCAAACTGGACCTGCTTCAAAATAGCGG
>1939644|reference Afl|length 38|copies 1
ACCAAACCACCAAACTGGACCTGCTTCAAAATAGCGGT
>1939644|reference Afl|length 62|copies 1
ACCAAACCGACGCGATAGGGCTTTTCGCGGACATATTCTAAAACCCGAAATCTTTGCTGTCC
>1939644|reference Afl|length 58|copies 1
ACCAAAGACAAATTAGCCACCTTGCGAATTGTCAACAGCGACGAAGAAATCATGATGG
>1939644|reference Afl|length 55|copies 1
ACCAAAGACTCCAAAATCACCAACTGTAACCGCTGAATTTCCTCATTTTCAGCAT
>1939644|reference Afl|length 37|copies 3
ACCAAAGATGATGGCGGGACCTTTTGTTAATCATGAT
>1939644|reference Afl|length 37|copies 1
ACCAAATACTTTTTTTGGCCCAGAAATGATGCCTGGG
>1939644|reference Afl|length 42|copies 1
ACCAAATCTATCAATACAATTGCGGTAAAACTCTTAATAGAA
>1939644|reference Afl|length 56|copies 1
ACCAAATGTCCCAACCAGTTGCCAGGTATAGCAGCTAAACCAAGGACAATTCCATA
>1939644|reference Afl|length 66|copies 1
ACCAACACCAGGAAGCCAAAGGGAATCTTGTAAACCTGTTTGAGTTTTCCACTCACAAGCGTACTT
>1939644|reference Afl|length 45|copies 1
ACCAACATTCGACTTGGCGGGAACATTGCGTGAAAACACTGCAAA
>1939644|reference Afl|length 37|copies 2
ACCAACTTGAACTGTAGGTCCCTGTCTTCCCAAGGTT
>1939644|reference Afl|length 37|copies 2
ACCAAGATAACTTCCCGGTCCTTTTCTCCTTCCCTGC
>1939644|reference Afl|length 61|copies 1
ACCAAGCGCCGCGAGTGGTGAATGGACAAAATCACAGCAATAAAAAATGTTTTATCACCTA
>1939644|reference Afl|length 40|copies 1
ACCAAGGCAATTATGCCAGTGCATTTATTTGGACTCCCTG
>1939644|reference Afl|length 50|copies 3
ACCAAGTTTACGAAGAAATGGGTATCCAGGGACCATCTCACCAGATCCAC
>1939644|reference Afl|length 57|copies 1
ACCAATAAGGTTAAATCTATTCCCATCTCCGCCGCTGGTTTAATGAGTCCTGCTGAC
>1939644|reference Afl|length 57|copies 1
ACCAATCCCTAGTAATATTCGTTTACAAGAGGGGAAAAAACTTTTAACACAAGCAAT
>1939644|reference Afl|length 50|copies 1
ACCAATCTGTTGCAGATTAGCATTAGCATCTAAAGTTGGTTTAATTCGTT
>1939644|reference Afl|length 40|copies 1
ACCAATGGCATCCGGTTTCCTTCCTTTTAGCACGGAATCA
>1939644|reference Afl|length 49|copies 2
ACCAATGGCATCCGGTTTCCTTCCTTTTAGCACGGAATCAATGAGCGAT
>1939644|reference Afl|length 45|copies 1
ACCAATGGTGGAAGATGAAGTAATAGCCAAGCAATTGGAAAGATT
>1939644|reference Afl|length 42|copies 1
ACCAATTGATCTTGCTTTGGTACTTGGTGGTGATGGTACTGT
>1939644|reference Afl|length 51|copies 1
ACCACAAATTGATGAGTTTTTCACTCAAAGATTGAGTTTACCAACTACCCA
>1939644|reference Afl|length 54|copies 6
ACCACAACTTGACTTTTCATCACCCCGTGGTAAGGTCCACACAATTCAGCACAA
>1939644|reference Afl|length 55|copies 4
ACCACAACTTGACTTTTCATCACCCCGTGGTAAGGTCCACACAATTCAGCACAAA
>1939644|reference Afl|length 56|copies 1
ACCACAACTTGACTTTTCATCACCCCGTGGTAAGGTCCACACAATTCAGCACAAAT
>1939644|reference Afl|length 36|copies 1
ACCACAATTGCTTGCGGACCGGGTTTAACTAAAGAT
>1939644|reference Afl|length 10|copies 1
ACCACAGCAA
>1939644|reference Afl|length 37|copies 24
ACCACAGCAAGCCGCCGGACCACGCACTGAACCACCA
>1939644|reference Afl|length 39|copies 1
ACCACAGCACGGCTCAAAGTAGCTGATATTGTTATTACG
>1939644|reference Afl|length 42|copies 1
ACCACAGCCGAACAGTTACGCGACATCAACCCCAATGGTATC
>1939644|reference Afl|length 42|copies 1
ACCACATCTGCACCTAAACCGTCAATGACAGCGCGAGTTTGC
>1939644|reference Afl|length 42|copies 1
ACCACATTACTGACAATGTGCATAACATGAGAGTAGCGTTCA
>1939644|reference Afl|length 49|copies 1
ACCACATTTAATATGTCCCAGTTCATGCGCTAAGACCGTCCGTAGTTCG
>1939644|reference Afl|length 64|copies 4
ACCACCAAAAAATGTTAGTAAAGAAAAAAAGAAACAAGCCTTGGAAGATGAGAGAATTCGTAAT
>1939644|reference Afl|length 34|copies 1
ACCACCAACTAAAGATGGACCAGATGCGGAATGG
>1939644|reference Afl|length 37|copies 13
ACCACCAACTAAAGATGGACCAGATGCGGAATGGTGG
>1939644|reference Afl|length 38|copies 1
ACCACCAACTAAAGATGGACCAGATGCGGAATGGTGGG
>1939644|reference Afl|length 52|copies 10
ACCACCAACTCTGACTCGATAACCTTTGACAGCATCAAAGGGAAATATTTCA
>1939644|reference Afl|length 53|copies 1
ACCACCAACTCTGACTCGATAACCTTTGACAGCATCAAAGGGAAATATTTCAA
>1939644|reference Afl|length 41|copies 1
ACCACCACCACCACCACCACGAGGCGCTCCTTTGAACGGTG
>1939644|reference Afl|length 37|copies 3
ACCACCACCACCACCAGGACCTCTATCTTCCTTGGGT
>1939644|reference Afl|length 10|copies 1
ACCACCACCC
>1939644|reference Afl|length 39|copies 2
ACCACCACGCCATAATGGTGAACGGATAGAACCAGCACG
>1939644|reference Afl|length 38|copies 1
ACCACCAGCACCACGGGCACCATAACCTAATTGTTCAG
>1939644|reference Afl|length 66|copies 1
ACCACCAGCGTGGAGAACAGTTAACACTGTTTCTAAAGCTGATTTCCCGGTTTTTGGGTGGATGTC
>1939644|reference Afl|length 48|copies 2
ACCACCATCTGAACCTTGGGCAATTGCACTTAATCCCGCTGCTACTGA
>1939644|reference Afl|length 37|copies 18
ACCACCCACACCCGCAGGACCGCATAACCATTTGTGA
>1939644|reference Afl|length 52|copies 1
ACCACCGAGAGCGATCGCCTTAACTTTTTTGAGTTCCGTTAAAGAGAACTCC
>1939644|reference Afl|length 45|copies 1
ACCACCGCGCAGCCTCTTTATATTGCTTCGATTAATCAAAGCACT
>1939644|reference Afl|length 39|copies 1
ACCACGAATTGAAGTTACTAATCCGGCACGACGCATTTC
>1939644|reference Afl|length 32|copies 1
ACCACGACATCAGCGTTGGCCCAATGTTAAAG
>1939644|reference Afl|length 40|copies 1
ACCACGTAAATGAGCATAAGGTCCAATTCGAGTTTGAGAT
>1939644|reference Afl|length 55|copies 1
ACCACTTGTAAAAAATCAACATCGAGTAATTCCCTGTTAGCTTGTAATATAGCCG
>1939644|reference Afl|length 41|copies 1
ACCAGAAAATTGTGGCGCTACAAGAACTCATTAGAATTTAC
>1939644|reference Afl|length 37|copies 1
ACCAGAAAGGAGAGCATGGGTGAGGGTGAGTCCACCG
>1939644|reference Afl|length 41|copies 1
ACCAGAAATTTCTATTTTATCTAAAGTATCAATTGCTGCTA
>1939644|reference Afl|length 49|copies 1
ACCAGAACTGGCTACAGCGATAGAAGATGGGGTAGTATTTGCCCGTGTA
>1939644|reference Afl|length 53|copies 1
ACCAGAAGAAAAAGATGGTAAAGGTTGGGGTGCAACGGAAGCCGCTAGAGGTG
>1939644|reference Afl|length 54|copies 1
ACCAGAGAAGAAAATACGATCAGCTAAACCAATACCCGCACCAAACTGGTTGGC
>1939644|reference Afl|length 51|copies 1
ACCAGAGTACCGTCAGGCATAGCAGTAATCGCCAAAACTGCACCACTATTA
>1939644|reference Afl|length 45|copies 1
ACCAGATGCTTTTAAGGATGCAATCTGACTATTAAAACTGGTAAA
>1939644|reference Afl|length 51|copies 1
ACCAGCATTCCCGCCACTAGCACTGGTATTCTCGTCGGGATTACCATTGTT
>1939644|reference Afl|length 49|copies 5
ACCAGCATTCCCGCCACTGGCACTGGTATTTTCTTCGGGATTACCATTG
>1939644|reference Afl|length 43|copies 2
ACCAGCCCTATTAAGCATGAATACAGAGACGGAGAAGTGTACG
>1939644|reference Afl|length 50|copies 1
ACCAGCGTTAATCGCTGGGCTACCAGAAAGGAGAGCATGGGTGAGGGTGA
>1939644|reference Afl|length 37|copies 3
ACCAGGCATGAGAGAAGGTCCATTTAAAGCTCCTTCT
>1939644|reference Afl|length 58|copies 1
ACCAGGCCATCCTGACGGAACTTTAGTTAATGCTATCTTGGCACACTGTCCCAATTTA
>1939644|reference Afl|length 53|copies 1
ACCAGGGTGGTTTTCCAAGACTCTGGTAGAAATCGCCACTCGACCTTTACCTT
>1939644|reference Afl|length 35|copies 1
ACCAGTAGGAAAGTCGGGACCGGGAATTAATTGAA
>1939644|reference Afl|length 37|copies 6
ACCAGTAGGAAAGTCGGGACCGGGAATTAATTGAAAT
>1939644|reference Afl|length 38|copies 1
ACCAGTAGGAAAGTCGGGACCGGGAATTAATTGAAATA
>1939644|reference Afl|length 51|copies 1
ACCAGTGAACGTTTCTGGTAAATGGTTCCAAGTCCGTCATTATGGCGTAAG
>1939644|reference Afl|length 37|copies 1
ACCAGTGAACTTGTATGGACCTGAAGATAATTTAAAC
>1939644|reference Afl|length 38|copies 3
ACCAGTGAACTTGTATGGACCTGAAGATAATTTAAACC
>1939644|reference Afl|length 33|copies 1
ACCAGTGGACACAGCGGGACCTTTGCCCGAACG
>1939644|reference Afl|length 37|copies 1
ACCAGTGGACACAGCGGGACCTTTGCCCGAACGGTCA
>1939644|reference Afl|length 48|copies 4
ACCAGTGGACACAGCGGGACCTTTGCCCGAACGGTCAATTAACATGGC
>1939644|reference Afl|length 37|copies 1
ACCAGTTAAAGAAAAAGGACCCGCACCAGGTTTACCG
>1939644|reference Afl|length 59|copies 1
ACCAGTTAAAGAAAAAGGACCCGCACCAGGTTTACCGATTTGTCCCGTCATTAAATGTA
>1939644|reference Afl|length 36|copies 1
ACCAGTTGAGTTGTTTGGACCTTGGGCAAAAGCAAT
>1939644|reference Afl|length 37|copies 11
ACCAGTTGAGTTGTTTGGACCTTGGGCAAAAGCAATA
>1939644|reference Afl|length 52|copies 1
ACCATACAAAGGGACAATTTCTATCGGTAAATCCAAACTTTGAAAATACTCT
>1939644|reference Afl|length 37|copies 11
ACCATACTTAGCATTTGGTCCGGTGATGACCTTAGAA
>1939644|reference Afl|length 38|copies 5
ACCATACTTAGCATTTGGTCCGGTGATGACCTTAGAAG
>1939644|reference Afl|length 43|copies 27
ACCATAGAGGTTAACGCGGGCATGGGTGGCTAATGAACCGATG
>1939644|reference Afl|length 9|copies 1
ACCATAGTT
>1939644|reference Afl|length 43|copies 1
ACCATCATTACCAGCAGCAGCCACAATTAAAACATTGTGATCT
>1939644|reference Afl|length 43|copies 1
ACCATCGTCTATTTCTGTAGTGCTTTCATCATCAATGGTATAT
>1939644|reference Afl|length 37|copies 3
ACCATCTTCGCCATTGGGACCGTGAAGAACGGGAAAC
>1939644|reference Afl|length 38|copies 1
ACCATCTTCGCCATTGGGACCGTGAAGAACGGGAAACC
>1939644|reference Afl|length 40|copies 2
ACCATGTCATCAAGAGATGTCACCATGTTTGTAGAAGGAC
>1939644|reference Afl|length 37|copies 5
ACCATTACAAACTATCGGACCAGTCATTACGTGTTCG
>1939644|reference Afl|length 43|copies 1
ACCATTAGGGTTGGTACTGAGAGAACCCAAATCAGTTGCTGCG
>1939644|reference Afl|length 57|copies 1
ACCATTGAAAAATACAAGCGGGAAAAGCCTTATTACTGGCTTGAGTTCCACATTGCC
>1939644|reference Afl|length 40|copies 1
ACCATTGGGCTGAATTGCTACTAAACAAGATGGAGAAGAA
>1939644|reference Afl|length 43|copies 96
ACCATTGGTGGCTGTTCCGGTCAGTCCGACGTTAACTGTTAAG
>1939644|reference Afl|length 45|copies 1
ACCATTTTGTTCTAAAGCATCAGCAACACCCTGGGATTGTTCTAG
>1939644|reference Afl|length 54|copies 1
ACCCAAACTGCAACTGAATTATTACCACCGAAAATTACCAACCAACGCAGATTA
>1939644|reference Afl|length 46|copies 1
ACCCAAATTAAGCCATTAGAAAGACGACCTTGATAATTAGGTGATG
>1939644|reference Afl|length 51|copies 8
ACCCAAGCGGATTTTTGGACCCTGTAAGTCTTGCAGAATTGCTACTGGTCT
>1939644|reference Afl|length 50|copies 1
ACCCAAGCTGGACAAACAACCACCCGTTCCCAACTGCAAGAAGATATCAG
>1939644|reference Afl|length 53|copies 3
ACCCAAGCTTCATCCTGGACATGGTTAGATCACCAGGGTTCGGGTCTATAAAC
>1939644|reference Afl|length 61|copies 3
ACCCAAGTTAGAATTTCCCTTATTAGTAATTTGGGGTGCAGAAGATCCTTGGACACCAATT
>1939644|reference Afl|length 37|copies 4
ACCCACCCATTCAATTGGACCACCTTCACAAGATAGT
>1939644|reference Afl|length 60|copies 1
ACCCAGACCCAGTAAAGCTTGTAAATGTCCTACCGCAAAAGACCCGTTACCGCCCTGTTG
>1939644|reference Afl|length 37|copies 2
ACCCAGTACCCAAGTTGGTCCGGTAATTGATGCTAAT
>1939644|reference Afl|length 38|copies 5
ACCCAGTACCCAAGTTGGTCCGGTAATTGATGCTAATG
>1939644|reference Afl|length 51|copies 4
ACCCATAACCTGTCCACCTACCGCAGAAACAGGACGGATTTCGTGATAAGT
>1939644|reference Afl|length 46|copies 1
ACCCATCACAGCAATATCCAGACCTGTTAAATGTTTAGTAGCTTCC
>1939644|reference Afl|length 41|copies 2
ACCCATCCGCAATTCTGGCTTACCACCAAGTGCTTTAATGG
>1939644|reference Afl|length 53|copies 3
ACCCATCGCAAAAAAACCATCTACAGTATTAATCCAACGGATAGTATTATAGC
>1939644|reference Afl|length 56|copies 1
ACCCATCTGCAAATAATTCTGCTAGGTATATTTTAAAAACTCCTGTAATTCTACCA
>1939644|reference Afl|length 53|copies 1
ACCCCAAAAATCAGCCACTAATTCATAACTTTCTCCATTTTTACGAAAACCTA
>1939644|reference Afl|length 61|copies 1
ACCCCAAAATCGTCTAAACTTAAAGAGTTCACCAACTGCCAAAATCATGATGTCTCGCTGG
>1939644|reference Afl|length 48|copies 1
ACCCCAAAGGTTGTCATTACCAGCACCACCATAGAGCGTGTCATTTCC
>1939644|reference Afl|length 37|copies 6
ACCCCAAGGTGTGACAGGACCGGATCTACCGATAGGC
>1939644|reference Afl|length 38|copies 1
ACCCCAAGGTGTGACAGGACCGGATCTACCGATAGGCG
>1939644|reference Afl|length 49|copies 1
ACCCCAAGGTGTGACAGGACCGGATCTACCGATAGGCGCTCTACCTTCA
>1939644|reference Afl|length 59|copies 1
ACCCCAAGTACGGCTTTGAAAATTGGCATTATTCAGGGTAATATTCCTAATAAAATTAA
>1939644|reference Afl|length 51|copies 1
ACCCCAGGGAAATGACACCCTGATCAGTATCAATAGTACACAATTGGCTAT
>1939644|reference Afl|length 41|copies 1
ACCCCCTGCCTTATTGTGATGTTGTCACAACTACAACTCAT
>1939644|reference Afl|length 38|copies 1
ACCCCGGTAACTCCGGTGGACCATTATTAAATGGTTTG
>1939644|reference Afl|length 52|copies 1
ACCCCGTAGAAGTGGGTCATGTCGCCCGTTCTTTTGATTCATGTTTGGTGTG
>1939644|reference Afl|length 49|copies 1
ACCCCTGATTTACCTCGTACCTGCACTGCAACTCTGGGTAAACAAGTAA
>1939644|reference Afl|length 57|copies 1
ACCCCTTCCGTTGGGCAAAATAAATTTTATCCCGCATTGCATGAGGTCGAAACACAT
>1939644|reference Afl|length 55|copies 4
ACCCGATTTAGTTACAGACCAACCAGAACGGTTTATCATGGGTGAATTGATTCGA
>1939644|reference Afl|length 50|copies 1
ACCCGGCTCTTTCTCTGGTCAAACCACCTGGTCCCAAGGCACTGAGGCGG
>1939644|reference Afl|length 43|copies 2
ACCCGTCGGCGCTTATGGTGGCCGCCGTGAGATTATGTCAATG
>1939644|reference Afl|length 50|copies 3
ACCCGTGTTACTGTCACTCGTTTAATGGGTAAATTACGTCAACGGGGCTT
>1939644|reference Afl|length 42|copies 2
ACCCTAACTAATGCCATTCTCTCAGCGAAAATCGCCCCTGCC
>1939644|reference Afl|length 43|copies 1
ACCCTACTCTAATACTGGCACAAAACTCAAATAGCAAAGCAGC
>1939644|reference Afl|length 50|copies 1
ACCCTAGATTTATCCGTTGTGCCGGTGTTGCGGAAACTGACGCATTTACC
>1939644|reference Afl|length 39|copies 1
ACCCTGAGACAGGTTAGGGCTTGTACAGCAGTAGGATTG
>1939644|reference Afl|length 37|copies 1
ACCCTGGGGTAAACTGGGACCTTCAATGTAAGCCATT
>1939644|reference Afl|length 38|copies 1
ACCCTGGGGTAAACTGGGACCTTCAATGTAAGCCATTG
>1939644|reference Afl|length 42|copies 1
ACCCTGTATTAGCGCAGGATATGCGTTTAATGGGCGGACTGC
>1939644|reference Afl|length 56|copies 1
ACCCTTACTAAAAGTAAAATTATCTGTTTGTCGTTGTTGAACTTGTTGCAGTCCTT
>1939644|reference Afl|length 48|copies 13
ACCCTTGGGAATGCGAGCGCCCACAGCAGTAAATTTCTCAGGTTGTTT
>1939644|reference Afl|length 57|copies 1
ACCCTTGGGTTTTCCCGTAGTACCAGAGGTATAAATTAGGGTTGCTAAACTTTCGCT
>1939644|reference Afl|length 51|copies 1
ACCCTTTTGCGCCCAATAACCTGTTTTAGCTTTGTGTCCTTTAGTAATCAA
>1939644|reference Afl|length 39|copies 1
ACCGAAACTAGAACTATTATCATTCGTAGGATTTAAGAA
>1939644|reference Afl|length 8|copies 1
ACCGAAGT
>1939644|reference Afl|length 45|copies 8
ACCGAAGTTACCCATTGGTCCATCAATGCTGCTTTTAGCTGCGAA
>1939644|reference Afl|length 53|copies 1
ACCGACTTAATTATGCAAACCCTCAACCGTCCCAATCCCCACACCCTAGCTTA
>1939644|reference Afl|length 54|copies 1
ACCGACTTAATTATGCAAACCCTCAACCGTCCCAATCCCCACACCCTAGCTTAT
>1939644|reference Afl|length 36|copies 1
ACCGATAATATATAATACCTCTATGTAACGGCTTTG
>1939644|reference Afl|length 55|copies 1
ACCGATATGATGGCAATATTTTTGTAATTTATGCTGGTAATGGTTCTCTAGTTCC
>1939644|reference Afl|length 44|copies 6
ACCGATGATATATCCCAGCAAAACAGGTTGTTTTAACAGTGCAG
>1939644|reference Afl|length 19|copies 1
ACCGATTATTGCTGGGGGA
>1939644|reference Afl|length 44|copies 1
ACCGCACCAAAGGCGAATCTTCCACACCGCCATAATATCCCATG
>1939644|reference Afl|length 37|copies 7
ACCGCGAATGCGCTGAGGACCGGGGGGAATTTCTTTA
>1939644|reference Afl|length 38|copies 1
ACCGCGAATGCGCTGAGGACCGGGGGGAATTTCTTTAC
>1939644|reference Afl|length 39|copies 1
ACCGCGAATGCGCTGAGGACCGGGGGGAATTTCTTTACC
>1939644|reference Afl|length 46|copies 1
ACCGCGTCTACACAGACAAAACTCACCTGCGTGGCTGGATTGAGGG
>1939644|reference Afl|length 35|copies 1
ACCGCTTGATTGACCATTCTGACTCATTGGCTAGG
>1939644|reference Afl|length 37|copies 8
ACCGGATTTAGCCGCTGGTCCATCTTGAATTAAGGCG
>1939644|reference Afl|length 46|copies 2
ACCGGGAGAAGCCATTGTTGCTGGTGGTGGTGGACTACATAAATTC
>1939644|reference Afl|length 47|copies 1
ACCGGGAGAAGCCATTGTTGCTGGTGGTGGTGGACTACATAAATTCA
>1939644|reference Afl|length 40|copies 1
ACCGGGAGACTGTATTTCTGGACCGGCAATTATTGTAGAA
>1939644|reference Afl|length 37|copies 1
ACCGGGGGAAGGAATTGGTCCAGAAGTTGTAGAAGCT
>1939644|reference Afl|length 37|copies 1
ACCGGTACAATTATTCGGTCCACCACGTTCTCCATTT
>1939644|reference Afl|length 51|copies 1
ACCGGTTGTCAACTTTAGTGGTCTTAACCTAACAGAATCAAATTTTAGTAA
>1939644|reference Afl|length 56|copies 1
ACCGTATTCTACGAAGAATCTGGTTGGTACGACGGACACACTTGGACAAAACCCCA
>1939644|reference Afl|length 52|copies 1
ACCGTCGGAGAAATACGTTTTCCAATCATACTCCAAGCCAACAGGTCCTGGT
>1939644|reference Afl|length 52|copies 1
ACCGTTAAGTTGACACCAATGAGCAATGCTAAACCCCGGCAACTGCCAGAAA
>1939644|reference Afl|length 37|copies 1
ACCGTTGCTTCTGTTGGTCCGTAGCCGTTCATTAATA
>1939644|reference Afl|length 48|copies 1
ACCGTTGCTTGGTGGTGCGGTAATAAAGTTTGGTAGTCGATTAGGTCT
>1939644|reference Afl|length 37|copies 6
ACCGTTGTTTTGTAAGGGGCCGAGTCCGGGGTTGGGG
>1939644|reference Afl|length 41|copies 1
ACCGTTGTTTTGTAAGGGGCCGAGTCCGGGGTTGGGGTTAA
>1939644|reference Afl|length 13|copies 1
ACCTAAAACAAAA
>1939644|reference Afl|length 40|copies 9
ACCTAAAACGGCGTGCATTTGGTCATCTAGAATGCCTGTG
>1939644|reference Afl|length 59|copies 1
ACCTAACCCTGTTCCTGTGGGGTGAGAACAGCTACCTGTGACAGAAGGGATTTTCAACG
>1939644|reference Afl|length 40|copies 3
ACCTAAGACCTCGCCAGTATCTTTGCGATAAATTACCTTC
>1939644|reference Afl|length 50|copies 6
ACCTAATTGAAGTGATTAAACCACGAACCTGGGCAGACCTAGAATTTATC
>1939644|reference Afl|length 53|copies 1
ACCTACACAGCGTTTAATGTCTGCTTAATTGATGCTTTTGGGATGTGGGAGTG
>1939644|reference Afl|length 39|copies 1
ACCTACTTCCGGTGCAGCCCGTTATGCTTCAGCTTTAGG
>1939644|reference Afl|length 53|copies 17
ACCTACTTCCGGTGCAGCCCGTTATGCTTCAGCTTTAGGGGTAGAAACATTTT
>1939644|reference Afl|length 54|copies 5
ACCTACTTCCGGTGCAGCCCGTTATGCTTCAGCTTTAGGGGTAGAAACATTTTT
>1939644|reference Afl|length 55|copies 1
ACCTACTTCCGGTGCAGCCCGTTATGCTTCAGCTTTAGGGGTAGAAACATTTTTA
>1939644|reference Afl|length 50|copies 1
ACCTACTTTTGCATCAGCAATATTAACACGACACTTACTACCTTTTAAAT
>1939644|reference Afl|length 50|copies 4
ACCTAGAACTTCATGAAGTAATGCTCAAAGGTTTCCGCGACGTTAAATGC
>1939644|reference Afl|length 59|copies 33
ACCTAGACCTATCGCATTTGGTGGACTGTAGGTGTTAGCGTAACTTAAGCCAACTCGGA
>1939644|reference Afl|length 60|copies 1
ACCTAGACCTATCGCATTTGGTGGACTGTAGGTGTTAGCGTAACTTAAGCCAACTCGGAA
>1939644|reference Afl|length 44|copies 1
ACCTAGGAAATTAGAAATTCTAGCAGCTGCGAGTAATGTATTTG
>1939644|reference Afl|length 46|copies 1
ACCTATAATATGCCAGTGGCCTTTCAACTAGATGGCAACCTAAATT
>1939644|reference Afl|length 64|copies 3
ACCTATAGGTATGGAAATATTTAGTTATTTGGGAACTATTGGTTATAAAGTTAAAGTTAGTGGT
>1939644|reference Afl|length 48|copies 1
ACCTATCCCAAACGTGGTACAGGCCCCACATCCATCACCGACCCTGGT
>1939644|reference Afl|length 37|copies 14
ACCTATCCGCAAAGCTGGGCCGGCCTTACTTTGGTCG
>1939644|reference Afl|length 48|copies 1
ACCTCAAAAAAAATTCAAGCCCTTAGACGAAAAAATATATGTTGGACT
>1939644|reference Afl|length 47|copies 1
ACCTCAGCCCGGACAAAGTGATCTTGTGCGCGAATTGGTGGACTTTG
>1939644|reference Afl|length 51|copies 1
ACCTCATTGGTGATGTCAATATAGGTGCAAATGTAATTGTTGCTCCGGGGA
>1939644|reference Afl|length 54|copies 8
ACCTCCAATCGGCAACCTAAAATCGCTTGTAAGTAGCTAATTTTAATTTCCGAG
>1939644|reference Afl|length 55|copies 1
ACCTCCAATCGGCAACCTAAAATCGCTTGTAAGTAGCTAATTTTAATTTCCGAGT
>1939644|reference Afl|length 33|copies 1
ACCTCCACATTTGGAAAAAGAACAGCAACTGAA
>1939644|reference Afl|length 43|copies 1
ACCTCCACCAAACCACCAAACTGGACCTGCTTCAAAATAGCGG
>1939644|reference Afl|length 10|copies 1
ACCTCCGGTT
>1939644|reference Afl|length 37|copies 20
ACCTCCGGTTTTGCTTGGCCCGCAGCAGCAATCAAGG
>1939644|reference Afl|length 38|copies 2
ACCTCTAGGATTACCTTCTTTATTGATAATCACTGCGG
>1939644|reference Afl|length 50|copies 1
ACCTCTCCCGCAACAAACACATTGATGGGACGTGGTGATAATAAGTTGAC
>1939644|reference Afl|length 55|copies 1
ACCTCTTAGCTTTACGCAAAATATAATTCATATTAAATTAAGAATAAAAAAGAGA
>1939644|reference Afl|length 58|copies 1
ACCTGAAACCGCTGTTGAAAATAGATACTCAAGTTAATATTCACGAAATTAACCAGGA
>1939644|reference Afl|length 52|copies 1
ACCTGAATAAATTCCCGTCAAAAAAAGAGTAAAAATAAAGAAATTGTTATTC
>1939644|reference Afl|length 53|copies 1
ACCTGAATCTTTGACACCGGCATCACGTTTCAGCAAGGATTCTGTTAAGTCAC
>1939644|reference Afl|length 44|copies 1
ACCTGACGGTAATTTGCAATATTTAGGGCGGATCGATCATCAAG
>1939644|reference Afl|length 12|copies 1
ACCTGACTAAGT
>1939644|reference Afl|length 37|copies 2
ACCTGACTCTAACGCTTCTGAGTTACCATAATAAATA
>1939644|reference Afl|length 48|copies 7
ACCTGAGAAGTTAGAAGCTTTGGTAAGAGCAGGAATGAACATGGCGCG
>1939644|reference Afl|length 49|copies 2
ACCTGAGAAGTTAGAAGCTTTGGTAAGAGCAGGAATGAACATGGCGCGG
>1939644|reference Afl|length 48|copies 1
ACCTGCATTTCCAGCGGTAACAAGATAAGAACCAGGACGGTAAACTTG
>1939644|reference Afl|length 36|copies 1
ACCTGCGACTCAAATAACTGATGGATACATTTATCC
>1939644|reference Afl|length 40|copies 1
ACCTGCTATTTTTTTATCCTCTATTGTCGTTGCGGCTATT
>1939644|reference Afl|length 59|copies 1
ACCTGCTGAAACAGGGGATTATTTTGTAACTCCCAACTTTGCCCCAGTACAGATGTAAC
>1939644|reference Afl|length 35|copies 1
ACCTGCTGTTCAAACAACTGATGGATACATTTATC
>1939644|reference Afl|length 47|copies 1
ACCTGGATAATAGTAAAATTTAGCGACTTTATTTAAACCCAATTTTT
>1939644|reference Afl|length 11|copies 1
ACCTGGTGTGG
>1939644|reference Afl|length 49|copies 1
ACCTGTAGGAGTGGGTTTAATATCTAATGGACCAATAGGGCTACTAGGA
>1939644|reference Afl|length 51|copies 1
ACCTGTGTCTTGATCTAAGACAAAACGGTTAACTAGACGAGATTCCAGTTT
>1939644|reference Afl|length 63|copies 1
ACCTGTTCTGGTTGAGGATAATGCAAAAAGCTGATGGTATTAAAAACCGCATCAAATTGTCCC
>1939644|reference Afl|length 35|copies 1
ACCTTAAATCCTGATGGACCAATGTGTAATAGTGG
>1939644|reference Afl|length 36|copies 1
ACCTTAAATCCTGATGGACCAATGTGTAATAGTGGC
>1939644|reference Afl|length 10|copies 1
ACCTTAACCA
>1939644|reference Afl|length 51|copies 1
ACCTTAATTTGTCCTTCGTACTGCTCGGCAATTTCTTCGACAACAGGAGCT
>1939644|reference Afl|length 54|copies 4
ACCTTATCCCGATCTAAATCTAAGGTTTGATAAAGCCCCAGTGTTAATTCGACA
>1939644|reference Afl|length 49|copies 1
ACCTTATTTATGGTTTTGTTTGCGGCCTATGCCACATTACTCCATCGTT
>1939644|reference Afl|length 51|copies 1
ACCTTCATCCAAAGCCTTTGCGGCTGCGGCTTTGATATGCGCTGGCGTGTC
>1939644|reference Afl|length 43|copies 4
ACCTTCGCCAGTGAAAGGACCTTTATGAGCTTCTAGAATATCT
>1939644|reference Afl|length 43|copies 1
ACCTTCGCCGGACGCTTCGCGGTAGCCGCAGCCGCAGCCGTAG
>1939644|reference Afl|length 54|copies 2
ACCTTCGGCTTTCACCAAAATGTCGTATTCGCTTTCTAATCCCAAGGTTTCCAA
>1939644|reference Afl|length 57|copies 1
ACCTTGAAATATCCCAGAAAATGGGTGAGTTCCTTCCATTAACAATTGGAAAATCAG
>1939644|reference Afl|length 50|copies 2
ACCTTGACCATCTTGGTAATCTAAAAATAAACCACCAATTCCTCGTGTTT
>1939644|reference Afl|length 51|copies 34
ACCTTGACCATCTTGGTAATCTAAAAATAAACCACCAATTCCTCGTGTTTC
>1939644|reference Afl|length 36|copies 1
ACCTTGACCGATTGGGTAGATCAAGAATACTGCGGT
>1939644|reference Afl|length 44|copies 1
ACCTTGAGGTTTGAACAAAATCACTTGGCGTTCTTGTGTAAGAG
>1939644|reference Afl|length 36|copies 1
ACCTTGTCCCACCTATGGTCCTAATGTACTGATAGA
>1939644|reference Afl|length 37|copies 5
ACCTTGTCCCACCTATGGTCCTAATGTACTGATAGAT
>1939644|reference Afl|length 45|copies 1
ACCTTGTGCAGAACCGACGTTAGCACCCAAGCGTTGGTCACGAAT
>1939644|reference Afl|length 37|copies 5
ACCTTTCCATAGATTAGGTCCTTTACGCAATGCCCCC
>1939644|reference Afl|length 43|copies 1
ACCTTTCCCTCGCGGTACTTGTTCACTATCGGTCACACAGTAG
>1939644|reference Afl|length 53|copies 1
ACCTTTGTCCAGTAAGCATTCTAAAAATAAGATGCGCTTGCCCTGATTAAGAT
>1939644|reference Afl|length 54|copies 1
ACCTTTTCCTTAACCTATCTAAGTATTGGTGTTGCTATTGAGCTTTACTTGTAG
>1939644|reference Afl|length 57|copies 1
ACCTTTTCTTGGGGTTCTAATTTTAGTTCATCGAACCGTTCCCGTGTTAAATGGGCT
>1939644|reference Afl|length 9|copies 1
ACGAAATAC
>1939644|reference Afl|length 47|copies 1
ACGAACAAGCCCGAATTTGTGCCATTGTTCCTCCGGTGATTGAAGTC
>1939644|reference Afl|length 54|copies 1
ACGAACTACTGCAAAAATGGCAAACCCTAATTACATTAGCAGAAGTTTTAGGTT
>1939644|reference Afl|length 51|copies 2
ACGAACTTTGTACCTGGGACCCGCAAACAGAAATCTTGTTTTCTGATAAAT
>1939644|reference Afl|length 36|copies 2
ACGAATACGGCGATAGGACCGGAGAAAGCAAGAGCG
>1939644|reference Afl|length 47|copies 1
ACGAATAGTGTAATGCTACTATTAGAACCCCGTGTAGATTTTCTAGA
>1939644|reference Afl|length 53|copies 1
ACGAATGCAACAAATGGGTCCCAAGCAACCCAAGCATCAATTTTCTTTTGAAT
>1939644|reference Afl|length 57|copies 5
ACGACAAAACCCCTGATTTCTCAAGGGTTTCGATAAGGGCCAGCAGTTGGATTTGAA
>1939644|reference Afl|length 58|copies 2
ACGACAAAACCCCTGATTTCTCAAGGGTTTCGATAAGGGCCAGCAGTTGGATTTGAAC
>1939644|reference Afl|length 51|copies 1
ACGACACCCCGGAATGCGTAGCCCCTTCGGGGTTCAGCAGTCGCTCATGGG
>1939644|reference Afl|length 48|copies 3
ACGACCAAGGGCAACTGGACCCAAGCGATCGCTCATGCCAAAGCGAGT
>1939644|reference Afl|length 37|copies 1
ACGACTCAGCAATGCCGGACCTTCGGGAGTCTCTACG
>1939644|reference Afl|length 11|copies 1
ACGACTTGCAG
>1939644|reference Afl|length 37|copies 5
ACGACTTTCTAATGGTGGTCCACAAGATTGGTCAGCG
>1939644|reference Afl|length 45|copies 1
ACGAGATGCCAGTCATTTGCAAAGCCATTTTCGCTGGAATACTGG
>1939644|reference Afl|length 58|copies 13
ACGAGCGCGGGACTTGCCGAAATTCATCGCTTGTCCAGGACCACCGGGAAGATTATTA
>1939644|reference Afl|length 43|copies 2
ACGAGCTATGATTTGCTCAAAGACGACACCCTCAGTTACTAAA
>1939644|reference Afl|length 38|copies 13
ACGAGTAATTATTGCTGGTCCGGGAGATATCCCTAACA
>1939644|reference Afl|length 37|copies 2
ACGAGTAGCGCGATTTGGACCGCCAATTTCCACGTCT
>1939644|reference Afl|length 43|copies 4
ACGAGTGCAACAAGGTCAGACAATTGCGGCTATGGGTAGCACT
>1939644|reference Afl|length 37|copies 3
ACGAGTTTGGGGCATGGGACCATCCGTAGCCGCAACT
>1939644|reference Afl|length 38|copies 1
ACGAGTTTGGGGCATGGGACCATCCGTAGCCGCAACTA
>1939644|reference Afl|length 42|copies 2
ACGATACATTTACAGATGTCTCCTCCGGTGATTAAACCACCG
>1939644|reference Afl|length 50|copies 1
ACGATCATTACCATTTCCCTGATTGGTATCTGTTGAAAAGGGATAGTAGG
>1939644|reference Afl|length 30|copies 1
ACGATGCCAATCATCAGGAGAGATACTCAG
>1939644|reference Afl|length 60|copies 1
ACGATTTGTATCCTTATGAAAAACCAGAGGTTTTTGGCTATCCAAATGTGATCTTTAATC
>1939644|reference Afl|length 38|copies 2
ACGATTTTTGCACCGGGGTCCATCCATTGTTGAGTACC
>1939644|reference Afl|length 64|copies 1
ACGCAATTTAATCAAGGGATTTTTTGCGTAGTAAAATTCAAAGGCGTTTTGGAGAGGATTACCG
>1939644|reference Afl|length 38|copies 3
ACGCACAATGGCTTCTGGTCCCAGGGCGGGATCTACCA
>1939644|reference Afl|length 31|copies 1
ACGCAGATGAGATTGCCACACCATCACAAGA
>1939644|reference Afl|length 46|copies 1
ACGCATGGATGAGCAGGTAAAATTACGGGGTTTTAGGATTGAATTA
>1939644|reference Afl|length 57|copies 1
ACGCCGGACTTTTGAACCAATTCACGCCGAAAAACTATCAAATTGGTTATTTACCTT
>1939644|reference Afl|length 51|copies 1
ACGCCTGTAAGCGGCGTGATACTTTTTTTGCCATTTTTTTCTCCTGGGGTA
>1939644|reference Afl|length 49|copies 1
ACGCCTTGAGGGTAAAGCTACGGTGGTGATGACGGTGAAGCGTGGAGAA
>1939644|reference Afl|length 37|copies 1
ACGCGAATGCCATTAGCACGTTCTTCTTGTGCGAGGG
>1939644|reference Afl|length 40|copies 1
ACGCGACCATAGCCCCCGGTGGCAAACATCACAGCCTTTG
>1939644|reference Afl|length 40|copies 6
ACGCGAGTTGGGTACGCATCCAGAAGATGAGTCACCAGTC
>1939644|reference Afl|length 46|copies 1
ACGCTATCGACATGGCTCACCAGCCGCGACTCAAGGGATTTTAATC
>1939644|reference Afl|length 44|copies 1
ACGCTCTGCTTGATATGTTTCTGACATTTGTCCACTCATTTTAC
>1939644|reference Afl|length 44|copies 2
ACGCTCTTAGCTAGATAGCGTCATGCCCGGAGAGGGATACAATT
>1939644|reference Afl|length 42|copies 5
ACGCTGACGAATACGGCGATAGGACCGGAGAAAGCAAGAGCG
>1939644|reference Afl|length 43|copies 1
ACGCTGACGAATACGGCGATAGGACCGGAGAAAGCAAGAGCGT
>1939644|reference Afl|length 44|copies 1
ACGCTGGGGACAGTCTGGGGGAATGCAGTTTCACTATTACCTCT
>1939644|reference Afl|length 53|copies 1
ACGGAAAAATGGGGTCTTTAAGTAAGCCATCTTATCGGATTGTCGCCATACCG
>1939644|reference Afl|length 23|copies 1
ACGGACCTATGGCAGAGTCGAAG
>1939644|reference Afl|length 53|copies 1
ACGGAGAATTGGCAAAGACCAGAGGAGGAGGTAGAATTTTTGATGAATCTATT
>1939644|reference Afl|length 57|copies 1
ACGGCCGTTAATTCTGGGTCCCTTGAAACCTTCGAGCTTGTCTAGTTCTTCAACAGC
>1939644|reference Afl|length 56|copies 4
ACGGCTACCCGGAGTTGGACCCAAAAGCGCCCAACGATTAGCTTTGCACATCTTAA
>1939644|reference Afl|length 37|copies 3
ACGGCTTGTTATATCCGGCCCATCGTTTGCACCTAGA
>1939644|reference Afl|length 67|copies 1
ACGGGAACGGGTGCTAGAAATCATTGAAACGGAAATTAGTCAAATTAAAACCAGCTTTGCCACACCC
>1939644|reference Afl|length 51|copies 1
ACGGGAATTACTGGATCGATAACAAGCAGTTTGCCATTTTTAGGCATAGCA
>1939644|reference Afl|length 62|copies 1
ACGGGAATTGATGACGGCTTTAGGGGGTGAATTTGTATGAAGTTAGAAACGTTTTTTAAACA
>1939644|reference Afl|length 56|copies 1
ACGGGACAAGCTACGTTAGTACCACCTAAACCACAATAACCACCGGGGTTTTTGGC
>1939644|reference Afl|length 60|copies 1
ACGGGCAATTTCTTTATTCATTAATCCTTCTGCTACCAAATTTAAAACACTTTGCTCTCT
>1939644|reference Afl|length 45|copies 1
ACGGGCAGCTTTATCCATACCTACTAATACCGCTTTGGTAAATTC
>1939644|reference Afl|length 43|copies 1
ACGGGCTTTATCTAAACCAATCTGATTAAGTAGTAACCAAGAT
>1939644|reference Afl|length 62|copies 1
ACGGGGAACACCACGATTTTCCAATTTCATGATTGTATTCGGTTGAGTTCCAGAGGGAATAA
>1939644|reference Afl|length 38|copies 1
ACGGGGTGAAGAATATGGACCAGTAGCATCTTTTGGAG
>1939644|reference Afl|length 60|copies 1
ACGGGGTTTAGTTACAGGTCCAAATGGTCCCATAAATTTAGAAATTTAGAATCTTCGTCA
>1939644|reference Afl|length 43|copies 1
ACGGGTTTCTTTACTCTTGTCAGTGGTGAAGGTTTGAAATACT
>1939644|reference Afl|length 49|copies 1
ACGGTAGAAGCATCTTTGCAACAATACATTTTGGAATTGGTGCGAACTA
>1939644|reference Afl|length 10|copies 1
ACGGTAGTGG
>1939644|reference Afl|length 8|copies 1
ACGGTCTA
>1939644|reference Afl|length 45|copies 1
ACGGTGATTCGGAGTGTCGGCTATCGGCAATTGGCTGAAGCGACA
>1939644|reference Afl|length 42|copies 1
ACGGTGGGCTAAGAGGACATCTATCAATTCCTCTTCATTCAC
>1939644|reference Afl|length 43|copies 1
ACGGTGGGCTAAGAGGACATCTATCAATTCCTCTTCATTCACT
>1939644|reference Afl|length 48|copies 1
ACGGTTAGCAATTGGTGGTTCGCTGGGTGGAATGCAGGTTTTAGAATG
>1939644|reference Afl|length 52|copies 1
ACGGTTAGCAGTTCTCATTACCGGTTTACCTTCCCAACAAGCAGACAGGGAA
>1939644|reference Afl|length 38|copies 3
ACGGTTATACTTTGCGGTTAGGTACTAAGGTTCTCAAG
>1939644|reference Afl|length 37|copies 5
ACGTAAATGAGCATAAGGTCCAATTCGAGTTTGAGAT
>1939644|reference Afl|length 38|copies 2
ACGTAAATGAGCATAAGGTCCAATTCGAGTTTGAGATT
>1939644|reference Afl|length 9|copies 1
ACGTAGACA
>1939644|reference Afl|length 30|copies 3
ACGTAGCCATCATTGGTGACTATAACATCG
>1939644|reference Afl|length 49|copies 8
ACGTAGTGGTACTAACACCTTCAATGCTGGTCCCGGCAAGAATAACTTT
>1939644|reference Afl|length 53|copies 3
ACGTATACACGGATTACAACATTCCCCCTTATTACGACTCCCTGATTGGTAAA
>1939644|reference Afl|length 49|copies 1
ACGTCATGAATCGTCCCTCTTGGTTGCCTGTGCCGGGATTCGCCATAGA
>1939644|reference Afl|length 48|copies 1
ACGTCCACTGCTACGGACATAATTTCGGGACCAATGCCATCTCCAGGT
>1939644|reference Afl|length 37|copies 1
ACGTCCTCCGGGAATGGGCCCATGAAGGTTTGTTACC
>1939644|reference Afl|length 47|copies 1
ACGTCGCTCGTTATGGGCCTAGCAACATGGCCAAAAGCTTACGTGAC
>1939644|reference Afl|length 35|copies 1
ACGTGGCTAACTCAATCTTAGATGGCACAGATGCG
>1939644|reference Afl|length 45|copies 1
ACGTTACCGCTTACGAATTTGAAGAGTTCATCAAAGCATTGAAGC
>1939644|reference Afl|length 11|copies 1
ACGTTATCGAG
>1939644|reference Afl|length 43|copies 1
ACGTTCTCAAAGTGAAGTGGATGTCGCCAAAGCAATTGATACG
>1939644|reference Afl|length 58|copies 1
ACGTTGAACTTCTGCACCCCCACTACCCCAAAAATCTGATGTCAGCACTTCAATTTGA
>1939644|reference Afl|length 42|copies 1
ACGTTTTCTGAGTAATCTTAATTGCCGATATTCTGGGCGGAA
>1939644|reference Afl|length 57|copies 1
ACGTTTTTGGGCTATGGTCATGGATTTTCCCTCAAATTTATGAATGGTTAATGGGTA
>1939644|reference Afl|length 67|copies 1
ACTAAAAATAGGTAGCCAGCCCCAATAACGATGCAGCCATTTGCCCAAATCAGTTAAAATCGGGATT
>1939644|reference Afl|length 71|copies 1
ACTAAAAATAGGTAGCCAGCCCCAATAACGATGCAGCCATTTGCCCAAATCAGTTAAAATCGGGATTAAAA
>1939644|reference Afl|length 49|copies 1
ACTAAAATAAGGTGCAGGTGTACTCAAATCATTACCCTGGGATTTAGTA
>1939644|reference Afl|length 53|copies 1
ACTAAACTAGCTGAGGTGTGACGTAAAAATAAACTACAAAGCCCAGTTTCTAT
>1939644|reference Afl|length 40|copies 1
ACTAAAGGAGAAGTCGGGGATCTTCCGCTCTTGTTGATTC
>1939644|reference Afl|length 51|copies 1
ACTAAAGGCTCAGATTGGCCCCCTGTCGGGTATGTCTTCTGTATGTCTTTG
>1939644|reference Afl|length 48|copies 1
ACTAAATAGCGCCTCTTTAAAGACTGTAAACCATTAATTAATTCCATA
>1939644|reference Afl|length 43|copies 1
ACTAAATCAATTTGCAAACTGCCATAATCTAAATAAGCTGGTG
>1939644|reference Afl|length 37|copies 1
ACTAACATCCATCTGTCAAGCGATTGGGATTGGTCAG
>1939644|reference Afl|length 47|copies 1
ACTAACTACAGCAGATATCCGTCGGGCAATTCCTGCCAACTTCTTCA
>1939644|reference Afl|length 37|copies 1
ACTAACTACTGCTTTTGGTCCATCTGGTCCCCAGGTC
>1939644|reference Afl|length 41|copies 2
ACTAACTACTGCTTTTGGTCCATCTGGTCCCCAGGTCGCAC
>1939644|reference Afl|length 46|copies 1
ACTAACTCAATGCCAAAGCGGGCATAGTGACGGGCAATTTCCGTCT
>1939644|reference Afl|length 37|copies 1
ACTAAGCCAGAACGCAGAGCAATTACTGCTGCTTCTG
>1939644|reference Afl|length 52|copies 1
ACTAAGGCATGACAAAATGACCCAGAAGGACTGAGTTGACAAATTACATAGC
>1939644|reference Afl|length 51|copies 1
ACTAAGGGGTAACAGGGTGTACCACTAGCTGCCCAATCACCATTTTCATCA
>1939644|reference Afl|length 54|copies 1
ACTAATACGGGAACTTCGCTCTTGAGGACTTCTTGCTCAAATGTAGAATCTGTA
>1939644|reference Afl|length 43|copies 1
ACTAATATCAAATTGTTGAGGGGTCCAAGAATTATCTTGGACT
>1939644|reference Afl|length 48|copies 1
ACTAATCACCAATGACTAATTTAGACGAAAATCCCCAGCCAGATTTTG
>1939644|reference Afl|length 52|copies 1
ACTAATCACCAATGACTAATTTAGACGAAAATCCCCAGCCAGATTTTGCACA
>1939644|reference Afl|length 49|copies 1
ACTAATGCAAAACCTAGTAACACTAATAACGCTCCCCCAAAGGTAACAT
>1939644|reference Afl|length 37|copies 13
ACTAATTCTCGTCACAGGTCCAACTGGTTCTGGGAAG
>1939644|reference Afl|length 38|copies 7
ACTAATTCTCGTCACAGGTCCAACTGGTTCTGGGAAGA
>1939644|reference Afl|length 37|copies 7
ACTAATTGCAAAACCAGGACCGCGTTTTTCAGCAGCT
>1939644|reference Afl|length 37|copies 3
ACTAATTGTTTTAACCGGTCCGAGTGGAGTCGGCAAA
>1939644|reference Afl|length 38|copies 11
ACTAATTGTTTTAACCGGTCCGAGTGGAGTCGGCAAAG
>1939644|reference Afl|length 50|copies 1
ACTACAAAAGTCCAATATTTTACTTATTGGTCCGACTGGTTGCGGTAAGA
>1939644|reference Afl|length 34|copies 1
ACTACACAGCTTAAAGGGTCCGCCGCAATGTGAG
>1939644|reference Afl|length 37|copies 12
ACTACACAGCTTAAAGGGTCCGCCGCAATGTGAGTCA
>1939644|reference Afl|length 46|copies 1
ACTACATAAATTCATGGGTTGGTCTGGACCAATGCTTACAGATTCC
>1939644|reference Afl|length 37|copies 1
ACTACATACCTATCTAGGACCATTGCAACCCCGCTTA
>1939644|reference Afl|length 48|copies 2
ACTACATACCTATCTAGGACCATTGCAACCCCGCTTAGGAAATGCGGT
>1939644|reference Afl|length 44|copies 1
ACTACATCACTAAAGGAATAGTGAGGCATTTGCTGAACCTGACT
>1939644|reference Afl|length 43|copies 1
ACTACCAAAGGGTTGATTAGTATCAGCTAAGGTGGGTTCTACT
>1939644|reference Afl|length 66|copies 1
ACTACCCCCTTTCCTGGTCAACCAGTGCAAGGTTTTAGTGGTGTCCAATTTGCCCCCAATGGTGCT
>1939644|reference Afl|length 58|copies 2
ACTACGAAAATTATTGATGATGAAATTAAAACTGGTTGGTTTACAGAAGATCTTACCA
>1939644|reference Afl|length 44|copies 1
ACTACGATATTGTTCTTTAACTAGGTCAGGATTGCTATGGTAAG
>1939644|reference Afl|length 48|copies 1
ACTACGCGATTCTGACGGCCACTAATTCCTATCCAAAACGTAATCCGT
>1939644|reference Afl|length 47|copies 1
ACTACTACCAAAGGTACTGATTAACCAATCCTGCTCTGCTTGACTGT
>1939644|reference Afl|length 46|copies 1
ACTACTATATGGACCGATAAAACAGTTTTCTAAATAGCAATTATTA
>1939644|reference Afl|length 33|copies 1
ACTACTGCTTTTGGTCCATCTGGTCCCCAGGTC
>1939644|reference Afl|length 38|copies 2
ACTAGAAGAGGGATTTGGTCCGCAACAATTAATTGAGG
>1939644|reference Afl|length 42|copies 1
ACTAGACAACTACCATCGTTCCGTCGTGGATCAGGTAAGAGC
>1939644|reference Afl|length 49|copies 1
ACTAGAGTTGGTGTTTTACCAGATACATCACCACCCATTGATAAACCTG
>1939644|reference Afl|length 50|copies 6
ACTAGATGACGAAATTGGTGACTTGTTAGGCGATCGCGGTGCAGAATTTG
>1939644|reference Afl|length 48|copies 1
ACTAGATGATATTCAATTTTACTCCTAAAGAGGTACGGGATAGGATTC
>1939644|reference Afl|length 47|copies 2
ACTAGATGGCAACCTAAATTTAGAAGCTATGCGGCAAAGTTTAACTT
>1939644|reference Afl|length 11|copies 1
ACTAGCCAGGA
>1939644|reference Afl|length 20|copies 1
ACTAGCGATCGGCCGATTCG
>1939644|reference Afl|length 44|copies 13
ACTAGCGATCGGCCGATTCGGATTTTTTAAACCGACACGAGCGC
>1939644|reference Afl|length 54|copies 1
ACTAGGAATCGCCAACACCGACATCATGGCAGGTATCCCCCCAGCCCAAAAAGC
>1939644|reference Afl|length 53|copies 1
ACTAGGAGTTTGAAACCATGAATTAGCAACCAAAATCCAGAATGTGGAAAGAT
>1939644|reference Afl|length 56|copies 1
ACTAGGATAACGGACGGTGTAGGGTTTATCCCAGCCTAAGCCAATGGGACGTTTCC
>1939644|reference Afl|length 42|copies 1
ACTAGGGCGATCGCTCTCAAACATCATCATCGGTTCTCCCCG
>1939644|reference Afl|length 43|copies 1
ACTAGTAATAATTGGTGGAGAAAGAGCGCTACCAGAAAAAGTA
>1939644|reference Afl|length 60|copies 1
ACTAGTATTTCCTTCTGGGGAAAAATTGCCCCGCTGTTGGTTAGATGCCAAATTCAGAGA
>1939644|reference Afl|length 54|copies 1
ACTAGTGAATAAAAATCAACCGAAAGGATTCATTTTTGAAAATGTTAGTGGATT
>1939644|reference Afl|length 12|copies 1
ACTATAACATCG
>1939644|reference Afl|length 45|copies 1
ACTATAACATCGGTGGTGATGCTTGGGCCAGCCGGATTTTGTTAG
>1939644|reference Afl|length 54|copies 1
ACTATAGCTTTACCAATTTCCAAAGAAGAAGTTGCAGCGGGTGAAGGTGCATTG
>1939644|reference Afl|length 38|copies 1
ACTATATCAGATAGCAGAGTAGATTCGGAAATTCCCTA
>1939644|reference Afl|length 47|copies 1
ACTATATTTATTCAAAGAATATTGTAGTTATTATTACGGAAAGCATA
>1939644|reference Afl|length 53|copies 1
ACTATCAAAATCTGGGATGTGGAAACAGGAACAGAAAAGTTCACTCTTAAAGG
>1939644|reference Afl|length 40|copies 2
ACTATCACATTTAGTAACATTGATGGTACAGAAGGGCAGT
>1939644|reference Afl|length 52|copies 1
ACTATCAGGAACTTGTTCTATCGGTTCACCGGGATCTAACCAGACTTCCAAC
>1939644|reference Afl|length 38|copies 2
ACTATCCGCGCCTTGGCGGACCTTTTACCAGAAATCCC
>1939644|reference Afl|length 40|copies 1
ACTATCGAAACCGACAGGAAGGGCGATCGCAGGTAATCCG
>1939644|reference Afl|length 37|copies 1
ACTATCTGCATAAACTACTCCATCTATTAAATTAGCT
>1939644|reference Afl|length 38|copies 1
ACTATCTGCATAAACTACTCCATCTATTAAATTAGCTC
>1939644|reference Afl|length 52|copies 1
ACTATCTTCGCGGCTTTATCTTGGGTTTTGGGGCCTACTTTCCCGTCCACCT
>1939644|reference Afl|length 37|copies 1
ACTATCTTGATATATCTTTTCTCAAGTAATAGCACTG
>1939644|reference Afl|length 39|copies 1
ACTATGGTGAACCTGCTTGGCCCAACGATTTGCTCTATA
>1939644|reference Afl|length 45|copies 1
ACTATGTCTCCTCTGGCTTGAGCTAAGAGTTAGCTTTGCACTTAG
>1939644|reference Afl|length 37|copies 3
ACTATGTTGGGACTTGGGGCCCCGCTATTTGTGGTCA
>1939644|reference Afl|length 38|copies 1
ACTATGTTGGGACTTGGGGCCCCGCTATTTGTGGTCAT
>1939644|reference Afl|length 44|copies 1
ACTATTAACATCAGGTGATAAAGTACCAGCCGATTTACGACTTG
>1939644|reference Afl|length 51|copies 1
ACTATTAACCAGTCGCAACAAACCAGATGAACGCCTTAAAAGTACAAAACT
>1939644|reference Afl|length 42|copies 1
ACTATTACCTGCGCCAAGGCTTTAATTTCCCCTGGCGTGTAT
>1939644|reference Afl|length 44|copies 1
ACTATTTATCCGTCAAGGTGATGTGTCAAAATTAACCAATATTG
>1939644|reference Afl|length 49|copies 1
ACTATTTGCCGATTTTGGACTAATAGGGGACCTGCGCCAATAATGTGGG
>1939644|reference Afl|length 53|copies 1
ACTATTTTTGGTGGATGTACTGCTTCACCAGTAATTTGATTTCGACCAGAAAA
>1939644|reference Afl|length 45|copies 1
ACTCAAAAAACATAACGCAGAATTTGAGGAAGTTCTGCGACCACA
>1939644|reference Afl|length 58|copies 5
ACTCAAATCAATGATTGGTGTAATGACTACGTCAATGGGTGCTATTTCTTGGAGTTGG
>1939644|reference Afl|length 44|copies 1
ACTCAACTACTTGGGCGCTTTTTGGACCACGATCAATTAAGTCT
>1939644|reference Afl|length 46|copies 1
ACTCAAGCGCGGTGAAACAGTCACCCTGGCAGACGGAAGAGTAATT
>1939644|reference Afl|length 54|copies 1
ACTCAAGGGGAAACTGTGCAACATTTATCTGATCTTCACGCTCAAAAATCCTTT
>1939644|reference Afl|length 31|copies 1
ACTCAATCCATGTCCGCTATAACTGCCCAAG
>1939644|reference Afl|length 53|copies 1
ACTCACTCAAATTCATTGGACCCGTTCCCAACACTCAAATTCCATTCATACTA
>1939644|reference Afl|length 37|copies 2
ACTCAGAGTTATCAATGGTCCTAGCTTCAAATCATAT
>1939644|reference Afl|length 30|copies 1
ACTCAGCAGTAGCAACCGCGGAAACAGCAA
>1939644|reference Afl|length 46|copies 1
ACTCAGGATATTTTGCCTAGTAGCATTGAAAATATAGTAATTTCAG
>1939644|reference Afl|length 38|copies 1
ACTCAGGGTTGATTACTGGACCACCACAAAAACCAAAT
>1939644|reference Afl|length 46|copies 1
ACTCAGGGTTGATTACTGGACCACCACAAAAACCAAATCAAGACGG
>1939644|reference Afl|length 48|copies 1
ACTCAGGTTGTCGTAAGACTTCTCCAATCCCCCGTACCATAATTTGTG
>1939644|reference Afl|length 59|copies 1
ACTCAGTAGGGGTAGCGCCCCTGTGCCTACCCCAGTATTTGGGGCAACCACAGGGGGTT
>1939644|reference Afl|length 49|copies 1
ACTCATCAAGCAGCAATACTCTTAACTTTCCTGTCTCAATTTCAACGCG
>1939644|reference Afl|length 48|copies 2
ACTCATCAGGATTACCCAAATTTATGGGGCCAGTATGTTCACCATTCA
>1939644|reference Afl|length 45|copies 1
ACTCATGACTCTCAAAGGAAAGGGTTTATTAACCTGTGCAGATGT
>1939644|reference Afl|length 49|copies 1
ACTCCAAAGCATGGCTGTAATGTCAGAAAACCCGATTAACCATTTAGGG
>1939644|reference Afl|length 9|copies 1
ACTCCACCG
>1939644|reference Afl|length 21|copies 1
ACTCCACCGCTTGTGCGGGCC
>1939644|reference Afl|length 54|copies 8
ACTCCACCGCTTGTGCGGGCCCCCGTCAATTCCTTTGAGTTTCACAGTTGCCTG
>1939644|reference Afl|length 55|copies 19
ACTCCACCGCTTGTGCGGGCCCCCGTCAATTCCTTTGAGTTTCACAGTTGCCTGC
>1939644|reference Afl|length 56|copies 5
ACTCCACCGCTTGTGCGGGCCCCCGTCAATTCCTTTGAGTTTCACAGTTGCCTGCG
>1939644|reference Afl|length 47|copies 1
ACTCCCAAGTGAACATCAGAGTAACCCTCATCAAATGCTTCCTGGAT
>1939644|reference Afl|length 45|copies 1
ACTCCCCTAGAAATGGCCAGTGCCTATGCTACCTTTGCTAATTAT
>1939644|reference Afl|length 55|copies 3
ACTCCCGGTTTAGATGAAATTGAAGGTGATTCACGGGCGCAAATGGCAAGAGAAG
>1939644|reference Afl|length 37|copies 2
ACTCCCTAAATTAGCTGGACCTGTTCATAATTTAGGT
>1939644|reference Afl|length 11|copies 1
ACTCCGACCAT
>1939644|reference Afl|length 33|copies 1
ACTCCGCCAACCCAAGCGCCGTAACCTAGTCCG
>1939644|reference Afl|length 45|copies 1
ACTCCGGGAAAACTTATGTAGTCTTTGGCAGCAAAGAGAACTTTC
>1939644|reference Afl|length 50|copies 1
ACTCCTCTCCGGCAAGCGATACCCGCGGAAGGATAACGGTACATCTGTGA
>1939644|reference Afl|length 36|copies 1
ACTCCTGAACTCCTGACTCCTGACTCATGTGCTACG
>1939644|reference Afl|length 47|copies 2
ACTCCTGGAGAAGGTTCTGAGTTTATTATCAAAATCCCAGTTGTCTC
>1939644|reference Afl|length 31|copies 1
ACTCCTGGATAAGTATCAAAACGATTATAAA
>1939644|reference Afl|length 50|copies 1
ACTCCTTTATTCGCAGCTATTCGGGAAAAGGGTGTAATAGCTTGGATAGG
>1939644|reference Afl|length 50|copies 1
ACTCCTTTCAAAACATTACGCGAACTCACTTTTAATGCTTTTTTGGGACT
>1939644|reference Afl|length 49|copies 1
ACTCGCTGCCCCACTAGCTGCATTTCCCACACCTGTGATAATTTCACCA
>1939644|reference Afl|length 37|copies 8
ACTCGGACAATAGCGGGGTCCTTTTGCTTCCACCCAC
>1939644|reference Afl|length 40|copies 1
ACTCGTAAACCACCCACGGGTCCTGTGGTGCTTGTTGGTA
>1939644|reference Afl|length 35|copies 1
ACTCGTCAACCTGATGCAGTCAGAAGAGTCATAGG
>1939644|reference Afl|length 51|copies 1
ACTCGTCTACGGGTGAAAGGAAAAGGCCAAATTAACCCCATGAGTCAACAA
>1939644|reference Afl|length 51|copies 2
ACTCGTGAATTTAAAGGTAAATATCATGTTTTATGTGGTGTAATTTCCCCT
>1939644|reference Afl|length 47|copies 1
ACTCTAATTTTTCGTGAGGTACTTCATTAATTACCACACCCATTAAC
>1939644|reference Afl|length 43|copies 1
ACTCTAGCTAATTCTGTAGAACCGGGTGATGTGGTATTAATTG
>1939644|reference Afl|length 44|copies 2
ACTCTATCACCAGTTTTGGTTAAACCGTTGCGATCAACCACGAC
>1939644|reference Afl|length 38|copies 1
ACTCTATCTACTAGGACACACGTTTGTCAGTGTGGGTG
>1939644|reference Afl|length 47|copies 1
ACTCTCAAAGTCATCCCCCCAGATTCCACTTTACTATTAACCAGTCG
>1939644|reference Afl|length 43|copies 2
ACTCTGGCACAGAAGCTTGTATGGCGGTATTACGCCTGATGCG
>1939644|reference Afl|length 47|copies 1
ACTCTGGGTTAGTCGGGACCTAAGGCGAGGCCGAAGGGCGTAGTCGA
>1939644|reference Afl|length 42|copies 13
ACTCTGTTTTTGAATGGCGCTAACTGCTCTTTGTCCTTCAAC
>1939644|reference Afl|length 43|copies 3
ACTCTGTTTTTGAATGGCGCTAACTGCTCTTTGTCCTTCAACG
>1939644|reference Afl|length 37|copies 2
ACTGAAAGAAGTCCAAGACAATTGCTCTGGTAACATG
>1939644|reference Afl|length 49|copies 19
ACTGAACGGCAACCTGAATATTGATGCCCTACATTCTAGTTTGGCTGAT
>1939644|reference Afl|length 44|copies 1
ACTGAATCGTATTGTTTGCCACCGGTTGTCCGTCACAATCTGGG
>1939644|reference Afl|length 33|copies 1
ACTGAATGTAGTCTTAGTCATCGTTTTAGCTTT
>1939644|reference Afl|length 40|copies 1
ACTGACAACTGTACGGGCGAAGCATTTGGAGAACTATTTT
>1939644|reference Afl|length 41|copies 1
ACTGACAACTGTACGGGCGAAGCATTTGGAGAACTATTTTT
>1939644|reference Afl|length 37|copies 15
ACTGACATTAAGACTAGGTCCGGCAGCAGCAAGAGAA
>1939644|reference Afl|length 38|copies 7
ACTGACATTAAGACTAGGTCCGGCAGCAGCAAGAGAAG
>1939644|reference Afl|length 37|copies 5
ACTGACCACTGACAACGGACCACTGACAAATTAGGGC
>1939644|reference Afl|length 38|copies 2
ACTGACCACTGACAACGGACCACTGACAAATTAGGGCA
>1939644|reference Afl|length 46|copies 1
ACTGACGAATCACACCATTCAGCATGGGACCGCGCCAAATTACTGG
>1939644|reference Afl|length 47|copies 1
ACTGACGAATCACACCATTCAGCATGGGACCGCGCCAAATTACTGGC
>1939644|reference Afl|length 53|copies 1
ACTGAGAAAATTAAACCTAAAACAAGTAACATTTGCCGGAGTCTTAGCAATAA
>1939644|reference Afl|length 44|copies 1
ACTGAGAATTCGCCGTGCTGCTAAAGCTTCAATAAACCCTTGGG
>1939644|reference Afl|length 37|copies 1
ACTGATGGTAAATTGAGGTCCAAGTGTTGCACCAAGT
>1939644|reference Afl|length 49|copies 4
ACTGATTCCTGCCCCCATTCATATCCAAGAAGGTAGTTGGATAGCAGCG
>1939644|reference Afl|length 39|copies 1
ACTGCACCTCCCGGTCCAGGTCCAGAGGAATTATTACCC
>1939644|reference Afl|length 43|copies 1
ACTGCACTGCCATCAGTGACGATCGCCACCGTGTTCTGTTTGA
>1939644|reference Afl|length 44|copies 1
ACTGCACTTCTCGGTCAAATCTTCCCGGTCGTCGCAGGGCTGGG
>1939644|reference Afl|length 55|copies 1
ACTGCACTTGGTGAAATTGCCGCCTGTAATGGGGTAAGGATACCCACTAAAATAA
>1939644|reference Afl|length 21|copies 1
ACTGCAGTATGCTGACCTGCA
>1939644|reference Afl|length 31|copies 1
ACTGCAGTATGCTGACCTGCAATTACTAGCG
>1939644|reference Afl|length 36|copies 19
ACTGCAGTATGCTGACCTGCAATTACTAGCGATTCC
>1939644|reference Afl|length 37|copies 1
ACTGCAGTATGCTGACCTGCAATTACTAGCGATTCCT
>1939644|reference Afl|length 9|copies 1
ACTGCCAGA
>1939644|reference Afl|length 53|copies 1
ACTGCCCAACGGAATTTATTTGGACAGCGCGGAGTCCAGGGTTTAGCCAATAT
>1939644|reference Afl|length 44|copies 1
ACTGCCGATAGAAACAGCCGCAGCGATCATTTTTGTGACCGGTC
>1939644|reference Afl|length 47|copies 1
ACTGCCGATAGAAACAGCCGCAGCGATCATTTTTGTGACCGGTCGGA
>1939644|reference Afl|length 55|copies 1
ACTGCGAAAACAAGTTTTATTTAATATCAACCTCACCATTAATACAGGTGAAATT
>1939644|reference Afl|length 52|copies 1
ACTGCGGTTTTCTTTAATAATTCCAAAGTTGGATCATTTAAAACCCTTCCAG
>1939644|reference Afl|length 38|copies 2
ACTGCGTTGATTTAATGGCTCAAATAAATGCGGCATAA
>1939644|reference Afl|length 52|copies 18
ACTGCTCCCTGCCTCCTGCCTCCTATTCTTCGATGGGGAAAAACTCCTTAGA
>1939644|reference Afl|length 45|copies 3
ACTGCTGCTGAAGTTGTCAAAGCTGCAATGGCAGAAGGTTTATTA
>1939644|reference Afl|length 37|copies 3
ACTGCTTCTGATAATGGGTCCCAGTTAGTCCCAAACT
>1939644|reference Afl|length 63|copies 2
ACTGCTTCTGATAATGGGTCCCAGTTAGTCCCAAACTGAAAACCCATTGGTAAACCTGATGCA
>1939644|reference Afl|length 46|copies 2
ACTGGACCATTTTTATCTAACCTGGCAAAACCGGAATTTCTCCACG
>1939644|reference Afl|length 43|copies 1
ACTGGATTACATCGCAATACCATTAGTAAAGTTTACCGCCAAT
>1939644|reference Afl|length 46|copies 5
ACTGGATTCGAACCAGCGGCCCCTTCGTCCCGAACGAAGTGCGCTA
>1939644|reference Afl|length 38|copies 11
ACTGGATTGTGGGAGATGGACCGGAATGGCATCACCTG
>1939644|reference Afl|length 38|copies 2
ACTGGGAAGAATATGGCGGTCCACCAGGGGGAGAATTC
>1939644|reference Afl|length 36|copies 1
ACTGGGACTGAGACACGGCCCAGACTCCTACGGGAG
>1939644|reference Afl|length 37|copies 37
ACTGGGACTGAGACACGGCCCAGACTCCTACGGGAGG
>1939644|reference Afl|length 43|copies 1
ACTGGGATGTGGCTATCCGTTTTGATCAAAAGGGTGGTGAACT
>1939644|reference Afl|length 36|copies 1
ACTGGGGAAATCATACATATCCCCAAGCCTGATCAG
>1939644|reference Afl|length 48|copies 2
ACTGGGGAAATCATACATATCCCCAAGCCTGATCAGGCGACTATTTCC
>1939644|reference Afl|length 55|copies 1
ACTGGGGGAGAATTTTCGCAGGACGTAAATTAGCAAATAGTTGTAAACCAGCCCG
>1939644|reference Afl|length 47|copies 1
ACTGGTATCTGCGATCGCCAGCTTTATATTATTAGTAACACCTGGAA
>1939644|reference Afl|length 46|copies 1
ACTGGTCATAATAAAAGATGGTGTGCCACCCAATCCTAATTGTTGG
>1939644|reference Afl|length 46|copies 1
ACTGGTGGGCAAGCATTGTAACTATGGGAGCCAGTGGTTTTTTCTT
>1939644|reference Afl|length 46|copies 1
ACTGTAAATATTCTCCAGGCCCCACATCTAAATTACAACTTGTATC
>1939644|reference Afl|length 42|copies 2
ACTGTAACAGGATTGAGAGCGATCGCTAATGCTTTTGTGATG
>1939644|reference Afl|length 44|copies 1
ACTGTAACAGGATTGAGAGCGATCGCTAATGCTTTTGTGATGAC
>1939644|reference Afl|length 51|copies 2
ACTGTAACGGAGGCAATGACAACCGCTTGTAAATATTTACAAGCACCATAC
>1939644|reference Afl|length 47|copies 1
ACTGTACCAGCAACTAATCAAGTTTATTTGAAAGAAAGAACAGATGG
>1939644|reference Afl|length 58|copies 1
ACTGTACGGGCGAAGCATTTGGAGAACTATTTTTGGCAATGACCGATAATTTATCTTC
>1939644|reference Afl|length 37|copies 1
ACTGTAGCAGCAGGAGGACCAGCAACAAATGCCGCCG
>1939644|reference Afl|length 57|copies 2
ACTGTCCACCCTTTTACCTGTGAACCAACAGCCGCAATAGTTCCAGCGGTTTCATGT
>1939644|reference Afl|length 8|copies 1
ACTGTCCT
>1939644|reference Afl|length 38|copies 1
ACTGTGCTTTAATCTTAACAGCGATCGCACTCTTGCTA
>1939644|reference Afl|length 54|copies 2
ACTGTGGAATGGGCATCAGCCGGGAATTTTCACCTGACGATGGGCTACACTATT
>1939644|reference Afl|length 51|copies 1
ACTGTGTTGCGACGGGCGGGAGGTATGTGTTTTTTTGCGGGATCAGCAACG
>1939644|reference Afl|length 48|copies 1
ACTGTTTGCTAATCCAGATCGCATTCGCAGTTTTAATCCCAGTGAAGG
>1939644|reference Afl|length 47|copies 1
ACTTAAAATAACCTTGTGATTGCTATTTATCCTGGTAGTTTTGATCC
>1939644|reference Afl|length 37|copies 1
ACTTAAACTCACAAAGGGTCCGATTAGCATTTGGCGG
>1939644|reference Afl|length 46|copies 1
ACTTAAAGCTGGTAACAAATCAAATAAATGCTAATATTCAAAATCT
>1939644|reference Afl|length 55|copies 1
ACTTAAATTGGTAAGGGTCACGGGGTAAAACTGAAGTGTCAAAATCCTCAACTGA
>1939644|reference Afl|length 48|copies 2
ACTTAGCGATGATTTGGGGACCTTAGCTGGTGGTCTGGGCTGTTTCCC
>1939644|reference Afl|length 46|copies 1
ACTTAGTAAATTAACCACATCCAACTTTTCTCAACCTCGTGATTTA
>1939644|reference Afl|length 46|copies 1
ACTTAGTTACGGGTATTGCTACGGCTTACATGGATTCTATCCCCAT
>1939644|reference Afl|length 53|copies 1
ACTTATATTCGAGCCGGGGCAATGGGAATAGGAGTTTTGACCAACCTTATGGG
>1939644|reference Afl|length 48|copies 1
ACTTATCTTCCACCACTGTTCCTGTGCCATCACAGGTGGGACAAGTTG
>1939644|reference Afl|length 41|copies 1
ACTTATGAAGATCCGTATATTCTCGCACGCAAATTTGCTTC
>1939644|reference Afl|length 11|copies 1
ACTTATTGCAT
>1939644|reference Afl|length 48|copies 1
ACTTATTTATGTAACATACTATAGCATTACACCAAAAAGGTTTTACTG
>1939644|reference Afl|length 50|copies 1
ACTTCAGCAGCACCGACCCCAACGCACTTAACACCTTTACCTATAGCCTA
>1939644|reference Afl|length 37|copies 1
ACTTCATATTGAACACCTACTTTTCCTTGATAGGCAA
>1939644|reference Afl|length 56|copies 1
ACTTCTATTTGCCCACCATGAGGTGTAAATTTGACAGCGTTGGACAACAAATTCCA
>1939644|reference Afl|length 42|copies 1
ACTTCTGCCTTTTTTATTTGCATGGAAGCGATACCTTCAGCG
>1939644|reference Afl|length 55|copies 1
ACTTCTTTATTCAATATAGGTTTACCTGGTTTTCCTTGTTGATATGGAGTGATTT
>1939644|reference Afl|length 51|copies 1
ACTTGAATAGGGAACAGGGAACAGGGGAGAAACTTCTTTCTTCTTTCTTCC
>1939644|reference Afl|length 40|copies 1
ACTTGAGAAAGATAGTCCAAGGCAGTTTAATGACCGTATC
>1939644|reference Afl|length 46|copies 1
ACTTGAGCGGTTGCAAAAGTATTATTTCCCTCAACTTCTGGCAGGG
>1939644|reference Afl|length 48|copies 1
ACTTGATGGACACCGACGGACTCCGTGAGCAGTTAAAGTGGACGATAA
>1939644|reference Afl|length 37|copies 1
ACTTGATGGTTTTGTTGGTCCTGGTCATGTAAGTATG
>1939644|reference Afl|length 38|copies 3
ACTTGATGGTTTTGTTGGTCCTGGTCATGTAAGTATGG
>1939644|reference Afl|length 49|copies 1
ACTTGCAAAATAAGTCTGCTTTTAGCTATTTTTCGGACGTTTTAGGGGA
>1939644|reference Afl|length 54|copies 1
ACTTGCAGGTTTAGATACATTAGGAATTAAACCCCATATCATTATATTAACTCG
>1939644|reference Afl|length 51|copies 1
ACTTGCTTTAAGGTCTGGGGTAGGTCATAAAAATTCACTTGCAGTTGTTCG
>1939644|reference Afl|length 54|copies 1
ACTTGGACTTAAATACTGGCCCTTTATTTAAAGCTAAACTGCTGCAATTGGAGG
>1939644|reference Afl|length 50|copies 1
ACTTGGGGCTTAAAGCGATCGTAAGCGTCGCGAACCGAAGTCTTAACCAT
>1939644|reference Afl|length 57|copies 1
ACTTGGTATTATAGGGTTCCTTTTAGGAACTACGGTCAGAAACGGTAAGTTCTACCG
>1939644|reference Afl|length 62|copies 1
ACTTGGTGAAGTACCGGGGGGATACTTTTCGCAGGTTGATCAGGACGTTAAAACCGTCTTTA
>1939644|reference Afl|length 38|copies 2
ACTTGGTGGTGTCAACGGACCTTTACATAGTGCCATTG
>1939644|reference Afl|length 51|copies 2
ACTTGGTTCTTCGTTTTGCTGCGGTGCTAACAGTTCTCCTAACCAAGTGGC
>1939644|reference Afl|length 52|copies 11
ACTTGGTTCTTCGTTTTGCTGCGGTGCTAACAGTTCTCCTAACCAAGTGGCT
>1939644|reference Afl|length 50|copies 1
ACTTGTAATTAGATTTTTATGCCCTCATGGAATCCTCAATATAAAACCTT
>1939644|reference Afl|length 38|copies 3
ACTTGTATTTTGGCTCGGACCATTCTTTTTAGCTGCTG
>1939644|reference Afl|length 38|copies 1
ACTTGTTTTCATCTGTGGCGGCATCAATTTATGGATTT
>1939644|reference Afl|length 45|copies 1
ACTTTAAATACTGATTTATTTTCTACCTTACCAGGATACACAGGC
>1939644|reference Afl|length 52|copies 1
ACTTTAGATTATAGTCAAGCGGGGATTTTAGTGCCACCCAAGGATATTCCAG
>1939644|reference Afl|length 45|copies 1
ACTTTAGCAGATCGGAATATTAGTGAGGCTCAAAGAAAACAGGCC
>1939644|reference Afl|length 37|copies 15
ACTTTATACTTTTGGTGGTCCAAATCGTGACCCCAGG
>1939644|reference Afl|length 53|copies 1
ACTTTATCAACTTGGTCAACGCCAACAAATATAGACATATTATTTGGTAATGG
>1939644|reference Afl|length 63|copies 1
ACTTTATCAACTTGGTCAACGCCAACAAATATAGACATATTATTTGGTAATGGGTAATGGGTA
>1939644|reference Afl|length 64|copies 1
ACTTTATCAACTTGGTCAACGCCAACAAATATAGACATATTATTTGGTAATGGGTAATGGGTAA
>1939644|reference Afl|length 47|copies 1
ACTTTATCCCGTAATCAAGCTTATACAGATGATAATTTTTGGCAGCC
>1939644|reference Afl|length 52|copies 1
ACTTTATTATTGAATTTGCAGGAAATTAATTTACCGATATTTATTCAATCTT
>1939644|reference Afl|length 54|copies 1
ACTTTATTTAAACCCAATTTTTCATCATCATAGGGGCCTACCCATTCTGCCGCA
>1939644|reference Afl|length 43|copies 1
ACTTTCATAAATGGACTACAGTAATATTTGATGGTTCCACAGG
>1939644|reference Afl|length 68|copies 1
ACTTTCCAGGTTTCGGAGTAAAATGCAGCCTAGACGGAACAGGGAACAGGTAAAAATTTTAATCTTTT
>1939644|reference Afl|length 44|copies 1
ACTTTCTGCATCTATGTCTTCACTGCCAGAATCAACTATGGTGG
>1939644|reference Afl|length 54|copies 12
ACTTTCTTGGCTTCTGATTCAGCAAATTGTAACCCAGCAGGATTGGCGTAAATC
>1939644|reference Afl|length 50|copies 1
ACTTTGACTTGGGTCTTTTATTGCCGATATCCTTTCAGCAACTTCTTTAT
>1939644|reference Afl|length 49|copies 1
ACTTTGCCATCATCGAGGAGGATATTTGAACCAACGGGAACTTCATCTG
>1939644|reference Afl|length 49|copies 1
ACTTTGGCGCAGTTATGGACCCATTCATCTCCTCGTAAATTGTGCCGGA
>1939644|reference Afl|length 45|copies 1
ACTTTGGCTAAATACATCTTCTGGTGTTCCTTCTAGCATCAATTG
>1939644|reference Afl|length 49|copies 1
ACTTTGGTAACGGGCAAAGGTGATATAAGGACCCGTAGCCAATGGGCGA
>1939644|reference Afl|length 58|copies 1
ACTTTGGTAATTTTGGGTAAGTTTTATAGAACGGTTGTCCGAGTTTTATAAAGTAGTA
>1939644|reference Afl|length 41|copies 1
ACTTTGTTCTTCTTTCAGTTTGCCTTTGCGGCTACTGCCAG
>1939644|reference Afl|length 58|copies 1
ACTTTTATCTTCTGTAATTGTTTGACAAAATGGCACAATATTCCAGAATAAACCCAAA
>1939644|reference Afl|length 38|copies 1
ACTTTTCGGCTGCATGATAGTAGTAATTTCTATCTTAG
>1939644|reference Afl|length 62|copies 1
ACTTTTGCGGCGTTGTGTTTTACCAATTTAATAAAAGTGAATTTGATGAAAAAGCGAATTTT
>1939644|reference Afl|length 42|copies 1
AGAAAACAACTATGGAGTGCAGCACCGCGAGGTTTTATAGGG
>1939644|reference Afl|length 50|copies 1
AGAAAATATCTACTCCCAGAGCCAAACCAGAGAAACCGCAAAAACCCCAG
>1939644|reference Afl|length 51|copies 2
AGAAACAATGCCATATCAGGACGACCCCAGGGACCGTAAACTGTAAAAAAG
>1939644|reference Afl|length 50|copies 1
AGAAACACCAGATCAGCTAACTAATTTTTATGGTTATTATCATACCATTG
>1939644|reference Afl|length 57|copies 1
AGAAACAGAAATATTGATTGATTTGGCCGTAACTGCTGCTAACGGTGAAGCCAAAGC
>1939644|reference Afl|length 42|copies 1
AGAAACATACAACATCGTTGCAGCCCACGGCTACTTCGGTCG
>1939644|reference Afl|length 41|copies 1
AGAAACCAATAACTCCCAAGGGTCCTTTATTTCATGCTCAT
>1939644|reference Afl|length 53|copies 1
AGAAACCGCATCTCCCGAATTTTGTCACCTTACCCCCATGGAAGCTTATGAAT
>1939644|reference Afl|length 49|copies 1
AGAAACCTTAAATATTGTTAAGGATATGTTTAGTAAGCCATTCGGGTTG
>1939644|reference Afl|length 53|copies 1
AGAAACTAATTTATGACTTGCGGCAAGTTATGGGACCAGATGATATTGTAATT
>1939644|reference Afl|length 44|copies 21
AGAAACTACCATCATTCTTGGCATTTTTGTCACCAATATAGAGA
>1939644|reference Afl|length 37|copies 1
AGAAACTATTGAAGCTGGTCCAAATTCTATCTGGCGC
>1939644|reference Afl|length 45|copies 3
AGAAACTATTGAAGCTGGTCCAAATTCTATCTGGCGCTATCGTCA
>1939644|reference Afl|length 14|copies 1
AGAAAGCAAGAGCG
>1939644|reference Afl|length 45|copies 1
AGAAAGGAATTTCTCTGGCATAAATCTGCACCAAGCTAAGTTAAA
>1939644|reference Afl|length 42|copies 1
AGAAAGTGATCAGAAAAGTGAAAAATTAGAATTTAATGAAGG
>1939644|reference Afl|length 43|copies 5
AGAAAGTGATCAGAAAAGTGAAAAATTAGAATTTAATGAAGGT
>1939644|reference Afl|length 38|copies 1
AGAAAGTTGTGGAAATTGGTCCTGGGAACGTCTTAACA
>1939644|reference Afl|length 32|copies 2
AGAAATACAGTATATAACGCTACTGCACAAAC
>1939644|reference Afl|length 47|copies 1
AGAAATCGGTTTGCGCGTTGTTGCTCAATGGTCTGGTGACGGTACAA
>1939644|reference Afl|length 37|copies 2
AGAAATGAGCCTGATTGGTCCTCGTCCAGAGAGGCCA
>1939644|reference Afl|length 45|copies 1
AGAAATGATGGACAAAATTCATCTAGCCCAAAGTCTGGGACTACC
>1939644|reference Afl|length 33|copies 1
AGAAATGTTGTGTTTGATCCTAGTATTACTGAT
>1939644|reference Afl|length 51|copies 1
AGAAATTGAAGTTAAGAAAATATTAGTTTTGATTGGTGAACAAGCTAGTGG
>1939644|reference Afl|length 56|copies 1
AGAAATTGTTTTAGGTGGTTTAGCGGTAATTTACGGTAAGGCTGAGGGTGCAGATT
>1939644|reference Afl|length 45|copies 1
AGAAATTTCTGCTGTCAGCATCGGGGCAGTAATTATTATTACTGG
>1939644|reference Afl|length 50|copies 1
AGAAATTTCTTTGCAATTATCAGAAAATGGCATTGAGAAAGTTGTGGAAA
>1939644|reference Afl|length 54|copies 2
AGAAATTTTCACTTTTACAGGACATCAAGAAAGAGTTAATGCTGTCTCATTTAG
>1939644|reference Afl|length 53|copies 1
AGAAATTTTTGGGGATTTTATTTCTTGGAAGTCCCTAATAAAAAATCAAGGTT
>1939644|reference Afl|length 44|copies 1
AGAACAAAAACGCATAGTTTCCAAAGTAGATAAATTAATGAAAC
>1939644|reference Afl|length 52|copies 1
AGAACAAGCCATTATTAATTCGGGAATCCCTTATACTATCATTCGTCCCGGA
>1939644|reference Afl|length 37|copies 14
AGAACAGGTCGGTCGTGGCCCTTGGCAAATTCTGCTA
>1939644|reference Afl|length 41|copies 1
AGAACGACAAATAGCAAATACAGAAGTATAACCATGGAGGA
>1939644|reference Afl|length 54|copies 1
AGAACGATTAGCTTTTATCCTCTCAGATAGCCAATTACCACTGTTATTAACCCA
>1939644|reference Afl|length 37|copies 4
AGAACGGAGACTTTCTGGACCTGCGAAAAATTCTTTA
>1939644|reference Afl|length 38|copies 1
AGAACGGAGACTTTCTGGACCTGCGAAAAATTCTTTAA
>1939644|reference Afl|length 52|copies 13
AGAACTACAAAAGTCCAATATTTTACTTATTGGTCCGACTGGTTGCGGTAAG
>1939644|reference Afl|length 53|copies 10
AGAACTACAAAAGTCCAATATTTTACTTATTGGTCCGACTGGTTGCGGTAAGA
>1939644|reference Afl|length 46|copies 1
AGAACTAGCTGTTGGACTGACTGAACGTAAATTTGACTTTGACTCA
>1939644|reference Afl|length 54|copies 2
AGAACTATCGGCAGATGGACCATTGCGTGAGCCTTATGTGGTTTATTGCCAAGG
>1939644|reference Afl|length 61|copies 1
AGAACTATTTTTGGCAATGACCGATAATTTATCTTCCCAATGCTTCGCCCCTACTAACAAA
>1939644|reference Afl|length 53|copies 1
AGAACTATTTTTTGCAATGACCGATAATTTATCTTCCAAATGCTTCGCCCCTA
>1939644|reference Afl|length 42|copies 1
AGAACTCAAAGTAACAGGCTCAGAACTGGATGCAGCTTACCA
>1939644|reference Afl|length 41|copies 1
AGAACTCGTTGTAGCTACTGGTCATCACCAAATTGGTGATA
>1939644|reference Afl|length 46|copies 8
AGAACTGAAAAACCTCATTTCTAAGGGTGAATGGGTGAAAGTGGGT
>1939644|reference Afl|length 55|copies 2
AGAACTTGCAGCTTTTCGGATTCCCGGAAATTGTTTTATTAAATTAGATATGGGA
>1939644|reference Afl|length 47|copies 1
AGAACTTTTTCGGGTATATGGACGGAAAAGTTTAGTATATATACTCA
>1939644|reference Afl|length 38|copies 1
AGAAGAACAGACAGCACAAAAGCTGGAACAGTTGATGA
>1939644|reference Afl|length 56|copies 1
AGAAGACTTTTTTGCTTGTATGAGTTAAATAAACTAATTAGATCCCCGACTTCTTG
>1939644|reference Afl|length 37|copies 11
AGAAGCACCTACATCAGGCCCAGCAGCTTTGAGAACT
>1939644|reference Afl|length 39|copies 5
AGAAGCAGCAATCCGTTCATCTCGAATTGAAGAGAGAAT
>1939644|reference Afl|length 40|copies 1
AGAAGCAGCAATCCGTTCATCTCGAATTGAAGAGAGAATT
>1939644|reference Afl|length 39|copies 1
AGAAGCATCACAGGCGGAATTGATAGAAGCAGCACGGAA
>1939644|reference Afl|length 37|copies 3
AGAAGCCATGTTATTAGGACCAATTACAGAAGAACCC
>1939644|reference Afl|length 56|copies 1
AGAAGCTAAAGATTGAAATTTGATCCAAGCATCTGCATCTCCGATAATTTCCAGAA
>1939644|reference Afl|length 51|copies 1
AGAAGCTGGGCGTTATTTAGATATGCCGGTTTTACCTTTTTCTTCTTTTGG
>1939644|reference Afl|length 45|copies 1
AGAAGCTTTACTACAATTAGAAAGGCAACTGATTAGTCGTTAATA
>1939644|reference Afl|length 37|copies 5
AGAAGGAGCGATCGCCGGTCCCAAAGTATTAGAACAT
>1939644|reference Afl|length 37|copies 1
AGAAGGTTCTGCTTGGGGACCTGTCACCCCATTTTCG
>1939644|reference Afl|length 51|copies 1
AGAAGGTTTACAATTTATGCCCAAAATATCACAGGTTGCTGATTTAGAACG
>1939644|reference Afl|length 43|copies 1
AGAAGTATTAAAAGCCGAGCAGCCTGTATTGGTCTATTTTTGG
>1939644|reference Afl|length 38|copies 2
AGAAGTATTTGCAGGTAGCACCGATCGCACTACGTCTG
>1939644|reference Afl|length 47|copies 1
AGAAGTCATCAGAACACCTGTTTTGCTGCCCAAGCGAACAATCCATC
>1939644|reference Afl|length 10|copies 1
AGAAGTGATG
>1939644|reference Afl|length 49|copies 4
AGAAGTGCATTTTCAATCTCAAGCTTTTGATAGACTGGGAAAAGCTGTG
>1939644|reference Afl|length 48|copies 1
AGAAGTGTACGCAATGGCAGGGGCTAGTAATACTCATGTAATTATTAC
>1939644|reference Afl|length 37|copies 2
AGAAGTTCACAGCAATGGACCAGTGTTGGATGATCAG
>1939644|reference Afl|length 43|copies 2
AGAAGTTGTGCAAAAAGCTAGAAATAAAATTTATGAAGCAGTT
>1939644|reference Afl|length 37|copies 1
AGAAGTTGTTGATTTTCACCTCAGACTATTAGCTGAT
>1939644|reference Afl|length 45|copies 1
AGAAGTTTTCGTTCACGGTGCTTTGTGCGTCGCATATTCTGGACA
>1939644|reference Afl|length 46|copies 3
AGAATATGCAGCATGACAACAACAATAATCGAACTCAATTCCTTGA
>1939644|reference Afl|length 53|copies 1
AGAATATTGATGGGTACGGATTCGGGGTGAGGCTGTAAATTTGAGAGAGTATG
>1939644|reference Afl|length 56|copies 1
AGAATATTTTTTAAACAAAGATTAAAAGAAATTGAAGCCCGTGAGTCTAACACTAA
>1939644|reference Afl|length 36|copies 1
AGAATCAGAGGTGCAGGTCCGCGATCATCACCAATT
>1939644|reference Afl|length 9|copies 1
AGAATCAGC
>1939644|reference Afl|length 48|copies 11
AGAATCAGCACCAGCAAGCTTTTGGCAGGATTTTAGCTTAAATGGCAA
>1939644|reference Afl|length 49|copies 1
AGAATCAGCACCAGCAAGCTTTTGGCAGGATTTTAGCTTAAATGGCAAA
>1939644|reference Afl|length 26|copies 1
AGAATCTACCAACCGCGGACCAGGAC
>1939644|reference Afl|length 37|copies 30
AGAATCTACCAACCGCGGACCAGGACGGTTAAAATAA
>1939644|reference Afl|length 38|copies 10
AGAATCTACCAACCGCGGACCAGGACGGTTAAAATAAG
>1939644|reference Afl|length 40|copies 1
AGAATCTACCAACCGCGGACCAGGACGGTTAAAATAAGCA
>1939644|reference Afl|length 41|copies 1
AGAATCTGGCGCTAGTGGACCAACTGGGTATTTAGAAAAAG
>1939644|reference Afl|length 42|copies 1
AGAATCTGGCGCTAGTGGACCAACTGGGTATTTAGAAAAAGA
>1939644|reference Afl|length 48|copies 2
AGAATCTTCATTGCGTGGACCCAGAGCTTGGGTAAGTTGGTAAGCATC
>1939644|reference Afl|length 46|copies 1
AGAATGAGCAAATCTGAAAATAAGTGTTACAAAATATTAAGAGCAG
>1939644|reference Afl|length 51|copies 1
AGAATGGGTTTAGAATTACATCCGAAAATGTCTCGAAAAGAAATGTTAATC
>1939644|reference Afl|length 65|copies 1
AGAATGTCACAAACACGAAATTGGTTGGTATGCTTGGGAATGGGGACCTGGCAACGGTTATAATG
>1939644|reference Afl|length 41|copies 1
AGAATTAAAAGCTGTGCAAACCCTAGCCCCCATTCACGAAG
>1939644|reference Afl|length 46|copies 3
AGAATTAAACCCAGGAGCGAGATTACAGACGTTTCTGAATGATAAT
>1939644|reference Afl|length 14|copies 1
AGAATTAGTTAGTG
>1939644|reference Afl|length 37|copies 12
AGAATTATCAGAAGCAGGACCGAGTGGTTGCGACTCT
>1939644|reference Afl|length 38|copies 1
AGAATTATCAGAAGCAGGACCGAGTGGTTGCGACTCTG
>1939644|reference Afl|length 44|copies 1
AGAATTATCTTTAACTTCTTTGAGGATGAGGAATTATTACAAAT
>1939644|reference Afl|length 50|copies 1
AGAATTATTACCACCAAATCCAGATCCCAGTAAGTTCTTTACCAGAGCAT
>1939644|reference Afl|length 46|copies 1
AGAATTGCGGGTTTAGTACCACCTGTGGCAGTATCACCTTTAACAC
>1939644|reference Afl|length 61|copies 1
AGAATTGTAAACCTGAGAACCAACAATCACCTGATTTTGTTGAATTGGTTCAAATCCAGTG
>1939644|reference Afl|length 47|copies 1
AGAATTGTTCCTCAATGAGTTTGAACGGTCCAACACGATCATCGGCT
>1939644|reference Afl|length 48|copies 1
AGAATTGTTCCTCAATGAGTTTGAACGGTCCAACACGATCATCGGCTC
>1939644|reference Afl|length 59|copies 1
AGAATTTGACCTTCACCCAAAACCAGACTATCCAACCCACCCGCAACCCGTAAAATATG
>1939644|reference Afl|length 56|copies 1
AGAATTTGTGAAAACTATTTATGAGTACAATATTGCCGGAGACAAAGAACAAACCG
>1939644|reference Afl|length 43|copies 4
AGAATTTTAGAATTAGAGTTAGGGGCCACACTTGAAGAAATCA
>1939644|reference Afl|length 48|copies 1
AGACAAAACTAGCGATCGGCCGATTCGGATTTTTTAAACCGACACGAG
>1939644|reference Afl|length 49|copies 1
AGACAAAGGTTTGATATCGCTGATTTGATTTCCCGAAAGGTTAAGAGAA
>1939644|reference Afl|length 38|copies 2
AGACAACTCCATTCAGAGGACCCATGATGGGCAGTAGT
>1939644|reference Afl|length 48|copies 1
AGACAAGTCCTAGAAGAAATTAATCGCTGGGTAGAAAATAGCATAGAA
>1939644|reference Afl|length 34|copies 5
AGACACATTTTTAGGACTACAATATGCTGCCCAT
>1939644|reference Afl|length 37|copies 2
AGACACCATGCGTTATGGACCCCTCAAACCTGTGGGT
>1939644|reference Afl|length 56|copies 1
AGACATCCCGAATATCAACAACTTCATGGGGTATACCCAATTGTTCACAAATATCA
>1939644|reference Afl|length 41|copies 1
AGACATCTCCGAAAAAGATCGTAGAGACGTTCCATGGAACG
>1939644|reference Afl|length 54|copies 1
AGACATTCACCATGATAAAACCAGTTGTTACCCAAAATCATCCTTGGGTGATAG
>1939644|reference Afl|length 45|copies 1
AGACCCCACAGTTATGGCTATAATCCTCTTATGCTGCGGTTTGGG
>1939644|reference Afl|length 45|copies 1
AGACCCCTTTTAATTCTGGTGACTTCCTAAATACTACTAAGCAAC
>1939644|reference Afl|length 43|copies 1
AGACCGACGAGACGGGCGACTTCAAATTGGCGTAACATGAAGC
>1939644|reference Afl|length 63|copies 1
AGACCTAAGTTGAGAAATTTTAAGTTTTGTAACGCATTCTTTTTTAATTTTAACTAAATGGTG
>1939644|reference Afl|length 44|copies 1
AGACCTCTTCAAACTAGTACATCACGGCGTAAATGAAGCAACCA
>1939644|reference Afl|length 51|copies 1
AGACCTTCCCGGATCTCATGCAAAGCAGTAGATCGTTGCACCTGTTTACCA
>1939644|reference Afl|length 53|copies 1
AGACCTTGGTTTTTGCAAAAAGAGGTCAAATCTCGAATTTCCGCGATTAATAG
>1939644|reference Afl|length 44|copies 1
AGACGCTTCTCTTTGACCTATCTAACAGGAAATTGACAATTCTT
>1939644|reference Afl|length 50|copies 1
AGACGGGAATTAGGGTAGGTGCTAAAGGGATTGGCGATAAATTTCTCTTG
>1939644|reference Afl|length 43|copies 1
AGACTAATCATTGTCAAATTTCAGACTTAATTAAAGCCATGAT
>1939644|reference Afl|length 51|copies 1
AGACTAGATTGGAAATTTACTTATCCTGAAGATTTGAAACCTTTTGCTGAT
>1939644|reference Afl|length 59|copies 1
AGACTATGGAACTCTCAAGGGAATTGTAAAAACAATTGGAGCAGATGTCCTAGCAATTC
>1939644|reference Afl|length 47|copies 1
AGACTGGTCTACCCCCCAGCATGAGGTGTATTTGCAAGAGTTTTTAA
>1939644|reference Afl|length 51|copies 1
AGACTGGTTAAAAAATGGGAAGAACAAGGTTTAGCCGGACTGCAAACCACT
>1939644|reference Afl|length 51|copies 4
AGACTGGTTTTTTCCATCAGCGCGTAATCTATACTTTTCTTAGGTAACTGG
>1939644|reference Afl|length 47|copies 1
AGACTGTGCAAGTTGGGGAGGAATTCCCGCTATGTCACCCAACCCCA
>1939644|reference Afl|length 43|copies 1
AGACTTATCCCCTGGTACACATACTCTTCGCGTTTTTGCTTCT
>1939644|reference Afl|length 52|copies 1
AGACTTCAAACAAAGTCATTGCTCCAGCCCAGAAGACGATTAAACCAGCATG
>1939644|reference Afl|length 48|copies 1
AGACTTTCCCCTGAATTAAACTCATGGGACCTGTGGCCAACACCTCTG
>1939644|reference Afl|length 37|copies 1
AGAGAAATATGGAAGATGGTTTTTAGGAAGTCTCAGG
>1939644|reference Afl|length 38|copies 1
AGAGAATCAGAGGTGCAGGTCCGCGATCATCACCAATT
>1939644|reference Afl|length 40|copies 1
AGAGACTCTGCCTCTGGCTGGTTTGATGCCAACAACACCA
>1939644|reference Afl|length 41|copies 3
AGAGACTTCAAACAAAGTCATTGCTCCAGCCCAGAAGACGA
>1939644|reference Afl|length 50|copies 1
AGAGAGTTCAAATTAAACGATCCTTGGTATATTAAACCAGAAGAAAAAGA
>1939644|reference Afl|length 47|copies 1
AGAGATCAACTTCCTATTGATAAAAGAGAGGAGTTTTAAATGCAATA
>1939644|reference Afl|length 39|copies 1
AGAGATCATCTAGTAATTGTCTAGGCTTGTCTCCCTGTT
>1939644|reference Afl|length 41|copies 1
AGAGATGCGTTTTCCTTTGGAAAGTGCTGTGCCGGTGAGTG
>1939644|reference Afl|length 44|copies 1
AGAGATGTTTTGAGAATTGGTAAAGATCGCAAATTACCAACTGT
>1939644|reference Afl|length 42|copies 4
AGAGCATGATAGCGCCACCTAATAGCGCTAACTTTATTTCCT
>1939644|reference Afl|length 38|copies 1
AGAGCCAAATTCTTTACACGGACTTAGGTTATTAGAGG
>1939644|reference Afl|length 35|copies 1
AGAGCCAGAGAAAACCATTGCGGCTACAGTTCCAG
>1939644|reference Afl|length 43|copies 1
AGAGCGATCGCTCCTGGGAAACCGTTTTGTGAATATGAGAGGG
>1939644|reference Afl|length 45|copies 1
AGAGCGTTGGTTGTGCTTCCTGTGCGAGTGATTGTAAATACACCA
>1939644|reference Afl|length 40|copies 2
AGAGCTAAACTTGCCCAAGGCATGGGTCACAATTACTATG
>1939644|reference Afl|length 62|copies 1
AGAGGACAAAGTTTTTGGGTAAAGTTTATTTAGTTGGTGCTGGACCTGGAGATCCTGGACTC
>1939644|reference Afl|length 45|copies 1
AGAGGCAAGATAGGTCAGGTATTGTCAATAAGACCAATAAGAATA
>1939644|reference Afl|length 38|copies 1
AGAGGCAGTACCCGCTGGTCCAATATTCGCAAAAACAG
>1939644|reference Afl|length 25|copies 1
AGAGGGACCAACAACCATACCACCG
>1939644|reference Afl|length 40|copies 1
AGAGGGGGTTCTCTCCCAAGCTTTTGCTCTATATTGTAGA
>1939644|reference Afl|length 48|copies 1
AGAGGGGGTTCTCTCCCAAGCTTTTGCTCTATATTGTAGAGGTTTTTG
>1939644|reference Afl|length 41|copies 1
AGAGGTGATAGTGGGCAAGTATATGTGCGACAGGGTAAAGG
>1939644|reference Afl|length 44|copies 1
AGAGGTTACCCACGTAAATTGACATAGAATATTTCCAAAATCAT
>1939644|reference Afl|length 38|copies 1
AGAGTAATAGAGCCGTCAGGCGCTATATTTTTCAACGA
>1939644|reference Afl|length 36|copies 1
AGAGTACGGGAATTGCGCCAGTACATTCAGCAAGAA
>1939644|reference Afl|length 39|copies 1
AGAGTCCATACATTCTTTGTCACCAGTTGTCTATTGTCC
>1939644|reference Afl|length 40|copies 1
AGAGTCTAACATATCGTATTTTTGGCAACAAATTGGACTC
>1939644|reference Afl|length 38|copies 1
AGAGTCTTTTACTGTGCGTGGTGATAAAAGTTCATCTG
>1939644|reference Afl|length 46|copies 1
AGAGTGAGAACAAGTTGATCATTGGTGATTATTCTTAATTATCTAA
>1939644|reference Afl|length 43|copies 1
AGAGTGTAACCATTAATAGTACAGCGGCTGATTCACTCACCAA
>1939644|reference Afl|length 55|copies 1
AGAGTTACCCGCACCCACCCAAGGTTATTTTATCGGTCCTGTGATTTTTTCAGAA
>1939644|reference Afl|length 56|copies 1
AGAGTTACCCGCACCCACCCAAGGTTATTTTATCGGTCCTGTGATTTTTTCAGAAG
>1939644|reference Afl|length 48|copies 2
AGAGTTGCACAGACGCTTCCTTCTGTCGGTCCATAAGCATTAAAGAAA
>1939644|reference Afl|length 41|copies 1
AGAGTTGGCTCATATACTTGGCTACACCCGTGAAGTTACCG
>1939644|reference Afl|length 50|copies 1
AGAGTTGTGGATATCCTGTCGCAATTGTTGGAATTTCCCCTAGAACCTGC
>1939644|reference Afl|length 58|copies 1
AGAGTTTACTATGGAAAATAAGGTAATGGGTAATTGGTAATTGGTAATTGGTAATTGG
>1939644|reference Afl|length 58|copies 2
AGATAAACGCAAAAAATACGACCAATTTGGTCAATATTGGAAACAAGCCGGTCAAGGT
>1939644|reference Afl|length 45|copies 1
AGATAAACTAATTGCTAGTGTGAATACCGATATTAAAGCTATCAG
>1939644|reference Afl|length 42|copies 1
AGATAAAGTTGAGGTTCCCCAAGTTCCTCATAAGACAGCTCG
>1939644|reference Afl|length 42|copies 1
AGATAAATCTGCAATCGGTACACCAATCACACTACCGCGATT
>1939644|reference Afl|length 43|copies 1
AGATAACGAACTGGGTGGACTTCTCCAAGGTTTAGCCGGTGAA
>1939644|reference Afl|length 51|copies 1
AGATAAGTATCCGTCAATGTTAAAGCCGAAATAGTTTGGCGACAGTGAGGA
>1939644|reference Afl|length 37|copies 4
AGATAATAACCAAGGTGGTCCATCTGGTTCAGCTTCT
>1939644|reference Afl|length 38|copies 1
AGATAATAACCAAGGTGGTCCATCTGGTTCAGCTTCTG
>1939644|reference Afl|length 57|copies 1
AGATAATAGTCGGCAGATTGTTGAACCTTCAGCGGTACAACTAGAACCCACCAATCC
>1939644|reference Afl|length 45|copies 2
AGATAATATTTCTATTATTCCCGAAATAATTAAATGTGAATGTCC
>1939644|reference Afl|length 47|copies 1
AGATAATCTAGAATATCACAAGTTTGTACCATCCAAGCGATCGCCTG
>1939644|reference Afl|length 48|copies 13
AGATAATCTAGAATATCACAAGTTTGTACCATCCAAGCGATCGCCTGT
>1939644|reference Afl|length 37|copies 1
AGATACTCAAGATTCTGGTCCTGTTGTTTTTGGTGTC
>1939644|reference Afl|length 38|copies 3
AGATACTCAAGATTCTGGTCCTGTTGTTTTTGGTGTCA
>1939644|reference Afl|length 35|copies 1
AGATAGAAAAGCGATCGCTCGCTATGGCGCACAAG
>1939644|reference Afl|length 43|copies 1
AGATAGAACCGGACGCTTTGATATAGACAAAGCCAAAGCCTTA
>1939644|reference Afl|length 63|copies 1
AGATAGCCCCCCTCCTGGACTAAACAAAGTGGTATAGATGCTTGGGTGAGAATCTGACCAATT
>1939644|reference Afl|length 38|copies 1
AGATAGCGAGATTATCACTCAACTATCCGCAGGTGATA
>1939644|reference Afl|length 14|copies 1
AGATAGTATCTTGT
>1939644|reference Afl|length 37|copies 1
AGATAGTATCTTGTCCGGTCCGGCGGGGGGAATCGTT
>1939644|reference Afl|length 38|copies 20
AGATAGTATCTTGTCCGGTCCGGCGGGGGGAATCGTTG
>1939644|reference Afl|length 51|copies 2
AGATAGTATCTTGTCCGGTCCGGCGGGGGGAATCGTTGGTGCAGTCCAAAC
>1939644|reference Afl|length 40|copies 1
AGATATCAGGAAGAACACCGGTGGCGAAGGCGCTCTGCTA
>1939644|reference Afl|length 37|copies 7
AGATATGAGTGTAGTTGGGCCAAGACCTTTAGTAGCG
>1939644|reference Afl|length 38|copies 1
AGATATGAGTGTAGTTGGGCCAAGACCTTTAGTAGCGG
>1939644|reference Afl|length 48|copies 1
AGATATGCAATATTTAATCTGTAGGCTATTTCCTGAATATTCATTTAA
>1939644|reference Afl|length 36|copies 1
AGATATTCTGCACGTTGGTCCGGTGGAATTAGGTTA
>1939644|reference Afl|length 37|copies 4
AGATATTCTGCACGTTGGTCCGGTGGAATTAGGTTAT
>1939644|reference Afl|length 64|copies 2
AGATATTTTACCTAAGGGAGTACCGGTTACTTTTAACTTTCATGGGCCTTGGGCTTCAGAAAGT
>1939644|reference Afl|length 46|copies 1
AGATCAAAATTGATCGTTTGACTTGTGGTGTTAGTAATAGTATAGG
>1939644|reference Afl|length 55|copies 28
AGATCAAACTTGTGTCATTCGCAAATTAATTTTAGGTCCATTCAAAAGTCAATTA
>1939644|reference Afl|length 42|copies 1
AGATCAAGTAATTGAACTGAGGTCAGGACGAGCCGCAGAACT
>1939644|reference Afl|length 53|copies 1
AGATCAGGGTTTTCAATATTTGCCAGATTTCGTCTTTCAGTTACTAGAATTTC
>1939644|reference Afl|length 41|copies 1
AGATCATCCTGAAAAGCTCCCGAATATTAAATATTGGCGTG
>1939644|reference Afl|length 45|copies 1
AGATCATTATGTTTCTACGGGTGGTCCCCTGTGGTTAATTGCGGT
>1939644|reference Afl|length 50|copies 1
AGATCCAAGTGTCTTGAATAACTTGGATTGGTCCTGGTAATGTTGCCCCT
>1939644|reference Afl|length 50|copies 1
AGATCCACATTGGTAACACGATTTGCATCCAAATATTCCAAAAAGCGCCC
>1939644|reference Afl|length 43|copies 1
AGATCCAGGTTGGCTTTGGCTGCTGCTACACGCACTTTATAGG
>1939644|reference Afl|length 54|copies 1
AGATCCCCGACTTCTTTCTCGTTCCCATACTCTGTATGGGAATGAATTTTAGAA
>1939644|reference Afl|length 56|copies 1
AGATCCCCGACTTCTTTCTCGTTCCCATACTCTGTATGGGAATGAATTTTAGAAGG
>1939644|reference Afl|length 12|copies 1
AGATCCTGACAG
>1939644|reference Afl|length 45|copies 10
AGATCGGGAAACCAAGATTAGATTAGGTACATACAAAGATTACAA
>1939644|reference Afl|length 46|copies 2
AGATCGGGAAACCAAGATTAGATTAGGTACATACAAAGATTACAAA
>1939644|reference Afl|length 47|copies 1
AGATCGGGAAACCAAGATTAGATTAGGTACATACAAAGATTACAAAG
>1939644|reference Afl|length 50|copies 1
AGATCGTAAGCTTTTTTGTCTATCATTAAATAAATATCAATTAAGCGTAA
>1939644|reference Afl|length 35|copies 1
AGATCGTAGCGATCTATTAACTGTAATATCTCCAC
>1939644|reference Afl|length 36|copies 21
AGATCGTAGCGATCTATTAACTGTAATATCTCCACA
>1939644|reference Afl|length 46|copies 1
AGATCTAATTCGTCCTGGAATTTCTTGATTTTGTCACGACAACCGT
>1939644|reference Afl|length 40|copies 1
AGATGAAACTAAAGCTATTGATTTTGTGACCAAAGTTTAT
>1939644|reference Afl|length 37|copies 1
AGATGAGGCCATGGAGGGACCTGTTCCCAGTACAATT
>1939644|reference Afl|length 43|copies 4
AGATGATCAATATCTGTTAATTTGCGGTCGAACCAGATATGGA
>1939644|reference Afl|length 33|copies 1
AGATGATTAGCACCGGCTTGGAGAGACGCGGCT
>1939644|reference Afl|length 39|copies 1
AGATGATTCATAAGTTGTTTCTATATCATCACGTACACG
>1939644|reference Afl|length 51|copies 1
AGATGCCAATATTTTCTTTGATTTAGTGGAAAATGAAAAAATTGATGAAGA
>1939644|reference Afl|length 41|copies 1
AGATGCGAAAGTTCCTGTAGTTGCGATCGCTGTTCCTGGTA
>1939644|reference Afl|length 57|copies 1
AGATGCTTTCGAGTCAGGAGTCTTAGATTTAAATGATTTTAACGCCCTGGGAAAATA
>1939644|reference Afl|length 53|copies 1
AGATGGAATCGTCGCAAACCGCCATTCTTCCCCCCAGAGATTTTCCGGTAATG
>1939644|reference Afl|length 44|copies 1
AGATGGTACTTTTGTAATTGGTGTAAATCATCATGATTATGACC
>1939644|reference Afl|length 60|copies 1
AGATGGTCAGCAACAAAAGGACCTTTTTTTAAAGAACGACCCATAGTTCAATTTTTGATT
>1939644|reference Afl|length 51|copies 1
AGATGGTCTTACCTTCCTTGTAGGAACTTCTACAAATAAGCCACCAACATC
>1939644|reference Afl|length 51|copies 2
AGATGTATATGCAAGATTAGTAGAAATCAATCCCCAGTTAGTTAAACATGG
>1939644|reference Afl|length 45|copies 1
AGATGTATGGGATTGAAGCGGAGGATGTAAACGATTTTGCCATTG
>1939644|reference Afl|length 42|copies 1
AGATGTTGGTATTGAGTCGTTTTACACTGACTCTAACGGACA
>1939644|reference Afl|length 36|copies 1
AGATTAATTGAAACAGGTCCAGGTCGGGGAATTGGG
>1939644|reference Afl|length 48|copies 1
AGATTACATTAATCAGTTACGGGATTCTGGACTAGAACGGACTGAGGC
>1939644|reference Afl|length 49|copies 3
AGATTACATTAATCAGTTACGGGATTCTGGACTAGAACGGACTGAGGCA
>1939644|reference Afl|length 57|copies 1
AGATTACGGGGGCTTATTTTATGTGTTGGGTTGACCCAGGGAAAGCCAAAAAAATCC
>1939644|reference Afl|length 41|copies 1
AGATTACTGCTGTTAAGGAGTATGATTTCGTAGCCAATACT
>1939644|reference Afl|length 42|copies 1
AGATTACTGTCACCTGGTCTATCATTATCCAAGCCTCGACCA
>1939644|reference Afl|length 44|copies 1
AGATTAGCAAAATATGGACGCACACCAGACCAACTCAAAGTTAT
>1939644|reference Afl|length 38|copies 1
AGATTAGCCCATAAGTCGAGATATTGACAAATCCCATC
>1939644|reference Afl|length 37|copies 1
AGATTATCCTGGTGTGGGGCCTGAACACAGTTATATG
>1939644|reference Afl|length 49|copies 1
AGATTATCGCACGTCCAACGATAAGCAGTTTCGATTTCTTGAAAAGCTG
>1939644|reference Afl|length 37|copies 8
AGATTCAAACAACCCTGGTCCTAATCTGGTATGAATC
>1939644|reference Afl|length 61|copies 8
AGATTCAGGAAAACTTAAAGGTGGTAAAATTCCCGATAATCGCCGTGCTAACATCGTTTTT
>1939644|reference Afl|length 59|copies 14
AGATTCCTGAAAAACTGGCTTTCTACGATTATGTTGGTAATAGCCCCGCTAAAGGTGGT
>1939644|reference Afl|length 49|copies 1
AGATTCTATATCCGATGGACCCATAATTAAAATATTCCCTTCTTGTAGT
>1939644|reference Afl|length 46|copies 1
AGATTCTTTACCAGGAATATACTATTTACCAGAGTCTTTCCGCGCA
>1939644|reference Afl|length 31|copies 9
AGATTGAACAATACTATCTGTAACTACAGAA
>1939644|reference Afl|length 30|copies 1
AGATTGAATTAAGTCTGGTCCATGTACATC
>1939644|reference Afl|length 31|copies 3
AGATTGAATTAAGTCTGGTCCATGTACATCC
>1939644|reference Afl|length 32|copies 2
AGATTGAATTAAGTCTGGTCCATGTACATCCC
>1939644|reference Afl|length 37|copies 1
AGATTGAATTAAGTCTGGTCCATGTACATCCCCTGTT
>1939644|reference Afl|length 62|copies 1
AGATTGAGAATGGGTAATTGGTAATTGGTAATTGGTAATTGGTAATTGGTAATTGGTAATTG
>1939644|reference Afl|length 29|copies 1
AGATTGCATTCATCAGCTATGAATACCCT
>1939644|reference Afl|length 52|copies 4
AGATTGGGGTGTGCGTTTAGATAATCGTTTGGCCATTGACACTTCTGGGGCA
>1939644|reference Afl|length 45|copies 1
AGATTGGTCAATTGTCATTGGTCAGTTGTCAGTTGTCAGTTGTCA
>1939644|reference Afl|length 42|copies 1
AGATTGGTTAGATTTATATGGTGGTGATGCTTTGTTGCACAA
>1939644|reference Afl|length 52|copies 1
AGATTTAATCAACACAATGGATTTGATCCCCAAGGAATTGCCAGAGCAGTTA
>1939644|reference Afl|length 55|copies 1
AGATTTAATTATTACTATTTCCGAAAGTTCTAAACAAGATATTATTAATTATTTA
>1939644|reference Afl|length 43|copies 1
AGATTTAGATATGACTGAATTAATATCAATGCCAACCACATCT
>1939644|reference Afl|length 37|copies 3
AGATTTAGTAACTGGTGGTCCACCTTGTCAGCCATTT
>1939644|reference Afl|length 38|copies 4
AGATTTAGTAACTGGTGGTCCACCTTGTCAGCCATTTA
>1939644|reference Afl|length 37|copies 2
AGATTTAGTAATACCTGGCCCACCTTTGCGGGGAATT
>1939644|reference Afl|length 46|copies 1
AGATTTATAGAAGCATTACCAAATAGTGTTAAATCTATTGCCGTTC
>1939644|reference Afl|length 38|copies 1
AGATTTATTCGATGCTGATACCATAGCGCGGATGGTCG
>1939644|reference Afl|length 52|copies 1
AGATTTCCCGGATAGCACCAAATAAATCTTCATCTTCATCCTCAGCATAATA
>1939644|reference Afl|length 39|copies 1
AGATTTCCGCCAAATTCTCGCCACAGGAAAAAGATAGCT
>1939644|reference Afl|length 45|copies 1
AGATTTCTCCGTTCCAGGAGTGAAGCTAAATGCTGAAGTTTCTAA
>1939644|reference Afl|length 52|copies 1
AGATTTTGGCGGCGTGCTTCGCGGTCAGTCATAATCCCACTGGATGTAGAAA
>1939644|reference Afl|length 44|copies 1
AGATTTTGTGATGCAAGTCCAAAGTCATTACGTCACCCATAACA
>1939644|reference Afl|length 37|copies 1
AGATTTTTGTTATGATGGTCCTATCCCCCAATCACGG
>1939644|reference Afl|length 47|copies 1
AGCAAAAGACATAACCGGCATAATTGGACCAAATGTTTCTTCAGTCA
>1939644|reference Afl|length 48|copies 2
AGCAAAAGAGGCTTTCATGGTGTCAAAATCAATATGTCCCAAAGTGGG
>1939644|reference Afl|length 49|copies 23
AGCAAAAGAGGCTTTCATGGTGTCAAAATCAATATGTCCCAAAGTGGGG
>1939644|reference Afl|length 37|copies 2
AGCAAACTCCCAAGATGGTCCACTAGCCATACCGTTA
>1939644|reference Afl|length 49|copies 1
AGCAAATTCCTATTCCAGCCAAAGAGGAGAGAAATGTTTGATTTCGATG
>1939644|reference Afl|length 40|copies 1
AGCAACAAGGAATTTTGACAATTTTTTAGTTATTCTACAG
>1939644|reference Afl|length 41|copies 1
AGCAACAGATGGGTTTGATGTATAGACTAGCTTTACCAGAT
>1939644|reference Afl|length 40|copies 6
AGCAACATCAAATGTCACTGTTCCACCTTTAGGTGAAGGC
>1939644|reference Afl|length 37|copies 2
AGCAACCATCCTACAAGGTCCGCACCAAGTTGCGGTG
>1939644|reference Afl|length 35|copies 1
AGCAACTACCATTCACCGTCTCCTGCAATGGCAGG
>1939644|reference Afl|length 45|copies 1
AGCAAGTTTTGTCCCTACTGCTGTAGCACTGGAATATAACAAAGA
>1939644|reference Afl|length 38|copies 3
AGCAATAGATGGGCGACGGTCCGGGGAACCAATCAATA
>1939644|reference Afl|length 39|copies 2
AGCAATAGATGGGCGACGGTCCGGGGAACCAATCAATAA
>1939644|reference Afl|length 49|copies 1
AGCAATAGATGGGCGACGGTCCGGGGAACCAATCAATAATAAGTCTATA
>1939644|reference Afl|length 39|copies 1
AGCAATATAAATACTCCGGTCCTTACCACGGTTACGACG
>1939644|reference Afl|length 54|copies 2
AGCAATATTTGGGAAATAGGTTAAGGCTTCTGCAAAACTTTCTGTACCATGGCT
>1939644|reference Afl|length 55|copies 3
AGCAATCAAGAAATTTCAACAACAAAACGGTTTAACTGCTGATGGTATTATTGGG
>1939644|reference Afl|length 50|copies 2
AGCAATCATTAAAATGGGATATTCCATTACTAGATGGCTATAACTTTGAA
>1939644|reference Afl|length 40|copies 1
AGCAATTACAAAAAACTTGATTCAACTAGGACATGATTTG
>1939644|reference Afl|length 37|copies 1
AGCAATTACAGTTCCAGGACCTGTGTAGTTGAGTTGA
>1939644|reference Afl|length 49|copies 1
AGCAATTAGTAAAATAATAATAAATATACCATTAATCTTTTCTACTAAT
>1939644|reference Afl|length 51|copies 4
AGCAATTATGGGAACACCACAGGCACTAGCCTCAATTAATGTCAGTCCAAA
>1939644|reference Afl|length 45|copies 1
AGCAATTTCATCTAATACCTTGCGGTTATTGACTAAAACTTCTTT
>1939644|reference Afl|length 37|copies 1
AGCAATTTTCTTTGATGGACCCGGTGGCACACAAGTA
>1939644|reference Afl|length 43|copies 1
AGCACAAATAAGTTGATAATCACCCGCTTTTCTGGGAGTAAAA
>1939644|reference Afl|length 37|copies 4
AGCACAGCAACGGATTGGGCCTGAATACCAGGGTCCT
>1939644|reference Afl|length 11|copies 1
AGCACATTTAT
>1939644|reference Afl|length 37|copies 1
AGCACCGATAGAACCTGGCGCTCTATGGTTTTTGGAA
>1939644|reference Afl|length 10|copies 1
AGCACCGTCT
>1939644|reference Afl|length 43|copies 1
AGCACTATCGCTTAAACCATAGACTACATTATCGAAGAAATCT
>1939644|reference Afl|length 36|copies 1
AGCACTATTAATAGATCAAACTATGTCCTATGGAGG
>1939644|reference Afl|length 49|copies 1
AGCAGAAGAAACTCTGCGTCGAGAAGAATTGGATGTTAACACCCAAGAA
>1939644|reference Afl|length 45|copies 1
AGCAGAAGCTTTTGTTAAATATTTGTTTACCCCCGAAGCACAACG
>1939644|reference Afl|length 41|copies 2
AGCAGACAAACAATGCCACCTGCGGACCCTTTACGCCCAAT
>1939644|reference Afl|length 37|copies 2
AGCAGACACCGCCAATGGACCTGATTGCCAATCCGCC
>1939644|reference Afl|length 38|copies 4
AGCAGACACCGCCAATGGACCTGATTGCCAATCCGCCA
>1939644|reference Afl|length 54|copies 6
AGCAGAGCTTTTAGTTTACTCCGTTCTGGGGAAACTTCAATCACCTCGCCTTCA
>1939644|reference Afl|length 40|copies 1
AGCAGAGGAATCCGTCCAGATTGTTCATTGGGGAACAGCA
>1939644|reference Afl|length 31|copies 3
AGCAGATGCAGGACCATCCACTAATTCATCT
>1939644|reference Afl|length 32|copies 1
AGCAGATGCAGGACCATCCACTAATTCATCTG
>1939644|reference Afl|length 37|copies 2
AGCAGATTTAGCGATAGGTCCGGTGACAATTCCATCA
>1939644|reference Afl|length 41|copies 1
AGCAGCAACGACACTCCCGGCACTAATTTTCATCGTTACCG
>1939644|reference Afl|length 49|copies 1
AGCAGCAGCTTTAATTTGGGGAAAATTTAATAATGCAATTTTCTATACT
>1939644|reference Afl|length 32|copies 1
AGCAGCATGGCAAATAGCTCAAGCTGGTGTGC
>1939644|reference Afl|length 42|copies 1
AGCAGCCGATTATCGGAATCGAGTCATTAAGCGACTGCTGGA
>1939644|reference Afl|length 39|copies 1
AGCAGCGAATACAGAAATTCAGGTATTAGATTTGTATAG
>1939644|reference Afl|length 31|copies 1
AGCAGGATTGATGCGACGTAACGAACGATAG
>1939644|reference Afl|length 37|copies 1
AGCAGGCGTTGCATCTGGACCAAACCCAGGTGTTAAT
>1939644|reference Afl|length 41|copies 1
AGCAGGGGAAATGAAACATGGACCAATTGCGTTGTTAGATG
>1939644|reference Afl|length 56|copies 1
AGCAGGTAAAACCGGGACAACGAATAATAATGTTGATCTCTGGTTCATTGGTTTTA
>1939644|reference Afl|length 54|copies 1
AGCAGGTTTTGGCGGAAACGTCCTTGTTTTCCCTCAATAATATCGGACAAGGAT
>1939644|reference Afl|length 37|copies 10
AGCAGTACAAACCGGCGGTCCTTCAGGGGGATGTATT
>1939644|reference Afl|length 39|copies 1
AGCAGTAGAGGTATAAATCCTCAAAGGTTGCATAGCGAC
>1939644|reference Afl|length 38|copies 1
AGCAGTAGATATTCTCGCTAGTCGAGTATTTAGAGAAG
>1939644|reference Afl|length 54|copies 1
AGCAGTAGGAATGGACTACAGGAAACTGCGTAACTTACTTGCTGCCAGGAAGTG
>1939644|reference Afl|length 46|copies 1
AGCAGTCCGAATTACAGCAGGAACATATTGAACGCCCGAAGGAGCA
>1939644|reference Afl|length 41|copies 1
AGCAGTGACAGAAGTAAATGTTCCATTATTAATAGCAGTGT
>1939644|reference Afl|length 37|copies 4
AGCAGTTAATCAGGATGGTCCTAGCAGTGGGTTGACA
>1939644|reference Afl|length 55|copies 1
AGCAGTTCTGTATGCGTCCATTGTTGTTGTCACCGGACCGACCGTAATTGGTCCA
>1939644|reference Afl|length 49|copies 1
AGCATAAAGCATCAGATCATAATGTTGCTTCTTCCCCTAAAGTTAGTCA
>1939644|reference Afl|length 37|copies 1
AGCATAGTCTGTTCAGACGATAGGCTAGATTCACAGA
>1939644|reference Afl|length 45|copies 1
AGCATATTTAGCAGCATAGGACATAATGGGAATATCTTCAAATCC
>1939644|reference Afl|length 56|copies 1
AGCATCAAAAATCCAAAATTATGCAGGGATAGAACAAAGATGGTTAGTAGTGCAAA
>1939644|reference Afl|length 52|copies 1
AGCATCAACTGGCAAAAAATCTGCCGATAGTCCTAAAATCTTAATTGCAGTA
>1939644|reference Afl|length 45|copies 6
AGCATCAATAATCCCAGATGATTCCTCATTGTTGTTGAATGGTGC
>1939644|reference Afl|length 33|copies 1
AGCATCACAACGTCCTTCTGCATAAGTGGCAAA
>1939644|reference Afl|length 50|copies 2
AGCATGAGAGATTTTTATATTTATTTCATATCCCAGCTTGAGTTAATACC
>1939644|reference Afl|length 46|copies 1
AGCATTACATAAAGCATCAATAACCTTGGTATTTCCTGCTAAATAA
>1939644|reference Afl|length 59|copies 1
AGCATTACTTATGAGATTATTGTATTTTTTGACAGAATAAATTCGCAACCAATTGCCAA
>1939644|reference Afl|length 37|copies 16
AGCATTAGGGATTATTGGACCATCGGGAACTGGTAAA
>1939644|reference Afl|length 48|copies 1
AGCATTAGGGATTATTGGACCATCGGGAACTGGTAAATCAACGGTTTT
>1939644|reference Afl|length 46|copies 1
AGCATTCCAAACCATTGGACCTAAGATACAAGAGTGAATTCTGGTA
>1939644|reference Afl|length 52|copies 6
AGCATTTAATAAGGCAAATTGGGATATATGGGGACCAACCAATACCCCAGGA
>1939644|reference Afl|length 53|copies 2
AGCATTTAATAAGGCAAATTGGGATATATGGGGACCAACCAATACCCCAGGAG
>1939644|reference Afl|length 55|copies 1
AGCATTTAATAAGGCAAATTGGGATATATGGGGACCAACCAATACCCCAGGAGGA
>1939644|reference Afl|length 38|copies 1
AGCATTTCTAGTCTTTGGACCGATGATTGATATTAAAG
>1939644|reference Afl|length 50|copies 1
AGCATTTTGTTCGTATTAGTACCCGCCGTGTTTTTAATCATGCTTTACAT
>1939644|reference Afl|length 10|copies 1
AGCCAAAGGA
>1939644|reference Afl|length 68|copies 1
AGCCAAAGGCTTAACCGGACCCAACAACAAAGCCAAAGTTCCCGAACCAATCAAATAATTAGTTGTCC
>1939644|reference Afl|length 70|copies 6
AGCCAAAGGCTTAACCGGACCCAACAACAAAGCCAAAGTTCCCGAACCAATCAAATAATTAGTTGTCCCA
>1939644|reference Afl|length 71|copies 1
AGCCAAAGGCTTAACCGGACCCAACAACAAAGCCAAAGTTCCCGAACCAATCAAATAATTAGTTGTCCCAA
>1939644|reference Afl|length 46|copies 1
AGCCAAATCACTATTCAGTGTCGTTTAGTAGTCAGTGAATCTACCC
>1939644|reference Afl|length 45|copies 1
AGCCAACCCCGTTCTGTATGCTTAACTAAAATAGCTGTCCCAAAG
>1939644|reference Afl|length 11|copies 1
AGCCAAGTTAG
>1939644|reference Afl|length 38|copies 1
AGCCAATGAAGTCAAAGGCCCCACTTTTAATGCTAATA
>1939644|reference Afl|length 34|copies 1
AGCCACAATCTGCGCCCCGTCAGGAACAATCAAG
>1939644|reference Afl|length 40|copies 1
AGCCACACCTTCCGGTACGGCTACCTTGTTACGACTTCAC
>1939644|reference Afl|length 35|copies 1
AGCCACATTCATTTCTCTGCGGATCTTAGCCTAGG
>1939644|reference Afl|length 56|copies 1
AGCCACCAAAGGCGCTTATCATCTCATTCGCATTCCTTTGAAAACAGCTAAACTAG
>1939644|reference Afl|length 41|copies 3
AGCCACTACTAGCGGCGGACCCAACTTTGCTTATGACTTAT
>1939644|reference Afl|length 42|copies 5
AGCCACTACTAGCGGCGGACCCAACTTTGCTTATGACTTATG
>1939644|reference Afl|length 44|copies 1
AGCCACTACTAGCGGCGGACCCAACTTTGCTTATGACTTATGTG
>1939644|reference Afl|length 51|copies 1
AGCCACTTGGCTTCAGACAGTGGAGGAAACACGCCACGAGTGGTTTTAACC
>1939644|reference Afl|length 38|copies 1
AGCCAGGAACGTGATGAGATAAGCGGACTAAGCCTGTG
>1939644|reference Afl|length 66|copies 1
AGCCAGTGCTTTGACTTTAGGTGCTACCAGTGAAGGGGAAATTGTTGATTTTGAGTTGACCCAAGC
>1939644|reference Afl|length 37|copies 1
AGCCATAAGCTCAAAGGGTCCGATCTTTTATGTTCAA
>1939644|reference Afl|length 37|copies 23
AGCCATAATTGGTGGTGGACCTGTTGGCTGTGAATTA
>1939644|reference Afl|length 43|copies 1
AGCCATATCCCAGCCGTTAGCAGTACCGCTATCATTCCCATCA
>1939644|reference Afl|length 51|copies 1
AGCCATGCTAGGATTTATCGGGCTAATTATTGAGTTAGTTACTGGTAAAGG
>1939644|reference Afl|length 37|copies 13
AGCCATTAGGGGCGCAGGACCTACGCCCAAAATAGGG
>1939644|reference Afl|length 38|copies 2
AGCCATTAGGGGCGCAGGACCTACGCCCAAAATAGGGT
>1939644|reference Afl|length 49|copies 1
AGCCATTCTCACATTACCAGAAGATGCACCCTTAGGCGATCGCCTCAAT
>1939644|reference Afl|length 46|copies 1
AGCCCAAGAATACCGTCCATCAGCAATAGCTTCAATGATACGATTG
>1939644|reference Afl|length 37|copies 9
AGCCCAAGTTAGTGCTGGTCCACCAAGAGATGCTCAA
>1939644|reference Afl|length 38|copies 2
AGCCCAAGTTAGTGCTGGTCCACCAAGAGATGCTCAAG
>1939644|reference Afl|length 39|copies 1
AGCCCAAGTTAGTGCTGGTCCACCAAGAGATGCTCAAGC
>1939644|reference Afl|length 40|copies 1
AGCCCAGAAGTGCTTAGTTAATTATGGCTTTTTTATTGGG
>1939644|reference Afl|length 46|copies 1
AGCCCAGTGTCTCTATAAAATGGGTGTGAATCATGTGCATATTTTG
>1939644|reference Afl|length 37|copies 1
AGCCCATAAAGTCTATGGACCAAAGGGAATTGGGGCT
>1939644|reference Afl|length 37|copies 5
AGCCCCAAAAAATACCGGACCATCTACTCGATAAACA
>1939644|reference Afl|length 50|copies 1
AGCCCCAATGTTGATTAACGGCAAAATAATCACCTGTATCCAATTCATCA
>1939644|reference Afl|length 57|copies 1
AGCCCCATTTGGTCCAAAAATGCCTGTGATTCTTCCTGGCTTAATTGTGCAATTAAC
>1939644|reference Afl|length 67|copies 1
AGCCCGAATAACAATTACTCCAAATTCTGGAGCATTATTAAGTTTTAAAACTTCGATTTCCGCTTCA
>1939644|reference Afl|length 57|copies 3
AGCCCGGCCAGAATTTGGACCAATTGCTGAATATTTTCAAAATAATCAACCTATAGG
>1939644|reference Afl|length 44|copies 1
AGCCCGGCGAACAGCTTCAATAGTGCCAACTGCATTGTTGTTAT
>1939644|reference Afl|length 54|copies 2
AGCCCTCGAACCACAACAACCGACACCAGAACTTTTGGGAACTGTGAGCGTAGT
>1939644|reference Afl|length 8|copies 1
AGCCCTGG
>1939644|reference Afl|length 37|copies 2
AGCCCTTAACATTGCCGGGCCACCAATATCAATTTGT
>1939644|reference Afl|length 41|copies 1
AGCCGAAAAGCGGCGTGAATATGGTGTATTACCCCTAACAG
>1939644|reference Afl|length 46|copies 1
AGCCGACTTAGGTATTGACTCCATTAAACGGGTAGAAATTCTGGGA
>1939644|reference Afl|length 52|copies 4
AGCCGCAATTTTGTTGAAAATGGGAGATAGGTACTCATAAGAGCTTCTTGTC
>1939644|reference Afl|length 58|copies 1
AGCCGCAATTTTGTTGAAAATGGGAGATAGGTACTCATAAGAGCTTCTTGTCCCACCA
>1939644|reference Afl|length 40|copies 2
AGCCGCATAATCACTATGTTGCCCACCACTAGCTGAAAGA
>1939644|reference Afl|length 9|copies 1
AGCCGCATT
>1939644|reference Afl|length 50|copies 1
AGCCGCGAACTAACTCTTCTAAAACTGTTCCTTCTGGATGTTCATCTGTC
>1939644|reference Afl|length 42|copies 2
AGCCGCTCCACCCGGTAGCAATGGGCGCTGCATCTTCAAGCA
>1939644|reference Afl|length 49|copies 1
AGCCGGAATTAGTTTGGCTATGGCTAAACCGTAGCGGGTGCTGGGAGTA
>1939644|reference Afl|length 50|copies 1
AGCCGGCGACTTATAGGCACTGGTAGGTTAAAGCGAGAATGCTGGAGCCA
>1939644|reference Afl|length 28|copies 1
AGCCGGTGCAAATCCCGGTCCTGCTTCC
>1939644|reference Afl|length 39|copies 1
AGCCGGTGCAAATCCCGGTCCTGCTTCCTACTCCAAAGG
>1939644|reference Afl|length 58|copies 1
AGCCGGTTATTTTACTGGGGAATGGATTAAAGATAAAAAACAGGCTACTTCACAAACT
>1939644|reference Afl|length 43|copies 1
AGCCGTAACTAATCCTACCAATGGACGGACTACCCCCTTTCCT
>1939644|reference Afl|length 40|copies 1
AGCCGTGCGACTTCCAAATTTCCACACCTTGATTAAAAGC
>1939644|reference Afl|length 45|copies 1
AGCCTATAACAACAGAGGTGCTACCCGTTCTGATTTAGGAGATAA
>1939644|reference Afl|length 48|copies 1
AGCCTATAAGTCCATTCGGGAAATGCTGAAAAAGCTGGAAGATCCTTA
>1939644|reference Afl|length 45|copies 1
AGCCTCCACCTCCAAGTCTTATTGAAAGCAGAGCCTTCTAGCCCA
>1939644|reference Afl|length 37|copies 1
AGCCTGAGATCCAGATGCCACTCCTTTGAGCGTTGCG
>1939644|reference Afl|length 39|copies 2
AGCCTGAGATCCAGATGCCACTCCTTTGAGCGTTGCGAG
>1939644|reference Afl|length 46|copies 1
AGCCTGTATCTCTTCAGGGGTGAGGATTTCAATCAAGGATGTATGA
>1939644|reference Afl|length 43|copies 16
AGCCTTAATGTTTTAACTGTTGGACCATCTTGCACATTACCAG
>1939644|reference Afl|length 42|copies 1
AGCCTTCAAATCCGAGAATACTACCTAAGAAATCTCCCACTG
>1939644|reference Afl|length 51|copies 1
AGCCTTCCGCGAATATTTAATTAAACGGAAGACGATGCCCCATTTTGCCAA
>1939644|reference Afl|length 46|copies 1
AGCCTTGAGGCAACATTAATACAGCACCAACATTTAAGCCCACCTT
>1939644|reference Afl|length 48|copies 1
AGCGAAAGCGTGGTGAACCAAGAAATCGCCAGGTCCAATGGTCAAGAA
>1939644|reference Afl|length 37|copies 1
AGCGAAATCAGTCATTGGGCCTGGTGTCACCATTGGT
>1939644|reference Afl|length 57|copies 4
AGCGAAATTTTTTGAAGCTTGTTTACCAATTGAAGAAATGGCACGCAGAGGGGAAGA
>1939644|reference Afl|length 58|copies 4
AGCGAAATTTTTTGAAGCTTGTTTACCAATTGAAGAAATGGCACGCAGAGGGGAAGAC
>1939644|reference Afl|length 59|copies 16
AGCGAAATTTTTTGAAGCTTGTTTACCAATTGAAGAAATGGCACGCAGAGGGGAAGACA
>1939644|reference Afl|length 52|copies 1
AGCGACAACTTGATTACCTGCAAAAACCGACTCTAGCAAATCTTTCAGACGG
>1939644|reference Afl|length 60|copies 1
AGCGACTTTAGTGGGTTGTCGCTGGCTCAAGGAGCAAGGTTATCAAGTTGGCATTAATCT
>1939644|reference Afl|length 44|copies 7
AGCGAGAATATCCCTTGGACCACCATCAGCAGTAGCAATTATGG
>1939644|reference Afl|length 40|copies 1
AGCGATCGCATTTTGATAAAACGCTCCTTCTGTGCCATCT
>1939644|reference Afl|length 41|copies 1
AGCGATCGCATTTTGATAAAACGCTCCTTCTGTGCCATCTT
>1939644|reference Afl|length 43|copies 1
AGCGATCGCTGGTTTTCCCAAACCGATGAATTGTTCTGTTGCT
>1939644|reference Afl|length 54|copies 9
AGCGATTTTTTTGGCACAACCAGCAACTCGTTGCCATGAATCACCACTTCTTTG
>1939644|reference Afl|length 56|copies 1
AGCGATTTTTTTGGCACAACCAGCAACTCGTTGCCATGAATCACCACTTCTTTGGA
>1939644|reference Afl|length 36|copies 1
AGCGCAAATCAGCCCTGGGGTGAGGGTGTGGCCGAG
>1939644|reference Afl|length 42|copies 2
AGCGCCAGTGAACACAGTATCATTAATCCCATCAAAGGTAGT
>1939644|reference Afl|length 36|copies 1
AGCGCCTTGTTCATGGCAGTTAAACATCCGATTAGT
>1939644|reference Afl|length 33|copies 1
AGCGCGACCTAGGAATCGCTATAACATTTAAGC
>1939644|reference Afl|length 54|copies 1
AGCGCTCCTGCAATCAACGGTTAATAATTAAAGCTTTGTTAATAGCTTAATTAC
>1939644|reference Afl|length 37|copies 1
AGCGGAAGCTTTTGATGGTCCATCAATCATTATTGCT
>1939644|reference Afl|length 43|copies 1
AGCGGCCGCTGTTCCACCAGTGCCTCCACCGACTACTAGGACA
>1939644|reference Afl|length 55|copies 1
AGCGGCGATCGCATCGGCAATTTCTCCAACTAATAAATTAGGAATTAAGCTTGTA
>1939644|reference Afl|length 56|copies 1
AGCGGGAAGACTATATAAGACAGGGGATTTAGCCCGATATTTGCCCGATGGTAACA
>1939644|reference Afl|length 55|copies 1
AGCGGGATTAATTTCCCACCGCTTACAGGCTATTATTTCCCCAGGGCAATGTGTA
>1939644|reference Afl|length 52|copies 2
AGCGGGTCATTGTTAGCATTTCTAGTCTTTGGACCGATGATTGATATTAAAG
>1939644|reference Afl|length 37|copies 1
AGCGGTATTTTTCCCAGGTCCGTGAGGGTTATCCATT
>1939644|reference Afl|length 38|copies 6
AGCGGTATTTTTCCCAGGTCCGTGAGGGTTATCCATTT
>1939644|reference Afl|length 54|copies 5
AGCGGTATTTTTCCCAGGTCCGTGAGGGTTATCCATTTGCGGTGGTTCTAAAAG
>1939644|reference Afl|length 54|copies 1
AGCGGTTATTGGCTTTCCTAGAAGGTGAACTACCACCAGGCTTAATTCCTGCGG
>1939644|reference Afl|length 52|copies 1
AGCGTAAAGAGGCTGAACGATTAATTAAATATTACATTAAGCGAGAAGCCAA
>1939644|reference Afl|length 44|copies 1
AGCGTATGGTGCGGGAGATTTGGGACCAGCGATTACTGCAAATA
>1939644|reference Afl|length 40|copies 1
AGCGTCATTTATTTTAAATAACTTAATCATTGCTTCTACC
>1939644|reference Afl|length 43|copies 1
AGCGTCTTTACGCGAAATTAAATCAGCATATATCAAGTTATTA
>1939644|reference Afl|length 43|copies 1
AGCGTCTTTATCCACAAATAGAAAACTGACAGACCACTAGCTG
>1939644|reference Afl|length 42|copies 5
AGCGTGTCATCAACTTACCAAATTCCAAATAATGGACAACTG
>1939644|reference Afl|length 31|copies 1
AGCGTTACTCATGTCTAGCATGAAGGTTTCG
>1939644|reference Afl|length 38|copies 8
AGCGTTATAAGGACGAAGACCGACGAGACGGGCGACTT
>1939644|reference Afl|length 38|copies 8
AGCGTTATAAGGACGCAGACCGACGAGACGGGCTACTT
>1939644|reference Afl|length 43|copies 1
AGCGTTATTGGTGGGGAAATGGACACTAGCTGGCCACAAGAAG
>1939644|reference Afl|length 41|copies 1
AGCGTTCTTTACCCATGCTCGATGTAATTTCTTTGTTTCAT
>1939644|reference Afl|length 49|copies 1
AGCGTTGCTTTAACTGTATGCCTGAGTACACAATTATCAAGTAAAGCTA
>1939644|reference Afl|length 46|copies 2
AGCGTTGGACAACAAATTCCACAGGATTTGTTGCAATCGGACTGGA
>1939644|reference Afl|length 39|copies 1
AGCGTTTGTTAAATTGAATGCCCAGTGTGTACCATTGAG
>1939644|reference Afl|length 44|copies 1
AGCTAAACTCACGGTAATAGAGATTGGTATCATGTTCATTTAAT
>1939644|reference Afl|length 38|copies 1
AGCTAAACTTGCCCAAGGCATGGGTCACAATTACTATG
>1939644|reference Afl|length 46|copies 2
AGCTAAAGCGGCGGCGGCGGTTAACAGTCCAGGAGTAGCACCACAG
>1939644|reference Afl|length 49|copies 1
AGCTAAAGCTTCATCAACAGAGTTGTCCACTACCTCGTAAACTAAATGG
>1939644|reference Afl|length 42|copies 1
AGCTAAAGGCACTTCTGGACCGACAACTACTAAAGAAATCCC
>1939644|reference Afl|length 49|copies 1
AGCTAAATATGTCCATCTCTGCACAGGTTATCCAGCAATTAAATTACTA
>1939644|reference Afl|length 37|copies 7
AGCTAACGCTAAAGGTGGTCCAGTTTTAGCCGCAAGA
>1939644|reference Afl|length 38|copies 1
AGCTAACGCTAAAGGTGGTCCAGTTTTAGCCGCAAGAG
>1939644|reference Afl|length 48|copies 1
AGCTAACGCTAAAGGTGGTCCAGTTTTAGCCGCAAGAGTAGTTAGTCG
>1939644|reference Afl|length 32|copies 2
AGCTAACTGGCGGACCAGCATTGACATTGTAT
>1939644|reference Afl|length 33|copies 3
AGCTAACTGGCGGACCAGCATTGACATTGTATC
>1939644|reference Afl|length 56|copies 3
AGCTAATAGGAAATCCGCAAAAAAACTCACCCAATTAACTTGTAACCCTCTTAACA
>1939644|reference Afl|length 40|copies 1
AGCTAATCAGACGCAAGCTCTTCTTCAGGCAGCAAGCCTT
>1939644|reference Afl|length 43|copies 1
AGCTAATGGTGACAAAATTCTGGCAGTAATTCGCGGTTCAGCA
>1939644|reference Afl|length 55|copies 1
AGCTAATTCTTCTGGCGCTATAATCAATTCAGGAAAAATTCTTCCTCTTCTTACC
>1939644|reference Afl|length 41|copies 1
AGCTACAAATACCAAGCCACTTAGGGTATATCCAGATAATA
>1939644|reference Afl|length 34|copies 1
AGCTACAGCACTGGGAATTAAAACCATCATCGGG
>1939644|reference Afl|length 41|copies 3
AGCTACAGGACAAGCACTTACGCAGTCAGCAACACCTTCAC
>1939644|reference Afl|length 42|copies 1
AGCTACAGGACAAGCACTTACGCAGTCAGCAACACCTTCACA
>1939644|reference Afl|length 37|copies 1
AGCTACCATACGACATGGACCACACCAAGGAGCCCAA
>1939644|reference Afl|length 48|copies 1
AGCTACCATTGCCGGCATTAAAAAAGGCGACTTTCCCTGTTTGTTGGG
>1939644|reference Afl|length 51|copies 1
AGCTACGTGCTGGAAAGTATTGAAATCATCATTCAATACAATTACCTTGTA
>1939644|reference Afl|length 37|copies 1
AGCTACTAAGATTGCTGGTCCGGGTCGTCCTTTTTCT
>1939644|reference Afl|length 33|copies 1
AGCTACTCTCACAGGTGCTTGTGTGGTAGCTTT
>1939644|reference Afl|length 54|copies 1
AGCTAGAGGTTTGAGAACCATTTCTAGATAATAATCGGCGCTTTTGCGATAGGG
>1939644|reference Afl|length 46|copies 1
AGCTAGTAAAATCCAGTTTACAGTGTTTCTGATCAAAGTGATCAAT
>1939644|reference Afl|length 30|copies 1
AGCTATTATTACAGGTATAATGCTGATTTG
>1939644|reference Afl|length 49|copies 15
AGCTCCTGCGCCCGCCGAATCGCCCCACTCATCCCCGCAATTCCCGGAG
>1939644|reference Afl|length 50|copies 2
AGCTCCTGCGCCCGCCGAATCGCCCCACTCATCCCCGCAATTCCCGGAGT
>1939644|reference Afl|length 36|copies 1
AGCTCTGACTTATCGCTTCCGGGGTCATTCTCTAGC
>1939644|reference Afl|length 39|copies 2
AGCTCTGACTTATCGCTTCCGGGGTCATTCTCTAGCTGA
>1939644|reference Afl|length 38|copies 1
AGCTGAAAAAGTCAGCGCTACCATGTCATCAAGAGATG
>1939644|reference Afl|length 42|copies 1
AGCTGATGGTCGCCGGGAAATTTTAACTGCCCATTCTGCTAT
>1939644|reference Afl|length 55|copies 1
AGCTGATTTCCAATATTACTACGAATGTTTAATGGGTCCAAATGCCCGTTCTGTC
>1939644|reference Afl|length 49|copies 1
AGCTGATTTTTGTGAATGTTTTATCTTTTTCACTGTTACCAGTTAATTT
>1939644|reference Afl|length 40|copies 1
AGCTGCAACTACCATAGATATAGACCGTGATCCAGACAAC
>1939644|reference Afl|length 48|copies 1
AGCTGCTCTAACCAAGTCCGTTCTCTCCCACCTGTAAACTGACAACCC
>1939644|reference Afl|length 49|copies 1
AGCTGGAAAAATATGGGTAGTATGCACTCGCCATGTTCCTAACCACCCT
>1939644|reference Afl|length 44|copies 2
AGCTGGATTTTCCCACACCAGAAGGACCAGCAATCACCGTAATT
>1939644|reference Afl|length 36|copies 1
AGCTGGGAAAATTAATGGACCAGTGCTGGTAAATAA
>1939644|reference Afl|length 37|copies 4
AGCTGGGAAAATTAATGGACCAGTGCTGGTAAATAAT
>1939644|reference Afl|length 56|copies 1
AGCTGGTGTGGGTGTGGCTTACATTTTAGCCGTTTGTTTAGCCCAACAATTAGGAG
>1939644|reference Afl|length 62|copies 1
AGCTGGTTAAGTACCAAATCAAATAAAATTGCTGAGTTTAACGCTATCAGTGGAGGAATAAA
>1939644|reference Afl|length 46|copies 1
AGCTGGTTTAACTCAATTTCTTACAGAACATTCTCAGCAAACTAAA
>1939644|reference Afl|length 39|copies 1
AGCTGTAATTAGGGCTGTGGGTAATGTTTCTGCTTGTGC
>1939644|reference Afl|length 42|copies 1
AGCTGTACCGTAGCTAACGCGTTAAGTATCCCGCCTGGGGAG
>1939644|reference Afl|length 55|copies 1
AGCTGTACTACATTATACAGCGGAATTTGATCACCAAATCCTCAAACCAGAAGAA
>1939644|reference Afl|length 35|copies 1
AGCTGTTGTTTTCAAAATAATAATCACAATAGCAG
>1939644|reference Afl|length 49|copies 2
AGCTGTTTCATATTCAAATATTTTTTGGATACATTCGTGGCTGGAACCT
>1939644|reference Afl|length 50|copies 1
AGCTGTTTCATATTCAAATATTTTTTGGATACATTCGTGGCTGGAACCTA
>1939644|reference Afl|length 54|copies 1
AGCTGTTTTGAACTATATTCAGTTGGGTAAGTTGGTGTTGCTAGAAATTGAACT
>1939644|reference Afl|length 41|copies 1
AGCTTACCACTAAAAGCAAATAGCTCAGAAAACGTCTCATC
>1939644|reference Afl|length 41|copies 1
AGCTTCAATTAATCAGTCTGTATTTCTGATTAATGGCAGAC
>1939644|reference Afl|length 9|copies 1
AGCTTCAGA
>1939644|reference Afl|length 55|copies 1
AGCTTCCTTGCAAATTCTTCAACACGTCGCTAAAATTGAAGGATTTACCTTGCGG
>1939644|reference Afl|length 56|copies 47
AGCTTCCTTGCAAATTCTTCAACACGTCGCTAAAATTGAAGGATTTACCTTGCGGG
>1939644|reference Afl|length 57|copies 1
AGCTTCCTTGCAAATTCTTCAACACGTCGCTAAAATTGAAGGATTTACCTTGCGGGT
>1939644|reference Afl|length 49|copies 1
AGCTTCGACCTCCCGAAACCGAGTCGGGTCATCGTGGGCAAGTAAGGAG
>1939644|reference Afl|length 36|copies 1
AGCTTCTAACTGTTGTGGTCCGGCAGCAAATTCAGG
>1939644|reference Afl|length 37|copies 7
AGCTTCTAACTGTTGTGGTCCGGCAGCAAATTCAGGC
>1939644|reference Afl|length 48|copies 3
AGCTTGAATTATCGTTTTTCCGCGCAAATGAGTTTGCGGTTCAATAAT
>1939644|reference Afl|length 44|copies 2
AGCTTGACAGAGACGAGTATATAAATCATCTAAATCTTCCCCTG
>1939644|reference Afl|length 40|copies 1
AGCTTGATAATATCCCCAAGCATAAGCAATTCTTCCTACT
>1939644|reference Afl|length 35|copies 1
AGCTTGCATGGCTTCAATGTAAATACTAGCCATAT
>1939644|reference Afl|length 58|copies 1
AGCTTGGGTGAGTTCTTCCCTCCCCGGCCCGTCAAGAACGGTCAACTCAATTTCTGGA
>1939644|reference Afl|length 44|copies 1
AGCTTGTAGTTTATCTAAACCTGTACCAGTCGCCATTGCGGCTG
>1939644|reference Afl|length 43|copies 1
AGCTTGTTCCAATTCGTATCGGTAGTGGTATTCGGACAAAAAT
>1939644|reference Afl|length 32|copies 1
AGCTTGTTTGTGGTCCCTGCTTCCGTAGAGAT
>1939644|reference Afl|length 8|copies 1
AGCTTTAC
>1939644|reference Afl|length 44|copies 2
AGCTTTTAGCCCCATTTGTAAAATGTTGCACAGCTAAATCCAAT
>1939644|reference Afl|length 45|copies 1
AGCTTTTAGCCCCATTTGTAAAATGTTGCACAGCTAAATCCAATA
>1939644|reference Afl|length 10|copies 1
AGCTTTTCAG
>1939644|reference Afl|length 56|copies 5
AGGAAAAACAAGGTAATTTTAAAATATATAATGGTGGTCCGAGTTCTAGCACTTCC
>1939644|reference Afl|length 51|copies 1
AGGAAAAGCCAAGGCAAGTTGGATAGAAGTAATAATGTAGGTGAGTAAATC
>1939644|reference Afl|length 51|copies 1
AGGAAACACCCTTGTAGGCAGATACCAAATCACCAATTACCTGGGAGGTGG
>1939644|reference Afl|length 44|copies 1
AGGAAACCCCGATTTGAGATAACGTAGCGCCCGAATTGCGACTC
>1939644|reference Afl|length 8|copies 1
AGGAAATA
>1939644|reference Afl|length 59|copies 2
AGGAAATATTCATAAATAATTCGGCTATTGGTTGTTGTAATCCAATTAAATAATAACCA
>1939644|reference Afl|length 37|copies 4
AGGAAATGGACTAGTTGGACCAAGTTTACGTGAAATC
>1939644|reference Afl|length 38|copies 3
AGGAAATGGACTAGTTGGACCAAGTTTACGTGAAATCT
>1939644|reference Afl|length 50|copies 1
AGGAAATGGACTAGTTGGACCAAGTTTACGTGAAATCTCCAAATATAAAT
>1939644|reference Afl|length 65|copies 1
AGGAAATTAAACCGTTACCGTTAGGAGTATAAGCAAAGGAAAATTCCCCATTTTCACCGGGCGCT
>1939644|reference Afl|length 50|copies 1
AGGAACACCCAATACGCGGCGGATTATAGCACTGATAGCTGAAAAAATAC
>1939644|reference Afl|length 50|copies 1
AGGAACGATAATAAGTAGCAGTATAAACCGAATTGAGATAATACTTCTTT
>1939644|reference Afl|length 52|copies 1
AGGAACGTTATTTAATGTCCAACAGTTAGAAGATGCGATCGCTTGTGGGGCG
>1939644|reference Afl|length 46|copies 2
AGGAACTCGCATTGGAGTTGTCACCGCGCGGACACTAGCACAACAG
>1939644|reference Afl|length 51|copies 10
AGGAACTCGGCAAAATGGCCCCGTAACTTCGGAAGAAGGGGTGCCCACCTA
>1939644|reference Afl|length 35|copies 1
AGGAACTCGGCAAAATGGCCCCGTAACTTCGGGAG
>1939644|reference Afl|length 49|copies 27
AGGAACTCGGCAAAATGGCCCCGTAACTTCGGGAGAAGGGGTGCCCACC
>1939644|reference Afl|length 42|copies 1
AGGAAGAGGAAAATTAGAGAACCCTACATATCTGCCTTAATT
>1939644|reference Afl|length 36|copies 1
AGGAAGCAATACTATCTCTTTAACAGGTGTAGATGC
>1939644|reference Afl|length 58|copies 1
AGGAAGCCTTTCACAGTTCCATCCTCATTGAGTAAAATCTCTTTCAAGGGCGCATTCA
>1939644|reference Afl|length 30|copies 1
AGGAATATGTAGCTTATTGGTGTCCACACT
>1939644|reference Afl|length 38|copies 7
AGGAATATTCGGCCAAGGTCCAAAAGCCAATCCCCAAG
>1939644|reference Afl|length 47|copies 1
AGGAATATTGATACAGGTGTTACCGAAAGCTGCGAGGGATGAGGAGT
>1939644|reference Afl|length 49|copies 1
AGGAATTAATGTTCTTTACGACAAACTAGTGGCTGCTGGTCATAAAGTC
>1939644|reference Afl|length 37|copies 10
AGGAATTAGAATTAGTGGACCTCCGTTGGGAAGACCA
>1939644|reference Afl|length 49|copies 1
AGGAATTGGGTTAGCAGCAGCGACTAATTTATTCTCCTGGTATCAATCA
>1939644|reference Afl|length 52|copies 1
AGGACAACCTGTGAAAAATGCCTTTAATACCACAATCAGACTAATTAATTAC
>1939644|reference Afl|length 46|copies 1
AGGACACTGTATTTCCGGGCCAAATATCGGGTACTGAAAGCCTGGA
>1939644|reference Afl|length 37|copies 3
AGGACAGTCTGGACTTGGCCCCTTTAAAGAAAAACCA
>1939644|reference Afl|length 37|copies 1
AGGACATAATGCGTTTGCGTTGATATTCTTTGATACT
>1939644|reference Afl|length 44|copies 1
AGGACATGATCCACATCAGTCACGGTCCTGTTGGTTGCGGTTAC
>1939644|reference Afl|length 49|copies 1
AGGACGAATAGAAGTAAAGGGGATTCCCAACTGCTTGAGGTAAGCTTCC
>1939644|reference Afl|length 64|copies 1
AGGACGACCACCCACCACAGTTAAATTCCAAGCCGGAAAATCCAACTTACCATAACCAACTTGG
>1939644|reference Afl|length 48|copies 1
AGGACGACTGACTTTTAATGATAAGATTGGTGCGATCGCTTCCGTCGT
>1939644|reference Afl|length 55|copies 1
AGGACGAGGAAAAGTACCACCACCAACTAAAGATGGACCAGATGCGGAATGGTGG
>1939644|reference Afl|length 38|copies 1
AGGACGTAATCATTATCCCCAAGATATAGAACTAACAG
>1939644|reference Afl|length 52|copies 36
AGGACGTTATGAATATGAAATCCAAGCCGAAATAGAACATATTTTCCGGTTG
>1939644|reference Afl|length 37|copies 6
AGGACGTTTAGAAGCAGGACCCCTAGCCCGTCAATTA
>1939644|reference Afl|length 48|copies 7
AGGACGTTTAGAAGCAGGACCCCTAGCCCGTCAATTAGTTGCAGGGGG
>1939644|reference Afl|length 37|copies 1
AGGACTCGATATACTAATCATTCGAGAATTAGTTAGT
>1939644|reference Afl|length 37|copies 9
AGGACTCGTATTAACTGGTCCAGGAGCGCCACTCATA
>1939644|reference Afl|length 37|copies 1
AGGACTGGAGATAAATGGACTCCTCACCGTGTTAATG
>1939644|reference Afl|length 51|copies 1
AGGACTGTGTTTATATAGTGAACAATGGTTACAGCAAGAAGTATTTCCCCA
>1939644|reference Afl|length 48|copies 1
AGGACTTTTGCGCCGATTGTAGCAGGTATTGGGGCTATGCACTATCGG
>1939644|reference Afl|length 39|copies 1
AGGAGAAACAGCGATCGCTGCTGCTGATAGCCTAGAACG
>1939644|reference Afl|length 38|copies 2
AGGAGAATTAGCCATTGGGCCAATTTCTCTGTGTGAGG
>1939644|reference Afl|length 22|copies 1
AGGAGACTATTTAGCCGGTCCT
>1939644|reference Afl|length 37|copies 9
AGGAGACTATTTAGCCGGTCCTAACCATACCTTACCT
>1939644|reference Afl|length 55|copies 1
AGGAGATCGGATTGGTTTAGTTGGTGTTAACGGTGCGGGAAAATCCACCCAATTG
>1939644|reference Afl|length 50|copies 2
AGGAGATTTAGGATTCTTGGAAAATGGTGAGTTATTTGTCACAGGACGGA
>1939644|reference Afl|length 51|copies 1
AGGAGATTTAGGATTCTTGGAAAATGGTGAGTTATTTGTCACAGGACGGAT
>1939644|reference Afl|length 51|copies 2
AGGAGCAAAACGCCCTGGTATAAGTTTAAGCTGACCATCTGGCTGTAAAGT
>1939644|reference Afl|length 37|copies 2
AGGAGCGATGCAGTGGAGTAGCGATACCTTCTTTTAT
>1939644|reference Afl|length 46|copies 2
AGGAGCGATGCAGTGGAGTAGCGATACCTTCTTTTATCAAATTGGT
>1939644|reference Afl|length 8|copies 1
AGGAGGAG
>1939644|reference Afl|length 41|copies 17
AGGAGGAGTCACGTGCTTTGGTGTTCTACCAGACTTATCAC
>1939644|reference Afl|length 42|copies 1
AGGAGGAGTCACGTGCTTTGGTGTTCTACCAGACTTATCACT
>1939644|reference Afl|length 47|copies 1
AGGAGGATTAGCCAGCATTGCCCGCAGTTTTTGGGCATAGGAGATAG
>1939644|reference Afl|length 51|copies 1
AGGAGGATTGGCGGCGGGCGCAATTTCTAAAGCATCGGGCTGTAACAGTTG
>1939644|reference Afl|length 43|copies 1
AGGAGGGTGTGACTTAAAGCCGGAAGGAGGAATTATGTTTAAA
>1939644|reference Afl|length 42|copies 12
AGGAGTGCGTAAAACAATCATTGGCCATTGCGGTCGTGCTTG
>1939644|reference Afl|length 43|copies 19
AGGAGTGCGTAAAACAATCATTGGCCATTGCGGTCGTGCTTGG
>1939644|reference Afl|length 48|copies 1
AGGAGTTAATGATATGCAAATAAAACTTAAATCAAAAGTTGATGCAGA
>1939644|reference Afl|length 54|copies 1
AGGAGTTTCGTCGCTATAACCTTCATACCTTGGTTTCGCCATATTTTAATATGT
>1939644|reference Afl|length 39|copies 1
AGGATAATTAGTTAGCATCAATGCTAAGTTTAAATAAGT
>1939644|reference Afl|length 44|copies 1
AGGATAGCATGAAAAATTGATTTATTTTATTTATGGTTACAGAA
>1939644|reference Afl|length 40|copies 1
AGGATAGCGATTCCTGGACCTGAATCTCCATAGTTATAGA
>1939644|reference Afl|length 41|copies 1
AGGATATATACACTGACCGCCAATAACGACCCTTAGCGCCC
>1939644|reference Afl|length 46|copies 5
AGGATCACATAATACCGTCAAATGGGCGTAATTTTTAGATGAAGCC
>1939644|reference Afl|length 38|copies 3
AGGATCACCAGAGTGTAATCTTACTACAGATTTATGCG
>1939644|reference Afl|length 46|copies 20
AGGATCAGCTTCGATCGGATCAGTAGCATTACTGGGGTCATCAGCA
>1939644|reference Afl|length 43|copies 1
AGGATCGCAGTGCCCGACTCGATGGTTCAAACATTTGGGACTG
>1939644|reference Afl|length 37|copies 3
AGGATCTGTCGGGATTGGTCCGGCTGTCAAAATATCA
>1939644|reference Afl|length 38|copies 16
AGGATCTGTCGGGATTGGTCCGGCTGTCAAAATATCAA
>1939644|reference Afl|length 47|copies 4
AGGATGGCAGTTTCTGGTCCTTCTACCAAGGTGTCATCAGTGACGTT
>1939644|reference Afl|length 50|copies 1
AGGATGTTCGGAATCGCCTGTTAGAACGACATGGTGGTGATGGCAATGTC
>1939644|reference Afl|length 37|copies 2
AGGATGTTTAACATCATCAGTGCGATAAACATTTATG
>1939644|reference Afl|length 49|copies 1
AGGATTAAGTATGACAGGTTTAATTGCTTTTTCTGCATCCCTATCTCCT
>1939644|reference Afl|length 53|copies 1
AGGATTTAATTAACAACTAGTGCAGAACGGCGTAAATAAGCAAACCATTCTCA
>1939644|reference Afl|length 48|copies 1
AGGATTTTCGCCAAAATGTTGGAGTAACTTTAAATGACGCTGATATTG
>1939644|reference Afl|length 45|copies 1
AGGATTTTGCGGGTGCGGGAAAGAATAGCTTCTTGTTCAGCCGCT
>1939644|reference Afl|length 52|copies 1
AGGATTTTTCCCATCGGTAAATGTTACCCAAGGGATATTCCGCGCACCAGGG
>1939644|reference Afl|length 52|copies 16
AGGCAACCTGGCCATAGAAGGGTCAGTAGCCAAAATTACCGGAGTCAAAAAG
>1939644|reference Afl|length 41|copies 1
AGGCAATATATCTGTCACGACTCTTATTAAACCTAAATTAT
>1939644|reference Afl|length 38|copies 3
AGGCAATTCTTAAAGCTGGACCTGTACGTTTACGTCCC
>1939644|reference Afl|length 48|copies 1
AGGCACGTAATACGGCACTTTTTCACGGACCAGAATACACCGACATGG
>1939644|reference Afl|length 45|copies 1
AGGCAGAGCCTCAAAATTGGCATTCCTAGCCGGAGTCTAGGAACG
>1939644|reference Afl|length 50|copies 1
AGGCAGCCTCACCTCTTGCGGAAATGTCGGGTCCTGTAATTAGTTCGACT
>1939644|reference Afl|length 48|copies 1
AGGCATAATTATTAATTCTCCTTTAGCTGTTTGTTCAAGTTTCCAATC
>1939644|reference Afl|length 30|copies 1
AGGCATACCAATAGATGGATATACAGCAAT
>1939644|reference Afl|length 37|copies 7
AGGCATCAAACCCCGTGGACCTAGTAATTTACCCAGC
>1939644|reference Afl|length 37|copies 20
AGGCATTCCGTGCCAGGGACCATCGTCAATATTACTA
>1939644|reference Afl|length 38|copies 1
AGGCATTCCGTGCCAGGGACCATCGTCAATATTACTAG
>1939644|reference Afl|length 52|copies 1
AGGCATTGTTTCTGGGGGAAATAGGCTATGTGCTAAACCGGGAGCAATTAAA
>1939644|reference Afl|length 47|copies 1
AGGCCATACTGCTGAACTGCTAAGAGACTTCCAATTAAAGAAATATC
>1939644|reference Afl|length 38|copies 1
AGGCCTTAGCATCTCTAGGTCCCCAGGTAAGTTTACTC
>1939644|reference Afl|length 39|copies 2
AGGCCTTAGCATCTCTAGGTCCCCAGGTAAGTTTACTCG
>1939644|reference Afl|length 49|copies 1
AGGCGAATTGTGTCCAAAATCAGTAGCAATGTTGTATTCAGAACATCTA
>1939644|reference Afl|length 48|copies 7
AGGCGATAAAACTGAGGAAAATCCTAAGCCTAAACAAGCTTCTTTACT
>1939644|reference Afl|length 39|copies 4
AGGCGCAACTCCGATAAATTGTATACCGTTGATAATACG
>1939644|reference Afl|length 38|copies 3
AGGCGCTCTACCTTCACCACCACCATGTGGGTGATCCA
>1939644|reference Afl|length 43|copies 1
AGGCGGTGATATCCCAAAGTAATACCTAAACCTCCAGTCACCC
>1939644|reference Afl|length 52|copies 1
AGGCGTGAAAATTACTGGAGTTAAACTTTGATTTAAGTGCATTTGAATTTCT
>1939644|reference Afl|length 37|copies 29
AGGCGTTACTCGCACGGGACCTAGTACCGATTATTCA
>1939644|reference Afl|length 41|copies 1
AGGCGTTACTCGCACGGGACCTAGTACCGATTATTCACGAC
>1939644|reference Afl|length 45|copies 1
AGGCGTTACTCGCACGGGACCTAGTACCGATTATTCACGACTGAC
>1939644|reference Afl|length 50|copies 1
AGGCTATTGGCATAGGACTGAACAGACAGAAAAAACTTTTCAAGCCTACA
>1939644|reference Afl|length 37|copies 2
AGGCTCTCAACAGCATGGTCCCAATAGAGATGCTCTT
>1939644|reference Afl|length 55|copies 1
AGGCTGACCGAAGTGAGGGTCCCAAATTGCATGGGCAATGGGACGGACGTGCAGG
>1939644|reference Afl|length 36|copies 1
AGGCTGGATCTATGAAGGACCAATGATGGTACGCCG
>1939644|reference Afl|length 37|copies 3
AGGCTGGATCTATGAAGGACCAATGATGGTACGCCGG
>1939644|reference Afl|length 38|copies 1
AGGCTGGATCTATGAAGGACCAATGATGGTACGCCGGA
>1939644|reference Afl|length 8|copies 1
AGGCTGGT
>1939644|reference Afl|length 38|copies 1
AGGCTTCTCTGGGACGAAGTGAGAGACTTCAAACAAAG
>1939644|reference Afl|length 42|copies 1
AGGCTTTGAGCCTTATCAGAACTGGTGTTTACTTTCATGAAG
>1939644|reference Afl|length 63|copies 1
AGGGAAACCGAAGACTTGACTGGCTCAATTCAAAAACATTTTCCTAGTACCATAGTACCGTAG
>1939644|reference Afl|length 67|copies 1
AGGGAACAGTTTTAATTACGGGTTCAGCTAATGGGATTGGTTATCAGTTAGCCCGGATTTTTGCTCA
>1939644|reference Afl|length 61|copies 1
AGGGAAGGGTTTATTTCCTGGTGGGAATACTCCTTTATCGGGGTTGTTGTGTTGTGGAGAT
>1939644|reference Afl|length 12|copies 1
AGGGAATGAAAG
>1939644|reference Afl|length 11|copies 1
AGGGAATTGAT
>1939644|reference Afl|length 42|copies 1
AGGGAGATTTAATTCTAAGATATCTGCTAATGTCAAACATTT
>1939644|reference Afl|length 39|copies 1
AGGGAGCCAAGCCGCGCTCGTTTTACGCTTACCGGATGC
>1939644|reference Afl|length 37|copies 13
AGGGATAACTTTAGTTGGACCCCACCGCGATGAAGTA
>1939644|reference Afl|length 45|copies 1
AGGGATGCGTGTTGGCAAAATTGATGTGGGATCAGTGGGAGAAAC
>1939644|reference Afl|length 46|copies 1
AGGGATGCGTGTTGGCAAAATTGATGTGGGATCAGTGGGAGAAACA
>1939644|reference Afl|length 63|copies 1
AGGGCAAACGAAATCAGGGCAAGAACCCAAATATTTAAGGAACCCTGCCTGAAACTGGGATAA
>1939644|reference Afl|length 42|copies 1
AGGGCAAATTGATTTCTTGTAATAGCCAAAATCCCGCAAAAT
>1939644|reference Afl|length 39|copies 1
AGGGCGATAGTGAAGCGCTGCTGCAAGCAGTTCCGCCTA
>1939644|reference Afl|length 51|copies 17
AGGGCTACGAAAGGCCACAAACCACCGAGTTGAATCCAACGGGTGAAGTCA
>1939644|reference Afl|length 36|copies 1
AGGGCTGACAATGGTGGCCCTTTCCCTGATTTGGGC
>1939644|reference Afl|length 43|copies 1
AGGGCTTCTTCTTTGCGGCGTTTATACTCTGCTAATTGTTCGG
>1939644|reference Afl|length 38|copies 13
AGGGGAAATGAAACATGGACCAATTGCGTTGTTAGATG
>1939644|reference Afl|length 48|copies 19
AGGGGAAATTGATTTTGGGGAAATTGCTCAAGCTAGTTTAGCTTGTAA
>1939644|reference Afl|length 49|copies 2
AGGGGAAATTGATTTTGGGGAAATTGCTCAAGCTAGTTTAGCTTGTAAT
>1939644|reference Afl|length 84|copies 1
AGGGGAGAGGCTTTAAAAACCCCATTCCCTTGTAGGGAAGGGGGGAAGGGGGGTTAGGTTTTTGGAAATTATGGGTTTCATATA
>1939644|reference Afl|length 38|copies 1
AGGGGCTAGTAATACTCATGTAATTATTACTGGCAACG
>1939644|reference Afl|length 47|copies 1
AGGGGGATGCCTAAGGTAGGACTGATGACTGGGGTGAAGTCGTAACA
>1939644|reference Afl|length 61|copies 1
AGGGGTAAACAATGCAGGGGAATAATATGTAAAAACCAATGGGGAATAATGATTAACCGTG
>1939644|reference Afl|length 51|copies 1
AGGGGTACAGCTTGGCGCTGCATATTAGAACCCATGAGCGCTCGGTTAGCG
>1939644|reference Afl|length 37|copies 3
AGGGGTGCTGTTAGTTGGACCACCTGGAACTGGGAAA
>1939644|reference Afl|length 38|copies 3
AGGGGTGCTGTTAGTTGGACCACCTGGAACTGGGAAAA
>1939644|reference Afl|length 44|copies 1
AGGGGTGCTGTTAGTTGGACCACCTGGAACTGGGAAAACCCTAC
>1939644|reference Afl|length 57|copies 1
AGGGGTGCTGTTAGTTGGACCACCTGGAACTGGGAAAACCCTACTCGCAAAAGCCAT
>1939644|reference Afl|length 58|copies 1
AGGGGTGCTGTTAGTTGGACCACCTGGAACTGGGAAAACCCTACTCGCAAAAGCCATT
>1939644|reference Afl|length 47|copies 1
AGGGGTTATTAATTGTTGGGCCTAGTGGTCGAGGTAAAAGTTCTCTG
>1939644|reference Afl|length 48|copies 1
AGGGGTTGAGAGGGTGTGGAATTATCGCTTCTTCAGCTAATACAATGT
>1939644|reference Afl|length 45|copies 2
AGGGTAACATTGCGATCGCGCACAATTACCACATCTTCTAAACCA
>1939644|reference Afl|length 43|copies 1
AGGGTACGCACAATGGCTTCTGGTCCCAGGGCGGGATCTACCA
>1939644|reference Afl|length 46|copies 1
AGGGTATCTATGGTAAAGGTTTGGGTGATGTATTTATCATTAGCTG
>1939644|reference Afl|length 48|copies 1
AGGGTATTTAGCGATCGCACCTGAACTATTTATCCGTCAAGGTGATGT
>1939644|reference Afl|length 32|copies 1
AGGGTGATAGCGAAGCGCTGCTGCAAGCAGTT
>1939644|reference Afl|length 47|copies 1
AGGGTGATTTATTCCCTAATTACTACCACAGAAATTGGGATCGCTCA
>1939644|reference Afl|length 41|copies 1
AGGGTGCGCTACATTATTAGTAAATTTGGTGGGTTACGATG
>1939644|reference Afl|length 55|copies 2
AGGGTGCGCTACATTATTAGTAAATTTGGTGGGTTACGATGTCGTTAACCCACCT
>1939644|reference Afl|length 54|copies 1
AGGGTGGCACTACCGGGGAGTTTTAGGCAACTTGAACCAAATAGAAGCCTTATT
>1939644|reference Afl|length 42|copies 7
AGGGTGTGATGCCGCGAGAACGGACCAAATTAAAATATTCTT
>1939644|reference Afl|length 43|copies 1
AGGGTGTGATGCCGCGAGAACGGACCAAATTAAAATATTCTTG
>1939644|reference Afl|length 44|copies 1
AGGGTGTGATGCCGCGAGAACGGACCAAATTAAAATATTCTTGT
>1939644|reference Afl|length 42|copies 4
AGGGTTAATTGCTGCATCTGTTTGGATAAAACTCACACGCTT
>1939644|reference Afl|length 53|copies 1
AGGGTTCAGAAAATTCAGCTACTTTAACATCCTGTGGTCGCAGTTTGTTACCA
>1939644|reference Afl|length 53|copies 1
AGGGTTTCTGTTAATACATAACACCAAAGAAGATTAAGATTATTAAAAGTAAG
>1939644|reference Afl|length 43|copies 1
AGGGTTTTGGGAAGACTGCCATACTGATAAAATGTGGTGCGTT
>1939644|reference Afl|length 40|copies 1
AGGTAAAATGGCAAAGGGACCACTAGACCAAAACTTTTCG
>1939644|reference Afl|length 57|copies 1
AGGTAAAATTATCTAAGCGCATGACGCTAAACCGCATCAAAGAATATTGGTCTAAAA
>1939644|reference Afl|length 48|copies 1
AGGTAAACCATTTTGTCCACCTTTACCACAACCCCCGGATTCATCCCA
>1939644|reference Afl|length 56|copies 1
AGGTAAACCCAAAGAACGCGCTGCAATTACCGCAGGACCGGCAATATAACCCCCTG
>1939644|reference Afl|length 46|copies 1
AGGTAAATAAAATAATTGGCGATCGCAAACTCGGACTAAGCCCCTT
>1939644|reference Afl|length 41|copies 3
AGGTAACAATCCCACGAAATAGACTTTGGGGTGTAACACGG
>1939644|reference Afl|length 51|copies 1
AGGTAACGGTGGGTGTGGCGTTAAATTTCCTAGTAGCTTTGGGTGCGGAAA
>1939644|reference Afl|length 46|copies 1
AGGTAACTATACAGTCCAAATATACAATGGTAGACAATATACCTTT
>1939644|reference Afl|length 48|copies 5
AGGTAACTTTAAGGTTACATAGTTGCCTTCTTTAGCGACAACTTGAGC
>1939644|reference Afl|length 59|copies 1
AGGTAAGATTTTTGTCAAGAAAATCAGGAGGATCAAGGATCAATAGCCTTTCAGAGATC
>1939644|reference Afl|length 48|copies 1
AGGTAATAACTAATTTTACAATTTGGCGTTGGTGAATGACAGGATGAT
>1939644|reference Afl|length 63|copies 1
AGGTAATCCCCAATGCTGACGAACTGCATTTTTTTGACCAGATAGCCGGGTTTTAAATAAAGG
>1939644|reference Afl|length 44|copies 1
AGGTAATCGTCGAAAATTTGTCTTTGAGTGTTCAACCTGGAGAG
>1939644|reference Afl|length 47|copies 34
AGGTAATCGTCGAAAATTTGTCTTTGAGTGTTCAACCTGGAGAGGGG
>1939644|reference Afl|length 54|copies 1
AGGTAATCGTCGAAAATTTGTCTTTGAGTGTTCAACCTGGAGAGGGGTTATTAA
>1939644|reference Afl|length 52|copies 1
AGGTAATGCAGCAGGTCAAGCAGTAGAAGGTATTGCCCGTCAGCCTGAAGCA
>1939644|reference Afl|length 54|copies 1
AGGTAATTGGTGTTTTTGATCCTCAACTGATAGAAACCGTTGCTGAAGCCTTAA
>1939644|reference Afl|length 58|copies 1
AGGTAATTGTAAAATAGTGTTTTATTATAGTTTAGAAAAAGATAAATATATAAAATTA
>1939644|reference Afl|length 54|copies 1
AGGTAATTTTTGAATGTATTGCTCAAAAGCTCTTTCACTGGTGAAAGTTCCTGC
>1939644|reference Afl|length 35|copies 1
AGGTACATATCTAGCGGGCAAGATGCCCGCACTAC
>1939644|reference Afl|length 46|copies 1
AGGTACTGCCACATTTTTAATTATGGGTCCAGCTTGCACCAGGGCT
>1939644|reference Afl|length 41|copies 1
AGGTAGAAGCAGTAGCGGCGAGCAGCTGTGGACGAAACGGA
>1939644|reference Afl|length 40|copies 1
AGGTAGATGTCAGTCTGGCTCCAGTTGGCGATAATAATAT
>1939644|reference Afl|length 44|copies 1
AGGTAGTAACTGGAATTGGCTATTTATACATTAAACACTTTTCA
>1939644|reference Afl|length 60|copies 1
AGGTAGTCGGTAATTTTCTCAAATAATTTCTGTTCCCTGTTCCCTATCCCCTGTTCCCCA
>1939644|reference Afl|length 54|copies 1
AGGTATGGATAGCGAACCCGAAAACCGCAATATTTTTGGTTTAATTGCCGCTGA
>1939644|reference Afl|length 42|copies 1
AGGTATTTACCTAGACCTGTGGGACCTTGTGCAGAACCGACG
>1939644|reference Afl|length 51|copies 1
AGGTATTTGTGTTGGTATTCCTAATGTAGATGAACCTGTATCTCTTAAAGC
>1939644|reference Afl|length 52|copies 1
AGGTCAAAGTCCAGATCCTATTAACTTACTTGAGCAATTTTTGATTCAACAT
>1939644|reference Afl|length 37|copies 5
AGGTCAAGACTTAAAAGGACCTTTAACTTTAGGAGTA
>1939644|reference Afl|length 22|copies 1
AGGTCCATGACCAGAAATAGCG
>1939644|reference Afl|length 22|copies 1
AGGTCCGGTTTTTAGTAGTAAT
>1939644|reference Afl|length 46|copies 2
AGGTCTTTTGTTCATACTGACAGGACTAATCACAATCCTATTTACT
>1939644|reference Afl|length 46|copies 1
AGGTGAAAACTGATGTTTCTAGTGCTAGAGAAGTGCAAACTCAACC
>1939644|reference Afl|length 56|copies 2
AGGTGAAAAGAACCCCGGAAGGGGAGTGAAATAGAACATGAAACCATAAGCTTACA
>1939644|reference Afl|length 51|copies 1
AGGTGAAAGTGATTGCAATCAGTGGGAGTTTTAATGCTACTAACTCACAAA
>1939644|reference Afl|length 37|copies 1
AGGTGATGCGCACATAGGGCCAACCTGTAAAGTTTGT
>1939644|reference Afl|length 40|copies 1
AGGTGATTCAGTCAGAACTAAATTTACAAGGTCATGAAGT
>1939644|reference Afl|length 43|copies 1
AGGTGATTGGTAAGTATGTTAATAACTAAGTAGAACGGCTTGA
>1939644|reference Afl|length 42|copies 1
AGGTGCAATTCGCGCTCATGCTGAACGGATTGTCAGAACAGT
>1939644|reference Afl|length 50|copies 1
AGGTGCAGACGTAGCCATTTTAATTAGAAAACTCCGCCAACGTTGTGGAC
>1939644|reference Afl|length 44|copies 1
AGGTGCGTAGTCTGTTGGCTAAATTGGGATATCGTTCTTTATCA
>1939644|reference Afl|length 49|copies 2
AGGTGCGTTCTGTGCCGGTGAAAACTCGACGCATTGAGATTAATGAGTT
>1939644|reference Afl|length 50|copies 4
AGGTGCTTCCGAACACTCTTCCATTTGTTTGCGGACATTGAACTCAATTT
>1939644|reference Afl|length 49|copies 2
AGGTGGACAGTTACCAGGACCCAAGGTAAGCCCCTATATTGCCATGTTG
>1939644|reference Afl|length 52|copies 1
AGGTGGTAATTGTCGATGATCTCCTACCATGACTAATTTTTTACCTTTTAAA
>1939644|reference Afl|length 31|copies 2
AGGTGGTGGCGGTCCTGATGTTGATGACGCT
>1939644|reference Afl|length 61|copies 2
AGGTGGTTTAATTAACCAAGGTTGGAAAGATTCTGGTGATTGTATTGTCAACCGCAAAGGA
>1939644|reference Afl|length 37|copies 9
AGGTGGTTTTCATCCTGGTCCGAGGATTTGTCTAGCC
>1939644|reference Afl|length 47|copies 17
AGGTGTAGCAATTCCCCATCTTTGCCGCAGTCTTTTTAATACTTCAG
>1939644|reference Afl|length 53|copies 1
AGGTGTGAGGCCGATTTCGGGAACTAAAACAAGGGCCGATTTTCCTTGTGCGA
>1939644|reference Afl|length 51|copies 1
AGGTGTGATTGTGGGTGTCAAACTACCAGCTAAAGCCAGAGTGCCAGTATT
>1939644|reference Afl|length 41|copies 1
AGGTGTGCGCCGGGCAGCTTGGTCTGCCATTAGGTCTACTT
>1939644|reference Afl|length 44|copies 1
AGGTGTTATGGACTTAGTGACTGTTGCACCAACACCTAATGTAC
>1939644|reference Afl|length 36|copies 1
AGGTTAATAAAACCAGGACCTGCGATTTCTGGAGGT
>1939644|reference Afl|length 38|copies 2
AGGTTAATGTCATTACAGGACCAGGGAATATTTATGTC
>1939644|reference Afl|length 39|copies 1
AGGTTAATGTCATTACAGGACCAGGGAATATTTATGTCA
>1939644|reference Afl|length 41|copies 1
AGGTTACCACAACGAGCAGAATTGTGGTTATTTGACTGTGG
>1939644|reference Afl|length 14|copies 1
AGGTTATCCTCACT
>1939644|reference Afl|length 46|copies 1
AGGTTATCTTTGTTATGTCAGATTTTTTATCAAGACAAGCATGGAG
>1939644|reference Afl|length 46|copies 1
AGGTTATTATCCTTATACTGGCATTATCGGCCATGAATTTGTTGGT
>1939644|reference Afl|length 37|copies 1
AGGTTATTTATTGGGTGGTCCTGGTATTGATACTCAA
>1939644|reference Afl|length 61|copies 1
AGGTTCAAAAATGCGGTATTTTTGTGCTTCTATGGGTTTATTTTTATGGGTTTTCGGTAAG
>1939644|reference Afl|length 45|copies 2
AGGTTCCCCAAGTTCCTCATAAGACAGCTCGTTCAAATCCAATGG
>1939644|reference Afl|length 58|copies 6
AGGTTCGCCTAAAACATTGAAAATCCGTCCCAAGGTGGCTTTACCAACGGGTACTGTA
>1939644|reference Afl|length 55|copies 1
AGGTTCTAAACTTTTCAAAGTTGCCTATCCTAATAGCGGTGGACAAAAACCAACT
>1939644|reference Afl|length 39|copies 1
AGGTTGAAATAGCGATCGCTCTCACGCCCTGGCGTAACC
>1939644|reference Afl|length 32|copies 1
AGGTTGTCGTGGTCCCATGACTCATGCCTCCT
>1939644|reference Afl|length 59|copies 1
AGGTTTAATAATTTCTGGTGCATGGGTGCGTAATTCTTCTAAAACCACACTGGCTCGAA
>1939644|reference Afl|length 60|copies 1
AGGTTTAATAATTTCTGGTGCATGGGTGCGTAATTCTTCTAAAACCACACTGGCTCGAAA
>1939644|reference Afl|length 58|copies 1
AGGTTTAATGGCCACCAAATTCAAAAACCGCAAAACCAAAGACAAATTAGCCACCTTG
>1939644|reference Afl|length 51|copies 2
AGGTTTATATATCCCAGGCGGTCGGGCTTGTTACCCCAGTACAGTGTTAAT
>1939644|reference Afl|length 35|copies 1
AGGTTTATTACATCGTACGATGCCTGCGGAGCGCT
>1939644|reference Afl|length 40|copies 1
AGGTTTGATTACATATAAATATCAAATGTCTGGTAATGGA
>1939644|reference Afl|length 37|copies 1
AGGTTTGCAAATTCTCCCCGCAGAATTAGGAAATACA
>1939644|reference Afl|length 53|copies 1
AGGTTTGGTTTTACAACGGACTCACCTCGTTACCGGCGATGATGCCCATTATG
>1939644|reference Afl|length 54|copies 1
AGGTTTTAGTGTTCGTGGTGATTTTAACTACATTAATTTTGAATTTCAAGCGGA
>1939644|reference Afl|length 37|copies 5
AGGTTTTCCCGGTGGTGGTCCTGGGGATATGGGCGGA
>1939644|reference Afl|length 52|copies 1
AGGTTTTGGAGGGTTTGGTGGATAAGGAATGATTTTTTGGTAATTTGGCTAG
>1939644|reference Afl|length 53|copies 1
AGGTTTTTATTTAATACATGGTAAATATCAACCTGTAGAACCGAATGAAAAGG
>1939644|reference Afl|length 48|copies 1
AGTAAAAGCGCCTCAATGGGAGCGTGTTGGTAACGTTAAAGAAATTTT
>1939644|reference Afl|length 47|copies 1
AGTAAAGAGTAAAGAAGTTTTCAGCGATTTTACATTTCTTTACACAG
>1939644|reference Afl|length 33|copies 1
AGTAAAGATGAGCTAATCTCTTTGATTTATAGC
>1939644|reference Afl|length 37|copies 4
AGTAAAGTTAATGTGAGGACCCGCACACAAATCCCAC
>1939644|reference Afl|length 47|copies 1
AGTAAATAAACTGGTAGGACCATCCACACTAATTGTAAAACCATGAT
>1939644|reference Afl|length 44|copies 1
AGTAAATTCCTTTACTCGGATTTTCCCATGCCGACCGTGATCCG
>1939644|reference Afl|length 37|copies 1
AGTAACACCATGTAATGGACCAGTAATAAAGACTTCT
>1939644|reference Afl|length 47|copies 1
AGTAACACCATGTAATGGACCAGTAATAAAGACTTCTTGACCAACCA
>1939644|reference Afl|length 51|copies 1
AGTAACACTGTTTAACCGAGACATAGAAGTATCAGTAAACCGTTCGTAATG
>1939644|reference Afl|length 43|copies 8
AGTAACAGAATATGGACAACATCCTATTACTAAAGATTTTGGG
>1939644|reference Afl|length 41|copies 1
AGTAACTATTAGTTCTAGCACTGACAAGTTAAGTAATTTGT
>1939644|reference Afl|length 43|copies 1
AGTAACTGACTACGCATAGAGTTTATTGCCTGCTCAGATCCTT
>1939644|reference Afl|length 31|copies 1
AGTAAGTTATGATACACCCGTTGCAAGAGGA
>1939644|reference Afl|length 55|copies 1
AGTAATAATAAAGCACCCATTTTCTGGCTTTGGAAGGCCTGTCGGAGTGCTTGAA
>1939644|reference Afl|length 47|copies 1
AGTAATATTGGTGACTTTCTGACTAACTTTTCCACCTTAATCATCCT
>1939644|reference Afl|length 46|copies 1
AGTAATCTTTACCAATTAATTCATCATCTCAATCAAACTAATCACA
>1939644|reference Afl|length 47|copies 1
AGTAATGCTCTCGCCCAAGTGGAAACAGCCCGACTAGAATTAGTCCA
>1939644|reference Afl|length 54|copies 2
AGTAATGGTTTTATTGATTTCCGTTCTATAAAACTTACCCAAAATTATCAAGGT
>1939644|reference Afl|length 37|copies 1
AGTAATTCTCCTGCTGGTGCGACCTCTGGGACTTTCC
>1939644|reference Afl|length 34|copies 1
AGTAATTCTCTGATAGGTTGTAAATTATCAATTA
>1939644|reference Afl|length 42|copies 1
AGTAATTTTTGCACCGCTTCCTTGTAAAGATGGAGGCGTTGA
>1939644|reference Afl|length 37|copies 6
AGTACAAGCAGCACCAGGTCCAATACCCACTAAAACC
>1939644|reference Afl|length 38|copies 2
AGTACAAGCAGCACCAGGTCCAATACCCACTAAAACCG
>1939644|reference Afl|length 44|copies 1
AGTACAATCATCAATAAAAACTGTATCTATATAATTCCATTTCA
>1939644|reference Afl|length 41|copies 1
AGTACAGATTCTCGCCGTCTTAGAAAAGCGTGTAGGGATAC
>1939644|reference Afl|length 36|copies 1
AGTACCGCCACGACCTGGACCATCGCAAGGGAATCT
>1939644|reference Afl|length 37|copies 3
AGTACCGCCACGACCTGGACCATCGCAAGGGAATCTG
>1939644|reference Afl|length 51|copies 1
AGTACCGCCACGACCTGGACCATCGCAAGGGAATCTGAAGCCTAAGTTAGC
>1939644|reference Afl|length 37|copies 5
AGTACCGCCACGGCCGGGACCGTCGCAGGGGAACGCA
>1939644|reference Afl|length 45|copies 1
AGTACCGGGATAAGCTGGATACTGGTGAAGAGAAACATAAGCAAT
>1939644|reference Afl|length 40|copies 1
AGTACGATGGTGAAAAGGGCTTTATCATTGATGGTGCTGA
>1939644|reference Afl|length 43|copies 1
AGTACGGTTTTGGCGATCGCATTGCCCAATCTATTGCTAACGG
>1939644|reference Afl|length 44|copies 1
AGTACTAGGTGCTTTTGATAAAGCAAAGCTGAGTGAACTAGAAA
>1939644|reference Afl|length 40|copies 1
AGTACTGCAGTTGCCAAGCACCATCTAATAAATCCGTAGC
>1939644|reference Afl|length 59|copies 1
AGTAGAAACTGGCTCTGGAGGGTTAACAAAATTCAATAGAAATCAACAGGGCATAGACA
>1939644|reference Afl|length 55|copies 1
AGTAGAACAGGGTTATGAAACTTTTTTAGAAATTGGACCAAAACCGATTTTATCG
>1939644|reference Afl|length 37|copies 1
AGTAGAACCACAGATGTACTCTCGTCAGCAGGCTGTG
>1939644|reference Afl|length 49|copies 2
AGTAGAAGAAGCCAAAGCTAAATTGCAAGAATCCCGTGCGAATTTAGCC
>1939644|reference Afl|length 55|copies 1
AGTAGAAGTCCAAATTGTCGAACGAGAAGCTGAAGCCCGGAAAGTCACGGAAATG
>1939644|reference Afl|length 50|copies 1
AGTAGAAGTCTATGAACAACAAAATTATCCTATTGATCCTCCATCTCCTA
>1939644|reference Afl|length 41|copies 1
AGTAGAGGCAGAGCCTCTGTTATAGCATTCCCAGTCAGAGA
>1939644|reference Afl|length 36|copies 1
AGTAGCAATAACAAGGTCCTAGACAACAATGGTCAT
>1939644|reference Afl|length 38|copies 1
AGTAGCAATTTCCAGCCCTTACAGTATCAAAAATACCT
>1939644|reference Afl|length 37|copies 1
AGTAGCACCAGAATGGGGTCCGGCTGGATTTAACCCC
>1939644|reference Afl|length 36|copies 1
AGTAGCACCTGTGGAAGGCGCTGAAGAAATTGCACC
>1939644|reference Afl|length 37|copies 2
AGTAGCAGTAATCGTTGGTCCAGCAGGGGTTAATCCT
>1939644|reference Afl|length 38|copies 4
AGTAGCAGTAATCGTTGGTCCAGCAGGGGTTAATCCTA
>1939644|reference Afl|length 39|copies 1
AGTAGCAGTAATCGTTGGTCCAGCAGGGGTTAATCCTAT
>1939644|reference Afl|length 34|copies 1
AGTAGCATTAATCGGGGCATGGAGTGAGAAAGTG
>1939644|reference Afl|length 37|copies 2
AGTAGCCCCAAAATGAGGTCCAATATATGTCCCTGGT
>1939644|reference Afl|length 12|copies 1
AGTAGCCGAACT
>1939644|reference Afl|length 42|copies 1
AGTAGCGCACCTAAAGTTTATACTGTCATGGTATCGGATTTA
>1939644|reference Afl|length 60|copies 1
AGTAGGAAAACACCAAGAATTTATTGCTGAAATCATTAATCAATTTACTGAAAGTGGTTA
>1939644|reference Afl|length 40|copies 1
AGTAGGAGTTTTAACTTTCTGCGTTCCTCAAGACCAGCAG
>1939644|reference Afl|length 38|copies 6
AGTAGGCCGCAGGTCTTGGTCCTGTACGTTGGATGATT
>1939644|reference Afl|length 39|copies 1
AGTAGGCCGCAGGTCTTGGTCCTGTACGTTGGATGATTC
>1939644|reference Afl|length 48|copies 1
AGTAGTAAGGGGAAAAAATTTCCCCCTGCTTCCTGCTCCCTGCTCTCT
>1939644|reference Afl|length 51|copies 1
AGTAGTAATTTTTACAGTTTATCGTGATACAGCGATGTATTTATTTAACCA
>1939644|reference Afl|length 44|copies 1
AGTAGTATAGATAACTGAACCAGAACTCATGAATAACAAGGCTT
>1939644|reference Afl|length 49|copies 1
AGTAGTTGAATATTTCCAAACTAGCCAAATTGAATTTAAGGTAGAAACC
>1939644|reference Afl|length 41|copies 1
AGTAGTTTAAGTATGCCTTATGGGGTAGATATTGCAGGGGA
>1939644|reference Afl|length 43|copies 1
AGTAGTTTTAGGCAAACGCTATACCCCCGTAGACCGAGCAGGT
>1939644|reference Afl|length 40|copies 1
AGTATAAATACAGCGGTTTCCGCTCTTATGAGGTACAAAG
>1939644|reference Afl|length 42|copies 1
AGTATAATACTGCTTATGTACTGGAGTTGAGAGAGCAGTATG
>1939644|reference Afl|length 44|copies 1
AGTATAATCTGTCGGACTATATAATTTTGCTCCCGGAATTGCAT
>1939644|reference Afl|length 48|copies 2
AGTATAGATTTTAATGGTGGTTGTTTGAGATTTTTCTAATTGGTTTAA
>1939644|reference Afl|length 36|copies 1
AGTATAGTCTCTTCATCACCCACTATCCGGGCTGCG
>1939644|reference Afl|length 39|copies 1
AGTATATCGAAGATCCTCAGTAAAGTGAATAACATAGAG
>1939644|reference Afl|length 45|copies 3
AGTATCAAAATCTAAAATAGGACGGACTTGGTCAAGATAAGTTTG
>1939644|reference Afl|length 45|copies 8
AGTATCATTAATCCCATCAAAGGTAGTATTAGCTGCACCAGCAAT
>1939644|reference Afl|length 40|copies 1
AGTATCCATCGTTTACGGCTAGGACTACTGGGGTATCTAA
>1939644|reference Afl|length 42|copies 1
AGTATCCGCTAGTGTAGGGCTAGAGGTAGAGTTACCAGCGGG
>1939644|reference Afl|length 35|copies 1
AGTATCTGTCAGTCCTGCTGCTGCTAAAGCTTTAA
>1939644|reference Afl|length 36|copies 1
AGTATCTGTCAGTCCTGCTGCTGCTAAAGCTTTAAT
>1939644|reference Afl|length 47|copies 1
AGTATGATGTCGCTATTATTGTCGGACAAAGTTGGTGGGTAGGTTTG
>1939644|reference Afl|length 47|copies 1
AGTATGGCGGGTGGCGGTGTGGTATATATGATTTTGGGGGCGCTGGG
>1939644|reference Afl|length 42|copies 1
AGTATGGTGTTCTATCCACAAGCTCCTGCGCCCGCCGAATCG
>1939644|reference Afl|length 39|copies 1
AGTATGGTTACTGAGCCTGTCGAAGTACCGTAGGGCATA
>1939644|reference Afl|length 41|copies 3
AGTATGTATGCAGTTTATCATGGACCGGACGGACTGAGAGC
>1939644|reference Afl|length 42|copies 51
AGTATGTATGCAGTTTATCATGGACCGGACGGACTGAGAGCG
>1939644|reference Afl|length 43|copies 4
AGTATGTATGCAGTTTATCATGGACCGGACGGACTGAGAGCGA
>1939644|reference Afl|length 47|copies 2
AGTATTATCAACATCTGGGGATACTCACCTGGGTGGTGACGACTTTG
>1939644|reference Afl|length 42|copies 1
AGTATTCCACTTCTTAATCGGTGCAGCTTGCTACTTAGGCCG
>1939644|reference Afl|length 43|copies 1
AGTATTCCACTTCTTAATCGGTGCAGCTTGCTACTTAGGCCGT
>1939644|reference Afl|length 42|copies 1
AGTATTCCACTTCTTGATCGGCGTATTCTGCTACCTCGGTCG
>1939644|reference Afl|length 53|copies 1
AGTATTGATGGACAAGAAATTAAAACTCTCAAAGGTCATAAATTTCCTATTTG
>1939644|reference Afl|length 38|copies 1
AGTATTGCTGTTTTTAAGAGTGCGACGGGAGTATATAT
>1939644|reference Afl|length 45|copies 1
AGTATTTAAATCAACTTTGAGTTCTTTGGCTAGTTTGCGAGCGCG
>1939644|reference Afl|length 50|copies 1
AGTATTTACAGCGCATGGGTGGGGTTTTACGCCAGGAACACCCAATACGC
>1939644|reference Afl|length 48|copies 1
AGTATTTCTATGGGAAATTCAAATTCAATACTTGATAAAGTGATGATG
>1939644|reference Afl|length 49|copies 1
AGTATTTGTTTGAGGGGAACATTTTCCCAGCCAGGAACGTGATGAGATA
>1939644|reference Afl|length 65|copies 1
AGTATTTTACCGCCTATTTCAGAGTTTTGTTGTTAACCAAGTTAAAATTTTCAACAAAGCTGGTA
>1939644|reference Afl|length 48|copies 1
AGTCAAAAACACCACCAGAGAACCACGCAACTCATGGGTGGTCTGGGA
>1939644|reference Afl|length 48|copies 2
AGTCAAAGATACGGAAAAACGTCCACGTCTGTCTTGGGTAACATGGGA
>1939644|reference Afl|length 43|copies 1
AGTCAACTTATCCAATTGCTGAGTTAACAGACTGAGGAACAAA
>1939644|reference Afl|length 58|copies 1
AGTCAATAAACCTTGAATTGTACCATCTTCGCCATTGGGACCGTGAAGAACGGGAAAC
>1939644|reference Afl|length 30|copies 1
AGTCACAATTAGTTCAGGACCAGCAGGAAC
>1939644|reference Afl|length 37|copies 13
AGTCACAATTAGTTCAGGACCAGCAGGAACTATATCT
>1939644|reference Afl|length 38|copies 3
AGTCACAATTAGTTCAGGACCAGCAGGAACTATATCTG
>1939644|reference Afl|length 41|copies 1
AGTCACAATTAGTTCAGGACCAGCAGGAACTATATCTGTAA
>1939644|reference Afl|length 56|copies 1
AGTCACAGTTTCTAGTTATGATTTCCAAGGGCAACAAATGGGAGTTCCCGCCCCAA
>1939644|reference Afl|length 58|copies 1
AGTCACAGTTTCTAGTTATGATTTCCAAGGGCAACAAATGGGAGTTCCCGCCCCAACA
>1939644|reference Afl|length 47|copies 1
AGTCACCCCACACCACCCACCTTTGATGGAACTGAAGACCGCAACGG
>1939644|reference Afl|length 38|copies 7
AGTCACCTTGAGCTTCAGGACCCCACAGGAACAACAGG
>1939644|reference Afl|length 48|copies 1
AGTCACCTTGAGCTTCAGGACCCCACAGGAACAACAGGGAATGCCCCA
>1939644|reference Afl|length 42|copies 27
AGTCAGAGACAACAGGATTAAGAGCAATGCGATCGCGCACCA
>1939644|reference Afl|length 41|copies 1
AGTCAGAGTGCATTTCACCTCCACCTGCTAAAATTTGATGG
>1939644|reference Afl|length 44|copies 1
AGTCATATCCATAAATACCTAATTGAAGTGATTAAACCACGAAC
>1939644|reference Afl|length 36|copies 1
AGTCATCATGGTGTTGAATAGACCATCTACCAAGGG
>1939644|reference Afl|length 53|copies 1
AGTCATCTTTTAGATGACTTTCGCTATTAGCAAGGAACTTGAGTTCCTTGCGG
>1939644|reference Afl|length 51|copies 2
AGTCATTACTTTCATGGAATGGTCAACTTCAGTCATAACCGTGGGACGACA
>1939644|reference Afl|length 41|copies 1
AGTCATTTATTAGGAATCAGTGGTTTTATTCGTGGAGGAAA
>1939644|reference Afl|length 19|copies 1
AGTCCAAGAATTGGGCGCT
>1939644|reference Afl|length 42|copies 1
AGTCCAAGAATTGGGCGCTGCTAATCTTGATGATGCCCAGGA
>1939644|reference Afl|length 46|copies 2
AGTCCAGTTTATGCTGGATCACTTCATGGATAAGCCCTTTGAAAAT
>1939644|reference Afl|length 54|copies 1
AGTCCCGCTGGCAGTTTTTGGTATCGTTGCTAAAACCGTTGCCCTTCAAGGTTT
>1939644|reference Afl|length 37|copies 1
AGTCCCTGGAAATAGTCTTTGTACCGCCATTGCCATG
>1939644|reference Afl|length 41|copies 1
AGTCCCTGGAAATAGTCTTTGTACCGCCATTGCCATGATAT
>1939644|reference Afl|length 42|copies 2
AGTCCCTGGAAATAGTCTTTGTACCGCCATTGCCATGATATG
>1939644|reference Afl|length 45|copies 1
AGTCCGATTTAACGGATGACCGCGTGCCTGTTGAAGAATGAGCCG
>1939644|reference Afl|length 48|copies 1
AGTCCGCGCTGCATCCGGCGATCGCTCGTTTCAATGCAAGTATCAGTT
>1939644|reference Afl|length 46|copies 1
AGTCCGGCTAAATCAGCTTCAGCTTCTTGGACTTCTTTTTCTCGGT
>1939644|reference Afl|length 58|copies 1
AGTCCGGTTACATTTTGCCCTTGCTTGTTTAATTTTAGGTCCACAAACACCTTTTATC
>1939644|reference Afl|length 59|copies 1
AGTCCGGTTACATTTTGCCCTTGCTTGTTTAATTTTAGGTCCACAAACACCTTTTATCT
>1939644|reference Afl|length 16|copies 1
AGTCCGTCGTTCAGTC
>1939644|reference Afl|length 49|copies 1
AGTCCTAATTATAAATCTGAAAAAATTAATCAAACGATAAATTGGGATT
>1939644|reference Afl|length 51|copies 1
AGTCCTTTAGTAATATTAACTACCTCTCCAGGCTGTCCTGATATGGTTGAC
>1939644|reference Afl|length 45|copies 1
AGTCCTTTTACCATAAACTACACATTCTAATAAGGAGTTACTACC
>1939644|reference Afl|length 49|copies 1
AGTCGAGAAACTGATAGTACATGGGTAACAAAAGCGAAGAAATCTAACC
>1939644|reference Afl|length 45|copies 1
AGTCGAGGATTGAGTATGGTTACTGAGCCTGTCGAAGTACCGTAG
>1939644|reference Afl|length 50|copies 1
AGTCGGTGTTCTCAATACTGACGGCACAATTCAACGAGATACCAATGGCA
>1939644|reference Afl|length 48|copies 1
AGTCGTAGCGGCGATGTCCAACAGGGAGCAAGTACAGTTACCCAGCAA
>1939644|reference Afl|length 44|copies 1
AGTCTAAAGCAACTTGTACCAAAGCTTCATCTAGAGGCGCAAGA
>1939644|reference Afl|length 53|copies 1
AGTCTAATCTGAGCAGTGGTTTAGGTAGTGGAATTGGACAATGGTTATTGTAT
>1939644|reference Afl|length 41|copies 1
AGTCTACTTTTAGGCATCTTTACATCAGGTTTATCAAAGAA
>1939644|reference Afl|length 52|copies 1
AGTCTAGCTGTAATTTTGGCTTTGGCTCTTCTATCTCTTAGAGAATCAAACC
>1939644|reference Afl|length 63|copies 1
AGTCTCATCACTGGTTTAGATACCTTCGCTTGGGCTGGGGAAATCGGAAATCATGTGGTAGGC
>1939644|reference Afl|length 38|copies 1
AGTCTGTTTAAGGATTCATCCCATGCAACAGTTACTCA
>1939644|reference Afl|length 52|copies 1
AGTCTTAAAAATCACCGGACACCAAAAACTATTAGATGGTGATCCAGTATTG
>1939644|reference Afl|length 37|copies 10
AGTCTTGAGAATGGGTGGCCCGGGATTCGAACCCGGA
>1939644|reference Afl|length 38|copies 2
AGTCTTGAGAATGGGTGGCCCGGGATTCGAACCCGGAA
>1939644|reference Afl|length 67|copies 1
AGTCTTGAGAATGGGTGGCCCGGGATTCGAACCCGGAACAAATCGGTTAAAAGCCGAGTACTCTACC
>1939644|reference Afl|length 43|copies 1
AGTCTTTGCTATGGCTGGAGGTAGTAAAGAACATAATATAATA
>1939644|reference Afl|length 38|copies 1
AGTGAAATAATAGATGCTTTATATTCAAATATTCGTCT
>1939644|reference Afl|length 49|copies 1
AGTGAACAATGGCTGAATTTGATGTTTTTTTAGCTCACAATAGTATAGA
>1939644|reference Afl|length 48|copies 1
AGTGAACGCCAAAAATACAGCAGCAGCCCCAGGATCTTTTGCTGGTAT
>1939644|reference Afl|length 38|copies 1
AGTGACACCCATGCACTACCATTATCACTGAACTGTCC
>1939644|reference Afl|length 37|copies 3
AGTGACAGCATTAGTTGGCCCAGCATATCCTGTATCA
>1939644|reference Afl|length 50|copies 1
AGTGACAGCATTAGTTGGCCCAGCATATCCTGTATCAAATTCTAAACCCT
>1939644|reference Afl|length 39|copies 17
AGTGATAGAAGCGGCTATGGCAGCTTTGCAAAATCCCGC
>1939644|reference Afl|length 50|copies 1
AGTGATGTTATCAACCTGAAGGAAGTTCTTAAATGTGGCACTACCTAAAA
>1939644|reference Afl|length 50|copies 1
AGTGATTTTTCTGATCATGAATTTATGGAAATTAACTAAAAGCTTCCGAG
>1939644|reference Afl|length 35|copies 1
AGTGCGATAGCGAAGCGCTCCGCAGGAATCGCTGT
>1939644|reference Afl|length 34|copies 1
AGTGCGATAGCGAAGCGCTGCTGCAAGCAGTTCG
>1939644|reference Afl|length 27|copies 4
AGTGCGATCGCTCTCTAAGCTACTATC
>1939644|reference Afl|length 46|copies 1
AGTGCGGAAATGCGATCGCGCTTATCCCAAAATCATCCAGATAGCC
>1939644|reference Afl|length 50|copies 1
AGTGCGGTAGGGACGGGTTTGCAATTTGCGAGGAATCTTCACTGTTCCTG
>1939644|reference Afl|length 13|copies 1
AGTGCTACCAACT
>1939644|reference Afl|length 28|copies 1
AGTGCTGTAGCGCTAGAATATAGTGCAT
>1939644|reference Afl|length 41|copies 1
AGTGGAAGAAGCTGTGTAGATAAATTTTTGGATTTTAGCAG
>1939644|reference Afl|length 47|copies 1
AGTGGACGAACCTGGCTCTGGAACCCTTAGGGTTTCGGGGTGTATGA
>1939644|reference Afl|length 48|copies 1
AGTGGAGTGAGTGGAATGCTTGGGCTGATTTGGAATGGCATCTATTAC
>1939644|reference Afl|length 45|copies 4
AGTGGATATCCGGCTAAAATACCAGATTCACAACATTCTTTCATG
>1939644|reference Afl|length 48|copies 1
AGTGGGAGGAATAGCCAACAAGGGATTAATATCAATTTCTTTAATCCC
>1939644|reference Afl|length 34|copies 1
AGTGGGGTTTACCGGACCGCCCTCAAATCCGATG
>1939644|reference Afl|length 50|copies 1
AGTGGTAGCTTCCCTACTGCGATTCCTACGGAGCGCTTCGCTATCGCCCA
>1939644|reference Afl|length 32|copies 1
AGTGGTGAATTTGAGCGCCGGATTGAAGAGCG
>1939644|reference Afl|length 46|copies 1
AGTGGTGATGGCTGGGGGGACATTTATCGAGGGGAGTACCTTAGAA
>1939644|reference Afl|length 37|copies 12
AGTGGTGATTTCACCAGGTCCTGGTCGTCCAGATGAT
>1939644|reference Afl|length 38|copies 25
AGTGGTGATTTCACCAGGTCCTGGTCGTCCAGATGATG
>1939644|reference Afl|length 45|copies 1
AGTGGTTATTTTATGGTACGACGAAGTGCGATCGCCAATACCACA
>1939644|reference Afl|length 51|copies 1
AGTGGTTCACCCGGCGCTAGTTTTGGTAAAAATTACGCTGAATATCAACAA
>1939644|reference Afl|length 39|copies 1
AGTGTATGCTCCATGTGCTTTTCCCGGTTGAAGTTGAGG
>1939644|reference Afl|length 45|copies 1
AGTGTATGCTCCATGTGCTTTTCCCGGTTGAAGTTGAGGGCTTCG
>1939644|reference Afl|length 43|copies 1
AGTGTATTTAGATGTAATTTGATCAATGAATTCTAGTTTCTCT
>1939644|reference Afl|length 37|copies 9
AGTGTCCATCACACCTGGTCCTGATGATTGGAATTCT
>1939644|reference Afl|length 43|copies 1
AGTGTGACTCTTATGGTCATGACCAGGACGATACCAATCAGTA
>1939644|reference Afl|length 48|copies 14
AGTGTGGGGGAATTAGAACGGATTAGCCGCCGTTATATTAGTGAATTA
>1939644|reference Afl|length 41|copies 1
AGTGTGGGTGTGTGATGGATAGAGATGAGAATGCAGCTAGA
>1939644|reference Afl|length 41|copies 1
AGTGTTGAATGTTAAGATTTTGAGGATTGTGTCCAAGTTGT
>1939644|reference Afl|length 45|copies 1
AGTTAAACAAGAACCTACACCGGAACCAGATTTAAATCCTACAAA
>1939644|reference Afl|length 43|copies 1
AGTTAAACCGAGTTCAATAGCTGTAAGTGTTTCCGGTAGTTCT
>1939644|reference Afl|length 37|copies 10
AGTTAAAGTTGGTGATGGGCCTGATGTGGTGTTTCAT
>1939644|reference Afl|length 38|copies 1
AGTTAAAGTTGGTGATGGGCCTGATGTGGTGTTTCATG
>1939644|reference Afl|length 44|copies 1
AGTTAAAGTTGGTGATGGGCCTGATGTGGTGTTTCATGATTTAA
>1939644|reference Afl|length 8|copies 1
AGTTAACA
>1939644|reference Afl|length 56|copies 1
AGTTAAGAAATTCGGGGTACTTTTGTGGTGTACTTTCAACGGGACAATTACCGATT
>1939644|reference Afl|length 43|copies 1
AGTTAATAAATATGACTGAAAAACAAATCTTTCAAGTTACTGT
>1939644|reference Afl|length 51|copies 1
AGTTAATCTTTTAGGAAAAGAAAAAAGCCAAAAACTAGGAACTAAAAGTAA
>1939644|reference Afl|length 37|copies 1
AGTTAATGAAGTGTTAGGTCCCATTGAATTAGGACAA
>1939644|reference Afl|length 38|copies 1
AGTTAATTAATTGCTACGGTCCCACTGAAACTACCGTT
>1939644|reference Afl|length 53|copies 1
AGTTAATTATGATGAAAATTCTCCACAACTTCCAGATATTTTGAATGATTTGG
>1939644|reference Afl|length 55|copies 1
AGTTAATTTTTGTAGATACACCGGGTATTCACAAACCCCATCATCAATTGGGAGA
>1939644|reference Afl|length 66|copies 5
AGTTAATTTTTTTACCTATTATTGGTTTTGTCATTACTAAAGTTGTCCCCATGCAACCGACAATGG
>1939644|reference Afl|length 36|copies 1
AGTTACAATATTCCTGTTGTCTTAGTCTTGGGCGCT
>1939644|reference Afl|length 49|copies 1
AGTTACAGGTAAACCTTTATCTATTGGTGGTTCTCTAGGACGCGAAATG
>1939644|reference Afl|length 62|copies 1
AGTTACAGGTCCAAATGGTCCCATAAATTTAGAAATTTAGAATCTTCGTCAACCAGAATCTG
>1939644|reference Afl|length 38|copies 1
AGTTACTACCAGCGGCAGGTCCAAAATTGGTGCCACCT
>1939644|reference Afl|length 54|copies 1
AGTTACTGTGCAAATCCAAGTTGAAGACGCTGGTTTTCGTTCCTCTGGTAAGCG
>1939644|reference Afl|length 77|copies 1
AGTTAGGTTAATGACAATTTTCCGGATGGGAAAAGCAAAACCCGCATTTTTCAAAGTTGCTTTTACCCGTTCTTTAG
>1939644|reference Afl|length 43|copies 1
AGTTAGTGCGTAAAATCAGTGAAATCATTACTAATCTAAATTT
>1939644|reference Afl|length 41|copies 1
AGTTATACGATCGCTATCTTGGTCCAAATTGGTCATCAGCA
>1939644|reference Afl|length 57|copies 1
AGTTATAGTTTTGATCTCTGTTCCCTTTCTTAACGAGTGAATTTAATTTTGTCCGAC
>1939644|reference Afl|length 45|copies 1
AGTTATCGTGATCAAGAACTATTCACAATTACTGGCGCTCAAGAA
>1939644|reference Afl|length 38|copies 1
AGTTATGCAGTTGGTCCAGTAGCAGCAGCAACTTCACG
>1939644|reference Afl|length 32|copies 1
AGTTATGCGCCGTGCCAGTTTACCAATTACAT
>1939644|reference Afl|length 39|copies 1
AGTTATGCGCCGTGCCAGTTTACCAATTACATTCACAGG
>1939644|reference Afl|length 33|copies 1
AGTTATGGTATCCTTATTAATCAGTATCTTGAT
>1939644|reference Afl|length 40|copies 1
AGTTATTAACCGTATTCTGCGGGTGATTCGCGCTAATTTC
>1939644|reference Afl|length 41|copies 1
AGTTATTACAACTCTGATATTACCCGCACATTTCCCGTTAG
>1939644|reference Afl|length 47|copies 1
AGTTCAACAAATCATGAGGTGGGATATGACAGTATTAAGAGAATCAC
>1939644|reference Afl|length 11|copies 1
AGTTCAATCTT
>1939644|reference Afl|length 37|copies 2
AGTTCACGCGATTATGGGACCTAATGGTTCTGGGAAG
>1939644|reference Afl|length 40|copies 1
AGTTCAGGAAGCGAATATCGAAGTTATCAAAGGTAGCATT
>1939644|reference Afl|length 44|copies 1
AGTTCATAGTAGGCCATACCACGTTTTAGATAAATTTTAGCCAA
>1939644|reference Afl|length 49|copies 1
AGTTCATCAATTGTCAGGGCGCTGGTCTGCGGATTTAGACTACGGAATT
>1939644|reference Afl|length 43|copies 1
AGTTCATCATCCCTATCTCTAGCACCTGGCCGATGTCTCGCAA
>1939644|reference Afl|length 48|copies 2
AGTTCCAGTTGTACCTACGCGAATCCGAGTCCCTCGCGGTAATATCGG
>1939644|reference Afl|length 61|copies 1
AGTTCCCTCAAATGTTCCCGTTAATTTGGTTCCAGAATTACCAGTCCAACTAAGGTTAAAA
>1939644|reference Afl|length 36|copies 17
AGTTCCCTGAATGCCTTGACGGTTGGCAGTGTAAAC
>1939644|reference Afl|length 46|copies 1
AGTTCCTAATATGCCAGGAGCAGTGCCTTGGACATCCACACAAGCC
>1939644|reference Afl|length 44|copies 1
AGTTCCTATAAAAACTGATATGGAAAACTTTTCCGCAGCAGATG
>1939644|reference Afl|length 38|copies 1
AGTTCCTTATTTAGCAGGTCCAGTAGAAGAACTCCGCG
>1939644|reference Afl|length 55|copies 1
AGTTCGCTACCCGTTGTTTTTGTCCACCAGAAAGATTTTCGGGGTAGTAACTGAT
>1939644|reference Afl|length 46|copies 1
AGTTCGGCTTCGTCTAAGTGGGAAAGATGGGTCGTTACTACCTAAA
>1939644|reference Afl|length 42|copies 1
AGTTCGTCACAAGACCCTACCTGTGTTTTCTGTTCAGTATCA
>1939644|reference Afl|length 45|copies 2
AGTTCGTCACAAGACCCTACCTGTGTTTTCTGTTCAGTATCACCC
>1939644|reference Afl|length 46|copies 25
AGTTCGTCACAAGACCCTACCTGTGTTTTCTGTTCAGTATCACCCA
>1939644|reference Afl|length 47|copies 2
AGTTCTAGATGCTGAAAATAAGCCTCTGACGATTCATCAGCCAAATT
>1939644|reference Afl|length 46|copies 1
AGTTCTAGTGATTGCACGGGAAGATGAGCCAGGGAAGAAATTCCTA
>1939644|reference Afl|length 56|copies 1
AGTTCTATGCAGAGATTGGACTACCCCAAAAATTAGCAGATTTGGGATTAGGTAAT
>1939644|reference Afl|length 52|copies 2
AGTTCTGCCGCTGACTGGACCGATTTCACCACCGCAGAAAAAGCCACCCATT
>1939644|reference Afl|length 43|copies 1
AGTTCTGGGTAATCCAGAAAGTAAATGCAAGCCCCGGACTTCC
>1939644|reference Afl|length 44|copies 1
AGTTCTGGGTAATCCAGAAAGTAAATGCAAGCCCCGGACTTCCA
>1939644|reference Afl|length 57|copies 1
AGTTGAATCCAACGGGTGAAGTCACCTTGAGCTTCAGGACCCCACAGGAACAACAGG
>1939644|reference Afl|length 53|copies 2
AGTTGAGCCTACCATCAGGACCAAGATCAACATTGCGGGTTGCCATGTAGTGA
>1939644|reference Afl|length 37|copies 1
AGTTGAGCGCATTTCTGGACCCAAAATGGTATCTGTA
>1939644|reference Afl|length 51|copies 1
AGTTGAGCGCATTTCTGGACCCAAAATGGTATCTGTACCAGGGAACTTACT
>1939644|reference Afl|length 57|copies 1
AGTTGATAACAACGTCATTCAACTAATTTTTATTGCTTTAGCTTTTGGGGTAGTTTT
>1939644|reference Afl|length 50|copies 2
AGTTGATACTTGGGTAAAGCTACCAAAAGGAGTTCTTGTTACCCTTCTAA
>1939644|reference Afl|length 42|copies 1
AGTTGATATGGCGATCGCTATCTTGGCAGGATGATACACTAA
>1939644|reference Afl|length 38|copies 1
AGTTGATGGAGATTATCTAGTAATTGTAGATGGCACAG
>1939644|reference Afl|length 48|copies 1
AGTTGATTACTTTCTGGTAGTTGGAATGTCTTCGTCATCAAAGCTGCA
>1939644|reference Afl|length 42|copies 1
AGTTGCAATTCCTAAAAATGTCACAGTAGCTAAAGCTGGTAT
>1939644|reference Afl|length 57|copies 1
AGTTGCAGCAGCAGTAGAAAATTCCTCTTTGAATTTCTCAAAGCTACCAAAATCCTG
>1939644|reference Afl|length 9|copies 1
AGTTGCGGC
>1939644|reference Afl|length 62|copies 1
AGTTGCTGCTTTACATAATTTACCGAATTCACCTTTAATCAAAGATCCAGAACCGGGAAAGG
>1939644|reference Afl|length 46|copies 4
AGTTGCTGGTGGAACAGGTCCTTTGGATGAGTTCTTGATTGCTGGT
>1939644|reference Afl|length 47|copies 1
AGTTGCTTGTTGAGATGCCGCAAATTCGGGTGTCACACCAAACATAG
>1939644|reference Afl|length 48|copies 1
AGTTGCTTTTGCTAAAGGCTCTAATACTAACTATTTAGTAGTAAAAGC
>1939644|reference Afl|length 52|copies 1
AGTTGGATCTTCTGCCCGTTCAGCATACTCTAAGCCATGCGCTAAACGCCAA
>1939644|reference Afl|length 54|copies 1
AGTTGGGAAATCAGGTTTTTACCTTGGAGGGTAAATTTGCCCATGTGAGAAATA
>1939644|reference Afl|length 40|copies 1
AGTTGGGCAACAATCAAGTTAGCCAGATTGCTATCAACCT
>1939644|reference Afl|length 47|copies 2
AGTTGGGGTTTTAGTGCGACCAGAGGGGCCACCCGGCGTAACTTCCG
>1939644|reference Afl|length 48|copies 1
AGTTGGTAACGCTGGTTTTATTACCCCTGATGCTGGTTTCCTAGAAGG
>1939644|reference Afl|length 47|copies 2
AGTTGGTCAAGCCCTCTCGACTCGTCCCGACTTAATCCGCAAGGATT
>1939644|reference Afl|length 46|copies 7
AGTTGGTTATTATAAAGCTACAAAAGGACCAGATGGCAAAGGTAAG
>1939644|reference Afl|length 47|copies 1
AGTTGGTTATTATAAAGCTACAAAAGGACCAGATGGCAAAGGTAAGC
>1939644|reference Afl|length 38|copies 1
AGTTGTAACTTCTCCTGGTCCATTGGAAAGAATGAGAA
>1939644|reference Afl|length 49|copies 2
AGTTGTAACTTCTCCTGGTCCATTGGAAAGAATGAGAATATCTACCGAT
>1939644|reference Afl|length 43|copies 1
AGTTGTAATCTTTTACCTTTACCTGTTCCTGATAGTAGTCCTG
>1939644|reference Afl|length 38|copies 1
AGTTGTCATTATGACTGGTCCATCTGGTTCGGGCAAAA
>1939644|reference Afl|length 54|copies 1
AGTTGTCCCATTTCTCCACTGTGGGGATTTAACCCTGCGATCGCAATTCTCCCA
>1939644|reference Afl|length 41|copies 1
AGTTGTGTAAATATTTTTTTGATAGTCATGGTCAAGATCAA
>1939644|reference Afl|length 37|copies 6
AGTTGTTGGTAGTACAGGACCAGAAACAGAGAGTTTA
>1939644|reference Afl|length 57|copies 1
AGTTTAAGCAAATTCTTAAATCTGCTGGTTATGGTTTAACCGAAAAGGTATTAGATG
>1939644|reference Afl|length 54|copies 3
AGTTTACTAGGAACAGGGTTTGATGACATCGAACCTTGGAATGAGATCATGGAA
>1939644|reference Afl|length 34|copies 1
AGTTTAGTAATGAGTGCAGTATTATTGATTATTG
>1939644|reference Afl|length 37|copies 2
AGTTTATAACCTCTATGGACCTTCTGAGGACACAACT
>1939644|reference Afl|length 47|copies 1
AGTTTCATTGCGTTCCATGAGACATTTGAGAACCACAGCAGTGGAAG
>1939644|reference Afl|length 48|copies 1
AGTTTCATTGCGTTCCATGAGACATTTGAGAACCACAGCAGTGGAAGA
>1939644|reference Afl|length 63|copies 1
AGTTTCCAAAAGTTGAAAATTATGGCGGTACGACAATTAAAACTAGAAAAGTTTAAAGAGGAA
>1939644|reference Afl|length 68|copies 1
AGTTTCCTTGGGTAATGGTAAATTTGCCGTTGTCGAAAGGGATGATTTAGGAACAAATGCCTCCAACA
>1939644|reference Afl|length 37|copies 1
AGTTTCTAGGTGTTTTGGACCGTCCTCCGTGGCGGTA
>1939644|reference Afl|length 38|copies 4
AGTTTCTAGGTGTTTTGGACCGTCCTCCGTGGCGGTAA
>1939644|reference Afl|length 50|copies 1
AGTTTCTAGGTGTTTTGGACCGTCCTCCGTGGCGGTAATGAAGGGTAAAT
>1939644|reference Afl|length 52|copies 1
AGTTTCTCCAGAACCTGAAGGATTCTGATCATTTCCTTCATTATTATTGCCA
>1939644|reference Afl|length 37|copies 3
AGTTTCTCCCGATACTGGACCAGAATCATTAAAGCGG
>1939644|reference Afl|length 38|copies 1
AGTTTCTCCCGATACTGGACCAGAATCATTAAAGCGGC
>1939644|reference Afl|length 46|copies 1
AGTTTCTTTAATACTGAAATTTCTTCACCGCTAAGTTTCTCATTTT
>1939644|reference Afl|length 51|copies 1
AGTTTGATTTAATCGCTTTGTAGATTCTTGAATAGATGTTTCTAACTCCCG
>1939644|reference Afl|length 37|copies 1
AGTTTGATTTCCTCCAGGACCAACTAAGTTTAAAGCA
>1939644|reference Afl|length 38|copies 6
AGTTTGATTTCCTCCAGGACCAACTAAGTTTAAAGCAG
>1939644|reference Afl|length 51|copies 1
AGTTTGCGCCACCGTGGCGGAAGTTTGTTTCCCAGCAGCGGACAACACTAA
>1939644|reference Afl|length 54|copies 1
AGTTTGGATAGTTCGCAAAAATGGAGAAGCAAAAATATGGGTGATTCTTTCCCC
>1939644|reference Afl|length 55|copies 1
AGTTTGGCTTCCTTAATTGGAGTTTGGGCTTTTCAACGTTATCTGAAAACTATCC
>1939644|reference Afl|length 49|copies 1
AGTTTGGGAATTGTGGGAATGTTAACAGCCCTGATGCAAAAACAGCGGT
>1939644|reference Afl|length 60|copies 1
AGTTTGGGCAATAGTGCGAATTTCGGCCTTGATTTCCATTTCCCGATCGCGCAATTCCCC
>1939644|reference Afl|length 53|copies 1
AGTTTGGTAACAAATAGAGAAATCTTGCCAAATCCAGGTTTTTGGAGAAGTTT
>1939644|reference Afl|length 51|copies 3
AGTTTGTACCAGTATAGCTGTTTGTCAACCCGATGGGAAAAAACCACTAAT
>1939644|reference Afl|length 37|copies 10
AGTTTGTAGGGGCGCAGGGCCTGCGCCCATGTATTTT
>1939644|reference Afl|length 38|copies 1
AGTTTGTAGGGGCGCAGGGCCTGCGCCCATGTATTTTG
>1939644|reference Afl|length 47|copies 1
AGTTTGTAGGGGCGCAGGGCCTGCGCCCATGTATTTTGTGCGCCCAT
>1939644|reference Afl|length 64|copies 1
AGTTTGTATTTAAGTTCTTGGCCTTTTTCAATAACTTGGCTACCACTGGCTGCGGACAACTGAC
>1939644|reference Afl|length 51|copies 1
AGTTTGTTTTTTAATCAGTTGCCACAAACCTGCTTGATTGAGCATAGAACG
>1939644|reference Afl|length 28|copies 1
AGTTTTAAAGGAAGCAGGTCCTGATGTG
>1939644|reference Afl|length 37|copies 25
AGTTTTAAAGGAAGCAGGTCCTGATGTGGGAGCATCA
>1939644|reference Afl|length 38|copies 1
AGTTTTAAAGGAAGCAGGTCCTGATGTGGGAGCATCAA
>1939644|reference Afl|length 52|copies 1
AGTTTTAAAGGAAGCAGGTCCTGATGTGGGAGCATCAATTGATTCAGTGGGA
>1939644|reference Afl|length 46|copies 1
AGTTTTAACTGACCTCAATTATCGGTTTTTAGTAGGTGATAAAGTA
>1939644|reference Afl|length 40|copies 1
AGTTTTACCAGTTCCTGGAGGTCCAACCAACAGCACACCC
>1939644|reference Afl|length 44|copies 1
AGTTTTAGCCTCACGGAAAGCTTCACGAAAGTTGCTGGAATTAC
>1939644|reference Afl|length 53|copies 1
AGTTTTAGGAACAGAACGAAAAACTAGAAAAAGTTGGGTAGTGTGGGAAGAAA
>1939644|reference Afl|length 61|copies 1
AGTTTTAGTAACTTTCAACCCACAAAAAGCGCATTGACAATCATATACAGAAACAACCGCT
>1939644|reference Afl|length 49|copies 1
AGTTTTATATGGCTTACACCACACTACGCTATCAGCAAGCCCTATTTAG
>1939644|reference Afl|length 35|copies 1
AGTTTTCCAAACCTGGACCACTAGAACCAGGAACT
>1939644|reference Afl|length 52|copies 1
AGTTTTTAGAAAAAGCAAATCTTGAAGATACTGAGAAAATTCAGGAAAAAAT
>1939644|reference Afl|length 52|copies 1
AGTTTTTATACTATGAATATACTGATATGGGTTGGATAAAAATTAAAGGATG
>1939644|reference Afl|length 47|copies 1
AGTTTTTGGAGGACATGGTACATCAACCATTTAACCGCAAAATTGTC
>1939644|reference Afl|length 33|copies 1
AGTTTTTGGTTTACTTGGTCCCAATGGTGCAGG
>1939644|reference Afl|length 59|copies 1
AGTTTTTGGTTTACTTGGTCCCAATGGTGCAGGGAAAAGTACAGTAATTAAGATGTTAA
>1939644|reference Afl|length 61|copies 1
AGTTTTTGTAGGTTGGGTTAAGCGACAGCGCAACCCAACAAACGTCTGTAAGTGTTGGGTT
>1939644|reference Afl|length 47|copies 1
AGTTTTTTAAAATTAGATAATATACATTTGACACCACAACCTCAAAT
>1939644|reference Afl|length 49|copies 1
ATAAAAATAAATAAACCTATCTACAAATTAGCTTATAAACCTGATTAGT
>1939644|reference Afl|length 54|copies 1
ATAAAACCAGCAAATTCTAAATTTTGCGGATTAAACCAGAAATATTCAGGTGTG
>1939644|reference Afl|length 58|copies 1
ATAAAAGTAACTGAGATACATTCCACTAATACTAGAAATTACCCCAATTACCGCCCCT
>1939644|reference Afl|length 59|copies 1
ATAAAATAAATCCAGAAGAATTTAAGGAAAATAAGGAAAATACAAATGCTGACAATTTC
>1939644|reference Afl|length 52|copies 1
ATAAAATAACACCAATTCTCTTGGCGGGAGATAACTCACATTTCCAATTCCT
>1939644|reference Afl|length 47|copies 1
ATAAACTCCTGTAGTTCGGCGATGACTTCACCCACCACTGGCATCCC
>1939644|reference Afl|length 43|copies 1
ATAAACTGGCTACCATGCCCCGAACTACTGCATTTTGTAAGGT
>1939644|reference Afl|length 54|copies 1
ATAAACTTAAAAAAACAAATCCTGTGGAAAAAGCGCACATAAGAACAGTAATTG
>1939644|reference Afl|length 42|copies 1
ATAAAGAATCGTGTAGGATATGGTCCACCTTCTTCCAGATCA
>1939644|reference Afl|length 41|copies 2
ATAAAGCAGCAGAACCATTGCCAAAATGAAAGTCAATATCA
>1939644|reference Afl|length 60|copies 1
ATAAAGCCGAAATTACCGCCCAAAATCAACCTGACTTTGATTCTGGTGCTGGTAATAACA
>1939644|reference Afl|length 39|copies 1
ATAAAGCTGACAGGGACTTAAATGCAGCGCGTAATATTG
>1939644|reference Afl|length 54|copies 1
ATAAATACCGCCAAAGCCTAGAACTGCGGAGGAAATTAAGTGAAGTACACCGAC
>1939644|reference Afl|length 47|copies 1
ATAAATATCCGCTTAGATAGTTGATGAGTGAGAAGGGGAACAATAAT
>1939644|reference Afl|length 45|copies 1
ATAAATGGGAAAATGCAGAATTAGCGGAATTTTGGAAAACACTGC
>1939644|reference Afl|length 52|copies 1
ATAAATTGCCCAAACAGATTGACGCTTGGCCGGACTCATCAACATTGTCCCC
>1939644|reference Afl|length 54|copies 1
ATAAATTTAACCCTTGATATTTACCAGATTGTCCTTCCATTCCTTCTGGATCAG
>1939644|reference Afl|length 37|copies 1
ATAACACTTCTCCTCGTCGTCCTTCCCAATCCATATC
>1939644|reference Afl|length 50|copies 1
ATAACCAGCACCAACGACAAATTTCTCTCCAGGGACAATTCCCCCTGATG
>1939644|reference Afl|length 55|copies 1
ATAACGTAAAGCTAACCAAAGCAGAAATTAACCCAGTCCACCAGCCAAGACTCTG
>1939644|reference Afl|length 48|copies 1
ATAACTGGGGCAGAACGGAGGAGACGCAAGGCTTTTAAGGTGATGAGT
>1939644|reference Afl|length 49|copies 2
ATAACTTTGCCGCTACTGGAAGCATAACTTTGCCGTCAACAACATTATA
>1939644|reference Afl|length 44|copies 1
ATAAGAATGCACACCACCTGGAGAGGTCAATGAATAAGCGAAAG
>1939644|reference Afl|length 49|copies 1
ATAAGACAATAAAAATATTGGTTGATAGCGAAGATTCTTTTGTGCATCT
>1939644|reference Afl|length 37|copies 1
ATAAGACTTTAACCACTGCTGAAAAGAACGTCCACCT
>1939644|reference Afl|length 41|copies 1
ATAAGCAAAGTACGCCTTTTTCACCATGTTCTGCCAGACGT
>1939644|reference Afl|length 56|copies 1
ATAAGCAACTTTGCTGAGATGGGCGGACTTTCACCCGTACCAGTATAGCTGTAATA
>1939644|reference Afl|length 46|copies 1
ATAAGCAATCTATGATCATCAATTCTACCCAAGGAGGTAAGATACA
>1939644|reference Afl|length 47|copies 1
ATAAGCTCCTGTGGTTCTGGATCTTGGTCCATACACATTAAACAATC
>1939644|reference Afl|length 37|copies 1
ATAAGCTGTTGTTCCTGGTCCAGCAGCAATATCAAGA
>1939644|reference Afl|length 38|copies 1
ATAAGCTGTTGTTCCTGGTCCAGCAGCAATATCAAGAA
>1939644|reference Afl|length 60|copies 1
ATAAGTATTAGCTGTTAATTTGGGACTAAGTTTATACAATGCACCCAATCCGTAAAGATT
>1939644|reference Afl|length 33|copies 1
ATAAGTGCCGTAGTAGTCACCCACACCAGCATG
>1939644|reference Afl|length 46|copies 1
ATAAGTGTTACAAAATATTAAGAGCAGTAATAAATGCTCAACATAA
>1939644|reference Afl|length 76|copies 1
ATAAGTTAAAAACTAATCATTAAAAAAGCAGATTAAACAGGCTTTTTAGGAATTTTTAATGGTTAGTTATTTTACC
>1939644|reference Afl|length 46|copies 1
ATAATAAAATAGCCCTTGGGGTCAAGATCAATATAACGCTGAGAAA
>1939644|reference Afl|length 46|copies 1
ATAATAATACCCGATGTGGTCTTCTGGGGAGAAAAGTGTCATAACT
>1939644|reference Afl|length 37|copies 2
ATAATACAAAGTCTAAGGTCCCTTCTTGGACATGACG
>1939644|reference Afl|length 53|copies 1
ATAATACAAGAGTTGGGGAACGGGGATCAGCCCTTTCTGGTGGACAAAGACAG
>1939644|reference Afl|length 45|copies 1
ATAATACTAGTAACTAAACGACGAGGGAGAAAACCAGGAATTTGA
>1939644|reference Afl|length 29|copies 1
ATAATACTTTGACATAGCCTGACTGCTGC
>1939644|reference Afl|length 46|copies 1
ATAATAGGGATGGAGGGCAAAGGCGGAGTTAGGATGGGGAAACAGG
>1939644|reference Afl|length 52|copies 1
ATAATCAACGCTTTATTTTACTATCTAGGACGGAATATCGTTGGGGATGTTA
>1939644|reference Afl|length 37|copies 2
ATAATCAACTCTTCCTGGGCCTTTAATTGCACTACCT
>1939644|reference Afl|length 37|copies 8
ATAATCAATAAACCAAGGACCCTCATACCACCAATGA
>1939644|reference Afl|length 50|copies 1
ATAATCCGTGTGTAATTGTTGAATTCCCAATTGTGCCAAATACCGACAAT
>1939644|reference Afl|length 50|copies 1
ATAATCCTCCCGTTTTTGAATGTGATAATAATCTATGTCCTACAAATAAC
>1939644|reference Afl|length 59|copies 1
ATAATCGCCGTGCTAACATCGTTTTTCCGCTTCCTGGTGGTCCAACGAAAATCAAATTG
>1939644|reference Afl|length 49|copies 1
ATAATCGTCATCCAATAGTTGATATTGTAACTAAATAAGCCAATACGTG
>1939644|reference Afl|length 34|copies 1
ATAATCTATACCTAATTCTTCACGGCTATTGCTC
>1939644|reference Afl|length 48|copies 5
ATAATCTGAAATTGTCCATCAACTTTTGACCGATCGCCCGCTCTGACT
>1939644|reference Afl|length 46|copies 1
ATAATGGGGTTGAGGTATTAACCGCATTAAAACAACAGATATATGA
>1939644|reference Afl|length 43|copies 1
ATAATGGTAATGACGGGCTGTGGTATCAACTCAAGAAAAATAC
>1939644|reference Afl|length 54|copies 25
ATAATGGTTTAGAATTCACCCGTTCGGAAGAATCTTACTTTCTCCAAACCGGAG
>1939644|reference Afl|length 54|copies 1
ATAATTACTTTTATAAATCTACTGTTTTTGATCTCAAATCTAAAATTGGGATTG
>1939644|reference Afl|length 54|copies 1
ATAATTAGTGAATCTTTTTGTGATATTAAACAGTTAACAATTTCTTTTTGAGGA
>1939644|reference Afl|length 42|copies 1
ATAATTAGTGAGAATTTCCTGATCCTCTAGCCCGCGAATTAG
>1939644|reference Afl|length 49|copies 1
ATAATTATGTAGACATTTGGTTAACTTGCCAAGTTCCCATATAAATAAT
>1939644|reference Afl|length 45|copies 1
ATAATTCCTTTAGCTTTAGGGCGAGAGGTTTGAATGACAATTACA
>1939644|reference Afl|length 55|copies 1
ATAATTCTGGAACCATCCAACCAGATTTATTCGCGTCGGGGAGAATTTTGACTTG
>1939644|reference Afl|length 36|copies 1
ATAATTGCGGGGATCGCTGTCCAGAGTATCTCTAGA
>1939644|reference Afl|length 56|copies 1
ATAATTTTTTATGATGTTTCTGGGGCTTTTGCCGCTGATTGTAACTTTTTTGCGCG
>1939644|reference Afl|length 37|copies 11
ATACAAATGGGGCATTGGTCCCAAGGCAATTTCTGGA
>1939644|reference Afl|length 34|copies 1
ATACAACATTACCAGGATCAGTCTTGACGCTATA
>1939644|reference Afl|length 53|copies 2
ATACAATAAAGGCACATCATAGTAATCATGATTCCCCAATACTGGTAAAATTG
>1939644|reference Afl|length 45|copies 1
ATACAATACGTCCTTATTGGTTTCTAGAAAGGCTTGGGTTTCATC
>1939644|reference Afl|length 53|copies 1
ATACAATTTTGGCAACTGCTCAAAAATTACAAGATGAACCGATTCAATTCGTT
>1939644|reference Afl|length 37|copies 1
ATACACACTAAATAAGTATCCAGCAGCTAAAATAAAT
>1939644|reference Afl|length 42|copies 2
ATACACAGAAGTCTCGGAGATACGCAAAATGCCTCAAGATCC
>1939644|reference Afl|length 50|copies 28
ATACACCAATTGCCCAAGAGGAATTTTTTGGCCCAGTGGCATTATTATTC
>1939644|reference Afl|length 51|copies 3
ATACACCAATTGCCCAAGAGGAATTTTTTGGCCCAGTGGCATTATTATTCC
>1939644|reference Afl|length 53|copies 1
ATACACCTTCTCCAACGGACTTATAATCCCCTAAATTACCATTTTCAACTCTG
>1939644|reference Afl|length 53|copies 2
ATACAGCCAGTAAACCCGCCGATAGTAGCCAAAATGCCGGATTATTTAATGGA
>1939644|reference Afl|length 48|copies 1
ATACAGCCCCATTGGCATGGAATCAATGGCTAATTTGCCTGGTTGTTG
>1939644|reference Afl|length 37|copies 1
ATACATCGAAGACTTGCACGAAATGCGGACACGTTCA
>1939644|reference Afl|length 37|copies 1
ATACATTTAGACCCTAACATTGCACCATATACATGGG
>1939644|reference Afl|length 43|copies 1
ATACCAAATCCGACGAGTAGTCGGGTCCTGTGCGAGATCCTGG
>1939644|reference Afl|length 44|copies 10
ATACCAAATCCGACGAGTAGTCGGGTCCTGTGCGAGATCCTGGC
>1939644|reference Afl|length 45|copies 1
ATACCAAATCCGACGAGTAGTCGGGTCCTGTGCGAGATCCTGGCT
>1939644|reference Afl|length 45|copies 9
ATACCAGCGCGATCGCCTGCTAATTCACCAGAACCCATGAAATAA
>1939644|reference Afl|length 55|copies 1
ATACCAGGTTATTTAACCATAGACAATGTTCTTGATATTCCCAGTGAAGACATTA
>1939644|reference Afl|length 61|copies 1
ATACCATCTGCTTTTTAATTTTTAATTGTTAATTTTTAATTCCGCCCTGCGGTACTAGCCT
>1939644|reference Afl|length 42|copies 1
ATACCCTGGATTGGCAACAACAGCCCTGTGATGTTTCTGCAC
>1939644|reference Afl|length 41|copies 1
ATACCCTGGCATTCTGAATCTTGCCATGCTGTGGCTAATTG
>1939644|reference Afl|length 54|copies 1
ATACCGCCATTTCGCTGCACTTCTGCGAGGGCATGAAGGGCGACGGTAGTTTTC
>1939644|reference Afl|length 59|copies 1
ATACCGTTAGAACTAACAGGTAAAATATAATCTCCTGGTTGGTCGCCACCCCAGTCTAA
>1939644|reference Afl|length 12|copies 1
ATACCTAACTTA
>1939644|reference Afl|length 42|copies 1
ATACCTAATGCTAATATCTATATTTTAGATGCAAACAATCAA
>1939644|reference Afl|length 52|copies 1
ATACCTACGCTGTGGACACCAAGCTATTTTGTTAGTACCGCTGGGAATATCT
>1939644|reference Afl|length 43|copies 1
ATACCTATTATGCGACCTTGGCTATCATATTCATACTTGGTTG
>1939644|reference Afl|length 36|copies 1
ATACCTCACAGCCAATAGTAATCAGACCGCAAATGC
>1939644|reference Afl|length 41|copies 1
ATACCTCAGTCAAGTTACAGATAGGAAAGTTAGCAAAAAGA
>1939644|reference Afl|length 46|copies 2
ATACCTGTGATGGGAGATTCGACGGGTCCAAACACAACTTTCCATG
>1939644|reference Afl|length 44|copies 1
ATACCTGTTCATGTGGTCCTGTGGGTTCCATCTCGATTAATTCC
>1939644|reference Afl|length 49|copies 1
ATACCTTCGGGTTTACAGGCCCTTGTATGGCTATTGATACCGCTTGTTC
>1939644|reference Afl|length 75|copies 3
ATACCTTTAACCTCAAAGCGAAAATTCCGTCCCCTTTGCCGATAAAATTTTAAAGGATTTTCCCCGGTTAATAAA
>1939644|reference Afl|length 37|copies 1
ATACGATCGCTATCTTGGTCCAAATTGGTCATCAGCA
>1939644|reference Afl|length 51|copies 1
ATACGGAAAAAGCGATCGCCCATTATGGTTTAATCGTCGTGGTGGAATCCC
>1939644|reference Afl|length 57|copies 1
ATACGGTAAAACAGACTCCCGTGAAAATAACTTTCCCGTGGGATTATGGGGATTATT
>1939644|reference Afl|length 38|copies 6
ATACTAAAAACAAACGTGGTCCACCGAATTACTTCTCA
>1939644|reference Afl|length 38|copies 1
ATACTACCATGCGATCTGGACCTGGTTTTGTAATTGGT
>1939644|reference Afl|length 47|copies 1
ATACTACCCGTCGCTGGTGTACCGTTAGTTTCTGCAAAGAAAACAAA
>1939644|reference Afl|length 47|copies 1
ATACTACCTTTACCAGTGGTATAGGCTTCTCTAATGCCGCCATGATC
>1939644|reference Afl|length 47|copies 1
ATACTAGCTGCTCATGTTGCTGACTCCCCCCCTATTCCTTTTAAGAA
>1939644|reference Afl|length 57|copies 2
ATACTAGGAACAGGACTTTCTCTCAAAGGTAAAACCGTAGCCTTAACAGGTGCTTCC
>1939644|reference Afl|length 37|copies 18
ATACTCCAAGCCAACAGGTCCTGGTGGCACATGTTGG
>1939644|reference Afl|length 38|copies 13
ATACTCCAAGCCAACAGGTCCTGGTGGCACATGTTGGA
>1939644|reference Afl|length 44|copies 1
ATACTCCAAGCCAACAGGTCCTGGTGGCACATGTTGGACAAAGG
>1939644|reference Afl|length 50|copies 3
ATACTCCCCCAGAAGAAATTATTGTTAATGGACCTTATAAAATTGAAAGA
>1939644|reference Afl|length 38|copies 1
ATACTCGATAGTCCCAAAGAGGTCTAATACTTTGAGCC
>1939644|reference Afl|length 31|copies 1
ATACTCTATACCGTCAGCTAGAGATGCGATG
>1939644|reference Afl|length 48|copies 1
ATACTGAATTTACCGTTGATGATGGCTGCGGTGTTAACCTTATTATGG
>1939644|reference Afl|length 46|copies 3
ATACTGATTTTAGACGGCTCTTTCTGGTCCAGTTTCTACTGGTAAG
>1939644|reference Afl|length 40|copies 5
ATACTGGATTGTGGGAGATGGACCGGAATGGCATCACCTG
>1939644|reference Afl|length 49|copies 1
ATACTGGCACATGGGTGACACTGCAATGCGATTGGGAAAGTTAACACTG
>1939644|reference Afl|length 54|copies 1
ATACTGTAGCTTTTGCTCAAGTTGTTGTGCCTACAGTTCCATCAGGTTCTACTA
>1939644|reference Afl|length 42|copies 1
ATACTGTCACCATCGAGATCAAAAGTTTTCACATAATCGAGA
>1939644|reference Afl|length 39|copies 1
ATACTGTTTCTGCCAGTGGACCAATTATGCACGATGGGA
>1939644|reference Afl|length 52|copies 1
ATACTTATTTACTTTTACTGGCTCTAATCATCATAATTCAACATTTAATGCA
>1939644|reference Afl|length 56|copies 1
ATACTTCTGTTTTGATAGCTAATGTTCCACCCCAAGGAATCTGAAAGAGAAACATT
>1939644|reference Afl|length 51|copies 1
ATACTTGAATTGTCCAAGGAGCCAGAACTTCTGGTTTGCCAAATGGCAATT
>1939644|reference Afl|length 56|copies 1
ATACTTTAGATTGGGATGCTTGTTTAATAGGTTTAACAGGGGGTTTAGAACCAAAT
>1939644|reference Afl|length 54|copies 1
ATAGAAAAAATCAGAAACATGACCAAATAATGAATATAAGTTAAGCAGGTAAAA
>1939644|reference Afl|length 44|copies 1
ATAGAAACTTTAAATGCCACACTCAATAAATTAGATGCCAATGT
>1939644|reference Afl|length 38|copies 1
ATAGAAATAATGACAAGTTAGCAATCTTCAAGATCAAT
>1939644|reference Afl|length 47|copies 1
ATAGAAATATTCTCATAGACCAGACTAAAACCAATGATTTTAAACCC
>1939644|reference Afl|length 42|copies 1
ATAGAAATTGCTCTGGCATTCGCTACATTGTTATTAGCAATA
>1939644|reference Afl|length 41|copies 3
ATAGAACCGGACGCTTTGATATAGACAAAGCCAAAGCCTTA
>1939644|reference Afl|length 49|copies 1
ATAGAAGTTTAGGCTTGATGAAAAAGGCGATAATCACTCATGACTACCG
>1939644|reference Afl|length 32|copies 3
ATAGACAAAGGGACCACCCGCGCTACCATCAG
>1939644|reference Afl|length 40|copies 2
ATAGACAGAATTACAGAAATTACATTACCTGCAATTATTC
>1939644|reference Afl|length 40|copies 1
ATAGAGATAGGTCTATGACTCTACCTTCAACAACCTTGAA
>1939644|reference Afl|length 52|copies 1
ATAGAGTGATTCGGCCAAATGGGGGTTTCACAGTCCCAATATGATCAAATGG
>1939644|reference Afl|length 42|copies 1
ATAGATAAGAATCTTCTTTCTTGAAAATTGAATTTAAGGACA
>1939644|reference Afl|length 46|copies 1
ATAGATACCCTAGCTCGGGCTTGGCAAATTTCTCTAGCTGAAAATC
>1939644|reference Afl|length 34|copies 1
ATAGATATTCCTGTAGATACACCAATTGCCCAAG
>1939644|reference Afl|length 46|copies 1
ATAGATGGGAAAACATTAAGGCATTCATATGATAAAGGAAAGGATA
>1939644|reference Afl|length 54|copies 1
ATAGATTACGAACAATTCTGTGGGATTCCCCAAGCCCAAGCCGAAGAAGCGAAA
>1939644|reference Afl|length 49|copies 1
ATAGATTATTAAAAAGAGTCCGTGATTATGCGGAAGTGAAATCTTTCCT
>1939644|reference Afl|length 59|copies 1
ATAGATTTGCCTTAGGGTACGTCGTTGATTTTCTCGATTTTCGATTAATTAATTTTGCC
>1939644|reference Afl|length 56|copies 1
ATAGATTTTATTCCCTTGAGCTTTTACGCCCATCTGGTAAGTAAAAGAGGTAAAAT
>1939644|reference Afl|length 38|copies 1
ATAGCAGTAAGGATTCTGGCCTATGGTGTAAACGGTAA
>1939644|reference Afl|length 41|copies 1
ATAGCGACTTTCTAGATTTTTTAATCTTAGTGCTAGTTGAT
>1939644|reference Afl|length 40|copies 1
ATAGCTGGTAATACCGACTGACTAGATAATTCCGGTTGTA
>1939644|reference Afl|length 40|copies 1
ATAGCTGTTTACGATGTAAATCAGCCGGTGGTATTGTCAG
>1939644|reference Afl|length 44|copies 1
ATAGCTTGAGTTTGTGGCCAAGTCTGACTACGACAGGTTTTTAA
>1939644|reference Afl|length 70|copies 1
ATAGCTTTATTTAAAACCCTATTAAAAACTTATGAGAAAGAAGCAAAAACCTTTGGTAATTTTCCGAGTT
>1939644|reference Afl|length 48|copies 1
ATAGGAACTCCTGTTGTTACTTGGGTAATTCTACAACGTAACTCTAGA
>1939644|reference Afl|length 42|copies 1
ATAGGATTTCGCTCCATAAAGGTACTGTAAAGCCAACACATC
>1939644|reference Afl|length 65|copies 1
ATAGGGAATAGGGAATAGGGAACAGGGAACAGGGAATAATAATTTGTTCAATTAAGTAGGTGAAC
>1939644|reference Afl|length 42|copies 1
ATAGGGGACGGCAGTAACTGTATCTGATAATTCAGCAGGGGG
>1939644|reference Afl|length 36|copies 1
ATAGTATCTCCAGTTGGTCCACCAATAAGTTTACCA
>1939644|reference Afl|length 38|copies 2
ATAGTATTTATATTGTGGTCCAGAGGCAACCAGGGGAA
>1939644|reference Afl|length 44|copies 2
ATAGTCCTCAAGGTGATGTGGTGTTTGGTGAACATCATCCTTTG
>1939644|reference Afl|length 46|copies 1
ATAGTCGCAATTGGCAAGCCCTACTTAGTGGTAACAGCGGTTTTGT
>1939644|reference Afl|length 37|copies 3
ATAGTCTAACCTAGTTGGACCTAAAACTCCCACACTT
>1939644|reference Afl|length 46|copies 1
ATAGTGGAGAATATGGTAATGTCCCTGTTCTAAAGCTTGGGTGAGT
>1939644|reference Afl|length 50|copies 2
ATAGTTAATCCAGAAACATTAGTTAATTGTTCAGATTGCCAAGTAGGTGA
>1939644|reference Afl|length 39|copies 1
ATAGTTCCGTTATTAACTTCCGTCTTTGGTGTTGATATT
>1939644|reference Afl|length 46|copies 2
ATAGTTCTTCAAAACGTATCTGTAGTTCTTCGGTAAATTTAAATAG
>1939644|reference Afl|length 49|copies 1
ATAGTTGCAGGAACGACGCTCACTAAAGCTCCTGGTTTGCCAGGAATAG
>1939644|reference Afl|length 39|copies 1
ATAGTTTGATTTCCTCCAGGACCAACTAAGTTTAAAGCA
>1939644|reference Afl|length 61|copies 1
ATAGTTTTAGGTTTTGGCATTAAGATTCCTTTAATTCCTTTCCATACTTGGCTACCTGATG
>1939644|reference Afl|length 54|copies 1
ATATAAATAGGAATTTTCTGGGAGGTAGCCAATATGCTGCTTGACTTTAGCGTT
>1939644|reference Afl|length 62|copies 1
ATATAACGGTTTGGAGACAAATCCTAACCCGTTTATTATCATGGCTTTTACCACTTGACCTG
>1939644|reference Afl|length 44|copies 1
ATATAACTATTGCTTTTGTGTTTTCGGTCATGGAAGAAATTGGC
>1939644|reference Afl|length 45|copies 1
ATATAAGCTAATTGAGCGCCAGCAGCTTGAGCAAAAATTGGTGGT
>1939644|reference Afl|length 59|copies 1
ATATAAGGATTTTCTGTCATATTTACGCCTCCAATGTGTGTTTACGTTCTAAGGCTAAA
>1939644|reference Afl|length 46|copies 1
ATATAATTAATCCAGTCACATACTAAATTACCAGGAAGCTACGATG
>1939644|reference Afl|length 51|copies 1
ATATAGAAGCCTTGACTTTTTGGCAAGAATATGGTAAGGACTTAGGAATTG
>1939644|reference Afl|length 57|copies 1
ATATAGATTATTCAAATGATCTTAAACCCTGGTTGGGTGATGAAATTACCCTAGCTG
>1939644|reference Afl|length 48|copies 1
ATATAGCAATTTGCATCACTTACCAAAAGCCTCTGTCGGAATTGTCTA
>1939644|reference Afl|length 42|copies 1
ATATAGCCTTTTGTTGCTGAAATTATGACTAAAAAAACTTAA
>1939644|reference Afl|length 41|copies 1
ATATATTGAGAATAAGAATCTTTATGTGATTAAATTGAAGG
>1939644|reference Afl|length 46|copies 1
ATATCAAAGAAAGGCTCGATTTTTCCTGTGCAATTTTCGATAATCA
>1939644|reference Afl|length 38|copies 1
ATATCAAATTGTTGAGGGGTCCAAGAATTATCTTGGAC
>1939644|reference Afl|length 43|copies 1
ATATCAGGGTAGGTATGAATTTTTCTGGTGGGAATCCACAGAC
>1939644|reference Afl|length 43|copies 1
ATATCATACCCAACAGTGCCGTTACGGGTACTAACATGACCCG
>1939644|reference Afl|length 37|copies 21
ATATCATGAACAGGGTGGACCTGGTGCTGTTCAATTA
>1939644|reference Afl|length 57|copies 4
ATATCCAACCATTGGGGATAACTGAGTTGATGACGGGGGCCTAACTCTGGTGGTACA
>1939644|reference Afl|length 41|copies 2
ATATCCAAGATCTAATTGACGCTCATGCACAACAACACTTG
>1939644|reference Afl|length 55|copies 1
ATATCCAGTATATTGCAGGTAAATGGGGTACAAATATTAATGTTCAAACTTTGCA
>1939644|reference Afl|length 59|copies 1
ATATCCCAGTTTCAATTATGGATCATGGCAGAAGTCCCTAGTATTTTATTTCTATTACC
>1939644|reference Afl|length 65|copies 1
ATATCCTTTCCACTGTCCCCATTAAATTTACCGCAACGGGGAAAGATGCACCTTTGACGTTTTCA
>1939644|reference Afl|length 45|copies 2
ATATCGCAAGTACCGCCACGGCCGGGACCGTCGCAGGGGAACGCA
>1939644|reference Afl|length 57|copies 1
ATATCGCACCAATCAAATTGATCCAGCTTTATTAGCAGAATGGCGGGACTTTTTAGA
>1939644|reference Afl|length 53|copies 1
ATATCGGTTTACCGCATATTCCTAAAAGTGAATTTGATTTCATCAGATTTATT
>1939644|reference Afl|length 37|copies 48
ATATCTAACCAGCCCTGGCCCTGTGCCAAATTACCAG
>1939644|reference Afl|length 38|copies 5
ATATCTAACCAGCCCTGGCCCTGTGCCAAATTACCAGG
>1939644|reference Afl|length 40|copies 1
ATATCTAACCAGCCCTGGCCCTGTGCCAAATTACCAGGAG
>1939644|reference Afl|length 39|copies 1
ATATCTGGATGCAATATTTCTGCGAGAATTTCTAAAGAA
>1939644|reference Afl|length 42|copies 1
ATATCTGTCACTTGACAAAACTCCTAAGAATTGCCTATCAGC
>1939644|reference Afl|length 50|copies 1
ATATCTGTTACCGTATCAACTCCTACCACCTTCCCTTGAAAAGTTCGCCC
>1939644|reference Afl|length 29|copies 1
ATATCTTCTAAGGACAGAATTCCCACCAA
>1939644|reference Afl|length 39|copies 1
ATATCTTGACTAAGATAACTGGTTGTGTAATTGTGTTTG
>1939644|reference Afl|length 50|copies 1
ATATCTTGCGTTCTTCTTCGGATGTTTGAAATGTCACCCAACCCTGGTCT
>1939644|reference Afl|length 60|copies 1
ATATCTTTGATATCTTTGGGGTTAACCTGGGGAGAAAGACCAAACATAAACCGCTGAGTG
>1939644|reference Afl|length 45|copies 1
ATATGAACAACAACATTTAACTTATCGAGAATTAAATAACCGCGC
>1939644|reference Afl|length 32|copies 1
ATATGAACCACTGGTGATTACAGATCAATCTT
>1939644|reference Afl|length 50|copies 1
ATATGAATCTATCTAACCAAATACTGAAAAATAATTCTGCTATTTTCTCA
>1939644|reference Afl|length 51|copies 1
ATATGAGTCAAATAAAAGTTAAAAATTTCGGACCAATTAAATCAGGTTTCG
>1939644|reference Afl|length 12|copies 1
ATATGATTTCAC
>1939644|reference Afl|length 48|copies 1
ATATGATTTCGCCCGCCAAGGCAAACGAAATCAGGGCAAGAACCCAAA
>1939644|reference Afl|length 53|copies 1
ATATGGCTCTTGGGTGTTTTTGGCAGAAATATTAACCAATTTGGCACTAGAAA
>1939644|reference Afl|length 52|copies 1
ATATGGGTAACGCACCGGTACACCAGGTTCTTTATCCAAATCAAAGTTAATC
>1939644|reference Afl|length 43|copies 1
ATATGTAACGACGTACAGGGTCATACTTAATAGATTTAGGCGT
>1939644|reference Afl|length 45|copies 1
ATATGTCAACGTGGTGATGACCTTTATCTCCTTTTTCCATGCCGT
>1939644|reference Afl|length 53|copies 1
ATATGTGCCTGAGATTGGCTAATAGCATCCATAGCCCCTTGAGGCATTGTCCC
>1939644|reference Afl|length 52|copies 3
ATATGTTTAGCCATCTCCCGATTAATATAATCAACCATTGCTGCCATTGTCG
>1939644|reference Afl|length 55|copies 1
ATATGTTTAGCCATCTCCCGATTAATATAATCAACCATTGCTGCCATTGTCGTGG
>1939644|reference Afl|length 55|copies 1
ATATTACCTTAGAAAGACGGCGGGAATTAATAGATAATTTAGTAGAAACTATCGA
>1939644|reference Afl|length 43|copies 1
ATATTAGAGGCAAAATACAATACAGATTTGTTTAATGATGCCA
>1939644|reference Afl|length 39|copies 1
ATATTAGCTAAACGAGTTGTGCAAGGGACTCATACTAGT
>1939644|reference Afl|length 33|copies 1
ATATTATAGAGTGAACGTCTAAATATGGGTAGG
>1939644|reference Afl|length 59|copies 1
ATATTATAGGATAATAAAATCATCATGACTCCAACTTTATTCGGACGCTGGCAAACACG
>1939644|reference Afl|length 49|copies 1
ATATTATCAATTACTGGTAAGCTATGTCCAAGTTTTAAACCTAGTAAAA
>1939644|reference Afl|length 12|copies 1
ATATTATTTGTA
>1939644|reference Afl|length 46|copies 1
ATATTCAAATTCAAACTGCAAATATTTCTCAGCAAGTTAATACAAC
>1939644|reference Afl|length 10|copies 1
ATATTCACGG
>1939644|reference Afl|length 46|copies 1
ATATTCCAGTCCTTTTGGTCCAATTTTATCTATGACTACTCCCATT
>1939644|reference Afl|length 39|copies 1
ATATTCCCGTATTACTAACTATTGGTGTGGATGTTCATT
>1939644|reference Afl|length 40|copies 1
ATATTCTGCAACTATTTGGTGAGGATGGACAGCTAGTTAA
>1939644|reference Afl|length 54|copies 3
ATATTGAATTTGGTTTACAAAATGGTACAACCTACAACTCTTTTCTGATTCGGG
>1939644|reference Afl|length 44|copies 2
ATATTGAGAACGTTGACAAATCTCATTTCTAATATGTTTTTGCA
>1939644|reference Afl|length 45|copies 1
ATATTGAGAACGTTGACAAATCTCATTTCTAATATGTTTTTGCAA
>1939644|reference Afl|length 49|copies 1
ATATTGCTAAACTCGTTACCCAAGCGCGGGGATAGCCAGAAACTACAGG
>1939644|reference Afl|length 43|copies 1
ATATTGCTACGAAATCAGCTAATCTTCCTGTATTAGACTGGCA
>1939644|reference Afl|length 55|copies 1
ATATTGCTGAGATAATGCAAGGGACAATTCAGCTTGTTCCAATTCGTATCGGTAG
>1939644|reference Afl|length 48|copies 1
ATATTGCTGATGTATGTTGAATACTAGTCAAAGGGTTTAAAAATTCAG
>1939644|reference Afl|length 65|copies 1
ATATTGTAGATAAGGTGGTCTAAAACCGTAACCAAAAAACATCATTTCCCCCGTAACTGGATCTA
>1939644|reference Afl|length 43|copies 1
ATATTGTGTAAATGCCCAGTTTGCTGCTCACGATTATACATAA
>1939644|reference Afl|length 52|copies 1
ATATTTACCAACTTGTAAAGTTAGTAAATCCTGTTTTGTTAACCCAAAAATG
>1939644|reference Afl|length 42|copies 1
ATATTTAGAGCGATCGCCCTATAGCGCCCGATTTATTCGTCT
>1939644|reference Afl|length 37|copies 1
ATATTTAGTGGGAGATGGTCCAGATCGTTCGATATTT
>1939644|reference Afl|length 51|copies 1
ATATTTATCGGAATTATCAGAAGAAAATAGTGGACTGAATTTAGCTAGTAG
>1939644|reference Afl|length 46|copies 1
ATATTTCTACTTGGTCACATTCTATTAACCTGCGTTTAGATAAAGT
>1939644|reference Afl|length 47|copies 1
ATATTTCTACTTGGTCACATTCTATTAACCTGCGTTTAGATAAAGTT
>1939644|reference Afl|length 55|copies 1
ATATTTGAATCACCCCACCTGCCTTATCCCATTTGACTTCAGACAGGGCAACTTT
>1939644|reference Afl|length 41|copies 1
ATATTTGATGCGGGAATCTGCCGATTTTCCCTATAATCAGC
>1939644|reference Afl|length 56|copies 1
ATATTTGGTGATATTGCTATCAAACCAAGTGAGGAAACCAAGTTTTTAGTTAACCC
>1939644|reference Afl|length 64|copies 1
ATATTTGTGAGAACATCCTCAACTTAGACCTAAGTTGAGAAATTTTAAGTTTTGTAACGCATTC
>1939644|reference Afl|length 52|copies 1
ATATTTTGGTTTACCCATGTTTGTGCGGGGAGAGGAACATCTGGATAATTTA
>1939644|reference Afl|length 53|copies 1
ATATTTTTAAAACTAGCATCGGGAAACCAAGCTGACTCATCATGTTTTGGTAA
>1939644|reference Afl|length 46|copies 1
ATATTTTTACTGATATTTTCATAACTTTTAGTTAATAAAGTTCTAT
>1939644|reference Afl|length 50|copies 1
ATATTTTTGTCAAGAATATTATTATTAATTGTTTCGATTGATGAAAGACA
>1939644|reference Afl|length 40|copies 1
ATATTTTTGTTTCGCGCAGAGGCGCTAAGGAGCAAAGACG
>1939644|reference Afl|length 44|copies 2
ATCAAAATCCTCTGTTAATAAACCTGTTTTATCTGCATTTACTT
>1939644|reference Afl|length 41|copies 1
ATCAAACCAGAAATAATCTCATATTGCATTGTCTGGTGATG
>1939644|reference Afl|length 38|copies 1
ATCAAACCGCATTCGACTAATATCTAGATATAGTCCTA
>1939644|reference Afl|length 53|copies 1
ATCAAACTTGTGTCATTCGCAAATTAATTTTAGGTCCATTCAAAAGTCAATTA
>1939644|reference Afl|length 51|copies 1
ATCAAAGCTGTTTGATTTTCACTAGTAGAGTTAAACCTGTTCAATTCACCT
>1939644|reference Afl|length 51|copies 1
ATCAAATTCATTGGCCTGATCGTTATGTTCCGACATTTGGACAAACAAGTT
>1939644|reference Afl|length 51|copies 3
ATCAAATTCTAAACCCTGTAACCGCGTTAAAGTTTGCAGTAATTCAATTTG
>1939644|reference Afl|length 57|copies 1
ATCAAATTCTCAAATTTAGGTAGTATTCAAGAAACAGAGTTAGATTTGCGTCCTCTG
>1939644|reference Afl|length 44|copies 1
ATCAAATTTGTTCAAGAAAATCAAGAAATAGTCGCCGCAGATGG
>1939644|reference Afl|length 49|copies 1
ATCAACAAAATGAAATGTTTAAAGTAGGGGAACACTTCTGTTCCCTTCC
>1939644|reference Afl|length 48|copies 1
ATCAACCTGTTGCCTTGTTTGGTGTCAAAGTGCAAATAAGCCATTTCT
>1939644|reference Afl|length 56|copies 1
ATCAACTCTCATCAAAATCCCCTTTTCCAAAAAATTGAGCAAGTCCGTCGTCGTCA
>1939644|reference Afl|length 50|copies 1
ATCAAGAATTTAACTTGATAAATGAGTATTTGGAAAAAATTGAGAAAGCA
>1939644|reference Afl|length 41|copies 1
ATCAAGATTAATCCTAACTTAGCCCTAGCCTACCTCAACCG
>1939644|reference Afl|length 39|copies 1
ATCAAGTTTGGCACTATGGACTCCTCTATGGAGTAATCT
>1939644|reference Afl|length 44|copies 1
ATCAATAATTAATTGCCAATTATGGGAAACTAAAGATTGAGAAT
>1939644|reference Afl|length 56|copies 1
ATCAATATATTGACTCCAAGAACGCCAATAATCACCCCCTGGTTGATCAATTAACA
>1939644|reference Afl|length 48|copies 1
ATCAATCAGGAAGACGGACCCGAACATGGCGTTCTTGCAAATAAGTTT
>1939644|reference Afl|length 47|copies 1
ATCAATCCAGTTCCCAGAAATGCCACCTTCATGTTTTACGTTCCTTT
>1939644|reference Afl|length 48|copies 2
ATCAATCCCGATGTCCAAGTGGATGTAGTTCACGATTACATTACCGCC
>1939644|reference Afl|length 46|copies 1
ATCAATCGGAAGTTTCTGTTTCTGCGTGATAATTAAGGTGAATACA
>1939644|reference Afl|length 55|copies 1
ATCAATGGAAAATCATCGTTAGAGATTGTGCCACTTACACCCGCCGTTGTACCCA
>1939644|reference Afl|length 33|copies 1
ATCAATGTAAGATGATCCAGAGTAAGGAACACT
>1939644|reference Afl|length 57|copies 1
ATCAATTACGCCAATTTTGCAGCAAAAAAGTTATCGAATTTTTCAGGAAAAAGATAA
>1939644|reference Afl|length 47|copies 1
ATCAATTGATTCAGTGGGAGGAATTGCGATCGCAGTCTTAAATAACG
>1939644|reference Afl|length 40|copies 1
ATCAATTGCTTCTGTAATATATTGTGCTGCTGCTTCTTCG
>1939644|reference Afl|length 48|copies 1
ATCAATTTATACCAAGTATTATGTTAAAGGATTAGGAGACTGTGGGTG
>1939644|reference Afl|length 34|copies 1
ATCACAATTTTTCCGAGGTCCTGATTTTTTTGTG
>1939644|reference Afl|length 46|copies 1
ATCACCAATCACCAATCACCAATCACCAATCACCAATCACCAATCA
>1939644|reference Afl|length 45|copies 1
ATCACCCGTCGGGAATATGCCCGCTGGTTAGTTGCAGCTAATAAT
>1939644|reference Afl|length 39|copies 1
ATCACCGCAATGCGATCAGATAAGCATAGTGCTTCTTCC
>1939644|reference Afl|length 42|copies 1
ATCACCTAATGGTTCAGAATCGAACACATCCAAAGCCGCCCC
>1939644|reference Afl|length 52|copies 1
ATCACCTTGTTCACGGGTGAACAACCGGACATCAACTACCCGACCTTTTTCA
>1939644|reference Afl|length 40|copies 1
ATCACGCACCATGTTCACAAAAGCTGCAATATCACCACCA
>1939644|reference Afl|length 37|copies 35
ATCACGGCGATCGCCTGGACCACCAATCACACCAATG
>1939644|reference Afl|length 38|copies 2
ATCACGGCGATCGCCTGGACCACCAATCACACCAATGC
>1939644|reference Afl|length 43|copies 1
ATCACGTGGGAGGTGTTTCTTACCACCTGCCATGTATCATCAC
>1939644|reference Afl|length 44|copies 1
ATCACGTGGGAGGTGTTTCTTACCACCTGCCATGTATCATCACT
>1939644|reference Afl|length 54|copies 1
ATCACTATTTGCCCCGAATCCTTTAACACCCACATTGGTTGAATTGCTACCCAG
>1939644|reference Afl|length 39|copies 2
ATCACTTCTACTTCACTAGGTAAGTCGAAATGCGCTACA
>1939644|reference Afl|length 50|copies 1
ATCAGAAACATCATATTTTGTCACAATTGGGACCATTACAGCAAGTGTTT
>1939644|reference Afl|length 40|copies 2
ATCAGAATAGGGGACACCCAACTCAATGATATCAGCCCCA
>1939644|reference Afl|length 58|copies 1
ATCAGAGCAAGAGAGCTAAGGCAAACCCAAACCCCTGCGGAACAAGTGCTTTGGGAAT
>1939644|reference Afl|length 39|copies 1
ATCAGATGTATCTTTAGAATATTTACAGACCTTAGCCGG
>1939644|reference Afl|length 45|copies 1
ATCAGATTACCTCAGCCCTTGGTAACGCCAGTTTCAATGTTACCT
>1939644|reference Afl|length 48|copies 1
ATCAGATTGGGTAAGAGGTTGTCCCCGTTCCTGTTCAGGAGCGCAAAA
>1939644|reference Afl|length 57|copies 7
ATCAGATTGGGTAAGAGGTTGTCCCCGTTCCTGTTCAGGAGCGCAAAAGCCTTCAGC
>1939644|reference Afl|length 47|copies 1
ATCAGCAACTAAGATTGCTCCACCAACAGTTAAACCAATTTGTTGGG
>1939644|reference Afl|length 43|copies 1
ATCAGCAAGCTGTTGATTGTGAAAACCAAGATTTAGCTATTCG
>1939644|reference Afl|length 61|copies 1
ATCAGCCTCAGTCCCGAAAATTGGGTAAAATGGGTGACACAAATCCCCGACATTACCACCG
>1939644|reference Afl|length 50|copies 2
ATCAGCTTCTTGAATGGCTTTAATTGCCGCGGGAACTGCCGGTGGATTTT
>1939644|reference Afl|length 38|copies 1
ATCAGGACGACCCCAGGGACCGTAAACTGTAAAAAAGC
>1939644|reference Afl|length 40|copies 3
ATCAGGACGGTTGAAATTATAGGTCGTGCTGCTAGAATTA
>1939644|reference Afl|length 37|copies 6
ATCAGGATAAGTAAACGGACCTGTGTCAGACACACCT
>1939644|reference Afl|length 36|copies 1
ATCAGGGCAGTTTATTGGACCCCACGTATATCCTAC
>1939644|reference Afl|length 37|copies 2
ATCAGTAACAGGGTTGATAAATTTGTTAGAATGCCAG
>1939644|reference Afl|length 41|copies 2
ATCAGTATTTACACCACGACCAGCCCGGATTTCATAGGTAA
>1939644|reference Afl|length 42|copies 1
ATCAGTATTTACACCACGACCAGCCCGGATTTCATAGGTAAT
>1939644|reference Afl|length 43|copies 1
ATCAGTATTTACACCACGACCAGCCCGGATTTCATAGGTAATT
>1939644|reference Afl|length 51|copies 1
ATCAGTCCAAGATGCCGAAACTATTATTTTCAATGCCGTCCAACCTTTAAA
>1939644|reference Afl|length 47|copies 1
ATCAGTTTTAATCAATCCCTTACCAGTACCTGGGGTGATAGTAGTCG
>1939644|reference Afl|length 43|copies 1
ATCATAAACATTAACCCAATTGGACCTGCACCAGTTACTAATA
>1939644|reference Afl|length 46|copies 1
ATCATAAACTCCACCAAAGAACATAGCCTTCAGCACCAACAACAAC
>1939644|reference Afl|length 46|copies 1
ATCATAACTTTGCCGCTAGTCCAAATTGGAAGGATAAGCTTGCCGT
>1939644|reference Afl|length 55|copies 2
ATCATAGGGCATTGGCGTACTTGGTTCTGCACCCGAATTAAAATTGTAAGTCATT
>1939644|reference Afl|length 55|copies 1
ATCATCAAAGGGATCATCTAATTCCTGGCTTGGGGGTCCAAAAGATGTGTAAATT
>1939644|reference Afl|length 42|copies 1
ATCATCAAGAACCTGTAATTTCTCGCCTAGTTTCAGAATATG
>1939644|reference Afl|length 33|copies 1
ATCATCACCCCGCACTGGTCCACCACGCCGTCT
>1939644|reference Afl|length 37|copies 17
ATCATCACCCCGCACTGGTCCACCACGCCGTCTTTGT
>1939644|reference Afl|length 45|copies 1
ATCATCACCTGGTTTGATTTTAGTCAGATAGGTAGAACAAACACC
>1939644|reference Afl|length 55|copies 1
ATCATCAGCAAATGCCGGATGTTCAATGGTAAAACCTGATAAATACATAGTATCT
>1939644|reference Afl|length 58|copies 1
ATCATCAGGATTAGATTCCATTGGCAACCAACCAATTCCCGGAATATAAAACTCTAAC
>1939644|reference Afl|length 36|copies 1
ATCATCCAAGCCGGCTGGACCTGTGAGTATTTGTTC
>1939644|reference Afl|length 37|copies 6
ATCATCCAAGCCGGCTGGACCTGTGAGTATTTGTTCT
>1939644|reference Afl|length 49|copies 1
ATCATCTCCAAAAAAATGCCCTTATGGGTGGTGCTTATGCAACTTTATT
>1939644|reference Afl|length 43|copies 1
ATCATCTGTGGGGAAAGGACGACAACGCTGGGCTTGAGAAGGG
>1939644|reference Afl|length 54|copies 1
ATCATCTGTGGGGAAAGGACGACAACGCTGGGCTTGAGAAGGGGCTAAAATAAT
>1939644|reference Afl|length 37|copies 2
ATCATGAATTGAACAAGGACCGACGACAATGAATTTA
>1939644|reference Afl|length 34|copies 1
ATCATGATATTCCGCAGGCGCAACAGCATGATTC
>1939644|reference Afl|length 44|copies 1
ATCATGTAGGTGATTTAGTCCAAGCGGTAAAGAAATAAGAGATA
>1939644|reference Afl|length 40|copies 1
ATCATGTATAATCAAATCAGTCTTTGGGATTATCTACCAG
>1939644|reference Afl|length 40|copies 1
ATCATGTTATGCAATATGTGAAAACCGACGATGGTAAATG
>1939644|reference Afl|length 68|copies 1
ATCATTAAAAGCATCTGGGGCTGGTTTGGGTTGAGGAATTTGGATGAGTTCAATTCTCCCGCCCAAAC
>1939644|reference Afl|length 37|copies 1
ATCATTAAACTTAGGAGGTCCGGTTAAAACCTCTGGA
>1939644|reference Afl|length 46|copies 1
ATCATTACTTTACGGTGGACGTTGTGTGCTTTATCCAGAGAAAATT
>1939644|reference Afl|length 47|copies 1
ATCATTGAAAGTAAAATCACCCGTAGCTGAGTAACTACTATCTTCAC
>1939644|reference Afl|length 49|copies 1
ATCATTGAAATGGAATGGGATGTTGTCGGTTGTCTCAGCTTCAAATCAG
>1939644|reference Afl|length 46|copies 1
ATCATTGACTAGAGTAATATCCACCGCAGCCCCCGTACTGTGGGGA
>1939644|reference Afl|length 58|copies 1
ATCATTGATAATAGTTCGTTTTTTAATTCGGTTTCTGTGAGTTGAGGTTTACTAGGTG
>1939644|reference Afl|length 51|copies 2
ATCATTGATAATGATTTATCAATGAAGTCGGGTCCGAGGGGAATTAAACCA
>1939644|reference Afl|length 41|copies 1
ATCATTGTCCATGTATAAGGAATTACTGGATTTTGCTCCGC
>1939644|reference Afl|length 11|copies 1
ATCATTTCAAC
>1939644|reference Afl|length 42|copies 1
ATCATTTGCTGTTGTACGGACCACCAGGTTTAGGTAAAACCA
>1939644|reference Afl|length 51|copies 1
ATCATTTTTAGTCGAGACAATCACCGGCATTCATTCAGTTAAAGCCCATGC
>1939644|reference Afl|length 37|copies 1
ATCCAAAGCGGCTACTGGTCCATTACCTTCTGCGGCT
>1939644|reference Afl|length 38|copies 2
ATCCAATTTCTGTGACAGGTCCAATTGCTACCTTAGTC
>1939644|reference Afl|length 41|copies 1
ATCCACAACTGCAACAGGTCCCTCTATCGAAATATTTACTG
>1939644|reference Afl|length 48|copies 1
ATCCACTTTGCACAGGTTGTTCCCCCTGCTGATGTTGATGTCGTCATG
>1939644|reference Afl|length 45|copies 1
ATCCAGAAATCACCTGTAACAACCAGACAAAATCAGGATTGGACA
>1939644|reference Afl|length 37|copies 15
ATCCAGATAGACAAAGGGACCACCCGCGCTACCATCA
>1939644|reference Afl|length 38|copies 2
ATCCAGATAGACAAAGGGACCACCCGCGCTACCATCAG
>1939644|reference Afl|length 44|copies 1
ATCCAGATAGACAAAGGGACCACCCGCGCTACCATCAGTATTTA
>1939644|reference Afl|length 41|copies 1
ATCCAGCAATAGAAGTTTACTATTGATTGATGTTTTACACT
>1939644|reference Afl|length 49|copies 1
ATCCAGTCTTTAGTGGTTTCGTCTCTGGCTTCTTGGAGTTTGCCATGCA
>1939644|reference Afl|length 42|copies 1
ATCCATAAACCCGTGATAAATTCTCTGGTGAAGAAATCAATG
>1939644|reference Afl|length 47|copies 1
ATCCATAATGTTTCCAAGGTTGTAGTTGCACCATTATAGGGATAGGT
>1939644|reference Afl|length 47|copies 1
ATCCATAGAGGCGTTTGGCAGAAATCTCACCAAACTGGCTCAGGATG
>1939644|reference Afl|length 48|copies 1
ATCCATTGACAAAAATGATCAATACCTGACCAAGTACCCTATTAAATT
>1939644|reference Afl|length 63|copies 1
ATCCCAAACCGCTCAACACCAGCCTTTTCGGCTAAAAGTTCCGTTTGTCCCGGATAGTTGTAA
>1939644|reference Afl|length 38|copies 1
ATCCCAAACGTGGTACAGGCCCCACATCCATCACCGAC
>1939644|reference Afl|length 39|copies 1
ATCCCAAACGTGGTACAGGCCCCACATCCATCACCGACC
>1939644|reference Afl|length 43|copies 1
ATCCCAAACGTGGTACAGGCCCCACATCCATCACCGACCCTGG
>1939644|reference Afl|length 44|copies 1
ATCCCAAACGTGGTACAGGCCCCACATCCATCACCGACCCTGGT
>1939644|reference Afl|length 37|copies 15
ATCCCAATAAGATTCAGGACCACGTTGAGCTATTCCA
>1939644|reference Afl|length 39|copies 3
ATCCCACTGTTCTCTCTACTCCTAAATTTGATACCCTCA
>1939644|reference Afl|length 40|copies 2
ATCCCACTGTTCTCTCTACTCCTAAATTTGATACCCTCAC
>1939644|reference Afl|length 59|copies 1
ATCCCAGTTTACATAGGAGTAGGAGTAGGTTTAGTATTGCCCGGTTTAGTGTTTATTGG
>1939644|reference Afl|length 42|copies 1
ATCCCATGCTCTTTGCTAATGAGCCTGGTTGATCTTGAATCA
>1939644|reference Afl|length 54|copies 2
ATCCCATGTCGAGGACTAAACAACAAAGCCAACGTAAACAAACCCGAAACAACT
>1939644|reference Afl|length 53|copies 1
ATCCCCACACCCTAGCTTATCAAAGTCGTGTTGGTCCTGTTGAATGGCTAAAA
>1939644|reference Afl|length 52|copies 1
ATCCCCAGCATTACCTGTCCGTGAGGTGTTTCAGTTTCATTGCGTTCCATGA
>1939644|reference Afl|length 50|copies 2
ATCCCCATGACACCCGAACAAGTCGCCCAAGCCCTCGTCATCGGCATAGA
>1939644|reference Afl|length 35|copies 1
ATCCCCTAGAATCAGAGCCAATTTTATTCGGATAG
>1939644|reference Afl|length 42|copies 1
ATCCCGATTTTAATCGAACCAGGATCTTCAAAAGTATCGTCT
>1939644|reference Afl|length 49|copies 1
ATCCCTAACCACAATAAACAAAAAAGGTGATAAATTGGTTAAGATAATT
>1939644|reference Afl|length 37|copies 1
ATCCCTAATTCGTGGACAATCAGGCAGCAAGGTGAGG
>1939644|reference Afl|length 45|copies 1
ATCCCTATTCTATTAGCTTACGTTCTAACATTCGCGCTGATTACG
>1939644|reference Afl|length 38|copies 1
ATCCGAATACGCCCCCAATCAGAGCGATCTCTGACCAC
>1939644|reference Afl|length 37|copies 2
ATCCGAATTATAACCAGGACCGGCTGCATCTAATCCA
>1939644|reference Afl|length 38|copies 2
ATCCGAATTATAACCAGGACCGGCTGCATCTAATCCAA
>1939644|reference Afl|length 52|copies 3
ATCCGCACCTTCGGCAATTGCCCCTTGCATTTCTTGGGGATTTGTGGTAGAG
>1939644|reference Afl|length 36|copies 1
ATCCGCACGACCGCAGGGCCAACTTTGCTGACAGCA
>1939644|reference Afl|length 60|copies 1
ATCCGCTGTCGTTGAGGGAAAAAAAGTTCTTTTAGGTAACTGGGAATGGTTTAATTACCA
>1939644|reference Afl|length 56|copies 1
ATCCGGCGGTACAATGGCTGTTGACCACCTTCAAAACCTGGTCTTGTCCCACTACC
>1939644|reference Afl|length 46|copies 1
ATCCTATGAGGTGCTTTTAACCGCCTATTTCTTGCAACATTGTTTG
>1939644|reference Afl|length 41|copies 1
ATCCTATTAACTTTGTCAAAGGAACAGGATTTAATGATAAA
>1939644|reference Afl|length 41|copies 1
ATCCTATTACCATCTCTGGCAAAGATGGAGATGATGCTAAA
>1939644|reference Afl|length 47|copies 1
ATCCTCAACAAGTCTTTTTTGTGGAAGAAGCGATCGCCAGTTTACTG
>1939644|reference Afl|length 38|copies 7
ATCCTCCTAACCAACCGGGCCCAGCATGGTGTCCGGGA
>1939644|reference Afl|length 10|copies 1
ATCCTCGCAG
>1939644|reference Afl|length 42|copies 1
ATCCTGATACAGGAACTGGTATATTATTTAAAATCCAAACAG
>1939644|reference Afl|length 30|copies 1
ATCCTGCCAATGGTCCAGCAATACTGACAT
>1939644|reference Afl|length 32|copies 1
ATCCTGCCAATGGTCCAGCAATACTGACATCA
>1939644|reference Afl|length 11|copies 1
ATCCTGGGCAG
>1939644|reference Afl|length 36|copies 1
ATCCTTAGTTTTCGATGCTACTTCCTGAATAAGTCT
>1939644|reference Afl|length 43|copies 1
ATCCTTCACCATCTTCAAATAGGGTGTTTTCTACTGTCGCACC
>1939644|reference Afl|length 12|copies 1
ATCCTTGGGCAG
>1939644|reference Afl|length 45|copies 2
ATCGAAAAAGGTAAAATTAAGAATTATCAAGTTATCGCTCCCGGT
>1939644|reference Afl|length 63|copies 1
ATCGAAAAGGGTAGACTTGATAACCCTGACACCTTACTCTTCGGACCAGACGGAAATGGTGAT
>1939644|reference Afl|length 64|copies 1
ATCGAAAAGGGTAGACTTGATAACCCTGACACCTTACTCTTCGGACCAGACGGAAATGGTGATG
>1939644|reference Afl|length 47|copies 1
ATCGAAGTTATCAGTATTAGAAAATATGCTGTTGGGAGCGCAAAAAC
>1939644|reference Afl|length 33|copies 1
ATCGCAATATCGGGCCATGACAACGTGACGACG
>1939644|reference Afl|length 37|copies 1
ATCGCACACACAAATTGAGCTTGACGATTTTCCTGAT
>1939644|reference Afl|length 44|copies 4
ATCGCCTTTGATAACATATACATGGTCCACCGCTGAATATTTAT
>1939644|reference Afl|length 54|copies 1
ATCGCGGCTGATTTAGGAGTATCCTTAAATCAAGTGACACAAGTTGCAGAAAAC
>1939644|reference Afl|length 48|copies 1
ATCGCTCCTGCCAATTCTACCCCGGTTGGACCACCGCCAACAATGACA
>1939644|reference Afl|length 16|copies 1
ATCGCTGCATCAGCCC
>1939644|reference Afl|length 44|copies 1
ATCGCTTAACTTTTGTGGTGATGTTGTTGAGCGAGGCTCAAATT
>1939644|reference Afl|length 54|copies 1
ATCGCTTCTTGGCAAAGAATCCAAGCAAATTTACTGAATTGGATGTATGAACGC
>1939644|reference Afl|length 46|copies 1
ATCGCTTTACTCCCTAATTTTGCTAAACTAGAATAAACCTCACACC
>1939644|reference Afl|length 38|copies 1
ATCGGAAGTAGCAGAAATACCTAGAGAGCCGTAGCTAA
>1939644|reference Afl|length 45|copies 1
ATCGGATCTATCAGAACTAGAAAGCATATTAGCAGAAAGTGGTAT
>1939644|reference Afl|length 37|copies 1
ATCGGCCATTTCTCCAGGTCCATTCACAATACAACCC
>1939644|reference Afl|length 38|copies 2
ATCGGCCATTTCTCCAGGTCCATTCACAATACAACCCA
>1939644|reference Afl|length 37|copies 3
ATCGGTGGTGATGCTTGGGCCAGCCGGATTTTGTTAG
>1939644|reference Afl|length 36|copies 1
ATCGTAACAGCAAGGAGGACCATCAGCACCAAAACT
>1939644|reference Afl|length 44|copies 1
ATCGTAACAGCAAGGAGGACCATCAGCACCAAAACTTTGAATAT
>1939644|reference Afl|length 47|copies 1
ATCGTAACAGCAAGGAGGACCATCAGCACCAAAACTTTGAATATACC
>1939644|reference Afl|length 65|copies 1
ATCGTAACTTTCTGCATGGCTGCTCATTTGACCCCCAAATCCAGAGCCGGTTTAAATAATGGTAA
>1939644|reference Afl|length 42|copies 2
ATCGTCCCTCTTGGTTGCCTGTGCCGGGATTCGCCATAGAAG
>1939644|reference Afl|length 41|copies 1
ATCGTGATTATCGTTATAAGCGTTCTGAGTATGCGGCGCGG
>1939644|reference Afl|length 48|copies 1
ATCGTGGGACTGGTAGGACTAAAAGTATACCCCATGGCTGCACCATGA
>1939644|reference Afl|length 53|copies 3
ATCTAAAAAAAGTTTCCCAAGGGCAGCAACGAGGTCCACAATTGATGGTATCT
>1939644|reference Afl|length 57|copies 1
ATCTAAAAGCCCTGGTTTAGCAAAGAATCATAACCTCATTTATGGATTCTTCAACAG
>1939644|reference Afl|length 54|copies 1
ATCTAAAATCAACACTTTCGGACGAATAGCTAAAGCCCGCGCAATAGAAACCCG
>1939644|reference Afl|length 37|copies 1
ATCTAAAATTCGCTGTGGTCCGTTCGCAGTTCCCGCA
>1939644|reference Afl|length 50|copies 1
ATCTAATAAACCGACCTTTGCCCCAGTTTGCGCTAAAGCCACGGCAATAT
>1939644|reference Afl|length 59|copies 3
ATCTAATTCTGCCAACAATTCTTTTGCACCTGGAGGGGCAGAATTAGATTGTAATTGTT
>1939644|reference Afl|length 60|copies 1
ATCTAATTCTGCCAACAATTCTTTTGCACCTGGAGGGGCAGAATTAGATTGTAATTGTTG
>1939644|reference Afl|length 36|copies 1
ATCTAATTGGACGCAGGACCTGCGCCCCTACGGAAT
>1939644|reference Afl|length 37|copies 1
ATCTACACCAAAGGAAGGTCCTAAACTAAATAAACCA
>1939644|reference Afl|length 50|copies 1
ATCTACAGCCCAACTAGGTATCACCCTTTCTAGTCTGGCACTGGGTTGGA
>1939644|reference Afl|length 49|copies 3
ATCTACAGGAATGGGTGTGGCTGCTGCCATAATGATTAAAGGATCAACA
>1939644|reference Afl|length 49|copies 1
ATCTACTCCAACTGAATAACCCAACTGAAGCAAGCGTTTTTGAACGTGC
>1939644|reference Afl|length 50|copies 1
ATCTAGCCATTGTGGACAGGGAAGTCCATGACTCATCCACTTATTATGTG
>1939644|reference Afl|length 44|copies 1
ATCTAGCCGAAGGAGTACAGTCTGTATCACTTGGCATTCTTGGC
>1939644|reference Afl|length 10|copies 1
ATCTAGGCAG
>1939644|reference Afl|length 35|copies 4
ATCTAGGGTATAGCAACCAGGTTCATCGGGAATTG
>1939644|reference Afl|length 45|copies 2
ATCTAGTGAAGTTGGTATTCTTTTTAGTCGGCTATTAGCTAATTG
>1939644|reference Afl|length 50|copies 2
ATCTATAGAAACTCTCAAAGAAAAGGTTAGTCGCTACAAACACGATGGCG
>1939644|reference Afl|length 39|copies 1
ATCTATGATGGTCCCTATGGTCCTTACATTAAACATGGG
>1939644|reference Afl|length 48|copies 1
ATCTATTAGCACATTTTTCCTCTGTTCAGATTTATGACCGAAAAACAA
>1939644|reference Afl|length 41|copies 1
ATCTATTATTATTCTTTATCCTTCTATTTCCCGCTTCTCCC
>1939644|reference Afl|length 51|copies 1
ATCTATTCGCCAACCTAAATTACGCTTAAAAGCAGCAGTCCGATAATCCCA
>1939644|reference Afl|length 48|copies 1
ATCTCAAATCGCTGTGTACCGTTGAATGTAACTTCAATAATTGGTGTA
>1939644|reference Afl|length 38|copies 2
ATCTCAACTTTTGACTGGTCCAGTATATACAAAGTTTA
>1939644|reference Afl|length 36|copies 1
ATCTCATGCCCTCAGCTTCTTTCACCTCAGCGCACC
>1939644|reference Afl|length 44|copies 1
ATCTCATTCACATTGAAAATTCGTCCGGCATTTTGTTCTAGAAA
>1939644|reference Afl|length 50|copies 3
ATCTCCAATTTGTCACTCACACCGACAGGGGACCAAATGGCGACCCCACC
>1939644|reference Afl|length 51|copies 2
ATCTCCAATTTGTCACTCACACCGACAGGGGACCAAATGGCGACCCCACCG
>1939644|reference Afl|length 42|copies 1
ATCTCCGATGTCCCCCAGGGGAACGGATACATTCTATTTTCC
>1939644|reference Afl|length 59|copies 1
ATCTCCTTTTTCCATGCCGTCTTTGCTTTCTTTGCTATTTGGAATCATCCAGCTAAAGA
>1939644|reference Afl|length 43|copies 1
ATCTCGATATTCTTCAGTAAAAGCCACTTCGTCATTAGTTTCC
>1939644|reference Afl|length 45|copies 1
ATCTCGCATATTCCAGTCCTTTTGGTCCAATTTTATCTATGACTA
>1939644|reference Afl|length 51|copies 1
ATCTCGCCGAATTGCGCCTAAAGGTAATTTATTATTACGGTTAAAATAACC
>1939644|reference Afl|length 47|copies 1
ATCTCGCCTTTAGCCACCATTTCATCTGCTAATTTTTGGACTTGCGA
>1939644|reference Afl|length 49|copies 1
ATCTCGTAAACGCACTGGAGGTGAAGGTGGTTTTCCTGGAATTATCAAG
>1939644|reference Afl|length 53|copies 28
ATCTCGTGCTGATGCAGGTTTGGTAGTTTATTTATTCGCCAACGAAGTCCCAG
>1939644|reference Afl|length 40|copies 1
ATCTCTCCATCCTACATTGGTAAATATCCTTGCCAAAAGT
>1939644|reference Afl|length 38|copies 1
ATCTCTGATTCTCGTTTGCCAGATGGATACATGGCTAG
>1939644|reference Afl|length 52|copies 1
ATCTCTGGTTCATTGGTTTTATTCCCAGTCGTCAACTTGTCACCGGCATTTG
>1939644|reference Afl|length 51|copies 1
ATCTCTTGCTCCCGCTGCTGGTTGATACACCATTATTTTTTCTTCCCACCA
>1939644|reference Afl|length 11|copies 1
ATCTGAGGCAG
>1939644|reference Afl|length 46|copies 1
ATCTGATAAAAATCAGAAAATATAGACAAATATAAATATAACCAAT
>1939644|reference Afl|length 30|copies 3
ATCTGATGCCTATGGCATCACTGGCAGTAT
>1939644|reference Afl|length 31|copies 1
ATCTGATGCCTATGGCATCACTGGCAGTATT
>1939644|reference Afl|length 61|copies 1
ATCTGCAAATAAAATCACATCAGCAGCAGCTAACAACTTTTGCGCCCTAACCGTTAATAAA
>1939644|reference Afl|length 46|copies 2
ATCTGCAACAAATGGATGCTTTGCGTGAGTCGGTCGGCTTGCGTGG
>1939644|reference Afl|length 51|copies 1
ATCTGCATTCATCCCATGGGCTTTAGCAACAATGCTACCAGGGAAATCGGG
>1939644|reference Afl|length 53|copies 1
ATCTGCATTTAAACCATGAGCTTTAGAAACAATAGAACCGGAAAAATCAGGTG
>1939644|reference Afl|length 43|copies 1
ATCTGCCCCGGCGGCGCGTCCTAGTCCCAAAAGGGTTGCCAGG
>1939644|reference Afl|length 53|copies 1
ATCTGCCTGATTTGGGTCTTCTGACCACTCAAAGCCCATGTCCTCTAAGATGC
>1939644|reference Afl|length 41|copies 1
ATCTGCGCTGCTAATTCCAACGGATAAGCCATCATTAATAC
>1939644|reference Afl|length 37|copies 1
ATCTGCGGCAGGAGGGGACCTTTGCGGGTTTAATTGG
>1939644|reference Afl|length 38|copies 1
ATCTGCGGCTACTGTGGGGCCTTGTTCTCTGCGTAATA
>1939644|reference Afl|length 52|copies 1
ATCTGCGTCCTTGGGCGTAGAAAGAATCGAAATTACCAATTTCAATCAAATC
>1939644|reference Afl|length 48|copies 1
ATCTGCTCCGTCACCCGCATTGCCCCTAATTCCGCAGCAAAAGCTGAA
>1939644|reference Afl|length 50|copies 1
ATCTGCTGATACCCAAGGACGCTTTTTAAGCAACACCGAATTACAAGCAG
>1939644|reference Afl|length 44|copies 1
ATCTGGCATTTTCTCAATTTATGCTAATTTTGAATTCTCAGGGT
>1939644|reference Afl|length 11|copies 1
ATCTGGCTAGA
>1939644|reference Afl|length 13|copies 1
ATCTGTAACAACA
>1939644|reference Afl|length 16|copies 1
ATCTGTAACAACATCA
>1939644|reference Afl|length 21|copies 1
ATCTGTAACAACATCACCAGT
>1939644|reference Afl|length 37|copies 14
ATCTGTAACAACATCACCAGTTGCAGTTGTGATACTA
>1939644|reference Afl|length 39|copies 2
ATCTGTACCTTGAGTAGAGGACCACCTTGAGCTAATAGC
>1939644|reference Afl|length 37|copies 4
ATCTGTCCAACCCCAAGGTCCTTATATTTTGGGTGGT
>1939644|reference Afl|length 37|copies 39
ATCTGTGATTACCGCAGGTCCTGTACCACCCGATCCT
>1939644|reference Afl|length 39|copies 3
ATCTGTGCGGCGACACCAGGCATAAATTGCCCAAACAGA
>1939644|reference Afl|length 19|copies 1
ATCTGTGCGTAAACCTTCA
>1939644|reference Afl|length 12|copies 1
ATCTGTGCTTCA
>1939644|reference Afl|length 46|copies 3
ATCTGTGGGATTTGCTAAGGTTTTTGGTCCTTCGCAAATCAGGGTT
>1939644|reference Afl|length 37|copies 4
ATCTGTGGTTAAGGCTGGACCAAAGGCTTCGTAAGTT
>1939644|reference Afl|length 38|copies 4
ATCTGTGGTTAAGGCTGGACCAAAGGCTTCGTAAGTTC
>1939644|reference Afl|length 47|copies 2
ATCTGTGGTTAAGGCTGGACCAAAGGCTTCGTAAGTTCCCTGAATGC
>1939644|reference Afl|length 63|copies 1
ATCTGTGTGCTGTTCCGGAACAAAATTCAGTTGAGTCATGGGACCTTTAAACAAACCCCAGCC
>1939644|reference Afl|length 42|copies 1
ATCTGTTGCAATTCTTAGAACCACGCCATATCACAGAAAACA
>1939644|reference Afl|length 38|copies 1
ATCTTACCCAAATTGCTGGGCCTGATCCTGCTGCTCCT
>1939644|reference Afl|length 59|copies 29
ATCTTAGCGCCAATGTATTGACAAAAAAGCCAATTAATGGTTCGATTTCTTGGCGATTG
>1939644|reference Afl|length 43|copies 2
ATCTTATCTACAAAACCAGATACTAGAACCCGTCAACGCTTGT
>1939644|reference Afl|length 43|copies 1
ATCTTCATTGATCTCAAAGAACGTCACATCAGGATGGAGAGAA
>1939644|reference Afl|length 40|copies 1
ATCTTCGACAAAGGTGATACAGTGAGGATTTCCCATACTG
>1939644|reference Afl|length 46|copies 1
ATCTTCGGGATTATCGTTCTTGCTGACTAATCGGCACATAATCCCA
>1939644|reference Afl|length 41|copies 1
ATCTTCTAAAACAATGACGCTGGTAGTGGATAAGTCTAATT
>1939644|reference Afl|length 47|copies 2
ATCTTCTAGTGTCCGTAATAATAGACGATTTGCCTGTAATTGCCAAC
>1939644|reference Afl|length 8|copies 1
ATCTTCTC
>1939644|reference Afl|length 42|copies 1
ATCTTGATGACTGGAATTGGTATTTTCTTTGGCTGTATTTGC
>1939644|reference Afl|length 39|copies 1
ATCTTGATGGGATGCTAGTTAATCAGTTTACTTATGATG
>1939644|reference Afl|length 37|copies 20
ATCTTGCAGTCTTCCCGGACCAATAGCTTGTAATCCT
>1939644|reference Afl|length 44|copies 1
ATCTTGCAGTCTTCCCGGACCAATAGCTTGTAATCCTTCTTTGA
>1939644|reference Afl|length 37|copies 1
ATCTTTCAAAGGATATGGCCCAGAACAAGGTTATAAT
>1939644|reference Afl|length 38|copies 1
ATCTTTCAAAGGATATGGCCCAGAACAAGGTTATAATT
>1939644|reference Afl|length 43|copies 1
ATCTTTCCTTGCTTAATATCCAAATGTAAAACACAACCATATA
>1939644|reference Afl|length 42|copies 1
ATCTTTGAATTTGACAAAGAAACCTTGAACTCTGACGGTGTA
>1939644|reference Afl|length 49|copies 1
ATCTTTGCGAAATTATGGCAAGAATTAGCGGACTTTTCCGAAAATACAC
>1939644|reference Afl|length 54|copies 2
ATCTTTGGAAACGGTATCTTTTGAGATTTCCTTACAAGATTTATATAATAAAGT
>1939644|reference Afl|length 40|copies 1
ATCTTTTATTTTAATGTCTATCTTTGGTCCATAGAAAGCT
>1939644|reference Afl|length 10|copies 1
ATCTTTTTGA
>1939644|reference Afl|length 10|copies 1
ATCTTTTTTG
>1939644|reference Afl|length 13|copies 1
ATCTTTTTTGACT
>1939644|reference Afl|length 43|copies 1
ATGAAACAAAGTAAAATCAGGTCAGAAGATTATGGGTAATTAT
>1939644|reference Afl|length 48|copies 5
ATGAAAGCATCACGCTCAATTAATTCGCACAAACCCCGGTAGGCAGCA
>1939644|reference Afl|length 57|copies 2
ATGAAATTGCCGTGGAAATGGAACGGGTAGTTTCGGAAAAACTGGGTGACAGAGGGA
>1939644|reference Afl|length 42|copies 1
ATGAACTGAGGTAGTAGTAATTCGGTGATCAACTGTTTTCAG
>1939644|reference Afl|length 47|copies 1
ATGAAGAATTAATTATGGTTGGGTTCAAAAAACCTACCGTGACTTTC
>1939644|reference Afl|length 52|copies 1
ATGAAGAGGTAGTATCTACGGATTTTCAAGGTGATTCCCACTCCAGCATCTT
>1939644|reference Afl|length 47|copies 1
ATGAAGCTTGGCTTGCATTAGAGAATTCAATTCTCTACTACAAAGGT
>1939644|reference Afl|length 52|copies 3
ATGAAGTCAGACTCATGGACCCCGAAAGTCGCCAAACTCACGTTTTAGTGGC
>1939644|reference Afl|length 45|copies 1
ATGAATAATCGCTATTTGGGGGGTTGAAGGGATGCGATCGCTTTT
>1939644|reference Afl|length 42|copies 1
ATGAATACCCCTAAATCTCAGAATTTGCCATCTAATATTTCC
>1939644|reference Afl|length 49|copies 1
ATGAATATACCAACTTTTTCCAAGGTAATTAAGAATATCGCTGGTGTCA
>1939644|reference Afl|length 34|copies 1
ATGAATCACCACAGGACCTGCCGTGACAACTACT
>1939644|reference Afl|length 34|copies 1
ATGAATTATTGTAATAATGCCATCTTTTACTATA
>1939644|reference Afl|length 38|copies 1
ATGAATTTCCACCTCATCCACTTCTGGCATAATTGCTA
>1939644|reference Afl|length 45|copies 1
ATGACAATATCTTGGGCTGTATTTGGGCCATAACTGATATTTTCA
>1939644|reference Afl|length 39|copies 1
ATGACAGGTTATTTTCTCCGCCAAATGGAACAGAGGATG
>1939644|reference Afl|length 38|copies 1
ATGACATTAGTGTAGAATAAATATGGATTTTATCACTC
>1939644|reference Afl|length 41|copies 1
ATGACATTTAAACCCGCTGCTTTTAACTTTTTCGCTAGAAT
>1939644|reference Afl|length 10|copies 1
ATGACCAGGA
>1939644|reference Afl|length 32|copies 1
ATGACGTCAAGTCAGCATGCCCCTTACGTCTT
>1939644|reference Afl|length 50|copies 1
ATGACTAATAATTAAAATGCAATTTGCCACCCGGTTACAACCTTTAAAAT
>1939644|reference Afl|length 39|copies 2
ATGACTCATCTATAGAGACCAGCGTTTTCATGCGCGGGG
>1939644|reference Afl|length 42|copies 1
ATGACTTACAAATTCGACAAATTAACTAGAGAGGAAGTAGAA
>1939644|reference Afl|length 45|copies 1
ATGACTTCTGCCTTTTTTATTTGCATGGAAGCGATACCTTCAGCG
>1939644|reference Afl|length 35|copies 1
ATGAGAATAATGAACTTGTTATATATCTGGATCTG
>1939644|reference Afl|length 46|copies 1
ATGAGAATAGGTCTTGATTGTTTAGACAACCCTAAACAAGACCTAG
>1939644|reference Afl|length 42|copies 2
ATGAGCGATCGCACTTCCTCAGTACCCTGGGATGGTTCAAAG
>1939644|reference Afl|length 50|copies 1
ATGAGCGTCTTAATACCTCAGAAAATTTGATTATGAAAGAAGTCACTGCC
>1939644|reference Afl|length 47|copies 1
ATGAGGATACTTTAATTTATGGCTTTGCAGGTAAATATATAGAGCGG
>1939644|reference Afl|length 35|copies 1
ATGAGGGAAATATGGATTTTCCTCACGCAGAGTCG
>1939644|reference Afl|length 52|copies 1
ATGAGTCAAACTTCCCTTCCCTTCTGGTATTGGCACCAACCGGGGGCTTTCT
>1939644|reference Afl|length 45|copies 1
ATGAGTTTACCCTATACTACTTGGAGTGCTATTGGTTTATTATTA
>1939644|reference Afl|length 37|copies 1
ATGATAATCTAGCTCATGGGCATCATAGCAGTAAACA
>1939644|reference Afl|length 43|copies 1
ATGATACCTTCTTCTTGGGTGCAGGCGATCGCGCTCTTGGTGG
>1939644|reference Afl|length 30|copies 1
ATGATATTCTTGAGCTTTGCGTTCCCACTG
>1939644|reference Afl|length 43|copies 1
ATGATCAATTTCCACATTCAGTTTTCTGCCAATGAAAGATGAT
>1939644|reference Afl|length 55|copies 1
ATGATCGATTTGTCAGACTAGGAAAAATTAAAACACGCTCCAAAAGCCAAACAAT
>1939644|reference Afl|length 55|copies 1
ATGATCTTGCTGGCAATATCAGTTCCTAGATTTAAAGGAGGTTTTGGCAGGTCTT
>1939644|reference Afl|length 45|copies 1
ATGATGATAGTGTTATCGTCTAAGCCTTGATCTTTGATAAATTGA
>1939644|reference Afl|length 46|copies 1
ATGATGTGATTCACAAACAAACGCGATTCTCCAGAAAAGCCCGGTC
>1939644|reference Afl|length 53|copies 1
ATGATGTTAATGCTTACTATAGTGGTGTTCTTCCCCTAGTGGATAAAATACTA
>1939644|reference Afl|length 51|copies 1
ATGATTACCCCCTTTAAACTCTTTGCTGGTGGACCTATTGGCAGTGGTCAG
>1939644|reference Afl|length 39|copies 1
ATGATTACGTCTTTCAAGAACTGACATTAAGACTAGGTC
>1939644|reference Afl|length 57|copies 6
ATGATTATCTCCATTTGGTCCAGTGCGCTGCTTTTGGAAATATTCAGCCCGTAAAGC
>1939644|reference Afl|length 58|copies 1
ATGATTATCTCCATTTGGTCCAGTGCGCTGCTTTTGGAAATATTCAGCCCGTAAAGCC
>1939644|reference Afl|length 59|copies 1
ATGATTATCTCCATTTGGTCCAGTGCGCTGCTTTTGGAAATATTCAGCCCGTAAAGCCG
>1939644|reference Afl|length 43|copies 1
ATGATTATTTATGATGTAGAGCATGAGGTGATTGCAGAATGGA
>1939644|reference Afl|length 34|copies 1
ATGATTGCCGCAGTTAGAGCATATTTGAGAACTG
>1939644|reference Afl|length 52|copies 1
ATGATTGCCTTGGGACAATTAGTAGCTGGGATTGCCCATGAAATCAATAATC
>1939644|reference Afl|length 38|copies 1
ATGATTGGGCGTAAAGGGTCCGCAGGTGGCATTGTATG
>1939644|reference Afl|length 41|copies 1
ATGATTTCTGTGGGGCGCTAAGTCGTTACGACTTGGGAGAA
>1939644|reference Afl|length 42|copies 1
ATGATTTGGCTGGCATTAGGATTACTTCTCGCGTTACAAAGT
>1939644|reference Afl|length 59|copies 1
ATGATTTTTGTGATTTAAATGATTTTTAGGATTTTGGTGAAAGTGGCAGATTTCGCTTA
>1939644|reference Afl|length 61|copies 2
ATGCAACAGTTTTTCTAAAGTTCCTTTTGGTAACGCTTTGAATGCGGCATCGGTAGGTGCA
>1939644|reference Afl|length 61|copies 1
ATGCAAGCAATTAATGTCTGTCAAAAAACCTGGGGTGATGGTCCCTATGGCCGGGAAAGGG
>1939644|reference Afl|length 30|copies 1
ATGCAGTAGCACCGAAGCAAATAACAACAG
>1939644|reference Afl|length 8|copies 1
ATGCCAGG
>1939644|reference Afl|length 67|copies 1
ATGCCAGGATAGGGGAGAAATCCATACCACCCAAGGGGGGAATTATGGAACGAAATAGATTGAGGTA
>1939644|reference Afl|length 10|copies 1
ATGCCAGTTC
>1939644|reference Afl|length 47|copies 1
ATGCCCTTGGGGATGTCATTTCTGCAATAAAAGTAATGAAAGTAATC
>1939644|reference Afl|length 48|copies 1
ATGCCCTTGGGGATGTCATTTCTGCAATAAAAGTAATGAAAGTAATCA
>1939644|reference Afl|length 44|copies 1
ATGCCTATAAAAGTTGGAGTCTAGACCAGTTTGCTCTACCTAGG
>1939644|reference Afl|length 42|copies 1
ATGCCTCAAGGTTTCCGAGATCAGTTATACAACGGTCTTCTC
>1939644|reference Afl|length 69|copies 20
ATGCGAATTTCCTTTTCCCCACCAAATACCGCTTCCCGAAAATCTAATTTCAGGTCTAGCCGGAGATCA
>1939644|reference Afl|length 34|copies 1
ATGCGACAGTTTATCATGATTGCAGGAGATTCAG
>1939644|reference Afl|length 42|copies 1
ATGCGATAGCAACTGCCCAGTTAATTACCAAAAAAGAGCCAC
>1939644|reference Afl|length 54|copies 2
ATGCGGGCGTTTTTGCCGTTCTGATTCCAACCAGGGAATTAACCAATCTATTTC
>1939644|reference Afl|length 55|copies 1
ATGCGGGCGTTTTTGCCGTTCTGATTCCAACCAGGGAATTAACCAATCTATTTCT
>1939644|reference Afl|length 43|copies 1
ATGCGGGGAGAACTCAAAAGATGGGCAGGATCTGTCGGGATTG
>1939644|reference Afl|length 37|copies 18
ATGCGTGGAATCCGGTGGTCCAGAACCCGGTGTAGGT
>1939644|reference Afl|length 41|copies 3
ATGCGTGGAATCCGGTGGTCCAGAACCCGGTGTAGGTTGCG
>1939644|reference Afl|length 38|copies 1
ATGCGTGTAGTAGCCCTGGTCCCTGGTTCAATTGATAA
>1939644|reference Afl|length 47|copies 1
ATGCGTTCTGCTGCATGGCCATCGCCAAAGGGATTAATGGCGGTGGC
>1939644|reference Afl|length 41|copies 1
ATGCTAAACAAATGGATGCGCGATGGATACGAGGCTGTTAT
>1939644|reference Afl|length 47|copies 1
ATGCTATTTTCAAATACGGAATCGAAGAAATATTACCCGATAATATT
>1939644|reference Afl|length 56|copies 1
ATGCTCACGATTTGGTGCGAACTTTAAGAGCTTTGGAGGTTTACTATACAACTGGT
>1939644|reference Afl|length 33|copies 1
ATGCTCATGGTTCACACGCAGCCGAACGGGGGG
>1939644|reference Afl|length 38|copies 7
ATGCTCTTTCACCGTCAGGTCCAAAAGCGGAAACGCCA
>1939644|reference Afl|length 39|copies 1
ATGCTCTTTCACCGTCAGGTCCAAAAGCGGAAACGCCAA
>1939644|reference Afl|length 47|copies 1
ATGCTGACGGTTTAATCGTTTCCCATATTGATTATTGGCACTGTTCC
>1939644|reference Afl|length 44|copies 1
ATGCTGGAATTGCATCCCAAGAAATATGATAGCCTTTTCTATCA
>1939644|reference Afl|length 39|copies 1
ATGCTGGTGATGGTGTCTTCTTCGGCTAAACAACTGATG
>1939644|reference Afl|length 35|copies 1
ATGCTGTGACGGCGGCAGCGATCGCCTCTCGCATG
>1939644|reference Afl|length 39|copies 1
ATGCTGTTATAAGTGTTAAGCAAATCGCTATAGAGAAGC
>1939644|reference Afl|length 8|copies 1
ATGCTTCC
>1939644|reference Afl|length 46|copies 1
ATGCTTCCTGGATAAGCTGCGCCAAGGTCCGTTGTACAGGTTCATT
>1939644|reference Afl|length 44|copies 1
ATGCTTGGGCTATTTGGGACCCTTATTTAGCCGCAGCAGAGAAA
>1939644|reference Afl|length 45|copies 1
ATGCTTTCCATAGTTACAGACACCATTAAGGCTCTTCTTTCGCCT
>1939644|reference Afl|length 39|copies 1
ATGCTTTCCCGAATTTCTGGGCCTTTGATGCTTACAGTT
>1939644|reference Afl|length 45|copies 1
ATGCTTTGAGCCGAGGAGAGGCGATCGCCTCTGAAAAGAATTATG
>1939644|reference Afl|length 37|copies 9
ATGCTTTGGTACTTCCGGTCCTGGGGCAACCAACTTA
>1939644|reference Afl|length 38|copies 3
ATGCTTTGGTACTTCCGGTCCTGGGGCAACCAACTTAG
>1939644|reference Afl|length 47|copies 1
ATGCTTTGGTACTTCCGGTCCTGGGGCAACCAACTTAGTTACGGGTA
>1939644|reference Afl|length 41|copies 1
ATGGAAAATGGCTTCTCTAGGCCCAGCATAACGCATGGCTG
>1939644|reference Afl|length 49|copies 1
ATGGAACCTTGTATGGTGATCCCAGTTGGAATTTAGCACAAGTTCTATT
>1939644|reference Afl|length 28|copies 4
ATGGAATTCCTCGTGCTCCATGCTACTC
>1939644|reference Afl|length 29|copies 1
ATGGAATTCCTCGTGCTCCATGCTACTCG
>1939644|reference Afl|length 46|copies 1
ATGGAGAAGAAATTCGTCCAGGAAGTTTATTTCAAGATGCAATACA
>1939644|reference Afl|length 36|copies 1
ATGGCAAGTTCCAACAGGTCCAAGAGTTGCAAAAAT
>1939644|reference Afl|length 38|copies 1
ATGGCAAGTTCCAACAGGTCCAAGAGTTGCAAAAATTA
>1939644|reference Afl|length 40|copies 1
ATGGCAATGGGGTTAATGATAGTGGCACTTTGCCCAGGTG
>1939644|reference Afl|length 13|copies 1
ATGGCATCACCTG
>1939644|reference Afl|length 49|copies 3
ATGGCGACCCCAAAAAGGCCCCTTTTCTTGAAAACCTGACTCTAACGCT
>1939644|reference Afl|length 47|copies 1
ATGGCGACGACATTTAGCCCAAGTATTATTAAAATTGCCCGTACAAG
>1939644|reference Afl|length 52|copies 1
ATGGCTAAGTAGGTAAATACAATTATACTCAAAACGGCTTATCTGTTGCCTT
>1939644|reference Afl|length 49|copies 1
ATGGCTAATTGTTCAGCAAATATCCTTTGAATTCTGTCCTTCATTTCCC
>1939644|reference Afl|length 44|copies 1
ATGGCTATGGGTGTGGGTGCTTACAGTGCCGGCTTATTCCACCT
>1939644|reference Afl|length 46|copies 1
ATGGCTATGGGTGTGGGTGCTTACAGTGCCGGCTTATTCCACCTCA
>1939644|reference Afl|length 64|copies 1
ATGGCTGCTATGCAAAGTATGGGGGCTTTTGTGAATGTTTCCGGGTCCTTGCGAAATTTAGCCC
>1939644|reference Afl|length 65|copies 1
ATGGCTGCTATGCAAAGTATGGGGGCTTTTGTGAATGTTTCCGGGTCCTTGCGAAATTTAGCCCA
>1939644|reference Afl|length 36|copies 1
ATGGCTTGGCTACCTGGTCCACCTTGAGCGCGACGG
>1939644|reference Afl|length 50|copies 1
ATGGCTTTAACCCCGGTTCAACCCTTGGTACTGGTAATCCTGGCTTAATT
>1939644|reference Afl|length 52|copies 1
ATGGGAATATCTTCAAATCCCGCCTCATCCAAACCTGCGCGAATAGCTTGCA
>1939644|reference Afl|length 57|copies 1
ATGGGCGGAGTTGATTTTGGTCAATACGGCAGTTTTAATGACTTCTTAACTGAATTA
>1939644|reference Afl|length 58|copies 2
ATGGGGGTTTGGGTGAGAACTCCAGTTTGGCTATGTTTAGCAAGGAATCAAAGCCGGA
>1939644|reference Afl|length 41|copies 1
ATGGGGTTATGTTAACCGCATGACTGAATTAGCACGAAAGG
>1939644|reference Afl|length 41|copies 1
ATGGTAATGTCAATCACCCCAAAGATGACCCAGATCATTAT
>1939644|reference Afl|length 38|copies 1
ATGGTAGTTGTGCCAATTATAATTATCGGTATTCTGCG
>1939644|reference Afl|length 58|copies 7
ATGGTCAGCAACAAAAGGACCTTTTTTTAAAGAACGACCCATAGTTCAATTTTTGATT
>1939644|reference Afl|length 58|copies 1
ATGGTGAACCCATTGCTAGTAGTAGTCTCTGGTTAATGCCCATGCTACCTATAGCTGA
>1939644|reference Afl|length 38|copies 1
ATGGTGATTATACTCGCGGTCCTCGCGTTGTTACCGCC
>1939644|reference Afl|length 43|copies 1
ATGGTGATTTATCTGCTAATAATGGAGGTTGGCAATGGAGTGC
>1939644|reference Afl|length 46|copies 1
ATGGTGCAGCGATCGCTGCTACAATAGTTTCCTTCCCATTGATGTA
>1939644|reference Afl|length 36|copies 1
ATGGTGGAGTCCTCGCGGACCTGTAGTACCAATGTA
>1939644|reference Afl|length 38|copies 1
ATGGTGGAGTCCTCGCGGACCTGTAGTACCAATGTACA
>1939644|reference Afl|length 37|copies 1
ATGGTGTTGCTAATCAAATATATGAATATGCCTCACG
>1939644|reference Afl|length 53|copies 1
ATGGTTAAAGATTCCCAACGTTCATTAGCTATCCAAGCCACATCAGGAGAACG
>1939644|reference Afl|length 59|copies 1
ATGGTTCCTATTGCTTTGGGTTTAGGTGCGGGTTCGGAATTGCGATCGCCTATGGCTGT
>1939644|reference Afl|length 39|copies 1
ATGGTTCCTGATTTTGACGGACCTATGGCAGAGTCGAAG
>1939644|reference Afl|length 40|copies 2
ATGGTTGAAGAAACAGCAACGAGATAAATTAATTGTAGCT
>1939644|reference Afl|length 60|copies 1
ATGGTTGTACCCATTATCCCCATTTGTCACCAGTTTTGCGATCGCTCCTCCCTACCCAAG
>1939644|reference Afl|length 41|copies 1
ATGGTTTTGTTAATGCACTTGCTTATAGTTCTAATGGTAAT
>1939644|reference Afl|length 39|copies 1
ATGTAACTATCACATTTAGTAACATTGATGGTACAGAAG
>1939644|reference Afl|length 36|copies 1
ATGTAAGGTATCTTCCATGTGTAGCAACTTCTCGGA
>1939644|reference Afl|length 46|copies 1
ATGTAATCATTACTGGAAGAGTTAATTAGATTCTCAATGGTTACCC
>1939644|reference Afl|length 37|copies 2
ATGTACCCGCAATACTGGACCTGTTTCCAAGTTGTAA
>1939644|reference Afl|length 41|copies 34
ATGTACCGACGGTGTAGCCTGTTCCCGATGTGACAGTGAGG
>1939644|reference Afl|length 44|copies 1
ATGTACTACTTGCGTTGTCCAAATCACTGAAGGATTAGAAAACC
>1939644|reference Afl|length 54|copies 1
ATGTAGAACGACCATTTAAAGGGGGTGTTAGTCCTTGGACGGGAATTGGTAAAT
>1939644|reference Afl|length 48|copies 1
ATGTAGCCTAGTGCGTAAATTTGCGCCAACAGACTTAATCCAGTAATT
>1939644|reference Afl|length 45|copies 1
ATGTAGGTGAATCTGTAACAGATCCCGCTAAATATTACCGTAACA
>1939644|reference Afl|length 47|copies 1
ATGTAGTCGTCTTTGAATTTCTAAAGTGGTAAAATCACTCTTGGCAG
>1939644|reference Afl|length 37|copies 18
ATGTAGTTGTCAATCACATCGCAGATAGCATTAACTG
>1939644|reference Afl|length 38|copies 67
ATGTAGTTGTCAATCACATCGCAGATAGCATTAACTGG
>1939644|reference Afl|length 39|copies 1
ATGTAGTTGTCAATCACATCGCAGATAGCATTAACTGGG
>1939644|reference Afl|length 42|copies 1
ATGTATAATTTGGAAAAATTACTGCCAGAGATGATCCCAGTA
>1939644|reference Afl|length 43|copies 1
ATGTATAGCTCAGATGGCATTGGTTTGGCTGCACCTCAAGTTG
>1939644|reference Afl|length 46|copies 1
ATGTATGGTGACAATTGCGAATTTTGGTAATAACTTTATAGTTGAG
>1939644|reference Afl|length 55|copies 1
ATGTATTGCAATCATATTATTTGGAAGAATCCCCAAACACATTTGGAAACTGGAG
>1939644|reference Afl|length 37|copies 12
ATGTATTTGAGTCCATGGACCGGGAGAGCGATCGCAT
>1939644|reference Afl|length 38|copies 4
ATGTATTTGAGTCCATGGACCGGGAGAGCGATCGCATT
>1939644|reference Afl|length 39|copies 1
ATGTATTTGAGTCCATGGACCGGGAGAGCGATCGCATTA
>1939644|reference Afl|length 44|copies 1
ATGTATTTGAGTCCATGGACCGGGAGAGCGATCGCATTAGTTGG
>1939644|reference Afl|length 47|copies 2
ATGTCAGCATATGCTGTGGGCTGAAATATTCAAGGAGTATTAATTAT
>1939644|reference Afl|length 53|copies 1
ATGTCCAAATCCTTGGGTAATTTTATCACCATTCGTCAATTATTAGATCGGGG
>1939644|reference Afl|length 38|copies 1
ATGTCCATAATGACGTGGAGCGCCTATAAATTTAATGT
>1939644|reference Afl|length 39|copies 1
ATGTCGAGATCCTAAAGATAATAAATATCTAGAATTAGC
>1939644|reference Afl|length 43|copies 1
ATGTCTAGCATGAAGGTTTCGGTATGCCCTACCGTACCCAATC
>1939644|reference Afl|length 12|copies 1
ATGTCTCGCTGG
>1939644|reference Afl|length 44|copies 1
ATGTCTTCAATATCAAAGGCAACAACGGCAAGGCAACACTGGAA
>1939644|reference Afl|length 37|copies 9
ATGTCTTTCTACCCTTGGTCCTGGGGCAACTAATTTA
>1939644|reference Afl|length 38|copies 2
ATGTCTTTCTACCCTTGGTCCTGGGGCAACTAATTTAA
>1939644|reference Afl|length 57|copies 1
ATGTCTTTCTACCCTTGGTCCTGGGGCAACTAATTTAATGACTGGGGTGGCAGATGC
>1939644|reference Afl|length 38|copies 2
ATGTCTTTTTAGATATGGCCCGTCAAGTTAAAACTCCT
>1939644|reference Afl|length 47|copies 7
ATGTGAATTGTGTTTTGGACCGTTGGAAGTCAAATATGATTACAATG
>1939644|reference Afl|length 53|copies 1
ATGTGACATATATGCAATTGAAAAATTAAATCTCCCCTTGCCAAAATTAAGTA
>1939644|reference Afl|length 38|copies 1
ATGTGACTTTCCAAGTCGGCCCAGTGGAAAAAATTCTC
>1939644|reference Afl|length 56|copies 1
ATGTGATTACTGAAGAAAAAGATTTAAAGAAATTTATTGATATATTATTGGTTTAC
>1939644|reference Afl|length 36|copies 1
ATGTGCCAGAATTGGTGGACCTGCTGTGACAACCAC
>1939644|reference Afl|length 37|copies 5
ATGTGCCAGAATTGGTGGACCTGCTGTGACAACCACA
>1939644|reference Afl|length 38|copies 4
ATGTGCCAGAATTGGTGGACCTGCTGTGACAACCACAA
>1939644|reference Afl|length 42|copies 2
ATGTGCCAGAATTGGTGGACCTGCTGTGACAACCACAATTTT
>1939644|reference Afl|length 33|copies 1
ATGTGCCGCAGAGAAGTGTTGGATGGCTTCTTG
>1939644|reference Afl|length 41|copies 1
ATGTGCCTGAGATTGGCTAATAGCATCCATAGCCCCTTGAG
>1939644|reference Afl|length 42|copies 1
ATGTGCCTGAGATTGGCTAATAGCATCCATAGCCCCTTGAGG
>1939644|reference Afl|length 42|copies 1
ATGTGGTTTCATCAAGTCGGGACCAGTGGCGCAATTTAAGCC
>1939644|reference Afl|length 52|copies 1
ATGTTAATGGTAGTATTCTTGTCAACCTTGAAACTGGAATTATTGAACTTTG
>1939644|reference Afl|length 49|copies 1
ATGTTACTCCGACCACAGCAACAAACCACCAAACCCCCAAACGCAGAAG
>1939644|reference Afl|length 46|copies 1
ATGTTAGCCCTAGCACAGCAACTTACCGCCACCGGAAATTATACCG
>1939644|reference Afl|length 50|copies 1
ATGTTAGTTTTAGGACAGCGTAAGCTTCCTTATGTAGAATTTGCACCTCC
>1939644|reference Afl|length 42|copies 3
ATGTTCAAAATTTGGCGCTATAACAAAGATTGGAGTTACTCC
>1939644|reference Afl|length 37|copies 1
ATGTTCAATTTGCACCTCTGCGCCCATTGCTTGCAGT
>1939644|reference Afl|length 45|copies 1
ATGTTCCGTTCCTGTTTAATTAGCAGTTGGCGATTATCTGCTAGT
>1939644|reference Afl|length 14|copies 1
ATGTTCTAATATTT
>1939644|reference Afl|length 46|copies 1
ATGTTCTAATATTTTGCGATAGTAGGTTTTTCCGCGCAGGAAATGC
>1939644|reference Afl|length 39|copies 38
ATGTTCTATTCCCGATATCGTAGGCAAAATAATATACTT
>1939644|reference Afl|length 40|copies 1
ATGTTCTATTCCCGATATCGTAGGCAAAATAATATACTTA
>1939644|reference Afl|length 45|copies 1
ATGTTCTCCTTTGTGATGAGGAATATGCAATTTATCAGGGTCGAA
>1939644|reference Afl|length 69|copies 3
ATGTTCTTTTGAGTTGGTGTCAGGGTATTCACACCCAAACCGTAACCTAAGTTTTCCTTGAAACCAGAG
>1939644|reference Afl|length 37|copies 19
ATGTTGACCCAATGCAGGACCAACTGGCGGTGCTGGG
>1939644|reference Afl|length 43|copies 1
ATGTTGACCCAATGCAGGACCAACTGGCGGTGCTGGGTTGGCT
>1939644|reference Afl|length 44|copies 5
ATGTTGACCCAATGCAGGACCAACTGGCGGTGCTGGGTTGGCTT
>1939644|reference Afl|length 39|copies 1
ATGTTGACTGAGAGCTTGCCACTCTCGGACACACCAATG
>1939644|reference Afl|length 48|copies 1
ATGTTGGGTAAGGGAAAATCAATTACTGTAATTTCTTCTTGTAGTTCT
>1939644|reference Afl|length 45|copies 1
ATGTTGGTCTTCAAAATGGCGGTGCTGGTGGTACACAAGATACAG
>1939644|reference Afl|length 53|copies 1
ATGTTGGTTCTACCAGAATCGTCTTCCCAGGGGCAATTAATCCTTCCTTTTCC
>1939644|reference Afl|length 60|copies 1
ATGTTTACTTTTAGTCGTGCGTTTATGGGTTTTAAAATATTCATCTTCAAACCTTGCCAA
>1939644|reference Afl|length 43|copies 1
ATGTTTAGAAGGGTAGATTTTCCACAACCTGAGTGACCGATAA
>1939644|reference Afl|length 53|copies 1
ATGTTTAGTGATCGCCGATGTAGATTAGCTTTGCGTCTTTGCTCCTTAGCGTC
>1939644|reference Afl|length 36|copies 1
ATGTTTGTCTACTACAGTTTAGCACAATTGAAAAAT
>1939644|reference Afl|length 38|copies 1
ATGTTTGTGGCAGTATTAGCGAAATATACTGAGGTGAT
>1939644|reference Afl|length 40|copies 1
ATGTTTTAATCGCTGCTACTGCTATTCTTAAAGATTTAAT
>1939644|reference Afl|length 57|copies 1
ATGTTTTTTATTTGGGAACGCTTAAAAATCGTTGTTGAACCCACTGGAGTTATAGCC
>1939644|reference Afl|length 10|copies 1
ATTAAAAATC
>1939644|reference Afl|length 58|copies 1
ATTAAACACTTTTCAAACATCCTCTTAGCCATACCTCTAGCCCTCACAGATAACTTTT
>1939644|reference Afl|length 51|copies 1
ATTAAACCACGAACCTGGGCAGACCTAGAATTTATCGCCGTAGCCCAAGGT
>1939644|reference Afl|length 55|copies 1
ATTAAACTGGGTTGACGGGGATCAAGTTCCACCTTCTTCCGCAACGATAAAACAT
>1939644|reference Afl|length 49|copies 12
ATTAAAGCAACCAGAACACTCACGGTTACAGCCTTGTACCCAGACCACA
>1939644|reference Afl|length 50|copies 2
ATTAAAGCAACCAGAACACTCACGGTTACAGCCTTGTACCCAGACCACAG
>1939644|reference Afl|length 44|copies 1
ATTAAAGCCGTCATTTCCCCTTGTTTAATGGAGAGAGTTATATT
>1939644|reference Afl|length 51|copies 1
ATTAAATAAGTAGGATTTAAGACTATGTTACCGAATGTAAAGGAAACAATC
>1939644|reference Afl|length 54|copies 2
ATTAAATCCTTATGGTGTGATGTCAGCAAATCAGGTTGCCAAGGGGATTGTATT
>1939644|reference Afl|length 44|copies 1
ATTAACACTTCGGAGTGCAGGTTCTGGTATTTCAGTATCCGGTA
>1939644|reference Afl|length 30|copies 2
ATTAACAGATACTCCTGGACCACCAGCTAG
>1939644|reference Afl|length 39|copies 1
ATTAACAGATTCTGACAAACAAGAAATTCTCAAGCTATA
>1939644|reference Afl|length 39|copies 3
ATTAACAGCTTTGCCCTGATTCGCACTATTCGTGATCAA
>1939644|reference Afl|length 39|copies 1
ATTAACGGTGAAATTGGCAATCATGGCACAGCAATATTA
>1939644|reference Afl|length 40|copies 1
ATTAACTCCTGATAACGGTTAGCGACAATTATCCTCGTAG
>1939644|reference Afl|length 47|copies 1
ATTAACTGTACACTTAGGGGTAAACCATGACTATCGAAACCGACAGG
>1939644|reference Afl|length 38|copies 1
ATTAACTTTCATAATTCATAGCGCCTAAATATTTAGTT
>1939644|reference Afl|length 53|copies 1
ATTAAGACAACGAGCATTACCTGTGGGTTTCTCCGCCAATTTACCAGCAGTTT
>1939644|reference Afl|length 67|copies 1
ATTAAGAGGGTTTTTCCCTCTTTTTTTATGGCAATTGGCTATTCAATTGAATTATTCCCTGTTCTTT
>1939644|reference Afl|length 56|copies 1
ATTAAGCTTCCTGGTTTAAATAATAAAGAAATTGGGTCAACATTCCTCAACCTGAT
>1939644|reference Afl|length 47|copies 1
ATTAAGTTAAATCCGGCTGCTAGGGAACGTTGAGCCGCATTTACAAA
>1939644|reference Afl|length 42|copies 1
ATTAATAAAAATCCCAAACTTATGAATAGAAATCCTCATGAA
>1939644|reference Afl|length 50|copies 2
ATTAATAGCCATGCAATTACAAGGATTTGGCGATCGCTATCCGCACCAAC
>1939644|reference Afl|length 46|copies 1
ATTAATCCCTATAATCCAGGGGAAATCACCGCAGCAATGACAACAA
>1939644|reference Afl|length 34|copies 1
ATTAATCTCATGCAGATTGCCGATCGCTCTTTAG
>1939644|reference Afl|length 37|copies 4
ATTAATCTCATGCAGATTGCCGATCGCTCTTTAGAGG
>1939644|reference Afl|length 33|copies 1
ATTAATCTTAACCAGATGGAGCAGATGACAGTT
>1939644|reference Afl|length 41|copies 1
ATTAATGATGCGATCGCTTGTCTCACCTCTACTTGATCTAA
>1939644|reference Afl|length 45|copies 1
ATTAATGCAACGATGGTAGTTTGGGTTTCTACTAATTGACCTGTG
>1939644|reference Afl|length 47|copies 1
ATTAATGCAACGATGGTAGTTTGGGTTTCTACTAATTGACCTGTGAG
>1939644|reference Afl|length 52|copies 1
ATTAATGGGAATTTGTTCGGAGGTATGGGTTAAAACTGTACGGATATGTCCT
>1939644|reference Afl|length 42|copies 1
ATTAATGGTCTTGGTGTTTCTGAGCCATTAATTCAAACTATC
>1939644|reference Afl|length 48|copies 1
ATTAATGTTGGTGGACAAAAGGTTTATCCTGCTGAAGTAGAGAATGTT
>1939644|reference Afl|length 37|copies 2
ATTAATTAAGGACATTGGACCATCAGTAGATATACCC
>1939644|reference Afl|length 61|copies 1
ATTAATTAATTTTGCCGTATTTAATTTGGCTGATTCTTTTATTAGTATTGGCATTGTCTGT
>1939644|reference Afl|length 51|copies 1
ATTAATTCTTTTTGAATCCGTTGATATTTTTGTTCAAGGGTAGAATACACA
>1939644|reference Afl|length 66|copies 1
ATTAATTGTTACAAACAAGAAACTCTAACCCAGATTTCCTCCCAAAGGAAAAAATCATTCCCAGAC
>1939644|reference Afl|length 47|copies 1
ATTAATTTAATATTATCAATGTCTTCCGAAAGTGGAGACGCGGAGGG
>1939644|reference Afl|length 49|copies 6
ATTAATTTCGCTGGTATTTTCGAGGTGAGGTCCAGCGCACAAATCCCAC
>1939644|reference Afl|length 50|copies 2
ATTAATTTCGCTGGTATTTTCGAGGTGAGGTCCAGCGCACAAATCCCACC
>1939644|reference Afl|length 45|copies 1
ATTACAAAGAGCGATCGCACCTGTCCGCGAAAATCAAGGTATAGT
>1939644|reference Afl|length 41|copies 2
ATTACACCGCGATCGCTAATGGTGTTAACATTGGGGGTGAG
>1939644|reference Afl|length 55|copies 1
ATTACAGAATAGTGATAACCTTTGACAATTTCATAAAATTGTTTAGCTCTTTGGG
>1939644|reference Afl|length 8|copies 1
ATTACCAA
>1939644|reference Afl|length 37|copies 3
ATTACCAATTACCACGGGTCCGCGAATTGTACAGTTG
>1939644|reference Afl|length 38|copies 1
ATTACCAATTACCACGGGTCCGCGAATTGTACAGTTGA
>1939644|reference Afl|length 59|copies 1
ATTACCACCCAGGGCTATTTCGTTCTAGATACAACCTGCAACCCACTTTATTTTTAATA
>1939644|reference Afl|length 50|copies 1
ATTACCACGGGGGAAACGCATAGAAATCGGTCCATCAGTGTAATTAATCC
>1939644|reference Afl|length 51|copies 1
ATTACCAGCTTCAATTTTAGATAACTAACAACTTGCGTTATTTAGTCAATT
>1939644|reference Afl|length 51|copies 1
ATTACCAGGAATGGGGTTAGCAGAGAATAAAACCGTATCTCCTTGGCGAAT
>1939644|reference Afl|length 34|copies 1
ATTACCATTGTTGGCTGTCTCTTGATCAGCGCCA
>1939644|reference Afl|length 54|copies 1
ATTACCCAGCCGCAGCCACAGGAAAAACCCGCAGCACCAGAAACTTCTCAACCA
>1939644|reference Afl|length 40|copies 1
ATTACCGCATCAACAGGTTTACCAGCTTGTACCATCACCA
>1939644|reference Afl|length 59|copies 2
ATTACCGGGGCGTTAGTTTCCCGTCAACCCTTTGGTGGGTTTAAACTTTCTGGAGTCGG
>1939644|reference Afl|length 60|copies 3
ATTACCGGGGCGTTAGTTTCCCGTCAACCCTTTGGTGGGTTTAAACTTTCTGGAGTCGGT
>1939644|reference Afl|length 44|copies 1
ATTACCTGGAACATCGGAAGAACTACCTTCCTGGGAAGAACTAA
>1939644|reference Afl|length 37|copies 6
ATTACCTTCAATTGCTGGCCCATCTGCATTGTCACCA
>1939644|reference Afl|length 48|copies 1
ATTACCTTTAGCTTTCAATTAGAGAAACTCAAAGCATTAGTCACAGAA
>1939644|reference Afl|length 35|copies 1
ATTACGACCCCATCATGTCCGGTAAACTTGTCACC
>1939644|reference Afl|length 51|copies 1
ATTACGAGAAATTGTCCATTTGTGTAAAAAGATTTTCCCTTTACGACAAAG
>1939644|reference Afl|length 40|copies 1
ATTACTAAACCCCAGACTGGACCTGCTAATAGTAATAATA
>1939644|reference Afl|length 46|copies 1
ATTACTGCATTTTTTTCCACTTCTTCTGCACTCACTGACCATCTAA
>1939644|reference Afl|length 43|copies 2
ATTACTGTGTAAGGATTGCCAATAATACCATCACCATTAGCAT
>1939644|reference Afl|length 42|copies 1
ATTACTGTTTCATCGCTTTCAATGGTTGTATCAGCAGTAGGA
>1939644|reference Afl|length 28|copies 1
ATTACTTAATCTCGGTGGTCCCGACAAA
>1939644|reference Afl|length 47|copies 1
ATTACTTAATCTCGGTGGTCCCGACAAACCAGAAGATGTCGGACCGT
>1939644|reference Afl|length 37|copies 1
ATTACTTCGCCATAATGGTCCGCGTTGTCCAGGTTGA
>1939644|reference Afl|length 36|copies 1
ATTACTTGTTCCCGCAGGGCCTAAAGTAGTGCGGTT
>1939644|reference Afl|length 37|copies 1
ATTACTTGTTCCCGCAGGGCCTAAAGTAGTGCGGTTT
>1939644|reference Afl|length 49|copies 1
ATTAGAACAATCTAGCGATATTCGTCATGAATATTTTGCTGGTGAAGTC
>1939644|reference Afl|length 70|copies 3
ATTAGAACGACGGAACAAAAAGAACAAGCCAGTAATCAATAAAACTGGGAAAATTAAATTACCCAAAAGT
>1939644|reference Afl|length 36|copies 1
ATTAGAAGTTATAGACTCAGCTTTAATTGTAGATGA
>1939644|reference Afl|length 49|copies 1
ATTAGAATAGGTCGTTTTGGTCTAGGTGGTGGCACCAGGAAAGAAAAGG
>1939644|reference Afl|length 39|copies 1
ATTAGAGGTAATTAATTTACAATCAGTTAATATCCAATA
>1939644|reference Afl|length 44|copies 1
ATTAGATCATGAACCCACTAAAATTTTAGCTTTGTGTGATGATG
>1939644|reference Afl|length 62|copies 1
ATTAGCAAAACCAAAGGGTCCAAAAGTAGGAATTCTTTGACCAATACCGCCCACAATTCCCT
>1939644|reference Afl|length 44|copies 1
ATTAGCACATAATTTATTCATAATATTGCTAATGTGTGTTTTCA
>1939644|reference Afl|length 37|copies 8
ATTAGCCATTAGCATTGGTCCCGACTGCAACCAAATC
>1939644|reference Afl|length 38|copies 4
ATTAGCCATTAGCATTGGTCCCGACTGCAACCAAATCC
>1939644|reference Afl|length 50|copies 1
ATTAGCCCGACTTAAATCACTCCGACTCATGGAAACACGGCTCAAGTTAG
>1939644|reference Afl|length 9|copies 1
ATTAGCCTG
>1939644|reference Afl|length 47|copies 1
ATTAGCGATTAGTTCCACAAAAGGTAGCACAGGTCATACATTAGGAG
>1939644|reference Afl|length 14|copies 1
ATTAGCGTCGGTAA
>1939644|reference Afl|length 37|copies 16
ATTAGCGTCGGTAATTGGGCCAGCTTTGGGAGGATTG
>1939644|reference Afl|length 45|copies 8
ATTAGCGTCGGTAATTGGGCCAGCTTTGGGAGGATTGAGTATTGC
>1939644|reference Afl|length 46|copies 1
ATTAGCGTCGGTAATTGGGCCAGCTTTGGGAGGATTGAGTATTGCT
>1939644|reference Afl|length 36|copies 1
ATTAGCTGTCGCTTCTCCCTGAATAAGTGTTGGCAA
>1939644|reference Afl|length 14|copies 1
ATTAGCTGTGAGAA
>1939644|reference Afl|length 37|copies 31
ATTAGCTGTGAGAACTGGTCCACCACCAAAAACTAAA
>1939644|reference Afl|length 38|copies 3
ATTAGCTGTGAGAACTGGTCCACCACCAAAAACTAAAG
>1939644|reference Afl|length 48|copies 1
ATTAGGGGAAATTGAAGCGGTACTGAGTCAACATCCCCAGGTTCAGCA
>1939644|reference Afl|length 55|copies 1
ATTAGGTTTGCCATAAAGTCCTGTTCCTCGTCCTAAACAGGTGAACATTAAAGCG
>1939644|reference Afl|length 52|copies 1
ATTAGTAAAGATAATCCTTGGCAAACTCTAATTGATAGTTTAAATCAATTTT
>1939644|reference Afl|length 44|copies 1
ATTAGTACAATTTACTCCAAACCCAATCTTTTTCCTATGAGCAG
>1939644|reference Afl|length 64|copies 1
ATTAGTATTTATGGGAATTTTCTCCCTATTAAAATCTGACATAGATCCTCGAAAACGATATTTT
>1939644|reference Afl|length 33|copies 1
ATTAGTCAACTTCCACATAGTGTTGACATCATT
>1939644|reference Afl|length 45|copies 1
ATTAGTGCTGAGTTGGGAATTTCCACCGAGGATAGTTGGGGGAAT
>1939644|reference Afl|length 37|copies 1
ATTAGTTAATAGCTATGGTCCAACGGAAACCACTGTA
>1939644|reference Afl|length 38|copies 1
ATTAGTTAATGAGTATGTACGGCAGTGTTTAACTATTG
>1939644|reference Afl|length 59|copies 2
ATTAGTTGCAGGGGGAAATCATGGCGAATCTTGGCAACATTATGACCCATTTATTCTCG
>1939644|reference Afl|length 48|copies 1
ATTAGTTTGACCACTATCTTTACTAACAGTCCGGTGATGTTGGCTGGG
>1939644|reference Afl|length 37|copies 1
ATTAGTTTGTCTACTTGGTCCTAATGGTGCTGGTAAG
>1939644|reference Afl|length 45|copies 1
ATTATATCATTTAATCGAAGGACAATATCACCTGATGCCACCTAA
>1939644|reference Afl|length 43|copies 1
ATTATATGAATGCCAAACTTTATACTCTATTTATTGCAGATCC
>1939644|reference Afl|length 62|copies 1
ATTATATTAGATGTTGTCAAAAATCTTCCTCCTGGAGATGCTGATTTACCAACTTCCCCAAA
>1939644|reference Afl|length 50|copies 1
ATTATCAACTTCTTAGAAAAATGTGAAAATTATCCAGAACATTGGCTAGA
>1939644|reference Afl|length 10|copies 1
ATTATCAAGC
>1939644|reference Afl|length 47|copies 1
ATTATCAATGAATATTTAGAAGAAGTATTCCCAGAACCCGCTTTATT
>1939644|reference Afl|length 39|copies 1
ATTATCATCTGCGGTCGGATAGGCAGAACCAATCTTAAT
>1939644|reference Afl|length 50|copies 1
ATTATCTCGCCGAATTGCGCCTAAAGGTAATTTATTATTACGGTTAAAAT
>1939644|reference Afl|length 54|copies 2
ATTATCTCGCCGAATTGCGCCTAAAGGTAATTTATTATTACGGTTAAAATAACC
>1939644|reference Afl|length 36|copies 1
ATTATCTCTACTCCCACAGGTTCTACTGGTTATACT
>1939644|reference Afl|length 36|copies 1
ATTATCTGTACTGTCGTTGTAAGGAGTGAATGTCAT
>1939644|reference Afl|length 56|copies 1
ATTATCTTTGCGAAGATGAAAGGGAACAGGCAAAAAGATATATATTTCCCTATTCC
>1939644|reference Afl|length 43|copies 1
ATTATGACCACAGTAGTAGCCGGTGCGGTGTTTGCTAACTCTT
>1939644|reference Afl|length 52|copies 3
ATTATGAGTCAGTAACCGTGAGCCTGGGGCGATGCCACTTTGGTAACGGGCA
>1939644|reference Afl|length 57|copies 1
ATTATGGCCATCAACTGGCCCCATGTAGGTAAAGCCCAATTCTTCAAAAACAGCGCC
>1939644|reference Afl|length 27|copies 1
ATTATGGGTCCAGCTTGCACCAGGGCT
>1939644|reference Afl|length 52|copies 1
ATTATGTATATTAATGCTTTTTATTCCTAGCACAAGCCTAAACCTCAAATCA
>1939644|reference Afl|length 44|copies 2
ATTATTAAAAACTACAGGCTCAATTCTTAGCTGTCAGTTTGACT
>1939644|reference Afl|length 57|copies 3
ATTATTACCCAAGTTAGAATTTCCCTTATTAGTAATTTGGGGTGCAGAAGATCCTTG
>1939644|reference Afl|length 55|copies 1
ATTATTACCTATGGACATGGAAGATTAAAAAACAAATTAGAATATAGTCCAGTAG
>1939644|reference Afl|length 46|copies 1
ATTATTAGCAGGAACTCTGCAAGAATCATTGCAAATTGTGGTAGAT
>1939644|reference Afl|length 37|copies 4
ATTATTAGTGATGGCTGGTCCATGGGAGTATTTAAGC
>1939644|reference Afl|length 38|copies 4
ATTATTAGTGATGGCTGGTCCATGGGAGTATTTAAGCG
>1939644|reference Afl|length 48|copies 1
ATTATTATGGACTCCACCTGGAGGAACTAAAGAAATCATTCCTTCAAG
>1939644|reference Afl|length 49|copies 1
ATTATTATGGACTCCACCTGGAGGAACTAAAGAAATCATTCCTTCAAGT
>1939644|reference Afl|length 62|copies 1
ATTATTCCCCAATTTTCCTGAAAATCAGTATGGGAAACTCTAAAATTACGTCTAATGATATA
>1939644|reference Afl|length 45|copies 1
ATTATTCTGGATGCCAGTTGCACAGGTTCAGAACCAGGTGCTATA
>1939644|reference Afl|length 52|copies 1
ATTATTGGAAAGTACATGAAATTTACCTTTTTCATCACCAACAAAGTATTGG
>1939644|reference Afl|length 48|copies 1
ATTATTGTCAGCACCGAACGCATTAACCAACTCATAGAACACGCTGTA
>1939644|reference Afl|length 49|copies 1
ATTATTTATGAGTTATACCCGTCGGGTATGGTCACGAGAGCAATTATTA
>1939644|reference Afl|length 47|copies 1
ATTATTTCTCGTTGTCAAAGGTTTGATTTTCGACGGATTCAGTTAGA
>1939644|reference Afl|length 36|copies 1
ATTATTTGGTGGTGCAGGTCCTGGCAGCGGACGACA
>1939644|reference Afl|length 37|copies 2
ATTATTTGGTGGTGCAGGTCCTGGCAGCGGACGACAA
>1939644|reference Afl|length 38|copies 1
ATTATTTGGTGGTGCAGGTCCTGGCAGCGGACGACAAA
>1939644|reference Afl|length 42|copies 2
ATTATTTGGTGGTGCAGGTCCTGGCAGCGGACGACAAAGTTA
>1939644|reference Afl|length 50|copies 2
ATTATTTTCTTTTGAGAATCAACAATTTCTAAATGGATAAAATTCAGTTC
>1939644|reference Afl|length 39|copies 1
ATTCAAACCATAGTTCAGGACCAGGGGCAATACTCACAG
>1939644|reference Afl|length 47|copies 1
ATTCAAGAATATCTTGATCCCACTGTTTTTTATCAGGAAATCCTTTA
>1939644|reference Afl|length 48|copies 1
ATTCAAGACAATATAGATATTATTATTGGACCGGGAACAGAAGCTTTA
>1939644|reference Afl|length 55|copies 1
ATTCAAGCACCAAAAACCGCTACCAACCTCTACCGCATCGCCAGAGGATTACAAT
>1939644|reference Afl|length 48|copies 1
ATTCAAGCAGATGAGATAGTTAAACATATTGATTATGTAGTGGGGATG
>1939644|reference Afl|length 40|copies 11
ATTCAAGTATGTGCAAGGTGAAGAAGCTGCGGTTATGCCT
>1939644|reference Afl|length 38|copies 2
ATTCAATATTTCCCGCAGGTCCTGTTATGGGTGACCAA
>1939644|reference Afl|length 39|copies 5
ATTCAATATTTCCCGCAGGTCCTGTTATGGGTGACCAAG
>1939644|reference Afl|length 38|copies 2
ATTCACAGGGATGATTGGACCAATTGTGAATGCGACTG
>1939644|reference Afl|length 41|copies 1
ATTCACGAAAGCTGCCACGATTATATTCACATGAGCAAAAG
>1939644|reference Afl|length 16|copies 1
ATTCAGAAAATTGAGC
>1939644|reference Afl|length 39|copies 1
ATTCAGTTAATGCAGTATATTCACGGTCCCGACTTCCCG
>1939644|reference Afl|length 37|copies 1
ATTCATATTGCCTTAGTGCAAGGAACACAGACAATGT
>1939644|reference Afl|length 37|copies 2
ATTCATCGCTTGTCCAGGACCACCGGGAAGATTATTA
>1939644|reference Afl|length 51|copies 1
ATTCATCTAAACTATTTTCATCAATTACTTGCCCCGTAGTTTCTACCCGCC
>1939644|reference Afl|length 37|copies 1
ATTCATCTTGATGACATTGTTAGTACAATAGAATTTG
>1939644|reference Afl|length 37|copies 6
ATTCATGGGTTGGTCTGGACCAATGCTTACAGATTCC
>1939644|reference Afl|length 50|copies 6
ATTCATGGGTTGGTCTGGACCAATGCTTACAGATTCCGGTGGATTTCAGG
>1939644|reference Afl|length 37|copies 1
ATTCATTAATCGCATTAGTCCATTTACCAAGTCGGAA
>1939644|reference Afl|length 51|copies 11
ATTCATTAATCGCATTAGTCCATTTACCAAGTCGGAAACATAACAAAAACT
>1939644|reference Afl|length 52|copies 3
ATTCATTAATCGCATTAGTCCATTTACCAAGTCGGAAACATAACAAAAACTC
>1939644|reference Afl|length 53|copies 1
ATTCATTAATCGCATTAGTCCATTTACCAAGTCGGAAACATAACAAAAACTCC
>1939644|reference Afl|length 40|copies 1
ATTCCAGCAACCAGCGAGGTGCAGTAGTAACTAGAATTAA
>1939644|reference Afl|length 37|copies 6
ATTCCATTGCGGATTAGGTCCATTGCGGACAAACATC
>1939644|reference Afl|length 37|copies 4
ATTCCATTTACCACGTGGTCCGCTGTCTGTGAGACGA
>1939644|reference Afl|length 48|copies 1
ATTCCCAAAGGTGGCTGGACACCTATCCACACATTTCCTAATTGTACA
>1939644|reference Afl|length 51|copies 1
ATTCCCAATCCTTAGCTGGTCCAAAGATGCGCTCGCAAAACAAACCATCCA
>1939644|reference Afl|length 41|copies 1
ATTCCCATTTCTGCCGCTATCTCTCGATATAAATCGGTTCT
>1939644|reference Afl|length 37|copies 3
ATTCCCCATAGCCACAGGCCCAAATGGTTTAAAAACG
>1939644|reference Afl|length 54|copies 1
ATTCCCCATGTTTGAATGGAATGCTGATGAAAAACGTTTAGAAGCATTACATCA
>1939644|reference Afl|length 46|copies 1
ATTCCCGAACCACCACCACCACGATAAGCCAGGGTATTAGTATAAG
>1939644|reference Afl|length 49|copies 1
ATTCCCGAAGCACCTTTATATACCAAATGTCGTTTTATTGTCACAGCCT
>1939644|reference Afl|length 37|copies 1
ATTCCGAGTTCCTGATATCGAAGCAGCAATTACATTA
>1939644|reference Afl|length 39|copies 1
ATTCCGAGTTCCTGATATCGAAGCAGCAATTACATTAGC
>1939644|reference Afl|length 40|copies 1
ATTCCGCGCACCAGGGATATGTCCGTTGCGTATCCAAATA
>1939644|reference Afl|length 40|copies 1
ATTCCTAGGTCGCGCTTCGCTATCGCACTTTATCAATCCA
>1939644|reference Afl|length 51|copies 1
ATTCCTCAAACAAAATACATTATTAGTCAGTAATTATATAAACAGCTTACT
>1939644|reference Afl|length 56|copies 1
ATTCCTCTCCAGCGTGATAGGAACTACGAACCAGGGGACCGGAACGGACGTGATTA
>1939644|reference Afl|length 45|copies 1
ATTCCTGATCAAGTATTTTTTGACCGCGCAGCCCGGCCAGAATTT
>1939644|reference Afl|length 44|copies 1
ATTCCTGCGGAGCGCTTAGCTATCGCCTATTTTTCTTGATTCAG
>1939644|reference Afl|length 41|copies 1
ATTCCTGTACATGAACGTTCTAGGCGACGACGCTAAAATAT
>1939644|reference Afl|length 53|copies 1
ATTCCTTCATGCGGTGAAGAATTTGTCTAGCTTGGGGATGATCCTTATCTAAT
>1939644|reference Afl|length 44|copies 1
ATTCGACAAAAATCACGACGAGCTGCCATGAATGATCAATACAT
>1939644|reference Afl|length 39|copies 1
ATTCGCATAACAATAGTACAGTCAGCGGAGAGGATTAGG
>1939644|reference Afl|length 48|copies 2
ATTCGCTCAAATGTACTTTTACCATCTGCCCGAATCCGGCTCTGATCA
>1939644|reference Afl|length 44|copies 1
ATTCGGCTGTAGATGCAATATCAAGTCCATTTGCATTCAAAGCT
>1939644|reference Afl|length 48|copies 1
ATTCGGTATCCTCCCTCTAGGGCTTTATCTAGCAGCAGTTGAATTTTA
>1939644|reference Afl|length 41|copies 1
ATTCTAACTAGTCCAAATTGGGTAATTAGTTCTGTGAGCCT
>1939644|reference Afl|length 42|copies 1
ATTCTAGAAGTCTTTGAGTACATTCAAAATAATCCTGGTTAT
>1939644|reference Afl|length 52|copies 1
ATTCTAGCAGTGTAACTACAGCCGCAACTGCATTGTTTAAAAAGCAATATCC
>1939644|reference Afl|length 54|copies 2
ATTCTATTCCAGAGTATCACCATTTATCTAATTTTTTAAAGTAAGTAGGTGAAC
>1939644|reference Afl|length 38|copies 4
ATTCTCAAACCAGGTGCGGACCCTCATGTTTACGAACC
>1939644|reference Afl|length 43|copies 1
ATTCTCAAATGATGCCATTATTTGCTAAATTAAGTTAACACTA
>1939644|reference Afl|length 36|copies 1
ATTCTCAAGCTAGTACCTACCACTGTTTAGGCATAC
>1939644|reference Afl|length 38|copies 1
ATTCTCACAGTTACTTTCTTCTTTGCGTCTTTGCTCCT
>1939644|reference Afl|length 38|copies 1
ATTCTCAGGCGCTCTGTGGCCCTGAAGGTTATCCTCAC
>1939644|reference Afl|length 48|copies 1
ATTCTCCAATTACAGCATCAACAAATTGCCCCCCATTTGCACCTAAAA
>1939644|reference Afl|length 50|copies 1
ATTCTCCCTTTATCTGTTTGTAGTAAATTAGCAATTTCTTGACCATAATC
>1939644|reference Afl|length 52|copies 1
ATTCTCCGATTTAATGCTTATGATTTTTCGGGTTTATCTGAAGAAATTTTAG
>1939644|reference Afl|length 44|copies 1
ATTCTCTCCGCTGGGACTGCTGATTTAGCCGTCGCCGAAGAAGC
>1939644|reference Afl|length 58|copies 1
ATTCTCTTTAAGCCTAAAGTAGTTTGTTAAAAAAACAAGTTGCACAAATTTAGATCAG
>1939644|reference Afl|length 34|copies 1
ATTCTGAAATTGTTGCGGATCTATTCTCGCAAAT
>1939644|reference Afl|length 48|copies 1
ATTCTGCGTAAGCGGATTCTCCCAGTAGGGCCAGCCAGGAGACTTTCC
>1939644|reference Afl|length 53|copies 1
ATTCTGGTTTTTGGGTATAGAAAACTTCATTAACTGTATTATTAAAAAAATTC
>1939644|reference Afl|length 38|copies 1
ATTCTGTGCAGCCTCTCATCAAGTTGGTATTAGATATC
>1939644|reference Afl|length 41|copies 1
ATTCTTAGAAATTTCTGGTTTTGCTATTTCCTATGCCTTAG
>1939644|reference Afl|length 34|copies 1
ATTCTTCACCGCTGGACCTGTGCATAACTATGAA
>1939644|reference Afl|length 37|copies 4
ATTCTTCTCCGTGCGCGGACCATTGAATATTGCCCGT
>1939644|reference Afl|length 59|copies 1
ATTCTTGAGTTAACCGATTTGTATCGAGAAACCAGGCTAAATTGGTCAACTTGGCGGTG
>1939644|reference Afl|length 37|copies 8
ATTCTTGGGAAGACCCGGTCCGATTGTCACTCAAACA
>1939644|reference Afl|length 38|copies 7
ATTCTTGGGAAGACCCGGTCCGATTGTCACTCAAACAG
>1939644|reference Afl|length 39|copies 1
ATTCTTGGGAAGACCCGGTCCGATTGTCACTCAAACAGG
>1939644|reference Afl|length 48|copies 1
ATTCTTTAAATGAAGCCATATCCCACATTGAAAATTATGGTTCTCGGC
>1939644|reference Afl|length 50|copies 1
ATTCTTTAATTATGGCAAATATTGTCAATTTTTGTCAAATGTTTTGTAGG
>1939644|reference Afl|length 49|copies 1
ATTGAAATTTGCAACCTTTAAATATTATTTGGGTGCGGCTCTTTTAGGA
>1939644|reference Afl|length 51|copies 1
ATTGAACTTTCTAGCGTTAGCCAGGCAGAAATTAACCTGCCATTTATTACC
>1939644|reference Afl|length 68|copies 1
ATTGAATCACCGGATAAAAATTGGAAACTTTCTGTTAGTGATGTTCGGGAAAGGGCTTTTTGGGATGA
>1939644|reference Afl|length 51|copies 1
ATTGACAAGGCATCAGAGGAAGTACGGGGAAATCATAAAATCGGGACAACA
>1939644|reference Afl|length 40|copies 2
ATTGACGCGAATATTTTCAGGACCAAGTTCTGCTGCCAAG
>1939644|reference Afl|length 43|copies 1
ATTGACTCGCAACTTCACCACCTTCATGGCCACCAATACCATC
>1939644|reference Afl|length 49|copies 2
ATTGACTTTATTACCGAAGAAACAGAACAGGTATCCCGACAGTTACGCC
>1939644|reference Afl|length 51|copies 1
ATTGAGAAAATGACTGTTGGTTTACGGATGACATTGTAATTTTCAGTAATT
>1939644|reference Afl|length 53|copies 2
ATTGAGACTGGCAAAGGAAAGGGTAGTACTATTACTATCGGCTACAAAACCAA
>1939644|reference Afl|length 40|copies 1
ATTGAGAGTGGTAGCTTCTCCACCGCGATTCCTACGGAGC
>1939644|reference Afl|length 34|copies 1
ATTGAGCAACTTATCTCCAATGGTAATACATCAG
>1939644|reference Afl|length 39|copies 2
ATTGAGGCGATCACAGCTTTTAGCATCAGCCTCCAAAAT
>1939644|reference Afl|length 43|copies 1
ATTGAGGTAATATGCCGTACCGAGAGCGATCGCTGTATGTCCA
>1939644|reference Afl|length 47|copies 1
ATTGAGGTAGTCAACTACGCACCAAATAAATGGTATGTAGATGGTAA
>1939644|reference Afl|length 36|copies 1
ATTGAGTATTGCTGTTTTTAAGAGTGCGACGGGAGT
>1939644|reference Afl|length 37|copies 34
ATTGAGTATTGCTGTTTTTAAGAGTGCGACGGGAGTA
>1939644|reference Afl|length 37|copies 1
ATTGATAACGGTGTAATTAGGCATGGATTATCGGGAT
>1939644|reference Afl|length 52|copies 1
ATTGATACCAATGCGAATTTTTTCTGAATAAGGTGTGAGTGGATTAACAAAT
>1939644|reference Afl|length 38|copies 1
ATTGATGATACATCCTATGCAGAATTAATAGCAGAGAT
>1939644|reference Afl|length 38|copies 3
ATTGATGGTACAGGCAACGATCAATCAGGATTAAATAT
>1939644|reference Afl|length 13|copies 1
ATTGCAAGATGTT
>1939644|reference Afl|length 43|copies 1
ATTGCAATTGACTGGTTAGTTCTGCCGCTGTACGCCGGGTGCG
>1939644|reference Afl|length 49|copies 1
ATTGCAGGTTTTGTTCAAACATAATAAAAAACCTATTGACGGCAAATCA
>1939644|reference Afl|length 50|copies 1
ATTGCAGTATATTGAACAACATCTCAAACAGCAATCTCTCCAAAACAAAG
>1939644|reference Afl|length 40|copies 2
ATTGCAGTGGCTAAATCCTGTCCACTAACTTGTCCTAAAT
>1939644|reference Afl|length 58|copies 1
ATTGCCAAATGACCGAAGTGCGTAGCGAAAATCTTTTGGTAAAGATTTTCTTCCGTCA
>1939644|reference Afl|length 37|copies 5
ATTGCCAATAATTCCCGGTCCAGTAAACTTAGTAATA
>1939644|reference Afl|length 38|copies 6
ATTGCCAATAATTCCCGGTCCAGTAAACTTAGTAATAG
>1939644|reference Afl|length 39|copies 1
ATTGCCAATAATTCCCGGTCCAGTAAACTTAGTAATAGG
>1939644|reference Afl|length 46|copies 1
ATTGCCAATCTTGATGTGGTTACATTGGGTGCAAATACAGAAGTCC
>1939644|reference Afl|length 51|copies 1
ATTGCCACACCAAATCCCCCGTCTCAAAAATCGCATTCAACACAGCCTGAT
>1939644|reference Afl|length 36|copies 1
ATTGCCAGTCCCCTTAATGAATGTGATCAATGGTGG
>1939644|reference Afl|length 46|copies 1
ATTGCCCAAGAGGAATTTTTTGGCCCAGTGGCATTATTATTCCGAG
>1939644|reference Afl|length 42|copies 1
ATTGCCCTTTGACGAATTTCTGTAGGTGCAGTCATACTCAAT
>1939644|reference Afl|length 33|copies 1
ATTGCCGCTCACAACACAGTAATTCTTGCGCTT
>1939644|reference Afl|length 41|copies 1
ATTGCCGGTGGTGCGGCTCATGCTTTTGAACGCAATGGCTA
>1939644|reference Afl|length 47|copies 1
ATTGCGATCGCCCTCTTGAACTTGTGCAACCAGCTTTTCCTGCTGTG
>1939644|reference Afl|length 48|copies 1
ATTGCGGATATCTCCAGGTGGTAAAACGCCAAATTCTTCACGCAGTCT
>1939644|reference Afl|length 61|copies 1
ATTGCGTCCCTTTTTCGCAGAATTTTCTTTTTTTCCCGCAAATGTGGGGTGTGAGGTATGG
>1939644|reference Afl|length 13|copies 1
ATTGCTAAGGAAA
>1939644|reference Afl|length 38|copies 1
ATTGCTACAATCAACACATCCGATGAATCTATTTATTA
>1939644|reference Afl|length 48|copies 2
ATTGCTACTAAGGCCGTCGGTAAAGTTGGTCCTGCACCTTGGGACCAG
>1939644|reference Afl|length 39|copies 1
ATTGCTACTAATGATGTGGTAGCGATCGCTGCTAATCCC
>1939644|reference Afl|length 45|copies 1
ATTGCTATCCACGCACCTACTACCAAAGCATTACGAGTTAGCACG
>1939644|reference Afl|length 50|copies 1
ATTGCTCTCCCAAATGGTAAATTGTGATGGGTTCTTGTTTGATATCTCCG
>1939644|reference Afl|length 37|copies 10
ATTGCTGCTACCTTCCGGTCCTGACAAGATTTGGGCG
>1939644|reference Afl|length 52|copies 1
ATTGCTGCTCCCTCAAATCTAATTGCTGAATTGTTGATCAAGCAATGGAAAC
>1939644|reference Afl|length 46|copies 1
ATTGCTGGTTTTATATTAAGTGCTTCCCCGACTTGACGCGCTAAAT
>1939644|reference Afl|length 44|copies 1
ATTGCTGTAGGCAAATTTACGATTGAGCATCCTCATGCTAAACC
>1939644|reference Afl|length 53|copies 1
ATTGCTGTCTGCGCTGGTACGGCTACTAAATATTCTTGATTTTTGGGTTGTGA
>1939644|reference Afl|length 38|copies 1
ATTGCTTAATTTATTTGCGATTGCAGAGGTTAATGATG
>1939644|reference Afl|length 43|copies 2
ATTGCTTCCTTATTGGGTTCTCCTGGACAAAGTAATCATGCGG
>1939644|reference Afl|length 38|copies 1
ATTGCTTTCATTTTACCGGACCATATCATAGTGCAACT
>1939644|reference Afl|length 53|copies 1
ATTGCTTTGGCGACCTGGTGAACCACCTGCATTATTATTTGCAGCCAGCTTTC
>1939644|reference Afl|length 44|copies 1
ATTGGATACCTGCCACATCTCCGGCTAATTCTAAAGCACGGGAG
>1939644|reference Afl|length 49|copies 1
ATTGGCAAAACTCCATTAATTCAGTTGAATAAAATTCCCCAAGCCGAGG
>1939644|reference Afl|length 37|copies 1
ATTGGCAACAATTCCGGGTCCACCATGTCCAGGACCA
>1939644|reference Afl|length 57|copies 1
ATTGGCACTTTATCATCTAGCACTTGGGGATATAACTTTAGAAAATTTATTGCAAAA
>1939644|reference Afl|length 36|copies 1
ATTGGCAGGTTGACCTATTGAATAAGCATTGTACAG
>1939644|reference Afl|length 45|copies 1
ATTGGCGATCGCACTAATAACTTTGAGCCTGAAAATTATTGGGAA
>1939644|reference Afl|length 57|copies 1
ATTGGCGTTCATGACAACAAATAAACTCGAATCAACGAAACTGGAGTCAACAGACCT
>1939644|reference Afl|length 44|copies 1
ATTGGCTCTGGTTTGAGAATTGTGCTTGAAGATGAGGTGTCTGG
>1939644|reference Afl|length 32|copies 2
ATTGGCTGTCATACCTGGACCTTGTGCTTCTT
>1939644|reference Afl|length 37|copies 1
ATTGGCTGTCATACCTGGACCTTGTGCTTCTTGTATC
>1939644|reference Afl|length 38|copies 1
ATTGGCTGTCATACCTGGACCTTGTGCTTCTTGTATCA
>1939644|reference Afl|length 63|copies 1
ATTGGGAAATAGGTTGCTGTGGATTAATTAAAATACTTTCTAGCAAGGTTTGATAATTTCCTG
>1939644|reference Afl|length 25|copies 1
ATTGGGACCAAAGAGAATATTGAGG
>1939644|reference Afl|length 43|copies 1
ATTGGGGTAAATTTACAGAATTAGCCAAGGATTTTGAAACCAG
>1939644|reference Afl|length 53|copies 1
ATTGGGTATATGTTCCCAATTACTGGTTAAGTAATTTTTTCTTGTATATAGTT
>1939644|reference Afl|length 36|copies 1
ATTGGGTGATAGATTTGGGACCTGAAGGTGGAGATA
>1939644|reference Afl|length 45|copies 1
ATTGGTAATCATACTTGGCATCATTGGTATCGAAAGATGGATGAA
>1939644|reference Afl|length 50|copies 1
ATTGGTACTTCTAGTGATGGGCGTTATAAGAGTATTTATGCCCCTAGAAA
>1939644|reference Afl|length 40|copies 7
ATTGGTAGACAGATTAATATTCTTGATGATGAACGTCCTT
>1939644|reference Afl|length 46|copies 1
ATTGGTCAAATTGCTGTTGATTAATAGCACCTTCTTTGATAAGCTG
>1939644|reference Afl|length 24|copies 1
ATTGGTCCTCGTCCAGAGAGGCCA
>1939644|reference Afl|length 38|copies 7
ATTGGTCGCAATCCCCAGGACCGCAAAAGAATGGCCAT
>1939644|reference Afl|length 42|copies 1
ATTGGTGGTGGGACAGGCCCAGCTACGGGAACAAATGCCACA
>1939644|reference Afl|length 44|copies 1
ATTGGTGTTAAAAATCGGCTCTCAACTACTTGGGGATTAAGTAT
>1939644|reference Afl|length 45|copies 21
ATTGGTGTTAAAAATCGGCTCTCAACTACTTGGGGATTAAGTATT
>1939644|reference Afl|length 46|copies 1
ATTGGTGTTAAAAATCGGCTCTCAACTACTTGGGGATTAAGTATTA
>1939644|reference Afl|length 47|copies 1
ATTGGTGTTAAAAATCGGCTCTCAACTACTTGGGGATTAAGTATTAC
>1939644|reference Afl|length 38|copies 1
ATTGGTTATTTGGTCTTGGTCCTGGGCATACCGTGAGC
>1939644|reference Afl|length 42|copies 2
ATTGGTTGTCCAGCCACAATCTGCGCCCCGTCAGGAACAATC
>1939644|reference Afl|length 45|copies 1
ATTGTAGAAACCATACTTAATATTGTGTCAGTTGTTCGTTGTCAG
>1939644|reference Afl|length 43|copies 1
ATTGTAGATTAAATATACCCTATTCCAGAGATATTCCATTTAT
>1939644|reference Afl|length 32|copies 1
ATTGTATGTCTGCTGTTAAAGAGTCTGGCTCA
>1939644|reference Afl|length 60|copies 1
ATTGTATTTGTGTTGTTGTATCAGAAGAAACGGGTTCTATTTCCTTAGCGGAAAAGGGAA
>1939644|reference Afl|length 50|copies 1
ATTGTCAACGGGTAAGTTCAACCTTTAAATTACCTAATCTTTAAAACTTC
>1939644|reference Afl|length 57|copies 1
ATTGTCATGGGAGATCAAACAACAGCTAAAAAGTGGAAACAGCAACTTAATCAAGAA
>1939644|reference Afl|length 48|copies 1
ATTGTCGAGTTATTTCCCTGTAAATCATTGGTCGGGGTTTTAAATTTC
>1939644|reference Afl|length 49|copies 2
ATTGTCGCTCACCACATTGCGGCTGGTGTAGTTGGTATTATCGCGGGTT
>1939644|reference Afl|length 52|copies 2
ATTGTGGTGTCAATCTGTCCAAATTTGGCCACAACCTCCTCTACCAAATCAA
>1939644|reference Afl|length 46|copies 2
ATTGTGTCCTCCCGCAGCCGCAATTTCTAAAGCCCTGCGGGCGTGC
>1939644|reference Afl|length 46|copies 1
ATTGTGTCCTTGCATATACCAGGGACACCAGGTAATTTTCTCTAAA
>1939644|reference Afl|length 51|copies 1
ATTGTGTGACAAAATGGGTAAAAGGCTGGAAAAAGAACGGCTGGAAAAAAG
>1939644|reference Afl|length 42|copies 1
ATTGTTAATTGTGGAGTTATCTCCTGTTTTCCAACTGACGGT
>1939644|reference Afl|length 45|copies 1
ATTGTTCAACGTGCATTGTATATTGGTCAATTAAAATATATTCTT
>1939644|reference Afl|length 55|copies 1
ATTGTTCAGCAAATATCCTTTGAATTCTGTCCTTCATTTCCCTAGCGGCTTTGTT
>1939644|reference Afl|length 41|copies 2
ATTGTTGAGCGATCGCTTGTAGATCCTTCTCAATCACATTT
>1939644|reference Afl|length 63|copies 1
ATTGTTGGCAGAAGTGGTTCAGGAAAAAGTACCCTTTCCAAAATTATTCAACGACTTTATCAA
>1939644|reference Afl|length 37|copies 1
ATTGTTTTCGACAACTACGATAATTTCATTATCAGCT
>1939644|reference Afl|length 45|copies 5
ATTTAAATCCCAAATGTTGTAGGAGACAGCACTATTAAGCTGAAT
>1939644|reference Afl|length 46|copies 1
ATTTAAATTGTTAAGCCGATTCCTCCAGCCGCAAAATCAATCACGG
>1939644|reference Afl|length 51|copies 1
ATTTAACTCTATAGCCTGTAATTATTGCCCAAAAAATTCTGTAAGTGTTTA
>1939644|reference Afl|length 57|copies 1
ATTTAAGTAAAATTGGGATTCAAGTAGATTTTACACCATTGGCTTGGAATACCTTTA
>1939644|reference Afl|length 44|copies 2
ATTTAATGGCAATAGGTGCATTTGGTCCTCCAGCCATTGGTATT
>1939644|reference Afl|length 47|copies 1
ATTTAATTCAAATACAGTCACAAATTTTAGACATTTTGGGCAGCAGG
>1939644|reference Afl|length 52|copies 1
ATTTAATTTAGATCCCCGACTTCTTAGAGAAGTCGGGGATCTTGCTATTCAC
>1939644|reference Afl|length 39|copies 1
ATTTACCAGCACCAGCCGGACCATCAATAGCAATGATTG
>1939644|reference Afl|length 38|copies 1
ATTTACCTGCACCATTGGGACCAATGACTGTGACTAAT
>1939644|reference Afl|length 43|copies 1
ATTTACGGTGATCTCAATTATTGGTCCGCGTCTTCACCAAATC
>1939644|reference Afl|length 61|copies 1
ATTTACGTTTTGTCCAAACACCAATACCAAAAAGAATTGTACTACCTAATACTGGCAAGGT
>1939644|reference Afl|length 42|copies 1
ATTTACTTTCTTATACCGATGAGCCACACCAGTTTACAGAAT
>1939644|reference Afl|length 54|copies 1
ATTTAGAAGTTCTACCCCTAACTTTAGTTGGTGAACAATACCATTTAGGGGGAA
>1939644|reference Afl|length 40|copies 1
ATTTAGATTTTGTAATTCCTTAGTTATTATTATTTATTGC
>1939644|reference Afl|length 45|copies 1
ATTTAGCACGGTTTGGACTGAAAGAGTTTCCAGAATCTGTTCTTA
>1939644|reference Afl|length 50|copies 1
ATTTAGCCCTAGAGAATAATCTAGAAATTATCCCAGTTTTAAATAAAATT
>1939644|reference Afl|length 38|copies 41
ATTTAGCCTTACGAGGTGGTCCTCGCTGATTCACATGG
>1939644|reference Afl|length 42|copies 3
ATTTAGCCTTACGAGGTGGTCCTCGCTGATTCACATGGAATT
>1939644|reference Afl|length 49|copies 1
ATTTAGTATTAGGACAATCTAACTTTATTGATAATTTACATAACCGAGG
>1939644|reference Afl|length 44|copies 17
ATTTAGTGATGGTAAAAAAGTTGGGGCGACATTAGACCGCAATG
>1939644|reference Afl|length 38|copies 1
ATTTAGTTATTGCTTATGGACCTGTTACTCGTCCTACT
>1939644|reference Afl|length 44|copies 1
ATTTATCACCTCTATCTAAGGCTTCTGTAGAAGGTGATAAAACT
>1939644|reference Afl|length 40|copies 1
ATTTATCGTCGGGAAGATTTCCGCCATCATTCTTATATCG
>1939644|reference Afl|length 61|copies 1
ATTTATGAATGGTTAATGGGTATTTTGTGAAAGTTAAATCTGCATTTTTTAAACCCGTGTA
>1939644|reference Afl|length 46|copies 1
ATTTATGAGGGAAAATTTGCCAGATGTACCTGTGGCTTATTATATC
>1939644|reference Afl|length 48|copies 2
ATTTATGCAGTGTTAGCTCAAAAAGGTGATGATATCACTTGGGGAAAA
>1939644|reference Afl|length 55|copies 1
ATTTATGCCCACAATCCTCGAAGATGTTACTTTCGGACCTCTTAATTATGGTGTC
>1939644|reference Afl|length 42|copies 1
ATTTATTACATTTTGACAATGTTTATGCTAACAGCTTGGACG
>1939644|reference Afl|length 39|copies 1
ATTTATTCAAGAAAGGCGGGCCCTCCATGTGGCCTTTGC
>1939644|reference Afl|length 42|copies 1
ATTTATTCCCTGGATTTTGGAACATCAATTTTGAATATACAA
>1939644|reference Afl|length 50|copies 1
ATTTATTTAGTTGGAAAATTAGGAAGTCATCATCTTTTCTCAAATGCCCA
>1939644|reference Afl|length 57|copies 1
ATTTCAAAAGCTTTTCTCCCTTGGGCTATCATTTTCTCTTTGTCTGAAACGAGGAGT
>1939644|reference Afl|length 43|copies 1
ATTTCACTAGCTTTGCCAAGAGGGCGACGCAACCAGCTAGGCA
>1939644|reference Afl|length 50|copies 1
ATTTCACTTCCTCTAAGGTTTTCCCCGACATAATTAAGGATGCGAGTTTG
>1939644|reference Afl|length 57|copies 1
ATTTCAGCGGACGGTTATTAGCCCCCACCACAGTCCGTCCCCGCCGACCATTGTCAA
>1939644|reference Afl|length 41|copies 1
ATTTCATTGGTTTTAGCTTCATTAGCATAATAAGGAATAAT
>1939644|reference Afl|length 54|copies 1
ATTTCCATTTATAGTATTCGGACCTTTACAGATTAAAGGGGAAATTGATTTTGG
>1939644|reference Afl|length 44|copies 1
ATTTCCGCCGTTTCCATCAAACCCAGCGCCATGACGTTGACAAG
>1939644|reference Afl|length 41|copies 1
ATTTCCGGGCAAACAGTCGCCGAAGTCTTAGCAGATATCCC
>1939644|reference Afl|length 43|copies 1
ATTTCCGGGCAAACAGTCGCCGAAGTCTTAGCAGATATCCCCG
>1939644|reference Afl|length 51|copies 1
ATTTCCGGTCATGATGGTGGTACTGGTGCATCACCGCTTTCTTCGATTAAA
>1939644|reference Afl|length 51|copies 1
ATTTCCGGTTTAGCCAAAAAAGGAGGTTGGAGTCCGCTACTATTGCAAGCT
>1939644|reference Afl|length 49|copies 1
ATTTCCTATTTTTTTATTCTGTATCCTTGATTGGATAAAGCATACAGAC
>1939644|reference Afl|length 52|copies 1
ATTTCCTGTATGGCTTTTCCACCTTCAATGCAGATCCGATCAGGTAGTAACT
>1939644|reference Afl|length 38|copies 3
ATTTCGCCATTTGGGGTGGTCCAGGAATGGGTAAGTCT
>1939644|reference Afl|length 38|copies 1
ATTTCGGAGGCAAGCCTGGTCCGATTATCACTCAAAAG
>1939644|reference Afl|length 50|copies 1
ATTTCGTACCTTTACCGATGGGGGGCAAATCAGCAGCACGGCGCGGCGGG
>1939644|reference Afl|length 40|copies 1
ATTTCTACACTTGGACCTTCGGGACCCAAGGATGCACCAC
>1939644|reference Afl|length 40|copies 1
ATTTCTACATATTTTTCTAGCAGTCCATATAGTGAAATAA
>1939644|reference Afl|length 27|copies 1
ATTTCTATTCCTGATTCTTGAAATAAG
>1939644|reference Afl|length 43|copies 1
ATTTCTATTCGTTCAGCTAGGGCAGAAATTACTGCCAGTCAAG
>1939644|reference Afl|length 63|copies 1
ATTTCTCATCAATATATTGACTCCAAGAACGCCAATAATCACCCCCTGGTTGATCAATTAACA
>1939644|reference Afl|length 46|copies 1
ATTTCTCGTAAAGTATTGCGTCAATTTTGGCATCACTCCAATACTG
>1939644|reference Afl|length 48|copies 1
ATTTCTGCGACTAATTGGCGGGAGGAAGAATCATCTAAAACATCAATA
>1939644|reference Afl|length 36|copies 1
ATTTCTGGCTATTGGTGGACCCGTTGCGGAAATACT
>1939644|reference Afl|length 37|copies 9
ATTTCTGGCTATTGGTGGACCCGTTGCGGAAATACTG
>1939644|reference Afl|length 50|copies 1
ATTTCTGTACCCGTTGCCAGGACGAGTATATCAGGTTCTAAGAGTTCTTT
>1939644|reference Afl|length 52|copies 1
ATTTCTTGGAGCATATTCATCGCCAGGGCTGGGTTAGCGCCGTGACGATGAT
>1939644|reference Afl|length 61|copies 3
ATTTCTTGGGCGTTGGCAAGATCTGCACAATATTGGCAAGCTTCTAATAAGGCTTTGGTTA
>1939644|reference Afl|length 42|copies 1
ATTTCTTTCTTTACATTTGAATGTATTGCTTATTTAATAGAT
>1939644|reference Afl|length 57|copies 1
ATTTCTTTGCTAAAATCAACTTCGGGAAATGCTGTTTCTGGAATTCAAGAAACGGTG
>1939644|reference Afl|length 50|copies 1
ATTTGACAAATTCCTTGTATTATTTTTTCGCTTGAAAATGCGATCGCTAC
>1939644|reference Afl|length 40|copies 1
ATTTGAGGCAATGGTGCAAAATACAGGTGTTAGTAATCGC
>1939644|reference Afl|length 44|copies 1
ATTTGCAGTTGACTTTGTGACTGTTGATAAAGGTGATGGTAAAT
>1939644|reference Afl|length 47|copies 1
ATTTGCGGCAAATTAGCAAGGATTTACACAAGCCAATTGCGATTATG
>1939644|reference Afl|length 37|copies 3
ATTTGCTAAGGTTTTTGGTCCTTCGCAAATCAGGGTT
>1939644|reference Afl|length 47|copies 1
ATTTGCTGATATATTCCTTCGTGATATAATCGGCTGCTGAGGATATT
>1939644|reference Afl|length 35|copies 1
ATTTGCTGCCACTAAAGACGCTAATCCTCCTTGAT
>1939644|reference Afl|length 31|copies 1
ATTTGCTGCTGCTGCGACCACAGCGATCGCA
>1939644|reference Afl|length 34|copies 1
ATTTGGAGTATCACTATCAACATCACATCTAGAC
>1939644|reference Afl|length 39|copies 1
ATTTGGAGTTTAATCGCTAGTGGTGCAGAAGTACATCTG
>1939644|reference Afl|length 37|copies 1
ATTTGGATAGGTAGTTTTGATTATTGACTATTATAGT
>1939644|reference Afl|length 48|copies 1
ATTTGGCCAGTCCTGTTTTCATTGCTTTGGCGACCTGGTGAACCACCT
>1939644|reference Afl|length 40|copies 1
ATTTGGCTACCTATACTCTCCCCGCATTACTCTATGAACG
>1939644|reference Afl|length 40|copies 1
ATTTGGCTATGTCTGTCGCTGTGGGTTCAAGTATGCAAAT
>1939644|reference Afl|length 51|copies 1
ATTTGGGGGAACTGTCGGACTGGTGACTACTCAAGACATTATTGCTGAAAT
>1939644|reference Afl|length 63|copies 1
ATTTGGGGTAATTTACCGCCGGGGAACTTAACGTCTACAACCGGACCAATTACTTGGGTAATG
>1939644|reference Afl|length 53|copies 1
ATTTGGGTTAATAAACAAAACCCAACAAAATCTTAGAAATGTTGGGTTTCACT
>1939644|reference Afl|length 40|copies 1
ATTTGGTAAGATAAATAATTCAGTAGCACAGTAATAGGGG
>1939644|reference Afl|length 41|copies 1
ATTTGGTCATAGTCGCCATAGGGCATTGGGAGACTTTAAAC
>1939644|reference Afl|length 57|copies 1
ATTTGGTGGGGGAAAAGTCATTAGAGATGGGATGGGACAATCCCCAATTTCTAATCA
>1939644|reference Afl|length 47|copies 1
ATTTGTGACCTAGAAACCGCCATTAGCCTCGCTACGGACGCACCTAG
>1939644|reference Afl|length 50|copies 1
ATTTGTGACCTAGAAACCGCCATTAGCCTCGCTACGGACGCACCTAGACA
>1939644|reference Afl|length 37|copies 2
ATTTGTGATTGGAAATGGCCCAAGCTTAAAACTGGAA
>1939644|reference Afl|length 60|copies 1
ATTTGTGCAACTGTCACTTCTGGGTTGTGGTTTTTTCACATTTTGAAAACTACTGCCTGG
>1939644|reference Afl|length 57|copies 2
ATTTGTGGCGCAATTGCCGAAGCTTGGGCAACCTTGGGGGCATTATTAGCAATGGTT
>1939644|reference Afl|length 50|copies 1
ATTTGTGTCTGTCCTGGGCGCAGTTGGGCGCGAATGGTGGCGATATTTTC
>1939644|reference Afl|length 50|copies 1
ATTTGTTAGAATGCCAGCTAGTTGCTAGGGGTCCAGTTTCCGCTTCTCCG
>1939644|reference Afl|length 42|copies 2
ATTTGTTTGTCAGTTAATGACGCATTTGTAATGTTCCAATGG
>1939644|reference Afl|length 44|copies 1
ATTTGTTTGTCAGTTAATGACGCATTTGTAATGTTCCAATGGGG
>1939644|reference Afl|length 54|copies 1
ATTTGTTTGTCAGTTAATGACGCATTTGTAATGTTCCAATGGGGCAAACAACAA
>1939644|reference Afl|length 52|copies 1
ATTTTAACATCATCACCTGGTTTGATTTTAGTCAGATAGGTAGAACAAACAC
>1939644|reference Afl|length 47|copies 1
ATTTTACCCAGTGCAGCCATTGAATCTAATCAACAATTGCAACAATC
>1939644|reference Afl|length 46|copies 1
ATTTTACGCTGTCCCTCCAACTGACGTGTTTTATAAAGACTGATGG
>1939644|reference Afl|length 53|copies 1
ATTTTACGGTTTCCTATTTTGGCGCAAATATCTATCCAGAAAATGTGACGGTA
>1939644|reference Afl|length 41|copies 1
ATTTTACTGGCATCACAGCTATTTAAACCTGGATAGCAGTA
>1939644|reference Afl|length 63|copies 1
ATTTTAGAAGAACCCGCTTTGGGAATACATATAGGAAATTTGCGCTGGTTGCTAATTGTTGGC
>1939644|reference Afl|length 32|copies 1
ATTTTAGATTACGTCCAGTTATTTATGATGAT
>1939644|reference Afl|length 56|copies 1
ATTTTAGTCTTATTGTATCAGATTTAGATCCCCGACTTCTCAAAGAAGTCGGGGAT
>1939644|reference Afl|length 10|copies 1
ATTTTATAAT
>1939644|reference Afl|length 49|copies 1
ATTTTCACAGAAAATGATCCTTCAGGAACAACAGATTTAGCAGGTGTTT
>1939644|reference Afl|length 49|copies 1
ATTTTCACGGAGGGCTACCCCTAAACTATCGTCGCCGCAGCAGCGTTTC
>1939644|reference Afl|length 42|copies 27
ATTTTCATCCAGGGGAACGTCACCTGTGGCTGTCCGCAGGTC
>1939644|reference Afl|length 44|copies 1
ATTTTCATCCAGGGGAACGTCACCTGTGGCTGTCCGCAGGTCGT
>1939644|reference Afl|length 46|copies 1
ATTTTCCCAGCCAGGAACGTGATGAGATAAGCGGACTAAGCCTGTG
>1939644|reference Afl|length 45|copies 1
ATTTTCCCTTCTGCTAATCCTAAGAAATATCCTTCCAGCATTGAG
>1939644|reference Afl|length 57|copies 16
ATTTTCCGCCGCCGCATTGAGGGTTTGGGAACTATTACCCGTGAAGAAGCGATTAAC
>1939644|reference Afl|length 63|copies 1
ATTTTCCGCCGCCGCATTGAGGGTTTGGGAACTATTACCCGTGAAGAAGCGATTAACTGGGGA
>1939644|reference Afl|length 54|copies 1
ATTTTCCGCGTCTTAACGCACCCACTTTGCACCATCTGCCAAATGGTTTAACCA
>1939644|reference Afl|length 46|copies 4
ATTTTCCGGTTGCGGGGGGGAATGGGACCAGCTTATCCTTCCATTG
>1939644|reference Afl|length 49|copies 1
ATTTTCCGGTTGCGGGGGGGAATGGGACCAGCTTATCCTTCCATTGTCG
>1939644|reference Afl|length 53|copies 1
ATTTTCTACAAACTCCGATGATGGAGTCAGGCTTTGGATTTCTGAAGATGATA
>1939644|reference Afl|length 52|copies 2
ATTTTCTCCAGGAATTGTACTAATTGTGATTTCTTTGGGTAGTTGTGCTGCA
>1939644|reference Afl|length 58|copies 2
ATTTTCTCCGACGGTTTCAGAATGGGGGCGATATCCAGACAGTTGAATTTGTTGAGTA
>1939644|reference Afl|length 48|copies 1
ATTTTCTGCATCAAGATCACCCTGTAAAGTTGCCATTAAATATTGTGT
>1939644|reference Afl|length 47|copies 3
ATTTTCTGCCTCTGTACTGAGGTTGCTGGAACTATTTCCACAACATT
>1939644|reference Afl|length 48|copies 1
ATTTTCTGCCTCTGTACTGAGGTTGCTGGAACTATTTCCACAACATTT
>1939644|reference Afl|length 55|copies 1
ATTTTCTGCTAAAACCGGCGCAGAATTATTACAACTCCAAGATCTATTAATTAGT
>1939644|reference Afl|length 47|copies 1
ATTTTCTGGTCAGGTTGTGCCTGTAATTAGTCTTACGAATACTAGGG
>1939644|reference Afl|length 48|copies 6
ATTTTGCGCCTTAAACAAATGCTTATATCGAAAATCTAACAAGGTTTG
>1939644|reference Afl|length 34|copies 1
ATTTTGCTAATTGTACCGGCAGCAGAAGCGTTGA
>1939644|reference Afl|length 37|copies 2
ATTTTGCTGGGGAAAAGGACCACCTTTAGCTACCCCA
>1939644|reference Afl|length 38|copies 2
ATTTTGCTGGGTTAGCTGGTCCCCCTGCGATTCCCGCA
>1939644|reference Afl|length 44|copies 1
ATTTTGCTGGGTTAGCTGGTCCCCCTGCGATTCCCGCATTAACA
>1939644|reference Afl|length 45|copies 1
ATTTTGCTTTCCCGGTTGCTCAAAGGTCCAGGACGTTATCCAGCC
>1939644|reference Afl|length 56|copies 1
ATTTTGGAAATTTACCGCGTCAGTAAAAACAATGGGTTCTGGAGTTTGATTTACTC
>1939644|reference Afl|length 53|copies 1
ATTTTGGATTGATAGGGGTGGTACATTTACTGATATTGTCGCCAAATGCCCCG
>1939644|reference Afl|length 55|copies 2
ATTTTGTGCGCCCATGTATTTTGTAACCACTGCAACTCAAGTAATTCTTAAACTA
>1939644|reference Afl|length 52|copies 1
ATTTTTAAACGCGACTTTTGGCAATGCCACAGAATTGATTATTGCCTTAGTT
>1939644|reference Afl|length 54|copies 1
ATTTTTACCATCTATATGGGCATCTACTGCAACTAAATAAGGATCACTATCGAA
>1939644|reference Afl|length 54|copies 1
ATTTTTACTTCCAACATATTGATGAGGAGTTGTTGGTTGGTGATAGAAAAACTG
>1939644|reference Afl|length 35|copies 1
ATTTTTAGAAACTACATACCACAAGCTAATCAGAT
>1939644|reference Afl|length 59|copies 2
ATTTTTAGATATTATCCGAGAATTTAAACTTTTCCACCTCCAACTTTAACCTTTCATTC
>1939644|reference Afl|length 54|copies 1
ATTTTTAGCTTCTAAATCTGCTCCAGGAATGACAATATTAGCTTGTTGAATTTG
>1939644|reference Afl|length 44|copies 1
ATTTTTAGTGTGACACTTGCGTAAGTCCTATTTTCATTGCTGGA
>1939644|reference Afl|length 40|copies 1
ATTTTTATTTGCAAATCACTCACGTTTAGAGTATACTATT
>1939644|reference Afl|length 57|copies 1
ATTTTTGAGTAAACTTTAGTTTACTTTCGCTATTAGCCCGGAAATTCATTTCTGGGT
>1939644|reference Afl|length 40|copies 1
ATTTTTGCGAAATGCTAAAGTTCCATCTTGTTCCCACTTA
>1939644|reference Afl|length 63|copies 1
ATTTTTTTGCTCCCCATGGGGGCTGGGGGGTGAGGGTTTTACTTGCCGATCGCTGCTTTTGCT
>1939644|reference Afl|length 11|copies 1
ATTTTTTTTAA
>1939644|reference Afl|length 55|copies 1
CAAAAAAATGATAATGATATTACCGATTTTCAAATTATTGAAGGTAAAGATACTC
>1939644|reference Afl|length 53|copies 1
CAAAAAACATCATTTCCCCCGTAACTGGATCTACCTTGGGATGGGCGGTAAAG
>1939644|reference Afl|length 64|copies 1
CAAAAACCTGATAGAAGCTGCGGAAAAAGTAGGGTTAGTGTTGCGGAAATTGCAGGTTAGTTGG
>1939644|reference Afl|length 39|copies 1
CAAAAACGCTTTAGTTTAGGCAGCGAAACTATTGATGTG
>1939644|reference Afl|length 59|copies 1
CAAAAACTTTATCAAAACCAACTGGAAGCAATTATTTTATATGGTTCTCAAGCGAGGGA
>1939644|reference Afl|length 57|copies 1
CAAAAAGAATTAGCATGGCGGGAATTTTTTCAACACGCTATGTACCATTTTCCAGCC
>1939644|reference Afl|length 51|copies 1
CAAAAAGACGGCGATCGGGTGGTAAAATCTCTAGTTGATTTAGGAGCGCTT
>1939644|reference Afl|length 59|copies 1
CAAAAAGTCACTCCAAGCACCAATAAAGACAAAGATAGCCAAAGTAATCAGCGCTGGAC
>1939644|reference Afl|length 49|copies 1
CAAAAATAGCAACTACAAATGTCAAACATTTAAGTCGCTTTGCTGAGGC
>1939644|reference Afl|length 52|copies 1
CAAAAATCTATTGGCTTCAGTGTAGCCCTATAACAGTTAAGTAAGTAGACGA
>1939644|reference Afl|length 50|copies 1
CAAAAATCTCCCAAATCTAAATATGTGGGCAAACTCTCAAACCAATCCAG
>1939644|reference Afl|length 47|copies 1
CAAAAATTGCTCTAAACTACCAGCACCACCACCAGTATCAACGGTAT
>1939644|reference Afl|length 37|copies 1
CAAAACAAAGCCTGGGGGACCTGGGATCTTTTGTAGC
>1939644|reference Afl|length 45|copies 1
CAAAACATCCGCTGCCACCAATTCGAGCCAGATAAGTAATAAAAG
>1939644|reference Afl|length 64|copies 1
CAAAACCCCCCTTCTGACAGCAAAAATCTGAGTTATTTACCCCAAATTAATTCTTTTGACGGTC
>1939644|reference Afl|length 49|copies 1
CAAAACCCGCGTCAAAGAAGGTTATTTCCCAGTTCCTCCCACTGACAGC
>1939644|reference Afl|length 48|copies 2
CAAAACGTCAAAATTACCAACTCTCTCCTTATCCATATTCCCCGACAT
>1939644|reference Afl|length 50|copies 1
CAAAACGTTTAAGTTGATCCCAATCTTTAGGCGCAATATGATAATTTCGA
>1939644|reference Afl|length 48|copies 1
CAAAACTAGCGATCGGCCGATTCGGATTTTTTAAACCGACACGAGCGC
>1939644|reference Afl|length 44|copies 1
CAAAACTCGGTCGCTGTCCACATATCCGACGATTTGACCATTAC
>1939644|reference Afl|length 47|copies 1
CAAAACTTTGCCTTACTACGTCGTATTGCCCTCAATGCCTTAGACAG
>1939644|reference Afl|length 55|copies 1
CAAAAGAACTGGTCGCAACGGTTTCTTCGTGCTTGTATTTTCCGTGAATAATTGA
>1939644|reference Afl|length 42|copies 1
CAAAAGAAGACAAACATGGAAGAGAAGAGATTCGTCATTATC
>1939644|reference Afl|length 39|copies 1
CAAAAGCGCATGAGTTAGGACATATTCAGAAATTGGTAG
>1939644|reference Afl|length 43|copies 1
CAAAAGCTTACGTGACTTGTCTTGGTTCTTGCGCTATGCCACC
>1939644|reference Afl|length 61|copies 1
CAAAAGGACCATCAATTAAAATATCTAATTCTGCCAACAATTCTTTTGCACCTGGAGGGGC
>1939644|reference Afl|length 41|copies 1
CAAAAGGATGTCCACCAAAACGATCTAATAAATGGGCTTGT
>1939644|reference Afl|length 40|copies 3
CAAAAGGCGGATAAATGCTCTAGAACTGCGTCATGGTGAT
>1939644|reference Afl|length 41|copies 1
CAAAAGGCGGATAAATGCTCTAGAACTGCGTCATGGTGATG
>1939644|reference Afl|length 51|copies 1
CAAAAGTGACGGTAACTGACTTGTGCATTACCTTGCATTGTCATAATTAAC
>1939644|reference Afl|length 56|copies 1
CAAAAGTGATACCTTTACCAATTTCGATATGATACCAGCATAAGCCCATAAAGAAT
>1939644|reference Afl|length 47|copies 1
CAAAAGTGCTGAATTTCCAGGAATGCCGTCCGCAGCAATTAAGACTG
>1939644|reference Afl|length 47|copies 2
CAAAAGTTCAGGAGTGCGGATATTAGCCACCACCCAACTTTCCGTAG
>1939644|reference Afl|length 56|copies 1
CAAAATAACTGGGCAATTTTGGAAAATAAAAAACTTGTAACATCAGATCAGGTACG
>1939644|reference Afl|length 51|copies 1
CAAAATACTTATATGTAAGTGGTATAATTTGGTAAGATAAATAATTCAGTA
>1939644|reference Afl|length 55|copies 1
CAAAATAGAAACACCCTTAGCCGTTAGCAATTTGCCAGAATTAATTATTCAAGCT
>1939644|reference Afl|length 52|copies 1
CAAAATAGACTAGTTAGGTAGAAAAGTTCTGACTCCTATTAATTTTTAATTC
>1939644|reference Afl|length 37|copies 3
CAAAATAGTACCTAGAGGACCAGCTACAGTATTAACT
>1939644|reference Afl|length 51|copies 2
CAAAATAGTTAACGCTTCGATTAGCTCATTCAATATTTGTTTCAGACCGAA
>1939644|reference Afl|length 44|copies 1
CAAAATCAAATCTACAACATTGAGAAATTCACTGTCTAGCTGTT
>1939644|reference Afl|length 38|copies 2
CAAAATCCATGCCGTCTGGGCCAACGGTACTCAAAGGA
>1939644|reference Afl|length 53|copies 1
CAAAATCGTAGTAAAATCCAATTTCTGTGACAGGTCCAATTGCTACCTTAGTC
>1939644|reference Afl|length 56|copies 2
CAAAATCTAAAACTTTGCGTCTTTGCTCCTTTGCGACTTTGCGCGAAACAAAATCC
>1939644|reference Afl|length 49|copies 1
CAAAATGTGGTAGTTGTATCTATTCCTTCAGTTCTTGATTCGTCTTTAG
>1939644|reference Afl|length 54|copies 1
CAAAATTAGGATTTAACCCCGCTACGGATGTCCAAGTGCTTTGTCCGATGTCAA
>1939644|reference Afl|length 46|copies 1
CAAAATTTTGACTCCTGACGCGTAATAGTTGATCTTTGTAACTTTG
>1939644|reference Afl|length 37|copies 1
CAAACAAAAAATTTCCGGACCTGACCAACTCGGTCGT
>1939644|reference Afl|length 37|copies 4
CAAACAAATGTCCCTGGGTCCCCTAGAAGCAGAAATC
>1939644|reference Afl|length 56|copies 1
CAAACAAATGTCCCTGGGTCCCCTAGAAGCAGAAATCCTCAGTATTATTTGGGAAT
>1939644|reference Afl|length 52|copies 1
CAAACAACCTCTAGTTAAAGGTTCTTTTTTCTAAGACAAATTTATCTCGTGG
>1939644|reference Afl|length 62|copies 39
CAAACAAGGTATTTCTGGACCTTTGTAATCAAAGTTATTAGCAAATAGGCAAAACTTGTGTT
>1939644|reference Afl|length 57|copies 1
CAAACAATACAAAAATCAAACCGATAAACAATGATTTAGAAAAAACTCTTAAAGCAA
>1939644|reference Afl|length 38|copies 4
CAAACAATGCCACCTGCGGACCCTTTACGCCCAATCAT
>1939644|reference Afl|length 49|copies 54
CAAACAATGCCACCTGCGGACCCTTTACGCCCAATCATTCCGGATAACG
>1939644|reference Afl|length 47|copies 1
CAAACACTGCCCTTACTCCGGGGGATATTTCATTTCACCTATGTTAC
>1939644|reference Afl|length 48|copies 1
CAAACACTGTACCCACATCAAAAGGCGAGACACGAGAACTTATCAAAA
>1939644|reference Afl|length 34|copies 1
CAAACAGTCGCCGAAGTCTTAGCAGATATCCCCG
>1939644|reference Afl|length 46|copies 2
CAAACAGTTAGCTGATGGATTGCTAAAAATCTGTGCAGATACGGGT
>1939644|reference Afl|length 48|copies 1
CAAACATTCATGAAACTGCATTTGTCCACTCTTCTTGTAACCTCATTG
>1939644|reference Afl|length 53|copies 1
CAAACCAAAGACATCAATGACCGGCAAATTCTCCTTTTAATGTGAGTATTGTA
>1939644|reference Afl|length 55|copies 1
CAAACCAAATCCTAATATTACCCGCCGTAAACTTGCTAATAATAACCAACCAATG
>1939644|reference Afl|length 61|copies 1
CAAACCAATTCCTGGTGGAGAAGGAACTGATTTTCAAGTTGAGTTACAAGAAGATAAGTTT
>1939644|reference Afl|length 37|copies 3
CAAACCAGAAGATGTCGGACCGTTTTTGTATAATCTG
>1939644|reference Afl|length 34|copies 1
CAAACCGCTATCTGTTTACACATCTATACTGTAT
>1939644|reference Afl|length 43|copies 1
CAAACCTACCAGACTAGAACAAGTCCGCCGACAAATGCCATCC
>1939644|reference Afl|length 49|copies 1
CAAACCTGAAGCCATCGCTTCAATCACTACAAGTCCAAAGGGTTCATAA
>1939644|reference Afl|length 50|copies 1
CAAACGCGCTCTGTAACGCGTTGTTAACAACTTCCTCTGCTGGTTCTGGT
>1939644|reference Afl|length 46|copies 1
CAAACGTCCCAACTCAGGAACAACCCCTGCCTATTTCTGTAAAAGT
>1939644|reference Afl|length 67|copies 1
CAAACTAAAAATGTCAAAGTTTTAGAAACCCAAGCCGGTTTTATTTTCCATCATGTTAATGCTTTTG
>1939644|reference Afl|length 37|copies 1
CAAACTACAAATTACCGGACCATTTTCCGTTCCCACA
>1939644|reference Afl|length 38|copies 5
CAAACTACAAATTACCGGACCATTTTCCGTTCCCACAG
>1939644|reference Afl|length 47|copies 1
CAAACTATGATTATTTGGGTAGATATTAATCCCAAAAACGAACCTTA
>1939644|reference Afl|length 54|copies 1
CAAACTATGGTTTGGTTCGATAAGGGCTATTAGCTCAGGTGGTTAGAGCGCACC
>1939644|reference Afl|length 55|copies 2
CAAACTATGGTTTGGTTCGATAAGGGCTATTAGCTCAGGTGGTTAGAGCGCACCC
>1939644|reference Afl|length 56|copies 4
CAAACTATGGTTTGGTTCGATAAGGGCTATTAGCTCAGGTGGTTAGAGCGCACCCC
>1939644|reference Afl|length 38|copies 1
CAAACTCGGTTTGTGAGTTTGATAGGTGCGGGTGCAGG
>1939644|reference Afl|length 46|copies 1
CAAACTGCAACTTACATTATTATTTCTGCTACTTTAACAATTCCTA
>1939644|reference Afl|length 46|copies 1
CAAACTGCGATAATTTAAGAACAGCTTTTGGATTCATCCATGTACC
>1939644|reference Afl|length 44|copies 1
CAAACTTTGTCAATTTCTGATATTGGCATTTCTTCCATTACCGT
>1939644|reference Afl|length 48|copies 1
CAAAGAACTTGGGACGAGTTAAAGCAATCATCAGCTTTTGTTCTTCCT
>1939644|reference Afl|length 45|copies 1
CAAAGAACTTGGTTATCTCCATTCACAGTTTCCACTGCTAAAGTT
>1939644|reference Afl|length 47|copies 1
CAAAGAAGTAGATGTAATTACCACTGGCACATTTGAACCAATGGAAT
>1939644|reference Afl|length 45|copies 1
CAAAGAATCTTTAGCCACAAAACTCTATATTACAGAAGTCACTGT
>1939644|reference Afl|length 45|copies 3
CAAAGAATTTGTGCCAGAGTTGATGGCATCTAACCAGCCAGACAA
>1939644|reference Afl|length 46|copies 1
CAAAGACTCCAGGTATGGTTTAAACAGTATGGAGTGTGAGTTTCAA
>1939644|reference Afl|length 44|copies 1
CAAAGAGAACCTTGGCTTCTTCCATTTCTCTACCTACGGCATCG
>1939644|reference Afl|length 51|copies 1
CAAAGAGGTTTAACGAAACCTCTTTACATGACAAGAATCCTATTTAATTAC
>1939644|reference Afl|length 50|copies 1
CAAAGATACTTTCTCTTTTAGAATAGATGAAGATAAGATCCCCGACTTCT
>1939644|reference Afl|length 45|copies 1
CAAAGATCAGGAAGAAGCTGCCAGAACATTAGGTGCAAACGATTG
>1939644|reference Afl|length 36|copies 1
CAAAGATGAGGTCAAGCAAATTGCTGAAATCATGCT
>1939644|reference Afl|length 50|copies 3
CAAAGATTTGGACATCTGGACCTAAAACGGCGTGCATTTGGTCATCTAGA
>1939644|reference Afl|length 37|copies 13
CAAAGCATCCCGGAATGGTCCATAATAGGCAGAGGCA
>1939644|reference Afl|length 38|copies 1
CAAAGCATCCCGGAATGGTCCATAATAGGCAGAGGCAT
>1939644|reference Afl|length 44|copies 1
CAAAGCCCTATGGATGCCATTACCAATGGTGTTGATGCTTATTG
>1939644|reference Afl|length 43|copies 1
CAAAGCCGGTGTCAGTGTCGAAGCCATTAACTGCGAATTTACC
>1939644|reference Afl|length 46|copies 3
CAAAGCGAGTTATCATTTGTTTAGCTACTCTGGCAACTTGCTGTAA
>1939644|reference Afl|length 42|copies 1
CAAAGCTACTTGATAGCAAATTTCCGCAATTACGGTAGTTTT
>1939644|reference Afl|length 47|copies 1
CAAAGCTCTAATCTAGTTCAGACCGACTCCTTGTTAATGATGAAAAG
>1939644|reference Afl|length 55|copies 1
CAAAGCTGAAAAAAATCTCAAAGAACAGTTAAAACGGGTTGATGTGGTTTTAGAA
>1939644|reference Afl|length 46|copies 1
CAAAGCTTAACTATTTTGATTAGTTGATTCAGCTTTAGGAACTATG
>1939644|reference Afl|length 50|copies 1
CAAAGGAATATAAACCAGCATCTAATAAAAATAATAAGTTTTTCTGGTTA
>1939644|reference Afl|length 37|copies 6
CAAAGGAATTGACGGGGGCCCGCACAAGCGGTGGAGT
>1939644|reference Afl|length 55|copies 1
CAAAGGAGAATTAGAAAAAGCTTTAAAAGCCTCTGGTGCTTCTGTCACTTGGACT
>1939644|reference Afl|length 54|copies 2
CAAAGGCGGACCCCTAACGGTGACAGACTGTAATGTCATGGTAGGTAAGTTGCA
>1939644|reference Afl|length 71|copies 1
CAAAGGGGTAATAAGGTGTTAAATCCGCACCTCCACCAAACCACCAAACTGGACCTGCTTCAAAATAGCGG
>1939644|reference Afl|length 51|copies 3
CAAAGGTACGTTAATGAATGAAATTCTCCGGCGTTATCCAGAATTGCATTA
>1939644|reference Afl|length 53|copies 1
CAAAGGTCAAAAAACCCTAACTGCTGATTTTGTTATTGACTGTACAGGATTGA
>1939644|reference Afl|length 45|copies 1
CAAAGGTGGCAATTCAGTTTTTGGAGGACATGGTACATCAACCAT
>1939644|reference Afl|length 55|copies 1
CAAAGGTTACAGGATTCTAAACCTAAACAACTACCAGAATAATTAGGAATTTATG
>1939644|reference Afl|length 54|copies 1
CAAAGTAAAGCTCCACCTAAGATTCCCGCTACACCCATCATGTGGAAGGGGTTG
>1939644|reference Afl|length 40|copies 1
CAAAGTAATAGTAATTCCCAGAGATAAACTAGTCCAGACT
>1939644|reference Afl|length 54|copies 1
CAAAGTACAATCAGTTAACTGGCTCAACCATTGAGAAATGGCAGGAGTAATCTG
>1939644|reference Afl|length 65|copies 1
CAAAGTATTCGCACCAATCAGTTTTATTGTAACTGTGATGATTTGTTTGGGGAAAAAGTTAATTA
>1939644|reference Afl|length 38|copies 1
CAAAGTCATACCAACTGGCTACACCACTATTTGTATAG
>1939644|reference Afl|length 50|copies 1
CAAAGTCCACCTGCGTGGACTTATTAAAAATCAAGACCTTTGAACCCACG
>1939644|reference Afl|length 43|copies 1
CAAAGTCTAGATACCGCCAAAAAACAAGCAGAAAATCTACAAA
>1939644|reference Afl|length 48|copies 1
CAAAGTGCAGTTTGTGATTGCGGGGAAAGCCCACCCCAAAGATATCCC
>1939644|reference Afl|length 50|copies 1
CAAAGTGCTGGCAACTTTAAAAGGTAAACCAATAGTCATTACCGCACGAG
>1939644|reference Afl|length 40|copies 1
CAAAGTGTTAAGTTTAGCGGACCTGTGGTTTTAGTCGTGG
>1939644|reference Afl|length 45|copies 1
CAAAGTTCTTTACCTGTACAACCTGAATCTGCACTTTTAGCCATT
>1939644|reference Afl|length 54|copies 1
CAAATAATAATAGATATTAAAATTAAGCTGCTTCCAGGGATAGCTGGAACTACA
>1939644|reference Afl|length 39|copies 1
CAAATACGAATACTCCTGGACCGGGTTTAGTGCCAACTA
>1939644|reference Afl|length 46|copies 1
CAAATAGATTTGAGTGAGTTAGAAGCTTCTCTAACTGGTAATACTG
>1939644|reference Afl|length 47|copies 1
CAAATAGCCCACTAATAGTAATTACGGGAGCGATCGCTACTGCCCCT
>1939644|reference Afl|length 64|copies 1
CAAATATCCTTCTAACCAGCCTTGACAATTGGTTTCGCTGAGGATTTCCATAACTCGACCGTCC
>1939644|reference Afl|length 40|copies 1
CAAATATGAAGATGCTGAACTATACGCAGACCTAGCAGCA
>1939644|reference Afl|length 62|copies 1
CAAATATTAGCACAAAAACAAAAGGATGGCGTAAAAATAAGGTTGATTCTAGAAAGTAATTA
>1939644|reference Afl|length 43|copies 1
CAAATATTTTGAGATGCACATTTCACCTCAAGATTTTGCTCAG
>1939644|reference Afl|length 54|copies 1
CAAATCAAATCTTTAGCTACACTGAAAACAAAACAGCAAATTTCCAAATAGGAA
>1939644|reference Afl|length 48|copies 1
CAAATCAAGCCATTTCTGTAGGTCATGGTTCACCAGTTTGTGAATTTG
>1939644|reference Afl|length 33|copies 1
CAAATCAATATCTGTACCTGGACGAATAGCTAA
>1939644|reference Afl|length 57|copies 1
CAAATCTCTAAAAATGCTGTAGCTGTAACTTTCTTGAATTTACCAGAAGTTGGTAAA
>1939644|reference Afl|length 36|copies 1
CAAATGATGTGAATGGAACTGGTAACAATTCAGAGG
>1939644|reference Afl|length 60|copies 1
CAAATGCGGGTTTCTGAATATTTTTGGTATGACCCTTTTAACCCAGATGATTTTGCCGGT
>1939644|reference Afl|length 47|copies 1
CAAATGCTTCTAACCAAGCCATGAGTTTTGGTAAATCTCGCGCTCGG
>1939644|reference Afl|length 45|copies 1
CAAATGGACCGAGTTCTTCAGCAATAACATCAGTTTCTATAGGAT
>1939644|reference Afl|length 60|copies 1
CAAATGGTTGCAAACCATCCCCAAACAAGATCCAGATGAGTTTGTGGAAGGAATTCCTTT
>1939644|reference Afl|length 63|copies 1
CAAATGTTCTTAACACGGAATCCATTGGGAAGATTAGTTATCCTGACTGAAAATGGCCAACAA
>1939644|reference Afl|length 50|copies 1
CAAATTAGCGATCGCTCAAGGTGCAGATTTCGTTGAACCGGATTTAGTGG
>1939644|reference Afl|length 57|copies 1
CAAATTCAACTCAAAAAGCAGCTTTTGCTAAGTTTTGTGCTGATAAAGGCTATTGGT
>1939644|reference Afl|length 60|copies 1
CAAATTCGTTCGGAAATGGGACAATTGGAGTTAGATCAAACTTTTACTGCCCGTACCCAA
>1939644|reference Afl|length 52|copies 1
CAAATTCTAGTGTATAAGGGTCGAACCAAAAATAATCTGGTGTGCGGAAGGT
>1939644|reference Afl|length 55|copies 1
CAAATTTATCTGCAATAATTTGAAAAAGGAAGGGGAGCAGGGAGCAGGGAGCAGG
>1939644|reference Afl|length 44|copies 1
CAAATTTGAAGGCTGCTATCACGGACACGCAGATATGTTCCTGG
>1939644|reference Afl|length 49|copies 1
CAAATTTGGTTTTTTGTAATTATCGACAACTACACTCATATCTTTAGTA
>1939644|reference Afl|length 60|copies 1
CAAATTTTGTGAGGTTTAAATTGAGCTTTTTAGCAGTGTCTAAATATAAAGTCTCACCCA
>1939644|reference Afl|length 49|copies 1
CAACAAACTAACATCAATAGCAGCAATTCCTGAACCTGCATTTACAGAA
>1939644|reference Afl|length 41|copies 1
CAACAACAAGAAATAGTGACTGGTGGGGCTGACTTTGAACT
>1939644|reference Afl|length 50|copies 2
CAACAACTACACCAAACTCTGATGGTAGTTTTGCTTCGCTGGACATAACT
>1939644|reference Afl|length 51|copies 3
CAACAACTACACCAAACTCTGATGGTAGTTTTGCTTCGCTGGACATAACTA
>1939644|reference Afl|length 40|copies 1
CAACAATGGCGCGATCGGCTATTTATCCATGCCACCGTTC
>1939644|reference Afl|length 42|copies 1
CAACACCAAGATCATATAAACTCTGCCACAAATCTATACCCA
>1939644|reference Afl|length 46|copies 1
CAACACCATTATTGACTTCGATATGGGTACTGATGTCTTAGGTATT
>1939644|reference Afl|length 38|copies 3
CAACACCTTCTGGTTCGGGTCCTTTGTTGTCGCTGCGG
>1939644|reference Afl|length 43|copies 1
CAACACGAGAGACAACGGTAGCTACTTCTTCTCCTGGACAGAT
>1939644|reference Afl|length 41|copies 3
CAACACTACACAGCTTAAAGGGTCCGCCGCAATGTGAGTCA
>1939644|reference Afl|length 53|copies 1
CAACACTATCAAGATATGGGATGTAAAAACAGGAAACCTCCTACAAACCCTCT
>1939644|reference Afl|length 53|copies 3
CAACACTATCCCAAGCTAAATAGGTAGTACCCATGCCACCCTTGCCAATAGTG
>1939644|reference Afl|length 38|copies 6
CAACACTATTGGTTGAGGGACCAGGAGGGCGCTTCTGT
>1939644|reference Afl|length 39|copies 1
CAACACTATTGGTTGAGGGACCAGGAGGGCGCTTCTGTG
>1939644|reference Afl|length 49|copies 1
CAACAGAGATAATATTGGCTAGGTTATAGCTGGCGGGATAGGCAGGGTT
>1939644|reference Afl|length 54|copies 1
CAACAGCAATCCAGAAGTCACCGCTGCCATCCAAGCTGCCCGTTTACCCCAACG
>1939644|reference Afl|length 47|copies 1
CAACAGCCTGAGCGATCGCCCCCAATCTGACCGGCACCACCAAAAAA
>1939644|reference Afl|length 49|copies 1
CAACAGGACACCACAAAGAAGGAGTAATGGACCACTAATATAGTTGGGC
>1939644|reference Afl|length 50|copies 1
CAACAGGCACGCGGTCATCCGTTAAATCGGACTCCCACTGCTTGTAAGCT
>1939644|reference Afl|length 38|copies 2
CAACAGGTAGAGGTATTGGTCCTACCTACGCCGATAAA
>1939644|reference Afl|length 45|copies 1
CAACAGGTAGAGGTATTGGTCCTACCTACGCCGATAAATCTGAGC
>1939644|reference Afl|length 41|copies 1
CAACAGTGATGTATACTGGGATGAAATTGTTTCAATTATAC
>1939644|reference Afl|length 50|copies 1
CAACATACTTCGTGAAAAGTTACTATTTAAACGATTTTATCCCAATGATA
>1939644|reference Afl|length 37|copies 1
CAACATCAGTCGGTTCGGACCTCCACTTGGTGTTACC
>1939644|reference Afl|length 48|copies 8
CAACATCAGTCGGTTCGGACCTCCACTTGGTGTTACCCAAGCTTCATC
>1939644|reference Afl|length 42|copies 1
CAACATCATATTTACCACATTTGGCGACGCAATGCGCGTACC
>1939644|reference Afl|length 50|copies 3
CAACATTAAACAGCCCAGAGAGGACTACATTGAACTGTCTTTGATGAAAA
>1939644|reference Afl|length 52|copies 1
CAACATTCGGATATTTTAGGACCCTATAAAGGTGGGATTCGTTACCATGAAG
>1939644|reference Afl|length 48|copies 1
CAACATTGGTATATTTAACTGTAACTACACCATTTGCTGGATAACTCA
>1939644|reference Afl|length 52|copies 1
CAACATTTAAAATAGCCGATGTTTTACGCTTGTGTAAAATTTTAGCTGACCG
>1939644|reference Afl|length 56|copies 1
CAACCAAGGCGGCATAATATTAAAACCATCAGCAGCATCATTTACAAACCAATCTT
>1939644|reference Afl|length 56|copies 1
CAACCACCGCAACTAGCCAAGGCTTGACGACGGACAAATTGACCATTACCTCGGAG
>1939644|reference Afl|length 59|copies 1
CAACCATGCGCCGAATTGGATGAGGCCAAACCTTAACTAAAGTAGGAGTAGCAGAAACT
>1939644|reference Afl|length 42|copies 1
CAACCATTACCACCATATCCTGCACCTACGATTTTAACTTTG
>1939644|reference Afl|length 45|copies 11
CAACCATTACCACCATATCCTGCACCTACGATTTTAACTTTGCTG
>1939644|reference Afl|length 37|copies 1
CAACCCAGCCTTAATGGATGCTTTACCAGATGCGGCT
>1939644|reference Afl|length 49|copies 3
CAACCCCAGCAGCAGCCCTGCACCGTTTAGTAAGGATACTCGCCGGATC
>1939644|reference Afl|length 56|copies 1
CAACCCCCCGTAGCCAATCCAATGAATGCCGCTGCCATTTCCATGAACCGTCAACC
>1939644|reference Afl|length 40|copies 1
CAACCCCGCTTGCAGTGGAGTTGATTCCTATACCAGTAGA
>1939644|reference Afl|length 58|copies 1
CAACCCCTCAACTGAGAATCTTACCAATTTCCGCCCCGATGATTATCAGTTATGGCAA
>1939644|reference Afl|length 42|copies 2
CAACCCGGAAGCGATCGCACCTTTGGCTACATCCCAGCCCCG
>1939644|reference Afl|length 45|copies 1
CAACCCTTTTGAGTATATATTGGTGGGAGCAACTACTGGAGTTTT
>1939644|reference Afl|length 32|copies 1
CAACCGAATATATCCAGGTGTTGTCAAAATGT
>1939644|reference Afl|length 39|copies 4
CAACCGACTCCCGTCGCCGATGTGTTGTCTCAATCTGGA
>1939644|reference Afl|length 25|copies 1
CAACCGCAACCCAAACACAATCTTA
>1939644|reference Afl|length 36|copies 1
CAACCGTCCATTTTATCGGACTGACTAATATTAGAA
>1939644|reference Afl|length 34|copies 1
CAACCTAGACACACTAGCCGCTAATGGATTGCGC
>1939644|reference Afl|length 56|copies 1
CAACCTCCACAAAAGTCTCTCCATACAATGCTATGGTTTCCGGTTTACCCGCTGCC
>1939644|reference Afl|length 54|copies 1
CAACCTGAAGGAAGTTCTTAAATGTGGCACTACCTAAAATCCCATCCCGATCAA
>1939644|reference Afl|length 42|copies 1
CAACCTGGAATCAATAGGCATCCCAAAGCATTTCTGATAGCT
>1939644|reference Afl|length 47|copies 1
CAACCTTTTTGGCCAATGTACTGCCATTTCCACATCATTTATGTTTG
>1939644|reference Afl|length 37|copies 1
CAACGAGCTATGATTTGCTCAAAGACGACACCCTCAG
>1939644|reference Afl|length 38|copies 14
CAACGCCAACAGTACCGGACCTTGGGTATTAGTGATTA
>1939644|reference Afl|length 47|copies 1
CAACGCGATCGCCTATTAGTTTTACTTCTTAGCCTCAGTGTTCCTGG
>1939644|reference Afl|length 50|copies 3
CAACGCGGTCAAATAATCTGGCAAGTGACATCTAAAATCGGGATGACTGG
>1939644|reference Afl|length 9|copies 1
CAACGCTAC
>1939644|reference Afl|length 35|copies 1
CAACGCTGGATAGAGCGGGCCCGCATCATTGATAT
>1939644|reference Afl|length 38|copies 4
CAACGCTGGATAGAGCGGGCCCGCATCATTGATATCGA
>1939644|reference Afl|length 48|copies 1
CAACGGCGCAAAAATGGACATTTATCCAGCCGGCATATAGTAGTCAGA
>1939644|reference Afl|length 41|copies 1
CAACGGTCAAATTCGCGGGCTGCACCTTCGTAATCTACGTC
>1939644|reference Afl|length 43|copies 1
CAACGGTGATTATTTATCTGATGCTGCTGCTGCTATCGTTGGC
>1939644|reference Afl|length 43|copies 1
CAACGGTGCCGAAATATCTCTCTCCCCATGCAATACAACAAAG
>1939644|reference Afl|length 52|copies 1
CAACGTAAATCATTTATTAGAAAATTAATCAAAGCTTTTGCTAATATTAGGG
>1939644|reference Afl|length 54|copies 1
CAACGTGTCCAGAATCAATATATAGATGCAGTTGTCAAAACAACCTGTCAACAA
>1939644|reference Afl|length 12|copies 1
CAACTACAATTA
>1939644|reference Afl|length 43|copies 1
CAACTAGCCTTCATCCCTTGTCTAAAGCACAGATGTAGCTTCC
>1939644|reference Afl|length 55|copies 1
CAACTCAACCTACATTACAGGAGAAACGGCACAAAAAGCAGCCCAAAAATATGGT
>1939644|reference Afl|length 52|copies 3
CAACTCAATTTCTGGAAGATGATGATTACCATCAGCCACTCTTAATGCTTGG
>1939644|reference Afl|length 51|copies 2
CAACTCATGACCAATCATGTGAGTTGTCCAATCTTGGGGGACACCAGCGGC
>1939644|reference Afl|length 47|copies 1
CAACTCCAAACCAACTTTCCAGAAAGTGACTTGGGGAAGTTTATCAA
>1939644|reference Afl|length 33|copies 1
CAACTCCACCCCATCAGGACCAAATACCTTCGT
>1939644|reference Afl|length 37|copies 3
CAACTCCACCCCATCAGGACCAAATACCTTCGTATTA
>1939644|reference Afl|length 38|copies 1
CAACTCCACCCCATCAGGACCAAATACCTTCGTATTAG
>1939644|reference Afl|length 39|copies 1
CAACTCCATCTATGATAGGCATTCTGATATCCATTAAAA
>1939644|reference Afl|length 38|copies 2
CAACTCTGACTCTGACAGGACCAAGAAAGCTGTTAGTA
>1939644|reference Afl|length 41|copies 1
CAACTGCGAAGGTTTTAGAAGGTGCAGGAGATGTAAAAGCG
>1939644|reference Afl|length 40|copies 2
CAACTGGCACATTGGTAGGGTGCGTCAGACTGCATAAATC
>1939644|reference Afl|length 45|copies 1
CAACTGGCGGTATAAGCACGTACCTTTGTGTAAACGTACTGAGTT
>1939644|reference Afl|length 37|copies 1
CAACTGGCTACCGCATGGTAAATCACAACTACTTCCG
>1939644|reference Afl|length 52|copies 1
CAACTTAGTAAATAAGGATGAAATGGATAAGATGGATAAAATTTTAGGTATT
>1939644|reference Afl|length 44|copies 1
CAACTTCCACTGGCACCGGCACTGTTAGCGATTTCCTAACGCTA
>1939644|reference Afl|length 52|copies 1
CAACTTGAAAATTGCCTTGATTAGTGATAATCCAGATTTTTCCAGTTGAGTC
>1939644|reference Afl|length 42|copies 1
CAACTTGCAGCTATTTTACGTTATCCCAGTGGTAGACAAGCA
>1939644|reference Afl|length 60|copies 1
CAACTTTTTGACAGTCTCAAGGCTGTGGAAGTCAAACTTGACGACAATTTGAAACAAAAA
>1939644|reference Afl|length 46|copies 1
CAAGAAAAAGAAAAGCAAATTGCAGCTTTTAGTAGTTTAGTAGAGG
>1939644|reference Afl|length 54|copies 1
CAAGAAAATCCTTTAAATTGATATTCTGGGTTAGCTTTTCTTTCTGCATCCTTA
>1939644|reference Afl|length 56|copies 2
CAAGAAACCTCTCAAGAAGCACAGCGGGTTTCTGGAGCATTGCAACATTTAGTGGG
>1939644|reference Afl|length 57|copies 4
CAAGAAATTTACTTTCGTATTCAAGAGGGTGAACAATCCTTTGCCCAATTAGCGCGG
>1939644|reference Afl|length 47|copies 1
CAAGAACTGTTATCAGGTCTAGTTATTTGCATTGATTACGAACCCAG
>1939644|reference Afl|length 39|copies 1
CAAGAAGTGGTGAGGTTTTCGTAAAGACCTTTGTGACCT
>1939644|reference Afl|length 53|copies 1
CAAGAAGTTTTATCTTTACCCATGTTCCCAGAATTGGAGCAAGAACAACAAGA
>1939644|reference Afl|length 49|copies 1
CAAGAATGAATTGAGTTCATCCGTTGTATTCCATTGAGCAAAGACTTCA
>1939644|reference Afl|length 51|copies 2
CAAGAATGTCGTAACTGGGGACAACAGCAAGACCTGTTTAAATACAGTGCG
>1939644|reference Afl|length 48|copies 1
CAAGAGCGAAGAGGATTACTCACCATAGCCCACAAAGAAAATGCCTTG
>1939644|reference Afl|length 32|copies 1
CAAGAGGATCTGCTCAGTTCCGACAAAGTTGT
>1939644|reference Afl|length 59|copies 1
CAAGAGGGAGATTTTATTGGTTGGGATTTAAGTACACGTAACCCTCAAATATTCTACCA
>1939644|reference Afl|length 47|copies 1
CAAGAGTTACTATATACTCTCAAACAAATCGCTGATAAACATCAAGT
>1939644|reference Afl|length 44|copies 1
CAAGATAAAAATGATGGACTGTAGTGTGAGCGTCTCGCTCACGC
>1939644|reference Afl|length 41|copies 2
CAAGATAACGCTTGATTAAAGGTCCATAAGTAACAAACATA
>1939644|reference Afl|length 8|copies 1
CAAGATAG
>1939644|reference Afl|length 54|copies 1
CAAGATAGCCGACGCTGGGGACAGTCTGGGGGAATGCAGTTTCACTATTACCTC
>1939644|reference Afl|length 45|copies 1
CAAGATATCTACGGTTCAGGATGGCAAACTATAGCCACAGAAACC
>1939644|reference Afl|length 51|copies 1
CAAGATATTAAAGTTGTTCCTATTCCCGGCGCTGGTCATTGTCCCCATGAT
>1939644|reference Afl|length 42|copies 1
CAAGATCACAATTGTATCTGTATTTTTGACGGCAATAATGAG
>1939644|reference Afl|length 37|copies 1
CAAGATCGCGAGCCTGAAAAGTCGTATAGGTGACAGG
>1939644|reference Afl|length 44|copies 1
CAAGATCGCGAGCCTGAAAAGTCGTATAGGTGACAGGCGGCCGG
>1939644|reference Afl|length 43|copies 1
CAAGATTGGATAACTCTGTCTGTACCTGTGGAACTGACTGCTG
>1939644|reference Afl|length 65|copies 1
CAAGATTTTGCTGATCGTGTTCAGGCTTTTGGTTGTCAAAGGGTGCAAATTATCCCCCTATTTTT
>1939644|reference Afl|length 46|copies 1
CAAGCAAACAGTTCAATTACAAGATAAATCAGAACTAAATTATGAC
>1939644|reference Afl|length 53|copies 1
CAAGCAACAGGTATAAATACTTTCGGGGTAAAAGTCCGATTGCTAGGTAATGA
>1939644|reference Afl|length 57|copies 1
CAAGCAATCTGGATTAGAACCACGTTTTTAGATTTGGGTCCGACTTTTATTAAGATT
>1939644|reference Afl|length 50|copies 1
CAAGCACGAGACGACGAAAAAGGCAAGCGGATGTGGGATCTTAGCTACCA
>1939644|reference Afl|length 57|copies 1
CAAGCAGAACCGTTCCAGGAGAAGATTTGATAACCACCACTGCCACCTTTGGCACAA
>1939644|reference Afl|length 44|copies 1
CAAGCCACAAATGACCTAGCTGCCTCTGCTGTAGAATTGATTGA
>1939644|reference Afl|length 51|copies 13
CAAGCCTTTGTGACTATGACAAATATCTCGAAAAACTGGTGGTAAACGCAA
>1939644|reference Afl|length 52|copies 1
CAAGCCTTTGTGACTATGACAAATATCTCGAAAAACTGGTGGTAAACGCAAT
>1939644|reference Afl|length 54|copies 1
CAAGCCTTTTTACTATCACCAGGAAATCCTTTACTTTGATCAAAAAGAGTAGCA
>1939644|reference Afl|length 37|copies 1
CAAGCGATAAGAATCACTTCGTCTCCCGCTTCATAAG
>1939644|reference Afl|length 17|copies 1
CAAGCGATAGCGAAGCG
>1939644|reference Afl|length 15|copies 1
CAAGCGATCGCTCCT
>1939644|reference Afl|length 37|copies 7
CAAGCGATCGCTCGCGGACCAGTTGCCCACATGGAAG
>1939644|reference Afl|length 55|copies 2
CAAGCGCCAACCGGTCATTGAGTAACCTTTAGCGAAACCGCTACTAATTAAGGTG
>1939644|reference Afl|length 40|copies 2
CAAGCGTAATCATGAACTGTTAGGAGAAGAATGTGCTGTA
>1939644|reference Afl|length 40|copies 1
CAAGCTAAACCTTCAGTTACACCCACATTCATCATCATTG
>1939644|reference Afl|length 47|copies 1
CAAGCTAGAAGAAAATGGACTAACATCCATCTGTCAAGCGATTGGGA
>1939644|reference Afl|length 42|copies 2
CAAGCTAGTTTGCAGGGAATTAGCAGTGGCTTCAATAGCTGC
>1939644|reference Afl|length 55|copies 1
CAAGCTATAGTTAAAAATGCCTTGAGTGGAAGTAATAATTCCAGTAATTTATCCT
>1939644|reference Afl|length 49|copies 1
CAAGCTGAACCGACACAGTACCAAATAGCATTGGATATTTTAAATTCAG
>1939644|reference Afl|length 46|copies 1
CAAGCTTGTGGAACTCCCGTAATTGCCTATGGTGCAGGTGGTGCAT
>1939644|reference Afl|length 50|copies 1
CAAGGAAAACCCAAGAGATTAACTGCTGCGGTCGGTAAGGAAAGAAACTC
>1939644|reference Afl|length 56|copies 1
CAAGGAAAATATCAAATTAATTCTACTGAAGGTTGGGAAAGTATTATTTTGTCTCA
>1939644|reference Afl|length 48|copies 1
CAAGGAAATTTTGTGTCGGCTCAATAAGTAGGTGTTACGGTTCGCAAA
>1939644|reference Afl|length 35|copies 1
CAAGGACGCAGGTATAGAAGCACTATTAATAGATC
>1939644|reference Afl|length 36|copies 1
CAAGGATTTTGGTGCAGGACCGCGAATTACTTTACC
>1939644|reference Afl|length 37|copies 44
CAAGGATTTTGGTGCAGGACCGCGAATTACTTTACCA
>1939644|reference Afl|length 38|copies 3
CAAGGATTTTGGTGCAGGACCGCGAATTACTTTACCAG
>1939644|reference Afl|length 51|copies 1
CAAGGCACGAGCGATCGCAACTCGTTGTTTTTGTCCACCTGATAACATTCC
>1939644|reference Afl|length 10|copies 1
CAAGGCGGGG
>1939644|reference Afl|length 50|copies 3
CAAGGGAAAACCAAGGGTTATACCCAATTATTTGCGATTAATTCCATAGA
>1939644|reference Afl|length 52|copies 1
CAAGGGAACAGGGAACTCTTAACTGGGAACAGGAAGAGAGTTTTGGGCGATT
>1939644|reference Afl|length 38|copies 9
CAAGGGCAAAAGTGGTGGACCAATACTTGATGAAAATG
>1939644|reference Afl|length 57|copies 1
CAAGGGGAAATCCCCTGCATAGTTCTCAATTAAAATGCCAAAAAAGCGTTCCAAAGA
>1939644|reference Afl|length 15|copies 1
CAAGGTAATTTTAAA
>1939644|reference Afl|length 47|copies 1
CAAGGTACACCAGTATTAATAGTCCAATTCCTCAAAGGTGGTATTCG
>1939644|reference Afl|length 49|copies 1
CAAGGTATCTTTACCACCCGCACCAGTGAGAACATCATTATTTGTACCA
>1939644|reference Afl|length 46|copies 1
CAAGGTGGTTTTTGGTGGGTTGCTGCTGGTGCTGTTGCTGTTTATG
>1939644|reference Afl|length 53|copies 2
CAAGTAACGAACACTGGCTTCTAAACCAGCTTTAGCCACACCCATGACATTAT
>1939644|reference Afl|length 44|copies 3
CAAGTAACTTCACGACTTCGCGAATATCGTCACGACAACGAAAT
>1939644|reference Afl|length 53|copies 1
CAAGTACCGCGAGGGAAAGGTGAAAAGAACCCCGGAAGGGGAGTGAAATAGAA
>1939644|reference Afl|length 44|copies 1
CAAGTAGAAGTTAGTCGAGCGAATCTTCAACAAGTAGAAGCAGG
>1939644|reference Afl|length 46|copies 1
CAAGTAGATACCAAGTTGGATAGATAATCCTGTTCTACTTTTCAAG
>1939644|reference Afl|length 57|copies 7
CAAGTATTGGCGCAAAAACTGCGAGATCAACAACGCCAAATGGTGCAAGAAGAGTTT
>1939644|reference Afl|length 48|copies 1
CAAGTATTTATTCCCGGTATTGAAAAGGGTAAGCGGATAATTGATATT
>1939644|reference Afl|length 37|copies 12
CAAGTCCTTTACAGCCGGACCCTGAATCACTTTACCG
>1939644|reference Afl|length 47|copies 1
CAAGTCGGTTAAAACCGACTATTATAGGGGTATGCACTTGGATTAGA
>1939644|reference Afl|length 49|copies 1
CAAGTCTTATTTGATATTAATTTAGAGATTAAGACAGGAGAAGTTGTCA
>1939644|reference Afl|length 46|copies 2
CAAGTGGTGGCAATTCCTCCTAATAGGTAGTGAGCCACACCTACAG
>1939644|reference Afl|length 42|copies 1
CAAGTTAAAGTATTGCATCCAGGTCCAGTAAATCGGGGTGTG
>1939644|reference Afl|length 30|copies 1
CAAGTTATTGGTTCAGGTCCTGGTAGGGGA
>1939644|reference Afl|length 36|copies 3
CAAGTTATTGGTTCAGGTCCTGGTAGGGGAATAGGT
>1939644|reference Afl|length 47|copies 2
CAAGTTCTGACCATTCGATTTCTAGGGGGCCACCGGGTAATTCAATA
>1939644|reference Afl|length 48|copies 1
CAAGTTCTGACCATTCGATTTCTAGGGGGCCACCGGGTAATTCAATAG
>1939644|reference Afl|length 75|copies 1
CAAGTTCTTCCTTTGTTCCTTGGAAAAAATTGTTTAAGTTAAACCCATTTTCGGTTTCTGGCATTTCTGCTTCAT
>1939644|reference Afl|length 76|copies 2
CAAGTTCTTCCTTTGTTCCTTGGAAAAAATTGTTTAAGTTAAACCCATTTTCGGTTTCTGGCATTTCTGCTTCATT
>1939644|reference Afl|length 58|copies 1
CAAGTTGTAAACCCCTGGCGTTCTAAAATTGGTCGCCATTGGGGATCAACATAAAGAA
>1939644|reference Afl|length 57|copies 1
CAAGTTGTGGAACGGGTCAAAGCTATTTCTGGTGTGGATTTTCCCGTAATTGAAGTA
>1939644|reference Afl|length 51|copies 2
CAAGTTTCTTTAATTGTTCAGGCTTTTAATAGCCTCAAAAAACCCTTGGTT
>1939644|reference Afl|length 56|copies 1
CAAGTTTGGCAAAATGATAAAGAATGGTTTACGATTTGTCCCGCATTAACTGTGGG
>1939644|reference Afl|length 62|copies 1
CAATAACGATGCAGCCATTTGCCCAAATCAGTTAAAATCGGGATTAAAACAAAAATTCCCCA
>1939644|reference Afl|length 38|copies 1
CAATAACGCTGTTTGGTGGTCCCAACGGGCTGATACTG
>1939644|reference Afl|length 50|copies 1
CAATAATGCGATCATCACCAGGAACAACCATCGTAATTCGGGATACTCCT
>1939644|reference Afl|length 48|copies 1
CAATAATGTGAATTATGTGGTAACGATTTTGTAGGATAGTACCAACTG
>1939644|reference Afl|length 45|copies 1
CAATAATTATGAATAATTAAGATTAAGAAAAATATTCTTACATAG
>1939644|reference Afl|length 53|copies 2
CAATAATTCTACTGTGAATGTGGAGAAAGTTTTAGAACTTAATCCTGAGTTAG
>1939644|reference Afl|length 42|copies 1
CAATAATTTGCTCTTGTCTGATATTTGCTGTTAATTGCCCAG
>1939644|reference Afl|length 47|copies 1
CAATACATTTTGGAATTGGTGCGAACTACTAGACAGGATGAAGAAAT
>1939644|reference Afl|length 41|copies 2
CAATACCGCGAATGCGCTGAGGACCGGGGGGAATTTCTTTA
>1939644|reference Afl|length 42|copies 1
CAATACCGCGAATGCGCTGAGGACCGGGGGGAATTTCTTTAC
>1939644|reference Afl|length 54|copies 1
CAATACCGCGTGAGGGAGGAAGGCTCTTGGGTTGTAAACCTCTTTTCTCAGGGA
>1939644|reference Afl|length 55|copies 1
CAATACCGCGTGAGGGAGGAAGGCTCTTGGGTTGTAAACCTCTTTTCTCAGGGAA
>1939644|reference Afl|length 44|copies 1
CAATACCTACCAGAGTACCGTCAGGCATAGCAGTAATCGCCAAA
>1939644|reference Afl|length 38|copies 5
CAATACTGCTAGCGTAGGTCCTGGTGGTGTAACCACAG
>1939644|reference Afl|length 46|copies 1
CAATACTGGAATTGACTAATATTAAGCCACGCCAAGTTAAAAACAG
>1939644|reference Afl|length 51|copies 1
CAATACTTAATTTTAAACTAATTGCTAAGGAACGCAAATTTAATAACCTGC
>1939644|reference Afl|length 37|copies 2
CAATACTTCTGCTGGTGGACCAACACCTCCAGGCTTT
>1939644|reference Afl|length 43|copies 2
CAATACTTCTGCTGGTGGACCAACACCTCCAGGCTTTAGACCT
>1939644|reference Afl|length 48|copies 1
CAATACTTCTGCTGGTGGACCAACACCTCCAGGCTTTAGACCTATTAA
>1939644|reference Afl|length 46|copies 1
CAATAGCGATCGCTCACCGTCTTTCCACCATTCGCAATGCTGATTG
>1939644|reference Afl|length 43|copies 1
CAATAGCGTTTGAGATGCGCTAACCCTGCAATTAGATGCCACA
>1939644|reference Afl|length 59|copies 1
CAATAGGTAAATAGGTTCGTGTGATAAAATCCAAATATATTGGGTTTTGTAAAATTGCT
>1939644|reference Afl|length 38|copies 2
CAATAGGTATACGATTTGGACCTGTTACCATTAAGGAA
>1939644|reference Afl|length 57|copies 1
CAATAGTAATTTTTCTATTCGTGATTTTTGGACTTTTTCTAAGTCTTGACGAATTAA
>1939644|reference Afl|length 38|copies 1
CAATAGTTGTTCCCATGCGTTGTCGTCCTTGACGATGT
>1939644|reference Afl|length 43|copies 1
CAATATAATCTAAACTGGCTTTTCTCCCAGAAACCTGAGCAAT
>1939644|reference Afl|length 42|copies 1
CAATATCAAACCATTTCCATCCTGTCAATGTCTGATGGGTCA
>1939644|reference Afl|length 51|copies 1
CAATATCCCCAGAGGTTTGATAAGCCAAGTTGATAACTTTAGAACTAAATC
>1939644|reference Afl|length 43|copies 1
CAATATCTATGATGGTCCCTATGGTCCTTACATTAAACATGGG
>1939644|reference Afl|length 46|copies 1
CAATATGAATTAGAAGATGACTTAAAAGAAGAATATGATTTAAGTC
>1939644|reference Afl|length 34|copies 3
CAATATGGTGCATACAAACTAAAAATAGATGCTC
>1939644|reference Afl|length 32|copies 1
CAATATTAGATGTAACTGTAAATACAATTAAC
>1939644|reference Afl|length 47|copies 1
CAATCAAACCGGATTCCTATAGTGATGATTATTATCATCAAAAATCA
>1939644|reference Afl|length 59|copies 1
CAATCAACAGCAATGTCCCCCCAGAACACCAGGTTGAGAAGATTTCTTGGAAGGAAACA
>1939644|reference Afl|length 49|copies 2
CAATCAACCCCAACATTTGCCAAGATATAGGAGATCCCTTTGTCATCAA
>1939644|reference Afl|length 38|copies 1
CAATCAAGTTCTGCCCCGGTCCGAGGGGATAGTCGGTC
>1939644|reference Afl|length 39|copies 1
CAATCAAGTTCTGCCCCGGTCCGAGGGGATAGTCGGTCA
>1939644|reference Afl|length 60|copies 1
CAATCAATGAGTTTTGTTGAAGGTTGGTATTGGGTATTACCTTCTCAATCTTTGCAGATA
>1939644|reference Afl|length 37|copies 3
CAATCACCACTTAATTGGACCAAATCGGCAATTAATC
>1939644|reference Afl|length 43|copies 1
CAATCACTAGAGACTGAGTAGGATGTCCAGCAGCATTAATAGT
>1939644|reference Afl|length 41|copies 1
CAATCAGCCTAATTCTAGTATTCAACCCACTCCTCTCAATC
>1939644|reference Afl|length 55|copies 1
CAATCGCTTGTCGTTGTACTTTCCCTTTCCCTAAAATTCTCAGAAATAGGGTTTC
>1939644|reference Afl|length 48|copies 2
CAATCGTAAAGAAAGGGCTGGAAGTTGATAAACTTGCGCCCAGTGCAT
>1939644|reference Afl|length 50|copies 1
CAATCTACAGGCAATATAAAAAGTAGATTTTGAGGATCATCTTGATTGAT
>1939644|reference Afl|length 37|copies 1
CAATCTACTGATCAGATCATGATCAACTAGATTCTCT
>1939644|reference Afl|length 45|copies 1
CAATCTAGATATATAAGAGGTTGTTTGAAAAGTATCAGATGAAAC
>1939644|reference Afl|length 40|copies 1
CAATCTCAAGATTATATGCTTCTAAGTAGTTAATTGCTTG
>1939644|reference Afl|length 52|copies 1
CAATCTCCCACAGATTCCCGATTTCTTGAAAATTCATAACTTTTAGATTCTG
>1939644|reference Afl|length 48|copies 1
CAATCTCCTGAGCGAAAGGATTTAGCTCCTGAGAGAAAACTTCAATTA
>1939644|reference Afl|length 51|copies 1
CAATCTCTCCTATCGTCCCAATTTACAACAAGTCCAGTTATTACTACGTTA
>1939644|reference Afl|length 10|copies 1
CAATCTTGCA
>1939644|reference Afl|length 33|copies 7
CAATCTTTGCCACAAGGGTCCTCAGCGCGATCG
>1939644|reference Afl|length 37|copies 7
CAATCTTTGCCACAAGGGTCCTCAGCGCGATCGCCTA
>1939644|reference Afl|length 42|copies 1
CAATGAATATCTGACATTCCCGAATCAACGATTTTCTGGAGA
>1939644|reference Afl|length 42|copies 1
CAATGAATGCGCTCATTCCAGTCATGAAAAGGACTAGCACTG
>1939644|reference Afl|length 43|copies 1
CAATGACTGATTAAAGTGGTGAGGTTCTGGGAAATTTTGCTCT
>1939644|reference Afl|length 60|copies 1
CAATGAGATATCCCCAGGGATTTAAAAATAAATTTGGATTTTCAGGACACTTTTTGGAAA
>1939644|reference Afl|length 50|copies 1
CAATGATATTTATTTAAATGAAAAAATTCCCACAGATACTAGAGATGTTT
>1939644|reference Afl|length 50|copies 1
CAATGATCAAGAAATCCTCCAACTAGCAAAATGGACTTGTATCATTGAAG
>1939644|reference Afl|length 38|copies 3
CAATGATGTCAGGTTCTGGCCCTTCAGTCTTTGCCATT
>1939644|reference Afl|length 38|copies 1
CAATGATTACCTGGCGCGTCGGGACGCGGAATGGATGG
>1939644|reference Afl|length 45|copies 1
CAATGATTTGCGCTGGACAGATTTAAGTGAAGCCAACCTCATTCG
>1939644|reference Afl|length 37|copies 3
CAATGCCACATAAGCCGGTCCACTACCAGATAATCCT
>1939644|reference Afl|length 38|copies 1
CAATGCCACATAAGCCGGTCCACTACCAGATAATCCTG
>1939644|reference Afl|length 27|copies 1
CAATGCCATCACCACAGCCACCCCAAT
>1939644|reference Afl|length 39|copies 1
CAATGCCTAAATCACCGGGACCTCTTTCATAGAATGGAT
>1939644|reference Afl|length 47|copies 1
CAATGCCTTTGATTTTTGTGGCAGTGGTCCGCGGAAACTCGGAGCAG
>1939644|reference Afl|length 43|copies 1
CAATGCGTCCCAAGTATTCGATATTGCCATCAGGTAAATAGCG
>1939644|reference Afl|length 44|copies 1
CAATGCTGATCAATTTATTCAGCAATTACCAGAAGGTTATCATA
>1939644|reference Afl|length 39|copies 1
CAATGCTTCTCCTTGGTACAATCACTATTTGTTTCAATC
>1939644|reference Afl|length 51|copies 5
CAATGGCAAAAGACGCTGGGCCGAAATTGCTAATTTAACAGTAGAAGAACT
>1939644|reference Afl|length 52|copies 1
CAATGGCAAAAGACGCTGGGCCGAAATTGCTAATTTAACAGTAGAAGAACTA
>1939644|reference Afl|length 48|copies 1
CAATGGGATGCCAATCTTTGCCACAAGGGTCCTCAGCGCGATCGCCTA
>1939644|reference Afl|length 44|copies 1
CAATGGTAGAAACTCCCGTCATTGGACCTGTATTCGGACAATGT
>1939644|reference Afl|length 40|copies 1
CAATGGTAGTTGTGCCAATTATAATTATCGGTATTCTGCG
>1939644|reference Afl|length 39|copies 1
CAATGGTGACATCTTGAACAAAAGCCGCCAAACTAGCAG
>1939644|reference Afl|length 38|copies 1
CAATGGTGCTAAATATGGGACCTCACCACCCATCAATG
>1939644|reference Afl|length 38|copies 8
CAATGGTTGCCCCCGCAGGCCCAGTTTATCAAGCTGGG
>1939644|reference Afl|length 60|copies 1
CAATGGTTGTCCCACCAGGACTGGTAACTCTATCCTTGAGTTCCGCTGGGTGGATTTTTG
>1939644|reference Afl|length 54|copies 1
CAATGTAACTTGCACCCAAAGCATAATTTCCTAACCAACCATTTTGTTTTAATT
>1939644|reference Afl|length 49|copies 1
CAATGTATTAACCATTGCTTTAGCAGTGCGAGTTAACCTCGCAGGTGTA
>1939644|reference Afl|length 46|copies 1
CAATGTCAATGGGGTTTTGCTGTAAATATAAATGATCGTAATGAGT
>1939644|reference Afl|length 59|copies 1
CAATGTCACCGTCGAATTTGCCCCAGGTAAATTTGTGGGCATTGTCGGGCAAAGTGGTT
>1939644|reference Afl|length 34|copies 2
CAATGTTGCGATCGCTTGCATATTGACGAATCGC
>1939644|reference Afl|length 13|copies 1
CAATTAAAAAATT
>1939644|reference Afl|length 54|copies 2
CAATTAAAAATTACTGCCAAAACTCTTGGTAGCTTAATTCGCGGTAATGCCCTT
>1939644|reference Afl|length 51|copies 1
CAATTAAACACGGAATTAAAATCGCCTAATTTATTATGAATCAACCAAAAG
>1939644|reference Afl|length 44|copies 1
CAATTAAACCAAACATGGAGTGATATATTAGGCGTGTGCTGTCG
>1939644|reference Afl|length 41|copies 1
CAATTAAACTTTGTTCAGCTTCCGGTGGCAAAAAATCCATA
>1939644|reference Afl|length 58|copies 1
CAATTAAAGATAATTTGACACCGGAACAAAAGCAGGAAATTTTAACAAGAACAGGTGC
>1939644|reference Afl|length 41|copies 1
[truncated: 5,275,717 more chars]
