# Supplementary material for: Genome-wide identification of 5-methylcytosine sites in bacterial genomes by high-throughput sequencing of MspJI restriction fragments
Source: PLoS One. 2021 May 11;16(5):e0247541. doi: 10.1371/journal.pone.0247541 (PMC8112702; doi:10.1371/journal.pone.0247541)
Supplement: S1 Dataset — (GZ) [file pone.0247541.s003.gz › Data_set_1/Art_NEB688_2488788_MspJI_processed.fasta]

>2488788|reference AscI_genome_v2_|length 25|copies 1
AAACACCACCCGTGCACGCCAACAG
>2488788|reference AscI_genome_v2_|length 37|copies 1
AAAGCTCTGAGGCCGACGGCCCTGCTGCATATCGCCG
>2488788|reference AscI_genome_v2_|length 50|copies 3
AAATGCATTTAGGTGCAGCGTCACGTGTTTCTTACCGGAGGTAGAGCTAC
>2488788|reference AscI_genome_v2_|length 55|copies 1
AACATCAAGGCGACGAGCTCGGCCTTCGGCCTGGACCGCGTCGAGCGCATCGAGA
>2488788|reference AscI_genome_v2_|length 55|copies 1
AACCACAGCAGGTCGGCGGTCCCGCTGTCGCCGCGCGCCTCGTCGACGTGGAACG
>2488788|reference AscI_genome_v2_|length 66|copies 1
AACCCCTCGACGGCCTCGTCGGTCGTCTTCGCCGACCCCGCGAGCATCGGGCGCAGCGGGCGGCCG
>2488788|reference AscI_genome_v2_|length 63|copies 1
AACCCGCCGTAATCAAGCAGGTCCAGGAGATGGCCCACCAGAAGAAGTTGACCGTCATCACTA
>2488788|reference AscI_genome_v2_|length 53|copies 1
AACGCCTGCCACGGACCGGCTCCGTCGATCGCGGACGACTCCGACAGCTCGGC
>2488788|reference AscI_genome_v2_|length 54|copies 9
AACGCCTGCCACGGACCGGCTCCGTCGATCGCGGACGACTCCGACAGCTCGGCC
>2488788|reference AscI_genome_v2_|length 60|copies 1
AACGGCTTGGTCACGTAGTCGTCGGCTCCGGCGTCGAGCCCGACGACGGTGTCGACCTCG
>2488788|reference AscI_genome_v2_|length 56|copies 1
AACGGGTGAGCGCCAGGCCGTACGCGAGGCCGATGAGCGCCGCGATGCCGAGCGCC
>2488788|reference AscI_genome_v2_|length 51|copies 1
AACGGTTGACGAGGCTGATCGTCAGCTCGTTGACGTTGAGCTGCGAGAGCG
>2488788|reference AscI_genome_v2_|length 35|copies 1
AACTACATGCTGACGTGGTGGGACGAGGCGCAGAA
>2488788|reference AscI_genome_v2_|length 54|copies 3
AACTCGATCGGCACGCGCTCGATGGTGATCGTCGACTCGGTGACGACGGCGGCC
>2488788|reference AscI_genome_v2_|length 57|copies 4
AACTGCGAGTAGTGGCGCGACTGGTGGAGGTTGCCGCCGTGCATCCACAGGTTGGGC
>2488788|reference AscI_genome_v2_|length 54|copies 1
AACTGCGGCTCGCCGAGCTTGACGCTGATGACGGCGGTCAGGCCCTCGCGGACG
>2488788|reference AscI_genome_v2_|length 34|copies 1
AACTGCTCGATGCCGAGCTCGAGGATCTCGTCGG
>2488788|reference AscI_genome_v2_|length 60|copies 1
AACTTGTTGTGCTGGAAGGAGCCGACCGGCTGCCCGAACGCCTTGCGCTCCTTGGTGTAC
>2488788|reference AscI_genome_v2_|length 57|copies 1
AAGAAGCCTGCCACGTTCGACTGGTGCCTCACTCGCACCAAAGACGGCACAGGCACG
>2488788|reference AscI_genome_v2_|length 32|copies 1
AAGAAGGTCACCCAGGCCAAGCGCGACGGTCG
>2488788|reference AscI_genome_v2_|length 62|copies 1
AAGAAGGTGCCGGAGAAGAGCATCAGCGGGGTCATGACGAACCGGAAGAGGATGCTGAAGCC
>2488788|reference AscI_genome_v2_|length 60|copies 1
AAGACGAACAGCTCGAGCTCGACCGTGACGACGGGGTCGGTCGTGCGGGCGACCTGGTGG
>2488788|reference AscI_genome_v2_|length 61|copies 1
AAGAGGTTCGGGAGCCAGCTCATCTGGGACGACGTGACCCTCACCCTCCCCGCCGGCGAGA
>2488788|reference AscI_genome_v2_|length 26|copies 1
AAGCACGAGCTGGAGTTGTTGCTGCT
>2488788|reference AscI_genome_v2_|length 61|copies 1
AAGCCCCGGGTCACCGAGCTGACGCCGGAGCAGGAGGAGTCGCTCGTCACCGACACCCGCC
>2488788|reference AscI_genome_v2_|length 38|copies 1
AAGCCCGACAGCGGCGCCTCGACCGAGGACATCCAGGC
>2488788|reference AscI_genome_v2_|length 34|copies 1
AAGCGATGATCCACGAGCTAGCCAAACTCGAGGT
>2488788|reference AscI_genome_v2_|length 51|copies 1
AAGCGCAGCGCGTCGGGCGTCGGGTGCACGGGCACGCCGGTCGCGACGAGC
>2488788|reference AscI_genome_v2_|length 63|copies 1
AAGCGGTGGTAGTCGAGCTCGTGGGTCGGGTTGCCGAAGGTCGTCGTGATCCGCGGGGGCAGC
>2488788|reference AscI_genome_v2_|length 43|copies 1
AAGCGTTCCCTAAATCCCTCTCTAGCTGGGCAGTTCCGGATCC
>2488788|reference AscI_genome_v2_|length 54|copies 1
AAGCTCATGACGTCGGTCGGGCCGGGCAGGTCCATCCACTGCACGTGGAGGGTC
>2488788|reference AscI_genome_v2_|length 51|copies 1
AAGGCGATGTCGGGCAGCGCGTAGTCGCGCTGGTGGATGCGGTAGCCGGGC
>2488788|reference AscI_genome_v2_|length 52|copies 1
AAGGGGTCCGGACGGGGCACACCGGTGTCGGGGAGCTCGACCGTGCGGTCGG
>2488788|reference AscI_genome_v2_|length 54|copies 1
AAGGTCTCACCGCCGAGCTTCTCGAGCCGAGCCACCGCCTCCGCACCCAGGCGC
>2488788|reference AscI_genome_v2_|length 60|copies 1
AAGGTCTGGACGACGAGCTCGTCGGGGCGCACCGTGTGGAAGCTGCCGCGGAAGCCGTAC
>2488788|reference AscI_genome_v2_|length 49|copies 1
AATGCATTTAGGTGCAGCGTCACGTGTTTCTTACCGGAGGTAGAGCTAC
>2488788|reference AscI_genome_v2_|length 28|copies 1
ACAACGACTACGACGAGCTCGGCGCCGC
>2488788|reference AscI_genome_v2_|length 34|copies 1
ACAACGACTACGACGAGCTCGGCGCCGCGGCCCG
>2488788|reference AscI_genome_v2_|length 47|copies 1
ACAACGTCTACCACCAGCTCTCGCCGTCGGTGCTGCGCCCCGTGCGC
>2488788|reference AscI_genome_v2_|length 43|copies 1
ACAAGAAGACCTACGGCCAGGGCCTCGTCGACGCCTTCAGCCA
>2488788|reference AscI_genome_v2_|length 43|copies 1
ACACCCCGCGCGTCGAGCTCGTGACGACGGACGGCTTCCTCTA
>2488788|reference AscI_genome_v2_|length 63|copies 1
ACACCCGCGGCGACCAGCTCGTCCCAGCACTCCTGCACCTGGTCCAGGGCGGCCATGTCGGCC
>2488788|reference AscI_genome_v2_|length 53|copies 1
ACACCTGGCGCGACGTGCGCGGCTTCTCGGTGCGCTTCTACACGCAGGAGGGC
>2488788|reference AscI_genome_v2_|length 35|copies 1
ACACGACGGTCGCCGAGCTCGCCATCGAGCGGGCC
>2488788|reference AscI_genome_v2_|length 59|copies 1
ACACGCGCTTCAAGGTCGACGAGGCCATCGACGCGGCGTACCGCTACTACGAGGTCACC
>2488788|reference AscI_genome_v2_|length 53|copies 1
ACACGGTCGACGCCGAGCTCGAGCGCCTCGGCGACTACGCCAGCCGGCTGCGC
>2488788|reference AscI_genome_v2_|length 58|copies 1
ACACGTAGAAGGAAACACTCGGGAATGCGTCATCATGATCGGCGCCGCCTCTGAAGTG
>2488788|reference AscI_genome_v2_|length 54|copies 1
ACACTATGCGCTTATTGGACCGCGCGCTCGATGCTCACGCGGTGATCCCTGACG
>2488788|reference AscI_genome_v2_|length 56|copies 1
ACACTTGCGGCGTCGTCCCTATAGTAGGAACCGAACTTCAACAACTGATAAGTGCC
>2488788|reference AscI_genome_v2_|length 74|copies 5
ACAGCAACGCCTACCAGCTCCCGACCTTCCTCGGGAACCACGACATGGGCCGGGTCGCGATGTTCCTCAAGGGC
>2488788|reference AscI_genome_v2_|length 67|copies 1
ACAGGCTTCAGGCCCAGCTCGCAACCGCTCATGAACACTCAAGTGCACTCGTCGAGACCATGGCCAC
>2488788|reference AscI_genome_v2_|length 25|copies 1
ACATCATGGAGTCGATCAACGGCTC
>2488788|reference AscI_genome_v2_|length 47|copies 1
ACATCATGGTGCTGGCGCGCCAGTACGCTGACCCCCAGACAGCAGCC
>2488788|reference AscI_genome_v2_|length 58|copies 1
ACATCGGCGTCATGGCCGCGACCCGCGTCTACTCGACGGCCGCGTACTACGTGGCGGC
>2488788|reference AscI_genome_v2_|length 54|copies 1
ACATGCGCACCATCCAGCTCCTCGGCGGCGTCCTGCTCGTCGTCGTCGGGCTGC
>2488788|reference AscI_genome_v2_|length 50|copies 1
ACATGCGCTCATGCCGCGCATAGCTCGGTTCACCTGCTAGATGGCTGAGC
>2488788|reference AscI_genome_v2_|length 31|copies 1
ACATGCTGACGTGGTGGGACGAGGCGCAGAA
>2488788|reference AscI_genome_v2_|length 41|copies 1
ACATGTACATCCTCAAGCTGCACCACCTCGTGGACGACAAG
>2488788|reference AscI_genome_v2_|length 51|copies 2
ACATGTACATCCTCAAGCTGCACCACCTCGTGGACGACAAGATCCACGCGC
>2488788|reference AscI_genome_v2_|length 34|copies 1
ACCACCGCACGGGCCAGCTGGGTCTCCTGCTCGG
>2488788|reference AscI_genome_v2_|length 29|copies 1
ACCACCGGAGAGCTGGTGCGGGAAGCGCT
>2488788|reference AscI_genome_v2_|length 65|copies 1
ACCACCTAGTGATCAAGCTCGACGGCAGTCCGGCCGGGTGAGCCCGTCGCACACCCCTGTGCCGC
>2488788|reference AscI_genome_v2_|length 63|copies 1
ACCACGAAGGCATCGAGCTCTACGAGCGGATCCGCGACTTCCGGCCCAAGGGGACGATCTTCA
>2488788|reference AscI_genome_v2_|length 38|copies 1
ACCACGACCGCCTGCGCGAGCTCGGCGTCGAGCCCGTG
>2488788|reference AscI_genome_v2_|length 51|copies 2
ACCACGACCTGCTCGAGCTTCTGCTCGCCCATCTTGCCGTGGGCGGTCGCG
>2488788|reference AscI_genome_v2_|length 51|copies 2
ACCACGAGGGCGCGCTCGAGATGGTCGGGCAGCACGCGCGCTCGGCCGGCG
>2488788|reference AscI_genome_v2_|length 60|copies 1
ACCACGAGGGCGTCCCGGGGCACCACCTCCAGGTCGCGCAGACGGTGTACCGCCGCGAGC
>2488788|reference AscI_genome_v2_|length 39|copies 1
ACCACGGCCTCGCCGAGCTCGAGCACGTCGTCCTGCTCG
>2488788|reference AscI_genome_v2_|length 49|copies 1
ACCACGGCCTCGCCGAGCTCGAGCACGTCGTCCTGCTCGACGAACGACA
>2488788|reference AscI_genome_v2_|length 57|copies 1
ACCACGGCGAGCACGAGGCTCGGCAGCAGGACCCCGACGTGCAGGACGCCGGCGGCC
>2488788|reference AscI_genome_v2_|length 34|copies 1
ACCACGGCTCGGTCATCGCACCTACGCTCGTGGG
>2488788|reference AscI_genome_v2_|length 59|copies 7
ACCACGGCTCGGTCATCGCACCTACGCTCGTGGGGTCCTGCAACTGGAAGGCTCGTGGC
>2488788|reference AscI_genome_v2_|length 68|copies 1
ACCAGCTGCCCGTCGAGCTGCCGGACGTGCCGGACTACTCGCCCAAGGTCTACGACCCCGAGGACGCC
>2488788|reference AscI_genome_v2_|length 55|copies 1
ACCAGGCCCTTGACGAGCTCGTTGCGCGGGTCGTGCCCGATCGCGACGAAGAGCC
>2488788|reference AscI_genome_v2_|length 45|copies 1
ACCAGGCGCTGCCGCGCGAGCCCGAGAGCTCGGCGACGCGGACGG
>2488788|reference AscI_genome_v2_|length 38|copies 1
ACCAGGTGCGGACCCAGCTGGCCGAGGCGGTCGGTGAC
>2488788|reference AscI_genome_v2_|length 63|copies 1
ACCAGTCGCGCCTCGGTGTCGAGCTTTCCTTCTACTTGGTTGGAGTAGCGACTGAAGGCCACC
>2488788|reference AscI_genome_v2_|length 47|copies 1
ACCAGTTGAAGCACGAGCTGGAGTTGTTGCTGCTGCTCTGCTGCGCG
>2488788|reference AscI_genome_v2_|length 57|copies 3
ACCATCCCGATGGCGACCGCTTCGCCGTGCCGGCGCCGGTAGCCCTCGACCTGCTCG
>2488788|reference AscI_genome_v2_|length 64|copies 1
ACCATCCTCCAGCCCGAGCTGCCCCTGACGGTGGGGGAGTGGGAGGAGTGGGGCAACCCGCTCG
>2488788|reference AscI_genome_v2_|length 58|copies 2
ACCATCGGCCGGCTCGACCAGCAGGACGTCACGGTCCTGCTGCGGGTGGGCGGCCGCG
>2488788|reference AscI_genome_v2_|length 34|copies 1
ACCATGGCGCGGGCCAGCTCGGGGTCGGTCATCC
>2488788|reference AscI_genome_v2_|length 34|copies 1
ACCCACCAGAGGTCGAGCTCGTCGGTGAAGACGG
>2488788|reference AscI_genome_v2_|length 59|copies 1
ACCCAGGCCTGGAGGTCGGGGCCGGCGTCGAAGTAGACGCGCGACCCGCTGTGCGACGG
>2488788|reference AscI_genome_v2_|length 62|copies 1
ACCCCACCAGCACCCGGAGGTCCTCGGCATCCTCTGATGGTGGGGGCGGGGCGCCCAGGCAC
>2488788|reference AscI_genome_v2_|length 55|copies 7
ACCCCCGGCTCGTCGAGCTCCTGGGCCTGGGCATCAAGGACGAGGCGATCGCCCG
>2488788|reference AscI_genome_v2_|length 59|copies 1
ACCCCCTCCATGTCCCCCTTGGCGTGGAGTTGAGCGATGGCCTGACGGAAGTGCTGTTC
>2488788|reference AscI_genome_v2_|length 30|copies 1
ACCCCGAGCATGACGAGCTCGACGACGGCG
>2488788|reference AscI_genome_v2_|length 30|copies 1
ACCCCGAGCGCCGCGAGCTCCTCCCAGAGC
>2488788|reference AscI_genome_v2_|length 49|copies 3
ACCCCGAGCGCCGCGAGCTCCTCCCAGAGCCCGACGTGCACGGCCGAGA
>2488788|reference AscI_genome_v2_|length 47|copies 1
ACCCCGAGCTCGCCGAGCTCTACGCCGAGCGGAGCGACGCATGAGCG
>2488788|reference AscI_genome_v2_|length 71|copies 4
ACCCCGCCGCCCTCCTTGTTGTGCACGACCATCGGCGTGAGCCCCTGCGCCTTGGCCTTGTCCATGTAGCC
>2488788|reference AscI_genome_v2_|length 35|copies 1
ACCCCGTCGGCGACGAGCTTGGTGGCGATCGGGAC
>2488788|reference AscI_genome_v2_|length 54|copies 1
ACCCCGTGGGTGACGAGCTCACCGACGGCTCCGACGGCGGTCGTCACGACCGGC
>2488788|reference AscI_genome_v2_|length 34|copies 1
ACCCCTACGGCAACGGCACCGCGATCTTCACCAA
>2488788|reference AscI_genome_v2_|length 56|copies 1
ACCCCTACGGCAACGGCACCGCGATCTTCACCAACGACGGCGGCGCTGCCCGGCGC
>2488788|reference AscI_genome_v2_|length 31|copies 1
ACCCCTTCGCCCACTGATTGCTAATCCGCCA
>2488788|reference AscI_genome_v2_|length 33|copies 1
ACCCGACCTTCCAGGTGCACCTCGACGAGGACA
>2488788|reference AscI_genome_v2_|length 47|copies 2
ACCCGACCTTCCAGGTGCACCTCGACGAGGACACCGGCCAGACGATC
>2488788|reference AscI_genome_v2_|length 51|copies 1
ACCCGACGCACGGTGGCCTCCGGCTCGACCCACAGCCCCGGGGAGGTGACG
>2488788|reference AscI_genome_v2_|length 62|copies 1
ACCCGCAGGCGGCCGGTGCGGCCCTCTACACGCACAAGGCGTTCGGGCTGCACTTCGTGACG
>2488788|reference AscI_genome_v2_|length 65|copies 1
ACCCGCCACGCGCGGGCGACCCGGCGCGTCCCGGCGGAGGCCAGCAGCGTCGCCTCGCTGAGCGC
>2488788|reference AscI_genome_v2_|length 42|copies 1
ACCCGCGCACGAGCGAGCTCGGCGAGTGCGTCGTCGTCCAGA
>2488788|reference AscI_genome_v2_|length 58|copies 1
ACCCGCGGCCTGCGCGAGCTCCTGGCACTTGGCGAGGGCGTCGTCGACCGAGGTGCGG
>2488788|reference AscI_genome_v2_|length 32|copies 1
ACCCGCGTCGTCGAGCTCGACCTCGCCCAGAA
>2488788|reference AscI_genome_v2_|length 60|copies 4
ACCCGCTCGAGCAGGTAGCGGTCGTGCGAGACGACGACGAGGGTGCCGGCCCAGCCGTCG
>2488788|reference AscI_genome_v2_|length 26|copies 1
ACCCGGAAGCTCGCCATGATGAGGAT
>2488788|reference AscI_genome_v2_|length 54|copies 1
ACCCGGAGTTCGACAAGCTGCTCACCGATGCGGCCGCGTCGACCGACGAGGCGG
>2488788|reference AscI_genome_v2_|length 62|copies 2
ACCCGGCACACCCCCGCGTACCGCAAACGCATCCGCCTGTCGTCGATTCTTCTCACCTCCGC
>2488788|reference AscI_genome_v2_|length 34|copies 1
ACCCGGCCCGGGCCGCGTGGTCGGTCTCGCGGTG
>2488788|reference AscI_genome_v2_|length 59|copies 1
ACCCGGGCGTCGCCGGCGCGCTGCTCTACGAGGCCTTCGCCGACCCCTCGAACTTCGGC
>2488788|reference AscI_genome_v2_|length 56|copies 1
ACCCGGGCTGGACCCGCCGCGACCTCATAGACGTCTGCCTGTCCTTCCTCAAGAGG
>2488788|reference AscI_genome_v2_|length 43|copies 1
ACCCGGGGCGGGTAGGGCGTCAGCAGCTGGTCGACCGGTGCGT
>2488788|reference AscI_genome_v2_|length 48|copies 1
ACCCGGTGCACCCGAACGACCACGTCAACCGCAGCCAGTCGAGCAACG
>2488788|reference AscI_genome_v2_|length 26|copies 1
ACCCGTACGACACCAAGCTCCCCCGC
>2488788|reference AscI_genome_v2_|length 59|copies 2
ACCCGTACGACACCAAGCTCCCCCGCGACGAGTACGAGCGGACCAAGCGCCGGCTGCAG
>2488788|reference AscI_genome_v2_|length 56|copies 1
ACCCGTTCACCACTGCCACCCCCTGCGGTCCATCTCGGCCTTGACGTGCGACAGTG
>2488788|reference AscI_genome_v2_|length 26|copies 1
ACCCTCGACGACGCCGCGATCCGGCT
>2488788|reference AscI_genome_v2_|length 60|copies 1
ACCCTCGACGACGGCACCGGACCCTCGGACTGCACCTTCTTCGAGGACGTCCAGGGCCCC
>2488788|reference AscI_genome_v2_|length 54|copies 1
ACCCTCGTATGCATGAGCTGCTCGTGCGGTGGGACATGGTCGACACGCCTCCGG
>2488788|reference AscI_genome_v2_|length 35|copies 1
ACCGACCAGCAGGACAAGCTGCGCATCGCCTGCGT
>2488788|reference AscI_genome_v2_|length 60|copies 1
ACCGACCAGCAGGACAAGCTGCGCATCGCCTGCGTCGCCGTCGACCCCACCCGTCGTCGC
>2488788|reference AscI_genome_v2_|length 29|copies 1
ACCGACCAGGAGTGGGACGGCATCATCCG
>2488788|reference AscI_genome_v2_|length 58|copies 1
ACCGACCCGCCGCGGTGCACGTTGGACCGGAACTCGTCGCCCTTGGCGACCCGGCGCA
>2488788|reference AscI_genome_v2_|length 65|copies 5
ACCGACCCGTCGTGGCGGGCGACGGTCGCCTCCTGGTTCTCGAGCATGTACTTCGCGGCGTCGCC
>2488788|reference AscI_genome_v2_|length 34|copies 1
ACCGACCGGGCGCGCAGCTCGGGGCGCCAGTCGC
>2488788|reference AscI_genome_v2_|length 52|copies 1
ACCGACTACGCCTCGCTCGGCTTCAACACGGCCATCGCGCGGCTGACCGAGC
>2488788|reference AscI_genome_v2_|length 53|copies 1
ACCGACTCGAAGAAGGGCGCGGCGCGACGGGAGAGCTCCATGAGGAGCACGGC
>2488788|reference AscI_genome_v2_|length 55|copies 1
ACCGACTCGATCCAGGGCCCGTTCGCGGCGCGCTACCTCTTCGAGAAGGCCGGCA
>2488788|reference AscI_genome_v2_|length 58|copies 1
ACCGACTTCGACTACGAGCTGCCGATGGCCCGGATGAACCGGCACCTGACCGGGCTCG
>2488788|reference AscI_genome_v2_|length 26|copies 1
ACCGAGAAGGGCAGCCGCATCCTCTG
>2488788|reference AscI_genome_v2_|length 31|copies 1
ACCGAGGGCACGAGCTGGTCGCGGTAGAGCT
>2488788|reference AscI_genome_v2_|length 34|copies 1
ACCGCATCCGCGGCGAGCTCGAGAAGCTCACGGG
>2488788|reference AscI_genome_v2_|length 55|copies 1
ACCGCATCGCGCTCGGCGCGATCGTCGCGGCCACGCTGGCCCTCACCGGCTGCGG
>2488788|reference AscI_genome_v2_|length 31|copies 1
ACCGCCGCCAGCCGCTCTGGCAGCAGCGCCA
>2488788|reference AscI_genome_v2_|length 61|copies 1
ACCGCGAGTTCACCAAGCTTCGAGACGGTGGTGCATCCGAAGACGACCTCGCCGAGTTCCC
>2488788|reference AscI_genome_v2_|length 40|copies 1
ACCGCGCCCACCCCGCCGACGAGCTCGCCCGGCGCGCCGG
>2488788|reference AscI_genome_v2_|length 54|copies 2
ACCGCGCTCCACAGGTACCCGCCGATGTTCGTCGGCGAGGTGTAGCCGCTGCGG
>2488788|reference AscI_genome_v2_|length 60|copies 2
ACCGCGGCCCGCTCGCGCACCGACGGGGTGAGGAGCAGCTCGCGGCAGGGCGGTGCCCAC
>2488788|reference AscI_genome_v2_|length 55|copies 1
ACCGCGTCGGCCGCCAGCTCGCGCTGGCCCGTCGTGCGCATCGCGACGGCGAACA
>2488788|reference AscI_genome_v2_|length 62|copies 1
ACCGGATCGGGAGCCAGCTCCAGGAGGCCGCCGACGTCAAGATCCGCGGCGTCGTCGTCGGC
>2488788|reference AscI_genome_v2_|length 56|copies 1
ACCGGCCGCGCCGCCGAGCTCGGCTTCACCGACGTCGTGAGCCACTGGCCGCGGGC
>2488788|reference AscI_genome_v2_|length 31|copies 1
ACCGGCCTGTTCGACCTCGCGCCCGTCGGCG
>2488788|reference AscI_genome_v2_|length 57|copies 4
ACCGGGCCGAGATCCAGCTCCGGCGCCTCTGCGTCACCCGGCAGACCGGGCCCGGCG
>2488788|reference AscI_genome_v2_|length 48|copies 1
ACCGGGCCTGCCCGGGCGGCTGCCGTTCTGGAAGGGCGACTCCCTCGG
>2488788|reference AscI_genome_v2_|length 66|copies 1
ACCGGGTGGGCCATCAGCTCCTCGAAGGGCACGACCTGCGGGGTGCCGTCGAGCTCGCCGTCCGGG
>2488788|reference AscI_genome_v2_|length 28|copies 1
ACCGGTGAGAACACCAAGGACTTCGAGG
>2488788|reference AscI_genome_v2_|length 32|copies 1
ACCGGTGTCGGGGAGCTCGACCGTGCGGTCGG
>2488788|reference AscI_genome_v2_|length 40|copies 1
ACCGTCGCCTCTCGCCCGAGCCGGTGCCGCAGCGACTCCT
>2488788|reference AscI_genome_v2_|length 50|copies 1
ACCGTCGCGCCCGCGAGCTGCGCCGCGACGGCCTGGTCCGGCGCGCACGC
>2488788|reference AscI_genome_v2_|length 48|copies 1
ACCGTCGCGCGCTCGACGTAGCCCGAGAGGGTCTCGTCGTCGTAGACG
>2488788|reference AscI_genome_v2_|length 58|copies 1
ACCGTCGTGCCCGTCGGGTTGTTCGGCGTGCAGACGAGGACGAGCCGCGTCCGCTCGG
>2488788|reference AscI_genome_v2_|length 54|copies 1
ACCGTGAGCGTCATCAGCTCCAGGTCGAGGTCGCCCCGCTGCAACCCCATCAGC
>2488788|reference AscI_genome_v2_|length 44|copies 1
ACCGTGTCGTGGACGGGCACCCCGGCGCTCGACGTCGCCGCCGG
>2488788|reference AscI_genome_v2_|length 44|copies 1
ACCTCAACCCCGACCTGCACGTGTCGACGATCCTCCTGACCATG
>2488788|reference AscI_genome_v2_|length 40|copies 1
ACCTCAACCTTCTGCCCCTTGAGTGGGAGATCACTCCCAC
>2488788|reference AscI_genome_v2_|length 34|copies 1
ACCTCAAGGGCGCCAAGCTCGGCGCGCAGGTCGG
>2488788|reference AscI_genome_v2_|length 56|copies 3
ACCTCAAGGGCGCCAAGCTCGGCGCGCAGGTCGGGACGACGTCCTACACCGCCGCG
>2488788|reference AscI_genome_v2_|length 35|copies 1
ACCTCATCGTCCGCGAGCTCGGGGTCAACGGCACC
>2488788|reference AscI_genome_v2_|length 29|copies 1
ACCTCCACCGCAGCCAGCTCAACGCGCTC
>2488788|reference AscI_genome_v2_|length 33|copies 1
ACCTCCACCGCAGCCAGCTCAACGCGCTCGAGG
>2488788|reference AscI_genome_v2_|length 54|copies 4
ACCTCCACCGCAGCCAGCTCAACGCGCTCGAGGAGGCGGCCGCCTACCAGCAGC
>2488788|reference AscI_genome_v2_|length 62|copies 4
ACCTCCAGACCCTCGAGAAGGCCGTCGTCCGGCTCGAGAAGGAGGCGCGGATCAAGAAGGAG
>2488788|reference AscI_genome_v2_|length 59|copies 1
ACCTCCTCCTCGTCGTCGAGGTAGCGGGCGGCACGCAGCACGACGAACAGGGTCTCGCC
>2488788|reference AscI_genome_v2_|length 63|copies 1
ACCTCCTCGACGTGGAGGGACCGGCGCGGGTCCTTCTCCTTCGTCGGGAGCCCCTCGAACATG
>2488788|reference AscI_genome_v2_|length 34|copies 1
ACCTCGACGAGGACCAGCTCGGCGACACCGACCT
>2488788|reference AscI_genome_v2_|length 54|copies 2
ACCTCGACGAGGACCAGCTCGGCGACACCGACCTGCACGCGCGCCTCGCGGCCC
>2488788|reference AscI_genome_v2_|length 60|copies 1
ACCTCGACGCCGCCCACCAGGGTCGGGCGCTCGAGGGGTACCTCGCCGCGCGCGACGAGC
>2488788|reference AscI_genome_v2_|length 67|copies 2
ACCTCGACGCCGCCTACCGCCGGGTGGCGACGGGGGAGTGGACGGTCGTCCTCGTCGGGGACGCCGC
>2488788|reference AscI_genome_v2_|length 39|copies 1
ACCTCGACGTCTTCAGCCCCAACGCGCTCGGGGAGGCCC
>2488788|reference AscI_genome_v2_|length 54|copies 6
ACCTCGAGATCGCCAAGCTGGACAAGCGGCTCAAGGACAAGGACATGGGCATCG
>2488788|reference AscI_genome_v2_|length 60|copies 1
ACCTCGAGGGTCTCGTCGGCCGGCGCCTGGCCGTCGTAGGTCTCCTGCTGCTGGTAGGCC
>2488788|reference AscI_genome_v2_|length 34|copies 1
ACCTCGATCCGGCCGAGCTCGGTCATCACGGCCG
>2488788|reference AscI_genome_v2_|length 57|copies 1
ACCTCGATGGCGCCGAGCTCGACGGCGCCGCGCTCCATGAGGTCGACGAGGCGGCCC
>2488788|reference AscI_genome_v2_|length 56|copies 3
ACCTCGCCCAGCGCCGCGAGGGCGACATCCTCGGCGCCGCGCAGCACGGCCGGCGC
>2488788|reference AscI_genome_v2_|length 55|copies 1
ACCTCGCCCGGCGCGACGTCGAAGGAGACGTCGCGCACGCCGATGACGTGCCCGC
>2488788|reference AscI_genome_v2_|length 34|copies 1
ACCTCGCGAGCGCCGAGCTCGTCGAGCGCGAGGG
>2488788|reference AscI_genome_v2_|length 34|copies 1
ACCTCGCGGTAGGCGAGCTGGACCAGGCCGGAGC
>2488788|reference AscI_genome_v2_|length 53|copies 2
ACCTCGGAGTTGCCGAGCTTGGTCTTGGTCTGGCCCTCGAACTGCGGCTCGCC
>2488788|reference AscI_genome_v2_|length 45|copies 1
ACCTCGGCACGATCGAGCTCGACACCGCGCTGCAGCTGCTGTCGC
>2488788|reference AscI_genome_v2_|length 53|copies 2
ACCTCGGCCAGGCCGAGCTGATCGTCAAGGACCCCGCGACGATCGACCGGCCC
>2488788|reference AscI_genome_v2_|length 63|copies 1
ACCTCGGTCTCGTTGAGGACGTCGATGCTCATGCGCCCGGCCCGTCCTGCGGGGCGGGGCGGC
>2488788|reference AscI_genome_v2_|length 47|copies 1
ACCTCGTAGCCCTCCTTGTTCAGGAGGTAGCTCAGCGGGTCCGAGAA
>2488788|reference AscI_genome_v2_|length 40|copies 1
ACCTCGTCGCGGTCATCCCCATCGTCCCCGACATGGACGG
>2488788|reference AscI_genome_v2_|length 34|copies 1
ACCTCTACTCGAGCGAGCTCGACCACGTGAAGCC
>2488788|reference AscI_genome_v2_|length 63|copies 1
ACCTCTTCCTCGTGACCGACGACGGGCGGCTGCTCACCCCGGAGCTCACCGGCACGATCCTCG
>2488788|reference AscI_genome_v2_|length 58|copies 1
ACCTGCACATCCGCGAGCTCGGCGGCCAGCCGGTGCGCGCGGTGTTCATCCGGGCGCC
>2488788|reference AscI_genome_v2_|length 47|copies 3
ACCTGCACGCGCGCCTCGCGGCCCTCGTCGCACCGGCCGACGCGGTC
>2488788|reference AscI_genome_v2_|length 45|copies 1
ACCTGCACTTCGGGTACGCCCAGGGCGACTTCGCGCTGCGCGACG
>2488788|reference AscI_genome_v2_|length 59|copies 1
ACCTGCCGCGCGCCCTGTGGCACAACGTCCTCTTCTTCATCGGGACGATGCTCGTGCAG
>2488788|reference AscI_genome_v2_|length 50|copies 1
ACCTGCGCTCGGCCAAGCTCAAGGCGACGGTCACCGGCCGCCCGAAGCAC
>2488788|reference AscI_genome_v2_|length 54|copies 2
ACCTGCGGGCCAGCGAGCTGCCCGAGGCCGTCCGTCCCTACCTCGACCGGTGCG
>2488788|reference AscI_genome_v2_|length 33|copies 1
ACCTGCGGGTCGACGAGCTCGTCCGCGACGTCG
>2488788|reference AscI_genome_v2_|length 61|copies 1
ACCTGCGTGAACGTGAACCAGAAGTCGGCGCTCGTCACCGGCCGGCGCAGCAGCCACAGGG
>2488788|reference AscI_genome_v2_|length 68|copies 1
ACCTGCGTGCCTCCCTCGAGCTCGTGGCCCCGGAGGTCGCCAAGCAGGCCGGGCGCTACGTCGACGCC
>2488788|reference AscI_genome_v2_|length 54|copies 2
ACCTGCTCGGCGTCGAGCTTCGCGGCGATCGCGAACGGCGACAGCTTGGCGACG
>2488788|reference AscI_genome_v2_|length 49|copies 1
ACCTGGAGATCCTCGGCCGGCTGCGCCTCACCGGCCCGTCCGGGCCGCT
>2488788|reference AscI_genome_v2_|length 54|copies 2
ACCTGGCCCTTGCCGAGCTCCTTGAGGAAGGTCGTGCGGACCTCGGACTGCGTC
>2488788|reference AscI_genome_v2_|length 63|copies 3
ACCTGGCCGAGGTCGAGGTCCTTGCCGTTGAGGCGGAGGGTCGGGGTGCCGCGCACGCCGTCC
>2488788|reference AscI_genome_v2_|length 60|copies 2
ACCTGGCCGTGGGCCAGCTTGACGTCGCCGTTCGCCACGAGCTCCGCGGCGCCGACGTCG
>2488788|reference AscI_genome_v2_|length 34|copies 1
ACCTGGCGCAGGACGAGCTGGATGGTCCGGTCGT
>2488788|reference AscI_genome_v2_|length 62|copies 1
ACCTGGGCCCCGAGGTTGACGACCTTCATCTCGCGGTAGTACTCCAGGCCCTTCTCGCCGGC
>2488788|reference AscI_genome_v2_|length 57|copies 1
ACCTGGGCCTCGTCCAGCTCCTCGAGGAGCGAGCGGAGGTCGGACTCGACGGTCCCG
>2488788|reference AscI_genome_v2_|length 68|copies 1
ACCTGGGCTGACCGCGCCGCCGACCCCCGGCGGGCCGACTCATACCCCATGGGGGTATCATTGGGGCA
>2488788|reference AscI_genome_v2_|length 63|copies 1
ACCTGGGTGCCGACCTCGGCGCCCTCGATCGAGTGGACGACGCTCTCGGGGATGTTCGTGGCC
>2488788|reference AscI_genome_v2_|length 27|copies 1
ACCTTCGAGACGGTCGCCTCGTGGCCC
>2488788|reference AscI_genome_v2_|length 26|copies 1
ACCTTCGCGACGGTGGAGCGGCACAG
>2488788|reference AscI_genome_v2_|length 59|copies 3
ACCTTGAGCGCCTCGGCGGCCTGCTCGGCGTTGCCGGTGTCGGCCGCCTCGCGGAAGCG
>2488788|reference AscI_genome_v2_|length 51|copies 5
ACCTTGGCCCGGACGAGCTCCTTGACCGCGAGCGCGTAGTCGTCCTCGTAC
>2488788|reference AscI_genome_v2_|length 45|copies 1
ACGAAGACCCGCTCCAGCTGCTGCTGGTAGTCGCGCAGCGCGGCC
>2488788|reference AscI_genome_v2_|length 49|copies 5
ACGAAGGCGCGGTCCAGGACCTCATCGACGAGCTCGGCAGGCTGCCGGG
>2488788|reference AscI_genome_v2_|length 34|copies 1
ACGACAGGCCCTTGAGCGCGCGCCGTGCCAGGGT
>2488788|reference AscI_genome_v2_|length 34|copies 1
ACGACCGCCTCGCGGACCGCGTTCGGCCGCACCG
>2488788|reference AscI_genome_v2_|length 29|copies 1
ACGACCGCGAGGTGCCGCACGAGCCCGAG
>2488788|reference AscI_genome_v2_|length 65|copies 1
ACGACCTCGCGCTCCTGCGCCTGGACGTAGAGGTCGCTCATGAACCCCCACGGGTTGAGGAACAC
>2488788|reference AscI_genome_v2_|length 58|copies 1
ACGACCTTGTAGTCGAGCTTGAGGTTGGTGACGAGGGCCTCGTCGTTCGTCACGTACG
>2488788|reference AscI_genome_v2_|length 62|copies 1
ACGACCTTGTCGTCGGGCAGGTCGTTGAGCTGCTTGAGGTCGACGAGGACCCCGTCCGGCAC
>2488788|reference AscI_genome_v2_|length 25|copies 1
ACGACGAAGAAGACGAGCTCCTCGA
>2488788|reference AscI_genome_v2_|length 48|copies 1
ACGACGACGCGAACCAGCTGATGGCGAGCGTGTCCTCCGCGAACGAGC
>2488788|reference AscI_genome_v2_|length 70|copies 1
ACGACGGCCGGCGAACGGGCCCTGCTCGGCGTCGCCGGTGTGCCCGGAGCGGGCAAGTCGACCCTGGCCG
>2488788|reference AscI_genome_v2_|length 35|copies 1
ACGACGGTGACGTCGAGCTCGTCGGCGACGCGCCG
>2488788|reference AscI_genome_v2_|length 39|copies 1
ACGACGTCGTCCTCATCGACTGCCAGCCCTCGCTCGGGC
>2488788|reference AscI_genome_v2_|length 59|copies 1
ACGACGTGCGGATCGCGGGCGTGACGGTCGGCCAGGTCACCGGCGTCGACCTCGAGGGC
>2488788|reference AscI_genome_v2_|length 46|copies 5
ACGAGAAGCTGCGCGAGCTGCTCCGGGCCGCCGACTCGGTCACGGG
>2488788|reference AscI_genome_v2_|length 34|copies 1
ACGAGACCGCGGTCGAGCTCGGTCTCGCGGCCGA
>2488788|reference AscI_genome_v2_|length 48|copies 1
ACGAGATCCTCGACCAGCTGGCGTACGCGCTCGGTGGCCGTGTCGCGG
>2488788|reference AscI_genome_v2_|length 42|copies 4
ACGAGCACCCGGCGCACCGCACGATGCGCGCGCTCGGCGCGG
>2488788|reference AscI_genome_v2_|length 52|copies 1
ACGAGCACGACACCGTCGCCGAGGACCTCACGGTCACCGACCCCTACGGCGC
>2488788|reference AscI_genome_v2_|length 51|copies 1
ACGAGCAGGTACGGGTAGGGCGTGATGACCCGCTCCGAGCCGGGCAGCGGC
>2488788|reference AscI_genome_v2_|length 37|copies 1
ACGAGCCCAAGGTCGTCGAGCTGGTGAAGGAGCTGCT
>2488788|reference AscI_genome_v2_|length 60|copies 1
ACGAGCGCTACGCGCACCCCGAGTTCCTCCGCGGCAAGGCCGCCCTCGACCTGCCCGTCG
>2488788|reference AscI_genome_v2_|length 53|copies 3
ACGAGCGTGTCCTCCAGCTCGCGGCCGACGACAACGTCCCGCTCCTCGAGCGC
>2488788|reference AscI_genome_v2_|length 54|copies 1
ACGAGCTCCTCGTCGAGCTCGACCCACGAGATGGCGCTGACCTGGCGGCCGACG
>2488788|reference AscI_genome_v2_|length 34|copies 2
ACGAGCTCCTTGACCAGCTGGTACTGCGCGTGGT
>2488788|reference AscI_genome_v2_|length 51|copies 1
ACGAGCTCCTTGACCAGCTGGTACTGCGCGTGGTTGGTGTCCTGGTACTCG
>2488788|reference AscI_genome_v2_|length 63|copies 1
ACGAGGAGCTCGATCATCCGCTCGTCGAGTTCCGGGAACGAGGTCGCGATCTCCTCTTCGACG
>2488788|reference AscI_genome_v2_|length 28|copies 1
ACGAGGAGGGCGGCCAGCTGACCGAGGC
>2488788|reference AscI_genome_v2_|length 28|copies 1
ACGAGGAGGGTGGCCAGCTCACCGAGAA
>2488788|reference AscI_genome_v2_|length 43|copies 1
ACGAGGAGGGTGGCCAGCTCACCGAGAAGGTGCGCCGCAAGCC
>2488788|reference AscI_genome_v2_|length 34|copies 1
ACGAGGTGGCGCCCGAGCTCGGTGAGCATCACCC
>2488788|reference AscI_genome_v2_|length 67|copies 1
ACGATCGCGAGCTCGGCGAGACCGCCGAAGTTGGTCTCGAAGCCCCAGATCCGCTGCTGCGGGTCCA
>2488788|reference AscI_genome_v2_|length 31|copies 1
ACGATGAAGAGCAGCTCGTCGTGCTGCGGCG
>2488788|reference AscI_genome_v2_|length 51|copies 1
ACGATGACGTACGCGTCGTGGAGGCTGCGTCCGCGGATGTGGGTCAGCGGC
>2488788|reference AscI_genome_v2_|length 54|copies 1
ACGATGATGACGTCGAGCTTGCGGCGGTTGGCCGGGTTGACGAGGGAGGCGTCG
>2488788|reference AscI_genome_v2_|length 31|copies 1
ACGATGCCGACTACCAGCTCGCGATCGCGAT
>2488788|reference AscI_genome_v2_|length 49|copies 1
ACGATGCCGACTACCAGCTCGCGATCGCGATCTCTACGGAGGACTCCTC
>2488788|reference AscI_genome_v2_|length 64|copies 2
ACGCCAACCTCGGCGCGCTGCTCATGGCCACCGGCCACGGGTACGACTCCGACGGTGGCCGGGC
>2488788|reference AscI_genome_v2_|length 56|copies 2
ACGCCATCAACGACAAGCTGTACTCCACCCCGGACGACGCGGTCGCGACCGTGCGC
>2488788|reference AscI_genome_v2_|length 47|copies 1
ACGCCATCGCCGTCGAGCTCTCGAGCTTCCAGCTGCACTGGTCGGAC
>2488788|reference AscI_genome_v2_|length 28|copies 1
ACGCCCGAGAGCTGGAGCAGCTGGGGCG
>2488788|reference AscI_genome_v2_|length 32|copies 1
ACGCCCGCGAGCGCGGCCTCGTCGGGGCGGAG
>2488788|reference AscI_genome_v2_|length 61|copies 1
ACGCCCTTGGCCGCCAGCTTGAGCCGGTCGGTCACCTCGCCGTGGCTGATGGCGCCCTCGG
>2488788|reference AscI_genome_v2_|length 40|copies 1
ACGCCCTTGGCGCGGTCGACGGCCTTGCGGGTCTCGAGCC
>2488788|reference AscI_genome_v2_|length 61|copies 1
ACGCCGCGCGTGACGAGCAGGTAGTCGCGGATGCAGAACGCGTGCCGGCCCTCCTCCGCGG
>2488788|reference AscI_genome_v2_|length 59|copies 1
ACGCCGGCGAGCGGGCCGGACGGGGCGGGGGACGGACCCGCGCTCACCGGGCGGCGGGG
>2488788|reference AscI_genome_v2_|length 65|copies 2
ACGCCGGCGAGCGGGCCGGACGGGGCGGGGGACGGACCCGCGCTCACCGGGCGGCGGGGACGAGC
>2488788|reference AscI_genome_v2_|length 51|copies 1
ACGCCGTGCTCGGTGCGCGTCTCGTCCGAGCCCACGAGCTCCTTGACCAGC
>2488788|reference AscI_genome_v2_|length 54|copies 1
ACGCGCAGCAGCGCGACCGGGTCGGTGTCCATGCCGCGATCCTCCCGCGCGGCC
>2488788|reference AscI_genome_v2_|length 35|copies 1
ACGCGCTACCTGCCCGAGCTCGGCGAGAACGACAC
>2488788|reference AscI_genome_v2_|length 37|copies 1
ACGCGCTACCTGCCCGAGCTCGGCGAGAACGACACCG
>2488788|reference AscI_genome_v2_|length 54|copies 1
ACGCGCTACCTGCCCGAGCTCGGCGAGAACGACACCGTCATGGTCATGGACGCC
>2488788|reference AscI_genome_v2_|length 57|copies 1
ACGCGGCCCACGACCAGCTGACCGGCCTGCCCAACCGCCGCCAGCTCGACACGCTCA
>2488788|reference AscI_genome_v2_|length 57|copies 1
ACGCGGCCGGTCTCGGCGGCGCGGTCGAGCTCGGTGAGGCGGCGGGTGCGGTAGGCG
>2488788|reference AscI_genome_v2_|length 43|copies 1
ACGCGGCGTTGTCGATGCCCTTGAAGCTGATCGTCGGGCCCAT
>2488788|reference AscI_genome_v2_|length 44|copies 1
ACGCGGCGTTGTCGATGCCCTTGAAGCTGATCGTCGGGCCCATC
>2488788|reference AscI_genome_v2_|length 55|copies 1
ACGCGGGCCTGGTCCGAGCTCGAGGCGGACGGCATCCAGCCCGCGCTGCGGACGC
>2488788|reference AscI_genome_v2_|length 51|copies 1
ACGCGGGCGGGGCCGAGCTGCACTACCTCTGCGAGCTGAAGATCGACGGGC
>2488788|reference AscI_genome_v2_|length 43|copies 1
ACGCGGTCGTCCACTGCATCGCGAGCTCGAGGGAGAGGCTGCG
>2488788|reference AscI_genome_v2_|length 58|copies 1
ACGCTCACGGCAAGGACGGGATGGCGAACCGGGCGAAAGCTGTGCGCGCTGTCGACTC
>2488788|reference AscI_genome_v2_|length 60|copies 1
ACGGACGGACCCTCGGGAGTCGGCTGGCTGACCTGTCGTGCTCAGGTGCCACCACCTGTC
>2488788|reference AscI_genome_v2_|length 61|copies 1
ACGGCCCGGTCGACGGACTGGACGGTCGAGCCCGCGTCCCGCGAGGTGGTGCGCATGACGC
>2488788|reference AscI_genome_v2_|length 60|copies 1
ACGGCCGCGCTCGCGAGCGCGAGCCGCCGGCGGCCCAGCGACGTGAGGGTGGCCGGCAGC
>2488788|reference AscI_genome_v2_|length 57|copies 1
ACGGCGAGCGCGTCCAGCTCGACGAGTCGCGGGTCTACCTCGCCTTCAACAAGCCGC
>2488788|reference AscI_genome_v2_|length 28|copies 1
ACGGCGGCATCGCGCAGGTCCGCCTCGA
>2488788|reference AscI_genome_v2_|length 71|copies 3
ACGGCGGTCGCGGTGGCCGTGCGGGGCCCGGGGTCGAAGAGCGAGAGCTCGCCGAACATCTCGCCGGGGCC
>2488788|reference AscI_genome_v2_|length 50|copies 1
ACGGCGTCGACGTGCCGATCATCGAGCAGGTCGACGCGATGATCCGCCAC
>2488788|reference AscI_genome_v2_|length 67|copies 2
ACGGGGGCCGGCGCGTCCCGCCTCGTCACCGGCACCCTCGACGTCCACGAGGAGCTCGAGGCCGCCC
>2488788|reference AscI_genome_v2_|length 60|copies 1
ACGGGGTGCGGCCCAAGCTCTACGGCGCGGGGCTCAACGTCCGCGACTGGATCCACGTCG
>2488788|reference AscI_genome_v2_|length 74|copies 1
ACGGTGAAGGAGCACCGGAAACCGGCGAGCCCCTCGAAGGCCCGGTCGAGCGAGGCGTCGTCGAGGTGGTGGGC
>2488788|reference AscI_genome_v2_|length 49|copies 1
ACGTCCTCGATGTCGCCGAGGATGTCGCGGACGATCCGCAGGCCGCTCG
>2488788|reference AscI_genome_v2_|length 57|copies 1
ACGTCGACCGCGTCCACGGTGGAGCCGGTCACGCGGGTCAGCGTGTCGGCGACGGCG
>2488788|reference AscI_genome_v2_|length 28|copies 1
ACGTCGTCAAGCTCGGCGAGAAGAACGG
>2488788|reference AscI_genome_v2_|length 28|copies 1
ACGTCGTCGTCCGCCGCGAGGACCAGCG
>2488788|reference AscI_genome_v2_|length 25|copies 1
ACGTGGAGCTCGTGGGCGAGGGTGG
>2488788|reference AscI_genome_v2_|length 61|copies 1
ACGTGGGGGAAGGTCGCGATGTCGCCGTCGTGGCCCATCCAGCCGTGCCAGTCGCTGCGGC
>2488788|reference AscI_genome_v2_|length 51|copies 1
ACGTGTTCATCGCGCACGACCTGTCCGTCGTCCGGCACATCTCGGACCGCG
>2488788|reference AscI_genome_v2_|length 57|copies 5
ACGTTGACGATCGTCTGGCCGGTCCGCGCGAAGCCGTACGCGGACTCGGCGTGCCGG
>2488788|reference AscI_genome_v2_|length 53|copies 2
ACTACAACCACCTCCAGCTCAAGGCCGCCTGCTGCCTGTCCGACAGCGGGACG
>2488788|reference AscI_genome_v2_|length 57|copies 1
ACTACCTGCGCTGGGACAGCCTCGGCGAGTTCCTCGCGCTGGCCGAGTCCCTGCGCC
>2488788|reference AscI_genome_v2_|length 50|copies 1
ACTACGTCCTCGACGAGGCCCTGCGCGACAAGGCGCTCGGGCTCATGCGC
>2488788|reference AscI_genome_v2_|length 64|copies 2
ACTCAAAGTCCACCGGAAGGTGGAAAACTCGAGTTCATGCTGGCGAATGGTCGCGTAGACCAAC
>2488788|reference AscI_genome_v2_|length 26|copies 1
ACTCCATCGCCCGCGCGACGAACGTC
>2488788|reference AscI_genome_v2_|length 65|copies 1
ACTCCCAGCAGGGCGAGCTGCCGTTCGGGCCCGAGGACCAAGTCACCCCGGGCAGGGTCCGTGAC
>2488788|reference AscI_genome_v2_|length 59|copies 1
ACTCCCATCATGGCCCCCGCGGCGGTCGCGCACACGGCAGGTGAGGCTCTCCTGACCCC
>2488788|reference AscI_genome_v2_|length 53|copies 1
ACTCCCGGCTCGGCCTGGCGCTCATGTACGGCGCCTCGGGCGTGCCGTTCTCG
>2488788|reference AscI_genome_v2_|length 27|copies 1
ACTCCGCCTCGCTGTACTTCCGGGCCT
>2488788|reference AscI_genome_v2_|length 30|copies 1
ACTCCGCCTCGCTGTACTTCCGGGCCTTCT
>2488788|reference AscI_genome_v2_|length 28|copies 1
ACTCCGGCCTGGACCCCGTCCGCACGAG
>2488788|reference AscI_genome_v2_|length 60|copies 13
ACTCCTGGCACGCCGAGCTCGGGTGGGTCGACGGGCTCACGTACGGCCTGCTGCGTGAGG
>2488788|reference AscI_genome_v2_|length 29|copies 1
ACTCGAAACTGGCCGAGCTCACCGATCAC
>2488788|reference AscI_genome_v2_|length 58|copies 2
ACTCGAAACTGGCCGAGCTCACCGATCACAGGGAACGTCTCGTTGAGCTTCGAAGCGC
>2488788|reference AscI_genome_v2_|length 25|copies 1
ACTCGACCACGCACCCCATCTACCG
>2488788|reference AscI_genome_v2_|length 54|copies 1
ACTCGATGATCGCCAAGCTCGTCGTCACCGGCCGCACCCGCCAGCAGGCCCTCG
>2488788|reference AscI_genome_v2_|length 51|copies 1
ACTCGATGCGCACCGACGAGGACGGCTTCGTGTGGTCCGAGGCCCAGCGCG
>2488788|reference AscI_genome_v2_|length 49|copies 1
ACTCGCTCGCGGACCAGGAGATGTTCGTCCGCGCCGTCCACGTGACGGG
>2488788|reference AscI_genome_v2_|length 54|copies 1
ACTCGCTCGCGGACCAGGAGATGTTCGTCCGCGCCGTCCACGTGACGGGCGACC
>2488788|reference AscI_genome_v2_|length 59|copies 1
ACTCGTTCCGCCGCCAGCTCGACCGGGCCGGCGTGCTCGTCATCGGGCCCAACCGTGCC
>2488788|reference AscI_genome_v2_|length 30|copies 1
ACTCGTTGAGGAGCTGGCTGACGGTGACGG
>2488788|reference AscI_genome_v2_|length 56|copies 1
ACTCTCTTGGAGCCGAGCTCCTCACATGGTTGCCCCGACATCCCCAGAGCCGAGCC
>2488788|reference AscI_genome_v2_|length 56|copies 1
ACTCTGAGCGGTCACGGACCATCTCACCGGTGAAGACAACGCGGTCGCCGGGCTCG
>2488788|reference AscI_genome_v2_|length 55|copies 1
ACTGCCGTGAGGCCCGGCGTTGGTGATGCCTGGTGCGTACCTCTGCTCAGAAAGC
>2488788|reference AscI_genome_v2_|length 51|copies 1
ACTGCCTCCAGGCCCAGCTGCTGGCCAACTGCCGCCAGCGCGACGTCTACA
>2488788|reference AscI_genome_v2_|length 35|copies 1
ACTGCGAGGTCAGGCACGGCCGTACTTCGCCAAGG
>2488788|reference AscI_genome_v2_|length 57|copies 1
ACTGCTCTTATCCCGAGCTGCGCCTGTCGTGCGGTACAGCCCGCATGCCCAAGTGGG
>2488788|reference AscI_genome_v2_|length 60|copies 1
ACTGGAACTCCGACAAGCTGGCCATCAAGGCGATGCGCGCCTACCCGGTCACCGAGGCGC
>2488788|reference AscI_genome_v2_|length 38|copies 1
ACTGGACCGGTCCGCAGTACACCGACGAGCAGATCGCG
>2488788|reference AscI_genome_v2_|length 56|copies 1
ACTGGGACGAGCGCGTCGTGGGCCACCTGCTGACGACCGTCAAGAACACCTCCGGC
>2488788|reference AscI_genome_v2_|length 55|copies 2
ACTGTCCGCACGACTCCCATCATGGCCCCCGCGGCGGTCGCGCACACGGCAGGTG
>2488788|reference AscI_genome_v2_|length 56|copies 2
ACTTCCCGCGGACCGAGCTCTTCGCGCCGCTCGGGCTGTCGTCGGCGGTGTGGGAG
>2488788|reference AscI_genome_v2_|length 62|copies 1
ACTTCGTCTTCGTCCTCGGCATCGGGCTGCTGGCCCGCCGGTCGGTGTCGGACTCGGTCGAC
>2488788|reference AscI_genome_v2_|length 34|copies 1
ACTTCTACCTCAAGAGCCCGGCCGAGATGCGCCA
>2488788|reference AscI_genome_v2_|length 46|copies 1
ACTTCTGCACGTACGAGCTGTTCTTGTTCGCGTTGGAGTACGTCGC
>2488788|reference AscI_genome_v2_|length 46|copies 1
ACTTGACGCCCTGGCGCAGCTTGAAGGTCCAGGACAGGCCGTCGTC
>2488788|reference AscI_genome_v2_|length 27|copies 1
ACTTGAGCGTGACGATCTGCTCGCGGG
>2488788|reference AscI_genome_v2_|length 29|copies 1
ACTTGCCGAGCTCGCGCATCGCCTTGGGG
>2488788|reference AscI_genome_v2_|length 26|copies 1
ACTTGGCCGAGCCCGAGCTGAACGGG
>2488788|reference AscI_genome_v2_|length 62|copies 2
ACTTGGCCGAGCCCGAGCTGAACGGGTTGGGGGTGACGACCTCGACGCCCGGCTCGAGCAGG
>2488788|reference AscI_genome_v2_|length 28|copies 1
AGAACATCGCCGTCGTGACCGCCACCCG
>2488788|reference AscI_genome_v2_|length 66|copies 1
AGAACCAGTTCGAGAAGGGCGACCGGCTCGTCGAGGTCTACCGCCCGGTGTGGATGCCCGACGGGC
>2488788|reference AscI_genome_v2_|length 58|copies 1
AGAACCTGCTGCTCGGGGCGTTCTCGCGCAAGGACAAGGGGATCCGCGAGGACCTCGC
>2488788|reference AscI_genome_v2_|length 62|copies 1
AGAACTTCACGGTCAAGCTGAAGCAGGGCCGCAAGTTCCACGACGGCACCGAGATCAAGGCC
>2488788|reference AscI_genome_v2_|length 51|copies 1
AGAAGGAGGCGCGGATCAAGAAGGAGTCCAAGCCGCTCCTCGAGAACGCGC
>2488788|reference AscI_genome_v2_|length 56|copies 1
AGAAGGCGTGGGCCGAGCTCCTCGACCGCGTCCAGAGCGAGCTCGAGAAGGCCGCC
>2488788|reference AscI_genome_v2_|length 66|copies 2
AGAAGGGCAAGGCCTACAGCAAGGGCAACCGCCAGAAGGTGGCGCTCGTCGCGGCCCTCGCGAGCG
>2488788|reference AscI_genome_v2_|length 56|copies 2
AGAAGGTCGAGTCGGCGGTGATGAGCACCGACAACGTGCTCACCCTCGACCTCAAG
>2488788|reference AscI_genome_v2_|length 55|copies 1
AGAAGTACTGGGTCGAGCTGCCGGACCGCGACCTCGCCTACCTCGTCGAGGACAC
>2488788|reference AscI_genome_v2_|length 62|copies 2
AGAAGTAGATGATCGTGCCGCCCTGGGCGGTCGCGAGCACGGCGGGCTGCTCGCAGCCGGGC
>2488788|reference AscI_genome_v2_|length 64|copies 1
AGAAGTCGCAGGCCAAGCTGTCGGAGACCACCCCGATCGCCAAGCTCATCGAGGAGGCCGGCGC
>2488788|reference AscI_genome_v2_|length 56|copies 1
AGACCCAGCACACCGAGCTCGAGCGTCGGCTGTCGGACTTCCTCGGCACCGAGGCG
>2488788|reference AscI_genome_v2_|length 64|copies 1
AGACCCCGGGGCCGGACGGGAACGAAAGCACCAGCACCCGACGACTTCGTATCGATCGCGGCGC
>2488788|reference AscI_genome_v2_|length 59|copies 1
AGACCGACCTGGTCGAGCTTGAGGCCGACCTCCTCGGCGACGACCTGGCCGCCGGTGAG
>2488788|reference AscI_genome_v2_|length 29|copies 1
AGACCGACGCGCGCCTGCAGAAGCTGCGC
>2488788|reference AscI_genome_v2_|length 53|copies 1
AGACCGACGCGCGCCTGCAGAAGCTGCGCGACGCCATCCGCTCGGACCGCCGC
>2488788|reference AscI_genome_v2_|length 45|copies 1
AGACCGACTACTACGAGCTCCTCGCCGAGGACGTCGACGACGAGG
>2488788|reference AscI_genome_v2_|length 65|copies 2
AGACGACCAGCCTCAAGCAGCAGGGAAGCAAACGGACCAACCTCCGCGACTTCCAGAAGGCCACC
>2488788|reference AscI_genome_v2_|length 51|copies 1
AGACGAGGGACAGCGCGGCGCCGACGCGCATGAGCAGCACGGCGGTGTCCA
>2488788|reference AscI_genome_v2_|length 34|copies 1
AGACGCCCGAGGCGCGCACGATCATCATCAGCCC
>2488788|reference AscI_genome_v2_|length 62|copies 1
AGACGCTCGACAACGGCAAGCCGATCAAGGAGAGCCGCGACGTCGACATCCCCCTCGTCGCC
>2488788|reference AscI_genome_v2_|length 26|copies 1
AGACGTCGTCGAGCGAGCTGTCGAAG
>2488788|reference AscI_genome_v2_|length 53|copies 3
AGACGTTGTCGCCCGAGCTCTCGCCGCCGGTGTCGCGGCGCAGGGCCGCGGCG
>2488788|reference AscI_genome_v2_|length 52|copies 2
AGACTTGAAGCTGGCCCAGTGTGAGTGCTCGTTCTCTCCCAAACTCCACGAC
>2488788|reference AscI_genome_v2_|length 34|copies 1
AGAGACCCGTCGACGAGCTGGGCGCCCAGACCGA
>2488788|reference AscI_genome_v2_|length 47|copies 1
AGAGACGCGATCTACGAGGAACTCCGGGAGCGAGTTGCGGGAAGCGT
>2488788|reference AscI_genome_v2_|length 57|copies 5
AGAGCAGCGCGAAGACGAGGAAGAGCACGCCGATGATGCTCGACGGGTCCAGCCCGC
>2488788|reference AscI_genome_v2_|length 50|copies 1
AGAGCCATCTGCGGCAGCGCCTTTCAGTACGCGAGCGAACGGTCGACGGC
>2488788|reference AscI_genome_v2_|length 63|copies 2
AGAGCCTCGTCACCGAGCTCAAGACCAACCTCCCCGAGGGCTACGACGACAAGGTCGAGGGCG
>2488788|reference AscI_genome_v2_|length 35|copies 1
AGAGGACGCTGACCGAGCTGCCGCGGGTGACGAGC
>2488788|reference AscI_genome_v2_|length 31|copies 1
AGAGGGACGTCCGCGAGCTGCAGTTCGCGAA
>2488788|reference AscI_genome_v2_|length 57|copies 1
AGAGGGACGTCCGCGAGCTGCAGTTCGCGAAGGCCGCCATCTCGACCGGGTGGTCGC
>2488788|reference AscI_genome_v2_|length 60|copies 3
AGAGGTTCGGGAGCCAGCTCATCTGGGACGACGTGACCCTCACCCTCCCCGCCGGCGAGA
>2488788|reference AscI_genome_v2_|length 59|copies 1
AGATCACCCGGGACATCCCGAACGTGTCCGAGGACGTCCTCGCCGACCTCGACGAGCGC
>2488788|reference AscI_genome_v2_|length 62|copies 2
AGATCCGCGAGATCTTCCGCTCGAGCAAGTTCGGCAACATCGCCGGCTCCATCGTCCGCAGC
>2488788|reference AscI_genome_v2_|length 52|copies 4
AGATCCGCGAGCGCTTCGGCGGCAACATCCGCTTCTTCATCTCGGGCTCCGC
>2488788|reference AscI_genome_v2_|length 50|copies 2
AGATCCGGCGCATCCAGCTCGAGGTCGGGACGACGACGCTGTTCGTCACG
>2488788|reference AscI_genome_v2_|length 56|copies 1
AGATCCTCAACGTCCAGAAGGCCTCGGTCACCGACATGCTCGGCAACGCCGAGTGC
>2488788|reference AscI_genome_v2_|length 33|copies 1
AGATCGCCGCGCGCAAGCTCGACGAGGAGATCG
>2488788|reference AscI_genome_v2_|length 52|copies 1
AGATCGCGCTCGCCACCGTCACCGACGAGTTCATCGCCTTCATCCGCGCCGC
>2488788|reference AscI_genome_v2_|length 58|copies 1
AGATGACCAAGTCGCTGCGTCCCGGCAAGGTGTTCCTCGACTGGAGCCAGAACGTCGC
>2488788|reference AscI_genome_v2_|length 41|copies 1
AGATGACCACCGCGACGATCGTCACGATGAGCGTGTCGATG
>2488788|reference AscI_genome_v2_|length 57|copies 2
AGATGCAGGCCGTCGTCAAGCGGCTCAAGCGGGCGCAGGGCCAGATCGGCGGCATCC
>2488788|reference AscI_genome_v2_|length 56|copies 1
AGATGCCCGTGGCTCAGCTCTCGCGTTCGAGGGCGCCAGAGCTAATGTTGATGGCC
>2488788|reference AscI_genome_v2_|length 35|copies 1
AGATGCGTGAGCGCGAGCTCGGCATCGGCGTGAAG
>2488788|reference AscI_genome_v2_|length 53|copies 1
AGATGCTCTACGTCCAGCTGCCGACCGCCCTGCGCTCACAGTGGGGCCTCAAG
>2488788|reference AscI_genome_v2_|length 57|copies 1
AGATGGAGGTCCGCGAGCTGCTGAGCTCCTACGAGTTCCCCGGTGACGACCTCCCCG
>2488788|reference AscI_genome_v2_|length 48|copies 1
AGATGGTGCCGGACACCCAGGGTGCGGCCGCCGGCGGCGAGCGCACCT
>2488788|reference AscI_genome_v2_|length 25|copies 1
AGATGTAGAAGACCCAGCTGAACCG
>2488788|reference AscI_genome_v2_|length 63|copies 4
AGATGTAGAAGACCCAGCTGAACCGGTCGATCGCGGCCGCACCGACCGCGATGAAGATGCCGC
>2488788|reference AscI_genome_v2_|length 25|copies 1
AGATGTCCGGTGCCACGGCGCCGCG
>2488788|reference AscI_genome_v2_|length 52|copies 1
AGATTCATCAGGTGCCGCCCCTGCTGTGGCTGCTCTTTAGTGAGGCCATCAG
>2488788|reference AscI_genome_v2_|length 51|copies 1
AGCAACTACTACTTCCTGCTGCTCCTGCTCATCGCGTTCGTCATCCTCGTC
>2488788|reference AscI_genome_v2_|length 62|copies 3
AGCACCACCAGGACCAGCTCGACTTCCCGGTCGTCTACGCCTCGGCCAAGGCCGGTCGCGCC
>2488788|reference AscI_genome_v2_|length 27|copies 1
AGCACCAGCCCGGGCTCGCGGCGCAGG
>2488788|reference AscI_genome_v2_|length 57|copies 4
AGCACCAGCCCGGGCTCGCGGCGCAGGATCGACTCCAGCGCGTCGAAGTCGACGTCC
>2488788|reference AscI_genome_v2_|length 51|copies 2
AGCACCGACGACACGTGCGTCTCGACCGTCTTGACCGAGATGAACAGCTCC
>2488788|reference AscI_genome_v2_|length 62|copies 2
AGCACGACCGGCACCGAGACGTTGTAGGGCAGGTTGGCGACGAGCGCCGTGGGCGGCGGGCC
>2488788|reference AscI_genome_v2_|length 37|copies 1
AGCACGAGGCGGTCGTCCCCGGCGGGGTCCTCACCCG
>2488788|reference AscI_genome_v2_|length 56|copies 1
AGCACGATCCAGCCGAGTCGTGTGGCGATGCTGGGACGCCAGACGATGTCGCCCGG
>2488788|reference AscI_genome_v2_|length 51|copies 1
AGCACGATCGCGACGACGGCGGCGACGAGGAGCACGGCGCCGCCGATGGTC
>2488788|reference AscI_genome_v2_|length 48|copies 1
AGCACGCCCGCGACGAGCTGCGCCGGATGCGCGAGACCACCGAGCGGC
>2488788|reference AscI_genome_v2_|length 57|copies 5
AGCACGGGCATCGCCAGCTTCGCGCTGACGATCATCGCCTGCACCCCGATGTGGACG
>2488788|reference AscI_genome_v2_|length 47|copies 5
AGCAGAACCTCACCGAGCTGCTGTCGATGGCGCTGCGCTACGAGGGC
>2488788|reference AscI_genome_v2_|length 66|copies 1
AGCAGAGCCCGGTCGACGAGGTGCTCCTCGTCCTCGACGCGACGACCGGTCAGAACGGCATGAAGC
>2488788|reference AscI_genome_v2_|length 44|copies 1
AGCAGCACAACCTCAAGCTCATCGTCATCGACTACCTCCAGCTG
>2488788|reference AscI_genome_v2_|length 46|copies 3
AGCAGCACGACGAACGAGCTGACGATGACCATCTCGCCGTAGGTGA
>2488788|reference AscI_genome_v2_|length 47|copies 1
AGCAGCAGCGTGACGAGCTGGTCGCGCAGCTCGGCGTCGGTCAGGCG
>2488788|reference AscI_genome_v2_|length 48|copies 1
AGCAGCAGCGTGACGAGCTGGTCGCGCAGCTCGGCGTCGGTCAGGCGC
>2488788|reference AscI_genome_v2_|length 29|copies 1
AGCAGCAGGATGAACCAGCTGAAGCGGGT
>2488788|reference AscI_genome_v2_|length 53|copies 1
AGCAGCTGCTCGGTCACGAGGTCGGGGTGCTCGAGCATGAGGATGTGGCCGGC
>2488788|reference AscI_genome_v2_|length 25|copies 1
AGCAGCTTGGTGACCCGGCCCTGGG
>2488788|reference AscI_genome_v2_|length 35|copies 2
AGCAGGACGTAGACGAGCTGGGGGCTCACGGGAGG
>2488788|reference AscI_genome_v2_|length 64|copies 1
AGCAGGAGCGGGACGAGCTCGTCGACCCGCTGCGGCCCGAAGCGGAAGGTCGGCCCGGAGACGC
>2488788|reference AscI_genome_v2_|length 56|copies 1
AGCAGGCAGTCGCCGAGCTCGCGGGTGTGGCTCCAGCGGTAGGTCTCGGGCTCGGC
>2488788|reference AscI_genome_v2_|length 56|copies 2
AGCAGGCCGTCGTCCAGCTGCGCCAGGAGGTCGGCACCCTGTCGACCACCCTCGCG
>2488788|reference AscI_genome_v2_|length 60|copies 1
AGCAGGGCGCTCCACGCGGCGACGGCCTCGCGCAGCAGCCGGTCGCCGGCCTGGTGGCCG
>2488788|reference AscI_genome_v2_|length 56|copies 1
AGCAGGTCGGGCGCGAGCTCCTCGACCGCGGCGAGGGCCTCGGCACCGGAGTGCGC
>2488788|reference AscI_genome_v2_|length 47|copies 1
AGCATCACCGAGCGCAGCTGCTCGTAGAGCTCGCGCAGCAGCGCGGC
>2488788|reference AscI_genome_v2_|length 54|copies 1
AGCATCCGGGCCGCGGTCTCGAAGAGGTCCTCGACGGCCGCGCGCGCGACCTGC
>2488788|reference AscI_genome_v2_|length 58|copies 1
AGCATCCTGGAGCGGATGACGAAGCGGACGCCCTCCGGCGCCTCGAGCGAGAAGCCGG
>2488788|reference AscI_genome_v2_|length 59|copies 2
AGCATCCTGGAGCGGATGACGAAGCGGACGCCCTCCGGCGCCTCGAGCGAGAAGCCGGC
>2488788|reference AscI_genome_v2_|length 71|copies 1
AGCCACGGGAGGCCTCCATGATCCGCTCCCACACCTGGGGGCCGTCGGGGTCGAGCCCTTCCGTCTCGGCC
>2488788|reference AscI_genome_v2_|length 55|copies 2
AGCCACTCGGCGGCCAGCTTCGGGCGGTTCCTGTAGGCGAGCCCGGGGGCGATGG
>2488788|reference AscI_genome_v2_|length 63|copies 1
AGCCACTGCCGGACCAGCTCCGGGTCGGCGTGAGCCGCGAAGAGCGCGGAGACGGGGGCGTCG
>2488788|reference AscI_genome_v2_|length 59|copies 3
AGCCAGAGCAGCGCCAGCTCGCGCAGGGCCGAGAGGTTGCCGACCCGGAAGTAGTTCGC
>2488788|reference AscI_genome_v2_|length 54|copies 2
AGCCAGGCGAAGAGCACGGCGAAGAGCACCTCGGTGAGCCCGACGAACGAGGCG
>2488788|reference AscI_genome_v2_|length 63|copies 1
AGCCCAAGAGCCGCAACGCCGCGACGACCCTGCTCCTCATGGGCGTGGTCTCGGTGACGATGC
>2488788|reference AscI_genome_v2_|length 61|copies 1
AGCCCATCCCAGACCGAAAAACTTTCCACACCATGACCATGCGGCCTGATGTCGTATCCGG
>2488788|reference AscI_genome_v2_|length 60|copies 1
AGCCCCTCGATGTCGAGCGCGGGGTTGGCGGCGAGGGCCGCGACGCGGCTGACGAACCGG
>2488788|reference AscI_genome_v2_|length 57|copies 6
AGCCCCTCGTGCTCCAGCTGCCGATCGGCGCCGAGAACGACTTCGTCGGTGTCGTCG
>2488788|reference AscI_genome_v2_|length 51|copies 3
AGCCCCTGGCCACCTACTTCGTCACCGTGTGCGCCGGCCCGTGGGTGTCGG
>2488788|reference AscI_genome_v2_|length 55|copies 1
AGCCCGAACATGTCGCTCATGGAGATCCGGGCCAAGGCGCGCAGGCTCAAGCAGC
>2488788|reference AscI_genome_v2_|length 62|copies 1
AGCCCGACTACAGGCTGCCGGTCCTCGGCCACTTCGCGCCGTTCGAGTGGCTCGTCGAGGTC
>2488788|reference AscI_genome_v2_|length 56|copies 1
AGCCCGCCGCCCGCGAGCTCTACGTCGAGACCGAGATCGAGGGCCTCACGCTGCGC
>2488788|reference AscI_genome_v2_|length 48|copies 4
AGCCCGGAGCGCGCCAGCTCCTGGCTCGCCCCGCGCGCTACGGCGGCG
>2488788|reference AscI_genome_v2_|length 65|copies 1
AGCCCGGCGCCGACGACGCCGACCTTGGTGACCGGGCGGGCGAGCGCCTTGTCGGGGGCGCCGGC
>2488788|reference AscI_genome_v2_|length 47|copies 1
AGCCCGGTGGCGGCGAGCTCGCGGGTCTCGCCGGTCACGGTGTCGCG
>2488788|reference AscI_genome_v2_|length 58|copies 1
AGCCCGTCGTCGCGTAGCTGGCTCAGGAATGTCGGGCGGTTCAGGAGTGCGTTCAGGC
>2488788|reference AscI_genome_v2_|length 60|copies 1
AGCCCGTGGCGCGTCGTGCGCTCGCACATCGTCCCCAACGCCCTCGCCCCGATGATCGTC
>2488788|reference AscI_genome_v2_|length 60|copies 1
AGCCCTTGACCTTGACGTTGCTGAACAGCAGCGTGGCGCGCGAGCCCATCTCGAGGTAGC
>2488788|reference AscI_genome_v2_|length 57|copies 1
AGCCGCAGCCACTCGGGGTTCTCGAGGACGGCGGTGACGGCGTCGCGCAGGCTCGGC
>2488788|reference AscI_genome_v2_|length 25|copies 1
AGCCGCAGCCCGAGCGCGAACGACC
>2488788|reference AscI_genome_v2_|length 51|copies 3
AGCCGCAGCCCGAGCGCGAACGACCACGACTCGCCGTGGCTCGCGTACCCC
>2488788|reference AscI_genome_v2_|length 55|copies 1
AGCCGCCTGTTCAACCAGCTGTCGGGCATCGCCCCGCGCAGCAAGTTCCGCCGCC
>2488788|reference AscI_genome_v2_|length 60|copies 2
AGCCGCTGCACGATGCGCGCGAACTCGGTGTACCACTTGGTCGGCGCGTCGGCCGGGCCC
>2488788|reference AscI_genome_v2_|length 57|copies 3
AGCCGGAAGAACGCCAGCTGCCCGATCTTCATCCCCGGCCACAGCATGATCGGCAGC
>2488788|reference AscI_genome_v2_|length 40|copies 1
AGCCGGACCCGGTGGTACGGGACAGACACCGCGATGCTCA
>2488788|reference AscI_genome_v2_|length 60|copies 1
AGCCGGACCCGGTGGTACGGGACAGACACCGCGATGCTCATTGATACCCCCAGCTTGGCG
>2488788|reference AscI_genome_v2_|length 56|copies 1
AGCCGGATGACGACCTCGCGGTCGTCGGCGCCGCTGCCCTCGGACCACGTGAACGC
>2488788|reference AscI_genome_v2_|length 30|copies 1
AGCCGGCGAAGAGCTCGATGTTGTACGGCC
>2488788|reference AscI_genome_v2_|length 30|copies 1
AGCCGGCGACGAGCTCGGAGTTGTTGCGCT
>2488788|reference AscI_genome_v2_|length 51|copies 1
AGCCGGCGCACCAGCGCCTCGGTGATCTCCACGCGGGCCAGTCTGTGCGGC
>2488788|reference AscI_genome_v2_|length 72|copies 1
AGCCGGGAGGACGACGAGCTCGGTGCCGGAGGGGTCGGTCATGGTGACCGAGTCGCCCTCGGCAAGAACGGC
>2488788|reference AscI_genome_v2_|length 50|copies 1
AGCCGGGCATGACGATCGTCTGCGGCGACAGCCACACCTCGACGCACGGC
>2488788|reference AscI_genome_v2_|length 55|copies 5
AGCCGGTCGGCGCGCTCGACGATGAGGGTGTTCGCGTTGCTGATGTCGAGGCCGG
>2488788|reference AscI_genome_v2_|length 48|copies 1
AGCCGGTGCAGGACGAGCTCGAGGTGCGCCGGGCCGGTGGTCCACAGG
>2488788|reference AscI_genome_v2_|length 57|copies 3
AGCCGTACAAGATCGAGCTCATCGGCCTCAAGGGCGGGGCGGCCGAGGACGCCGCAG
>2488788|reference AscI_genome_v2_|length 60|copies 2
AGCCGTCCGCGGACGAGCTCCTCCCGCTGTACGACTTCGAGCCGGGGGCCGCCCAGGTCC
>2488788|reference AscI_genome_v2_|length 57|copies 1
AGCCTCCCCCGCCGCTGAACCCCGACGAGCCGGACGAGCCCGGGGTCGAGACGAAGG
>2488788|reference AscI_genome_v2_|length 31|copies 1
AGCGACCCGGTGAGCTCGTCGACGCCGTGAG
>2488788|reference AscI_genome_v2_|length 56|copies 2
AGCGACGCGTTCCCATGCCCCAGTCTCACATCCGCCACGGGCCGGGGCCACGCGCG
>2488788|reference AscI_genome_v2_|length 57|copies 1
AGCGAGCGGTCGAACGCGAAGAGGTCGAGCAGGTCGCGCATCGCGGCGACGGACGGC
>2488788|reference AscI_genome_v2_|length 67|copies 1
AGCGAGGACTTCGCCGAGCTGCGGGCCCGCATCACGTGGGACCGCCTGTCCGACACCCTGGCCGGCC
>2488788|reference AscI_genome_v2_|length 45|copies 1
AGCGCACCGCGATGCTCACCACCGTGCACCGCGAGAGCGGAGCGC
>2488788|reference AscI_genome_v2_|length 56|copies 1
AGCGCACCGCTCGCGGGGAAGACGCTGACCGCGCCCTTCGCGACGTGGGGCAGCCC
>2488788|reference AscI_genome_v2_|length 34|copies 1
AGCGCAGCGCCTCGACCTCGAACCGCAACTTCGA
>2488788|reference AscI_genome_v2_|length 32|copies 1
AGCGCATCGAAGGCGCGATCGACGACCTGAAC
>2488788|reference AscI_genome_v2_|length 50|copies 1
AGCGCCAAGGTACGCGGATGCGGCGGGTAGTCGAAGAACACGCCGCCGCC
>2488788|reference AscI_genome_v2_|length 60|copies 2
AGCGCCAGATGCTCCAGGACCTCGGGCGCGAGCCCACCCCGGAGGAGCTGGCCAAGGAGC
>2488788|reference AscI_genome_v2_|length 64|copies 1
AGCGCCAGATGCTCCAGGACCTCGGGCGCGAGCCCACCCCGGAGGAGCTGGCCAAGGAGCTGGA
>2488788|reference AscI_genome_v2_|length 59|copies 1
AGCGCCAGTGCCTCGAGGACGCGAAGGTCAGCCGCCCCGTCGGCCCCCTCGACGACGCC
>2488788|reference AscI_genome_v2_|length 57|copies 2
AGCGCCCGCAGCTCCTCCATGCCCTCGCCCGTGCGGGCCGAGACGATGATCGAGTGC
>2488788|reference AscI_genome_v2_|length 61|copies 2
AGCGCCGACAGGACCAGCTCCCGGATAAGGTGGCGGGCGTTCTGCCTGGTCATGACACCCC
>2488788|reference AscI_genome_v2_|length 62|copies 1
AGCGCCGCCTTGCGCAGGCCGCTCATCGGGAGGGCGGCGACGCTCACTTCGCCCCCTCGGAG
>2488788|reference AscI_genome_v2_|length 54|copies 2
AGCGCCGCGCCGTCGGCGTCGGTCCCGGTGACGACGAGGGTCTCGGCGTCGACG
>2488788|reference AscI_genome_v2_|length 51|copies 1
AGCGCCGTGCGCTCGAGCTCCAGGCGCCGACCGTCGTCCAGCGCAAGTCGG
>2488788|reference AscI_genome_v2_|length 34|copies 1
AGCGCCTGCATCTCGAGCTCGTTGGCGACGACGG
>2488788|reference AscI_genome_v2_|length 59|copies 2
AGCGCCTGGCCGACCAGCTCGGGACCCCGGGCGACCGTGCCTGGCTCGCCGCCCGCCGC
>2488788|reference AscI_genome_v2_|length 51|copies 1
AGCGCGACGCGCTCGCGGCCGGCCGGCAGCTGGCCGTCAACTTCGCGACCC
>2488788|reference AscI_genome_v2_|length 47|copies 1
AGCGCGAGAAGCGCCAGCTGACCCAGCCCACGCCGGCGACCGCGGCG
>2488788|reference AscI_genome_v2_|length 57|copies 1
AGCGCGAGAGCGAGCAGGACCAGCTCGACTACGCCCAGGCCCTCGTCGACTGGGGCG
>2488788|reference AscI_genome_v2_|length 57|copies 3
AGCGCGAGCTCCTCGACCGCTACGTCGATGCGTTCTGGCGCAAGGACCCCGACGCCA
>2488788|reference AscI_genome_v2_|length 52|copies 1
AGCGCGAGGACGGCCAGCACCGCGACCGCGACGAGGAGCCGACGGCGCAGGG
>2488788|reference AscI_genome_v2_|length 56|copies 1
AGCGCGCCCCGGTCGAGCTCGGTCGTCTCCACCCTCGACGACGCCGCGATCCGGCT
>2488788|reference AscI_genome_v2_|length 55|copies 1
AGCGCGGCGACGGCCTGCTCCTGCGGCCGGTCGAGCACCGAGGGGACGGTGGCCG
>2488788|reference AscI_genome_v2_|length 50|copies 1
AGCGCGTCACCGCGCAGATCATCCCCGCGATGCGCGGGCAGATCCTCGCC
>2488788|reference AscI_genome_v2_|length 51|copies 2
AGCGCGTGCAGGTCGAGCTCGCGCTTGGTCGTCACGAGCTCGTCGAGGCGC
>2488788|reference AscI_genome_v2_|length 27|copies 1
AGCGCTTCCGTGACGAGCTCGGCGACT
>2488788|reference AscI_genome_v2_|length 35|copies 1
AGCGCTTCCGTGACGAGCTCGGCGACTGGCGCATC
>2488788|reference AscI_genome_v2_|length 62|copies 2
AGCGGATCATGGACGAGCTCGCGGCGGAGGTCGGGGTCGACCCGATCGCCATCCGCGAGAAG
>2488788|reference AscI_genome_v2_|length 48|copies 1
AGCGGCACGGCGGCGAGCTGCCCGCCGACGAGGAGTCGCTGCGGGCGC
>2488788|reference AscI_genome_v2_|length 45|copies 3
AGCGGCAGCGAGCGCTGCTCGCCGCGGACCGTGACGACGTGCCGC
>2488788|reference AscI_genome_v2_|length 34|copies 1
AGCGGCGAGGCGTCGAGCTGGAGGAGGAAGCGCG
>2488788|reference AscI_genome_v2_|length 60|copies 1
AGCGGCGTCTCGTCGTTCCAGCAGTAGGGCAGGACGCGGAAGCCCTCGTAGACGTAGCCC
>2488788|reference AscI_genome_v2_|length 54|copies 1
AGCGGCTCGGACGCCAGCTCGAGGTCGGGCAGCTCGACGTCACCCTCCATGTCG
>2488788|reference AscI_genome_v2_|length 54|copies 1
AGCGGCTCGGGCTCGAGCTGCACCCGGTGACGTCCGGCAGCAAGGGGATGCAGC
>2488788|reference AscI_genome_v2_|length 34|copies 1
AGCGGCTTGGGCACGAGCTCGCCCATCCGGGCCG
>2488788|reference AscI_genome_v2_|length 51|copies 2
AGCGGGCGATGAAGTCGGCGACGGACAACGCCGAGGAGCTCATCAAGAAGT
>2488788|reference AscI_genome_v2_|length 65|copies 2
AGCGGGGCGGCCGCGTTGGCCTTGCCGGGGGCGGCGTTGATGGTCGCCGGGCCGACGAGGGCGGC
>2488788|reference AscI_genome_v2_|length 51|copies 1
AGCGGGTAGTACTGCTCCATCCGCAGGATCGCGGTCGAGGTGTCGCCGCGC
>2488788|reference AscI_genome_v2_|length 51|copies 3
AGCGGGTCCGTGACGAGCTGCGCGAGGGCCGCTCCCTCGCCAGCGCCGTCG
>2488788|reference AscI_genome_v2_|length 56|copies 1
AGCGGTCGGTCGTCCAGCTCGGGATGCCGACCCGCTCGGTCGTCACGACGTGCGCC
>2488788|reference AscI_genome_v2_|length 52|copies 1
AGCGTCAACCTCGGCCCGCGCGCCGGCCTGACGGTGGCGAGCGCGCTGCTCG
>2488788|reference AscI_genome_v2_|length 58|copies 1
AGCGTCACCGCGGAGGGGTCGGCGTTCATCCGGCGCACGACGTCCTTGAGGTAGAGGA
>2488788|reference AscI_genome_v2_|length 53|copies 1
AGCGTCGCGAAGGCGAGCTTGCCGGTCGTGCGGACGAAGACGACGCGGCCGGC
>2488788|reference AscI_genome_v2_|length 53|copies 1
AGCGTCGTCAGCGCGAGCTTCCTCGGTGGCCACGGGCGGGTCATCGTCCGCAC
>2488788|reference AscI_genome_v2_|length 60|copies 3
AGCGTCTCGGCGACGACGCCCTGGCCGGCGAAGGCCGCGTCGCCGTGCATGAGGACGGGC
>2488788|reference AscI_genome_v2_|length 59|copies 1
AGCGTCTCGTCGACGAGCTGCGCAAGGCCAAGGAGGAGCTGTTCAACCTCCGCTTCCAG
>2488788|reference AscI_genome_v2_|length 39|copies 1
AGCGTGACCGGCGGCAGCGCGCACGAGGAGTCGCCGGAG
>2488788|reference AscI_genome_v2_|length 57|copies 3
AGCGTGACGGAGACCAGCGCGGCGGCGACGTGGGAGGTGATGAGGAGGGTCCAGGCG
>2488788|reference AscI_genome_v2_|length 51|copies 1
AGCGTGCTCACCGCCAGCTGGAACGCGGCGTGCCACGCGGCGACGGCGGCG
>2488788|reference AscI_genome_v2_|length 62|copies 3
AGCTCACCAAGGACCAGCTCCGTGAGATCGCCGAGACCAAGATGCCCGACCTCAACGCCAAC
>2488788|reference AscI_genome_v2_|length 40|copies 1
AGCTCAGCACCGACGAGCTCCTTGACGCCTTCAAGGAGAT
>2488788|reference AscI_genome_v2_|length 55|copies 1
AGCTCATACTCGGTCTCGAAGGTCCCGATCGCCTCGTGCGGCGGGATCTCGGCGC
>2488788|reference AscI_genome_v2_|length 50|copies 1
AGCTCCAGCGCACCGGGGGCTTCGAGCGCAAGGTGCTCGTCCTCGCGACG
>2488788|reference AscI_genome_v2_|length 59|copies 2
AGCTCCAGCGCACCGGGGGCTTCGAGCGCAAGGTGCTCGTCCTCGCGACGACCACCGGC
>2488788|reference AscI_genome_v2_|length 62|copies 1
AGCTCCTCGCCCTTGCCGGAGGTGCAGATGAAGCCGTCGCCGTGGCGGCCGGCGTAGCGGGC
>2488788|reference AscI_genome_v2_|length 36|copies 1
AGCTCCTGCACTACGTCGCCGACCTGCGCCGGATGC
>2488788|reference AscI_genome_v2_|length 63|copies 1
AGCTCCTGCACTACGTCGCCGACCTGCGCCGGATGCCGCAGGAGGTGAGCCGGCCCCGCGCCC
>2488788|reference AscI_genome_v2_|length 55|copies 2
AGCTCCTGCGGGAAGGTGACGAGCATGCCCTCGTGGCGCTCGAGGTCGTCGGCGC
>2488788|reference AscI_genome_v2_|length 63|copies 2
AGCTCCTTGGCGCCGAGGCGCACGACGGCCCGCACGTCCTCGACCGCCTCGATGACCCGCCGG
>2488788|reference AscI_genome_v2_|length 69|copies 1
AGCTCGACCGTGCCGGTGGGCCCGGTGACCTTGAGCCGCCATGCCGGGTCGACCGCGAGGTCGGCCACG
>2488788|reference AscI_genome_v2_|length 54|copies 1
AGCTCGACCTCCTCGAGCTCGCCCTGCCGGCGGGAGAGGGAGACGATCTCGTGC
>2488788|reference AscI_genome_v2_|length 61|copies 2
AGCTCGACGGGCAGGGTCGCGGGCACGCCGTGGAGGACGTCCTGCGCGTACCCGCCGCCGG
>2488788|reference AscI_genome_v2_|length 66|copies 1
AGCTCGACGGGCAGGGTCGCGGGCACGCCGTGGAGGACGTCCTGCGCGTACCCGCCGCCGGACGAC
>2488788|reference AscI_genome_v2_|length 60|copies 1
AGCTCGAGCACCGCCAGCTCGGGTTCGAGTTCGGCACCTTCACCGACCGTTTCCAGCGGC
>2488788|reference AscI_genome_v2_|length 56|copies 1
AGCTCGATGGTCGTCACGCCGAGCGAGAGCAGGTGCTCGACCGAGGCCGGGTGCGC
>2488788|reference AscI_genome_v2_|length 57|copies 3
AGCTCGCCCTGCCGGCGGGAGAGGGAGACGATCTCGTGCTGGAGTGCCTGGAGGTCC
>2488788|reference AscI_genome_v2_|length 54|copies 2
AGCTCGCGAAGTCCGAGCTCGAGATGCCGAAGGGCGAGTTCTAGGCCGCCTCCC
>2488788|reference AscI_genome_v2_|length 57|copies 1
AGCTCGGCGGACCGGGCGACCGGCGGCTGGAACTCCTCGCGCGAGTCGTGGAGGACG
>2488788|reference AscI_genome_v2_|length 59|copies 3
AGCTCGGGTTCGAGTTCGGCACCTTCACCGACCGTTTCCAGCGGCTCGAGGAGGCGCTC
>2488788|reference AscI_genome_v2_|length 55|copies 1
AGCTCGGTGAGCTCGACCCCGAGCGCCTCGAGGTGCAGCTCGGCGACCTTCTCGT
>2488788|reference AscI_genome_v2_|length 25|copies 1
AGCTCGTCCTGCGCGAGCTCCAGCG
>2488788|reference AscI_genome_v2_|length 54|copies 3
AGCTCGTCCTGCGCGAGCTCCAGCGCACCGGGGGCTTCGAGCGCAAGGTGCTCG
>2488788|reference AscI_genome_v2_|length 56|copies 3
AGCTCTCGGCGTTCATCAGCTCTCGGGAGCTCGGGACGTGAGCCGCACCGAGGACA
>2488788|reference AscI_genome_v2_|length 35|copies 1
AGCTGAACATCCTCGAGGTCAAGAACCCCGAGCAG
>2488788|reference AscI_genome_v2_|length 51|copies 1
AGCTGAAGTCGCGCGAGCTCGGGTTCGACCTCGACGCCGCCGACGAGACCG
>2488788|reference AscI_genome_v2_|length 58|copies 1
AGCTGAAGTCGCGCGAGCTCGGGTTCGACCTCGACGCCGCCGACGAGACCGACGCCGC
>2488788|reference AscI_genome_v2_|length 60|copies 2
AGCTGACCAAGGACCAGCTCGCGCAGATGGTCAAGAAGCAGGCGGCCGGCATCCCCGGGG
>2488788|reference AscI_genome_v2_|length 56|copies 1
AGCTGACCGACGCGGCGGCGGCCGAGTCGAGGAGGACCGCGACCGACATCCGCTCG
>2488788|reference AscI_genome_v2_|length 56|copies 2
AGCTGACCGGCGGCTCGAACACGATGCAGTCGATGTTCACGCCGATCCGCGTCGCC
>2488788|reference AscI_genome_v2_|length 54|copies 1
AGCTGACGCACGACCCGGCCCTCGCGCTCGGCGGCGCGGTAGGCCTCGTCGAAC
>2488788|reference AscI_genome_v2_|length 51|copies 1
AGCTGACGGACGACCAGCTCTTCACCGTCCGCGGGCTGCCCGACGGGACGC
>2488788|reference AscI_genome_v2_|length 59|copies 1
AGCTGCACCATGACGAGCACGGTCCGCAGCGAGGGGAAGAGCTCGAGCATCCGCAGCAC
>2488788|reference AscI_genome_v2_|length 53|copies 9
AGCTGCGCCGTGCCGAGCTGCCGATGGTCGTGCCCAAGGTGCCGATCCTCGCG
>2488788|reference AscI_genome_v2_|length 30|copies 1
AGCTGCTCAAGCTCCAGCTGCACGTCAAGG
>2488788|reference AscI_genome_v2_|length 36|copies 1
AGCTGCTCAAGCTCCAGCTGCACGTCAAGGAGACCG
>2488788|reference AscI_genome_v2_|length 51|copies 15
AGCTGCTCAAGCTCCAGCTGCACGTCAAGGAGACCGGCGGCAAGGTGCTCG
>2488788|reference AscI_genome_v2_|length 62|copies 3
AGCTGCTCGAGGGTCGCGACGGCGCCGCGTCCGGCGTTGTTGACGAGGACGTCGACGCCCCC
>2488788|reference AscI_genome_v2_|length 34|copies 2
AGCTGCTCGGCGGCGAGCTCGGCTCCAAGGACCC
>2488788|reference AscI_genome_v2_|length 48|copies 2
AGCTGCTGCGCACCGCACCTGACGGGCGCGGGCTCGTCTCGATGCTCG
>2488788|reference AscI_genome_v2_|length 48|copies 3
AGCTGCTGCGTACCGAGCTGACCGAGGCCGTCGCCGACCTCGACCTCG
>2488788|reference AscI_genome_v2_|length 55|copies 3
AGCTGGAAGCCGGCGATCGGCCGGTCGAACTGGGTGCGCTCCATCGAGTAGCGGC
>2488788|reference AscI_genome_v2_|length 57|copies 1
AGCTGGCCCTCGACGAGCTCGGTCGCCATGACCCGCCACGCGCGGGCGACCCGGCGC
>2488788|reference AscI_genome_v2_|length 56|copies 1
AGCTGTACCTGTCGCAGCTCATCAGAAGCATGGGGAGCACGCCGCAAGACTCTCGG
>2488788|reference AscI_genome_v2_|length 53|copies 1
AGCTGTCGACCGGCTTGCTCGGGTCCTGGTACTTCAGCTGGGCCACGAGCAGC
>2488788|reference AscI_genome_v2_|length 65|copies 1
AGCTGTTCGAGGACTCCTTCCCGTCGTGGTTCGCGGGGGTCGCGTTCGCGGCCATCGCGATCGGC
>2488788|reference AscI_genome_v2_|length 71|copies 1
AGCTTCCCGAGGTCGAGCTCGCCGACGCGGCCGCCCTGGAGGCCGATGACGACGAGCCGGCCGTTCGCGGC
>2488788|reference AscI_genome_v2_|length 40|copies 1
AGCTTCTCGAAGTCCTCCTCGATCGCGTTGACCTGCGCGG
>2488788|reference AscI_genome_v2_|length 26|copies 1
AGCTTCTCGTCGGCGAGCTTCTTGAG
>2488788|reference AscI_genome_v2_|length 51|copies 7
AGCTTCTCGTCGGCGAGCTTCTTGAGGAAGGTCAGCGTCTCGACGTTCTTC
>2488788|reference AscI_genome_v2_|length 60|copies 1
AGCTTCTTGTCGGCGGGGGCCAGGCCCGAGCCGGCGGCGCAGATGACGGCGCCGACCTCG
>2488788|reference AscI_genome_v2_|length 59|copies 1
AGCTTGAGGAAGGCGTCGGAGCCGATCTTGCCGGTGCCGGCGTTCTGGGTGGCGCCGGC
>2488788|reference AscI_genome_v2_|length 68|copies 3
AGCTTGTACTCCTTGCCCGACAGGCGCGGCCCGGCCTCGGGGATGTCGAGGTGCTTGAGCGAGACGCC
>2488788|reference AscI_genome_v2_|length 36|copies 1
AGGAAACCGTGAAGAGCTTCGACGGCAAGGTCGCGA
>2488788|reference AscI_genome_v2_|length 35|copies 1
AGGAAGCGCGAGCCGAGCTCGCCGTCGACGAGGCG
>2488788|reference AscI_genome_v2_|length 33|copies 1
AGGACAAGGCGCGCGAGCTCGGGCTCACCATCC
>2488788|reference AscI_genome_v2_|length 57|copies 3
AGGACAAGGCGCGCGAGCTCGGGCTCACCATCCTCGACGAGGGGCAGTTCACCCGCC
>2488788|reference AscI_genome_v2_|length 35|copies 1
AGGACACCCGCGACGAGCTCGTCGAGCGGTACGCG
>2488788|reference AscI_genome_v2_|length 45|copies 2
AGGACAGCCTCATCCAGCTCGACATGTCGGAGTACAGCGAGAAGC
>2488788|reference AscI_genome_v2_|length 49|copies 1
AGGACATCTTCGAGCGCCTCGGCATCCGCTGCACGACCGACGTCGACGC
>2488788|reference AscI_genome_v2_|length 43|copies 1
AGGACCACCTGCGGCCCGAGTGGACCGACGGCCGGGCCTCCAT
>2488788|reference AscI_genome_v2_|length 41|copies 1
AGGACCAGCGGCATCGAGCCGAGCTTGTTGACCGCGGGGAT
>2488788|reference AscI_genome_v2_|length 65|copies 1
AGGACCAGGACCGCAACGACGTCAACCCGTTCATCAACCCCCGTGCCTTCGACGTGAACAAGGGC
>2488788|reference AscI_genome_v2_|length 54|copies 1
AGGACCCCACGATCGAGCTCCTCCCGACCGACGACCTCGGCCTCATCGACGTCG
>2488788|reference AscI_genome_v2_|length 57|copies 1
AGGACCCGGGGATGTACCTCGGGATGCTCGACGCCCAGTCGCTGCGGGCGGTCCGGG
>2488788|reference AscI_genome_v2_|length 59|copies 1
AGGACCGCATCCGCGAGCACACGATGCTCCACGAGGACCTCAAGGGGTTCTTCCGCGGC
>2488788|reference AscI_genome_v2_|length 56|copies 1
AGGACCGGATCGGCCAGCTGACGATGCGCAACCTCGACATCGCCGACAGCCGCGCC
>2488788|reference AscI_genome_v2_|length 44|copies 1
AGGACCTCGGTGTCCAGCTCATCTCGAGCCAGCCGCAGTACTCG
>2488788|reference AscI_genome_v2_|length 57|copies 1
AGGACCTGCGCGGCCAGCTCAAGCAGATGTCCGAGCGCACCGCGGAGCTCGAGCAGC
>2488788|reference AscI_genome_v2_|length 25|copies 3
AGGACGAGCTCGCCGACGAGACGCA
>2488788|reference AscI_genome_v2_|length 59|copies 1
AGGACGAGCTGGCCGAGCTCGTGCACTCGATCCAGGAGATCGGGGTCCTCCAGCCCGTC
>2488788|reference AscI_genome_v2_|length 61|copies 2
AGGACGAGGACCTCGAGCGAGGGGTCGGCGCGCAGCAGGTAGTACGCGGTCCACAGCCCGG
>2488788|reference AscI_genome_v2_|length 50|copies 1
AGGACGAGGGCGACGAGCTGCCCCCGGGCGTCAACCAGCTGGTCCGCGTC
>2488788|reference AscI_genome_v2_|length 68|copies 1
AGGACGAGGGTCAGCCCGGAGCCGGCGAAGGCGAACCAGAACGGCGCCGCGGCCCCGAAGCGCTCGGC
>2488788|reference AscI_genome_v2_|length 30|copies 1
AGGACGAGGTCATCGAGCTCATCGCCGAGC
>2488788|reference AscI_genome_v2_|length 51|copies 1
AGGACGAGGTCATCGAGCTCATCGCCGAGCACGCGGGCACCGCCGCCCAGG
>2488788|reference AscI_genome_v2_|length 51|copies 3
AGGACGCCACCGTGCACTTCCGCGGCCAGGTCGTCGCGCTCGTCCTCGCCG
>2488788|reference AscI_genome_v2_|length 51|copies 1
AGGACGCCACGACCGAGCTCCCGCGCGAGCAGTGGGAGCCGATGCGCGGCG
>2488788|reference AscI_genome_v2_|length 44|copies 1
AGGACGCCGTACGCGACCTCGTCGTCGGCGTGCTCGAGGACGAG
>2488788|reference AscI_genome_v2_|length 60|copies 1
AGGACGGTGGCGTCCAGGACCTCGGGACGCTCGCCGGCGCCCTCACCTCGACCGGCCGGC
>2488788|reference AscI_genome_v2_|length 51|copies 3
AGGACTGCCACGACCAGCTCGCTTCCTGCCGTCACAGCACGCCGGTGCAGC
>2488788|reference AscI_genome_v2_|length 57|copies 1
AGGACTGCCACGACCAGCTCGCTTCCTGCCGTCACAGCACGCCGGTGCAGCACCACC
>2488788|reference AscI_genome_v2_|length 50|copies 3
AGGAGATGCAGGTCGAGCTCAAGCTGCTCCAGTCGCGGCTCGGCATCAGC
>2488788|reference AscI_genome_v2_|length 57|copies 1
AGGAGCACCGCGAGCAGCTCGCCGTCACCGCTGGAGTTCCACGGCCGTTCGAGGTAG
>2488788|reference AscI_genome_v2_|length 56|copies 2
AGGAGCAGCACACCGAGCTCCTGCGCGCGAGCAAGGAGATCCTCCGTCGGGCCGGC
>2488788|reference AscI_genome_v2_|length 34|copies 1
AGGAGCAGTGGACCAAGCTCGCCCGCATCATGGG
>2488788|reference AscI_genome_v2_|length 54|copies 8
AGGAGCAGTGGACCAAGCTCGCCCGCATCATGGGCAAGATCTCGGACGCCCCGC
>2488788|reference AscI_genome_v2_|length 60|copies 1
AGGAGCCGGTCGAGGTCACCGGCGACGGTGCCCGGCTGCACCAGATCCTCGCCAACCTGC
>2488788|reference AscI_genome_v2_|length 53|copies 2
AGGAGCGCGCCCGCGAGCTCGCCGTCCTCGAGACGCTCGACAACGGCAAGCCG
>2488788|reference AscI_genome_v2_|length 57|copies 1
AGGAGCGCGCTCGCCAGCTCGAGACCGGTTCGTACGCACCGGAGTCCGGCGAGTCCG
>2488788|reference AscI_genome_v2_|length 26|copies 1
AGGAGCTGAACCGCTCGTGGTCCGGC
>2488788|reference AscI_genome_v2_|length 39|copies 1
AGGAGCTGAACCGCTCGTGGTCCGGCTTCTCCAACTTCG
>2488788|reference AscI_genome_v2_|length 57|copies 7
AGGAGCTGAACCGCTCGTGGTCCGGCTTCTCCAACTTCGCGATCTCCTTCTCCATCA
>2488788|reference AscI_genome_v2_|length 53|copies 1
AGGAGCTGACCGGCGAGCTCGGCGCCGCGCGCGGGCTGGCCGAGGCGCTGCGC
>2488788|reference AscI_genome_v2_|length 50|copies 4
AGGAGGACCTCGACAAGCTCCTCGACATCTGCGACAACATCCTGGGCCGC
>2488788|reference AscI_genome_v2_|length 55|copies 1
AGGAGGAGCCGCGACTGCATGACCCGCAGGGCCGCGGCGCGGTTCTGGATCTGGC
>2488788|reference AscI_genome_v2_|length 60|copies 1
AGGAGGATGACCCCGAGCTCGGGCCGCTCGAGGCGGACGGTCTCGGAGAGGCTGCAGGCC
>2488788|reference AscI_genome_v2_|length 50|copies 1
AGGAGGCCCTCGCCGAGCTCGAGGCCGGCTACGCCGAGCAGCTGCGCGGC
>2488788|reference AscI_genome_v2_|length 34|copies 1
AGGAGGGACTTGCCGAGCTCGCGCATCGCCTTGG
>2488788|reference AscI_genome_v2_|length 64|copies 1
AGGAGGGACTTGCCGAGCTCGCGCATCGCCTTGGGGGACAGGCGGAGCGACCCGTCGGAGGAGC
>2488788|reference AscI_genome_v2_|length 57|copies 1
AGGAGGGAGACCTGCTGGTCGGTGACGCCGAGGACGAGCACCTGCTCGCCGACGCGC
>2488788|reference AscI_genome_v2_|length 54|copies 2
AGGAGGGCATCCCGGAGGACGAGGCGCGGGCCCTCCTGCTGCCACTCGGGCTCG
>2488788|reference AscI_genome_v2_|length 58|copies 1
AGGAGGTCGTCGCAGGGCGGCTCGCCCAAGTACTCAAGGGCGAGGAACAGGGTGCGCC
>2488788|reference AscI_genome_v2_|length 65|copies 1
AGGAGGTGGCCGCGTGACCGCCCTGCGCCTGGCCCTCACCGAGCTGCGCCGCATCGGCGCCAGCC
>2488788|reference AscI_genome_v2_|length 62|copies 2
AGGAGTACCTGACCCAGCTCCAGGAGAAGCAGAAGGCCCGCTTCACCTACGGGGTCATGGAG
>2488788|reference AscI_genome_v2_|length 59|copies 1
AGGAGTAGTCGAACTCGACGCCCTGCCCGATGCGGTTCGGTCCGCTGCCGAGGATGAGG
>2488788|reference AscI_genome_v2_|length 25|copies 1
AGGAGTGCCTGCACGAGCTGTGTCT
>2488788|reference AscI_genome_v2_|length 61|copies 2
AGGAGTGCCTGCACGAGCTGTGTCTGGACATGGAGGGTGCGCTGCGCGGCTGAGGGCGGCC
>2488788|reference AscI_genome_v2_|length 49|copies 1
AGGATCCGGTCGCCGAGCTTGAGCGCCTCGTCGAGGTCGTGGGTGATGA
>2488788|reference AscI_genome_v2_|length 55|copies 1
AGGATCCGGTCGCCGAGCTTGAGCGCCTCGTCGAGGTCGTGGGTGATGAAGACCA
>2488788|reference AscI_genome_v2_|length 26|copies 1
AGGATCGTCGCGTCCTGCCCGATCGT
>2488788|reference AscI_genome_v2_|length 57|copies 1
AGGATCGTCGCGTCCTGCCCGATCGTCACGTCGACGTCGACCCACGTGGTGGCCGGG
>2488788|reference AscI_genome_v2_|length 64|copies 1
AGGATCGTCGGGTGCGGCCACCCGCCGTGGTCGCGCTGCGGCGGGCTGGCGACGGCGAGCCCCG
>2488788|reference AscI_genome_v2_|length 54|copies 1
AGGATCTCGGCGCTCGGGCGCTTGAGCCCGCGCTCGATCTGCGACAGGTAGGGG
>2488788|reference AscI_genome_v2_|length 59|copies 1
AGGATCTTGATGTTGACCTCGTGGTCGGAGGTGTCGACGCCCGCGGAGTTGTCGATCGC
>2488788|reference AscI_genome_v2_|length 45|copies 1
AGGATCTTGCGCGACTCGTTGCGCAGCTTCTGCTCCTCGTCGGTC
>2488788|reference AscI_genome_v2_|length 28|copies 1
AGGATGTCGCGGTCGGGGTCCTGGGACT
>2488788|reference AscI_genome_v2_|length 54|copies 1
AGGCACTGCAGCACGACCGCATCAACGACTTCTGGCAGGTCGTCGACTTCCTGC
>2488788|reference AscI_genome_v2_|length 55|copies 1
AGGCACTGCCGGTTGTGGATCTCCTCGACCTCGACGACCGCCCGCATGATGATCG
>2488788|reference AscI_genome_v2_|length 62|copies 2
AGGCCATCCAGATCCACCCGCTCGTCTGCACCGCGTTCAACGCGGACTTCGACGGTGACCAG
>2488788|reference AscI_genome_v2_|length 58|copies 1
AGGCCCCGTCGACCCAGCTGCTCGTCGCCGCGGTGGCCCTGGCGCTGCTCCTGGCCGC
>2488788|reference AscI_genome_v2_|length 57|copies 1
AGGCCCGGATGATCGAGCTCGGCCCGATCCACGAGCGCTGGGACCTCGACCTCGTGC
>2488788|reference AscI_genome_v2_|length 34|copies 1
AGGCCCGGGTCGTCGAGCTCGTGCGCAACTACCG
>2488788|reference AscI_genome_v2_|length 63|copies 1
AGGCCCTCCTCCGCGACGTGCCGCTCGGTGGCGACGAGGTGCAGGGCCGGCCGGCCGCGCCGC
>2488788|reference AscI_genome_v2_|length 53|copies 1
AGGCCCTCGAGCGCGAGCTCCATCGCGCTGGCGCGCTCGCCCTCGGTCGTCGC
>2488788|reference AscI_genome_v2_|length 43|copies 1
AGGCCCTCGTCCGAGGAGACGAACAGCTGGCGGAAGCACGGCA
>2488788|reference AscI_genome_v2_|length 60|copies 1
AGGCCCTTCTCCTTGGCCGCGGCCTCGAGCGGGTCGGCGGCGGCGGAGTCCTCGAGGGCC
>2488788|reference AscI_genome_v2_|length 57|copies 1
AGGCCGACCGCCCGCAGCAGCCCGATCTCGCGCACCCGCTCGACGACCGAGAGGGCG
>2488788|reference AscI_genome_v2_|length 34|copies 1
AGGCCGACGAGGTCGACCATCTCCTGGGCGCGCG
>2488788|reference AscI_genome_v2_|length 59|copies 2
AGGCCGACGAGGTCGACCATCTCCTGGGCGCGCGAGCGGCGCCCGGAGCGTTCCTCGCC
>2488788|reference AscI_genome_v2_|length 48|copies 4
AGGCCGAGGCGATCAAGCTCTTCGCCAACACCTACCTCGCGATGCGCG
>2488788|reference AscI_genome_v2_|length 38|copies 1
AGGCCGAGGCGCTCCAGCTGCGCCGGCAGGTCGAGCGC
>2488788|reference AscI_genome_v2_|length 56|copies 1
AGGCCGATGGCCTTCGCGGCGCCGGTGCTCGTCGGGATGATCGAGAGCGCGGCGGC
>2488788|reference AscI_genome_v2_|length 34|copies 1
AGGCCGCCCTCGCCGAGCTCGACGGCTTCGAGCG
>2488788|reference AscI_genome_v2_|length 34|copies 1
AGGCCGCCGTCGGCCAGCTCGGGCTCGACCGGTG
>2488788|reference AscI_genome_v2_|length 59|copies 1
AGGCCGGTGCCGATGCCCGCGAGGATCCCGACGATGATCGAGCCGCTGTAGGCGGCCCC
>2488788|reference AscI_genome_v2_|length 65|copies 1
AGGCCGTAGTCGACCGACGACATCCCGGCGCAGCCGTAGCCCTCGAGGTGCATCCCGAGCAGGCC
>2488788|reference AscI_genome_v2_|length 50|copies 1
AGGCCGTCAACGCCGGGCAGTCCTCGATGGGCGTGATCTACCACTACTAC
>2488788|reference AscI_genome_v2_|length 50|copies 1
AGGCCGTGACCGGCGAGCTCCCCCGCGCGAGCAGGCGGGGCAGCGCGACG
>2488788|reference AscI_genome_v2_|length 53|copies 1
AGGCCTACCTCCACCAGCTGATCCAGTCGGTGCCGACCGCGGCCAACGCCGGC
>2488788|reference AscI_genome_v2_|length 63|copies 5
AGGCCTCGGCGAGGACCTGCTCCTGGTGGGTGCCCTCCTGCGCCACGCGGCTGGCGAAGGTCT
>2488788|reference AscI_genome_v2_|length 40|copies 1
AGGCCTGGGACGACGTCGTCAAGCTCGGCGAGAAGAACGG
>2488788|reference AscI_genome_v2_|length 33|copies 1
AGGCGCACTCCTTCTACATCTCGCGCTACCCGG
>2488788|reference AscI_genome_v2_|length 43|copies 1
AGGCGCAGCACGACGAGCTCGTGTCGACGGCCACGGCGCAGCG
>2488788|reference AscI_genome_v2_|length 48|copies 3
AGGCGCAGCACGACGAGCTCGTGTCGACGGCCACGGCGCAGCGTGACG
>2488788|reference AscI_genome_v2_|length 39|copies 1
AGGCGCAGCACGACGAGCTGGTCTCGACCGGCCAGGCGC
>2488788|reference AscI_genome_v2_|length 51|copies 4
AGGCGCAGCACGACGAGCTGGTCTCGACCGGCCAGGCGCAGCACGACGAGC
>2488788|reference AscI_genome_v2_|length 31|copies 1
AGGCGCCGACGGCGCCCGGGATGCCGATCTT
>2488788|reference AscI_genome_v2_|length 28|copies 1
AGGCGCCGCAGCTGGGTCGAGAGCACCT
>2488788|reference AscI_genome_v2_|length 62|copies 2
AGGCGCGAGCGGACCTGGGGGACGCTCGTGAGGTCGGACTCGAAGACCATCCGGAAGGCCGC
>2488788|reference AscI_genome_v2_|length 54|copies 1
AGGCGCGGATGCTCGAGCTCGTCGACAACGTCGTCGAGGCCTTCCGGCAGAGCC
>2488788|reference AscI_genome_v2_|length 59|copies 3
AGGCGCGTGTTGTTGACAGGGTCTCGGCCCACGGCGGACGAAAGGCGGACTGTCGCAGG
>2488788|reference AscI_genome_v2_|length 54|copies 1
AGGCGCTGCAGCTCGGCCACAACTACATCGGCACCGAGCACATCCTCCTCGGCC
>2488788|reference AscI_genome_v2_|length 54|copies 2
AGGCGGACGGTCTCGGAGAGGCTGCAGGCCTCGTCGAGCGCGACGTCGGCCCCG
>2488788|reference AscI_genome_v2_|length 54|copies 1
AGGCGGATGTGCCGCTCGGTCTCGCCGACGTACTTGTTGAGCAGCTCGGGCCCC
>2488788|reference AscI_genome_v2_|length 63|copies 2
AGGCGGCCAACCGCCCCGGCAAGACCGGCGAGAACATCCTGACGATCCTCGAGTCCCGTCTCG
>2488788|reference AscI_genome_v2_|length 39|copies 1
AGGCGGCCGGGAAGCGCAGCAGCTGGGCGTCGCTCGAGA
>2488788|reference AscI_genome_v2_|length 56|copies 1
AGGCGGTCTTCCTCGAGCTGCTCGCGGAGTTCCAGGTGTCGGTGCCCGAGGTCGGG
>2488788|reference AscI_genome_v2_|length 54|copies 1
AGGCGTCGGGCGTGCTCGGCATGGGCTTCGGTGTCGTCATGACCTTCTTCGAGC
>2488788|reference AscI_genome_v2_|length 66|copies 1
AGGCTCCAGGTGCCGCTGGAGACGTAGGCGAACCGGTCGCTGGTGGCGGGCACCCCGACGACGGCC
>2488788|reference AscI_genome_v2_|length 46|copies 1
AGGCTGGCCCAGTAGCCGAGGCGCCACGAGAGCGAGTTGCCCGTCG
>2488788|reference AscI_genome_v2_|length 67|copies 1
AGGGAGGTGGCCCCGACGACGCGGATCCGGGCGCGGTCGGTGGCGGACCACGTGGCCCCGGTCTCGC
>2488788|reference AscI_genome_v2_|length 53|copies 1
AGGGCAACCACGACGAGCTCGGCCTCGTCTGGCCGCGCGAGCTCTCGCCCGCC
>2488788|reference AscI_genome_v2_|length 46|copies 2
AGGGCAAGGAGGACGAGCTCATCCTCGTCTTCGACCTCGGCGGCGG
>2488788|reference AscI_genome_v2_|length 53|copies 3
AGGGCAAGTGCGCCGAGCTCTGCGGCGCCTACCACTCCCAGATGCTGTTCAAC
>2488788|reference AscI_genome_v2_|length 55|copies 1
AGGGCAATCATTGGACGCTCCGCCTCGTCGACTTCGAGGTTCAGATCCAAGATGC
>2488788|reference AscI_genome_v2_|length 55|copies 1
AGGGCGACATCCAGTGGGTCCAGGCCCCGAGCGCCCAGCGCGAGAACCTGCTGAG
>2488788|reference AscI_genome_v2_|length 54|copies 1
AGGGCGCCCACGCCGAGCTCGCCGAGCCGCAGCGCGGCCTCTGGAGCCGCTTCG
>2488788|reference AscI_genome_v2_|length 56|copies 1
AGGGCGTCGACGGCAAGCTGCGCTACGACCCGATGTCGATGCGCCCCTTCATGTCC
>2488788|reference AscI_genome_v2_|length 58|copies 1
AGGGCGTCGAGGACCTGCGCGGCTTCGTCACGAGCGCGGTCCGCGAGGCCCCCAACGG
>2488788|reference AscI_genome_v2_|length 53|copies 2
AGGGCGTCGGCAACGGCATGTCGCTCCTCATCTTCACCTCGATCGCCGCGCAG
>2488788|reference AscI_genome_v2_|length 69|copies 1
AGGGCGTCGGCCCGGTCATCGCGCAGGCGGTCCGCGAGTGGTTCGACGGCGAGGGCTCCGACTGGCACC
>2488788|reference AscI_genome_v2_|length 34|copies 1
AGGGCGTCTTCTTCAAGCTGGTCGCGAGCTCCGG
>2488788|reference AscI_genome_v2_|length 54|copies 1
AGGGCTACGTCGACCAGCTCAACGCCGGCCTCAACCGGTGGGAGCAGGTCAAGA
>2488788|reference AscI_genome_v2_|length 59|copies 1
AGGGCTACGTCGACCAGCTCAACGCCGGCCTCAACCGGTGGGAGCAGGTCAAGAAGTTC
>2488788|reference AscI_genome_v2_|length 58|copies 1
AGGGGATCCGCCACGAGCTCGACGTCTGGGGCCACGACAGCGCCCACGACTGGCCGTG
>2488788|reference AscI_genome_v2_|length 28|copies 1
AGGGGGATGAGCTAGGACAGTTCCTGAG
>2488788|reference AscI_genome_v2_|length 35|copies 1
AGGGGGTCAGTCCCCGAGCTCGCGCCGACGGCGGA
>2488788|reference AscI_genome_v2_|length 51|copies 1
AGGGGTTCGTGCGCCAGCTCATCGGGTGGCGCGAGTACATGCGCGCCACCT
>2488788|reference AscI_genome_v2_|length 66|copies 1
AGGGTCCCAAGGGCGAGCTCACGCACACCGTGGCCGAGCCGATCACCATCGAGCAGGCCGACGGCG
>2488788|reference AscI_genome_v2_|length 60|copies 1
AGGGTCTCGTTGGGGCGCTGCTCGAAGCGGCGCATGTTGACCAGCCCGGTCGTGATGACC
>2488788|reference AscI_genome_v2_|length 54|copies 1
AGGGTGAGGTCGGCCGAGCTGTAGGCGGCGTCAGCCAGGGAGTCGAGCCACAGC
>2488788|reference AscI_genome_v2_|length 43|copies 1
AGGGTGGCGTGGATGGCGAAGGCGAGCCAGGCCCGGCCGGAGG
>2488788|reference AscI_genome_v2_|length 55|copies 4
AGGGTGTCGTTGGCGAGCTTCAGCGCGTCGGCCTCGTCCTCGAAGCGGGTGACGG
>2488788|reference AscI_genome_v2_|length 64|copies 2
AGGTACGGCGCGAGGTGCAACCGCAGCAGCGTCCCGTACAGCTCACGGGTCCGACCCGTGATCG
>2488788|reference AscI_genome_v2_|length 52|copies 1
AGGTAGGTGACGCCGAGCTCCTCGAGGTAGCCCAGGCGCTCGCCGACGCCGC
>2488788|reference AscI_genome_v2_|length 54|copies 1
AGGTAGTCCGCGACGAGCTGGGCGCACTGGTTGCCCACGTCCTGGAACTCGGGG
>2488788|reference AscI_genome_v2_|length 63|copies 1
AGGTAGTCCGCGACGAGCTGGGCGCACTGGTTGCCCACGTCCTGGAACTCGGGGATCGAGACG
>2488788|reference AscI_genome_v2_|length 54|copies 1
AGGTCAAGATCGGCCAGCTCGTCGCCATCGCGGGGCAGCGGATGGGCAAGCGGC
>2488788|reference AscI_genome_v2_|length 54|copies 1
AGGTCACCTCCATCGCGTACGAGACCGTGCAGCTGCCCTCGGGCCTGCTGCCGC
>2488788|reference AscI_genome_v2_|length 41|copies 1
AGGTCATCGAGACCGAGCTGAACAACGCGCTGCGGGGGCGC
>2488788|reference AscI_genome_v2_|length 45|copies 1
AGGTCATCGAGACCGAGCTGAACAACGCGCTGCGGGGGCGCACCG
>2488788|reference AscI_genome_v2_|length 51|copies 1
AGGTCATCGAGACCGAGCTGAACAACGCGCTGCGGGGGCGCACCGACGACG
>2488788|reference AscI_genome_v2_|length 63|copies 1
AGGTCCCAGTCCTCCAGCTGGCGCAGCTCCTCGTCGAACCCGCCGACCTCGTCGAACAGCCGC
>2488788|reference AscI_genome_v2_|length 62|copies 1
AGGTCCCGATCGAGGTCAAGCCGAACCGTGCGACGACCCTGTCGCTGCGCTGGCTCGTCGGC
>2488788|reference AscI_genome_v2_|length 62|copies 3
AGGTCCGCAACGCCGGGCACACGATCGGCAACGCCCGCTGGGAGGCCGGCAACGTCGTCAAC
>2488788|reference AscI_genome_v2_|length 61|copies 1
AGGTCCGCCCCGAGAAGGTCACCCCGGCCGGGCAGGACGCCTGATGCGTGGGTCGTCGCGC
>2488788|reference AscI_genome_v2_|length 62|copies 1
AGGTCCGCGAGCTGCTGAGCTCCTACGAGTTCCCCGGTGACGACCTCCCCGTCGTCAAGGTC
>2488788|reference AscI_genome_v2_|length 61|copies 1
AGGTCCGCGGTGTCGAGCTTGAGCCCGACCTCCTCGGAGATGACCTGGCCACCGGTGAGGA
>2488788|reference AscI_genome_v2_|length 53|copies 2
AGGTCCTCACCCCCGAGCTGACCTTCCGCCCGCTCCTCAACTCGCTCGTCGTC
>2488788|reference AscI_genome_v2_|length 62|copies 1
AGGTCCTCTCCCGCCGCGCCGTGCGCGCCCTCGTCCCCGAGGACGAGCAGGTCCGCCAGGTC
>2488788|reference AscI_genome_v2_|length 51|copies 1
AGGTCCTCTGCGAGCTGCGTCCTGAGCTGACGAGCGAAGTGCTCGGGCATC
>2488788|reference AscI_genome_v2_|length 57|copies 1
AGGTCCTGCGCGCAGAACGCGTCGATGCCGGGCCCCTGGAGGCCGATCGAGTTGAGC
>2488788|reference AscI_genome_v2_|length 56|copies 1
AGGTCGACACCGGCACACCGAGGTTCGCGACGTTCTGGGCGCACGACCGGGCCGGC
>2488788|reference AscI_genome_v2_|length 40|copies 2
AGGTCGAGCGGACCGAGCTGGCGATGATGGAGCGCGAGAG
>2488788|reference AscI_genome_v2_|length 34|copies 3
AGGTCGAGCTCCCACAGCTGGTCGAGGGCGACGA
>2488788|reference AscI_genome_v2_|length 70|copies 2
AGGTCGAGGACTACCAGCTGGCCCGGGCCGAGTCGCACACCTCCGCCGGCCTGAAGTCGGCCGAGGCCGC
>2488788|reference AscI_genome_v2_|length 28|copies 1
AGGTCGCCCGGGCCGTGCTCGAGGCGGG
>2488788|reference AscI_genome_v2_|length 52|copies 1
AGGTCGCCCTCGACCGCGTCGAGCGCGTCGTCCCAGGAGAGGTCGGCCACGG
>2488788|reference AscI_genome_v2_|length 54|copies 3
AGGTCGCCTACGACCAGCTCGTGACCGTGCCGCTCAACAAGGGGGCGGACTTCG
>2488788|reference AscI_genome_v2_|length 48|copies 2
AGGTCGTCGACGCCGAGCTCACCCGCCTCGAGCGGCGCACGCCCGGCC
>2488788|reference AscI_genome_v2_|length 26|copies 1
AGGTCGTCGGCGACCTCGGGGTTCGC
>2488788|reference AscI_genome_v2_|length 61|copies 1
AGGTCGTCGGCGACCTCGGGGTTCGCCTCGCGCATCGCGGAGAGCATGTACGGCCAGTTCA
>2488788|reference AscI_genome_v2_|length 69|copies 2
AGGTCGTGGTCCCGGGCAGGGCCGTCCCGTCGGTGACGACGGAGACGGCGGTCGGCGCGGAGGAGGTGG
>2488788|reference AscI_genome_v2_|length 50|copies 3
AGGTCGTTGCCGACGAGCTGGTGCGCGAACTCGTCGTTCCACGTGCCGCC
>2488788|reference AscI_genome_v2_|length 44|copies 1
AGGTCGTTGGCGAACGCCTTGCGCTGCGCGTCGGTCCAGAGGTT
>2488788|reference AscI_genome_v2_|length 68|copies 1
AGGTCGTTGGCGAACGCCTTGCGCTGCGCGTCGGTCCAGAGGTTGGCGCCGGAGCCCCAGGCCTCGGC
>2488788|reference AscI_genome_v2_|length 55|copies 1
AGGTCTGGCAGGACGAGCTCGACGTCCGGGCCGAGCAGCGCCTCGTAGCGGGCCC
>2488788|reference AscI_genome_v2_|length 56|copies 1
AGGTCTTCCAGCACGAGCTCGAGGGGCTGCGCGAGCGCGGGGGGACCGTGCTGCTC
>2488788|reference AscI_genome_v2_|length 59|copies 1
AGGTGATGGTCGACTTCTGGAGCAACCACCTGGTCGTCACCGCCCCGTGGGGCGAGACC
>2488788|reference AscI_genome_v2_|length 59|copies 1
AGGTGCCCTGGAAGTCCTCGACCGTGAGCTTGCCGCCGCGGGCCTTCTTGACGACGTCC
>2488788|reference AscI_genome_v2_|length 57|copies 1
AGGTGCCGGCGACGCACCGCGATGATCGCCACGGCCACGAGGCCGGCGGTGACCGGG
>2488788|reference AscI_genome_v2_|length 56|copies 2
AGGTGCCGTTCGCCGAGCTCGAGTGGACCGGCATCCTCCTGGCGCTGGCCGCCGGC
>2488788|reference AscI_genome_v2_|length 51|copies 1
AGGTGCGCTATGTCGAGCTCTCCGACCGCCCCGACTTCAACGACCGCTTCG
>2488788|reference AscI_genome_v2_|length 56|copies 1
AGGTGCTCCTCGCCAAGCTGGCCGGCGCCATGAACGCGTCGCTCAGCCAGGCCGTC
>2488788|reference AscI_genome_v2_|length 64|copies 1
AGGTGCTCGACACCGAGCTCAAGGCGAACGTCCCCTTCGTCGGCGGCAAGATCGAGAAGGCGGC
>2488788|reference AscI_genome_v2_|length 54|copies 2
AGGTGGAGCCTGACCAGCTCGTCGAGCGCGTCCGGCTCGAGGCGCGGGCCGGCG
>2488788|reference AscI_genome_v2_|length 56|copies 1
AGGTGTGGGACGAGAACAACCGACTCGTGCCCGTCACCGTGATCCAGGCCGGCCCC
>2488788|reference AscI_genome_v2_|length 42|copies 1
AGGTTCTTCTTCACCAGCTCCTCGCACGTGGCCTGCACCTGG
>2488788|reference AscI_genome_v2_|length 48|copies 1
AGGTTCTTCTTCACCAGCTCCTCGCACGTGGCCTGCACCTGGTAGCCG
>2488788|reference AscI_genome_v2_|length 48|copies 1
AGGTTGCCGATGTGCTGGTGGACCCAGTACGACGCGAGCCCGGAGACG
>2488788|reference AscI_genome_v2_|length 49|copies 1
AGGTTGGCGAACAGCACGGTCGCCCACAGCCACACCGTGACCGCGATCG
>2488788|reference AscI_genome_v2_|length 59|copies 1
AGTACATCACCAACAACTCCAGCGGCGGCAAGAAGCTGACCTTCGGCAACCTGCTGACC
>2488788|reference AscI_genome_v2_|length 59|copies 1
AGTACCTCCACGCGGACTTCTCCGCCGCCGATTCGCTTCCCGGCAGCGCCCGGGGAGAG
>2488788|reference AscI_genome_v2_|length 38|copies 1
AGTACGGCGGCGTCGAGCTGCTCGAGAAGAAGGTCGGC
>2488788|reference AscI_genome_v2_|length 57|copies 1
AGTACGGCGGCGTCGAGCTGCTCGAGAAGAAGGTCGGCATCGTCGGCTTCGGCCGCA
>2488788|reference AscI_genome_v2_|length 61|copies 1
AGTAGCCCTTGGTGCAGAACTCGCCCGGCGTCCCGCGCGGCACGGTCTCGCCGGTCAGCGG
>2488788|reference AscI_genome_v2_|length 51|copies 3
AGTCCAAGCGCGACGAGCTGGTGTCGGAGGGTCAGCGCCAGCACGACGAGC
>2488788|reference AscI_genome_v2_|length 27|copies 1
AGTCCCCGGCGAAGGCGAAGACCATCG
>2488788|reference AscI_genome_v2_|length 62|copies 2
AGTCCCCGGCGAAGGCGAAGACCATCGCGGGCTACCTCGGCAGCGACTGGGACGTGGAGGCC
>2488788|reference AscI_genome_v2_|length 51|copies 1
AGTCCCGCGAGGTGCTCCTCGCCAAGCTGGCCGGCGCCATGAACGCGTCGC
>2488788|reference AscI_genome_v2_|length 34|copies 1
AGTCCCTCGGCGCCGAGCTCGTCGGGATGGGCTC
>2488788|reference AscI_genome_v2_|length 57|copies 1
AGTCCCTCGGCGCCGAGCTCGTCGGGATGGGCTCGGCCGGCGTCAAGGCGATGGCCG
>2488788|reference AscI_genome_v2_|length 49|copies 1
AGTCCGACAGCGAGGTCGCCGAGTACGTCGAGAGCCTCGAGGAGGCCCA
>2488788|reference AscI_genome_v2_|length 30|copies 1
AGTCCTTCCGCGCCGACCACCGCGAGGAGG
>2488788|reference AscI_genome_v2_|length 48|copies 2
AGTCGAGGACGCCCTTCCACCACTCGGAGAGCTCGTAGGCGTTGCGGC
>2488788|reference AscI_genome_v2_|length 57|copies 1
AGTCGATTGGTGGTCCAGCTACTCCAAACAACTTACGGCTCAGGGGATCTCACCCAC
>2488788|reference AscI_genome_v2_|length 60|copies 2
AGTCGCACACCTCCGCCGGCCTGAAGTCGGCCGAGGCCGCGGCGCTGGAGCACCTGCCCG
>2488788|reference AscI_genome_v2_|length 34|copies 1
AGTCGCGCCAGCGCGAGCTCGACGAGGCGGCCGG
>2488788|reference AscI_genome_v2_|length 32|copies 1
AGTCGGCGGCCGCCACCGGACGGACCCCGCAG
>2488788|reference AscI_genome_v2_|length 55|copies 1
AGTGAGGACCTGGACCTCGCCGACGGTGATGACGACGCTGTCCGAGAACTGCAGC
>2488788|reference AscI_genome_v2_|length 50|copies 1
AGTGCCCCGGCGGCCGGTACGACATGCCGATGCTCGCGACGACGTGCAAC
>2488788|reference AscI_genome_v2_|length 59|copies 3
AGTGCGGCATCCAGCCGACGCCCCGCGCCGCCGGTGGCGGTCGCGTGCCGATCAAGTAC
>2488788|reference AscI_genome_v2_|length 50|copies 2
AGTGCGTCGGGAGCGAGCTGCGCACCACCGTGACGACGAGCACGCCGGCG
>2488788|reference AscI_genome_v2_|length 55|copies 1
AGTGGTAGTACGGCACGGGGATGGCCAGCGGGTGGTAGTCGACCTTGCGCGGCAC
>2488788|reference AscI_genome_v2_|length 56|copies 1
AGTTCCTCGAGTCCGAGCTCCTGGCGATGCCGGGCGCCGTTCTCGTGGCGAGCCAC
>2488788|reference AscI_genome_v2_|length 48|copies 2
AGTTCGCGCAGAGCCAGCTCATCGCGCTCATCCTCCTCGTGCAGTTCG
>2488788|reference AscI_genome_v2_|length 58|copies 1
AGTTCGGGCAGGTGTGCGACCGAGGGCAGCTGTGTCACGCGCGGAAGACCGTAGAGGG
>2488788|reference AscI_genome_v2_|length 54|copies 1
AGTTCTCGAGGTACCAGCTGTTGCGCAGGAGGACGAAGGGCACGCCGGAGTCGC
>2488788|reference AscI_genome_v2_|length 34|copies 1
ATACGCACTACCGCCTGATGCACGACGCAACGGA
>2488788|reference AscI_genome_v2_|length 45|copies 4
ATCAACATCACGTCGAGCTCGACGATCACGGCCGCCATCCGCGGC
>2488788|reference AscI_genome_v2_|length 72|copies 1
ATCACCCCGTGCAACCTCTCGCTCGACCGGCTGGCCAAGGCGGTCAAGGACGGCGTGCACGCGGGTCAGGGC
>2488788|reference AscI_genome_v2_|length 51|copies 1
ATCACCTACGTCGAGTGGAGCTACGCGAAGGACAACGACCTCGGTGTCGCG
>2488788|reference AscI_genome_v2_|length 53|copies 3
ATCACCTCGATGGCCTCGGACAGGCTCGCCGGCAGCGGCTGGATGCCCATCGC
>2488788|reference AscI_genome_v2_|length 60|copies 1
ATCACGAGGGTGCCCGGGGTGGCGTGGCGCACGAGGTGGGTGCTGACCTTGCCCTCGGGG
>2488788|reference AscI_genome_v2_|length 63|copies 1
ATCACGGCCGGTGCGTACCGGAAGGTGAAGCCCAGCTTGGTCTTCAGGCCCTTGCTCTTCGCG
>2488788|reference AscI_genome_v2_|length 59|copies 1
ATCATCGGCGTCGGCCTCCTCGTCGTCACCGCGGTCGTCGCCGGCACGATCTACCCGGC
>2488788|reference AscI_genome_v2_|length 51|copies 2
ATCATGAGGTCGGCGAGCTCGTCGACGATGACGAGCAGGTACGGGTAGGGC
>2488788|reference AscI_genome_v2_|length 57|copies 6
ATCCACTCCTCGACGAGCTCCTGCTTCGAGGGGGTGAGGCTCGCGCCGGTGTGGATC
>2488788|reference AscI_genome_v2_|length 53|copies 1
ATCCCACTGCCCGCAAGCTGCAGACGGCTGCCATCAAGCAGATCACCAATCAG
>2488788|reference AscI_genome_v2_|length 27|copies 1
ATCCCCGCGTCGCGCAGGTTGCGCAGG
>2488788|reference AscI_genome_v2_|length 48|copies 1
ATCCCCGCTGGCCGAGCTGCTCGATGCCGACGTCCTGGACGGTGGCCG
>2488788|reference AscI_genome_v2_|length 61|copies 3
ATCCCCGTGAGGTCCTCGCCGTCGAGGACGACGGTGCCGGCGGTCGGCTCGATGAGGCGGG
>2488788|reference AscI_genome_v2_|length 60|copies 1
ATCCCCTTGCGGGTCCGCGGATGGCGCAGCACGCGTCCGGAGGGTCGGACCGACGGCGGC
>2488788|reference AscI_genome_v2_|length 52|copies 1
ATCCCGATCGACGAGTTCGACCCGCTGTTCTTCCTCTGACCGACCCGACTTA
>2488788|reference AscI_genome_v2_|length 54|copies 1
ATCCCGGACTCGATGAGCTTCGTCATCATCGACGCGGGGCACGGCGAGCCGGCC
>2488788|reference AscI_genome_v2_|length 54|copies 1
ATCCCGTCGCGCTCGAAGACGCGGCGCCGGTGCGCGAAGTAGATCGAGGGGATC
>2488788|reference AscI_genome_v2_|length 39|copies 1
ATCCCGTCGGCGGCCAGCTCGCGGACGAGCGGGTACATC
>2488788|reference AscI_genome_v2_|length 41|copies 1
ATCCGCCAGCTGCGGGTGATGGCCGAGGGCGCGAAGACCTC
>2488788|reference AscI_genome_v2_|length 51|copies 2
ATCCGCGCCCGCTCGAGCTCGTCGGGGTCGACGCCGCGCGTGACGAGCAGG
>2488788|reference AscI_genome_v2_|length 59|copies 1
ATCCGCGCCGCGGCCCGGATCATCGCCAGGCTCTGCGGGGACGCGACGTCGGGGCCGCC
>2488788|reference AscI_genome_v2_|length 29|copies 1
ATCCGCTTGGGCACGAGCTCGCCGAGCAC
>2488788|reference AscI_genome_v2_|length 51|copies 2
ATCCGCTTGGGCACGAGCTCGCCGAGCACGAGCGAGACGTAGGCGATGGCG
>2488788|reference AscI_genome_v2_|length 61|copies 1
ATCCGGCCGCCGACGACCTTGCCGGCCGGGCCCGACGCGGTGGTCTGCCACGCGATCCGGC
>2488788|reference AscI_genome_v2_|length 28|copies 1
ATCCGGCCGCTGCGCAGGGCGTCGCGCA
>2488788|reference AscI_genome_v2_|length 32|copies 1
ATCCGGCCGGTGTCCTGGCCGTCGAGGGAGAT
>2488788|reference AscI_genome_v2_|length 34|copies 1
ATCCGGCTGCGGCCGAGCTCGACGCTGATCCCCA
>2488788|reference AscI_genome_v2_|length 54|copies 2
ATCCTCACGGAGAAGCCCACCCGACCTCGGGTGGCACCACGTCACAGGAGGACA
>2488788|reference AscI_genome_v2_|length 52|copies 11
ATCCTCATCATGGTCCTCACGATGACCGCCGGCACCGGCGTCATCATGTGGA
>2488788|reference AscI_genome_v2_|length 63|copies 1
ATCCTTGGGCGCGTGACGACCCGCGCCGCCTCCGCCCTCCGGCTCGCCGGACTCGCCGCCGCC
>2488788|reference AscI_genome_v2_|length 32|copies 1
ATCGCCCTCCAGCTGGCCAAGCCGGCGGGGAT
>2488788|reference AscI_genome_v2_|length 43|copies 1
ATCGCCGCGAGCGGGACGACGCCGACGGCCTCGGCCCACGCGG
>2488788|reference AscI_genome_v2_|length 55|copies 3
ATCGCCGTCGTGCCGGTCGTGTTGAGGGCACCGGTGATCTTGCGCAGCGCCTGCG
>2488788|reference AscI_genome_v2_|length 57|copies 1
ATCGCCGTGTCGACCGAGCTCACCGCGACCCTCCTGCTCGCCCCGACCGGCACCCAG
>2488788|reference AscI_genome_v2_|length 54|copies 1
ATCGCGAGCAGGACGAGCTGCGCCGGGATCTCGCGCTCGGAGCCCTCGACCTTC
>2488788|reference AscI_genome_v2_|length 48|copies 2
ATCGCGAGGTAGACGAACAGGGCGATGGCGCCCGAGGTCGCCAGGAGG
>2488788|reference AscI_genome_v2_|length 63|copies 6
ATCGCGATGTCGCCGGTGCCCGGCGGCAGGTCGAGGAGGAGGACGTCGAGGTCGCCCCAGAAG
>2488788|reference AscI_genome_v2_|length 57|copies 1
ATCGCGCGGACCAGGTTGTCCGCCTCGGCGTTGTATGCCCGAAGCATCAACTTGGAG
>2488788|reference AscI_genome_v2_|length 50|copies 1
ATCGCGCGGCTGACCGAGCTGAACAACGCGCTGACCAAGCTCGAGGGCGG
>2488788|reference AscI_genome_v2_|length 54|copies 7
ATCGCGTCGACGAGGTCGAGGGCGATGGCGGAGGCGGCGGCGATGTCGGTGTGC
>2488788|reference AscI_genome_v2_|length 52|copies 1
ATCGGCAAGCAGGCGGCCGACGAGCGCCTCGCCCGCGAGCTTCCGCCGCTGC
>2488788|reference AscI_genome_v2_|length 34|copies 1
ATCGGCAGCCGGGCCAGCTCGTACCAGCGGCCGG
>2488788|reference AscI_genome_v2_|length 26|copies 1
ATCGGCTTGAGCGTCGCGCCGGCCTT
>2488788|reference AscI_genome_v2_|length 54|copies 2
ATCGGCTTGAGCGTCGCGCCGGCCTTGGCCGCGACGTAGGAGATCGCGTTGCGC
>2488788|reference AscI_genome_v2_|length 52|copies 2
ATCGTCCACGAGCCCGAGCTGCACGAGGACGCCTTCTACGGCTCGCCGATCG
>2488788|reference AscI_genome_v2_|length 61|copies 1
ATCGTCGACACCGTGACCCGCGCGGGTGCGACCGTGGTTGGCCCCGTGCCGCTGCCGACGG
>2488788|reference AscI_genome_v2_|length 66|copies 1
ATCGTCGTGCTCACGTAGCCGCGCAGGTTGGTCCAGAACCGGAGGTCGGGGTTCCACGCGGCCCAC
>2488788|reference AscI_genome_v2_|length 43|copies 1
ATCGTCTCGTCGGCCAGCTCGACGACGGACGCCTGCGCGGGCG
>2488788|reference AscI_genome_v2_|length 42|copies 1
ATCTACACGGCGACGAGCTGGTGGACGCAGTGCACCGGGGGC
>2488788|reference AscI_genome_v2_|length 37|copies 1
ATCTACTGGTGGGCGGCCAAGCTGGGCGGTGCCAAGG
>2488788|reference AscI_genome_v2_|length 54|copies 6
ATCTCCTCGAAGTCGAGCTTGCGGGTGCGGTCGGCCTCCGCCGCCATCTCCTCG
>2488788|reference AscI_genome_v2_|length 57|copies 1
ATCTCCTTGCCGGCCAGCTGCTCGGACTGCGCCAGGCCCGGCCGCGAGTGCGTGTAG
>2488788|reference AscI_genome_v2_|length 57|copies 1
ATCTCGACGTCACCCGAGTCGGCGCGCCCCGAGACCGCCGGCACCGTGATGCCGGGG
>2488788|reference AscI_genome_v2_|length 62|copies 5
ATCTCGAGGTCGCCGGCGCCCCAGCGCGAGCGCGTCCAGCCCACCATGAGGTCGGCCTCGCC
>2488788|reference AscI_genome_v2_|length 63|copies 1
ATCTCTCCGTCGTGCCCTCGGGCGGCCGCTCGCTCGACGCCGTCGGCCCGGGGTTCGCCCAGC
>2488788|reference AscI_genome_v2_|length 58|copies 1
ATCTGCGCCTCGGCGACCGAGGCCGGCCCGATGACGTCGCCGTCGTCGTCGTCGCGCC
>2488788|reference AscI_genome_v2_|length 33|copies 1
ATCTGCTCGACGACGAGCTTGGAGTCCATCCGG
>2488788|reference AscI_genome_v2_|length 54|copies 2
ATCTGCTCGACGACGAGCTTGGAGTCCATCCGGACGAGCACCCGGGCGCCGGGG
>2488788|reference AscI_genome_v2_|length 45|copies 3
ATCTGCTGCCCGACGAGCTTGATGTAGTCCTTGCTCGTGGCCCAC
>2488788|reference AscI_genome_v2_|length 51|copies 3
ATCTGGAAGTCGACGAACTTCTCGACGAGCCAGCGCGGCGTCCAGATGGCG
>2488788|reference AscI_genome_v2_|length 54|copies 1
ATCTGGACCTCCCACGGCTGAGCGGGGTGTTGCGGTTGGGCTCGGTGTCGGCGC
>2488788|reference AscI_genome_v2_|length 30|copies 1
ATCTGGCTGTGGAAGGTGATGTTGTCCTTG
>2488788|reference AscI_genome_v2_|length 70|copies 1
ATCTGGCTGTGGAAGGTGATGTTGTCCTTGCCCATGAAGTAGTACGTCAGGGCCTCGGGGTCGTTCCACC
>2488788|reference AscI_genome_v2_|length 57|copies 2
ATCTGGTCCCGGTTGAGGGCGTAGGCGATGGCCTGGCGGACCTTGAGGTCCTTGAGC
>2488788|reference AscI_genome_v2_|length 36|copies 1
ATCTGGTCCTGGCCGAGCTCGAGCGCATGGCGGGTG
>2488788|reference AscI_genome_v2_|length 53|copies 1
ATCTGGTCCTGGCCGAGCTCGAGCGCATGGCGGGTGTAGCCGATGAACGCCGC
>2488788|reference AscI_genome_v2_|length 54|copies 2
ATCTGGTCCTGGCCGAGCTCGAGCGCATGGCGGGTGTAGCCGATGAACGCCGCG
>2488788|reference AscI_genome_v2_|length 28|copies 1
ATCTTCCCCAAGCCCTCGCTCGCCACCG
>2488788|reference AscI_genome_v2_|length 50|copies 3
ATCTTCGCCATGTCCATCTCCTGGCTCGTGGCGTGCTGCTCGTCGACGGC
>2488788|reference AscI_genome_v2_|length 54|copies 1
ATCTTGCCGTCGGCGTTCTTGGTGATGGCCAGGGACATCCCGACCATCGAGCCG
>2488788|reference AscI_genome_v2_|length 28|copies 1
ATGAAGAGCAGCTCGTCGTGCTGCGGCG
>2488788|reference AscI_genome_v2_|length 54|copies 1
ATGAAGCTCGCGACCGAGCTCGGGCTCCCGCTCGTCAGCCTCATCGACACCGCC
>2488788|reference AscI_genome_v2_|length 41|copies 1
ATGACAACGTGCCGGGTGCCTTCAGTCGGAGCGAGGAGATC
>2488788|reference AscI_genome_v2_|length 51|copies 1
ATGACCATCTGCAGCATCTGCGGGTCGATGCGGTCCAGGCCCATCGAGCGC
>2488788|reference AscI_genome_v2_|length 32|copies 1
ATGACCGCTCGCGAGCTCGCGGCCCAGCAGGC
>2488788|reference AscI_genome_v2_|length 60|copies 1
ATGACGACGGCGTTGGCGACGGTGCCGACCCCGGGCCACTGCCGCAGCGGGATCCAGAGC
>2488788|reference AscI_genome_v2_|length 54|copies 1
ATGACGAGGTCGGCGAGCTCGGTGTCCGTGGCGCCCTCGCGCATCGGGCCGCGC
>2488788|reference AscI_genome_v2_|length 43|copies 2
ATGACGCCGTCGCGGCGCACCTGGCGCGCGAGGTGGCGCAGCT
>2488788|reference AscI_genome_v2_|length 47|copies 1
ATGACGCTGATACCCAGCTCCTGGACGTGACGAGAGAGGCGAAGGTC
>2488788|reference AscI_genome_v2_|length 57|copies 2
ATGACGGCGTAGGTGACGCTGCCCTTCGGCACGCCGTCGGCGCCGAACTTCGCGACG
>2488788|reference AscI_genome_v2_|length 53|copies 2
ATGACGGTGGTGACGACGGTCTCCGGGGCGGCCTCGCCCTCGAGGTGCACGGG
>2488788|reference AscI_genome_v2_|length 51|copies 1
ATGACGGTGTCGGCGCCCTCGGCGATGACGACGTCGCGCAGCTCGGCGGCC
>2488788|reference AscI_genome_v2_|length 63|copies 1
ATGACGTCGCGGCCGTTGACCGGGACGATCGAGCCGTTGTGCGCGACGCAGTTCTCGGAGTCG
>2488788|reference AscI_genome_v2_|length 49|copies 2
ATGACGTGGTCCGGCGTGCGCGCCGAGTACACGAGGTGGAACGGCTGCG
>2488788|reference AscI_genome_v2_|length 61|copies 2
ATGACTCGTGGACGCGGGTGTACGGCAACGGATTCCGAAGGCTCTCTGGTCAGGGACCGCC
>2488788|reference AscI_genome_v2_|length 59|copies 5
ATGAGCTCGACGAGACCGCAGATGCGGGGGCATCCCGTCCGGGCAAGGCCTGGCAGCAC
>2488788|reference AscI_genome_v2_|length 60|copies 1
ATGAGGCCCCACCCGTCGACCATGACGAAGAGGAGGAGCTTGAAGGGCAGCGAGATGAGC
>2488788|reference AscI_genome_v2_|length 59|copies 1
ATGAGGCCGGCGACGAGCTCGGCGAGCCACGCCGGGGTGTCCGGGCGCAGCGTCCTCAC
>2488788|reference AscI_genome_v2_|length 33|copies 1
ATGAGGGCGTCGACCGGCTTGCTCTCGGGGACG
>2488788|reference AscI_genome_v2_|length 54|copies 2
ATGAGGGCGTCGACCGGCTTGCTCTCGGGGACGAAGCGCGCCGGGCGCATCAGC
>2488788|reference AscI_genome_v2_|length 58|copies 3
ATGATCGTCTTGCCCAGCTCCTCCTGCAGCCTCAGGAACTCGTCCTGCAGCTGGTCGC
>2488788|reference AscI_genome_v2_|length 48|copies 1
ATGATGCAGGTGACGCCGTGCGAGCGCAGGCCGTCCATGATCTGCAGC
>2488788|reference AscI_genome_v2_|length 34|copies 2
ATGATGCCGATCGCCAGCTTGGACTGGTCGCGGG
>2488788|reference AscI_genome_v2_|length 51|copies 1
ATGATGGACCCGAACGCCCTGCTCTCGATGGGCTGGAAGTGGCAGCGCGGC
>2488788|reference AscI_genome_v2_|length 57|copies 1
ATGCCCATCCGGCGGGGGGTGAGCTTCTCGACGCGGGCGCTGGCGCGGGTGAGGAAC
>2488788|reference AscI_genome_v2_|length 34|copies 1
ATGCCCTCGCGGGCCAGCTCGGGCGTGACCTCGG
>2488788|reference AscI_genome_v2_|length 64|copies 2
ATGCCCTCGGTGGCGACGAGGAAGGCGACCTTGCGGGGGGTGGTGGTCTCGGTGTCGGTCATGC
>2488788|reference AscI_genome_v2_|length 46|copies 1
ATGCCGAGGAGGGCGAGCTCGCCGACCTCTTCGCCGCACTCGTGCG
>2488788|reference AscI_genome_v2_|length 34|copies 2
ATGCCGGCGACGTCGAGCTCGCGCACGAGCCACC
>2488788|reference AscI_genome_v2_|length 54|copies 1
ATGCGACCAGCCTAGGTCGGGGCCGCGCGGGCCGCGGGGACACGGTGGTGAGCG
>2488788|reference AscI_genome_v2_|length 34|copies 1
ATGCGCGCCGGGCCGAGCTCGTCGAGCAGGGACA
>2488788|reference AscI_genome_v2_|length 54|copies 1
ATGCGCTCACGGATGAGCTTCTTCTGCACCGAGCGGTACGCGGCGGAGAGCTCC
>2488788|reference AscI_genome_v2_|length 33|copies 1
ATGCGGCCCGAGCGCGGCGAGGAGTGGCACCTG
>2488788|reference AscI_genome_v2_|length 48|copies 1
ATGCGGGGGAACGCGAGCTGTCAGTGAAGGGCATTCAGACTCAGATCG
>2488788|reference AscI_genome_v2_|length 66|copies 1
ATGCTACAATGGCCGGTACAAAGGGCTGCGAAACCGCGAGGTGGAGCGAATCCCAAAAAACCGGTC
>2488788|reference AscI_genome_v2_|length 51|copies 3
ATGCTCATGAAGAGCGACTGGAGCACCGGCCACGCGGTGAACGCGAGGAAG
>2488788|reference AscI_genome_v2_|length 29|copies 1
ATGCTGCAGTCCTTCGGCGCCGAGGAGTC
>2488788|reference AscI_genome_v2_|length 58|copies 1
ATGGCCTTGGAGTCGAGCAGCAGGCGACCGATGAGGGTCGACTTGCCGTCGTCGACGG
>2488788|reference AscI_genome_v2_|length 29|copies 1
ATGGCGAAGCGCGCCGAGACGCCGGAGCG
>2488788|reference AscI_genome_v2_|length 44|copies 1
ATGGCGAGCGGCTCGGGGCGGCCGGTGTCGTCGTCGGTGTCCTC
>2488788|reference AscI_genome_v2_|length 35|copies 1
ATGGCGCTCCAGGTCGAGCTCGTCGCCGCGGACCG
>2488788|reference AscI_genome_v2_|length 52|copies 1
ATGGGAGCCGCGCCGCGCATCTTCGAGAAGGCGTACGCGCGGATCCAGATGA
>2488788|reference AscI_genome_v2_|length 51|copies 1
ATGGGCCTGCCGTACCTGGTGCCGTACTGCACGACCAAGTTCGCCGTCCGC
>2488788|reference AscI_genome_v2_|length 26|copies 1
ATGGGTGAGCTCGTCACCGACAAGGG
>2488788|reference AscI_genome_v2_|length 61|copies 1
ATGGTCAGCAGGACGAGCTCGTCGTCGACGTCCGCGTAGAACCGTTGCAGGACACCGGGCC
>2488788|reference AscI_genome_v2_|length 60|copies 1
ATGTCCCACTTGTCGGCGAGGTCGGGGACGATCTCCTTGCCCGAGGGGTCGGTCTGGACG
>2488788|reference AscI_genome_v2_|length 28|copies 1
ATGTCCCTCGTCACGAGCTCCGGCTACG
>2488788|reference AscI_genome_v2_|length 49|copies 1
ATGTCCTCCTTCGCCAGCTCGACGACCTCCTCGTAGCGCTCGCGCGTCG
>2488788|reference AscI_genome_v2_|length 57|copies 2
ATGTCCTCGACGACCAGCTCGGTCGGCGCCTCGTCACCGGGGAAGTCGATCTCGGGC
>2488788|reference AscI_genome_v2_|length 30|copies 1
ATGTCGGTGACGTTGCGGATGAGCGTGACG
>2488788|reference AscI_genome_v2_|length 49|copies 2
ATGTGCACCTGGCCCGACACGTTGCGCGCCGCGCGCCCGATGGTCTGGA
>2488788|reference AscI_genome_v2_|length 53|copies 1
ATGTGCTCCTGGTCCATCGGGCCGTCGCTCGCGGTGGCCTCGATGACGAGCGC
>2488788|reference AscI_genome_v2_|length 51|copies 1
ATGTTCACGAAGCCCATGACCTTGTTGTAGAAGCCGACCCACTCGTCCATC
>2488788|reference AscI_genome_v2_|length 51|copies 1
ATGTTCCGACGTGTCGAGCTGCTGTCCCTGCGGCGTTACGAGGCGCTCGCC
>2488788|reference AscI_genome_v2_|length 52|copies 1
ATGTTCCTCGTGGTCCTCGTCCTCACCGCGCTCGTCAACATCTTCGGCGGGC
>2488788|reference AscI_genome_v2_|length 63|copies 1
ATGTTCGACACCGTGTTGCGGTCCTGGCTCCACGGCGCCTGCGTCCAGAAGACACCCCCGGGC
>2488788|reference AscI_genome_v2_|length 61|copies 1
ATGTTCGTGACGCCGAGCTCGCGGCAGGCCTCGAGGTAGCGGTAGGCCCACGGGTCGGTGA
>2488788|reference AscI_genome_v2_|length 63|copies 2
ATGTTCGTGACGCCGAGCTCGCGGCAGGCCTCGAGGTAGCGGTAGGCCCACGGGTCGGTGAGC
>2488788|reference AscI_genome_v2_|length 47|copies 2
ATTAGGCCCACGCTCCGTGCCTGGACGCTGCTGGGGTTGATGAACTC
>2488788|reference AscI_genome_v2_|length 61|copies 2
ATTCTCGTCCAGTCGCCGTTCTTCTTCGGCCTCTTCCGGGTGCTCAACGGCCTCGACGAGC
>2488788|reference AscI_genome_v2_|length 47|copies 1
CAAAGCTTTGACAAGGGTCCCTGACCTCGACATACTCATGGCTCCGG
>2488788|reference AscI_genome_v2_|length 36|copies 1
CAACATCCCGATCGGCCAGCTGGACACCGGGGTCGC
>2488788|reference AscI_genome_v2_|length 57|copies 1
CAACATCGCGCTCCACACCGACCACTGCCCCAAGGACAAGCTCGACACCTTCGTGCG
>2488788|reference AscI_genome_v2_|length 48|copies 1
CAACCAGGCGCTCACGCGCTACCTGCCCGAGCTCGGCGAGAACGACAC
>2488788|reference AscI_genome_v2_|length 49|copies 1
CAACCAGGCGCTCACGCGCTACCTGCCCGAGCTCGGCGAGAACGACACC
>2488788|reference AscI_genome_v2_|length 59|copies 1
CAACCCCGTCATCGCCGGGTCGCGCGACGCGGTGTGGTCGATGGGCCACCGCAACCCGC
>2488788|reference AscI_genome_v2_|length 56|copies 1
CAACCGTCGGGAGTGGGACTTCGCCATCAACGACAGTGCGGGCCACGAGATCGCCC
>2488788|reference AscI_genome_v2_|length 61|copies 1
CAACCTCTTCGTCCAGCTCGCCGCGCACGACGCGCTCGTCGCGGTGTCGTCCTCGCTGCGC
>2488788|reference AscI_genome_v2_|length 51|copies 2
CAACGACAACCGCGACATCCTCGACCGCCTCGTGCTCGAGCTCCTCGAGAA
>2488788|reference AscI_genome_v2_|length 65|copies 1
CAAGAAGGAGGGCCAGGCCGGGCAGACGAAGATGACGCAGTACACGCGCTACCTGACGATCGGCC
>2488788|reference AscI_genome_v2_|length 45|copies 2
CAAGCACGGTCGCACGACCCAGCTCGAGCTCGGGTGCGCCGTCTC
>2488788|reference AscI_genome_v2_|length 39|copies 2
CAAGGCCGCCGTGCCGCAGATGGCCTGCGACGTCATCGA
>2488788|reference AscI_genome_v2_|length 27|copies 1
CAAGGTCATCGCCGCCGTCAAGGCCAA
>2488788|reference AscI_genome_v2_|length 56|copies 1
CAAGGTCCAGGACGAGCTCAAGCAGCACTTCCGTCCCGAGTTCCTCAACCGCGTCG
>2488788|reference AscI_genome_v2_|length 69|copies 1
CAAGTCCGGCAACCCCGCCAAGCGGGCGGCCGAGGAGCGGGCGGCGGCGACCAAGGCCGCCCAGGCCCC
>2488788|reference AscI_genome_v2_|length 37|copies 1
CAAGTTCAAGAAGCTCGTCGGCGGTGGCTCGATGCAG
>2488788|reference AscI_genome_v2_|length 58|copies 2
CAATGGTAGAGCGCCAGCTTCCCAAGCTGGACACGCGGGTTCGATTCCCGTCATCGGC
>2488788|reference AscI_genome_v2_|length 64|copies 1
CAATGGTAGAGCGCCAGCTTCCCAAGCTGGACACGCGGGTTCGATTCCCGTCATCGGCTCCACC
>2488788|reference AscI_genome_v2_|length 46|copies 1
CACACCACGAGCACGGTCCCACTGTTCGTCACACCTGTCTCCTTGG
>2488788|reference AscI_genome_v2_|length 48|copies 1
CACACCTCGACGTGGGCCCTGACCAACGCGACCCTGTCGTACGCCACG
>2488788|reference AscI_genome_v2_|length 56|copies 1
CACACCTCGAGGGCCAGCTCGAGCAGGGCCGAGGTGAGGTCGGTCATCGCGGCGCC
>2488788|reference AscI_genome_v2_|length 44|copies 1
CACACGCCGAGCACCGGCTCGCCGGCCCGGGCGGTGTCGCGCAG
>2488788|reference AscI_genome_v2_|length 48|copies 1
CACACTCGTCGTGGACGAGCTGCACCTGTACCGCGGCACGCAGGGTAG
>2488788|reference AscI_genome_v2_|length 56|copies 1
CACAGCAGCGGGCGGCTCTCACCGGCCCGTCGAAGGAAAGCCCTCGGGGCCGTGAG
>2488788|reference AscI_genome_v2_|length 54|copies 3
CACAGCGCCAGCACGACGAGCTCATCTCGACGGGCCAGGCCCGCAACGAGGAGC
>2488788|reference AscI_genome_v2_|length 50|copies 1
CACAGCTGGGGAGCCAGCTCGGGGACATCACGACCAAGGTCACCGACGGC
>2488788|reference AscI_genome_v2_|length 46|copies 2
CACAGCTTGCGCGCCGGGTTCGTGACACAGGCGTGCATCTCTGGCC
>2488788|reference AscI_genome_v2_|length 57|copies 1
CACATCCCGTTCACGCCGCGCGCCAAGAAGGTCCTCGAGCTGAGCCTGCGCGAGGCG
>2488788|reference AscI_genome_v2_|length 25|copies 1
CACATGAGCTCGCCGAGCTCGAGGA
>2488788|reference AscI_genome_v2_|length 50|copies 1
CACATGATGTTGCCGAGCTCGCGGTGGAAGGAGTCGACGCTGCGCTCGCC
>2488788|reference AscI_genome_v2_|length 58|copies 1
CACATGGGCACCGACTGGGCGTCCGACGACGTCGACGGCAAGACCTACAACGCGCAGG
>2488788|reference AscI_genome_v2_|length 62|copies 1
CACCAAGCGCCAGGCGCAGGAGCCGGTCGCCGAGCAGGCGACCCGCGTCGGGATGCCGTACG
>2488788|reference AscI_genome_v2_|length 55|copies 1
CACCACCACCGGTTCGCTGCACCAGCGCTTCCTCGAGCTCGTCGGGGCCGGTGAC
>2488788|reference AscI_genome_v2_|length 59|copies 1
CACCACCGCGACGGTGCGCCCGACCTCTACCCCGAGGCGCTGCGCGAGGAGATGGACGC
>2488788|reference AscI_genome_v2_|length 30|copies 1
CACCACTGGGAGCTGGACCTGCCGGAGGAG
>2488788|reference AscI_genome_v2_|length 59|copies 1
CACCATCGGACGGGTGAAGAAGAACACCGACCGCAAGTACGACTACGTGTTCTCGTGGG
>2488788|reference AscI_genome_v2_|length 47|copies 1
CACCATGAAGTCGTCGTCGACGACGAGGACCCGGATCACGGCCGGAC
>2488788|reference AscI_genome_v2_|length 27|copies 1
CACCCAACAGCTGGAAGAGGCGAAGGC
>2488788|reference AscI_genome_v2_|length 50|copies 3
CACCCACGTCGTGCGCGGCGAGGAGTGGGTCAGCTCGACCCCGAAGCACG
>2488788|reference AscI_genome_v2_|length 25|copies 1
CACCCATGAGCGACCAGCTCCAGAC
>2488788|reference AscI_genome_v2_|length 28|copies 1
CACCCATGAGCGACCAGCTCCAGACCAC
>2488788|reference AscI_genome_v2_|length 56|copies 3
CACCCATGAGCGACCAGCTCCAGACCACCGAGGCCACCACCGAGACCGCCGCCCAC
>2488788|reference AscI_genome_v2_|length 57|copies 1
CACCCCACTCGCTGCCGGCGAACCGGAAGCGGTACTCGATGTCGACGGTGCGCTTGG
>2488788|reference AscI_genome_v2_|length 49|copies 1
CACCCCCGGGCCTCTAGCTCAACGGTCAGAGCTGCGGACTTTTAATCCG
>2488788|reference AscI_genome_v2_|length 72|copies 5
CACCCCCGGGCCTCTAGCTCAACGGTCAGAGCTGCGGACTTTTAATCCGTAGGTTGTGGGTTCGAATCCCAC
>2488788|reference AscI_genome_v2_|length 54|copies 1
CACCCCGACTACGTGCCGACCTCGGGGGGCATCTTCCGCGACTGCGCGGTGCAC
>2488788|reference AscI_genome_v2_|length 54|copies 2
CACCCCGGCGGAGTACCGCTTCTACCGGCTCGACGTGACGGCCAACCACTCCGG
>2488788|reference AscI_genome_v2_|length 57|copies 1
CACCCGCGGGGCTCAGCCGCGCGAGGAGTCCTCGGGGGTCGCGGCGTGCCCGGCGCG
>2488788|reference AscI_genome_v2_|length 36|copies 1
CACCCGCTGGTCCAGTCGGCGCCACGCCATCGACAC
>2488788|reference AscI_genome_v2_|length 35|copies 1
CACCCGTTGCGCGCCGAGCTCGCGGCAGGTCGCGG
>2488788|reference AscI_genome_v2_|length 71|copies 1
CACCCTCCCCGGCGCGGACCTGTCCGACCTCTCGCTCGAGGTGCGGGTCATCCCGCGCCAGGCCGACGAGT
>2488788|reference AscI_genome_v2_|length 56|copies 1
CACCCTGACGGTGGCGCCTCGCCGGACCCCTGCGCCGGCGAGGCGACTCATGCCCG
>2488788|reference AscI_genome_v2_|length 67|copies 1
CACCGACCCGCACCTTCAAGGGTCACGTGAAGGACGACAAGAAGGGGCGTCGTCGCTGATGGCCACC
>2488788|reference AscI_genome_v2_|length 50|copies 1
CACCGACGTCGCCGCCGACGCCGCCGACATCGTCCTCCTGCGCTCGGAGC
>2488788|reference AscI_genome_v2_|length 37|copies 1
CACCGCCCCGGCGCCGGTGGCCCGCATCTCGGCGACC
>2488788|reference AscI_genome_v2_|length 60|copies 1
CACCGCCCCGGTCGGGTGCGGCGGAAGCGGGCGTCGAAGACGTCGAGCAGGCTGGGCGCG
>2488788|reference AscI_genome_v2_|length 50|copies 1
CACCGCCGACAAGGCGGTCGCCGCCCTCGTCGCCGGCTGGCGCCAGGCCG
>2488788|reference AscI_genome_v2_|length 48|copies 1
CACCGCCGGGTCACTAGTTCCGACTTTCGTCCCTGCTCGACCTGTCAG
>2488788|reference AscI_genome_v2_|length 28|copies 1
CACCGCGACGTTGCCGGAGACGACGACG
>2488788|reference AscI_genome_v2_|length 57|copies 1
CACCGCGGCGTCGGCCAGCTCCTCGACACCGTCGCCGACGTCAAGAAGATCCTCAAC
>2488788|reference AscI_genome_v2_|length 44|copies 1
CACCGCTCACGCTCGCCGTCGTCGTGACCGGCCCGATGGTGGCC
>2488788|reference AscI_genome_v2_|length 57|copies 1
CACCGCTCACGCTCGCCGTCGTCGTGACCGGCCCGATGGTGGCCCTCATGGCCCCCG
>2488788|reference AscI_genome_v2_|length 56|copies 1
CACCGCTCGCGACGAGCTCCTGGCGCCGCCGCAGGTACTCCTCGACGCCGCCGGGC
>2488788|reference AscI_genome_v2_|length 47|copies 1
CACCGGCGACTGGGCGAGCACGGCCGACGGCGTGACGACCACCGGCG
>2488788|reference AscI_genome_v2_|length 59|copies 1
CACCGGGACGAGTCCCGGACCCAGGGGTTGGACCGGCTCGAGCTGATCCGCTTCCTGCA
>2488788|reference AscI_genome_v2_|length 53|copies 2
CACCGGGGTGTCGAGCCCCTCGAAGCGCGCCTTGAGCTGGAGCGCGAGGAACT
>2488788|reference AscI_genome_v2_|length 59|copies 4
CACCGTCAGCGGTCCAGCTGACGTCCTTGCCCACGAGGGCGAGGGCGCTCAGGCTGTTC
>2488788|reference AscI_genome_v2_|length 29|copies 1
CACCGTGTTGCGGTCCTGGCTCCACGGCG
>2488788|reference AscI_genome_v2_|length 63|copies 3
CACCTACATCAACACCTACCGCAAGAAGCAGCGCGAGCCCCAACAGTCCGACGCCGCCGAGGT
>2488788|reference AscI_genome_v2_|length 51|copies 1
CACCTACGAGGGCGCGATCGCGCTGCACGACCAGCTCGACACCTTCGCCGG
>2488788|reference AscI_genome_v2_|length 51|copies 1
CACCTACGCCAAGGGCGCGTCGGTGCTCAAGCAGCTCGTCGCCTACGTCGG
>2488788|reference AscI_genome_v2_|length 34|copies 2
CACCTCAGCGGACTCAGCTGGTGCGACGGCTACG
>2488788|reference AscI_genome_v2_|length 68|copies 1
CACCTCGAAGAAGCCCGACGTCACCGTCAACGTCGTGGGCAAGCAGTGGAGCTGGGACTTCAACTACC
>2488788|reference AscI_genome_v2_|length 33|copies 1
CACCTCGAGGGTCGTGCCGTAGGGCAGCCCGGC
>2488788|reference AscI_genome_v2_|length 58|copies 1
CACCTCGCACGGCCCTGCAGAACTGACGCTGCGGCTGAAGAAGAAGCCCGGGGTCCAC
>2488788|reference AscI_genome_v2_|length 56|copies 1
CACCTCGCCCGGCGCGACGTCGAAGGAGACGTCGCGCACGCCGATGACGTGCCCGC
>2488788|reference AscI_genome_v2_|length 61|copies 1
CACCTCGGCCGGCTCGACGCCCTCGCCGTCGACGAGCCGCCCGACGGTCCGGCGCCAGCGC
>2488788|reference AscI_genome_v2_|length 46|copies 1
CACCTCGTCATCGCGCCGGCGTCGAAGCTGCTCTGGCGACCGACGG
>2488788|reference AscI_genome_v2_|length 60|copies 2
CACCTGACGTGAGCGAGCTGGTCCTCGGGATCGACATCGGCACCGGCAGCACGAAGGGCG
>2488788|reference AscI_genome_v2_|length 58|copies 1
CACCTGGCCCACGGACCGGATGCTTGGCCGAGCATCAAGGAGCACGGGCTGCTCAGCG
>2488788|reference AscI_genome_v2_|length 58|copies 1
CACCTGGTCCAACCTCATGGTCGACGTCGTCGCGACGAACGCCAAGCTGCGCGGGCGC
>2488788|reference AscI_genome_v2_|length 57|copies 1
CACCTGGTCGGTGCGCGGGCGGCGCGACCCACGCACGTGGCGGTCCCACGGCGCGGC
>2488788|reference AscI_genome_v2_|length 62|copies 1
CACCTTCTTCGCGACGTTCCAGAACACGCTCTGGGTCGGCGTCGCGGGCACCCTGCTGTGCC
>2488788|reference AscI_genome_v2_|length 58|copies 1
CACGAACCGCCGCGACCTCGGCACCGGGCTGCTGGCCAACGCGGTGGCGCTGCTCGGC
>2488788|reference AscI_genome_v2_|length 53|copies 1
CACGAAGGAGGCCGGCGAGATCGCGGGCCTCAACGTCCTGCGCATCGTCAACG
>2488788|reference AscI_genome_v2_|length 52|copies 1
CACGAATCGCCGTCGGGTCAACGTCAGTGAGGCGCACCGCACGAACGAGGAG
>2488788|reference AscI_genome_v2_|length 26|copies 1
CACGACGACGCGCTGGCCGCCGACCA
>2488788|reference AscI_genome_v2_|length 56|copies 1
CACGAGCCGCCGTCCAGCTCGAAGACGCCGGAGGTCACGAGCCGCTCGACCCGCAC
>2488788|reference AscI_genome_v2_|length 64|copies 1
CACGCACGGAAACGGCGCCCCCACGGCGTGATCCGGGGATCCCCGCTGGTGGTGACCGAGGTCG
>2488788|reference AscI_genome_v2_|length 46|copies 9
CACGCCATGTTGTCGCGCAGGTAGTCGAAGCCGAACTCGTTGTTCG
>2488788|reference AscI_genome_v2_|length 54|copies 1
CACGCCGAGCACCACCAGCTCGGGCGGATCGTCCAGTTCGAGTTCCGGCACCTC
>2488788|reference AscI_genome_v2_|length 26|copies 1
CACGCGACGACGAGGCCGGCGACGGC
>2488788|reference AscI_genome_v2_|length 45|copies 1
CACGCGACGACGAGGCCGGCGACGGCCGCCACGGTCATGACGCGG
>2488788|reference AscI_genome_v2_|length 65|copies 2
CACGCGACGACGAGGCCGGCGACGGCCGCCACGGTCATGACGCGGGCCGGGCCGACGCGGTCGGC
>2488788|reference AscI_genome_v2_|length 51|copies 1
CACGCGACGATGCGCCAGCTGGGGCTCGTCGTCCGCGCCGAGCTCGGCTCG
>2488788|reference AscI_genome_v2_|length 52|copies 2
CACGCGGAGAGGTCGGCCGCGCGCGAGCCGAGGGCGTTGTCACCCGCGGCCG
>2488788|reference AscI_genome_v2_|length 57|copies 1
CACGCGTCGAGCGCGAGGTTGGCCGTCGTGATCGCGCGGCGCAGGACCGAGGTGTGG
>2488788|reference AscI_genome_v2_|length 41|copies 1
CACGCTGCCGTGGCTCAGCTCGCCCGGCACGATGCTCCTGC
>2488788|reference AscI_genome_v2_|length 69|copies 1
CACGGAATGGTCACGGTACGGTGGTGCGGCCCCGCCAGGCCCCTGCCGTCGACACCCCCGAGGTCCCCC
>2488788|reference AscI_genome_v2_|length 61|copies 1
CACGGACCGAACGCGGACGCCCAGCAGGCCACCGATCACGCTCTCCGCATCATCAAAGCCA
>2488788|reference AscI_genome_v2_|length 61|copies 2
CACGGACGCGCCGAAGCCGCTGCGCGACGCCACCGGTTCCGGGCGGGGCTCCGCCTCGGCC
>2488788|reference AscI_genome_v2_|length 53|copies 1
CACGGCCATCGGCATCTCGGTCTTCCTCCAGGAGGCCGTCCGCCTCCTCTACG
>2488788|reference AscI_genome_v2_|length 41|copies 1
CACGGCCTCGGCGAGGTCGTGCAGCTGGACGCCGCGGTGGT
>2488788|reference AscI_genome_v2_|length 56|copies 1
CACGGCGACGTCGGAGTAGAAGTCGGTCGGGCTCCCGTCCTCGCGCCATCCCGCCG
>2488788|reference AscI_genome_v2_|length 50|copies 1
CACGGCGCCGACGAGCGACATCAGCGCCGACGACACGGTCGACGACGTCA
>2488788|reference AscI_genome_v2_|length 57|copies 4
CACGGCGTCGTCACCGACCACGTGCTCGTCTCCGGCACCCGGCACACCGCCCGGTTC
>2488788|reference AscI_genome_v2_|length 55|copies 1
CACGGCGTTCGCGAGCTTCTCGGGCGGCACCATCTCGGAGACGATGACCTGCCGC
>2488788|reference AscI_genome_v2_|length 39|copies 1
CACGGGCCTGGGTCAGCGCGCCGGCCAGCACGTCGGCGG
>2488788|reference AscI_genome_v2_|length 56|copies 1
CACGGGGTGCTGGCGCCCCTGCTCGACGGTGTCGCCGCGGCGGGGCGCGACCTGCT
>2488788|reference AscI_genome_v2_|length 25|copies 1
CACGGGTGTGCAAACGATGCATATC
>2488788|reference AscI_genome_v2_|length 39|copies 1
CACGGGTGTGCAAACGATGCATATCCGATGCAACCGGTA
>2488788|reference AscI_genome_v2_|length 68|copies 1
CACGGTGGCGGAGGGACCGGAACGGACGAAGGACACCAGGCCCCGCGGCCCCGCTGCGAGGAGCCACC
>2488788|reference AscI_genome_v2_|length 38|copies 1
CACGGTGGCGGCGCGGTACGAGCTGGGGACGGCGATCC
>2488788|reference AscI_genome_v2_|length 42|copies 9
CACGTCCAATGCACGAGCTCGTGTCCTGACTGCCTTCGGTCC
>2488788|reference AscI_genome_v2_|length 51|copies 2
CACGTCCTGCTCTACCGCCGCCTCGGCCTCGAGCCGCCGCGCTTCGCGCAC
>2488788|reference AscI_genome_v2_|length 55|copies 1
CACGTCGCGCTCGCCGGTGTCGCCGTCGGCATCCTCACCGGCTCGCAGCCGGTGC
>2488788|reference AscI_genome_v2_|length 30|copies 1
CACGTCGTGGTTCGGGGCGCTGATCTTCGG
>2488788|reference AscI_genome_v2_|length 34|copies 8
CACGTGGGGCGCGACCGCGCTCGACGACCTCCCG
>2488788|reference AscI_genome_v2_|length 58|copies 9
CACTACAACAACCCGAGCTTCGGCTACGGCGGCTACTGCCTCCCCAAGGACACCAAGC
>2488788|reference AscI_genome_v2_|length 29|copies 1
CACTCACCCTGGGACTTGACGGTGCCGAG
>2488788|reference AscI_genome_v2_|length 64|copies 1
CACTCACCCTGGGACTTGACGGTGCCGAGGAGGGACTCCAGGGCGGCGTACTGCCGCTTGAGGG
>2488788|reference AscI_genome_v2_|length 42|copies 1
CACTCGCGTCGGTCCTGGTCGGTGGAGAGGTAGTTGAACTGC
>2488788|reference AscI_genome_v2_|length 52|copies 1
CACTCGGCGTCCTCGCCCTCGTGGTCGCCGCCGGCCAGGGGCGCGGTGAAGG
>2488788|reference AscI_genome_v2_|length 42|copies 3
CACTCGTCCTCGCCGAGCTCGGCGACGACGGCGCGCACGCGC
>2488788|reference AscI_genome_v2_|length 51|copies 2
CACTCTCCGTGGTCGAGCTGCAAGGGTTCGAGACCCCGTCGGGTGACCACC
>2488788|reference AscI_genome_v2_|length 51|copies 1
CACTGCGTGGCGGCGAGCTCGCCGTCGGCACAGGCCTTCTGCGTCGCGGCG
>2488788|reference AscI_genome_v2_|length 46|copies 6
CACTGGACGGCGCTGCCGGTCACCGCGATCGAGCCCTCGAGCGCGT
>2488788|reference AscI_genome_v2_|length 52|copies 1
CACTTCCGCGACCCGAGCTTCAACAACCTCCAGGCCACGGCCGCGATGTGCG
>2488788|reference AscI_genome_v2_|length 34|copies 1
CACTTCCTCGAGGCGAGCTGGGACAACTACTTCT
>2488788|reference AscI_genome_v2_|length 59|copies 1
CAGACACCCTCGCCAAGCTCAACTGGTCCCTCACGCAGCACGAGGACGACAGGCCAGCC
>2488788|reference AscI_genome_v2_|length 34|copies 1
CAGACCCAGCCGTCCAGCTCGTCGTCCCACGTGA
>2488788|reference AscI_genome_v2_|length 58|copies 1
CAGACCCAGCCGTCCAGCTCGTCGTCCCACGTGAAGTTGCCGGGCGCGAAGTCGGGGA
>2488788|reference AscI_genome_v2_|length 63|copies 1
CAGACCCAGCCGTCCAGCTCGTCGTCCCACGTGAAGTTGCCGGGCGCGAAGTCGGGGAAGACC
>2488788|reference AscI_genome_v2_|length 56|copies 1
CAGACCGACATGCCGAGCTACCTCGCGCAGCACGCGCCCGGACCGGTCGGGGCCGG
>2488788|reference AscI_genome_v2_|length 60|copies 2
CAGACCGGCCAGTGCAGGCGCACGTCGGCGACGGGAGCGCCCTCCCAGTCGACGGTGTAG
>2488788|reference AscI_genome_v2_|length 66|copies 1
CAGACGATGCGGAAGCCGCCCCAGAAGTCGGGGACCGGCACGTCGTCCTGCGACCCGTGGTCGGGG
>2488788|reference AscI_genome_v2_|length 54|copies 1
CAGACGCCGCCGGCGAGCTTGGCGAGGCGCTCCTGGAGCTTCTCGCGGTCCCAG
>2488788|reference AscI_genome_v2_|length 51|copies 1
CAGACTCCGACCACAAGCTCTTGCTCGCGAAGGCTGACGTCACCCTGTGAC
>2488788|reference AscI_genome_v2_|length 25|copies 1
CAGAGAGCTGGTCAGACGACAGAGC
>2488788|reference AscI_genome_v2_|length 57|copies 1
CAGAGGAAGAGGGCGAGCTCGGCGACCTCGGCCGGCTCGACGAGGCGCTTGACGGCC
>2488788|reference AscI_genome_v2_|length 51|copies 1
CAGAGGAAGTTGTTCCAGCTGCCGAGGAAGGTGAGGATGCCGAGCGTCGCG
>2488788|reference AscI_genome_v2_|length 55|copies 2
CAGAGGACGACCGAGGCCCCGAGGTCGCGGACCGAGGCGCGCACGGTGGCCGCCC
>2488788|reference AscI_genome_v2_|length 74|copies 1
CAGAGGCCGAGCCCGTCCCGGGGGTCGTCCCACCCGCTCGCGAAGGGGGCGCAGGCCGTCTCCGTGGTCCAGCC
>2488788|reference AscI_genome_v2_|length 25|copies 1
CAGAGGCGCTGGTCGAGCTTGGACG
>2488788|reference AscI_genome_v2_|length 49|copies 1
CAGAGGCGCTGGTCGAGCTTGGACGCGTCACGGGTCAGCACCCGCACCG
>2488788|reference AscI_genome_v2_|length 57|copies 2
CAGAGGCGCTGGTCGAGCTTGGACGCGTCACGGGTCAGCACCCGCACCGTCCAGCCC
>2488788|reference AscI_genome_v2_|length 61|copies 1
CAGAGGCGGGCGCTGACCCGCAGGTCCTCGCCCGTGGCCAGCAGCGCGGCGCCGCTGCGGG
>2488788|reference AscI_genome_v2_|length 52|copies 1
CAGATCGGCGTCGCGAGCTCGTGGAACGAGATCACCCCGTGCAACCTCTCGC
>2488788|reference AscI_genome_v2_|length 29|copies 1
CAGATGCAACGTTGGTTCGGCTATCGAGG
>2488788|reference AscI_genome_v2_|length 59|copies 1
CAGATGGTGCGGCCCAGCTGGGTCGTGTGCTTCGGTCCGTGCACGCTGCGGCCGCACTG
>2488788|reference AscI_genome_v2_|length 58|copies 1
CAGCAGCAACTCACCCAGCTGAGGGACAACGTGTCGCTTGACGGCGTGCCGGTACAGG
>2488788|reference AscI_genome_v2_|length 58|copies 1
CAGCAGGTGCGCGAGTCGCTCGACTCGATCGGTCGGGTGCTCGGCGCCGCGGGCGCGC
>2488788|reference AscI_genome_v2_|length 54|copies 1
CAGCCCGAGACGACGAGCTCGAAGATCATCCGGGCGTCGCGGACGGCCGCGGGG
>2488788|reference AscI_genome_v2_|length 58|copies 5
CAGCCGAGGATCGACTCCTCGAGGAGCACCTCCGTGACCGGGCTGTACTGCAGGCCGG
>2488788|reference AscI_genome_v2_|length 57|copies 1
CAGCCGCCGGACGCGTTGTACGTCCCCGCGAGGTGGAGACCGGCCGTCACGGCCGCC
>2488788|reference AscI_genome_v2_|length 65|copies 1
CAGCCGGATCCGTCACCGGGACGATGGTCGCCGTCAAGCAGTACTACCCGCCGCGCGGTGGCAGC
>2488788|reference AscI_genome_v2_|length 51|copies 8
CAGCCGGCGATCGTCGTCGACCTCAGCGACGAGGGTCTCGCGGACGGCGAC
>2488788|reference AscI_genome_v2_|length 59|copies 1
CAGCCGGCTGCATCCAGCTAGAGCGCGTTGGGTTCGGCTTTGACACCCGGATTCAGAGG
>2488788|reference AscI_genome_v2_|length 48|copies 3
CAGCCGGGCCACACGCGCTCCTGCGGCGTCACGTTGTACACGCCCGCG
>2488788|reference AscI_genome_v2_|length 48|copies 1
CAGCCGTCCTCGACGAGCTCGGCCGTCGTCGCGGCCATGCACGCCATC
>2488788|reference AscI_genome_v2_|length 54|copies 3
CAGCGAAGCCCGTCGAGCTCCTTGATCACGGATGGGGTAGTCCTCACGTGGGCG
>2488788|reference AscI_genome_v2_|length 53|copies 1
CAGCGACCTCGCCACCCAGCTCGAGGAGCTGCACGCGAACGCCGGCGACGGCG
>2488788|reference AscI_genome_v2_|length 47|copies 1
CAGCGCACCGCGACCAGCTCCCAGCGCAGCCTCGGCGCGCCCGCGAG
>2488788|reference AscI_genome_v2_|length 51|copies 1
CAGCGCACCGCGACCAGCTCCCAGCGCAGCCTCGGCGCGCCCGCGAGCACC
>2488788|reference AscI_genome_v2_|length 62|copies 2
CAGCGCCGACAGGACCAGCTCCCGGATAAGGTGGCGGGCGTTCTGCCTGGTCATGACACCCC
>2488788|reference AscI_genome_v2_|length 64|copies 1
CAGCGCGGCCCGAGCTCGTGGGCGAGGATCCCGTGGACGCGGTCGGCGCCCATCGGCGGCCCGG
>2488788|reference AscI_genome_v2_|length 53|copies 1
CAGCGCTACGTCCAGCACCTGCCGAGCGGCGGGGAGCTCGTCTTCATGGACCG
>2488788|reference AscI_genome_v2_|length 25|copies 1
CAGCGCTCCTCGAGGCGCTCTCATA
>2488788|reference AscI_genome_v2_|length 58|copies 1
CAGCGGATGGACGCTGAGCACGACGACCGCCGCCAGACCAAGGTCGACTGGATGGCCA
>2488788|reference AscI_genome_v2_|length 56|copies 3
CAGCGGCCAGGCGACGGTGGAGCGCGTCGATCGCGACCGCATCCAGCGGACCAGCC
>2488788|reference AscI_genome_v2_|length 54|copies 1
CAGCGGCTGTGGACGAGCTGGAGAACGACCTGGGCTTTGGCGAAGTCCACGTCG
>2488788|reference AscI_genome_v2_|length 55|copies 1
CAGCGGGCCGTACACCAGCTGCCCGACCGGCATCGCCACGAGCGACCCGAGGGCG
>2488788|reference AscI_genome_v2_|length 57|copies 1
CAGCTCGAGCAGCAGGTCCCAGCCGATGATCCACGCGACGATCTCGCCGAGGGACGC
>2488788|reference AscI_genome_v2_|length 49|copies 3
CAGCTGCTGCGCACCGCACCTGACGGGCGCGGGCTCGTCTCGATGCTCG
>2488788|reference AscI_genome_v2_|length 59|copies 2
CAGGACCCGACGACGAGCTCGACCTCCGGCGGCGTCTCGAGCCGGGAGACCTCCGACGC
>2488788|reference AscI_genome_v2_|length 35|copies 1
CAGGACCTCATCGACGAGCTCGGCAGGCTGCCGGG
>2488788|reference AscI_genome_v2_|length 33|copies 1
CAGGACGCTGCTCGCGCGCAGCCACACCACGAC
>2488788|reference AscI_genome_v2_|length 57|copies 1
CAGGCCTTCTGCGTCGCGGCGTCCCCGAGCCCGTAGCGACCGATGAACGCCGCCCGG
>2488788|reference AscI_genome_v2_|length 55|copies 1
CAGGGCAGCGACACCGTCGGGCCCTCGACGACGGGTCTCGAGCTGACCCCGGACC
>2488788|reference AscI_genome_v2_|length 62|copies 1
CAGGGCCCGCTGCCGAGCCTGGCGAAGGCGTACCGGTCACCGTCCTGCAGAGTGCCCGGGCC
>2488788|reference AscI_genome_v2_|length 55|copies 1
CAGGGCGAGCGCGCGGGTCGAGGAGGTCGCGTCGCCGCGCAGGACGAGGAGGCAG
>2488788|reference AscI_genome_v2_|length 59|copies 1
CAGGGCGAGGATGCCGGTGCGGCAGGCGGCGGGTGCACCGACGGCCTCGACGCCGACGC
>2488788|reference AscI_genome_v2_|length 57|copies 2
CAGGGCTCGGCGATGAGCTTGACCTGGCTGATCACCGGGTCCTGCTGGATGAGGTCG
>2488788|reference AscI_genome_v2_|length 64|copies 1
CAGGGGATCTTCGGCCAGCTCGCCGCGGGCGGCAACGCCGGGACCTTCGTGCCGACCCAGGAGC
>2488788|reference AscI_genome_v2_|length 57|copies 1
CAGGGTCCATCGACGACCCCCGCTCGGTCCTCAAGTGGCTGCTGACGACGACGCGGC
>2488788|reference AscI_genome_v2_|length 61|copies 2
CAGGGTCGACTTGCCCGCGTTCGGGCGGCCGACGAAGCAGGCGAACCCGGCGACGTAGCCC
>2488788|reference AscI_genome_v2_|length 55|copies 1
CAGGGTCGAGAGACCGGACTGGAAGGTGAGCAGCCCCGAGTCCTCACCCTGGGCG
>2488788|reference AscI_genome_v2_|length 61|copies 3
CAGGGTCGAGAGACCGGACTGGAAGGTGAGCAGCCCCGAGTCCTCACCCTGGGCGACGAGC
>2488788|reference AscI_genome_v2_|length 71|copies 1
CAGGTCGAGCCCTCCCACCGCCGGTGGCGGGCCAGGGTGCGGATCGGCTCGTGCCCGCGCTCGCGGGTCAC
>2488788|reference AscI_genome_v2_|length 34|copies 1
CAGGTGACCAGGCCCAGCTCGGTGCTGACCTGGG
>2488788|reference AscI_genome_v2_|length 58|copies 1
CAGGTGACCATCCCCGAGCTCGGGCCGATCCGGGCGGCGACGCCCCCGGTCGTCGTCC
>2488788|reference AscI_genome_v2_|length 52|copies 1
CAGGTGCCACGGCACGGCCTGGAGCCCGGCGAGGAAGATGATCATCCCGGTG
>2488788|reference AscI_genome_v2_|length 57|copies 1
CAGGTGCCGTTCGCCGAGCTCGAGTGGACCGGCATCCTCCTGGCGCTGGCCGCCGGC
>2488788|reference AscI_genome_v2_|length 35|copies 1
CAGGTGGGTCTGCTCGAGCTGGAGCTCGCGCATGA
>2488788|reference AscI_genome_v2_|length 60|copies 1
CAGGTTGACCTTGACGAGCTTCATCTCGGAGAAGAACCACTGCGGGTCGTAGAAGTACGC
>2488788|reference AscI_genome_v2_|length 54|copies 1
CAGTACACCGACGCCGCCTGCTTCCAGAGGCTGCCGGTGACGTAGGGCAGCTCG
>2488788|reference AscI_genome_v2_|length 35|copies 1
CAGTAGCCGATGAGGGCGCCGACGATGCCGATGAC
>2488788|reference AscI_genome_v2_|length 52|copies 16
CAGTAGCCGATGAGGGCGCCGACGATGCCGATGACGACCGTGACGACCATGC
>2488788|reference AscI_genome_v2_|length 54|copies 1
CAGTCGACCCCGCCGTCGCGGGTGCTCTGGGTGCGCTTGTCGAGCATCTGGCGC
>2488788|reference AscI_genome_v2_|length 59|copies 1
CAGTCGTTGTCCGGGTCCTCGAGGAGCCGGGTCACGGCGGCGCGCCAGCGGTCGCCGCC
>2488788|reference AscI_genome_v2_|length 56|copies 1
CAGTCTGCCTTCAACGCCGAGCCGTCGCATCGATGCGGTCGCCGAGCCTGAGTCAC
>2488788|reference AscI_genome_v2_|length 63|copies 2
CAGTGCGCGACGACCTCGGTGCCCGGCTTCCACTTGGTGACGCCGGGGCCGGTGCGCAGGACG
>2488788|reference AscI_genome_v2_|length 60|copies 1
CAGTGCGTCGAGCCGAGCTCCTCGCTGATCCGCCGGAACGCGAGCAGCCCGGCGTCGGGG
>2488788|reference AscI_genome_v2_|length 51|copies 8
CAGTGGCCGCGCCGGATGCCGTGCACGTCCCAGGCGACGAAGAGCGCGACG
>2488788|reference AscI_genome_v2_|length 53|copies 2
CAGTGGCTCGTGGCCAGCTTCACGCGAGCGCAGCGGTGTGGTTATGGGAGCAG
>2488788|reference AscI_genome_v2_|length 52|copies 2
CAGTGGCTGACGGGTCATCTTGTCGACCGTTCCGGGCTGCATCGCGTTGAGC
>2488788|reference AscI_genome_v2_|length 34|copies 1
CAGTGGGCCGAGATCCAGAAGAACCTCTGATGGC
>2488788|reference AscI_genome_v2_|length 27|copies 1
CAGTTCGGCCAGGCTCGCCCCGGCGAG
>2488788|reference AscI_genome_v2_|length 49|copies 1
CAGTTGGTCCGAGAACGACCGGGTCCGAAGCCACCTCCGCGTGGCGTAG
>2488788|reference AscI_genome_v2_|length 46|copies 1
CATCAACATCACGTCGAGCTCGACGATCACGGCCGCCATCCGCGGC
>2488788|reference AscI_genome_v2_|length 55|copies 1
CATCACGGCGGCGGGGTCGGCATCGGCCGCTCGCTGCACGCCGGGCAGGTGAGCC
>2488788|reference AscI_genome_v2_|length 35|copies 1
CATCAGCTCGGCGACGAGCTCGGCGCGCAGCCGGT
>2488788|reference AscI_genome_v2_|length 58|copies 1
CATCCACTCCTCGACGAGCTCCTGCTTCGAGGGGGTGAGGCTCGCGCCGGTGTGGATC
>2488788|reference AscI_genome_v2_|length 59|copies 1
CATCCAGGACTCGGCGAGCTCGCCCACGGCGCCGCTCCGGAAGCCCTTGGTGATGTCGC
>2488788|reference AscI_genome_v2_|length 49|copies 9
CATCCCCGCTGGCCGAGCTGCTCGATGCCGACGTCCTGGACGGTGGCCG
>2488788|reference AscI_genome_v2_|length 57|copies 6
CATCCCTCTTCCGCGAGCTGATGGACGAGGCCGGCTTCGACCTGCTGCCGGGCAGCC
>2488788|reference AscI_genome_v2_|length 60|copies 7
CATCCGCAACCGACCAGCTCGACGTGAAGAGGCAAGTCGTGACCGACCTGGGCCAGACCG
>2488788|reference AscI_genome_v2_|length 51|copies 1
CATCCGCGCCGCTCGAGCTCGTGGACGCGCACGAGGTCGCGGTCGCGGCCC
>2488788|reference AscI_genome_v2_|length 48|copies 1
CATCGAGTCGACGTCGACCACGTCGAGGGGGTCGGAGGGGCGCTTCGG
>2488788|reference AscI_genome_v2_|length 70|copies 1
CATCGAGTCGATCGGCGACATCCTCGCCGACCTCGACGCCGGCTTCGCCGCGGCCCAGGGCGGGGGCGCC
>2488788|reference AscI_genome_v2_|length 50|copies 1
CATCGCCCTGGCCGACCAGCTGATCCGCGCGGGCGAGTTCGACGTCGTCG
>2488788|reference AscI_genome_v2_|length 36|copies 1
CATCGCCGACCTGCCCGAGCTGCGCAGCCGCGGCCT
>2488788|reference AscI_genome_v2_|length 53|copies 1
CATCGCCGCGACGGTCTTGGCCGTCTGCCGGTCGAGCTCGGCCTGGTTCTCGG
>2488788|reference AscI_genome_v2_|length 58|copies 1
CATCGCCTTGAGCCAGGCGAGGCTGTCGACCGGCGTCCACTCCTCGATGTCGGAGAGC
>2488788|reference AscI_genome_v2_|length 50|copies 1
CATCGCCTTGGTGCCCGAGATGTTGCCGGAGCCGAGCATCTGGCGCAGGT
>2488788|reference AscI_genome_v2_|length 27|copies 1
CATCGCGCTGCAGCCGACGATGGGCGT
>2488788|reference AscI_genome_v2_|length 36|copies 1
CATCGGCGTCCACGTGTAGCTCGGGTGCACGGAGTT
>2488788|reference AscI_genome_v2_|length 33|copies 1
CATCGGTGGGCCGATAGCCGCCGATTCCTCGGA
>2488788|reference AscI_genome_v2_|length 61|copies 3
CATCGGTGGGCCGATAGCCGCCGATTCCTCGGAGTGCCAGGTCAGCACCAGGACCTAGGGC
>2488788|reference AscI_genome_v2_|length 62|copies 1
CATCGTCAAGGACCCCGACCTCGGGTTCGTCACCGTCACCGACGTCCGGGTGACCGGCGACC
>2488788|reference AscI_genome_v2_|length 59|copies 1
CATCGTCCCCCGTCCCGTGGCCGCGCGCAGGCAGCCCGCCACGATCCGGTCGCCGCCCG
>2488788|reference AscI_genome_v2_|length 42|copies 1
CATCGTTGACGACCTCGAGCACTCGGATGACCGACGCCTCGG
>2488788|reference AscI_genome_v2_|length 69|copies 1
CATCGTTGCCCCGGGGGACGAAATGGGCGGTGAACGCGGAAAGCCTGCATGGCGAGGCCCTGCGGCTTC
>2488788|reference AscI_genome_v2_|length 39|copies 1
CATCTCCGTGGTGTCGATGAGGTCGGTCACGCAGGCAAG
>2488788|reference AscI_genome_v2_|length 58|copies 1
CATCTCCTTGCCGGCCAGCTGCTCGGACTGCGCCAGGCCCGGCCGCGAGTGCGTGTAG
>2488788|reference AscI_genome_v2_|length 35|copies 1
CATCTCGGACTCGTCGAGCTGCACCGGGTAGGGCA
>2488788|reference AscI_genome_v2_|length 52|copies 1
CATCTGCGCCGGGACGAGCTGAACCTGCGCCACGCGGCGGTGCTCGGCGCCG
>2488788|reference AscI_genome_v2_|length 64|copies 1
CATCTGGCTGACGCCGAGCTTCACGAACAAGCCGGTGCAGGGTGGCCCCGGCCAGGAGAGCGCC
>2488788|reference AscI_genome_v2_|length 31|copies 1
CATGACACCCCACTTCCCGGCGTAGTGCGTC
>2488788|reference AscI_genome_v2_|length 45|copies 1
CATGACGATGGGGGCCCTCCACGAGGGGCACGCCCAGCTCATCCG
>2488788|reference AscI_genome_v2_|length 53|copies 1
CATGACGGAGGTGCCGAGCTCGCGCTCGACGGCGGCGCCCTCGAGGTTCATCG
>2488788|reference AscI_genome_v2_|length 47|copies 1
CATGAGCAGCGAGCCGCTCATCGACGTCATCCCGATCATGCGGCGCC
>2488788|reference AscI_genome_v2_|length 61|copies 1
CATGAGCATCCACGGGGCGCCGCCGGCGAGGCCGCGGGTCAGGTCGCCGTGGAAGGAGAGC
>2488788|reference AscI_genome_v2_|length 46|copies 4
CATGCAGTACTGGATCGACGACGCCTCGACCGACGCGGTCGGCCTC
>2488788|reference AscI_genome_v2_|length 58|copies 1
CATGCCCTGCCAGCCGACCTCCTCCTTGACGTCGGGGTACGTGACCTTGCAGCCGAGC
>2488788|reference AscI_genome_v2_|length 40|copies 1
CATGCGCCGCTTCGGCGGGCTCTCGGGCGCCATGAAGATC
>2488788|reference AscI_genome_v2_|length 40|copies 1
CATGGACTACTACTACGAGCCCGCGGTCGCCGCCCAGGTC
>2488788|reference AscI_genome_v2_|length 58|copies 2
CATGGAGGTCAGGTTCGAGCGCACCGCCCACCGGCGGTACGCGGTCGCCGTCCTGCGC
>2488788|reference AscI_genome_v2_|length 55|copies 1
CATGGCGACGAAGCGGGTCATCGTCGCGCGCACGCCGCCGAGGGCGACGAGGGTG
>2488788|reference AscI_genome_v2_|length 47|copies 2
CATGTCCCTCGTCACGAGCTCCGGCTACGCCCACGTCCGCCTCACCG
>2488788|reference AscI_genome_v2_|length 39|copies 1
CATGTCGAGCCACGTCATGGAGCTCGTCGAGGGCCTCTG
>2488788|reference AscI_genome_v2_|length 31|copies 1
CATGTCGGTGTCACGGATGCGCGACTCGGCG
>2488788|reference AscI_genome_v2_|length 46|copies 1
CCAACACCGTCGCCCGCGCCTACAAGGAGCTCGAGGCCGCGGGGCT
>2488788|reference AscI_genome_v2_|length 72|copies 1
CCAACAGCCAGTTCGAGAACACCGGGACGGCCCGCTCGCCGAAGTACATGTACGCGAGCCCGGTCTCCCCGC
>2488788|reference AscI_genome_v2_|length 68|copies 1
CCAACAGCCCCTACTTCTTCGGCAAGCGGCTGCACGCCGAGACCCGCATCGAGCTGTTCAGCCAGGCC
>2488788|reference AscI_genome_v2_|length 62|copies 1
CCAACCCTCGTCGATGACGCCCGCTCAGCTGGCCGCCGTGTCGTTCCTGGCGCGCTACACGG
>2488788|reference AscI_genome_v2_|length 51|copies 1
CCAACCGGGCCGCGCGCTCGCTCGTCACGCGGCGCACCGACACCGTCGTCC
>2488788|reference AscI_genome_v2_|length 63|copies 1
CCAACCTCAACGGCGGGATGCTCGGCAGCACGTTCAACTACGTCTTCCAGAACCAGATGGAGG
>2488788|reference AscI_genome_v2_|length 62|copies 2
CCAACCTCCAGGTGCTGCTCACGCTCGCGGTCGGGGCCGTCGGCTTCGGGGGGATGTTCGCG
>2488788|reference AscI_genome_v2_|length 38|copies 1
CCAACCTCGGCCTCGAGCTGCGCCCCGACCTCTTCGAC
>2488788|reference AscI_genome_v2_|length 46|copies 1
CCAACCTGCTGTGCGGCACGCATGGGCAACGGGCGCGGACGACTCG
>2488788|reference AscI_genome_v2_|length 34|copies 1
CCAACGACGAGCACGAGCTCGCGATGCGCGAGGT
>2488788|reference AscI_genome_v2_|length 53|copies 2
CCAACGACGAGGACGTCCGGGTGGTGGCGCGCGGGGCCGACGGGCGGCTGCTG
>2488788|reference AscI_genome_v2_|length 46|copies 1
CCAACGGCGAGGAGGGCGCGCTGGCCATCGACTCGCGCACCGGCGA
>2488788|reference AscI_genome_v2_|length 38|copies 1
CCAAGAGCTTCATGCTCGCCGTGCTCGGCGGCCTCGTC
>2488788|reference AscI_genome_v2_|length 65|copies 1
CCAAGATGCTCTCGGTCGTCCCGCTGATGAACGGTGGCGGCCTCTTCGAGACCGGGGCCGGCGGC
>2488788|reference AscI_genome_v2_|length 55|copies 3
CCAAGCAGCTCAACAAGCTCGTCGAGGTGCTCAAGGTCGTCGAGCTCGAGCCCGG
>2488788|reference AscI_genome_v2_|length 59|copies 1
CCAAGCGCCAGTCGGTGGGGACCGTCATCGCCGCGGTCCACGCGGTCCTCGAGGGGCAG
>2488788|reference AscI_genome_v2_|length 61|copies 1
CCAAGCGGATGGACACCCTCTCGGCCCGCTCCAACACGGTCCTCGAGGAGCTCGCCTCCGC
>2488788|reference AscI_genome_v2_|length 66|copies 3
CCAAGCGGCCCTTCCAGCTCAAGGAGCTCATCCAGCAGGCGTGGTTCGTCGCCTCGGTGACCATCG
>2488788|reference AscI_genome_v2_|length 65|copies 1
CCAAGGACGCCATCGCGACCGTGCGGACCTCGGGCGAGTCCGCCTCGCTCGAGCCGATGTCGGCC
>2488788|reference AscI_genome_v2_|length 62|copies 5
CCAAGGCCGCGCACGAGCTCTACGCCGGCCTCTGGCAGGACCCTGCCGAGATCCTCAGCAAG
>2488788|reference AscI_genome_v2_|length 72|copies 1
CCAAGGCCTGGTACAAGCTGCTCCACCGCGACATGGGCCCGGTCGACCGCTTCCTCGGCCCGTGGGTACCCG
>2488788|reference AscI_genome_v2_|length 48|copies 4
CCAAGGGCGAGACCGAGCTCACCCCGGAGGAGCGCCTGCTGCGCGCCA
>2488788|reference AscI_genome_v2_|length 54|copies 1
CCAAGGGCGGCATCGTCGTCGCGGTCCAGCGTGCGCTCGGCGTGCCGGTCAAGC
>2488788|reference AscI_genome_v2_|length 57|copies 7
CCAAGGTCCAGGACGAGCTCAAGCAGCACTTCCGTCCCGAGTTCCTCAACCGCGTCG
>2488788|reference AscI_genome_v2_|length 34|copies 1
CCAAGGTCGGCGTCAAGCTCGGCGACGAGCAGTT
>2488788|reference AscI_genome_v2_|length 57|copies 3
CCACACGCAGCTGCTCAACCGGCTCGTCCGCGAGAAGAAGCTCGTCCCGGTCGCGCG
>2488788|reference AscI_genome_v2_|length 67|copies 1
CCACACGGACGTCCCCGAGGACGCCCCCCTCCAGTTCGCCTACTGACCACCGGGACTCACACCATGG
>2488788|reference AscI_genome_v2_|length 56|copies 1
CCACAGCGCCATGACGACCAGGGCCAGCACCGACACCCCGACGAGCGCGCCGTAGA
>2488788|reference AscI_genome_v2_|length 51|copies 1
CCACATGATGTTGCCGAGCTCGCGGTGGAAGGAGTCGACGCTGCGCTCGCC
>2488788|reference AscI_genome_v2_|length 58|copies 1
CCACCACCGGACATCAGCTCGCTGCACGGGCCCGCGTAGTTGTCCGGCAGACCGAGGA
>2488788|reference AscI_genome_v2_|length 50|copies 1
CCACCATCACCTGGCCGCGGCGTACGAGCGCGGCTTCTTCGACGACCTCG
>2488788|reference AscI_genome_v2_|length 64|copies 3
CCACCATCGCCGCCGAGCTGCGGCCGCTGGCCAAGGCCGGGACCCCCGACCTCGCCGTCGGCAC
>2488788|reference AscI_genome_v2_|length 35|copies 1
CCACCCAGAACCGCCAGCTCGCCGTCAAGCAGATG
>2488788|reference AscI_genome_v2_|length 75|copies 4
CCACCCAGTTTGCCGAGCTTGCCGACGGCTCGTTCCTGCTCACGGGTGCCTGGTCCGCGGCCTCTCGTTCCCGCC
>2488788|reference AscI_genome_v2_|length 56|copies 1
CCACCCCGATCGCCAAGCTCATCGAGGAGGCCGGCGCGATCGTCGTGCCCAAGGAC
>2488788|reference AscI_genome_v2_|length 54|copies 1
CCACCCCGCTGGCCCAGCTCGGCGGCACCGGCGTGTTCGTCTCCGCGCTGCGCG
>2488788|reference AscI_genome_v2_|length 39|copies 1
CCACCCGCGCGCGCTGCTCGAGCTCGACGACCAGGAGCC
>2488788|reference AscI_genome_v2_|length 52|copies 1
CCACCCGTGTCGTGCTCATGCCCGACACCCTAGCCAGCGCCGCGCGACCTGC
>2488788|reference AscI_genome_v2_|length 60|copies 1
CCACCCTGGGTGACCTTGCCCTCGAGGTGGCCGGACTCGGCGGCGAGCGAGGCGGCGCGC
>2488788|reference AscI_genome_v2_|length 70|copies 1
CCACCCTTTCGCCGGGGCGCCGTTGCGGCACCCGAGTCTCCTCATCCCAGCAGGTCAGCGCGCCGTTGTG
>2488788|reference AscI_genome_v2_|length 53|copies 5
CCACCGAAGATCTTGCGGACGATGTTCATGAGGGTCCTCGGGTCGGGGTCAGG
>2488788|reference AscI_genome_v2_|length 61|copies 1
CCACCGAAGATCTTGCGGACGATGTTCATGAGGGTCCTCGGGTCGGGGTCAGGAGACCGCG
>2488788|reference AscI_genome_v2_|length 60|copies 1
CCACCGAGGCGTGGGTCGGCGAGGTGCACGAGGGCCCGAGCCGCGCGGCCGAGGGCCACC
>2488788|reference AscI_genome_v2_|length 36|copies 1
CCACCGCCAACAGTTCGGCTTCAACACGACGCTGAG
>2488788|reference AscI_genome_v2_|length 50|copies 1
CCACCGCGCTCGTCGAGCTGCGCGACCGCGACCTCGTGACGGCCTACCAC
>2488788|reference AscI_genome_v2_|length 69|copies 1
CCACCGCGGACAGCGTCCGACCCGTCCTCGAGCAGGGCCTGGCCGGGCACGGCCTCGTCCTCGAGGACG
>2488788|reference AscI_genome_v2_|length 29|copies 1
CCACCGCTCGCGACGAGCTCCTGGCGCCG
>2488788|reference AscI_genome_v2_|length 32|copies 1
CCACCGCTCGCGACGAGCTCCTGGCGCCGCCG
>2488788|reference AscI_genome_v2_|length 33|copies 1
CCACCGCTCGCGACGAGCTCCTGGCGCCGCCGC
>2488788|reference AscI_genome_v2_|length 36|copies 2
CCACCGCTCGCGACGAGCTCCTGGCGCCGCCGCAGG
>2488788|reference AscI_genome_v2_|length 38|copies 1
CCACCGCTCGCGACGAGCTCCTGGCGCCGCCGCAGGTA
>2488788|reference AscI_genome_v2_|length 57|copies 8
CCACCGCTCGCGACGAGCTCCTGGCGCCGCCGCAGGTACTCCTCGACGCCGCCGGGC
>2488788|reference AscI_genome_v2_|length 57|copies 1
CCACCGGCGCGACCAAGCTCTCCGACGGGCTCGCGACGGGCGTCGACGACATCCCCG
>2488788|reference AscI_genome_v2_|length 34|copies 1
CCACCTACGCCGCCGAGCTCGAGCGGCGGTGGGG
>2488788|reference AscI_genome_v2_|length 64|copies 8
CCACCTCCGGTCGCGACGCCGGTGCGTCCGCGGCCCCGGGCACCGTCACGTTCACGACCTGGGG
>2488788|reference AscI_genome_v2_|length 46|copies 1
CCACCTCGCGCTCTCGGTGCTCCTCGCGCCGGGCCCCGACGAGAAC
>2488788|reference AscI_genome_v2_|length 60|copies 1
CCACGACCTCATGCCGGCCCGCCCGAACCCCGACGCGATCCGGCTGCACTCCGAGGTCGC
>2488788|reference AscI_genome_v2_|length 41|copies 1
CCACGACGACCGTGCACTTCGCCGACCTCTCCGACGAGGAG
>2488788|reference AscI_genome_v2_|length 57|copies 2
CCACGAGCCGCCGTCCAGCTCGAAGACGCCGGAGGTCACGAGCCGCTCGACCCGCAC
>2488788|reference AscI_genome_v2_|length 34|copies 1
CCACGAGTGACATCGAGCTCGAGCGGGTCGAGGG
>2488788|reference AscI_genome_v2_|length 54|copies 6
CCACGAGTGACATCGAGCTCGAGCGGGTCGAGGGCGTCCACGGACCGCGTACCC
>2488788|reference AscI_genome_v2_|length 57|copies 1
CCACGATGCTGAGCGAGCTCACCCTCACCGTGCTTCGGCTCGGGCTGCTGGTCGCCC
>2488788|reference AscI_genome_v2_|length 49|copies 1
CCACGCAGCCGCTGCGCGGTCGCGACGACCTCTCGCTCCTGTACACGCC
>2488788|reference AscI_genome_v2_|length 35|copies 1
CCACGGCGCAGCGTGACGAGATGATCGGCACCGCG
>2488788|reference AscI_genome_v2_|length 51|copies 2
CCACGGCGCAGCGTGACGAGATGATCGGCACCGCGACGACCCAGCGTGACG
>2488788|reference AscI_genome_v2_|length 53|copies 1
CCACGGCGTCGCCGAGGAGCGGCGCCTGGCCTACGTCGCGACGACGCGGGCGC
>2488788|reference AscI_genome_v2_|length 58|copies 1
CCACGGGTGCTGGTCGGAGGTGTGGTTCGGGACGACGTCGACGATGACGCGGATGCCG
>2488788|reference AscI_genome_v2_|length 54|copies 1
CCACGGTGTTCGGCTGCTGCACCGTGGGGTAGCGCGCGACCTCGCGTGGGCTCG
>2488788|reference AscI_genome_v2_|length 66|copies 1
CCACGTACTCCTTCCTCCCGGTGATCGAGGCCTTCGCCTCCTCCGCCGGCGTCGACGTCGAGACGC
>2488788|reference AscI_genome_v2_|length 59|copies 1
CCACGTGTAGAGGCCGTTGAGCAGGCAGTCGTCGCCGCACGCCCAGCCCTCGGGCATGA
>2488788|reference AscI_genome_v2_|length 51|copies 3
CCACTACGAGTGGATCGCCGGCCTCCTCCTGGAGCTGGGCATCGCCTCGCT
>2488788|reference AscI_genome_v2_|length 54|copies 1
CCACTCACGAGGAGGTGAGCGCGGTGTTCGAGGAAGGACAGCTGTACTCGGCCG
>2488788|reference AscI_genome_v2_|length 62|copies 1
CCACTCCGGGTCGTGCTCGAGCCGGGCCCCGAGGTGCTCGAGCAGCTCGTCGCCGCGGGTGT
>2488788|reference AscI_genome_v2_|length 34|copies 1
CCACTCTCAAAGCTTGCCAGCTCACCGACCACAG
>2488788|reference AscI_genome_v2_|length 57|copies 1
CCACTCTCAAAGCTTGCCAGCTCACCGACCACAGCGCAATCGGGGTCGCCGAGGCCC
>2488788|reference AscI_genome_v2_|length 55|copies 1
CCACTTCGAGGTCAACGGCCAGCGCGTCGACGTCCCGAGCTACCGGGTCGAGCAG
>2488788|reference AscI_genome_v2_|length 53|copies 1
CCACTTCGCTCCACCGCCTCTGACCTGTGACTTTATGAAGATCGGCCGTTCGG
>2488788|reference AscI_genome_v2_|length 31|copies 1
CCAGACCCACGGACGAGCTGCGAGAGATCGC
>2488788|reference AscI_genome_v2_|length 61|copies 1
CCAGATGACCTCGCCCGCTCCGGGCTGGATGCCGGCGATCCCTCCCGGCTCCGGCTGCCAG
>2488788|reference AscI_genome_v2_|length 65|copies 1
CCAGCACCTCGGGGAAGTCCAGGCCGGTGTCGACCTGAAGCAGCGGGAACGGCAGCCGCGCCGGG
>2488788|reference AscI_genome_v2_|length 30|copies 1
CCAGCAGGCCGAGCTGGTGCTCGTCGCCCC
>2488788|reference AscI_genome_v2_|length 59|copies 1
CCAGCAGGTCCTTGATCTCCTCGTACTTCTGCCGCCCCTCGGACGAGCGCCACGCATAG
>2488788|reference AscI_genome_v2_|length 49|copies 1
CCAGCGACCGCACCTTCGCCCTGGCCGAGGTCACGCCCGGGTACGCCGT
>2488788|reference AscI_genome_v2_|length 48|copies 3
CCAGCGATTCGTCCGAGCTGTCTGGCAAGGTGGCGCATCTGGCTAGCG
>2488788|reference AscI_genome_v2_|length 35|copies 1
CCAGGACCCGACGACGAGCTCGACCTCCGGCGGCG
>2488788|reference AscI_genome_v2_|length 59|copies 1
CCAGGCGATGTCGCCGAGCTCGGACTGCCCGCCGTGGTCGGCGCTGCCGGCGAAGAAGC
>2488788|reference AscI_genome_v2_|length 56|copies 1
CCAGGGCCTGCGTGCCGTTGAGCGTGTGCCGGCCGGCCGCGAGCTTGAGGTGCGCC
>2488788|reference AscI_genome_v2_|length 46|copies 1
CCAGGGGGATGCGCTGACGTGGGCTACTCGAGTGCAGCATCGAAAG
>2488788|reference AscI_genome_v2_|length 65|copies 1
CCAGTCGCCTCATGACGCCACGTTCGTTGAGAGGCCGGCCACCCACGCCTTGACGTCCTCGGGGC
>2488788|reference AscI_genome_v2_|length 41|copies 1
CCAGTTGTAGTGCTGCTTGTTGAGCTTGAGGTAGACGAAGG
>2488788|reference AscI_genome_v2_|length 60|copies 1
CCATCACCAAGAAGTCGCGTCGCCTGAAGACCGACCTCGTCGGCGGTGACAAGAACTTCG
>2488788|reference AscI_genome_v2_|length 52|copies 1
CCATCACCGCGGAGTTCGCCGCGCCGGTCGAGCGGGTCTGGGCCCTCTACGA
>2488788|reference AscI_genome_v2_|length 43|copies 1
CCATCACCGGCAGGTGTCCGCGGCCGATGCCGGTCGCCGACCA
>2488788|reference AscI_genome_v2_|length 51|copies 2
CCATCACGGTCGACCAGCTGATGCGGATGACGAGCGGCCTGCGGTGGGACG
>2488788|reference AscI_genome_v2_|length 56|copies 1
CCATCACGGTCGACCAGCTGATGCGGATGACGAGCGGCCTGCGGTGGGACGAGACC
>2488788|reference AscI_genome_v2_|length 56|copies 4
CCATCATGGCGCGCCAGCTGCGCCGCCTGGGCCTCGGCCACGACGACCGCCGCGCC
>2488788|reference AscI_genome_v2_|length 26|copies 2
CCATCCAGCCGTCGCTGGAGAAGCTC
>2488788|reference AscI_genome_v2_|length 56|copies 6
CCATCCAGCCGTCGCTGGAGAAGCTCCTCAAGGTCGTCACCACCGATGGTGGCTCG
>2488788|reference AscI_genome_v2_|length 25|copies 1
CCATCCCCGACCCGGTCGTCGACGA
>2488788|reference AscI_genome_v2_|length 49|copies 1
CCATCCCGTTCGGCGCGGTCATCGCCCTCCAGCTCGGCACCCTGACCCG
>2488788|reference AscI_genome_v2_|length 49|copies 1
CCATCCGCATGCCCATCGCGAGGAGGACCTCACGGGGGTAGCGGCGCAG
>2488788|reference AscI_genome_v2_|length 59|copies 1
CCATCCGGCACGTCAAGCTGTGGACCCCCGAGGGCCGCGTCCTCTGGTCGGACGAGAGC
>2488788|reference AscI_genome_v2_|length 63|copies 1
CCATCCTCCAGCCCGAGCTGCCCCTGACGGTGGGGGAGTGGGAGGAGTGGGGCAACCCGCTCG
>2488788|reference AscI_genome_v2_|length 69|copies 1
CCATCGACCCCCGCAAGGTCACCAAGCCGCTGGCCGGCCACTTCGAGAAGGCCGGCGTCACGCCGCGCC
>2488788|reference AscI_genome_v2_|length 46|copies 3
CCATCGAGCACGACGAGCTCGAGGACGACGCCCGCGCCTGGGAGCG
>2488788|reference AscI_genome_v2_|length 50|copies 1
CCATCGAGCACGACGAGCTCGAGGACGACGCCCGCGCCTGGGAGCGGGGC
>2488788|reference AscI_genome_v2_|length 68|copies 1
CCATCGCCGAGCTCGCCGAGCGCTACCCCGAGCGCCGGATGGAGACCAACGTCGACTTCTGGGCGGCC
>2488788|reference AscI_genome_v2_|length 61|copies 2
CCATCGCCTTCGGCATCCTCTACTGGCTCTTCGCGACCAAGGTCGTGCCGCGCATGGAGGC
>2488788|reference AscI_genome_v2_|length 35|copies 1
CCATCGTCTCCGACGAGCTCAACCACGCCTCGATC
>2488788|reference AscI_genome_v2_|length 45|copies 1
CCATCGTCTCCGACGAGCTCAACCACGCCTCGATCATCGACGGCG
>2488788|reference AscI_genome_v2_|length 48|copies 2
CCATCGTGAAGCGGCCGGTGTTGCGCAGGAGCTCGGCGACGAGCAGGA
>2488788|reference AscI_genome_v2_|length 57|copies 2
CCATCTACCTGCTCCTGTTCGTCTCGCTCATCGGGTGCGTCGCGCCCCGCAGCCGCA
>2488788|reference AscI_genome_v2_|length 66|copies 1
CCATCTCCGAGCAGCTCTCCGGCCGCCGGGTTCTCGTGACGGGTGCGGGCGGGTCGATCGGGTCGG
>2488788|reference AscI_genome_v2_|length 62|copies 1
CCATCTCGTTGCCCTCGGCGGTGTGGTTGTAGACGACGTCGAGGATGACCTCGATGTTCGCC
>2488788|reference AscI_genome_v2_|length 57|copies 1
CCATCTGCTTGCCGGGCATCGCGTCGAGCGTGAAGCGGGCGGCGACCTCCGCCACGC
>2488788|reference AscI_genome_v2_|length 58|copies 1
CCATCTTCACCGCGCCCGGCTTGAACTCCTTGAGCTCGAACGAGCGCGACATCGTGGC
>2488788|reference AscI_genome_v2_|length 59|copies 1
CCATGACCTTGTTGTAGAAGCCGACCCACTCGTCCATCTTGCCGAGCTCGACGTTGCCG
>2488788|reference AscI_genome_v2_|length 41|copies 1
CCATGAGGTCCGACCAGCTCTCGCCCATGCCGCCGGCCTGG
>2488788|reference AscI_genome_v2_|length 56|copies 5
CCATGAGGTCCGACCAGCTCTCGCCCATGCCGCCGGCCTGGAGACCGGAGAGGCCC
>2488788|reference AscI_genome_v2_|length 59|copies 1
CCATGCCCTCCTCGCCGAGGCGGTTGGCGTCCGGGACGCGGACGTCCTCGAAGAACAGC
>2488788|reference AscI_genome_v2_|length 54|copies 1
CCATGCCGGCGACCGAGTAGCGGCCCGAGGACTGGCGCTCGTAGTACTGGCGCA
>2488788|reference AscI_genome_v2_|length 31|copies 2
CCATGCTGGGTCGCCAGCTGCGGCACGCCCG
>2488788|reference AscI_genome_v2_|length 51|copies 1
CCATGCTGGGTCGCCAGCTGCGGCACGCCCGCCGCTACCCCGAGCTGACGG
>2488788|reference AscI_genome_v2_|length 57|copies 2
CCATGCTGGGTCGCCAGCTGCGGCACGCCCGCCGCTACCCCGAGCTGACGGTCATCG
>2488788|reference AscI_genome_v2_|length 57|copies 3
CCATGTCGGTGTCACGGATGCGCGACTCGGCGGCGGCCGCGTTCTCCGACGCGACGC
>2488788|reference AscI_genome_v2_|length 64|copies 1
CCCAAGATGTTCGTCCCCTTCCTCACGATCTTCCCCGGCATGCTCGCCGCGGTCCTCGTCAAGG
>2488788|reference AscI_genome_v2_|length 51|copies 2
CCCACCATCACCTGGCCGCGGCGTACGAGCGCGGCTTCTTCGACGACCTCG
>2488788|reference AscI_genome_v2_|length 62|copies 2
CCCACCCGCGCACCATCGCCGTGCTGCGCCGGCACGGCCACCCCGACGTCGGTTGGGCCGCG
>2488788|reference AscI_genome_v2_|length 27|copies 1
CCCACGACGAACATCGACGCGAGCAGG
>2488788|reference AscI_genome_v2_|length 64|copies 4
CCCACGACGAACATCGACGCGAGCAGGGGTCGGGCGATGCGTCGGACCAAGGACATCCGGGACC
>2488788|reference AscI_genome_v2_|length 39|copies 1
CCCACGAGATCCACGCCGAAGCCACGCGGGCCCTGCACT
>2488788|reference AscI_genome_v2_|length 45|copies 1
CCCACGCCTCCTCGAACTGCTCGAAGCCCGGGATCGACTTGGCCG
>2488788|reference AscI_genome_v2_|length 46|copies 2
CCCACGCGGCGCACGACGTGCTGCGCAAGCTGGCCGCCGAGAAGGT
>2488788|reference AscI_genome_v2_|length 37|copies 1
CCCACGGCCTGCACCCCGGCCAGATGATCGTCGTCGC
>2488788|reference AscI_genome_v2_|length 64|copies 2
CCCACGGCCTGCACCCCGGCCAGATGATCGTCGTCGCGGCCCGCCCGGCCGTCGGCAAGTCCAC
>2488788|reference AscI_genome_v2_|length 57|copies 1
CCCACGGCGAACGCGTCGCAGCGCTCCTTGGTCAGCTGCGGGAAGCGGTCGTGGAGG
>2488788|reference AscI_genome_v2_|length 26|copies 1
CCCACGGCGCGGAGCGCGCGGCCCGG
>2488788|reference AscI_genome_v2_|length 60|copies 9
CCCAGAAGGGCGACGGAGTGCTGCGAGCGGGGCGGTCTCGGAGTAGTGGCCGTTCCCAGC
>2488788|reference AscI_genome_v2_|length 28|copies 1
CCCAGATACGCCGCTTGAGCCTCCAGCA
>2488788|reference AscI_genome_v2_|length 56|copies 2
CCCAGATACGCCGCTTGAGCCTCCAGCAATCGTGGGCCACGACCGCACTGATGGCG
>2488788|reference AscI_genome_v2_|length 63|copies 1
CCCAGCCCGACGCCGAGCTCGGCCTGCGGCGGGCCCGCGCCGCGACCGCGCTGATGCTCGGCC
>2488788|reference AscI_genome_v2_|length 59|copies 1
CCCAGCCCTCGCCGAGGCGCTCGACGCTCTCGTCGTCGAGGTCCTCGAGCCGGGTGACG
>2488788|reference AscI_genome_v2_|length 41|copies 1
CCCAGCCGCGCGGCGAGCTGCTCAGCCGGGTCACCAACGAC
>2488788|reference AscI_genome_v2_|length 45|copies 1
CCCAGCCGCGCGGCGAGCTGCTCAGCCGGGTCACCAACGACATCG
>2488788|reference AscI_genome_v2_|length 34|copies 2
CCCAGCCGGTCGACGAGCTCGACCTCCTCGGGCT
>2488788|reference AscI_genome_v2_|length 57|copies 1
CCCAGCGCGACCGAGAACGGCACCTTGACGAGGTTGACGATGAGGAAGAACCAGGCG
>2488788|reference AscI_genome_v2_|length 56|copies 1
CCCAGGAAGCGGGGGATGTCGTTGAGGATGTCCCGCAGCTCGTGCATCAGGCTGTC
>2488788|reference AscI_genome_v2_|length 56|copies 3
CCCAGGACCGCATCGAGCTGACGCGGGCCAAGACCGCCTTCCGCGAGGTGCTCCCG
>2488788|reference AscI_genome_v2_|length 56|copies 1
CCCAGGAGATGGGCGCGGCCGTCTATGCCGCGGCCGCCGAGCAGGGCGAGTCGGCC
>2488788|reference AscI_genome_v2_|length 66|copies 1
CCCAGGAGGCCGGCGCCTACCCGATCCTCCTCGTCACCTACGAGATCGTCTGCTCCAAGAACAAGG
>2488788|reference AscI_genome_v2_|length 60|copies 1
CCCAGGCGCGGCTCCAGCTGCGCCAGGACGCCGACCCCGCCGGCGCCGTCTCCTACGAGC
>2488788|reference AscI_genome_v2_|length 57|copies 2
CCCAGGCGGACGACCAGCTCGTGGTCGGCGACGAACAGCGCGGCCAGGTGGCCGTCG
>2488788|reference AscI_genome_v2_|length 54|copies 1
CCCAGGTGCTCGTCAAGCTCGGCGCCGACCTCTCGCGCGTGCGCCAGCAGGTCA
>2488788|reference AscI_genome_v2_|length 27|copies 1
CCCAGGTGGCCAGCCGGTTGGTGCGCG
>2488788|reference AscI_genome_v2_|length 51|copies 3
CCCATCCCGCGCTCGAGCTCCTCGACGTCGTGCTCGGCGGCCTCGGCGCGC
>2488788|reference AscI_genome_v2_|length 72|copies 1
CCCATCGCCGACTCGACCTGGACGACCGGCGTCGAGGAGGGGTCGGTGGGGTCGACGGTCTTGCGGTTGACG
>2488788|reference AscI_genome_v2_|length 57|copies 2
CCCATGAGGGCGACGAGCTCGGCGTGGTTGCTGCGGTAGACGGGCTCCCGGCCGACG
>2488788|reference AscI_genome_v2_|length 52|copies 1
CCCATGAGGTTGCGCAGCTCGCCGAGGACCTCGACGTCGAGCGCCGCGTAGC
>2488788|reference AscI_genome_v2_|length 56|copies 1
CCCCAACCGGGCCTCGACCGCCCGGGGGTCGAGCGGAGCGCCTTCGAGGAGCAGGG
>2488788|reference AscI_genome_v2_|length 49|copies 1
CCCCAACGTGCCACTCGTGCTCGAGGGCGACGCCCGCGTGCGGTTCACC
>2488788|reference AscI_genome_v2_|length 62|copies 1
CCCCACCCGTGACGTCGACCCGGCTCGCGGTCGCCGGGAGGCTCATCGGCTCAGAAGAAGCC
>2488788|reference AscI_genome_v2_|length 52|copies 1
CCCCACCTCGACCCACGTCGTCGCCGGCAGCACGCCGAAGGGCAGGCCGGCG
>2488788|reference AscI_genome_v2_|length 51|copies 2
CCCCACGCCTTGGCGCTGCTCATCCGCCGGCGCAGCTCCTCCATCCGCTCC
>2488788|reference AscI_genome_v2_|length 66|copies 1
CCCCACTGGCCGGCGACCCCCATCCCGACGGCGACCGCCGTGCAGATGAGCACGAAGACGCCCGCG
>2488788|reference AscI_genome_v2_|length 38|copies 1
CCCCAGAAGGGCGACGGAGTGCTGCGAGCGGGGCGGTC
>2488788|reference AscI_genome_v2_|length 61|copies 1
CCCCAGAAGGGCGACGGAGTGCTGCGAGCGGGGCGGTCTCGGAGTAGTGGCCGTTCCCAGC
>2488788|reference AscI_genome_v2_|length 62|copies 1
CCCCAGACGAGCGCGGGCGTCACCCGGCCCCGGGCGACGAACACGGCGCTGCCGATGATCGC
>2488788|reference AscI_genome_v2_|length 34|copies 2
CCCCAGCCGGCGACGAGCTCGGAGTTGTTGCGCT
>2488788|reference AscI_genome_v2_|length 46|copies 7
CCCCAGCCGGCGACGAGCTCGGAGTTGTTGCGCTGCACGAAGTCGC
>2488788|reference AscI_genome_v2_|length 62|copies 1
CCCCAGCGGCAGCGTCCTGTCGATCACCCGGGCCACCGGGCTGCCGGGTCTCGACGGCCGGG
>2488788|reference AscI_genome_v2_|length 55|copies 1
CCCCAGGTGAGCGCCAGCTGGCTGCGCGTCGACTGGTTGGGCGTGAAGGCGAGCA
>2488788|reference AscI_genome_v2_|length 50|copies 1
CCCCAGTTAAACTACCCACCAGGCACTGTCCCTGATCCGGATCACGGACC
>2488788|reference AscI_genome_v2_|length 72|copies 1
CCCCCAAGAAGAAGGTCTCCGGGTACATCAACCTGCAGATCCAGGCCGGTGCCGCCACCCCGGCGCCCCCGG
>2488788|reference AscI_genome_v2_|length 52|copies 1
CCCCCACCGACGACGACCGGGACGCGCGGCGCGTCGCTCGCGGCCTGACACC
>2488788|reference AscI_genome_v2_|length 59|copies 2
CCCCCACCTGGGCACGAACGCCGAGATGAAGAAGCTCATCGACGCGGCGCACAGGAAGG
>2488788|reference AscI_genome_v2_|length 28|copies 1
CCCCCAGCCAGTACCTCGAGTTCATGCG
>2488788|reference AscI_genome_v2_|length 59|copies 1
CCCCCATGTCCAGCCAGCTCAACCCCTACCTCAACTTCCCTGGCACGGCCCGCGAGGCG
>2488788|reference AscI_genome_v2_|length 26|copies 1
CCCCCGAACAGCTCGCCGCCGCCATC
>2488788|reference AscI_genome_v2_|length 48|copies 5
CCCCCGAGCACATCCAGCTCGTCGACGGCCCGGACGACGTCGACAACG
>2488788|reference AscI_genome_v2_|length 44|copies 1
CCCCCGAGGTCCTCGAGCTCCGCGAGCTGGGGCAGGGTGCGACG
>2488788|reference AscI_genome_v2_|length 53|copies 2
CCCCCGCGAGGATCGACGACATCCGCCGAGCCGCCGAAGGCGCGGACGCGGTC
>2488788|reference AscI_genome_v2_|length 62|copies 8
CCCCCGCGGTGAGGGCGAACCGCATGTGGCTGTGGAGGAGGGCGACGAGGATCCCGCGCAGC
>2488788|reference AscI_genome_v2_|length 63|copies 2
CCCCCGGAACGAGGACGACCCCGACCAGAACCTGGTCGGGGTCGAGCTCGTGCTGTGCGCAAG
>2488788|reference AscI_genome_v2_|length 35|copies 1
CCCCCGGCCTCGATCCGCAGCGGCACACCGGGGTT
>2488788|reference AscI_genome_v2_|length 69|copies 1
CCCCCGGCGACCTCTACACCGACGAGCAGGGCCGCCAGTACAAGGAGTCCTTCGGGATGGCCTCCGCCC
>2488788|reference AscI_genome_v2_|length 51|copies 1
CCCCCGGGCGTCAACCAGCTGGTCCGCGTCTACGTGGCGAACAAGCGCAAG
>2488788|reference AscI_genome_v2_|length 57|copies 2
CCCCCGGTGGGTCCTCGACGCCGCTCTTCACCGACGAGCACCTCGACGTGCCGCTCG
>2488788|reference AscI_genome_v2_|length 57|copies 1
CCCCCTCCTACGACACCGTCATCGAGCCCGGGATGACCTTCACGGTCGAGCCGATGC
>2488788|reference AscI_genome_v2_|length 61|copies 1
CCCCCTCGGTCGACAAGCTGAACATCGACATCGCCGACGGGGAGTTCCTCGTCCTCGTCGG
>2488788|reference AscI_genome_v2_|length 62|copies 1
CCCCCTGACGCACCGACCGGAAAGGACACACCACGATGACCACCACGACGATCGCCGGCCAC
>2488788|reference AscI_genome_v2_|length 60|copies 1
CCCCCTGCTCGTCCAAGGAGCGCGCCCGCCCGGCGAAGCGCCCCAGGTCGCCGAGCGCCG
>2488788|reference AscI_genome_v2_|length 60|copies 3
CCCCCTGTCGGCGATGAACCGCCACGGCCTCGTCGCGGGCGCCACAGGCACGGGCAAGAC
>2488788|reference AscI_genome_v2_|length 51|copies 1
CCCCCTTCACGACGAGCACCCTCCAGCAGGAGGCCTCGCGCAAGCTGCGCC
>2488788|reference AscI_genome_v2_|length 64|copies 3
CCCCGAACCCGTCCGAGCTGCTCGGTTCGTCGGCGATGCGTGCGCTCCTGCAGAACCTCGCCGG
>2488788|reference AscI_genome_v2_|length 57|copies 1
CCCCGAACGGCCAGTCCTCGGGCTACTTCATGGAGCCCATCGAGGGCTACGGCGACC
>2488788|reference AscI_genome_v2_|length 61|copies 4
CCCCGAAGATCGGCTACCCCGACCGCTGGCGCGACTACACCGCGCTCGAGGTGCAGGCCGG
>2488788|reference AscI_genome_v2_|length 69|copies 1
CCCCGACACCAAGTGGCTGGCCTTCGAGCCCGCCGCGTGGGTCCGCTACGAGCTCGCGAGGCCGGCGAC
>2488788|reference AscI_genome_v2_|length 63|copies 1
CCCCGACACCTTCGAGCTCATCCGCACCACCCGCACCCTCGGGATGTTCCAGATCGAGAGCCC
>2488788|reference AscI_genome_v2_|length 50|copies 1
CCCCGACCCAGTGGGACGCGTGGGACGTCGACGAGCACTACCGCCGGCAC
>2488788|reference AscI_genome_v2_|length 65|copies 1
CCCCGACCTCGCTGCGCCGTCCCGACCTCGCCCAGCCACCCCGACCTCGTCCTACCGCCCGGACG
>2488788|reference AscI_genome_v2_|length 63|copies 1
CCCCGACGCCGAGGCGGCCGCCCTCGGAGCGGTCCTCCAGGAGCAGCTCGGCACCCACGCGGC
>2488788|reference AscI_genome_v2_|length 65|copies 1
CCCCGACTACCCGGACAACCCGCAGACCGACGAGGAGCGCGACGTCAGGGCCCGCTACGACAAGG
>2488788|reference AscI_genome_v2_|length 39|copies 1
CCCCGACTTCTTGCGAGTTCTGCCGGTCGACGCGCCGGT
>2488788|reference AscI_genome_v2_|length 54|copies 2
CCCCGAGGACGAGCAGGTCCGCCAGGTCTCGGCCAAGCTCGTCCTCGGCGGCTG
>2488788|reference AscI_genome_v2_|length 59|copies 1
CCCCGAGGGCGGCTCCGAGCGCATCCGCAAGGTCATCAACAAGATGGTCAGCGAGGACG
>2488788|reference AscI_genome_v2_|length 53|copies 1
CCCCGAGTCGGCGTAGCCGAGCCACACGACCCGGTGCAGGCCGATGGCCTCGG
>2488788|reference AscI_genome_v2_|length 61|copies 1
CCCCGATCATCGACAAGATCGAGGTCGTCACCCGCGGTGACGTCCGCCGCGCGAAGCTGTA
>2488788|reference AscI_genome_v2_|length 35|copies 1
CCCCGCCCCGAAGGCGAGCTCGCCGACGAGGAGCG
>2488788|reference AscI_genome_v2_|length 62|copies 1
CCCCGCCGGCGAGATCTCCGTCCTCCTCGGCCCCTCGGGCACCGGCAAGTCGGTCTTCCTCA
>2488788|reference AscI_genome_v2_|length 54|copies 1
CCCCGCCGTCGTCTTCGTGCTCGCCCTCGCCGCGAGCATGGGCGGGCTCGGCTG
>2488788|reference AscI_genome_v2_|length 47|copies 1
CCCCGCGACGTTCGTGAACTGGTCGCGCAGCTCGCCGGCGTTCATCG
>2488788|reference AscI_genome_v2_|length 58|copies 1
CCCCGCGAGGTAGCCCAGCTCGGCCGCCGCGACGCCCTCGCCGCGGTCGTTGTGCGGG
>2488788|reference AscI_genome_v2_|length 62|copies 2
CCCCGCGCCCTCGACGAGCTGTCGGGCCGAGTCGGCGAACAGCGCGAAGAAGGAGGGGTCCG
>2488788|reference AscI_genome_v2_|length 62|copies 1
CCCCGCGCCGGGTCCCCAGCAGCACCCCGAAGATGAGGAAGTAGCTGAGGATGAGCAGCATC
>2488788|reference AscI_genome_v2_|length 55|copies 1
CCCCGCGCGCGTGCCCGCACCGACGGCGTCGCGGCCGGCGGCGAGGGCGAGGACG
>2488788|reference AscI_genome_v2_|length 59|copies 3
CCCCGCGGGGGGTCGCTCGGTCGGTGGAGATGCTCACGTACGCAAGCGTAACCTACGCA
>2488788|reference AscI_genome_v2_|length 61|copies 1
CCCCGCGGTGAGGGCGAACCGCATGTGGCTGTGGAGGAGGGCGACGAGGATCCCGCGCAGC
>2488788|reference AscI_genome_v2_|length 44|copies 1
CCCCGCGTGTGGAACGCTGCGCGTCATGACGACGCAGTCCGAGG
>2488788|reference AscI_genome_v2_|length 71|copies 5
CCCCGCTCGACGGCGCGTTCACCAAGCCGGTCGCGAGCCGCACCCTCGGGAGCCTGCTCGAGGAGAAGGGC
>2488788|reference AscI_genome_v2_|length 58|copies 2
CCCCGCTCGCCGACATGTACGACACCCGGTTCGTGCCGCTCGAGGACGTCATCGCGGC
>2488788|reference AscI_genome_v2_|length 72|copies 1
CCCCGCTCGGCCCGTGGGGTTCCGGACACGGCGACGAGGGTCAGCCGGTCACCGACGACAGCGCGCTCTTGA
>2488788|reference AscI_genome_v2_|length 55|copies 2
CCCCGCTGCCGGGGAGGCCGGAGGGGAAGGCGCTCGAGCTGGGGATCGAGGTGCG
>2488788|reference AscI_genome_v2_|length 61|copies 1
CCCCGGAACGGCACGATGCGGGCCGAGGGGCGGTGGCCGAGGGCCTCGGCGACGAGGTCGG
>2488788|reference AscI_genome_v2_|length 67|copies 7
CCCCGGACACCGACGGCTTCGCGGTCGAGGGCGAGATTATGCTCCGCCAGCTGGTCGTTGAAGGCCT
>2488788|reference AscI_genome_v2_|length 62|copies 2
CCCCGGACGGTGAGCAGCATCCGGGGGTGCGCCGGGTCCTCCTCGAGCTTGAGCCGCAGGCG
>2488788|reference AscI_genome_v2_|length 56|copies 1
CCCCGGAGGAGCGCCTGCTGCGCGCCATCTTCGGCGAGAAGGCCCGCGAGGTCCGC
>2488788|reference AscI_genome_v2_|length 77|copies 1
CCCCGGATCCGGACCCGGGTCTGGTGGCGTGTCGGGGTGACCCCGAAATGTGGAGGCGCGAGGGGACGTTGGGACAC
>2488788|reference AscI_genome_v2_|length 66|copies 1
CCCCGGCAACCCGTTCGAGACCACGGTCGAGCAGCTCGCGACGGCCATCCGGCTCGGGGTCTTCTT
>2488788|reference AscI_genome_v2_|length 52|copies 1
CCCCGGCAGTCTCCTATGAGTCCCCGCCATCACGCGCTGGCAACATAGAACG
>2488788|reference AscI_genome_v2_|length 72|copies 1
CCCCGGCATGCCCGGGATGGGCTCCGGCCCGGGCAAGCGCGGCCGCCAGCAGGCGCCGCAGCGCAAGAAGTC
>2488788|reference AscI_genome_v2_|length 49|copies 1
CCCCGGCCGGGTCGGTCAGTGCGGCGAACAGGCGGCGCGCGATCCGCAG
>2488788|reference AscI_genome_v2_|length 60|copies 1
CCCCGGCCTCGATCCGCAGCGGCACACCGGGGTTGACGTCGCCACCGGCCTTGCGGACGC
>2488788|reference AscI_genome_v2_|length 58|copies 1
CCCCGGCGCCAGCCCCTCGCACCGCCGCACGGTGAGGTAGAGCTCGTGCTCGTAGAGG
>2488788|reference AscI_genome_v2_|length 59|copies 1
CCCCGGCGCCAGCCCCTCGCACCGCCGCACGGTGAGGTAGAGCTCGTGCTCGTAGAGGC
>2488788|reference AscI_genome_v2_|length 60|copies 3
CCCCGGCGCCAGCCCCTCGCACCGCCGCACGGTGAGGTAGAGCTCGTGCTCGTAGAGGCC
>2488788|reference AscI_genome_v2_|length 54|copies 2
CCCCGGCGGAGATGACCGCGACCTCGGTGCGGGAAAGCTCGGTGAGGTCGGCGG
>2488788|reference AscI_genome_v2_|length 58|copies 1
CCCCGGCGGCGAGCGGGGTGAGGTAGCGCTTCTTGACGTCGTCGTCCGCCGCGAGGAC
>2488788|reference AscI_genome_v2_|length 54|copies 1
CCCCGGCGTGGCTGCGCCGGCACGCGACGGCCCTCGCGGGGAGCGGGCTGCTGC
>2488788|reference AscI_genome_v2_|length 62|copies 1
CCCCGGCTACCCGGGCTACTACTACCGGGACGTGAACTTCTCGAACTACCTCACGGCGCTCA
>2488788|reference AscI_genome_v2_|length 52|copies 3
CCCCGGGCCCGGCAGTCCGGCCAGTCGACGCGCAGCTCGTGGCGCGCCGCCG
>2488788|reference AscI_genome_v2_|length 64|copies 1
CCCCGGGCCCGGCAGTCCGGCCAGTCGACGCGCAGCTCGTGGCGCGCCGCCGGCGTCCCCGCGC
>2488788|reference AscI_genome_v2_|length 50|copies 3
CCCCGGGCGTCAACCAGCTGGTCCGCGTCTACGTGGCGAACAAGCGCAAG
>2488788|reference AscI_genome_v2_|length 34|copies 1
CCCCGGGTGCGCGCGAGCTCGGCGAGGGCCAGCT
>2488788|reference AscI_genome_v2_|length 54|copies 1
CCCCGGTCCGGCGAGTGCCGTCCCGAGTCCCGTGGCCAGGGCTACGCTCAGTAG
>2488788|reference AscI_genome_v2_|length 29|copies 1
CCCCGGTGGGAACTGCACAGCCCATGCAG
>2488788|reference AscI_genome_v2_|length 67|copies 1
CCCCGGTGGGAACTGCACAGCCCATGCAGTGAGCCGGCGTACCGGGCGGAGCCACTCCAGGTCCGCC
>2488788|reference AscI_genome_v2_|length 70|copies 2
CCCCGTCGGCGCCTGCCGCCAGTGCCTCGTCGAGGTGTGGATGCCCGGCCGCCCCGGCCCCGACGGCACC
>2488788|reference AscI_genome_v2_|length 57|copies 7
CCCCGTCTTCTTCGAGGGCGGCACCCGCAACAACCTCGGTGAGTACGAGCCGCGGAT
>2488788|reference AscI_genome_v2_|length 56|copies 1
CCCCGTGACGATCGGCTCGCTGAGGAACTGCGCGACCCAGCCGAGCCGCAGGAGAC
>2488788|reference AscI_genome_v2_|length 77|copies 1
CCCCGTGTCGGGGATGGCTGAACGGCTGGACCGCACCGCCGTTCGGCCCACCCGTTCCCGGGCGGCACCCCTGTCGC
>2488788|reference AscI_genome_v2_|length 54|copies 1
CCCCGTGTGGGAGGAGGCGCGCCGGGGTGGCCGGCAGCTCGTGCGGATGCGCCG
>2488788|reference AscI_genome_v2_|length 57|copies 1
CCCCGTTCGTCGTCTTCGAGGACGCCGACCTCGACGCCGCCGTCGAGGGCGCGATGC
>2488788|reference AscI_genome_v2_|length 27|copies 1
CCCCTCGACGACGTCGTACCCGCCGTG
>2488788|reference AscI_genome_v2_|length 33|copies 1
CCCCTCGCTGTCGCCGGACGAGGCCGAGGCGCA
>2488788|reference AscI_genome_v2_|length 48|copies 1
CCCCTGATCCCCCTCCCTCACCGCGAACGTGTGTGAACTCGCCGGGGA
>2488788|reference AscI_genome_v2_|length 53|copies 1
CCCCTGCGCCGGGTCGCCGCCCTCGCCGACGACGCGGGTGATGGCGTTGGTCA
>2488788|reference AscI_genome_v2_|length 50|copies 1
CCCCTGCGCGCGGCGCCGGACGCGCAGAGCCGCTGGCGCGCAGCACGGCC
>2488788|reference AscI_genome_v2_|length 55|copies 1
CCCCTGCGGGCGCGGGACTTCTGGCGCGCCGTGGCGGCGGACCTGCTGGCTACGC
>2488788|reference AscI_genome_v2_|length 59|copies 1
CCCCTGGCTCGGGGTGTGGGTGCTCGTCTGGGGCATCGCCTACCAGCAGGTCGAGAACC
>2488788|reference AscI_genome_v2_|length 58|copies 1
CCCCTGGTGCCGCTGCTGCGCTGCCCCGACGGCGCGGTCACCGTCACCGCCGGCGGGC
>2488788|reference AscI_genome_v2_|length 59|copies 2
CCCCTGTGGCCATCTGGCCGGAAGCGACCCCATTCATTCGGCACATGAACTCTCCCGAG
>2488788|reference AscI_genome_v2_|length 60|copies 1
CCCGAAGACGGTGAGGTCGACGGCGGACAGCTTCTTCTTGAGCTGGTACTCCGGGTCCTC
>2488788|reference AscI_genome_v2_|length 57|copies 6
CCCGACAGGCGCGGCCCGGCCTCGGGGATGTCGAGGTGCTTGAGCGAGACGCCACGC
>2488788|reference AscI_genome_v2_|length 57|copies 4
CCCGACATGCCCTCGAGCTTCTGGTTCGCGCCCATGACGAAGGTCGTGTTGCTCGCC
>2488788|reference AscI_genome_v2_|length 57|copies 3
CCCGACCACCCTTGCCAGCTTCCGTCAACGTAGAGAGCCATGCCTCGAGCGTGGCGG
>2488788|reference AscI_genome_v2_|length 61|copies 1
CCCGACCACCTGGAGGACTCAACGTTTGATGTGGTTTTCTGCGTCGGCAACTCGCTCGGGC
>2488788|reference AscI_genome_v2_|length 39|copies 1
CCCGACCGTCACCGCGCTGCGCGCCCGCGCCGGCGAGGT
>2488788|reference AscI_genome_v2_|length 54|copies 1
CCCGACGAACAACCTCGCCGGCCTGCCGCCGTGCACGGTGGCCATCCGGCACAC
>2488788|reference AscI_genome_v2_|length 56|copies 1
CCCGACGACGACGACCGCGGCGACGGCGTGGCCGACGAGCTTGGCGCGGCGGTAGG
>2488788|reference AscI_genome_v2_|length 68|copies 3
CCCGACGACGTGGAACGGCTGGGGCGAGGTCGGCGACGCGACGTACTTCGCGAACCCGTCGGCGTACC
>2488788|reference AscI_genome_v2_|length 33|copies 1
CCCGACGGCGTGCCGATCGACGCGATCCTCTTC
>2488788|reference AscI_genome_v2_|length 53|copies 1
CCCGACGTCCGGTGGCATCTACTGGTGGGCGGCCAAGCTGGGCGGTGCCAAGG
>2488788|reference AscI_genome_v2_|length 54|copies 2
CCCGACGTCCGGTGGCATCTACTGGTGGGCGGCCAAGCTGGGCGGTGCCAAGGC
>2488788|reference AscI_genome_v2_|length 61|copies 1
CCCGACTCCAGACCACCGACGGTCTCACCGAGGAGCAGCACGAGCTCATCAAGCTGGTCCG
>2488788|reference AscI_genome_v2_|length 53|copies 1
CCCGACTCGGCGACCCGTCCGGCGTCGATGACCCAGATGCGGTCGGCGTGGCG
>2488788|reference AscI_genome_v2_|length 46|copies 4
CCCGACTGGACCGCCAGCTGACGCATGCGCTGGAGGATCGAGTGCG
>2488788|reference AscI_genome_v2_|length 34|copies 1
CCCGAGATGATGCCCAGCTGGTCGCGCAGCCACT
>2488788|reference AscI_genome_v2_|length 49|copies 3
CCCGAGATGATGCCCAGCTGGTCGCGCAGCCACTGGACGGCGCTGCCGG
>2488788|reference AscI_genome_v2_|length 52|copies 2
CCCGAGATGATGCCGAGGAGCACCGAGCCGCCGAGCTCGTAGGCGAGCAGCG
>2488788|reference AscI_genome_v2_|length 47|copies 2
CCCGAGCACGAAGACGAGCAGCATGACGAGCTGGATGTCGCGCCGCT
>2488788|reference AscI_genome_v2_|length 62|copies 10
CCCGAGCATCAGGCCCAGGAACACCCGCCGGGAGGCGGGGCTGAGCTTGTACGGCTGGGGAG
>2488788|reference AscI_genome_v2_|length 51|copies 1
CCCGAGCGAGCGCGTCGCGCACACCGGCGAGATCGTCGCCGTCGTCGTCGC
>2488788|reference AscI_genome_v2_|length 60|copies 1
CCCGAGCGCGAGGTGAGCTTCGGCTACCTGACGGGCCGGCGGTTCGTGCTCGCCAACGCC
>2488788|reference AscI_genome_v2_|length 54|copies 1
CCCGAGCTCATCCCCAGCTGCGTCGCCCTCATCGCCCACCCGGACGACGAGCGC
>2488788|reference AscI_genome_v2_|length 50|copies 1
CCCGAGGCGGGGGAGGTGCGCATCGGCGACGAGCTCGTGGCCGGCCCCGG
>2488788|reference AscI_genome_v2_|length 59|copies 1
CCCGAGTGCCGGCCGGTCGAGATCGGCAGACCGTCGAGGAGGGTCCTGACCCGCTCGGC
>2488788|reference AscI_genome_v2_|length 46|copies 1
CCCGAGTGCTTGCTGTGCGTCGTCAGGTCGAAGTCGGTGCGGTTGG
>2488788|reference AscI_genome_v2_|length 53|copies 1
CCCGATCTCGTCGCCGTAGTAGAGGCACGGCGAGCCGGGCAGCGAGAGCAGCA
>2488788|reference AscI_genome_v2_|length 69|copies 2
CCCGCAACGGCGGCCAGCTCGCCGACCCGGGCTCGGTGGCCTACGTCTTCCACCGCAAGGGCGTCGTCA
>2488788|reference AscI_genome_v2_|length 64|copies 1
CCCGCACCCTCGGGATGTTCCAGATCGAGAGCCCCGGCCAGCGCGAGCTCGTCGGCAAGCTCGG
>2488788|reference AscI_genome_v2_|length 34|copies 1
CCCGCACGCAGGGCGAGCTCGGCGCGCTCGAGGT
>2488788|reference AscI_genome_v2_|length 54|copies 2
CCCGCACGGCCAGCGCTACACGCCGGTCGACGCGGAGCTGATGCTCGCCTACCG
>2488788|reference AscI_genome_v2_|length 54|copies 1
CCCGCACGTCCCCGACGGCAACTACATGCTGACGTGGTGGGACGAGGCGCAGAA
>2488788|reference AscI_genome_v2_|length 59|copies 1
CCCGCAGACCGACGAGGAGCGCGACGTCAGGGCCCGCTACGACAAGGTCAAGGGCAGCG
>2488788|reference AscI_genome_v2_|length 61|copies 1
CCCGCAGGTCGAGCTGCGCAAGGGCTCGGCCTACACCGAGCGCGCGAGCTCCGAGGACGGG
>2488788|reference AscI_genome_v2_|length 40|copies 1
CCCGCATCCTGCGCGAGCTGATGTCGCGGTGGCCGCACAC
>2488788|reference AscI_genome_v2_|length 34|copies 1
CCCGCATCGAGAAGAAGCTCGGCCGCCTCGAGGG
>2488788|reference AscI_genome_v2_|length 49|copies 1
CCCGCATCGAGATCAGCTTCACCGGGTCGCAGCTCGTCCTCTACGGGCC
>2488788|reference AscI_genome_v2_|length 67|copies 3
CCCGCATCGCCGAGCACTTCGGCATCCCCGCCATCTCCACCGGCGACATCTTCCGCGCCAACATCAA
>2488788|reference AscI_genome_v2_|length 58|copies 1
CCCGCCAAGACTCAGACACGAGAGCAGTGGAAGTTCATCGCCGGGGTTGTGACCGAGC
>2488788|reference AscI_genome_v2_|length 43|copies 1
CCCGCCACCTCCCCGAGCTCCAGGCCGGGCTCGGGGCGGTGAC
>2488788|reference AscI_genome_v2_|length 51|copies 1
CCCGCCAGATCATCGACGGCGTCGGCCTCGACCCGCGGATCGGGACGCACT
>2488788|reference AscI_genome_v2_|length 62|copies 1
CCCGCCAGCAGGCCCTCGAGCGGGCCCGGCGCGCCCTGGACGAGCTCGTCGTCGAGGGGATG
>2488788|reference AscI_genome_v2_|length 67|copies 1
CCCGCCGACGGCGAGGACGGCGGGGATGACGAGGGCGACCAGGATCCGCGTCCGGCCCTCCGCGAAC
>2488788|reference AscI_genome_v2_|length 48|copies 2
CCCGCCGCGCGCGCGAGCTGCGTGATGCGGACGATCGACTCCTCGACG
>2488788|reference AscI_genome_v2_|length 58|copies 6
CCCGCCGCTGGCGCGTCCCCGCGTACGAGGTCCAGGACGAGCTCGATGCGCTGGTGGG
>2488788|reference AscI_genome_v2_|length 62|copies 1
CCCGCCGGAGAGCGGCTCGACGCGGTCGTGGCGGCGCTCGGTCAGCTGGGCGAAGTCGAGCA
>2488788|reference AscI_genome_v2_|length 48|copies 1
CCCGCCGGCACGCGGGTGCTCGAGATCGACGGGCACCGCACCCTCGGC
>2488788|reference AscI_genome_v2_|length 37|copies 1
CCCGCCGGCTCGGCGAGCTCTTCACCCGCTACGGGCG
>2488788|reference AscI_genome_v2_|length 55|copies 1
CCCGCCGGCTCGGCGAGCTCTTCACCCGCTACGGGCGCGAGACCGTCGAGGCCGC
>2488788|reference AscI_genome_v2_|length 50|copies 1
CCCGCCGGGGACGCGCTGCTGCGCGTCGCCGGCCCGGGCAGCGCCGGGGG
>2488788|reference AscI_genome_v2_|length 38|copies 1
CCCGCCGTCGATGGTCTCGAGCTGGTTGATGCAGCGCA
>2488788|reference AscI_genome_v2_|length 72|copies 1
CCCGCCTGAGCCCGGGCTACTCCCCCGCGCGGAACTCCGTCGCGCCCGCCCCGGCGAGGTCGTGGATGCGGG
>2488788|reference AscI_genome_v2_|length 52|copies 1
CCCGCCTGCGCCTGCTCGCCGACGACCTCGTCCAGCTGACCGGCATCGTCGA
>2488788|reference AscI_genome_v2_|length 56|copies 3
CCCGCCTGCTCGTGCGCGACGTGTCCGTCGTCGTCCTCGACGAGGCGACGGCCCGG
>2488788|reference AscI_genome_v2_|length 31|copies 1
CCCGCGACCGGGCCCGCCTGCTGCTCGGCGT
>2488788|reference AscI_genome_v2_|length 32|copies 1
CCCGCGACCGGGCCCGCCTGCTGCTCGGCGTG
>2488788|reference AscI_genome_v2_|length 34|copies 1
CCCGCGACCGGGCCCGCCTGCTGCTCGGCGTGGA
>2488788|reference AscI_genome_v2_|length 37|copies 1
CCCGCGACCGGGCCCGCCTGCTGCTCGGCGTGGACGA
>2488788|reference AscI_genome_v2_|length 44|copies 1
CCCGCGACCGGGCCCGCCTGCTGCTCGGCGTGGACGACCTCGAG
>2488788|reference AscI_genome_v2_|length 63|copies 11
CCCGCGACCGGGCCCGCCTGCTGCTCGGCGTGGACGACCTCGAGGACGTCCTCGAGGGTGAGC
>2488788|reference AscI_genome_v2_|length 62|copies 1
CCCGCGAGATCGCCGAGCTCGACGAGCGGTTCGGTGCCGACGCCGTCCTGCGGCGTTGCGGC
>2488788|reference AscI_genome_v2_|length 35|copies 1
CCCGCGAGCGCCGCGAGCTGGCCCGCCAGCTGACC
>2488788|reference AscI_genome_v2_|length 26|copies 1
CCCGCGAGGTAGCCCAGCTCGGCCGC
>2488788|reference AscI_genome_v2_|length 57|copies 4
CCCGCGAGGTAGCCCAGCTCGGCCGCCGCGACGCCCTCGCCGCGGTCGTTGTGCGGG
>2488788|reference AscI_genome_v2_|length 63|copies 1
CCCGCGAGTACTACTCCCGCCTGCTCGACACCGCATGGGCCGGGGACTACCTCCGACGTCGGC
>2488788|reference AscI_genome_v2_|length 48|copies 1
CCCGCGAGTGGGTCGAGCTCGCGGCCTCCCGTGGCGTCGTGTGCATCG
>2488788|reference AscI_genome_v2_|length 56|copies 12
CCCGCGAGTGGGTCGAGCTCGCGGCCTCCCGTGGCGTCGTGTGCATCGACAACAGC
>2488788|reference AscI_genome_v2_|length 61|copies 2
CCCGCGCCCTCGACGAGCTGTCGGGCCGAGTCGGCGAACAGCGCGAAGAAGGAGGGGTCCG
>2488788|reference AscI_genome_v2_|length 52|copies 4
CCCGCGCCGACTGCACGACGCGCAACCTCAAGAAGGCGCGCCGGCTCTCCCG
>2488788|reference AscI_genome_v2_|length 59|copies 3
CCCGCGCCGATCTGGTCGGGACCGACATCGACCACCGCCACGGTCTGGCCCCGCGCCCG
>2488788|reference AscI_genome_v2_|length 55|copies 3
CCCGCGCCGTCGCCGAGCTGCTCGACACCGCCGGCGTCTCGTTCGCCGTCCTCGG
>2488788|reference AscI_genome_v2_|length 46|copies 1
CCCGCGCCTGGGAGCGGGGCATCAACGAGCTCGCCGAGTCCGACAG
>2488788|reference AscI_genome_v2_|length 54|copies 3
CCCGCGCGCGTGCCCGCACCGACGGCGTCGCGGCCGGCGGCGAGGGCGAGGACG
>2488788|reference AscI_genome_v2_|length 68|copies 1
CCCGCGCGGAGAACTCGACCTCGACCCCGCCGAAGGTGTCCTTGAGGATGTCGGCCATCCGCAGGCGC
>2488788|reference AscI_genome_v2_|length 55|copies 1
CCCGCGCGGATGGTGACGACGGCGGCGCGCTCGTCGTACTCGCCGGAGAGCAGGG
>2488788|reference AscI_genome_v2_|length 58|copies 1
CCCGCGCGGGTGACGACCGCGCCGTCGAGGTCGACGACGAGGTCACCCACCTCGACGG
>2488788|reference AscI_genome_v2_|length 53|copies 2
CCCGCGCGTTCCTCGCCGACCCGTCGCTGCTCATCCTCGACGAGGCGACGAGC
>2488788|reference AscI_genome_v2_|length 48|copies 1
CCCGCGCTCGTCCCGGGCGGCTTCGTCGGGGTCGACGTCTTCTTCGTC
>2488788|reference AscI_genome_v2_|length 56|copies 1
CCCGCGGCCAGCACCGCCGACTCGATGGCCGGCGACTCGATCTTCGCGAGCCCCAC
>2488788|reference AscI_genome_v2_|length 57|copies 1
CCCGCGGCCGCACACGGGCGTCAGCCGCGAACACCCCACGCGCTGAGGGACGCCGCG
>2488788|reference AscI_genome_v2_|length 39|copies 1
CCCGCGGTGGCGCGGCCCTGTCGGTCGCGTCCGTTACCG
>2488788|reference AscI_genome_v2_|length 41|copies 1
CCCGCGGTGGCGCGGCCCTGTCGGTCGCGTCCGTTACCGGC
>2488788|reference AscI_genome_v2_|length 59|copies 3
CCCGCGGTGGCGCGGCCCTGTCGGTCGCGTCCGTTACCGGCCGGCCGATCATGTTCGCC
>2488788|reference AscI_genome_v2_|length 57|copies 1
CCCGCGTAGTTGTCCGGCAGACCGAGGATGTGCCCGGTCTCGTGGGCCGTGACGCGC
>2488788|reference AscI_genome_v2_|length 61|copies 1
CCCGCGTCCTCCCGATCGCGTCCACCGCACCTGACGTGGCCGAGATTGAGGAAGCAGTTGC
>2488788|reference AscI_genome_v2_|length 53|copies 4
CCCGCGTCGACGCCGAGCTGCGCAGCGTCCTCAGCCCGGTCGCCACCCAGGCG
>2488788|reference AscI_genome_v2_|length 54|copies 1
CCCGCGTCGCCGCCGAGCTCGGCCCGCCGGTCGTCCTCGTCAACAACGCGGGCA
>2488788|reference AscI_genome_v2_|length 62|copies 3
CCCGCGTGGAGGCCGAGCTCGGGACGCGGCTCTTCGAGCGGCTGCCGCACGGGGTCGCCACC
>2488788|reference AscI_genome_v2_|length 51|copies 1
CCCGCTCATGACGATGCGCGGCAGCAACGCCGACGGCACCGACTACGAGAC
>2488788|reference AscI_genome_v2_|length 66|copies 1
CCCGCTCCCGCGCGGGGGCGTCGAGGGCCTCGGACTGCGCCCGGGTCAGCTCGGCGCAGCCGGTCG
>2488788|reference AscI_genome_v2_|length 56|copies 1
CCCGCTCCGGGAGGGAGGGGTCCGGTTCGACCTGCGGCAGTGCACGGCTCACCCCT
>2488788|reference AscI_genome_v2_|length 52|copies 1
CCCGCTCGACGAGCACGTCGGTGTTCGACCTCGCCGCGCCGTACTCGGCCAG
>2488788|reference AscI_genome_v2_|length 48|copies 1
CCCGCTCGACGCGCTCGACTTCTTCGAGGAGCTCGCCGTCGAGAACAG
>2488788|reference AscI_genome_v2_|length 51|copies 1
CCCGCTCGAGGAGATCCGCACGATCATCGACCTCTACGACGCGCCCCGCGG
>2488788|reference AscI_genome_v2_|length 57|copies 1
CCCGCTCGCCGACATGTACGACACCCGGTTCGTGCCGCTCGAGGACGTCATCGCGGC
>2488788|reference AscI_genome_v2_|length 58|copies 1
CCCGCTGCGGATGATGCGGGCCGCCCGGTTCGTCTCGCAGCTGGGGTTCGTCCCGGCG
>2488788|reference AscI_genome_v2_|length 60|copies 1
CCCGCTTCGCGTGGACCCTGCTCCTCGTCTGCGGCGACCCGAGCTCGGCGGGCACGTACT
>2488788|reference AscI_genome_v2_|length 66|copies 1
CCCGGACACCGACGGCTTCGCGGTCGAGGGCGAGATTATGCTCCGCCAGCTGGTCGTTGAAGGCCT
>2488788|reference AscI_genome_v2_|length 63|copies 1
CCCGGACATGCCGAAGAACTTCCAGACCTCGCAGTACGACGAGCCCATCGCCTTCGACGGCCA
>2488788|reference AscI_genome_v2_|length 44|copies 1
CCCGGACCTGGGTGAGCATCGCCCTGCTCTGCCTGCTGCCGGTC
>2488788|reference AscI_genome_v2_|length 66|copies 1
CCCGGACCTGGGTGAGCATCGCCCTGCTCTGCCTGCTGCCGGTCGTCGTCGCGGTCTTCCTGTCGG
>2488788|reference AscI_genome_v2_|length 39|copies 1
CCCGGACGGTCGGCATGAAGAGCTGGTCGTCGGGGTCCT
>2488788|reference AscI_genome_v2_|length 54|copies 1
CCCGGATGCTCGCCGAGCTGCCGTGGTGGGCGCGCAACGTCGTCGTCAAGGTCC
>2488788|reference AscI_genome_v2_|length 53|copies 1
CCCGGCAGACGTGCGAGCTGGTCTGGGAGGCGGGCTGCCCCGAGGCCGACGTG
>2488788|reference AscI_genome_v2_|length 59|copies 2
CCCGGCATCGCGGCCATCAACGGCGGCATGTTCAACGAGGGCTGGTGGGGCGTGCTCTG
>2488788|reference AscI_genome_v2_|length 71|copies 1
CCCGGCATGCCCGGGATGGGCTCCGGCCCGGGCAAGCGCGGCCGCCAGCAGGCGCCGCAGCGCAAGAAGTC
>2488788|reference AscI_genome_v2_|length 53|copies 1
CCCGGCATGCTGACGTCGACGACGAGGACGTCGACCGACGACGCACGCAGCGC
>2488788|reference AscI_genome_v2_|length 60|copies 2
CCCGGCCAACGTCCTCGCCGACTTCTTCGCCAAGGACGACTACTACACCGACGCCGACAG
>2488788|reference AscI_genome_v2_|length 33|copies 1
CCCGGCCCTCGCCGCCGGCAACACGGTCGTCCT
>2488788|reference AscI_genome_v2_|length 53|copies 1
CCCGGCCGAGATGCCGATCGTCGCGCCGGGCTGCACGAGCCGCGCGGCCTCGG
>2488788|reference AscI_genome_v2_|length 61|copies 2
CCCGGCCGAGGTCCTCGGCGACGATGCGCCGGGTCGCCTCGATGCCGTCGAGCACGGGCAT
>2488788|reference AscI_genome_v2_|length 65|copies 1
CCCGGCCGTCCGGACCCACTTTCCGCGAATCGACCACGGCCGCAGGGCGGTCGGCGATACGGTCG
>2488788|reference AscI_genome_v2_|length 59|copies 4
CCCGGCGACAGGGCGACCATCGCGTCGTAGGTCGGTGCGGCACGGTCGAACGCGTCGGC
>2488788|reference AscI_genome_v2_|length 28|copies 1
CCCGGCGAGGAAGATGATCATCCCGGTG
>2488788|reference AscI_genome_v2_|length 64|copies 1
CCCGGCGCGCAGCCATGTGTCCGGGCGGGCCCAGGACAGGACGCGCAGGGTCCGCGGGAACGGC
>2488788|reference AscI_genome_v2_|length 42|copies 1
CCCGGCGCTCCAGCCGCTTGACCTGCTGCGAGACCGCCGAGG
>2488788|reference AscI_genome_v2_|length 53|copies 1
CCCGGCGCTCCTCGCGCTCGTCTCGCTGCTGGGCGTCTTCGGGCAGGGCGAGT
>2488788|reference AscI_genome_v2_|length 34|copies 1
CCCGGCGTCGCGCCGAGCTCGGCGGTGCGGTCGG
>2488788|reference AscI_genome_v2_|length 36|copies 1
CCCGGCGTCGCGCCGAGCTCGGCGGTGCGGTCGGCC
>2488788|reference AscI_genome_v2_|length 57|copies 3
CCCGGCGTCGCGCCGAGCTCGGCGGTGCGGTCGGCCCAGACGTCGACGACGGTGCGC
>2488788|reference AscI_genome_v2_|length 53|copies 1
CCCGGCGTGATCTCGAGCTCGAGCATCGTCTCGCGGCCGTCGCGGACGACGGC
>2488788|reference AscI_genome_v2_|length 55|copies 2
CCCGGCTCAGCCGGCGGCGAGCTCGTCGCGTCGCTGCAGCAGCGTCGCCCGCTCC
>2488788|reference AscI_genome_v2_|length 29|copies 1
CCCGGCTCGAGGCCGCGCTCGCGGGCGGC
>2488788|reference AscI_genome_v2_|length 62|copies 1
CCCGGCTCGTGCACCGTGGTCGGGCCCGACCTCACGTGGGCCGACGTCTGGGCGACGGCCGC
>2488788|reference AscI_genome_v2_|length 57|copies 1
CCCGGCTGCCGGCCTCGAGCCGCTCGACGGTGGTACCGAGCTCGTCGGCCTGCTGCG
>2488788|reference AscI_genome_v2_|length 28|copies 1
CCCGGCTGCGCGACGAGCTCGAGGTCGT
>2488788|reference AscI_genome_v2_|length 75|copies 1
CCCGGGAACCGTTCCGGGGTGAAGCGCGGCCGTATCGGGTGACCCGATACGCGTGTGACTCGGGCCGTGGGCGGC
>2488788|reference AscI_genome_v2_|length 61|copies 2
CCCGGGACGACCTGGCCGATCGCGTGGGTCCGGGCGAAGTGCTGCCACGGGTCCTCCTGCG
>2488788|reference AscI_genome_v2_|length 59|copies 1
CCCGGGACGTACTCGAGCTACCGGCTCGTCGTGACGGCGGCGAACGGTGCCGTCAACCT
>2488788|reference AscI_genome_v2_|length 60|copies 2
CCCGGGCCGGCAGCCCGGTGCAGTCGCGGACGGCCGCGATGACCGGGACGGTGACCCCGC
>2488788|reference AscI_genome_v2_|length 57|copies 1
CCCGGGCGGGGGACCAGCTCCAGGGCATCAAGCGCGGCATCCTCGAGCTCGCCGACG
>2488788|reference AscI_genome_v2_|length 57|copies 1
CCCGGGCGTACGACGAGCTCGAGGAACGCATCGAGGTGCTGACCCAGGAGGAGGAGC
>2488788|reference AscI_genome_v2_|length 59|copies 1
CCCGGGCTACGGCCAGGTCGCGCTGGCCCTGGCCCTCGGCGGCCGGATGCCGCTCGCCG
>2488788|reference AscI_genome_v2_|length 39|copies 1
CCCGGGGAACTCCATGAGCGGCTCCATCGCCCGCAGCAG
>2488788|reference AscI_genome_v2_|length 58|copies 1
CCCGGGGCCAGGCCGAGCACCTCGCGCACGGTCATCCGGCTGCGGCCGAGCTCGACGC
>2488788|reference AscI_genome_v2_|length 39|copies 1
CCCGGGGCGCGGTCCAGCGGGTCCCGCTCGAGCTGCTGC
>2488788|reference AscI_genome_v2_|length 65|copies 2
CCCGGGGCGCGGTCCAGCGGGTCCCGCTCGAGCTGCTGCCCGAGAGCTGGCGCGTGGACCTGCAC
>2488788|reference AscI_genome_v2_|length 70|copies 2
CCCGGGGCGGGTTCGCGCCGGGGCCGGGGCGTCACGTATGCTGTCCGTTCGGTGTGACCACCATGTCGGC
>2488788|reference AscI_genome_v2_|length 64|copies 1
CCCGGGTCAAGCCCGAGCTCGTCGCCTGACGCCCACGACGGCCCCCTGCCCCCGAACGTGTGTG
>2488788|reference AscI_genome_v2_|length 55|copies 1
CCCGGGTCTACCGGCTCGCCGACCACCGGATGCACCAGGTGACGCGTGACCACTC
>2488788|reference AscI_genome_v2_|length 62|copies 1
CCCGGGTGCGCCCCGAGCTCGACGACGCGGCCCTGGACGCCCTCGTCCGGACGGGGATGCGC
>2488788|reference AscI_genome_v2_|length 29|copies 1
CCCGGTCAAGCAGCAGGCCGCGACCCTCC
>2488788|reference AscI_genome_v2_|length 63|copies 1
CCCGGTCAAGCTCTACGCCCCGGTCCGGTGCGGCACGAACGCCGGCACCCCGTGCGACGCGAG
>2488788|reference AscI_genome_v2_|length 69|copies 2
CCCGGTCCTGCCGGTCGGTCGGGAGCGCCGAGACGGCGCGGTCGACCTCGGTCCGGGCCCGCCCCTCCC
>2488788|reference AscI_genome_v2_|length 66|copies 2
CCCGGTCGGGCCAGGTGCGGTCGGGGAGGTGGACCTCGATCTGGTCCTGGAACGGCAGGTACTTCG
>2488788|reference AscI_genome_v2_|length 68|copies 1
CCCGGTCTGTCCCCGAGTGTGGGGCAGCGGGTGCTCTGGGTGGAACATCGATTCTGGCACCGTGGACC
>2488788|reference AscI_genome_v2_|length 55|copies 1
CCCGGTGAGCCGAAGGCCTGCTGGGACAGCTGCATGAGCTCGGCGCGCTGCTCGG
>2488788|reference AscI_genome_v2_|length 57|copies 1
CCCGGTGAGCCGAAGGCCTGCTGGGACAGCTGCATGAGCTCGGCGCGCTGCTCGGGC
>2488788|reference AscI_genome_v2_|length 61|copies 1
CCCGGTGCCGCAGCCGACGTCGACGAGGGTCGCCCCGCGCAGCGGGTGCAGCCCGTCGAGG
>2488788|reference AscI_genome_v2_|length 29|copies 1
CCCGGTGGGAACTGCACAGCCCATGCAGT
>2488788|reference AscI_genome_v2_|length 66|copies 20
CCCGGTGGGAACTGCACAGCCCATGCAGTGAGCCGGCGTACCGGGCGGAGCCACTCCAGGTCCGCC
>2488788|reference AscI_genome_v2_|length 58|copies 2
CCCGGTGGGCGGAGGACGCGCGCCCCAGGACGCTGCTCGCGCGCAGCCACACCACGAC
>2488788|reference AscI_genome_v2_|length 70|copies 1
CCCGGTTCTCCCGGAACGGGGTGAGGTCCGGGAGGAGCGAGCGCAGCACCGGCGCATCATCCCCCACCGC
>2488788|reference AscI_genome_v2_|length 63|copies 1
CCCGTACAACGCGCCGTACTTCCACCCCGGCGCCGACGACGAGGTCATCCAGTACGCGATGGA
>2488788|reference AscI_genome_v2_|length 54|copies 1
CCCGTACGCCTCGAGCCTCTGCGGCGCCTGCTTCGACGCCTGCCCGGTGCGCAT
>2488788|reference AscI_genome_v2_|length 55|copies 1
CCCGTAGGCGCGCTCGTAGAAGGCGACCGCCTCGTCGAGGTCCCGGACGGCGACA
>2488788|reference AscI_genome_v2_|length 57|copies 1
CCCGTCACCCACGACGGCGAGCAGCGAGCCACGGCGGGGGTCGAAGCCCATGGACAT
>2488788|reference AscI_genome_v2_|length 38|copies 1
CCCGTCACGGCCGGGCCGCAGCTCGTCCATCGGGAAGC
>2488788|reference AscI_genome_v2_|length 57|copies 1
CCCGTCGATCGTCACCGAGCACGGCTTCCAGGTGCCGACCACCCCGGGTGTGCGGCT
>2488788|reference AscI_genome_v2_|length 51|copies 2
CCCGTGACGCCGCCGAGCTCGTCGACGTCGACTACGAGGAGCTGCCCGCCG
>2488788|reference AscI_genome_v2_|length 57|copies 2
CCCGTGGCCTTGACGTTGTACCAGGCGTGCGTGACGGTGCCCTGCTCGTCGAGGACG
>2488788|reference AscI_genome_v2_|length 60|copies 1
CCCGTTCACCACCGTCGCCGGCATGACCTACGACTCCGGCAACTACGAGGCCGCGACCGA
>2488788|reference AscI_genome_v2_|length 51|copies 3
CCCGTTCGGCGCCAGCCGTTTCCGCTCGTGTCAGCTCGGCGGGAGCCAGCC
>2488788|reference AscI_genome_v2_|length 59|copies 1
CCCTCAAGCCGGTCGTGGACGCACAGGGCGTCGCGACCGCCCCGAAGGACGGCGTGCAG
>2488788|reference AscI_genome_v2_|length 61|copies 4
CCCTCAAGGTCCCCCACGGCGAGACCGGCACCGTCATCGGCGTCAAGGTCTTCGACAAGGA
>2488788|reference AscI_genome_v2_|length 67|copies 1
CCCTCACCGGTAGCTCTGGACGAGGGCGGTGACGATGAGGCCCCACCCGTCGACCATGACGAAGAGG
>2488788|reference AscI_genome_v2_|length 71|copies 1
CCCTCCACCTCGGCCAGCTGCCGCGCGGCGACCGCCGGATGGTCGCCTTCCTCGGCAGCACGATCGGCAAC
>2488788|reference AscI_genome_v2_|length 58|copies 1
CCCTCCAGTACGCGGGCACCGGCCGCTTCGTCGAGAAGGACGACGCGGCCAAGCGCGC
>2488788|reference AscI_genome_v2_|length 61|copies 1
CCCTCCGACGGAGTCGAACCCGGCGAGGACGGCCGCACGGACCTCCTCGTCGACGGGCTCG
>2488788|reference AscI_genome_v2_|length 46|copies 1
CCCTCCGCGAGGACGAGCTCGTCCGCATCCTCGCCGACGTCGACCA
>2488788|reference AscI_genome_v2_|length 33|copies 1
CCCTCCGCTGGTTCCAGCTCGTCGCCGACGGCT
>2488788|reference AscI_genome_v2_|length 53|copies 4
CCCTCCGCTGGTTCCAGCTCGTCGCCGACGGCTACACCGTGACCGAGGTGAGC
>2488788|reference AscI_genome_v2_|length 52|copies 1
CCCTCCGGCAGCGCGTCGACCGGCCACCAGCGCACGTCGTGGGACTCTGCGC
>2488788|reference AscI_genome_v2_|length 35|copies 1
CCCTCCGGCGCCACCGCGTGGACGTCGACTCCGAC
>2488788|reference AscI_genome_v2_|length 27|copies 1
CCCTCCTCGTGCGCAGCCTCGCCGCCT
>2488788|reference AscI_genome_v2_|length 56|copies 1
CCCTCGACAACGCCCTGCGGATGGGTGACGCGGCGCTCACCGGGCCGGTCGCGCGC
>2488788|reference AscI_genome_v2_|length 62|copies 2
CCCTCGACACCGAGACCGCGGCGGCCACCCTCGGGGTCGCGGTCAAGTACCGCGAGGACGCC
>2488788|reference AscI_genome_v2_|length 56|copies 4
CCCTCGACCAGTGGGAGCGCCGGCTCGACGAGGCCGACGTCGAGGGCGTGGCCGCC
>2488788|reference AscI_genome_v2_|length 52|copies 1
CCCTCGACGAACCCGAGGTCCGCGGCGCCGGAGCGGACGGCATCCACGACCG
>2488788|reference AscI_genome_v2_|length 37|copies 1
CCCTCGACGACGTGGCCGAGCTCGTCCGCTCCCACGT
>2488788|reference AscI_genome_v2_|length 60|copies 1
CCCTCGACGCGGGCGCCATCAAGGACCAGTACGTCCTCGAGTACGACTGGGCCGTGGCCG
>2488788|reference AscI_genome_v2_|length 57|copies 4
CCCTCGACGGGGGTGCTGCGGGCCGCGGCGGCGGCGTCGTAGCGGGCGAGCAGGCGC
>2488788|reference AscI_genome_v2_|length 57|copies 3
CCCTCGAGCTCGTCGAACTCGGCGCGCACGGTCGGCCAGCCGTCGACGACGAGGAAG
>2488788|reference AscI_genome_v2_|length 54|copies 1
CCCTCGAGGCGGCCGACGACGGCGCGCATCGCCTCGGTGAGGTCGCCGAGGCGG
>2488788|reference AscI_genome_v2_|length 55|copies 1
CCCTCGATCTCGGCGAGCTGCTGCTCGTCGACGACGGCCGCGAGCTTCTTGTACA
>2488788|reference AscI_genome_v2_|length 53|copies 1
CCCTCGCCACCGCCGAGCTCCTGCTCGACCGCTACGGCATCGTCACCCGGGGC
>2488788|reference AscI_genome_v2_|length 62|copies 3
CCCTCGCCCACCGCGAGCTGACCCCGCGCCGACCGCCACCCCGCGCCGGGGCGACGGACCAC
>2488788|reference AscI_genome_v2_|length 61|copies 1
CCCTCGCCCGCGAGGCGGCGCATCGCCTCGCGGATGGTCGCCCGGCTGACGCCGAGGTCGC
>2488788|reference AscI_genome_v2_|length 31|copies 1
CCCTCGCCCTCGGCGCCTGCGGCTCGAGCAC
>2488788|reference AscI_genome_v2_|length 57|copies 5
CCCTCGCCGACCTCGGCGGTCAACCGCGTCATCAGCGTGTTCTCGAGCAGCCGCAGC
>2488788|reference AscI_genome_v2_|length 34|copies 2
CCCTCGCCGACGACAAGCTCGCCGACCTGCGCCG
>2488788|reference AscI_genome_v2_|length 59|copies 1
CCCTCGCCGCCACGTCCGCGCTCGTCCTCACGGCGGCCGCCGGAGCCCAGGCCGCCGGC
>2488788|reference AscI_genome_v2_|length 57|copies 4
CCCTCGCCGCGCGCGAGCTCGGGGTGCTCGGCGCCGACGAGGCGCTGGTCGACCGGG
>2488788|reference AscI_genome_v2_|length 27|copies 1
CCCTCGCCGCGCTCGAGCTCCTCGACC
>2488788|reference AscI_genome_v2_|length 51|copies 2
CCCTCGCCGCGCTCGAGCTCCTCGACCCCGCGGCGCCCGGCTACGCCCTCG
>2488788|reference AscI_genome_v2_|length 31|copies 1
CCCTCGCCTACGAGGCCGACATCGTGCTCAT
>2488788|reference AscI_genome_v2_|length 36|copies 1
CCCTCGCGCGGGCGCAGCAGCGGCATGAGGTGCAGG
>2488788|reference AscI_genome_v2_|length 50|copies 1
CCCTCGCGCTCGGCGAGCTCCTCGCGGCGCTCGTCGACCTCGTGTGAGCG
>2488788|reference AscI_genome_v2_|length 32|copies 1
CCCTCGCGCTCGTCGCCCTGACCGGCACCCTG
>2488788|reference AscI_genome_v2_|length 55|copies 1
CCCTCGCGGGGGACGCGGACCTGCTGCTCGGCGACCAGAACATCCGGTGCTCGGC
>2488788|reference AscI_genome_v2_|length 51|copies 3
CCCTCGGACTGCTTGTGCTCACGCTTGATCTCGTCCTGGCTCATCTTCAGC
>2488788|reference AscI_genome_v2_|length 45|copies 1
CCCTCGGCAGCCGCAAGCTCGCGAACGACGCGCTGGACACCGTGC
>2488788|reference AscI_genome_v2_|length 51|copies 1
CCCTCGGCCGAGCGGGCGTGGGTTGTCGAGATCGAGCCCGCGCCGGACTCC
>2488788|reference AscI_genome_v2_|length 58|copies 3
CCCTCGGCGAAGGGGCCGCGGCGGTGCTCGGCTCCGGTGGCACTCATGGCGGGGAGTC
>2488788|reference AscI_genome_v2_|length 51|copies 6
CCCTCGGCGACGATCCGGCCGTGGTCCATGACGACGAGGCGGTCGCACAGC
>2488788|reference AscI_genome_v2_|length 64|copies 1
CCCTCGGCGCGCTTGTCGTGCGGCACGGGCAGGGTGAAGGAGACCTGCACCATCCCGTCGCCGG
>2488788|reference AscI_genome_v2_|length 45|copies 6
CCCTCGGCGGAGGCCAGCTCACGTGCGTACGCCTGCAGGCGCGCC
>2488788|reference AscI_genome_v2_|length 56|copies 1
CCCTCGGCGTCGGCCAGCTCTCCCGCCTGGACGAGATGATCGCGCGCCGACGCACC
>2488788|reference AscI_genome_v2_|length 53|copies 1
CCCTCGGGCACACCGAGCTCGAGGCCGACCTGGCGCACCTCGTCCTTGAAGAG
>2488788|reference AscI_genome_v2_|length 34|copies 1
CCCTCGGGCAGGTCGAGCTTGCTGAAGATCGAGT
>2488788|reference AscI_genome_v2_|length 58|copies 4
CCCTCGGGCAGGTCGAGCTTGCTGAAGATCGAGTTGATGTGCTTCTCGACCGCCCGGG
>2488788|reference AscI_genome_v2_|length 51|copies 3
CCCTCGGGGTCTTCCAGCTCGACGGCGGCGGCATGCGCACGCTGCTCAAGC
>2488788|reference AscI_genome_v2_|length 61|copies 1
CCCTCGGGTCAGGAGCCGCACCACATGGACACGACCGAGCTCCCCACGGCCACGGCCTCCC
>2488788|reference AscI_genome_v2_|length 39|copies 1
CCCTCGGTGAACTCGAGCTCGGTGGAGGCGGTCGAGGAC
>2488788|reference AscI_genome_v2_|length 59|copies 2
CCCTCGGTGAACTCGAGCTCGGTGGAGGCGGTCGAGGACTCCTCGACGGTGATGACGCC
>2488788|reference AscI_genome_v2_|length 34|copies 1
CCCTCGTCCCCCAGCAGCTCGCCGGCGCGAGCGG
>2488788|reference AscI_genome_v2_|length 40|copies 1
CCCTCGTCGACCGAGGGCACGAGCTGGTCGCGGTAGAGCT
>2488788|reference AscI_genome_v2_|length 56|copies 4
CCCTCGTGACGAGCGGGACGATGACCAACCGCGTCGACCGCCTCCTGGCCCGCGGC
>2488788|reference AscI_genome_v2_|length 53|copies 1
CCCTCGTGCTCATGGTCGCGCCGATGGCCCCGCACCTCGCCGAGGAGCTGTGG
>2488788|reference AscI_genome_v2_|length 46|copies 1
CCCTCGTTGACCTCGTAGCGGTGCCGGTGGCGCTCGTCGGCGCTCG
>2488788|reference AscI_genome_v2_|length 25|copies 1
CCCTCTACGGCGCCGCGACGATGAT
>2488788|reference AscI_genome_v2_|length 54|copies 1
CCCTCTACGGCGCCGCGACGATGATCAAGGAGACCGGCCAGCACCCGACCGTCC
>2488788|reference AscI_genome_v2_|length 34|copies 1
CCCTCTCCAACCTCCAGCTGGCCTACGACGAGAA
>2488788|reference AscI_genome_v2_|length 48|copies 1
CCCTCTCCAACCTCCAGCTGGCCTACGACGAGAAGACGGGCACGCTCG
>2488788|reference AscI_genome_v2_|length 59|copies 2
CCCTCTTCGGCTACCAGCTGCTCTACCGCCTCGGGCCCGCGTGACGGCTCCGGCCCCGC
>2488788|reference AscI_genome_v2_|length 53|copies 1
CCCTCTTCTGGGTGGCGTCCGTGCTCATCGTCATCTTCACGCTGATGGCCGTC
>2488788|reference AscI_genome_v2_|length 28|copies 1
CCCTGACCCGTCGCCAGCTCCTCACCGC
>2488788|reference AscI_genome_v2_|length 34|copies 1
CCCTGACCCGTCGCCAGCTCCTCACCGCCGCCGG
>2488788|reference AscI_genome_v2_|length 62|copies 4
CCCTGACCCGTCGCCAGCTCCTCACCGCCGCCGGTGCCGCCTCGGCACCCCTCGCCCTCGGC
>2488788|reference AscI_genome_v2_|length 35|copies 1
CCCTGACCGCCCGCCAGCTCAGCGTGCTCGGCGAG
>2488788|reference AscI_genome_v2_|length 39|copies 1
CCCTGACGGACTTGGCAGAGAGCTGGTCAGACGACAGAG
>2488788|reference AscI_genome_v2_|length 54|copies 1
CCCTGCACCGAGCCCTCGGCGCGCTTGACGGCGTCGCGGGTCTCGGCCGTCCAG
>2488788|reference AscI_genome_v2_|length 57|copies 1
CCCTGCATCGAGTTGACCCACACCATCCCGGTCTCCAGGCGGGCGACGACGTCGGCG
>2488788|reference AscI_genome_v2_|length 25|copies 1
CCCTGCCCGGTGTCGAGCTGCGCGA
>2488788|reference AscI_genome_v2_|length 36|copies 1
CCCTGCCCGGTGTCGAGCTGCGCGAGATGCCGCGCC
>2488788|reference AscI_genome_v2_|length 55|copies 3
CCCTGCCCTCCGAGCTCGTCGCGCTCATGCACCTGGAGCACAGCATGGTCGGCCA
>2488788|reference AscI_genome_v2_|length 63|copies 2
CCCTGCCGAGATCCTCAGCAAGACCTTCCCGATCGAGCACGAGGAGCTCGTCATCGTCCGGGA
>2488788|reference AscI_genome_v2_|length 57|copies 1
CCCTGCGCAAGCTCGAGCTCGGCGTCGCCCGGGCCCCGCTGGCGCCGACGTCGCAGC
>2488788|reference AscI_genome_v2_|length 49|copies 1
CCCTGCGCAGCATCCAGCTGCCGCAGGCGCTGCGGGCGATGCTCCCGGC
>2488788|reference AscI_genome_v2_|length 51|copies 3
CCCTGCGCAGCATCCAGCTGCCGCAGGCGCTGCGGGCGATGCTCCCGGCGC
>2488788|reference AscI_genome_v2_|length 54|copies 1
CCCTGCGCCGCCACGAGCTCGTCGTGCGTCCCCGACTCGGCGACCCGTCCGGCG
>2488788|reference AscI_genome_v2_|length 63|copies 1
CCCTGCGCGAGGTCGACCCGGCCGGGCTCGACGCGGCCCTGGCCCGCCTGTCCACCGACGAGC
>2488788|reference AscI_genome_v2_|length 50|copies 5
CCCTGCGCGGTGACGAGCTGACCGAGGACGAGGCCGACAAGGCCCGCCGC
>2488788|reference AscI_genome_v2_|length 55|copies 1
CCCTGCGGGCGGACCGAGGCGGCCGGGAAGCGCAGCAGCTGGGCGTCGCTCGAGA
>2488788|reference AscI_genome_v2_|length 54|copies 1
CCCTGCTCCTGGGCGAGCTTCGCGACGTGGAACGCGATCGAGGAGTCCATGAGG
>2488788|reference AscI_genome_v2_|length 52|copies 2
CCCTGCTCGACGAGCCCGCGCTCAGCCGCGCCGGCGCAGGCGCTGGACCCGC
>2488788|reference AscI_genome_v2_|length 32|copies 1
CCCTGCTCGAGGACGAGCTGCGTGCGGCGGAG
>2488788|reference AscI_genome_v2_|length 56|copies 2
CCCTGCTCGAGGACGAGCTGCGTGCGGCGGAGGCCGGCGAGGAGCCGGGCCTGCGC
>2488788|reference AscI_genome_v2_|length 63|copies 1
CCCTGCTGGGAGACCGGGAGGAAGAAGTCGCGGTGGCGGACGGTCTGGGTGACGACGAACGCC
>2488788|reference AscI_genome_v2_|length 34|copies 1
CCCTGCTTCTCGAGGAGCTGGGCCGTGCGGGAGG
>2488788|reference AscI_genome_v2_|length 64|copies 2
CCCTGGACGCGACCCAGACGAAGAACCCGTGGGTGACGGCCTCGAAGCTGAGCGCACGCAAGCG
>2488788|reference AscI_genome_v2_|length 28|copies 1
CCCTGGCCAACGCCGAGCTCGGGCTGCT
>2488788|reference AscI_genome_v2_|length 30|copies 1
CCCTGGCCAACGCCGAGCTCGGGCTGCTGC
>2488788|reference AscI_genome_v2_|length 34|copies 1
CCCTGGCCAACGCCGAGCTCGGGCTGCTGCCGCA
>2488788|reference AscI_genome_v2_|length 39|copies 1
CCCTGGCCAACGCCGAGCTCGGGCTGCTGCCGCAGGAGG
>2488788|reference AscI_genome_v2_|length 42|copies 1
CCCTGGCCAACGCCGAGCTCGGGCTGCTGCCGCAGGAGGTCG
>2488788|reference AscI_genome_v2_|length 62|copies 15
CCCTGGCCAACGCCGAGCTCGGGCTGCTGCCGCAGGAGGTCGCCGACGCGGTGGTCCGGGCC
>2488788|reference AscI_genome_v2_|length 71|copies 1
CCCTGGCCAAGGCCGGTGGCGCCCCCAACTTCGACGAGTGGCAGCCGGGCGGCTTCACCAAGGTCGGCCCC
>2488788|reference AscI_genome_v2_|length 60|copies 1
CCCTGGCGCTGCCGGCGGGGCTCTGGCTCGTCCTGTTCTTCGTCGTGCCGATCGGCACCG
>2488788|reference AscI_genome_v2_|length 60|copies 1
CCCTGGCTGCGGCCGAGCTCGTCGCCGGCGGTGATCATCGGGACGCCCTGCGAGAGCAGG
>2488788|reference AscI_genome_v2_|length 56|copies 1
CCCTGGGCGACGAGCTCGTAGAGGCCGCGGAAGATCGTCAGGCCGGGCAGCAGGCC
>2488788|reference AscI_genome_v2_|length 25|copies 1
CCCTGGGCGGAGCCGAGCTGGATGC
>2488788|reference AscI_genome_v2_|length 55|copies 4
CCCTGGGCGGAGCCGAGCTGGATGCCGGCGACGTCGACCCCGGTGCCGTTGCCGC
>2488788|reference AscI_genome_v2_|length 62|copies 2
CCCTGTACCGCCGCCCGGCCTCCTCGCCCCCTCGCGGGTCCACGACCTCGCCACCGCTCCGG
>2488788|reference AscI_genome_v2_|length 32|copies 1
CCCTGTACGCCGACGAGCTGCGCGGGGCCGCG
>2488788|reference AscI_genome_v2_|length 59|copies 1
CCCTGTACGCCGACGAGCTGCGCGGGGCCGCGCAGGAGGGTCCGACTCCTCCGAACGGC
>2488788|reference AscI_genome_v2_|length 29|copies 1
CCCTGTCCAACCGCGAGCTGCTCGCCTCG
>2488788|reference AscI_genome_v2_|length 54|copies 4
CCCTGTCCAACCGCGAGCTGCTCGCCTCGAGCGCGCAGGCCATCGAGGAGGCGC
>2488788|reference AscI_genome_v2_|length 33|copies 1
CCCTGTGCGTAGCGGACGGACGGGTTGCTCACC
>2488788|reference AscI_genome_v2_|length 46|copies 3
CCCTTCGCGTCGGCGAGCTGCGCGGTGCCGCTCTCGAGCTGCGCGC
>2488788|reference AscI_genome_v2_|length 38|copies 1
CCCTTCGGGGCGACGAGCTTGTGGGCCCGCCAGCCGCC
>2488788|reference AscI_genome_v2_|length 26|copies 1
CCCTTGAGCGCGCGCCGTGCCAGGGT
>2488788|reference AscI_genome_v2_|length 57|copies 3
CCCTTGCCGAGATAGGTCGCGGGATCGGGGTTGGTCCGGCGCTGGATGACGCCGGCG
>2488788|reference AscI_genome_v2_|length 46|copies 1
CCCTTGCGGATGACGAGCTCCTCGTCGAGCTCGACCCACGAGATGG
>2488788|reference AscI_genome_v2_|length 60|copies 7
CCCTTGCTCTTCGCGAGGTCGGCCGCCCGGACCACCTCTCGGTAGTCGTGGTTGACCGGC
>2488788|reference AscI_genome_v2_|length 60|copies 2
CCCTTGGCAGAACAACTGACACACCAGAGGTTCGTCCATCCCGGTCCTCTCGTACTAGGG
>2488788|reference AscI_genome_v2_|length 32|copies 1
CCCTTGGCGTCGACGAGCTTGCCGCCGACGCG
>2488788|reference AscI_genome_v2_|length 52|copies 3
CCCTTGGCGTCGACGAGCTTGCCGCCGACGCGCAGGCGCGTGAGGAAGGTGC
>2488788|reference AscI_genome_v2_|length 59|copies 6
CCCTTGGTTATTCGGCGGACGGGTTTCTCACCCGTCATTCGCTACTCATGCCTGCATTC
>2488788|reference AscI_genome_v2_|length 59|copies 1
CCGAACGCCGGGATGGTCGCGCTGGAGACCCTGCCCTCCGAGCTCGTCGCGCTCATGCA
>2488788|reference AscI_genome_v2_|length 58|copies 2
CCGAAGATCGTGCCGATGCCGATGATGACCGCCGCCGTGAGCAGCCCGGCCCCGAGCA
>2488788|reference AscI_genome_v2_|length 55|copies 1
CCGAAGATGCTGCTCGACGCGTTCGACATCGGGTCGTAGAGGGTCGCGAGGGTGA
>2488788|reference AscI_genome_v2_|length 61|copies 3
CCGAAGATGCTGCTCGACGCGTTCGACATCGGGTCGTAGAGGGTCGCGAGGGTGAAGCCGC
>2488788|reference AscI_genome_v2_|length 55|copies 2
CCGAAGCCACCTCCGCGTGGCGTAGTGCAGGATCCAAGCTCGCGAGTGCTCTTCG
>2488788|reference AscI_genome_v2_|length 59|copies 9
CCGAAGCCGGCGTCGGTGTCGTGGTCGAGGTGGAAGCCGACGCGGTCGCGGTAGAAGGC
>2488788|reference AscI_genome_v2_|length 62|copies 1
CCGAAGCGCTCGGCCTGCACCCAGCACCGGGCCCCGGGCGGGAAGCGCAGCGCCCAGGCGGC
>2488788|reference AscI_genome_v2_|length 55|copies 2
CCGAAGCTCCACACCGGGTCGACGAGCACCGAGGTCGCGTGCCGCGAGAGCACCC
>2488788|reference AscI_genome_v2_|length 55|copies 1
CCGAAGCTGCTCGGCGGCCGGTACGAGGTCGGTGAGCTCCTCGGTCGCGGCGGCA
>2488788|reference AscI_genome_v2_|length 28|copies 1
CCGAAGGTGAGGACGTCGAAGGCCGACG
>2488788|reference AscI_genome_v2_|length 59|copies 1
CCGAAGTCCACCGCGAGGTACGCGCCCGCCTCCAGCCCGAGCTCGAGCACCTCGAGACC
>2488788|reference AscI_genome_v2_|length 60|copies 1
CCGAATCGTATCCGAAGCCCCCATCTACCCCGTCGCCAATCCTGCGCACAAGAAGGAACT
>2488788|reference AscI_genome_v2_|length 32|copies 1
CCGACAACAGCAACCAGCTGCTCGGGCTCATC
>2488788|reference AscI_genome_v2_|length 36|copies 1
CCGACAACAGCAACCAGCTGCTCGGGCTCATCAACC
>2488788|reference AscI_genome_v2_|length 38|copies 1
CCGACAACAGCAACCAGCTGCTCGGGCTCATCAACCTC
>2488788|reference AscI_genome_v2_|length 39|copies 1
CCGACAACAGCAACCAGCTGCTCGGGCTCATCAACCTCT
>2488788|reference AscI_genome_v2_|length 54|copies 10
CCGACAACAGCAACCAGCTGCTCGGGCTCATCAACCTCTTCAGCGGTGGGGCAC
>2488788|reference AscI_genome_v2_|length 59|copies 1
CCGACAAGGTCGTGGTCGAGCCAGAGCTCGTCGACGAACCGGCCGTCAAGGGTCCGGAG
>2488788|reference AscI_genome_v2_|length 59|copies 2
CCGACACCATCGAGGCCGAGCTCCTCGCGGTGCAGGGCAAGCCGGCCGACATCGGCGGC
>2488788|reference AscI_genome_v2_|length 49|copies 1
CCGACACCGACAGCCAGCAGGTCCGCGGCGAGCTCGCGCAGGCCTTCGG
>2488788|reference AscI_genome_v2_|length 25|copies 1
CCGACACGCCCGAGGGCGACATCTC
>2488788|reference AscI_genome_v2_|length 57|copies 3
CCGACAGGACGGTGCCGACCGCCTCGTAGGTCAGCAGCCCGCAGATCGGGATGACGA
>2488788|reference AscI_genome_v2_|length 59|copies 1
CCGACATCGACGGCACCTCGATCCGGCTGCAGCCCAAGGTGGTCGACTCCGGTCACCAC
>2488788|reference AscI_genome_v2_|length 58|copies 1
CCGACATCGAGACCGGCGAGGTGATGGTCTTCGTCGGCGACCACTTCGTCGTCACGGT
>2488788|reference AscI_genome_v2_|length 64|copies 1
CCGACCACTGCCTCGCCGTCGACACCGGCGCCGAGGCCATCACCGGCTCCACCCGCCTCAAGGC
>2488788|reference AscI_genome_v2_|length 65|copies 2
CCGACCACTGCCTCGCCGTCGACACCGGCGCCGAGGCCATCACCGGCTCCACCCGCCTCAAGGCC
>2488788|reference AscI_genome_v2_|length 59|copies 1
CCGACCAGCAGGACAAGCTGCGCATCGCCTGCGTCGCCGTCGACCCCACCCGTCGTCGC
>2488788|reference AscI_genome_v2_|length 52|copies 1
CCGACCCCGAGCTTCTCCTTGATCTTGCGCTCGAGCTCGTCGGCGAGCTCCG
>2488788|reference AscI_genome_v2_|length 50|copies 1
CCGACCCCGAGGACGAGCTCGCCCTGACCGACGACGCCCAGCGCCTCGTG
>2488788|reference AscI_genome_v2_|length 62|copies 1
CCGACCCGACCGTCATCGTCGCCGGCGCCCGCACCCCGATGGGGCGGATGAGCGGCTCCCTC
>2488788|reference AscI_genome_v2_|length 48|copies 1
CCGACCGACCGCACGAGCTGCGGGGGAGCGGGGCGAACCAGACGACCC
>2488788|reference AscI_genome_v2_|length 38|copies 1
CCGACCGCGTCTACACGCGCGACCTCTTCGGCAACGAC
>2488788|reference AscI_genome_v2_|length 71|copies 1
CCGACCGCGTCTACACGCGCGACCTCTTCGGCAACGACTGACCCGCACGACCCGCCCGCGCGGCGCCCCCC
>2488788|reference AscI_genome_v2_|length 29|copies 1
CCGACCGGCCTGCGCCGGAGCCGGTGGCG
>2488788|reference AscI_genome_v2_|length 29|copies 1
CCGACCGTGACGAACGAGGACTGCACCGA
>2488788|reference AscI_genome_v2_|length 55|copies 8
CCGACCTCGCGGTCACGGGCAAGCCGGCGCAGTTCGGTCGCGGTGTCATGCAGGA
>2488788|reference AscI_genome_v2_|length 34|copies 1
CCGACCTCGGAGACGAGCTTGACGTGGACCCGCG
>2488788|reference AscI_genome_v2_|length 57|copies 1
CCGACCTCGGAGACGAGCTTGACGTGGACCCGCGCCTGCGGGTTCGCGTTCTTGAGG
>2488788|reference AscI_genome_v2_|length 28|copies 1
CCGACCTCGGGCTCGAGCTGCCGACCGA
>2488788|reference AscI_genome_v2_|length 61|copies 1
CCGACCTCGTCGCGGGGCCGCGGCGCGACGAGGGGTACCGGCTCATCTCACAGATCCGGGC
>2488788|reference AscI_genome_v2_|length 47|copies 1
CCGACCTGACGACCGAGCTGCTCGGCGTCTCGATGCGACGGCAGGAG
>2488788|reference AscI_genome_v2_|length 59|copies 1
CCGACCTGAGCTGGCCGGCCGACGTCGCGCCGGCCCGCGACGTCGTCACCGTCGTCGGC
>2488788|reference AscI_genome_v2_|length 64|copies 4
CCGACCTGATCCCTCACGACCTGGTGCACCTCGTGGTTGAGCAGGAGATCGGTCTGCGGCAGGG
>2488788|reference AscI_genome_v2_|length 54|copies 3
CCGACCTGATCCGCGAGCTGCTCATGGACCCCGGCATCTGGGTCGTCGTGGGGC
>2488788|reference AscI_genome_v2_|length 54|copies 1
CCGACCTGCTGGACGATGCCGCCGCGCATGACGACGACCCGGTCGCCGAGGGTC
>2488788|reference AscI_genome_v2_|length 60|copies 1
CCGACCTGCTGGACGATGCCGCCGCGCATGACGACGACCCGGTCGCCGAGGGTCATCGCC
>2488788|reference AscI_genome_v2_|length 51|copies 2
CCGACCTGGTCCGCGAGCTCTCGACGGCCGCCACGGCCGCCGGGCTGAGCG
>2488788|reference AscI_genome_v2_|length 67|copies 1
CCGACCTTTGCCGTCGCGGTCGGGACTGCGGCTGCAAGGGTCGTCACGGGCATGCGACGCCGGTAGG
>2488788|reference AscI_genome_v2_|length 34|copies 1
CCGACGAAGCCCGCGAGCTGGAGCCACGGGACGG
>2488788|reference AscI_genome_v2_|length 62|copies 1
CCGACGACCGGGATCGCCCCCATCCCGTCCTTGCTCGCGACGAGGTTCGTGGCCGAGACGCC
>2488788|reference AscI_genome_v2_|length 61|copies 3
CCGACGACCTGCCCCAGCTCGACGACGAGGTCGGCTACCGCGGCCCGACCGCGTGCAAGGC
>2488788|reference AscI_genome_v2_|length 60|copies 1
CCGACGACGAAGCCCTGCTTCTCGAGGAGCTGGGCCGTGCGGGAGGCGAGGTTGGCGCGG
>2488788|reference AscI_genome_v2_|length 30|copies 1
CCGACGACGGCGCGGTCGGCCTGGAACTGC
>2488788|reference AscI_genome_v2_|length 55|copies 3
CCGACGACGGCGCGGTCGGCCTGGAACTGCGCGAAGGAGGTCTCGAGCAGCTCGC
>2488788|reference AscI_genome_v2_|length 66|copies 1
CCGACGACGGGCCGGAGGGAGTACTTCTCCTCCGGCGCGCCCTGGGGACGCCCGAGGTGGGCGCAC
>2488788|reference AscI_genome_v2_|length 63|copies 2
CCGACGACGTCAACACGCTCGGCCGGGCGCTCTCGGAGACCGAGGCCCGGCGCACCCGGCTCC
>2488788|reference AscI_genome_v2_|length 52|copies 2
CCGACGAGCCGGGCCAGCTCGGCCGGCTCTTCGCGGACGTCGGCGAGATCGG
>2488788|reference AscI_genome_v2_|length 57|copies 1
CCGACGAGCGGCAGGTCCGCCACCGCGGCGTCGAGCGCCTTCTTGAGCGCGGGGCGG
>2488788|reference AscI_genome_v2_|length 49|copies 1
CCGACGAGGTCGCGGCACCCACGCACCGACTCGTCGTCGACGGCCACGG
>2488788|reference AscI_genome_v2_|length 34|copies 1
CCGACGATCCGGGCCAGCTCGCCGGCGGGCTGCG
>2488788|reference AscI_genome_v2_|length 58|copies 1
CCGACGCCGACAAGGCCGTCTGGGTCGACGCCTTCACGAAGATGCACGCCTCGGCCGG
>2488788|reference AscI_genome_v2_|length 43|copies 1
CCGACGCCGGGCTCGCCCACACGCTGCACGACTCCGACGGAAC
>2488788|reference AscI_genome_v2_|length 34|copies 1
CCGACGCCGTCGCCGAGCTCGTCGTCGACGCGGC
>2488788|reference AscI_genome_v2_|length 62|copies 1
CCGACGCGCGTTCGTCAGCTCATGGGGAGCCGACCGAGAAGCCGGTCTGACCTGAATGCAGC
>2488788|reference AscI_genome_v2_|length 54|copies 1
CCGACGCGCTCGGCTGGGTCGACGTCGAGGGCGGCCTCGTCGAGATCGGCCACG
>2488788|reference AscI_genome_v2_|length 61|copies 1
CCGACGGACACCTCGGACGGCTCCCCGCTGCCGGGGAGGCCGGAGGGGAAGGCGCTCGAGC
>2488788|reference AscI_genome_v2_|length 51|copies 1
CCGACGGCACCGAGAAGACCGTGACGATCATCGACGCCTTCGAGGCGGTCG
>2488788|reference AscI_genome_v2_|length 61|copies 1
CCGACGGCCCGGCGCGATCGCAGCGTGTTGATGCCGGAGGTCCGGCGCCACGGGTCGACGC
>2488788|reference AscI_genome_v2_|length 64|copies 1
CCGACGGCGAACCCGACGTGGTCCAGCCCGGTGCGCCGCTCGTCGAAGGCGTCCCCCGACTCAC
>2488788|reference AscI_genome_v2_|length 49|copies 4
CCGACGGCGAGGTCCGTGACGCCCTCGCCGAGCTCGGCGACGACACCGG
>2488788|reference AscI_genome_v2_|length 61|copies 1
CCGACGGCGAGTCGCGGTGAGCGACAGGCGTCGTCACCACCACGGGTCCGCACGACCGCGG
>2488788|reference AscI_genome_v2_|length 56|copies 2
CCGACGGCGCCGACCAGCTGCGCGTCACGCTCTCGACCGAGGACCTCGTGGGGCAC
>2488788|reference AscI_genome_v2_|length 27|copies 1
CCGACGGTGTCGGTCAGCGTGTAGAGA
>2488788|reference AscI_genome_v2_|length 56|copies 2
CCGACGGTGTCGGTCAGCGTGTAGAGACGGCCGTCCGGGGTCTCGGCGCGGCGCAC
>2488788|reference AscI_genome_v2_|length 71|copies 1
CCGACGTCCTCCCCGAGCTGTGGGGCGGCTCGGCCGACCTCGCCGAGTCGAACAACACGACGATGGCCGGC
>2488788|reference AscI_genome_v2_|length 46|copies 1
CCGACGTCGACCTCACGGCGCGCACCGTCACCTCCGAGCTGCTCGG
>2488788|reference AscI_genome_v2_|length 55|copies 1
CCGACGTCGAGGCCGTAGCGCGAGAGCGCGTCGAGCCCGGCGGCGTCCATCCCGC
>2488788|reference AscI_genome_v2_|length 56|copies 1
CCGACGTCGAGGCCGTAGCGCGAGAGCGCGTCGAGCCCGGCGGCGTCCATCCCGCC
>2488788|reference AscI_genome_v2_|length 53|copies 1
CCGACGTCGCCGCCGCCTGCGACCGCTGGAACCTGCCGCTGCTCGTCATGGTC
>2488788|reference AscI_genome_v2_|length 57|copies 1
CCGACGTCGGCCGCGAGCTGCGGGGGCGCCTGGACGCCGCGCTGGCCGCCGGGGTCG
>2488788|reference AscI_genome_v2_|length 51|copies 1
CCGACGTCGGTGCCGAGCTCCCCCAGCGGATGGACCCAGCGGCGCTCGGCG
>2488788|reference AscI_genome_v2_|length 59|copies 1
CCGACGTCGTCATCGAGGTCGTCGGCGGCATCGACCCGGCGCGCGGGCTCATCCTGCGC
>2488788|reference AscI_genome_v2_|length 59|copies 2
CCGACGTCGTCGACGAGCTCTTCGACGTCGTCCCGCTCCCGGCGACCCACGCGGGGCGC
>2488788|reference AscI_genome_v2_|length 34|copies 2
CCGACGTTGCGCGCGAGCTGGGCCGCGTAGTCGG
>2488788|reference AscI_genome_v2_|length 66|copies 1
CCGACTCCTACCGTCAGCTGGCCCGCGAGCTCATCGCGCGGGGCGGGGCGGCCTGACCCGATGTCC
>2488788|reference AscI_genome_v2_|length 55|copies 1
CCGACTCGTTCGGGTCCAACGAGGAGCTGATCTCCAAGCTCGTCGCGGGCAAGGG
>2488788|reference AscI_genome_v2_|length 51|copies 4
CCGACTGCGCGACCGAGCTGCACGAGGAGTCGCTACGCGAGCTGTCGGTCG
>2488788|reference AscI_genome_v2_|length 53|copies 1
CCGACTGCGTGTACCAGCTCGTGACGACGGGGCGCAGGTCGGCGGCGGCGTCG
>2488788|reference AscI_genome_v2_|length 66|copies 5
CCGACTTCCGCGACCCCGCCCCGGCCGACGTCCTGCACCTCTCGACGAGCTGGCGCAACGACCGGG
>2488788|reference AscI_genome_v2_|length 62|copies 2
CCGACTTCTTCTCCGCCTTCTTGGCGGTCTTCTTCGCGGGCGCGGCCTTCTTCGTGGCGGCC
>2488788|reference AscI_genome_v2_|length 57|copies 2
CCGACTTGTGCCGGCCCGGCACGTGGCGGGCGCCGTTGAGCTTGTTCGCCATGACGT
>2488788|reference AscI_genome_v2_|length 63|copies 1
CCGAGACCGTGAACCGGACCATCCGCGAGGCCGTCACCGGTCCGCGGGTCACCAAGGCGGTCA
>2488788|reference AscI_genome_v2_|length 57|copies 1
CCGAGACGCGCAACATGGGCGAGACCCTCGTGTTCTCGACCGAGAAGTTCCTCTCGG
>2488788|reference AscI_genome_v2_|length 34|copies 1
CCGAGACGGTCGCCGAGCTCGACGAGCAGCGCGG
>2488788|reference AscI_genome_v2_|length 56|copies 1
CCGAGACGGTCGCCGAGCTCGACGAGCAGCGCGGCACCGGCGGCAACCACGCGTTC
>2488788|reference AscI_genome_v2_|length 57|copies 1
CCGAGACGTCGCGCAGGAGGATCATCGCGCCGGTGCGCACCCCGTTGAGGGTCAGCG
>2488788|reference AscI_genome_v2_|length 50|copies 2
CCGAGAGCCTCGTCGAGATGACCCACCTCGCGGCGTCGGCGATGAGCCGC
>2488788|reference AscI_genome_v2_|length 60|copies 3
CCGAGATGACGCGGACGAGGTCCGGGGGCGTCGGGGACGCGAGCTGGCGCGGCTGGTTCT
>2488788|reference AscI_genome_v2_|length 27|copies 1
CCGAGATGGCCGTCGAGCTCATCCAGC
>2488788|reference AscI_genome_v2_|length 57|copies 2
CCGAGATGGTGGCCGTCACCTGGCCGGAGTTCGCGAACCTGCACCCCTTCGCGCCGC
>2488788|reference AscI_genome_v2_|length 41|copies 1
CCGAGCACACCGTCCAGCTGCCGCTCAAGGACGCCTCGGGC
>2488788|reference AscI_genome_v2_|length 59|copies 1
CCGAGCACACCGTCCAGCTGCCGCTCAAGGACGCCTCGGGCGCCGAGAAGGCCAAGGAG
>2488788|reference AscI_genome_v2_|length 51|copies 1
CCGAGCACCTCGCCGCGGTGGATGACGACCGCGCAGTTGTAGAGCCGGTTG
>2488788|reference AscI_genome_v2_|length 50|copies 1
CCGAGCACCTCGTCCCCTACGGCCACACGAAGGCGAAGATCTCGCTCGCG
>2488788|reference AscI_genome_v2_|length 54|copies 1
CCGAGCACGACTCCGAGCTCGTTGGAGAAGGCCGAGAGCCAGTCGTGGCGGTTG
>2488788|reference AscI_genome_v2_|length 56|copies 1
CCGAGCAGAGCGCGGCCGCCGTCCAGGCGAAGAAGACCGCCCACATGTCGATGTCG
>2488788|reference AscI_genome_v2_|length 34|copies 1
CCGAGCAGCCCGGCGAGCTCGGCCCGCCGGGACG
>2488788|reference AscI_genome_v2_|length 64|copies 2
CCGAGCAGCCGACCCAGCTGACCCTCGACCTCGGCGACCGCCCGCGCCTTGTCGCCGGGGCGGG
>2488788|reference AscI_genome_v2_|length 28|copies 1
CCGAGCAGCTCGTCGCGCAGACCGACAC
>2488788|reference AscI_genome_v2_|length 68|copies 2
CCGAGCAGGAACGGGGTGATGTCCTTGCCGGTCACGCCCTGCTCGTCGCACTCGGCCAGGGCCCGGGC
>2488788|reference AscI_genome_v2_|length 37|copies 1
CCGAGCAGGAGGTCGAGCTCGCCAAGCGCATCGAGGC
>2488788|reference AscI_genome_v2_|length 41|copies 1
CCGAGCAGGAGGTCGAGCTCGCCAAGCGCATCGAGGCCGGC
>2488788|reference AscI_genome_v2_|length 57|copies 4
CCGAGCAGGAGGTCGAGCTCGCCAAGCGCATCGAGGCCGGCCTGTTCGCCGAGGAGC
>2488788|reference AscI_genome_v2_|length 51|copies 2
CCGAGCAGGCGGGCGAGCTCCTCCTCGCCCTGCGCGCGGAGCACGCCGACC
>2488788|reference AscI_genome_v2_|length 57|copies 5
CCGAGCAGTTCGTCGCCGACGTCGCCGCGACGATCGACGAGGCCGGCATCAACTACC
>2488788|reference AscI_genome_v2_|length 38|copies 1
CCGAGCATCCGGGCCAGCTCGGCGACGCGGTCCTCCCC
>2488788|reference AscI_genome_v2_|length 50|copies 1
CCGAGCATCGTCAGGGCGACCTCCTTGCGGCAGGCCGTGGCCAGGTCGCG
>2488788|reference AscI_genome_v2_|length 53|copies 20
CCGAGCATCGTCAGGGCGACCTCCTTGCGGCAGGCCGTGGCCAGGTCGCGCAC
>2488788|reference AscI_genome_v2_|length 61|copies 3
CCGAGCCCGCTGGTCCCGAACGCGCCGCCGGAGACCATGACGTCGGACGCGGCGCCCGTCG
>2488788|reference AscI_genome_v2_|length 60|copies 1
CCGAGCCCGTGCCCGACGTGCGGCCGGCCCAGCTCGAGCGGCTCGTCGCCCAGGCGCGGC
>2488788|reference AscI_genome_v2_|length 28|copies 1
CCGAGCCGCTCGCACTGTCGTGCGAACT
>2488788|reference AscI_genome_v2_|length 58|copies 1
CCGAGCGCCTCGCTGAGCTGTGCTGCGCCGAGCGCCAGGCGTCCGCCTGACCATGCGC
>2488788|reference AscI_genome_v2_|length 49|copies 1
CCGAGCGCGAGGTGAGCTTCGGCTACCTGACGGGCCGGCGGTTCGTGCT
>2488788|reference AscI_genome_v2_|length 64|copies 3
CCGAGCGCGGGCCGCACTCCACCTTCCCCGACACCCTCGACCCGCAGCTGGCACTCAGCGGGTT
>2488788|reference AscI_genome_v2_|length 58|copies 1
CCGAGCGCGGTGGCCTCGACGCGGGTCGGCACCCCGACGATCAGCGTGTAGTGCTCGG
>2488788|reference AscI_genome_v2_|length 52|copies 1
CCGAGCGCTGGAGCCGACCGACCGGCTGCACCGCGCGGGACGCCGACGGCGT
>2488788|reference AscI_genome_v2_|length 54|copies 1
CCGAGCGGATGGCCGAGCTCGACGTCAACGAGGGCGTCGTGCCGCTCATCGAGA
>2488788|reference AscI_genome_v2_|length 61|copies 1
CCGAGCGGGCCGCGGCGACCCTGCACGGTGCCCGGTTCGAGGTCGAGGCGGGGACCGTCAC
>2488788|reference AscI_genome_v2_|length 64|copies 1
CCGAGCGGGTCGAGGTCGCGGCCACCGAGGGTCGCCCGGGCTTCGCCCACGACTTCACCGTGTC
>2488788|reference AscI_genome_v2_|length 58|copies 4
CCGAGCGTCCCGACGCCTGGGAGGTCCAGGGCCGCGGCGAGCTCGCGCTGGCCATCCT
>2488788|reference AscI_genome_v2_|length 50|copies 2
CCGAGCTCGACCGGCACCGTGCCCGCGCCGGTGCGGCGCACGAAGCCCGC
>2488788|reference AscI_genome_v2_|length 54|copies 1
CCGAGCTCGCGCGCGAGCTGCGTCGTGCCGGCCTCGCCGTGCAGGGCGAGCAGC
>2488788|reference AscI_genome_v2_|length 48|copies 1
CCGAGCTCGGCGCCCAGCTCTCGGCGCTCACCGCGAAGGCCGGCGTCG
>2488788|reference AscI_genome_v2_|length 38|copies 1
CCGAGCTCTGCCGCGAGCTCGGGGTCACGTTCATCGGG
>2488788|reference AscI_genome_v2_|length 48|copies 1
CCGAGCTGCCCGTCCAGCTGCGCTACAACATCCCGATCGAGATCCTCT
>2488788|reference AscI_genome_v2_|length 34|copies 1
CCGAGCTGGTCGACGAGCTCGGAGACGCGCGCGG
>2488788|reference AscI_genome_v2_|length 52|copies 1
CCGAGCTTCACGATGAGCGACTGGATGTGGTTGCGGGCCGTCGCGTACGAGA
>2488788|reference AscI_genome_v2_|length 27|copies 1
CCGAGGAACTGCTCGAGCTCGCGCAGG
>2488788|reference AscI_genome_v2_|length 60|copies 1
CCGAGGAACTGCTCGAGCTCGCGCAGGAGCACCGGCTTCGGGCGGGCCCCGATGATCGTC
>2488788|reference AscI_genome_v2_|length 34|copies 1
CCGAGGACATGAGCGAGCTCGTGCATCACGACGG
>2488788|reference AscI_genome_v2_|length 34|copies 1
CCGAGGACCTGGCCGAGCTTGTTGGTCTTGGTCA
>2488788|reference AscI_genome_v2_|length 60|copies 1
CCGAGGACCTGGCCGAGCTTGTTGGTCTTGGTCATGAGGCCCGCGAGGTAGCCCGCGCCG
>2488788|reference AscI_genome_v2_|length 63|copies 2
CCGAGGACGAGGAGGGGGAGCGGGGCGTGCTGCGGCGTGCCGGCGGTGGTGGTCACGGCGCCC
>2488788|reference AscI_genome_v2_|length 58|copies 1
CCGAGGACGCGGGGAAGACGGTGTCGAGGTCGATGCCCTGCTTCTGCGCGACGGCGCC
>2488788|reference AscI_genome_v2_|length 62|copies 1
CCGAGGACGTCGACGAGCTGCGCCGGCGTCCACGCGTACGTGAGGCCCTCGTGGGAGGCGCC
>2488788|reference AscI_genome_v2_|length 59|copies 2
CCGAGGACGTTCATCACCACCGGGTCGTCGAGGCGGACGGCGCCGAGGACGAGGAGTGC
>2488788|reference AscI_genome_v2_|length 53|copies 3
CCGAGGAGCAGCACGAGCTCATCAAGCTGGTCCGCGAGTTCGTCGACGAGCAG
>2488788|reference AscI_genome_v2_|length 35|copies 1
CCGAGGAGGCCGCGCAGCTGGTCCTCGCGAGGGAG
>2488788|reference AscI_genome_v2_|length 55|copies 1
CCGAGGAGGCGACCGACTCGGGCTTGAAGCCGTTGAGGATCATCCAGAAGACGGG
>2488788|reference AscI_genome_v2_|length 54|copies 1
CCGAGGCCAACGCCCGGCAGGCCGCCGAGCAGGCGCGCATCGTCGCCGAGCAGG
>2488788|reference AscI_genome_v2_|length 60|copies 1
CCGAGGCCATGTCGGCCGGCGTCGCCTTCTCGAGGCGGGCGAGGCGCTGCGCGATGCGGG
>2488788|reference AscI_genome_v2_|length 54|copies 4
CCGAGGCCCAGCTCCAGCTCCTGCGCGCCCTGTTCGTCGCCGACGGCGAGCCCG
>2488788|reference AscI_genome_v2_|length 45|copies 1
CCGAGGCCGACCGACCCGTCGAGGGACAGGCCGTCGAGGGAGAGG
>2488788|reference AscI_genome_v2_|length 64|copies 1
CCGAGGCCGAGCTCGCCGACGCCCTCGACGCGCTCGGCGCCCCCCACGTCGTCAAGGACGACGG
>2488788|reference AscI_genome_v2_|length 28|copies 1
CCGAGGCCGCCGACGAGCTCGCCGGGCA
>2488788|reference AscI_genome_v2_|length 36|copies 1
CCGAGGCCGGCGCCGAGCTCGAGGCGCACCGACTGG
>2488788|reference AscI_genome_v2_|length 57|copies 1
CCGAGGCCGGCGCCGAGCTCGAGGCGCACCGACTGGAAGGCCGCCGACACCGAGCCG
>2488788|reference AscI_genome_v2_|length 64|copies 3
CCGAGGCCGTCCGGCGCACCGGCCTGCGGCGCGTCCGGCTGCTCGAGCTCGGGGCGTCGGCGGG
>2488788|reference AscI_genome_v2_|length 52|copies 1
CCGAGGCGACCATCCAGCTCCAGGACCTGCGCCGCGGCCTGAAGAACCAGGA
>2488788|reference AscI_genome_v2_|length 56|copies 3
CCGAGGCGACCATCCAGCTCCAGGACCTGCGCCGCGGCCTGAAGAACCAGGAGCAG
>2488788|reference AscI_genome_v2_|length 38|copies 1
CCGAGGCGACTTCACCCAACAGCTGGAAGAGGCGAAGG
>2488788|reference AscI_genome_v2_|length 52|copies 1
CCGAGGCGCACCTGACCCGCGTCATCGACGAGACGGGCGTGACGCCGGCGCT
>2488788|reference AscI_genome_v2_|length 58|copies 1
CCGAGGGCACGACCTACGGCGACCTCTTCGAGGGCGACCGGGCCGTGCTCGTCGCCCG
>2488788|reference AscI_genome_v2_|length 54|copies 1
CCGAGGGCGGCCTCAAGCTCACGCTCTTCAAGGCGGCGTCCGCGACCGGCCGCG
>2488788|reference AscI_genome_v2_|length 63|copies 1
CCGAGGGCGTCGTAGTGGTAGATCCCCGGCGCCAGCCCCTCGCACCGCCGCACGGTGAGGTAG
>2488788|reference AscI_genome_v2_|length 53|copies 1
CCGAGGGGGGTGACGACGGCTCCGAGGGCGACCGCACCCGCGGCCGTCCCGAG
>2488788|reference AscI_genome_v2_|length 45|copies 1
CCGAGGGTGATGACGAGCTCGGTGACGTAGCTGCAGATCGCGCCG
>2488788|reference AscI_genome_v2_|length 44|copies 1
CCGAGGTCGACCATCGTGCGGGCGAGCTCGGTCGCGTTCTCGCG
>2488788|reference AscI_genome_v2_|length 53|copies 1
CCGAGGTCGACGCCGAGCTCGAGCGGGTCCGCGAGCTCGAGGCGGGCATCAAG
>2488788|reference AscI_genome_v2_|length 57|copies 2
CCGAGGTCGACGCCGAGCTCGAGCGGGTCCGCGAGCTCGAGGCGGGCATCAAGGCCG
>2488788|reference AscI_genome_v2_|length 55|copies 1
CCGAGGTCGAGCGGCAGGCCGCCGACGCCGCCCCCGAGCTCGGCCGCGCCCAGGA
>2488788|reference AscI_genome_v2_|length 47|copies 4
CCGAGGTCGCCGACGAGCTCGGGATGCGCGAGGCGACGGTCAAGGCG
>2488788|reference AscI_genome_v2_|length 51|copies 3
CCGAGGTCGCCGACGAGCTCGGGATGCGCGAGGCGACGGTCAAGGCGCACG
>2488788|reference AscI_genome_v2_|length 34|copies 1
CCGAGGTGAGCGTCAAGCTGAGCGCCGTCGGGCA
>2488788|reference AscI_genome_v2_|length 52|copies 1
CCGAGGTGTTCGACTGCTCCCCGGTCAGCACGCGGGAGGAGCGCACGCGGAC
>2488788|reference AscI_genome_v2_|length 53|copies 1
CCGAGTACAAGGGCGCGACCGCCGTGCTCGTCGAGCTCGACACCCGCCCCGAG
>2488788|reference AscI_genome_v2_|length 61|copies 1
CCGAGTACGCGGCCAAGCTCGCGCGCGGCATCCGCCAGCTGCGGGTGATGGCCGAGGGCGC
>2488788|reference AscI_genome_v2_|length 51|copies 4
CCGAGTACGTCGTCCAGCTCGGCACCGACGGCCGCCTCCTCAGCCTCCAGC
>2488788|reference AscI_genome_v2_|length 56|copies 4
CCGAGTCCTACCTCGGCGAGACCGTCACCGACGCCGTGATCACCGTGCCGGCGTAC
>2488788|reference AscI_genome_v2_|length 63|copies 1
CCGAGTCCTTGCGCCGACCGAGGTGCAGGGCGAGGAGGCGCCCGAGCTGGAGCTCGGTCGACA
>2488788|reference AscI_genome_v2_|length 60|copies 1
CCGAGTCGTGCACCACCGGGTTCACCCCCGGCTGCCCGACCGAGGAGCTGTGGGAGCTCG
>2488788|reference AscI_genome_v2_|length 50|copies 15
CCGATCCATCCGCCGACACCCGACGGGGCGCAGCTGGCGGCCATGGGAAG
>2488788|reference AscI_genome_v2_|length 51|copies 1
CCGATCGGGCTGACGCTGCGCCGCACCGCCGCCCGCACCTGCGCGGTCATC
>2488788|reference AscI_genome_v2_|length 62|copies 1
CCGATCTCGGGGTGGAGGTCCATGCAGTGGTAGACGAACGCGGCCCGCCGCCACCGGGCGAC
>2488788|reference AscI_genome_v2_|length 51|copies 6
CCGATCTCGTCGAGCGACGACGCCCGCTCGAGGACGGTGCTGCGGTGGCCG
>2488788|reference AscI_genome_v2_|length 33|copies 1
CCGATCTGGAGGTCGACGAACTCCTCGGCGAGC
>2488788|reference AscI_genome_v2_|length 39|copies 1
CCGATCTGGAGGTCGACGAACTCCTCGGCGAGCCGGTCG
>2488788|reference AscI_genome_v2_|length 63|copies 2
CCGATCTGGAGGTCGACGAACTCCTCGGCGAGCCGGTCGACGACAGGGCTCTTGACGTCCCAG
>2488788|reference AscI_genome_v2_|length 65|copies 1
CCGATGAACTTGGTGTCGGGGGAGGCCTTGGCCGCGGCAACCGTGGCGTCGGTCATGAGGAAGCC
>2488788|reference AscI_genome_v2_|length 52|copies 6
CCGATGACCTGGACCAGCTGCAGCGCGACCGCCAGCGGTAGCAGCAGCCAGG
>2488788|reference AscI_genome_v2_|length 55|copies 3
CCGATGAGCAGGGCGTAGACGAGCGTCCCGATCCCGACGACCCCGCCGAGCACCC
>2488788|reference AscI_genome_v2_|length 57|copies 1
CCGATGCCGACGGCCACGAGTACGTCGACCTCGTCGGCAGCTGGGGCCCGATGATCC
>2488788|reference AscI_genome_v2_|length 49|copies 1
CCGATGCCGAGGCGGACCCCGCTCGCGCGCACCGTCTCCCACGGCAGCG
>2488788|reference AscI_genome_v2_|length 65|copies 1
CCGATGCCTGACGGGCAAGGACAGGTCGTGGGTGATCGACGGGCACGACTTCCTCGCCCAGTGGC
>2488788|reference AscI_genome_v2_|length 25|copies 1
CCGATGCGCCGGGCGAGGTAGAGGC
>2488788|reference AscI_genome_v2_|length 52|copies 1
CCGATGGCCTCGATGTTGGTCTTGACGACGTCCATCCCGACCCCGCGCCCGG
>2488788|reference AscI_genome_v2_|length 68|copies 1
CCGATGGCCTCGATGTTGGTCTTGACGACGTCCATCCCGACCCCGCGCCCGGAGACGTTGGTGACGGC
>2488788|reference AscI_genome_v2_|length 69|copies 1
CCGATGGCCTCGATGTTGGTCTTGACGACGTCCATCCCGACCCCGCGCCCGGAGACGTTGGTGACGGCC
>2488788|reference AscI_genome_v2_|length 60|copies 1
CCGATGGCGTGGGCCAGCTCGCGCAGGGCGGCCCGGGTCTCGTCGTCGGTGTCGATCCGC
>2488788|reference AscI_genome_v2_|length 58|copies 1
CCGATGGGCGGCGCTCTCGGCCTTGGCCGAGGACCCGTCCACGCCGACAGAGAAGAGG
>2488788|reference AscI_genome_v2_|length 55|copies 1
CCGATGGTTTGATCCCAGCTCTGGAACGGGCCGTCCGCGCCACGACCTGGAACAC
>2488788|reference AscI_genome_v2_|length 58|copies 1
CCGATGTCGGCGACCTGGATGCGGGCGCAGGAGTTCGGGCAGCCGTTGACGTTGAGGC
>2488788|reference AscI_genome_v2_|length 48|copies 1
CCGCAAGCACTACGACCACGTCCGTGACGAGCTGAGCGTCGAGGAGCG
>2488788|reference AscI_genome_v2_|length 36|copies 1
CCGCACCCGCCAGCAGGCCCTCGAGCGGGCCCGGCG
>2488788|reference AscI_genome_v2_|length 64|copies 1
CCGCACCCGTCGCCCAGCGCATCGCCGGCGCCCCCATCTCCTGGGGCGTCTGCGAGGTCCCCGG
>2488788|reference AscI_genome_v2_|length 57|copies 1
CCGCACCGAGCTCTTCCCCGGGTCGCGCCGCTTCATCGAGCTCGCCGACCGCGTCGA
>2488788|reference AscI_genome_v2_|length 62|copies 1
CCGCACGAGCCGGACCGAGCGGCCGGTGCGCCGGGTCAGGCCGGTCATCAGGCCGTCGCGGG
>2488788|reference AscI_genome_v2_|length 48|copies 1
CCGCACGCTGTCGAGCGCCGGCGCCTGGTCCTCGGTGCGCAGCGTCTC
>2488788|reference AscI_genome_v2_|length 58|copies 3
CCGCACGGCCGACGCGGGCGAGTACTCGCTCGGCCAGGAGCTCGGCGCCGACACCTTC
>2488788|reference AscI_genome_v2_|length 80|copies 1
CCGCACGGCGAAGGCCTGGCGACCGGTCCCGGCCAGGGGCGCCCGGACGGAGGTCGAGGCGTGGCCGCCCTCGTCGGTCA
>2488788|reference AscI_genome_v2_|length 57|copies 2
CCGCAGATGCGCCGCACCTACACGGGTGCCGAGCGGGGTCCGGGCGCCCGCTACGCG
>2488788|reference AscI_genome_v2_|length 65|copies 1
CCGCATCCTCCAGGTCCACTCGGCGGGCAAGCCGATGGCCGCCGACGTCGACCTGCTCGCCGTCG
>2488788|reference AscI_genome_v2_|length 60|copies 1
CCGCATCGGTGCCGAGGTCCGCGACGGCGACCTGCTCGTCGGCAAGGTCACGCCCAAGGG
>2488788|reference AscI_genome_v2_|length 57|copies 2
CCGCATGACTGCCACGCCCGAGACCCAGGCCCCGGTCGAGCTCGTCGCGCTGACCAT
>2488788|reference AscI_genome_v2_|length 31|copies 1
CCGCCACGAAAAGCTCGCACGTGCGGGGTCG
>2488788|reference AscI_genome_v2_|length 64|copies 1
CCGCCACGGTGATGCTCACGGCGCTGGTCGCCCTCGGGGCGTTCCTCTATCTCTTCGGCAGCCT
>2488788|reference AscI_genome_v2_|length 52|copies 3
CCGCCACTCACGGCACAGTGCATCAACGAAAGGACGCCATCATGGCCAAGCT
>2488788|reference AscI_genome_v2_|length 53|copies 1
CCGCCAGCACCGACGAGCTGCGCGAGCGCTACACCCGGCAGCTGCGCGGCCCC
>2488788|reference AscI_genome_v2_|length 50|copies 1
CCGCCAGCCGGATCGAGCTAGAGCGCTATGCCCGCGTCCTCCCGATCGCG
>2488788|reference AscI_genome_v2_|length 54|copies 2
CCGCCAGCGAGGCGATCGCCGGCACCGCGAGCGGGAGCTGGATGCGCCGGAACG
>2488788|reference AscI_genome_v2_|length 59|copies 1
CCGCCATCGCCGACAAGCTCGAGGGCACCCTCGGGCGCTACGGTCTCGAGCGCTTCGGC
>2488788|reference AscI_genome_v2_|length 74|copies 1
CCGCCATCGCCTTCGTCGAGGGCGACCCGGTGGAGGCTGCGAAGGGTCTGCGCGACTTCGCCAAGGCCAACCCC
>2488788|reference AscI_genome_v2_|length 57|copies 1
CCGCCATGAAGTGCACGCCGCAGAAGACGACGAACTCGGCGTCCGGTCGCGCGGCCG
>2488788|reference AscI_genome_v2_|length 51|copies 1
CCGCCCGCAGCCACCAGCTCGCCGCCCGCGCCTGGAAGGACGGCCTCTTCG
>2488788|reference AscI_genome_v2_|length 52|copies 1
CCGCCCGCCCGACGCCGCCCTCGAGCAGATGAACGACTTCGTCCGCGGGATG
>2488788|reference AscI_genome_v2_|length 62|copies 6
CCGCCCGCCGCAGCCAGCTCGAGCCGCTCGCCGAGGCGGGCAGCAAGGGCGCCCGGGTGGCG
>2488788|reference AscI_genome_v2_|length 47|copies 1
CCGCCCGCGACGGCCAGCTCGACCCGGTCATCGGCCGTGACGAGGAG
>2488788|reference AscI_genome_v2_|length 66|copies 2
CCGCCCGCGTCCTTGGGGTGGACGAAGTTGACGCGGCTGTTGCTCGTGCCGCGCTTGGGGGTGTCG
>2488788|reference AscI_genome_v2_|length 45|copies 1
CCGCCCGCTACGCCGAGCTCGGCGACCTCCACGCGGGCATCGACG
>2488788|reference AscI_genome_v2_|length 62|copies 1
CCGCCCGGACCCGGAGAAGGCCGCGGCCGTCATGCGCCCGAGCACGACGCTCAACGGCATCC
>2488788|reference AscI_genome_v2_|length 57|copies 1
CCGCCCGGGCGGTGACCACGAGCATCGCGACGATGAGGCCCAGGTAGGCGAGCAGCC
>2488788|reference AscI_genome_v2_|length 76|copies 2
CCGCCCTCCCGTCCCGTCGATCGTGGGCTACCCGCGAGTATGCCGGTCCCCCGCGACACCCGCCCCCAGGGGTGGG
>2488788|reference AscI_genome_v2_|length 66|copies 1
CCGCCCTCGAGGCCGAGCTCGCGCCGGGCGAGGTCCCGACCGTCTGACGTCGGTGGGCTTCCGCGC
>2488788|reference AscI_genome_v2_|length 66|copies 1
CCGCCCTCGCCGCCGAGCTGCCCGCCAACCTCGGCGGGCTCAGCCTGTCGCAGTCGATCTTCACGC
>2488788|reference AscI_genome_v2_|length 62|copies 1
CCGCCCTCGGGGTCGAGCTCGCGCTCTTCGCGGTGTTCGCCCTCGCGTGGTGGGGCCTCGGC
>2488788|reference AscI_genome_v2_|length 59|copies 1
CCGCCCTCTCTGACGTCATGTGCACCGGCTACCACGCTGCCGTCAGCGCCGGCGTCAAG
>2488788|reference AscI_genome_v2_|length 60|copies 2
CCGCCGAAGAGGCCGAACTGCACCCCGGACTTCACGACGACGGACAGGTCACCGTAGGCG
>2488788|reference AscI_genome_v2_|length 63|copies 1
CCGCCGACCCCGGGCTCGAGGAGGCCGCGCGCGCCCTCGGCCTCGGCCCGTGGCGCACCGCGG
>2488788|reference AscI_genome_v2_|length 54|copies 2
CCGCCGACCGAGCCGGTGCGCCGGACGGCGGCGAGGGTCGCGAGGTGCTCGAGC
>2488788|reference AscI_genome_v2_|length 46|copies 1
CCGCCGACCGCGACCTCGGGACCCGCCCGGGCGACGTGCGCCGGCT
>2488788|reference AscI_genome_v2_|length 54|copies 1
CCGCCGACGACGCCGACCGCTGCCTGGCCCTCGTCGCGGAGGGCACCGGGCGGC
>2488788|reference AscI_genome_v2_|length 61|copies 1
CCGCCGACGGCACGCCGGTCCGGCCCGCGATCCTCTACGGCATCGACGGCCGGGCGACCCG
>2488788|reference AscI_genome_v2_|length 53|copies 1
CCGCCGACGTCCTCGAGCTGTTCGAGCCCGAGGCCTTCACCCGCGCCTGGCGC
>2488788|reference AscI_genome_v2_|length 60|copies 1
CCGCCGAGGACGTTGGCCATGACGGTCCACGGCGCCCGCGGCCGGGGCGAGCCGAGCGGC
>2488788|reference AscI_genome_v2_|length 49|copies 1
CCGCCGAGGCCGCCGAGCTGCTCGCCGCGGCGCTGCCCGTCGTCCGCCG
>2488788|reference AscI_genome_v2_|length 57|copies 3
CCGCCGAGGTCGTCGAGCTCCTCACCCGTGAGGCCGCTGAGCAGGGAGATCGCGGCC
>2488788|reference AscI_genome_v2_|length 66|copies 4
CCGCCGAGGTGGATCAGCTCGAGGACCTCGTCGAAGGACGCGGAGTCCGAGGCCTCGGGGCTGCAG
>2488788|reference AscI_genome_v2_|length 49|copies 1
CCGCCGATCGGCACGAGCTCGACGTGCCGCACCGAGGAGCGCGAGAGCG
>2488788|reference AscI_genome_v2_|length 63|copies 3
CCGCCGCATCTTCCCCGCGGTCGACGTCAACAACTCGGGCACGCGTCGCGAGGAGATCCTCCT
>2488788|reference AscI_genome_v2_|length 51|copies 1
CCGCCGCCGCAAGGAGGACCAGCGCCTCATCACCGGCCGCACGAAGTGGAC
>2488788|reference AscI_genome_v2_|length 50|copies 1
CCGCCGCCTACTGGCGCGGGTCGGAGAAGAACCCGCAGCTGCAGCGCGTC
>2488788|reference AscI_genome_v2_|length 54|copies 1
CCGCCGCGAGGACGACGGGCGTCACGACCTCGACGAGCTCGACGGCGGGCAGGT
>2488788|reference AscI_genome_v2_|length 52|copies 1
CCGCCGCGCAGGGGCTCATCGTGCCGATGCCCTGCGAGATGCTCAGCCACCG
>2488788|reference AscI_genome_v2_|length 28|copies 1
CCGCCGGAGAGCTTGGCGACGCCCTCCT
>2488788|reference AscI_genome_v2_|length 57|copies 3
CCGCCGGCACCGGCGGCGACGTCGAGGAGGCCATCGCCAAGGCGCGCCAGGACGGCA
>2488788|reference AscI_genome_v2_|length 51|copies 1
CCGCCGGCACCGGCGTCATCATGTGGATGGGTGAGCTCGTCACCGACAAGG
>2488788|reference AscI_genome_v2_|length 52|copies 10
CCGCCGGCACCGGCGTCATCATGTGGATGGGTGAGCTCGTCACCGACAAGGG
>2488788|reference AscI_genome_v2_|length 34|copies 1
CCGCCGGCAGCGCCGAGCTGGTGCGGGTGCGCGA
>2488788|reference AscI_genome_v2_|length 54|copies 1
CCGCCGGCCCGGCCGAGCTTGTAGAACGTCTGGAGGTACTCGAGCAGCGCGGCC
>2488788|reference AscI_genome_v2_|length 54|copies 1
CCGCCGGCGCCGGCAAGACCACCGCCATGCGGGCACTGACCGCGGCATGGCTCG
>2488788|reference AscI_genome_v2_|length 58|copies 1
CCGCCGGGCGCACGGTCGACGCGATCCTCCTCGGCTACGACAACCCGACCGCGAGCGC
>2488788|reference AscI_genome_v2_|length 66|copies 1
CCGCCGGGGAGGTTCTCGACCGAGAGCGCGCCGAGGACGCTGGGACGGGCCATCGACTCGAGGTAC
>2488788|reference AscI_genome_v2_|length 69|copies 1
CCGCCGGTCTCGGCCTCGTGGCCGTCGGCGTCGAGCAGCGGCCGGTCGTAGACCGCCTTGACCAGGGCC
>2488788|reference AscI_genome_v2_|length 59|copies 1
CCGCCGGTGTGGCCGAGGCCGCGGCCCGACAGCTGCGGCACGGCGACGTCGAAGACGGC
>2488788|reference AscI_genome_v2_|length 61|copies 1
CCGCCGTCATCGCCTCGGCCGTCGAGGACGCCGAGGGCTTCCCCATCCGTTCCATGCCGAT
>2488788|reference AscI_genome_v2_|length 56|copies 1
CCGCCGTCCAGCGGCAGGTCATGCTCATCAAGGTCCGGGCCGACGCGGCGACGCGC
>2488788|reference AscI_genome_v2_|length 56|copies 5
CCGCCGTCGACGCCGAGCTGCGCCTGCCCGTCATGTGGCTGCCGCTCGTCGTGGCC
>2488788|reference AscI_genome_v2_|length 57|copies 1
CCGCCGTCGACGCCGAGCTGGCCGCCGCCACGACCACCGACCAGACCGCCTACAAGC
>2488788|reference AscI_genome_v2_|length 58|copies 2
CCGCCGTCGCGGAAGTCCCAGTGCGGGACGTCCATCGCGTAGCCGTGCGGCCCGAGCC
>2488788|reference AscI_genome_v2_|length 53|copies 1
CCGCCGTTGGTGCCGAGCTCCTTGATGGCCTCCTGCGAGGCGACCGGGCCGCC
>2488788|reference AscI_genome_v2_|length 62|copies 1
CCGCCTACCTGTCCTCGCTCGTCGTCACCGTCACCGGCCGGGCCGGGAGCGGCATGGGCGGG
>2488788|reference AscI_genome_v2_|length 34|copies 1
CCGCCTACGTCGTCGAGCTCGCGGCGGCGCCGGC
>2488788|reference AscI_genome_v2_|length 59|copies 1
CCGCCTCCGAGCCGCCGGTGACGACCTTGTAGTCGAGCTTGAGGTTGGTGACGAGGGCC
>2488788|reference AscI_genome_v2_|length 34|copies 2
CCGCCTCGACGACCAAGCTCGTGACGGCGCACAA
>2488788|reference AscI_genome_v2_|length 38|copies 1
CCGCCTCGACGACCAAGCTCGTGACGGCGCACAACGCG
>2488788|reference AscI_genome_v2_|length 45|copies 1
CCGCCTCGACGACCAAGCTCGTGACGGCGCACAACGCGCTGACCG
>2488788|reference AscI_genome_v2_|length 59|copies 2
CCGCCTCGACGACCAAGCTCGTGACGGCGCACAACGCGCTGACCGTCCTCGGGCCGCGG
>2488788|reference AscI_genome_v2_|length 57|copies 1
CCGCCTCGAGGACCGCGGCCTCCTGACGCGCATCCTCTGCGCGGACGACCGGCGCGG
>2488788|reference AscI_genome_v2_|length 57|copies 1
CCGCCTGATCCCGCTCCGGCGGCCCGTGCCGCCCCGTCCCGACCCGTCAGGAGAACC
>2488788|reference AscI_genome_v2_|length 59|copies 1
CCGCCTGGATCGCCTTGCGGACGATCTCGCGGCCCTCGTTCGGGTGGCTGTCGAGCCAC
>2488788|reference AscI_genome_v2_|length 55|copies 1
CCGCCTTCCCGAGCGGCCGCGCGAGCCGCGCCGTCAAGCTCGCCGACACCCGTGA
>2488788|reference AscI_genome_v2_|length 55|copies 1
CCGCCTTCGACCTCGTCGCGGTCTCGGCTCTGTACGACGGAGCGTGTGTCTCGTT
>2488788|reference AscI_genome_v2_|length 60|copies 1
CCGCCTTCGAGGTGCGCCTGCACAAGGCCGACTCGAGCAGCCGGTACTCGACCGACGGCG
>2488788|reference AscI_genome_v2_|length 49|copies 1
CCGCGAACATCCGCAAGCTCCGCAAGCCCGACCCGTACAAGGGCAAGGG
>2488788|reference AscI_genome_v2_|length 61|copies 1
CCGCGAACCACGCCTGGTTGTGCTTCTCGGTCGTGCCCGTCTTGCCGGCGGCCGGGCGGGC
>2488788|reference AscI_genome_v2_|length 60|copies 1
CCGCGACACCCTCGCCGCGATCATGGTCACCTACCCCTCGACGCACGGCGTCTTCGAGGA
>2488788|reference AscI_genome_v2_|length 51|copies 1
CCGCGACATCCTCGACCGCCTCGTGCTCGAGCTCCTCGAGAAGGAGACGCT
>2488788|reference AscI_genome_v2_|length 53|copies 1
CCGCGACGAACGACGACGAGGGACGCGCGCTGCTCAAGGCGCTCGGCTTCCCC
>2488788|reference AscI_genome_v2_|length 60|copies 1
CCGCGACGACCGCGAGATGCTCAAGCCGCCCGGCGTCGCCGAGACCCTCGACTGGGCCCG
>2488788|reference AscI_genome_v2_|length 60|copies 1
CCGCGACGACCTCGCGGAAGATGTGGATGGACTCGGACTCGAGCTCGTCGAGCTGGGACA
>2488788|reference AscI_genome_v2_|length 50|copies 1
CCGCGACGACGAGCAGGCCGAGCAGGCCGTACCGGCGCTGCAGGAGGGCG
>2488788|reference AscI_genome_v2_|length 51|copies 1
CCGCGACGACGGCCGCGAGGCGCTCGACGCGCAGCTCGCCCTCGGGCGTGG
>2488788|reference AscI_genome_v2_|length 27|copies 1
CCGCGACGAGCTGGGCGCACTGGTTGC
>2488788|reference AscI_genome_v2_|length 60|copies 1
CCGCGACGCAGTACCCCGACCTCTTCCACGCCGAGGTCGGTGGCCGCAACGCCGCCGAGG
>2488788|reference AscI_genome_v2_|length 49|copies 1
CCGCGACGCCGATGACCGCGCACTCGGCGACGTCCGGGTGGCCGGCGAG
>2488788|reference AscI_genome_v2_|length 50|copies 1
CCGCGACGGACGACCAGCTCAGCAGAGGGCTCGACACCGCCCTCGCCGTC
>2488788|reference AscI_genome_v2_|length 57|copies 6
CCGCGACGGGCACCGGTTCTCCGGGCTCGACCCGCGCAAGCTCGGCGCGAAGAAGCG
>2488788|reference AscI_genome_v2_|length 65|copies 1
CCGCGACTCCTGGCACGCCGAGCTCGGGTGGGTCGACGGGCTCACGTACGGCCTGCTGCGTGAGG
>2488788|reference AscI_genome_v2_|length 58|copies 1
CCGCGAGAGCCAGAAGGAGCAGCCTCTCGCCCTCCGAGGCACACCACGCGTCCAGCAC
>2488788|reference AscI_genome_v2_|length 54|copies 3
CCGCGAGCCAGGACGAGCTCGTCGCGTTCGCGATGCGCGTCGTCGCGGACCGCG
>2488788|reference AscI_genome_v2_|length 41|copies 1
CCGCGAGCCGCGCGGGGGGTGACGAGGAGCGACGCGAGCGC
>2488788|reference AscI_genome_v2_|length 64|copies 1
CCGCGAGCCGCGCGGGGGGTGACGAGGAGCGACGCGAGCGCCGGGTGGGCAGCCGTCGTGCGCC
>2488788|reference AscI_genome_v2_|length 27|copies 1
CCGCGAGCGACCTCGAGGCGGAAGAGA
>2488788|reference AscI_genome_v2_|length 59|copies 1
CCGCGAGCGTGCCCCAGCTGCGGCAGCACGTCGGCCGCCGCGAACACCGTGGCCCCCGC
>2488788|reference AscI_genome_v2_|length 54|copies 1
CCGCGAGGTGCTCGACTCCGTCGCCAACCTCGAGCAGCTCGACGCGACGGTCGG
>2488788|reference AscI_genome_v2_|length 55|copies 1
CCGCGAGTGGGTCGAGCTCGCGGCCTCCCGTGGCGTCGTGTGCATCGACAACAGC
>2488788|reference AscI_genome_v2_|length 63|copies 4
CCGCGATCGAGCCCTCGAGCGCGTACACCGGCTTGGCGTCGCCGAGCTGGTAGGCAACCGTCG
>2488788|reference AscI_genome_v2_|length 48|copies 1
CCGCGCAGGCTTCCCAGCTGCGGGCCCTGACCGGCGACGCGGTGTACG
>2488788|reference AscI_genome_v2_|length 53|copies 4
CCGCGCAGTCAACCCAGCTGTACCTGTCGCAGCTCATCAGAAGCATGGGGAGC
>2488788|reference AscI_genome_v2_|length 54|copies 1
CCGCGCCCCCGAGGCCGAACGGCGAGGCGTTGGCCAGCTCGACGGCGGCGTCGG
>2488788|reference AscI_genome_v2_|length 53|copies 2
CCGCGCCCGACGAGCCGGCGGACCAGCTCCTCCCAGCTCGGCGGCGCGAGGAA
>2488788|reference AscI_genome_v2_|length 51|copies 2
CCGCGCCCGTCTGCACGACTACATCCAGGGGCAGCTCGCCGACCTCAAGAA
>2488788|reference AscI_genome_v2_|length 49|copies 1
CCGCGCCGCGGCGCAGCGCTTCCTCGCCCAGCAGGGCGAGATCGAGACC
>2488788|reference AscI_genome_v2_|length 56|copies 1
CCGCGCCGGGTTCTCCCTCTGCATCGGGACGACCTCCTGGGCGTCTTTGTCGAGGT
>2488788|reference AscI_genome_v2_|length 57|copies 1
CCGCGCCGGTGTTCTTCTCGTCCGTCGAGCCGAGCAGCTGCAGGGCGATGATCGGCG
>2488788|reference AscI_genome_v2_|length 55|copies 1
CCGCGCCGTGGCCGGGTACGCGGCCGCCCGCCCGCAGCTGGTGCCCGCGACCGAG
>2488788|reference AscI_genome_v2_|length 59|copies 1
CCGCGCCTTCCGCGAGATCCTCGTGCAGAAGGGCGCCGACCCGGCGAAGGTCAAGGAGA
>2488788|reference AscI_genome_v2_|length 57|copies 1
CCGCGCCTTCCTCGTCGAGCAGGTCTCGCGCACCGGCGGCCACCTCGGGCCCAACCT
>2488788|reference AscI_genome_v2_|length 34|copies 1
CCGCGCGAGAACTCCAGCTGGAGGGCGAAGGACG
>2488788|reference AscI_genome_v2_|length 42|copies 2
CCGCGCGCAGCACGCCACGCAGCAGCTCGGCCTGGGTCTCGG
>2488788|reference AscI_genome_v2_|length 55|copies 1
CCGCGCGGACGTACTCGCCTCGGAGGAAGGCCAGGTCGAACTGTGCGTGATGCGC
>2488788|reference AscI_genome_v2_|length 53|copies 1
CCGCGCGGATGTTCCAGCTCCTGTTCCTCCAGGGCGGCCTGACTGCTCTTCTC
>2488788|reference AscI_genome_v2_|length 57|copies 1
CCGCGCTCGACGATCCGGCCGCCGTAGAGGACGTTGACCTCGTCGCAGAGCCCCGCG
>2488788|reference AscI_genome_v2_|length 54|copies 1
CCGCGCTCGGCCGCGGTGACGGCTGCGGCCATCCCCGCCGGACCGCCGCCGACG
>2488788|reference AscI_genome_v2_|length 55|copies 1
CCGCGCTCGGGGTCGGACTCCGGCTGCTCGGACTCGCCCGGGCCGCTCTTCCACG
>2488788|reference AscI_genome_v2_|length 57|copies 1
CCGCGCTCGTCGGCGAGCACCCACACCCCGCTGCGGCCCTCGACCCGGACGACCTCG
>2488788|reference AscI_genome_v2_|length 53|copies 2
CCGCGCTGCGATGGAGAAGGCTCTTGCGCCGTACCTCAACGCAGCGCGCAGGG
>2488788|reference AscI_genome_v2_|length 61|copies 1
CCGCGCTGCGGGCGGCCGCGCTCGGCGGGTCCGACCCGGTCAAGCTCGACGAGCTGCGGGT
>2488788|reference AscI_genome_v2_|length 48|copies 2
CCGCGGAAGCGGGTCGAGACGAGCTGGTGCAGCGCGAGCGCGGTGCGC
>2488788|reference AscI_genome_v2_|length 61|copies 1
CCGCGGAGGTGGACATGCCGAGGGCCTTGCCGAGGTCGGTGTAGCTGGTCCGGCCGTCCTC
>2488788|reference AscI_genome_v2_|length 27|copies 1
CCGCGGCAAGCTCGTCATCCACGTCTC
>2488788|reference AscI_genome_v2_|length 59|copies 1
CCGCGGCCGCCCGGATGCCCTCGTCGGTGTGCGTCGGCGGCATCCGGATGTCGGTGAGG
>2488788|reference AscI_genome_v2_|length 54|copies 1
CCGCGGCGACGCCAAGAGCACGAAGGCCGCGGACGAGATGCCGATCTCGCGGCA
>2488788|reference AscI_genome_v2_|length 51|copies 10
CCGCGGCGATCGCCGAGCTCTCGGAGAAGTTCCAGAGCAGCAACGCCGCCG
>2488788|reference AscI_genome_v2_|length 58|copies 2
CCGCGGCGGTCAGCGTCTTGGCCTCGGGGGACGCGGCCAGCTCGAGGGCGCGGTCGTG
>2488788|reference AscI_genome_v2_|length 59|copies 1
CCGCGGCGGTCCTCGAGCTCGGAGGTGTTGACGCCCGCGACCTTGGAGGCGCGGATCGC
>2488788|reference AscI_genome_v2_|length 41|copies 1
CCGCGGCGGTGTTCTCCTCGCCGACCTGCGCGTGGATCATG
>2488788|reference AscI_genome_v2_|length 63|copies 1
CCGCGGCGTACGCGTCGTCCTCGTAGTCGAGGAAGACCGGGAACTCCTGCACCGGCTTGGCGG
>2488788|reference AscI_genome_v2_|length 48|copies 2
CCGCGGCTGGTCTACGAGCTCGACGGCGCCGCGATCGCTGCGTTGAGC
>2488788|reference AscI_genome_v2_|length 57|copies 1
CCGCGGGCACCTCGCGGCCCCCGAGCCGCAGCTCGCCGAGCTGGGTGTGCTGCCGGC
>2488788|reference AscI_genome_v2_|length 55|copies 2
CCGCGGGCCGCGTTGCTCGCCTCGAGCGCGTTGTAGTCAATTCTCACGCCAGAGC
>2488788|reference AscI_genome_v2_|length 34|copies 1
CCGCGGGCCTCAACCAGCTCGACGAGAAGATCCG
>2488788|reference AscI_genome_v2_|length 47|copies 1
CCGCGGGCGAGGTCGAGCTCGGCCTCGCGGATGACGCCGTCGCGGCG
>2488788|reference AscI_genome_v2_|length 25|copies 1
CCGCGGGGTGCTGCGCCGCACGGGG
>2488788|reference AscI_genome_v2_|length 45|copies 1
CCGCGGGTCGACCGCGAGCTGCTCGACCAGTACGGCCAGGGCCTC
>2488788|reference AscI_genome_v2_|length 54|copies 1
CCGCGGGTGCGCGACCAGCTCGGGCTCGTGCTCGAGGCCGCCCGCCGCCGCGGC
>2488788|reference AscI_genome_v2_|length 51|copies 1
CCGCGGTCCATCGCGAGCTGGTAGCCCTCGGTCGACGGCGTGAAGAACAGC
>2488788|reference AscI_genome_v2_|length 59|copies 2
CCGCGTCGACGGCCACCTCGACCTCGACGTCGACACGCCGGCGCTCGACCCGGGCCCGG
>2488788|reference AscI_genome_v2_|length 49|copies 1
CCGCGTCGAGATCGAGCGCGCGCACATGGAGGAGGACACCGGCAAGTCC
>2488788|reference AscI_genome_v2_|length 54|copies 1
CCGCGTCGTACACGTGGGCCTGGCCATCGCCGGGCAGCTCGACCTGCACCGTGT
>2488788|reference AscI_genome_v2_|length 53|copies 1
CCGCGTCTTTCGACGCTCGCGCTCTCACTCATTGCGCGCTATCCCGCCGTCGG
>2488788|reference AscI_genome_v2_|length 34|copies 1
CCGCGTTCGTCATCGAGCTGCCCGAGGGGCACCT
>2488788|reference AscI_genome_v2_|length 61|copies 3
CCGCGTTCGTCATCGAGCTGCCCGAGGGGCACCTCGCCGTCCACGACCTGACGACCGGCCC
>2488788|reference AscI_genome_v2_|length 29|copies 1
CCGCGTTCGTCTTCCAGCTCTTCGCCCGC
>2488788|reference AscI_genome_v2_|length 59|copies 7
CCGCGTTCGTCTTCCAGCTCTTCGCCCGCGCGTTCGGCACGAACAACCTCCCCGACTGC
>2488788|reference AscI_genome_v2_|length 46|copies 1
CCGCTACACCGCCGAGCTGGCCGGCCGCATCGAGGTCGCCTGGCAG
>2488788|reference AscI_genome_v2_|length 59|copies 1
CCGCTCAGCCGCTGAGGCCGCGGACGATCTCGACGTACTCGGTGCGGGCGGCCTTGGGA
>2488788|reference AscI_genome_v2_|length 47|copies 1
CCGCTCAGCTTGAGCGCGTCGGTGCCGGCCCGGATCGCGAGCAGCAG
>2488788|reference AscI_genome_v2_|length 69|copies 1
CCGCTCCGCCGGGAGGGCCCCGGCGTTGTGCACGAGGCCGCGCAGCGGCAGGTCGGCGGCGGCGAAGCG
>2488788|reference AscI_genome_v2_|length 35|copies 1
CCGCTCCTCGGGGCCGAGCTCGTCCATCCGGCGCA
>2488788|reference AscI_genome_v2_|length 56|copies 1
CCGCTCGAGGGAGCCAGTGTCGACCGAGGCCGACCCGAGCTTGAGCGCGACCAGAC
>2488788|reference AscI_genome_v2_|length 65|copies 1
CCGCTCGATCGGGTGGCTCGAGAAGGTCCTCAACACCCCGTCGCACCACCGGGTGCACCACGGCT
>2488788|reference AscI_genome_v2_|length 34|copies 1
CCGCTCGCCTTCTCGAGCTCGGCGTAGACGCGGT
>2488788|reference AscI_genome_v2_|length 67|copies 1
CCGCTCGGCCATCGACCGGTTCGTGGACCACGTGATCGAGCGCTACGGACGGATCGACCTCGTGGTC
>2488788|reference AscI_genome_v2_|length 58|copies 1
CCGCTCGGCCGATGACGGTGAGGCTCGCGACGACACAGAATCCGAGGACGAGCCGGCG
>2488788|reference AscI_genome_v2_|length 35|copies 1
CCGCTCGGCCTCGACGAGCTCGCGCGTCGCCGGCG
>2488788|reference AscI_genome_v2_|length 51|copies 1
CCGCTCGGTCAGCGACTCCGACTGCGTGTACCAGCTCGTGACGACGGGGCG
>2488788|reference AscI_genome_v2_|length 54|copies 1
CCGCTGACGCGGCGCAGGGCCGCGCGCTCCTCACGGTCGAGCTGGTCGCCGTCG
>2488788|reference AscI_genome_v2_|length 34|copies 2
CCGCTGATCGCGCCGAGCTGGCTCTTGGCGAAGG
>2488788|reference AscI_genome_v2_|length 54|copies 3
CCGCTGATCGCGCCGAGCTGGCTCTTGGCGAAGGCGCGGCCGAAGTCGCGGTCG
>2488788|reference AscI_genome_v2_|length 54|copies 1
CCGCTGATGACCAGGCCCGCCTCCTCGAGCTGCGCGCGGTAGCCCTCGTTGACC
>2488788|reference AscI_genome_v2_|length 60|copies 1
CCGCTGCACCGGGACGAGCTGGCGCACCGGGTCGGCCTGGTAGGCGACGAAGACCAGCCC
>2488788|reference AscI_genome_v2_|length 47|copies 1
CCGCTGCACTCGGGGCAGGCGCCGAAGGGGCTGTTGAAGGAGAACGA
>2488788|reference AscI_genome_v2_|length 63|copies 2
CCGCTGCACTCGGGGCAGGCGCCGAAGGGGCTGTTGAAGGAGAACGAGCGCGGCTCGACCTCG
>2488788|reference AscI_genome_v2_|length 48|copies 1
CCGCTGCGCGTCGACCAGCTGCTCCTCGACGTCGACCGCACGGTCCGC
>2488788|reference AscI_genome_v2_|length 50|copies 1
CCGCTGCTCATCGCGCCCACCCGGGGCACGTGACGAGCCACCACAGCGCC
>2488788|reference AscI_genome_v2_|length 57|copies 1
CCGCTGTGCCCACCAACGGCACCACGTCGACCAGCTCGACCGACCGGGCTGCGGCCG
>2488788|reference AscI_genome_v2_|length 57|copies 1
CCGCTTCCACGAGGACGTCGTCCGCAAGAACGCGCTCGGCCGCTACGCCGACATGCT
>2488788|reference AscI_genome_v2_|length 36|copies 1
CCGCTTCCGTCGACGAGCTAACTAACGTAATCAAGG
>2488788|reference AscI_genome_v2_|length 61|copies 1
CCGCTTCCGTCGACGAGCTAACTAACGTAATCAAGGGCTTGGGCGCTGGAGGGCGGGCCGC
>2488788|reference AscI_genome_v2_|length 61|copies 1
CCGCTTGAACGGCAGGACGGCCTCCTTGACCGACACCGGCGAGCTGGCCGGCATCCGGCCG
>2488788|reference AscI_genome_v2_|length 58|copies 5
CCGGACACGGTGTCGGGCATGAACTGCGAGGCGACCTTCGCGCCCTCGGGCAGCTGGC
>2488788|reference AscI_genome_v2_|length 64|copies 1
CCGGACGACGAGCTCTCCGCGTTCGCCGTACGAGAGGTGGCTCGGCCCGGAGACGGCCCGCCCG
>2488788|reference AscI_genome_v2_|length 58|copies 1
CCGGACGCGGTCCACGGCAGCGGCACGCGGCACCCGTCACGCCCCTTGAGCACCCGCC
>2488788|reference AscI_genome_v2_|length 58|copies 1
CCGGACTCGGAGGTCTTGAACATCGACGCGTACTTGTTGAGGTTCTGCCAGTCCGTGA
>2488788|reference AscI_genome_v2_|length 35|copies 2
CCGGAGGCGATGCGCCAGCTCGGCGACAAGATCGG
>2488788|reference AscI_genome_v2_|length 58|copies 1
CCGGAGGCGATGCGCCAGCTCGGCGACAAGATCGGCTCCAAGCTCATCGCCGAGGAGG
>2488788|reference AscI_genome_v2_|length 54|copies 1
CCGGAGTCGCCGACGCCCATCATCGCCTCGCGCACGCCCTGCTCCTCGTTGGTC
>2488788|reference AscI_genome_v2_|length 45|copies 5
CCGGATCTGATCTTGGATGCGCGCAAGCTCGGCGCGGTAGGCAAT
>2488788|reference AscI_genome_v2_|length 50|copies 1
CCGGATGAACTGCAGGTCGCGGCCGACGTGCAGCTCGATGCGCTCGGAGG
>2488788|reference AscI_genome_v2_|length 63|copies 1
CCGGATGCCCGAGCTCTACCTCCTGGCCCTGACCCGCGACGCCGAGCTCGAGGCCGAGGAGCT
>2488788|reference AscI_genome_v2_|length 63|copies 1
CCGGCAACGTAAGAGCCGGGCCCGACGGCCGACAAGGACCAAGGACCGCGTCGTTTCGGTACT
>2488788|reference AscI_genome_v2_|length 63|copies 9
CCGGCACCCCGACCTCTTCCACGGGTTCCCCAACTCCTACGGCACGCTCGGTTACGCCACCCG
>2488788|reference AscI_genome_v2_|length 39|copies 1
CCGGCACCCTCGCCGAGCTGCGCCACCTGACCCGGACCT
>2488788|reference AscI_genome_v2_|length 71|copies 1
CCGGCACCTCGATGCCGTGGGCCCGCAGGCCCTCGACCTTGGCCGGGTTGTTCGTGAGCAGCCGCACGGCC
>2488788|reference AscI_genome_v2_|length 54|copies 1
CCGGCACCTGGGTGCCCCCGGAGAAGCGCGGGTTCGGGTACGTCGCCCAGGAGG
>2488788|reference AscI_genome_v2_|length 48|copies 1
CCGGCACGTACGAGAAGTACAGGCGCGCGAGCTCGATGGCCTCGGTGT
>2488788|reference AscI_genome_v2_|length 59|copies 1
CCGGCAGAACCTCGACGTCTTCGAGCGGATGCTCACGACGAGCTCGTTCGAGTTCGACC
>2488788|reference AscI_genome_v2_|length 51|copies 1
CCGGCAGCCCGTCCAGCCCGGCGGCCGCCTGCTCGACGCAGCGCTGCCACT
>2488788|reference AscI_genome_v2_|length 56|copies 1
CCGGCATCGGTGGCGTGTGGACGCTGCTCGACCAGTGGGACAACCTGCGCGAGAAG
>2488788|reference AscI_genome_v2_|length 34|copies 1
CCGGCATCTCGCGCGAGCTCGTCCTCGAGTGGTG
>2488788|reference AscI_genome_v2_|length 64|copies 1
CCGGCCACCACACGTGGAGGTCCTTGGTGAGGAAGCTGGCGGTGATCATCCGGACCCGGTTGTG
>2488788|reference AscI_genome_v2_|length 58|copies 1
CCGGCCAGCCGTGGTCGGCGCGGCGGCGGCTGCTCGAGGAGCTCGAGCTCGACGGGCG
>2488788|reference AscI_genome_v2_|length 34|copies 1
CCGGCCATCCGGCCGAGCTCGGTACCCGGCCGGT
>2488788|reference AscI_genome_v2_|length 60|copies 1
CCGGCCCCGGCCGCACCGAGATCGCCAAGAAGATCGAGGCGGCCCGCGAGGAGGGCGACC
>2488788|reference AscI_genome_v2_|length 72|copies 1
CCGGCCCGTCGAAGGAAAGCCCTCGGGGCCGTGAGAAATGTGGTCGTGGAACCGAGAAAGGGCCCACCAAAC
>2488788|reference AscI_genome_v2_|length 59|copies 1
CCGGCCGAGGAGGTCCTCGATCTTCGCGGGGATCTCGCCGAGCTCGGCCATGACGGCCT
>2488788|reference AscI_genome_v2_|length 34|copies 1
CCGGCCGCACCACCGAGCTCGTCCTCGTGCTCGG
>2488788|reference AscI_genome_v2_|length 56|copies 1
CCGGCCGCCGGTCCTCACCTGCTCGGCCCTCACCGGCGCCGGGCTCGACGAGGTGT
>2488788|reference AscI_genome_v2_|length 53|copies 4
CCGGCCGCCTCCTCGAGCTGCTCCGGGGTGACCGAGATCGGGTAGAGCGCGCG
>2488788|reference AscI_genome_v2_|length 34|copies 1
CCGGCCGCGCCCGCGAGCTCGGCGACGACGCCGG
>2488788|reference AscI_genome_v2_|length 56|copies 3
CCGGCCGCGGTTCTCGACGAGGAACCCGAGCAGCCGCAGCTCGGTGGCGGTCAGCT
>2488788|reference AscI_genome_v2_|length 72|copies 1
CCGGCCGCTCCCCCGAGCTCTCCAAGCCGCTGGCCCGCAAGGCGAAGTGGTCCGACCTCGACGTCCGAGCCG
>2488788|reference AscI_genome_v2_|length 40|copies 1
CCGGCCGCTTCGCCAGCCTCACGCTCGCCGTGCCGCCGAC
>2488788|reference AscI_genome_v2_|length 57|copies 1
CCGGCCGGCAGCACGAGCTACGCGATGGCGTACGGTTCCGAGCCGGTCCCGCTCGGG
>2488788|reference AscI_genome_v2_|length 60|copies 3
CCGGCCGGTCGTGCTCGTGGGCGGCGTCCGAGACGGCGCGCAGCTGGTCGGGGTGGGCCT
>2488788|reference AscI_genome_v2_|length 52|copies 1
CCGGCCGTCGAGCAGCTCGAGGCGCTGGCGCAGGGTCGGGTCGTGCGAGACC
>2488788|reference AscI_genome_v2_|length 43|copies 1
CCGGCCGTCGCCATGGTGCGTCGCACGAGTTCCATCAGCTCGA
>2488788|reference AscI_genome_v2_|length 49|copies 2
CCGGCCGTCGCCATGGTGCGTCGCACGAGTTCCATCAGCTCGAACGAAC
>2488788|reference AscI_genome_v2_|length 65|copies 1
CCGGCCGTCGTGGCCGGGGGTCGTCGCGTGCTGCTCGGGGTCAGTGCCTCACTGGATGAGGCCAC
>2488788|reference AscI_genome_v2_|length 57|copies 1
CCGGCCTCAACCTCCCCAACGACGAGCTCGTGGAGCGCGCGCGGGTCAACCAGCAGG
>2488788|reference AscI_genome_v2_|length 37|copies 1
CCGGCCTCATCGCCGACGAGTACGCGGGCAAGGACCT
>2488788|reference AscI_genome_v2_|length 34|copies 3
CCGGCCTCATGGACGAGCTCGGCAAGGTCAAGCG
>2488788|reference AscI_genome_v2_|length 50|copies 1
CCGGCCTCATGGACGAGCTCGGCAAGGTCAAGCGCGTCATCGAGAAGCAG
>2488788|reference AscI_genome_v2_|length 52|copies 3
CCGGCCTCCTGCGCCCGCGCCAGCCAGTCCCGCAGCTCGTCCGCCGACGACA
>2488788|reference AscI_genome_v2_|length 54|copies 1
CCGGCCTCGAGATCGAGCTCAACCTCGTCGACGAGCACCAGGACCCGCACTTCC
>2488788|reference AscI_genome_v2_|length 61|copies 1
CCGGCCTCGAGATCGAGCTCAACCTCGTCGACGAGCACCAGGACCCGCACTTCCACAACGC
>2488788|reference AscI_genome_v2_|length 54|copies 6
CCGGCCTCGGCGCGCGCTTCGACCTCTCGGCCGTGCCGCTCGAGGAGTCAGGTC
>2488788|reference AscI_genome_v2_|length 35|copies 1
CCGGCCTCGTCGACGAGCTCGTCGTCATGGTCGCG
>2488788|reference AscI_genome_v2_|length 55|copies 1
CCGGCCTCGTCGACGAGCTCGTCGTCATGGTCGCGCCGTCGCTGTGCGAGAGCCC
>2488788|reference AscI_genome_v2_|length 54|copies 1
CCGGCCTGCGAGAGGATCTGGCTCCGGCTGAAGGAGCTCATCTCCTTCGCCATG
>2488788|reference AscI_genome_v2_|length 30|copies 1
CCGGCCTGTTCGACCTCGCGCCCGTCGGCG
>2488788|reference AscI_genome_v2_|length 70|copies 2
CCGGCCTTCTCGAGGCGGGCCGCGTTCTCGTCCAACCGGGCCCGCTCGGTACCGCGCAGCAGGTCGGGCA
>2488788|reference AscI_genome_v2_|length 28|copies 1
CCGGCGAAGAGCTCGATGTTGTACGGCC
>2488788|reference AscI_genome_v2_|length 51|copies 1
CCGGCGACAAGATCCAGCTGCAGCCGCTGCTCCTCGTCGACGGTGGGACCG
>2488788|reference AscI_genome_v2_|length 31|copies 1
CCGGCGACATCGGCGAGCTCGACGAGCGCGG
>2488788|reference AscI_genome_v2_|length 41|copies 2
CCGGCGACATCGGCGAGCTCGACGAGCGCGGCTTCCTGCGG
>2488788|reference AscI_genome_v2_|length 58|copies 2
CCGGCGACATCTTCCGCGCCAACATCAAGAACGAGACCGAGCTGGGGCAGCAGGTCAA
>2488788|reference AscI_genome_v2_|length 59|copies 2
CCGGCGACATCTTCCGCGCCAACATCAAGAACGAGACCGAGCTGGGGCAGCAGGTCAAG
>2488788|reference AscI_genome_v2_|length 62|copies 1
CCGGCGACCCGCTGGCCCTCGCGAGCGCCCTGCGCAAGCTCGAGCTCGGCGTCGCCCGGGCC
>2488788|reference AscI_genome_v2_|length 51|copies 3
CCGGCGACCGGACCCGCGAGGTCCTCGACACGCTGCGCGTCATGGCCTGGC
>2488788|reference AscI_genome_v2_|length 44|copies 2
CCGGCGACCTGCACAAGCTGTGGCGGGTGCGCGACCGCAAGGGG
>2488788|reference AscI_genome_v2_|length 60|copies 1
CCGGCGAGACGGTGAACCTCGGTGTGCCACGCCGCGGCACGGTCGTCCAGGTCGCGCAGG
>2488788|reference AscI_genome_v2_|length 51|copies 2
CCGGCGAGCACGTCGAGCTCGAGGCGACGGGAGGCCTCACGCTCGAGGTCG
>2488788|reference AscI_genome_v2_|length 58|copies 1
CCGGCGAGCGGGCTCCAGAACGACGGCCAGCCGCAGTGCGACTCGAACTTCGTGTCGG
>2488788|reference AscI_genome_v2_|length 51|copies 1
CCGGCGAGGAGGACGAGCTGCACCTCGGGCGGCAGCTGCGCGGCGGCGCGC
>2488788|reference AscI_genome_v2_|length 37|copies 1
CCGGCGAGGGCCGCCCGCAGCTGGTCGTCGTCGGCCC
>2488788|reference AscI_genome_v2_|length 47|copies 1
CCGGCGAGGGTGTCGGGCCCGTCGGAGCCGCCCGCCGGGACCTCGAC
>2488788|reference AscI_genome_v2_|length 57|copies 1
CCGGCGATGTAGAAGCCGCGGCGGCCGTAGAGGTCGGAGAACTTGCCGACGATCGGG
>2488788|reference AscI_genome_v2_|length 52|copies 1
CCGGCGCACATCCGTGCCAGCTGACCACCCCCGACGATGCCGACGACGGGGA
>2488788|reference AscI_genome_v2_|length 57|copies 1
CCGGCGCCGGCCAGTGGGGCACCTCGCTCGCCTTCGCCTGCGCGCAGTTCGACCTCG
>2488788|reference AscI_genome_v2_|length 45|copies 6
CCGGCGCGAGGAGGATCGCGTGGATGAGCTCGGCCGGCGTCATCG
>2488788|reference AscI_genome_v2_|length 52|copies 1
CCGGCGCGCGGCCCGCTCGTCGTGCGCGGGCCGACGGCCAGGCGCAGCGTCG
>2488788|reference AscI_genome_v2_|length 54|copies 1
CCGGCGCTCTCGCCGAGCTTGCGGCGCAGGTTGCCCAGGTGCACGGAGATGACG
>2488788|reference AscI_genome_v2_|length 53|copies 2
CCGGCGGATGGCCCGAGCCGTTCCGCACCAAGGCGCTGCAGGGCCGCACGCCC
>2488788|reference AscI_genome_v2_|length 48|copies 1
CCGGCGGCCTGCACGAGCTGCGGGCGCGAGCCCTGGCCCTTGCGCTCC
>2488788|reference AscI_genome_v2_|length 53|copies 1
CCGGCGGCGCAGCGCCTCGGGCGACATGTCGACGAGCTCGATCTGGTCCGCGG
>2488788|reference AscI_genome_v2_|length 34|copies 1
CCGGCGGCGCCGCCAAGCTCGGCGTCATCGCCAA
>2488788|reference AscI_genome_v2_|length 35|copies 5
CCGGCGGCGCCGCCAAGCTCGGCGTCATCGCCAAG
>2488788|reference AscI_genome_v2_|length 61|copies 1
CCGGCGGCGCGACCCTGCGGGCGGACCGAGGCGGCCGGGAAGCGCAGCAGCTGGGCGTCGC
>2488788|reference AscI_genome_v2_|length 31|copies 1
CCGGCGGCGCGCAGCTCGTCGACGAAGGACT
>2488788|reference AscI_genome_v2_|length 57|copies 1
CCGGCGGCGGGCAGCGCAGCGCGTCCATCGCCTGCTCGAGCTGGGAGTCGAGGTCCC
>2488788|reference AscI_genome_v2_|length 53|copies 1
CCGGCGGCGTTGCCGGCGGTCACGTTGCCGTGGGGGCGGAACGGGGTCTTGAG
>2488788|reference AscI_genome_v2_|length 50|copies 1
CCGGCGGTGATGTGCCGGCGCAGGTCCATCTCGAAGAAGCGCTCCTGCGC
>2488788|reference AscI_genome_v2_|length 34|copies 1
CCGGCGTCACCGCCGAGCTCGTCAGCCACTACGA
>2488788|reference AscI_genome_v2_|length 25|copies 1
CCGGCGTCGGTGAGCGCCGAGGTGA
>2488788|reference AscI_genome_v2_|length 63|copies 1
CCGGCGTCGTTGCCCAGCTTCGCCTCGGCCCAGTCCCCGCCGTCGACGCGGACCTCGACCTTC
>2488788|reference AscI_genome_v2_|length 52|copies 2
CCGGCTACCGCGCCGCGATGCTCTGGTGCGCCGGCCTGCTCGTGGCCGGCGC
>2488788|reference AscI_genome_v2_|length 67|copies 1
CCGGCTACGACACCGAGTTCACCCTCGCCGGCGAGCCGGTGCCGACCCCGCAGTTCGGGTTCGTCCA
>2488788|reference AscI_genome_v2_|length 59|copies 3
CCGGCTCCGGCTGCGGATGTGGTGGACGGCCATGTCCCGCAGCTCGATCCACCTCGTCT
>2488788|reference AscI_genome_v2_|length 52|copies 1
CCGGCTCGCGACGAGCGGCGGGGCCGGACGGGTCCTCGCCAACGCCACCGGC
>2488788|reference AscI_genome_v2_|length 59|copies 1
CCGGCTCGGTCGTCATGAGGCCGCCGGCGGTGTTCTCGTCGTACATGAGGAGGCGGCGC
>2488788|reference AscI_genome_v2_|length 51|copies 2
CCGGCTCGTCGGGCGGCTCGGCGGCGTCATCAAGCTCGGCGGGCTGAAGAT
>2488788|reference AscI_genome_v2_|length 35|copies 1
CCGGCTGCCTGCACGAGTGGCTCAAGCAGGACCGC
>2488788|reference AscI_genome_v2_|length 60|copies 6
CCGGCTGCCTGCACGAGTGGCTCAAGCAGGACCGCATCGACCGCGGCGAGATCACGGGCG
>2488788|reference AscI_genome_v2_|length 58|copies 1
CCGGCTGCTCCTGCAGGTAGCGCAGGGTGTCGTTCATCCAGCCCATGTTCCACTTGAG
>2488788|reference AscI_genome_v2_|length 69|copies 1
CCGGCTTCGACCTGCTGCCGGGCAGCCACCCGATCGTCCCCGTGATGTTCCCGGGCGAGGACGGCGCGC
>2488788|reference AscI_genome_v2_|length 55|copies 5
CCGGCTTGATTCGCGAGATCCACATCGCCTCCCGGGGCACCTACGGCTACCGGCG
>2488788|reference AscI_genome_v2_|length 57|copies 2
CCGGGAAGGGGTCGGTGCTCTCGTCGTAGTCGACCAGGCCCACGAGCTGCTTGAGCT
>2488788|reference AscI_genome_v2_|length 57|copies 3
CCGGGACCGGGACCGGCTCGCCGCCGTTGATGAAGCCGAGCTCGTTCTCGTGCAGGG
>2488788|reference AscI_genome_v2_|length 74|copies 2
CCGGGACCTCGCCCCGCCCCGAGGAGACCGAGGGCACCCTCGGCCCCCAGTGGCACCGGGAGGTCGGCGAGTTC
>2488788|reference AscI_genome_v2_|length 60|copies 2
CCGGGACGCCGGGGGTCACGGGCACGAAGTCGAAGTCGGTCAGCTCGTTGTTGAGCAGGA
>2488788|reference AscI_genome_v2_|length 65|copies 1
CCGGGAGCGGGATGTCACCATGGTGCTCCAGGGGTCGGAGTGACCCCCCGGCACGAAGGGGTGTG
>2488788|reference AscI_genome_v2_|length 65|copies 1
CCGGGAGCGTCGTCACCGCCGGGACCTTCGGCAAGTGGCCGGTGCTGCGCGAGCTCGTCGGCGCC
>2488788|reference AscI_genome_v2_|length 54|copies 1
CCGGGATCTGGTCCTCGCCGGGCAGCCACGGCAGCCTCGGCGGCTCGATGGGCA
>2488788|reference AscI_genome_v2_|length 52|copies 1
CCGGGATGCCGTGCGGCGTCCGCTCGGCGAGCCGCTGGAGGGCGTTGCTCCA
>2488788|reference AscI_genome_v2_|length 52|copies 2
CCGGGATGGAGCTCTGCTGCGGCGGGCTCGTCGGGATGGGCGAGACGCTCGA
>2488788|reference AscI_genome_v2_|length 54|copies 1
CCGGGATGGCCGGGCCGCCGCTGCCCGGGACCACCGCCGCGCCGCGCGCCGAGG
>2488788|reference AscI_genome_v2_|length 60|copies 1
CCGGGCACGAGCACGAGCTCGACGACCTCTCCCCGGAGGGCTACGCGGCGCACGCCGACC
>2488788|reference AscI_genome_v2_|length 51|copies 3
CCGGGCAGATCGCCGAGCTCGCGCGCCGCACGCTGCGGCACGACTTCCGCC
>2488788|reference AscI_genome_v2_|length 67|copies 2
CCGGGCAGGTGCGGCGGGAGGTCGACCTCCCGCACGCGGGGCGCGCCGAGCTCGGCCGCGAGGGCGG
>2488788|reference AscI_genome_v2_|length 57|copies 2
CCGGGCAGTCCTCGATGGGCGTGATCTACCACTACTACTGGTACCGCGACCAGGCGC
>2488788|reference AscI_genome_v2_|length 64|copies 1
CCGGGCATCGTCATCGGCCGCCGCGGCGCCGAGGCCGACCGCATCCGCGGCGAGCTCGAGAAGC
>2488788|reference AscI_genome_v2_|length 51|copies 2
CCGGGCGCGTCCCGTCGTCCGGCTCGACCAGGCAGATGCGGTGCGCCGGAG
>2488788|reference AscI_genome_v2_|length 58|copies 2
CCGGGCGGACGCACGGGCAGGTCCAGCCCGTCGAGGTCCAGCTCGTCATGACCGACCG
>2488788|reference AscI_genome_v2_|length 34|copies 1
CCGGGCGGCGGCGCGAGCTGGCCTCGCGCGGAGG
>2488788|reference AscI_genome_v2_|length 47|copies 2
CCGGGCGTTGGATCAAGCTGTCGAAGGAGTCGGCCGATCAGCTCAAG
>2488788|reference AscI_genome_v2_|length 51|copies 1
CCGGGCGTTGGATCAAGCTGTCGAAGGAGTCGGCCGATCAGCTCAAGACGC
>2488788|reference AscI_genome_v2_|length 62|copies 1
CCGGGCTCACCGTCCGGGCCGGTGACACGAGCGTGCTCGAGGTCGCGCCGACCGACGGGGCC
>2488788|reference AscI_genome_v2_|length 66|copies 1
CCGGGCTCCTCCGAGGGGTCGTCGGTCAACAACACCTACGGCGGCGGTGGCGGCGTGGCCATCGGC
>2488788|reference AscI_genome_v2_|length 54|copies 2
CCGGGCTCGTGGACGAGCTTGGTGTTGACGAACTCGCGGATGCCGAGGGTCCCG
>2488788|reference AscI_genome_v2_|length 60|copies 1
CCGGGCTCTTGAGGCCCAGGCCGGCGTTCGACCGCTTCTCGAGCTCGCTGTCGACGGGGA
>2488788|reference AscI_genome_v2_|length 61|copies 4
CCGGGCTCTTGAGGCCCAGGCCGGCGTTCGACCGCTTCTCGAGCTCGCTGTCGACGGGGAG
>2488788|reference AscI_genome_v2_|length 30|copies 1
CCGGGCTGTCCTTCCAGCTCCTCGGCGCCG
>2488788|reference AscI_genome_v2_|length 31|copies 1
CCGGGGAAGTGCTTGGTGACGCACGCGACGG
>2488788|reference AscI_genome_v2_|length 63|copies 1
CCGGGGCATCGGCCTGGCCCGCACCGAGTTCATCGTCAACCGGCAGATCGGCATCCACCCGCG
>2488788|reference AscI_genome_v2_|length 63|copies 1
CCGGGGCCACCGCCGCGGCGACGAGGATGATGAAGAAGCAGATCGCCGACCTCGACGTGCCGG
>2488788|reference AscI_genome_v2_|length 48|copies 1
CCGGGGCCGGCGATCAGCTTCTTGACCTGCTTCTGCGACTTGCCGCAG
>2488788|reference AscI_genome_v2_|length 62|copies 1
CCGGGGCCGGCTTCCCAGGGCAGCGATCGATGCGCTGAAGGGCCGCTGACAGCTCGACTGCA
>2488788|reference AscI_genome_v2_|length 63|copies 1
CCGGGGGCCGGGCGGCGAGGTCGGCGAACCCGGCGGCGGCGAGGAGCTCGTCGTCGAGGTCGA
>2488788|reference AscI_genome_v2_|length 25|copies 1
CCGGGGTTGTGACCGAGCTGCTCGA
>2488788|reference AscI_genome_v2_|length 39|copies 1
CCGGGGTTGTGACCGAGCTGCTCGACATTCTCGGGGTCG
>2488788|reference AscI_genome_v2_|length 62|copies 4
CCGGGGTTGTGACCGAGCTGCTCGACATTCTCGGGGTCGCCCCGGATGAGGCCGATGGCAGC
>2488788|reference AscI_genome_v2_|length 65|copies 1
CCGGGTCGAGGGCCTCGGCGCCGGGCCGCGGCCTGCGGCCACGTGCCCGCCGGGAGAGGTACGGC
>2488788|reference AscI_genome_v2_|length 70|copies 1
CCGGGTGGCGCCGCCTCGACCTCCCCGGCGACCTCCCGCTCGCCCTGGAGGTGCCCCGCGAGCGTGCAGC
>2488788|reference AscI_genome_v2_|length 32|copies 1
CCGGGTTCCGGCTTGGCGGTCTCGATCCACCA
>2488788|reference AscI_genome_v2_|length 60|copies 1
CCGGGTTCCGGCTTGGCGGTCTCGATCCACCAGGTGGCGCCCGCCTCGACGTAGTCCGGC
>2488788|reference AscI_genome_v2_|length 54|copies 1
CCGGGTTGAGCCGGAAGCCGACCCGCCGTCCCTGGAGCTCGTCGAGCGAGAGCA
>2488788|reference AscI_genome_v2_|length 64|copies 3
CCGGTCACCACGGCGAGCTCCGTCGCGGCGTGGTGGACCATGCCGTAGGCGGCGCCCCCGGCCC
>2488788|reference AscI_genome_v2_|length 53|copies 1
CCGGTCACGGGCGTCGACCATCGAGACGGCGCCGCTCGGCATGAGCAGCCACG
>2488788|reference AscI_genome_v2_|length 57|copies 2
CCGGTCAGCCGCGCCAGCTCCGCGACGGCGTCCTCGGTGCTGCCCCGGAAGGTCGGC
>2488788|reference AscI_genome_v2_|length 60|copies 1
CCGGTCAGCTGCGTGATGAACGGCGCCTGCTTGACCCGGAACCAGACGGCGACGAGGCGC
>2488788|reference AscI_genome_v2_|length 57|copies 1
CCGGTCAGGTGGCGCAGCTCGGGCACCCAGCGCCGGACGTAGTCGCCGGACGGGTCG
>2488788|reference AscI_genome_v2_|length 43|copies 1
CCGGTCATCTTCGCGAGCTCGCTGCTGACGCTGCCCACGCTCG
>2488788|reference AscI_genome_v2_|length 56|copies 2
CCGGTCGACGATCTCGTTGGCGCGCACCCCGCCGAAGAGCTTGGCCATCGACTGCG
>2488788|reference AscI_genome_v2_|length 58|copies 1
CCGGTCGAGAGCGCCTCGTCGATGATGAGCACCCCGGGGCGCGCCGCGGTCGAGATGG
>2488788|reference AscI_genome_v2_|length 61|copies 1
CCGGTCGCCGCACGGCGGTCGGCATCATCCCGACCAAGGACGAGCTGGAGCTCGCCGGGCT
>2488788|reference AscI_genome_v2_|length 61|copies 1
CCGGTCGGGACGACGGGACGGTCGGGCGGGGTCGGCGCGTCGGCGGAGGTCATCGGCGTCA
>2488788|reference AscI_genome_v2_|length 27|copies 1
CCGGTCTCCTGGACGAGCTCCTTGAGC
>2488788|reference AscI_genome_v2_|length 49|copies 3
CCGGTCTCCTGGACGAGCTCCTTGAGCAGGCTGAGGATCTGCGCCTGGA
>2488788|reference AscI_genome_v2_|length 37|copies 1
CCGGTCTCGACGACGGACGCGACGGCGTCGTGCTCGG
>2488788|reference AscI_genome_v2_|length 59|copies 2
CCGGTCTCGGAGTCAAGCTGACCGGTCGGCTCGTCGGCGAGGAGCAGCCCCGGCTCCGC
>2488788|reference AscI_genome_v2_|length 55|copies 1
CCGGTCTCGGGCGTCCAGCTCGCGGTCGACCGCGCGGCGCCGGTGGCGAGCGGCC
>2488788|reference AscI_genome_v2_|length 52|copies 1
CCGGTCTCGGTCGCGTCGGCCTCGGGCAGGCGCAGCTCGGCCGGCACCTCGA
>2488788|reference AscI_genome_v2_|length 66|copies 3
CCGGTCTGGTCGACGAGCTCGCTGACGACCCCGGGCAGCAGCGCGAAGGCCATCCCCGCGAAGGAG
>2488788|reference AscI_genome_v2_|length 57|copies 2
CCGGTGAAGCTCGGCCACGCGTAGGCGCGTGTTGTTGACAGGGTCTCGGCCCACGGC
>2488788|reference AscI_genome_v2_|length 34|copies 1
CCGGTGACACCGTCCAGCTCGGCCTCGGCGTCTC
>2488788|reference AscI_genome_v2_|length 57|copies 2
CCGGTGACGACGATGGTCATGGGATGTGTCCTCTCGGGGTGGTGCGGGGTCGACGGG
>2488788|reference AscI_genome_v2_|length 64|copies 1
CCGGTGATGAGGGCCAGCTGCTCCTCGAGCCGGTCGAAGCGCTCCTTCAGCGGCGGGAAGGGGA
>2488788|reference AscI_genome_v2_|length 45|copies 1
CCGGTGCGGTCGGCCAGCTCGGCGAGCAGCGTGCGCGGGTGCACG
>2488788|reference AscI_genome_v2_|length 53|copies 1
CCGGTGGCGCACCATCCGCTGGACCCCGCGGTCCAGCTCGCCATCGTCCACAC
>2488788|reference AscI_genome_v2_|length 50|copies 7
CCGGTGTAGCCGACGAGCTCCATGCCCCAGGCGCTCTGGTAGTAGTGCGC
>2488788|reference AscI_genome_v2_|length 46|copies 1
CCGGTGTAGGTCTCCTTGGACGTCTGGAGCTGGGTCGTCGTCTGCG
>2488788|reference AscI_genome_v2_|length 60|copies 1
CCGGTGTTCATCGCGACGCCGACGTCGGCCTGGGCGAGCGCCGGCGCGTCGTTGGTGCCG
>2488788|reference AscI_genome_v2_|length 35|copies 1
CCGGTGTTGCGCAGGAGCTCGGCGACGAGCAGGAG
>2488788|reference AscI_genome_v2_|length 54|copies 1
CCGTACACCTCGGCGAGCTCACGTCGCAGGCGTCGCGCGGCGCTCGCGGTGTCG
>2488788|reference AscI_genome_v2_|length 52|copies 1
CCGTAGAGGGCGCGCTCGCGCTCGACGAGCAGGGCGTGCTCGGCCGAGGGCG
>2488788|reference AscI_genome_v2_|length 29|copies 1
CCGTAGCCGGTCGACGGGACGATCCGGGT
>2488788|reference AscI_genome_v2_|length 29|copies 1
CCGTAGCGGCGGGCCAGCTCGACGGGGTC
>2488788|reference AscI_genome_v2_|length 48|copies 1
CCGTAGCGGTCGACGAGCTCGCCCTCGATCTCGGCGAGCTGCTGCTCG
>2488788|reference AscI_genome_v2_|length 52|copies 1
CCGTCAAGACGCACATCGGCAAGATCTACGAGAAGCTGGGCGCCCACAACCG
>2488788|reference AscI_genome_v2_|length 60|copies 6
CCGTCAAGGTCTCGGTCACCCGGACACCCGCCTCCGCGAGCGACCTCGAGGCGGAAGAGA
>2488788|reference AscI_genome_v2_|length 34|copies 1
CCGTCACCGCGCACAAGCTCGGCGGGCCGCTCGG
>2488788|reference AscI_genome_v2_|length 57|copies 1
CCGTCACCGCGCACAAGCTCGGCGGGCCGCTCGGCGTCGGGGCGCTGCTCGCGCGCC
>2488788|reference AscI_genome_v2_|length 57|copies 1
CCGTCACCGTCCCCGAGAACGGCAGCGACTACACCTTCGTGCTCACGGCGACGAACT
>2488788|reference AscI_genome_v2_|length 60|copies 1
CCGTCACGGTCAAGCCCCTCGTCAACGACCTCATCGCCCGGGGCGACTCCGTCGAGGTCG
>2488788|reference AscI_genome_v2_|length 52|copies 1
CCGTCACGGTGACGACGTACAGGCGCCAAGCCAAGCTGAGTCAGCGCCTGTG
>2488788|reference AscI_genome_v2_|length 60|copies 1
CCGTCAGCGAGGGCCGGCGCCGCCTGGACCCGCGGGTCGAGATGTTCGTGCACCGGCTCG
>2488788|reference AscI_genome_v2_|length 55|copies 1
CCGTCAGGACGCGGCGCTCGCGGTCCAGCACGAGAAGCTCGCCAGCCAACCCGCG
>2488788|reference AscI_genome_v2_|length 57|copies 1
CCGTCATCTTCGTCATCGCCTTCCTCCTGACCGCCGGCGCGGTCGCGGCCTCGCTCG
>2488788|reference AscI_genome_v2_|length 62|copies 1
CCGTCCACGACGAGCAGGGCATCACCTGCTCGGTCGGGGTCGGCCCGAGCAAGTTCGTCGCC
>2488788|reference AscI_genome_v2_|length 34|copies 1
CCGTCCCCGTCGACGAGCTCGTCGCCGGCGTCCG
>2488788|reference AscI_genome_v2_|length 36|copies 2
CCGTCCGCCGCTCCGGCGGCTGTGACAGCATCGACG
>2488788|reference AscI_genome_v2_|length 64|copies 1
CCGTCCGCGGCACTCAGGTGGGTTTGCGACAATCGCGAGCATGACCCCGACCTCCGGTGGCGCC
>2488788|reference AscI_genome_v2_|length 60|copies 1
CCGTCCGGCAGGCGCTGGTCGAGCAGGCACACGTCGGGGCGGTGGCGCTCGACGGCGGCC
>2488788|reference AscI_genome_v2_|length 34|copies 1
CCGTCCTCGGCGACGAGCTCGTCCGCGTGCTCAA
>2488788|reference AscI_genome_v2_|length 33|copies 1
CCGTCCTCGTTGCCGAGCTGCCACGTGAAGATC
>2488788|reference AscI_genome_v2_|length 57|copies 1
CCGTCCTCGTTGCCGAGCTGCCACGTGAAGATCCGCAGGCCCACCCCGACCTGCGGC
>2488788|reference AscI_genome_v2_|length 57|copies 1
CCGTCGACCTGCGCCTCGGCCGCGTCGTGGGCACCGGCCCCACGACCATCCGCTACG
>2488788|reference AscI_genome_v2_|length 34|copies 1
CCGTCGACGACGCCGAGCTCGCGCGGATGCTCGC
>2488788|reference AscI_genome_v2_|length 51|copies 5
CCGTCGACGACGCCGAGCTCGCGCGGATGCTCGCCGCGCACCACTCGGTCG
>2488788|reference AscI_genome_v2_|length 63|copies 5
CCGTCGACGAGCACCTGGAAGAAGAAGACGATGGCCATGGCCAGCCAGTACTTGGCCGTGCGG
>2488788|reference AscI_genome_v2_|length 26|copies 1
CCGTCGACGCCCGCGAGCTGATGGGC
>2488788|reference AscI_genome_v2_|length 32|copies 1
CCGTCGACGCCCGCGAGCTGATGGGCAAGATC
>2488788|reference AscI_genome_v2_|length 55|copies 1
CCGTCGACGCCCGCGAGCTGATGGGCAAGATCGCCACGGCCGCGTGGGAGTGCGC
>2488788|reference AscI_genome_v2_|length 56|copies 1
CCGTCGACGCCCGCGAGCTGATGGGCAAGATCGCCACGGCCGCGTGGGAGTGCGCC
>2488788|reference AscI_genome_v2_|length 52|copies 2
CCGTCGACGTGGCGCGCGGTGAGGCCGAGCTCGAGCTCGACGTCCTCGAGGG
>2488788|reference AscI_genome_v2_|length 48|copies 3
CCGTCGAGCGTCTCGTAGTGGATGACGCCCGGCTCGATGCGGTGGACG
>2488788|reference AscI_genome_v2_|length 54|copies 1
CCGTCGAGCTCGCGCCGTTCGACGAGCGGGCCGCCACGGTGCGGATGTCCGCGC
>2488788|reference AscI_genome_v2_|length 63|copies 1
CCGTCGAGGAGGCCCTCAAGATCGTCGAGGCCGCCGGCGAGGGTGAGGTCACCGTCGTGACGG
>2488788|reference AscI_genome_v2_|length 48|copies 1
CCGTCGAGGCCGCGAAGCTGTCGGTGGAGCGCATCCGCCGCGGCGAGG
>2488788|reference AscI_genome_v2_|length 54|copies 1
CCGTCGAGTCCTTGGTCACGACGACGCGACGGGCCTGGCCGAGCGTCTCGAGAC
>2488788|reference AscI_genome_v2_|length 37|copies 1
CCGTCGATGAGCGTCTGGACGCTGCGGATGTCGGTGA
>2488788|reference AscI_genome_v2_|length 54|copies 2
CCGTCGCCAGGCGCTCGCGCTGGTCCTCGCCCTTGAGCTTGAACGGCTCGGTGC
>2488788|reference AscI_genome_v2_|length 26|copies 1
CCGTCGCCATGATCGAGCGCAGCAGC
>2488788|reference AscI_genome_v2_|length 55|copies 1
CCGTCGCCTCGTCGACGTCTCGCAGGACGTCATCATCCGCGAGGACGACTGCGGC
>2488788|reference AscI_genome_v2_|length 37|copies 1
CCGTCGCGCTCCAGCACGACGAAGCCGCCGTCGCGGT
>2488788|reference AscI_genome_v2_|length 60|copies 1
CCGTCGGACGCCTCGGTCACCGGGCGCCAGAAGCCGGTCTCGGTCGCGAGCGGGCGGACC
>2488788|reference AscI_genome_v2_|length 64|copies 1
CCGTCGGCAAGGGCACGAAGAAGGGCGTCGACGTCGGCCCGCTCATCACCGAGAAGGCCCGCCG
>2488788|reference AscI_genome_v2_|length 63|copies 3
CCGTCGGCATCCCCGCGCGCGGGGTCGTGCACCGTATGGACCGCCCCGCCGAGCTGCCGGCGC
>2488788|reference AscI_genome_v2_|length 64|copies 2
CCGTCGGCGCCCTCGCCGGCGGGTGGGCGTTGCGCCGCCTCGGGCCGGGCGTCGTCGCCGGGGC
>2488788|reference AscI_genome_v2_|length 35|copies 2
CCGTCGGCGGCGACCAGCTCGGCGTGGGTGCCGCG
>2488788|reference AscI_genome_v2_|length 51|copies 1
CCGTCGGGTCGCCGACCATCGCGGTCGTCGGGGCGAACGTCCGGACCCGCT
>2488788|reference AscI_genome_v2_|length 38|copies 1
CCGTCGGTCATGACCCTGCACGACTACAAGCTCGCGTG
>2488788|reference AscI_genome_v2_|length 25|copies 1
CCGTCGTCCGCGGCGAGACCCCGCA
>2488788|reference AscI_genome_v2_|length 43|copies 1
CCGTCGTGCGCGGCAAGCTCAACAAGCGCGACGACTCGGTCTC
>2488788|reference AscI_genome_v2_|length 40|copies 1
CCGTCGTGGCGTCGGGAGCCACCGCGCGCTACGACGGCCG
>2488788|reference AscI_genome_v2_|length 51|copies 1
CCGTCTGGGACCAGGAGGTCCGCGGCGGCCAGGCCGCGCAGATCGAGGAGC
>2488788|reference AscI_genome_v2_|length 48|copies 1
CCGTGACGCGCCGCGAGCTCGCGCTCGCCGTGACGCTGACCGGCATCG
>2488788|reference AscI_genome_v2_|length 51|copies 1
CCGTGCACCTTCGCTGACGCCGCCACGTGCCTCGAGGCGGGCCGAGGACGC
>2488788|reference AscI_genome_v2_|length 48|copies 1
CCGTGCACGCCATCCGCGACGACCGCGAGATGCTCAAGCCGCCCGGCG
>2488788|reference AscI_genome_v2_|length 47|copies 1
CCGTGCAGAAGGTGCTCGACGCGTGCGCGGGTCTGGACGTGGAGGCG
>2488788|reference AscI_genome_v2_|length 56|copies 1
CCGTGCAGACCGGACGGTCGTCTTGACTTCCAGGAATCGCTCTTCGCCATCGGGCG
>2488788|reference AscI_genome_v2_|length 34|copies 2
CCGTGCCGCACGACGAGCTGGCCGCCCTTGCGGT
>2488788|reference AscI_genome_v2_|length 54|copies 3
CCGTGCCGCACGACGAGCTGGCCGCCCTTGCGGTCGTTGACGGTGCGGGCGCTC
>2488788|reference AscI_genome_v2_|length 65|copies 4
CCGTGCCGGACGACGCCCTCGGCCACCTCGTCCGCGGGCTGTCGGCGACCGGGGCCTGGCAGGCC
>2488788|reference AscI_genome_v2_|length 46|copies 1
CCGTGCCGGGCGCCGACCTCGTCGTCGAGCTCGCCACCGGCGAGGA
>2488788|reference AscI_genome_v2_|length 63|copies 2
CCGTGCGCCTCGGCGATGGCCCGGACGATCGCCAGGCCGAGCCCCGAGCCGGGCGTGCCGGAC
>2488788|reference AscI_genome_v2_|length 53|copies 1
CCGTGCGCGCCGAGGCGGCCGGCTTCGACCTCCTCGTCTCGAGCGACCACTAC
>2488788|reference AscI_genome_v2_|length 51|copies 1
CCGTGCGCGCGGTGCAGCGCGTGCGCCTCGCGGACGGTCTCGACCTGCCGC
>2488788|reference AscI_genome_v2_|length 60|copies 1
CCGTGCGCGGGACCCCGAGGTGGCGGTTGACGCGGGCGAGGAGCTCGGCGGTGACGAAGG
>2488788|reference AscI_genome_v2_|length 34|copies 1
CCGTGCGCGTCGTCGAGCTCGGGGCCGTCGTCGG
>2488788|reference AscI_genome_v2_|length 52|copies 6
CCGTGCGGTTGATGTCGGGACCGGTCGTGCCACAGCTCGGCATCGCGAGGCT
>2488788|reference AscI_genome_v2_|length 45|copies 2
CCGTGCTCGACGCCGAGCTCGTCCAGCCGCGCCTGCCACTGCTCG
>2488788|reference AscI_genome_v2_|length 62|copies 1
CCGTGCTCGAGGACGAGCTGGGGCCGGCCGAAGACCTGGACGAGGGCCGACTCGTAGCGGCC
>2488788|reference AscI_genome_v2_|length 50|copies 2
CCGTGCTCGCCGACGAGCTGCGCTCCCTCGCCGCGGCCCGTGGTGCGCGC
>2488788|reference AscI_genome_v2_|length 57|copies 1
CCGTGCTCGCCGCCGAGGTCGCGCGCCGGTACTACCTCGCGGGCGAGAGCAAGGTCG
>2488788|reference AscI_genome_v2_|length 57|copies 1
CCGTGGACGATGTTCTTCTGGACCTTGGCACCCCAGTCGCGGCCGAGGTCGCCGCGG
>2488788|reference AscI_genome_v2_|length 34|copies 1
CCGTGGAGGCGGGCGAGCTCGGTCGTGGCGTCCG
>2488788|reference AscI_genome_v2_|length 59|copies 1
CCGTGGCCGGCCTCGGCACCGTCCAGGACGAGGACGTCCTCGAGTACACCAACGGGACG
>2488788|reference AscI_genome_v2_|length 33|copies 1
CCGTGGCCTCGCGCGAGCTCGAGGCGGTCGTCG
>2488788|reference AscI_genome_v2_|length 54|copies 1
CCGTGGCCTCGCGCGAGCTCGAGGCGGTCGTCGCGGAGAACCGCACCTCGCTCG
>2488788|reference AscI_genome_v2_|length 55|copies 1
CCGTGGCCTCGCGCGAGCTCGAGGCGGTCGTCGCGGAGAACCGCACCTCGCTCGC
>2488788|reference AscI_genome_v2_|length 34|copies 1
CCGTGGCCTTCGACCAGCTGGGGCTCTTCGCCCT
>2488788|reference AscI_genome_v2_|length 52|copies 1
CCGTGGCGATGATGATGCCGGTCCAGGAGATGAGCTGGTCGAATGCCTTGCG
>2488788|reference AscI_genome_v2_|length 61|copies 1
CCGTGGGAGGGCCACAACTACGAGGACGCGATCATCCTCAGCCAGCGCCTGGTGCAGGACG
>2488788|reference AscI_genome_v2_|length 57|copies 1
CCGTGGGGCACGCCCTGCTCGCCGGCTTCCTCACGCAGGCCTGCTTCGTCTTCTTCG
>2488788|reference AscI_genome_v2_|length 34|copies 1
CCGTGGTCCTGCACGAGCTCGTTCACCTCGCAGA
>2488788|reference AscI_genome_v2_|length 60|copies 2
CCGTGGTCGGCGCTGCCGGCGAAGAAGCGCCGGCGGCGGAAGACCGGGTGCTCGCGACGC
>2488788|reference AscI_genome_v2_|length 69|copies 1
CCGTGTCCGGCACCCAGCTCCCCGGCCTGGGGTGGGTCGAGCCCGCCACCCTGGCCAACCTCTTGAAGC
>2488788|reference AscI_genome_v2_|length 52|copies 1
CCGTTCCCGCCGATCAGCTGCTGCCGTGCGTCTCCTCGCGGACGGTGTCGGC
>2488788|reference AscI_genome_v2_|length 63|copies 5
CCGTTCGTCGTCGTCACGTAGAGGGCGCCGTCGGGGCCGAGGCGCGCGGCCCGCAAGCGTCCG
>2488788|reference AscI_genome_v2_|length 34|copies 1
CCGTTGATGAAGCCGAGCTCGTTCTCGTGCAGGG
>2488788|reference AscI_genome_v2_|length 48|copies 2
CCGTTGATGAAGCCGAGCTCGTTCTCGTGCAGGGCGTGGAGGATGAGC
>2488788|reference AscI_genome_v2_|length 28|copies 1
CCGTTGTCGGCGTCGACGAGGCCGATGA
>2488788|reference AscI_genome_v2_|length 58|copies 1
CCGTTGTGCACGACGAGGACCTTGGCCGGGTCGACGCCCGGGTAGGAGCGCAGGATGT
>2488788|reference AscI_genome_v2_|length 64|copies 2
CCGTTGTGCACGACGAGGACCTTGGCCGGGTCGACGCCCGGGTAGGAGCGCAGGATGTCCTCGC
>2488788|reference AscI_genome_v2_|length 68|copies 1
CCTACAACCGCGGAAAGATCGAACGGCTTCGTAGCTATCGACGACCTACTACTCAAGGCGGACGAGGC
>2488788|reference AscI_genome_v2_|length 37|copies 1
CCTACACGGCCGTGCGCCAGTACATCCGCAACCGCGC
>2488788|reference AscI_genome_v2_|length 48|copies 1
CCTACCAGTACGTCGTCGTGCGCTTCGTGCCGCGCGTCGACCGCGGCG
>2488788|reference AscI_genome_v2_|length 63|copies 1
CCTACCCCGTCATCGACGTCGAGGTCTCGGCCGACTCCCACCCGTTCTGGACCGGGCGCGCCC
>2488788|reference AscI_genome_v2_|length 39|copies 2
CCTACCGCCAGGACCAGCTCTCGACGACGCACCCGATCG
>2488788|reference AscI_genome_v2_|length 48|copies 4
CCTACCGCCAGGACCAGCTCTCGACGACGCACCCGATCGTCGCCGAGA
>2488788|reference AscI_genome_v2_|length 58|copies 1
CCTACCTCCACCTCGCCGCCGACGAGCCGCTGACCCGCGAGCTCGTCGAGAAGAAGGT
>2488788|reference AscI_genome_v2_|length 49|copies 1
CCTACCTCGAGGACTGGAGCGTCGCCTTCGTCCTCGTCGCGGCCGGCCT
>2488788|reference AscI_genome_v2_|length 59|copies 1
CCTACCTCGAGGACTGGAGCGTCGCCTTCGTCCTCGTCGCGGCCGGCCTCGTGGCCGCC
>2488788|reference AscI_genome_v2_|length 63|copies 1
CCTACCTCGCGATGCGCGTCGCCTACTTCAACGAGCTCGACACCTACGCGGCCACCCACGGGC
>2488788|reference AscI_genome_v2_|length 64|copies 1
CCTACCTCGCGGAGTCGGACTTCATCATCCCGAGCTTCGGCGAGGAGCTCGGGCTCGTCGGGCT
>2488788|reference AscI_genome_v2_|length 61|copies 1
CCTACCTCTGGGCGACGCCGCGGGACTGGGCCGTGCTCGGCCAGCTCGCGCTCCAGGACGG
>2488788|reference AscI_genome_v2_|length 49|copies 1
CCTACGACGAGCGCGAGGTCGCCTACGACCAGCTCGTGACCGTGCCGCT
>2488788|reference AscI_genome_v2_|length 65|copies 1
CCTACGAGTTTGACCACGGCCAGCGAGAGTCAACGGCGCCCGGATGTCGCCTGCCGATCCCGCCC
>2488788|reference AscI_genome_v2_|length 58|copies 2
CCTACGCCGCGGCCCGGCTCGACCGGCTGCACGCCAAGGCGGAGGGCGCGATGTCGGC
>2488788|reference AscI_genome_v2_|length 31|copies 1
CCTACGCCTCGGAGCTGACCGTCGGCGAGGG
>2488788|reference AscI_genome_v2_|length 50|copies 1
CCTACGCGGGCGATGAGCTCATCACCATCGAGCTCGGCGAACGTGCGGCC
>2488788|reference AscI_genome_v2_|length 37|copies 1
CCTACGCGGTCAACTGTGCCGGGGTCGACGGCCTCCA
>2488788|reference AscI_genome_v2_|length 60|copies 2
CCTACGCGGTCAACTGTGCCGGGGTCGACGGCCTCCACGCGGCCGCCGGCATGTCGGCGG
>2488788|reference AscI_genome_v2_|length 49|copies 1
CCTACGGCGGCACCAACCTGTGGGTGCTCGGCGCCGGACGCATCCCCCC
>2488788|reference AscI_genome_v2_|length 61|copies 1
CCTACGTCAGCGACTACCGCGCCCTCGAGATGCTCGCCGACGAGATGGGCGAGTTCCTCGG
>2488788|reference AscI_genome_v2_|length 54|copies 2
CCTACTCCTTCGCCAAGCTGCTGTACCTCATCGGCAACGACGACCAGAAGAAGC
>2488788|reference AscI_genome_v2_|length 66|copies 1
CCTCAACCCGGCCCGCGAGGAGGTCGACCTCGAGGTGCGCGAGCGGCTCGGCGTCGACTGGCTGAC
>2488788|reference AscI_genome_v2_|length 59|copies 1
CCTCACCCACGAGGTCACCGGCCTCGGTACCGCCGGTGACGTCGTCGACGTCAAGGACG
>2488788|reference AscI_genome_v2_|length 54|copies 1
CCTCACCCGACGGGCCGTCCAGAAGGCCATGGAGGGCTGATCACCGCATGGAGC
>2488788|reference AscI_genome_v2_|length 67|copies 1
CCTCACCGCCGAGGGCCTTGAGGTTGCCGTACATGTGCAGGAGCACGTACCCGATGAACACCAGGCC
>2488788|reference AscI_genome_v2_|length 29|copies 1
CCTCACGATGGACCTCGCCGCGCAGCAGG
>2488788|reference AscI_genome_v2_|length 62|copies 1
CCTCATCCTCTGCGCCTCCCTCGTCCTCCTCATGACCACCCCGGGCCTCGCGCTGTTCTACG
>2488788|reference AscI_genome_v2_|length 47|copies 2
CCTCATGACCGGCACGAGCTCCGACGTGGCGTTCGCCGACGCCTACG
>2488788|reference AscI_genome_v2_|length 59|copies 1
CCTCATGGCCCGCGTCCCGTGGGTCGAGCAGGCCTGGGGCCAGGACGAGCTCGCCCGCG
>2488788|reference AscI_genome_v2_|length 28|copies 1
CCTCCACCCTCGTCGAGCTCGGCAGCGG
>2488788|reference AscI_genome_v2_|length 34|copies 2
CCTCCACCCTCGTCGAGCTCGGCAGCGGCACGAG
>2488788|reference AscI_genome_v2_|length 49|copies 2
CCTCCACCCTCGTCGAGCTCGGCAGCGGCACGAGCGACAAGACCCGCAC
>2488788|reference AscI_genome_v2_|length 72|copies 1
CCTCCACCGGCCGTCCGGCGGAGGTCCTCACCCGGAGCACCTGATGCCGCGACCGGGACGGACCGGCCCGGC
>2488788|reference AscI_genome_v2_|length 56|copies 2
CCTCCACGCGGCCGCCGGCATGTCGGCGGATGAGTGGCGGCGCGTGGTCCAGGTCG
>2488788|reference AscI_genome_v2_|length 55|copies 5
CCTCCAGGTACGGGTACACGACGATCGCGCCGCGCGTTGCCCTCGAGAGGGTGGC
>2488788|reference AscI_genome_v2_|length 40|copies 1
CCTCCAGTGCGGCTTCTGCACACCGGGGTTCATCACCACC
>2488788|reference AscI_genome_v2_|length 54|copies 2
CCTCCATGACGGCCTGCAGCTCCTCGCGCTCGCGGAACGCGTAGAACACCGGCG
>2488788|reference AscI_genome_v2_|length 62|copies 2
CCTCCCCAACGTCCTCAGCTCGCTGCGGCTGGTCGGGGTACCGGTCTTCCTCTGGGCGATCG
>2488788|reference AscI_genome_v2_|length 63|copies 2
CCTCCCCCGTCGTCGAGCTCGGCCGCTGGGCCGGATGGCGCCCGCTGCCGCTCTCGGTCCGCG
>2488788|reference AscI_genome_v2_|length 34|copies 1
CCTCCCCGGGCAGGAGCTGGGAGGCAACGGCGAG
>2488788|reference AscI_genome_v2_|length 33|copies 1
CCTCCCGCGTCCCCGCGCGCGTCGCCTTCGTCG
>2488788|reference AscI_genome_v2_|length 56|copies 1
CCTCCCGCTCGTCGAGGACGACAAGGCGACGGTGCGCGAGGGCGACACGGTGAGCA
>2488788|reference AscI_genome_v2_|length 62|copies 1
CCTCCCGTTCGTCGCCCGGCCGGCCGCGCCCCTGCGCCGGGTCCTCGCCGTCGGGGCGTGCA
>2488788|reference AscI_genome_v2_|length 60|copies 1
CCTCCGAGGTCAACCAGCTGCTCGAGCGCTTCGGCGAGGCGCAGAAGATGATGAAGCAGC
>2488788|reference AscI_genome_v2_|length 34|copies 1
CCTCCGCATAGGACCAGCTGGCCGGCTTCAGTCC
>2488788|reference AscI_genome_v2_|length 34|copies 1
CCTCCGGCGACAACCAGCTCGGCGGCGACGACTG
>2488788|reference AscI_genome_v2_|length 57|copies 9
CCTCCGGCGACAACCAGCTCGGCGGCGACGACTGGGACGAGCGCGTCGTGGGCCACC
>2488788|reference AscI_genome_v2_|length 26|copies 1
CCTCCGGGGCGCGTCCTAGACTTCCG
>2488788|reference AscI_genome_v2_|length 65|copies 1
CCTCCGGGGCGCGTCCTAGACTTCCGACCGTTCGTGAACACGTTCACAAGCATCCGAGGGACCCG
>2488788|reference AscI_genome_v2_|length 56|copies 1
CCTCCGGGTCGTCGCCGTTGACGTGGAAGATCGGGGCCTGGATCATCCGCGCGACG
>2488788|reference AscI_genome_v2_|length 60|copies 1
CCTCCGGTCCTCGCTCAGCTGGCCTTCTTCTCCGACTTCTTCTCCGCCTTCTTGGCGGTC
>2488788|reference AscI_genome_v2_|length 39|copies 1
CCTCCGTGCTGCGCCAGCTCATCGCGCACATCGGCGACG
>2488788|reference AscI_genome_v2_|length 44|copies 1
CCTCCGTGCTGCGCCAGCTCATCGCGCACATCGGCGACGACGCC
>2488788|reference AscI_genome_v2_|length 54|copies 1
CCTCCTCCAAGCGCGCCCCCAACGAGAACTTCGGCCGTGAGCTCCTCGAGCTGC
>2488788|reference AscI_genome_v2_|length 34|copies 1
CCTCCTCCGCCGACGAGCTTGCCCTGGCGGTCGA
>2488788|reference AscI_genome_v2_|length 56|copies 1
CCTCCTCGACGTCGAGCGCACCTCCCGCCGCGCCGCCGCCTACGGGCTGCGCGGGG
>2488788|reference AscI_genome_v2_|length 54|copies 1
CCTCCTCGCCCCCGACGAGCTGAAGATCATGTGGAAGCTGCGCCGGGTCCTCGC
>2488788|reference AscI_genome_v2_|length 54|copies 1
CCTCCTCGGACATGCCGCGGGACATGAGGTAGAACAGCTGGTCCTCGGAGACCT
>2488788|reference AscI_genome_v2_|length 60|copies 1
CCTCCTCGGCGATGCGCCGCCAGCCCATCGTCCGGATGACCTTGTCGGTCGTGACCCCGG
>2488788|reference AscI_genome_v2_|length 72|copies 1
CCTCCTCGGGCACGGCACGGCCGTCACCGGGACGATGGTCGGCGGCACCGACGCCGGCTCCGCCTACGGGAT
>2488788|reference AscI_genome_v2_|length 65|copies 1
CCTCCTCGGGGCGCCCGGCACCGCCGCCGTCGAGGTCGAGCGCAACCGGCTCGTCCAGGAGCGCC
>2488788|reference AscI_genome_v2_|length 57|copies 1
CCTCCTCGTCGTCCTCACCGGTCTCGTCATCGCGTCGCGCTACCGCGTGGCCGGGCC
>2488788|reference AscI_genome_v2_|length 50|copies 1
CCTCCTCGTGCACCGCTCGCAGGAGTCCAAGCCCGGCACGAGCATCTGCC
>2488788|reference AscI_genome_v2_|length 62|copies 2
CCTCCTGACCATGTACGACGGACGGACCCGGCTCTCGGCGCAGGTGGCGGACGAGGTCCGGG
>2488788|reference AscI_genome_v2_|length 56|copies 1
CCTCCTGCACCGTCCGCGCCCCGCCGACGGGGAAGCGGGCCGCCAGGAACGCCACG
>2488788|reference AscI_genome_v2_|length 56|copies 1
CCTCGAACAACACCCGCGACCTGTCGGCGGCCCTCAAGCGCCGCTGCCTCCACCTC
>2488788|reference AscI_genome_v2_|length 53|copies 1
CCTCGAACTTGTAGCCGAGCCCGCGCACGGTGACGATGTGCTGCGGCGCCCCC
>2488788|reference AscI_genome_v2_|length 53|copies 1
CCTCGACATCTACTACGGCGACTTCAAGGCCGTCGAGGGCGTGACGATGACGG
>2488788|reference AscI_genome_v2_|length 56|copies 1
CCTCGACCGGCTCGGGCCGGTAGGTCAGCGGGGCGCGGTACTCGATGGCGTGCCGC
>2488788|reference AscI_genome_v2_|length 56|copies 1
CCTCGACCTCTACGGCGCGCCCGTCTACGTCCGCAAGGAGATCGTCCACAACAAGC
>2488788|reference AscI_genome_v2_|length 56|copies 1
CCTCGACCTGGACCTGACGCGTCTCCCGGCTCCGAGGGAGACGGCTGTCGCCCTCG
>2488788|reference AscI_genome_v2_|length 67|copies 1
CCTCGACGACCCCGCTCACCTCGAGCCCGGGGACCTCGGACTCGCCGGGCGGCGGCGGGTAGTGGCC
>2488788|reference AscI_genome_v2_|length 35|copies 1
CCTCGACGGCACGCCGGTCTGGCGCCGCACCGACG
>2488788|reference AscI_genome_v2_|length 47|copies 1
CCTCGACGTCGGCCGAGCTGCGCGGCATCGCGGCCGAGAGGTTCTCG
>2488788|reference AscI_genome_v2_|length 56|copies 2
CCTCGACGTTCGGCGTCTTGGTGCGCAGGTCCTTGCGGTACTGCTCGGCGATCCGG
>2488788|reference AscI_genome_v2_|length 57|copies 1
CCTCGACTGATGCGCGAGCTGCACGACGAGCCCCTCGCGGGCCACACGACCATGCGC
>2488788|reference AscI_genome_v2_|length 51|copies 1
CCTCGAGCGAGAGGTAGAACCGCGACTCGCCCGGGTCGCCCTGGCGGCCGG
>2488788|reference AscI_genome_v2_|length 63|copies 1
CCTCGAGGACGACGACCGCCCCCGGTTGCGGGAAGACGAGGCGGTGGCGGTCGGTGTCGATCG
>2488788|reference AscI_genome_v2_|length 53|copies 1
CCTCGAGGATGCCCGCCTGCGTGGCGGGGTCGGTGGCGCGCAGCAGGATGAGC
>2488788|reference AscI_genome_v2_|length 54|copies 1
CCTCGAGGCGGTTGAGGACGACGCGGGCGACCTTGCCGCGGTCGGCGTCGCCGC
>2488788|reference AscI_genome_v2_|length 57|copies 1
CCTCGAGGGTCCAGTCCATCGCGCGCTCCTCGTCGCTCAGGCCCGCGCCAGCAGGGC
>2488788|reference AscI_genome_v2_|length 48|copies 1
CCTCGAGGTTGACGATGCCGAGCGGCTCGTAGACCGAGGGGCAGACGA
>2488788|reference AscI_genome_v2_|length 50|copies 1
CCTCGATGAGCGCCAGCGTCAGCTGCGAGCCGACGACGGGGATGTCGGCC
>2488788|reference AscI_genome_v2_|length 56|copies 2
CCTCGATGCTCAACAAGCTGACCGGCACCGACCGCGTCGTCGTCGACGACGTCGCC
>2488788|reference AscI_genome_v2_|length 50|copies 1
CCTCGATGCTCGACGAGCTCGAGGCGGTCTGGCGGGGACGGATCGACCGG
>2488788|reference AscI_genome_v2_|length 63|copies 1
CCTCGCAGGGCGCCCGCCGCCGCTGAGCCGGCGACGGGCACCCCCGGCGGGCGGTCAGCGGGC
>2488788|reference AscI_genome_v2_|length 33|copies 1
CCTCGCAGTTCCTGCTGTGAGCGCGGGCGGGGC
>2488788|reference AscI_genome_v2_|length 36|copies 1
CCTCGCAGTTCCTGCTGTGAGCGCGGGCGGGGCGAC
>2488788|reference AscI_genome_v2_|length 59|copies 1
CCTCGCCAAGGACGTCGCGTCCGCCAAGTACGACGAGACCGTCGAGGTGGCCTTCCGCC
>2488788|reference AscI_genome_v2_|length 55|copies 3
CCTCGCCCACGGTCGAGCTCGCCGACGGGCTGCGCGAGGCCGAGGCGCTCGGGCC
>2488788|reference AscI_genome_v2_|length 62|copies 1
CCTCGCCCGAGGCGTTGTAGGGCACGAGCGCCTCGTTCGTCGTCGCGTCCTTGACGAGGTCG
>2488788|reference AscI_genome_v2_|length 51|copies 1
CCTCGCCCGCGTCCTTGGCGACGGCGTCGACGAGACCGTCGACGTGGCGCG
>2488788|reference AscI_genome_v2_|length 59|copies 1
CCTCGCCGAGGACCAGGTCTCCACGGGCCGCAAGATCCTCACGGTCGTCCTCGTCGCGC
>2488788|reference AscI_genome_v2_|length 52|copies 13
CCTCGCCGCAGAACCAGCTCGCCACCGTCCTGGACTCGCGCGTCATCGTCGC
>2488788|reference AscI_genome_v2_|length 54|copies 2
CCTCGCCGGAGGACCAGCTGGCCTCCTGCTCGTGCGAGGTCCGCACGTCCTGCG
>2488788|reference AscI_genome_v2_|length 45|copies 1
CCTCGCCGTCACGCTCACCGACGACGTCGTGGCCCGGTTGCGGGC
>2488788|reference AscI_genome_v2_|length 53|copies 11
CCTCGCCGTTGACCGAGCTGTCGCCGGTCAGCAGGCCGACGTTCTCGGCGCCG
>2488788|reference AscI_genome_v2_|length 55|copies 1
CCTCGCGAGCAACGGCGAGCTGCACCCGATGCAGGCGGCGTTCCACGAGAACCAC
>2488788|reference AscI_genome_v2_|length 59|copies 1
CCTCGCGCAGCCCCTGGAGCGTGCCGACGAACAGGTCCGACAGCCCGGAGACGAGCCGC
>2488788|reference AscI_genome_v2_|length 47|copies 6
CCTCGCGCGTCGACGAGCTCGTCGCGTGCATCTCTGCCGACGACGCC
>2488788|reference AscI_genome_v2_|length 53|copies 1
CCTCGCGGCGGTACCCGTCGGTGACCGGCTCCATGAGCGAGACGACCCGCTCG
>2488788|reference AscI_genome_v2_|length 53|copies 3
CCTCGCTCGCCGGCCAGCTCGAGGGCATCGAGCACGGGTGCGACCAGGCGGTC
>2488788|reference AscI_genome_v2_|length 50|copies 1
CCTCGCTCGTGGAGACGATCTTCACCTGCGTGATCTTGCCGTCGGCGTTC
>2488788|reference AscI_genome_v2_|length 50|copies 1
CCTCGCTGCGCGGCGCCCGCGCGCCGTCGTGCACGAGGGTGGCGGCCTCG
>2488788|reference AscI_genome_v2_|length 52|copies 1
CCTCGGAAGAGACCATGCTGAACACGACGAAGCGACCGGCCCGACGCCGCCG
>2488788|reference AscI_genome_v2_|length 50|copies 1
CCTCGGACGCCTGCGCGTCGTCGCCGGTGCCGGCCTCGATGGCGACCTGG
>2488788|reference AscI_genome_v2_|length 55|copies 1
CCTCGGACTTGAACGAGCCGAGGACCATCCACACGAACGGGGCGATGACGGCCAC
>2488788|reference AscI_genome_v2_|length 30|copies 1
CCTCGGCCGACCCCGAGCTCGAGACCATCC
>2488788|reference AscI_genome_v2_|length 53|copies 1
CCTCGGCCGACCCCGAGCTCGAGACCATCCTCGACGGCATCGCCACGACGCGC
>2488788|reference AscI_genome_v2_|length 56|copies 1
CCTCGGCCGCGACGACGTCGGCGGTGGCGAGCTCCTCGCGCAGCCGCGGCGCGGCG
>2488788|reference AscI_genome_v2_|length 40|copies 1
CCTCGGCCGGCTGGAAGGCCGAGCTCGAGAAGCGCGGCTG
>2488788|reference AscI_genome_v2_|length 56|copies 1
CCTCGGCCGTGATCTGCTGCGTGATGTTGACGACCAGGGCCTCGGGGTCGGTGACG
>2488788|reference AscI_genome_v2_|length 45|copies 2
CCTCGGCGAGCGCCGCGTAGGCCGGGTAGGGGTCGAGCGCCCCGT
>2488788|reference AscI_genome_v2_|length 27|copies 1
CCTCGGCGAGCTGGCCCGCAGCGAGCA
>2488788|reference AscI_genome_v2_|length 33|copies 2
CCTCGGCGATGCGCCCGAAGCGCAGGAGCAGCG
>2488788|reference AscI_genome_v2_|length 63|copies 1
CCTCGGCGCGACCTCGCAGGTGCGCGGCGACCCACTTGGCCTCGAGCCCGAAGACCGGCTCGC
>2488788|reference AscI_genome_v2_|length 60|copies 1
CCTCGGCGTTGAGGATGGCGGCGCGGCGGTCGCGCTCGGCCTTCATCTGCTTCTCCATCG
>2488788|reference AscI_genome_v2_|length 59|copies 2
CCTCGGCTACGGGGGCAACCAGAAGGCCGGGTACCGCTGGGCCATCGGGCACGGCCTCG
>2488788|reference AscI_genome_v2_|length 53|copies 1
CCTCGGGCACGCCCCGGCCGCCCGCGGACGGCGACGAGGCCGAGTTCGCCACC
>2488788|reference AscI_genome_v2_|length 53|copies 1
CCTCGGGCGAGCTGTACTCCGGGTGGGCGTGGTCGACGTAGAGGCGCGCGCCG
>2488788|reference AscI_genome_v2_|length 53|copies 1
CCTCGGGGATCATCATGAGCACCGCGTGGGGCAGGCTGCGCCCGCCGAGGTGG
>2488788|reference AscI_genome_v2_|length 55|copies 1
CCTCGGGTTCAAGGGTCTCGAGCGGCGATGTGTCGTGCTGTGCGCGAACGAGACC
>2488788|reference AscI_genome_v2_|length 60|copies 1
CCTCGGTCTTCGAGGGCCCGACCGACGTCGTCTACGCCGGTCGCGGGTCACGCCTGCGGG
>2488788|reference AscI_genome_v2_|length 60|copies 1
CCTCGGTGCGCGGCGAGCTCAAGCGGCACTTCCGCGACGCCGGCTGGGCCGTGCGCCCCC
>2488788|reference AscI_genome_v2_|length 57|copies 1
CCTCGTACAGCGTGACGTCGTGGGTGGTCGAGAGGACGTGTGCCGCCGTCAGGCCGG
>2488788|reference AscI_genome_v2_|length 54|copies 1
CCTCGTCCACGTGCCGAAGGACCCGACGTCCATCCAGATGGTCCACTTCCCCCG
>2488788|reference AscI_genome_v2_|length 53|copies 1
CCTCGTCGTCGACCCCGACGTGCCGGTCGGCGTGCGGCGCCTCGGCTCGATCG
>2488788|reference AscI_genome_v2_|length 49|copies 1
CCTCGTCTGGCCGCGCGAGCTCTCGCCCGCCGACGTCCACGTCGTCGCC
>2488788|reference AscI_genome_v2_|length 32|copies 1
CCTCGTGATCCGGGTCGAGCTGCGCAAGCTCG
>2488788|reference AscI_genome_v2_|length 65|copies 1
CCTCGTGGAGGGCCTCGGCCCGCTGGCCCTTGTTGACGATGCCGACCGCCCCGGCGGCGAGCGCC
>2488788|reference AscI_genome_v2_|length 55|copies 1
CCTCGTTCTCGACGGCGAACTCCGTCACCCCGAGCGCCGCGTAGCGCCGGACGGC
>2488788|reference AscI_genome_v2_|length 30|copies 1
CCTCTACGGCGCCGCGACGATGATCAAGGA
>2488788|reference AscI_genome_v2_|length 62|copies 3
CCTCTCGGCGAGCTACGTCGGGCTCACCGAGCGCGTCTTCGGCACCGGCCCGACCGTGGTCG
>2488788|reference AscI_genome_v2_|length 49|copies 1
CCTCTGCGTCGGCAAGTCGGAGGAGGAGCGGCGCGCGCTGCCGGGCTTC
>2488788|reference AscI_genome_v2_|length 59|copies 1
CCTCTGGATCCTCATCCTCGTCCCGCTGCTCGCAGCCGGGGCGGCCCTCGCCTACGGCC
>2488788|reference AscI_genome_v2_|length 59|copies 2
CCTCTGGGGGGTCGGCGACCGGACCGAGGAGGCCCTGACCCGGCTCGGCCTGCACACCG
>2488788|reference AscI_genome_v2_|length 63|copies 1
CCTCTGTGACCCCGACCAAGGAGCCCCATCCATGGATTGGCGCGACCGCGCTGCCTGCCTCGA
>2488788|reference AscI_genome_v2_|length 64|copies 1
CCTGACCCACCCGGGCCTCAGGGCAGGTCGCGGCGCAGGGCGGACAGCTCGGCGGTGACGTCCG
>2488788|reference AscI_genome_v2_|length 43|copies 1
CCTGACCCGCACCTCGCACCCCGAAGCTCGACCCCATCCGCGG
>2488788|reference AscI_genome_v2_|length 64|copies 1
CCTGACGCGAGAGGACTTGACGATCTTAAGTGGATCAAAACGGTCGGTGGCGAAGTGCAAGTGG
>2488788|reference AscI_genome_v2_|length 33|copies 1
CCTGACGGACCATCAGCTCGCCGGTCCGGGCGG
>2488788|reference AscI_genome_v2_|length 61|copies 1
CCTGACTCTCGCGCGGCGCGACTGACGGCCCGCCCCCCCGCGGGCGCCGTCGGGTGCCCGC
>2488788|reference AscI_genome_v2_|length 53|copies 1
CCTGATGGACAAGGTGCCGGTGCGGGTCGCCGTCAGCTGGGTGAGCCACCGAG
>2488788|reference AscI_genome_v2_|length 61|copies 1
CCTGCAAGCGCCTCGGCGCCCCCCGCTACGAGGTCGCCCTCGAGCTGGAGAAGGCCGCCAT
>2488788|reference AscI_genome_v2_|length 62|copies 1
CCTGCACAAGACGAGCCCCGACCTGCCCGCGCAGATCGGTGTCCTCGTCGCCACGCAGGGCG
>2488788|reference AscI_genome_v2_|length 54|copies 2
CCTGCACATCTCGCTGCCCGCGCTCCAGGCCTCGGGCGGCCTGCTGCTGCTCAT
>2488788|reference AscI_genome_v2_|length 60|copies 1
CCTGCACGAGGACCTCACGGCCGTCGTCCGTCAGGCCGACGAGCTGGGCGCGGCCGTCGT
>2488788|reference AscI_genome_v2_|length 41|copies 1
CCTGCACGCGGGCGAGCATGAAGACGAGGTAGACGAGCGGC
>2488788|reference AscI_genome_v2_|length 58|copies 1
CCTGCAGAACTGACGCTGCGGCTGAAGAAGAAGCCCGGGGTCCACGTCCGGGTGCGCC
>2488788|reference AscI_genome_v2_|length 59|copies 1
CCTGCAGCTGCCAGATGTACCGGCCGCCCCAGTGTCCCACCGGCTCGCCCTCACCGTGG
>2488788|reference AscI_genome_v2_|length 65|copies 2
CCTGCAGGCCGACCCCGCCGACGTCGAGCGCCTCGCGCACGCCCTGACCGAGGTCAAGGCGCGGG
>2488788|reference AscI_genome_v2_|length 53|copies 1
CCTGCCAGGGCATCGATCGCTCATGCCGCAGAGCGTTAGCCCACGCTCTTAAC
>2488788|reference AscI_genome_v2_|length 72|copies 1
CCTGCCCCTCAGGTTGGTTTCCAGATGACCTGCCCCTCAGGTTGGTTTCCAGATGTGGTGGCGAGTCGAGGG
>2488788|reference AscI_genome_v2_|length 57|copies 1
CCTGCCCTCCGACACAGACGAGGTCGCGCCCCTCGACCAGCTCGACGCCCATCATCC
>2488788|reference AscI_genome_v2_|length 54|copies 5
CCTGCCGCGACAGCTCGAGGTCGGGGGTGCCGAGGAGCTTGTCGGCGTTCGGTC
>2488788|reference AscI_genome_v2_|length 42|copies 1
CCTGCCGGCCGTCGGGCTCGAGGAGCTCGTCGCGACGAGCGG
>2488788|reference AscI_genome_v2_|length 57|copies 1
CCTGCGAAGGTTGCTCAGCTCATCAAGGCTGAACAACTCGAGGGGACAGTCTCGGCC
>2488788|reference AscI_genome_v2_|length 28|copies 1
CCTGCGACGAGCTGGGCGTGGACGACCG
>2488788|reference AscI_genome_v2_|length 58|copies 1
CCTGCGCATCTCCGAGCTCGCCCTCGGGACGGGCAACTTCGGCACGGGCTGGGGCGCC
>2488788|reference AscI_genome_v2_|length 58|copies 1
CCTGCGCCCCGGTGGCCGCCCACGCGGCGACCGACGGGTCTCCGGTCACGACGAGCAC
>2488788|reference AscI_genome_v2_|length 52|copies 1
CCTGCGCCTCCTGCTCGGCCCGCATCGAGAAGAAGCTCGGCCGCCTCGAGGG
>2488788|reference AscI_genome_v2_|length 54|copies 1
CCTGCGCGAGGCGACCGGCGCCACCGACGACGAGGCCCGCCGCGCCCTCGAGGC
>2488788|reference AscI_genome_v2_|length 58|copies 1
CCTGCGGTCCGGGTGCTGAGCCCGGAGAGGCCGGTCGAGAGCTCGTCCTCGGCGTGCA
>2488788|reference AscI_genome_v2_|length 49|copies 1
CCTGCGGTGTCGTCATCGCCGTCCTCGGCCTGACGCTGGCCGTGATGCG
>2488788|reference AscI_genome_v2_|length 60|copies 2
CCTGCTCATCGCGTTCGTCATCCTCGTCTTCACCCGGCTCAACGACAGCCGGATCGGGCG
>2488788|reference AscI_genome_v2_|length 51|copies 3
CCTGCTCCTGTTCGTCTCGCTCATCGGGTGCGTCGCGCCCCGCAGCCGCAT
>2488788|reference AscI_genome_v2_|length 53|copies 1
CCTGCTCGAACAGGCCCGGGAGCTCATCCTCACGGCGCAGACGCCGGACGCGC
>2488788|reference AscI_genome_v2_|length 42|copies 1
CCTGCTCGACATCGCCACCCCGACCACCGAGGAGGTGAGCAC
>2488788|reference AscI_genome_v2_|length 67|copies 1
CCTGCTCGACGACGACGAGGTCGTCTCGGGCCGGCACCCCGACAGCGACATCTTCCTCGACGACGTG
>2488788|reference AscI_genome_v2_|length 55|copies 1
CCTGCTCGCAGTGCTTCCTCGTCCACCACCGCAGCCAGCTCGCGAGCGACGCCGG
>2488788|reference AscI_genome_v2_|length 50|copies 2
CCTGCTCGCGACCGTCGTGCTCGGCGGCGTCATCCAGGTCGTCCTCGGGC
>2488788|reference AscI_genome_v2_|length 54|copies 5
CCTGCTCGGCGCACCAGCTCGAGACGGGCCGGGTGCCGGCCAGCACCTCGCTCG
>2488788|reference AscI_genome_v2_|length 60|copies 4
CCTGCTCGGCGGCCGTGATGACGGTCTGCTCGCCCGAGCGCAGCTGGGCGATCGTCTGGG
>2488788|reference AscI_genome_v2_|length 67|copies 1
CCTGCTCGGGGGAGAGGTAGGCGACCGTGCCGAGCAGCACCCCGGTGGAGCTGGTCATCGTCTGGCT
>2488788|reference AscI_genome_v2_|length 54|copies 2
CCTGCTCGTCACGCGCTCGACCGCGCCGGGCGCCGCGTACGAGCCCCTGCTGTG
>2488788|reference AscI_genome_v2_|length 60|copies 1
CCTGCTCGTCGTCGTCGGGCTGCTCATGCTCACCGGCGTCTGGGAGACGATGAACACCTG
>2488788|reference AscI_genome_v2_|length 51|copies 1
CCTGCTGCGCGCCGCGAACGCGCTGCGCACGACGAACACGACCATCGTCGA
>2488788|reference AscI_genome_v2_|length 45|copies 1
CCTGCTGGCGTGGCTCGTGCGCCAGCAGCTCGTCGACGGCCATCT
>2488788|reference AscI_genome_v2_|length 25|copies 1
CCTGCTGGTCGCCGCCCGCGGCGGG
>2488788|reference AscI_genome_v2_|length 65|copies 3
CCTGCTTCGCTGGGAGGAGGGGCAAACCCCCGAGCAATGCGTGGCAAGCTGGAACGACTCCTTTG
>2488788|reference AscI_genome_v2_|length 57|copies 1
CCTGCTTGCCGATGTCGATGTAGGACAGGATCTTCTCGAGCTGGTCGTTGCTCGCCT
>2488788|reference AscI_genome_v2_|length 47|copies 1
CCTGCTTGCCGTCCTGCACGGCCTTGAACGCCGCGCGCACCGCGATC
>2488788|reference AscI_genome_v2_|length 56|copies 1
CCTGGAACAGCTCGAACCCGGCCTGCATCGCCCAGTCGAGGTCGTCGAGCGTCTCG
>2488788|reference AscI_genome_v2_|length 60|copies 1
CCTGGAAGACCCTCCTGCCCTACCACCAGGAGAACTCGCTCGGCCGCACCTGGCAGGAGG
>2488788|reference AscI_genome_v2_|length 55|copies 3
CCTGGACCGAGTACACCGGCCTGCGCTTCGCCTTCTTCCTGCTCTCGGAGTACGC
>2488788|reference AscI_genome_v2_|length 55|copies 4
CCTGGACCTGCGTGACGGCCTGGAAGAGCGAGATGACGAAGCCGACCGCGAGCGC
>2488788|reference AscI_genome_v2_|length 60|copies 1
CCTGGACGATGACCTTGGAGTCCGCGGTGAGGAAGATGGCCATGGGTGTCTGTTTCTCTC
>2488788|reference AscI_genome_v2_|length 63|copies 1
CCTGGAGCGAGCGGGCCTCGTCGACGAGCCGGCGCAGCGTCTCGAGCTCGGGGCGGGCCAGCG
>2488788|reference AscI_genome_v2_|length 57|copies 1
CCTGGATCATGAAGCCGGGGATGATGCGGTGGAAGACGAGGCCGTCGTAGAACGGGG
>2488788|reference AscI_genome_v2_|length 63|copies 1
CCTGGCACGGACCCGACGGCACCACCCGCACCACCGCACCCGCCCACCGCCTCACCGGCTGAG
>2488788|reference AscI_genome_v2_|length 68|copies 2
CCTGGCAGCGTCCGGGGCGCACACCGGGTCCGTGGTCCGGCCCTTCGTCACGTTCGTCCTGCTGGGAG
>2488788|reference AscI_genome_v2_|length 34|copies 1
CCTGGCAGGCCGGCCAGCTCGTCGTCCACACGAG
>2488788|reference AscI_genome_v2_|length 34|copies 3
CCTGGCAGGCCGTCGAGCTCATCGCCGAGGGCAG
>2488788|reference AscI_genome_v2_|length 45|copies 1
CCTGGCCATGGATGGCCGATGTGCCGTCGACCTTGCGGAAGAGCG
>2488788|reference AscI_genome_v2_|length 57|copies 2
CCTGGCCCTCGACGGCCTTCGCGTACGGGTCGAGCAGGAGCTTGCTCGGGTCGCAGC
>2488788|reference AscI_genome_v2_|length 60|copies 2
CCTGGCCGACGTGGCACGGAGCGCGGAGGTCCAAGCGGCCGAATGGCTCGTTGTCCTGGC
>2488788|reference AscI_genome_v2_|length 63|copies 2
CCTGGCCGAGGACCCGACGGCGGACCGCGCCCACCCCGCCGACGAGCTCGCCCGGCGCGCCGG
>2488788|reference AscI_genome_v2_|length 65|copies 1
CCTGGCCGGGACGCCACGGCGAGCGGACCGCCGGCCCCTCGGTGTCCACCTCGCCCCTGGCCACC
>2488788|reference AscI_genome_v2_|length 60|copies 1
CCTGGCGCCGCCGCAGGTACTCCTCGACGCCGCCGGGCAGGTCGCGCAGGAGGCCGTCGC
>2488788|reference AscI_genome_v2_|length 54|copies 3
CCTGGCGGTTCTGGTAGACCTCGTCGTCCATCCGCAGCTCGTGGTTGGACAGCG
>2488788|reference AscI_genome_v2_|length 59|copies 1
CCTGGGACGTCGTCTCGCAGCGGCTGTTCGTCGTGCAGCTGTACGACCACCAGGGCAAC
>2488788|reference AscI_genome_v2_|length 61|copies 1
CCTGGGCCGACGTGCTCGCGGCGTACGACCTCGGCCCCGGCCACCGGGTCCGGATGATGGG
>2488788|reference AscI_genome_v2_|length 66|copies 2
CCTGGGCCGCGGACTCCGCCTGGACCTGAGCAGTCAGGGCCGACAACTGCGCCGACAGCTCGGAGC
>2488788|reference AscI_genome_v2_|length 61|copies 3
CCTGGGCCGCGTCCGCGCCCTCGGTGCCGTTGACCGGGGTGAGCGAGGCGTCGCCCATCGC
>2488788|reference AscI_genome_v2_|length 56|copies 1
CCTGGGCCTCGTCCAGCTCCTCGAGGAGCGAGCGGAGGTCGGACTCGACGGTCCCG
>2488788|reference AscI_genome_v2_|length 60|copies 1
CCTGGGCGAAGACGAGCGGCAACCGGGGCGTGCACGTCTACGCGCGGGTCGCGCCGACGC
>2488788|reference AscI_genome_v2_|length 51|copies 1
CCTGGGCGGCGGTGCGCAGGCGCTGCGTACTGTACGAGCGAGGCGCGCGGG
>2488788|reference AscI_genome_v2_|length 56|copies 5
CCTGGGCGGGCGGCGGCGACGGCCCGTCCTCGTGAGCGGCGACGGCATCCCGCTCG
>2488788|reference AscI_genome_v2_|length 53|copies 1
CCTGGGGACGACGCTCAGCTGGTGCGTCGCCGACGCGCGCACCGGGAAGGCGC
>2488788|reference AscI_genome_v2_|length 58|copies 4
CCTGGGGCCAGGACGAGCTCGCCCGCGTCCACCGCCTCGTCGGCTTCACCTCGTTCAC
>2488788|reference AscI_genome_v2_|length 36|copies 1
CCTGGGTCGAGGTCCAGCTCGACGACGGCACGTGGT
>2488788|reference AscI_genome_v2_|length 37|copies 1
CCTGGGTCGAGGTCCAGCTCGACGACGGCACGTGGTT
>2488788|reference AscI_genome_v2_|length 49|copies 1
CCTGGGTGCAGACCGAGCTCGTCTCCGGCTTCGAGGTGTCCCTGTGAGC
>2488788|reference AscI_genome_v2_|length 62|copies 3
CCTGGTACGAGCCCTCGAAGGGCTACGGCTTCGTGACGGCCGACGCCGGTGGTGCCGAGGTC
>2488788|reference AscI_genome_v2_|length 63|copies 1
CCTGGTCCGGGGCGATGAGAGCGGCTTGTTGCTGGCCTCGCTCGAGCTGGAGTCGTGGAGCTC
>2488788|reference AscI_genome_v2_|length 54|copies 12
CCTGGTCCTCGTCTCGACCCTCGTCCTCATCTCGATCCCGATCTTCGTCATCGG
>2488788|reference AscI_genome_v2_|length 54|copies 1
CCTGGTCGATCCGCTTGCTGCGCAGCGCGAGGTTGGCGTACTCCCACCGGGGGT
>2488788|reference AscI_genome_v2_|length 48|copies 1
CCTGGTCGCGGCTGCGCGAGGAGCACCCCATGAGCCTCACGCAGGACG
>2488788|reference AscI_genome_v2_|length 53|copies 1
CCTGGTCGCGGCTGCGCGAGGAGCACCCCATGAGCCTCACGCAGGACGACATC
>2488788|reference AscI_genome_v2_|length 46|copies 2
CCTGGTCGTCGGTGCTCGCCCGCAGGTAGCTCGGCGTCGTCGACAT
>2488788|reference AscI_genome_v2_|length 56|copies 1
CCTGGTGCCAGCCGCAGCTGCTCGCGATCCGCCACGACCCGGACTACCAGGACGGC
>2488788|reference AscI_genome_v2_|length 57|copies 1
CCTGTACTTCATCACCTCCTTCGCGTGGTTCCTCATCGGCGGCGTCATGGCGCTGCT
>2488788|reference AscI_genome_v2_|length 63|copies 3
CCTTCAACCCGCGCGCCCGGCACGTCTACGAGAAGGTCGGCTTCGTCCACGAGGGGACCGGGC
>2488788|reference AscI_genome_v2_|length 65|copies 1
CCTTCAACCGGGTGGTCTCCACGATCTTCCGCCGGCCGGTCACCGACCTCCTCAGCGGGTACCGC
>2488788|reference AscI_genome_v2_|length 56|copies 1
CCTTCATCGCCACCGGGCTGCTGCTCCTCGCGACGGGAAGCCGCTACGCCCGGGCC
>2488788|reference AscI_genome_v2_|length 63|copies 1
CCTTCCCCCACCCCGTCACGCAGGAGAACGACGCCTGATGCTCAAGGTCATGACCGTCGTCGG
>2488788|reference AscI_genome_v2_|length 59|copies 1
CCTTCCCGACCCTCGCGAAGGTCGAGATCGGCGACGACGCGACGAAGGTCTTCGACGGC
>2488788|reference AscI_genome_v2_|length 57|copies 1
CCTTCCCGCCGACGCAGGTGGCGGTGTAGAGGTCGGAGCGACCCACGTCGGTGTACG
>2488788|reference AscI_genome_v2_|length 51|copies 1
CCTTCCCTCGAGGGGTCCGCTCGAAGCTCGTCGCGCTACCGCGCACGGAGC
>2488788|reference AscI_genome_v2_|length 55|copies 2
CCTTCCGCGCCAACCAGCTCTCGACGCACTACTTCGAGCGGCTCGTCGACGCCCC
>2488788|reference AscI_genome_v2_|length 35|copies 2
CCTTCCTCAACGACCAGCTCGGCCCCTTCGCCCAG
>2488788|reference AscI_genome_v2_|length 62|copies 3
CCTTCCTCACCCTCGTGTTCCTCAAGGGCGTGGCCGACATCCTCGTCGGGCGCCAGGCCCAG
>2488788|reference AscI_genome_v2_|length 48|copies 1
CCTTCCTCATCGTCACGCACGACATCAACACCGCCCGGACGGTGCCGG
>2488788|reference AscI_genome_v2_|length 72|copies 1
CCTTCCTCCAGAAGATGGACATGCTCCCGGGGCGGGTCAACCGCTTCCAGGTCGTCCCGACCCAGGAGGGCC
>2488788|reference AscI_genome_v2_|length 59|copies 1
CCTTCCTCGTCAGCTACTCGCTGGCCTCGGTCGGGCCCGCGACGATGGGCGCCGTCCGC
>2488788|reference AscI_genome_v2_|length 37|copies 1
CCTTCCTCGTCGGCGAGCTCTCGCCCGTCGCGCTCCT
>2488788|reference AscI_genome_v2_|length 56|copies 2
CCTTCCTCGTCGGCGAGCTCTCGCCCGTCGCGCTCCTCGCCCCGCTCGTCGACGGC
>2488788|reference AscI_genome_v2_|length 61|copies 1
CCTTCGACCCCGACGAGCTCGTGGGGGTCGTCTCACGGCTCGCGGCGGCCGGACGGCGCCC
>2488788|reference AscI_genome_v2_|length 56|copies 1
CCTTCGACCCGACGCCGCTCTACGACGCCGTGAGGTCCACGCAGGCCGAGCAGGCC
>2488788|reference AscI_genome_v2_|length 60|copies 1
CCTTCGACGGCCACGAGCTGGCCCGGGTCGCGGAGTCGGTGGGTCTGGACGCCGAGCGGG
>2488788|reference AscI_genome_v2_|length 53|copies 1
CCTTCGACGTCGACCAGCTCCTCGACTACCGCGGGCGCCGCCCGATGATGGTC
>2488788|reference AscI_genome_v2_|length 56|copies 3
CCTTCGAGACGCGCTCGCCGTCGGCCTCACGGTCGACGAGGAGCACCGAGTGGCCG
>2488788|reference AscI_genome_v2_|length 62|copies 1
CCTTCGCCCTCGACGGCGGCCAGCGCGAGGCCCTCGACGGCCCGACGACCGTCGCGGAGGTC
>2488788|reference AscI_genome_v2_|length 55|copies 1
CCTTCGCCGGCACCGAGCTCGAGTTCATCCTCTTCGAGGACTCCTACGAGAGCGC
>2488788|reference AscI_genome_v2_|length 60|copies 1
CCTTCGTCGTCAACTGCAACCTCCAGCGCCTCGACGGCCCGGTGCGCGGCAACGGCAAGA
>2488788|reference AscI_genome_v2_|length 62|copies 1
CCTTCGTCGTCTCCTGGGCGCCGGGGAAGAAGCCCGCGGAGTCGATGTTGCCGGGCAGCGGG
>2488788|reference AscI_genome_v2_|length 44|copies 1
CCTTCGTGCTGAGCAACTACATGAAGACGCTGCCGCACGAGATC
>2488788|reference AscI_genome_v2_|length 46|copies 1
CCTTCTCAAGTTTCCTACGCGCACAGAGGATAGGGACCGAACTGTC
>2488788|reference AscI_genome_v2_|length 57|copies 1
CCTTCTCCTCAGCGACCTTCTCGAGGTAGTCGGCGGTCAGCTCGAGCTCACGGAGCC
>2488788|reference AscI_genome_v2_|length 56|copies 1
CCTTCTCCTCGACCGTGCCGCGGGACACGAGCCGGTAGACGTTGACCGGGCGGGTC
>2488788|reference AscI_genome_v2_|length 69|copies 1
CCTTCTCGACGAGCGGGCGTGCCGAGGCGGACTTCGCCGACGGGTGCTTGAGCTGGTCGGTGCCACCCA
>2488788|reference AscI_genome_v2_|length 57|copies 4
CCTTCTCGTCGACGAGCTCCGCGAGGCGCGGGTCGAGGGTGCCGGTGGCGATGACGC
>2488788|reference AscI_genome_v2_|length 55|copies 1
CCTTCTCTGGACGCCCCTCATCGGCAAGGCAGGAAAGCTCTGAGGCCGACGGCCC
>2488788|reference AscI_genome_v2_|length 63|copies 1
CCTTCTGCCGCTGGAAGACGGCCTTCGGGGTGGCCCGGCCGACGAGCTCGTCGACGGTGTGGG
>2488788|reference AscI_genome_v2_|length 35|copies 2
CCTTCTTCCTCGCCGAGCTCGGCGACAAGACGATG
>2488788|reference AscI_genome_v2_|length 48|copies 1
CCTTGAAGCCGACGCCGAGCTCCTCGACCGCGACGAGGGCGCTCGGGA
>2488788|reference AscI_genome_v2_|length 52|copies 1
CCTTGAAGCCGAGCAGCGCCGTCGCCACGAGGTAGACCATGTAGATGAAGCC
>2488788|reference AscI_genome_v2_|length 32|copies 1
CCTTGACCGCGTCGGTGGCGGCGCTCTCGCGG
>2488788|reference AscI_genome_v2_|length 71|copies 1
CCTTGACCTCGATCATCCGGTCGATGTCGGCGTGGTCGCGCCCGGCCTTGTCCATCCCCTCGTCGACCGAG
>2488788|reference AscI_genome_v2_|length 60|copies 1
CCTTGACGACGTCCTCGAGGGCGCGGCGCTGGCTCGGCGCGAGCTCGGTGTCGCAGATGA
>2488788|reference AscI_genome_v2_|length 66|copies 12
CCTTGAGCCCGTCGACGTTGAGCTGGGCGTCGACCTTGGTGGCCGGCAGCTTGGTCTTGGTGCCGG
>2488788|reference AscI_genome_v2_|length 62|copies 1
CCTTGAGTTCAGCCCAGCTGACTCGCCAACGGTTGTGGTGGTGCTCCAGCCACTGGATTCCG
>2488788|reference AscI_genome_v2_|length 50|copies 1
CCTTGCAGCCGAGCTTGCTCTGCGCGACGTAGCCGATGACGTGGGCGTTG
>2488788|reference AscI_genome_v2_|length 63|copies 1
CCTTGCCCTCGAGGTACTCGAGGGAGGCGCCACCACCGGTGGAGATGTGGCCGAACTGGTCGT
>2488788|reference AscI_genome_v2_|length 43|copies 1
CCTTGCCGCCGCCGACGGGGATCTCGGCCGCCTTGATGGCCTG
>2488788|reference AscI_genome_v2_|length 60|copies 1
CCTTGCCGGCGAGCCCGACCATCTCGAGGGTCTCGGGCACGAGCTGGCGGATGGCGTGGC
>2488788|reference AscI_genome_v2_|length 64|copies 4
CCTTGCTCGTGGCCCACTTGACGAACTTGAGCGCGGCGTCCTTCTGCTTGGTCGAGGACGGGAT
>2488788|reference AscI_genome_v2_|length 67|copies 1
CCTTGGACGCGGTTGTCTCGGGCGTGGCTTCTGGACGCCTCCAAGGGGTCCGGACGGGGCACACCGG
>2488788|reference AscI_genome_v2_|length 73|copies 1
CCTTGGGGTCCTTCTCCATGGCGGCCCGCAGGCCCGAGGTGATGCCCTTGGCGATCGTCGTGGTGCTCATCGG
>2488788|reference AscI_genome_v2_|length 48|copies 1
CCTTGTCCAGTCGCTCCTTGGCGCTATCGAGCTTGTAGGGCTTCATCG
>2488788|reference AscI_genome_v2_|length 56|copies 2
CCTTGTCGAGCATGTGGCGGGCGACCGGCACGGCCGGCGACTCGCGCTGGTCGGCG
>2488788|reference AscI_genome_v2_|length 41|copies 4
CCTTTCATGGATCCGAGCTCGACGCGCGCCAGTTCGGGCAG
>2488788|reference AscI_genome_v2_|length 60|copies 5
CCTTTCATGGATCCGAGCTCGACGCGCGCCAGTTCGGGCAGGTGTGCGACCGAGGGCAGC
>2488788|reference AscI_genome_v2_|length 28|copies 1
CGAAAGCAGTGAGGTCGAGTGGGTCAGG
>2488788|reference AscI_genome_v2_|length 37|copies 1
CGAAAGCAGTGAGGTCGAGTGGGTCAGGCCTGAAGAC
>2488788|reference AscI_genome_v2_|length 65|copies 2
CGAAAGCAGTGAGGTCGAGTGGGTCAGGCCTGAAGACCTCCCTGCCTTGGACCTCCACCCGTCAA
>2488788|reference AscI_genome_v2_|length 55|copies 1
CGAACACGATGGCCAGCGAGATCCAGAAGAACGCCTGCCCGTAGGTGGCGAGGAG
>2488788|reference AscI_genome_v2_|length 54|copies 1
CGAACAGGAGGGTCTCGCCGCGCACGAGCCCGACGCCGGTCTCGTCGCAGGAGG
>2488788|reference AscI_genome_v2_|length 51|copies 1
CGAACATCACGACGCTCGCGCCGACGAGCGAGCTGCCGCCGAACTCGGCGG
>2488788|reference AscI_genome_v2_|length 65|copies 1
CGAACATGTCGACCTCGTCCTTGTGCACGGTGGCGGCGCGGTACGAGCTGGGGACGGCGATCCCC
>2488788|reference AscI_genome_v2_|length 57|copies 1
CGAACCGCTCGGACACGAGGTAGTACAGCGGCGCCACGTCGGTCGGCTCGCGGCCGG
>2488788|reference AscI_genome_v2_|length 53|copies 1
CGAACCGGCAGATCCAGCTGACGGTCGGCGTGGGCCAGCCGCGCGCCGGCTCC
>2488788|reference AscI_genome_v2_|length 49|copies 2
CGAACGACGATGGATCGAAGCCGCGGGCGATCTCCGCGATCGCGCGGTG
>2488788|reference AscI_genome_v2_|length 29|copies 1
CGAACGAGCTGATGTCGGGCGGCCAGCCG
>2488788|reference AscI_genome_v2_|length 42|copies 1
CGAACGCCTCCGCCGCGAGGCGCTTGCGCTGGGCCAGGGTGA
>2488788|reference AscI_genome_v2_|length 54|copies 1
CGAACGCGCGGGCCGAGCTCTACAACCGGCTCATCGACGTCTACGGCGTCCAGC
>2488788|reference AscI_genome_v2_|length 56|copies 1
CGAACGTCCCCCGCGCGAGCTGCGAGCCCGACAGGCCCGGACGCTGCGCGAGGAGC
>2488788|reference AscI_genome_v2_|length 51|copies 2
CGAACTCGGGCTGCCCGGAGAAGCGCTTGCGCAGCTCGGGGTTCTGCGTCG
>2488788|reference AscI_genome_v2_|length 60|copies 1
CGAACTGGCAGCAGATCATTGGCCGGTGTCTTCGCTCGGGGGCTGCCGCGACGCCACCCG
>2488788|reference AscI_genome_v2_|length 51|copies 1
CGAAGAACTTCATGGACTCCGTGCCGGTGTCGCTCGAGGAGGCGGCCTGGG
>2488788|reference AscI_genome_v2_|length 63|copies 6
CGAAGAAGACCTTGGCGTTGTTGTCGTCGGGGGAGCCGGCGAAGAGCTCGATGTTGTACGGCC
>2488788|reference AscI_genome_v2_|length 54|copies 3
CGAAGACCCGCGGCGAGGTCCGCGGCGGTGGGCGCAAGCCGTACCGCCAGAAGG
>2488788|reference AscI_genome_v2_|length 57|copies 1
CGAAGACCTGGACCGAGCTGAGCAGCACGGTGATCGAGAGGAAGAAGGTCGTCGGGC
>2488788|reference AscI_genome_v2_|length 48|copies 3
CGAAGACGATGTTCTCGCGGCGCAGCCCGAGCTCGGGCAGGAAGGACT
>2488788|reference AscI_genome_v2_|length 53|copies 1
CGAAGAGCGTCGTCGCGGTCGCGGCGTCGGTGTCGGGGTTGGTGTACGCGGCG
>2488788|reference AscI_genome_v2_|length 54|copies 1
CGAAGAGGAGCAGGACGGCGTCGGCGGGCAGGCCGAGCTCGGCGCGGGCCTGCG
>2488788|reference AscI_genome_v2_|length 45|copies 1
CGAAGATGTTCTGCGGCTGCCCGACCGAGTTCGGCGCCGAGCCGA
>2488788|reference AscI_genome_v2_|length 65|copies 1
CGAAGCCGGCGCGGCGCCAGGCGGCCGAGGCGTCCTGGGTGCGGTCGGACGGGACGAGGACCCAG
>2488788|reference AscI_genome_v2_|length 58|copies 1
CGAAGCCGGCGTCGGTGTCGTGGTCGAGGTGGAAGCCGACGCGGTCGCGGTAGAAGGC
>2488788|reference AscI_genome_v2_|length 57|copies 1
CGAAGCCGGGCTCGCCGCCCTCACCCTCCACCTCGAACAGCTCGACGGCGAGCACGC
>2488788|reference AscI_genome_v2_|length 57|copies 1
CGAAGCCGTAGAGACCGGGCGTCACGAGGCGCGCGGGGAAGCCGTGCACCGGGGGCA
>2488788|reference AscI_genome_v2_|length 61|copies 2
CGAAGCCGTCCTCGGGGCGCCAGTCGGGCCGCTCCCCCTCGACGACGTCGTACCCGCCGTG
>2488788|reference AscI_genome_v2_|length 49|copies 3
CGAAGCGAACCGCGCATCTCGTAGAAGCCTGGGTGCCGTTCCAGATGAA
>2488788|reference AscI_genome_v2_|length 57|copies 1
CGAAGCGGAGTGATCTACCCATGGCCAGGTTGAAGCGACGGTAAGACGTCGTGGAGG
>2488788|reference AscI_genome_v2_|length 53|copies 1
CGAAGCGGCCGAGCCGGAAGCGGTAGAAGTACTCGCGGCCGGGCAGCAGCCCG
>2488788|reference AscI_genome_v2_|length 56|copies 1
CGAAGCTCGGGCGCCAGCTGGATCGATGACGTCGCGCGGTCCGTCCGGAGGGACGC
>2488788|reference AscI_genome_v2_|length 64|copies 2
CGAAGCTCTCCGACGAGCTCGGCGCGGGCTCGATGACGGGCCTGCCGATCATCGAGACCAAGGC
>2488788|reference AscI_genome_v2_|length 36|copies 1
CGAAGGAGGCGTGCATCAGCTCGGCGACCTGCTCGG
>2488788|reference AscI_genome_v2_|length 60|copies 3
CGAAGGCGTGCGAGACCAGGCGCATCCGCACCGGGAGGCCGAGCTCGTCGGCGGCCGACT
>2488788|reference AscI_genome_v2_|length 56|copies 1
CGAAGGGGCGCAGCGAGTTGCTCGCGACGAACTTGAGCAGCCAGGCGATCGAGGCG
>2488788|reference AscI_genome_v2_|length 55|copies 10
CGAAGGGGCGCTCACGCGTGCAGAAGTTGAAGCCGAAGCTGATCGTCTCGCCGAG
>2488788|reference AscI_genome_v2_|length 63|copies 13
CGAAGTAGGCCGCGACGGTGGCGCGCACCCGGGCCTCGTTGTCACCGGTGTCGGCCCCGAGGG
>2488788|reference AscI_genome_v2_|length 45|copies 1
CGAAGTCCTCGCCGGCGTCCGGCCGGGTGCGCGCGCGGATGATCT
>2488788|reference AscI_genome_v2_|length 64|copies 2
CGAAGTCGACGACGACCACGCCGCCGGCCAACCCGAGTGCGGTCTCGACGGAGTCGGTGAGCCG
>2488788|reference AscI_genome_v2_|length 53|copies 1
CGACAACAGCAACCAGCTGCTCGGGCTCATCAACCTCTTCAGCGGTGGGGCAC
>2488788|reference AscI_genome_v2_|length 50|copies 1
CGACAACATGCCCGAGCTGCGCTGGCACTACGGCTACTTCGTCGTGCTCG
>2488788|reference AscI_genome_v2_|length 54|copies 2
CGACAACCGGGTCGCCTACATCGTCACCGGCATCTTCGTCGTCGCGACCCTCAT
>2488788|reference AscI_genome_v2_|length 60|copies 1
CGACAAGGACGGCCGGCCCGCCGACAAGGTGGTGCGCTACTGGGCGGCGCGCGTCGTCGG
>2488788|reference AscI_genome_v2_|length 57|copies 2
CGACAAGTACTCGACGACCCGCAACGAGATCCTCGACCAGCTGGCGTACGCGCTCGG
>2488788|reference AscI_genome_v2_|length 34|copies 1
CGACACAATCATGCTAGCTTGGCGCGACTGTGGA
>2488788|reference AscI_genome_v2_|length 46|copies 1
CGACACAATCATGCTAGCTTGGCGCGACTGTGGAGCGTTTCTGAGG
>2488788|reference AscI_genome_v2_|length 52|copies 1
CGACACCGCCAAGGACCAGTCGTACGTCCTCGGCGTGCTCGACGCCGACCAG
>2488788|reference AscI_genome_v2_|length 53|copies 1
CGACACCGGCGAGGTCTCGGTCATGCCGTAGCAGATCGTCACCTCCTCGATCC
>2488788|reference AscI_genome_v2_|length 62|copies 3
CGACACCGTCCAGGTCGCAGACGAGCGCACGGTACCTAGCGGCCAGCGTGGTCACGCCGGGG
>2488788|reference AscI_genome_v2_|length 55|copies 1
CGACACCTGGATGCGGTCGTACCAGTAGCCCTTCATCGTGTCCGCCTGGCGCTGG
>2488788|reference AscI_genome_v2_|length 57|copies 1
CGACACCTGGGTGCTCGCGCCGACGCCCGGGGAGCGGTTCGTCATCTGCAGCGACGG
>2488788|reference AscI_genome_v2_|length 53|copies 1
CGACAGCAAGAAGAAGGACTTAATCGACCGGATCAAGAGTGCGATGCATGACG
>2488788|reference AscI_genome_v2_|length 54|copies 5
CGACAGGTCTTGGTACTCCGCAAGAGGGTCATTCAAGCTGGTCGTTCCATCGTA
>2488788|reference AscI_genome_v2_|length 55|copies 13
CGACAGGTCTTGGTACTCCGCAAGAGGGTCATTCAAGCTGGTCGTTCCATCGTAG
>2488788|reference AscI_genome_v2_|length 56|copies 1
CGACAGGTCTTGGTACTCCGCAAGAGGGTCATTCAAGCTGGTCGTTCCATCGTAGG
>2488788|reference AscI_genome_v2_|length 59|copies 1
CGACAGGTGGTCGCGCCAGGCGCCGTCGATGTGGAGGTACGCGGGACGCCTTCCCTCGG
>2488788|reference AscI_genome_v2_|length 60|copies 1
CGACATCCACACCGCCCGCCCGGGCATCGTCATCGGCCGCCGCGGCGCCGAGGCCGACCG
>2488788|reference AscI_genome_v2_|length 62|copies 1
CGACATCGGCGATCTGCACGACCCCGTGATGATCGCCGCGTTCGAGGGCTGGAACGACGCCG
>2488788|reference AscI_genome_v2_|length 68|copies 1
CGACCAACCCCCGAAGGGACGCCCGTCATGGCAGGCGACACCGTCATCACGATCATCGGCAACCTCAC
>2488788|reference AscI_genome_v2_|length 64|copies 2
CGACCACCACGTGGCACGGACCCGTCCGGATCGGTCCGGGCGAGAAGCTCACGCCCCTCCAGCG
>2488788|reference AscI_genome_v2_|length 61|copies 1
CGACCACCATCCGACGAGAGAACTGCGAGGAAGCCGTGTCGACCTCCATCACCGGCCGCTC
>2488788|reference AscI_genome_v2_|length 60|copies 12
CGACCACGACCTGCTCGAGCTTCTGCTCGCCCATCTTGCCGTGGGCGGTCGCGACCCGGG
>2488788|reference AscI_genome_v2_|length 74|copies 1
CGACCAGGACGTGCTCGAGGTCATCCGCCAGCAGGCCGCCGACCGGGTCAACCGCAGCTGGGAACGGCTCGGCA
>2488788|reference AscI_genome_v2_|length 57|copies 1
CGACCAGGCCCACGAGCTGCTTGAGCTGGTCGAGGTCGAGCTCGGCCGCGCGCTCCT
>2488788|reference AscI_genome_v2_|length 34|copies 2
CGACCATCCTCGCCGAGCTCGGCATGACGCCGAC
>2488788|reference AscI_genome_v2_|length 49|copies 1
CGACCATCCTCGCCGAGCTCGGCATGACGCCGACGACGCTCGCGGCCGC
>2488788|reference AscI_genome_v2_|length 57|copies 2
CGACCCACACGACCGCGTTGATGACCGCGAGCCAGACCAGCTGGGCCTGGCGCGACT
>2488788|reference AscI_genome_v2_|length 60|copies 1
CGACCCACCCGCCGATGGCCGAGCGCATCGCCCGCCTCGAGCAGATGGCGTACGGCCACC
>2488788|reference AscI_genome_v2_|length 59|copies 1
CGACCCACGCGGCGCCGGTGTCGAGGGAGCCGGCCCAGAAGCTCGTGGCGATGGCCGCC
>2488788|reference AscI_genome_v2_|length 28|copies 1
CGACCCATGAGCTCGGACTGGTACTCGG
>2488788|reference AscI_genome_v2_|length 45|copies 1
CGACCCCCGAGACGAGCAGCGCGTCGAGCAGCACGTCGCGGACCG
>2488788|reference AscI_genome_v2_|length 55|copies 2
CGACCCCGACGCACGGACCGGGCGGTGGCGCCTGCAGCTGGGGTCGCTCGGCTCG
>2488788|reference AscI_genome_v2_|length 52|copies 2
CGACCCCGCGGCGCTCGCGCGCGTGCTCGGGGAGCTGGCGGCCGACCCGGAG
>2488788|reference AscI_genome_v2_|length 60|copies 2
CGACCCCGGGGCACACCGCCGACTCGGTGTCCTTCGCGCTGGCCGCGGACCACGCCCTGC
>2488788|reference AscI_genome_v2_|length 56|copies 1
CGACCCCTTCGGCGGCGACGCGGTCGACGATATCCAACCCGGAGGTGACCGTGCCG
>2488788|reference AscI_genome_v2_|length 45|copies 1
CGACCCGCCTGCGCGAGCTGGCGAAGATGGACGGCGCCGTCGTCG
>2488788|reference AscI_genome_v2_|length 55|copies 1
CGACCCGGATGAGGGCCGCGGTCGTGGTCACGCCGCCCGCGTCAGTCGTGACCGG
>2488788|reference AscI_genome_v2_|length 60|copies 1
CGACCCGGCCGTGGGCCATCCCGACCCGCACCGGGGGCAGCAGCTCGTCACCGGCCATCG
>2488788|reference AscI_genome_v2_|length 62|copies 1
CGACCGAGAAGTTGACGAGGTCGGCCTCGGCCCCGGCGGCGACCTTGCGCGACTGGTCGCCG
>2488788|reference AscI_genome_v2_|length 60|copies 1
CGACCGAGAGTGACCGTGTAGTGTCTCCGTCGCGCTCCAGAGCGGTTTTCGGCTGGTGCG
>2488788|reference AscI_genome_v2_|length 54|copies 1
CGACCGATGGCCTCGGCGCGCCGGCGCAGCGTGGCCTCGTCCTTGCCGACGCAC
>2488788|reference AscI_genome_v2_|length 57|copies 1
CGACCGCACCTGACGCCCGGCGCGGGGCGGCGCGGTTCCGCGTCGTCCCGGTGAGGG
>2488788|reference AscI_genome_v2_|length 55|copies 1
CGACCGCCAGCTCGCCAACCGCCGCATCTTCCCCGCGGTCGACGTCAACAACTCG
>2488788|reference AscI_genome_v2_|length 54|copies 1
CGACCGCCCGGTCGCGCAGCTCGCGCAGCCAGGTCAGCTTGTAGGCCATGTGGG
>2488788|reference AscI_genome_v2_|length 55|copies 2
CGACCGCCGACAGCCGGTCGCCGAGGAGGCCGCGCAGCTGGTCCTCGCGAGGGAG
>2488788|reference AscI_genome_v2_|length 53|copies 2
CGACCGCCGAGCGCGAGCTCGAGATCATCCGCTCCAAGGACACCGGCCTCGCC
>2488788|reference AscI_genome_v2_|length 48|copies 3
CGACCGCCGAGGCGATCCCGGCGTCGTGCGAGAGCGACACGTGGATGG
>2488788|reference AscI_genome_v2_|length 54|copies 1
CGACCGCCGCTTCACCCTCGCCGCCGGCCTGCTCGAGCTGGCCGACCGAGAGTT
>2488788|reference AscI_genome_v2_|length 57|copies 1
CGACCGCCTGCCCCTCGAGCGCGGCCCGCACCTCGTAGAGCTCGGCGATCTCTCGCG
>2488788|reference AscI_genome_v2_|length 47|copies 2
CGACCGCGACGAGGACGAAGATGATGTAGCTGATCGCCGCCGCGTAG
>2488788|reference AscI_genome_v2_|length 57|copies 1
CGACCGCGAGCCCGAGCAGGGCGTAGACGATGAAGAGCAGCTGGTCGATGGGCTTGC
>2488788|reference AscI_genome_v2_|length 49|copies 4
CGACCGCGCCGGCCGAGGAGAAGACGCTCGAGCTCGTGCCGTCGAGCAG
>2488788|reference AscI_genome_v2_|length 57|copies 1
CGACCGCGGCGAGGTCACCGCGCTCGGCGTGCTCCTGCGCCTGGACGACGAGGGCCG
>2488788|reference AscI_genome_v2_|length 53|copies 1
CGACCGCGGTGCACCCGCTTGCGGTCGCTCTGACGCCTCAGGCGCTCCATGAG
>2488788|reference AscI_genome_v2_|length 57|copies 4
CGACCGCGTCCGGGTCACGCTCGCACCGGCCCGACCGGAGCTGGTCTTCAACCAGCT
>2488788|reference AscI_genome_v2_|length 72|copies 1
CGACCGCGTGCTCGTGACCCCCGCACCGGGCCTGCCCGGGCGGCTGCCGTTCTGGAAGGGCGACTCCCTCGG
>2488788|reference AscI_genome_v2_|length 69|copies 1
CGACCGGAACTGCCGCGACCGCCCGGTCCGTGCCTCGATAGCATCGGGGCCGTACCGGGTTCCCGGCAC
>2488788|reference AscI_genome_v2_|length 54|copies 1
CGACCGGCACCCGCCGGCCGCGGCGCAGCTCGGAGAGCTCGTTGGCGATGAACT
>2488788|reference AscI_genome_v2_|length 51|copies 1
CGACCGGCCGCGGCGAGCTGCGCGCCTGGGTGCGGATGGCCGACGGGCGCG
>2488788|reference AscI_genome_v2_|length 57|copies 2
CGACCGGCTGAGCGCGAGCCTGGCGCAGCGGCGCGACGAGCTCGAGGGGGTCCTGCG
>2488788|reference AscI_genome_v2_|length 59|copies 1
CGACCGGTACCGCGGCGTCTACCCCTACCACTGCCACATGCTCGACCACGGCGCGATGG
>2488788|reference AscI_genome_v2_|length 60|copies 3
CGACCGGTACCGCGGCGTCTACCCCTACCACTGCCACATGCTCGACCACGGCGCGATGGG
>2488788|reference AscI_genome_v2_|length 53|copies 1
CGACCGTCGCCGGCGAGCTGGGCTCCCCCGACACCTGGCGCGACGTGCGCGGC
>2488788|reference AscI_genome_v2_|length 59|copies 1
CGACCGTGCGGTTGACGTTGCGGATCGCGAAGCGCGCCCGCACCTGCTCGCCGTGGTCG
>2488788|reference AscI_genome_v2_|length 52|copies 1
CGACCGTGGAGCAGGCGCAGCGCGTCGTCGAGGAGCTCGACTCCGCGGTCAC
>2488788|reference AscI_genome_v2_|length 53|copies 2
CGACCGTGGAGCAGGCGCAGCGCGTCGTCGAGGAGCTCGACTCCGCGGTCACC
>2488788|reference AscI_genome_v2_|length 50|copies 1
CGACCTCAACCGCATCCTCGAGGTCATGCGCCTGCGCGGCGAGATCCCGG
>2488788|reference AscI_genome_v2_|length 60|copies 1
CGACCTCCTCCTTGAGGCGCTTCTGCTCGGCGGCGCGCTCCTCCTGGGCGGTGCGGTCGG
>2488788|reference AscI_genome_v2_|length 36|copies 1
CGACCTCCTCGGCGAGAAGCTCGCCGCCCGCGGGCG
>2488788|reference AscI_genome_v2_|length 57|copies 1
CGACCTCCTCGTCGAGGTCGGCGCCGCGGGCCTCAACCAGCTCGACGAGAAGATCCG
>2488788|reference AscI_genome_v2_|length 50|copies 6
CGACCTCGATGGCAAGGAGAGCTCGGACATCGAGACAGTCGCATTCGGCT
>2488788|reference AscI_genome_v2_|length 48|copies 1
CGACCTCGCACTCACCGGTGCGTCGGTTGACGCTGATGCACTCCTGGG
>2488788|reference AscI_genome_v2_|length 61|copies 2
CGACCTCGCCCAGGACGTCAGCCCGCTGCCGCCCCCGCGCGAGCTCGACATGCTCATGACG
>2488788|reference AscI_genome_v2_|length 55|copies 2
CGACCTCGGACGGGTGGTCGATGTGCTTCCAGGACAGCTCGGAGACGTGGACGAG
>2488788|reference AscI_genome_v2_|length 54|copies 4
CGACCTCGGCCTTGACCGCGACCTTGCGGCGCACGAGCTCGTCGAGGACCGGTG
>2488788|reference AscI_genome_v2_|length 56|copies 2
CGACCTCGGGCTGTCGGCCGGGGCGGTCACCGCGCTCATGGGCCGCAACGGCTCGG
>2488788|reference AscI_genome_v2_|length 51|copies 1
CGACCTCGTCGGCCAGGCCGGTCGGGGCCAGCAGCTCGGCCTCCGCCTGCG
>2488788|reference AscI_genome_v2_|length 60|copies 1
CGACCTCGTCGGCCAGTTCGACTACGCCGACGCCCCCCGCCACGTCGTCGTCGACCTCAG
>2488788|reference AscI_genome_v2_|length 57|copies 1
CGACCTCGTCGGTCTCGCCGTGGTACTCGCGCCGCTCGCTGTGGCCGACGGCCACGT
>2488788|reference AscI_genome_v2_|length 57|copies 3
CGACCTCGTGAGCGGGGGGCGAGCCGTCCTCGGCATCGGCGCCGGGTGGTTCGAGCT
>2488788|reference AscI_genome_v2_|length 57|copies 3
CGACCTCGTGGCCCTCGGCGTCCTGCAGCGCTGCACCGAGCTCGGACTCGACGTGCC
>2488788|reference AscI_genome_v2_|length 62|copies 1
CGACCTCTTCGAGGAGAACGTCCGCTACTTCCCGACCCTCCTCGCCGAGATCACCGACGAGG
>2488788|reference AscI_genome_v2_|length 63|copies 4
CGACCTCTTCGAGGAGAACGTCCGCTACTTCCCGACCCTCCTCGCCGAGATCACCGACGAGGA
>2488788|reference AscI_genome_v2_|length 72|copies 3
CGACCTGAACGGCACGACGAACCAACCGATGAAGGTCAAGGAAGCGGCCTTCCAGGCGATGCTGGCCGGCCT
>2488788|reference AscI_genome_v2_|length 58|copies 2
CGACCTGCACCCCGAGGAAGATGATGCGGTCCTCGAAGAGCTTGGTGTACGGGTCCAG
>2488788|reference AscI_genome_v2_|length 63|copies 2
CGACCTGCGCAGCCAGGTGCAGGACGTGAAGAAGAAGGTCACCCAGGCCAAGCGCGACGGTCG
>2488788|reference AscI_genome_v2_|length 57|copies 1
CGACCTGGTCGATCCGCTTGCTGCGCAGCGCGAGGTTGGCGTACTCCCACCGGGGGT
>2488788|reference AscI_genome_v2_|length 54|copies 1
CGACCTGGTGGAAGGCCGGCATGTGCGTGGCGTCGAGCTCGTCGGTGCGGAAGA
>2488788|reference AscI_genome_v2_|length 67|copies 2
CGACCTTCCCGGCGAGGGGCGAGCTGCCCCCGGTGACGGTCAGGGCCGTGCCGCTCGTGTTCCTCAG
>2488788|reference AscI_genome_v2_|length 49|copies 1
CGACGAACGCGAGCGCGTCGCCGAGCGAGAGCTGGGCGTGACCGCCGCC
>2488788|reference AscI_genome_v2_|length 54|copies 1
CGACGAAGGCCGACCGGTCCGTCGGCGGCACCCCGAGCTCGTCGAAGGTCCCGA
>2488788|reference AscI_genome_v2_|length 51|copies 6
CGACGACATGGCCCAGATCGCGACCTTCTACGCGGGCGCGATGAGCGAGGC
>2488788|reference AscI_genome_v2_|length 66|copies 2
CGACGACCACCACGTGGCACGGACCCGTCCGGATCGGTCCGGGCGAGAAGCTCACGCCCCTCCAGC
>2488788|reference AscI_genome_v2_|length 59|copies 1
CGACGACCACGAGGTCGGCCCGGACGACCTGCGCCGCGCTCGGGCCCCAGTCCATCCGG
>2488788|reference AscI_genome_v2_|length 60|copies 1
CGACGACCGCGAGTCGGAAGGGCTGTTCGTCAAGAACCTCGAGAACGTCCAGGGCGACGA
>2488788|reference AscI_genome_v2_|length 58|copies 2
CGACGACCGCGCGTGACACCTCATCCGTCAAGGGCGCGAAGCTAAGCAGCCACTCACG
>2488788|reference AscI_genome_v2_|length 54|copies 4
CGACGACCGTCGCGAGGAGCGGCACGACGAGCACGAGACCGAGCGTGATGAGCC
>2488788|reference AscI_genome_v2_|length 54|copies 1
CGACGACCTGCTGCTCGGGATCGCCGGGTTCCTCGAGCTCGCGCTGGTCGTGCT
>2488788|reference AscI_genome_v2_|length 63|copies 1
CGACGACGACCTGCCGTCCGCGCTGGCCCGCTGACCGCTGTCGAACCGTGGTCGGGAGCACCC
>2488788|reference AscI_genome_v2_|length 59|copies 1
CGACGACGAGCACGAGGAGCAGCAGGCAGAGGAGGGGGTCGCCGACGAGGACCCACAGG
>2488788|reference AscI_genome_v2_|length 48|copies 2
CGACGACGAGCAGCGGCGCCAGCGTGAGCAGCTGGAGCGCCAGGACAG
>2488788|reference AscI_genome_v2_|length 55|copies 1
CGACGACGAGGTCCGCGCGGTGCCCGTGGCCCGTGAGCGGCGGGCGTGCCGCCGG
>2488788|reference AscI_genome_v2_|length 63|copies 1
CGACGACGCGGGGGACGCCCGGGAGGGCGGCGAGGTGGCGGCCGAGCTGGTCGAGGGTGACTG
>2488788|reference AscI_genome_v2_|length 51|copies 2
CGACGACGGCCAGGTGGGTCTGCTCGAGCTGGAGCTCGCGCATGAGGGCGT
>2488788|reference AscI_genome_v2_|length 43|copies 1
CGACGACGGCTCATCGAGACGCTTCAGAAGTCGGCGATGCAGG
>2488788|reference AscI_genome_v2_|length 54|copies 1
CGACGACGTCGCCGTCGGCGGCCACGAGGTCGGCGAGCTCGGCGGCGACGAGGG
>2488788|reference AscI_genome_v2_|length 57|copies 1
CGACGACGTCGCGTGGCTCGACCCGCGCGAGGCCCACGACCGGCTCGACTACGCCCG
>2488788|reference AscI_genome_v2_|length 54|copies 3
CGACGACGTGGCCGGCTCGGGCCGCACGAAGAAGGAGCTCCTCATGATGAAGCG
>2488788|reference AscI_genome_v2_|length 55|copies 1
CGACGACGTGGTTCGTGAGAACCGTGGTGAGCAGGCCCTTCGGGTCCTTCATGGC
>2488788|reference AscI_genome_v2_|length 58|copies 1
CGACGAGACGACCGACGACGGCAAGATCACCCTCGAGCGCGTCGAGTGCAACGCGGCG
>2488788|reference AscI_genome_v2_|length 67|copies 1
CGACGAGCACCTGGAAGAAGAAGACGATGGCCATGGCCAGCCAGTACTTGGCCGTGCGGAACACCCC
>2488788|reference AscI_genome_v2_|length 57|copies 2
CGACGAGCCGGGCGGTGAGGTCGACCAGGGCGCGCTCGCGCCGGGTCCGCTCGGCCA
>2488788|reference AscI_genome_v2_|length 67|copies 3
CGACGAGCCGGTCCGCGCGCACCGGGTGCTGCACGTTCCAGTGCTTGACCTCGAAGAAGACCTCGCC
>2488788|reference AscI_genome_v2_|length 47|copies 3
CGACGAGCGTCTTGCCCTCACCGGTGCGCATCTCGGCGACGTTGCCG
>2488788|reference AscI_genome_v2_|length 42|copies 5
CGACGAGCTGCGCGCGGAGCAGAAGCGCCGCCGCGAGTCCGG
>2488788|reference AscI_genome_v2_|length 51|copies 2
CGACGAGGAAGGTGATGATGATGCCGATCGCCAGCTTGGACTGGTCGCGGG
>2488788|reference AscI_genome_v2_|length 56|copies 1
CGACGATCGACGCCCAGCTGCAGGCCGGCAAGGCGCCGGACGTCTTCCGCGTCCCG
>2488788|reference AscI_genome_v2_|length 57|copies 3
CGACGATCGAGCGGCGCGCCTTGACCGCGGCCGCAAGGAACGAGGCCATCACCTCCG
>2488788|reference AscI_genome_v2_|length 51|copies 2
CGACGATCGCCAGCTCGAGGCGTTCCGCGGCGGTCAGCGTCTTGGCCTCGG
>2488788|reference AscI_genome_v2_|length 59|copies 1
CGACGATCGGCACGGGGTCGACCCCGACGGCGATGGCGTGCCGGAGCAGGCGCAGCGCC
>2488788|reference AscI_genome_v2_|length 42|copies 4
CGACGATCGGGTGCAGCTCCGGCAGCTCGTGCAGGTGCAGCT
>2488788|reference AscI_genome_v2_|length 42|copies 5
CGACGATGGCCACCGAGCTCGCCGACGTGCCGCTGCTCGCGC
>2488788|reference AscI_genome_v2_|length 55|copies 1
CGACGATGGTCCGCCCGCGCGTCCACGTGCCCGACAGCTCGACGCGGACGGGCCG
>2488788|reference AscI_genome_v2_|length 57|copies 1
CGACGCACACCGCCGAGCTCGCCGGCCGCGCCTCGGTCTTCGAGGGCCCGACCGACG
>2488788|reference AscI_genome_v2_|length 50|copies 2
CGACGCCATCACCGGCCAGACCGTGACCGTGCGGGTGCTCGTCAAGTGCC
>2488788|reference AscI_genome_v2_|length 54|copies 1
CGACGCCCCCGTCACCTACGTCCTGGGTCGTGGCGGCCAGGTGCGCCTCATCGG
>2488788|reference AscI_genome_v2_|length 55|copies 1
CGACGCCCCCGTCACCTACGTCCTGGGTCGTGGCGGCCAGGTGCGCCTCATCGGG
>2488788|reference AscI_genome_v2_|length 60|copies 4
CGACGCCGACGAGGACGGCGCCACCCTGACCGGCGACCCGCTGGCCCTCGCGAGCGCCCT
>2488788|reference AscI_genome_v2_|length 51|copies 1
CGACGCCGAGCTCGAGCGGGTCCGCGAGCTCGAGGCGGGCATCAAGGCCGA
>2488788|reference AscI_genome_v2_|length 57|copies 3
CGACGCCGAGGGTGCTGAGGGCCGCGTTGGTGCCCTCGAGCTCGGGCAGGTCGGGAT
>2488788|reference AscI_genome_v2_|length 60|copies 1
CGACGCCGATGCGGGCCAGGAGGTCGCGCACGAGCCCGAAGCTGGGGTCGAAGACGAACT
>2488788|reference AscI_genome_v2_|length 60|copies 1
CGACGCCGCCCACGACGGCCCCGGACCCCTTCTGCGCGAACAGCTTGACGAAGCCGTCGG
>2488788|reference AscI_genome_v2_|length 53|copies 1
CGACGCCGGTGTCCTCGAGGGCCTTGACGGTCAGCGCGACCATCTGCTCGAGC
>2488788|reference AscI_genome_v2_|length 57|copies 1
CGACGCCGTCCGCGCCGCCGTCGAGCCCTTCACCCCCGAGCTCGCCGAGCGCGCGAG
>2488788|reference AscI_genome_v2_|length 54|copies 2
CGACGCCGTCGAGGTCGACCTCGACCTGGACCGCGGCGCGGACGTCTTCGGCTC
>2488788|reference AscI_genome_v2_|length 47|copies 1
CGACGCCGTGCTCGCGGCGCAGGGCGAGCACCTGCTCGGCGATGACG
>2488788|reference AscI_genome_v2_|length 60|copies 1
CGACGCCGTGGGCGACGTGACCACCGCGATCGCCCTGTGGGACAGGGATGTCGAGGAGCG
>2488788|reference AscI_genome_v2_|length 54|copies 1
CGACGCGATGACCCCGATCGGCCGCGGCCAGCGCCAGCTGATCATCGGCGACCG
>2488788|reference AscI_genome_v2_|length 50|copies 3
CGACGCGATGCGGGCCCGTGACAAGGTCCGCAGCTCGACGCTGCGGATGG
>2488788|reference AscI_genome_v2_|length 57|copies 4
CGACGCGCCGGCCCCCGACGCGGTGACGAGCGGGGTCGAGCTCGCCGCGCAGCTGCC
>2488788|reference AscI_genome_v2_|length 48|copies 1
CGACGCGCTGGACGTGCGGCACGGTCTTCCACGTGTCCATCGCCTCGG
>2488788|reference AscI_genome_v2_|length 29|copies 1
CGACGCGGACGCCGGCGAGCGGGCCGGAC
>2488788|reference AscI_genome_v2_|length 60|copies 1
CGACGCGGCGCGGGAGGACCGCAACGCCCGGCTCGAGGAGCTGCGGCGGCGCTGGGACGA
>2488788|reference AscI_genome_v2_|length 42|copies 1
CGACGCGGCGTTCGCGCAGTGGCGCGCCGAGGACCTGCTCGC
>2488788|reference AscI_genome_v2_|length 60|copies 1
CGACGCGGTCACCGGCGTCGACGGCCCCCGGCGGGTGACGCTCGGGGCGCACGACCTCGG
>2488788|reference AscI_genome_v2_|length 56|copies 1
CGACGCGGTCGGTCCAGCTCGCCGCGCCGGGGTCGTGGGTGACCATGACGACGGTC
>2488788|reference AscI_genome_v2_|length 65|copies 1
CGACGCTACCGTCCGCCGCCGGTGCCCGGGGCGGTCAGCGCTCGTCCGGGTCCTCGACGAGGTAG
>2488788|reference AscI_genome_v2_|length 46|copies 1
CGACGCTCGGCATCAAGCTCGGGACGGTGCGCTCGCGCATCCACCG
>2488788|reference AscI_genome_v2_|length 51|copies 1
CGACGCTGTGCGCCTTGCCGTCGGTCAGCGTGACCCGGACGTCGGTGACCG
>2488788|reference AscI_genome_v2_|length 61|copies 1
CGACGGACGACCTGGCGGCCCCCGGCGAGGTCGACGGTGAAGGCCTTCTGCGCCGCCGTGG
>2488788|reference AscI_genome_v2_|length 63|copies 3
CGACGGCAAGGTCCAGGAGCCGGTCGAGCGCCTGACCATCGACACCCCCGAGGAGTACCTCGG
>2488788|reference AscI_genome_v2_|length 60|copies 1
CGACGGCATCCAGACCGTCATCTCCTCGAGCAGCCTCTACGGCGCCGAGCAGCTGAAGTT
>2488788|reference AscI_genome_v2_|length 48|copies 1
CGACGGCCGACGACCTCGCGCGCGCGTGGGCGCTGCGGCGCGCCGACG
>2488788|reference AscI_genome_v2_|length 39|copies 2
CGACGGCCGCGACGTCGTGCAGCTGCGCGGCGACGACCT
>2488788|reference AscI_genome_v2_|length 61|copies 1
CGACGGCCTCCTCGCGCGTCAGCTCCTGCCACCCCGTGGCCAGCGGGCCGAAGTCGAGGGG
>2488788|reference AscI_genome_v2_|length 44|copies 1
CGACGGCGAGCGCGCCGCGATGGACGCCGTCGAGCAGGGCGCGC
>2488788|reference AscI_genome_v2_|length 56|copies 1
CGACGGCGAGGACGAAGATGATCGTCAGCGTCGTCAGGAGGATCGAGAGGGCGATC
>2488788|reference AscI_genome_v2_|length 52|copies 4
CGACGGCGAGGGCCGCTCGACGCCGGTGCCCGAGCTCGTGCCGCGCACGACG
>2488788|reference AscI_genome_v2_|length 60|copies 1
CGACGGCGCCAGCTACGAGATCGACCTGTCGAAGAAGAACCGCGCTGCGATGGAGAAGGC
>2488788|reference AscI_genome_v2_|length 60|copies 1
CGACGGCGCCGACGTACTCGGCCTGGAACACGCGGAACGGGGTGTCCGCGAAGTACTCCG
>2488788|reference AscI_genome_v2_|length 48|copies 1
CGACGGCGGCCGCGATGAGGCTCATCGCCTCGATCGGGTCCTCGGAGG
>2488788|reference AscI_genome_v2_|length 62|copies 1
CGACGGCGTCTGGCTCGAGCACACCCTCCACGGCACCTGGCCGGTCAACCCCGCCCTGCCGG
>2488788|reference AscI_genome_v2_|length 61|copies 1
CGACGGCGTTGGCGACGGTGCCGACCCCGGGCCACTGCCGCAGCGGGATCCAGAGCAGCAG
>2488788|reference AscI_genome_v2_|length 69|copies 1
CGACGGCTGTTCCCGCCGGCCCGGCCACGGCGACGAACACGGTGCCGACCGGCCGCCCGTCCGCCGGGT
>2488788|reference AscI_genome_v2_|length 54|copies 8
CGACGGGCACGGCCGTGCGGATCAGCCTGCTGTCGGCCGGCCTCTGGTGGGCGC
>2488788|reference AscI_genome_v2_|length 51|copies 1
CGACGGGGGCGCTGACGTCGAGCGCGGTGCCGAGCTCGTCGGCCTGGAGCG
>2488788|reference AscI_genome_v2_|length 60|copies 1
CGACGGGTTCGTGCAGGCGGGCAAGATCCGCTACTACGGCCTCTCGAACTTCACCGGCTG
>2488788|reference AscI_genome_v2_|length 59|copies 7
CGACGGTCCCGTTCGACATGCCGATGAGGATCTTCATCACTTGCCCTCCTCGAGGACGG
>2488788|reference AscI_genome_v2_|length 55|copies 1
CGACGGTCCTCCTCTCGGCACTCTCGATCGCGTCGCCGGCGATGACGGGCTCCGC
>2488788|reference AscI_genome_v2_|length 52|copies 1
CGACGTAGGGGTAGGTGTCGGAGCGGCTGATCGTGTCGACGAGCAGCGCGTC
>2488788|reference AscI_genome_v2_|length 54|copies 6
CGACGTAGTCCGGCAGCTCGCCCGCCAGGGAGCGCGGGTCCTCGGCGACCTCCG
>2488788|reference AscI_genome_v2_|length 36|copies 1
CGACGTCATCGCGCGCGACGACACCGCCACCCCGCT
>2488788|reference AscI_genome_v2_|length 64|copies 1
CGACGTCATGCTCACCCCGTGACGCCGCGCCCGCCCCGCCGATGACCGTCGCCCAGCACCGCCT
>2488788|reference AscI_genome_v2_|length 51|copies 4
CGACGTCCGGCAGGAGGCCGGCGTCACGCATCAGCTGGCCGCCGCGCACGG
>2488788|reference AscI_genome_v2_|length 41|copies 1
CGACGTCCTGCACCTCTCGACGAGCTGGCGCAACGACCGGG
>2488788|reference AscI_genome_v2_|length 66|copies 1
CGACGTCCTTCTTGGACGCGCCCATGAAGTGGGCGGCGTGCGAGATGAGCTGGTCGGTGGCCCCGG
>2488788|reference AscI_genome_v2_|length 57|copies 1
CGACGTCCTTGTGGAACTCCTTGCGGAACTCGTAGGCGAGCTCGGCGACGCGCACGC
>2488788|reference AscI_genome_v2_|length 30|copies 1
CGACGTCGAACAGCTCGGCGAGGTCGTCGA
>2488788|reference AscI_genome_v2_|length 48|copies 2
CGACGTCGACGGAGGGACGCTGCGTCGCGAGGACGAGGTGGATGCCCG
>2488788|reference AscI_genome_v2_|length 55|copies 1
CGACGTCGCACTCGGCGAGCCCGGCCTCGGAGAGGGTGTCGATCTCGCAGGCGTC
>2488788|reference AscI_genome_v2_|length 59|copies 1
CGACGTCGCCGACTTCCCGGGCGGGATCCGCGGCGCGATCGAGGCCGTCCTCATGGTCG
>2488788|reference AscI_genome_v2_|length 55|copies 2
CGACGTCGCCGGGCACCGTGCCGGCCGGCGCGAGGAGCTCGTCCGGATCGCCAAG
>2488788|reference AscI_genome_v2_|length 60|copies 1
CGACGTCGCGCTCCAGGCCGTCCGCTCCTCGCCCCGCTCGCTCGTCTACCTCTACTGGGG
>2488788|reference AscI_genome_v2_|length 51|copies 1
CGACGTCGCGCTCGACGCCACCGTCGGCTCCCGCGTCGCGACCGAGATGCT
>2488788|reference AscI_genome_v2_|length 60|copies 1
CGACGTCGGTGGTGGGCGCCTCGCCCTCGACCACCTCCTCGAGCTGGGCCACGAGCGGAT
>2488788|reference AscI_genome_v2_|length 48|copies 1
CGACGTCGTCCCGGACGGTCGGCATGAAGAGCTGGTCGTCGGGGTCCT
>2488788|reference AscI_genome_v2_|length 55|copies 1
CGACGTGCGCCAGACGGTCATCACCTACAAGGGCAGCCCGATCGACGGCAAGACC
>2488788|reference AscI_genome_v2_|length 57|copies 2
CGACGTGTCTCTTCCTCGTCTACGCCGACGCCGCGCTCGACTGGCCGCGCTGGCGCC
>2488788|reference AscI_genome_v2_|length 51|copies 1
CGACGTTCTAAACCCAGCTCGCGTACCGCTTTAATGGGCGAACAGCCCAAC
>2488788|reference AscI_genome_v2_|length 76|copies 3
CGACGTTCTAAACCCAGCTCGCGTACCGCTTTAATGGGCGAACAGCCCAACCCTTGGGAGCAACTCCACCCCCAGG
>2488788|reference AscI_genome_v2_|length 51|copies 2
CGACTACTACGGCGCCCCGACCCCGCTGCAGCAGCTCGCGTCGTTCCAGAC
>2488788|reference AscI_genome_v2_|length 56|copies 1
CGACTCATCCATCCTGGACGCGGTGACCGAGGCCCGAACCGGAGTGTCCCTGGCGG
>2488788|reference AscI_genome_v2_|length 50|copies 1
CGACTCCACGGCGCCCGAGCCCGCGGTGACGAGCTGGGTCTCGGCCGGCT
>2488788|reference AscI_genome_v2_|length 46|copies 1
CGACTCCGACGCGCACGCGCCGGGGCAGCTCGACATGAAGGCGTAC
>2488788|reference AscI_genome_v2_|length 48|copies 3
CGACTCCGCGACGCACACGTACATCGAGGAGCTCGGCGGGATGAACCT
>2488788|reference AscI_genome_v2_|length 57|copies 1
CGACTCCTCGCCGCGGTTCTCGCTGGAGTCCGCCGGCCTGCACGCCGAGATGACCGG
>2488788|reference AscI_genome_v2_|length 62|copies 4
CGACTCCTGCCCGGCGTCCGCCGGCGGGTCGAAGCGCGCCCGGTCGCGGAAGGAGCGGTGGA
>2488788|reference AscI_genome_v2_|length 50|copies 1
CGACTCGACCTCGACGCCCACCGCCGTGCCGGGCGTGAGCATCACGAAGC
>2488788|reference AscI_genome_v2_|length 53|copies 1
CGACTCGCTGATGCGTCTCGACCTCCCGGCTGACGTCAACATCGAGATCAAGC
>2488788|reference AscI_genome_v2_|length 50|copies 1
CGACTCGCTTGAGCGCCCGAGCGTGCCCGCCGCGGAGGACTAGTCAGGAG
>2488788|reference AscI_genome_v2_|length 46|copies 1
CGACTCGTGGCACTCGCCGCGTACGGGCGAGACTCGCGAGGCAGCG
>2488788|reference AscI_genome_v2_|length 53|copies 2
CGACTGCGACAGCAGGGTGCCCTGGCTGTAGTTGAGCTCGGCGAGGAAGGTCT
>2488788|reference AscI_genome_v2_|length 61|copies 1
CGACTTCACCTTCGGTGAGGGCGAGGACGACTCGGCGTTCGCCGAGGACGAGCAGCTCTGA
>2488788|reference AscI_genome_v2_|length 67|copies 1
CGACTTCGAGCCGTTCGACCTCTCGACCCTCAACGCCCCCAACCCGGCGACCTTCTTCGACCCCGGC
>2488788|reference AscI_genome_v2_|length 54|copies 2
CGACTTGGACAGCGGCGCACCGTTCAACTCGGCGACTGCTGAGTGTGCCTCTAC
>2488788|reference AscI_genome_v2_|length 66|copies 1
CGAGAAGTTCTGGGCGAGCAAGGGCAAGGCCCCCGAGCAGTACGCCTCGGGCGGCTGGGGCCCGGC
>2488788|reference AscI_genome_v2_|length 51|copies 2
CGAGACCGAGCTGAACAACGCGCTGCGGGGGCGCACCGACGACGTGAGGAG
>2488788|reference AscI_genome_v2_|length 53|copies 1
CGAGACCGCGGTCGAGCTCGGTCTCGCGGCCGAGCATCGTCAGGGCGACCTCC
>2488788|reference AscI_genome_v2_|length 42|copies 1
CGAGACGAGCGACGTGCGCATCCACGGCTGCTCGTCCGAGAG
>2488788|reference AscI_genome_v2_|length 51|copies 2
CGAGACGATCGACCCCACGAGCCTGGTCAGCGAGGGGTACGCGTTCCAGAT
>2488788|reference AscI_genome_v2_|length 45|copies 1
CGAGACGATGCCGCCGAGCGCCCCGTACTCCATCCCGGCCGAGAG
>2488788|reference AscI_genome_v2_|length 48|copies 3
CGAGAGCAGCACCGAGAGGCCGTAGCAGTAGCTGAGCGGCAGGGTGAG
>2488788|reference AscI_genome_v2_|length 60|copies 1
CGAGAGCTACCGGTACTGCGCACCCGCGAAGCTCGGGCGCCAGCTGGATCGATGACGTCG
>2488788|reference AscI_genome_v2_|length 56|copies 1
CGAGATCAAGCTCTGAGGCTCGCGATGACTACTGCCACGAAGACCCAGAAGGGTCT
>2488788|reference AscI_genome_v2_|length 55|copies 1
CGAGATCGCCGACGACGCGGCCTACGACGTTCGCGAGCTGGGGCAGGTCGCGGAC
>2488788|reference AscI_genome_v2_|length 62|copies 1
CGAGATCGCCTCGACGACACCGACGTTCGCCGGCGTCTCGTTCGCCCGGCTCGACGCCGAGG
>2488788|reference AscI_genome_v2_|length 54|copies 1
CGAGCACCTCGGCCTCACGTGGAACCCGCTGACCACGCAGATCGAGAGCCACGA
>2488788|reference AscI_genome_v2_|length 54|copies 4
CGAGCACGACCGCATCACGACGACGGAGGCCAAGGCCAAGCGCCTGCGCCCCCT
>2488788|reference AscI_genome_v2_|length 45|copies 3
CGAGCAGCGCGCCGAGCTCGCGGCGCAGCTCGGTGAGCTCGAGCC
>2488788|reference AscI_genome_v2_|length 57|copies 2
CGAGCAGCGCGTCGAGGCCGCCCTCGTCACCGTCAAGCCCAAGCTGCGCGGCTGGCT
>2488788|reference AscI_genome_v2_|length 45|copies 1
CGAGCAGCTGACGACGATGGCCACCGAGCTCGCCGACGTGCCGCT
>2488788|reference AscI_genome_v2_|length 58|copies 1
CGAGCAGGAGATCGCGGGGTACACCCGTCGGCACGAGGTGCCGCCGGGCCTGACCGGG
>2488788|reference AscI_genome_v2_|length 47|copies 1
CGAGCAGGCTGAGCGAGCTCGGCGGCACCGAGCGCCGGGCCAGCCGC
>2488788|reference AscI_genome_v2_|length 51|copies 2
CGAGCAGGGCTTCATCGGCACCGGCGGCGACCAGCTGGCCCGCCAGGACAT
>2488788|reference AscI_genome_v2_|length 29|copies 1
CGAGCATCATCGTCCAGCTGCTCACCGTG
>2488788|reference AscI_genome_v2_|length 39|copies 1
CGAGCATCATCGTCCAGCTGCTCACCGTGGTCATCCCGC
>2488788|reference AscI_genome_v2_|length 41|copies 1
CGAGCATCATCGTCCAGCTGCTCACCGTGGTCATCCCGCGG
>2488788|reference AscI_genome_v2_|length 42|copies 2
CGAGCATCATCGTCCAGCTGCTCACCGTGGTCATCCCGCGGT
>2488788|reference AscI_genome_v2_|length 66|copies 10
CGAGCATCATCGTCCAGCTGCTCACCGTGGTCATCCCGCGGTTCGAGGCCCTCAAGAAGGAGGGCC
>2488788|reference AscI_genome_v2_|length 46|copies 1
CGAGCATGGTCACGGCGTACCTGCTCAAGAGCGACCTCGACGCCCG
>2488788|reference AscI_genome_v2_|length 61|copies 1
CGAGCCACATCTTCCAGCTGCCGGTGCGGGCCGGGCGGCCGGTGTTGTTGGTGATCGGGCC
>2488788|reference AscI_genome_v2_|length 55|copies 1
CGAGCCCTCGAGCCAGGACCCGGCGTAGATCGACGAGGCACCGACGACGAGGTCG
>2488788|reference AscI_genome_v2_|length 47|copies 1
CGAGCCGAACATCACCATCGCCAGGCCGAAGCTCGCGATGTTGGCCG
>2488788|reference AscI_genome_v2_|length 48|copies 2
CGAGCCGAACATCACCATCGCCAGGCCGAAGCTCGCGATGTTGGCCGC
>2488788|reference AscI_genome_v2_|length 48|copies 2
CGAGCCGCACCTCGCCGCGCTCCTGCCCGAGCTCGTCATGACCGTCTC
>2488788|reference AscI_genome_v2_|length 58|copies 1
CGAGCCGCGCGGCCCGCTCCTCCTCGTCCTCGGTGCCGCGCCCGACGAGCCGGCGGAC
>2488788|reference AscI_genome_v2_|length 37|copies 1
CGAGCCGCTCGACCCAGCTGTCGCGGGTGGCCAGCAC
>2488788|reference AscI_genome_v2_|length 40|copies 1
CGAGCCGCTCGACCCAGCTGTCGCGGGTGGCCAGCACCTC
>2488788|reference AscI_genome_v2_|length 62|copies 3
CGAGCCGCTCGACCCAGCTGTCGCGGGTGGCCAGCACCTCGGGGAAGTCCAGGCCGGTGTCG
>2488788|reference AscI_genome_v2_|length 47|copies 1
CGAGCCGGCCTGCAGCTCCTGGCGACGGGTGCTCTCGTCGGGGATGA
>2488788|reference AscI_genome_v2_|length 54|copies 2
CGAGCCGGGCGCAGGTCGCGTTCACGAGCCTGGCCCCCGCGTCGCTCACCGACG
>2488788|reference AscI_genome_v2_|length 54|copies 2
CGAGCCGTTCAACCTGCGCGACCGGGTGCGCCACGAGCTCGTCATCGACCGGCT
>2488788|reference AscI_genome_v2_|length 57|copies 1
CGAGCCGTTCTCCGCGCTCGCCTTCAAGGTCGCCTCGCACCCGTTCTTCGGCACGCT
>2488788|reference AscI_genome_v2_|length 54|copies 4
CGAGCCTCGACGCCGAGCTCGCGGAAGAGGCGGCGCAGGTGCGGGTAGGTGCGG
>2488788|reference AscI_genome_v2_|length 56|copies 1
CGAGCGACAAGACCCGCACGCTCCTCGACGCCTTCCGCTCCCCGGAGCGCCCGCAC
>2488788|reference AscI_genome_v2_|length 55|copies 2
CGAGCGACCGACACGTGCGTGCTGGCCGCAAGGGGAAGCTGAGCTCGATTCGAAC
>2488788|reference AscI_genome_v2_|length 41|copies 1
CGAGCGACGACACCGGCGTCTACTCCGCCATCGGCTACGCC
>2488788|reference AscI_genome_v2_|length 48|copies 6
CGAGCGACGTGCGCGAGCTCGGCCCCGCGACCCTGCGCAAGATGTCCG
>2488788|reference AscI_genome_v2_|length 55|copies 1
CGAGCGACTAGAGGGACGCAGCGGGATGTGACGACAGGCTGACGGTGTGCCACCG
>2488788|reference AscI_genome_v2_|length 51|copies 3
CGAGCGAGTCGGCGGCGAAGGCGATCGTCATCAGCTGAGCAGCTGCGGGAG
>2488788|reference AscI_genome_v2_|length 55|copies 2
CGAGCGATGGCCACGCGCTGCTGCTGGCCGCCGGAGAGCTGGCTCGGGTACGCGG
>2488788|reference AscI_genome_v2_|length 60|copies 2
CGAGCGCACCGCGGTCGGCGAGGACGGCCGGATCTCCACGCAGCTCGCGACCCGCCGGGC
>2488788|reference AscI_genome_v2_|length 51|copies 2
CGAGCGCATCGAGCTCTCGGCGCGCGTCCTCGCCAACTGGGTGGCCAAGGC
>2488788|reference AscI_genome_v2_|length 63|copies 1
CGAGCGCCACGAACCCGGCGACGAAGAACACGAGGAACCACACGACCGGGCCGCTGACCGCGG
>2488788|reference AscI_genome_v2_|length 48|copies 1
CGAGCGCCGGCCGGGCGACATCGCCGCCTCCTACGCCGACCCCTCGCG
>2488788|reference AscI_genome_v2_|length 55|copies 1
CGAGCGCGAGGTCGCGCGGGCCGTCGGGGACGACCACCGCCTCCGCGCTCGGGCG
>2488788|reference AscI_genome_v2_|length 36|copies 1
CGAGCGCGCCCCGGTCGAGCTCGGTCGTCTCCACCC
>2488788|reference AscI_genome_v2_|length 39|copies 2
CGAGCGCGTCGGCGCGATCAAGCTCGGCCAGACCGCGGG
>2488788|reference AscI_genome_v2_|length 51|copies 1
CGAGCGCTCCGACGAGCGTGATCTCCTCCTGGAGCTCGTCGTCCGTCAGCG
>2488788|reference AscI_genome_v2_|length 26|copies 1
CGAGCGCTTCCTTCTCGAGCGACCAC
>2488788|reference AscI_genome_v2_|length 27|copies 1
CGAGCGCTTCCTTCTCGAGCGACCACT
>2488788|reference AscI_genome_v2_|length 28|copies 1
CGAGCGCTTCCTTCTCGAGCGACCACTT
>2488788|reference AscI_genome_v2_|length 33|copies 1
CGAGCGCTTCCTTCTCGAGCGACCACTTCCAGA
>2488788|reference AscI_genome_v2_|length 36|copies 1
CGAGCGCTTCCTTCTCGAGCGACCACTTCCAGACGC
>2488788|reference AscI_genome_v2_|length 58|copies 9
CGAGCGCTTCCTTCTCGAGCGACCACTTCCAGACGCCGTCCTCGATGAACATGTGCGC
>2488788|reference AscI_genome_v2_|length 54|copies 2
CGAGCGGATCGACCAGGAGCGCAAGGTCCTCGTCTCCTACGACGAGCGCGAGGT
>2488788|reference AscI_genome_v2_|length 44|copies 1
CGAGCGGCCAGGCGCAGCACGACGAGCTGGTCTCGACCGGCCAG
>2488788|reference AscI_genome_v2_|length 50|copies 1
CGAGCGGCCGGGGGCGAGCGTGACCGTGCGGGCCGAGCCGGTGCGCTCGG
>2488788|reference AscI_genome_v2_|length 56|copies 1
CGAGCGGCTGGACGATGCTCGAGGCCTGCGGGCCGATCATGTGCGCGGCGAGCAGG
>2488788|reference AscI_genome_v2_|length 57|copies 4
CGAGCGGGAAGTCGCGGGTGTAGCCGGCCCCGCCGAGCAGCTGGACGGCGTCCGTCG
>2488788|reference AscI_genome_v2_|length 66|copies 1
CGAGCGGGGTGTTGCCGACCGCCTGGGTCACGTCGTCGAGGATGGGCATCGGGTCGCCTCTCTGTC
>2488788|reference AscI_genome_v2_|length 55|copies 1
CGAGCGGTCGGCCGTCGCGCAGCCGTCGGAAGTTCTCGACGAAGAGGTCGACGAG
>2488788|reference AscI_genome_v2_|length 48|copies 1
CGAGCGTGGCGACCATCGCGCCGATCCACACGAGCGCGCCGACGGACG
>2488788|reference AscI_genome_v2_|length 48|copies 2
CGAGCTACATCAACCAGCTCTTCGTCGACCTCAACGCGCAGATCGACG
>2488788|reference AscI_genome_v2_|length 53|copies 3
CGAGCTACATCAACCAGCTCTTCGTCGACCTCAACGCGCAGATCGACGCGACC
>2488788|reference AscI_genome_v2_|length 54|copies 1
CGAGCTCCTCGCGGCGGCGGCGCTCCTGCACGAGGACCTCACGGCCGTCGTCCG
>2488788|reference AscI_genome_v2_|length 36|copies 1
CGAGCTCGGCTGCGCCGCGGACTGGGCGCCCGACTG
>2488788|reference AscI_genome_v2_|length 51|copies 1
CGAGCTCGTCGTCATGGTCGCGCCGTCGCTGTGCGAGAGCCCGACCGGGCG
>2488788|reference AscI_genome_v2_|length 51|copies 1
CGAGCTCTGCAGAGTCTTCCTGACGCCCGGGCAGCTAGAGCTGTTCAGTGC
>2488788|reference AscI_genome_v2_|length 62|copies 1
CGAGCTCTTCGAGGCGGTGACCCTCGTGCAGACCCAGAAGGTCACGAGCTTCCCCATCGTCC
>2488788|reference AscI_genome_v2_|length 33|copies 1
CGAGCTGCTCCTGGAGCTGGGCGTCGGTCAGCT
>2488788|reference AscI_genome_v2_|length 57|copies 1
CGAGCTGCTTGACGGCCTCCTCGCGCAGCGCGGCCTGGGCCTCGGCGAGCGGGTTGG
>2488788|reference AscI_genome_v2_|length 51|copies 1
CGAGCTGGAGCGCCTCGACCTCGGTGCCGACGACGGTCCACTCGACGCTCG
>2488788|reference AscI_genome_v2_|length 42|copies 1
CGAGCTTGCCTGCGCCGCAGGTCAGCTGGCGGCTGATGAGGA
>2488788|reference AscI_genome_v2_|length 64|copies 1
CGAGGAACGGGACCCGGACGTCGGCGCCGAGGGACATGTTCGACAGGTTGAACACGCCGACGGC
>2488788|reference AscI_genome_v2_|length 51|copies 1
CGAGGACAAGAAGCGTCGCGCCGAGACCGAGACGCGCAACATGGGCGAGAC
>2488788|reference AscI_genome_v2_|length 54|copies 1
CGAGGACATCCTCTCGGAGAAGATCCTCTTCAACGAGCTGAAGTCCGGCGAGAT
>2488788|reference AscI_genome_v2_|length 49|copies 1
CGAGGACCCGATGACGACCTGGCTGGCGTTGACGCCGCGCGCGAAGTCG
>2488788|reference AscI_genome_v2_|length 60|copies 1
CGAGGACCCGATGGCCAAGCTCGAGGCGGGCGTCGCGCCCGAGCTCGCCGAGCTGCGGCT
>2488788|reference AscI_genome_v2_|length 60|copies 1
CGAGGACCCGGGTGGTCTCGAGCGCCCAGGCGAAGGACAGCAGCTGGGGCAGCAGGTCGG
>2488788|reference AscI_genome_v2_|length 60|copies 1
CGAGGACCGGCCCACCGACCCGGCGCTCCAGCCGCTTGACCTGCTGCGAGACCGCCGAGG
>2488788|reference AscI_genome_v2_|length 65|copies 1
CGAGGACCTCGGCGGTGTCGACGTCGTGGAAGGCGGGGTTCTCGGCGTCGGTGGCACCGCGCAGC
>2488788|reference AscI_genome_v2_|length 54|copies 1
CGAGGACGACGCCGGCGTCGTGCAGGCCCTGCACGAGCTCGGGCAGGCCGGTCT
>2488788|reference AscI_genome_v2_|length 57|copies 1
CGAGGACGAGCCGAACCGGCTCCGGCACGCGCTCGAGCGGGCGCGCAACGCCGAGCG
>2488788|reference AscI_genome_v2_|length 54|copies 2
CGAGGACGAGCCGATCGAGGTGCTCAAGGTCGACAACGCGGCGGTGCGCGCGAG
>2488788|reference AscI_genome_v2_|length 60|copies 1
CGAGGACGAGCGCCGTCGGACGGTGCAGCAGCGCGGCGACGACCTGCACCCGCTGCTGGT
>2488788|reference AscI_genome_v2_|length 54|copies 1
CGAGGACGGTGCTCCCCGCCGCGAGGTCGGAGCGGAGCTCGTTCTCCCAGTAGG
>2488788|reference AscI_genome_v2_|length 54|copies 1
CGAGGACGTCGCCCGCGTCGTCGAGGAAGCACGCTCGATGGGGTACGTCGTTCG
>2488788|reference AscI_genome_v2_|length 50|copies 1
CGAGGAGCCCTGGGGCTGCAGCGCGGCGGAGAGCATCGACAGGAGCGGGA
>2488788|reference AscI_genome_v2_|length 59|copies 1
CGAGGAGGACCACGACGACGGCCGCGATGAGGCAGCCCTTCGCCCCGCCGCTCATGCCC
>2488788|reference AscI_genome_v2_|length 27|copies 1
CGAGGCAGTTTCATCGAGCTCTGCAGA
>2488788|reference AscI_genome_v2_|length 48|copies 1
CGAGGCCAAGGGCAAGGACAAGCGCGGCAACGGCACGGCCGGGGCCAC
>2488788|reference AscI_genome_v2_|length 50|copies 1
CGAGGCCCTGATGCGCGAGCACGGCGTGCCGCAGTTCACGGTCGACGCCC
>2488788|reference AscI_genome_v2_|length 57|copies 1
CGAGGCCGACGACGACGCCGACGTCGTCATGGTCGTCGGGCACGCCCCCGGCATCCC
>2488788|reference AscI_genome_v2_|length 51|copies 5
CGAGGCCGAGGAAGCGGTGGACGCGACCCATGAGCTCGGACTGGTACTCGG
>2488788|reference AscI_genome_v2_|length 53|copies 1
CGAGGCCGCGCTCGCGACCCAGACCCTCGCCGAGCACTTCGTCGACTACACCG
>2488788|reference AscI_genome_v2_|length 64|copies 1
CGAGGCCGCGGCGGCCAGCTACGGCGCCGGCCTCGCCCCGTTCTTCATGAGCCTCGCCCTGTGG
>2488788|reference AscI_genome_v2_|length 50|copies 1
CGAGGCCGGCAAGCGGCTGCTGCTCGGCATCAGCTCGGTCGGCGACCCCG
>2488788|reference AscI_genome_v2_|length 60|copies 2
CGAGGCCGGTGTCCCAGCCCTTGATGACCTGGCCCTCGCCGAGCTTGAACTCGAAGAAGG
>2488788|reference AscI_genome_v2_|length 47|copies 1
CGAGGCCGTCCTCGAGCGCTTCGGCGGCGAGCGCGTCACGTGCGTCT
>2488788|reference AscI_genome_v2_|length 51|copies 3
CGAGGCCGTGCGAGCCACCGGCGAGCACGTCGAGCTCGAGGCGACGGGAGG
>2488788|reference AscI_genome_v2_|length 60|copies 2
CGAGGCCTCGGCCCGCCAGCCCCCCAAGGCGGTCGCCGACGCCGAGACGGTGCGCCCGGG
>2488788|reference AscI_genome_v2_|length 44|copies 1
CGAGGCGAGGGCGAGGTCGTCGCCGAGCTCGGCGATGCGGGCGG
>2488788|reference AscI_genome_v2_|length 63|copies 4
CGAGGCGCAGGGGCTCGAGGTGCTCTTCGACGACCGCCGGCAGGCTTCTCCCGGAGTCAAGTT
>2488788|reference AscI_genome_v2_|length 54|copies 1
CGAGGCGCTCCAGCACGCGGAACGACTGGCGCTCGAGCTGGAGGAGCTGCTGCG
>2488788|reference AscI_genome_v2_|length 49|copies 1
CGAGGCGGAGCACAGCCGCATCAGGCGCGTCGCGAGGTCCGTCGCCACC
>2488788|reference AscI_genome_v2_|length 51|copies 2
CGAGGCGGTCGCAGAGCCGCTCGACGAGGTCGAGCTGGTGGCTGGAGAAGA
>2488788|reference AscI_genome_v2_|length 54|copies 1
CGAGGCGTCCTCGGTGGCCGGCCTGTTCGCCGAGGAGCTCGGTGTCGTCCTCGG
>2488788|reference AscI_genome_v2_|length 47|copies 1
CGAGGCGTCGCTGCGCTTCGAGCTCGACCGCTACCTCGGCTGGCCGG
>2488788|reference AscI_genome_v2_|length 64|copies 1
CGAGGCGTTGGGAGAGCTGGACGACGCCGTCCTCGTCGCGTTCATCGAGGACCCCGGCACGGGC
>2488788|reference AscI_genome_v2_|length 33|copies 1
CGAGGCTGCCGAGGGTCCAGCCGGGCTCGACCG
>2488788|reference AscI_genome_v2_|length 60|copies 1
CGAGGGCGCGCACGACCCGCCGGGTGTTGTTCGGCTCGATCGCCGCGGCGGCGGCCGGGT
>2488788|reference AscI_genome_v2_|length 60|copies 1
CGAGGGGATGATCGACGGCGTCCTCCCGGCCGGCCCGGAGCAGCTCGGCAAGGTCGCGGA
>2488788|reference AscI_genome_v2_|length 45|copies 1
CGAGGGTCATCGTCAGCGTGACCATCGCGTCGTACCAGAGGCCGG
>2488788|reference AscI_genome_v2_|length 51|copies 1
CGAGGGTCCCGGACGAGCTGAGGTACAGCCGCCGGTCGACACCCGTCCCGC
>2488788|reference AscI_genome_v2_|length 48|copies 1
CGAGGTACTCCGCGCGCAGCAGGAGCGCGAGCTGGCCGGTGTTCATCT
>2488788|reference AscI_genome_v2_|length 28|copies 1
CGAGGTAGTCGCGGCCGTCGACGGTCAG
>2488788|reference AscI_genome_v2_|length 61|copies 1
CGAGGTAGTGCTCGACGACGGCGGCGAGGCCGACGCGGGGCAGGCCGAGAATGCGGGCCGC
>2488788|reference AscI_genome_v2_|length 31|copies 1
CGAGGTCAGGCACGGCCGTACTTCGCCAAGG
>2488788|reference AscI_genome_v2_|length 57|copies 2
CGAGGTCCATGACCCTGAGCCGGGTCAACTCGGCGCGGAGCTGGTCGATCTCGGCGT
>2488788|reference AscI_genome_v2_|length 54|copies 1
CGAGGTCCTTGTAGGTCTCGAAGAAGTGCTGGATCTCGAGGCGGTCGAACTCGG
>2488788|reference AscI_genome_v2_|length 49|copies 4
CGAGGTCGAAGGCGTAGAGGCCGGCCCGCAGCTCGTCGGACATGATGAG
>2488788|reference AscI_genome_v2_|length 58|copies 1
CGAGGTCGACACCCGGCGCTGGGCCGGCGTGCCGTTCTACCTGCGCACCGGCAAGCGG
>2488788|reference AscI_genome_v2_|length 52|copies 1
CGAGGTCGACACCGCTGGCGCGGGCGATCGGGCCGGAGACGCCGTACGCGAG
>2488788|reference AscI_genome_v2_|length 60|copies 2
CGAGGTCGACGTTCGGGGCGACGCCCGAGACGCCGAGGCCGTTCATCGCGGCGCCGATGG
>2488788|reference AscI_genome_v2_|length 54|copies 1
CGAGGTCGAGGGCCGCTCGTCGATGTCGAAGCAGCAGCTCATCGAGGCACTGCG
>2488788|reference AscI_genome_v2_|length 63|copies 1
CGAGGTCGGCCCAGCGGGCGGCATCGGTGCGATCACCGCGGACGAGCTGGACGGGAGGGAGTC
>2488788|reference AscI_genome_v2_|length 60|copies 2
CGAGGTCGGCCTCGGTGAGCAGGCGCTGGACGGCCTGGAGGTCGTCGCGGGACTTGCTCG
>2488788|reference AscI_genome_v2_|length 33|copies 1
CGAGGTCGTCACGCAGCTCGGTCGGGTCACCGG
>2488788|reference AscI_genome_v2_|length 60|copies 2
CGAGGTCGTCGCCAACCGGGCGGTCGAGCTGCTCGGCGGCGAGCTCGGCTCCAAGGACCC
>2488788|reference AscI_genome_v2_|length 44|copies 2
CGAGGTGAGCCGGGCCAGCTGCAGGACGCTGGCCTGCACGTGGC
>2488788|reference AscI_genome_v2_|length 58|copies 1
CGAGGTGCCCACCGACACCCGCGCCGTCGTCGAGAACCGCTCGGCCGTGGGGGAGCAG
>2488788|reference AscI_genome_v2_|length 54|copies 1
CGAGGTGCGCGGGCACGTCGACCTCGCGTGCGCCGACCGCCCGGCCGCCGTCGC
>2488788|reference AscI_genome_v2_|length 66|copies 1
CGAGGTTCGTGGCCGAGACGCCGGGGTGGGCGGCGTTGGAGGTCAGGGCGACACCCGCGGCCCGGG
>2488788|reference AscI_genome_v2_|length 52|copies 1
CGAGGTTGACGGCCATGTTGTACGTGGGCCGGAAGCTCGAGCGCAGCGGGTA
>2488788|reference AscI_genome_v2_|length 44|copies 1
CGAGTAGGGACCTCCAGCTCGGCTCGATAGGTGTGGAAATCAAG
>2488788|reference AscI_genome_v2_|length 51|copies 4
CGAGTCGGTCACCAAGCGGCACGTCGACCAGATCGACGAGCTGCTCAAGGG
>2488788|reference AscI_genome_v2_|length 51|copies 1
CGAGTCGTACGTCCCGACGGAGTCACTCATCGAGATGCTGCTGACGTACAG
>2488788|reference AscI_genome_v2_|length 46|copies 1
CGAGTGCGCCGAGACGAGCTGCTTGAGCCCCTTGCCCGCGTTGAGG
>2488788|reference AscI_genome_v2_|length 57|copies 1
CGAGTTCCCTTCCTGCTCAGCGCGGTCCTCGTCATCGTCGGGCTCATCATCCGCTCG
>2488788|reference AscI_genome_v2_|length 53|copies 1
CGATACGCGTGGTGCGGGTGGGACGCGGCGTCAGCCGAGGTGGCCGCGGACGC
>2488788|reference AscI_genome_v2_|length 54|copies 4
CGATAGACTCGACGTTGCATTCGCCTCTGAACCGGAGCTGGAGGCGAACGCCCT
>2488788|reference AscI_genome_v2_|length 61|copies 1
CGATAGGTGTGGAAATCAAGACCACCACGAAGGCCGCATCGGAACATCACATTCAGGGGCC
>2488788|reference AscI_genome_v2_|length 60|copies 1
CGATCCCTCCCGGCTCCGGCTGCCAGTCGTCATGGTCCACTCCCGGGAGGGAGTCGAGCA
>2488788|reference AscI_genome_v2_|length 58|copies 1
CGATCCGCAAGGGCCAGCAGGTCGCCTGGTGCCGCCGCGACGGCTCGACCGTCCCGGT
>2488788|reference AscI_genome_v2_|length 32|copies 1
CGATCCTCATCGAGGCGGTGATCGGCATCCTC
>2488788|reference AscI_genome_v2_|length 61|copies 2
CGATCCTCATCGAGGCGGTGATCGGCATCCTCGCCGGCGTGGTGACAGGGATCAGGAAGGG
>2488788|reference AscI_genome_v2_|length 61|copies 6
CGATCCTCGAGTCCCGTCTCGACAACGTCGTCTACCGTGCCGGCCTCGCCCGCACCCGTCG
>2488788|reference AscI_genome_v2_|length 58|copies 2
CGATCGACACGTGGGCTCCGCGCCGAGGGTCGAGAGGTCGTCCGATCTGCTCTCGGTC
>2488788|reference AscI_genome_v2_|length 60|copies 1
CGATCGCGCCCAGCGAGACGGAGATCGGGATCTCCGGGACCGGGACCGGCTCGCCGCCGT
>2488788|reference AscI_genome_v2_|length 45|copies 1
CGATCGCGTCGCGCGCGGCGGCGATGAGCTGGTGGTCCAGCGCCT
>2488788|reference AscI_genome_v2_|length 51|copies 2
CGATCGGCTTCGCGCAGTACTGGACCGGCCTGCCCATCCCCCTCGTGGCGC
>2488788|reference AscI_genome_v2_|length 60|copies 1
CGATCGTCGTCTCGTCCTTGGTGACGACGACCTTGCGGGCGCGGCCGAGGAGCGAGAGGT
>2488788|reference AscI_genome_v2_|length 43|copies 2
CGATCGTCGTGAGGACGACGACGAGGGCGGAGCGGATGCTCGG
>2488788|reference AscI_genome_v2_|length 55|copies 1
CGATCTACTATCTCTTGCTTTCCGGGCATCGGGCCTCCCTATGACCAAGGACAGG
>2488788|reference AscI_genome_v2_|length 65|copies 1
CGATCTCCCACATCTCGCCCATCGCGGCCTCGTTGGGTCGCCCGTCGGGCTGCCCGGTGCCGGGG
>2488788|reference AscI_genome_v2_|length 47|copies 6
CGATCTCGGCGGCCAAGCTCAACGGTGCGAAGGCGGTCATCTGCGCG
>2488788|reference AscI_genome_v2_|length 35|copies 1
CGATCTTCGCTGCCACCTGGTGGGCCCGGATGAGC
>2488788|reference AscI_genome_v2_|length 63|copies 2
CGATCTTCGTCCAGGGCTTCTCGCGGGTCGGGCTCGGCCTCGGCTTCTGGACGATCACGATCG
>2488788|reference AscI_genome_v2_|length 49|copies 4
CGATCTTCGTCCTGTCGGTCTTCGGCGCCCAGCTCGTGCGCATCCAGGG
>2488788|reference AscI_genome_v2_|length 30|copies 1
CGATCTTGGAGAGCTTGTCGTAGTCCTCCT
>2488788|reference AscI_genome_v2_|length 66|copies 3
CGATGAACATGTGCGCGTCGATGGGCACCTTGAGCCCGTCGACGTTGAGCTGGGCGTCGACCTTGG
>2488788|reference AscI_genome_v2_|length 67|copies 4
CGATGAACATGTGCGCGTCGATGGGCACCTTGAGCCCGTCGACGTTGAGCTGGGCGTCGACCTTGGT
>2488788|reference AscI_genome_v2_|length 47|copies 1
CGATGAACGAGAACCCGCTCCAGGGCTCGTTCGTCGTCGACGAGCTG
>2488788|reference AscI_genome_v2_|length 54|copies 1
CGATGAAGGAGTCGCAGTGCTCGATGCCCGCGTAGAGCTCGCGCACCGACGGGG
>2488788|reference AscI_genome_v2_|length 51|copies 2
CGATGACCAACGAGCTGCTGCAGTTCGAGGACGGCACGCTGGGCCTCGCGC
>2488788|reference AscI_genome_v2_|length 42|copies 1
CGATGACGAGGAACGGCACGAAGATGACGAAGCCGATGATGA
>2488788|reference AscI_genome_v2_|length 41|copies 1
CGATGACGATGATGTCGAGCGCGCCGGAGCGGATGAGCATG
>2488788|reference AscI_genome_v2_|length 49|copies 2
CGATGACGCCCGCTCAGCTGGCCGCCGTGTCGTTCCTGGCGCGCTACAC
>2488788|reference AscI_genome_v2_|length 49|copies 6
CGATGACGGGCCTGCCGATCATCGAGACCAAGGCGGGTGACGTCTCGGC
>2488788|reference AscI_genome_v2_|length 51|copies 1
CGATGAGGATCGAGTCGACCTCGTCGACGATGCAGAAGTTGTGGCCGCGCT
>2488788|reference AscI_genome_v2_|length 50|copies 2
CGATGATCCGGAGCGAGCTCTCGTCGGTGACACCGAGCGCCTCCCACGCG
>2488788|reference AscI_genome_v2_|length 26|copies 1
CGATGCACTCGCGCAGCAGGTCGGCG
>2488788|reference AscI_genome_v2_|length 48|copies 1
CGATGCAGAAGTTGTGGCCGCGCTGGACGAGCTCGTCGGTCGACCACG
>2488788|reference AscI_genome_v2_|length 38|copies 1
CGATGCAGGTCGACGAGCTGCTCAAACCGTTCCCCATC
>2488788|reference AscI_genome_v2_|length 66|copies 1
CGATGCAGGTCGACGAGCTGCTCAAACCGTTCCCCATCAAGGAGTTCCACCCCTTCCCGCGGGCCC
>2488788|reference AscI_genome_v2_|length 57|copies 1
CGATGCCGAGCTCGAGCGCGTTCGTCGCGGCCAGCCCGCGCACCGCGCCGGAGCGCA
>2488788|reference AscI_genome_v2_|length 59|copies 1
CGATGCCGGTCTGCCGGAGCACCGTCAGGCCCCGCTCGGGCTGCGGGTCGATGATGACC
>2488788|reference AscI_genome_v2_|length 29|copies 1
CGATGCGCATCGTCCAGCTCTACATCGCC
>2488788|reference AscI_genome_v2_|length 48|copies 1
CGATGCGCATCGTCCAGCTCTACATCGCCGGTCGGCGCATCGTCCTCG
>2488788|reference AscI_genome_v2_|length 49|copies 4
CGATGCGCGCCTACCCGGTCACCGAGGCGCAGGCCCCGGCGATGTACCG
>2488788|reference AscI_genome_v2_|length 54|copies 1
CGATGCGCGCCTACCCGGTCACCGAGGCGCAGGCCCCGGCGATGTACCGGATCG
>2488788|reference AscI_genome_v2_|length 43|copies 5
CGATGCGCTGAAGGGCCGCTGACAGCTCGACTGCATTGCCGCG
>2488788|reference AscI_genome_v2_|length 40|copies 1
CGATGCGGACGGTCCGGGCCTCTCCGGCGGCGACCGTCGT
>2488788|reference AscI_genome_v2_|length 62|copies 1
CGATGCGGACGGTCCGGGCCTCTCCGGCGGCGACCGTCGTCGGGGGCAGGAGCCCGAAGTGG
>2488788|reference AscI_genome_v2_|length 27|copies 1
CGATGCGGTGCTTGCGCATGACGCGGG
>2488788|reference AscI_genome_v2_|length 58|copies 2
CGATGGACATCTCGATCTGCTTCGCGGACTTCCCGACCGAGCCGATCGGCAAGACCAC
>2488788|reference AscI_genome_v2_|length 54|copies 5
CGATGGACCCCGCCGAGCTCCGCGGCATCTACGAGCGGTGGGCCACCGCCGACG
>2488788|reference AscI_genome_v2_|length 51|copies 1
CGATGGCCCCGCGCGAGCTGCTGCCGCTGCGCCTGCCGACCGACGGCCCCG
>2488788|reference AscI_genome_v2_|length 34|copies 1
CGATGGCCCTGCCCGAGCTCACCTCGACGAAATG
>2488788|reference AscI_genome_v2_|length 54|copies 4
CGATGGCGACCGCGAGGATGACGAGGACGCCGGTCGCGAGGTAGCGCCACTGCT
>2488788|reference AscI_genome_v2_|length 65|copies 1
CGATGGGCTGGATCGTCCTGCTCCAGGTCGGCATCCTCCTCGTCGACCGCCTGCACTTCGGGTCC
>2488788|reference AscI_genome_v2_|length 25|copies 1
CGATGGGGCCCTTCGAGCTGCTCGA
>2488788|reference AscI_genome_v2_|length 48|copies 1
CGATGGTCGGCCTCGCCGCCATCTCCCTCTTCCTCTCGACGCTCACCG
>2488788|reference AscI_genome_v2_|length 45|copies 1
CGATGGTCGTCACGCTCGGCGCCCTGATGGCCGACGTCGCGCACA
>2488788|reference AscI_genome_v2_|length 54|copies 4
CGATGGTTTGATCCCAGCTCTGGAACGGGCCGTCCGCGCCACGACCTGGAACAC
>2488788|reference AscI_genome_v2_|length 51|copies 1
CGATGTACCGGGGCGCCGACGGGTCGGCCTCGAGCTTGCGTCGCAGCTGGT
>2488788|reference AscI_genome_v2_|length 57|copies 1
CGATGTCGGCCTCGGTCAGACCCTCGCCCGGGTCGGGGAGCTTGAACTCACGAAGAG
>2488788|reference AscI_genome_v2_|length 30|copies 1
CGATGTCGGCGGAGACGATCGGGTCCTCGG
>2488788|reference AscI_genome_v2_|length 59|copies 2
CGATGTCGGCGGAGACGATCGGGTCCTCGGTGTACTTGAGGAAGCCCTTGAGCGGGCCC
>2488788|reference AscI_genome_v2_|length 43|copies 1
CGATTCGCTCCTTGGGCGAGATGAAGCTCGACAGCGCGTTGAG
>2488788|reference AscI_genome_v2_|length 68|copies 3
CGATTGGGCATGACCCCACCAGTTGGTCCGAGAACGACCGGGTCCGAAGCCACCTCCGCGTGGCGTAG
>2488788|reference AscI_genome_v2_|length 51|copies 1
CGATTTTCTCGGACGACCTCGATGGCAAGGAGAGCTCGGACATCGAGACAG
>2488788|reference AscI_genome_v2_|length 52|copies 1
CGATTTTCTCGGACGACCTCGATGGCAAGGAGAGCTCGGACATCGAGACAGT
>2488788|reference AscI_genome_v2_|length 49|copies 1
CGCAACCAGAACACGCCGAGAGAGTGGTGGACGTGCCTCTCCGGCAGGC
>2488788|reference AscI_genome_v2_|length 56|copies 1
CGCAACGACGGGGTCCGGGCCTACGAGGTCGGCCCAGCGGGCGGCATCGGTGCGAT
>2488788|reference AscI_genome_v2_|length 50|copies 1
CGCAAGAGCTCGCCGACCTCGCGGCCGACCAGGAGCGGGCGCTGCGGCGC
>2488788|reference AscI_genome_v2_|length 49|copies 2
CGCACACGAAATCAATAGACTTGAGCGTGAGCTAGGCCGTGCACGTACG
>2488788|reference AscI_genome_v2_|length 59|copies 1
CGCACAGCAGTCGAAGGGCGCGAAGAGCCACTTGTGCGGGTCGACGATGAAGGAGTCGC
>2488788|reference AscI_genome_v2_|length 58|copies 1
CGCACCCAGCCGACGGTCAGCCCGGTGACCGCGGCCGAGACGGCGTCGGCGTCGCCGG
>2488788|reference AscI_genome_v2_|length 60|copies 1
CGCACCCCGAAATCAGGGGGGTGTGGCGATATGTGTGGCTACATCCCGTCACTTCCGCCG
>2488788|reference AscI_genome_v2_|length 67|copies 1
CGCACCCCTTCGGCCTGCAATGAGTGTCTCCCGCACTGCCAGAGCTGCGGCGAGGCACGAGAGCCAG
>2488788|reference AscI_genome_v2_|length 57|copies 1
CGCACCCGAGGAGCCGACGAGCGCACCGGTGATGATGAGCAGGTCGTTGCCGAGGAG
>2488788|reference AscI_genome_v2_|length 49|copies 1
CGCACCCGGTCGGCGGGCACGGCGCGGGCGCGCAGGTCGTCGACGAGCG
>2488788|reference AscI_genome_v2_|length 67|copies 2
CGCACCCGTTCTGCTCGGAGTCGGTCTCGGGCGGCGGCTGGGTGACCCCGGGCGACACCGTGACGGT
>2488788|reference AscI_genome_v2_|length 46|copies 1
CGCACCGCCCCGCCGAGCTGCTCGGCCAGCTGGTGCCACAGGGGCA
>2488788|reference AscI_genome_v2_|length 47|copies 4
CGCACCGCCGATGGCGCTGCGCAGGCGCTGGAAGCGGTCGGTCATCG
>2488788|reference AscI_genome_v2_|length 31|copies 1
CGCACCGCCTCGGCCAGCTGCTCGCGCGTGG
>2488788|reference AscI_genome_v2_|length 52|copies 2
CGCACCGCGCCGACGAGCTCCTCGACGACGTTGGCCGCCGTCCACGAGCCCG
>2488788|reference AscI_genome_v2_|length 60|copies 1
CGCACCGGCGATCGTCACCCTGTCGATCGGCCCGGACGCCTCCGCGCCGATCCGCTTCGG
>2488788|reference AscI_genome_v2_|length 52|copies 8
CGCACCGGCTCGACGAGCTCGAGCACCTCGGTGACGATCTCGGCCGACTTCG
>2488788|reference AscI_genome_v2_|length 43|copies 3
CGCACCGTCACCTCCGAGCTGCTCGGCACGACGACGGTCACGG
>2488788|reference AscI_genome_v2_|length 37|copies 1
CGCACGAAGAGGTCGGCGATCTCGACGACGTCCTCCT
>2488788|reference AscI_genome_v2_|length 64|copies 1
CGCACGACCTCGGCCAGCGCGCCGACGAGGAGCTCCGCCGACGTGGGCTCGGGGCGGGGGCGCC
>2488788|reference AscI_genome_v2_|length 58|copies 2
CGCACGACGACGCGCTGGCCGCCGACCAGGTGCAGTACGAGCTCGGCTCCGGCCCCTG
>2488788|reference AscI_genome_v2_|length 43|copies 1
CGCACGACTTCGTCGAGCTGCAGTCGATCCTCGCCGAGATCGG
>2488788|reference AscI_genome_v2_|length 28|copies 1
CGCACGAGGACGTCCGGGGCCTTGAGCG
>2488788|reference AscI_genome_v2_|length 62|copies 2
CGCACGAGGACGTCCGGGGCCTTGAGCGGCTGGACCCGACCGACGAAGAGGAGCAGGACGGC
>2488788|reference AscI_genome_v2_|length 34|copies 2
CGCACGAGGCGCACGAGCTCGTCGTCGGTGAGCA
>2488788|reference AscI_genome_v2_|length 54|copies 1
CGCACGAGTTCCATCAGCTCGAACGAACTGGCCACAGGGTGGGCAAGATCCAGG
>2488788|reference AscI_genome_v2_|length 61|copies 3
CGCACGCCGGAGGACGCGAGCGGGTGGCCGGTGGCGATGGCGCCGCCCCACGGGTTGACGC
>2488788|reference AscI_genome_v2_|length 38|copies 1
CGCACGTCGCGCGCGAACTCGCGCACGAGCGTGGAGAT
>2488788|reference AscI_genome_v2_|length 63|copies 1
CGCACGTCGGTCTCGACGGTGAAGGTCAGCTCCTGGCCGTCCTCGAGGGGCACGGCGGTGACG
>2488788|reference AscI_genome_v2_|length 55|copies 1
CGCACTACGCGTCCTTCCGCGACGGGCTCGCCGCGACCATCGACTGGTACCGCGC
>2488788|reference AscI_genome_v2_|length 44|copies 1
CGCAGAAGCGCTCGGCGCTGCTGCCGCTGCTGCACCTCGTGCAG
>2488788|reference AscI_genome_v2_|length 55|copies 2
CGCAGATCCTCATTACTCACCTCACGCGCGAGCCGGGCGAGGGATGGCTCGAGAC
>2488788|reference AscI_genome_v2_|length 52|copies 1
CGCAGATCGTCACCGTCGTCCTCATCATCCTCATGTCGGCGACGACCTTCCT
>2488788|reference AscI_genome_v2_|length 50|copies 2
CGCAGCACCGAGGAGGACGACCTCCTGCGGGACGCCCTCCTGGAGAACCT
>2488788|reference AscI_genome_v2_|length 60|copies 4
CGCAGCCCGGCGACGAGCTCGCCGACCGGCAGGTCGCTGCGGGTCTTCGGGGCGATGGCG
>2488788|reference AscI_genome_v2_|length 66|copies 1
CGCAGCCCTCTCGTACGGCCGACGTCCTTCACGGCGCCGCCCTCCCACGTCACCCCGGTGGCCGGC
>2488788|reference AscI_genome_v2_|length 63|copies 1
CGCAGCCGCTCCTCGGTGACCGCGCGCTGGCGCAGCGCCTCGGTCTGGCTCGTGATGGTCGCC
>2488788|reference AscI_genome_v2_|length 48|copies 1
CGCAGCCGGATGCGCCCGATCTCGTTGAGCCCGAGCTCACCCGCCTCC
>2488788|reference AscI_genome_v2_|length 64|copies 1
CGCAGCGCCGGGGACGAGCTCCCGGGCCTGCGCGAGCGGGACCGGCCGCGACCAGAGGTAGCCC
>2488788|reference AscI_genome_v2_|length 53|copies 1
CGCAGCGCGGCGGGCTCGCCGTCGCCGTCGTCGGACACCGACACCACGAGCGC
>2488788|reference AscI_genome_v2_|length 43|copies 1
CGCAGCGCTCGTACTCCATCAAGAAGCTCGAGCCGCTCTACAT
>2488788|reference AscI_genome_v2_|length 54|copies 1
CGCAGCGGCGCGACGAGCTCGAGGGGGTCCTGCGGGAGCTGCCGAAGGGCCTGA
>2488788|reference AscI_genome_v2_|length 60|copies 2
CGCAGCGGCGCGACGAGCTCGAGGGGGTCCTGCGGGAGCTGCCGAAGGGCCTGAAGATCC
>2488788|reference AscI_genome_v2_|length 43|copies 1
CGCAGCTCGCGACCCAGCTCGATGACCTCGGCCGTGTGCCGGG
>2488788|reference AscI_genome_v2_|length 50|copies 1
CGCAGCTGCGCGACGAGATCCGGCGCATCCAGCTCGAGGTCGGGACGACG
>2488788|reference AscI_genome_v2_|length 28|copies 1
CGCAGCTGGCCGTCGAGCTCGGTGAGGC
>2488788|reference AscI_genome_v2_|length 33|copies 1
CGCAGGAAGGTCGTCTTGCCGGACCCGGAGGGG
>2488788|reference AscI_genome_v2_|length 63|copies 1
CGCAGGAAGGTCGTCTTGCCGGACCCGGAGGGGCCGAGGAGCACCACGACCTCGCCGGCGCGC
>2488788|reference AscI_genome_v2_|length 56|copies 1
CGCAGGACACCGCCGTCACCGGCACCGAGGCCGACAAGGTCATCGCCGCCGTCAAG
>2488788|reference AscI_genome_v2_|length 65|copies 1
CGCAGGAGCATCGTCGGGCGGCCGGTGTCAGTGGACGAGGTCATCGCTGCCCCCCGCCCGGGACA
>2488788|reference AscI_genome_v2_|length 34|copies 1
CGCAGGAGCGCGTCGAGCTCGGCGTCGAGGTCGT
>2488788|reference AscI_genome_v2_|length 57|copies 1
CGCAGGAGCTGGCCGAGCTGCGGGGGATGGCGCAGGACGCCGCCGACCGCATCGGGC
>2488788|reference AscI_genome_v2_|length 53|copies 1
CGCAGGATCCGGACGAGCTCGGGGATGCGCTCGTTCTCGTAGGTCATGTCGGC
>2488788|reference AscI_genome_v2_|length 27|copies 1
CGCAGGATGGAGCCCAGCTCCTCGAGG
>2488788|reference AscI_genome_v2_|length 57|copies 6
CGCAGGATGTCGTTCGTCGCCAGGGCGAGGTGCTGGGCACCGGGGCCGGCGTAGAAC
>2488788|reference AscI_genome_v2_|length 58|copies 1
CGCAGGCCGAGACCGGCGAGGCGCTCGCGCAGTACGGCACCGACCTCACCCAGGCCGC
>2488788|reference AscI_genome_v2_|length 51|copies 1
CGCAGGCGCGCGGCGAGCTCGAAGTGCAGGTCCGCCGCCGCCTGGTGCATC
>2488788|reference AscI_genome_v2_|length 57|copies 1
CGCAGGGCTTCTTCCGCCAGAACCTGGTGCCGCAGAACAGCTCGGTGAAGTCGTCGA
>2488788|reference AscI_genome_v2_|length 36|copies 1
CGCAGGTCGCTGCTGGACAGCAGGTACGACGCGACG
>2488788|reference AscI_genome_v2_|length 48|copies 1
CGCAGTACAGGTCCCAGCTCGGATCGTCGTGCTCGATGCCTGCCTCGC
>2488788|reference AscI_genome_v2_|length 58|copies 1
CGCAGTAGGTGACCCGGGGGATGCTCGACTCGACGAGCGGCGCGGGCTCGAGGCCGGC
>2488788|reference AscI_genome_v2_|length 49|copies 1
CGCAGTGGTCGGCGCGCAGCCGCAGGCTCTCACCGGGCCGTGTCGCGAG
>2488788|reference AscI_genome_v2_|length 58|copies 2
CGCATCCCCAAGAGCAAGGCCCCCCGCTTCCGCCCGGGCACCGCGTTCAAGGACTACG
>2488788|reference AscI_genome_v2_|length 34|copies 1
CGCATCCGCGCGTCGAGCTGGTCCATCCCGAACG
>2488788|reference AscI_genome_v2_|length 40|copies 1
CGCATCCGGCGGCCGAGGACCAGCTGGCTCACGGCGATCG
>2488788|reference AscI_genome_v2_|length 60|copies 1
CGCATCCGGCGGCCGAGGACCAGCTGGCTCACGGCGATCGCGAGGTAGACGAACAGGGCG
>2488788|reference AscI_genome_v2_|length 34|copies 1
CGCATCGAGCGGCCGAGCTCGGCGTGCCAGAGCA
>2488788|reference AscI_genome_v2_|length 34|copies 2
CGCATCGCCGCGACGAGCTCGGTGGCCGCGGGGT
>2488788|reference AscI_genome_v2_|length 56|copies 1
CGCATCGTCAACATCAGCTCGGTCGCGTCGTTCACGGCGAGCGGCCCCTACTCGGC
>2488788|reference AscI_genome_v2_|length 62|copies 2
CGCATGCATCCACGGTAGGCCCCGCCACCGACAGGGGGTGCGGCCGCGTCCGTCCGGACGGG
>2488788|reference AscI_genome_v2_|length 57|copies 4
CGCCAACGACGTCGACGCCGCGATGAAGATCATCGCCGGCACCGCCCGTCAGATGGG
>2488788|reference AscI_genome_v2_|length 57|copies 4
CGCCAACGTCCTCCAGCGCCTCGAGATGGTCCGGCGGATCAAGGACGAGATCGCCGA
>2488788|reference AscI_genome_v2_|length 50|copies 2
CGCCAAGCCCACGGTCGTCGGGCGCATCGAGGCGATCACCGGGCAGCCGC
>2488788|reference AscI_genome_v2_|length 57|copies 2
CGCCACCAGGCGACCTCCGTCACCGCCCGCGGGTCGCGCTCGTTCATCGCGGGCTCG
>2488788|reference AscI_genome_v2_|length 60|copies 1
CGCCACCCAGCTCGAGGAGCTGCACGCGAACGCCGGCGACGGCGACTCCCGCCTCGCCGA
>2488788|reference AscI_genome_v2_|length 63|copies 1
CGCCACCGGCCGACAGCAGGGTCGAGAGACCGGACTGGAAGGTGAGCAGCCCCGAGTCCTCAC
>2488788|reference AscI_genome_v2_|length 25|copies 1
CGCCACGAGAGCGAGTTGCCCGTCG
>2488788|reference AscI_genome_v2_|length 50|copies 1
CGCCACGGCACCTCGGATCACTTCGTGACACGGGTATGCCGATCTGGCAG
>2488788|reference AscI_genome_v2_|length 50|copies 1
CGCCACGTGATCCTCAGGACACGCAGACGTAGCGCGGCGGCTCACACGGC
>2488788|reference AscI_genome_v2_|length 67|copies 2
CGCCACTGCGCCGGACCGCGACCACCGTCGTTCCTCAGGCGGGAACGAGCGGGCGCCCAGCGGGGCG
>2488788|reference AscI_genome_v2_|length 65|copies 1
CGCCAGCGGTGGACTTGCCCCCGCCGAGCCCCGCGCAGATCACGGCCAGCCCGGACTCCTCGGCC
>2488788|reference AscI_genome_v2_|length 60|copies 1
CGCCATCGGGTGGGTCTGGGGACCCTACGCCGTCCGCCACGAGCTCGGCTCCTTCGAGGA
>2488788|reference AscI_genome_v2_|length 53|copies 1
CGCCATGTTGTCGCGCAGGTAGTCGAAGCCGAACTCGTTGTTCGTGCCGTAGG
>2488788|reference AscI_genome_v2_|length 67|copies 1
CGCCCAAGCCCCGGGTCACCGAGCTGACGCCGGAGCAGGAGGAGTCGCTCGTCACCGACACCCGCCG
>2488788|reference AscI_genome_v2_|length 65|copies 1
CGCCCAAGGGCCTCGAGCAGGGCGCGACGATCGAGAACGGTCCGGCCGCCGACATCAAGCCCGGC
>2488788|reference AscI_genome_v2_|length 54|copies 4
CGCCCACACGCCGCTCGCGACGCTCGAGCGCGGGCTCGGCACCGCCACCGGGCG
>2488788|reference AscI_genome_v2_|length 70|copies 1
CGCCCACCGACGGCCGGCACCGGGCCGTCGTGGCCGGACCGGGGCAGCTCGAGGCGGCAGACGACGCCCC
>2488788|reference AscI_genome_v2_|length 57|copies 3
CGCCCAGGACGTAGGCGACGGCGGCCGCGACGACGACGAGCTCGGCGAGGGCGAGCC
>2488788|reference AscI_genome_v2_|length 60|copies 2
CGCCCAGGCGACCTTGCGGTCGTCCCCGGACACCGACGGCTTCGCGGTCGAGGGCGAGAT
>2488788|reference AscI_genome_v2_|length 52|copies 1
CGCCCAGGCGCAGCGGGCGGGCGATGGAGTCGGCGTTGCCGAGGAAGACCCG
>2488788|reference AscI_genome_v2_|length 57|copies 1
CGCCCATCGTGACGACCGTGCGGGCGTTGTCGAGGTCCGACCAGCCGCCGCCGCGCA
>2488788|reference AscI_genome_v2_|length 60|copies 3
CGCCCCACCCAGCGCGGGGCGGCGGCGTCCACCTCGAGCACGGTGTCGTCGTCGACGGGC
>2488788|reference AscI_genome_v2_|length 48|copies 1
CGCCCCAGATCGCGCGCCCGGCCATGAAGCCGCTGCAGCCGTGGTCGG
>2488788|reference AscI_genome_v2_|length 60|copies 3
CGCCCCCCTCCTCGTGCTCGACGAGCCCACCGCCGGCCTCGACCCGTTGATGGAGCAGGT
>2488788|reference AscI_genome_v2_|length 64|copies 2
CGCCCCCGACACCACCCACGAGTTGGACCCGACCCCGTCGCCGCGCCCGACGAGCTGCGGCACC
>2488788|reference AscI_genome_v2_|length 45|copies 1
CGCCCCCGACGGCGCGATGCGGGTCGTCGACTACAAGACCGGCCG
>2488788|reference AscI_genome_v2_|length 61|copies 1
CGCCCCCGGATCCGCAGGTTGTCCGGGTCGAACAGCGGCGTCGCGTCGGCGGCGGCCACGG
>2488788|reference AscI_genome_v2_|length 51|copies 1
CGCCCCCTACCTGCCCGAGGTCGACGTGCTCGACGAGATCGCCGAAGGAGG
>2488788|reference AscI_genome_v2_|length 53|copies 1
CGCCCCCTCGAGCGCATCGTCTCCGTCGCGCGGGCCCTCGGGGTGCGCCCCGG
>2488788|reference AscI_genome_v2_|length 55|copies 3
CGCCCCGACACCTCCAGCTTGCGCAGGATGTTGCCGACGTGGAACTTCGCCGTCG
>2488788|reference AscI_genome_v2_|length 60|copies 1
CGCCCCGACGCCGGACGTCGTCTACCCCGACGGCGACCCGGGCGTGCGCATCTCGGCCGG
>2488788|reference AscI_genome_v2_|length 34|copies 1
CGCCCCGGCTCGTCGAGCTCGCCCAGGCGCACGG
>2488788|reference AscI_genome_v2_|length 55|copies 2
CGCCCCTCGTCCTCGAGCTCCTCGGCGCGCACGCGCGACATCCGCTGGAAGGCGG
>2488788|reference AscI_genome_v2_|length 63|copies 1
CGCCCGACCTCGAGCGGCTCGGTCACGAGCACGGCGTGCCCGAGTGGGTCGCGGGGGCCGCCG
>2488788|reference AscI_genome_v2_|length 31|copies 1
CGCCCGACTCCGAGCTCGTGCACGAGGTCAT
>2488788|reference AscI_genome_v2_|length 58|copies 4
CGCCCGAGCTCGCCGAGCTGCGGCTGCACAACGGCACGGTCTACCGCTGGAACCGCCC
>2488788|reference AscI_genome_v2_|length 34|copies 1
CGCCCGAGCTCGGCCAGCTGGACGCGGTCGTTGA
>2488788|reference AscI_genome_v2_|length 49|copies 3
CGCCCGAGGACGCCGCTGAGATGCTGCAGTCCTTCGGCGCCGAGGAGTC
>2488788|reference AscI_genome_v2_|length 34|copies 1
CGCCCGCACCTGTCGAGCTCGAGCGGGCGGACCC
>2488788|reference AscI_genome_v2_|length 62|copies 1
CGCCCGCACGAGGTCGGGGTCGTCGGCGCCGAGGACGAAGGTGGCCATCCCGTGCTCGAGCG
>2488788|reference AscI_genome_v2_|length 56|copies 4
CGCCCGCAGGTCCGACGCCGCGCGGGTCACGTCCTTCACCTCGAGCGAGACGTCGG
>2488788|reference AscI_genome_v2_|length 53|copies 2
CGCCCGCATCACCAAGACGTGGGCGGGCTGGGCGAAGGAGCGGTTCACGAAGG
>2488788|reference AscI_genome_v2_|length 57|copies 3
CGCCCGCCCCGACGACTGGAGCGAGGACCTCGCCCCCGAGCTGGCCGCCCTCATCGG
>2488788|reference AscI_genome_v2_|length 57|copies 1
CGCCCGCCCGCTCGCGATCGGCCTCAACTGCGCGCTCGGCGCGGGCGAGCTGCGCCC
>2488788|reference AscI_genome_v2_|length 54|copies 1
CGCCCGCGAGCTCGGCGCCCGCGTCATCGGCACCGCCTCCGAGGGCAACCACGA
>2488788|reference AscI_genome_v2_|length 47|copies 6
CGCCCGCGAGTGCACGACCTGGAGCAGCAGCTCGCGCGGGCCCCACG
>2488788|reference AscI_genome_v2_|length 26|copies 1
CGCCCGCGCCGTGGGCCTTCCCGACG
>2488788|reference AscI_genome_v2_|length 61|copies 1
CGCCCGGACGTGCTTTGGGCTGGCCATGAGCCCCACAGTGTGGCGCAGGTCGACGAAGGCT
>2488788|reference AscI_genome_v2_|length 55|copies 1
CGCCCGGATCATTCAGACCCGGCAAAACACGACAGGTTGCACTGCAGAGCAGCAT
>2488788|reference AscI_genome_v2_|length 57|copies 1
CGCCCGGGCCCGCAGCCCGACGAGGACGGCGCCCCCGACGAGCAGGACCACCCAGAG
>2488788|reference AscI_genome_v2_|length 61|copies 1
CGCCCGGGGCCAACGTCGCGCTCGTCGTGCGCGACGACGCCTCGTTCGTCCCCAAGGACGG
>2488788|reference AscI_genome_v2_|length 55|copies 8
CGCCCGGGTCGCCCTGGCGGCCGGAGCGACCGCGCAGCTGGTTGTCGATGCGGCG
>2488788|reference AscI_genome_v2_|length 49|copies 1
CGCCCGGTCGCAACGGCCCGGTCACGCAACCGCCGCAGCGCCGCATCGC
>2488788|reference AscI_genome_v2_|length 39|copies 1
CGCCCGTCGTGGACGAGCTCAGCTGGAGCTTGTAGGCGG
>2488788|reference AscI_genome_v2_|length 45|copies 1
CGCCCGTCGTGGACGAGCTCAGCTGGAGCTTGTAGGCGGCGTCGC
>2488788|reference AscI_genome_v2_|length 30|copies 1
CGCCCGTGCGCGATGGCTTCTACTACGACT
>2488788|reference AscI_genome_v2_|length 34|copies 1
CGCCCGTGCGCGATGGCTTCTACTACGACTTCGA
>2488788|reference AscI_genome_v2_|length 57|copies 6
CGCCCGTGCGCGATGGCTTCTACTACGACTTCGACGTCGAGACCCCCTTCACCCCCG
>2488788|reference AscI_genome_v2_|length 28|copies 1
CGCCCGTGGCGCCCGCGACGAGCAGGTG
>2488788|reference AscI_genome_v2_|length 31|copies 1
CGCCCGTGGCGCCCGCGACGAGCAGGTGCGG
>2488788|reference AscI_genome_v2_|length 32|copies 2
CGCCCGTGGCGCCCGCGACGAGCAGGTGCGGC
>2488788|reference AscI_genome_v2_|length 37|copies 1
CGCCCGTGGCGCCCGCGACGAGCAGGTGCGGCATCTT
>2488788|reference AscI_genome_v2_|length 38|copies 1
CGCCCGTGGCGCCCGCGACGAGCAGGTGCGGCATCTTC
>2488788|reference AscI_genome_v2_|length 40|copies 1
CGCCCGTGGCGCCCGCGACGAGCAGGTGCGGCATCTTCGC
>2488788|reference AscI_genome_v2_|length 56|copies 6
CGCCCGTGGCGCCCGCGACGAGCAGGTGCGGCATCTTCGCGAGGTTGGCGATGACG
>2488788|reference AscI_genome_v2_|length 64|copies 1
CGCCCTCCGGGGCGGGTCCCCTCGGCCGGGTCAGGGACCGCGCACAGCTCGGCCTGTGCGCGGC
>2488788|reference AscI_genome_v2_|length 51|copies 3
CGCCCTCGAAGGTGACGCGGGGCTCGGTCCACAGCTGGCGCATGAGGGTGA
>2488788|reference AscI_genome_v2_|length 55|copies 3
CGCCCTCGCACTGCGCGTGCACCGGATGAAGGGCCTCTGACCCTCCAGCACTCCC
>2488788|reference AscI_genome_v2_|length 57|copies 1
CGCCCTCGCGGGGATGCACGGCGCCCTGACCGCCGAGGAGCTCGACGTGCCGGTGGT
>2488788|reference AscI_genome_v2_|length 60|copies 1
CGCCCTCGTCTCGCCACGCCGGCCCTCGTCCTGCGGGCGACCTGCGCGGGTCCGGGTGCG
>2488788|reference AscI_genome_v2_|length 54|copies 1
CGCCCTGCGCCTGGACGTTGTTGGCGTCGCCCTTCTCCAGCGCCGTCGGCGACT
>2488788|reference AscI_genome_v2_|length 54|copies 4
CGCCCTGGACGAGCGCGATGGCGTAGACGTGCCACAGCTGGGCGGCGCCGGTGA
>2488788|reference AscI_genome_v2_|length 57|copies 3
CGCCGAAGAGGAAGCCCTCGGGGAAGGTGCGCTCGGAGGTCGTCATGCGGACGAACC
>2488788|reference AscI_genome_v2_|length 57|copies 2
CGCCGACCCCGCCGACCTCGAGGCGGCCCTGCTCGAGGAGCTCGAGCGGCTCGCGGC
>2488788|reference AscI_genome_v2_|length 57|copies 2
CGCCGACCGGCTCGCCGAGGCCTTCGCCGAGCGGCTGCACCAGCGGGTCCGCACGGA
>2488788|reference AscI_genome_v2_|length 54|copies 4
CGCCGACCGGGATCTGCATCGCCGCGTAGACGGCGAGCTGGACGACGGTGAAGG
>2488788|reference AscI_genome_v2_|length 51|copies 4
CGCCGACCTTCCGCCAGCTCGAGGGCGAACGTGACTTCTACGCCTTCCCCG
>2488788|reference AscI_genome_v2_|length 59|copies 1
CGCCGACGCCCTCTCCGACCTCCTCGCGCAGAACCCGGCGAGCTGGCGCCCCACCGAGA
>2488788|reference AscI_genome_v2_|length 56|copies 1
CGCCGACTCGGTCGAGACCGTCATGAGCGCCGAGCGCCTCGACGGCTCGGTCCTGC
>2488788|reference AscI_genome_v2_|length 60|copies 1
CGCCGAGACATTGGGTGCCCGCCCGCCCTCAGGGACCGCGCTCGCGCTGCACCCGGGTGC
>2488788|reference AscI_genome_v2_|length 52|copies 1
CGCCGAGACCACGTCGACCTCGCACGCCACCCCGAACTCCTCGAGCGCGGCG
>2488788|reference AscI_genome_v2_|length 59|copies 1
CGCCGAGACCGCGGTCGTGTTCGACGCCCGCATCGGCGGGATCCCGGTGGCGCTGCTGG
>2488788|reference AscI_genome_v2_|length 51|copies 1
CGCCGAGATCATGGGGACGCCGATCGGCACCGTCATGTCGCGCCTGCACCG
>2488788|reference AscI_genome_v2_|length 50|copies 7
CGCCGAGATGCGCGAGCCCCACGGTCGCGAGGCCCAGTACTCCTCGACGG
>2488788|reference AscI_genome_v2_|length 62|copies 1
CGCCGAGCAGGGCGTCTCGATCGAGACCGTCCGCCAGCAGGTCGTCCCCGACGAGGCCGGCC
>2488788|reference AscI_genome_v2_|length 48|copies 1
CGCCGAGCGCGAGCCCGCCGACGCCGGCGAGCTGGCGCGCATCGCGGG
>2488788|reference AscI_genome_v2_|length 57|copies 2
CGCCGAGGAGGTCGCGAAGAACTACTCCGTCAACATCGCGCTCCACACCGACCACTG
>2488788|reference AscI_genome_v2_|length 63|copies 1
CGCCGAGGGTGCGGGCCCGGGCGCGGTAGCGGAAGGCCGGCAGCACGAGGCGGACCTCGGCCA
>2488788|reference AscI_genome_v2_|length 54|copies 1
CGCCGAGGGTGTAGGGCGTGATGCGGTGCTCCTTGAGCTTGGCCTCGATGAGCG
>2488788|reference AscI_genome_v2_|length 51|copies 1
CGCCGATCCCGCTCCAGCTGCCGACGAGCGACGGGGCGCCGCGCCGGGCCG
>2488788|reference AscI_genome_v2_|length 40|copies 1
CGCCGATGCTCTGGGCGCTGGGCTTCCTCGTCACCTTCCT
>2488788|reference AscI_genome_v2_|length 49|copies 1
CGCCGCAGGACCGAGCGCACCCGCGCCGCGAGCTCGCCCGGCGAGAAGG
>2488788|reference AscI_genome_v2_|length 53|copies 4
CGCCGCAGTTCACCAAGCTCAAGCTCGCCGGCAAGCCGGTCGACCGCTACGCC
>2488788|reference AscI_genome_v2_|length 40|copies 1
CGCCGCCACCGACCACGCTCACGGATGCCACGACCCCATC
>2488788|reference AscI_genome_v2_|length 54|copies 1
CGCCGCCAGCCGACCTAGCTCCTCGCGGCATGAGCGGAAGAATCGCGAGGAGCG
>2488788|reference AscI_genome_v2_|length 57|copies 3
CGCCGCCATCACGTCGTACGCCGACGTCAACCTCTACGTCATGACGCCCGAGTTCGG
>2488788|reference AscI_genome_v2_|length 63|copies 1
CGCCGCCATCCGGGCCGCCGTCGACATCCAGGTCGCCGCGTCGCTCGGGATGCTCACGCAGGA
>2488788|reference AscI_genome_v2_|length 54|copies 1
CGCCGCCCACCTCGAGCTGCGCGAAGACGACCGCGAGCTCGCCGTCCTCCGCGG
>2488788|reference AscI_genome_v2_|length 34|copies 1
CGCCGCCCGCGGCCGAGGGGCCGAAGAGGCAGCA
>2488788|reference AscI_genome_v2_|length 59|copies 1
CGCCGCCGAGCAGAAGGGCACGGGCCGCTGGACCGTGCAGACCGCCCTCGACCTCGGGG
>2488788|reference AscI_genome_v2_|length 49|copies 6
CGCCGCCGAGCGGCGCGTAGCCGTTCTCCTGCAGGTACTCCATCGCCAT
>2488788|reference AscI_genome_v2_|length 57|copies 2
CGCCGCCGAGGAGCGTCCCGGTCAGCGCCAGCCGGCCGAGCTCGGACTCCGCCATCC
>2488788|reference AscI_genome_v2_|length 53|copies 1
CGCCGCCGCGAACGCGGTCGCGCACACCTCGGTGAGCATCAGCGACGGGGACG
>2488788|reference AscI_genome_v2_|length 54|copies 11
CGCCGCCGCGGGAGCCCTTCCCGGCGTAGCCGAGCAGCTCGGCCGGCCAGATCT
>2488788|reference AscI_genome_v2_|length 52|copies 5
CGCCGCCGCTCGCGAGCTTCCAGGCGGTGTAGACGAGGAACGCGCCGAAGAT
>2488788|reference AscI_genome_v2_|length 48|copies 1
CGCCGCCTCCCTCGAGGAGCGCGTCCAGGAGCTCGAGGGCCAGCTGAG
>2488788|reference AscI_genome_v2_|length 56|copies 1
CGCCGCCTGCTTCCAGAGGCTGCCGGTGACGTAGGGCAGCTCGTGGCGCTCCATGA
>2488788|reference AscI_genome_v2_|length 31|copies 7
CGCCGCGACTCGACGGTGATCGGCTCGTAGG
>2488788|reference AscI_genome_v2_|length 57|copies 1
CGCCGCGCCGCCGAGGAGCGCGTGCAGGCGGAGGAGCGCCGCCTCGACGCGTGGTGG
>2488788|reference AscI_genome_v2_|length 51|copies 1
CGCCGCGCCTCAGCGGGGGCATCGCCGACGCCGCCGCCGGCAGCGCGAAGC
>2488788|reference AscI_genome_v2_|length 52|copies 1
CGCCGCGCTCGCGGCCGGGGCGACGCTGCTCGACGTCCGCACCGCCGCGGAG
>2488788|reference AscI_genome_v2_|length 60|copies 2
CGCCGCGGACCCTCGGCCGAGCGGCCCGGGTTCGACAGCGGAACACGAGCGCCGACGGGC
>2488788|reference AscI_genome_v2_|length 52|copies 1
CGCCGCGGCGCTCGCGCTGGATGACGCGGTTGTAGACCTGGCCGGTCGTGAC
>2488788|reference AscI_genome_v2_|length 55|copies 1
CGCCGCGGCTGCTGGAGGACGTGGACGACGGCCCCGCCGATGTCGGCCGGCTCCA
>2488788|reference AscI_genome_v2_|length 61|copies 1
CGCCGCGGGCGGCAACGCCGGGACCTTCGTGCCGACCCAGGAGCTGCGGACCAAGGCGTGG
>2488788|reference AscI_genome_v2_|length 29|copies 1
CGCCGCGGTCGTCGAGCACCTGGCCGACG
>2488788|reference AscI_genome_v2_|length 31|copies 1
CGCCGCGGTGCGGCCGAGCTCGGTCGTGCAG
>2488788|reference AscI_genome_v2_|length 59|copies 1
CGCCGCGGTGCTCCGCGACACCTGCAAGCGCCTCGGCGCCCCCCGCTACGAGGTCGCCC
>2488788|reference AscI_genome_v2_|length 57|copies 1
CGCCGCTGGCGCCCAAGCTCGTCATGGCCCGCACCAAGGGGGTCTTCCACGGGCCGG
>2488788|reference AscI_genome_v2_|length 69|copies 1
CGCCGGACCATCCCCGGCTCGAGCACAGGACCACCCACCACGAACCCCGAGCGGCCCCGGCCGCGGAAG
>2488788|reference AscI_genome_v2_|length 72|copies 3
CGCCGGACGTAGTCGCCGGACGGGTCGAACTTCTCGCCCTGGGTCACCGGGTTGAAGACGCGGAAGTAGGGC
>2488788|reference AscI_genome_v2_|length 52|copies 5
CGCCGGAGCGCCTCGAGCTGCCCGAGCCCGTCGCCTCGCGCCGCGTCGTCGG
>2488788|reference AscI_genome_v2_|length 66|copies 1
CGCCGGATCTCGGGGTCGATGACCGTCTCGAGGGCGGCGTGGAGGGCGTCGGTGCTGACCTGCGGC
>2488788|reference AscI_genome_v2_|length 50|copies 3
CGCCGGCATCGTCGCGTTGATCTCCTGGGCCAGCTCGACGAAGCGGAAGG
>2488788|reference AscI_genome_v2_|length 59|copies 2
CGCCGGCCACCACCGGCTGCGGCTGCGCCTCGGCACGGCGGTCACGCGCATCGACCGGG
>2488788|reference AscI_genome_v2_|length 61|copies 1
CGCCGGCCCCAGGGCGCCACGGTCGAGACGACGCTCGACGCCGCCGTGCAGAAGGCGGCCT
>2488788|reference AscI_genome_v2_|length 52|copies 1
CGCCGGCCCCGGTGTCGCGCAGCTCCTCGCGCAGCTCGCCGGTCAGGGCGAG
>2488788|reference AscI_genome_v2_|length 50|copies 1
CGCCGGCCTGCGGCCAGCTCGACCAGAAGCCGCGGTGCTCGTCCTTGCCG
>2488788|reference AscI_genome_v2_|length 54|copies 1
CGCCGGCGAACCGGAACGGCACGAACGAGCGACCGAGCTCGACCTCGACGAGGG
>2488788|reference AscI_genome_v2_|length 59|copies 1
CGCCGGCGAGCTCCTTGCGCTCGGCGGCCTCCTCGGCCTTCTTGAGCAGGAGGAGCCGC
>2488788|reference AscI_genome_v2_|length 60|copies 1
CGCCGGCGCGTGTCGTAGGTCTCGGTGAAGTGGTAGCCGGTGTCGCCGAAGAGGACGTCG
>2488788|reference AscI_genome_v2_|length 68|copies 3
CGCCGGCGGTGCCGACCGAGGGGGTCTGGGCGGCCGAGGCGGGGGCCGCGGTGGTGATGCCGGCGGCC
>2488788|reference AscI_genome_v2_|length 47|copies 6
CGCCGGCGTGCAGTACTCGTACCTGCCGAGCTGGATCTCGCTGCTCG
>2488788|reference AscI_genome_v2_|length 54|copies 1
CGCCGGCTCGTCCTCGACCCCCTGACCGCCCGCCAGCTCAGCGTGCTCGGCGAG
>2488788|reference AscI_genome_v2_|length 63|copies 1
CGCCGGGCGGAGTCCGCGAGGATCGCGCCGGACGTCGTGAGCACGGCCCGGCGGCCCTGACGC
>2488788|reference AscI_genome_v2_|length 61|copies 1
CGCCGGGCGTCGGGCGGGTGGTGCTCATGGAGGGCCGCCCCGACGGCGACGACTGGACGCT
>2488788|reference AscI_genome_v2_|length 63|copies 1
CGCCGGGTCACCGTCGAGCCGAGGTCCTCGGGGGCGAGGGTGTCGAGCCAGGCGTCGGCGGCC
>2488788|reference AscI_genome_v2_|length 51|copies 1
CGCCGGGTTCATCCCGCTGACCGCGCTCGCCGACCTCGTGTCGATCGGGAC
>2488788|reference AscI_genome_v2_|length 39|copies 1
CGCCGGTCACCTGGAACGGCGCCGGGCGGCCGTCCTCGT
>2488788|reference AscI_genome_v2_|length 62|copies 2
CGCCGGTCACCTGGAACGGCGCCGGGCGGCCGTCCTCGTGCAGGACGATGGCCTCGCCGTCG
>2488788|reference AscI_genome_v2_|length 55|copies 2
CGCCGTACGGCCTGTCGGCCGGCATCTGGACCGAGAAGGGCAGCCGCATCCTCTG
>2488788|reference AscI_genome_v2_|length 31|copies 1
CGCCGTCCCTGGAGCTCGTCGAGCGAGAGCA
>2488788|reference AscI_genome_v2_|length 57|copies 3
CGCCGTCGACCCAGATCCGCCCGCCGTCGATGGTCTCGAGCTGGTTGATGCAGCGCA
>2488788|reference AscI_genome_v2_|length 30|copies 1
CGCCGTCGACGAGCTGGTCACGGCGCTGCG
>2488788|reference AscI_genome_v2_|length 63|copies 1
CGCCGTCGAGCGCCACCTGCCCTGACCCGCACCTCGCACCCCGAAGCTCGACCCCATCCGCGG
>2488788|reference AscI_genome_v2_|length 61|copies 1
CGCCGTCGCCGGCACCGCCTTCTGGACGGCCATGAGGAAGCGGCGCGGGGTGCCGTGCAGG
>2488788|reference AscI_genome_v2_|length 60|copies 1
CGCCGTCGCGCACGCCGACCCCCGCGGGGACGAGCACGGACAGCTGGCCGGCGGCCGAGG
>2488788|reference AscI_genome_v2_|length 54|copies 3
CGCCGTCGGGCAGGAGGTCGCCGACGAGCTCCATCAGCTTGAGGATCGACCACG
>2488788|reference AscI_genome_v2_|length 51|copies 1
CGCCGTCGGTCGGCATGATCGTCGTGCGGCGCTCGTCGCCGAACTTCTCGA
>2488788|reference AscI_genome_v2_|length 58|copies 1
CGCCGTCTTCGCGCACTCGGACGAGGTCGCCCTCGGCGCGGTCCGGACCCTGCGGCGC
>2488788|reference AscI_genome_v2_|length 50|copies 1
CGCCGTGCCGGGACGTGCGGGGTGTGGACGCCGTGGCGGTCATCGGCGGG
>2488788|reference AscI_genome_v2_|length 57|copies 1
CGCCTACCCGGTGACCAAGCGGGCCCGCCTGCTCATCCAGGACGGCCAGCACGTCGA
>2488788|reference AscI_genome_v2_|length 62|copies 2
CGCCTACCGCGCCCAGCTGTCCTGATCGCTGCCCTGCGCAACCGGTTTCCCCCCGGGTCGGG
>2488788|reference AscI_genome_v2_|length 51|copies 1
CGCCTACGGGTACGCCGCGCACGACGACCGGCAGCTGGAGCCGATGGTGCG
>2488788|reference AscI_genome_v2_|length 51|copies 1
CGCCTCAAGCCGGCCAGCTCCAAGGGCCGCTACATCTCGAAGGCCACGCTG
>2488788|reference AscI_genome_v2_|length 64|copies 1
CGCCTCATAGTCCAGTTCGAGGTCGCCGACCAGGGGATGGTGGAAGCGCTTGCGGCCGGTGCGG
>2488788|reference AscI_genome_v2_|length 57|copies 1
CGCCTCCCGGGCACGAGCTCGCCGGGTCGGTGTGGACGAGCAGGGCGCCCCAGGTGG
>2488788|reference AscI_genome_v2_|length 58|copies 1
CGCCTCCTCAGCCTCCAGCTCGAGGAGCTGACCGGGGGCCTGTCGGACGACCTCGGGC
>2488788|reference AscI_genome_v2_|length 64|copies 1
CGCCTCCTCCATCCCCGTGACCTCGCCGGTGGACGAGAGGAAGCGCGCGAAGGCTCGTGCAGCC
>2488788|reference AscI_genome_v2_|length 55|copies 1
CGCCTCCTCCTCGGACATGCCGCGGGACATGAGGTAGAACAGCTGGTCCTCGGAG
>2488788|reference AscI_genome_v2_|length 53|copies 1
CGCCTCCTCGTCGCCACGCGCCGACCGGCGGAGGAGCTCCGCCAGGTCGGACG
>2488788|reference AscI_genome_v2_|length 54|copies 1
CGCCTCCTGAGTCAGCGCCGGCTCGAACAGCCAACGACTCTGAGCGCGTTGGCC
>2488788|reference AscI_genome_v2_|length 39|copies 1
CGCCTCGAAGCGGTCGAGCTCGCCGGCGAGCAGCTCGGC
>2488788|reference AscI_genome_v2_|length 58|copies 1
CGCCTCGAAGCGGTCGAGCTCGCCGGCGAGCAGCTCGGCGGACCGGGCGACCGGCGGC
>2488788|reference AscI_genome_v2_|length 64|copies 2
CGCCTCGATCCGACCCAGCTGCGAGAGACCGAGGTTGCCGCCCTCGCCGACGACCTTGACCCGC
>2488788|reference AscI_genome_v2_|length 57|copies 1
CGCCTCGCCGGTGTTCGACGGTGTCCGCGAGAACGAGATCGTCGGTCTGCTCGACAG
>2488788|reference AscI_genome_v2_|length 62|copies 1
CGCCTCGGGCTCGCTCGTGCCGCTCGACGGCGCGGTCGACCTGTCGAGCTGGGACGAGAACA
>2488788|reference AscI_genome_v2_|length 56|copies 1
CGCCTCTCGGAGCACGAGCTCGCCGAGTCCTTCGCCGACGCCGACCGCCACCCGCC
>2488788|reference AscI_genome_v2_|length 61|copies 2
CGCCTGACCCGGGTCCAGCTCGGGCTCTTCCTCGTCATCACCGTCGTCGCGACGTCGATCC
>2488788|reference AscI_genome_v2_|length 56|copies 3
CGCCTGAGCGACCCGTCGACGCTCGGTCAGGTCGAAGAGCTCGACGCAGACGAAGC
>2488788|reference AscI_genome_v2_|length 63|copies 2
CGCCTGCCCGAGGCCCAGCTCGACCGCTTCCTCATGAAGACGACGCTCGGCTACCCCGACCAC
>2488788|reference AscI_genome_v2_|length 59|copies 1
CGCCTGCGCGAGGAGGACCGCCCCGCCGGGGCGTGACCGTCCGGCAGCCGCTGCTCACC
>2488788|reference AscI_genome_v2_|length 57|copies 1
CGCCTGCTGCACGTCGAGCTGCGCCTGCATCGCCACCTTGACCCGCTCGGTCGCGGC
>2488788|reference AscI_genome_v2_|length 63|copies 1
CGCCTGGAGTGCCGCGGCAAAGCCGCCGATCCCGGCAAACAGATCGATGTAGCGGAACGGTTG
>2488788|reference AscI_genome_v2_|length 52|copies 1
CGCCTGGCAGTGGCTCGTGGCCAGCTTCACGCGAGCGCAGCGGTGTGGTTAT
>2488788|reference AscI_genome_v2_|length 63|copies 2
CGCCTGGCCCCGCCTGCGCGAGGACCAGCTGCAGCGGCTGGCCTGGCTCTGGCTCGTCCCGCT
>2488788|reference AscI_genome_v2_|length 59|copies 2
CGCCTGGCCCCGCTGGGCGGTGACGAGCGACTCGAGGTCGAGCTGGGCCTGCTGCGCCG
>2488788|reference AscI_genome_v2_|length 58|copies 1
CGCCTGGCCCTCACCGAGCTGCGCCGCATCGGCGCCAGCCGCGTCGGGCGTCTCGCCC
>2488788|reference AscI_genome_v2_|length 68|copies 1
CGCCTGGCCGGTCATCCCCCGCGGCACCTCGTGGAAGCACGGCATCGCCGCGCACCTCGGCTGGCCGC
>2488788|reference AscI_genome_v2_|length 46|copies 2
CGCCTGGTGTTCGCGACGAGCCGGTCGGCCGCCTCGACGACCTGCG
>2488788|reference AscI_genome_v2_|length 63|copies 3
CGCCTGTAGAACGCCAGCTCGCGCCCGAGGGCGTCGACGACGGTCTCGGGCCGGCGGAAGCCG
>2488788|reference AscI_genome_v2_|length 61|copies 1
CGCCTTCGACCACGCGACGGAGGTCGCCCGCCCCGACTACTACCGAGCGGTCCTCGAGGAC
>2488788|reference AscI_genome_v2_|length 57|copies 1
CGCCTTCGGCATCCTCTACTGGCTCTTCGCGACCAAGGTCGTGCCGCGCATGGAGGC
>2488788|reference AscI_genome_v2_|length 62|copies 1
CGCCTTCGTCACCGAGCTCGCGCTCTTCGGCGGGGTCGGGGCGCTCGCCCACCACGCCGTCG
>2488788|reference AscI_genome_v2_|length 50|copies 1
CGCCTTCGTCGGCACCGCCGCCATCCTCGGCAGCTCGCGGCTGCGGGGCT
>2488788|reference AscI_genome_v2_|length 57|copies 4
CGCCTTCTACCAGGCGATGGAGCGGGGCACGTCGTGGTTCGGGGCGCTGATCTTCGG
>2488788|reference AscI_genome_v2_|length 64|copies 1
CGCCTTCTCGCTCCCGGGCACCACGACCACGACGACCACCGCCCTCCGCGCGCTCACCACCAAG
>2488788|reference AscI_genome_v2_|length 52|copies 1
CGCGAACGCCATCCGCGAGGGGACGTTGGCCTTGATGAGGCCGGTGACGACG
>2488788|reference AscI_genome_v2_|length 54|copies 1
CGCGAACGTCGTCCCCTCCGACCGCAACATCACGACCTACCTGTGCCCCAACGG
>2488788|reference AscI_genome_v2_|length 57|copies 1
CGCGAAGTACGACCAGCTCTTCTCGCCGGAGTACAACATGGGCGCGATGGAGAACGC
>2488788|reference AscI_genome_v2_|length 54|copies 1
CGCGACCGCGGCCGACACGACCGCGCAGCTGGTGCAGCTGGCTGAGGCCGAGCC
>2488788|reference AscI_genome_v2_|length 54|copies 1
CGCGACCGGCCTGACCACCCAGGGCCAGGGCCACCAGACGGTGCTCGCGCAGAT
>2488788|reference AscI_genome_v2_|length 54|copies 6
CGCGACCGGCGAGACCAAGGACGACACGTTCACCTTCCAGGGCATGCCGCACAC
>2488788|reference AscI_genome_v2_|length 57|copies 2
CGCGACCGTGCTCGAGGCCGCCGACGAGCAGGGTGTCGACCTGCCCTCGCTCGAGGG
>2488788|reference AscI_genome_v2_|length 53|copies 1
CGCGACCTTGTCCAGTCGCTCCTTGGCGCTATCGAGCTTGTAGGGCTTCATCG
>2488788|reference AscI_genome_v2_|length 42|copies 1
CGCGACGAAGAGCAGCACGAGCACGCCCGCCGTGATGAGCAG
>2488788|reference AscI_genome_v2_|length 43|copies 3
CGCGACGATCGCCATCGCGCGCAAGCTCGGCAAGCCGTGCAAG
>2488788|reference AscI_genome_v2_|length 50|copies 1
CGCGACGGTCGGGACGACCGAGGAGTTGGCGCGCTCGAGCGACTCCTGCG
>2488788|reference AscI_genome_v2_|length 50|copies 1
CGCGACTCCCGCCTGCGCCTGCTCGCCGACGACCTCGTCCAGCTGACCGG
>2488788|reference AscI_genome_v2_|length 54|copies 1
CGCGACTCGTTGCGCAGCTTCTGCTCCTCGTCGGTCTCGAGGCTGCCGTCGTCG
>2488788|reference AscI_genome_v2_|length 35|copies 1
CGCGAGCCGGCGGGCCAGCTCGACGCCCCGCGTCG
>2488788|reference AscI_genome_v2_|length 52|copies 1
CGCGAGCTGGCCCGCCAGCTGACCGACCCCGACCTGCGTGCCTCCCTCGAGC
>2488788|reference AscI_genome_v2_|length 52|copies 4
CGCGAGGCACCGATGCTGCTCATCGGCGAGGGCACGGCCGAGATCCAGAAGA
>2488788|reference AscI_genome_v2_|length 53|copies 2
CGCGAGGCCGCCAGCCAGCTCCCCTACCACCGCGCCTTCCGGGTCTTCCTGCG
>2488788|reference AscI_genome_v2_|length 58|copies 2
CGCGAGGCCGCCAGCCAGCTCCCCTACCACCGCGCCTTCCGGGTCTTCCTGCGCGACC
>2488788|reference AscI_genome_v2_|length 63|copies 1
CGCGAGGCGCCGACGAGCTGCGCGAGCTCCTCCTGGGTCAGGTCGTGCGAGACCATGACGCCC
>2488788|reference AscI_genome_v2_|length 58|copies 1
CGCGAGGTTGGCGATGACGTAGCCGCCCTCGACGTCCTTGCCGACGCCCATGACCATC
>2488788|reference AscI_genome_v2_|length 53|copies 1
CGCGATGAGGACGTAGGGGTCCTCGAGCACGGCCTCCATGCGCTCGGTGTCGG
>2488788|reference AscI_genome_v2_|length 61|copies 1
CGCGATGCGCAGCCAGTTCGCCAGCATGAGGTGCCCACCCTCGGTGAGCACGGACTCGGGG
>2488788|reference AscI_genome_v2_|length 35|copies 1
CGCGATGGCGGCGATGAGCTCGCCGTTCGCCATGC
>2488788|reference AscI_genome_v2_|length 55|copies 1
CGCGCAAGGCCACGGCGGGCGTCGACCTGATGATCGCCGCCGACCAGGAGGGCGG
>2488788|reference AscI_genome_v2_|length 58|copies 1
CGCGCAAGGGGACCCACTACTTCGACACCAACTTCCGGCGTGGGCGGGCGTGGTACGC
>2488788|reference AscI_genome_v2_|length 51|copies 1
CGCGCACCCGCATCTGGTGGGACGGGCCGCGCAGCTGGCGGGTCGACACGG
>2488788|reference AscI_genome_v2_|length 46|copies 1
CGCGCACCGCGGCGATGCCGTCGCGCAGCTCGGAGCTGAACGGGCG
>2488788|reference AscI_genome_v2_|length 57|copies 5
CGCGCACCTCGGCGAGGCTGGCCAGCACCTCCTCGTGCAGCTCGGCGACCTCGGGCA
>2488788|reference AscI_genome_v2_|length 53|copies 1
CGCGCACGAGCAGTCGTTCCCGGGTCTCGCCTCGTCGCTCGGCGCCGCCACCG
>2488788|reference AscI_genome_v2_|length 43|copies 1
CGCGCACGAGGCGGTCGGGGGTCGAGCTCGGCGCGACGAGGAA
>2488788|reference AscI_genome_v2_|length 44|copies 1
CGCGCAGCGCACCAGCTCGCTGAATCGGTACGGGGCGAGACAGT
>2488788|reference AscI_genome_v2_|length 28|copies 1
CGCGCAGCGGCGAGCCGTTCCTGCTCAT
>2488788|reference AscI_genome_v2_|length 59|copies 1
CGCGCAGCGGCGAGCCGTTCCTGCTCATCCTCGCGGCGGAGGGGACCCGCGACCAGGGC
>2488788|reference AscI_genome_v2_|length 47|copies 1
CGCGCAGCGTCCGCTGCGGCACGCCGCCCTCCCAGAGCCCGCGCACC
>2488788|reference AscI_genome_v2_|length 62|copies 1
CGCGCAGCTTGACCGGGAGGTTGCGGGTCTGGTTCGCCCGGGCGGTCAGGCTGACCCGCGCC
>2488788|reference AscI_genome_v2_|length 45|copies 1
CGCGCAGGTGGAGGTTTCGGCGCGACAGCTGGGCGAGCGCATCAG
>2488788|reference AscI_genome_v2_|length 51|copies 1
CGCGCAGTGGGCCTACCGCCAGCACGCCGAGGAGCTCGAGGGCCAGCGCCG
>2488788|reference AscI_genome_v2_|length 52|copies 1
CGCGCATCATCCGCTCGAGCGGGAAGTCGCGGGTGTAGCCGGCCCCGCCGAG
>2488788|reference AscI_genome_v2_|length 30|copies 1
CGCGCATCGGCCACTTCGTCGAGGCGCAGG
>2488788|reference AscI_genome_v2_|length 27|copies 1
CGCGCATCGTCGCCGAGCTCGCCGCCC
>2488788|reference AscI_genome_v2_|length 60|copies 1
CGCGCATCGTCGCCGAGCTCGCCGCCCGGCACCCCTCGAGCCCGGTCCCCACGGACCCCG
>2488788|reference AscI_genome_v2_|length 60|copies 10
CGCGCCACAACCGGGCCGTCGTGGCGTTCGTCGACGGTGACCTGCCGCGGGCGCTGACGC
>2488788|reference AscI_genome_v2_|length 53|copies 3
CGCGCCACGAGTCCGGCACGTACGAGAAGTACAGGCGCGCGAGCTCGATGGCC
>2488788|reference AscI_genome_v2_|length 56|copies 1
CGCGCCAGTTCGTCCAGCTGCGGCTGCTCGCCGGTCTCTTCCGCATCGTCCTGCGC
>2488788|reference AscI_genome_v2_|length 52|copies 1
CGCGCCCACGCGACGAGCTCCCAGAGGGCGGCGACCGTCTCGGCCGGGTGCG
>2488788|reference AscI_genome_v2_|length 47|copies 1
CGCGCCCCGACGAGGCGCCCGGCATGTCGTCCGCGAAGAACGCCGCC
>2488788|reference AscI_genome_v2_|length 60|copies 3
CGCGCCCGGCCTTGTCCATCCCCTCGTCGACCGAGGGCACGAGCTGGTCGCGGTAGAGCT
>2488788|reference AscI_genome_v2_|length 58|copies 1
CGCGCCGACCTTCCACGGCGACACCCTCTACGGCGAGACCCGCGTGCTCGACAAGTGG
>2488788|reference AscI_genome_v2_|length 45|copies 1
CGCGCCGACGCCGCGGAGGTCATCGCCCGCTACCCGCAGAAGCGC
>2488788|reference AscI_genome_v2_|length 52|copies 1
CGCGCCGAGGACGCCCGCCCGCAGCCAGTTGAGCCGGCTGGAGAACGAGCGG
>2488788|reference AscI_genome_v2_|length 55|copies 1
CGCGCCGAGGCCGCCGAGCAGCGGGCGAGCGAGCAGCCCGCCCAGCCGCAGGGTG
>2488788|reference AscI_genome_v2_|length 38|copies 1
CGCGCCGAGGCGTCGAGCTCGCGGACGGCCAGCGCCAA
>2488788|reference AscI_genome_v2_|length 57|copies 2
CGCGCCGAGGCGTCGAGCTCGCGGACGGCCAGCGCCAAGGTACGCGGATGCGGCGGG
>2488788|reference AscI_genome_v2_|length 59|copies 1
CGCGCCGCAGGGCGACCCCGGCCGGGCGATCCGCGAGGGCGACGTCATCCCGCAGGACC
>2488788|reference AscI_genome_v2_|length 53|copies 1
CGCGCCGCGACGGCCCTGCCGCTCCAGCTGGACGAGCTGGCTCTCGCGCAACG
>2488788|reference AscI_genome_v2_|length 29|copies 1
CGCGCCGCGCCGTCCATCGTCTCCTCGAT
>2488788|reference AscI_genome_v2_|length 48|copies 1
CGCGCCGGCACAGCGAGCTGCGCGTCACGACCGACGGGCCGCACTTCG
>2488788|reference AscI_genome_v2_|length 57|copies 1
CGCGCCGGCGACCCGATGCCGACGCCGAGCACGAGGCGTCCGCCGCTGATGAGGTCG
>2488788|reference AscI_genome_v2_|length 51|copies 1
CGCGCCGGCGGCTCGTCGGCGATGAGCGCGTTGGCGGCGTCGATGCGGAAC
>2488788|reference AscI_genome_v2_|length 58|copies 5
CGCGCCGGGCGCATCAGCTCGGTCACCGGCAGCGTCACCGCGGAGGGGTCGGCGTTCA
>2488788|reference AscI_genome_v2_|length 57|copies 1
CGCGCCGGTGCGCACCATCGTCTGGGTGCGCGGGTGGAGCGCGGCGACGTCCTGGAA
>2488788|reference AscI_genome_v2_|length 41|copies 2
CGCGCCGTCGCCGCCCTGCGCGAGCTCGTCGACACCGGGCG
>2488788|reference AscI_genome_v2_|length 52|copies 3
CGCGCCGTGGCAACCACGAGGTGATGATCCGCGGCACCTTCGCGAACATCCG
>2488788|reference AscI_genome_v2_|length 31|copies 1
CGCGCCTCGGTGTCGAGCTTTCCTTCTACTT
>2488788|reference AscI_genome_v2_|length 33|copies 1
CGCGCCTCGGTGTCGAGCTTTCCTTCTACTTGG
>2488788|reference AscI_genome_v2_|length 35|copies 1
CGCGCCTCGGTGTCGAGCTTTCCTTCTACTTGGTT
>2488788|reference AscI_genome_v2_|length 45|copies 1
CGCGCCTCGGTGTCGAGCTTTCCTTCTACTTGGTTGGAGTAGCGA
>2488788|reference AscI_genome_v2_|length 47|copies 1
CGCGCCTCGGTGTCGAGCTTTCCTTCTACTTGGTTGGAGTAGCGACT
>2488788|reference AscI_genome_v2_|length 66|copies 6
CGCGCCTCGGTGTCGAGCTTTCCTTCTACTTGGTTGGAGTAGCGACTGAAGGCCACCGCCGTGTAG
>2488788|reference AscI_genome_v2_|length 51|copies 1
CGCGCCTGCTCACCGGCTTCCTCACCCTCTTCCTCACCTTCCTCATGCGCG
>2488788|reference AscI_genome_v2_|length 63|copies 1
CGCGCGAAGTCGTTGACCAGCTTGGTCAGCGCCGCGCGGAAGCCCTCCTCGTGGGTGCCGCCC
>2488788|reference AscI_genome_v2_|length 58|copies 1
CGCGCGACCAGAACCTGCGGCCCGACACCACCCTCGAGAAGCTGGCCTCGCTGCGAAC
>2488788|reference AscI_genome_v2_|length 64|copies 2
CGCGCGACCCCCGAGGAGCGGCGCGGGTTCATCGAGGAGGCCGCCGGCGTCCTCAAGCACCGCC
>2488788|reference AscI_genome_v2_|length 57|copies 1
CGCGCGACCTCACCGGCGGGCGCATCGTCATGGCCCTCTTCCCCTACCTCCTCGTCA
>2488788|reference AscI_genome_v2_|length 41|copies 1
CGCGCGACGAACTCGACGTCGTCGACGAGCCACCGCGAGAG
>2488788|reference AscI_genome_v2_|length 54|copies 1
CGCGCGACGGCGACGAGCTCGGCGAGGTTCTCGACCCGGGTCTCGTCCTGCGGG
>2488788|reference AscI_genome_v2_|length 64|copies 2
CGCGCGAGCTGGCGGGCGGACCGCGCTGGGAGCCGCTGCTGGCCGGGGCGGTGGGGCGATGAGC
>2488788|reference AscI_genome_v2_|length 51|copies 1
CGCGCGAGGCCATCCAGCTCATCCAGCGCCTGCACGACCTCTCCGAGGAGA
>2488788|reference AscI_genome_v2_|length 55|copies 1
CGCGCGATGCCCGGGTGGGCGACGAGCGCGTCCTCGAGGTAGTCCTGCGAGTACG
>2488788|reference AscI_genome_v2_|length 44|copies 1
CGCGCGCACGATGCCGCGGTCGAGCAGCTCGGTGGCGATGCGCA
>2488788|reference AscI_genome_v2_|length 45|copies 5
CGCGCGCACGATGCCGCGGTCGAGCAGCTCGGTGGCGATGCGCAG
>2488788|reference AscI_genome_v2_|length 54|copies 1
CGCGCGCCAAGTCCGAGCTGCCCGCGGCCGTGCCCGCCGACGGCGTGGCCGTCC
>2488788|reference AscI_genome_v2_|length 54|copies 1
CGCGCGCCACGTAGTCGACGCCGGCCAGCATCGCGCCCGTGGCCAGGGCCTGGA
>2488788|reference AscI_genome_v2_|length 60|copies 1
CGCGCGCCTCGCCCCGCGAGCGGGCCAGGCCCCGCCGGACCAGCTCGGCGTCGAGTCGGG
>2488788|reference AscI_genome_v2_|length 64|copies 1
CGCGCGCGACCGTGAAGGCCGCCTTCTGCTGCCGCGCCCGCTCGACCGAGGCCAGGGTCGTCCC
>2488788|reference AscI_genome_v2_|length 52|copies 1
CGCGCGCTTCGGGGCCGCCGAGGTGAGCGTCAAGCTGAGCGCCGTCGGGCAG
>2488788|reference AscI_genome_v2_|length 64|copies 1
CGCGCGGACCAGACGAAGTCGGACGTCAAGCAGGCCGGCGAGAACGTCAAGGACGCCTTCAAGC
>2488788|reference AscI_genome_v2_|length 54|copies 1
CGCGCGGCTCGACAAGCTCGCGCGCTGGTGCCTGCCGCTGCTCGAGGACGGCGG
>2488788|reference AscI_genome_v2_|length 47|copies 2
CGCGCGGGCGAGCCGGCCGAGGTCATGGAGTGGAGCGACATCGCCTC
>2488788|reference AscI_genome_v2_|length 53|copies 2
CGCGCGGTACTCGTTGCCCATGCCGTCGCGGACGAGCTTGACGTCACCGTCGA
>2488788|reference AscI_genome_v2_|length 67|copies 2
CGCGCGGTTCCGAGAAGGCCTCCCAGGAGGCCCTCGGCACCGCCCTGGGCAGCAGCGACGCCGGCAC
>2488788|reference AscI_genome_v2_|length 34|copies 1
CGCGCGTTCTTGCCAAGCTCGGCGACTCGGTGAC
>2488788|reference AscI_genome_v2_|length 55|copies 1
CGCGCGTTCTTGCCAAGCTCGGCGACTCGGTGACCACCGACCACATCAGCCCGGC
>2488788|reference AscI_genome_v2_|length 56|copies 2
CGCGCTACGCGGCCGAGCTCGCCGACCTGCGCCGGGCGGCGCTCGCGCCCCGGGCC
>2488788|reference AscI_genome_v2_|length 54|copies 1
CGCGCTCGTCGGTCGGCACCATGCCCGTCACGCAGTACGTGACCACCCGCAACC
>2488788|reference AscI_genome_v2_|length 34|copies 1
CGCGCTGCGACACCAAGCTCGTGAGCCTCAACAA
>2488788|reference AscI_genome_v2_|length 54|copies 1
CGCGCTGCTCGACACCGAGCCGACCTACGGCCTCGACCTCGCCCGGCGCCTCGG
>2488788|reference AscI_genome_v2_|length 42|copies 2
CGCGCTGCTGCGTCGCACCGTCGAGGCCGTGCGAGCCACCGG
>2488788|reference AscI_genome_v2_|length 54|copies 3
CGCGCTGCTGGCCGAGGCCCAGACCATCCGGGAGCAGCTGGGCGCCATCGACAC
>2488788|reference AscI_genome_v2_|length 48|copies 1
CGCGCTGGCCGCCGCGGCTCGACAGCCGACCGGCGACGTCGCGCAGGA
>2488788|reference AscI_genome_v2_|length 29|copies 1
CGCGCTGGCGCATCCCGCCGGACATCTGG
>2488788|reference AscI_genome_v2_|length 63|copies 1
CGCGCTGTCCAAGGACATGACCGACAAGGCGACCTACGACCTCCTCGGTCGCGGCGACACCCT
>2488788|reference AscI_genome_v2_|length 56|copies 1
CGCGCTGTTCTACGGCGGCCTGACCCGGTCCAAGTCGGTCCTCAACATGATGATGA
>2488788|reference AscI_genome_v2_|length 56|copies 1
CGCGGACGACCGAGACCCCGTCGCGCACGGGCATCCGCACGTCGAGCAGGACGACG
>2488788|reference AscI_genome_v2_|length 63|copies 1
CGCGGACGAGCTCGGCGACCATGACGGCCTCGGGCTCGTCGGTCAGCTGGCCGTCGGGGTAGA
>2488788|reference AscI_genome_v2_|length 62|copies 7
CGCGGACGCCAGCCCCTCGACGTCACCCGGTTCCACCGCCCAGCCCAGACCCTCGGTCACGG
>2488788|reference AscI_genome_v2_|length 30|copies 1
CGCGGACGCCCACCGCGCCCGTGTGGGCAC
>2488788|reference AscI_genome_v2_|length 49|copies 2
CGCGGACGCCCCGACGCTCGAGGACGCCTGCGTCGCCGCGAGCACGGAG
>2488788|reference AscI_genome_v2_|length 63|copies 1
CGCGGACGGCGACTACGAAGTCACTCTTGCCGCCGACGGCACCACGCTGGCTCAGACCACGCT
>2488788|reference AscI_genome_v2_|length 45|copies 1
CGCGGACGGTGGCCGAGCTCTCGCTCCTCGACAAGGCTGAGAACG
>2488788|reference AscI_genome_v2_|length 55|copies 2
CGCGGACGGTGGCCGAGCTCTCGCTCCTCGACAAGGCTGAGAACGTCTCCGAGCG
>2488788|reference AscI_genome_v2_|length 51|copies 1
CGCGGACGTTGTCCTGCGAGCGGGTCTGCGGCAGCTGGTCGATCGCGGTCT
>2488788|reference AscI_genome_v2_|length 56|copies 1
CGCGGCAACCTCGTCGAGCTCGCCGTCGCGTTCATCATCGGTGGCGCGTTCGCCAC
>2488788|reference AscI_genome_v2_|length 52|copies 1
CGCGGCAAGACCGCGAGCTTCATCGGCTACGCGCCGGCCGACGACCCGCAGG
>2488788|reference AscI_genome_v2_|length 49|copies 1
CGCGGCACACCTCCCGCGGGTACGTCGCCGCGCTGCTCACCAAGCTCGG
>2488788|reference AscI_genome_v2_|length 38|copies 1
CGCGGCACGTCGAGGTCCAGGTCATCGCCGACGGGCAG
>2488788|reference AscI_genome_v2_|length 60|copies 3
CGCGGCACGTCGAGGTCCAGGTCATCGCCGACGGGCAGGGCACCGCGTGGGCGATCGGCG
>2488788|reference AscI_genome_v2_|length 49|copies 4
CGCGGCATCGCCGGCCCGACGATGGTCTGGCTGACGGAGGCGACGAGCA
>2488788|reference AscI_genome_v2_|length 63|copies 1
CGCGGCCAAGCTCGCGCGCGGCATCCGCCAGCTGCGGGTGATGGCCGAGGGCGCGAAGACCTC
>2488788|reference AscI_genome_v2_|length 63|copies 11
CGCGGCCCAGGTGGCGGTGGCGGGCATCCCCCTTGCGGCGGGCGAGCTGGACGACGCCGAGCG
>2488788|reference AscI_genome_v2_|length 53|copies 3
CGCGGCCCGTGCGGCGGCGCGCGCGGCCTCGTTCGCCGACGTCGCCGCCCAGG
>2488788|reference AscI_genome_v2_|length 55|copies 1
CGCGGCCGACCACCTCCACCGCCCGGCGTGGACGGAGTTCTACGCGGTCGCGAAG
>2488788|reference AscI_genome_v2_|length 59|copies 1
CGCGGCCGACCTGCCGGACGAGGTTGACGGCCATGTTGTACGTGGGCCGGAAGCTCGAG
>2488788|reference AscI_genome_v2_|length 57|copies 1
CGCGGCCGACGAGGTACCCGAGCTCGGACAGCGCGGGGAGCTCGTCGTCGACGACGA
>2488788|reference AscI_genome_v2_|length 63|copies 1
CGCGGCCGCCATCGAGGCGTGGGACCGGGTCCGGATGCCCGAGCTCTACCTCCTGGCCCTGAC
>2488788|reference AscI_genome_v2_|length 55|copies 1
CGCGGCCGCCGGGCGCGCCCCCGACGCCTGAGCGGTCAGTGCGCGGCGTCGGCCG
>2488788|reference AscI_genome_v2_|length 58|copies 2
CGCGGCCGCCTCCACCGAGCTGTCGGCCACGGCCGCCAACCTCGGCCGGTACGCGGAG
>2488788|reference AscI_genome_v2_|length 54|copies 1
CGCGGCCGCGCCCGGCGGTGTGCGTGACGTCGAGCAGCTGGCCCTCGACGAGCT
>2488788|reference AscI_genome_v2_|length 48|copies 2
CGCGGCCGTGCGCAACGCCACGGTGCTGCCGACCTCGAGCGCGGTGGG
>2488788|reference AscI_genome_v2_|length 57|copies 1
CGCGGCCGTGGCCGCCCGGCAGGAGGGGCGCGTCCTCGTCCTCACGGCCGACCTCAG
>2488788|reference AscI_genome_v2_|length 29|copies 1
CGCGGCGAGCAGCTCGCGCAGGCGTCTGG
>2488788|reference AscI_genome_v2_|length 53|copies 5
CGCGGCGAGCGCAACGTCGTCTCGGTGCCGGCCGGCTTCGTCGACGCCGAGGG
>2488788|reference AscI_genome_v2_|length 44|copies 1
CGCGGCGCTGCGCGGCGAGCCGGGCGTCATCGGGCACGACGAGG
>2488788|reference AscI_genome_v2_|length 45|copies 1
CGCGGCGCTGCGCGGCGAGCCGGGCGTCATCGGGCACGACGAGGA
>2488788|reference AscI_genome_v2_|length 46|copies 1
CGCGGCGCTGCGCGGCGAGCCGGGCGTCATCGGGCACGACGAGGAG
>2488788|reference AscI_genome_v2_|length 59|copies 1
CGCGGCGGATCAGCGGGTCGAGGGCGCTGAACGGCTCGTCGAACATGAGCACGGCGGGG
>2488788|reference AscI_genome_v2_|length 51|copies 1
CGCGGCGGGTGCGCCACACGCGGTCGGCGTAGGCGGCCAGGTCGTCGGCGG
>2488788|reference AscI_genome_v2_|length 61|copies 1
CGCGGCGTCCGCTACTCCGCCGGGCGCGACCTGCTCCCCCAGCGCCTCGCCCACCTCGTGA
>2488788|reference AscI_genome_v2_|length 55|copies 1
CGCGGCTACTGCGCCGGTGTCGACCGGGCCGTCGTCACCGTCGAGAAGGCCCTCG
>2488788|reference AscI_genome_v2_|length 38|copies 1
CGCGGCTGTTGCTCGTGCCGCGCTTGGGGGTGTCGTAG
>2488788|reference AscI_genome_v2_|length 25|copies 1
CGCGGGAGCTCGTCGGCGACCAGCG
>2488788|reference AscI_genome_v2_|length 50|copies 4
CGCGGGATCTTGTAGTACGAGGCGAACGTCAGCTCGTTCTTCTTCGAGAG
>2488788|reference AscI_genome_v2_|length 57|copies 1
CGCGGGCCACACGACCATGCGCGTCGGCGGCCCGGCGGCGCGGATGGTCGTCGCGGA
>2488788|reference AscI_genome_v2_|length 26|copies 1
CGCGGGCCATCGGCAGCTGGACCTTC
>2488788|reference AscI_genome_v2_|length 31|copies 1
CGCGGGCCTGGTCCGAGCTCGAGGCGGACGG
>2488788|reference AscI_genome_v2_|length 54|copies 3
CGCGGGCCTGGTCCGAGCTCGAGGCGGACGGCATCCAGCCCGCGCTGCGGACGC
>2488788|reference AscI_genome_v2_|length 51|copies 1
CGCGGGCGCGATGAGCGAGGCCCGGATGATCGAGCTCGGCCCGATCCACGA
>2488788|reference AscI_genome_v2_|length 52|copies 1
CGCGGGCGCGATGAGCGAGGCCCGGATGATCGAGCTCGGCCCGATCCACGAG
>2488788|reference AscI_genome_v2_|length 53|copies 1
CGCGGGGATCTCGCCGAGCTCGGCCATGACGGCCTTCGCGTCGTCGGCGTAGG
>2488788|reference AscI_genome_v2_|length 32|copies 1
CGCGGGGTAGTCCTGGCGGGCGAGCGCGTGGA
>2488788|reference AscI_genome_v2_|length 55|copies 1
CGCGGGTCGCGGCCGAGCTCGACGCCGCGTCCGTCGTCCGCCGGATGGAGGCCGC
>2488788|reference AscI_genome_v2_|length 56|copies 1
CGCGGGTCGGCGGCCAGCTCGCGCACACGGCGGCCGGCATCCCCCCAGAGCTCGCC
>2488788|reference AscI_genome_v2_|length 58|copies 3
CGCGGGTCGTGCGGGCCTCGCGCGAGGACACGCTGGCGAACCTGGAGGCCCTGAAGCC
>2488788|reference AscI_genome_v2_|length 53|copies 2
CGCGGGTGCGCGACCAGCTCGGGCTCGTGCTCGAGGCCGCCCGCCGCCGCGGC
>2488788|reference AscI_genome_v2_|length 56|copies 1
CGCGGGTGCGGAAGAGCGACTCCATCTCGTCGAAGAAGACGACGACGGGGAAGCCC
>2488788|reference AscI_genome_v2_|length 35|copies 1
CGCGGGTGGCGGCGCGAGCTGTCGTCGTGGGTCAC
>2488788|reference AscI_genome_v2_|length 62|copies 1
CGCGGTCCTTGGCCTCGGCGTTCGCGACGCAGAGGGCGCCGTTCGTCGAGAACGGGCTGATG
>2488788|reference AscI_genome_v2_|length 26|copies 1
CGCGGTCGAGTCGATAGACATCGTCG
>2488788|reference AscI_genome_v2_|length 58|copies 1
CGCGGTCGGCGGCGTCGACCGGCCGGCCGGTGGCGTCGAGCCAGGCGAGCACGCCGAG
>2488788|reference AscI_genome_v2_|length 25|copies 1
CGCGTCACCTCCAGCGAGTGCCACG
>2488788|reference AscI_genome_v2_|length 48|copies 5
CGCGTCACGCGGTCGGCGTCGGCCTCGATGGTCTCGAGCATGAGGCGC
>2488788|reference AscI_genome_v2_|length 62|copies 1
CGCGTCCGCCCGCCGAGAGGCCGACCCGGAAGCCGGCCTCCGCCGTCACCTCGCGCTCGTAG
>2488788|reference AscI_genome_v2_|length 65|copies 1
CGCGTCGAGCGAGCCACCGGCCTCGACCCCGACGCCCTCGACGGGGCGCGGGGTGTTGTCGAGCG
>2488788|reference AscI_genome_v2_|length 58|copies 1
CGCGTCGAGCGGGCCGAGGCGGCGCTGGTGTCGGGCGACCGCGACTCGGCCCAGGTCA
>2488788|reference AscI_genome_v2_|length 55|copies 1
CGCGTCGCCGTGGACCTCGCGGGCCTGCTCCTCGGTGAGGCCGACGGACGCGACC
>2488788|reference AscI_genome_v2_|length 52|copies 1
CGCGTCGCTCGCCTTCGTCATGAAGCCGCTCCAGCGTCGCCAGACCGCCCAG
>2488788|reference AscI_genome_v2_|length 54|copies 1
CGCGTCGGGTGCCGCGCGGCTCCTCGTGGCCCTTGAGCTCGTCGAGGGTCGTGA
>2488788|reference AscI_genome_v2_|length 41|copies 5
CGCGTCGTCGAGCAGCGGCTTCAGCTCGTCGAACGGGACCT
>2488788|reference AscI_genome_v2_|length 62|copies 1
CGCGTCGTGGACCCGCTCGGCACCCCGATCGACGGCCTCGGCGAGATCGCCTCGGACGAGCG
>2488788|reference AscI_genome_v2_|length 41|copies 1
CGCGTGGACGGGTTCTCGCTCATCGGGGGTCCTCTCAGGGG
>2488788|reference AscI_genome_v2_|length 56|copies 2
CGCGTGGAGTAGGTGTCGATGAGCTCGCGCGGGCTGCCCTCGGCGACGATCCGGCC
>2488788|reference AscI_genome_v2_|length 57|copies 1
CGCGTTCCTGCTCAGCACCGCCGTCATCTTCGTCGCCGAGCTCGGCGACAAGAGCCA
>2488788|reference AscI_genome_v2_|length 51|copies 1
CGCGTTCGCCTGCACGAGGCGCTCCTCGACGTAGGTGTACAGGGCGGCCAG
>2488788|reference AscI_genome_v2_|length 60|copies 1
CGCGTTCGTGCGCTGCGCCAAGACGTGGGCGATCAGCCAGGGCCGCGACCACGTCGTCCC
>2488788|reference AscI_genome_v2_|length 54|copies 1
CGCGTTGAGGCCCTGGGTCCGGGGCCCGGCGACGTACCAGGCGCCCTCCTCGGG
>2488788|reference AscI_genome_v2_|length 59|copies 1
CGCTCAACCTCCTGAAGTTCCTCAAGGACGACGACACCTTCGACGCCGTCACCTTCCAG
>2488788|reference AscI_genome_v2_|length 53|copies 6
CGCTCAAGGTCCTCGAGCTCGACGGCGCCTACGACGTCCTCGTGCGCGTCCAC
>2488788|reference AscI_genome_v2_|length 61|copies 1
CGCTCACCGGGTCAGCCCCTCGCCCCGAGCATCCGCGCCACCGACGTCATGTCGCGGCCGG
>2488788|reference AscI_genome_v2_|length 56|copies 1
CGCTCACGACGAGCAGCAGCCGGTCGGCGCCAGCGGCCTCGAGAACCACCCGGACG
>2488788|reference AscI_genome_v2_|length 34|copies 1
CGCTCACGGCGTCCCAGCTCGACCCGGCGAGGTG
>2488788|reference AscI_genome_v2_|length 47|copies 1
CGCTCAGACCCAGGCCTACGCTCTCCGACAGCTGGACGCTATGGCAG
>2488788|reference AscI_genome_v2_|length 48|copies 9
CGCTCAGACCCAGGCCTACGCTCTCCGACAGCTGGACGCTATGGCAGA
>2488788|reference AscI_genome_v2_|length 49|copies 1
CGCTCAGACCCAGGCCTACGCTCTCCGACAGCTGGACGCTATGGCAGAG
>2488788|reference AscI_genome_v2_|length 47|copies 1
CGCTCATCCACCAGGTCGTCGTCGCGCAGCTCGCGGCGGCCCGCCAG
>2488788|reference AscI_genome_v2_|length 59|copies 1
CGCTCATCCTCGCCATGGTGTTCGTCTACGTCCGCCGCTTCGGGACGGAGGAGCTGGTG
>2488788|reference AscI_genome_v2_|length 65|copies 2
CGCTCATCGGCTTCGCCGGCGCGCCGTTCACCCTCGCGTCCTACCTCGTCGAGGGCGGGCCGTCG
>2488788|reference AscI_genome_v2_|length 60|copies 2
CGCTCATGGACGACGTGTACCTGCTCAACAGCCCGTTCACGTTCCAGTCGATGGAGAAGC
>2488788|reference AscI_genome_v2_|length 67|copies 1
CGCTCCAGACGGTCTTCGGTTGGCGCCACATGGGCAGGGGTTCCTCTCGGTCGGGGTGGTGTCGGGG
>2488788|reference AscI_genome_v2_|length 34|copies 1
CGCTCCAGCTGGACGAGCTGGCTCTCGCGCAACG
>2488788|reference AscI_genome_v2_|length 32|copies 2
CGCTCCATCTCCTGCGGGGAGTGGATGGAGTG
>2488788|reference AscI_genome_v2_|length 46|copies 5
CGCTCCATCTCCTGCGGGGAGTGGATGGAGTGCTTCTGCTCGGCCG
>2488788|reference AscI_genome_v2_|length 52|copies 5
CGCTCCATCTCCTGCGGGGAGTGGATGGAGTGCTTCTGCTCGGCCGAGAGCG
>2488788|reference AscI_genome_v2_|length 33|copies 1
CGCTCCATGAGGTCGACGAGGCGGCCCGGCGTC
>2488788|reference AscI_genome_v2_|length 35|copies 1
CGCTCCGAGAACGCGAGCTCGGCTCGCAGGCGGCG
>2488788|reference AscI_genome_v2_|length 60|copies 1
CGCTCCGCAGCCCCCGGATGCGGTCCTCCGGGTCGACGTACAGCTCGTTCGCCGAGGTCA
>2488788|reference AscI_genome_v2_|length 63|copies 1
CGCTCCGCGAAGTCCTCGAGCGTCGAGCGGGCGTCGAGCACCTCGCCGTCCGGGTCGACGGCC
>2488788|reference AscI_genome_v2_|length 54|copies 2
CGCTCCGCGTCGACGAGCTCGCGCTGCTCGGCGACGGCGAGCCGGTGCTCGGCC
>2488788|reference AscI_genome_v2_|length 58|copies 3
CGCTCCGGCTCCGGTCAGGGGACACTCCCGATCTGGTCAGCTGGACGACATCACCGCG
>2488788|reference AscI_genome_v2_|length 62|copies 2
CGCTCCGGGACGTCGAGCTGCGACGCGACATCGGCGAGACCACTGCCGTCCACGAGGTCGGC
>2488788|reference AscI_genome_v2_|length 56|copies 1
CGCTCCGTTCGGGGCTCGTCGTCCGGTGGTCCGGGCCACTCCGTCGTCCTGCACCG
>2488788|reference AscI_genome_v2_|length 51|copies 1
CGCTCCTCAACTCGCTCGTCGTCTCGGGCGCCACGGCGGTCATCGTCGTCG
>2488788|reference AscI_genome_v2_|length 34|copies 1
CGCTCCTCACGGTCGAGCTGGTCGCCGTCGTAGC
>2488788|reference AscI_genome_v2_|length 48|copies 2
CGCTCCTGCACCCCGAGCTCGTTGGACGCGACGTCGCGCGTCGTCGGC
>2488788|reference AscI_genome_v2_|length 32|copies 1
CGCTCCTGCCCGAGCTCGTCATGACCGTCTCG
>2488788|reference AscI_genome_v2_|length 37|copies 1
CGCTCCTTGGCGCTATCGAGCTTGTAGGGCTTCATCG
>2488788|reference AscI_genome_v2_|length 54|copies 2
CGCTCGAACATCCGCTCGAAGGCCTCGGTGGAGGCCGACTGGCCGTACTGCGGC
>2488788|reference AscI_genome_v2_|length 33|copies 1
CGCTCGAACCAGCCGAGCTCACGCGGGTGCTCG
>2488788|reference AscI_genome_v2_|length 49|copies 7
CGCTCGAACCAGCCGAGCTCACGCGGGTGCTCGGCGTCGGTGAAGTCCC
>2488788|reference AscI_genome_v2_|length 34|copies 1
CGCTCGACGAGCCCCAGCTCGCGGCGGGCCTCCT
>2488788|reference AscI_genome_v2_|length 57|copies 2
CGCTCGACGAGCCCCAGCTCGCGGCGGGCCTCCTCGAGCTCGCGGTCGAGGACGGTC
>2488788|reference AscI_genome_v2_|length 36|copies 1
CGCTCGACGAGGTCCAGCTGCGCGTCGGCGTCGAGC
>2488788|reference AscI_genome_v2_|length 34|copies 1
CGCTCGACGAGGTCGAGCTGGTGGCTGGAGAAGA
>2488788|reference AscI_genome_v2_|length 52|copies 1
CGCTCGACGAGGTCGAGCTGGTGGCTGGAGAAGAGCACGGGCACACCGGTGC
>2488788|reference AscI_genome_v2_|length 57|copies 1
CGCTCGACGCGGTCGGACATCACGTGCTCCCACCGGCACGCCTCGTCGTGGACGTAC
>2488788|reference AscI_genome_v2_|length 49|copies 1
CGCTCGACTGGGACCACGCCGACGCCCTCGCGCTCGTCGAGGACTCCTG
>2488788|reference AscI_genome_v2_|length 54|copies 1
CGCTCGAGATCGGCTGCCTGTTCAGCATCGACTCCGACGCGCACGCGCCGGGGC
>2488788|reference AscI_genome_v2_|length 50|copies 1
CGCTCGAGCACGAAGAGATATCGGATTCTGTCGCCCGTCGAGTCGCTATG
>2488788|reference AscI_genome_v2_|length 55|copies 2
CGCTCGAGCAGTACTTCCCGAACAAGGTCCACCAGCAGATCGTCAACGAGCCGCT
>2488788|reference AscI_genome_v2_|length 45|copies 1
CGCTCGAGCTCCTCGACGTCGTGCTCGGCGGCCTCGGCGCGCTCC
>2488788|reference AscI_genome_v2_|length 54|copies 1
CGCTCGAGCTCCTCGACGTCGTGCTCGGCGGCCTCGGCGCGCTCCATCACCTCG
>2488788|reference AscI_genome_v2_|length 57|copies 1
CGCTCGAGGAAACCCGGTGTCTCCGCGACCTTCTCGGGCACGTCGTCGGCGTAGTTG
>2488788|reference AscI_genome_v2_|length 46|copies 2
CGCTCGAGGAGCTCAAGGAGCGCTCGGACGTCATCGTCGCCAACCG
>2488788|reference AscI_genome_v2_|length 47|copies 1
CGCTCGAGTACGTGCGGCGGGGGCGCGAGCTGGTCGCGCGGGGGCAG
>2488788|reference AscI_genome_v2_|length 55|copies 9
CGCTCGATCGCCTCGAGCTGCGACTCGAAGAAGTCGGCGTGCCGCTCCTCGTCGC
>2488788|reference AscI_genome_v2_|length 55|copies 1
CGCTCGATGAGCGCGACGTCGGCGCTCGGGCCGGCGAGGTGGAACTCGTTGCCGC
>2488788|reference AscI_genome_v2_|length 34|copies 1
CGCTCGCCACCCTCGAGCTCTCCCGGGTCCGGCG
>2488788|reference AscI_genome_v2_|length 61|copies 1
CGCTCGCCCGGGTGTGCGAGGCCAACGACTGGGCCCCGCCGGAGCTGCACGAGACGACGGT
>2488788|reference AscI_genome_v2_|length 38|copies 1
CGCTCGCCCTCCGCCTCCTCGTCGACGCCGCCCTTGAG
>2488788|reference AscI_genome_v2_|length 33|copies 1
CGCTCGCCGAGGCCCAGCTGCGGGGCGCGACCC
>2488788|reference AscI_genome_v2_|length 37|copies 1
CGCTCGCCGAGGCCCAGCTGCGGGGCGCGACCCTCGC
>2488788|reference AscI_genome_v2_|length 57|copies 1
CGCTCGCCGAGGCCCAGCTGCGGGGCGCGACCCTCGCCGGCACCGTTGCCGCGCCGC
>2488788|reference AscI_genome_v2_|length 54|copies 1
CGCTCGCCGGCTGCGGCAGCGACGACGCGCCCGCCACCGGCGGCGGTGGCGGCG
>2488788|reference AscI_genome_v2_|length 61|copies 1
CGCTCGCGACCGAGTCGTGGCTGTCGGCGGCCTCCTTCCAGGAGACCACCCGCGTCCTCAC
>2488788|reference AscI_genome_v2_|length 40|copies 1
CGCTCGCGCGCATCGTCTCCACCGGTGTCTCGGCCCTCTC
>2488788|reference AscI_genome_v2_|length 57|copies 6
CGCTCGCGCGCATCGTCTCCACCGGTGTCTCGGCCCTCTCCCCCGAGATCATGGGCC
>2488788|reference AscI_genome_v2_|length 37|copies 1
CGCTCGCGCTCGTCGGCCAGCGGCTCGGCATCCCCAG
>2488788|reference AscI_genome_v2_|length 50|copies 1
CGCTCGCGGATGCCGAGCTGCCCGAGGCCGCTGCCGGAGCTGCCGGCGCG
>2488788|reference AscI_genome_v2_|length 44|copies 1
CGCTCGGACCGCATCAGCTCCCTGCAGCTGGCGACGATCATGGA
>2488788|reference AscI_genome_v2_|length 51|copies 2
CGCTCGGACCGCATCAGCTCCCTGCAGCTGGCGACGATCATGGACCGCGGC
>2488788|reference AscI_genome_v2_|length 53|copies 2
CGCTCGGACCGTGACGGCGCCGACCCGGCGTCGGTCGCCTTCGACGCGGTCAG
>2488788|reference AscI_genome_v2_|length 56|copies 1
CGCTCGGAGGCCTCGGCCAGCTCCTGGGTCGTGTGGGCCGAGCTCGGCGAGGTCGC
>2488788|reference AscI_genome_v2_|length 59|copies 1
CGCTCGGAGGCCTCGGCCAGCTCCTGGGTCGTGTGGGCCGAGCTCGGCGAGGTCGCGGG
>2488788|reference AscI_genome_v2_|length 52|copies 3
CGCTCGGCAAGGCGCTGGGCGGCGCGTCCGGCGGCTACGTCGCGAGCCACCG
>2488788|reference AscI_genome_v2_|length 54|copies 8
CGCTCGGCACCTTCGAGCTCTCCGGCATCGCGCCGGCGCCGCGTGGCGTGCCGC
>2488788|reference AscI_genome_v2_|length 38|copies 1
CGCTCGGCCACCTCGAGCTGCACCATGACGAGCACGGT
>2488788|reference AscI_genome_v2_|length 57|copies 1
CGCTCGGCCACCTCGAGCTGCACCATGACGAGCACGGTCCGCAGCGAGGGGAAGAGC
>2488788|reference AscI_genome_v2_|length 60|copies 2
CGCTCGGCCCCGGCCTCCTGGTACATGGCGGTGTCGGCCATCGAGTAGCCGTGGGGTGCG
>2488788|reference AscI_genome_v2_|length 34|copies 1
CGCTCGGCCTCGACGAGCTCGCGCGTCGCCGGCG
>2488788|reference AscI_genome_v2_|length 55|copies 1
CGCTCGGCCTCGACGAGCTCGCGCGTCGCCGGCGCGACCTCCAGCGCCCACGCCC
>2488788|reference AscI_genome_v2_|length 62|copies 1
CGCTCGGCGAGGTCGAGCTGCTCGGGGCTGGGCTTGCCCCGCGTGAGGTCGAGGGAGAGCCC
>2488788|reference AscI_genome_v2_|length 67|copies 1
CGCTCGGCGGTGGCGCCCGCCTGGACATGAACCACGTGTGGCTGCACATCTGGCCGCCGGTCGAGGG
>2488788|reference AscI_genome_v2_|length 35|copies 1
CGCTCGGGACGGTCAAGCTCGGACGCTCGGCGTCG
>2488788|reference AscI_genome_v2_|length 48|copies 1
CGCTCGGGAGCATCGTCGTGATGCCGCCGAGCTCGCCCATCCGGCGGG
>2488788|reference AscI_genome_v2_|length 52|copies 2
CGCTCGGGATGCTCACGCAGGAGCAGGTCGACGAGCTCGTCGACATGGGCGT
>2488788|reference AscI_genome_v2_|length 63|copies 1
CGCTCGGGCTCCCACTCGATCGGCGAGTTGGCCCGGATGAACTCGGCCGACACCATGAGGTCG
>2488788|reference AscI_genome_v2_|length 63|copies 1
CGCTCGGGGAGGCGACGCAGGTCGAAGTCCGCCGGCAGGGTGTTGTCGATGTAGTCGTGCAGC
>2488788|reference AscI_genome_v2_|length 50|copies 2
CGCTCGGGTCGACGAGGCTCCACATCTGGTCGGCCTCGACCCGGCGCAGG
>2488788|reference AscI_genome_v2_|length 30|copies 1
CGCTCGGTCCGTCGCGAGGGCCATCAAAGC
>2488788|reference AscI_genome_v2_|length 30|copies 1
CGCTCGTCATCGCCGTCCCGACGGCTCCCG
>2488788|reference AscI_genome_v2_|length 42|copies 1
CGCTCGTCGAGCAGGACGCCGCGGCGGTCCGCTACTCCGGCA
>2488788|reference AscI_genome_v2_|length 66|copies 3
CGCTCGTCGTCACCGTCGGCACCCTCGTCCTCCAGGGCACGACCCTGCCGGCGCTGGCCCGCGCCC
>2488788|reference AscI_genome_v2_|length 71|copies 2
CGCTCGTCGTGCCCCAGCTGCGCACCATCACCCTCGGCGGGGCCGTGACCGGGCTGGGCATCGAGTCGGCC
>2488788|reference AscI_genome_v2_|length 54|copies 5
CGCTCGTCTGTGGTTGCCGGCATGGCTGGACGACCCGCAAGGTGCCCTCGACCG
>2488788|reference AscI_genome_v2_|length 55|copies 1
CGCTCGTGTCGGTCGTCGGCATCGAGAAGGTCCTGCCCCGGTGGGACGACCTCGC
>2488788|reference AscI_genome_v2_|length 55|copies 2
CGCTCGTGTTCGCGATCCTGGAGCGCACGCAGCCCGACACAGGAGTCATGGGCTG
>2488788|reference AscI_genome_v2_|length 57|copies 1
CGCTCTCGCCGCGCCGGACCGCCGTGAGCGCCGCGACGAGCTGGTCGACGTCCGACA
>2488788|reference AscI_genome_v2_|length 56|copies 1
CGCTCTGCGAGAGCTTCCTGCGCACGACGTACGCCGGTGGGGGACAGATCCCCTCG
>2488788|reference AscI_genome_v2_|length 49|copies 1
CGCTCTGGTGGGCGTCGCCCTGCCAGCCGAGCTCGAGCAGTTCCTCGAG
>2488788|reference AscI_genome_v2_|length 52|copies 1
CGCTCTGGTGGGCGTCGCCCTGCCAGCCGAGCTCGAGCAGTTCCTCGAGGCG
>2488788|reference AscI_genome_v2_|length 54|copies 1
CGCTCTTGGGCCCCTCGTCGCGGATCATCTTCGTGATCTTCTTGGCGTTCTCGG
>2488788|reference AscI_genome_v2_|length 51|copies 1
CGCTGAAACCGTGCCGCTTCGCGAGGCGCAGCAGCTCGGGCGTCAGCTCCT
>2488788|reference AscI_genome_v2_|length 51|copies 1
CGCTGAAGTCGGGGAGCACCTTGTCGCGCAGCAGCTGGCTGTGCAGCTCGG
>2488788|reference AscI_genome_v2_|length 60|copies 1
CGCTGATCCGGACGAGGTCCTCTCCGACGCCGGCGGCCTCGAGCTGGGCGGCCGACAGCT
>2488788|reference AscI_genome_v2_|length 33|copies 1
CGCTGCACGAAGTCGCGCCAGGTGAAGTTGGAG
>2488788|reference AscI_genome_v2_|length 56|copies 14
CGCTGCACGAAGTCGCGCCAGGTGAAGTTGGAGTCCTGGCTCTCGGGGCCGGCCGC
>2488788|reference AscI_genome_v2_|length 34|copies 1
CGCTGCCCGAGGACCAGCTCGCCGCCGTCGTGGC
>2488788|reference AscI_genome_v2_|length 37|copies 1
CGCTGCCCGAGTCCGAGCTGTGGATGGGCGCGCACGA
>2488788|reference AscI_genome_v2_|length 60|copies 1
CGCTGCCCGGGGCATCACCTACGCGCCGGACTTCCTCGTCAACGCGGGCGGCGTCATCCA
>2488788|reference AscI_genome_v2_|length 54|copies 1
CGCTGCCGATGCCGCGCCCGAGCGAGCGCCCGGCGCTCAGGGGCAGCACGCGGG
>2488788|reference AscI_genome_v2_|length 52|copies 12
CGCTGCCGCTCAGCTTGAGCGCGTCGGTGCCGGCCCGGATCGCGAGCAGCAG
>2488788|reference AscI_genome_v2_|length 25|copies 1
CGCTGCGACATGATCAGCTGGGTCA
>2488788|reference AscI_genome_v2_|length 51|copies 1
CGCTGCGCAACAACCTGCTCGGGCTGCCGCTCGACCTGGCGACCCTCAACC
>2488788|reference AscI_genome_v2_|length 54|copies 1
CGCTGCGCAGCGGCCCGTGCCCCCTCACCGACCGCGAGATCGACATCCTCCGGC
>2488788|reference AscI_genome_v2_|length 59|copies 1
CGCTGCGCAGGCTCGATGTCGACGGCCCACCACCGAGGTGGGCCCCGTACCGAGGAGTC
>2488788|reference AscI_genome_v2_|length 52|copies 3
CGCTGCGCCCGCAGCGCCTCCGCCGCGGCCCGGCGGTCGGTCAGGTCCTGCG
>2488788|reference AscI_genome_v2_|length 53|copies 1
CGCTGCGCGACACCAGGCGCATCGCCGTCGACCCGACGCGCAGGCCCTCGAAG
>2488788|reference AscI_genome_v2_|length 65|copies 1
CGCTGCGCGACTCCGCCCGCACCCTGGGCCTGGAGCAGATCGACGTCGCGCTCATCCACTGGCCG
>2488788|reference AscI_genome_v2_|length 51|copies 1
CGCTGCGCGAGCGCGAGCTGACCGGCCGCGGGAGGGTCGTGCGCACGTCGC
>2488788|reference AscI_genome_v2_|length 47|copies 9
CGCTGCGCGTCGACCAGCTGCTCCTCGACGTCGACCGCACGGTCCGC
>2488788|reference AscI_genome_v2_|length 51|copies 6
CGCTGCGCTACGCCGAGCTCGCTGTCGTGACGATGGGCTGGATCGTCCTGC
>2488788|reference AscI_genome_v2_|length 51|copies 1
CGCTGCGCTGGAGCGAGCTGCGGCGGCGGGCCGACGGCGTCAGCGAGAAGA
>2488788|reference AscI_genome_v2_|length 56|copies 3
CGCTGCGGATGGGCCAGCTCGCGGTGCTCGGCGGCGGCGACGTCGTCGAGGTCGGC
>2488788|reference AscI_genome_v2_|length 55|copies 3
CGCTGCTCCTCGTCGAGCTCCCAGTCGACCCACGAGAGCTCGTTGTCCTGGCAGT
>2488788|reference AscI_genome_v2_|length 60|copies 1
CGCTGCTCCTCGTCGAGCTCCCAGTCGACCCACGAGAGCTCGTTGTCCTGGCAGTAGACG
>2488788|reference AscI_genome_v2_|length 57|copies 2
CGCTGCTCGCGCACACCCACGGCCAGCCGGCCACCCCGACGACGATGGGCAAGGAGC
>2488788|reference AscI_genome_v2_|length 44|copies 1
CGCTGCTCGGCGACGAGCTTCGTGGTGTCGGACATCGGGTACTC
>2488788|reference AscI_genome_v2_|length 63|copies 3
CGCTGCTCGGCGACGAGCTTCGTGGTGTCGGACATCGGGTACTCCTGGGGTGGTTCGGGAAGC
>2488788|reference AscI_genome_v2_|length 54|copies 1
CGCTGCTCGGGGCGCAGCTCTTCGGGCTGTCCGGGGCGCTCATGGGCGTCCCGC
>2488788|reference AscI_genome_v2_|length 55|copies 1
CGCTGCTGCGCACCGAGCTCGGCCAGCACCTCGACCCGGTGTGGTCGGTGGCGGC
>2488788|reference AscI_genome_v2_|length 46|copies 1
CGCTGCTGCGCGACGAGCTCCGCCGCCCGCTCGATGCGGGCCGCCG
>2488788|reference AscI_genome_v2_|length 50|copies 1
CGCTGCTGCGCGCCGAGCTGCGCGCGGGCGACGTGGCCCTGTTCAAGTCG
>2488788|reference AscI_genome_v2_|length 60|copies 2
CGCTGCTGCTCGCCGAGCTCGCGGTGCACCAGTCGGCGGCCGCCACCGGACGGACCCCGC
>2488788|reference AscI_genome_v2_|length 39|copies 1
CGCTGCTGGTGACCCAGCTGCTCGACGCGGTCACCGCGC
>2488788|reference AscI_genome_v2_|length 55|copies 5
CGCTGCTGGTGACCCAGCTGCTCGACGCGGTCACCGCGCTCGACGAGGACCGGGC
>2488788|reference AscI_genome_v2_|length 57|copies 2
CGCTGCTTCGGGTAGAGGCCGCGCTCCTCCGGCATGTAGCCGAAGCGCCGCTGGTCC
>2488788|reference AscI_genome_v2_|length 61|copies 1
CGCTGCTTGACGTACGCGAACCCCTCGCGGATGCCCCCGCGCCCCTTGGCCCGTCGTGGCG
>2488788|reference AscI_genome_v2_|length 54|copies 6
CGCTGGACACCGTGCTCGACACGATCGTCCGTGAGGTCACCCGGGGCGGCAAGG
>2488788|reference AscI_genome_v2_|length 51|copies 2
CGCTGGACGACGACGAGCTGCGCGAACGCGCCTCCGCCGGAACGCTGCAGG
>2488788|reference AscI_genome_v2_|length 44|copies 2
CGCTGGCCATGGTCGTGGCCACCGTCGTCACGTTGCCGCTCGGC
>2488788|reference AscI_genome_v2_|length 60|copies 1
CGCTGGCTCGGCGCGAGCTCGGTGTCGCAGATGACGGTGTCGGCGCCCTCGGCGATGACG
>2488788|reference AscI_genome_v2_|length 53|copies 1
CGCTGGCTGATCGTCGAGCTCAAGCGCGACCGGATGGCCCGCGAGGTCGCCGC
>2488788|reference AscI_genome_v2_|length 61|copies 2
CGCTGGCTGATCGTCGAGCTCAAGCGCGACCGGATGGCCCGCGAGGTCGCCGCTCAAGCCC
>2488788|reference AscI_genome_v2_|length 66|copies 1
CGCTGGGCCTTCTTGAGCTCGAGGCGGACGATGTCGCGGCGACGACGGCCCTCGACCTTGTTCGGC
>2488788|reference AscI_genome_v2_|length 54|copies 1
CGCTGGGCGCCAAGAAGGGCCGCCTGACGGTGGAGTTCGCGTCCGTCGACGACC
>2488788|reference AscI_genome_v2_|length 57|copies 5
CGCTGGTACTCGACGAGCGGGTCGCGCTGGGCCATCGCGCGCAGGCCGATGCCCTCC
>2488788|reference AscI_genome_v2_|length 56|copies 1
CGCTGTGGTTCGTCGGCTACCTGCTCGCGGGGATGCTCTTCTACACCGAGTTCCGC
>2488788|reference AscI_genome_v2_|length 53|copies 1
CGCTGTTCTTCGTCGAGCTGTGGGAGCGCTTCAGCTACTACGGCATGCGGGCG
>2488788|reference AscI_genome_v2_|length 54|copies 1
CGCTGTTGGCCTCCATCTTGATGACGTCGCCGGAGAGCTCGACGCTCGCGCCGA
>2488788|reference AscI_genome_v2_|length 34|copies 1
CGCTTCGACGGCACGAGCTGGCGCTCGCCGAGCA
>2488788|reference AscI_genome_v2_|length 45|copies 1
CGCTTCGTACACGAGGTCCTCCTTGTGCAGGACCGGCTGCTGCAT
>2488788|reference AscI_genome_v2_|length 37|copies 1
CGCTTCTCCTTGCCGGCGAGCCCGACCATCTCGAGGG
>2488788|reference AscI_genome_v2_|length 58|copies 1
CGCTTGACGAAGTAGAGCTTGCCGCCGGCGACGAACATCCCACCGGCGTCCGCGAAGC
>2488788|reference AscI_genome_v2_|length 52|copies 2
CGCTTGACGGTGTCGGCGGCCTGCTTCATGAGGTGCTTGCCGACGGCGAGGC
>2488788|reference AscI_genome_v2_|length 61|copies 1
CGCTTGAGGTTGAGCGGCTCGGCGCGCCCGGAGACGTGCTCGGCCGAGACGGTCGTGCCGC
>2488788|reference AscI_genome_v2_|length 47|copies 2
CGCTTGATCTCGTCCTGGCTCATCTTCAGCTGGGAGCCGATGCGCCG
>2488788|reference AscI_genome_v2_|length 60|copies 1
CGCTTGCCGCCGACGAGCTTGCGCACCTCGGAGATGTGCAGCAGGCCGTCCTTGCCCGGC
>2488788|reference AscI_genome_v2_|length 31|copies 1
CGCTTGCCGTGGCCGGGGTGGTGCTGCCACT
>2488788|reference AscI_genome_v2_|length 62|copies 1
CGCTTGCGGATCGGCGGCGGGAAGTACTCCGCCAGCGTCGCCTCGAAGTACGGGTCGTCGGG
>2488788|reference AscI_genome_v2_|length 63|copies 4
CGCTTGCGGATCGGCGGCGGGAAGTACTCCGCCAGCGTCGCCTCGAAGTACGGGTCGTCGGGG
>2488788|reference AscI_genome_v2_|length 63|copies 2
CGCTTGCTGCGGGCGTAGGCCACCGAGCCGCTGTAGGTCCCCGTCGTGTACTCGGGGTCGTCG
>2488788|reference AscI_genome_v2_|length 49|copies 1
CGCTTGGTCGTCACGAGCTCGTCGAGGCGCACGAGCCGCGGCGGCACGG
>2488788|reference AscI_genome_v2_|length 49|copies 1
CGCTTGTACTCGTGCAGGCGCTTGACCATGACGTCGAGCATCGTGTCGC
>2488788|reference AscI_genome_v2_|length 64|copies 1
CGCTTGTCGACCCCGCCCTTGGTGTTGGGCGCCTCGTCCTCGGTGTAGGCGTCGACGAGGAAGG
>2488788|reference AscI_genome_v2_|length 62|copies 1
CGGAACGAGGCCGTGCCGAGCACGGACTCGAGGTCGATGGGCACCGCGCTGCCGCCGGCCGC
>2488788|reference AscI_genome_v2_|length 57|copies 4
CGGAACTTCATGCCCGTGACGCCCGAGGTGGCGCGACCCATCGGGCGCAGCGTGGCG
>2488788|reference AscI_genome_v2_|length 39|copies 1
CGGAAGACGCCGCCGAGCTTGCCGATGTCCTCGCCCATG
>2488788|reference AscI_genome_v2_|length 57|copies 2
CGGAAGACGCCGCCGAGCTTGCCGATGTCCTCGCCCATGAGGACGACCTTGGGGTCC
>2488788|reference AscI_genome_v2_|length 50|copies 1
CGGAAGATCGTCAGGCCGGGCAGCAGGCCGAAGCTCGCGGGCACGACGAG
>2488788|reference AscI_genome_v2_|length 47|copies 1
CGGAAGCGGATCCGAGAGCTCGAGGCCGAGCTGGCCATCCTGCGCCA
>2488788|reference AscI_genome_v2_|length 60|copies 1
CGGAAGGAACGTGCCCGATGTCCGCCCTGAGACGACCGACCACCCTGCTCGCCGCACCCC
>2488788|reference AscI_genome_v2_|length 60|copies 1
CGGAAGGTGAAGCCCAGCTTGGTCTTCAGGCCCTTGCTCTTCGCGAGGTCGGCCGCCCGG
>2488788|reference AscI_genome_v2_|length 62|copies 1
CGGACACGGCGGTCCGCCCGAGCGACCGCTTGGGAGCGGCGTGGCGCGGGGCGTGACGCGGG
>2488788|reference AscI_genome_v2_|length 54|copies 1
CGGACAGGACGATGATCGAGTCGCCGTCGTCGAAGGTCCACTCGTGGACCTGCG
>2488788|reference AscI_genome_v2_|length 43|copies 1
CGGACAGGCCGGACGAGCTGCGCATCGACCTCGACCCGCAGCC
>2488788|reference AscI_genome_v2_|length 60|copies 1
CGGACAGGCCGGACGAGCTGCGCATCGACCTCGACCCGCAGCCCGGACGGGGGTTCCCCG
>2488788|reference AscI_genome_v2_|length 54|copies 4
CGGACCAGCGCGGGCTCACGCACCCAGCCGACGGTCAGCCCGGTGACCGCGGCC
>2488788|reference AscI_genome_v2_|length 34|copies 1
CGGACCCGTTCAACCAGCTCGGGCAGAACTGGAG
>2488788|reference AscI_genome_v2_|length 70|copies 1
CGGACCGATGACGACGACCGACGCCCTCCTGGCGCGGGGGCGGACCGCGCTCTCCGGGGCGGGGGTCGGC
>2488788|reference AscI_genome_v2_|length 34|copies 1
CGGACCGCGGCGTCGAGCTCGACGTCGGAGTCGA
>2488788|reference AscI_genome_v2_|length 52|copies 1
CGGACCGTGTGGACGAGCTTGGGCTCGACGGCGTCGACCTTCTTGCGCAGCG
>2488788|reference AscI_genome_v2_|length 50|copies 1
CGGACCTCGACAGCATGACGGCCGATGCGCTCGACCAGGTCCTTCGCACG
>2488788|reference AscI_genome_v2_|length 57|copies 1
CGGACCTGCGCGCCGAGCTCCTCGCCGGCGCCGTCGTCACCGCCCACAACCACGTCC
>2488788|reference AscI_genome_v2_|length 34|copies 1
CGGACCTGCTGGGCCAGCTCGGCCTCGGGCAGGT
>2488788|reference AscI_genome_v2_|length 54|copies 1
CGGACGACGTTGATCAGCTGCGGCAGCTCGTCGAGCGAGAAGCGGCGCAGGAGC
>2488788|reference AscI_genome_v2_|length 54|copies 1
CGGACGAGCTCTTCGAGCTCGCCCACTTCGTCGGCGTGACGCGCCCCGGGTACG
>2488788|reference AscI_genome_v2_|length 60|copies 1
CGGACGAGGTGCGGCGGCTGCGTCGGCTGGCCGAGGACCTCTCCGCGCTCTCCCGGGCCG
>2488788|reference AscI_genome_v2_|length 60|copies 1
CGGACGATCTCGAGGTGGAGCAGGCCGAGGAAGCCGCAGCGGAACCCGAAGCCCAGCGCG
>2488788|reference AscI_genome_v2_|length 57|copies 1
CGGACGCCCTGGGCCAGCTCGGCGGTCAGTGTGCGCAACGCCTCGAGGCGCTCGGGG
>2488788|reference AscI_genome_v2_|length 26|copies 1
CGGACGGGCGCTGCGAGCTCCCGCAG
>2488788|reference AscI_genome_v2_|length 60|copies 2
CGGACGGGCGCTGCGAGCTCCCGCAGATCGAGACCGCGCCGTGACCACCCGGCGGATAGG
>2488788|reference AscI_genome_v2_|length 60|copies 1
CGGACGGGCTGCTCAGCCGGAAGAACGCCAGCTGCCCGATCTTCATCCCCGGCCACAGCA
>2488788|reference AscI_genome_v2_|length 57|copies 1
CGGACGGTGACTGGCCACCGAACGCCGGGATGGTCGCGCTGGAGACCCTGCCCTCCG
>2488788|reference AscI_genome_v2_|length 47|copies 11
CGGACGTATCGCGCCAGCTCAGCCTCGTCGTAGCGCATCGTGATGGC
>2488788|reference AscI_genome_v2_|length 54|copies 1
CGGACTCGACGACGTCGAGGAACTGCCCGGCCATCAGCTGGGTGCGCATCCGGT
>2488788|reference AscI_genome_v2_|length 27|copies 1
CGGACTCGAGCTCGCCGCGCTCGAGCC
>2488788|reference AscI_genome_v2_|length 48|copies 2
CGGACTCGCGCGGGATCGTCGAGCCGTGCGTGTTGCAGATCGACAGCG
>2488788|reference AscI_genome_v2_|length 61|copies 1
CGGACTCGTAGAAGACCTGCTTGACCTCGGGCAGCGCCTCGAGCTGGTCCTGCAGGGCGGT
>2488788|reference AscI_genome_v2_|length 60|copies 6
CGGACTCGTTGAGGGCCGCGGTCGGCTCGTCGAGGATGAGCAGCTGGACGTCCTTGGACA
>2488788|reference AscI_genome_v2_|length 49|copies 1
CGGACTGGGCGCCCGACTGCGACGCGACCGAGCTGACCCGTGAGGGGAG
>2488788|reference AscI_genome_v2_|length 48|copies 4
CGGACTTGAAGGTGCCGCGGATCTTGTTGACCACGAGCGTGCTCAGGG
>2488788|reference AscI_genome_v2_|length 52|copies 1
CGGAGAACACCGGCAAGATCAAGGCGCTCACGGCGAGCGAGGAGATCCCGCC
>2488788|reference AscI_genome_v2_|length 58|copies 1
CGGAGAAGCGCATCCAGAACTCGCAAGGGCGGCAGGACATCAGCACCTAACCATCCCG
>2488788|reference AscI_genome_v2_|length 34|copies 3
CGGAGACCACGGACGAGCTCGTCGACGCCGTGCG
>2488788|reference AscI_genome_v2_|length 38|copies 1
CGGAGACGCTGCGCGAGCTCGTCGAGGAGCTCGGGCCC
>2488788|reference AscI_genome_v2_|length 37|copies 1
CGGAGACGCTGGGGTTCGAGCTCGGCCCGTGGGGCAT
>2488788|reference AscI_genome_v2_|length 55|copies 1
CGGAGACGGCGAAGAGGAGCAGCAGCAGCGCCGTGAGGGGCGCGAGGACGACGAC
>2488788|reference AscI_genome_v2_|length 63|copies 1
CGGAGAGGGCCTCGAGGATGTCGTACTCGGTTCTGGTGAGGTCGACGACGTCGCCGTGCAGGC
>2488788|reference AscI_genome_v2_|length 43|copies 1
CGGAGCACCTCGCCCAGCTCGTGGCGGAGCAGGATCACGGCGC
>2488788|reference AscI_genome_v2_|length 56|copies 1
CGGAGCCTCCCTCGACTGGGCTAGCGGTGCGGACGTGTTGGTCTCGTCGGCGTCTC
>2488788|reference AscI_genome_v2_|length 43|copies 1
CGGAGGACGTCCACGAGCTGCGGGAGCTCGTCGATCTTCCACG
>2488788|reference AscI_genome_v2_|length 52|copies 1
CGGAGGCCAGCCACGTCGTGCGCAGCAGCGAGCGGCGTGACGGCGTGCCGGC
>2488788|reference AscI_genome_v2_|length 57|copies 5
CGGAGGCGATGCGCCAGCTCGGCGACAAGATCGGCTCCAAGCTCATCGCCGAGGAGG
>2488788|reference AscI_genome_v2_|length 49|copies 1
CGGAGGCGGAGGGCAGCCGCAAGAAGGCGCTCGACACGATGCTCCTGCC
>2488788|reference AscI_genome_v2_|length 54|copies 3
CGGAGTACACCGTGGACTTCGTCCCGAAGACCCGCCTCGAGGTCCTCGTCGACG
>2488788|reference AscI_genome_v2_|length 52|copies 1
CGGATCAGACCTGCTTGAGTAACCGCTCGAAGGCAGTCTCGGTGATGATGGG
>2488788|reference AscI_genome_v2_|length 38|copies 1
CGGATCAGACTCCACGGCGGACGGTGGCCGACCTTGGC
>2488788|reference AscI_genome_v2_|length 60|copies 2
CGGATCAGACTCCACGGCGGACGGTGGCCGACCTTGGCAGGGGCTTCGTGCGTAGGGTGA
>2488788|reference AscI_genome_v2_|length 55|copies 2
CGGATCCAGTACTGCACGAAGTAGGCAGCCCAGACCCCGAGGAGGACGAGGAAGA
>2488788|reference AscI_genome_v2_|length 66|copies 1
CGGATCCTCGGAGCAGGGGACGGCTCGCCTGTTCAGCGCCCTCGCGGACCGGTGGCGCGACCAGGG
>2488788|reference AscI_genome_v2_|length 27|copies 1
CGGATCCTCGTCGCGCGGGGCACATCG
>2488788|reference AscI_genome_v2_|length 57|copies 2
CGGATCCTCGTCGCGCGGGGCACATCGCTCGGCCGCGACGTCATCCTCGTCCAGGGC
>2488788|reference AscI_genome_v2_|length 51|copies 1
CGGATCGAGCCGATGATCGGCGCGACGGCCTTCATCGCCTGCACGCGCCCC
>2488788|reference AscI_genome_v2_|length 65|copies 1
CGGATCGCGCTGTTGAGCTCCTCGGGGCCGGGGCGCAGGGTGGCGAGGCTGACGTTGGGGCGGGC
>2488788|reference AscI_genome_v2_|length 57|copies 1
CGGATGAAGTCGAAGCGCCACGGGTACCACTGCGCGGAGTTGGCCAGCCCGGTCGCG
>2488788|reference AscI_genome_v2_|length 52|copies 2
CGGATGAGCCCGGTCGTGGCCTCGGCGATGCGCCCGAAGCGCAGGAGCAGCG
>2488788|reference AscI_genome_v2_|length 48|copies 1
CGGATGCCGTGCGCGTGCGCGTCGGTCACGAGCGCGTCGAAGTCCGCC
>2488788|reference AscI_genome_v2_|length 48|copies 1
CGGATGGTGTGCGCCTCACCAGCGAGCGCGGCTTCCACCCGAGCCGGC
>2488788|reference AscI_genome_v2_|length 53|copies 6
CGGATGTATCCGCGTTCGCCGTGAGTTTCTTCGCCATCACTGGGACGGCGCGG
>2488788|reference AscI_genome_v2_|length 67|copies 1
CGGATGTGGTTCCCCAGCTGGATCTGACGGCCGCCCCCGGGTGCGGTGGGGCTGTCGGGGGCCCGGC
>2488788|reference AscI_genome_v2_|length 54|copies 2
CGGCAACAAGGTCGCGCAGCACCACATCGCGGTCGCCCGGCGCCTCATGGAGAA
>2488788|reference AscI_genome_v2_|length 57|copies 1
CGGCAACATCCTCACGACGCTCGACCTCACCGGGGCCGAGCTGGAGGCCGTCCTCGA
>2488788|reference AscI_genome_v2_|length 60|copies 2
CGGCAACCTCATCAACTCGGCCGAGCTGCGCGACGTCGTCGCCGGCCACCGGGTCGACGG
>2488788|reference AscI_genome_v2_|length 54|copies 1
CGGCAACGTCTCGATGCGCGTCCTGCCGACCGAGCGTCCCGACGCCTGGGAGGT
>2488788|reference AscI_genome_v2_|length 60|copies 7
CGGCAAGGGGTCGGTCAGCCTCGAGGACGTCCACGAGGCCGAGCTCGTCATCATCGCCGG
>2488788|reference AscI_genome_v2_|length 46|copies 1
CGGCACAGCAGACAGCCTGTACAACTACGAGAGCCGTGCTTTAGCG
>2488788|reference AscI_genome_v2_|length 51|copies 1
CGGCACAGGCACGAACGCGCCACGCGAACTAATACATCTCTTATCTGAGAC
>2488788|reference AscI_genome_v2_|length 57|copies 1
CGGCACCACGTCGACCAGCTCGACCGACCGGGCTGCGGCCGAGAGCCGATCCAGCTC
>2488788|reference AscI_genome_v2_|length 67|copies 1
CGGCACCCCGAACGGCTTGACGAGGAAGGCCTGGACGAGGGCGATCGCCACGACGGCGACGAGCACC
>2488788|reference AscI_genome_v2_|length 63|copies 2
CGGCACCGCCATCTTCAACGAGGGTGTGCTGGTGCCGAACTCGGAGCTCGGCCACCTCGAGAT
>2488788|reference AscI_genome_v2_|length 58|copies 2
CGGCACCGGTCGACGTCCTGCCCGCCACGCACTGGATGAAGGCTGAGCCCGAGCGTCT
>2488788|reference AscI_genome_v2_|length 54|copies 1
CGGCACCGTGTCGACGAGCTCGTGACGACCGGTGGCACCGTCACCGGCGTCCGC
>2488788|reference AscI_genome_v2_|length 59|copies 1
CGGCACGCCGATGTCGTGGCGCGGCTCGAGGATGGCGTTCATCCGCAGGAGGCCGACCG
>2488788|reference AscI_genome_v2_|length 60|copies 3
CGGCACGCCGGTCGACGTCGTGCTCAACCCGCTCGGTGTCCCCGGCCGCATGAACGTCGG
>2488788|reference AscI_genome_v2_|length 32|copies 1
CGGCACGCTCAACAGCTCGGTGGCGCAGAGCG
>2488788|reference AscI_genome_v2_|length 61|copies 1
CGGCACGGGCAGCGAACGGAGGGTGGCGTTCGGGTCCACCGCCGGCGCGGTCATCGAGGCC
>2488788|reference AscI_genome_v2_|length 50|copies 1
CGGCACGGTGATGCCCGAGCCGCCGGTCTGCTCGATCGTCGAGGTGTAGG
>2488788|reference AscI_genome_v2_|length 56|copies 4
CGGCAGCATCGCGCGGGGGATGTCGAAGAACCCGAGCAGCTCGTCGTCCCAGTCGA
>2488788|reference AscI_genome_v2_|length 57|copies 1
CGGCAGCATCGCGCGGGGGATGTCGAAGAACCCGAGCAGCTCGTCGTCCCAGTCGAG
>2488788|reference AscI_genome_v2_|length 61|copies 1
CGGCAGGCCACCGCCAGCTCCGGTGAGGTTAGCCAGGTCACCTCGCTCATCCCGAGCCCCG
>2488788|reference AscI_genome_v2_|length 60|copies 1
CGGCAGGCCCAGCTGCGCCCTCGACGGGACCTGGTCCTGGTCGAGGCCTCCCGGCAGTTG
>2488788|reference AscI_genome_v2_|length 46|copies 2
CGGCATCACCGGCATCGTCCTCACGAAGCTCGACGGCACCGCCAAG
>2488788|reference AscI_genome_v2_|length 44|copies 1
CGGCATCCCGATGCAGACCTCGTCGAGCTCGTCCTCGGCGGCCA
>2488788|reference AscI_genome_v2_|length 66|copies 2
CGGCATCGACGAGGTCACCGAGTACTTCCTCGTCGGGTCCTTCGTCTCCTGGCTGCTGGCCCTCGG
>2488788|reference AscI_genome_v2_|length 54|copies 1
CGGCATCGTCGGCTTCGGCCGCATCGGCCAGCTCGTCGCCGAGCGGCTCAAGGG
>2488788|reference AscI_genome_v2_|length 28|copies 1
CGGCCAAGGAGCTGGACCGTCAGCTCGG
>2488788|reference AscI_genome_v2_|length 51|copies 1
CGGCCACCGGCGACATCGCCAACTGGATGATCCCCGGCAAGATGGTCAAGG
>2488788|reference AscI_genome_v2_|length 52|copies 1
CGGCCACGACGCGGTCTCGGGCTCGTCGGCCTTGCGGCCCTTCCAGAGGGCG
>2488788|reference AscI_genome_v2_|length 67|copies 1
CGGCCACGGCGTGGTCGATGGCGATCCGCGTCAGCCCCGGCCACACCTCGTCGAGGCGGTCGGGCTC
>2488788|reference AscI_genome_v2_|length 66|copies 1
CGGCCACGTCCTCCGGGAACCGTCGCCCCTCGACGGAGGCCTCGAAGGCCAGCAGGTTCTCACGAG
>2488788|reference AscI_genome_v2_|length 56|copies 1
CGGCCAGCCGGTCTCCGAGGTCGACTGCCCCACCAGCAGCTGGTGCATCGCCTCCA
>2488788|reference AscI_genome_v2_|length 57|copies 6
CGGCCAGCCGGTCTCCGAGGTCGACTGCCCCACCAGCAGCTGGTGCATCGCCTCCAG
>2488788|reference AscI_genome_v2_|length 28|copies 1
CGGCCAGCGCCGCGCCCCAGGTCAAGCG
>2488788|reference AscI_genome_v2_|length 51|copies 2
CGGCCAGCTTCGGGACCGAGCCCGAGACGAGGTTGACGATCGAGTCGACCG
>2488788|reference AscI_genome_v2_|length 56|copies 1
CGGCCAGTTCGGCCTCGAGACGATGTGCGTCGGCGGCGGCCAGGGCATGGCGATCG
>2488788|reference AscI_genome_v2_|length 54|copies 1
CGGCCATCACGACCTCGACGGCCGCGCGCGACGCACTCCTGTCCGGCCGGGTCG
>2488788|reference AscI_genome_v2_|length 38|copies 1
CGGCCATCCCGCTCGAGCTGCCGCCGTTCACCGTCGTC
>2488788|reference AscI_genome_v2_|length 60|copies 1
CGGCCATCCCGCTCGAGCTGCCGCCGTTCACCGTCGTCGGCGCGACGACCCGGGCCGGGC
[truncated: 1,560,444 more chars]
