# Supplementary material for: Genome-wide identification of 5-methylcytosine sites in bacterial genomes by high-throughput sequencing of MspJI restriction fragments
Source: PLoS One. 2021 May 11;16(5):e0247541. doi: 10.1371/journal.pone.0247541 (PMC8112702; doi:10.1371/journal.pone.0247541)
Supplement: S1 Dataset — (GZ) [file pone.0247541.s003.gz › Data_set_1/Bac_N3536_1939641_MspJI_processed.fasta]

>1939641|reference BscX_ch_v3_motif_mod_final_jobs_026_026589_data_consensus|length 53|copies 1
AAAAAAGATATGCCTGCATGGGAGCAGGTAAAGGAAGGTCACTTTGCTGCCTG
>1939641|reference BscX_ch_v3_motif_mod_final_jobs_026_026589_data_consensus|length 50|copies 1
AAAAAAGCACCAATTGAGCCTGCTCCATTTAACTGGCAGAGAATAGAACA
>1939641|reference BscX_ch_v3_motif_mod_final_jobs_026_026589_data_consensus|length 48|copies 4
AAAAAAGCACTTTATGATACGCCGGGGATTATTAATCATCATCAAATG
>1939641|reference BscX_ch_v3_motif_mod_final_jobs_026_026589_data_consensus|length 58|copies 1
AAAAAAGCAGCCCTTTAATAGGGCTGCATTAGTAGAAATTATTCTTGATTTTGAAGTG
>1939641|reference BscX_ch_v3_motif_mod_final_jobs_026_026589_data_consensus|length 52|copies 1
AAAAAAGGAATGGTAGCAACATCACAGCCTTTAGCAGCGCAGGCCGGCTTAG
>1939641|reference BscX_ch_v3_motif_mod_final_jobs_026_026589_data_consensus|length 57|copies 1
AAAAAAGGAATGGTAGCAACATCACAGCCTTTAGCAGCGCAGGCCGGCTTAGATATA
>1939641|reference BscX_ch_v3_motif_mod_final_jobs_026_026589_data_consensus|length 47|copies 2
AAAAAAGGAGTATATTTGATCGATTCGTTCTAGTCTACCTTTTAGCT
>1939641|reference BscX_ch_v3_motif_mod_final_jobs_026_026589_data_consensus|length 46|copies 1
AAAAAAGGGGGAGTTATAGAGCGTCGTGGTCATACAGAAGCAGGTG
>1939641|reference BscX_ch_v3_motif_mod_final_jobs_026_026589_data_consensus|length 59|copies 1
AAAAAATAGCTCCATGTTTTTCAAATACTTCCTCATTAGGATCATAGCTATAAAGCACA
>1939641|reference BscX_ch_v3_motif_mod_final_jobs_026_026589_data_consensus|length 46|copies 2
AAAAAATCACTACTATTTGGACCGTTCGCTGGTTTCTCACCAAAGT
>1939641|reference BscX_ch_v3_motif_mod_final_jobs_026_026589_data_consensus|length 56|copies 1
AAAAAATCTTTTCATTTATCGATCAAGAAGCCACTTTTATAGAAGAGCAAGAATCC
>1939641|reference BscX_ch_v3_motif_mod_final_jobs_026_026589_data_consensus|length 58|copies 1
AAAAAATGAACCTACCTCCATATCGATTACGCCCTTTTGATCTGGATTTAGTTGCGAA
>1939641|reference BscX_ch_v3_motif_mod_final_jobs_026_026589_data_consensus|length 63|copies 1
AAAAAATGGATTTACAGGCAATAGTGGAAGCAGTTCGGGAACGTGCAGGCGAAAAAGCGGTAA
>1939641|reference BscX_ch_v3_motif_mod_final_jobs_026_026589_data_consensus|length 42|copies 1
AAAAAATTTGTTAACTACTTTCATTAGTGAATAAGATTACTC
>1939641|reference BscX_ch_v3_motif_mod_final_jobs_026_026589_data_consensus|length 43|copies 7
AAAAACAAAATGAAGCATTGTTAGATCATAACACTATTGTTCT
>1939641|reference BscX_ch_v3_motif_mod_final_jobs_026_026589_data_consensus|length 44|copies 1
AAAAACAAAATGAAGCATTGTTAGATCATAACACTATTGTTCTT
>1939641|reference BscX_ch_v3_motif_mod_final_jobs_026_026589_data_consensus|length 42|copies 1
AAAAACAATCGTGAATCAAGCAGAGGATCATATCGAAACACT
>1939641|reference BscX_ch_v3_motif_mod_final_jobs_026_026589_data_consensus|length 58|copies 1
AAAAACGTAAAATCTCTGTAGGGGATAAAATGGCCGGACGACATGGTAACAAAGGGGT
>1939641|reference BscX_ch_v3_motif_mod_final_jobs_026_026589_data_consensus|length 60|copies 1
AAAAACGTTATTTACATATTTCAATTCATTTTGGTTTATCTCTCCACTCTTATAGCTTTC
>1939641|reference BscX_ch_v3_motif_mod_final_jobs_026_026589_data_consensus|length 48|copies 17
AAAAACTATAAAATACCACTTAGAGTACGATCAAGCTATGAAGAAACA
>1939641|reference BscX_ch_v3_motif_mod_final_jobs_026_026589_data_consensus|length 41|copies 3
AAAAACTCCGCCGGCAGCAGTGTTACTTAAAGTAGCAGCAG
>1939641|reference BscX_ch_v3_motif_mod_final_jobs_026_026589_data_consensus|length 51|copies 1
AAAAACTGTTCCATAATCACACCAGAGTTTGGATCCTATGTCTATTTGGGT
>1939641|reference BscX_ch_v3_motif_mod_final_jobs_026_026589_data_consensus|length 49|copies 3
AAAAACTTGGCCATTATCCCCTACACGGAAATCATCATTTTGCAATTGA
>1939641|reference BscX_ch_v3_motif_mod_final_jobs_026_026589_data_consensus|length 51|copies 2
AAAAAGAAGAGATTCGCAAAGCAATACAACTAGGAATCTTAAAAGGGATGA
>1939641|reference BscX_ch_v3_motif_mod_final_jobs_026_026589_data_consensus|length 44|copies 1
AAAAAGAAGCTGCACTTCTTGTAGCAGAAGGTGATGCGGAGGCA
>1939641|reference BscX_ch_v3_motif_mod_final_jobs_026_026589_data_consensus|length 47|copies 7
AAAAAGCACTTTATGATACGCCGGGGATTATTAATCATCATCAAATG
>1939641|reference BscX_ch_v3_motif_mod_final_jobs_026_026589_data_consensus|length 56|copies 1
AAAAAGCGTATTATGATAATTACCAAAATATATTAAAAATAATGGAAAAAGGGATG
>1939641|reference BscX_ch_v3_motif_mod_final_jobs_026_026589_data_consensus|length 41|copies 1
AAAAAGCTCATCCAAAATGGAGCTAAGGGAATTATTACAGA
>1939641|reference BscX_ch_v3_motif_mod_final_jobs_026_026589_data_consensus|length 59|copies 2
AAAAAGGAAGCTGGAAAAGTTTTAGAGGGAGAACTAGCTGATCAAGTAAAAGAGTTAGT
>1939641|reference BscX_ch_v3_motif_mod_final_jobs_026_026589_data_consensus|length 55|copies 4
AAAAAGGAATGGTAGCAACATCACAGCCTTTAGCAGCGCAGGCCGGCTTAGATAT
>1939641|reference BscX_ch_v3_motif_mod_final_jobs_026_026589_data_consensus|length 56|copies 3
AAAAAGGAATGGTAGCAACATCACAGCCTTTAGCAGCGCAGGCCGGCTTAGATATA
>1939641|reference BscX_ch_v3_motif_mod_final_jobs_026_026589_data_consensus|length 46|copies 1
AAAAAGGAGTATATTTGATCGATTCGTTCTAGTCTACCTTTTAGCT
>1939641|reference BscX_ch_v3_motif_mod_final_jobs_026_026589_data_consensus|length 51|copies 1
AAAAAGGCCACTGCTAGTCTGCTCAAAGCCGATCAGAGGAACCCAGTGATA
>1939641|reference BscX_ch_v3_motif_mod_final_jobs_026_026589_data_consensus|length 60|copies 1
AAAAAGGTATTGCATAAATAGCACTTTACGTCTTAACCACGAAAATTTTTTATTTGTTGA
>1939641|reference BscX_ch_v3_motif_mod_final_jobs_026_026589_data_consensus|length 53|copies 2
AAAAAGGTCGCTCCACCTCTCCATAAATATCCGGGAAGCTTAAACAGCCTTCA
>1939641|reference BscX_ch_v3_motif_mod_final_jobs_026_026589_data_consensus|length 34|copies 1
AAAAATAAATCAGCATCAGCAAGTGCAATCATAT
>1939641|reference BscX_ch_v3_motif_mod_final_jobs_026_026589_data_consensus|length 49|copies 1
AAAAATAATAGTTGATCTGTCATTTCCTCTGCATCATTTAAAATATGCG
>1939641|reference BscX_ch_v3_motif_mod_final_jobs_026_026589_data_consensus|length 48|copies 1
AAAAATAGAATTATTATTAAATCAGTGATTGTACCAGAAACACCTACT
>1939641|reference BscX_ch_v3_motif_mod_final_jobs_026_026589_data_consensus|length 58|copies 5
AAAAATAGCTCCATGTTTTTCAAATACTTCCTCATTAGGATCATAGCTATAAAGCACA
>1939641|reference BscX_ch_v3_motif_mod_final_jobs_026_026589_data_consensus|length 44|copies 1
AAAAATATGACATATCTCGCGAAGATCAGGATGCATTTGCTTTG
>1939641|reference BscX_ch_v3_motif_mod_final_jobs_026_026589_data_consensus|length 45|copies 9
AAAAATCACTACTATTTGGACCGTTCGCTGGTTTCTCACCAAAGT
>1939641|reference BscX_ch_v3_motif_mod_final_jobs_026_026589_data_consensus|length 34|copies 1
AAAAATCCTACAATGATCAGAGACATTGTAAGAG
>1939641|reference BscX_ch_v3_motif_mod_final_jobs_026_026589_data_consensus|length 35|copies 3
AAAAATCCTACAATGATCAGAGACATTGTAAGAGA
>1939641|reference BscX_ch_v3_motif_mod_final_jobs_026_026589_data_consensus|length 52|copies 1
AAAAATCTTTTCCAGAGTACTCCTTTTATCAGGCTAAAAACGGGAAACAGGC
>1939641|reference BscX_ch_v3_motif_mod_final_jobs_026_026589_data_consensus|length 58|copies 1
AAAAATGAACCTACCTCCATATCGATTACGCCCTTTTGATCTGGATTTAGTTGCGAAA
>1939641|reference BscX_ch_v3_motif_mod_final_jobs_026_026589_data_consensus|length 54|copies 1
AAAAATGGAATTTGTAGCAATGTGGGTTAAAAAGGATCTTAGTATTAAAGTAGA
>1939641|reference BscX_ch_v3_motif_mod_final_jobs_026_026589_data_consensus|length 52|copies 1
AAAAATGGTCACTGAAAATCGATCATATATACAGGCAGGCAATGAGTGGTTC
>1939641|reference BscX_ch_v3_motif_mod_final_jobs_026_026589_data_consensus|length 44|copies 5
AAAAATGGTTAGTTAAACCAGGCGATCATGTAAACAAATATGAT
>1939641|reference BscX_ch_v3_motif_mod_final_jobs_026_026589_data_consensus|length 61|copies 1
AAAAATTAGAAGTTCCAACCGCTGTACAAGAGGCGAAACAAATTAGCCGAACAATTGAAGA
>1939641|reference BscX_ch_v3_motif_mod_final_jobs_026_026589_data_consensus|length 53|copies 1
AAAAATTGTTTTGCGTCAATACAACCGAAGTTGTTTGATGCTTTATGTCTTAA
>1939641|reference BscX_ch_v3_motif_mod_final_jobs_026_026589_data_consensus|length 69|copies 1
AAAAATTTCGGAGGTAATATATATGTTTGCTAAAAATAAACGCGCAAAAATCGGCGCTTTTTCATTGAT
>1939641|reference BscX_ch_v3_motif_mod_final_jobs_026_026589_data_consensus|length 60|copies 1
AAAACAAACGACCTACCCATCACAAGAATTAGAGCTTCAGAAACGAGTAAAATAGGAACT
>1939641|reference BscX_ch_v3_motif_mod_final_jobs_026_026589_data_consensus|length 43|copies 1
AAAACAACGCCATTTTCCAATTAGATCAGGACATTATGTCTCG
>1939641|reference BscX_ch_v3_motif_mod_final_jobs_026_026589_data_consensus|length 55|copies 1
AAAACAAGATTTGTATGATCAAAAGGAATATATTCTAAAAAGTAATTGCTTAATC
>1939641|reference BscX_ch_v3_motif_mod_final_jobs_026_026589_data_consensus|length 54|copies 1
AAAACAAGCTTTCGATCGAGTGGTAGTAACTAGCTTCTTTGATGAGCAAATTGA
>1939641|reference BscX_ch_v3_motif_mod_final_jobs_026_026589_data_consensus|length 39|copies 1
AAAACAATCGTGAATCAAGCAGAGGATCATATCGAAACA
>1939641|reference BscX_ch_v3_motif_mod_final_jobs_026_026589_data_consensus|length 46|copies 1
AAAACAGATGAAGAATAATGAAAACTGATCCTAGATGGAAAATCAG
>1939641|reference BscX_ch_v3_motif_mod_final_jobs_026_026589_data_consensus|length 40|copies 1
AAAACATAGCCGCATTAATAGATCATACTCTATTAAAACA
>1939641|reference BscX_ch_v3_motif_mod_final_jobs_026_026589_data_consensus|length 56|copies 1
AAAACCAACTCCTCTTGCTCCAGAAGAAGTTCAATCCATGTTAAAACAAATGGGTA
>1939641|reference BscX_ch_v3_motif_mod_final_jobs_026_026589_data_consensus|length 58|copies 4
AAAACCCCGATAACCAATTCGTTGGGGCTACTGTCCAGGACGATGTAGCATTTGCCCT
>1939641|reference BscX_ch_v3_motif_mod_final_jobs_026_026589_data_consensus|length 49|copies 2
AAAACGAGAAATCATGGAAATGATTGCACCGGCAGGCTCTGTATATCAA
>1939641|reference BscX_ch_v3_motif_mod_final_jobs_026_026589_data_consensus|length 47|copies 3
AAAACGATTTACCTTTAAATCCGATTCTCCAACATTAATAGCTAGAG
>1939641|reference BscX_ch_v3_motif_mod_final_jobs_026_026589_data_consensus|length 49|copies 1
AAAACGGAAGAGGTGGAAGTGGGTACCGCTCTACGATTATCTCTCTAAT
>1939641|reference BscX_ch_v3_motif_mod_final_jobs_026_026589_data_consensus|length 57|copies 2
AAAACGTACGGTCCTTTTACTTTGAAGAGGAAGGCCTTGTTCGTTATCGGAAACACG
>1939641|reference BscX_ch_v3_motif_mod_final_jobs_026_026589_data_consensus|length 58|copies 3
AAAACTAAAATCGCTTGATCAATATTAGCAATTGGCGGACGAACTAGGTTATTTTTTC
>1939641|reference BscX_ch_v3_motif_mod_final_jobs_026_026589_data_consensus|length 56|copies 1
AAAACTAGAGGTAATTCAAACAATGTTTGAGTGGAGAATTCCATACCTTCTGGTCC
>1939641|reference BscX_ch_v3_motif_mod_final_jobs_026_026589_data_consensus|length 56|copies 1
AAAACTAGGATATGAGATTGAAGTGGAAAACATCGATTTTAACGGTTTAATCCCAG
>1939641|reference BscX_ch_v3_motif_mod_final_jobs_026_026589_data_consensus|length 40|copies 18
AAAACTCCGCCGGCAGCAGTGTTACTTAAAGTAGCAGCAG
>1939641|reference BscX_ch_v3_motif_mod_final_jobs_026_026589_data_consensus|length 47|copies 3
AAAACTCTGCCTTGGCAGGGTTTTGCTGATCATAGGACATAATATTG
>1939641|reference BscX_ch_v3_motif_mod_final_jobs_026_026589_data_consensus|length 45|copies 15
AAAACTGGAGATTGATACCTTCTCCACCCGATTCGGTTGCTATTA
>1939641|reference BscX_ch_v3_motif_mod_final_jobs_026_026589_data_consensus|length 50|copies 1
AAAACTGTTCCATAATCACACCAGAGTTTGGATCCTATGTCTATTTGGGT
>1939641|reference BscX_ch_v3_motif_mod_final_jobs_026_026589_data_consensus|length 48|copies 7
AAAACTTGGCCATTATCCCCTACACGGAAATCATCATTTTGCAATTGA
>1939641|reference BscX_ch_v3_motif_mod_final_jobs_026_026589_data_consensus|length 50|copies 1
AAAAGAAAAAACTACATGATCTTGGTGTAGAGGCAGCAAGACAAGCGCAG
>1939641|reference BscX_ch_v3_motif_mod_final_jobs_026_026589_data_consensus|length 46|copies 1
AAAAGAAAAAGTACGCGTTGTCTGCGTAGAAGCTGCTCCTATGGTA
>1939641|reference BscX_ch_v3_motif_mod_final_jobs_026_026589_data_consensus|length 57|copies 1
AAAAGAAAATTTACTTGATCGGTTTAACGAACTAGAGGAAAGCTTAAATAATGATGA
>1939641|reference BscX_ch_v3_motif_mod_final_jobs_026_026589_data_consensus|length 36|copies 1
AAAAGAAATGAACCAAGATCCGGAATTCCGAGAAGC
>1939641|reference BscX_ch_v3_motif_mod_final_jobs_026_026589_data_consensus|length 48|copies 1
AAAAGAATTACATTCCCTAATTCGCCAAGTAAATAAGGAAGGAAGAAC
>1939641|reference BscX_ch_v3_motif_mod_final_jobs_026_026589_data_consensus|length 47|copies 2
AAAAGACGAGATCTTTGGACCAGTGCTGATCGTAATGTCTTTCAAGG
>1939641|reference BscX_ch_v3_motif_mod_final_jobs_026_026589_data_consensus|length 50|copies 32
AAAAGACGTTTTACGGAAACAGTTATAGGAGATCGTGTAATTATTGATGA
>1939641|reference BscX_ch_v3_motif_mod_final_jobs_026_026589_data_consensus|length 59|copies 1
AAAAGAGTAAAATGGAGATTTTTTTATGCTAGTTTGAATTTATTTATTTCTTCTTGTAA
>1939641|reference BscX_ch_v3_motif_mod_final_jobs_026_026589_data_consensus|length 39|copies 1
AAAAGATATTTATCACTCATCTCCATGGAGATCATATAT
>1939641|reference BscX_ch_v3_motif_mod_final_jobs_026_026589_data_consensus|length 38|copies 2
AAAAGATGGCTGATTCTCTAGTAACTTATTTTGAGCAG
>1939641|reference BscX_ch_v3_motif_mod_final_jobs_026_026589_data_consensus|length 48|copies 1
AAAAGCAAGTCAAGATTCTCAGCCAATAGATCAGGATTTGCTGGAGGA
>1939641|reference BscX_ch_v3_motif_mod_final_jobs_026_026589_data_consensus|length 56|copies 1
AAAAGCACCGACTTCGATTTTAGGAAAGACAATCTTTTCTAGAAAAGAAACGACTA
>1939641|reference BscX_ch_v3_motif_mod_final_jobs_026_026589_data_consensus|length 50|copies 16
AAAAGCATAAGCCGTTCGATAGAGAGCAGCTTTATGTACCTGCATTAATT
>1939641|reference BscX_ch_v3_motif_mod_final_jobs_026_026589_data_consensus|length 49|copies 2
AAAAGCATTTCAATATACATTTGAAGATTGATCAAGTGACTATGATACA
>1939641|reference BscX_ch_v3_motif_mod_final_jobs_026_026589_data_consensus|length 37|copies 2
AAAAGCCTATGCCAAGGAAATGGGTATTACTAATAGA
>1939641|reference BscX_ch_v3_motif_mod_final_jobs_026_026589_data_consensus|length 38|copies 1
AAAAGCGAGTCATTCATGAAGCCCGCACCTACCATGCC
>1939641|reference BscX_ch_v3_motif_mod_final_jobs_026_026589_data_consensus|length 50|copies 2
AAAAGCGCTCCTCCTGCTGGTTTTAGCAGGGGAGCGCGTATGCACATGAG
>1939641|reference BscX_ch_v3_motif_mod_final_jobs_026_026589_data_consensus|length 38|copies 1
AAAAGCGTATTAACGAAAAGGTATCTACTTATTCTCTA
>1939641|reference BscX_ch_v3_motif_mod_final_jobs_026_026589_data_consensus|length 54|copies 1
AAAAGCTAACACACTCTACAAAAGAATTATTAATATTATCGTAATTTGGAGGAA
>1939641|reference BscX_ch_v3_motif_mod_final_jobs_026_026589_data_consensus|length 55|copies 13
AAAAGCTACATAATTAGAGTTATTCTTTAAGGTAGGATCTAAGTTTCCTTTACCA
>1939641|reference BscX_ch_v3_motif_mod_final_jobs_026_026589_data_consensus|length 56|copies 1
AAAAGCTACATAATTAGAGTTATTCTTTAAGGTAGGATCTAAGTTTCCTTTACCAC
>1939641|reference BscX_ch_v3_motif_mod_final_jobs_026_026589_data_consensus|length 40|copies 2
AAAAGCTCATCCAAAATGGAGCTAAGGGAATTATTACAGA
>1939641|reference BscX_ch_v3_motif_mod_final_jobs_026_026589_data_consensus|length 43|copies 1
AAAAGCTCATCCAAAATGGAGCTAAGGGAATTATTACAGACAG
>1939641|reference BscX_ch_v3_motif_mod_final_jobs_026_026589_data_consensus|length 53|copies 1
AAAAGCTTTTAATGATAAAAAATGGGGAGAGAGAAATAATTTAAATGCAGAAG
>1939641|reference BscX_ch_v3_motif_mod_final_jobs_026_026589_data_consensus|length 58|copies 6
AAAAGGAAGCTGGAAAAGTTTTAGAGGGAGAACTAGCTGATCAAGTAAAAGAGTTAGT
>1939641|reference BscX_ch_v3_motif_mod_final_jobs_026_026589_data_consensus|length 14|copies 1
AAAAGGAATAGGTC
>1939641|reference BscX_ch_v3_motif_mod_final_jobs_026_026589_data_consensus|length 55|copies 4
AAAAGGAGCTTCCCCTTGATCATAAATAATAATTTTATCATCTAAATTTAAACCT
>1939641|reference BscX_ch_v3_motif_mod_final_jobs_026_026589_data_consensus|length 62|copies 2
AAAAGGCAGGGAATATGGACGAAACGAACGAAAAAAGTATTATAGCAGGCTACACAGTAAAA
>1939641|reference BscX_ch_v3_motif_mod_final_jobs_026_026589_data_consensus|length 49|copies 1
AAAAGGCCACTGCTAGTCTGCTCAAAGCCGATCAGAGGAACCCAGTGAT
>1939641|reference BscX_ch_v3_motif_mod_final_jobs_026_026589_data_consensus|length 50|copies 2
AAAAGGCCACTGCTAGTCTGCTCAAAGCCGATCAGAGGAACCCAGTGATA
>1939641|reference BscX_ch_v3_motif_mod_final_jobs_026_026589_data_consensus|length 38|copies 1
AAAAGGCTTGTGCAGAAGGTGCTAGTATTCAGTCATTG
>1939641|reference BscX_ch_v3_motif_mod_final_jobs_026_026589_data_consensus|length 57|copies 1
AAAAGGGAAAATCCACGTCCGCATGTGGTCAGACGTGGATCTTAATACCAATTAAAA
>1939641|reference BscX_ch_v3_motif_mod_final_jobs_026_026589_data_consensus|length 53|copies 5
AAAAGGGATAACCGTTCCCTTATCCATTTTGATGATCATGGAGATGGTGGTAT
>1939641|reference BscX_ch_v3_motif_mod_final_jobs_026_026589_data_consensus|length 53|copies 1
AAAAGGTCGCTCCACCTCTCCATAAATATCCGGGAAGCTTAAACAGCCTTCAA
>1939641|reference BscX_ch_v3_motif_mod_final_jobs_026_026589_data_consensus|length 40|copies 2
AAAAGGTGCAATACCTGATCCAACTATATACAAAGGCGTG
>1939641|reference BscX_ch_v3_motif_mod_final_jobs_026_026589_data_consensus|length 60|copies 4
AAAAGGTTAGCAGCTGGATCAAAAGGCGATAAATATAAAATGGTGAACACCAAAACCGAA
>1939641|reference BscX_ch_v3_motif_mod_final_jobs_026_026589_data_consensus|length 18|copies 1
AAAAGGTTTTGAATTTTT
>1939641|reference BscX_ch_v3_motif_mod_final_jobs_026_026589_data_consensus|length 49|copies 2
AAAAGGTTTTGAATTTTTTAGAGTTAAATATTTCTAAGGACTTCCATGC
>1939641|reference BscX_ch_v3_motif_mod_final_jobs_026_026589_data_consensus|length 47|copies 6
AAAAGTAAGCATCGCCTGCATGGACAATTTTTTATTCCATTAGGGTT
>1939641|reference BscX_ch_v3_motif_mod_final_jobs_026_026589_data_consensus|length 48|copies 1
AAAAGTAAGCATCGCCTGCATGGACAATTTTTTTATTCCATTAGGGTT
>1939641|reference BscX_ch_v3_motif_mod_final_jobs_026_026589_data_consensus|length 50|copies 1
AAAAGTACTACACTTGCGATCACGTAAGTGATCACAATTTGAATATCTTG
>1939641|reference BscX_ch_v3_motif_mod_final_jobs_026_026589_data_consensus|length 50|copies 1
AAAAGTACTACACTTGTAATCACGTAAGTGATCACAATTTGAATATCTTG
>1939641|reference BscX_ch_v3_motif_mod_final_jobs_026_026589_data_consensus|length 39|copies 1
AAAAGTATCGCACGGCTCTTGATCACGTAGAAGAGTTAA
>1939641|reference BscX_ch_v3_motif_mod_final_jobs_026_026589_data_consensus|length 48|copies 1
AAAAGTCATCGGTTCGTGATCTTTTTAAAAACAAACTTGGATTAAGCA
>1939641|reference BscX_ch_v3_motif_mod_final_jobs_026_026589_data_consensus|length 47|copies 18
AAAAGTTAGCTTTCCTAATTGCTGATTTCTAATATCACGAACAATTA
>1939641|reference BscX_ch_v3_motif_mod_final_jobs_026_026589_data_consensus|length 49|copies 1
AAAATAACTACGTTAAAGAGCTTGCTCTTGCACTCGGACGGAGAGGAAT
>1939641|reference BscX_ch_v3_motif_mod_final_jobs_026_026589_data_consensus|length 51|copies 2
AAAATAACTCTGGGCCAGATAGACTTAAACCTGCTAAAGTGTCAGAAGGAA
>1939641|reference BscX_ch_v3_motif_mod_final_jobs_026_026589_data_consensus|length 41|copies 17
AAAATAAGCGGCATTATAATAGATCCAGCATTTTTAATACG
>1939641|reference BscX_ch_v3_motif_mod_final_jobs_026_026589_data_consensus|length 42|copies 1
AAAATAAGCGGCATTATAATAGATCCAGCATTTTTAATACGG
>1939641|reference BscX_ch_v3_motif_mod_final_jobs_026_026589_data_consensus|length 51|copies 1
AAAATAATACAGACGATAAGAATAATAACTTTCTTTTATCTTTCGATTATT
>1939641|reference BscX_ch_v3_motif_mod_final_jobs_026_026589_data_consensus|length 44|copies 2
AAAATAGAGACTAAATGATACATGGATCCTGGTCCCGATCCTCC
>1939641|reference BscX_ch_v3_motif_mod_final_jobs_026_026589_data_consensus|length 57|copies 6
AAAATAGCTCCATGTTTTTCAAATACTTCCTCATTAGGATCATAGCTATAAAGCACA
>1939641|reference BscX_ch_v3_motif_mod_final_jobs_026_026589_data_consensus|length 51|copies 1
AAAATAGGGAAGTCTAGATCCAATGCGCAAATTTGATCCAATGATTCGTTC
>1939641|reference BscX_ch_v3_motif_mod_final_jobs_026_026589_data_consensus|length 48|copies 1
AAAATATGGATTTGAATGAGGCACTGGAAAGTTTACCTTCTACTTTAA
>1939641|reference BscX_ch_v3_motif_mod_final_jobs_026_026589_data_consensus|length 41|copies 1
AAAATATGTTGTCTCAGTTAAAAGGATGGCAGGAGGTATTT
>1939641|reference BscX_ch_v3_motif_mod_final_jobs_026_026589_data_consensus|length 47|copies 1
AAAATATTGGAGATTTGAAGCCGACATGGGTAACGAGCTTAGGGTCT
>1939641|reference BscX_ch_v3_motif_mod_final_jobs_026_026589_data_consensus|length 49|copies 1
AAAATATTTCTGCAGCACGAGCTATAACAGATCAAAATAAAGTTGTCCG
>1939641|reference BscX_ch_v3_motif_mod_final_jobs_026_026589_data_consensus|length 11|copies 1
AAAATATTTTA
>1939641|reference BscX_ch_v3_motif_mod_final_jobs_026_026589_data_consensus|length 50|copies 1
AAAATCTAGAACAGGGACAGCTAAAAAGTCATAATCCTTAATCATTTTAG
>1939641|reference BscX_ch_v3_motif_mod_final_jobs_026_026589_data_consensus|length 44|copies 1
AAAATCTCTTCTCAGCCATTGTCCGATCAAGATTCTGGAAGACA
>1939641|reference BscX_ch_v3_motif_mod_final_jobs_026_026589_data_consensus|length 57|copies 1
AAAATCTTTTATATAAGGAATGCTTTGGGAGACTCCAGATCCCATAGATGGATTCGT
>1939641|reference BscX_ch_v3_motif_mod_final_jobs_026_026589_data_consensus|length 45|copies 1
AAAATGAAAAGACTAAGTTTGATTTGCTAATTTGTATAAAAGGAT
>1939641|reference BscX_ch_v3_motif_mod_final_jobs_026_026589_data_consensus|length 56|copies 3
AAAATGAACCTACCTCCATATCGATTACGCCCTTTTGATCTGGATTTAGTTGCGAA
>1939641|reference BscX_ch_v3_motif_mod_final_jobs_026_026589_data_consensus|length 46|copies 1
AAAATGAGCGTATTTGAAATTTATATAATCTAGTAAGATGAGAAGG
>1939641|reference BscX_ch_v3_motif_mod_final_jobs_026_026589_data_consensus|length 49|copies 6
AAAATGATAACTTCCGAGGCTTTGTAAAAGATGTCCAAAAGGCTCCAAA
>1939641|reference BscX_ch_v3_motif_mod_final_jobs_026_026589_data_consensus|length 46|copies 1
AAAATGATTAATACTGCGATCAAACCACCAAAGACTGCTTTTTCTA
>1939641|reference BscX_ch_v3_motif_mod_final_jobs_026_026589_data_consensus|length 46|copies 13
AAAATGCATAGTCACGCATTACCTGTAAGCCCGCGTCCCAGCTTCC
>1939641|reference BscX_ch_v3_motif_mod_final_jobs_026_026589_data_consensus|length 38|copies 1
AAAATGCCTAACCTTACGGATCGCGAGCGCAAGATATT
>1939641|reference BscX_ch_v3_motif_mod_final_jobs_026_026589_data_consensus|length 54|copies 1
AAAATGGAATTTGTAGCAATGTGGGTTAAAAAGGATCTTAGTATTAAAGTAGAA
>1939641|reference BscX_ch_v3_motif_mod_final_jobs_026_026589_data_consensus|length 41|copies 1
AAAATGGCTAACATCATCAAATCCTTTAACACGATATAAGA
>1939641|reference BscX_ch_v3_motif_mod_final_jobs_026_026589_data_consensus|length 44|copies 1
AAAATGGGATGATTTATTTTCTTATATACATTGTAATCTTCATG
>1939641|reference BscX_ch_v3_motif_mod_final_jobs_026_026589_data_consensus|length 51|copies 2
AAAATGGTCACTGAAAATCGATCATATATACAGGCAGGCAATGAGTGGTTC
>1939641|reference BscX_ch_v3_motif_mod_final_jobs_026_026589_data_consensus|length 45|copies 3
AAAATGGTGCAAAGCTTACCAAAAAGATCAGACGTGAAAGTAGAA
>1939641|reference BscX_ch_v3_motif_mod_final_jobs_026_026589_data_consensus|length 40|copies 1
AAAATGGTGTGAAGACATACGCAGTAGTAGTGACAGGTCC
>1939641|reference BscX_ch_v3_motif_mod_final_jobs_026_026589_data_consensus|length 48|copies 1
AAAATTAAAGAATTACAAGCCTTCATTGCTCGCTTTAGTGCTAACGCA
>1939641|reference BscX_ch_v3_motif_mod_final_jobs_026_026589_data_consensus|length 41|copies 1
AAAATTACATGAGGATCTGAATTCAATTGAGTATCATGATG
>1939641|reference BscX_ch_v3_motif_mod_final_jobs_026_026589_data_consensus|length 49|copies 1
AAAATTATATGCTTGCAGGTGGAAACAAAGCATTTTCTGAATACTACAA
>1939641|reference BscX_ch_v3_motif_mod_final_jobs_026_026589_data_consensus|length 50|copies 1
AAAATTATTCAAGCGTTAAAAGACCAAGCAGATCGTGTTACTTTAACTTC
>1939641|reference BscX_ch_v3_motif_mod_final_jobs_026_026589_data_consensus|length 40|copies 1
AAAATTCCACCAAACACAAATGCAGCTAGCACATCCATAG
>1939641|reference BscX_ch_v3_motif_mod_final_jobs_026_026589_data_consensus|length 39|copies 1
AAAATTGACGGAGAATGGTCAGAGCCTATCTATCTGAAC
>1939641|reference BscX_ch_v3_motif_mod_final_jobs_026_026589_data_consensus|length 48|copies 1
AAAATTTTCTTTATTCGCGATGCGATGAAGTTTCCTGATATGATACAT
>1939641|reference BscX_ch_v3_motif_mod_final_jobs_026_026589_data_consensus|length 50|copies 1
AAAATTTTCTTTATTCGCGATGCGATGAAGTTTCCTGATATGATACATGC
>1939641|reference BscX_ch_v3_motif_mod_final_jobs_026_026589_data_consensus|length 53|copies 1
AAAATTTTGGAGGGTTAAATCCTTTTCCAACCCCTGCAGGCGTTCCTGTTAGA
>1939641|reference BscX_ch_v3_motif_mod_final_jobs_026_026589_data_consensus|length 43|copies 1
AAACAAAATTAAAGCAGCTCAATATGTTCGCAATAATCCAGGA
>1939641|reference BscX_ch_v3_motif_mod_final_jobs_026_026589_data_consensus|length 52|copies 10
AAACAAAGAGAAGCCTGCGTTATTAAAGGCGGAAATTACATGAAAAAAGCTA
>1939641|reference BscX_ch_v3_motif_mod_final_jobs_026_026589_data_consensus|length 42|copies 9
AAACAACGCCATTTTCCAATTAGATCAGGACATTATGTCTCG
>1939641|reference BscX_ch_v3_motif_mod_final_jobs_026_026589_data_consensus|length 43|copies 3
AAACAACGCCATTTTCCAATTAGATCAGGACATTATGTCTCGC
>1939641|reference BscX_ch_v3_motif_mod_final_jobs_026_026589_data_consensus|length 54|copies 1
AAACAACTAATCGCCTTGATCAAAAACAACGAGGGTGCACTCTATCCACATGCA
>1939641|reference BscX_ch_v3_motif_mod_final_jobs_026_026589_data_consensus|length 56|copies 2
AAACAACTAATCGCCTTGATCAAAAACAACGAGGGTGCACTCTATCCACATGCAGA
>1939641|reference BscX_ch_v3_motif_mod_final_jobs_026_026589_data_consensus|length 51|copies 2
AAACAAGCATTTCATGTTTCATTAAGAAGGAACTTATCGTAGAAATTGCAA
>1939641|reference BscX_ch_v3_motif_mod_final_jobs_026_026589_data_consensus|length 46|copies 1
AAACAAGCGCACATGATCCGTTAAACGGATATATTCCAAACCATAT
>1939641|reference BscX_ch_v3_motif_mod_final_jobs_026_026589_data_consensus|length 49|copies 1
AAACAAGTTTTCTTACCACTTTATACAAAATATGAGGATCATCAAACAA
>1939641|reference BscX_ch_v3_motif_mod_final_jobs_026_026589_data_consensus|length 46|copies 1
AAACAATTTTACCCGCTCTACAGCAGAGGCAGCCTTAGCCTGCATA
>1939641|reference BscX_ch_v3_motif_mod_final_jobs_026_026589_data_consensus|length 50|copies 1
AAACACAAAAAGTTTGATGGAGTACTTGTTTGGAAAACAAATCGATTAGC
>1939641|reference BscX_ch_v3_motif_mod_final_jobs_026_026589_data_consensus|length 59|copies 1
AAACACATCGGGTCCATTATTGGCAGCAAGAGCAGTCAAAATTTTTTGATCGCGATTAG
>1939641|reference BscX_ch_v3_motif_mod_final_jobs_026_026589_data_consensus|length 64|copies 1
AAACACATTTAATCTAGACATGGCAAGTGACTTACAATTATCGGAAGGTTTTTTAAACGTACCT
>1939641|reference BscX_ch_v3_motif_mod_final_jobs_026_026589_data_consensus|length 50|copies 1
AAACACTTCACCTGCTGCCCACAAAACTTATTTAATAATTGTTAGAAAAG
>1939641|reference BscX_ch_v3_motif_mod_final_jobs_026_026589_data_consensus|length 57|copies 2
AAACAGACACCATTAATGGTTCGTTTTTCAACGGTAGCGGGTTCAAAGGATTCTCCT
>1939641|reference BscX_ch_v3_motif_mod_final_jobs_026_026589_data_consensus|length 53|copies 1
AAACAGCTAGGAATCGACCAACCATTTTTATTTGAACTAGTGCCTGTAGTAGG
>1939641|reference BscX_ch_v3_motif_mod_final_jobs_026_026589_data_consensus|length 43|copies 4
AAACAGGCGACCAATTATGGGAGTACATGATGGATGCAGGAGC
>1939641|reference BscX_ch_v3_motif_mod_final_jobs_026_026589_data_consensus|length 31|copies 1
AAACAGTAAAGAAGCACGCAATACACAAGAG
>1939641|reference BscX_ch_v3_motif_mod_final_jobs_026_026589_data_consensus|length 36|copies 1
AAACAGTCGCTTTTTATCAGCATACATTGGAGCTTC
>1939641|reference BscX_ch_v3_motif_mod_final_jobs_026_026589_data_consensus|length 56|copies 1
AAACATCGACAAAAGTCGATGTTTTTCATTATAAATATTGTGAAATCTTTTTAAAA
>1939641|reference BscX_ch_v3_motif_mod_final_jobs_026_026589_data_consensus|length 50|copies 2
AAACATGAACTTCTATCCCTCGAGAAATAAGCTCATCAACAAGATGGGAT
>1939641|reference BscX_ch_v3_motif_mod_final_jobs_026_026589_data_consensus|length 56|copies 1
AAACCAATCATCTTACGATCGACAAGGGCAGCCTAGCTATCCACCAATGCCTTCTT
>1939641|reference BscX_ch_v3_motif_mod_final_jobs_026_026589_data_consensus|length 52|copies 7
AAACCACATTAGTATGCTCGTTTCCAAAATTCTTGCCCGCTTTTTTGCTATA
>1939641|reference BscX_ch_v3_motif_mod_final_jobs_026_026589_data_consensus|length 53|copies 14
AAACCACATTAGTATGCTCGTTTCCAAAATTCTTGCCCGCTTTTTTGCTATAA
>1939641|reference BscX_ch_v3_motif_mod_final_jobs_026_026589_data_consensus|length 46|copies 1
AAACCAGCAAGAGGATGTCTTCCGACCGATAAGAAAACTAAGGCAG
>1939641|reference BscX_ch_v3_motif_mod_final_jobs_026_026589_data_consensus|length 49|copies 1
AAACCATCATTCGATGAAATATTAGAAGTTGTTTTAGAAGATTTAGTAG
>1939641|reference BscX_ch_v3_motif_mod_final_jobs_026_026589_data_consensus|length 26|copies 1
AAACCGATCCAGATCTATTCGAATAA
>1939641|reference BscX_ch_v3_motif_mod_final_jobs_026_026589_data_consensus|length 48|copies 1
AAACCTCTAATATATACGATTCAGGAATGTCAAAAAATCTAGCAGGCT
>1939641|reference BscX_ch_v3_motif_mod_final_jobs_026_026589_data_consensus|length 56|copies 1
AAACCTGATTCAAATTCCTTTTATACTAATAAGTGAAGCTTTTTATTCTTTAAGTA
>1939641|reference BscX_ch_v3_motif_mod_final_jobs_026_026589_data_consensus|length 45|copies 1
AAACCTTTCTCCCTAAATACTCCTACCGCCCGCATTGCTTCTTCA
>1939641|reference BscX_ch_v3_motif_mod_final_jobs_026_026589_data_consensus|length 46|copies 1
AAACCTTTCTCCCTAAATACTCCTACCGCCCGCATTGCTTCTTCAA
>1939641|reference BscX_ch_v3_motif_mod_final_jobs_026_026589_data_consensus|length 49|copies 1
AAACCTTTTGTCGCAATTCCATGTCTATAGTATAGATAGAATTTTCTCC
>1939641|reference BscX_ch_v3_motif_mod_final_jobs_026_026589_data_consensus|length 45|copies 1
AAACGAACAGACTTGCCAGAAGAGAATGAGCAATCTGTTTATAAC
>1939641|reference BscX_ch_v3_motif_mod_final_jobs_026_026589_data_consensus|length 43|copies 1
AAACGACCGATTCAATACTAGACCTACTAGTCAGCATCAACGA
>1939641|reference BscX_ch_v3_motif_mod_final_jobs_026_026589_data_consensus|length 50|copies 3
AAACGACGCTTTCCTATATAACAAAATGGACAAACAAAATCAGACCATAC
>1939641|reference BscX_ch_v3_motif_mod_final_jobs_026_026589_data_consensus|length 48|copies 3
AAACGAGAAATCATGGAAATGATTGCACCGGCAGGCTCTGTATATCAA
>1939641|reference BscX_ch_v3_motif_mod_final_jobs_026_026589_data_consensus|length 42|copies 1
AAACGATGAGTGCTAAGTGTTAGGGGGTTTCCGCCCCTTAGT
>1939641|reference BscX_ch_v3_motif_mod_final_jobs_026_026589_data_consensus|length 51|copies 1
AAACGATGTAGCATCTGAAGTTATCTTTATGGATCTAGGGAAGGTTGTCGA
>1939641|reference BscX_ch_v3_motif_mod_final_jobs_026_026589_data_consensus|length 52|copies 1
AAACGATGTAGCATCTGAAGTTATCTTTATGGATCTAGGGAAGGTTGTCGAA
>1939641|reference BscX_ch_v3_motif_mod_final_jobs_026_026589_data_consensus|length 54|copies 1
AAACGCAAAAGAAGTTTTATGAGCAAATGACTCATGAGTTTATGACTAACAATG
>1939641|reference BscX_ch_v3_motif_mod_final_jobs_026_026589_data_consensus|length 74|copies 1
AAACGGAAAGATTTAAAAAACCTAATTCTGTTGTAGAAGTAACAATTGAAAAAGGATCTAATCCTTTAAAATTA
>1939641|reference BscX_ch_v3_motif_mod_final_jobs_026_026589_data_consensus|length 39|copies 3
AAACGGTCTTACGTACTTAGATCGTGTAACAGGAGAAGT
>1939641|reference BscX_ch_v3_motif_mod_final_jobs_026_026589_data_consensus|length 56|copies 4
AAACGTACGGTCCTTTTACTTTGAAGAGGAAGGCCTTGTTCGTTATCGGAAACACG
>1939641|reference BscX_ch_v3_motif_mod_final_jobs_026_026589_data_consensus|length 54|copies 1
AAACGTAGATATCGCATTAAAAAGTACTGGAACGATCCAATAGAATAACTTATT
>1939641|reference BscX_ch_v3_motif_mod_final_jobs_026_026589_data_consensus|length 44|copies 1
AAACGTATCCAAGCATGGAGCAAAGCCAGGTTCGAGCAGCCTTA
>1939641|reference BscX_ch_v3_motif_mod_final_jobs_026_026589_data_consensus|length 43|copies 1
AAACGTCCGATTGTCTTGATCGATACGATTCAGGATTTACGTT
>1939641|reference BscX_ch_v3_motif_mod_final_jobs_026_026589_data_consensus|length 35|copies 1
AAACGTTTACCATTCCAGGCGGATGCAACTATGAG
>1939641|reference BscX_ch_v3_motif_mod_final_jobs_026_026589_data_consensus|length 46|copies 1
AAACGTTTCTCATTACTGTTTCGTTACCTGTGATAGTTTTCTCTCC
>1939641|reference BscX_ch_v3_motif_mod_final_jobs_026_026589_data_consensus|length 42|copies 1
AAACTAACTAATTCTTGATCTACTTCTTCAGGTGATTGAAGG
>1939641|reference BscX_ch_v3_motif_mod_final_jobs_026_026589_data_consensus|length 57|copies 1
AAACTATAAAGCTGTTGATCAAATAATTTAACAAAGGCAGGCGATCAAACACCTTCA
>1939641|reference BscX_ch_v3_motif_mod_final_jobs_026_026589_data_consensus|length 50|copies 1
AAACTATTAATATGTATAACAGTAAAATAGATCAGGGAGTTTTAGAGAAA
>1939641|reference BscX_ch_v3_motif_mod_final_jobs_026_026589_data_consensus|length 43|copies 1
AAACTCATCCTCCATCAATTCATACGCTTGTCGCGAATCATAG
>1939641|reference BscX_ch_v3_motif_mod_final_jobs_026_026589_data_consensus|length 36|copies 11
AAACTCTAACTATGTACTATGGTATATCAACTCAAT
>1939641|reference BscX_ch_v3_motif_mod_final_jobs_026_026589_data_consensus|length 46|copies 4
AAACTCTGCCTTGGCAGGGTTTTGCTGATCATAGGACATAATATTG
>1939641|reference BscX_ch_v3_motif_mod_final_jobs_026_026589_data_consensus|length 47|copies 1
AAACTCTGCCTTGGCAGGGTTTTGCTGATCATAGGACATAATATTGG
>1939641|reference BscX_ch_v3_motif_mod_final_jobs_026_026589_data_consensus|length 43|copies 1
AAACTGGATCCAGCTGTAAGGCAATGGCAATTGCTGCGGAGGA
>1939641|reference BscX_ch_v3_motif_mod_final_jobs_026_026589_data_consensus|length 36|copies 2
AAACTGTCTTGGTAACAGATGAAGGTGCGGCAAACG
>1939641|reference BscX_ch_v3_motif_mod_final_jobs_026_026589_data_consensus|length 47|copies 1
AAACTTTAAAATATGAATATTTACAAAGTCATTATTATTAACGAAAT
>1939641|reference BscX_ch_v3_motif_mod_final_jobs_026_026589_data_consensus|length 53|copies 1
AAACTTTCGTGAGCTTAACTTGCCATAATTGTCCGGATGTAGTTCAAGCTTTT
>1939641|reference BscX_ch_v3_motif_mod_final_jobs_026_026589_data_consensus|length 50|copies 6
AAACTTTTGCTGCTCAATTATTGCTTTGAAGATCTTGGTATGATCCGCGT
>1939641|reference BscX_ch_v3_motif_mod_final_jobs_026_026589_data_consensus|length 51|copies 1
AAACTTTTGCTGCTCAATTATTGCTTTGAAGATCTTGGTATGATCCGCGTA
>1939641|reference BscX_ch_v3_motif_mod_final_jobs_026_026589_data_consensus|length 49|copies 1
AAAGAAAAAACTACATGATCTTGGTGTAGAGGCAGCAAGACAAGCGCAG
>1939641|reference BscX_ch_v3_motif_mod_final_jobs_026_026589_data_consensus|length 51|copies 3
AAAGAAAAAGGCTTGACCTATTTATTTATAGCGCATGACTTGTCTATGGTT
>1939641|reference BscX_ch_v3_motif_mod_final_jobs_026_026589_data_consensus|length 45|copies 1
AAAGAAAAAGTACGCGTTGTCTGCGTAGAAGCTGCTCCTATGGTA
>1939641|reference BscX_ch_v3_motif_mod_final_jobs_026_026589_data_consensus|length 44|copies 2
AAAGAAAGCCGACTATCCTCTCTATCGCAGGCTATTTTGGGGGA
>1939641|reference BscX_ch_v3_motif_mod_final_jobs_026_026589_data_consensus|length 26|copies 1
AAAGAAATGCAGGCTACGATCCTTTT
>1939641|reference BscX_ch_v3_motif_mod_final_jobs_026_026589_data_consensus|length 55|copies 3
AAAGAAATTAACTGATGACCAAGACAAACTCCAAAGATCGGGACGTTACCGATTA
>1939641|reference BscX_ch_v3_motif_mod_final_jobs_026_026589_data_consensus|length 63|copies 1
AAAGAAATTGTTTATTAACATTTGGAGGAAAATAATGAAAACTGATTTACGTATTTTAAAAAC
>1939641|reference BscX_ch_v3_motif_mod_final_jobs_026_026589_data_consensus|length 59|copies 1
AAAGAACCCTTCTACTGGTTCACCTTCTCTGATCTTTGTTCCGTACTCTTCCATTTTAC
>1939641|reference BscX_ch_v3_motif_mod_final_jobs_026_026589_data_consensus|length 31|copies 1
AAAGAACGACTAACTTATCCTCATATATATT
>1939641|reference BscX_ch_v3_motif_mod_final_jobs_026_026589_data_consensus|length 57|copies 1
AAAGAACTCGAACTTTTCACTAACTCATTGAAGGTAGGACAAGGTTTACCTCTTTGG
>1939641|reference BscX_ch_v3_motif_mod_final_jobs_026_026589_data_consensus|length 44|copies 20
AAAGAAGAATTCTTCATGGCTATGCTGTAACTTTAAGGCATTCT
>1939641|reference BscX_ch_v3_motif_mod_final_jobs_026_026589_data_consensus|length 50|copies 7
AAAGAAGCTTTTACCATTCAACCAAACTATGATCAAGCAAGATATGTGTA
>1939641|reference BscX_ch_v3_motif_mod_final_jobs_026_026589_data_consensus|length 55|copies 1
AAAGAATTTGTATTTTTATCCTTGTACATTAAATAACTTTAAAATGGCATACTAC
>1939641|reference BscX_ch_v3_motif_mod_final_jobs_026_026589_data_consensus|length 40|copies 1
AAAGACATGCAGCTCAACGTTAAAAGATGCACATTTATCA
>1939641|reference BscX_ch_v3_motif_mod_final_jobs_026_026589_data_consensus|length 52|copies 7
AAAGACCCGCTATGTAGGTGTAAGAGAAGAAGGTCAACTCATTGGTGCATTA
>1939641|reference BscX_ch_v3_motif_mod_final_jobs_026_026589_data_consensus|length 46|copies 1
AAAGACGAGATCTTTGGACCAGTGCTGATCGTAATGTCTTTCAAGG
>1939641|reference BscX_ch_v3_motif_mod_final_jobs_026_026589_data_consensus|length 38|copies 1
AAAGACGGAGCGTGTATACTCAGGCATCGAGTCAATAT
>1939641|reference BscX_ch_v3_motif_mod_final_jobs_026_026589_data_consensus|length 49|copies 1
AAAGACGTTTTACGGAAACAGTTATAGGAGATCGTGTAATTATTGATGA
>1939641|reference BscX_ch_v3_motif_mod_final_jobs_026_026589_data_consensus|length 39|copies 1
AAAGAGAGTTCAAGGTCATGTGCAGGCAGTTCAAGAGGT
>1939641|reference BscX_ch_v3_motif_mod_final_jobs_026_026589_data_consensus|length 60|copies 1
AAAGAGATAGAAGAGGATTTTGGTGAAAATGAAGACAAATGGAGATGGGGAGATTTCCAC
>1939641|reference BscX_ch_v3_motif_mod_final_jobs_026_026589_data_consensus|length 13|copies 1
AAAGAGCTGCAAG
>1939641|reference BscX_ch_v3_motif_mod_final_jobs_026_026589_data_consensus|length 60|copies 1
AAAGAGGAAGTGAGTGAATTGCTAGAGCTTGCCACAAATTTAAAATCGTTGACAAAAGCA
>1939641|reference BscX_ch_v3_motif_mod_final_jobs_026_026589_data_consensus|length 58|copies 1
AAAGAGGTACTTCTCAAAAAATTCTATACGGAGCGTTTGATCTTGTAAAAGAACGTTC
>1939641|reference BscX_ch_v3_motif_mod_final_jobs_026_026589_data_consensus|length 52|copies 1
AAAGAGTGGGTACGCAATTCAAAGTTACCTGTTTTCTTAGCAGTAGGTATAA
>1939641|reference BscX_ch_v3_motif_mod_final_jobs_026_026589_data_consensus|length 42|copies 1
AAAGATACATGGCATTCTAGTTCAGTTGCCTCTCCCTAAACA
>1939641|reference BscX_ch_v3_motif_mod_final_jobs_026_026589_data_consensus|length 42|copies 1
AAAGATACTAGTAACTCTTTATAATCTATTTCTCTTTCACTA
>1939641|reference BscX_ch_v3_motif_mod_final_jobs_026_026589_data_consensus|length 41|copies 2
AAAGATATCGGATCATCTGTTCACGAGTTGGATTTAATTTA
>1939641|reference BscX_ch_v3_motif_mod_final_jobs_026_026589_data_consensus|length 42|copies 1
AAAGATGCATTCGGTGATCCATTACTCCGTATGACGTTTAAT
>1939641|reference BscX_ch_v3_motif_mod_final_jobs_026_026589_data_consensus|length 52|copies 1
AAAGATGTTATGAGGATTTCTGGGTTGTAAAGAGTACGAAGAGAACCTAAAC
>1939641|reference BscX_ch_v3_motif_mod_final_jobs_026_026589_data_consensus|length 43|copies 10
AAAGATTAAGTAAACCAGATTGCGATCAAGGATTCCTATTAGA
>1939641|reference BscX_ch_v3_motif_mod_final_jobs_026_026589_data_consensus|length 44|copies 1
AAAGATTAAGTAAACCAGATTGCGATCAAGGATTCCTATTAGAT
>1939641|reference BscX_ch_v3_motif_mod_final_jobs_026_026589_data_consensus|length 47|copies 1
AAAGATTCCGTGGCGTTAGCTAGTTCCTTTTTTGTAATCTTCCAATG
>1939641|reference BscX_ch_v3_motif_mod_final_jobs_026_026589_data_consensus|length 14|copies 1
AAAGATTCCTTTAA
>1939641|reference BscX_ch_v3_motif_mod_final_jobs_026_026589_data_consensus|length 50|copies 1
AAAGATTTGGCACCTCCATTATTTTAATCACTCATGATTTGGGTGTAGTT
>1939641|reference BscX_ch_v3_motif_mod_final_jobs_026_026589_data_consensus|length 41|copies 3
AAAGCAACAAGTGCACCAATAGATCGTGAGAACAACTACGG
>1939641|reference BscX_ch_v3_motif_mod_final_jobs_026_026589_data_consensus|length 47|copies 3
AAAGCAAGTCAAGATTCTCAGCCAATAGATCAGGATTTGCTGGAGGA
>1939641|reference BscX_ch_v3_motif_mod_final_jobs_026_026589_data_consensus|length 48|copies 7
AAAGCAAGTCAAGATTCTCAGCCAATAGATCAGGATTTGCTGGAGGAA
>1939641|reference BscX_ch_v3_motif_mod_final_jobs_026_026589_data_consensus|length 55|copies 22
AAAGCACCGACTTCGATTTTAGGAAAGACAATCTTTTCTAGAAAAGAAACGACTA
>1939641|reference BscX_ch_v3_motif_mod_final_jobs_026_026589_data_consensus|length 48|copies 1
AAAGCACGCATATTTTCTGTTTCCAATACTTCGTTACGTTCTTTGTAT
>1939641|reference BscX_ch_v3_motif_mod_final_jobs_026_026589_data_consensus|length 49|copies 5
AAAGCATAAGCCGTTCGATAGAGAGCAGCTTTATGTACCTGCATTAATT
>1939641|reference BscX_ch_v3_motif_mod_final_jobs_026_026589_data_consensus|length 48|copies 11
AAAGCATTTCAATATACATTTGAAGATTGATCAAGTGACTATGATACA
>1939641|reference BscX_ch_v3_motif_mod_final_jobs_026_026589_data_consensus|length 51|copies 1
AAAGCCCACCGTCCATGATCAGGCATTTATGAGCGGACCAGGACCAAAACT
>1939641|reference BscX_ch_v3_motif_mod_final_jobs_026_026589_data_consensus|length 55|copies 1
AAAGCCCATGACAAGACTTTTTTTAGATGTTCGAATTGCCTGTTGAAGTTGGTCT
>1939641|reference BscX_ch_v3_motif_mod_final_jobs_026_026589_data_consensus|length 43|copies 1
AAAGCCGAGAACGCAGGCTATGTTGTGTTGGCAGACTCTTTGG
>1939641|reference BscX_ch_v3_motif_mod_final_jobs_026_026589_data_consensus|length 41|copies 18
AAAGCCTACTTTAGTAAACCATTCCCGCTCAGTATCGGATA
>1939641|reference BscX_ch_v3_motif_mod_final_jobs_026_026589_data_consensus|length 44|copies 4
AAAGCCTGCATCTCTTTTCCTAGCTGCGGCTGCTTTTAACTCTC
>1939641|reference BscX_ch_v3_motif_mod_final_jobs_026_026589_data_consensus|length 49|copies 8
AAAGCCTTAAAAGCTTGATCAGCAAGAGATTCTTTTGGAAATAGCTTTT
>1939641|reference BscX_ch_v3_motif_mod_final_jobs_026_026589_data_consensus|length 69|copies 2
AAAGCTAAAAAAGACTGTGTGGAAATTTTTGTTGAATCAAAGGGTTCACAAAAAAATGGTTTAACAACA
>1939641|reference BscX_ch_v3_motif_mod_final_jobs_026_026589_data_consensus|length 54|copies 2
AAAGCTACATAATTAGAGTTATTCTTTAAGGTAGGATCTAAGTTTCCTTTACCA
>1939641|reference BscX_ch_v3_motif_mod_final_jobs_026_026589_data_consensus|length 52|copies 8
AAAGCTAGCTCCGACAATGATCAATAAAATGAATAAAACAACGATTAATACA
>1939641|reference BscX_ch_v3_motif_mod_final_jobs_026_026589_data_consensus|length 45|copies 1
AAAGCTCCACTCTGCTATATCTTCATAGAATTTATTTAAAAAGGG
>1939641|reference BscX_ch_v3_motif_mod_final_jobs_026_026589_data_consensus|length 58|copies 1
AAAGCTCCGGTGGCTGGGGAACTGCCTCCTCACTTTCCCCATTTGCTTGTCGGGGCAA
>1939641|reference BscX_ch_v3_motif_mod_final_jobs_026_026589_data_consensus|length 66|copies 1
AAAGCTCCTCTAACCCCAAAAGTGTTTGGTCAACCCAGTGCTGAGGATTTTGTTCGCTGTAACCTG
>1939641|reference BscX_ch_v3_motif_mod_final_jobs_026_026589_data_consensus|length 34|copies 1
AAAGCTGACGTTTTGCCTCTGCAACAAATGCATT
>1939641|reference BscX_ch_v3_motif_mod_final_jobs_026_026589_data_consensus|length 47|copies 1
AAAGCTGCAAAAATGTATTTGAAGCAATGAAACCTATTTCTACATTT
>1939641|reference BscX_ch_v3_motif_mod_final_jobs_026_026589_data_consensus|length 55|copies 1
AAAGCTGTCATCCCCCCTACCTGATAATCTTGCTCCGTGATTGACGAAACGCCCT
>1939641|reference BscX_ch_v3_motif_mod_final_jobs_026_026589_data_consensus|length 48|copies 14
AAAGCTTCCAGATTAACCATGTATCAATGGTCCCAAACAGCAGCTCTC
>1939641|reference BscX_ch_v3_motif_mod_final_jobs_026_026589_data_consensus|length 60|copies 1
AAAGCTTCCGGAAGATTTCCAAACTGCCGAATTTTTAATGGATCATGGTCAGCTTGATGC
>1939641|reference BscX_ch_v3_motif_mod_final_jobs_026_026589_data_consensus|length 43|copies 1
AAAGGAAAGGGTGACTGTTTCACCCGCAGGCAATCTAACGGAT
>1939641|reference BscX_ch_v3_motif_mod_final_jobs_026_026589_data_consensus|length 44|copies 6
AAAGGAAATTATTGCAGGATCTAGTTTTTCAATTAAAGGTTAAT
>1939641|reference BscX_ch_v3_motif_mod_final_jobs_026_026589_data_consensus|length 45|copies 1
AAAGGAAATTATTGCAGGATCTAGTTTTTCAATTAAAGGTTAATA
>1939641|reference BscX_ch_v3_motif_mod_final_jobs_026_026589_data_consensus|length 45|copies 2
AAAGGAATGGGTATACGATCAATACGATTACCAGGTCCGTACTAG
>1939641|reference BscX_ch_v3_motif_mod_final_jobs_026_026589_data_consensus|length 42|copies 1
AAAGGAATTTCTATGAACTTCGATAATATGAAAAAAATTATA
>1939641|reference BscX_ch_v3_motif_mod_final_jobs_026_026589_data_consensus|length 43|copies 1
AAAGGACAAAGAAAGGAATAGCAAAGCCTAATACATATGCGAG
>1939641|reference BscX_ch_v3_motif_mod_final_jobs_026_026589_data_consensus|length 55|copies 1
AAAGGACGCTCTGCCCCAGGCGAGGAAACTTCTAAAAAATAATTTTCCTTAATAG
>1939641|reference BscX_ch_v3_motif_mod_final_jobs_026_026589_data_consensus|length 60|copies 1
AAAGGATACAAAACGTCTTGTCAAAGTCCTTCAAAAAATAAACCCAATGATCTCTAAAGA
>1939641|reference BscX_ch_v3_motif_mod_final_jobs_026_026589_data_consensus|length 40|copies 8
AAAGGATGCTAGGAGATGGAGTAGCCATCATGCCAAGTGG
>1939641|reference BscX_ch_v3_motif_mod_final_jobs_026_026589_data_consensus|length 43|copies 1
AAAGGATTCTTAAAAAGTTGTCGGATCACGGTTATGCATCCAT
>1939641|reference BscX_ch_v3_motif_mod_final_jobs_026_026589_data_consensus|length 43|copies 1
AAAGGCAAAGCCTTACGTCAATGATCATAATGGAATTCTCGCT
>1939641|reference BscX_ch_v3_motif_mod_final_jobs_026_026589_data_consensus|length 59|copies 1
AAAGGCAAGGCTAATTTACACCAAGAGGCCTTCACGCCTGATCCAGAGTTAGTGAAGCC
>1939641|reference BscX_ch_v3_motif_mod_final_jobs_026_026589_data_consensus|length 61|copies 1
AAAGGCAGGGAATATGGACGAAACGAACGAAAAAAGTATTATAGCAGGCTACACAGTAAAA
>1939641|reference BscX_ch_v3_motif_mod_final_jobs_026_026589_data_consensus|length 53|copies 1
AAAGGCAGTTAGAAAAGCTTCCGCTCCCTTTGAAAGACCAGACATAAAGTGCC
>1939641|reference BscX_ch_v3_motif_mod_final_jobs_026_026589_data_consensus|length 49|copies 1
AAAGGCCACTGCTAGTCTGCTCAAAGCCGATCAGAGGAACCCAGTGATA
>1939641|reference BscX_ch_v3_motif_mod_final_jobs_026_026589_data_consensus|length 30|copies 1
AAAGGCGATGAAGCAGGCTTCCAATGTCAT
>1939641|reference BscX_ch_v3_motif_mod_final_jobs_026_026589_data_consensus|length 51|copies 1
AAAGGGACTAGGGCAGGCAGGAAAAACTGGCTGGGTGTATTTTTTAGATCG
>1939641|reference BscX_ch_v3_motif_mod_final_jobs_026_026589_data_consensus|length 52|copies 6
AAAGGGATTTGAAAAGAACATCCTGGCTAGCAACGATAAACGTTATCTTAAA
>1939641|reference BscX_ch_v3_motif_mod_final_jobs_026_026589_data_consensus|length 53|copies 1
AAAGGGATTTGAAAAGAACATCCTGGCTAGCAACGATAAACGTTATCTTAAAC
>1939641|reference BscX_ch_v3_motif_mod_final_jobs_026_026589_data_consensus|length 63|copies 1
AAAGGGCGAAAGGGGTTTAACAAGTGAGTAAGAAGATTTTAGTAGTAGATGATGAAAAACCAA
>1939641|reference BscX_ch_v3_motif_mod_final_jobs_026_026589_data_consensus|length 43|copies 14
AAAGGGGAATTATAAATGGAACGATCTAGACATAAAAAGGTAT
>1939641|reference BscX_ch_v3_motif_mod_final_jobs_026_026589_data_consensus|length 41|copies 1
AAAGGGTTTACCGGAAGTGGTATCTATTGCTACACCCATCT
>1939641|reference BscX_ch_v3_motif_mod_final_jobs_026_026589_data_consensus|length 23|copies 1
AAAGGTACTCTACTACGTATATT
>1939641|reference BscX_ch_v3_motif_mod_final_jobs_026_026589_data_consensus|length 23|copies 1
AAAGGTTAGCAGCTGGATCAAAA
>1939641|reference BscX_ch_v3_motif_mod_final_jobs_026_026589_data_consensus|length 54|copies 1
AAAGTAAAAACCGGTCTGCTTATGCGGACCGGTTTTCTTCTAGGACGTATAGGA
>1939641|reference BscX_ch_v3_motif_mod_final_jobs_026_026589_data_consensus|length 46|copies 11
AAAGTAAGCATCGCCTGCATGGACAATTTTTTATTCCATTAGGGTT
>1939641|reference BscX_ch_v3_motif_mod_final_jobs_026_026589_data_consensus|length 47|copies 3
AAAGTAAGCATCGCCTGCATGGACAATTTTTTTATTCCATTAGGGTT
>1939641|reference BscX_ch_v3_motif_mod_final_jobs_026_026589_data_consensus|length 32|copies 3
AAAGTAATTGCAGATCACATTCGAACTGTTGC
>1939641|reference BscX_ch_v3_motif_mod_final_jobs_026_026589_data_consensus|length 33|copies 1
AAAGTAATTGCAGATCACATTCGAACTGTTGCT
>1939641|reference BscX_ch_v3_motif_mod_final_jobs_026_026589_data_consensus|length 41|copies 5
AAAGTAGAGAATCCGCTTAATGATCGAGAAATAGATGTATT
>1939641|reference BscX_ch_v3_motif_mod_final_jobs_026_026589_data_consensus|length 41|copies 3
AAAGTAGCTGTATTAGCAATAGATCCTAGTTCCTCCCTCAC
>1939641|reference BscX_ch_v3_motif_mod_final_jobs_026_026589_data_consensus|length 42|copies 1
AAAGTAGCTGTATTAGCAATAGATCCTAGTTCCTCCCTCACC
>1939641|reference BscX_ch_v3_motif_mod_final_jobs_026_026589_data_consensus|length 43|copies 10
AAAGTAGGCTTCACTGAGTTCCGAATTCCATCACGTGTGGACT
>1939641|reference BscX_ch_v3_motif_mod_final_jobs_026_026589_data_consensus|length 46|copies 1
AAAGTAGTACCAATAATCGGACGTAATGCTCCACTATTTAACATTC
>1939641|reference BscX_ch_v3_motif_mod_final_jobs_026_026589_data_consensus|length 29|copies 1
AAAGTATTAGAGCAGGCATTAATAGGGTA
>1939641|reference BscX_ch_v3_motif_mod_final_jobs_026_026589_data_consensus|length 52|copies 1
AAAGTATTATATGTTGCGTTTAACAATAGATGGTTGATTTTCGCTTTAGGCG
>1939641|reference BscX_ch_v3_motif_mod_final_jobs_026_026589_data_consensus|length 57|copies 1
AAAGTATTATATGTTGCGTTTAACAATAGATGGTTGATTTTCGCTTTAGGCGGACCC
>1939641|reference BscX_ch_v3_motif_mod_final_jobs_026_026589_data_consensus|length 44|copies 1
AAAGTATTGTCCTGTTACTGCTCCATCAATTATTAGTTGCACAT
>1939641|reference BscX_ch_v3_motif_mod_final_jobs_026_026589_data_consensus|length 47|copies 1
AAAGTCATCGGTTCGTGATCTTTTTAAAAACAAACTTGGATTAAGCA
>1939641|reference BscX_ch_v3_motif_mod_final_jobs_026_026589_data_consensus|length 44|copies 1
AAAGTCCATCTATGACAATATCGCCTATGGTCCAAGAATCCACG
>1939641|reference BscX_ch_v3_motif_mod_final_jobs_026_026589_data_consensus|length 43|copies 1
AAAGTCCTGATCACTATAAAGAAGATCGTGCACAATCCGGAAG
>1939641|reference BscX_ch_v3_motif_mod_final_jobs_026_026589_data_consensus|length 53|copies 1
AAAGTCTGTAACGCCTGAAAGAATACACGAAAATTTTGATGTCTTTGATTTTG
>1939641|reference BscX_ch_v3_motif_mod_final_jobs_026_026589_data_consensus|length 44|copies 1
AAAGTGATTTAGAGCGTACAGATCTTGCCAAACATAAAACTGGA
>1939641|reference BscX_ch_v3_motif_mod_final_jobs_026_026589_data_consensus|length 34|copies 2
AAAGTGCAAAGAGCCTGCTATACTCTCGCTTCTT
>1939641|reference BscX_ch_v3_motif_mod_final_jobs_026_026589_data_consensus|length 41|copies 2
AAAGTGGTGGGCAGATCGCAGATCATGGTGTAATCGAAAAT
>1939641|reference BscX_ch_v3_motif_mod_final_jobs_026_026589_data_consensus|length 59|copies 2
AAAGTGTTTGGTCAACCCAGTGCTGAGGATTTTGTTCGCTGTAACCTGTTTTTTCCTGT
>1939641|reference BscX_ch_v3_motif_mod_final_jobs_026_026589_data_consensus|length 41|copies 1
AAAGTTATAGTAACAATAGTAATTAATGAAAAGGTATGTCC
>1939641|reference BscX_ch_v3_motif_mod_final_jobs_026_026589_data_consensus|length 43|copies 5
AAAGTTGAAATCGAGTCTATGGAATGGGCAACATACTTAGACT
>1939641|reference BscX_ch_v3_motif_mod_final_jobs_026_026589_data_consensus|length 37|copies 1
AAAGTTTCTGGAGATGGATCTAGTACAGTAGCACCTA
>1939641|reference BscX_ch_v3_motif_mod_final_jobs_026_026589_data_consensus|length 41|copies 7
AAATAACCATACGCTAGATCAAAAGGAAGCTGGTTTATTAG
>1939641|reference BscX_ch_v3_motif_mod_final_jobs_026_026589_data_consensus|length 40|copies 2
AAATAACCTACTAGCTGGAGACATTGATTTGGCTGATGGA
>1939641|reference BscX_ch_v3_motif_mod_final_jobs_026_026589_data_consensus|length 63|copies 17
AAATAAGACGCCAGGTCGGTTGGGCACTCTTATTTCCATTTGGGATCCCGGCTGGTGGACACC
>1939641|reference BscX_ch_v3_motif_mod_final_jobs_026_026589_data_consensus|length 48|copies 1
AAATAAGATCTTCCTTATTTTTAAAATAATAATAGAGTGATCCCTTCG
>1939641|reference BscX_ch_v3_motif_mod_final_jobs_026_026589_data_consensus|length 34|copies 1
AAATAAGTAGAAATTAGCTTCGCATTATTGTCCT
>1939641|reference BscX_ch_v3_motif_mod_final_jobs_026_026589_data_consensus|length 52|copies 1
AAATAAGTGTACCTGAATGGTCTACTACATAAACATAGGATCCATCCTTGGA
>1939641|reference BscX_ch_v3_motif_mod_final_jobs_026_026589_data_consensus|length 47|copies 9
AAATAATCCTTTGCGTATCTGCTAAAAGATCCCGATACTGGGTTATG
>1939641|reference BscX_ch_v3_motif_mod_final_jobs_026_026589_data_consensus|length 42|copies 1
AAATACCATAAATTGTACTCCAGCACCAATACCTAAAATACG
>1939641|reference BscX_ch_v3_motif_mod_final_jobs_026_026589_data_consensus|length 41|copies 2
AAATACCGATGTTTTGGAGTGATCGTGGTGGGCATACCACA
>1939641|reference BscX_ch_v3_motif_mod_final_jobs_026_026589_data_consensus|length 46|copies 1
AAATACTTGAAACTAAAAACAAGCCACTTACTATTATGATCAACCA
>1939641|reference BscX_ch_v3_motif_mod_final_jobs_026_026589_data_consensus|length 43|copies 2
AAATAGAAAATGCAATGGCTGCCATCCCTGATGAAAGGGCCAC
>1939641|reference BscX_ch_v3_motif_mod_final_jobs_026_026589_data_consensus|length 50|copies 1
AAATAGAAGCGGGCGACCAGCACTACCCACTATCTAAGGTAAACATAAAC
>1939641|reference BscX_ch_v3_motif_mod_final_jobs_026_026589_data_consensus|length 56|copies 21
AAATAGCTCCATGTTTTTCAAATACTTCCTCATTAGGATCATAGCTATAAAGCACA
>1939641|reference BscX_ch_v3_motif_mod_final_jobs_026_026589_data_consensus|length 52|copies 1
AAATAGGAATTGGACTCTAAATAAGTACTGCCTATCTTTAAAATATTGCCCC
>1939641|reference BscX_ch_v3_motif_mod_final_jobs_026_026589_data_consensus|length 42|copies 1
AAATAGTGAAACTCACTAAGTGGATTGATAAGCGTTTGTACT
>1939641|reference BscX_ch_v3_motif_mod_final_jobs_026_026589_data_consensus|length 17|copies 1
AAATATAATTGTGCCTG
>1939641|reference BscX_ch_v3_motif_mod_final_jobs_026_026589_data_consensus|length 45|copies 3
AAATATAATTGTGCCTGATCTATTTTGAGCTGATCCTCTTCTGGG
>1939641|reference BscX_ch_v3_motif_mod_final_jobs_026_026589_data_consensus|length 51|copies 1
AAATATACGATCAACTGTATCACGGAATTCATCAAAGAACCCTTCTACTGG
>1939641|reference BscX_ch_v3_motif_mod_final_jobs_026_026589_data_consensus|length 44|copies 1
AAATATAGATATTACCCGACCATTACAGATTTAAAAGGTATCCT
>1939641|reference BscX_ch_v3_motif_mod_final_jobs_026_026589_data_consensus|length 52|copies 1
AAATATCTGGCATTGCCCTTTTCAAAGATGGTAATATGTCAGGCAGGCTTTC
>1939641|reference BscX_ch_v3_motif_mod_final_jobs_026_026589_data_consensus|length 10|copies 1
AAATATTATT
>1939641|reference BscX_ch_v3_motif_mod_final_jobs_026_026589_data_consensus|length 48|copies 4
AAATATTTCTGCAGCACGAGCTATAACAGATCAAAATAAAGTTGTCCG
>1939641|reference BscX_ch_v3_motif_mod_final_jobs_026_026589_data_consensus|length 49|copies 1
AAATATTTCTGCAGCACGAGCTATAACAGATCAAAATAAAGTTGTCCGT
>1939641|reference BscX_ch_v3_motif_mod_final_jobs_026_026589_data_consensus|length 47|copies 1
AAATATTTTTAGCCCTGATCTTCGTTATTCTTTATGTACCTATTTTT
>1939641|reference BscX_ch_v3_motif_mod_final_jobs_026_026589_data_consensus|length 56|copies 1
AAATCAGTTAAGAAAAATAAAGTAATCAATTGGATGAAACAAGAAGCTAAGAAATT
>1939641|reference BscX_ch_v3_motif_mod_final_jobs_026_026589_data_consensus|length 46|copies 2
AAATCCAACACGAATATTCGCATTAGGTGCTCCCCCATCTGAATTG
>1939641|reference BscX_ch_v3_motif_mod_final_jobs_026_026589_data_consensus|length 51|copies 1
AAATCCAACTCATCAATTACTAATGATAAAATCGCTGGACTTTTAATAATC
>1939641|reference BscX_ch_v3_motif_mod_final_jobs_026_026589_data_consensus|length 41|copies 1
AAATCCAGGCAAGATATTTATTTAAGATAGCGTGTGGGAGA
>1939641|reference BscX_ch_v3_motif_mod_final_jobs_026_026589_data_consensus|length 49|copies 1
AAATCCCATTAATGAAGGCATATCCTATTAACGGAAGGATGAACAAATG
>1939641|reference BscX_ch_v3_motif_mod_final_jobs_026_026589_data_consensus|length 48|copies 1
AAATCCTTTATTTACAATTGGGAATCAGCTTATGGAAGCCATAACCCT
>1939641|reference BscX_ch_v3_motif_mod_final_jobs_026_026589_data_consensus|length 38|copies 23
AAATCGCCTGTAACATGATAGGCGATAGAACCAATTCC
>1939641|reference BscX_ch_v3_motif_mod_final_jobs_026_026589_data_consensus|length 39|copies 1
AAATCGGTTTAGAATGACTGTGCTTAAATAGGATATCCC
>1939641|reference BscX_ch_v3_motif_mod_final_jobs_026_026589_data_consensus|length 49|copies 1
AAATCGTCAATAGACAGCTTATTCCGCAATTCTTCTTACCATGGGGATT
>1939641|reference BscX_ch_v3_motif_mod_final_jobs_026_026589_data_consensus|length 50|copies 5
AAATCGTCAATAGACAGCTTATTCCGCAATTCTTCTTACCATGGGGATTG
>1939641|reference BscX_ch_v3_motif_mod_final_jobs_026_026589_data_consensus|length 40|copies 2
AAATCGTTGTCACTACACCACATCCAACAGCAGCTTTCGT
>1939641|reference BscX_ch_v3_motif_mod_final_jobs_026_026589_data_consensus|length 51|copies 10
AAATCTACGACAATAATGCCCCCTGGCCCTCTGGAAGAAGAATCTGTTATA
>1939641|reference BscX_ch_v3_motif_mod_final_jobs_026_026589_data_consensus|length 45|copies 1
AAATCTATATGATAGACTCTTGTAAAAGGCCAATTTACTCCGATA
>1939641|reference BscX_ch_v3_motif_mod_final_jobs_026_026589_data_consensus|length 43|copies 2
AAATCTTCTTTTAAATTTTTGATTGGCCTGCATCATAGCAAGC
>1939641|reference BscX_ch_v3_motif_mod_final_jobs_026_026589_data_consensus|length 57|copies 1
AAATCTTGAGGTAAATAGCCTAATTGCTTACGTATTTGTTTTGGTGACTTCGTTATG
>1939641|reference BscX_ch_v3_motif_mod_final_jobs_026_026589_data_consensus|length 37|copies 3
AAATCTTGCGGATGGGCGCTCTAAGTGTTCAAGGTTT
>1939641|reference BscX_ch_v3_motif_mod_final_jobs_026_026589_data_consensus|length 60|copies 2
AAATGAACGATTTTCAAATAAACTTTGGAATTGAAGAACTGATCAAATCTACTGTAAAAG
>1939641|reference BscX_ch_v3_motif_mod_final_jobs_026_026589_data_consensus|length 51|copies 5
AAATGAAGAAGAAAAAATTGTTACACTTGATGATCAAGAGCGTACACTTAA
>1939641|reference BscX_ch_v3_motif_mod_final_jobs_026_026589_data_consensus|length 52|copies 1
AAATGAAGAAGAAAAAATTGTTACACTTGATGATCAAGAGCGTACACTTAAA
>1939641|reference BscX_ch_v3_motif_mod_final_jobs_026_026589_data_consensus|length 45|copies 1
AAATGACCGTATTACTTCGTCAAGCTGGTTTAGAAGTTCCAGGAG
>1939641|reference BscX_ch_v3_motif_mod_final_jobs_026_026589_data_consensus|length 44|copies 1
AAATGACTCGGGACATGCTTGATTTAGCTTTAGGCGGATGCGTT
>1939641|reference BscX_ch_v3_motif_mod_final_jobs_026_026589_data_consensus|length 41|copies 1
AAATGAGTAGAATCTGGATCTAAGACGATTGCCTTTTCTAG
>1939641|reference BscX_ch_v3_motif_mod_final_jobs_026_026589_data_consensus|length 43|copies 1
AAATGATAATAGGGTAAATAATAGCTTCCATCATGAGCTAAAG
>1939641|reference BscX_ch_v3_motif_mod_final_jobs_026_026589_data_consensus|length 53|copies 2
AAATGATAGGTAAAAGCTATACATATCACAACCATCAATTTAGTGATTTAATG
>1939641|reference BscX_ch_v3_motif_mod_final_jobs_026_026589_data_consensus|length 45|copies 4
AAATGATGACCTTGCAGTCCTTTCCGATCCAGGGGGATGTGCAAC
>1939641|reference BscX_ch_v3_motif_mod_final_jobs_026_026589_data_consensus|length 33|copies 1
AAATGATTGCACCGGCAGGCTCTGTATATCAAG
>1939641|reference BscX_ch_v3_motif_mod_final_jobs_026_026589_data_consensus|length 34|copies 1
AAATGCATCTAGAATTGCCGTTATTGCAGAATAA
>1939641|reference BscX_ch_v3_motif_mod_final_jobs_026_026589_data_consensus|length 33|copies 1
AAATGCATTCGAAGATCTTGCGAATCTACTTCG
>1939641|reference BscX_ch_v3_motif_mod_final_jobs_026_026589_data_consensus|length 37|copies 1
AAATGCCTAACCTTACGGATCGCGAGCGCAAGATATT
>1939641|reference BscX_ch_v3_motif_mod_final_jobs_026_026589_data_consensus|length 42|copies 1
AAATGCGACCATCATTCACATTGATCTAAATCTAGAGCATGC
>1939641|reference BscX_ch_v3_motif_mod_final_jobs_026_026589_data_consensus|length 43|copies 1
AAATGCGACCATCATTCACATTGATCTAAATCTAGAGCATGCC
>1939641|reference BscX_ch_v3_motif_mod_final_jobs_026_026589_data_consensus|length 64|copies 1
AAATGCTATGCTTACTATGAAATCAAAAGGAGTTCCAACGATTTTTTTGGTTGAAACGGAAGAA
>1939641|reference BscX_ch_v3_motif_mod_final_jobs_026_026589_data_consensus|length 43|copies 1
AAATGCTGCTAGTCCATAAAATTTCCACACATTAATTCCCCCG
>1939641|reference BscX_ch_v3_motif_mod_final_jobs_026_026589_data_consensus|length 46|copies 1
AAATGCTTCCACACAGAAAATTACAGGTACGGATAAAGTAAACGGT
>1939641|reference BscX_ch_v3_motif_mod_final_jobs_026_026589_data_consensus|length 49|copies 2
AAATGGAAGATTACAAATACATTCTATTTAAAAAGGATGATTGTGACTT
>1939641|reference BscX_ch_v3_motif_mod_final_jobs_026_026589_data_consensus|length 50|copies 9
AAATGGACCTCTTTCAGCAAGAGTTTTTTATCCAAACTCTCAATTCACCA
>1939641|reference BscX_ch_v3_motif_mod_final_jobs_026_026589_data_consensus|length 51|copies 1
AAATGGACCTCTTTCAGCAAGAGTTTTTTATCCAAACTCTCAATTCACCAA
>1939641|reference BscX_ch_v3_motif_mod_final_jobs_026_026589_data_consensus|length 52|copies 1
AAATGGACCTCTTTCAGCAAGAGTTTTTTATCCAAACTCTCAATTCACCAAA
>1939641|reference BscX_ch_v3_motif_mod_final_jobs_026_026589_data_consensus|length 51|copies 1
AAATGGAGTCATTTGGATTTACAGAAGAGGAGATTATTGTCCAATTATCCT
>1939641|reference BscX_ch_v3_motif_mod_final_jobs_026_026589_data_consensus|length 57|copies 1
AAATGGAGTTAAAAAATATTTCCCTATTAAAGGCGGGATATTAAAGAGAGTTCAAGG
>1939641|reference BscX_ch_v3_motif_mod_final_jobs_026_026589_data_consensus|length 48|copies 1
AAATGGAGTTGTATGGTCAAGATGGGGAGTATTTAGGGATACTAACCA
>1939641|reference BscX_ch_v3_motif_mod_final_jobs_026_026589_data_consensus|length 40|copies 1
AAATGGCTAACATCATCAAATCCTTTAACACGATATAAGA
>1939641|reference BscX_ch_v3_motif_mod_final_jobs_026_026589_data_consensus|length 41|copies 6
AAATGGCTCGTTCTTCATAGTTAGGGAAACTCCTGTGCTAG
>1939641|reference BscX_ch_v3_motif_mod_final_jobs_026_026589_data_consensus|length 50|copies 1
AAATGGGATAATAACACGATCCCCTTTTTTAACTTTCGTTACATCCTTAC
>1939641|reference BscX_ch_v3_motif_mod_final_jobs_026_026589_data_consensus|length 43|copies 1
AAATGGTAAGCACCTCAGAGATTAAAGTTTCTGTAGTAGTCCC
>1939641|reference BscX_ch_v3_motif_mod_final_jobs_026_026589_data_consensus|length 48|copies 1
AAATGGTGTTTCAGTATCATGTTTTACTTGAGATACCTTTACTCCATT
>1939641|reference BscX_ch_v3_motif_mod_final_jobs_026_026589_data_consensus|length 49|copies 4
AAATGGTGTTTCAGTATCATGTTTTACTTGAGATACCTTTACTCCATTA
>1939641|reference BscX_ch_v3_motif_mod_final_jobs_026_026589_data_consensus|length 45|copies 45
AAATGTCTACGTGATTGTGTTAAAAGATCAAGAGCTTGCTGGAAT
>1939641|reference BscX_ch_v3_motif_mod_final_jobs_026_026589_data_consensus|length 54|copies 25
AAATGTTTTTAAGGCTATGACAGACGATAAGCTAGATCAAGCAATAGTAGAAAA
>1939641|reference BscX_ch_v3_motif_mod_final_jobs_026_026589_data_consensus|length 56|copies 1
AAATTAATAATTTACAACAAAATTAATTATGTTATACCCAAGTCTTAAATGACTTG
>1939641|reference BscX_ch_v3_motif_mod_final_jobs_026_026589_data_consensus|length 52|copies 4
AAATTACCATCTTTTGAAACATCCCCAGTACTTTCAGAAGCATCTTTTTCCG
>1939641|reference BscX_ch_v3_motif_mod_final_jobs_026_026589_data_consensus|length 46|copies 16
AAATTATAATGCGGATGCAGAAGAAAAAGCAGGCAAATATGGAATG
>1939641|reference BscX_ch_v3_motif_mod_final_jobs_026_026589_data_consensus|length 45|copies 1
AAATTATTAACTGCTTCTCGTAATTCTATTAATCCAGCATTATGA
>1939641|reference BscX_ch_v3_motif_mod_final_jobs_026_026589_data_consensus|length 49|copies 1
AAATTCCGCGTCTTGGAGCCAAAACATATGAGCAGGCAATTGGTTTCCT
>1939641|reference BscX_ch_v3_motif_mod_final_jobs_026_026589_data_consensus|length 35|copies 1
AAATTGAAAATTTGTTTGACTCTATGTTAAATACT
>1939641|reference BscX_ch_v3_motif_mod_final_jobs_026_026589_data_consensus|length 51|copies 1
AAATTGTATTAGAAAAATATTGGGGTACTCAATCGACTAGGACTAATTCCA
>1939641|reference BscX_ch_v3_motif_mod_final_jobs_026_026589_data_consensus|length 48|copies 1
AAATTGTGTAATTAATAAAATCTTCTATTTCTTCTACCATTTCCGGTG
>1939641|reference BscX_ch_v3_motif_mod_final_jobs_026_026589_data_consensus|length 59|copies 4
AAATTGTTATGGGAACCATTAACTGATCTCTTTTTTGGTTTGCAGGCTCCTTGTACTGT
>1939641|reference BscX_ch_v3_motif_mod_final_jobs_026_026589_data_consensus|length 60|copies 1
AAATTGTTTGTTTCCATTAATGATGTCTTTTATCCAGTTTTGAGTGAACAACACAGTAGG
>1939641|reference BscX_ch_v3_motif_mod_final_jobs_026_026589_data_consensus|length 61|copies 3
AAATTGTTTGTTTCCATTAATGATGTCTTTTATCCAGTTTTGAGTGAACAACTCAAGAGGA
>1939641|reference BscX_ch_v3_motif_mod_final_jobs_026_026589_data_consensus|length 59|copies 1
AAATTTAATTCCTTTAACAGATTAAATTTTGCTTGAATAGATCTTGCATCCTCGAACCA
>1939641|reference BscX_ch_v3_motif_mod_final_jobs_026_026589_data_consensus|length 49|copies 4
AAATTTAGTTCTAATGATGTTGTTATTGGGATCGCAGCTAGTGGGAGAA
>1939641|reference BscX_ch_v3_motif_mod_final_jobs_026_026589_data_consensus|length 50|copies 2
AAATTTAGTTCTAATGATGTTGTTATTGGGATCGCAGCTAGTGGGAGAAC
>1939641|reference BscX_ch_v3_motif_mod_final_jobs_026_026589_data_consensus|length 57|copies 1
AAATTTATCATACTTTTGTTTTTTCACTTTTCCTTCAGCAGTTTGTACCCCTAAACG
>1939641|reference BscX_ch_v3_motif_mod_final_jobs_026_026589_data_consensus|length 39|copies 1
AAATTTCCAGAAGCAGTGCGCACTAGCGATGACATATGG
>1939641|reference BscX_ch_v3_motif_mod_final_jobs_026_026589_data_consensus|length 41|copies 2
AAATTTTTTTGATAAACCATAGATCACATCACTGTATGTAT
>1939641|reference BscX_ch_v3_motif_mod_final_jobs_026_026589_data_consensus|length 57|copies 1
AACAAAAGGCGAAAAAGGCAATGGCTGACCATGTGCAGGCAATGCTGGATTTTCAAA
>1939641|reference BscX_ch_v3_motif_mod_final_jobs_026_026589_data_consensus|length 51|copies 1
AACAAAATCATCTCCTGTTCAATCTATTTATCGTGAAAATAGACAGTCTTG
>1939641|reference BscX_ch_v3_motif_mod_final_jobs_026_026589_data_consensus|length 51|copies 1
AACAAAGCAGCCCATGCTTTAGCGAGAGAAGCTGTAAGGAAGAACCTACCT
>1939641|reference BscX_ch_v3_motif_mod_final_jobs_026_026589_data_consensus|length 50|copies 1
AACAAAGCCTTCACCTGATCAATATCCTGGTTTTCATAGTTACTCATTGC
>1939641|reference BscX_ch_v3_motif_mod_final_jobs_026_026589_data_consensus|length 51|copies 2
AACAAAGCCTTCACCTGATCAATATCCTGGTTTTCATAGTTACTCATTGCT
>1939641|reference BscX_ch_v3_motif_mod_final_jobs_026_026589_data_consensus|length 51|copies 1
AACAAATACACATTTGACTACAATCGTCCACAAACAATTGGCCGTGTTAAG
>1939641|reference BscX_ch_v3_motif_mod_final_jobs_026_026589_data_consensus|length 60|copies 1
AACAAATTTCTCAAGAATTCGGTTTAGCGGTTGTTTCGGAGATCGTAACACCTAGTCACT
>1939641|reference BscX_ch_v3_motif_mod_final_jobs_026_026589_data_consensus|length 55|copies 1
AACAACAAGATTGCTGGATCTGCAACTAAAGCTCTTGCAATAGAAAGCAGTTGCT
>1939641|reference BscX_ch_v3_motif_mod_final_jobs_026_026589_data_consensus|length 47|copies 1
AACAACGCCGTTTGTCCATCAGCCGTTAGCCATATCTTGTTTGCTTG
>1939641|reference BscX_ch_v3_motif_mod_final_jobs_026_026589_data_consensus|length 55|copies 2
AACAACTAATCGCCTTGATCAAAAACAACGAGGGTGCACTCTATCCACATGCAGA
>1939641|reference BscX_ch_v3_motif_mod_final_jobs_026_026589_data_consensus|length 49|copies 3
AACAACTATAGATTTTTCCAGCCCCTCTTTGCCGAGATCACGTTCGATA
>1939641|reference BscX_ch_v3_motif_mod_final_jobs_026_026589_data_consensus|length 56|copies 6
AACAACTTTATTAAGCCAATGGTTTAGTTATTCAACCGAACCTGTTGCATGGATTT
>1939641|reference BscX_ch_v3_motif_mod_final_jobs_026_026589_data_consensus|length 47|copies 36
AACAAGCTCTTAAAGACTTTCCAGCAGAGGTTCCAGAACGTGTAATA
>1939641|reference BscX_ch_v3_motif_mod_final_jobs_026_026589_data_consensus|length 48|copies 1
AACAAGCTCTTAAAGACTTTCCAGCAGAGGTTCCAGAACGTGTAATAA
>1939641|reference BscX_ch_v3_motif_mod_final_jobs_026_026589_data_consensus|length 54|copies 3
AACAAGCTTTTGTTTTGATCGATTGCAATAGGAAATGTTAAGCCATAACGGTTA
>1939641|reference BscX_ch_v3_motif_mod_final_jobs_026_026589_data_consensus|length 40|copies 1
AACAATAATATCCTCTATTCGATCTAATATATATAGATGG
>1939641|reference BscX_ch_v3_motif_mod_final_jobs_026_026589_data_consensus|length 60|copies 1
AACAATACGCCTTTTTTACCTTGCAGGCCCTGTTCCCCGGATAGTGATCTGGCCACAGAA
>1939641|reference BscX_ch_v3_motif_mod_final_jobs_026_026589_data_consensus|length 36|copies 1
AACAATAGTACAGCAGATCCAAGTACTGCGACAATC
>1939641|reference BscX_ch_v3_motif_mod_final_jobs_026_026589_data_consensus|length 61|copies 1
AACAATCGAGACCTTTCAAAAAGGACAGTCCGATTATAATGCGCAACTTACTAAGATTAAA
>1939641|reference BscX_ch_v3_motif_mod_final_jobs_026_026589_data_consensus|length 43|copies 1
AACAATTGTACGAAGATCCTCTGACATTATGTTAAATGCTGCT
>1939641|reference BscX_ch_v3_motif_mod_final_jobs_026_026589_data_consensus|length 53|copies 1
AACAATTTCATAGGAAAGGTTTGCACCGTGCATTTGGGCTGCTCCTTCTAATA
>1939641|reference BscX_ch_v3_motif_mod_final_jobs_026_026589_data_consensus|length 43|copies 1
AACACAAACTCATTCCAGTTATAGATCATATTAATGACTACTG
>1939641|reference BscX_ch_v3_motif_mod_final_jobs_026_026589_data_consensus|length 51|copies 6
AACACCAAGTATCGGAGTATCCTTTTGCCCCGATCAAGGAGTAACTTTTGA
>1939641|reference BscX_ch_v3_motif_mod_final_jobs_026_026589_data_consensus|length 50|copies 1
AACACCATTTAATCCAGATCCTCCTGAGATATATTGAAGTCCGTATGGCC
>1939641|reference BscX_ch_v3_motif_mod_final_jobs_026_026589_data_consensus|length 49|copies 2
AACACCGTCCTCCTCCACTACTACCCATACTTGAACAGGTATAACTAGC
>1939641|reference BscX_ch_v3_motif_mod_final_jobs_026_026589_data_consensus|length 51|copies 2
AACACGAACTTTTGTCCATGGATGATTGGAGCGGCAGGCGGCGACTCCAGT
>1939641|reference BscX_ch_v3_motif_mod_final_jobs_026_026589_data_consensus|length 48|copies 9
AACAGAATTTGGTTTTGATTATTTAAGAGATCATATGATTCAAAGTAA
>1939641|reference BscX_ch_v3_motif_mod_final_jobs_026_026589_data_consensus|length 49|copies 6
AACAGAATTTGGTTTTGATTATTTAAGAGATCATATGATTCAAAGTAAA
>1939641|reference BscX_ch_v3_motif_mod_final_jobs_026_026589_data_consensus|length 44|copies 8
AACAGAGCCCTTCATAGGAATAGCAGGGAAAAAATGATCTGAGT
>1939641|reference BscX_ch_v3_motif_mod_final_jobs_026_026589_data_consensus|length 54|copies 2
AACAGAGCTTACTCGCTTTTCCCACCAAATGTTAGATCATGTTCAGAAAAAAGA
>1939641|reference BscX_ch_v3_motif_mod_final_jobs_026_026589_data_consensus|length 47|copies 7
AACAGAGGAGCTACAGGATCATTTGAATTCGATTTGCGAGCAGTACG
>1939641|reference BscX_ch_v3_motif_mod_final_jobs_026_026589_data_consensus|length 32|copies 1
AACAGATGGTTTTTGTATATGCTGAATAGGCT
>1939641|reference BscX_ch_v3_motif_mod_final_jobs_026_026589_data_consensus|length 54|copies 1
AACAGATTGTGCTTGTACACCTGTACCAAGATGTCCAGGTATCTTTGGTGCATT
>1939641|reference BscX_ch_v3_motif_mod_final_jobs_026_026589_data_consensus|length 47|copies 3
AACAGCCCAAACCATGCTGGCACTATAGATCATGACAAGCCCAAACA
>1939641|reference BscX_ch_v3_motif_mod_final_jobs_026_026589_data_consensus|length 37|copies 1
AACAGGAGATCCAACAGAAATTGCGTTAATTGTAGCA
>1939641|reference BscX_ch_v3_motif_mod_final_jobs_026_026589_data_consensus|length 40|copies 6
AACAGGCAGAAAATCATCGCAAGATGTTCATAGCAATGGC
>1939641|reference BscX_ch_v3_motif_mod_final_jobs_026_026589_data_consensus|length 42|copies 3
AACAGGCCTGCTCCCCCAGCATGATCTAGATGAATATGTGTC
>1939641|reference BscX_ch_v3_motif_mod_final_jobs_026_026589_data_consensus|length 43|copies 7
AACAGGCCTGCTCCCCCAGCATGATCTAGATGAATATGTGTCA
>1939641|reference BscX_ch_v3_motif_mod_final_jobs_026_026589_data_consensus|length 42|copies 1
AACAGGCGACCAATTATGGGAGTACATGATGGATGCAGGAGC
>1939641|reference BscX_ch_v3_motif_mod_final_jobs_026_026589_data_consensus|length 54|copies 1
AACAGGTATTATTTGTAGTATTCGCCTTACAAAGTAATTGTTCATCAATTGTCA
>1939641|reference BscX_ch_v3_motif_mod_final_jobs_026_026589_data_consensus|length 35|copies 1
AACAGGTTTAGATGGAGCAAACGTAGAAATCGCAT
>1939641|reference BscX_ch_v3_motif_mod_final_jobs_026_026589_data_consensus|length 56|copies 1
AACAGTACCAGCTTTTGATCAAGAAAAGTGGGCTATTCAACCGGATACCAAGCTTC
>1939641|reference BscX_ch_v3_motif_mod_final_jobs_026_026589_data_consensus|length 35|copies 8
AACAGTCCAAGCAGCGATCAAGGTAGCAGAACAAG
>1939641|reference BscX_ch_v3_motif_mod_final_jobs_026_026589_data_consensus|length 36|copies 3
AACAGTCCAAGCAGCGATCAAGGTAGCAGAACAAGA
>1939641|reference BscX_ch_v3_motif_mod_final_jobs_026_026589_data_consensus|length 40|copies 5
AACAGTTAATGCCAATCCTTGATCCTGAGATGGCAGATAT
>1939641|reference BscX_ch_v3_motif_mod_final_jobs_026_026589_data_consensus|length 53|copies 5
AACAGTTCCTTTACCAAAGCTTGTTTCACCAACGATCATGGCGCGGTTATTAT
>1939641|reference BscX_ch_v3_motif_mod_final_jobs_026_026589_data_consensus|length 54|copies 1
AACAGTTCCTTTACCAAAGCTTGTTTCACCAACGATCATGGCGCGGTTATTATC
>1939641|reference BscX_ch_v3_motif_mod_final_jobs_026_026589_data_consensus|length 51|copies 7
AACAGTTGTATCATTTCTTGCATTTCTTTCCCTATTACATGGGAAGCAACC
>1939641|reference BscX_ch_v3_motif_mod_final_jobs_026_026589_data_consensus|length 57|copies 1
AACATAATAATTTCTAGATCGTCGAAAGCCTCTAAAGCTTCATAGACCCCTTTAACT
>1939641|reference BscX_ch_v3_motif_mod_final_jobs_026_026589_data_consensus|length 44|copies 1
AACATACATGCCCTGTGAAATCCTATCCAATGCTTCCTCGGCAG
>1939641|reference BscX_ch_v3_motif_mod_final_jobs_026_026589_data_consensus|length 56|copies 1
AACATACTTACATAAAGAGGATTTAATCTATCCAATTTTCGTGATGGATGGAGAAA
>1939641|reference BscX_ch_v3_motif_mod_final_jobs_026_026589_data_consensus|length 40|copies 15
AACATACTTAGACTCAGCTCGTGCAGGCGAATATGACTTA
>1939641|reference BscX_ch_v3_motif_mod_final_jobs_026_026589_data_consensus|length 41|copies 1
AACATACTTAGACTCAGCTCGTGCAGGCGAATATGACTTAA
>1939641|reference BscX_ch_v3_motif_mod_final_jobs_026_026589_data_consensus|length 42|copies 1
AACATACTTAGACTCAGCTCGTGCAGGCGAATATGACTTAAC
>1939641|reference BscX_ch_v3_motif_mod_final_jobs_026_026589_data_consensus|length 43|copies 1
AACATCAACAAGCTTCATCTCTAATTCTCTTTGTAGTATCTTT
>1939641|reference BscX_ch_v3_motif_mod_final_jobs_026_026589_data_consensus|length 52|copies 7
AACATCAATAAAGAAACCTTTGAATAAAGATCACCAAAAACCTTGCGGTATT
>1939641|reference BscX_ch_v3_motif_mod_final_jobs_026_026589_data_consensus|length 40|copies 1
AACATGAAATTATCATGATCAACCTCTCTGGCGTTCTTAG
>1939641|reference BscX_ch_v3_motif_mod_final_jobs_026_026589_data_consensus|length 48|copies 2
AACATGAACTTCTATCCCTCGAGAAATAAGCTCATCAACAAGATGGGA
>1939641|reference BscX_ch_v3_motif_mod_final_jobs_026_026589_data_consensus|length 49|copies 58
AACATGAACTTCTATCCCTCGAGAAATAAGCTCATCAACAAGATGGGAT
>1939641|reference BscX_ch_v3_motif_mod_final_jobs_026_026589_data_consensus|length 16|copies 1
AACATGCGATTGCAGA
>1939641|reference BscX_ch_v3_motif_mod_final_jobs_026_026589_data_consensus|length 40|copies 5
AACATGCGATTGCAGAGTTAGAAACTATTGTGGATATAAA
>1939641|reference BscX_ch_v3_motif_mod_final_jobs_026_026589_data_consensus|length 40|copies 5
AACATGCTGTCTCAATCGTAGCTCTCCATTGTGATCTAAT
>1939641|reference BscX_ch_v3_motif_mod_final_jobs_026_026589_data_consensus|length 41|copies 1
AACATGCTGTCTCAATCGTAGCTCTCCATTGTGATCTAATA
>1939641|reference BscX_ch_v3_motif_mod_final_jobs_026_026589_data_consensus|length 35|copies 1
AACATTAATCTTCCCAGCATAGATCAGTCCGATTA
>1939641|reference BscX_ch_v3_motif_mod_final_jobs_026_026589_data_consensus|length 34|copies 1
AACATTGCAGCAATGTCCGAGGCATTAGTGCTAG
>1939641|reference BscX_ch_v3_motif_mod_final_jobs_026_026589_data_consensus|length 50|copies 1
AACATTGCCCGTACTATATCTGCGTTTGTGACACCAGGACGTAACTCTCC
>1939641|reference BscX_ch_v3_motif_mod_final_jobs_026_026589_data_consensus|length 47|copies 1
AACATTGGCAACGGATAAGGATGTAACAGAATATGTAAAATTACATC
>1939641|reference BscX_ch_v3_motif_mod_final_jobs_026_026589_data_consensus|length 45|copies 1
AACCAAATCGACGCATCAATTCATCTTCCATAGAAAGATAGAATT
>1939641|reference BscX_ch_v3_motif_mod_final_jobs_026_026589_data_consensus|length 46|copies 1
AACCAATGCTAATGATAAACAAACGGTATTTAATAATAATGACATC
>1939641|reference BscX_ch_v3_motif_mod_final_jobs_026_026589_data_consensus|length 51|copies 6
AACCACCTCTTTCAAATGTACGGAGCAATCCATCCTTCGTGTAGCCAAAAA
>1939641|reference BscX_ch_v3_motif_mod_final_jobs_026_026589_data_consensus|length 52|copies 1
AACCACCTCTTTCAAATGTACGGAGCAATCCATCCTTCGTGTAGCCAAAAAA
>1939641|reference BscX_ch_v3_motif_mod_final_jobs_026_026589_data_consensus|length 44|copies 1
AACCACTAAATTTGTCTCTTAGCTCAGGATTTTGCGTTGCTATC
>1939641|reference BscX_ch_v3_motif_mod_final_jobs_026_026589_data_consensus|length 43|copies 1
AACCAGGATTGAATGATTCGATGTGCACTTCTTGGTGTGATGC
>1939641|reference BscX_ch_v3_motif_mod_final_jobs_026_026589_data_consensus|length 52|copies 20
AACCAGGTTTTCAACAATGAAACAGATGGTTTTTGTATATGCTGAATAGGCT
>1939641|reference BscX_ch_v3_motif_mod_final_jobs_026_026589_data_consensus|length 47|copies 53
AACCCAAATACTAACGAGATTAATGTAGATCAGGCATTAGATGATAA
>1939641|reference BscX_ch_v3_motif_mod_final_jobs_026_026589_data_consensus|length 48|copies 1
AACCCAAATACTAACGAGATTAATGTAGATCAGGCATTAGATGATAAA
>1939641|reference BscX_ch_v3_motif_mod_final_jobs_026_026589_data_consensus|length 47|copies 1
AACCCATGTTGTGAACTTAAGTATTCCGAAAACAGATGTAGAGACAT
>1939641|reference BscX_ch_v3_motif_mod_final_jobs_026_026589_data_consensus|length 48|copies 1
AACCCTAATGGAATAAAAAAAATTGTCCATGCAGGCGATGCTTACTTT
>1939641|reference BscX_ch_v3_motif_mod_final_jobs_026_026589_data_consensus|length 45|copies 3
AACCCTATGCCTTCTTCTATTAGTGGCTACAATAACGATATTCCT
>1939641|reference BscX_ch_v3_motif_mod_final_jobs_026_026589_data_consensus|length 46|copies 1
AACCCTCTTCGATTTACAAGTATTGCAAATGAAGGAATGCTTATTG
>1939641|reference BscX_ch_v3_motif_mod_final_jobs_026_026589_data_consensus|length 51|copies 4
AACCCTGCTGTTGCAACTGGAAGTGTTGCCGGATCATGACCATTTTCCTTA
>1939641|reference BscX_ch_v3_motif_mod_final_jobs_026_026589_data_consensus|length 52|copies 1
AACCCTGCTGTTGCAACTGGAAGTGTTGCCGGATCATGACCATTTTCCTTAG
>1939641|reference BscX_ch_v3_motif_mod_final_jobs_026_026589_data_consensus|length 50|copies 18
AACCGAACGTTATTTTGCAATGTAGATGGTGATCAGGGAGACTGTACTCC
>1939641|reference BscX_ch_v3_motif_mod_final_jobs_026_026589_data_consensus|length 60|copies 12
AACCGAGGGAACAATCGAAAAATGGTTAGTTAAACCAGGCGATCATGTAAACAAATATGA
>1939641|reference BscX_ch_v3_motif_mod_final_jobs_026_026589_data_consensus|length 57|copies 2
AACCGATACCGCCACATTGTATCAAAATAAGTAAAACTATTTCCCCGAAAAGCGTAA
>1939641|reference BscX_ch_v3_motif_mod_final_jobs_026_026589_data_consensus|length 47|copies 7
AACCGATATAATTCCAGATCCCCCTATTGCGAGCAATGGTAAAGTCA
>1939641|reference BscX_ch_v3_motif_mod_final_jobs_026_026589_data_consensus|length 45|copies 2
AACCGATATAGACGGTTATCGTTTAGATACAGTTAAGCATGTACC
>1939641|reference BscX_ch_v3_motif_mod_final_jobs_026_026589_data_consensus|length 44|copies 1
AACCGCCAAAGGTTCCTATTTTATGATCATGAGGATATACATAG
>1939641|reference BscX_ch_v3_motif_mod_final_jobs_026_026589_data_consensus|length 41|copies 1
AACCGCCATTGCTAGCGCCATCATTGTTGTTTGATTTATAC
>1939641|reference BscX_ch_v3_motif_mod_final_jobs_026_026589_data_consensus|length 54|copies 1
AACCGGAAAATAATGAGGTCTTTTTAATACGGTCGCCAGTGTTTTACTAAATTC
>1939641|reference BscX_ch_v3_motif_mod_final_jobs_026_026589_data_consensus|length 54|copies 2
AACCGTGCTCTTATTGTTAAAGCACAAGGGGCTTCCCTTCCTTGGCAAGATAAT
>1939641|reference BscX_ch_v3_motif_mod_final_jobs_026_026589_data_consensus|length 49|copies 1
AACCGTTCGATTTCTCCGATCTCAGAGATTATCGTGGCAGCGATCTTTT
>1939641|reference BscX_ch_v3_motif_mod_final_jobs_026_026589_data_consensus|length 48|copies 1
AACCGTTTTGTTGGTTGAGCAAAATGCGAAGCAGGCTCTTAAAGTAGC
>1939641|reference BscX_ch_v3_motif_mod_final_jobs_026_026589_data_consensus|length 20|copies 1
AACCTACAACAGAGCCTGCT
>1939641|reference BscX_ch_v3_motif_mod_final_jobs_026_026589_data_consensus|length 24|copies 1
AACCTACAACAGAGCCTGCTTTAA
>1939641|reference BscX_ch_v3_motif_mod_final_jobs_026_026589_data_consensus|length 33|copies 1
AACCTACAACAGAGCCTGCTTTAATGTTTAACC
>1939641|reference BscX_ch_v3_motif_mod_final_jobs_026_026589_data_consensus|length 47|copies 1
AACCTACAACAGAGCCTGCTTTAATGTTTAACCACTTCGTCCCGTCC
>1939641|reference BscX_ch_v3_motif_mod_final_jobs_026_026589_data_consensus|length 37|copies 1
AACCTACTGCATTTGTAGCGTCTGTTCCGTGTCCATA
>1939641|reference BscX_ch_v3_motif_mod_final_jobs_026_026589_data_consensus|length 56|copies 2
AACCTACTGCTAAGCCTGCAAAAATGGAAGAATACGGCGTAAATGCCCACCCTAAC
>1939641|reference BscX_ch_v3_motif_mod_final_jobs_026_026589_data_consensus|length 58|copies 1
AACCTCAGCTCGAATAGGATTTATTAAAATTTCCTTAACCTTCATTTTTTGTCCCTCT
>1939641|reference BscX_ch_v3_motif_mod_final_jobs_026_026589_data_consensus|length 57|copies 1
AACCTGGGCGTTCCTTAATGGTGCACGAAATTCACCATTCCAATTCACTATATCTTC
>1939641|reference BscX_ch_v3_motif_mod_final_jobs_026_026589_data_consensus|length 40|copies 1
AACCTGTTGGTATTTGGAGAGATCTCCGATCATCCCATGG
>1939641|reference BscX_ch_v3_motif_mod_final_jobs_026_026589_data_consensus|length 59|copies 1
AACCTTACCAGGTCTTGACATCCCGCTGACCGGCCTAGAGATAGGCTTTTCCCTTCGGG
>1939641|reference BscX_ch_v3_motif_mod_final_jobs_026_026589_data_consensus|length 36|copies 1
AACCTTATCCTCGTCTCCTAATTCATCCATACCTAG
>1939641|reference BscX_ch_v3_motif_mod_final_jobs_026_026589_data_consensus|length 48|copies 5
AACCTTCCCTGTTCCTTTTTATACGGTCAAATAGGCGAACAACTTCCG
>1939641|reference BscX_ch_v3_motif_mod_final_jobs_026_026589_data_consensus|length 39|copies 1
AACCTTGCGGAGACGAGCATAAACATTGCAGAAATCACG
>1939641|reference BscX_ch_v3_motif_mod_final_jobs_026_026589_data_consensus|length 45|copies 1
AACCTTTCTAATTTAGATGCTGTTAAGCAGGCAATTCAGTCCAAT
>1939641|reference BscX_ch_v3_motif_mod_final_jobs_026_026589_data_consensus|length 48|copies 1
AACCTTTGATAGCTTTGATCTGCTTTAGAATCTCCTACCATTTCTCCG
>1939641|reference BscX_ch_v3_motif_mod_final_jobs_026_026589_data_consensus|length 55|copies 2
AACGAAATACCGATCATTTGTAAGAATGAAAGGTAGATCCTATTTTTTAATAGGT
>1939641|reference BscX_ch_v3_motif_mod_final_jobs_026_026589_data_consensus|length 59|copies 4
AACGAAGAAGGAAAAGGCTTTGAGTTTGAAAATGCTATCGTTGGTGGGGTTGTACCACG
>1939641|reference BscX_ch_v3_motif_mod_final_jobs_026_026589_data_consensus|length 47|copies 5
AACGAAGGAATCTGCAATTGTAACAGTGATCGGGGCTTTAGATATAA
>1939641|reference BscX_ch_v3_motif_mod_final_jobs_026_026589_data_consensus|length 48|copies 3
AACGAAGGAATCTGCAATTGTAACAGTGATCGGGGCTTTAGATATAAT
>1939641|reference BscX_ch_v3_motif_mod_final_jobs_026_026589_data_consensus|length 49|copies 22
AACGACGCTTTCCTATATAACAAAATGGACAAACAAAATCAGACCATAC
>1939641|reference BscX_ch_v3_motif_mod_final_jobs_026_026589_data_consensus|length 50|copies 1
AACGAGAAATTGTTTTAAAATCCCTTTGTATATCTGGGATATAGCGAAGG
>1939641|reference BscX_ch_v3_motif_mod_final_jobs_026_026589_data_consensus|length 51|copies 1
AACGAGCGCAACCCTTGATCTTAGTTGCCAGCATTCAGTTGGGCACTCTAA
>1939641|reference BscX_ch_v3_motif_mod_final_jobs_026_026589_data_consensus|length 23|copies 1
AACGATCACGAGCAATATCTTCT
>1939641|reference BscX_ch_v3_motif_mod_final_jobs_026_026589_data_consensus|length 24|copies 1
AACGATCCTGTAGAAAAAGCTAAA
>1939641|reference BscX_ch_v3_motif_mod_final_jobs_026_026589_data_consensus|length 46|copies 2
AACGATTGGATTTTTTGCAACTACTACCAATCCTTTTGTACCTTCA
>1939641|reference BscX_ch_v3_motif_mod_final_jobs_026_026589_data_consensus|length 50|copies 1
AACGCAGTAGCTCCAGGATCTACTGAAACCCCTATGGTTAAACAATATAG
>1939641|reference BscX_ch_v3_motif_mod_final_jobs_026_026589_data_consensus|length 37|copies 1
AACGCCAATCATAGCGGCCATCATACCTGCAATAGAG
>1939641|reference BscX_ch_v3_motif_mod_final_jobs_026_026589_data_consensus|length 55|copies 1
AACGCCTTCTTTTAGTTTCACTTCCCAAGTCTTATCATCTATTTTTTCATAACCT
>1939641|reference BscX_ch_v3_motif_mod_final_jobs_026_026589_data_consensus|length 53|copies 7
AACGCTCCGGGATTGGCTGGAGTGCAAAAAACTGTTCCATAATCACACCAGAG
>1939641|reference BscX_ch_v3_motif_mod_final_jobs_026_026589_data_consensus|length 34|copies 1
AACGGAAGCGGTTCTGGATCTAATATAGAATTCG
>1939641|reference BscX_ch_v3_motif_mod_final_jobs_026_026589_data_consensus|length 50|copies 1
AACGGAAGCGGTTCTGGATCTAATATAGAATTCGATAAGAAAACAGGAGA
>1939641|reference BscX_ch_v3_motif_mod_final_jobs_026_026589_data_consensus|length 45|copies 10
AACGGACATACATATTTGTATTCAATGTATTGATAGAACCGTCAT
>1939641|reference BscX_ch_v3_motif_mod_final_jobs_026_026589_data_consensus|length 37|copies 3
AACGGATGCTCAACGCGATCAATATGCTGTTGCTGCC
>1939641|reference BscX_ch_v3_motif_mod_final_jobs_026_026589_data_consensus|length 38|copies 13
AACGGTCTTACGTACTTAGATCGTGTAACAGGAGAAGT
>1939641|reference BscX_ch_v3_motif_mod_final_jobs_026_026589_data_consensus|length 47|copies 1
AACGGTTCTGGAAAGTCCACACTTCTAAAGATTATACTAGGACTGTT
>1939641|reference BscX_ch_v3_motif_mod_final_jobs_026_026589_data_consensus|length 53|copies 2
AACGGTTTCTTTTATATTGTAGACCGTAAAAAAGATCTTATTATTGCTGGTGG
>1939641|reference BscX_ch_v3_motif_mod_final_jobs_026_026589_data_consensus|length 31|copies 1
AACGTTTGAGCGTGCAGGCTTTGTCAAAGAG
>1939641|reference BscX_ch_v3_motif_mod_final_jobs_026_026589_data_consensus|length 63|copies 2
AACTAAAATGGCACAAGATCAAAACAGTAAAAAAGAAGAAAAAATTAAAGAATTACAAGCCTT
>1939641|reference BscX_ch_v3_motif_mod_final_jobs_026_026589_data_consensus|length 52|copies 1
AACTAAGTGGGTAAATGGAGAGTTAATTTCTAGTTTCCCGAATGCTACTATC
>1939641|reference BscX_ch_v3_motif_mod_final_jobs_026_026589_data_consensus|length 54|copies 1
AACTAATAACCCCCTCCTGCACTGCGCTATCATCTAAATGGGGCAGACATACAA
>1939641|reference BscX_ch_v3_motif_mod_final_jobs_026_026589_data_consensus|length 47|copies 1
AACTACGCGTTTGCTTGATCGTATGCAAACTGTTTATAAGAGCTACT
>1939641|reference BscX_ch_v3_motif_mod_final_jobs_026_026589_data_consensus|length 35|copies 1
AACTAGATGGCTTTAAACCTTTCGTCAAAAAGGAA
>1939641|reference BscX_ch_v3_motif_mod_final_jobs_026_026589_data_consensus|length 49|copies 1
AACTATATGTCAAAAGAGTTGAAAAGTAAGTTCGAACATGAGAGGCAAA
>1939641|reference BscX_ch_v3_motif_mod_final_jobs_026_026589_data_consensus|length 44|copies 1
AACTATTAATATGTATAACAGTAAAATAGATCAGGGAGTTTTAG
>1939641|reference BscX_ch_v3_motif_mod_final_jobs_026_026589_data_consensus|length 48|copies 30
AACTATTAATATGTATAACAGTAAAATAGATCAGGGAGTTTTAGAGAA
>1939641|reference BscX_ch_v3_motif_mod_final_jobs_026_026589_data_consensus|length 49|copies 27
AACTATTAATATGTATAACAGTAAAATAGATCAGGGAGTTTTAGAGAAA
>1939641|reference BscX_ch_v3_motif_mod_final_jobs_026_026589_data_consensus|length 55|copies 1
AACTATTCGGACAATGGATGCTTCTACAATGACACTCATTAAAGAAAAAATAGAA
>1939641|reference BscX_ch_v3_motif_mod_final_jobs_026_026589_data_consensus|length 38|copies 1
AACTCAACCTGCTCTTCTGATTTCTTATGATAGCCTCT
>1939641|reference BscX_ch_v3_motif_mod_final_jobs_026_026589_data_consensus|length 47|copies 1
AACTCACGAACACCAAACCAGATGTTTTTGCCCGCATAGTTATCTGC
>1939641|reference BscX_ch_v3_motif_mod_final_jobs_026_026589_data_consensus|length 48|copies 7
AACTCATTTTTCTGAAAACGAAAGACCTGATGATCGAGGATATTCTTT
>1939641|reference BscX_ch_v3_motif_mod_final_jobs_026_026589_data_consensus|length 49|copies 1
AACTCATTTTTCTGAAAACGAAAGACCTGATGATCGAGGATATTCTTTT
>1939641|reference BscX_ch_v3_motif_mod_final_jobs_026_026589_data_consensus|length 32|copies 1
AACTCCGTCAATATAGGATCGATATCTGCTAT
>1939641|reference BscX_ch_v3_motif_mod_final_jobs_026_026589_data_consensus|length 52|copies 1
AACTCCTTTTTGGCCTACCCTAGTATCGTATTGATCAGGAAACTGCTCAATG
>1939641|reference BscX_ch_v3_motif_mod_final_jobs_026_026589_data_consensus|length 46|copies 1
AACTCGGGAAGAACAGTCCGCTAGTTTACCAGGTAGACTAGAAACC
>1939641|reference BscX_ch_v3_motif_mod_final_jobs_026_026589_data_consensus|length 21|copies 1
AACTCTAAAGCAATGCAAGAG
>1939641|reference BscX_ch_v3_motif_mod_final_jobs_026_026589_data_consensus|length 51|copies 2
AACTCTAAAGCAATGCAAGAGATACAGCCAGAGATGCTTAAGCTGAAAGAA
>1939641|reference BscX_ch_v3_motif_mod_final_jobs_026_026589_data_consensus|length 52|copies 5
AACTCTAAAGCAATGCAAGAGATACAGCCAGAGATGCTTAAGCTGAAAGAAA
>1939641|reference BscX_ch_v3_motif_mod_final_jobs_026_026589_data_consensus|length 53|copies 1
AACTCTAAAGCAATGCAAGAGATACAGCCAGAGATGCTTAAGCTGAAAGAAAA
>1939641|reference BscX_ch_v3_motif_mod_final_jobs_026_026589_data_consensus|length 54|copies 1
AACTCTAAAGCAATGCAAGAGATACAGCCAGAGATGCTTAAGCTGAAAGAAAAA
>1939641|reference BscX_ch_v3_motif_mod_final_jobs_026_026589_data_consensus|length 44|copies 1
AACTCTCAACTTGGCCGTCCATATGATCCAGTTACTGGTACAGG
>1939641|reference BscX_ch_v3_motif_mod_final_jobs_026_026589_data_consensus|length 54|copies 1
AACTCTTCCTTTCTATGTCCTTCGATTAATTCGATTGTATCATACAAAGGTAAA
>1939641|reference BscX_ch_v3_motif_mod_final_jobs_026_026589_data_consensus|length 45|copies 1
AACTCTTTCTCATCCTGATCGCTAATAGATGTCTTTGCCCCGATG
>1939641|reference BscX_ch_v3_motif_mod_final_jobs_026_026589_data_consensus|length 45|copies 1
AACTGAAGGTTTTGTACATTTGGCTGTTGAACCTTATATTCTTCA
>1939641|reference BscX_ch_v3_motif_mod_final_jobs_026_026589_data_consensus|length 44|copies 2
AACTGAGTTAAAGCTAGATCAGGCGCTTTAAAAATGATGTAGAA
>1939641|reference BscX_ch_v3_motif_mod_final_jobs_026_026589_data_consensus|length 42|copies 1
AACTGCAATAATAGCAGGTATGACTAAAAAATAAATTCTCTG
>1939641|reference BscX_ch_v3_motif_mod_final_jobs_026_026589_data_consensus|length 47|copies 1
AACTGCACTTGGTAAAAACTGTCCTGTTAAAATTGTTAATCCAAACC
>1939641|reference BscX_ch_v3_motif_mod_final_jobs_026_026589_data_consensus|length 38|copies 1
AACTGCTAAGCCATCCTCTGATACACCTGTTGGACGTA
>1939641|reference BscX_ch_v3_motif_mod_final_jobs_026_026589_data_consensus|length 37|copies 1
AACTGGAAGTGTTGCCGGATCATGACCATTTTCCTTA
>1939641|reference BscX_ch_v3_motif_mod_final_jobs_026_026589_data_consensus|length 11|copies 1
AACTGGTCCAG
>1939641|reference BscX_ch_v3_motif_mod_final_jobs_026_026589_data_consensus|length 44|copies 1
AACTGTAAGGCCGATAAACTGTCCATCTGTGTCCTGTAGAACAG
>1939641|reference BscX_ch_v3_motif_mod_final_jobs_026_026589_data_consensus|length 52|copies 3
AACTGTCAGCCACGGAATAACTCCTTTTTCTTGAAAAACCATGGATTGTAGA
>1939641|reference BscX_ch_v3_motif_mod_final_jobs_026_026589_data_consensus|length 46|copies 1
AACTGTTAGCTGAACGTGATTGTCACGATCCTGATAATCGAGCGAA
>1939641|reference BscX_ch_v3_motif_mod_final_jobs_026_026589_data_consensus|length 47|copies 17
AACTGTTAGCTGAACGTGATTGTCACGATCCTGATAATCGAGCGAAG
>1939641|reference BscX_ch_v3_motif_mod_final_jobs_026_026589_data_consensus|length 48|copies 1
AACTGTTCGATATCAAAGTGAATATCGCCAGCAGGCTTAATCTCTAAA
>1939641|reference BscX_ch_v3_motif_mod_final_jobs_026_026589_data_consensus|length 45|copies 1
AACTGTTGCTGTATATTCTGAAGCGGATCGAGAGGCTTTACATGT
>1939641|reference BscX_ch_v3_motif_mod_final_jobs_026_026589_data_consensus|length 14|copies 1
AACTTAGCATTCGC
>1939641|reference BscX_ch_v3_motif_mod_final_jobs_026_026589_data_consensus|length 35|copies 1
AACTTATGATTGGAGCGGCAGGCGGCGCTCTTATG
>1939641|reference BscX_ch_v3_motif_mod_final_jobs_026_026589_data_consensus|length 50|copies 1
AACTTCCCCCTAGCTATATTTAATCCGTGGATCTAATAGTCGGTAAAGAA
>1939641|reference BscX_ch_v3_motif_mod_final_jobs_026_026589_data_consensus|length 50|copies 1
AACTTCTGTGTTTTTGGTGCTTAAAGAATATTGACTAAAATAATCACATC
>1939641|reference BscX_ch_v3_motif_mod_final_jobs_026_026589_data_consensus|length 12|copies 1
AACTTTATCTGG
>1939641|reference BscX_ch_v3_motif_mod_final_jobs_026_026589_data_consensus|length 45|copies 1
AACTTTCGAAGAAGGAGGAAGTACCTTTTAGTCCTGCGACTATTC
>1939641|reference BscX_ch_v3_motif_mod_final_jobs_026_026589_data_consensus|length 43|copies 7
AAGAAATAACTGCTATACACGAAATTGGGGAAAAGATGGCTGA
>1939641|reference BscX_ch_v3_motif_mod_final_jobs_026_026589_data_consensus|length 58|copies 1
AAGAAATAGGTCAAAAGGGTGGAGAAGCAACCTCTCAAAACCATGGCCAAGATTTCTA
>1939641|reference BscX_ch_v3_motif_mod_final_jobs_026_026589_data_consensus|length 54|copies 1
AAGAAATGTCCTCTCGTGAAACAGGATTGTAGTAAAAAACTTCTGGATTGTAGT
>1939641|reference BscX_ch_v3_motif_mod_final_jobs_026_026589_data_consensus|length 52|copies 2
AAGAAATTATTATTGAGGAAGAAGCAGTAAAGGTCCATTTACTTCCCACATT
>1939641|reference BscX_ch_v3_motif_mod_final_jobs_026_026589_data_consensus|length 68|copies 3
AAGAAATTGAAAAAGAGTTACTCAAAATCTTTGCTCTTGAAAACTGGAACCGATTTGAATTCTATGAG
>1939641|reference BscX_ch_v3_motif_mod_final_jobs_026_026589_data_consensus|length 41|copies 1
AAGAACAAGTGCAATCTCCACTGAAAAATGCTGTTTTAGAA
>1939641|reference BscX_ch_v3_motif_mod_final_jobs_026_026589_data_consensus|length 48|copies 1
AAGAACACACCATATGCATTTCCGTTGGTTCCCGGAGCAATAGCTTTA
>1939641|reference BscX_ch_v3_motif_mod_final_jobs_026_026589_data_consensus|length 55|copies 1
AAGAACCGCATCATATTTTCCATTAAGTGCTTGGAAGAATACGGAGTCAGCAGGA
>1939641|reference BscX_ch_v3_motif_mod_final_jobs_026_026589_data_consensus|length 55|copies 1
AAGAACTCCGTTCATTCATCCCATCTATAAAAGAAGATCGCGTCTTTAGTAATGA
>1939641|reference BscX_ch_v3_motif_mod_final_jobs_026_026589_data_consensus|length 41|copies 1
AAGAACTGAGATCGCTTAGGCGATCTTGGTCTATATTTCTT
>1939641|reference BscX_ch_v3_motif_mod_final_jobs_026_026589_data_consensus|length 49|copies 1
AAGAACTTGATAGAAGTGAGTTTGTCATCTCAACAAAGGCGGGCCTAAT
>1939641|reference BscX_ch_v3_motif_mod_final_jobs_026_026589_data_consensus|length 43|copies 1
AAGAAGAACTGATGAAGCTAGAGCTACAAGAAAGAATTCAATA
>1939641|reference BscX_ch_v3_motif_mod_final_jobs_026_026589_data_consensus|length 20|copies 1
AAGAAGAAGTAAAACTAAAA
>1939641|reference BscX_ch_v3_motif_mod_final_jobs_026_026589_data_consensus|length 56|copies 1
AAGAAGAAGTAACCCTAGTTAAAGAAATGTCTGCTAATGAAGAAAACTACAAAGTT
>1939641|reference BscX_ch_v3_motif_mod_final_jobs_026_026589_data_consensus|length 49|copies 1
AAGAAGCTGTCATTTTTGCTTTGTTGGGTTACCAATGCTTTAAAAAAAG
>1939641|reference BscX_ch_v3_motif_mod_final_jobs_026_026589_data_consensus|length 49|copies 1
AAGAAGCTTTTACCATTCAACCAAACTATGATCAAGCAAGATATGTGTA
>1939641|reference BscX_ch_v3_motif_mod_final_jobs_026_026589_data_consensus|length 61|copies 1
AAGAAGGCTTAGAAGCAGTGAAAGCTGAGGGAGAGCCTTTTGATCCGAATTTACATCAAGC
>1939641|reference BscX_ch_v3_motif_mod_final_jobs_026_026589_data_consensus|length 42|copies 1
AAGAAGTATCTATTCAAGAGCTAACTGCTGAATCCTATAAAA
>1939641|reference BscX_ch_v3_motif_mod_final_jobs_026_026589_data_consensus|length 50|copies 6
AAGAAGTCGTAATTTGATTGTTCACAAAATGATCTGGTTCCAATACATCT
>1939641|reference BscX_ch_v3_motif_mod_final_jobs_026_026589_data_consensus|length 52|copies 1
AAGAAGTTGAAAAAGGATTAGTATTAGTAGATTTTTGGGCAACATGGTGCGG
>1939641|reference BscX_ch_v3_motif_mod_final_jobs_026_026589_data_consensus|length 39|copies 18
AAGAATAGAGATGAAATAAGTGCAGGCACTGTGTCTAGT
>1939641|reference BscX_ch_v3_motif_mod_final_jobs_026_026589_data_consensus|length 52|copies 1
AAGAATCGGATCAATAATTGAGTACCCTATATTTTATGAGAAACTAACTGCT
>1939641|reference BscX_ch_v3_motif_mod_final_jobs_026_026589_data_consensus|length 40|copies 4
AAGAATTAGATAATATCTTTGATCGAGATATCTATATAAT
>1939641|reference BscX_ch_v3_motif_mod_final_jobs_026_026589_data_consensus|length 50|copies 143
AAGAATTTGTACCAAAACTAGATGGCTTTAAACCTTTCGTCAAAAAGGAA
>1939641|reference BscX_ch_v3_motif_mod_final_jobs_026_026589_data_consensus|length 50|copies 1
AAGACAAAAATTTAAGTAAGGATGGAGATGTCGTTTCTCCAATTGGTTAT
>1939641|reference BscX_ch_v3_motif_mod_final_jobs_026_026589_data_consensus|length 48|copies 1
AAGACAAGCATATGCTAGAGAGCTTGAAGATCGAGGCTATTTAGAAAA
>1939641|reference BscX_ch_v3_motif_mod_final_jobs_026_026589_data_consensus|length 51|copies 2
AAGACAAGGTGAGCCAGATCCTGTCTCTAACCAAGCTTTAAAGGTCGTATT
>1939641|reference BscX_ch_v3_motif_mod_final_jobs_026_026589_data_consensus|length 38|copies 1
AAGACATGACAGTTGCTGAGGGTGAAAAACTACTGCAG
>1939641|reference BscX_ch_v3_motif_mod_final_jobs_026_026589_data_consensus|length 38|copies 1
AAGACCATGATCCTGCAGCACCGGTAGTAATAGAACGT
>1939641|reference BscX_ch_v3_motif_mod_final_jobs_026_026589_data_consensus|length 51|copies 1
AAGACCCGCTATGTAGGTGTAAGAGAAGAAGGTCAACTCATTGGTGCATTA
>1939641|reference BscX_ch_v3_motif_mod_final_jobs_026_026589_data_consensus|length 42|copies 1
AAGACGCACATGTCGTCGGGCTGATCCTGTTGTTTTTCTTTA
>1939641|reference BscX_ch_v3_motif_mod_final_jobs_026_026589_data_consensus|length 49|copies 8
AAGACGTTTTAGCAAACGGTAAAGGCGCTATGCCTGCTGGCTTAGTACC
>1939641|reference BscX_ch_v3_motif_mod_final_jobs_026_026589_data_consensus|length 49|copies 1
AAGACTTTCTCAGGTGCATAAGTTCCTAACCCTATAATTCCTGCATTCA
>1939641|reference BscX_ch_v3_motif_mod_final_jobs_026_026589_data_consensus|length 47|copies 1
AAGAGAAAATGGAGATTATTAATACTGCGGTGACTAAGCTAACGGTC
>1939641|reference BscX_ch_v3_motif_mod_final_jobs_026_026589_data_consensus|length 45|copies 1
AAGAGAAAGAGAAAACATTCATTCCTTACGATTTAGAGAATCTGT
>1939641|reference BscX_ch_v3_motif_mod_final_jobs_026_026589_data_consensus|length 36|copies 21
AAGAGAAGGTACGCTAGATCCAGTCATCGGCCGTAG
>1939641|reference BscX_ch_v3_motif_mod_final_jobs_026_026589_data_consensus|length 51|copies 1
AAGAGAATCTATATTCTTTGGGAGTCTACTTTAATAAAATTCAACAAATAT
>1939641|reference BscX_ch_v3_motif_mod_final_jobs_026_026589_data_consensus|length 40|copies 1
AAGAGACACTTGAGTTTCAGTTGGTCGATCGAAGCATCGC
>1939641|reference BscX_ch_v3_motif_mod_final_jobs_026_026589_data_consensus|length 58|copies 1
AAGAGAGCTTCTTTCCCATGTGGCACTTCCTTTTAATGGATATAAAATAATAATTACT
>1939641|reference BscX_ch_v3_motif_mod_final_jobs_026_026589_data_consensus|length 46|copies 1
AAGAGAGGCTGTCAAGGAATCGGTAATCGCTACAAGCATTCCCTCC
>1939641|reference BscX_ch_v3_motif_mod_final_jobs_026_026589_data_consensus|length 46|copies 1
AAGAGAGTATGAGGAGTTTTCATACGAAGAAATTGCAGAGACATTA
>1939641|reference BscX_ch_v3_motif_mod_final_jobs_026_026589_data_consensus|length 40|copies 10
AAGAGCAATCTAAACGATAGTGTTAATCCCTTTGATTATA
>1939641|reference BscX_ch_v3_motif_mod_final_jobs_026_026589_data_consensus|length 38|copies 2
AAGAGCATGGCGAAGCGGTAGAATTGATGAAGTCTATT
>1939641|reference BscX_ch_v3_motif_mod_final_jobs_026_026589_data_consensus|length 36|copies 3
AAGAGCATTTTGAGCCTGCTGAACTGCTGAAAGCTC
>1939641|reference BscX_ch_v3_motif_mod_final_jobs_026_026589_data_consensus|length 43|copies 1
AAGAGCCTACTTTGGCTCAAGCAACTTCATTGTTATACATTAC
>1939641|reference BscX_ch_v3_motif_mod_final_jobs_026_026589_data_consensus|length 42|copies 1
AAGAGCGAAGTAGATTTTGGCTCCCGTGTATTAATCGATGCT
>1939641|reference BscX_ch_v3_motif_mod_final_jobs_026_026589_data_consensus|length 40|copies 1
AAGAGCTAGGAATTGATATAGATCTGGAGCAGGCAGATAT
>1939641|reference BscX_ch_v3_motif_mod_final_jobs_026_026589_data_consensus|length 15|copies 1
AAGAGCTGAAACAGG
>1939641|reference BscX_ch_v3_motif_mod_final_jobs_026_026589_data_consensus|length 47|copies 2
AAGAGCTTCGTCAATACTATTATCAACAATTTCCCATACAAGATGGT
>1939641|reference BscX_ch_v3_motif_mod_final_jobs_026_026589_data_consensus|length 53|copies 1
AAGAGGTTTCTTTTCGCTTAGTTGAAGGTGAGCATGTAGGACTTGTAGGGGCA
>1939641|reference BscX_ch_v3_motif_mod_final_jobs_026_026589_data_consensus|length 42|copies 1
AAGAGTACGACTTTGATATATTTGTAGCTAATGCCGCTATTA
>1939641|reference BscX_ch_v3_motif_mod_final_jobs_026_026589_data_consensus|length 46|copies 1
AAGAGTAGATTTTAAAAAGGATATTACAACAGATACAATGTAATTG
>1939641|reference BscX_ch_v3_motif_mod_final_jobs_026_026589_data_consensus|length 56|copies 1
AAGAGTATCTCTCACAGTGTAGACAAAATGGTTGGAAACCATTTCGATTTCCAACC
>1939641|reference BscX_ch_v3_motif_mod_final_jobs_026_026589_data_consensus|length 52|copies 2
AAGAGTATTTGAAAGTTTGTAAAATGTACGGTATCAGTGCCTATAGAGGAAA
>1939641|reference BscX_ch_v3_motif_mod_final_jobs_026_026589_data_consensus|length 51|copies 13
AAGAGTGGGTACGCAATTCAAAGTTACCTGTTTTCTTAGCAGTAGGTATAA
>1939641|reference BscX_ch_v3_motif_mod_final_jobs_026_026589_data_consensus|length 50|copies 1
AAGAGTTAAAGTTTGTTGGTAGTCTAAGTTAAATAAAAGCGGCAAAGATG
>1939641|reference BscX_ch_v3_motif_mod_final_jobs_026_026589_data_consensus|length 54|copies 1
AAGAGTTAAATTATTGCTTTTAGGAAGAAGTTACTTGCCCGCCGTTTACGTGAA
>1939641|reference BscX_ch_v3_motif_mod_final_jobs_026_026589_data_consensus|length 55|copies 1
AAGAGTTAAATTATTGCTTTTAGGAAGAAGTTACTTGCCCGCCGTTTACGTGAAG
>1939641|reference BscX_ch_v3_motif_mod_final_jobs_026_026589_data_consensus|length 54|copies 1
AAGAGTTACTAAAAATGGTAGGGTTGGATTCCTCCCATGCCATGCGTTATCCAC
>1939641|reference BscX_ch_v3_motif_mod_final_jobs_026_026589_data_consensus|length 42|copies 5
AAGAGTTCTCCATCTTGATCGGTCACTGCTTTTTGCATGCGT
>1939641|reference BscX_ch_v3_motif_mod_final_jobs_026_026589_data_consensus|length 38|copies 1
AAGAGTTGATAGCAGAAAGAAGCATACAGTTTATAAAT
>1939641|reference BscX_ch_v3_motif_mod_final_jobs_026_026589_data_consensus|length 49|copies 1
AAGAGTTGCAAACACAATCAGAGGAGCTTCAAACACAGTCAGAAGAGCT
>1939641|reference BscX_ch_v3_motif_mod_final_jobs_026_026589_data_consensus|length 46|copies 1
AAGAGTTGCTGAAAAGCATTTGGTAAGACCATCTCATAATAACCTT
>1939641|reference BscX_ch_v3_motif_mod_final_jobs_026_026589_data_consensus|length 40|copies 3
AAGAGTTTATATGCAAAAAAGATCCCATCGTCATAGCCGG
>1939641|reference BscX_ch_v3_motif_mod_final_jobs_026_026589_data_consensus|length 37|copies 1
AAGATAATTTAACATTTCCTCCTGCACATTATCACAG
>1939641|reference BscX_ch_v3_motif_mod_final_jobs_026_026589_data_consensus|length 42|copies 1
AAGATACAAACAACGACTCGTAGCCCGATTTTTGCAAAAAAT
>1939641|reference BscX_ch_v3_motif_mod_final_jobs_026_026589_data_consensus|length 44|copies 1
AAGATAGGATCCTCCGATTCCAATTACAACTAATACCTCAGAGT
>1939641|reference BscX_ch_v3_motif_mod_final_jobs_026_026589_data_consensus|length 10|copies 1
AAGATAGTTA
>1939641|reference BscX_ch_v3_motif_mod_final_jobs_026_026589_data_consensus|length 49|copies 2
AAGATATTCAAATTGTGATCACTTACGTGATTGCAAGTGTAGTACTTTT
>1939641|reference BscX_ch_v3_motif_mod_final_jobs_026_026589_data_consensus|length 37|copies 1
AAGATATTTATCACTCATCTCCATGGAGATCATATAT
>1939641|reference BscX_ch_v3_motif_mod_final_jobs_026_026589_data_consensus|length 38|copies 1
AAGATATTTGCTAACTACTGTGTTAGTAGCAGAAGTAA
>1939641|reference BscX_ch_v3_motif_mod_final_jobs_026_026589_data_consensus|length 47|copies 1
AAGATCCTTATCAAAATCCACATGTGCGATCACGACTATATCCACAA
>1939641|reference BscX_ch_v3_motif_mod_final_jobs_026_026589_data_consensus|length 41|copies 1
AAGATCTGCGTGACCTGGACGAGGTCTTGTAATCTTTCTTT
>1939641|reference BscX_ch_v3_motif_mod_final_jobs_026_026589_data_consensus|length 33|copies 1
AAGATGAAATTGGAGAAAGGGCACTCAGTATAG
>1939641|reference BscX_ch_v3_motif_mod_final_jobs_026_026589_data_consensus|length 42|copies 1
AAGATGACCTATTTCTTCTTCACTCAGATGGAGTAGTGATGA
>1939641|reference BscX_ch_v3_motif_mod_final_jobs_026_026589_data_consensus|length 46|copies 1
AAGATGCAGTAATCACTACGTCACATTTTCCCGGAACAACTTTAGA
>1939641|reference BscX_ch_v3_motif_mod_final_jobs_026_026589_data_consensus|length 43|copies 11
AAGATGTATATGACCAAGTAGTGGATCGTGTAAAAGAGTTAAC
>1939641|reference BscX_ch_v3_motif_mod_final_jobs_026_026589_data_consensus|length 44|copies 2
AAGATGTATATGACCAAGTAGTGGATCGTGTAAAAGAGTTAACG
>1939641|reference BscX_ch_v3_motif_mod_final_jobs_026_026589_data_consensus|length 55|copies 1
AAGATTAAATAAATCTTCTTAAAAATTTCTTTACGATCCGGCATCTGTTCATCTG
>1939641|reference BscX_ch_v3_motif_mod_final_jobs_026_026589_data_consensus|length 38|copies 1
AAGATTATTTTGTTGCGATCGAATGTATATTCAACATC
>1939641|reference BscX_ch_v3_motif_mod_final_jobs_026_026589_data_consensus|length 60|copies 1
AAGATTTAAAACAAGCAATTAATAGTAAGGCAAATATTGTCTTTCTGCTAACAGGAAACC
>1939641|reference BscX_ch_v3_motif_mod_final_jobs_026_026589_data_consensus|length 41|copies 1
AAGCAAAATATCTTTGTCTAGAAAGACGACAAAATCAGGCC
>1939641|reference BscX_ch_v3_motif_mod_final_jobs_026_026589_data_consensus|length 62|copies 1
AAGCAATGTGCAAAAAGAAATAGAGACGCTTTTTATTCGGAAGAATAAAAAACGTCTCTGTT
>1939641|reference BscX_ch_v3_motif_mod_final_jobs_026_026589_data_consensus|length 46|copies 1
AAGCAATTATTACTAACATAGAGAAAGTTATGATAGGGAAGAAAAG
>1939641|reference BscX_ch_v3_motif_mod_final_jobs_026_026589_data_consensus|length 48|copies 1
AAGCACAAATGCATTTGCCATCATAAATCCAGGATCACCTAAAGAAAT
>1939641|reference BscX_ch_v3_motif_mod_final_jobs_026_026589_data_consensus|length 34|copies 3
AAGCACATATTCTGCCTGCATGATTGTATGGATT
>1939641|reference BscX_ch_v3_motif_mod_final_jobs_026_026589_data_consensus|length 53|copies 1
AAGCACTCGTGGGACTTGATCCCGACAACTAAACAGTTCACCCTCTACTTGTT
>1939641|reference BscX_ch_v3_motif_mod_final_jobs_026_026589_data_consensus|length 31|copies 11
AAGCAGACATTGGCATACTGAAACATATGAG
>1939641|reference BscX_ch_v3_motif_mod_final_jobs_026_026589_data_consensus|length 45|copies 1
AAGCAGATCCTGCTTCAAATATTCCGAGTCCTCAGCGTATGTTTG
>1939641|reference BscX_ch_v3_motif_mod_final_jobs_026_026589_data_consensus|length 20|copies 1
AAGCAGGCTTAGGAGCTCAT
>1939641|reference BscX_ch_v3_motif_mod_final_jobs_026_026589_data_consensus|length 45|copies 1
AAGCAGGGAAGGTTCGTTTAGAGGGTAAAGAGTATATTGTACAAG
>1939641|reference BscX_ch_v3_motif_mod_final_jobs_026_026589_data_consensus|length 52|copies 1
AAGCAGGTATTGAGGAGCTAGTTGGAACTGGGGCAGAGGAAGTCGGCCCTAT
>1939641|reference BscX_ch_v3_motif_mod_final_jobs_026_026589_data_consensus|length 49|copies 1
AAGCAGTAGATCCTACTCATCTTAGCTTATTTGCAGGTACTACCTTTGT
>1939641|reference BscX_ch_v3_motif_mod_final_jobs_026_026589_data_consensus|length 35|copies 1
AAGCAGTATAAGCACCGCCAGCTCTAGATCCTTGC
>1939641|reference BscX_ch_v3_motif_mod_final_jobs_026_026589_data_consensus|length 45|copies 2
AAGCAGTCGCTTCAGCAATAGATCGCGATGCATTTGTCTCTAAAT
>1939641|reference BscX_ch_v3_motif_mod_final_jobs_026_026589_data_consensus|length 55|copies 12
AAGCATAGTGGAAATATCGGTAGGCGTTAAAGTTACTGCAGGCTTAAAGGCCGCT
>1939641|reference BscX_ch_v3_motif_mod_final_jobs_026_026589_data_consensus|length 45|copies 1
AAGCATGATCCAAAATACAATATCATGCTCAAGGACGATAAGACG
>1939641|reference BscX_ch_v3_motif_mod_final_jobs_026_026589_data_consensus|length 47|copies 1
AAGCATTTCAATATACATTTGAAGATTGATCAAGTGACTATGATACA
>1939641|reference BscX_ch_v3_motif_mod_final_jobs_026_026589_data_consensus|length 46|copies 1
AAGCCAATTCCTCTGGCTGCCCCAGTTATAAATACAACTTTATCCT
>1939641|reference BscX_ch_v3_motif_mod_final_jobs_026_026589_data_consensus|length 53|copies 2
AAGCCCTCTAAGCCAGGATCGTTAAGCTCGTTCGTGTTTGGCATTCCTTCATC
>1939641|reference BscX_ch_v3_motif_mod_final_jobs_026_026589_data_consensus|length 44|copies 1
AAGCCTACGTGCCCATGATCAAGGTATGCAGTTTGTGAAGGCGT
>1939641|reference BscX_ch_v3_motif_mod_final_jobs_026_026589_data_consensus|length 47|copies 5
AAGCCTCTTCTTGAATTTGGAATACAGGATCATGGGTTAATCTAACT
>1939641|reference BscX_ch_v3_motif_mod_final_jobs_026_026589_data_consensus|length 52|copies 8
AAGCCTCTTTTAGCTTCCTCACCTGTTTGAGATGAACGGATCAATTTAATAA
>1939641|reference BscX_ch_v3_motif_mod_final_jobs_026_026589_data_consensus|length 50|copies 1
AAGCCTTATACAAAAGCGAAGTTCTTACAAACACCTGGCTCTAAGACCCC
>1939641|reference BscX_ch_v3_motif_mod_final_jobs_026_026589_data_consensus|length 46|copies 1
AAGCCTTTAAACGAGAGAAGCAAATGGATCGTGAGTTTGAGGAGAT
>1939641|reference BscX_ch_v3_motif_mod_final_jobs_026_026589_data_consensus|length 43|copies 1
AAGCGAGGACTTCGAGGTGTTCATCGCTAGCAATGGACAGGAA
>1939641|reference BscX_ch_v3_motif_mod_final_jobs_026_026589_data_consensus|length 46|copies 3
AAGCGCAGTTTTTACTTGATCAACAATCATCGGTCCCATTGGGCAA
>1939641|reference BscX_ch_v3_motif_mod_final_jobs_026_026589_data_consensus|length 47|copies 1
AAGCGGAAGTAGGCAGGGCTAAGGGTAACACCGTAGAAGAGGCTTTC
>1939641|reference BscX_ch_v3_motif_mod_final_jobs_026_026589_data_consensus|length 53|copies 6
AAGCGTTGTTAAGCTGGATCCGTTGCAGCTTGTTTTAGTGGGAACTGTGTTAG
>1939641|reference BscX_ch_v3_motif_mod_final_jobs_026_026589_data_consensus|length 45|copies 1
AAGCTAACCCTACTGTTGCTGCACTAGCAATAATTTGTTGATTCA
>1939641|reference BscX_ch_v3_motif_mod_final_jobs_026_026589_data_consensus|length 43|copies 1
AAGCTAGTTAGGTTCTTCCCACCAGTAGTAACTGGTTCAGTAG
>1939641|reference BscX_ch_v3_motif_mod_final_jobs_026_026589_data_consensus|length 54|copies 2
AAGCTATAGGAGAAGAGATAGCAGATCGCTTTGCAGAAGCTGGAATAACAAAAA
>1939641|reference BscX_ch_v3_motif_mod_final_jobs_026_026589_data_consensus|length 42|copies 1
AAGCTATCTAATGGTCCGTCACTACCTGGTATAACAGGAATG
>1939641|reference BscX_ch_v3_motif_mod_final_jobs_026_026589_data_consensus|length 34|copies 1
AAGCTATCTGCATAGGCCATTTTGTCATTGATGG
>1939641|reference BscX_ch_v3_motif_mod_final_jobs_026_026589_data_consensus|length 46|copies 2
AAGCTATTCTAGCTCTCACAGCACTAGGATACTCTGAACGGGAGCT
>1939641|reference BscX_ch_v3_motif_mod_final_jobs_026_026589_data_consensus|length 51|copies 1
AAGCTCACGGTATGCAGCTAAGTCAAGACGAAGTGTACCGGCAACTTTTTT
>1939641|reference BscX_ch_v3_motif_mod_final_jobs_026_026589_data_consensus|length 50|copies 1
AAGCTCCATTGGGTGAAAGGGCTTCGTCACGTAATCATCCGCTCCAACAG
>1939641|reference BscX_ch_v3_motif_mod_final_jobs_026_026589_data_consensus|length 44|copies 1
AAGCTCCTTAATGATGCAGTCTAGTTTTTTTTCTATTTGGGATA
>1939641|reference BscX_ch_v3_motif_mod_final_jobs_026_026589_data_consensus|length 52|copies 1
AAGCTGATTATATCTGCAAATCCTGACTCAAATGCATTTTGTTCTGCGATTT
>1939641|reference BscX_ch_v3_motif_mod_final_jobs_026_026589_data_consensus|length 49|copies 2
AAGCTGCTCCTATGGTATTACCTGGTTTTGATCCTGAGCTAGTTGAATA
>1939641|reference BscX_ch_v3_motif_mod_final_jobs_026_026589_data_consensus|length 44|copies 1
AAGCTGCTGACCTTTTTCAGTTACATCTACGTATGTGTTACGCT
>1939641|reference BscX_ch_v3_motif_mod_final_jobs_026_026589_data_consensus|length 55|copies 1
AAGCTTATATTTTAAAATTATCATTTGAGCACGTAGATCCGAAGGTGTGGAGAAG
>1939641|reference BscX_ch_v3_motif_mod_final_jobs_026_026589_data_consensus|length 35|copies 6
AAGCTTCATTTAGCTCGATAAGATCTATATCCTCT
>1939641|reference BscX_ch_v3_motif_mod_final_jobs_026_026589_data_consensus|length 59|copies 9
AAGCTTCCGGAAGATTTCCAAACTGCCGAATTTTTAATGGATCATGGTCAGCTTGATGC
>1939641|reference BscX_ch_v3_motif_mod_final_jobs_026_026589_data_consensus|length 60|copies 1
AAGCTTCCGGAAGATTTCCAAACTGCCGAATTTTTAATGGATCATGGTCAGCTTGATGCA
>1939641|reference BscX_ch_v3_motif_mod_final_jobs_026_026589_data_consensus|length 53|copies 1
AAGCTTCTTGAAAAAGGAATGATTGGTGGGTTTGATCTTGGCCGCATTTATTC
>1939641|reference BscX_ch_v3_motif_mod_final_jobs_026_026589_data_consensus|length 37|copies 1
AAGCTTGTATAAGCATCTGCCATTTCTGCTATCGTAA
>1939641|reference BscX_ch_v3_motif_mod_final_jobs_026_026589_data_consensus|length 46|copies 6
AAGCTTTAAAGGTCGTATTAGAGCGTGCAAAAACTTACAGTGTGCC
>1939641|reference BscX_ch_v3_motif_mod_final_jobs_026_026589_data_consensus|length 40|copies 1
AAGCTTTCATGAACATTCATCAGAAGCTCATAATTTTTTA
>1939641|reference BscX_ch_v3_motif_mod_final_jobs_026_026589_data_consensus|length 40|copies 4
AAGGAAAAGAAATTATCATCACTATTAACAATAGACAGCA
>1939641|reference BscX_ch_v3_motif_mod_final_jobs_026_026589_data_consensus|length 58|copies 10
AAGGAAAAGGTCCGTTCCGCTGGGCAGCTTTATCAGGGGATCCAGAGGATATCCTTAA
>1939641|reference BscX_ch_v3_motif_mod_final_jobs_026_026589_data_consensus|length 55|copies 5
AAGGAAAGGTAAGTCCTTATAGTGGAGAGCTTCAAATTCAACCAACAACTATTAG
>1939641|reference BscX_ch_v3_motif_mod_final_jobs_026_026589_data_consensus|length 60|copies 1
AAGGAAATTATATGGATAACTGTGGAACAGGTGGTGACGGATCAAATAGCTTTAACATAA
>1939641|reference BscX_ch_v3_motif_mod_final_jobs_026_026589_data_consensus|length 51|copies 1
AAGGAAATTTCCTGTTTTCTGTAAGGTGTTCAAGAAAAATCATGCAACGAG
>1939641|reference BscX_ch_v3_motif_mod_final_jobs_026_026589_data_consensus|length 55|copies 2
AAGGAACAGGTGGTTCAGGAGAGCATTGGAATGGTCAAACTTACCGCTTCCTGCC
>1939641|reference BscX_ch_v3_motif_mod_final_jobs_026_026589_data_consensus|length 42|copies 2
AAGGAAGGACATGATGTATGGGCTACTGGTAGAAATAAACAG
>1939641|reference BscX_ch_v3_motif_mod_final_jobs_026_026589_data_consensus|length 37|copies 1
AAGGAATCGTCTATGCGCTTGAGCTATGGCTCGAAGA
>1939641|reference BscX_ch_v3_motif_mod_final_jobs_026_026589_data_consensus|length 38|copies 11
AAGGAATCGTCTATGCGCTTGAGCTATGGCTCGAAGAA
>1939641|reference BscX_ch_v3_motif_mod_final_jobs_026_026589_data_consensus|length 51|copies 2
AAGGACGAAATGAAAGACAGAAGCAAGTCATCCAATCACTTTTAAGCGAAA
>1939641|reference BscX_ch_v3_motif_mod_final_jobs_026_026589_data_consensus|length 41|copies 2
AAGGACGAGGAAGAGGTCATATCATTAGCCAATAATACGGA
>1939641|reference BscX_ch_v3_motif_mod_final_jobs_026_026589_data_consensus|length 42|copies 1
AAGGACTTCCATGCACATATAACACTGGCTAAAAAGTGGATG
>1939641|reference BscX_ch_v3_motif_mod_final_jobs_026_026589_data_consensus|length 54|copies 1
AAGGAGAGCATTCTGACATTGTGATGAGCACAAGGATCCGATTGGCTAGAAATC
>1939641|reference BscX_ch_v3_motif_mod_final_jobs_026_026589_data_consensus|length 37|copies 1
AAGGAGAGCCATTGCTCCATGCTAGAATTGACCAGCT
>1939641|reference BscX_ch_v3_motif_mod_final_jobs_026_026589_data_consensus|length 39|copies 1
AAGGAGGACATAGCGCTTCTCCTCATGAAACAATTGACG
>1939641|reference BscX_ch_v3_motif_mod_final_jobs_026_026589_data_consensus|length 36|copies 1
AAGGATAAAATCTCGGTGATCGGGAATGGAATGGTA
>1939641|reference BscX_ch_v3_motif_mod_final_jobs_026_026589_data_consensus|length 50|copies 1
AAGGATCTATTTGGTGGTAGCACATTAATGATCAAAGAAAATATGGATCA
>1939641|reference BscX_ch_v3_motif_mod_final_jobs_026_026589_data_consensus|length 52|copies 6
AAGGATGACCCTTCTTTATGGAAAAGAGGAGATTTGTTGTTTTTTGCAAATG
>1939641|reference BscX_ch_v3_motif_mod_final_jobs_026_026589_data_consensus|length 25|copies 1
AAGGATGGTGTATAAGATTGTGCAT
>1939641|reference BscX_ch_v3_motif_mod_final_jobs_026_026589_data_consensus|length 54|copies 3
AAGGATTACATGAAGTATACACAAAACGTTTAGGTTTTATTTCTAGCACTGTTT
>1939641|reference BscX_ch_v3_motif_mod_final_jobs_026_026589_data_consensus|length 54|copies 1
AAGGCCAAATAGAAGGGGCGCCAGTCCATCCATCTCGAATAGCTAGAGGTCTAG
>1939641|reference BscX_ch_v3_motif_mod_final_jobs_026_026589_data_consensus|length 50|copies 1
AAGGCCCTTTTCCAGTTTGGTTTCCAGCAGCTGCTGGATTCCTCTTGGGT
>1939641|reference BscX_ch_v3_motif_mod_final_jobs_026_026589_data_consensus|length 58|copies 2
AAGGCTTAGAAGCAGTGAAAGCTGAGGGAGAGCCTTTTGATCCGAATTTACATCAAGC
>1939641|reference BscX_ch_v3_motif_mod_final_jobs_026_026589_data_consensus|length 52|copies 1
AAGGGATTTCCGCAATGAATTTAGGAAGAATCGATCATGAAACTACCGCCAA
>1939641|reference BscX_ch_v3_motif_mod_final_jobs_026_026589_data_consensus|length 46|copies 1
AAGGGCGAGCTAATACGATCATAAACTCTTTTTTACGATACCGAGA
>1939641|reference BscX_ch_v3_motif_mod_final_jobs_026_026589_data_consensus|length 47|copies 1
AAGGGCGCAAAACTATGTGAATGGACAGATTCCCAATTTAGAACGCA
>1939641|reference BscX_ch_v3_motif_mod_final_jobs_026_026589_data_consensus|length 47|copies 1
AAGGGCTAAAGGATAAAACCGTTATCTATGCAACCGATATGAATGAG
>1939641|reference BscX_ch_v3_motif_mod_final_jobs_026_026589_data_consensus|length 40|copies 1
AAGGGGAATATGTAATGGAAATAAAGACATTAGCTAAATG
>1939641|reference BscX_ch_v3_motif_mod_final_jobs_026_026589_data_consensus|length 69|copies 2
AAGGGGTCGCAGGTTCGAATCCTGTCTTCCCGACCAGTTAATTAATAAATTTGGGGCCTTAGCTCAGCT
>1939641|reference BscX_ch_v3_motif_mod_final_jobs_026_026589_data_consensus|length 41|copies 2
AAGGGTCCTCGATTATTGAGCTAGCACACGAGATGAAAAAA
>1939641|reference BscX_ch_v3_motif_mod_final_jobs_026_026589_data_consensus|length 50|copies 1
AAGGGTTATTATCACTTGCTTTGTTGAAGACATGGATATTGCCATTCAAA
>1939641|reference BscX_ch_v3_motif_mod_final_jobs_026_026589_data_consensus|length 52|copies 3
AAGGTAAAAAGGGCTTTTTAGGATTTGGAGCAAAGCCTGCAGTTGTTGAAGT
>1939641|reference BscX_ch_v3_motif_mod_final_jobs_026_026589_data_consensus|length 46|copies 1
AAGGTAATAGATCGTACCATGCTTATTTTGGATATTTTTGCTCGAC
>1939641|reference BscX_ch_v3_motif_mod_final_jobs_026_026589_data_consensus|length 50|copies 1
AAGGTACGTCTACCGGAAAAATAGATGCAAGCTCTTCTCGGTTCTCAGAG
>1939641|reference BscX_ch_v3_motif_mod_final_jobs_026_026589_data_consensus|length 34|copies 1
AAGGTATTTACATGAAGTCTGTAAATGTTACAAC
>1939641|reference BscX_ch_v3_motif_mod_final_jobs_026_026589_data_consensus|length 35|copies 17
AAGGTGTTGCTGATGATCAAGCAGAAATCATTGCT
>1939641|reference BscX_ch_v3_motif_mod_final_jobs_026_026589_data_consensus|length 43|copies 7
AAGGTTAAAGCATCACCACTATCGTTTTCATAGAGTTGCTCCT
>1939641|reference BscX_ch_v3_motif_mod_final_jobs_026_026589_data_consensus|length 52|copies 4
AAGGTTACATAAATTCAGAACCTAGAAGGGGATATTTTGTTCAAAATATTGA
>1939641|reference BscX_ch_v3_motif_mod_final_jobs_026_026589_data_consensus|length 36|copies 1
AAGGTTATGGTGATGTATGCAGGCAAGAAGGTTGAG
>1939641|reference BscX_ch_v3_motif_mod_final_jobs_026_026589_data_consensus|length 37|copies 1
AAGGTTATGGTGATGTATGCAGGCAAGAAGGTTGAGG
>1939641|reference BscX_ch_v3_motif_mod_final_jobs_026_026589_data_consensus|length 52|copies 1
AAGGTTCCCATTTACCACCCTTCACAATTCCTAGACGAGTTTGCTCCGTACC
>1939641|reference BscX_ch_v3_motif_mod_final_jobs_026_026589_data_consensus|length 39|copies 1
AAGGTTCTAATATGGCCTGCCCCATATCTACAGTAGCAG
>1939641|reference BscX_ch_v3_motif_mod_final_jobs_026_026589_data_consensus|length 45|copies 2
AAGGTTTGTCTCCGTCTCTGCAAGGATCTGGCAGAACTCCGCAAG
>1939641|reference BscX_ch_v3_motif_mod_final_jobs_026_026589_data_consensus|length 40|copies 32
AAGGTTTTCGACAGTAGCAGGATCCCGTGGCTCTGGTGAG
>1939641|reference BscX_ch_v3_motif_mod_final_jobs_026_026589_data_consensus|length 41|copies 1
AAGGTTTTCGACAGTAGCAGGATCCCGTGGCTCTGGTGAGC
>1939641|reference BscX_ch_v3_motif_mod_final_jobs_026_026589_data_consensus|length 50|copies 1
AAGTAAAACCGGAAGCAACACCCACTGCCATTCGTCCAAAGCGGTCTACA
>1939641|reference BscX_ch_v3_motif_mod_final_jobs_026_026589_data_consensus|length 42|copies 2
AAGTAAACGTTGAGATTCTTGGCGGCTAGTTTCTGCTGCTTC
>1939641|reference BscX_ch_v3_motif_mod_final_jobs_026_026589_data_consensus|length 44|copies 1
AAGTAAATAAAGCAAGGAAAGGTTGATCTTGTATGAACAAAGCG
>1939641|reference BscX_ch_v3_motif_mod_final_jobs_026_026589_data_consensus|length 36|copies 1
AAGTAAATGAGGCGACTGATTATGCAGAAGCTGCAC
>1939641|reference BscX_ch_v3_motif_mod_final_jobs_026_026589_data_consensus|length 57|copies 1
AAGTAATAAAACTTTTAGAAGAAGGAAACACCGTTCCTTTTATAGCTCGTTATCGTA
>1939641|reference BscX_ch_v3_motif_mod_final_jobs_026_026589_data_consensus|length 38|copies 7
AAGTAATACGAATCTTTACGTCATCCACAAGATAGCTT
>1939641|reference BscX_ch_v3_motif_mod_final_jobs_026_026589_data_consensus|length 41|copies 1
AAGTAATAGTAAAAGGCACAATTGATGAGATTGTTGCAGAG
>1939641|reference BscX_ch_v3_motif_mod_final_jobs_026_026589_data_consensus|length 56|copies 1
AAGTAATGACTGGTTTCCGAGTGGGCTATAACTGTGCACAAGGCTTTTTCGGTATT
>1939641|reference BscX_ch_v3_motif_mod_final_jobs_026_026589_data_consensus|length 54|copies 5
AAGTACCCTCAAAACGTTCTATAAATTGTTGGGCAGGAGACTTTTCATCTTGCG
>1939641|reference BscX_ch_v3_motif_mod_final_jobs_026_026589_data_consensus|length 41|copies 2
AAGTAGACAGTTGGGGAATCGGTACTAAACTCATCACAGGT
>1939641|reference BscX_ch_v3_motif_mod_final_jobs_026_026589_data_consensus|length 35|copies 1
AAGTAGCATCTGTTCGGCAGGCGACTTATATTTAG
>1939641|reference BscX_ch_v3_motif_mod_final_jobs_026_026589_data_consensus|length 60|copies 1
AAGTATAAACCAATTTGTGTGGTACCCTGTTAAAACTGAAGATCAAAACCTAACAGGTTA
>1939641|reference BscX_ch_v3_motif_mod_final_jobs_026_026589_data_consensus|length 50|copies 1
AAGTATACAAATCGATTTTTCTAATAGTCGGATCTGGGATGATTCAGGGG
>1939641|reference BscX_ch_v3_motif_mod_final_jobs_026_026589_data_consensus|length 51|copies 1
AAGTATACAAATCGATTTTTCTAATAGTCGGATCTGGGATGATTCAGGGGT
>1939641|reference BscX_ch_v3_motif_mod_final_jobs_026_026589_data_consensus|length 48|copies 1
AAGTATATTTCAACTAGATCCCAATGCCCCTTATGATAATCAAGGAAC
>1939641|reference BscX_ch_v3_motif_mod_final_jobs_026_026589_data_consensus|length 44|copies 4
AAGTATTTGGATTGTTATCCACTAAATCATCTGGAGTTTGCATA
>1939641|reference BscX_ch_v3_motif_mod_final_jobs_026_026589_data_consensus|length 49|copies 1
AAGTCAGCAATTTGCTCAGAAGTAGTTGTTTTCAATAATGCTTTTTGAG
>1939641|reference BscX_ch_v3_motif_mod_final_jobs_026_026589_data_consensus|length 51|copies 1
AAGTCAGGTTCTTTTAGAGGAAAAGGCATCATTGCTATATGAAACGAGTCG
>1939641|reference BscX_ch_v3_motif_mod_final_jobs_026_026589_data_consensus|length 47|copies 1
AAGTCATTTGCTCGTACTCAAACCCTTAAAACAAAGGAATTTGAGGA
>1939641|reference BscX_ch_v3_motif_mod_final_jobs_026_026589_data_consensus|length 60|copies 1
AAGTCCACCAAGATCAAATTCTTTTAAAGATTCAAGACCAGATCGGATCTCTTCTCCTGT
>1939641|reference BscX_ch_v3_motif_mod_final_jobs_026_026589_data_consensus|length 44|copies 1
AAGTCCATAAAGTGGATAGTCCCTGTGCTTTATTGCCATAATTT
>1939641|reference BscX_ch_v3_motif_mod_final_jobs_026_026589_data_consensus|length 37|copies 1
AAGTCCCTATGATGCAAAGGGCTTACTGATAGCAGCG
>1939641|reference BscX_ch_v3_motif_mod_final_jobs_026_026589_data_consensus|length 42|copies 3
AAGTCCTGATCACTATAAAGAAGATCGTGCACAATCCGGAAG
>1939641|reference BscX_ch_v3_motif_mod_final_jobs_026_026589_data_consensus|length 47|copies 2
AAGTCTACTTTTATTAACAGAATTATTAAGCAGGCCACTGGAGAAGA
>1939641|reference BscX_ch_v3_motif_mod_final_jobs_026_026589_data_consensus|length 46|copies 1
AAGTCTATTACAAAGGCATCCTTAACCCACATGGTGCTAGCAAGCA
>1939641|reference BscX_ch_v3_motif_mod_final_jobs_026_026589_data_consensus|length 52|copies 15
AAGTCTGATGTGAAAGCCCACGGCTCAACCGTGGAGGGTCATTGGAAACTGG
>1939641|reference BscX_ch_v3_motif_mod_final_jobs_026_026589_data_consensus|length 53|copies 1
AAGTCTGATGTGAAAGCCCACGGCTCAACCGTGGAGGGTCATTGGAAACTGGG
>1939641|reference BscX_ch_v3_motif_mod_final_jobs_026_026589_data_consensus|length 42|copies 1
AAGTCTGTCACCTTCAGATCTTGTTCGAAACGTTTGCCAGGA
>1939641|reference BscX_ch_v3_motif_mod_final_jobs_026_026589_data_consensus|length 47|copies 1
AAGTGACGCTAGGAAAAATATTGGCAAGATCAAATCATATAGCCGCC
>1939641|reference BscX_ch_v3_motif_mod_final_jobs_026_026589_data_consensus|length 43|copies 2
AAGTGATTTTAGAAGGAAAACAAGATCAAGTAAGTGTGGAAGA
>1939641|reference BscX_ch_v3_motif_mod_final_jobs_026_026589_data_consensus|length 43|copies 1
AAGTGCCCGAGTAAACCCTACATTAGCAGCTTTAGTAGCGGTA
>1939641|reference BscX_ch_v3_motif_mod_final_jobs_026_026589_data_consensus|length 46|copies 1
AAGTGGAAAGTGTCCAAAGGTTTATGGAGCAGGCAAATGAATTAAT
>1939641|reference BscX_ch_v3_motif_mod_final_jobs_026_026589_data_consensus|length 46|copies 1
AAGTGGAATACCTGTCGTTCGAATGATTGACCCAAAAAACTCTATT
>1939641|reference BscX_ch_v3_motif_mod_final_jobs_026_026589_data_consensus|length 54|copies 1
AAGTGGGGAGGTACTTTCTTTAGATGATGTTCCAGATCCGGTGTTTAGTCAAAG
>1939641|reference BscX_ch_v3_motif_mod_final_jobs_026_026589_data_consensus|length 52|copies 1
AAGTGGTAGGGCAATCGTTAATAACAAACTTCTTCCTGTTGAATCACTTTCC
>1939641|reference BscX_ch_v3_motif_mod_final_jobs_026_026589_data_consensus|length 43|copies 1
AAGTGGTTGGTGTTGACCGTGAAAGTCATCAACGTGACCTATA
>1939641|reference BscX_ch_v3_motif_mod_final_jobs_026_026589_data_consensus|length 22|copies 1
AAGTGTACCTGAATGGTCTACT
>1939641|reference BscX_ch_v3_motif_mod_final_jobs_026_026589_data_consensus|length 43|copies 2
AAGTGTATGTATTGGGAAATCCTTTGGCATATAAAAAGTGATA
>1939641|reference BscX_ch_v3_motif_mod_final_jobs_026_026589_data_consensus|length 44|copies 1
AAGTGTATTACAGATTGGTCAAGAGATTAATGTCACAGTATTAA
>1939641|reference BscX_ch_v3_motif_mod_final_jobs_026_026589_data_consensus|length 60|copies 1
AAGTTAAAATGCTGAAATACCATTCCTACCTTTTCCCTAATTTTATTGAGGTTATCGGTG
>1939641|reference BscX_ch_v3_motif_mod_final_jobs_026_026589_data_consensus|length 40|copies 7
AAGTTAATGAACTTCTGGCAAAAGATAAATATGGTATTGA
>1939641|reference BscX_ch_v3_motif_mod_final_jobs_026_026589_data_consensus|length 54|copies 1
AAGTTAGAGGATTTAAAGGCTGGAATGGAGCTTCAAGGAACTGTTCGTAACGTA
>1939641|reference BscX_ch_v3_motif_mod_final_jobs_026_026589_data_consensus|length 44|copies 3
AAGTTAGATATAACCAATGCAAGAGATCGTGCTCAAATGGAAGA
>1939641|reference BscX_ch_v3_motif_mod_final_jobs_026_026589_data_consensus|length 42|copies 1
AAGTTAGGTACCATTAGTTAGTAATCCCGGATATTATCCGTT
>1939641|reference BscX_ch_v3_motif_mod_final_jobs_026_026589_data_consensus|length 45|copies 1
AAGTTCAGTTCGCCAATCTTCTAAAGATCATAATTTACGTAGTGA
>1939641|reference BscX_ch_v3_motif_mod_final_jobs_026_026589_data_consensus|length 45|copies 1
AAGTTCCTAAAAACAGGATCTATGCTGGATTTAGTTACTTCTGTT
>1939641|reference BscX_ch_v3_motif_mod_final_jobs_026_026589_data_consensus|length 46|copies 1
AAGTTCTGCCAATTCTCTTGAAGACGAACAGGTTCTTGCGGCTCCA
>1939641|reference BscX_ch_v3_motif_mod_final_jobs_026_026589_data_consensus|length 42|copies 2
AAGTTGGTAGTAAAGTGACTGCTGACTCAATCGTATGTATCG
>1939641|reference BscX_ch_v3_motif_mod_final_jobs_026_026589_data_consensus|length 35|copies 49
AAGTTTATTGCTGCCATGCAGGCTACTTAGAGAAG
>1939641|reference BscX_ch_v3_motif_mod_final_jobs_026_026589_data_consensus|length 63|copies 4
AAGTTTCCTGTTTTCTTATGGTACAACCCAACTGCCATTGCAATGGGAATTGTAATTCCTACT
>1939641|reference BscX_ch_v3_motif_mod_final_jobs_026_026589_data_consensus|length 57|copies 4
AAGTTTTAAATATCTTGATCAATATCATACGTCCGATACCTTTCATTATTTTTTTAG
>1939641|reference BscX_ch_v3_motif_mod_final_jobs_026_026589_data_consensus|length 57|copies 9
AAGTTTTACGTATGAAGATTTTCTTTTCACCTTTAAAGAACTGTGTAATGAAAGGAA
>1939641|reference BscX_ch_v3_motif_mod_final_jobs_026_026589_data_consensus|length 37|copies 1
AAGTTTTCAACAGTTGCTCCACTTGCATCTAAAACAG
>1939641|reference BscX_ch_v3_motif_mod_final_jobs_026_026589_data_consensus|length 46|copies 1
AAGTTTTCTTGTGCCTGCGACGGACTTACCTTATTAGTCGCCATGG
>1939641|reference BscX_ch_v3_motif_mod_final_jobs_026_026589_data_consensus|length 47|copies 1
AAGTTTTCTTGTGCCTGCGACGGACTTACCTTATTAGTCGCCATGGG
>1939641|reference BscX_ch_v3_motif_mod_final_jobs_026_026589_data_consensus|length 57|copies 1
AAGTTTTGGTGTGTTTTCAGTTACAGGTAAGAATTCTTTATATTGTTCAATTAGTCC
>1939641|reference BscX_ch_v3_motif_mod_final_jobs_026_026589_data_consensus|length 47|copies 2
AAGTTTTTCATTGCGTGATCTTCCTCTCCATCTTACATAACGGAATT
>1939641|reference BscX_ch_v3_motif_mod_final_jobs_026_026589_data_consensus|length 63|copies 1
AATAAAAAGGATACTAATAAAAACAGAAAAATAATAAAAATAACACCAGATACAAAAATAAGT
>1939641|reference BscX_ch_v3_motif_mod_final_jobs_026_026589_data_consensus|length 50|copies 1
AATAAAACAGGATGGACAATTAAATGCTTTGATCATAGAAGGCGATACAT
>1939641|reference BscX_ch_v3_motif_mod_final_jobs_026_026589_data_consensus|length 44|copies 12
AATAAAAGCATAAGTGTTTCGCATATTCTTGGCATCTTGAAGTG
>1939641|reference BscX_ch_v3_motif_mod_final_jobs_026_026589_data_consensus|length 49|copies 1
AATAAACTGGTAAAGGGGTGAGAAAAATAGATCAAATTTTCTTATACGG
>1939641|reference BscX_ch_v3_motif_mod_final_jobs_026_026589_data_consensus|length 52|copies 1
AATAAAGGGGAAATTCATGGTGTCCAGCCTAATATGGCTGTGATGACTGCCA
>1939641|reference BscX_ch_v3_motif_mod_final_jobs_026_026589_data_consensus|length 49|copies 1
AATAAAGTAGCGACATCAATAATCTCAGGCTCTTTTGCGGCATTTTCAA
>1939641|reference BscX_ch_v3_motif_mod_final_jobs_026_026589_data_consensus|length 59|copies 9
AATAAATATGACTCAGGAAAGGGGAATTATAAATGGAACGATCTAGACATAAAAAGGTA
>1939641|reference BscX_ch_v3_motif_mod_final_jobs_026_026589_data_consensus|length 56|copies 1
AATAAATTAAATGTATCAATTATCGGTGTTCCTATGGATCTTGGGCAAAATAGAAG
>1939641|reference BscX_ch_v3_motif_mod_final_jobs_026_026589_data_consensus|length 49|copies 1
AATAAATTAGTCATTATTTTCGTTTCAATCTCTGTTAAATTATCTACCT
>1939641|reference BscX_ch_v3_motif_mod_final_jobs_026_026589_data_consensus|length 48|copies 1
AATAAATTTGTTAGCCTGCACGAACTCCGCAGCATTTCTTACTTCTTC
>1939641|reference BscX_ch_v3_motif_mod_final_jobs_026_026589_data_consensus|length 41|copies 3
AATAACAAACAAAGAACTTGATAGAAGTGAGTTTGTCATCT
>1939641|reference BscX_ch_v3_motif_mod_final_jobs_026_026589_data_consensus|length 44|copies 1
AATAACTAAATATAGTGCTAGCTTTGGATGGACGAAAAAGGACA
>1939641|reference BscX_ch_v3_motif_mod_final_jobs_026_026589_data_consensus|length 46|copies 1
AATAACTAGTTTCTCAAAAATACGATACTACCGCTTCTTTCTATTT
>1939641|reference BscX_ch_v3_motif_mod_final_jobs_026_026589_data_consensus|length 42|copies 1
AATAACTATTAAATCACGATCATTTACAGCGCGGTCATCCAC
>1939641|reference BscX_ch_v3_motif_mod_final_jobs_026_026589_data_consensus|length 63|copies 1
AATAACTCTTTTAATTTCCCAGAACAATACGCCTTTTTTACCTTGCAGGCCCTGTTCCCCGGA
>1939641|reference BscX_ch_v3_motif_mod_final_jobs_026_026589_data_consensus|length 51|copies 1
AATAAGAATAGTTAAGATTAAAATAACGATAAATTGCTTAGAGGTAAATAG
>1939641|reference BscX_ch_v3_motif_mod_final_jobs_026_026589_data_consensus|length 52|copies 2
AATAAGTGTTTTAGAGGAGGGAGAGAGTATTTGATCCTGTTGTAATACATTT
>1939641|reference BscX_ch_v3_motif_mod_final_jobs_026_026589_data_consensus|length 53|copies 1
AATAAGTGTTTTAGAGGAGGGAGAGAGTATTTGATCCTGTTGTAATACATTTT
>1939641|reference BscX_ch_v3_motif_mod_final_jobs_026_026589_data_consensus|length 55|copies 2
AATAATAAAATACGTTTCTTTCGCTTCTTCCTTTGTAAGTTTTTTTATCACGAAC
>1939641|reference BscX_ch_v3_motif_mod_final_jobs_026_026589_data_consensus|length 40|copies 6
AATAATACGGATTGTAAGTTCATCAATAACTTGTACCTCT
>1939641|reference BscX_ch_v3_motif_mod_final_jobs_026_026589_data_consensus|length 18|copies 1
AATAATAGAGATTTCACT
>1939641|reference BscX_ch_v3_motif_mod_final_jobs_026_026589_data_consensus|length 43|copies 5
AATAATAGAGATTTCACTATTTGTTTTAGAAGCTTGCTTGATA
>1939641|reference BscX_ch_v3_motif_mod_final_jobs_026_026589_data_consensus|length 47|copies 1
AATAATAGAGATTTCACTATTTGTTTTAGAAGCTTGCTTGATATTTT
>1939641|reference BscX_ch_v3_motif_mod_final_jobs_026_026589_data_consensus|length 50|copies 6
AATAATAGCTGTTCTTCTTTATGCGACGGAGATCATGTACACCCTCTTCA
>1939641|reference BscX_ch_v3_motif_mod_final_jobs_026_026589_data_consensus|length 35|copies 1
AATAATATGTGTGATGATCGTAGTGGCAGCTATGA
>1939641|reference BscX_ch_v3_motif_mod_final_jobs_026_026589_data_consensus|length 37|copies 1
AATAATATTCCATATCAATATTTTATCTCACAAGGTG
>1939641|reference BscX_ch_v3_motif_mod_final_jobs_026_026589_data_consensus|length 41|copies 3
AATAATCTTTACAGCGGGCATTGGCGAAAATAGCGAGGTCA
>1939641|reference BscX_ch_v3_motif_mod_final_jobs_026_026589_data_consensus|length 38|copies 9
AATAATGTATTCAGTGAAGCGCCCGCCTCTGAACCTAT
>1939641|reference BscX_ch_v3_motif_mod_final_jobs_026_026589_data_consensus|length 37|copies 1
AATAATTCTAGCTGGAAAAAGTGGTTAAATAGATTAG
>1939641|reference BscX_ch_v3_motif_mod_final_jobs_026_026589_data_consensus|length 39|copies 1
AATAATTTCATCGATATGATCTAAAGCAATACGTAAACC
>1939641|reference BscX_ch_v3_motif_mod_final_jobs_026_026589_data_consensus|length 29|copies 1
AATAATTTGGATCCAGAGGTGGCAGAAAA
>1939641|reference BscX_ch_v3_motif_mod_final_jobs_026_026589_data_consensus|length 48|copies 1
AATAATTTTAAATAAACCGTTGTAGACTTTATAGATTCATGACCAAGC
>1939641|reference BscX_ch_v3_motif_mod_final_jobs_026_026589_data_consensus|length 47|copies 2
AATACAGCTGTACTTCTTATCACTCATGATCTTGGTGTAGTGGCCGA
>1939641|reference BscX_ch_v3_motif_mod_final_jobs_026_026589_data_consensus|length 40|copies 1
AATACATATGAGGTTGTTTTGTGAATCGGTACCGCTCTTG
>1939641|reference BscX_ch_v3_motif_mod_final_jobs_026_026589_data_consensus|length 42|copies 1
AATACATCCTTCATACGATCCTTAACAGATGAATCAATGATG
>1939641|reference BscX_ch_v3_motif_mod_final_jobs_026_026589_data_consensus|length 37|copies 5
AATACATGGATATGCTATCTGCATACTCAGCTGTAAA
>1939641|reference BscX_ch_v3_motif_mod_final_jobs_026_026589_data_consensus|length 50|copies 1
AATACATTTAGTGGTCCACCAAAACCAGCCTCAGCGTCTGCAACGATCGG
>1939641|reference BscX_ch_v3_motif_mod_final_jobs_026_026589_data_consensus|length 8|copies 1
AATACGAG
>1939641|reference BscX_ch_v3_motif_mod_final_jobs_026_026589_data_consensus|length 43|copies 1
AATACGATTTCTTATATGATCAAGGATATACCATTTTGGCAAG
>1939641|reference BscX_ch_v3_motif_mod_final_jobs_026_026589_data_consensus|length 41|copies 1
AATACGGAAAAAGATTTAAAAGATCATATATATTATGGAAT
>1939641|reference BscX_ch_v3_motif_mod_final_jobs_026_026589_data_consensus|length 42|copies 1
AATACGGAAAAAGATTTAAAAGATCATATATATTATGGAATT
>1939641|reference BscX_ch_v3_motif_mod_final_jobs_026_026589_data_consensus|length 43|copies 2
AATACGGAAAAAGATTTAAAAGATCATATATATTATGGAATTC
>1939641|reference BscX_ch_v3_motif_mod_final_jobs_026_026589_data_consensus|length 51|copies 3
AATACTAATGCTAACAAGTTTTTCTGACAGGGATCATGTGATACCAGCTTT
>1939641|reference BscX_ch_v3_motif_mod_final_jobs_026_026589_data_consensus|length 37|copies 1
AATACTCTCTCATTGCTTTAGTAAATATCTTTGCAGT
>1939641|reference BscX_ch_v3_motif_mod_final_jobs_026_026589_data_consensus|length 37|copies 3
AATACTTCCTCATTAGGATCATAGCTATAAAGCACAC
>1939641|reference BscX_ch_v3_motif_mod_final_jobs_026_026589_data_consensus|length 38|copies 1
AATACTTCCTCATTAGGATCATAGCTATAAAGCACACT
>1939641|reference BscX_ch_v3_motif_mod_final_jobs_026_026589_data_consensus|length 39|copies 1
AATAGAACCCCGTGTAGATGATCAATTTCATGAAGGATT
>1939641|reference BscX_ch_v3_motif_mod_final_jobs_026_026589_data_consensus|length 44|copies 1
AATAGAACTAGTTACTCCGTAAAACAATCGGGAACTATACTACT
>1939641|reference BscX_ch_v3_motif_mod_final_jobs_026_026589_data_consensus|length 49|copies 1
AATAGAAGATAGAGTAAAGAACGACTAGAGATCCTATCCCGGTTATTAA
>1939641|reference BscX_ch_v3_motif_mod_final_jobs_026_026589_data_consensus|length 36|copies 1
AATAGATGCAGCAGCCGATCTAGGCGCTACTAGAAG
>1939641|reference BscX_ch_v3_motif_mod_final_jobs_026_026589_data_consensus|length 54|copies 2
AATAGCAAAGGCAACTACAGTTTTCTTTAATGGGGTATAATCTTTGTTATTTCT
>1939641|reference BscX_ch_v3_motif_mod_final_jobs_026_026589_data_consensus|length 36|copies 1
AATAGCAGTAGTACCGGATCCCGGTATTCCAAGAGT
>1939641|reference BscX_ch_v3_motif_mod_final_jobs_026_026589_data_consensus|length 45|copies 2
AATAGCATATGCTCGATGAAATGAGTCAACCCGTTTTCCTCTGGC
>1939641|reference BscX_ch_v3_motif_mod_final_jobs_026_026589_data_consensus|length 40|copies 1
AATAGCCATTGGAATTATTGGCTCTAGTATTTTGGCACGG
>1939641|reference BscX_ch_v3_motif_mod_final_jobs_026_026589_data_consensus|length 49|copies 1
AATAGCGAGGTCATCCGTGAAAAAGTACTCTCAGGGCTTCAATTCATGG
>1939641|reference BscX_ch_v3_motif_mod_final_jobs_026_026589_data_consensus|length 39|copies 7
AATAGCGGCAAGCTACTGTGATCGAGTGTTGTTTATCAA
>1939641|reference BscX_ch_v3_motif_mod_final_jobs_026_026589_data_consensus|length 41|copies 4
AATAGCGTTGTAAACAGGGGTTCACCAGCTACAAAAGAGGA
>1939641|reference BscX_ch_v3_motif_mod_final_jobs_026_026589_data_consensus|length 35|copies 1
AATAGCTGTATAGCTTGTCACGGAGATCAAGGTGC
>1939641|reference BscX_ch_v3_motif_mod_final_jobs_026_026589_data_consensus|length 42|copies 1
AATAGCTGTATGATTTCCAACTTCACTAGATAATACAACCGA
>1939641|reference BscX_ch_v3_motif_mod_final_jobs_026_026589_data_consensus|length 50|copies 1
AATAGCTTGGGTAAGTAAGTATTACACCTTTTGCCTGTGGAAACTCTTCC
>1939641|reference BscX_ch_v3_motif_mod_final_jobs_026_026589_data_consensus|length 41|copies 7
AATAGGAAAGCCAGCCTGCATCTGCTGTTATGACAGTTCCA
>1939641|reference BscX_ch_v3_motif_mod_final_jobs_026_026589_data_consensus|length 41|copies 1
AATAGGATCAAACAAGTCATCAAATTTTGAACCATATACTG
>1939641|reference BscX_ch_v3_motif_mod_final_jobs_026_026589_data_consensus|length 41|copies 1
AATAGGCAGTGTACGACATTTGAGCTCCTGGGAATTCTTTC
>1939641|reference BscX_ch_v3_motif_mod_final_jobs_026_026589_data_consensus|length 42|copies 2
AATAGTCGAAACATATGATCTGGAAAAGTATATTAAGAAAGT
>1939641|reference BscX_ch_v3_motif_mod_final_jobs_026_026589_data_consensus|length 44|copies 6
AATAGTGAAAAAGTAAGAGCATTAGATCCAGTTAATTGGTCAGG
>1939641|reference BscX_ch_v3_motif_mod_final_jobs_026_026589_data_consensus|length 51|copies 6
AATAGTGGGATCCATTCTGACCCAGGTGTTGGATCATATGCTAGTGTATAA
>1939641|reference BscX_ch_v3_motif_mod_final_jobs_026_026589_data_consensus|length 60|copies 1
AATATAATTGTTCTTTGAAAACTGGATAAAACGACATCAAAAAAAGAAACAAACGCAAGA
>1939641|reference BscX_ch_v3_motif_mod_final_jobs_026_026589_data_consensus|length 55|copies 1
AATATACCCTTTATTTGTTAAAGTAAGCACAGAGTTTTCAACCGGTATTAAATCT
>1939641|reference BscX_ch_v3_motif_mod_final_jobs_026_026589_data_consensus|length 48|copies 1
AATATACTTAGTGAATACAAACAAGACTGATCCGAATCAGGCTCCAAA
>1939641|reference BscX_ch_v3_motif_mod_final_jobs_026_026589_data_consensus|length 49|copies 1
AATATACTTAGTGAATACAAACAAGACTGATCCGAATCAGGCTCCAAAG
>1939641|reference BscX_ch_v3_motif_mod_final_jobs_026_026589_data_consensus|length 39|copies 1
AATATAGCACCTATTGGATCCCCAGATGCGATAATTGGA
>1939641|reference BscX_ch_v3_motif_mod_final_jobs_026_026589_data_consensus|length 44|copies 1
AATATAGGGTATAATTCTTTGCTCGTTGCCAATTTGCCTGCTTG
>1939641|reference BscX_ch_v3_motif_mod_final_jobs_026_026589_data_consensus|length 39|copies 1
AATATATCATTCCACTAAGTGGGATGACCATCGGTAATG
>1939641|reference BscX_ch_v3_motif_mod_final_jobs_026_026589_data_consensus|length 36|copies 2
AATATATCCACACCAAGATCAAGCATTTGTCGAATA
>1939641|reference BscX_ch_v3_motif_mod_final_jobs_026_026589_data_consensus|length 43|copies 1
AATATATCCACACCAAGATCAAGCATTTGTCGAATAGACTCTT
>1939641|reference BscX_ch_v3_motif_mod_final_jobs_026_026589_data_consensus|length 49|copies 1
AATATATCTTGGAGTGCCAACTGTACTTGGAGCAGGCGGTATCGAAAAA
>1939641|reference BscX_ch_v3_motif_mod_final_jobs_026_026589_data_consensus|length 42|copies 1
AATATCAACTCTTACTGTGCTATATCCGTAACCACTAAAAGT
>1939641|reference BscX_ch_v3_motif_mod_final_jobs_026_026589_data_consensus|length 59|copies 1
AATATCAAGGTAAAAACATTTTGCTAGAGGCGGGCATAGGATTTGGTAAGTTTTCAGAA
>1939641|reference BscX_ch_v3_motif_mod_final_jobs_026_026589_data_consensus|length 28|copies 1
AATATCAGGATCAGGTGTTTCAGTTGGT
>1939641|reference BscX_ch_v3_motif_mod_final_jobs_026_026589_data_consensus|length 38|copies 1
AATATCATTCGACTTGGTGATCAAGTTGCGTCAAATCT
>1939641|reference BscX_ch_v3_motif_mod_final_jobs_026_026589_data_consensus|length 40|copies 1
AATATCCACCGCTCTTTGAGGATCAGGATCTTGAACCGTA
>1939641|reference BscX_ch_v3_motif_mod_final_jobs_026_026589_data_consensus|length 42|copies 1
AATATCCGGACGAATTGCCCCACGGAAATGACCTAAGTCAAA
>1939641|reference BscX_ch_v3_motif_mod_final_jobs_026_026589_data_consensus|length 40|copies 1
AATATCTATGCTTTCTAATCTCGCTAGGTATACCAATACA
>1939641|reference BscX_ch_v3_motif_mod_final_jobs_026_026589_data_consensus|length 32|copies 4
AATATGACCTGCTATATGATCAATAGGCTCTA
>1939641|reference BscX_ch_v3_motif_mod_final_jobs_026_026589_data_consensus|length 44|copies 1
AATATGATTTTGCTGAGATCGTTCCAATTTCCGCTCTTCAGGGT
>1939641|reference BscX_ch_v3_motif_mod_final_jobs_026_026589_data_consensus|length 39|copies 2
AATATGCTGGGAATCCTGATCTTGGATATTCCTTGCTAA
>1939641|reference BscX_ch_v3_motif_mod_final_jobs_026_026589_data_consensus|length 47|copies 1
AATATGGAAGTTTGGGACATGCTAAATAATTTTAGAGAGAGAACAGG
>1939641|reference BscX_ch_v3_motif_mod_final_jobs_026_026589_data_consensus|length 37|copies 1
AATATGTAAAACCTCACTATATCGAATAGTGAGGTTT
>1939641|reference BscX_ch_v3_motif_mod_final_jobs_026_026589_data_consensus|length 35|copies 1
AATATTAAGGCAATCGCTAGCGATATATTCAAAAT
>1939641|reference BscX_ch_v3_motif_mod_final_jobs_026_026589_data_consensus|length 41|copies 2
AATATTACGAAGGATCGTTTTGCCCAAGCGTTTATGGAGGT
>1939641|reference BscX_ch_v3_motif_mod_final_jobs_026_026589_data_consensus|length 45|copies 1
AATATTAGAACCTAGAGAAATATATGCTAAATTCATATTGTACCT
>1939641|reference BscX_ch_v3_motif_mod_final_jobs_026_026589_data_consensus|length 36|copies 1
AATATTCAGATTGAGATAACACCAAGTATCGGAGTA
>1939641|reference BscX_ch_v3_motif_mod_final_jobs_026_026589_data_consensus|length 69|copies 1
AATATTCCCCTTCAAATAACGTTTCTTTTTCAATAGGAACTTCAATCCATTCATTGCCACTATTAAAAG
>1939641|reference BscX_ch_v3_motif_mod_final_jobs_026_026589_data_consensus|length 30|copies 14
AATATTCTGGCAGCTAGATCAGTCTGCTGA
>1939641|reference BscX_ch_v3_motif_mod_final_jobs_026_026589_data_consensus|length 41|copies 1
AATATTGACGTTGCAGGCATCGAATTTATTCGAGATAGTAA
>1939641|reference BscX_ch_v3_motif_mod_final_jobs_026_026589_data_consensus|length 52|copies 3
AATATTTAAGAGATTTAGACATTCTGTCAACAGATCTTGAAAAAGAAATAAA
>1939641|reference BscX_ch_v3_motif_mod_final_jobs_026_026589_data_consensus|length 15|copies 1
AATATTTATATTTTC
>1939641|reference BscX_ch_v3_motif_mod_final_jobs_026_026589_data_consensus|length 37|copies 1
AATATTTTATTCAATATAATTGCAAGAAGTGATGCAA
>1939641|reference BscX_ch_v3_motif_mod_final_jobs_026_026589_data_consensus|length 44|copies 2
AATATTTTCACTACAAATGATAACTGCGTCCATCTCTAAGGAAA
>1939641|reference BscX_ch_v3_motif_mod_final_jobs_026_026589_data_consensus|length 37|copies 2
AATATTTTTAATACCCTTTGCAGGCAACATCTTCCAT
>1939641|reference BscX_ch_v3_motif_mod_final_jobs_026_026589_data_consensus|length 64|copies 2
AATATTTTTTACTTCTAGCAAGTTAAGCGCCTCCTTTTTTACGTTGTCTAAAGAAGATAAAAGC
>1939641|reference BscX_ch_v3_motif_mod_final_jobs_026_026589_data_consensus|length 58|copies 1
AATCAACATGGGTAATGACTATATTGCTCGTGTTGTTAATGCTTGCTTCGGCTGGTCT
>1939641|reference BscX_ch_v3_motif_mod_final_jobs_026_026589_data_consensus|length 48|copies 3
AATCAACTAAAACAGTATTTATTTTATCACCAGTGAGTTGTAAAAGAC
>1939641|reference BscX_ch_v3_motif_mod_final_jobs_026_026589_data_consensus|length 40|copies 4
AATCACGGTCAAGATAGCTTAGCAGTTCGTTGCCCATTAA
>1939641|reference BscX_ch_v3_motif_mod_final_jobs_026_026589_data_consensus|length 46|copies 1
AATCACTTCTCCGTTTGTGTCTTTTAAATTTGTTGTCGCAACATCT
>1939641|reference BscX_ch_v3_motif_mod_final_jobs_026_026589_data_consensus|length 39|copies 3
AATCACTTGATAGCCTGCCTCATTAGGATGAATATCCTT
>1939641|reference BscX_ch_v3_motif_mod_final_jobs_026_026589_data_consensus|length 40|copies 9
AATCACTTGATAGCCTGCCTCATTAGGATGAATATCCTTT
>1939641|reference BscX_ch_v3_motif_mod_final_jobs_026_026589_data_consensus|length 41|copies 1
AATCACTTGATAGCCTGCCTCATTAGGATGAATATCCTTTG
>1939641|reference BscX_ch_v3_motif_mod_final_jobs_026_026589_data_consensus|length 49|copies 1
AATCAGAACATTTTATACGGTCCCGATAGATCAGGTTGGTAAGCTTTCC
>1939641|reference BscX_ch_v3_motif_mod_final_jobs_026_026589_data_consensus|length 55|copies 1
AATCAGTTAAGAAAAATAAAGTAATCAATTGGATGAAACAAGAAGCTAAGAAATT
>1939641|reference BscX_ch_v3_motif_mod_final_jobs_026_026589_data_consensus|length 40|copies 1
AATCAGTTCACTAATTGGAGAAACAAAGCGTGAGGGCTAT
>1939641|reference BscX_ch_v3_motif_mod_final_jobs_026_026589_data_consensus|length 50|copies 1
AATCAGTTCTACAGTAGTTTCATCCGTTTCAGACGGAAAAACGTTTAGAG
>1939641|reference BscX_ch_v3_motif_mod_final_jobs_026_026589_data_consensus|length 36|copies 1
AATCATCCCACTGGAGTCGCCTGCCGCTCCAATCAG
>1939641|reference BscX_ch_v3_motif_mod_final_jobs_026_026589_data_consensus|length 26|copies 1
AATCATGCGCTCGATAGATATGCCAG
>1939641|reference BscX_ch_v3_motif_mod_final_jobs_026_026589_data_consensus|length 38|copies 1
AATCATGCTCGTACCTGTAATATCAGATGGCATTAGAT
>1939641|reference BscX_ch_v3_motif_mod_final_jobs_026_026589_data_consensus|length 52|copies 1
AATCATGGTCGAAAAAGAAGAAGATCAAAAAGAAAAAGTTTTAGAGATGACT
>1939641|reference BscX_ch_v3_motif_mod_final_jobs_026_026589_data_consensus|length 50|copies 1
AATCCAACTCATCAATTACTAATGATAAAATCGCTGGACTTTTAATAATC
>1939641|reference BscX_ch_v3_motif_mod_final_jobs_026_026589_data_consensus|length 40|copies 12
AATCCAATAATACTTTGATCTTCTACTACATTTCTATATT
>1939641|reference BscX_ch_v3_motif_mod_final_jobs_026_026589_data_consensus|length 9|copies 1
AATCCAATC
>1939641|reference BscX_ch_v3_motif_mod_final_jobs_026_026589_data_consensus|length 44|copies 2
AATCCAATCTAAATGGCCTTGTTGGAACTGTTGCTGAATGAGAA
>1939641|reference BscX_ch_v3_motif_mod_final_jobs_026_026589_data_consensus|length 39|copies 19
AATCCACTTGAAGCTGGTGAATCAGCTTCATTGCATCCT
>1939641|reference BscX_ch_v3_motif_mod_final_jobs_026_026589_data_consensus|length 45|copies 2
AATCCAGAATATCTATAAGGTAATAATTTAGGATACCAAAAATTA
>1939641|reference BscX_ch_v3_motif_mod_final_jobs_026_026589_data_consensus|length 40|copies 20
AATCCAGGCAAGATATTTATTTAAGATAGCGTGTGGGAGA
>1939641|reference BscX_ch_v3_motif_mod_final_jobs_026_026589_data_consensus|length 50|copies 1
AATCCATACCATATCCCGATCAACCTTTGTAATTTGTCCTACATGTGTTC
>1939641|reference BscX_ch_v3_motif_mod_final_jobs_026_026589_data_consensus|length 43|copies 2
AATCCATGGCTGCATTCACTTTTGGAATCATGCCACCATATAT
>1939641|reference BscX_ch_v3_motif_mod_final_jobs_026_026589_data_consensus|length 46|copies 1
AATCCATGTTGAACTGCTGCTGCTTCAAATTGTTCGGCAAAATAAT
>1939641|reference BscX_ch_v3_motif_mod_final_jobs_026_026589_data_consensus|length 53|copies 1
AATCCCTCTCAATCTAGTAATAGTTTATCAAAAAGCATATCATATTACCAGTT
>1939641|reference BscX_ch_v3_motif_mod_final_jobs_026_026589_data_consensus|length 48|copies 4
AATCCCTTTGATTATAGGAGAGCCTCTTGATCTTAGCTTTAGACATCG
>1939641|reference BscX_ch_v3_motif_mod_final_jobs_026_026589_data_consensus|length 52|copies 1
AATCCGTTTTTTATATGTATAATCACTTTTTTGTATATTTTCCCCAAAAATC
>1939641|reference BscX_ch_v3_motif_mod_final_jobs_026_026589_data_consensus|length 53|copies 3
AATCCTAAGCTTAGATTGCCATTAGGACCACCCTCGCAGGCAGTTACAGATGA
>1939641|reference BscX_ch_v3_motif_mod_final_jobs_026_026589_data_consensus|length 33|copies 1
AATCCTAATATTCGATCTAGCAATACTTATTGG
>1939641|reference BscX_ch_v3_motif_mod_final_jobs_026_026589_data_consensus|length 45|copies 29
AATCCTATTCCAGCAGACTTTGACTCTATTGAGAGAATTGGGTCT
>1939641|reference BscX_ch_v3_motif_mod_final_jobs_026_026589_data_consensus|length 50|copies 14
AATCCTGAAACAATCATTGGGCCAGTTATCAATGATCGCCAAGCTCAAAC
>1939641|reference BscX_ch_v3_motif_mod_final_jobs_026_026589_data_consensus|length 33|copies 1
AATCCTGAAATGTTAATACGATGGCACCGTTCC
>1939641|reference BscX_ch_v3_motif_mod_final_jobs_026_026589_data_consensus|length 44|copies 2
AATCCTTAACTCCCAGTTCTCTCACAAGTTCTACTTGATGTGCA
>1939641|reference BscX_ch_v3_motif_mod_final_jobs_026_026589_data_consensus|length 37|copies 2
AATCCTTTGCTTCTATGGATCGAGTATTTGAGTTGAT
>1939641|reference BscX_ch_v3_motif_mod_final_jobs_026_026589_data_consensus|length 56|copies 2
AATCGACCAAAGCTCTGATCGACTACCTAGTCGAATTGGTGGTCCCCAAAATCCAA
>1939641|reference BscX_ch_v3_motif_mod_final_jobs_026_026589_data_consensus|length 61|copies 1
AATCGATAAAAATTACATTGAATTAATTGAATGGCATTTATTGAATGGTAAATTCACTTCA
>1939641|reference BscX_ch_v3_motif_mod_final_jobs_026_026589_data_consensus|length 49|copies 3
AATCGGTACCGCTCTTGATCCTGTGACTGGATCCGGTTGTTGTCCACCA
>1939641|reference BscX_ch_v3_motif_mod_final_jobs_026_026589_data_consensus|length 50|copies 1
AATCGGTACCGCTCTTGATCCTGTGACTGGATCCGGTTGTTGTCCACCAT
>1939641|reference BscX_ch_v3_motif_mod_final_jobs_026_026589_data_consensus|length 49|copies 3
AATCGGTGCTCCTTTTGATGAGTTGGTTTCTAGAGCAATGGTTGTACTT
>1939641|reference BscX_ch_v3_motif_mod_final_jobs_026_026589_data_consensus|length 50|copies 2
AATCGTAAAATGTTTGTTCATGAAAGGATTGGTACGGTTGGACAATCCAA
>1939641|reference BscX_ch_v3_motif_mod_final_jobs_026_026589_data_consensus|length 47|copies 1
AATCGTAGTTATCAATCATTAATATCATTTGCTTCCCCCTTCTGCCA
>1939641|reference BscX_ch_v3_motif_mod_final_jobs_026_026589_data_consensus|length 51|copies 1
AATCGTCAAAGATTACCTTTGACTTTAAAGTGGGTATCAAATCGAAATGGG
>1939641|reference BscX_ch_v3_motif_mod_final_jobs_026_026589_data_consensus|length 43|copies 1
AATCGTTCCATTCTGGTATTAAGTTATTTATTGGACAGCCCGT
>1939641|reference BscX_ch_v3_motif_mod_final_jobs_026_026589_data_consensus|length 39|copies 1
AATCTAAATGGCCTTGTTGGAACTGTTGCTGAATGAGAA
>1939641|reference BscX_ch_v3_motif_mod_final_jobs_026_026589_data_consensus|length 57|copies 1
AATCTAACTTTTCACCATTATCTAGCCTTTCTTGGCGTTTTCTCCGAGCAATCAGTA
>1939641|reference BscX_ch_v3_motif_mod_final_jobs_026_026589_data_consensus|length 33|copies 1
AATCTAAGCAATACCGACTAAATTCCTTTAGTA
>1939641|reference BscX_ch_v3_motif_mod_final_jobs_026_026589_data_consensus|length 36|copies 1
AATCTACATGGACCCAGATCTAAACAAGCTACACGG
>1939641|reference BscX_ch_v3_motif_mod_final_jobs_026_026589_data_consensus|length 42|copies 5
AATCTACATGGACCCAGATCTAAACAAGCTACACGGCAAAGA
>1939641|reference BscX_ch_v3_motif_mod_final_jobs_026_026589_data_consensus|length 47|copies 1
AATCTACGTACTTAATGCTAGCCGTACTGTTTGTCGGGGCATTTGTG
>1939641|reference BscX_ch_v3_motif_mod_final_jobs_026_026589_data_consensus|length 48|copies 1
AATCTAGAACAGGGACAGCTAAAAAGTCATAATCCTTAATCATTTTAG
>1939641|reference BscX_ch_v3_motif_mod_final_jobs_026_026589_data_consensus|length 44|copies 12
AATCTAGGCGAGTTCTCTCCAGAAGATCACGTACCATTTGTACT
>1939641|reference BscX_ch_v3_motif_mod_final_jobs_026_026589_data_consensus|length 45|copies 1
AATCTATTTCCTCGATGATTCCTCAATTATAAATAAATTGTCCAT
>1939641|reference BscX_ch_v3_motif_mod_final_jobs_026_026589_data_consensus|length 47|copies 3
AATCTCGTCAACGAATTATCCTTCAAGGTGAGTTGCCAAGTCCGATC
>1939641|reference BscX_ch_v3_motif_mod_final_jobs_026_026589_data_consensus|length 42|copies 5
AATCTCTTCTCAGCCATTGTCCGATCAAGATTCTGGAAGACA
>1939641|reference BscX_ch_v3_motif_mod_final_jobs_026_026589_data_consensus|length 48|copies 2
AATCTGAATGGATTTCGCTTCCCTCTTGCATTTACAGAGGACGAAGCG
>1939641|reference BscX_ch_v3_motif_mod_final_jobs_026_026589_data_consensus|length 41|copies 2
AATCTGAATTTGGCAGGCTAAGATTTGTGACAAAGTTTCAC
>1939641|reference BscX_ch_v3_motif_mod_final_jobs_026_026589_data_consensus|length 55|copies 1
AATCTGTACCAATTGAATGGCAGCCTTCCCACTCCCCATATTTTTGTGCTCCTAC
>1939641|reference BscX_ch_v3_motif_mod_final_jobs_026_026589_data_consensus|length 44|copies 1
AATCTGTCTTGCGGAACGAGTAGCAGTTCCTTTAAATAGCATAT
>1939641|reference BscX_ch_v3_motif_mod_final_jobs_026_026589_data_consensus|length 53|copies 1
AATCTGTTTGGAGCCCACCTAATGTTTTACGGGTTAGAATATTCAAACGAACA
>1939641|reference BscX_ch_v3_motif_mod_final_jobs_026_026589_data_consensus|length 54|copies 1
AATCTTGTTCCGACTAAATTATCTGGAAGATAGGTTTGGTTTACCCAACCGCCA
>1939641|reference BscX_ch_v3_motif_mod_final_jobs_026_026589_data_consensus|length 50|copies 1
AATCTTTATGAGGGGTTACTAGAGAAAAATGCTAGTGAGAAAAAGTCAGG
>1939641|reference BscX_ch_v3_motif_mod_final_jobs_026_026589_data_consensus|length 38|copies 2
AATCTTTGAGCAGCTCGATCAAAATAAAACTTAGATGG
>1939641|reference BscX_ch_v3_motif_mod_final_jobs_026_026589_data_consensus|length 53|copies 5
AATCTTTGGGAAACTAGATCGAAAATGGGCATGGTATTTCAAAACCCCGATAA
>1939641|reference BscX_ch_v3_motif_mod_final_jobs_026_026589_data_consensus|length 61|copies 1
AATCTTTTAAAGGCTGAGATTTTTTAGATAGTAAAGTTTTTGCGCTCGCTGGAGCTTTCCC
>1939641|reference BscX_ch_v3_motif_mod_final_jobs_026_026589_data_consensus|length 62|copies 1
AATGAAAAAGATTGCCCATTTTAGAGAAGGGTCACATCCAAAAACATGGTTAATAACGATTG
>1939641|reference BscX_ch_v3_motif_mod_final_jobs_026_026589_data_consensus|length 57|copies 1
AATGAAAATTGAAGGTCATTTTCCAGGAGCCTCAGAAAAGACGCTTGCCAGAATGCG
>1939641|reference BscX_ch_v3_motif_mod_final_jobs_026_026589_data_consensus|length 44|copies 1
AATGAAAATTTAATCTGGATATTTTTATTCCCATTAATAATCGG
>1939641|reference BscX_ch_v3_motif_mod_final_jobs_026_026589_data_consensus|length 36|copies 1
AATGAAAGAAGGCTTTGATCACGAATAAATTGTCTA
>1939641|reference BscX_ch_v3_motif_mod_final_jobs_026_026589_data_consensus|length 38|copies 6
AATGAACCTAACAAGGCAGATCTGGCAGTTCCTTATCT
>1939641|reference BscX_ch_v3_motif_mod_final_jobs_026_026589_data_consensus|length 39|copies 2
AATGAACCTAACAAGGCAGATCTGGCAGTTCCTTATCTA
>1939641|reference BscX_ch_v3_motif_mod_final_jobs_026_026589_data_consensus|length 50|copies 1
AATGAAGGATTGGTTTTACTTGAAGCACAGATCCAATGACACGCTCGAAG
>1939641|reference BscX_ch_v3_motif_mod_final_jobs_026_026589_data_consensus|length 43|copies 1
AATGAATATTAGAACTATATATGTATCAGTTTCTCAATACTCT
>1939641|reference BscX_ch_v3_motif_mod_final_jobs_026_026589_data_consensus|length 39|copies 8
AATGAATGTATTTTTTGTATCGTGGACCAGCATGCGATT
>1939641|reference BscX_ch_v3_motif_mod_final_jobs_026_026589_data_consensus|length 44|copies 6
AATGACAGGAACCTTTGATCCTACCTTTAATGATTACTCCCCGG
>1939641|reference BscX_ch_v3_motif_mod_final_jobs_026_026589_data_consensus|length 41|copies 3
AATGACGAGATGTCTAGCGTCGATCAGGTTTTCTTTGATAA
>1939641|reference BscX_ch_v3_motif_mod_final_jobs_026_026589_data_consensus|length 41|copies 1
AATGACTATAGAGCATGATCAGGGTACTTGGAAGGGGACTT
>1939641|reference BscX_ch_v3_motif_mod_final_jobs_026_026589_data_consensus|length 51|copies 1
AATGACTATTTAACACATGGTTGATTGTAGCGGCAGGCGGCGACTCCGGCG
>1939641|reference BscX_ch_v3_motif_mod_final_jobs_026_026589_data_consensus|length 42|copies 1
AATGAGAGCATTTCAACAAATATTTCTCTTGTACGTAGATAC
>1939641|reference BscX_ch_v3_motif_mod_final_jobs_026_026589_data_consensus|length 36|copies 4
AATGAGCAGACCTCTCGATCAGAGAATGACCAAGTA
>1939641|reference BscX_ch_v3_motif_mod_final_jobs_026_026589_data_consensus|length 37|copies 1
AATGAGCAGACCTCTCGATCAGAGAATGACCAAGTAG
>1939641|reference BscX_ch_v3_motif_mod_final_jobs_026_026589_data_consensus|length 44|copies 1
AATGAGCGCTTATGAGGTAACCGACGCTTTAGTAGGAGAAATTG
>1939641|reference BscX_ch_v3_motif_mod_final_jobs_026_026589_data_consensus|length 46|copies 1
AATGAGGAAAGATAGTCTCTAAAAAACTAGGTGGCCCTTCAAGTAA
>1939641|reference BscX_ch_v3_motif_mod_final_jobs_026_026589_data_consensus|length 54|copies 1
AATGAGGGCAATTTAATCGGAATTCCTAAAATGTGGGATGAATTAAATGGTGAT
>1939641|reference BscX_ch_v3_motif_mod_final_jobs_026_026589_data_consensus|length 39|copies 1
AATGAGGTATGTTGAACATGTGGAAGTGGGAGTCAGATG
>1939641|reference BscX_ch_v3_motif_mod_final_jobs_026_026589_data_consensus|length 36|copies 11
AATGAGTCAACCCGTTTTCCTCTGGCAGCTCATAGC
>1939641|reference BscX_ch_v3_motif_mod_final_jobs_026_026589_data_consensus|length 29|copies 1
AATGATAACTGCGTCCATCTCTAAGGAAA
>1939641|reference BscX_ch_v3_motif_mod_final_jobs_026_026589_data_consensus|length 33|copies 1
AATGATCGATCTCTTAATGTCATTGTCCACTCG
>1939641|reference BscX_ch_v3_motif_mod_final_jobs_026_026589_data_consensus|length 15|copies 1
AATGATGCTCACCTA
>1939641|reference BscX_ch_v3_motif_mod_final_jobs_026_026589_data_consensus|length 48|copies 1
AATGATGCTCACCTATTTGTACGTCCAGATCAAATCAAAACTGAATTC
>1939641|reference BscX_ch_v3_motif_mod_final_jobs_026_026589_data_consensus|length 39|copies 2
AATGATGTAGAACAAAGCCACAGTATATCCTACAGCTCC
>1939641|reference BscX_ch_v3_motif_mod_final_jobs_026_026589_data_consensus|length 44|copies 1
AATGATTCAACCATTTGATCAGGAAGAGATGGGCGTTCTCATCG
>1939641|reference BscX_ch_v3_motif_mod_final_jobs_026_026589_data_consensus|length 55|copies 3
AATGATTCCTGTCTTGTTGATAGAAACTGGAACAAGATCAAAGCTTGGGAATTTA
>1939641|reference BscX_ch_v3_motif_mod_final_jobs_026_026589_data_consensus|length 41|copies 7
AATGCAAAATGGTCAAATGGAGATCCTGTCGTAGCAGGTGA
>1939641|reference BscX_ch_v3_motif_mod_final_jobs_026_026589_data_consensus|length 41|copies 1
AATGCAAGTTTTCCCTTAGTTAATAATAGATTCATCATATC
>1939641|reference BscX_ch_v3_motif_mod_final_jobs_026_026589_data_consensus|length 10|copies 1
AATGCAATTT
>1939641|reference BscX_ch_v3_motif_mod_final_jobs_026_026589_data_consensus|length 46|copies 2
AATGCAGGAATTTTTTTTGTACTGATGATCGTGATCAACACAATAA
>1939641|reference BscX_ch_v3_motif_mod_final_jobs_026_026589_data_consensus|length 34|copies 1
AATGCCACAAATGCTTGGAAGCCATCAGTTATCG
>1939641|reference BscX_ch_v3_motif_mod_final_jobs_026_026589_data_consensus|length 38|copies 1
AATGCCAGATGCTGTCGCGACATCTTGCATTTGTACTG
>1939641|reference BscX_ch_v3_motif_mod_final_jobs_026_026589_data_consensus|length 25|copies 1
AATGCGATCAAGTTCCTTGAAAAAG
>1939641|reference BscX_ch_v3_motif_mod_final_jobs_026_026589_data_consensus|length 45|copies 1
AATGCTAAAGCCATTTGATCCAATTTCGCTAGCATTTCAGGGTAG
>1939641|reference BscX_ch_v3_motif_mod_final_jobs_026_026589_data_consensus|length 51|copies 5
AATGCTAAAGCCATTTGATCCAATTTCGCTAGCATTTCAGGGTAGTAACCT
>1939641|reference BscX_ch_v3_motif_mod_final_jobs_026_026589_data_consensus|length 42|copies 1
AATGCTGCAGCACTTGAAACTGGATCCAGCTGTAAGGCAATG
>1939641|reference BscX_ch_v3_motif_mod_final_jobs_026_026589_data_consensus|length 45|copies 2
AATGCTTCAAAAATACGATCATTACCGGGGAGCAAAAATTCAGCG
>1939641|reference BscX_ch_v3_motif_mod_final_jobs_026_026589_data_consensus|length 41|copies 1
AATGCTTGAAGTAAGAGGCATGATCAAGATGATTAAGAAAG
>1939641|reference BscX_ch_v3_motif_mod_final_jobs_026_026589_data_consensus|length 43|copies 1
AATGCTTGCAACGATGATTTATAAGCTGACAAAGGATGCTACT
>1939641|reference BscX_ch_v3_motif_mod_final_jobs_026_026589_data_consensus|length 48|copies 1
AATGGAATCTACAGATTCAACTTCATCTAATGTGATTTTCTTTGTTCC
>1939641|reference BscX_ch_v3_motif_mod_final_jobs_026_026589_data_consensus|length 48|copies 2
AATGGAATTCTAAGCCTGCTAGCAGTCGATTTTTTACCCTATCTAAAA
>1939641|reference BscX_ch_v3_motif_mod_final_jobs_026_026589_data_consensus|length 49|copies 1
AATGGACCTCTTTCAGCAAGAGTTTTTTATCCAAACTCTCAATTCACCA
>1939641|reference BscX_ch_v3_motif_mod_final_jobs_026_026589_data_consensus|length 41|copies 1
AATGGAGCCGTAATATTAGAGAACGGAAGGCCGATCCCTGA
>1939641|reference BscX_ch_v3_motif_mod_final_jobs_026_026589_data_consensus|length 36|copies 1
AATGGAGGCACTACATGATCTAGTTAAGGCAGGAAA
>1939641|reference BscX_ch_v3_motif_mod_final_jobs_026_026589_data_consensus|length 43|copies 2
AATGGAGGCACTACATGATCTAGTTAAGGCAGGAAAGGTAAGA
>1939641|reference BscX_ch_v3_motif_mod_final_jobs_026_026589_data_consensus|length 47|copies 1
AATGGATGGAAGTGCCTTTGTCGTCTGGCTTCGATCATGTAGTAGTA
>1939641|reference BscX_ch_v3_motif_mod_final_jobs_026_026589_data_consensus|length 40|copies 1
AATGGATTATTGATAATGGGAAGAAAATGTATGAAGAGCT
>1939641|reference BscX_ch_v3_motif_mod_final_jobs_026_026589_data_consensus|length 47|copies 1
AATGGCAAACTATTGAGTACCCTATTATCTTAGATACAAAGGCTCCT
>1939641|reference BscX_ch_v3_motif_mod_final_jobs_026_026589_data_consensus|length 44|copies 9
AATGGCAATTGCTGCGGAGGAAGCAGGCGACATAAGAAAAATAC
>1939641|reference BscX_ch_v3_motif_mod_final_jobs_026_026589_data_consensus|length 36|copies 1
AATGGCGCTTGTATGTGATCCAGAGGTATTGATAGC
>1939641|reference BscX_ch_v3_motif_mod_final_jobs_026_026589_data_consensus|length 39|copies 1
AATGGCGCTTGTATGTGATCCAGAGGTATTGATAGCTGA
>1939641|reference BscX_ch_v3_motif_mod_final_jobs_026_026589_data_consensus|length 47|copies 2
AATGGCGTTGTGTACGGCGTGAGTGGTGATCATATCAAGCTATATGA
>1939641|reference BscX_ch_v3_motif_mod_final_jobs_026_026589_data_consensus|length 14|copies 1
AATGGCGTTTTCGT
>1939641|reference BscX_ch_v3_motif_mod_final_jobs_026_026589_data_consensus|length 43|copies 2
AATGGCTAAAGAACTCTTTAGAGGATCCAAGTATAGTTACAAT
>1939641|reference BscX_ch_v3_motif_mod_final_jobs_026_026589_data_consensus|length 44|copies 2
AATGGCTAACAACAACCAAAACAAACGTGGACGAAGCATGTAAG
>1939641|reference BscX_ch_v3_motif_mod_final_jobs_026_026589_data_consensus|length 44|copies 1
AATGGGAGGTTCTATTCAGCTCTCAAGTATTCCTTATGAAAAGA
>1939641|reference BscX_ch_v3_motif_mod_final_jobs_026_026589_data_consensus|length 49|copies 2
AATGGGATAATAACACGATCCCCTTTTTTAACTTTCGTTACATCCTTAC
>1939641|reference BscX_ch_v3_motif_mod_final_jobs_026_026589_data_consensus|length 45|copies 1
AATGGGCAACGATAAAGTATGAATCATGTAATTGGTAGTCAAGTG
>1939641|reference BscX_ch_v3_motif_mod_final_jobs_026_026589_data_consensus|length 56|copies 1
AATGGGGCCGATTATAGTACAAATGACTCTTACGGTTCCGAGTGCTATATTCGCCG
>1939641|reference BscX_ch_v3_motif_mod_final_jobs_026_026589_data_consensus|length 42|copies 6
AATGGTAAGCACCTCAGAGATTAAAGTTTCTGTAGTAGTCCC
>1939641|reference BscX_ch_v3_motif_mod_final_jobs_026_026589_data_consensus|length 44|copies 1
AATGGTACCGACAACTCGATCAGTATTAGCAATCTTATATTGTA
>1939641|reference BscX_ch_v3_motif_mod_final_jobs_026_026589_data_consensus|length 57|copies 1
AATGGTAGGTTTGGTCATGGGAATTCATGGAACATTATACATGTTCCTTAAGGGCAT
>1939641|reference BscX_ch_v3_motif_mod_final_jobs_026_026589_data_consensus|length 48|copies 1
AATGGTATCTAATCCAGGTGTTGCGGCCCAAATGTTTGACCGTCTTAG
>1939641|reference BscX_ch_v3_motif_mod_final_jobs_026_026589_data_consensus|length 52|copies 1
AATGGTCCCGTGTGGCTCCTATCAAATTTTAGGGTTTACAGGAGTTGCAGTG
>1939641|reference BscX_ch_v3_motif_mod_final_jobs_026_026589_data_consensus|length 42|copies 1
AATGGTTCTACTACAACTACTCTATTGTCCTTTGATAGCTCA
>1939641|reference BscX_ch_v3_motif_mod_final_jobs_026_026589_data_consensus|length 47|copies 1
AATGTAAGCATCGCCTGCATGGACAATTTTTTTATTCCATTAGGGTT
>1939641|reference BscX_ch_v3_motif_mod_final_jobs_026_026589_data_consensus|length 61|copies 1
AATGTACTTAGCACCTGGGGCAACCCCAATTTGGTTTGAGCCATTTGGTTCGCTACCTACC
>1939641|reference BscX_ch_v3_motif_mod_final_jobs_026_026589_data_consensus|length 35|copies 1
AATGTATAGTATTTACCTTGGATGGTGCTCACTTC
>1939641|reference BscX_ch_v3_motif_mod_final_jobs_026_026589_data_consensus|length 34|copies 4
AATGTCAAAAAATCTAGCAGGCTGATCTTTCACT
>1939641|reference BscX_ch_v3_motif_mod_final_jobs_026_026589_data_consensus|length 35|copies 1
AATGTCAAAAAATCTAGCAGGCTGATCTTTCACTT
>1939641|reference BscX_ch_v3_motif_mod_final_jobs_026_026589_data_consensus|length 43|copies 1
AATGTCAATTTATCATATGAAGTAGTCCCATCATTCTTATCCA
>1939641|reference BscX_ch_v3_motif_mod_final_jobs_026_026589_data_consensus|length 13|copies 1
AATGTCATGAATG
>1939641|reference BscX_ch_v3_motif_mod_final_jobs_026_026589_data_consensus|length 36|copies 2
AATGTCATGAATGCCTGCAGAGACATTTAATCGAAA
>1939641|reference BscX_ch_v3_motif_mod_final_jobs_026_026589_data_consensus|length 37|copies 19
AATGTCATGAATGCCTGCAGAGACATTTAATCGAAAA
>1939641|reference BscX_ch_v3_motif_mod_final_jobs_026_026589_data_consensus|length 38|copies 3
AATGTCATGAATGCCTGCAGAGACATTTAATCGAAAAT
>1939641|reference BscX_ch_v3_motif_mod_final_jobs_026_026589_data_consensus|length 44|copies 1
AATGTCTACGTGATTGTGTTAAAAGATCAAGAGCTTGCTGGAAT
>1939641|reference BscX_ch_v3_motif_mod_final_jobs_026_026589_data_consensus|length 39|copies 1
AATGTCTCAAACGTATATCGATCGGGAGATACTGTGCGT
>1939641|reference BscX_ch_v3_motif_mod_final_jobs_026_026589_data_consensus|length 43|copies 1
AATGTGCAATCCTACCAGATCAACCGGGCTGTTATTTGATGAA
>1939641|reference BscX_ch_v3_motif_mod_final_jobs_026_026589_data_consensus|length 61|copies 2
AATGTGTCCGGTATTGGATCTATTTTTAATACCACTTTCCAAGTTAAAACACTTGGCTTAG
>1939641|reference BscX_ch_v3_motif_mod_final_jobs_026_026589_data_consensus|length 49|copies 1
AATGTGTCTATGATTCATTTGATCTGGAAAAACAGTCTTTTGAAGTCCG
>1939641|reference BscX_ch_v3_motif_mod_final_jobs_026_026589_data_consensus|length 30|copies 21
AATGTTAATCGATCTGGCTCCATGAGTCCG
>1939641|reference BscX_ch_v3_motif_mod_final_jobs_026_026589_data_consensus|length 52|copies 1
AATGTTATCGTACCTTGATCTGGTTTTTCAATACCTGCAATCAATTTAAAAA
>1939641|reference BscX_ch_v3_motif_mod_final_jobs_026_026589_data_consensus|length 41|copies 1
AATGTTATTCAAAAGATTTGTGATCATGTGTATGTGATGGA
>1939641|reference BscX_ch_v3_motif_mod_final_jobs_026_026589_data_consensus|length 41|copies 1
AATGTTATTCCTTCTAAAATTGCACGAGTAAAATTCTTACG
>1939641|reference BscX_ch_v3_motif_mod_final_jobs_026_026589_data_consensus|length 50|copies 1
AATGTTCCTACAAAGGAAGTGGCAAAACCTAATGCAATGAATATGACAGA
>1939641|reference BscX_ch_v3_motif_mod_final_jobs_026_026589_data_consensus|length 55|copies 6
AATGTTGCTTTCAATGTCTCCATAAAAGAGGAATGGATCCTGTAGCACTAGCCCC
>1939641|reference BscX_ch_v3_motif_mod_final_jobs_026_026589_data_consensus|length 48|copies 3
AATGTTTGCATGTGAATGGGAAGATATCGATCCGGATATGTACATCTT
>1939641|reference BscX_ch_v3_motif_mod_final_jobs_026_026589_data_consensus|length 51|copies 1
AATGTTTTCGTTATTTTTGAAAATGACCATATCACATGTTTTCTAGATCAT
>1939641|reference BscX_ch_v3_motif_mod_final_jobs_026_026589_data_consensus|length 50|copies 1
AATTAAAAGAACAGCCCCAGCTAAAATATAAGCAGCCGCTGCCAATATAA
>1939641|reference BscX_ch_v3_motif_mod_final_jobs_026_026589_data_consensus|length 51|copies 2
AATTAAATGAAATCGCACCGACTGTTGTTTTTACATGGGGAAAACTGGACT
>1939641|reference BscX_ch_v3_motif_mod_final_jobs_026_026589_data_consensus|length 57|copies 1
AATTAACGTAGCCTTTCCAGAAGAATTAAAAGAAAATATCCTTAACAAAAATTACCC
>1939641|reference BscX_ch_v3_motif_mod_final_jobs_026_026589_data_consensus|length 37|copies 1
AATTAATATAAAATAGCTAAATTTGGAGGTCATACGT
>1939641|reference BscX_ch_v3_motif_mod_final_jobs_026_026589_data_consensus|length 39|copies 1
AATTAATATCTGCTTTTCCATTAACAGCTTTTACGATTG
>1939641|reference BscX_ch_v3_motif_mod_final_jobs_026_026589_data_consensus|length 47|copies 1
AATTACAACTAATACCTCAGAGTTTGAGCGTATTCGATCTGCTGTTA
>1939641|reference BscX_ch_v3_motif_mod_final_jobs_026_026589_data_consensus|length 55|copies 1
AATTACAACTAATACCTCAGAGTTTGAGCGTATTCGATCTGCTGTTACTTTAATA
>1939641|reference BscX_ch_v3_motif_mod_final_jobs_026_026589_data_consensus|length 52|copies 2
AATTACATAGAGGATTTTATTCTTAATCTTGAAACATTTCCAGATGACCTTG
>1939641|reference BscX_ch_v3_motif_mod_final_jobs_026_026589_data_consensus|length 56|copies 1
AATTACCATGATCGGTATGATAACTTTTGATTTTTTCAAAGCGAACTTCCTTTCCG
>1939641|reference BscX_ch_v3_motif_mod_final_jobs_026_026589_data_consensus|length 39|copies 1
AATTACGAGCAGTGGATCACAGCCAGCATTTCTCAGGCC
>1939641|reference BscX_ch_v3_motif_mod_final_jobs_026_026589_data_consensus|length 12|copies 1
AATTAGCGTATA
>1939641|reference BscX_ch_v3_motif_mod_final_jobs_026_026589_data_consensus|length 40|copies 1
AATTAGGACCCTGTCTTGATCTGAAAGCGTGGGCATCATT
>1939641|reference BscX_ch_v3_motif_mod_final_jobs_026_026589_data_consensus|length 52|copies 1
AATTAGGATATTGTGATAAAGAAGTTATAAACGTATGTCTAAATATATGGAC
>1939641|reference BscX_ch_v3_motif_mod_final_jobs_026_026589_data_consensus|length 35|copies 2
AATTAGTTTCTCCATCACCAATACAAGATGTGATA
>1939641|reference BscX_ch_v3_motif_mod_final_jobs_026_026589_data_consensus|length 46|copies 1
AATTATGGATACCTTCTAGCCCCTCTGCATGGGCAGCCACTTTCTT
>1939641|reference BscX_ch_v3_motif_mod_final_jobs_026_026589_data_consensus|length 46|copies 2
AATTATTACCTCAACGACTCCTCCAATAGTGTCTCCTGCTTTTTTA
>1939641|reference BscX_ch_v3_motif_mod_final_jobs_026_026589_data_consensus|length 47|copies 1
AATTATTACCTCAACGACTCCTCCAATAGTGTCTCCTGCTTTTTTAG
>1939641|reference BscX_ch_v3_motif_mod_final_jobs_026_026589_data_consensus|length 49|copies 3
AATTATTAGAATTAGATTGTGATATTTTAGTGCCTGCTGCTATCGAAAA
>1939641|reference BscX_ch_v3_motif_mod_final_jobs_026_026589_data_consensus|length 50|copies 1
AATTATTAGAATTAGATTGTGATATTTTAGTGCCTGCTGCTATCGAAAAC
>1939641|reference BscX_ch_v3_motif_mod_final_jobs_026_026589_data_consensus|length 46|copies 4
AATTATTAGGAAGCTCCGATCAATCTCATAGTAATAGCAATTCCAA
>1939641|reference BscX_ch_v3_motif_mod_final_jobs_026_026589_data_consensus|length 55|copies 1
AATTATTGAGTGTGATAAAAGAGGTGCAAAGGGGATAAAAAGTATGTTTTCTAGG
>1939641|reference BscX_ch_v3_motif_mod_final_jobs_026_026589_data_consensus|length 56|copies 1
AATTATTGAGTGTGATAAAAGAGGTGCAAAGGGGATAAAAAGTATGTTTTCTAGGT
>1939641|reference BscX_ch_v3_motif_mod_final_jobs_026_026589_data_consensus|length 36|copies 9
AATTATTTGCGGAGCTGATCGTGGAAAGCAATCCGG
>1939641|reference BscX_ch_v3_motif_mod_final_jobs_026_026589_data_consensus|length 50|copies 1
AATTATTTTATGGTCTAGCTCTGAGTTTAACTTTATCGAATTGGACGATT
>1939641|reference BscX_ch_v3_motif_mod_final_jobs_026_026589_data_consensus|length 26|copies 8
AATTCACACGTACGTATGGCTTCGTG
>1939641|reference BscX_ch_v3_motif_mod_final_jobs_026_026589_data_consensus|length 35|copies 1
AATTCACTGTAAGACAATGAGTTGATAGCCATTTG
>1939641|reference BscX_ch_v3_motif_mod_final_jobs_026_026589_data_consensus|length 36|copies 3
AATTCAGTCGTTGCTTGATCAGATGAAGTCAAGAAA
>1939641|reference BscX_ch_v3_motif_mod_final_jobs_026_026589_data_consensus|length 55|copies 1
AATTCCAAATTGAATCGGTTAAAATCTGGTTCTAAATCACTTGCTGGAAGCCACT
>1939641|reference BscX_ch_v3_motif_mod_final_jobs_026_026589_data_consensus|length 48|copies 1
AATTCCGCGTCTTGGAGCCAAAACATATGAGCAGGCAATTGGTTTCCT
>1939641|reference BscX_ch_v3_motif_mod_final_jobs_026_026589_data_consensus|length 49|copies 1
AATTCCGCGTCTTGGAGCCAAAACATATGAGCAGGCAATTGGTTTCCTG
>1939641|reference BscX_ch_v3_motif_mod_final_jobs_026_026589_data_consensus|length 48|copies 1
AATTCCGGGCCAAATATATATAAAGAGAACATATTAAATAGTAGGTGA
>1939641|reference BscX_ch_v3_motif_mod_final_jobs_026_026589_data_consensus|length 38|copies 6
AATTCCTATATTGCTCGATCGCCTCAAGCCCGTTAGTG
>1939641|reference BscX_ch_v3_motif_mod_final_jobs_026_026589_data_consensus|length 39|copies 1
AATTCCTATATTGCTCGATCGCCTCAAGCCCGTTAGTGG
>1939641|reference BscX_ch_v3_motif_mod_final_jobs_026_026589_data_consensus|length 56|copies 1
AATTCCTGCTATAACTATATCCATCTTTCCTTGGAGTTCTAATAAAGCATTCTCAA
>1939641|reference BscX_ch_v3_motif_mod_final_jobs_026_026589_data_consensus|length 40|copies 2
AATTCCTTTTTGATGTGATCCATCTCTTGAGCCACATACG
>1939641|reference BscX_ch_v3_motif_mod_final_jobs_026_026589_data_consensus|length 45|copies 3
AATTCGATGAAAATAATGTGGACCATAACATTATTATGACATCGC
>1939641|reference BscX_ch_v3_motif_mod_final_jobs_026_026589_data_consensus|length 49|copies 1
AATTCGCCCTCGTGAATTCTTAACGATTGAGAAAACTGATAGTCGTTGA
>1939641|reference BscX_ch_v3_motif_mod_final_jobs_026_026589_data_consensus|length 50|copies 1
AATTCGCCCTCGTGAATTCTTAACGATTGAGAAAACTGATAGTCGTTGAA
>1939641|reference BscX_ch_v3_motif_mod_final_jobs_026_026589_data_consensus|length 51|copies 1
AATTCGCCCTCGTGAATTCTTAACGATTGAGAAAACTGATAGTCGTTGAAG
>1939641|reference BscX_ch_v3_motif_mod_final_jobs_026_026589_data_consensus|length 10|copies 1
AATTCTACTA
>1939641|reference BscX_ch_v3_motif_mod_final_jobs_026_026589_data_consensus|length 58|copies 4
AATTCTAGACAAAAAGGACGATCTACGAGACTTCAATCCGATCCAATCGACGGTAATT
>1939641|reference BscX_ch_v3_motif_mod_final_jobs_026_026589_data_consensus|length 39|copies 4
AATTCTCTTGCTGCCTGCATAACATTTAGAGTACCCTTA
>1939641|reference BscX_ch_v3_motif_mod_final_jobs_026_026589_data_consensus|length 36|copies 1
AATTCTGCATGTCTCCATGTGTATCAACTATGTCCT
>1939641|reference BscX_ch_v3_motif_mod_final_jobs_026_026589_data_consensus|length 51|copies 1
AATTCTTTCCGAATCACGATCTATAGATAAAACTTTTACTTTAACTTCTTG
>1939641|reference BscX_ch_v3_motif_mod_final_jobs_026_026589_data_consensus|length 44|copies 1
AATTGAACCAACACTTGATCAGACAAAATTACATTTGATACAGA
>1939641|reference BscX_ch_v3_motif_mod_final_jobs_026_026589_data_consensus|length 42|copies 1
AATTGAAGAACATCAGGTTGATGCTCATATTTCATTAAAACC
>1939641|reference BscX_ch_v3_motif_mod_final_jobs_026_026589_data_consensus|length 44|copies 1
AATTGAAGCGGATGAATGTTCCCTTTATCACCTATAATCGCAAG
>1939641|reference BscX_ch_v3_motif_mod_final_jobs_026_026589_data_consensus|length 21|copies 1
AATTGAGTCACACCAGGATCC
>1939641|reference BscX_ch_v3_motif_mod_final_jobs_026_026589_data_consensus|length 58|copies 1
AATTGATACGATTTCCATTTGTTCACACCCCTTAATTGTTTCTATAACAATCAATACC
>1939641|reference BscX_ch_v3_motif_mod_final_jobs_026_026589_data_consensus|length 33|copies 2
AATTGATGCTGAGCTTGATCATCTTCAGCTTCA
>1939641|reference BscX_ch_v3_motif_mod_final_jobs_026_026589_data_consensus|length 12|copies 1
AATTGATTAATG
>1939641|reference BscX_ch_v3_motif_mod_final_jobs_026_026589_data_consensus|length 41|copies 1
AATTGCAATTCTCGTTTCTAGATCTGGAGGAGCTATATCAG
>1939641|reference BscX_ch_v3_motif_mod_final_jobs_026_026589_data_consensus|length 44|copies 1
AATTGCCAACTGGTACACAAACAGCCATCGGTGAAGCCATAGCT
>1939641|reference BscX_ch_v3_motif_mod_final_jobs_026_026589_data_consensus|length 44|copies 8
AATTGCGCGTATGGGTGCTAAAGTAATGCTAGGCACATTAGGTA
>1939641|reference BscX_ch_v3_motif_mod_final_jobs_026_026589_data_consensus|length 42|copies 1
AATTGCTAATACAGTTTATCATTTTAATTGTTATCTAAATTA
>1939641|reference BscX_ch_v3_motif_mod_final_jobs_026_026589_data_consensus|length 46|copies 1
AATTGCTCGAGCCCTTGCTTTAGATCCGGAATTTATCATAGCAGAT
>1939641|reference BscX_ch_v3_motif_mod_final_jobs_026_026589_data_consensus|length 46|copies 2
AATTGCTGCTGGTCTAGATGCGAATGATCCAGACAAAATAACTAAA
>1939641|reference BscX_ch_v3_motif_mod_final_jobs_026_026589_data_consensus|length 44|copies 9
AATTGCTTATACAACTGGATCTGAGGAAGAGCTTAAAGTGTTGG
>1939641|reference BscX_ch_v3_motif_mod_final_jobs_026_026589_data_consensus|length 45|copies 1
AATTGGAAGAAGAGCAGGATCGAGTTATTCGTATTCGTGCAGACT
>1939641|reference BscX_ch_v3_motif_mod_final_jobs_026_026589_data_consensus|length 44|copies 1
AATTGGACGATTCCTTCTCTACTGGATCAAGTATTATGCCTCAG
>1939641|reference BscX_ch_v3_motif_mod_final_jobs_026_026589_data_consensus|length 43|copies 1
AATTGGCAATAACAGTAAGGTTGGAGCAGGCTCTGTAGTCTTA
>1939641|reference BscX_ch_v3_motif_mod_final_jobs_026_026589_data_consensus|length 46|copies 2
AATTGGCCATGTCTTGGATCCACTGTAAAGCAAGATTCCTTCCGAA
>1939641|reference BscX_ch_v3_motif_mod_final_jobs_026_026589_data_consensus|length 47|copies 1
AATTGGGTCAAATGGTAAAATAATATATAGTTAATATATAAATAATG
>1939641|reference BscX_ch_v3_motif_mod_final_jobs_026_026589_data_consensus|length 46|copies 4
AATTGGTGAGTTAAAATCATTTTCAGTTGGAATAGACATAAGTCCG
>1939641|reference BscX_ch_v3_motif_mod_final_jobs_026_026589_data_consensus|length 36|copies 1
AATTGGTGATATTCTCATACATCATCGTAGGATCCA
>1939641|reference BscX_ch_v3_motif_mod_final_jobs_026_026589_data_consensus|length 43|copies 2
AATTGGTGCTGGTGGAGCAGAAGGTGCGATCGATGCCTCTAAT
>1939641|reference BscX_ch_v3_motif_mod_final_jobs_026_026589_data_consensus|length 42|copies 1
AATTGGTGTATTAAATAGCCATGAGCTCCATGGAGTTCAATT
>1939641|reference BscX_ch_v3_motif_mod_final_jobs_026_026589_data_consensus|length 44|copies 1
AATTGGTTAACTACCTGATACACAATACCAGCAGCCAATAATGG
>1939641|reference BscX_ch_v3_motif_mod_final_jobs_026_026589_data_consensus|length 46|copies 1
AATTGGTTAACTACCTGATACACAATACCAGCAGCCAATAATGGAA
>1939641|reference BscX_ch_v3_motif_mod_final_jobs_026_026589_data_consensus|length 57|copies 1
AATTGGTTAAGTGCCTGCAATATTCTTCACCCAGAACAGTAAAAAATCTTTTTTACT
>1939641|reference BscX_ch_v3_motif_mod_final_jobs_026_026589_data_consensus|length 39|copies 1
AATTGTAATTGCAGCAGGCGATTCCTTGTTAGATTTAGA
>1939641|reference BscX_ch_v3_motif_mod_final_jobs_026_026589_data_consensus|length 48|copies 4
AATTGTAGATGGAGTACTTGTTTCAGGAGATCAAATAAATGTGCATTT
>1939641|reference BscX_ch_v3_motif_mod_final_jobs_026_026589_data_consensus|length 44|copies 5
AATTGTATCGAAGCCTGCATCTACCGCTCGGCGAGCTGCTTCTT
>1939641|reference BscX_ch_v3_motif_mod_final_jobs_026_026589_data_consensus|length 37|copies 1
AATTGTTTGAAGTCCACGATCAAAGAATTTCTCTTCA
>1939641|reference BscX_ch_v3_motif_mod_final_jobs_026_026589_data_consensus|length 46|copies 9
AATTGTTTTGGACTATGCTGTGTTGCTTTACCATTTGAGGCTTCCT
>1939641|reference BscX_ch_v3_motif_mod_final_jobs_026_026589_data_consensus|length 50|copies 2
AATTTAAAACGAACCCAGAGGCAAACATGACTTACGTGTGGAAAGCCATA
>1939641|reference BscX_ch_v3_motif_mod_final_jobs_026_026589_data_consensus|length 48|copies 5
AATTTAAACCGATCCAGATCTATTCGAATAATAGAGATTTCACTATTT
>1939641|reference BscX_ch_v3_motif_mod_final_jobs_026_026589_data_consensus|length 49|copies 1
AATTTAAATCAATATTCAATAGAACCTGAATTGATTCAATTAGTTCCCA
>1939641|reference BscX_ch_v3_motif_mod_final_jobs_026_026589_data_consensus|length 34|copies 3
AATTTACTGTGGCTTCGAAGCATCTTCATTCTTA
>1939641|reference BscX_ch_v3_motif_mod_final_jobs_026_026589_data_consensus|length 62|copies 1
AATTTAGTTAATTTCATAAATAGCAATTTACCAGTAAAACACGAACTTTTGTCCATGGATGA
>1939641|reference BscX_ch_v3_motif_mod_final_jobs_026_026589_data_consensus|length 49|copies 1
AATTTATACAGGTGGGCAAATCCCTATGAATACATGGCTTATGAAGGGA
>1939641|reference BscX_ch_v3_motif_mod_final_jobs_026_026589_data_consensus|length 43|copies 1
AATTTATTGTCTATACCCTATTAATGTATTGTTACTGGTTTTA
>1939641|reference BscX_ch_v3_motif_mod_final_jobs_026_026589_data_consensus|length 53|copies 1
AATTTCAATAAGTTCTCTAGATAATGAATATGAACTTGATAAGTACCCTGTTA
>1939641|reference BscX_ch_v3_motif_mod_final_jobs_026_026589_data_consensus|length 12|copies 1
AATTTCAATTCT
>1939641|reference BscX_ch_v3_motif_mod_final_jobs_026_026589_data_consensus|length 50|copies 4
AATTTCACCACAACATGATCAATCCAAGGTTCTTCTCTTTCACCATCTAT
>1939641|reference BscX_ch_v3_motif_mod_final_jobs_026_026589_data_consensus|length 45|copies 1
AATTTCATCGATATCATGATCTTCGCCCGCAATCCAAAATACAGG
>1939641|reference BscX_ch_v3_motif_mod_final_jobs_026_026589_data_consensus|length 45|copies 2
AATTTCCGAATACTTAAAAGACAAGGATGTAGATTTAATCTTAGC
>1939641|reference BscX_ch_v3_motif_mod_final_jobs_026_026589_data_consensus|length 50|copies 1
AATTTCCGTATTGCTAGATCCAAAATATAATCTAATTACTCCTGCAACCT
>1939641|reference BscX_ch_v3_motif_mod_final_jobs_026_026589_data_consensus|length 12|copies 1
AATTTCCTATAT
>1939641|reference BscX_ch_v3_motif_mod_final_jobs_026_026589_data_consensus|length 56|copies 1
AATTTGACACGAATTAGTACATTTTTTCTAATTTGATTGATTAAGACTAATTTCAA
>1939641|reference BscX_ch_v3_motif_mod_final_jobs_026_026589_data_consensus|length 24|copies 1
AATTTGCCTATTATACACCAAATT
>1939641|reference BscX_ch_v3_motif_mod_final_jobs_026_026589_data_consensus|length 29|copies 1
AATTTGCTACATGGTCTACAGAAGAAAAC
>1939641|reference BscX_ch_v3_motif_mod_final_jobs_026_026589_data_consensus|length 46|copies 4
AATTTGCTACATGGTCTACAGAAGAAAACAGAGACGATGCTCGTTT
>1939641|reference BscX_ch_v3_motif_mod_final_jobs_026_026589_data_consensus|length 44|copies 2
AATTTGGAAACTCCTTCTATATAAGTAGGATAATCATGAGCTCT
>1939641|reference BscX_ch_v3_motif_mod_final_jobs_026_026589_data_consensus|length 53|copies 1
AATTTGGGGAGTTAATGATTTCAAGTCTTACAGAGGATCATGAAACTTATACT
>1939641|reference BscX_ch_v3_motif_mod_final_jobs_026_026589_data_consensus|length 45|copies 1
AATTTGGTTAAGTCCTCGATCGATTAGTATTCGTCAGCTGCACGT
>1939641|reference BscX_ch_v3_motif_mod_final_jobs_026_026589_data_consensus|length 57|copies 3
AATTTGGTTTTGTGGGTATTGTTTTTGGTAAGTAATAATTACTTGTGAAAACCAGTA
>1939641|reference BscX_ch_v3_motif_mod_final_jobs_026_026589_data_consensus|length 58|copies 1
AATTTGTGAGGATAGTGAAGATTTTGCATTATATTATAAAGAATCAAAAAATATATCA
>1939641|reference BscX_ch_v3_motif_mod_final_jobs_026_026589_data_consensus|length 44|copies 1
AATTTGTTATTCATTGGATCACCTCTAACTATATTGTAAATAGT
>1939641|reference BscX_ch_v3_motif_mod_final_jobs_026_026589_data_consensus|length 47|copies 5
AATTTGTTCTTCTGTTACTCCAAGAGTTTCTGGTCCACTAAAGATCT
>1939641|reference BscX_ch_v3_motif_mod_final_jobs_026_026589_data_consensus|length 45|copies 1
AATTTTAAGTGGATTAGCTGCTCTATTTTTTCTAAACATCGGGAT
>1939641|reference BscX_ch_v3_motif_mod_final_jobs_026_026589_data_consensus|length 42|copies 1
AATTTTCCTTCCGATTTATACGCGGTTAGTAGTCAGCTGGCG
>1939641|reference BscX_ch_v3_motif_mod_final_jobs_026_026589_data_consensus|length 49|copies 1
AATTTTCTCAAATTGCACCGGAATTGGGTCTACCTTATCACCAGCAAAA
>1939641|reference BscX_ch_v3_motif_mod_final_jobs_026_026589_data_consensus|length 48|copies 1
AATTTTTCAGTTTATAGAAAATATGAATGATCAAGCTCTTCGTAAACC
>1939641|reference BscX_ch_v3_motif_mod_final_jobs_026_026589_data_consensus|length 58|copies 1
AATTTTTTCCCAATTTATATTTGCCGTGAAGGGATTCCCCAAACACAGCCTGAATCCA
>1939641|reference BscX_ch_v3_motif_mod_final_jobs_026_026589_data_consensus|length 39|copies 1
AATTTTTTTAGCAGCTCAATAGCCTCTAATTTTTCCTCT
>1939641|reference BscX_ch_v3_motif_mod_final_jobs_026_026589_data_consensus|length 38|copies 1
ACAAAAGCAGGTTTCTCGGATCCTGGAGATCCAGATGA
>1939641|reference BscX_ch_v3_motif_mod_final_jobs_026_026589_data_consensus|length 46|copies 1
ACAAAAGCATTTATAAATTTTATACCTACTTCTATATACTCTCCCG
>1939641|reference BscX_ch_v3_motif_mod_final_jobs_026_026589_data_consensus|length 45|copies 1
ACAAAAGGCTATCCGCTTTATTAAGGATCGTCATCCAAACCTAGT
>1939641|reference BscX_ch_v3_motif_mod_final_jobs_026_026589_data_consensus|length 46|copies 1
ACAAAATCTATTTAATTCTCGTCCATCTTTATATTTTATAGAAGCA
>1939641|reference BscX_ch_v3_motif_mod_final_jobs_026_026589_data_consensus|length 54|copies 17
ACAAACACACATCAGAAAAGGGACAAGTAGCTTTAGCTACGTTAAATACGGAAC
>1939641|reference BscX_ch_v3_motif_mod_final_jobs_026_026589_data_consensus|length 56|copies 3
ACAAACATTCCACCATTAGAGGGAGCTACTGTCCAACCGAGATTCTTTAAACCATC
>1939641|reference BscX_ch_v3_motif_mod_final_jobs_026_026589_data_consensus|length 42|copies 1
ACAAACTAATAAGATTGCCTCTATGGTAATTAGTAAAGCGAT
>1939641|reference BscX_ch_v3_motif_mod_final_jobs_026_026589_data_consensus|length 40|copies 1
ACAAAGAGTAGTGAGTGCTGAGCAACAATCTACAAATGAG
>1939641|reference BscX_ch_v3_motif_mod_final_jobs_026_026589_data_consensus|length 41|copies 2
ACAAAGGAATTGGAACAAGGCTGCTGAGCTATCTAACAGAT
>1939641|reference BscX_ch_v3_motif_mod_final_jobs_026_026589_data_consensus|length 54|copies 1
ACAAAGGACGCTGAAGGAACTCAAGCGTACCATGATCACGGAATTGTACAAAAG
>1939641|reference BscX_ch_v3_motif_mod_final_jobs_026_026589_data_consensus|length 55|copies 1
ACAAAGGGAAAACCCTGCCCAAAAAATATTAGTTGTAAACACTGTCATGATTAAT
>1939641|reference BscX_ch_v3_motif_mod_final_jobs_026_026589_data_consensus|length 48|copies 1
ACAAAGTACAATTCACGTATGCTCGTATATGAACCTGAGATGCCAAAG
>1939641|reference BscX_ch_v3_motif_mod_final_jobs_026_026589_data_consensus|length 48|copies 4
ACAAAGTATCATTTTACAGGGATTAAGGGATCGGGTATGAGCCCATTA
>1939641|reference BscX_ch_v3_motif_mod_final_jobs_026_026589_data_consensus|length 49|copies 3
ACAAAGTATCATTTTACAGGGATTAAGGGATCGGGTATGAGCCCATTAG
>1939641|reference BscX_ch_v3_motif_mod_final_jobs_026_026589_data_consensus|length 57|copies 1
ACAACAAATACTGACCAATATTTAATTGGCTTCTCCCCTCAGCTTACTACTGGGGTT
>1939641|reference BscX_ch_v3_motif_mod_final_jobs_026_026589_data_consensus|length 40|copies 2
ACAACAGGAGATATAATTGAGATCGAATTTGATTCAACAG
>1939641|reference BscX_ch_v3_motif_mod_final_jobs_026_026589_data_consensus|length 47|copies 1
ACAACAGTATTTATTGGATCAGATTGAACAACTAAAGAAGCTTTTAG
>1939641|reference BscX_ch_v3_motif_mod_final_jobs_026_026589_data_consensus|length 52|copies 1
ACAACCAAGTATTAGATCATATTTTAGTAACGAATAATTTATCAGAAAAAAC
>1939641|reference BscX_ch_v3_motif_mod_final_jobs_026_026589_data_consensus|length 52|copies 1
ACAACCAATACATCTTGATCCGGTAAACCATTAATAGAGGCAAGAGTAGCCG
>1939641|reference BscX_ch_v3_motif_mod_final_jobs_026_026589_data_consensus|length 53|copies 1
ACAACCAATACATCTTGATCCGGTAAACCATTAATAGAGGCAAGAGTAGCCGC
>1939641|reference BscX_ch_v3_motif_mod_final_jobs_026_026589_data_consensus|length 43|copies 1
ACAACCATTACACTTGGCAGTAAATGCACTTGCTGAAACCGTG
>1939641|reference BscX_ch_v3_motif_mod_final_jobs_026_026589_data_consensus|length 50|copies 1
ACAACGCGATTGGATTAAGCAGCGTGATAAAATCGCAGAAGAAAAATCCA
>1939641|reference BscX_ch_v3_motif_mod_final_jobs_026_026589_data_consensus|length 17|copies 1
ACAACTACATCGGCAGG
>1939641|reference BscX_ch_v3_motif_mod_final_jobs_026_026589_data_consensus|length 44|copies 2
ACAACTACATCGGCAGGCTGCTCAAATTTTTCTCCCGTTAGCAT
>1939641|reference BscX_ch_v3_motif_mod_final_jobs_026_026589_data_consensus|length 43|copies 1
ACAACTCCTACACATGAACCCAATCCAGATGTCCTTATCGTAT
>1939641|reference BscX_ch_v3_motif_mod_final_jobs_026_026589_data_consensus|length 52|copies 1
ACAACTTCAGCGTTCTCAATACGTTTGCTTTTACCCAATGGACAAACGCCGT
>1939641|reference BscX_ch_v3_motif_mod_final_jobs_026_026589_data_consensus|length 52|copies 1
ACAAGAATTTGTACCAAAACTAGATGGCTTTAAACCTTTCGTCAAAAAGGAA
>1939641|reference BscX_ch_v3_motif_mod_final_jobs_026_026589_data_consensus|length 63|copies 1
ACAAGACATTTCCTTTGATCCTGAATTAACAAAAATTCAAAAGTATAAGTTGAAAAAGAATAA
>1939641|reference BscX_ch_v3_motif_mod_final_jobs_026_026589_data_consensus|length 42|copies 1
ACAAGACTCCCTAAAGGTGTTACATACTCTTTGATCACAGCG
>1939641|reference BscX_ch_v3_motif_mod_final_jobs_026_026589_data_consensus|length 43|copies 1
ACAAGATGATTTTCTTGGCAAAAGAAGCGGATGAAGAATATGG
>1939641|reference BscX_ch_v3_motif_mod_final_jobs_026_026589_data_consensus|length 44|copies 1
ACAAGATGATTTTCTTGGCAAAAGAAGCGGATGAAGAATATGGA
>1939641|reference BscX_ch_v3_motif_mod_final_jobs_026_026589_data_consensus|length 50|copies 1
ACAAGCAGAGATGCTTGTTCTCAAACTGTAGAAAAAGTACCCCCGGAGTT
>1939641|reference BscX_ch_v3_motif_mod_final_jobs_026_026589_data_consensus|length 63|copies 1
ACAAGCGGTGGAGCATGTGGTTTAATTCGAAGCAACGCGAAGAACCTTACCAGGTCTTGACAT
>1939641|reference BscX_ch_v3_motif_mod_final_jobs_026_026589_data_consensus|length 44|copies 2
ACAAGCGTCAAGGTATGATCCTTTTTGTTGGACCAACTGGCTCA
>1939641|reference BscX_ch_v3_motif_mod_final_jobs_026_026589_data_consensus|length 39|copies 2
ACAAGCTATGAAAAATATCATGCCTGCTCTTATGAATGA
>1939641|reference BscX_ch_v3_motif_mod_final_jobs_026_026589_data_consensus|length 40|copies 2
ACAAGCTATGAAAAATATCATGCCTGCTCTTATGAATGAA
>1939641|reference BscX_ch_v3_motif_mod_final_jobs_026_026589_data_consensus|length 47|copies 1
ACAAGGAACGAACGGTATATTTAAATAATGCCTGTCTCAGCTCTATT
>1939641|reference BscX_ch_v3_motif_mod_final_jobs_026_026589_data_consensus|length 50|copies 1
ACAAGGACTACCGAGGAAGAGGGATAGCAAAAGAGCTGATGAGTAGACAG
>1939641|reference BscX_ch_v3_motif_mod_final_jobs_026_026589_data_consensus|length 45|copies 14
ACAAGGATTTGTTGCGGGCATGAACTCAACATATACGAGTTTAGG
>1939641|reference BscX_ch_v3_motif_mod_final_jobs_026_026589_data_consensus|length 51|copies 2
ACAAGGGTGCTTACATATTTCTTAGTAAGTTCTTACCGGTAATATCAGTTG
>1939641|reference BscX_ch_v3_motif_mod_final_jobs_026_026589_data_consensus|length 40|copies 2
ACAAGGTAACGGCGTAAAAGTAGGCGTTGTACATGGAGAT
>1939641|reference BscX_ch_v3_motif_mod_final_jobs_026_026589_data_consensus|length 30|copies 1
ACAAGTGAACAAGCCTGCTGTATATCCAAA
>1939641|reference BscX_ch_v3_motif_mod_final_jobs_026_026589_data_consensus|length 49|copies 4
ACAATAACGATATTCCTGGCTACGAATATGATCCAGAAAAAGCAAAGGA
>1939641|reference BscX_ch_v3_motif_mod_final_jobs_026_026589_data_consensus|length 50|copies 2
ACAATAATTTCTCCAACCCTTGAGCAATGCGTTCGGAATGTGCACCCAAT
>1939641|reference BscX_ch_v3_motif_mod_final_jobs_026_026589_data_consensus|length 55|copies 1
ACAATAGTAGTAGTGTTGGAATAATAACTACGATTACCCCTGCCATCACCACCCC
>1939641|reference BscX_ch_v3_motif_mod_final_jobs_026_026589_data_consensus|length 33|copies 1
ACAATATCAGAGACCTGATCTATAATGCTATTT
>1939641|reference BscX_ch_v3_motif_mod_final_jobs_026_026589_data_consensus|length 34|copies 5
ACAATATCAGAGACCTGATCTATAATGCTATTTG
>1939641|reference BscX_ch_v3_motif_mod_final_jobs_026_026589_data_consensus|length 36|copies 1
ACAATATCTGTAGTTGGATCTAGTAAAACGTTATAG
>1939641|reference BscX_ch_v3_motif_mod_final_jobs_026_026589_data_consensus|length 41|copies 2
ACAATCAAAGCAACCAAATGAAAATAGGTATCATGCTTTCA
>1939641|reference BscX_ch_v3_motif_mod_final_jobs_026_026589_data_consensus|length 54|copies 1
ACAATCCAACGTTATTTACTTGAAGCTTTAAAATGAATAATGAAAATAAGGATA
>1939641|reference BscX_ch_v3_motif_mod_final_jobs_026_026589_data_consensus|length 39|copies 1
ACAATCCTTTGCTTCTATGGATCGAGTATTTGAGTTGAT
>1939641|reference BscX_ch_v3_motif_mod_final_jobs_026_026589_data_consensus|length 47|copies 3
ACAATCGTTGAAGCGTGATCTATCGCTACTTTCAAATCACTTGTAGC
>1939641|reference BscX_ch_v3_motif_mod_final_jobs_026_026589_data_consensus|length 43|copies 5
ACAATGACGGTGCTATAAGATTAATGACATTTATAGTTCCTTT
>1939641|reference BscX_ch_v3_motif_mod_final_jobs_026_026589_data_consensus|length 45|copies 2
ACAATGGAGAACGATAAATAACGATTAAAAGAATTAATATGATAC
>1939641|reference BscX_ch_v3_motif_mod_final_jobs_026_026589_data_consensus|length 49|copies 2
ACAATGGTAGCAGCCTGCAGCAAGGAGCTTTTAAAGGAATATGACTTCT
>1939641|reference BscX_ch_v3_motif_mod_final_jobs_026_026589_data_consensus|length 47|copies 3
ACAATGTTAAATATTGATTTCGAGGTAGATCCTAATTTAGTACGTGG
>1939641|reference BscX_ch_v3_motif_mod_final_jobs_026_026589_data_consensus|length 56|copies 1
ACAATGTTGTCAAAATCTCAGCTGAGGTTAACGGTGAAACACAATCTTTTAGTGCT
>1939641|reference BscX_ch_v3_motif_mod_final_jobs_026_026589_data_consensus|length 50|copies 1
ACAATTCATCTAGTTGTCGAAAAGCTGCATAAGACTTATAATTCTTTTGA
>1939641|reference BscX_ch_v3_motif_mod_final_jobs_026_026589_data_consensus|length 49|copies 1
ACAATTCTCGTCTAAAAATGGGGTCTAAGCCTGCTGTTGGTTCGTCCAT
>1939641|reference BscX_ch_v3_motif_mod_final_jobs_026_026589_data_consensus|length 49|copies 1
ACAATTGGACCAGATCCGATTACTAAAATAGTTTTTATATCTTTACGTT
>1939641|reference BscX_ch_v3_motif_mod_final_jobs_026_026589_data_consensus|length 45|copies 1
ACAATTGTATATGATTTAACAAATAAGGATGTAGATTACTTTACT
>1939641|reference BscX_ch_v3_motif_mod_final_jobs_026_026589_data_consensus|length 44|copies 3
ACAATTTCTGTTCTACGATCATCAGAGTATCGATCTCTAATTTC
>1939641|reference BscX_ch_v3_motif_mod_final_jobs_026_026589_data_consensus|length 45|copies 2
ACAATTTCTGTTCTACGATCATCAGAGTATCGATCTCTAATTTCA
>1939641|reference BscX_ch_v3_motif_mod_final_jobs_026_026589_data_consensus|length 57|copies 1
ACAATTTGAATATCTTGCGTTTGTTTCTTTTTTGATGTCGTTTTATCCAGTTTTCAA
>1939641|reference BscX_ch_v3_motif_mod_final_jobs_026_026589_data_consensus|length 46|copies 1
ACAATTTGCAACCACTCCTGTAAAGAAGTCGTAATTTGATTGTTCA
>1939641|reference BscX_ch_v3_motif_mod_final_jobs_026_026589_data_consensus|length 53|copies 2
ACACAAAACTGGGGAATGGGTTCAACCATCGCCGTGTTTTTAATTATCTTTAT
>1939641|reference BscX_ch_v3_motif_mod_final_jobs_026_026589_data_consensus|length 42|copies 14
ACACAAACTCATTCCAGTTATAGATCATATTAATGACTACTG
>1939641|reference BscX_ch_v3_motif_mod_final_jobs_026_026589_data_consensus|length 43|copies 2
ACACAAACTCATTCCAGTTATAGATCATATTAATGACTACTGT
>1939641|reference BscX_ch_v3_motif_mod_final_jobs_026_026589_data_consensus|length 37|copies 22
ACACAAAGCATGCTATTGGTCTACGAACAGACGATAA
>1939641|reference BscX_ch_v3_motif_mod_final_jobs_026_026589_data_consensus|length 43|copies 1
ACACAAATACATCGGATCATACGCTGCTAGAATGAATGGTGTA
>1939641|reference BscX_ch_v3_motif_mod_final_jobs_026_026589_data_consensus|length 50|copies 1
ACACAACTCATCATAGATGTAGTAGAAGGAAGAGGAGGAATGTTTTCACT
>1939641|reference BscX_ch_v3_motif_mod_final_jobs_026_026589_data_consensus|length 43|copies 1
ACACACCTCTTCAAGATGAAATGATTGAGGGCGCTCTACGTAC
>1939641|reference BscX_ch_v3_motif_mod_final_jobs_026_026589_data_consensus|length 38|copies 1
ACACAGATATTGAGCGTAATATTGAAGGCGGAGAATTA
>1939641|reference BscX_ch_v3_motif_mod_final_jobs_026_026589_data_consensus|length 51|copies 1
ACACCACGGAGTCGATGGAATTATAGTTTCAAATCATGGAGGCAGACAGCT
>1939641|reference BscX_ch_v3_motif_mod_final_jobs_026_026589_data_consensus|length 49|copies 1
ACACCAGATTTAACTTGTCTAGGAAAAGTAATCGGGGGAGGCCTACCAG
>1939641|reference BscX_ch_v3_motif_mod_final_jobs_026_026589_data_consensus|length 45|copies 3
ACACCCATCTTTTCTATAAATGAATGATCTGGATGATAACCTGTC
>1939641|reference BscX_ch_v3_motif_mod_final_jobs_026_026589_data_consensus|length 46|copies 16
ACACCCATCTTTTCTATAAATGAATGATCTGGATGATAACCTGTCA
>1939641|reference BscX_ch_v3_motif_mod_final_jobs_026_026589_data_consensus|length 43|copies 1
ACACCCTTATCATCATGAAAGACTAGAGACGTTTTCCCGTGCA
>1939641|reference BscX_ch_v3_motif_mod_final_jobs_026_026589_data_consensus|length 50|copies 1
ACACCGTATCCTGGTATGGCCTCAAAGGAAGTTACCTCTAGTAGTGTTAT
>1939641|reference BscX_ch_v3_motif_mod_final_jobs_026_026589_data_consensus|length 48|copies 7
ACACCGTCCTCCTCCACTACTACCCATACTTGAACAGGTATAACTAGC
>1939641|reference BscX_ch_v3_motif_mod_final_jobs_026_026589_data_consensus|length 61|copies 1
ACACCTAATTCTTCCTTGCTCATCTCACCCATTGAAATTTGCGTTGCATTTTTTATTAATC
>1939641|reference BscX_ch_v3_motif_mod_final_jobs_026_026589_data_consensus|length 62|copies 1
ACACCTAATTCTTCCTTGCTCATCTCACCCATTGAAATTTGCGTTGCATTTTTTATTAATCC
>1939641|reference BscX_ch_v3_motif_mod_final_jobs_026_026589_data_consensus|length 39|copies 2
ACACCTGCTCTATTGATTGAAACAGGTGTTGTGAGTAGT
>1939641|reference BscX_ch_v3_motif_mod_final_jobs_026_026589_data_consensus|length 54|copies 1
ACACGGACATTTTCATTTTTTATTAACACCTCAAATACATCTTTTTTCAGTTTT
>1939641|reference BscX_ch_v3_motif_mod_final_jobs_026_026589_data_consensus|length 44|copies 3
ACACTAAGAATATTGGAATTGATTGATCATAGCATTAAAAATCG
>1939641|reference BscX_ch_v3_motif_mod_final_jobs_026_026589_data_consensus|length 39|copies 2
ACACTACACATTCAATCATATGCTACCGAAAGAAATAAG
>1939641|reference BscX_ch_v3_motif_mod_final_jobs_026_026589_data_consensus|length 47|copies 2
ACACTAGGTATACCTGGATCTGGGACAACAGCGATCCTTATGGGAGC
>1939641|reference BscX_ch_v3_motif_mod_final_jobs_026_026589_data_consensus|length 56|copies 1
ACACTATAAACCTATTGGATCTACTTTTAGTGGAGACGAAATTTTAGAAGAGATGG
>1939641|reference BscX_ch_v3_motif_mod_final_jobs_026_026589_data_consensus|length 36|copies 1
ACACTCACTACAATATGATCCGGAGCTACCATCGTC
>1939641|reference BscX_ch_v3_motif_mod_final_jobs_026_026589_data_consensus|length 43|copies 1
ACACTGATTATGTCGAGCTTTACTTTTGATGTTTCAGCTACAT
>1939641|reference BscX_ch_v3_motif_mod_final_jobs_026_026589_data_consensus|length 49|copies 1
ACACTGTTTGGGGCATCCATGGTGCTATTGTTTACATCATCGACCCTTG
>1939641|reference BscX_ch_v3_motif_mod_final_jobs_026_026589_data_consensus|length 45|copies 2
ACACTTAAACTAAATCAAAGCTTCGATCCAATGTCTTATGTGAAG
>1939641|reference BscX_ch_v3_motif_mod_final_jobs_026_026589_data_consensus|length 46|copies 1
ACACTTGTTAACGAAGATGTTAACAGGATCATGGTCATAACAAAAA
>1939641|reference BscX_ch_v3_motif_mod_final_jobs_026_026589_data_consensus|length 50|copies 1
ACACTTTATCTTGATATTTGTTAAGTAATTGATCTAGCTCTTGGCTGCAA
>1939641|reference BscX_ch_v3_motif_mod_final_jobs_026_026589_data_consensus|length 47|copies 1
ACACTTTCTAAAATGTATTTAGGTTTATGGACAGGATTTTCTAACAT
>1939641|reference BscX_ch_v3_motif_mod_final_jobs_026_026589_data_consensus|length 39|copies 1
ACAGAAAGACGGTTAATTTGACAGATTATATGCTAGGCG
>1939641|reference BscX_ch_v3_motif_mod_final_jobs_026_026589_data_consensus|length 47|copies 1
ACAGAACGTAATTTTTCCTTTACTATACTTGTGACTCTAGTCAAGAC
>1939641|reference BscX_ch_v3_motif_mod_final_jobs_026_026589_data_consensus|length 35|copies 2
ACAGAAGAACAGAAAGATCAAGCGGCGACAGAATT
>1939641|reference BscX_ch_v3_motif_mod_final_jobs_026_026589_data_consensus|length 34|copies 1
ACAGAAGCGGAATGGATCACGAACTCCATCTCCT
>1939641|reference BscX_ch_v3_motif_mod_final_jobs_026_026589_data_consensus|length 45|copies 1
ACAGAATTTTTACAGAGTGTATAACGGACAAGTTTGGGAGCCTGG
>1939641|reference BscX_ch_v3_motif_mod_final_jobs_026_026589_data_consensus|length 47|copies 1
ACAGACCGAATATGGAACCTACTGCTAAGCCTGCAAAAATGGAAGAA
>1939641|reference BscX_ch_v3_motif_mod_final_jobs_026_026589_data_consensus|length 48|copies 1
ACAGAGCTTCGTGACTCCTTAACATCTCAAGCAGGCCAGCTGAAAGAA
>1939641|reference BscX_ch_v3_motif_mod_final_jobs_026_026589_data_consensus|length 37|copies 1
ACAGAGGTTATGATTCCGATCATGAGCGAGTGACAGG
>1939641|reference BscX_ch_v3_motif_mod_final_jobs_026_026589_data_consensus|length 41|copies 10
ACAGATGCACTGGCAAAGGAAATGTTTGCAAACGATGAGGC
>1939641|reference BscX_ch_v3_motif_mod_final_jobs_026_026589_data_consensus|length 53|copies 1
ACAGCAAATAAAGTTCCTGGCACAACACCTGCAGATCCAGCTGTAGGTGTTGC
>1939641|reference BscX_ch_v3_motif_mod_final_jobs_026_026589_data_consensus|length 54|copies 1
ACAGCAAATAAAGTTCCTGGCACAACACCTGCAGATCCAGCTGTAGGTGTTGCA
>1939641|reference BscX_ch_v3_motif_mod_final_jobs_026_026589_data_consensus|length 37|copies 2
ACAGCAAGATCAAGTGGATCGTGTTATTTATAGTACT
>1939641|reference BscX_ch_v3_motif_mod_final_jobs_026_026589_data_consensus|length 49|copies 1
ACAGCAAGCTAATTATTTGGAACGGACCAATGGGTGTGTTTGAAATAGA
>1939641|reference BscX_ch_v3_motif_mod_final_jobs_026_026589_data_consensus|length 53|copies 1
ACAGCACCCCCTTGGAGAAGGCATAGCCGTAAGATCGGAAAACAGTCACTAAA
>1939641|reference BscX_ch_v3_motif_mod_final_jobs_026_026589_data_consensus|length 57|copies 2
ACAGCACTAGAACAATAAAAAGTACCATTAAGTACAATATCAATCACTGCCTTCCAG
>1939641|reference BscX_ch_v3_motif_mod_final_jobs_026_026589_data_consensus|length 43|copies 1
ACAGCAGCTTTATGATAGATATGTGAGCAATGACGGAGTAGAT
>1939641|reference BscX_ch_v3_motif_mod_final_jobs_026_026589_data_consensus|length 55|copies 1
ACAGCAGGAGTCCAAGAGGTACGTGCTTGGACATTCCGTAAGGGTATGAAGGCAC
>1939641|reference BscX_ch_v3_motif_mod_final_jobs_026_026589_data_consensus|length 33|copies 1
ACAGCATTTAAGGCTGCTCGCAGATGGGCGTAT
>1939641|reference BscX_ch_v3_motif_mod_final_jobs_026_026589_data_consensus|length 49|copies 1
ACAGCCAATCTCAGGTTTAATACCGTCAATTGCCTGCATGAATAGGGTG
>1939641|reference BscX_ch_v3_motif_mod_final_jobs_026_026589_data_consensus|length 50|copies 1
ACAGCCAATCTCAGGTTTAATACCGTCAATTGCCTGCATGAATAGGGTGT
>1939641|reference BscX_ch_v3_motif_mod_final_jobs_026_026589_data_consensus|length 36|copies 4
ACAGCTACGAGTAGGAGATCCTGTTGATCATTTCTT
>1939641|reference BscX_ch_v3_motif_mod_final_jobs_026_026589_data_consensus|length 37|copies 4
ACAGCTACGAGTAGGAGATCCTGTTGATCATTTCTTA
>1939641|reference BscX_ch_v3_motif_mod_final_jobs_026_026589_data_consensus|length 58|copies 1
ACAGCTACTCCATTTTGATCGACTAAATAAAAGGAGGATCCGTGAATCACTTGGTCAT
>1939641|reference BscX_ch_v3_motif_mod_final_jobs_026_026589_data_consensus|length 35|copies 11
ACAGCTATGTTGATGGTTGAAGGTACAGCACGTAG
>1939641|reference BscX_ch_v3_motif_mod_final_jobs_026_026589_data_consensus|length 42|copies 1
ACAGCTCATGCCTACTATATGGCTTTATCTTATTTAAAGGAG
>1939641|reference BscX_ch_v3_motif_mod_final_jobs_026_026589_data_consensus|length 46|copies 1
ACAGCTCTGTACCTATTGTCCGAGGTTCTTTACTTGGCTTCTTTAT
>1939641|reference BscX_ch_v3_motif_mod_final_jobs_026_026589_data_consensus|length 52|copies 1
ACAGCTCTTTCTTATGTGATCAAACAAGCTAACGGCATTTTACGTAAAGACA
>1939641|reference BscX_ch_v3_motif_mod_final_jobs_026_026589_data_consensus|length 47|copies 2
ACAGCTGGAATGAGAGAATGGCAATATCAGTCCTCCCATTATAATCG
>1939641|reference BscX_ch_v3_motif_mod_final_jobs_026_026589_data_consensus|length 45|copies 1
ACAGCTTCTGCAGCTCTTGCTTGTGATCGCGCAGAGAATTTGTCC
>1939641|reference BscX_ch_v3_motif_mod_final_jobs_026_026589_data_consensus|length 41|copies 1
ACAGCTTTGATGGCCATGAGGGATCTGAGAATCGAGAAAAG
>1939641|reference BscX_ch_v3_motif_mod_final_jobs_026_026589_data_consensus|length 27|copies 1
ACAGGAGTCACCGCCTGCCGCTCCAAT
>1939641|reference BscX_ch_v3_motif_mod_final_jobs_026_026589_data_consensus|length 38|copies 25
ACAGGAGTCACCGCCTGCCGCTCCAATCATAAGTTTTG
>1939641|reference BscX_ch_v3_motif_mod_final_jobs_026_026589_data_consensus|length 40|copies 3
ACAGGAGTCACCGCCTGCCGCTCCAATCATAAGTTTTGTA
>1939641|reference BscX_ch_v3_motif_mod_final_jobs_026_026589_data_consensus|length 42|copies 1
ACAGGAGTCACCGCCTGCCGCTCCAATCATAAGTTTTGTAGT
>1939641|reference BscX_ch_v3_motif_mod_final_jobs_026_026589_data_consensus|length 15|copies 1
ACAGGAGTCGCCGCC
>1939641|reference BscX_ch_v3_motif_mod_final_jobs_026_026589_data_consensus|length 42|copies 6
ACAGGCCTGCTCCCCCAGCATGATCTAGATGAATATGTGTCA
>1939641|reference BscX_ch_v3_motif_mod_final_jobs_026_026589_data_consensus|length 40|copies 1
ACAGGCGACCAATTATGGGAGTACATGATGGATGCAGGAG
>1939641|reference BscX_ch_v3_motif_mod_final_jobs_026_026589_data_consensus|length 43|copies 2
ACAGGTGCCAATAAATGTGGAATGCCATTATAGACATTTAGCT
>1939641|reference BscX_ch_v3_motif_mod_final_jobs_026_026589_data_consensus|length 43|copies 1
ACAGGTTGTCTTGGATGAGAACGTACCTGTCTGCTCCTTTACC
>1939641|reference BscX_ch_v3_motif_mod_final_jobs_026_026589_data_consensus|length 42|copies 1
ACAGTAAAATAGATCAGGGAGTTTTAGAGAAAGATATTATGA
>1939641|reference BscX_ch_v3_motif_mod_final_jobs_026_026589_data_consensus|length 39|copies 5
ACAGTAACACTTTGTGGACGCTAGCCAAAAACTAAGATA
>1939641|reference BscX_ch_v3_motif_mod_final_jobs_026_026589_data_consensus|length 46|copies 1
ACAGTACCAATATTAGAAATAGCGGCTACGATTCCTTGTGTAAATA
>1939641|reference BscX_ch_v3_motif_mod_final_jobs_026_026589_data_consensus|length 41|copies 1
ACAGTACCTTGAACGTCTGCTTTCACAATTAGGTTTAGTTC
>1939641|reference BscX_ch_v3_motif_mod_final_jobs_026_026589_data_consensus|length 44|copies 1
ACAGTAGTAACACCTGGTTCTGATGCAGCAGTTGTACGCGTTCG
>1939641|reference BscX_ch_v3_motif_mod_final_jobs_026_026589_data_consensus|length 34|copies 5
ACAGTATCAATGCTCGAGGTAGCTTCATCTAACA
>1939641|reference BscX_ch_v3_motif_mod_final_jobs_026_026589_data_consensus|length 57|copies 2
ACAGTGGACGAAGGATGGCGGATTTACAACGGGGATTCCCTGGATTCAAATGAACCC
>1939641|reference BscX_ch_v3_motif_mod_final_jobs_026_026589_data_consensus|length 42|copies 1
ACAGTGTTATTGTAAGTGTCACCTCTGTAGTACTAGTGGTGA
>1939641|reference BscX_ch_v3_motif_mod_final_jobs_026_026589_data_consensus|length 34|copies 2
ACAGTTGCAGTCTATCGTTAGCCGAGTAGTCAAT
>1939641|reference BscX_ch_v3_motif_mod_final_jobs_026_026589_data_consensus|length 13|copies 1
ACAGTTGCCCTAG
>1939641|reference BscX_ch_v3_motif_mod_final_jobs_026_026589_data_consensus|length 53|copies 1
ACAGTTGGAGAAAAATGGAGTAGATTTTAAAATCAACGGGACGCAGAACGAGG
>1939641|reference BscX_ch_v3_motif_mod_final_jobs_026_026589_data_consensus|length 36|copies 1
ACATAATGAGGTAGAAAAGCCCGCATTATAGGATTA
>1939641|reference BscX_ch_v3_motif_mod_final_jobs_026_026589_data_consensus|length 54|copies 1
ACATACAATGGTATTTGATCGGATGGGAGATATTTAGAGGATTCTGCTTCCCAT
>1939641|reference BscX_ch_v3_motif_mod_final_jobs_026_026589_data_consensus|length 54|copies 1
ACATACATTAAAATCCTTAGTAAAAGCTGGTGAATAAATAGATGAAAATATTAT
>1939641|reference BscX_ch_v3_motif_mod_final_jobs_026_026589_data_consensus|length 56|copies 1
ACATACTTTCTCCCCCTAAACCCCTAAGAATTATTTATTTCCGTATCTTCTTACTC
>1939641|reference BscX_ch_v3_motif_mod_final_jobs_026_026589_data_consensus|length 57|copies 1
ACATATAAATTTTACTCCCTTCGTATTACTTGGGATAGAAAAGCAATAGCCCTTTCC
>1939641|reference BscX_ch_v3_motif_mod_final_jobs_026_026589_data_consensus|length 36|copies 1
ACATATCCCATTGCATGATCAAATGATTCAACTATG
>1939641|reference BscX_ch_v3_motif_mod_final_jobs_026_026589_data_consensus|length 51|copies 3
ACATATGCTCTATGGAACGGCGGAAAGATATGAGCAGGCGGAAGATAAAAC
>1939641|reference BscX_ch_v3_motif_mod_final_jobs_026_026589_data_consensus|length 52|copies 1
ACATATGCTCTATGGAACGGCGGAAAGATATGAGCAGGCGGAAGATAAAACA
>1939641|reference BscX_ch_v3_motif_mod_final_jobs_026_026589_data_consensus|length 34|copies 1
ACATATTGCAGATTGTCATGCGCTCCTCCATAGT
>1939641|reference BscX_ch_v3_motif_mod_final_jobs_026_026589_data_consensus|length 57|copies 1
ACATATTGTAATTGGAACCATAAACACCGGTTAATTGGATCGTACCGAACTTTCTTA
>1939641|reference BscX_ch_v3_motif_mod_final_jobs_026_026589_data_consensus|length 44|copies 5
ACATCATAAAATCCAAGATCTTTTGCAATCTCTTCTTTTAATTC
>1939641|reference BscX_ch_v3_motif_mod_final_jobs_026_026589_data_consensus|length 43|copies 7
ACATCCGTTAGCATTGGATCTGTTTCTATGTTCAATACGACAA
>1939641|reference BscX_ch_v3_motif_mod_final_jobs_026_026589_data_consensus|length 40|copies 2
ACATCCTTGAAGTGTTGCAGATCTTAATGAATTAAAGAAT
>1939641|reference BscX_ch_v3_motif_mod_final_jobs_026_026589_data_consensus|length 49|copies 1
ACATCTATTGCAGGAACAATTCTTTTTCTAAGCATGCTGTCTAACTCCT
>1939641|reference BscX_ch_v3_motif_mod_final_jobs_026_026589_data_consensus|length 43|copies 1
ACATCTTACAGAACATGATCGTCTATGTATTCCTGTTCCTTTC
>1939641|reference BscX_ch_v3_motif_mod_final_jobs_026_026589_data_consensus|length 34|copies 1
ACATCTTTATAACCAGCTTCATCTAATAATGCAT
>1939641|reference BscX_ch_v3_motif_mod_final_jobs_026_026589_data_consensus|length 38|copies 1
ACATGAAGTGACCAAAGTAAACCCTGTAAACCAAACAG
>1939641|reference BscX_ch_v3_motif_mod_final_jobs_026_026589_data_consensus|length 52|copies 1
ACATGACCTTTTTCTTTATTTTAATACAACTTGATCAAAGAATGCTTGAATA
>1939641|reference BscX_ch_v3_motif_mod_final_jobs_026_026589_data_consensus|length 39|copies 1
ACATGAGAGCTTCTCCGATCCCTGCCGCAGCGAAGGAGC
>1939641|reference BscX_ch_v3_motif_mod_final_jobs_026_026589_data_consensus|length 46|copies 9
ACATGATTCGAAACGAGATCTAAGAAAAGCGCAAGCGCCTATGTCT
>1939641|reference BscX_ch_v3_motif_mod_final_jobs_026_026589_data_consensus|length 39|copies 1
ACATGCCTGTCGCCAATCCGTTTATCAATAAATTGATGA
>1939641|reference BscX_ch_v3_motif_mod_final_jobs_026_026589_data_consensus|length 54|copies 1
ACATGGACTATCCTTAGATCCAAAAGAATGGGCGAAAGAACAAAAGCCGTTTCC
>1939641|reference BscX_ch_v3_motif_mod_final_jobs_026_026589_data_consensus|length 45|copies 1
ACATGGCTTCCAACTTTAATGATGAATGCAGGCTATAATCTGAAA
>1939641|reference BscX_ch_v3_motif_mod_final_jobs_026_026589_data_consensus|length 38|copies 4
ACATGTAATTGAGTCAGTTACTGCTGATGGTGATTACT
>1939641|reference BscX_ch_v3_motif_mod_final_jobs_026_026589_data_consensus|length 51|copies 1
ACATGTACCAAACATTGGCTTGCCTGATTCTGCAAATTGTTTTAAAGGAAT
>1939641|reference BscX_ch_v3_motif_mod_final_jobs_026_026589_data_consensus|length 47|copies 10
ACATGTAGCTAGTTATCTTTACTCAGATTTAATGGCAATAATGTAAG
>1939641|reference BscX_ch_v3_motif_mod_final_jobs_026_026589_data_consensus|length 42|copies 8
ACATGTTACCACCGACCCCTAATACATAACCCTCTGTTTTAT
>1939641|reference BscX_ch_v3_motif_mod_final_jobs_026_026589_data_consensus|length 33|copies 2
ACATGTTCTGTCTCCACTCACTTGGTATAGTAG
>1939641|reference BscX_ch_v3_motif_mod_final_jobs_026_026589_data_consensus|length 42|copies 1
ACATGTTGGAACAATGCATGATGATCATATTGAATAGGTGAA
>1939641|reference BscX_ch_v3_motif_mod_final_jobs_026_026589_data_consensus|length 10|copies 1
ACATTAAATT
>1939641|reference BscX_ch_v3_motif_mod_final_jobs_026_026589_data_consensus|length 50|copies 1
ACATTAATTCGATTCATGATCGAACACTTCGAATTGTAGGTAAAGGAGAC
>1939641|reference BscX_ch_v3_motif_mod_final_jobs_026_026589_data_consensus|length 47|copies 1
ACATTACAAAAGAAAAGATGCTCTTTTTAATTCATTAATTAGCATAA
>1939641|reference BscX_ch_v3_motif_mod_final_jobs_026_026589_data_consensus|length 45|copies 2
ACATTACTCTGAGTAGAAATAATAACTTCAGTAATGTTACCATCA
>1939641|reference BscX_ch_v3_motif_mod_final_jobs_026_026589_data_consensus|length 41|copies 3
ACATTAGTGACTGCAGGCTATGAAATTGGCTGGATATTCGG
>1939641|reference BscX_ch_v3_motif_mod_final_jobs_026_026589_data_consensus|length 18|copies 1
ACATTCAATGGTGCAGGC
>1939641|reference BscX_ch_v3_motif_mod_final_jobs_026_026589_data_consensus|length 40|copies 1
ACATTCAATGGTGCAGGCATATAAGAGTGAATACGATGCT
>1939641|reference BscX_ch_v3_motif_mod_final_jobs_026_026589_data_consensus|length 12|copies 1
ACATTGCAAAGT
>1939641|reference BscX_ch_v3_motif_mod_final_jobs_026_026589_data_consensus|length 43|copies 1
ACATTGCTGAAGTAATAGTAAAAGGCACAATTGATGAGATTGT
>1939641|reference BscX_ch_v3_motif_mod_final_jobs_026_026589_data_consensus|length 49|copies 1
ACATTTACTTAAAAAAAGTAGACTTCCTTCATTTGAAGAACGTGCAAAG
>1939641|reference BscX_ch_v3_motif_mod_final_jobs_026_026589_data_consensus|length 39|copies 1
ACATTTAGCAAAGGCAATTACATTTATTGAAAGCACTTC
>1939641|reference BscX_ch_v3_motif_mod_final_jobs_026_026589_data_consensus|length 50|copies 2
ACATTTAGCAAAGGCAATTACATTTATTGAAAGCACTTCCTCGGAACAAC
>1939641|reference BscX_ch_v3_motif_mod_final_jobs_026_026589_data_consensus|length 41|copies 1
ACATTTAGGTAATCAAACATCTCTTGGTCGGACAAGTCATA
>1939641|reference BscX_ch_v3_motif_mod_final_jobs_026_026589_data_consensus|length 51|copies 18
ACATTTATATTTCCAGAAGGAAGTTATTTTGCTGCAGGCTTTTTAGAAAAT
>1939641|reference BscX_ch_v3_motif_mod_final_jobs_026_026589_data_consensus|length 52|copies 4
ACATTTATATTTCCAGAAGGAAGTTATTTTGCTGCAGGCTTTTTAGAAAATG
>1939641|reference BscX_ch_v3_motif_mod_final_jobs_026_026589_data_consensus|length 52|copies 1
ACATTTTAAATAAGTATTTTATATCCATAAAGGTTGATCGAGAGGAACGCCC
>1939641|reference BscX_ch_v3_motif_mod_final_jobs_026_026589_data_consensus|length 55|copies 1
ACATTTTAAATAAGTATTTTATATCCATAAAGGTTGATCGAGAGGAACGCCCGGA
>1939641|reference BscX_ch_v3_motif_mod_final_jobs_026_026589_data_consensus|length 44|copies 1
ACATTTTCTTTCGTATGATCCATGAAGCCGGCTACACGATTACG
>1939641|reference BscX_ch_v3_motif_mod_final_jobs_026_026589_data_consensus|length 46|copies 1
ACCAAACAAATCCACTTGCAGAGTTAACTCATAAACGTCGTCTTTC
>1939641|reference BscX_ch_v3_motif_mod_final_jobs_026_026589_data_consensus|length 47|copies 2
ACCAAACAAGTTAGCCATCTCAAATCCTAGGCCAACCTCGACTCCCT
>1939641|reference BscX_ch_v3_motif_mod_final_jobs_026_026589_data_consensus|length 53|copies 1
ACCAAACCGGTGCTATCTTAATAGAATACTTATTGATGATGCGCAAGGAAAAA
>1939641|reference BscX_ch_v3_motif_mod_final_jobs_026_026589_data_consensus|length 44|copies 1
ACCAAACGTGACCCATTTGTTCGTGGGTACGTAATCTTTCCCAT
>1939641|reference BscX_ch_v3_motif_mod_final_jobs_026_026589_data_consensus|length 61|copies 4
ACCAAACTTCTTCAAAATATTAGTTGCTGAAATTTGAACAGACCAGTTTTTGTAAGGGGAT
>1939641|reference BscX_ch_v3_motif_mod_final_jobs_026_026589_data_consensus|length 55|copies 2
ACCAAATCCACCGCCTGATCGATAAACAGCCAGTTTACCAGTATCAGGCATGAAA
>1939641|reference BscX_ch_v3_motif_mod_final_jobs_026_026589_data_consensus|length 44|copies 4
ACCAAATCGACGCATCAATTCATCTTCCATAGAAAGATAGAATT
>1939641|reference BscX_ch_v3_motif_mod_final_jobs_026_026589_data_consensus|length 56|copies 1
ACCAAATTCGTTTTTTAGATGATGCAGGTTGGTTTCGACATATATTTGTTTGGTCA
>1939641|reference BscX_ch_v3_motif_mod_final_jobs_026_026589_data_consensus|length 53|copies 1
ACCAACGTCTTCACCGAAGACTAACACATTTTCATCATTTTTAAGCTCATTAC
>1939641|reference BscX_ch_v3_motif_mod_final_jobs_026_026589_data_consensus|length 51|copies 4
ACCAAGGAAAATTAGCGGCAGTGGAGGCTACACAATCTACAGAAATTATCT
>1939641|reference BscX_ch_v3_motif_mod_final_jobs_026_026589_data_consensus|length 49|copies 1
ACCAATATTGCTATGATAATATAAAGAGTCTCTAACACGGTCTTTCCCC
>1939641|reference BscX_ch_v3_motif_mod_final_jobs_026_026589_data_consensus|length 52|copies 2
ACCAATCGTTGCTGTGCCAAAAGCATTGAAAATTGCAGGCCTATCTATTGAA
>1939641|reference BscX_ch_v3_motif_mod_final_jobs_026_026589_data_consensus|length 57|copies 2
ACCAATGACTGAACAAGATCAAAAGGAAATGTTACAAGTAATCGGCATTTCTTCTAT
>1939641|reference BscX_ch_v3_motif_mod_final_jobs_026_026589_data_consensus|length 44|copies 2
ACCAATTCTGTAGGTGGATTCGAGGATCTGGTTAATTCTGCTAA
>1939641|reference BscX_ch_v3_motif_mod_final_jobs_026_026589_data_consensus|length 25|copies 1
ACCAATTCTTTCATATGATCAAAAC
>1939641|reference BscX_ch_v3_motif_mod_final_jobs_026_026589_data_consensus|length 44|copies 3
ACCAATTCTTTCATATGATCAAAACCATATCCAGGAGGCAGAAA
>1939641|reference BscX_ch_v3_motif_mod_final_jobs_026_026589_data_consensus|length 53|copies 1
ACCAATTGCCTTTGTCGTATTAAAGGGGCAAGTAACCGAGGAAGAATTGAAAT
>1939641|reference BscX_ch_v3_motif_mod_final_jobs_026_026589_data_consensus|length 41|copies 1
ACCACACTTCATGCTCTTTCCCGTCTCTCCAGTAATTAAAA
>1939641|reference BscX_ch_v3_motif_mod_final_jobs_026_026589_data_consensus|length 43|copies 4
ACCACACTTCATGCTCTTTCCCGTCTCTCCAGTAATTAAAAAA
>1939641|reference BscX_ch_v3_motif_mod_final_jobs_026_026589_data_consensus|length 40|copies 5
ACCACGCAGTTTTAGCTAAAGATCGTGTTATCCAGTATTT
>1939641|reference BscX_ch_v3_motif_mod_final_jobs_026_026589_data_consensus|length 41|copies 1
ACCACGCAGTTTTAGCTAAAGATCGTGTTATCCAGTATTTA
>1939641|reference BscX_ch_v3_motif_mod_final_jobs_026_026589_data_consensus|length 45|copies 1
ACCACGCCCAACATGGCCGACAATACTCGAAAGCGATTAGACCAT
>1939641|reference BscX_ch_v3_motif_mod_final_jobs_026_026589_data_consensus|length 49|copies 1
ACCACTATCAATTGCACAAGCATCTCGTATTTCAGGAGTAAACCCAGCG
>1939641|reference BscX_ch_v3_motif_mod_final_jobs_026_026589_data_consensus|length 42|copies 1
ACCACTCAAACCTCCAGATCCGATAGCTATATAGCCGTTTAC
>1939641|reference BscX_ch_v3_motif_mod_final_jobs_026_026589_data_consensus|length 46|copies 10
ACCACTCAAACCTCCAGATCCGATAGCTATATAGCCGTTTACTATT
>1939641|reference BscX_ch_v3_motif_mod_final_jobs_026_026589_data_consensus|length 52|copies 2
ACCACTTCTGGTACTGGATCAGAGGTTACAAACATCTCGGTGTTGTCCTTGG
>1939641|reference BscX_ch_v3_motif_mod_final_jobs_026_026589_data_consensus|length 41|copies 1
ACCACTTGCATATAAAGTATTGTTATAAGAAGAGCCTTCCG
>1939641|reference BscX_ch_v3_motif_mod_final_jobs_026_026589_data_consensus|length 56|copies 3
ACCAGAAGAACCCCCTTGATCATCCGTCCCAGAATTCTGGCCATCAGGACCTCCTG
>1939641|reference BscX_ch_v3_motif_mod_final_jobs_026_026589_data_consensus|length 39|copies 11
ACCAGACATGCTTCCTGATCTATCCATTACAATAATAAG
>1939641|reference BscX_ch_v3_motif_mod_final_jobs_026_026589_data_consensus|length 40|copies 1
ACCAGACATGCTTCCTGATCTATCCATTACAATAATAAGC
>1939641|reference BscX_ch_v3_motif_mod_final_jobs_026_026589_data_consensus|length 18|copies 1
ACCAGAGTACAGAAAAAT
>1939641|reference BscX_ch_v3_motif_mod_final_jobs_026_026589_data_consensus|length 47|copies 4
ACCAGAGTACAGAAAAATTAAAGAGAAATACTCTTTAGAGCAAATTA
>1939641|reference BscX_ch_v3_motif_mod_final_jobs_026_026589_data_consensus|length 48|copies 1
ACCAGAGTACAGAAAAATTAAAGAGAAATACTCTTTAGAGCAAATTAC
>1939641|reference BscX_ch_v3_motif_mod_final_jobs_026_026589_data_consensus|length 44|copies 1
ACCAGCAAGTTGTTCATTCTTATTCTTAATTGCATTGTAAATTT
>1939641|reference BscX_ch_v3_motif_mod_final_jobs_026_026589_data_consensus|length 54|copies 1
ACCAGCTGCAGTTCAAGCAGATTCTGTAAATCAAATGTTAGACCAAGTTATTCC
>1939641|reference BscX_ch_v3_motif_mod_final_jobs_026_026589_data_consensus|length 47|copies 13
ACCAGGCTCCATGCCTGCGTTTCGAATCATCTTCGAAACACTGGAGA
>1939641|reference BscX_ch_v3_motif_mod_final_jobs_026_026589_data_consensus|length 56|copies 1
ACCAGGCTCTATTTTTAAGAACAAAGCCCAAGAAAAGAGCCTGCTCATTTTACAAA
>1939641|reference BscX_ch_v3_motif_mod_final_jobs_026_026589_data_consensus|length 47|copies 3
ACCAGTAAAACGGTAAAGAATAGCTGTACGTGATTTCAGTTGAGCAG
>1939641|reference BscX_ch_v3_motif_mod_final_jobs_026_026589_data_consensus|length 37|copies 1
ACCAGTCGCATTCCACTTGCCTAGCATCTCTCCACCC
>1939641|reference BscX_ch_v3_motif_mod_final_jobs_026_026589_data_consensus|length 53|copies 1
ACCAGTTGATTCCACAAATGTACGAACTTTTTGATCTGGATTTTTAACGAAAG
>1939641|reference BscX_ch_v3_motif_mod_final_jobs_026_026589_data_consensus|length 47|copies 1
ACCATAGTGATATTGAGATCTTCTTAATCCTTTAATGGCTCGAAGAA
>1939641|reference BscX_ch_v3_motif_mod_final_jobs_026_026589_data_consensus|length 45|copies 1
ACCATCCAAGCGTTGGAGGAAATACTACCAGAGCTTCAACAACAG
>1939641|reference BscX_ch_v3_motif_mod_final_jobs_026_026589_data_consensus|length 53|copies 1
ACCATCCATTCCTTGGTTTATTGTCAGGAACAATATTTACTCTAATAGTTCAA
>1939641|reference BscX_ch_v3_motif_mod_final_jobs_026_026589_data_consensus|length 40|copies 1
ACCATCTTTTCTGGCGGGCTTTGCTTTACAGGAAGTACAG
>1939641|reference BscX_ch_v3_motif_mod_final_jobs_026_026589_data_consensus|length 48|copies 1
ACCATGCAATAGAAGTGTTTCTTTTTGAAGATTTGTCATTTTGAATTC
>1939641|reference BscX_ch_v3_motif_mod_final_jobs_026_026589_data_consensus|length 46|copies 1
ACCATGCCAATTCCAAGATCATTAGCAACATTTGGATCGGTAATTT
>1939641|reference BscX_ch_v3_motif_mod_final_jobs_026_026589_data_consensus|length 67|copies 1
ACCATTAAAAATATAATTGTTCTTTGAAAACTGGATAAAACGACATCAAAAAAAGAAACAAACGCAA
>1939641|reference BscX_ch_v3_motif_mod_final_jobs_026_026589_data_consensus|length 47|copies 1
ACCATTATTTTAACGTAAGCAAAGTAACTACTTCAATATGAGCTGTC
>1939641|reference BscX_ch_v3_motif_mod_final_jobs_026_026589_data_consensus|length 49|copies 1
ACCATTGTAATCGCCACGACGCTCTTTTCTAAGAACAGAGGAATACACT
>1939641|reference BscX_ch_v3_motif_mod_final_jobs_026_026589_data_consensus|length 65|copies 1
ACCATTTTGTGTAACTCCTTTAAAGTCTACTAAATCAGTAAAACCAGTTCCAGCTCCTTTAAACG
>1939641|reference BscX_ch_v3_motif_mod_final_jobs_026_026589_data_consensus|length 46|copies 1
ACCCAAATACTAACGAGATTAATGTAGATCAGGCATTAGATGATAA
>1939641|reference BscX_ch_v3_motif_mod_final_jobs_026_026589_data_consensus|length 49|copies 15
ACCCAATCTATATCGAGATCAACTGCTACCTCTTTTACCTTCTCCAAAG
>1939641|reference BscX_ch_v3_motif_mod_final_jobs_026_026589_data_consensus|length 41|copies 3
ACCCACTATATCAAATTGATGATCTTGTAACATTCGTTTAA
>1939641|reference BscX_ch_v3_motif_mod_final_jobs_026_026589_data_consensus|length 33|copies 1
ACCCAGGTGTTGGATCATATGCTAGTGTATAAT
>1939641|reference BscX_ch_v3_motif_mod_final_jobs_026_026589_data_consensus|length 44|copies 1
ACCCATGAAGAGTTGGGTGTAGCCCCGACATCTATAAAAATTTT
>1939641|reference BscX_ch_v3_motif_mod_final_jobs_026_026589_data_consensus|length 51|copies 1
ACCCATTCAATACAGGACCATTCATGATGGCTGTTAATAAAACATTATTCG
>1939641|reference BscX_ch_v3_motif_mod_final_jobs_026_026589_data_consensus|length 58|copies 7
ACCCCCTATGGAGCAGGATCCGGACTAGAAGGTCAAGCTATTCCGATTCACAAAGGAA
>1939641|reference BscX_ch_v3_motif_mod_final_jobs_026_026589_data_consensus|length 46|copies 1
ACCCCGAGAATGAGCCTGCACATTTTGAAGTGGCAACCTACTCCGT
>1939641|reference BscX_ch_v3_motif_mod_final_jobs_026_026589_data_consensus|length 45|copies 2
ACCCCGATGATTAGGAATCCACTTTGTATAAAGCCTACTAGTACG
>1939641|reference BscX_ch_v3_motif_mod_final_jobs_026_026589_data_consensus|length 56|copies 16
ACCCCGTTATTACCTATGATCAAATATCCATGCTTTTCGATTTTTTCCATAATAGG
>1939641|reference BscX_ch_v3_motif_mod_final_jobs_026_026589_data_consensus|length 57|copies 1
ACCCCGTTATTACCTATGATCAAATATCCATGCTTTTCGATTTTTTCCATAATAGGA
>1939641|reference BscX_ch_v3_motif_mod_final_jobs_026_026589_data_consensus|length 39|copies 1
ACCCCTAATACATAACCCTCTGTTTTATGTTCTATGGAA
>1939641|reference BscX_ch_v3_motif_mod_final_jobs_026_026589_data_consensus|length 31|copies 1
ACCCCTGTCGGAATAGCGATCGCCATCGTAG
>1939641|reference BscX_ch_v3_motif_mod_final_jobs_026_026589_data_consensus|length 52|copies 4
ACCCGAATGCCTCGAAGCTCCATACTTACGTTGATCCAGGCTACGGTATAAA
>1939641|reference BscX_ch_v3_motif_mod_final_jobs_026_026589_data_consensus|length 53|copies 8
ACCCGAATGCCTCGAAGCTCCATACTTACGTTGATCCAGGCTACGGTATAAAT
>1939641|reference BscX_ch_v3_motif_mod_final_jobs_026_026589_data_consensus|length 19|copies 1
ACCCGCTCTACAGCAGAGG
>1939641|reference BscX_ch_v3_motif_mod_final_jobs_026_026589_data_consensus|length 48|copies 1
ACCCGGGTTTAATCCAGATCCAAGTATTTGCAGAGTTGGGGAAGACTA
>1939641|reference BscX_ch_v3_motif_mod_final_jobs_026_026589_data_consensus|length 48|copies 1
ACCCGTTTCTAACTGGGATCGCATAATTCGCTTCATCAAATCTATTGC
>1939641|reference BscX_ch_v3_motif_mod_final_jobs_026_026589_data_consensus|length 49|copies 2
ACCCGTTTTCCTCTGGCAGCTCATAGCGAGATCCTGCCTGCACCCAAAT
>1939641|reference BscX_ch_v3_motif_mod_final_jobs_026_026589_data_consensus|length 45|copies 1
ACCCTAAAAAGCTAATATCTTCGTTAACCATGTTAGTTATGGAGG
>1939641|reference BscX_ch_v3_motif_mod_final_jobs_026_026589_data_consensus|length 58|copies 1
ACCCTCCAATCAACTGGAGGGTGTTAGAGTGTAGACAAAAGGGTTGGAAATCATTTCG
>1939641|reference BscX_ch_v3_motif_mod_final_jobs_026_026589_data_consensus|length 50|copies 6
ACCCTGCTGTTGCAACTGGAAGTGTTGCCGGATCATGACCATTTTCCTTA
>1939641|reference BscX_ch_v3_motif_mod_final_jobs_026_026589_data_consensus|length 51|copies 4
ACCCTGCTGTTGCAACTGGAAGTGTTGCCGGATCATGACCATTTTCCTTAG
>1939641|reference BscX_ch_v3_motif_mod_final_jobs_026_026589_data_consensus|length 57|copies 2
ACCCTTATTTATTGAAATTTATCTTTCCACTCGTTTCTTACTCGGTCATAGTTTTCG
>1939641|reference BscX_ch_v3_motif_mod_final_jobs_026_026589_data_consensus|length 58|copies 1
ACCCTTATTTATTGAAATTTATCTTTCCACTCGTTTCTTACTCGGTCATAGTTTTCGT
>1939641|reference BscX_ch_v3_motif_mod_final_jobs_026_026589_data_consensus|length 64|copies 1
ACCCTTATTTATTGAAATTTATCTTTCCACTCGTTTCTTACTCGGTCATAGTTTTCGTTAACCC
>1939641|reference BscX_ch_v3_motif_mod_final_jobs_026_026589_data_consensus|length 40|copies 1
ACCCTTGATCTTAGTTGCCAGCATTTAGTTGGGCACTCTA
>1939641|reference BscX_ch_v3_motif_mod_final_jobs_026_026589_data_consensus|length 46|copies 1
ACCCTTGCAAAGGCAGGCAATTCATTCATTAGTAATGACACCTGTC
>1939641|reference BscX_ch_v3_motif_mod_final_jobs_026_026589_data_consensus|length 10|copies 1
ACCCTTTACA
>1939641|reference BscX_ch_v3_motif_mod_final_jobs_026_026589_data_consensus|length 16|copies 1
ACCCTTTACAAGTCGG
>1939641|reference BscX_ch_v3_motif_mod_final_jobs_026_026589_data_consensus|length 33|copies 1
ACCCTTTACAAGTCGGTATAAGAAGCCTAGTAA
>1939641|reference BscX_ch_v3_motif_mod_final_jobs_026_026589_data_consensus|length 52|copies 4
ACCCTTTACAAGTCGGTATAAGAAGCCTAGTAAAGCGGCGCTTATTAACACG
>1939641|reference BscX_ch_v3_motif_mod_final_jobs_026_026589_data_consensus|length 53|copies 1
ACCCTTTACAAGTCGGTATAAGAAGCCTAGTAAAGCGGCGCTTATTAACACGA
>1939641|reference BscX_ch_v3_motif_mod_final_jobs_026_026589_data_consensus|length 56|copies 1
ACCCTTTACAAGTCGGTATAAGAAGCCTAGTAAAGCGGCGCTTATTAACACGACAA
>1939641|reference BscX_ch_v3_motif_mod_final_jobs_026_026589_data_consensus|length 56|copies 1
ACCCTTTTCAAATTCAGCTTCGATAGACCAGTATTCCTCAGGAACAAATCGTTCTA
>1939641|reference BscX_ch_v3_motif_mod_final_jobs_026_026589_data_consensus|length 62|copies 1
ACCCTTTTCCAATTAATCTAGGTTAAATCTGGCTAGTTTCTTAAGATTTAAGTCAGCAAAAG
>1939641|reference BscX_ch_v3_motif_mod_final_jobs_026_026589_data_consensus|length 63|copies 1
ACCGAACCTGTTGCATGGATTTCCTTAAATACCTCGGATAATGATCCAATTCGATTTTGGAAA
>1939641|reference BscX_ch_v3_motif_mod_final_jobs_026_026589_data_consensus|length 58|copies 2
ACCGACCAACGTTTAAAGGTGTTCTCACAACATTGCTTGCTTTAAATATTTTGCTGCC
>1939641|reference BscX_ch_v3_motif_mod_final_jobs_026_026589_data_consensus|length 42|copies 4
ACCGACTTCTGCACTGGATCCCGAGCTCGTAGGGGAAGTACT
>1939641|reference BscX_ch_v3_motif_mod_final_jobs_026_026589_data_consensus|length 56|copies 6
ACCGATACCGCCACATTGTATCAAAATAAGTAAAACTATTTCCCCGAAAAGCGTAA
>1939641|reference BscX_ch_v3_motif_mod_final_jobs_026_026589_data_consensus|length 45|copies 1
ACCGATGCTAAAACCAGCTATAGGTGCACTGGCGATTTTTACCTT
>1939641|reference BscX_ch_v3_motif_mod_final_jobs_026_026589_data_consensus|length 44|copies 12
ACCGATTGCTTCTCGCAGGTTTCTTTTCTTATATGCATCAATGG
>1939641|reference BscX_ch_v3_motif_mod_final_jobs_026_026589_data_consensus|length 43|copies 3
ACCGCCAAAGGTTCCTATTTTATGATCATGAGGATATACATAG
>1939641|reference BscX_ch_v3_motif_mod_final_jobs_026_026589_data_consensus|length 42|copies 1
ACCGCTTCATTCACTGCTGCATGATCAGGAATTCTAGATAAA
>1939641|reference BscX_ch_v3_motif_mod_final_jobs_026_026589_data_consensus|length 60|copies 1
ACCGGACAAAGAGAAAAGGGGGCCACTTCTAATGGAAAAAACAAGTAAGTCGGCAAAAAT
>1939641|reference BscX_ch_v3_motif_mod_final_jobs_026_026589_data_consensus|length 43|copies 1
ACCGGAGAGAAGGTACGATCATTAAAATCACTCAGCGCGGAAT
>1939641|reference BscX_ch_v3_motif_mod_final_jobs_026_026589_data_consensus|length 30|copies 2
ACCGGAGTCGCCGCCTGCCATTACAATCAA
>1939641|reference BscX_ch_v3_motif_mod_final_jobs_026_026589_data_consensus|length 51|copies 1
ACCGGAGTCGCCGCCTGCCATTACAATCAACAAAAAAGAGCTGCCTGTGCT
>1939641|reference BscX_ch_v3_motif_mod_final_jobs_026_026589_data_consensus|length 41|copies 2
ACCGGAGTCGCCGCCTGCTGCTTCAAGCATAAGTTGTATAG
>1939641|reference BscX_ch_v3_motif_mod_final_jobs_026_026589_data_consensus|length 42|copies 4
ACCGGATTTGAGACAAGCGATTTTGTCAGTGCCATCAGCGAA
>1939641|reference BscX_ch_v3_motif_mod_final_jobs_026_026589_data_consensus|length 49|copies 3
ACCGGCTACGTGCGCCTGCTCATCCTTGAGCAGTTGGTTAAGACTGTCC
>1939641|reference BscX_ch_v3_motif_mod_final_jobs_026_026589_data_consensus|length 43|copies 2
ACCGGGACAACCGCAAATCCTTCATCTATAGCTTTTGCTGCTA
>1939641|reference BscX_ch_v3_motif_mod_final_jobs_026_026589_data_consensus|length 50|copies 8
ACCGGGCACCTTTTTCGTATTCATTATAGCGTCTTCAATAACTGAAGGGG
>1939641|reference BscX_ch_v3_motif_mod_final_jobs_026_026589_data_consensus|length 9|copies 1
ACCGGTTTG
>1939641|reference BscX_ch_v3_motif_mod_final_jobs_026_026589_data_consensus|length 44|copies 1
ACCGTAAAGTGTAAAGAGCTGGCACCACCAGAGATAAATGACGA
>1939641|reference BscX_ch_v3_motif_mod_final_jobs_026_026589_data_consensus|length 50|copies 2
ACCGTAATCAAAAGGTATTCGAAGGCAGCATAGAGCTAGAAAAAACAGGC
>1939641|reference BscX_ch_v3_motif_mod_final_jobs_026_026589_data_consensus|length 43|copies 1
ACCGTATTCAATTGGTGTTGCATAGCCTACTGTATCTGGGATA
>1939641|reference BscX_ch_v3_motif_mod_final_jobs_026_026589_data_consensus|length 41|copies 3
ACCGTCAAATTGATTTGATCACAAAAGAGCTAGCACCACAT
>1939641|reference BscX_ch_v3_motif_mod_final_jobs_026_026589_data_consensus|length 44|copies 1
ACCGTCAGATGAAAAAGATATTCAGCAAACCTTTGCTAATACCC
>1939641|reference BscX_ch_v3_motif_mod_final_jobs_026_026589_data_consensus|length 53|copies 6
ACCGTGCTCTTATTGTTAAAGCACAAGGGGCTTCCCTTCCTTGGCAAGATAAT
>1939641|reference BscX_ch_v3_motif_mod_final_jobs_026_026589_data_consensus|length 52|copies 1
ACCGTGCTCTTTTCATGATCGGTGGAGTTCCATTAGTGCTTAAAAAAGGTAA
>1939641|reference BscX_ch_v3_motif_mod_final_jobs_026_026589_data_consensus|length 61|copies 5
ACCGTGCTCTTTTCATGATCGGTGGAGTTCCATTAGTGCTTAAAAAAGGTAAATTTAAATT
>1939641|reference BscX_ch_v3_motif_mod_final_jobs_026_026589_data_consensus|length 48|copies 7
ACCGTTCGATTTCTCCGATCTCAGAGATTATCGTGGCAGCGATCTTTT
>1939641|reference BscX_ch_v3_motif_mod_final_jobs_026_026589_data_consensus|length 43|copies 1
ACCGTTCTGCAGCTTATGCCGCTCGTTATGTAGCAAAAAATAT
>1939641|reference BscX_ch_v3_motif_mod_final_jobs_026_026589_data_consensus|length 58|copies 1
ACCGTTTTTTATTTGTTTATGTAAATTTATTTAGTACCAATTTTGGAAGTCCTTTAGG
>1939641|reference BscX_ch_v3_motif_mod_final_jobs_026_026589_data_consensus|length 52|copies 1
ACCTAAAAAACGCAAAGTCAGTGTCCTCCAACTTATGAAAAAGGTTGGGTTG
>1939641|reference BscX_ch_v3_motif_mod_final_jobs_026_026589_data_consensus|length 29|copies 1
ACCTACAACAGAGCCTGCTTTAATGTTTA
>1939641|reference BscX_ch_v3_motif_mod_final_jobs_026_026589_data_consensus|length 36|copies 1
ACCTACAACAGAGCCTGCTTTAATGTTTAACCACTT
>1939641|reference BscX_ch_v3_motif_mod_final_jobs_026_026589_data_consensus|length 45|copies 1
ACCTACAACAGAGCCTGCTTTAATGTTTAACCACTTCGTCCCGTC
>1939641|reference BscX_ch_v3_motif_mod_final_jobs_026_026589_data_consensus|length 46|copies 8
ACCTACAACAGAGCCTGCTTTAATGTTTAACCACTTCGTCCCGTCC
>1939641|reference BscX_ch_v3_motif_mod_final_jobs_026_026589_data_consensus|length 47|copies 4
ACCTACAACAGAGCCTGCTTTAATGTTTAACCACTTCGTCCCGTCCG
>1939641|reference BscX_ch_v3_motif_mod_final_jobs_026_026589_data_consensus|length 48|copies 1
ACCTACATATATTTCATCCCCGTATCTTTCAAACTCTCTTTTCTCTAA
>1939641|reference BscX_ch_v3_motif_mod_final_jobs_026_026589_data_consensus|length 12|copies 1
ACCTACGACAAG
>1939641|reference BscX_ch_v3_motif_mod_final_jobs_026_026589_data_consensus|length 55|copies 9
ACCTACTGCTAAGCCTGCAAAAATGGAAGAATACGGCGTAAATGCCCACCCTAAC
>1939641|reference BscX_ch_v3_motif_mod_final_jobs_026_026589_data_consensus|length 43|copies 1
ACCTAGAACAAGAGAAGGATGAGGATCAAACGTCATAACAGCT
>1939641|reference BscX_ch_v3_motif_mod_final_jobs_026_026589_data_consensus|length 42|copies 3
ACCTATACAGTATTTTGATAACTTGCCTGCAGGTAAGGTAGT
>1939641|reference BscX_ch_v3_motif_mod_final_jobs_026_026589_data_consensus|length 47|copies 1
ACCTATTAATATAGTGTGATCTCCTGCATCCACCTGCTTAAATAAGG
>1939641|reference BscX_ch_v3_motif_mod_final_jobs_026_026589_data_consensus|length 45|copies 1
ACCTATTTTGGTTACATGAGCAACAATGGAAATACCAAGCTCATT
>1939641|reference BscX_ch_v3_motif_mod_final_jobs_026_026589_data_consensus|length 40|copies 1
ACCTCAATTCTATCCTAAGTGTAATAGATAGGACTTGTCG
>1939641|reference BscX_ch_v3_motif_mod_final_jobs_026_026589_data_consensus|length 43|copies 1
ACCTCCTTGGACACACTGCGGATTTAACATTTGAACGTACAGT
>1939641|reference BscX_ch_v3_motif_mod_final_jobs_026_026589_data_consensus|length 50|copies 1
ACCTCGTTTTCCTCCAACAGCTCCAGTGCCTCTAATCCATTTCCCGCCTT
>1939641|reference BscX_ch_v3_motif_mod_final_jobs_026_026589_data_consensus|length 48|copies 1
ACCTCTACTCCTACACGATCTCCCCATACCTGAAGCTGATCGATTGCG
>1939641|reference BscX_ch_v3_motif_mod_final_jobs_026_026589_data_consensus|length 40|copies 1
ACCTCTTCATGATCGGCATATTGAAGAGCAAACTCACCGG
>1939641|reference BscX_ch_v3_motif_mod_final_jobs_026_026589_data_consensus|length 36|copies 11
ACCTCTTGCATCCGTAGATCCAATATACATTCCTGG
>1939641|reference BscX_ch_v3_motif_mod_final_jobs_026_026589_data_consensus|length 42|copies 2
ACCTGAAAGGTTAGCATCTGCTGCCACCTGCCAGCCGCTCAA
>1939641|reference BscX_ch_v3_motif_mod_final_jobs_026_026589_data_consensus|length 55|copies 1
ACCTGAAGCGACACATATGATAACTTTCTTATTCTCGCCATGGGGAATTCCAGCT
>1939641|reference BscX_ch_v3_motif_mod_final_jobs_026_026589_data_consensus|length 46|copies 2
ACCTGAAGTACCAACAAATCTCTATAGAATGTGATAAAATCCTCCG
>1939641|reference BscX_ch_v3_motif_mod_final_jobs_026_026589_data_consensus|length 36|copies 1
ACCTGACGACCATTACGATCGAGTTTTGCTCCAGAC
>1939641|reference BscX_ch_v3_motif_mod_final_jobs_026_026589_data_consensus|length 43|copies 1
ACCTGCATCTTCACAGGTACTATAATTTCACCGAGTCTCTCGT
>1939641|reference BscX_ch_v3_motif_mod_final_jobs_026_026589_data_consensus|length 44|copies 2
ACCTGCTTCTCTTAATACCTCAATAATTAATTCAATAAATAAAA
>1939641|reference BscX_ch_v3_motif_mod_final_jobs_026_026589_data_consensus|length 45|copies 1
ACCTGGTATATGCCATGGTAAATCTTTGTTATAGCCAATTACACG
>1939641|reference BscX_ch_v3_motif_mod_final_jobs_026_026589_data_consensus|length 47|copies 15
ACCTGGTATGACATTCCAAACTTTTGCAAATCCATTTTGCACTAGTG
>1939641|reference BscX_ch_v3_motif_mod_final_jobs_026_026589_data_consensus|length 46|copies 1
ACCTGGTTCAATAACAATGTTGCAGCCGCTAAATCTACATCCACAC
>1939641|reference BscX_ch_v3_motif_mod_final_jobs_026_026589_data_consensus|length 30|copies 1
ACCTGTACCCACGCCTGCTTCTGCAAATAA
>1939641|reference BscX_ch_v3_motif_mod_final_jobs_026_026589_data_consensus|length 51|copies 1
ACCTGTACCCACGCCTGCTTCTGCAAATAATACATTTTTTTCTTTTAATGC
>1939641|reference BscX_ch_v3_motif_mod_final_jobs_026_026589_data_consensus|length 46|copies 1
ACCTGTTGGACGTACAGAGCTAACTAGATCTTGTTTTTGAAGTTGC
>1939641|reference BscX_ch_v3_motif_mod_final_jobs_026_026589_data_consensus|length 32|copies 1
ACCTGTTTGAGATGAACGGATCAATTTAATAA
>1939641|reference BscX_ch_v3_motif_mod_final_jobs_026_026589_data_consensus|length 31|copies 1
ACCTGTTTTTGGATCATAAGGAGTACCTAGA
>1939641|reference BscX_ch_v3_motif_mod_final_jobs_026_026589_data_consensus|length 36|copies 2
ACCTTACTTTACACAAGTCACTATATCGAAGAGGTT
>1939641|reference BscX_ch_v3_motif_mod_final_jobs_026_026589_data_consensus|length 47|copies 2
ACCTTATTGGAAGAACGATGGCTAAAGGATCGAGATTTGTTCAAGGT
>1939641|reference BscX_ch_v3_motif_mod_final_jobs_026_026589_data_consensus|length 53|copies 1
ACCTTATTGTTTTTTTCACTTAGACAAAGATATTATTCAGATATAGCAAAAGT
>1939641|reference BscX_ch_v3_motif_mod_final_jobs_026_026589_data_consensus|length 61|copies 12
ACCTTCACATAATTATCAAAGCTAAAGGTAGAAGGGAGGAATTTTCCCTGTAAAATTTCTC
>1939641|reference BscX_ch_v3_motif_mod_final_jobs_026_026589_data_consensus|length 54|copies 10
ACCTTCTAGCGTTTTCTCCATCGTACCTTGAGTGGATCCAATATCTAAGGAAAG
>1939641|reference BscX_ch_v3_motif_mod_final_jobs_026_026589_data_consensus|length 48|copies 1
ACCTTTAAAGAAACGTATGGGCATATGTCTGGTTCGTGGAGAGGAAAG
>1939641|reference BscX_ch_v3_motif_mod_final_jobs_026_026589_data_consensus|length 56|copies 3
ACCTTTAAAGCTAACTGGATTAGAGAATTTAGTAATGTTGGCTTCACTCACTTGAA
>1939641|reference BscX_ch_v3_motif_mod_final_jobs_026_026589_data_consensus|length 47|copies 1
ACCTTTACATCTGAACTGGCCTTTGCCACCTTCCCATTGATGGTGAC
>1939641|reference BscX_ch_v3_motif_mod_final_jobs_026_026589_data_consensus|length 52|copies 2
ACCTTTACGGTAAGCCCAGACACCCGCTATAGAGGCAAAGAGAACCTGTACT
>1939641|reference BscX_ch_v3_motif_mod_final_jobs_026_026589_data_consensus|length 24|copies 1
ACCTTTACGTATAACGAGAAATCT
>1939641|reference BscX_ch_v3_motif_mod_final_jobs_026_026589_data_consensus|length 60|copies 18
ACCTTTAGATCGACCAGATCGTACATGGTCGGTTGAGGAATACGAGAAAGCATTAAATGC
>1939641|reference BscX_ch_v3_motif_mod_final_jobs_026_026589_data_consensus|length 61|copies 4
ACCTTTAGATCGACCAGATCGTACATGGTCGGTTGAGGAATACGAGAAAGCATTAAATGCG
>1939641|reference BscX_ch_v3_motif_mod_final_jobs_026_026589_data_consensus|length 62|copies 1
ACCTTTAGATCGACCAGATCGTACATGGTCGGTTGAGGAATACGAGAAAGCATTAAATGCGG
>1939641|reference BscX_ch_v3_motif_mod_final_jobs_026_026589_data_consensus|length 38|copies 3
ACCTTTCGCAGGATGATAACCTCTTGATAGTCTTTTTT
>1939641|reference BscX_ch_v3_motif_mod_final_jobs_026_026589_data_consensus|length 39|copies 21
ACCTTTCGCAGGATGATAACCTCTTGATAGTCTTTTTTT
>1939641|reference BscX_ch_v3_motif_mod_final_jobs_026_026589_data_consensus|length 47|copies 1
ACCTTTCTCTTTGGAGAAATCTCTTTCCTTGCATACAGAAATTGTGC
>1939641|reference BscX_ch_v3_motif_mod_final_jobs_026_026589_data_consensus|length 49|copies 1
ACCTTTCTGGTGACATGGCAGTTGATAAGTCTCTTTCCATTTCCTCAGC
>1939641|reference BscX_ch_v3_motif_mod_final_jobs_026_026589_data_consensus|length 41|copies 5
ACCTTTGTATGCGCCTGCCCTTTCCCACCCATCAACAAATC
>1939641|reference BscX_ch_v3_motif_mod_final_jobs_026_026589_data_consensus|length 40|copies 1
ACCTTTTCAGGAGGGATGAAACGTAGACTCAATATTGGGG
>1939641|reference BscX_ch_v3_motif_mod_final_jobs_026_026589_data_consensus|length 42|copies 3
ACCTTTTCATCGCACATGATCTATCTATGGTTAAGCATATTA
>1939641|reference BscX_ch_v3_motif_mod_final_jobs_026_026589_data_consensus|length 41|copies 2
ACCTTTTCTAAAATATGATCTCGAGTTAATACGATGTCGCA
>1939641|reference BscX_ch_v3_motif_mod_final_jobs_026_026589_data_consensus|length 22|copies 1
ACCTTTTGTAATCGCATCACTC
>1939641|reference BscX_ch_v3_motif_mod_final_jobs_026_026589_data_consensus|length 46|copies 1
ACCTTTTGTAATCGCATCACTCGTACCAACAAGAGTCATAAATTCA
>1939641|reference BscX_ch_v3_motif_mod_final_jobs_026_026589_data_consensus|length 56|copies 1
ACGAAAATATTTTTCTTTCCTACCATAAATAAAAAAAGTCATGACAAGTGGTCATG
>1939641|reference BscX_ch_v3_motif_mod_final_jobs_026_026589_data_consensus|length 44|copies 2
ACGAAACGCCCTTAACATTTATCCGATCATGCAATAGGTCATAG
>1939641|reference BscX_ch_v3_motif_mod_final_jobs_026_026589_data_consensus|length 43|copies 1
ACGAAATGCGAACATACTTAAAGCAGCTGGATACAGTAAAGCC
>1939641|reference BscX_ch_v3_motif_mod_final_jobs_026_026589_data_consensus|length 53|copies 1
ACGAACAATACATTAGAAACTATGTATGTTCCCTTTTCTAATTCGAGTGTGCC
>1939641|reference BscX_ch_v3_motif_mod_final_jobs_026_026589_data_consensus|length 52|copies 1
ACGAACCATTTCAGCGGATGAAAGAGCGGAAAGAATATTGTTGGCACATATG
>1939641|reference BscX_ch_v3_motif_mod_final_jobs_026_026589_data_consensus|length 40|copies 7
ACGAACGAAAAAAGTATTATAGCAGGCTACACAGTAAAAG
>1939641|reference BscX_ch_v3_motif_mod_final_jobs_026_026589_data_consensus|length 59|copies 1
ACGAACTTGGCGCTTTTGTTTCTCAGTTTGTAGAATTTTGATCGAGCTCACTTGTCCGG
>1939641|reference BscX_ch_v3_motif_mod_final_jobs_026_026589_data_consensus|length 46|copies 2
ACGAAGATGTTAACAGGATCATGGTCATAACAAAAACTAGAGGTAA
>1939641|reference BscX_ch_v3_motif_mod_final_jobs_026_026589_data_consensus|length 40|copies 1
ACGAAGGTACAGCCAGATTTAGACAAGCCAATCGATCAAG
>1939641|reference BscX_ch_v3_motif_mod_final_jobs_026_026589_data_consensus|length 50|copies 2
ACGAATGCCTGCTTTTTTGTTGGAAGCCTATCACAAATGGGAACAATATT
>1939641|reference BscX_ch_v3_motif_mod_final_jobs_026_026589_data_consensus|length 38|copies 1
ACGAATTACCTCTACTAGATCTAGATATCCTCACTAAA
>1939641|reference BscX_ch_v3_motif_mod_final_jobs_026_026589_data_consensus|length 26|copies 1
ACGACATAAAATATATGATCCAGTTT
>1939641|reference BscX_ch_v3_motif_mod_final_jobs_026_026589_data_consensus|length 41|copies 1
ACGACATAAAATATATGATCCAGTTTTAACATTCCAGCTTA
>1939641|reference BscX_ch_v3_motif_mod_final_jobs_026_026589_data_consensus|length 43|copies 1
ACGACCAATAATAGCCTTCTGTTGATTTCCTCCAGATAAGGAT
>1939641|reference BscX_ch_v3_motif_mod_final_jobs_026_026589_data_consensus|length 48|copies 1
ACGACCTGCCATGTCTGTAAAGTCAGCATTGATATGAAGAATATCAAT
>1939641|reference BscX_ch_v3_motif_mod_final_jobs_026_026589_data_consensus|length 59|copies 1
ACGACGTTCTGAACCCAGCTCGCGTACCGCTTTAATGGGCGAACAGCCCAACCCTTGGG
>1939641|reference BscX_ch_v3_motif_mod_final_jobs_026_026589_data_consensus|length 31|copies 9
ACGAGAACGATTACGCGATCACCTCCCTCTC
>1939641|reference BscX_ch_v3_motif_mod_final_jobs_026_026589_data_consensus|length 38|copies 8
ACGAGATGTCTAGCGTCGATCAGGTTTTCTTTGATAAG
>1939641|reference BscX_ch_v3_motif_mod_final_jobs_026_026589_data_consensus|length 53|copies 3
ACGATCAATTTCTTTCTCCCAGGAACTACTTACCGATGCTAAAGCGCTAGCAC
>1939641|reference BscX_ch_v3_motif_mod_final_jobs_026_026589_data_consensus|length 12|copies 1
ACGATCTTCCAT
>1939641|reference BscX_ch_v3_motif_mod_final_jobs_026_026589_data_consensus|length 35|copies 6
ACGATGCATGACGAGGATCCTACCCACGAGGAACG
>1939641|reference BscX_ch_v3_motif_mod_final_jobs_026_026589_data_consensus|length 63|copies 1
ACGATTGCGACCAATTTTTATAAGGAAAAAGGGGAGCAGGTGGAGATCATTGAACTGAACGGT
>1939641|reference BscX_ch_v3_motif_mod_final_jobs_026_026589_data_consensus|length 64|copies 1
ACGATTGCGACCAATTTTTATAAGGAAAAAGGGGAGCAGGTGGAGATCATTGAACTGAACGGTT
>1939641|reference BscX_ch_v3_motif_mod_final_jobs_026_026589_data_consensus|length 47|copies 5
ACGATTTAGTAGCCAATAATATTCCTGTCTTCTTCATCCAAGACGCT
>1939641|reference BscX_ch_v3_motif_mod_final_jobs_026_026589_data_consensus|length 56|copies 1
ACGCAAAAATAAACATCCAATTCATTCGAATTTGGGAGTTATTAGCTCATCGTGCA
>1939641|reference BscX_ch_v3_motif_mod_final_jobs_026_026589_data_consensus|length 42|copies 4
ACGCAAAAGCATTTGCTGTAGTTAATACTATTACGGATATTG
>1939641|reference BscX_ch_v3_motif_mod_final_jobs_026_026589_data_consensus|length 49|copies 1
ACGCAAAATCAATATAACTAACAGAACAGATCGAATGGATTTTTCTATT
>1939641|reference BscX_ch_v3_motif_mod_final_jobs_026_026589_data_consensus|length 46|copies 1
ACGCAAACCGTGCTCTTATTGTTAAAGCACAAGGGGCTTCCCTTCC
>1939641|reference BscX_ch_v3_motif_mod_final_jobs_026_026589_data_consensus|length 50|copies 1
ACGCAAAGAATTAATGCGCAGCCACGGAATGATCGGTCGAAGCTATGCTG
>1939641|reference BscX_ch_v3_motif_mod_final_jobs_026_026589_data_consensus|length 55|copies 1
ACGCAATTCTTCTTCATAATCCAGTTGAAGGTCTTGAAAAACTTCTCTTAAATTT
>1939641|reference BscX_ch_v3_motif_mod_final_jobs_026_026589_data_consensus|length 44|copies 1
ACGCAGCATATTATCATACTTACGTTTGAGAGCTTTAATAACCA
>1939641|reference BscX_ch_v3_motif_mod_final_jobs_026_026589_data_consensus|length 50|copies 1
ACGCAGTAGCTCCAGGATCTACTGAAACCCCTATGGTTAAACAATATAGA
>1939641|reference BscX_ch_v3_motif_mod_final_jobs_026_026589_data_consensus|length 44|copies 2
ACGCATGACGACTGCCCAAATACGACGTGCCACTCGACCAATTA
>1939641|reference BscX_ch_v3_motif_mod_final_jobs_026_026589_data_consensus|length 34|copies 1
ACGCATTAGCAGAGGCAAGTGGAGTTATATGTAT
>1939641|reference BscX_ch_v3_motif_mod_final_jobs_026_026589_data_consensus|length 34|copies 1
ACGCCTGTGACGTTGATCGCGAAGGATCTAATAT
>1939641|reference BscX_ch_v3_motif_mod_final_jobs_026_026589_data_consensus|length 44|copies 1
ACGCCTGTGACGTTGATCGCGAAGGATCTAATATCTTCTATAGT
>1939641|reference BscX_ch_v3_motif_mod_final_jobs_026_026589_data_consensus|length 48|copies 2
ACGCCTTTTTGAGGACCAAAGACAGCAGTTGCTCCATTAGCACCTATC
>1939641|reference BscX_ch_v3_motif_mod_final_jobs_026_026589_data_consensus|length 40|copies 1
ACGCGATGGCATAGCGTTTTGCTGCAGTTGAATTACTCAA
>1939641|reference BscX_ch_v3_motif_mod_final_jobs_026_026589_data_consensus|length 47|copies 1
ACGCGGCTTTTTCATGAAGTTCCTGAGATCATAACGGATGTCAGTAC
>1939641|reference BscX_ch_v3_motif_mod_final_jobs_026_026589_data_consensus|length 40|copies 1
ACGCTAGCTATATTAACAGATGGTTGTAAATTGCAAGCCT
>1939641|reference BscX_ch_v3_motif_mod_final_jobs_026_026589_data_consensus|length 55|copies 2
ACGCTGAAGGAACTCAAGCGTACCATGATCACGGAATTGTACAAAAGGCTATCCG
>1939641|reference BscX_ch_v3_motif_mod_final_jobs_026_026589_data_consensus|length 49|copies 1
ACGCTTCTTGTACAACAAACTGCTTGTCACCAGTAGCAAAAGTATTACA
>1939641|reference BscX_ch_v3_motif_mod_final_jobs_026_026589_data_consensus|length 35|copies 1
ACGGACATTTGTGACACGATCATAGCCTATTTTTT
>1939641|reference BscX_ch_v3_motif_mod_final_jobs_026_026589_data_consensus|length 36|copies 4
ACGGACATTTGTGACACGATCATAGCCTATTTTTTT
>1939641|reference BscX_ch_v3_motif_mod_final_jobs_026_026589_data_consensus|length 37|copies 1
ACGGACATTTGTGACACGATCATAGCCTATTTTTTTT
>1939641|reference BscX_ch_v3_motif_mod_final_jobs_026_026589_data_consensus|length 43|copies 3
ACGGACTTCCTGCTCCAGATCAAAACGAATCATTTGAAGTATA
>1939641|reference BscX_ch_v3_motif_mod_final_jobs_026_026589_data_consensus|length 51|copies 1
ACGGACTTGTACATATATCCAAGCTTAAAAAAGGATTTGTAAAACATCCCC
>1939641|reference BscX_ch_v3_motif_mod_final_jobs_026_026589_data_consensus|length 48|copies 1
ACGGAGAATGTTCTATTATCTGTAAAAGATTTAAAACGTCATTTTGAG
>1939641|reference BscX_ch_v3_motif_mod_final_jobs_026_026589_data_consensus|length 53|copies 1
ACGGAGCTTGGTTTAAAAGCAAAATCGTTTATGGATCAAGGTGCATTAGTACC
>1939641|reference BscX_ch_v3_motif_mod_final_jobs_026_026589_data_consensus|length 61|copies 1
ACGGAGTTATTGGTTGTAACTAACAGCGGCCATAAATACATATTCCATGTTGTTAAGAACC
>1939641|reference BscX_ch_v3_motif_mod_final_jobs_026_026589_data_consensus|length 52|copies 4
ACGGCACTTCAGAACGTCATGGAAGGGCCGATGATCGTGCAACAGAAATCAA
>1939641|reference BscX_ch_v3_motif_mod_final_jobs_026_026589_data_consensus|length 35|copies 1
ACGGCATCATTAGTCGATCTTACGCATCGGTTGCT
>1939641|reference BscX_ch_v3_motif_mod_final_jobs_026_026589_data_consensus|length 49|copies 1
ACGGGATGAAGACTTTGTTTCAAATGGGGGTCGAGTAATTTTAGTAGCA
>1939641|reference BscX_ch_v3_motif_mod_final_jobs_026_026589_data_consensus|length 44|copies 3
ACGGTATGCTAGACAACCTAAAATACCAATCAATGAAACAATGG
>1939641|reference BscX_ch_v3_motif_mod_final_jobs_026_026589_data_consensus|length 43|copies 1
ACGGTCGCAAGACTGAAACTCAAAGGAATTGACGGGGGCCCGC
>1939641|reference BscX_ch_v3_motif_mod_final_jobs_026_026589_data_consensus|length 37|copies 1
ACGGTGACCACATTCACGATCTTGGCAGACAAGCATT
>1939641|reference BscX_ch_v3_motif_mod_final_jobs_026_026589_data_consensus|length 42|copies 1
ACGGTGGAGACTGCTGCAAAAGCTGGAATTACAGCAATTATC
>1939641|reference BscX_ch_v3_motif_mod_final_jobs_026_026589_data_consensus|length 37|copies 1
ACGGTGGCAGAGAAGCTGATCGAGGAATTCATGCTAG
>1939641|reference BscX_ch_v3_motif_mod_final_jobs_026_026589_data_consensus|length 60|copies 1
ACGGTTAAATCCGATGACGTGGTTGGACGTGTGAAAACATATGAAGCCATCGTAAAAGGT
>1939641|reference BscX_ch_v3_motif_mod_final_jobs_026_026589_data_consensus|length 33|copies 1
ACGGTTGGCAGTGCCACTTGAGCTGTCAGCAAG
>1939641|reference BscX_ch_v3_motif_mod_final_jobs_026_026589_data_consensus|length 38|copies 1
ACGTACAAAAGATTACATATATCGTCTTCGGCTCTATG
>1939641|reference BscX_ch_v3_motif_mod_final_jobs_026_026589_data_consensus|length 54|copies 2
ACGTACACATGTGAACACGACATGTAAACTTTTGCTGCTCAATTATTGCTTTGA
>1939641|reference BscX_ch_v3_motif_mod_final_jobs_026_026589_data_consensus|length 54|copies 1
ACGTACGGTCCTTTTACTTTGAAGAGGAAGGCCTTGTTCGTTATCGGAAACACG
>1939641|reference BscX_ch_v3_motif_mod_final_jobs_026_026589_data_consensus|length 50|copies 10
ACGTACTTCTGGTCCTGATCAAACAGTTAAGTCACTTAGCGGTGGGAACC
>1939641|reference BscX_ch_v3_motif_mod_final_jobs_026_026589_data_consensus|length 39|copies 2
ACGTAGCATGGGTATTACGATCGAAGACTAATACTTAAT
>1939641|reference BscX_ch_v3_motif_mod_final_jobs_026_026589_data_consensus|length 51|copies 18
ACGTAGTATTCGACTGGCTTCAATGTTTCTGGATCACGATAAAGTCCGATG
>1939641|reference BscX_ch_v3_motif_mod_final_jobs_026_026589_data_consensus|length 52|copies 1
ACGTAGTATTCGACTGGCTTCAATGTTTCTGGATCACGATAAAGTCCGATGT
>1939641|reference BscX_ch_v3_motif_mod_final_jobs_026_026589_data_consensus|length 45|copies 1
ACGTATAACAAATGAGAAAGCTCGCTAGATGTAATTTTGTTAGAG
>1939641|reference BscX_ch_v3_motif_mod_final_jobs_026_026589_data_consensus|length 51|copies 2
ACGTATCCCTCTTCTTTGTCCCAAGAGATTTGATCGTGCACTTGACTACCA
>1939641|reference BscX_ch_v3_motif_mod_final_jobs_026_026589_data_consensus|length 40|copies 1
ACGTATGAATTGCAAACAACTGTTGCAAGTAATGTACTAA
>1939641|reference BscX_ch_v3_motif_mod_final_jobs_026_026589_data_consensus|length 49|copies 1
ACGTATTATTTTTCATCAAATGGAATGCGATGTTTGCGGATTTGATTTA
>1939641|reference BscX_ch_v3_motif_mod_final_jobs_026_026589_data_consensus|length 40|copies 8
ACGTATTTACCTACTAGACCGATGCGTACTTTTTTGGATA
>1939641|reference BscX_ch_v3_motif_mod_final_jobs_026_026589_data_consensus|length 51|copies 1
ACGTCCTCCTGAAATTGGAGAAGTGTGGAAATCCCCAGGTCATGCGAGCAC
>1939641|reference BscX_ch_v3_motif_mod_final_jobs_026_026589_data_consensus|length 50|copies 1
ACGTCGGTTTGGCAGCTTCGTATAGGAATCAAAAAAATTCGTGCGGTATT
>1939641|reference BscX_ch_v3_motif_mod_final_jobs_026_026589_data_consensus|length 47|copies 4
ACGTGACGTGTTACCAGATCCAATTTATAATTCGAAACTAGTAACTC
>1939641|reference BscX_ch_v3_motif_mod_final_jobs_026_026589_data_consensus|length 48|copies 1
ACGTGACGTGTTACCAGATCCAATTTATAATTCGAAACTAGTAACTCG
>1939641|reference BscX_ch_v3_motif_mod_final_jobs_026_026589_data_consensus|length 39|copies 6
ACGTGCTACCATATAGTTTCCCGTCCTTATAGGCTAATC
>1939641|reference BscX_ch_v3_motif_mod_final_jobs_026_026589_data_consensus|length 36|copies 1
ACGTGCTTCTGACCATGATCCAGTTCTAATCCAAAT
>1939641|reference BscX_ch_v3_motif_mod_final_jobs_026_026589_data_consensus|length 46|copies 9
ACGTGGTAGATTTATCTGCATCTATTATGCAGGCGATTGTCCGTCA
>1939641|reference BscX_ch_v3_motif_mod_final_jobs_026_026589_data_consensus|length 45|copies 3
ACGTGGTATTGTTCCTGATCTAGTGACAGACCAAACAAGCGCACA
>1939641|reference BscX_ch_v3_motif_mod_final_jobs_026_026589_data_consensus|length 49|copies 1
ACGTTACCTGGTTTGTACTTTTGAGGATCACTAATCCAAGCTTTTACAT
>1939641|reference BscX_ch_v3_motif_mod_final_jobs_026_026589_data_consensus|length 12|copies 1
ACGTTCCTTTTC
>1939641|reference BscX_ch_v3_motif_mod_final_jobs_026_026589_data_consensus|length 48|copies 4
ACGTTGTTGGAAGAAAAAAATAGCTATATTCAAATTATCAACCAAAGA
>1939641|reference BscX_ch_v3_motif_mod_final_jobs_026_026589_data_consensus|length 9|copies 1
ACGTTTCAT
>1939641|reference BscX_ch_v3_motif_mod_final_jobs_026_026589_data_consensus|length 53|copies 1
ACGTTTTCACTTCATTAATAGTTCTATCATATATGATTTTATACCTGAATAAA
>1939641|reference BscX_ch_v3_motif_mod_final_jobs_026_026589_data_consensus|length 47|copies 1
ACTAAAAGAGGTGGAATAAATGATGCTTAAAACTGCCGATTTAGTAA
>1939641|reference BscX_ch_v3_motif_mod_final_jobs_026_026589_data_consensus|length 34|copies 1
ACTAAACCAATGGCGAGCATATTACCCATAAGCG
>1939641|reference BscX_ch_v3_motif_mod_final_jobs_026_026589_data_consensus|length 43|copies 7
ACTAAACGCTCAATAGCAGCAAAGATCATAGCCTCTACTAAAG
>1939641|reference BscX_ch_v3_motif_mod_final_jobs_026_026589_data_consensus|length 45|copies 2
ACTAAAGCTGTGATTTCACGTAAACGATCATGAAAAGAAATGTTT
>1939641|reference BscX_ch_v3_motif_mod_final_jobs_026_026589_data_consensus|length 48|copies 1
ACTAAATCAAAGCTTCGATCCAATGTCTTATGTGAAGGCATCTGACTA
>1939641|reference BscX_ch_v3_motif_mod_final_jobs_026_026589_data_consensus|length 45|copies 1
ACTAAATCTCCAACAAATAAGACAAGATCAGGATTTTGTTCATTT
>1939641|reference BscX_ch_v3_motif_mod_final_jobs_026_026589_data_consensus|length 49|copies 1
ACTAAATTTATGATTGGCTCCTCAATAAGAAGTGTAACTATTTTCTTTA
>1939641|reference BscX_ch_v3_motif_mod_final_jobs_026_026589_data_consensus|length 45|copies 1
ACTAACTCCATATACCTTTACCTGCATGCCTGCCCAAGCTGCGGA
>1939641|reference BscX_ch_v3_motif_mod_final_jobs_026_026589_data_consensus|length 36|copies 1
ACTAACTGAAAAAGAACTGCCTGCACAGAGAGCTTC
>1939641|reference BscX_ch_v3_motif_mod_final_jobs_026_026589_data_consensus|length 10|copies 1
ACTAAGACAA
>1939641|reference BscX_ch_v3_motif_mod_final_jobs_026_026589_data_consensus|length 45|copies 19
ACTAAGATAAAGTCACGATCAGCAACATCTGCAGGAAGCTTAACG
>1939641|reference BscX_ch_v3_motif_mod_final_jobs_026_026589_data_consensus|length 40|copies 1
ACTAATAATAACTCCTAGATGAGTATAATCTAACTTCATC
>1939641|reference BscX_ch_v3_motif_mod_final_jobs_026_026589_data_consensus|length 33|copies 1
ACTAATACAATAGCACGATCATCATAATGATAC
>1939641|reference BscX_ch_v3_motif_mod_final_jobs_026_026589_data_consensus|length 36|copies 1
ACTAATAGTAGCAAGCATACTTTCAAGAATCTGCAT
>1939641|reference BscX_ch_v3_motif_mod_final_jobs_026_026589_data_consensus|length 40|copies 3
ACTAATCATAAAAGCCTCCTAGACTTTGAGAATGTATTGT
>1939641|reference BscX_ch_v3_motif_mod_final_jobs_026_026589_data_consensus|length 41|copies 1
ACTAATCATAAAAGCCTCCTAGACTTTGAGAATGTATTGTT
>1939641|reference BscX_ch_v3_motif_mod_final_jobs_026_026589_data_consensus|length 44|copies 1
ACTAATCCATAAATCTTAAATGAAGATCGTGATGAAAATCACGA
>1939641|reference BscX_ch_v3_motif_mod_final_jobs_026_026589_data_consensus|length 44|copies 6
ACTAATGCCCCTATCAATAAAGCTGATCCCATCCTTTCCATAGT
>1939641|reference BscX_ch_v3_motif_mod_final_jobs_026_026589_data_consensus|length 62|copies 1
ACTACAAAGGAAAGCTTTTCATTATCCCCAATCAGTTCTACAGTAGTTTCATCCGTTTCAGA
>1939641|reference BscX_ch_v3_motif_mod_final_jobs_026_026589_data_consensus|length 42|copies 4
ACTACAATTCCGATTGTGGAATGATCGCGTATGACTTTGTCA
>1939641|reference BscX_ch_v3_motif_mod_final_jobs_026_026589_data_consensus|length 33|copies 1
ACTACAGGATGGGCCCGCGGCGCATTAGCTAGT
>1939641|reference BscX_ch_v3_motif_mod_final_jobs_026_026589_data_consensus|length 43|copies 1
ACTACATCAGTTCCAAATAAAGACCTCTATTTATATCTAACAT
>1939641|reference BscX_ch_v3_motif_mod_final_jobs_026_026589_data_consensus|length 45|copies 3
ACTACATCCTTCCTAGGATCTTTTCTTTAAGGATGCATGGAGAGA
>1939641|reference BscX_ch_v3_motif_mod_final_jobs_026_026589_data_consensus|length 13|copies 1
ACTACATTGATCA
>1939641|reference BscX_ch_v3_motif_mod_final_jobs_026_026589_data_consensus|length 30|copies 1
ACTACCATCGGCGCAGGCTGCGAAACCAGA
>1939641|reference BscX_ch_v3_motif_mod_final_jobs_026_026589_data_consensus|length 38|copies 1
ACTACCCATACTTGAACAGGTATAACTAGCCATATCAT
>1939641|reference BscX_ch_v3_motif_mod_final_jobs_026_026589_data_consensus|length 46|copies 1
ACTACCGTTACTGTGTTAGCATCTTGGTTTTTTACTATTTGAATTG
>1939641|reference BscX_ch_v3_motif_mod_final_jobs_026_026589_data_consensus|length 44|copies 1
ACTACCTCATTGCGTATGATCCATTCCATACCATGTTCTTCTTC
>1939641|reference BscX_ch_v3_motif_mod_final_jobs_026_026589_data_consensus|length 43|copies 1
ACTACTAGAGGATTTACAGCATAGACTAGGTCTAACTTACCTT
>1939641|reference BscX_ch_v3_motif_mod_final_jobs_026_026589_data_consensus|length 42|copies 8
ACTACTAGCATAATTGGCACTAACAGAAATCCACCTGCTGCC
>1939641|reference BscX_ch_v3_motif_mod_final_jobs_026_026589_data_consensus|length 58|copies 1
ACTACTATCCAAGCAGGCCTTGCCAAAGAATGGGTAACATCTGATGACGGTTTAACTT
>1939641|reference BscX_ch_v3_motif_mod_final_jobs_026_026589_data_consensus|length 54|copies 1
ACTACTTAAGATTCCCGCTTTGCTCAAAGTGTAACTGCGTGCTGCTACTGTTTG
>1939641|reference BscX_ch_v3_motif_mod_final_jobs_026_026589_data_consensus|length 51|copies 4
ACTAGAAATATGGAAAAAGCATTTTATTCCCTCTTTAAAAGTAAAGGATAT
>1939641|reference BscX_ch_v3_motif_mod_final_jobs_026_026589_data_consensus|length 40|copies 5
ACTAGAACACATGCCCAAGGGATCTTAGAGCTACAACAAT
>1939641|reference BscX_ch_v3_motif_mod_final_jobs_026_026589_data_consensus|length 41|copies 5
ACTAGAACACATGCCCAAGGGATCTTAGAGCTACAACAATG
>1939641|reference BscX_ch_v3_motif_mod_final_jobs_026_026589_data_consensus|length 43|copies 2
ACTAGACCACTTAATACTTTACCAGGACCACATTCGATAAATA
>1939641|reference BscX_ch_v3_motif_mod_final_jobs_026_026589_data_consensus|length 43|copies 1
ACTAGAGCTCCCATGGCTCCTCCTTGTAATTTTAGACCAGATG
>1939641|reference BscX_ch_v3_motif_mod_final_jobs_026_026589_data_consensus|length 45|copies 1
ACTAGATATTTAGTAATGCGGTTTTATTTTATAGGAATTTCTAAA
>1939641|reference BscX_ch_v3_motif_mod_final_jobs_026_026589_data_consensus|length 48|copies 1
ACTAGCAAACGACCATGATGGTCTTTTGCTGCATTTGGAAACTCAATT
>1939641|reference BscX_ch_v3_motif_mod_final_jobs_026_026589_data_consensus|length 34|copies 2
ACTAGCGTACAGTGAATGTACATAACATTATTGC
>1939641|reference BscX_ch_v3_motif_mod_final_jobs_026_026589_data_consensus|length 53|copies 1
ACTAGCTCTACTCCTTGATCCAATCCTGCAAGACCTAGAGCTAATCCTCCTCC
>1939641|reference BscX_ch_v3_motif_mod_final_jobs_026_026589_data_consensus|length 45|copies 1
ACTAGCTTCACACCAGGGATAGATTTCAGAATTTCACGAGGTGCA
>1939641|reference BscX_ch_v3_motif_mod_final_jobs_026_026589_data_consensus|length 41|copies 1
ACTAGGAGACATGCTTTTCTTATTCTATTATTCTACCCATA
>1939641|reference BscX_ch_v3_motif_mod_final_jobs_026_026589_data_consensus|length 54|copies 1
ACTAGGTAATTTACTCGATCGCGTTTATTTTGCTAAGGCTGAACGTGACAGAGT
>1939641|reference BscX_ch_v3_motif_mod_final_jobs_026_026589_data_consensus|length 38|copies 1
ACTAGTAAATGCTGAGGTGTCGCAGGCATTTCTGCTAA
>1939641|reference BscX_ch_v3_motif_mod_final_jobs_026_026589_data_consensus|length 58|copies 3
ACTAGTAATGTTTTATACACGACAAAAACGGGGTAGCCTATTTTGTTTGCTACAGTTA
>1939641|reference BscX_ch_v3_motif_mod_final_jobs_026_026589_data_consensus|length 44|copies 1
ACTAGTAGAGGGCCATGTAGAAAAGTTCCTTCAGAGCGGCATTT
>1939641|reference BscX_ch_v3_motif_mod_final_jobs_026_026589_data_consensus|length 55|copies 2
ACTAGTAGGCTAAATTCCTGACGATTAAAATTATTGTTAGTCCAAATGGAAACAA
>1939641|reference BscX_ch_v3_motif_mod_final_jobs_026_026589_data_consensus|length 41|copies 1
ACTAGTCCCACCACAGTGATGAGGCCTGCCTTAATGAATAC
>1939641|reference BscX_ch_v3_motif_mod_final_jobs_026_026589_data_consensus|length 40|copies 2
ACTATATAGCTTGACTTGATCATCACTTTCTTAAAAATCT
>1939641|reference BscX_ch_v3_motif_mod_final_jobs_026_026589_data_consensus|length 42|copies 1
ACTATATAGCTTGACTTGATCATCACTTTCTTAAAAATCTCA
>1939641|reference BscX_ch_v3_motif_mod_final_jobs_026_026589_data_consensus|length 38|copies 1
ACTATATCCCTTGTACCTAGTGTAATAATATTAATTCG
>1939641|reference BscX_ch_v3_motif_mod_final_jobs_026_026589_data_consensus|length 40|copies 1
ACTATCCAATTATTGATGCTGATCTTGTAGCAAGAGTCGT
>1939641|reference BscX_ch_v3_motif_mod_final_jobs_026_026589_data_consensus|length 47|copies 5
ACTATCGGTGTCTCGCTTGTAACAATTGATCCTGCTGTTAAACTTTG
>1939641|reference BscX_ch_v3_motif_mod_final_jobs_026_026589_data_consensus|length 43|copies 1
ACTATGCAATGGACCGTGATCGTCGTTGGGATCGTGTTGTCCT
>1939641|reference BscX_ch_v3_motif_mod_final_jobs_026_026589_data_consensus|length 49|copies 2
ACTATGCAATGGACCGTGATCGTCGTTGGGATCGTGTTGTCCTTGCCTA
>1939641|reference BscX_ch_v3_motif_mod_final_jobs_026_026589_data_consensus|length 32|copies 1
ACTATGCCGTGCATCCAGATCACGATGCAACC
>1939641|reference BscX_ch_v3_motif_mod_final_jobs_026_026589_data_consensus|length 38|copies 1
ACTATGCCGTGCATCCAGATCACGATGCAACCGGAAGA
>1939641|reference BscX_ch_v3_motif_mod_final_jobs_026_026589_data_consensus|length 29|copies 1
ACTATGGATAAAAGCTCGCATGTTACAAA
>1939641|reference BscX_ch_v3_motif_mod_final_jobs_026_026589_data_consensus|length 44|copies 5
ACTATGTTAAAAACATGATCACAGGTGCAGCTCAAATGGACGGC
>1939641|reference BscX_ch_v3_motif_mod_final_jobs_026_026589_data_consensus|length 56|copies 1
ACTATGTTGGCAAAGCTTTTGCTCATACCCTTCATCATAACCAACTACCACGAACA
>1939641|reference BscX_ch_v3_motif_mod_final_jobs_026_026589_data_consensus|length 53|copies 1
ACTATTCCTAACTGCCAAACTCTTTTTCCATAGTGAGGGAAAAATTTCTCTGC
>1939641|reference BscX_ch_v3_motif_mod_final_jobs_026_026589_data_consensus|length 58|copies 2
ACTATTTGGTATCCGAAGCCCTGCTCATAATCAAAAGGGTTAAAAAAGGCTTCTAGTC
>1939641|reference BscX_ch_v3_motif_mod_final_jobs_026_026589_data_consensus|length 50|copies 1
ACTCAAATGGTTTCCTGATCAACAAGGCGATGTGGAATAATAAATACTCC
>1939641|reference BscX_ch_v3_motif_mod_final_jobs_026_026589_data_consensus|length 37|copies 3
ACTCAACCTGCTCTTCTGATTTCTTATGATAGCCTCT
>1939641|reference BscX_ch_v3_motif_mod_final_jobs_026_026589_data_consensus|length 45|copies 4
ACTCAATATTAGAGCTCTTATTAAAGATCAATAAGGAGTTAGGTA
>1939641|reference BscX_ch_v3_motif_mod_final_jobs_026_026589_data_consensus|length 41|copies 7
ACTCACAACATTTTTATCCAGAGCAGGCGGAAAAGAACAAG
>1939641|reference BscX_ch_v3_motif_mod_final_jobs_026_026589_data_consensus|length 53|copies 3
ACTCACAATACTGGTGGAGTAATTATGGGCTCTGATCCAGAAACAAGTGCTTT
>1939641|reference BscX_ch_v3_motif_mod_final_jobs_026_026589_data_consensus|length 44|copies 1
ACTCATAAAAATAAAATTCCTCTGTTATTGTTAGGCAATGGTTC
>1939641|reference BscX_ch_v3_motif_mod_final_jobs_026_026589_data_consensus|length 44|copies 1
ACTCATAAAATATATTGATCAATTTTGAGAACAAGTTCTGTTAT
>1939641|reference BscX_ch_v3_motif_mod_final_jobs_026_026589_data_consensus|length 41|copies 1
ACTCATAATATAATCTTCCACTGCGTGCATCCCAGTAGATT
>1939641|reference BscX_ch_v3_motif_mod_final_jobs_026_026589_data_consensus|length 39|copies 2
ACTCATCCCACAGGAGTCACCGCCTGCCGCTCCAATCAT
>1939641|reference BscX_ch_v3_motif_mod_final_jobs_026_026589_data_consensus|length 48|copies 1
ACTCATCTCGAATTTCTCCTACTATTTCCTCCAGGATATCTTCAACAG
>1939641|reference BscX_ch_v3_motif_mod_final_jobs_026_026589_data_consensus|length 50|copies 1
ACTCATGCCTTTGCAGTAAAACATATTCCAGGACCAGCCTTTAACACGGT
>1939641|reference BscX_ch_v3_motif_mod_final_jobs_026_026589_data_consensus|length 35|copies 1
ACTCATTAACCCACCGAGCTTGCGGATATCTCGTG
>1939641|reference BscX_ch_v3_motif_mod_final_jobs_026_026589_data_consensus|length 40|copies 1
ACTCATTATAACCACATTTTATACAAAGACAGAGAAGCAT
>1939641|reference BscX_ch_v3_motif_mod_final_jobs_026_026589_data_consensus|length 9|copies 1
ACTCCATTG
>1939641|reference BscX_ch_v3_motif_mod_final_jobs_026_026589_data_consensus|length 36|copies 1
ACTCCCTATCCACTTGGATCTCGGAGTGGAAAGCTA
>1939641|reference BscX_ch_v3_motif_mod_final_jobs_026_026589_data_consensus|length 40|copies 2
ACTCCGCCAGTGTTGTGCGTAGTTTGATATTTGGTAGTAT
>1939641|reference BscX_ch_v3_motif_mod_final_jobs_026_026589_data_consensus|length 45|copies 3
ACTCCTCAGTGATTGAAACAGTTACTTCTAATTCCTTCACTTGCT
>1939641|reference BscX_ch_v3_motif_mod_final_jobs_026_026589_data_consensus|length 36|copies 1
ACTCCTCTGTTGCATAGTCACCTAGTATATGATTGA
>1939641|reference BscX_ch_v3_motif_mod_final_jobs_026_026589_data_consensus|length 42|copies 5
ACTCCTTGTGGTCCTTAATCTTTATGAATATAGCAACCGGTA
>1939641|reference BscX_ch_v3_motif_mod_final_jobs_026_026589_data_consensus|length 49|copies 1
ACTCCTTTTGCTATATTTAAAAGAACTAACCACCAAGGGAATCCTGATA
>1939641|reference BscX_ch_v3_motif_mod_final_jobs_026_026589_data_consensus|length 51|copies 5
ACTCCTTTTTGGCCTACCCTAGTATCGTATTGATCAGGAAACTGCTCAATG
>1939641|reference BscX_ch_v3_motif_mod_final_jobs_026_026589_data_consensus|length 52|copies 1
ACTCCTTTTTGGCCTACCCTAGTATCGTATTGATCAGGAAACTGCTCAATGG
>1939641|reference BscX_ch_v3_motif_mod_final_jobs_026_026589_data_consensus|length 12|copies 1
ACTCGTAATGGG
>1939641|reference BscX_ch_v3_motif_mod_final_jobs_026_026589_data_consensus|length 48|copies 2
ACTCGTACCGACTAGTGCCGCTAAATTTCCGCCCGCACTGCCTCCCCA
>1939641|reference BscX_ch_v3_motif_mod_final_jobs_026_026589_data_consensus|length 30|copies 1
ACTCGTGTACGGTAGTGATCCATCATGATG
>1939641|reference BscX_ch_v3_motif_mod_final_jobs_026_026589_data_consensus|length 47|copies 1
ACTCGTTTATCTAATAGAGCTACCTGTAAGCCTGCTTCCGCGAGAGC
>1939641|reference BscX_ch_v3_motif_mod_final_jobs_026_026589_data_consensus|length 49|copies 1
ACTCTAAAGATTGAATCAATGCATCCTCCGTTCTTTTTTTCTTTACCTC
>1939641|reference BscX_ch_v3_motif_mod_final_jobs_026_026589_data_consensus|length 35|copies 3
ACTCTAACCTGTGTAGATCATGCGCAGCAAGAGGT
>1939641|reference BscX_ch_v3_motif_mod_final_jobs_026_026589_data_consensus|length 40|copies 1
ACTCTAATATCTGGATTTATAATTATGGGATTATTGTACA
>1939641|reference BscX_ch_v3_motif_mod_final_jobs_026_026589_data_consensus|length 55|copies 1
ACTCTATTGATAACACCCTTTTCTCCCTTAATTCCATCGTTTTTGCGTTAATCCT
>1939641|reference BscX_ch_v3_motif_mod_final_jobs_026_026589_data_consensus|length 43|copies 1
ACTCTCAACTTGGCCGTCCATATGATCCAGTTACTGGTACAGG
>1939641|reference BscX_ch_v3_motif_mod_final_jobs_026_026589_data_consensus|length 51|copies 1
ACTCTCAATTTTAGGTGAAAAAGTTTCAGCTCAGCAGGCAATTAACCTAGG
>1939641|reference BscX_ch_v3_motif_mod_final_jobs_026_026589_data_consensus|length 41|copies 2
ACTCTCAGCATCAACACTAATATACACCAATAGAAAGGGTG
>1939641|reference BscX_ch_v3_motif_mod_final_jobs_026_026589_data_consensus|length 43|copies 1
ACTCTCTTCTGTACCTGATTCGGGCACCGGGACGTAGAAACAC
>1939641|reference BscX_ch_v3_motif_mod_final_jobs_026_026589_data_consensus|length 45|copies 7
ACTCTGACAAAGAACAATACAGACCTGCAATTTATCCCTTGTAGT
>1939641|reference BscX_ch_v3_motif_mod_final_jobs_026_026589_data_consensus|length 37|copies 1
ACTCTGCCTAGCTCCTCGATCGAGCTTACAATGACCC
>1939641|reference BscX_ch_v3_motif_mod_final_jobs_026_026589_data_consensus|length 48|copies 1
ACTCTGGAAATTCCACGAATCGCTTCTTTGGCAGCAGCGTAAGCACCT
>1939641|reference BscX_ch_v3_motif_mod_final_jobs_026_026589_data_consensus|length 37|copies 1
ACTCTGGTGTTACTTCTAGATACTCATCATCGCCTAG
>1939641|reference BscX_ch_v3_motif_mod_final_jobs_026_026589_data_consensus|length 39|copies 1
ACTCTGTTATCCAATGCTTGCTATTGGTGGTGCAGGATT
>1939641|reference BscX_ch_v3_motif_mod_final_jobs_026_026589_data_consensus|length 58|copies 1
ACTCTTACTAATCGTGTTGGAAGATTATTTTTGCCACTGAAGAGAATTCCGGTTGGGG
>1939641|reference BscX_ch_v3_motif_mod_final_jobs_026_026589_data_consensus|length 40|copies 1
ACTCTTAGTAACGCCTGCTCAGCATGTCCAGCAAAGTTCT
>1939641|reference BscX_ch_v3_motif_mod_final_jobs_026_026589_data_consensus|length 43|copies 1
ACTCTTAGTGGGATACGGTTGGCAGTGCCACTTGAGCTGTCAG
>1939641|reference BscX_ch_v3_motif_mod_final_jobs_026_026589_data_consensus|length 48|copies 1
ACTCTTCTTCTAACCAGTCTAAGCCCTTTTCACCCTCATATGCATCAT
>1939641|reference BscX_ch_v3_motif_mod_final_jobs_026_026589_data_consensus|length 42|copies 3
ACTCTTTTTGTGGCCTGCAACCTTGCAGGCCTTTTTACTTCC
>1939641|reference BscX_ch_v3_motif_mod_final_jobs_026_026589_data_consensus|length 44|copies 8
ACTGAAAACAAAGGTAACCTAGGAGCTAACGCAATTCTAGGAGT
>1939641|reference BscX_ch_v3_motif_mod_final_jobs_026_026589_data_consensus|length 37|copies 3
ACTGAAAGATACTACTTGATCTAGCATACTGAGTGCG
>1939641|reference BscX_ch_v3_motif_mod_final_jobs_026_026589_data_consensus|length 43|copies 3
ACTGAACCACATTATTTTAATGGGCGAGTATCATCTATAGAAT
>1939641|reference BscX_ch_v3_motif_mod_final_jobs_026_026589_data_consensus|length 51|copies 1
ACTGAAGAGGTTGTTGCAGGAATGAAGCGAGGGGATGTAGCGTTTTTACAG
>1939641|reference BscX_ch_v3_motif_mod_final_jobs_026_026589_data_consensus|length 27|copies 1
ACTGAATAGCTGGAATTGATATTTCAA
>1939641|reference BscX_ch_v3_motif_mod_final_jobs_026_026589_data_consensus|length 33|copies 1
ACTGAATGGACTATTACGTGTTAGAGCATTTAC
>1939641|reference BscX_ch_v3_motif_mod_final_jobs_026_026589_data_consensus|length 11|copies 1
ACTGACAGCAT
>1939641|reference BscX_ch_v3_motif_mod_final_jobs_026_026589_data_consensus|length 9|copies 1
ACTGACCTC
>1939641|reference BscX_ch_v3_motif_mod_final_jobs_026_026589_data_consensus|length 46|copies 1
ACTGATAAACCTAAAGAGGCAAGACGGTACCTTGTAGAGGAGCAGG
>1939641|reference BscX_ch_v3_motif_mod_final_jobs_026_026589_data_consensus|length 39|copies 1
ACTGATCCCACCCGAGTCGCCGCCTGCCGCTCCAATCAT
>1939641|reference BscX_ch_v3_motif_mod_final_jobs_026_026589_data_consensus|length 39|copies 1
ACTGATCCCACTGGAGTCGCCGCCTGCCGCTGCAATCAT
>1939641|reference BscX_ch_v3_motif_mod_final_jobs_026_026589_data_consensus|length 40|copies 2
ACTGATCCCACTGGAGTCGCCGCCTGCCGCTGCAATCATA
>1939641|reference BscX_ch_v3_motif_mod_final_jobs_026_026589_data_consensus|length 46|copies 7
ACTGATTCTAGTTCCTTCGGAGAACCAGCGAGTAGTTCCCGTAACT
>1939641|reference BscX_ch_v3_motif_mod_final_jobs_026_026589_data_consensus|length 49|copies 1
ACTGATTTCTTCCGGTGATGGTCCAGACTGATCATCATTTTCAAACCAG
>1939641|reference BscX_ch_v3_motif_mod_final_jobs_026_026589_data_consensus|length 12|copies 1
ACTGCACTATTG
>1939641|reference BscX_ch_v3_motif_mod_final_jobs_026_026589_data_consensus|length 46|copies 1
ACTGCACTTGGTAAAAACTGTCCTGTTAAAATTGTTAATCCAAACC
>1939641|reference BscX_ch_v3_motif_mod_final_jobs_026_026589_data_consensus|length 46|copies 1
ACTGCCTCTGGATCGTCCGCATTTACATGAATGACTGGAACCTCAT
>1939641|reference BscX_ch_v3_motif_mod_final_jobs_026_026589_data_consensus|length 34|copies 1
ACTGCTAATGGAATTAGCAATAACCACGGTGATA
>1939641|reference BscX_ch_v3_motif_mod_final_jobs_026_026589_data_consensus|length 33|copies 1
ACTGCTGTATTGGCAGGCTGAAAGAACAAGGAT
>1939641|reference BscX_ch_v3_motif_mod_final_jobs_026_026589_data_consensus|length 39|copies 1
ACTGGAAGTGTTGCCGGATCATGACCATTTTCCTTAGCG
>1939641|reference BscX_ch_v3_motif_mod_final_jobs_026_026589_data_consensus|length 10|copies 1
ACTGGACATG
>1939641|reference BscX_ch_v3_motif_mod_final_jobs_026_026589_data_consensus|length 30|copies 1
ACTGGAGTCGCCGCCTGCCGCTGCAATCAT
>1939641|reference BscX_ch_v3_motif_mod_final_jobs_026_026589_data_consensus|length 44|copies 1
ACTGGATAAGCGTATTGAGGCGGCAGGGAAGGTTGCTAGAGCAG
>1939641|reference BscX_ch_v3_motif_mod_final_jobs_026_026589_data_consensus|length 34|copies 1
ACTGGATTAATCTCACACATATCTTGAGCCATTA
>1939641|reference BscX_ch_v3_motif_mod_final_jobs_026_026589_data_consensus|length 45|copies 1
ACTGGCGTATTCAGCACAGTAGAAAAAGCAGGCAAGCATTTAGAA
>1939641|reference BscX_ch_v3_motif_mod_final_jobs_026_026589_data_consensus|length 43|copies 1
ACTGGCTCTGGTTCTGGATCTTCGCTTTCATATATCAATGCTT
>1939641|reference BscX_ch_v3_motif_mod_final_jobs_026_026589_data_consensus|length 50|copies 1
ACTGGGAACTATGACAAATTACGAGCAGTGGATCACAGCCAGCATTTCTC
>1939641|reference BscX_ch_v3_motif_mod_final_jobs_026_026589_data_consensus|length 48|copies 1
ACTGGGATAATCATGTTCAAAACCCCTTTGTATACGCTCTATGTCTTT
>1939641|reference BscX_ch_v3_motif_mod_final_jobs_026_026589_data_consensus|length 52|copies 1
ACTGGGGATCTTTTTCAAATTGATCATTAATAGCAAGCATCTTCACCATGGA
>1939641|reference BscX_ch_v3_motif_mod_final_jobs_026_026589_data_consensus|length 53|copies 1
ACTGGGGATCTTTTTCAAATTGATCATTAATAGCAAGCATCTTCACCATGGAC
>1939641|reference BscX_ch_v3_motif_mod_final_jobs_026_026589_data_consensus|length 41|copies 1
ACTGGTCAATTAGAAAACACAGCTCGCATTCGTGAAGTTCG
>1939641|reference BscX_ch_v3_motif_mod_final_jobs_026_026589_data_consensus|length 42|copies 2
ACTGGTTCATCACATACGATCAACTTTGGATTTAAGGAAATA
>1939641|reference BscX_ch_v3_motif_mod_final_jobs_026_026589_data_consensus|length 53|copies 1
ACTGGTTCTGGTCTAATGTACCGTATTACAGGAATTTTTCAGTTTATAGAAAA
>1939641|reference BscX_ch_v3_motif_mod_final_jobs_026_026589_data_consensus|length 50|copies 1
ACTGGTTGGGGGGATCACCCAGATTTATACGTTTCGTCGCCTAAGGAGAA
>1939641|reference BscX_ch_v3_motif_mod_final_jobs_026_026589_data_consensus|length 55|copies 1
ACTGTATAAGTATCAGTGGATTCCCCTAATTTTAATTGTTGAGCTGGGTATATAA
>1939641|reference BscX_ch_v3_motif_mod_final_jobs_026_026589_data_consensus|length 45|copies 2
ACTGTCTTTATTCTTCGATCAACTCCAGCTAAGAAGTAGCTATTA
>1939641|reference BscX_ch_v3_motif_mod_final_jobs_026_026589_data_consensus|length 51|copies 1
ACTGTGAAGGATTCATCAAGTTCTTTATATTGATCATAGATTTCTATTTGT
>1939641|reference BscX_ch_v3_motif_mod_final_jobs_026_026589_data_consensus|length 42|copies 1
ACTGTGGAAGAGATTTCCTTCTTTATTCAGGTATAGAGCTAC
>1939641|reference BscX_ch_v3_motif_mod_final_jobs_026_026589_data_consensus|length 41|copies 1
ACTGTGTCATCTTTAGTAAATGATTTACTAGACGAACATCT
>1939641|reference BscX_ch_v3_motif_mod_final_jobs_026_026589_data_consensus|length 47|copies 29
ACTGTTCGATATCAAAGTGAATATCGCCAGCAGGCTTAATCTCTAAA
>1939641|reference BscX_ch_v3_motif_mod_final_jobs_026_026589_data_consensus|length 40|copies 1
ACTGTTGCTGTATATTCTGAAGCGGATCGAGAGGCTTTAC
>1939641|reference BscX_ch_v3_motif_mod_final_jobs_026_026589_data_consensus|length 44|copies 18
ACTGTTGCTGTATATTCTGAAGCGGATCGAGAGGCTTTACATGT
>1939641|reference BscX_ch_v3_motif_mod_final_jobs_026_026589_data_consensus|length 36|copies 7
ACTGTTGGAAGAGCCTGCTCTTTTGCTCTCATGCTT
>1939641|reference BscX_ch_v3_motif_mod_final_jobs_026_026589_data_consensus|length 37|copies 2
ACTGTTGGAAGAGCCTGCTCTTTTGCTCTCATGCTTA
>1939641|reference BscX_ch_v3_motif_mod_final_jobs_026_026589_data_consensus|length 46|copies 1
ACTGTTGGATCTGATCCTTTATGATTATCCTTAATCCACTTAAGAA
>1939641|reference BscX_ch_v3_motif_mod_final_jobs_026_026589_data_consensus|length 40|copies 1
ACTGTTTACCAACTACAGTTGATCGTAGATTGTTTGACAG
>1939641|reference BscX_ch_v3_motif_mod_final_jobs_026_026589_data_consensus|length 52|copies 1
ACTTAAAAACATTCCAGGAACACGGAACCTACGGGATAAATGTTCTTACAGT
>1939641|reference BscX_ch_v3_motif_mod_final_jobs_026_026589_data_consensus|length 30|copies 1
ACTTAAAGGACCGCCTGCGCGCGCTTTACG
>1939641|reference BscX_ch_v3_motif_mod_final_jobs_026_026589_data_consensus|length 48|copies 6
ACTTAAAGGACCGCCTGCGCGCGCTTTACGCCCAATAATTCCGGACAA
>1939641|reference BscX_ch_v3_motif_mod_final_jobs_026_026589_data_consensus|length 51|copies 1
ACTTAAAGGACCGCCTGCGCGCGCTTTACGCCCAATAATTCCGGACAACGC
>1939641|reference BscX_ch_v3_motif_mod_final_jobs_026_026589_data_consensus|length 49|copies 3
ACTTAAAGTAGCAGCAGGAATTCAATCTGGATCAGGTGAACCAAACCGC
>1939641|reference BscX_ch_v3_motif_mod_final_jobs_026_026589_data_consensus|length 50|copies 1
ACTTAAAGTAGCAGCAGGAATTCAATCTGGATCAGGTGAACCAAACCGCG
>1939641|reference BscX_ch_v3_motif_mod_final_jobs_026_026589_data_consensus|length 54|copies 1
ACTTAACTTTATTATAAAATTCGATGAAATTATTTACTACTTTATCTAGAAAAT
>1939641|reference BscX_ch_v3_motif_mod_final_jobs_026_026589_data_consensus|length 41|copies 3
ACTTACCTGTTCTTCTCTCATTTGGTTGTTGAGATACTTTA
>1939641|reference BscX_ch_v3_motif_mod_final_jobs_026_026589_data_consensus|length 40|copies 1
ACTTACTTACTAGATGTGACGATCTTATTTCAACGTCATC
>1939641|reference BscX_ch_v3_motif_mod_final_jobs_026_026589_data_consensus|length 58|copies 1
ACTTAGAAGCCCGTACAGAGGAGTTAAAAAACTTCATCGACGAAGCGGCTAATAATTA
>1939641|reference BscX_ch_v3_motif_mod_final_jobs_026_026589_data_consensus|length 49|copies 1
ACTTAGATGAAATTTTTCACTTTTATAAGGATCATGCTATTTCGTTTCG
>1939641|reference BscX_ch_v3_motif_mod_final_jobs_026_026589_data_consensus|length 38|copies 1
ACTTAGCGATTCGTTATGATCGAGCCTTTTCTTCATAA
>1939641|reference BscX_ch_v3_motif_mod_final_jobs_026_026589_data_consensus|length 54|copies 1
ACTTAGCTATGGGACAAAAGGGTTTGTCGGTTGCATTCGATTTGGCAACCCACA
>1939641|reference BscX_ch_v3_motif_mod_final_jobs_026_026589_data_consensus|length 46|copies 1
ACTTATAATGAGTGGAGGAGTTTGTTAAGCAAGGATATTCAAATCA
>1939641|reference BscX_ch_v3_motif_mod_final_jobs_026_026589_data_consensus|length 43|copies 1
ACTTATTTACATCTGGCTCCTGAAGAAGCTTTAACAAAAGTAT
>1939641|reference BscX_ch_v3_motif_mod_final_jobs_026_026589_data_consensus|length 42|copies 7
ACTTCAGTTATCTCCATCAAGGTTGCGACAAGTGATGAGCCT
>1939641|reference BscX_ch_v3_motif_mod_final_jobs_026_026589_data_consensus|length 43|copies 9
ACTTCAGTTTCTTTATCGCGCATTTTCCCCTCTTCCGGAGTTG
>1939641|reference BscX_ch_v3_motif_mod_final_jobs_026_026589_data_consensus|length 42|copies 4
ACTTCATCTGCAGCAAACAACGGATCGGGTTTTGAAGGTTTA
>1939641|reference BscX_ch_v3_motif_mod_final_jobs_026_026589_data_consensus|length 38|copies 11
ACTTCCAGCGTTTCTGGATCTATCGCAAATATCGTCCC
>1939641|reference BscX_ch_v3_motif_mod_final_jobs_026_026589_data_consensus|length 42|copies 1
ACTTCCAGCGTTTCTGGATCTATCGCAAATATCGTCCCATCT
>1939641|reference BscX_ch_v3_motif_mod_final_jobs_026_026589_data_consensus|length 45|copies 8
ACTTCCATTCCCTTTATCCAGTTAAGACTATCAAAAATTCGGAAT
>1939641|reference BscX_ch_v3_motif_mod_final_jobs_026_026589_data_consensus|length 12|copies 1
ACTTCCATTGCA
>1939641|reference BscX_ch_v3_motif_mod_final_jobs_026_026589_data_consensus|length 46|copies 1
ACTTCCGTAATTTCCTCGTTCACATACCAACGCATAATATCCACCA
>1939641|reference BscX_ch_v3_motif_mod_final_jobs_026_026589_data_consensus|length 47|copies 1
ACTTCCTTCACCGCTTGTTCTACCTGAGATTTCACTTCTGGGTTAGC
>1939641|reference BscX_ch_v3_motif_mod_final_jobs_026_026589_data_consensus|length 56|copies 1
ACTTCGTAGCTTTTGAAATCAATGGTCAAGGAACCGATAGTCAACGTGTCATTCTC
>1939641|reference BscX_ch_v3_motif_mod_final_jobs_026_026589_data_consensus|length 43|copies 1
ACTTCTACACCCACTGACTGAGCCATCTCTATTAATCTAACTG
>1939641|reference BscX_ch_v3_motif_mod_final_jobs_026_026589_data_consensus|length 49|copies 2
ACTTCTGTGTTTTTGGTGCTTAAAGAATATTGACTAAAATAATCACATC
>1939641|reference BscX_ch_v3_motif_mod_final_jobs_026_026589_data_consensus|length 38|copies 2
ACTTCTTATCACTCATGATCTTGGTGTAGTGGCCGAGA
>1939641|reference BscX_ch_v3_motif_mod_final_jobs_026_026589_data_consensus|length 41|copies 3
ACTTCTTTCACTCGGAGCTACAAGCAGGCAAGCTGTACAAG
>1939641|reference BscX_ch_v3_motif_mod_final_jobs_026_026589_data_consensus|length 49|copies 1
ACTTGAATCCATTGATGATCTGTTGCAAGCACCTTAAATTCTTCGCCTT
>1939641|reference BscX_ch_v3_motif_mod_final_jobs_026_026589_data_consensus|length 51|copies 1
ACTTGACAATGAAAGATTACAAGAAATTCTAGACAAAAAGGACGATCTACG
>1939641|reference BscX_ch_v3_motif_mod_final_jobs_026_026589_data_consensus|length 29|copies 1
ACTTGCAATAAGCAAGCTATCTGCATAGG
>1939641|reference BscX_ch_v3_motif_mod_final_jobs_026_026589_data_consensus|length 40|copies 17
ACTTGCACGAATCATTAATGAGCCGAAGAGAAATATAGGA
>1939641|reference BscX_ch_v3_motif_mod_final_jobs_026_026589_data_consensus|length 47|copies 1
ACTTGCACTCAATTTTTTAAAAGTTATATTCATTAAATTTGCAGCAA
>1939641|reference BscX_ch_v3_motif_mod_final_jobs_026_026589_data_consensus|length 48|copies 3
ACTTGCCCAATTATTTTTGTTTCTGCGAGATCTGGCGAGATGGATCAA
>1939641|reference BscX_ch_v3_motif_mod_final_jobs_026_026589_data_consensus|length 49|copies 1
ACTTGCCCAATTATTTTTGTTTCTGCGAGATCTGGCGAGATGGATCAAA
>1939641|reference BscX_ch_v3_motif_mod_final_jobs_026_026589_data_consensus|length 43|copies 1
ACTTGCGTTTTCAATCATTATCTTTGCTAGCTCATAACCAAGC
>1939641|reference BscX_ch_v3_motif_mod_final_jobs_026_026589_data_consensus|length 41|copies 14
ACTTGCTTATGCGAATTTACAGATCATGGTCACTGTGGAGT
>1939641|reference BscX_ch_v3_motif_mod_final_jobs_026_026589_data_consensus|length 45|copies 1
ACTTGGCATGGCTTGTGAGGGTTGTAATTATATAAAACGGTTTGA
>1939641|reference BscX_ch_v3_motif_mod_final_jobs_026_026589_data_consensus|length 43|copies 5
ACTTGGCCGTCCATATGATCCAGTTACTGGTACAGGAGTCATT
>1939641|reference BscX_ch_v3_motif_mod_final_jobs_026_026589_data_consensus|length 39|copies 1
ACTTGGCTGCGAAGATAAGTATCATAATGTTCCAGGGGC
>1939641|reference BscX_ch_v3_motif_mod_final_jobs_026_026589_data_consensus|length 58|copies 28
ACTTGGTCGTAAAGACGGAGATGAAGAGGATTTAGATCGTTTGATGAAAGGGAAAGAA
>1939641|reference BscX_ch_v3_motif_mod_final_jobs_026_026589_data_consensus|length 47|copies 3
ACTTGTAGCTCTAAGATTTTCGGGTAATTTGGTATCAGGCAAGTACT
>1939641|reference BscX_ch_v3_motif_mod_final_jobs_026_026589_data_consensus|length 36|copies 1
ACTTGTAGGGATGATTTTTCTTGTGGCACTCATCAG
>1939641|reference BscX_ch_v3_motif_mod_final_jobs_026_026589_data_consensus|length 55|copies 1
ACTTGTTTTTCTACTTTAATAGGAGAGTTCAAGTCTTGTTTTAATACTTCTACTG
>1939641|reference BscX_ch_v3_motif_mod_final_jobs_026_026589_data_consensus|length 45|copies 1
ACTTTAAGTATTGCGAAAGATGCATTAGAGTTATTACAAGTGGAT
>1939641|reference BscX_ch_v3_motif_mod_final_jobs_026_026589_data_consensus|length 53|copies 1
ACTTTAGAACCAGTTGCATACATACCTGCGGATGATCTTGGAAGATTAATGCC
>1939641|reference BscX_ch_v3_motif_mod_final_jobs_026_026589_data_consensus|length 50|copies 1
ACTTTAGAGCCATTGAAAATAGGTGGCATTCTACGACTATCCATCGTCAG
>1939641|reference BscX_ch_v3_motif_mod_final_jobs_026_026589_data_consensus|length 45|copies 1
ACTTTAGCCATTCGTAAGCCTAGAAAGGCAATAAATAACCCAATA
>1939641|reference BscX_ch_v3_motif_mod_final_jobs_026_026589_data_consensus|length 41|copies 1
ACTTTATTAGCAAAATTACATCAAGAGATGAAAAAGAACTG
>1939641|reference BscX_ch_v3_motif_mod_final_jobs_026_026589_data_consensus|length 54|copies 1
ACTTTCGTATCTGCTTGATCCTCTAATCCTTCTAAAGCAGGTGTATATTTTTCT
>1939641|reference BscX_ch_v3_motif_mod_final_jobs_026_026589_data_consensus|length 49|copies 1
ACTTTCGTTCCCATTTGATCCCTCCTTTAATCTATTGTTCAATATACAA
>1939641|reference BscX_ch_v3_motif_mod_final_jobs_026_026589_data_consensus|length 63|copies 3
ACTTTCTTAATCGCCTGCATTTTTAATTGAAAGTTAAGTAATTCCTCATAAACAAACCGTCTT
>1939641|reference BscX_ch_v3_motif_mod_final_jobs_026_026589_data_consensus|length 65|copies 1
ACTTTCTTAATCGCCTGCATTTTTAATTGAAAGTTAAGTAATTCCTCATAAACAAACCGTCTTCT
>1939641|reference BscX_ch_v3_motif_mod_final_jobs_026_026589_data_consensus|length 56|copies 1
ACTTTGAAATAAGCCCATCTCCAGAAATTTTTACAACAGGAAAAAATACTTTCCAA
>1939641|reference BscX_ch_v3_motif_mod_final_jobs_026_026589_data_consensus|length 62|copies 1
ACTTTGAAATAAGCCCATCTCCAGAAATTTTTACAACAGGAAAAAATACTTTCCAACAAGAA
>1939641|reference BscX_ch_v3_motif_mod_final_jobs_026_026589_data_consensus|length 45|copies 1
ACTTTGATAATTATCCTGATGAACAGAAAATGAAAGAAGAAATTA
>1939641|reference BscX_ch_v3_motif_mod_final_jobs_026_026589_data_consensus|length 47|copies 1
ACTTTGTAAGCTGCTAGCTTTGCTAATCGGAATTGTGAATTGTCCTC
>1939641|reference BscX_ch_v3_motif_mod_final_jobs_026_026589_data_consensus|length 48|copies 2
ACTTTTAAACTCTGTGCCAAATGTAGACGATCCTGATTTTGAATTAGA
>1939641|reference BscX_ch_v3_motif_mod_final_jobs_026_026589_data_consensus|length 49|copies 1
ACTTTTAAACTCTGTGCCAAATGTAGACGATCCTGATTTTGAATTAGAG
>1939641|reference BscX_ch_v3_motif_mod_final_jobs_026_026589_data_consensus|length 49|copies 1
ACTTTTCCCTGAGCCACTCGCTCCTATTAAACAAACGACATCGCCCTCG
>1939641|reference BscX_ch_v3_motif_mod_final_jobs_026_026589_data_consensus|length 44|copies 6
ACTTTTGATATGTTTTGATCAATCCAAAATATTCAGATGATGGT
>1939641|reference BscX_ch_v3_motif_mod_final_jobs_026_026589_data_consensus|length 45|copies 2
ACTTTTGATATGTTTTGATCAATCCAAAATATTCAGATGATGGTA
>1939641|reference BscX_ch_v3_motif_mod_final_jobs_026_026589_data_consensus|length 43|copies 1
ACTTTTGTTCTCTTGGACATTATAGTTAACGTATATCGTATTT
>1939641|reference BscX_ch_v3_motif_mod_final_jobs_026_026589_data_consensus|length 50|copies 1
ACTTTTGTTTCTCCTTTCAGGAATCTATAGCTTTTACTATAGTAATCTTG
>1939641|reference BscX_ch_v3_motif_mod_final_jobs_026_026589_data_consensus|length 51|copies 1
ACTTTTTTGCCGGAGGATTGTAGCTTTTTAATTTCCGCTGCCTTACCTTCT
>1939641|reference BscX_ch_v3_motif_mod_final_jobs_026_026589_data_consensus|length 56|copies 1
ACTTTTTTGCTTTTGTGTTAGGTGATTTAAATGATTTTAAATATTTTACTAACAAA
>1939641|reference BscX_ch_v3_motif_mod_final_jobs_026_026589_data_consensus|length 44|copies 1
AGAAAAAAACAAAAGCATAAACCTCCTCCCGCTTGATATCACAT
>1939641|reference BscX_ch_v3_motif_mod_final_jobs_026_026589_data_consensus|length 57|copies 1
AGAAAAAACAAAGGCGTTACATGTTGGAAGTCCACTGGATCCAACAAACTATACAGG
>1939641|reference BscX_ch_v3_motif_mod_final_jobs_026_026589_data_consensus|length 53|copies 1
AGAAAAAACTCCGATGGTTTTGGAAAACTGGAAGATCTGGTTGACTATTTGTA
>1939641|reference BscX_ch_v3_motif_mod_final_jobs_026_026589_data_consensus|length 39|copies 4
AGAAAAACTGTCCTAAAGCGATCTAGCACTCTTAGCGAT
>1939641|reference BscX_ch_v3_motif_mod_final_jobs_026_026589_data_consensus|length 40|copies 1
AGAAAAACTGTCCTAAAGCGATCTAGCACTCTTAGCGATG
>1939641|reference BscX_ch_v3_motif_mod_final_jobs_026_026589_data_consensus|length 31|copies 8
AGAAAAATCCTATGCAGGCTATAGTGATGAG
>1939641|reference BscX_ch_v3_motif_mod_final_jobs_026_026589_data_consensus|length 45|copies 1
AGAAAACCACCATTTTCCTTTGGAGATTCCTTAAAGCTGATCTCA
>1939641|reference BscX_ch_v3_motif_mod_final_jobs_026_026589_data_consensus|length 38|copies 1
AGAAAACTCTAGAACTCCAGTATGAATAGTAGTTAGCG
>1939641|reference BscX_ch_v3_motif_mod_final_jobs_026_026589_data_consensus|length 49|copies 4
AGAAAAGGCATTGCCTGCAAAGCAAAATGGTATCACGAAGGAAGAAGCC
>1939641|reference BscX_ch_v3_motif_mod_final_jobs_026_026589_data_consensus|length 50|copies 1
AGAAAAGGCATTGCCTGCAAAGCAAAATGGTATCACGAAGGAAGAAGCCA
>1939641|reference BscX_ch_v3_motif_mod_final_jobs_026_026589_data_consensus|length 51|copies 1
AGAAAAGGCATTGCCTGCAAAGCAAAATGGTATCACGAAGGAAGAAGCCAA
>1939641|reference BscX_ch_v3_motif_mod_final_jobs_026_026589_data_consensus|length 52|copies 1
AGAAAAGGCATTGCCTGCAAAGCAAAATGGTATCACGAAGGAAGAAGCCAAA
>1939641|reference BscX_ch_v3_motif_mod_final_jobs_026_026589_data_consensus|length 51|copies 2
AGAAAAGGCTAAACTTGATCTGATTTTTGGAAATGAAGTGAAGGACCCTTT
>1939641|reference BscX_ch_v3_motif_mod_final_jobs_026_026589_data_consensus|length 58|copies 7
AGAAAATATAAAGGAAATTGGTAAAGAGGTTCGAATTATCCAACGAGGAGAACAGTTA
>1939641|reference BscX_ch_v3_motif_mod_final_jobs_026_026589_data_consensus|length 9|copies 1
AGAAAATCC
>1939641|reference BscX_ch_v3_motif_mod_final_jobs_026_026589_data_consensus|length 40|copies 3
AGAAAATGTATGAAGAGCTATCTCCAGAGACAGCTGAGTT
>1939641|reference BscX_ch_v3_motif_mod_final_jobs_026_026589_data_consensus|length 54|copies 1
AGAAAATTTACTTGATCGGTTTAACGAACTAGAGGAAAGCTTAAATAATGATGA
>1939641|reference BscX_ch_v3_motif_mod_final_jobs_026_026589_data_consensus|length 49|copies 1
AGAAACAAAGGAACGTGTTTTTCCTGCAAAAAACGATGGTAATGCTATT
>1939641|reference BscX_ch_v3_motif_mod_final_jobs_026_026589_data_consensus|length 41|copies 1
AGAAACAAATGTTCTTAGAAGAGCTAGGTATTCAAGAGTCT
>1939641|reference BscX_ch_v3_motif_mod_final_jobs_026_026589_data_consensus|length 49|copies 1
AGAAACACTTGCAAAATTACGTCCAGCATTTAATGTGCGTGGTTCTGTA
>1939641|reference BscX_ch_v3_motif_mod_final_jobs_026_026589_data_consensus|length 33|copies 1
AGAAACATCCTTGACGCAGGCTATGGAGTAGAG
>1939641|reference BscX_ch_v3_motif_mod_final_jobs_026_026589_data_consensus|length 63|copies 1
AGAAACGCACTTTGGAGAAGCTTTTTGAACTAGAGTAGAAAAGATCGGGGAAGTCCTCGTTAA
>1939641|reference BscX_ch_v3_motif_mod_final_jobs_026_026589_data_consensus|length 51|copies 2
AGAAACGTATGTGTTCGAATTGAATTTAGTAAAAGTATTAACTAAAGAAGT
>1939641|reference BscX_ch_v3_motif_mod_final_jobs_026_026589_data_consensus|length 54|copies 1
AGAAACGTTCTTTAGGTAAAATAAAAAAGAAGAAAGCAAATAGAAACAGCGTTC
>1939641|reference BscX_ch_v3_motif_mod_final_jobs_026_026589_data_consensus|length 52|copies 4
AGAAACTTTTACTGTAAACGGAATAGAATGGAGATCATATGAGCTAAGTAAT
>1939641|reference BscX_ch_v3_motif_mod_final_jobs_026_026589_data_consensus|length 53|copies 1
AGAAACTTTTACTGTAAACGGAATAGAATGGAGATCATATGAGCTAAGTAATC
>1939641|reference BscX_ch_v3_motif_mod_final_jobs_026_026589_data_consensus|length 48|copies 1
AGAAAGAATTGCACTTCGCCCCCTACGCGGTAAACAGGGAGTTTCGCA
>1939641|reference BscX_ch_v3_motif_mod_final_jobs_026_026589_data_consensus|length 46|copies 1
AGAAAGAGTGAGTAATTCACTTTTGCATACAGGCTCTAAGAAACAG
>1939641|reference BscX_ch_v3_motif_mod_final_jobs_026_026589_data_consensus|length 50|copies 35
AGAAAGATATTATGAGGGGTATTTATGCAAAAGGAAGAGATAACGCTCGT
>1939641|reference BscX_ch_v3_motif_mod_final_jobs_026_026589_data_consensus|length 51|copies 6
AGAAAGATATTATGAGGGGTATTTATGCAAAAGGAAGAGATAACGCTCGTA
>1939641|reference BscX_ch_v3_motif_mod_final_jobs_026_026589_data_consensus|length 45|copies 1
AGAAAGCACGCCAAATACGATAACTGATCCTGCAAGCTTAAACAT
>1939641|reference BscX_ch_v3_motif_mod_final_jobs_026_026589_data_consensus|length 51|copies 1
AGAAAGCTTTCCTGAAGCCATCGCATCCGTAACAGAAACCTGTTGGTATTT
>1939641|reference BscX_ch_v3_motif_mod_final_jobs_026_026589_data_consensus|length 46|copies 2
AGAAAGCTTTTTTGGTCTTAACGCACAAGTTGAGGATGACGTATTA
>1939641|reference BscX_ch_v3_motif_mod_final_jobs_026_026589_data_consensus|length 40|copies 1
AGAAAGGCAGCACAGTGTGTATGCAGGCTTGAAGGCAAGT
>1939641|reference BscX_ch_v3_motif_mod_final_jobs_026_026589_data_consensus|length 58|copies 5
AGAAAGTTTAATATAATTGTTTTAAGTATTTTTTTGAAAAGCAGGCAAATGGTCTGCT
>1939641|reference BscX_ch_v3_motif_mod_final_jobs_026_026589_data_consensus|length 64|copies 1
AGAAATAAAGGTAGAACAAATTGATCGGAGCGTGGAACGTATTCTTCAGTTAAAGGAGAAATAT
>1939641|reference BscX_ch_v3_motif_mod_final_jobs_026_026589_data_consensus|length 56|copies 1
AGAAATAGAAAAATATCTAAAGGTAGAAAACGGAAAAGCTGAAGACCTAGGAAGCC
>1939641|reference BscX_ch_v3_motif_mod_final_jobs_026_026589_data_consensus|length 45|copies 1
AGAAATAGATGATCCATTAGGTTTGCAAATTTATTAATTAGGAGT
>1939641|reference BscX_ch_v3_motif_mod_final_jobs_026_026589_data_consensus|length 33|copies 1
AGAAATATTCTGGCAGCTAGATCAGTCTGCTGA
>1939641|reference BscX_ch_v3_motif_mod_final_jobs_026_026589_data_consensus|length 50|copies 1
AGAAATCATTGAAAGTATCGAGGGAATGCCAGAGGAGCCAGTTATCTCAA
>1939641|reference BscX_ch_v3_motif_mod_final_jobs_026_026589_data_consensus|length 43|copies 1
AGAAATCCAAACATGTGGATCAGTGTCTCCATGATCATGTCCC
>1939641|reference BscX_ch_v3_motif_mod_final_jobs_026_026589_data_consensus|length 49|copies 2
AGAAATCTGGAGTTACTAGTATCGTTATAGATCCTGTTATGGTTTGTAA
>1939641|reference BscX_ch_v3_motif_mod_final_jobs_026_026589_data_consensus|length 48|copies 1
AGAAATCTGGATCAATTTCTAAAAGTTGATTTAAATGTTTTGCTGCAG
>1939641|reference BscX_ch_v3_motif_mod_final_jobs_026_026589_data_consensus|length 41|copies 1
AGAAATGGGTCATGATTTAGAGATCAAGCTACAACAAATTG
>1939641|reference BscX_ch_v3_motif_mod_final_jobs_026_026589_data_consensus|length 42|copies 2
AGAAATGGTTAAATCATGATCTAAGAATATCGAATGATTTAT
>1939641|reference BscX_ch_v3_motif_mod_final_jobs_026_026589_data_consensus|length 43|copies 1
AGAAATTGCTGTAACAATTGAAGGCGCACGTCAAAAGTATCCA
>1939641|reference BscX_ch_v3_motif_mod_final_jobs_026_026589_data_consensus|length 44|copies 1
AGAAATTGGTGATGCATTTGTGGAGCATCCGATTCCAAGAATTA
>1939641|reference BscX_ch_v3_motif_mod_final_jobs_026_026589_data_consensus|length 47|copies 3
AGAAATTTATCTCCTTTAGATAGATCTGTTGCGAGTAAAAAAGGATC
>1939641|reference BscX_ch_v3_motif_mod_final_jobs_026_026589_data_consensus|length 42|copies 1
AGAACAACAAGCACATAAGGATTATTAATACGGCGCTGCCAG
>1939641|reference BscX_ch_v3_motif_mod_final_jobs_026_026589_data_consensus|length 58|copies 1
AGAACAAGATACTTTTTTAAAAACAACCTATATTATTAATTTTTAAGCTCAATTTTTA
>1939641|reference BscX_ch_v3_motif_mod_final_jobs_026_026589_data_consensus|length 59|copies 1
AGAACAATTTACAGAAAAAGAAAGGAAGTTCAGCTACTCGAACTTCCTCCCTAACGTAA
>1939641|reference BscX_ch_v3_motif_mod_final_jobs_026_026589_data_consensus|length 46|copies 4
AGAACAGGATTATTTTTTGTTTTTCTTGATAAAATTCGTATTATAT
>1939641|reference BscX_ch_v3_motif_mod_final_jobs_026_026589_data_consensus|length 47|copies 15
AGAACATGCGTTGCTTACCTTCCGTTCGTGCAGGCTGAACTAATTCT
>1939641|reference BscX_ch_v3_motif_mod_final_jobs_026_026589_data_consensus|length 45|copies 1
AGAACATGCTCTTTTTTTAAGAATTGCACTTCATCGATTAGCACA
>1939641|reference BscX_ch_v3_motif_mod_final_jobs_026_026589_data_consensus|length 50|copies 1
AGAACATGTAAATTCGCATCCAAATGACTGATCATATCAGGGGTCACGCC
>1939641|reference BscX_ch_v3_motif_mod_final_jobs_026_026589_data_consensus|length 41|copies 1
AGAACCAACTGCAGAAACAGTTAAACCAGCTGAAGTGAATA
>1939641|reference BscX_ch_v3_motif_mod_final_jobs_026_026589_data_consensus|length 40|copies 1
AGAACCAATTCTTTCATATGATCAAAACCATATCCAGGAG
>1939641|reference BscX_ch_v3_motif_mod_final_jobs_026_026589_data_consensus|length 32|copies 1
AGAACCCTGCTGCCCAGGTCATCCCTACATCA
>1939641|reference BscX_ch_v3_motif_mod_final_jobs_026_026589_data_consensus|length 49|copies 1
AGAACCGACTGATTTGTGCTGAGCTGACTCACAGGGTCAAAAAAGAAGG
>1939641|reference BscX_ch_v3_motif_mod_final_jobs_026_026589_data_consensus|length 39|copies 1
AGAACCTATAATACTTTCTTGAATAATCGACGCCCCAGT
>1939641|reference BscX_ch_v3_motif_mod_final_jobs_026_026589_data_consensus|length 40|copies 1
AGAACCTGCATGTAAATAACCAATGTAACCATCACCATAT
>1939641|reference BscX_ch_v3_motif_mod_final_jobs_026_026589_data_consensus|length 41|copies 2
AGAACCTGCATGTAAATAACCAATGTAACCATCACCATATT
>1939641|reference BscX_ch_v3_motif_mod_final_jobs_026_026589_data_consensus|length 32|copies 1
AGAACCTGTAGAGAGTACTAATATTTCATCGG
>1939641|reference BscX_ch_v3_motif_mod_final_jobs_026_026589_data_consensus|length 46|copies 1
AGAACCTTGTGTCTCTCTGAAAATGTTTTTCGTAAAGCGTCGGTAA
>1939641|reference BscX_ch_v3_motif_mod_final_jobs_026_026589_data_consensus|length 37|copies 3
AGAACGCTCATCTCTCATTTGGTCCATCAAGGTTAAA
>1939641|reference BscX_ch_v3_motif_mod_final_jobs_026_026589_data_consensus|length 42|copies 1
AGAACGTGAAGGAATGCAGGCTATACTTCAAAAATCTTTTCC
>1939641|reference BscX_ch_v3_motif_mod_final_jobs_026_026589_data_consensus|length 55|copies 1
AGAACTAAAAATACTGTTCCAAGAACATGAGGTATTATTGGATGTTACAAATAAT
>1939641|reference BscX_ch_v3_motif_mod_final_jobs_026_026589_data_consensus|length 39|copies 6
AGAACTCAATCCTCTTGTTGATCTAGCTTATCGTAATAC
>1939641|reference BscX_ch_v3_motif_mod_final_jobs_026_026589_data_consensus|length 56|copies 1
AGAACTCCAGCTTCCTCTAATTGCTCTAAAATAGTGTGACCTCCAGATGAAGCCCA
>1939641|reference BscX_ch_v3_motif_mod_final_jobs_026_026589_data_consensus|length 57|copies 2
AGAACTCCGAGCTCTTCCAATTCCTTTTTAGTAACAGGATCTTGTTCTATTAAACGC
>1939641|reference BscX_ch_v3_motif_mod_final_jobs_026_026589_data_consensus|length 51|copies 1
AGAACTCCTTTAAAACGGGTGATTAACATATCATTAATAATATATGTTTTA
>1939641|reference BscX_ch_v3_motif_mod_final_jobs_026_026589_data_consensus|length 60|copies 1
AGAACTCTATTTGTTCCTTCGTTTCTACTCCTTCAAATACAATGGTCAATTTTAGGGATT
>1939641|reference BscX_ch_v3_motif_mod_final_jobs_026_026589_data_consensus|length 40|copies 1
AGAACTGAGATCGCTTAGGCGATCTTGGTCTATATTTCTT
>1939641|reference BscX_ch_v3_motif_mod_final_jobs_026_026589_data_consensus|length 46|copies 1
AGAACTGGCAGTGAAGTTCGTAAATTCACATGGCAAATGGCAATTG
>1939641|reference BscX_ch_v3_motif_mod_final_jobs_026_026589_data_consensus|length 54|copies 1
AGAACTTGGCAATTTCTTCAACTTGCTCCAAAGGTTTTTGCATAAGCCCTTCGA
>1939641|reference BscX_ch_v3_motif_mod_final_jobs_026_026589_data_consensus|length 52|copies 1
AGAACTTTATTTGCACCAATGGAAATACCAGCTGGAATCTTAATGGCTGTAG
>1939641|reference BscX_ch_v3_motif_mod_final_jobs_026_026589_data_consensus|length 46|copies 1
AGAAGAACGTTCTAAAACATTTCGTAGATCACGATGGCCATATTTC
>1939641|reference BscX_ch_v3_motif_mod_final_jobs_026_026589_data_consensus|length 48|copies 2
AGAAGAAGAAACCTTTGATCTCAATGATTTAAGTGTTCCACCTGGCGT
>1939641|reference BscX_ch_v3_motif_mod_final_jobs_026_026589_data_consensus|length 10|copies 1
AGAAGAATAT
>1939641|reference BscX_ch_v3_motif_mod_final_jobs_026_026589_data_consensus|length 49|copies 1
AGAAGAGCTGCAAATGGACAAAAATGATCCTCTAGTAATCTTCTCTTCT
>1939641|reference BscX_ch_v3_motif_mod_final_jobs_026_026589_data_consensus|length 44|copies 1
AGAAGAGGTATTAATCAATGAAGTGAACACGATGCCTGGCTTCA
>1939641|reference BscX_ch_v3_motif_mod_final_jobs_026_026589_data_consensus|length 24|copies 1
AGAAGATCCAGATGGTTGGAGAGT
>1939641|reference BscX_ch_v3_motif_mod_final_jobs_026_026589_data_consensus|length 55|copies 2
AGAAGATGTGTCAATTACCGTAGTGGAAGAAGGTAAAAAGGGCTTTTTAGGATTT
>1939641|reference BscX_ch_v3_motif_mod_final_jobs_026_026589_data_consensus|length 50|copies 1
AGAAGCAAACCTAGATGAAATGGCTACTTGGATCAAATCTTTAGGTAAGT
>1939641|reference BscX_ch_v3_motif_mod_final_jobs_026_026589_data_consensus|length 46|copies 1
AGAAGCAACAGCATTTGCTTTGTCAGTCAATGACGAGATGGCGGTC
>1939641|reference BscX_ch_v3_motif_mod_final_jobs_026_026589_data_consensus|length 48|copies 1
AGAAGCAATAATGGATGATTTTGTGCTTGCGAAAGCATTTAGAAAAAT
>1939641|reference BscX_ch_v3_motif_mod_final_jobs_026_026589_data_consensus|length 40|copies 2
AGAAGCAGGAGCTAAAAAAGTTATTCTTTCTGCTCCAGCG
>1939641|reference BscX_ch_v3_motif_mod_final_jobs_026_026589_data_consensus|length 48|copies 1
AGAAGCATATGCTAATTTAGCACAAAATAAAAAGCCTTCCACCCTCCT
>1939641|reference BscX_ch_v3_motif_mod_final_jobs_026_026589_data_consensus|length 38|copies 1
AGAAGCCGATATTGACTCTAGCAGGCAATCATGAGGCG
>1939641|reference BscX_ch_v3_motif_mod_final_jobs_026_026589_data_consensus|length 33|copies 2
AGAAGCTGGTATTGATCCAGTTGATCGTCCAGA
>1939641|reference BscX_ch_v3_motif_mod_final_jobs_026_026589_data_consensus|length 16|copies 1
AGAAGCTTTTACCATT
>1939641|reference BscX_ch_v3_motif_mod_final_jobs_026_026589_data_consensus|length 38|copies 1
AGAAGGAGCGATTGCACAGATCAAAGAATATATTATCG
>1939641|reference BscX_ch_v3_motif_mod_final_jobs_026_026589_data_consensus|length 10|copies 1
AGAAGGATTA
>1939641|reference BscX_ch_v3_motif_mod_final_jobs_026_026589_data_consensus|length 46|copies 1
AGAAGGCATTTCATGCACCGAGCATTTATGATGTCTCGATTGAAGC
>1939641|reference BscX_ch_v3_motif_mod_final_jobs_026_026589_data_consensus|length 44|copies 1
AGAAGGCTTTTTAGATTGTTCTTCTCTCATTTTCATCACCTCTA
>1939641|reference BscX_ch_v3_motif_mod_final_jobs_026_026589_data_consensus|length 44|copies 1
AGAAGGGAAAGCATTAGATCCTATTATTACATTTGCAAAATATT
>1939641|reference BscX_ch_v3_motif_mod_final_jobs_026_026589_data_consensus|length 54|copies 2
AGAAGGTAAGTTCGCAAATTTTGGAGATTTACAGGATCGTATCTCAAGTCTAGG
>1939641|reference BscX_ch_v3_motif_mod_final_jobs_026_026589_data_consensus|length 40|copies 1
AGAAGTAATACGAATCTTTACGTCATCCACAAGATAGCTT
>1939641|reference BscX_ch_v3_motif_mod_final_jobs_026_026589_data_consensus|length 45|copies 2
AGAAGTACATCTGAACCAGCTGGAACAGGGGAGTGTGTCACCCTA
>1939641|reference BscX_ch_v3_motif_mod_final_jobs_026_026589_data_consensus|length 45|copies 4
AGAAGTAGTAAGACAAGCCCAGCAACTAGTTGATGCAGGGTATTT
>1939641|reference BscX_ch_v3_motif_mod_final_jobs_026_026589_data_consensus|length 53|copies 1
AGAAGTATGTATAAGCTGCTAAAAAAGTTGCCAAATGAAACACACTACTGGGA
>1939641|reference BscX_ch_v3_motif_mod_final_jobs_026_026589_data_consensus|length 44|copies 1
AGAAGTGATGCGCCCATACGACAAAGGATAGGACAGAAATAACT
>1939641|reference BscX_ch_v3_motif_mod_final_jobs_026_026589_data_consensus|length 59|copies 1
AGAAGTTACAAATTTACAAAATAAAAGTGAAAAAACTGAGATAATTATTAGAAGAGGTG
>1939641|reference BscX_ch_v3_motif_mod_final_jobs_026_026589_data_consensus|length 51|copies 6
AGAAGTTAGAAAGTATTAGCTCCTTTAAAAATAAGACAGCCAATTTTATAA
>1939641|reference BscX_ch_v3_motif_mod_final_jobs_026_026589_data_consensus|length 45|copies 1
AGAAGTTGTAAATGATGGAGCTGGATTACGTTTTCTTTCTTTTTT
>1939641|reference BscX_ch_v3_motif_mod_final_jobs_026_026589_data_consensus|length 39|copies 3
AGAATACACAAATACATCGGATCATACGCTGCTAGAATG
>1939641|reference BscX_ch_v3_motif_mod_final_jobs_026_026589_data_consensus|length 44|copies 1
AGAATACCGCGATCAAATTGCCCACATTGATCAAGTTATGGAAA
>1939641|reference BscX_ch_v3_motif_mod_final_jobs_026_026589_data_consensus|length 48|copies 4
AGAATACCGCGATCAAATTGCCCACATTGATCAAGTTATGGAAAAACA
>1939641|reference BscX_ch_v3_motif_mod_final_jobs_026_026589_data_consensus|length 37|copies 1
AGAATACGTAACAGCCGTATCACGACATAAAATATAT
>1939641|reference BscX_ch_v3_motif_mod_final_jobs_026_026589_data_consensus|length 39|copies 1
AGAATACGTGATGATGGGCACTACAGTGGCACCAACATC
>1939641|reference BscX_ch_v3_motif_mod_final_jobs_026_026589_data_consensus|length 39|copies 1
AGAATACTTTACCTACTACGTAAAACATCATTAGTCCGA
>1939641|reference BscX_ch_v3_motif_mod_final_jobs_026_026589_data_consensus|length 49|copies 1
AGAATACTTTTAGTGAAAATGGTACTCTTCATAGTGGTTATTTTACTTG
>1939641|reference BscX_ch_v3_motif_mod_final_jobs_026_026589_data_consensus|length 49|copies 1
AGAATAGCTACAAAATATACTCCTATAAATTTCCCTAAGCTTCTTTTTA
>1939641|reference BscX_ch_v3_motif_mod_final_jobs_026_026589_data_consensus|length 46|copies 1
AGAATAGTGAAAAAGTAAGAGCATTAGATCCAGTTAATTGGTCAGG
>1939641|reference BscX_ch_v3_motif_mod_final_jobs_026_026589_data_consensus|length 39|copies 3
AGAATATCCAAAAGCTTTAAGCAGGCTCTTATTCTATCT
>1939641|reference BscX_ch_v3_motif_mod_final_jobs_026_026589_data_consensus|length 46|copies 1
AGAATATTTATTGCCTGCATTCCATAATAAGAATTCATTTATCCCT
>1939641|reference BscX_ch_v3_motif_mod_final_jobs_026_026589_data_consensus|length 48|copies 1
AGAATGATTCGTTTGGTGAATGACTTACTTCAATTATCTAAGATGGAT
>1939641|reference BscX_ch_v3_motif_mod_final_jobs_026_026589_data_consensus|length 53|copies 24
AGAATGGGTAACATCTGATGACGGTTTAACTTATACATTTACTTTAGAAGAAG
>1939641|reference BscX_ch_v3_motif_mod_final_jobs_026_026589_data_consensus|length 54|copies 2
AGAATGGGTAACATCTGATGACGGTTTAACTTATACATTTACTTTAGAAGAAGG
>1939641|reference BscX_ch_v3_motif_mod_final_jobs_026_026589_data_consensus|length 37|copies 1
AGAATGTCTCTCCACTGGAGCAGGAAAGAAGAGGAGG
>1939641|reference BscX_ch_v3_motif_mod_final_jobs_026_026589_data_consensus|length 42|copies 1
AGAATTATGTACGGAGCAAGACCTGACAATAAAGGCTTTGCA
>1939641|reference BscX_ch_v3_motif_mod_final_jobs_026_026589_data_consensus|length 51|copies 1
AGAATTATTAGAATTAGATTGTGATATTTTAGTGCCTGCTGCTATCGAAAA
>1939641|reference BscX_ch_v3_motif_mod_final_jobs_026_026589_data_consensus|length 47|copies 8
AGAATTGACAATCCATGATCCAGATGAATTTATCCACGAAATTGCTT
>1939641|reference BscX_ch_v3_motif_mod_final_jobs_026_026589_data_consensus|length 54|copies 1
AGAATTTATTTGATTTGATCAAAAAGGTTCAACAGCGTGGAGTTACTGTTTTAT
>1939641|reference BscX_ch_v3_motif_mod_final_jobs_026_026589_data_consensus|length 50|copies 1
AGAATTTCATTTACCTCTGTATCTCCAAGTAAGATTTGTTTCGTAAATTC
>1939641|reference BscX_ch_v3_motif_mod_final_jobs_026_026589_data_consensus|length 44|copies 1
AGACAAAAGATGATTTGATCCATGAGCTTTGGTAGGATACTATC
>1939641|reference BscX_ch_v3_motif_mod_final_jobs_026_026589_data_consensus|length 45|copies 10
AGACAAAAGATGATTTGATCCATGAGCTTTGGTAGGATACTATCC
>1939641|reference BscX_ch_v3_motif_mod_final_jobs_026_026589_data_consensus|length 36|copies 1
AGACAAATGAGAATCTGATCGTGTTTCCGGGAATGG
>1939641|reference BscX_ch_v3_motif_mod_final_jobs_026_026589_data_consensus|length 46|copies 1
AGACAACATCCTAATTGGTGGTGGATTATCTTATACATTTACGAAG
>1939641|reference BscX_ch_v3_motif_mod_final_jobs_026_026589_data_consensus|length 43|copies 1
AGACAAGATCAAATAAGAGTTGGCTTTTAGTTATTAATATCCA
>1939641|reference BscX_ch_v3_motif_mod_final_jobs_026_026589_data_consensus|length 47|copies 10
AGACAAGCATATGCTAGAGAGCTTGAAGATCGAGGCTATTTAGAAAA
>1939641|reference BscX_ch_v3_motif_mod_final_jobs_026_026589_data_consensus|length 33|copies 32
AGACAAGCCAATCGATCAAGTAATATCGCAAGA
>1939641|reference BscX_ch_v3_motif_mod_final_jobs_026_026589_data_consensus|length 34|copies 15
AGACAAGCCAATCGATCAAGTAATATCGCAAGAG
>1939641|reference BscX_ch_v3_motif_mod_final_jobs_026_026589_data_consensus|length 42|copies 5
AGACAAGTGCCCTCAAGTGACATTGTAGTTTTGTTTGGACAT
>1939641|reference BscX_ch_v3_motif_mod_final_jobs_026_026589_data_consensus|length 41|copies 2
AGACACAACCTATGATTGTAGCGGCAGGCGACGACTCCGGC
>1939641|reference BscX_ch_v3_motif_mod_final_jobs_026_026589_data_consensus|length 42|copies 8
AGACACAACCTATGATTGTAGCGGCAGGCGACGACTCCGGCG
>1939641|reference BscX_ch_v3_motif_mod_final_jobs_026_026589_data_consensus|length 55|copies 1
AGACACACCCAGGGAACTGAAACATCTAAGTACCTGGAGGAAGAGAAAGAAAATT
>1939641|reference BscX_ch_v3_motif_mod_final_jobs_026_026589_data_consensus|length 46|copies 8
AGACACAGAAAGTGCCCTTAAGCATTTGAAAGAAGCTTTTACCATT
>1939641|reference BscX_ch_v3_motif_mod_final_jobs_026_026589_data_consensus|length 32|copies 1
AGACACGCTGCAGATCAAGCTTCTTCTACAGG
>1939641|reference BscX_ch_v3_motif_mod_final_jobs_026_026589_data_consensus|length 46|copies 2
AGACAGATACTTCAAAAGGAGAAATAGAAGCACTTCTTTCACTCGG
>1939641|reference BscX_ch_v3_motif_mod_final_jobs_026_026589_data_consensus|length 40|copies 1
AGACAGGAAACTTTTCATGAAGTTCGTCCATATATTCATC
>1939641|reference BscX_ch_v3_motif_mod_final_jobs_026_026589_data_consensus|length 48|copies 7
AGACAGTGTCAGGCGGGCAGTTTGACTGGGGCGGTCGCCTCCTAAAGT
>1939641|reference BscX_ch_v3_motif_mod_final_jobs_026_026589_data_consensus|length 47|copies 1
AGACATATCGTCGCAGCGGTTTTTTATTTATATCAACAAAACAACTC
>1939641|reference BscX_ch_v3_motif_mod_final_jobs_026_026589_data_consensus|length 41|copies 1
AGACATCAATACTGCGAAGTCTATCTTCAAATGTATTGTAT
>1939641|reference BscX_ch_v3_motif_mod_final_jobs_026_026589_data_consensus|length 37|copies 2
AGACATGACAGTTGCTGAGGGTGAAAAACTACTGCAG
>1939641|reference BscX_ch_v3_motif_mod_final_jobs_026_026589_data_consensus|length 41|copies 1
AGACATTGAAGCCTACCATGAAGCGATAAAAAAATTAAAGC
>1939641|reference BscX_ch_v3_motif_mod_final_jobs_026_026589_data_consensus|length 43|copies 1
AGACCAAGCAAACAAATTAATGCTAGAAGAAAATGCTGTAGTA
>1939641|reference BscX_ch_v3_motif_mod_final_jobs_026_026589_data_consensus|length 53|copies 1
AGACCAATTAATTCAGGATCATTTATTAAAGGCACACTAACATCTATTTTTAA
>1939641|reference BscX_ch_v3_motif_mod_final_jobs_026_026589_data_consensus|length 41|copies 1
AGACCAGAATTTAGAAGTAAACGAGCATTGTTGAATACATA
>1939641|reference BscX_ch_v3_motif_mod_final_jobs_026_026589_data_consensus|length 43|copies 1
AGACCCTGGCTCGTGAAGTGCAATATGGATATTTGAATATACT
>1939641|reference BscX_ch_v3_motif_mod_final_jobs_026_026589_data_consensus|length 45|copies 1
AGACCTAAAAAGATAGCTATGTGGGTACATAGCGATGGGAAAACA
>1939641|reference BscX_ch_v3_motif_mod_final_jobs_026_026589_data_consensus|length 48|copies 2
AGACCTTTAAGTTTAGCGAAGTTGAGCAGATCAAAAAGATCTTTTAAA
>1939641|reference BscX_ch_v3_motif_mod_final_jobs_026_026589_data_consensus|length 39|copies 10
AGACGATGTACATAGAAATGCGAAGATCAGTCAACTAGA
>1939641|reference BscX_ch_v3_motif_mod_final_jobs_026_026589_data_consensus|length 40|copies 1
AGACGATGTACATAGAAATGCGAAGATCAGTCAACTAGAT
>1939641|reference BscX_ch_v3_motif_mod_final_jobs_026_026589_data_consensus|length 41|copies 1
AGACGCAATAAACTCTCTTCTGTACCTGATTCGGGCACCGG
>1939641|reference BscX_ch_v3_motif_mod_final_jobs_026_026589_data_consensus|length 44|copies 3
AGACGCAATAAACTCTCTTCTGTACCTGATTCGGGCACCGGGAC
>1939641|reference BscX_ch_v3_motif_mod_final_jobs_026_026589_data_consensus|length 37|copies 1
AGACGCAGGGTAGCTTTGATCATGGAACGTATGTCAA
>1939641|reference BscX_ch_v3_motif_mod_final_jobs_026_026589_data_consensus|length 63|copies 5
AGACGGTAAATCCTTACAAAGCATAACCTAAATCGAGATCAAAAGGAGGAAAAAATAATGACA
>1939641|reference BscX_ch_v3_motif_mod_final_jobs_026_026589_data_consensus|length 49|copies 1
AGACGGTAAATGCAACAGGAACGAATCCTAATCCATTTTATTATGTAAA
>1939641|reference BscX_ch_v3_motif_mod_final_jobs_026_026589_data_consensus|length 47|copies 1
AGACGGTTTGCCACCTCGCGAAGCAACAAGTCGCCATAGCTGTGTCC
>1939641|reference BscX_ch_v3_motif_mod_final_jobs_026_026589_data_consensus|length 47|copies 1
AGACGTAACCAACTATAAAAGAAGACATGCCAGTCAAAACTAATGCC
>1939641|reference BscX_ch_v3_motif_mod_final_jobs_026_026589_data_consensus|length 45|copies 1
AGACGTGCTAGACGCTATTAAAGCAGATCCGAAAGCAGTTACTTT
>1939641|reference BscX_ch_v3_motif_mod_final_jobs_026_026589_data_consensus|length 43|copies 1
AGACTACTCGGTTTTAATGGGCAAGAAGATAATGATACAGAAG
>1939641|reference BscX_ch_v3_motif_mod_final_jobs_026_026589_data_consensus|length 46|copies 1
AGACTATATCATTTTCAGCAAGGTTTCCACTCAAGATAACTCTTTC
>1939641|reference BscX_ch_v3_motif_mod_final_jobs_026_026589_data_consensus|length 31|copies 1
AGACTCAGCTCGTGCAGGCGAATATGACTTA
>1939641|reference BscX_ch_v3_motif_mod_final_jobs_026_026589_data_consensus|length 49|copies 2
AGACTCATTGCTTTTGACGCAAAAACAGGCGACCAATTATGGGAGTACA
>1939641|reference BscX_ch_v3_motif_mod_final_jobs_026_026589_data_consensus|length 42|copies 1
AGACTCGGTTAGTCTATGGCATTGGCAACGAGATAAAGGCAA
>1939641|reference BscX_ch_v3_motif_mod_final_jobs_026_026589_data_consensus|length 44|copies 16
AGACTCTGTTTCTCTAGATCCTGCTATAGTAACTGACGGTGAAT
>1939641|reference BscX_ch_v3_motif_mod_final_jobs_026_026589_data_consensus|length 50|copies 1
AGACTGCATTGGATAAATCTCATCTATCTTTGTACAAGAAAGTTCCTTAT
>1939641|reference BscX_ch_v3_motif_mod_final_jobs_026_026589_data_consensus|length 52|copies 1
AGACTGCGAGTGATAAGATCCGTAGTCAAGAGGGAAACAGCCCAGACCACCA
>1939641|reference BscX_ch_v3_motif_mod_final_jobs_026_026589_data_consensus|length 55|copies 4
AGACTGGTTAGCTACTTGATCGATAACTTCAAGGGGCAGGTTTTTAATTTCGCTT
>1939641|reference BscX_ch_v3_motif_mod_final_jobs_026_026589_data_consensus|length 51|copies 1
AGACTTAACTTGAGCACTTGCTACAGGCATTTTATAATGGATGGCCTGCAA
>1939641|reference BscX_ch_v3_motif_mod_final_jobs_026_026589_data_consensus|length 54|copies 1
AGACTTACGTCGGAATAGTACGTTCTGGACAAGTTATCAAAGCAGAAGGTGACC
>1939641|reference BscX_ch_v3_motif_mod_final_jobs_026_026589_data_consensus|length 45|copies 1
AGACTTAGTTATCTCGTTCGAAGGAGATCCAGTCGCTATTCAACA
>1939641|reference BscX_ch_v3_motif_mod_final_jobs_026_026589_data_consensus|length 40|copies 2
AGACTTATACGCTGGTAAAATAGAGACTAAATGATACATG
>1939641|reference BscX_ch_v3_motif_mod_final_jobs_026_026589_data_consensus|length 40|copies 1
AGAGAAAAGTAGAAAACAACGAATTTTGATTGCTATAGGT
>1939641|reference BscX_ch_v3_motif_mod_final_jobs_026_026589_data_consensus|length 47|copies 1
AGAGAATCCTAAGGTGAGCGAGAGAACTCTCGTTAAGGAACTCGGCA
>1939641|reference BscX_ch_v3_motif_mod_final_jobs_026_026589_data_consensus|length 31|copies 1
AGAGACGTTACCTGGAGAATGGTATATAGAT
>1939641|reference BscX_ch_v3_motif_mod_final_jobs_026_026589_data_consensus|length 42|copies 1
AGAGAGCCTTTAATGCTTCATAATGGATTATCTAAATCGGAG
>1939641|reference BscX_ch_v3_motif_mod_final_jobs_026_026589_data_consensus|length 49|copies 1
AGAGAGTGAGATAGAAAATGAATAATGTAGTGATAATTGTAAATGAGGT
>1939641|reference BscX_ch_v3_motif_mod_final_jobs_026_026589_data_consensus|length 46|copies 1
AGAGATAAAATTATAAATGGCGAAAAGATAATGGGCTTTGGTCACC
>1939641|reference BscX_ch_v3_motif_mod_final_jobs_026_026589_data_consensus|length 24|copies 1
AGAGATATAGTAGCCTGCTAGAGG
>1939641|reference BscX_ch_v3_motif_mod_final_jobs_026_026589_data_consensus|length 38|copies 28
AGAGATATAGTAGCCTGCTAGAGGAGTGGATTCCTAAG
>1939641|reference BscX_ch_v3_motif_mod_final_jobs_026_026589_data_consensus|length 39|copies 3
AGAGATATAGTAGCCTGCTAGAGGAGTGGATTCCTAAGG
>1939641|reference BscX_ch_v3_motif_mod_final_jobs_026_026589_data_consensus|length 42|copies 1
AGAGCAAAAGATGTACTGGAAATCAGAGAATTATTAGAGAAT
>1939641|reference BscX_ch_v3_motif_mod_final_jobs_026_026589_data_consensus|length 38|copies 4
AGAGCAACGACAAGATAAGAGACCAATGATGTCCGATT
>1939641|reference BscX_ch_v3_motif_mod_final_jobs_026_026589_data_consensus|length 36|copies 1
AGAGCAATCTGTGTTTGATCCTGTTTGGTTACAAAA
>1939641|reference BscX_ch_v3_motif_mod_final_jobs_026_026589_data_consensus|length 38|copies 1
AGAGCAATGACAGAGGAGTTGCAGGCACAATCTGAAGA
>1939641|reference BscX_ch_v3_motif_mod_final_jobs_026_026589_data_consensus|length 48|copies 1
AGAGCAGCCAATTCTTTCAAGATTAATCAAACAGTTTGATTTAGAAGT
>1939641|reference BscX_ch_v3_motif_mod_final_jobs_026_026589_data_consensus|length 35|copies 16
AGAGCATTTTGAGCCTGCTGAACTGCTGAAAGCTC
>1939641|reference BscX_ch_v3_motif_mod_final_jobs_026_026589_data_consensus|length 57|copies 5
AGAGCCAGAAGTTAAACCAAAATTTGAGATTAAAGAAGATCTAGATGAAGGTTGGAT
>1939641|reference BscX_ch_v3_motif_mod_final_jobs_026_026589_data_consensus|length 58|copies 2
AGAGCCAGAAGTTAAACCAAAATTTGAGATTAAAGAAGATCTAGATGAAGGTTGGATT
>1939641|reference BscX_ch_v3_motif_mod_final_jobs_026_026589_data_consensus|length 45|copies 1
AGAGCCCTTGCGCTAGAGCCAAAAGTAATGCTTTTCGATGAACCG
>1939641|reference BscX_ch_v3_motif_mod_final_jobs_026_026589_data_consensus|length 50|copies 1
AGAGCGACTTTGTCCTTGGATTTATATGACGGCAGGCAAGTTAAAAGCTG
>1939641|reference BscX_ch_v3_motif_mod_final_jobs_026_026589_data_consensus|length 45|copies 1
AGAGCGATATTTGAGTGAGGGCCTTAAAGATCGGGCGGCTTCAAG
>1939641|reference BscX_ch_v3_motif_mod_final_jobs_026_026589_data_consensus|length 48|copies 28
AGAGCGATATTTGAGTGAGGGCCTTAAAGATCGGGCGGCTTCAAGAGA
>1939641|reference BscX_ch_v3_motif_mod_final_jobs_026_026589_data_consensus|length 45|copies 1
AGAGCGTGGATTAAGTGAAGCTAAACTAATGAATTTAATAGAAGA
>1939641|reference BscX_ch_v3_motif_mod_final_jobs_026_026589_data_consensus|length 42|copies 1
AGAGCTAAGTCAGGCCACAAAGGAGCAGGCATATATTGCCTT
>1939641|reference BscX_ch_v3_motif_mod_final_jobs_026_026589_data_consensus|length 36|copies 1
AGAGCTAATTGTAGGAGATCAGGACACACTCCTTGG
>1939641|reference BscX_ch_v3_motif_mod_final_jobs_026_026589_data_consensus|length 39|copies 3
AGAGCTAGATAACTATGATCAGCATGCCCTTCATCTAAG
>1939641|reference BscX_ch_v3_motif_mod_final_jobs_026_026589_data_consensus|length 39|copies 1
AGAGCTAGGAATTGATATAGATCTGGAGCAGGCAGATAT
>1939641|reference BscX_ch_v3_motif_mod_final_jobs_026_026589_data_consensus|length 46|copies 1
AGAGCTAGGAATTGATATAGATCTGGAGCAGGCAGATATTTTATTT
>1939641|reference BscX_ch_v3_motif_mod_final_jobs_026_026589_data_consensus|length 40|copies 1
AGAGCTTACAGCTCATCATGATCGCAGCTTCTTCCCGAAG
>1939641|reference BscX_ch_v3_motif_mod_final_jobs_026_026589_data_consensus|length 35|copies 1
AGAGCTTATAAATGTATTGACGAACACAAACTCAT
>1939641|reference BscX_ch_v3_motif_mod_final_jobs_026_026589_data_consensus|length 46|copies 1
AGAGCTTCGTGACTCCTTAACATCTCAAGCAGGCCAGCTGAAAGAA
>1939641|reference BscX_ch_v3_motif_mod_final_jobs_026_026589_data_consensus|length 32|copies 1
AGAGCTTTGTATACCTGAACTGGCTAGGATAG
>1939641|reference BscX_ch_v3_motif_mod_final_jobs_026_026589_data_consensus|length 47|copies 1
AGAGGAAGTACTGCGTTTAATAGATGAACAAGGAAAGCTGACGGAAG
>1939641|reference BscX_ch_v3_motif_mod_final_jobs_026_026589_data_consensus|length 43|copies 1
AGAGGAATTGAGAACAAGGGTAGGTATGGTTTTTCAAAAGCCT
>1939641|reference BscX_ch_v3_motif_mod_final_jobs_026_026589_data_consensus|length 58|copies 1
AGAGGAATTGAGAACAAGGGTAGGTATGGTTTTTCAAAAGCCTAATCCTTTTCCAAAG
>1939641|reference BscX_ch_v3_motif_mod_final_jobs_026_026589_data_consensus|length 59|copies 40
AGAGGAATTGAGAACAAGGGTAGGTATGGTTTTTCAAAAGCCTAATCCTTTTCCAAAGT
>1939641|reference BscX_ch_v3_motif_mod_final_jobs_026_026589_data_consensus|length 60|copies 1
AGAGGAATTGAGAACAAGGGTAGGTATGGTTTTTCAAAAGCCTAATCCTTTTCCAAAGTC
>1939641|reference BscX_ch_v3_motif_mod_final_jobs_026_026589_data_consensus|length 61|copies 1
AGAGGAATTGAGAACAAGGGTAGGTATGGTTTTTCAAAAGCCTAATCCTTTTCCAAAGTCC
>1939641|reference BscX_ch_v3_motif_mod_final_jobs_026_026589_data_consensus|length 39|copies 1
AGAGGAGCTATTGTCTTTAGATCCAGATGTATATTTTGA
>1939641|reference BscX_ch_v3_motif_mod_final_jobs_026_026589_data_consensus|length 54|copies 1
AGAGGAGCTTTTATGAATATTCTACAGGCAATTGATCCGGTCGCTTTTTCATTA
>1939641|reference BscX_ch_v3_motif_mod_final_jobs_026_026589_data_consensus|length 38|copies 1
AGAGGATATATATCCTGTAGGGATTCTTGCGCATATAA
>1939641|reference BscX_ch_v3_motif_mod_final_jobs_026_026589_data_consensus|length 65|copies 1
AGAGGATGCTTTTTATCGTGATTTAGAATTTGGTACTGGTGGAATGAGGGGAGAAATAGGAGCTG
>1939641|reference BscX_ch_v3_motif_mod_final_jobs_026_026589_data_consensus|length 52|copies 1
AGAGGATGTATAAATGGTTCAGTATTATTGGTACCCTGGTAGCTATCCAAAT
>1939641|reference BscX_ch_v3_motif_mod_final_jobs_026_026589_data_consensus|length 38|copies 1
AGAGGCACAGCTCCGACAAGCATGGTTTTCTCCAAAAG
>1939641|reference BscX_ch_v3_motif_mod_final_jobs_026_026589_data_consensus|length 29|copies 1
AGAGGCAGCCTTAGCCTGCATATAATGAT
>1939641|reference BscX_ch_v3_motif_mod_final_jobs_026_026589_data_consensus|length 36|copies 1
AGAGGCATCCTTGTTTAGAGCGAAATTTTGTGAGCT
>1939641|reference BscX_ch_v3_motif_mod_final_jobs_026_026589_data_consensus|length 36|copies 2
AGAGGCCTTCACGCCTGATCCAGAGTTAGTGAAGCC
>1939641|reference BscX_ch_v3_motif_mod_final_jobs_026_026589_data_consensus|length 12|copies 1
AGAGGCTATCAA
>1939641|reference BscX_ch_v3_motif_mod_final_jobs_026_026589_data_consensus|length 39|copies 1
AGAGGCTGTAGTAAAAGATGCAGTCCAACTTGGTATATG
>1939641|reference BscX_ch_v3_motif_mod_final_jobs_026_026589_data_consensus|length 58|copies 5
AGAGGGAGGGGTAACAGGATCCTCCAGTCCAATAGACATTAAGGTCGGGCAAATAATA
>1939641|reference BscX_ch_v3_motif_mod_final_jobs_026_026589_data_consensus|length 49|copies 1
AGAGGGATTTGCAGCAATGGTTAAAGCGATGGCTGAAAAAGCAACAGTG
>1939641|reference BscX_ch_v3_motif_mod_final_jobs_026_026589_data_consensus|length 33|copies 2
AGAGGGCTTTGCGATCAAAAGTCATATGAGGAT
>1939641|reference BscX_ch_v3_motif_mod_final_jobs_026_026589_data_consensus|length 48|copies 11
AGAGGGTAATATTATTGGATCTGAACTGATAGGCCAAAAATTTACTGA
>1939641|reference BscX_ch_v3_motif_mod_final_jobs_026_026589_data_consensus|length 36|copies 3
AGAGGGTAATATTGATGCTCAGGTGCTTAGAACAGG
>1939641|reference BscX_ch_v3_motif_mod_final_jobs_026_026589_data_consensus|length 50|copies 1
AGAGGGTGAATACCTAGTAGTTAACGGGAAAAACATTCAAGTATTCGCAG
>1939641|reference BscX_ch_v3_motif_mod_final_jobs_026_026589_data_consensus|length 42|copies 2
AGAGGTACATTACTTAAACGACGATCTTGAGAAATTTTATAT
>1939641|reference BscX_ch_v3_motif_mod_final_jobs_026_026589_data_consensus|length 49|copies 7
AGAGGTGAAAACGCAGGCTTACTTATTGGAGCAAATCCACTCGCTTCCA
>1939641|reference BscX_ch_v3_motif_mod_final_jobs_026_026589_data_consensus|length 54|copies 17
AGAGGTTAAAACTGCTGATCTTAAGAAAATAGTAGATCAAGAGGTTAAAGACTT
>1939641|reference BscX_ch_v3_motif_mod_final_jobs_026_026589_data_consensus|length 10|copies 1
AGAGTACTAG
>1939641|reference BscX_ch_v3_motif_mod_final_jobs_026_026589_data_consensus|length 42|copies 7
AGAGTACTTAGCGATTCGTTATGATCGAGCCTTTTCTTCATA
>1939641|reference BscX_ch_v3_motif_mod_final_jobs_026_026589_data_consensus|length 43|copies 9
AGAGTACTTAGCGATTCGTTATGATCGAGCCTTTTCTTCATAA
>1939641|reference BscX_ch_v3_motif_mod_final_jobs_026_026589_data_consensus|length 55|copies 1
AGAGTATATAAAATATGCTTATTTCAACACGGGTGAAGAACCGAAATTTGAATTG
>1939641|reference BscX_ch_v3_motif_mod_final_jobs_026_026589_data_consensus|length 56|copies 5
AGAGTATTAAAAACTCCTTATGCTAGTAAAATTATTGATCTTGAAAAACGTGGGAT
>1939641|reference BscX_ch_v3_motif_mod_final_jobs_026_026589_data_consensus|length 57|copies 3
AGAGTATTAAAAACTCCTTATGCTAGTAAAATTATTGATCTTGAAAAACGTGGGATG
>1939641|reference BscX_ch_v3_motif_mod_final_jobs_026_026589_data_consensus|length 40|copies 1
AGAGTATTAACTATGGTGGCCTAGCTGAAAAATACGGAGT
>1939641|reference BscX_ch_v3_motif_mod_final_jobs_026_026589_data_consensus|length 39|copies 2
AGAGTCTGAACACCTTGATCTTTGTAGACATTGTACTGA
>1939641|reference BscX_ch_v3_motif_mod_final_jobs_026_026589_data_consensus|length 40|copies 1
AGAGTGGAAAGGGAGCCATCTTAAAGGATATTGATGGCAA
>1939641|reference BscX_ch_v3_motif_mod_final_jobs_026_026589_data_consensus|length 35|copies 1
AGAGTTATCCGAGCCGGCTCTCAAGCAATATATCC
>1939641|reference BscX_ch_v3_motif_mod_final_jobs_026_026589_data_consensus|length 39|copies 1
AGAGTTTATAACGAATACCATGCTTGTCTATATGGAGCC
>1939641|reference BscX_ch_v3_motif_mod_final_jobs_026_026589_data_consensus|length 38|copies 1
AGAGTTTATCCAAGAGGCAGATGTAGTTGTAGTATCAG
>1939641|reference BscX_ch_v3_motif_mod_final_jobs_026_026589_data_consensus|length 42|copies 2
AGAGTTTCTTTGTCCTCGATCTACATATATAATACTTCGCTC
>1939641|reference BscX_ch_v3_motif_mod_final_jobs_026_026589_data_consensus|length 37|copies 1
AGATAACTGTTCAACCAGATCGAGCATTTCCTGCTTA
>1939641|reference BscX_ch_v3_motif_mod_final_jobs_026_026589_data_consensus|length 42|copies 1
AGATAAGACAATGCCTGCCACTAATATTCACATTGACAGGGT
>1939641|reference BscX_ch_v3_motif_mod_final_jobs_026_026589_data_consensus|length 48|copies 1
AGATAAGTGGTTACATCGATATTCTGTTTGATTAGGTGCCTTTATTTC
>1939641|reference BscX_ch_v3_motif_mod_final_jobs_026_026589_data_consensus|length 56|copies 1
AGATAATACAGCAATCTAGGAGGTGTTTGGCTTGAAGAATAGACAAGAAACTCCAA
>1939641|reference BscX_ch_v3_motif_mod_final_jobs_026_026589_data_consensus|length 49|copies 4
AGATAATTTAAGAGCACATAAACGGTAACCGGCCCGCAGGCGGAGGCCT
>1939641|reference BscX_ch_v3_motif_mod_final_jobs_026_026589_data_consensus|length 53|copies 2
AGATAATTTAAGAGCACATAAACGGTAACCGGCCCGCAGGCGGAGGCCTGGAA
>1939641|reference BscX_ch_v3_motif_mod_final_jobs_026_026589_data_consensus|length 46|copies 1
AGATACCTTTACTGATCCTTCTGCAATAGCTAATGCGTTGCCACCA
>1939641|reference BscX_ch_v3_motif_mod_final_jobs_026_026589_data_consensus|length 54|copies 1
AGATAGTAAATTTAATATTTGGGATTGAATTGATACATCAAGTGCAGAAACTGG
>1939641|reference BscX_ch_v3_motif_mod_final_jobs_026_026589_data_consensus|length 44|copies 1
AGATAGTAATTATTCAATTATTATACCAATACAATACTCTGAAA
>1939641|reference BscX_ch_v3_motif_mod_final_jobs_026_026589_data_consensus|length 39|copies 1
AGATAGTGGAGACTTGAGGGATCGAGTTGAGTTGAGAAG
>1939641|reference BscX_ch_v3_motif_mod_final_jobs_026_026589_data_consensus|length 43|copies 1
AGATAGTGGCAGCTGTGATCATGATTAAAAAAGAAATAAATCC
>1939641|reference BscX_ch_v3_motif_mod_final_jobs_026_026589_data_consensus|length 45|copies 1
AGATATCGGCAATTCCACCATTTGTAATGAAGATTTTAGATCCAT
>1939641|reference BscX_ch_v3_motif_mod_final_jobs_026_026589_data_consensus|length 41|copies 1
AGATATGCAAGAGGATAAGGAAGGTATGTTTGATACTGTAG
>1939641|reference BscX_ch_v3_motif_mod_final_jobs_026_026589_data_consensus|length 41|copies 1
AGATATGCAATGGGTGTTGCGGAAACTGCTTCGACCTTTGC
>1939641|reference BscX_ch_v3_motif_mod_final_jobs_026_026589_data_consensus|length 14|copies 1
AGATCAAAAAGATC
>1939641|reference BscX_ch_v3_motif_mod_final_jobs_026_026589_data_consensus|length 30|copies 5
AGATCAATTAGTGCCAGATCAACGGTTGCG
>1939641|reference BscX_ch_v3_motif_mod_final_jobs_026_026589_data_consensus|length 21|copies 1
AGATCAGGTGTCTGATCTGGT
>1939641|reference BscX_ch_v3_motif_mod_final_jobs_026_026589_data_consensus|length 47|copies 1
AGATCATAATTTACGTAGTGACGCGAGTGCCCGCTACGAAAAAGGTG
>1939641|reference BscX_ch_v3_motif_mod_final_jobs_026_026589_data_consensus|length 53|copies 1
AGATCATCAATTTATCAGCTTAAAAGAAAAGGGGTATATGTGACACTGTGCAT
>1939641|reference BscX_ch_v3_motif_mod_final_jobs_026_026589_data_consensus|length 21|copies 1
AGATCATGCGCAGCAAGAGGT
>1939641|reference BscX_ch_v3_motif_mod_final_jobs_026_026589_data_consensus|length 33|copies 1
AGATCCAGAAGTATTTGAAGAACAAGTGCAATC
>1939641|reference BscX_ch_v3_motif_mod_final_jobs_026_026589_data_consensus|length 48|copies 1
AGATCCTCTTCTACTTAGATCCCGCCAATCATCAAATTGCAGAAGAAA
>1939641|reference BscX_ch_v3_motif_mod_final_jobs_026_026589_data_consensus|length 45|copies 1
AGATCCTGCTTCAAATATTCCGAGTCCTCAGCGTATGTTTGATTT
>1939641|reference BscX_ch_v3_motif_mod_final_jobs_026_026589_data_consensus|length 48|copies 4
AGATCGGAAGTAGTGCAAGAGATAGGTAGAGTTAAAGAAAAGCAAGGT
>1939641|reference BscX_ch_v3_motif_mod_final_jobs_026_026589_data_consensus|length 45|copies 1
AGATCGTATTTTAGAATTGTTTTTATTGAAGTAGTAGAATTAGTC
>1939641|reference BscX_ch_v3_motif_mod_final_jobs_026_026589_data_consensus|length 51|copies 1
AGATCGTATTTTTGAACGTTTTTATCGTGTAGATCGAGCTAGGAGTCGCAA
>1939641|reference BscX_ch_v3_motif_mod_final_jobs_026_026589_data_consensus|length 21|copies 1
AGATCGTGTAATTATTGATGA
>1939641|reference BscX_ch_v3_motif_mod_final_jobs_026_026589_data_consensus|length 35|copies 13
AGATCTACTTTCACCTGATCGTATATATCCTGATA
>1939641|reference BscX_ch_v3_motif_mod_final_jobs_026_026589_data_consensus|length 16|copies 1
AGATCTATTCGAATAA
>1939641|reference BscX_ch_v3_motif_mod_final_jobs_026_026589_data_consensus|length 11|copies 1
AGATCTGGCAG
>1939641|reference BscX_ch_v3_motif_mod_final_jobs_026_026589_data_consensus|length 30|copies 1
AGATGAAAAGTACCGCCTATCTGATCAATA
>1939641|reference BscX_ch_v3_motif_mod_final_jobs_026_026589_data_consensus|length 9|copies 1
AGATGAATG
>1939641|reference BscX_ch_v3_motif_mod_final_jobs_026_026589_data_consensus|length 24|copies 1
AGATGAATGAAGAGCATTACAATT
>1939641|reference BscX_ch_v3_motif_mod_final_jobs_026_026589_data_consensus|length 40|copies 4
AGATGAATGAAGAGCATTACAATTATCAGCGTAAGCTCTT
>1939641|reference BscX_ch_v3_motif_mod_final_jobs_026_026589_data_consensus|length 41|copies 3
AGATGAATGAAGAGCATTACAATTATCAGCGTAAGCTCTTA
>1939641|reference BscX_ch_v3_motif_mod_final_jobs_026_026589_data_consensus|length 42|copies 1
AGATGAGGGAAATAATATATTAGGAATAGAAAGATTACAAGA
>1939641|reference BscX_ch_v3_motif_mod_final_jobs_026_026589_data_consensus|length 48|copies 1
AGATGATCTTCAAAAAACTGTCCTAACTGATCAAAAGTGGTTGGCATT
>1939641|reference BscX_ch_v3_motif_mod_final_jobs_026_026589_data_consensus|length 34|copies 1
AGATGATGTAGTGGAAGCAGTTGCTCCCTATGCG
>1939641|reference BscX_ch_v3_motif_mod_final_jobs_026_026589_data_consensus|length 42|copies 1
AGATGCAGCTAGGAAAGAGCTAATATAAGAATCTATAAAGTA
>1939641|reference BscX_ch_v3_motif_mod_final_jobs_026_026589_data_consensus|length 31|copies 3
AGATGCGCTATGTATTCACGCAAATGTACTG
>1939641|reference BscX_ch_v3_motif_mod_final_jobs_026_026589_data_consensus|length 49|copies 1
AGATGGACAAGTGACAAGCGTTCCACTGATTGGATAAAGATAAAAAACT
>1939641|reference BscX_ch_v3_motif_mod_final_jobs_026_026589_data_consensus|length 18|copies 1
AGATGGTAGTGTAGATCA
>1939641|reference BscX_ch_v3_motif_mod_final_jobs_026_026589_data_consensus|length 33|copies 1
AGATGGTAGTGTAGATCACGGTGCCTCTTGGAG
>1939641|reference BscX_ch_v3_motif_mod_final_jobs_026_026589_data_consensus|length 41|copies 5
AGATGGTAGTGTAGATCACGGTGCCTCTTGGAGGTTTGTTG
>1939641|reference BscX_ch_v3_motif_mod_final_jobs_026_026589_data_consensus|length 42|copies 1
AGATGGTAGTGTAGATCACGGTGCCTCTTGGAGGTTTGTTGC
>1939641|reference BscX_ch_v3_motif_mod_final_jobs_026_026589_data_consensus|length 41|copies 12
AGATGTAATCAGTGTTCAATATATGTATAACTACTCAAACG
>1939641|reference BscX_ch_v3_motif_mod_final_jobs_026_026589_data_consensus|length 44|copies 9
AGATGTAGCGGGGAAATTTGCAGAGTATGATGATTGGCTTGAGG
>1939641|reference BscX_ch_v3_motif_mod_final_jobs_026_026589_data_consensus|length 32|copies 1
AGATGTATAAATGATCAGACTAACATCTTCTG
>1939641|reference BscX_ch_v3_motif_mod_final_jobs_026_026589_data_consensus|length 43|copies 6
AGATGTATGGAACACGATGGAAGAAGCAGGCTTGAACCGTGAT
>1939641|reference BscX_ch_v3_motif_mod_final_jobs_026_026589_data_consensus|length 44|copies 1
AGATGTATGGAACACGATGGAAGAAGCAGGCTTGAACCGTGATG
>1939641|reference BscX_ch_v3_motif_mod_final_jobs_026_026589_data_consensus|length 54|copies 1
AGATGTCCCCCTTAAAATACTCTTCAGAAAGCGCCTTTCCAGCGCCCTTTAAGT
>1939641|reference BscX_ch_v3_motif_mod_final_jobs_026_026589_data_consensus|length 58|copies 5
AGATGTCTACTTTTCTTAAGCAAATAAATAAAAAGCTTTCCTTAGTGGATTTAACCTT
>1939641|reference BscX_ch_v3_motif_mod_final_jobs_026_026589_data_consensus|length 59|copies 1
AGATGTCTACTTTTCTTAAGCAAATAAATAAAAAGCTTTCCTTAGTGGATTTAACCTTA
>1939641|reference BscX_ch_v3_motif_mod_final_jobs_026_026589_data_consensus|length 45|copies 4
AGATTAAAGGTCCCTCCATATAAGTTTTCAGCTGCGATAATTTCA
>1939641|reference BscX_ch_v3_motif_mod_final_jobs_026_026589_data_consensus|length 53|copies 1
AGATTAAATAAATCTTCTTAAAAATTTCTTTACGATCCGGCATCTGTTCATCT
>1939641|reference BscX_ch_v3_motif_mod_final_jobs_026_026589_data_consensus|length 49|copies 2
AGATTAAATCAAAAGAAATGACTGTTGAAAATATTGAGCAGTTCTATGT
>1939641|reference BscX_ch_v3_motif_mod_final_jobs_026_026589_data_consensus|length 50|copies 1
AGATTAAATCAAAAGAAATGACTGTTGAAAATATTGAGCAGTTCTATGTA
>1939641|reference BscX_ch_v3_motif_mod_final_jobs_026_026589_data_consensus|length 51|copies 1
AGATTAAATCAAAAGAAATGACTGTTGAAAATATTGAGCAGTTCTATGTAA
>1939641|reference BscX_ch_v3_motif_mod_final_jobs_026_026589_data_consensus|length 45|copies 1
AGATTAATTTTATCGTAATAGCGTAATGTTCTTACGGTAGTACCA
>1939641|reference BscX_ch_v3_motif_mod_final_jobs_026_026589_data_consensus|length 47|copies 1
AGATTACGATTTCGTCACCAACAAATGGATCAAGATTTACTTCTTCT
>1939641|reference BscX_ch_v3_motif_mod_final_jobs_026_026589_data_consensus|length 47|copies 1
AGATTAGAAAGAACTACAGAACTATTGTTCAAAATATGAATATCAAG
>1939641|reference BscX_ch_v3_motif_mod_final_jobs_026_026589_data_consensus|length 41|copies 1
AGATTCATCGGAAGCTAAAAATAAATAAGCGTTCGCAATAT
>1939641|reference BscX_ch_v3_motif_mod_final_jobs_026_026589_data_consensus|length 58|copies 1
AGATTCCGCCATCACCTTTGAAAAGGTCCTTGCTGTCCGATCCCAGCCTCCACCTGGA
>1939641|reference BscX_ch_v3_motif_mod_final_jobs_026_026589_data_consensus|length 10|copies 1
AGATTCTACT
>1939641|reference BscX_ch_v3_motif_mod_final_jobs_026_026589_data_consensus|length 42|copies 1
AGATTGAATTTTTGTACGATCTCCGATAGTAACAAAATTTTC
>1939641|reference BscX_ch_v3_motif_mod_final_jobs_026_026589_data_consensus|length 44|copies 1
AGATTGACCAGTCTGCCTCTACGTTAATCTGATTTTCTAAGTCA
>1939641|reference BscX_ch_v3_motif_mod_final_jobs_026_026589_data_consensus|length 43|copies 2
AGATTGATAGTAATAAGATCGATGAAGATGAACAACTACCGTA
>1939641|reference BscX_ch_v3_motif_mod_final_jobs_026_026589_data_consensus|length 39|copies 4
AGATTGCTCCGCATACACCGCCTCCCATTTGGAGATCTC
>1939641|reference BscX_ch_v3_motif_mod_final_jobs_026_026589_data_consensus|length 40|copies 4
AGATTGCTCCGCATACACCGCCTCCCATTTGGAGATCTCG
>1939641|reference BscX_ch_v3_motif_mod_final_jobs_026_026589_data_consensus|length 42|copies 1
AGATTGCTCCGCATACACCGCCTCCCATTTGGAGATCTCGAT
>1939641|reference BscX_ch_v3_motif_mod_final_jobs_026_026589_data_consensus|length 38|copies 12
AGATTGCTGGATTTGGTTTACGCTCTCTCACTAGGTAA
>1939641|reference BscX_ch_v3_motif_mod_final_jobs_026_026589_data_consensus|length 56|copies 2
AGATTGGTCAAACAATTAAAATTCCCCTAAGAATTACTTGGAGAGTCGTTAATGGT
>1939641|reference BscX_ch_v3_motif_mod_final_jobs_026_026589_data_consensus|length 35|copies 1
AGATTTAAACTTTTGATCTAGTAAGTATTCTAAAA
>1939641|reference BscX_ch_v3_motif_mod_final_jobs_026_026589_data_consensus|length 34|copies 1
AGATTTAGATGGACTAGATCCACTTTATACTCCT
>1939641|reference BscX_ch_v3_motif_mod_final_jobs_026_026589_data_consensus|length 35|copies 11
AGATTTAGATGGACTAGATCCACTTTATACTCCTG
>1939641|reference BscX_ch_v3_motif_mod_final_jobs_026_026589_data_consensus|length 36|copies 1
AGATTTAGATGGACTAGATCCACTTTATACTCCTGG
>1939641|reference BscX_ch_v3_motif_mod_final_jobs_026_026589_data_consensus|length 59|copies 1
AGATTTAGGCGAGATTTCTTGAAGTATTTTTAAACCTGCTTGTCCAGCTTCTTCGTTAA
>1939641|reference BscX_ch_v3_motif_mod_final_jobs_026_026589_data_consensus|length 48|copies 1
AGATTTCACTATTTGTTTTAGAAGCTTGCTTGATATTTTCACTTAGGT
>1939641|reference BscX_ch_v3_motif_mod_final_jobs_026_026589_data_consensus|length 48|copies 1
AGATTTCTCTGAACCATCTACTTCGGCTTGGAGTTTATCGATTTGGAC
>1939641|reference BscX_ch_v3_motif_mod_final_jobs_026_026589_data_consensus|length 46|copies 1
AGATTTTTCCAGCCCCTCTTTGCCGAGATCACGTTCGATAAACTCT
>1939641|reference BscX_ch_v3_motif_mod_final_jobs_026_026589_data_consensus|length 48|copies 1
AGCAAACCTTTACCTCTTTCCTCAAATGTTTCTTTAACTATCGTCAAG
>1939641|reference BscX_ch_v3_motif_mod_final_jobs_026_026589_data_consensus|length 39|copies 1
AGCAAATGTCGTACGAGATCTCTTTGCCTCAGTTACAGA
>1939641|reference BscX_ch_v3_motif_mod_final_jobs_026_026589_data_consensus|length 48|copies 1
AGCAACAAGTGCTCTGGATCCAGAAACGACTGACTCAATATTAGAGCT
>1939641|reference BscX_ch_v3_motif_mod_final_jobs_026_026589_data_consensus|length 46|copies 1
AGCAACACTAACGGCAATACTATAAATTCAAAGAGTTTTACAGATA
>1939641|reference BscX_ch_v3_motif_mod_final_jobs_026_026589_data_consensus|length 49|copies 1
AGCAACATTGATTTCTTGTGGAATCACAGATTCACATACATTTTGTTTA
>1939641|reference BscX_ch_v3_motif_mod_final_jobs_026_026589_data_consensus|length 51|copies 1
AGCAACTTAAAAATGAGATAGAAGATCAATTGTTCAGAACCATAATGGGCA
>1939641|reference BscX_ch_v3_motif_mod_final_jobs_026_026589_data_consensus|length 53|copies 1
AGCAAGACGCCTGAAACTAAAATCGACGATTACATATTATTTAGTAAAAATAA
>1939641|reference BscX_ch_v3_motif_mod_final_jobs_026_026589_data_consensus|length 43|copies 3
AGCAAGAGCAGTCAAAATTTTTTGATCGCGATTAGCCCAAGGG
>1939641|reference BscX_ch_v3_motif_mod_final_jobs_026_026589_data_consensus|length 45|copies 6
AGCAAGGCTAATGCGGGCAGAAGCGGAGGGGGAAGGCGAGCTAGG
>1939641|reference BscX_ch_v3_motif_mod_final_jobs_026_026589_data_consensus|length 28|copies 1
AGCAAGGGATTTAACTCAAATTGCAAGA
>1939641|reference BscX_ch_v3_motif_mod_final_jobs_026_026589_data_consensus|length 44|copies 2
AGCAATAGAGCCAATTGCGTCTTCATGTCCATGCGTTAAAAAGA
>1939641|reference BscX_ch_v3_motif_mod_final_jobs_026_026589_data_consensus|length 39|copies 1
AGCAATGTAGTGTTTTGAGCATTAGTAAGAACGATTTCT
>1939641|reference BscX_ch_v3_motif_mod_final_jobs_026_026589_data_consensus|length 49|copies 1
AGCAATGTCCTGAAGGATTGGTAGTGATAGGTCAGGCAGGCTTAGAGTC
>1939641|reference BscX_ch_v3_motif_mod_final_jobs_026_026589_data_consensus|length 35|copies 2
AGCAATTCGTGAGCGCATAATTTGTTCTGCTTGAG
>1939641|reference BscX_ch_v3_motif_mod_final_jobs_026_026589_data_consensus|length 43|copies 1
AGCAATTCTGTCACTGATATGCTTTACAGCTGGTAATCCATGT
>1939641|reference BscX_ch_v3_motif_mod_final_jobs_026_026589_data_consensus|length 43|copies 2
AGCAATTTACGGCGCATGAAAAATCTGTTCAGCAGTTAGATAA
>1939641|reference BscX_ch_v3_motif_mod_final_jobs_026_026589_data_consensus|length 45|copies 1
AGCACAAGATATTTGTAAAAAAGATATGCCTGCATGGGAGCAGGT
>1939641|reference BscX_ch_v3_motif_mod_final_jobs_026_026589_data_consensus|length 57|copies 1
AGCACAATAATTGATTCCAGCTTAGTCCAAGGTCTTGGATCCAGTTTTTCCTTCTTT
>1939641|reference BscX_ch_v3_motif_mod_final_jobs_026_026589_data_consensus|length 45|copies 1
AGCACATAAAAAAATTAAAGGATGCCGAGTTAGTTCGAGAGTCTA
>1939641|reference BscX_ch_v3_motif_mod_final_jobs_026_026589_data_consensus|length 50|copies 1
AGCACATAAAAAAATTAAAGGATGCCGAGTTAGTTCGAGAGTCTAGACGG
>1939641|reference BscX_ch_v3_motif_mod_final_jobs_026_026589_data_consensus|length 29|copies 1
AGCACATATTCTGCCTGCATGATTGTATG
>1939641|reference BscX_ch_v3_motif_mod_final_jobs_026_026589_data_consensus|length 33|copies 24
AGCACATATTCTGCCTGCATGATTGTATGGATT
>1939641|reference BscX_ch_v3_motif_mod_final_jobs_026_026589_data_consensus|length 52|copies 2
AGCACATCTAAATCAGGATCCTGTTCTAATATATCAAAAGCTTCTTGTGAAC
>1939641|reference BscX_ch_v3_motif_mod_final_jobs_026_026589_data_consensus|length 50|copies 1
AGCACCAATTGAGCCTGCTCCATTTAACTGGCAGAGAATAGAACATCAAG
>1939641|reference BscX_ch_v3_motif_mod_final_jobs_026_026589_data_consensus|length 59|copies 1
AGCACCCAATTAATGAGTGCCTTTAATTATTTGTTTTGCATTTTATTCATTTGGTTCAT
>1939641|reference BscX_ch_v3_motif_mod_final_jobs_026_026589_data_consensus|length 35|copies 1
AGCACCCGCGTATACGGGAGGTAAGAATAGAGATG
>1939641|reference BscX_ch_v3_motif_mod_final_jobs_026_026589_data_consensus|length 42|copies 3
AGCACCGCCAGCTCTAGATCCTTGCAGTCCACCAACAGAGGC
>1939641|reference BscX_ch_v3_motif_mod_final_jobs_026_026589_data_consensus|length 47|copies 4
AGCACTAACTGCTAGTTTAGGAGGGGTACCAATTCTAGCCCCGTTTA
>1939641|reference BscX_ch_v3_motif_mod_final_jobs_026_026589_data_consensus|length 40|copies 1
AGCACTAGAGCAATTGGGTTTCTCGATTGACTTTATGCCG
>1939641|reference BscX_ch_v3_motif_mod_final_jobs_026_026589_data_consensus|length 52|copies 18
AGCACTCGTGGGACTTGATCCCGACAACTAAACAGTTCACCCTCTACTTGTT
>1939641|reference BscX_ch_v3_motif_mod_final_jobs_026_026589_data_consensus|length 49|copies 1
AGCACTGTACGAATATTATTTCTTTGGTGATCCAGTACGAATGTCCAAC
>1939641|reference BscX_ch_v3_motif_mod_final_jobs_026_026589_data_consensus|length 43|copies 2
AGCACTTAGAAGGCAGGCTTGATACATTTCAAAGAGTCCTTGG
>1939641|reference BscX_ch_v3_motif_mod_final_jobs_026_026589_data_consensus|length 46|copies 12
AGCACTTGCATTTATATGAAACATACCATTCAGACACAACCTATGA
>1939641|reference BscX_ch_v3_motif_mod_final_jobs_026_026589_data_consensus|length 9|copies 1
AGCACTTTT
>1939641|reference BscX_ch_v3_motif_mod_final_jobs_026_026589_data_consensus|length 53|copies 12
AGCAGAAGTTATCCAAACTTTCCCTGAAATCGATTTAGCAGTTTTACAAATCC
>1939641|reference BscX_ch_v3_motif_mod_final_jobs_026_026589_data_consensus|length 45|copies 1
AGCAGACAATAGAGATTGCGTATAAGGATGTAATGGGTTTAAGTA
>1939641|reference BscX_ch_v3_motif_mod_final_jobs_026_026589_data_consensus|length 37|copies 1
AGCAGACATCCCAGAACCAGCAGGCGCTGGCGGCATG
>1939641|reference BscX_ch_v3_motif_mod_final_jobs_026_026589_data_consensus|length 45|copies 1
AGCAGACTCAAAAACTTGTACTTCTTGACCTTGATTTTGGAGAGT
>1939641|reference BscX_ch_v3_motif_mod_final_jobs_026_026589_data_consensus|length 42|copies 1
AGCAGAGCATAACGCCAAGATAGACCAATATGGCAATATGAC
>1939641|reference BscX_ch_v3_motif_mod_final_jobs_026_026589_data_consensus|length 46|copies 1
AGCAGAGCCTCCTGCAGAGTCACCCTCTACAATATATAATTCACTT
>1939641|reference BscX_ch_v3_motif_mod_final_jobs_026_026589_data_consensus|length 47|copies 6
AGCAGAGCCTCCTGCAGAGTCACCCTCTACAATATATAATTCACTTT
>1939641|reference BscX_ch_v3_motif_mod_final_jobs_026_026589_data_consensus|length 39|copies 1
AGCAGATGTACAACCTGGAGATCTTGTTGAGTTGGAAGG
>1939641|reference BscX_ch_v3_motif_mod_final_jobs_026_026589_data_consensus|length 38|copies 9
AGCAGCAGAGCTTCAAGATCTTATCAAAAAGAAAGAAG
>1939641|reference BscX_ch_v3_motif_mod_final_jobs_026_026589_data_consensus|length 42|copies 1
AGCAGCATTCGTTGCTCCTAATTGCTCCTGAATCATTGTAGC
>1939641|reference BscX_ch_v3_motif_mod_final_jobs_026_026589_data_consensus|length 45|copies 18
AGCAGGAATTCAATCTGGATCAGGTGAACCAAACCGCGTTAAAGT
>1939641|reference BscX_ch_v3_motif_mod_final_jobs_026_026589_data_consensus|length 52|copies 1
AGCAGGATACTCAGAGAATCTTGACCAACTTGGATCATGAGAGGCTATTACT
>1939641|reference BscX_ch_v3_motif_mod_final_jobs_026_026589_data_consensus|length 31|copies 2
AGCAGGCAAGAGATCGAGGTATACAAGTTAT
>1939641|reference BscX_ch_v3_motif_mod_final_jobs_026_026589_data_consensus|length 34|copies 1
AGCAGGGAAAAAATGATCTGAGTATTCTATATCA
>1939641|reference BscX_ch_v3_motif_mod_final_jobs_026_026589_data_consensus|length 50|copies 1
AGCAGGTACATCGCCTGCTCTCTTTTCTATTAAAATATATACGGGCCGAC
>1939641|reference BscX_ch_v3_motif_mod_final_jobs_026_026589_data_consensus|length 39|copies 10
AGCAGGTGCTGGTAGTGTAACTTTCTCTCATGTAAATGA
>1939641|reference BscX_ch_v3_motif_mod_final_jobs_026_026589_data_consensus|length 60|copies 2
AGCAGGTGGTGGCTGGGATCTTACAGCACGTGCCATTGCAAAAACATTAAACGATACAAA
>1939641|reference BscX_ch_v3_motif_mod_final_jobs_026_026589_data_consensus|length 53|copies 1
AGCAGTAATAACACTGGATCTTTACCTCAAACACCAAAAAACATGAAAATTAA
>1939641|reference BscX_ch_v3_motif_mod_final_jobs_026_026589_data_consensus|length 58|copies 1
AGCAGTAATAACACTGGATCTTTACCTCAAACACCAAAAAACATGAAAATTAAGCCTA
>1939641|reference BscX_ch_v3_motif_mod_final_jobs_026_026589_data_consensus|length 57|copies 2
AGCAGTAGCTACCCAGGATCGAGAACAAATTGAACTCATTTTTCTGAAAACGAAAGA
>1939641|reference BscX_ch_v3_motif_mod_final_jobs_026_026589_data_consensus|length 43|copies 1
AGCAGTCATTTCCGCTTCTTTTGCATCATAGAAGCTAATTACT
>1939641|reference BscX_ch_v3_motif_mod_final_jobs_026_026589_data_consensus|length 41|copies 1
AGCAGTGATACTTCCGCCTGGACTATTGATGTAGATGGAGA
>1939641|reference BscX_ch_v3_motif_mod_final_jobs_026_026589_data_consensus|length 49|copies 4
AGCAGTTCTCGGATTGCTTGAGATTATTGATCAGGCTGGAGCAACTACA
>1939641|reference BscX_ch_v3_motif_mod_final_jobs_026_026589_data_consensus|length 41|copies 1
AGCATACATTTTACCTCTTCACTTTTTATGCTGCTGGAATA
>1939641|reference BscX_ch_v3_motif_mod_final_jobs_026_026589_data_consensus|length 45|copies 1
AGCATACCTTTGAAGATCTTACAGCGGATGAAAACGGAGACAATG
>1939641|reference BscX_ch_v3_motif_mod_final_jobs_026_026589_data_consensus|length 37|copies 1
AGCATACGAATTATCTGTATGACATAAAGGTATCTAT
>1939641|reference BscX_ch_v3_motif_mod_final_jobs_026_026589_data_consensus|length 33|copies 13
AGCATCCAGCTGCTTAGATCCAATGGTTAGCTG
>1939641|reference BscX_ch_v3_motif_mod_final_jobs_026_026589_data_consensus|length 32|copies 2
AGCATCCATATATTCTGGATCTAATGCTATAG
>1939641|reference BscX_ch_v3_motif_mod_final_jobs_026_026589_data_consensus|length 40|copies 1
AGCATCCCACTCTTCCCATGTTGGAGCCTCTGTTTGAAAG
>1939641|reference BscX_ch_v3_motif_mod_final_jobs_026_026589_data_consensus|length 40|copies 27
AGCATCGACGTAAATAGAAGGATCTAGCAACAAATCAGAA
>1939641|reference BscX_ch_v3_motif_mod_final_jobs_026_026589_data_consensus|length 37|copies 1
AGCATCTGTTCGGCAGGCGACTTATATTTAGTAATAA
>1939641|reference BscX_ch_v3_motif_mod_final_jobs_026_026589_data_consensus|length 47|copies 12
AGCATCTTTTACTGCCTGCACTAATTTAAGAGTATTCATCGTTTTAA
>1939641|reference BscX_ch_v3_motif_mod_final_jobs_026_026589_data_consensus|length 46|copies 4
AGCATGCTCAGTGTTTTGAAATACATATGAGGTTGTTTTGTGAATC
>1939641|reference BscX_ch_v3_motif_mod_final_jobs_026_026589_data_consensus|length 52|copies 1
AGCATGGGTATAAAGGATGTTGCTAAGGAAACTATGCAAAAAGCAGGAGTAC
>1939641|reference BscX_ch_v3_motif_mod_final_jobs_026_026589_data_consensus|length 50|copies 1
AGCATTAGGTTCGTTGACAATAACGATTTGCCTTAAAATTACTTGAATCG
>1939641|reference BscX_ch_v3_motif_mod_final_jobs_026_026589_data_consensus|length 53|copies 1
AGCATTCTTCATTCTTGTTGAACCAGCTTCTAAAAGTATAAATCCACCAATCA
>1939641|reference BscX_ch_v3_motif_mod_final_jobs_026_026589_data_consensus|length 43|copies 1
AGCATTGATTCCAACAACAGGAGGATCTAGATTTTCTATATGG
>1939641|reference BscX_ch_v3_motif_mod_final_jobs_026_026589_data_consensus|length 44|copies 2
AGCATTGTTAAAATTAGAGAGAACTCCGAGCTCTTCCAATTCCT
>1939641|reference BscX_ch_v3_motif_mod_final_jobs_026_026589_data_consensus|length 51|copies 1
AGCATTTCAGGAGGAATATGTTACCCCGCTTGCATCCTATAAAGAGTTTCG
>1939641|reference BscX_ch_v3_motif_mod_final_jobs_026_026589_data_consensus|length 46|copies 1
AGCATTTGGGCCACCCTCAATTAGTGATGCAGGATTTACAAGAACT
>1939641|reference BscX_ch_v3_motif_mod_final_jobs_026_026589_data_consensus|length 52|copies 1
AGCATTTTAGTAAAGACAGCCCTGGCACTCCCTGAGAGGCCCGTTACTAAAG
>1939641|reference BscX_ch_v3_motif_mod_final_jobs_026_026589_data_consensus|length 48|copies 1
AGCATTTTGCTGACATATTTCGGAGATAACTGTTGTTTTACCCGTCCC
>1939641|reference BscX_ch_v3_motif_mod_final_jobs_026_026589_data_consensus|length 44|copies 2
AGCCAAAAAGTACAAGTCCAAAGCCAACAGTTGAATATATAACA
>1939641|reference BscX_ch_v3_motif_mod_final_jobs_026_026589_data_consensus|length 42|copies 2
AGCCAACTGCATTAGTTGCATTCCCAGTTGGAATTCCTTCTG
>1939641|reference BscX_ch_v3_motif_mod_final_jobs_026_026589_data_consensus|length 54|copies 4
AGCCAAGTTTTTATATATTTTGGTTCATTTACTGTATGAATTTTTTGATAGGCT
>1939641|reference BscX_ch_v3_motif_mod_final_jobs_026_026589_data_consensus|length 38|copies 1
AGCCAATACAACAGAATGTGCTTGTGTTGTAAAGTACT
>1939641|reference BscX_ch_v3_motif_mod_final_jobs_026_026589_data_consensus|length 10|copies 1
AGCCACTTAC
>1939641|reference BscX_ch_v3_motif_mod_final_jobs_026_026589_data_consensus|length 58|copies 14
AGCCACTTACTATTATGATCAACCAAAAAGGATTAAATAAAAGAAGTAACAATCCTCC
>1939641|reference BscX_ch_v3_motif_mod_final_jobs_026_026589_data_consensus|length 54|copies 1
AGCCAGAAAAGCTTCAACGCTTCTTCGGCTTCCTAACGAACTTCGGTTTAGTAG
>1939641|reference BscX_ch_v3_motif_mod_final_jobs_026_026589_data_consensus|length 52|copies 1
AGCCAGAAAATGAAAAAGAAATAAAGCCATTTATATGGAATTCTAAGTGGAT
>1939641|reference BscX_ch_v3_motif_mod_final_jobs_026_026589_data_consensus|length 46|copies 1
AGCCAGATAAAGAATCTGATCCTAAAATATAATTCTCCATATGATT
>1939641|reference BscX_ch_v3_motif_mod_final_jobs_026_026589_data_consensus|length 55|copies 1
AGCCAGATAAAGAATCTGATCCTAAAATATAATTCTCCATATGATTTTTTCCCTT
>1939641|reference BscX_ch_v3_motif_mod_final_jobs_026_026589_data_consensus|length 36|copies 2
AGCCATACATTCAGTATGATCAATGCTAACAATGAA
>1939641|reference BscX_ch_v3_motif_mod_final_jobs_026_026589_data_consensus|length 37|copies 1
AGCCATACATTCAGTATGATCAATGCTAACAATGAAC
>1939641|reference BscX_ch_v3_motif_mod_final_jobs_026_026589_data_consensus|length 30|copies 1
AGCCATACCTGACGTGCTACTAGATACTAA
>1939641|reference BscX_ch_v3_motif_mod_final_jobs_026_026589_data_consensus|length 43|copies 1
AGCCATATCTTCACTATGCTTTCGTGCCGTATCACTTACTGGT
>1939641|reference BscX_ch_v3_motif_mod_final_jobs_026_026589_data_consensus|length 37|copies 1
AGCCATCCCACTGCCTGCAAGAGACGATCTAAGAGCA
>1939641|reference BscX_ch_v3_motif_mod_final_jobs_026_026589_data_consensus|length 36|copies 1
AGCCATGGACGAAGTCGGACTGGAAGGAAAGGTGCG
>1939641|reference BscX_ch_v3_motif_mod_final_jobs_026_026589_data_consensus|length 49|copies 1
AGCCATGGCATTTCCGATATGTTGGTGTAGATCATGCAACAAAAATATA
>1939641|reference BscX_ch_v3_motif_mod_final_jobs_026_026589_data_consensus|length 42|copies 2
AGCCATTACAATTCTATTTTCATGAGTTGCAAGTATTTCTAC
>1939641|reference BscX_ch_v3_motif_mod_final_jobs_026_026589_data_consensus|length 48|copies 1
AGCCATTTTGGATAGCTCTGTTTGTCTCTTCCTCATTTTTTAAATAGC
>1939641|reference BscX_ch_v3_motif_mod_final_jobs_026_026589_data_consensus|length 55|copies 2
AGCCCAAAGACGAATTAATCGTTTTTGGGCTCTCCAACTTACGCTTTTTGTTCAG
>1939641|reference BscX_ch_v3_motif_mod_final_jobs_026_026589_data_consensus|length 33|copies 1
AGCCCAGGCGATTGCAGCACTTGCATATGGAAC
>1939641|reference BscX_ch_v3_motif_mod_final_jobs_026_026589_data_consensus|length 33|copies 1
AGCCCATTCCAGTGATCGTGCATCCCATGGGTC
>1939641|reference BscX_ch_v3_motif_mod_final_jobs_026_026589_data_consensus|length 36|copies 1
AGCCCCTCTTTGCCGAGATCACGTTCGATAAACTCT
>1939641|reference BscX_ch_v3_motif_mod_final_jobs_026_026589_data_consensus|length 46|copies 2
AGCCCCTCTTTGCCGAGATCACGTTCGATAAACTCTCGAACCTCTC
>1939641|reference BscX_ch_v3_motif_mod_final_jobs_026_026589_data_consensus|length 37|copies 2
AGCCCGTATAGTGGTAAAGATTCCATAGTCACTACTC
>1939641|reference BscX_ch_v3_motif_mod_final_jobs_026_026589_data_consensus|length 36|copies 1
AGCCCTTCTAACCCTCCTACAGGCTGTACATTCCAT
>1939641|reference BscX_ch_v3_motif_mod_final_jobs_026_026589_data_consensus|length 33|copies 1
AGCCGAGCTATATATACGATCTCGTGTTACTCC
>1939641|reference BscX_ch_v3_motif_mod_final_jobs_026_026589_data_consensus|length 45|copies 1
AGCCGTTGTACGGAGCGATGGCGATGAATTCAAAAATAACACGCA
>1939641|reference BscX_ch_v3_motif_mod_final_jobs_026_026589_data_consensus|length 55|copies 1
AGCCGTTTACTATTTGGTATCCGAAGCCCTGCTCATAATCAAAAGGGTTAAAAAA
>1939641|reference BscX_ch_v3_motif_mod_final_jobs_026_026589_data_consensus|length 58|copies 1
AGCCGTTTACTATTTGGTATCCGAAGCCCTGCTCATAATCAAAAGGGTTAAAAAAGGC
>1939641|reference BscX_ch_v3_motif_mod_final_jobs_026_026589_data_consensus|length 59|copies 1
AGCCGTTTACTATTTGGTATCCGAAGCCCTGCTCATAATCAAAAGGGTTAAAAAAGGCT
>1939641|reference BscX_ch_v3_motif_mod_final_jobs_026_026589_data_consensus|length 56|copies 4
AGCCGTTTTCTTTCCTCGATCTGAAAAATTAACAAGCTTTAAGATCTCTGAATGAA
>1939641|reference BscX_ch_v3_motif_mod_final_jobs_026_026589_data_consensus|length 40|copies 1
AGCCTACTGATAGCTGTGTGAAAAGAGACTCTTCCTTTTT
>1939641|reference BscX_ch_v3_motif_mod_final_jobs_026_026589_data_consensus|length 58|copies 1
AGCCTCTGTTAGCTGACCGCCCTCCTCATATCCGATATATCCTGGAGGTGCCCCAACC
>1939641|reference BscX_ch_v3_motif_mod_final_jobs_026_026589_data_consensus|length 42|copies 3
AGCCTGCATCTCTTTTCCTAGCTGCGGCTGCTTTTAACTCTC
>1939641|reference BscX_ch_v3_motif_mod_final_jobs_026_026589_data_consensus|length 42|copies 1
AGCCTGCATCTGACTTTAGCCTACTAAAGTCAAAATTATTTA
>1939641|reference BscX_ch_v3_motif_mod_final_jobs_026_026589_data_consensus|length 25|copies 1
AGCCTGCTTCATATCTCCAGTAAAC
>1939641|reference BscX_ch_v3_motif_mod_final_jobs_026_026589_data_consensus|length 49|copies 3
AGCCTGTTTCTGCATTTCCAACCTTATGAAACCAAGGATAGCCCCCAAA
>1939641|reference BscX_ch_v3_motif_mod_final_jobs_026_026589_data_consensus|length 46|copies 2
AGCCTTACGTGAAAAGTGGATTGCAGGAGCAGGCTTAGATGTATTC
>1939641|reference BscX_ch_v3_motif_mod_final_jobs_026_026589_data_consensus|length 40|copies 2
AGCCTTAGCCTGCATATAATGATCGAGATCCTTTCTAATT
>1939641|reference BscX_ch_v3_motif_mod_final_jobs_026_026589_data_consensus|length 30|copies 2
AGCCTTCAGCAGAGCTAGATCAGAAGAGCA
>1939641|reference BscX_ch_v3_motif_mod_final_jobs_026_026589_data_consensus|length 58|copies 1
AGCCTTCGACTATTATCTAGTCGAAGGCTTTCCTATTTATATTCGCTTTTTAGTAGGG
>1939641|reference BscX_ch_v3_motif_mod_final_jobs_026_026589_data_consensus|length 44|copies 1
AGCCTTGGAGCATAACGATCTTCAACTTCTCGCATCATATTAGT
>1939641|reference BscX_ch_v3_motif_mod_final_jobs_026_026589_data_consensus|length 43|copies 3
AGCCTTTAAGGACTCAGGTGTTCTTAATACACTTGTAGGTCGA
>1939641|reference BscX_ch_v3_motif_mod_final_jobs_026_026589_data_consensus|length 40|copies 3
AGCCTTTGTTCATTTTGATCACATAATGCTATTAGTTCTA
>1939641|reference BscX_ch_v3_motif_mod_final_jobs_026_026589_data_consensus|length 46|copies 3
AGCGAATCCAGCTGCTATCAATACTTCAGGAAGTACTTTTTGACCC
>1939641|reference BscX_ch_v3_motif_mod_final_jobs_026_026589_data_consensus|length 48|copies 1
AGCGAATCCAGCTGCTATCAATACTTCAGGAAGTACTTTTTGACCCTC
>1939641|reference BscX_ch_v3_motif_mod_final_jobs_026_026589_data_consensus|length 45|copies 3
AGCGACCTATAAAAAGCGGGGCTGGGACAATGTTTTAGAAGAACC
>1939641|reference BscX_ch_v3_motif_mod_final_jobs_026_026589_data_consensus|length 49|copies 4
AGCGAGCAAAGGATTTAACTTAAAATGAGTATTAAAAGAAGAGGATCTC
>1939641|reference BscX_ch_v3_motif_mod_final_jobs_026_026589_data_consensus|length 35|copies 3
AGCGATATGTGGACAGATCTTGCAGTTCTAGAAAT
>1939641|reference BscX_ch_v3_motif_mod_final_jobs_026_026589_data_consensus|length 43|copies 2
AGCGATTGAAAAAGCAAAAGGTGGATCAGAGGAAAGCTATGAT
>1939641|reference BscX_ch_v3_motif_mod_final_jobs_026_026589_data_consensus|length 45|copies 15
AGCGCAGTTTTTACTTGATCAACAATCATCGGTCCCATTGGGCAA
>1939641|reference BscX_ch_v3_motif_mod_final_jobs_026_026589_data_consensus|length 46|copies 1
AGCGGAAATTGTAAATAAATCACTTCGTCAAACGCTTGCTCGTTCA
>1939641|reference BscX_ch_v3_motif_mod_final_jobs_026_026589_data_consensus|length 40|copies 1
AGCGGAACAAGCACGAACCCTCTTTCTGTCATCCTAGGAT
>1939641|reference BscX_ch_v3_motif_mod_final_jobs_026_026589_data_consensus|length 34|copies 6
AGCGGACAATAGACCTTCTGTATAAGGATGCATC
>1939641|reference BscX_ch_v3_motif_mod_final_jobs_026_026589_data_consensus|length 36|copies 1
AGCGGACAATAGACCTTCTGTATAAGGATGCATCGG
>1939641|reference BscX_ch_v3_motif_mod_final_jobs_026_026589_data_consensus|length 42|copies 5
AGCGGAGCGGTTGTACGCTCAAGATCTAATCGTTATGGTGTC
>1939641|reference BscX_ch_v3_motif_mod_final_jobs_026_026589_data_consensus|length 32|copies 1
AGCGGCAATGCTAAAAATGACATTGTCTATGG
>1939641|reference BscX_ch_v3_motif_mod_final_jobs_026_026589_data_consensus|length 47|copies 1
AGCGGCCATCTTAGTAGACGGAACAGTTGTCCCATGCTGTTTAGACG
>1939641|reference BscX_ch_v3_motif_mod_final_jobs_026_026589_data_consensus|length 45|copies 1
AGCGGCGTGGGTTCATTCACAGCAAGATCAAGTGGATCGTGTTAT
>1939641|reference BscX_ch_v3_motif_mod_final_jobs_026_026589_data_consensus|length 54|copies 3
AGCGGCGTGGGTTCATTCACAGCAAGATCAAGTGGATCGTGTTATTTATAGTAC
>1939641|reference BscX_ch_v3_motif_mod_final_jobs_026_026589_data_consensus|length 48|copies 1
AGCGGTACGATTGTTAATATGGCATCTTTAGCAGGCGTAATGGGAGGA
>1939641|reference BscX_ch_v3_motif_mod_final_jobs_026_026589_data_consensus|length 41|copies 4
AGCGGTTAACATGCCTGCCTGTCACGCAGGAGATCGCCGGT
>1939641|reference BscX_ch_v3_motif_mod_final_jobs_026_026589_data_consensus|length 42|copies 2
AGCGGTTAACATGCCTGCCTGTCACGCAGGAGATCGCCGGTT
>1939641|reference BscX_ch_v3_motif_mod_final_jobs_026_026589_data_consensus|length 43|copies 1
AGCGTAAACATGACTAGTAAGAGTTAGATAATCCTGAACCTCA
>1939641|reference BscX_ch_v3_motif_mod_final_jobs_026_026589_data_consensus|length 50|copies 1
AGCGTATTGAGGCGGCAGGGAAGGTTGCTAGAGCAGGCTACCCTTTGGGA
>1939641|reference BscX_ch_v3_motif_mod_final_jobs_026_026589_data_consensus|length 34|copies 1
AGCGTCTAGGTTTAGCGCAGGCTATCTTACATAA
>1939641|reference BscX_ch_v3_motif_mod_final_jobs_026_026589_data_consensus|length 34|copies 5
AGCGTTTACATAGCTTATCTAATGTAACTGTACT
>1939641|reference BscX_ch_v3_motif_mod_final_jobs_026_026589_data_consensus|length 55|copies 1
AGCTAAAAACCCATTTGATCCCCCAATAACTGTACCTAAAGGGGCACCGGTGCCA
>1939641|reference BscX_ch_v3_motif_mod_final_jobs_026_026589_data_consensus|length 51|copies 2
AGCTAAAATAGAAGCGGGCGACCAGCACTACCCACTATCTAAGGTAAACAT
>1939641|reference BscX_ch_v3_motif_mod_final_jobs_026_026589_data_consensus|length 54|copies 1
AGCTAAACTAGTATTAGGAAAAGAAACAGTGCTGGATCCTGAAAAATATACACC
>1939641|reference BscX_ch_v3_motif_mod_final_jobs_026_026589_data_consensus|length 48|copies 2
AGCTAAAGAATACCGCGATCAAATTGCCCACATTGATCAAGTTATGGA
>1939641|reference BscX_ch_v3_motif_mod_final_jobs_026_026589_data_consensus|length 43|copies 1
AGCTAAAGCAATTCCAGTAATTGCACCTAATGCAATACCGTAA
>1939641|reference BscX_ch_v3_motif_mod_final_jobs_026_026589_data_consensus|length 43|copies 3
AGCTAAGCATTCTACTATTCCTTTTATCACCAAGGAAAGTGCA
>1939641|reference BscX_ch_v3_motif_mod_final_jobs_026_026589_data_consensus|length 52|copies 1
AGCTAAGGTAGCGCTTGGTATGATGGGAAAAATTAATCCTAAGCTTAGATTG
>1939641|reference BscX_ch_v3_motif_mod_final_jobs_026_026589_data_consensus|length 56|copies 5
AGCTAATATTAAAACAATCCCAGCAACTATTTTCCACAATCCCGAGCTTTTTAAGT
>1939641|reference BscX_ch_v3_motif_mod_final_jobs_026_026589_data_consensus|length 51|copies 2
AGCTAATGCGCCGCGGGCCCATCCTGTAGTGACAGCCGAGACCGTCTTTTA
>1939641|reference BscX_ch_v3_motif_mod_final_jobs_026_026589_data_consensus|length 55|copies 2
AGCTAATGCGCCGCGGGCCCATCCTGTAGTGACAGCCGAGACCGTCTTTTAACAT
>1939641|reference BscX_ch_v3_motif_mod_final_jobs_026_026589_data_consensus|length 56|copies 1
AGCTAATGCGCCGCGGGCCCATCCTGTAGTGACAGCCGAGACCGTCTTTTAACATT
>1939641|reference BscX_ch_v3_motif_mod_final_jobs_026_026589_data_consensus|length 45|copies 1
AGCTAATGGATGTACATGAGGTATTGTCAGCAGCAATTGGTGCAT
>1939641|reference BscX_ch_v3_motif_mod_final_jobs_026_026589_data_consensus|length 62|copies 1
AGCTAATGGTTTTTGGTATGGGAATTCAGGATTACCATATAAGATCTGGAGTTTATCTTGAA
>1939641|reference BscX_ch_v3_motif_mod_final_jobs_026_026589_data_consensus|length 63|copies 1
AGCTAATGGTTTTTGGTATGGGAATTCAGGATTACCATATAAGATCTGGAGTTTATCTTGAAA
>1939641|reference BscX_ch_v3_motif_mod_final_jobs_026_026589_data_consensus|length 41|copies 16
AGCTAATGTAGAGCCTGCTAAAGTTGCAGAGCTTTACAATG
>1939641|reference BscX_ch_v3_motif_mod_final_jobs_026_026589_data_consensus|length 42|copies 1
AGCTAATGTAGAGCCTGCTAAAGTTGCAGAGCTTTACAATGC
>1939641|reference BscX_ch_v3_motif_mod_final_jobs_026_026589_data_consensus|length 33|copies 1
AGCTACAAAGAATCTAATGACGGACAAGCTATA
>1939641|reference BscX_ch_v3_motif_mod_final_jobs_026_026589_data_consensus|length 30|copies 9
AGCTACAATGGATCCAGATAATAATTGGAG
>1939641|reference BscX_ch_v3_motif_mod_final_jobs_026_026589_data_consensus|length 41|copies 2
AGCTACACCCTCTGTTACTGGTGCCGCATAATCTGGATAGT
>1939641|reference BscX_ch_v3_motif_mod_final_jobs_026_026589_data_consensus|length 50|copies 1
AGCTACACTTAAACGGTTCTAAAATTACCCTTTTCCCAACTCTGATTTTG
>1939641|reference BscX_ch_v3_motif_mod_final_jobs_026_026589_data_consensus|length 49|copies 2
AGCTACATATAAAGCTTGATCTGCCTTTAATAAAAGTTCATCTTGTTTC
>1939641|reference BscX_ch_v3_motif_mod_final_jobs_026_026589_data_consensus|length 30|copies 1
AGCTACCTGTAAGCCTGCTTCCGCGAGAGC
>1939641|reference BscX_ch_v3_motif_mod_final_jobs_026_026589_data_consensus|length 48|copies 2
AGCTACCTGTAAGCCTGCTTCCGCGAGAGCCAAGGCAGTCAAAGAGCC
>1939641|reference BscX_ch_v3_motif_mod_final_jobs_026_026589_data_consensus|length 44|copies 1
AGCTAGATTGAAGTTAGATAAGCCATCACAATCGGATGAATTCG
>1939641|reference BscX_ch_v3_motif_mod_final_jobs_026_026589_data_consensus|length 45|copies 11
AGCTAGTTGGTGAGGTAACGGCTCACCAAGGCGACGATGCGTAGC
>1939641|reference BscX_ch_v3_motif_mod_final_jobs_026_026589_data_consensus|length 40|copies 1
AGCTATACTCCCTTGCAGAGGATCCAACTACTACAAGAGA
>1939641|reference BscX_ch_v3_motif_mod_final_jobs_026_026589_data_consensus|length 10|copies 1
AGCTATCAGC
>1939641|reference BscX_ch_v3_motif_mod_final_jobs_026_026589_data_consensus|length 35|copies 1
AGCTATCGTGAAAGTCATTTAGCTATGGAAATGCT
>1939641|reference BscX_ch_v3_motif_mod_final_jobs_026_026589_data_consensus|length 42|copies 2
AGCTATCTTTTTGACATGCTTTCTCTTGTCGGTAGCTTGGGT
>1939641|reference BscX_ch_v3_motif_mod_final_jobs_026_026589_data_consensus|length 40|copies 1
AGCTATTTAACGTTTGGATCTTTAATGATTGCACTATTTG
>1939641|reference BscX_ch_v3_motif_mod_final_jobs_026_026589_data_consensus|length 44|copies 1
AGCTATTTCTATATTAATAGGTATTATTGGAGGAACAGTTGCTG
>1939641|reference BscX_ch_v3_motif_mod_final_jobs_026_026589_data_consensus|length 44|copies 1
AGCTATTTGATTGTTCACAATAGTGAAGACCATTTGCATCTGCT
>1939641|reference BscX_ch_v3_motif_mod_final_jobs_026_026589_data_consensus|length 46|copies 1
AGCTCAAATGACTTTAGCAGAAGAAATGACTCGCTTGATACATGGT
>1939641|reference BscX_ch_v3_motif_mod_final_jobs_026_026589_data_consensus|length 32|copies 1
AGCTCAACAATTAGCTGATCAAATACCAGCTG
>1939641|reference BscX_ch_v3_motif_mod_final_jobs_026_026589_data_consensus|length 38|copies 1
AGCTCAACCATTTTAGGATCAATCATCATCATTTTCAC
>1939641|reference BscX_ch_v3_motif_mod_final_jobs_026_026589_data_consensus|length 12|copies 1
AGCTCAACTAAT
>1939641|reference BscX_ch_v3_motif_mod_final_jobs_026_026589_data_consensus|length 43|copies 11
AGCTCAACTAATGCGCGATCCTTCCAAAGTGAAGCGTTTGACT
>1939641|reference BscX_ch_v3_motif_mod_final_jobs_026_026589_data_consensus|length 44|copies 1
AGCTCATAAAAGTCTCGGATGTTAGATTCTCCTCTTCTAGTACG
>1939641|reference BscX_ch_v3_motif_mod_final_jobs_026_026589_data_consensus|length 48|copies 1
AGCTCATGGTTGTACTGGTAAAGGTAACGATCAAGTACGTTTTGAAGT
>1939641|reference BscX_ch_v3_motif_mod_final_jobs_026_026589_data_consensus|length 42|copies 1
AGCTCCAATGATTGGCCTTGCCGATCGTATCGTCGACATTGT
>1939641|reference BscX_ch_v3_motif_mod_final_jobs_026_026589_data_consensus|length 31|copies 1
AGCTCCATAGCTGTAATAGATGGATGCTCTT
>1939641|reference BscX_ch_v3_motif_mod_final_jobs_026_026589_data_consensus|length 45|copies 1
AGCTCCGAAAATACCTTGATCCTCCGGTACATAGCCGATACCGCC
>1939641|reference BscX_ch_v3_motif_mod_final_jobs_026_026589_data_consensus|length 60|copies 8
AGCTCTAAAATGGCACCCTTCAACAAATCCTTATTTACTGGATCCAGTCCACTAAATGGT
>1939641|reference BscX_ch_v3_motif_mod_final_jobs_026_026589_data_consensus|length 22|copies 1
AGCTCTGTTGGAGAAATAATCG
>1939641|reference BscX_ch_v3_motif_mod_final_jobs_026_026589_data_consensus|length 54|copies 1
AGCTCTTACCAGTCTAGTAGAAGAGTTTGAGGATATTGAAATTATTTTCCCGGT
>1939641|reference BscX_ch_v3_motif_mod_final_jobs_026_026589_data_consensus|length 46|copies 1
AGCTGAAAATACCTTTGAAACAATAAAAGTCTCTGAGGAATTATAT
>1939641|reference BscX_ch_v3_motif_mod_final_jobs_026_026589_data_consensus|length 57|copies 11
AGCTGAAGGTTGGGTATATATTCGATTACACTAAAAATCGGATACTTTTCGCTAAAG
>1939641|reference BscX_ch_v3_motif_mod_final_jobs_026_026589_data_consensus|length 46|copies 2
AGCTGACTTATTGCCTGCTTACTAGACTGATGATCGGCCGCGTTTC
>1939641|reference BscX_ch_v3_motif_mod_final_jobs_026_026589_data_consensus|length 67|copies 1
AGCTGAGCCTTAGAATGTTTATATTAAGTTAAAAGGTAAGTCAAGAATCAACTCCATATTCTTGTAA
>1939641|reference BscX_ch_v3_motif_mod_final_jobs_026_026589_data_consensus|length 67|copies 14
AGCTGAGCTAAGGCCCCAATATTATAAATAACTGGTCGGGAAGACAGGATTCGAACCTGCGACCCCT
>1939641|reference BscX_ch_v3_motif_mod_final_jobs_026_026589_data_consensus|length 54|copies 1
AGCTGAGCTAAGGCCCCGAAATAAAAAAAGGTATGGTGGGCCTAAATGGACTCG
>1939641|reference BscX_ch_v3_motif_mod_final_jobs_026_026589_data_consensus|length 56|copies 5
AGCTGAGCTAAGGCCCCGAAATAAAAAAAGGTATGGTGGGCCTAAATGGACTCGAA
>1939641|reference BscX_ch_v3_motif_mod_final_jobs_026_026589_data_consensus|length 33|copies 1
AGCTGAGTGCTAATGCGATCTGTCGATTTATTT
>1939641|reference BscX_ch_v3_motif_mod_final_jobs_026_026589_data_consensus|length 47|copies 5
AGCTGATCAAAGGCCTGCGATGCTTGCTGAAGTGGCAAAGTAGTACC
>1939641|reference BscX_ch_v3_motif_mod_final_jobs_026_026589_data_consensus|length 48|copies 3
AGCTGATCAAAGGCCTGCGATGCTTGCTGAAGTGGCAAAGTAGTACCA
>1939641|reference BscX_ch_v3_motif_mod_final_jobs_026_026589_data_consensus|length 57|copies 1
AGCTGATCCCTTTTTCGATCAAATGATGGAAAACGTACGGTCCTTTTACTTTGAAGA
>1939641|reference BscX_ch_v3_motif_mod_final_jobs_026_026589_data_consensus|length 47|copies 2
AGCTGCAATGCTTGTAGTATAAAAACGGTTTGCTTTATAGTGAAAAA
>1939641|reference BscX_ch_v3_motif_mod_final_jobs_026_026589_data_consensus|length 39|copies 1
AGCTGCAGCTGCACATGGAGTAACTGTATGTGGAACAGC
>1939641|reference BscX_ch_v3_motif_mod_final_jobs_026_026589_data_consensus|length 34|copies 1
AGCTGCCAAATTACCTGTATGCATGATTGTTCCA
>1939641|reference BscX_ch_v3_motif_mod_final_jobs_026_026589_data_consensus|length 9|copies 1
AGCTGCCTA
>1939641|reference BscX_ch_v3_motif_mod_final_jobs_026_026589_data_consensus|length 9|copies 1
AGCTGCTAA
>1939641|reference BscX_ch_v3_motif_mod_final_jobs_026_026589_data_consensus|length 39|copies 2
AGCTGCTAGAGTTGCGGGCATGATAGATGCAACAAGCGC
>1939641|reference BscX_ch_v3_motif_mod_final_jobs_026_026589_data_consensus|length 29|copies 12
AGCTGCTATTTTAGCTGCAGTAATGAGTA
>1939641|reference BscX_ch_v3_motif_mod_final_jobs_026_026589_data_consensus|length 36|copies 1
AGCTGCTTTAAGGCAAGATCCAGACGTAATCTTAGT
>1939641|reference BscX_ch_v3_motif_mod_final_jobs_026_026589_data_consensus|length 49|copies 2
AGCTGGAATGCCAGCGGGCGTTGTTAACTTCATCCCTGGTTCAGGTGCT
>1939641|reference BscX_ch_v3_motif_mod_final_jobs_026_026589_data_consensus|length 46|copies 6
AGCTGGACTAGTGCCTGCTTTATTAAACGAAAAGCTATCCGTACCG
>1939641|reference BscX_ch_v3_motif_mod_final_jobs_026_026589_data_consensus|length 41|copies 1
AGCTGGATATTGTCTCGTATCCGTACAACCGGTATAACTAT
>1939641|reference BscX_ch_v3_motif_mod_final_jobs_026_026589_data_consensus|length 71|copies 1
AGCTGGCAATGGGTGGTCTTTTCTTTTTAATCCTTTTAACTCTGTTTGCTATTTTTGGACCAATTTTTTCC
>1939641|reference BscX_ch_v3_motif_mod_final_jobs_026_026589_data_consensus|length 73|copies 1
AGCTGGCAATGGGTGGTCTTTTCTTTTTAATCCTTTTAACTCTGTTTGCTATTTTTGGACCAATTTTTTCCCC
>1939641|reference BscX_ch_v3_motif_mod_final_jobs_026_026589_data_consensus|length 42|copies 1
AGCTGGCACAAGAGGCCATTCAGTTAAAGAAATCTTTAGTAG
>1939641|reference BscX_ch_v3_motif_mod_final_jobs_026_026589_data_consensus|length 38|copies 2
AGCTGGCGAAAGTAGAACAACATCACCTTTTTGGGAGA
>1939641|reference BscX_ch_v3_motif_mod_final_jobs_026_026589_data_consensus|length 45|copies 4
AGCTGGCTATATAAGGTAGCTAGAAATACATATATGGATGAATGG
>1939641|reference BscX_ch_v3_motif_mod_final_jobs_026_026589_data_consensus|length 46|copies 1
AGCTGGCTATATAAGGTAGCTAGAAATACATATATGGATGAATGGC
>1939641|reference BscX_ch_v3_motif_mod_final_jobs_026_026589_data_consensus|length 47|copies 2
AGCTGGCTTCATAACAATTGTATTACCTGCAGCTAATGCTGGAGCGA
>1939641|reference BscX_ch_v3_motif_mod_final_jobs_026_026589_data_consensus|length 45|copies 12
AGCTGGGAAACAACTGGTTCGGATATAGAAGGTGGCAAAGGTACA
>1939641|reference BscX_ch_v3_motif_mod_final_jobs_026_026589_data_consensus|length 30|copies 1
AGCTGGGAGAGCGCCTGCCTTGCACGCAGG
>1939641|reference BscX_ch_v3_motif_mod_final_jobs_026_026589_data_consensus|length 36|copies 46
AGCTGGGAGAGCGCCTGCCTTGCACGCAGGAGGTCA
>1939641|reference BscX_ch_v3_motif_mod_final_jobs_026_026589_data_consensus|length 37|copies 1
AGCTGGGAGAGCGCCTGCCTTGCACGCAGGAGGTCAG
>1939641|reference BscX_ch_v3_motif_mod_final_jobs_026_026589_data_consensus|length 52|copies 1
AGCTGGTAAATTATTTCGTTAAATAACAGCTCCATCTCCTCTAATATAGCTA
>1939641|reference BscX_ch_v3_motif_mod_final_jobs_026_026589_data_consensus|length 11|copies 1
AGCTGGTCAGA
>1939641|reference BscX_ch_v3_motif_mod_final_jobs_026_026589_data_consensus|length 52|copies 1
AGCTGTAAGGCAATGGCAATTGCTGCGGAGGAAGCAGGCGACATAAGAAAAA
>1939641|reference BscX_ch_v3_motif_mod_final_jobs_026_026589_data_consensus|length 45|copies 1
AGCTGTATTATATTTGGAGTCGTAGGTCTTAAACTTTTTGGCTAA
>1939641|reference BscX_ch_v3_motif_mod_final_jobs_026_026589_data_consensus|length 58|copies 1
AGCTGTTCCCACGTTAGCTAGCCAGTTGGCTCCGAAAGGAAAAGAAGGATTCTATCAA
>1939641|reference BscX_ch_v3_motif_mod_final_jobs_026_026589_data_consensus|length 46|copies 1
AGCTGTTGCAACATATAAACATCTCCTTACTATTCTCTTTAAATGC
>1939641|reference BscX_ch_v3_motif_mod_final_jobs_026_026589_data_consensus|length 49|copies 3
AGCTTAATATTTTTTTCTATACTATTTAATTCTGCTAATATTCGTTCTG
>1939641|reference BscX_ch_v3_motif_mod_final_jobs_026_026589_data_consensus|length 48|copies 1
AGCTTACCGAAATACATAACTCCAATTCGATCCGAAATATATTTAACC
>1939641|reference BscX_ch_v3_motif_mod_final_jobs_026_026589_data_consensus|length 34|copies 1
AGCTTACGCATCCTCAACCTCTATCAAATAGACT
>1939641|reference BscX_ch_v3_motif_mod_final_jobs_026_026589_data_consensus|length 51|copies 1
AGCTTAGAGTAACAGTAGTCAGAAGTACGTATAAAACAGACAATTAGAACT
>1939641|reference BscX_ch_v3_motif_mod_final_jobs_026_026589_data_consensus|length 41|copies 1
AGCTTAGGTCATATAACTCAAAGCCTGCATCTCTTTTCCTA
>1939641|reference BscX_ch_v3_motif_mod_final_jobs_026_026589_data_consensus|length 50|copies 1
AGCTTATATAACAAAAAATAGTAGGTTAATCTTTGCAAAAGGCTCCAGTC
>1939641|reference BscX_ch_v3_motif_mod_final_jobs_026_026589_data_consensus|length 58|copies 1
AGCTTCAACGCTTCTTCGGCTTCCTAACGAACTTCGGTTTAGTAGTAAAAGGTACGGG
>1939641|reference BscX_ch_v3_motif_mod_final_jobs_026_026589_data_consensus|length 40|copies 3
AGCTTCAGTCCGTCTGTTTGATCGTAGCGTGGAATGAAAT
>1939641|reference BscX_ch_v3_motif_mod_final_jobs_026_026589_data_consensus|length 37|copies 1
AGCTTCATGTCTTCTTCGAATAGCTCTGCTAACTGAT
>1939641|reference BscX_ch_v3_motif_mod_final_jobs_026_026589_data_consensus|length 41|copies 1
AGCTTCATTATCTTCGTCATGTCCGTCATGATCGTGGTCAT
>1939641|reference BscX_ch_v3_motif_mod_final_jobs_026_026589_data_consensus|length 40|copies 1
AGCTTCCGCTAATAGCTTCTTCGCCTGCTCTGTGTCTCTT
>1939641|reference BscX_ch_v3_motif_mod_final_jobs_026_026589_data_consensus|length 53|copies 3
AGCTTCCTAATAACTTCTGCGCCCCTGCCCTTGGATCCTGTTCTAATTCTTTC
>1939641|reference BscX_ch_v3_motif_mod_final_jobs_026_026589_data_consensus|length 54|copies 8
AGCTTCCTAATAACTTCTGCGCCCCTGCCCTTGGATCCTGTTCTAATTCTTTCA
>1939641|reference BscX_ch_v3_motif_mod_final_jobs_026_026589_data_consensus|length 46|copies 16
AGCTTCCTGAAATCATTGGAATGGTCGATCGAGTGCTCGTGATGCA
>1939641|reference BscX_ch_v3_motif_mod_final_jobs_026_026589_data_consensus|length 47|copies 1
AGCTTCCTGAAATCATTGGAATGGTCGATCGAGTGCTCGTGATGCAT
>1939641|reference BscX_ch_v3_motif_mod_final_jobs_026_026589_data_consensus|length 17|copies 1
AGCTTCGTCACACCTCG
>1939641|reference BscX_ch_v3_motif_mod_final_jobs_026_026589_data_consensus|length 45|copies 20
AGCTTCGTCACACCTCGATCAATCTCCTTATATATAGCTTCCCTT
>1939641|reference BscX_ch_v3_motif_mod_final_jobs_026_026589_data_consensus|length 45|copies 2
AGCTTCTATCGAATTTGATCAAAAGTTAGTAATGGAAGATATAGA
>1939641|reference BscX_ch_v3_motif_mod_final_jobs_026_026589_data_consensus|length 37|copies 2
AGCTTCTGCACGTGACTTCGCTCCATACTGACTCATA
>1939641|reference BscX_ch_v3_motif_mod_final_jobs_026_026589_data_consensus|length 41|copies 1
AGCTTCTGTGACCCCTTCGTTCACTGGTGCATAGCTCGTTG
>1939641|reference BscX_ch_v3_motif_mod_final_jobs_026_026589_data_consensus|length 10|copies 1
AGCTTCTTTT
>1939641|reference BscX_ch_v3_motif_mod_final_jobs_026_026589_data_consensus|length 45|copies 5
AGCTTCTTTTAAGCCTGCATAAGTTTCTTCAGCTGTATCACCAAT
>1939641|reference BscX_ch_v3_motif_mod_final_jobs_026_026589_data_consensus|length 40|copies 11
AGCTTGAAAAATTACATGAGGATCTGAATTCAATTGAGTA
>1939641|reference BscX_ch_v3_motif_mod_final_jobs_026_026589_data_consensus|length 41|copies 1
AGCTTGAAAAATTACATGAGGATCTGAATTCAATTGAGTAT
>1939641|reference BscX_ch_v3_motif_mod_final_jobs_026_026589_data_consensus|length 42|copies 1
AGCTTGCCGTGCATAATTGTTTTAGCCTGCACGACATTGGCA
>1939641|reference BscX_ch_v3_motif_mod_final_jobs_026_026589_data_consensus|length 40|copies 1
AGCTTGCTAAGGTGTTAGATCTAGTAGATGAATTCTATAA
>1939641|reference BscX_ch_v3_motif_mod_final_jobs_026_026589_data_consensus|length 41|copies 2
AGCTTGCTAAGGTGTTAGATCTAGTAGATGAATTCTATAAG
>1939641|reference BscX_ch_v3_motif_mod_final_jobs_026_026589_data_consensus|length 43|copies 2
AGCTTGCTCTAGCATGTGATCTCTTAATAGCTGCAGCTGGGAC
>1939641|reference BscX_ch_v3_motif_mod_final_jobs_026_026589_data_consensus|length 42|copies 1
AGCTTGCTGACTATCTTGATCTTAGCCAAACTACAATTGAGC
>1939641|reference BscX_ch_v3_motif_mod_final_jobs_026_026589_data_consensus|length 39|copies 1
AGCTTGCTTTCAAGCAGGCTGCAACGAAATTCACACGTA
>1939641|reference BscX_ch_v3_motif_mod_final_jobs_026_026589_data_consensus|length 46|copies 1
AGCTTGGAAAATTTCCAGAAAGCGCCACGACATTGTCCTCTAGGTC
>1939641|reference BscX_ch_v3_motif_mod_final_jobs_026_026589_data_consensus|length 41|copies 1
AGCTTGGTTAGATGGTGCCTCCTGAGCAGACGGCTTTTCCA
>1939641|reference BscX_ch_v3_motif_mod_final_jobs_026_026589_data_consensus|length 37|copies 2
AGCTTGTATATTGCTGTATTTTCGTTTGTCTCACTGT
>1939641|reference BscX_ch_v3_motif_mod_final_jobs_026_026589_data_consensus|length 12|copies 1
AGCTTGTTGAAG
>1939641|reference BscX_ch_v3_motif_mod_final_jobs_026_026589_data_consensus|length 41|copies 16
AGCTTGTTGAAGGGCATTTACATCTATTTGATAACGACTAG
>1939641|reference BscX_ch_v3_motif_mod_final_jobs_026_026589_data_consensus|length 42|copies 1
AGCTTGTTGAAGGGCATTTACATCTATTTGATAACGACTAGC
>1939641|reference BscX_ch_v3_motif_mod_final_jobs_026_026589_data_consensus|length 37|copies 1
AGCTTTAATCACCAAGAAGCTGGGCGTTTTACAGGAG
>1939641|reference BscX_ch_v3_motif_mod_final_jobs_026_026589_data_consensus|length 41|copies 1
AGCTTTAATCTGTCATGATCAAATATATTATAACTAGCGAT
>1939641|reference BscX_ch_v3_motif_mod_final_jobs_026_026589_data_consensus|length 51|copies 1
AGCTTTACTGTAGCTTGATATTGAATTTTGGTGCAACTTGTACAGGATAGG
>1939641|reference BscX_ch_v3_motif_mod_final_jobs_026_026589_data_consensus|length 44|copies 2
AGCTTTATGGTTCCAACAAAATGATTTGCAAATCGATTTTTCAG
>1939641|reference BscX_ch_v3_motif_mod_final_jobs_026_026589_data_consensus|length 33|copies 1
AGCTTTCTGCATGCTCTGATCGTATGCTTGTAG
>1939641|reference BscX_ch_v3_motif_mod_final_jobs_026_026589_data_consensus|length 49|copies 1
AGCTTTCTTTTGAACTTCATGTTTCTCTATATCTTCTAATTCCCCATTA
>1939641|reference BscX_ch_v3_motif_mod_final_jobs_026_026589_data_consensus|length 50|copies 1
AGCTTTCTTTTGAACTTCATGTTTCTCTATATCTTCTAATTCCCCATTAC
>1939641|reference BscX_ch_v3_motif_mod_final_jobs_026_026589_data_consensus|length 41|copies 2
AGCTTTTAAAATTAGGCATACCAGTGGTAGGGGTAGCAATG
>1939641|reference BscX_ch_v3_motif_mod_final_jobs_026_026589_data_consensus|length 55|copies 1
AGGAAAAACAAACAATGAGCGATGTAACGTTAAAGGGAAAACGCGTCTTTTGTCG
>1939641|reference BscX_ch_v3_motif_mod_final_jobs_026_026589_data_consensus|length 48|copies 2
AGGAAAAACTGGCTGGGTGTATTTTTTAGATCGTACAGATGGGACACC
>1939641|reference BscX_ch_v3_motif_mod_final_jobs_026_026589_data_consensus|length 52|copies 1
AGGAAAACGGTGTACAAGTTGACCAGTCCGTTACGGAAGAAACTGTACTCGA
>1939641|reference BscX_ch_v3_motif_mod_final_jobs_026_026589_data_consensus|length 46|copies 1
AGGAAACAATCTATCAAGAAAAGCTTGCGTCCATGATGCAAAAGGA
>1939641|reference BscX_ch_v3_motif_mod_final_jobs_026_026589_data_consensus|length 47|copies 3
AGGAAACAATCTATCAAGAAAAGCTTGCGTCCATGATGCAAAAGGAT
>1939641|reference BscX_ch_v3_motif_mod_final_jobs_026_026589_data_consensus|length 36|copies 7
AGGAAAGAATCCATGCAGTGGAGCATGAATTGTACG
>1939641|reference BscX_ch_v3_motif_mod_final_jobs_026_026589_data_consensus|length 57|copies 1
AGGAAAGAGGCCCCCTTTTCGGATTGCCAATCGGAGTTAAGGACAATATTGTAACTG
>1939641|reference BscX_ch_v3_motif_mod_final_jobs_026_026589_data_consensus|length 59|copies 4
AGGAAAGAGGCCCCCTTTTCGGATTGCCAATCGGAGTTAAGGACAATATTGTAACTGAA
>1939641|reference BscX_ch_v3_motif_mod_final_jobs_026_026589_data_consensus|length 48|copies 1
AGGAAAGATGATATATCCTTTGCCAGTGATGGGCTACCTATCTGGAAG
>1939641|reference BscX_ch_v3_motif_mod_final_jobs_026_026589_data_consensus|length 42|copies 2
AGGAAAGTCATTAATCACCAATCCTGCTGATTTAGGACACAT
>1939641|reference BscX_ch_v3_motif_mod_final_jobs_026_026589_data_consensus|length 44|copies 1
AGGAAATAACTAATTGTCTAATACTATCTAATTTTAAGGAGGAA
>1939641|reference BscX_ch_v3_motif_mod_final_jobs_026_026589_data_consensus|length 46|copies 1
AGGAACCATCAATTCATTTCTTACTTCGTTAGCTGGATCTTTATAT
>1939641|reference BscX_ch_v3_motif_mod_final_jobs_026_026589_data_consensus|length 33|copies 1
AGGAACTTCGGACTAAGTCCTCGCCATCACAGC
>1939641|reference BscX_ch_v3_motif_mod_final_jobs_026_026589_data_consensus|length 54|copies 1
AGGAAGAACCTTCCATTGATCATAATCAGCTAATAGAAAAAATAGAATCTATCG
>1939641|reference BscX_ch_v3_motif_mod_final_jobs_026_026589_data_consensus|length 53|copies 1
AGGAAGAAGATTGGGTTTTTCCCACCTACCGAGATCATGGAGCAACTTTAACA
>1939641|reference BscX_ch_v3_motif_mod_final_jobs_026_026589_data_consensus|length 30|copies 5
AGGAAGAGATTATGCTGAATACGGCATCAT
>1939641|reference BscX_ch_v3_motif_mod_final_jobs_026_026589_data_consensus|length 56|copies 1
AGGAAGGAATTGCTTCTTTGAAAGACAAAGGATTGTCATTAGAGCAAGCCTTGTCC
>1939641|reference BscX_ch_v3_motif_mod_final_jobs_026_026589_data_consensus|length 51|copies 1
AGGAATAAAAGATGGTATTAAACCAGTTTGCACTTTACTATAAGGGATATC
>1939641|reference BscX_ch_v3_motif_mod_final_jobs_026_026589_data_consensus|length 43|copies 14
AGGAATACATACTTTTTAAAGAGTTTCTGCTGGCTAACGCAAA
>1939641|reference BscX_ch_v3_motif_mod_final_jobs_026_026589_data_consensus|length 46|copies 1
AGGAATCCATCTCCGCCTTCTCCATATTTAGTTCCAGGCTCTAATG
>1939641|reference BscX_ch_v3_motif_mod_final_jobs_026_026589_data_consensus|length 42|copies 3
AGGAATGAATATTCCTCCCTTTGATCATGTATTGATTGATGT
>1939641|reference BscX_ch_v3_motif_mod_final_jobs_026_026589_data_consensus|length 46|copies 1
AGGAATTCTCGCATCTACGTTGAATGAACAATAAGTGAACCTAATA
>1939641|reference BscX_ch_v3_motif_mod_final_jobs_026_026589_data_consensus|length 32|copies 1
AGGACACATATATCTTGCTGGGATCCCGATAC
>1939641|reference BscX_ch_v3_motif_mod_final_jobs_026_026589_data_consensus|length 51|copies 1
AGGACCGCCTAACGTTGCGATAAACATTGGTACGCCTGCATAACCCGCTTT
>1939641|reference BscX_ch_v3_motif_mod_final_jobs_026_026589_data_consensus|length 50|copies 1
AGGACCTGTTACCTGAAATATGGAGCGGTAATCATGCTGCACTTTTATTC
>1939641|reference BscX_ch_v3_motif_mod_final_jobs_026_026589_data_consensus|length 50|copies 2
AGGACGAAATGAAAGACAGAAGCAAGTCATCCAATCACTTTTAAGCGAAA
>1939641|reference BscX_ch_v3_motif_mod_final_jobs_026_026589_data_consensus|length 71|copies 1
AGGACGAGCAAAACCCAGTGCCAATAAGTGTTTTGTCAAAGGGTGTTTGGTTAAGGAAGAATAGTGAAAAA
>1939641|reference BscX_ch_v3_motif_mod_final_jobs_026_026589_data_consensus|length 49|copies 1
AGGACGTGGTAGATTTATCTGCATCTATTATGCAGGCGATTGTCCGTCA
>1939641|reference BscX_ch_v3_motif_mod_final_jobs_026_026589_data_consensus|length 39|copies 1
AGGACGTTCTAATGGTTATATGTATCATAAGTAGTGTAT
>1939641|reference BscX_ch_v3_motif_mod_final_jobs_026_026589_data_consensus|length 20|copies 1
AGGACTAATAAATGTCGTTG
>1939641|reference BscX_ch_v3_motif_mod_final_jobs_026_026589_data_consensus|length 40|copies 1
AGGACTAATAAATGTCGTTGTGACAGATATCAAAGAAATT
>1939641|reference BscX_ch_v3_motif_mod_final_jobs_026_026589_data_consensus|length 41|copies 12
AGGACTAATAAATGTCGTTGTGACAGATATCAAAGAAATTG
>1939641|reference BscX_ch_v3_motif_mod_final_jobs_026_026589_data_consensus|length 44|copies 1
AGGACTGGTAGAGCTGGATCATCTTTAATAAGAATGTCATTAGG
>1939641|reference BscX_ch_v3_motif_mod_final_jobs_026_026589_data_consensus|length 61|copies 1
AGGAGAAAACAGAAGGGCTTTGTATGATTCGTAATTCCTCTGCCAATAAATAATCTAGCCT
>1939641|reference BscX_ch_v3_motif_mod_final_jobs_026_026589_data_consensus|length 52|copies 1
AGGAGAAACCCCTCCTACTGAGGTTGAGGTATTAGAAAATATTTCTGCAGCA
>1939641|reference BscX_ch_v3_motif_mod_final_jobs_026_026589_data_consensus|length 46|copies 1
AGGAGAAAGTGTTTTTTACTATTCGATACAGATTAGAAGAGGTTTC
>1939641|reference BscX_ch_v3_motif_mod_final_jobs_026_026589_data_consensus|length 44|copies 1
AGGAGAACCTGCCCTTGTGGACAAATGGACTAGAGCTAAAATGG
>1939641|reference BscX_ch_v3_motif_mod_final_jobs_026_026589_data_consensus|length 46|copies 1
AGGAGATAGAAGCCCATGTGTTGGGTGGTTCCATCTGAGCAAAGTT
>1939641|reference BscX_ch_v3_motif_mod_final_jobs_026_026589_data_consensus|length 36|copies 1
AGGAGATCGCCGGTTCGATCCCGGTCGGGACCGCCA
>1939641|reference BscX_ch_v3_motif_mod_final_jobs_026_026589_data_consensus|length 53|copies 1
AGGAGATGGTGCCCCTACATTTTCTTGCTTTTTAACAATAGTAGTACTGTCTA
>1939641|reference BscX_ch_v3_motif_mod_final_jobs_026_026589_data_consensus|length 43|copies 2
AGGAGATTGGACGTAAAGGCGGAGAAGCAAGCAGCGGCTCCGG
>1939641|reference BscX_ch_v3_motif_mod_final_jobs_026_026589_data_consensus|length 36|copies 1
AGGAGATTGTAGCTGTATACAATAAGTTTGCAGAAA
>1939641|reference BscX_ch_v3_motif_mod_final_jobs_026_026589_data_consensus|length 49|copies 1
AGGAGCAAAAACTACTGCTAAACTAAACGAAGCAGGCACTCACTATGTA
>1939641|reference BscX_ch_v3_motif_mod_final_jobs_026_026589_data_consensus|length 43|copies 1
AGGAGCAACTGGAGAACTATGTGAAGGTTTCTAAGAAAAGCAA
>1939641|reference BscX_ch_v3_motif_mod_final_jobs_026_026589_data_consensus|length 47|copies 2
AGGAGCGAAGAGGACAATTTTTTAGTGATCGTAATAGATTACTGACA
>1939641|reference BscX_ch_v3_motif_mod_final_jobs_026_026589_data_consensus|length 59|copies 1
AGGAGGAAGTAAAAAATGGTCAACTTGTCACCCAAAACTGATCAGAAGGTCCTCCTTGA
>1939641|reference BscX_ch_v3_motif_mod_final_jobs_026_026589_data_consensus|length 51|copies 1
AGGAGGAATGCCATTAGGATCTAATGGTCGTTCATTATTGATGCTTTCAGG
>1939641|reference BscX_ch_v3_motif_mod_final_jobs_026_026589_data_consensus|length 38|copies 1
AGGAGGATTATAAAATACAAAGTGCTTTCTGCCAGCAG
>1939641|reference BscX_ch_v3_motif_mod_final_jobs_026_026589_data_consensus|length 45|copies 5
AGGAGGCAGAAATAGAGGTAAATAGACTTAAAAACAGCATTGCTA
>1939641|reference BscX_ch_v3_motif_mod_final_jobs_026_026589_data_consensus|length 46|copies 1
AGGAGGGATTTGTACATGTACATGACAGTAGAAGAAACGGCTGATT
>1939641|reference BscX_ch_v3_motif_mod_final_jobs_026_026589_data_consensus|length 46|copies 4
AGGAGTAAGCTTTGTAGTCGATGCAGAGCTACCAGGAGCTAATCGC
>1939641|reference BscX_ch_v3_motif_mod_final_jobs_026_026589_data_consensus|length 51|copies 2
AGGAGTCTCATATGTTTTTGCAAGTTCTAAGGAGTCAATACCACCTATTAA
>1939641|reference BscX_ch_v3_motif_mod_final_jobs_026_026589_data_consensus|length 52|copies 22
AGGAGTCTCATATGTTTTTGCAAGTTCTAAGGAGTCAATACCACCTATTAAT
>1939641|reference BscX_ch_v3_motif_mod_final_jobs_026_026589_data_consensus|length 42|copies 1
AGGAGTTAACTGTCCAGACCTCTCCAGGCTGTAAATAGAGCG
>1939641|reference BscX_ch_v3_motif_mod_final_jobs_026_026589_data_consensus|length 48|copies 1
AGGAGTTTTCCAGGAGGACGTGGATAAGGATCTAGGAGATGAATTTGA
>1939641|reference BscX_ch_v3_motif_mod_final_jobs_026_026589_data_consensus|length 50|copies 1
AGGATAATATTCAACCTGTCCCGTTGTTACTTTACCTATTGTCGCACCAA
>1939641|reference BscX_ch_v3_motif_mod_final_jobs_026_026589_data_consensus|length 44|copies 1
AGGATACACAAATGTACCTGTTAAGTTACACCACGAGGTAGTAG
>1939641|reference BscX_ch_v3_motif_mod_final_jobs_026_026589_data_consensus|length 48|copies 31
AGGATATAGTTTAACTGAAGAGCAATTAGATCGAGCTTTTACTCACCA
>1939641|reference BscX_ch_v3_motif_mod_final_jobs_026_026589_data_consensus|length 42|copies 2
AGGATATGGCAAAGTTTTTCTTGAAGTGTATAAAGTTTGTAG
>1939641|reference BscX_ch_v3_motif_mod_final_jobs_026_026589_data_consensus|length 38|copies 1
AGGATATGTAATTGGTGATCGCTCATCGGATATAAATG
>1939641|reference BscX_ch_v3_motif_mod_final_jobs_026_026589_data_consensus|length 15|copies 1
AGGATATGTTCCAAA
>1939641|reference BscX_ch_v3_motif_mod_final_jobs_026_026589_data_consensus|length 41|copies 1
AGGATATGTTCCAAAAAGAAGTAGAGAGTAATAGCACATGG
>1939641|reference BscX_ch_v3_motif_mod_final_jobs_026_026589_data_consensus|length 12|copies 1
AGGATCAAAAAA
>1939641|reference BscX_ch_v3_motif_mod_final_jobs_026_026589_data_consensus|length 51|copies 3
AGGATCAAATTTTTGAATAGTAATTTTCAATCCTCTATTTTTTAACAAACG
>1939641|reference BscX_ch_v3_motif_mod_final_jobs_026_026589_data_consensus|length 52|copies 3
AGGATCATTTGAATTCGATTTGCGAGCAGTACGATCAAGTCGGCCACATGAA
>1939641|reference BscX_ch_v3_motif_mod_final_jobs_026_026589_data_consensus|length 55|copies 27
AGGATCCCTCTTTTTCTTTTATGCTCCTAATATTACTTGGTCAAAACTAAACAGG
>1939641|reference BscX_ch_v3_motif_mod_final_jobs_026_026589_data_consensus|length 56|copies 1
AGGATCCCTCTTTTTCTTTTATGCTCCTAATATTACTTGGTCAAAACTAAACAGGG
>1939641|reference BscX_ch_v3_motif_mod_final_jobs_026_026589_data_consensus|length 57|copies 1
AGGATCCCTCTTTTTCTTTTATGCTCCTAATATTACTTGGTCAAAACTAAACAGGGC
>1939641|reference BscX_ch_v3_motif_mod_final_jobs_026_026589_data_consensus|length 36|copies 1
AGGATCTATTTGGTGGTAGCACATTAATGATCAAAG
>1939641|reference BscX_ch_v3_motif_mod_final_jobs_026_026589_data_consensus|length 10|copies 1
AGGATCTTCC
>1939641|reference BscX_ch_v3_motif_mod_final_jobs_026_026589_data_consensus|length 42|copies 4
AGGATCTTCCTATCGGCGTAATCCCGATCGACTCTATTTATA
>1939641|reference BscX_ch_v3_motif_mod_final_jobs_026_026589_data_consensus|length 45|copies 1
AGGATGCTGTCGAGCATGAACAATTTGAGGATGCCGCTAAGCTGA
>1939641|reference BscX_ch_v3_motif_mod_final_jobs_026_026589_data_consensus|length 35|copies 1
AGGATGGAAGGAACATCCTAATATATTGTCCTGTC
>1939641|reference BscX_ch_v3_motif_mod_final_jobs_026_026589_data_consensus|length 43|copies 1
AGGATGGCATTGTTTCATATATAAACCTAGCTATAGAAGACAT
>1939641|reference BscX_ch_v3_motif_mod_final_jobs_026_026589_data_consensus|length 36|copies 1
AGGATTACCTAGAAATGCTTCCACGCATGCAGCTGG
>1939641|reference BscX_ch_v3_motif_mod_final_jobs_026_026589_data_consensus|length 45|copies 1
AGGATTACTCCTTGGTCTTTCAGAAACAATGATTGTTGCCTATGG
>1939641|reference BscX_ch_v3_motif_mod_final_jobs_026_026589_data_consensus|length 30|copies 1
AGGATTATATAGCACATCCACGTTCCATCT
>1939641|reference BscX_ch_v3_motif_mod_final_jobs_026_026589_data_consensus|length 37|copies 1
AGGATTATATCCTGCCGATCGTGCAAACAGTCTGATT
>1939641|reference BscX_ch_v3_motif_mod_final_jobs_026_026589_data_consensus|length 39|copies 1
AGGATTCTAGTGATTTTTGTAGCATGACTATGGAGACTG
>1939641|reference BscX_ch_v3_motif_mod_final_jobs_026_026589_data_consensus|length 55|copies 3
AGGATTGATTGTAAATAAAGTATTTGAGTGACTTTGATCTGGCACCTGGATTACA
>1939641|reference BscX_ch_v3_motif_mod_final_jobs_026_026589_data_consensus|length 50|copies 1
AGGATTGATTTATCGAAGTATAAAGAACGTTGGCACGATATTGATATACC
>1939641|reference BscX_ch_v3_motif_mod_final_jobs_026_026589_data_consensus|length 53|copies 1
AGGATTTTCTATCGCTAGGACTTGAACTCCCTTTTCCTTCAATAGGCTGTGCG
>1939641|reference BscX_ch_v3_motif_mod_final_jobs_026_026589_data_consensus|length 64|copies 1
AGGATTTTTAATCGTTCATTGTCAAAAGCAATACTATTCCCAACATTTTGTTCTTTTCGGACTT
>1939641|reference BscX_ch_v3_motif_mod_final_jobs_026_026589_data_consensus|length 43|copies 12
AGGCAAAACAGCTTGGACATCAAGAGCAGGCTGCCACCTCTGT
>1939641|reference BscX_ch_v3_motif_mod_final_jobs_026_026589_data_consensus|length 50|copies 1
AGGCAAAGGAAGGTCTAGCTCTCATAAATGGAACCCAAGCGATGACTGCG
>1939641|reference BscX_ch_v3_motif_mod_final_jobs_026_026589_data_consensus|length 16|copies 1
AGGCAAATATGGAATG
>1939641|reference BscX_ch_v3_motif_mod_final_jobs_026_026589_data_consensus|length 44|copies 1
AGGCAAATCGAGATGGTTCGTAGGCTCATCTAAAATGAGTACAT
>1939641|reference BscX_ch_v3_motif_mod_final_jobs_026_026589_data_consensus|length 35|copies 1
AGGCAAGATATTTATTTAAGATAGCGTGTGGGAGA
>1939641|reference BscX_ch_v3_motif_mod_final_jobs_026_026589_data_consensus|length 39|copies 1
AGGCAATAGGTAGCTCCGATCCAGCGATTGATGCAGAAG
>1939641|reference BscX_ch_v3_motif_mod_final_jobs_026_026589_data_consensus|length 46|copies 1
AGGCAATTCCACTATAGTTATATTCATTTTTCAACCTACTCTCCTT
>1939641|reference BscX_ch_v3_motif_mod_final_jobs_026_026589_data_consensus|length 50|copies 12
AGGCAATTGTTAATATTGCAAGTAACGGTAGATGATTTTATTGAAACTGC
>1939641|reference BscX_ch_v3_motif_mod_final_jobs_026_026589_data_consensus|length 51|copies 1
AGGCAATTGTTAATATTGCAAGTAACGGTAGATGATTTTATTGAAACTGCT
>1939641|reference BscX_ch_v3_motif_mod_final_jobs_026_026589_data_consensus|length 32|copies 8
AGGCACGATATAGCCATGATCATTAAGTTTCT
>1939641|reference BscX_ch_v3_motif_mod_final_jobs_026_026589_data_consensus|length 46|copies 1
AGGCAGAAGGGAGCTTGACTGCGAGACCTACAAGTCGAGCAGGGTC
>1939641|reference BscX_ch_v3_motif_mod_final_jobs_026_026589_data_consensus|length 46|copies 1
AGGCAGAGGATTCCACGGGTGTCCCTTCTTATATCTTTGATTATTT
>1939641|reference BscX_ch_v3_motif_mod_final_jobs_026_026589_data_consensus|length 31|copies 1
AGGCAGATTAGAAGCACAAATGCATTTGCCA
>1939641|reference BscX_ch_v3_motif_mod_final_jobs_026_026589_data_consensus|length 54|copies 1
AGGCATGGGTAATGCCTGCATTCCTTGTTTATGGATTAAATTCAACCCTTCGAA
>1939641|reference BscX_ch_v3_motif_mod_final_jobs_026_026589_data_consensus|length 16|copies 1
AGGCATTAGATGATAA
>1939641|reference BscX_ch_v3_motif_mod_final_jobs_026_026589_data_consensus|length 34|copies 2
AGGCATTTATAACAGATCCCGAAGCAATGCCAGT
>1939641|reference BscX_ch_v3_motif_mod_final_jobs_026_026589_data_consensus|length 39|copies 1
AGGCATTTCAACAAAAGCACTATCTATATGTAATCTCTC
>1939641|reference BscX_ch_v3_motif_mod_final_jobs_026_026589_data_consensus|length 48|copies 1
AGGCCCTGTATGGAACACTCCAGCTGTTGATCCAGAGCTTGGATATAT
>1939641|reference BscX_ch_v3_motif_mod_final_jobs_026_026589_data_consensus|length 37|copies 30
AGGCGACCAAAGGTAATGATCGTGCCCAATTAGCACT
>1939641|reference BscX_ch_v3_motif_mod_final_jobs_026_026589_data_consensus|length 38|copies 2
AGGCGACCAAAGGTAATGATCGTGCCCAATTAGCACTA
>1939641|reference BscX_ch_v3_motif_mod_final_jobs_026_026589_data_consensus|length 38|copies 1
AGGCGAGACAAAGCATATCGCATATTTGGATGACTATG
>1939641|reference BscX_ch_v3_motif_mod_final_jobs_026_026589_data_consensus|length 37|copies 3
AGGCGCTCGTGAACTGGATCGATATGGCTCAGAAGAT
>1939641|reference BscX_ch_v3_motif_mod_final_jobs_026_026589_data_consensus|length 17|copies 1
AGGCGCTTACTACAACA
>1939641|reference BscX_ch_v3_motif_mod_final_jobs_026_026589_data_consensus|length 43|copies 13
AGGCGGAAATTACATGAAAAAAGCTATAATAGATTGCATCGAC
>1939641|reference BscX_ch_v3_motif_mod_final_jobs_026_026589_data_consensus|length 45|copies 1
AGGCGGAAATTACATGAAAAAAGCTATAATAGATTGCATCGACGA
>1939641|reference BscX_ch_v3_motif_mod_final_jobs_026_026589_data_consensus|length 59|copies 3
AGGCGTACTTTCACCAAGATCCTTTTCTGTAAACAAAGGGTTAAATTCCATACGTTGCG
>1939641|reference BscX_ch_v3_motif_mod_final_jobs_026_026589_data_consensus|length 45|copies 4
AGGCGTGTGGCTATTTGATCCCTCGTGACGCAAGTGATCAGGCCA
>1939641|reference BscX_ch_v3_motif_mod_final_jobs_026_026589_data_consensus|length 46|copies 1
AGGCGTGTGGCTATTTGATCCCTCGTGACGCAAGTGATCAGGCCAT
>1939641|reference BscX_ch_v3_motif_mod_final_jobs_026_026589_data_consensus|length 62|copies 1
AGGCTACCGTGTTGGAATAATCGATTCTTTTCATCATTAGAAATCGGATAAGCAAGTTTACT
>1939641|reference BscX_ch_v3_motif_mod_final_jobs_026_026589_data_consensus|length 64|copies 1
AGGCTACCGTGTTGGAATAATCGATTCTTTTCATCATTAGAAATCGGATAAGCAAGTTTACTCC
>1939641|reference BscX_ch_v3_motif_mod_final_jobs_026_026589_data_consensus|length 40|copies 2
AGGCTACTATTTCTGTCGAGGATCAGGAATTTTATGAGCA
>1939641|reference BscX_ch_v3_motif_mod_final_jobs_026_026589_data_consensus|length 40|copies 9
AGGCTATACCTTTACAAGCGGATCACAGCAAGCTTGGATT
>1939641|reference BscX_ch_v3_motif_mod_final_jobs_026_026589_data_consensus|length 41|copies 1
AGGCTATACCTTTACAAGCGGATCACAGCAAGCTTGGATTG
>1939641|reference BscX_ch_v3_motif_mod_final_jobs_026_026589_data_consensus|length 36|copies 1
AGGCTATCGAATTTAGGCACAGGCAATGGATAACCG
>1939641|reference BscX_ch_v3_motif_mod_final_jobs_026_026589_data_consensus|length 38|copies 2
AGGCTCATGCACACAAGTAAGCCTACGCTATTCTGTTA
>1939641|reference BscX_ch_v3_motif_mod_final_jobs_026_026589_data_consensus|length 44|copies 1
AGGCTCCTCATGGACTAATAAGAAGTTACCCGTATCAAAGGTTG
>1939641|reference BscX_ch_v3_motif_mod_final_jobs_026_026589_data_consensus|length 34|copies 1
AGGCTCTGCAGTCATACCAATGATGTGCTGAGAA
>1939641|reference BscX_ch_v3_motif_mod_final_jobs_026_026589_data_consensus|length 39|copies 1
AGGCTGTAAACCTTATTCGCCAAGCGGATATTATAGCTA
>1939641|reference BscX_ch_v3_motif_mod_final_jobs_026_026589_data_consensus|length 47|copies 5
AGGCTGTATTAGCTTGAGGTTTAGATGCAGTCATGGTTGCAGTAGAG
>1939641|reference BscX_ch_v3_motif_mod_final_jobs_026_026589_data_consensus|length 44|copies 2
AGGCTTACTTATTCTTATTCACTCTTTTTGTGTTAATAACTGCT
>1939641|reference BscX_ch_v3_motif_mod_final_jobs_026_026589_data_consensus|length 49|copies 1
AGGCTTCGTATACCTGGTCCATTTTATCTGCCAGTTCTAGTAGACGACC
>1939641|reference BscX_ch_v3_motif_mod_final_jobs_026_026589_data_consensus|length 55|copies 2
AGGCTTCTAAGAAACTAATTGATTTCATCGTGAACGATCCTGAATGGGGCAAGAA
>1939641|reference BscX_ch_v3_motif_mod_final_jobs_026_026589_data_consensus|length 65|copies 1
AGGCTTTGGCTATTTGGCATTTAAAGCCTATTTTAGAAAAGAAATTAAAAGAAAATGAACAATTT
>1939641|reference BscX_ch_v3_motif_mod_final_jobs_026_026589_data_consensus|length 41|copies 1
AGGGAACACTTTGCAGGCTGCTACAGGCAAATTTGGTATGT
>1939641|reference BscX_ch_v3_motif_mod_final_jobs_026_026589_data_consensus|length 42|copies 2
AGGGAACGGCCACCAATCGGAGGATCAGGCATATCCTTATTC
>1939641|reference BscX_ch_v3_motif_mod_final_jobs_026_026589_data_consensus|length 33|copies 3
AGGGAATAGATAGCAAGATCGATATAGCGTCCC
>1939641|reference BscX_ch_v3_motif_mod_final_jobs_026_026589_data_consensus|length 47|copies 2
AGGGACGCCACCGAATCTTGCAATCGCATGAATATTGTCGGTCGGTA
>1939641|reference BscX_ch_v3_motif_mod_final_jobs_026_026589_data_consensus|length 8|copies 1
AGGGACTT
>1939641|reference BscX_ch_v3_motif_mod_final_jobs_026_026589_data_consensus|length 46|copies 1
AGGGAGTTACTAGGAACGATTTGGCTGATCCCGGAATAATTGGGAT
>1939641|reference BscX_ch_v3_motif_mod_final_jobs_026_026589_data_consensus|length 39|copies 33
AGGGATTATATCGATTAAATAAAGTGGATGATACGCTAG
>1939641|reference BscX_ch_v3_motif_mod_final_jobs_026_026589_data_consensus|length 49|copies 1
AGGGATTTTAATGAGAAGATATGCCCGGTCATTTTTAGACTTAGACTGG
>1939641|reference BscX_ch_v3_motif_mod_final_jobs_026_026589_data_consensus|length 49|copies 1
AGGGCAACCAGTTGAATTTGAGCCTATGTCCTCATCGGAGAGAAAGATT
>1939641|reference BscX_ch_v3_motif_mod_final_jobs_026_026589_data_consensus|length 45|copies 1
AGGGCTACATGGTGTGGACAATATAAATTCCCATTGCCAAGCAGA
>1939641|reference BscX_ch_v3_motif_mod_final_jobs_026_026589_data_consensus|length 43|copies 1
AGGGCTGCAACACCTGCTGAGTGAGAGCTTGGCATTCCTCCTG
>1939641|reference BscX_ch_v3_motif_mod_final_jobs_026_026589_data_consensus|length 36|copies 1
AGGGCTTTACGACGTAATCATCTGCTCCTGCTTCTA
>1939641|reference BscX_ch_v3_motif_mod_final_jobs_026_026589_data_consensus|length 59|copies 1
AGGGGAAATGGGTCGAAACCTTGGGAACCCTCCTTTTGCAACTCGCGAGACATTGCCAC
>1939641|reference BscX_ch_v3_motif_mod_final_jobs_026_026589_data_consensus|length 40|copies 1
AGGGGAAGCATAAAATCGTGTTAGAAAAAATGCTATAGGG
>1939641|reference BscX_ch_v3_motif_mod_final_jobs_026_026589_data_consensus|length 39|copies 14
AGGGGAAGGAGAGCATTCTGACATTGTGATGAGCACAAG
>1939641|reference BscX_ch_v3_motif_mod_final_jobs_026_026589_data_consensus|length 60|copies 1
AGGGGAATAAATCCCCTGCTTTTAGTTTTAATTCATAACTGACCTTGTTTATTTATGCAA
>1939641|reference BscX_ch_v3_motif_mod_final_jobs_026_026589_data_consensus|length 15|copies 1
AGGGGACTTCTATAT
>1939641|reference BscX_ch_v3_motif_mod_final_jobs_026_026589_data_consensus|length 52|copies 18
AGGGGACTTCTATATTAGTTTTAGTTGCTCTAACCAATTCTGTAGGTGGATT
>1939641|reference BscX_ch_v3_motif_mod_final_jobs_026_026589_data_consensus|length 49|copies 1
AGGGGCTTGTGGAACAGATTCAACAGAAGAGGCAGAAACGGATACAGAA
>1939641|reference BscX_ch_v3_motif_mod_final_jobs_026_026589_data_consensus|length 68|copies 9
AGGGGTCGCAGGTTCGAATCCTGTCTTCCCGACCAGTTAATTAATAAATTTGGGGCCTTAGCTCAGCT
>1939641|reference BscX_ch_v3_motif_mod_final_jobs_026_026589_data_consensus|length 52|copies 1
AGGGGTTTTCATCCACGATCTCTTTTAACAATTCAAATTGATAAGTATTACC
>1939641|reference BscX_ch_v3_motif_mod_final_jobs_026_026589_data_consensus|length 44|copies 1
AGGGTCGATTGATCGGCTCACAATTTGCTGTAACGAAGAGATAA
>1939641|reference BscX_ch_v3_motif_mod_final_jobs_026_026589_data_consensus|length 48|copies 1
AGGGTCTACCTTTTCTCTCGGCATAGCTTATATGACTGATTTAACTCC
>1939641|reference BscX_ch_v3_motif_mod_final_jobs_026_026589_data_consensus|length 43|copies 5
AGGGTGATTCTACTCTACAACTGTATGAGCGCCCGTCCATGAA
>1939641|reference BscX_ch_v3_motif_mod_final_jobs_026_026589_data_consensus|length 41|copies 2
AGGGTTAAATGTAGCAGGCTTAGAAAGTGATGAAAAACAAG
>1939641|reference BscX_ch_v3_motif_mod_final_jobs_026_026589_data_consensus|length 61|copies 28
AGGGTTCACAAAAAAATGGTTTAACAACAGATGAGGTATTTGATCATGGACAAATTGTAAA
>1939641|reference BscX_ch_v3_motif_mod_final_jobs_026_026589_data_consensus|length 62|copies 5
AGGGTTCACAAAAAAATGGTTTAACAACAGATGAGGTATTTGATCATGGACAAATTGTAAAT
>1939641|reference BscX_ch_v3_motif_mod_final_jobs_026_026589_data_consensus|length 57|copies 1
AGGTAAAGGAAGGTCACTTTGCTGCCTGTCACTTTGCAGGGACTAAAATTTAAAGCT
>1939641|reference BscX_ch_v3_motif_mod_final_jobs_026_026589_data_consensus|length 58|copies 4
AGGTAAAGGAAGGTCACTTTGCTGCCTGTCACTTTGCAGGGACTAAAATTTAAAGCTT
>1939641|reference BscX_ch_v3_motif_mod_final_jobs_026_026589_data_consensus|length 59|copies 1
AGGTAAAGGAAGGTCACTTTGCTGCCTGTCACTTTGCAGGGACTAAAATTTAAAGCTTA
>1939641|reference BscX_ch_v3_motif_mod_final_jobs_026_026589_data_consensus|length 40|copies 2
AGGTAACAACCAAGTATTAGATCATATTTTAGTAACGAAT
>1939641|reference BscX_ch_v3_motif_mod_final_jobs_026_026589_data_consensus|length 55|copies 2
AGGTAAGATGGAGTAGATGGAGATACGAAGTAAGGGATCAGGAAATCGAGCTGCA
>1939641|reference BscX_ch_v3_motif_mod_final_jobs_026_026589_data_consensus|length 62|copies 1
AGGTAAGATTGTATTTTTTCAATAGTTTTCAAATGTAGCACCTCTTTTTAGTTTATAAGATA
>1939641|reference BscX_ch_v3_motif_mod_final_jobs_026_026589_data_consensus|length 46|copies 1
AGGTAATAATTTAGGATACCAAAAATTAAGGAAGAAGCCTGATCCT
>1939641|reference BscX_ch_v3_motif_mod_final_jobs_026_026589_data_consensus|length 52|copies 2
AGGTAATCCGTTACCTCTAATTGACGCTGTTGCTCTAGCTGAGAAATACCGG
>1939641|reference BscX_ch_v3_motif_mod_final_jobs_026_026589_data_consensus|length 63|copies 1
AGGTAATTGGAATGGTTATAGAAAAGAAAAAGAGAGGTAACCTTGGAATAGACCAGGTTACCT
>1939641|reference BscX_ch_v3_motif_mod_final_jobs_026_026589_data_consensus|length 43|copies 3
AGGTAATTGGTCAGTACCACATCTAGAGAAAACTTATAGAGTA
>1939641|reference BscX_ch_v3_motif_mod_final_jobs_026_026589_data_consensus|length 49|copies 1
AGGTACAGCTTCTTGCACTTAAAGTATTTGGTAACGACCCATTGTTCCC
>1939641|reference BscX_ch_v3_motif_mod_final_jobs_026_026589_data_consensus|length 37|copies 1
AGGTACATATACTACCCGACCACCATATCCTTTACCG
>1939641|reference BscX_ch_v3_motif_mod_final_jobs_026_026589_data_consensus|length 44|copies 1
AGGTACTTGGTAACCAGGAGTATTTGCAGGCTTTACTTTTCCAG
>1939641|reference BscX_ch_v3_motif_mod_final_jobs_026_026589_data_consensus|length 14|copies 1
AGGTAGATAATTCA
>1939641|reference BscX_ch_v3_motif_mod_final_jobs_026_026589_data_consensus|length 45|copies 2
AGGTAGATACTGGTGTGAGCGGCCGAGTTGCCCAAGCGATTGCTG
>1939641|reference BscX_ch_v3_motif_mod_final_jobs_026_026589_data_consensus|length 43|copies 2
AGGTAGCCGCCTTTATATTCTCCAATCTGTAAGATATGATTTT
>1939641|reference BscX_ch_v3_motif_mod_final_jobs_026_026589_data_consensus|length 14|copies 1
AGGTAGCGAAACAA
>1939641|reference BscX_ch_v3_motif_mod_final_jobs_026_026589_data_consensus|length 52|copies 1
AGGTAGCTGTTATACAAAGTTTCCCTTTAGATTATGAATTTATTGGTTCTAC
>1939641|reference BscX_ch_v3_motif_mod_final_jobs_026_026589_data_consensus|length 56|copies 1
AGGTAGTGTTTCAGCTTTGACTACACGACTTTTGGTCGTGGGTCATTTTATTTGTC
>1939641|reference BscX_ch_v3_motif_mod_final_jobs_026_026589_data_consensus|length 37|copies 1
AGGTATGATTGCTTAAGCTATGTGTACCAGGCGCAAT
>1939641|reference BscX_ch_v3_motif_mod_final_jobs_026_026589_data_consensus|length 41|copies 2
AGGTATTAGCTCATTAGGATCTATTAGATATTTAGAAAACT
>1939641|reference BscX_ch_v3_motif_mod_final_jobs_026_026589_data_consensus|length 45|copies 12
AGGTATTCTTGCTGATCTTCAAATGGATCCGGAGACTGTTGCTGC
>1939641|reference BscX_ch_v3_motif_mod_final_jobs_026_026589_data_consensus|length 31|copies 4
AGGTATTGAATAGTTATACTGACTGAATCTT
>1939641|reference BscX_ch_v3_motif_mod_final_jobs_026_026589_data_consensus|length 58|copies 2
AGGTATTGGAGGAAATCCCTAGCTTTTCAGTTCAAGAAGAAATTGAAAAGGGTACAGA
>1939641|reference BscX_ch_v3_motif_mod_final_jobs_026_026589_data_consensus|length 59|copies 1
AGGTATTGGAGGAAATCCCTAGCTTTTCAGTTCAAGAAGAAATTGAAAAGGGTACAGAG
>1939641|reference BscX_ch_v3_motif_mod_final_jobs_026_026589_data_consensus|length 54|copies 1
AGGTATTTAGATACATTGAAATGTACAAAGAACAATTTATTGTTCTATTATCTA
>1939641|reference BscX_ch_v3_motif_mod_final_jobs_026_026589_data_consensus|length 41|copies 2
AGGTATTTGGATATGATAAGTCAGCAGAGAAGGCTGGAACT
>1939641|reference BscX_ch_v3_motif_mod_final_jobs_026_026589_data_consensus|length 54|copies 2
AGGTCAGGGCAATGAAAACATTTAACAAAATTTGAAACGCCATATTATTTCACC
>1939641|reference BscX_ch_v3_motif_mod_final_jobs_026_026589_data_consensus|length 44|copies 1
AGGTCCACTCTGCGTTAGAGGAAAAAGGGTATAACTCTATCAAT
>1939641|reference BscX_ch_v3_motif_mod_final_jobs_026_026589_data_consensus|length 41|copies 5
AGGTCGCATATAAAATCATATACGTGTAATCTTCCTCTTCT
>1939641|reference BscX_ch_v3_motif_mod_final_jobs_026_026589_data_consensus|length 50|copies 1
AGGTCGTGTAAATTTGGATCTTGTCCTTGTGGCTCCTCAAGCCAAGCCAC
>1939641|reference BscX_ch_v3_motif_mod_final_jobs_026_026589_data_consensus|length 38|copies 1
AGGTCGTTGCAATAAGTGATCGTAATGTCACTCTATAT
>1939641|reference BscX_ch_v3_motif_mod_final_jobs_026_026589_data_consensus|length 56|copies 1
AGGTCTGTTTATTTTTTTCTATTTAATGGAACGAGCAAGCTCGCTAAAAATGACCC
>1939641|reference BscX_ch_v3_motif_mod_final_jobs_026_026589_data_consensus|length 44|copies 1
AGGTGAAGAAATAATTAAAAAAGTATCTGAAATTTGTTATAATA
>1939641|reference BscX_ch_v3_motif_mod_final_jobs_026_026589_data_consensus|length 39|copies 1
AGGTGAAGAACAGCTAGTAGAAGAGGGAAAGCCAGGATT
>1939641|reference BscX_ch_v3_motif_mod_final_jobs_026_026589_data_consensus|length 51|copies 3
AGGTGAATAACAATGTCCAAAACTCACATTAATACACAATTAGTTCAATTA
>1939641|reference BscX_ch_v3_motif_mod_final_jobs_026_026589_data_consensus|length 46|copies 1
AGGTGAATCGCTCATGAAAGAAAGCTACCAGCAGAAAATAGTTTCT
>1939641|reference BscX_ch_v3_motif_mod_final_jobs_026_026589_data_consensus|length 38|copies 1
AGGTGCAGTTATTCGTGATCAAGTGAGCATTGGTGATA
>1939641|reference BscX_ch_v3_motif_mod_final_jobs_026_026589_data_consensus|length 36|copies 1
AGGTGCTCGTAGCAGACGGCACGGATATGGCAGCAG
>1939641|reference BscX_ch_v3_motif_mod_final_jobs_026_026589_data_consensus|length 40|copies 1
AGGTGCTGATAGAGAAGATATTCTGCAAGAAGGAATGATT
>1939641|reference BscX_ch_v3_motif_mod_final_jobs_026_026589_data_consensus|length 48|copies 2
AGGTGGAAATTTGCGCCTTGTTTAACAAAGTCAGCTGCTTTCTCAAAT
>1939641|reference BscX_ch_v3_motif_mod_final_jobs_026_026589_data_consensus|length 43|copies 1
AGGTGGCATTCCATATTCTAAAGCTTCTAAGAAATCCTCATCC
>1939641|reference BscX_ch_v3_motif_mod_final_jobs_026_026589_data_consensus|length 43|copies 2
AGGTGGCTGTGGAGGCTTTGGGTGCCGAGGTAGAAATATTTGC
>1939641|reference BscX_ch_v3_motif_mod_final_jobs_026_026589_data_consensus|length 51|copies 1
AGGTGGTGTTTTTGCAACATTCTGTCCGTTTTTCTCGTAACGACCTGCGTG
>1939641|reference BscX_ch_v3_motif_mod_final_jobs_026_026589_data_consensus|length 57|copies 3
AGGTGGTTGGATTACCCTTCAAAGCCGAGAGGGAATGGGAAGTACCTTTACTTTAGT
>1939641|reference BscX_ch_v3_motif_mod_final_jobs_026_026589_data_consensus|length 40|copies 1
AGGTGTAGCTTATTTAGATGATGGCACGATGATTGTAGTT
>1939641|reference BscX_ch_v3_motif_mod_final_jobs_026_026589_data_consensus|length 64|copies 1
AGGTGTTGTATCTTTATGTCCAAAAGGACTATTACCTTCCTTTTTTAAATTATTTATTAATACA
>1939641|reference BscX_ch_v3_motif_mod_final_jobs_026_026589_data_consensus|length 49|copies 1
AGGTTACCATCTGGCCCAATAGAGATTTCTCCAATCATTCTCGGAGTTT
>1939641|reference BscX_ch_v3_motif_mod_final_jobs_026_026589_data_consensus|length 47|copies 1
AGGTTAGAAAATTCCTGATCATTAACCATTGCATAAAGACCAGTAGA
>1939641|reference BscX_ch_v3_motif_mod_final_jobs_026_026589_data_consensus|length 44|copies 1
AGGTTCAGGTTCTGACGCTCTAGGAGCAAAAACTACTGCTAAAC
>1939641|reference BscX_ch_v3_motif_mod_final_jobs_026_026589_data_consensus|length 46|copies 11
AGGTTCATCAAACAAAAGAATATTAACGTCATTTACTAAAACACCA
>1939641|reference BscX_ch_v3_motif_mod_final_jobs_026_026589_data_consensus|length 50|copies 3
AGGTTCGAAAAGAATAAGATTGAATTGGCTGATCGTGAGCTATTAGCAAA
>1939641|reference BscX_ch_v3_motif_mod_final_jobs_026_026589_data_consensus|length 51|copies 8
AGGTTCGAAAAGAATAAGATTGAATTGGCTGATCGTGAGCTATTAGCAAAA
>1939641|reference BscX_ch_v3_motif_mod_final_jobs_026_026589_data_consensus|length 40|copies 1
AGGTTCGTCTTTATGGGTGCCAGTATATACTGGATTAACC
>1939641|reference BscX_ch_v3_motif_mod_final_jobs_026_026589_data_consensus|length 68|copies 3
AGGTTCTTTTAAGGATTTACAAGCAGTAGCAGAAACCGTAGATTTACCGATCTTGTGTAAGGACTTTA
>1939641|reference BscX_ch_v3_motif_mod_final_jobs_026_026589_data_consensus|length 50|copies 4
AGGTTGGCCTAGCTAAAGTATCGATAGTAGGATCAGGAATGGTATCTAAT
>1939641|reference BscX_ch_v3_motif_mod_final_jobs_026_026589_data_consensus|length 38|copies 1
AGGTTTAGGTGGAATATTCCCGAAAGGAATCATAATAG
>1939641|reference BscX_ch_v3_motif_mod_final_jobs_026_026589_data_consensus|length 47|copies 1
AGGTTTCCGTAAGCTCATCCATTACTTTCTGATGTTCTCCATCCATA
>1939641|reference BscX_ch_v3_motif_mod_final_jobs_026_026589_data_consensus|length 44|copies 1
AGGTTTCTATTTATGAGCAAGGTGAATTCTTTGACCTTTGTCGC
>1939641|reference BscX_ch_v3_motif_mod_final_jobs_026_026589_data_consensus|length 48|copies 1
AGGTTTCTTCGATGAAGAGTTCAATTTATACGGTGGTGCAGGATCTCT
>1939641|reference BscX_ch_v3_motif_mod_final_jobs_026_026589_data_consensus|length 67|copies 1
AGGTTTGTATCCTAAGCTTGTTGTTGCTTTTTCAAATTCTTTCATTAATGGTGTTTTCACTAAAGGA
>1939641|reference BscX_ch_v3_motif_mod_final_jobs_026_026589_data_consensus|length 68|copies 1
AGGTTTGTATCCTAAGCTTGTTGTTGCTTTTTCAAATTCTTTCATTAATGGTGTTTTCACTAAAGGAG
>1939641|reference BscX_ch_v3_motif_mod_final_jobs_026_026589_data_consensus|length 59|copies 7
AGGTTTGTTCGTCGGTCTATCTTCTTTTGCTCCATTCGTTTTTTCATTTCTTGTACAAA
>1939641|reference BscX_ch_v3_motif_mod_final_jobs_026_026589_data_consensus|length 60|copies 1
AGGTTTGTTCGTCGGTCTATCTTCTTTTGCTCCATTCGTTTTTTCATTTCTTGTACAAAT
>1939641|reference BscX_ch_v3_motif_mod_final_jobs_026_026589_data_consensus|length 34|copies 2
AGGTTTTACATATGGATCCAGCAATCGTCTATCC
>1939641|reference BscX_ch_v3_motif_mod_final_jobs_026_026589_data_consensus|length 39|copies 8
AGGTTTTCGACAGTAGCAGGATCCCGTGGCTCTGGTGAG
>1939641|reference BscX_ch_v3_motif_mod_final_jobs_026_026589_data_consensus|length 58|copies 1
AGGTTTTTTTAGCTCTAAAAATTCAAAAATGGAGTTAGAGCCCGCTCTACTAATTACA
>1939641|reference BscX_ch_v3_motif_mod_final_jobs_026_026589_data_consensus|length 48|copies 1
AGTAAAAACATCTCCATTAAGTAATGGAGAATTCAATAGAGGGGTATT
>1939641|reference BscX_ch_v3_motif_mod_final_jobs_026_026589_data_consensus|length 46|copies 1
AGTAAAACACTTCTTCCTAATGAAAAACCTGTGTACTTGGTGATAA
>1939641|reference BscX_ch_v3_motif_mod_final_jobs_026_026589_data_consensus|length 47|copies 2
AGTAAAACCTCTATTTGATCTGTGAATCCCCGTTTAGTAGAGGCACG
>1939641|reference BscX_ch_v3_motif_mod_final_jobs_026_026589_data_consensus|length 13|copies 1
AGTAAAACTAAAA
>1939641|reference BscX_ch_v3_motif_mod_final_jobs_026_026589_data_consensus|length 57|copies 1
AGTAAAAGCTGGTGAATAAATAGATGAAAATATTATTTTCCTTTTTACCGAAGGAGG
>1939641|reference BscX_ch_v3_motif_mod_final_jobs_026_026589_data_consensus|length 58|copies 1
AGTAAACCCTGTAAACCAAACAGTTACTGGTAATGTCTTAGGAAGCGGAGAAAGCTTT
>1939641|reference BscX_ch_v3_motif_mod_final_jobs_026_026589_data_consensus|length 56|copies 1
AGTAAACCTATGTGTTTTACATTTCCCGTCTTCATCATCTTCTGGGAAAACATAAG
>1939641|reference BscX_ch_v3_motif_mod_final_jobs_026_026589_data_consensus|length 50|copies 1
AGTAAAGAAAAGCATGGTATGCGATGGACAACCCTAATGGAATAAAAAAA
>1939641|reference BscX_ch_v3_motif_mod_final_jobs_026_026589_data_consensus|length 47|copies 1
AGTAAAGAGTGGATTGAGATCTCTATTGCCGATACCGGAATAGGGAT
>1939641|reference BscX_ch_v3_motif_mod_final_jobs_026_026589_data_consensus|length 50|copies 1
AGTAAAGGAGGCGAAAGTAGTGCTGTAGTTCATAAAAGTAGCTACAGGAA
>1939641|reference BscX_ch_v3_motif_mod_final_jobs_026_026589_data_consensus|length 45|copies 2
AGTAAAGGTAGCAACTGTTTGGACAGAGCCTGCTTCTGCTAGAGA
>1939641|reference BscX_ch_v3_motif_mod_final_jobs_026_026589_data_consensus|length 46|copies 2
AGTAAAGGTAGCAACTGTTTGGACAGAGCCTGCTTCTGCTAGAGAA
>1939641|reference BscX_ch_v3_motif_mod_final_jobs_026_026589_data_consensus|length 51|copies 1
AGTAAATATGAAATGGGATCACCGTCTTCACCATCACAATTTTTATGGTAT
>1939641|reference BscX_ch_v3_motif_mod_final_jobs_026_026589_data_consensus|length 44|copies 1
AGTAAATGAAAACCTTTTGAATAGATTGTCTTATTATGATAGTA
>1939641|reference BscX_ch_v3_motif_mod_final_jobs_026_026589_data_consensus|length 56|copies 1
AGTAAATTGCTTGAAGACCTGCTTTTACCTGCTGTACTGCTTGGTTTCCTGTTAGG
>1939641|reference BscX_ch_v3_motif_mod_final_jobs_026_026589_data_consensus|length 48|copies 1
AGTAAATTTTGGATTCTCCACTTTTAATATTTCGTACATAACATGTGA
>1939641|reference BscX_ch_v3_motif_mod_final_jobs_026_026589_data_consensus|length 56|copies 1
AGTAACAAAATCTTTGTTAATAAACTAATCTAAAAACAAAAAGAACCCTCATCTAA
>1939641|reference BscX_ch_v3_motif_mod_final_jobs_026_026589_data_consensus|length 47|copies 2
AGTAACCTTTCTCCTTGGCAATGTAAAAGCCTGCTCCTGAGGCAGCA
>1939641|reference BscX_ch_v3_motif_mod_final_jobs_026_026589_data_consensus|length 33|copies 1
AGTAACGCAATGATTGCAGGCGCTGCAATAGTC
>1939641|reference BscX_ch_v3_motif_mod_final_jobs_026_026589_data_consensus|length 51|copies 1
AGTAACGTCATCGCACTATAAAGGTCCATTTCTCCAATCACTCTAGTTTTT
>1939641|reference BscX_ch_v3_motif_mod_final_jobs_026_026589_data_consensus|length 47|copies 1
AGTAAGAATATGATTAGATCTTCTAACTTTTTCACATAAACAAATTG
>1939641|reference BscX_ch_v3_motif_mod_final_jobs_026_026589_data_consensus|length 59|copies 1
AGTAAGGACTGTATGGATCAATAGGAGCCTACCAAACCACTTCAAGCAAGTAAAGTCCA
>1939641|reference BscX_ch_v3_motif_mod_final_jobs_026_026589_data_consensus|length 47|copies 2
AGTAAGGGTGCGTTTCCTATACAAAAGATGCAGGCATATACTAAAAA
>1939641|reference BscX_ch_v3_motif_mod_final_jobs_026_026589_data_consensus|length 56|copies 1
AGTAAGGTAGGCATCCCATTTATAGGATGTCTACCTTTTAGTTTGTTATCAGCTCA
>1939641|reference BscX_ch_v3_motif_mod_final_jobs_026_026589_data_consensus|length 63|copies 3
AGTAATAAAAATAGCTCGATCATTTGTTGAAAATATGAAAGCACCGGATATCATTACTTTAGT
>1939641|reference BscX_ch_v3_motif_mod_final_jobs_026_026589_data_consensus|length 47|copies 1
AGTAATCACATCGCCTGCTTGATTTACAATAACTTTGACATCCTGTG
>1939641|reference BscX_ch_v3_motif_mod_final_jobs_026_026589_data_consensus|length 40|copies 1
AGTAATCCTGACCTGCTTTGTCACCCGCCTTCTTACCATT
>1939641|reference BscX_ch_v3_motif_mod_final_jobs_026_026589_data_consensus|length 56|copies 1
AGTAATCGTTCGAGCTGTGGGATTTTATCGTGAAAAAGCTCTTTCGTTAATTGTTC
>1939641|reference BscX_ch_v3_motif_mod_final_jobs_026_026589_data_consensus|length 40|copies 1
AGTAATCGTTTCTTTTGAAAGATCCTGCATTAGCTCTGTT
>1939641|reference BscX_ch_v3_motif_mod_final_jobs_026_026589_data_consensus|length 54|copies 1
AGTAATGAGAATGTAAAAGTAGACGATAAAATGTTGAAAATTCTTAAAGATAAA
>1939641|reference BscX_ch_v3_motif_mod_final_jobs_026_026589_data_consensus|length 46|copies 1
AGTAATTAAATCATTCAATACAATAGCGTGCTTCTCTTTACTTCCA
>1939641|reference BscX_ch_v3_motif_mod_final_jobs_026_026589_data_consensus|length 47|copies 1
AGTACACCCGATAATTCATACTATGCTAACCACTTACATTCCCATTT
>1939641|reference BscX_ch_v3_motif_mod_final_jobs_026_026589_data_consensus|length 38|copies 2
AGTACCCATAAGATTGATACATCTATGTTTTTAGATGA
>1939641|reference BscX_ch_v3_motif_mod_final_jobs_026_026589_data_consensus|length 48|copies 1
AGTACCGACTGTTCCTGGATCTAAGGGAATCGTTGAAACCGAAGAGGA
>1939641|reference BscX_ch_v3_motif_mod_final_jobs_026_026589_data_consensus|length 44|copies 1
AGTACGGTGCAGACTCACTACGCTACTTCCTAAGCACTGGCTCA
>1939641|reference BscX_ch_v3_motif_mod_final_jobs_026_026589_data_consensus|length 52|copies 4
AGTACGTTCTCCTCTCATATGGTTAATATTGTGGATATTTTAAAGAAATATA
>1939641|reference BscX_ch_v3_motif_mod_final_jobs_026_026589_data_consensus|length 53|copies 1
AGTACGTTCTCCTCTCATATGGTTAATATTGTGGATATTTTAAAGAAATATAA
>1939641|reference BscX_ch_v3_motif_mod_final_jobs_026_026589_data_consensus|length 38|copies 3
AGTACTAAGACCACAGGAGATCACGAATCATCCTGAAG
>1939641|reference BscX_ch_v3_motif_mod_final_jobs_026_026589_data_consensus|length 42|copies 6
AGTACTATAATGTCTTGATCTCCAGATTTATATGCCTTCTCC
>1939641|reference BscX_ch_v3_motif_mod_final_jobs_026_026589_data_consensus|length 50|copies 7
AGTACTCCCTCATTTTGAAAAGAACGGGAGCGGTACGATTGTTAATATGG
>1939641|reference BscX_ch_v3_motif_mod_final_jobs_026_026589_data_consensus|length 49|copies 3
AGTACTTGAAGGCAATAGTCGAAACATATGATCTGGAAAAGTATATTAA
>1939641|reference BscX_ch_v3_motif_mod_final_jobs_026_026589_data_consensus|length 51|copies 1
AGTAGAAAAATACACTCGAGCAAAAGTATTCTCTGGTGCTGGAAAACAGAC
>1939641|reference BscX_ch_v3_motif_mod_final_jobs_026_026589_data_consensus|length 42|copies 1
AGTAGAAGAAATTTACAAAAATAGAGATAAGTTCTCTCAGGA
>1939641|reference BscX_ch_v3_motif_mod_final_jobs_026_026589_data_consensus|length 48|copies 1
AGTAGAAGATTTAGATGATGCCCTGAGAATGTCGAAGGAATTACAGGA
>1939641|reference BscX_ch_v3_motif_mod_final_jobs_026_026589_data_consensus|length 45|copies 3
AGTAGAAGGCTTCGAGGAGCTTGGGGAAATAGGCAAGGCTCTATT
>1939641|reference BscX_ch_v3_motif_mod_final_jobs_026_026589_data_consensus|length 36|copies 1
AGTAGAATACTTTGTTAGTTATTATGACTACTTTCA
>1939641|reference BscX_ch_v3_motif_mod_final_jobs_026_026589_data_consensus|length 49|copies 14
AGTAGAATCGACTTCTTGATAGGAGGACGGATCAAAGTTCGGTGCGGAA
>1939641|reference BscX_ch_v3_motif_mod_final_jobs_026_026589_data_consensus|length 47|copies 1
AGTAGAATTTCCTGTCAATACAGGTGCACCATACTCTTCAAATAAAC
>1939641|reference BscX_ch_v3_motif_mod_final_jobs_026_026589_data_consensus|length 32|copies 7
AGTAGACAGCATGATCTAGTAAAATCCATGGG
>1939641|reference BscX_ch_v3_motif_mod_final_jobs_026_026589_data_consensus|length 42|copies 1
AGTAGACATACTGCCTGCTTTCCAAGACCATAGTTCCCCCTT
>1939641|reference BscX_ch_v3_motif_mod_final_jobs_026_026589_data_consensus|length 46|copies 2
AGTAGACATACTGCCTGCTTTCCAAGACCATAGTTCCCCCTTCTGA
>1939641|reference BscX_ch_v3_motif_mod_final_jobs_026_026589_data_consensus|length 42|copies 1
AGTAGATGAATTCTATAAGGAGTTTGGCTTTAGCTATAAGGT
>1939641|reference BscX_ch_v3_motif_mod_final_jobs_026_026589_data_consensus|length 39|copies 1
AGTAGATGCAGTTGCTTCCTTTGTAGGAAGTTATTCTGT
>1939641|reference BscX_ch_v3_motif_mod_final_jobs_026_026589_data_consensus|length 50|copies 10
AGTAGATTTAAGTCAAGATCTTGAAAAACCTATATTATCAAATGTAACGC
>1939641|reference BscX_ch_v3_motif_mod_final_jobs_026_026589_data_consensus|length 40|copies 1
AGTAGCAGACATCCCAGAACCAGCAGGCGCTGGCGGCATG
>1939641|reference BscX_ch_v3_motif_mod_final_jobs_026_026589_data_consensus|length 37|copies 1
AGTAGCCACTGGTAAATCTTTAACAATATGGCTTGGC
>1939641|reference BscX_ch_v3_motif_mod_final_jobs_026_026589_data_consensus|length 52|copies 6
AGTAGCGCCTTCAGAAAGTTTTTTAGATAAAGGTAAGATTGCTGCCTTAATA
>1939641|reference BscX_ch_v3_motif_mod_final_jobs_026_026589_data_consensus|length 38|copies 1
AGTAGCTGTTAAAGCTCCTGGATTCGGTGACCGTCGTA
>1939641|reference BscX_ch_v3_motif_mod_final_jobs_026_026589_data_consensus|length 42|copies 3
AGTAGGAACAATTGTAATGGCGATCATGATACCGATGTTTAG
>1939641|reference BscX_ch_v3_motif_mod_final_jobs_026_026589_data_consensus|length 33|copies 1
AGTAGGACAGAGAGATCTAGTTGCTGAGCTTTC
>1939641|reference BscX_ch_v3_motif_mod_final_jobs_026_026589_data_consensus|length 52|copies 1
AGTAGGCGAACAACTGAAAGGATTCTTAAAAAGTTGTCGGATCACGGTTATG
>1939641|reference BscX_ch_v3_motif_mod_final_jobs_026_026589_data_consensus|length 9|copies 1
AGTAGGGGT
>1939641|reference BscX_ch_v3_motif_mod_final_jobs_026_026589_data_consensus|length 41|copies 2
AGTAGTAAATTGCTTTTGACGATTCAATTGAATGACTTGCT
>1939641|reference BscX_ch_v3_motif_mod_final_jobs_026_026589_data_consensus|length 38|copies 1
AGTAGTACATGTAGCCATAGAGAAGATAGTTCCTAATA
>1939641|reference BscX_ch_v3_motif_mod_final_jobs_026_026589_data_consensus|length 43|copies 1
AGTAGTACGATGAAAACCTTTCTGTTTGAATAAAGTCACCGCA
>1939641|reference BscX_ch_v3_motif_mod_final_jobs_026_026589_data_consensus|length 40|copies 1
AGTAGTGTTGCCATTGTTTGCGCCTTGTAAGCATCTGTAA
>1939641|reference BscX_ch_v3_motif_mod_final_jobs_026_026589_data_consensus|length 40|copies 1
AGTATAAAAATATTACGATCACTGAATTCATCTCCTGCGA
>1939641|reference BscX_ch_v3_motif_mod_final_jobs_026_026589_data_consensus|length 49|copies 10
AGTATACAAATCGATTTTTCTAATAGTCGGATCTGGGATGATTCAGGGG
>1939641|reference BscX_ch_v3_motif_mod_final_jobs_026_026589_data_consensus|length 50|copies 3
AGTATACAAATCGATTTTTCTAATAGTCGGATCTGGGATGATTCAGGGGT
>1939641|reference BscX_ch_v3_motif_mod_final_jobs_026_026589_data_consensus|length 10|copies 1
AGTATACATA
>1939641|reference BscX_ch_v3_motif_mod_final_jobs_026_026589_data_consensus|length 34|copies 2
AGTATACTATTGATGTAAACAAAAAACATTACAG
>1939641|reference BscX_ch_v3_motif_mod_final_jobs_026_026589_data_consensus|length 26|copies 1
AGTATAGATCTCAGGCACATCTGAGG
>1939641|reference BscX_ch_v3_motif_mod_final_jobs_026_026589_data_consensus|length 35|copies 1
AGTATATGACGGACGTAAACATGTACCGGTATACG
>1939641|reference BscX_ch_v3_motif_mod_final_jobs_026_026589_data_consensus|length 9|copies 1
AGTATATGG
>1939641|reference BscX_ch_v3_motif_mod_final_jobs_026_026589_data_consensus|length 35|copies 13
AGTATATTAGTAGATGATCAGATGACTTTTCCAGA
>1939641|reference BscX_ch_v3_motif_mod_final_jobs_026_026589_data_consensus|length 36|copies 10
AGTATATTAGTAGATGATCAGATGACTTTTCCAGAC
>1939641|reference BscX_ch_v3_motif_mod_final_jobs_026_026589_data_consensus|length 47|copies 2
AGTATCCCAATCTCCTTGATCTCCAGGAACTGAAATCATTTCTGCTC
>1939641|reference BscX_ch_v3_motif_mod_final_jobs_026_026589_data_consensus|length 50|copies 2
AGTATCCGAGGAATATGATCAGCTTGAGCTCAACGCTCCAACTAATTTAT
>1939641|reference BscX_ch_v3_motif_mod_final_jobs_026_026589_data_consensus|length 49|copies 1
AGTATGAATTAAAAAGAAGGCGGGATAAACGTGATACAAATGCTCATTA
>1939641|reference BscX_ch_v3_motif_mod_final_jobs_026_026589_data_consensus|length 52|copies 1
AGTATGCAAAGAAAATAGGCGTGGACGGAATTGAAATGGATTTGCAACTTTC
>1939641|reference BscX_ch_v3_motif_mod_final_jobs_026_026589_data_consensus|length 49|copies 1
AGTATGGCTATCACCACAAACAATTGTCTTTCCAGGCTGTGTTAGCCCT
>1939641|reference BscX_ch_v3_motif_mod_final_jobs_026_026589_data_consensus|length 45|copies 3
AGTATGTCTACTGCTTGATCGATTTCTTCATGAGAAACGGTTAGG
>1939641|reference BscX_ch_v3_motif_mod_final_jobs_026_026589_data_consensus|length 37|copies 1
AGTATTACGATAGCTGGAATTGTACAGAAGGCCATTC
>1939641|reference BscX_ch_v3_motif_mod_final_jobs_026_026589_data_consensus|length 49|copies 2
AGTATTATGCTCCTTCTTTTTGTTTAATCATAACATGTAAATTCAGGTA
>1939641|reference BscX_ch_v3_motif_mod_final_jobs_026_026589_data_consensus|length 48|copies 20
AGTATTATGTAGATAAAACAATTCACCTTTGGAATGATGAGCAAAAAG
>1939641|reference BscX_ch_v3_motif_mod_final_jobs_026_026589_data_consensus|length 49|copies 1
AGTATTATGTAGATAAAACAATTCACCTTTGGAATGATGAGCAAAAAGC
>1939641|reference BscX_ch_v3_motif_mod_final_jobs_026_026589_data_consensus|length 44|copies 1
AGTATTATTAAAACCAGCTTCTACTACTCCTGTTGTTGCTTATA
>1939641|reference BscX_ch_v3_motif_mod_final_jobs_026_026589_data_consensus|length 55|copies 20
AGTATTCCGCATATAGAAGACGGAACGGTCGAAGAAGGCAGGCTATTTTACTTTG
>1939641|reference BscX_ch_v3_motif_mod_final_jobs_026_026589_data_consensus|length 56|copies 3
AGTATTCCGCATATAGAAGACGGAACGGTCGAAGAAGGCAGGCTATTTTACTTTGG
>1939641|reference BscX_ch_v3_motif_mod_final_jobs_026_026589_data_consensus|length 46|copies 3
AGTATTCTTCTTCCGTGATCCACTTAATTTCCCAGATTTAAATCAT
>1939641|reference BscX_ch_v3_motif_mod_final_jobs_026_026589_data_consensus|length 54|copies 5
AGTATTCTTCTTCCGTGATCCACTTAATTTCCCAGATTTAAATCATGCTATTAA
>1939641|reference BscX_ch_v3_motif_mod_final_jobs_026_026589_data_consensus|length 51|copies 1
AGTATTTCCAAACCACTTAGTTAAATCTTGTGATCAAACGTTAAAAGCTTT
>1939641|reference BscX_ch_v3_motif_mod_final_jobs_026_026589_data_consensus|length 40|copies 1
AGTATTTGTTGGTGCTCGAGTTATAGATTTCGTCCAGGAG
>1939641|reference BscX_ch_v3_motif_mod_final_jobs_026_026589_data_consensus|length 45|copies 1
AGTCAAAAAGCGGACTGGATCTAATTTTTCTCTAGTTGGACCAGC
>1939641|reference BscX_ch_v3_motif_mod_final_jobs_026_026589_data_consensus|length 51|copies 1
AGTCAAATCTGACACATCAGCACCTACTAAAGGATTTCGTAACAGAGATTT
>1939641|reference BscX_ch_v3_motif_mod_final_jobs_026_026589_data_consensus|length 47|copies 2
AGTCAATCCTGCCCATGATCCCACAGCAACTTCACTTAAGCGAATAT
>1939641|reference BscX_ch_v3_motif_mod_final_jobs_026_026589_data_consensus|length 48|copies 1
AGTCAATCCTGCCCATGATCCCACAGCAACTTCACTTAAGCGAATATC
>1939641|reference BscX_ch_v3_motif_mod_final_jobs_026_026589_data_consensus|length 43|copies 1
AGTCAATTTATCGCCTGCAGCTTCTCCATAATAAGTCTTGAAA
>1939641|reference BscX_ch_v3_motif_mod_final_jobs_026_026589_data_consensus|length 58|copies 1
AGTCACCCTTCAATTGACATGCTTCTTGGCTAAAACATTGTTCTTGGGATCCGTTTTC
>1939641|reference BscX_ch_v3_motif_mod_final_jobs_026_026589_data_consensus|length 58|copies 1
AGTCATTAAAGGGAAAATCGTTGGAATCTTTGGAAACTAAAACTTTAGAAGATATTAT
>1939641|reference BscX_ch_v3_motif_mod_final_jobs_026_026589_data_consensus|length 19|copies 1
AGTCATTCATGAAGCCCGC
>1939641|reference BscX_ch_v3_motif_mod_final_jobs_026_026589_data_consensus|length 56|copies 1
AGTCATTTGACAAGCAATAAATTTAACCCCTAATTCCTGCGACATTTCCACTAGTT
>1939641|reference BscX_ch_v3_motif_mod_final_jobs_026_026589_data_consensus|length 38|copies 2
AGTCATTTTGTTGCCTGCCATCTTTATAATGAGGCAGT
>1939641|reference BscX_ch_v3_motif_mod_final_jobs_026_026589_data_consensus|length 40|copies 1
AGTCCAAGCTATACATGCTAATGGCTGCAGGAATATTCGT
>1939641|reference BscX_ch_v3_motif_mod_final_jobs_026_026589_data_consensus|length 45|copies 1
AGTCCCAAAGAATTCCGTCATCCTGCTTTATAACTGCCGTTAGTT
>1939641|reference BscX_ch_v3_motif_mod_final_jobs_026_026589_data_consensus|length 34|copies 51
AGTCCCATCTATAGGATCTAGCATCCAAACATAG
>1939641|reference BscX_ch_v3_motif_mod_final_jobs_026_026589_data_consensus|length 35|copies 1
AGTCCCATCTATAGGATCTAGCATCCAAACATAGC
>1939641|reference BscX_ch_v3_motif_mod_final_jobs_026_026589_data_consensus|length 40|copies 1
AGTCCCCATAATGGAATCCGTTTAAGACGATCTGAGAAGG
>1939641|reference BscX_ch_v3_motif_mod_final_jobs_026_026589_data_consensus|length 47|copies 4
AGTCCCGCCACTATCACCGCTTGTTTGATTGGATTTTGCTTCTGCCA
>1939641|reference BscX_ch_v3_motif_mod_final_jobs_026_026589_data_consensus|length 53|copies 1
AGTCCGATTACCTTATTAGGGGGGATAAAGATGATCAGAGTATTAATAGCTGA
>1939641|reference BscX_ch_v3_motif_mod_final_jobs_026_026589_data_consensus|length 44|copies 6
AGTCCGCATGCATTGATAGCTCCCGTTGTTTTCTTTGACTTTAT
>1939641|reference BscX_ch_v3_motif_mod_final_jobs_026_026589_data_consensus|length 41|copies 1
AGTCCTGATCACTATAAAGAAGATCGTGCACAATCCGGAAG
>1939641|reference BscX_ch_v3_motif_mod_final_jobs_026_026589_data_consensus|length 52|copies 2
AGTCCTGCAGTAGGTAAGGGCATTCGTAATAAGGCAGGCTTAAAAAAGGTGG
>1939641|reference BscX_ch_v3_motif_mod_final_jobs_026_026589_data_consensus|length 51|copies 1
AGTCGATCGTATTTTCGACTAGTGGCAAAAATATTTTCTTCTATCTCTACC
>1939641|reference BscX_ch_v3_motif_mod_final_jobs_026_026589_data_consensus|length 44|copies 1
AGTCGATGTGATAACATAGTTGGCAGTTGTTGGAGCTCCCATCC
>1939641|reference BscX_ch_v3_motif_mod_final_jobs_026_026589_data_consensus|length 22|copies 1
AGTCGCAGGCCAGGATGCGGAT
>1939641|reference BscX_ch_v3_motif_mod_final_jobs_026_026589_data_consensus|length 54|copies 1
AGTCGCTAATATTCCCGTGTAAGAAACGAAGCGTATTACGGATTTTACGATAGA
>1939641|reference BscX_ch_v3_motif_mod_final_jobs_026_026589_data_consensus|length 47|copies 1
AGTCGCTCAAATGTCAGCTAAGAAACTTGGCGTCCAATACCATCATC
>1939641|reference BscX_ch_v3_motif_mod_final_jobs_026_026589_data_consensus|length 51|copies 1
AGTCGGACGCTTTCCGCGGGGTGAGCGATAAGCCATCCCCGTCGCTTACGC
>1939641|reference BscX_ch_v3_motif_mod_final_jobs_026_026589_data_consensus|length 13|copies 1
AGTCTACTATCTT
>1939641|reference BscX_ch_v3_motif_mod_final_jobs_026_026589_data_consensus|length 51|copies 1
AGTCTAGGGTTTTCTTGCTCAGAGTATACAGAAACTGAAGAAGGGGACTTA
>1939641|reference BscX_ch_v3_motif_mod_final_jobs_026_026589_data_consensus|length 33|copies 1
AGTCTATCAAATGCTGGGATCTATATAGATGAT
>1939641|reference BscX_ch_v3_motif_mod_final_jobs_026_026589_data_consensus|length 39|copies 1
AGTCTCACTGAGCAGGATCCATTTAACAATGTGACACGT
>1939641|reference BscX_ch_v3_motif_mod_final_jobs_026_026589_data_consensus|length 11|copies 1
AGTCTCTCTTC
>1939641|reference BscX_ch_v3_motif_mod_final_jobs_026_026589_data_consensus|length 42|copies 1
AGTCTCTCTTCTAATAGGATCGAATCCAGAAAGAATAACAGC
>1939641|reference BscX_ch_v3_motif_mod_final_jobs_026_026589_data_consensus|length 44|copies 5
AGTCTCTCTTCTAATAGGATCGAATCCAGAAAGAATAACAGCTT
>1939641|reference BscX_ch_v3_motif_mod_final_jobs_026_026589_data_consensus|length 51|copies 2
AGTCTGATGTGAAAGCCCACGGCTCAACCGTGGAGGGTCATTGGAAACTGG
>1939641|reference BscX_ch_v3_motif_mod_final_jobs_026_026589_data_consensus|length 28|copies 1
AGTCTGCCTCTTCTCCGATCTGTAAGAA
>1939641|reference BscX_ch_v3_motif_mod_final_jobs_026_026589_data_consensus|length 44|copies 2
AGTCTGCCTCTTCTCCGATCTGTAAGAAGAGAATCTTTTAAGAA
>1939641|reference BscX_ch_v3_motif_mod_final_jobs_026_026589_data_consensus|length 45|copies 1
AGTCTGCCTCTTCTCCGATCTGTAAGAAGAGAATCTTTTAAGAAA
>1939641|reference BscX_ch_v3_motif_mod_final_jobs_026_026589_data_consensus|length 46|copies 1
AGTCTGTATTTTCTTTTGAAGTAGTATCTATTTGTTGTTCTAGTAA
>1939641|reference BscX_ch_v3_motif_mod_final_jobs_026_026589_data_consensus|length 47|copies 1
AGTCTTCTTCTGTCCAGTCACTATTCTGACTCAGGCTGGCTGGCTTA
>1939641|reference BscX_ch_v3_motif_mod_final_jobs_026_026589_data_consensus|length 46|copies 4
AGTGAAACAAATCCTACCTACACTCCAATAGTTATATTAGAAGGGG
>1939641|reference BscX_ch_v3_motif_mod_final_jobs_026_026589_data_consensus|length 39|copies 1
AGTGAACGTCAATACTGAAGTATCGATGGCTGCCGTTTC
>1939641|reference BscX_ch_v3_motif_mod_final_jobs_026_026589_data_consensus|length 37|copies 1
AGTGAACTTCATTCCAGGATCTGGTGCAGAGGTCGGG
>1939641|reference BscX_ch_v3_motif_mod_final_jobs_026_026589_data_consensus|length 45|copies 1
AGTGAACTTCATTCCAGGATCTGGTGCAGAGGTCGGGGATTATCT
>1939641|reference BscX_ch_v3_motif_mod_final_jobs_026_026589_data_consensus|length 41|copies 1
AGTGAAGGAAACAGTTGGATTTTATACATCTCAAGCCCTAG
>1939641|reference BscX_ch_v3_motif_mod_final_jobs_026_026589_data_consensus|length 55|copies 1
AGTGACAGGTCCAAAACAAGACCTGCTTGGATTAAAGGATCTAAGCGTTATACGG
>1939641|reference BscX_ch_v3_motif_mod_final_jobs_026_026589_data_consensus|length 57|copies 22
AGTGACAGGTCCAAAACAAGACCTGCTTGGATTAAAGGATCTAAGCGTTATACGGAC
>1939641|reference BscX_ch_v3_motif_mod_final_jobs_026_026589_data_consensus|length 58|copies 31
AGTGACAGGTCCAAAACAAGACCTGCTTGGATTAAAGGATCTAAGCGTTATACGGACA
>1939641|reference BscX_ch_v3_motif_mod_final_jobs_026_026589_data_consensus|length 36|copies 7
AGTGAGAACTACACCGTGATCCACAATATCACCTGA
>1939641|reference BscX_ch_v3_motif_mod_final_jobs_026_026589_data_consensus|length 38|copies 1
AGTGAGAACTACACCGTGATCCACAATATCACCTGAAA
>1939641|reference BscX_ch_v3_motif_mod_final_jobs_026_026589_data_consensus|length 50|copies 7
AGTGAGCATTTTATTTTAATATCTGGGTTAGATCAAGAAACGTTTTCCCC
>1939641|reference BscX_ch_v3_motif_mod_final_jobs_026_026589_data_consensus|length 51|copies 3
AGTGAGCATTTTATTTTAATATCTGGGTTAGATCAAGAAACGTTTTCCCCT
>1939641|reference BscX_ch_v3_motif_mod_final_jobs_026_026589_data_consensus|length 55|copies 1
AGTGATAGCAAATGCTTCAGCTTAACACAGAACTAGAAGGTAAGTTCGCAAATTT
>1939641|reference BscX_ch_v3_motif_mod_final_jobs_026_026589_data_consensus|length 51|copies 15
AGTGATGATGAACATCCAGAGCTTGATTTTGACCCGCTAGATGACACCAAA
>1939641|reference BscX_ch_v3_motif_mod_final_jobs_026_026589_data_consensus|length 37|copies 1
AGTGATTGGGAAACAATGAAGCATAGCTGTGAAATCT
>1939641|reference BscX_ch_v3_motif_mod_final_jobs_026_026589_data_consensus|length 46|copies 1
AGTGATTTAAGAGACATTGTTACAGAGGCGACCAAAGGTAATGATC
>1939641|reference BscX_ch_v3_motif_mod_final_jobs_026_026589_data_consensus|length 53|copies 1
AGTGATTTGGAATCCTATCAGCCTGAGTGGGTAGATCCCATTTCTGTGGATTA
>1939641|reference BscX_ch_v3_motif_mod_final_jobs_026_026589_data_consensus|length 41|copies 2
AGTGCAACTCCTCCAAGAATTAATATAAAAGCAGAGTTAAT
>1939641|reference BscX_ch_v3_motif_mod_final_jobs_026_026589_data_consensus|length 46|copies 11
AGTGCACCTTCCGCCGTCTGCAACAATGAAATACCGTCCTGAATAT
>1939641|reference BscX_ch_v3_motif_mod_final_jobs_026_026589_data_consensus|length 39|copies 1
AGTGCAGAATTGTCGCGATCCAGCTTTGCATCGATTTCT
>1939641|reference BscX_ch_v3_motif_mod_final_jobs_026_026589_data_consensus|length 40|copies 5
AGTGCAGAATTGTCGCGATCCAGCTTTGCATCGATTTCTT
[truncated: 3,328,485 more chars]
