# Supplementary material for: Genome-wide identification of 5-methylcytosine sites in bacterial genomes by high-throughput sequencing of MspJI restriction fragments
Source: PLoS One. 2021 May 11;16(5):e0247541. doi: 10.1371/journal.pone.0247541 (PMC8112702; doi:10.1371/journal.pone.0247541)
Supplement: S1 Dataset — (GZ) [file pone.0247541.s003.gz › Data_set_1/Ber_marisrubri_1811499_MFL_processed.fasta]

>1811499|reference Oceanobacter_species_Red65|length 32|copies 1
AAAAACATTATTTCCCTGGCAAAAAGCGGTGC
>1811499|reference Oceanobacter_species_Red65|length 32|copies 1
AAAAAGATGGGTGACCTGGGTTTATTGGGCAT
>1811499|reference Oceanobacter_species_Red65|length 32|copies 2
AAAAATGGTTTATGCCTGGCGAAGTTGCACTC
>1811499|reference Oceanobacter_species_Red65|length 31|copies 2
AAAACACGAAACGCCTGGCTCAAATTCAAGA
>1811499|reference Oceanobacter_species_Red65|length 32|copies 1
AAAACCATCCATTCCAGGCATCATATGATCCA
>1811499|reference Oceanobacter_species_Red65|length 31|copies 2
AAAACCGGTTTCACCTGGAGCCAAGTCAGGC
>1811499|reference Oceanobacter_species_Red65|length 32|copies 1
AAAACCGGTTTCACCTGGAGCCAAGTCAGGCT
>1811499|reference Oceanobacter_species_Red65|length 32|copies 1
AAAACGGATAACACCCAGGCACTGGGCGCGAG
>1811499|reference Oceanobacter_species_Red65|length 39|copies 1
AAAACTGTGTTCACTGTAAGACGTGTGACATCAAAGACC
>1811499|reference Oceanobacter_species_Red65|length 32|copies 2
AAAAGACCAAAGCCCAGGAACTCGTTCTGATA
>1811499|reference Oceanobacter_species_Red65|length 31|copies 1
AAAAGATGGGTGACCTGGGTTTATTGGGCAT
>1811499|reference Oceanobacter_species_Red65|length 31|copies 1
AAAAGCAAATGGTCCAGGGCTTAGAAGCGAT
>1811499|reference Oceanobacter_species_Red65|length 32|copies 1
AAAAGCAAATGGTCCAGGGCTTAGAAGCGATT
>1811499|reference Oceanobacter_species_Red65|length 31|copies 2
AAAAGCAAGGGTGCCAGGCACCAATAAGACC
>1811499|reference Oceanobacter_species_Red65|length 31|copies 1
AAAAGCGTTACAGCCTGGATCTTCTATCATG
>1811499|reference Oceanobacter_species_Red65|length 31|copies 1
AAAAGGTACCAAACCTGGTCGTGTTTCTGTG
>1811499|reference Oceanobacter_species_Red65|length 32|copies 1
AAAAGGTCCAGCACCAGGTAGTAGCGTTACTT
>1811499|reference Oceanobacter_species_Red65|length 31|copies 5
AAAAGTAAATCTGCCAGGTGGTGCGTTGACG
>1811499|reference Oceanobacter_species_Red65|length 32|copies 1
AAAAGTAAATCTGCCAGGTGGTGCGTTGACGA
>1811499|reference Oceanobacter_species_Red65|length 32|copies 6
AAAAGTCTGTGTGACCATCTGTGATATCCATA
>1811499|reference Oceanobacter_species_Red65|length 31|copies 2
AAAATACAATGCACCAGGGACGAATTGTGCA
>1811499|reference Oceanobacter_species_Red65|length 32|copies 2
AAAATAGCTTTCGTCCTGGATGGGCGATGCTT
>1811499|reference Oceanobacter_species_Red65|length 32|copies 1
AAAATATACGCCACCTGGCGCAGGCGATGAAA
>1811499|reference Oceanobacter_species_Red65|length 32|copies 1
AAAATGAAATAAATCCAGGTTGCTGCGAAGAG
>1811499|reference Oceanobacter_species_Red65|length 31|copies 2
AAAATGGTTTATGCCTGGCGAAGTTGCACTC
>1811499|reference Oceanobacter_species_Red65|length 32|copies 1
AAAATGGTTTATGCCTGGCGAAGTTGCACTCT
>1811499|reference Oceanobacter_species_Red65|length 32|copies 1
AAACAAATTTGTGCCTGGTGCATTGGTCGATA
>1811499|reference Oceanobacter_species_Red65|length 31|copies 1
AAACACAACTGAGCCAGGTGTTTATAAGACG
>1811499|reference Oceanobacter_species_Red65|length 32|copies 2
AAACAGATTCTGCACCAGGGCCAATTCATTCG
>1811499|reference Oceanobacter_species_Red65|length 32|copies 1
AAACAGCTTTTCTTCCTGGTCGTGACGGCTCA
>1811499|reference Oceanobacter_species_Red65|length 31|copies 3
AAACATGCTGCGGCCAGGGGCTTTCAACAGA
>1811499|reference Oceanobacter_species_Red65|length 32|copies 1
AAACATGCTGCGGCCAGGGGCTTTCAACAGAG
>1811499|reference Oceanobacter_species_Red65|length 31|copies 2
AAACCAAACCGCGCCAGGTAAATGGACTGAC
>1811499|reference Oceanobacter_species_Red65|length 32|copies 4
AAACCAAACCGCGCCAGGTAAATGGACTGACG
>1811499|reference Oceanobacter_species_Red65|length 32|copies 1
AAACCATCGTTAACCTGGCCTCAAACGAATAC
>1811499|reference Oceanobacter_species_Red65|length 34|copies 1
AAACCTATGTTCCGTACATGGTGAATGCAGACAG
>1811499|reference Oceanobacter_species_Red65|length 10|copies 1
AAACCTGTTT
>1811499|reference Oceanobacter_species_Red65|length 32|copies 1
AAACGCGTTGGTGCCTGGCTGTTTGGCAATGG
>1811499|reference Oceanobacter_species_Red65|length 31|copies 2
AAACGGCCTTCAGCCAGGTTCAAGTCTTTCA
>1811499|reference Oceanobacter_species_Red65|length 32|copies 2
AAACGGCCTTCAGCCAGGTTCAAGTCTTTCAG
>1811499|reference Oceanobacter_species_Red65|length 31|copies 3
AAACTACGCGATACCTGGCGCGACAGTTGAA
>1811499|reference Oceanobacter_species_Red65|length 31|copies 2
AAACTCAGTGCTGCCTGGCGTTCAAGATCAT
>1811499|reference Oceanobacter_species_Red65|length 31|copies 1
AAACTCTCAAAGTCCTGGTCAGCAAAGGCTT
>1811499|reference Oceanobacter_species_Red65|length 32|copies 1
AAACTGGAGGATAACCTGGGGACAGAGATTTG
>1811499|reference Oceanobacter_species_Red65|length 32|copies 1
AAACTGTATTTGGCCCAGGTGCAATGATGATG
>1811499|reference Oceanobacter_species_Red65|length 32|copies 1
AAACTTGTATTCGCCTGGTGGATAAGGCATTG
>1811499|reference Oceanobacter_species_Red65|length 31|copies 1
AAAGCAGAACTCACCTGGTGTCCAAGTCGGA
>1811499|reference Oceanobacter_species_Red65|length 31|copies 1
AAAGCGCTCCACACCAGGTCGCTAACTATTT
>1811499|reference Oceanobacter_species_Red65|length 32|copies 1
AAAGCGCTCCACACCAGGTCGCTAACTATTTG
>1811499|reference Oceanobacter_species_Red65|length 31|copies 1
AAAGGTTCAATACCCTGGCGTAAGAGACAGT
>1811499|reference Oceanobacter_species_Red65|length 14|copies 1
AAAGTTTTTCTCTT
>1811499|reference Oceanobacter_species_Red65|length 33|copies 1
AAATAATCCGCCCACCAGGCTTTGGCTGTTTTG
>1811499|reference Oceanobacter_species_Red65|length 31|copies 1
AAATAGCTTTCGTCCTGGATGGGCGATGCTT
>1811499|reference Oceanobacter_species_Red65|length 31|copies 2
AAATATCACAGTTCCTGGCGGTCTAAATGCA
>1811499|reference Oceanobacter_species_Red65|length 31|copies 1
AAATATGTCTGGTCCTGGTAGTCATGTGTGC
>1811499|reference Oceanobacter_species_Red65|length 31|copies 1
AAATCAGCATTGCCCAGGTAGTGGATGCGGT
>1811499|reference Oceanobacter_species_Red65|length 33|copies 1
AAATCATTACCGCTCCTGGGGCCAAACCAAATC
>1811499|reference Oceanobacter_species_Red65|length 32|copies 1
AAATCGAAACGATACCAGGATGTGCAGGATCT
>1811499|reference Oceanobacter_species_Red65|length 31|copies 2
AAATCTCTTTAAACCAGGCATGCGCCTAGTG
>1811499|reference Oceanobacter_species_Red65|length 31|copies 1
AAATGCGGTTGCCCCAGGTTTTATTGCGACA
>1811499|reference Oceanobacter_species_Red65|length 31|copies 2
AAATGGCTCATGCCCAGGCGCAATGTTGCTT
>1811499|reference Oceanobacter_species_Red65|length 32|copies 1
AAATGGCTCATGCCCAGGCGCAATGTTGCTTC
>1811499|reference Oceanobacter_species_Red65|length 32|copies 1
AAATTAATCAAGTTCCTGGCGGTATGATGTCG
>1811499|reference Oceanobacter_species_Red65|length 32|copies 1
AAATTCATCTACAGCCAGGGGTGGTCGCTTAT
>1811499|reference Oceanobacter_species_Red65|length 31|copies 3
AAATTGATCGCGCCCTGGAAGACCACGAACT
>1811499|reference Oceanobacter_species_Red65|length 33|copies 1
AAATTGCGCAAGGCCCTGGCAAAGAAACCAAGG
>1811499|reference Oceanobacter_species_Red65|length 31|copies 1
AACAAACAAAAAGCCTGGGTTGAATTGTCCG
>1811499|reference Oceanobacter_species_Red65|length 31|copies 5
AACAACCGGTTCACCTGGCCGCCACTGCACA
>1811499|reference Oceanobacter_species_Red65|length 31|copies 1
AACAAGGGCGCCGCCAGGCGTCCTAGCCCCG
>1811499|reference Oceanobacter_species_Red65|length 31|copies 3
AACACAGCGCTCGCCTGGCGGAAGACAAACG
>1811499|reference Oceanobacter_species_Red65|length 32|copies 1
AACACAGCGCTCGCCTGGCGGAAGACAAACGC
>1811499|reference Oceanobacter_species_Red65|length 31|copies 3
AACACCGCCACCACCAGGCAACAAACCCAAG
>1811499|reference Oceanobacter_species_Red65|length 32|copies 1
AACACCGCCACCACCAGGCAACAAACCCAAGG
>1811499|reference Oceanobacter_species_Red65|length 31|copies 1
AACACCGCTTGCTCCTGGCCAGTTTTATGAA
>1811499|reference Oceanobacter_species_Red65|length 10|copies 1
AACACGCAGC
>1811499|reference Oceanobacter_species_Red65|length 31|copies 1
AACACTAATGCGCCCAGGAACTTCAACCAAA
>1811499|reference Oceanobacter_species_Red65|length 31|copies 7
AACAGAGACACTACCAGGCGGTGCTTGGTCA
>1811499|reference Oceanobacter_species_Red65|length 31|copies 3
AACAGATTCTGCACCAGGGCCAATTCATTCG
>1811499|reference Oceanobacter_species_Red65|length 32|copies 4
AACAGCTTGTACGCCAGGTTTGATCATTAATA
>1811499|reference Oceanobacter_species_Red65|length 31|copies 4
AACAGCTTTTCTTCCTGGTCGTGACGGCTCA
>1811499|reference Oceanobacter_species_Red65|length 31|copies 1
AACAGGCTCTGCTCCAGGGCGGGTAGATTCT
>1811499|reference Oceanobacter_species_Red65|length 31|copies 1
AACATCGCTAGAGCCAGGAGTCGCATTGTTC
>1811499|reference Oceanobacter_species_Red65|length 31|copies 2
AACATTGCATTTTCCAGGTCCTTGCTGGTTA
>1811499|reference Oceanobacter_species_Red65|length 32|copies 2
AACCAAGCTTTGTCCCTGGAGCCGGAAAACGG
>1811499|reference Oceanobacter_species_Red65|length 31|copies 1
AACCAGCTGTAAACCTGGTTGAAAAAGCTCA
>1811499|reference Oceanobacter_species_Red65|length 31|copies 1
AACCCTACTCACACCTGGCATGAGCATACTT
>1811499|reference Oceanobacter_species_Red65|length 31|copies 1
AACCGAAGACAAACCAGGAAAAAGCGAAACC
>1811499|reference Oceanobacter_species_Red65|length 31|copies 5
AACCTCGCGTTCGCCAGGCGGCGATTGACGC
>1811499|reference Oceanobacter_species_Red65|length 31|copies 1
AACCTTCAGTTTTCCTGGTTCGCCCTTCTGC
>1811499|reference Oceanobacter_species_Red65|length 32|copies 1
AACGTTAGGTGATCCTGGATTAGGAGACGAAG
>1811499|reference Oceanobacter_species_Red65|length 31|copies 1
AACTAAACCGTGACCTGGGTCTTTCCATCCC
>1811499|reference Oceanobacter_species_Red65|length 31|copies 1
AACTAAGACAGAGCCTGGCTTCATGGTACTT
>1811499|reference Oceanobacter_species_Red65|length 31|copies 4
AACTGAAGCAGCGCCTGGCCAAAGGGGAAGA
>1811499|reference Oceanobacter_species_Red65|length 9|copies 1
AACTGGACC
>1811499|reference Oceanobacter_species_Red65|length 31|copies 1
AACTGGAGGATAACCTGGGGACAGAGATTTG
>1811499|reference Oceanobacter_species_Red65|length 26|copies 1
AACTTCGGCGGCACCTGGAGGTTGAT
>1811499|reference Oceanobacter_species_Red65|length 31|copies 1
AACTTCGGCGGCACCTGGAGGTTGATTAGAT
>1811499|reference Oceanobacter_species_Red65|length 32|copies 1
AACTTCGGCGGCACCTGGAGGTTGATTAGATA
>1811499|reference Oceanobacter_species_Red65|length 32|copies 1
AACTTCTACCTTTCCTGGGTTACGGGGCAATG
>1811499|reference Oceanobacter_species_Red65|length 31|copies 1
AACTTCTTTCAAACCAGGAATCACACCATCT
>1811499|reference Oceanobacter_species_Red65|length 31|copies 2
AAGACATGCAATACCAGGGTCGGCTAGTTAA
>1811499|reference Oceanobacter_species_Red65|length 24|copies 1
AAGACCCCAGGTGTTGAGCTAGCA
>1811499|reference Oceanobacter_species_Red65|length 32|copies 1
AAGAGACCGTTATCCCAGGTTGTGGAACTTAC
>1811499|reference Oceanobacter_species_Red65|length 31|copies 1
AAGAGATTCTGAGCCAGGGTATAGCACTGCA
>1811499|reference Oceanobacter_species_Red65|length 32|copies 1
AAGAGATTCTGAGCCAGGGTATAGCACTGCAA
>1811499|reference Oceanobacter_species_Red65|length 31|copies 5
AAGAGCGTGCTCGCCAGGCGGCAATTACGCG
>1811499|reference Oceanobacter_species_Red65|length 32|copies 1
AAGAGCGTGCTCGCCAGGCGGCAATTACGCGT
>1811499|reference Oceanobacter_species_Red65|length 31|copies 1
AAGATACCTTATCCCAGGTGCGAGAGTTGGC
>1811499|reference Oceanobacter_species_Red65|length 32|copies 1
AAGATACGTACTTACCAGGTGCGCCTGTGAAT
>1811499|reference Oceanobacter_species_Red65|length 32|copies 1
AAGCACAATATCGCCCTGGCTCAGCGTTTCGC
>1811499|reference Oceanobacter_species_Red65|length 31|copies 1
AAGCCATTCGCTTCCAGGTAACTTGGAGAGG
>1811499|reference Oceanobacter_species_Red65|length 31|copies 2
AAGCGTCGTCATACCTGGGTCGATTACTACG
>1811499|reference Oceanobacter_species_Red65|length 31|copies 1
AAGCTATCTTCCACCTGGTTATCGCTAACAA
>1811499|reference Oceanobacter_species_Red65|length 34|copies 1
AAGCTCACCACGACCAGACACTTTGAACTTCTCT
>1811499|reference Oceanobacter_species_Red65|length 13|copies 1
AAGCTTGGCTGCG
>1811499|reference Oceanobacter_species_Red65|length 31|copies 1
AAGCTTTAACTGCCCTGGCTCATTGTCCTCA
>1811499|reference Oceanobacter_species_Red65|length 31|copies 2
AAGGATGTAACGACCAGGCTCTAACTCATTA
>1811499|reference Oceanobacter_species_Red65|length 32|copies 1
AAGGCAAACGTGCGCCAGGTCTTGCAGTAGTT
>1811499|reference Oceanobacter_species_Red65|length 32|copies 2
AAGGCAATATGCTCCCTGGCCCGGCCATGTCT
>1811499|reference Oceanobacter_species_Red65|length 8|copies 1
AAGGCGCC
>1811499|reference Oceanobacter_species_Red65|length 31|copies 1
AAGGCTGGCTTGACCTGGCGCTACTAATTAA
>1811499|reference Oceanobacter_species_Red65|length 32|copies 2
AAGGCTGGCTTGACCTGGCGCTACTAATTAAA
>1811499|reference Oceanobacter_species_Red65|length 8|copies 1
AAGGGGAC
>1811499|reference Oceanobacter_species_Red65|length 29|copies 2
AAGGTCTTTCTAGCCTGGTCGTTCTCCCC
>1811499|reference Oceanobacter_species_Red65|length 31|copies 2
AAGTACCAACCCTCCAGGATGTGGCTGAGCA
>1811499|reference Oceanobacter_species_Red65|length 32|copies 1
AAGTATTCGCAAACCCAGGTCAATCCGTAGAA
>1811499|reference Oceanobacter_species_Red65|length 9|copies 1
AAGTCACCC
>1811499|reference Oceanobacter_species_Red65|length 30|copies 1
AAGTCTGTGTGACCATCTGTGATATCCATA
>1811499|reference Oceanobacter_species_Red65|length 32|copies 1
AAGTGACCACGGACCAGGGATTAGAAGGTTGG
>1811499|reference Oceanobacter_species_Red65|length 33|copies 1
AAGTTGAACACGACCCTGGAGAGCCATTTGCTA
>1811499|reference Oceanobacter_species_Red65|length 31|copies 1
AATAAACCACTGCCAGGGGCTAATGGGACAT
>1811499|reference Oceanobacter_species_Red65|length 31|copies 3
AATAAACCCACGACCAGGATGAAACTATGTA
>1811499|reference Oceanobacter_species_Red65|length 31|copies 1
AATAAGCCGCTTACCAGGTGCCAAACACCCC
>1811499|reference Oceanobacter_species_Red65|length 31|copies 1
AATAATCCGCCCACCAGGCTTTGGCTGTTTT
>1811499|reference Oceanobacter_species_Red65|length 32|copies 2
AATAATCCGCCCACCAGGCTTTGGCTGTTTTG
>1811499|reference Oceanobacter_species_Red65|length 31|copies 1
AATAATCTCAGTACCTGGACGCAACCAAAGA
>1811499|reference Oceanobacter_species_Red65|length 32|copies 1
AATACAACCGCTTCCCAGGGTCAACGCAAGGT
>1811499|reference Oceanobacter_species_Red65|length 35|copies 1
AATACAACGCTTTGCTAGCCAAGCGAACGCCATGG
>1811499|reference Oceanobacter_species_Red65|length 31|copies 4
AATACAGTCCAACCCTGGAACCAAGCCTCAT
>1811499|reference Oceanobacter_species_Red65|length 31|copies 2
AATACGTATACCACCTGGGCCATTGACCATG
>1811499|reference Oceanobacter_species_Red65|length 32|copies 3
AATACTAGTGATAGCCAGGCCGGGCTTGTTAC
>1811499|reference Oceanobacter_species_Red65|length 31|copies 3
AATACTCGCGATACCTGGCAAGACCGGAATC
>1811499|reference Oceanobacter_species_Red65|length 32|copies 3
AATACTCGCGATACCTGGCAAGACCGGAATCT
>1811499|reference Oceanobacter_species_Red65|length 31|copies 5
AATACTTGGCAGGCCAGGAGGGACTCGAACC
>1811499|reference Oceanobacter_species_Red65|length 35|copies 15
AATACTTTTCTTGATAGTTAACCGTTAGTGGAAAG
>1811499|reference Oceanobacter_species_Red65|length 31|copies 1
AATAGAGTTTATGCCTGGTGGATCTGCAGTA
>1811499|reference Oceanobacter_species_Red65|length 32|copies 1
AATAGCACCTTCACCTGGCTGCGGATTCAACT
>1811499|reference Oceanobacter_species_Red65|length 31|copies 1
AATAGGTACTCACCCTGGTTGTGGGCTACGG
>1811499|reference Oceanobacter_species_Red65|length 32|copies 2
AATAGGTACTCACCCTGGTTGTGGGCTACGGG
>1811499|reference Oceanobacter_species_Red65|length 37|copies 2
AATATCATGGTCTTTAGCCCACTGGATAAAGTCCATT
>1811499|reference Oceanobacter_species_Red65|length 31|copies 1
AATATCTCCTGTACCTGGTGGCATGTCGATA
>1811499|reference Oceanobacter_species_Red65|length 32|copies 2
AATATCTTGTCCTGCCTGGCGGACACGCACAT
>1811499|reference Oceanobacter_species_Red65|length 31|copies 1
AATATGTTTTAGACCTGGGTATGGGCACTGG
>1811499|reference Oceanobacter_species_Red65|length 32|copies 1
AATATTCGATGCCACCTGGAGCAATTTGCTTA
>1811499|reference Oceanobacter_species_Red65|length 32|copies 1
AATCAAGTAGTCGACCTGGGGTCGCAACTACA
>1811499|reference Oceanobacter_species_Red65|length 32|copies 3
AATCACACAGTTAGCCTGGTGTCGTGATGATG
>1811499|reference Oceanobacter_species_Red65|length 33|copies 1
AATCACACAGTTAGCCTGGTGTCGTGATGATGA
>1811499|reference Oceanobacter_species_Red65|length 27|copies 1
AATCACAGGCGCGCCAGGAAATGTTGA
>1811499|reference Oceanobacter_species_Red65|length 31|copies 3
AATCACAGGCGCGCCAGGAAATGTTGACCCA
>1811499|reference Oceanobacter_species_Red65|length 31|copies 1
AATCACATAGCCGCCAGGCCGATAGTGTAAC
>1811499|reference Oceanobacter_species_Red65|length 32|copies 9
AATCACATAGCCGCCAGGCCGATAGTGTAACT
>1811499|reference Oceanobacter_species_Red65|length 31|copies 6
AATCAGGGCGCAACCTGGAGATTACCGATAC
>1811499|reference Oceanobacter_species_Red65|length 32|copies 1
AATCAGGGCGCAACCTGGAGATTACCGATACC
>1811499|reference Oceanobacter_species_Red65|length 32|copies 3
AATCAGGGCGCGCACCTGGTCGGTCGATCTTG
>1811499|reference Oceanobacter_species_Red65|length 33|copies 1
AATCAGGGCGCGCACCTGGTCGGTCGATCTTGT
>1811499|reference Oceanobacter_species_Red65|length 31|copies 1
AATCAGTGGCTGACCTGGTGCCGCCATCTGT
>1811499|reference Oceanobacter_species_Red65|length 32|copies 2
AATCATCACCATGCCCAGGCTCCACAGCGTCA
>1811499|reference Oceanobacter_species_Red65|length 31|copies 3
AATCATTACCGCTCCTGGGGCCAAACCAAAT
>1811499|reference Oceanobacter_species_Red65|length 32|copies 3
AATCATTACCGCTCCTGGGGCCAAACCAAATC
>1811499|reference Oceanobacter_species_Red65|length 31|copies 1
AATCCATTCACTGCCAGGTAAACGCACATGA
>1811499|reference Oceanobacter_species_Red65|length 32|copies 2
AATCCGGCTTTAGGCCAGGTTGCTCGGTTTCC
>1811499|reference Oceanobacter_species_Red65|length 32|copies 1
AATCCTACAAGAAGCCTGGGTCGAAGCCGGTG
>1811499|reference Oceanobacter_species_Red65|length 32|copies 1
AATCGAGCGTTTCTCCTGGATAAAGTCGAATC
>1811499|reference Oceanobacter_species_Red65|length 31|copies 2
AATCGAGCTTTACCCAGGATGGCAGCCACTA
>1811499|reference Oceanobacter_species_Red65|length 31|copies 5
AATCGCGCCCATGCCTGGACCAATTTCAACA
>1811499|reference Oceanobacter_species_Red65|length 32|copies 1
AATCGCGCCCATGCCTGGACCAATTTCAACAA
>1811499|reference Oceanobacter_species_Red65|length 31|copies 1
AATCGCGGAACGTCCAGGCTACCTCACCGGC
>1811499|reference Oceanobacter_species_Red65|length 32|copies 1
AATCGGAGCCTGCTCCTGGCTCTGTCATGGCG
>1811499|reference Oceanobacter_species_Red65|length 31|copies 2
AATCGTTGCCATTCCTGGTGAAGCTCATTAG
>1811499|reference Oceanobacter_species_Red65|length 32|copies 1
AATCGTTGCCATTCCTGGTGAAGCTCATTAGA
>1811499|reference Oceanobacter_species_Red65|length 32|copies 1
AATCTCTTTCAATGCCTGGCTATGACGCATTT
>1811499|reference Oceanobacter_species_Red65|length 31|copies 1
AATCTTCAATACGCCTGGAGCAAGATCGTCA
>1811499|reference Oceanobacter_species_Red65|length 32|copies 1
AATCTTCAATACGCCTGGAGCAAGATCGTCAC
>1811499|reference Oceanobacter_species_Red65|length 31|copies 2
AATCTTTATTTGCCCAGGCAGTAGCAGCCAG
>1811499|reference Oceanobacter_species_Red65|length 11|copies 1
AATGAAACAGC
>1811499|reference Oceanobacter_species_Red65|length 42|copies 1
AATGAAGGGTAAGTAGGCTTCAGTACCCGCTGCAGACACCCC
>1811499|reference Oceanobacter_species_Red65|length 35|copies 1
AATGAGAGCGTCGGGTTTCATGGCGATAACGGGTT
>1811499|reference Oceanobacter_species_Red65|length 40|copies 1
AATGATGAACTTGCGTTTATCTGTTGAGAAATAACGGTAT
>1811499|reference Oceanobacter_species_Red65|length 32|copies 6
AATGATTCGCGGGCCTGGCAGTACCTTATATG
>1811499|reference Oceanobacter_species_Red65|length 31|copies 1
AATGATTGGCTCACCTGGGCCTACTTTGAAA
>1811499|reference Oceanobacter_species_Red65|length 32|copies 1
AATGATTGGCTCACCTGGGCCTACTTTGAAAT
>1811499|reference Oceanobacter_species_Red65|length 32|copies 1
AATGATTGGCTCCACCAGGAGTGGTGTATGCA
>1811499|reference Oceanobacter_species_Red65|length 33|copies 1
AATGCACGATATTGCCAGGTCGAGGTCCAAATC
>1811499|reference Oceanobacter_species_Red65|length 31|copies 2
AATGCAGGTCACACCTGGCATCTCACTAGAT
>1811499|reference Oceanobacter_species_Red65|length 31|copies 1
AATGCCATGCTTGCCTGGGAACCGTAAGTTA
>1811499|reference Oceanobacter_species_Red65|length 31|copies 1
AATGCGCGATACACCAGGCTCATGCATGGTG
>1811499|reference Oceanobacter_species_Red65|length 32|copies 1
AATGCTCGTGACCACCTGGTCCATGAACATGA
>1811499|reference Oceanobacter_species_Red65|length 11|copies 1
AATGGATATTA
>1811499|reference Oceanobacter_species_Red65|length 31|copies 2
AATGGATGCTGAGCCAGGCAATAAATCGAAA
>1811499|reference Oceanobacter_species_Red65|length 10|copies 1
AATGGCAAGC
>1811499|reference Oceanobacter_species_Red65|length 31|copies 2
AATGGCGCACATTCCTGGTTTACGTGTGGTG
>1811499|reference Oceanobacter_species_Red65|length 31|copies 1
AATGGGCGGCATGCCAGGCATGATGTAAGCC
>1811499|reference Oceanobacter_species_Red65|length 32|copies 2
AATGGGCGGCATGCCAGGCATGATGTAAGCCG
>1811499|reference Oceanobacter_species_Red65|length 11|copies 1
AATGTACAATG
>1811499|reference Oceanobacter_species_Red65|length 31|copies 1
AATGTAGCGCCACCCCAGGATTCAAGAGACC
>1811499|reference Oceanobacter_species_Red65|length 31|copies 3
AATGTGTCCTGCCCCTGGGTGAAATACGACA
>1811499|reference Oceanobacter_species_Red65|length 31|copies 1
AATTAAAATGTCTCCAGGCTGCACAATATCT
>1811499|reference Oceanobacter_species_Red65|length 31|copies 4
AATTAAAGCACCGCCAGGCAACAGTGCATCA
>1811499|reference Oceanobacter_species_Red65|length 32|copies 1
AATTAAAGCACCGCCAGGCAACAGTGCATCAT
>1811499|reference Oceanobacter_species_Red65|length 31|copies 1
AATTAAAGGCTTACCTGGTAATCGAGATGAT
>1811499|reference Oceanobacter_species_Red65|length 40|copies 1
AATTAACACACCGCTACCACCGTTGGCTTTTTTCAAGCAC
>1811499|reference Oceanobacter_species_Red65|length 32|copies 1
AATTAGAGATGTACCAGGATCTTCTTGCTCGA
>1811499|reference Oceanobacter_species_Red65|length 31|copies 3
AATTAGCAACCGTCCAGGGGTGCTTGGTTTA
>1811499|reference Oceanobacter_species_Red65|length 31|copies 5
AATTATAAGTAGCCCAGGGCGAGGCATGTGA
>1811499|reference Oceanobacter_species_Red65|length 31|copies 1
AATTCAACTTTAACCTGGCCACCCATAGTCA
>1811499|reference Oceanobacter_species_Red65|length 32|copies 1
AATTCAACTTTAACCTGGCCACCCATAGTCAG
>1811499|reference Oceanobacter_species_Red65|length 31|copies 7
AATTCAGCCAGCACCAGGTGTTAAAGCATCA
>1811499|reference Oceanobacter_species_Red65|length 32|copies 3
AATTCCAGATGCGCCAGGCAAATACTTCTACG
>1811499|reference Oceanobacter_species_Red65|length 33|copies 1
AATTCCTAAAACAACCAGGCTCAAGCTTCTAGT
>1811499|reference Oceanobacter_species_Red65|length 32|copies 1
AATTCTCCTCGAATCCTGGTTCTTGGTGGGAG
>1811499|reference Oceanobacter_species_Red65|length 33|copies 1
AATTCTCCTCGAATCCTGGTTCTTGGTGGGAGT
>1811499|reference Oceanobacter_species_Red65|length 30|copies 1
AATTGCACGCTGCCAGGCAGCTCTATTTTG
>1811499|reference Oceanobacter_species_Red65|length 8|copies 1
AATTGCGC
>1811499|reference Oceanobacter_species_Red65|length 31|copies 3
AATTGCGCAAGGCCCTGGCAAAGAAACCAAG
>1811499|reference Oceanobacter_species_Red65|length 32|copies 3
AATTGCGCAAGGCCCTGGCAAAGAAACCAAGG
>1811499|reference Oceanobacter_species_Red65|length 32|copies 5
AATTGGGGACTTACCAGGGGTAGAGCGCACCG
>1811499|reference Oceanobacter_species_Red65|length 33|copies 1
AATTGGTATTGGAGCCTGGGCGATCCATTGCAG
>1811499|reference Oceanobacter_species_Red65|length 24|copies 2
AATTGGTGCGCCTCCTGGCTATGT
>1811499|reference Oceanobacter_species_Red65|length 31|copies 1
AATTGGTGCGCCTCCTGGCTATGTGGGTTAT
>1811499|reference Oceanobacter_species_Red65|length 31|copies 2
AATTTCAGCTTGTCCAGGCAATTCTTTAGCG
>1811499|reference Oceanobacter_species_Red65|length 31|copies 1
AATTTGATAGTCACCAGGGGACAGTTCCTCC
>1811499|reference Oceanobacter_species_Red65|length 32|copies 1
AATTTTCAACGAACCCTGGTTTAAGCGCACAT
>1811499|reference Oceanobacter_species_Red65|length 31|copies 2
ACAAACTGCCCTGCCTGGGGCACGAGCATTT
>1811499|reference Oceanobacter_species_Red65|length 35|copies 1
ACAAACTGCCCTGCCTGGGGCACGAGCATTTCACC
>1811499|reference Oceanobacter_species_Red65|length 31|copies 4
ACAAAGCACCAATCCAGGCGAGCATGGCGAG
>1811499|reference Oceanobacter_species_Red65|length 31|copies 2
ACAAAGTCACAAGCCTGGTGTTAGGAAGCTG
>1811499|reference Oceanobacter_species_Red65|length 9|copies 1
ACAACAAAG
>1811499|reference Oceanobacter_species_Red65|length 31|copies 2
ACAACAGCACTGACCAGGAGTGCAACTAATA
>1811499|reference Oceanobacter_species_Red65|length 32|copies 1
ACAACAGCACTGACCAGGAGTGCAACTAATAT
>1811499|reference Oceanobacter_species_Red65|length 31|copies 1
ACAACCGCAGCGTCCAGGAAGTTATTGATAC
>1811499|reference Oceanobacter_species_Red65|length 32|copies 1
ACAAGAAATGTACCCAGGCCAGTGTTTTGTCG
>1811499|reference Oceanobacter_species_Red65|length 32|copies 1
ACAAGGCTTCATCACCAGGACGTTTTTCCGTG
>1811499|reference Oceanobacter_species_Red65|length 31|copies 2
ACACACAACCGCACCAGGTTTAAGCGCTTGC
>1811499|reference Oceanobacter_species_Red65|length 32|copies 2
ACACACAACCGCACCAGGTTTAAGCGCTTGCA
>1811499|reference Oceanobacter_species_Red65|length 31|copies 4
ACACACACAGATACCAGGTACAGCCGCTACC
>1811499|reference Oceanobacter_species_Red65|length 30|copies 1
ACACAGCGCTCGCCTGGCGGAAGACAAACG
>1811499|reference Oceanobacter_species_Red65|length 31|copies 3
ACACATTGAACAACCTGGCTCACGCCATTCA
>1811499|reference Oceanobacter_species_Red65|length 32|copies 1
ACACCCTATGGCAGCCAGGCACCGACCACGCG
>1811499|reference Oceanobacter_species_Red65|length 31|copies 1
ACACCGCTTGCTCCTGGCCAGTTTTATGAAA
>1811499|reference Oceanobacter_species_Red65|length 31|copies 1
ACACGCATGGAAACCAGGCAGTGAATTTACT
>1811499|reference Oceanobacter_species_Red65|length 33|copies 1
ACACTAAGCTTGTTCCAGGTAATACTGTTGATG
>1811499|reference Oceanobacter_species_Red65|length 31|copies 4
ACACTATCCGTTCCCAGGCGGACAAATGTTC
>1811499|reference Oceanobacter_species_Red65|length 32|copies 1
ACACTATCCGTTCCCAGGCGGACAAATGTTCC
>1811499|reference Oceanobacter_species_Red65|length 30|copies 1
ACACTTACATTGCCAGGCGCGATTAACTTG
>1811499|reference Oceanobacter_species_Red65|length 31|copies 1
ACACTTGCTAATGCCTGGTTGAGAAACCTTA
>1811499|reference Oceanobacter_species_Red65|length 32|copies 1
ACAGAAGTGAAAAACCTGGCCGAGAAAATCAA
>1811499|reference Oceanobacter_species_Red65|length 37|copies 2
ACAGACGATGAACGGTCAGACTGGTGTCAAAAGAGAT
>1811499|reference Oceanobacter_species_Red65|length 31|copies 1
ACAGTACCTTCAGCCTGGTGACAAGCTAATT
>1811499|reference Oceanobacter_species_Red65|length 31|copies 13
ACATAAGCCAGCACCTGGGCAACAGCAACAT
>1811499|reference Oceanobacter_species_Red65|length 32|copies 2
ACATAAGCCAGCACCTGGGCAACAGCAACATA
>1811499|reference Oceanobacter_species_Red65|length 31|copies 3
ACATATGCGCTTCCCTGGTGGTCGTCATTTC
>1811499|reference Oceanobacter_species_Red65|length 32|copies 1
ACATATGCGCTTCCCTGGTGGTCGTCATTTCC
>1811499|reference Oceanobacter_species_Red65|length 32|copies 1
ACATCACGCCGGTACCAGGTGGCGTTGGACCA
>1811499|reference Oceanobacter_species_Red65|length 10|copies 1
ACATCGACGG
>1811499|reference Oceanobacter_species_Red65|length 32|copies 1
ACATGAAATTGGAGCCAGGCATGATGATCTCA
>1811499|reference Oceanobacter_species_Red65|length 31|copies 1
ACATGCGTTTCTTCCTGGATAGCAAAAGCTA
>1811499|reference Oceanobacter_species_Red65|length 33|copies 1
ACATGGGTATTGGTCCTGGCAAACCAGTTAAAT
>1811499|reference Oceanobacter_species_Red65|length 31|copies 1
ACCAACAGACATTCCAGGCTGGTCTGAGTAC
>1811499|reference Oceanobacter_species_Red65|length 32|copies 2
ACCAACAGACATTCCAGGCTGGTCTGAGTACG
>1811499|reference Oceanobacter_species_Red65|length 31|copies 4
ACCAAGCTTTGTCCCTGGAGCCGGAAAACGG
>1811499|reference Oceanobacter_species_Red65|length 32|copies 6
ACCAAGTTTGTAGCCTGGGTTCGGCGTCAATG
>1811499|reference Oceanobacter_species_Red65|length 32|copies 2
ACCAATGAAGTAGCCCTGGCTGGCAGTAATGA
>1811499|reference Oceanobacter_species_Red65|length 32|copies 1
ACCAATGAGCCAATCCTGGGTTTTCCACCACT
>1811499|reference Oceanobacter_species_Red65|length 31|copies 2
ACCAATGCGCATTCCAGGGCGTAACTGCAAG
>1811499|reference Oceanobacter_species_Red65|length 32|copies 3
ACCAATGCGCATTCCAGGGCGTAACTGCAAGC
>1811499|reference Oceanobacter_species_Red65|length 40|copies 1
ACCAATTGATTATCAAACATCGCCAGCAAGGTTTAACCAG
>1811499|reference Oceanobacter_species_Red65|length 31|copies 1
ACCACGGCACGTACCTGGGCTGTGTTTTCTT
>1811499|reference Oceanobacter_species_Red65|length 32|copies 1
ACCACGGCACGTACCTGGGCTGTGTTTTCTTT
>1811499|reference Oceanobacter_species_Red65|length 31|copies 2
ACCAGCAATTGGCCCAGGGTAAGAAAGCGAT
>1811499|reference Oceanobacter_species_Red65|length 32|copies 1
ACCAGCAATTGGCCCAGGGTAAGAAAGCGATT
>1811499|reference Oceanobacter_species_Red65|length 32|copies 1
ACCAGCACCAAAGCCAGGGTACTGATAGGTTG
>1811499|reference Oceanobacter_species_Red65|length 33|copies 1
ACCAGGTTTTCCCGCCTGGAAACACATGGAACG
>1811499|reference Oceanobacter_species_Red65|length 31|copies 5
ACCATATACCAAGCCAGGTTTTGCCGGTTCG
>1811499|reference Oceanobacter_species_Red65|length 32|copies 1
ACCATGGCATTGGACCAGGCCGTTTGTGCTAA
>1811499|reference Oceanobacter_species_Red65|length 32|copies 1
ACCATTGATTTCGACCTGGGGTCCTTGCGGCG
>1811499|reference Oceanobacter_species_Red65|length 32|copies 1
ACCCAAAGCCAATGCCTGGCCAAATCCCGGAG
>1811499|reference Oceanobacter_species_Red65|length 31|copies 1
ACCCATCAGCATACCAGGGGCTAATTGATTA
>1811499|reference Oceanobacter_species_Red65|length 32|copies 1
ACCCATCAGCATACCAGGGGCTAATTGATTAG
>1811499|reference Oceanobacter_species_Red65|length 31|copies 5
ACCCCCTGTTCCGCCAGGTCTTCCATGGTAA
>1811499|reference Oceanobacter_species_Red65|length 31|copies 4
ACCCGCACTTTCGCCTGGGAATAATTGTTCA
>1811499|reference Oceanobacter_species_Red65|length 12|copies 1
ACCCGGTCCACG
>1811499|reference Oceanobacter_species_Red65|length 31|copies 6
ACCCGTGAACAAGCCTGGTCAAGCAATGCAG
>1811499|reference Oceanobacter_species_Red65|length 32|copies 1
ACCCGTGAACAAGCCTGGTCAAGCAATGCAGG
>1811499|reference Oceanobacter_species_Red65|length 31|copies 3
ACCCGTTTTCGCACCAGGCATGGAGCTGCAA
>1811499|reference Oceanobacter_species_Red65|length 12|copies 1
ACCGCCACCAGG
>1811499|reference Oceanobacter_species_Red65|length 31|copies 1
ACCGCGATCCGGGCCAGGTTCGTCTGAAATG
>1811499|reference Oceanobacter_species_Red65|length 33|copies 4
ACCGCGCTTTGCTGATAAATAGCATCATACACG
>1811499|reference Oceanobacter_species_Red65|length 39|copies 3
ACCGCGCTTTGCTGATAAATAGCATCATACACGTGTAAC
>1811499|reference Oceanobacter_species_Red65|length 31|copies 1
ACCGGAACCACGGCCTGGTCCAACTGGAATA
>1811499|reference Oceanobacter_species_Red65|length 32|copies 1
ACCGGAACCACGGCCTGGTCCAACTGGAATAT
>1811499|reference Oceanobacter_species_Red65|length 31|copies 2
ACCGGAAGAACCGCCTGGAATGGCTTTTTGG
>1811499|reference Oceanobacter_species_Red65|length 31|copies 1
ACCGGGTAAGAGCCCAGGTAAGCTGTGATAT
>1811499|reference Oceanobacter_species_Red65|length 8|copies 1
ACCGGTCA
>1811499|reference Oceanobacter_species_Red65|length 31|copies 1
ACCGTCGAAGTGACCTGGACGGCTATCGCCA
>1811499|reference Oceanobacter_species_Red65|length 31|copies 1
ACCGTGAAGCACACCAGGCTTACCCTTACAA
>1811499|reference Oceanobacter_species_Red65|length 31|copies 12
ACCGTTGGCGCCACCAGGTCGGGCATAAGAA
>1811499|reference Oceanobacter_species_Red65|length 32|copies 1
ACCGTTGGCGCCACCAGGTCGGGCATAAGAAC
>1811499|reference Oceanobacter_species_Red65|length 31|copies 1
ACCTAAGTTAATTCCTGGACCCGTATCCGCC
>1811499|reference Oceanobacter_species_Red65|length 32|copies 1
ACCTAAGTTAATTCCTGGACCCGTATCCGCCA
>1811499|reference Oceanobacter_species_Red65|length 31|copies 4
ACCTACCAAACCGCCAGGCGGATGTAATAGG
>1811499|reference Oceanobacter_species_Red65|length 31|copies 3
ACCTACCGACATGCCTGGTTCCCCAGAAAAG
>1811499|reference Oceanobacter_species_Red65|length 35|copies 7
ACCTAGTCGGTGCAGGGCCAGGCGATCCGGATTTG
>1811499|reference Oceanobacter_species_Red65|length 36|copies 7
ACCTATCCAGATTTCATCATGGGCGAGTTACAGTAT
>1811499|reference Oceanobacter_species_Red65|length 32|copies 2
ACCTGAAAGGCGGACCAGGAACACTCACACAA
>1811499|reference Oceanobacter_species_Red65|length 32|copies 1
ACCTGAGCTCGATCCCTGGCATCATGCCAAGG
>1811499|reference Oceanobacter_species_Red65|length 31|copies 3
ACCTGCCCAAAACCCTGGGACGTTCTGTAAC
>1811499|reference Oceanobacter_species_Red65|length 26|copies 1
ACCTGCTGCGGAGCCTGGTTGGCCTG
>1811499|reference Oceanobacter_species_Red65|length 31|copies 1
ACCTGCTGCGGAGCCTGGTTGGCCTGCGCTA
>1811499|reference Oceanobacter_species_Red65|length 31|copies 3
ACCTGTGCGCAAACCTGGGTCCAAACCAAGT
>1811499|reference Oceanobacter_species_Red65|length 32|copies 2
ACCTGTGCGCAAACCTGGGTCCAAACCAAGTG
>1811499|reference Oceanobacter_species_Red65|length 31|copies 1
ACCTGTGTGCTCACCTGGAGACCAAACATCG
>1811499|reference Oceanobacter_species_Red65|length 32|copies 1
ACCTGTTTGGACCGCCTGGTTGTGGCTGAAAG
>1811499|reference Oceanobacter_species_Red65|length 31|copies 5
ACCTTGCCTTGGGCCAGGGATTTATGCTGAC
>1811499|reference Oceanobacter_species_Red65|length 32|copies 2
ACCTTGCCTTGGGCCAGGGATTTATGCTGACG
>1811499|reference Oceanobacter_species_Red65|length 31|copies 2
ACCTTGCTGATGGCCAGGCTCAGCCATAACC
>1811499|reference Oceanobacter_species_Red65|length 32|copies 1
ACCTTGCTGATGGCCAGGCTCAGCCATAACCT
>1811499|reference Oceanobacter_species_Red65|length 32|copies 2
ACCTTTACCCGCGCCAGGAGCACCTAACAAAA
>1811499|reference Oceanobacter_species_Red65|length 32|copies 1
ACGAAAAAGAATACCTGGTGGAAGTGAACAAG
>1811499|reference Oceanobacter_species_Red65|length 32|copies 2
ACGAACATCACCACCTGGTAAACGAATCGAAA
>1811499|reference Oceanobacter_species_Red65|length 35|copies 1
ACGAAGCCAAAGCCCAGGGTGAGGTCTACCTAGTC
>1811499|reference Oceanobacter_species_Red65|length 31|copies 1
ACGAATCGAACCGCCTGGCTGAATGACTGCT
>1811499|reference Oceanobacter_species_Red65|length 32|copies 1
ACGAATCGAACCGCCTGGCTGAATGACTGCTG
>1811499|reference Oceanobacter_species_Red65|length 10|copies 1
ACGACGCGAG
>1811499|reference Oceanobacter_species_Red65|length 31|copies 2
ACGACGGTGAACTCCAGGAAAAACTGGTACA
>1811499|reference Oceanobacter_species_Red65|length 10|copies 1
ACGAGACCGA
>1811499|reference Oceanobacter_species_Red65|length 31|copies 4
ACGAGCGATTACCCCAGGAGCGATTCGCTCG
>1811499|reference Oceanobacter_species_Red65|length 32|copies 2
ACGAGTATAGAGTGCCTGGCAAAACCGACACC
>1811499|reference Oceanobacter_species_Red65|length 31|copies 5
ACGAGTCAAACCACCAGGGCCTAACGCAGAG
>1811499|reference Oceanobacter_species_Red65|length 31|copies 5
ACGATCAAGCCAGCCAGGCTTGCTAGCATTA
>1811499|reference Oceanobacter_species_Red65|length 31|copies 1
ACGATGCATGTGTCCAGGGAACCATTGAATG
>1811499|reference Oceanobacter_species_Red65|length 32|copies 2
ACGATGCATGTGTCCAGGGAACCATTGAATGG
>1811499|reference Oceanobacter_species_Red65|length 33|copies 1
ACGCAGAACCTTGGCCTGGAGCATGTTGGCCTG
>1811499|reference Oceanobacter_species_Red65|length 31|copies 1
ACGCAGTTGCTGACCAGGCATGATGAAGGTA
>1811499|reference Oceanobacter_species_Red65|length 8|copies 1
ACGCCGGC
>1811499|reference Oceanobacter_species_Red65|length 31|copies 1
ACGCGCTGCAGCACCAGGGTGCTCCATAGAG
>1811499|reference Oceanobacter_species_Red65|length 10|copies 1
ACGCGTGTTG
>1811499|reference Oceanobacter_species_Red65|length 32|copies 1
ACGCGTTTCGTCGTCCAGGTGCTGAAATCAAA
>1811499|reference Oceanobacter_species_Red65|length 31|copies 2
ACGGAGGAACTATCCAGGGCTCGCTTAACAC
>1811499|reference Oceanobacter_species_Red65|length 32|copies 1
ACGGCAATGGAAACCAGGTTCTAGAAACGCCC
>1811499|reference Oceanobacter_species_Red65|length 32|copies 1
ACGGCTCATACCACCAGGGCGGTCTTCCCAAG
>1811499|reference Oceanobacter_species_Red65|length 10|copies 1
ACGGGCCCCC
>1811499|reference Oceanobacter_species_Red65|length 11|copies 1
ACGGGGGCCGG
>1811499|reference Oceanobacter_species_Red65|length 10|copies 1
ACGGGTGGAG
>1811499|reference Oceanobacter_species_Red65|length 31|copies 3
ACGGTAGCCAAATCCAGGCTTAGGCTGTAAG
>1811499|reference Oceanobacter_species_Red65|length 31|copies 2
ACGTACCGGACAACCAGGCCAAGCGCCAGAG
>1811499|reference Oceanobacter_species_Red65|length 31|copies 1
ACGTAGACGGTTACCTGGTGGCTCATTCATC
>1811499|reference Oceanobacter_species_Red65|length 22|copies 1
ACGTGGATCACGCCCAGGCTTT
>1811499|reference Oceanobacter_species_Red65|length 31|copies 2
ACGTGGATCACGCCCAGGCTTTTCTAGTTCG
>1811499|reference Oceanobacter_species_Red65|length 31|copies 1
ACTAAGTAGACCGCCTGGGGAGTACGGTCGC
>1811499|reference Oceanobacter_species_Red65|length 32|copies 1
ACTACCCAAGAAACCTGGCGCTTGATCCTTAA
>1811499|reference Oceanobacter_species_Red65|length 32|copies 2
ACTACGCGTTAGCGCCTGGATGCATGACTGCG
>1811499|reference Oceanobacter_species_Red65|length 31|copies 3
ACTAGCCCGTTATCCAGGTCCACCGTATGCA
>1811499|reference Oceanobacter_species_Red65|length 32|copies 1
ACTAGCCCGTTATCCAGGTCCACCGTATGCAG
>1811499|reference Oceanobacter_species_Red65|length 31|copies 1
ACTAGCGATTTTACCTGGCGATTTATTAGCA
>1811499|reference Oceanobacter_species_Red65|length 32|copies 4
ACTAGCGATTTTACCTGGCGATTTATTAGCAG
>1811499|reference Oceanobacter_species_Red65|length 31|copies 8
ACTAGGCCAGCGGCCTGGTCAAAACCGTGAA
>1811499|reference Oceanobacter_species_Red65|length 32|copies 2
ACTAGGCCAGCGGCCTGGTCAAAACCGTGAAA
>1811499|reference Oceanobacter_species_Red65|length 14|copies 1
ACTAGGTAGCGCAC
>1811499|reference Oceanobacter_species_Red65|length 31|copies 6
ACTAGGTAGCGCACCTGGGTTCTTGATACAC
>1811499|reference Oceanobacter_species_Red65|length 32|copies 1
ACTATAGCTGCCTACCAGGCCGATATTTCAGT
>1811499|reference Oceanobacter_species_Red65|length 33|copies 1
ACTCAAACAAAGACCCAGGTCTTCAACCGCTAG
>1811499|reference Oceanobacter_species_Red65|length 32|copies 2
ACTCACTTGTTCGCCAGGTTGTTTGTGCCAAG
>1811499|reference Oceanobacter_species_Red65|length 33|copies 1
ACTCAGCTGAGAAGCCAGGCAATGTAGTTGTAG
>1811499|reference Oceanobacter_species_Red65|length 32|copies 2
ACTCATCATTGGAACCAGGCTGGAACCATTTC
>1811499|reference Oceanobacter_species_Red65|length 31|copies 1
ACTCATGTCCCTTCCAGGTTGAAACTGAAAA
>1811499|reference Oceanobacter_species_Red65|length 32|copies 2
ACTCCTACGGGAGGCAGCAGTGGGGAATATTG
>1811499|reference Oceanobacter_species_Red65|length 35|copies 1
ACTCCTACGGGAGGCAGCAGTGGGGAATATTGCAC
>1811499|reference Oceanobacter_species_Red65|length 32|copies 2
ACTCGATTGCGTAACCAGGGCGCGTAATGTGG
>1811499|reference Oceanobacter_species_Red65|length 32|copies 1
ACTCGGCCCACTCACCTGGAGCCACACTGGGT
>1811499|reference Oceanobacter_species_Red65|length 32|copies 1
ACTCGGGATCCAAGCCTGGATAATCCAGTTCA
>1811499|reference Oceanobacter_species_Red65|length 31|copies 5
ACTCGGTGTACCGCCAGGCGACATTACTGAT
>1811499|reference Oceanobacter_species_Red65|length 32|copies 4
ACTCGGTGTACCGCCAGGCGACATTACTGATC
>1811499|reference Oceanobacter_species_Red65|length 32|copies 2
ACTCTGCAGATTTTCCAGGCAACCGTTGACTC
>1811499|reference Oceanobacter_species_Red65|length 32|copies 1
ACTCTTGTTTCTCACCTGGATGAGTGGATACT
>1811499|reference Oceanobacter_species_Red65|length 31|copies 1
ACTGAAACCATGGCCTGGTTTCGCTTCGCGT
>1811499|reference Oceanobacter_species_Red65|length 32|copies 2
ACTGACGGATATAACCAGGACCGCACCTAACG
>1811499|reference Oceanobacter_species_Red65|length 32|copies 1
ACTGAGATCCCGTACCAGGTGAACAAAGCTCG
>1811499|reference Oceanobacter_species_Red65|length 32|copies 1
ACTGAGCAAGGTTTCCAGGGAGGCCCAGTGAT
>1811499|reference Oceanobacter_species_Red65|length 31|copies 1
ACTGAGTTTACTGCCAGGATCGTCACTGTAC
>1811499|reference Oceanobacter_species_Red65|length 9|copies 1
ACTGCATAG
>1811499|reference Oceanobacter_species_Red65|length 33|copies 1
ACTGCTTAAAACTACCAGGACGCTCAGGAATGG
>1811499|reference Oceanobacter_species_Red65|length 10|copies 1
ACTGGAGACG
>1811499|reference Oceanobacter_species_Red65|length 30|copies 1
ACTGGATGCCACGCCTGGTTCTGTCATACA
>1811499|reference Oceanobacter_species_Red65|length 31|copies 12
ACTGGATGCCACGCCTGGTTCTGTCATACAG
>1811499|reference Oceanobacter_species_Red65|length 31|copies 1
ACTGGGCTTTCTACCAGGAGATTTAGCCCAG
>1811499|reference Oceanobacter_species_Red65|length 32|copies 1
ACTGGTCACAACACCCTGGTAATCGGTGTGTA
>1811499|reference Oceanobacter_species_Red65|length 31|copies 2
ACTGGTGTAGTAACCTGGGCGAGCTCTGCTG
>1811499|reference Oceanobacter_species_Red65|length 31|copies 1
ACTGGTTGCAGCACCAGGGAATCGACTATGT
>1811499|reference Oceanobacter_species_Red65|length 35|copies 5
ACTGGTTGCAGCACCAGGGAATCGACTATGTGGTG
>1811499|reference Oceanobacter_species_Red65|length 31|copies 7
ACTGTGTGTTTGCCCTGGTGCCAATGTGACG
>1811499|reference Oceanobacter_species_Red65|length 32|copies 1
ACTGTGTGTTTGCCCTGGTGCCAATGTGACGA
>1811499|reference Oceanobacter_species_Red65|length 31|copies 1
ACTGTTGCTGCAACCAGGTGGTAGAGCAGTC
>1811499|reference Oceanobacter_species_Red65|length 32|copies 3
ACTTAAAAGAAGTACCTGGAGCGTTCGCTCTG
>1811499|reference Oceanobacter_species_Red65|length 31|copies 8
ACTTAACCAATCGCCAGGCCCTGCCACTTTG
>1811499|reference Oceanobacter_species_Red65|length 32|copies 1
ACTTAACCAATCGCCAGGCCCTGCCACTTTGG
>1811499|reference Oceanobacter_species_Red65|length 25|copies 1
ACTTAATCCAGGTACTATGCTAGAA
>1811499|reference Oceanobacter_species_Red65|length 32|copies 1
ACTTACAACGCAGACCTGGACGTCGAAGAGTA
>1811499|reference Oceanobacter_species_Red65|length 31|copies 4
ACTTATCAAGATGCCTGGCAGGCCGGACAAC
>1811499|reference Oceanobacter_species_Red65|length 32|copies 1
ACTTGACCGCCTCGCCTGGCATCCCCCAGACA
>1811499|reference Oceanobacter_species_Red65|length 32|copies 2
ACTTGATGTACAACCAGGCTCTCGCTATAACG
>1811499|reference Oceanobacter_species_Red65|length 32|copies 5
ACTTGATTCATCATCCTGGTTCGACTGCTGTT
>1811499|reference Oceanobacter_species_Red65|length 32|copies 5
ACTTGCACGCCTTGCCTGGTTCCGTTCGAAGT
>1811499|reference Oceanobacter_species_Red65|length 33|copies 1
ACTTGCACGCCTTGCCTGGTTCCGTTCGAAGTG
>1811499|reference Oceanobacter_species_Red65|length 31|copies 1
ACTTGGCCAGCCCCCAGGATTATGATTTTCA
>1811499|reference Oceanobacter_species_Red65|length 33|copies 1
ACTTGGGCCCAACGCCAGGAAGAATGGTCAATG
>1811499|reference Oceanobacter_species_Red65|length 30|copies 1
ACTTGGTCATTCCTGGCTTGGCAGGTCTCG
>1811499|reference Oceanobacter_species_Red65|length 32|copies 2
ACTTGGTGGCACGTCCAGGTGGTGGTTGGTTA
>1811499|reference Oceanobacter_species_Red65|length 32|copies 1
ACTTTATGACGGCTCCAGGGGAAACGACCCTG
>1811499|reference Oceanobacter_species_Red65|length 45|copies 3
ACTTTCATCTTCTGGCAATAAGCCACGCTGAACTTTCATTTTATG
>1811499|reference Oceanobacter_species_Red65|length 32|copies 1
AGAAAACTGAACGGCCAGGGCATCAGTTTCCA
>1811499|reference Oceanobacter_species_Red65|length 10|copies 1
AGAAACCCTG
>1811499|reference Oceanobacter_species_Red65|length 32|copies 1
AGAAAGCGCGCAAGCCTGGAACCAGAGATAAG
>1811499|reference Oceanobacter_species_Red65|length 32|copies 1
AGAACAAGATCCACCCTGGCGATGCAGCTGAT
>1811499|reference Oceanobacter_species_Red65|length 33|copies 1
AGAACAAGATCCACCCTGGCGATGCAGCTGATA
>1811499|reference Oceanobacter_species_Red65|length 32|copies 1
AGAACCATTTTAGACCAGGGCGGTGCGGAGCA
>1811499|reference Oceanobacter_species_Red65|length 33|copies 1
AGAACCATTTTAGACCAGGGCGGTGCGGAGCAG
>1811499|reference Oceanobacter_species_Red65|length 31|copies 3
AGAAGGCATAGAGCCAGGTACGAAATGGGAA
>1811499|reference Oceanobacter_species_Red65|length 12|copies 1
AGAATGACATCA
>1811499|reference Oceanobacter_species_Red65|length 31|copies 10
AGAATGCTTTTGACCTGGGCCTAACCGTCAT
>1811499|reference Oceanobacter_species_Red65|length 31|copies 6
AGACATAGGATGACCTGGGCTGACATTGAGT
>1811499|reference Oceanobacter_species_Red65|length 31|copies 1
AGACATGACTGTGCCTGGCGTGAGACGTGAT
>1811499|reference Oceanobacter_species_Red65|length 31|copies 6
AGACATGCTGCGTCCTGGGTGTAAGCTAATA
>1811499|reference Oceanobacter_species_Red65|length 32|copies 1
AGACATGCTGCGTCCTGGGTGTAAGCTAATAT
>1811499|reference Oceanobacter_species_Red65|length 31|copies 5
AGACATTATTGCCCCAGGTGGCAACTGTGTG
>1811499|reference Oceanobacter_species_Red65|length 31|copies 2
AGACCTTCACATGCCAGGAGCAGAAGGGTTT
>1811499|reference Oceanobacter_species_Red65|length 32|copies 1
AGACGGCGCCAACGCCTGGTTTAGAGATATGC
>1811499|reference Oceanobacter_species_Red65|length 31|copies 4
AGACGGTAGTCGCCCTGGGCGTTACTATATG
>1811499|reference Oceanobacter_species_Red65|length 31|copies 3
AGACTCGCCTAAACCAGGCCCTTGCGGAACT
>1811499|reference Oceanobacter_species_Red65|length 32|copies 6
AGACTCGCCTAAACCAGGCCCTTGCGGAACTG
>1811499|reference Oceanobacter_species_Red65|length 31|copies 2
AGACTGGCGCTGGCCAGGTGACAGCTGCTGA
>1811499|reference Oceanobacter_species_Red65|length 31|copies 1
AGACTTGGTAATGCCTGGACCACCTTTACGT
>1811499|reference Oceanobacter_species_Red65|length 31|copies 1
AGAGAAAGCCGAGCCAGGTGATACAGTAATC
>1811499|reference Oceanobacter_species_Red65|length 32|copies 1
AGAGAAAGCCGAGCCAGGTGATACAGTAATCG
>1811499|reference Oceanobacter_species_Red65|length 31|copies 2
AGAGAAAGCTGAGCCAGGTGATACAGTAATC
>1811499|reference Oceanobacter_species_Red65|length 31|copies 2
AGAGACCGTTATCCCAGGTTGTGGAACTTAC
>1811499|reference Oceanobacter_species_Red65|length 31|copies 7
AGAGATGGTTATCCCTGGGCCCCGCTATACG
>1811499|reference Oceanobacter_species_Red65|length 32|copies 3
AGAGATGGTTATCCCTGGGCCCCGCTATACGG
>1811499|reference Oceanobacter_species_Red65|length 11|copies 1
AGAGCATGGAC
>1811499|reference Oceanobacter_species_Red65|length 31|copies 1
AGAGCGTAATGCACCTGGAGACCTTGTTTGG
>1811499|reference Oceanobacter_species_Red65|length 31|copies 4
AGAGTCAATCAAGCCTGGCGCGACTGTATTA
>1811499|reference Oceanobacter_species_Red65|length 31|copies 1
AGATAATTCATCACCTGGTTCATGAGGGAAA
>1811499|reference Oceanobacter_species_Red65|length 31|copies 8
AGATACGTACTTACCAGGTGCGCCTGTGAAT
>1811499|reference Oceanobacter_species_Red65|length 32|copies 1
AGATACGTACTTACCAGGTGCGCCTGTGAATA
>1811499|reference Oceanobacter_species_Red65|length 32|copies 1
AGATACGTTCTTCACCTGGATATACAGCTTCT
>1811499|reference Oceanobacter_species_Red65|length 31|copies 1
AGATACTTTGGCGCCAGGTAGGTTTTCTTTG
>1811499|reference Oceanobacter_species_Red65|length 32|copies 4
AGATACTTTGGCGCCAGGTAGGTTTTCTTTGA
>1811499|reference Oceanobacter_species_Red65|length 32|copies 3
AGATAGCCAAGGTGCCAGGGATTAGTCGCCAG
>1811499|reference Oceanobacter_species_Red65|length 32|copies 1
AGATAGTCAAAAAGCCTGGGTAGAATACACAC
>1811499|reference Oceanobacter_species_Red65|length 32|copies 1
AGATATTCCGTAACCTGGTAAGAAACCTAAAG
>1811499|reference Oceanobacter_species_Red65|length 31|copies 4
AGATCAATTGCGACCTGGTAGTCAGCATGCC
>1811499|reference Oceanobacter_species_Red65|length 32|copies 1
AGATCAATTGCGACCTGGTAGTCAGCATGCCG
>1811499|reference Oceanobacter_species_Red65|length 31|copies 5
AGATCATCACGATCCTGGATACGGCGCACAA
>1811499|reference Oceanobacter_species_Red65|length 31|copies 1
AGATCCACAAGAACCAGGGATTCCTTACTCA
>1811499|reference Oceanobacter_species_Red65|length 32|copies 1
AGATCCACAAGAACCAGGGATTCCTTACTCAC
>1811499|reference Oceanobacter_species_Red65|length 27|copies 1
AGATCCATAGCGACCCAGGCATTGCTT
>1811499|reference Oceanobacter_species_Red65|length 32|copies 2
AGATCCATAGCGACCCAGGCATTGCTTATTAT
>1811499|reference Oceanobacter_species_Red65|length 8|copies 1
AGATCCTG
>1811499|reference Oceanobacter_species_Red65|length 32|copies 1
AGATCTGCCCAGTACCTGGCCGGTTTCACCAG
>1811499|reference Oceanobacter_species_Red65|length 32|copies 4
AGATCTGTAAGTGGCCAGGGCAGTTCATTGGC
>1811499|reference Oceanobacter_species_Red65|length 31|copies 2
AGATGCGCTGGTTCCAGGAACATTGCGCATT
>1811499|reference Oceanobacter_species_Red65|length 32|copies 7
AGATGCGCTGGTTCCAGGAACATTGCGCATTA
>1811499|reference Oceanobacter_species_Red65|length 31|copies 3
AGATGCTTGTGGGCCAGGTGGAAGAAATGGT
>1811499|reference Oceanobacter_species_Red65|length 31|copies 4
AGATTCAATGAAGCCTGGGGCGATAGCATTG
>1811499|reference Oceanobacter_species_Red65|length 32|copies 2
AGATTCGTGAAACCCAGGGCAAGGGGTTAATG
>1811499|reference Oceanobacter_species_Red65|length 12|copies 1
AGATTTCCTTGC
>1811499|reference Oceanobacter_species_Red65|length 31|copies 3
AGCAAAGCTATCACCTGGATTCAGCTCAGCC
>1811499|reference Oceanobacter_species_Red65|length 39|copies 1
AGCAAGTATCGCAAAATGCGGGCGGGTCTTATAACCCGC
>1811499|reference Oceanobacter_species_Red65|length 31|copies 1
AGCAATCACAACACCAGGCTCTACAAATCGA
>1811499|reference Oceanobacter_species_Red65|length 31|copies 3
AGCAATGCCTGCGCCAGGCTCGGCATATTTT
>1811499|reference Oceanobacter_species_Red65|length 32|copies 2
AGCAATGCCTGCGCCAGGCTCGGCATATTTTT
>1811499|reference Oceanobacter_species_Red65|length 31|copies 2
AGCACAATATCGCCCTGGCTCAGCGTTTCGC
>1811499|reference Oceanobacter_species_Red65|length 32|copies 1
AGCACAATATCGCCCTGGCTCAGCGTTTCGCT
>1811499|reference Oceanobacter_species_Red65|length 31|copies 6
AGCACGCTCAGGACCTGGCTCATTCACTTCC
>1811499|reference Oceanobacter_species_Red65|length 31|copies 4
AGCACTTCTGGTTCCTGGCTAATGAGCATTC
>1811499|reference Oceanobacter_species_Red65|length 31|copies 8
AGCAGGCTTTGCACCAGGCACAGACGCAAAT
>1811499|reference Oceanobacter_species_Red65|length 31|copies 1
AGCATATCCAGACCCAGGGCCTGAAGCTCTT
>1811499|reference Oceanobacter_species_Red65|length 32|copies 1
AGCATATCCAGACCCAGGGCCTGAAGCTCTTT
>1811499|reference Oceanobacter_species_Red65|length 31|copies 4
AGCATATGGATGACCAGGGTTCCTTCCTTCT
>1811499|reference Oceanobacter_species_Red65|length 31|copies 1
AGCATCGGACAGGCCAGGATGGCACCAAGTT
>1811499|reference Oceanobacter_species_Red65|length 32|copies 6
AGCATCGGACAGGCCAGGATGGCACCAAGTTA
>1811499|reference Oceanobacter_species_Red65|length 31|copies 7
AGCATCGTGCGGACCAGGGCTCGCTTCTGGG
>1811499|reference Oceanobacter_species_Red65|length 32|copies 1
AGCATCGTGCGGACCAGGGCTCGCTTCTGGGT
>1811499|reference Oceanobacter_species_Red65|length 32|copies 1
AGCATGATGTGGAGCCTGGTGATATTTGGCGT
>1811499|reference Oceanobacter_species_Red65|length 32|copies 5
AGCATGCTGTGAACCAGGCGGATTACGCAAAT
>1811499|reference Oceanobacter_species_Red65|length 31|copies 1
AGCCAAAGATATGCCAGGCGTAAAGTCTGTG
>1811499|reference Oceanobacter_species_Red65|length 32|copies 1
AGCCAAGGCCACCACCAGGTGACATTAAAGCT
>1811499|reference Oceanobacter_species_Red65|length 33|copies 3
AGCCATCGGTGTGCCCAGGTGTAGACAATGCAG
>1811499|reference Oceanobacter_species_Red65|length 31|copies 1
AGCCATTAAATCTCCTGGGGCTGCGCCAACC
>1811499|reference Oceanobacter_species_Red65|length 32|copies 1
AGCCATTAAATCTCCTGGGGCTGCGCCAACCT
>1811499|reference Oceanobacter_species_Red65|length 31|copies 1
AGCCCTAGAGCCACCAGGCGCCCCTTTGTTT
>1811499|reference Oceanobacter_species_Red65|length 32|copies 1
AGCCCTAGAGCCACCAGGCGCCCCTTTGTTTG
>1811499|reference Oceanobacter_species_Red65|length 31|copies 3
AGCCCTAGGGGAACCTGGGGCTGGATCACCT
>1811499|reference Oceanobacter_species_Red65|length 32|copies 1
AGCCTAACCTGCGACCTGGCCACGAGGTTACG
>1811499|reference Oceanobacter_species_Red65|length 32|copies 2
AGCCTATGTGCTGCCCTGGTTGCCAAGCCGTG
>1811499|reference Oceanobacter_species_Red65|length 8|copies 1
AGCCTGGA
>1811499|reference Oceanobacter_species_Red65|length 31|copies 1
AGCGAAGATACCGCCTGGAGCAATTGTTGGT
>1811499|reference Oceanobacter_species_Red65|length 32|copies 3
AGCGAAGATACCGCCTGGAGCAATTGTTGGTG
>1811499|reference Oceanobacter_species_Red65|length 31|copies 1
AGCGCCGATTATGCCTGGTGCTGCCGATTCC
>1811499|reference Oceanobacter_species_Red65|length 32|copies 2
AGCGCCTATGTTGCCAGGGTGCCAAGTACGGA
>1811499|reference Oceanobacter_species_Red65|length 31|copies 2
AGCGCCTGCTACGCCAGGGAGTCCTTGATGG
>1811499|reference Oceanobacter_species_Red65|length 31|copies 1
AGCGCGCATTTCACCTGGCTTAATGTAAAGA
>1811499|reference Oceanobacter_species_Red65|length 31|copies 5
AGCGCTGATCATGCCTGGTCGACCGCCGACA
>1811499|reference Oceanobacter_species_Red65|length 31|copies 1
AGCGCTTAAAGTACCTGGTGGTGCCGAGTTG
>1811499|reference Oceanobacter_species_Red65|length 31|copies 1
AGCGGGTCGTATGCCTGGTCACATGAACGTT
>1811499|reference Oceanobacter_species_Red65|length 32|copies 1
AGCGTGTTTCTCGTCCTGGTCTACGTCAGTAC
>1811499|reference Oceanobacter_species_Red65|length 32|copies 1
AGCGTTGCCCAAACCTGGTTTTGCCGATAGCG
>1811499|reference Oceanobacter_species_Red65|length 31|copies 2
AGCTACTTTGAAACCAGGTCAGCGCCATATT
>1811499|reference Oceanobacter_species_Red65|length 32|copies 1
AGCTATGCCTTTGCCCAGGGTCGCAGTGGATT
>1811499|reference Oceanobacter_species_Red65|length 31|copies 1
AGCTCCACATATTCCTGGAATTGCTTGTTGG
>1811499|reference Oceanobacter_species_Red65|length 31|copies 5
AGCTGCGCATTTGCCAGGCATGGTTGCAAGC
>1811499|reference Oceanobacter_species_Red65|length 31|copies 1
AGCTGCTCGTAAACCTGGTGTTGAGGTTAAA
>1811499|reference Oceanobacter_species_Red65|length 31|copies 3
AGCTGGAGCCTTCCCTGGCGATGCCATTCGT
>1811499|reference Oceanobacter_species_Red65|length 33|copies 1
AGCTGTTCTATGCACCTGGATGAGACTCGTTTG
>1811499|reference Oceanobacter_species_Red65|length 31|copies 2
AGCTGTTGCTCCACCTGGTGGATGAATACTG
>1811499|reference Oceanobacter_species_Red65|length 33|copies 1
AGCTTAAAGTAGCGCCTGGTATTGCTTGGGCAG
>1811499|reference Oceanobacter_species_Red65|length 32|copies 1
AGCTTATGATGGCCCAGGTACAGCTTCTGATG
>1811499|reference Oceanobacter_species_Red65|length 32|copies 1
AGCTTGTGCAAAACCCTGGGCAGACTGCAATG
>1811499|reference Oceanobacter_species_Red65|length 27|copies 1
AGCTTTGACACCGGCCCGGTTCCTCTC
>1811499|reference Oceanobacter_species_Red65|length 31|copies 8
AGGAAAGATGTGACCTGGCTGTACGATGTCA
>1811499|reference Oceanobacter_species_Red65|length 31|copies 8
AGGAATGACATCACCTGGCTGAAACGCTGCG
>1811499|reference Oceanobacter_species_Red65|length 11|copies 1
AGGACAGGATT
>1811499|reference Oceanobacter_species_Red65|length 31|copies 5
AGGACATACTTCGCCTGGGTTGTTGCGAACG
>1811499|reference Oceanobacter_species_Red65|length 31|copies 1
AGGACGAATGCCACCTGGTGCCTGCTCCAAC
>1811499|reference Oceanobacter_species_Red65|length 31|copies 7
AGGACGACGAGCTCCAGGCGTGGCAGATTGG
>1811499|reference Oceanobacter_species_Red65|length 32|copies 1
AGGACGACGAGCTCCAGGCGTGGCAGATTGGT
>1811499|reference Oceanobacter_species_Red65|length 32|copies 1
AGGAGAAGGTGGCTCCAGGTCTCGAACGCATC
>1811499|reference Oceanobacter_species_Red65|length 33|copies 1
AGGAGAAGGTGGCTCCAGGTCTCGAACGCATCA
>1811499|reference Oceanobacter_species_Red65|length 31|copies 17
AGGATAAGGTTCGCCTGGGTGCTGCTGTTGG
>1811499|reference Oceanobacter_species_Red65|length 31|copies 5
AGGATCTTGTTGACCAGGAGCAACCGATACT
>1811499|reference Oceanobacter_species_Red65|length 32|copies 1
AGGATCTTGTTGACCAGGAGCAACCGATACTC
>1811499|reference Oceanobacter_species_Red65|length 30|copies 1
AGGATTCTCCTGGCCTGGTTCGTATCAACC
>1811499|reference Oceanobacter_species_Red65|length 31|copies 1
AGGCAAACGTGCGCCAGGTCTTGCAGTAGTT
>1811499|reference Oceanobacter_species_Red65|length 31|copies 2
AGGCAATCAGCCCCCAGGCGTTTCATTTCAT
>1811499|reference Oceanobacter_species_Red65|length 31|copies 6
AGGCCAAGGCCTGCCTGGCACAAGCAGATAT
>1811499|reference Oceanobacter_species_Red65|length 32|copies 1
AGGCCAAGGCCTGCCTGGCACAAGCAGATATG
>1811499|reference Oceanobacter_species_Red65|length 9|copies 1
AGGCCCTAC
>1811499|reference Oceanobacter_species_Red65|length 32|copies 2
AGGCGAAATTGCGCCTGGCATTATTTGGGTGG
>1811499|reference Oceanobacter_species_Red65|length 31|copies 4
AGGCGCTGCAATTCCTGGTATTCGTCGTTGG
>1811499|reference Oceanobacter_species_Red65|length 31|copies 2
AGGCTCCATTGAACCTGGCAAACTCATTTGT
>1811499|reference Oceanobacter_species_Red65|length 32|copies 1
AGGCTGGTGTCCGCCAGGTATGTTGGGCATAG
>1811499|reference Oceanobacter_species_Red65|length 9|copies 1
AGGGCGCCC
>1811499|reference Oceanobacter_species_Red65|length 31|copies 2
AGGGGGCTCGCGACCTGGCCTTGAAGATGCA
>1811499|reference Oceanobacter_species_Red65|length 32|copies 1
AGGGGGCTCGCGACCTGGCCTTGAAGATGCAA
>1811499|reference Oceanobacter_species_Red65|length 31|copies 4
AGGGTAACCCCGGCCAGGCCCAGTGTGGAGT
>1811499|reference Oceanobacter_species_Red65|length 32|copies 2
AGGGTACAGATGTCCCTGGTAAGCAGTATCAT
>1811499|reference Oceanobacter_species_Red65|length 31|copies 3
AGGGTAGTGGAAGCCAGGGCGCCTTATTTGA
>1811499|reference Oceanobacter_species_Red65|length 32|copies 1
AGGGTAGTGGAAGCCAGGGCGCCTTATTTGAG
>1811499|reference Oceanobacter_species_Red65|length 33|copies 1
AGGTAAACATAGGGCCAGGGATCGCCTGCGCCG
>1811499|reference Oceanobacter_species_Red65|length 31|copies 4
AGGTAACCCATGGCCTGGGTCTTTAAGGCAT
>1811499|reference Oceanobacter_species_Red65|length 31|copies 5
AGGTAGGTTAGCACCAGGGATCGCGTTAACT
>1811499|reference Oceanobacter_species_Red65|length 31|copies 1
AGGTATTAATCGTCCTGGATTTGATGCTCTT
>1811499|reference Oceanobacter_species_Red65|length 31|copies 1
AGGTATTACATCACCTGGCGATACGTCATGT
>1811499|reference Oceanobacter_species_Red65|length 31|copies 2
AGGTATTGTTGATCCTGGATTACATACTGAT
>1811499|reference Oceanobacter_species_Red65|length 32|copies 3
AGGTCGATACTCAGCCTGGCGAGACCAAGAAT
>1811499|reference Oceanobacter_species_Red65|length 31|copies 3
AGGTCGCCGACACCCTGGAAGACCTCATTAA
>1811499|reference Oceanobacter_species_Red65|length 32|copies 1
AGGTCGCCGACACCCTGGAAGACCTCATTAAC
>1811499|reference Oceanobacter_species_Red65|length 9|copies 1
AGGTCGGCC
>1811499|reference Oceanobacter_species_Red65|length 31|copies 5
AGGTGACCAATTGCCTGGCCGCGAATGACGA
>1811499|reference Oceanobacter_species_Red65|length 32|copies 1
AGGTGACCAATTGCCTGGCCGCGAATGACGAG
>1811499|reference Oceanobacter_species_Red65|length 32|copies 1
AGGTGGTCGTTTACCTGGGCATACGTTAGATA
>1811499|reference Oceanobacter_species_Red65|length 31|copies 3
AGGTGTGGGGATTCCTGGCACAATAGAAAAG
>1811499|reference Oceanobacter_species_Red65|length 32|copies 1
AGGTGTGGGGATTCCTGGCACAATAGAAAAGC
>1811499|reference Oceanobacter_species_Red65|length 32|copies 1
AGGTTACGCCCCCACCAGGTCTTTCCTGAAAA
>1811499|reference Oceanobacter_species_Red65|length 31|copies 1
AGGTTAGCTTGAGCCTGGATAGAAGCCGCTT
>1811499|reference Oceanobacter_species_Red65|length 32|copies 1
AGGTTAGCTTGAGCCTGGATAGAAGCCGCTTG
>1811499|reference Oceanobacter_species_Red65|length 31|copies 3
AGGTTCAATCATGCCTGGCTGTTTGGCAGTC
>1811499|reference Oceanobacter_species_Red65|length 32|copies 2
AGGTTCAATCATGCCTGGCTGTTTGGCAGTCA
>1811499|reference Oceanobacter_species_Red65|length 32|copies 4
AGGTTCACAATTCCCAGGCTTTGAACTAGATG
>1811499|reference Oceanobacter_species_Red65|length 32|copies 1
AGGTTGCGCTTTGGCCAGGCTTATATGAACTA
>1811499|reference Oceanobacter_species_Red65|length 31|copies 1
AGGTTGTTCGTAACCAGGAATGCGTAAATCG
>1811499|reference Oceanobacter_species_Red65|length 32|copies 2
AGGTTTAAATGCCCCTGGTCCTACATCAAACA
>1811499|reference Oceanobacter_species_Red65|length 42|copies 1
AGGTTTCTCGCGCCCAGTGCCTGTATTTGAGGTTGTTGATTT
>1811499|reference Oceanobacter_species_Red65|length 31|copies 4
AGTAACAGAACCGCCTGGTGAATTTATATAC
>1811499|reference Oceanobacter_species_Red65|length 31|copies 1
AGTAACCGCACCTCCAGGCTTTAAAGAAGCA
>1811499|reference Oceanobacter_species_Red65|length 31|copies 14
AGTAACTTCATCGCCTGGGCGGACAATACCG
>1811499|reference Oceanobacter_species_Red65|length 31|copies 3
AGTAAGGGGGTAACCAGGAAAGCAGGGATGG
>1811499|reference Oceanobacter_species_Red65|length 32|copies 3
AGTAAGGTTGCCGGCCAGGCAAGCGTCGTTAT
>1811499|reference Oceanobacter_species_Red65|length 33|copies 1
AGTAAGTCCCCATTCCTGGCTTCATCATCTTAG
>1811499|reference Oceanobacter_species_Red65|length 32|copies 3
AGTACAAGCGACGCCAGGCACCCGTCGGCGTG
>1811499|reference Oceanobacter_species_Red65|length 31|copies 5
AGTACACGCTGATCCAGGCGGTAGTCTTCCC
>1811499|reference Oceanobacter_species_Red65|length 32|copies 3
AGTACACGCTGATCCAGGCGGTAGTCTTCCCG
>1811499|reference Oceanobacter_species_Red65|length 32|copies 1
AGTACAGCGCCAGACCAGGTGTCTTTTCCAAT
>1811499|reference Oceanobacter_species_Red65|length 33|copies 1
AGTACAGCGCCAGACCAGGTGTCTTTTCCAATA
>1811499|reference Oceanobacter_species_Red65|length 32|copies 1
AGTACGAATTTGTTCCTGGGCCACTTTAGGAC
>1811499|reference Oceanobacter_species_Red65|length 31|copies 11
AGTACGGTGAAGACCAGGCTTTTTCGTATAG
>1811499|reference Oceanobacter_species_Red65|length 31|copies 3
AGTACTTCAAATGCCTGGCTGAACGAGGCCT
>1811499|reference Oceanobacter_species_Red65|length 32|copies 1
AGTACTTTTATTCACCAGGCTTGCAAAGCCAA
>1811499|reference Oceanobacter_species_Red65|length 31|copies 2
AGTAGATTGGACACCAGGCGAAACCGCCAAG
>1811499|reference Oceanobacter_species_Red65|length 32|copies 2
AGTAGATTGGACACCAGGCGAAACCGCCAAGG
>1811499|reference Oceanobacter_species_Red65|length 31|copies 6
AGTAGCACGGACCCCTGGTGTGATATCCAAA
>1811499|reference Oceanobacter_species_Red65|length 33|copies 1
AGTAGCGCCTAAAACCTGGTTAGAGCAGCATAT
>1811499|reference Oceanobacter_species_Red65|length 31|copies 4
AGTATCATCTGGACCTGGCTCGCCGAATACA
>1811499|reference Oceanobacter_species_Red65|length 31|copies 2
AGTATTCGCAAACCCAGGTCAATCCGTAGAA
>1811499|reference Oceanobacter_species_Red65|length 32|copies 3
AGTATTGAAGCTACCAGGCAGGATGAAACAAG
>1811499|reference Oceanobacter_species_Red65|length 32|copies 2
AGTATTGCCACTGACCAGGGTTGGCATGATCG
>1811499|reference Oceanobacter_species_Red65|length 31|copies 19
AGTCAGGCTGAAGCCAGGTGATCGCTTCCAG
>1811499|reference Oceanobacter_species_Red65|length 32|copies 1
AGTCAGGCTGAAGCCAGGTGATCGCTTCCAGT
>1811499|reference Oceanobacter_species_Red65|length 32|copies 1
AGTCATACACATACCTGGGGTAAACGACACAA
>1811499|reference Oceanobacter_species_Red65|length 31|copies 8
AGTCCCGTTACCGCCAGGCAGGCGTAGGTCA
>1811499|reference Oceanobacter_species_Red65|length 32|copies 1
AGTCCCGTTACCGCCAGGCAGGCGTAGGTCAC
>1811499|reference Oceanobacter_species_Red65|length 32|copies 1
AGTCGAAAAAGAGCCTGGTGCGAGTAACTTGG
>1811499|reference Oceanobacter_species_Red65|length 31|copies 2
AGTCGGTGCAGGGCCAGGCGATCCGGATTTG
>1811499|reference Oceanobacter_species_Red65|length 31|copies 5
AGTCGTCGCCGTGCCTGGCCTTGTTAGCATT
>1811499|reference Oceanobacter_species_Red65|length 32|copies 5
AGTCGTTCCCTTGGCCAGGTAAGGAGCAAGCT
>1811499|reference Oceanobacter_species_Red65|length 32|copies 1
AGTCTAAGCTCACACCAGGTCCTGTCTTGCCG
>1811499|reference Oceanobacter_species_Red65|length 32|copies 5
AGTCTTAAATGCCGCCTGGCTTTCTAACATTA
>1811499|reference Oceanobacter_species_Red65|length 31|copies 1
AGTGAACGCAATACCTGGGTGATGCAATCAG
>1811499|reference Oceanobacter_species_Red65|length 32|copies 1
AGTGAATGGCAAAACCTGGTATCGCGTATTCA
>1811499|reference Oceanobacter_species_Red65|length 31|copies 2
AGTGACCAAGTTGCCAGGTAAGCCAGAACTC
>1811499|reference Oceanobacter_species_Red65|length 32|copies 1
AGTGATGAACTCGGCCAGGTCCTAAACGGCCT
>1811499|reference Oceanobacter_species_Red65|length 31|copies 1
AGTGCAACCGGAGCCTGGGCTGATCAGCTAA
>1811499|reference Oceanobacter_species_Red65|length 32|copies 3
AGTGCAACCGGAGCCTGGGCTGATCAGCTAAG
>1811499|reference Oceanobacter_species_Red65|length 32|copies 2
AGTGCATTGTCGATCCAGGAAGGCCCGAATCA
>1811499|reference Oceanobacter_species_Red65|length 31|copies 1
AGTGCCGGGCATTCCAGGTGTCAGCGAGAAC
>1811499|reference Oceanobacter_species_Red65|length 32|copies 1
AGTGCCGGGCATTCCAGGTGTCAGCGAGAACA
>1811499|reference Oceanobacter_species_Red65|length 31|copies 5
AGTGCCTTTCACGCCAGGCCGTACTGATGCG
>1811499|reference Oceanobacter_species_Red65|length 8|copies 1
AGTGGCCG
>1811499|reference Oceanobacter_species_Red65|length 31|copies 9
AGTGGTGGGTACTCCAGGTCGCATTGAAGAG
>1811499|reference Oceanobacter_species_Red65|length 32|copies 1
AGTGTCGACTCCGCCCAGGGTGACTTCTGCTT
>1811499|reference Oceanobacter_species_Red65|length 31|copies 2
AGTGTGGCTGTGCCCTGGCAGTTGAATGCGC
>1811499|reference Oceanobacter_species_Red65|length 32|copies 2
AGTGTGGCTGTGCCCTGGCAGTTGAATGCGCT
>1811499|reference Oceanobacter_species_Red65|length 32|copies 2
AGTGTTTACGCAGCCTGGAACCCAATCTAATG
>1811499|reference Oceanobacter_species_Red65|length 33|copies 1
AGTTAAACTGAGCCCCTGGAAAATCTTCAAATG
>1811499|reference Oceanobacter_species_Red65|length 31|copies 2
AGTTATTACCAAACCAGGGACTCAACGTGCG
>1811499|reference Oceanobacter_species_Red65|length 32|copies 1
AGTTCAGGTACCCACCAGGAGTGGATAACGTC
>1811499|reference Oceanobacter_species_Red65|length 31|copies 11
AGTTCGCCGATGGCCTGGCGAATCAACTCCA
>1811499|reference Oceanobacter_species_Red65|length 32|copies 1
AGTTCGCCGATGGCCTGGCGAATCAACTCCAG
>1811499|reference Oceanobacter_species_Red65|length 40|copies 1
AGTTCTTCACAATCTAGCACAAATTGCTCTTGCCACTCAC
>1811499|reference Oceanobacter_species_Red65|length 31|copies 1
AGTTGAACACGACCCTGGAGAGCCATTTGCT
>1811499|reference Oceanobacter_species_Red65|length 31|copies 6
AGTTGAAGGGGCGCCAGGCTTAGCCAAAACC
>1811499|reference Oceanobacter_species_Red65|length 31|copies 7
AGTTGCTGCACTGCCTGGCTTTGAATGGACG
>1811499|reference Oceanobacter_species_Red65|length 31|copies 1
AGTTGGTATTGGTCCAGGTTCTATCTGTACA
>1811499|reference Oceanobacter_species_Red65|length 31|copies 1
AGTTGTATTCGTTCCTGGTTATGGTCTTGCG
>1811499|reference Oceanobacter_species_Red65|length 32|copies 5
AGTTTCGAACGAACCTGGCGTAACGATATAAG
>1811499|reference Oceanobacter_species_Red65|length 32|copies 5
AGTTTCGGCATCTTCCAGGCCATCAAGGAACA
>1811499|reference Oceanobacter_species_Red65|length 32|copies 4
AGTTTGCGCTTAGCCCAGGGCTCGTGCATGCA
>1811499|reference Oceanobacter_species_Red65|length 31|copies 4
AGTTTGTACAAAGCCTGGGTGCAATTGGGCA
>1811499|reference Oceanobacter_species_Red65|length 32|copies 1
AGTTTTCAGGCTCACCTGGATCATCACGACGC
>1811499|reference Oceanobacter_species_Red65|length 32|copies 1
AGTTTTCGCGCTTGCCTGGAAGTTGCGCTGCG
>1811499|reference Oceanobacter_species_Red65|length 32|copies 1
ATAAAAGTGTAATCCAGGCACATCGTTCTCGA
>1811499|reference Oceanobacter_species_Red65|length 33|copies 1
ATAAATATTTATTGCCTGGTGCTTGGCAAAACT
>1811499|reference Oceanobacter_species_Red65|length 31|copies 6
ATAACCGTCTGCTCCAGGGATAATCAGTTCA
>1811499|reference Oceanobacter_species_Red65|length 31|copies 3
ATAACTTCATCGACCTGGGCACCGTCGATCT
>1811499|reference Oceanobacter_species_Red65|length 31|copies 4
ATAATCTGTTCTGCCAGGAGTTGCCTAAATG
>1811499|reference Oceanobacter_species_Red65|length 32|copies 2
ATAATCTGTTCTGCCAGGAGTTGCCTAAATGA
>1811499|reference Oceanobacter_species_Red65|length 35|copies 1
ATAATTCCATTGCAGCCTAGTTATCACTAGGCTGC
>1811499|reference Oceanobacter_species_Red65|length 9|copies 1
ATACAACCA
>1811499|reference Oceanobacter_species_Red65|length 31|copies 5
ATACAACCGCTTCCCAGGGTCAACGCAAGGT
>1811499|reference Oceanobacter_species_Red65|length 31|copies 1
ATACACGATAGGACCTGGGGAATACCTCAAT
>1811499|reference Oceanobacter_species_Red65|length 32|copies 2
ATACACGATAGGACCTGGGGAATACCTCAATA
>1811499|reference Oceanobacter_species_Red65|length 32|copies 1
ATACATCACAGGGCCAGGAAAGGTACGTGTTG
>1811499|reference Oceanobacter_species_Red65|length 31|copies 12
ATACCCACTACAGCCAGGGACTCTAACATTG
>1811499|reference Oceanobacter_species_Red65|length 31|copies 2
ATACCCACTTTCACCTGGCCATTTGCGCAGG
>1811499|reference Oceanobacter_species_Red65|length 33|copies 1
ATACCCATCATGTGAATTGCGAAGATAAAGAAG
>1811499|reference Oceanobacter_species_Red65|length 32|copies 1
ATACCCCTCCATGTCCTGGTTTAGCCCCTTGA
>1811499|reference Oceanobacter_species_Red65|length 32|copies 1
ATACCCGTACTGGTCCAGGGAAGCCGAGAAGT
>1811499|reference Oceanobacter_species_Red65|length 31|copies 2
ATACCGATTTTATCCAGGTTGCTGCCTTTTT
>1811499|reference Oceanobacter_species_Red65|length 38|copies 1
ATACCTATCCAGATTTCATCATGGGCGAGTTACAGTAT
>1811499|reference Oceanobacter_species_Red65|length 31|copies 10
ATACTAGTGATAGCCAGGCCGGGCTTGTTAC
>1811499|reference Oceanobacter_species_Red65|length 32|copies 2
ATACTAGTGATAGCCAGGCCGGGCTTGTTACA
>1811499|reference Oceanobacter_species_Red65|length 31|copies 3
ATACTGTGCTAAACCAGGACCAGATGTGAAA
>1811499|reference Oceanobacter_species_Red65|length 32|copies 1
ATACTTGTGCTGGACCTGGTACTTGACCCAGA
>1811499|reference Oceanobacter_species_Red65|length 33|copies 1
ATACTTGTGCTGGACCTGGTACTTGACCCAGAG
>1811499|reference Oceanobacter_species_Red65|length 31|copies 8
ATAGAAATCTGTTCCTGGATGACCCGTTAGC
>1811499|reference Oceanobacter_species_Red65|length 32|copies 6
ATAGAAATCTGTTCCTGGATGACCCGTTAGCG
>1811499|reference Oceanobacter_species_Red65|length 31|copies 2
ATAGCGCAGCGAACCTGGGCGCGTTCGTCTT
>1811499|reference Oceanobacter_species_Red65|length 31|copies 3
ATAGGTACCGCCACCAGGAACCACAATGACG
>1811499|reference Oceanobacter_species_Red65|length 31|copies 10
ATAGGTCCAGCCACCTGGTGCGGCGCCCAAG
>1811499|reference Oceanobacter_species_Red65|length 32|copies 2
ATAGGTCCAGCCACCTGGTGCGGCGCCCAAGT
>1811499|reference Oceanobacter_species_Red65|length 30|copies 1
ATATAGGTATTACCAGGCAAAGGGGTAAAG
>1811499|reference Oceanobacter_species_Red65|length 36|copies 1
ATATAGGTGAGATGCCAAGCAAGGGGGATGTTGCAT
>1811499|reference Oceanobacter_species_Red65|length 31|copies 3
ATATCAAGTTCTCCCTGGTCTGGCACCAATT
>1811499|reference Oceanobacter_species_Red65|length 31|copies 4
ATATCCAAAAGACCCTGGCTTTGATCCAATA
>1811499|reference Oceanobacter_species_Red65|length 31|copies 2
ATATCCGATTTACCCTGGCGTCCAAACAAGA
>1811499|reference Oceanobacter_species_Red65|length 32|copies 2
ATATCCGATTTACCCTGGCGTCCAAACAAGAG
>1811499|reference Oceanobacter_species_Red65|length 31|copies 17
ATATCTTGTCCTGCCTGGCGGACACGCACAT
>1811499|reference Oceanobacter_species_Red65|length 31|copies 3
ATATGCAATTTGGCCAGGTTGCGATAAGTTT
>1811499|reference Oceanobacter_species_Red65|length 31|copies 1
ATATGGCAAATAACCTGGGCTTTAAGTTTGC
>1811499|reference Oceanobacter_species_Red65|length 32|copies 2
ATATGGGGCTTAACCCTGGCACCTTCACAGAT
>1811499|reference Oceanobacter_species_Red65|length 33|copies 1
ATATGGGGCTTAACCCTGGCACCTTCACAGATA
>1811499|reference Oceanobacter_species_Red65|length 31|copies 2
ATATTCAAGTCATCCAGGGCTTCTGGGTGTG
>1811499|reference Oceanobacter_species_Red65|length 31|copies 5
ATATTCGATGCCACCTGGAGCAATTTGCTTA
>1811499|reference Oceanobacter_species_Red65|length 32|copies 2
ATATTCGATGCCACCTGGAGCAATTTGCTTAA
>1811499|reference Oceanobacter_species_Red65|length 32|copies 1
ATATTGCGAGTGTTCCTGGGCTAAGGTCTGAA
>1811499|reference Oceanobacter_species_Red65|length 31|copies 2
ATATTGTTCGTGCCCAGGAGTATCGGCAATG
>1811499|reference Oceanobacter_species_Red65|length 32|copies 6
ATATTGTTCGTGCCCAGGAGTATCGGCAATGA
>1811499|reference Oceanobacter_species_Red65|length 32|copies 2
ATCAAAGTGTATGACCTGGGCACTTGCATGAA
>1811499|reference Oceanobacter_species_Red65|length 31|copies 1
ATCAACGGTAATACCAGGACCCATGGTGGTA
>1811499|reference Oceanobacter_species_Red65|length 38|copies 1
ATCAAGAAGGATCATTTCCGGATGTTCATCGATGATGA
>1811499|reference Oceanobacter_species_Red65|length 31|copies 1
ATCAAGTAGTCGACCTGGGGTCGCAACTACA
>1811499|reference Oceanobacter_species_Red65|length 31|copies 2
ATCAATCCAATCGCCAGGCTTTAAACCCAGT
>1811499|reference Oceanobacter_species_Red65|length 31|copies 2
ATCACACAGTTAGCCTGGTGTCGTGATGATG
>1811499|reference Oceanobacter_species_Red65|length 32|copies 1
ATCACACAGTTAGCCTGGTGTCGTGATGATGA
>1811499|reference Oceanobacter_species_Red65|length 30|copies 1
ATCACCATCCTGACCAGGAGACGTTGCAAC
>1811499|reference Oceanobacter_species_Red65|length 31|copies 1
ATCACCATCCTGACCAGGAGACGTTGCAACA
>1811499|reference Oceanobacter_species_Red65|length 32|copies 1
ATCACGAAACGCTGCCTGGGCATCACTTACAA
>1811499|reference Oceanobacter_species_Red65|length 10|copies 1
ATCACGGACA
>1811499|reference Oceanobacter_species_Red65|length 9|copies 1
ATCACGGCC
>1811499|reference Oceanobacter_species_Red65|length 9|copies 1
ATCACTACG
>1811499|reference Oceanobacter_species_Red65|length 31|copies 3
ATCACTACGACCACCTGGACGAATCTACTAT
>1811499|reference Oceanobacter_species_Red65|length 32|copies 3
ATCACTACGACCACCTGGACGAATCTACTATT
>1811499|reference Oceanobacter_species_Red65|length 32|copies 9
ATCACTGGCTTGGCCTGGACGCTCAATCGAGA
>1811499|reference Oceanobacter_species_Red65|length 39|copies 1
ATCACTTAACGGTTCTGGCCCCAGGTGTTGTAAGCGGCT
>1811499|reference Oceanobacter_species_Red65|length 31|copies 1
ATCAGGGCGCGCACCTGGTCGGTCGATCTTG
>1811499|reference Oceanobacter_species_Red65|length 32|copies 1
ATCAGGGCGCGCACCTGGTCGGTCGATCTTGT
>1811499|reference Oceanobacter_species_Red65|length 31|copies 1
ATCATCAAGCAAACCAGGCACCTCAGTATCG
>1811499|reference Oceanobacter_species_Red65|length 31|copies 4
ATCATCACCATGCCCAGGCTCCACAGCGTCA
>1811499|reference Oceanobacter_species_Red65|length 31|copies 2
ATCATGCATCAAGCCAGGCTTAACCTGCTTA
>1811499|reference Oceanobacter_species_Red65|length 32|copies 1
ATCATGCATGTTCGCCAGGGCCATGCGAAAGG
>1811499|reference Oceanobacter_species_Red65|length 32|copies 1
ATCATTGACCGTTCCTGGTATCCGATATGTTG
>1811499|reference Oceanobacter_species_Red65|length 32|copies 1
ATCATTTTTAACGCCAGGTACATATGTCTGGT
>1811499|reference Oceanobacter_species_Red65|length 31|copies 1
ATCCAAAACGAGCCCAGGTCTAAACGGCGGG
>1811499|reference Oceanobacter_species_Red65|length 10|copies 1
ATCCACGCCT
>1811499|reference Oceanobacter_species_Red65|length 31|copies 1
ATCCAGAATAATCCCTGGGGCTTCTCGTCGC
>1811499|reference Oceanobacter_species_Red65|length 31|copies 2
ATCCCATATGAATCCAGGAGTATTGGCAATG
>1811499|reference Oceanobacter_species_Red65|length 32|copies 1
ATCCCTACCTTGATCCTGGTTTTATCTGAGTG
>1811499|reference Oceanobacter_species_Red65|length 31|copies 1
ATCCGCGAGACGGCCTGGTTCTTCGATACTT
>1811499|reference Oceanobacter_species_Red65|length 31|copies 2
ATCCGGCTTTAGGCCAGGTTGCTCGGTTTCC
>1811499|reference Oceanobacter_species_Red65|length 10|copies 1
ATCCGTCATA
>1811499|reference Oceanobacter_species_Red65|length 31|copies 1
ATCCTACAAGAAGCCTGGGTCGAAGCCGGTG
>1811499|reference Oceanobacter_species_Red65|length 32|copies 1
ATCCTACAAGAAGCCTGGGTCGAAGCCGGTGT
>1811499|reference Oceanobacter_species_Red65|length 35|copies 1
ATCCTCCAGTTATTGTCGTGCATGGTAATAAAACC
>1811499|reference Oceanobacter_species_Red65|length 11|copies 1
ATCCTCGAAGC
>1811499|reference Oceanobacter_species_Red65|length 31|copies 2
ATCCTCGTAACATCCTGGAACGGTATCGGTA
>1811499|reference Oceanobacter_species_Red65|length 8|copies 1
ATCCTGTC
>1811499|reference Oceanobacter_species_Red65|length 31|copies 2
ATCGAAGAACACGCCTGGTGAGCGATGAAGC
>1811499|reference Oceanobacter_species_Red65|length 31|copies 4
ATCGATCACGTGACCAGGCCAGCCCCAAGTG
>1811499|reference Oceanobacter_species_Red65|length 31|copies 2
ATCGCAGCCACCACCTGGTCTGAATACAAAA
>1811499|reference Oceanobacter_species_Red65|length 37|copies 5
ATCGCTGGTTATGGGCATTAGAATCTCAGATGGTAAA
>1811499|reference Oceanobacter_species_Red65|length 38|copies 1
ATCGCTGGTTATGGGCATTAGAATCTCAGATGGTAAAG
>1811499|reference Oceanobacter_species_Red65|length 43|copies 3
ATCGCTGGTTATGGGCATTAGAATCTCAGATGGTAAAGTTGCT
>1811499|reference Oceanobacter_species_Red65|length 31|copies 2
ATCGCTTCGGCCGCCTGGGTAATAAAAGTCC
>1811499|reference Oceanobacter_species_Red65|length 31|copies 1
ATCGGAGCCTGCTCCTGGCTCTGTCATGGCG
>1811499|reference Oceanobacter_species_Red65|length 28|copies 1
ATCGGTACTGCCAGGATGCGCACTGATA
>1811499|reference Oceanobacter_species_Red65|length 31|copies 1
ATCGTTCTTTTTGCCAGGCTCAAACATGGCA
>1811499|reference Oceanobacter_species_Red65|length 33|copies 1
ATCTAACTGAAAATCCAGGTTTCGTTGAGTACT
>1811499|reference Oceanobacter_species_Red65|length 31|copies 2
ATCTACTCTTAAGCCAGGTGAAGAACTCTTA
>1811499|reference Oceanobacter_species_Red65|length 27|copies 1
ATCTCAGTACCTGGACGCAACCAAAGA
>1811499|reference Oceanobacter_species_Red65|length 10|copies 1
ATCTCCAGCG
>1811499|reference Oceanobacter_species_Red65|length 9|copies 1
ATCTCGAGC
>1811499|reference Oceanobacter_species_Red65|length 31|copies 1
ATCTCTTTCAATGCCTGGCTATGACGCATTT
>1811499|reference Oceanobacter_species_Red65|length 32|copies 2
ATCTCTTTCAATGCCTGGCTATGACGCATTTG
>1811499|reference Oceanobacter_species_Red65|length 42|copies 1
ATCTGACAGGATATCTCGAATCATAGAACCGAAAGTTGGGGT
>1811499|reference Oceanobacter_species_Red65|length 31|copies 2
ATCTGGCAAATGACCTGGGTGAACATGGCAT
>1811499|reference Oceanobacter_species_Red65|length 31|copies 1
ATCTTGCCCGATACCTGGAACCGCTTCGCCA
>1811499|reference Oceanobacter_species_Red65|length 32|copies 1
ATCTTGCCCGATACCTGGAACCGCTTCGCCAT
>1811499|reference Oceanobacter_species_Red65|length 31|copies 2
ATCTTTAAGCTATCCAGGTACTTCTGCTGGA
>1811499|reference Oceanobacter_species_Red65|length 31|copies 2
ATGAAAAATCAATCCAGGCTCGAACTGTCTC
>1811499|reference Oceanobacter_species_Red65|length 31|copies 9
ATGAACAGCGAACCCTGGCCATTGCAGACAA
>1811499|reference Oceanobacter_species_Red65|length 32|copies 5
ATGAACAGCGAACCCTGGCCATTGCAGACAAG
>1811499|reference Oceanobacter_species_Red65|length 31|copies 1
ATGAACTTCTTTTCCAGGATGATGAAAGCCA
>1811499|reference Oceanobacter_species_Red65|length 31|copies 1
ATGAAGATATTGGCCAGGTTTTAGGTTATTG
>1811499|reference Oceanobacter_species_Red65|length 31|copies 5
ATGAAGATGGCCACCAGGAATGCTGTGGCAT
>1811499|reference Oceanobacter_species_Red65|length 31|copies 6
ATGAAGGTAAGCGCCTGGTGATTGATATTGG
>1811499|reference Oceanobacter_species_Red65|length 32|copies 1
ATGAAGGTAAGCGCCTGGTGATTGATATTGGC
>1811499|reference Oceanobacter_species_Red65|length 31|copies 8
ATGAAGTTTCTCGCCAGGACGGATACCTATC
>1811499|reference Oceanobacter_species_Red65|length 32|copies 1
ATGAAGTTTCTCGCCAGGACGGATACCTATCT
>1811499|reference Oceanobacter_species_Red65|length 32|copies 1
ATGAATACAGTTTGCCAGGATCTCAAGCACAA
>1811499|reference Oceanobacter_species_Red65|length 31|copies 1
ATGAATATAGCCTCCAGGCAATCGATCCTTT
>1811499|reference Oceanobacter_species_Red65|length 32|copies 1
ATGAATATAGCCTCCAGGCAATCGATCCTTTT
>1811499|reference Oceanobacter_species_Red65|length 31|copies 5
ATGAGATGCAGCGCCAGGTTCAAGACGACTA
>1811499|reference Oceanobacter_species_Red65|length 31|copies 8
ATGAGCCCAGTGACCAGGCGGCGTGCTATAT
>1811499|reference Oceanobacter_species_Red65|length 30|copies 1
ATGAGCGGCCCACCTGGAACGGGTAAGAGT
>1811499|reference Oceanobacter_species_Red65|length 31|copies 3
ATGATCCAGATACCCAGGTGAAAATCGAATT
>1811499|reference Oceanobacter_species_Red65|length 31|copies 3
ATGATCGCATCGACCTGGCAGTACATTAACG
>1811499|reference Oceanobacter_species_Red65|length 9|copies 1
ATGATGTTC
>1811499|reference Oceanobacter_species_Red65|length 31|copies 2
ATGATTGGCTCCACCAGGAGTGGTGTATGCA
>1811499|reference Oceanobacter_species_Red65|length 32|copies 1
ATGATTTTGGAACACCTGGCGCGCAAGCTTTC
>1811499|reference Oceanobacter_species_Red65|length 31|copies 3
ATGCAAAGCGGAACCAGGCTCAAACACCAAA
>1811499|reference Oceanobacter_species_Red65|length 31|copies 1
ATGCACGATATTGCCAGGTCGAGGTCCAAAT
>1811499|reference Oceanobacter_species_Red65|length 32|copies 2
ATGCACGATATTGCCAGGTCGAGGTCCAAATC
>1811499|reference Oceanobacter_species_Red65|length 31|copies 6
ATGCCAATAGGCTCCAGGTCGCATGTGTTGG
>1811499|reference Oceanobacter_species_Red65|length 32|copies 1
ATGCCAATAGGCTCCAGGTCGCATGTGTTGGG
>1811499|reference Oceanobacter_species_Red65|length 32|copies 1
ATGCCATGGCATAACCAGGCGCGACTAAGCCG
>1811499|reference Oceanobacter_species_Red65|length 31|copies 5
ATGCCGGTCCCGCCCAGGGTGATCAAACCAG
>1811499|reference Oceanobacter_species_Red65|length 11|copies 1
ATGCGCCAGCG
>1811499|reference Oceanobacter_species_Red65|length 8|copies 1
ATGCGCGC
>1811499|reference Oceanobacter_species_Red65|length 33|copies 1
ATGCGCTACAGCGTCCAGGTGGTCGTTCTGATT
>1811499|reference Oceanobacter_species_Red65|length 31|copies 1
ATGCGTTTCAAGACCTGGTTAAAAGTTTAGA
>1811499|reference Oceanobacter_species_Red65|length 33|copies 1
ATGCTACATGCGGCCCAGGCCTAAAGATAAAAA
>1811499|reference Oceanobacter_species_Red65|length 31|copies 1
ATGCTCGTGACCACCTGGTCCATGAACATGA
>1811499|reference Oceanobacter_species_Red65|length 34|copies 1
ATGCTTGTTTTTTGCTGTCACGCCAACCAAGCCA
>1811499|reference Oceanobacter_species_Red65|length 31|copies 8
ATGGACGGTGCGCCCTGGCTCATGCTGAGTG
>1811499|reference Oceanobacter_species_Red65|length 31|copies 1
ATGGATACAAAGGCCTGGTTTTCCAGGCCAT
>1811499|reference Oceanobacter_species_Red65|length 32|copies 2
ATGGCAAGGAAAACCTGGCGCGTTATTCGAAT
>1811499|reference Oceanobacter_species_Red65|length 31|copies 2
ATGGCATATCAAACCTGGTGCCGCTAACCGT
>1811499|reference Oceanobacter_species_Red65|length 34|copies 1
ATGGCCGCTAGCTCTTGCTCAGTTAGGGCTTCTG
>1811499|reference Oceanobacter_species_Red65|length 35|copies 1
ATGGCCGCTAGCTCTTGCTCAGTTAGGGCTTCTGG
>1811499|reference Oceanobacter_species_Red65|length 44|copies 1
ATGGCGAAGTGTTGAAACGCTATGAATCGAGTGTTACCCCCAGT
>1811499|reference Oceanobacter_species_Red65|length 35|copies 4
ATGGCGATACCTATCCAGATTTCATCATGGGCGAG
>1811499|reference Oceanobacter_species_Red65|length 36|copies 1
ATGGCGATACCTATCCAGATTTCATCATGGGCGAGT
>1811499|reference Oceanobacter_species_Red65|length 39|copies 1
ATGGCGTCCAATCAAAATACTCGCGAATTTTTTCTAACG
>1811499|reference Oceanobacter_species_Red65|length 32|copies 1
ATGGCTCTGGGTCACCAGGTCCATTTGACAGG
>1811499|reference Oceanobacter_species_Red65|length 10|copies 1
ATGGCTGGCT
>1811499|reference Oceanobacter_species_Red65|length 31|copies 2
ATGGGACTGTGTCCCAGGTTCACTGTTTGGG
>1811499|reference Oceanobacter_species_Red65|length 32|copies 2
ATGGGACTGTGTCCCAGGTTCACTGTTTGGGT
>1811499|reference Oceanobacter_species_Red65|length 31|copies 3
ATGGGAGGCTAGACCAGGATTGATCTCGTTA
>1811499|reference Oceanobacter_species_Red65|length 32|copies 1
ATGGGAGGCTAGACCAGGATTGATCTCGTTAT
>1811499|reference Oceanobacter_species_Red65|length 13|copies 1
ATGGGCGGCTCGG
>1811499|reference Oceanobacter_species_Red65|length 31|copies 1
ATGGGTGGAATATCCAGGGTTTCTTCCAAAC
>1811499|reference Oceanobacter_species_Red65|length 31|copies 3
ATGGTGCGAAAGGCCTGGCTTGGATCAAGGT
>1811499|reference Oceanobacter_species_Red65|length 27|copies 1
ATGGTGGAAACATCCTGGGTTAGCCAG
>1811499|reference Oceanobacter_species_Red65|length 31|copies 1
ATGGTGGAAACATCCTGGGTTAGCCAGTACG
>1811499|reference Oceanobacter_species_Red65|length 31|copies 2
ATGGTTTATCGGCCCAGGATGTGAGCAACCT
>1811499|reference Oceanobacter_species_Red65|length 31|copies 4
ATGTACCAGCCTACCTGGCCCTTGCTTGGCA
>1811499|reference Oceanobacter_species_Red65|length 32|copies 1
ATGTAGAAAGCTTGCCTGGTCTACCCTTTACC
>1811499|reference Oceanobacter_species_Red65|length 32|copies 1
ATGTAGAAGATCGCCCAGGCCACGATCTTCGC
>1811499|reference Oceanobacter_species_Red65|length 31|copies 8
ATGTAGCGCCACCCCAGGATTCAAGAGACCA
>1811499|reference Oceanobacter_species_Red65|length 32|copies 2
ATGTAGCGCCACCCCAGGATTCAAGAGACCAG
>1811499|reference Oceanobacter_species_Red65|length 33|copies 1
ATGTAGCGGTGGAACCTGGTGCAATGGTCAAAG
>1811499|reference Oceanobacter_species_Red65|length 31|copies 5
ATGTAGTTGCATCCCTGGGTGATGTGAATGG
>1811499|reference Oceanobacter_species_Red65|length 31|copies 5
ATGTCAGATTCAACCAGGTCGTGTCCTATAT
>1811499|reference Oceanobacter_species_Red65|length 32|copies 1
ATGTCAGATTCAACCAGGTCGTGTCCTATATG
>1811499|reference Oceanobacter_species_Red65|length 30|copies 1
ATGTCGATTGAAGCCTGCTCGTCATAACTA
>1811499|reference Oceanobacter_species_Red65|length 31|copies 5
ATGTCGCTACGAGCCTGGGCTACTGTATCGG
>1811499|reference Oceanobacter_species_Red65|length 31|copies 4
ATGTCGGTTTGAGCCAGGCGATACAGTAAAA
>1811499|reference Oceanobacter_species_Red65|length 32|copies 4
ATGTCGGTTTGAGCCAGGCGATACAGTAAAAA
>1811499|reference Oceanobacter_species_Red65|length 33|copies 1
ATGTGAGTATTGAACCTGGCTTATTGCCAGATT
>1811499|reference Oceanobacter_species_Red65|length 31|copies 1
ATGTGCTGTATTTCCAGGCACTGTTTTTCCG
>1811499|reference Oceanobacter_species_Red65|length 32|copies 1
ATGTGGACAACTGGCCTGGCGATGTTGATGGT
>1811499|reference Oceanobacter_species_Red65|length 32|copies 2
ATGTGGGTTATGACCAGGGTGGATTGTTGACG
>1811499|reference Oceanobacter_species_Red65|length 35|copies 3
ATGTGGTGACCCGTGAACCTGGCGGAACAGATTTA
>1811499|reference Oceanobacter_species_Red65|length 33|copies 1
ATGTTATTTTGCATCCAGGTAAATCCGCTCGAA
>1811499|reference Oceanobacter_species_Red65|length 32|copies 1
ATGTTGAACTGGGACCAGGCGCTATTAAAAGT
>1811499|reference Oceanobacter_species_Red65|length 41|copies 4
ATGTTTGCTGACTACCTGGGCGTGGAACTAGAAGTTAAGGT
>1811499|reference Oceanobacter_species_Red65|length 33|copies 1
ATTAACGCTCAAGACCAGGGATTCATGGTGACC
>1811499|reference Oceanobacter_species_Red65|length 31|copies 4
ATTACATGGAGCACCTGGAAGAAGGTCGTTA
>1811499|reference Oceanobacter_species_Red65|length 31|copies 9
ATTACGCCGCTAACCAGGTGCGCAGGCTATG
>1811499|reference Oceanobacter_species_Red65|length 31|copies 9
ATTACTCGATGGTCCTGGACCAATGACATTG
>1811499|reference Oceanobacter_species_Red65|length 39|copies 1
ATTACTTTTGCTTGGCACGCTCTGCCTCAAACTTTTCTA
>1811499|reference Oceanobacter_species_Red65|length 40|copies 15
ATTACTTTTGCTTGGCACGCTCTGCCTCAAACTTTTCTAT
>1811499|reference Oceanobacter_species_Red65|length 32|copies 1
ATTAGAAAGATGGACCAGGGTTTAGCCGCAGT
>1811499|reference Oceanobacter_species_Red65|length 31|copies 3
ATTAGCTTTTTATCCTGGTCTGCGATGAAAG
>1811499|reference Oceanobacter_species_Red65|length 31|copies 5
ATTATCCAGCTTGCCAGGCGTTTCTAATGCA
>1811499|reference Oceanobacter_species_Red65|length 32|copies 1
ATTATCCAGCTTGCCAGGCGTTTCTAATGCAA
>1811499|reference Oceanobacter_species_Red65|length 32|copies 1
ATTATTCTGGAGAACCTGGAGCACAATCGCAC
>1811499|reference Oceanobacter_species_Red65|length 31|copies 1
ATTATTTCTTTTCCCTGGGCCTTGAGTTCAG
>1811499|reference Oceanobacter_species_Red65|length 30|copies 1
ATTCACCGTCGCCCCAGGCGTTAACTGAGA
>1811499|reference Oceanobacter_species_Red65|length 31|copies 4
ATTCACCGTCGCCCCAGGCGTTAACTGAGAC
>1811499|reference Oceanobacter_species_Red65|length 32|copies 2
ATTCACCGTCGCCCCAGGCGTTAACTGAGACA
>1811499|reference Oceanobacter_species_Red65|length 32|copies 2
ATTCACTGTTATCGCCAGGCAAAACCTTGTCC
>1811499|reference Oceanobacter_species_Red65|length 31|copies 1
ATTCACTTACGATCCTGGTTTTGTATCTACC
>1811499|reference Oceanobacter_species_Red65|length 32|copies 1
ATTCATGGCTAAACCTGGTAAGCGTTCCAAAG
>1811499|reference Oceanobacter_species_Red65|length 32|copies 2
ATTCCAATGCGATACCTGGTGTGTAGCCCAGG
>1811499|reference Oceanobacter_species_Red65|length 31|copies 3
ATTCCTAAAACAACCAGGCTCAAGCTTCTAG
>1811499|reference Oceanobacter_species_Red65|length 32|copies 1
ATTCGCGCACATTTCCAGGGAAGGTATGTTGC
>1811499|reference Oceanobacter_species_Red65|length 31|copies 1
ATTCGGTAATGTACCAGGTCTGCAGGTTTAT
>1811499|reference Oceanobacter_species_Red65|length 32|copies 4
ATTCGTATCGCGGCCCAGGCATGGATGAAGGC
>1811499|reference Oceanobacter_species_Red65|length 31|copies 2
ATTCTATAAGCAACCAGGTTCTGAGTAACTG
>1811499|reference Oceanobacter_species_Red65|length 31|copies 7
ATTCTCCTCGAATCCTGGTTCTTGGTGGGAG
>1811499|reference Oceanobacter_species_Red65|length 32|copies 4
ATTCTCCTCGAATCCTGGTTCTTGGTGGGAGT
>1811499|reference Oceanobacter_species_Red65|length 31|copies 12
ATTCTCGCATCCACCTGGATGCCGTCATTAA
>1811499|reference Oceanobacter_species_Red65|length 31|copies 1
ATTCTTGCTGTTCCCTGGTAGTGGTATTTTC
>1811499|reference Oceanobacter_species_Red65|length 32|copies 1
ATTCTTGGTATCTGCCTGGTTATGCCAATCGG
>1811499|reference Oceanobacter_species_Red65|length 32|copies 4
ATTGAAATGGAAGGCCTGGCTGCTTGTCTTGC
>1811499|reference Oceanobacter_species_Red65|length 31|copies 2
ATTGACGGCCTCGCCAGGTTGGTAAGCTTGC
>1811499|reference Oceanobacter_species_Red65|length 32|copies 2
ATTGACGGCCTCGCCAGGTTGGTAAGCTTGCA
>1811499|reference Oceanobacter_species_Red65|length 32|copies 1
ATTGAGAACCTTGACCAGGATAAACGACCACC
>1811499|reference Oceanobacter_species_Red65|length 31|copies 5
ATTGATGGCATCACCTGGAATTCCGAACAGG
>1811499|reference Oceanobacter_species_Red65|length 32|copies 1
ATTGATGGCATCACCTGGAATTCCGAACAGGT
>1811499|reference Oceanobacter_species_Red65|length 32|copies 4
ATTGCGCTCGATTACCAGGCAAGGCCATCATA
>1811499|reference Oceanobacter_species_Red65|length 32|copies 1
ATTGCGGTTTTCAGCCAGGCTTCCTCATTGGC
>1811499|reference Oceanobacter_species_Red65|length 31|copies 2
ATTGGAAGTGATGCCAGGCGAGAGTTTGGCG
>1811499|reference Oceanobacter_species_Red65|length 31|copies 1
ATTGGAGTATTATCCTGGCGAACGTCCCATT
>1811499|reference Oceanobacter_species_Red65|length 31|copies 1
ATTGGCGGTATAGCCTGGCCTTTGTGTTACC
>1811499|reference Oceanobacter_species_Red65|length 31|copies 3
ATTGGCGGTTATCCCTGGAACCCAAAGTTTA
>1811499|reference Oceanobacter_species_Red65|length 32|copies 1
ATTGGCGGTTATCCCTGGAACCCAAAGTTTAT
>1811499|reference Oceanobacter_species_Red65|length 31|copies 2
ATTGGGTTGATGACCTGGCGCTCGACAACGA
>1811499|reference Oceanobacter_species_Red65|length 32|copies 2
ATTGGGTTTTTTACCCAGGCGCACTTGCTCTG
>1811499|reference Oceanobacter_species_Red65|length 31|copies 5
ATTGGTATTGGAGCCTGGGCGATCCATTGCA
>1811499|reference Oceanobacter_species_Red65|length 32|copies 3
ATTGGTATTGGAGCCTGGGCGATCCATTGCAG
>1811499|reference Oceanobacter_species_Red65|length 32|copies 1
ATTGGTGTTGAGTTCCAGGGTGAGATGTTGGA
>1811499|reference Oceanobacter_species_Red65|length 31|copies 1
ATTGTATTCCAAGCCAGGACGACCAGAAAAG
>1811499|reference Oceanobacter_species_Red65|length 31|copies 1
ATTGTCAACGCTGCCTGGCCACTACCAGACG
>1811499|reference Oceanobacter_species_Red65|length 31|copies 1
ATTTAAATTCTGCCCTGGTACGCCGGCCTCT
>1811499|reference Oceanobacter_species_Red65|length 31|copies 1
ATTTACCAAAGTACCAGGAATCGCTGCTGCA
>1811499|reference Oceanobacter_species_Red65|length 26|copies 1
ATTTAGAGCCTGGCGAAGCGGTGGCT
>1811499|reference Oceanobacter_species_Red65|length 32|copies 1
ATTTATCCGTATCGCCAGGGGAAGTATTGGGT
>1811499|reference Oceanobacter_species_Red65|length 30|copies 1
ATTTCACTGATAACCAGGTTTGGTGTGCCA
>1811499|reference Oceanobacter_species_Red65|length 32|copies 1
ATTTCACTGATAACCAGGTTTGGTGTGCCAGC
>1811499|reference Oceanobacter_species_Red65|length 32|copies 2
ATTTCATTGGTTTACCAGGGAATCCGGTTAGT
>1811499|reference Oceanobacter_species_Red65|length 31|copies 3
ATTTCATTTATTGCCTGGATGTTTCAGGTCG
>1811499|reference Oceanobacter_species_Red65|length 32|copies 1
ATTTCCCCTACACGCCAGGGCAGACCATTACT
>1811499|reference Oceanobacter_species_Red65|length 31|copies 3
ATTTCGCTTTCATCCAGGGGTTCGTCTGGCA
>1811499|reference Oceanobacter_species_Red65|length 28|copies 1
ATTTGACCGCAAACCTGGAAAGATAGAT
>1811499|reference Oceanobacter_species_Red65|length 31|copies 6
ATTTGCTGTGCTCCCTGGCTGTGGCTTACTA
>1811499|reference Oceanobacter_species_Red65|length 31|copies 4
ATTTGTACCTAAGCCTGGCGAAGGTCCAAGT
>1811499|reference Oceanobacter_species_Red65|length 31|copies 1
ATTTGTTCAACAGCCTGGTGCTGTCCTCGGT
>1811499|reference Oceanobacter_species_Red65|length 32|copies 1
ATTTGTTCAACAGCCTGGTGCTGTCCTCGGTT
>1811499|reference Oceanobacter_species_Red65|length 31|copies 2
ATTTTCAACGAACCCTGGTTTAAGCGCACAT
>1811499|reference Oceanobacter_species_Red65|length 32|copies 1
ATTTTCAACGAACCCTGGTTTAAGCGCACATT
>1811499|reference Oceanobacter_species_Red65|length 32|copies 4
ATTTTCGCCATAACCTGGGTGGCAAGTCCTCA
>1811499|reference Oceanobacter_species_Red65|length 41|copies 4
ATTTTCGCCATAACCTGGGTGGCAAGTCCTCATTCATTGAA
>1811499|reference Oceanobacter_species_Red65|length 31|copies 1
ATTTTGATACCAACCTGGATGGCGTTATAGA
>1811499|reference Oceanobacter_species_Red65|length 31|copies 4
ATTTTGTGGCCAACCAGGCACCTCGGCCCTG
>1811499|reference Oceanobacter_species_Red65|length 32|copies 1
ATTTTGTTGTTCGTCCTGGTGAAAATTGCCCA
>1811499|reference Oceanobacter_species_Red65|length 31|copies 3
CAAAAAAGGCGCCCCTGGCGCCTTATAAAGA
>1811499|reference Oceanobacter_species_Red65|length 32|copies 2
CAAAAAAGGCGCCCCTGGCGCCTTATAAAGAA
>1811499|reference Oceanobacter_species_Red65|length 31|copies 2
CAAAAACTCCACCCCTGGCAAACCCTCAAGC
>1811499|reference Oceanobacter_species_Red65|length 33|copies 1
CAAAAGAACAAACCCCAGGTTACGAAGAACTCA
>1811499|reference Oceanobacter_species_Red65|length 32|copies 1
CAAAAGCAAGGGTGCCAGGCACCAATAAGACC
>1811499|reference Oceanobacter_species_Red65|length 33|copies 1
CAAAAGCAAGGGTGCCAGGCACCAATAAGACCA
>1811499|reference Oceanobacter_species_Red65|length 33|copies 1
CAAAATACAATGCACCAGGGACGAATTGTGCAT
>1811499|reference Oceanobacter_species_Red65|length 31|copies 1
CAAAATAGCCATGCCTGGCATCAAACCCACA
>1811499|reference Oceanobacter_species_Red65|length 32|copies 8
CAAAATAGCCATGCCTGGCATCAAACCCACAG
>1811499|reference Oceanobacter_species_Red65|length 31|copies 2
CAAAATCAATGGTCCTGGGTGGCGACTTGAT
>1811499|reference Oceanobacter_species_Red65|length 32|copies 5
CAAAATCAATGGTCCTGGGTGGCGACTTGATG
>1811499|reference Oceanobacter_species_Red65|length 32|copies 1
CAAAATGATTGGCTCCAGGAAATTTATCCATA
>1811499|reference Oceanobacter_species_Red65|length 31|copies 1
CAAACAATATCTCCCTGGCGTAAAGTTGCAT
>1811499|reference Oceanobacter_species_Red65|length 32|copies 3
CAAACAATATCTCCCTGGCGTAAAGTTGCATG
>1811499|reference Oceanobacter_species_Red65|length 31|copies 1
CAAACACCGATGACCTGGTTTATGAGGCCCA
>1811499|reference Oceanobacter_species_Red65|length 31|copies 2
CAAACACTCTAAGCCTGGCGTGTTACAAGTG
>1811499|reference Oceanobacter_species_Red65|length 8|copies 1
CAAACGAG
>1811499|reference Oceanobacter_species_Red65|length 32|copies 3
CAAACTACGCGATACCTGGCGCGACAGTTGAA
>1811499|reference Oceanobacter_species_Red65|length 33|copies 1
CAAACTACGCGATACCTGGCGCGACAGTTGAAT
>1811499|reference Oceanobacter_species_Red65|length 32|copies 1
CAAACTCAGTGCTGCCTGGCGTTCAAGATCAT
>1811499|reference Oceanobacter_species_Red65|length 31|copies 7
CAAACTGCAAGCACCTGGTGATTCAAGCAAA
>1811499|reference Oceanobacter_species_Red65|length 32|copies 1
CAAACTGCAAGCACCTGGTGATTCAAGCAAAG
>1811499|reference Oceanobacter_species_Red65|length 31|copies 3
CAAAGAAGAGAATCCAGGCGCGAAAGACGCT
>1811499|reference Oceanobacter_species_Red65|length 31|copies 2
CAAAGACAGTTGGCCAGGACAAATGCGCACA
>1811499|reference Oceanobacter_species_Red65|length 32|copies 3
CAAAGACAGTTGGCCAGGACAAATGCGCACAG
>1811499|reference Oceanobacter_species_Red65|length 32|copies 1
CAAAGCACCCATTCCCAGGCCATACGAATCGC
>1811499|reference Oceanobacter_species_Red65|length 30|copies 1
CAAAGCCAATGGTCCAGGTCGCTTAGAATT
>1811499|reference Oceanobacter_species_Red65|length 31|copies 8
CAAAGCCAATGGTCCAGGTCGCTTAGAATTA
>1811499|reference Oceanobacter_species_Red65|length 31|copies 3
CAAAGCCATGACACCAGGTTGTACTTCACAA
>1811499|reference Oceanobacter_species_Red65|length 32|copies 3
CAAAGCCATGACACCAGGTTGTACTTCACAAG
>1811499|reference Oceanobacter_species_Red65|length 31|copies 4
CAAAGCGACCGAGCCAGGTCTTGCACGTCGT
>1811499|reference Oceanobacter_species_Red65|length 32|copies 1
CAAAGCGACCGAGCCAGGTCTTGCACGTCGTG
>1811499|reference Oceanobacter_species_Red65|length 31|copies 4
CAAAGTCCCCTTGCCTGGATTTTGGGGTGGT
>1811499|reference Oceanobacter_species_Red65|length 31|copies 1
CAAAGTCTTGGCACCTGGTTTTTATGCCCGT
>1811499|reference Oceanobacter_species_Red65|length 31|copies 1
CAAAGTGGTGTTACCTGGACCCCATTTGGAT
>1811499|reference Oceanobacter_species_Red65|length 32|copies 4
CAAAGTGGTGTTACCTGGACCCCATTTGGATG
>1811499|reference Oceanobacter_species_Red65|length 32|copies 1
CAAATAAATTACTACCTGGCGGCTGAGTTCTA
>1811499|reference Oceanobacter_species_Red65|length 35|copies 1
CAAATAAATTACTACCTGGCGGCTGAGTTCTAAAC
>1811499|reference Oceanobacter_species_Red65|length 34|copies 1
CAAATCGCTTTAAACCAGGTACTCTTCGGGTCAC
>1811499|reference Oceanobacter_species_Red65|length 31|copies 3
CAAATTACGCAGTCCTGGCGTATTGGGACTA
>1811499|reference Oceanobacter_species_Red65|length 32|copies 2
CAACAAACAGATCACCTGGTTGCAGGGTGCGT
>1811499|reference Oceanobacter_species_Red65|length 32|copies 15
CAACAAGGGCGCCGCCAGGCGTCCTAGCCCCG
>1811499|reference Oceanobacter_species_Red65|length 32|copies 1
CAACACTAATGCGCCCAGGAACTTCAACCAAA
>1811499|reference Oceanobacter_species_Red65|length 32|copies 3
CAACAGAGACACTACCAGGCGGTGCTTGGTCA
>1811499|reference Oceanobacter_species_Red65|length 33|copies 3
CAACAGAGACACTACCAGGCGGTGCTTGGTCAG
>1811499|reference Oceanobacter_species_Red65|length 31|copies 2
CAACAGGTATACGCCTGGGCATTACCAAAGA
>1811499|reference Oceanobacter_species_Red65|length 31|copies 4
CAACATACGAAAACCAGGCTTGGGCAAACGC
>1811499|reference Oceanobacter_species_Red65|length 31|copies 5
CAACATGGCTTGCCCTGGGTGCGCTTTAATA
>1811499|reference Oceanobacter_species_Red65|length 32|copies 4
CAACATGGCTTGCCCTGGGTGCGCTTTAATAA
>1811499|reference Oceanobacter_species_Red65|length 32|copies 1
CAACCAACCCAAACCTGGAATAGCTTTGCTTA
>1811499|reference Oceanobacter_species_Red65|length 34|copies 1
CAACCAGCACCAAAGCCAGGGTACTGATAGGTTG
>1811499|reference Oceanobacter_species_Red65|length 10|copies 1
CAACCCAACT
>1811499|reference Oceanobacter_species_Red65|length 31|copies 7
CAACCCCGCTTTTCCAGGTCCTGTTGGGAAC
>1811499|reference Oceanobacter_species_Red65|length 32|copies 1
CAACCCCGCTTTTCCAGGTCCTGTTGGGAACG
>1811499|reference Oceanobacter_species_Red65|length 31|copies 5
CAACCCGCGATAACCAGGGAACGCCTCATTT
>1811499|reference Oceanobacter_species_Red65|length 32|copies 2
CAACCCTACTCACACCTGGCATGAGCATACTT
>1811499|reference Oceanobacter_species_Red65|length 31|copies 3
CAACCGGACGCTTCCTGGCCGTCCTTCTGGC
>1811499|reference Oceanobacter_species_Red65|length 32|copies 2
CAACCGGACGCTTCCTGGCCGTCCTTCTGGCG
>1811499|reference Oceanobacter_species_Red65|length 8|copies 1
CAACGAGA
>1811499|reference Oceanobacter_species_Red65|length 31|copies 1
CAACGCATTTATACCTGGCACTCGAAACAAG
>1811499|reference Oceanobacter_species_Red65|length 31|copies 2
CAACGCTTATCCGCCAGGTTCTAAGCAGGAT
>1811499|reference Oceanobacter_species_Red65|length 32|copies 5
CAACGCTTATCCGCCAGGTTCTAAGCAGGATC
>1811499|reference Oceanobacter_species_Red65|length 10|copies 1
CAACGGCTGC
>1811499|reference Oceanobacter_species_Red65|length 32|copies 4
CAACGTATGGTGTTCCTGGCCCTCTCCAAAGG
>1811499|reference Oceanobacter_species_Red65|length 31|copies 5
CAACGTGGCGCTACCTGGGTTCACCCCTGCC
>1811499|reference Oceanobacter_species_Red65|length 32|copies 1
CAACTTACACCCTGCCTGGAAATGCGCCGACA
>1811499|reference Oceanobacter_species_Red65|length 31|copies 10
CAACTTGGTTTCGCCTGGTTCAATGGTGATG
>1811499|reference Oceanobacter_species_Red65|length 31|copies 1
CAACTTTGAAGGTCCTGGATACAAGCGATCA
>1811499|reference Oceanobacter_species_Red65|length 31|copies 1
CAAGAAAACGAGCCCAGGTGTTAAGTTCGCC
>1811499|reference Oceanobacter_species_Red65|length 31|copies 15
CAAGAACTCAGTGCCAGGCACGAACATGAAG
>1811499|reference Oceanobacter_species_Red65|length 32|copies 1
CAAGAACTCAGTGCCAGGCACGAACATGAAGC
>1811499|reference Oceanobacter_species_Red65|length 11|copies 1
CAAGACGGGCC
>1811499|reference Oceanobacter_species_Red65|length 32|copies 1
CAAGAGATTCTGAGCCAGGGTATAGCACTGCA
>1811499|reference Oceanobacter_species_Red65|length 33|copies 1
CAAGAGATTCTGAGCCAGGGTATAGCACTGCAA
>1811499|reference Oceanobacter_species_Red65|length 32|copies 1
CAAGCCATTCGCTTCCAGGTAACTTGGAGAGG
>1811499|reference Oceanobacter_species_Red65|length 31|copies 3
CAAGCGTCTGATCCCTGGTTTCGAAGCACCT
>1811499|reference Oceanobacter_species_Red65|length 31|copies 7
CAAGGCTTCATCACCAGGACGTTTTTCCGTG
>1811499|reference Oceanobacter_species_Red65|length 9|copies 1
CAAGGGGGG
>1811499|reference Oceanobacter_species_Red65|length 31|copies 5
CAAGTCGTTGCTCCCAGGGGAGTTCAATTTC
>1811499|reference Oceanobacter_species_Red65|length 31|copies 4
CAAGTGCCTTCCACCTGGCTGAGTCTCGGCA
>1811499|reference Oceanobacter_species_Red65|length 31|copies 2
CAAGTGGTTAGAACCAGGCGTATTCAATATC
>1811499|reference Oceanobacter_species_Red65|length 31|copies 4
CAATAAACCACTGCCAGGGGCTAATGGGACA
>1811499|reference Oceanobacter_species_Red65|length 31|copies 3
CAATAACATTTGGCCAGGCTTTGCCCTTTAC
>1811499|reference Oceanobacter_species_Red65|length 32|copies 1
CAATAACATTTGGCCAGGCTTTGCCCTTTACT
>1811499|reference Oceanobacter_species_Red65|length 31|copies 8
CAATAACGCATGACCTGGCATGACACCAATA
>1811499|reference Oceanobacter_species_Red65|length 32|copies 2
CAATAACGCATGACCTGGCATGACACCAATAA
>1811499|reference Oceanobacter_species_Red65|length 32|copies 5
CAATAATTTCGGTACCTGGACCGATAGGAATA
>1811499|reference Oceanobacter_species_Red65|length 33|copies 1
CAATACCCACTAAACCAGGATTGGACGATACCG
>1811499|reference Oceanobacter_species_Red65|length 31|copies 6
CAATACTCTGAAGCCTGGAAAACACGATTTA
>1811499|reference Oceanobacter_species_Red65|length 31|copies 2
CAATATCCTCCAACCTGGAGCAGGTGTTGGT
>1811499|reference Oceanobacter_species_Red65|length 32|copies 1
CAATATCCTCCAACCTGGAGCAGGTGTTGGTG
>1811499|reference Oceanobacter_species_Red65|length 36|copies 1
CAATATTCAAGCAACGGGAGATCTTGAGTCTGCGAT
>1811499|reference Oceanobacter_species_Red65|length 32|copies 1
CAATCAGGTCATAACCAGGCTGTAACTCATTA
>1811499|reference Oceanobacter_species_Red65|length 31|copies 3
CAATCCAATGGAACCAGGTGACACCGACTCA
>1811499|reference Oceanobacter_species_Red65|length 32|copies 2
CAATCCAATGGAACCAGGTGACACCGACTCAG
>1811499|reference Oceanobacter_species_Red65|length 31|copies 17
CAATCCGCTGGTGCCAGGAAGCATCCAATCA
>1811499|reference Oceanobacter_species_Red65|length 31|copies 9
CAATCGATCAAACCCAGGAAAACGTTAACGG
>1811499|reference Oceanobacter_species_Red65|length 32|copies 1
CAATCTTCAATACGCCTGGAGCAAGATCGTCA
>1811499|reference Oceanobacter_species_Red65|length 32|copies 3
CAATGACGCCTTTGCCTGGCAAGTTGAATTTC
>1811499|reference Oceanobacter_species_Red65|length 32|copies 1
CAATGATTGGCTCACCTGGGCCTACTTTGAAA
>1811499|reference Oceanobacter_species_Red65|length 27|copies 1
CAATGCAGGTCACACCTGGCATCTCAC
>1811499|reference Oceanobacter_species_Red65|length 32|copies 3
CAATGCGCGATACACCAGGCTCATGCATGGTG
>1811499|reference Oceanobacter_species_Red65|length 8|copies 1
CAATGCTG
>1811499|reference Oceanobacter_species_Red65|length 32|copies 1
CAATGGACGAATCACCTGGCGACGCAACAAGT
>1811499|reference Oceanobacter_species_Red65|length 31|copies 4
CAATGGCGACATGCCAGGTTCGTCGTTTGGT
>1811499|reference Oceanobacter_species_Red65|length 31|copies 6
CAATGGTCCTGAGCCAGGAAGCCAGTTTGTC
>1811499|reference Oceanobacter_species_Red65|length 32|copies 1
CAATTCGTATCAGCCAGGAAAACTCATTATTA
>1811499|reference Oceanobacter_species_Red65|length 31|copies 1
CAATTGTTTACCGCCAGGTGCTAAAAGTGCA
>1811499|reference Oceanobacter_species_Red65|length 33|copies 1
CAATTTGATAGTCACCAGGGGACAGTTCCTCCA
>1811499|reference Oceanobacter_species_Red65|length 27|copies 1
CACAAAAGCCCAGGCGCGTGGGCATCG
>1811499|reference Oceanobacter_species_Red65|length 32|copies 1
CACAAACTGCCCTGCCTGGGGCACGAGCATTT
>1811499|reference Oceanobacter_species_Red65|length 31|copies 3
CACAAAGCTGAGGCCAGGAAGTTTTTCCCTC
>1811499|reference Oceanobacter_species_Red65|length 32|copies 1
CACAAAGCTGAGGCCAGGAAGTTTTTCCCTCG
>1811499|reference Oceanobacter_species_Red65|length 31|copies 9
CACACATCCCAAACCTGGGGAAATCTCTTTG
>1811499|reference Oceanobacter_species_Red65|length 32|copies 2
CACACATCCCAAACCTGGGGAAATCTCTTTGG
>1811499|reference Oceanobacter_species_Red65|length 31|copies 14
CACACCACCTCGTCCAGGTGGCGTTGCAATG
>1811499|reference Oceanobacter_species_Red65|length 27|copies 2
CACACCTGTGTTACCTGGCGACGATTG
>1811499|reference Oceanobacter_species_Red65|length 31|copies 11
CACACCTGTGTTACCTGGCGACGATTGCCTA
>1811499|reference Oceanobacter_species_Red65|length 31|copies 2
CACACGAACGGGGCCAGGGCGAAGTTTGGTC
>1811499|reference Oceanobacter_species_Red65|length 32|copies 6
CACACGAACGGGGCCAGGGCGAAGTTTGGTCA
>1811499|reference Oceanobacter_species_Red65|length 31|copies 1
CACACTCACGGTACCAGGAGTAAGTGATATC
>1811499|reference Oceanobacter_species_Red65|length 31|copies 5
CACACTTACATTGCCAGGCGCGATTAACTTG
>1811499|reference Oceanobacter_species_Red65|length 32|copies 1
CACACTTACATTGCCAGGCGCGATTAACTTGC
>1811499|reference Oceanobacter_species_Red65|length 8|copies 1
CACAGCGA
>1811499|reference Oceanobacter_species_Red65|length 33|copies 8
CACCAAGTTTGTAGCCTGGGTTCGGCGTCAATG
>1811499|reference Oceanobacter_species_Red65|length 31|copies 3
CACCACCAACTCCCCTGGCAGTTGGTTTAGC
>1811499|reference Oceanobacter_species_Red65|length 32|copies 2
CACCACTGGCCATACCTGGATTACCATCCGCG
>1811499|reference Oceanobacter_species_Red65|length 31|copies 6
CACCACTTGGTGACCTGGTTCAGCGCCAGCA
>1811499|reference Oceanobacter_species_Red65|length 32|copies 2
CACCACTTGGTGACCTGGTTCAGCGCCAGCAT
>1811499|reference Oceanobacter_species_Red65|length 8|copies 1
CACCAGGT
>1811499|reference Oceanobacter_species_Red65|length 26|copies 1
CACCATGACGACGCCAGGTTTGCCAG
>1811499|reference Oceanobacter_species_Red65|length 31|copies 9
CACCATGACGACGCCAGGTTTGCCAGATGCA
>1811499|reference Oceanobacter_species_Red65|length 32|copies 11
CACCATTGATGGCCCAGGTGGGGCAGGCAAGG
>1811499|reference Oceanobacter_species_Red65|length 8|copies 1
CACCCCGC
>1811499|reference Oceanobacter_species_Red65|length 9|copies 1
CACCCGCTT
>1811499|reference Oceanobacter_species_Red65|length 31|copies 12
CACCCTATGGCAGCCAGGCACCGACCACGCG
>1811499|reference Oceanobacter_species_Red65|length 32|copies 10
CACCCTATGGCAGCCAGGCACCGACCACGCGG
>1811499|reference Oceanobacter_species_Red65|length 32|copies 1
CACCCTCAATCAAACCAGGGATATCTGCAACC
>1811499|reference Oceanobacter_species_Red65|length 9|copies 1
CACCGAGGT
>1811499|reference Oceanobacter_species_Red65|length 49|copies 1
CACCGCAGATAGAAGTAGGAGGGATCATATGTCAGGTAAAACCGTTAAT
>1811499|reference Oceanobacter_species_Red65|length 31|copies 1
CACCGCCAAACGCCCAGGTTTCTGCTTTTTT
>1811499|reference Oceanobacter_species_Red65|length 8|copies 1
CACCGCGA
>1811499|reference Oceanobacter_species_Red65|length 10|copies 1
CACCGCGCCC
>1811499|reference Oceanobacter_species_Red65|length 9|copies 1
CACCGCGCT
>1811499|reference Oceanobacter_species_Red65|length 32|copies 1
CACCGGAACCACGGCCTGGTCCAACTGGAATA
>1811499|reference Oceanobacter_species_Red65|length 10|copies 1
CACCGGCGCT
>1811499|reference Oceanobacter_species_Red65|length 8|copies 1
CACCGTCA
>1811499|reference Oceanobacter_species_Red65|length 32|copies 8
CACCTACCAAACCGCCAGGCGGATGTAATAGG
>1811499|reference Oceanobacter_species_Red65|length 31|copies 2
CACCTATTCACGTCCTGGGGCTATCCAAAGC
>1811499|reference Oceanobacter_species_Red65|length 10|copies 1
CACCTCGCAG
>1811499|reference Oceanobacter_species_Red65|length 33|copies 1
CACCTGAAAGGCGGACCAGGAACACTCACACAA
>1811499|reference Oceanobacter_species_Red65|length 9|copies 1
CACCTGGAG
>1811499|reference Oceanobacter_species_Red65|length 8|copies 1
CACCTGTG
>1811499|reference Oceanobacter_species_Red65|length 31|copies 2
CACCTTAGGCACTCCAGGAATGTTATCCACC
>1811499|reference Oceanobacter_species_Red65|length 32|copies 2
CACCTTAGGCACTCCAGGAATGTTATCCACCT
>1811499|reference Oceanobacter_species_Red65|length 8|copies 1
CACGAAAG
>1811499|reference Oceanobacter_species_Red65|length 8|copies 1
CACGAACG
>1811499|reference Oceanobacter_species_Red65|length 9|copies 1
CACGAACGC
>1811499|reference Oceanobacter_species_Red65|length 8|copies 1
CACGACGC
>1811499|reference Oceanobacter_species_Red65|length 31|copies 1
CACGAGCACTCGTCCAGGTTACGCTACAAGT
>1811499|reference Oceanobacter_species_Red65|length 9|copies 1
CACGAGGGT
>1811499|reference Oceanobacter_species_Red65|length 10|copies 1
CACGATCGGG
>1811499|reference Oceanobacter_species_Red65|length 32|copies 1
CACGATGCATGTGTCCAGGGAACCATTGAATG
>1811499|reference Oceanobacter_species_Red65|length 31|copies 1
CACGCACCCACTTCCAGGCCACGCAATGCTT
>1811499|reference Oceanobacter_species_Red65|length 8|copies 1
CACGCCAC
>1811499|reference Oceanobacter_species_Red65|length 9|copies 2
CACGCCGTG
>1811499|reference Oceanobacter_species_Red65|length 9|copies 1
CACGCCTTC
>1811499|reference Oceanobacter_species_Red65|length 31|copies 1
CACGCGACGTTGACCTGGCATATAGATCCAA
>1811499|reference Oceanobacter_species_Red65|length 8|copies 1
CACGCGTC
>1811499|reference Oceanobacter_species_Red65|length 31|copies 2
CACGCTCAATTTTCCAGGACTGTGACTGTCC
>1811499|reference Oceanobacter_species_Red65|length 31|copies 7
CACGCTCGACATCCCTGGGTTGGAGACTTGG
>1811499|reference Oceanobacter_species_Red65|length 31|copies 1
CACGCTTATTCCTCCTGGTCAGATACTTGGG
>1811499|reference Oceanobacter_species_Red65|length 8|copies 1
CACGGCAC
>1811499|reference Oceanobacter_species_Red65|length 12|copies 1
CACGGCCAGCGC
>1811499|reference Oceanobacter_species_Red65|length 9|copies 1
CACGTAGAG
>1811499|reference Oceanobacter_species_Red65|length 31|copies 1
CACTAAACCAGAACCAGGAACAACAAGCGCC
>1811499|reference Oceanobacter_species_Red65|length 32|copies 1
CACTACTATCGGTACCTGGCATAAATAATGGA
>1811499|reference Oceanobacter_species_Red65|length 33|copies 1
CACTACTATCGGTACCTGGCATAAATAATGGAA
>1811499|reference Oceanobacter_species_Red65|length 31|copies 9
CACTAGCTCTGTACCTGGCGAATAAGCAACG
>1811499|reference Oceanobacter_species_Red65|length 31|copies 15
CACTATGCCAACACCTGGATGCACGCCGGTG
>1811499|reference Oceanobacter_species_Red65|length 34|copies 1
CACTCACCTCGACATACCAGGGGCTCTTGCACCC
>1811499|reference Oceanobacter_species_Red65|length 32|copies 1
CACTGACAAAACTGCCTGGTTTCCAAAGTCCG
>1811499|reference Oceanobacter_species_Red65|length 32|copies 2
CACTGAGTTTACTGCCAGGATCGTCACTGTAC
>1811499|reference Oceanobacter_species_Red65|length 31|copies 4
CACTGGATACCTGCCTGGTAGCCATCATTCA
>1811499|reference Oceanobacter_species_Red65|length 31|copies 2
CACTGGTCGTACTCCAGGTTGGATTGCACAC
>1811499|reference Oceanobacter_species_Red65|length 32|copies 3
CACTGGTCGTACTCCAGGTTGGATTGCACACT
>1811499|reference Oceanobacter_species_Red65|length 33|copies 1
CACTGGTCGTACTCCAGGTTGGATTGCACACTG
>1811499|reference Oceanobacter_species_Red65|length 31|copies 5
CACTGTCCAATGACCAGGATTGATCTGTGAA
>1811499|reference Oceanobacter_species_Red65|length 32|copies 1
CACTGTCCAATGACCAGGATTGATCTGTGAAA
>1811499|reference Oceanobacter_species_Red65|length 33|copies 1
CACTGTTAGCAGGCCCTGGTGCCATGGGTGCCA
>1811499|reference Oceanobacter_species_Red65|length 31|copies 16
CACTTATGCCCGGCCAGGATCTTGTTATCTG
>1811499|reference Oceanobacter_species_Red65|length 32|copies 2
CACTTATGCCCGGCCAGGATCTTGTTATCTGG
>1811499|reference Oceanobacter_species_Red65|length 31|copies 1
CACTTCAAACTGGCCTGGTGCATATTCCGCG
>1811499|reference Oceanobacter_species_Red65|length 32|copies 1
CACTTCAAACTGGCCTGGTGCATATTCCGCGA
>1811499|reference Oceanobacter_species_Red65|length 32|copies 1
CACTTGGCCAGCCCCCAGGATTATGATTTTCA
>1811499|reference Oceanobacter_species_Red65|length 29|copies 1
CAGAAAACTCACCTGGTCGAGCGGCACGA
>1811499|reference Oceanobacter_species_Red65|length 31|copies 1
CAGAAATTATTGGCCAGGTTTATGTGGCAGC
>1811499|reference Oceanobacter_species_Red65|length 32|copies 1
CAGAAATTATTGGCCAGGTTTATGTGGCAGCT
>1811499|reference Oceanobacter_species_Red65|length 31|copies 1
CAGAAGTGAAAAACCTGGCCGAGAAAATCAA
>1811499|reference Oceanobacter_species_Red65|length 31|copies 2
CAGAATGATGAGCCCTGGTGGGTGATTAAGG
>1811499|reference Oceanobacter_species_Red65|length 32|copies 1
CAGAATGCTTTTGACCTGGGCCTAACCGTCAT
>1811499|reference Oceanobacter_species_Red65|length 8|copies 1
CAGACCGC
>1811499|reference Oceanobacter_species_Red65|length 11|copies 1
CAGACGACGAC
>1811499|reference Oceanobacter_species_Red65|length 31|copies 1
CAGACGATTAGGACCAGGGGCTAATCGCAAC
>1811499|reference Oceanobacter_species_Red65|length 32|copies 2
CAGACGATTAGGACCAGGGGCTAATCGCAACT
>1811499|reference Oceanobacter_species_Red65|length 31|copies 4
CAGACTCGCCACACCAGGAGAAAACATACTT
>1811499|reference Oceanobacter_species_Red65|length 32|copies 8
CAGAGTTTTGCTCGCCTGGCTTGATACGGTAA
>1811499|reference Oceanobacter_species_Red65|length 33|copies 1
CAGAGTTTTGCTCGCCTGGCTTGATACGGTAAT
>1811499|reference Oceanobacter_species_Red65|length 32|copies 1
CAGATACTTTGGCGCCAGGTAGGTTTTCTTTG
>1811499|reference Oceanobacter_species_Red65|length 10|copies 1
CAGATCAAAG
>1811499|reference Oceanobacter_species_Red65|length 32|copies 1
CAGATCAATTGCGACCTGGTAGTCAGCATGCC
>1811499|reference Oceanobacter_species_Red65|length 32|copies 1
CAGATTCAATGAAGCCTGGGGCGATAGCATTG
>1811499|reference Oceanobacter_species_Red65|length 31|copies 5
CAGATTCTGCCAGCCTGGCGGGGCAAAGCCA
>1811499|reference Oceanobacter_species_Red65|length 32|copies 3
CAGATTCTGCCAGCCTGGCGGGGCAAAGCCAA
>1811499|reference Oceanobacter_species_Red65|length 32|copies 1
CAGCAACCTCATGACCAGGTACAAATGGGTAT
>1811499|reference Oceanobacter_species_Red65|length 34|copies 1
CAGCAACCTCATGACCAGGTACAAATGGGTATTG
>1811499|reference Oceanobacter_species_Red65|length 31|copies 2
CAGCAACTTAAAACCTGGCACGCTCGTAATC
>1811499|reference Oceanobacter_species_Red65|length 31|copies 4
CAGCAATTCAAACCCAGGGCGTTGCAGTATT
>1811499|reference Oceanobacter_species_Red65|length 32|copies 1
CAGCAATTCAAACCCAGGGCGTTGCAGTATTT
>1811499|reference Oceanobacter_species_Red65|length 32|copies 2
CAGCACGCTCAGGACCTGGCTCATTCACTTCC
>1811499|reference Oceanobacter_species_Red65|length 33|copies 2
CAGCACGCTCAGGACCTGGCTCATTCACTTCCT
>1811499|reference Oceanobacter_species_Red65|length 32|copies 1
CAGCAGACGTAGTGCCTGGCGTATCTGGGGGT
>1811499|reference Oceanobacter_species_Red65|length 32|copies 1
CAGCAGGCTTTGCACCAGGCACAGACGCAAAT
>1811499|reference Oceanobacter_species_Red65|length 32|copies 2
CAGCATCGTGCGGACCAGGGCTCGCTTCTGGG
>1811499|reference Oceanobacter_species_Red65|length 8|copies 1
CAGCCAAC
>1811499|reference Oceanobacter_species_Red65|length 32|copies 10
CAGCCATATCTGGCCAGGTCCATGCATCGATG
>1811499|reference Oceanobacter_species_Red65|length 10|copies 1
CAGCCCGCCG
>1811499|reference Oceanobacter_species_Red65|length 12|copies 1
CAGCCGACGGCG
>1811499|reference Oceanobacter_species_Red65|length 11|copies 1
CAGCCGCCGTG
>1811499|reference Oceanobacter_species_Red65|length 9|copies 1
CAGCCGGGG
>1811499|reference Oceanobacter_species_Red65|length 32|copies 1
CAGCGAAGATACCGCCTGGAGCAATTGTTGGT
>1811499|reference Oceanobacter_species_Red65|length 33|copies 3
CAGCGAAGATACCGCCTGGAGCAATTGTTGGTG
>1811499|reference Oceanobacter_species_Red65|length 31|copies 1
CAGCGCAATGTGCCAGGAGCCGTAATGCTCG
>1811499|reference Oceanobacter_species_Red65|length 31|copies 2
CAGCGCCAATCCCCCAGGTTTGCACTGCATA
>1811499|reference Oceanobacter_species_Red65|length 32|copies 2
CAGCGCTGATCATGCCTGGTCGACCGCCGACA
>1811499|reference Oceanobacter_species_Red65|length 32|copies 1
CAGCGCTTAAAGTACCTGGTGGTGCCGAGTTG
>1811499|reference Oceanobacter_species_Red65|length 31|copies 2
CAGCGGATAACCACCTGGGTTGTAATCACTG
>1811499|reference Oceanobacter_species_Red65|length 31|copies 2
CAGCGGCGTAATTCCAGGCAAAATAGCCACC
>1811499|reference Oceanobacter_species_Red65|length 31|copies 2
CAGCGGTTTCGATCCTGGTGCGACCAACGTT
>1811499|reference Oceanobacter_species_Red65|length 32|copies 1
CAGCGGTTTCGATCCTGGTGCGACCAACGTTT
>1811499|reference Oceanobacter_species_Red65|length 10|copies 1
CAGCGTCGAC
>1811499|reference Oceanobacter_species_Red65|length 32|copies 1
CAGCTACAAAAAAGCCAGGTGCAACACACCCG
>1811499|reference Oceanobacter_species_Red65|length 10|copies 1
CAGCTCACCC
>1811499|reference Oceanobacter_species_Red65|length 32|copies 2
CAGCTCCACATATTCCTGGAATTGCTTGTTGG
>1811499|reference Oceanobacter_species_Red65|length 9|copies 1
CAGCTCGCC
>1811499|reference Oceanobacter_species_Red65|length 31|copies 1
CAGCTGCAAAAAACCAGGGCTGTTGTAAAGA
>1811499|reference Oceanobacter_species_Red65|length 32|copies 1
CAGCTGCAAAAAACCAGGGCTGTTGTAAAGAA
>1811499|reference Oceanobacter_species_Red65|length 31|copies 1
CAGCTTGTTTCAGCCTGGTAAAGATATTGAT
>1811499|reference Oceanobacter_species_Red65|length 31|copies 1
CAGCTTTGATGAGCCAGGTAAAAATAGCCCG
>1811499|reference Oceanobacter_species_Red65|length 31|copies 1
CAGCTTTTCTGTGCCTGGCTTGAAAAGTAGT
>1811499|reference Oceanobacter_species_Red65|length 32|copies 2
CAGGAATGACATCACCTGGCTGAAACGCTGCG
>1811499|reference Oceanobacter_species_Red65|length 31|copies 5
CAGGATAAAAACGCCTGGCACGCAAACTATA
>1811499|reference Oceanobacter_species_Red65|length 32|copies 1
CAGGCAATTCATTCCAGGCTTTCATTTGAGGT
>1811499|reference Oceanobacter_species_Red65|length 31|copies 7
CAGGCACAAAAGCCCAGGCGCGTGGGCATCG
>1811499|reference Oceanobacter_species_Red65|length 36|copies 1
CAGGCCATGATGGATTTGGGGGCGACGCTGTGTACT
>1811499|reference Oceanobacter_species_Red65|length 8|copies 1
CAGGCCCG
>1811499|reference Oceanobacter_species_Red65|length 9|copies 1
CAGGCCCGA
>1811499|reference Oceanobacter_species_Red65|length 10|copies 1
CAGGCCCGCG
>1811499|reference Oceanobacter_species_Red65|length 8|copies 1
CAGGCGAG
>1811499|reference Oceanobacter_species_Red65|length 8|copies 2
CAGGCGCT
>1811499|reference Oceanobacter_species_Red65|length 10|copies 1
CAGGCGTGAG
>1811499|reference Oceanobacter_species_Red65|length 33|copies 1
CAGGCTGGTGTCCGCCAGGTATGTTGGGCATAG
>1811499|reference Oceanobacter_species_Red65|length 31|copies 1
CAGGCTTCCTATGCCTGGAATGCTTGAATTC
>1811499|reference Oceanobacter_species_Red65|length 10|copies 1
CAGGGAACGC
>1811499|reference Oceanobacter_species_Red65|length 9|copies 1
CAGGGATGC
>1811499|reference Oceanobacter_species_Red65|length 31|copies 1
CAGGGCAGGCAAGACCTGGTGTTCAAGCACT
>1811499|reference Oceanobacter_species_Red65|length 10|copies 1
CAGGGTGCCG
>1811499|reference Oceanobacter_species_Red65|length 38|copies 1
CAGGTGAAGCCATCACTATTAAGGCCAGCAACTCTGTC
>1811499|reference Oceanobacter_species_Red65|length 17|copies 1
CAGGTGACGATCCAATA
>1811499|reference Oceanobacter_species_Red65|length 31|copies 4
CAGGTGCGTAAAACCTGGCATGATGGTATCC
>1811499|reference Oceanobacter_species_Red65|length 32|copies 2
CAGGTGCGTAAAACCTGGCATGATGGTATCCG
>1811499|reference Oceanobacter_species_Red65|length 11|copies 1
CAGGTGGCGAG
>1811499|reference Oceanobacter_species_Red65|length 32|copies 1
CAGGTTTAAATGCCCCTGGTCCTACATCAAAC
>1811499|reference Oceanobacter_species_Red65|length 32|copies 9
CAGTAACTTCATCGCCTGGGCGGACAATACCG
>1811499|reference Oceanobacter_species_Red65|length 31|copies 6
CAGTAATCGAGGGCCTGGTTCAGGTCTTGGG
>1811499|reference Oceanobacter_species_Red65|length 32|copies 2
CAGTAATCGAGGGCCTGGTTCAGGTCTTGGGC
>1811499|reference Oceanobacter_species_Red65|length 32|copies 1
CAGTAGCACGGACCCCTGGTGTGATATCCAAA
>1811499|reference Oceanobacter_species_Red65|length 32|copies 2
CAGTATCATCTGGACCTGGCTCGCCGAATACA
>1811499|reference Oceanobacter_species_Red65|length 32|copies 1
CAGTCAGGCTGAAGCCAGGTGATCGCTTCCAG
>1811499|reference Oceanobacter_species_Red65|length 32|copies 1
CAGTCCCGTTACCGCCAGGCAGGCGTAGGTCA
>1811499|reference Oceanobacter_species_Red65|length 10|copies 1
CAGTCGAGGA
>1811499|reference Oceanobacter_species_Red65|length 31|copies 6
CAGTCGTTTTGGCCCTGGATTGAATATATTC
>1811499|reference Oceanobacter_species_Red65|length 32|copies 8
CAGTGAACGCAATACCTGGGTGATGCAATCAG
>1811499|reference Oceanobacter_species_Red65|length 31|copies 6
CAGTGAGGAGTTGCCAGGGTAGCGAGACAGC
>1811499|reference Oceanobacter_species_Red65|length 32|copies 5
CAGTGCCTTTCACGCCAGGCCGTACTGATGCG
>1811499|reference Oceanobacter_species_Red65|length 36|copies 1
CAGTGTGGGCAGTAAGCGACGCCTTTGTTGCGGTAC
>1811499|reference Oceanobacter_species_Red65|length 31|copies 5
CAGTGTTGGCCGCCCAGGGGAAGGCACCACA
>1811499|reference Oceanobacter_species_Red65|length 32|copies 5
CAGTGTTTACGCAGCCTGGAACCCAATCTAAT
>1811499|reference Oceanobacter_species_Red65|length 32|copies 3
CAGTTATTACCAAACCAGGGACTCAACGTGCG
>1811499|reference Oceanobacter_species_Red65|length 30|copies 1
CAGTTCTTGAGCGCCTGGCTACCAGTAAGG
>1811499|reference Oceanobacter_species_Red65|length 31|copies 9
CAGTTCTTGAGCGCCTGGCTACCAGTAAGGC
>1811499|reference Oceanobacter_species_Red65|length 33|copies 5
CAGTTTCGAACGAACCTGGCGTAACGATATAAG
>1811499|reference Oceanobacter_species_Red65|length 18|copies 1
CAGTTTGCACTGCCAGGG
>1811499|reference Oceanobacter_species_Red65|length 32|copies 5
CATAAAATACGGCACCTGGGCCGCGTATGATT
>1811499|reference Oceanobacter_species_Red65|length 31|copies 1
CATAAATCATTGACCTGGCTCGCCCGTCTGA
>1811499|reference Oceanobacter_species_Red65|length 32|copies 1
CATAACCTCGAGCACCTGGTAGACCATGAATA
>1811499|reference Oceanobacter_species_Red65|length 33|copies 1
CATAACCTCGAGCACCTGGTAGACCATGAATAT
>1811499|reference Oceanobacter_species_Red65|length 30|copies 1
CATAAGCATCTGCCCAGGCCCAGTCAAATA
>1811499|reference Oceanobacter_species_Red65|length 31|copies 3
CATAAGCATCTGCCCAGGCCCAGTCAAATAC
>1811499|reference Oceanobacter_species_Red65|length 32|copies 5
CATAAGCATCTGCCCAGGCCCAGTCAAATACG
>1811499|reference Oceanobacter_species_Red65|length 31|copies 15
CATAATCGGATCGCCAGGGAAATGGCATTTG
>1811499|reference Oceanobacter_species_Red65|length 32|copies 1
CATACCAAGCAATGCCTGGTAACAACGCGGCC
>1811499|reference Oceanobacter_species_Red65|length 31|copies 4
CATACCCGCTATACCTGGCAGCCAGATAATA
>1811499|reference Oceanobacter_species_Red65|length 32|copies 1
CATACTGTGCTAAACCAGGACCAGATGTGAAA
>1811499|reference Oceanobacter_species_Red65|length 32|copies 1
CATACTTGGGTCAGCCTGGTGGTATCGTTGAA
>1811499|reference Oceanobacter_species_Red65|length 32|copies 1
CATAGCGCAGCGAACCTGGGCGCGTTCGTCTT
>1811499|reference Oceanobacter_species_Red65|length 42|copies 5
CATAGGTAATGGGTGCAATAAACACAAAGGATGAGGCCAAGA
>1811499|reference Oceanobacter_species_Red65|length 32|copies 13
CATAGGTACCGCCACCAGGAACCACAATGACG
>1811499|reference Oceanobacter_species_Red65|length 32|copies 3
CATAGTCGGCGTGCCCTGGGCAGTCTACGTGT
>1811499|reference Oceanobacter_species_Red65|length 33|copies 1
CATAGTCGGCGTGCCCTGGGCAGTCTACGTGTG
>1811499|reference Oceanobacter_species_Red65|length 31|copies 9
CATAGTGTAGTGGCCAGGGGCGACAATATTA
>1811499|reference Oceanobacter_species_Red65|length 32|copies 8
CATAGTGTAGTGGCCAGGGGCGACAATATTAG
>1811499|reference Oceanobacter_species_Red65|length 32|copies 1
CATATTACCCATACCAGGCAGCTTATCCATCA
>1811499|reference Oceanobacter_species_Red65|length 31|copies 2
CATCAATGTGGATCCAGGCACCATGAGCCCA
>1811499|reference Oceanobacter_species_Red65|length 32|copies 7
CATCAATTTCCATACCTGGTGCCAGATGATCA
>1811499|reference Oceanobacter_species_Red65|length 31|copies 6
CATCACATGAATTCCAGGGCTTGGCCATGCT
>1811499|reference Oceanobacter_species_Red65|length 31|copies 8
CATCACGCCGGTACCAGGTGGCGTTGGACCA
>1811499|reference Oceanobacter_species_Red65|length 32|copies 1
CATCACTGGCTTGGCCTGGACGCTCAATCGAG
>1811499|reference Oceanobacter_species_Red65|length 33|copies 1
CATCACTGGCTTGGCCTGGACGCTCAATCGAGA
>1811499|reference Oceanobacter_species_Red65|length 31|copies 7
CATCAGCACGTTACCTGGCCCTGTATCGTAT
>1811499|reference Oceanobacter_species_Red65|length 33|copies 1
CATCAGCACGTTACCTGGCCCTGTATCGTATCC
>1811499|reference Oceanobacter_species_Red65|length 31|copies 1
CATCAGCCGTGAACCAGGCCCGGTGAAAGGC
>1811499|reference Oceanobacter_species_Red65|length 32|copies 4
CATCAGCCGTGAACCAGGCCCGGTGAAAGGCG
>1811499|reference Oceanobacter_species_Red65|length 15|copies 1
CATCAGGCGACGCCG
>1811499|reference Oceanobacter_species_Red65|length 31|copies 7
CATCAGTGGCATGCCAGGATTCACAGCTTCG
>1811499|reference Oceanobacter_species_Red65|length 32|copies 4
CATCATGCATCAAGCCAGGCTTAACCTGCTTA
>1811499|reference Oceanobacter_species_Red65|length 32|copies 1
CATCCAAAACGAGCCCAGGTCTAAACGGCGGG
>1811499|reference Oceanobacter_species_Red65|length 31|copies 3
CATCCCTGATGATCCTGGTGGACTGCTAAGA
>1811499|reference Oceanobacter_species_Red65|length 32|copies 2
CATCGACTGGGCCGCCTGGAATGATACGTTTT
>1811499|reference Oceanobacter_species_Red65|length 26|copies 1
CATCGCAAGGGTCACCAGGCTTCGGG
>1811499|reference Oceanobacter_species_Red65|length 9|copies 1
CATCGCCGG
>1811499|reference Oceanobacter_species_Red65|length 31|copies 2
CATCGCGTCAAACCCAGGAAATAGTCGGGTT
>1811499|reference Oceanobacter_species_Red65|length 32|copies 10
CATCGCTTCGGCCGCCTGGGTAATAAAAGTCC
>1811499|reference Oceanobacter_species_Red65|length 31|copies 9
CATCGGAAAGGTGCCAGGTGACGTGTTAGAT
>1811499|reference Oceanobacter_species_Red65|length 32|copies 2
CATCGGAAAGGTGCCAGGTGACGTGTTAGATC
>1811499|reference Oceanobacter_species_Red65|length 35|copies 1
CATCGGCAAAATCCAACACCATTGCACCGCGACCG
>1811499|reference Oceanobacter_species_Red65|length 9|copies 1
CATCGTCCG
>1811499|reference Oceanobacter_species_Red65|length 32|copies 2
CATCTAAAACACCACCTGGATTGTTACGTAAA
>1811499|reference Oceanobacter_species_Red65|length 33|copies 1
CATCTTTATATAAACCTGGTTTACTATCTAATA
>1811499|reference Oceanobacter_species_Red65|length 31|copies 1
CATGAAATTGGAGCCAGGCATGATGATCTCA
>1811499|reference Oceanobacter_species_Red65|length 32|copies 1
CATGAAGTTTCTCGCCAGGACGGATACCTATC
>1811499|reference Oceanobacter_species_Red65|length 33|copies 1
CATGAAGTTTCTCGCCAGGACGGATACCTATCT
>1811499|reference Oceanobacter_species_Red65|length 32|copies 1
CATGATCGCATCGACCTGGCAGTACATTAACG
>1811499|reference Oceanobacter_species_Red65|length 31|copies 3
CATGATTGAAGGTCCTGGACATGTGCCTATG
>1811499|reference Oceanobacter_species_Red65|length 32|copies 1
CATGCAAAGCGGAACCAGGCTCAAACACCAAA
>1811499|reference Oceanobacter_species_Red65|length 33|copies 1
CATGCAAAGCGGAACCAGGCTCAAACACCAAAT
>1811499|reference Oceanobacter_species_Red65|length 32|copies 1
CATGCCAATAGGCTCCAGGTCGCATGTGTTGG
>1811499|reference Oceanobacter_species_Red65|length 10|copies 1
CATGCCACGG
>1811499|reference Oceanobacter_species_Red65|length 13|copies 1
CATGCCAGTGATT
>1811499|reference Oceanobacter_species_Red65|length 10|copies 1
CATGCCCAGC
>1811499|reference Oceanobacter_species_Red65|length 10|copies 1
CATGCGCAGC
>1811499|reference Oceanobacter_species_Red65|length 10|copies 1
CATGCGGGCG
>1811499|reference Oceanobacter_species_Red65|length 10|copies 1
CATGCGTATC
>1811499|reference Oceanobacter_species_Red65|length 31|copies 3
CATGCTCAACTGGCCAGGTCTGAGTGTTTTA
>1811499|reference Oceanobacter_species_Red65|length 32|copies 2
CATGGAACCGAGTTCCTGGATTCGGGCTTTTT
>1811499|reference Oceanobacter_species_Red65|length 28|copies 1
CATGGATACAAAGGCCTGGTTTTCCAGG
>1811499|reference Oceanobacter_species_Red65|length 32|copies 2
CATGGATTTTTGCACCAGGTTTTGCCAATGAT
>1811499|reference Oceanobacter_species_Red65|length 32|copies 1
CATGGCAAGGAAAACCTGGCGCGTTATTCGAA
>1811499|reference Oceanobacter_species_Red65|length 33|copies 3
CATGGCAAGGAAAACCTGGCGCGTTATTCGAAT
>1811499|reference Oceanobacter_species_Red65|length 31|copies 4
CATGGCACCCACACCAGGCAGCACTACGTGA
>1811499|reference Oceanobacter_species_Red65|length 9|copies 1
CATGGCCGC
>1811499|reference Oceanobacter_species_Red65|length 9|copies 1
CATGGCGCA
>1811499|reference Oceanobacter_species_Red65|length 31|copies 4
CATGGCTGGGCGACCTGGCACATCACGATGT
>1811499|reference Oceanobacter_species_Red65|length 32|copies 1
CATGGGAAATAAAGCCTGGATGTGGGTTCATC
>1811499|reference Oceanobacter_species_Red65|length 43|copies 8
CATGGGGATGGATTTAGTGCCGGTTTATGAAGAAAGCAGCGCA
>1811499|reference Oceanobacter_species_Red65|length 11|copies 1
CATGGGGCGGT
>1811499|reference Oceanobacter_species_Red65|length 31|copies 1
CATGGGTATCAAGCCAGGTCAAGCTTTTAAC
>1811499|reference Oceanobacter_species_Red65|length 32|copies 1
CATGGGTATCAAGCCAGGTCAAGCTTTTAACT
>1811499|reference Oceanobacter_species_Red65|length 31|copies 4
CATGGGTATTGGTCCTGGCAAACCAGTTAAA
>1811499|reference Oceanobacter_species_Red65|length 32|copies 4
CATGGGTATTGGTCCTGGCAAACCAGTTAAAT
>1811499|reference Oceanobacter_species_Red65|length 32|copies 2
CATGGTGGAAACATCCTGGGTTAGCCAGTACG
>1811499|reference Oceanobacter_species_Red65|length 32|copies 4
CATGGTTTATCGGCCCAGGATGTGAGCAACCT
>1811499|reference Oceanobacter_species_Red65|length 31|copies 3
CATGTCAGGCAACCCTGGTGACCAAAGTAAT
>1811499|reference Oceanobacter_species_Red65|length 31|copies 1
CATGTGAAGATCACCTGGGGCTATGTAAACA
>1811499|reference Oceanobacter_species_Red65|length 32|copies 1
CATGTGAAGATCACCTGGGGCTATGTAAACAT
>1811499|reference Oceanobacter_species_Red65|length 27|copies 1
CATTAGCGCTGAACCTGGAACGATTGG
>1811499|reference Oceanobacter_species_Red65|length 28|copies 2
CATTAGCGCTGAACCTGGAACGATTGGC
>1811499|reference Oceanobacter_species_Red65|length 31|copies 6
CATTAGCGCTGAACCTGGAACGATTGGCGTG
>1811499|reference Oceanobacter_species_Red65|length 32|copies 1
CATTAGCGCTGAACCTGGAACGATTGGCGTGT
>1811499|reference Oceanobacter_species_Red65|length 13|copies 1
CATTAGCTTTTAT
>1811499|reference Oceanobacter_species_Red65|length 33|copies 1
CATTAGCTTTTTATCCTGGTCTGCGATGAAAGT
>1811499|reference Oceanobacter_species_Red65|length 32|copies 1
CATTAGTTTGAAACCAGGTGCTGGTATGGACG
>1811499|reference Oceanobacter_species_Red65|length 31|copies 7
CATTATTGGCTTCCCAGGCGAAACCGATGAA
>1811499|reference Oceanobacter_species_Red65|length 32|copies 1
CATTATTGGCTTCCCAGGCGAAACCGATGAAG
>1811499|reference Oceanobacter_species_Red65|length 39|copies 1
CATTCATCCACTGGGGTATCCATCCCCTCACGTATTGAC
>1811499|reference Oceanobacter_species_Red65|length 32|copies 1
CATTCATGATTGAACCAGGAGTGGGGGCTGAC
>1811499|reference Oceanobacter_species_Red65|length 30|copies 1
CATTCCATGGGTGCCTGGAATAAGTTGAGT
>1811499|reference Oceanobacter_species_Red65|length 31|copies 1
CATTCCATGGGTGCCTGGAATAAGTTGAGTA
>1811499|reference Oceanobacter_species_Red65|length 31|copies 9
CATTGATCAAGTACCAGGCGCACGACTACAC
>1811499|reference Oceanobacter_species_Red65|length 31|copies 15
CATTGCCGCGCTACCAGGGCCAGCCACACCT
>1811499|reference Oceanobacter_species_Red65|length 32|copies 7
CATTGCGTAAACGTCCTGGACGCACCGATTTT
>1811499|reference Oceanobacter_species_Red65|length 31|copies 4
CATTGCTTGGGGTCCTGGCCAGCCTCTCAGT
>1811499|reference Oceanobacter_species_Red65|length 32|copies 2
CATTGCTTGGGGTCCTGGCCAGCCTCTCAGTG
>1811499|reference Oceanobacter_species_Red65|length 32|copies 2
CATTGGCGGTATAGCCTGGCCTTTGTGTTACC
>1811499|reference Oceanobacter_species_Red65|length 33|copies 1
CATTGGCGGTATAGCCTGGCCTTTGTGTTACCA
>1811499|reference Oceanobacter_species_Red65|length 16|copies 1
CATTGGCTGCAAGCCT
>1811499|reference Oceanobacter_species_Red65|length 31|copies 6
CATTGGCTGCAAGCCTGGTTCCATCGGCCCT
>1811499|reference Oceanobacter_species_Red65|length 32|copies 1
CATTGGGTTGATGACCTGGCGCTCGACAACGA
>1811499|reference Oceanobacter_species_Red65|length 32|copies 14
CATTGTCAACGCTGCCTGGCCACTACCAGACG
>1811499|reference Oceanobacter_species_Red65|length 33|copies 3
CATTGTCAACGCTGCCTGGCCACTACCAGACGT
>1811499|reference Oceanobacter_species_Red65|length 31|copies 5
CATTGTCCACAGTCCTGGGCGACACCCAGCT
>1811499|reference Oceanobacter_species_Red65|length 32|copies 2
CATTTAAATTCTGCCCTGGTACGCCGGCCTCT
>1811499|reference Oceanobacter_species_Red65|length 33|copies 2
CATTTAAATTCTGCCCTGGTACGCCGGCCTCTG
>1811499|reference Oceanobacter_species_Red65|length 29|copies 1
CATTTGACCGCAAACCTGGAAAGATAGAT
>1811499|reference Oceanobacter_species_Red65|length 31|copies 1
CATTTGCATAAACCCAGGCCAAACAGTTTCC
>1811499|reference Oceanobacter_species_Red65|length 32|copies 1
CATTTGCTGTGCTCCCTGGCTGTGGCTTACTA
>1811499|reference Oceanobacter_species_Red65|length 46|copies 1
CATTTGTTTTTCAGCAGCGCCCATCTGATCCGCCGCTGCGCCCATA
>1811499|reference Oceanobacter_species_Red65|length 32|copies 3
CATTTTGTGGCCAACCAGGCACCTCGGCCCTG
>1811499|reference Oceanobacter_species_Red65|length 32|copies 1
CCAAAAACTCCACCCCTGGCAAACCCTCAAGC
>1811499|reference Oceanobacter_species_Red65|length 33|copies 2
CCAAAAACTCCACCCCTGGCAAACCCTCAAGCA
>1811499|reference Oceanobacter_species_Red65|length 31|copies 2
CCAAAAATTAAAGCCAGGCCAGATGCAATAA
>1811499|reference Oceanobacter_species_Red65|length 32|copies 2
CCAAAAATTAAAGCCAGGCCAGATGCAATAAA
>1811499|reference Oceanobacter_species_Red65|length 32|copies 1
CCAAACACCGATGACCTGGTTTATGAGGCCCA
>1811499|reference Oceanobacter_species_Red65|length 32|copies 1
CCAAACTGCAAGCACCTGGTGATTCAAGCAAA
>1811499|reference Oceanobacter_species_Red65|length 31|copies 8
CCAAAGATCAGATCCTGGTTCGCAATATGTG
>1811499|reference Oceanobacter_species_Red65|length 32|copies 3
CCAAAGATCAGATCCTGGTTCGCAATATGTGT
>1811499|reference Oceanobacter_species_Red65|length 31|copies 10
CCAAAGCCAGTAACCTGGGGACAACATGACA
>1811499|reference Oceanobacter_species_Red65|length 33|copies 1
CCAAAGCCATGACACCAGGTTGTACTTCACAAG
>1811499|reference Oceanobacter_species_Red65|length 32|copies 1
CCAAAGCGACCGAGCCAGGTCTTGCACGTCGT
>1811499|reference Oceanobacter_species_Red65|length 29|copies 1
CCAAAGGTTGAACATCGCCGGTATCGACG
>1811499|reference Oceanobacter_species_Red65|length 33|copies 1
CCAAAGTGGTGTTACCTGGACCCCATTTGGATG
>1811499|reference Oceanobacter_species_Red65|length 30|copies 1
CCAAATGCGCTGCCTGGTACTAGGGCAACA
>1811499|reference Oceanobacter_species_Red65|length 36|copies 1
CCAAATGTGATCACCGTGATCAAAGAAGATTTCACT
>1811499|reference Oceanobacter_species_Red65|length 31|copies 3
CCAACAGAGTAATCCAGGCAACATAGGGCAG
>1811499|reference Oceanobacter_species_Red65|length 31|copies 3
CCAACCACCGGGACCAGGATTCCCTTTACAT
>1811499|reference Oceanobacter_species_Red65|length 32|copies 3
CCAACCACCGGGACCAGGATTCCCTTTACATG
>1811499|reference Oceanobacter_species_Red65|length 32|copies 3
CCAAGAACTCAGTGCCAGGCACGAACATGAAG
>1811499|reference Oceanobacter_species_Red65|length 46|copies 1
CCAAGAAGCTGAGCCAGAAAAAATCGAAGCGCCTAAAAACAATCCG
>1811499|reference Oceanobacter_species_Red65|length 31|copies 6
CCAAGACACTTCACCAGGAGGCCGATATTGC
>1811499|reference Oceanobacter_species_Red65|length 32|copies 2
CCAAGACACTTCACCAGGAGGCCGATATTGCA
>1811499|reference Oceanobacter_species_Red65|length 35|copies 1
CCAAGATTTACGAGGACTGCGAATCTGATCCAAGG
>1811499|reference Oceanobacter_species_Red65|length 31|copies 9
CCAAGCGAGCAGACCAGGTTTCTGCTGAATA
>1811499|reference Oceanobacter_species_Red65|length 39|copies 1
CCAAGCGTAAAGATATAGGTCCAGGCGAGCGTGCCTATG
>1811499|reference Oceanobacter_species_Red65|length 31|copies 8
CCAATAACGGCGACCTGGTGAACAAGATTCT
>1811499|reference Oceanobacter_species_Red65|length 32|copies 1
CCAATCCGCTGGTGCCAGGAAGCATCCAATCA
>1811499|reference Oceanobacter_species_Red65|length 40|copies 1
CCAATCCTCATAAGCCTGTAAAAGCCGCAGTGCGGTCTTA
>1811499|reference Oceanobacter_species_Red65|length 31|copies 2
CCAATGAAGTAGCCCTGGCTGGCAGTAATGA
>1811499|reference Oceanobacter_species_Red65|length 31|copies 2
CCAATGAGCCAATCCTGGGTTTTCCACCACT
>1811499|reference Oceanobacter_species_Red65|length 31|copies 9
CCAATGTCAAACGCCTGGTCGCGTTTGGAAA
>1811499|reference Oceanobacter_species_Red65|length 32|copies 22
CCAATGTCAAACGCCTGGTCGCGTTTGGAAAG
>1811499|reference Oceanobacter_species_Red65|length 31|copies 1
CCAATGTTCAGCACCTGGGATCAATTCGTGT
>1811499|reference Oceanobacter_species_Red65|length 31|copies 4
CCAATGTTTCACACCAGGAACTTGGGTTAGC
>1811499|reference Oceanobacter_species_Red65|length 30|copies 1
CCACAAAGAAACACCTGGACTCGGTGATAA
>1811499|reference Oceanobacter_species_Red65|length 31|copies 1
CCACAAAGAAACACCTGGACTCGGTGATAAA
>1811499|reference Oceanobacter_species_Red65|length 32|copies 2
CCACAAAGAAACACCTGGACTCGGTGATAAAG
>1811499|reference Oceanobacter_species_Red65|length 34|copies 1
CCACAAAGAAACACCTGGACTCGGTGATAAAGTG
>1811499|reference Oceanobacter_species_Red65|length 32|copies 1
CCACAACCAAAGGCCAGGGTTGTGACATGGCA
>1811499|reference Oceanobacter_species_Red65|length 32|copies 2
CCACACCACCTCGTCCAGGTGGCGTTGCAATG
>1811499|reference Oceanobacter_species_Red65|length 33|copies 1
CCACACCACCTCGTCCAGGTGGCGTTGCAATGG
>1811499|reference Oceanobacter_species_Red65|length 33|copies 1
CCACACTCACGGTACCAGGAGTAAGTGATATCG
>1811499|reference Oceanobacter_species_Red65|length 31|copies 1
CCACAGAATAGCTCCTGGACTTACGCCGTTA
>1811499|reference Oceanobacter_species_Red65|length 9|copies 1
CCACCAAGG
>1811499|reference Oceanobacter_species_Red65|length 31|copies 2
CCACCACCACAAACCAGGTTTCTTCAAGATC
>1811499|reference Oceanobacter_species_Red65|length 32|copies 1
CCACCACCACAAACCAGGTTTCTTCAAGATCC
>1811499|reference Oceanobacter_species_Red65|length 11|copies 1
CCACCAGACAG
>1811499|reference Oceanobacter_species_Red65|length 11|copies 1
CCACCAGGACA
>1811499|reference Oceanobacter_species_Red65|length 8|copies 1
CCACCCCT
>1811499|reference Oceanobacter_species_Red65|length 10|copies 1
CCACCGCAGG
>1811499|reference Oceanobacter_species_Red65|length 10|copies 1
CCACCGCCGA
>1811499|reference Oceanobacter_species_Red65|length 8|copies 1
CCACCGGT
>1811499|reference Oceanobacter_species_Red65|length 11|copies 1
CCACGAAGTAG
>1811499|reference Oceanobacter_species_Red65|length 10|copies 1
CCACGACAGC
>1811499|reference Oceanobacter_species_Red65|length 10|copies 1
CCACGAGCGC
>1811499|reference Oceanobacter_species_Red65|length 31|copies 6
CCACGCAGGCTCACCAGGCAAATGTTGATAC
>1811499|reference Oceanobacter_species_Red65|length 32|copies 1
CCACGCAGGCTCACCAGGCAAATGTTGATACA
>1811499|reference Oceanobacter_species_Red65|length 9|copies 1
CCACGCCGC
>1811499|reference Oceanobacter_species_Red65|length 9|copies 1
CCACGGGCC
>1811499|reference Oceanobacter_species_Red65|length 10|copies 1
CCACTACGCA
>1811499|reference Oceanobacter_species_Red65|length 32|copies 2
CCACTAGCTCTGTACCTGGCGAATAAGCAACG
>1811499|reference Oceanobacter_species_Red65|length 33|copies 1
CCACTAGCTCTGTACCTGGCGAATAAGCAACGC
>1811499|reference Oceanobacter_species_Red65|length 31|copies 1
CCACTCTTCTGTACCAGGGAAGCGAATGGTC
>1811499|reference Oceanobacter_species_Red65|length 33|copies 1
CCACTGGTCGTACTCCAGGTTGGATTGCACACT
>1811499|reference Oceanobacter_species_Red65|length 32|copies 1
CCACTTATGCCCGGCCAGGATCTTGTTATCTG
>1811499|reference Oceanobacter_species_Red65|length 31|copies 3
CCAGAACACCATACCTGGCGCTTCTTCTTGC
>1811499|reference Oceanobacter_species_Red65|length 31|copies 1
CCAGCAATTGGCCCAGGGTAAGAAAGCGATT
>1811499|reference Oceanobacter_species_Red65|length 10|copies 1
CCAGCACGCC
>1811499|reference Oceanobacter_species_Red65|length 14|copies 1
CCAGCACGGCCGAG
>1811499|reference Oceanobacter_species_Red65|length 31|copies 1
CCAGCCAGTAATTCCTGGTTTTACTACGTGG
>1811499|reference Oceanobacter_species_Red65|length 8|copies 1
CCAGCCGC
>1811499|reference Oceanobacter_species_Red65|length 10|copies 1
CCAGCCGCCG
>1811499|reference Oceanobacter_species_Red65|length 12|copies 1
CCAGCCGCGCAG
>1811499|reference Oceanobacter_species_Red65|length 9|copies 1
CCAGCCGGG
>1811499|reference Oceanobacter_species_Red65|length 31|copies 4
CCAGCTGTTGCAGCCAGGCCTTTTGCAGTTT
>1811499|reference Oceanobacter_species_Red65|length 18|copies 1
CCAGGAATGCTGTGGCAT
>1811499|reference Oceanobacter_species_Red65|length 8|copies 1
CCAGGACG
>1811499|reference Oceanobacter_species_Red65|length 8|copies 1
CCAGGCCG
>1811499|reference Oceanobacter_species_Red65|length 8|copies 1
CCAGGTCC
>1811499|reference Oceanobacter_species_Red65|length 31|copies 1
CCAGGTTTTCCCGCCTGGAAACACATGGAAC
>1811499|reference Oceanobacter_species_Red65|length 31|copies 7
CCAGTATGGTGAGCCAGGGAATGCTGAATAA
>1811499|reference Oceanobacter_species_Red65|length 32|copies 3
CCAGTATGGTGAGCCAGGGAATGCTGAATAAG
>1811499|reference Oceanobacter_species_Red65|length 33|copies 1
CCAGTGCATATTTACGCATGGCGCTCTTGATAC
>1811499|reference Oceanobacter_species_Red65|length 31|copies 2
CCATAAAAGATAGCCTGGAAAAGCGCTTACA
>1811499|reference Oceanobacter_species_Red65|length 36|copies 1
CCATAAAAGATAGCCTGGAAAAGCGCTTACAAAAGC
>1811499|reference Oceanobacter_species_Red65|length 9|copies 1
CCATAGCCG
>1811499|reference Oceanobacter_species_Red65|length 31|copies 5
CCATATCGTCGAGCCTGGTCTTGAGGATATG
>1811499|reference Oceanobacter_species_Red65|length 32|copies 4
CCATATCGTCGAGCCTGGTCTTGAGGATATGG
>1811499|reference Oceanobacter_species_Red65|length 31|copies 1
CCATATTCTCAATCCAGGCTTGCGTATTCGC
>1811499|reference Oceanobacter_species_Red65|length 12|copies 1
CCATCACCACGA
>1811499|reference Oceanobacter_species_Red65|length 31|copies 3
CCATCACGCATCCCCAGGGCCTGCATCAAAC
>1811499|reference Oceanobacter_species_Red65|length 32|copies 12
CCATCACGCATCCCCAGGGCCTGCATCAAACG
>1811499|reference Oceanobacter_species_Red65|length 31|copies 13
CCATCCAGCTCTGCCAGGTCTCGATGCGTAA
>1811499|reference Oceanobacter_species_Red65|length 32|copies 8
CCATCCAGCTCTGCCAGGTCTCGATGCGTAAG
>1811499|reference Oceanobacter_species_Red65|length 33|copies 1
CCATCCAGCTCTGCCAGGTCTCGATGCGTAAGG
>1811499|reference Oceanobacter_species_Red65|length 11|copies 1
CCATCTCCATG
>1811499|reference Oceanobacter_species_Red65|length 29|copies 1
CCATGACGACGCCAGGTTTGCCAGATGCA
>1811499|reference Oceanobacter_species_Red65|length 9|copies 1
CCATGATCC
>1811499|reference Oceanobacter_species_Red65|length 9|copies 1
CCATGCCGC
>1811499|reference Oceanobacter_species_Red65|length 31|copies 6
CCATGCGGGTAACCCAGGGGGGCATTCGGGA
>1811499|reference Oceanobacter_species_Red65|length 13|copies 1
CCATGCTGACGCT
>1811499|reference Oceanobacter_species_Red65|length 31|copies 1
CCATGCTGATATTCCAGGATTAGATCACCCT
>1811499|reference Oceanobacter_species_Red65|length 10|copies 1
CCATGGATCA
>1811499|reference Oceanobacter_species_Red65|length 31|copies 4
CCATGGCATTGGACCAGGCCGTTTGTGCTAA
>1811499|reference Oceanobacter_species_Red65|length 32|copies 9
CCATGGCATTGGACCAGGCCGTTTGTGCTAAT
>1811499|reference Oceanobacter_species_Red65|length 31|copies 16
CCATGGCCGAGCGCCAGGTGAGTGTTGCCGG
>1811499|reference Oceanobacter_species_Red65|length 32|copies 1
CCATGGGTATCAAGCCAGGTCAAGCTTTTAAC
>1811499|reference Oceanobacter_species_Red65|length 31|copies 9
CCATGGGTCAAAGCCAGGGTAGTGCTGATCG
>1811499|reference Oceanobacter_species_Red65|length 31|copies 2
CCATGTACAAGTTCCAGGATGCTATCAACCT
>1811499|reference Oceanobacter_species_Red65|length 32|copies 1
CCATGTACAAGTTCCAGGATGCTATCAACCTG
>1811499|reference Oceanobacter_species_Red65|length 33|copies 1
CCATGTGAAGATCACCTGGGGCTATGTAAACAT
>1811499|reference Oceanobacter_species_Red65|length 32|copies 1
CCATTAGCGCTGAACCTGGAACGATTGGCGTG
>1811499|reference Oceanobacter_species_Red65|length 8|copies 1
CCATTCAC
>1811499|reference Oceanobacter_species_Red65|length 31|copies 13
CCATTGACCGATACCAGGCCATCATCAATGA
>1811499|reference Oceanobacter_species_Red65|length 32|copies 2
CCATTGACCGATACCAGGCCATCATCAATGAC
>1811499|reference Oceanobacter_species_Red65|length 31|copies 10
CCATTGATTTCGACCTGGGGTCCTTGCGGCG
>1811499|reference Oceanobacter_species_Red65|length 38|copies 1
CCATTGCTCAAAGCGATGGCGAATATCTTTTCTCATGG
>1811499|reference Oceanobacter_species_Red65|length 31|copies 2
CCATTGGGTTTCGCCAGGCAAAAAGGCTGAC
>1811499|reference Oceanobacter_species_Red65|length 32|copies 8
CCATTGGGTTTCGCCAGGCAAAAAGGCTGACG
>1811499|reference Oceanobacter_species_Red65|length 31|copies 7
CCATTGGTACCGGCCAGGGACTGATGAATCC
>1811499|reference Oceanobacter_species_Red65|length 31|copies 2
CCCAAAGACGATACCTGGGGACATCAGTTCT
>1811499|reference Oceanobacter_species_Red65|length 32|copies 2
CCCAAAGATCAGATCCTGGTTCGCAATATGTG
>1811499|reference Oceanobacter_species_Red65|length 31|copies 3
CCCAAAGCCAATGCCTGGCCAAATCCCGGAG
>1811499|reference Oceanobacter_species_Red65|length 32|copies 3
CCCAAAGCCAATGCCTGGCCAAATCCCGGAGT
>1811499|reference Oceanobacter_species_Red65|length 32|copies 1
CCCAACCACCGGGACCAGGATTCCCTTTACAT
>1811499|reference Oceanobacter_species_Red65|length 33|copies 2
CCCAACCACCGGGACCAGGATTCCCTTTACATG
>1811499|reference Oceanobacter_species_Red65|length 31|copies 3
CCCAAGCAAATTGCCAGGTACGTTGACAGTG
>1811499|reference Oceanobacter_species_Red65|length 31|copies 5
CCCAAGGCTTTACCCAGGCGCAATTGGAACG
>1811499|reference Oceanobacter_species_Red65|length 13|copies 1
CCCAATACAACAT
>1811499|reference Oceanobacter_species_Red65|length 31|copies 1
CCCAATATACGAGCCAGGTCTTGATGTTTTG
>1811499|reference Oceanobacter_species_Red65|length 31|copies 4
CCCAATGGCTGCGCCAGGCGGAGCCGCGATC
>1811499|reference Oceanobacter_species_Red65|length 32|copies 1
CCCAATGGCTGCGCCAGGCGGAGCCGCGATCA
>1811499|reference Oceanobacter_species_Red65|length 32|copies 1
CCCAATGTTTCACACCAGGAACTTGGGTTAGC
>1811499|reference Oceanobacter_species_Red65|length 10|copies 1
CCCACCGCCT
>1811499|reference Oceanobacter_species_Red65|length 31|copies 6
CCCAGAACGCAAACCAGGTTTTTGCACCACG
>1811499|reference Oceanobacter_species_Red65|length 32|copies 2
CCCAGAACGCAAACCAGGTTTTTGCACCACGG
>1811499|reference Oceanobacter_species_Red65|length 31|copies 5
CCCAGCTCTTCGCCCAGGAAATCTACTCTCA
>1811499|reference Oceanobacter_species_Red65|length 9|copies 1
CCCAGGGAG
>1811499|reference Oceanobacter_species_Red65|length 30|copies 2
CCCATACGCTTACCAGGAGGGGCTGTTACA
>1811499|reference Oceanobacter_species_Red65|length 10|copies 1
CCCATCACCG
>1811499|reference Oceanobacter_species_Red65|length 32|copies 1
CCCATTGGTACCGGCCAGGGACTGATGAATCC
>1811499|reference Oceanobacter_species_Red65|length 9|copies 1
CCCCACAAA
>1811499|reference Oceanobacter_species_Red65|length 31|copies 1
CCCCACTAATCCACCTGGATAAGCACCATAT
>1811499|reference Oceanobacter_species_Red65|length 32|copies 1
CCCCACTAATCCACCTGGATAAGCACCATATA
>1811499|reference Oceanobacter_species_Red65|length 31|copies 1
CCCCCAATGGCGACCAGGCTTTTTTTGTGCC
>1811499|reference Oceanobacter_species_Red65|length 32|copies 1
CCCCCAATGGCGACCAGGCTTTTTTTGTGCCT
>1811499|reference Oceanobacter_species_Red65|length 31|copies 8
CCCCCAGCGTCGTCCAGGCATAGTACGGCCA
>1811499|reference Oceanobacter_species_Red65|length 30|copies 2
CCCCCCACATTACCTGGCGTATAGGCATCA
>1811499|reference Oceanobacter_species_Red65|length 11|copies 1
CCCCCCACCAC
>1811499|reference Oceanobacter_species_Red65|length 32|copies 1
CCCCCCAGCGTCGTCCAGGCATAGTACGGCCA
>1811499|reference Oceanobacter_species_Red65|length 8|copies 1
CCCCCCCA
>1811499|reference Oceanobacter_species_Red65|length 9|copies 1
CCCCCCGGG
>1811499|reference Oceanobacter_species_Red65|length 10|copies 1
CCCCCGCCGT
>1811499|reference Oceanobacter_species_Red65|length 8|copies 1
CCCCGCCC
>1811499|reference Oceanobacter_species_Red65|length 8|copies 1
CCCCGCCT
>1811499|reference Oceanobacter_species_Red65|length 9|copies 1
CCCCGGCCA
>1811499|reference Oceanobacter_species_Red65|length 10|copies 1
CCCCGGGCAA
>1811499|reference Oceanobacter_species_Red65|length 9|copies 1
CCCCGGTGC
>1811499|reference Oceanobacter_species_Red65|length 10|copies 1
CCCCTCCGCT
>1811499|reference Oceanobacter_species_Red65|length 8|copies 1
CCCGAAGT
>1811499|reference Oceanobacter_species_Red65|length 10|copies 1
CCCGAGCATT
>1811499|reference Oceanobacter_species_Red65|length 9|copies 1
CCCGAGGCC
>1811499|reference Oceanobacter_species_Red65|length 9|copies 1
CCCGATCCA
>1811499|reference Oceanobacter_species_Red65|length 35|copies 1
CCCGATCTGCTAGCAAAGCGTGATTTGTCGAAAGA
>1811499|reference Oceanobacter_species_Red65|length 8|copies 1
CCCGCCCC
>1811499|reference Oceanobacter_species_Red65|length 10|copies 1
CCCGCCGAGC
>1811499|reference Oceanobacter_species_Red65|length 9|copies 1
CCCGCCGCC
>1811499|reference Oceanobacter_species_Red65|length 11|copies 1
CCCGCCGTGAG
>1811499|reference Oceanobacter_species_Red65|length 31|copies 8
CCCGCGATGGCGGCCTGGAATTCTAAGGGGC
>1811499|reference Oceanobacter_species_Red65|length 32|copies 1
CCCGCGATGGCGGCCTGGAATTCTAAGGGGCG
>1811499|reference Oceanobacter_species_Red65|length 8|copies 2
CCCGCTGC
>1811499|reference Oceanobacter_species_Red65|length 8|copies 1
CCCGGCGC
>1811499|reference Oceanobacter_species_Red65|length 31|copies 1
CCCGGTAGGGTTCCCAGGAGAGCAAATAAAC
>1811499|reference Oceanobacter_species_Red65|length 8|copies 1
CCCGTAAC
>1811499|reference Oceanobacter_species_Red65|length 9|copies 1
CCCGTAGTG
>1811499|reference Oceanobacter_species_Red65|length 8|copies 1
CCCGTCGA
>1811499|reference Oceanobacter_species_Red65|length 10|copies 1
CCCGTCGAAG
>1811499|reference Oceanobacter_species_Red65|length 8|copies 1
CCCGTTCG
>1811499|reference Oceanobacter_species_Red65|length 11|copies 1
CCCTACGGCAT
>1811499|reference Oceanobacter_species_Red65|length 31|copies 11
CCCTACTCCTCCGCCTGGCCCAAACTGGATT
>1811499|reference Oceanobacter_species_Red65|length 32|copies 1
CCCTATGTTTAACCCAGGAAGTTCGCGTTTAA
>1811499|reference Oceanobacter_species_Red65|length 32|copies 1
CCCTCAGGGTTTTCCTGGATTAAATAACGAAA
>1811499|reference Oceanobacter_species_Red65|length 8|copies 1
CCCTCGCC
>1811499|reference Oceanobacter_species_Red65|length 10|copies 1
CCCTCGCCGC
>1811499|reference Oceanobacter_species_Red65|length 39|copies 1
CCCTCTTTAGCTTCAATCGCTTGGTGTAAGCCCTCCCCC
>1811499|reference Oceanobacter_species_Red65|length 9|copies 1
CCCTGAGGA
>1811499|reference Oceanobacter_species_Red65|length 31|copies 1
CCCTGCAGTAAAGCCTGGTCCACTTTAGTAA
>1811499|reference Oceanobacter_species_Red65|length 32|copies 1
CCCTGCAGTAAAGCCTGGTCCACTTTAGTAAT
>1811499|reference Oceanobacter_species_Red65|length 32|copies 1
CCCTGGGCATCGCCCCAGGTGGCTTTGACTTC
>1811499|reference Oceanobacter_species_Red65|length 30|copies 1
CCCTTAGTATGCCCAGGTCGAATGTCTAAA
>1811499|reference Oceanobacter_species_Red65|length 10|copies 1
CCCTTCCGAG
>1811499|reference Oceanobacter_species_Red65|length 32|copies 2
CCCTTCCTCAGTACCAGGACGGAATTTAATTT
>1811499|reference Oceanobacter_species_Red65|length 31|copies 2
CCGAAAGCTGTCTCCAGGAACCGATGGTAAA
>1811499|reference Oceanobacter_species_Red65|length 10|copies 1
CCGAAAGGAG
>1811499|reference Oceanobacter_species_Red65|length 9|copies 1
CCGACGCCG
>1811499|reference Oceanobacter_species_Red65|length 32|copies 5
CCGAGAAATTGGGTCCTGGTGGCGTAATAAAT
>1811499|reference Oceanobacter_species_Red65|length 8|copies 1
CCGAGCAC
>1811499|reference Oceanobacter_species_Red65|length 8|copies 1
CCGAGCGG
>1811499|reference Oceanobacter_species_Red65|length 10|copies 1
CCGAGCGGGC
>1811499|reference Oceanobacter_species_Red65|length 9|copies 1
CCGAGGCCT
>1811499|reference Oceanobacter_species_Red65|length 11|copies 1
CCGAGGGCAAG
>1811499|reference Oceanobacter_species_Red65|length 9|copies 1
CCGATCCAC
>1811499|reference Oceanobacter_species_Red65|length 32|copies 2
CCGCAATCAACACACCAGGCATGACCGGATAG
>1811499|reference Oceanobacter_species_Red65|length 32|copies 5
CCGCCAACTGTGACCAGGGTACCAGTCCACCT
>1811499|reference Oceanobacter_species_Red65|length 11|copies 1
CCGCCAGCCTC
>1811499|reference Oceanobacter_species_Red65|length 8|copies 1
CCGCCCGC
>1811499|reference Oceanobacter_species_Red65|length 32|copies 1
CCGCGACTAATTTGCCAGGATGATCGGCACTG
>1811499|reference Oceanobacter_species_Red65|length 8|copies 1
CCGCGAGC
>1811499|reference Oceanobacter_species_Red65|length 39|copies 1
CCGCGGAATGAGAAAGAGACGTTAGACAAACCGCCAGAT
>1811499|reference Oceanobacter_species_Red65|length 9|copies 1
CCGCGGATC
>1811499|reference Oceanobacter_species_Red65|length 10|copies 1
CCGCGGCCAG
>1811499|reference Oceanobacter_species_Red65|length 10|copies 1
CCGCGGCGTT
>1811499|reference Oceanobacter_species_Red65|length 32|copies 2
CCGCGGTTTTGCGCCTGGATTAGCATGGAAAA
>1811499|reference Oceanobacter_species_Red65|length 9|copies 1
CCGCGTCGT
>1811499|reference Oceanobacter_species_Red65|length 10|copies 1
CCGCTCGCGC
>1811499|reference Oceanobacter_species_Red65|length 10|copies 1
CCGCTGCACC
>1811499|reference Oceanobacter_species_Red65|length 9|copies 1
CCGCTGCCG
>1811499|reference Oceanobacter_species_Red65|length 31|copies 1
CCGCTGGAATCTCCCAGGATCAACACTATTA
>1811499|reference Oceanobacter_species_Red65|length 32|copies 3
CCGCTGGAATCTCCCAGGATCAACACTATTAA
>1811499|reference Oceanobacter_species_Red65|length 32|copies 1
CCGGAATCGACATGCCAGGTAAGCCGGCAAGG
>1811499|reference Oceanobacter_species_Red65|length 32|copies 1
CCGGATTGAATGCCCTGGTTGTTCGGGCGGAG
>1811499|reference Oceanobacter_species_Red65|length 32|copies 1
CCGGCATTGCGCGGCCAGGAACGACAGACGCG
>1811499|reference Oceanobacter_species_Red65|length 9|copies 1
CCGGCCATG
>1811499|reference Oceanobacter_species_Red65|length 8|copies 1
CCGGCGCA
>1811499|reference Oceanobacter_species_Red65|length 8|copies 1
CCGGCGCG
>1811499|reference Oceanobacter_species_Red65|length 9|copies 1
CCGGCGGCG
>1811499|reference Oceanobacter_species_Red65|length 9|copies 1
CCGGCGGGA
>1811499|reference Oceanobacter_species_Red65|length 13|copies 1
CCGGCGTGCCGAT
>1811499|reference Oceanobacter_species_Red65|length 10|copies 1
CCGGCTCAGG
>1811499|reference Oceanobacter_species_Red65|length 10|copies 1
CCGGCTCCTG
>1811499|reference Oceanobacter_species_Red65|length 11|copies 1
CCGGTCACCGC
>1811499|reference Oceanobacter_species_Red65|length 31|copies 4
CCGTACTGGCCAACCTGGGGCGGCTCCTGAA
>1811499|reference Oceanobacter_species_Red65|length 31|copies 7
CCGTCATTTGCAGCCAGGGGATGACTTTGCT
>1811499|reference Oceanobacter_species_Red65|length 10|copies 1
CCGTCCAGTG
>1811499|reference Oceanobacter_species_Red65|length 10|copies 1
CCGTCCCCAA
>1811499|reference Oceanobacter_species_Red65|length 31|copies 2
CCGTCCTGCTTATCCAGGCATCGCAGGACTT
>1811499|reference Oceanobacter_species_Red65|length 9|copies 1
CCGTCCTTC
>1811499|reference Oceanobacter_species_Red65|length 11|copies 1
CCGTCCTTTCT
>1811499|reference Oceanobacter_species_Red65|length 8|copies 1
CCGTCGAC
>1811499|reference Oceanobacter_species_Red65|length 9|copies 1
CCGTCGTCG
>1811499|reference Oceanobacter_species_Red65|length 31|copies 4
CCGTCTAGTCCCACCTGGCAGAAGGGGATCA
>1811499|reference Oceanobacter_species_Red65|length 8|copies 1
CCGTGAAG
>1811499|reference Oceanobacter_species_Red65|length 31|copies 9
CCGTGAGCGCGTTCCTGGTTGCCAAGGTCAA
>1811499|reference Oceanobacter_species_Red65|length 30|copies 1
CCGTGATAGAAACCTGGCCACCGCCTTGAG
>1811499|reference Oceanobacter_species_Red65|length 31|copies 2
CCGTGATATTCAGCCTGGAATGACGGTGAGC
>1811499|reference Oceanobacter_species_Red65|length 10|copies 1
CCGTGCCATC
>1811499|reference Oceanobacter_species_Red65|length 31|copies 2
CCGTGCCTTCTTGCCTGGTTCATTGGTAGAT
>1811499|reference Oceanobacter_species_Red65|length 32|copies 2
CCGTGCCTTCTTGCCTGGTTCATTGGTAGATG
>1811499|reference Oceanobacter_species_Red65|length 32|copies 1
CCGTGCGCATTTGTCCAGGCCAGCTATCCAGA
>1811499|reference Oceanobacter_species_Red65|length 10|copies 1
CCGTGTCCAC
>1811499|reference Oceanobacter_species_Red65|length 32|copies 1
CCGTTGTAGCAGGTCCAGGTATGTTCGTAGCT
>1811499|reference Oceanobacter_species_Red65|length 10|copies 1
CCGTTGTGCG
>1811499|reference Oceanobacter_species_Red65|length 9|copies 1
CCTAAGAAA
>1811499|reference Oceanobacter_species_Red65|length 32|copies 2
CCTAATTGAAGCCACCTGGGATACTGGCGACT
>1811499|reference Oceanobacter_species_Red65|length 32|copies 3
CCTACAGCGATGAACCTGGAGAAGATACGCAA
>1811499|reference Oceanobacter_species_Red65|length 30|copies 1
CCTACCAAACCGCCAGGCGGATGTAATAGG
>1811499|reference Oceanobacter_species_Red65|length 9|copies 1
CCTACTCCG
>1811499|reference Oceanobacter_species_Red65|length 31|copies 4
CCTAGAGGTAAATCCAGGCGTTCAACAATCA
>1811499|reference Oceanobacter_species_Red65|length 9|copies 1
CCTAGCCGC
>1811499|reference Oceanobacter_species_Red65|length 31|copies 3
CCTAGTGCAAAGTCCAGGGGCTTCATCTAGC
>1811499|reference Oceanobacter_species_Red65|length 31|copies 1
CCTATCCTTCTTCCCTGGCGCCAAAATTGGT
>1811499|reference Oceanobacter_species_Red65|length 32|copies 1
CCTATCCTTCTTCCCTGGCGCCAAAATTGGTG
>1811499|reference Oceanobacter_species_Red65|length 32|copies 1
CCTATGATCAATTGCCTGGTGTGAATAGCCCA
>1811499|reference Oceanobacter_species_Red65|length 31|copies 2
CCTATTGAAAAGCCCAGGTGAACTGGGTGCT
>1811499|reference Oceanobacter_species_Red65|length 11|copies 1
CCTCACGCACT
>1811499|reference Oceanobacter_species_Red65|length 32|copies 1
CCTCATGAATGGTTCCTGGCAGCGAGCTCAAA
>1811499|reference Oceanobacter_species_Red65|length 33|copies 1
CCTCATGAATGGTTCCTGGCAGCGAGCTCAAAA
>1811499|reference Oceanobacter_species_Red65|length 41|copies 2
CCTCATTCATTGAACACGACCTACCTGGTTTCTCCATGTAC
>1811499|reference Oceanobacter_species_Red65|length 32|copies 13
CCTCATTGTGACACCAGGTGACCGCGAAGACA
>1811499|reference Oceanobacter_species_Red65|length 9|copies 1
CCTCCAAGG
>1811499|reference Oceanobacter_species_Red65|length 12|copies 1
CCTCCCCGCCGG
>1811499|reference Oceanobacter_species_Red65|length 9|copies 1
CCTCCTGCA
>1811499|reference Oceanobacter_species_Red65|length 8|copies 1
CCTCGCCA
>1811499|reference Oceanobacter_species_Red65|length 9|copies 1
CCTCGCTCC
>1811499|reference Oceanobacter_species_Red65|length 32|copies 1
CCTCGGAATAGACCCTGGCTCACGTTTGACAG
>1811499|reference Oceanobacter_species_Red65|length 9|copies 1
CCTCGGCCG
>1811499|reference Oceanobacter_species_Red65|length 8|copies 1
CCTCGGCG
>1811499|reference Oceanobacter_species_Red65|length 8|copies 1
CCTCGGGC
>1811499|reference Oceanobacter_species_Red65|length 9|copies 1
CCTCTCACG
>1811499|reference Oceanobacter_species_Red65|length 33|copies 1
CCTCTGCAAACCCACCAGGGTTATACAGTTTTG
>1811499|reference Oceanobacter_species_Red65|length 9|copies 1
CCTCTGGCG
>1811499|reference Oceanobacter_species_Red65|length 9|copies 1
CCTCTTTCC
>1811499|reference Oceanobacter_species_Red65|length 31|copies 2
CCTGAAAGGCGGACCAGGAACACTCACACAA
>1811499|reference Oceanobacter_species_Red65|length 31|copies 11
CCTGAGCTCGATCCCTGGCATCATGCCAAGG
>1811499|reference Oceanobacter_species_Red65|length 11|copies 1
CCTGCCAGTCG
>1811499|reference Oceanobacter_species_Red65|length 32|copies 2
CCTGCCTGAACTCCCCTGGTGTCATCCCTGTC
>1811499|reference Oceanobacter_species_Red65|length 10|copies 1
CCTGCTGCGC
>1811499|reference Oceanobacter_species_Red65|length 8|copies 1
CCTGGCCA
>1811499|reference Oceanobacter_species_Red65|length 9|copies 1
CCTGGGACG
>1811499|reference Oceanobacter_species_Red65|length 31|copies 1
CCTGGGCATCGCCCCAGGTGGCTTTGACTTC
>1811499|reference Oceanobacter_species_Red65|length 18|copies 1
CCTGGGCCATCATAGAAG
>1811499|reference Oceanobacter_species_Red65|length 31|copies 1
CCTGGTGTGTAGCCCAGGGTTTCAAATTTAT
>1811499|reference Oceanobacter_species_Red65|length 10|copies 1
CCTGTCCTGT
>1811499|reference Oceanobacter_species_Red65|length 8|copies 1
CCTGTGGG
>1811499|reference Oceanobacter_species_Red65|length 32|copies 2
CCTGTGTTGTGTCACCTGGTACACCGTGTAAG
>1811499|reference Oceanobacter_species_Red65|length 31|copies 2
CCTGTTAACTGGACCAGGACAGTTGAGTTGT
>1811499|reference Oceanobacter_species_Red65|length 42|copies 1
CCTGTTCGATAAGAGATCGTTCATCAATATCCACAATAACAA
>1811499|reference Oceanobacter_species_Red65|length 30|copies 1
CCTGTTTGGACCGCCTGGTTGTGGCTGAAA
>1811499|reference Oceanobacter_species_Red65|length 31|copies 5
CCTGTTTGGACCGCCTGGTTGTGGCTGAAAG
>1811499|reference Oceanobacter_species_Red65|length 32|copies 5
CCTGTTTGGACCGCCTGGTTGTGGCTGAAAGA
>1811499|reference Oceanobacter_species_Red65|length 37|copies 1
CCTTACTTGGTTTTTCGGTCCAGGCCATTTGATACAG
>1811499|reference Oceanobacter_species_Red65|length 30|copies 1
CCTTCATCACGACCTGGGAAAATAGAAACA
>1811499|reference Oceanobacter_species_Red65|length 31|copies 2
CCTTGAGAACTATCCTGGTACCGTGGTAGCG
>1811499|reference Oceanobacter_species_Red65|length 31|copies 1
CCTTGAGATGCTTCCTGGGTGTTTTCATTGC
>1811499|reference Oceanobacter_species_Red65|length 32|copies 2
CCTTGAGATGCTTCCTGGGTGTTTTCATTGCG
>1811499|reference Oceanobacter_species_Red65|length 31|copies 5
CCTTGCCAACAGTCCAGGTTGTGGATTGGAG
>1811499|reference Oceanobacter_species_Red65|length 32|copies 3
CCTTGCCAACAGTCCAGGTTGTGGATTGGAGC
>1811499|reference Oceanobacter_species_Red65|length 31|copies 1
CCTTGCTGATGGCCAGGCTCAGCCATAACCT
>1811499|reference Oceanobacter_species_Red65|length 32|copies 2
CCTTGCTGCTCTATCCAGGTGGCACTTTGGTT
>1811499|reference Oceanobacter_species_Red65|length 31|copies 2
CCTTGGAGCTGAGCCAGGTGTTCGTTTCCGT
>1811499|reference Oceanobacter_species_Red65|length 30|copies 1
CCTTGGTGGGGTACCAGGAGGGGGAAACGT
>1811499|reference Oceanobacter_species_Red65|length 31|copies 1
CCTTGGTGGGGTACCAGGAGGGGGAAACGTA
>1811499|reference Oceanobacter_species_Red65|length 32|copies 2
CCTTGGTGGGGTACCAGGAGGGGGAAACGTAA
>1811499|reference Oceanobacter_species_Red65|length 32|copies 2
CCTTTCGTTTACCACCTGGCATAGGGACTTCG
>1811499|reference Oceanobacter_species_Red65|length 30|copies 1
CCTTTCTTAAGGCCAGGAGCAGCTGCCACT
>1811499|reference Oceanobacter_species_Red65|length 40|copies 1
CCTTTGAGTTTGCGGGTCATGCCAGGGTAAAAGAATATGA
>1811499|reference Oceanobacter_species_Red65|length 31|copies 3
CCTTTGGAGAGGGCCAGGAACACCATACGTT
>1811499|reference Oceanobacter_species_Red65|length 32|copies 1
CCTTTTTTCAATCCCCTGGATGGATGGCTTCC
>1811499|reference Oceanobacter_species_Red65|length 32|copies 2
CCTTTTTTGTCGAACCAGGCAAGCGTACTTAT
>1811499|reference Oceanobacter_species_Red65|length 31|copies 1
CGAAAATTCGAAACCTGGGGATGAGCGGCCC
>1811499|reference Oceanobacter_species_Red65|length 31|copies 7
CGAAAGGTTGGCGCCTGGATGTGACTTCTCC
>1811499|reference Oceanobacter_species_Red65|length 35|copies 1
CGAAATCTTGTGCTTGGATAGCATCGAGGGTGTAG
>1811499|reference Oceanobacter_species_Red65|length 8|copies 1
CGAACCAG
>1811499|reference Oceanobacter_species_Red65|length 32|copies 2
CGAACCTCCGACCGCCTGGTTCGTAGCCAGGT
>1811499|reference Oceanobacter_species_Red65|length 31|copies 2
CGAACGGGATTTTCCTGGTTTTAGTCGTGGT
>1811499|reference Oceanobacter_species_Red65|length 32|copies 3
CGAACGTACGAGCGCCTGGGCGGTGAGCTGCT
>1811499|reference Oceanobacter_species_Red65|length 31|copies 1
CGAAGAACACGACACTCAAATTACCGTGCGT
>1811499|reference Oceanobacter_species_Red65|length 31|copies 3
CGAAGATCAAAAGCCTGGCACTCATGTTGTG
>1811499|reference Oceanobacter_species_Red65|length 31|copies 11
CGAAGATCAAAATCCTGGAAACGACGTAGAT
>1811499|reference Oceanobacter_species_Red65|length 32|copies 1
CGAAGATCAAAATCCTGGAAACGACGTAGATG
>1811499|reference Oceanobacter_species_Red65|length 8|copies 1
CGAAGCGA
>1811499|reference Oceanobacter_species_Red65|length 9|copies 1
CGAAGCGGT
>1811499|reference Oceanobacter_species_Red65|length 9|copies 1
CGAAGGCCT
>1811499|reference Oceanobacter_species_Red65|length 31|copies 7
CGAAGTGTCGCTCCCAGGTGGTTGTGCTATT
>1811499|reference Oceanobacter_species_Red65|length 32|copies 2
CGAAGTGTCGCTCCCAGGTGGTTGTGCTATTG
>1811499|reference Oceanobacter_species_Red65|length 9|copies 1
CGAATCTAG
>1811499|reference Oceanobacter_species_Red65|length 30|copies 1
CGAATTCATTAGCCCTGGTCGTGGCACTGT
>1811499|reference Oceanobacter_species_Red65|length 31|copies 3
CGAATTCATTAGCCCTGGTCGTGGCACTGTG
>1811499|reference Oceanobacter_species_Red65|length 32|copies 2
CGAATTCATTAGCCCTGGTCGTGGCACTGTGA
>1811499|reference Oceanobacter_species_Red65|length 32|copies 1
CGACAAAAAGTATTCCTGGGACTCCGGCAAAT
>1811499|reference Oceanobacter_species_Red65|length 31|copies 2
CGACAAGAATAATCCTGGTGCCGGATCGAAT
>1811499|reference Oceanobacter_species_Red65|length 32|copies 3
CGACACTGTTGCCCCTGGTGCTGGTTTTGATA
>1811499|reference Oceanobacter_species_Red65|length 31|copies 6
CGACAGCCAAGTACCAGGGGCCGTGGGTGGT
>1811499|reference Oceanobacter_species_Red65|length 11|copies 1
CGACAGCGAAC
>1811499|reference Oceanobacter_species_Red65|length 12|copies 1
CGACCACGCACG
>1811499|reference Oceanobacter_species_Red65|length 11|copies 1
CGACCAGGATG
>1811499|reference Oceanobacter_species_Red65|length 9|copies 1
CGACCGCGG
>1811499|reference Oceanobacter_species_Red65|length 13|copies 1
CGACGCCACCACC
>1811499|reference Oceanobacter_species_Red65|length 8|copies 1
CGACGCGA
>1811499|reference Oceanobacter_species_Red65|length 32|copies 1
CGACGCTGTGCTGGCCTGGTTTGATGAGCACG
>1811499|reference Oceanobacter_species_Red65|length 33|copies 1
CGACGCTGTGCTGGCCTGGTTTGATGAGCACGG
>1811499|reference Oceanobacter_species_Red65|length 9|copies 1
CGACGGCCT
>1811499|reference Oceanobacter_species_Red65|length 8|copies 1
CGACGGTG
>1811499|reference Oceanobacter_species_Red65|length 31|copies 3
CGACGTTAGCTTTCCAGGATTGGCCCGTTTA
>1811499|reference Oceanobacter_species_Red65|length 10|copies 1
CGACTGGTAA
>1811499|reference Oceanobacter_species_Red65|length 32|copies 1
CGACTTCACGACGGCCAGGTGCACCCATACGA
>1811499|reference Oceanobacter_species_Red65|length 32|copies 2
CGACTTTAATCGTGCCTGGACGCTTGAACCAA
>1811499|reference Oceanobacter_species_Red65|length 33|copies 1
CGACTTTAATCGTGCCTGGACGCTTGAACCAAC
>1811499|reference Oceanobacter_species_Red65|length 31|copies 3
CGAGAAATTGGGTCCTGGTGGCGTAATAAAT
>1811499|reference Oceanobacter_species_Red65|length 32|copies 1
CGAGAAATTGGGTCCTGGTGGCGTAATAAATC
>1811499|reference Oceanobacter_species_Red65|length 32|copies 1
CGAGAACAAAACGCCCAGGTGTTATTACGTGG
>1811499|reference Oceanobacter_species_Red65|length 31|copies 3
CGAGAACCGTTTACCTGGGTCCGATACCAAT
>1811499|reference Oceanobacter_species_Red65|length 32|copies 4
CGAGAACCGTTTACCTGGGTCCGATACCAATC
>1811499|reference Oceanobacter_species_Red65|length 31|copies 1
CGAGAGGTTTGTACCTGGCGAGTACTATGAA
>1811499|reference Oceanobacter_species_Red65|length 32|copies 1
CGAGAGGTTTGTACCTGGCGAGTACTATGAAG
>1811499|reference Oceanobacter_species_Red65|length 31|copies 5
CGAGATTCATGCGCCAGGATTTGATGCAGAG
>1811499|reference Oceanobacter_species_Red65|length 32|copies 1
CGAGATTCATGCGCCAGGATTTGATGCAGAGC
>1811499|reference Oceanobacter_species_Red65|length 31|copies 14
CGAGCCAGTGAAGCCTGGACTTTGGTTTACG
>1811499|reference Oceanobacter_species_Red65|length 8|copies 1
CGAGCCCC
>1811499|reference Oceanobacter_species_Red65|length 10|copies 2
CGAGCGCATC
>1811499|reference Oceanobacter_species_Red65|length 12|copies 1
CGAGCGCGAGTG
>1811499|reference Oceanobacter_species_Red65|length 9|copies 1
CGAGGCCGT
>1811499|reference Oceanobacter_species_Red65|length 30|copies 2
CGAGGGCTTTGGTCCTGGCGGCATTATGGT
>1811499|reference Oceanobacter_species_Red65|length 31|copies 8
CGAGGGCTTTGGTCCTGGCGGCATTATGGTG
>1811499|reference Oceanobacter_species_Red65|length 32|copies 3
CGAGGGCTTTGGTCCTGGCGGCATTATGGTGA
>1811499|reference Oceanobacter_species_Red65|length 8|copies 1
CGAGGGGC
>1811499|reference Oceanobacter_species_Red65|length 31|copies 6
CGAGTATAGAGTGCCTGGCAAAACCGACACC
>1811499|reference Oceanobacter_species_Red65|length 32|copies 10
CGAGTATAGAGTGCCTGGCAAAACCGACACCG
>1811499|reference Oceanobacter_species_Red65|length 8|copies 1
CGAGTGCG
>1811499|reference Oceanobacter_species_Red65|length 9|copies 1
CGAGTTGCG
>1811499|reference Oceanobacter_species_Red65|length 31|copies 1
CGAGTTGTTTAAGCCAGGTCGTCACTAACTC
>1811499|reference Oceanobacter_species_Red65|length 32|copies 2
CGATAAGGGACACGCCAGGAATGGATGCCAAA
>1811499|reference Oceanobacter_species_Red65|length 38|copies 1
CGATACCAAAGAACCAGTTTGCCGGCATATCACCCAAG
>1811499|reference Oceanobacter_species_Red65|length 32|copies 7
CGATACCGTGGCTGCCTGGCACAACCGGTACA
>1811499|reference Oceanobacter_species_Red65|length 32|copies 2
CGATACCTTGCCTCCTGGCTTAAACGAAGATG
>1811499|reference Oceanobacter_species_Red65|length 32|copies 1
CGATACGAGTCTGCCCAGGCAATTAACGCGGA
>1811499|reference Oceanobacter_species_Red65|length 32|copies 2
CGATACGGCCCTTGCCTGGTGTGATGACGGAT
>1811499|reference Oceanobacter_species_Red65|length 33|copies 2
CGATACGGCCCTTGCCTGGTGTGATGACGGATT
>1811499|reference Oceanobacter_species_Red65|length 32|copies 1
CGATAGCAGGAGTACCTGGCAAAGAAGCACCC
>1811499|reference Oceanobacter_species_Red65|length 33|copies 1
CGATAGCAGGAGTACCTGGCAAAGAAGCACCCG
>1811499|reference Oceanobacter_species_Red65|length 31|copies 1
CGATATCTTGGCACCTGGTATGAAGTAGCAA
>1811499|reference Oceanobacter_species_Red65|length 30|copies 1
CGATCAAGCCAGCCAGGCTTGCTAGCATTA
>1811499|reference Oceanobacter_species_Red65|length 8|copies 2
CGATCACG
>1811499|reference Oceanobacter_species_Red65|length 32|copies 1
CGATCTGCGCACGACCTTGAAGACCTGTTTCT
>1811499|reference Oceanobacter_species_Red65|length 32|copies 2
CGATGAAACCACCACCAGGCATATTGTGTCCG
>1811499|reference Oceanobacter_species_Red65|length 32|copies 2
CGATGAAGCTTGAACCTGGGATTGGGTCACCA
>1811499|reference Oceanobacter_species_Red65|length 31|copies 46
CGATGCCATGCTTCCAGGAAAAGCCTCTAAG
>1811499|reference Oceanobacter_species_Red65|length 33|copies 1
CGATGCCATGCTTCCAGGAAAAGCCTCTAAGCT
>1811499|reference Oceanobacter_species_Red65|length 31|copies 10
CGATGCCCGCTCACCTGGCCCCTTATACTCA
>1811499|reference Oceanobacter_species_Red65|length 32|copies 1
CGATGCCCGCTCACCTGGCCCCTTATACTCAC
>1811499|reference Oceanobacter_species_Red65|length 8|copies 1
CGATGCCG
>1811499|reference Oceanobacter_species_Red65|length 31|copies 1
CGATGTATTCGGACCAGGATGGGAAGGCTTC
>1811499|reference Oceanobacter_species_Red65|length 37|copies 1
CGATTATGCAGAGGCAACAGAGGCCGTTGCAGCCAGT
>1811499|reference Oceanobacter_species_Red65|length 32|copies 1
CGATTCCCGAGTATCCAGGAATTCCCACTGCC
>1811499|reference Oceanobacter_species_Red65|length 33|copies 1
CGATTCTGCCCATCCCTGGGCATATGCGTACCA
>1811499|reference Oceanobacter_species_Red65|length 32|copies 1
CGATTGCCCATACGCCTGGCGCTTCAGTTCCG
>1811499|reference Oceanobacter_species_Red65|length 32|copies 2
CGCAAAAGGTAATACCAGGGAACCGCCCAAGT
>1811499|reference Oceanobacter_species_Red65|length 10|copies 1
CGCAACCGGC
>1811499|reference Oceanobacter_species_Red65|length 33|copies 1
CGCAAGAAAAGACACCAGGTATGGCTCGTTCAC
>1811499|reference Oceanobacter_species_Red65|length 32|copies 1
CGCAAGTTGCAGCGCCTGGCTGGGTATGTGAT
>1811499|reference Oceanobacter_species_Red65|length 31|copies 18
CGCAATCAACACACCAGGCATGACCGGATAG
>1811499|reference Oceanobacter_species_Red65|length 32|copies 1
CGCAATCGCTTTTGCCAGGTCCGTCATTTTGA
>1811499|reference Oceanobacter_species_Red65|length 32|copies 1
CGCACCCGCCATACCTGGCGTTCCTTGCAGCA
>1811499|reference Oceanobacter_species_Red65|length 9|copies 1
CGCACCGAC
>1811499|reference Oceanobacter_species_Red65|length 12|copies 1
CGCACGACGACG
>1811499|reference Oceanobacter_species_Red65|length 9|copies 1
CGCACGCCA
>1811499|reference Oceanobacter_species_Red65|length 11|copies 1
CGCACGCGCCG
>1811499|reference Oceanobacter_species_Red65|length 31|copies 3
CGCAGAACCTTGGCCTGGAGCATGTTGGCCT
>1811499|reference Oceanobacter_species_Red65|length 29|copies 1
CGCAGAGGATTCTCCTGGCCTGGTTCGTA
>1811499|reference Oceanobacter_species_Red65|length 31|copies 1
CGCAGAGGATTCTCCTGGCCTGGTTCGTATC
>1811499|reference Oceanobacter_species_Red65|length 36|copies 6
CGCAGAGGATTCTCCTGGCCTGGTTCGTATCAACCC
>1811499|reference Oceanobacter_species_Red65|length 21|copies 1
CGCAGATTCCAAGCCAGGAGT
>1811499|reference Oceanobacter_species_Red65|length 31|copies 3
CGCAGATTCCAAGCCAGGAGTGAGGTAAGCA
>1811499|reference Oceanobacter_species_Red65|length 32|copies 1
CGCAGCACTGGATTCCAGGCAATCATGATCAT
>1811499|reference Oceanobacter_species_Red65|length 8|copies 1
CGCAGCAG
>1811499|reference Oceanobacter_species_Red65|length 16|copies 1
CGCAGCATAATACTTT
>1811499|reference Oceanobacter_species_Red65|length 37|copies 10
CGCAGCATAATACTTTTCTTGATAGTTAACCGTTAGT
>1811499|reference Oceanobacter_species_Red65|length 8|copies 1
CGCAGCCA
>1811499|reference Oceanobacter_species_Red65|length 8|copies 1
CGCAGCCC
>1811499|reference Oceanobacter_species_Red65|length 31|copies 13
CGCAGCTCCACCACCTGGGAAAAATACCTTG
>1811499|reference Oceanobacter_species_Red65|length 32|copies 1
CGCAGTTTGCACTGCCAGGGGCCCAAGACTCT
>1811499|reference Oceanobacter_species_Red65|length 8|copies 1
CGCATCAG
>1811499|reference Oceanobacter_species_Red65|length 10|copies 1
CGCATCCAGC
>1811499|reference Oceanobacter_species_Red65|length 9|copies 1
CGCATCCGT
>1811499|reference Oceanobacter_species_Red65|length 9|copies 1
CGCATCGCC
>1811499|reference Oceanobacter_species_Red65|length 37|copies 1
CGCATCGGTTTGGATAAAGTCTTCATAAGTTGAGATC
>1811499|reference Oceanobacter_species_Red65|length 11|copies 1
CGCATGCACCG
>1811499|reference Oceanobacter_species_Red65|length 10|copies 1
CGCATGCGCC
>1811499|reference Oceanobacter_species_Red65|length 10|copies 1
CGCATGCGCG
>1811499|reference Oceanobacter_species_Red65|length 31|copies 13
CGCATGTACTGCACCAGGTCCGCAATCTATT
>1811499|reference Oceanobacter_species_Red65|length 31|copies 3
CGCATTTCCACCCCCTGGGAGATGGACAACA
>1811499|reference Oceanobacter_species_Red65|length 32|copies 2
CGCATTTCCACCCCCTGGGAGATGGACAACAA
>1811499|reference Oceanobacter_species_Red65|length 32|copies 1
CGCCAAAAAGATAGCCAGGCACTGGTCTTAGA
>1811499|reference Oceanobacter_species_Red65|length 33|copies 1
CGCCAAAAGTGAGCCCAGGTAAAACATGGGAAG
>1811499|reference Oceanobacter_species_Red65|length 32|copies 2
CGCCAATACGTTAGCCAGGGTCGTTACGATGC
>1811499|reference Oceanobacter_species_Red65|length 12|copies 1
CGCCACCGCGAT
>1811499|reference Oceanobacter_species_Red65|length 10|copies 1
CGCCACGAGC
>1811499|reference Oceanobacter_species_Red65|length 32|copies 1
CGCCACTAACAAACCAGGAGCATCATTGGATA
>1811499|reference Oceanobacter_species_Red65|length 31|copies 1
CGCCACTGCAAAGCCTGGGTAAATAGTTTTG
>1811499|reference Oceanobacter_species_Red65|length 31|copies 11
CGCCAGACCGATTCCTGGGCAGTCGTACATG
>1811499|reference Oceanobacter_species_Red65|length 32|copies 5
CGCCAGACCGATTCCTGGGCAGTCGTACATGG
>1811499|reference Oceanobacter_species_Red65|length 31|copies 2
CGCCATCTTCCATCCTGGGAAAAACTGCTTA
>1811499|reference Oceanobacter_species_Red65|length 31|copies 4
CGCCATCTTGTCACCTGGCTGGATCTTCCGC
>1811499|reference Oceanobacter_species_Red65|length 31|copies 2
CGCCATGGTGACACCTGGTACGTTCATGCTA
>1811499|reference Oceanobacter_species_Red65|length 32|copies 1
CGCCCAAGCGGGCACCTGGCTTCACTAATGCG
>1811499|reference Oceanobacter_species_Red65|length 9|copies 1
CGCCCATGG
>1811499|reference Oceanobacter_species_Red65|length 8|copies 1
CGCCCCCA
>1811499|reference Oceanobacter_species_Red65|length 10|copies 1
CGCCCCCAAG
>1811499|reference Oceanobacter_species_Red65|length 8|copies 1
CGCCCCCG
>1811499|reference Oceanobacter_species_Red65|length 10|copies 1
CGCCCCCGTG
>1811499|reference Oceanobacter_species_Red65|length 9|copies 1
CGCCCCGGA
>1811499|reference Oceanobacter_species_Red65|length 10|copies 1
CGCCCGCAAC
>1811499|reference Oceanobacter_species_Red65|length 9|copies 1
CGCCCGCGC
>1811499|reference Oceanobacter_species_Red65|length 11|copies 1
CGCCCGCGCGA
>1811499|reference Oceanobacter_species_Red65|length 9|copies 1
CGCCCGGCC
>1811499|reference Oceanobacter_species_Red65|length 9|copies 1
CGCCCGGGG
>1811499|reference Oceanobacter_species_Red65|length 32|copies 1
CGCCCGTTGTGCCCCCAGGGTTTATGGGTGAA
>1811499|reference Oceanobacter_species_Red65|length 9|copies 1
CGCCCTGGA
>1811499|reference Oceanobacter_species_Red65|length 9|copies 1
CGCCCTTGT
>1811499|reference Oceanobacter_species_Red65|length 9|copies 1
CGCCGAACG
>1811499|reference Oceanobacter_species_Red65|length 9|copies 1
CGCCGACCT
>1811499|reference Oceanobacter_species_Red65|length 10|copies 1
CGCCGCACCG
>1811499|reference Oceanobacter_species_Red65|length 8|copies 1
CGCCGCCA
>1811499|reference Oceanobacter_species_Red65|length 12|copies 1
CGCCGCCCGCGC
>1811499|reference Oceanobacter_species_Red65|length 10|copies 1
CGCCGCCGCA
>1811499|reference Oceanobacter_species_Red65|length 32|copies 1
CGCCGCGCTTAGAACCAGGCTTGCCAAGTACC
>1811499|reference Oceanobacter_species_Red65|length 33|copies 3
CGCCGCGCTTAGAACCAGGCTTGCCAAGTACCG
>1811499|reference Oceanobacter_species_Red65|length 9|copies 1
CGCCGCGGG
>1811499|reference Oceanobacter_species_Red65|length 10|copies 1
CGCCGCTGCG
>1811499|reference Oceanobacter_species_Red65|length 8|copies 1
CGCCGGCG
>1811499|reference Oceanobacter_species_Red65|length 8|copies 1
CGCCGGCT
>1811499|reference Oceanobacter_species_Red65|length 9|copies 1
CGCCGGGGG
>1811499|reference Oceanobacter_species_Red65|length 10|copies 1
CGCCGTCTCC
>1811499|reference Oceanobacter_species_Red65|length 31|copies 5
CGCCGTGGTGGACCCAGGCGGTGACTTGCAC
>1811499|reference Oceanobacter_species_Red65|length 32|copies 3
CGCCGTGGTGGACCCAGGCGGTGACTTGCACT
>1811499|reference Oceanobacter_species_Red65|length 41|copies 1
CGCCTAAGCCCAGCAGGTGATTATCAAACGCAGAATGAAAG
>1811499|reference Oceanobacter_species_Red65|length 8|copies 1
CGCCTACA
>1811499|reference Oceanobacter_species_Red65|length 10|copies 1
CGCCTCGATG
>1811499|reference Oceanobacter_species_Red65|length 9|copies 1
CGCCTGACG
>1811499|reference Oceanobacter_species_Red65|length 10|copies 1
CGCCTGGGCG
>1811499|reference Oceanobacter_species_Red65|length 31|copies 1
CGCCTTAGAGATTCCTGGTAGCCAAACCATG
>1811499|reference Oceanobacter_species_Red65|length 10|copies 1
CGCCTTGCGG
>1811499|reference Oceanobacter_species_Red65|length 31|copies 1
CGCCTTTTACCGCCCTGGTCTCAGCTTTGCC
>1811499|reference Oceanobacter_species_Red65|length 8|copies 1
CGCGAACC
>1811499|reference Oceanobacter_species_Red65|length 9|copies 1
CGCGACCTC
>1811499|reference Oceanobacter_species_Red65|length 9|copies 1
CGCGACGTC
>1811499|reference Oceanobacter_species_Red65|length 8|copies 1
CGCGCACG
>1811499|reference Oceanobacter_species_Red65|length 8|copies 1
CGCGCCAC
>1811499|reference Oceanobacter_species_Red65|length 9|copies 1
CGCGCCCGA
>1811499|reference Oceanobacter_species_Red65|length 9|copies 1
CGCGCCGAC
>1811499|reference Oceanobacter_species_Red65|length 11|copies 1
CGCGCCGACGA
>1811499|reference Oceanobacter_species_Red65|length 11|copies 1
CGCGCCGAGCG
>1811499|reference Oceanobacter_species_Red65|length 8|copies 1
CGCGCCGT
>1811499|reference Oceanobacter_species_Red65|length 8|copies 1
CGCGCGGA
>1811499|reference Oceanobacter_species_Red65|length 11|copies 1
CGCGGACACGC
>1811499|reference Oceanobacter_species_Red65|length 10|copies 1
CGCGGCCGAG
>1811499|reference Oceanobacter_species_Red65|length 9|copies 1
CGCGGCCGC
>1811499|reference Oceanobacter_species_Red65|length 9|copies 1
CGCGGCCTT
>1811499|reference Oceanobacter_species_Red65|length 8|copies 2
CGCGGCGG
>1811499|reference Oceanobacter_species_Red65|length 10|copies 1
CGCGGCGGCC
>1811499|reference Oceanobacter_species_Red65|length 9|copies 1
CGCGGCGTG
>1811499|reference Oceanobacter_species_Red65|length 10|copies 1
CGCGGTGTGG
>1811499|reference Oceanobacter_species_Red65|length 8|copies 1
CGCGTCCA
>1811499|reference Oceanobacter_species_Red65|length 11|copies 1
CGCGTCCACGG
>1811499|reference Oceanobacter_species_Red65|length 8|copies 1
CGCGTGCC
>1811499|reference Oceanobacter_species_Red65|length 32|copies 2
CGCGTGTAAATAGCCAGGGGCAAACTGTGCCA
>1811499|reference Oceanobacter_species_Red65|length 30|copies 1
CGCGTTTCGTCGTCCAGGTGCTGAAATCAA
>1811499|reference Oceanobacter_species_Red65|length 31|copies 3
CGCGTTTCGTCGTCCAGGTGCTGAAATCAAA
>1811499|reference Oceanobacter_species_Red65|length 32|copies 1
CGCGTTTCGTCGTCCAGGTGCTGAAATCAAAG
>1811499|reference Oceanobacter_species_Red65|length 31|copies 2
CGCTAGTATTTCACCAGGTCCAACGCGGCCT
>1811499|reference Oceanobacter_species_Red65|length 32|copies 2
CGCTATGCAGCGCTCCTGGCTTTGCTGGTTGG
>1811499|reference Oceanobacter_species_Red65|length 9|copies 1
CGCTCCCCA
>1811499|reference Oceanobacter_species_Red65|length 10|copies 1
CGCTCGCCGA
>1811499|reference Oceanobacter_species_Red65|length 31|copies 5
CGCTCTTCAGGGGCCTGGCCTGGTTGGCCTG
>1811499|reference Oceanobacter_species_Red65|length 9|copies 1
CGCTGACCA
>1811499|reference Oceanobacter_species_Red65|length 31|copies 2
CGCTGACTCAATACCTGGAGTATGCATAACC
>1811499|reference Oceanobacter_species_Red65|length 43|copies 1
CGCTGAGTACATCGTCGAAGACGGCGCGGTAAAAGGCATTGTG
>1811499|reference Oceanobacter_species_Red65|length 31|copies 3
CGCTGATAAAACACCTGGTCCATGGCTTCCA
>1811499|reference Oceanobacter_species_Red65|length 33|copies 1
CGCTGCAACTGAAGCCTGGTATGGAGCAGACAG
>1811499|reference Oceanobacter_species_Red65|length 11|copies 1
CGCTGCACCGG
>1811499|reference Oceanobacter_species_Red65|length 31|copies 11
CGCTGCATACTTGCCTGGCAGCCGCTTAGTT
>1811499|reference Oceanobacter_species_Red65|length 11|copies 1
CGCTGCCACAG
>1811499|reference Oceanobacter_species_Red65|length 11|copies 1
CGCTGCGCCGC
>1811499|reference Oceanobacter_species_Red65|length 10|copies 1
CGCTGCTTGT
>1811499|reference Oceanobacter_species_Red65|length 8|copies 1
CGCTGGCC
>1811499|reference Oceanobacter_species_Red65|length 10|copies 1
CGCTGGCCGG
>1811499|reference Oceanobacter_species_Red65|length 32|copies 1
CGCTGGCGTCTGCTCCTGGAGTATCGATAAAC
>1811499|reference Oceanobacter_species_Red65|length 33|copies 1
CGCTGGCGTCTGCTCCTGGAGTATCGATAAACG
>1811499|reference Oceanobacter_species_Red65|length 11|copies 1
CGCTGGGAGCG
>1811499|reference Oceanobacter_species_Red65|length 40|copies 1
CGCTGGTGAAGCCTTTGATAAAACCGCCAAAATGATGGAC
>1811499|reference Oceanobacter_species_Red65|length 28|copies 1
CGCTGTAAAAGCGCCTGGTTTTGGTGAT
>1811499|reference Oceanobacter_species_Red65|length 31|copies 2
CGCTGTAAAAGCGCCTGGTTTTGGTGATCGT
>1811499|reference Oceanobacter_species_Red65|length 32|copies 1
CGCTTAATCCAGCCCCTGGCAAAACTTTGTAT
>1811499|reference Oceanobacter_species_Red65|length 31|copies 7
CGCTTAATCCGTACCAGGGGGCATCCTTCCA
>1811499|reference Oceanobacter_species_Red65|length 32|copies 4
CGCTTAATCCGTACCAGGGGGCATCCTTCCAT
>1811499|reference Oceanobacter_species_Red65|length 30|copies 1
CGCTTAGATGCGGCCTGGGCTCGTTGGAGT
>1811499|reference Oceanobacter_species_Red65|length 31|copies 11
CGCTTAGATGCGGCCTGGGCTCGTTGGAGTC
>1811499|reference Oceanobacter_species_Red65|length 32|copies 2
CGCTTAGATGCGGCCTGGGCTCGTTGGAGTCG
>1811499|reference Oceanobacter_species_Red65|length 38|copies 1
CGCTTATCCATCTAGTGTTCTAATGAATGCGTTGCCGG
>1811499|reference Oceanobacter_species_Red65|length 31|copies 10
CGCTTCTTCCACGCCTGGTGTGTGGCCTATG
>1811499|reference Oceanobacter_species_Red65|length 32|copies 3
CGCTTCTTCCACGCCTGGTGTGTGGCCTATGT
>1811499|reference Oceanobacter_species_Red65|length 31|copies 1
CGCTTGCGGTTTACCAGGACGGTAGCCCATA
>1811499|reference Oceanobacter_species_Red65|length 32|copies 2
CGCTTGCGGTTTACCAGGACGGTAGCCCATAG
>1811499|reference Oceanobacter_species_Red65|length 31|copies 5
CGCTTGGCTGCACCCAGGGTACCGCGACCAT
>1811499|reference Oceanobacter_species_Red65|length 32|copies 3
CGCTTGGCTGCACCCAGGGTACCGCGACCATA
>1811499|reference Oceanobacter_species_Red65|length 32|copies 1
CGCTTGTTCCTTCCCCAGGTGTTGATTAAAAA
>1811499|reference Oceanobacter_species_Red65|length 33|copies 1
CGCTTTCTTAGGGTGCCTGGAGACCTGCAAACC
>1811499|reference Oceanobacter_species_Red65|length 31|copies 1
CGGAAAAAGTTAGCCAGGGTGAAACAAGTGC
>1811499|reference Oceanobacter_species_Red65|length 31|copies 5
CGGAAACTATCTGCCAGGCCCCAGTCTAAAA
>1811499|reference Oceanobacter_species_Red65|length 32|copies 2
CGGAAACTATCTGCCAGGCCCCAGTCTAAAAT
>1811499|reference Oceanobacter_species_Red65|length 10|copies 1
CGGAAGGCAC
>1811499|reference Oceanobacter_species_Red65|length 31|copies 8
CGGAATCGACATGCCAGGTAAGCCGGCAAGG
>1811499|reference Oceanobacter_species_Red65|length 31|copies 12
CGGACAACCAGAGCCTGGGTCCGCTTGTGTG
>1811499|reference Oceanobacter_species_Red65|length 32|copies 4
CGGACAACCAGAGCCTGGGTCCGCTTGTGTGT
>1811499|reference Oceanobacter_species_Red65|length 31|copies 8
CGGACCATGGCGTCCTGGTCGCCCTATTAGT
>1811499|reference Oceanobacter_species_Red65|length 32|copies 1
CGGACCATGGCGTCCTGGTCGCCCTATTAGTC
>1811499|reference Oceanobacter_species_Red65|length 9|copies 1
CGGACGCCC
>1811499|reference Oceanobacter_species_Red65|length 11|copies 1
CGGAGGCCGAC
>1811499|reference Oceanobacter_species_Red65|length 12|copies 1
CGGAGGCTCGGC
>1811499|reference Oceanobacter_species_Red65|length 31|copies 3
CGGAGTGCTAATCCCTGGTGAAGATGTGGTT
>1811499|reference Oceanobacter_species_Red65|length 32|copies 1
CGGAGTGCTAATCCCTGGTGAAGATGTGGTTT
>1811499|reference Oceanobacter_species_Red65|length 32|copies 1
CGGATCTAAGCATCCCTGGATATCGCCGACGG
>1811499|reference Oceanobacter_species_Red65|length 9|copies 1
CGGATCTCA
>1811499|reference Oceanobacter_species_Red65|length 10|copies 6
CGGCAACCAC
>1811499|reference Oceanobacter_species_Red65|length 11|copies 3
CGGCAACCACA
>1811499|reference Oceanobacter_species_Red65|length 9|copies 1
CGGCAACCC
>1811499|reference Oceanobacter_species_Red65|length 10|copies 5
CGGCAACCCA
>1811499|reference Oceanobacter_species_Red65|length 31|copies 1
CGGCAACCGTAAGCCTGGAAGAGCAGCAATT
>1811499|reference Oceanobacter_species_Red65|length 31|copies 3
CGGCAACCTCAAGCCAGGTTTGCATAACTTA
>1811499|reference Oceanobacter_species_Red65|length 31|copies 3
CGGCAAGTCTTCACCAGGGAAACCGCCTTTC
>1811499|reference Oceanobacter_species_Red65|length 32|copies 2
CGGCAAGTCTTCACCAGGGAAACCGCCTTTCA
>1811499|reference Oceanobacter_species_Red65|length 32|copies 10
CGGCAGCTTTGAGTCCTGGTGGGGAGACCACA
>1811499|reference Oceanobacter_species_Red65|length 10|copies 1
CGGCAGGGGC
>1811499|reference Oceanobacter_species_Red65|length 31|copies 30
CGGCATTGCGCGGCCAGGAACGACAGACGCG
>1811499|reference Oceanobacter_species_Red65|length 32|copies 3
CGGCCCATTGCAAACCTGGCTCTTTGAATAGT
>1811499|reference Oceanobacter_species_Red65|length 9|copies 1
CGGCCCGCG
>1811499|reference Oceanobacter_species_Red65|length 43|copies 1
CGGCCCTAATATCACTGGCATATCGCCGGTGAAATCCACGGTG
>1811499|reference Oceanobacter_species_Red65|length 9|copies 1
CGGCCGCGC
>1811499|reference Oceanobacter_species_Red65|length 8|copies 1
CGGCCGGC
>1811499|reference Oceanobacter_species_Red65|length 8|copies 1
CGGCCGGT
>1811499|reference Oceanobacter_species_Red65|length 10|copies 1
CGGCCGTTTC
>1811499|reference Oceanobacter_species_Red65|length 10|copies 1
CGGCCTGCGA
>1811499|reference Oceanobacter_species_Red65|length 8|copies 1
CGGCCTTC
>1811499|reference Oceanobacter_species_Red65|length 31|copies 7
CGGCGAACTCAAGCCAGGTCGTTCTCCTATT
>1811499|reference Oceanobacter_species_Red65|length 27|copies 1
CGGCGATCGCGATCCTGGATATGGCAG
>1811499|reference Oceanobacter_species_Red65|length 31|copies 6
CGGCGATCGCGATCCTGGATATGGCAGCACG
>1811499|reference Oceanobacter_species_Red65|length 8|copies 1
CGGCGCGG
>1811499|reference Oceanobacter_species_Red65|length 12|copies 1
CGGCGCGTCGAG
>1811499|reference Oceanobacter_species_Red65|length 10|copies 1
CGGCGGCCGG
>1811499|reference Oceanobacter_species_Red65|length 9|copies 1
CGGCGGCGC
>1811499|reference Oceanobacter_species_Red65|length 9|copies 1
CGGCGGGGG
>1811499|reference Oceanobacter_species_Red65|length 10|copies 1
CGGCGGGGGT
>1811499|reference Oceanobacter_species_Red65|length 10|copies 1
CGGCGTCGTT
>1811499|reference Oceanobacter_species_Red65|length 31|copies 6
CGGCGTTCCCGTACCAGGAGCAAAAGCAGGG
>1811499|reference Oceanobacter_species_Red65|length 31|copies 7
CGGCTCATCACATCCTGGGGCTGAAGCCGGT
>1811499|reference Oceanobacter_species_Red65|length 32|copies 5
CGGCTCATCACATCCTGGGGCTGAAGCCGGTC
>1811499|reference Oceanobacter_species_Red65|length 31|copies 6
CGGCTCCACTAACCCTGGCGCCCAAGCTTTA
>1811499|reference Oceanobacter_species_Red65|length 31|copies 3
CGGCTCGCCTAAACCTGGCTGCAAACCAGAC
>1811499|reference Oceanobacter_species_Red65|length 32|copies 15
CGGCTCGCCTAAACCTGGCTGCAAACCAGACG
>1811499|reference Oceanobacter_species_Red65|length 32|copies 3
CGGCTCTAACTGCTCCTGGGTCCAATGTAATT
>1811499|reference Oceanobacter_species_Red65|length 9|copies 1
CGGCTGACA
>1811499|reference Oceanobacter_species_Red65|length 11|copies 1
CGGCTGAGCAA
>1811499|reference Oceanobacter_species_Red65|length 31|copies 9
CGGCTGATAGCGACCAGGCTGAAGGTACTCA
>1811499|reference Oceanobacter_species_Red65|length 32|copies 2
CGGCTGATAGCGACCAGGCTGAAGGTACTCAA
>1811499|reference Oceanobacter_species_Red65|length 10|copies 1
CGGCTGCCGG
>1811499|reference Oceanobacter_species_Red65|length 32|copies 4
CGGCTGTCGATGCACCTGGTGAAGCGCCAAGA
>1811499|reference Oceanobacter_species_Red65|length 32|copies 1
CGGGAATAAAGCGGCCAGGGCTAATGTGATTT
>1811499|reference Oceanobacter_species_Red65|length 10|copies 1
CGGGACCGCC
>1811499|reference Oceanobacter_species_Red65|length 30|copies 1
CGGGCCGCCACGGCCGCAGCGCTACCACCG
>1811499|reference Oceanobacter_species_Red65|length 31|copies 1
CGGGCGGCCCGCCCAGGTGAGGAAGACGGAG
>1811499|reference Oceanobacter_species_Red65|length 9|copies 1
CGGGGATCT
>1811499|reference Oceanobacter_species_Red65|length 31|copies 4
CGGGGCCTCTAGGCCAGGACATTTATGATAA
>1811499|reference Oceanobacter_species_Red65|length 9|copies 1
CGGGGCGAG
>1811499|reference Oceanobacter_species_Red65|length 8|copies 1
CGGGGGGA
>1811499|reference Oceanobacter_species_Red65|length 9|copies 1
CGGGGGGGC
>1811499|reference Oceanobacter_species_Red65|length 10|copies 1
CGGGGGTTCG
>1811499|reference Oceanobacter_species_Red65|length 10|copies 1
CGGGGTCCAC
>1811499|reference Oceanobacter_species_Red65|length 10|copies 1
CGGGGTCCGC
>1811499|reference Oceanobacter_species_Red65|length 31|copies 2
CGGGGTGGAGCAGCCTGGTAGCTCGTCGGGC
>1811499|reference Oceanobacter_species_Red65|length 31|copies 1
CGGGTTTTGCGATCCAGGTCTTCGCGTTGCC
>1811499|reference Oceanobacter_species_Red65|length 32|copies 1
CGGGTTTTGCGATCCAGGTCTTCGCGTTGCCA
>1811499|reference Oceanobacter_species_Red65|length 32|copies 11
CGGTACGAACAGCGCCAGGGAAGTAAGAAAGG
>1811499|reference Oceanobacter_species_Red65|length 32|copies 1
CGGTATCATTGGTCCAGGTAATGCACTGGATG
>1811499|reference Oceanobacter_species_Red65|length 32|copies 2
CGGTATCCTGAACACCAGGCAGCTCAATCACA
>1811499|reference Oceanobacter_species_Red65|length 31|copies 6
CGGTCAGCACTCGCCAGGTTGGTCGATCATC
>1811499|reference Oceanobacter_species_Red65|length 32|copies 4
CGGTCAGCACTCGCCAGGTTGGTCGATCATCG
>1811499|reference Oceanobacter_species_Red65|length 9|copies 1
CGGTCAGCC
>1811499|reference Oceanobacter_species_Red65|length 31|copies 2
CGGTCAGTATCCACCTGGCTCTACAATGAAA
>1811499|reference Oceanobacter_species_Red65|length 11|copies 1
CGGTCGAGGAT
>1811499|reference Oceanobacter_species_Red65|length 31|copies 8
CGGTCGATCCAACCCTGGAGAGGATACTTCT
>1811499|reference Oceanobacter_species_Red65|length 32|copies 2
CGGTCGATCCAACCCTGGAGAGGATACTTCTA
>1811499|reference Oceanobacter_species_Red65|length 31|copies 15
CGGTCGCGTGCGTCCAGGTACGAAGGCGAAG
>1811499|reference Oceanobacter_species_Red65|length 32|copies 1
CGGTCGCGTGCGTCCAGGTACGAAGGCGAAGC
>1811499|reference Oceanobacter_species_Red65|length 31|copies 6
CGGTCTTCAGCATCCAGGCTTTGACGCACAA
>1811499|reference Oceanobacter_species_Red65|length 32|copies 1
CGGTCTTCAGCATCCAGGCTTTGACGCACAAT
>1811499|reference Oceanobacter_species_Red65|length 31|copies 1
CGGTGACTCTACGGAGTCCGAAGTAGTCGAT
>1811499|reference Oceanobacter_species_Red65|length 34|copies 1
CGGTGATCAAGTACTTGCAGGCAGCTTAAACGTT
>1811499|reference Oceanobacter_species_Red65|length 31|copies 1
CGGTGCATAATATCCTGGGTGGATACCGCCA
>1811499|reference Oceanobacter_species_Red65|length 31|copies 3
CGGTGGCGGTGGCCCAGGTATGGGACCCATT
>1811499|reference Oceanobacter_species_Red65|length 32|copies 4
CGGTGGCGGTGGCCCAGGTATGGGACCCATTG
>1811499|reference Oceanobacter_species_Red65|length 10|copies 1
CGGTGGTCAT
>1811499|reference Oceanobacter_species_Red65|length 31|copies 9
CGGTGTAGGCCCGCCAGGGCCTGATCGAACT
>1811499|reference Oceanobacter_species_Red65|length 32|copies 4
CGGTGTAGGCCCGCCAGGGCCTGATCGAACTT
>1811499|reference Oceanobacter_species_Red65|length 32|copies 9
CGGTGTATTCAGTGCCAGGCGTATCGCAAAAG
>1811499|reference Oceanobacter_species_Red65|length 33|copies 1
CGGTGTATTCAGTGCCAGGCGTATCGCAAAAGC
>1811499|reference Oceanobacter_species_Red65|length 31|copies 2
CGGTGTATTGGTGCCAGGGAAGTTAATATCC
>1811499|reference Oceanobacter_species_Red65|length 31|copies 7
CGGTGTTGGTGAACCTGGTCTCCCGCCTATC
>1811499|reference Oceanobacter_species_Red65|length 32|copies 5
CGGTGTTGGTGAACCTGGTCTCCCGCCTATCG
>1811499|reference Oceanobacter_species_Red65|length 31|copies 4
CGGTTCACCTCGCCCTGGATAATCCGCAAAC
>1811499|reference Oceanobacter_species_Red65|length 32|copies 8
CGGTTCACCTCGCCCTGGATAATCCGCAAACT
>1811499|reference Oceanobacter_species_Red65|length 32|copies 1
CGGTTCAGCCGTAACCTGGAAATATCCTAGCT
>1811499|reference Oceanobacter_species_Red65|length 33|copies 2
CGGTTCAGCCGTAACCTGGAAATATCCTAGCTG
>1811499|reference Oceanobacter_species_Red65|length 31|copies 3
CGGTTGCCGTTTACCAGGCTTTTCGCTCTTA
>1811499|reference Oceanobacter_species_Red65|length 9|copies 1
CGGTTGGGG
>1811499|reference Oceanobacter_species_Red65|length 32|copies 9
CGGTTTAAGTGCCACCTGGGCCATAGTCGTGG
>1811499|reference Oceanobacter_species_Red65|length 32|copies 1
CGGTTTCGCTTTCGCCAGGGTGGATCATTTCA
>1811499|reference Oceanobacter_species_Red65|length 33|copies 1
CGGTTTTACCAACACCAGGCGCTCCAATTAAAA
>1811499|reference Oceanobacter_species_Red65|length 32|copies 2
CGTACAACATGAAGCCTGGTCGATTCCAACTG
>1811499|reference Oceanobacter_species_Red65|length 32|copies 1
CGTACCCATGGTGCCTGGTGCCTTGGGGCTCA
>1811499|reference Oceanobacter_species_Red65|length 33|copies 1
CGTACGCATCATCCCCTGGGTCTGTTTAGCTTA
>1811499|reference Oceanobacter_species_Red65|length 32|copies 4
CGTACTCAAACGTACCTGGTTGCAACTGATCT
>1811499|reference Oceanobacter_species_Red65|length 31|copies 3
CGTAGCAGGGTCGCCAGGATCACCGGTCCCC
>1811499|reference Oceanobacter_species_Red65|length 31|copies 4
CGTAGCCTATTTGCCAGGCGATACTGCTAGT
>1811499|reference Oceanobacter_species_Red65|length 32|copies 2
CGTAGTCGCAAGCGCCAGGCTTCCCTTATTCT
>1811499|reference Oceanobacter_species_Red65|length 32|copies 2
CGTAGTTGTCAAAGCCTGGCCATTCGTCCCCT
>1811499|reference Oceanobacter_species_Red65|length 32|copies 7
CGTATACACACTTTCCAGGCGTGCGCCTTCGA
>1811499|reference Oceanobacter_species_Red65|length 32|copies 1
CGTATCGGTAAAGCCCTGGAAAAGATGCGTGT
>1811499|reference Oceanobacter_species_Red65|length 33|copies 2
CGTATTCGATTTCACCTGGAATCATATGAAACT
>1811499|reference Oceanobacter_species_Red65|length 33|copies 4
CGTCAAAATGCGTGCCTGGGTAAGCATCAAACC
>1811499|reference Oceanobacter_species_Red65|length 34|copies 1
CGTCAAAATGCGTGCCTGGGTAAGCATCAAACCG
>1811499|reference Oceanobacter_species_Red65|length 32|copies 1
CGTCAAATAAATCACCAGGCGCTTTACCCAGA
>1811499|reference Oceanobacter_species_Red65|length 32|copies 1
CGTCAATCGATTGGCCTGGTTTGGCAAATGGC
>1811499|reference Oceanobacter_species_Red65|length 33|copies 6
CGTCAATCGATTGGCCTGGTTTGGCAAATGGCG
>1811499|reference Oceanobacter_species_Red65|length 32|copies 1
CGTCACAGACATTACCAGGTTTTCGATCAATA
>1811499|reference Oceanobacter_species_Red65|length 11|copies 1
CGTCACCGCGA
>1811499|reference Oceanobacter_species_Red65|length 9|copies 1
CGTCACGCC
>1811499|reference Oceanobacter_species_Red65|length 10|copies 1
CGTCATCATT
>1811499|reference Oceanobacter_species_Red65|length 31|copies 4
CGTCATGGGCCATCCTGGGTTAGAGCAGATA
>1811499|reference Oceanobacter_species_Red65|length 32|copies 1
CGTCATGGGCCATCCTGGGTTAGAGCAGATAT
>1811499|reference Oceanobacter_species_Red65|length 8|copies 1
CGTCCACC
>1811499|reference Oceanobacter_species_Red65|length 8|copies 1
CGTCCCCT
>1811499|reference Oceanobacter_species_Red65|length 9|copies 1
CGTCCGCTC
>1811499|reference Oceanobacter_species_Red65|length 8|copies 1
CGTCCGGG
>1811499|reference Oceanobacter_species_Red65|length 9|copies 1
CGTCCTGCT
>1811499|reference Oceanobacter_species_Red65|length 9|copies 1
CGTCCTTGC
>1811499|reference Oceanobacter_species_Red65|length 10|copies 1
CGTCGACGAC
>1811499|reference Oceanobacter_species_Red65|length 9|copies 1
CGTCGAGGG
>1811499|reference Oceanobacter_species_Red65|length 31|copies 2
CGTCGATGCCCTACCAGGAGGGCTAGGACAA
>1811499|reference Oceanobacter_species_Red65|length 32|copies 1
CGTCGATGCCCTACCAGGAGGGCTAGGACAAG
>1811499|reference Oceanobacter_species_Red65|length 8|copies 1
CGTCGCCT
>1811499|reference Oceanobacter_species_Red65|length 8|copies 1
CGTCGCGA
>1811499|reference Oceanobacter_species_Red65|length 8|copies 1
CGTCGGCC
>1811499|reference Oceanobacter_species_Red65|length 9|copies 1
CGTCGGCGA
>1811499|reference Oceanobacter_species_Red65|length 9|copies 1
CGTCGGTGA
>1811499|reference Oceanobacter_species_Red65|length 11|copies 1
CGTCGTCGCGG
>1811499|reference Oceanobacter_species_Red65|length 9|copies 1
CGTCGTGGT
>1811499|reference Oceanobacter_species_Red65|length 34|copies 1
CGTCTGGCTCGAGTGTCCAGGTCATGTCACTGTT
>1811499|reference Oceanobacter_species_Red65|length 32|copies 1
CGTCTTCGTAAAAACCAGGAACGCTTAGGCAA
>1811499|reference Oceanobacter_species_Red65|length 36|copies 1
CGTCTTGAGTATGCTGGCCCTCACAAAAAAGCCCAG
>1811499|reference Oceanobacter_species_Red65|length 31|copies 1
CGTCTTTAAATCCCCAGGACATTACTTTGGA
>1811499|reference Oceanobacter_species_Red65|length 9|copies 1
CGTGAAAGG
>1811499|reference Oceanobacter_species_Red65|length 31|copies 3
CGTGACGATGCCACCTGGGACGGCTAGCGTT
>1811499|reference Oceanobacter_species_Red65|length 32|copies 1
CGTGAGCAATACTGCCAGGCCCTGCATTTTTG
>1811499|reference Oceanobacter_species_Red65|length 31|copies 3
CGTGATATCTGCACCAGGTGCCAGTAAGTCC
>1811499|reference Oceanobacter_species_Red65|length 33|copies 1
CGTGATATCTGCACCAGGTGCCAGTAAGTCCCC
>1811499|reference Oceanobacter_species_Red65|length 32|copies 1
CGTGATCAAATAACCTGGGCCATCATAGAAGC
>1811499|reference Oceanobacter_species_Red65|length 25|copies 1
CGTGATCCCTGGTTACGCCGACAGG
>1811499|reference Oceanobacter_species_Red65|length 11|copies 1
CGTGCCAAGCG
>1811499|reference Oceanobacter_species_Red65|length 12|copies 1
CGTGCCAAGGCG
>1811499|reference Oceanobacter_species_Red65|length 8|copies 1
CGTGCCGT
>1811499|reference Oceanobacter_species_Red65|length 10|copies 1
CGTGCCTCAG
>1811499|reference Oceanobacter_species_Red65|length 31|copies 3
CGTGCGCATTTGTCCAGGCCAGCTATCCAGA
>1811499|reference Oceanobacter_species_Red65|length 32|copies 1
CGTGCGCATTTGTCCAGGCCAGCTATCCAGAA
>1811499|reference Oceanobacter_species_Red65|length 39|copies 1
CGTGCGCATTTGTCCAGGCCAGCTATCCAGAATACACAG
>1811499|reference Oceanobacter_species_Red65|length 30|copies 1
CGTGCTAAGAGGCCAGGACGATCGGGGGCA
>1811499|reference Oceanobacter_species_Red65|length 8|copies 1
CGTGCTCG
>1811499|reference Oceanobacter_species_Red65|length 11|copies 1
CGTGGCAGCGG
>1811499|reference Oceanobacter_species_Red65|length 8|copies 1
CGTGGGGT
>1811499|reference Oceanobacter_species_Red65|length 11|copies 1
CGTGGTCGACT
>1811499|reference Oceanobacter_species_Red65|length 31|copies 2
CGTGTATTTAGAGCCTGGCGAAGCGGTGGCT
>1811499|reference Oceanobacter_species_Red65|length 28|copies 7
CGTGTCGTCGCCTGGGAAGTCGTACTCA
>1811499|reference Oceanobacter_species_Red65|length 29|copies 2
CGTGTCGTCGCCTGGGAAGTCGTACTCAG
>1811499|reference Oceanobacter_species_Red65|length 11|copies 1
CGTGTTCGGCG
>1811499|reference Oceanobacter_species_Red65|length 32|copies 1
CGTTACCGGCATGCCAGGGCGCAGTTTGATTT
>1811499|reference Oceanobacter_species_Red65|length 31|copies 10
CGTTACCTCACCGCCAGGCATGCGAGGTACT
>1811499|reference Oceanobacter_species_Red65|length 32|copies 2
CGTTATGGATAAAACCAGGGTCAACACGTCCC
>1811499|reference Oceanobacter_species_Red65|length 32|copies 2
CGTTATTCTGCGGTCCAGGTGCTGGGGCTGGT
>1811499|reference Oceanobacter_species_Red65|length 32|copies 1
CGTTATTGATAGTCCAGGATCACTTTCAGATG
>1811499|reference Oceanobacter_species_Red65|length 31|copies 1
CGTTCAATTTAAACCTGGATTTAGCCGCTTA
>1811499|reference Oceanobacter_species_Red65|length 11|copies 1
CGTTCAGCCCG
>1811499|reference Oceanobacter_species_Red65|length 35|copies 1
CGTTCTATCATGAGTCACCAGTACTTTATGCCTTG
>1811499|reference Oceanobacter_species_Red65|length 11|copies 1
CGTTCTGGCCG
>1811499|reference Oceanobacter_species_Red65|length 46|copies 8
CGTTGAACTCACTACTGCAGCTGACTCTGCACGCGATTTGTCTCTT
>1811499|reference Oceanobacter_species_Red65|length 31|copies 4
CGTTGACATAGCGCCAGGGAAAAGGCTCATA
>1811499|reference Oceanobacter_species_Red65|length 9|copies 1
CGTTGACGC
>1811499|reference Oceanobacter_species_Red65|length 34|copies 1
CGTTGAGTTGAAACCAGGTAAAGGCGGTCAAATG
>1811499|reference Oceanobacter_species_Red65|length 32|copies 1
CGTTGGCAAACAAACCAGGCTTTAGTAGGCCT
>1811499|reference Oceanobacter_species_Red65|length 9|copies 1
CGTTGTACA
>1811499|reference Oceanobacter_species_Red65|length 31|copies 1
CGTTGTAGCAGGTCCAGGTATGTTCGTAGCT
>1811499|reference Oceanobacter_species_Red65|length 32|copies 1
CGTTGTTTGCTTAGCCTGGGGCTTAGCGGAAC
>1811499|reference Oceanobacter_species_Red65|length 33|copies 3
CGTTGTTTGCTTAGCCTGGGGCTTAGCGGAACA
>1811499|reference Oceanobacter_species_Red65|length 32|copies 1
CGTTTACTTCGAGCCCAGGTACAGCTTTGGGA
>1811499|reference Oceanobacter_species_Red65|length 33|copies 5
CGTTTACTTCGAGCCCAGGTACAGCTTTGGGAA
>1811499|reference Oceanobacter_species_Red65|length 34|copies 1
CGTTTATCGAGAAGGGCCAGGGGCGTTAACATGA
>1811499|reference Oceanobacter_species_Red65|length 11|copies 1
CGTTTGCACCA
>1811499|reference Oceanobacter_species_Red65|length 32|copies 5
CGTTTGCAGCAAAGCCAGGCGTGCTTGTTTAT
>1811499|reference Oceanobacter_species_Red65|length 33|copies 4
CGTTTGCAGCAAAGCCAGGCGTGCTTGTTTATC
>1811499|reference Oceanobacter_species_Red65|length 34|copies 1
CGTTTGCAGCAAAGCCAGGCGTGCTTGTTTATCG
>1811499|reference Oceanobacter_species_Red65|length 32|copies 7
CGTTTTATGAGCTTCCTGGTGCTGCTACAGAG
>1811499|reference Oceanobacter_species_Red65|length 33|copies 3
CGTTTTATGAGCTTCCTGGTGCTGCTACAGAGG
>1811499|reference Oceanobacter_species_Red65|length 32|copies 1
CGTTTTCATGATCACCTGGCTTGCCAATGATT
>1811499|reference Oceanobacter_species_Red65|length 32|copies 2
CGTTTTCTTCAAAGCCTGGCTCTCGACCAAAT
>1811499|reference Oceanobacter_species_Red65|length 31|copies 3
CGTTTTGCATTGCCCTGGTCATACGCCGGGA
>1811499|reference Oceanobacter_species_Red65|length 31|copies 1
CGTTTTGGAAAACCCAGGTTGGTACACCGCT
>1811499|reference Oceanobacter_species_Red65|length 31|copies 1
CTAAACACAACGCCCCTGGAATCAACAACCA
>1811499|reference Oceanobacter_species_Red65|length 32|copies 7
CTAAACACAACGCCCCTGGAATCAACAACCAG
>1811499|reference Oceanobacter_species_Red65|length 33|copies 3
CTAAACACAACGCCCCTGGAATCAACAACCAGA
>1811499|reference Oceanobacter_species_Red65|length 33|copies 1
CTAACATTATTAACCCAGGATCCGACATAATGA
>1811499|reference Oceanobacter_species_Red65|length 31|copies 1
CTAACCCAGAACACCCAGGCTTGTGTGGTCG
>1811499|reference Oceanobacter_species_Red65|length 33|copies 1
CTAACTTGGTCATTCCTGGCTTGGCAGGTCTCG
>1811499|reference Oceanobacter_species_Red65|length 38|copies 1
CTAAGCCCAGCAGGTGATTATCAAACGCAGAATGAAAG
>1811499|reference Oceanobacter_species_Red65|length 36|copies 1
CTAAGCGATCGCAACTTTATGGAAGTGGAAACGCCC
>1811499|reference Oceanobacter_species_Red65|length 31|copies 7
CTAAGCGGCTGCTCCAGGTTCGAGTCCTGGT
>1811499|reference Oceanobacter_species_Red65|length 32|copies 2
CTAATCCTGATGCTCCTGGAACAATTGGTGCT
>1811499|reference Oceanobacter_species_Red65|length 32|copies 4
CTAATGAGTGGTCCCCTGGGTTCCTTTATTGT
>1811499|reference Oceanobacter_species_Red65|length 31|copies 1
CTAATTGAAGCCACCTGGGATACTGGCGACT
>1811499|reference Oceanobacter_species_Red65|length 32|copies 1
CTACAAATAGACATCCAGGTTGCATACAAACG
>1811499|reference Oceanobacter_species_Red65|length 32|copies 3
CTACAAGGATGTCACCAGGATTCACTTCTGCA
>1811499|reference Oceanobacter_species_Red65|length 32|copies 1
CTACAATCGTATGGCCTGGAACACTTAGCTCC
>1811499|reference Oceanobacter_species_Red65|length 31|copies 1
CTACACATTGCGACCAGGTAGTACTCAGCAT
>1811499|reference Oceanobacter_species_Red65|length 32|copies 1
CTACACATTGCGACCAGGTAGTACTCAGCATA
>1811499|reference Oceanobacter_species_Red65|length 31|copies 6
CTACACCAGAAAACCTGGCTGAAGCAGTATT
>1811499|reference Oceanobacter_species_Red65|length 32|copies 1
CTACACCAGAAAACCTGGCTGAAGCAGTATTG
>1811499|reference Oceanobacter_species_Red65|length 31|copies 7
CTACAGCGATGAACCTGGAGAAGATACGCAA
>1811499|reference Oceanobacter_species_Red65|length 32|copies 1
CTACAGCTTTCGCACCTGGTACTTCGGTAGCG
>1811499|reference Oceanobacter_species_Red65|length 31|copies 14
CTACAGTGCTCTACCAGGCACAACCAGTGCC
>1811499|reference Oceanobacter_species_Red65|length 10|copies 1
CTACATCCAG
>1811499|reference Oceanobacter_species_Red65|length 32|copies 1
CTACATCGAACGCTCCTGGATCCTTGAGGATA
>1811499|reference Oceanobacter_species_Red65|length 31|copies 3
CTACCACATCTTGCCAGGACACGTACTTAAA
>1811499|reference Oceanobacter_species_Red65|length 32|copies 7
CTACCACATCTTGCCAGGACACGTACTTAAAG
>1811499|reference Oceanobacter_species_Red65|length 32|copies 4
CTACCGCAGCGATTCCTGGCAAGCAGTCTCCA
>1811499|reference Oceanobacter_species_Red65|length 10|copies 1
CTACGACCGA
>1811499|reference Oceanobacter_species_Red65|length 31|copies 1
CTACGAGAGGTGCCCTGGGTAATTATTGGCA
>1811499|reference Oceanobacter_species_Red65|length 32|copies 2
CTACGAGAGGTGCCCTGGGTAATTATTGGCAG
>1811499|reference Oceanobacter_species_Red65|length 8|copies 1
CTACGCCG
>1811499|reference Oceanobacter_species_Red65|length 31|copies 31
CTACGCGTTAGCGCCTGGATGCATGACTGCG
>1811499|reference Oceanobacter_species_Red65|length 32|copies 2
CTACGCGTTAGCGCCTGGATGCATGACTGCGG
>1811499|reference Oceanobacter_species_Red65|length 11|copies 1
CTACGGCGGTG
>1811499|reference Oceanobacter_species_Red65|length 33|copies 1
CTAGAAGAACGCAATCCTGGTCAAGAAGAATTT
>1811499|reference Oceanobacter_species_Red65|length 9|copies 1
CTAGAGCTC
>1811499|reference Oceanobacter_species_Red65|length 39|copies 1
CTAGCATTAAGCCCGGCTAACCAGGCGATAATCGCAACT
>1811499|reference Oceanobacter_species_Red65|length 10|copies 1
CTAGCGGACC
>1811499|reference Oceanobacter_species_Red65|length 26|copies 1
CTAGCTGAATATCCGCCGGAGGTACG
>1811499|reference Oceanobacter_species_Red65|length 31|copies 4
CTAGGCGAGGCTTCCAGGCTGCGGCATCAAA
>1811499|reference Oceanobacter_species_Red65|length 32|copies 3
CTAGGCGAGGCTTCCAGGCTGCGGCATCAAAC
>1811499|reference Oceanobacter_species_Red65|length 45|copies 1
CTAGTCTATTTACGCTTTTAAATCAGGAGGTACAGGGAACGGAGG
>1811499|reference Oceanobacter_species_Red65|length 32|copies 1
CTATAGCCAGCAAGCCTGGTTTCAATTGGAGC
>1811499|reference Oceanobacter_species_Red65|length 31|copies 33
CTATAGCCGGATTCCTGGCTATACCGGGCAG
>1811499|reference Oceanobacter_species_Red65|length 31|copies 4
CTATAGCTGCCTACCAGGCCGATATTTCAGT
>1811499|reference Oceanobacter_species_Red65|length 32|copies 2
CTATAGCTGCCTACCAGGCCGATATTTCAGTT
>1811499|reference Oceanobacter_species_Red65|length 30|copies 1
CTATCGGTTTGAGCCTGGTCATGCAGAAGA
>1811499|reference Oceanobacter_species_Red65|length 31|copies 5
CTATCGGTTTGAGCCTGGTCATGCAGAAGAT
>1811499|reference Oceanobacter_species_Red65|length 32|copies 12
CTATCGGTTTGAGCCTGGTCATGCAGAAGATG
>1811499|reference Oceanobacter_species_Red65|length 31|copies 4
CTATCTATCTGGACCTGGATACGCCAATTTG
>1811499|reference Oceanobacter_species_Red65|length 31|copies 5
CTATCTCGTCATGCCAGGCCAAGCGACGGCT
>1811499|reference Oceanobacter_species_Red65|length 32|copies 2
CTATCTCGTCATGCCAGGCCAAGCGACGGCTT
>1811499|reference Oceanobacter_species_Red65|length 31|copies 3
CTATGATCAATTGCCTGGTGTGAATAGCCCA
>1811499|reference Oceanobacter_species_Red65|length 32|copies 2
CTATGCGCAGGTTTCCTGGTCTTAACTCTCTC
>1811499|reference Oceanobacter_species_Red65|length 33|copies 1
CTATGCGCAGGTTTCCTGGTCTTAACTCTCTCT
>1811499|reference Oceanobacter_species_Red65|length 31|copies 10
CTATGCGTGGGAGCCTGGTATATTGTGGACG
>1811499|reference Oceanobacter_species_Red65|length 32|copies 1
CTATGCGTGGGAGCCTGGTATATTGTGGACGT
>1811499|reference Oceanobacter_species_Red65|length 33|copies 2
CTATGGAAAATAGCCCAGGCCACGGCCTCTTCG
>1811499|reference Oceanobacter_species_Red65|length 32|copies 6
CTATGGCGCTCACCCCAGGGCGTATTGGTTAT
>1811499|reference Oceanobacter_species_Red65|length 31|copies 6
CTATGTATCTCCGCCTGGACACCACTACCAA
>1811499|reference Oceanobacter_species_Red65|length 32|copies 1
CTATTACTACCGGACCAGGGCGACCAGAAGTC
>1811499|reference Oceanobacter_species_Red65|length 16|copies 1
CTATTATCGATACCCA
>1811499|reference Oceanobacter_species_Red65|length 31|copies 66
CTATTATCGATACCCAGGCGGCGACACAGAG
>1811499|reference Oceanobacter_species_Red65|length 32|copies 1
CTATTATCGATACCCAGGCGGCGACACAGAGC
>1811499|reference Oceanobacter_species_Red65|length 26|copies 1
CTATTCGTGCCGCCGACTACCTTGTG
>1811499|reference Oceanobacter_species_Red65|length 32|copies 2
CTATTCTCCCAACCCCAGGCGTGCCTTCTAAA
>1811499|reference Oceanobacter_species_Red65|length 27|copies 1
CTATTGATACCTGGTTCCAGCGCAGAG
>1811499|reference Oceanobacter_species_Red65|length 32|copies 1
CTATTGCGAACATGCCAGGAGGCGTTAACGAA
>1811499|reference Oceanobacter_species_Red65|length 30|copies 1
CTATTTGGGTGGGCCTGGTTAGCACCATGA
>1811499|reference Oceanobacter_species_Red65|length 31|copies 15
CTATTTGGGTGGGCCTGGTTAGCACCATGAT
>1811499|reference Oceanobacter_species_Red65|length 32|copies 1
CTATTTGGGTGGGCCTGGTTAGCACCATGATT
>1811499|reference Oceanobacter_species_Red65|length 32|copies 5
CTCAAAACTCTCACCCTGGCCTAGCTTCGACT
>1811499|reference Oceanobacter_species_Red65|length 32|copies 1
CTCAAACAAATGGGCCTGGTCTTGCTCGCGCA
>1811499|reference Oceanobacter_species_Red65|length 35|copies 1
CTCAAATTGCATGGAAGCATGATGTTCAAGTCATG
>1811499|reference Oceanobacter_species_Red65|length 31|copies 5
CTCAAGCTGAAATCCTGGAATTTTTGATGAG
>1811499|reference Oceanobacter_species_Red65|length 32|copies 2
CTCAAGCTGAAATCCTGGAATTTTTGATGAGA
>1811499|reference Oceanobacter_species_Red65|length 31|copies 3
CTCAATGGTCAAACCTGGACACAAAACAGCT
>1811499|reference Oceanobacter_species_Red65|length 8|copies 1
CTCACCGA
>1811499|reference Oceanobacter_species_Red65|length 12|copies 1
CTCACCGAGCTG
>1811499|reference Oceanobacter_species_Red65|length 14|copies 1
CTCACCGCCACGAC
>1811499|reference Oceanobacter_species_Red65|length 9|copies 1
CTCACCGGG
>1811499|reference Oceanobacter_species_Red65|length 27|copies 1
CTCACGGTACCAGGAGTAAGTGATATC
>1811499|reference Oceanobacter_species_Red65|length 32|copies 11
CTCAGCTGAGAAGCCAGGCAATGTAGTTGTAG
>1811499|reference Oceanobacter_species_Red65|length 31|copies 10
CTCAGGACCGACGCCTGGATAATCCAAACCG
>1811499|reference Oceanobacter_species_Red65|length 31|copies 15
CTCAGGAGCCACTCCTGGGGCTTGGCCTAAT
>1811499|reference Oceanobacter_species_Red65|length 8|copies 1
CTCAGTCC
>1811499|reference Oceanobacter_species_Red65|length 31|copies 3
CTCATCATTGGAACCAGGCTGGAACCATTTC
>1811499|reference Oceanobacter_species_Red65|length 32|copies 1
CTCATCATTGGAACCAGGCTGGAACCATTTCT
>1811499|reference Oceanobacter_species_Red65|length 31|copies 4
CTCATGAATGGTTCCTGGCAGCGAGCTCAAA
>1811499|reference Oceanobacter_species_Red65|length 32|copies 4
CTCATGAATGGTTCCTGGCAGCGAGCTCAAAA
>1811499|reference Oceanobacter_species_Red65|length 27|copies 1
CTCATGTGCCTGGCTGTGCGCAAGCCA
>1811499|reference Oceanobacter_species_Red65|length 19|copies 1
CTCCAAAGACACCACCAGG
>1811499|reference Oceanobacter_species_Red65|length 10|copies 1
CTCCACCTCG
>1811499|reference Oceanobacter_species_Red65|length 32|copies 5
CTCCACGTCTTCTTCCAGGGATAGGCCGGCAA
>1811499|reference Oceanobacter_species_Red65|length 10|copies 1
CTCCACTCAA
>1811499|reference Oceanobacter_species_Red65|length 32|copies 1
CTCCAGGTTCGAGTCCTGGTGGGGAGACCACA
>1811499|reference Oceanobacter_species_Red65|length 32|copies 1
CTCCAGTGGTGACGCCAGGTTTGACGTGTTCG
>1811499|reference Oceanobacter_species_Red65|length 10|copies 1
CTCCATGCTG
>1811499|reference Oceanobacter_species_Red65|length 32|copies 1
CTCCCAAAAGCTGCCTGGGTATTTATGAAACC
>1811499|reference Oceanobacter_species_Red65|length 31|copies 2
CTCCCCCCGATAGCCAGGTTCATTTTGGTTG
>1811499|reference Oceanobacter_species_Red65|length 32|copies 1
CTCCCCCCGATAGCCAGGTTCATTTTGGTTGC
>1811499|reference Oceanobacter_species_Red65|length 31|copies 3
CTCCCCTTCTTCTCCAGGAACGTGCAGAACA
>1811499|reference Oceanobacter_species_Red65|length 9|copies 1
CTCCCGTGC
>1811499|reference Oceanobacter_species_Red65|length 9|copies 1
CTCCGCACC
>1811499|reference Oceanobacter_species_Red65|length 32|copies 1
CTCCGCATTTAATGCCAGGCAAGCGCGACAAC
>1811499|reference Oceanobacter_species_Red65|length 33|copies 4
CTCCGCATTTAATGCCAGGCAAGCGCGACAACG
>1811499|reference Oceanobacter_species_Red65|length 10|copies 1
CTCCGCCGAA
>1811499|reference Oceanobacter_species_Red65|length 27|copies 1
CTCCGCTACAGCTCCAGGGCATTGGTA
>1811499|reference Oceanobacter_species_Red65|length 31|copies 9
CTCCGCTACAGCTCCAGGGCATTGGTATGAC
>1811499|reference Oceanobacter_species_Red65|length 32|copies 3
CTCCGCTACAGCTCCAGGGCATTGGTATGACC
>1811499|reference Oceanobacter_species_Red65|length 10|copies 1
CTCCTCAGGG
>1811499|reference Oceanobacter_species_Red65|length 8|copies 1
CTCCTCCG
>1811499|reference Oceanobacter_species_Red65|length 10|copies 1
CTCCTTCCGC
>1811499|reference Oceanobacter_species_Red65|length 31|copies 10
CTCCTTGCTTGAGCCAGGCCTTGAGCGCTAA
>1811499|reference Oceanobacter_species_Red65|length 32|copies 13
CTCCTTGCTTGAGCCAGGCCTTGAGCGCTAAT
>1811499|reference Oceanobacter_species_Red65|length 9|copies 1
CTCCTTTCT
>1811499|reference Oceanobacter_species_Red65|length 8|copies 1
CTCGAGGC
>1811499|reference Oceanobacter_species_Red65|length 28|copies 1
CTCGATACTCCTGGGCACGAAGACTTCT
>1811499|reference Oceanobacter_species_Red65|length 47|copies 1
CTCGATATCGTACTATGGTCAAACACTGCTTAGACAACAACTTACCC
>1811499|reference Oceanobacter_species_Red65|length 31|copies 1
CTCGATCATATAGCCAGGCTTATCAGCTGCA
>1811499|reference Oceanobacter_species_Red65|length 8|copies 1
CTCGATGA
>1811499|reference Oceanobacter_species_Red65|length 27|copies 1
CTCGATGGTCCTGGACCAATGACATTG
>1811499|reference Oceanobacter_species_Red65|length 31|copies 10
CTCGATTGCGTAACCAGGGCGCGTAATGTGG
>1811499|reference Oceanobacter_species_Red65|length 32|copies 1
CTCGATTGCGTAACCAGGGCGCGTAATGTGGG
>1811499|reference Oceanobacter_species_Red65|length 12|copies 1
CTCGCACAGGCC
>1811499|reference Oceanobacter_species_Red65|length 12|copies 1
CTCGCCAAGCTG
>1811499|reference Oceanobacter_species_Red65|length 27|copies 1
CTCGCCACACCAGGAGAAAACATACTT
>1811499|reference Oceanobacter_species_Red65|length 9|copies 1
CTCGCGAAC
>1811499|reference Oceanobacter_species_Red65|length 11|copies 1
CTCGCGAAGCA
>1811499|reference Oceanobacter_species_Red65|length 9|copies 1
CTCGCGCCG
>1811499|reference Oceanobacter_species_Red65|length 8|copies 1
CTCGCGTG
>1811499|reference Oceanobacter_species_Red65|length 10|copies 1
CTCGCTCCCC
>1811499|reference Oceanobacter_species_Red65|length 31|copies 4
CTCGGCATTCGCTCCAGGGTAAGCGGTGATA
>1811499|reference Oceanobacter_species_Red65|length 32|copies 7
CTCGGCATTCGCTCCAGGGTAAGCGGTGATAA
>1811499|reference Oceanobacter_species_Red65|length 12|copies 1
CTCGGCCAGGTC
>1811499|reference Oceanobacter_species_Red65|length 31|copies 9
CTCGGCCCACTCACCTGGAGCCACACTGGGT
>1811499|reference Oceanobacter_species_Red65|length 12|copies 1
CTCGGCGCGCGC
>1811499|reference Oceanobacter_species_Red65|length 10|copies 1
CTCGGCGTGT
>1811499|reference Oceanobacter_species_Red65|length 12|copies 1
CTCGGGAGTGCT
>1811499|reference Oceanobacter_species_Red65|length 31|copies 2
CTCGGGATCCAAGCCTGGATAATCCAGTTCA
>1811499|reference Oceanobacter_species_Red65|length 33|copies 1
CTCGGGCGGCCCGCCCAGGTGAGGAAGACGGAG
>1811499|reference Oceanobacter_species_Red65|length 34|copies 1
CTCGGGCGGCCCGCCCAGGTGAGGAAGACGGAGT
>1811499|reference Oceanobacter_species_Red65|length 9|copies 1
CTCGTACCG
>1811499|reference Oceanobacter_species_Red65|length 9|copies 1
CTCGTCGAG
>1811499|reference Oceanobacter_species_Red65|length 12|copies 1
CTCGTCGAGGCG
>1811499|reference Oceanobacter_species_Red65|length 8|copies 1
CTCGTGGG
>1811499|reference Oceanobacter_species_Red65|length 32|copies 3
CTCTAACGATTGAGCCTGGCGTTCACGTGAAA
>1811499|reference Oceanobacter_species_Red65|length 11|copies 1
CTCTACAATGA
>1811499|reference Oceanobacter_species_Red65|length 9|copies 1
CTCTCCAAG
>1811499|reference Oceanobacter_species_Red65|length 21|copies 1
CTCTCCACCAGAACCTGGCAA
>1811499|reference Oceanobacter_species_Red65|length 31|copies 1
CTCTCCACCAGAACCTGGCAACCGATATTCA
>1811499|reference Oceanobacter_species_Red65|length 10|copies 1
CTCTCGAGCT
>1811499|reference Oceanobacter_species_Red65|length 10|copies 1
CTCTCGCGCG
>1811499|reference Oceanobacter_species_Red65|length 9|copies 1
CTCTCGGCG
>1811499|reference Oceanobacter_species_Red65|length 31|copies 2
CTCTGAAATCACCCCTGGGTTTTCTAATTCA
>1811499|reference Oceanobacter_species_Red65|length 9|copies 1
CTCTGAGCC
>1811499|reference Oceanobacter_species_Red65|length 32|copies 1
CTCTGATTTGTTAGCCAGGTCAAAAACAGTTA
>1811499|reference Oceanobacter_species_Red65|length 31|copies 1
CTCTGCAAACCCACCAGGGTTATACAGTTTT
>1811499|reference Oceanobacter_species_Red65|length 31|copies 6
CTCTGCAGATTTTCCAGGCAACCGTTGACTC
>1811499|reference Oceanobacter_species_Red65|length 32|copies 2
CTCTGGCACTGGGTCCTGGTCAACCGTTATAT
>1811499|reference Oceanobacter_species_Red65|length 33|copies 1
CTCTGGCACTGGGTCCTGGTCAACCGTTATATC
>1811499|reference Oceanobacter_species_Red65|length 31|copies 13
CTCTGGGCTTTCACCTGGCTCGACACGCAAT
>1811499|reference Oceanobacter_species_Red65|length 32|copies 12
CTCTGGGCTTTCACCTGGCTCGACACGCAATG
>1811499|reference Oceanobacter_species_Red65|length 31|copies 14
CTCTGTGGTTGTGCCAGGTTTTCCTGCTGAA
>1811499|reference Oceanobacter_species_Red65|length 32|copies 7
CTCTGTGGTTGTGCCAGGTTTTCCTGCTGAAG
>1811499|reference Oceanobacter_species_Red65|length 8|copies 1
CTCTTACC
>1811499|reference Oceanobacter_species_Red65|length 33|copies 1
CTCTTAGAGCTGGACCAGGATCGACCTGTGGTA
>1811499|reference Oceanobacter_species_Red65|length 32|copies 2
CTCTTAGCCCGGCACCTGGTTCTCGTACAACC
>1811499|reference Oceanobacter_species_Red65|length 8|copies 1
CTCTTCCC
>1811499|reference Oceanobacter_species_Red65|length 10|copies 1
CTCTTCCGAG
>1811499|reference Oceanobacter_species_Red65|length 32|copies 6
CTCTTGACGTGATCCCTGGTTACGCCGACAGG
>1811499|reference Oceanobacter_species_Red65|length 31|copies 2
CTCTTTACCCTTACCAGGACGAAGATAATCA
>1811499|reference Oceanobacter_species_Red65|length 11|copies 1
CTCTTTCAACC
>1811499|reference Oceanobacter_species_Red65|length 10|copies 1
CTCTTTCTAC
>1811499|reference Oceanobacter_species_Red65|length 9|copies 1
CTCTTTTGC
>1811499|reference Oceanobacter_species_Red65|length 32|copies 5
CTGAAAAGATGCTGCCTGGATTGGAACTTGGC
>1811499|reference Oceanobacter_species_Red65|length 33|copies 6
CTGAAAAGATGCTGCCTGGATTGGAACTTGGCG
>1811499|reference Oceanobacter_species_Red65|length 33|copies 1
CTGAACGGCTGGTGCCAGGAATGAGGGCTAACG
>1811499|reference Oceanobacter_species_Red65|length 12|copies 1
CTGAAGCGGCGG
>1811499|reference Oceanobacter_species_Red65|length 31|copies 1
CTGAAGGGTTAAGCCAGGAGATTCTCACCGA
>1811499|reference Oceanobacter_species_Red65|length 9|copies 1
CTGAAGTCC
>1811499|reference Oceanobacter_species_Red65|length 32|copies 2
CTGAATTTCGCATACCAGGGCATCAGCCAACC
>1811499|reference Oceanobacter_species_Red65|length 32|copies 1
CTGACATGTACATGCCTGGCATGGAGCTTCGG
>1811499|reference Oceanobacter_species_Red65|length 31|copies 4
CTGACCACCTTCACCTGGCTTCGCACCTTGT
>1811499|reference Oceanobacter_species_Red65|length 32|copies 2
CTGACGCCTAAGCGCCAGGCGATTTTGCAAGT
>1811499|reference Oceanobacter_species_Red65|length 31|copies 12
CTGACGGATATAACCAGGACCGCACCTAACG
>1811499|reference Oceanobacter_species_Red65|length 31|copies 5
CTGAGATCCCGTACCAGGTGAACAAAGCTCG
>1811499|reference Oceanobacter_species_Red65|length 31|copies 10
CTGAGCAAGGTTTCCAGGGAGGCCCAGTGAT
>1811499|reference Oceanobacter_species_Red65|length 32|copies 4
CTGAGCAAGGTTTCCAGGGAGGCCCAGTGATT
>1811499|reference Oceanobacter_species_Red65|length 11|copies 1
CTGAGCACACC
>1811499|reference Oceanobacter_species_Red65|length 8|copies 1
CTGAGGCG
>1811499|reference Oceanobacter_species_Red65|length 9|copies 1
CTGAGGCTC
>1811499|reference Oceanobacter_species_Red65|length 31|copies 1
CTGAGTTACCTGTCCAGGTAGAAGGAGAGTC
>1811499|reference Oceanobacter_species_Red65|length 30|copies 1
CTGATATCAATGATGTGCTTCATCAAGACT
>1811499|reference Oceanobacter_species_Red65|length 31|copies 4
CTGATATCCAAGCCCTGGCGCGTGAAACTGC
>1811499|reference Oceanobacter_species_Red65|length 32|copies 1
CTGATATCCAAGCCCTGGCGCGTGAAACTGCT
>1811499|reference Oceanobacter_species_Red65|length 31|copies 1
CTGATATTGATAGCCTGGATTTAAGTGACGA
>1811499|reference Oceanobacter_species_Red65|length 8|copies 1
CTGATCCT
>1811499|reference Oceanobacter_species_Red65|length 32|copies 1
CTGATCTTTGATGGCCTGGAATGAGGTGTTCT
>1811499|reference Oceanobacter_species_Red65|length 33|copies 3
CTGATGAACTGTTTCCTGGCATGAAGGTAAAAG
>1811499|reference Oceanobacter_species_Red65|length 14|copies 1
CTGATGCCGACGGC
>1811499|reference Oceanobacter_species_Red65|length 32|copies 2
CTGCAACATAACCACCAGGACCACCACCAATT
>1811499|reference Oceanobacter_species_Red65|length 33|copies 5
CTGCAACATAACCACCAGGACCACCACCAATTA
>1811499|reference Oceanobacter_species_Red65|length 31|copies 1
CTGCAATAAATCACCTGGCAGGTCGATACCT
>1811499|reference Oceanobacter_species_Red65|length 41|copies 1
CTGCACAGTTAAAGTCAGACGTACCAGAGTTTGGTGCTGGT
>1811499|reference Oceanobacter_species_Red65|length 8|copies 1
CTGCACCT
>1811499|reference Oceanobacter_species_Red65|length 9|copies 1
CTGCACGAC
>1811499|reference Oceanobacter_species_Red65|length 10|copies 1
CTGCACGCGA
>1811499|reference Oceanobacter_species_Red65|length 24|copies 1
CTGCACGCTATCGATAGCCGTTGC
>1811499|reference Oceanobacter_species_Red65|length 10|copies 1
CTGCACGGGG
>1811499|reference Oceanobacter_species_Red65|length 10|copies 1
CTGCACGTCG
>1811499|reference Oceanobacter_species_Red65|length 8|copies 1
CTGCAGCC
>1811499|reference Oceanobacter_species_Red65|length 33|copies 2
CTGCAGCCATAAAGCCTGGTATCGATTCAAACG
>1811499|reference Oceanobacter_species_Red65|length 10|copies 1
CTGCCCGCCA
>1811499|reference Oceanobacter_species_Red65|length 9|copies 1
CTGCCGCCA
>1811499|reference Oceanobacter_species_Red65|length 10|copies 1
CTGCCGGAGG
>1811499|reference Oceanobacter_species_Red65|length 8|copies 1
CTGCCGGC
>1811499|reference Oceanobacter_species_Red65|length 31|copies 3
CTGCCTGAACTCCCCTGGTGTCATCCCTGTC
>1811499|reference Oceanobacter_species_Red65|length 11|copies 1
CTGCGACCGCG
>1811499|reference Oceanobacter_species_Red65|length 10|copies 1
CTGCGCACGA
>1811499|reference Oceanobacter_species_Red65|length 8|copies 1
CTGCGCAG
>1811499|reference Oceanobacter_species_Red65|length 10|copies 1
CTGCGCGGCG
>1811499|reference Oceanobacter_species_Red65|length 9|copies 1
CTGCGCGTC
>1811499|reference Oceanobacter_species_Red65|length 9|copies 1
CTGCGCGTG
>1811499|reference Oceanobacter_species_Red65|length 32|copies 1
CTGCGCTATGCTCACCAGGGTGGAATGAATCC
>1811499|reference Oceanobacter_species_Red65|length 10|copies 1
CTGCGCTCCC
>1811499|reference Oceanobacter_species_Red65|length 9|copies 1
CTGCGGCGC
>1811499|reference Oceanobacter_species_Red65|length 8|copies 1
CTGCGGGA
>1811499|reference Oceanobacter_species_Red65|length 31|copies 5
CTGCGTCACACTTCCTGGCAATACTTCTATG
>1811499|reference Oceanobacter_species_Red65|length 33|copies 1
CTGCGTCACGGTATCGGAAGTCTCGATAGTTTT
>1811499|reference Oceanobacter_species_Red65|length 32|copies 1
CTGCTAAAGACTTGCCAGGTGAATTGGATCAG
>1811499|reference Oceanobacter_species_Red65|length 9|copies 1
CTGCTCGAG
>1811499|reference Oceanobacter_species_Red65|length 9|copies 1
CTGCTCGTG
>1811499|reference Oceanobacter_species_Red65|length 12|copies 1
CTGCTGATTCAT
>1811499|reference Oceanobacter_species_Red65|length 12|copies 1
CTGCTGCGGGCG
>1811499|reference Oceanobacter_species_Red65|length 9|copies 1
CTGCTGCTC
>1811499|reference Oceanobacter_species_Red65|length 8|copies 1
CTGCTGGC
>1811499|reference Oceanobacter_species_Red65|length 31|copies 22
CTGCTGGCCGCGACCTGGCAAGGTCACATCA
>1811499|reference Oceanobacter_species_Red65|length 31|copies 5
CTGCTGTAATCGACCAGGTTCAGGATGGCTT
>1811499|reference Oceanobacter_species_Red65|length 32|copies 2
CTGCTGTAATCGACCAGGTTCAGGATGGCTTG
>1811499|reference Oceanobacter_species_Red65|length 31|copies 1
CTGCTTAAAACTACCAGGACGCTCAGGAATG
>1811499|reference Oceanobacter_species_Red65|length 32|copies 3
CTGCTTAAAACTACCAGGACGCTCAGGAATGG
>1811499|reference Oceanobacter_species_Red65|length 31|copies 4
CTGGAACAATAGGCCTGGGCCAGCCGCTGCT
>1811499|reference Oceanobacter_species_Red65|length 32|copies 1
CTGGAACAATAGGCCTGGGCCAGCCGCTGCTT
>1811499|reference Oceanobacter_species_Red65|length 31|copies 7
CTGGAAGCCCAACCCTGGTAACAATGCACCA
>1811499|reference Oceanobacter_species_Red65|length 10|copies 1
CTGGACACCG
>1811499|reference Oceanobacter_species_Red65|length 9|copies 1
CTGGACACG
>1811499|reference Oceanobacter_species_Red65|length 8|copies 1
CTGGACGG
>1811499|reference Oceanobacter_species_Red65|length 10|copies 1
CTGGAGCACC
>1811499|reference Oceanobacter_species_Red65|length 9|copies 1
CTGGAGCTG
>1811499|reference Oceanobacter_species_Red65|length 32|copies 1
CTGGCATCACGGTTCCTGGTAACTTGAGTGAT
>1811499|reference Oceanobacter_species_Red65|length 12|copies 1
CTGGCCCAGTCA
>1811499|reference Oceanobacter_species_Red65|length 9|copies 1
CTGGCCGCG
>1811499|reference Oceanobacter_species_Red65|length 9|copies 1
CTGGCGAAG
>1811499|reference Oceanobacter_species_Red65|length 13|copies 1
CTGGCGAGGATGT
>1811499|reference Oceanobacter_species_Red65|length 10|copies 1
CTGGCGAGTC
>1811499|reference Oceanobacter_species_Red65|length 11|copies 1
CTGGCGTGCGT
>1811499|reference Oceanobacter_species_Red65|length 8|copies 1
CTGGCTCA
>1811499|reference Oceanobacter_species_Red65|length 26|copies 1
CTGGCTCGAGTGTCCAGGTCATGTCA
>1811499|reference Oceanobacter_species_Red65|length 31|copies 8
CTGGCTCGAGTGTCCAGGTCATGTCACTGTT
>1811499|reference Oceanobacter_species_Red65|length 32|copies 2
CTGGCTCGAGTGTCCAGGTCATGTCACTGTTT
>1811499|reference Oceanobacter_species_Red65|length 32|copies 1
CTGGCTGGATCATCCCTGGTTCTCTGGACGAT
>1811499|reference Oceanobacter_species_Red65|length 31|copies 7
CTGGCTTCCTACTCCAGGGGTGCTTGATACG
>1811499|reference Oceanobacter_species_Red65|length 32|copies 2
CTGGCTTCCTACTCCAGGGGTGCTTGATACGG
>1811499|reference Oceanobacter_species_Red65|length 31|copies 7
CTGGCTTTGTGCACCAGGATCCGATTCCTAA
>1811499|reference Oceanobacter_species_Red65|length 32|copies 4
CTGGCTTTGTGCACCAGGATCCGATTCCTAAT
>1811499|reference Oceanobacter_species_Red65|length 8|copies 1
CTGGGCGT
>1811499|reference Oceanobacter_species_Red65|length 8|copies 1
CTGGGTGC
>1811499|reference Oceanobacter_species_Red65|length 10|copies 1
CTGGTCAAGC
>1811499|reference Oceanobacter_species_Red65|length 31|copies 2
CTGGTCACAACACCCTGGTAATCGGTGTGTA
>1811499|reference Oceanobacter_species_Red65|length 32|copies 8
CTGGTCACAACACCCTGGTAATCGGTGTGTAG
>1811499|reference Oceanobacter_species_Red65|length 10|copies 1
CTGGTCACTG
>1811499|reference Oceanobacter_species_Red65|length 9|copies 1
CTGGTCAGC
>1811499|reference Oceanobacter_species_Red65|length 8|copies 1
CTGGTGCC
>1811499|reference Oceanobacter_species_Red65|length 10|copies 1
CTGGTGCCAG
>1811499|reference Oceanobacter_species_Red65|length 17|copies 1
CTGGTTCAATGGTGATG
>1811499|reference Oceanobacter_species_Red65|length 33|copies 1
CTGGTTTGATGGAGCCAGGCTTCGTAATCCAAA
>1811499|reference Oceanobacter_species_Red65|length 29|copies 1
CTGTACCGGAACCTGGCCTTCAATGGCTA
>1811499|reference Oceanobacter_species_Red65|length 32|copies 1
CTGTACGGTGAACCCCTGGTTAAAGTCTGTGT
>1811499|reference Oceanobacter_species_Red65|length 31|copies 19
CTGTACGTTGTCACCAGGCATTACCATTTCT
>1811499|reference Oceanobacter_species_Red65|length 32|copies 4
CTGTATTCTGGCCCCCAGGCACCAGCCTTGAG
>1811499|reference Oceanobacter_species_Red65|length 9|copies 1
CTGTCATGC
>1811499|reference Oceanobacter_species_Red65|length 31|copies 2
CTGTCCTCGCTCACCAGGCAATGAACCAAAT
>1811499|reference Oceanobacter_species_Red65|length 32|copies 8
CTGTCCTCGCTCACCAGGCAATGAACCAAATA
>1811499|reference Oceanobacter_species_Red65|length 31|copies 1
CTGTCGTAATGGGCCCAGGCTTTGGAGGTGT
>1811499|reference Oceanobacter_species_Red65|length 33|copies 4
CTGTCGTAATGGGCCCAGGCTTTGGAGGTGTCA
>1811499|reference Oceanobacter_species_Red65|length 32|copies 3
CTGTCGTTGAAAAGCCAGGGGATGACTTGTGG
>1811499|reference Oceanobacter_species_Red65|length 32|copies 1
CTGTCTATCAAGTTCCTGGTATGAGTGACTAC
>1811499|reference Oceanobacter_species_Red65|length 10|copies 1
CTGTCTGGCC
>1811499|reference Oceanobacter_species_Red65|length 44|copies 1
CTGTGGATAAGGTTGCTGGCTTAGAACCGCCTTGTGCTGTATCA
>1811499|reference Oceanobacter_species_Red65|length 12|copies 2
CTGTGGTTGCCG
>1811499|reference Oceanobacter_species_Red65|length 27|copies 1
CTGTGTTGTGTCACCTGGTACACCGTG
>1811499|reference Oceanobacter_species_Red65|length 31|copies 13
CTGTGTTGTGTCACCTGGTACACCGTGTAAG
>1811499|reference Oceanobacter_species_Red65|length 32|copies 1
CTGTGTTGTGTCACCTGGTACACCGTGTAAGC
>1811499|reference Oceanobacter_species_Red65|length 33|copies 1
CTGTTGCCCTCGCTCCAGGTATGGGTCTTAACG
>1811499|reference Oceanobacter_species_Red65|length 10|copies 1
CTGTTTCGAC
>1811499|reference Oceanobacter_species_Red65|length 31|copies 8
CTGTTTCTTGTTCCCTGGTTCGTTTCAATAG
>1811499|reference Oceanobacter_species_Red65|length 31|copies 1
CTTAAAAGAAGTACCTGGAGCGTTCGCTCTG
>1811499|reference Oceanobacter_species_Red65|length 39|copies 1
CTTAAAAGCCGAAATTCAAGGTCGTGATTTAGACGGACG
>1811499|reference Oceanobacter_species_Red65|length 31|copies 1
CTTAACGCTGACACCTGGATATTGGTTGAGC
>1811499|reference Oceanobacter_species_Red65|length 31|copies 3
CTTAACGGTTGCCCCTGGTTCGATCACTTGC
>1811499|reference Oceanobacter_species_Red65|length 32|copies 1
CTTAACGGTTGCCCCTGGTTCGATCACTTGCT
>1811499|reference Oceanobacter_species_Red65|length 31|copies 1
CTTAATGAAGCCACCTGGGATTTTACCCGCA
>1811499|reference Oceanobacter_species_Red65|length 31|copies 7
CTTAATTTGTAGGCCAGGTGGAAAGTCATCA
>1811499|reference Oceanobacter_species_Red65|length 32|copies 2
CTTAATTTGTAGGCCAGGTGGAAAGTCATCAT
>1811499|reference Oceanobacter_species_Red65|length 31|copies 10
CTTACAACGCAGACCTGGACGTCGAAGAGTA
>1811499|reference Oceanobacter_species_Red65|length 31|copies 8
CTTACAAGGCATTCCTGGTAAAGGCGCAGCG
>1811499|reference Oceanobacter_species_Red65|length 31|copies 1
CTTACATATTAAACCAGGGCAGAGCGTTGCT
>1811499|reference Oceanobacter_species_Red65|length 31|copies 8
CTTACCGGGAAATCCAGGTCATCAACTTGCG
>1811499|reference Oceanobacter_species_Red65|length 12|copies 1
CTTACGCCTGCC
>1811499|reference Oceanobacter_species_Red65|length 32|copies 9
CTTACGCCTGCCACCCTGGGATGCCGACGTTA
>1811499|reference Oceanobacter_species_Red65|length 31|copies 5
CTTACGGCGAGCGCCTGGATTAGGGCGCCCT
>1811499|reference Oceanobacter_species_Red65|length 31|copies 4
CTTAGAGGTTAAGCCAGGTGAGGTGCATGCG
>1811499|reference Oceanobacter_species_Red65|length 32|copies 22
CTTATACGTCAGGCCCTGGCTTGGCTGGAGCG
>1811499|reference Oceanobacter_species_Red65|length 33|copies 1
CTTATAGTGAATATCCAGGCCATGTCCCCAACC
>1811499|reference Oceanobacter_species_Red65|length 31|copies 3
CTTATCACCTATTCCTGGCACACCCGGAATA
>1811499|reference Oceanobacter_species_Red65|length 32|copies 1
CTTATGGTGGTGGTCCAGGCATGCTGATGAAG
>1811499|reference Oceanobacter_species_Red65|length 33|copies 1
CTTATGGTGGTGGTCCAGGCATGCTGATGAAGG
>1811499|reference Oceanobacter_species_Red65|length 10|copies 1
CTTATTATCG
>1811499|reference Oceanobacter_species_Red65|length 33|copies 1
CTTCAAACTCAGTACCAGGAATCAAACCGTTTA
>1811499|reference Oceanobacter_species_Red65|length 31|copies 3
CTTCACAGGTTAACCAGGTGTGCCATGGGGT
>1811499|reference Oceanobacter_species_Red65|length 32|copies 3
CTTCAGCTCGCGACCCAGGTCAAAAGAATTAT
>1811499|reference Oceanobacter_species_Red65|length 31|copies 1
CTTCATAAGCCCTCCAGGCTCATCACCCTGC
>1811499|reference Oceanobacter_species_Red65|length 32|copies 1
CTTCATAAGCCCTCCAGGCTCATCACCCTGCT
>1811499|reference Oceanobacter_species_Red65|length 30|copies 1
CTTCATTGATACTCCTGGACACGTCGACTT
>1811499|reference Oceanobacter_species_Red65|length 31|copies 1
CTTCATTGATACTCCTGGACACGTCGACTTC
>1811499|reference Oceanobacter_species_Red65|length 32|copies 1
CTTCATTGATACTCCTGGACACGTCGACTTCA
>1811499|reference Oceanobacter_species_Red65|length 31|copies 1
CTTCCACTTGAGACCAGGTCACAGACTCTTC
>1811499|reference Oceanobacter_species_Red65|length 9|copies 1
CTTCCCTGC
>1811499|reference Oceanobacter_species_Red65|length 12|copies 1
CTTCGCCACGGT
>1811499|reference Oceanobacter_species_Red65|length 31|copies 1
CTTCGCCATTATTCCTGGCATTTTAGTTATT
>1811499|reference Oceanobacter_species_Red65|length 32|copies 1
CTTCGCCATTATTCCTGGCATTTTAGTTATTA
>1811499|reference Oceanobacter_species_Red65|length 32|copies 17
CTTCGCGTTTGGAGCCTGGCATGTTCTCTTCA
>1811499|reference Oceanobacter_species_Red65|length 10|copies 1
CTTCGTCACC
>1811499|reference Oceanobacter_species_Red65|length 32|copies 1
CTTCGTCATCAGTGCCTGGCTTAATAATGTCT
>1811499|reference Oceanobacter_species_Red65|length 32|copies 3
CTTCGTCGCTGATACCAGGACCGTTGTCTTCT
>1811499|reference Oceanobacter_species_Red65|length 33|copies 1
CTTCGTCGCTGATACCAGGACCGTTGTCTTCTA
>1811499|reference Oceanobacter_species_Red65|length 32|copies 3
CTTCTAAGCCTTGACCTGGCGTTTTCGTGTGT
>1811499|reference Oceanobacter_species_Red65|length 32|copies 3
CTTCTCGATAAGCACCTGGGGTAATCCCAGTC
>1811499|reference Oceanobacter_species_Red65|length 31|copies 4
CTTCTCTTCGCGACCAGGCAACGCCTGCTCA
>1811499|reference Oceanobacter_species_Red65|length 37|copies 5
CTTCTGGCAATAAGCCACGCTGAACTTTCATTTTATG
>1811499|reference Oceanobacter_species_Red65|length 33|copies 1
CTTGAACCATGATCCCAGGCACAAAACTTAATA
>1811499|reference Oceanobacter_species_Red65|length 32|copies 1
CTTGAATATTAACGCCAGGAACTTGGTTTAAG
>1811499|reference Oceanobacter_species_Red65|length 31|copies 4
CTTGACCCACATCCCTGGGAATAGATGGGAG
>1811499|reference Oceanobacter_species_Red65|length 32|copies 2
CTTGACCCACATCCCTGGGAATAGATGGGAGC
>1811499|reference Oceanobacter_species_Red65|length 31|copies 4
CTTGACCGCCTCGCCTGGCATCCCCCAGACA
>1811499|reference Oceanobacter_species_Red65|length 31|copies 3
CTTGAGCGATAACCCTGGCGGTGTCTAGAAC
>1811499|reference Oceanobacter_species_Red65|length 32|copies 1
CTTGAGCGATAACCCTGGCGGTGTCTAGAACT
>1811499|reference Oceanobacter_species_Red65|length 31|copies 1
CTTGATCGGGAATCCAGGTAAATATGAACGT
>1811499|reference Oceanobacter_species_Red65|length 31|copies 5
CTTGATGGCCTACAGTTGGCCGCACTATAAA
>1811499|reference Oceanobacter_species_Red65|length 32|copies 2
CTTGATGGCCTACAGTTGGCCGCACTATAAAA
>1811499|reference Oceanobacter_species_Red65|length 31|copies 3
CTTGCACGCCTTGCCTGGTTCCGTTCGAAGT
>1811499|reference Oceanobacter_species_Red65|length 9|copies 1
CTTGCCGTA
>1811499|reference Oceanobacter_species_Red65|length 31|copies 1
CTTGCGCATCAATCCAGGTAACATTGGACGC
>1811499|reference Oceanobacter_species_Red65|length 32|copies 7
CTTGCGCTGCAAGCCCAGGATCACGCTGAACA
>1811499|reference Oceanobacter_species_Red65|length 33|copies 1
CTTGCTGATAACGACCTGGCAAAAGTTTCAATG
>1811499|reference Oceanobacter_species_Red65|length 31|copies 1
CTTGCTGCTCTATCCAGGTGGCACTTTGGTT
>1811499|reference Oceanobacter_species_Red65|length 32|copies 4
CTTGGAACGTGCCACCTGGGCTATGGAAGATG
>1811499|reference Oceanobacter_species_Red65|length 33|copies 1
CTTGGAACGTGCCACCTGGGCTATGGAAGATGC
>1811499|reference Oceanobacter_species_Red65|length 32|copies 3
CTTGGGCAGGCCAACCTGGCTGGCAGGCTGTA
>1811499|reference Oceanobacter_species_Red65|length 31|copies 2
CTTGGGCCCAACGCCAGGAAGAATGGTCAAT
>1811499|reference Oceanobacter_species_Red65|length 32|copies 16
CTTGGGCCCAACGCCAGGAAGAATGGTCAATG
>1811499|reference Oceanobacter_species_Red65|length 37|copies 1
CTTGGTACAACTACAGGGGATACGCACGCTTAACAGC
>1811499|reference Oceanobacter_species_Red65|length 31|copies 7
CTTGGTAGGACGCCCTGGGCGTGCGGCGGCG
>1811499|reference Oceanobacter_species_Red65|length 31|copies 1
CTTGGTGGCACGTCCAGGTGGTGGTTGGTTA
>1811499|reference Oceanobacter_species_Red65|length 32|copies 1
CTTGGTGGCACGTCCAGGTGGTGGTTGGTTAA
>1811499|reference Oceanobacter_species_Red65|length 32|copies 4
CTTGGTTTTTCGGTCCAGGCCATTTGATACAG
>1811499|reference Oceanobacter_species_Red65|length 33|copies 3
CTTGGTTTTTCGGTCCAGGCCATTTGATACAGA
>1811499|reference Oceanobacter_species_Red65|length 26|copies 1
CTTGTAGCGTCCAGCCTGGTGATGAC
>1811499|reference Oceanobacter_species_Red65|length 32|copies 1
CTTGTAGCGTCCAGCCTGGTGATGACACTGCG
>1811499|reference Oceanobacter_species_Red65|length 32|copies 1
CTTGTTCGAATTTTCCTGGCATACTGTTGTAC
>1811499|reference Oceanobacter_species_Red65|length 32|copies 2
CTTTACAGTGGCCGCCTGGTTAAACAATCGGC
>1811499|reference Oceanobacter_species_Red65|length 32|copies 1
CTTTATCGGTACTGCCAGGATGCGCACTGATA
>1811499|reference Oceanobacter_species_Red65|length 31|copies 6
CTTTATGACGGCTCCAGGGGAAACGACCCTG
>1811499|reference Oceanobacter_species_Red65|length 31|copies 5
CTTTCAGGTCGTGCCAGGTATTACCGCGGCT
>1811499|reference Oceanobacter_species_Red65|length 32|copies 1
CTTTCATTATCCAGCCAGGCAGAAGAGTGGCT
>1811499|reference Oceanobacter_species_Red65|length 31|copies 2
CTTTCGTCGCTTACCAGGTTTGAGTCGCTTT
>1811499|reference Oceanobacter_species_Red65|length 32|copies 1
CTTTCGTCGCTTACCAGGTTTGAGTCGCTTTA
>1811499|reference Oceanobacter_species_Red65|length 31|copies 3
CTTTCGTTTACCACCTGGCATAGGGACTTCG
>1811499|reference Oceanobacter_species_Red65|length 31|copies 6
CTTTCTTAGGGTGCCTGGAGACCTGCAAACC
>1811499|reference Oceanobacter_species_Red65|length 31|copies 15
CTTTCTTCACCGGCCTGGGTCCAAATGGTCG
>1811499|reference Oceanobacter_species_Red65|length 27|copies 1
CTTTGAATCGCTGGCTTGTTGGGCAAG
>1811499|reference Oceanobacter_species_Red65|length 33|copies 1
CTTTGCCCATACCACCAGGCATGAAGAACAGCG
>1811499|reference Oceanobacter_species_Red65|length 32|copies 3
CTTTGCCCGTCGTACCTGGAATGGAAGGCTGT
>1811499|reference Oceanobacter_species_Red65|length 33|copies 1
CTTTGCCCGTCGTACCTGGAATGGAAGGCTGTG
>1811499|reference Oceanobacter_species_Red65|length 31|copies 6
CTTTGCTGGTGTGCCAGGCCGCACCAGTTTT
>1811499|reference Oceanobacter_species_Red65|length 32|copies 1
CTTTGCTGGTGTGCCAGGCCGCACCAGTTTTA
>1811499|reference Oceanobacter_species_Red65|length 32|copies 1
CTTTGGCATTGCAGCCAGGGGCATTTGCCCAT
>1811499|reference Oceanobacter_species_Red65|length 33|copies 1
CTTTGGCATTGCAGCCAGGGGCATTTGCCCATT
>1811499|reference Oceanobacter_species_Red65|length 31|copies 3
CTTTGGGATTGAGCCAGGTTTCCGCGGAAAC
>1811499|reference Oceanobacter_species_Red65|length 32|copies 1
CTTTGGGATTGAGCCAGGTTTCCGCGGAAACC
>1811499|reference Oceanobacter_species_Red65|length 32|copies 2
CTTTGGTTCCTTTGCCAGGTGAGTAGTCAAAA
>1811499|reference Oceanobacter_species_Red65|length 33|copies 4
CTTTGGTTCCTTTGCCAGGTGAGTAGTCAAAAA
>1811499|reference Oceanobacter_species_Red65|length 38|copies 1
CTTTGGTTGTAGCGTAATCCTAATAATTCTAATGAGCT
>1811499|reference Oceanobacter_species_Red65|length 31|copies 1
CTTTGTAAAAAGGCCTGGTTACCACGATGGA
>1811499|reference Oceanobacter_species_Red65|length 30|copies 1
CTTTGTCTTATCGCCTGGATGACCGATACC
>1811499|reference Oceanobacter_species_Red65|length 31|copies 4
CTTTGTCTTATCGCCTGGATGACCGATACCA
>1811499|reference Oceanobacter_species_Red65|length 32|copies 1
CTTTTACATGAATACCAGGTTCGATATTACTT
>1811499|reference Oceanobacter_species_Red65|length 33|copies 1
CTTTTAGGTGCATCACCTGGTGCATCAGTGGCG
>1811499|reference Oceanobacter_species_Red65|length 36|copies 1
CTTTTATTCTATGATCAATGATGATGTGCGGATGGC
>1811499|reference Oceanobacter_species_Red65|length 32|copies 3
CTTTTCACGTACCGCCTGGTTGGTTTGGAAAA
>1811499|reference Oceanobacter_species_Red65|length 33|copies 1
CTTTTCACGTACCGCCTGGTTGGTTTGGAAAAG
>1811499|reference Oceanobacter_species_Red65|length 31|copies 2
CTTTTGTTTTAGCCCAGGCGCCGCCCAAATC
>1811499|reference Oceanobacter_species_Red65|length 32|copies 2
CTTTTGTTTTAGCCCAGGCGCCGCCCAAATCG
>1811499|reference Oceanobacter_species_Red65|length 31|copies 1
CTTTTTAACAAGGCCTGGTACGGCACTAGTC
>1811499|reference Oceanobacter_species_Red65|length 32|copies 1
CTTTTTGAGTAGAACCTGGCTTAATCGCAAAT
>1811499|reference Oceanobacter_species_Red65|length 33|copies 1
CTTTTTGAGTAGAACCTGGCTTAATCGCAAATG
>1811499|reference Oceanobacter_species_Red65|length 31|copies 2
CTTTTTGTACTTCCCAGGCTTCTTCCATAGT
>1811499|reference Oceanobacter_species_Red65|length 31|copies 1
CTTTTTTCAATCCCCTGGATGGATGGCTTCC
>1811499|reference Oceanobacter_species_Red65|length 31|copies 1
CTTTTTTGTCGAACCAGGCAAGCGTACTTAT
>1811499|reference Oceanobacter_species_Red65|length 32|copies 1
CTTTTTTGTCGAACCAGGCAAGCGTACTTATG
>1811499|reference Oceanobacter_species_Red65|length 31|copies 2
GAAAACTGAACGGCCAGGGCATCAGTTTCCA
>1811499|reference Oceanobacter_species_Red65|length 11|copies 1
GAAAATCGGGG
>1811499|reference Oceanobacter_species_Red65|length 31|copies 1
GAAAATGCGTATGCCTGGCCTTGGAGGTGAA
>1811499|reference Oceanobacter_species_Red65|length 32|copies 1
GAAAATGCGTATGCCTGGCCTTGGAGGTGAAG
>1811499|reference Oceanobacter_species_Red65|length 31|copies 2
GAAACAGGCATTGCCTGGGGTGGGACTGAAC
>1811499|reference Oceanobacter_species_Red65|length 36|copies 1
GAAACAGGTAATCATAACGTTTTGATTCCGAATCCA
>1811499|reference Oceanobacter_species_Red65|length 31|copies 2
GAAACGACTCGCACCTGGTTTAGCTTCTAAT
>1811499|reference Oceanobacter_species_Red65|length 31|copies 2
GAAAGCAAGAAAGCCAGGATACGAGTGCCAG
>1811499|reference Oceanobacter_species_Red65|length 31|copies 6
GAAAGCGCGCAAGCCTGGAACCAGAGATAAG
>1811499|reference Oceanobacter_species_Red65|length 31|copies 1
GAAATAACCGGAACCTGGAAAGATAAAGGCT
>1811499|reference Oceanobacter_species_Red65|length 31|copies 3
GAAATACCATGGCCCAGGTTTGCTCTGTTAG
>1811499|reference Oceanobacter_species_Red65|length 31|copies 2
GAAATATTCATCGCCTGGATCATTCCACATG
>1811499|reference Oceanobacter_species_Red65|length 32|copies 1
GAAATATTCATCGCCTGGATCATTCCACATGG
>1811499|reference Oceanobacter_species_Red65|length 31|copies 5
GAACAAGATCCACCCTGGCGATGCAGCTGAT
>1811499|reference Oceanobacter_species_Red65|length 31|copies 2
GAACAGGCGGCTACCTGGCTGACCATTAAAT
>1811499|reference Oceanobacter_species_Red65|length 31|copies 4
GAACCATTTTAGACCAGGGCGGTGCGGAGCA
>1811499|reference Oceanobacter_species_Red65|length 32|copies 5
GAACCATTTTAGACCAGGGCGGTGCGGAGCAG
>1811499|reference Oceanobacter_species_Red65|length 8|copies 1
GAACCCGC
>1811499|reference Oceanobacter_species_Red65|length 31|copies 1
GAACCCGCCTTGGCCAGGGCCCACTTCCATG
>1811499|reference Oceanobacter_species_Red65|length 32|copies 2
GAACCCGCCTTGGCCAGGGCCCACTTCCATGA
>1811499|reference Oceanobacter_species_Red65|length 31|copies 3
GAACCTCCGACCGCCTGGTTCGTAGCCAGGT
>1811499|reference Oceanobacter_species_Red65|length 32|copies 1
GAACCTCGCGTTCGCCAGGCGGCGATTGACGC
>1811499|reference Oceanobacter_species_Red65|length 11|copies 1
GAACGAGGCGA
>1811499|reference Oceanobacter_species_Red65|length 31|copies 1
GAACGATATTCTTCCAGGTGAATCGCAAGTA
>1811499|reference Oceanobacter_species_Red65|length 11|copies 1
GAACGCTGGCT
>1811499|reference Oceanobacter_species_Red65|length 31|copies 4
GAACGTACGAGCGCCTGGGCGGTGAGCTGCT
>1811499|reference Oceanobacter_species_Red65|length 32|copies 2
GAACGTACGAGCGCCTGGGCGGTGAGCTGCTA
>1811499|reference Oceanobacter_species_Red65|length 31|copies 2
GAACGTGCGACCTCCTGGATGTCTCTTTCAA
>1811499|reference Oceanobacter_species_Red65|length 32|copies 1
GAACGTGCGACCTCCTGGATGTCTCTTTCAAG
>1811499|reference Oceanobacter_species_Red65|length 31|copies 1
GAAGATACAGCAGCCTGGTTTGGTAATAGTG
>1811499|reference Oceanobacter_species_Red65|length 10|copies 1
GAAGATCCAG
>1811499|reference Oceanobacter_species_Red65|length 32|copies 2
GAAGGCATCTTTAACCAGGAAACCGGTAAGAG
>1811499|reference Oceanobacter_species_Red65|length 8|copies 1
GAAGGTGT
>1811499|reference Oceanobacter_species_Red65|length 31|copies 1
GAAGTATACGGGGCCAGGTATCTGCTTTAGT
>1811499|reference Oceanobacter_species_Red65|length 31|copies 1
GAAGTCAACGTGCCCTGGAGTATCGATAATA
>1811499|reference Oceanobacter_species_Red65|length 31|copies 2
GAAGTCGGCGTGCCCAGGCGTGTCCACGATG
>1811499|reference Oceanobacter_species_Red65|length 31|copies 2
GAAGTTGTCCGTACCAGGCGTTTGCGCACTT
>1811499|reference Oceanobacter_species_Red65|length 32|copies 1
GAAGTTGTCCGTACCAGGCGTTTGCGCACTTT
>1811499|reference Oceanobacter_species_Red65|length 31|copies 1
GAATAAGTAACCACCTGGCTTTATGACACTG
>1811499|reference Oceanobacter_species_Red65|length 31|copies 1
GAATCGAACGTTACCTGGTGTTAGCCCACGA
>1811499|reference Oceanobacter_species_Red65|length 32|copies 1
GAATCGAAGTTCAACCAGGTAACGACGCTGCC
>1811499|reference Oceanobacter_species_Red65|length 33|copies 1
GAATCTCTTTCAATGCCTGGCTATGACGCATTT
>1811499|reference Oceanobacter_species_Red65|length 32|copies 1
GAATGCCATTGCTCCAGGTTGGATTATTTCTA
>1811499|reference Oceanobacter_species_Red65|length 33|copies 1
GAATGGGCGGCATGCCAGGCATGATGTAAGCCG
>1811499|reference Oceanobacter_species_Red65|length 31|copies 3
GAATTTCTAAAAACCTGGACGCGCTCAGGCA
>1811499|reference Oceanobacter_species_Red65|length 31|copies 1
GACAAAAAGTATTCCTGGGACTCCGGCAAAT
>1811499|reference Oceanobacter_species_Red65|length 31|copies 1
GACAGCCATACGCCCTGGCTTATGTGCCATG
>1811499|reference Oceanobacter_species_Red65|length 42|copies 1
GACAGGCTTTGGTGTGATTGAAGCACAGGGCAGTCGGTTACG
>1811499|reference Oceanobacter_species_Red65|length 31|copies 1
GACAGGTATGACACCAGGTGAATATCGAATT
>1811499|reference Oceanobacter_species_Red65|length 30|copies 1
GACATACGTCGGCCAGGACGCACGCCGATC
>1811499|reference Oceanobacter_species_Red65|length 32|copies 1
GACATTGAAATCGCCCAGGTCAAAGAGCAAAT
>1811499|reference Oceanobacter_species_Red65|length 23|copies 1
GACCACCTGGTCCATGAACATGA
>1811499|reference Oceanobacter_species_Red65|length 10|copies 1
GACCAGGGGG
>1811499|reference Oceanobacter_species_Red65|length 13|copies 1
GACCCCCGCCCAC
>1811499|reference Oceanobacter_species_Red65|length 9|copies 1
GACCCGAGG
>1811499|reference Oceanobacter_species_Red65|length 10|copies 1
GACCCGCACG
>1811499|reference Oceanobacter_species_Red65|length 31|copies 1
GACCGCTACCTTGCCAGGTGTCGCGCTGACC
>1811499|reference Oceanobacter_species_Red65|length 10|copies 1
GACCGGCGTG
>1811499|reference Oceanobacter_species_Red65|length 12|copies 1
GACGAAGCCCAT
>1811499|reference Oceanobacter_species_Red65|length 31|copies 1
GACGCTAACGGCACCAGGCTGCGGTATGGGC
>1811499|reference Oceanobacter_species_Red65|length 31|copies 1
GACGCTGTGCTGGCCTGGTTTGATGAGCACG
>1811499|reference Oceanobacter_species_Red65|length 32|copies 1
GACGCTGTGCTGGCCTGGTTTGATGAGCACGG
>1811499|reference Oceanobacter_species_Red65|length 31|copies 1
GACGGCGCCAACGCCTGGTTTAGAGATATGC
>1811499|reference Oceanobacter_species_Red65|length 31|copies 1
GACTAATAATGTGCCTGGGTCATAACGGAAG
>1811499|reference Oceanobacter_species_Red65|length 32|copies 1
GACTACCGCCACTCCAGGAATAGTAACGAATG
>1811499|reference Oceanobacter_species_Red65|length 8|copies 1
GACTGGGG
>1811499|reference Oceanobacter_species_Red65|length 33|copies 1
GACTGTTATCATCCCCTGGTGCTTGTACTAATC
>1811499|reference Oceanobacter_species_Red65|length 31|copies 4
GACTTCACGACGGCCAGGTGCACCCATACGA
>1811499|reference Oceanobacter_species_Red65|length 31|copies 1
GACTTTACCTTGGCCTGGCTTATCAACATTC
>1811499|reference Oceanobacter_species_Red65|length 32|copies 1
GACTTTACCTTGGCCTGGCTTATCAACATTCT
>1811499|reference Oceanobacter_species_Red65|length 31|copies 1
GAGAACAAAACGCCCAGGTGTTATTACGTGG
>1811499|reference Oceanobacter_species_Red65|length 32|copies 1
GAGAACCAGCTCACCAGGGTGAATAAACAAGG
>1811499|reference Oceanobacter_species_Red65|length 31|copies 1
GAGAAGAATAAGCCCTGGCCAAAACCGAATC
>1811499|reference Oceanobacter_species_Red65|length 32|copies 6
GAGAAGAATAAGCCCTGGCCAAAACCGAATCG
>1811499|reference Oceanobacter_species_Red65|length 31|copies 3
GAGAATGACATCGCCTGGCTGCAAAGAGAAA
>1811499|reference Oceanobacter_species_Red65|length 32|copies 1
GAGAATGACATCGCCTGGCTGCAAAGAGAAAT
>1811499|reference Oceanobacter_species_Red65|length 32|copies 1
GAGACAGTTCGAGCCTGGATTGATTTTTCATA
>1811499|reference Oceanobacter_species_Red65|length 32|copies 1
GAGATAATTCATCACCTGGTTCATGAGGGAAA
>1811499|reference Oceanobacter_species_Red65|length 9|copies 1
GAGATTCTC
>1811499|reference Oceanobacter_species_Red65|length 36|copies 1
GAGCAATTACAATTTAGGCTAGGTGTTTCTAATACA
>1811499|reference Oceanobacter_species_Red65|length 11|copies 1
GAGCAGGGGGG
>1811499|reference Oceanobacter_species_Red65|length 34|copies 1
GAGCCCAGAACGCAAACCAGGTTTTTGCACCACG
>1811499|reference Oceanobacter_species_Red65|length 11|copies 1
GAGCTCGGCGA
>1811499|reference Oceanobacter_species_Red65|length 8|copies 1
GAGGCGTG
>1811499|reference Oceanobacter_species_Red65|length 31|copies 2
GAGGTCTTTAAAACCAGGCTTGCGCAATCTG
>1811499|reference Oceanobacter_species_Red65|length 31|copies 2
GAGGTTGATCCAGCCTGGGCGGCTGCAAACA
>1811499|reference Oceanobacter_species_Red65|length 32|copies 2
GAGGTTGATCCAGCCTGGGCGGCTGCAAACAT
>1811499|reference Oceanobacter_species_Red65|length 31|copies 1
GAGGTTTACTGAGCCAGGCACTAAACCGCCA
>1811499|reference Oceanobacter_species_Red65|length 35|copies 1
GAGTAGGAAGGTCACCATTAGGCCCGCGCCTGACT
>1811499|reference Oceanobacter_species_Red65|length 31|copies 1
GAGTCAAGATTGCCCTGGACAAATAACCAAT
>1811499|reference Oceanobacter_species_Red65|length 8|copies 1
GAGTCCCG
>1811499|reference Oceanobacter_species_Red65|length 8|copies 1
GAGTCGCA
>1811499|reference Oceanobacter_species_Red65|length 11|copies 1
GAGTCGGCCCG
>1811499|reference Oceanobacter_species_Red65|length 31|copies 1
GAGTGAGGTCGCACCAGGTTGGAAGTTACGA
>1811499|reference Oceanobacter_species_Red65|length 31|copies 2
GAGTGCGAGCAAGCCAGGAACAATTCCGCGG
>1811499|reference Oceanobacter_species_Red65|length 39|copies 1
GAGTGCGTGGTTTTGCCACCACTCATCGCTAAACTAAAA
>1811499|reference Oceanobacter_species_Red65|length 31|copies 3
GATAACCGGTAGACCTGGCAATGGACGAAGA
>1811499|reference Oceanobacter_species_Red65|length 32|copies 1
GATAACCGGTAGACCTGGCAATGGACGAAGAA
>1811499|reference Oceanobacter_species_Red65|length 32|copies 2
GATAACTTCATCGACCTGGGCACCGTCGATCT
>1811499|reference Oceanobacter_species_Red65|length 31|copies 1
GATAAGGGACACGCCAGGAATGGATGCCAAA
>1811499|reference Oceanobacter_species_Red65|length 31|copies 2
GATAATGGCAAAACCTGGACGACCAAACATT
>1811499|reference Oceanobacter_species_Red65|length 33|copies 3
GATAATGGCAAAACCTGGACGACCAAACATTAT
>1811499|reference Oceanobacter_species_Red65|length 31|copies 2
GATACACCTTCTGCCAGGTTTTCTAGAATCG
>1811499|reference Oceanobacter_species_Red65|length 31|copies 3
GATACCGTGGCTGCCTGGCACAACCGGTACA
>1811499|reference Oceanobacter_species_Red65|length 31|copies 3
GATACGAGTCTGCCCAGGCAATTAACGCGGA
>1811499|reference Oceanobacter_species_Red65|length 31|copies 1
GATACGGCCCTTGCCTGGTGTGATGACGGAT
>1811499|reference Oceanobacter_species_Red65|length 32|copies 3
GATACGGCCCTTGCCTGGTGTGATGACGGATT
>1811499|reference Oceanobacter_species_Red65|length 31|copies 3
GATACTGCCAACACCAGGCTTGCCGATCAGA
>1811499|reference Oceanobacter_species_Red65|length 31|copies 2
GATACTGTAACTTCCTGGCCGTGTTGAAGTA
>1811499|reference Oceanobacter_species_Red65|length 31|copies 2
GATAGCAGGAGTACCTGGCAAAGAAGCACCC
>1811499|reference Oceanobacter_species_Red65|length 31|copies 5
GATAGCCAAGGTGCCAGGGATTAGTCGCCAG
>1811499|reference Oceanobacter_species_Red65|length 32|copies 1
GATAGGTCCAGCCACCTGGTGCGGCGCCCAAG
>1811499|reference Oceanobacter_species_Red65|length 32|copies 1
GATAGTCAAAAAGCCTGGGTAGAATACACACC
>1811499|reference Oceanobacter_species_Red65|length 37|copies 1
GATAGTTCAAGCTCTAGTGCGTTTTCTCAAGAAACAA
>1811499|reference Oceanobacter_species_Red65|length 31|copies 1
GATATAGGTATTACCAGGCAAAGGGGTAAAG
>1811499|reference Oceanobacter_species_Red65|length 9|copies 1
GATCACCAT
>1811499|reference Oceanobacter_species_Red65|length 10|copies 1
GATCACCATG
>1811499|reference Oceanobacter_species_Red65|length 11|copies 1
GATCACCGGGG
>1811499|reference Oceanobacter_species_Red65|length 32|copies 1
GATCACTACGACCACCTGGACGAATCTACTAT
>1811499|reference Oceanobacter_species_Red65|length 31|copies 5
GATCACTGGCTGCCCAGGCCAATAATAGTAT
>1811499|reference Oceanobacter_species_Red65|length 31|copies 6
GATCAGCTTAAACCCAGGCCAACCTATGCAG
>1811499|reference Oceanobacter_species_Red65|length 32|copies 1
GATCAGCTTAAACCCAGGCCAACCTATGCAGC
>1811499|reference Oceanobacter_species_Red65|length 31|copies 2
GATCAGGCAACAACCTGGCCACAGCGAACGT
>1811499|reference Oceanobacter_species_Red65|length 32|copies 9
GATCATTGCCTGCGCCAGGCACTTTAAGTAGT
>1811499|reference Oceanobacter_species_Red65|length 31|copies 2
GATCATTTCTCTACCTGGGGCGCTCACTATG
>1811499|reference Oceanobacter_species_Red65|length 34|copies 12
GATCCAAGTCAGTTCACCAGGAGGCAGGCTTTTG
>1811499|reference Oceanobacter_species_Red65|length 33|copies 1
GATCCACAATACAGCCAGGCTTGCTATATACAA
>1811499|reference Oceanobacter_species_Red65|length 31|copies 4
GATCCATAGCGACCCAGGCATTGCTTATTAT
>1811499|reference Oceanobacter_species_Red65|length 31|copies 2
GATCCCAAATGATCCAGGTATAGCTCGATCC
>1811499|reference Oceanobacter_species_Red65|length 31|copies 4
GATCCCGTGAATACCAGGGTATCGACATCCA
>1811499|reference Oceanobacter_species_Red65|length 8|copies 1
GATCCGGC
>1811499|reference Oceanobacter_species_Red65|length 31|copies 3
GATCCTCAAATGGCCAGGCGTCCTTAATGAA
>1811499|reference Oceanobacter_species_Red65|length 32|copies 5
GATCCTCAAATGGCCAGGCGTCCTTAATGAAG
>1811499|reference Oceanobacter_species_Red65|length 32|copies 5
GATCGAAGAACACGCCTGGTGAGCGATGAAGC
>1811499|reference Oceanobacter_species_Red65|length 33|copies 1
GATCGAAGAACACGCCTGGTGAGCGATGAAGCT
>1811499|reference Oceanobacter_species_Red65|length 31|copies 5
GATCGAAGGTGTTCCTGGCACCATGACCGAT
>1811499|reference Oceanobacter_species_Red65|length 32|copies 3
GATCGAAGGTGTTCCTGGCACCATGACCGATG
>1811499|reference Oceanobacter_species_Red65|length 32|copies 2
GATCGATCAAGCGACCTGGTGTGGCAATGATG
>1811499|reference Oceanobacter_species_Red65|length 31|copies 4
GATCGCACTTGGCCCAGGTAATCAAGAGGCC
>1811499|reference Oceanobacter_species_Red65|length 9|copies 1
GATCGCCGC
>1811499|reference Oceanobacter_species_Red65|length 31|copies 2
GATCGCGATGGTGCCTGGATACGCGAAGGTA
>1811499|reference Oceanobacter_species_Red65|length 32|copies 3
GATCGCTTCAATTTCCTGGGCCTTTTGATTGA
>1811499|reference Oceanobacter_species_Red65|length 33|copies 2
GATCGCTTCAATTTCCTGGGCCTTTTGATTGAG
>1811499|reference Oceanobacter_species_Red65|length 32|copies 4
GATCGTTCTTTTTGCCAGGCTCAAACATGGCA
>1811499|reference Oceanobacter_species_Red65|length 33|copies 1
GATCGTTCTTTTTGCCAGGCTCAAACATGGCAT
>1811499|reference Oceanobacter_species_Red65|length 39|copies 1
GATCTGATTATTGCTCGTGATGGAAATGAGCAACCTTTG
>1811499|reference Oceanobacter_species_Red65|length 31|copies 8
GATCTGCCCAGTACCTGGCCGGTTTCACCAG
>1811499|reference Oceanobacter_species_Red65|length 31|copies 2
GATCTGTAAGTGGCCAGGGCAGTTCATTGGC
>1811499|reference Oceanobacter_species_Red65|length 31|copies 1
GATGAAACCACCACCAGGCATATTGTGTCCG
>1811499|reference Oceanobacter_species_Red65|length 31|copies 6
GATGAAGCTTGAACCTGGGATTGGGTCACCA
>1811499|reference Oceanobacter_species_Red65|length 31|copies 3
GATGAGCGGCCCACCTGGAACGGGTAAGAGT
>1811499|reference Oceanobacter_species_Red65|length 37|copies 1
GATGATGATGTTAAATGCGGGTGAGAGTGACATTGTA
>1811499|reference Oceanobacter_species_Red65|length 38|copies 1
GATGATGATGTTAAATGCGGGTGAGAGTGACATTGTAT
>1811499|reference Oceanobacter_species_Red65|length 31|copies 1
GATGCATTTCCTGCCTGGCGAGACCAGCCTT
>1811499|reference Oceanobacter_species_Red65|length 30|copies 1
GATGCGGCTGCCGCCTGGTGTTCCAATAAT
>1811499|reference Oceanobacter_species_Red65|length 31|copies 1
GATGCGGCTGCCGCCTGGTGTTCCAATAATT
>1811499|reference Oceanobacter_species_Red65|length 32|copies 3
GATGCGGCTGCCGCCTGGTGTTCCAATAATTG
>1811499|reference Oceanobacter_species_Red65|length 31|copies 9
GATGCTATTGATACCTGGTTCCAGCGCAGAG
>1811499|reference Oceanobacter_species_Red65|length 31|copies 3
GATGGACGCATCACCTGGGGGCAATCTATTG
>1811499|reference Oceanobacter_species_Red65|length 32|copies 5
GATGGACGGTGCGCCCTGGCTCATGCTGAGTG
>1811499|reference Oceanobacter_species_Red65|length 31|copies 4
GATGGCAGTCTATCCTGGAGGCGGAAAAGAG
>1811499|reference Oceanobacter_species_Red65|length 8|copies 1
GATGGCGA
>1811499|reference Oceanobacter_species_Red65|length 31|copies 1
GATGGCGGCAAAACCTGGTCTGACTATGAAA
>1811499|reference Oceanobacter_species_Red65|length 31|copies 4
GATGGCGTCGTCACCAGGGGTGAACGCACAT
>1811499|reference Oceanobacter_species_Red65|length 32|copies 3
GATGGCGTCGTCACCAGGGGTGAACGCACATG
>1811499|reference Oceanobacter_species_Red65|length 32|copies 1
GATGGCTTTATTTCCTGGTTGGATCATCCAGC
>1811499|reference Oceanobacter_species_Red65|length 32|copies 1
GATGGGCATAATGCCTGGCACAATCGGAATCT
>1811499|reference Oceanobacter_species_Red65|length 31|copies 1
GATGTAAATCGTTCCTGGAGTGATTGCATAC
>1811499|reference Oceanobacter_species_Red65|length 31|copies 2
GATGTCGGTTAACCCAGGCTTTGGCGGTCAA
>1811499|reference Oceanobacter_species_Red65|length 31|copies 1
GATTAACGACATCCCAGGTTTAAGTTGCACC
>1811499|reference Oceanobacter_species_Red65|length 32|copies 1
GATTAACGACATCCCAGGTTTAAGTTGCACCT
>1811499|reference Oceanobacter_species_Red65|length 43|copies 1
GATTACCTATAGTTTTGAGCGCGATGGACAACAAGAAAAGATC
>1811499|reference Oceanobacter_species_Red65|length 31|copies 1
GATTACTGGCGAACCAGGCAATAATACCTTT
>1811499|reference Oceanobacter_species_Red65|length 35|copies 1
GATTAGCTTGTTGGTGAGGTAAGAGCTCACCAAGG
>1811499|reference Oceanobacter_species_Red65|length 31|copies 1
GATTCCCGAGTATCCAGGAATTCCCACTGCC
>1811499|reference Oceanobacter_species_Red65|length 9|copies 1
GATTCGAGC
>1811499|reference Oceanobacter_species_Red65|length 11|copies 1
GATTCGAGTGG
>1811499|reference Oceanobacter_species_Red65|length 32|copies 3
GATTCTCGCATCCACCTGGATGCCGTCATTAA
>1811499|reference Oceanobacter_species_Red65|length 33|copies 1
GATTCTCGCATCCACCTGGATGCCGTCATTAAC
>1811499|reference Oceanobacter_species_Red65|length 31|copies 5
GATTCTGCCCATCCCTGGGCATATGCGTACC
>1811499|reference Oceanobacter_species_Red65|length 32|copies 1
GATTCTTGCTGTTCCCTGGTAGTGGTATTTTC
>1811499|reference Oceanobacter_species_Red65|length 31|copies 2
GATTCTTTTACGACCTGGGGTGCCGTACTCA
>1811499|reference Oceanobacter_species_Red65|length 39|copies 1
GATTGAGGAAGAAAGTGAAAAGCTTGGCGTTCCTGAGAA
>1811499|reference Oceanobacter_species_Red65|length 31|copies 10
GATTGCCCATACGCCTGGCGCTTCAGTTCCG
>1811499|reference Oceanobacter_species_Red65|length 27|copies 1
GATTGCCTGACGCGGACATCTTGATGG
>1811499|reference Oceanobacter_species_Red65|length 27|copies 1
GATTGTGATTACTCCAGGCGCCAGCGG
>1811499|reference Oceanobacter_species_Red65|length 31|copies 14
GATTGTGATTACTCCAGGCGCCAGCGGTGCT
>1811499|reference Oceanobacter_species_Red65|length 12|copies 1
GATTTCCCGACA
>1811499|reference Oceanobacter_species_Red65|length 31|copies 2
GATTTTTGGTCCACCAGGTTTGGGCAAAACC
>1811499|reference Oceanobacter_species_Red65|length 31|copies 4
GCAAACAAAGCCGCCTGGAAGGTTTTAGAGA
>1811499|reference Oceanobacter_species_Red65|length 31|copies 1
GCAAAGCGAATGGCCAGGCATCATAGTCGAA
>1811499|reference Oceanobacter_species_Red65|length 32|copies 1
GCAAAGCGAATGGCCAGGCATCATAGTCGAAA
>1811499|reference Oceanobacter_species_Red65|length 31|copies 2
GCAAGCGCGCCCCCCAGGTTGACATGGTATT
>1811499|reference Oceanobacter_species_Red65|length 31|copies 3
GCAAGGTGTTAAACCAGGCGATCGCATTGCG
>1811499|reference Oceanobacter_species_Red65|length 31|copies 6
GCAAGTTGCAGCGCCTGGCTGGGTATGTGAT
>1811499|reference Oceanobacter_species_Red65|length 31|copies 2
GCAATACCCATTCCCAGGTGGGCGCACTTTC
>1811499|reference Oceanobacter_species_Red65|length 32|copies 1
GCAATCAAGTCAGCCAGGTCGCGAGTACCAAT
>1811499|reference Oceanobacter_species_Red65|length 32|copies 2
GCAATCAATAGACCCAGGGATAGAGTATAATG
>1811499|reference Oceanobacter_species_Red65|length 31|copies 2
GCAATCAGCAGGACCAGGTCGGTTTTGTGGA
>1811499|reference Oceanobacter_species_Red65|length 31|copies 1
GCAATCTATTCCACCTGGCCCACTACTATTG
>1811499|reference Oceanobacter_species_Red65|length 31|copies 2
GCAATGCTCTTTACCAGGGATGTCCGGGAGG
>1811499|reference Oceanobacter_species_Red65|length 31|copies 2
GCAATGCTTGAAACCAGGGCTTACGTGCTCG
>1811499|reference Oceanobacter_species_Red65|length 32|copies 1
GCAATGCTTGAAACCAGGGCTTACGTGCTCGA
>1811499|reference Oceanobacter_species_Red65|length 28|copies 1
GCACCCATTCCCAGGCCATACGAATCGC
>1811499|reference Oceanobacter_species_Red65|length 8|copies 1
GCACGACG
>1811499|reference Oceanobacter_species_Red65|length 31|copies 3
GCACGCGCAAACCCCAGGCACAGGTGAATAT
>1811499|reference Oceanobacter_species_Red65|length 32|copies 1
GCAGAAGATTCAGCCAGGTGATGAAATTCTGA
>1811499|reference Oceanobacter_species_Red65|length 31|copies 1
GCAGCACTGGATTCCAGGCAATCATGATCAT
>1811499|reference Oceanobacter_species_Red65|length 14|copies 1
GCAGCAGCAGCATC
>1811499|reference Oceanobacter_species_Red65|length 9|copies 1
GCAGCGCGC
>1811499|reference Oceanobacter_species_Red65|length 10|copies 1
GCAGGGGGCG
>1811499|reference Oceanobacter_species_Red65|length 31|copies 1
GCAGTGAATACAGCCTGGAAGCCAAACCCCA
>1811499|reference Oceanobacter_species_Red65|length 31|copies 1
GCAGTTTGCACTGCCAGGGGCCCAAGACTCT
>1811499|reference Oceanobacter_species_Red65|length 32|copies 1
GCAGTTTGCACTGCCAGGGGCCCAAGACTCTT
>1811499|reference Oceanobacter_species_Red65|length 32|copies 1
GCATAATCGGATCGCCAGGGAAATGGCATTTG
>1811499|reference Oceanobacter_species_Red65|length 31|copies 1
GCATATCGCCTTCCCAGGTTCGCAGGTACTT
>1811499|reference Oceanobacter_species_Red65|length 31|copies 3
GCATATGTAAAATCCAGGCCGCATTATCTCG
>1811499|reference Oceanobacter_species_Red65|length 14|copies 1
GCATCGTCGAGCGC
>1811499|reference Oceanobacter_species_Red65|length 35|copies 1
GCATGACAATATTCAAGCAACGGGAGATCTTGAGT
>1811499|reference Oceanobacter_species_Red65|length 41|copies 1
GCATGACAATATTCAAGCAACGGGAGATCTTGAGTCTGCGA
>1811499|reference Oceanobacter_species_Red65|length 31|copies 9
GCATGGTCACCAGCCTGGCCATCACGGATCG
>1811499|reference Oceanobacter_species_Red65|length 31|copies 1
GCCAAAAAGATAGCCAGGCACTGGTCTTAGA
>1811499|reference Oceanobacter_species_Red65|length 32|copies 2
GCCAAAAGTGAGCCCAGGTAAAACATGGGAAG
>1811499|reference Oceanobacter_species_Red65|length 31|copies 4
GCCAAATGCGCTGCCTGGTACTAGGGCAACA
>1811499|reference Oceanobacter_species_Red65|length 9|copies 1
GCCAACCCA
>1811499|reference Oceanobacter_species_Red65|length 32|copies 1
GCCAAGAAGTTCCCCAGGACAAGGTGCGCACT
>1811499|reference Oceanobacter_species_Red65|length 31|copies 3
GCCAAGGCCACCACCAGGTGACATTAAAGCT
>1811499|reference Oceanobacter_species_Red65|length 31|copies 3
GCCAATAGCAGTGCCTGGGTAAGGCTCATCA
>1811499|reference Oceanobacter_species_Red65|length 32|copies 2
GCCAATGATAAATCCTGGAGCGCCTGTTTTCA
>1811499|reference Oceanobacter_species_Red65|length 31|copies 5
GCCAATGATGCCGCCAGGTACCGCAAACGCG
>1811499|reference Oceanobacter_species_Red65|length 9|copies 1
GCCACAACC
>1811499|reference Oceanobacter_species_Red65|length 8|copies 1
GCCACCGC
>1811499|reference Oceanobacter_species_Red65|length 8|copies 1
GCCACGAA
>1811499|reference Oceanobacter_species_Red65|length 31|copies 2
GCCACTACGGAGTCCTGGATATTCGTACTGG
>1811499|reference Oceanobacter_species_Red65|length 32|copies 1
GCCACTACGGAGTCCTGGATATTCGTACTGGA
>1811499|reference Oceanobacter_species_Red65|length 10|copies 1
GCCAGCACCG
>1811499|reference Oceanobacter_species_Red65|length 11|copies 1
GCCAGCGCGTA
>1811499|reference Oceanobacter_species_Red65|length 13|copies 1
GCCAGTTCTGACG
>1811499|reference Oceanobacter_species_Red65|length 31|copies 3
GCCATCACAACTTCCAGGTCTCGATATCAAT
>1811499|reference Oceanobacter_species_Red65|length 32|copies 1
GCCATCACAACTTCCAGGTCTCGATATCAATC
>1811499|reference Oceanobacter_species_Red65|length 32|copies 7
GCCATCGGTGTGCCCAGGTGTAGACAATGCAG
>1811499|reference Oceanobacter_species_Red65|length 31|copies 6
GCCATCTTGATCGCCAGGTGCAGATTATCGA
>1811499|reference Oceanobacter_species_Red65|length 31|copies 6
GCCCAAGCGGGCACCTGGCTTCACTAATGCG
>1811499|reference Oceanobacter_species_Red65|length 32|copies 1
GCCCAAGCGGGCACCTGGCTTCACTAATGCGA
>1811499|reference Oceanobacter_species_Red65|length 31|copies 6
GCCCACAATCATTCCAGGCACAAACCGCAAC
>1811499|reference Oceanobacter_species_Red65|length 8|copies 1
GCCCAGGC
>1811499|reference Oceanobacter_species_Red65|length 15|copies 1
GCCCAGTCAAATACG
>1811499|reference Oceanobacter_species_Red65|length 32|copies 1
GCCCATACGCTTACCAGGAGGGGCTGTTACAC
>1811499|reference Oceanobacter_species_Red65|length 9|copies 1
GCCCCTTTG
>1811499|reference Oceanobacter_species_Red65|length 10|copies 1
GCCCGAAGTG
>1811499|reference Oceanobacter_species_Red65|length 10|copies 1
GCCCGCACAC
>1811499|reference Oceanobacter_species_Red65|length 33|copies 1
GCCCGCGATGGCGGCCTGGAATTCTAAGGGGCG
>1811499|reference Oceanobacter_species_Red65|length 9|copies 1
GCCCGCGGT
>1811499|reference Oceanobacter_species_Red65|length 31|copies 1
GCCCGCTCAATAACCTGGGGATGGCTTTCAC
>1811499|reference Oceanobacter_species_Red65|length 32|copies 1
GCCCGCTCAATAACCTGGGGATGGCTTTCACC
>1811499|reference Oceanobacter_species_Red65|length 31|copies 2
GCCCGTTGTGCCCCCAGGGTTTATGGGTGAA
>1811499|reference Oceanobacter_species_Red65|length 8|copies 1
GCCCTACA
>1811499|reference Oceanobacter_species_Red65|length 9|copies 1
GCCCTCGAG
>1811499|reference Oceanobacter_species_Red65|length 8|copies 1
GCCCTCTC
>1811499|reference Oceanobacter_species_Red65|length 10|copies 1
GCCCTGCGTC
>1811499|reference Oceanobacter_species_Red65|length 31|copies 1
GCCCTTAGTATGCCCAGGTCGAATGTCTAAA
>1811499|reference Oceanobacter_species_Red65|length 31|copies 1
GCCGAAAGTTCAGCCAGGTACAACTTGACTA
>1811499|reference Oceanobacter_species_Red65|length 12|copies 1
GCCGCACCTCAG
>1811499|reference Oceanobacter_species_Red65|length 10|copies 1
GCCGCCACCC
>1811499|reference Oceanobacter_species_Red65|length 31|copies 2
GCCGCGCTTAGAACCAGGCTTGCCAAGTACC
>1811499|reference Oceanobacter_species_Red65|length 9|copies 1
GCCGGGCCG
>1811499|reference Oceanobacter_species_Red65|length 9|copies 1
GCCGGGGCG
>1811499|reference Oceanobacter_species_Red65|length 31|copies 1
GCCGTAGGCGTCACCTGGAATTTCTTGTTAT
>1811499|reference Oceanobacter_species_Red65|length 31|copies 1
GCCGTCCTTCATTCCTGGAGCAGGTATTTTC
>1811499|reference Oceanobacter_species_Red65|length 32|copies 1
GCCGTCCTTCATTCCTGGAGCAGGTATTTTCA
>1811499|reference Oceanobacter_species_Red65|length 8|copies 1
GCCGTGGA
>1811499|reference Oceanobacter_species_Red65|length 30|copies 1
GCCGTGGCAATACCTGGTCCGATGGCAGCA
>1811499|reference Oceanobacter_species_Red65|length 31|copies 2
GCCGTTCACGCTTCCTGGTCACAAGACGCTA
>1811499|reference Oceanobacter_species_Red65|length 31|copies 12
GCCTAACCTGCGACCTGGCCACGAGGTTACG
>1811499|reference Oceanobacter_species_Red65|length 32|copies 1
GCCTAACCTGCGACCTGGCCACGAGGTTACGC
>1811499|reference Oceanobacter_species_Red65|length 31|copies 10
GCCTATGTGCTGCCCTGGTTGCCAAGCCGTG
>1811499|reference Oceanobacter_species_Red65|length 10|copies 1
GCCTCTCTCG
>1811499|reference Oceanobacter_species_Red65|length 9|copies 1
GCCTCTGTT
>1811499|reference Oceanobacter_species_Red65|length 31|copies 8
GCCTGCGCCAATGCCTGGCGCATAATGCCCG
>1811499|reference Oceanobacter_species_Red65|length 32|copies 2
GCCTGCGCCAATGCCTGGCGCATAATGCCCGA
>1811499|reference Oceanobacter_species_Red65|length 10|copies 2
GCCTGGCAGG
>1811499|reference Oceanobacter_species_Red65|length 31|copies 1
GCCTGTCACCTTGCCTGGCGCAGAATTATTT
>1811499|reference Oceanobacter_species_Red65|length 32|copies 3
GCCTGTCACCTTGCCTGGCGCAGAATTATTTA
>1811499|reference Oceanobacter_species_Red65|length 32|copies 1
GCCTTCATCACGACCTGGGAAAATAGAAACAC
>1811499|reference Oceanobacter_species_Red65|length 10|copies 1
GCCTTCGCCG
>1811499|reference Oceanobacter_species_Red65|length 31|copies 3
GCCTTTCTTAAGGCCAGGAGCAGCTGCCACT
>1811499|reference Oceanobacter_species_Red65|length 31|copies 5
GCCTTTTCGCAAACCTGGACCATGGGGGGTA
>1811499|reference Oceanobacter_species_Red65|length 32|copies 1
GCGAAAGCGTTTGCCTGGGCTCACTTTAGACA
>1811499|reference Oceanobacter_species_Red65|length 31|copies 1
GCGAACTCCTAATCCTGGAGAGGCCGTGATT
>1811499|reference Oceanobacter_species_Red65|length 31|copies 1
GCGACATGCCTTGCCAGGCCTCGGCAACAAT
>1811499|reference Oceanobacter_species_Red65|length 32|copies 1
GCGACATGCCTTGCCAGGCCTCGGCAACAATT
>1811499|reference Oceanobacter_species_Red65|length 12|copies 1
GCGACGGAGATC
>1811499|reference Oceanobacter_species_Red65|length 10|copies 1
GCGAGCTCAC
>1811499|reference Oceanobacter_species_Red65|length 31|copies 3
GCGAGTTCCGGAGCCTGGCTCCCGCATAATG
>1811499|reference Oceanobacter_species_Red65|length 35|copies 1
GCGCACGAATAGCAAGCTCAGGCGGTCAGGTAGGA
>1811499|reference Oceanobacter_species_Red65|length 50|copies 1
GCGCCATACCCACACCATTGGCAATACCTTGACCTAGTGGGCCAGTGGTG
>1811499|reference Oceanobacter_species_Red65|length 12|copies 1
GCGCCGGCCAGC
>1811499|reference Oceanobacter_species_Red65|length 10|copies 1
GCGCCGTCAG
>1811499|reference Oceanobacter_species_Red65|length 31|copies 2
GCGCGGCTTGCACCCAGGAGATCAATAATGA
>1811499|reference Oceanobacter_species_Red65|length 32|copies 1
GCGCTTACTACGCCCAGGGGGCTTGATACTCG
>1811499|reference Oceanobacter_species_Red65|length 31|copies 2
GCGCTTGGCAGAACCTGGGAAAAACGCCCCG
>1811499|reference Oceanobacter_species_Red65|length 32|copies 1
GCGCTTGGCAGAACCTGGGAAAAACGCCCCGA
>1811499|reference Oceanobacter_species_Red65|length 31|copies 1
GCGCTTTTAATGACCAGGCCGGATAAAAGTC
>1811499|reference Oceanobacter_species_Red65|length 11|copies 1
GCGGAGCGTCG
>1811499|reference Oceanobacter_species_Red65|length 10|copies 1
GCGGCAGCGC
>1811499|reference Oceanobacter_species_Red65|length 9|copies 1
GCGGCCCCT
>1811499|reference Oceanobacter_species_Red65|length 10|copies 1
GCGGGCCGGG
>1811499|reference Oceanobacter_species_Red65|length 10|copies 1
GCGGGCCTGG
>1811499|reference Oceanobacter_species_Red65|length 11|copies 1
GCGGGTGCCCG
>1811499|reference Oceanobacter_species_Red65|length 12|copies 1
GCGGTGGTCGCG
>1811499|reference Oceanobacter_species_Red65|length 31|copies 3
GCGTACTGGCATTCCTGGCTTGTCAGCTGTG
>1811499|reference Oceanobacter_species_Red65|length 31|copies 1
GCGTATACATAAGCCAGGTCACGGAGTTCAT
>1811499|reference Oceanobacter_species_Red65|length 32|copies 1
GCGTGATATCTGCACCAGGTGCCAGTAAGTCC
>1811499|reference Oceanobacter_species_Red65|length 31|copies 1
GCGTGCTAAGAGGCCAGGACGATCGGGGGCA
>1811499|reference Oceanobacter_species_Red65|length 10|copies 1
GCGTGGCGGG
>1811499|reference Oceanobacter_species_Red65|length 9|copies 1
GCGTGGTCG
>1811499|reference Oceanobacter_species_Red65|length 31|copies 3
GCGTGTTTCTCGTCCTGGTCTACGTCAGTAC
>1811499|reference Oceanobacter_species_Red65|length 36|copies 1
GCTAAGAGTTTTGACAAGCCCGGCGAAAAGCGTGAG
>1811499|reference Oceanobacter_species_Red65|length 31|copies 2
GCTAAGCGCTCCACCAGGTTTGCTAATTCAC
>1811499|reference Oceanobacter_species_Red65|length 31|copies 5
GCTACAAGCGATTCCTGGTGGTGCCACAGCA
>1811499|reference Oceanobacter_species_Red65|length 32|copies 4
GCTACAGTGCTCTACCAGGCACAACCAGTGCC
>1811499|reference Oceanobacter_species_Red65|length 32|copies 1
GCTACCACATCTTGCCAGGACACGTACTTAAA
>1811499|reference Oceanobacter_species_Red65|length 31|copies 3
GCTACCGCCGCCGCCAGGAATACTGTTCTCT
>1811499|reference Oceanobacter_species_Red65|length 30|copies 1
GCTACGAATACAACCTGGAAGAAGAAGTCA
>1811499|reference Oceanobacter_species_Red65|length 31|copies 1
GCTACTTCATTGGCCAGGGACGCAACCACGT
>1811499|reference Oceanobacter_species_Red65|length 31|copies 1
GCTAGAGAAACGTCCTGGAGACATGGTATCC
>1811499|reference Oceanobacter_species_Red65|length 33|copies 1
GCTAGGCGAGGCTTCCAGGCTGCGGCATCAAAC
>1811499|reference Oceanobacter_species_Red65|length 31|copies 2
GCTATACATGTTTCCTGGCTCGATACCTAAT
>1811499|reference Oceanobacter_species_Red65|length 32|copies 2
GCTATAGCCGGATTCCTGGCTATACCGGGCAG
>1811499|reference Oceanobacter_species_Red65|length 32|copies 2
GCTATCGGTTTGAGCCTGGTCATGCAGAAGAT
>1811499|reference Oceanobacter_species_Red65|length 33|copies 1
GCTATCGGTTTGAGCCTGGTCATGCAGAAGATG
>1811499|reference Oceanobacter_species_Red65|length 31|copies 3
GCTATGCAGCGCTCCTGGCTTTGCTGGTTGG
>1811499|reference Oceanobacter_species_Red65|length 31|copies 2
GCTATGCCTTTGCCCAGGGTCGCAGTGGATT
>1811499|reference Oceanobacter_species_Red65|length 32|copies 2
GCTATGCGTGGGAGCCTGGTATATTGTGGACG
>1811499|reference Oceanobacter_species_Red65|length 32|copies 2
GCTATTATCGATACCCAGGCGGCGACACAGAG
>1811499|reference Oceanobacter_species_Red65|length 31|copies 1
GCTATTCTACGAGCCAGGCGTAGGCTTCCCA
>1811499|reference Oceanobacter_species_Red65|length 31|copies 5
GCTATTGCTGATCCCTGGGCGGCTTAGGTTA
>1811499|reference Oceanobacter_species_Red65|length 31|copies 1
GCTCACATCAATACCTGGCTTGCTGGTTGGG
>1811499|reference Oceanobacter_species_Red65|length 32|copies 1
GCTCAGAAAACTCACCTGGTCGAGCGGCACGA
>1811499|reference Oceanobacter_species_Red65|length 32|copies 1
GCTCAGGACCGACGCCTGGATAATCCAAACCG
>1811499|reference Oceanobacter_species_Red65|length 32|copies 1
GCTCAGGAGCCACTCCTGGGGCTTGGCCTAAT
>1811499|reference Oceanobacter_species_Red65|length 10|copies 1
GCTCCAGTGG
>1811499|reference Oceanobacter_species_Red65|length 32|copies 1
GCTCCCCCCGATAGCCAGGTTCATTTTGGTTG
>1811499|reference Oceanobacter_species_Red65|length 31|copies 4
GCTCCCTTCCGGGCCTGGCGGGGTTCACAGT
>1811499|reference Oceanobacter_species_Red65|length 45|copies 1
GCTCGACGGCGGCTGCACGGAATGTATCACCGGCGGCCAACATCA
>1811499|reference Oceanobacter_species_Red65|length 31|copies 2
GCTCGCTCGTTGGCCTGGAGCTGGGATATTC
>1811499|reference Oceanobacter_species_Red65|length 33|copies 1
GCTCGGCATTCGCTCCAGGGTAAGCGGTGATAA
>1811499|reference Oceanobacter_species_Red65|length 31|copies 1
GCTCGTTAGTACCACGAGGTACGTTATGAGT
>1811499|reference Oceanobacter_species_Red65|length 32|copies 2
GCTCTGAAATCACCCCTGGGTTTTCTAATTCA
>1811499|reference Oceanobacter_species_Red65|length 33|copies 2
GCTCTGAAATCACCCCTGGGTTTTCTAATTCAT
>1811499|reference Oceanobacter_species_Red65|length 33|copies 2
GCTCTGTGGTTGTGCCAGGTTTTCCTGCTGAAG
>1811499|reference Oceanobacter_species_Red65|length 10|copies 1
GCTGACACGC
>1811499|reference Oceanobacter_species_Red65|length 32|copies 1
GCTGACCACCTTCACCTGGCTTCGCACCTTGT
>1811499|reference Oceanobacter_species_Red65|length 39|copies 1
GCTGATGACGGTGACTCTACGGAGTCCGAAGTAGTCGAT
>1811499|reference Oceanobacter_species_Red65|length 32|copies 2
GCTGCAACTGAAGCCTGGTATGGAGCAGACAG
>1811499|reference Oceanobacter_species_Red65|length 32|copies 1
GCTGCAATAAATCACCTGGCAGGTCGATACCT
>1811499|reference Oceanobacter_species_Red65|length 32|copies 1
GCTGCCGCCTAAGCCAGGACTAAACAACACTC
>1811499|reference Oceanobacter_species_Red65|length 31|copies 3
GCTGCTACACCTCCCAGGCCGGGTCCAAGGT
>1811499|reference Oceanobacter_species_Red65|length 13|copies 1
GCTGGATGCATTT
>1811499|reference Oceanobacter_species_Red65|length 32|copies 1
GCTGGATGCATTTCCTGGTGGCTCTATCACTG
>1811499|reference Oceanobacter_species_Red65|length 32|copies 6
GCTGGCGTCTGCTCCTGGAGTATCGATAAACG
>1811499|reference Oceanobacter_species_Red65|length 31|copies 3
GCTGGGCTAGTGGCCAGGTTTTAGCGAAATA
>1811499|reference Oceanobacter_species_Red65|length 31|copies 2
GCTGTAAGTATTGCCAGGCTCGATACCTAGC
>1811499|reference Oceanobacter_species_Red65|length 32|copies 1
GCTGTAAGTATTGCCAGGCTCGATACCTAGCT
>1811499|reference Oceanobacter_species_Red65|length 31|copies 1
GCTGTCATTAAAACCAGGGCCATTGTCGATG
>1811499|reference Oceanobacter_species_Red65|length 31|copies 1
GCTGTGAACCCCACCTGGGCTAAGTAAGCCC
>1811499|reference Oceanobacter_species_Red65|length 13|copies 1
GCTGTGGTTGCCG
>1811499|reference Oceanobacter_species_Red65|length 32|copies 1
GCTTAAAGTAGCGCCTGGTATTGCTTGGGCAG
>1811499|reference Oceanobacter_species_Red65|length 31|copies 6
GCTTAATCCAGCCCCTGGCAAAACTTTGTAT
>1811499|reference Oceanobacter_species_Red65|length 32|copies 1
GCTTAATCCAGCCCCTGGCAAAACTTTGTATT
>1811499|reference Oceanobacter_species_Red65|length 32|copies 1
GCTTACAAGGCATTCCTGGTAAAGGCGCAGCG
>1811499|reference Oceanobacter_species_Red65|length 33|copies 2
GCTTATACGTCAGGCCCTGGCTTGGCTGGAGCG
>1811499|reference Oceanobacter_species_Red65|length 30|copies 1
GCTTCTAATCCACCACGTGCAGCCACAACC
>1811499|reference Oceanobacter_species_Red65|length 31|copies 1
GCTTCTGGAATCTCCAGGGATTCAACGAAGT
>1811499|reference Oceanobacter_species_Red65|length 32|copies 1
GCTTGACCCACATCCCTGGGAATAGATGGGAG
>1811499|reference Oceanobacter_species_Red65|length 14|copies 1
GCTTGCATACCACC
>1811499|reference Oceanobacter_species_Red65|length 31|copies 3
GCTTGCATACCACCCAGGCTACCGCCAACCA
>1811499|reference Oceanobacter_species_Red65|length 31|copies 2
GCTTGGCCGTACCCCAGGTAATATTCAAGCT
>1811499|reference Oceanobacter_species_Red65|length 31|copies 1
GCTTGGGCAAATGCCAGGTCAGAAAGTGCGT
>1811499|reference Oceanobacter_species_Red65|length 32|copies 3
GCTTGGTAGGACGCCCTGGGCGTGCGGCGGCG
>1811499|reference Oceanobacter_species_Red65|length 32|copies 6
GCTTGTAGCTTAACCAGGGTGTGACCACAAAG
>1811499|reference Oceanobacter_species_Red65|length 31|copies 3
GCTTGTGATGAATCCTGGTCTCGAATCATCG
>1811499|reference Oceanobacter_species_Red65|length 31|copies 5
GCTTGTGCAAAACCCTGGGCAGACTGCAATG
>1811499|reference Oceanobacter_species_Red65|length 31|copies 1
GCTTGTTCCTTCCCCAGGTGTTGATTAAAAA
>1811499|reference Oceanobacter_species_Red65|length 31|copies 1
GCTTTATGTTTGCACCTGGTCACCACAGTGC
>1811499|reference Oceanobacter_species_Red65|length 32|copies 1
GCTTTCTGTCCAACCAGGAAGCTCTTCGTAAA
>1811499|reference Oceanobacter_species_Red65|length 33|copies 1
GCTTTCTTAGGGTGCCTGGAGACCTGCAAACCA
>1811499|reference Oceanobacter_species_Red65|length 32|copies 1
GCTTTCTTCACCGGCCTGGGTCCAAATGGTCG
>1811499|reference Oceanobacter_species_Red65|length 32|copies 1
GCTTTGAAGAAGCCCAGGGCATTATTCAGATG
>1811499|reference Oceanobacter_species_Red65|length 31|copies 5
GCTTTGTCCCAACCCAGGCCCGACGACCACT
>1811499|reference Oceanobacter_species_Red65|length 31|copies 1
GCTTTTAAGCTTCCCTGGTTGTGCTGTCGTT
>1811499|reference Oceanobacter_species_Red65|length 32|copies 1
GCTTTTAAGCTTCCCTGGTTGTGCTGTCGTTA
>1811499|reference Oceanobacter_species_Red65|length 31|copies 1
GGAAAAGGCGCACCCAGGTATTCAGGATGTG
>1811499|reference Oceanobacter_species_Red65|length 31|copies 2
GGAAAAGGTGATTCCTGGTGTGGTTATTAAG
>1811499|reference Oceanobacter_species_Red65|length 32|copies 1
GGAAAGCAAGAAAGCCAGGATACGAGTGCCAG
>1811499|reference Oceanobacter_species_Red65|length 31|copies 1
GGAAATAATGTCACCAGGCATTAGGTTGGCA
>1811499|reference Oceanobacter_species_Red65|length 31|copies 1
GGAAGCGCAAGATCCTGGTAATCAGTATGGT
>1811499|reference Oceanobacter_species_Red65|length 32|copies 1
GGAAGCGCAAGATCCTGGTAATCAGTATGGTG
>1811499|reference Oceanobacter_species_Red65|length 32|copies 1
GGAAGTTAAAGGCCCAGGTCCTGGTCGTGAAT
>1811499|reference Oceanobacter_species_Red65|length 15|copies 1
GGAATCAACAACCAG
>1811499|reference Oceanobacter_species_Red65|length 33|copies 1
GGAATCTCAACTGCGTGCTCATGGTTATACACT
>1811499|reference Oceanobacter_species_Red65|length 31|copies 1
GGACAAGGAGCATCCTGGTCGAATTCAACAA
>1811499|reference Oceanobacter_species_Red65|length 8|copies 1
GGACCAGG
>1811499|reference Oceanobacter_species_Red65|length 31|copies 1
GGACTTGCCGTATCCTGGTGGCCCGCATATT
>1811499|reference Oceanobacter_species_Red65|length 32|copies 1
GGACTTGCCGTATCCTGGTGGCCCGCATATTT
>1811499|reference Oceanobacter_species_Red65|length 31|copies 2
GGAGAAAGTACCACCAGGACATGATGCAACC
>1811499|reference Oceanobacter_species_Red65|length 31|copies 1
GGAGAAGGTGGCTCCAGGTCTCGAACGCATC
>1811499|reference Oceanobacter_species_Red65|length 32|copies 3
GGAGAAGGTGGCTCCAGGTCTCGAACGCATCA
>1811499|reference Oceanobacter_species_Red65|length 31|copies 2
GGAGCATGCTATTCCTGGTAAGTCTGTTGAA
>1811499|reference Oceanobacter_species_Red65|length 32|copies 1
GGAGCATGCTATTCCTGGTAAGTCTGTTGAAG
>1811499|reference Oceanobacter_species_Red65|length 25|copies 1
GGAGTTGCCAGGGTAGCGAGACAGC
>1811499|reference Oceanobacter_species_Red65|length 31|copies 1
GGATAAACCGTGTCCAGGTAAATCATATGTG
>1811499|reference Oceanobacter_species_Red65|length 31|copies 4
GGATAACATATCGCCAGGATGATCAAGGGAG
>1811499|reference Oceanobacter_species_Red65|length 32|copies 1
GGATAACATATCGCCAGGATGATCAAGGGAGT
>1811499|reference Oceanobacter_species_Red65|length 32|copies 1
GGATAACCGGTAGACCTGGCAATGGACGAAGA
>1811499|reference Oceanobacter_species_Red65|length 31|copies 2
GGATATACAGATGCCTGGAATGTCAGGTATT
>1811499|reference Oceanobacter_species_Red65|length 31|copies 1
GGATATTAGGATGCCAGGTATGGGTGGTTTG
>1811499|reference Oceanobacter_species_Red65|length 38|copies 1
GGATCAATCGTCGCTACGCGAGCGATCGTCGCAATAGT
>1811499|reference Oceanobacter_species_Red65|length 33|copies 1
GGATCATTGCCTGCGCCAGGCACTTTAAGTAGT
>1811499|reference Oceanobacter_species_Red65|length 33|copies 1
GGATCGAAGGTGTTCCTGGCACCATGACCGATG
>1811499|reference Oceanobacter_species_Red65|length 31|copies 4
GGATCTAAGCATCCCTGGATATCGCCGACGG
>1811499|reference Oceanobacter_species_Red65|length 36|copies 1
GGATCTGGATCCGACAACGTGATCCGTGCTGGGAAT
>1811499|reference Oceanobacter_species_Red65|length 32|copies 1
GGATGAGACAACGCCGGAAGAGCAAACAGTAG
>1811499|reference Oceanobacter_species_Red65|length 9|copies 1
GGATGCGCG
>1811499|reference Oceanobacter_species_Red65|length 32|copies 1
GGATGCTATTGATACCTGGTTCCAGCGCAGAG
>1811499|reference Oceanobacter_species_Red65|length 32|copies 3
GGATGGACGCATCACCTGGGGGCAATCTATTG
>1811499|reference Oceanobacter_species_Red65|length 38|copies 1
GGATGGATTTAGTGCCGGTTTATGAAGAAAGCAGCGCA
>1811499|reference Oceanobacter_species_Red65|length 33|copies 1
GGATGGCAGTCTATCCTGGAGGCGGAAAAGAGG
>1811499|reference Oceanobacter_species_Red65|length 10|copies 1
GGATGGCGCG
>1811499|reference Oceanobacter_species_Red65|length 32|copies 3
GGATGTAAATCGTTCCTGGAGTGATTGCATAC
>1811499|reference Oceanobacter_species_Red65|length 31|copies 3
GGATTCAGGCATACCTGGTTCCATGCGATGA
>1811499|reference Oceanobacter_species_Red65|length 32|copies 1
GGATTCTTCCAGCACCTGGGTGACCTGCGATT
>1811499|reference Oceanobacter_species_Red65|length 31|copies 2
GGATTGGTTCTTACCTGGTGAGCCTATTGAT
>1811499|reference Oceanobacter_species_Red65|length 31|copies 1
GGATTTGATTAATCCAGGTGAGCGTCTATTA
>1811499|reference Oceanobacter_species_Red65|length 31|copies 3
GGCAATGTTCACGCCTGGTACATTGCGGTAC
>1811499|reference Oceanobacter_species_Red65|length 31|copies 1
GGCAATTTGTGAGCCTGGTCGAGGGTTGAGT
>1811499|reference Oceanobacter_species_Red65|length 31|copies 4
GGCACACTATGAGCCAGGCGCTTTCTATAAG
>1811499|reference Oceanobacter_species_Red65|length 32|copies 1
GGCACACTATGAGCCAGGCGCTTTCTATAAGA
>1811499|reference Oceanobacter_species_Red65|length 31|copies 3
GGCAGCTTTGAGTCCTGGTGGGGAGACCACA
>1811499|reference Oceanobacter_species_Red65|length 31|copies 7
GGCAGTGGCGCCACCAGGCATTGATGGCTGG
>1811499|reference Oceanobacter_species_Red65|length 31|copies 1
GGCATCACCCAAACCTGGAATGATATAGCCG
>1811499|reference Oceanobacter_species_Red65|length 12|copies 1
GGCATCACCTGG
>1811499|reference Oceanobacter_species_Red65|length 31|copies 3
GGCATGTGCGGCCCCTGGCACCAGTGTTTTC
>1811499|reference Oceanobacter_species_Red65|length 11|copies 1
GGCATTCATCG
>1811499|reference Oceanobacter_species_Red65|length 31|copies 1
GGCCAATGTCATACCAGGGTCACCGGGTATT
>1811499|reference Oceanobacter_species_Red65|length 14|copies 1
GGCCAGCCGCTGCT
>1811499|reference Oceanobacter_species_Red65|length 31|copies 1
GGCCAGCCTGTGTCCTGGTGAACTACTGGTC
>1811499|reference Oceanobacter_species_Red65|length 31|copies 1
GGCCATAGTGAGGCCAGGGAAAAACAACACT
>1811499|reference Oceanobacter_species_Red65|length 21|copies 1
GGCCCAGGTTTGCTCTGTTAG
>1811499|reference Oceanobacter_species_Red65|length 10|copies 1
GGCCCCAGTC
>1811499|reference Oceanobacter_species_Red65|length 41|copies 1
GGCCCTTGGTGATCAAATCTGTTGCATTACCTCCGATATCG
>1811499|reference Oceanobacter_species_Red65|length 10|copies 1
GGCCGACGTC
>1811499|reference Oceanobacter_species_Red65|length 10|copies 1
GGCCGAGCTC
>1811499|reference Oceanobacter_species_Red65|length 31|copies 2
GGCCGAGGATTCGCCTGGTTTTGGCCAAGTA
>1811499|reference Oceanobacter_species_Red65|length 9|copies 1
GGCCGCCAA
>1811499|reference Oceanobacter_species_Red65|length 31|copies 1
GGCCGCTGCTTGACCTGGAATACCAGCGGCC
>1811499|reference Oceanobacter_species_Red65|length 31|copies 1
GGCCGGTCACTGACCAGGTATCTCCGAGCCA
>1811499|reference Oceanobacter_species_Red65|length 31|copies 1
GGCCGTGGCAAAACCTGGTGCAACCATTCTT
>1811499|reference Oceanobacter_species_Red65|length 13|copies 1
GGCCTGTGGGCCG
>1811499|reference Oceanobacter_species_Red65|length 9|copies 1
GGCGACTTC
>1811499|reference Oceanobacter_species_Red65|length 31|copies 2
GGCGCACTTTTGGCCAGGCCAAGTAATGCAG
>1811499|reference Oceanobacter_species_Red65|length 32|copies 3
GGCGCACTTTTGGCCAGGCCAAGTAATGCAGG
>1811499|reference Oceanobacter_species_Red65|length 12|copies 1
GGCGCGCAGCGG
>1811499|reference Oceanobacter_species_Red65|length 11|copies 1
GGCGCGGCAGG
>1811499|reference Oceanobacter_species_Red65|length 31|copies 1
GGCGGTCGATCTGCCAGGGCATGGTCAAAGC
>1811499|reference Oceanobacter_species_Red65|length 31|copies 1
GGCTAATAATCTACCAGGAGCGCAAGGATGA
>1811499|reference Oceanobacter_species_Red65|length 10|copies 1
GGCTACGTCG
>1811499|reference Oceanobacter_species_Red65|length 9|copies 1
GGCTCGGCC
>1811499|reference Oceanobacter_species_Red65|length 31|copies 2
GGCTCGTGCATTACCTGGATTGGTCTCTTTG
>1811499|reference Oceanobacter_species_Red65|length 31|copies 1
GGCTCTAACTGCTCCTGGGTCCAATGTAATT
>1811499|reference Oceanobacter_species_Red65|length 32|copies 1
GGCTCTAACTGCTCCTGGGTCCAATGTAATTT
>1811499|reference Oceanobacter_species_Red65|length 36|copies 1
GGCTCTCATTCGCCCGACCCAGATCAACTCGTATTA
>1811499|reference Oceanobacter_species_Red65|length 31|copies 1
GGCTGGGTTTTTACCTGGCCCTTTTTGTTTT
>1811499|reference Oceanobacter_species_Red65|length 31|copies 2
GGCTGTACCGGAACCTGGCCTTCAATGGCTA
>1811499|reference Oceanobacter_species_Red65|length 31|copies 5
GGCTGTCGATGCACCTGGTGAAGCGCCAAGA
>1811499|reference Oceanobacter_species_Red65|length 31|copies 5
GGCTTGGCCCTTGCCAGGCTTTACATACTCG
>1811499|reference Oceanobacter_species_Red65|length 31|copies 4
GGGAAGGGTTTGGCCAGGTATTGAAAGAAGG
>1811499|reference Oceanobacter_species_Red65|length 32|copies 3
GGGAAGGGTTTGGCCAGGTATTGAAAGAAGGG
>1811499|reference Oceanobacter_species_Red65|length 31|copies 2
GGGAATAAAGCGGCCAGGGCTAATGTGATTT
>1811499|reference Oceanobacter_species_Red65|length 32|copies 1
GGGAATAAAGCGGCCAGGGCTAATGTGATTTC
>1811499|reference Oceanobacter_species_Red65|length 31|copies 1
GGGAGTTTAGATCCCAGGTATCCGTATGGTA
>1811499|reference Oceanobacter_species_Red65|length 34|copies 1
GGGATCATTGCCTGCGCCAGGCACTTTAAGTAGT
>1811499|reference Oceanobacter_species_Red65|length 10|copies 1
GGGATCCTCG
>1811499|reference Oceanobacter_species_Red65|length 9|copies 1
GGGCATGTT
>1811499|reference Oceanobacter_species_Red65|length 31|copies 3
GGGCCAGAATGTGCCAGGAAAGGGCTTGTAA
>1811499|reference Oceanobacter_species_Red65|length 10|copies 1
GGGCCCACCG
>1811499|reference Oceanobacter_species_Red65|length 9|copies 1
GGGCCGCCC
>1811499|reference Oceanobacter_species_Red65|length 10|copies 1
GGGCCGCGCC
>1811499|reference Oceanobacter_species_Red65|length 9|copies 1
GGGCCGGGG
>1811499|reference Oceanobacter_species_Red65|length 9|copies 1
GGGCCGTCG
>1811499|reference Oceanobacter_species_Red65|length 9|copies 1
GGGCGGCTG
>1811499|reference Oceanobacter_species_Red65|length 31|copies 1
GGGCTCAGCCTATCCTGGCTATAACTGTAAA
>1811499|reference Oceanobacter_species_Red65|length 9|copies 1
GGGGAATGC
>1811499|reference Oceanobacter_species_Red65|length 9|copies 1
GGGGCACGG
>1811499|reference Oceanobacter_species_Red65|length 31|copies 3
GGGGGCATGTTCACCAGGACAGCGACCAGCT
>1811499|reference Oceanobacter_species_Red65|length 9|copies 1
GGGGTCGGC
>1811499|reference Oceanobacter_species_Red65|length 31|copies 1
GGGGTTCGGTATTCCAGGTATTGTTATGGGT
>1811499|reference Oceanobacter_species_Red65|length 31|copies 1
GGGGTTGATGGGACCAGGCATCCGTTTGCCT
>1811499|reference Oceanobacter_species_Red65|length 32|copies 1
GGGTACAGAGCTGCCTGGCTACTTTAGCAATA
>1811499|reference Oceanobacter_species_Red65|length 31|copies 4
GGGTACAGATGTCCCTGGTAAGCAGTATCAT
>1811499|reference Oceanobacter_species_Red65|length 31|copies 2
GGGTATCGAGTCACCTGGCTACCCAGCAGAA
>1811499|reference Oceanobacter_species_Red65|length 31|copies 6
GGGTCAAGGTCGTCCTGGTTGGCATATTGAA
>1811499|reference Oceanobacter_species_Red65|length 31|copies 1
GGGTCCACTAAAACCAGGTCGCTTAGGCCCA
>1811499|reference Oceanobacter_species_Red65|length 31|copies 1
GGGTCCATATTCCCCTGGAGAGACACCATAT
>1811499|reference Oceanobacter_species_Red65|length 32|copies 2
GGGTCGGACGTGCACCTGGAACCGATATGGCA
>1811499|reference Oceanobacter_species_Red65|length 31|copies 5
GGGTGCCAATTAGCCAGGCAAGCGTCAAACA
>1811499|reference Oceanobacter_species_Red65|length 31|copies 7
GGGTGTAGCAGCGCCTGGCACTTATAAAGAG
>1811499|reference Oceanobacter_species_Red65|length 32|copies 2
GGGTGTAGCAGCGCCTGGCACTTATAAAGAGT
>1811499|reference Oceanobacter_species_Red65|length 31|copies 3
GGGTTACTGCGAGCCAGGTGACACTGAAGAT
>1811499|reference Oceanobacter_species_Red65|length 32|copies 3
GGGTTACTGCGAGCCAGGTGACACTGAAGATA
>1811499|reference Oceanobacter_species_Red65|length 30|copies 1
GGGTTGATGGGACCAGGCATCCGTTTGCCT
>1811499|reference Oceanobacter_species_Red65|length 10|copies 1
GGGTTGCCCG
>1811499|reference Oceanobacter_species_Red65|length 32|copies 1
GGTAAACATAGGGCCAGGGATCGCCTGCGCCG
>1811499|reference Oceanobacter_species_Red65|length 32|copies 1
GGTAAAGACAAAACCCTGGTTCGATTAGCGAA
>1811499|reference Oceanobacter_species_Red65|length 41|copies 1
GGTAAGATTCAATACCCGGTAAAAGCCGCTACATTAATTGG
>1811499|reference Oceanobacter_species_Red65|length 32|copies 3
GGTAAGCAATTGGCCTGGGGTAAAACTGAATT
>1811499|reference Oceanobacter_species_Red65|length 31|copies 1
GGTAAGCTCTAGACCTGGGTTTACCATAAAT
>1811499|reference Oceanobacter_species_Red65|length 32|copies 5
GGTAAGGCGCTTCTCCAGGATAAGGAGGTTGA
>1811499|reference Oceanobacter_species_Red65|length 31|copies 1
GGTAATGGATACGCCAGGAATGCGTGAACTT
>1811499|reference Oceanobacter_species_Red65|length 31|copies 7
GGTAATGGTGCTGCCAGGTTTAGGACTACGG
>1811499|reference Oceanobacter_species_Red65|length 31|copies 5
GGTACCTAGCTGAATATCCGCCGGAGGTACG
>1811499|reference Oceanobacter_species_Red65|length 31|copies 5
GGTACGAACAGCGCCAGGGAAGTAAGAAAGG
>1811499|reference Oceanobacter_species_Red65|length 32|copies 4
GGTACTCTTGCTCACCTGGCACATTCATCTCT
>1811499|reference Oceanobacter_species_Red65|length 32|copies 5
GGTAGATTTGCGGCCAGGTTTAAAAATCCAAA
>1811499|reference Oceanobacter_species_Red65|length 32|copies 1
GGTAGCCAACTGAGCCTGGGTGGTGGAGTAAG
>1811499|reference Oceanobacter_species_Red65|length 33|copies 1
GGTAGCCAACTGAGCCTGGGTGGTGGAGTAAGT
>1811499|reference Oceanobacter_species_Red65|length 33|copies 2
GGTAGGTAATCAGTCCAGGCATCACCACGTACT
>1811499|reference Oceanobacter_species_Red65|length 31|copies 3
GGTATCCTGAACACCAGGCAGCTCAATCACA
>1811499|reference Oceanobacter_species_Red65|length 31|copies 4
GGTATCGGTTGCACCTGGTAAAAGTGCGTTA
>1811499|reference Oceanobacter_species_Red65|length 31|copies 1
GGTATGGTATTCGCCAGGATATGACTATGGC
>1811499|reference Oceanobacter_species_Red65|length 33|copies 1
GGTCACCCTAGAAACCCTGGCCTTTAAACCTGC
>1811499|reference Oceanobacter_species_Red65|length 10|copies 1
GGTCACGTTG
>1811499|reference Oceanobacter_species_Red65|length 12|copies 1
GGTCACTTGCCC
>1811499|reference Oceanobacter_species_Red65|length 11|copies 1
GGTCAGCGGAC
>1811499|reference Oceanobacter_species_Red65|length 32|copies 2
GGTCCAACGAGCTCCCAGGTTCGCTTTCAACT
>1811499|reference Oceanobacter_species_Red65|length 31|copies 1
GGTCCCTAAACGCCCAGGTACAACCAACCCA
>1811499|reference Oceanobacter_species_Red65|length 10|copies 1
GGTCCGTGGC
>1811499|reference Oceanobacter_species_Red65|length 31|copies 3
GGTCGATACTCAGCCTGGCGAGACCAAGAAT
>1811499|reference Oceanobacter_species_Red65|length 40|copies 2
GGTCGATACTCAGCCTGGCGAGACCAAGAATCAAAATTAA
>1811499|reference Oceanobacter_species_Red65|length 31|copies 1
GGTCGCTACCAAACCAGGTTCCCAAACGACC
>1811499|reference Oceanobacter_species_Red65|length 31|copies 4
GGTCGGACGTGCACCTGGAACCGATATGGCA
>1811499|reference Oceanobacter_species_Red65|length 10|copies 1
GGTCGGTGGC
>1811499|reference Oceanobacter_species_Red65|length 9|copies 1
GGTCGTAGA
>1811499|reference Oceanobacter_species_Red65|length 10|copies 1
GGTCTCGCAG
>1811499|reference Oceanobacter_species_Red65|length 9|copies 1
GGTCTGCTC
>1811499|reference Oceanobacter_species_Red65|length 9|copies 1
GGTGAACGC
>1811499|reference Oceanobacter_species_Red65|length 32|copies 1
GGTGACGCTTTGACCAGGTTTCCAGTAGCTAC
>1811499|reference Oceanobacter_species_Red65|length 31|copies 1
GGTGCCAGACAGACCAGGATTTTGCTTCGCC
>1811499|reference Oceanobacter_species_Red65|length 32|copies 2
GGTGCCAGACAGACCAGGATTTTGCTTCGCCG
>1811499|reference Oceanobacter_species_Red65|length 11|copies 1
GGTGGAAACGC
>1811499|reference Oceanobacter_species_Red65|length 11|copies 1
GGTGGAACGCG
>1811499|reference Oceanobacter_species_Red65|length 12|copies 2
GGTGGAACGCGA
>1811499|reference Oceanobacter_species_Red65|length 32|copies 1
GGTGGCAGCCGCAGCCTGGCCGCAACTAACGC
>1811499|reference Oceanobacter_species_Red65|length 23|copies 1
GGTGGCCAGGTGGTCTAATGGCG
>1811499|reference Oceanobacter_species_Red65|length 31|copies 1
GGTGGGCCTCTATCCTGGAATGGATCGAAAT
>1811499|reference Oceanobacter_species_Red65|length 32|copies 1
GGTGGGCCTCTATCCTGGAATGGATCGAAATC
>1811499|reference Oceanobacter_species_Red65|length 31|copies 3
GGTGGGTTACTGCCCAGGACCTGCCATTGCC
>1811499|reference Oceanobacter_species_Red65|length 32|copies 1
GGTGGGTTACTGCCCAGGACCTGCCATTGCCG
>1811499|reference Oceanobacter_species_Red65|length 31|copies 2
GGTGGTTTAATTTCCTGGCGCTCTACAGCAG
>1811499|reference Oceanobacter_species_Red65|length 32|copies 1
GGTGGTTTAATTTCCTGGCGCTCTACAGCAGA
>1811499|reference Oceanobacter_species_Red65|length 31|copies 2
GGTGGTTTCGATGCCTGGAGCGTAACCGTAT
>1811499|reference Oceanobacter_species_Red65|length 31|copies 2
GGTGTATTCAGTGCCAGGCGTATCGCAAAAG
>1811499|reference Oceanobacter_species_Red65|length 32|copies 1
GGTGTATTCAGTGCCAGGCGTATCGCAAAAGC
>1811499|reference Oceanobacter_species_Red65|length 13|copies 2
GGTGTGGTTGCCG
>1811499|reference Oceanobacter_species_Red65|length 31|copies 2
GGTGTTGATTAGCCCAGGCATCAGCAACTGA
>1811499|reference Oceanobacter_species_Red65|length 31|copies 3
GGTTAACATGCCACCAGGAACCTGTGCTACA
>1811499|reference Oceanobacter_species_Red65|length 31|copies 2
GGTTACCGGGTGCCCAGGAATTTGTCGATCT
>1811499|reference Oceanobacter_species_Red65|length 33|copies 1
GGTTACCGTCATTACCAGGCTCAATACCATAGA
>1811499|reference Oceanobacter_species_Red65|length 32|copies 2
GGTTACGCCCCCACCAGGTCTTTCCTGAAAAG
>1811499|reference Oceanobacter_species_Red65|length 32|copies 6
GGTTACTCGCGCCACCTGGAAACTGAGTAATG
>1811499|reference Oceanobacter_species_Red65|length 31|copies 2
GGTTAGCTGTGTACCTGGCTCACCGATTGAC
>1811499|reference Oceanobacter_species_Red65|length 32|copies 1
GGTTAGCTGTGTACCTGGCTCACCGATTGACT
>1811499|reference Oceanobacter_species_Red65|length 33|copies 1
GGTTATCAAGACAGCCAGGTGAAACTGCGCATG
>1811499|reference Oceanobacter_species_Red65|length 32|copies 1
GGTTCCATCGCAGGCCTGGTAACCATCGAAGA
>1811499|reference Oceanobacter_species_Red65|length 33|copies 3
GGTTGAAGCTGCAACCTGGTCCATTGTTTAAGG
>1811499|reference Oceanobacter_species_Red65|length 31|copies 1
GGTTGCGCTTTGGCCAGGCTTATATGAACTA
>1811499|reference Oceanobacter_species_Red65|length 31|copies 9
GGTTTAAGTGCCACCTGGGCCATAGTCGTGG
>1811499|reference Oceanobacter_species_Red65|length 31|copies 2
GGTTTAGAGGGAGCCTGGACACCAACACCTA
>1811499|reference Oceanobacter_species_Red65|length 34|copies 1
GGTTTAGAGGGAGCCTGGACACCAACACCTACCA
>1811499|reference Oceanobacter_species_Red65|length 31|copies 5
GGTTTCAGTCAGTCCTGGGCCGGTCATTACG
>1811499|reference Oceanobacter_species_Red65|length 31|copies 6
GGTTTCGCTTTCGCCAGGGTGGATCATTTCA
>1811499|reference Oceanobacter_species_Red65|length 31|copies 9
GGTTTCGGTAGCGCCTGGTAAAACATCCTTG
>1811499|reference Oceanobacter_species_Red65|length 32|copies 1
GGTTTCGGTAGCGCCTGGTAAAACATCCTTGG
>1811499|reference Oceanobacter_species_Red65|length 35|copies 1
GGTTTGAACTTGCCGTTCCAGGTCCCCCTCAAAAG
>1811499|reference Oceanobacter_species_Red65|length 31|copies 15
GGTTTGCGCTTGCCCAGGGCGAAACTCATTA
>1811499|reference Oceanobacter_species_Red65|length 31|copies 1
GGTTTTACCAAAACCTGGACCAGCAACTAAA
>1811499|reference Oceanobacter_species_Red65|length 32|copies 1
GGTTTTACCAAAACCTGGACCAGCAACTAAAA
>1811499|reference Oceanobacter_species_Red65|length 31|copies 1
GGTTTTACCAACACCAGGCGCTCCAATTAAA
>1811499|reference Oceanobacter_species_Red65|length 31|copies 1
GGTTTTACCAGTACCTGGTCCACCGCTGATT
>1811499|reference Oceanobacter_species_Red65|length 32|copies 3
GGTTTTACGCGTAACCAGGCGTTAATCGATAT
>1811499|reference Oceanobacter_species_Red65|length 31|copies 3
GTAAAGACAAAACCCTGGTTCGATTAGCGAA
>1811499|reference Oceanobacter_species_Red65|length 32|copies 1
GTAAAGACAAAACCCTGGTTCGATTAGCGAAA
>1811499|reference Oceanobacter_species_Red65|length 32|copies 1
GTAAAGATATAGGTCCAGGCGAGCGTGCCTAT
>1811499|reference Oceanobacter_species_Red65|length 33|copies 2
GTAAAGATATAGGTCCAGGCGAGCGTGCCTATG
>1811499|reference Oceanobacter_species_Red65|length 31|copies 1
GTAACCAAAAATACCTGGTGGGATGGGGCTC
>1811499|reference Oceanobacter_species_Red65|length 31|copies 2
GTAACCAAACAAGCCTGGTCACATTCATTTG
>1811499|reference Oceanobacter_species_Red65|length 32|copies 1
GTAAGGCGATTTGACCAGGAGTCAGGTACTGC
>1811499|reference Oceanobacter_species_Red65|length 31|copies 1
GTAAGGCGCTTCTCCAGGATAAGGAGGTTGA
>1811499|reference Oceanobacter_species_Red65|length 31|copies 4
GTAAGGTTGCCGGCCAGGCAAGCGTCGTTAT
>1811499|reference Oceanobacter_species_Red65|length 31|copies 5
GTAAGTCCCCATTCCTGGCTTCATCATCTTA
>1811499|reference Oceanobacter_species_Red65|length 31|copies 1
GTAATAACGCTTGCCTGGATAGCCTTCAGCG
>1811499|reference Oceanobacter_species_Red65|length 31|copies 6
GTACAACATGAAGCCTGGTCGATTCCAACTG
>1811499|reference Oceanobacter_species_Red65|length 32|copies 2
GTACAGCGCCAGACCAGGTGTCTTTTCCAATA
>1811499|reference Oceanobacter_species_Red65|length 31|copies 2
GTACCTAGAGCGCCCTGGGTGTAACCTATGT
>1811499|reference Oceanobacter_species_Red65|length 32|copies 1
GTACGGCTTGGCAACCAGGTGATGTCATGGAA
>1811499|reference Oceanobacter_species_Red65|length 33|copies 1
GTACTAGGTCGCCGCCTGGTTTCAAATAACTCA
>1811499|reference Oceanobacter_species_Red65|length 31|copies 3
GTACTCAAACGTACCTGGTTGCAACTGATCT
>1811499|reference Oceanobacter_species_Red65|length 33|copies 2
GTACTCAACCTATCCCTGGTGCGGAAGTTGACT
>1811499|reference Oceanobacter_species_Red65|length 32|copies 1
GTACTCAGGAGCAACCTGGCAGGCATCTTTAT
>1811499|reference Oceanobacter_species_Red65|length 31|copies 1
GTACTCTTGCTCACCTGGCACATTCATCTCT
>1811499|reference Oceanobacter_species_Red65|length 33|copies 1
GTACTGCCGGAGTGCCTGGGGTTGGTCTGGTGA
>1811499|reference Oceanobacter_species_Red65|length 32|copies 1
GTACTTGCAGTGTGCCAGGGAATTCTATCAGG
>1811499|reference Oceanobacter_species_Red65|length 30|copies 1
GTAGCATCGCTACCTGGCGCATAAGTTTCA
>1811499|reference Oceanobacter_species_Red65|length 31|copies 3
GTAGCCAACTGAGCCTGGGTGGTGGAGTAAG
>1811499|reference Oceanobacter_species_Red65|length 31|copies 1
GTAGCGCCTAAAACCTGGTTAGAGCAGCATA
>1811499|reference Oceanobacter_species_Red65|length 32|copies 1
GTAGCGCCTAAAACCTGGTTAGAGCAGCATAT
>1811499|reference Oceanobacter_species_Red65|length 31|copies 4
GTAGGTAATCAGTCCAGGCATCACCACGTAC
>1811499|reference Oceanobacter_species_Red65|length 32|copies 3
GTAGGTAATCAGTCCAGGCATCACCACGTACT
>1811499|reference Oceanobacter_species_Red65|length 31|copies 1
GTAGGTGAAAGCACCTGGTAGTGAAGAGTGG
>1811499|reference Oceanobacter_species_Red65|length 31|copies 4
GTAGTCGCAAGCGCCAGGCTTCCCTTATTCT
>1811499|reference Oceanobacter_species_Red65|length 31|copies 2
GTAGTTGTCAAAGCCTGGCCATTCGTCCCCT
>1811499|reference Oceanobacter_species_Red65|length 32|copies 1
GTAGTTGTCAAAGCCTGGCCATTCGTCCCCTA
>1811499|reference Oceanobacter_species_Red65|length 31|copies 9
GTATAAAGGCATCCCAGGTGCGACTCATGCG
>1811499|reference Oceanobacter_species_Red65|length 31|copies 4
GTATACACACTTTCCAGGCGTGCGCCTTCGA
>1811499|reference Oceanobacter_species_Red65|length 31|copies 5
GTATAGAGTCCGTCCTGGTCTGTCAAAATGA
>1811499|reference Oceanobacter_species_Red65|length 31|copies 3
GTATCAAAGCCACCCTGGAAAAACGGTTCTA
>1811499|reference Oceanobacter_species_Red65|length 32|copies 1
GTATCAAAGCCACCCTGGAAAAACGGTTCTAA
>1811499|reference Oceanobacter_species_Red65|length 31|copies 1
GTATCGGTAAAGCCCTGGAAAAGATGCGTGT
>1811499|reference Oceanobacter_species_Red65|length 31|copies 1
GTATCGGTACCAACCAGGTTGATCTTAACGC
>1811499|reference Oceanobacter_species_Red65|length 31|copies 2
GTATGATCTAACACCAGGTGGAGATGAGGGT
>1811499|reference Oceanobacter_species_Red65|length 41|copies 1
GTATGCAAATGGGCGGTCAGTTAACGACCACGACCGATGTG
>1811499|reference Oceanobacter_species_Red65|length 31|copies 3
GTATGCCATGTAGCCAGGGATAATCAAGAAT
>1811499|reference Oceanobacter_species_Red65|length 31|copies 1
GTATGCTTCACGACCAGGAGGACGCTTCAAT
>1811499|reference Oceanobacter_species_Red65|length 33|copies 1
GTATTAAACATGCGCCAGGTAAAGCATCCAACG
>1811499|reference Oceanobacter_species_Red65|length 37|copies 1
GTATTGATGAGATGCAGCGCCAGGTTCAAGACGACTA
>1811499|reference Oceanobacter_species_Red65|length 31|copies 10
GTATTGCCACTGACCAGGGTTGGCATGATCG
>1811499|reference Oceanobacter_species_Red65|length 9|copies 1
GTCAAAGGG
>1811499|reference Oceanobacter_species_Red65|length 31|copies 1
GTCAAATAAATCACCAGGCGCTTTACCCAGA
>1811499|reference Oceanobacter_species_Red65|length 9|copies 1
GTCAAGGAT
>1811499|reference Oceanobacter_species_Red65|length 28|copies 1
GTCAATCATCACCAGGCCTATATTAGAA
>1811499|reference Oceanobacter_species_Red65|length 31|copies 1
GTCAGAAGGCGAGCCTGGTTGGCCCCAGGTT
>1811499|reference Oceanobacter_species_Red65|length 31|copies 1
GTCCAACGAGCTCCCAGGTTCGCTTTCAACT
>1811499|reference Oceanobacter_species_Red65|length 31|copies 4
GTCCATGCCACCGCCAGGAAGCCACCGAAGA
>1811499|reference Oceanobacter_species_Red65|length 32|copies 1
GTCCGACACCTGCGCCTGGCAGTGACTGGAAA
>1811499|reference Oceanobacter_species_Red65|length 11|copies 1
GTCCGGTCCCG
>1811499|reference Oceanobacter_species_Red65|length 9|copies 1
GTCCGTCCA
>1811499|reference Oceanobacter_species_Red65|length 8|copies 1
GTCCTGAC
>1811499|reference Oceanobacter_species_Red65|length 8|copies 1
GTCCTGCC
>1811499|reference Oceanobacter_species_Red65|length 31|copies 2
GTCGAATCGCTGACCAGGCTCAGTTTTGTTG
>1811499|reference Oceanobacter_species_Red65|length 33|copies 1
GTCGACTTCTACACCAGGTCCTGCATACGCCCC
>1811499|reference Oceanobacter_species_Red65|length 31|copies 2
GTCGATACCGTGACCAGGGGGCTCATCAATA
>1811499|reference Oceanobacter_species_Red65|length 11|copies 1
GTCGCACCGTG
>1811499|reference Oceanobacter_species_Red65|length 12|copies 1
GTCGGATGCGGA
>1811499|reference Oceanobacter_species_Red65|length 10|copies 1
GTCGTGCCAG
>1811499|reference Oceanobacter_species_Red65|length 31|copies 6
GTCGTTCCCTTGGCCAGGTAAGGAGCAAGCT
>1811499|reference Oceanobacter_species_Red65|length 31|copies 1
GTCTAAGCTCACACCAGGTCCTGTCTTGCCG
>1811499|reference Oceanobacter_species_Red65|length 10|copies 1
GTCTACGAGG
>1811499|reference Oceanobacter_species_Red65|length 32|copies 1
GTCTACGCCAGTACCTGGGATAGCTTTTTCAT
>1811499|reference Oceanobacter_species_Red65|length 31|copies 3
GTCTCTTAGCCCGCCAGGAGCGGGGGAACCA
>1811499|reference Oceanobacter_species_Red65|length 31|copies 6
GTCTGCCTGTGTCCCAGGTGGATGCGTTGTT
>1811499|reference Oceanobacter_species_Red65|length 31|copies 1
GTCTTAAGTGGAACCTGGGTTGCAAATGAGC
>1811499|reference Oceanobacter_species_Red65|length 31|copies 2
GTCTTTCATTGGGCCAGGTGTTTCGGTTCGG
>1811499|reference Oceanobacter_species_Red65|length 31|copies 2
GTGAATGGCAAAACCTGGTATCGCGTATTCA
>1811499|reference Oceanobacter_species_Red65|length 10|copies 1
GTGAGATGGG
>1811499|reference Oceanobacter_species_Red65|length 31|copies 5
GTGAGCAATACTGCCAGGCCCTGCATTTTTG
>1811499|reference Oceanobacter_species_Red65|length 32|copies 1
GTGAGTCGATCCTCCTGGATAGATAGTGACGA
>1811499|reference Oceanobacter_species_Red65|length 37|copies 2
GTGAGTGGAATTTCCTGTGTAGCGGTGAAATGCGTAG
>1811499|reference Oceanobacter_species_Red65|length 32|copies 1
GTGATAACGCACACCAGGCAAGTCTTTTACAC
>1811499|reference Oceanobacter_species_Red65|length 31|copies 4
GTGATCACCTGCTCCAGGCGGCGTATCCAGA
>1811499|reference Oceanobacter_species_Red65|length 9|copies 1
GTGATGGCC
>1811499|reference Oceanobacter_species_Red65|length 31|copies 2
GTGATTTCAGAGGCCTGGATCTTCGTGACTT
>1811499|reference Oceanobacter_species_Red65|length 11|copies 1
GTGCACCTCGA
>1811499|reference Oceanobacter_species_Red65|length 31|copies 4
GTGCATTGTCGATCCAGGAAGGCCCGAATCA
>1811499|reference Oceanobacter_species_Red65|length 35|copies 1
GTGCGTAACCGTCAGCCATATGGGCTGCCGCTTGT
>1811499|reference Oceanobacter_species_Red65|length 12|copies 1
GTGGAGCTTGGT
>1811499|reference Oceanobacter_species_Red65|length 31|copies 8
GTGGCAGCCGCAGCCTGGCCGCAACTAACGC
>1811499|reference Oceanobacter_species_Red65|length 36|copies 1
GTGGCGTTTGCAGCAAAGCCAGGCGTGCTTGTTTAT
>1811499|reference Oceanobacter_species_Red65|length 31|copies 4
GTGGCTCTGCGGACCAGGTTTGAGCAAGTGT
>1811499|reference Oceanobacter_species_Red65|length 10|copies 1
GTGGGGAGCG
>1811499|reference Oceanobacter_species_Red65|length 31|copies 2
GTGGGTAACGGACCCTGGGTTATGCATCTTG
>1811499|reference Oceanobacter_species_Red65|length 31|copies 6
GTGTACTTCGCCACCTGGCGTTAATACATTT
>1811499|reference Oceanobacter_species_Red65|length 31|copies 6
GTGTGTACTAAGCCCTGGTCGCGCTGGCATC
>1811499|reference Oceanobacter_species_Red65|length 33|copies 1
GTGTTACTTTTGCGCCTGGACTTAGACTATTAG
>1811499|reference Oceanobacter_species_Red65|length 31|copies 1
GTGTTCACGTAACCCTGGCCAAAGTTGTTTT
>1811499|reference Oceanobacter_species_Red65|length 32|copies 1
GTGTTCACGTAACCCTGGCCAAAGTTGTTTTT
>1811499|reference Oceanobacter_species_Red65|length 10|copies 1
GTGTTCCACG
>1811499|reference Oceanobacter_species_Red65|length 31|copies 2
GTGTTCCCACAAACCAGGCGCCACCTCTGTC
>1811499|reference Oceanobacter_species_Red65|length 9|copies 1
GTGTTCGGC
>1811499|reference Oceanobacter_species_Red65|length 31|copies 1
GTTAAACTGAGCCCCTGGAAAATCTTCAAAT
>1811499|reference Oceanobacter_species_Red65|length 32|copies 1
GTTAAATATACGACCCAGGCCATACAAAATAA
>1811499|reference Oceanobacter_species_Red65|length 31|copies 2
GTTAATCAACGTACCAGGCGAATACCCCACC
>1811499|reference Oceanobacter_species_Red65|length 31|copies 2
GTTACCGTCATTACCAGGCTCAATACCATAG
>1811499|reference Oceanobacter_species_Red65|length 32|copies 1
GTTACCGTCATTACCAGGCTCAATACCATAGA
>1811499|reference Oceanobacter_species_Red65|length 31|copies 2
GTTACTCGCGCCACCTGGAAACTGAGTAATG
>1811499|reference Oceanobacter_species_Red65|length 33|copies 1
GTTACTTTCGATTGCCTGGCGGAAATCTTTAAA
>1811499|reference Oceanobacter_species_Red65|length 36|copies 1
GTTACTTTCGATTGCCTGGCGGAAATCTTTAAACAA
>1811499|reference Oceanobacter_species_Red65|length 31|copies 1
GTTAGCAGCGGGCCCAGGTGGCAAGGAAATC
>1811499|reference Oceanobacter_species_Red65|length 32|copies 1
GTTAGCAGCGGGCCCAGGTGGCAAGGAAATCT
>1811499|reference Oceanobacter_species_Red65|length 31|copies 2
GTTATCAAGACAGCCAGGTGAAACTGCGCAT
>1811499|reference Oceanobacter_species_Red65|length 32|copies 3
GTTATCAAGACAGCCAGGTGAAACTGCGCATG
>1811499|reference Oceanobacter_species_Red65|length 32|copies 1
GTTATGGATAAAACCAGGGTCAACACGTCCCA
>1811499|reference Oceanobacter_species_Red65|length 31|copies 4
GTTATTCTGCGGTCCAGGTGCTGGGGCTGGT
>1811499|reference Oceanobacter_species_Red65|length 32|copies 1
GTTCACGAACATTGCCTGGCCATGGGTATTGG
>1811499|reference Oceanobacter_species_Red65|length 29|copies 1
GTTCAGGTACCCACCAGGAGTGGATAACG
>1811499|reference Oceanobacter_species_Red65|length 30|copies 1
GTTCATGACGGACCAGGACGTGCTTGACCG
>1811499|reference Oceanobacter_species_Red65|length 31|copies 1
GTTCCATCGCAGGCCTGGTAACCATCGAAGA
>1811499|reference Oceanobacter_species_Red65|length 35|copies 1
GTTCCGCTATGTTTGGTAGTACGATGAACGTCTAT
>1811499|reference Oceanobacter_species_Red65|length 22|copies 1
GTTCCTGGATGACCCGTTAGCG
>1811499|reference Oceanobacter_species_Red65|length 32|copies 2
GTTCGGTTGCTGAACCTGGCGCTTAAGCTGCG
>1811499|reference Oceanobacter_species_Red65|length 32|copies 5
GTTCTGCATGGTGGCCAGGTGGTCTAATGGCG
>1811499|reference Oceanobacter_species_Red65|length 32|copies 1
GTTCTTCTGCTCAGCCTGGATACTATGAGTAG
>1811499|reference Oceanobacter_species_Red65|length 32|copies 4
GTTGAAGCTGCAACCTGGTCCATTGTTTAAGG
>1811499|reference Oceanobacter_species_Red65|length 32|copies 1
GTTGAAGTGACTGGCCAGGTAGATGATCGTGT
>1811499|reference Oceanobacter_species_Red65|length 33|copies 1
GTTGAAGTGACTGGCCAGGTAGATGATCGTGTA
>1811499|reference Oceanobacter_species_Red65|length 33|copies 1
GTTGCCACAAATGACCTGGTTGAATTTCGGTGG
>1811499|reference Oceanobacter_species_Red65|length 31|copies 1
GTTGGCACATCAGCCTGGGCATAGTTACCTT
>1811499|reference Oceanobacter_species_Red65|length 31|copies 2
GTTGGCTCAGAATCCAGGCAGTGAGCGCATT
>1811499|reference Oceanobacter_species_Red65|length 32|copies 1
GTTGGCTCAGAATCCAGGCAGTGAGCGCATTG
>1811499|reference Oceanobacter_species_Red65|length 12|copies 1
GTTGGGCATGGA
>1811499|reference Oceanobacter_species_Red65|length 31|copies 1
GTTGTTAACAGCGCCTGGTAAAGGTGATCTG
>1811499|reference Oceanobacter_species_Red65|length 32|copies 2
GTTGTTTGCTTAGCCTGGGGCTTAGCGGAACA
>1811499|reference Oceanobacter_species_Red65|length 31|copies 2
GTTTCAACAACTTCCAGGTACTGCTGGACAA
>1811499|reference Oceanobacter_species_Red65|length 31|copies 2
GTTTCCGCGGAAACCTGGTCTTCTCTTAACA
>1811499|reference Oceanobacter_species_Red65|length 31|copies 3
GTTTCGGCATCTTCCAGGCCATCAAGGAACA
>1811499|reference Oceanobacter_species_Red65|length 10|copies 1
GTTTCTGACG
>1811499|reference Oceanobacter_species_Red65|length 13|copies 1
GTTTGATGGTGCT
>1811499|reference Oceanobacter_species_Red65|length 31|copies 1
GTTTGCAGCAAAGCCAGGCGTGCTTGTTTAT
>1811499|reference Oceanobacter_species_Red65|length 32|copies 1
GTTTGCAGCAAAGCCAGGCGTGCTTGTTTATC
>1811499|reference Oceanobacter_species_Red65|length 27|copies 1
GTTTGCGACCTGGTTCATTGGCCGATG
>1811499|reference Oceanobacter_species_Red65|length 31|copies 3
GTTTGCGCTTAGCCCAGGGCTCGTGCATGCA
>1811499|reference Oceanobacter_species_Red65|length 34|copies 3
GTTTGGTTTCGCTTTTGAATCAGGCTGGGCGCCA
>1811499|reference Oceanobacter_species_Red65|length 32|copies 1
GTTTGTGCCAACAACCAGGTTGGAACAATCAA
>1811499|reference Oceanobacter_species_Red65|length 31|copies 4
GTTTTACGCGTAACCAGGCGTTAATCGATAT
>1811499|reference Oceanobacter_species_Red65|length 11|copies 1
GTTTTATCGAT
>1811499|reference Oceanobacter_species_Red65|length 31|copies 1
GTTTTATGAGCTTCCTGGTGCTGCTACAGAG
>1811499|reference Oceanobacter_species_Red65|length 32|copies 2
GTTTTATGAGCTTCCTGGTGCTGCTACAGAGG
>1811499|reference Oceanobacter_species_Red65|length 31|copies 1
GTTTTCAGGCTCACCTGGATCATCACGACGC
>1811499|reference Oceanobacter_species_Red65|length 32|copies 1
GTTTTCAGGCTCACCTGGATCATCACGACGCA
>1811499|reference Oceanobacter_species_Red65|length 31|copies 8
GTTTTCGCGCTTGCCTGGAAGTTGCGCTGCG
>1811499|reference Oceanobacter_species_Red65|length 31|copies 3
GTTTTCTTCAAAGCCTGGCTCTCGACCAAAT
>1811499|reference Oceanobacter_species_Red65|length 32|copies 1
GTTTTCTTCAAAGCCTGGCTCTCGACCAAATT
>1811499|reference Oceanobacter_species_Red65|length 31|copies 2
GTTTTTGCTGATTCCTGGTTTCGTCACTGAC
>1811499|reference Oceanobacter_species_Red65|length 32|copies 1
GTTTTTGCTGATTCCTGGTTTCGTCACTGACA
>1811499|reference Oceanobacter_species_Red65|length 31|copies 3
TAAAACAGTTTGCCCTGGCTGCTTGCTTAAG
>1811499|reference Oceanobacter_species_Red65|length 32|copies 7
TAAAACAGTTTGCCCTGGCTGCTTGCTTAAGA
>1811499|reference Oceanobacter_species_Red65|length 31|copies 5
TAAAACCTTCCGTCCTGGTTGGTTACGCTCG
>1811499|reference Oceanobacter_species_Red65|length 32|copies 1
TAAAACCTTCCGTCCTGGTTGGTTACGCTCGG
>1811499|reference Oceanobacter_species_Red65|length 33|copies 2
TAAAACGAGAAGCACCTGGTGTTGGAATCGAAG
>1811499|reference Oceanobacter_species_Red65|length 31|copies 1
TAAAACTGATCCCCCAGGCGCACACGAGCAC
>1811499|reference Oceanobacter_species_Red65|length 32|copies 1
TAAAACTGATCCCCCAGGCGCACACGAGCACT
>1811499|reference Oceanobacter_species_Red65|length 31|copies 1
TAAAAGACGTGGCCCAGGTACTGGCATCTCA
>1811499|reference Oceanobacter_species_Red65|length 35|copies 1
TAAAAGGCATGGTGGAGCATTTTGATGATAAGCAG
>1811499|reference Oceanobacter_species_Red65|length 33|copies 1
TAAAAGGTCCAGCACCAGGTAGTAGCGTTACTT
>1811499|reference Oceanobacter_species_Red65|length 32|copies 1
TAAAAGTAAATCTGCCAGGTGGTGCGTTGACG
>1811499|reference Oceanobacter_species_Red65|length 32|copies 1
TAAAATATACGCCACCTGGCGCAGGCGATGAA
>1811499|reference Oceanobacter_species_Red65|length 32|copies 1
TAAAATCATCAAGCCTGGACCGATACCGGCTA
>1811499|reference Oceanobacter_species_Red65|length 31|copies 2
TAAAATTTCTAAGCCAGGTACCGCGCCTGAA
>1811499|reference Oceanobacter_species_Red65|length 32|copies 1
TAAAATTTCTAAGCCAGGTACCGCGCCTGAAG
>1811499|reference Oceanobacter_species_Red65|length 31|copies 1
TAAACAATGCAATCCAGGGTAGATTTCCTAG
>1811499|reference Oceanobacter_species_Red65|length 31|copies 2
TAAACACAACGCCCCTGGAATCAACAACCAG
>1811499|reference Oceanobacter_species_Red65|length 32|copies 1
TAAACACAACGCCCCTGGAATCAACAACCAGA
>1811499|reference Oceanobacter_species_Red65|length 32|copies 1
TAAACCAAGGACTACCTGGATAAAACTGTAAG
>1811499|reference Oceanobacter_species_Red65|length 32|copies 18
TAAAGATATAGGTCCAGGCGAGCGTGCCTATG
>1811499|reference Oceanobacter_species_Red65|length 32|copies 1
TAAAGCGATAATTACCTGGGCCGTATACCATC
>1811499|reference Oceanobacter_species_Red65|length 31|copies 1
TAAAGCGTAAATACCAGGCTGCCCGCTTTTC
>1811499|reference Oceanobacter_species_Red65|length 30|copies 1
TAAAGGCCCAGGTCCTGGTCGTGAATCTGC
>1811499|reference Oceanobacter_species_Red65|length 31|copies 4
TAAAGGCGCACTTCCAGGTGCGACAGGTGGT
>1811499|reference Oceanobacter_species_Red65|length 32|copies 1
TAAAGTCCACGTGCCCAGGGGTATCGATCACG
>1811499|reference Oceanobacter_species_Red65|length 31|copies 2
TAAATGAATAGCCCCAGGGCCGCTGGTCCCC
>1811499|reference Oceanobacter_species_Red65|length 31|copies 1
TAAATTATCAGGACCAGGGGTCACGGCAAGT
>1811499|reference Oceanobacter_species_Red65|length 32|copies 2
TAACAAACAAAAAGCCTGGGTTGAATTGTCCG
>1811499|reference Oceanobacter_species_Red65|length 32|copies 1
TAACAAGCTACCACCTGGGTAACCATAAATAT
>1811499|reference Oceanobacter_species_Red65|length 32|copies 1
TAACACCAAAGGCACCTGGATCCGTTTGCGCA
>1811499|reference Oceanobacter_species_Red65|length 31|copies 1
TAACATTATTAACCCAGGATCCGACATAATG
>1811499|reference Oceanobacter_species_Red65|length 32|copies 7
TAACCATCTCACTGCCTGGAGCATCCATGGCG
>1811499|reference Oceanobacter_species_Red65|length 32|copies 1
TAACGAACTGCAAACCTGGCTCCAGAGTACGA
>1811499|reference Oceanobacter_species_Red65|length 31|copies 3
TAACGCAATAAACCCTGGACGCAAATGCTTA
>1811499|reference Oceanobacter_species_Red65|length 32|copies 1
TAACTCGGTTCAAACCTGGTTCGCTTTGTCCC
>1811499|reference Oceanobacter_species_Red65|length 31|copies 3
TAACTTCCCGCTGCCAGGGTCTTAGCAAAGG
>1811499|reference Oceanobacter_species_Red65|length 32|copies 2
TAACTTCCCGCTGCCAGGGTCTTAGCAAAGGC
>1811499|reference Oceanobacter_species_Red65|length 31|copies 1
TAACTTGGTCATTCCTGGCTTGGCAGGTCTC
>1811499|reference Oceanobacter_species_Red65|length 32|copies 1
TAACTTGGTCATTCCTGGCTTGGCAGGTCTCG
>1811499|reference Oceanobacter_species_Red65|length 34|copies 1
TAAGATACCTTATCCCAGGTGCGAGAGTTGGCCG
>1811499|reference Oceanobacter_species_Red65|length 31|copies 1
TAAGCAACTTTCTCCTGGCTTTTCGCATGTG
>1811499|reference Oceanobacter_species_Red65|length 32|copies 3
TAAGCAACTTTCTCCTGGCTTTTCGCATGTGG
>1811499|reference Oceanobacter_species_Red65|length 31|copies 2
TAAGCAATTATCGCCTGGTAAATGCCGATCT
>1811499|reference Oceanobacter_species_Red65|length 31|copies 1
TAAGCCCGGCTAACCAGGCGATAATCGCAAC
>1811499|reference Oceanobacter_species_Red65|length 32|copies 1
TAAGCCCGGCTAACCAGGCGATAATCGCAACT
>1811499|reference Oceanobacter_species_Red65|length 31|copies 3
TAAGGCGATTTGACCAGGAGTCAGGTACTGC
>1811499|reference Oceanobacter_species_Red65|length 31|copies 1
TAAGTATGCAAAACCAGGAGCAAAACCAATT
>1811499|reference Oceanobacter_species_Red65|length 31|copies 1
TAAGTGACATGGCCCAGGTTACGCAGTCTTT
>1811499|reference Oceanobacter_species_Red65|length 32|copies 2
TAAGTGACATGGCCCAGGTTACGCAGTCTTTA
>1811499|reference Oceanobacter_species_Red65|length 32|copies 3
TAATAAACCCACGACCAGGATGAAACTATGTA
>1811499|reference Oceanobacter_species_Red65|length 32|copies 4
TAATAAATCGGGTACCTGGGATAGCTTCAAAT
>1811499|reference Oceanobacter_species_Red65|length 32|copies 2
TAATAAGCCGCTTACCAGGTGCCAAACACCCC
>1811499|reference Oceanobacter_species_Red65|length 31|copies 1
TAATACCAAGCCACCTGGTGCTTTAAAACCA
>1811499|reference Oceanobacter_species_Red65|length 32|copies 1
TAATACTAGGCCACCCAGGCCAAGCCAATCCA
>1811499|reference Oceanobacter_species_Red65|length 36|copies 1
TAATACTTTTCTTGATAGTTAACCGTTAGTGGAAAG
>1811499|reference Oceanobacter_species_Red65|length 31|copies 4
TAATCCAATGCTTCCTGGCATCGACCGTTAA
>1811499|reference Oceanobacter_species_Red65|length 31|copies 1
TAATCCACCAACACCAGGAATATGAACATAT
>1811499|reference Oceanobacter_species_Red65|length 31|copies 3
TAATCCTGATGCTCCTGGAACAATTGGTGCT
>1811499|reference Oceanobacter_species_Red65|length 32|copies 1
TAATCTTTATTTGCCCAGGCAGTAGCAGCCAG
>1811499|reference Oceanobacter_species_Red65|length 32|copies 3
TAATGAATGAAGCGCCTGGTTTGGTAGACTTG
>1811499|reference Oceanobacter_species_Red65|length 31|copies 4
TAATGAGTGGTCCCCTGGGTTCCTTTATTGT
>1811499|reference Oceanobacter_species_Red65|length 32|copies 2
TAATGATGGGGTCCCAGGTTCGAATCCCGGTG
>1811499|reference Oceanobacter_species_Red65|length 31|copies 4
TAATGCCATCGCCCCTGGCTTTATTGAAACC
>1811499|reference Oceanobacter_species_Red65|length 31|copies 2
TAATGCTCATTAGCCAGGGCAACGCATCAAT
>1811499|reference Oceanobacter_species_Red65|length 32|copies 1
TAATGCTCATTAGCCAGGGCAACGCATCAATT
>1811499|reference Oceanobacter_species_Red65|length 33|copies 1
TAATGGCGCACATTCCTGGTTTACGTGTGGTGA
>1811499|reference Oceanobacter_species_Red65|length 31|copies 20
TAATGGTTCGGCGCCAGGGTCCAGCAGCCAT
>1811499|reference Oceanobacter_species_Red65|length 31|copies 1
TAATGTAAGCGCACCAGGCCAAAAAGCTTCT
>1811499|reference Oceanobacter_species_Red65|length 32|copies 5
TAATGTAAGCGCACCAGGCCAAAAAGCTTCTA
>1811499|reference Oceanobacter_species_Red65|length 32|copies 1
TAATGTGTCCTGCCCCTGGGTGAAATACGACA
>1811499|reference Oceanobacter_species_Red65|length 32|copies 1
TAATTAAAATGTCTCCAGGCTGCACAATATCT
>1811499|reference Oceanobacter_species_Red65|length 31|copies 5
TAATTGCACGCTGCCAGGCAGCTCTATTTTG
>1811499|reference Oceanobacter_species_Red65|length 26|copies 1
TAATTGGCATCCGCCAGGGTCAACCC
>1811499|reference Oceanobacter_species_Red65|length 31|copies 11
TAATTGGCATCCGCCAGGGTCAACCCGATCA
>1811499|reference Oceanobacter_species_Red65|length 31|copies 4
TAATTGGCTTGCCCCAGGCCAATTCTGTATT
>1811499|reference Oceanobacter_species_Red65|length 32|copies 1
TAATTGGCTTGCCCCAGGCCAATTCTGTATTA
>1811499|reference Oceanobacter_species_Red65|length 31|copies 1
TACAACCCAAACCCCAGGGCATGCATCTCGT
>1811499|reference Oceanobacter_species_Red65|length 31|copies 3
TACAAGGATGTCACCAGGATTCACTTCTGCA
>1811499|reference Oceanobacter_species_Red65|length 31|copies 1
TACACTCGCCATCCCTGGCGAGTGAATTGCT
>1811499|reference Oceanobacter_species_Red65|length 31|copies 4
TACAGAGGGCACGCCTGGAGAGCTAGGTACA
>1811499|reference Oceanobacter_species_Red65|length 31|copies 4
TACAGGCTTTTCACCTGGGCGGGCTACAATA
>1811499|reference Oceanobacter_species_Red65|length 32|copies 2
TACAGGCTTTTCACCTGGGCGGGCTACAATAA
>1811499|reference Oceanobacter_species_Red65|length 31|copies 3
TACATCGAACGCTCCTGGATCCTTGAGGATA
>1811499|reference Oceanobacter_species_Red65|length 30|copies 1
TACATTGTGCCGCCCAGGCATACGCAAACG
>1811499|reference Oceanobacter_species_Red65|length 31|copies 1
TACATTGTGCCGCCCAGGCATACGCAAACGT
>1811499|reference Oceanobacter_species_Red65|length 40|copies 1
TACCCATTTTTTACCCTGTGAGCCAGGGTTGGGTTTATAC
>1811499|reference Oceanobacter_species_Red65|length 31|copies 2
TACCCCTCCATGTCCTGGTTTAGCCCCTTGA
>1811499|reference Oceanobacter_species_Red65|length 31|copies 2
TACCCGGCAAGCCCCAGGCTGATGCTGCCGA
>1811499|reference Oceanobacter_species_Red65|length 31|copies 2
TACCCGTACTGGTCCAGGGAAGCCGAGAAGT
>1811499|reference Oceanobacter_species_Red65|length 33|copies 1
TACCCGTTTTCGCACCAGGCATGGAGCTGCAAG
>1811499|reference Oceanobacter_species_Red65|length 32|copies 1
TACCCTGCAGTGACCCAGGAATCACACCATTG
>1811499|reference Oceanobacter_species_Red65|length 31|copies 2
TACCGCAGCGATTCCTGGCAAGCAGTCTCCA
>1811499|reference Oceanobacter_species_Red65|length 32|copies 2
TACCGCCTTGGGTGCCTGGCTCAACTTGAAGA
>1811499|reference Oceanobacter_species_Red65|length 32|copies 4
TACCGCGATCCGGGCCAGGTTCGTCTGAAATG
>1811499|reference Oceanobacter_species_Red65|length 31|copies 1
TACCTCCCAGCGCCCTGGCCAATGACTTTAT
>1811499|reference Oceanobacter_species_Red65|length 32|copies 4
TACCTCCCAGCGCCCTGGCCAATGACTTTATT
>1811499|reference Oceanobacter_species_Red65|length 8|copies 1
TACCTCGC
>1811499|reference Oceanobacter_species_Red65|length 31|copies 2
TACGAGAGATTGTCCAGGCGTTACCGCGCGC
>1811499|reference Oceanobacter_species_Red65|length 31|copies 1
TACGATTCCAGATCCTGGCTTGCCGTTAATT
>1811499|reference Oceanobacter_species_Red65|length 32|copies 3
TACGCGCTGCAGCACCAGGGTGCTCCATAGAG
>1811499|reference Oceanobacter_species_Red65|length 33|copies 1
TACGGCTCATACCACCAGGGCGGTCTTCCCAAG
>1811499|reference Oceanobacter_species_Red65|length 32|copies 1
TACGGCTTGGCAACCAGGTGATGTCATGGAAA
>1811499|reference Oceanobacter_species_Red65|length 32|copies 1
TACGTGCAACGGCGCCTGGCATATTCGCGACA
>1811499|reference Oceanobacter_species_Red65|length 31|copies 1
TACGTGTACCGCGCCAGGAACATGAGCCTGT
>1811499|reference Oceanobacter_species_Red65|length 31|copies 3
TACTAGGTCGCCGCCTGGTTTCAAATAACTC
>1811499|reference Oceanobacter_species_Red65|length 32|copies 5
TACTAGGTCGCCGCCTGGTTTCAAATAACTCA
>1811499|reference Oceanobacter_species_Red65|length 32|copies 1
TACTCAACCTATCCCTGGTGCGGAAGTTGACT
>1811499|reference Oceanobacter_species_Red65|length 31|copies 1
TACTCAGGAGCAACCTGGCAGGCATCTTTAT
>1811499|reference Oceanobacter_species_Red65|length 40|copies 1
TACTCAGGAGCAACCTGGCAGGCATCTTTATTTTTGGCCT
>1811499|reference Oceanobacter_species_Red65|length 31|copies 1
TACTCGTAGTAAGCCTGGGTGTGAGATTTGT
>1811499|reference Oceanobacter_species_Red65|length 40|copies 1
TACTGAAATGGGTTCAGCTTCACCTGCATGATCCAAGCGC
>1811499|reference Oceanobacter_species_Red65|length 31|copies 1
TACTGATAGAAGACCAGGTGATGTTGCAGCA
>1811499|reference Oceanobacter_species_Red65|length 31|copies 1
TACTGCCATCTCACCTGGGCGTACGGTGACT
>1811499|reference Oceanobacter_species_Red65|length 31|copies 1
TACTGCCGGAGTGCCTGGGGTTGGTCTGGTG
>1811499|reference Oceanobacter_species_Red65|length 12|copies 1
TACTGGGTGAGA
>1811499|reference Oceanobacter_species_Red65|length 31|copies 3
TACTTGCAGTGTGCCAGGGAATTCTATCAGG
>1811499|reference Oceanobacter_species_Red65|length 31|copies 2
TACTTGTGCTGGACCTGGTACTTGACCCAGA
>1811499|reference Oceanobacter_species_Red65|length 32|copies 1
TACTTTTGTCGTTCCAGGTTTCCGGAAGGCCC
>1811499|reference Oceanobacter_species_Red65|length 31|copies 2
TAGACAATCGCATCCAGGGTTTGGCAACGTT
>1811499|reference Oceanobacter_species_Red65|length 31|copies 2
TAGACGATCTGATCCAGGGGATACGCGAGAT
>1811499|reference Oceanobacter_species_Red65|length 32|copies 1
TAGACGATCTGATCCAGGGGATACGCGAGATC
>1811499|reference Oceanobacter_species_Red65|length 31|copies 1
TAGAGCGTTAGTACCAGGATCATACAATTCA
>1811499|reference Oceanobacter_species_Red65|length 32|copies 1
TAGAGCTGCGGAAACCAGGGAAATTAACCGGA
>1811499|reference Oceanobacter_species_Red65|length 32|copies 3
TAGAGTCAATCAAGCCTGGCGCGACTGTATTA
>1811499|reference Oceanobacter_species_Red65|length 31|copies 1
TAGATAGGCAATACCAGGCGTCGGCATTGGA
>1811499|reference Oceanobacter_species_Red65|length 32|copies 1
TAGATTTAAAAAACCAGGTGCAGCGTAATTCG
>1811499|reference Oceanobacter_species_Red65|length 31|copies 1
TAGCAGCAATTAACCAGGGCGGTCCAATACA
>1811499|reference Oceanobacter_species_Red65|length 31|copies 1
TAGCATCGTTGATCCAGGTTTCCTCTCGGGT
>1811499|reference Oceanobacter_species_Red65|length 31|copies 1
TAGCCACTGCTTACCTGGGCTTGCGTTGTCG
>1811499|reference Oceanobacter_species_Red65|length 32|copies 1
TAGCCCTAGGGGAACCTGGGGCTGGATCACCT
>1811499|reference Oceanobacter_species_Red65|length 31|copies 5
TAGGAAACCGATTCCTGGGTGTAGGCCATCT
>1811499|reference Oceanobacter_species_Red65|length 32|copies 1
TAGGAAACCGATTCCTGGGTGTAGGCCATCTA
>1811499|reference Oceanobacter_species_Red65|length 31|copies 1
TAGGAGGCCATACCCAGGCGGCTTCTCCTGC
>1811499|reference Oceanobacter_species_Red65|length 32|copies 1
TAGGAGGCCATACCCAGGCGGCTTCTCCTGCT
>1811499|reference Oceanobacter_species_Red65|length 31|copies 2
TAGGCCAATCTGACCTGGCGATTATAAATAT
>1811499|reference Oceanobacter_species_Red65|length 31|copies 4
TAGGCGTCTGCTGCCAGGGCAAGATTTTCCG
>1811499|reference Oceanobacter_species_Red65|length 32|copies 1
TAGGGTAACCCCGGCCAGGCCCAGTGTGGAGT
>1811499|reference Oceanobacter_species_Red65|length 31|copies 15
TAGTAAGCTTGAGCCTGGCGCAATGATGACG
>1811499|reference Oceanobacter_species_Red65|length 31|copies 2
TAGTATTGACAAGCCAGGGTCACCGGCGGGA
>1811499|reference Oceanobacter_species_Red65|length 8|copies 1
TAGTCAGT
>1811499|reference Oceanobacter_species_Red65|length 32|copies 1
TAGTCGGTGCAGGGCCAGGCGATCCGGATTTG
>1811499|reference Oceanobacter_species_Red65|length 32|copies 1
TAGTTGAAGGGGCGCCAGGCTTAGCCAAAACC
>1811499|reference Oceanobacter_species_Red65|length 19|copies 1
TAGTTGTCAAAGCCTGGCC
>1811499|reference Oceanobacter_species_Red65|length 32|copies 1
TATACAAACAAATCCCTGGCTTGCCAGCGAGT
>1811499|reference Oceanobacter_species_Red65|length 40|copies 1
TATACACCCGGCAAGTCTTCACCAGGGAAACCGCCTTTCA
>1811499|reference Oceanobacter_species_Red65|length 33|copies 1
TATAGAAATCTGTTCCTGGATGACCCGTTAGCG
>1811499|reference Oceanobacter_species_Red65|length 11|copies 1
TATAGCCAGCA
>1811499|reference Oceanobacter_species_Red65|length 31|copies 2
TATAGCCAGCAAGCCTGGTTTCAATTGGAGC
>1811499|reference Oceanobacter_species_Red65|length 31|copies 1
TATAGCGGCTACTCCAGGGTTTCTAAATAGC
>1811499|reference Oceanobacter_species_Red65|length 31|copies 1
TATATTGCTACGCCAGGCGCATCGGTACGAG
>1811499|reference Oceanobacter_species_Red65|length 33|copies 1
TATATTGTTCGTGCCCAGGAGTATCGGCAATGA
>1811499|reference Oceanobacter_species_Red65|length 32|copies 2
TATCAACCTGTTTACCTGGGAACAAAGCCTTG
>1811499|reference Oceanobacter_species_Red65|length 32|copies 1
TATCAATCCAATCGCCAGGCTTTAAACCCAGT
>1811499|reference Oceanobacter_species_Red65|length 32|copies 1
TATCACCATCCTGACCAGGAGACGTTGCAACA
>1811499|reference Oceanobacter_species_Red65|length 33|copies 2
TATCACCTTTCAAACCAGGGTCGGTTTCAGTCA
>1811499|reference Oceanobacter_species_Red65|length 32|copies 4
TATCATCAAGCAAACCAGGCACCTCAGTATCG
>1811499|reference Oceanobacter_species_Red65|length 31|copies 1
TATCCAAGCATTACCTGGCAAGGTTGCGTAT
>1811499|reference Oceanobacter_species_Red65|length 32|copies 2
TATCGATCACGTGACCAGGCCAGCCCCAAGTG
>1811499|reference Oceanobacter_species_Red65|length 31|copies 3
TATCGGCACACTCCCAGGCAGGAGATATCAC
>1811499|reference Oceanobacter_species_Red65|length 32|copies 1
TATCGTATTGCTTACCTGGCTTCATGGCTTCT
>1811499|reference Oceanobacter_species_Red65|length 32|copies 1
TATCGTCATCCATACCAGGACCGTTGTCTTCT
>1811499|reference Oceanobacter_species_Red65|length 33|copies 1
TATCGTCATCCATACCAGGACCGTTGTCTTCTA
>1811499|reference Oceanobacter_species_Red65|length 30|copies 1
TATCTATCTGGACCTGGATACGCCAATTTG
>1811499|reference Oceanobacter_species_Red65|length 32|copies 2
TATCTCACCGTGCACCTGGTTCTATCGGCCAA
>1811499|reference Oceanobacter_species_Red65|length 30|copies 1
TATCTTGTCCTGCCTGGCGGACACGCACAT
>1811499|reference Oceanobacter_species_Red65|length 32|copies 3
TATCTTTGTCGCCCCAGGGCTGGATGCCATCG
>1811499|reference Oceanobacter_species_Red65|length 32|copies 1
TATGAAACTTTATTCCTGGTTCGGTGAACGTG
>1811499|reference Oceanobacter_species_Red65|length 32|copies 2
TATGAAGATGGCCACCAGGAATGCTGTGGCAT
>1811499|reference Oceanobacter_species_Red65|length 32|copies 1
TATGAGCCCAGTGACCAGGCGGCGTGCTATAT
>1811499|reference Oceanobacter_species_Red65|length 32|copies 3
TATGCCGGTCCCGCCCAGGGTGATCAAACCAG
>1811499|reference Oceanobacter_species_Red65|length 31|copies 3
TATGCGCAGGTTTCCTGGTCTTAACTCTCTC
>1811499|reference Oceanobacter_species_Red65|length 31|copies 3
TATGCGTTTACAGCCTGGTCAAACGATTGCG
>1811499|reference Oceanobacter_species_Red65|length 31|copies 3
TATGGAAAATAGCCCAGGCCACGGCCTCTTC
>1811499|reference Oceanobacter_species_Red65|length 32|copies 2
TATGGAAGAAGCCACCTGGACTGGATTGACCT
>1811499|reference Oceanobacter_species_Red65|length 31|copies 5
TATGGCGCTCACCCCAGGGCGTATTGGTTAT
>1811499|reference Oceanobacter_species_Red65|length 31|copies 6
TATGGGCGGTTTGCCAGGTGCGGGTTATCAC
>1811499|reference Oceanobacter_species_Red65|length 10|copies 1
TATGGGGCGT
>1811499|reference Oceanobacter_species_Red65|length 31|copies 1
TATGGGGCTTAACCCTGGCACCTTCACAGAT
>1811499|reference Oceanobacter_species_Red65|length 31|copies 1
TATGTAAACATGGCCAGGGATAATCTTATCG
>1811499|reference Oceanobacter_species_Red65|length 32|copies 1
TATGTCAGATTCAACCAGGTCGTGTCCTATAT
>1811499|reference Oceanobacter_species_Red65|length 32|copies 1
TATGTCGCTACGAGCCTGGGCTACTGTATCGG
>1811499|reference Oceanobacter_species_Red65|length 32|copies 1
TATGTGTTTGGTATCCTGGATAATTTTCCCTT
>1811499|reference Oceanobacter_species_Red65|length 32|copies 5
TATTAAACATGCGCCAGGTAAAGCATCCAACG
>1811499|reference Oceanobacter_species_Red65|length 33|copies 1
TATTAAACATGCGCCAGGTAAAGCATCCAACGC
>1811499|reference Oceanobacter_species_Red65|length 32|copies 3
TATTACATGGAGCACCTGGAAGAAGGTCGTTA
>1811499|reference Oceanobacter_species_Red65|length 31|copies 2
TATTACTACCGGACCAGGGCGACCAGAAGTC
>1811499|reference Oceanobacter_species_Red65|length 32|copies 3
TATTACTACCGGACCAGGGCGACCAGAAGTCG
>1811499|reference Oceanobacter_species_Red65|length 31|copies 5
TATTCATTATCCGCCAGGTGACGATCCAATA
>1811499|reference Oceanobacter_species_Red65|length 31|copies 3
TATTCCATCAACTCCTGGGACCTCATTAGTA
>1811499|reference Oceanobacter_species_Red65|length 31|copies 5
TATTCGTCGTAAACCAGGCCGACATTGAAAA
>1811499|reference Oceanobacter_species_Red65|length 31|copies 4
TATTCTCCCAACCCCAGGCGTGCCTTCTAAA
>1811499|reference Oceanobacter_species_Red65|length 31|copies 1
TATTCTGGTAAGACCAGGGCACAATGCTCAA
>1811499|reference Oceanobacter_species_Red65|length 31|copies 1
TATTGACCTGCGTCCAGGTATCGCTAAAGCC
>1811499|reference Oceanobacter_species_Red65|length 11|copies 1
TATTGCATCGT
>1811499|reference Oceanobacter_species_Red65|length 30|copies 1
TATTGCCACTGACCAGGGTTGGCATGATCG
>1811499|reference Oceanobacter_species_Red65|length 31|copies 2
TATTGCGAACATGCCAGGAGGCGTTAACGAA
>1811499|reference Oceanobacter_species_Red65|length 32|copies 2
TATTGCGAACATGCCAGGAGGCGTTAACGAAT
>1811499|reference Oceanobacter_species_Red65|length 31|copies 3
TATTGCGAGTGTTCCTGGGCTAAGGTCTGAA
>1811499|reference Oceanobacter_species_Red65|length 32|copies 2
TATTGCGAGTGTTCCTGGGCTAAGGTCTGAAT
>1811499|reference Oceanobacter_species_Red65|length 32|copies 2
TATTGCTTCTATGCCAGGTATCCAACGTTTGA
>1811499|reference Oceanobacter_species_Red65|length 32|copies 4
TATTGGAAGTGATGCCAGGCGAGAGTTTGGCG
>1811499|reference Oceanobacter_species_Red65|length 32|copies 2
TATTGTATTCCAAGCCAGGACGACCAGAAAAG
>1811499|reference Oceanobacter_species_Red65|length 32|copies 2
TATTTACCAAAGTACCAGGAATCGCTGCTGCA
>1811499|reference Oceanobacter_species_Red65|length 31|copies 1
TCAAACAAATGGGCCTGGTCTTGCTCGCGCA
>1811499|reference Oceanobacter_species_Red65|length 32|copies 1
TCAAACAAATGGGCCTGGTCTTGCTCGCGCAA
>1811499|reference Oceanobacter_species_Red65|length 32|copies 2
TCAAAGACAGTTGGCCAGGACAAATGCGCACA
>1811499|reference Oceanobacter_species_Red65|length 33|copies 12
TCAAAGACAGTTGGCCAGGACAAATGCGCACAG
>1811499|reference Oceanobacter_species_Red65|length 31|copies 4
TCAAAGTGTATGACCTGGGCACTTGCATGAA
>1811499|reference Oceanobacter_species_Red65|length 31|copies 6
TCAACCACAAGCCCCAGGCTACAACGGTGAT
>1811499|reference Oceanobacter_species_Red65|length 32|copies 4
TCAACCACAAGCCCCAGGCTACAACGGTGATG
>1811499|reference Oceanobacter_species_Red65|length 35|copies 3
TCAACTGCGTGCTCATGGTTATACACTGGGGCATT
>1811499|reference Oceanobacter_species_Red65|length 32|copies 1
TCAAGTCGTTGCTCCCAGGGGAGTTCAATTTC
>1811499|reference Oceanobacter_species_Red65|length 32|copies 2
TCAAGTGCCTTCCACCTGGCTGAGTCTCGGCA
>1811499|reference Oceanobacter_species_Red65|length 31|copies 2
TCAAGTGTGTGTGCCTGGTAAGCAACTATCT
>1811499|reference Oceanobacter_species_Red65|length 31|copies 2
TCAATATCAACTGCCAGGTATGCCCACGTCT
>1811499|reference Oceanobacter_species_Red65|length 31|copies 3
TCAATGTAGCTACCCTGGCTGCCGCCCATAT
>1811499|reference Oceanobacter_species_Red65|length 32|copies 1
TCAATGTAGCTACCCTGGCTGCCGCCCATATG
>1811499|reference Oceanobacter_species_Red65|length 31|copies 6
TCAATGTGATAGGCCAGGGGTGCTTCTGTAG
>1811499|reference Oceanobacter_species_Red65|length 31|copies 2
TCACACAGGCTACCCAGGTGGCTTGCGTGAA
>1811499|reference Oceanobacter_species_Red65|length 32|copies 7
TCACACAGGCTACCCAGGTGGCTTGCGTGAAA
>1811499|reference Oceanobacter_species_Red65|length 39|copies 1
TCACACAGGCTACCCAGGTGGCTTGCGTGAAATTAACTT
>1811499|reference Oceanobacter_species_Red65|length 33|copies 1
TCACACGAACGGGGCCAGGGCGAAGTTTGGTCA
>1811499|reference Oceanobacter_species_Red65|length 32|copies 1
TCACAGTCGGAAACCTGGTACATGGCTTGGGT
>1811499|reference Oceanobacter_species_Red65|length 32|copies 1
TCACCATTGATGGCCCAGGTGGGGCAGGCAAG
>1811499|reference Oceanobacter_species_Red65|length 31|copies 1
TCACCCATTCAAACCAGGTTAACCCCATACT
>1811499|reference Oceanobacter_species_Red65|length 31|copies 3
TCACCTAAACCCTCCAGGGAGGCACTCCCAT
>1811499|reference Oceanobacter_species_Red65|length 31|copies 1
TCACCTCGACATACCAGGGGCTCTTGCACCC
>1811499|reference Oceanobacter_species_Red65|length 31|copies 1
TCACGAAACGCTGCCTGGGCATCACTTACAA
>1811499|reference Oceanobacter_species_Red65|length 32|copies 2
TCACGAAACGCTGCCTGGGCATCACTTACAAA
>1811499|reference Oceanobacter_species_Red65|length 32|copies 2
TCACGAGCACTCGTCCAGGTTACGCTACAAGT
>1811499|reference Oceanobacter_species_Red65|length 31|copies 11
TCACGCAGTTGATCCAGGGCGCGGCCACTTG
>1811499|reference Oceanobacter_species_Red65|length 32|copies 1
TCACGCAGTTGATCCAGGGCGCGGCCACTTGG
>1811499|reference Oceanobacter_species_Red65|length 32|copies 1
TCACGCTTCCAAGCCAGGTGATATCGTCACTG
>1811499|reference Oceanobacter_species_Red65|length 9|copies 1
TCACGTCGG
>1811499|reference Oceanobacter_species_Red65|length 38|copies 12
TCACTACTGCAGCTGACTCTGCACGCGATTTGTCTCTT
>1811499|reference Oceanobacter_species_Red65|length 31|copies 1
TCACTTTATATATCCTGGTTGTGGCTACGGG
>1811499|reference Oceanobacter_species_Red65|length 32|copies 1
TCACTTTATATATCCTGGTTGTGGCTACGGGG
>1811499|reference Oceanobacter_species_Red65|length 32|copies 1
TCAGACGATTAGGACCAGGGGCTAATCGCAAC
>1811499|reference Oceanobacter_species_Red65|length 31|copies 1
TCAGACTCGTAAGCCTGGACGTGTTGTTGAG
>1811499|reference Oceanobacter_species_Red65|length 32|copies 2
TCAGACTCGTAAGCCTGGACGTGTTGTTGAGT
>1811499|reference Oceanobacter_species_Red65|length 10|copies 1
TCAGATCCTC
>1811499|reference Oceanobacter_species_Red65|length 31|copies 2
TCAGCACCAAAGACCAGGGACGTTTCAAAAT
>1811499|reference Oceanobacter_species_Red65|length 31|copies 1
TCAGCGCAATGTGCCAGGAGCCGTAATGCTC
>1811499|reference Oceanobacter_species_Red65|length 32|copies 1
TCAGCGCAATGTGCCAGGAGCCGTAATGCTCG
>1811499|reference Oceanobacter_species_Red65|length 10|copies 1
TCAGCTCGCC
>1811499|reference Oceanobacter_species_Red65|length 9|copies 1
TCAGCTGAG
>1811499|reference Oceanobacter_species_Red65|length 33|copies 1
TCAGCTGCAAAAAACCAGGGCTGTTGTAAAGAA
>1811499|reference Oceanobacter_species_Red65|length 32|copies 2
TCAGGATAAAAACGCCTGGCACGCAAACTATA
>1811499|reference Oceanobacter_species_Red65|length 32|copies 1
TCAGGCACAAAAGCCCAGGCGCGTGGGCATCG
>1811499|reference Oceanobacter_species_Red65|length 31|copies 5
TCAGGCTTTGCATCCAGGCCAATAGCGCTTG
>1811499|reference Oceanobacter_species_Red65|length 32|copies 1
TCAGGCTTTGCATCCAGGCCAATAGCGCTTGT
>1811499|reference Oceanobacter_species_Red65|length 32|copies 1
TCAGTACTTTGTACCTGGCATTACTGGACTAT
>1811499|reference Oceanobacter_species_Red65|length 32|copies 2
TCAGTCGTTTTGGCCCTGGATTGAATATATTC
>1811499|reference Oceanobacter_species_Red65|length 32|copies 1
TCAGTGAGGAGTTGCCAGGGTAGCGAGACAGC
>1811499|reference Oceanobacter_species_Red65|length 31|copies 3
TCATACTCAGCGGCCAGGCGCGCTTATACTA
>1811499|reference Oceanobacter_species_Red65|length 33|copies 1
TCATCAGCCGTGAACCAGGCCCGGTGAAAGGCG
>1811499|reference Oceanobacter_species_Red65|length 32|copies 1
TCATCAGTGGCATGCCAGGATTCACAGCTTCG
>1811499|reference Oceanobacter_species_Red65|length 31|copies 2
TCATCGTCATGGTCCTGGGTACGATGTGATG
>1811499|reference Oceanobacter_species_Red65|length 32|copies 1
TCATCGTCATGGTCCTGGGTACGATGTGATGA
>1811499|reference Oceanobacter_species_Red65|length 31|copies 3
TCATCGTTAACAACCTGGTGACGTACAACAC
>1811499|reference Oceanobacter_species_Red65|length 31|copies 1
TCATGAAATGACTCCTGGTCAAAACTTGATG
>1811499|reference Oceanobacter_species_Red65|length 31|copies 2
TCATGACACGATTCCAGGTTTGCCAGTTATA
>1811499|reference Oceanobacter_species_Red65|length 32|copies 3
TCATGATTGAAGGTCCTGGACATGTGCCTATG
>1811499|reference Oceanobacter_species_Red65|length 31|copies 12
TCATGCATGTTCGCCAGGGCCATGCGAAAGG
>1811499|reference Oceanobacter_species_Red65|length 32|copies 2
TCATGGCGTTCCATCCAGGAACAACAGACACC
>1811499|reference Oceanobacter_species_Red65|length 33|copies 2
TCATGGCGTTCCATCCAGGAACAACAGACACCC
>1811499|reference Oceanobacter_species_Red65|length 31|copies 5
TCATGGGCCCTATCCAGGCCATGATCAGCAG
>1811499|reference Oceanobacter_species_Red65|length 31|copies 1
TCATGTTGAGATACCAGGTTCCCTTTGCTTG
>1811499|reference Oceanobacter_species_Red65|length 31|copies 1
TCATTAAATAATGCCTGGAAAGACGGCGCTG
>1811499|reference Oceanobacter_species_Red65|length 31|copies 10
TCATTCCACGCTACCAGGCCACGGTTAATCA
>1811499|reference Oceanobacter_species_Red65|length 31|copies 3
TCATTGAAGAGCACCAGGCGGACGTTATTGT
>1811499|reference Oceanobacter_species_Red65|length 31|copies 2
TCCAAAAGGTGGTCCTGGTATGCAAGAAATG
>1811499|reference Oceanobacter_species_Red65|length 36|copies 1
TCCAAACTATTGCGCTGGCCAGGATACATCTTGCGT
>1811499|reference Oceanobacter_species_Red65|length 31|copies 2
TCCAACGTCTTTACCTGGATTTTCGATACAG
>1811499|reference Oceanobacter_species_Red65|length 32|copies 1
TCCACCGCGATCGCCAGGAAATATAATATATG
>1811499|reference Oceanobacter_species_Red65|length 9|copies 1
TCCACGACC
>1811499|reference Oceanobacter_species_Red65|length 31|copies 4
TCCACGTCTTCTTCCAGGGATAGGCCGGCAA
>1811499|reference Oceanobacter_species_Red65|length 31|copies 1
TCCACGTGATCTACCAGGCTTCATTAGCGAA
>1811499|reference Oceanobacter_species_Red65|length 32|copies 1
TCCACGTGATCTACCAGGCTTCATTAGCGAAC
>1811499|reference Oceanobacter_species_Red65|length 8|copies 1
TCCAGCCA
>1811499|reference Oceanobacter_species_Red65|length 19|copies 1
TCCAGGCGGCGTATCCAGA
>1811499|reference Oceanobacter_species_Red65|length 31|copies 14
TCCAGTGGTGACGCCAGGTTTGACGTGTTCG
>1811499|reference Oceanobacter_species_Red65|length 32|copies 1
TCCAGTGGTGACGCCAGGTTTGACGTGTTCGC
>1811499|reference Oceanobacter_species_Red65|length 32|copies 1
TCCATATCGTCGAGCCTGGTCTTGAGGATATG
>1811499|reference Oceanobacter_species_Red65|length 32|copies 1
TCCATCCAGCTCTGCCAGGTCTCGATGCGTAA
>1811499|reference Oceanobacter_species_Red65|length 33|copies 1
TCCATCCAGCTCTGCCAGGTCTCGATGCGTAAG
>1811499|reference Oceanobacter_species_Red65|length 30|copies 1
TCCATGCCACCGCCAGGAAGCCACCGAAGA
>1811499|reference Oceanobacter_species_Red65|length 33|copies 1
TCCATTGGGTTTCGCCAGGCAAAAAGGCTGACG
>1811499|reference Oceanobacter_species_Red65|length 32|copies 2
TCCCAATATACGAGCCAGGTCTTGATGTTTTG
>1811499|reference Oceanobacter_species_Red65|length 33|copies 2
TCCCAATATACGAGCCAGGTCTTGATGTTTTGG
>1811499|reference Oceanobacter_species_Red65|length 9|copies 1
TCCCACGAG
>1811499|reference Oceanobacter_species_Red65|length 8|copies 1
TCCCACGC
>1811499|reference Oceanobacter_species_Red65|length 9|copies 1
TCCCTGGCG
>1811499|reference Oceanobacter_species_Red65|length 31|copies 2
TCCGACAACAGCCCCTGGTTAGCTGATGAAC
>1811499|reference Oceanobacter_species_Red65|length 32|copies 1
TCCGACAACAGCCCCTGGTTAGCTGATGAACT
>1811499|reference Oceanobacter_species_Red65|length 31|copies 15
TCCGACACCTGCGCCTGGCAGTGACTGGAAA
>1811499|reference Oceanobacter_species_Red65|length 32|copies 2
TCCGACACCTGCGCCTGGCAGTGACTGGAAAG
>1811499|reference Oceanobacter_species_Red65|length 31|copies 2
TCCGCACCAAAGCCCTGGCTCAGATCCTTTT
>1811499|reference Oceanobacter_species_Red65|length 32|copies 2
TCCGCACCAAAGCCCTGGCTCAGATCCTTTTG
>1811499|reference Oceanobacter_species_Red65|length 11|copies 1
TCCGCAGCGCC
>1811499|reference Oceanobacter_species_Red65|length 32|copies 11
TCCGCATTTAATGCCAGGCAAGCGCGACAACG
>1811499|reference Oceanobacter_species_Red65|length 9|copies 1
TCCGCCCCA
>1811499|reference Oceanobacter_species_Red65|length 31|copies 1
TCCGCCCGCTACGCCAGGTTGATCACCGTTA
>1811499|reference Oceanobacter_species_Red65|length 32|copies 1
TCCGCCCGCTACGCCAGGTTGATCACCGTTAC
>1811499|reference Oceanobacter_species_Red65|length 8|copies 1
TCCGCCGC
>1811499|reference Oceanobacter_species_Red65|length 8|copies 1
TCCGCGGC
>1811499|reference Oceanobacter_species_Red65|length 10|copies 1
TCCGGCCAGA
>1811499|reference Oceanobacter_species_Red65|length 8|copies 1
TCCGGTTC
>1811499|reference Oceanobacter_species_Red65|length 9|copies 1
TCCGTCCTG
>1811499|reference Oceanobacter_species_Red65|length 30|copies 1
TCCGTCTGATGTACCTGGCTTGTACGATGC
>1811499|reference Oceanobacter_species_Red65|length 31|copies 1
TCCGTCTGATGTACCTGGCTTGTACGATGCG
>1811499|reference Oceanobacter_species_Red65|length 31|copies 1
TCCTAACACTTCACCTGGACCGCGGATTTGT
>1811499|reference Oceanobacter_species_Red65|length 31|copies 7
TCCTAATTTAGCGCCTGGCGAATACCGCTCT
>1811499|reference Oceanobacter_species_Red65|length 9|copies 1
TCCTCACCG
>1811499|reference Oceanobacter_species_Red65|length 31|copies 1
TCCTCCAGAGTTACCAGGATTTACCGCCGCA
>1811499|reference Oceanobacter_species_Red65|length 32|copies 1
TCCTCCAGAGTTACCAGGATTTACCGCCGCAT
>1811499|reference Oceanobacter_species_Red65|length 9|copies 1
TCCTCGAAG
>1811499|reference Oceanobacter_species_Red65|length 10|copies 1
TCCTCGCCTG
>1811499|reference Oceanobacter_species_Red65|length 30|copies 1
TCCTCGTAACATCCTGGAACGGTATCGGTA
>1811499|reference Oceanobacter_species_Red65|length 31|copies 1
TCCTTATTATTCGCCAGGCGCTCTACTTCTT
>1811499|reference Oceanobacter_species_Red65|length 32|copies 1
TCCTTATTATTCGCCAGGCGCTCTACTTCTTT
>1811499|reference Oceanobacter_species_Red65|length 9|copies 1
TCCTTCAAT
>1811499|reference Oceanobacter_species_Red65|length 11|copies 1
TCCTTGGCGAA
>1811499|reference Oceanobacter_species_Red65|length 31|copies 1
TCGAAAAACCCTGCCTGGCCTTCGCATGGCT
>1811499|reference Oceanobacter_species_Red65|length 32|copies 2
TCGAAGATCAAAAGCCTGGCACTCATGTTGTG
>1811499|reference Oceanobacter_species_Red65|length 31|copies 2
TCGAATGCACGCACCTGGCCATTTAAAATAT
>1811499|reference Oceanobacter_species_Red65|length 12|copies 1
TCGACCACAGCC
>1811499|reference Oceanobacter_species_Red65|length 13|copies 1
TCGACCCGTCGAA
>1811499|reference Oceanobacter_species_Red65|length 33|copies 1
TCGAGATTCATGCGCCAGGATTTGATGCAGAGC
>1811499|reference Oceanobacter_species_Red65|length 31|copies 9
TCGATCCGATTTCCCTGGCACAGGTGGAGAG
>1811499|reference Oceanobacter_species_Red65|length 31|copies 1
TCGATTGATCAACCCAGGCAACGAAACTCTG
>1811499|reference Oceanobacter_species_Red65|length 31|copies 2
TCGCAATGATTTGCCAGGGTTGACCAAGAAT
>1811499|reference Oceanobacter_species_Red65|length 32|copies 2
TCGCCATCTTCCATCCTGGGAAAAACTGCTTA
>1811499|reference Oceanobacter_species_Red65|length 32|copies 1
TCGCCATTATCACCCTGGAATTCAATCGAAAG
>1811499|reference Oceanobacter_species_Red65|length 8|copies 1
TCGCCCCC
>1811499|reference Oceanobacter_species_Red65|length 10|copies 1
TCGCCGCCGG
>1811499|reference Oceanobacter_species_Red65|length 32|copies 2
TCGCCTTTTACCGCCCTGGTCTCAGCTTTGCC
>1811499|reference Oceanobacter_species_Red65|length 10|copies 1
TCGCGGGTGG
>1811499|reference Oceanobacter_species_Red65|length 10|copies 1
TCGCTCGGCG
>1811499|reference Oceanobacter_species_Red65|length 31|copies 1
TCGCTCTACTAAGCCAGGTACTATGCACTTG
>1811499|reference Oceanobacter_species_Red65|length 31|copies 1
TCGCTGGTTTATTCCTGGAAGCACATCCAAA
>1811499|reference Oceanobacter_species_Red65|length 10|copies 1
TCGCTGTGCG
>1811499|reference Oceanobacter_species_Red65|length 33|copies 2
TCGCTTAGATGCGGCCTGGGCTCGTTGGAGTCG
>1811499|reference Oceanobacter_species_Red65|length 31|copies 1
TCGCTTTGTAGGTCCTGGAGCGGGCTCTCGT
>1811499|reference Oceanobacter_species_Red65|length 9|copies 1
TCGGACCTC
>1811499|reference Oceanobacter_species_Red65|length 31|copies 1
TCGGAGTGAATTGCCAGGCATAGTGGAAAAG
>1811499|reference Oceanobacter_species_Red65|length 10|copies 1
TCGGAGTGGG
>1811499|reference Oceanobacter_species_Red65|length 11|copies 1
TCGGCCAGCGT
>1811499|reference Oceanobacter_species_Red65|length 33|copies 1
TCGGCTCATCACATCCTGGGGCTGAAGCCGGTC
>1811499|reference Oceanobacter_species_Red65|length 32|copies 2
TCGGGCGGCCCGCCCAGGTGAGGAAGACGGAG
>1811499|reference Oceanobacter_species_Red65|length 31|copies 3
TCGGGTTTTTGCTCCAGGAGTTTATCAATTG
>1811499|reference Oceanobacter_species_Red65|length 32|copies 1
TCGTCGATGCCCTACCAGGAGGGCTAGGACAA
>1811499|reference Oceanobacter_species_Red65|length 33|copies 2
TCGTCGATGCCCTACCAGGAGGGCTAGGACAAG
>1811499|reference Oceanobacter_species_Red65|length 32|copies 1
TCGTGAATACTTATCCAGGGGCCATTGCACAG
>1811499|reference Oceanobacter_species_Red65|length 31|copies 1
TCGTTGCAACAAGCCAGGCTATGTCCTCGCT
>1811499|reference Oceanobacter_species_Red65|length 31|copies 4
TCTAACGATTGAGCCTGGCGTTCACGTGAAA
>1811499|reference Oceanobacter_species_Red65|length 31|copies 2
TCTAACTGAAAATCCAGGTTTCGTTGAGTAC
>1811499|reference Oceanobacter_species_Red65|length 31|copies 1
TCTACAAGGAAGTCCTGGAGGATTTCTTCAT
>1811499|reference Oceanobacter_species_Red65|length 31|copies 1
TCTACATCGATGGCCTGGAATATCTGTAGGT
>1811499|reference Oceanobacter_species_Red65|length 31|copies 2
TCTACCTTCATAGCCTGGGCCTGAGTCATGC
>1811499|reference Oceanobacter_species_Red65|length 32|copies 1
TCTACCTTCATAGCCTGGGCCTGAGTCATGCG
>1811499|reference Oceanobacter_species_Red65|length 31|copies 2
TCTAGCTCGTCTACCTGGTGCACCAGAAGGT
>1811499|reference Oceanobacter_species_Red65|length 32|copies 1
TCTAGCTCGTCTACCTGGTGCACCAGAAGGTA
>1811499|reference Oceanobacter_species_Red65|length 31|copies 4
TCTAGGTATGAAACCAGGAGATGTCATCATG
>1811499|reference Oceanobacter_species_Red65|length 31|copies 2
TCTATCTACCAAGCCAGGCGTTTATCGTATG
>1811499|reference Oceanobacter_species_Red65|length 31|copies 1
TCTATGTATCTCCGCCTGGACACCACTACCA
>1811499|reference Oceanobacter_species_Red65|length 32|copies 4
TCTATGTATCTCCGCCTGGACACCACTACCAA
>1811499|reference Oceanobacter_species_Red65|length 31|copies 4
TCTCACAGGCGAACCAGGCGTTGGTAAGACC
>1811499|reference Oceanobacter_species_Red65|length 32|copies 4
TCTCACAGGCGAACCAGGCGTTGGTAAGACCG
>1811499|reference Oceanobacter_species_Red65|length 31|copies 4
TCTCACGTCGCGACCAGGATCTAAACTACCT
>1811499|reference Oceanobacter_species_Red65|length 32|copies 1
TCTCACGTCGCGACCAGGATCTAAACTACCTG
>1811499|reference Oceanobacter_species_Red65|length 32|copies 2
TCTCCTTGCTTGAGCCAGGCCTTGAGCGCTAA
>1811499|reference Oceanobacter_species_Red65|length 9|copies 1
TCTCGACGA
>1811499|reference Oceanobacter_species_Red65|length 10|copies 1
TCTCGACGTC
>1811499|reference Oceanobacter_species_Red65|length 31|copies 1
TCTCGACTTTGATCCAGGTATTCATTACAGC
>1811499|reference Oceanobacter_species_Red65|length 10|copies 1
TCTCGGGCCT
>1811499|reference Oceanobacter_species_Red65|length 31|copies 1
TCTCGGTATTGAGCCTGGTGGCCATGACGCA
>1811499|reference Oceanobacter_species_Red65|length 32|copies 3
TCTCTCCACCAGAACCTGGCAACCGATATTCA
>1811499|reference Oceanobacter_species_Red65|length 32|copies 1
TCTCTCTTCTATGCCTGGCGCAGCCATTGTGG
>1811499|reference Oceanobacter_species_Red65|length 32|copies 1
TCTCTGTTTTATCCCCAGGTAACGAGGCAAAA
>1811499|reference Oceanobacter_species_Red65|length 31|copies 1
TCTGCAGCGCGGCCCTGGTTCTCGATCTTAT
>1811499|reference Oceanobacter_species_Red65|length 31|copies 1
TCTGCCGACTCTCCCTGGCCTTCCGCTATCG
>1811499|reference Oceanobacter_species_Red65|length 32|copies 1
TCTGCCGACTCTCCCTGGCCTTCCGCTATCGG
>1811499|reference Oceanobacter_species_Red65|length 32|copies 1
TCTGCGTCACACTTCCTGGCAATACTTCTATG
>1811499|reference Oceanobacter_species_Red65|length 32|copies 1
TCTGCTCGATACTCCTGGGCACGAAGACTTCT
>1811499|reference Oceanobacter_species_Red65|length 35|copies 1
TCTGCTTGGTTTTGTAATCGGGCTTGCATTATGAC
>1811499|reference Oceanobacter_species_Red65|length 31|copies 2
TCTGCTTTTAAGTCCTGGTTTCCGATGAGCA
>1811499|reference Oceanobacter_species_Red65|length 32|copies 2
TCTGGAACAATAGGCCTGGGCCAGCCGCTGCT
>1811499|reference Oceanobacter_species_Red65|length 31|copies 5
TCTGGATCGCGACCCAGGGTGCCGATGATGA
>1811499|reference Oceanobacter_species_Red65|length 31|copies 1
TCTGGCAAGAAGTCCTGGATGACACTGATTT
>1811499|reference Oceanobacter_species_Red65|length 31|copies 2
TCTGGCACTGGGTCCTGGTCAACCGTTATAT
>1811499|reference Oceanobacter_species_Red65|length 32|copies 1
TCTGGCTTTGTGCACCAGGATCCGATTCCTAA
>1811499|reference Oceanobacter_species_Red65|length 33|copies 2
TCTGTCCTCGCTCACCAGGCAATGAACCAAATA
>1811499|reference Oceanobacter_species_Red65|length 31|copies 2
TCTTAGAGCTGGACCAGGATCGACCTGTGGT
>1811499|reference Oceanobacter_species_Red65|length 32|copies 1
TCTTAGAGCTGGACCAGGATCGACCTGTGGTA
>1811499|reference Oceanobacter_species_Red65|length 31|copies 5
TCTTAGCCCGGCACCTGGTTCTCGTACAACC
>1811499|reference Oceanobacter_species_Red65|length 32|copies 11
TCTTAGCCCGGCACCTGGTTCTCGTACAACCG
>1811499|reference Oceanobacter_species_Red65|length 31|copies 8
TCTTCATCAGGCACCTGGGGACGTTCAATGA
>1811499|reference Oceanobacter_species_Red65|length 32|copies 8
TCTTCTCTTCGCGACCAGGCAACGCCTGCTCA
>1811499|reference Oceanobacter_species_Red65|length 30|copies 1
TCTTCTGGTGTGCCAGGCTTGCCACCCCAA
>1811499|reference Oceanobacter_species_Red65|length 32|copies 1
TCTTCTGTTAAAACCTGGGAGCGAAATTCGAT
>1811499|reference Oceanobacter_species_Red65|length 31|copies 1
TCTTGACGTGATCCCTGGTTACGCCGACAGG
>1811499|reference Oceanobacter_species_Red65|length 32|copies 2
TCTTGAGCGATAACCCTGGCGGTGTCTAGAAC
>1811499|reference Oceanobacter_species_Red65|length 31|copies 1
TCTTGCCAAAAAGCCTGGCTTACAAGAAATT
>1811499|reference Oceanobacter_species_Red65|length 32|copies 2
TCTTGCCAAAAAGCCTGGCTTACAAGAAATTG
>1811499|reference Oceanobacter_species_Red65|length 31|copies 6
TCTTGCGCTTGCACCAGGATCAAAGGGTAGC
>1811499|reference Oceanobacter_species_Red65|length 31|copies 2
TCTTGCGTTAATTCCTGGTTCACGAACTCGC
>1811499|reference Oceanobacter_species_Red65|length 31|copies 4
TCTTGCTTACAGCCCAGGTGTAGCAGAGCCG
>1811499|reference Oceanobacter_species_Red65|length 31|copies 2
TCTTGGCTGGCTTCCTGGGTGGGAGTATCAA
>1811499|reference Oceanobacter_species_Red65|length 31|copies 4
TCTTGTAGATTTGCCAGGTTACGGCTTTGCG
>1811499|reference Oceanobacter_species_Red65|length 31|copies 1
TCTTGTTAAGTTTCCTGGGCTAAGTAACGCT
>1811499|reference Oceanobacter_species_Red65|length 31|copies 1
TCTTTATTGAAAACCTGGCGGGCAAAATCAA
>1811499|reference Oceanobacter_species_Red65|length 31|copies 10
TCTTTGGTTTCATCCAGGGTTCGGTAGGTGA
>1811499|reference Oceanobacter_species_Red65|length 31|copies 2
TCTTTTGCATTGGCCAGGCGCATGGATTTAG
>1811499|reference Oceanobacter_species_Red65|length 32|copies 5
TCTTTTGTTTTAGCCCAGGCGCCGCCCAAATC
>1811499|reference Oceanobacter_species_Red65|length 31|copies 3
TCTTTTTCTTCCTCCTGGCTTTCACCGAAAA
>1811499|reference Oceanobacter_species_Red65|length 8|copies 1
TCTTTTTT
>1811499|reference Oceanobacter_species_Red65|length 32|copies 8
TGAAAAACTCGGGTCCTGGCTATGTAGCTAAG
>1811499|reference Oceanobacter_species_Red65|length 31|copies 1
TGAAAAGATGCTGCCTGGATTGGAACTTGGC
>1811499|reference Oceanobacter_species_Red65|length 32|copies 5
TGAAAAGATGCTGCCTGGATTGGAACTTGGCG
>1811499|reference Oceanobacter_species_Red65|length 43|copies 1
TGAAACCGATTATGCAGAGGCAACAGAGGCCGTTGCAGCCAGT
>1811499|reference Oceanobacter_species_Red65|length 33|copies 1
TGAAATACCATGGCCCAGGTTTGCTCTGTTAGC
>1811499|reference Oceanobacter_species_Red65|length 32|copies 1
TGAAATAGAAAAACCTGGCACCGATGAATCCA
>1811499|reference Oceanobacter_species_Red65|length 31|copies 4
TGAACAACTACTTCCTGGCCTTCTTCAATTA
>1811499|reference Oceanobacter_species_Red65|length 31|copies 3
TGAACAGTTTCGTCCTGGTGTAATGGCACGA
>1811499|reference Oceanobacter_species_Red65|length 31|copies 2
TGAACCGAACAAGCCTGGCAAATTGCGTTTG
>1811499|reference Oceanobacter_species_Red65|length 32|copies 1
TGAACCGAACAAGCCTGGCAAATTGCGTTTGA
>1811499|reference Oceanobacter_species_Red65|length 31|copies 2
TGAACGGCTGGTGCCAGGAATGAGGGCTAAC
>1811499|reference Oceanobacter_species_Red65|length 32|copies 1
TGAACGGCTGGTGCCAGGAATGAGGGCTAACG
>1811499|reference Oceanobacter_species_Red65|length 31|copies 6
TGAACTATCTCAGCCTGGATCGCAGTGCAGA
>1811499|reference Oceanobacter_species_Red65|length 31|copies 5
TGAACTTGCCGTTCCAGGTCCCCCTCAAAAG
>1811499|reference Oceanobacter_species_Red65|length 32|copies 2
TGAACTTGCCGTTCCAGGTCCCCCTCAAAAGG
>1811499|reference Oceanobacter_species_Red65|length 31|copies 2
TGAAGAAGGTACTCCAGGTTTGACCTGTTAA
>1811499|reference Oceanobacter_species_Red65|length 31|copies 1
TGAAGCCTCTTACCCTGGCTACTTCGTTCGT
>1811499|reference Oceanobacter_species_Red65|length 31|copies 1
TGAAGGAAAAAGGCCTGGTCTTTGTTGGCCT
>1811499|reference Oceanobacter_species_Red65|length 33|copies 1
TGAAGGCGGCGTGACCTGGTGTATCCAAGAAGG
>1811499|reference Oceanobacter_species_Red65|length 32|copies 3
TGAAGTCAACGTGCCCTGGAGTATCGATAATA
>1811499|reference Oceanobacter_species_Red65|length 33|copies 1
TGAAGTCAACGTGCCCTGGAGTATCGATAATAT
>1811499|reference Oceanobacter_species_Red65|length 31|copies 3
TGAAGTTTTAGAACGGGCTGGCGGTACGCCT
>1811499|reference Oceanobacter_species_Red65|length 31|copies 8
TGAATACAGTTTGCCAGGATCTCAAGCACAA
>1811499|reference Oceanobacter_species_Red65|length 31|copies 3
TGAATACATTAACCCAGGCGTTGCCGCTTTT
>1811499|reference Oceanobacter_species_Red65|length 32|copies 2
TGAATACATTAACCCAGGCGTTGCCGCTTTTG
>1811499|reference Oceanobacter_species_Red65|length 10|copies 1
TGAATATCGG
>1811499|reference Oceanobacter_species_Red65|length 32|copies 1
TGAATGCCATTGCTCCAGGTTGGATTATTTCT
>1811499|reference Oceanobacter_species_Red65|length 33|copies 1
TGAATGCCATTGCTCCAGGTTGGATTATTTCTA
>1811499|reference Oceanobacter_species_Red65|length 32|copies 2
TGAATTAAGCTTGGCCTGGGATTACTGGTGTA
>1811499|reference Oceanobacter_species_Red65|length 31|copies 8
TGAATTGACGCCGCCAGGGATATGAGTTTGG
>1811499|reference Oceanobacter_species_Red65|length 31|copies 1
TGAATTTCGCATACCAGGGCATCAGCCAACC
>1811499|reference Oceanobacter_species_Red65|length 31|copies 3
TGACAACCACTATCCAGGAGCGGCGTGCGAT
>1811499|reference Oceanobacter_species_Red65|length 32|copies 4
TGACAACCACTATCCAGGAGCGGCGTGCGATG
>1811499|reference Oceanobacter_species_Red65|length 31|copies 5
TGACATACGTCGGCCAGGACGCACGCCGATC
>1811499|reference Oceanobacter_species_Red65|length 31|copies 3
TGACATGTACATGCCTGGCATGGAGCTTCGG
>1811499|reference Oceanobacter_species_Red65|length 32|copies 2
TGACCGACGACCGTCCTGGTATCGTCGACACT
>1811499|reference Oceanobacter_species_Red65|length 35|copies 1
TGACCTTGGACAACGGACAAACGCTTGAAGTGGAT
>1811499|reference Oceanobacter_species_Red65|length 32|copies 2
TGACGAAAGGCCAGCCTGGTGTTATGCACGGA
>1811499|reference Oceanobacter_species_Red65|length 10|copies 1
TGACGCCGGA
>1811499|reference Oceanobacter_species_Red65|length 31|copies 5
TGACGCCTAAGCGCCAGGCGATTTTGCAAGT
>1811499|reference Oceanobacter_species_Red65|length 32|copies 1
TGACGCCTAAGCGCCAGGCGATTTTGCAAGTG
>1811499|reference Oceanobacter_species_Red65|length 32|copies 2
TGACGCTAACGGCACCAGGCTGCGGTATGGGC
>1811499|reference Oceanobacter_species_Red65|length 32|copies 5
TGACTAATAATGTGCCTGGGTCATAACGGAAG
>1811499|reference Oceanobacter_species_Red65|length 31|copies 1
TGACTCCCGCATACCAGGAACCGATAGCAAA
>1811499|reference Oceanobacter_species_Red65|length 32|copies 1
TGACTCCCGCATACCAGGAACCGATAGCAAAT
>1811499|reference Oceanobacter_species_Red65|length 33|copies 1
TGACTTAACCAATCGCCAGGCCCTGCCACTTTG
>1811499|reference Oceanobacter_species_Red65|length 32|copies 1
TGACTTTACCTTGGCCTGGCTTATCAACATTC
>1811499|reference Oceanobacter_species_Red65|length 31|copies 5
TGACTTTCTAAAACCAGGAGGTGCGCCATGG
>1811499|reference Oceanobacter_species_Red65|length 33|copies 2
TGAGAAGAATAAGCCCTGGCCAAAACCGAATCG
>1811499|reference Oceanobacter_species_Red65|length 32|copies 1
TGAGAATGACATCGCCTGGCTGCAAAGAGAAA
>1811499|reference Oceanobacter_species_Red65|length 31|copies 1
TGAGATGACACATCCAGGTTTCCTAGATCCA
>1811499|reference Oceanobacter_species_Red65|length 31|copies 1
TGAGCAGATAGCACCAGGTAGATAAAGATCA
>1811499|reference Oceanobacter_species_Red65|length 30|copies 1
TGAGCCCAGTGACCAGGCGGCGTGCTATAT
>1811499|reference Oceanobacter_species_Red65|length 31|copies 1
TGAGCTGCAAATACCAGGAACACCGCTTGCT
>1811499|reference Oceanobacter_species_Red65|length 32|copies 4
TGAGGTCTTTAAAACCAGGCTTGCGCAATCTG
>1811499|reference Oceanobacter_species_Red65|length 33|copies 1
TGAGGTTGATCCAGCCTGGGCGGCTGCAAACAT
>1811499|reference Oceanobacter_species_Red65|length 32|copies 1
TGAGTGAGGTCGCACCAGGTTGGAAGTTACGA
>1811499|reference Oceanobacter_species_Red65|length 33|copies 1
TGAGTGAGGTCGCACCAGGTTGGAAGTTACGAG
>1811499|reference Oceanobacter_species_Red65|length 31|copies 2
TGATAATATCGTTCCTGGTGACAAAGTAGGC
>1811499|reference Oceanobacter_species_Red65|length 31|copies 8
TGATAATGCACCGCCAGGGCAGGCCGCCACT
>1811499|reference Oceanobacter_species_Red65|length 32|copies 2
TGATACTGCCAACACCAGGCTTGCCGATCAGA
>1811499|reference Oceanobacter_species_Red65|length 31|copies 5
TGATAGATAAGAGCCAGGCAGTACAGTGACT
>1811499|reference Oceanobacter_species_Red65|length 30|copies 1
TGATATTCTGCACCCTGGCCACGTAAGTTA
>1811499|reference Oceanobacter_species_Red65|length 31|copies 2
TGATATTCTGCACCCTGGCCACGTAAGTTAC
>1811499|reference Oceanobacter_species_Red65|length 32|copies 5
TGATATTCTGCACCCTGGCCACGTAAGTTACT
>1811499|reference Oceanobacter_species_Red65|length 31|copies 1
TGATCAAGTCAGTCCTGGTGCATTTGAAGGT
>1811499|reference Oceanobacter_species_Red65|length 32|copies 4
TGATCAAGTCAGTCCTGGTGCATTTGAAGGTA
>1811499|reference Oceanobacter_species_Red65|length 30|copies 1
TGATCACCTGCTCCAGGCGGCGTATCCAGA
>1811499|reference Oceanobacter_species_Red65|length 31|copies 6
TGATCACGTTATCCCAGGTAACGACGACGCG
>1811499|reference Oceanobacter_species_Red65|length 32|copies 1
TGATCAGCTTAAACCCAGGCCAACCTATGCAG
>1811499|reference Oceanobacter_species_Red65|length 32|copies 2
TGATCAGGCAACAACCTGGCCACAGCGAACGT
>1811499|reference Oceanobacter_species_Red65|length 31|copies 9
TGATCCTCATGTGCCTGGCTGTGCGCAAGCC
>1811499|reference Oceanobacter_species_Red65|length 32|copies 5
TGATCCTCATGTGCCTGGCTGTGCGCAAGCCA
>1811499|reference Oceanobacter_species_Red65|length 33|copies 1
TGATCGAAGAACACGCCTGGTGAGCGATGAAGC
>1811499|reference Oceanobacter_species_Red65|length 32|copies 1
TGATCGCACTTGGCCCAGGTAATCAAGAGGCC
>1811499|reference Oceanobacter_species_Red65|length 32|copies 2
TGATCGCGATGGTGCCTGGATACGCGAAGGTA
>1811499|reference Oceanobacter_species_Red65|length 27|copies 1
TGATCTTTGATGGCCTGGAATGAGGTG
>1811499|reference Oceanobacter_species_Red65|length 31|copies 3
TGATCTTTGATGGCCTGGAATGAGGTGTTCT
>1811499|reference Oceanobacter_species_Red65|length 32|copies 6
TGATGACGTTGACACCAGGGGATGACTTGCAA
>1811499|reference Oceanobacter_species_Red65|length 33|copies 2
TGATGACGTTGACACCAGGGGATGACTTGCAAC
>1811499|reference Oceanobacter_species_Red65|length 32|copies 2
TGATGCGGCTGCCGCCTGGTGTTCCAATAATT
>1811499|reference Oceanobacter_species_Red65|length 33|copies 1
TGATGCGGCTGCCGCCTGGTGTTCCAATAATTG
>1811499|reference Oceanobacter_species_Red65|length 32|copies 1
TGATGGCGTCGTCACCAGGGGTGAACGCACAT
>1811499|reference Oceanobacter_species_Red65|length 32|copies 2
TGATGGGCATAATGCCTGGCACAATCGGAATC
>1811499|reference Oceanobacter_species_Red65|length 33|copies 2
TGATGGGCATAATGCCTGGCACAATCGGAATCT
>1811499|reference Oceanobacter_species_Red65|length 31|copies 1
TGATGGTTTGCGACCTGGTTCATTGGCCGAT
>1811499|reference Oceanobacter_species_Red65|length 32|copies 13
TGATGGTTTGCGACCTGGTTCATTGGCCGATG
>1811499|reference Oceanobacter_species_Red65|length 32|copies 1
TGATGTCGGTTAACCCAGGCTTTGGCGGTCAA
>1811499|reference Oceanobacter_species_Red65|length 31|copies 4
TGATTGCCGATCGCCAGGCTTTACGCCAAGT
>1811499|reference Oceanobacter_species_Red65|length 31|copies 1
TGATTTGTATGACCCAGGATCAGGAATAAAC
>1811499|reference Oceanobacter_species_Red65|length 32|copies 1
TGATTTGTATGACCCAGGATCAGGAATAAACC
>1811499|reference Oceanobacter_species_Red65|length 31|copies 2
TGATTTTGGAACACCTGGCGCGCAAGCTTTC
>1811499|reference Oceanobacter_species_Red65|length 32|copies 1
TGATTTTGGAACACCTGGCGCGCAAGCTTTCT
>1811499|reference Oceanobacter_species_Red65|length 32|copies 1
TGCAACATAACCACCAGGACCACCACCAATTA
>1811499|reference Oceanobacter_species_Red65|length 31|copies 1
TGCAACGCCACCTCCAGGTCTTAAGAACGTT
>1811499|reference Oceanobacter_species_Red65|length 31|copies 2
TGCAACGGCGTTGCCAGGTCATAGCGTGCGA
>1811499|reference Oceanobacter_species_Red65|length 32|copies 2
TGCAACGGCGTTGCCAGGTCATAGCGTGCGAT
>1811499|reference Oceanobacter_species_Red65|length 31|copies 3
TGCAAGTGTTGGCCCTGGCTTGTCACCTTTG
>1811499|reference Oceanobacter_species_Red65|length 31|copies 1
TGCACCCTATGTACCTGGCTGGGATTGTCAT
>1811499|reference Oceanobacter_species_Red65|length 31|copies 3
TGCACCGGTATGGCCAGGTGCTTGTAGATAC
>1811499|reference Oceanobacter_species_Red65|length 32|copies 2
TGCACCGGTATGGCCAGGTGCTTGTAGATACC
>1811499|reference Oceanobacter_species_Red65|length 41|copies 1
TGCACGTGCGTAACCGTCAGCCATATGGGCTGCCGCTTGTT
>1811499|reference Oceanobacter_species_Red65|length 33|copies 1
TGCAGCAAATGGCTCCAGGTAAGACGTTTATTG
>1811499|reference Oceanobacter_species_Red65|length 32|copies 1
TGCAGCCATAAAGCCTGGTATCGATTCAAACG
>1811499|reference Oceanobacter_species_Red65|length 9|copies 1
TGCAGCGCG
>1811499|reference Oceanobacter_species_Red65|length 31|copies 1
TGCATCTTCGAACCCAGGAAGTTGGCTCAAA
>1811499|reference Oceanobacter_species_Red65|length 33|copies 2
TGCCAAAGCCAGTCGTCATTGACTGTTTAGCTT
>1811499|reference Oceanobacter_species_Red65|length 32|copies 2
TGCCAAATGCGCTGCCTGGTACTAGGGCAACA
>1811499|reference Oceanobacter_species_Red65|length 31|copies 3
TGCCAATCTAATGCCTGGCGAGGACGTGCGA
>1811499|reference Oceanobacter_species_Red65|length 32|copies 3
TGCCAATCTAATGCCTGGCGAGGACGTGCGAG
>1811499|reference Oceanobacter_species_Red65|length 32|copies 4
TGCCAATGATGCCGCCAGGTACCGCAAACGCG
>1811499|reference Oceanobacter_species_Red65|length 31|copies 1
TGCCACAGTGTATCCTGGAGGGCGCGGCATT
>1811499|reference Oceanobacter_species_Red65|length 31|copies 3
TGCCACGAGCTTCCCTGGTTTTGTGGATTTG
>1811499|reference Oceanobacter_species_Red65|length 37|copies 8
TGCCAGTTTCTGAGTGGCCTGTTGCCCCTTGGCAGGT
>1811499|reference Oceanobacter_species_Red65|length 31|copies 1
TGCCATGGCATAACCAGGCGCGACTAAGCCG
>1811499|reference Oceanobacter_species_Red65|length 31|copies 2
TGCCCCGCCATTCCCTGGTCAAGGATTTGAT
>1811499|reference Oceanobacter_species_Red65|length 12|copies 1
TGCCGACCGCGG
>1811499|reference Oceanobacter_species_Red65|length 10|copies 1
TGCCGCTCGG
>1811499|reference Oceanobacter_species_Red65|length 26|copies 1
TGCCGTATCCTGGTGGCCCGCATATT
>1811499|reference Oceanobacter_species_Red65|length 33|copies 1
TGCCGTGATAGAAACCTGGCCACCGCCTTGAGT
>1811499|reference Oceanobacter_species_Red65|length 31|copies 3
TGCCGTGATGTTGCCAGGCTGTGAATCGAGC
>1811499|reference Oceanobacter_species_Red65|length 31|copies 1
TGCCGTGCTAAACCCTGGTGGAGTTCGCATC
>1811499|reference Oceanobacter_species_Red65|length 32|copies 6
TGCCGTGCTAAACCCTGGTGGAGTTCGCATCG
>1811499|reference Oceanobacter_species_Red65|length 10|copies 1
TGCCTCACTC
>1811499|reference Oceanobacter_species_Red65|length 32|copies 1
TGCCTTCATCACGACCTGGGAAAATAGAAACA
>1811499|reference Oceanobacter_species_Red65|length 31|copies 1
TGCGAAAGGTCATCCAGGAGCACGCTATCGT
>1811499|reference Oceanobacter_species_Red65|length 33|copies 1
TGCGACATGCCTTGCCAGGCCTCGGCAACAATT
>1811499|reference Oceanobacter_species_Red65|length 31|copies 1
TGCGAGCACAGGGCCAGGACCACAACCAAAC
>1811499|reference Oceanobacter_species_Red65|length 32|copies 1
TGCGAGCACAGGGCCAGGACCACAACCAAACT
>1811499|reference Oceanobacter_species_Red65|length 31|copies 3
TGCGCCACTGAAACCTGGAGTGCCTCGGGCA
>1811499|reference Oceanobacter_species_Red65|length 32|copies 1
TGCGCCACTGAAACCTGGAGTGCCTCGGGCAA
>1811499|reference Oceanobacter_species_Red65|length 32|copies 1
TGCGCCTTGATTCCCCTGGCTGGACCTTAAAA
>1811499|reference Oceanobacter_species_Red65|length 31|copies 3
TGCGCTACAGCGTCCAGGTGGTCGTTCTGAT
>1811499|reference Oceanobacter_species_Red65|length 32|copies 1
TGCGCTACAGCGTCCAGGTGGTCGTTCTGATT
>1811499|reference Oceanobacter_species_Red65|length 31|copies 1
TGCGCTATGCTCACCAGGGTGGAATGAATCC
>1811499|reference Oceanobacter_species_Red65|length 8|copies 1
TGCGGGGT
>1811499|reference Oceanobacter_species_Red65|length 35|copies 1
TGCGTAACCGTCAGCCATATGGGCTGCCGCTTGTT
>1811499|reference Oceanobacter_species_Red65|length 31|copies 1
TGCGTGAATTAGGCCTGGATCGAACAAACAT
>1811499|reference Oceanobacter_species_Red65|length 37|copies 1
TGCGTTAATGATTGGCCTAGGACGCGCAGTAGGTGAA
>1811499|reference Oceanobacter_species_Red65|length 31|copies 6
TGCTAAAGACTTGCCAGGTGAATTGGATCAG
>1811499|reference Oceanobacter_species_Red65|length 31|copies 6
TGCTACATGCGGCCCAGGCCTAAAGATAAAA
>1811499|reference Oceanobacter_species_Red65|length 32|copies 2
TGCTATTCTTTTTACCTGGTGGTCGCGCCATA
>1811499|reference Oceanobacter_species_Red65|length 31|copies 2
TGCTCCAAAGACCCCAGGTGTTGAGCTAGCA
>1811499|reference Oceanobacter_species_Red65|length 32|copies 6
TGCTGAATAATGCACCTGGCACCAGAACATAA
>1811499|reference Oceanobacter_species_Red65|length 33|copies 1
TGCTGAATAATGCACCTGGCACCAGAACATAAT
>1811499|reference Oceanobacter_species_Red65|length 13|copies 1
TGCTGACATGATG
>1811499|reference Oceanobacter_species_Red65|length 11|copies 1
TGCTGACGACG
>1811499|reference Oceanobacter_species_Red65|length 31|copies 1
TGCTGATATCGGACCAGGGCGTAAAACCCGC
>1811499|reference Oceanobacter_species_Red65|length 32|copies 4
TGCTGATATCGGACCAGGGCGTAAAACCCGCG
>1811499|reference Oceanobacter_species_Red65|length 32|copies 1
TGCTGCTTCATTGCCCAGGGTATGATCAGACA
>1811499|reference Oceanobacter_species_Red65|length 31|copies 11
TGCTGCTTTTCAACCTGGTCAACACCGTGCT
>1811499|reference Oceanobacter_species_Red65|length 31|copies 1
TGCTGGAGACACACCAGGTACACCACCAATT
>1811499|reference Oceanobacter_species_Red65|length 31|copies 5
TGCTGGTATCAATCCTGGACAAGTCGCTGCC
>1811499|reference Oceanobacter_species_Red65|length 32|copies 3
TGCTGGTATCAATCCTGGACAAGTCGCTGCCG
>1811499|reference Oceanobacter_species_Red65|length 31|copies 9
TGCTGTTGGAACGCCAGGTCTAGGTGGTTGG
>1811499|reference Oceanobacter_species_Red65|length 31|copies 1
TGCTTTGTTTGAACCTGGTGTAAAAGGAGGA
>1811499|reference Oceanobacter_species_Red65|length 31|copies 2
TGGAAAACCTCCACCTGGGCCGCCCATACCA
>1811499|reference Oceanobacter_species_Red65|length 33|copies 1
TGGAAAAGGTGATTCCTGGTGTGGTTATTAAGA
>1811499|reference Oceanobacter_species_Red65|length 33|copies 1
TGGAAATAATCAAACCAGGTTTTTAGGAATGGA
>1811499|reference Oceanobacter_species_Red65|length 31|copies 2
TGGAAGCTTCATACCAGGTGGTAAGCCCATG
>1811499|reference Oceanobacter_species_Red65|length 39|copies 1
TGGAAGTTAAAGGCCCAGGTCCTGGTCGTGAATCTGCTG
>1811499|reference Oceanobacter_species_Red65|length 31|copies 3
TGGACATTGTCGACCTGGGTGACTTATTTGA
>1811499|reference Oceanobacter_species_Red65|length 31|copies 4
TGGACCATAGGGCCCTGGCCAAGGTTTATCC
>1811499|reference Oceanobacter_species_Red65|length 32|copies 1
TGGACCATAGGGCCCTGGCCAAGGTTTATCCA
>1811499|reference Oceanobacter_species_Red65|length 32|copies 3
TGGACTTGCCGTATCCTGGTGGCCCGCATATT
>1811499|reference Oceanobacter_species_Red65|length 33|copies 1
TGGACTTGCCGTATCCTGGTGGCCCGCATATTT
>1811499|reference Oceanobacter_species_Red65|length 31|copies 9
TGGAGACATCCAACCTGGCGATAACCTAATA
>1811499|reference Oceanobacter_species_Red65|length 31|copies 19
TGGAGTGATTGAACCAGGCTGAGCCAATACT
>1811499|reference Oceanobacter_species_Red65|length 32|copies 1
TGGATATACAGATGCCTGGAATGTCAGGTATT
>1811499|reference Oceanobacter_species_Red65|length 32|copies 1
TGGATATTAGGATGCCAGGTATGGGTGGTTTG
>1811499|reference Oceanobacter_species_Red65|length 31|copies 1
TGGATCGCATGACCCTGGTCGGGTTTTGCTC
>1811499|reference Oceanobacter_species_Red65|length 32|copies 3
TGGATCGCATGACCCTGGTCGGGTTTTGCTCA
>1811499|reference Oceanobacter_species_Red65|length 31|copies 5
TGGATGAACCTGACCTGGTGGTGAGCCATTA
>1811499|reference Oceanobacter_species_Red65|length 31|copies 16
TGGATGTGAAAGCCCAGGGCTCAACCTTGGA
>1811499|reference Oceanobacter_species_Red65|length 32|copies 1
TGGATGTGAAAGCCCAGGGCTCAACCTTGGAA
>1811499|reference Oceanobacter_species_Red65|length 31|copies 1
TGGATGTTCACGTCCTGGGTGAAGGGTGGTC
>1811499|reference Oceanobacter_species_Red65|length 32|copies 6
TGGATGTTCACGTCCTGGGTGAAGGGTGGTCG
>1811499|reference Oceanobacter_species_Red65|length 32|copies 3
TGGCACACTATGAGCCAGGCGCTTTCTATAAG
>1811499|reference Oceanobacter_species_Red65|length 32|copies 1
TGGCACCTTCGACACCAGGAAAACTTTTATAC
>1811499|reference Oceanobacter_species_Red65|length 31|copies 1
TGGCAGAGTAATGCCAGGCTCACTGTAAGCA
>1811499|reference Oceanobacter_species_Red65|length 31|copies 1
TGGCATCACGGTTCCTGGTAACTTGAGTGAT
>1811499|reference Oceanobacter_species_Red65|length 32|copies 3
TGGCATCACGGTTCCTGGTAACTTGAGTGATG
>1811499|reference Oceanobacter_species_Red65|length 12|copies 1
TGGCATGCTGTG
>1811499|reference Oceanobacter_species_Red65|length 31|copies 5
TGGCCCACACACTCCTGGCTTTACGGCTGAT
>1811499|reference Oceanobacter_species_Red65|length 10|copies 1
TGGCCCAGGG
>1811499|reference Oceanobacter_species_Red65|length 32|copies 1
TGGCGCACTTTTGGCCAGGCCAAGTAATGCAG
>1811499|reference Oceanobacter_species_Red65|length 31|copies 2
TGGCGGCAATATCCCAGGAGAAACCCAAGTA
>1811499|reference Oceanobacter_species_Red65|length 31|copies 2
TGGCGGTAATTTACCTGGCGCCGGTTTGGTA
>1811499|reference Oceanobacter_species_Red65|length 32|copies 2
TGGCGGTCGATCTGCCAGGGCATGGTCAAAGC
>1811499|reference Oceanobacter_species_Red65|length 31|copies 5
TGGCGTCGCTGGCCCAGGTGGTGGCAGTGCA
>1811499|reference Oceanobacter_species_Red65|length 32|copies 4
TGGCGTTCCCTGTCCTGGCACCATATCTAATG
>1811499|reference Oceanobacter_species_Red65|length 31|copies 1
TGGCTCTGGGTCACCAGGTCCATTTGACAGG
>1811499|reference Oceanobacter_species_Red65|length 32|copies 4
TGGCTTTGGCTAAACCAGGGCCAATATCGTTG
>1811499|reference Oceanobacter_species_Red65|length 31|copies 1
TGGCTTTGGTGGCCCTGGTGCCGTTTTTTGG
>1811499|reference Oceanobacter_species_Red65|length 32|copies 1
TGGGAGTTTAGATCCCAGGTATCCGTATGGTA
>1811499|reference Oceanobacter_species_Red65|length 31|copies 1
TGGGATATGACAACCAGGGTCTTCGAGGCCT
>1811499|reference Oceanobacter_species_Red65|length 10|copies 1
TGGGATGTGC
>1811499|reference Oceanobacter_species_Red65|length 44|copies 1
TGGGCATCGTTAAATAAGGATTCAGAGCGAGAATAATTCATGAG
>1811499|reference Oceanobacter_species_Red65|length 33|copies 1
TGGGCCATAAAATCCCTGGCGTGTCGGATAACA
>1811499|reference Oceanobacter_species_Red65|length 31|copies 1
TGGGCCGCCCATACCAGGAGGCATACCGCCC
>1811499|reference Oceanobacter_species_Red65|length 32|copies 1
TGGGCTCAGCCTATCCTGGCTATAACTGTAAA
>1811499|reference Oceanobacter_species_Red65|length 31|copies 3
TGGGGAACGTCTCCCAGGCCTGTGGGCTCAT
>1811499|reference Oceanobacter_species_Red65|length 31|copies 2
TGGGGACTCTCCACCAGGTTTTCCCGCCTGG
>1811499|reference Oceanobacter_species_Red65|length 31|copies 4
TGGGGATGAACGCCCTGGGGTTGAGTAGATC
>1811499|reference Oceanobacter_species_Red65|length 31|copies 1
TGGGGCCTTTATCCCAGGTATCCGTCCGGGC
>1811499|reference Oceanobacter_species_Red65|length 31|copies 4
TGGGGTTTGCTCGCCAGGATAGGGCAGCGGC
>1811499|reference Oceanobacter_species_Red65|length 32|copies 3
TGGGGTTTGCTCGCCAGGATAGGGCAGCGGCG
>1811499|reference Oceanobacter_species_Red65|length 30|copies 1
TGGGTAACGGACCCTGGGTTATGCATCTTG
>1811499|reference Oceanobacter_species_Red65|length 33|copies 2
TGGGTACAGAGCTGCCTGGCTACTTTAGCAATA
>1811499|reference Oceanobacter_species_Red65|length 31|copies 1
TGGTAAAATTTGCCCTGGCGACTGAATGTGA
>1811499|reference Oceanobacter_species_Red65|length 31|copies 1
TGGTAACCCCCATCCAGGTACCGCCTGCTTC
>1811499|reference Oceanobacter_species_Red65|length 32|copies 2
TGGTAACCCCCATCCAGGTACCGCCTGCTTCT
>1811499|reference Oceanobacter_species_Red65|length 32|copies 1
TGGTACTCGCATTCCTGGTCCGGAAGCAAAGG
>1811499|reference Oceanobacter_species_Red65|length 32|copies 3
TGGTACTGGATAGCCAGGCGCTAAAAGGCACT
>1811499|reference Oceanobacter_species_Red65|length 31|copies 4
TGGTATCGTGCTTCCTGGCGCAGCAGCTGAA
>1811499|reference Oceanobacter_species_Red65|length 33|copies 1
TGGTATCGTGCTTCCTGGCGCAGCAGCTGAAAA
>1811499|reference Oceanobacter_species_Red65|length 32|copies 2
TGGTATTTATGGTCCAGGTCGCACAAGGCTAA
>1811499|reference Oceanobacter_species_Red65|length 32|copies 1
TGGTCCCTAAACGCCCAGGTACAACCAACCCA
>1811499|reference Oceanobacter_species_Red65|length 31|copies 1
TGGTCGCGTGAAGCCAGGTTTTGAAGGCGGT
>1811499|reference Oceanobacter_species_Red65|length 32|copies 1
TGGTCGCGTGAAGCCAGGTTTTGAAGGCGGTC
>1811499|reference Oceanobacter_species_Red65|length 11|copies 1
TGGTGAAAGTG
>1811499|reference Oceanobacter_species_Red65|length 32|copies 1
TGGTGACCCGTGAACCTGGCGGAACAGATTTA
>1811499|reference Oceanobacter_species_Red65|length 33|copies 1
TGGTGACCCGTGAACCTGGCGGAACAGATTTAG
>1811499|reference Oceanobacter_species_Red65|length 31|copies 1
TGGTGCTGGTACTCCTGGTCCAGAGGTGGAA
>1811499|reference Oceanobacter_species_Red65|length 31|copies 4
TGGTGCTGTTGAGCCTGGTACGCCAGCCGCG
>1811499|reference Oceanobacter_species_Red65|length 32|copies 1
TGGTGGATTTATACCAGGCGACACACCCTGAA
>1811499|reference Oceanobacter_species_Red65|length 33|copies 1
TGGTGGGTTACTGCCCAGGACCTGCCATTGCCG
>1811499|reference Oceanobacter_species_Red65|length 32|copies 10
TGGTGGTTTCGATGCCTGGAGCGTAACCGTAT
>1811499|reference Oceanobacter_species_Red65|length 33|copies 2
TGGTGGTTTCGATGCCTGGAGCGTAACCGTATT
>1811499|reference Oceanobacter_species_Red65|length 32|copies 3
TGGTTAACATGCCACCAGGAACCTGTGCTACA
>1811499|reference Oceanobacter_species_Red65|length 32|copies 3
TGGTTACCGGGTGCCCAGGAATTTGTCGATCT
>1811499|reference Oceanobacter_species_Red65|length 32|copies 3
TGGTTAGCTGTGTACCTGGCTCACCGATTGAC
>1811499|reference Oceanobacter_species_Red65|length 31|copies 2
TGGTTCTAGGTGTCCTGGCAAAATACGATGG
>1811499|reference Oceanobacter_species_Red65|length 31|copies 7
TGGTTTAACCGCGCCAGGGCTTGCCCGAAAA
>1811499|reference Oceanobacter_species_Red65|length 16|copies 1
TGGTTTCGCTTCGCGT
>1811499|reference Oceanobacter_species_Red65|length 31|copies 1
TGGTTTGATGGAGCCAGGCTTCGTAATCCAA
>1811499|reference Oceanobacter_species_Red65|length 32|copies 7
TGGTTTGATGGAGCCAGGCTTCGTAATCCAAA
>1811499|reference Oceanobacter_species_Red65|length 32|copies 2
TGGTTTGCGCTTGCCCAGGGCGAAACTCATTA
>1811499|reference Oceanobacter_species_Red65|length 33|copies 1
TGGTTTTACCAAAACCTGGACCAGCAACTAAAA
>1811499|reference Oceanobacter_species_Red65|length 32|copies 1
TGGTTTTACCAGTACCTGGTCCACCGCTGATT
>1811499|reference Oceanobacter_species_Red65|length 31|copies 2
TGGTTTTTGCACACCAGGCTTTGTTCACTCC
>1811499|reference Oceanobacter_species_Red65|length 32|copies 1
TGTAAACCTAAAGCCTGGCGTAAAATAGCAAA
>1811499|reference Oceanobacter_species_Red65|length 31|copies 4
TGTAAAGTTTAGCCCTGGTTGCTCCGCTAGC
>1811499|reference Oceanobacter_species_Red65|length 32|copies 1
TGTAAAGTTTAGCCCTGGTTGCTCCGCTAGCA
>1811499|reference Oceanobacter_species_Red65|length 31|copies 3
TGTAACAGTAGACCCTGGCCTACCACTAGGC
>1811499|reference Oceanobacter_species_Red65|length 31|copies 1
TGTAACAGTTTGTCCAGGTGCCTTATTGTCT
>1811499|reference Oceanobacter_species_Red65|length 32|copies 4
TGTAACCAAACAAGCCTGGTCACATTCATTTG
>1811499|reference Oceanobacter_species_Red65|length 33|copies 1
TGTAACCAAACAAGCCTGGTCACATTCATTTGG
>1811499|reference Oceanobacter_species_Red65|length 31|copies 3
TGTAACGTCATCACCAGGCTGGCGCTGCATC
>1811499|reference Oceanobacter_species_Red65|length 31|copies 1
TGTAACTATGAACCCAGGTGGTGGTCTTGAG
>1811499|reference Oceanobacter_species_Red65|length 32|copies 2
TGTAACTATGAACCCAGGTGGTGGTCTTGAGC
>1811499|reference Oceanobacter_species_Red65|length 32|copies 1
TGTACCTAGAGCGCCCTGGGTGTAACCTATGT
>1811499|reference Oceanobacter_species_Red65|length 31|copies 3
TGTACGGTGAACCCCTGGTTAAAGTCTGTGT
>1811499|reference Oceanobacter_species_Red65|length 32|copies 1
TGTACGGTGAACCCCTGGTTAAAGTCTGTGTT
>1811499|reference Oceanobacter_species_Red65|length 31|copies 2
TGTAGAAAGCTTGCCTGGTCTACCCTTTACC
>1811499|reference Oceanobacter_species_Red65|length 32|copies 2
TGTAGAAAGCTTGCCTGGTCTACCCTTTACCG
>1811499|reference Oceanobacter_species_Red65|length 31|copies 1
TGTAGAAGATCGCCCAGGCCACGATCTTCGC
>1811499|reference Oceanobacter_species_Red65|length 31|copies 4
TGTAGCATCGCTACCTGGCGCATAAGTTTCA
>1811499|reference Oceanobacter_species_Red65|length 32|copies 10
TGTAGCGGTGGAACCTGGTGCAATGGTCAAAG
>1811499|reference Oceanobacter_species_Red65|length 28|copies 1
TGTAGGCCCGCCAGGGCCTGATCGAACT
>1811499|reference Oceanobacter_species_Red65|length 31|copies 7
TGTAGGTATGCGTCCAGGGGATGAACTAACG
>1811499|reference Oceanobacter_species_Red65|length 32|copies 1
TGTAGGTATGCGTCCAGGGGATGAACTAACGG
>1811499|reference Oceanobacter_species_Red65|length 31|copies 1
TGTAGTGAATGGCCCAGGTGAAGCGAAAGAA
>1811499|reference Oceanobacter_species_Red65|length 32|copies 2
TGTAGTGAATGGCCCAGGTGAAGCGAAAGAAA
>1811499|reference Oceanobacter_species_Red65|length 34|copies 1
TGTAGTGAATGGCCCAGGTGAAGCGAAAGAAACC
>1811499|reference Oceanobacter_species_Red65|length 32|copies 2
TGTATAAAGGCATCCCAGGTGCGACTCATGCG
>1811499|reference Oceanobacter_species_Red65|length 32|copies 1
TGTATCGGTACCAACCAGGTTGATCTTAACGC
>1811499|reference Oceanobacter_species_Red65|length 31|copies 2
TGTATGGGTTGTGCCTGGCACGTAATTAGCC
>1811499|reference Oceanobacter_species_Red65|length 32|copies 1
TGTATGGGTTGTGCCTGGCACGTAATTAGCCA
>1811499|reference Oceanobacter_species_Red65|length 31|copies 5
TGTATTCTGGCCCCCAGGCACCAGCCTTGAG
>1811499|reference Oceanobacter_species_Red65|length 32|copies 5
TGTATTCTGGCCCCCAGGCACCAGCCTTGAGT
>1811499|reference Oceanobacter_species_Red65|length 31|copies 7
TGTATTGGGGGCGCCAGGCGGTCGAACACCA
>1811499|reference Oceanobacter_species_Red65|length 32|copies 2
TGTATTTTTTCACACCTGGATAGCGATCAAAG
>1811499|reference Oceanobacter_species_Red65|length 31|copies 3
TGTCACCTAACATCCAGGTAATTGCGCCTTG
>1811499|reference Oceanobacter_species_Red65|length 31|copies 4
TGTCAGAAAAGCACCAGGTGCCTATCGTGGG
>1811499|reference Oceanobacter_species_Red65|length 32|copies 2
TGTCAGCACGAATACCTGGGTCCAATGCTCCA
>1811499|reference Oceanobacter_species_Red65|length 32|copies 1
TGTCCATGCCACCGCCAGGAAGCCACCGAAGA
>1811499|reference Oceanobacter_species_Red65|length 31|copies 2
TGTCCCTTTGAGTCCAGGGCAGAATCATGTG
>1811499|reference Oceanobacter_species_Red65|length 31|copies 2
TGTCCGTGGTAGCCCTGGTGTATGCGGTAGC
>1811499|reference Oceanobacter_species_Red65|length 31|copies 1
TGTCCTCGCTCACCAGGCAATGAACCAAATA
>1811499|reference Oceanobacter_species_Red65|length 10|copies 1
TGTCCTTTCG
>1811499|reference Oceanobacter_species_Red65|length 32|copies 1
TGTCGATACCGTGACCAGGGGGCTCATCAATA
>1811499|reference Oceanobacter_species_Red65|length 8|copies 1
TGTCGCGT
>1811499|reference Oceanobacter_species_Red65|length 31|copies 1
TGTCGCTTTGCATCCTGGATTAACTGAGAGG
>1811499|reference Oceanobacter_species_Red65|length 31|copies 1
TGTCGTAATGGGCCCAGGCTTTGGAGGTGTC
>1811499|reference Oceanobacter_species_Red65|length 31|copies 12
TGTCGTTGAAAAGCCAGGGGATGACTTGTGG
>1811499|reference Oceanobacter_species_Red65|length 31|copies 1
TGTCTTAATCTTGCCTGGTAGTAAAAGTGTG
>1811499|reference Oceanobacter_species_Red65|length 32|copies 1
TGTCTTTCATTGGGCCAGGTGTTTCGGTTCGG
>1811499|reference Oceanobacter_species_Red65|length 31|copies 1
TGTGAGTCCAATGCCAGGCACCTTGGTTGTA
>1811499|reference Oceanobacter_species_Red65|length 32|copies 1
TGTGAGTCCAATGCCAGGCACCTTGGTTGTAT
>1811499|reference Oceanobacter_species_Red65|length 32|copies 2
TGTGATAACGCACACCAGGCAAGTCTTTTACA
>1811499|reference Oceanobacter_species_Red65|length 33|copies 1
TGTGATAACGCACACCAGGCAAGTCTTTTACAC
>1811499|reference Oceanobacter_species_Red65|length 31|copies 1
TGTGCCGCCCTTTCCTGGCGTTACACCACCC
>1811499|reference Oceanobacter_species_Red65|length 32|copies 2
TGTGCCGCCCTTTCCTGGCGTTACACCACCCA
>1811499|reference Oceanobacter_species_Red65|length 32|copies 1
TGTGCCTTTGGTGCCAGGTTATCATGGCGATG
>1811499|reference Oceanobacter_species_Red65|length 31|copies 4
TGTGGACAACTGGCCTGGCGATGTTGATGGT
>1811499|reference Oceanobacter_species_Red65|length 31|copies 2
TGTGGACATAGGGCCAGGGGCTGGGGTTCAT
>1811499|reference Oceanobacter_species_Red65|length 32|copies 3
TGTGGGTAACGGACCCTGGGTTATGCATCTTG
>1811499|reference Oceanobacter_species_Red65|length 32|copies 1
TGTTAACAATAACACCTGGTTGTATTAAGCAC
>1811499|reference Oceanobacter_species_Red65|length 32|copies 1
TGTTAACGACTGCCCAGGGTTCCTAGTTAACC
>1811499|reference Oceanobacter_species_Red65|length 33|copies 1
TGTTAATGAAACTCCCTGGCGTCTACTTTAAAG
>1811499|reference Oceanobacter_species_Red65|length 31|copies 6
TGTTACTTTTGCGCCTGGACTTAGACTATTA
>1811499|reference Oceanobacter_species_Red65|length 31|copies 10
TGTTAGACCGAAGCCTGGTGCTCCAACAACA
>1811499|reference Oceanobacter_species_Red65|length 32|copies 1
TGTTAGACCGAAGCCTGGTGCTCCAACAACAT
>1811499|reference Oceanobacter_species_Red65|length 32|copies 3
TGTTAGCAGCGGGCCCAGGTGGCAAGGAAATC
>1811499|reference Oceanobacter_species_Red65|length 33|copies 3
TGTTAGCAGCGGGCCCAGGTGGCAAGGAAATCT
>1811499|reference Oceanobacter_species_Red65|length 32|copies 1
TGTTATTTTGCATCCAGGTAAATCCGCTCGAA
>1811499|reference Oceanobacter_species_Red65|length 31|copies 7
TGTTCATGACGGACCAGGACGTGCTTGACCG
>1811499|reference Oceanobacter_species_Red65|length 30|copies 2
TGTTCCCACAAACCAGGCGCCACCTCTGTC
>1811499|reference Oceanobacter_species_Red65|length 31|copies 1
TGTTCCCACAAACCAGGCGCCACCTCTGTCA
>1811499|reference Oceanobacter_species_Red65|length 29|copies 1
TGTTCGTAAACGTCCAGGCATGTACATCG
>1811499|reference Oceanobacter_species_Red65|length 13|copies 1
TGTTCGTGTCGAT
>1811499|reference Oceanobacter_species_Red65|length 31|copies 1
TGTTGATAACGGACCAGGCATTCCCGAAGAC
>1811499|reference Oceanobacter_species_Red65|length 32|copies 2
TGTTGATAACGGACCAGGCATTCCCGAAGACA
>1811499|reference Oceanobacter_species_Red65|length 31|copies 9
TGTTGCAGGCTTGCCTGGTGCCATTGGTCAA
>1811499|reference Oceanobacter_species_Red65|length 32|copies 1
TGTTGCAGGCTTGCCTGGTGCCATTGGTCAAT
>1811499|reference Oceanobacter_species_Red65|length 32|copies 10
TGTTGCCCTCGCTCCAGGTATGGGTCTTAACG
>1811499|reference Oceanobacter_species_Red65|length 31|copies 1
TGTTGCGCTCGCCCCAGGTTTGCAATTGCTC
>1811499|reference Oceanobacter_species_Red65|length 32|copies 1
TGTTGGCACATCAGCCTGGGCATAGTTACCTT
>1811499|reference Oceanobacter_species_Red65|length 31|copies 9
TGTTGGTGGCTCACCAGGGCGCATCATGCGG
>1811499|reference Oceanobacter_species_Red65|length 32|copies 1
TGTTGTAGATGTGCCAGGAATACTTCTAAAGT
>1811499|reference Oceanobacter_species_Red65|length 32|copies 2
TGTTGTTAACAGCGCCTGGTAAAGGTGATCTG
>1811499|reference Oceanobacter_species_Red65|length 31|copies 10
TGTTGTTCTATGGCCTGGCTCAGTTGTTTAG
>1811499|reference Oceanobacter_species_Red65|length 40|copies 6
TGTTTGCTGACTACCTGGGCGTGGAACTAGAAGTTAAGGT
>1811499|reference Oceanobacter_species_Red65|length 31|copies 1
TGTTTTACCAACCCCTGGAGGACCTACCAAA
>1811499|reference Oceanobacter_species_Red65|length 32|copies 3
TGTTTTCACCAAACCCTGGCGTGCTTAGTAAT
>1811499|reference Oceanobacter_species_Red65|length 33|copies 1
TGTTTTCACCAAACCCTGGCGTGCTTAGTAATA
>1811499|reference Oceanobacter_species_Red65|length 32|copies 1
TGTTTTCTGTCAGACCTGGCATACGATAAACC
>1811499|reference Oceanobacter_species_Red65|length 31|copies 1
TGTTTTCTTGCGTCCTGGTTCTGGTCAAATC
>1811499|reference Oceanobacter_species_Red65|length 32|copies 4
TGTTTTCTTGCGTCCTGGTTCTGGTCAAATCG
>1811499|reference Oceanobacter_species_Red65|length 32|copies 1
TTAAAACAATTTGGCCTGGTTCATTTTCTAGG
>1811499|reference Oceanobacter_species_Red65|length 31|copies 7
TTAAACGAGATGACCTGGCTTTCATTGGCTG
>1811499|reference Oceanobacter_species_Red65|length 32|copies 1
TTAAAGGCGCACTTCCAGGTGCGACAGGTGGT
>1811499|reference Oceanobacter_species_Red65|length 31|copies 4
TTAAATATACGACCCAGGCCATACAAAATAA
>1811499|reference Oceanobacter_species_Red65|length 31|copies 9
TTAACGCTCAAGACCAGGGATTCATGGTGAC
>1811499|reference Oceanobacter_species_Red65|length 32|copies 1
TTAAGCAACTTTCTCCTGGCTTTTCGCATGTG
>1811499|reference Oceanobacter_species_Red65|length 42|copies 1
TTAATCCCTACTAGTTCACCCATAGCATTGACCAATGCTCCT
>1811499|reference Oceanobacter_species_Red65|length 31|copies 1
TTAATGACTTGCTCCTGGAAAATAGGTACGC
>1811499|reference Oceanobacter_species_Red65|length 31|copies 3
TTACAAACCTGTGCCTGGTCGCTTTAAAGAC
>1811499|reference Oceanobacter_species_Red65|length 32|copies 5
TTACAAACCTGTGCCTGGTCGCTTTAAAGACT
>1811499|reference Oceanobacter_species_Red65|length 31|copies 1
TTACACCGACCATCCAGGTCGTGTACCTGTA
>1811499|reference Oceanobacter_species_Red65|length 31|copies 2
TTACACGATTTATCCTGGTCAAAAATTAAAT
>1811499|reference Oceanobacter_species_Red65|length 32|copies 1
TTACACTCGCCATCCCTGGCGAGTGAATTGCT
>1811499|reference Oceanobacter_species_Red65|length 31|copies 3
TTACAGCTACGACCCAGGAGCAATTTCAATA
>1811499|reference Oceanobacter_species_Red65|length 11|copies 1
TTACCCTGGCG
>1811499|reference Oceanobacter_species_Red65|length 31|copies 2
TTACGCCTGCCACCCTGGGATGCCGACGTTA
>1811499|reference Oceanobacter_species_Red65|length 31|copies 3
TTACGCGTTTGGGCCTGGACTTCCGCCCTGT
>1811499|reference Oceanobacter_species_Red65|length 31|copies 3
TTACGGGCCTGAGCCTGGCAAAGCTATCGTT
>1811499|reference Oceanobacter_species_Red65|length 32|copies 2
TTACGTATATCTTCCTGGATTTTCTCCATTGG
>1811499|reference Oceanobacter_species_Red65|length 31|copies 1
TTACTCACTACAGCCTGGGGCACTACTTGCG
>1811499|reference Oceanobacter_species_Red65|length 31|copies 3
TTACTTTCGATTGCCTGGCGGAAATCTTTAA
>1811499|reference Oceanobacter_species_Red65|length 32|copies 4
TTACTTTCGATTGCCTGGCGGAAATCTTTAAA
>1811499|reference Oceanobacter_species_Red65|length 31|copies 3
TTACTTTGCGAAACCTGGTTTTGAATGCCTG
>1811499|reference Oceanobacter_species_Red65|length 36|copies 1
TTAGCGATTACTATGTGGCTGACTCAGTACCACTTG
>1811499|reference Oceanobacter_species_Red65|length 32|copies 1
TTAGGCGTCTGCTGCCAGGGCAAGATTTTCCG
>1811499|reference Oceanobacter_species_Red65|length 32|copies 1
TTATACCCGTGCTCGATTTTACCCATGGCGAA
>1811499|reference Oceanobacter_species_Red65|length 31|copies 13
TTATACGTCAGGCCCTGGCTTGGCTGGAGCG
>1811499|reference Oceanobacter_species_Red65|length 32|copies 1
TTATAGTGAATATCCAGGCCATGTCCCCAACC
>1811499|reference Oceanobacter_species_Red65|length 31|copies 5
TTATAGTGCGCGTCCTGGTACGCCTGCGTCC
>1811499|reference Oceanobacter_species_Red65|length 31|copies 1
TTATATTGCTACGCCAGGCGCATCGGTACGA
>1811499|reference Oceanobacter_species_Red65|length 33|copies 2
TTATATTGCTACGCCAGGCGCATCGGTACGAGG
>1811499|reference Oceanobacter_species_Red65|length 37|copies 3
TTATATTGCTACGCCAGGCGCATCGGTACGAGGCTCG
>1811499|reference Oceanobacter_species_Red65|length 31|copies 5
TTATCGAGAAGGGCCAGGGGCGTTAACATGA
>1811499|reference Oceanobacter_species_Red65|length 32|copies 1
TTATCGAGAAGGGCCAGGGGCGTTAACATGAA
>1811499|reference Oceanobacter_species_Red65|length 28|copies 1
TTATCGATACCCAGGCGGCGACACAGAG
>1811499|reference Oceanobacter_species_Red65|length 39|copies 1
TTATCTTTTCGGATCTCGACCTAGGCAAGGGACCAAATG
>1811499|reference Oceanobacter_species_Red65|length 31|copies 2
TTATGAGTGCTAACCTGGGCAGTTGTTGCTC
>1811499|reference Oceanobacter_species_Red65|length 32|copies 1
TTATGAGTGCTAACCTGGGCAGTTGTTGCTCG
>1811499|reference Oceanobacter_species_Red65|length 31|copies 8
TTATGGTGGTGGTCCAGGCATGCTGATGAAG
>1811499|reference Oceanobacter_species_Red65|length 32|copies 2
TTATGGTGGTGGTCCAGGCATGCTGATGAAGG
>1811499|reference Oceanobacter_species_Red65|length 31|copies 1
TTATTCGCTTCAACCTGGTGATTATGGTGTT
>1811499|reference Oceanobacter_species_Red65|length 32|copies 2
TTATTCGCTTCAACCTGGTGATTATGGTGTTG
>1811499|reference Oceanobacter_species_Red65|length 31|copies 4
TTATTCTGGAGAACCTGGAGCACAATCGCAC
>1811499|reference Oceanobacter_species_Red65|length 32|copies 2
TTATTCTGGAGAACCTGGAGCACAATCGCACC
>1811499|reference Oceanobacter_species_Red65|length 40|copies 1
TTATTCTGTATCGTTTGATAATACCAGCCGCCGCCCTGCT
>1811499|reference Oceanobacter_species_Red65|length 31|copies 1
TTATTCTTGTTGGCCTGGCATTAGTTCTCGA
>1811499|reference Oceanobacter_species_Red65|length 31|copies 1
TTCAAAAGGGACGCCAGGCGGCCCTTTTGTA
>1811499|reference Oceanobacter_species_Red65|length 31|copies 7
TTCAATGGGTAACCCTGGTCAGGCGAATTAT
>1811499|reference Oceanobacter_species_Red65|length 32|copies 3
TTCACAGTCGGAAACCTGGTACATGGCTTGGG
>1811499|reference Oceanobacter_species_Red65|length 33|copies 1
TTCACAGTCGGAAACCTGGTACATGGCTTGGGT
>1811499|reference Oceanobacter_species_Red65|length 28|copies 1
TTCACCGTCGCCCCAGGCGTTAACTGAG
>1811499|reference Oceanobacter_species_Red65|length 31|copies 10
TTCACGAACATTGCCTGGCCATGGGTATTGG
>1811499|reference Oceanobacter_species_Red65|length 31|copies 5
TTCACTGTTATCGCCAGGCAAAACCTTGTCC
>1811499|reference Oceanobacter_species_Red65|length 32|copies 3
TTCAGACTCGTAAGCCTGGACGTGTTGTTGAG
>1811499|reference Oceanobacter_species_Red65|length 33|copies 1
TTCAGACTCGTAAGCCTGGACGTGTTGTTGAGT
>1811499|reference Oceanobacter_species_Red65|length 26|copies 1
TTCAGCATCCAGGCTTTGACGCACAA
>1811499|reference Oceanobacter_species_Red65|length 32|copies 2
TTCAGCGCAATGTGCCAGGAGCCGTAATGCTC
>1811499|reference Oceanobacter_species_Red65|length 33|copies 4
TTCAGCGCAATGTGCCAGGAGCCGTAATGCTCG
>1811499|reference Oceanobacter_species_Red65|length 31|copies 6
TTCAGCTCGCGACCCAGGTCAAAAGAATTAT
>1811499|reference Oceanobacter_species_Red65|length 40|copies 1
TTCATATGTGTTCAACATGAAGCCAGGTGACAAAGTAACG
>1811499|reference Oceanobacter_species_Red65|length 13|copies 1
TTCATCAAGATCA
>1811499|reference Oceanobacter_species_Red65|length 32|copies 1
TTCATCCATCATGCCTGGCAAAGTGAATCCCG
>1811499|reference Oceanobacter_species_Red65|length 32|copies 1
TTCCAATACATACACCTGGGCATGCTAAAGAT
>1811499|reference Oceanobacter_species_Red65|length 31|copies 2
TTCCAATGCGATACCTGGTGTGTAGCCCAGG
>1811499|reference Oceanobacter_species_Red65|length 31|copies 11
TTCCATGCGAATGCCTGGGGCTTGGTATACG
>1811499|reference Oceanobacter_species_Red65|length 32|copies 2
TTCCATGCGAATGCCTGGGGCTTGGTATACGC
>1811499|reference Oceanobacter_species_Red65|length 31|copies 1
TTCCCCTGTCGGGCCTGGCAACAAGGTTGCT
>1811499|reference Oceanobacter_species_Red65|length 31|copies 1
TTCCGCTGCTGCACCTGGGATTGCAATCGGC
>1811499|reference Oceanobacter_species_Red65|length 31|copies 2
TTCCTTCACTTCACCTGGGCGCATTGTTTTA
>1811499|reference Oceanobacter_species_Red65|length 31|copies 2
TTCGCCAGACAACCCTGGATGGCTTAATACT
>1811499|reference Oceanobacter_species_Red65|length 32|copies 1
TTCGCCATTCTATCCAGGACCAGAAGGTTTGT
>1811499|reference Oceanobacter_species_Red65|length 31|copies 2
TTCGCCGTAATTTCCAGGCGGTCTTTTGCGA
>1811499|reference Oceanobacter_species_Red65|length 31|copies 1
TTCGCGCACATTTCCAGGGAAGGTATGTTGC
>1811499|reference Oceanobacter_species_Red65|length 31|copies 1
TTCGCGTAGTGGACCAGGTAAAAGCATGCGG
>1811499|reference Oceanobacter_species_Red65|length 31|copies 2
TTCGCGTTTGGAGCCTGGCATGTTCTCTTCA
>1811499|reference Oceanobacter_species_Red65|length 31|copies 9
TTCGGTTGCTGAACCTGGCGCTTAAGCTGCG
>1811499|reference Oceanobacter_species_Red65|length 9|copies 1
TTCGTCGCT
>1811499|reference Oceanobacter_species_Red65|length 32|copies 1
TTCGTCGCTGATACCAGGACCGTTGTCTTCTA
>1811499|reference Oceanobacter_species_Red65|length 31|copies 1
TTCTAACTGAGCCCCTGGACGCAAACGAGCA
>1811499|reference Oceanobacter_species_Red65|length 35|copies 13
TTCTGATGTCAAAATCAGGCGCAATAGAAGGTATC
>1811499|reference Oceanobacter_species_Red65|length 31|copies 8
TTCTGCATGGTGGCCAGGTGGTCTAATGGCG
>1811499|reference Oceanobacter_species_Red65|length 32|copies 1
TTCTGCATGGTGGCCAGGTGGTCTAATGGCGC
>1811499|reference Oceanobacter_species_Red65|length 31|copies 1
TTCTGGATTGTTGCCTGGACTATATGCCCCA
>1811499|reference Oceanobacter_species_Red65|length 32|copies 1
TTCTGTCTCCGTACCAGGTAAGAAACCAATGT
>1811499|reference Oceanobacter_species_Red65|length 32|copies 1
TTCTTCATCAGGCACCTGGGGACGTTCAATGA
>1811499|reference Oceanobacter_species_Red65|length 31|copies 3
TTCTTCCGTGTAACCAGGAATCCGAATAATT
>1811499|reference Oceanobacter_species_Red65|length 30|copies 1
TTCTTCTGCTCAGCCTGGATACTATGAGTA
>1811499|reference Oceanobacter_species_Red65|length 31|copies 3
TTCTTCTGCTCAGCCTGGATACTATGAGTAG
>1811499|reference Oceanobacter_species_Red65|length 31|copies 1
TTCTTCTGGTGTGCCAGGCTTGCCACCCCAA
>1811499|reference Oceanobacter_species_Red65|length 32|copies 1
TTCTTCTGGTGTGCCAGGCTTGCCACCCCAAA
>1811499|reference Oceanobacter_species_Red65|length 41|copies 1
TTCTTCTGGTGTGCCAGGCTTGCCACCCCAAATGTGATCAC
>1811499|reference Oceanobacter_species_Red65|length 31|copies 1
TTCTTGCAAAGTCCCTGGGTATTCTTGTATT
>1811499|reference Oceanobacter_species_Red65|length 31|copies 1
TTCTTGGTATCTGCCTGGTTATGCCAATCGG
>1811499|reference Oceanobacter_species_Red65|length 32|copies 1
TTCTTGTTGCTACACCAGGTCGACTACTGGAT
>1811499|reference Oceanobacter_species_Red65|length 31|copies 2
TTCTTTTTCTTTACCTGGAACGCACGCTAAA
>1811499|reference Oceanobacter_species_Red65|length 31|copies 1
TTGAAAACTACAACCAGGCATTACCCGATGT
>1811499|reference Oceanobacter_species_Red65|length 10|copies 1
TTGAAACTAC
>1811499|reference Oceanobacter_species_Red65|length 32|copies 1
TTGAAATAGAAAAACCTGGCACCGATGAATCC
>1811499|reference Oceanobacter_species_Red65|length 30|copies 1
TTGAAATGGAAGGCCTGGCTGCTTGTCTTG
>1811499|reference Oceanobacter_species_Red65|length 31|copies 2
TTGAAATGGAAGGCCTGGCTGCTTGTCTTGC
>1811499|reference Oceanobacter_species_Red65|length 31|copies 2
TTGAACCATGATCCCAGGCACAAAACTTAAT
>1811499|reference Oceanobacter_species_Red65|length 32|copies 2
TTGAACCATGATCCCAGGCACAAAACTTAATA
>1811499|reference Oceanobacter_species_Red65|length 31|copies 2
TTGAAGTGACTGGCCAGGTAGATGATCGTGT
>1811499|reference Oceanobacter_species_Red65|length 32|copies 1
TTGAAGTGACTGGCCAGGTAGATGATCGTGTA
>1811499|reference Oceanobacter_species_Red65|length 31|copies 1
TTGAATATTAACGCCAGGAACTTGGTTTAAG
>1811499|reference Oceanobacter_species_Red65|length 31|copies 5
TTGAATGCCGCGGCCAGGTTCCAGTAAGCCT
>1811499|reference Oceanobacter_species_Red65|length 31|copies 3
TTGAATGCGTGCACCAGGGTTCGCACCTGTA
>1811499|reference Oceanobacter_species_Red65|length 32|copies 2
TTGACATACGTCGGCCAGGACGCACGCCGATC
>1811499|reference Oceanobacter_species_Red65|length 32|copies 1
TTGACTCCCGCATACCAGGAACCGATAGCAAA
>1811499|reference Oceanobacter_species_Red65|length 31|copies 4
TTGAGAGCTGTGTCCAGGTAGGCCGACCATG
>1811499|reference Oceanobacter_species_Red65|length 32|copies 1
TTGAGAGCTGTGTCCAGGTAGGCCGACCATGG
>1811499|reference Oceanobacter_species_Red65|length 31|copies 2
TTGAGGGATTTCGCCTGGGGCTAGCACGTTT
>1811499|reference Oceanobacter_species_Red65|length 31|copies 3
TTGAGGTCCTGCTCCAGGGTATGCCACGTTA
>1811499|reference Oceanobacter_species_Red65|length 32|copies 1
TTGAGGTCCTGCTCCAGGGTATGCCACGTTAA
>1811499|reference Oceanobacter_species_Red65|length 31|copies 5
TTGATGGCAATCGCCAGGTTATGTTGGAAGC
>1811499|reference Oceanobacter_species_Red65|length 32|copies 1
TTGATGGCAATCGCCAGGTTATGTTGGAAGCG
>1811499|reference Oceanobacter_species_Red65|length 32|copies 12
TTGCAAGTGTTGGCCCTGGCTTGTCACCTTTG
>1811499|reference Oceanobacter_species_Red65|length 32|copies 1
TTGCATCTTCGAACCCAGGAAGTTGGCTCAAA
>1811499|reference Oceanobacter_species_Red65|length 27|copies 1
TTGCATTGGCCAGGCGCATGGATTTAG
>1811499|reference Oceanobacter_species_Red65|length 32|copies 1
TTGCCACGAGCTTCCCTGGTTTTGTGGATTTG
>1811499|reference Oceanobacter_species_Red65|length 31|copies 3
TTGCCAGCCGGTACCTGGTGACCCTATTGTA
>1811499|reference Oceanobacter_species_Red65|length 32|copies 1
TTGCCAGCCGGTACCTGGTGACCCTATTGTAG
>1811499|reference Oceanobacter_species_Red65|length 31|copies 2
TTGCGCTCGATTACCAGGCAAGGCCATCATA
>1811499|reference Oceanobacter_species_Red65|length 31|copies 3
TTGCGCTGCAAGCCCAGGATCACGCTGAACA
>1811499|reference Oceanobacter_species_Red65|length 31|copies 3
TTGCGGTTTTCAGCCAGGCTTCCTCATTGGC
>1811499|reference Oceanobacter_species_Red65|length 32|copies 2
TTGCGGTTTTCAGCCAGGCTTCCTCATTGGCG
>1811499|reference Oceanobacter_species_Red65|length 31|copies 6
TTGCTCTCAGCAGCCAGGCTGGCACTCTGGA
>1811499|reference Oceanobacter_species_Red65|length 27|copies 1
TTGCTGATCCCTGGGCGGCTTAGGTTA
>1811499|reference Oceanobacter_species_Red65|length 43|copies 4
TTGCTGGTTAAAACAAAAACATTCGATTTTGACCAAATACTCG
>1811499|reference Oceanobacter_species_Red65|length 32|copies 4
TTGCTGTTGGAACGCCAGGTCTAGGTGGTTGG
>1811499|reference Oceanobacter_species_Red65|length 31|copies 3
TTGCTTGCCTATTCCAGGACTTACTCGATGG
>1811499|reference Oceanobacter_species_Red65|length 35|copies 1
TTGCTTTTCTTGCCATGAAGCATGGCGATCAGGAT
>1811499|reference Oceanobacter_species_Red65|length 31|copies 3
TTGGAACGTGCCACCTGGGCTATGGAAGATG
>1811499|reference Oceanobacter_species_Red65|length 32|copies 2
TTGGACATTGTCGACCTGGGTGACTTATTTGA
>1811499|reference Oceanobacter_species_Red65|length 10|copies 1
TTGGATCACC
>1811499|reference Oceanobacter_species_Red65|length 31|copies 2
TTGGCCATCCAAACCTGGCATTTTCGATTCT
>1811499|reference Oceanobacter_species_Red65|length 32|copies 1
TTGGCCATCCAAACCTGGCATTTTCGATTCTG
>1811499|reference Oceanobacter_species_Red65|length 32|copies 1
TTGGCGTGTCGTCGCCTGGGAAGTCGTACTCA
>1811499|reference Oceanobacter_species_Red65|length 31|copies 2
TTGGCTGTTTTAGCCAGGTCCAATGCTTGAT
>1811499|reference Oceanobacter_species_Red65|length 31|copies 2
TTGGGCAGGCCAACCTGGCTGGCAGGCTGTA
>1811499|reference Oceanobacter_species_Red65|length 31|copies 12
TTGGGTTTTTTACCCAGGCGCACTTGCTCTG
>1811499|reference Oceanobacter_species_Red65|length 31|copies 1
TTGGTACAGGTCCCCAGGTACTTAAAGATAT
>1811499|reference Oceanobacter_species_Red65|length 31|copies 2
TTGGTCTTCAAAGCCTGGGATCATGCTATTT
>1811499|reference Oceanobacter_species_Red65|length 31|copies 2
TTGGTGTTGAGTTCCAGGGTGAGATGTTGGA
>1811499|reference Oceanobacter_species_Red65|length 32|copies 1
TTGGTTTTTCGGTCCAGGCCATTTGATACAGA
>1811499|reference Oceanobacter_species_Red65|length 31|copies 6
TTGTACACCAGATCCTGGGTTGCCTAGTGAT
>1811499|reference Oceanobacter_species_Red65|length 31|copies 5
TTGTAGCCCAATTCCAGGTGATGACATTGTG
>1811499|reference Oceanobacter_species_Red65|length 31|copies 4
TTGTAGCGTCCAGCCTGGTGATGACACTGCG
>1811499|reference Oceanobacter_species_Red65|length 32|copies 1
TTGTAGCGTCCAGCCTGGTGATGACACTGCGA
>1811499|reference Oceanobacter_species_Red65|length 32|copies 6
TTGTATTGGGGGCGCCAGGCGGTCGAACACCA
>1811499|reference Oceanobacter_species_Red65|length 34|copies 1
TTGTCTTTCATCAAGAAGTGAGTATCGAGCGAGG
>1811499|reference Oceanobacter_species_Red65|length 32|copies 1
TTGTGACGAAATTCCAGGGTTACGTCGCCAAA
>1811499|reference Oceanobacter_species_Red65|length 32|copies 3
TTGTGGACATAGGGCCAGGGGCTGGGGTTCAT
>1811499|reference Oceanobacter_species_Red65|length 33|copies 1
TTGTGGACATAGGGCCAGGGGCTGGGGTTCATG
>1811499|reference Oceanobacter_species_Red65|length 32|copies 1
TTGTTAACGACTGCCCAGGGTTCCTAGTTAAC
>1811499|reference Oceanobacter_species_Red65|length 32|copies 1
TTGTTCATGACGGACCAGGACGTGCTTGACCG
>1811499|reference Oceanobacter_species_Red65|length 31|copies 9
TTGTTGACGACGACCAGGCTTTGAATAGTCT
>1811499|reference Oceanobacter_species_Red65|length 32|copies 2
TTGTTGACGACGACCAGGCTTTGAATAGTCTA
>1811499|reference Oceanobacter_species_Red65|length 31|copies 1
TTGTTGATAACGGACCAGGCATTCCCGAAGA
>1811499|reference Oceanobacter_species_Red65|length 33|copies 2
TTGTTGATAACGGACCAGGCATTCCCGAAGACA
>1811499|reference Oceanobacter_species_Red65|length 36|copies 1
TTGTTGATTTTCGCCATAACCTGGGTGGCAAGTCCT
>1811499|reference Oceanobacter_species_Red65|length 32|copies 1
TTGTTGCAGGCTTGCCTGGTGCCATTGGTCAA
>1811499|reference Oceanobacter_species_Red65|length 32|copies 2
TTGTTGTTCTATGGCCTGGCTCAGTTGTTTAG
>1811499|reference Oceanobacter_species_Red65|length 32|copies 1
TTTAATAGGAAAACCTGGTGGTGTAGCGGATC
>1811499|reference Oceanobacter_species_Red65|length 33|copies 1
TTTAATTTGATTCCCCTGGCTGGCGGCAATACT
>1811499|reference Oceanobacter_species_Red65|length 32|copies 1
TTTACAGCTACGACCCAGGAGCAATTTCAATA
>1811499|reference Oceanobacter_species_Red65|length 31|copies 2
TTTACAGTGGCCGCCTGGTTAAACAATCGGC
>1811499|reference Oceanobacter_species_Red65|length 31|copies 3
TTTACCACCGGTGCCAGGCAGTATCATTAGT
>1811499|reference Oceanobacter_species_Red65|length 32|copies 1
TTTACCACCGGTGCCAGGCAGTATCATTAGTG
>1811499|reference Oceanobacter_species_Red65|length 31|copies 5
TTTACCCTGTGAGCCAGGGTTGGGTTTATAC
>1811499|reference Oceanobacter_species_Red65|length 32|copies 1
TTTACGCATTACCGCCTGGGTTACTGTTTCTT
>1811499|reference Oceanobacter_species_Red65|length 32|copies 2
TTTACTAGCCGATTCCAGGTGGGCATATTTGC
>1811499|reference Oceanobacter_species_Red65|length 31|copies 16
TTTAGGGTCCGTTCCTGGCGGAACAGAAATG
>1811499|reference Oceanobacter_species_Red65|length 31|copies 1
TTTAGGTGCATCACCTGGTGCATCAGTGGCG
>1811499|reference Oceanobacter_species_Red65|length 31|copies 1
TTTATACATGCCTCCTGGGTTAACCATAGGC
>1811499|reference Oceanobacter_species_Red65|length 32|copies 2
TTTATAGTGCGCGTCCTGGTACGCCTGCGTCC
>1811499|reference Oceanobacter_species_Red65|length 32|copies 2
TTTATCCACAGCACCTGGTGGTTTCTTGAACA
>1811499|reference Oceanobacter_species_Red65|length 31|copies 2
TTTATCCGTATCGCCAGGGGAAGTATTGGGT
>1811499|reference Oceanobacter_species_Red65|length 32|copies 1
TTTATCGAGAAGGGCCAGGGGCGTTAACATGA
>1811499|reference Oceanobacter_species_Red65|length 31|copies 2
TTTATCGGTACTGCCAGGATGCGCACTGATA
>1811499|reference Oceanobacter_species_Red65|length 32|copies 1
TTTATGAGTGCTAACCTGGGCAGTTGTTGCTC
>1811499|reference Oceanobacter_species_Red65|length 31|copies 1
TTTATTGGTCAAACCTGGAATAGCATTCTGC
>1811499|reference Oceanobacter_species_Red65|length 31|copies 6
TTTATTTTGCCACCCAGGTAATGCCTTTATC
>1811499|reference Oceanobacter_species_Red65|length 31|copies 3
TTTCATTATCCAGCCAGGCAGAAGAGTGGCT
>1811499|reference Oceanobacter_species_Red65|length 31|copies 1
TTTCATTGGTTTACCAGGGAATCCGGTTAGT
>1811499|reference Oceanobacter_species_Red65|length 31|copies 6
TTTCCACGTTCTGCCAGGCAGGCGGAATCAT
>1811499|reference Oceanobacter_species_Red65|length 27|copies 1
TTTCCCCTACACGCCAGGGCAGACCAT
>1811499|reference Oceanobacter_species_Red65|length 31|copies 9
TTTCCCCTACACGCCAGGGCAGACCATTACT
>1811499|reference Oceanobacter_species_Red65|length 32|copies 4
TTTCCCCTGTCGGGCCTGGCAACAAGGTTGCT
>1811499|reference Oceanobacter_species_Red65|length 32|copies 2
TTTCCTTCACTTCACCTGGGCGCATTGTTTTA
>1811499|reference Oceanobacter_species_Red65|length 31|copies 1
TTTCGCGCAAGCACCAGGCGTTGTTGCCGAC
>1811499|reference Oceanobacter_species_Red65|length 32|copies 2
TTTCGCGCAAGCACCAGGCGTTGTTGCCGACG
>1811499|reference Oceanobacter_species_Red65|length 33|copies 1
TTTCGCGCAAGCACCAGGCGTTGTTGCCGACGG
>1811499|reference Oceanobacter_species_Red65|length 8|copies 1
TTTCGTGT
>1811499|reference Oceanobacter_species_Red65|length 32|copies 3
TTTCTAATACATCGCCTGGATAAACCACACCT
>1811499|reference Oceanobacter_species_Red65|length 32|copies 2
TTTGAACTTCTGTACCTGGAGTTAGCGGTATA
>1811499|reference Oceanobacter_species_Red65|length 31|copies 1
TTTGAGCAGGATGCCTGGCCTTTGTTTGATC
>1811499|reference Oceanobacter_species_Red65|length 32|copies 4
TTTGAGCAGGATGCCTGGCCTTTGTTTGATCG
>1811499|reference Oceanobacter_species_Red65|length 32|copies 2
TTTGATAATGAAACCAGGGCTGCAAATCATTA
>1811499|reference Oceanobacter_species_Red65|length 32|copies 2
TTTGCCCATACCACCAGGCATGAAGAACAGCG
>1811499|reference Oceanobacter_species_Red65|length 31|copies 3
TTTGCCCGTCGTACCTGGAATGGAAGGCTGT
>1811499|reference Oceanobacter_species_Red65|length 31|copies 1
TTTGCGGGTCATGCCAGGGTAAAAGAATATG
>1811499|reference Oceanobacter_species_Red65|length 30|copies 1
TTTGCTCGACTGCCAGGATCACGAGCAGCC
>1811499|reference Oceanobacter_species_Red65|length 31|copies 1
TTTGGAAATAGTGCCAGGGGATGTCAACTGG
>1811499|reference Oceanobacter_species_Red65|length 32|copies 1
TTTGGAGATGATGCCAGGTGCATACCAAGCCG
>1811499|reference Oceanobacter_species_Red65|length 32|copies 1
TTTGGCTAAGTAATCCTGGCTAGCAGGAATAG
>1811499|reference Oceanobacter_species_Red65|length 31|copies 1
TTTGGGATCGTGCCCTGGACGAATGGTTTCA
>1811499|reference Oceanobacter_species_Red65|length 31|copies 2
TTTGTGCCAACAACCAGGTTGGAACAATCAA
>1811499|reference Oceanobacter_species_Red65|length 31|copies 2
TTTTAGCCAACGCCCTGGATTTTGCGGACGA
>1811499|reference Oceanobacter_species_Red65|length 32|copies 3
TTTTAGGTGCATCACCTGGTGCATCAGTGGCG
>1811499|reference Oceanobacter_species_Red65|length 31|copies 6
TTTTCACGTACCGCCTGGTTGGTTTGGAAAA
>1811499|reference Oceanobacter_species_Red65|length 32|copies 3
TTTTCACGTACCGCCTGGTTGGTTTGGAAAAG
>1811499|reference Oceanobacter_species_Red65|length 33|copies 1
TTTTGAAAAAATTACCAGGTACTTCTTTGCACG
>1811499|reference Oceanobacter_species_Red65|length 31|copies 1
TTTTGCACTGGCACCTGGATAAGCAATGAAG
>1811499|reference Oceanobacter_species_Red65|length 32|copies 2
TTTTGGGATCGTGCCCTGGACGAATGGTTTCA
>1811499|reference Oceanobacter_species_Red65|length 32|copies 3
TTTTGGTTGAAAAGCCAGGCGCAAAAATCAAA
>1811499|reference Oceanobacter_species_Red65|length 31|copies 1
TTTTGTAACCGGTCCAGGTGCAACAACCCTA
>1811499|reference Oceanobacter_species_Red65|length 33|copies 1
TTTTGTTGAAACCTTCCTGGTAACAACGCATTA
>1811499|reference Oceanobacter_species_Red65|length 31|copies 1
TTTTGTTGATTGCCCTGGGTCTATTTATCCA
>1811499|reference Oceanobacter_species_Red65|length 32|copies 1
TTTTGTTGGCCATGCCAGGGTTTGCTGTACCC
>1811499|reference Oceanobacter_species_Red65|length 31|copies 2
TTTTGTTGTTCGTCCTGGTGAAAATTGCCCA
>1811499|reference Oceanobacter_species_Red65|length 33|copies 1
TTTTTAGCACCTGACCAGGCTCGAGATCTTTTA
>1811499|reference Oceanobacter_species_Red65|length 32|copies 1
TTTTTAGCCAACGCCCTGGATTTTGCGGACGA
>1811499|reference Oceanobacter_species_Red65|length 31|copies 1
TTTTTCAAAGCACCCTGGCTGGGCTGAGCAA
>1811499|reference Oceanobacter_species_Red65|length 31|copies 1
TTTTTCTTGATAACCTGGGATCACGCGCAAG
>1811499|reference Oceanobacter_species_Red65|length 31|copies 4
TTTTTCTTTTCCGCCTGGATGCGGTCTAGAA
>1811499|reference Oceanobacter_species_Red65|length 31|copies 1
TTTTTGAGTAGAACCTGGCTTAATCGCAAAT
>1811499|reference Oceanobacter_species_Red65|length 31|copies 3
TTTTTGATACGAGCCAGGGCTTGGTCAGCCC
>1811499|reference Oceanobacter_species_Red65|length 32|copies 1
TTTTTGCTAAAATACCTGGCACATGCATATCA
>1811499|reference Oceanobacter_species_Red65|length 32|copies 1
TTTTTGCTCGACTGCCAGGATCACGAGCAGCC
>1811499|reference Oceanobacter_species_Red65|length 33|copies 1
TTTTTGCTCGACTGCCAGGATCACGAGCAGCCG
>1811499|reference Oceanobacter_species_Red65|length 31|copies 1
TTTTTGGTATTGGCCTGGAAAACGATCACCA
>1811499|reference Oceanobacter_species_Red65|length 32|copies 2
TTTTTTCTTTTCCGCCTGGATGCGGTCTAGAA
>1811499|reference Oceanobacter_species_Red65|length 32|copies 2
TTTTTTGATACGAGCCAGGGCTTGGTCAGCCC
>1811499|activator|length 28|copies 2
CTGCCAGGATCTTTTTTGATCCTGGCAG
>1811499|activator|length 21|copies 1
GATCTTTTTTGATCCTGGCAG
>1811499|activator|length 17|copies 1
TTTTTTGATCCTGGCAG
>1811499|marker_plasmid|length 48|copies 2
AACAGCCTGCTCAGGGTCAACGAGAATTAACATTCCGTCAGGAAAGCT
>1811499|marker_plasmid|length 50|copies 1
AAGAGGAAGATGAAGATGAAGAAGAGGAAGAAGAAGAGCAAAACGCTCGA
>1811499|marker_plasmid|length 46|copies 1
AATTTGCACACAAGGTATCGGGGAAATACCGTGGTGTGGCAAAGCT
>1811499|marker_plasmid|length 40|copies 2
ACTAAGGCAAAGGTACTGCAAGTGCTCGCAACGCGAAGCT
>1811499|marker_plasmid|length 38|copies 2
ACTGGTTATGCAGGTCGTAGTGGGTGGCACACAAAGCT
>1811499|marker_plasmid|length 55|copies 3
AGACGAAACACCGTCACCCTCGGTCGCATTCCCCTCGAATTAATATAATAAAGCT
>1811499|marker_plasmid|length 55|copies 1
AGCTTAAAAAGGCCGCGTTGCTGGCGTTTTTCCATAGGCTCCGCCCCCCTGACGA
>1811499|marker_plasmid|length 54|copies 1
AGCTTAAAAGATGACACCGAACAGGGCGGGGATGGCGCAGGCATAATTAAAGCT
>1811499|marker_plasmid|length 51|copies 5
AGCTTAAAAGATGACACCGAACAGGGCGGGGATGGCGCAGGCGGCGGCAAC
>1811499|marker_plasmid|length 52|copies 1
AGCTTAAAAGATGACACCGAACAGGGCGGGGATGGCGCAGGCGGCGGCAACA
>1811499|marker_plasmid|length 29|copies 3
AGCTTAAAAGATGACACCGCGCGGTCTAG
>1811499|marker_plasmid|length 47|copies 1
AGCTTAACGGGCAGTTGCCGAGGATGAAGAAGAGGAAGATGAAGATG
>1811499|marker_plasmid|length 49|copies 9
AGCTTAAGGTGTCGCCGCGAATGGCATGATCGTTCATGTCCTCCACCGG
>1811499|marker_plasmid|length 53|copies 2
AGCTTAATAAAGTCAGGCAGAGGAGGTTTTGGACGAGGAGGAGGAGATGATGG
>1811499|marker_plasmid|length 40|copies 1
AGCTTAATGGTAACATTCCCGCACTGTTGGATGTGGACGC
>1811499|marker_plasmid|length 46|copies 3
AGCTTATAAGAGGAGGAGGAGATGATGGAAGACTGGGACAGCCTAG
>1811499|marker_plasmid|length 47|copies 1
AGCTTATAAGAGGAGGAGGAGATGATGGAAGACTGGGACAGCCTAGA
>1811499|marker_plasmid|length 50|copies 1
AGCTTATACTGGCCTCTGGCATTAGCGGGGTGGTGGACCTGGCCAACCAG
>1811499|marker_plasmid|length 39|copies 1
AGCTTATCGATGATAAGCTGTCAAACATGAGAATTCTTG
>1811499|marker_plasmid|length 49|copies 3
AGCTTATCGATGATAAGCTGTCAAACATGAGAATTCTTGGGGCCGGCGG
>1811499|marker_plasmid|length 38|copies 1
AGCTTATTATCTTCTTACTGGTTATGCAGGTCGTAGTG
>1811499|marker_plasmid|length 45|copies 4
AGCTTATTATTCGCCACAAAGACAAAATTGGCAAGTACGCGGCCG
>1811499|marker_plasmid|length 29|copies 5
AGCTTATTATTCGCCACGCGGCCGTCTAG
>1811499|marker_plasmid|length 51|copies 3
AGCTTATTTAAATAATATAAGCGCGCTGAGGCCGAGGCAGCGGCAGAAGGG
>1811499|marker_plasmid|length 52|copies 1
AGCTTCCGAGGCCGAAGAGGTGTCAGACGAAACACCGTCACCCTCGGTCGCA
>1811499|marker_plasmid|length 48|copies 2
AGCTTCCGAGGCCGAAGAGGTGTCAGACGAAACACCGTCACCTTAAAT
>1811499|marker_plasmid|length 46|copies 1
AGCTTCGACAGCCTGCTCAGGGTCAACGAGAATTAACATTCCGTCA
>1811499|marker_plasmid|length 51|copies 1
AGCTTCGACAGCCTGCTCAGGGTCAACGAGAATTAACATTCCGTCAGGAAA
>1811499|marker_plasmid|length 42|copies 1
AGCTTCTGGCTATGCAGAAATCACCTGGCTCAACAGCCTGCT
>1811499|marker_plasmid|length 47|copies 1
AGCTTGATCCCCGCCCTCCCGTAGAGGAGCCTCCACCGGCCGTGGAG
>1811499|marker_plasmid|length 48|copies 1
AGCTTGATCCCCGCCCTCCCGTAGAGGAGCCTCCACCGGCCGTGGAGA
>1811499|marker_plasmid|length 51|copies 1
AGCTTGATCCCCGCCCTCCCGTAGAGGAGCCTCCACCGGCCGTGGAGACAG
>1811499|marker_plasmid|length 44|copies 4
AGCTTGCATGCCAGAGGCCAGGCCATCTACCACCTTTTGTTGGA
>1811499|marker_plasmid|length 35|copies 9
AGCTTGCCTGGTAGGCGTCCACATCCAACAGTGCG
>1811499|marker_plasmid|length 49|copies 1
AGCTTGCGCGGAAGGCTATCAACTATCTGATGCAATTTGCACACAAGGT
>1811499|marker_plasmid|length 46|copies 1
AGCTTGGCAATTTGCACACAAGGTATCGGGGAAATACCGTGGTGTG
>1811499|marker_plasmid|length 51|copies 1
AGCTTGGCAATTTGCACACAAGGTATCGGGGAAATACCGTGGTGTGGCAAA
>1811499|marker_plasmid|length 29|copies 3
AGCTTGGCGTAATCATGGTCAGCGTCTAG
>1811499|marker_plasmid|length 29|copies 1
AGCTTGGCTGTATAGTCAACGCGCTCTAG
>1811499|marker_plasmid|length 54|copies 1
AGCTTGGCTTGGAGCCTGTTGGTGCGGTCATGGAATTACCTTCAACCTTAAGCT
>1811499|marker_plasmid|length 29|copies 2
AGCTTGGCTTGGAGCCTGTTGGTGTCTAG
>1811499|marker_plasmid|length 29|copies 2
AGCTTGTCTAATTTTGCGGGCCGGTCTAG
>1811499|marker_plasmid|length 51|copies 2
AGCTTGTGGAACTTTCGATCCCGCATCTCCTCGGGCTCCTCTCCCTCGCGG
>1811499|marker_plasmid|length 62|copies 7
AGCTTTAAATATTTAAATGGCGAAAAGCGTCCGCGGCCCGACAGGGAAGGGATCCTCGGGAA
>1811499|marker_plasmid|length 34|copies 1
AGCTTTAACAACCACGTGCGCACGCTTGTGGCGC
>1811499|marker_plasmid|length 36|copies 2
AGCTTTAACAACCACGTGCGCACGCTTGTGGCGCGC
>1811499|marker_plasmid|length 29|copies 2
AGCTTTAACAACCACGTGCGCACGTCTAG
>1811499|marker_plasmid|length 36|copies 3
AGCTTTAATGCGGTAGTTTATCACAGTTAAATTGCT
>1811499|marker_plasmid|length 46|copies 1
AGCTTTAGAGCGATTTATCTTCTGAACCAGACTCTTGTCAGCCGCG
>1811499|marker_plasmid|length 29|copies 5
AGCTTTGCACTGGATTGCGAGGCTTCTAG
>1811499|marker_plasmid|length 33|copies 4
AGCTTTGCACTGGATTGCGAGGCTTTGTGCTTC
[truncated: 6,677,893 more chars]
