# Supplementary material for: Genome-wide identification of 5-methylcytosine sites in bacterial genomes by high-throughput sequencing of MspJI restriction fragments
Source: PLoS One. 2021 May 11;16(5):e0247541. doi: 10.1371/journal.pone.0247541 (PMC8112702; doi:10.1371/journal.pone.0247541)
Supplement: S1 Dataset — (GZ) [file pone.0247541.s003.gz › Data_set_1/Dei_radiodurans_1879547_MspJI_processed.fasta]

>1879547|reference Deinococcus radiodurans NEB 479_9_contigs|length 52|copies 1
AAAAAAAGACCGCACCTGCCTGGGCGGTCTTTTTTCTTTGGTCGGTGTCAAT
>1879547|reference Deinococcus radiodurans NEB 479_9_contigs|length 45|copies 1
AAAAAACGGCTCCCTAACTTTTCAAATGCTAGGCGTGGTCCGGCG
>1879547|reference Deinococcus radiodurans NEB 479_9_contigs|length 61|copies 1
AAAAAAGAGAGGCGACTCCGACCCCTCTTCCCTCTCCCCTTCCCTACTTGTCGAACTTGCC
>1879547|reference Deinococcus radiodurans NEB 479_9_contigs|length 33|copies 1
AAAAAAGGCTACGTGGACCTGCTGAGCAAGGTG
>1879547|reference Deinococcus radiodurans NEB 479_9_contigs|length 57|copies 1
AAAAACGCCGCACCTGCCCCCAGCGTCTCTGCTGGGCACGGCGGCACGTGGAGCCGA
>1879547|reference Deinococcus radiodurans NEB 479_9_contigs|length 67|copies 1
AAAAACGCGCTGCCCGGGGCGCCGCCCACCGTCTGGGCCGGGCTGTTTCCCGCGGACAATTCGGGGT
>1879547|reference Deinococcus radiodurans NEB 479_9_contigs|length 55|copies 1
AAAAACGGCTCAGGCGGAACCTTTCAAAACGGGATCATACGGATTTGAACTCCAC
>1879547|reference Deinococcus radiodurans NEB 479_9_contigs|length 43|copies 1
AAAAACGTGGTGCCCGACGTTCACGAAGTGCTGGAGCGCATGG
>1879547|reference Deinococcus radiodurans NEB 479_9_contigs|length 47|copies 1
AAAAACTATAGCGCGGTATGCAGAGGGGGTCAAGCTTATGCTCTGGC
>1879547|reference Deinococcus radiodurans NEB 479_9_contigs|length 43|copies 1
AAAAACTCAAGAGCATTCCCGTGAGCCAGCCCAAATTCACCCT
>1879547|reference Deinococcus radiodurans NEB 479_9_contigs|length 42|copies 1
AAAAACTGTGAACCGTTGGTGTCGGGGCCAGCGTTCGCCATC
>1879547|reference Deinococcus radiodurans NEB 479_9_contigs|length 52|copies 1
AAAAAGACAAGTCATAGAGGATCGTCGCCAAGAGTGCAGGCGTGTTTACCCT
>1879547|reference Deinococcus radiodurans NEB 479_9_contigs|length 54|copies 1
AAAAAGCCGCCGCGCTCGCCCTGCCCCAGCATCATCATCGGTTTTTCGTAGGTG
>1879547|reference Deinococcus radiodurans NEB 479_9_contigs|length 43|copies 2
AAAAAGCGGGAAACGAGACTCGAACTCGCGACATTCAGCTTGG
>1879547|reference Deinococcus radiodurans NEB 479_9_contigs|length 44|copies 1
AAAAAGCGGGAAACGAGACTCGAACTCGCGACATTCAGCTTGGG
>1879547|reference Deinococcus radiodurans NEB 479_9_contigs|length 13|copies 1
AAAAAGGCCAGAT
>1879547|reference Deinococcus radiodurans NEB 479_9_contigs|length 59|copies 1
AAAAAGGCGCTTCCTGCCCCGCATGGCGGCGGGCGAGTGCATCGCGGGCTTTGCCATCA
>1879547|reference Deinococcus radiodurans NEB 479_9_contigs|length 43|copies 2
AAAAAGGCGGTGTGGGCAAGTCCACGCTGGCCCTAAATCTGGC
>1879547|reference Deinococcus radiodurans NEB 479_9_contigs|length 42|copies 1
AAAAAGGGGCTGCGGATGAAGGCCGGGCTGGTCGTCGAAACC
>1879547|reference Deinococcus radiodurans NEB 479_9_contigs|length 32|copies 5
AAAAATACGGATTCCGCGATATGGATGCACAG
>1879547|reference Deinococcus radiodurans NEB 479_9_contigs|length 47|copies 1
AAAAATGGCGAAACGCACAACGCCAGGGCCGTCGGGCGCTGAAGGCG
>1879547|reference Deinococcus radiodurans NEB 479_9_contigs|length 44|copies 1
AAAACACCGCCATTTGTCGTGCCCATTCGCGACCGATCACACGT
>1879547|reference Deinococcus radiodurans NEB 479_9_contigs|length 31|copies 1
AAAACACGGATTCCGCGATATGGATGCACAG
>1879547|reference Deinococcus radiodurans NEB 479_9_contigs|length 30|copies 1
AAAACAGCGCGGCCATGTCGTTGCCCAGCG
>1879547|reference Deinococcus radiodurans NEB 479_9_contigs|length 40|copies 1
AAAACAGCGGCTTTCTGCCCCACGAGCGCGAGTGGATGAC
>1879547|reference Deinococcus radiodurans NEB 479_9_contigs|length 47|copies 2
AAAACCACCGTGACGCGGGCGACCCCCTGCGGCTCGCGCAGGCGTAC
>1879547|reference Deinococcus radiodurans NEB 479_9_contigs|length 45|copies 1
AAAACCACGGCGAGCGAAACCACAGCCCGCATTGTAGGGGCCGGC
>1879547|reference Deinococcus radiodurans NEB 479_9_contigs|length 41|copies 2
AAAACCGCCGCCCGCCTGCTGACGCAGGGCGCGCAGAAGCT
>1879547|reference Deinococcus radiodurans NEB 479_9_contigs|length 56|copies 1
AAAACCGCGCCGACCGCTGGCTTCAGGAGGCGTCCACCGACCTCGCGCGGCTGGCC
>1879547|reference Deinococcus radiodurans NEB 479_9_contigs|length 49|copies 1
AAAACCGTGACCGGGTACGACCAGATGAAGTCCCTCACGGAAATCAAGG
>1879547|reference Deinococcus radiodurans NEB 479_9_contigs|length 51|copies 1
AAAACCTCTTCGACACCACGCAGCGGGTGCTGGGCTTTGCCGACGGCGACG
>1879547|reference Deinococcus radiodurans NEB 479_9_contigs|length 50|copies 1
AAAACGAAATAGCGGGCACCCGTCAGAGGCTCAAGTCTGGGTTATCTGGA
>1879547|reference Deinococcus radiodurans NEB 479_9_contigs|length 42|copies 1
AAAACGACCAAGCGCTCATCAAGAGACCGCGTCAGCAGCTCA
>1879547|reference Deinococcus radiodurans NEB 479_9_contigs|length 53|copies 1
AAAACGAGTACGGCGAGACAGTTCCGCGCTACTTCTTTCCCTTCGGTACCGAC
>1879547|reference Deinococcus radiodurans NEB 479_9_contigs|length 18|copies 1
AAAACGCCGTGTCTCAGG
>1879547|reference Deinococcus radiodurans NEB 479_9_contigs|length 40|copies 1
AAAACGCGCTGCCCGGGGCGCCGCCCACCGTCTGGGCCGG
>1879547|reference Deinococcus radiodurans NEB 479_9_contigs|length 25|copies 1
AAAACGGTGGAAGGCTGAGAAACGG
>1879547|reference Deinococcus radiodurans NEB 479_9_contigs|length 51|copies 1
AAAACGTGCCGTTGACGTTGACGTTCATCACCTTCATCCAGGCGTCGAAGG
>1879547|reference Deinococcus radiodurans NEB 479_9_contigs|length 54|copies 1
AAAACTCTGGCGCAGCATCGGCGCGGCGTACCATGCGGGGGTGGTCAGGATGAC
>1879547|reference Deinococcus radiodurans NEB 479_9_contigs|length 49|copies 6
AAAACTTCCTGCCGCGTATCCCTGCGCGATTTCGCGGGTCAGGGGGTCG
>1879547|reference Deinococcus radiodurans NEB 479_9_contigs|length 61|copies 1
AAAAGAAAAAACCCCAGCATTTCTGCTGGAGTCTTCTGGTGCCGAGGATGGGATTTGAACC
>1879547|reference Deinococcus radiodurans NEB 479_9_contigs|length 45|copies 1
AAAAGAACTACCAGGACAGCCTCATCGCCGCGTTCAAGGGAGAGG
>1879547|reference Deinococcus radiodurans NEB 479_9_contigs|length 44|copies 1
AAAAGACACCTGGGCGGTCAGCAACGCCGCGCAGATGAAGCCGG
>1879547|reference Deinococcus radiodurans NEB 479_9_contigs|length 50|copies 1
AAAAGACCGCACCTGCCTGGGCGGTCTTTTTTCTTTGGTCGGTGTCAATG
>1879547|reference Deinococcus radiodurans NEB 479_9_contigs|length 45|copies 1
AAAAGAGCGTGGGCAAGCTGCACGAGAAGGGCAAACTGACCGACA
>1879547|reference Deinococcus radiodurans NEB 479_9_contigs|length 41|copies 2
AAAAGAGGACCTGGTGCTGGCCCTCAGTGACGGCACCATCA
>1879547|reference Deinococcus radiodurans NEB 479_9_contigs|length 57|copies 1
AAAAGCCCATCGCAAAGTAGGTGTAGCCCTTGGGAATCTTGAAGTGGAGGGCTTCGG
>1879547|reference Deinococcus radiodurans NEB 479_9_contigs|length 54|copies 2
AAAAGCCGAGTCCGCCCGTATCTTCAAGGCCAAATGGGACGAGGCCGAGGCGAA
>1879547|reference Deinococcus radiodurans NEB 479_9_contigs|length 40|copies 1
AAAAGCCTTCCTGCACGAACATCATCACGATCATCATCAG
>1879547|reference Deinococcus radiodurans NEB 479_9_contigs|length 38|copies 1
AAAAGCGCCGCCATCTCTTCCGCGCCGTTCATTTCCGT
>1879547|reference Deinococcus radiodurans NEB 479_9_contigs|length 40|copies 1
AAAAGCTCCCTGACGCGGATGCTCTCGGAGCGTTACGGCC
>1879547|reference Deinococcus radiodurans NEB 479_9_contigs|length 46|copies 6
AAAAGCTGCCCGAAGACCTCTTCCAGAAGCTCGTCAAGGCCCAGAA
>1879547|reference Deinococcus radiodurans NEB 479_9_contigs|length 47|copies 1
AAAAGCTGGGCTGGACACGCCCCTCTGCTTCGCAGCTTTTCAAGTCC
>1879547|reference Deinococcus radiodurans NEB 479_9_contigs|length 49|copies 1
AAAAGCTGTTCGTGGCAGGTTACGAGGTCGGGCGCTGGGACAATGCCGC
>1879547|reference Deinococcus radiodurans NEB 479_9_contigs|length 30|copies 1
AAAAGGACGACGACGCGGCGATTGCCCGCA
>1879547|reference Deinococcus radiodurans NEB 479_9_contigs|length 34|copies 1
AAAAGGCCGCACTGGCACGTGTCGTGCGCCGGAT
>1879547|reference Deinococcus radiodurans NEB 479_9_contigs|length 49|copies 1
AAAAGGCGTCGAGCTGCTCGGACAGGCTGCTGTGCGGGTAAAGGCGGTG
>1879547|reference Deinococcus radiodurans NEB 479_9_contigs|length 50|copies 1
AAAAGGCGTCGAGCTGCTCGGACAGGCTGCTGTGCGGGTAAAGGCGGTGA
>1879547|reference Deinococcus radiodurans NEB 479_9_contigs|length 54|copies 1
AAAAGGGAATGGCGTTGAAATCCATCTTCAGGCCGTTAACCATCAAGAGCACGG
>1879547|reference Deinococcus radiodurans NEB 479_9_contigs|length 45|copies 1
AAAAGGGCCTGCAACTGCTCAATGCTTACGAGAATTCTGATTGAG
>1879547|reference Deinococcus radiodurans NEB 479_9_contigs|length 54|copies 3
AAAAGGGCCTGGACGTGCTGCCCGCCACCCCGGACCTCGCGGGGGCAGGCGTGG
>1879547|reference Deinococcus radiodurans NEB 479_9_contigs|length 54|copies 15
AAAAGGGGCTGAAGGTGCAGGAGACGATTTTGTTGGAGAGGTAATACGGATTCC
>1879547|reference Deinococcus radiodurans NEB 479_9_contigs|length 48|copies 1
AAAAGGTGGAGTTGCCGATCCATTTCTTTTCGCCGTTGATGACCCAGG
>1879547|reference Deinococcus radiodurans NEB 479_9_contigs|length 31|copies 1
AAAAGTACGGATTCCGCGATATGGATGCACA
>1879547|reference Deinococcus radiodurans NEB 479_9_contigs|length 63|copies 1
AAAAGTTTTATACTCGGTTCAATTTCAACCTTCAGGCTCCTCTCCTCAGGGGTGGAGTCTGCC
>1879547|reference Deinococcus radiodurans NEB 479_9_contigs|length 31|copies 12
AAAATACGGATTCCGCGATATGGATGCACAG
>1879547|reference Deinococcus radiodurans NEB 479_9_contigs|length 42|copies 1
AAAATACGGATTCCGCGATATGGATGCACAGGCGGCGCTTTC
>1879547|reference Deinococcus radiodurans NEB 479_9_contigs|length 31|copies 1
AAAATACGGATTTCGCGATATGGATGCACAG
>1879547|reference Deinococcus radiodurans NEB 479_9_contigs|length 49|copies 1
AAAATCACCGGGCGTGAGGAGTCGGTCACGTACACGTTGCCGTCGGGGG
>1879547|reference Deinococcus radiodurans NEB 479_9_contigs|length 55|copies 1
AAAATCTGCGGCACGACCAACCTGCCCGACGCCCTGCACGCGGCAGAGGCGGGTG
>1879547|reference Deinococcus radiodurans NEB 479_9_contigs|length 39|copies 1
AAAATGCCCAGCAACCCGGCCACCAGCTTCTTTTGCCCG
>1879547|reference Deinococcus radiodurans NEB 479_9_contigs|length 45|copies 1
AAACAACAGGAGATGGCCTCCAAAGTGTCCCAACGCTGCTTCCTT
>1879547|reference Deinococcus radiodurans NEB 479_9_contigs|length 43|copies 10
AAACACCGCCATTTGTCGTGCCCATTCGCGACCGATCACACGT
>1879547|reference Deinococcus radiodurans NEB 479_9_contigs|length 50|copies 1
AAACACGCTGCCGTCGCCCTGCTTGTGGGCGCGCTGGTTGCCGTGAAGGT
>1879547|reference Deinococcus radiodurans NEB 479_9_contigs|length 39|copies 1
AAACAGATCGCGCACCGCCCCGATCTCCGCGACGTTCTC
>1879547|reference Deinococcus radiodurans NEB 479_9_contigs|length 41|copies 1
AAACAGCCACCGCACGATCAGATGCGGTGGCCGTTTCCTGT
>1879547|reference Deinococcus radiodurans NEB 479_9_contigs|length 23|copies 1
AAACAGCGGCGGGGTTTGCCCGG
>1879547|reference Deinococcus radiodurans NEB 479_9_contigs|length 43|copies 1
AAACAGGCGCTGTTCAACGCCTTGTTCGCGCTGCTCGGCCCCG
>1879547|reference Deinococcus radiodurans NEB 479_9_contigs|length 47|copies 7
AAACCACCTGATGCAGCTGTTTTCCCTGACCGCGATGGAAGCGCCCT
>1879547|reference Deinococcus radiodurans NEB 479_9_contigs|length 46|copies 1
AAACCAGCCGTTCCATTCGAGGAGTTCCTCGCGTGACACCACGAAG
>1879547|reference Deinococcus radiodurans NEB 479_9_contigs|length 52|copies 1
AAACCCACCAAACTCCTGACCCTGCTCGGCGCGGCCCTCGCCCTGAGCAGCG
>1879547|reference Deinococcus radiodurans NEB 479_9_contigs|length 58|copies 1
AAACCCCGAGTGCCAACCGTCCGCACTCGGGGCCGAGAGAGCCGGGCTTTACAGGCTG
>1879547|reference Deinococcus radiodurans NEB 479_9_contigs|length 58|copies 1
AAACCCGCCTGAAACGGCGAATTCTGAAAAATAAATCTCTTAGCGCAGGTTCCTGTTC
>1879547|reference Deinococcus radiodurans NEB 479_9_contigs|length 47|copies 2
AAACCCTCAACCAGCGCAACCGCAGCCGATTCCTGCACGAGGAGCAA
>1879547|reference Deinococcus radiodurans NEB 479_9_contigs|length 52|copies 1
AAACCCTGACCGGCATGGTGCGGGCGGGGGCCGACGCGATTATCACTTATCA
>1879547|reference Deinococcus radiodurans NEB 479_9_contigs|length 52|copies 1
AAACCGAAGCTGATCATCGTGACTGCCAATCATAGCTTGGAACCCTTGGATG
>1879547|reference Deinococcus radiodurans NEB 479_9_contigs|length 30|copies 1
AAACCGCCGAACTCGCGCTGCCGGAGGCCA
>1879547|reference Deinococcus radiodurans NEB 479_9_contigs|length 29|copies 1
AAACCGGCCCCGAAAGGGTCGGCGATGCC
>1879547|reference Deinococcus radiodurans NEB 479_9_contigs|length 27|copies 1
AAACCGGGTTCGCGGCGAGCTGGCTGA
>1879547|reference Deinococcus radiodurans NEB 479_9_contigs|length 45|copies 1
AAACCGTATCAGGTACTGAGAAACAAGCGTAACTGTGAATTCGTA
>1879547|reference Deinococcus radiodurans NEB 479_9_contigs|length 43|copies 2
AAACCGTCGAGCACCAGCAGTTGCGGCTTGCCGGTGGTGATGC
>1879547|reference Deinococcus radiodurans NEB 479_9_contigs|length 47|copies 1
AAACCGTGGACATCCCGGCTTCCAAGTTCAAGGAAGAACTCGCCAAG
>1879547|reference Deinococcus radiodurans NEB 479_9_contigs|length 53|copies 2
AAACCTACCTGTACATTCGCTGAGCGCCCCGCCCGGGCGACCCGGCCTGCCCC
>1879547|reference Deinococcus radiodurans NEB 479_9_contigs|length 54|copies 1
AAACCTACCTGTACATTCGCTGAGCGCCCCGCCCGGGCGACCCGGCCTGCCCCT
>1879547|reference Deinococcus radiodurans NEB 479_9_contigs|length 39|copies 1
AAACCTCGGGGCCGACTTTGCCGACGCCGCCGACCTGTT
>1879547|reference Deinococcus radiodurans NEB 479_9_contigs|length 26|copies 1
AAACCTGGGCCAATGCCGTAATCAAG
>1879547|reference Deinococcus radiodurans NEB 479_9_contigs|length 45|copies 1
AAACCTGGTGGGCCGCTCCCGAGCGTTCTGGTCGGCGTATTTCGG
>1879547|reference Deinococcus radiodurans NEB 479_9_contigs|length 30|copies 4
AAACCTTCAGCCCCGCGGCGGCGGCCAGCG
>1879547|reference Deinococcus radiodurans NEB 479_9_contigs|length 29|copies 1
AAACGAAAAGAGGAGGTTCCGATTTACAA
>1879547|reference Deinococcus radiodurans NEB 479_9_contigs|length 59|copies 1
AAACGACCAGATTCAATCGGAATCCGTAACTTCCCCAGGCGCGGGGAGTTTCTTTTGGA
>1879547|reference Deinococcus radiodurans NEB 479_9_contigs|length 39|copies 1
AAACGACCAGATTCAATCGGAATCCGTATCAGAACGGCG
>1879547|reference Deinococcus radiodurans NEB 479_9_contigs|length 51|copies 1
AAACGACCAGATTCAATCGGAATCCGTATCAGCCGGTTCGGGGGCAGCAAA
>1879547|reference Deinococcus radiodurans NEB 479_9_contigs|length 44|copies 1
AAACGACCAGATTCAATCGGAATCCGTATGAGCCACGTAAAACT
>1879547|reference Deinococcus radiodurans NEB 479_9_contigs|length 38|copies 1
AAACGACCAGATTCAATCGGAATCCGTATGAGCTATGG
>1879547|reference Deinococcus radiodurans NEB 479_9_contigs|length 49|copies 2
AAACGACCAGATTCAATCGGAATCCGTATGAGGAAAAGACGGGAGGGGG
>1879547|reference Deinococcus radiodurans NEB 479_9_contigs|length 47|copies 2
AAACGACCAGATTCAATCGGAATCCGTATGCGGGGTTGAAAGGAGGC
>1879547|reference Deinococcus radiodurans NEB 479_9_contigs|length 52|copies 2
AAACGACCAGATTCAATCGGAATCCGTCTCAGTTCACCAGCACCAGCCGGTC
>1879547|reference Deinococcus radiodurans NEB 479_9_contigs|length 43|copies 1
AAACGAGAGTGACCGCCTCTGCTCCCCGCCCGGAGCGCAGCAG
>1879547|reference Deinococcus radiodurans NEB 479_9_contigs|length 30|copies 1
AAACGAGCGCAGCCGCGAGGTGCAGGTCAT
>1879547|reference Deinococcus radiodurans NEB 479_9_contigs|length 52|copies 1
AAACGAGTACGGCGAGACAGTTCCGCGCTACTTCTTTCCCTTCGGTACCGAC
>1879547|reference Deinococcus radiodurans NEB 479_9_contigs|length 46|copies 1
AAACGATTGGGAACCCCAGCAGCAGCGCCAACCCATCACAATGACC
>1879547|reference Deinococcus radiodurans NEB 479_9_contigs|length 41|copies 1
AAACGCATTCGTATTCACGGGGACTACGACGCCGATGGCGT
>1879547|reference Deinococcus radiodurans NEB 479_9_contigs|length 41|copies 4
AAACGCGGCGCTTTGCCACGCGGGTGGCGGCACGACGCGCG
>1879547|reference Deinococcus radiodurans NEB 479_9_contigs|length 43|copies 20
AAACGCTGGCGAAGATGATGGTGGGCCGCGACGTGACCCTGAG
>1879547|reference Deinococcus radiodurans NEB 479_9_contigs|length 48|copies 1
AAACGGCAGCGGCCCTGTTCGCTCATCAGTACCTTGGCGACGAGTTCG
>1879547|reference Deinococcus radiodurans NEB 479_9_contigs|length 39|copies 6
AAACGGTCAGCCCGCGCTTTTCCATGCAGCGGCAGGTCA
>1879547|reference Deinococcus radiodurans NEB 479_9_contigs|length 30|copies 1
AAACGGTGGACGCCGCGACCGCCTACCGCG
>1879547|reference Deinococcus radiodurans NEB 479_9_contigs|length 44|copies 2
AAACTACCAGATTCAATCGGAACCCGTACAAGATGCCTTGATAG
>1879547|reference Deinococcus radiodurans NEB 479_9_contigs|length 45|copies 1
AAACTACCAGATTCAATCGGAACCCGTACAAGATGCCTTGATAGC
>1879547|reference Deinococcus radiodurans NEB 479_9_contigs|length 47|copies 6
AAACTACCAGATTCAATCGGAATCCGTATAACCAATGGTTCGGACAG
>1879547|reference Deinococcus radiodurans NEB 479_9_contigs|length 13|copies 1
AAACTCAGGAAGG
>1879547|reference Deinococcus radiodurans NEB 479_9_contigs|length 39|copies 1
AAACTCGTTGAACTCGCCCATACTGGCGACGGCCAGCAG
>1879547|reference Deinococcus radiodurans NEB 479_9_contigs|length 30|copies 1
AAACTGGAAGTGCCGCGAGACAACGAACAG
>1879547|reference Deinococcus radiodurans NEB 479_9_contigs|length 42|copies 2
AAACTGGAAGTGCCGCGAGACAACGAACAGAACTGCGCCACC
>1879547|reference Deinococcus radiodurans NEB 479_9_contigs|length 47|copies 2
AAACTGGAGCGCGACCTGTCGGGGGCCTTCCGCGAGGTGTACGGACG
>1879547|reference Deinococcus radiodurans NEB 479_9_contigs|length 38|copies 1
AAACTGGGTGCCAACAGCGAACTCCGCATCACCTACAG
>1879547|reference Deinococcus radiodurans NEB 479_9_contigs|length 42|copies 1
AAACTGTTCAGCGACGTGCGTTTCCGCCGCGCCATGCAGGGC
>1879547|reference Deinococcus radiodurans NEB 479_9_contigs|length 39|copies 1
AAACTTCCTCTACACCCATTTCCGCGACATCTGCGAGAT
>1879547|reference Deinococcus radiodurans NEB 479_9_contigs|length 59|copies 1
AAACTTTAAGGGACGCGGCGCGGAAATGTCCGGGCGGCCCGGACAGCAGCGGAGCTACC
>1879547|reference Deinococcus radiodurans NEB 479_9_contigs|length 60|copies 1
AAAGAAAAAACCCCAGCATTTCTGCTGGAGTCTTCTGGTGCCGAGGATGGGATTTGAACC
>1879547|reference Deinococcus radiodurans NEB 479_9_contigs|length 49|copies 1
AAAGAACGAACGACGGCGATACTTCGGCGTGAACACCAGATGGTAATTC
>1879547|reference Deinococcus radiodurans NEB 479_9_contigs|length 40|copies 1
AAAGAAGCGTTGAGCTGGCTGCCCGCGATGTTGATCGGCA
>1879547|reference Deinococcus radiodurans NEB 479_9_contigs|length 43|copies 1
AAAGAAGGCGGCATTCCAGTGGTTCTCCAGACCCCGCGTGCTG
>1879547|reference Deinococcus radiodurans NEB 479_9_contigs|length 48|copies 1
AAAGAAGGCGGGCAGACCGCACTTTCCGGGATGACCAGTTGGACATGG
>1879547|reference Deinococcus radiodurans NEB 479_9_contigs|length 53|copies 1
AAAGACCCCAGCACGTTGATGAGCAGCACCGCCACCGGAAACCCGCTGCGGGC
>1879547|reference Deinococcus radiodurans NEB 479_9_contigs|length 42|copies 1
AAAGACCCGGCGGCGCGGGCCGAGCTGCTCAATGCCGCCGAC
>1879547|reference Deinococcus radiodurans NEB 479_9_contigs|length 49|copies 1
AAAGACCTGGGATGTCCATACCGCCGACTTTACGGGAGCCGGGTGAAGG
>1879547|reference Deinococcus radiodurans NEB 479_9_contigs|length 42|copies 1
AAAGACGAGATGCGGCTGGCGCTGGGGCTGCTGCTCGAAGGG
>1879547|reference Deinococcus radiodurans NEB 479_9_contigs|length 24|copies 1
AAAGACGCGCTGGCCTGATACGGA
>1879547|reference Deinococcus radiodurans NEB 479_9_contigs|length 49|copies 7
AAAGACGCGCTGGCCTGATACGGATTCCGCTTAATTCCTGCACAGTCGG
>1879547|reference Deinococcus radiodurans NEB 479_9_contigs|length 44|copies 1
AAAGACGTTGGTGTAGACGCCCTGCGGCACCCCCGCGTCGCTGA
>1879547|reference Deinococcus radiodurans NEB 479_9_contigs|length 45|copies 2
AAAGACGTTGGTGTAGACGCCCTGCGGCACCCCCGCGTCGCTGAA
>1879547|reference Deinococcus radiodurans NEB 479_9_contigs|length 14|copies 1
AAAGACTTCATCGG
>1879547|reference Deinococcus radiodurans NEB 479_9_contigs|length 45|copies 1
AAAGACTTCATCGGGGCTGGTGACGCGCTCTACTGTGGCCTCCAG
>1879547|reference Deinococcus radiodurans NEB 479_9_contigs|length 46|copies 2
AAAGACTTCATCGGGGCTGGTGACGCGCTCTACTGTGGCCTCCAGC
>1879547|reference Deinococcus radiodurans NEB 479_9_contigs|length 47|copies 8
AAAGACTTCATCGGGGCTGGTGACGCGCTCTACTGTGGCCTCCAGCC
>1879547|reference Deinococcus radiodurans NEB 479_9_contigs|length 46|copies 2
AAAGAGCAGCGGTTTTTCTATCGCTCTCAAATCAAATTTAGAGTAG
>1879547|reference Deinococcus radiodurans NEB 479_9_contigs|length 31|copies 1
AAAGATACGGATTCCGCGATATGGATGCACA
>1879547|reference Deinococcus radiodurans NEB 479_9_contigs|length 32|copies 1
AAAGATACGGATTCCGCGATATGGATGCACAG
>1879547|reference Deinococcus radiodurans NEB 479_9_contigs|length 41|copies 1
AAAGATACGGATTTCGCGATATGGATGCACAGGCGGCGCTT
>1879547|reference Deinococcus radiodurans NEB 479_9_contigs|length 41|copies 1
AAAGATACGGATTTCGCGATATGGATGCACAGGCGGTGTAG
>1879547|reference Deinococcus radiodurans NEB 479_9_contigs|length 46|copies 1
AAAGCACCCATGCCCAGCCAGGTGAACATGCGGCTGATGACGTTCC
>1879547|reference Deinococcus radiodurans NEB 479_9_contigs|length 47|copies 2
AAAGCAGACCCGGCGGCCATGCAGAATCAGGGCGTGGTGCAAAAATA
>1879547|reference Deinococcus radiodurans NEB 479_9_contigs|length 52|copies 1
AAAGCCAGCCCAACGAGGCGAGTCTGGCCCTGGCCCGCGACCTGGGGCAGCG
>1879547|reference Deinococcus radiodurans NEB 479_9_contigs|length 43|copies 1
AAAGCCAGCGGGTCGAGGAAGTCGTCGTCTATGCGGCGGTAGA
>1879547|reference Deinococcus radiodurans NEB 479_9_contigs|length 42|copies 1
AAAGCCCCCGGTCACGCACAGCGGCACGCCCGCCGCCGCCCG
>1879547|reference Deinococcus radiodurans NEB 479_9_contigs|length 35|copies 1
AAAGCCCCGGCTCACAGGCCAGTCGGGAAGTTGAG
>1879547|reference Deinococcus radiodurans NEB 479_9_contigs|length 50|copies 2
AAAGCCCGCGTATTGCCGAATCGTCCAGGGCCGGGCCGCGTACATGGTGG
>1879547|reference Deinococcus radiodurans NEB 479_9_contigs|length 53|copies 1
AAAGCCGCAAGGTTCAGCCCCTCGACGTGGACGACAGGGCAGGCAGGAAATAG
>1879547|reference Deinococcus radiodurans NEB 479_9_contigs|length 47|copies 1
AAAGCCGCCGCGCAAACGGCTCTCCCAGACCGGGCCGGGCAGTCTGG
>1879547|reference Deinococcus radiodurans NEB 479_9_contigs|length 50|copies 2
AAAGCCGGGCATGCCATACGCCCTGGCCTTGACATGGATGTTTTCGGAAG
>1879547|reference Deinococcus radiodurans NEB 479_9_contigs|length 51|copies 2
AAAGCCGTAGCTGACCAGCGGCAGCGGCACGCCGGTGACCGGAAACAGCCC
>1879547|reference Deinococcus radiodurans NEB 479_9_contigs|length 46|copies 1
AAAGCCGTCCCAGAGCGGGTTTGAAGGCTCCAGGGATACAACGACC
>1879547|reference Deinococcus radiodurans NEB 479_9_contigs|length 55|copies 1
AAAGCCTCCGCTTGTGCGGGGGTTTTTTCTTTTGTCTCGCGGCGCTTGTCCCCAT
>1879547|reference Deinococcus radiodurans NEB 479_9_contigs|length 47|copies 1
AAAGCCTTCCAGTACGAGGGCCGATTCCCGGCCCGCACGAGGGACGT
>1879547|reference Deinococcus radiodurans NEB 479_9_contigs|length 54|copies 1
AAAGCCTTCCAGTACGAGGGCCGATTCCCGGCCCGCACGAGGGACGTTCCCCAG
>1879547|reference Deinococcus radiodurans NEB 479_9_contigs|length 40|copies 2
AAAGCCTTCCTGCACGAACATCATCACGATCATCATCAGA
>1879547|reference Deinococcus radiodurans NEB 479_9_contigs|length 49|copies 1
AAAGCGAGCTGCCGCGCTGCACCGGATAATACGGATTCACCTCGGGTGC
>1879547|reference Deinococcus radiodurans NEB 479_9_contigs|length 58|copies 1
AAAGCGCAGGGTGGAACCTGACGCAATGACCCGCTCAATTTCGTTTTTCAGCGGGCTG
>1879547|reference Deinococcus radiodurans NEB 479_9_contigs|length 45|copies 1
AAAGCGCCGTGCTGCTCAATGTCCGCAAGGCGAGCGGCACCAACT
>1879547|reference Deinococcus radiodurans NEB 479_9_contigs|length 49|copies 1
AAAGCGCCGTGGACGAACTGCTGAGCGCCGCCCGCGAGCGGGTGGAGAC
>1879547|reference Deinococcus radiodurans NEB 479_9_contigs|length 14|copies 1
AAAGCGCTTGAGCA
>1879547|reference Deinococcus radiodurans NEB 479_9_contigs|length 52|copies 1
AAAGCGGTACACCCTGATGGTGGTATCGTTCTGCATGTGAGGCGGCTCCTAT
>1879547|reference Deinococcus radiodurans NEB 479_9_contigs|length 41|copies 1
AAAGCGGTCAGGTCCGCGAGTGGGTGGCGAGTGCCACGGAT
>1879547|reference Deinococcus radiodurans NEB 479_9_contigs|length 47|copies 1
AAAGCGGTCGGAAGTGAAATCTATCCGGCGAGGGGGGACATCCACGC
>1879547|reference Deinococcus radiodurans NEB 479_9_contigs|length 66|copies 1
AAAGCTCAGCTCCGAGGTGGACACCGAAATGCCCCGCCGCCCGGTCAACATGGGCAGCTCCGAATC
>1879547|reference Deinococcus radiodurans NEB 479_9_contigs|length 46|copies 1
AAAGCTCCGCAGGAAAGAATGGAGTGATGCGGGGTGCCGTTCCGCG
>1879547|reference Deinococcus radiodurans NEB 479_9_contigs|length 45|copies 64
AAAGCTGCCCGAAGACCTCTTCCAGAAGCTCGTCAAGGCCCAGAA
>1879547|reference Deinococcus radiodurans NEB 479_9_contigs|length 52|copies 1
AAAGCTGCGAACGCTGGAAGGACAGTTCTGGGGGTTGACCCCAAGTACACGA
>1879547|reference Deinococcus radiodurans NEB 479_9_contigs|length 51|copies 1
AAAGCTGGGCAGAACACCGCAGTCCAGGACATGAAAAAACCGCCCCCACAC
>1879547|reference Deinococcus radiodurans NEB 479_9_contigs|length 48|copies 1
AAAGGAAGCCAGTTGCAGCACCAGCGCGAGCTTGGCGAACTCGGACGG
>1879547|reference Deinococcus radiodurans NEB 479_9_contigs|length 56|copies 3
AAAGGAGACACAGTTGGCGGGGGCGGCGGCCCCTACTCCGCGCCGAACACCTGCAC
>1879547|reference Deinococcus radiodurans NEB 479_9_contigs|length 56|copies 2
AAAGGAGCTTGCAATTGCCCGGCCCGTACGGTTATGACGCCCGCAAGTTCAGTCTT
>1879547|reference Deinococcus radiodurans NEB 479_9_contigs|length 50|copies 1
AAAGGAGTCCAGCTATGGATTGGAAAAACTTACCCGGCGGCGGCAACATC
>1879547|reference Deinococcus radiodurans NEB 479_9_contigs|length 8|copies 1
AAAGGCAA
>1879547|reference Deinococcus radiodurans NEB 479_9_contigs|length 31|copies 2
AAAGGCACCCGTTCCGCGACTCGTAGGTTGG
>1879547|reference Deinococcus radiodurans NEB 479_9_contigs|length 58|copies 1
AAAGGCATCACCCCCGACATCATCGTGAAGGACACCCGTTTCCCGGTCCCGCTGAACT
>1879547|reference Deinococcus radiodurans NEB 479_9_contigs|length 50|copies 5
AAAGGCCCAAACTCTACGACCACTACGCGCTGATTCTGGTGGCCCTGCTG
>1879547|reference Deinococcus radiodurans NEB 479_9_contigs|length 38|copies 1
AAAGGCCCGGCCCACCCGCGAACGCGACAGTTGACGGG
>1879547|reference Deinococcus radiodurans NEB 479_9_contigs|length 53|copies 1
AAAGGCCTGCGCCTGGGCAAGAGGAATGGTACGGTCGCGGGTGCCGTGCCACA
>1879547|reference Deinococcus radiodurans NEB 479_9_contigs|length 40|copies 12
AAAGGCGCGCTCCAGGGCGCTCTTGACCCGGGGCGACACG
>1879547|reference Deinococcus radiodurans NEB 479_9_contigs|length 50|copies 1
AAAGGCGCGGCTGAAGGTGCAGCGTGACGCGGCCAAGCAGCCGACGGGAG
>1879547|reference Deinococcus radiodurans NEB 479_9_contigs|length 42|copies 1
AAAGGCTCAGACTGAAGTTCCTTGAAGCGTTCTGTTCCTGTC
>1879547|reference Deinococcus radiodurans NEB 479_9_contigs|length 29|copies 1
AAAGGCTCGGCGTAGCGGAGCTGGCGGGG
>1879547|reference Deinococcus radiodurans NEB 479_9_contigs|length 47|copies 1
AAAGGGAAGCTCATCCTGAATACGGGTCACGAAGACGCGCTTGACCG
>1879547|reference Deinococcus radiodurans NEB 479_9_contigs|length 49|copies 10
AAAGGGCCAGGGCGCCGCGCACCGCCAGTTCCTCGTCTCCCTCGCGCAG
>1879547|reference Deinococcus radiodurans NEB 479_9_contigs|length 53|copies 1
AAAGGGGCTGAAGGTGCAGGAGACGATTTTGTTGGAGAGGTAATACGGATTCC
>1879547|reference Deinococcus radiodurans NEB 479_9_contigs|length 44|copies 1
AAAGGTCGCCTTGATCCACGCCACGTTCGCGGCGTTGCGGGTGA
>1879547|reference Deinococcus radiodurans NEB 479_9_contigs|length 48|copies 1
AAAGGTGATGGACCTTGGACCGTAGCACGGGGGGGATACCAAAAGAGG
>1879547|reference Deinococcus radiodurans NEB 479_9_contigs|length 54|copies 1
AAAGGTGCAGAAGGTGCAGCGGTTCCAAGAGCAGCCCCGCGTCGCCTGCACCAC
>1879547|reference Deinococcus radiodurans NEB 479_9_contigs|length 40|copies 1
AAAGGTGCGAGCGGTATACCGCTCGCGGACACGGGCAATC
>1879547|reference Deinococcus radiodurans NEB 479_9_contigs|length 42|copies 1
AAAGGTGCGGCTGACCTGCCGGAACTCCAGTTCGGCGCTCAG
>1879547|reference Deinococcus radiodurans NEB 479_9_contigs|length 38|copies 1
AAAGGTGGCCGGGCCGATGTCGAGCGGCACCATGCGGG
>1879547|reference Deinococcus radiodurans NEB 479_9_contigs|length 31|copies 2
AAAGTACGGATTCCGCGATATGGATGCACAG
>1879547|reference Deinococcus radiodurans NEB 479_9_contigs|length 23|copies 1
AAAGTCGCGGCGGCGAACTTGCT
>1879547|reference Deinococcus radiodurans NEB 479_9_contigs|length 48|copies 1
AAAGTCGGCCACCCGCAGGTTCATGACCGCGCCGGTCGCGCCGGTCTG
>1879547|reference Deinococcus radiodurans NEB 479_9_contigs|length 49|copies 1
AAAGTCGGCGGGCTGGACATCTCCATGCTCAACCTTCAGGTCAAGGACC
>1879547|reference Deinococcus radiodurans NEB 479_9_contigs|length 37|copies 2
AAAGTCGTGCCGGCCCACGTCGTCACGCAGCAGCGTG
>1879547|reference Deinococcus radiodurans NEB 479_9_contigs|length 49|copies 1
AAAGTCGTTGCCGCTGCCGAGCGGAACGAGGGCCAGCGGGCGCCCGGTG
>1879547|reference Deinococcus radiodurans NEB 479_9_contigs|length 44|copies 1
AAAGTGAACTCCAAGAAATCGTAGGCGTATTTCTGCGCCATACC
>1879547|reference Deinococcus radiodurans NEB 479_9_contigs|length 49|copies 1
AAAGTGATTCCGCGCAACGCCTACGGCACCAGCGGGCTGTACGGGTTTT
>1879547|reference Deinococcus radiodurans NEB 479_9_contigs|length 50|copies 1
AAAGTGATTCCGCGCAACGCCTACGGCACCAGCGGGCTGTACGGGTTTTT
>1879547|reference Deinococcus radiodurans NEB 479_9_contigs|length 47|copies 4
AAAGTGCTTGATGACCTCGTCGAACAGAATCAGCGCGGTTTCGGCGG
>1879547|reference Deinococcus radiodurans NEB 479_9_contigs|length 40|copies 2
AAAGTGTGGTCAACACGCTCTTGCTGCGTTCCATGCAGCA
>1879547|reference Deinococcus radiodurans NEB 479_9_contigs|length 30|copies 2
AAAGTTCGTGGACCGCGAACTGGTCATGGT
>1879547|reference Deinococcus radiodurans NEB 479_9_contigs|length 44|copies 1
AAAGTTGAACTCGTCGAAGCCGACCTGGCGCAGATGGTCGAGGA
>1879547|reference Deinococcus radiodurans NEB 479_9_contigs|length 30|copies 5
AAATAAAACTGGTCGCGGTTCGCCCAGGCG
>1879547|reference Deinococcus radiodurans NEB 479_9_contigs|length 55|copies 1
AAATAAACAGCGCTGTCATCAGCCCCGCTTTGGCAAGAGGCAGGTCGTAGTGGTC
>1879547|reference Deinococcus radiodurans NEB 479_9_contigs|length 48|copies 1
AAATACCAGGCGCGGCTCCAGGCGTCCTTGTGATCCTTACGGAAGACG
>1879547|reference Deinococcus radiodurans NEB 479_9_contigs|length 49|copies 1
AAATACCAGGCGCGGCTCCAGGCGTCCTTGTGATCCTTACGGAAGACGA
>1879547|reference Deinococcus radiodurans NEB 479_9_contigs|length 30|copies 4
AAATAGTGCACGTCGCGGTTTTGCAGGATA
>1879547|reference Deinococcus radiodurans NEB 479_9_contigs|length 43|copies 1
AAATCAAGCCCGCGCAGTCGTTCCTGCGCAACAACGACAAAGA
>1879547|reference Deinococcus radiodurans NEB 479_9_contigs|length 13|copies 1
AAATCACGGTGGA
>1879547|reference Deinococcus radiodurans NEB 479_9_contigs|length 45|copies 1
AAATCAGTAATACCTGAAATCAGCTTTTCAGGTATTATACGGATT
>1879547|reference Deinococcus radiodurans NEB 479_9_contigs|length 31|copies 1
AAATCCGCACGCCCCGCGAAGCGGCCTTCTA
>1879547|reference Deinococcus radiodurans NEB 479_9_contigs|length 42|copies 1
AAATCCGCAGCAGCCGCAGCGCACGCACCACCAGCAGGTACT
>1879547|reference Deinococcus radiodurans NEB 479_9_contigs|length 31|copies 1
AAATCCTATGGTTCGCGGCCTGTCGTGGGCA
>1879547|reference Deinococcus radiodurans NEB 479_9_contigs|length 40|copies 11
AAATCCTGGACATTTCCCGCACCCGCGACATTCTCGACAG
>1879547|reference Deinococcus radiodurans NEB 479_9_contigs|length 41|copies 1
AAATCCTGGACATTTCCCGCACCCGCGACATTCTCGACAGC
>1879547|reference Deinococcus radiodurans NEB 479_9_contigs|length 31|copies 1
AAATCGACCATCTCGCGGCGCTGGCCCGGCT
>1879547|reference Deinococcus radiodurans NEB 479_9_contigs|length 51|copies 1
AAATCGACCGCCGGATCAAGGCCACCTACGTCGCCGCCAGCACCGCCCAGA
>1879547|reference Deinococcus radiodurans NEB 479_9_contigs|length 9|copies 1
AAATCGCCC
>1879547|reference Deinococcus radiodurans NEB 479_9_contigs|length 49|copies 3
AAATCGCCCGCACGCAGGTCGGCAGGATTGAGGTTGGCGGGATTGAGGT
>1879547|reference Deinococcus radiodurans NEB 479_9_contigs|length 51|copies 1
AAATCGCCCTGCTGAACCCCAACACCCGCACCGCGCCCGTGTTCCGCAGCG
>1879547|reference Deinococcus radiodurans NEB 479_9_contigs|length 30|copies 1
AAATCGCCTGCACCGCGAACTGGTGGTCGC
>1879547|reference Deinococcus radiodurans NEB 479_9_contigs|length 45|copies 1
AAATCGCGCGGCGTGTACGAAACCCCCGGCGGCACGCTGCTGTAC
>1879547|reference Deinococcus radiodurans NEB 479_9_contigs|length 42|copies 1
AAATCGTGCGCGTGACCGTCAATACGCGGGAAGCCGCCGCCG
>1879547|reference Deinococcus radiodurans NEB 479_9_contigs|length 61|copies 1
AAATCTTCGGGTGATACGGATTCCGCTTAATTCCTGCACAGTCGGGAAAGCGCCGCCTGTG
>1879547|reference Deinococcus radiodurans NEB 479_9_contigs|length 30|copies 3
AAATCTTTCATGTCGCGGAGCATGACCATG
>1879547|reference Deinococcus radiodurans NEB 479_9_contigs|length 45|copies 1
AAATCTTTGTGGACGCGGGTGCCAGTGTCAGCTACCCCTCGTGCG
>1879547|reference Deinococcus radiodurans NEB 479_9_contigs|length 56|copies 1
AAATGCCCCGGCAGCCCGTGCGCCAGAATCGCCTCCATGACGGGGCCTTCGGGCAT
>1879547|reference Deinococcus radiodurans NEB 479_9_contigs|length 57|copies 1
AAATGCCGAGTTTTCGTCGAAAAACAGGGGGCAACTCCGCCGCGTTATAAACAACGG
>1879547|reference Deinococcus radiodurans NEB 479_9_contigs|length 30|copies 1
AAATGCTCTAACGCTGGAGGATGCTGTGGG
>1879547|reference Deinococcus radiodurans NEB 479_9_contigs|length 58|copies 1
AAATGCTCTGATACGGATTCCGCTTAATTCCTGCACAGTCGGGAAAGCGCCGCCTGTG
>1879547|reference Deinococcus radiodurans NEB 479_9_contigs|length 41|copies 2
AAATGCTTACCCCATTAGTATGGTCAAGCATCATGCCCACG
>1879547|reference Deinococcus radiodurans NEB 479_9_contigs|length 30|copies 3
AAATGGAACTCTTCGCGGTCTGCCGCTGGG
>1879547|reference Deinococcus radiodurans NEB 479_9_contigs|length 31|copies 1
AAATGGAACTCTTCGCGGTCTGCCGCTGGGG
>1879547|reference Deinococcus radiodurans NEB 479_9_contigs|length 44|copies 1
AAATGGAACTCTTCGCGGTCTGCCGCTGGGGGACTAGGCTCCAT
>1879547|reference Deinococcus radiodurans NEB 479_9_contigs|length 45|copies 1
AAATGGAGGGGAACAGCGGGTCTCTGCCCGACAAATTTTGAAGGC
>1879547|reference Deinococcus radiodurans NEB 479_9_contigs|length 43|copies 1
AAATGGGCGTGCCCGCGTTCAGGCGCCTCGTGAAGTCGTCGCG
>1879547|reference Deinococcus radiodurans NEB 479_9_contigs|length 26|copies 1
AAATGGGTCAGCAATTCTTTGGACAG
>1879547|reference Deinococcus radiodurans NEB 479_9_contigs|length 57|copies 2
AAATGGGTTCGCCGAACCGGATGACCCAGCGCCGACCGTCGCGGCTGATTCCGGCGG
>1879547|reference Deinococcus radiodurans NEB 479_9_contigs|length 30|copies 3
AAATGGTCAGGGTCGCGGTCTGCGGAAACT
>1879547|reference Deinococcus radiodurans NEB 479_9_contigs|length 48|copies 1
AAATGTGTCAACTCGAATATATTCCGATTTGGTGCTTTAGGGGATACG
>1879547|reference Deinococcus radiodurans NEB 479_9_contigs|length 55|copies 1
AAATTCGAAGCTGCTTACGGATTTGACGGTAGAAATCCCTATCGTTTCTCAGGGG
>1879547|reference Deinococcus radiodurans NEB 479_9_contigs|length 62|copies 1
AAATTCGAAGCTGCTTACGGATTTGACGGTAGAAATCCCTATCGTTTCTCAGGGGTCAAAGT
>1879547|reference Deinococcus radiodurans NEB 479_9_contigs|length 56|copies 4
AAATTCTGGCCCGCATCCACAAGAAGGGCTACCGCGTGGTCGGCCTCAAGCAGATG
>1879547|reference Deinococcus radiodurans NEB 479_9_contigs|length 46|copies 1
AAATTGCCAGATTATTGCAAAAGAGAGCATTTTTTAGAATATTCAG
>1879547|reference Deinococcus radiodurans NEB 479_9_contigs|length 51|copies 1
AAATTTAATAGCCTGAATATTATTGCTTACGCCCCATTCAATGTCGTTTTG
>1879547|reference Deinococcus radiodurans NEB 479_9_contigs|length 56|copies 1
AAATTTCTGGAGCGCCGCCTCGAAACGCTGGCACAGTACGGGCCTCAATTTACGGC
>1879547|reference Deinococcus radiodurans NEB 479_9_contigs|length 46|copies 1
AACAACATCGGGGCGTTCCTGAACGTCACCGTGGACATCGCCGGGG
>1879547|reference Deinococcus radiodurans NEB 479_9_contigs|length 49|copies 1
AACAACCCCGAGCGCCCGGTGCAGTTCGTGTTCGCGGGCAAAGCGCACC
>1879547|reference Deinococcus radiodurans NEB 479_9_contigs|length 41|copies 1
AACAAGGGCAAGCTCGCGGGCGTCTTTCGCAACATCAGCTT
>1879547|reference Deinococcus radiodurans NEB 479_9_contigs|length 60|copies 4
AACACACCGACCCCTGCCCGGGGACGACGTAGAGGCGGCTTCCCGCGGCATCTACACCCA
>1879547|reference Deinococcus radiodurans NEB 479_9_contigs|length 32|copies 1
AACACACCGACGTGCGCTACCTCAACGAGCAG
>1879547|reference Deinococcus radiodurans NEB 479_9_contigs|length 41|copies 2
AACACCAGTGGCGACGGCATCTATTTTCCTGCCAGCCACCC
>1879547|reference Deinococcus radiodurans NEB 479_9_contigs|length 45|copies 1
AACACCGAGCGGGCGCAGGACATCGCCTCGCGGCTGGGCGTGAGG
>1879547|reference Deinococcus radiodurans NEB 479_9_contigs|length 45|copies 1
AACACCGAGGTGCAGGCGGTGCGCGGCTTCAACCTGATTGCCACC
>1879547|reference Deinococcus radiodurans NEB 479_9_contigs|length 48|copies 1
AACACCGTGGGCTACGGCTGCATGACCTGCATCGGCAACTCCGGCCCG
>1879547|reference Deinococcus radiodurans NEB 479_9_contigs|length 30|copies 4
AACACGCCAAGGTCGCGGCGCTGACCACCG
>1879547|reference Deinococcus radiodurans NEB 479_9_contigs|length 36|copies 1
AACACGCCCTGGAACAGCTCGCGCAGGACCCCGGCG
>1879547|reference Deinococcus radiodurans NEB 479_9_contigs|length 42|copies 1
AACACGGCGGGCGGGCTGCGGCTGGCCCAGCAACTGCTCAAG
>1879547|reference Deinococcus radiodurans NEB 479_9_contigs|length 45|copies 1
AACAGAAACAGGGCGCGGTGCGGCGGCTCCTCCACCAGTTTGAGC
>1879547|reference Deinococcus radiodurans NEB 479_9_contigs|length 43|copies 1
AACAGAACGCGCAGGAAGCCATACGGCGCGGGGGAGCTGGCGG
>1879547|reference Deinococcus radiodurans NEB 479_9_contigs|length 47|copies 1
AACAGACACGCCAGTTCGATGGCCGACTGCGCCACGCGGGTGCCCTG
>1879547|reference Deinococcus radiodurans NEB 479_9_contigs|length 34|copies 2
AACAGACTGGAGTCTCCCGCGGCCCAGGTCAGTT
>1879547|reference Deinococcus radiodurans NEB 479_9_contigs|length 52|copies 1
AACAGATTCCCGGCGAGAAGCTGACCCCCGGGGGCCGCGTCAAGATCTACCT
>1879547|reference Deinococcus radiodurans NEB 479_9_contigs|length 52|copies 1
AACAGCACCACCGGCGTGACCACCGTCACCTTCCCCGCGATTCGCCGCCTGG
>1879547|reference Deinococcus radiodurans NEB 479_9_contigs|length 41|copies 1
AACAGCACCGCCACCCGCTCCATTCTCTGCTTCGCAGCTTT
>1879547|reference Deinococcus radiodurans NEB 479_9_contigs|length 50|copies 1
AACAGCACGTTGTCCAGAAAAGGCGGCAGACTCACGTCGAACCACCAGCC
>1879547|reference Deinococcus radiodurans NEB 479_9_contigs|length 30|copies 1
AACAGCGCAACGCCGCGAGCGTGCAGGCGA
>1879547|reference Deinococcus radiodurans NEB 479_9_contigs|length 14|copies 1
AACAGCGGCGAGCG
>1879547|reference Deinococcus radiodurans NEB 479_9_contigs|length 57|copies 1
AACAGGATGGGGCGCAAGAGAAAAACCTATGCCCTGGCCCGTGATCCGAACACGGGA
>1879547|reference Deinococcus radiodurans NEB 479_9_contigs|length 48|copies 3
AACAGGCCGACGATCACTTCAACCGCTTGATCGCGGCCATACCCGAGC
>1879547|reference Deinococcus radiodurans NEB 479_9_contigs|length 49|copies 4
AACAGGCCGACGATCACTTCAACCGCTTGATCGCGGCCATACCCGAGCG
>1879547|reference Deinococcus radiodurans NEB 479_9_contigs|length 41|copies 1
AACAGGCGCTGACGGCCTACGAACAGGTGGGCCGCGATCTG
>1879547|reference Deinococcus radiodurans NEB 479_9_contigs|length 42|copies 1
AACAGGCGCTGACGGCCTACGAACAGGTGGGCCGCGATCTGG
>1879547|reference Deinococcus radiodurans NEB 479_9_contigs|length 49|copies 1
AACAGGCGCTGACGGCCTACGAACAGGTGGGCCGCGATCTGGGCGTGAT
>1879547|reference Deinococcus radiodurans NEB 479_9_contigs|length 30|copies 1
AACAGGGCCTCCTCGCGGGCGGCGAGGTGG
>1879547|reference Deinococcus radiodurans NEB 479_9_contigs|length 45|copies 3
AACAGGGCGAGCGGGCCTACCTCAACTTCGGACACACGCTGGCGC
>1879547|reference Deinococcus radiodurans NEB 479_9_contigs|length 34|copies 1
AACAGGGCGCGGCGCTGCTCGGAGAGGGGCAGGT
>1879547|reference Deinococcus radiodurans NEB 479_9_contigs|length 47|copies 1
AACAGGGCTGGCGCGAATGCCCGGTGTGCGGCGAACCGACCAAGGCC
>1879547|reference Deinococcus radiodurans NEB 479_9_contigs|length 42|copies 1
AACAGGTCATACTCAATCTATGACTCGCGCTGAAAAAGTGAC
>1879547|reference Deinococcus radiodurans NEB 479_9_contigs|length 43|copies 1
AACAGGTCATACTCAATCTATGACTCGCGCTGAAAAAGTGACC
>1879547|reference Deinococcus radiodurans NEB 479_9_contigs|length 45|copies 1
AACAGGTGCAAAGAGAAACGCAGAAGCACAGGAATCTGAGCGGAA
>1879547|reference Deinococcus radiodurans NEB 479_9_contigs|length 45|copies 1
AACAGTGTTGACCCAAGCTTGCGCTTGGCTTGCTTCCGTAGAAGC
>1879547|reference Deinococcus radiodurans NEB 479_9_contigs|length 38|copies 1
AACATCAGGCCAGTTGTCAGCAGCGGCAGACCGCCTCT
>1879547|reference Deinococcus radiodurans NEB 479_9_contigs|length 39|copies 1
AACATCGGCAGCGGCAAAAGCTCCCTGACGCGGATGCTC
>1879547|reference Deinococcus radiodurans NEB 479_9_contigs|length 40|copies 8
AACATCGGCAGCGGCAAAAGCTCCCTGACGCGGATGCTCT
>1879547|reference Deinococcus radiodurans NEB 479_9_contigs|length 53|copies 1
AACATCGGGTGGGCGCGGATGTCGCCCGGGCGGGCAGGCGCGGCAGGTCGGGC
>1879547|reference Deinococcus radiodurans NEB 479_9_contigs|length 54|copies 1
AACATCGGGTGGGCGCGGATGTCGCCCGGGCGGGCAGGCGCGGCAGGTCGGGCC
>1879547|reference Deinococcus radiodurans NEB 479_9_contigs|length 48|copies 6
AACATGCGTAAACGAGTCAGCCATCCCGCTCATGGAATGCACTTCCAT
>1879547|reference Deinococcus radiodurans NEB 479_9_contigs|length 48|copies 1
AACATTCCTCTGCCCAGCGTGCCCGTCGGCAAGGACGACGAGGACAAT
>1879547|reference Deinococcus radiodurans NEB 479_9_contigs|length 26|copies 2
AACATTGACCGCGACTTCGCGCAGTG
>1879547|reference Deinococcus radiodurans NEB 479_9_contigs|length 46|copies 1
AACCACGCCACCCAGGACCTGCACGACGCCATCGAGCGCGGCGACT
>1879547|reference Deinococcus radiodurans NEB 479_9_contigs|length 30|copies 2
AACCACGTTCGACCGCGACATGCTGGAGGC
>1879547|reference Deinococcus radiodurans NEB 479_9_contigs|length 49|copies 1
AACCAGGGGAGCGCTGCATCGTGGTTCCACTCGGTGCCCTGCGCGAAGT
>1879547|reference Deinococcus radiodurans NEB 479_9_contigs|length 47|copies 1
AACCAGTCACCAGTGGAAGCCAACCACCAGCCCTCAGGCCGACCCTG
>1879547|reference Deinococcus radiodurans NEB 479_9_contigs|length 43|copies 1
AACCATGCGCCGTGCAGCCCACGCTCCGCGTCCGAGCTTCCGG
>1879547|reference Deinococcus radiodurans NEB 479_9_contigs|length 31|copies 1
AACCCAACGACACCCGCGAGCGGCTGATTCG
>1879547|reference Deinococcus radiodurans NEB 479_9_contigs|length 26|copies 1
AACCCACACACCTCGCGGCGCTAGTC
>1879547|reference Deinococcus radiodurans NEB 479_9_contigs|length 30|copies 3
AACCCACACACCTCGCGGCGCTAGTCCCTG
>1879547|reference Deinococcus radiodurans NEB 479_9_contigs|length 42|copies 2
AACCCACCACCCCGGCCACCCGGCGGCAGTAGAGCAGCAGGT
>1879547|reference Deinococcus radiodurans NEB 479_9_contigs|length 12|copies 1
AACCCAGGAGCG
>1879547|reference Deinococcus radiodurans NEB 479_9_contigs|length 57|copies 1
AACCCATCGAGAAGTGGAACGACCTCGAACGGGCCACCAACTCGTTCGGGCAGGGGG
>1879547|reference Deinococcus radiodurans NEB 479_9_contigs|length 32|copies 1
AACCCCAACGCGCTGAGTTGATCCTCCTGGCC
>1879547|reference Deinococcus radiodurans NEB 479_9_contigs|length 65|copies 1
AACCCCACACCGGGCGCGAGGCGCAATTCCAGCGTGTCGCCCTTGATTTCGAAGCCGGGTTCTTC
>1879547|reference Deinococcus radiodurans NEB 479_9_contigs|length 58|copies 1
AACCCCCGCCGCACCGCGTTTCCTTACCGTGGGGCCATGCCCCTCAAACCGGAGATTC
>1879547|reference Deinococcus radiodurans NEB 479_9_contigs|length 51|copies 1
AACCCCCTGCACTTGTGCTCTTTCTGATGGTGTGGGCGGTACCGGAAAAGG
>1879547|reference Deinococcus radiodurans NEB 479_9_contigs|length 45|copies 1
AACCCCGACCAGTACCACCAGTTCAAAGAAGCCCGCAGCGCCCCG
>1879547|reference Deinococcus radiodurans NEB 479_9_contigs|length 58|copies 1
AACCCCGCAGGTTCACCCCCAGGAGGGATCCTATGTTCTTTGAACGTTTCTACGACAC
>1879547|reference Deinococcus radiodurans NEB 479_9_contigs|length 39|copies 1
AACCCCGGGATCATGCGGCGGTAATGCTGCTTGTACGAC
>1879547|reference Deinococcus radiodurans NEB 479_9_contigs|length 51|copies 1
AACCCCGGTCAGGCCGCGCTGCTGAGCGTCCTGAACGCCGAGCGCAAGCTG
>1879547|reference Deinococcus radiodurans NEB 479_9_contigs|length 40|copies 1
AACCCCTGGTAATCGCGTGAGGCCTCCAGTGAGTTCACGC
>1879547|reference Deinococcus radiodurans NEB 479_9_contigs|length 41|copies 1
AACCCCTGGTCGTGATGTCTGATGGCGGCTCAGACTTCACG
>1879547|reference Deinococcus radiodurans NEB 479_9_contigs|length 49|copies 1
AACCCGAACCGTGTGGGCAAGGGGAGCGGGCGCACCGCCACTTCATCCC
>1879547|reference Deinococcus radiodurans NEB 479_9_contigs|length 39|copies 2
AACCCGAATGTCACCTTGTGCTTGAAGTCAATGAACACG
>1879547|reference Deinococcus radiodurans NEB 479_9_contigs|length 14|copies 1
AACCCGCCAGCCTC
>1879547|reference Deinococcus radiodurans NEB 479_9_contigs|length 30|copies 1
AACCCGCCAGCCTCGCGGACAAACTGCGGC
>1879547|reference Deinococcus radiodurans NEB 479_9_contigs|length 31|copies 2
AACCCGCCAGCCTCGCGGACAAACTGCGGCG
>1879547|reference Deinococcus radiodurans NEB 479_9_contigs|length 30|copies 4
AACCCGCCAGGGCCGCGACGTGCTCAAAGT
>1879547|reference Deinococcus radiodurans NEB 479_9_contigs|length 30|copies 3
AACCCGCCCAGCTCGCGGGTCTGCGCCGCG
>1879547|reference Deinococcus radiodurans NEB 479_9_contigs|length 42|copies 1
AACCCGCCCGCTGGTGAGCGCCGGCCCGACAATCAAACAGCG
>1879547|reference Deinococcus radiodurans NEB 479_9_contigs|length 30|copies 1
AACCCGCCCGGCCCGCGTATTACCAGCGCA
>1879547|reference Deinococcus radiodurans NEB 479_9_contigs|length 41|copies 2
AACCCGCGCAGAAAGTCGCCGCTCAGAATCTGCATGTAGCG
>1879547|reference Deinococcus radiodurans NEB 479_9_contigs|length 51|copies 2
AACCCGGACTGACCACGGCCCCCAGAATCTGGCGACCTTGCGAAGATGGGC
>1879547|reference Deinococcus radiodurans NEB 479_9_contigs|length 53|copies 1
AACCCGGCTGCTGCGCGACGCCCAGGCCGCCGGGCTGCCTGCCGAAAACGGCC
>1879547|reference Deinococcus radiodurans NEB 479_9_contigs|length 49|copies 1
AACCCGGTCGTGATCACCAGCAGCACGGCGCCCATGGTGCCCGCGTTGG
>1879547|reference Deinococcus radiodurans NEB 479_9_contigs|length 50|copies 1
AACCCGGTCGTGATCACCAGCAGCACGGCGCCCATGGTGCCCGCGTTGGC
>1879547|reference Deinococcus radiodurans NEB 479_9_contigs|length 51|copies 3
AACCCGGTCGTGATCACCAGCAGCACGGCGCCCATGGTGCCCGCGTTGGCC
>1879547|reference Deinococcus radiodurans NEB 479_9_contigs|length 44|copies 1
AACCCGGTGGGGCCACGTGACCGGGCGTCCTGGCGCATCGGGGA
>1879547|reference Deinococcus radiodurans NEB 479_9_contigs|length 44|copies 1
AACCCTCCGTATCGCCCTGAATGTCCGTCTCGATCTGCTCGAGC
>1879547|reference Deinococcus radiodurans NEB 479_9_contigs|length 50|copies 1
AACCCTGGGTGGCCGCGTAGGCGGTATTGAAGGGCCAGTTCCCAAAGCCG
>1879547|reference Deinococcus radiodurans NEB 479_9_contigs|length 40|copies 1
AACCCTGTCGGTTCCGTTCACGCACATGCTCGGGAACCTG
>1879547|reference Deinococcus radiodurans NEB 479_9_contigs|length 31|copies 1
AACCCTTCGATAGCCGCGAGTTCGTGCGGGC
>1879547|reference Deinococcus radiodurans NEB 479_9_contigs|length 49|copies 2
AACCCTTCGATAGCCGCGAGTTCGTGCGGGCGCTGTTCGACGTGGAGCT
>1879547|reference Deinococcus radiodurans NEB 479_9_contigs|length 57|copies 1
AACCGACCCTGCGTAACGCGGAGTCGGTTTTCTGGTCGGACAGGTTCAACTACTGGT
>1879547|reference Deinococcus radiodurans NEB 479_9_contigs|length 48|copies 3
AACCGACGACGTCAAGCTCAACGTGATGCTCGCGGGCATCGGGGCACC
>1879547|reference Deinococcus radiodurans NEB 479_9_contigs|length 37|copies 9
AACCGATCCCAGTGCCGATTCCTGCGCCCGTGCTGCT
>1879547|reference Deinococcus radiodurans NEB 479_9_contigs|length 48|copies 1
AACCGCAACAGCAGCGCCCGCGTCGCCCTGGCCCGTGCCCAGGCGACC
>1879547|reference Deinococcus radiodurans NEB 479_9_contigs|length 43|copies 3
AACCGCACCAACCTGGACGACTACCTCGCGGGGCTGGGGATCA
>1879547|reference Deinococcus radiodurans NEB 479_9_contigs|length 44|copies 2
AACCGCACCAACCTGGACGACTACCTCGCGGGGCTGGGGATCAG
>1879547|reference Deinococcus radiodurans NEB 479_9_contigs|length 50|copies 1
AACCGCACGCAGATGGGGATCCCACGGCGAGCCAGACCCTGAACCCAGTC
>1879547|reference Deinococcus radiodurans NEB 479_9_contigs|length 30|copies 1
AACCGCAGCCGATTCCTGCACGAGGAGCAA
>1879547|reference Deinococcus radiodurans NEB 479_9_contigs|length 50|copies 1
AACCGCCACAATGCGCGGGGCCCATAAACGCAGCCAAATCACATTCCTTG
>1879547|reference Deinococcus radiodurans NEB 479_9_contigs|length 43|copies 1
AACCGCCGAGGTGCCCATCAACAGCCTGTATGCGGGCGAGCAG
>1879547|reference Deinococcus radiodurans NEB 479_9_contigs|length 53|copies 1
AACCGCGACGAGGTGCGTCAGGGGGCCGAGGAACTGGGCGTGGACCTCGACCA
>1879547|reference Deinococcus radiodurans NEB 479_9_contigs|length 9|copies 1
AACCGCGCC
>1879547|reference Deinococcus radiodurans NEB 479_9_contigs|length 30|copies 4
AACCGCGCCCCGTCGCGGGCGTACAGGGCG
>1879547|reference Deinococcus radiodurans NEB 479_9_contigs|length 60|copies 1
AACCGCGCCCCGTCGCGGGCGTACAGGGCGCGGCTGGCTTCCTCGTAACCGGGTAGGTGG
>1879547|reference Deinococcus radiodurans NEB 479_9_contigs|length 61|copies 1
AACCGCGCCCCGTCGCGGGCGTACAGGGCGCGGCTGGCTTCCTCGTAACCGGGTAGGTGGC
>1879547|reference Deinococcus radiodurans NEB 479_9_contigs|length 55|copies 1
AACCGCGCCCGGCCCTACCTCTTTTCCACCGCCCAGCCCCCGGCGGTGGTCGGGG
>1879547|reference Deinococcus radiodurans NEB 479_9_contigs|length 41|copies 2
AACCGCGCGTTCCCGCGAATCAGAGTGACGTTCTGGTTCTG
>1879547|reference Deinococcus radiodurans NEB 479_9_contigs|length 30|copies 2
AACCGCGCTTCTAACCCTGTCGAGGAAGCC
>1879547|reference Deinococcus radiodurans NEB 479_9_contigs|length 46|copies 1
AACCGCTTCTACCAGATGCACCTGACCGTTCCCGGGCAGTTCGATG
>1879547|reference Deinococcus radiodurans NEB 479_9_contigs|length 49|copies 1
AACCGGATGACTTCCTTGCAGAAGCGGGCGGCTTCGGCCCCGTCAATCA
>1879547|reference Deinococcus radiodurans NEB 479_9_contigs|length 38|copies 1
AACCGGGTCAGGTCGCGGCTGCCCAGCGCAATCTGGCC
>1879547|reference Deinococcus radiodurans NEB 479_9_contigs|length 52|copies 2
AACCGGTCGCATTCGCGAAGAAGCCCGTGCCCAGGCTCAGGCCCAGGCGCAG
>1879547|reference Deinococcus radiodurans NEB 479_9_contigs|length 36|copies 1
AACCGTCCCGTTCTGCGGCGCCGGCTCACAGTGTTG
>1879547|reference Deinococcus radiodurans NEB 479_9_contigs|length 41|copies 1
AACCGTCCGCGTCCGCGTTCCACACGATCTGGGCACTCGCC
>1879547|reference Deinococcus radiodurans NEB 479_9_contigs|length 42|copies 8
AACCGTCGAGCACCAGCAGTTGCGGCTTGCCGGTGGTGATGC
>1879547|reference Deinococcus radiodurans NEB 479_9_contigs|length 31|copies 1
AACCGTGAACTGCTCGCGGTGCTGACCCGCA
>1879547|reference Deinococcus radiodurans NEB 479_9_contigs|length 49|copies 1
AACCGTTACCGCTCGGTGGACCTGCTGCTGGTGGACGACATCCAGTTTC
>1879547|reference Deinococcus radiodurans NEB 479_9_contigs|length 31|copies 1
AACCTAAGGCTGCTCGCGATGGCGGTTTCGG
>1879547|reference Deinococcus radiodurans NEB 479_9_contigs|length 47|copies 1
AACCTCAAGGAAACGCGGGCGGGCAGCCAGTAGGCAGCGGGCCGCCT
>1879547|reference Deinococcus radiodurans NEB 479_9_contigs|length 21|copies 1
AACCTCAAGGTGTCGCGGGTG
>1879547|reference Deinococcus radiodurans NEB 479_9_contigs|length 31|copies 2
AACCTCAAGGTGTCGCGGGTGGGCGGACACG
>1879547|reference Deinococcus radiodurans NEB 479_9_contigs|length 47|copies 1
AACCTCAAGGTGTCGCGGGTGGGCGGACACGCCGAAGCGAGGCGCGT
>1879547|reference Deinococcus radiodurans NEB 479_9_contigs|length 47|copies 1
AACCTCACCGACCTCGCCTTCAGCGTGGACTCCATTCTGGCGGGCGT
>1879547|reference Deinococcus radiodurans NEB 479_9_contigs|length 34|copies 1
AACCTCAGCGTGGCGCCCGCGATTCTGGCCGGGG
>1879547|reference Deinococcus radiodurans NEB 479_9_contigs|length 55|copies 1
AACCTCGAACGTCAGGGAAAAGCCCGCCCGGACGCGCACGGGCTTTTCGAAAGGG
>1879547|reference Deinococcus radiodurans NEB 479_9_contigs|length 46|copies 1
AACCTCTACGTGACCCAGGGCAGCCTGACGCAGGCGCTGGTGCTGC
>1879547|reference Deinococcus radiodurans NEB 479_9_contigs|length 44|copies 1
AACCTCTTAGGGAAGAATACTGAGCGTGCCTGATCGCCCCGGCG
>1879547|reference Deinococcus radiodurans NEB 479_9_contigs|length 46|copies 1
AACCTCTTGTAGCCGTGACCGGGGAAATACACCAGCACCTCGCGGG
>1879547|reference Deinococcus radiodurans NEB 479_9_contigs|length 51|copies 1
AACCTGAACACCCTGGTCGTGCAGGAATCGGCCGACATTCCCACCCTCGAC
>1879547|reference Deinococcus radiodurans NEB 479_9_contigs|length 44|copies 1
AACCTGAATCAGCGTGGGCCGCTCGCTCTGGGCGCGGGCCTGCT
>1879547|reference Deinococcus radiodurans NEB 479_9_contigs|length 46|copies 1
AACCTGACCCGTGACGAGCTGGTGCCCGCCGAGTTTCAGGGCCTGG
>1879547|reference Deinococcus radiodurans NEB 479_9_contigs|length 39|copies 1
AACCTGAGCCAGTGGTACCTGAAAATCACCGACTACGCC
>1879547|reference Deinococcus radiodurans NEB 479_9_contigs|length 37|copies 1
AACCTGAGTGAGGCCGGAGTAGCGCAGCAGGTGGCTT
>1879547|reference Deinococcus radiodurans NEB 479_9_contigs|length 39|copies 1
AACCTGAGTGAGGCCGGAGTAGCTTAGCAGGTGGCTTGA
>1879547|reference Deinococcus radiodurans NEB 479_9_contigs|length 34|copies 1
AACCTGATGCTGACTTGCAAGACGCATGGGGATC
>1879547|reference Deinococcus radiodurans NEB 479_9_contigs|length 56|copies 4
AACCTGCCACTGCTGATGGGACTGCTGGGCATCTGGTACAACAACTTCTTCGGCGC
>1879547|reference Deinococcus radiodurans NEB 479_9_contigs|length 44|copies 1
AACCTGCGCAAGGTCACGCACACCATCCGCGACAAGCGGGCGAA
>1879547|reference Deinococcus radiodurans NEB 479_9_contigs|length 46|copies 1
AACCTGCTCGACCTGATGAAGCTGGAAATCGAGGCGCCGGCGCAGC
>1879547|reference Deinococcus radiodurans NEB 479_9_contigs|length 55|copies 1
AACCTGCTCTGGAGGTACGGGGTCAATCAGAAGCGGACCCTGCCTGCTCCAAGAG
>1879547|reference Deinococcus radiodurans NEB 479_9_contigs|length 59|copies 1
AACCTGCTTGAACGCAAAGCTGTTCCAGCGGTCTTGCCCCTTGAACCGGGGGTAGCCCG
>1879547|reference Deinococcus radiodurans NEB 479_9_contigs|length 45|copies 1
AACCTGTACAACGCCGCCTTGCAGGAACGCCGGGACGCATACCGC
>1879547|reference Deinococcus radiodurans NEB 479_9_contigs|length 45|copies 1
AACCTGTCCAGCGGCGAGGTTGCGGTGAAGCTTACGCAGATAGGG
>1879547|reference Deinococcus radiodurans NEB 479_9_contigs|length 43|copies 1
AACCTGTGACCGTCATATCCCAGCATCCGGTGCAGCGTGGTGG
>1879547|reference Deinococcus radiodurans NEB 479_9_contigs|length 48|copies 1
AACCTGTGGATATCCTGTGGATAAGTGCCAAAATCCTGTGGATAAAAT
>1879547|reference Deinococcus radiodurans NEB 479_9_contigs|length 46|copies 3
AACCTTTGAAAGTCCAGTAAGTTCGGCGAGCTGTGGCCGGGTCAGC
>1879547|reference Deinococcus radiodurans NEB 479_9_contigs|length 33|copies 1
AACGAAACCGGGGTGCCGCGGGGCGAGGCCCAG
>1879547|reference Deinococcus radiodurans NEB 479_9_contigs|length 34|copies 1
AACGAAACCGGGGTGCCGCGGGGCGAGGCCCAGG
>1879547|reference Deinococcus radiodurans NEB 479_9_contigs|length 51|copies 1
AACGAAACGGCGCTGGAGCGTTACCGTGCCGAAACGGGCGCGACCGGAACG
>1879547|reference Deinococcus radiodurans NEB 479_9_contigs|length 46|copies 1
AACGAACTGATTCACCGGGGGCTGGAATCCGAGGCGCTGCACGGCG
>1879547|reference Deinococcus radiodurans NEB 479_9_contigs|length 20|copies 1
AACGAGACATTGACAGGTAG
>1879547|reference Deinococcus radiodurans NEB 479_9_contigs|length 47|copies 1
AACGAGCAGGCGGCGGGCCTGGGCGTGCCGGTGGTCGGGTTTCCCAC
>1879547|reference Deinococcus radiodurans NEB 479_9_contigs|length 46|copies 1
AACGAGCGCAGGTCCTGTGTCACCTGCACCGGGCGGCCTGCGGGCG
>1879547|reference Deinococcus radiodurans NEB 479_9_contigs|length 53|copies 2
AACGAGGGCGGGCGGTGGCAGGGCTGGACCGACAACCCGCTGGGCGAAATGGG
>1879547|reference Deinococcus radiodurans NEB 479_9_contigs|length 51|copies 2
AACGAGTACGGCGAGACAGTTCCGCGCTACTTCTTTCCCTTCGGTACCGAC
>1879547|reference Deinococcus radiodurans NEB 479_9_contigs|length 48|copies 1
AACGATCAGGCGACGACCTTCCGGGTGGTGACGGTGGACGCCTCGGGC
>1879547|reference Deinococcus radiodurans NEB 479_9_contigs|length 42|copies 1
AACGATGCGCCGCCGCGAAAAGCAGCTCGCCTACAACGAGGA
>1879547|reference Deinococcus radiodurans NEB 479_9_contigs|length 47|copies 1
AACGATGTCGAGCAGCAACACGGGAATGCCCGCGTTGGCGAGTTGCG
>1879547|reference Deinococcus radiodurans NEB 479_9_contigs|length 49|copies 1
AACGATTCGGGCGGCCATTCTCAGTATTCCGCCCGGCCAGCGCGAGGCG
>1879547|reference Deinococcus radiodurans NEB 479_9_contigs|length 54|copies 5
AACGCAACAAACAGCGCGAGCTGGACGCCCGGCAGCTGGAAAGCCACGTGTCCG
>1879547|reference Deinococcus radiodurans NEB 479_9_contigs|length 44|copies 4
AACGCACACCGCCCGCGAGGCCCGCGCTACGCGCCTCGGCGAGG
>1879547|reference Deinococcus radiodurans NEB 479_9_contigs|length 34|copies 1
AACGCACCTTGCAGACCCGCGAGGCGACGTACTA
>1879547|reference Deinococcus radiodurans NEB 479_9_contigs|length 49|copies 1
AACGCAGTCGGGACGCGGGTGGCGACGCTGCCGACGGTGGGGGGAAGCT
>1879547|reference Deinococcus radiodurans NEB 479_9_contigs|length 50|copies 1
AACGCAGTCGGGACGCGGGTGGCGACGCTGCCGACGGTGGGGGGAAGCTA
>1879547|reference Deinococcus radiodurans NEB 479_9_contigs|length 40|copies 1
AACGCATCCATCTCGCCAAACCACGCGGCTTTTGCGCGGG
>1879547|reference Deinococcus radiodurans NEB 479_9_contigs|length 42|copies 1
AACGCCAGCTCTCGAACGCCTTGTTCGCGGCAGCGACAGCTT
>1879547|reference Deinococcus radiodurans NEB 479_9_contigs|length 54|copies 1
AACGCCCATCAACTTTCTGGTGCTTGGAGCCGTGGTTCATGGCTTCACCCTGCC
>1879547|reference Deinococcus radiodurans NEB 479_9_contigs|length 65|copies 1
AACGCCCCCTCGGCGTCCGTAATCCCCGCCTGGGCCATGTCGGGGCGGCCCCCGCCCTTGCCGCC
>1879547|reference Deinococcus radiodurans NEB 479_9_contigs|length 48|copies 1
AACGCCCCGCTGCGGCCCCGATTGCCGCGTGAACTCGTCGTTCACACC
>1879547|reference Deinococcus radiodurans NEB 479_9_contigs|length 46|copies 2
AACGCCCGCACCAGTTCCCGTAAGCCCATCTTCACCACACTCCATG
>1879547|reference Deinococcus radiodurans NEB 479_9_contigs|length 45|copies 3
AACGCCGAACGCTTTGGGCTGGCGCAGCTCCACCAGCTTCGCGGG
>1879547|reference Deinococcus radiodurans NEB 479_9_contigs|length 48|copies 1
AACGCCGACCACAGCCACGCCCACGTCCACTCGCCCGAGGAACTCGAG
>1879547|reference Deinococcus radiodurans NEB 479_9_contigs|length 43|copies 10
AACGCCGCACCGATGACCACACCGACCGCGAGGTCCACCACAT
>1879547|reference Deinococcus radiodurans NEB 479_9_contigs|length 45|copies 1
AACGCCGCACCGATGACCACACCGACCGCGAGGTCCACCACATTG
>1879547|reference Deinococcus radiodurans NEB 479_9_contigs|length 44|copies 1
AACGCCGCCACCGTACGCGGAAACCCGAGGTACGGAATGCACAG
>1879547|reference Deinococcus radiodurans NEB 479_9_contigs|length 49|copies 1
AACGCCGCGCCGCGCAGCCCGGCGACGTGGAACGGGTGGTGGCCCTGGC
>1879547|reference Deinococcus radiodurans NEB 479_9_contigs|length 54|copies 1
AACGCCTATCAACTTTCTGGTGCTTGGAGCCGTGATTCACGGCTTCACCCTGCC
>1879547|reference Deinococcus radiodurans NEB 479_9_contigs|length 51|copies 1
AACGCCTCTGGCCCCTGCTCCTGCTAAGCCTGACCTCCTGTGCGCCCAAAG
>1879547|reference Deinococcus radiodurans NEB 479_9_contigs|length 46|copies 1
AACGCGAGCACCTCGGCGGGCCACGGCCACGCGGGCACGCCGCTGG
>1879547|reference Deinococcus radiodurans NEB 479_9_contigs|length 51|copies 1
AACGCGATGTCCTCGATGAGTTCGGCGATGAAGGGCGGCACCACCACCCCT
>1879547|reference Deinococcus radiodurans NEB 479_9_contigs|length 37|copies 1
AACGCGGACCCCGCCCTGCAGCTGCTGATGCAGATCG
>1879547|reference Deinococcus radiodurans NEB 479_9_contigs|length 30|copies 1
AACGCGGCATTTCGCGGCGTTTCGGCAATG
>1879547|reference Deinococcus radiodurans NEB 479_9_contigs|length 33|copies 1
AACGCGGCGAGTTCGGCGTGCCGCGTCATGTCT
>1879547|reference Deinococcus radiodurans NEB 479_9_contigs|length 40|copies 1
AACGCGGCGCTTTGCCACGCGGGTGGCGGCACGACGCGCG
>1879547|reference Deinococcus radiodurans NEB 479_9_contigs|length 48|copies 1
AACGCGGTGCCCTCGCGGGTGGGGTAGTTGAGCAGGATGAAGTCGGCG
>1879547|reference Deinococcus radiodurans NEB 479_9_contigs|length 53|copies 1
AACGCGTGGACACCCGCGATGAGGGTTACGACTGCCTCGACCAAGAGGGCTTC
>1879547|reference Deinococcus radiodurans NEB 479_9_contigs|length 30|copies 1
AACGCTCGAAGCCCGCGAAATCACGGTGGA
>1879547|reference Deinococcus radiodurans NEB 479_9_contigs|length 48|copies 1
AACGCTGCGCCACGATTTCGGCGGTCTGGAGCATGGGCATGTAGATTT
>1879547|reference Deinococcus radiodurans NEB 479_9_contigs|length 48|copies 1
AACGCTGCGCGGCGTCGGTGTCCTTGTACAGCAGCAGGTCGTGGGGGT
>1879547|reference Deinococcus radiodurans NEB 479_9_contigs|length 47|copies 1
AACGCTGCTGGGCACGGCCAACCTCGCCGCCGCGATGACGGTGGAGG
>1879547|reference Deinococcus radiodurans NEB 479_9_contigs|length 45|copies 1
AACGCTGTCGTTCGGGTACATCTTCGCCAAAAACGCGGTGTACGG
>1879547|reference Deinococcus radiodurans NEB 479_9_contigs|length 46|copies 1
AACGCTGTTCTCTGTCGCTTCCAGGGAGAGCGTGTACAGCCCAATT
>1879547|reference Deinococcus radiodurans NEB 479_9_contigs|length 47|copies 1
AACGCTTACTGAAGCTCATAGATGGAGAACTCTAACCATTCTTTCCC
>1879547|reference Deinococcus radiodurans NEB 479_9_contigs|length 25|copies 1
AACGCTTCGCCCAGGCCGTGCCGGG
>1879547|reference Deinococcus radiodurans NEB 479_9_contigs|length 16|copies 1
AACGCTTTCGGCCCCA
>1879547|reference Deinococcus radiodurans NEB 479_9_contigs|length 46|copies 1
AACGCTTTCGGCCCCAGGCCCAGCCGCGTGCCGGACCCGGCGGCGG
>1879547|reference Deinococcus radiodurans NEB 479_9_contigs|length 51|copies 1
AACGGACCGGGCAGCCCCATCGGGTTGATGAAGCGCGTCGGAGCAGGAGAT
>1879547|reference Deinococcus radiodurans NEB 479_9_contigs|length 31|copies 1
AACGGCAAATACATCGCGGGCGGCACCAACC
>1879547|reference Deinococcus radiodurans NEB 479_9_contigs|length 50|copies 1
AACGGCACCCCTCATCACTCCATTCTCTCCTGCGGACTCGCAGAGCTGCC
>1879547|reference Deinococcus radiodurans NEB 479_9_contigs|length 37|copies 1
AACGGCCATTTTCCCCCATTCGCGACGGTACGAATCC
>1879547|reference Deinococcus radiodurans NEB 479_9_contigs|length 44|copies 1
AACGGCCTGTACACCGACGGCCCCCGGCAGGTCGTCACGGCGCT
>1879547|reference Deinococcus radiodurans NEB 479_9_contigs|length 41|copies 1
AACGGCGAAACGTTGCGCCTGCTCCGCGACAACGCGCAGGT
>1879547|reference Deinococcus radiodurans NEB 479_9_contigs|length 49|copies 1
AACGGCGAAGTCACGCGGGGCTTCGACCTGCTGTTCAGGGGCATCGAAA
>1879547|reference Deinococcus radiodurans NEB 479_9_contigs|length 59|copies 1
AACGGCGAATCAAATCTCCCAAAGCTACGCCCTCTTTGACACGAAAGTCGCTCTCCTCC
>1879547|reference Deinococcus radiodurans NEB 479_9_contigs|length 26|copies 1
AACGGCGAGGACTTCTACAACCTGAT
>1879547|reference Deinococcus radiodurans NEB 479_9_contigs|length 40|copies 1
AACGGCGAGGACTTCTACAACCTGATTTCGGCGCTGCACA
>1879547|reference Deinococcus radiodurans NEB 479_9_contigs|length 42|copies 1
AACGGCGAGGACTTCTACAACCTGATTTCGGCGCTGCACAAG
>1879547|reference Deinococcus radiodurans NEB 479_9_contigs|length 43|copies 8
AACGGCGAGGACTTCTACAACCTGATTTCGGCGCTGCACAAGT
>1879547|reference Deinococcus radiodurans NEB 479_9_contigs|length 38|copies 1
AACGGCGCCCTGCTGCAGCAGTCGGTGGACGCGCAGCC
>1879547|reference Deinococcus radiodurans NEB 479_9_contigs|length 38|copies 1
AACGGCGCCGCCGCGCACCTGATGCGGCCCGGCGACAT
>1879547|reference Deinococcus radiodurans NEB 479_9_contigs|length 58|copies 1
AACGGCGCGGGCGCTGGTGGCCGACCTCGTGCCCGCGCCCGGTGAGGCCGAGTGGCTG
>1879547|reference Deinococcus radiodurans NEB 479_9_contigs|length 48|copies 1
AACGGCTCGGGCGCCCGCTGGCCGACGAACTGCTGTTCGGACGCCTGC
>1879547|reference Deinococcus radiodurans NEB 479_9_contigs|length 45|copies 1
AACGGGAACCCATCGCGAAAGAGCACTGGAAATGCTGAATGCTTT
>1879547|reference Deinococcus radiodurans NEB 479_9_contigs|length 47|copies 1
AACGGGATCATACGGATTTGAACTCCACTCCGCGCATCCAGGGAAAG
>1879547|reference Deinococcus radiodurans NEB 479_9_contigs|length 43|copies 1
AACGGGATCGTCAACGGCCTGATCACTTTGCTCATCACTGCTC
>1879547|reference Deinococcus radiodurans NEB 479_9_contigs|length 34|copies 1
AACGGGCCGCATGCTCCGGCAGGACTTCCTCCAG
>1879547|reference Deinococcus radiodurans NEB 479_9_contigs|length 47|copies 1
AACGGGGCGCCGAACTGGTGGCCGTCTCGCAGGGAGAAGACGGCGCC
>1879547|reference Deinococcus radiodurans NEB 479_9_contigs|length 50|copies 1
AACGGGTCGTGGAGTCCTGATGCCGCTGGAACTCGTTCAGGGGGACATCG
>1879547|reference Deinococcus radiodurans NEB 479_9_contigs|length 54|copies 1
AACGGGTCGTGGAGTCCTGATGCCGCTGGAACTCGTTCAGGGGGACATCGTCCG
>1879547|reference Deinococcus radiodurans NEB 479_9_contigs|length 52|copies 1
AACGGGTTCGCCACTTCGGTCCGCAACAGAACCTCAAGTGGTCTAGCCAAGT
>1879547|reference Deinococcus radiodurans NEB 479_9_contigs|length 51|copies 1
AACGGTGGTCAGCGCCAAAAACGAACACGCCGCCCGCGAACTCGTGGCGCA
>1879547|reference Deinococcus radiodurans NEB 479_9_contigs|length 40|copies 1
AACGGTTATCAAAGGGACGATATGAGTATGGATGTATCCG
>1879547|reference Deinococcus radiodurans NEB 479_9_contigs|length 41|copies 1
AACGGTTGAGCAGGTGCTGGCGCATGACAGGGTGACTAATG
>1879547|reference Deinococcus radiodurans NEB 479_9_contigs|length 45|copies 1
AACGGTTGAGCAGGTGCTGGCGCATGACAGGGTGACTAATGCCCG
>1879547|reference Deinococcus radiodurans NEB 479_9_contigs|length 44|copies 1
AACGTCACCTGGCTCGGTGAGCAGCGTTACCTCGGCGTGAGCGA
>1879547|reference Deinococcus radiodurans NEB 479_9_contigs|length 56|copies 1
AACGTCATGCCGACGTGCAAGGGCAACCCGCCACCCCACACCACGGGAAGGCGCAA
>1879547|reference Deinococcus radiodurans NEB 479_9_contigs|length 46|copies 2
AACGTCCAGCAGGCTTCCAGCGGCGACCTCGCGCGGCGGGCCGGGG
>1879547|reference Deinococcus radiodurans NEB 479_9_contigs|length 52|copies 1
AACGTCCGGGCGGCGAGGTCGGCCCGGAAGTCGCTGGGGTCAGCGAGACACA
>1879547|reference Deinococcus radiodurans NEB 479_9_contigs|length 46|copies 1
AACGTCGCCACTTCCCTCTATCGTCCGGCGCGGGGCAGAGGCTGCC
>1879547|reference Deinococcus radiodurans NEB 479_9_contigs|length 50|copies 1
AACGTCGGTCAGGTGCGCCGCTCCGAAGTGCATCTTCCGCTCGGGGTTGC
>1879547|reference Deinococcus radiodurans NEB 479_9_contigs|length 44|copies 1
AACGTCTTAGCGTCATGGTCATGAATAAAGTGACCGTGACGCTT
>1879547|reference Deinococcus radiodurans NEB 479_9_contigs|length 48|copies 1
AACGTCTTTATGCCCTGGGAACTCGCGCTGGGCCGCCGCGCCTGGCGG
>1879547|reference Deinococcus radiodurans NEB 479_9_contigs|length 47|copies 1
AACGTGCGCCATTCCGTCGGGGTCAATTCGGCCTCCAGGGCGCGGTA
>1879547|reference Deinococcus radiodurans NEB 479_9_contigs|length 42|copies 1
AACGTGCGCTATGCGCGGGCCTTCCCGCGTGACCGGCACCGG
>1879547|reference Deinococcus radiodurans NEB 479_9_contigs|length 47|copies 36
AACGTGGGCTGAGTTATCTCAAGATTGGGGAACGGGCCATGCGCTGG
>1879547|reference Deinococcus radiodurans NEB 479_9_contigs|length 45|copies 1
AACGTGTTCGCCCCGCAGGAAGCCAAAGTCGAGATGACCGACGTG
>1879547|reference Deinococcus radiodurans NEB 479_9_contigs|length 53|copies 1
AACTAATACGGATTCCGCTTAATTCCTGCACAGTCGGGAAAGCGCCGCCTGTG
>1879547|reference Deinococcus radiodurans NEB 479_9_contigs|length 41|copies 1
AACTACCAGATTCAATCCGACTTGCAAAGCTGCGCAGCAGA
>1879547|reference Deinococcus radiodurans NEB 479_9_contigs|length 40|copies 1
AACTACGGCGCGGCGCGGGCGCGGGTGGCGCAGCTGATCA
>1879547|reference Deinococcus radiodurans NEB 479_9_contigs|length 30|copies 2
AACTACGTGATGTCGCGAGCCTGAACAGGC
>1879547|reference Deinococcus radiodurans NEB 479_9_contigs|length 32|copies 2
AACTACGTGATGTCGCGAGCCTGAACAGGCTC
>1879547|reference Deinococcus radiodurans NEB 479_9_contigs|length 33|copies 13
AACTACGTGATGTCGCGAGCCTGAACAGGCTCG
>1879547|reference Deinococcus radiodurans NEB 479_9_contigs|length 34|copies 1
AACTACGTGATGTCGCGAGCCTGAACAGGCTCGT
>1879547|reference Deinococcus radiodurans NEB 479_9_contigs|length 25|copies 1
AACTACTTCGCGGCCTTTACCATGC
>1879547|reference Deinococcus radiodurans NEB 479_9_contigs|length 34|copies 1
AACTATCTCCTGGAGCAGCGGCCGAATGATCTGG
>1879547|reference Deinococcus radiodurans NEB 479_9_contigs|length 42|copies 1
AACTCACCGACGACATTGAGGCCGCCGCGATGGGTTACATCG
>1879547|reference Deinococcus radiodurans NEB 479_9_contigs|length 46|copies 1
AACTCAGCCTGCACCCGGGCCTGTGGGCGGCGCTCAAGGCGTTTGG
>1879547|reference Deinococcus radiodurans NEB 479_9_contigs|length 43|copies 1
AACTCATCGAAGATGGCCGCCTGCACACGGGCAACCAGTACGA
>1879547|reference Deinococcus radiodurans NEB 479_9_contigs|length 44|copies 6
AACTCATCGAAGATGGCCGCCTGCACACGGGCAACCAGTACGAC
>1879547|reference Deinococcus radiodurans NEB 479_9_contigs|length 42|copies 3
AACTCCACGTTCAGGTTCGTGGTGGTGTTGGCACGCACGGTG
>1879547|reference Deinococcus radiodurans NEB 479_9_contigs|length 40|copies 1
AACTCCAGCGACATGGCGAGCGCGGTGCGGGCCTGCCACT
>1879547|reference Deinococcus radiodurans NEB 479_9_contigs|length 30|copies 10
AACTCCATCTTCCCGCGATCGAACCAGTAT
>1879547|reference Deinococcus radiodurans NEB 479_9_contigs|length 38|copies 1
AACTCCATCTTCCCGCGATCGAACCAGTATTCTGCACG
>1879547|reference Deinococcus radiodurans NEB 479_9_contigs|length 48|copies 1
AACTCGAACGTGTCCAGCTCCCGCCCGTTCGTAAACCGGATCGGTCTG
>1879547|reference Deinococcus radiodurans NEB 479_9_contigs|length 36|copies 1
AACTCGAAGAACGTCGTCTCGCGGCGCAGCCCCTCC
>1879547|reference Deinococcus radiodurans NEB 479_9_contigs|length 47|copies 1
AACTCGACCTGTTCTGGCAGCACGTCCAGACCCGCCAGGGCGACTGG
>1879547|reference Deinococcus radiodurans NEB 479_9_contigs|length 44|copies 1
AACTCGCCAAGGACAAGGACGAGGAGACCGGCGACACCGTCTAC
>1879547|reference Deinococcus radiodurans NEB 479_9_contigs|length 39|copies 1
AACTCGCCAGGCTCATGATTTCCAGGCCGATGAGCATCA
>1879547|reference Deinococcus radiodurans NEB 479_9_contigs|length 45|copies 1
AACTCGCCCCACTCGCGGGCCGCGATGCGGCTCAGGCCCCGGATG
>1879547|reference Deinococcus radiodurans NEB 479_9_contigs|length 46|copies 1
AACTCGCCCGCGCACTCAGCCGGCTCACCCCGTCACCCTGCACGGG
>1879547|reference Deinococcus radiodurans NEB 479_9_contigs|length 41|copies 1
AACTCGCCGACGACCCCATTGACGTGCTGCAAAGCGGCAAG
>1879547|reference Deinococcus radiodurans NEB 479_9_contigs|length 28|copies 1
AACTCGCTGATGGTGCAGATGTGGAGTG
>1879547|reference Deinococcus radiodurans NEB 479_9_contigs|length 55|copies 1
AACTCGGCACCATCGAGCAAAAGCTCAAGGTCAACATCGTCAACATCGGGTACGC
>1879547|reference Deinococcus radiodurans NEB 479_9_contigs|length 40|copies 1
AACTCGGCATGCACGCGAGGTGCGCCGTACCGACCCTTGC
>1879547|reference Deinococcus radiodurans NEB 479_9_contigs|length 61|copies 1
AACTCGGCCTCGGTGAAGTCGTCCGAAAGCGGCTCCGGCCCCATCGCGGCGAGGGTGGGCA
>1879547|reference Deinococcus radiodurans NEB 479_9_contigs|length 60|copies 1
AACTCGGCGGGGCTGTACGTGTGCAACTTCGTGCTTTACCACGCGCTGCACTGGCTGAAC
>1879547|reference Deinococcus radiodurans NEB 479_9_contigs|length 41|copies 1
AACTCGGCTTCCAGGTCGAGCGCCTGGTCGAGCGTGCTGGT
>1879547|reference Deinococcus radiodurans NEB 479_9_contigs|length 42|copies 8
AACTCGGCTTCCAGGTCGAGCGCCTGGTCGAGCGTGCTGGTC
>1879547|reference Deinococcus radiodurans NEB 479_9_contigs|length 39|copies 1
AACTCGGGGGCCATCGAGCAGGACGCCGACATCGTGATG
>1879547|reference Deinococcus radiodurans NEB 479_9_contigs|length 52|copies 1
AACTCGGTGAACAGGCTGAACTTGAATTCCAGCGTCAGGGGAAACTGAAGGG
>1879547|reference Deinococcus radiodurans NEB 479_9_contigs|length 17|copies 1
AACTCGGTGCCGTAGTC
>1879547|reference Deinococcus radiodurans NEB 479_9_contigs|length 30|copies 1
AACTCGGTTTCGTCGCGGACCTGCCGCATC
>1879547|reference Deinococcus radiodurans NEB 479_9_contigs|length 29|copies 1
AACTCGTCAGCATCAAGGGTCGCCCCGGC
>1879547|reference Deinococcus radiodurans NEB 479_9_contigs|length 30|copies 7
AACTCGTCGCGCTCGCGGGTCAGGTGGACG
>1879547|reference Deinococcus radiodurans NEB 479_9_contigs|length 27|copies 1
AACTCTCGGGGCGTGGTCGCCGGCAGT
>1879547|reference Deinococcus radiodurans NEB 479_9_contigs|length 59|copies 1
AACTCTCTACCCTCCACCCTTTACCCGCCTTCTACTTCTTCCCGCGTGGGCGCGTACGC
>1879547|reference Deinococcus radiodurans NEB 479_9_contigs|length 42|copies 1
AACTCTTCACGCGGGCGGGTGTGGTCGAAGCGGTCCACATCG
>1879547|reference Deinococcus radiodurans NEB 479_9_contigs|length 51|copies 2
AACTGAATCTCGATGGTGTCGGGCTTGCCGGGCACCAGGCCGGTCCAGCCG
>1879547|reference Deinococcus radiodurans NEB 479_9_contigs|length 47|copies 1
AACTGACCGAGCGCATGGGCTACTGGCTGGATTTGGAAGACCCCTAT
>1879547|reference Deinococcus radiodurans NEB 479_9_contigs|length 31|copies 1
AACTGAGCGCCGCGCAGCGCGAGGAGTACGC
>1879547|reference Deinococcus radiodurans NEB 479_9_contigs|length 33|copies 10
AACTGAGCGCCGCGCAGCGCGAGGAGTACGCCG
>1879547|reference Deinococcus radiodurans NEB 479_9_contigs|length 35|copies 1
AACTGAGCGCCGCGCAGCGCGAGGAGTACGCCGCC
>1879547|reference Deinococcus radiodurans NEB 479_9_contigs|length 38|copies 1
AACTGATCAAGCGGCTGGAGGCGGAGGTCATTGAAACG
>1879547|reference Deinococcus radiodurans NEB 479_9_contigs|length 37|copies 1
AACTGATGCAAGTGACGATGACAGGCTTGTCCGACAG
>1879547|reference Deinococcus radiodurans NEB 479_9_contigs|length 30|copies 5
AACTGATGGACCTCGCGGTGCCGGTCATCA
>1879547|reference Deinococcus radiodurans NEB 479_9_contigs|length 31|copies 1
AACTGATGGACCTCGCGGTGCCGGTCATCAG
>1879547|reference Deinococcus radiodurans NEB 479_9_contigs|length 34|copies 1
AACTGCAACAGCTCGCGGCGACCTTTTACAAGGG
>1879547|reference Deinococcus radiodurans NEB 479_9_contigs|length 42|copies 1
AACTGCAACAGCTCGCGGCGACCTTTTACAAGGGGCCGGTCA
>1879547|reference Deinococcus radiodurans NEB 479_9_contigs|length 44|copies 1
AACTGCCAAGCACCAAGTATTCCAATTCCTTGACAGCTCTATCG
>1879547|reference Deinococcus radiodurans NEB 479_9_contigs|length 48|copies 1
AACTGCCCGTCACACGCGGCGTTTCAAAGCCCGCGCAGCGCAGCAACC
>1879547|reference Deinococcus radiodurans NEB 479_9_contigs|length 53|copies 1
AACTGCCGGTGCTCCTGCTCACGGCCCGGGGCGAGGTGGAGGACCGCTTGGAG
>1879547|reference Deinococcus radiodurans NEB 479_9_contigs|length 47|copies 7
AACTGCGCCAGCACGAGTACCACCTCGTGATTCTGGACGAGGCCCAG
>1879547|reference Deinococcus radiodurans NEB 479_9_contigs|length 44|copies 1
AACTGCGCCGCCGTGATCAGGAGCACCATGCTGACGATAAAGCC
>1879547|reference Deinococcus radiodurans NEB 479_9_contigs|length 29|copies 1
AACTGCGCCGCGAACAGGCCGAAATCCTG
>1879547|reference Deinococcus radiodurans NEB 479_9_contigs|length 43|copies 1
AACTGCGCCTCGCCGAGAAGCTCGCTCGCGGCGTCGAAGGTGT
>1879547|reference Deinococcus radiodurans NEB 479_9_contigs|length 41|copies 1
AACTGCGTGTCGGTGTCGGGCGTGGCGTAGGCGCTGATGGA
>1879547|reference Deinococcus radiodurans NEB 479_9_contigs|length 42|copies 8
AACTGCGTGTCGGTGTCGGGCGTGGCGTAGGCGCTGATGGAG
>1879547|reference Deinococcus radiodurans NEB 479_9_contigs|length 49|copies 1
AACTGCTCAGCGCCATGGGAAGCTACCAGCTTCCCATGGCCCGCAACCG
>1879547|reference Deinococcus radiodurans NEB 479_9_contigs|length 43|copies 1
AACTGCTCAGCGCTATGGGAAGCTACCAGCTTCCCATGGCCCG
>1879547|reference Deinococcus radiodurans NEB 479_9_contigs|length 43|copies 7
AACTGCTCTAAATTCCTGCACAGTCGGAACTACACCGCCTGTG
>1879547|reference Deinococcus radiodurans NEB 479_9_contigs|length 42|copies 2
AACTGCTCTAGAGCCTTGAGCGCCCCGCGTCCAGTGGCCGGG
>1879547|reference Deinococcus radiodurans NEB 479_9_contigs|length 43|copies 1
AACTGCTCTAGAGCCTTGAGCGCCCCGCGTCCAGTGGCCGGGG
>1879547|reference Deinococcus radiodurans NEB 479_9_contigs|length 47|copies 2
AACTGCTCTAGCCCGCTTTCAGCGCGGGGAGGAGAAGAAAAAACGGG
>1879547|reference Deinococcus radiodurans NEB 479_9_contigs|length 50|copies 1
AACTGCTGACCTCCTGGCTGGCGCGGCTGGCGCTGGAGAACGGCACGACG
>1879547|reference Deinococcus radiodurans NEB 479_9_contigs|length 53|copies 1
AACTGCTGCCCCACGCGGGCCGGTCGCTGCGCGTGGGGCTGACCGGGGTGCCG
>1879547|reference Deinococcus radiodurans NEB 479_9_contigs|length 27|copies 1
AACTGCTGCTCTACCTGGGACACGGCA
>1879547|reference Deinococcus radiodurans NEB 479_9_contigs|length 56|copies 1
AACTGCTGGCCGACTTCGGTGACGCCCACACCTACGTGCGCGACCCGGAAGGCGCC
>1879547|reference Deinococcus radiodurans NEB 479_9_contigs|length 41|copies 7
AACTGCTTCAGCAGACGGTGCACCGCATGCCCTATACGCCG
>1879547|reference Deinococcus radiodurans NEB 479_9_contigs|length 31|copies 1
AACTGGAAATCGACCGCGAAGTCCGCAAGGG
>1879547|reference Deinococcus radiodurans NEB 479_9_contigs|length 39|copies 2
AACTGGAAGCGGCGGGCGTGCGCGGCGGCGTGATGAAAG
>1879547|reference Deinococcus radiodurans NEB 479_9_contigs|length 40|copies 31
AACTGGAAGCGGCGGGCGTGCGCGGCGGCGTGATGAAAGC
>1879547|reference Deinococcus radiodurans NEB 479_9_contigs|length 44|copies 1
AACTGGACCACGCTCGGGGACTTCGGCGACCAGGTGCAGCAGGG
>1879547|reference Deinococcus radiodurans NEB 479_9_contigs|length 37|copies 1
AACTGGAGCGCCACCTGGCCTCGGCGGAGCGCACCTT
>1879547|reference Deinococcus radiodurans NEB 479_9_contigs|length 39|copies 1
AACTGGAGCGCTCCACGCCCACGCTCTCGCCCGGCGAAC
>1879547|reference Deinococcus radiodurans NEB 479_9_contigs|length 58|copies 1
AACTGGAGCGGGTCACCCAGGTGGCGCTGCAACTGCGGGACCAGAAAACCTACTGGTC
>1879547|reference Deinococcus radiodurans NEB 479_9_contigs|length 44|copies 3
AACTGGCAATGGGTGGCGAGTACCTGGCGACGCGGCCCCTACAT
>1879547|reference Deinococcus radiodurans NEB 479_9_contigs|length 33|copies 1
AACTGGCACGAGCCGTGCGTGGAGGAGGGACGC
>1879547|reference Deinococcus radiodurans NEB 479_9_contigs|length 37|copies 1
AACTGGCCCGGCGTGACTGGGAAACGGCGGCGGGGTT
>1879547|reference Deinococcus radiodurans NEB 479_9_contigs|length 59|copies 1
AACTGGCCCGGCGTGACTGGGAAACGGCGGCGGGGTTTGACCGCCCCGAGGACCACTGG
>1879547|reference Deinococcus radiodurans NEB 479_9_contigs|length 60|copies 11
AACTGGCCCGGCGTGACTGGGAAACGGCGGCGGGGTTTGACCGCCCCGAGGACCACTGGC
>1879547|reference Deinococcus radiodurans NEB 479_9_contigs|length 43|copies 1
AACTGGCCGACACGCTGGCAAAGGAGCGCCGCGAACTGGAAGT
>1879547|reference Deinococcus radiodurans NEB 479_9_contigs|length 44|copies 1
AACTGGCCGACACGCTGGCAAAGGAGCGCCGCGAACTGGAAGTC
>1879547|reference Deinococcus radiodurans NEB 479_9_contigs|length 27|copies 1
AACTGGCGACCCGGCGGGCCATCGAAG
>1879547|reference Deinococcus radiodurans NEB 479_9_contigs|length 33|copies 1
AACTGGCGACCCGGCGGGCCATCGAAGGCGCGA
>1879547|reference Deinococcus radiodurans NEB 479_9_contigs|length 47|copies 1
AACTGGCGACCTCGATGGCCCCGGCTTTTTCGCGGCTGTAGCCGGTG
>1879547|reference Deinococcus radiodurans NEB 479_9_contigs|length 49|copies 2
AACTGGCTCGGCTTGCGGCCCGTGCTGGCGGTGGAGGCGGGCGAGGTGG
>1879547|reference Deinococcus radiodurans NEB 479_9_contigs|length 51|copies 1
AACTGGCTTTTACCGCTGCTCCCCGGTAAATGCCTGCGCCAGCACGTACAG
>1879547|reference Deinococcus radiodurans NEB 479_9_contigs|length 49|copies 1
AACTGGGCAAGGTGACGGTGGGCGACCCGGCCCGCGACGACGTGCGAAT
>1879547|reference Deinococcus radiodurans NEB 479_9_contigs|length 43|copies 1
AACTGGGGAGCGGGCGCACTCATCCGGCGAAGATACCCGACGC
>1879547|reference Deinococcus radiodurans NEB 479_9_contigs|length 53|copies 1
AACTGGGGCTTCACAGGGTGACCCGAGTGAGTGGTTCAGTCGATGACCTTGCC
>1879547|reference Deinococcus radiodurans NEB 479_9_contigs|length 33|copies 1
AACTGGTCAAATTCACGCTGCTCGCGACTGGCA
>1879547|reference Deinococcus radiodurans NEB 479_9_contigs|length 34|copies 3
AACTGGTCAAATTCACGCTGCTCGCGACTGGCAC
>1879547|reference Deinococcus radiodurans NEB 479_9_contigs|length 39|copies 1
AACTGGTCAAATTCACGCTGCTCGCGACTGGCACTCAGC
>1879547|reference Deinococcus radiodurans NEB 479_9_contigs|length 47|copies 1
AACTGGTCAAGCTGCTGGCGAAGGAAGGCGTGCAGGTCACGCAGGCC
>1879547|reference Deinococcus radiodurans NEB 479_9_contigs|length 51|copies 2
AACTGGTGGCTCCCGGGCTGGCTGGACCGGCGGCTGCCGCACATCAAGCTG
>1879547|reference Deinococcus radiodurans NEB 479_9_contigs|length 42|copies 1
AACTGGTTGACCGTGCCGCCGTACAGGTTGGGCGAAGACACG
>1879547|reference Deinococcus radiodurans NEB 479_9_contigs|length 38|copies 1
AACTGTGTGGCGGGCGGCGCGTACCTCCCGGTGATGTG
>1879547|reference Deinococcus radiodurans NEB 479_9_contigs|length 42|copies 1
AACTGTGTGGCGGGCGGCGCGTACCTCCCGGTGATGTGCGAC
>1879547|reference Deinococcus radiodurans NEB 479_9_contigs|length 43|copies 2
AACTGTGTGGCGGGCGGCGCGTACCTCCCGGTGATGTGCGACA
>1879547|reference Deinococcus radiodurans NEB 479_9_contigs|length 30|copies 1
AACTGTTCAGCGTCGCGGCCCGCGTCGGCC
>1879547|reference Deinococcus radiodurans NEB 479_9_contigs|length 53|copies 3
AACTTCACCATTCCCAAACTGGGTGCCAACAGCGAACTCCGCATCACCTACAG
>1879547|reference Deinococcus radiodurans NEB 479_9_contigs|length 31|copies 1
AACTTCAGCCAGACGCGGCAGAAGTTGCTTC
>1879547|reference Deinococcus radiodurans NEB 479_9_contigs|length 40|copies 2
AACTTCAGCTTGGCGCTGATGGTCAACTTCATATAAGGAG
>1879547|reference Deinococcus radiodurans NEB 479_9_contigs|length 42|copies 1
AACTTCATGAAGGCTGCGAAGCCAAGCGCAGTGAATTCCTCG
>1879547|reference Deinococcus radiodurans NEB 479_9_contigs|length 43|copies 17
AACTTCATGAAGGCTGCGAAGCCAAGCGCAGTGAATTCCTCGC
>1879547|reference Deinococcus radiodurans NEB 479_9_contigs|length 38|copies 10
AACTTCCTCTACACCCATTTCCGCGACATCTGCGAGAT
>1879547|reference Deinococcus radiodurans NEB 479_9_contigs|length 39|copies 1
AACTTCCTCTACACCCATTTCCGCGACATCTGCGAGATT
>1879547|reference Deinococcus radiodurans NEB 479_9_contigs|length 26|copies 1
AACTTCGCCAGCGGCTTCACACCCAG
>1879547|reference Deinococcus radiodurans NEB 479_9_contigs|length 43|copies 1
AACTTCGCCAGCGGCTTCACACCCAGTTCCTGCGCCTTCTCGC
>1879547|reference Deinococcus radiodurans NEB 479_9_contigs|length 44|copies 9
AACTTCGCCAGCGGCTTCACACCCAGTTCCTGCGCCTTCTCGCC
>1879547|reference Deinococcus radiodurans NEB 479_9_contigs|length 47|copies 3
AACTTCGCCGCCGTGAGGGCGAGGCCCACCGCTTTGCCTTCGAAACC
>1879547|reference Deinococcus radiodurans NEB 479_9_contigs|length 45|copies 1
AACTTCGTGTCGTCCTGGACAGCATTCTCCTGTCTTTTTGCAATC
>1879547|reference Deinococcus radiodurans NEB 479_9_contigs|length 36|copies 1
AACTTCTCCGAGGAAGAAGCCCGCACGCTGGAGCCG
>1879547|reference Deinococcus radiodurans NEB 479_9_contigs|length 48|copies 1
AACTTCTCCGAGGAAGAAGCCCGCACGCTGGAGCCGAAAGTGGTGCTG
>1879547|reference Deinococcus radiodurans NEB 479_9_contigs|length 50|copies 2
AACTTCTCCGAGGAAGAAGCCCGCACGCTGGAGCCGAAAGTGGTGCTGGT
>1879547|reference Deinococcus radiodurans NEB 479_9_contigs|length 50|copies 1
AACTTGCACTCGACCCGGACCTGCCTCTCACGTGGCGCAACTATCAGCTC
>1879547|reference Deinococcus radiodurans NEB 479_9_contigs|length 49|copies 1
AACTTGCGGAAATCGGACTTGCTCAGCCGGGCACGGAGCTGGTCGAGCG
>1879547|reference Deinococcus radiodurans NEB 479_9_contigs|length 47|copies 1
AACTTGTAGCGCCCCAGCTTGTCGGTCAGCACCTGCTGCCCACCGGC
>1879547|reference Deinococcus radiodurans NEB 479_9_contigs|length 42|copies 1
AACTTGTCCTTGAGTTCACGCGAGAGCGCCTGCAACTCCACG
>1879547|reference Deinococcus radiodurans NEB 479_9_contigs|length 48|copies 1
AACTTGTTGCCGGTAAAGGCGAAGGGGCTGGTGCGGTTGCGGTCCCCG
>1879547|reference Deinococcus radiodurans NEB 479_9_contigs|length 39|copies 1
AACTTTCCTCGCTTCGCTCTCGCTCGCCATCGCCCTGAG
>1879547|reference Deinococcus radiodurans NEB 479_9_contigs|length 43|copies 2
AACTTTCTGGTGCTTGGAGCCGTGGTTCACGGCTTCACCCTGC
>1879547|reference Deinococcus radiodurans NEB 479_9_contigs|length 59|copies 1
AAGAAAAAACCCCAGCATTTCTGCTGGAGTCTTCTGGTGCCGAGGATGGGATTTGAACC
>1879547|reference Deinococcus radiodurans NEB 479_9_contigs|length 45|copies 1
AAGAAAAAGGTGATTGCCGAAACCGGCGCCGGGCAGCACGGGGTG
>1879547|reference Deinococcus radiodurans NEB 479_9_contigs|length 52|copies 1
AAGAAAACGGTATGACTGATTGGCGAACCGAAACAGCGCAGGAACGCTATGG
>1879547|reference Deinococcus radiodurans NEB 479_9_contigs|length 53|copies 18
AAGAAAACGGTATGACTGATTGGCGAACCGAAACAGCGCAGGAACGCTATGGG
>1879547|reference Deinococcus radiodurans NEB 479_9_contigs|length 59|copies 1
AAGAAAAGTCAGCCCGGCCCCGGTGGGGGAGCAGGCTGACTTTTCTCAACAGGTGAAGG
>1879547|reference Deinococcus radiodurans NEB 479_9_contigs|length 49|copies 3
AAGAAAAGTGGCGAAGACCCGAAAGGACTCGGGGACATGTTACGCCGCT
>1879547|reference Deinococcus radiodurans NEB 479_9_contigs|length 27|copies 2
AAGAAAGTCACCGACCCCGGCAAGGGC
>1879547|reference Deinococcus radiodurans NEB 479_9_contigs|length 53|copies 1
AAGAAAGTCACCGACCCCGGCAAGGGCACGCTGCGCCGCGAGTATTTCGGGCA
>1879547|reference Deinococcus radiodurans NEB 479_9_contigs|length 39|copies 1
AAGAAATCGTGCGGGTGTGCTCGCGGGGCGGGCTGCACC
>1879547|reference Deinococcus radiodurans NEB 479_9_contigs|length 38|copies 1
AAGAACACGGTTCAGTTCGCGCAGAATCTCACGGGCAG
>1879547|reference Deinococcus radiodurans NEB 479_9_contigs|length 41|copies 2
AAGAACATGAACCGCATCTGCGCCCGCGACGACGCGCAGGG
>1879547|reference Deinococcus radiodurans NEB 479_9_contigs|length 49|copies 1
AAGAACGTGGACCTCGGCACCCTGCGGGCCGCCAGCACCGGCCAGGGCA
>1879547|reference Deinococcus radiodurans NEB 479_9_contigs|length 42|copies 1
AAGAACTCGGTCAGCACCACGGGCGTGAACATTCCGCGCCTG
>1879547|reference Deinococcus radiodurans NEB 479_9_contigs|length 55|copies 1
AAGAAGAAAGGAGGCGGCTTCTCTTCGGAAACCACCTCCCGGCCCTGGGGCCACT
>1879547|reference Deinococcus radiodurans NEB 479_9_contigs|length 57|copies 1
AAGAAGAAGGTCCGGCTCAGCCGCAGAGACCCAGCCGAAGCGGGTTCGTAAATAACT
>1879547|reference Deinococcus radiodurans NEB 479_9_contigs|length 30|copies 1
AAGAAGACCTGATCGCGGTGGAAGACATGG
>1879547|reference Deinococcus radiodurans NEB 479_9_contigs|length 46|copies 2
AAGAAGCATTTCGGCGGGACGCTGAAGCACACGATTACCGTCACCG
>1879547|reference Deinococcus radiodurans NEB 479_9_contigs|length 34|copies 1
AAGAAGCCGAGCAGGAATTCGAAGCACTGCGCCG
>1879547|reference Deinococcus radiodurans NEB 479_9_contigs|length 41|copies 1
AAGAAGCGCACGAACTGCGGTACTCGCGGCCTCTGTGGACC
>1879547|reference Deinococcus radiodurans NEB 479_9_contigs|length 49|copies 1
AAGAAGCGGCCAAGCCCCATACGGGTGATGTTCTGGCCAAGACAGGCCG
>1879547|reference Deinococcus radiodurans NEB 479_9_contigs|length 39|copies 2
AAGAAGCGTTGAGCTGGCTGCCCGCGATGTTGATCGGCA
>1879547|reference Deinococcus radiodurans NEB 479_9_contigs|length 42|copies 2
AAGAAGGCATCATCCGGCGCGGGGCCAAGCTGGTGAATGCCG
>1879547|reference Deinococcus radiodurans NEB 479_9_contigs|length 30|copies 2
AAGAAGGCCACGCCGCGACCTCCGCCCCCG
>1879547|reference Deinococcus radiodurans NEB 479_9_contigs|length 40|copies 1
AAGAAGGCCCGCCCCGACGTCATCACCAAGACGAGCATCA
>1879547|reference Deinococcus radiodurans NEB 479_9_contigs|length 41|copies 1
AAGAAGTACGAGATTCAGCGCTTCAAGGGGCTGGGCGAGAT
>1879547|reference Deinococcus radiodurans NEB 479_9_contigs|length 47|copies 1
AAGAAGTCCGCAGCGCCGTGCGCGGCTACCGGGGCAGCGGGTTCGGG
>1879547|reference Deinococcus radiodurans NEB 479_9_contigs|length 48|copies 1
AAGAAGTCGCCGCCCAAATCAAGGTGCGCCGCAAGCAGCGCGAACGGG
>1879547|reference Deinococcus radiodurans NEB 479_9_contigs|length 50|copies 2
AAGAAGTGCTGCTCGTTCCCGACTACCCCTTTCACCCCGAAGTGCTGGCC
>1879547|reference Deinococcus radiodurans NEB 479_9_contigs|length 45|copies 1
AAGAATGACGTTGTTCGAACTGCCCACGCAAGACATCGCCAATAG
>1879547|reference Deinococcus radiodurans NEB 479_9_contigs|length 49|copies 1
AAGACAACCTTCTTCAGAACAGAGATTCCCTCGTTAAACCTGATAAATA
>1879547|reference Deinococcus radiodurans NEB 479_9_contigs|length 46|copies 2
AAGACACTTTTGATGTCGGCCCGCGTGCGCTCGTCGGCGGTGGCGG
>1879547|reference Deinococcus radiodurans NEB 479_9_contigs|length 53|copies 1
AAGACCACCACCATCGCCAAGCTCGGCCAGTACTACATGGAACGCGGCCAGAG
>1879547|reference Deinococcus radiodurans NEB 479_9_contigs|length 37|copies 1
AAGACCAGGCCGGAAAGCCGCTCCTGCACGCCCCGCG
>1879547|reference Deinococcus radiodurans NEB 479_9_contigs|length 58|copies 1
AAGACCGAAACCACGACCACCACGACGTCCACCGACACCACCGCGACTGAGCCGGTCA
>1879547|reference Deinococcus radiodurans NEB 479_9_contigs|length 48|copies 1
AAGACCGACGGCCATATGGATATCAACAAGGTGCGCGAAGGGGCCCTC
>1879547|reference Deinococcus radiodurans NEB 479_9_contigs|length 59|copies 1
AAGACCGGGACGTGCGCGGCGTCTGCCTCGTCTATCACGGGGCCTGGGCCGCCAAGGAA
>1879547|reference Deinococcus radiodurans NEB 479_9_contigs|length 47|copies 1
AAGACCTACAAGGTCGAAGGTGACCTTCGCAACGAAGTCGGCCAGAA
>1879547|reference Deinococcus radiodurans NEB 479_9_contigs|length 50|copies 1
AAGACCTCTGCCCGTCCCAGACTCAGCGCAAAGAAGGCGGCATTCCAGTG
>1879547|reference Deinococcus radiodurans NEB 479_9_contigs|length 47|copies 1
AAGACCTTATGGCGTTCGATGAGGCGTTGCGGCTTCACATCCTGACT
>1879547|reference Deinococcus radiodurans NEB 479_9_contigs|length 24|copies 1
AAGACCTTCGGGCACCTGAATGCG
>1879547|reference Deinococcus radiodurans NEB 479_9_contigs|length 49|copies 1
AAGACGAAAGATGCCGGAACAGCGGGAAAAGAAGAAGAAGGACGAGTCC
>1879547|reference Deinococcus radiodurans NEB 479_9_contigs|length 39|copies 1
AAGACGACCGAGCAGGTGCTGTCGGGCATCGGCTGTGAA
>1879547|reference Deinococcus radiodurans NEB 479_9_contigs|length 40|copies 1
AAGACGAGATGCGGCTGGCGCTGGGGCTGCTGCTCGAAGG
>1879547|reference Deinococcus radiodurans NEB 479_9_contigs|length 41|copies 41
AAGACGAGATGCGGCTGGCGCTGGGGCTGCTGCTCGAAGGG
>1879547|reference Deinococcus radiodurans NEB 479_9_contigs|length 42|copies 1
AAGACGAGATGCGGCTGGCGCTGGGGCTGCTGCTCGAAGGGG
>1879547|reference Deinococcus radiodurans NEB 479_9_contigs|length 38|copies 1
AAGACGTTCACGTTGCCGTTCGTGACGGTGGGAAGATT
>1879547|reference Deinococcus radiodurans NEB 479_9_contigs|length 43|copies 7
AAGACTGTCCTGGTAGATGAGGACGAACGTATCCAGTCCTGTC
>1879547|reference Deinococcus radiodurans NEB 479_9_contigs|length 56|copies 9
AAGAGAAGGAAGGGTGGCGCAGGCTCGTCATCGAAAAACCCTTCGGGCGTGACCTC
>1879547|reference Deinococcus radiodurans NEB 479_9_contigs|length 36|copies 1
AAGAGAATGGGGAGTTTCTCTGGTCATAATGTCTCC
>1879547|reference Deinococcus radiodurans NEB 479_9_contigs|length 63|copies 1
AAGAGAATTTCCGGGAGAGACACGGCGACAGCCTGAAGGAGGAAAAATCGCCGCCGTCTCCCC
>1879547|reference Deinococcus radiodurans NEB 479_9_contigs|length 49|copies 4
AAGAGCCGTCCGATGCGGCCCAGCCCGCCCTTCGCGGGGTTTGTGAAAG
>1879547|reference Deinococcus radiodurans NEB 479_9_contigs|length 30|copies 1
AAGAGCGCGAATTCGCGGCCCAGGAACGCG
>1879547|reference Deinococcus radiodurans NEB 479_9_contigs|length 42|copies 1
AAGAGCGCGACGAAGTGCGCAAGCTCGGTCTGGTGAAGTAAA
>1879547|reference Deinococcus radiodurans NEB 479_9_contigs|length 44|copies 1
AAGAGCGCGACGAAGTGCGCAAGCTCGGTCTGGTGAAGTAAAGC
>1879547|reference Deinococcus radiodurans NEB 479_9_contigs|length 13|copies 1
AAGAGCTTTCCCC
>1879547|reference Deinococcus radiodurans NEB 479_9_contigs|length 32|copies 1
AAGAGGAAGAAGGCCGCGAGCGCGTGTCCGAC
>1879547|reference Deinococcus radiodurans NEB 479_9_contigs|length 31|copies 1
AAGAGGCCCAGCCCCGCGAGCAGCAGCAGCG
>1879547|reference Deinococcus radiodurans NEB 479_9_contigs|length 54|copies 1
AAGAGGGCAAGGACTCTTTCTCGCGTCTTCACCGTCCTGGGGGTCACGGCAAAA
>1879547|reference Deinococcus radiodurans NEB 479_9_contigs|length 51|copies 1
AAGAGGGCCAGGGCGTCGAGGGGCCGCGTGTCAATCGGGGTGATGGTGCTG
>1879547|reference Deinococcus radiodurans NEB 479_9_contigs|length 46|copies 1
AAGAGGTCATCGTGTTTACCCTGATTCTGCCGGTGCTGCTGTGGCG
>1879547|reference Deinococcus radiodurans NEB 479_9_contigs|length 54|copies 1
AAGAGGTCTACCACAATCCAATGACTACCGAGTGGCCCAAGGCGGACTTTATTG
>1879547|reference Deinococcus radiodurans NEB 479_9_contigs|length 15|copies 1
AAGAGTACCGGCCAC
>1879547|reference Deinococcus radiodurans NEB 479_9_contigs|length 35|copies 10
AAGAGTACCGGCCACAGCGCCGCCGCACCGCCGGG
>1879547|reference Deinococcus radiodurans NEB 479_9_contigs|length 36|copies 1
AAGAGTACCGGCCACAGCGCCGCCGCACCGCCGGGG
>1879547|reference Deinococcus radiodurans NEB 479_9_contigs|length 37|copies 1
AAGAGTATGGGAAGCGCACTGGTCGACGTGTTCGACG
>1879547|reference Deinococcus radiodurans NEB 479_9_contigs|length 42|copies 1
AAGAGTGGTCTTCTGGAACGGGCCGATGGGCGTGTTCGAGTT
>1879547|reference Deinococcus radiodurans NEB 479_9_contigs|length 55|copies 15
AAGAGTTATACGGATTCCGCTTAATTCCTGCACAGTCGGGAAAGCGCCGCCTGTG
>1879547|reference Deinococcus radiodurans NEB 479_9_contigs|length 40|copies 1
AAGAGTTCCAATACCGGGGCGCAGCAGTTGTAGGTCAATG
>1879547|reference Deinococcus radiodurans NEB 479_9_contigs|length 43|copies 1
AAGAGTTCCAATACCGGGGCGCAGCAGTTGTAGGTCAATGTTT
>1879547|reference Deinococcus radiodurans NEB 479_9_contigs|length 31|copies 2
AAGATACGGATTCCGCGATATGGATGCACAG
>1879547|reference Deinococcus radiodurans NEB 479_9_contigs|length 40|copies 1
AAGATACGGATTTCGCGATATGGATGCACAGGCGGTGTAG
>1879547|reference Deinococcus radiodurans NEB 479_9_contigs|length 45|copies 10
AAGATCGCCGGACCGCGCCAGGGCCAGCGCTGAAACGAGCTCGGT
>1879547|reference Deinococcus radiodurans NEB 479_9_contigs|length 25|copies 1
AAGATGCCCTACATGGACGGCTTCG
>1879547|reference Deinococcus radiodurans NEB 479_9_contigs|length 57|copies 1
AAGATGCCGAACCACGTCCTGTCCCAGCGGTCCAGTCCCGCCGGAACCACCGTGCCC
>1879547|reference Deinococcus radiodurans NEB 479_9_contigs|length 42|copies 23
AAGATGGGCTGAAGGACGCCCGACTCGCGGATAGAGTCGGCG
>1879547|reference Deinococcus radiodurans NEB 479_9_contigs|length 43|copies 1
AAGATGGGCTGAAGGACGCCCGACTCGCGGATAGAGTCGGCGA
>1879547|reference Deinococcus radiodurans NEB 479_9_contigs|length 46|copies 1
AAGCAACAGATGGCCGTAGGGCGCGGGGTCAAGCACTTTGGCAAGG
>1879547|reference Deinococcus radiodurans NEB 479_9_contigs|length 33|copies 1
AAGCACCTGCCCCCAGCAGGATAATGTGCCTAT
>1879547|reference Deinococcus radiodurans NEB 479_9_contigs|length 39|copies 1
AAGCACGCTTGGCCAGGGAGAGCCGTCCCCGGCTGAACT
>1879547|reference Deinococcus radiodurans NEB 479_9_contigs|length 51|copies 1
AAGCACGGGGTGTTTGTCATGCACCCCTGATGTGTCGGACACTGAAACCAA
>1879547|reference Deinococcus radiodurans NEB 479_9_contigs|length 46|copies 1
AAGCAGACCCGGCGGCCATGCAGAATCAGGGCGTGGTGCAAAAATA
>1879547|reference Deinococcus radiodurans NEB 479_9_contigs|length 49|copies 4
AAGCAGCCGGGGCAGGAGGTCACCATCGCCATCGCGGGCAAGTACACCG
>1879547|reference Deinococcus radiodurans NEB 479_9_contigs|length 8|copies 1
AAGCAGGC
>1879547|reference Deinococcus radiodurans NEB 479_9_contigs|length 42|copies 7
AAGCAGGCTGCCTTGGTACTGGACAAGTGTCATGACGTGCCC
>1879547|reference Deinococcus radiodurans NEB 479_9_contigs|length 43|copies 1
AAGCAGGTCTGAAAGGTCGGGCACAGAGGTGATGGTCATACCC
>1879547|reference Deinococcus radiodurans NEB 479_9_contigs|length 39|copies 3
AAGCAGTACAAGCGCCGTGGCGGTGAAGGCAGCTACGAA
>1879547|reference Deinococcus radiodurans NEB 479_9_contigs|length 41|copies 1
AAGCAGTATCCGGCGACCACACCCACCAGCGGCACCTGACC
>1879547|reference Deinococcus radiodurans NEB 479_9_contigs|length 53|copies 1
AAGCCCCTCCAGCCTATGAGGGCTGAAGGGGTGGGGATGGAGCGGGAGACGAG
>1879547|reference Deinococcus radiodurans NEB 479_9_contigs|length 22|copies 1
AAGCCCGCGAGCTTGCCCACGA
>1879547|reference Deinococcus radiodurans NEB 479_9_contigs|length 49|copies 1
AAGCCCGTATTCCCGCCTGCTGCTCGACGCGATGCTGGGCGACGCCACC
>1879547|reference Deinococcus radiodurans NEB 479_9_contigs|length 46|copies 2
AAGCCCTCGGCGTCGAGGATGTTGGCGCGCTTTTCGCGCTCGGCCT
>1879547|reference Deinococcus radiodurans NEB 479_9_contigs|length 39|copies 1
AAGCCGAATACCTCGGCGTGCTGTTCAGCGTGGACAAAG
>1879547|reference Deinococcus radiodurans NEB 479_9_contigs|length 36|copies 2
AAGCCGACTTTCGCCGCGATATGCACCAACTGCTTC
>1879547|reference Deinococcus radiodurans NEB 479_9_contigs|length 47|copies 1
AAGCCGAGCTGCGGGCCAGGGGCGGCAACCCGGCGGCGCTGCGCAAC
>1879547|reference Deinococcus radiodurans NEB 479_9_contigs|length 9|copies 1
AAGCCGAGG
>1879547|reference Deinococcus radiodurans NEB 479_9_contigs|length 15|copies 1
AAGCCGAGGAGACTG
>1879547|reference Deinococcus radiodurans NEB 479_9_contigs|length 34|copies 13
AAGCCGAGGAGACTGCTTTGCAGCCTCTCCAAAT
>1879547|reference Deinococcus radiodurans NEB 479_9_contigs|length 35|copies 10
AAGCCGAGGAGACTGCTTTGCAGCCTCTCCAAATC
>1879547|reference Deinococcus radiodurans NEB 479_9_contigs|length 36|copies 1
AAGCCGAGGAGACTGCTTTGCAGCCTCTCCAAATCA
>1879547|reference Deinococcus radiodurans NEB 479_9_contigs|length 30|copies 1
AAGCCGATCATGTCGCGGTCTTCCAGGCCA
>1879547|reference Deinococcus radiodurans NEB 479_9_contigs|length 34|copies 1
AAGCCGATCATGTCGCGGTCTTCCAGGCCAGGGC
>1879547|reference Deinococcus radiodurans NEB 479_9_contigs|length 44|copies 1
AAGCCGATCATGTCGCGGTCTTCCAGGCCAGGGCGGCCCTTGAT
>1879547|reference Deinococcus radiodurans NEB 479_9_contigs|length 30|copies 1
AAGCCGCAAGGCTCGCGGACGTCCCCGTTC
>1879547|reference Deinococcus radiodurans NEB 479_9_contigs|length 46|copies 1
AAGCCGCTCCGTCAGGCCCAGCAGCGTTTCATAATAACGAGTGAAT
>1879547|reference Deinococcus radiodurans NEB 479_9_contigs|length 14|copies 1
AAGCCGGGCCAGCC
>1879547|reference Deinococcus radiodurans NEB 479_9_contigs|length 40|copies 1
AAGCCGGTGATCACCGCGACCCAGATGCTTGAAAGCATGA
>1879547|reference Deinococcus radiodurans NEB 479_9_contigs|length 41|copies 1
AAGCCGGTGATCACCGCGACCCAGATGCTTGAAAGCATGAT
>1879547|reference Deinococcus radiodurans NEB 479_9_contigs|length 49|copies 1
AAGCCGGTGCCGAGGAGTACGGCGACATGTTCGACTCCAACATGCTGAC
>1879547|reference Deinococcus radiodurans NEB 479_9_contigs|length 30|copies 1
AAGCCGTCATAGTCGCGGGTGTCGCCCTCG
>1879547|reference Deinococcus radiodurans NEB 479_9_contigs|length 44|copies 1
AAGCCGTGATTGCCGCGACGCGGCGGGGGACGGAGCTGGGGAAA
>1879547|reference Deinococcus radiodurans NEB 479_9_contigs|length 39|copies 1
AAGCCGTTCACGACAGGTTTGCGGGCCAGCACGCGGGCC
>1879547|reference Deinococcus radiodurans NEB 479_9_contigs|length 58|copies 1
AAGCCTCCCCTTCCGCCTCCTGTTCAGGTGGAGCGCACGAACTGGGCCGGGCGCTTCT
>1879547|reference Deinococcus radiodurans NEB 479_9_contigs|length 37|copies 1
AAGCCTCGAGCTGTGGTGTCTCGGAAGGCACCGGAAG
>1879547|reference Deinococcus radiodurans NEB 479_9_contigs|length 30|copies 1
AAGCCTCGTGTGCCGCGAGCTGGTCAGTCA
>1879547|reference Deinococcus radiodurans NEB 479_9_contigs|length 36|copies 1
AAGCCTCGTGTGCCGCGAGCTGGTCAGTCACTGTGG
>1879547|reference Deinococcus radiodurans NEB 479_9_contigs|length 46|copies 1
AAGCCTGAAGATGGTCGCGCCCCTGGGCCGCATCGTCTTTATCGGC
>1879547|reference Deinococcus radiodurans NEB 479_9_contigs|length 47|copies 5
AAGCCTGCCCGTGACGGCGGCCTGCTCACCACGTCCTCCTACGAGGC
>1879547|reference Deinococcus radiodurans NEB 479_9_contigs|length 30|copies 1
AAGCCTTCGCTCACGCGGGCGCTGGGGCGG
>1879547|reference Deinococcus radiodurans NEB 479_9_contigs|length 30|copies 1
AAGCGACATCACCCGCGGTGAACAGGCTGA
>1879547|reference Deinococcus radiodurans NEB 479_9_contigs|length 48|copies 2
AAGCGACCCGCCGCTCGACTTCGGCGCCCGGGTCGATCTCGGGCTGCA
>1879547|reference Deinococcus radiodurans NEB 479_9_contigs|length 49|copies 19
AAGCGACGGGTGCCCGCATCCTGATTCGCGCCCTGGAAGAACCCGCCCG
>1879547|reference Deinococcus radiodurans NEB 479_9_contigs|length 36|copies 2
AAGCGATGTACGGCCACCTGCAGGGCACCATGCACC
>1879547|reference Deinococcus radiodurans NEB 479_9_contigs|length 54|copies 2
AAGCGCCCGCCGCTGGGCCTGTTTCCGGGCGGGCTGGAGCGCAACGTGCTGGCC
>1879547|reference Deinococcus radiodurans NEB 479_9_contigs|length 43|copies 1
AAGCGCCGCCGCAGTCAGTGGTCGTTCGCGGAACTCCAAACGA
>1879547|reference Deinococcus radiodurans NEB 479_9_contigs|length 44|copies 1
AAGCGCCGGGGCCAGTGTCTCAACAGGCGCAAGCAGCCGCTCGT
>1879547|reference Deinococcus radiodurans NEB 479_9_contigs|length 40|copies 1
AAGCGCCTGAATGCGTTGCGCTCCGTTCAAATCCGTATCT
>1879547|reference Deinococcus radiodurans NEB 479_9_contigs|length 30|copies 1
AAGCGCGAGAGGTCGCGGGCGAGGTTGCTG
>1879547|reference Deinococcus radiodurans NEB 479_9_contigs|length 43|copies 1
AAGCGCGAGCGCATGGGCGCCGTAATCAGGCCGGGCCGGGTGG
>1879547|reference Deinococcus radiodurans NEB 479_9_contigs|length 39|copies 1
AAGCGCGCGACCGCCGTCTCCGCGCAGCTCCTGGTCGGC
>1879547|reference Deinococcus radiodurans NEB 479_9_contigs|length 14|copies 1
AAGCGCGGCCACCG
>1879547|reference Deinococcus radiodurans NEB 479_9_contigs|length 46|copies 1
AAGCGCGGGCGGACCATCGAGTCCTGCACGTTCTGGCGCAGGCTGG
>1879547|reference Deinococcus radiodurans NEB 479_9_contigs|length 44|copies 1
AAGCGCTCTGAACCGTACTGCTCGAAGGCCCACGCCAGCCCAAT
>1879547|reference Deinococcus radiodurans NEB 479_9_contigs|length 39|copies 2
AAGCGCTTGAGCACCTCGGCCTCGCGGTAGAAGCGCTTG
>1879547|reference Deinococcus radiodurans NEB 479_9_contigs|length 43|copies 2
AAGCGGAAGGGATCTTCGTTGGTAAGTTCGCTCTCCTTCATGG
>1879547|reference Deinococcus radiodurans NEB 479_9_contigs|length 44|copies 15
AAGCGGAAGGGATCTTCGTTGGTAAGTTCGCTCTCCTTCATGGG
>1879547|reference Deinococcus radiodurans NEB 479_9_contigs|length 40|copies 1
AAGCGGAAGTGTTTCAGCGCAGCGTCCTGCTGATCCGGCA
>1879547|reference Deinococcus radiodurans NEB 479_9_contigs|length 37|copies 2
AAGCGGAGTACTCGCAAGGGTACCGTGGGTTCGAATC
>1879547|reference Deinococcus radiodurans NEB 479_9_contigs|length 43|copies 1
AAGCGGAGTACTCGCAAGGGTACCGTGGGTTCGAATCCCACCC
>1879547|reference Deinococcus radiodurans NEB 479_9_contigs|length 50|copies 1
AAGCGGCCACAATCGCGGGGATGGGGCAACCAAACATCAGCAGCGTGAGG
>1879547|reference Deinococcus radiodurans NEB 479_9_contigs|length 43|copies 1
AAGCGGCGAGCGGCGTCAGGTCACGCACCGAGCCGCCGACGGT
>1879547|reference Deinococcus radiodurans NEB 479_9_contigs|length 38|copies 2
AAGCGGCGCCACGTCAGCCTCGCCAAACGCCCGGTAGC
>1879547|reference Deinococcus radiodurans NEB 479_9_contigs|length 67|copies 2
AAGCGGCGGGGGCCGCGAAATAAGGGTCAGACGCCCGGAAAGGCTCCGGGGCCAGACACCAACGAAA
>1879547|reference Deinococcus radiodurans NEB 479_9_contigs|length 30|copies 1
AAGCGGCTCAGGTCGCGGTAACGCTCGATG
>1879547|reference Deinococcus radiodurans NEB 479_9_contigs|length 44|copies 5
AAGCGGCTTCCCCGGCGCCGCAGCCAGGTCTTCTTGCAGGTGCC
>1879547|reference Deinococcus radiodurans NEB 479_9_contigs|length 44|copies 2
AAGCGGGCCACGCGGGCGACAACGCCAATGCGCTGGTCAAGGAC
>1879547|reference Deinococcus radiodurans NEB 479_9_contigs|length 47|copies 1
AAGCGGGCGCCGGCTCAGGCCCGCACCCAGATTCGTACCGCGTTGGG
>1879547|reference Deinococcus radiodurans NEB 479_9_contigs|length 15|copies 1
AAGCGGTACGGTCAG
>1879547|reference Deinococcus radiodurans NEB 479_9_contigs|length 46|copies 1
AAGCGGTTTATCGGAAGGCAGCGTCAACTCAGGGCACTGCAAGCCT
>1879547|reference Deinococcus radiodurans NEB 479_9_contigs|length 52|copies 2
AAGCGTAGACGCAGAGGGAAAGCGCGGGCGTCGGGTCTCAAATAGTGAAACT
>1879547|reference Deinococcus radiodurans NEB 479_9_contigs|length 41|copies 1
AAGCGTATTACCAGGAGGCTGGACGCGCGGGACGCAGTGGG
>1879547|reference Deinococcus radiodurans NEB 479_9_contigs|length 45|copies 2
AAGCGTCAGCCGGACAGCTACACGCTGGACTACGAGCAGATTTCG
>1879547|reference Deinococcus radiodurans NEB 479_9_contigs|length 45|copies 1
AAGCGTGCTCGGCGTGCCCGACGGAACGCTGGCGATTCTGGACGG
>1879547|reference Deinococcus radiodurans NEB 479_9_contigs|length 36|copies 1
AAGCGTTGAGCTGGCTGCCCGCGATGTTGATCGGCA
>1879547|reference Deinococcus radiodurans NEB 479_9_contigs|length 46|copies 1
AAGCTAGCCTATATTTCATGCCATCATGCCAGGCTAAGAGCATGAC
>1879547|reference Deinococcus radiodurans NEB 479_9_contigs|length 8|copies 1
AAGCTCAG
>1879547|reference Deinococcus radiodurans NEB 479_9_contigs|length 31|copies 4
AAGCTCAGAAGATCGCGGATTGTCCAGCACT
>1879547|reference Deinococcus radiodurans NEB 479_9_contigs|length 51|copies 3
AAGCTCAGAAGATCGCGGATTGTCCAGCACTGCGAAGTCAACCCAATCGCC
>1879547|reference Deinococcus radiodurans NEB 479_9_contigs|length 44|copies 1
AAGCTCCTCCGGCAGCCCGCGCACCACCAGCGAGTGATAGCGCC
>1879547|reference Deinococcus radiodurans NEB 479_9_contigs|length 46|copies 1
AAGCTCGACGCGGTGCGCTACAAGAGGATTTTCGAGCGCTGGGGAC
>1879547|reference Deinococcus radiodurans NEB 479_9_contigs|length 41|copies 5
AAGCTCGCCAACATCCTCTTTGCCCGCGAACTGGCGCGGCG
>1879547|reference Deinococcus radiodurans NEB 479_9_contigs|length 47|copies 1
AAGCTCGGACCGGGGGGAGCGCACTGCTTACCGTCTCAAACTCAGGG
>1879547|reference Deinococcus radiodurans NEB 479_9_contigs|length 43|copies 1
AAGCTCGGCGTGGAGACGCTGGAAGCCGCGCACGAGATCTACC
>1879547|reference Deinococcus radiodurans NEB 479_9_contigs|length 53|copies 1
AAGCTCTACGAGGCCAAGTACGGCAAGGACAGCGTTTCGACCTTCGGGGCACA
>1879547|reference Deinococcus radiodurans NEB 479_9_contigs|length 42|copies 1
AAGCTCTGACCGACAAGCTGGAACTGGTCGTGGCCGCCCGGC
>1879547|reference Deinococcus radiodurans NEB 479_9_contigs|length 44|copies 5
AAGCTCTTTTTTGAATTCGAGCCGCCGCAGGTGCTGGAGTTTCG
>1879547|reference Deinococcus radiodurans NEB 479_9_contigs|length 49|copies 1
AAGCTGAACAAGGTGGTCTGGCTGACCCGCGCCCCGGCCAACAACACCT
>1879547|reference Deinococcus radiodurans NEB 479_9_contigs|length 30|copies 2
AAGCTGAACAATTCGCGGTCTAAGGTGTAG
>1879547|reference Deinococcus radiodurans NEB 479_9_contigs|length 45|copies 1
AAGCTGAGCAGCAGGTGGACTTTTACTCGCGGGGGTACTTCGATA
>1879547|reference Deinococcus radiodurans NEB 479_9_contigs|length 53|copies 2
AAGCTGCCCAGGATGCTGGTGGCCTCGATAGGCAAAATCAGGGTCTTCTGGTT
>1879547|reference Deinococcus radiodurans NEB 479_9_contigs|length 30|copies 1
AAGCTGCCGGGGTCGCGGTCGGCGGCGTTC
>1879547|reference Deinococcus radiodurans NEB 479_9_contigs|length 31|copies 2
AAGCTGCCGGGGTCGCGGTCGGCGGCGTTCG
>1879547|reference Deinococcus radiodurans NEB 479_9_contigs|length 38|copies 1
AAGCTGCGCGTACAGGACGACGGCGTGGGCTTCGACCC
>1879547|reference Deinococcus radiodurans NEB 479_9_contigs|length 49|copies 1
AAGCTGGCAGAGGATGAAACGGGCAAGCTCTTCGCGGCGGGCATGTTCG
>1879547|reference Deinococcus radiodurans NEB 479_9_contigs|length 54|copies 1
AAGCTGGCGGAGAAATACCCTGCCCGCGCTGCCGAGGAAATCCGGGACGTCGAG
>1879547|reference Deinococcus radiodurans NEB 479_9_contigs|length 48|copies 1
AAGCTGGGAGACTTTGCCGCCCGCGCCTTTGCCGAGGACTGGGTGGAC
>1879547|reference Deinococcus radiodurans NEB 479_9_contigs|length 35|copies 1
AAGCTGGGGATTATTCAGTATGACCGATTCGAGGC
>1879547|reference Deinococcus radiodurans NEB 479_9_contigs|length 43|copies 2
AAGCTGTCCGGGCAGCCAGGTCAGCGCGGCGCAGGCGAGGGCT
>1879547|reference Deinococcus radiodurans NEB 479_9_contigs|length 12|copies 1
AAGCTGTCGGCG
>1879547|reference Deinococcus radiodurans NEB 479_9_contigs|length 54|copies 1
AAGCTTATACGGTTTCCGCTTAATTCCTGCACAGTCGGGAAAGCGCCGCCTGTG
>1879547|reference Deinococcus radiodurans NEB 479_9_contigs|length 50|copies 1
AAGGAAAAAATGCCGTGCAGAGCGCGGGAGCGGTCTCCGCCTTCCAGTCC
>1879547|reference Deinococcus radiodurans NEB 479_9_contigs|length 54|copies 1
AAGGAAAACGTGGGCCGCATTCTGGACGGCACCGAGGCGCGGCTGGGCGAGGAA
>1879547|reference Deinococcus radiodurans NEB 479_9_contigs|length 44|copies 1
AAGGAAAGACACCAGTTGATCCAGGTACTGTTCGAGGCGGTCAG
>1879547|reference Deinococcus radiodurans NEB 479_9_contigs|length 45|copies 2
AAGGAACTGCGTCAGGAGGGCCTGACCCTGTTGGTCAGACAACAT
>1879547|reference Deinococcus radiodurans NEB 479_9_contigs|length 54|copies 1
AAGGAACTGCTGGCCGATGAAGGCACCGTGCAGGACGCCGTGTCGCACATTCTG
>1879547|reference Deinococcus radiodurans NEB 479_9_contigs|length 48|copies 1
AAGGAAGATTCTGGGGTCGATAACGAGGGGCAGCGCAAAAAGAGTCAT
>1879547|reference Deinococcus radiodurans NEB 479_9_contigs|length 53|copies 2
AAGGAAGCGCCTCGCCGCGCCCCCGAGCACACCCCCCGCGTGGAAGGCAACCT
>1879547|reference Deinococcus radiodurans NEB 479_9_contigs|length 39|copies 1
AAGGAAGCTGGACGTGGACCTGCTGATGGTACTGGCGGC
>1879547|reference Deinococcus radiodurans NEB 479_9_contigs|length 31|copies 1
AAGGACAAGCAGACCGCGAGCAGCGGGGCCA
>1879547|reference Deinococcus radiodurans NEB 479_9_contigs|length 56|copies 1
AAGGACCTAGTTTTGAAGTTCGGCTTCCTGCAAAGAACCCCTGTCCAACCCATCCT
>1879547|reference Deinococcus radiodurans NEB 479_9_contigs|length 49|copies 5
AAGGACCTGGCAGGAGTGGCCGCCGAACTGCTGCCGCTCGCTTCGCGGG
>1879547|reference Deinococcus radiodurans NEB 479_9_contigs|length 35|copies 2
AAGGACGTGATACGCGTGCTGGACGGCGGGCGCGT
>1879547|reference Deinococcus radiodurans NEB 479_9_contigs|length 52|copies 1
AAGGAGAACGTCGAGGACGTCTCCATACTCGTCTACCGCCCGCCACAGCCGG
>1879547|reference Deinococcus radiodurans NEB 479_9_contigs|length 42|copies 5
AAGGAGAATCAGGTCGGGATGGTCTTCACGCGCCTTGATCAG
>1879547|reference Deinococcus radiodurans NEB 479_9_contigs|length 55|copies 3
AAGGAGACACAGTTGGCGGGGGCGGCGGCCCCTACTCCGCGCCGAACACCTGCAC
>1879547|reference Deinococcus radiodurans NEB 479_9_contigs|length 30|copies 1
AAGGAGCACCGCATCCCCGTGCGCATGATT
>1879547|reference Deinococcus radiodurans NEB 479_9_contigs|length 33|copies 2
AAGGAGCACCGCATCCCCGTGCGCATGATTACC
>1879547|reference Deinococcus radiodurans NEB 479_9_contigs|length 40|copies 1
AAGGAGCAGATTCTCCAGGCGGTTCATGAGCGAATGAGCC
>1879547|reference Deinococcus radiodurans NEB 479_9_contigs|length 56|copies 1
AAGGAGCCAGACCGGCTGAGTGAACAGTCGACCGGGCTTCGCGGTGTCGCTGAGCC
>1879547|reference Deinococcus radiodurans NEB 479_9_contigs|length 30|copies 1
AAGGAGGCCGCGCCGCGAAGTCCGAATAGA
>1879547|reference Deinococcus radiodurans NEB 479_9_contigs|length 45|copies 1
AAGGAGTTTCACCATGATGTCGCTTGACCCGTCCATGACCGCCGC
>1879547|reference Deinococcus radiodurans NEB 479_9_contigs|length 10|copies 1
AAGGCAAAAT
>1879547|reference Deinococcus radiodurans NEB 479_9_contigs|length 47|copies 8
AAGGCAAAATCCGCACGGGGCTGATTCAGGAAGGGCTGCTGGACGCC
>1879547|reference Deinococcus radiodurans NEB 479_9_contigs|length 31|copies 1
AAGGCAACAGCGTTCGCGGCGATAAGCGGGT
>1879547|reference Deinococcus radiodurans NEB 479_9_contigs|length 22|copies 1
AAGGCAACTGAATGCCCAGACG
>1879547|reference Deinococcus radiodurans NEB 479_9_contigs|length 30|copies 3
AAGGCACCCGTTCCGCGACTCGTAGGTTGG
>1879547|reference Deinococcus radiodurans NEB 479_9_contigs|length 62|copies 1
AAGGCACCCGTTCCGCGACTCGTAGGTTGGTCGCCGTGAGCGGACGGGAAAGACGGTTTGTC
>1879547|reference Deinococcus radiodurans NEB 479_9_contigs|length 50|copies 1
AAGGCAGGCCTGCCCGAAGGTCGCCGCCTGCTGGTCACCGCCGATGCCGG
>1879547|reference Deinococcus radiodurans NEB 479_9_contigs|length 30|copies 1
AAGGCATAGCCTTCGCGACTGACGGCGTCC
>1879547|reference Deinococcus radiodurans NEB 479_9_contigs|length 47|copies 1
AAGGCATCTTCAACCGCGAAACGGGCCGCGCCTTCGTGGACAGCGTG
>1879547|reference Deinococcus radiodurans NEB 479_9_contigs|length 47|copies 3
AAGGCCACCATGTCGAATCCTTTTCAAATACTGGAACGTGAGACGTA
>1879547|reference Deinococcus radiodurans NEB 479_9_contigs|length 53|copies 1
AAGGCCACCATGTCGAATCCTTTTCAAATACTGGAACGTGAGACGTACCGGCT
>1879547|reference Deinococcus radiodurans NEB 479_9_contigs|length 30|copies 1
AAGGCCACCCGCCCGCGAATCTGGGCGGCG
>1879547|reference Deinococcus radiodurans NEB 479_9_contigs|length 32|copies 1
AAGGCCAGCAAGCTCGCGTGAGTATGGCGCAG
>1879547|reference Deinococcus radiodurans NEB 479_9_contigs|length 38|copies 1
AAGGCCAGCCAGCCGAGCAGCGGCCCCAGCACAGGCCG
>1879547|reference Deinococcus radiodurans NEB 479_9_contigs|length 44|copies 1
AAGGCCAGTAAGCAGGCGCGGAAAGCGAAGCGCCGCCGCAGTCA
>1879547|reference Deinococcus radiodurans NEB 479_9_contigs|length 49|copies 23
AAGGCCCAAACTCTACGACCACTACGCGCTGATTCTGGTGGCCCTGCTG
>1879547|reference Deinococcus radiodurans NEB 479_9_contigs|length 43|copies 1
AAGGCCCCAAAAGGAGCAGCCATCACCTGGCGGTTGAGCGAGG
>1879547|reference Deinococcus radiodurans NEB 479_9_contigs|length 51|copies 1
AAGGCCCGTCCAGTTCCGTTCGGGGAATATTACCCGCTCTACCGGCAGCTT
>1879547|reference Deinococcus radiodurans NEB 479_9_contigs|length 41|copies 1
AAGGCCCTGAGAACTGGACAGTTAAATGTAAAGCAGGCTAA
>1879547|reference Deinococcus radiodurans NEB 479_9_contigs|length 42|copies 1
AAGGCCCTGTTCTGGGACATCGGCGGCGTGCTGCTCACCAAC
>1879547|reference Deinococcus radiodurans NEB 479_9_contigs|length 50|copies 3
AAGGCCGACATGACCCGCGCCGCCGAGTGGCTGCAACTCAAATTGCAGTC
>1879547|reference Deinococcus radiodurans NEB 479_9_contigs|length 40|copies 1
AAGGCCGCTATCGACGCACTGACCCACACCCTGGCCCAGC
>1879547|reference Deinococcus radiodurans NEB 479_9_contigs|length 45|copies 1
AAGGCCGCTCTCTACTGCCGGGTCTCTACAGGTGACCAATCCTGT
>1879547|reference Deinococcus radiodurans NEB 479_9_contigs|length 50|copies 1
AAGGCCGCTTCCACCGCTTCAGGGGGCGTGTCGCCCTGAATTTCCACGGT
>1879547|reference Deinococcus radiodurans NEB 479_9_contigs|length 37|copies 7
AAGGCCGTGAGTTGATCCCGGTACTGTTCCAGACGGT
>1879547|reference Deinococcus radiodurans NEB 479_9_contigs|length 45|copies 1
AAGGCCTGGGGCTGACCACCCGCGTGCTGCACTCCCTCAAGGAAG
>1879547|reference Deinococcus radiodurans NEB 479_9_contigs|length 49|copies 1
AAGGCGAACACCTGCGGCTGTGGGAGGCGACCCGCGAGCAACTCGCCCG
>1879547|reference Deinococcus radiodurans NEB 479_9_contigs|length 39|copies 1
AAGGCGACGTAATACGGATTCCGCGATATGGATGCACAG
>1879547|reference Deinococcus radiodurans NEB 479_9_contigs|length 52|copies 1
AAGGCGCCCCTCTCCGCTGGAAGTTCCGCTCAGGCCCTCGCTTTGCCCAGCC
>1879547|reference Deinococcus radiodurans NEB 479_9_contigs|length 25|copies 1
AAGGCGCTCGCGGCGGCCCTCAGTG
>1879547|reference Deinococcus radiodurans NEB 479_9_contigs|length 30|copies 1
AAGGCGCTTCCTGCCCCGCATGGCGGCGGG
>1879547|reference Deinococcus radiodurans NEB 479_9_contigs|length 32|copies 1
AAGGCGGCCGGGCTCGCGTACTGCTCGCGCAG
>1879547|reference Deinococcus radiodurans NEB 479_9_contigs|length 43|copies 1
AAGGCGGCCGTGCCCGGGAACCAGTCCGAGCCGGGCAAGCAGT
>1879547|reference Deinococcus radiodurans NEB 479_9_contigs|length 30|copies 1
AAGGCGGCGGCCTCGCGGGTGGCGTCGGCC
>1879547|reference Deinococcus radiodurans NEB 479_9_contigs|length 36|copies 1
AAGGCGGCGGGTCAGCGAGTAGACCTCCTTAGCCAG
>1879547|reference Deinococcus radiodurans NEB 479_9_contigs|length 55|copies 1
AAGGCGGCGGGTTTTTGCTGCCCAAGCATACCACGGCGGGACGCTTTTGCCTCAG
>1879547|reference Deinococcus radiodurans NEB 479_9_contigs|length 33|copies 1
AAGGCGGCGTTGCGCTCGCGCAGGTCGTTGAGG
>1879547|reference Deinococcus radiodurans NEB 479_9_contigs|length 30|copies 7
AAGGCGTAGCCTTCGCGACTTACAGCGTCC
>1879547|reference Deinococcus radiodurans NEB 479_9_contigs|length 31|copies 1
AAGGCGTAGCCTTCGCGACTTACAGCGTCCA
>1879547|reference Deinococcus radiodurans NEB 479_9_contigs|length 30|copies 1
AAGGCGTAGTCTTCGCGACTTACAGTGTCC
>1879547|reference Deinococcus radiodurans NEB 479_9_contigs|length 42|copies 1
AAGGCGTCCACCGTATACGCCACGCTGGGAGGCAGCGCGGAG
>1879547|reference Deinococcus radiodurans NEB 479_9_contigs|length 30|copies 1
AAGGCGTTGACCTCGCGGCCTTCCCCGAAC
>1879547|reference Deinococcus radiodurans NEB 479_9_contigs|length 31|copies 2
AAGGCGTTGACCTCGCGGCCTTCCCCGAACC
>1879547|reference Deinococcus radiodurans NEB 479_9_contigs|length 52|copies 1
AAGGCTCCCGGCCCGCTCGCCTGGACGGTGTCGCACTGGGACGTGCCCACCC
>1879547|reference Deinococcus radiodurans NEB 479_9_contigs|length 23|copies 1
AAGGCTCGCGGCAGTCATACCCG
>1879547|reference Deinococcus radiodurans NEB 479_9_contigs|length 37|copies 5
AAGGCTGGCTGCTCGCCTTTCGCGGCGGGGTGCTGCT
>1879547|reference Deinococcus radiodurans NEB 479_9_contigs|length 41|copies 3
AAGGCTGGCTGCTCGCCTTTCGCGGCGGGGTGCTGCTGACC
>1879547|reference Deinococcus radiodurans NEB 479_9_contigs|length 12|copies 1
AAGGCTTCGGGT
>1879547|reference Deinococcus radiodurans NEB 479_9_contigs|length 30|copies 3
AAGGCTTCGGGTTCGCGGGCGGCGATATCG
>1879547|reference Deinococcus radiodurans NEB 479_9_contigs|length 49|copies 8
AAGGCTTCGGGTTCGCGGGCGGCGATATCGGCGAGCACCTTACGGTTGA
>1879547|reference Deinococcus radiodurans NEB 479_9_contigs|length 47|copies 1
AAGGCTTTGAGGACGCGGCGCCCTATCTGCCGGGGGAGCCGGACAGC
>1879547|reference Deinococcus radiodurans NEB 479_9_contigs|length 46|copies 2
AAGGGACGGCGTAGCAAGAACCAGAATCCCACGGATTCATCCGTGG
>1879547|reference Deinococcus radiodurans NEB 479_9_contigs|length 47|copies 18
AAGGGACGGCGTAGCAAGAACCAGAATCCCACGGATTCATCCGTGGG
>1879547|reference Deinococcus radiodurans NEB 479_9_contigs|length 42|copies 1
AAGGGATGAGCGCCATTCGCAGCGGCACCCAGGACGTGGCGC
>1879547|reference Deinococcus radiodurans NEB 479_9_contigs|length 53|copies 7
AAGGGCAACATCATGAAGTTCACCGAGGGCGGCTTCCGCGACTGGGGCTATGA
>1879547|reference Deinococcus radiodurans NEB 479_9_contigs|length 40|copies 1
AAGGGCACCAGCACCGCTGCCTCTGTCCCGACCTGCGCGG
>1879547|reference Deinococcus radiodurans NEB 479_9_contigs|length 42|copies 1
AAGGGCAGAGAGCTGCCCGTCCAGCGCGTGATTCCTTACGTG
>1879547|reference Deinococcus radiodurans NEB 479_9_contigs|length 58|copies 1
AAGGGCAGCGGCAGTTCGTTGTCGTCGGCAAAAATGGCGGTGCCCCAGCCCGCCAGCG
>1879547|reference Deinococcus radiodurans NEB 479_9_contigs|length 30|copies 3
AAGGGCAGCGGCTCGCGGTCACAGCCGGTG
>1879547|reference Deinococcus radiodurans NEB 479_9_contigs|length 55|copies 1
AAGGGCAGGCCGTCCACGTTCATGCCGAAAAAGCCGCTGACCAGCGTGGGAATCG
>1879547|reference Deinococcus radiodurans NEB 479_9_contigs|length 46|copies 1
AAGGGCAGGCTAAAGACCAGGGTTTGTGGTTTGCTCGTATGAACTG
>1879547|reference Deinococcus radiodurans NEB 479_9_contigs|length 45|copies 1
AAGGGCCGTCGAGCCTTCGGCCAGATGAATCATGTTGTCTTGGGT
>1879547|reference Deinococcus radiodurans NEB 479_9_contigs|length 56|copies 1
AAGGGCCTGCTGGCGGTGGTCATGGCGTCGAGCCTCGGCCCCGGTCACGGCGGCGT
>1879547|reference Deinococcus radiodurans NEB 479_9_contigs|length 37|copies 1
AAGGGCGCGACCACCGTCAAGGGCAGCGTGGGCAACT
>1879547|reference Deinococcus radiodurans NEB 479_9_contigs|length 61|copies 1
AAGGGCGGATTTTTCGTTTTGGTTTTCGCCCGGATTCGGCGGACAGCAAAGAAGCAACTGG
>1879547|reference Deinococcus radiodurans NEB 479_9_contigs|length 31|copies 1
AAGGGCGTGCTGAGCGAGGCCGAGGTGCAGA
>1879547|reference Deinococcus radiodurans NEB 479_9_contigs|length 54|copies 1
AAGGGGAGGCGAGAGCGCCCGCTCCCCCTCCCCTGCCCCGGTGCCTGCCGCTTG
>1879547|reference Deinococcus radiodurans NEB 479_9_contigs|length 56|copies 1
AAGGGGCAGTCCGGGGCACATGGCCGCGCCGAGTTGCCCCGTCAGCCCGAAGACCC
>1879547|reference Deinococcus radiodurans NEB 479_9_contigs|length 49|copies 1
AAGGGGCTGCCCGCTTCCGGCGAGGAAAGCGACGGCAAGGCCGACGCCG
>1879547|reference Deinococcus radiodurans NEB 479_9_contigs|length 36|copies 1
AAGGGGCTGTACACGATTGCCACGATGGTCATCGGC
>1879547|reference Deinococcus radiodurans NEB 479_9_contigs|length 55|copies 1
AAGGGGGAACTGTGTCCCCCTCCTTTCTTACGCGCCGATTTCGAAACGGATGAAC
>1879547|reference Deinococcus radiodurans NEB 479_9_contigs|length 49|copies 1
AAGGGGTCCACGCTCAGCCGCCACACCCGGGCGCTGAAGGGGGCGTCAG
>1879547|reference Deinococcus radiodurans NEB 479_9_contigs|length 42|copies 1
AAGGGGTTCTGGCCGGTGAGCAGTTCGCGGTCACGGACCACG
>1879547|reference Deinococcus radiodurans NEB 479_9_contigs|length 68|copies 1
AAGGGTAAAGGCTCAGGCCGACTTCTCTGCCTTTTCCTTTTCCAGCCGCTCGCGGGCTTCGGCGGCCA
>1879547|reference Deinococcus radiodurans NEB 479_9_contigs|length 30|copies 1
AAGGGTAAAGTTCCGCGAGGGCCAGCAGCG
>1879547|reference Deinococcus radiodurans NEB 479_9_contigs|length 48|copies 1
AAGGGTAAAGTTCCGCGAGGGCCAGCAGCGTGCTCGCCGCGTCGCTGC
>1879547|reference Deinococcus radiodurans NEB 479_9_contigs|length 70|copies 1
AAGGGTCAAAGGTGGTGGCTCAAAGGTGGTGGCTTAGAGCATTTGACAAAAAGACGCAACGTCTTTTTGG
>1879547|reference Deinococcus radiodurans NEB 479_9_contigs|length 55|copies 2
AAGGGTGAGGGGGCCACCCCAGCAACGGCAATTTCATAAGTTGCCGACAAGGAAT
>1879547|reference Deinococcus radiodurans NEB 479_9_contigs|length 23|copies 1
AAGGGTTGGGTTCACCTCTCAGG
>1879547|reference Deinococcus radiodurans NEB 479_9_contigs|length 53|copies 1
AAGGTAAAGATTGTCCAGGCGATGATTTGCTGGATTGCCATCGAGGTACGACA
>1879547|reference Deinococcus radiodurans NEB 479_9_contigs|length 43|copies 1
AAGGTAAGTGGCATAATCTGGCAGCATCCCGTTGTTTATATCG
>1879547|reference Deinococcus radiodurans NEB 479_9_contigs|length 44|copies 1
AAGGTACAGAGGCGCGAAGTCCTGGCCCGCGTCCGGGCGGTGCT
>1879547|reference Deinococcus radiodurans NEB 479_9_contigs|length 50|copies 1
AAGGTACTTTTTCCGTCCGATAGGTTCTATCAGCGACTGACGTAGTCCCC
>1879547|reference Deinococcus radiodurans NEB 479_9_contigs|length 47|copies 1
AAGGTAGGCGTGACGAGTGCCGAGGCCGTCTGCACGTCGGTATCGCC
>1879547|reference Deinococcus radiodurans NEB 479_9_contigs|length 45|copies 1
AAGGTCAAAATCGGCCACGCCTATGTCTGCGCGAATTGCGGAATG
>1879547|reference Deinococcus radiodurans NEB 479_9_contigs|length 45|copies 1
AAGGTCAAAGTCGGCCACGCCTACGTCTGTGCGAACTGCGGCTAC
>1879547|reference Deinococcus radiodurans NEB 479_9_contigs|length 52|copies 1
AAGGTCATGCCGCGCCCCGACACGTCGCCCAGGTCCTGTCCGGCGCAAAAGC
>1879547|reference Deinococcus radiodurans NEB 479_9_contigs|length 54|copies 1
AAGGTCATTGGGGCCAGCGGACAGATTTCGCTGGGTAATACGGATTCCGCTAAA
>1879547|reference Deinococcus radiodurans NEB 479_9_contigs|length 36|copies 2
AAGGTCCGGCTCAACGGCCAGAGTGCGCGCGCCAGC
>1879547|reference Deinococcus radiodurans NEB 479_9_contigs|length 41|copies 1
AAGGTCGAGGAGTTGCGCGAGGCCCGCGACCTCTTGCGGCG
>1879547|reference Deinococcus radiodurans NEB 479_9_contigs|length 39|copies 7
AAGGTCGGCCTGGTCGTGCTGAGCGGCGTGCTGTTCGGG
>1879547|reference Deinococcus radiodurans NEB 479_9_contigs|length 43|copies 4
AAGGTCTGCTGGGCGCTGAGGTCGCCCGCGATTTTGAGGTAAG
>1879547|reference Deinococcus radiodurans NEB 479_9_contigs|length 55|copies 1
AAGGTCTGGCAGGATTTCCAGCCTTACAAAACTGGAATCGCGGCCGCCGACTACG
>1879547|reference Deinococcus radiodurans NEB 479_9_contigs|length 51|copies 2
AAGGTCTGTTCGGGCCGAACGGCAAAACCGTACTCGCGGGTGAGATACGCG
>1879547|reference Deinococcus radiodurans NEB 479_9_contigs|length 52|copies 2
AAGGTCTGTTCGGGCCGAACGGCAAAACCGTACTCGCGGGTGAGATACGCGG
>1879547|reference Deinococcus radiodurans NEB 479_9_contigs|length 38|copies 1
AAGGTCTTCTCGGCCAGCGTTCGCGGGTCGAAGGCGCC
>1879547|reference Deinococcus radiodurans NEB 479_9_contigs|length 17|copies 1
AAGGTGACTTCCTCGCG
>1879547|reference Deinococcus radiodurans NEB 479_9_contigs|length 31|copies 1
AAGGTGACTTCCTCGCGGGTCACGGACTTGA
>1879547|reference Deinococcus radiodurans NEB 479_9_contigs|length 43|copies 1
AAGGTGAGCTTGATCTGGCCCTCGCTGACGACCGCCGCCTTCG
>1879547|reference Deinococcus radiodurans NEB 479_9_contigs|length 48|copies 1
AAGGTGAGCTTGATCTGGCCCTCGCTGACGACCGCCGCCTTCGACTTG
>1879547|reference Deinococcus radiodurans NEB 479_9_contigs|length 59|copies 1
AAGGTGATTTGCTTGTCGGTGGCGGTGCGGCCCGGCAACCAGGGGATGCCCGGACAGCG
>1879547|reference Deinococcus radiodurans NEB 479_9_contigs|length 48|copies 2
AAGGTGCAGCCCACGTAGCAGATGTTGGTGAATTCCAGCCGCATGGAG
>1879547|reference Deinococcus radiodurans NEB 479_9_contigs|length 43|copies 1
AAGGTGCTCTGGTCGTTTTGCACCTCGCTGCCTGCGCCCACGT
>1879547|reference Deinococcus radiodurans NEB 479_9_contigs|length 43|copies 2
AAGGTGGACCGTGACACCCAACGCTTCGCGTACAAGGCCAGCG
>1879547|reference Deinococcus radiodurans NEB 479_9_contigs|length 48|copies 1
AAGGTGGACGGTCATGCCCCAGTTTCCCACTCGCGCCGCAGTGCACAC
>1879547|reference Deinococcus radiodurans NEB 479_9_contigs|length 44|copies 10
AAGGTGGGTAACCTGAGTCTAACAGCCTGCGAGGACTTCAGGCG
>1879547|reference Deinococcus radiodurans NEB 479_9_contigs|length 40|copies 1
AAGGTGTACGACCTCGGCCTGCACGCGGCCTTCACAGGTG
>1879547|reference Deinococcus radiodurans NEB 479_9_contigs|length 43|copies 1
AAGGTGTCCCAGTCGGCGTGAATGTCCCCGATGGCGATGAATT
>1879547|reference Deinococcus radiodurans NEB 479_9_contigs|length 47|copies 1
AAGGTGTCTCCCTTCAGGCCGAATTCCTGCGCGATTTCGGGGTGCAG
>1879547|reference Deinococcus radiodurans NEB 479_9_contigs|length 44|copies 1
AAGGTTCACGCTCGCATCCAGCACACCGTCCACCTTCTTCAGGG
>1879547|reference Deinococcus radiodurans NEB 479_9_contigs|length 44|copies 1
AAGTACACGCTGAACATCGGCGGCCCCGACGGGCAGGACAAGCT
>1879547|reference Deinococcus radiodurans NEB 479_9_contigs|length 43|copies 1
AAGTACCGCCCCAGCCCCCTGCTGCGCAAGATGGTGCAGGCCG
>1879547|reference Deinococcus radiodurans NEB 479_9_contigs|length 50|copies 1
AAGTACCGTCGCCATTCGTTCTACGGCCCTACCCGCGAACGCCTGATGGA
>1879547|reference Deinococcus radiodurans NEB 479_9_contigs|length 48|copies 4
AAGTAGGCGCGGGGGTCGTCGGGGTCGGCGGCCACCTGGGCGCGGGCC
>1879547|reference Deinococcus radiodurans NEB 479_9_contigs|length 49|copies 1
AAGTAGGGTCTGTGTTCTTCCCAGCTTCACCTCGCGTCAGGCAGATCAG
>1879547|reference Deinococcus radiodurans NEB 479_9_contigs|length 52|copies 3
AAGTAGGTCTGGAACTCCTTGCCGTTGACGACGATCTTGCCTTCGCCAGGGC
>1879547|reference Deinococcus radiodurans NEB 479_9_contigs|length 31|copies 1
AAGTAGGTGCTTTCGCGGGCCTCGCCCCGCC
>1879547|reference Deinococcus radiodurans NEB 479_9_contigs|length 10|copies 1
AAGTATGGAC
>1879547|reference Deinococcus radiodurans NEB 479_9_contigs|length 31|copies 1
AAGTCACCGAAATCGCGGTGGTGTTCAAGCG
>1879547|reference Deinococcus radiodurans NEB 479_9_contigs|length 51|copies 1
AAGTCAGCGACCAGGCCTGGACGCCCACGGACATCATTGCCCACTTCCCGA
>1879547|reference Deinococcus radiodurans NEB 479_9_contigs|length 38|copies 1
AAGTCCCTGATCTACGCCCCCCGCGACAACTATGTCTA
>1879547|reference Deinococcus radiodurans NEB 479_9_contigs|length 26|copies 1
AAGTCCTGACCGGCTTCCACCAGAAT
>1879547|reference Deinococcus radiodurans NEB 479_9_contigs|length 30|copies 2
AAGTCCTGGTGGTCGCGGCCCGGAGCGGCC
>1879547|reference Deinococcus radiodurans NEB 479_9_contigs|length 30|copies 1
AAGTCGAGCAGTTCGCGGGTGGATTCGAGT
>1879547|reference Deinococcus radiodurans NEB 479_9_contigs|length 49|copies 1
AAGTCGATCAGGACCGTGCGCCCCGCCTTGTCCAGATAGACGTTGTCGG
>1879547|reference Deinococcus radiodurans NEB 479_9_contigs|length 50|copies 1
AAGTCGCTGACGTACATCGTTCCGATCATTGATCATGTGCTGCGGCGAGG
>1879547|reference Deinococcus radiodurans NEB 479_9_contigs|length 40|copies 1
AAGTCGGATTGAATCTGAAACGACCAGATTTAATCGGAAT
>1879547|reference Deinococcus radiodurans NEB 479_9_contigs|length 46|copies 2
AAGTCGGATTGAATCTGAAACGACCAGATTTAATCGGAATCCGTAT
>1879547|reference Deinococcus radiodurans NEB 479_9_contigs|length 36|copies 1
AAGTCGGATTGAATCTGGTCGTTTCAGATTCAATCG
>1879547|reference Deinococcus radiodurans NEB 479_9_contigs|length 45|copies 1
AAGTCGGCGCGGTCGCGGTCCATCTTGTTCAGGGCAATCAGGCGC
>1879547|reference Deinococcus radiodurans NEB 479_9_contigs|length 46|copies 1
AAGTCGGCGGCGGGGTAAATCAGCAGTTGCGCCCGCAGCGCGGGGC
>1879547|reference Deinococcus radiodurans NEB 479_9_contigs|length 43|copies 1
AAGTCGGGGCTGTCCAGACCGTCGCCGCTGACGATGGGCGTCT
>1879547|reference Deinococcus radiodurans NEB 479_9_contigs|length 30|copies 2
AAGTCGTACAGGTCGCGGTCGAGGAGGTGG
>1879547|reference Deinococcus radiodurans NEB 479_9_contigs|length 31|copies 1
AAGTCGTACAGGTCGCGGTCGAGGAGGTGGC
>1879547|reference Deinococcus radiodurans NEB 479_9_contigs|length 49|copies 3
AAGTCTGGTCGCTTCAGGCCGGGGCCAAGTCCCGCGTCAGGTCCTCCGG
>1879547|reference Deinococcus radiodurans NEB 479_9_contigs|length 45|copies 1
AAGTGAATCAGTTCGACCGCGCCTGTAATGTGCGCTTCGGGAATG
>1879547|reference Deinococcus radiodurans NEB 479_9_contigs|length 35|copies 2
AAGTGACCAACCTGCTGGCCGAGTCGTTCATCGTG
>1879547|reference Deinococcus radiodurans NEB 479_9_contigs|length 31|copies 1
AAGTGATTGCCAGCCGCGTGAAGGTGCTCAA
>1879547|reference Deinococcus radiodurans NEB 479_9_contigs|length 19|copies 1
AAGTGATTGGAGGTCTCTC
>1879547|reference Deinococcus radiodurans NEB 479_9_contigs|length 41|copies 1
AAGTGATTGGAGGTCTCTCATGACAACGGCCCCCGTACTCA
>1879547|reference Deinococcus radiodurans NEB 479_9_contigs|length 36|copies 1
AAGTGCAGCGCCTCGTGATTAGCCGGGACGTGCTGA
>1879547|reference Deinococcus radiodurans NEB 479_9_contigs|length 36|copies 1
AAGTGCAGGTCGTCGCGGTAACTGTCGTACTGCTGG
>1879547|reference Deinococcus radiodurans NEB 479_9_contigs|length 44|copies 1
AAGTGCATGAGATCGAGGGCGAGCACAAGCCTTCCTTCAAGGGT
>1879547|reference Deinococcus radiodurans NEB 479_9_contigs|length 34|copies 1
AAGTGCCCGACAGCATTCGCGGCGAGCTGACCAT
>1879547|reference Deinococcus radiodurans NEB 479_9_contigs|length 42|copies 2
AAGTGCCGCCCAAGTCACGCCCGGTTACCACACTGAAGTTGC
>1879547|reference Deinococcus radiodurans NEB 479_9_contigs|length 45|copies 1
AAGTGCGGCCCGCGTAGGGATTCTTGTACAGGCCGTAGTCGAAGG
>1879547|reference Deinococcus radiodurans NEB 479_9_contigs|length 52|copies 5
AAGTGCTGCCCCAGGCCTACGACGTGCTGATTTTCACGGGGGAAAGCACTCC
>1879547|reference Deinococcus radiodurans NEB 479_9_contigs|length 28|copies 1
AAGTGGCTGCCCAGGCTGCCCGGAGAGA
>1879547|reference Deinococcus radiodurans NEB 479_9_contigs|length 53|copies 1
AAGTGGTCGAGCAGCTCACCTACCTGCTCTTCCTCAAAGGCTTGGACGAAACG
>1879547|reference Deinococcus radiodurans NEB 479_9_contigs|length 39|copies 3
AAGTGTGAAGTCCACAGAATCCGCTGCTCAGCAGGCTAC
>1879547|reference Deinococcus radiodurans NEB 479_9_contigs|length 40|copies 1
AAGTGTGAAGTCCACAGAATCCGCTGCTCAGCAGGCTACC
>1879547|reference Deinococcus radiodurans NEB 479_9_contigs|length 43|copies 4
AAGTGTGGCAACCTACTCGGCTTACCCGGCAACAACTCGAAGA
>1879547|reference Deinococcus radiodurans NEB 479_9_contigs|length 47|copies 1
AAGTGTTGAATTGACCTGCGTTATTAACGCCGAGGCACAAAGGCTGG
>1879547|reference Deinococcus radiodurans NEB 479_9_contigs|length 49|copies 7
AAGTTAGCGTTTCCGGCTCAGATTTTCCACCACTTCCGGTCCCTGTCAG
>1879547|reference Deinococcus radiodurans NEB 479_9_contigs|length 41|copies 1
AAGTTCAGCCTCACTCGCGCCGGGCGGCAGTTCACCGGACG
>1879547|reference Deinococcus radiodurans NEB 479_9_contigs|length 43|copies 1
AAGTTCAGCGATCTGTTCTGGCTCAAGATTGAGGATCTCGGCC
>1879547|reference Deinococcus radiodurans NEB 479_9_contigs|length 48|copies 1
AAGTTCCACAAGATTCTTCCGCACACGGATAAGACCCTGCTCAGTAGG
>1879547|reference Deinococcus radiodurans NEB 479_9_contigs|length 35|copies 1
AAGTTCGAGACAGTGGCCCGCGAGAAGCTGAAAGT
>1879547|reference Deinococcus radiodurans NEB 479_9_contigs|length 47|copies 2
AAGTTCGCTCTCCTTCATGGGAACCCGGGCCGCGAAGTTGACGATGA
>1879547|reference Deinococcus radiodurans NEB 479_9_contigs|length 31|copies 1
AAGTTCTCGGCCCCGCGTGCCGCCGCCGACT
>1879547|reference Deinococcus radiodurans NEB 479_9_contigs|length 30|copies 1
AAGTTCTGGCAGCCGCGGGAAATCCAACCT
>1879547|reference Deinococcus radiodurans NEB 479_9_contigs|length 60|copies 1
AAGTTCTGGCAGCCGCGGGAAATCCAACCTATCCCCGCGCCGCAGACGGTGGGGGCGGCC
>1879547|reference Deinococcus radiodurans NEB 479_9_contigs|length 11|copies 1
AAGTTCTGTCC
>1879547|reference Deinococcus radiodurans NEB 479_9_contigs|length 29|copies 1
AAGTTGGATGCCGCCATTCTTCAGCCGGG
>1879547|reference Deinococcus radiodurans NEB 479_9_contigs|length 51|copies 1
AATAACCTGCCTGGCGTTCCTCCAGTTCCACCACTTCCACCCGCGTATAGG
>1879547|reference Deinococcus radiodurans NEB 479_9_contigs|length 53|copies 1
AATAAGCGCGAACCGGGCAGCGGCTGCGGCGCCCTGTCCCCCAGCGGCGTCAA
>1879547|reference Deinococcus radiodurans NEB 479_9_contigs|length 43|copies 1
AATAATCGTTTTGCCGCCCGCCTTGCTGATAAGCGTACCGATA
>1879547|reference Deinococcus radiodurans NEB 479_9_contigs|length 45|copies 2
AATACAGCCGGTGCCCAGTGGTGAGGTAAATCGTCTCGTTGTAGT
>1879547|reference Deinococcus radiodurans NEB 479_9_contigs|length 45|copies 1
AATACCAATACCAGCGCGACTACTCGTGGAAGAAAGATGGACGGG
>1879547|reference Deinococcus radiodurans NEB 479_9_contigs|length 40|copies 1
AATACCAGGCGCGGCTCCAGGCGTCCTTGTGATCCTTACG
>1879547|reference Deinococcus radiodurans NEB 479_9_contigs|length 55|copies 2
AATACCCATTTCTCGCGGGGAAAGAGCTTTTGCAGGTCGAGTTCCACCTTGTCAG
>1879547|reference Deinococcus radiodurans NEB 479_9_contigs|length 48|copies 1
AATACGAATTCCACCGGGTCTTCAATCGTGATGATGTTGTAGGCGAAG
>1879547|reference Deinococcus radiodurans NEB 479_9_contigs|length 9|copies 1
AATACGGAT
>1879547|reference Deinococcus radiodurans NEB 479_9_contigs|length 50|copies 2
AATACGGATTCCGATTGAATCCAGCAGATTTCTGGATTCAATCCGACTGA
>1879547|reference Deinococcus radiodurans NEB 479_9_contigs|length 51|copies 11
AATACGGATTCCGATTGAATCCAGCAGATTTCTGGATTCAATCCGACTGAA
>1879547|reference Deinococcus radiodurans NEB 479_9_contigs|length 52|copies 1
AATACGGATTCCGATTGAATCCAGCAGATTTCTGGATTCAATCCGACTGAAA
>1879547|reference Deinococcus radiodurans NEB 479_9_contigs|length 45|copies 1
AATACGGCACGTTGCCAGTCGGTACATCCAAATAAAACAGGCTGG
>1879547|reference Deinococcus radiodurans NEB 479_9_contigs|length 52|copies 2
AATAGAACTTGCCCTCCAGGAACATGTTGCTGACTGTCAGGAACATGCCCGT
>1879547|reference Deinococcus radiodurans NEB 479_9_contigs|length 42|copies 1
AATAGACGCCCGCGTATTCCGGCAACGCGGCCTTGATTTCGG
>1879547|reference Deinococcus radiodurans NEB 479_9_contigs|length 47|copies 1
AATAGCCGTCCTCCCTCCATCATCCATCACCCATCCTCTATCAACCT
>1879547|reference Deinococcus radiodurans NEB 479_9_contigs|length 58|copies 1
AATAGGCAGGACGACGGGTTCAAAGCCCTTGAGAAGGAAAATGAGCGCCTCAAAAGCC
>1879547|reference Deinococcus radiodurans NEB 479_9_contigs|length 44|copies 1
AATAGGGAAGTTTCATGCGTTGACCTCATCAATGGTGCGGACAG
>1879547|reference Deinococcus radiodurans NEB 479_9_contigs|length 51|copies 1
AATCAAACTCAGCGGCAACGCGCAGGACATCGCCCGCGACGAAACGGTCCG
>1879547|reference Deinococcus radiodurans NEB 479_9_contigs|length 46|copies 4
AATCAAGTCTCCTCCTGCCAGGGCCTCACCACGTCGCCGACCCGCA
>1879547|reference Deinococcus radiodurans NEB 479_9_contigs|length 41|copies 1
AATCACCACGTTGCCTTTCGGGTGCGTGATCAGATACCACG
>1879547|reference Deinococcus radiodurans NEB 479_9_contigs|length 37|copies 1
AATCACGGCGGTGCGGGCTTCATCCAGGGCGCGGCCC
>1879547|reference Deinococcus radiodurans NEB 479_9_contigs|length 61|copies 1
AATCACTTGCAACGGTGGTTGCTGGAACGGCAACAGGATTTGGACGCCCCGGCGCTGGAAG
>1879547|reference Deinococcus radiodurans NEB 479_9_contigs|length 39|copies 1
AATCAGAATGCCGTTGGGCATGAACACCAGCAGCAGGCG
>1879547|reference Deinococcus radiodurans NEB 479_9_contigs|length 47|copies 8
AATCAGCCCGGAGCTGGTGGGCCGCCCCGCCGTGCGCGCCATCTTGA
>1879547|reference Deinococcus radiodurans NEB 479_9_contigs|length 46|copies 5
AATCAGCCGCGCCAGTCCACTGACGCCGGGCAGCACGATTTTCTGG
>1879547|reference Deinococcus radiodurans NEB 479_9_contigs|length 47|copies 16
AATCAGCCGCGCCAGTCCACTGACGCCGGGCAGCACGATTTTCTGGG
>1879547|reference Deinococcus radiodurans NEB 479_9_contigs|length 50|copies 4
AATCAGCCGGAAGACCTGAAACTCGTCAAACTCCTTGTAGCCCAGGTAAG
>1879547|reference Deinococcus radiodurans NEB 479_9_contigs|length 39|copies 1
AATCAGCGGCGAACCGATGTTGCTGGTCATGATGATGAG
>1879547|reference Deinococcus radiodurans NEB 479_9_contigs|length 42|copies 3
AATCAGTCTCTCCCCTTCGCCTTCACCCCTTTGGTGGCGGGC
>1879547|reference Deinococcus radiodurans NEB 479_9_contigs|length 31|copies 1
AATCATAGGAGGCTCGCGGAGGAGAGAGGGG
>1879547|reference Deinococcus radiodurans NEB 479_9_contigs|length 30|copies 3
AATCATCACCTGTCGCGGCGCGAGCCACAG
>1879547|reference Deinococcus radiodurans NEB 479_9_contigs|length 35|copies 8
AATCATCACGACCTGAGTGCCCATATGCCGGGAAT
>1879547|reference Deinococcus radiodurans NEB 479_9_contigs|length 36|copies 1
AATCATCACGACCTGAGTGCCCATATGCCGGGAATG
>1879547|reference Deinococcus radiodurans NEB 479_9_contigs|length 45|copies 1
AATCATCTTCACCATGCCTGCTTGACTCAGGGCCATCGGGGAGGT
>1879547|reference Deinococcus radiodurans NEB 479_9_contigs|length 31|copies 1
AATCATGCGCAGGTCGCGGGCGCCCAGGGCG
>1879547|reference Deinococcus radiodurans NEB 479_9_contigs|length 44|copies 1
AATCATGGCAGGACAAATCAGCCCCACCCGCTCCGCACTGCTCG
>1879547|reference Deinococcus radiodurans NEB 479_9_contigs|length 40|copies 1
AATCATGTGATACTCAAGTCACACAAGAAGCTTATCAAGG
>1879547|reference Deinococcus radiodurans NEB 479_9_contigs|length 48|copies 9
AATCCAGCAGATTTCTGGATTCAACCGACTGAAAGGAGTAGGAAAAGA
>1879547|reference Deinococcus radiodurans NEB 479_9_contigs|length 50|copies 1
AATCCAGCAGATTTCTGGATTCAATCCGACTGAAAGGAGTAGGAAAAGAT
>1879547|reference Deinococcus radiodurans NEB 479_9_contigs|length 57|copies 8
AATCCAGCGGTGGATGTGCTGGAAAAAGGCAGGCGAGAGTTCCACCGGGTAGCTGCC
>1879547|reference Deinococcus radiodurans NEB 479_9_contigs|length 50|copies 1
AATCCAGCTTGGGGCCGTAGAAGGCGGCGTCACCGGGTTCGACGGTGTAG
>1879547|reference Deinococcus radiodurans NEB 479_9_contigs|length 30|copies 1
AATCCAGGTCACGCCGCGCTTGCCGTTGTC
>1879547|reference Deinococcus radiodurans NEB 479_9_contigs|length 30|copies 4
AATCCATCGACCTCGCGGTGGCGGCGGAGG
>1879547|reference Deinococcus radiodurans NEB 479_9_contigs|length 49|copies 1
AATCCATGACTCTTCATGTCGCTTACTCTGAAGCACGCCGGGGTGATGC
>1879547|reference Deinococcus radiodurans NEB 479_9_contigs|length 45|copies 1
AATCCCAAGAGCGGGCAGGGCGAAAGCGGCCTGCCCGAATTCGTG
>1879547|reference Deinococcus radiodurans NEB 479_9_contigs|length 43|copies 1
AATCCCGATCTGCTCCCCTTCCGCACCGATCAGGCGGACCTGC
>1879547|reference Deinococcus radiodurans NEB 479_9_contigs|length 23|copies 1
AATCCCGCAAACTGCTTGGCGTC
>1879547|reference Deinococcus radiodurans NEB 479_9_contigs|length 37|copies 1
AATCCCGCAAACTGCTTGGCGTCCCGGAACACAAATT
>1879547|reference Deinococcus radiodurans NEB 479_9_contigs|length 46|copies 5
AATCCCGCAAACTGCTTGGCGTCCCGGAACACAAATTCCAGCCTGA
>1879547|reference Deinococcus radiodurans NEB 479_9_contigs|length 47|copies 2
AATCCCGCAAACTGCTTGGCGTCCCGGAACACAAATTCCAGCCTGAA
>1879547|reference Deinococcus radiodurans NEB 479_9_contigs|length 49|copies 1
AATCCCGCAAACTGCTTGGCGTCCCGGAACACAAATTCCAGCCTGAACC
>1879547|reference Deinococcus radiodurans NEB 479_9_contigs|length 43|copies 1
AATCCCGTCTGGGCCGTGAATTCGGCGTGCGCGAGGCCGAGCA
>1879547|reference Deinococcus radiodurans NEB 479_9_contigs|length 50|copies 1
AATCCGACAGTCTCCAGCCAGAAGCCGGAAATGAGCCGGGCCTTACAGCC
>1879547|reference Deinococcus radiodurans NEB 479_9_contigs|length 42|copies 1
AATCCGAGCGGATGCGAGTAGGGAAAAATACGGATTCTGCGA
>1879547|reference Deinococcus radiodurans NEB 479_9_contigs|length 28|copies 1
AATCCGCACGCCCCGCGAAGCGGCCTTC
>1879547|reference Deinococcus radiodurans NEB 479_9_contigs|length 30|copies 13
AATCCGCACGCCCCGCGAAGCGGCCTTCTA
>1879547|reference Deinococcus radiodurans NEB 479_9_contigs|length 30|copies 1
AATCCGCAGGCCCCGCGAGGCCACTTCGTC
>1879547|reference Deinococcus radiodurans NEB 479_9_contigs|length 33|copies 1
AATCCGCAGGCCCCGCGAGGCCACTTCGTCCAG
>1879547|reference Deinococcus radiodurans NEB 479_9_contigs|length 42|copies 1
AATCCGCAGGCCCCGCGAGGCCACTTCGTCCAGCAGCGCAGC
>1879547|reference Deinococcus radiodurans NEB 479_9_contigs|length 18|copies 1
AATCCGCATCACCCGCGA
>1879547|reference Deinococcus radiodurans NEB 479_9_contigs|length 30|copies 3
AATCCGCATCACCCGCGAGGCCGGGCAGCG
>1879547|reference Deinococcus radiodurans NEB 479_9_contigs|length 38|copies 1
AATCCGCCAGGTGTGCGTCAGGGCGTGCGAGGCGTCGG
>1879547|reference Deinococcus radiodurans NEB 479_9_contigs|length 54|copies 1
AATCCGCGTACTCCAGGGCCGACCCCAGGAAGTCCCGGCGGTCAAGAAAGCCGT
>1879547|reference Deinococcus radiodurans NEB 479_9_contigs|length 39|copies 1
AATCCGCTCAATATCAGCTTTACCCCCGCCGACGCCGCC
>1879547|reference Deinococcus radiodurans NEB 479_9_contigs|length 56|copies 1
AATCCGCTTTGGTATCGGCCTCAAGCGCGGCTGGAATGCCACGACAAACTCGCAAA
>1879547|reference Deinococcus radiodurans NEB 479_9_contigs|length 31|copies 1
AATCCGTATCAGGTCGCGGCCCCGGTCCCCG
>1879547|reference Deinococcus radiodurans NEB 479_9_contigs|length 31|copies 1
AATCCGTATGAGTACGCGACAGGAAACGCCC
>1879547|reference Deinococcus radiodurans NEB 479_9_contigs|length 40|copies 22
AATCCTACGCGGTTCGCCGCTTCGCGATGAGTCTCGGGAG
>1879547|reference Deinococcus radiodurans NEB 479_9_contigs|length 50|copies 1
AATCCTGAAGGCTGCCGGGCCACGCTGAACAAACTGATGGCTTCGCTGAA
>1879547|reference Deinococcus radiodurans NEB 479_9_contigs|length 36|copies 1
AATCCTGCGTCAGCTCGTGCTTCTGGCTTTCCAGCA
>1879547|reference Deinococcus radiodurans NEB 479_9_contigs|length 53|copies 4
AATCCTGGCCCGCTCATACTCCGCGCCGCTGATCAACCCCCCGAACTCCGGCG
>1879547|reference Deinococcus radiodurans NEB 479_9_contigs|length 54|copies 1
AATCCTGGCCCGCTCATACTCCGCGCCGCTGATCAACCCCCCGAACTCCGGCGG
>1879547|reference Deinococcus radiodurans NEB 479_9_contigs|length 32|copies 5
AATCGAGATGTTGAAGGTGGAGATGTCGCCCT
>1879547|reference Deinococcus radiodurans NEB 479_9_contigs|length 45|copies 1
AATCGCCGACCGGCACACCGACCTGGCGCTGGCGTGGCGCAGCAC
>1879547|reference Deinococcus radiodurans NEB 479_9_contigs|length 31|copies 2
AATCGCCTTGGCCTCGCGGTGATGCTCAAAG
>1879547|reference Deinococcus radiodurans NEB 479_9_contigs|length 44|copies 1
AATCGCGCTGCCGACCACCACCGCCCGCGCCCCGGCAGCGAGGG
>1879547|reference Deinococcus radiodurans NEB 479_9_contigs|length 47|copies 1
AATCGCGTAGGCCTGCTGCACGCCGGGAAAGGCCACCGCAATCTGCT
>1879547|reference Deinococcus radiodurans NEB 479_9_contigs|length 30|copies 1
AATCGCTAGTAATCGCGGGTCAGCATACCG
>1879547|reference Deinococcus radiodurans NEB 479_9_contigs|length 50|copies 3
AATCGCTCTCCGGCACCAACGTGCCCTGGGACTTCGTGGAGCTGCCTTCC
>1879547|reference Deinococcus radiodurans NEB 479_9_contigs|length 47|copies 1
AATCGGAATCACCTCGGGTGCGGCGAGGTTCGCGGTAGTGGGAAGGA
>1879547|reference Deinococcus radiodurans NEB 479_9_contigs|length 56|copies 1
AATCGGAGACATCCGCGCAGCTTCCAGGCGGACTTTCCCCGCCAAGGAGAAAAAGC
>1879547|reference Deinococcus radiodurans NEB 479_9_contigs|length 31|copies 1
AATCGGCGGCGCCACCGGAAAATCCATGTCG
>1879547|reference Deinococcus radiodurans NEB 479_9_contigs|length 40|copies 1
AATCGGCGTGATCGACGACGTATCCGGCATCGGTCAGATC
>1879547|reference Deinococcus radiodurans NEB 479_9_contigs|length 55|copies 2
AATCGGTCGGGTACTTCGCCGAACGCGCCGACGGACACCAGGGGTTTCTCAAAGC
>1879547|reference Deinococcus radiodurans NEB 479_9_contigs|length 30|copies 3
AATCGGTGGCAATCGCGACCAAGTCCCCCG
>1879547|reference Deinococcus radiodurans NEB 479_9_contigs|length 8|copies 1
AATCGGTT
>1879547|reference Deinococcus radiodurans NEB 479_9_contigs|length 43|copies 2
AATCGGTTTGGTCGCCTCGCTCATCAGGAACTCGGTGCAGAAG
>1879547|reference Deinococcus radiodurans NEB 479_9_contigs|length 44|copies 2
AATCTCCAGGAGGATGCTGCGCTCCCCGTTGTCGTGACGCTTGA
>1879547|reference Deinococcus radiodurans NEB 479_9_contigs|length 51|copies 17
AATCTCCTGCGCGGTCAGCCCCTTGCCGGGAATCTCCTCCTCGGGGCAGCC
>1879547|reference Deinococcus radiodurans NEB 479_9_contigs|length 39|copies 1
AATCTCTACGCCCCGGTGCAGCTCCGCGTACCACTCGGG
>1879547|reference Deinococcus radiodurans NEB 479_9_contigs|length 36|copies 1
AATCTCTGGCTGGCGCGGGCGTCGGCGTGTGGGCGT
>1879547|reference Deinococcus radiodurans NEB 479_9_contigs|length 53|copies 1
AATCTGCATCCCCAGACGCTCGGTGTCGGGGTCTTCGCGGCTGATGGCCTTGA
>1879547|reference Deinococcus radiodurans NEB 479_9_contigs|length 30|copies 1
AATCTGGACTTCTCGCGGGTGTGGGCGGAA
>1879547|reference Deinococcus radiodurans NEB 479_9_contigs|length 42|copies 1
AATCTGGTAGTTTCAGATTCAATCCGACTTGCAAAGCTGCGC
>1879547|reference Deinococcus radiodurans NEB 479_9_contigs|length 49|copies 1
AATCTGGTAGTTTCAGATTCAATCCGAGCGGATGCGAGTAGGAAAAAAT
>1879547|reference Deinococcus radiodurans NEB 479_9_contigs|length 53|copies 1
AATCTGGTGGACACCGACGCCAAATTTGGACACCGCCGCGACCCGGCGGGCTA
>1879547|reference Deinococcus radiodurans NEB 479_9_contigs|length 39|copies 1
AATCTGTCATATGACGCGGCGTGGGTAAAGAGGGCAAGG
>1879547|reference Deinococcus radiodurans NEB 479_9_contigs|length 26|copies 1
AATCTGTTCGCGGCGGGGTTTGGCAG
>1879547|reference Deinococcus radiodurans NEB 479_9_contigs|length 33|copies 1
AATCTTCCAGAAGATACCGAATTCACTCATACC
>1879547|reference Deinococcus radiodurans NEB 479_9_contigs|length 32|copies 1
AATCTTGAGAATTTCGCGGATGGCGCTCGCGG
>1879547|reference Deinococcus radiodurans NEB 479_9_contigs|length 45|copies 1
AATGAAGCGGGCCTGCGTTTCCTGCAAAACTGCGCTGGGAACGTC
>1879547|reference Deinococcus radiodurans NEB 479_9_contigs|length 38|copies 1
AATGAATCATGTCGGTCACTTTGCCCTGGCGCAGACCG
>1879547|reference Deinococcus radiodurans NEB 479_9_contigs|length 36|copies 1
AATGACACTCAGCGGGAATCGATGTCGATAGGGCTT
>1879547|reference Deinococcus radiodurans NEB 479_9_contigs|length 38|copies 1
AATGACATGAGCGCCCTGGCCCGTGATGGCCCAGCAAT
>1879547|reference Deinococcus radiodurans NEB 479_9_contigs|length 49|copies 2
AATGACCGCCACCGAGCCGTTCGCCTTCAGTTCGCCGACCAGCGCGGAG
>1879547|reference Deinococcus radiodurans NEB 479_9_contigs|length 34|copies 1
AATGACGTTGATCTTGCTCGCGCCAGCGTCCACC
>1879547|reference Deinococcus radiodurans NEB 479_9_contigs|length 43|copies 2
AATGACGTTGATCTTGCTCGCGCCAGCGTCCACCAGCACCACG
>1879547|reference Deinococcus radiodurans NEB 479_9_contigs|length 44|copies 1
AATGAGGGGCCGCAGACGCTCGCGCCGCAGCTTGAGGGCGGCGC
>1879547|reference Deinococcus radiodurans NEB 479_9_contigs|length 46|copies 2
AATGATGTCCACGATGCTGGGGCCGCCTTCGCCAATAGAAATCGGT
>1879547|reference Deinococcus radiodurans NEB 479_9_contigs|length 29|copies 1
AATGCACAGCAGCAGGGCCTCGCGCACCT
>1879547|reference Deinococcus radiodurans NEB 479_9_contigs|length 48|copies 1
AATGCACATGATTTCGCGGGCGCCGCTGTTGTCCGCCACGTCCAGGCG
>1879547|reference Deinococcus radiodurans NEB 479_9_contigs|length 56|copies 1
AATGCACCACGCTCAGGGTGTGGTAGCACACGCGCTTTTCGCGGTTTTCCTCGGCC
>1879547|reference Deinococcus radiodurans NEB 479_9_contigs|length 56|copies 2
AATGCCGAGTTTTCGTCGAAAAACAGGGGGCAACTCCGCCGCGTTATAAACAACGG
>1879547|reference Deinococcus radiodurans NEB 479_9_contigs|length 40|copies 54
AATGCCTCGTCGCCCACCTCCAGCCGCAGGGCGTGCAGGG
>1879547|reference Deinococcus radiodurans NEB 479_9_contigs|length 54|copies 1
AATGCCTGCGCCAGCACGTACAGGTCGTCTTGCCGGACTGTGCCACCCAGCGTC
>1879547|reference Deinococcus radiodurans NEB 479_9_contigs|length 44|copies 1
AATGCGCTGGTCAAGGACCTGTTCTTCCGCGTGGGCTACTCGCG
>1879547|reference Deinococcus radiodurans NEB 479_9_contigs|length 38|copies 1
AATGCTCTAGGGCAGCAGCACGCGCGGCTCGGGCGCAG
>1879547|reference Deinococcus radiodurans NEB 479_9_contigs|length 57|copies 3
AATGCTCTGATACGGATTCCGCTTAATTCCTGCACAGTCGGGAAAGCGCCGCCTGTG
>1879547|reference Deinococcus radiodurans NEB 479_9_contigs|length 42|copies 1
AATGCTGCTGCGGCACGGTTTGGAGCGCAGCGAGGCCGCCAA
>1879547|reference Deinococcus radiodurans NEB 479_9_contigs|length 64|copies 1
AATGGAAGGGCAGCCGGACTTCGGCGCCTTCGCCAAAACCTACATGGCCCGCTATCCCACCCCG
>1879547|reference Deinococcus radiodurans NEB 479_9_contigs|length 44|copies 1
AATGGACCAGAACCGCGTGGTGAGCGGTGCGGCGGGCGGCGCCT
>1879547|reference Deinococcus radiodurans NEB 479_9_contigs|length 41|copies 1
AATGGAGAGCGTGAAGCTGTTGCCGGGGCGAATCTGCTCGG
>1879547|reference Deinococcus radiodurans NEB 479_9_contigs|length 25|copies 1
AATGGAGATGCACCGCGACCAAAAT
>1879547|reference Deinococcus radiodurans NEB 479_9_contigs|length 31|copies 2
AATGGAGATGCACCGCGACCAAAATGCCGCT
>1879547|reference Deinococcus radiodurans NEB 479_9_contigs|length 57|copies 2
AATGGAGCGAAGGAGATGGCGGCGCTTTTCCGACATCTCCGAAGAAGAATTCCGTCC
>1879547|reference Deinococcus radiodurans NEB 479_9_contigs|length 62|copies 1
AATGGCCCGCTTGTCCGGGAACCCCGCCAGCAGCCGGTCGGTGATTTCGGTGGGACTCTGTT
>1879547|reference Deinococcus radiodurans NEB 479_9_contigs|length 47|copies 2
AATGGCCGAAGCGCCGGGGCCAGTGTCTCAACAGGCGCAAGCAGCCG
>1879547|reference Deinococcus radiodurans NEB 479_9_contigs|length 42|copies 1
AATGGGAACCCGTGCGGGCTGCCGGGACAGGCGACTGAGCGG
>1879547|reference Deinococcus radiodurans NEB 479_9_contigs|length 29|copies 1
AATGGGACCTCACCGCGACCATCAAGCCC
>1879547|reference Deinococcus radiodurans NEB 479_9_contigs|length 30|copies 2
AATGGGACCTCACCGCGACCATCAAGCCCA
>1879547|reference Deinococcus radiodurans NEB 479_9_contigs|length 31|copies 1
AATGGGACCTCACCGCGACCATCAAGCCCAG
>1879547|reference Deinococcus radiodurans NEB 479_9_contigs|length 30|copies 2
AATGGGCTTTGCCCGCGAAGTGGCCGACCG
>1879547|reference Deinococcus radiodurans NEB 479_9_contigs|length 29|copies 1
AATGGGTGTGAAAAACGCCGTGTCTCAGG
>1879547|reference Deinococcus radiodurans NEB 479_9_contigs|length 30|copies 1
AATGGGTGTGAACCGCGATACTCTGTACGA
>1879547|reference Deinococcus radiodurans NEB 479_9_contigs|length 31|copies 7
AATGGGTGTGAACCGCGATACTCTGTACGAG
>1879547|reference Deinococcus radiodurans NEB 479_9_contigs|length 55|copies 5
AATGGGTTCGCCGAACCGGATGACCCAGCGCCGACCGTCGCGGCTGATTCCGGCG
>1879547|reference Deinococcus radiodurans NEB 479_9_contigs|length 56|copies 1
AATGGGTTCGCCGAACCGGATGACCCAGCGCCGACCGTCGCGGCTGATTCCGGCGG
>1879547|reference Deinococcus radiodurans NEB 479_9_contigs|length 41|copies 2
AATGGTACGTCAACTACGTCTGCGAGGTGGAATCTGCTCCG
>1879547|reference Deinococcus radiodurans NEB 479_9_contigs|length 38|copies 1
AATGGTCCTCAGCGTCGCGTCGTGAAAGATGGTGTAGG
>1879547|reference Deinococcus radiodurans NEB 479_9_contigs|length 45|copies 5
AATGGTGCCCGACACGGGGCGAAGCATCCGCGACACGGCCCGCAG
>1879547|reference Deinococcus radiodurans NEB 479_9_contigs|length 42|copies 1
AATGGTTCGGCGCCGCGCTCTACGCCACCAACAACGGGCGCG
>1879547|reference Deinococcus radiodurans NEB 479_9_contigs|length 53|copies 1
AATGTACCGCTCCTCCGGGGGCGGTGTTCAGTTTTCCGTCGGACGCGGCCTGG
>1879547|reference Deinococcus radiodurans NEB 479_9_contigs|length 43|copies 1
AATGTCCTCGTAGCCCAGGTCGGTCAGCGCCTTGCGGAAGGCG
>1879547|reference Deinococcus radiodurans NEB 479_9_contigs|length 45|copies 1
AATGTCGTCCACCTCCTGTATCATGTCGAGGAGGGCGTTGGCCTG
>1879547|reference Deinococcus radiodurans NEB 479_9_contigs|length 47|copies 1
AATGTTCTTGAGCGCGTGGCCCTTGGTCGTGTTCTGGAAATAGACGT
>1879547|reference Deinococcus radiodurans NEB 479_9_contigs|length 41|copies 1
AATTACGTCCTCTTTCTCAGTGAGCTGTGCGATCTGCTCGG
>1879547|reference Deinococcus radiodurans NEB 479_9_contigs|length 56|copies 1
AATTCAGCGTCCCAAAGGCACCCAGGACCATCTGCCCTCAGGCAGTCCCAAACTCA
>1879547|reference Deinococcus radiodurans NEB 479_9_contigs|length 24|copies 1
AATTCCTCGCGAACGGTGCGCCAG
>1879547|reference Deinococcus radiodurans NEB 479_9_contigs|length 45|copies 1
AATTCCTGGATCTTGTCCTATCCCCAAGTTGGACAAAATCACCTG
>1879547|reference Deinococcus radiodurans NEB 479_9_contigs|length 53|copies 1
AATTCCTGGGAAGCCAGGATGTGCAATTGCGGTCACAGCCAGGCATTGAGGCG
>1879547|reference Deinococcus radiodurans NEB 479_9_contigs|length 48|copies 1
AATTCGCGCAGGCCCAGGCGGTCGGGCGCTTCCAGGTGGTAGCGGAAG
>1879547|reference Deinococcus radiodurans NEB 479_9_contigs|length 30|copies 1
AATTCGCGCTGGTCGCGGCGCGGCGCTCGC
>1879547|reference Deinococcus radiodurans NEB 479_9_contigs|length 37|copies 3
AATTCGGAATTCTCAATCACCGCGTCATGGCGGTGCG
>1879547|reference Deinococcus radiodurans NEB 479_9_contigs|length 11|copies 1
AATTCGGCGGC
>1879547|reference Deinococcus radiodurans NEB 479_9_contigs|length 43|copies 1
AATTCGTAGCGGATAGGGCAATGGCAAGCGTGGTGTTAAGAAT
>1879547|reference Deinococcus radiodurans NEB 479_9_contigs|length 35|copies 1
AATTCGTGGACGAGTACGAAGCACGCGACCTGACG
>1879547|reference Deinococcus radiodurans NEB 479_9_contigs|length 30|copies 1
AATTCTCAATCACCGCGTCATGGCGGTGCG
>1879547|reference Deinococcus radiodurans NEB 479_9_contigs|length 45|copies 1
AATTCTTCGCAATCTCGGTCTTGAGGCACGATTCCACGAGTTAGA
>1879547|reference Deinococcus radiodurans NEB 479_9_contigs|length 45|copies 1
AATTCTTCGCAATCTCGGTCTTGAGGCGCGATTCCACGAATTAGA
>1879547|reference Deinococcus radiodurans NEB 479_9_contigs|length 53|copies 1
AATTCTTCTTTCAGGATTTGATGGACGGTCAAAATCTGGTGAGCCTGTACGAC
>1879547|reference Deinococcus radiodurans NEB 479_9_contigs|length 31|copies 2
AATTGCAGGACTTCCGCGACGTGCTGACCAC
>1879547|reference Deinococcus radiodurans NEB 479_9_contigs|length 11|copies 1
AATTGCGGGTA
>1879547|reference Deinococcus radiodurans NEB 479_9_contigs|length 30|copies 2
AATTGCTGCCCGCCGCGGGCGTCACGCAGG
>1879547|reference Deinococcus radiodurans NEB 479_9_contigs|length 31|copies 2
AATTGCTGCCCGCCGCGGGCGTCACGCAGGT
>1879547|reference Deinococcus radiodurans NEB 479_9_contigs|length 33|copies 3
AATTGCTGCCCGCCGCGGGCGTCACGCAGGTGG
>1879547|reference Deinococcus radiodurans NEB 479_9_contigs|length 38|copies 7
AATTGGAGGACTATCAGGAAGAGATGTTCAGCCCGCCC
>1879547|reference Deinococcus radiodurans NEB 479_9_contigs|length 39|copies 1
AATTGGAGGACTATCAGGAAGAGATGTTCAGCCCGCCCG
>1879547|reference Deinococcus radiodurans NEB 479_9_contigs|length 47|copies 1
AATTGGGCAAACGCTAGTCTTAGGCGTGAGTGAGAAAAAACCCGCCT
>1879547|reference Deinococcus radiodurans NEB 479_9_contigs|length 51|copies 1
AATTGGGCCATCGGCATCGGGTGCGACCACCTTCCAGGCCCGCAGGTAGGC
>1879547|reference Deinococcus radiodurans NEB 479_9_contigs|length 58|copies 1
AATTGTCCGGTCTTGATGGGTGGGAGTGGGCCGGTCAACCACTGATTTTTGCCGTCAA
>1879547|reference Deinococcus radiodurans NEB 479_9_contigs|length 45|copies 1
AATTGTTATCAGGCGTACCAGTTGATGATTCTCGCCCATTCCTTC
>1879547|reference Deinococcus radiodurans NEB 479_9_contigs|length 43|copies 1
AATTTATCACCAGCGTGAGCACGGTCGCGGCGAGGAGCGTCAC
>1879547|reference Deinococcus radiodurans NEB 479_9_contigs|length 45|copies 1
AATTTCCATGTCCTTTTCGGCCAGCAGGTGCCCGCTGCCGAGGTC
>1879547|reference Deinococcus radiodurans NEB 479_9_contigs|length 30|copies 1
AATTTCCGCAACTCGCGGCAGGTCACGGGG
>1879547|reference Deinococcus radiodurans NEB 479_9_contigs|length 54|copies 1
AATTTCTGGAGCGCCGCCTCGAAACGCTGGCACAGTACGGGCCTCAATTTACGG
>1879547|reference Deinococcus radiodurans NEB 479_9_contigs|length 55|copies 21
AATTTCTGGAGCGCCGCCTCGAAACGCTGGCACAGTACGGGCCTCAATTTACGGC
>1879547|reference Deinococcus radiodurans NEB 479_9_contigs|length 41|copies 4
AATTTGCCGGGCGAGTTGCAGGCGCCGCGTCCCAGTGGCCG
>1879547|reference Deinococcus radiodurans NEB 479_9_contigs|length 42|copies 3
AATTTTTTCGGGCTTCGTTCTGGCGCTGAGGTACAGCGAACG
>1879547|reference Deinococcus radiodurans NEB 479_9_contigs|length 33|copies 1
ACAAAAAAATCGTCAAAAGCGCCCAGGTTCTGC
>1879547|reference Deinococcus radiodurans NEB 479_9_contigs|length 55|copies 1
ACAAAAAAATCGTCAAAAGCGCCCAGGTTCTGCGCTACGCCATGAAGCAGTCGGG
>1879547|reference Deinococcus radiodurans NEB 479_9_contigs|length 41|copies 1
ACAAAACTCAGTCATCAGTCCGCCCGCGGAAATGAACGAAG
>1879547|reference Deinococcus radiodurans NEB 479_9_contigs|length 42|copies 1
ACAAAACTCAGTCATCAGTCCGCCCGCGGAAATGAACGAAGG
>1879547|reference Deinococcus radiodurans NEB 479_9_contigs|length 30|copies 1
ACAAAACTGGAATCGCGGCCGCCGACTACG
>1879547|reference Deinococcus radiodurans NEB 479_9_contigs|length 41|copies 1
ACAAACCGCAGACTCTCCTTCGCCCGCGTGTACGCCACGTA
>1879547|reference Deinococcus radiodurans NEB 479_9_contigs|length 43|copies 1
ACAAACCGCAGACTCTCCTTCGCCCGCGTGTACGCCACGTACC
>1879547|reference Deinococcus radiodurans NEB 479_9_contigs|length 32|copies 1
ACAAACGCATCGCCCGCGAGCTTCACATCACA
>1879547|reference Deinococcus radiodurans NEB 479_9_contigs|length 42|copies 1
ACAAACGGTATTTGTACGTTCTGAGCGTGGTGGGCATGAGTT
>1879547|reference Deinococcus radiodurans NEB 479_9_contigs|length 42|copies 1
ACAAAGGCGCTGCTGTCAGACCTCTTCTGTGGTCGCCCACGG
>1879547|reference Deinococcus radiodurans NEB 479_9_contigs|length 48|copies 1
ACAAAGGCTACGTCGGGAGTGGCGTGTACGCCAAGTCACGGGAGGACG
>1879547|reference Deinococcus radiodurans NEB 479_9_contigs|length 39|copies 2
ACAAAGGTGATCACGCGAATGAGCAGCAGGAATTGCCTC
>1879547|reference Deinococcus radiodurans NEB 479_9_contigs|length 51|copies 1
ACAAAGTCACCGCCGTCAAAATCGACCCCTACATCAACATCGACGCCGGAA
>1879547|reference Deinococcus radiodurans NEB 479_9_contigs|length 51|copies 1
ACAACAAACTCAGCCACGTGGACAAAAGGCCGACCGCCTCGAACAGTACCT
>1879547|reference Deinococcus radiodurans NEB 479_9_contigs|length 35|copies 6
ACAACAACGCCTACGACAGCGGCGATGCGGTGCTC
>1879547|reference Deinococcus radiodurans NEB 479_9_contigs|length 45|copies 1
ACAACAAGCCGCCGACGGTACCAAGACGGAAGTGGTCTTGCAGCG
>1879547|reference Deinococcus radiodurans NEB 479_9_contigs|length 55|copies 1
ACAACACCCGCATGATCGCCACCTGGCTGGCTTTTGCCGGTGCAAAGGACGTGCA
>1879547|reference Deinococcus radiodurans NEB 479_9_contigs|length 51|copies 1
ACAACACCTGGGCCATTGCCGTGCCTGCCAAACTGGCGCAGGCCAATGGCC
>1879547|reference Deinococcus radiodurans NEB 479_9_contigs|length 48|copies 1
ACAACATCGAAAACGCCATCAAGCGTGCGGTGGGCGCGGGCGAAGGCG
>1879547|reference Deinococcus radiodurans NEB 479_9_contigs|length 31|copies 1
ACAACATCGAGAACCGCGACGCCGTGCTGAG
>1879547|reference Deinococcus radiodurans NEB 479_9_contigs|length 44|copies 1
ACAACCCCACCAGAATCGGCACCAGCACGGTGGCCCCGAACATG
>1879547|reference Deinococcus radiodurans NEB 479_9_contigs|length 47|copies 1
ACAACCCGGTGGACTGGTGGCCGTGGTCGCCTGAGGCCTTCGAGGAA
>1879547|reference Deinococcus radiodurans NEB 479_9_contigs|length 47|copies 1
ACAACCGCCGCACCGGGTCCAGCCTCGACTCGCGCAGCTACGGCCCG
>1879547|reference Deinococcus radiodurans NEB 479_9_contigs|length 30|copies 1
ACAACCGCTATCAAACAAACTCTTCGGCCC
>1879547|reference Deinococcus radiodurans NEB 479_9_contigs|length 56|copies 1
ACAACCGCTATCAAACAAACTCTTCGGCCCGCCCAGTGCGGGTCCGTTTTTGTTCA
>1879547|reference Deinococcus radiodurans NEB 479_9_contigs|length 53|copies 1
ACAACCTCGACCGCAGCGTTCTCGACGACGTGATTCAGGTCTGGGAAGAGGAC
>1879547|reference Deinococcus radiodurans NEB 479_9_contigs|length 49|copies 1
ACAACCTTGTCCTATTCACTGATGGATATTTGCCCTACCAGAGCTTATT
>1879547|reference Deinococcus radiodurans NEB 479_9_contigs|length 30|copies 1
ACAACGTGCTGATGGGGTCGCAGAAATACC
>1879547|reference Deinococcus radiodurans NEB 479_9_contigs|length 46|copies 1
ACAACTACTTCCGGCAACTGTTCGCGCAGGTGACCAACCCGCCCAT
>1879547|reference Deinococcus radiodurans NEB 479_9_contigs|length 47|copies 2
ACAACTACTTCCGGCAACTGTTCGCGCAGGTGACCAACCCGCCCATC
>1879547|reference Deinococcus radiodurans NEB 479_9_contigs|length 39|copies 1
ACAACTCGAAGAACGTCGTCTCGCGGCGCAGCCCCTCCT
>1879547|reference Deinococcus radiodurans NEB 479_9_contigs|length 63|copies 1
ACAACTGGCGAACCCAGTTCGTGGAGGCGGGCCGTGCCCGCCTTGCAGGGAATAGGCAGGACG
>1879547|reference Deinococcus radiodurans NEB 479_9_contigs|length 47|copies 5
ACAAGCATCCTAGCAGATTCAGGGACTTCCCGCGAAAAAACAACACG
>1879547|reference Deinococcus radiodurans NEB 479_9_contigs|length 42|copies 1
ACAAGCCCGGCGACGCGATTGAAGCGTATGTCGTGCGTGTGG
>1879547|reference Deinococcus radiodurans NEB 479_9_contigs|length 54|copies 1
ACAAGCGGTGGAGCATGTGGTTTAATTCGAAGCAACGCGAAGAACCTTACCAGG
>1879547|reference Deinococcus radiodurans NEB 479_9_contigs|length 44|copies 1
ACAAGCTCCTGAACGCGCTCGGGCTGCCGGACGTGCAGGCCCTC
>1879547|reference Deinococcus radiodurans NEB 479_9_contigs|length 31|copies 12
ACAAGGAAATCGCCCGCGACCTCGACATCAG
>1879547|reference Deinococcus radiodurans NEB 479_9_contigs|length 47|copies 1
ACAAGGACGTAGGCCAGTGTGAAGAGGTCGGGCAGGCTAAAATATTC
>1879547|reference Deinococcus radiodurans NEB 479_9_contigs|length 52|copies 1
ACAAGGACGTAGGCCAGTGTGAAGAGGTCGGGCAGGCTAAAATATTCCAGAA
>1879547|reference Deinococcus radiodurans NEB 479_9_contigs|length 37|copies 3
ACAAGGCCGGAAACCGCGAAGTGGCGCAGTTCCAGGG
>1879547|reference Deinococcus radiodurans NEB 479_9_contigs|length 42|copies 1
ACAAGGCCGTCGAGATTCTGCGTGATGAACTGAGCGTGTTCG
>1879547|reference Deinococcus radiodurans NEB 479_9_contigs|length 30|copies 2
ACAAGGGCAAGCTCGCGGGCGTCTTTCGCA
>1879547|reference Deinococcus radiodurans NEB 479_9_contigs|length 31|copies 1
ACAAGGGCAAGCTCGCGGGCGTCTTTCGCAA
>1879547|reference Deinococcus radiodurans NEB 479_9_contigs|length 52|copies 1
ACAAGGTAAACTCAGCCATGCGAAAGCCCCTAATAACCATTGACGGACAAGT
>1879547|reference Deinococcus radiodurans NEB 479_9_contigs|length 37|copies 1
ACAAGGTCAAGGCCCTGTTCCGCGACTGGTTCTGAAG
>1879547|reference Deinococcus radiodurans NEB 479_9_contigs|length 43|copies 1
ACAAGTACCTCAAGAACGCCAAGGTCCGGCAGGCCGTCAGCAT
>1879547|reference Deinococcus radiodurans NEB 479_9_contigs|length 41|copies 3
ACAAGTTCACAGGCGCCTACGAGGACGCGCTGACCACCAGC
>1879547|reference Deinococcus radiodurans NEB 479_9_contigs|length 57|copies 1
ACAATATATTCTTGCCCCTTACTGGATAAAGGGCAGGCTAAAGACCAGGGTTTGTGG
>1879547|reference Deinococcus radiodurans NEB 479_9_contigs|length 49|copies 9
ACAATCTGTTGCCCAGAGCAGCAACCCGCTGCTGAACGTCGGCTTTCGC
>1879547|reference Deinococcus radiodurans NEB 479_9_contigs|length 38|copies 6
ACAATGACGTGGGGCCGCTCGCGCTCCACTACTTCGCG
>1879547|reference Deinococcus radiodurans NEB 479_9_contigs|length 44|copies 1
ACACAAAGACGCAACGTCTTTTTGGCGAGCGGACTGGGACAGCT
>1879547|reference Deinococcus radiodurans NEB 479_9_contigs|length 41|copies 2
ACACACCGACCCCACGGAGCCAGACAAGGGCCGTGCCGATC
>1879547|reference Deinococcus radiodurans NEB 479_9_contigs|length 31|copies 2
ACACACCGACGTGCGCTACCTCAACGAGCAG
>1879547|reference Deinococcus radiodurans NEB 479_9_contigs|length 30|copies 1
ACACACCTCCGACCGCGAGCGCACCGCCGC
>1879547|reference Deinococcus radiodurans NEB 479_9_contigs|length 73|copies 3
ACACACGAAAAACCCGCCTGCCTCCAACCGGAAAGCAGGCGGGTTTCCTCTGGGGCGGTTACAGCGCTTCTTT
>1879547|reference Deinococcus radiodurans NEB 479_9_contigs|length 42|copies 1
ACACATCAAAAGGATGGAAGTAGAAAATCAGGATACTGAAGT
>1879547|reference Deinococcus radiodurans NEB 479_9_contigs|length 43|copies 1
ACACATCATCCGTCGAAATGCACTCAACTTTAGTCGCCACCAA
>1879547|reference Deinococcus radiodurans NEB 479_9_contigs|length 52|copies 1
ACACATCCTGGCGAACGACCCCCGGCTGGAGCATCCGCGTTTGCAGTATTTG
>1879547|reference Deinococcus radiodurans NEB 479_9_contigs|length 53|copies 1
ACACATCCTGGCGAACGACCCCCGGCTGGAGCATCCGCGTTTGCAGTATTTGA
>1879547|reference Deinococcus radiodurans NEB 479_9_contigs|length 35|copies 1
ACACCAACGGCAACGGCGAGCAGGACGCGGGCGAG
>1879547|reference Deinococcus radiodurans NEB 479_9_contigs|length 46|copies 1
ACACCAAGCCCACCTGCGTGCTGCTCGGCGCCGAGAAGTGGGGGGT
>1879547|reference Deinococcus radiodurans NEB 479_9_contigs|length 48|copies 2
ACACCAAGCCCACCTGCGTGCTGCTCGGCGCCGAGAAGTGGGGGGTGT
>1879547|reference Deinococcus radiodurans NEB 479_9_contigs|length 48|copies 1
ACACCAAGGACATCGGCCTGGGCAACGCGGGCGCGGTCAAGGCGGCAG
>1879547|reference Deinococcus radiodurans NEB 479_9_contigs|length 42|copies 1
ACACCACCGCCGTGCCCGCCGCCGGGGTCATCTTGCAGTGCG
>1879547|reference Deinococcus radiodurans NEB 479_9_contigs|length 32|copies 4
ACACCACCGCCTTCTACGCGGTTGAAGGCAAG
>1879547|reference Deinococcus radiodurans NEB 479_9_contigs|length 33|copies 2
ACACCACCGCCTTCTACGCGGTTGAAGGCAAGG
>1879547|reference Deinococcus radiodurans NEB 479_9_contigs|length 56|copies 1
ACACCACCGTCAAGGCCCTCGACCTCAAGCTGAACAAGGTGGTCTGGCTGACCCGC
>1879547|reference Deinococcus radiodurans NEB 479_9_contigs|length 46|copies 1
ACACCAGAGTTCATCGGCCTGGACCTGACCGAGGTCGAGTTCTCCC
>1879547|reference Deinococcus radiodurans NEB 479_9_contigs|length 30|copies 3
ACACCAGCAGGTCGCCGGGGCGCAGCAGGT
>1879547|reference Deinococcus radiodurans NEB 479_9_contigs|length 41|copies 1
ACACCAGCAGGTCGCCGGGGCGCAGCAGGTCGGGCAACTCG
>1879547|reference Deinococcus radiodurans NEB 479_9_contigs|length 52|copies 1
ACACCAGCCCGCCCACAGCGCCTTCCACCGTCTTGCCGGGGCTGACCTCGGG
>1879547|reference Deinococcus radiodurans NEB 479_9_contigs|length 41|copies 1
ACACCAGCCCGGTGCGCGCCTGACGCTGGCGCTGCCCGGCG
>1879547|reference Deinococcus radiodurans NEB 479_9_contigs|length 46|copies 1
ACACCAGTATGCTCTTTGGGAAGTTCTGCCTGATTCGTTTTGCTGT
>1879547|reference Deinococcus radiodurans NEB 479_9_contigs|length 44|copies 1
ACACCCACATCGGGTCGCAGATCACCGACATTCGCCGCGTCAAG
>1879547|reference Deinococcus radiodurans NEB 479_9_contigs|length 66|copies 1
ACACCCCAAGCGGCGGGGAGGCCGGCAGAAGTGGGCCGGGAAAGTCGATTTCATCAACTTTGATGG
>1879547|reference Deinococcus radiodurans NEB 479_9_contigs|length 55|copies 1
ACACCCCCCAGGAAATCGTCCTGATTTTTCTGATGTTCCTGGGCCGCATCGGGCC
>1879547|reference Deinococcus radiodurans NEB 479_9_contigs|length 30|copies 1
ACACCCGCTCTGCCCGCGAACTCGCGCAGG
>1879547|reference Deinococcus radiodurans NEB 479_9_contigs|length 60|copies 1
ACACCCGCTGAAACTCGGCGAGGTCGAAGAGTTCCTGGCCGTCCGGGTGCGTCCAGCCCA
>1879547|reference Deinococcus radiodurans NEB 479_9_contigs|length 25|copies 1
ACACCCGCTTCATTTCGGCGCTGGG
>1879547|reference Deinococcus radiodurans NEB 479_9_contigs|length 42|copies 2
ACACCCGGATGCGCGACGCCATGCTGGGCGTGTTGCAGGAAT
>1879547|reference Deinococcus radiodurans NEB 479_9_contigs|length 31|copies 4
ACACCCGGGAAGCCGCGGCGGGCGTCTAACC
>1879547|reference Deinococcus radiodurans NEB 479_9_contigs|length 20|copies 1
ACACCCGTACACGTCCGGCT
>1879547|reference Deinococcus radiodurans NEB 479_9_contigs|length 47|copies 1
ACACCCGTACACGTCCGGCTCCCCGACCGTCAGGGTCACGGTCACAC
>1879547|reference Deinococcus radiodurans NEB 479_9_contigs|length 50|copies 2
ACACCCGTACACGTCCGGCTCCCCGACCGTCAGGGTCACGGTCACACCAC
>1879547|reference Deinococcus radiodurans NEB 479_9_contigs|length 39|copies 1
ACACCCTCTAGCACGAGGTTTCTGAAAGACTTGCACTAA
>1879547|reference Deinococcus radiodurans NEB 479_9_contigs|length 30|copies 1
ACACCCTGTTCAACGCGGGCAACACCACCA
>1879547|reference Deinococcus radiodurans NEB 479_9_contigs|length 51|copies 1
ACACCGAGGGGGCTGTGTCCGTCGACCTTCGCCTGAAAAACGGGGCGCAGG
>1879547|reference Deinococcus radiodurans NEB 479_9_contigs|length 39|copies 1
ACACCGATGAATACGCGATCTATAACCGATTGACGGAGT
>1879547|reference Deinococcus radiodurans NEB 479_9_contigs|length 46|copies 1
ACACCGCCCGGACCCTGGCCGCCAAGCTCGCCAAACTGCGCATCTT
>1879547|reference Deinococcus radiodurans NEB 479_9_contigs|length 45|copies 1
ACACCGCCGCAGTACAGACCGGCATTTCGCGGGGCCTGGGCGAGA
>1879547|reference Deinococcus radiodurans NEB 479_9_contigs|length 38|copies 6
ACACCGCGCCGCCCAGCCCGTCGCGGCCCGTCTTGGAG
>1879547|reference Deinococcus radiodurans NEB 479_9_contigs|length 53|copies 2
ACACCGCGTTTGACGCGATGCCTGCGCTAATTCGGAGGGCTTCATGCATCGGG
>1879547|reference Deinococcus radiodurans NEB 479_9_contigs|length 51|copies 1
ACACCGCTTCCTCGCCGTGCGGCGCCCCCGCGCTGTCCTGGATGGCCGCCA
>1879547|reference Deinococcus radiodurans NEB 479_9_contigs|length 34|copies 2
ACACCGGAGGCAACCGCAAGGTGCTGCGCCAGAG
>1879547|reference Deinococcus radiodurans NEB 479_9_contigs|length 40|copies 10
ACACCGGCAGGTTCTTGAGCTTCGCGGCGAGGTCGGGCAG
>1879547|reference Deinococcus radiodurans NEB 479_9_contigs|length 30|copies 1
ACACCGGGGCTACCGCGAGGCGCTGGGCAT
>1879547|reference Deinococcus radiodurans NEB 479_9_contigs|length 42|copies 5
ACACCGTCCCCCATGGCCACGTCACCCTCCACGTGGATCCCG
>1879547|reference Deinococcus radiodurans NEB 479_9_contigs|length 31|copies 2
ACACCGTGATTCACCGCGATGGTGAGCTGCA
>1879547|reference Deinococcus radiodurans NEB 479_9_contigs|length 38|copies 1
ACACCGTGATTCACCGCGATGGTGAGCTGCACGGCGAC
>1879547|reference Deinococcus radiodurans NEB 479_9_contigs|length 49|copies 3
ACACCGTGGCGCGGCTGGGCGGCGACGAATTCACCATTCTGCTCGAGCC
>1879547|reference Deinococcus radiodurans NEB 479_9_contigs|length 37|copies 1
ACACCGTGTCGTAGGCGAAGTCGCGGACATACGCCAT
>1879547|reference Deinococcus radiodurans NEB 479_9_contigs|length 39|copies 1
ACACCGTGTCGTAGGCGAAGTCGCGGACATACGCCATCA
>1879547|reference Deinococcus radiodurans NEB 479_9_contigs|length 44|copies 3
ACACCTACCGCTTTGCCGACCACAAGGAACGGGTGATAGACCTG
>1879547|reference Deinococcus radiodurans NEB 479_9_contigs|length 57|copies 1
ACACCTACCGGGTCGGCTACCACAACAACCGCGTGTGGGCGTGGCAAAAGGACGCCA
>1879547|reference Deinococcus radiodurans NEB 479_9_contigs|length 30|copies 7
ACACCTACGCGCTCGCGGTGGGCACGCTGG
>1879547|reference Deinococcus radiodurans NEB 479_9_contigs|length 30|copies 3
ACACCTCGTCCACCGCGAGCATCTGAAAGA
>1879547|reference Deinococcus radiodurans NEB 479_9_contigs|length 44|copies 1
ACACCTCGTCCACCGCGAGCATCTGAAAGAGGGCCAGGGCGTCG
>1879547|reference Deinococcus radiodurans NEB 479_9_contigs|length 39|copies 1
ACACCTGACTGAAGTTCTCCATCGCGTCATGGTCCGCAC
>1879547|reference Deinococcus radiodurans NEB 479_9_contigs|length 45|copies 2
ACACCTGCGCGGCGTCCGCCGGGAGCCTCGCGGCCACCGACAACC
>1879547|reference Deinococcus radiodurans NEB 479_9_contigs|length 18|copies 1
ACACCTGGCAGACCCTGA
>1879547|reference Deinococcus radiodurans NEB 479_9_contigs|length 50|copies 1
ACACCTGGGCGACGACCCCAGCAAGCCGAGCTTTCTGGAAACGGTGCGCG
>1879547|reference Deinococcus radiodurans NEB 479_9_contigs|length 31|copies 1
ACACCTTCCTGAACCGCGACGGCGACGCGGC
>1879547|reference Deinococcus radiodurans NEB 479_9_contigs|length 32|copies 1
ACACCTTCCTGAACCGCGACGGCGACGCGGCC
>1879547|reference Deinococcus radiodurans NEB 479_9_contigs|length 48|copies 1
ACACCTTCCTGAACCGCGACGGCGACGCGGCCCCGCAGACCAACGACC
>1879547|reference Deinococcus radiodurans NEB 479_9_contigs|length 11|copies 1
ACACCTTCTGG
>1879547|reference Deinococcus radiodurans NEB 479_9_contigs|length 16|copies 1
ACACCTTGACGAGGTG
>1879547|reference Deinococcus radiodurans NEB 479_9_contigs|length 16|copies 1
ACACCTTTATGAGCCG
>1879547|reference Deinococcus radiodurans NEB 479_9_contigs|length 49|copies 1
ACACGAACAAGGGAAAACAGACGCTGAAACTGTCCGACCCGCTGGACTG
>1879547|reference Deinococcus radiodurans NEB 479_9_contigs|length 31|copies 1
ACACGACCAGCATCCGCGAGATCATGGGCCG
>1879547|reference Deinococcus radiodurans NEB 479_9_contigs|length 42|copies 1
ACACGATAATCAGATTGCGGCTGTGGGCAAAGTCGATTCTGG
>1879547|reference Deinococcus radiodurans NEB 479_9_contigs|length 39|copies 1
ACACGCCAACTGAGGATGAAGGCTGGCGTCATATCGTCG
>1879547|reference Deinococcus radiodurans NEB 479_9_contigs|length 31|copies 1
ACACGCCGAAAGCGCCGTGGACGAACTGCTG
>1879547|reference Deinococcus radiodurans NEB 479_9_contigs|length 40|copies 1
ACACGCCGAAGCGAGGCGCGTGCACGACGTGGCCCAGAGC
>1879547|reference Deinococcus radiodurans NEB 479_9_contigs|length 42|copies 2
ACACGCCGCACTTTGCCGACCCTTTCGCGGGCGTGCAGACCA
>1879547|reference Deinococcus radiodurans NEB 479_9_contigs|length 51|copies 1
ACACGCGGGGCATTGTAGCAGCGGAGGGGGGAGAGCAAAGAGTAGAGGGTG
>1879547|reference Deinococcus radiodurans NEB 479_9_contigs|length 53|copies 1
ACACGCTCGCCCCCTCGAGGTCACCGCTGAGATCGAGGAGGTGCGAGCCGACC
>1879547|reference Deinococcus radiodurans NEB 479_9_contigs|length 30|copies 3
ACACGCTGCTGGTCGCGGTCAGCAGTACGC
>1879547|reference Deinococcus radiodurans NEB 479_9_contigs|length 31|copies 1
ACACGCTGCTGGTCGCGGTCAGCAGTACGCT
>1879547|reference Deinococcus radiodurans NEB 479_9_contigs|length 35|copies 1
ACACGCTGCTGGTCGCGGTCAGCAGTACGCTGGTG
>1879547|reference Deinococcus radiodurans NEB 479_9_contigs|length 40|copies 5
ACACGCTGGACGACGCCATCAAACTGGCGAAGATGGGACG
>1879547|reference Deinococcus radiodurans NEB 479_9_contigs|length 45|copies 1
ACACGCTGGAGCACCTGCTGGCCGGGTACATGCGTGACCACCTGG
>1879547|reference Deinococcus radiodurans NEB 479_9_contigs|length 30|copies 1
ACACGGCAACTTCCGCGACCCGCACCAGCC
>1879547|reference Deinococcus radiodurans NEB 479_9_contigs|length 41|copies 1
ACACGGCATCAACGTCACCGAGCTGCGCCGCACCCAGGAGG
>1879547|reference Deinococcus radiodurans NEB 479_9_contigs|length 35|copies 2
ACACGGCCAATGCTGCCGTTCAGACCAGCAACGCG
>1879547|reference Deinococcus radiodurans NEB 479_9_contigs|length 30|copies 3
ACACGGCCACCGTCGCGGTCGCCAGCGTCG
>1879547|reference Deinococcus radiodurans NEB 479_9_contigs|length 42|copies 1
ACACGGCCATCAACCAGACGCTCTCGCGCACCATCATGACCT
>1879547|reference Deinococcus radiodurans NEB 479_9_contigs|length 51|copies 1
ACACGGCGGCGGACGCGGTGGCGTTCCTGCGGGGGTGAAGGTCTACGGGGT
>1879547|reference Deinococcus radiodurans NEB 479_9_contigs|length 45|copies 1
ACACGGCTCCGCCCAGGCCGTAGGCCGACGCGTTCGCCAGCGCCA
>1879547|reference Deinococcus radiodurans NEB 479_9_contigs|length 48|copies 1
ACACGGGGAGACGCCCATCAACTTTCTGGTGCTTGGAGCCGTGATCCA
>1879547|reference Deinococcus radiodurans NEB 479_9_contigs|length 30|copies 3
ACACGGTCAGCGCCGCGAGCAGCAGGCTGG
>1879547|reference Deinococcus radiodurans NEB 479_9_contigs|length 40|copies 2
ACACGGTCAGCGCCGCGAGCAGCAGGCTGGAAATGGCGCT
>1879547|reference Deinococcus radiodurans NEB 479_9_contigs|length 41|copies 1
ACACGTATCCTATAGCATGAATACCAAGGCGCAGTCCCCTT
>1879547|reference Deinococcus radiodurans NEB 479_9_contigs|length 45|copies 1
ACACGTCGCCGAAGCCGGGGGCATCGAACGCGGTGACCTCCAGCG
>1879547|reference Deinococcus radiodurans NEB 479_9_contigs|length 30|copies 1
ACACGTCGGCCACCGCGACCCCGACCCGCT
>1879547|reference Deinococcus radiodurans NEB 479_9_contigs|length 41|copies 1
ACACGTCGTCGGCGTCGCCCACCCCGCTTTCCATCAGGTCG
>1879547|reference Deinococcus radiodurans NEB 479_9_contigs|length 54|copies 1
ACACGTTGGTCATGACTTCCTTTTTCAGGCGGTCGTTCAGGTGGCGCGAAGTGA
>1879547|reference Deinococcus radiodurans NEB 479_9_contigs|length 36|copies 1
ACACTCAGCGCCAGCGGGCCGAGTTTGGCGCGGATA
>1879547|reference Deinococcus radiodurans NEB 479_9_contigs|length 43|copies 1
ACACTCATATTCATGGCGGTGGTCATGCCGTACACGTGGAAAA
>1879547|reference Deinococcus radiodurans NEB 479_9_contigs|length 43|copies 1
ACACTCCCGTCATGTCTTTTCGACAGACTGAAAGCATGAAACG
>1879547|reference Deinococcus radiodurans NEB 479_9_contigs|length 12|copies 1
ACACTCGAACGG
>1879547|reference Deinococcus radiodurans NEB 479_9_contigs|length 43|copies 1
ACACTCTCCTGCCGCCCATCGGGAAAGGTGAATTGCACGGCTG
>1879547|reference Deinococcus radiodurans NEB 479_9_contigs|length 45|copies 1
ACACTGAACCGGGGGGCAGCCTCGGTTTTCACGCAGATAATGGCC
>1879547|reference Deinococcus radiodurans NEB 479_9_contigs|length 44|copies 1
ACACTGAACTCATGGATTGGCTCTGGGCCTGCCAGTGGCACTAC
>1879547|reference Deinococcus radiodurans NEB 479_9_contigs|length 49|copies 8
ACACTGTCGGCATGACCGGAGAAAGCGTCAAGCCCGAGGAACACAAGGA
>1879547|reference Deinococcus radiodurans NEB 479_9_contigs|length 42|copies 3
ACACTTCTTAAAGGACCAGCCACATCGCCCGCGTGCCGTCGG
>1879547|reference Deinococcus radiodurans NEB 479_9_contigs|length 46|copies 1
ACACTTTGGGCGTGCATCTGCGCTCGTCTCTGGTCACTGTCCTTGA
>1879547|reference Deinococcus radiodurans NEB 479_9_contigs|length 62|copies 1
ACAGAAACGGGTCCGGGTGGGATGCCTCGGACTTTAGTCCGGGGAGGCAGAACCCGGCGGCG
>1879547|reference Deinococcus radiodurans NEB 479_9_contigs|length 34|copies 3
ACAGAACTGCGCCACCGCGCCCACCGTGCGCGTG
>1879547|reference Deinococcus radiodurans NEB 479_9_contigs|length 43|copies 1
ACAGAAGACAAGCCTCGCCTCCTCACCTCGCCCACTTTCGGAC
>1879547|reference Deinococcus radiodurans NEB 479_9_contigs|length 52|copies 3
ACAGAAGGCCGGTTACAGCGGGGTCGCCATCCTCTCGCGGCTGCCGCTGGAC
>1879547|reference Deinococcus radiodurans NEB 479_9_contigs|length 15|copies 1
ACAGAATCAGCGCCA
>1879547|reference Deinococcus radiodurans NEB 479_9_contigs|length 43|copies 1
ACAGAATCAGCGCCAGCAGCAGCCCGGTGCAGGCGATCAGCGC
>1879547|reference Deinococcus radiodurans NEB 479_9_contigs|length 45|copies 5
ACAGAATCAGCGCCAGCAGCAGCCCGGTGCAGGCGATCAGCGCCC
>1879547|reference Deinococcus radiodurans NEB 479_9_contigs|length 38|copies 1
ACAGACGGTGACGGGTCCGGTCGCGGCGGAGCAGCTCG
>1879547|reference Deinococcus radiodurans NEB 479_9_contigs|length 30|copies 3
ACAGACTCACGCTCGCGGAAGGCGCGGCTG
>1879547|reference Deinococcus radiodurans NEB 479_9_contigs|length 40|copies 1
ACAGATACGCCACCGGCAGCCACCAGAAAGCCGTCGCCGC
>1879547|reference Deinococcus radiodurans NEB 479_9_contigs|length 41|copies 1
ACAGATACGCCACCGGCAGCCACCAGAAAGCCGTCGCCGCG
>1879547|reference Deinococcus radiodurans NEB 479_9_contigs|length 44|copies 1
ACAGCACCGCCACCGACGTGGCCGACTTCCTGGCGCGGGGCGGC
>1879547|reference Deinococcus radiodurans NEB 479_9_contigs|length 54|copies 1
ACAGCACGCCCCGGAAGGGCAGGCCCTCGGCCCGCATCCCGGCGAGCGTCTTTT
>1879547|reference Deinococcus radiodurans NEB 479_9_contigs|length 44|copies 1
ACAGCACGCCGAAATTGACCGTCTTGGCGGCGCGGCGCTGGTCG
>1879547|reference Deinococcus radiodurans NEB 479_9_contigs|length 38|copies 1
ACAGCACGTGCAGAAAATGCGCAGGTACCTGGAGCGGG
>1879547|reference Deinococcus radiodurans NEB 479_9_contigs|length 39|copies 2
ACAGCACGTTTTTGCCGTCTATCACGTGATTTGGAGAGG
>1879547|reference Deinococcus radiodurans NEB 479_9_contigs|length 42|copies 7
ACAGCACTCGCTCCGGCTTTCCCTGGTCTGAATGACGCTAGC
>1879547|reference Deinococcus radiodurans NEB 479_9_contigs|length 39|copies 1
ACAGCAGATCGTGCAGGGTGCGTGAAAGGGTGGTCGACA
>1879547|reference Deinococcus radiodurans NEB 479_9_contigs|length 50|copies 2
ACAGCAGCACCGCCGCGAAGGCGTAGTCGCGGAAGCGCCACAGGAAAAAC
>1879547|reference Deinococcus radiodurans NEB 479_9_contigs|length 37|copies 5
ACAGCAGCATGCCCGGCATGATGGGCTACACCTTTGA
>1879547|reference Deinococcus radiodurans NEB 479_9_contigs|length 38|copies 1
ACAGCAGCATGCCCGGCATGATGGGCTACACCTTTGAA
>1879547|reference Deinococcus radiodurans NEB 479_9_contigs|length 35|copies 1
ACAGCAGCCCCAGCGCGAGATACCCGCCCACTATG
>1879547|reference Deinococcus radiodurans NEB 479_9_contigs|length 30|copies 1
ACAGCAGGATGACCGCGACCAGCGCCCCCA
>1879547|reference Deinococcus radiodurans NEB 479_9_contigs|length 31|copies 2
ACAGCAGGTGCGCCCGCGAGCGCAGTTCGTC
>1879547|reference Deinococcus radiodurans NEB 479_9_contigs|length 32|copies 1
ACAGCAGGTGCGCCCGCGAGCGCAGTTCGTCG
>1879547|reference Deinococcus radiodurans NEB 479_9_contigs|length 45|copies 1
ACAGCAGTGCCAGGGGCAAGGGAGCCAGCCAGGACCACAGGAACG
>1879547|reference Deinococcus radiodurans NEB 479_9_contigs|length 38|copies 1
ACAGCAGTTCAGGAGGGCCCTCAGGTGCGTGGGAACAG
>1879547|reference Deinococcus radiodurans NEB 479_9_contigs|length 44|copies 2
ACAGCAGTTCCATCAGGAGGTGCCCCTCGCGGTAGCTCAGCCCA
>1879547|reference Deinococcus radiodurans NEB 479_9_contigs|length 43|copies 1
ACAGCCCGTTGCGGTTGCGGTCCACGAAGACGGTGCCCACGAT
>1879547|reference Deinococcus radiodurans NEB 479_9_contigs|length 47|copies 2
ACAGCCGCCCACTTTCATGCACGGTCACGATGGGAATGTCCGGGGTG
>1879547|reference Deinococcus radiodurans NEB 479_9_contigs|length 34|copies 2
ACAGCCGCTCAGGTCGTCGCGCAGATGTCTGAGG
>1879547|reference Deinococcus radiodurans NEB 479_9_contigs|length 57|copies 1
ACAGCCGCTGCTCGCCCAGCCAGACCTCCAGCGCCAGTTCGCGGGTCGGCAAAAACA
>1879547|reference Deinococcus radiodurans NEB 479_9_contigs|length 45|copies 1
ACAGCCTCAACCTGAAGATGTCCGGTACAGAGACGGCAAGGGTAA
>1879547|reference Deinococcus radiodurans NEB 479_9_contigs|length 48|copies 1
ACAGCCTCAACCTGAAGATGTCCGGTACAGAGACGGCAAGGGTAATCC
>1879547|reference Deinococcus radiodurans NEB 479_9_contigs|length 30|copies 2
ACAGCCTCATCGCCGCGTTCAAGGGAGAGG
>1879547|reference Deinococcus radiodurans NEB 479_9_contigs|length 31|copies 1
ACAGCCTCGACATTCGCGGCACCGTGGTGAT
>1879547|reference Deinococcus radiodurans NEB 479_9_contigs|length 32|copies 1
ACAGCCTCGACATTCGCGGCACCGTGGTGATC
>1879547|reference Deinococcus radiodurans NEB 479_9_contigs|length 45|copies 1
ACAGCGAACAGCAATCCTAGCGGCTTCCCCCAGTCAGCGCAAGGG
>1879547|reference Deinococcus radiodurans NEB 479_9_contigs|length 41|copies 1
ACAGCGACCCCGCCAGGGCCGAGCAGGTCATCAAGTACGAG
>1879547|reference Deinococcus radiodurans NEB 479_9_contigs|length 30|copies 1
ACAGCGACCGCACCGCGAGTTCGCGCAGGT
>1879547|reference Deinococcus radiodurans NEB 479_9_contigs|length 44|copies 1
ACAGCGAGCCTTGGTGGATATTCCACATGCATGTGGACGTGGTC
>1879547|reference Deinococcus radiodurans NEB 479_9_contigs|length 30|copies 1
ACAGCGCCAAGGTCGCGGCGGTGGACGCGC
>1879547|reference Deinococcus radiodurans NEB 479_9_contigs|length 30|copies 1
ACAGCGCCAGAATCGCGGCGCGGGGGCCGA
>1879547|reference Deinococcus radiodurans NEB 479_9_contigs|length 37|copies 1
ACAGCGCCAGAATCGCGGCGCGGGGGCCGAACCCCAG
>1879547|reference Deinococcus radiodurans NEB 479_9_contigs|length 50|copies 1
ACAGCGCCAGCCGCCCCTACACCGACGAGGAACGGGCGCACATCGAAAAG
>1879547|reference Deinococcus radiodurans NEB 479_9_contigs|length 38|copies 1
ACAGCGCCGAAGCCGCCGCCGCCCGCATCACCGAGCTG
>1879547|reference Deinococcus radiodurans NEB 479_9_contigs|length 31|copies 2
ACAGCGCCGACACCCGCGAGAAGTACTACCC
>1879547|reference Deinococcus radiodurans NEB 479_9_contigs|length 38|copies 1
ACAGCGCGGCCATGACTTCCTCGCGGGTCAGGCGCAGC
>1879547|reference Deinococcus radiodurans NEB 479_9_contigs|length 39|copies 4
ACAGCGCGGCCATGACTTCCTCGCGGGTCAGGCGCAGCT
>1879547|reference Deinococcus radiodurans NEB 479_9_contigs|length 43|copies 1
ACAGCGCGTCACGGGCCACGGGCCGCAGGGACTGGTAAGCCAT
>1879547|reference Deinococcus radiodurans NEB 479_9_contigs|length 48|copies 1
ACAGCGCGTGTTCTCCAGGGAGACGGAAATAGGTGTTCCAAGCGTCGT
>1879547|reference Deinococcus radiodurans NEB 479_9_contigs|length 47|copies 5
ACAGCGGGAAGTCGCCCGCGTAGTGCTCGATCAGGATACCGGTAAAG
>1879547|reference Deinococcus radiodurans NEB 479_9_contigs|length 42|copies 1
ACAGCGGGCGGAACGCGGCGCAGACGACGAGGTGGGCGCAGC
>1879547|reference Deinococcus radiodurans NEB 479_9_contigs|length 43|copies 1
ACAGCGGTCTCCGCATCAGTGAAGCGCTCGCCGTCAGACGCGC
>1879547|reference Deinococcus radiodurans NEB 479_9_contigs|length 20|copies 1
ACAGCGTCATCACCGGGGCA
>1879547|reference Deinococcus radiodurans NEB 479_9_contigs|length 53|copies 1
ACAGCGTGGCGCAGGCGCTCTACGGCATCACCCTGGGGGCCAAGACCGCCCGC
>1879547|reference Deinococcus radiodurans NEB 479_9_contigs|length 21|copies 1
ACAGCGTGTCGCTGATGGCCG
>1879547|reference Deinococcus radiodurans NEB 479_9_contigs|length 44|copies 4
ACAGCGTGTCGCTGATGGCCGACAGCACCTCCCGCTGGGCCGAG
>1879547|reference Deinococcus radiodurans NEB 479_9_contigs|length 38|copies 1
ACAGCTCGCTCACGTCGCGCACGCGGTAGGCGTCCACA
>1879547|reference Deinococcus radiodurans NEB 479_9_contigs|length 43|copies 41
ACAGCTCGGAGTGCTTGAGCAGCACCGCGTTGCCGACGACGAG
>1879547|reference Deinococcus radiodurans NEB 479_9_contigs|length 48|copies 1
ACAGCTCGGTGGCGGCGGTGTAGCCCCGGCGCATGGTGTCTTCGGGGA
>1879547|reference Deinococcus radiodurans NEB 479_9_contigs|length 51|copies 4
ACAGCTTGACACCCAGCCCGCCGGTCTGCCCGACCGCGACGTTGCCCTGGG
>1879547|reference Deinococcus radiodurans NEB 479_9_contigs|length 40|copies 4
ACAGGAAACGGCCACCGCATCTGATCGTGCGGTGGCTGCT
>1879547|reference Deinococcus radiodurans NEB 479_9_contigs|length 39|copies 1
ACAGGAAGGACATCGACAGGAAGGTCGCCAGCCTCATCC
>1879547|reference Deinococcus radiodurans NEB 479_9_contigs|length 46|copies 1
ACAGGAGACCTCCTTTGATTCTACCAATGCTGCTCACCCTGCTGGC
>1879547|reference Deinococcus radiodurans NEB 479_9_contigs|length 52|copies 1
ACAGGAGCGTCGGCCAGGGTCCATTCGGCGGGCCAGACGTAACGCACGCCCT
>1879547|reference Deinococcus radiodurans NEB 479_9_contigs|length 44|copies 1
ACAGGAGGCGGCGCAGCTCGCGGCGACCTACCCGGTGGACCTCG
>1879547|reference Deinococcus radiodurans NEB 479_9_contigs|length 45|copies 5
ACAGGCAAACCGTCGCGGTGGCTGACTGCCAGAGCGAGGTTGCCG
>1879547|reference Deinococcus radiodurans NEB 479_9_contigs|length 46|copies 1
ACAGGCAAACCGTCGCGGTGGCTGACTGCCAGAGCGAGGTTGCCGC
>1879547|reference Deinococcus radiodurans NEB 479_9_contigs|length 51|copies 1
ACAGGCAAGGAGCTGCGGGCCGCCCTTCCCGACCTCGCCCGGCTGCGCATG
>1879547|reference Deinococcus radiodurans NEB 479_9_contigs|length 49|copies 1
ACAGGCAGGCGCAGCGGCGCGGCGGACGTGGGGGGATGCGGGTTCTGGG
>1879547|reference Deinococcus radiodurans NEB 479_9_contigs|length 44|copies 1
ACAGGCATCCCGGTCTTGCAGAGCCGGATTCCCCTCAGAGGCAA
>1879547|reference Deinococcus radiodurans NEB 479_9_contigs|length 42|copies 1
ACAGGCCATCGTGCAGGCGCGGGGCCGCGCGACCATCAAGCG
>1879547|reference Deinococcus radiodurans NEB 479_9_contigs|length 57|copies 1
ACAGGCCCGTTTCCGCGACGGTGGAGGCCACCAGCCCCAGGATGCCCAGCGGCGCGA
>1879547|reference Deinococcus radiodurans NEB 479_9_contigs|length 48|copies 1
ACAGGCCCTGACGCCATCGGCACGGGAGGTCCTGGGGTTGCCCGAGCA
>1879547|reference Deinococcus radiodurans NEB 479_9_contigs|length 54|copies 6
ACAGGCGCAGGCGGCGGTCAGTTCCACGCCCAACCTTCAGGTTTCGGGCCGAAT
>1879547|reference Deinococcus radiodurans NEB 479_9_contigs|length 49|copies 1
ACAGGCGGCGCCTTCCCAACTGTACAGGCCCGACTGTGCAGGAATGAAG
>1879547|reference Deinococcus radiodurans NEB 479_9_contigs|length 45|copies 1
ACAGGCGGCGCCTTCCCAACTGTATAGGCCCGACTGTGCAGGAAT
>1879547|reference Deinococcus radiodurans NEB 479_9_contigs|length 48|copies 1
ACAGGCGGCGCCTTCCCAACTGTATAGGCCCGACTGTGCAGGAATTAA
>1879547|reference Deinococcus radiodurans NEB 479_9_contigs|length 51|copies 1
ACAGGCGGCGCCTTCCCAACTGTATAGGCCCGACTGTGCAGGAATTAAGCG
>1879547|reference Deinococcus radiodurans NEB 479_9_contigs|length 48|copies 1
ACAGGCGGCGCTTTCCCAACTGTATAGGCCCGACTGTGCAGGAATTAA
>1879547|reference Deinococcus radiodurans NEB 479_9_contigs|length 45|copies 1
ACAGGCGGCGCTTTCCCGACTGTGCAGGAATTAAGCGGAATCCGT
>1879547|reference Deinococcus radiodurans NEB 479_9_contigs|length 46|copies 2
ACAGGCGGCGCTTTCCCGACTGTGCAGGAATTAAGCGGAATCCGTA
>1879547|reference Deinococcus radiodurans NEB 479_9_contigs|length 48|copies 2
ACAGGCGGCGCTTTCCCGACTGTGCAGGAATTAAGCGGAATCCGTATA
>1879547|reference Deinococcus radiodurans NEB 479_9_contigs|length 51|copies 1
ACAGGCGGCGCTTTCCCGACTGTGCAGGAATTAAGCGGAATCCGTATCAGG
>1879547|reference Deinococcus radiodurans NEB 479_9_contigs|length 49|copies 1
ACAGGCGGCGCTTTCCCGACTGTGCAGGAATTAAGCGGAATCCGTATGA
>1879547|reference Deinococcus radiodurans NEB 479_9_contigs|length 53|copies 1
ACAGGCGGCGCTTTCCCGACTGTGCAGGAATTAAGCGGAATCCGTATGAGGTT
>1879547|reference Deinococcus radiodurans NEB 479_9_contigs|length 52|copies 2
ACAGGCGGCGCTTTCCCGACTGTGCAGGAATTAAGCGGAATCCGTATTACAC
>1879547|reference Deinococcus radiodurans NEB 479_9_contigs|length 56|copies 1
ACAGGCGGCGCTTTCCCGACTGTGCAGGAATTAAGCGGAATCCGTATTACCCCCCC
>1879547|reference Deinococcus radiodurans NEB 479_9_contigs|length 50|copies 1
ACAGGCGGCGCTTTCCCGACTGTGCAGGAATTAAGCGGAATCCGTATTAT
>1879547|reference Deinococcus radiodurans NEB 479_9_contigs|length 54|copies 1
ACAGGCGGCGCTTTCCCGACTGTGCAGGAATTAAGCGGAATCCGTATTTTTTCC
>1879547|reference Deinococcus radiodurans NEB 479_9_contigs|length 37|copies 1
ACAGGCGGTGTAGTTCCGACTGTGCAGGAATTTAGCG
>1879547|reference Deinococcus radiodurans NEB 479_9_contigs|length 56|copies 1
ACAGGCGGTGTAGTTCCGACTGTGCAGGAATTTAGCGAAATCCGTATGACAGCCCT
>1879547|reference Deinococcus radiodurans NEB 479_9_contigs|length 49|copies 1
ACAGGCTTTTTCGAGCACCTACTCCTGTCCCTCCTACGACATACTGTGT
>1879547|reference Deinococcus radiodurans NEB 479_9_contigs|length 51|copies 1
ACAGGGAAAACGACATGAAAGGCAGGATAGTGCGCGTGGGGAGAGCCGCAG
>1879547|reference Deinococcus radiodurans NEB 479_9_contigs|length 50|copies 5
ACAGGGAGGACCGTTCCACCTCGAGTAACGCCTCGCGAGCTGCGGGAAGA
>1879547|reference Deinococcus radiodurans NEB 479_9_contigs|length 45|copies 1
ACAGGGCAACATCTATGTGCCTGACCCCGAAAATCCCGACCTCGA
>1879547|reference Deinococcus radiodurans NEB 479_9_contigs|length 44|copies 1
ACAGGGCGCGTTCCCAGCCGGGGTCGGTGTCGCGCAGCCCGTGG
>1879547|reference Deinococcus radiodurans NEB 479_9_contigs|length 49|copies 1
ACAGGGGAGAAGCTCAGCTCTCCGGCAGATGCAGAAGCACCGTTTCCGC
>1879547|reference Deinococcus radiodurans NEB 479_9_contigs|length 46|copies 1
ACAGGGGGCAACTCCGCCGCGTTATAAACAACGGCGCTGCATGAAG
>1879547|reference Deinococcus radiodurans NEB 479_9_contigs|length 47|copies 1
ACAGGTACTGCACCTTGTCGTCGGGAATGTCCTCGTAGCCCAGGTCG
>1879547|reference Deinococcus radiodurans NEB 479_9_contigs|length 43|copies 1
ACAGGTAGGTATCGTCGTCAACGTCACTGGGATAACGGCGTCG
>1879547|reference Deinococcus radiodurans NEB 479_9_contigs|length 51|copies 1
ACAGGTATCAGGCTAGGCCCGGAACGTTCCAACGTGAAGGTTTCGGGCCAG
>1879547|reference Deinococcus radiodurans NEB 479_9_contigs|length 30|copies 3
ACAGGTCAAAGGCCGCGAGGACCTTCTCCG
>1879547|reference Deinococcus radiodurans NEB 479_9_contigs|length 45|copies 1
ACAGGTGACCTCGTCGCGACCACCCGCATCAACTCCCCGAACACG
>1879547|reference Deinococcus radiodurans NEB 479_9_contigs|length 18|copies 1
ACAGGTGTTCAATCGGCC
>1879547|reference Deinococcus radiodurans NEB 479_9_contigs|length 44|copies 5
ACAGGTGTTCAATCGGCCCCGTGTGCGACACCCGTCGGGACACG
>1879547|reference Deinococcus radiodurans NEB 479_9_contigs|length 63|copies 1
ACAGGTTGCACAGCCGGTCGGCCCCCACCGCCGTCGGGGTGTCGAGTTCCACCTTCACGTCGG
>1879547|reference Deinococcus radiodurans NEB 479_9_contigs|length 40|copies 1
ACAGTACCATCGTCACCTTTGGAACTGAGGATGCATTTCA
>1879547|reference Deinococcus radiodurans NEB 479_9_contigs|length 44|copies 1
ACAGTACCTGGATCAGCTGGTCTCTTTCCTGGAGCAGCGCCGGA
>1879547|reference Deinococcus radiodurans NEB 479_9_contigs|length 46|copies 1
ACAGTATGCACAGCCCGTCAGGGCATGGCAAGGGCGAACGCCGCCG
>1879547|reference Deinococcus radiodurans NEB 479_9_contigs|length 51|copies 1
ACAGTCCGCCCTACTCTCGTCAATTCTGCAAAAACTTAACCTGACAGAACC
>1879547|reference Deinococcus radiodurans NEB 479_9_contigs|length 52|copies 2
ACAGTCCGCCCTACTCTCGTCAATTCTGCAAAAACTTAACCTGACAGAACCG
>1879547|reference Deinococcus radiodurans NEB 479_9_contigs|length 36|copies 1
ACAGTCTAGACGCCTGCCGTGAGGCTCCCGGCGGTT
>1879547|reference Deinococcus radiodurans NEB 479_9_contigs|length 48|copies 6
ACAGTGATTCGAGAGGGTCGGACTGGTTAAAACTGCATGGCACACTCT
>1879547|reference Deinococcus radiodurans NEB 479_9_contigs|length 56|copies 1
ACAGTGCTCAGCTCCAAGCGGAACACCCAATGGAAAACCCCCGTCGGATGACGGGG
>1879547|reference Deinococcus radiodurans NEB 479_9_contigs|length 47|copies 1
ACAGTGGCCTGTTCGACTCTATCGGGCATCTGGACTTGCCCAAGAAA
>1879547|reference Deinococcus radiodurans NEB 479_9_contigs|length 57|copies 1
ACAGTTCCAAGGCAACCAATGTCAAACGAACTTCGTGTCGTCCTGGACAGCATTCTC
>1879547|reference Deinococcus radiodurans NEB 479_9_contigs|length 44|copies 9
ACAGTTCCATCGGCACCATGCCCTGTTCGCGGGTGGGCACGTCG
>1879547|reference Deinococcus radiodurans NEB 479_9_contigs|length 40|copies 1
ACAGTTCGTCGTCCAGCAGCACAAAGCCTTTGTCTCGCAG
>1879547|reference Deinococcus radiodurans NEB 479_9_contigs|length 46|copies 1
ACAGTTCTCCTGTCTGCCGTGCTGGGCCTCGCGGCTCTGGGCCTGC
>1879547|reference Deinococcus radiodurans NEB 479_9_contigs|length 40|copies 1
ACAGTTGCCGGGGCGGGACGGCAATCTGGTTGTCCTCCGG
>1879547|reference Deinococcus radiodurans NEB 479_9_contigs|length 44|copies 1
ACAGTTGCTGCTGGCGCCAAACGAAGAGTCATCTTGACATGACG
>1879547|reference Deinococcus radiodurans NEB 479_9_contigs|length 52|copies 1
ACATAATTCTTTACAGAGGGGTCAGTGAAACAGAACCGGCAGATTTCAGGAC
>1879547|reference Deinococcus radiodurans NEB 479_9_contigs|length 45|copies 1
ACATACCGCGTTCTCAATATCTCAACACGTCCCAGGCCGCCTGCA
>1879547|reference Deinococcus radiodurans NEB 479_9_contigs|length 43|copies 1
ACATACCTTCAGTGTGATCCGGCCCGGGGTGACGACGCGCACC
>1879547|reference Deinococcus radiodurans NEB 479_9_contigs|length 44|copies 1
ACATACGGCACGCCGCGCTGCTGCAATTCCCACGCGGCGGCGAG
>1879547|reference Deinococcus radiodurans NEB 479_9_contigs|length 30|copies 1
ACATAGTTGAAGTCGCGGGTGGGGCGCAGG
>1879547|reference Deinococcus radiodurans NEB 479_9_contigs|length 13|copies 1
ACATCAACAAAGA
>1879547|reference Deinococcus radiodurans NEB 479_9_contigs|length 31|copies 9
ACATCAAGATCAACCGCGGCGAACTGCTGCG
>1879547|reference Deinococcus radiodurans NEB 479_9_contigs|length 47|copies 1
ACATCAAGGCCAACTACCTCGCCAGCCCGCCCCTGGTCGTCGCCTAC
>1879547|reference Deinococcus radiodurans NEB 479_9_contigs|length 48|copies 1
ACATCAAGGCCAACTACCTCGCCAGCCCGCCCCTGGTCGTCGCCTACG
>1879547|reference Deinococcus radiodurans NEB 479_9_contigs|length 37|copies 1
ACATCACCCCGGCGTTGTTCAGCAGCAGGTCGAGAGG
>1879547|reference Deinococcus radiodurans NEB 479_9_contigs|length 30|copies 2
ACATCACGACCACCGCGACCCCACGTGAAG
>1879547|reference Deinococcus radiodurans NEB 479_9_contigs|length 34|copies 1
ACATCACGACCACCGCGACCCCACGTGAAGACGG
>1879547|reference Deinococcus radiodurans NEB 479_9_contigs|length 31|copies 1
ACATCAGCCCCAGCAGGGCGTAGTTCCTCTT
>1879547|reference Deinococcus radiodurans NEB 479_9_contigs|length 30|copies 1
ACATCAGCCCCGCCGCGATCAGTCCGCCCG
>1879547|reference Deinococcus radiodurans NEB 479_9_contigs|length 40|copies 3
ACATCAGCGACCTGAACGTGGTGCACCTGCGCAACGTCCC
>1879547|reference Deinococcus radiodurans NEB 479_9_contigs|length 39|copies 1
ACATCAGCTGTCTTGCTCGGTCGCGACAACTTCCGGACT
>1879547|reference Deinococcus radiodurans NEB 479_9_contigs|length 37|copies 34
ACATCAGGCCAGTTGTCAGCAGCGGCAGACCGCCTCT
>1879547|reference Deinococcus radiodurans NEB 479_9_contigs|length 29|copies 1
ACATCAGTTACCTCGCGGTGCTGGGCGAC
>1879547|reference Deinococcus radiodurans NEB 479_9_contigs|length 30|copies 7
ACATCAGTTACCTCGCGGTGCTGGGCGACC
>1879547|reference Deinococcus radiodurans NEB 479_9_contigs|length 39|copies 1
ACATCCAGACCTTCGAGCAGCTCATCGGTTACCTCGAAT
>1879547|reference Deinococcus radiodurans NEB 479_9_contigs|length 31|copies 1
ACATCCGAAATGACCGCGATTCTCACGGCTT
>1879547|reference Deinococcus radiodurans NEB 479_9_contigs|length 39|copies 1
ACATCCGCAAGTACAAGAGCGGCATTCAGTACCGCCGCC
>1879547|reference Deinococcus radiodurans NEB 479_9_contigs|length 38|copies 1
ACATCCGCATCTGCCGCTTGCCGTCTTCGGTCATCTTG
>1879547|reference Deinococcus radiodurans NEB 479_9_contigs|length 39|copies 1
ACATCCGCTTCATGCGGTCCTGCCACTGCCCCGTCAACG
>1879547|reference Deinococcus radiodurans NEB 479_9_contigs|length 42|copies 1
ACATCCTCGAACACAACGTGCTGATGGGGTCGCAGAAATACC
>1879547|reference Deinococcus radiodurans NEB 479_9_contigs|length 31|copies 1
ACATCCTCTTTGCCCGCGAACTGGCGCGGCG
>1879547|reference Deinococcus radiodurans NEB 479_9_contigs|length 33|copies 4
ACATCCTGACGCAGTTCGCGGCTGTGCGCAGCG
>1879547|reference Deinococcus radiodurans NEB 479_9_contigs|length 51|copies 1
ACATCGAATGCTCGGCCATGAGCCTGAAGTACCTCGGCGAAGGTTTCGACA
>1879547|reference Deinococcus radiodurans NEB 479_9_contigs|length 44|copies 8
ACATCGACGGGCACGACATGACCAAAGAAGTCACCACCGCGCTG
>1879547|reference Deinococcus radiodurans NEB 479_9_contigs|length 45|copies 1
ACATCGACGGGCACGACATGACCAAAGAAGTCACCACCGCGCTGC
>1879547|reference Deinococcus radiodurans NEB 479_9_contigs|length 60|copies 1
ACATCGCCTTCTTCGCGGTGGGGGCGTACCTGTGGGGCATTTTCGGCTCGCCGCAGTTCG
>1879547|reference Deinococcus radiodurans NEB 479_9_contigs|length 43|copies 1
ACATCGGCGTGCACCGCGAGGGTGGCTGCCAGATTGGCGTGCA
>1879547|reference Deinococcus radiodurans NEB 479_9_contigs|length 52|copies 2
ACATCGGCGTGCACCGCGAGGGTGGCTGCCAGATTGGCGTGCAGGTCGGCAA
>1879547|reference Deinococcus radiodurans NEB 479_9_contigs|length 50|copies 2
ACATCGGGTTTAGAGCGGCACGCGCTGACCGTCGCGGCAGGTTTCGGTGG
>1879547|reference Deinococcus radiodurans NEB 479_9_contigs|length 39|copies 1
ACATCGTCGAGGCGCTGACCGGCGAGCGGCCCAGTGCGC
>1879547|reference Deinococcus radiodurans NEB 479_9_contigs|length 41|copies 1
ACATCGTCGCGCCGGGGGGCAACGCGGGCACCCGCGACGGC
>1879547|reference Deinococcus radiodurans NEB 479_9_contigs|length 42|copies 1
ACATCGTCGTGACGCGGGACTACCTGCACGCGCAGGGCATCG
>1879547|reference Deinococcus radiodurans NEB 479_9_contigs|length 43|copies 1
ACATCGTGCAGAAGCAGGACCAGCCCACCGGCAAGCTCACGCG
>1879547|reference Deinococcus radiodurans NEB 479_9_contigs|length 36|copies 3
ACATCGTGCTGGACGACACCGCGACGGCACGGGGTG
>1879547|reference Deinococcus radiodurans NEB 479_9_contigs|length 43|copies 1
ACATCGTGGACTCTCCAGCCAGTCAGCAAAAGGTAAATGTCGA
>1879547|reference Deinococcus radiodurans NEB 479_9_contigs|length 52|copies 1
ACATCTCCCCAAACCCGTCTCATACGGATTCCGATTGAATCTGGTAGTTTCA
>1879547|reference Deinococcus radiodurans NEB 479_9_contigs|length 42|copies 1
ACATCTCCGGGCTGCCGAGTTCGGCGGCGTGCCGCACGTCGG
>1879547|reference Deinococcus radiodurans NEB 479_9_contigs|length 51|copies 1
ACATCTTCAGTGACGCTGCTCGCAGACAGGAAAACGTAAACCAACTCTTTG
>1879547|reference Deinococcus radiodurans NEB 479_9_contigs|length 47|copies 5
ACATCTTGACCATCCAGCCCGAAATTCCTTCGCGGCAGGGGGTGCAT
>1879547|reference Deinococcus radiodurans NEB 479_9_contigs|length 22|copies 1
ACATGAACGTGGAAGCTGCCCT
>1879547|reference Deinococcus radiodurans NEB 479_9_contigs|length 43|copies 1
ACATGAACGTGGAAGCTGCCCTGCGCGACCGCATCGGCCCGGT
>1879547|reference Deinococcus radiodurans NEB 479_9_contigs|length 49|copies 1
ACATGAACGTGGAAGCTGCCCTGCGCGACCGCATCGGCCCGGTGGCGGG
>1879547|reference Deinococcus radiodurans NEB 479_9_contigs|length 52|copies 2
ACATGAACGTGGAAGCTGCCCTGCGCGACCGCATCGGCCCGGTGGCGGGCAA
>1879547|reference Deinococcus radiodurans NEB 479_9_contigs|length 53|copies 19
ACATGAACGTGGAAGCTGCCCTGCGCGACCGCATCGGCCCGGTGGCGGGCAAG
>1879547|reference Deinococcus radiodurans NEB 479_9_contigs|length 47|copies 1
ACATGAAGGTGCCGAGCAGCGTGTGGGCTTCGTGGTCTTTTTGCACG
>1879547|reference Deinococcus radiodurans NEB 479_9_contigs|length 48|copies 1
ACATGCACCACCGTGGCCCGGTTACGAACTTCAGTCGTTCCGGCATTC
>1879547|reference Deinococcus radiodurans NEB 479_9_contigs|length 32|copies 1
ACATGCACTACGCCCGCGAGTTCGGCGTCAAG
>1879547|reference Deinococcus radiodurans NEB 479_9_contigs|length 42|copies 1
ACATGCGCGACGCCCGCTTCACCCTGCCGCCCGAGAAGGCAG
>1879547|reference Deinococcus radiodurans NEB 479_9_contigs|length 44|copies 6
ACATGCGCGACGCCCGCTTCACCCTGCCGCCCGAGAAGGCAGGG
>1879547|reference Deinococcus radiodurans NEB 479_9_contigs|length 36|copies 2
ACATGCGCGAGATGAGCAGTCCCCTGACCGCCGGAG
>1879547|reference Deinococcus radiodurans NEB 479_9_contigs|length 35|copies 1
ACATGCGGCGCGAACACCAGCGCGGGGCGCTCGCG
>1879547|reference Deinococcus radiodurans NEB 479_9_contigs|length 47|copies 3
ACATGCGTAAACGAGTCAGCCATCCCGCTCATGGAATGCACTTCCAT
>1879547|reference Deinococcus radiodurans NEB 479_9_contigs|length 38|copies 1
ACATGCTCGCCGTACTCGGCGTGCAGGCGCTTGAGGAA
>1879547|reference Deinococcus radiodurans NEB 479_9_contigs|length 47|copies 1
ACATGCTGGACGACATGAATGGGAAAGAATGGTTTGAGCACGTCCAG
>1879547|reference Deinococcus radiodurans NEB 479_9_contigs|length 46|copies 1
ACATGCTGGACGACATGAATGGGAAAGAATGGTTTGAGCATGTCCA
>1879547|reference Deinococcus radiodurans NEB 479_9_contigs|length 41|copies 1
ACATGCTGGACGACATGAGTGGGAAAGAGTGGTTTGAGCAC
>1879547|reference Deinococcus radiodurans NEB 479_9_contigs|length 24|copies 1
ACATGGACGTGCCCCAGTACAGTG
>1879547|reference Deinococcus radiodurans NEB 479_9_contigs|length 50|copies 1
ACATGGCAAAGGTCGTTCTACCTGTCTCCAAAGACGCCACGGTAAAAACC
>1879547|reference Deinococcus radiodurans NEB 479_9_contigs|length 48|copies 1
ACATGGCCCAGCTCACCCGGCTCTTCGCCCAGCACCAAAGGCGACGGG
>1879547|reference Deinococcus radiodurans NEB 479_9_contigs|length 30|copies 6
ACATGGCCCAGTCCGCGAAGGGCACCAGCG
>1879547|reference Deinococcus radiodurans NEB 479_9_contigs|length 40|copies 5
ACATGGCCCAGTCCGCGAAGGGCACCAGCGGCGCTCCCAC
>1879547|reference Deinococcus radiodurans NEB 479_9_contigs|length 39|copies 1
ACATGGCCGAACGCCTCGGAGCCGACGCCCGCGCCGCTT
>1879547|reference Deinococcus radiodurans NEB 479_9_contigs|length 47|copies 1
ACATGGCGGTCATCGGCGAACCCGACGAACAGGGCGTGATGCGGGCG
>1879547|reference Deinococcus radiodurans NEB 479_9_contigs|length 42|copies 1
ACATGGCTAACCTCAGTTCCTCTACCGTGATGCTTACCGGCG
>1879547|reference Deinococcus radiodurans NEB 479_9_contigs|length 51|copies 1
ACATGGCTCAGGACGCTGCCGAGGGTCTGAGTCCCGATTCGGGCGCAGTGC
>1879547|reference Deinococcus radiodurans NEB 479_9_contigs|length 31|copies 3
ACATGGTCAATATCGCGGTGGGGCTGGTGCT
>1879547|reference Deinococcus radiodurans NEB 479_9_contigs|length 36|copies 5
ACATGGTCAATATCGCGGTGGGGCTGGTGCTGCTGC
>1879547|reference Deinococcus radiodurans NEB 479_9_contigs|length 37|copies 1
ACATGGTCAATATCGCGGTGGGGCTGGTGCTGCTGCT
>1879547|reference Deinococcus radiodurans NEB 479_9_contigs|length 38|copies 1
ACATGGTCAATATCGCGGTGGGGCTGGTGCTGCTGCTG
>1879547|reference Deinococcus radiodurans NEB 479_9_contigs|length 31|copies 2
ACATGGTCTCCGGTCGCGGTGTGGCGGGTGA
>1879547|reference Deinococcus radiodurans NEB 479_9_contigs|length 30|copies 3
ACATGGTGATTATCGCGGCGTTCGGCAACT
>1879547|reference Deinococcus radiodurans NEB 479_9_contigs|length 41|copies 1
ACATGGTGGCCCGTGACGAGCGCCTGAGCCTGCTTGCCGCC
>1879547|reference Deinococcus radiodurans NEB 479_9_contigs|length 41|copies 1
ACATGTCCACCTGCCTGAAACCACCGTCACCTGGAGCAGTG
>1879547|reference Deinococcus radiodurans NEB 479_9_contigs|length 48|copies 3
ACATGTGCTGCTCACGGGAGGTTCCCGGGGGCTGGGCCTCGCGCTGGG
>1879547|reference Deinococcus radiodurans NEB 479_9_contigs|length 31|copies 1
ACATGTGGGCGACTCGCGGGCCTACCTGCTG
>1879547|reference Deinococcus radiodurans NEB 479_9_contigs|length 36|copies 1
ACATGTTCAACCTGCTCGAATCGCACGACATCGGGC
>1879547|reference Deinococcus radiodurans NEB 479_9_contigs|length 43|copies 1
ACATTAATAGTGATTCAGCCCACCGTCAGGAAGGTGACGTGCC
>1879547|reference Deinococcus radiodurans NEB 479_9_contigs|length 31|copies 2
ACATTCACCAGACCCGCGAGTGGATTGTGCG
>1879547|reference Deinococcus radiodurans NEB 479_9_contigs|length 40|copies 1
ACATTCACCAGACCCGCGAGTGGATTGTGCGTAACAGCCC
>1879547|reference Deinococcus radiodurans NEB 479_9_contigs|length 41|copies 1
ACATTCACCAGACCCGCGAGTGGATTGTGCGTAACAGCCCC
>1879547|reference Deinococcus radiodurans NEB 479_9_contigs|length 42|copies 1
ACATTCACCAGACCCGCGAGTGGATTGTGCGTAACAGCCCCG
>1879547|reference Deinococcus radiodurans NEB 479_9_contigs|length 8|copies 1
ACATTCAG
>1879547|reference Deinococcus radiodurans NEB 479_9_contigs|length 31|copies 3
ACATTCAGGAGAGCCGCGGGACGGTCAAGGT
>1879547|reference Deinococcus radiodurans NEB 479_9_contigs|length 45|copies 2
ACATTCAGGAGAGCCGCGGGACGGTCAAGGTGACGGGCCGGGTCG
>1879547|reference Deinococcus radiodurans NEB 479_9_contigs|length 30|copies 3
ACATTCCTGTCATCGCGGCGCCTTTCTTCG
>1879547|reference Deinococcus radiodurans NEB 479_9_contigs|length 13|copies 1
ACATTCTCGACAG
>1879547|reference Deinococcus radiodurans NEB 479_9_contigs|length 47|copies 1
ACATTCTTTTGACCGCGAATTGCCGGGTGAATGCGTCTGCGGGGCCA
>1879547|reference Deinococcus radiodurans NEB 479_9_contigs|length 52|copies 2
ACATTGCCACGAAGGATAAAATCTCTGAAACCCTTTATCATAGGCCGAAGTT
>1879547|reference Deinococcus radiodurans NEB 479_9_contigs|length 53|copies 38
ACATTGCCACGAAGGATAAAATCTCTGAAACCCTTTATCATAGGCCGAAGTTT
>1879547|reference Deinococcus radiodurans NEB 479_9_contigs|length 28|copies 1
ACATTGCCGTGTTCGCGGAAGGCAACGG
>1879547|reference Deinococcus radiodurans NEB 479_9_contigs|length 30|copies 1
ACATTGCCGTGTTCGCGGAAGGCAACGGCC
>1879547|reference Deinococcus radiodurans NEB 479_9_contigs|length 14|copies 1
ACATTGTTGGCCCC
>1879547|reference Deinococcus radiodurans NEB 479_9_contigs|length 30|copies 2
ACATTGTTGGCCCCGCGAGTGATGGTCACG
>1879547|reference Deinococcus radiodurans NEB 479_9_contigs|length 42|copies 6
ACATTGTTGGCCCCGCGAGTGATGGTCACGGGAATGCCGTAG
>1879547|reference Deinococcus radiodurans NEB 479_9_contigs|length 43|copies 1
ACATTGTTGGCCCCGCGAGTGATGGTCACGGGAATGCCGTAGG
>1879547|reference Deinococcus radiodurans NEB 479_9_contigs|length 48|copies 1
ACATTTCCATGAGACTAGCGAAAAGGTGTTCGTGTTCGGGGAGTTGAT
>1879547|reference Deinococcus radiodurans NEB 479_9_contigs|length 25|copies 1
ACATTTCCCGCACCCGCGACATTCT
>1879547|reference Deinococcus radiodurans NEB 479_9_contigs|length 31|copies 3
ACATTTCCCGCACCCGCGACATTCTCGACAG
>1879547|reference Deinococcus radiodurans NEB 479_9_contigs|length 52|copies 1
ACATTTCGCATTTTCGGAACAGAACCGGAAATGAAGCGTTTTCGGTTCGACG
>1879547|reference Deinococcus radiodurans NEB 479_9_contigs|length 16|copies 1
ACCAAAGTGGGCGTCT
>1879547|reference Deinococcus radiodurans NEB 479_9_contigs|length 49|copies 14
ACCAAAGTGGGCGTCTACGCCCTGCTGCGCGTGTTCACCACCGTCTTTC
>1879547|reference Deinococcus radiodurans NEB 479_9_contigs|length 50|copies 1
ACCAAAGTGGGCGTCTACGCCCTGCTGCGCGTGTTCACCACCGTCTTTCC
>1879547|reference Deinococcus radiodurans NEB 479_9_contigs|length 40|copies 1
ACCAACAATGGGAAACAGCACTTCGCGCACCGTGCCTTCG
>1879547|reference Deinococcus radiodurans NEB 479_9_contigs|length 50|copies 1
ACCAACAATGGGAAACAGCACTTCGCGCACCGTGCCTTCGGGATTCTCCA
>1879547|reference Deinococcus radiodurans NEB 479_9_contigs|length 22|copies 1
ACCAACATCCCGCCGTTCACCA
>1879547|reference Deinococcus radiodurans NEB 479_9_contigs|length 46|copies 8
ACCAACATCCCGCCGTTCACCATCGGCCAGATCGCCGGGCGTCAGC
>1879547|reference Deinococcus radiodurans NEB 479_9_contigs|length 38|copies 1
ACCAACCTCAAGACCCTGGCACGCGGCATCGTCAGTGG
>1879547|reference Deinococcus radiodurans NEB 479_9_contigs|length 54|copies 1
ACCAACGACCCCGACCCCTGGATTCTGGAAATTCTGCGCGAGAACAACAACACG
>1879547|reference Deinococcus radiodurans NEB 479_9_contigs|length 55|copies 1
ACCAACGCGACGCCCTGGGGCCGAAGTACGCCGAACTCGTCTACAACGGCTTCTG
>1879547|reference Deinococcus radiodurans NEB 479_9_contigs|length 47|copies 1
ACCAACGTCAGCGAATCCGAAGTGGTCGGCACCGGCCCCTTCAAGCT
>1879547|reference Deinococcus radiodurans NEB 479_9_contigs|length 50|copies 1
ACCAAGACGGACCCCACCGCTCCGGGCCTGACCCTGGGTGACCGGCTCAG
>1879547|reference Deinococcus radiodurans NEB 479_9_contigs|length 41|copies 1
ACCAAGCACTACATCTCCAACGCGCCGATTGCCGGACTGCT
>1879547|reference Deinococcus radiodurans NEB 479_9_contigs|length 37|copies 1
ACCAAGTTCACCTCGTCCAGCCGGTTCAGTGAAACCC
>1879547|reference Deinococcus radiodurans NEB 479_9_contigs|length 33|copies 1
ACCACAACTCGCTGATGGTGCAGATGTGGAGTG
>1879547|reference Deinococcus radiodurans NEB 479_9_contigs|length 43|copies 2
ACCACACCGGGTACTCCTCGTCCACGACCTCGCCGCTCTCGCG
>1879547|reference Deinococcus radiodurans NEB 479_9_contigs|length 54|copies 2
ACCACACCTCGCCCGCGAGAAGGTCTTTGCCCTGGCCCAAGGGCATCCCCCCAG
>1879547|reference Deinococcus radiodurans NEB 479_9_contigs|length 44|copies 1
ACCACAGCAGGCCCAGCAGGGCACCGTCGCGCGTGATCCAGGCG
>1879547|reference Deinococcus radiodurans NEB 479_9_contigs|length 37|copies 2
ACCACATCTGCCCCAGCTGCGGCTACTACGACGGCCG
>1879547|reference Deinococcus radiodurans NEB 479_9_contigs|length 54|copies 1
ACCACCACACCCGTTCGGCGGCAAGGAGGCGGTCGGCCAGGGAAGGGCAGGGGT
>1879547|reference Deinococcus radiodurans NEB 479_9_contigs|length 38|copies 1
ACCACCACCGCTGCTACTCAGGTGACGCAGTTCAGCGA
>1879547|reference Deinococcus radiodurans NEB 479_9_contigs|length 39|copies 5
ACCACCACCGCTGCTACTCAGGTGACGCAGTTCAGCGAC
>1879547|reference Deinococcus radiodurans NEB 479_9_contigs|length 51|copies 1
ACCACCACGTCGCCCTTGGAGGTCTTGAGAACGGCGCGGTAGCTCTTGCTC
>1879547|reference Deinococcus radiodurans NEB 479_9_contigs|length 41|copies 1
ACCACCACTTCCGTGTCGGTTTTGCTGGTGACATGTAGGGT
>1879547|reference Deinococcus radiodurans NEB 479_9_contigs|length 43|copies 2
ACCACCAGCAGCCCTTCCTGCCCGGCCAGCGCGTACTGCGCGA
>1879547|reference Deinococcus radiodurans NEB 479_9_contigs|length 29|copies 1
ACCACCAGGCTGCTGTGGACATGGCAAAG
>1879547|reference Deinococcus radiodurans NEB 479_9_contigs|length 41|copies 40
ACCACCAGTCAGGCCGAAGAAGACGTGCTGCGCTCCTATCA
>1879547|reference Deinococcus radiodurans NEB 479_9_contigs|length 42|copies 9
ACCACCATGTCGGCGCCCTGCGCGGCCTGCATGATTTGCGCC
>1879547|reference Deinococcus radiodurans NEB 479_9_contigs|length 34|copies 1
ACCACCCACACCCCCGTCGCGGCGGGCAACGACG
>1879547|reference Deinococcus radiodurans NEB 479_9_contigs|length 38|copies 1
ACCACCCAGGCACCGATCAGGGCGCACAGCACGCTCAC
>1879547|reference Deinococcus radiodurans NEB 479_9_contigs|length 41|copies 6
ACCACCCGCAGCCTGCTGACCCGCCGCGACACGATTGTGGT
>1879547|reference Deinococcus radiodurans NEB 479_9_contigs|length 45|copies 1
ACCACCCGCCGCCCTGACGCTTCGAGGTGGTCGCCCATCAGCTCA
>1879547|reference Deinococcus radiodurans NEB 479_9_contigs|length 30|copies 6
ACCACCCGCCGTCCGCGGGCGTGCCAGTAG
>1879547|reference Deinococcus radiodurans NEB 479_9_contigs|length 31|copies 1
ACCACCCGCCGTCCGCGGGCGTGCCAGTAGC
>1879547|reference Deinococcus radiodurans NEB 479_9_contigs|length 57|copies 1
ACCACCCGGCCTACCGCGAAAAGTACGCGCTGAACCTGCGCCAGGAGTTTCCGCGCA
>1879547|reference Deinococcus radiodurans NEB 479_9_contigs|length 47|copies 1
ACCACCCTCAACGTGGGCACGGCGGCGGGCGGCAACAGCGTGAACTC
>1879547|reference Deinococcus radiodurans NEB 479_9_contigs|length 46|copies 1
ACCACCCTGACCACGCGGGTGGCCGGAAACGTGAGCACCGAGCAGG
>1879547|reference Deinococcus radiodurans NEB 479_9_contigs|length 45|copies 1
ACCACCGAATTTCAGACCAGCACCGCCGCCAGCGTGAGCGTCGCC
>1879547|reference Deinococcus radiodurans NEB 479_9_contigs|length 30|copies 1
ACCACCGCCGGGTCGCGGCTGATGTGGGCC
>1879547|reference Deinococcus radiodurans NEB 479_9_contigs|length 31|copies 3
ACCACCGCCGGGTCGCGGCTGATGTGGGCCG
>1879547|reference Deinococcus radiodurans NEB 479_9_contigs|length 38|copies 1
ACCACCTCCATGAACTGCGGCGGCGTGAAGTTGCTCTG
>1879547|reference Deinococcus radiodurans NEB 479_9_contigs|length 42|copies 2
ACCACCTCGAGGAGCTGCGGCGGCGCCTGATTTTCAGCGTCG
>1879547|reference Deinococcus radiodurans NEB 479_9_contigs|length 30|copies 7
ACCACCTGCTGACCGCGATCCTGGCCGACG
>1879547|reference Deinococcus radiodurans NEB 479_9_contigs|length 45|copies 3
ACCACCTGCTGACCGCGATCCTGGCCGACGGGCTGAACCTGGGAT
>1879547|reference Deinococcus radiodurans NEB 479_9_contigs|length 49|copies 3
ACCACGACCTCGACGCCGCCCGGCAGCACGCCCGCGACGTGCTGGAAAA
>1879547|reference Deinococcus radiodurans NEB 479_9_contigs|length 19|copies 1
ACCACGAGGGCGTGGGGGC
>1879547|reference Deinococcus radiodurans NEB 479_9_contigs|length 47|copies 1
ACCACGAGGTCGAAGCTCGCACCGGTCTTGTCCATCTTGTTGGAGAA
>1879547|reference Deinococcus radiodurans NEB 479_9_contigs|length 41|copies 2
ACCACGATATCGAGGTCGAGCGGTGTGTGTCCCAGCAGCGC
>1879547|reference Deinococcus radiodurans NEB 479_9_contigs|length 52|copies 1
ACCACGATGCCGCCCAACAGTTCCAGGTTGCCCCGGACCGAAGCCGAGCCGC
>1879547|reference Deinococcus radiodurans NEB 479_9_contigs|length 31|copies 1
ACCACGCCCATGCCGAGCGCGGCAAGCAGAA
>1879547|reference Deinococcus radiodurans NEB 479_9_contigs|length 40|copies 1
ACCACGCGACTGATCGCGGACATGCTGGCGCACGCCCGGG
>1879547|reference Deinococcus radiodurans NEB 479_9_contigs|length 61|copies 1
ACCACGCTCATCGCAGCGGCGAGGCTGGCTCCCGACGAAATCCCCAGGAGTCCCGGGTCGG
>1879547|reference Deinococcus radiodurans NEB 479_9_contigs|length 8|copies 1
ACCACGGA
>1879547|reference Deinococcus radiodurans NEB 479_9_contigs|length 52|copies 4
ACCACGGTCACGGTCGCCGAAGCCACCACGGTCTTCGCGGGGGCGGAACCCG
>1879547|reference Deinococcus radiodurans NEB 479_9_contigs|length 53|copies 1
ACCACGGTCACGGTCGCCGAAGCCACCACGGTCTTCGCGGGGGCGGAACCCGC
>1879547|reference Deinococcus radiodurans NEB 479_9_contigs|length 53|copies 1
ACCACGGTCAGCACGCGGGCGTCCGGGACGAGGGCTTCGAGTTCGGCCCTGGC
>1879547|reference Deinococcus radiodurans NEB 479_9_contigs|length 46|copies 1
ACCACGGTCTTGTTGCCGTCCACCAGCACGCGGTCTTCGACGTGGG
>1879547|reference Deinococcus radiodurans NEB 479_9_contigs|length 47|copies 3
ACCACGTACCCGCTCTCGAACGCCACCTGAAACGCCAGATATTTGGC
>1879547|reference Deinococcus radiodurans NEB 479_9_contigs|length 36|copies 2
ACCACGTCCACGTCGCGGGTGTCCATCACCTCGGTC
>1879547|reference Deinococcus radiodurans NEB 479_9_contigs|length 14|copies 1
ACCACGTCCGGCCC
>1879547|reference Deinococcus radiodurans NEB 479_9_contigs|length 43|copies 1
ACCACGTGCCGTTCGTTTCACTGGCTGCGGAATCAGCGGAGCA
>1879547|reference Deinococcus radiodurans NEB 479_9_contigs|length 50|copies 5
ACCACTACGGGGCGCAGTGCGTGATGCTCAGTATCGACGCCAAGCGGCGC
>1879547|reference Deinococcus radiodurans NEB 479_9_contigs|length 68|copies 1
ACCACTCCCCGCACTCCCGGCGGATGGTGGCCGTCTTGAGTTTGCCTTCCAAAGGACGGTGCAGCCGG
>1879547|reference Deinococcus radiodurans NEB 479_9_contigs|length 56|copies 1
ACCACTTCACCGTCGCGGACGATGACGCAACCGACGGGCGGGTTGGGGCTGGTGCG
>1879547|reference Deinococcus radiodurans NEB 479_9_contigs|length 58|copies 3
ACCACTTCACCGTCGCGGACGATGACGCAACCGACGGGCGGGTTGGGGCTGGTGCGGC
>1879547|reference Deinococcus radiodurans NEB 479_9_contigs|length 59|copies 11
ACCACTTCACCGTCGCGGACGATGACGCAACCGACGGGCGGGTTGGGGCTGGTGCGGCC
>1879547|reference Deinococcus radiodurans NEB 479_9_contigs|length 60|copies 2
ACCACTTCACCGTCGCGGACGATGACGCAACCGACGGGCGGGTTGGGGCTGGTGCGGCCT
>1879547|reference Deinococcus radiodurans NEB 479_9_contigs|length 47|copies 1
ACCACTTCGAGCGCAAGGCGCAGGGGCTGCCCCCCGCAGGCCGACAG
>1879547|reference Deinococcus radiodurans NEB 479_9_contigs|length 30|copies 1
ACCACTTGGTGACCGCGTTCTGGTTGAAAT
>1879547|reference Deinococcus radiodurans NEB 479_9_contigs|length 47|copies 1
ACCAGAACCTGCCGAGGATCAGGGTGGCCCGGCGCTGCGCTCGACTT
>1879547|reference Deinococcus radiodurans NEB 479_9_contigs|length 32|copies 1
ACCAGAACTTTCATCGCGGCCCATTGTACGGG
>1879547|reference Deinococcus radiodurans NEB 479_9_contigs|length 52|copies 1
ACCAGAAGGAAGCCGCCGACCTCGTGCGTTACCTGACCGGCCTGCAGGAGCA
>1879547|reference Deinococcus radiodurans NEB 479_9_contigs|length 51|copies 1
ACCAGAATGGCCCGTTCGTGGTCCTTTTTCGCCTCGCGGGTGCGGGCGGCG
>1879547|reference Deinococcus radiodurans NEB 479_9_contigs|length 45|copies 1
ACCAGAATTCGTCGGGCTGGTCGAGGCTCTGGCGGTAGCGGCGCT
>1879547|reference Deinococcus radiodurans NEB 479_9_contigs|length 11|copies 1
ACCAGACCGAG
>1879547|reference Deinococcus radiodurans NEB 479_9_contigs|length 40|copies 1
ACCAGACCGAGCCGCCCCCCGCCTGGATGATTACGGAGAC
>1879547|reference Deinococcus radiodurans NEB 479_9_contigs|length 41|copies 17
ACCAGACCGAGCCGCCCCCCGCCTGGATGATTACGGAGACG
>1879547|reference Deinococcus radiodurans NEB 479_9_contigs|length 43|copies 1
ACCAGAGTCTCGGCGCCCAGACAGCGGGCCTGACCGCACAGGG
>1879547|reference Deinococcus radiodurans NEB 479_9_contigs|length 31|copies 2
ACCAGATGACCGTCGCGGCTCAGCGGGGTGT
>1879547|reference Deinococcus radiodurans NEB 479_9_contigs|length 44|copies 1
ACCAGATGCACGGGCGGCAGGTCGTGAATGGGGGTCAACCGTTC
>1879547|reference Deinococcus radiodurans NEB 479_9_contigs|length 38|copies 1
ACCAGCACCACCTCGAACTCGGCGCGAATCGCTTCCAG
>1879547|reference Deinococcus radiodurans NEB 479_9_contigs|length 36|copies 1
ACCAGCACCAGAATGCCGCCGATCAATCCGCCGTGA
>1879547|reference Deinococcus radiodurans NEB 479_9_contigs|length 31|copies 1
ACCAGCACCAGTGCCGCGGCCACCAACACCG
>1879547|reference Deinococcus radiodurans NEB 479_9_contigs|length 53|copies 1
ACCAGCACCGTGCCCACCGCCCAGAAACTTTCCAGATACACCAGAAACCGCCC
>1879547|reference Deinococcus radiodurans NEB 479_9_contigs|length 54|copies 1
ACCAGCACGCGGTCTTCGACGTGGGCCTTTACCGCGCGGGCCAGTACCTGCCGC
>1879547|reference Deinococcus radiodurans NEB 479_9_contigs|length 38|copies 1
ACCAGCACGGGGTCATGGTCAGAAGCGCGGAAGGGGTG
>1879547|reference Deinococcus radiodurans NEB 479_9_contigs|length 48|copies 1
ACCAGCACTACACCAGTGGAGTGTTCATCACCTCCGGGCGCAAGGTGG
>1879547|reference Deinococcus radiodurans NEB 479_9_contigs|length 30|copies 1
ACCAGCAGACTGACGCGGCTGCCGTAGATG
>1879547|reference Deinococcus radiodurans NEB 479_9_contigs|length 40|copies 1
ACCAGCAGCCCTTCCTGCCCGGCCAGCGCGTACTGCGCGA
>1879547|reference Deinococcus radiodurans NEB 479_9_contigs|length 45|copies 1
ACCAGCATCAGCACGCGGTCGGGGTAGCGGTGAACCAGCCCCGGC
>1879547|reference Deinococcus radiodurans NEB 479_9_contigs|length 36|copies 1
ACCAGCATCGTTGCGCCCTCTGCGGGTGCGTACTGC
>1879547|reference Deinococcus radiodurans NEB 479_9_contigs|length 48|copies 1
ACCAGCCACATCGCCCGCGTGCCGTCGGCGTAGACGACTTCCGACGCC
>1879547|reference Deinococcus radiodurans NEB 479_9_contigs|length 48|copies 6
ACCAGCCACTACCTCGGCCAGAACTTCTCCCGCGCCTTCGGGGTCAAG
>1879547|reference Deinococcus radiodurans NEB 479_9_contigs|length 60|copies 1
ACCAGCCCAAGGGTCTGAAGGGCGGCATCCTGTACTTCGACGGGCAGTTCGACGACGCCC
>1879547|reference Deinococcus radiodurans NEB 479_9_contigs|length 31|copies 1
ACCAGCCCCGAGTCGCGGTCGAGGGCCAGCG
>1879547|reference Deinococcus radiodurans NEB 479_9_contigs|length 31|copies 1
ACCAGCCCGAACCCCGCGATAAACCCCAGGG
>1879547|reference Deinococcus radiodurans NEB 479_9_contigs|length 46|copies 27
ACCAGCCCGCCACGCCTATCACCGCTGACAGCCTGCCCAACCTGAT
>1879547|reference Deinococcus radiodurans NEB 479_9_contigs|length 47|copies 1
ACCAGCCCGCCACGCCTATCACCGCTGACAGCCTGCCCAACCTGATC
>1879547|reference Deinococcus radiodurans NEB 479_9_contigs|length 49|copies 1
ACCAGCCGCGCCATCATGCGGCGGTTGTCGCGCTGGTCGAGGAAAAAGC
>1879547|reference Deinococcus radiodurans NEB 479_9_contigs|length 52|copies 1
ACCAGCCGGTCAAGAACCTGCTGACCGGCAACGTGGAAATCACCAGCCAGAA
>1879547|reference Deinococcus radiodurans NEB 479_9_contigs|length 47|copies 4
ACCAGCCTGCACGCCGAGCAGGTCCGTTACCGCGACGTGCAGGACAG
>1879547|reference Deinococcus radiodurans NEB 479_9_contigs|length 29|copies 1
ACCAGCGAAAAGCCCGTGGTGGTGGTCAT
>1879547|reference Deinococcus radiodurans NEB 479_9_contigs|length 46|copies 1
ACCAGCGACAGCGACTGAGGCAGTTCGGACAGGCGCAGGGCACGGG
>1879547|reference Deinococcus radiodurans NEB 479_9_contigs|length 37|copies 1
ACCAGCGCCATCACCAGCATGGCGTGCAGCAGCGGCA
>1879547|reference Deinococcus radiodurans NEB 479_9_contigs|length 46|copies 1
ACCAGCGCCCGTGCTCCGGCGGCCTCGGCCCGCTGAACCAGGGCGC
>1879547|reference Deinococcus radiodurans NEB 479_9_contigs|length 31|copies 2
ACCAGCGCCTGTTCCGCGACATCCAGATCAG
>1879547|reference Deinococcus radiodurans NEB 479_9_contigs|length 32|copies 1
ACCAGCGCGACGGCTTCATGCGCCACACCATC
>1879547|reference Deinococcus radiodurans NEB 479_9_contigs|length 45|copies 3
ACCAGCGCGGGCAGTTTGCAGCCATGTATCCCGTGTCCCTGCGTC
>1879547|reference Deinococcus radiodurans NEB 479_9_contigs|length 46|copies 1
ACCAGCGCGTCACCCTCCCAGACGCCGGGGGCCTGCGCGTGAACGA
>1879547|reference Deinococcus radiodurans NEB 479_9_contigs|length 36|copies 1
ACCAGCGCGTTGTCCTTAGTGATGATTTCCTGGCTG
>1879547|reference Deinococcus radiodurans NEB 479_9_contigs|length 50|copies 6
ACCAGCGGGCCATGTTCCTGGCGCGGGCACGCGGCCTCGACGTCGTGGGC
>1879547|reference Deinococcus radiodurans NEB 479_9_contigs|length 49|copies 1
ACCAGCGTGTCGATGTGGTAGTTCTCCACGCCCGGCGGCTTTTCGCTGA
>1879547|reference Deinococcus radiodurans NEB 479_9_contigs|length 45|copies 1
ACCAGCTCAGGTTGCCCGCAGAAGCCAGGGTCAGCACCAGGTTGG
>1879547|reference Deinococcus radiodurans NEB 479_9_contigs|length 37|copies 1
ACCAGCTCGTGCAGCTCATCCGCGATATGCCCAAGGG
>1879547|reference Deinococcus radiodurans NEB 479_9_contigs|length 47|copies 8
ACCAGGATGCCGTCACCTTTCCACTGCTGGGCCGCCTCCACTGCAAA
>1879547|reference Deinococcus radiodurans NEB 479_9_contigs|length 47|copies 3
ACCAGGCCCTTGAACACGCTGAAGCCGCCCTGCACCCCGTCCTGATA
>1879547|reference Deinococcus radiodurans NEB 479_9_contigs|length 53|copies 1
ACCAGGGAAACTCGCCCGAGGCGTCTTCCACCAGCACTTCGCCGTCCATGAAG
>1879547|reference Deinococcus radiodurans NEB 479_9_contigs|length 31|copies 1
ACCAGGGACGCTACCGCGGCGGCATGAGCGG
>1879547|reference Deinococcus radiodurans NEB 479_9_contigs|length 58|copies 1
ACCAGGGCAAACCGATCGACCCCGCGCAGCAGTTCGTCGTCGCCACCAACAACTACCG
>1879547|reference Deinococcus radiodurans NEB 479_9_contigs|length 10|copies 1
ACCAGGGCCG
>1879547|reference Deinococcus radiodurans NEB 479_9_contigs|length 39|copies 1
ACCAGGGCCTCGCGCGTCAGACGCGGCACGCCGGGAGCG
>1879547|reference Deinococcus radiodurans NEB 479_9_contigs|length 12|copies 1
ACCAGGGCGCGG
>1879547|reference Deinococcus radiodurans NEB 479_9_contigs|length 63|copies 1
ACCAGGGCTACTTCCGGCAACTGTTCGACAAGGACGGCTGGCAGAACGAGGCGTACGACGAAC
>1879547|reference Deinococcus radiodurans NEB 479_9_contigs|length 62|copies 1
ACCAGGTCGAAGGCGCGAATCAGGGTTTCGAGGTCCTTGAGGGGGTCCACCCGGCCCACCCA
>1879547|reference Deinococcus radiodurans NEB 479_9_contigs|length 47|copies 1
ACCAGGTGGCCTGAAACTTCGGTGAGCTGGATGGCGTGCGTTGCCAG
>1879547|reference Deinococcus radiodurans NEB 479_9_contigs|length 48|copies 1
ACCAGGTGGCCTGAAACTTCGGTGAGCTGGATGGCGTGCGTTGCCAGA
>1879547|reference Deinococcus radiodurans NEB 479_9_contigs|length 30|copies 2
ACCAGGTTGGCGCCGCGAATCTCGCGCTCG
>1879547|reference Deinococcus radiodurans NEB 479_9_contigs|length 30|copies 4
ACCAGTACGACCTCGCGGTGGTGCAGGTCG
>1879547|reference Deinococcus radiodurans NEB 479_9_contigs|length 57|copies 1
ACCAGTACGACCTCGCGGTGGTGCAGGTCGGCGTGCCGAAGGGAACGCCCTTCCTGC
>1879547|reference Deinococcus radiodurans NEB 479_9_contigs|length 9|copies 1
ACCAGTCCA
>1879547|reference Deinococcus radiodurans NEB 479_9_contigs|length 25|copies 1
ACCAGTGCCGCGGCCACCAACACCG
>1879547|reference Deinococcus radiodurans NEB 479_9_contigs|length 42|copies 1
ACCAGTGCGCGGTTCTTGCGGAATCAGCCGCACCAGCCACAC
>1879547|reference Deinococcus radiodurans NEB 479_9_contigs|length 56|copies 1
ACCAGTGGCCAGAAGGGCTTCAACCTCGGCGCCAAGGCTGGCCTGAAGTTCTTCTT
>1879547|reference Deinococcus radiodurans NEB 479_9_contigs|length 30|copies 4
ACCAGTTCCATGTCGCGGGCAATGCGGGCG
>1879547|reference Deinococcus radiodurans NEB 479_9_contigs|length 31|copies 2
ACCAGTTCCATGTCGCGGGCAATGCGGGCGG
>1879547|reference Deinococcus radiodurans NEB 479_9_contigs|length 47|copies 1
ACCAGTTGGCCCGCGTGGGCACCGCGCGAAACCGCGTCCTTGGTGGC
>1879547|reference Deinococcus radiodurans NEB 479_9_contigs|length 49|copies 1
ACCAGTTTTCCGGCACCGTCCGCCGTGAAGTTGGCCCCCAGACCGTCGG
>1879547|reference Deinococcus radiodurans NEB 479_9_contigs|length 57|copies 1
ACCATACCGAAGGTCACGTGTTCGCTCACTCGGTCCAATTCCTTCAAGGCCAGCTCC
>1879547|reference Deinococcus radiodurans NEB 479_9_contigs|length 37|copies 1
ACCATCACGAGGTCCAGCCCCTTTTCACGGGCCATGC
>1879547|reference Deinococcus radiodurans NEB 479_9_contigs|length 18|copies 1
ACCATCAGCACGCACCCC
>1879547|reference Deinococcus radiodurans NEB 479_9_contigs|length 43|copies 1
ACCATCAGCACGCACCCCGCCTTGTTTCTGGACGGGCTAACCC
>1879547|reference Deinococcus radiodurans NEB 479_9_contigs|length 46|copies 28
ACCATCAGCACGCACCCCGCCTTGTTTCTGGACGGGCTAACCCTGG
>1879547|reference Deinococcus radiodurans NEB 479_9_contigs|length 43|copies 1
ACCATCAGCCTGGAGCAGAACGGCAAGAGCTACCAACTGAACG
>1879547|reference Deinococcus radiodurans NEB 479_9_contigs|length 34|copies 1
ACCATCAGGCGGGCGTACTGGCTGCGAAGCCACT
>1879547|reference Deinococcus radiodurans NEB 479_9_contigs|length 46|copies 1
ACCATCATGGTTTTCCATGAAGACGGTCAGTGGTACAGGAACTTCT
>1879547|reference Deinococcus radiodurans NEB 479_9_contigs|length 48|copies 7
ACCATCGAAAAGCGCCTCAAGCGCATCCAGAAGGAACTGCGGACCACC
>1879547|reference Deinococcus radiodurans NEB 479_9_contigs|length 31|copies 1
ACCATCGACCCCGCCGCGATTCACACGCTGG
>1879547|reference Deinococcus radiodurans NEB 479_9_contigs|length 48|copies 3
ACCATCGACCCCGCCGCGATTCACACGCTGGAGCACCTGCTGGCCGGG
>1879547|reference Deinococcus radiodurans NEB 479_9_contigs|length 49|copies 4
ACCATCGACCCCGCCGCGATTCACACGCTGGAGCACCTGCTGGCCGGGT
>1879547|reference Deinococcus radiodurans NEB 479_9_contigs|length 11|copies 1
ACCATCGCCGA
>1879547|reference Deinococcus radiodurans NEB 479_9_contigs|length 44|copies 1
ACCATCTTGATCGACGTAGATCAGGTGCAGGCTCATACCTTTAC
>1879547|reference Deinococcus radiodurans NEB 479_9_contigs|length 46|copies 1
ACCATGACCAACCCCTGGGAGCGGGTGTTCGCGGCGCTGCGCGGCG
>1879547|reference Deinococcus radiodurans NEB 479_9_contigs|length 43|copies 1
ACCATGACCTCGACATCGGCAAGCTGGGAGCCAAGCTGAAGAA
>1879547|reference Deinococcus radiodurans NEB 479_9_contigs|length 42|copies 1
ACCATGCGCGCAGAGAGGGTGCAGGCATGAGTCACGAACGCG
>1879547|reference Deinococcus radiodurans NEB 479_9_contigs|length 49|copies 2
ACCATGGACAACTTGGTGGACCTGACCGTGGGGACCACCAGAACGACCG
>1879547|reference Deinococcus radiodurans NEB 479_9_contigs|length 35|copies 1
ACCATGTACCGCCTCGCCCAGGACCAGAGCGAGCA
>1879547|reference Deinococcus radiodurans NEB 479_9_contigs|length 49|copies 1
ACCATGTTGGGGCAGTCGATGCGGTGGATGCTGACCCCGCGCCCCCGCG
>1879547|reference Deinococcus radiodurans NEB 479_9_contigs|length 50|copies 3
ACCATGTTGGGGCAGTCGATGCGGTGGATGCTGACCCCGCGCCCCCGCGT
>1879547|reference Deinococcus radiodurans NEB 479_9_contigs|length 52|copies 1
ACCATTACGGCATTGCGGACTTTCAGAAGGGCTTCGACGCCATGCTGAGCGG
>1879547|reference Deinococcus radiodurans NEB 479_9_contigs|length 48|copies 2
ACCATTCAGGCGTGGGTGCCCGACGGCTGGTCCGACAAGGACGTGTGG
>1879547|reference Deinococcus radiodurans NEB 479_9_contigs|length 24|copies 1
ACCATTCCCGGCACCTTCAATCTG
>1879547|reference Deinococcus radiodurans NEB 479_9_contigs|length 49|copies 1
ACCATTCTCGGCGGGGTGGGCAACGGCGTCGAGACGAACGTGGACCCCG
>1879547|reference Deinococcus radiodurans NEB 479_9_contigs|length 52|copies 18
ACCATTCTCGGCGGGGTGGGCAACGGCGTCGAGACGAACGTGGACCCCGCTG
>1879547|reference Deinococcus radiodurans NEB 479_9_contigs|length 57|copies 12
ACCCAAAAACAGGCCCTGATTCGCAAACTGACCGCACTGGCCGACGACGAAATCATC
>1879547|reference Deinococcus radiodurans NEB 479_9_contigs|length 23|copies 1
ACCCAAATTGCCTTCATGCACGT
>1879547|reference Deinococcus radiodurans NEB 479_9_contigs|length 30|copies 1
ACCCAAATTGCCTTCATGCACGTAACTAAG
>1879547|reference Deinococcus radiodurans NEB 479_9_contigs|length 41|copies 1
ACCCAAATTGCCTTCATGCACGTAACTAAGTTCTGCCAGCT
>1879547|reference Deinococcus radiodurans NEB 479_9_contigs|length 44|copies 9
ACCCAAATTGCCTTCATGCACGTAACTAAGTTCTGCCAGCTTGC
>1879547|reference Deinococcus radiodurans NEB 479_9_contigs|length 45|copies 14
ACCCAAATTGCCTTCATGCACGTAACTAAGTTCTGCCAGCTTGCT
>1879547|reference Deinococcus radiodurans NEB 479_9_contigs|length 46|copies 1
ACCCAAATTGCCTTCATGCACGTAACTAAGTTCTGCCAGCTTGCTT
>1879547|reference Deinococcus radiodurans NEB 479_9_contigs|length 32|copies 1
ACCCAATGGAAAACCCCCGTCGGATGACGGGG
>1879547|reference Deinococcus radiodurans NEB 479_9_contigs|length 49|copies 1
ACCCACACATCTTCATGCTTGTATCATCCGAGCGATCTGCCATCTTCTT
>1879547|reference Deinococcus radiodurans NEB 479_9_contigs|length 31|copies 1
ACCCACACCCCCGTCGCGGCGGGCAACGACG
>1879547|reference Deinococcus radiodurans NEB 479_9_contigs|length 38|copies 2
ACCCACAGCAGCGGCGCGACTGCCCCGCTGCCCACCGG
>1879547|reference Deinococcus radiodurans NEB 479_9_contigs|length 49|copies 1
ACCCACAGCAGCGGCGCGACTGCCCCGCTGCCCACCGGACCACCCGCCG
>1879547|reference Deinococcus radiodurans NEB 479_9_contigs|length 26|copies 1
ACCCACCCTGCGCCGCGACCTGCCCG
>1879547|reference Deinococcus radiodurans NEB 479_9_contigs|length 31|copies 1
ACCCACCTGCGTATCGCGGTGGACATCAGCG
>1879547|reference Deinococcus radiodurans NEB 479_9_contigs|length 41|copies 2
ACCCACCTGCTCGACACCGGCTACCGCGACGCGGTGTCGCG
>1879547|reference Deinococcus radiodurans NEB 479_9_contigs|length 31|copies 1
ACCCACGAAACGGGGCAGCCCGGCGTGAGCG
>1879547|reference Deinococcus radiodurans NEB 479_9_contigs|length 50|copies 18
ACCCACGAAACGGGGCAGCCCGGCGTGAGCGAGAAGAAGTACGGCGTGGC
>1879547|reference Deinococcus radiodurans NEB 479_9_contigs|length 48|copies 1
ACCCACGAGCGTCCCGGCTCACGTCATCACGACCCGGTGAATTCTCTG
>1879547|reference Deinococcus radiodurans NEB 479_9_contigs|length 16|copies 1
ACCCACGATCATGCCC
>1879547|reference Deinococcus radiodurans NEB 479_9_contigs|length 43|copies 5
ACCCACGATCATGCCCACGTACACTTCCTGCCCGGCGTCGATG
>1879547|reference Deinococcus radiodurans NEB 479_9_contigs|length 37|copies 65
ACCCACGCGCCACGATCAGCGGAAGCGGTACGGTCAG
>1879547|reference Deinococcus radiodurans NEB 479_9_contigs|length 51|copies 1
ACCCACGCTGAGACGCTCCGGGGGAGCTGGGGAGCAGAGTTCGGGGCCGCC
>1879547|reference Deinococcus radiodurans NEB 479_9_contigs|length 52|copies 3
ACCCACGCTGAGACGCTCCGGGGGAGCTGGGGAGCAGAGTTCGGGGCCGCCC
>1879547|reference Deinococcus radiodurans NEB 479_9_contigs|length 42|copies 1
ACCCACTGCTCTCCGTCCTGGCGCACGAGTTTGCCGTAGCCG
>1879547|reference Deinococcus radiodurans NEB 479_9_contigs|length 50|copies 1
ACCCACTTGTCGGCGCCACGGGCAATCTTGGGATTGCCCTGCAGGGCTTC
>1879547|reference Deinococcus radiodurans NEB 479_9_contigs|length 26|copies 5
ACCCAGACCCGCGACGACGCCGCCGG
>1879547|reference Deinococcus radiodurans NEB 479_9_contigs|length 38|copies 1
ACCCAGACCGAAACGGCGGCGGCGCAGGGCACCAGCGG
>1879547|reference Deinococcus radiodurans NEB 479_9_contigs|length 40|copies 2
ACCCAGAGCGTGATCGACGACCTCGCGGGCCGCCTTGCGC
>1879547|reference Deinococcus radiodurans NEB 479_9_contigs|length 47|copies 1
ACCCAGCACCAGTTGGTACGGCTCCGCCAGGCGTGGGAAGTCGGAGG
>1879547|reference Deinococcus radiodurans NEB 479_9_contigs|length 10|copies 1
ACCCAGCCCA
>1879547|reference Deinococcus radiodurans NEB 479_9_contigs|length 44|copies 10
ACCCAGCCCGGCACCGACGACAAGGTGCTGACCTCGTGGAACGG
>1879547|reference Deinococcus radiodurans NEB 479_9_contigs|length 39|copies 1
ACCCAGCGCCTGAACCAGGTCACGTCGCTGCGCGTCACT
>1879547|reference Deinococcus radiodurans NEB 479_9_contigs|length 35|copies 1
ACCCAGGCACCGATCAGGGCGCACAGCACGCTCAC
>1879547|reference Deinococcus radiodurans NEB 479_9_contigs|length 45|copies 3
ACCCAGTACCGCAGCGCCCTGTTTCCGCTGAGCCGGGCACAGGAA
>1879547|reference Deinococcus radiodurans NEB 479_9_contigs|length 41|copies 2
ACCCAGTAGCCCTTGATATGAGGGAAGTTGTCGAGGTAGAT
>1879547|reference Deinococcus radiodurans NEB 479_9_contigs|length 30|copies 1
ACCCAGTGTTGATCGCGGTCGTACTTGTCC
>1879547|reference Deinococcus radiodurans NEB 479_9_contigs|length 66|copies 1
ACCCAGTTTCGGAACGGTGCAATGCACCGTTCCAGAAGGCCCCCAACCCCGGAGTGTGCTTGCCCG
>1879547|reference Deinococcus radiodurans NEB 479_9_contigs|length 41|copies 1
ACCCATGCCCGGCCCAGCGCCGCCCGCGTGATCGAGGAGCG
>1879547|reference Deinococcus radiodurans NEB 479_9_contigs|length 48|copies 1
ACCCATGCTGGGCACGGCCAAACGCGAGGTCCAGATCATTCGTAGGAA
>1879547|reference Deinococcus radiodurans NEB 479_9_contigs|length 32|copies 1
ACCCATGGCAATTGCTTCTCATCTACAGCATC
>1879547|reference Deinococcus radiodurans NEB 479_9_contigs|length 49|copies 1
ACCCATTTCAATCACCACTTTGCCGCGTGCTTTGCCTTCCTCGACGGGG
>1879547|reference Deinococcus radiodurans NEB 479_9_contigs|length 52|copies 1
ACCCCAACACCCCCGCCGAAGTGCTGGGCCTGCTCGCCGCGCAGTTTCCGCG
>1879547|reference Deinococcus radiodurans NEB 479_9_contigs|length 30|copies 2
ACCCCAACCTTCTCGCGGCAGGCCTTTGAA
>1879547|reference Deinococcus radiodurans NEB 479_9_contigs|length 31|copies 1
ACCCCAACCTTCTCGCGGCAGGCCTTTGAAG
>1879547|reference Deinococcus radiodurans NEB 479_9_contigs|length 58|copies 1
ACCCCAACCTTCTCGCGGCAGGCCTTTGAAGACGTCGCCTCGTTCCTGCCCATCTTTG
>1879547|reference Deinococcus radiodurans NEB 479_9_contigs|length 67|copies 1
ACCCCAAGATGGTGGAACTCACGCCCTACGACGGCATTCCCCATCTGGTGCGCCCGGTGGTGACCAA
>1879547|reference Deinococcus radiodurans NEB 479_9_contigs|length 65|copies 1
ACCCCACACCGGGCGCGAGGCGCAATTCCAGCGTGTCGCCCTTGATTTCGAAGCCGGGTTCTTCC
>1879547|reference Deinococcus radiodurans NEB 479_9_contigs|length 54|copies 1
ACCCCACCCCGCAGGACGTTCTGGACGCTCTTTTTCCCGGCAGCGGGCCTCTGC
>1879547|reference Deinococcus radiodurans NEB 479_9_contigs|length 50|copies 1
ACCCCACCCGCATCCAGAAGCGCCTCGAAACCCGTTATCTGGACGAGGTG
>1879547|reference Deinococcus radiodurans NEB 479_9_contigs|length 61|copies 1
ACCCCACCGGGGAGACAGCGGGTGGCCTTCTCAATTTGTGAAAGAAAAATTAAGGCCGTCC
>1879547|reference Deinococcus radiodurans NEB 479_9_contigs|length 39|copies 1
ACCCCACCTGCCACGCCATGCGCTCGCTGCGGGTGGGCG
>1879547|reference Deinococcus radiodurans NEB 479_9_contigs|length 11|copies 1
ACCCCAGCAAG
>1879547|reference Deinococcus radiodurans NEB 479_9_contigs|length 47|copies 18
ACCCCAGCGAGTACAAGAACTACCTGCTGACCATGCTGTTCGTGAAG
>1879547|reference Deinococcus radiodurans NEB 479_9_contigs|length 56|copies 1
ACCCCAGTGCAACTCCGCCCACGGCAAGGTCTTCTGAAACCAGCGACGGAGCGTTC
>1879547|reference Deinococcus radiodurans NEB 479_9_contigs|length 51|copies 1
ACCCCATCCTGACCGAGAACGTGACCGGCTTTGCCCGGTTGCTGCGCGGCT
>1879547|reference Deinococcus radiodurans NEB 479_9_contigs|length 50|copies 1
ACCCCATGCCGAACTGGGTCGTGAAACACAGCAGCGCCAATGATACTCGG
>1879547|reference Deinococcus radiodurans NEB 479_9_contigs|length 55|copies 1
ACCCCCAACAATGACCAGGTGGGCCGGGATGTCCCGCAGTTCCATCGCGCTGGTC
>1879547|reference Deinococcus radiodurans NEB 479_9_contigs|length 30|copies 2
ACCCCCACCTGCTCGCGGTGCTGGCGCACG
>1879547|reference Deinococcus radiodurans NEB 479_9_contigs|length 62|copies 7
ACCCCCACCTTCGGGCAAAAGTCGGCCATCACGCAGCCGGGGCAGTTGGGTTTGCGGGCAAA
>1879547|reference Deinococcus radiodurans NEB 479_9_contigs|length 44|copies 10
ACCCCCACGATCTCGGTGTTCAGGTCGAGGTCGCTGACCAGTCG
>1879547|reference Deinococcus radiodurans NEB 479_9_contigs|length 30|copies 1
ACCCCCAGCACCTCGCGGTTGAGCAGGTAA
>1879547|reference Deinococcus radiodurans NEB 479_9_contigs|length 31|copies 2
ACCCCCAGCACCTCGCGGTTGAGCAGGTAAG
>1879547|reference Deinococcus radiodurans NEB 479_9_contigs|length 52|copies 1
ACCCCCAGCGCCGCAGGGCCTTGACCAAGGTCGTTCGCGTGCCCGCCTCCCC
>1879547|reference Deinococcus radiodurans NEB 479_9_contigs|length 42|copies 4
ACCCCCAGCGCTGGGAAGCGGCCATCGCGGCCGTGCAGGCCG
>1879547|reference Deinococcus radiodurans NEB 479_9_contigs|length 44|copies 1
ACCCCCCGCGAGGCCGTACCGTTCATGCACCTGGGCGCACTCGG
>1879547|reference Deinococcus radiodurans NEB 479_9_contigs|length 51|copies 1
ACCCCCCTTCACTCTTCACGCCTCGTCTTGCATTCTGTTGTTTTCACCATG
>1879547|reference Deinococcus radiodurans NEB 479_9_contigs|length 52|copies 1
ACCCCCGAAGGCGAATGGACCAGCATGGGTATCCCCAGCGACGGCAGCTACG
>1879547|reference Deinococcus radiodurans NEB 479_9_contigs|length 46|copies 1
ACCCCCGCCAGCACGCTCAGGAGGGCCTGCGCCTTGTGGACCGTCT
>1879547|reference Deinococcus radiodurans NEB 479_9_contigs|length 30|copies 5
ACCCCCGCCAGTTCGCGGGCGAGCAGGTTG
>1879547|reference Deinococcus radiodurans NEB 479_9_contigs|length 31|copies 3
ACCCCCGCCAGTTCGCGGGCGAGCAGGTTGG
>1879547|reference Deinococcus radiodurans NEB 479_9_contigs|length 56|copies 2
ACCCCCGCCGAGGCAGGGGCCTTGTAAGAGAGGAAGCGCTTACTCCTCGCTGTCGT
>1879547|reference Deinococcus radiodurans NEB 479_9_contigs|length 10|copies 1
ACCCCCGCGC
>1879547|reference Deinococcus radiodurans NEB 479_9_contigs|length 53|copies 1
ACCCCCGGCACGGGCAAAGTCGTGATGACCGGCTCGCTGGGCGACGTGATGAA
>1879547|reference Deinococcus radiodurans NEB 479_9_contigs|length 46|copies 3
ACCCCCGGCGCAGTGGCAAGCGGGAAGAGGGAGAGCGCGACGTGCC
>1879547|reference Deinococcus radiodurans NEB 479_9_contigs|length 51|copies 1
ACCCCCGGCGGCACGCTGCTGTACCACGGCCGCCGCGCCGTCGAAAGCCTG
>1879547|reference Deinococcus radiodurans NEB 479_9_contigs|length 55|copies 1
ACCCCCGGCGGGGTGGGGACCCTGGTGCGGCGCGGGCACCGGGTGACGGTGGAGC
>1879547|reference Deinococcus radiodurans NEB 479_9_contigs|length 50|copies 1
ACCCCCGTGTCCGTTTTTTGCTGCTTCTTGCCCCCGGCTTCTCTATCCCG
>1879547|reference Deinococcus radiodurans NEB 479_9_contigs|length 30|copies 1
ACCCCCTCATCTTCTGGCCCCTACAATGCT
>1879547|reference Deinococcus radiodurans NEB 479_9_contigs|length 50|copies 1
ACCCCCTGACTGGCCTGCGCGTTAAGCTGCCCCATGCGCTTTCCCACCGC
>1879547|reference Deinococcus radiodurans NEB 479_9_contigs|length 49|copies 3
ACCCCCTGCGCCAAGTGCGGGCGCACCACCAACGACTACGCCTTTCGCG
>1879547|reference Deinococcus radiodurans NEB 479_9_contigs|length 51|copies 1
ACCCCGAACCGTCGTCCAGGGTCCAGCCCTCGCCCGCGACCTCGCCGCGCA
>1879547|reference Deinococcus radiodurans NEB 479_9_contigs|length 31|copies 1
ACCCCGAACTCCACCGCGAGGACCTGAAGGG
>1879547|reference Deinococcus radiodurans NEB 479_9_contigs|length 50|copies 1
ACCCCGAACTCCACCGCGAGGACCTGAAGGGCGCCACCCGCATCGCCTGC
>1879547|reference Deinococcus radiodurans NEB 479_9_contigs|length 44|copies 1
ACCCCGAAGGTGCCACCGTGCGCCGTGACGGGGTAGAGAAGTGG
>1879547|reference Deinococcus radiodurans NEB 479_9_contigs|length 10|copies 1
ACCCCGACCT
>1879547|reference Deinococcus radiodurans NEB 479_9_contigs|length 50|copies 16
ACCCCGACCTCTGGAACGACCAGAACCGCGCCCGGCAGGTCACGCAGGAA
>1879547|reference Deinococcus radiodurans NEB 479_9_contigs|length 55|copies 1
ACCCCGACCTGTTCCTGTCCCAGAAAGGCGTAGCCCGTGGCCGCGTCCACCACCA
>1879547|reference Deinococcus radiodurans NEB 479_9_contigs|length 10|copies 1
ACCCCGACTT
>1879547|reference Deinococcus radiodurans NEB 479_9_contigs|length 50|copies 1
ACCCCGAGAAAGCGGCCGAGCACCCGGTGGTGATCTTGCAGAAACTGGGG
>1879547|reference Deinococcus radiodurans NEB 479_9_contigs|length 50|copies 1
ACCCCGAGAGTTCCCAGTGGCTCTCGGACAGCGCGCTGGAACGCCGCAGG
>1879547|reference Deinococcus radiodurans NEB 479_9_contigs|length 40|copies 1
ACCCCGAGCAGAAGCGCAAGATCATCGGGCGCGAGTTTAT
>1879547|reference Deinococcus radiodurans NEB 479_9_contigs|length 18|copies 1
ACCCCGAGCAGCGTCAGC
>1879547|reference Deinococcus radiodurans NEB 479_9_contigs|length 46|copies 1
ACCCCGAGCAGCGTCAGCGCGAAGCCCGCCAGCCCGATCAGGTAAA
>1879547|reference Deinococcus radiodurans NEB 479_9_contigs|length 52|copies 1
ACCCCGAGCAGCGTCAGCGCGAAGCCCGCCAGCCCGATCAGGTAAAACGGCC
>1879547|reference Deinococcus radiodurans NEB 479_9_contigs|length 38|copies 1
ACCCCGAGTTCATCGTGCAGTCGCGCACCCAGCCCGAG
>1879547|reference Deinococcus radiodurans NEB 479_9_contigs|length 52|copies 3
ACCCCGAGTTCGCCCTCTTCGTCAAGGAAGTCGCCCGCGAAATGACCGGCAA
>1879547|reference Deinococcus radiodurans NEB 479_9_contigs|length 53|copies 2
ACCCCGAGTTCGCCCTCTTCGTCAAGGAAGTCGCCCGCGAAATGACCGGCAAG
>1879547|reference Deinococcus radiodurans NEB 479_9_contigs|length 27|copies 1
ACCCCGATTTCACCCTGGGCGTGCACC
>1879547|reference Deinococcus radiodurans NEB 479_9_contigs|length 48|copies 1
ACCCCGCACCTCCTCGGGCATTCCCGAACTCGACCGGGTGCTCGGCGG
>1879547|reference Deinococcus radiodurans NEB 479_9_contigs|length 31|copies 2
ACCCCGCCGAAGCCGCGAGCAACGGCGAACC
>1879547|reference Deinococcus radiodurans NEB 479_9_contigs|length 46|copies 1
ACCCCGCCGAAGCCGCGAGCAACGGCGAACCCGGCGAAATCCGCAT
>1879547|reference Deinococcus radiodurans NEB 479_9_contigs|length 48|copies 2
ACCCCGCCGACAACCCCGGCAAGGCGTTCATTCAGGAGATTTACCGCG
>1879547|reference Deinococcus radiodurans NEB 479_9_contigs|length 38|copies 1
ACCCCGCCGACTGGGGCGCACGCGGCATCGAGGCGAAG
>1879547|reference Deinococcus radiodurans NEB 479_9_contigs|length 53|copies 1
ACCCCGCCGCCCGGCAGGAATCGCTCGGCGCCCAGTCGCGGCAGGGGCGCTGG
>1879547|reference Deinococcus radiodurans NEB 479_9_contigs|length 54|copies 1
ACCCCGCCGCCCGGCAGGAATCGCTCGGCGCCCAGTCGCGGCAGGGGCGCTGGG
>1879547|reference Deinococcus radiodurans NEB 479_9_contigs|length 48|copies 1
ACCCCGCCGCGCACGGCCTGACCCTGGCCGACGCGGAAGCGGCCCGCG
>1879547|reference Deinococcus radiodurans NEB 479_9_contigs|length 41|copies 1
ACCCCGCCGCGCCGCCTGTCAGCAGCAGCACGCCCGCCAGG
>1879547|reference Deinococcus radiodurans NEB 479_9_contigs|length 32|copies 1
ACCCCGCCGGGGTTCGCGGTGGCATCTCGACG
>1879547|reference Deinococcus radiodurans NEB 479_9_contigs|length 30|copies 1
ACCCCGCCGTGATCGCGGTGGGCGCCCTGG
>1879547|reference Deinococcus radiodurans NEB 479_9_contigs|length 31|copies 1
ACCCCGCCTACCACCGCGAAACGCTGCGGCA
>1879547|reference Deinococcus radiodurans NEB 479_9_contigs|length 40|copies 1
ACCCCGCCTGTCTGCACCGCCCGGGCGTGGTGCTGCTGCC
>1879547|reference Deinococcus radiodurans NEB 479_9_contigs|length 48|copies 6
ACCCCGCGCCCTGCTCGATTCTGACCGGCTGCTCGGGCGTGCCGAAAA
>1879547|reference Deinococcus radiodurans NEB 479_9_contigs|length 46|copies 1
ACCCCGCGTTCCTCGAACATGGTTTCGAGCATGGTGTCGGCCACCT
>1879547|reference Deinococcus radiodurans NEB 479_9_contigs|length 55|copies 1
ACCCCGCTACCGTTGAGGGCTGAAGGGACGGCCCGTCCCAGGATGTTCTTTGCGG
>1879547|reference Deinococcus radiodurans NEB 479_9_contigs|length 46|copies 1
ACCCCGCTGGCGACGGGAAGGGGGCGCACCACTTGCGCCTGCTCCG
>1879547|reference Deinococcus radiodurans NEB 479_9_contigs|length 43|copies 1
ACCCCGCTGGTCACCCGACGAGCGATGCGTGATTCCTGCTGGC
>1879547|reference Deinococcus radiodurans NEB 479_9_contigs|length 42|copies 1
ACCCCGCTTTGGCCGAGCGGCAAAAAATCAGCGTGTTACAGG
>1879547|reference Deinococcus radiodurans NEB 479_9_contigs|length 48|copies 1
ACCCCGCTTTGGCCGAGCGGCAAAAAATCAGCGTGTTACAGGCCAATT
>1879547|reference Deinococcus radiodurans NEB 479_9_contigs|length 50|copies 1
ACCCCGGCAAGGCGTTCATTCAGGAGATTTACCGCGTCAGTCAGGAGCCG
>1879547|reference Deinococcus radiodurans NEB 479_9_contigs|length 48|copies 1
ACCCCGGCCTCGAGCTTGTGCATGATCTCCATGATGCCGCTTTCCAGC
>1879547|reference Deinococcus radiodurans NEB 479_9_contigs|length 60|copies 1
ACCCCGGCGACGGCGACGCGAAAGGCGCGGTCGAAGTCGGCCAGGGTAAAAGTCTGGCTG
>1879547|reference Deinococcus radiodurans NEB 479_9_contigs|length 42|copies 1
ACCCCGGCGTCCACGAGGTTGCTCGCCGCCACCGCGCTGGGG
>1879547|reference Deinococcus radiodurans NEB 479_9_contigs|length 41|copies 1
ACCCCGGTGGTGGACGTGCCCGCGCAGGGACGCGGCCCCAA
>1879547|reference Deinococcus radiodurans NEB 479_9_contigs|length 45|copies 1
ACCCCGGTGGTGGACGTGCCCGCGCAGGGACGCGGCCCCAACCCG
>1879547|reference Deinococcus radiodurans NEB 479_9_contigs|length 50|copies 2
ACCCCGTCACGCCGTCGAAACTGGTGGACGAGGTCTGGCATACCCACGTC
>1879547|reference Deinococcus radiodurans NEB 479_9_contigs|length 57|copies 2
ACCCCGTGCTGCAAAACCGCCAGCGCGGGAACCTGACCACCGGGCACGACGGCGACC
>1879547|reference Deinococcus radiodurans NEB 479_9_contigs|length 50|copies 2
ACCCCGTGGATGTGGGGGCGGCAGGCGGGGGCGCTCCAGATGCAGGGTGG
>1879547|reference Deinococcus radiodurans NEB 479_9_contigs|length 10|copies 1
ACCCCTACCC
>1879547|reference Deinococcus radiodurans NEB 479_9_contigs|length 48|copies 1
ACCCCTACGGCCAGGAGGCGCTGGACGCCCTCGTCAAGGGCATGGAGG
>1879547|reference Deinococcus radiodurans NEB 479_9_contigs|length 45|copies 1
ACCCCTACTGCGCCTACGGCGACGGCTGGACCTGCCCGCTGCCTC
>1879547|reference Deinococcus radiodurans NEB 479_9_contigs|length 48|copies 8
ACCCCTGACCTGGACGCGCTGGACTTTCCACGCATCGAGGCCGACGAG
>1879547|reference Deinococcus radiodurans NEB 479_9_contigs|length 35|copies 1
ACCCCTGCACCGCCTGCGAGCAATCCAGCAGTGCC
>1879547|reference Deinococcus radiodurans NEB 479_9_contigs|length 52|copies 3
ACCCCTTCACCCTGGCCGTGCTGTACGGCTTTACGGCCATGAACGTGGTGGA
>1879547|reference Deinococcus radiodurans NEB 479_9_contigs|length 53|copies 1
ACCCCTTTTCCCCGTCAGCCTTGCGCCAGGGACCGAACATCACGACCACCCGC
>1879547|reference Deinococcus radiodurans NEB 479_9_contigs|length 46|copies 1
ACCCGACATCGGAGATGGAGCGGGAGAGGTTCGACTGCACCATGTT
>1879547|reference Deinococcus radiodurans NEB 479_9_contigs|length 51|copies 1
ACCCGACGCGGTCAGCCAGCGCGTAGGCCCGCTCCAGGGCTTCTTCGCGGG
>1879547|reference Deinococcus radiodurans NEB 479_9_contigs|length 53|copies 2
ACCCGACTGGCGAACCTGCCTGACGCGGCCCGTTTTGCCCTCGCCAAACTGGA
>1879547|reference Deinococcus radiodurans NEB 479_9_contigs|length 47|copies 2
ACCCGAGCAGCAACCAGGGCACGGCCCGCCGCATTTTGGAAGTATGG
>1879547|reference Deinococcus radiodurans NEB 479_9_contigs|length 24|copies 2
ACCCGAGGTGATTCCGCGATATGG
>1879547|reference Deinococcus radiodurans NEB 479_9_contigs|length 41|copies 1
ACCCGAGGTGATTCCGCGATATGGATGCACAGGCGGAGCTT
>1879547|reference Deinococcus radiodurans NEB 479_9_contigs|length 41|copies 2
ACCCGAGGTGATTCCGCGATATGGATGCACAGGCGGCGCCT
>1879547|reference Deinococcus radiodurans NEB 479_9_contigs|length 44|copies 1
ACCCGAGGTGATTCCGCGATATGGATGCACAGGCGGCGCCTTCC
>1879547|reference Deinococcus radiodurans NEB 479_9_contigs|length 32|copies 1
ACCCGAGGTGATTCCGCGATATGGGTGCACAG
>1879547|reference Deinococcus radiodurans NEB 479_9_contigs|length 35|copies 2
ACCCGAGTCGTCCACGTCGAGCACGCCGAATTCGC
>1879547|reference Deinococcus radiodurans NEB 479_9_contigs|length 19|copies 1
ACCCGAGTGCCATAGTTTT
>1879547|reference Deinococcus radiodurans NEB 479_9_contigs|length 40|copies 3
ACCCGAGTGCCATAGTTTTCAAAGGGTGCAAGCAGCACCA
>1879547|reference Deinococcus radiodurans NEB 479_9_contigs|length 48|copies 1
ACCCGAGTGCCATAGTTTTCAAAGGGTGCAAGCAGCACCACCCGCCGT
>1879547|reference Deinococcus radiodurans NEB 479_9_contigs|length 49|copies 1
ACCCGAGTTGCGCCGCACGAATGGCCGCCACGTAGCCTGCCGGGCCGCC
>1879547|reference Deinococcus radiodurans NEB 479_9_contigs|length 50|copies 1
ACCCGATGCCACGTAGTCGGCATAGGTGACCCGCCGCTCACCGAACGGGG
>1879547|reference Deinococcus radiodurans NEB 479_9_contigs|length 17|copies 1
ACCCGCAACTCATCGCG
>1879547|reference Deinococcus radiodurans NEB 479_9_contigs|length 30|copies 1
ACCCGCAACTCATCGCGGGCATCGAGCGCG
>1879547|reference Deinococcus radiodurans NEB 479_9_contigs|length 35|copies 1
ACCCGCAACTCATCGCGGGCATCGAGCGCGAGCTG
>1879547|reference Deinococcus radiodurans NEB 479_9_contigs|length 40|copies 2
ACCCGCAACTCATCGCGGGCATCGAGCGCGAGCTGCTCCG
>1879547|reference Deinococcus radiodurans NEB 479_9_contigs|length 46|copies 1
ACCCGCAAGCGCTCCGACATCGACGGCGCCAAGGCCATTTCCGTCA
>1879547|reference Deinococcus radiodurans NEB 479_9_contigs|length 36|copies 1
ACCCGCACGACCCGGCCCCCCGGCACTGGCAGCACT
>1879547|reference Deinococcus radiodurans NEB 479_9_contigs|length 51|copies 1
ACCCGCACGGCGTCACGATTACCAAGGAAGCGCCCAACTACGGCGGACGCT
>1879547|reference Deinococcus radiodurans NEB 479_9_contigs|length 47|copies 1
ACCCGCACGGTCATTCCGGCGCGTTCGAGGGCGCGGGCGGCGCTGCG
>1879547|reference Deinococcus radiodurans NEB 479_9_contigs|length 48|copies 1
ACCCGCACGTCCTCGGCGGTGCCCACCACGTTCATCAGCACGAACGGC
>1879547|reference Deinococcus radiodurans NEB 479_9_contigs|length 43|copies 13
ACCCGCACTGGACGCAGCGCGCCGCCCGCGAACTGGGTCTGCG
>1879547|reference Deinococcus radiodurans NEB 479_9_contigs|length 30|copies 15
ACCCGCAGCAACTCGCGGCGGCGCTGAAAG
>1879547|reference Deinococcus radiodurans NEB 479_9_contigs|length 41|copies 1
ACCCGCAGCAACTCGCGGCGGCGCTGAAAGACGCGCTGGCC
>1879547|reference Deinococcus radiodurans NEB 479_9_contigs|length 30|copies 15
ACCCGCAGCACCTCGCGGCTGTGGTCGGGG
>1879547|reference Deinococcus radiodurans NEB 479_9_contigs|length 31|copies 1
ACCCGCATATGCTCCGCGAGTTTCAGCACCT
>1879547|reference Deinococcus radiodurans NEB 479_9_contigs|length 55|copies 1
ACCCGCATGACCGCCTGGGCGCGGCGCTGGCCGCCCTGGAAGACACCGACTGGGG
>1879547|reference Deinococcus radiodurans NEB 479_9_contigs|length 45|copies 1
ACCCGCATGGGCAAAAACGTCTTGCAAAACATCAGCGAGTACACC
>1879547|reference Deinococcus radiodurans NEB 479_9_contigs|length 54|copies 1
ACCCGCCAGGGTTGAAAAAGGCCATGCTGGCGGCCAACTCAAACATCAGCTGTC
>1879547|reference Deinococcus radiodurans NEB 479_9_contigs|length 12|copies 1
ACCCGCCCAGCG
>1879547|reference Deinococcus radiodurans NEB 479_9_contigs|length 48|copies 2
ACCCGCCCCGGACTGCTTATTCACGGGAATGGGTTCGCCAGTAATCAT
>1879547|reference Deinococcus radiodurans NEB 479_9_contigs|length 49|copies 1
ACCCGCCCCGGACTGCTTATTCACGGGAATGGGTTCGCCAGTAATCATG
>1879547|reference Deinococcus radiodurans NEB 479_9_contigs|length 51|copies 3
ACCCGCCCGGAAGCGCCGGACATCGCGCAGGCCGTGCGTGGGCTGCTGGGG
>1879547|reference Deinococcus radiodurans NEB 479_9_contigs|length 43|copies 1
ACCCGCCCGGACGACGCGCTGCGGCTGTGGGAGATGTCGCCGC
>1879547|reference Deinococcus radiodurans NEB 479_9_contigs|length 30|copies 1
ACCCGCCCGGCCTCGCGGGTCTGGCTGCCG
>1879547|reference Deinococcus radiodurans NEB 479_9_contigs|length 31|copies 1
ACCCGCCCGGCCTCGCGGGTCTGGCTGCCGG
>1879547|reference Deinococcus radiodurans NEB 479_9_contigs|length 48|copies 1
ACCCGCCGCACCAGTTCCGAGTGGTCGCCCAGGCCCTGCCCCACGTCG
>1879547|reference Deinococcus radiodurans NEB 479_9_contigs|length 45|copies 9
ACCCGCCGGGGGTGAGGCGCTCAAGTCCCGCGATGGTGAAGTACC
>1879547|reference Deinococcus radiodurans NEB 479_9_contigs|length 43|copies 1
ACCCGCCTACGCGCGGCATCAAGGCGGTTGAATTCGTGGGATA
>1879547|reference Deinococcus radiodurans NEB 479_9_contigs|length 49|copies 1
ACCCGCGAGCGCGTCAGCGACGTGGCCCGTAACCTCGAACGCTGGGTGG
>1879547|reference Deinococcus radiodurans NEB 479_9_contigs|length 50|copies 1
ACCCGCGCCCCGTCTTCCGCACGCTGACCGCCCGCGCCGCCGCAGGACTG
>1879547|reference Deinococcus radiodurans NEB 479_9_contigs|length 47|copies 1
ACCCGCGCCGCCTCGCGTGACGTGCTGCCGGGATGGGCCGCGCAGCC
>1879547|reference Deinococcus radiodurans NEB 479_9_contigs|length 21|copies 1
ACCCGCGGGCGGGCATCAATC
>1879547|reference Deinococcus radiodurans NEB 479_9_contigs|length 54|copies 1
ACCCGCGTGCGATCCCCACCAGTTCCGTGGTCGAGGTGCCGGTAACGAGGGACT
>1879547|reference Deinococcus radiodurans NEB 479_9_contigs|length 50|copies 1
ACCCGCGTGGTGACGGGTGTGGGCGTGCCGCAAATCACCGCCATCTTCGA
>1879547|reference Deinococcus radiodurans NEB 479_9_contigs|length 31|copies 1
ACCCGCTACCAGCTCAGCGTCCTTGCGGGTC
>1879547|reference Deinococcus radiodurans NEB 479_9_contigs|length 42|copies 1
ACCCGCTACCAGCTCAGCGTCCTTGCGGGTCGCCCGAATCCA
>1879547|reference Deinococcus radiodurans NEB 479_9_contigs|length 57|copies 5
ACCCGCTACCAGCTCAGCGTCCTTGCGGGTCGCCCGAATCCAGGTGGTCGGCTCCAC
>1879547|reference Deinococcus radiodurans NEB 479_9_contigs|length 48|copies 1
ACCCGCTACCCATAAACAGGTGGTGGGGGTGGACGTGGGAATGCGCTA
>1879547|reference Deinococcus radiodurans NEB 479_9_contigs|length 31|copies 1
ACCCGCTCTCCCGCCGCGACGCTCTGTCCTT
>1879547|reference Deinococcus radiodurans NEB 479_9_contigs|length 40|copies 1
ACCCGCTCTCCCGCCGCGACGCTCTGTCCTTCGGGCACGA
>1879547|reference Deinococcus radiodurans NEB 479_9_contigs|length 59|copies 1
ACCCGCTGCGGGTCCTGCGCGTCAACCTGGAGGCCCCCATCGAACTTACCCGGCTGGTG
>1879547|reference Deinococcus radiodurans NEB 479_9_contigs|length 48|copies 1
ACCCGCTGTGCGCTGCCGGGGGAGGGCGCAACGCGATGGTCTACGAGG
>1879547|reference Deinococcus radiodurans NEB 479_9_contigs|length 34|copies 1
ACCCGCTTTCGCGAACTCGCGGCCTCGGCGGGGG
>1879547|reference Deinococcus radiodurans NEB 479_9_contigs|length 45|copies 2
ACCCGGACGCGGCGTCAATGCCGACATCCGTGAGCTGGCCCTGTG
>1879547|reference Deinococcus radiodurans NEB 479_9_contigs|length 42|copies 1
ACCCGGACGGCGCCCTGTTCTACTCGCGCGGCGAGGTGGTCG
>1879547|reference Deinococcus radiodurans NEB 479_9_contigs|length 48|copies 2
ACCCGGAGAAGCCGCGCGTAACGGGGTGCCCACACGACGCGCGTCCAC
>1879547|reference Deinococcus radiodurans NEB 479_9_contigs|length 52|copies 1
ACCCGGATAAAGCCGATGGGGAGTTCGTAACGCTGCAGGAAGGTCTCGATGA
>1879547|reference Deinococcus radiodurans NEB 479_9_contigs|length 51|copies 1
ACCCGGCACAACACCAGGGCGCCCGGCTTTACCAACTGGAAGAACTCCTCA
>1879547|reference Deinococcus radiodurans NEB 479_9_contigs|length 49|copies 1
ACCCGGCAGCGCGGAACTCACGGGCAGCATTCGGCCCCAGGACGGCATC
>1879547|reference Deinococcus radiodurans NEB 479_9_contigs|length 8|copies 1
ACCCGGCC
>1879547|reference Deinococcus radiodurans NEB 479_9_contigs|length 40|copies 1
ACCCGGCCAGTGTAATGCCCGCTCAGGAAAACAGGGGAGA
>1879547|reference Deinococcus radiodurans NEB 479_9_contigs|length 55|copies 2
ACCCGGCCAGTGTAATGCCCGCTCAGGAAAACAGGGGAGACGTTTTTCCGGGCGA
>1879547|reference Deinococcus radiodurans NEB 479_9_contigs|length 49|copies 1
ACCCGGCCCGCACCGCGAGGCAGCTTTCGCACTCGCCGCAGGGTTTCGG
>1879547|reference Deinococcus radiodurans NEB 479_9_contigs|length 47|copies 1
ACCCGGCGCAGACCCTGTTCATCGTCAGTTCCAAGACCTTCACCACC
>1879547|reference Deinococcus radiodurans NEB 479_9_contigs|length 50|copies 1
ACCCGGCGTTTCGTCGGCCTTCAGATTCAGGCACAGGAACCGCGTCCGGG
>1879547|reference Deinococcus radiodurans NEB 479_9_contigs|length 31|copies 3
ACCCGGCTACCGCTCGCGATGGTGGCTTCCG
>1879547|reference Deinococcus radiodurans NEB 479_9_contigs|length 53|copies 1
ACCCGGCTGCACGGCGAGGGACGGGCCTGGTCGGACATGGCGATTTTGTACCG
>1879547|reference Deinococcus radiodurans NEB 479_9_contigs|length 44|copies 1
ACCCGGCTGCTGGCCCGGCTCGCCGGACGCGAGATTGCTCTGTG
>1879547|reference Deinococcus radiodurans NEB 479_9_contigs|length 48|copies 1
ACCCGGGCCGCGTCCAGCGGCAAAGGAGAACCACCATGAAAAAAGCAC
>1879547|reference Deinococcus radiodurans NEB 479_9_contigs|length 51|copies 1
ACCCGGGCGACGCCTTGATGCCGATCTCGCAGACGTGCCCCATCATCGGAA
>1879547|reference Deinococcus radiodurans NEB 479_9_contigs|length 49|copies 1
ACCCGGGCGCCGTCCAGTAAGGCGCGAACTGCCGGGCGACGTGAAAGCC
>1879547|reference Deinococcus radiodurans NEB 479_9_contigs|length 50|copies 1
ACCCGGGCGCCGTCCAGTAAGGCGCGAACTGCCGGGCGACGTGAAAGCCC
>1879547|reference Deinococcus radiodurans NEB 479_9_contigs|length 31|copies 1
ACCCGGGGCAAGGACGCGGGCGGTCAGGGCA
>1879547|reference Deinococcus radiodurans NEB 479_9_contigs|length 30|copies 1
ACCCGGTCACCGATCTTGTATTCGTTGTTC
>1879547|reference Deinococcus radiodurans NEB 479_9_contigs|length 32|copies 1
ACCCGGTCACCGATCTTGTATTCGTTGTTCTC
>1879547|reference Deinococcus radiodurans NEB 479_9_contigs|length 46|copies 9
ACCCGGTCACCGATCTTGTATTCGTTGTTCTCGTCGTGGGCCGCGT
>1879547|reference Deinococcus radiodurans NEB 479_9_contigs|length 60|copies 1
ACCCGGTCCCGCGCCTCGTCCACGTCCCGCCCGGTAATCCGGTTGCGGCCTTCCCGCGCC
>1879547|reference Deinococcus radiodurans NEB 479_9_contigs|length 31|copies 2
ACCCGGTCGAAGTTCGCGGGGTTGAAGGTCC
>1879547|reference Deinococcus radiodurans NEB 479_9_contigs|length 45|copies 1
ACCCGGTCGATGTCCTGGGTGCTCACGGTAAAGCCGCGCGGGTAG
>1879547|reference Deinococcus radiodurans NEB 479_9_contigs|length 49|copies 1
ACCCGGTGCCTGAAATCGCGAAGCTCGTGCGCGGTACGGGGGCACTGCT
>1879547|reference Deinococcus radiodurans NEB 479_9_contigs|length 13|copies 1
ACCCGGTGCGCCT
>1879547|reference Deinococcus radiodurans NEB 479_9_contigs|length 50|copies 1
ACCCGGTTCAATCAGGACGAAAAGCGCGTCATCGTGGATGGACGTTACGG
>1879547|reference Deinococcus radiodurans NEB 479_9_contigs|length 46|copies 5
ACCCGTAGGCCTGACCCGTCTGACGCTACCCGGCCATCATCCCTTG
>1879547|reference Deinococcus radiodurans NEB 479_9_contigs|length 36|copies 1
ACCCGTCTCATACGGATTCCGCGATATGGATGCACA
>1879547|reference Deinococcus radiodurans NEB 479_9_contigs|length 42|copies 2
ACCCGTGAACACCTCGTGACCGTGCCCGTCGGCACCGACCTG
>1879547|reference Deinococcus radiodurans NEB 479_9_contigs|length 43|copies 1
ACCCGTGACCAGGGTGGTGGCAAACTCTGGGCATCGTCAACAG
>1879547|reference Deinococcus radiodurans NEB 479_9_contigs|length 40|copies 1
ACCCGTGACCCCGTCAGCGGGCTGGCGTATGTCAACGTCG
>1879547|reference Deinococcus radiodurans NEB 479_9_contigs|length 52|copies 2
ACCCGTGCCCACCGAGCCTGGACCGGGCGAGTCCGTGCCGAATGAGCCTGTG
>1879547|reference Deinococcus radiodurans NEB 479_9_contigs|length 43|copies 1
ACCCGTTTATCAGCGCGAGGAAACTCCAGCCTCAGCCACGCCC
>1879547|reference Deinococcus radiodurans NEB 479_9_contigs|length 43|copies 1
ACCCTAAACGATGTACGTTGGCTAAGCGCAGGATGCTGTGCTT
>1879547|reference Deinococcus radiodurans NEB 479_9_contigs|length 48|copies 1
ACCCTATACTTGCCCCCAATGTCGGAAGAAATCGTCGTCAAGCAGACC
>1879547|reference Deinococcus radiodurans NEB 479_9_contigs|length 44|copies 1
ACCCTCAACAACCAGGTGTTGAAGGTGGCGCCCATCGTCGCCGA
>1879547|reference Deinococcus radiodurans NEB 479_9_contigs|length 53|copies 1
ACCCTCAAGGCGGCGGTGGCCGACCTGCCGCTGGGCGGGGCCAAGGGCGGCGT
>1879547|reference Deinococcus radiodurans NEB 479_9_contigs|length 19|copies 1
ACCCTCAGGCGGTAGGTGC
>1879547|reference Deinococcus radiodurans NEB 479_9_contigs|length 51|copies 3
ACCCTCAGGCGGTAGGTGCCGGCCGGAAGTTCCTGCTCGATCAGGGTCTGC
>1879547|reference Deinococcus radiodurans NEB 479_9_contigs|length 31|copies 8
ACCCTCCGTATTACCGCGGCTGCTGGCACGG
>1879547|reference Deinococcus radiodurans NEB 479_9_contigs|length 53|copies 1
ACCCTCCTATTGTCCTGAAGAAGATTCTTCTTTATTATTTATCTCTTGGCTCA
>1879547|reference Deinococcus radiodurans NEB 479_9_contigs|length 43|copies 1
ACCCTCGACAGCGTGGTCCGCGCCGACGAGGTGTTCGGGCTGC
>1879547|reference Deinococcus radiodurans NEB 479_9_contigs|length 9|copies 1
ACCCTCGGG
>1879547|reference Deinococcus radiodurans NEB 479_9_contigs|length 47|copies 1
ACCCTCTACAGTCTGCTGCCTTCGGCGGGCTTCAACTCGTTCATGGG
>1879547|reference Deinococcus radiodurans NEB 479_9_contigs|length 39|copies 1
ACCCTCTCCCAGTTGCTGAGCGCCCTTCACGGCGGCGGC
>1879547|reference Deinococcus radiodurans NEB 479_9_contigs|length 38|copies 3
ACCCTCTTGATGGTGTCGCAGAGCAGCTCGATGAGCAA
>1879547|reference Deinococcus radiodurans NEB 479_9_contigs|length 31|copies 1
ACCCTGAAAGCGCACGCGGGCTTCCCCGGCG
>1879547|reference Deinococcus radiodurans NEB 479_9_contigs|length 37|copies 1
ACCCTGACCCTCAATCTGTTCAAGCAGCGTCAGCAGG
>1879547|reference Deinococcus radiodurans NEB 479_9_contigs|length 64|copies 12
ACCCTGAGACGCGGAAGTGGGGGAAGCGCCCAGGCGAAGGCCTCCCTCGCGGCGGGGAAAACAG
>1879547|reference Deinococcus radiodurans NEB 479_9_contigs|length 44|copies 10
ACCCTGATCGGCGGCGAACCCGGCATCGGCAAAAGCACGCTGCT
>1879547|reference Deinococcus radiodurans NEB 479_9_contigs|length 50|copies 1
ACCCTGCAGTATGCCCAGACGGCGGCCGCTACCGGTTCCCAGGCTTATTC
>1879547|reference Deinococcus radiodurans NEB 479_9_contigs|length 42|copies 1
ACCCTGCATCTCAGCAAAACGGTGGGAACGGCGGGCGCGGGT
>1879547|reference Deinococcus radiodurans NEB 479_9_contigs|length 52|copies 1
ACCCTGCCCCTGATCTGGGTGCCCCTCGATGAGTCCGGGAACAGTCACACGT
>1879547|reference Deinococcus radiodurans NEB 479_9_contigs|length 62|copies 1
ACCCTGCCGTTCGCCACGCCTGGGTTTGCGGTAGGCGGTTTGGCCGTTGGGGAAAGCAAGGA
>1879547|reference Deinococcus radiodurans NEB 479_9_contigs|length 43|copies 23
ACCCTGCTCAGTAGGTGACAACTTCAGTTCGATGTCGTCCCAG
>1879547|reference Deinococcus radiodurans NEB 479_9_contigs|length 55|copies 1
ACCCTGCTCCCACATGGTGGGGCGAGTGATTCCCAAACCAGGGAATCACTCGTGG
>1879547|reference Deinococcus radiodurans NEB 479_9_contigs|length 40|copies 1
ACCCTGCTGCTGACCTGGGTCATCGCGGTGCCGCTGGGCA
>1879547|reference Deinococcus radiodurans NEB 479_9_contigs|length 31|copies 1
ACCCTGCTGCTGCTCGTGGCAGGAGCCACGG
>1879547|reference Deinococcus radiodurans NEB 479_9_contigs|length 45|copies 1
ACCCTGGAATTCATCATGGACCGGGACGGCAACTACTACTTCATG
>1879547|reference Deinococcus radiodurans NEB 479_9_contigs|length 46|copies 1
ACCCTGGACGCGACGTTCAGGCCCGCTCGCGCAGCCAGCGCAGCAG
>1879547|reference Deinococcus radiodurans NEB 479_9_contigs|length 34|copies 1
ACCCTGGACTCGTTTCTCACGGTGCGCGGCGTGA
>1879547|reference Deinococcus radiodurans NEB 479_9_contigs|length 9|copies 1
ACCCTGGCC
>1879547|reference Deinococcus radiodurans NEB 479_9_contigs|length 35|copies 1
ACCCTGGCCGAGTACTTCCGCGACCAGGGCTACAG
>1879547|reference Deinococcus radiodurans NEB 479_9_contigs|length 44|copies 1
ACCCTGGCCGGGCGCATTCCGCTGCGGCTGGTGCTGGACGCGGG
>1879547|reference Deinococcus radiodurans NEB 479_9_contigs|length 50|copies 1
ACCCTGGCTGCTGGCAGCGCTTCTTCTGGTGGCCTGCGGCGCGCCGGTCC
>1879547|reference Deinococcus radiodurans NEB 479_9_contigs|length 52|copies 1
ACCCTGGGGGTTGCTCATGCTGGGCTTGACGTTCTTGGTGATGAGGTTCACG
>1879547|reference Deinococcus radiodurans NEB 479_9_contigs|length 41|copies 1
ACCCTGTCCGGGGCCGCCCATGAAGCCTGAGCAGGTGCAGG
>1879547|reference Deinococcus radiodurans NEB 479_9_contigs|length 40|copies 3
ACCCTTATCGACGTGCCTGATGATGCCCTGGGCATCGATA
>1879547|reference Deinococcus radiodurans NEB 479_9_contigs|length 51|copies 1
ACCCTTCACCCTATACTTGCCCCCAATGTCGGAAGAAATCGTCGTCAAGCA
>1879547|reference Deinococcus radiodurans NEB 479_9_contigs|length 46|copies 1
ACCCTTCACGGCTACATGGGCGGCGACCTGTGGGGCGTGGCGGAAA
>1879547|reference Deinococcus radiodurans NEB 479_9_contigs|length 30|copies 3
ACCCTTCGATAGCCGCGAGTTCGTGCGGGC
>1879547|reference Deinococcus radiodurans NEB 479_9_contigs|length 31|copies 2
ACCCTTCGATAGCCGCGAGTTCGTGCGGGCG
>1879547|reference Deinococcus radiodurans NEB 479_9_contigs|length 48|copies 5
ACCCTTCGATAGCCGCGAGTTCGTGCGGGCGCTGTTCGACGTGGAGCT
>1879547|reference Deinococcus radiodurans NEB 479_9_contigs|length 45|copies 1
ACCCTTCTGGCCCTTGGTGGCGCTGTCGAAGGCGTTCCAGGCGCT
>1879547|reference Deinococcus radiodurans NEB 479_9_contigs|length 46|copies 1
ACCCTTCTTCCTACCGAGCAGGCTCTCCTCGCGGGCAGCCAGGAGG
>1879547|reference Deinococcus radiodurans NEB 479_9_contigs|length 56|copies 3
ACCCTTGCGGCCCCAGACGTTGATTTTGCCGCGTTCCTTCGCGGGCTGGGCGCACC
>1879547|reference Deinococcus radiodurans NEB 479_9_contigs|length 46|copies 1
ACCCTTGCGTCAGTGGGTCGGGTGCCTATACCTGATGGGCTTGAAT
>1879547|reference Deinococcus radiodurans NEB 479_9_contigs|length 65|copies 1
ACCGAAACGACGCGCTGGGTGCCCGACCTGGGGCTGAACCTGGTGTTCCGGGGCGACGGGTTTTC
>1879547|reference Deinococcus radiodurans NEB 479_9_contigs|length 42|copies 24
ACCGAACTCGAACACCAGGTTCCTCGCTCCAGCAGATGGCCG
>1879547|reference Deinococcus radiodurans NEB 479_9_contigs|length 45|copies 1
ACCGAACTTGCGCTGGGCGATCTTGCCTTCGGGCGTGCGGGAAAA
>1879547|reference Deinococcus radiodurans NEB 479_9_contigs|length 45|copies 5
ACCGAAGACGGCAACTGGGACATGGTGGGCAACAACCTCAAAATC
>1879547|reference Deinococcus radiodurans NEB 479_9_contigs|length 50|copies 1
ACCGAAGACGGCAACTGGGACATGGTGGGCAACAACCTCAAAATCTTCTT
>1879547|reference Deinococcus radiodurans NEB 479_9_contigs|length 47|copies 1
ACCGAAGCCGAGCAGAACTCCTACGGGGTGCGCCTGGAACTTCAGGC
>1879547|reference Deinococcus radiodurans NEB 479_9_contigs|length 43|copies 9
ACCGAAGCCGCCGGGTTGGCCGCGTCGAGGACAGCTCCCCCCG
>1879547|reference Deinococcus radiodurans NEB 479_9_contigs|length 44|copies 1
ACCGAAGCCGCCGGGTTGGCCGCGTCGAGGACAGCTCCCCCCGA
>1879547|reference Deinococcus radiodurans NEB 479_9_contigs|length 43|copies 1
ACCGAAGCGTTGTGGCGCTCGGTGCGGATTTTCGGCGGGCGCG
>1879547|reference Deinococcus radiodurans NEB 479_9_contigs|length 50|copies 1
ACCGAAGGTCGGCAGCCCGGCAGTGGGCCGCAGCAGCGCGGGCCGGGGCG
>1879547|reference Deinococcus radiodurans NEB 479_9_contigs|length 43|copies 1
ACCGAAGTGACCCCGGGGCCATTCCCTGGGGCGCAGTACACCG
>1879547|reference Deinococcus radiodurans NEB 479_9_contigs|length 43|copies 1
ACCGACATGGTCTTGACGGTCTGGCCTGCCAAAGTCGGCTCGG
>1879547|reference Deinococcus radiodurans NEB 479_9_contigs|length 42|copies 1
ACCGACCAGCACCACCGCTGCATCTGTCAAAGAATTGAGGCG
>1879547|reference Deinococcus radiodurans NEB 479_9_contigs|length 41|copies 1
ACCGACCCCGACGAGAGCGTGCGCCGCGACGCCTTCGACGC
>1879547|reference Deinococcus radiodurans NEB 479_9_contigs|length 43|copies 1
ACCGACCCCGGCATCGACATCGCGCTGCTGCGGGTGCAGGGAG
>1879547|reference Deinococcus radiodurans NEB 479_9_contigs|length 52|copies 1
ACCGACCGGCCCGGCACCGAACACGGCCACCACGTCGCGGCCCGGCACGATG
>1879547|reference Deinococcus radiodurans NEB 479_9_contigs|length 47|copies 1
ACCGACCTGCTCATCGGCGCGGTGCTGATTCCGGGCGCCAAGGCCCC
>1879547|reference Deinococcus radiodurans NEB 479_9_contigs|length 51|copies 1
ACCGACCTGCTCATCGGCGCGGTGCTGATTCCGGGCGCCAAGGCCCCCCAC
>1879547|reference Deinococcus radiodurans NEB 479_9_contigs|length 32|copies 1
ACCGACGACAAGGTGCTGACCTCGTGGAACGG
>1879547|reference Deinococcus radiodurans NEB 479_9_contigs|length 40|copies 1
ACCGACGACTTTTTGCTGTCGCGCGCCCTGCGCCAGTTGC
>1879547|reference Deinococcus radiodurans NEB 479_9_contigs|length 46|copies 1
ACCGACGAGCAGCGCGGCGCGGTGGAAGCCTACGTGGAAGCCGCCG
>1879547|reference Deinococcus radiodurans NEB 479_9_contigs|length 42|copies 1
ACCGACGCCGAATACGTGGTGATGCTCGACGCCGACCTTCAG
>1879547|reference Deinococcus radiodurans NEB 479_9_contigs|length 64|copies 1
ACCGACTCCGGTCAAGGTCTCCCGGCAGGGAAGAAGAAATCCGCCCGAAGGGACGGGGACAGCA
>1879547|reference Deinococcus radiodurans NEB 479_9_contigs|length 49|copies 1
ACCGACTGGAGCAACACCCGGCGGCAGGCCCGGCGCACCGGCCTGATTC
>1879547|reference Deinococcus radiodurans NEB 479_9_contigs|length 46|copies 1
ACCGAGGCCCGGCCTGCGGGCGACTTCGGGCGCATGGTGCCTTACC
>1879547|reference Deinococcus radiodurans NEB 479_9_contigs|length 50|copies 1
ACCGAGTACCTGACCCCCTACGCCTACGCCGACCGCGACGTGCAGGAAAC
>1879547|reference Deinococcus radiodurans NEB 479_9_contigs|length 49|copies 2
ACCGCACCTGGGAAGAGGTGCTGGCCGGACACGGGCAGGGCCTGGGCTG
>1879547|reference Deinococcus radiodurans NEB 479_9_contigs|length 52|copies 1
ACCGCACCTGGGCCTGGACCGACGACGGGCAGCTCGCCCCGGAAATGAACCC
>1879547|reference Deinococcus radiodurans NEB 479_9_contigs|length 52|copies 1
ACCGCACGGGTGAGCGCTTCAAAGGCAACAGCGTTCGCGGCGATAAGCGGGT
>1879547|reference Deinococcus radiodurans NEB 479_9_contigs|length 33|copies 1
ACCGCAGGCCGCATCGAGCGCCGCGACGCGCAG
>1879547|reference Deinococcus radiodurans NEB 479_9_contigs|length 46|copies 1
ACCGCATCCTGTTTTTCGACCAGGGCAACATCGTGGAAGACACCAC
>1879547|reference Deinococcus radiodurans NEB 479_9_contigs|length 60|copies 3
ACCGCATCCTGTTTTTCGACCAGGGCAACATCGTGGAAGACACCACGCCCGAGGCCTTTT
>1879547|reference Deinococcus radiodurans NEB 479_9_contigs|length 35|copies 1
ACCGCATGTCACCGACAGGTCTTCAGGCCACGCTG
>1879547|reference Deinococcus radiodurans NEB 479_9_contigs|length 51|copies 1
ACCGCCAAGCTCACCGACATCGTCAAACTGGTGCGCGGCCCGGTCGGTTCG
>1879547|reference Deinococcus radiodurans NEB 479_9_contigs|length 44|copies 1
ACCGCCACCACCTCGCCCGGAGCCACCGTCAGCGACACGCCGTG
>1879547|reference Deinococcus radiodurans NEB 479_9_contigs|length 58|copies 1
ACCGCCACCGGAATCTGCCGGAACGCCTGCGCGAGCAGCCAGTACGACCCGGCCAGCA
>1879547|reference Deinococcus radiodurans NEB 479_9_contigs|length 53|copies 1
ACCGCCACGGTCGCCACCACGGAACCCGCCCTGGCCCTGGCTCTCGCGCAGTT
>1879547|reference Deinococcus radiodurans NEB 479_9_contigs|length 30|copies 1
ACCGCCAGCGCGTCCGCGAAGGTCGTGACG
>1879547|reference Deinococcus radiodurans NEB 479_9_contigs|length 59|copies 1
ACCGCCAGCGTGACGCGGGTAAACCCGAAGGACTTGAGCTGGTGAAGCACGATTTCCAG
>1879547|reference Deinococcus radiodurans NEB 479_9_contigs|length 17|copies 1
ACCGCCATGCCCGACGC
>1879547|reference Deinococcus radiodurans NEB 479_9_contigs|length 39|copies 5
ACCGCCATGCCCGACGCCTACCTCTCGCTGATGGAATCG
>1879547|reference Deinococcus radiodurans NEB 479_9_contigs|length 40|copies 4
ACCGCCATGCCCGACGCCTACCTCTCGCTGATGGAATCGC
>1879547|reference Deinococcus radiodurans NEB 479_9_contigs|length 45|copies 1
ACCGCCATGCTCACGCGGGCGGCGAAGGAAACCGGCACGGCGACG
>1879547|reference Deinococcus radiodurans NEB 479_9_contigs|length 16|copies 1
ACCGCCCCGACCTGCT
>1879547|reference Deinococcus radiodurans NEB 479_9_contigs|length 36|copies 1
ACCGCCCGCAACGCGCGGGAAAGCACCGTGGCCCGC
>1879547|reference Deinococcus radiodurans NEB 479_9_contigs|length 53|copies 1
ACCGCCCGGACGTCCTTGCCGTCGGCCTCAAGGCGGCGGAGGGTACCTTTTCG
>1879547|reference Deinococcus radiodurans NEB 479_9_contigs|length 51|copies 1
ACCGCCCTCACGGCGCAGAATCAGCCCCAGGGCCTGCACTTCGGCCTGCAC
>1879547|reference Deinococcus radiodurans NEB 479_9_contigs|length 45|copies 16
ACCGCCCTGCGGCACGCCGAGTTGCAACACGCCTTTTACACCACG
>1879547|reference Deinococcus radiodurans NEB 479_9_contigs|length 44|copies 1
ACCGCCGCACGCTCTATGCCCACGCGGTGGGGCTGCCGACGGCG
>1879547|reference Deinococcus radiodurans NEB 479_9_contigs|length 40|copies 1
ACCGCCGCCATGACCCGGCTGCTCGCGGGCCGCACCGCCA
>1879547|reference Deinococcus radiodurans NEB 479_9_contigs|length 44|copies 1
ACCGCCGCCGCCTGTGTGACCCGCAACCGCGAACTGTACGCGGG
>1879547|reference Deinococcus radiodurans NEB 479_9_contigs|length 41|copies 2
ACCGCCGCGAACGCGAGAGGTACTCGCGGGCAGAAAGCGGC
>1879547|reference Deinococcus radiodurans NEB 479_9_contigs|length 63|copies 1
ACCGCCGGAAAATCCTGCGGAATGCCGGGGCCGGCGTCGGCCACGATCCGGGTGCCGCCTGAG
>1879547|reference Deinococcus radiodurans NEB 479_9_contigs|length 54|copies 2
ACCGCCGGGGCGAGGCACCGAAACCGGGAAAGAGGTCCGCGAGCGTCCGGTAAG
>1879547|reference Deinococcus radiodurans NEB 479_9_contigs|length 58|copies 2
ACCGCCGGGTACGCTGGCAGGCAGGAGCGAGCTGGTTCATCACCCATCTGCTCGACGG
>1879547|reference Deinococcus radiodurans NEB 479_9_contigs|length 31|copies 1
ACCGCCGGTCTGCTCGCGGTGCCGGTGCGCA
>1879547|reference Deinococcus radiodurans NEB 479_9_contigs|length 41|copies 1
ACCGCCGTGGCCGTGACCCGCAACGGGTGGAGGTAGTCCAC
>1879547|reference Deinococcus radiodurans NEB 479_9_contigs|length 46|copies 1
ACCGCCTCGGCAGCGTCTTGATGGCCGACCGCGTGCTGGTGATGAA
>1879547|reference Deinococcus radiodurans NEB 479_9_contigs|length 42|copies 4
ACCGCCTCGTTGTCGCGGGTCACGATGCGGGTGGTGCGCAGC
>1879547|reference Deinococcus radiodurans NEB 479_9_contigs|length 34|copies 1
ACCGCCTGCGCCCTGATCCTGCACCGCATCGCCA
>1879547|reference Deinococcus radiodurans NEB 479_9_contigs|length 51|copies 1
ACCGCCTGCTCGACAAGATGGTGAAGTACGCGGAGGGCAAGGACCTGTTCG
>1879547|reference Deinococcus radiodurans NEB 479_9_contigs|length 44|copies 1
ACCGCCTGGGTGACGCGGTGCAGGTCACCATTCAAGACGTCAAG
>1879547|reference Deinococcus radiodurans NEB 479_9_contigs|length 47|copies 1
ACCGCCTGTGGGTCATCGAGGACACCGAACTGCGCGAGGTGTCCGGC
>1879547|reference Deinococcus radiodurans NEB 479_9_contigs|length 49|copies 1
ACCGCCTTCAGAACGTGCAGGCGGCCCGTTATGTGGGCCTGCACGCCAT
>1879547|reference Deinococcus radiodurans NEB 479_9_contigs|length 52|copies 4
ACCGCGAAGCCCATCTTGCCGCTGCTGGGGTTGGAGATGAAGCGCACCGGGT
>1879547|reference Deinococcus radiodurans NEB 479_9_contigs|length 55|copies 1
ACCGCGAAGTCCGCAAGGGCAAGATGTACACCCTGTCGTACAAGCTGGAAAACCC
>1879547|reference Deinococcus radiodurans NEB 479_9_contigs|length 27|copies 1
ACCGCGAGGCCGCGAGCCGGGGCCACG
>1879547|reference Deinococcus radiodurans NEB 479_9_contigs|length 41|copies 1
ACCGCGATGATGGCCGCGAGTTGCCCGTCGATGGCGGCGTA
>1879547|reference Deinococcus radiodurans NEB 479_9_contigs|length 35|copies 3
ACCGCGCACAATGACCGCCGCGACAAATACCGCGC
>1879547|reference Deinococcus radiodurans NEB 479_9_contigs|length 48|copies 1
ACCGCGCCAAGTACATGGAAAAGGGCGGCCCAGACGGTGGGCACGGGG
>1879547|reference Deinococcus radiodurans NEB 479_9_contigs|length 40|copies 1
ACCGCGCCGAGGCGCACCTCACGGGCGGCAGGGCACTGAT
>1879547|reference Deinococcus radiodurans NEB 479_9_contigs|length 36|copies 1
ACCGCGCCGCGCCGCACCTCCAGGCCAACATCGACG
>1879547|reference Deinococcus radiodurans NEB 479_9_contigs|length 42|copies 2
ACCGCGCCGCGCTGGAGCGGCACTTCGCGGCCCGTTACGGCG
>1879547|reference Deinococcus radiodurans NEB 479_9_contigs|length 50|copies 1
ACCGCGGTGAATACGTTCCCGGGCCTTGTACACACCGCCCGTCACACCAT
>1879547|reference Deinococcus radiodurans NEB 479_9_contigs|length 41|copies 1
ACCGCGTCCACGTCCTGCATGACGTTCAGTACGGCGTCGAA
>1879547|reference Deinococcus radiodurans NEB 479_9_contigs|length 19|copies 1
ACCGCGTGACCACACACGG
>1879547|reference Deinococcus radiodurans NEB 479_9_contigs|length 42|copies 1
ACCGCGTGACCTGCCCGCCGGCATTCGCGTGACCGACAACTG
>1879547|reference Deinococcus radiodurans NEB 479_9_contigs|length 33|copies 2
ACCGCGTGGCCGCCGCGAGCGCCGAACTCGGCG
>1879547|reference Deinococcus radiodurans NEB 479_9_contigs|length 41|copies 1
ACCGCGTTCCCGGCGCGCTGGGCTGCTACGGCCTGTACAGC
>1879547|reference Deinococcus radiodurans NEB 479_9_contigs|length 30|copies 1
ACCGCTCCGGAATCGCGGTGTGCCCGACGT
>1879547|reference Deinococcus radiodurans NEB 479_9_contigs|length 51|copies 1
ACCGCTCTCCGACCATGCTTCAGAACGGGGATAGGCCAGGTCTGGCTGAGC
>1879547|reference Deinococcus radiodurans NEB 479_9_contigs|length 14|copies 1
ACCGCTGAGGATCA
>1879547|reference Deinococcus radiodurans NEB 479_9_contigs|length 41|copies 1
ACCGCTGGCGCGATGCCCGGCGGCTGCTGCTGATTCCCCTG
>1879547|reference Deinococcus radiodurans NEB 479_9_contigs|length 43|copies 1
ACCGCTGGCGGGACCTGTACCGCAGCGCCCTGTCACAGATGAA
>1879547|reference Deinococcus radiodurans NEB 479_9_contigs|length 31|copies 1
ACCGCTTCCACGTCGCGGGCGATGGCGGCGA
>1879547|reference Deinococcus radiodurans NEB 479_9_contigs|length 49|copies 3
ACCGCTTCCACGTCGCGGGCGATGGCGGCGAGGGCAGAGGCGTCCAGCC
>1879547|reference Deinococcus radiodurans NEB 479_9_contigs|length 38|copies 1
ACCGGAACGCCACCGAAAGCCAGCACACCGGTCGGCAG
>1879547|reference Deinococcus radiodurans NEB 479_9_contigs|length 42|copies 2
ACCGGAAGCCAATTTTGCGCGGTTCCGCGAGGATATGTGCTC
>1879547|reference Deinococcus radiodurans NEB 479_9_contigs|length 47|copies 1
ACCGGAATCTGCACCAGCGACACGGCGAGCATGGCGGTCACGAGCTG
>1879547|reference Deinococcus radiodurans NEB 479_9_contigs|length 43|copies 2
ACCGGACTCACGAGAACAGCCTCCGCCCAACGCGCACCAGGGT
>1879547|reference Deinococcus radiodurans NEB 479_9_contigs|length 30|copies 4
ACCGGACTCTGCCCGCGACTCAAAACAGGG
>1879547|reference Deinococcus radiodurans NEB 479_9_contigs|length 31|copies 1
ACCGGACTCTGCCCGCGACTCAAAACAGGGA
>1879547|reference Deinococcus radiodurans NEB 479_9_contigs|length 48|copies 1
ACCGGAGGCGAGCACCGGCCAAGCAATCCCGCTGGGTTTGCTGAATAA
>1879547|reference Deinococcus radiodurans NEB 479_9_contigs|length 50|copies 1
ACCGGATAGCCGAAGCGGTCGTAGGTGAAGGTGGTGGTCACGGCGTCCGG
>1879547|reference Deinococcus radiodurans NEB 479_9_contigs|length 9|copies 1
ACCGGATTC
>1879547|reference Deinococcus radiodurans NEB 479_9_contigs|length 38|copies 1
ACCGGATTCTGCTGCTGCTGGGCTACGAGGCCGAGGAG
>1879547|reference Deinococcus radiodurans NEB 479_9_contigs|length 35|copies 1
ACCGGCAACCTCGCCGGGCAGGACGCCCACGAACG
>1879547|reference Deinococcus radiodurans NEB 479_9_contigs|length 53|copies 1
ACCGGCAAGCGGCTGCCCAAGAAAGTCACCGAAATCGCGGTGGTGTTCAAGCG
>1879547|reference Deinococcus radiodurans NEB 479_9_contigs|length 49|copies 5
ACCGGCACCCAGCAAGCGATGAGCGCCCAGACCGAACAGGCCCAGACGG
>1879547|reference Deinococcus radiodurans NEB 479_9_contigs|length 42|copies 1
ACCGGCACCGACCGGGCGGCGCTGCTGCTGCGGCAGTCTGTT
>1879547|reference Deinococcus radiodurans NEB 479_9_contigs|length 38|copies 1
ACCGGCACCTGAATGGGCGTCGCCGAGGTGTTGGTAAC
>1879547|reference Deinococcus radiodurans NEB 479_9_contigs|length 46|copies 1
ACCGGCACGCTCACGCAGGGGCGGCCCCAGGTCACCGACCTTGTGC
>1879547|reference Deinococcus radiodurans NEB 479_9_contigs|length 43|copies 1
ACCGGCACGGTCAGCACGCCCGCGCCTGCTGGGACGTGCGGCA
>1879547|reference Deinococcus radiodurans NEB 479_9_contigs|length 52|copies 1
ACCGGCAGCGGCAAATCGAGCCTGCTCGACGCGATGACCTTCGCCCTCTACG
>1879547|reference Deinococcus radiodurans NEB 479_9_contigs|length 52|copies 2
ACCGGCCATGCGGTGGCCCCCTTGCACTGGCTGGCCCTGCTTGCCTTCACCC
>1879547|reference Deinococcus radiodurans NEB 479_9_contigs|length 47|copies 1
ACCGGCCCCGTCACCGCCGAACCCAGAAAGCCCACGTAGGCGGCGTA
>1879547|reference Deinococcus radiodurans NEB 479_9_contigs|length 47|copies 1
ACCGGCCCCGTCACGAGCACCACGTCGGCCCCCCGCGCACGCGCTTC
>1879547|reference Deinococcus radiodurans NEB 479_9_contigs|length 59|copies 1
ACCGGCCCGCTGAGGTCGGTTTCCAGGTCGGCGTACGCGGCACCGGGAACGTGCCCCTC
>1879547|reference Deinococcus radiodurans NEB 479_9_contigs|length 46|copies 1
ACCGGCCTGATCGCCTGCGCCCCCACCGGCATCCCGGAAAGCCCCA
>1879547|reference Deinococcus radiodurans NEB 479_9_contigs|length 48|copies 1
ACCGGCGAACGCGCCCGCCTGAGCTTCGACGGGCAGACCACGAGGCTC
>1879547|reference Deinococcus radiodurans NEB 479_9_contigs|length 21|copies 1
ACCGGCGAAGCGGGCTACGGC
>1879547|reference Deinococcus radiodurans NEB 479_9_contigs|length 47|copies 1
ACCGGCGAGCAGGGCGTCCATGATGGCTTGCTGGTAATGACTGGGGG
>1879547|reference Deinococcus radiodurans NEB 479_9_contigs|length 42|copies 1
ACCGGCGCGGCCCGTGGCATAGGCCGGGCCATCGCCGAGCTG
>1879547|reference Deinococcus radiodurans NEB 479_9_contigs|length 44|copies 1
ACCGGCGGCAGCGTGGGCAGCGACGGAAAGCTGGACGTGCGCGG
>1879547|reference Deinococcus radiodurans NEB 479_9_contigs|length 45|copies 1
ACCGGCGTGCGAACGGTGGGCGACCTGCGGGGGCAGCAGGCCATC
>1879547|reference Deinococcus radiodurans NEB 479_9_contigs|length 65|copies 1
ACCGGCGTGGGCCAGAACGCCGGGGTGGGGTTTGCCATTCCGGTCAACGTTGTGAAAAGCCTCCT
>1879547|reference Deinococcus radiodurans NEB 479_9_contigs|length 44|copies 1
ACCGGCGTGGTCACGCTGCGCCAGGGCCGCGACGAGGCGCAGGC
>1879547|reference Deinococcus radiodurans NEB 479_9_contigs|length 42|copies 1
ACCGGCTGTTGCGCCTGAGCGACGGCGCGGTGCTGCGACGGG
>1879547|reference Deinococcus radiodurans NEB 479_9_contigs|length 55|copies 1
ACCGGGAACGTTTCGCGCGTTCATCCCGTACCCGAAGCACCGGACCATCCGGCAA
>1879547|reference Deinococcus radiodurans NEB 479_9_contigs|length 37|copies 3
ACCGGGAGTACGCTTTCGCCGCGCCGCCGTGCTGGTG
>1879547|reference Deinococcus radiodurans NEB 479_9_contigs|length 47|copies 1
ACCGGGCAAAAGCAGCTCCTGGCCTTCGCCCGCGCCCTGATTCAGAA
>1879547|reference Deinococcus radiodurans NEB 479_9_contigs|length 31|copies 2
ACCGGGCCGGAGGCCGCGACGGTCAGGAACA
>1879547|reference Deinococcus radiodurans NEB 479_9_contigs|length 41|copies 1
ACCGGGCGCGTGACCATCGAGTACCGCGTGCTCACCTCGCT
>1879547|reference Deinococcus radiodurans NEB 479_9_contigs|length 42|copies 1
ACCGGGCGCGTGACCATCGAGTACCGCGTGCTCACCTCGCTC
>1879547|reference Deinococcus radiodurans NEB 479_9_contigs|length 40|copies 1
ACCGGGCGGTAGCCGGTGTGGTACCTGAACGTGTAGGTCG
>1879547|reference Deinococcus radiodurans NEB 479_9_contigs|length 52|copies 1
ACCGGGGAACAAGCGCGAACGAACGCTGACCGTCGAAGCTGTGTTCGTGAAC
>1879547|reference Deinococcus radiodurans NEB 479_9_contigs|length 47|copies 1
ACCGGGGAAGAGGACTTCGCGCGGCTGGCCCGCGAGACGCTGACCTA
>1879547|reference Deinococcus radiodurans NEB 479_9_contigs|length 53|copies 7
ACCGGGGCGACGACGTGACCCTCAAGCTCTCGGGCCGGGCCTGGGACGGGCCG
>1879547|reference Deinococcus radiodurans NEB 479_9_contigs|length 46|copies 1
ACCGGGGCGCGGACCTGATGGCCGAGGCCCCCTCCCCCGTCGAGGA
>1879547|reference Deinococcus radiodurans NEB 479_9_contigs|length 52|copies 1
ACCGGGGCTTTTTCGCGGGCGTTTTGCGGCAGGTAGCCGAGCAGGTCTTTGA
>1879547|reference Deinococcus radiodurans NEB 479_9_contigs|length 53|copies 1
ACCGGGGCTTTTTCGCGGGCGTTTTGCGGCAGGTAGCCGAGCAGGTCTTTGAT
>1879547|reference Deinococcus radiodurans NEB 479_9_contigs|length 51|copies 1
ACCGGGTCAAGACCGTCATCGAAAACCGCATCAACGCGCTGGGGGTCGCTG
>1879547|reference Deinococcus radiodurans NEB 479_9_contigs|length 56|copies 12
ACCGGGTTCCAGGCGCCCTCGTGCCGGTCCCGTACATCATTTTCGACCGGGCGGAC
>1879547|reference Deinococcus radiodurans NEB 479_9_contigs|length 44|copies 1
ACCGGGTTGCCATGTGTTCGGCGTACGCCAGGGCTGTGCGGGTG
>1879547|reference Deinococcus radiodurans NEB 479_9_contigs|length 46|copies 1
ACCGGTCCTGCAACGCGTGCGCCTGACCACCTTCGGGCACAACCGC
>1879547|reference Deinococcus radiodurans NEB 479_9_contigs|length 32|copies 1
ACCGGTCTGACCCCCGCGACCAACTACACCAG
>1879547|reference Deinococcus radiodurans NEB 479_9_contigs|length 53|copies 1
ACCGGTGGGGGCGGCTAGGTCCAGCCCCCCATGCTGGGCATTAAAAGGCGTGG
>1879547|reference Deinococcus radiodurans NEB 479_9_contigs|length 52|copies 1
ACCGGTTCGCGTCCTTGCCCCCCAGGCAATGCCGCCGCGTTCACCTTCGCCG
>1879547|reference Deinococcus radiodurans NEB 479_9_contigs|length 47|copies 2
ACCGGTTTGCGCCCGATGCGGTCACTCAGCCGCCCGCCCAGCACCGC
>1879547|reference Deinococcus radiodurans NEB 479_9_contigs|length 22|copies 1
ACCGTACTCGTTGAAACTGCCC
>1879547|reference Deinococcus radiodurans NEB 479_9_contigs|length 40|copies 1
ACCGTACTGCTCGAAGGCCCACGCCAGCCCAATCAGGGAG
>1879547|reference Deinococcus radiodurans NEB 479_9_contigs|length 37|copies 1
ACCGTAGGGCATCCACGAGATGCTGAGCACCGTGCCG
>1879547|reference Deinococcus radiodurans NEB 479_9_contigs|length 53|copies 3
ACCGTCAAGGTATTGACGGAGAAGCAGCCATGACCAAGAAAGCTAACGGCCTG
>1879547|reference Deinococcus radiodurans NEB 479_9_contigs|length 50|copies 1
ACCGTCACCCAGGTACGGCAGGTCGGTCAGCACGGCGGCCAGCGTGGTGA
>1879547|reference Deinococcus radiodurans NEB 479_9_contigs|length 43|copies 26
ACCGTCACCGGGCAGCGCAGGGACGGGTAAAGTGCACGCAGCG
>1879547|reference Deinococcus radiodurans NEB 479_9_contigs|length 26|copies 1
ACCGTCACGGTTTCGTCGAGGCTGAT
>1879547|reference Deinococcus radiodurans NEB 479_9_contigs|length 41|copies 1
ACCGTCACGGTTTCGTCGAGGCTGATGCCGACTTTGTCATC
>1879547|reference Deinococcus radiodurans NEB 479_9_contigs|length 42|copies 15
ACCGTCACGGTTTCGTCGAGGCTGATGCCGACTTTGTCATCC
>1879547|reference Deinococcus radiodurans NEB 479_9_contigs|length 30|copies 1
ACCGTCAGGACGGTGGAGGCACCGCCGGAT
>1879547|reference Deinococcus radiodurans NEB 479_9_contigs|length 46|copies 2
ACCGTCAGGACGGTGGAGGCACCGCCGGATTGCTGCTCGGGTCGCA
>1879547|reference Deinococcus radiodurans NEB 479_9_contigs|length 38|copies 1
ACCGTCATTCTGATCGCCCACCGCGTCAGCACGCTGCG
>1879547|reference Deinococcus radiodurans NEB 479_9_contigs|length 42|copies 2
ACCGTCCCCCTCCCCCTCTCCCCGCAAGGAGCCTCTGCCATG
>1879547|reference Deinococcus radiodurans NEB 479_9_contigs|length 48|copies 1
ACCGTCCTTGTCGCTGGCGTCCAGACCGTTTCCGGGCTTGCTGTGGTC
>1879547|reference Deinococcus radiodurans NEB 479_9_contigs|length 41|copies 2
ACCGTCGAGGCCGTTCACGTCCACCGCGTACTTGAGCAGCG
>1879547|reference Deinococcus radiodurans NEB 479_9_contigs|length 45|copies 1
ACCGTCGCCGTCGGCACCAGATGACCGTCGCGGCTCAGCGGGGTG
>1879547|reference Deinococcus radiodurans NEB 479_9_contigs|length 31|copies 1
ACCGTCGCCTACCTCGCGGTGAGCGTGCTGG
>1879547|reference Deinococcus radiodurans NEB 479_9_contigs|length 30|copies 1
ACCGTCGCCTGACGGCACACCGCTCCGGCG
>1879547|reference Deinococcus radiodurans NEB 479_9_contigs|length 52|copies 1
ACCGTCGGCAGCACCACCCGGACCGACGCCCGCAGCTCGTTCAGCAACTACG
>1879547|reference Deinococcus radiodurans NEB 479_9_contigs|length 41|copies 1
ACCGTCGGGGCAATTCGGTCTGCCGGAATACTGATGGCAAG
>1879547|reference Deinococcus radiodurans NEB 479_9_contigs|length 31|copies 1
ACCGTCGTAACAGCCGCGAGTCCCGACAATA
>1879547|reference Deinococcus radiodurans NEB 479_9_contigs|length 44|copies 15
ACCGTCTACATCGGCAAGCACGCCTTTCGCGACGTGGGCGGGCC
>1879547|reference Deinococcus radiodurans NEB 479_9_contigs|length 30|copies 1
ACCGTCTCGCGGTCGCGGATTTCCCCGATC
>1879547|reference Deinococcus radiodurans NEB 479_9_contigs|length 31|copies 2
ACCGTCTCGCGGTCGCGGATTTCCCCGATCA
>1879547|reference Deinococcus radiodurans NEB 479_9_contigs|length 19|copies 1
ACCGTCTCGGTCACGCGGG
>1879547|reference Deinococcus radiodurans NEB 479_9_contigs|length 50|copies 1
ACCGTCTCTCTGCCTGCCTCCTCTCTGCCTGCCTCAGGGGGGCTAAGTCT
>1879547|reference Deinococcus radiodurans NEB 479_9_contigs|length 43|copies 1
ACCGTCTCTTCAATCAGGTCGAGGTACGCCTGAGCCTCTTTGG
>1879547|reference Deinococcus radiodurans NEB 479_9_contigs|length 45|copies 1
ACCGTCTGCGACCAGACCCGGTTGGCACGGACTTCGACCCCGCCG
>1879547|reference Deinococcus radiodurans NEB 479_9_contigs|length 49|copies 1
ACCGTCTTGAGCTGCATGAAGTTCGCCAGGTAATCCGGCCCGCCCGCTT
>1879547|reference Deinococcus radiodurans NEB 479_9_contigs|length 50|copies 1
ACCGTCTTGAGCTGCATGAAGTTCGCCAGGTAATCCGGCCCGCCCGCTTT
>1879547|reference Deinococcus radiodurans NEB 479_9_contigs|length 42|copies 1
ACCGTCTTGGTGACCTGCACGCCGTTCTGGGTGTACCGGAAC
>1879547|reference Deinococcus radiodurans NEB 479_9_contigs|length 54|copies 1
ACCGTCTTTGCCCGTCAGGAACGGATCGTGGACGGCTCGCGGCTGGAGACGTAC
>1879547|reference Deinococcus radiodurans NEB 479_9_contigs|length 30|copies 1
ACCGTGAACTGCTCGCGGTGCTGACCCGCA
>1879547|reference Deinococcus radiodurans NEB 479_9_contigs|length 63|copies 1
ACCGTGAAGGTGCCGTTGGGGCTGACGGTGGTGGCCGAAGGGGTTACGGTTACCCCAGCAGGG
>1879547|reference Deinococcus radiodurans NEB 479_9_contigs|length 30|copies 2
ACCGTGACCGCGTCGCGGACCTGGTCCACC
>1879547|reference Deinococcus radiodurans NEB 479_9_contigs|length 38|copies 1
ACCGTGACCGCGTCGCGGACCTGGTCCACCGCTCTGCA
>1879547|reference Deinococcus radiodurans NEB 479_9_contigs|length 30|copies 1
ACCGTGACCTGCTCGCGGAGGGTGACCTGT
>1879547|reference Deinococcus radiodurans NEB 479_9_contigs|length 48|copies 1
ACCGTGACGAAGCCCAAGAAGAAGTCAACGAGTAAGCCCGTGAGTCGT
>1879547|reference Deinococcus radiodurans NEB 479_9_contigs|length 60|copies 1
ACCGTGAGCTGTTGGTCGGTTTCTTCCTCTTCCTTCAGGGTGGTTTCCAGCAGTTTGGCC
>1879547|reference Deinococcus radiodurans NEB 479_9_contigs|length 50|copies 1
ACCGTGAGTTTCAAAGGATCTCCCCATGCTGCTGGTGGCCAGCCCAGCGC
>1879547|reference Deinococcus radiodurans NEB 479_9_contigs|length 31|copies 1
ACCGTGATGCCCACGCGGCGCAGTTCGGCAA
>1879547|reference Deinococcus radiodurans NEB 479_9_contigs|length 40|copies 1
ACCGTGATGGACTGGTCCACCACGTCGTCGGCGCGGCCAT
>1879547|reference Deinococcus radiodurans NEB 479_9_contigs|length 41|copies 1
ACCGTGCAGGAAGTGTGCAAGGCCCGCGAGGTGCCCGAGCC
>1879547|reference Deinococcus radiodurans NEB 479_9_contigs|length 42|copies 1
ACCGTGCAGGGCAACCTGGTGCGCCCCACGCTGCCGCAGGGC
>1879547|reference Deinococcus radiodurans NEB 479_9_contigs|length 45|copies 1
ACCGTGCCGCGTGACCTCGCCCGCATCCGCAACATCGTGACCGCC
>1879547|reference Deinococcus radiodurans NEB 479_9_contigs|length 46|copies 1
ACCGTGCGCGCCAAGCTGACCGGCTCCGACCAGGCCGACTTCGAGG
>1879547|reference Deinococcus radiodurans NEB 479_9_contigs|length 31|copies 1
ACCGTGCGCGTGACCGCGCTGCGCTGAACAG
>1879547|reference Deinococcus radiodurans NEB 479_9_contigs|length 43|copies 1
ACCGTGCGCTGCACCCTTTCTACCTGAGAGACAGGCCCACTCA
>1879547|reference Deinococcus radiodurans NEB 479_9_contigs|length 48|copies 1
ACCGTGCGGGCCACCCGCACCACCCGGTCATAACCCCGCCCGGTCAGG
>1879547|reference Deinococcus radiodurans NEB 479_9_contigs|length 50|copies 1
ACCGTGCTCCCATAAAAGAGCAGCGCCAACCCTGGCGCGAGGGCTTTGGG
>1879547|reference Deinococcus radiodurans NEB 479_9_contigs|length 35|copies 1
ACCGTGCTGGACGTGCTCAAACCACTCTTTCCCAC
>1879547|reference Deinococcus radiodurans NEB 479_9_contigs|length 49|copies 1
ACCGTGGTCAAAATCGCTCCTTTCGGCGCGTTCGTGAACCTGTTCCCCG
>1879547|reference Deinococcus radiodurans NEB 479_9_contigs|length 21|copies 1
ACCGTGGTCATTTCCCAGTCG
>1879547|reference Deinococcus radiodurans NEB 479_9_contigs|length 25|copies 1
ACCGTGGTGCCGCCCTGGTCACGCA
>1879547|reference Deinococcus radiodurans NEB 479_9_contigs|length 48|copies 6
ACCGTGGTGCCGCCCTGGTCACGCACGTACCGGAACTTGTGCAGAGCG
>1879547|reference Deinococcus radiodurans NEB 479_9_contigs|length 49|copies 3
ACCGTGGTGCCGCCCTGGTCACGCACGTACCGGAACTTGTGCAGAGCGT
>1879547|reference Deinococcus radiodurans NEB 479_9_contigs|length 35|copies 2
ACCGTGTACCGCATCAGCCGCGAGTTTCTGATTCC
>1879547|reference Deinococcus radiodurans NEB 479_9_contigs|length 28|copies 1
ACCGTGTCGCACCAGGCTGACCGCTCTC
>1879547|reference Deinococcus radiodurans NEB 479_9_contigs|length 26|copies 1
ACCGTGTCGCCCTCGCGGGCGAAGGC
>1879547|reference Deinococcus radiodurans NEB 479_9_contigs|length 30|copies 3
ACCGTGTCGCCCTCGCGGGCGAAGGCGAGC
>1879547|reference Deinococcus radiodurans NEB 479_9_contigs|length 31|copies 1
ACCGTGTCGCCCTCGCGGGCGAAGGCGAGCA
>1879547|reference Deinococcus radiodurans NEB 479_9_contigs|length 31|copies 1
ACCGTTCCTGGCCCCGCGTCCTGGCTGGCCG
>1879547|reference Deinococcus radiodurans NEB 479_9_contigs|length 47|copies 1
ACCGTTTCCACCGACAAGCGCTTTACCCTCGCGGCACTTTCACTGGT
>1879547|reference Deinococcus radiodurans NEB 479_9_contigs|length 61|copies 1
ACCGTTTTGCCGACGCGGTGAAGGAGATTCGGGAGGTGGGGGGAAAAGTGGTGACTTACAA
>1879547|reference Deinococcus radiodurans NEB 479_9_contigs|length 30|copies 1
ACCTAAGGCTGCTCGCGATGGCGGTTTCGG
>1879547|reference Deinococcus radiodurans NEB 479_9_contigs|length 53|copies 1
ACCTACCTGCCGATGGAAATCGCCAACCTGGGCAGCCAGGACGACGCCTTCGT
>1879547|reference Deinococcus radiodurans NEB 479_9_contigs|length 41|copies 1
ACCTACGACAAAGGCGACAGCCCCTTCAAGGACGCTCTGAG
>1879547|reference Deinococcus radiodurans NEB 479_9_contigs|length 43|copies 1
ACCTACGACCAGATGTGGAAGGAAGCGTATATCCACCTGAGCA
>1879547|reference Deinococcus radiodurans NEB 479_9_contigs|length 32|copies 1
ACCTACGAGACGTTCGCGGGCGCGGCCAAGAA
>1879547|reference Deinococcus radiodurans NEB 479_9_contigs|length 47|copies 4
ACCTACGCGGCCGAATACTGAGGGCGCCTTGACCTTTTCTGAGCTTT
>1879547|reference Deinococcus radiodurans NEB 479_9_contigs|length 44|copies 1
ACCTACGGCCCCGCCGCGACCCAGGCGTTCAGCCGCGCCTACGC
>1879547|reference Deinococcus radiodurans NEB 479_9_contigs|length 43|copies 1
ACCTACGTGCGCGGCAAGGTCGCCGACCTGACGGCTCCCATCA
>1879547|reference Deinococcus radiodurans NEB 479_9_contigs|length 50|copies 3
ACCTACGTGGTGCTGGCCCGCACCGACCCCGCCCGCGAAGGCAAGGGCAA
>1879547|reference Deinococcus radiodurans NEB 479_9_contigs|length 47|copies 1
ACCTACTCAGGTGCCAGTACAGCCATCCGCCCATTCACCTACAGGAC
>1879547|reference Deinococcus radiodurans NEB 479_9_contigs|length 43|copies 1
ACCTACTCATCAACCCAGCACTTGTGACTGAGTTACGCGACCT
>1879547|reference Deinococcus radiodurans NEB 479_9_contigs|length 34|copies 1
ACCTATAAGGCAGGAGACGCGGCGGACCCCCACG
>1879547|reference Deinococcus radiodurans NEB 479_9_contigs|length 24|copies 1
ACCTATCCCCGCGCCGCAGACGGT
>1879547|reference Deinococcus radiodurans NEB 479_9_contigs|length 50|copies 1
ACCTATCCCCGCGCCGCAGACGGTGGGGGCGGCCTACCGGCCTGTCCAGA
>1879547|reference Deinococcus radiodurans NEB 479_9_contigs|length 44|copies 1
ACCTATCCGTCCACGCGGGCGGCCCTGTCCAGCGGCACCTACTA
>1879547|reference Deinococcus radiodurans NEB 479_9_contigs|length 45|copies 1
ACCTATTTTAGGCTGCAGCACAGCTACGCTCGGCACGGTCAGGGT
>1879547|reference Deinococcus radiodurans NEB 479_9_contigs|length 48|copies 1
ACCTCAACGTCGCCAACTAATACGGATTCCGCTTAATTCCTGCACAGT
>1879547|reference Deinococcus radiodurans NEB 479_9_contigs|length 44|copies 1
ACCTCAACTTCGTCTCCGATCAGTTCAGCGGCTTTCATGGCATC
>1879547|reference Deinococcus radiodurans NEB 479_9_contigs|length 45|copies 1
ACCTCAAGAACGCCAAGGTCCGGCAGGCCGTCAGCATGGCGCTGA
>1879547|reference Deinococcus radiodurans NEB 479_9_contigs|length 30|copies 2
ACCTCAAGAGCTTCGCGGCGCTGCGTGCCC
>1879547|reference Deinococcus radiodurans NEB 479_9_contigs|length 31|copies 1
ACCTCAAGAGCTTCGCGGCGCTGCGTGCCCT
>1879547|reference Deinococcus radiodurans NEB 479_9_contigs|length 51|copies 1
ACCTCAAGGAAGTCCGCAAGACCCCCAAGGGGCCGACCATCCTGGCGAGCC
>1879547|reference Deinococcus radiodurans NEB 479_9_contigs|length 38|copies 1
ACCTCAAGGAGCGTTTCGGGGCGATGGCCTACGTGATG
>1879547|reference Deinococcus radiodurans NEB 479_9_contigs|length 39|copies 19
ACCTCAAGGAGCGTTTCGGGGCGATGGCCTACGTGATGA
>1879547|reference Deinococcus radiodurans NEB 479_9_contigs|length 48|copies 1
ACCTCAAGTTGCTCGACGGTGACTTTCCCGACTACGAGCGGGTGATTC
>1879547|reference Deinococcus radiodurans NEB 479_9_contigs|length 39|copies 1
ACCTCACCCAGAGAGCAGCATCTCGCTAACCTGGAAAAG
>1879547|reference Deinococcus radiodurans NEB 479_9_contigs|length 44|copies 20
ACCTCACCGAACGCGGCATCGCGCCCAAGGACTTCAACTCCTAC
>1879547|reference Deinococcus radiodurans NEB 479_9_contigs|length 19|copies 1
ACCTCACCGGCAACCTGAA
>1879547|reference Deinococcus radiodurans NEB 479_9_contigs|length 25|copies 1
ACCTCATCCGCGAGCGGGTGGGTGT
>1879547|reference Deinococcus radiodurans NEB 479_9_contigs|length 40|copies 1
ACCTCATGACCCGCGCGGGCACAGGCGTCCACGATGGCGT
>1879547|reference Deinococcus radiodurans NEB 479_9_contigs|length 45|copies 1
ACCTCCACGTTCACCGGGCGCTCTTTCTTTGGAGAATCCATGTCT
>1879547|reference Deinococcus radiodurans NEB 479_9_contigs|length 44|copies 1
ACCTCCATCACGTCGAACGCCTTCTCGCCCACCTTGTTCCGGCG
>1879547|reference Deinococcus radiodurans NEB 479_9_contigs|length 49|copies 2
ACCTCCATCGACACACGCGAACCACCGTTCCCGCCACCCTCAGACGAAG
>1879547|reference Deinococcus radiodurans NEB 479_9_contigs|length 40|copies 1
ACCTCCGCACCGCCCTGGCCGACCGCGACGTGACCCGTGC
>1879547|reference Deinococcus radiodurans NEB 479_9_contigs|length 40|copies 1
ACCTCCGCATCGACACGCTCCAGCGGCTCATCGATGTCCT
>1879547|reference Deinococcus radiodurans NEB 479_9_contigs|length 31|copies 1
ACCTCCGGAATCACGCGGCGCTCGGATTGCC
>1879547|reference Deinococcus radiodurans NEB 479_9_contigs|length 30|copies 5
ACCTCCTCAACCTCGCGAACGGCGACCACC
>1879547|reference Deinococcus radiodurans NEB 479_9_contigs|length 39|copies 1
ACCTCCTCCCGCGTGAGCTGCCGGTGTCCGTAACTGGTG
>1879547|reference Deinococcus radiodurans NEB 479_9_contigs|length 30|copies 1
ACCTCCTGCCCCTCGCGGGTCACGCGCAGG
>1879547|reference Deinococcus radiodurans NEB 479_9_contigs|length 46|copies 1
ACCTCCTGGACCACCCGTGAACCTCGCCCCGGAGAGGTGGACGGAC
>1879547|reference Deinococcus radiodurans NEB 479_9_contigs|length 42|copies 1
ACCTCGAAGACGACGCGGGCAAGCTGGTGCACCCCACCTACG
>1879547|reference Deinococcus radiodurans NEB 479_9_contigs|length 30|copies 2
ACCTCGAAGGTGTCGCGGTACATGGGCGCG
>1879547|reference Deinococcus radiodurans NEB 479_9_contigs|length 48|copies 1
ACCTCGAAGGTGTCGCGGTACATGGGCGCGACATTTGCCTGCTGCCCG
>1879547|reference Deinococcus radiodurans NEB 479_9_contigs|length 42|copies 1
ACCTCGAATACGCCCTGATCGCCGCTGACGTGGGCCGCGCCG
>1879547|reference Deinococcus radiodurans NEB 479_9_contigs|length 41|copies 3
ACCTCGACACCTTCCTGGGCGGCGCCGCTCCGCTCTCGGCA
>1879547|reference Deinococcus radiodurans NEB 479_9_contigs|length 45|copies 1
ACCTCGACCTGCGCGGCCCGCACCTCATCGAAAACGAGCGCAGCC
>1879547|reference Deinococcus radiodurans NEB 479_9_contigs|length 31|copies 3
ACCTCGACGCCTACCGCGAGCAAAAGCGTGG
>1879547|reference Deinococcus radiodurans NEB 479_9_contigs|length 51|copies 1
ACCTCGACGCCTACCGCGAGCAAAAGCGTGGGGGCCGGGGCAGCAGCGGCG
>1879547|reference Deinococcus radiodurans NEB 479_9_contigs|length 50|copies 1
ACCTCGATTTGCGCGTCGAAATCTCCCTTGAGCGGCCCGGCCAGCATCTT
>1879547|reference Deinococcus radiodurans NEB 479_9_contigs|length 45|copies 1
ACCTCGCCCACGAACTCCAGACCTCGCGCCCGACCATCTACAGCT
>1879547|reference Deinococcus radiodurans NEB 479_9_contigs|length 16|copies 1
ACCTCGCCCCGGAGAG
>1879547|reference Deinococcus radiodurans NEB 479_9_contigs|length 30|copies 1
ACCTCGCCCTCATCGCGGCGGCGCGGCGCA
>1879547|reference Deinococcus radiodurans NEB 479_9_contigs|length 49|copies 2
ACCTCGCCGGAGACCGCGACAAGGGCTTTGACCGCTACGTGCGGCAAGC
>1879547|reference Deinococcus radiodurans NEB 479_9_contigs|length 43|copies 1
ACCTCGCCGGGCTGCTCATCGGCTCCGAGGGCACGCTGGGCCT
>1879547|reference Deinococcus radiodurans NEB 479_9_contigs|length 44|copies 1
ACCTCGCCGGGCTGCTCATCGGCTCCGAGGGCACGCTGGGCCTG
>1879547|reference Deinococcus radiodurans NEB 479_9_contigs|length 45|copies 1
ACCTCGCCGGGCTGCTCATCGGCTCCGAGGGCACGCTGGGCCTGA
>1879547|reference Deinococcus radiodurans NEB 479_9_contigs|length 48|copies 1
ACCTCGCGCCCGTTCTGGGTCAGGTGCGGCCCCATCTCGGTGCCTTCG
>1879547|reference Deinococcus radiodurans NEB 479_9_contigs|length 50|copies 5
ACCTCGCGTTCTATTCCAACGAAACCGGGGTGCCGCGGGGCGAGGCCCAG
>1879547|reference Deinococcus radiodurans NEB 479_9_contigs|length 49|copies 1
ACCTCGCTCGCCGGGCCGTTCATGTCCCTGTTCGCGGTGCAGCAGGTGG
>1879547|reference Deinococcus radiodurans NEB 479_9_contigs|length 30|copies 8
ACCTCGCTTTCCTCGCGGGTGATGTCCTGG
>1879547|reference Deinococcus radiodurans NEB 479_9_contigs|length 45|copies 3
ACCTCGCTTTCGGCGTCACCTTTCCCACCGTGCCCAAAGACAGCA
>1879547|reference Deinococcus radiodurans NEB 479_9_contigs|length 48|copies 1
ACCTCGGCACCAGCGCCAGCGTGGGCAGCACCAGTTCGTAGATTCCGG
>1879547|reference Deinococcus radiodurans NEB 479_9_contigs|length 49|copies 1
ACCTCGGCACCAGCGCCAGCGTGGGCAGCACCAGTTCGTAGATTCCGGC
>1879547|reference Deinococcus radiodurans NEB 479_9_contigs|length 47|copies 1
ACCTCGGCAGCCTGAGCATCAACCCGCAGCCCTTCCCCACCGATCAG
>1879547|reference Deinococcus radiodurans NEB 479_9_contigs|length 30|copies 1
ACCTCGGCCACGTCGCGGCCCACCTGCTCG
>1879547|reference Deinococcus radiodurans NEB 479_9_contigs|length 35|copies 2
ACCTCGGCCACGTCGCGGCCCACCTGCTCGGCACT
>1879547|reference Deinococcus radiodurans NEB 479_9_contigs|length 37|copies 8
ACCTCGGCCACGTCGCGGCCCACCTGCTCGGCACTCT
>1879547|reference Deinococcus radiodurans NEB 479_9_contigs|length 50|copies 1
ACCTCGGCCAGCGGGCGCAGGGTCAGCCCGTCGGGGGCAGGCACCGTTTC
>1879547|reference Deinococcus radiodurans NEB 479_9_contigs|length 49|copies 1
ACCTCGGCCAGCGGGCGGATGTCCAGCGGGGTCGTCCAGCCGTGTGCGG
>1879547|reference Deinococcus radiodurans NEB 479_9_contigs|length 51|copies 8
ACCTCGGCCTCCTCGTTGACGGTCCAGGCGTTGACCCGCCAGCCCCGCCGC
>1879547|reference Deinococcus radiodurans NEB 479_9_contigs|length 30|copies 1
ACCTCGGCGCTGTCGCGGATGGCCTCGGCA
>1879547|reference Deinococcus radiodurans NEB 479_9_contigs|length 34|copies 1
ACCTCGGCGCTGTCGCGGATGGCCTCGGCAAAGC
>1879547|reference Deinococcus radiodurans NEB 479_9_contigs|length 47|copies 1
ACCTCGGCGCTGTCGCGGATGGCCTCGGCAAAGCCCTTGAGCAGTTG
>1879547|reference Deinococcus radiodurans NEB 479_9_contigs|length 49|copies 1
ACCTCGGCTGCGGCGCGGGCCTGATTGGAGCGTGGGCCGCAAGCCGGGG
>1879547|reference Deinococcus radiodurans NEB 479_9_contigs|length 30|copies 6
ACCTCGGGACGTTCGCGGTGCTGGGGGCCG
>1879547|reference Deinococcus radiodurans NEB 479_9_contigs|length 42|copies 1
ACCTCGGGACGTTCGCGGTGCTGGGGGCCGCCGCCGCCTACC
>1879547|reference Deinococcus radiodurans NEB 479_9_contigs|length 36|copies 1
ACCTCGGTCAGGTCCAGGCCGATGAACTCTGGTGTC
>1879547|reference Deinococcus radiodurans NEB 479_9_contigs|length 47|copies 1
ACCTCGGTCTTCATCACCTCGCGCAGGACACTGGTGGCGAAACTGCC
>1879547|reference Deinococcus radiodurans NEB 479_9_contigs|length 46|copies 1
ACCTCGTAGGGCTGGGCGCTTCTGACCGCCTGCGTCCACGTTTCCA
>1879547|reference Deinococcus radiodurans NEB 479_9_contigs|length 41|copies 1
ACCTCGTCAAGGTATTTGAGGCTTTGATGGGCACACAAAAC
>1879547|reference Deinococcus radiodurans NEB 479_9_contigs|length 19|copies 1
ACCTCGTCCGGCTCGCCAA
>1879547|reference Deinococcus radiodurans NEB 479_9_contigs|length 20|copies 1
ACCTCGTCGAACACGAACAG
>1879547|reference Deinococcus radiodurans NEB 479_9_contigs|length 46|copies 1
ACCTCGTCTACGCCGAGTGCGGCGGGCACACCGGCAAGGCGGCGGT
>1879547|reference Deinococcus radiodurans NEB 479_9_contigs|length 50|copies 1
ACCTCGTGAATTGGAATCACGCCCTTGTCGCCGGTCCCGTTACACAGCGG
>1879547|reference Deinococcus radiodurans NEB 479_9_contigs|length 32|copies 1
ACCTCGTGACCGTGCCCGTCGGCACCGACCTG
>1879547|reference Deinococcus radiodurans NEB 479_9_contigs|length 44|copies 1
ACCTCGTGCGTGACCTGGGCTTCGTGGTCCCGGCCTACGACTGG
>1879547|reference Deinococcus radiodurans NEB 479_9_contigs|length 48|copies 4
ACCTCGTGGCAAGAAGGGAAAAAGAATCCGGAACAGGGCGTAGAGGAG
>1879547|reference Deinococcus radiodurans NEB 479_9_contigs|length 43|copies 1
ACCTCGTGGCCCCGGTCGCGCAGACCCTGGACAAACAGCGCGG
>1879547|reference Deinococcus radiodurans NEB 479_9_contigs|length 43|copies 4
ACCTCTACGACGGCACCGAGGAAGCCGAGGCCGCCCATCTCCA
>1879547|reference Deinococcus radiodurans NEB 479_9_contigs|length 45|copies 1
ACCTCTACGACGGCACCGAGGAAGCCGAGGCCGCCCATCTCCAGA
>1879547|reference Deinococcus radiodurans NEB 479_9_contigs|length 39|copies 1
ACCTCTACTGGCGGCACGACGTTCAGCACGTCACTTACC
>1879547|reference Deinococcus radiodurans NEB 479_9_contigs|length 54|copies 1
ACCTCTCCAATGAAATGGTGGCGGAGGTACTGGGGGTCTCCGACAACACGGTAC
>1879547|reference Deinococcus radiodurans NEB 479_9_contigs|length 46|copies 1
ACCTCTCGTACACGACATCGGCAAGGATGCTCGCCATTCATTCCTG
>1879547|reference Deinococcus radiodurans NEB 479_9_contigs|length 43|copies 1
ACCTCTGCGTCCAGAGGGTCATGGGCTGAATACACGGGTTCAC
>1879547|reference Deinococcus radiodurans NEB 479_9_contigs|length 41|copies 13
ACCTCTTCACTCCTTGCCTGAAGGTAGATTCGCCCATACGC
>1879547|reference Deinococcus radiodurans NEB 479_9_contigs|length 47|copies 2
ACCTCTTCCGGGGGCAGCCCGAGGAGCAGCTCCTCATCCGCCTGATG
>1879547|reference Deinococcus radiodurans NEB 479_9_contigs|length 47|copies 1
ACCTCTTTCACCGCCTGAACGTGCTGGGCATTCCCTGGGCGCGGGAA
>1879547|reference Deinococcus radiodurans NEB 479_9_contigs|length 44|copies 1
ACCTGAACATCTCGTTGTTGCGGTTTTCCCGGCAGGTGTGTCCG
>1879547|reference Deinococcus radiodurans NEB 479_9_contigs|length 30|copies 1
ACCTGAACCTGGACGCGGCCCTCAGCGTGG
>1879547|reference Deinococcus radiodurans NEB 479_9_contigs|length 22|copies 1
ACCTGAACTGGAAACAGTGGGC
>1879547|reference Deinococcus radiodurans NEB 479_9_contigs|length 45|copies 15
ACCTGAACTGGAAACAGTGGGCGGGCCGGGTCAACAAGTACCTCC
>1879547|reference Deinococcus radiodurans NEB 479_9_contigs|length 45|copies 1
ACCTGAAGCAGGAAGGGGTGAATCAGGTACACCTGCAAGCTGACG
>1879547|reference Deinococcus radiodurans NEB 479_9_contigs|length 51|copies 1
ACCTGAAGTTCCCCCTGGATGCCCGGTGCCTGCGAGACGCGGCGCCACGCC
>1879547|reference Deinococcus radiodurans NEB 479_9_contigs|length 30|copies 3
ACCTGAATCTGGCCGCGACCCGCAAGGCCC
>1879547|reference Deinococcus radiodurans NEB 479_9_contigs|length 43|copies 1
ACCTGAATGTTGACTAGCTCCACCGAGATGGGCCGAATCGCCC
>1879547|reference Deinococcus radiodurans NEB 479_9_contigs|length 31|copies 1
ACCTGACCAACATCCGCGACCGCACCGAGGG
>1879547|reference Deinococcus radiodurans NEB 479_9_contigs|length 42|copies 1
ACCTGACCCTTTTTGCCGATCTGCTGAATGACGACTGCGCGT
>1879547|reference Deinococcus radiodurans NEB 479_9_contigs|length 17|copies 1
ACCTGACCTTCACCAGC
>1879547|reference Deinococcus radiodurans NEB 479_9_contigs|length 42|copies 1
ACCTGACGGGCGAGGAGGATGTGCTCGCGGGTCTGGGGCATG
>1879547|reference Deinococcus radiodurans NEB 479_9_contigs|length 40|copies 2
ACCTGAGCCTTCAGCGCATCAGCAACCTGATTGCCGACAC
>1879547|reference Deinococcus radiodurans NEB 479_9_contigs|length 35|copies 1
ACCTGAGCGAACTCGCGCAGGTGGAGCGGGCCGCC
>1879547|reference Deinococcus radiodurans NEB 479_9_contigs|length 41|copies 7
ACCTGATACAGCGGGTAGTTCCACGGCTCGATGCCCAGCAG
>1879547|reference Deinococcus radiodurans NEB 479_9_contigs|length 42|copies 2
ACCTGATACAGCGGGTAGTTCCACGGCTCGATGCCCAGCAGC
>1879547|reference Deinococcus radiodurans NEB 479_9_contigs|length 40|copies 1
ACCTGATAGGTGCCCGGCGCACTGCTGGGGTTGAGCACCA
>1879547|reference Deinococcus radiodurans NEB 479_9_contigs|length 30|copies 1
ACCTGATTCTGATCGCGGTCGCCGGGCTGA
>1879547|reference Deinococcus radiodurans NEB 479_9_contigs|length 31|copies 4
ACCTGATTCTGATCGCGGTCGCCGGGCTGAT
>1879547|reference Deinococcus radiodurans NEB 479_9_contigs|length 31|copies 3
ACCTGCAAACCCACCGCGACTTTCTGGACGG
>1879547|reference Deinococcus radiodurans NEB 479_9_contigs|length 45|copies 1
ACCTGCAAGGCACCCCGCACTGGGCGGCAATTGAGGACAGCGGCT
>1879547|reference Deinococcus radiodurans NEB 479_9_contigs|length 45|copies 1
ACCTGCACACGTTCCAGGCCGCCGCCGTCCACCTCGATGTCGATG
>1879547|reference Deinococcus radiodurans NEB 479_9_contigs|length 42|copies 1
ACCTGCACATCCGCCCTGGCGAGAGCGTGGCGCTCGTGGGTG
>1879547|reference Deinococcus radiodurans NEB 479_9_contigs|length 25|copies 2
ACCTGCACCGCGAGCGGGCGCGGGA
>1879547|reference Deinococcus radiodurans NEB 479_9_contigs|length 30|copies 1
ACCTGCACCGGGCCGCGAATCTCGGGGCGG
>1879547|reference Deinococcus radiodurans NEB 479_9_contigs|length 45|copies 1
ACCTGCACCGGGCCGCGAATCTCGGGGCGGTTTTCTTCTATCCAG
>1879547|reference Deinococcus radiodurans NEB 479_9_contigs|length 41|copies 1
ACCTGCACGAACTGGGTGTCAGCGCCGATAAATTACACGCC
>1879547|reference Deinococcus radiodurans NEB 479_9_contigs|length 41|copies 1
ACCTGCACGACCTGGGCGGTGGCACAGGAAGCCGACCGGGT
>1879547|reference Deinococcus radiodurans NEB 479_9_contigs|length 44|copies 3
ACCTGCACTGACCCCCCCGCCGACTTCCGCGAAATCGTGTCCAG
>1879547|reference Deinococcus radiodurans NEB 479_9_contigs|length 36|copies 3
ACCTGCATCTGCACCACCGACGAGTTGCCGTCCACG
>1879547|reference Deinococcus radiodurans NEB 479_9_contigs|length 39|copies 1
ACCTGCATGAACACCTGATCCAGCCGGGCGCGGTCGTCG
>1879547|reference Deinococcus radiodurans NEB 479_9_contigs|length 46|copies 1
ACCTGCCCAGACCGCACCTGTCCAGAATGTTCCTGGCAGGACGCTT
>1879547|reference Deinococcus radiodurans NEB 479_9_contigs|length 35|copies 1
ACCTGCCCCGCAATCAATCCCAAGCCGGGCACGCC
>1879547|reference Deinococcus radiodurans NEB 479_9_contigs|length 61|copies 3
ACCTGCCCGCCGACGCCCCCACCTGGAACGCCACGCCGAAAAAGCAGGGGCCGTTCCCCGA
>1879547|reference Deinococcus radiodurans NEB 479_9_contigs|length 43|copies 1
ACCTGCCCTTCCCCTCGCAGGAACCCGAGCGTTGCCTGAGCGA
>1879547|reference Deinococcus radiodurans NEB 479_9_contigs|length 47|copies 1
ACCTGCCGAGCAGCGTGCGCGGGTGGAGCAGGCCATCCAGGAGGGGT
>1879547|reference Deinococcus radiodurans NEB 479_9_contigs|length 40|copies 1
ACCTGCCGCAGCGGAACCACTTGCGCGCCCGTCAGCGCGG
>1879547|reference Deinococcus radiodurans NEB 479_9_contigs|length 46|copies 3
ACCTGCCTGAGCGAGAGGGTCAGCCGCAGACGGGCGAGGACACGGG
>1879547|reference Deinococcus radiodurans NEB 479_9_contigs|length 35|copies 1
ACCTGCGCCCGCAGCTCCGGCGCCGCGCACAACTT
>1879547|reference Deinococcus radiodurans NEB 479_9_contigs|length 30|copies 2
ACCTGCGCCTGACCGCGGAAAGCGAACTGG
>1879547|reference Deinococcus radiodurans NEB 479_9_contigs|length 15|copies 1
ACCTGCGCGAACTCG
>1879547|reference Deinococcus radiodurans NEB 479_9_contigs|length 42|copies 1
ACCTGCGCGACATCATCATTAAGGGCGAGTACGCCCGCTTTC
>1879547|reference Deinococcus radiodurans NEB 479_9_contigs|length 41|copies 1
ACCTGCGCGACCTGCGCGGCAAGGCCGCCCGCATCAAGAGC
>1879547|reference Deinococcus radiodurans NEB 479_9_contigs|length 45|copies 1
ACCTGCGCTCCGTCCGGAGCGCGAAGCAGCGGCAGCTTCAGGCCG
>1879547|reference Deinococcus radiodurans NEB 479_9_contigs|length 48|copies 1
ACCTGCGGGCCGAGCACTGGACCGTGACCCTGGACGCCGACCCCACGG
>1879547|reference Deinococcus radiodurans NEB 479_9_contigs|length 49|copies 3
ACCTGCGGGCCGAGCACTGGACCGTGACCCTGGACGCCGACCCCACGGT
>1879547|reference Deinococcus radiodurans NEB 479_9_contigs|length 43|copies 1
ACCTGCGTATGCTGGACTTCTACTATCCGGGCACGACCCTGGA
>1879547|reference Deinococcus radiodurans NEB 479_9_contigs|length 30|copies 1
ACCTGCTCAACCACGCGGCGTTCAAGGCGG
>1879547|reference Deinococcus radiodurans NEB 479_9_contigs|length 47|copies 1
ACCTGCTCAACCACGCGGCGTTCAAGGCGGCGCTGTTTTTCGTGGTG
>1879547|reference Deinococcus radiodurans NEB 479_9_contigs|length 28|copies 1
ACCTGCTCCACGTCGCGGATACGCAGAA
>1879547|reference Deinococcus radiodurans NEB 479_9_contigs|length 30|copies 8
ACCTGCTCCACGTCGCGGATACGCAGAAAG
>1879547|reference Deinococcus radiodurans NEB 479_9_contigs|length 31|copies 2
ACCTGCTCCACGTCGCGGATACGCAGAAAGA
>1879547|reference Deinococcus radiodurans NEB 479_9_contigs|length 44|copies 1
ACCTGCTCCACGTCGCGGATACGCAGAAAGACGTTGGTGTAGAC
>1879547|reference Deinococcus radiodurans NEB 479_9_contigs|length 46|copies 11
ACCTGCTCCACGTCGCGGATACGCAGAAAGACGTTGGTGTAGACGC
>1879547|reference Deinococcus radiodurans NEB 479_9_contigs|length 47|copies 2
ACCTGCTCCACGTCGCGGATACGCAGAAAGACGTTGGTGTAGACGCC
>1879547|reference Deinococcus radiodurans NEB 479_9_contigs|length 31|copies 4
ACCTGCTCGATTACCGCGAACAGTTTCAGCG
>1879547|reference Deinococcus radiodurans NEB 479_9_contigs|length 42|copies 1
ACCTGCTCGATTACCGCGAACAGTTTCAGCGCCACATCGTCG
>1879547|reference Deinococcus radiodurans NEB 479_9_contigs|length 36|copies 1
ACCTGCTCGCCAGCACGGTGATGGTGCCCATCTACG
>1879547|reference Deinococcus radiodurans NEB 479_9_contigs|length 31|copies 19
ACCTGCTGCACCTCGCGGCACAAGTCATAGA
>1879547|reference Deinococcus radiodurans NEB 479_9_contigs|length 33|copies 3
ACCTGCTGCACCTCGCGGCACAAGTCATAGACC
>1879547|reference Deinococcus radiodurans NEB 479_9_contigs|length 34|copies 1
ACCTGCTGCATCGCCTCTCGCAAGCGGAGAAGAG
>1879547|reference Deinococcus radiodurans NEB 479_9_contigs|length 30|copies 3
ACCTGCTGCGGATCGCGGGTTCCCTGGTTA
>1879547|reference Deinococcus radiodurans NEB 479_9_contigs|length 44|copies 1
ACCTGCTGCTCGCCCGGCATTATCTCGCCCGCTTCGGCTCCCGC
>1879547|reference Deinococcus radiodurans NEB 479_9_contigs|length 46|copies 2
ACCTGCTGGACGACATGAATGGGAAAGAATGGTTTGAGCATGTCCA
>1879547|reference Deinococcus radiodurans NEB 479_9_contigs|length 41|copies 2
ACCTGCTGGGCCACACCCTGAGCGTCATCGTGCTGAAATCC
>1879547|reference Deinococcus radiodurans NEB 479_9_contigs|length 42|copies 26
ACCTGCTGGGCCACACCCTGAGCGTCATCGTGCTGAAATCCG
>1879547|reference Deinococcus radiodurans NEB 479_9_contigs|length 14|copies 1
ACCTGCTGGTGAGC
>1879547|reference Deinococcus radiodurans NEB 479_9_contigs|length 30|copies 1
ACCTGCTGGTGAGCGGACTCTGGGGGCAAT
>1879547|reference Deinococcus radiodurans NEB 479_9_contigs|length 32|copies 1
ACCTGCTGGTGAGCGGACTCTGGGGGCAATTG
>1879547|reference Deinococcus radiodurans NEB 479_9_contigs|length 46|copies 1
ACCTGCTGGTGAGCGGACTCTGGGGGCAATTGGTGGGGGGCGTGGT
>1879547|reference Deinococcus radiodurans NEB 479_9_contigs|length 47|copies 1
ACCTGCTGGTGAGCGGACTCTGGGGGCAATTGGTGGGGGGCGTGGTA
>1879547|reference Deinococcus radiodurans NEB 479_9_contigs|length 48|copies 6
ACCTGCTGGTGAGCGGACTCTGGGGGCAATTGGTGGGGGGCGTGGTAG
>1879547|reference Deinococcus radiodurans NEB 479_9_contigs|length 49|copies 3
ACCTGCTGGTGAGCGGACTCTGGGGGCAATTGGTGGGGGGCGTGGTAGT
>1879547|reference Deinococcus radiodurans NEB 479_9_contigs|length 34|copies 1
ACCTGCTGTCCAACGCGCTCAAGTACAGCCGCAC
>1879547|reference Deinococcus radiodurans NEB 479_9_contigs|length 45|copies 1
ACCTGCTGTTCGACTGGGACCCCGAAACCGGGCGCCTCGTCTACG
>1879547|reference Deinococcus radiodurans NEB 479_9_contigs|length 37|copies 2
ACCTGCTTCATGGCGTCGCACTCCAGCGCGAAGGCGT
>1879547|reference Deinococcus radiodurans NEB 479_9_contigs|length 22|copies 1
ACCTGGAGCAGCGGGTCCTCGG
>1879547|reference Deinococcus radiodurans NEB 479_9_contigs|length 40|copies 1
ACCTGGAGCAGCGGGTCCTCGGCCAGCGCAAGAAGGTGGT
>1879547|reference Deinococcus radiodurans NEB 479_9_contigs|length 51|copies 4
ACCTGGAGCAGCGGGTCCTCGGCCAGCGCAAGAAGGTGGTCCCGATTCCCC
>1879547|reference Deinococcus radiodurans NEB 479_9_contigs|length 42|copies 12
ACCTGGAGCGCGAATCGGCGCAGGAACGGGTGGCGGCGCATG
>1879547|reference Deinococcus radiodurans NEB 479_9_contigs|length 44|copies 1
ACCTGGAGCGCGAATCGGCGCAGGAACGGGTGGCGGCGCATGTG
>1879547|reference Deinococcus radiodurans NEB 479_9_contigs|length 57|copies 1
ACCTGGATTTTCTGCGCGAGTTGCCGGTGGGCGAGGCCCTGAAGTGGCTCACCGACC
>1879547|reference Deinococcus radiodurans NEB 479_9_contigs|length 46|copies 1
ACCTGGCCCCAGTGGTAGGCGTTGTGGACCGCGAGGTCGGTCAGCA
>1879547|reference Deinococcus radiodurans NEB 479_9_contigs|length 35|copies 3
ACCTGGCCTGACAGAGAGCCACCACACATCCTTCC
>1879547|reference Deinococcus radiodurans NEB 479_9_contigs|length 30|copies 3
ACCTGGCGGTGATCGCGGGGATCAACGAGT
>1879547|reference Deinococcus radiodurans NEB 479_9_contigs|length 42|copies 7
ACCTGGCGGTGATCGCGGGGATCAACGAGTCCACCATGAGTC
>1879547|reference Deinococcus radiodurans NEB 479_9_contigs|length 43|copies 1
ACCTGGGCGACAAGGTTCGCGCCTATCAGGAGTTGCCCAGTCT
>1879547|reference Deinococcus radiodurans NEB 479_9_contigs|length 42|copies 1
ACCTGGGCGCACTCGGTCAGGGCCTCGCGGAGCTGGTCAGGC
>1879547|reference Deinococcus radiodurans NEB 479_9_contigs|length 43|copies 2
ACCTGGGCGCACTCGGTCAGGGCCTCGCGGAGCTGGTCAGGCG
>1879547|reference Deinococcus radiodurans NEB 479_9_contigs|length 47|copies 1
ACCTGGGCGCCGGTCAGAGACACCACCATCATCACGTTGCCAAAAGG
>1879547|reference Deinococcus radiodurans NEB 479_9_contigs|length 30|copies 1
ACCTGGGCGTCATCGCGGCCCGGGAAGGCC
>1879547|reference Deinococcus radiodurans NEB 479_9_contigs|length 48|copies 1
ACCTGGGCTTTTCGGGCCTCAAGGTCTACATGATGATCGGCCTCGGCC
>1879547|reference Deinococcus radiodurans NEB 479_9_contigs|length 31|copies 1
ACCTGGGGTTTTTCCGCGAGGAGTTCGTGCG
>1879547|reference Deinococcus radiodurans NEB 479_9_contigs|length 51|copies 1
ACCTGGGGTTTTTCCGCGAGGAGTTCGTGCGTCGCCGCCGCTGGCTGAGTG
>1879547|reference Deinococcus radiodurans NEB 479_9_contigs|length 45|copies 1
ACCTGGTTCCAGCACTTCAACGACCTGCTCGGCGCCCGGCAGCCC
>1879547|reference Deinococcus radiodurans NEB 479_9_contigs|length 52|copies 1
ACCTGGTTTCGGTGAGGTAGTCATTGGTGGGTTCCAGGGTGAAGCTCTGGAT
>1879547|reference Deinococcus radiodurans NEB 479_9_contigs|length 46|copies 1
ACCTGTAGGTGACCTCGTCATCATCGCCACAGATTTCAGCGCTCGG
>1879547|reference Deinococcus radiodurans NEB 479_9_contigs|length 36|copies 11
ACCTGTATGAAGGCAGCGCCGACTACGAGCAGCGCT
>1879547|reference Deinococcus radiodurans NEB 479_9_contigs|length 30|copies 1
ACCTGTCAAAGCCCGCGTTCGTCCCAAGGT
>1879547|reference Deinococcus radiodurans NEB 479_9_contigs|length 42|copies 1
ACCTGTCCCACAGCGCGAAGGCGTCCAGGCCGTTTGCCCGCG
>1879547|reference Deinococcus radiodurans NEB 479_9_contigs|length 16|copies 1
ACCTGTCGAGCGCCGG
>1879547|reference Deinococcus radiodurans NEB 479_9_contigs|length 54|copies 1
ACCTGTTCCCGCTGATCTGGCTCATTTGGCTGATTTACCCGGTGCAGGCGTTTA
>1879547|reference Deinococcus radiodurans NEB 479_9_contigs|length 28|copies 1
ACCTGTTGCTGATCGCGGAACTTCGCGT
>1879547|reference Deinococcus radiodurans NEB 479_9_contigs|length 30|copies 2
ACCTGTTGCTGATCGCGGAACTTCGCGTCG
>1879547|reference Deinococcus radiodurans NEB 479_9_contigs|length 42|copies 1
ACCTGTTTCGCTGTGACCAGGGCGCTCAGACCCGGAGCGAGG
>1879547|reference Deinococcus radiodurans NEB 479_9_contigs|length 48|copies 1
ACCTGTTTGGCAACGCGAACTACAGCGCCTCCGGGCCGACCAGCAACA
>1879547|reference Deinococcus radiodurans NEB 479_9_contigs|length 49|copies 1
ACCTTCAACGAAGTGAACATGCAGCCCAGCATGGACCTGCGCAAGAAGT
>1879547|reference Deinococcus radiodurans NEB 479_9_contigs|length 52|copies 1
ACCTTCAATTCACCGATGGGCCGTTTCCTCTTGAAACCCGTGCCCGGCGGCC
>1879547|reference Deinococcus radiodurans NEB 479_9_contigs|length 15|copies 1
ACCTTCAGAAGACCG
>1879547|reference Deinococcus radiodurans NEB 479_9_contigs|length 21|copies 1
ACCTTCAGAAGACCGCGAACA
>1879547|reference Deinococcus radiodurans NEB 479_9_contigs|length 31|copies 2
ACCTTCAGAAGACCGCGAACAGTCAGCCCCA
>1879547|reference Deinococcus radiodurans NEB 479_9_contigs|length 42|copies 7
ACCTTCAGAAGACCGCGAACAGTCAGCCCCATCAAGCTTGAT
>1879547|reference Deinococcus radiodurans NEB 479_9_contigs|length 30|copies 2
ACCTTCAGAAGACCGCGAACAGTCGGCCCC
>1879547|reference Deinococcus radiodurans NEB 479_9_contigs|length 41|copies 1
ACCTTCAGAAGACCGCGAACAGTCGGCCCCATCAAGCTTGA
>1879547|reference Deinococcus radiodurans NEB 479_9_contigs|length 42|copies 2
ACCTTCAGAAGACCGCGAACAGTCGGCCCCATCAAGCTTGAT
>1879547|reference Deinococcus radiodurans NEB 479_9_contigs|length 39|copies 1
ACCTTCAGACCTATTTCGCCACCGCGAACAGAATCTGCA
>1879547|reference Deinococcus radiodurans NEB 479_9_contigs|length 39|copies 1
ACCTTCAGCAGACACCAGCGATGGCGATTGGGTTGACTT
>1879547|reference Deinococcus radiodurans NEB 479_9_contigs|length 45|copies 1
ACCTTCAGCCCCAGACCGGCGAACGCGCCCGCCTGAGCTTCGACG
>1879547|reference Deinococcus radiodurans NEB 479_9_contigs|length 47|copies 1
ACCTTCAGTGTGATCCGGCCCGGGGTGACGACGCGCACCCTGACGCA
>1879547|reference Deinococcus radiodurans NEB 479_9_contigs|length 17|copies 1
ACCTTCCCACTACCGCG
>1879547|reference Deinococcus radiodurans NEB 479_9_contigs|length 30|copies 3
ACCTTCCCACTACCGCGAATCTCGCCGCAC
>1879547|reference Deinococcus radiodurans NEB 479_9_contigs|length 31|copies 1
ACCTTCCCACTACCGCGAATCTCGCCGCACC
>1879547|reference Deinococcus radiodurans NEB 479_9_contigs|length 41|copies 4
ACCTTCCCACTACCGCGAATCTCGCCGCACCCGAGGTGAAT
>1879547|reference Deinococcus radiodurans NEB 479_9_contigs|length 53|copies 1
ACCTTCCCACTACCGCGAATCTCGCCGCACCCGAGGTGAATCCGTATCAAGGA
>1879547|reference Deinococcus radiodurans NEB 479_9_contigs|length 45|copies 1
ACCTTCCGCGCGGCGGCAGGCACGCAGCTCGGCGTGTGGGGGGAG
>1879547|reference Deinococcus radiodurans NEB 479_9_contigs|length 46|copies 1
ACCTTCCGCGCGGCGGCAGGCACGCAGCTCGGCGTGTGGGGGGAGC
>1879547|reference Deinococcus radiodurans NEB 479_9_contigs|length 56|copies 1
ACCTTCCTCCAACGCCGTGACAGACGTACGGTCTTCACGAACGGGCATGGCACTTC
>1879547|reference Deinococcus radiodurans NEB 479_9_contigs|length 55|copies 1
ACCTTCCTTCACCCTTTTTCTCGTGCGGCACGGCGCCACCGCCTGGAACGAGGGC
>1879547|reference Deinococcus radiodurans NEB 479_9_contigs|length 51|copies 1
ACCTTCCTTCGAGCTGTAAAATCCTACGTCCTTCTCTAGGAGGTTAAAGGC
>1879547|reference Deinococcus radiodurans NEB 479_9_contigs|length 32|copies 1
ACCTTCGCGCCGGTCGCGGGGAAATCGGTGAA
>1879547|reference Deinococcus radiodurans NEB 479_9_contigs|length 42|copies 1
ACCTTCGCGCTCGGGCTTCAGGGTGCGGTAGTTGATGGTTTC
>1879547|reference Deinococcus radiodurans NEB 479_9_contigs|length 21|copies 1
ACCTTCGGGCACCTGAATGCG
>1879547|reference Deinococcus radiodurans NEB 479_9_contigs|length 51|copies 1
ACCTTCTCGACGATGGTGCCCACCGCGCCGGGGTCCTTGCCACCGTGGCCG
>1879547|reference Deinococcus radiodurans NEB 479_9_contigs|length 32|copies 1
ACCTTGAAGGCCTCTGGAGCGACGCCCGGGTG
>1879547|reference Deinococcus radiodurans NEB 479_9_contigs|length 57|copies 19
ACCTTGAAGGCCTCTGGAGCGACGCCCGGGTGCTCGACCTGTAAAGGTTCCAGACCG
>1879547|reference Deinococcus radiodurans NEB 479_9_contigs|length 58|copies 2
ACCTTGAAGGCCTCTGGAGCGACGCCCGGGTGCTCGACCTGTAAAGGTTCCAGACCGG
>1879547|reference Deinococcus radiodurans NEB 479_9_contigs|length 47|copies 1
ACCTTGACGCAGACCTCGTCCAGATGCCATCGAGAACCCCGGCGGGG
>1879547|reference Deinococcus radiodurans NEB 479_9_contigs|length 10|copies 1
ACCTTGAGGC
>1879547|reference Deinococcus radiodurans NEB 479_9_contigs|length 49|copies 1
ACCTTGAGGGCGCTGATGATGCCGTTCTTGTCTTCGGCGAACTTTTGCT
>1879547|reference Deinococcus radiodurans NEB 479_9_contigs|length 39|copies 1
ACCTTGAGGTACGTCAGCACGTCGCGCAGCGGGCCGGTG
>1879547|reference Deinococcus radiodurans NEB 479_9_contigs|length 41|copies 1
ACCTTGATCAGGCCTCGTGTCTCCCCATTGGCACGAGCCTT
>1879547|reference Deinococcus radiodurans NEB 479_9_contigs|length 40|copies 1
ACCTTGATCGGAACGTGTGCCTGAAGCCACACGCCCACTC
>1879547|reference Deinococcus radiodurans NEB 479_9_contigs|length 30|copies 1
ACCTTGCACACCTCGCGGCGCGAACTCCTG
>1879547|reference Deinococcus radiodurans NEB 479_9_contigs|length 31|copies 2
ACCTTGCACACCTCGCGGCGCGAACTCCTGT
>1879547|reference Deinococcus radiodurans NEB 479_9_contigs|length 44|copies 11
ACCTTGCCCCAGAGGCCCTTGGGATCGCTGGTAATGAGAAGGGT
>1879547|reference Deinococcus radiodurans NEB 479_9_contigs|length 32|copies 1
ACCTTGCCGCCGCCCGCGAACAGTTGTGGCAG
>1879547|reference Deinococcus radiodurans NEB 479_9_contigs|length 11|copies 1
ACCTTGCCGGA
>1879547|reference Deinococcus radiodurans NEB 479_9_contigs|length 49|copies 3
ACCTTGCCGTGGGCGGAGTTGCACTGGGGTCTGCTACAACTCTTGGTCC
>1879547|reference Deinococcus radiodurans NEB 479_9_contigs|length 31|copies 1
ACCTTGCGCGTACCCGCGAGCGAGCAGCGCG
>1879547|reference Deinococcus radiodurans NEB 479_9_contigs|length 46|copies 6
ACCTTGCGGAAACGTTCGTTTTCGCAAGGTTCTTAGCGACTCATAA
>1879547|reference Deinococcus radiodurans NEB 479_9_contigs|length 37|copies 1
ACCTTGCGGGCGGCGCAGCAGGCGTCGGGGTCGGCGG
>1879547|reference Deinococcus radiodurans NEB 479_9_contigs|length 30|copies 2
ACCTTGCTCATCACGCGGGCGACGGCGCGG
>1879547|reference Deinococcus radiodurans NEB 479_9_contigs|length 31|copies 3
ACCTTGGCCCGCTCCGCGACCGGGTCGGCGG
>1879547|reference Deinococcus radiodurans NEB 479_9_contigs|length 49|copies 1
ACCTTGGTGGGCTGGCCGATCTTACGCACGTCGAGGCGCACGCTGGCGT
>1879547|reference Deinococcus radiodurans NEB 479_9_contigs|length 30|copies 8
ACCTTGTCCGTCTCGCGGCCCAGCAGAACG
>1879547|reference Deinococcus radiodurans NEB 479_9_contigs|length 55|copies 8
ACCTTGTGCCGGGGCTGGCCCTGAGCTGGACGCCCAACCGCGACGCGACGAGCTG
>1879547|reference Deinococcus radiodurans NEB 479_9_contigs|length 58|copies 1
ACCTTTAGCTTGTCTCGTGTCAAGATTGGGGGTCGAAGCAAGTCTTTCTTCTCGTCAC
>1879547|reference Deinococcus radiodurans NEB 479_9_contigs|length 27|copies 1
ACCTTTGAAGACATAGAAGACCTTATG
>1879547|reference Deinococcus radiodurans NEB 479_9_contigs|length 53|copies 1
ACCTTTTGCTCGGCGCTGTGGAAAGCGGTCGGAAGTGAAATCTATCCGGCGAG
>1879547|reference Deinococcus radiodurans NEB 479_9_contigs|length 47|copies 1
ACGAAACGGTGGAACGCGAGGTCAAAGACCGCGACCTGCAAGTGCAG
>1879547|reference Deinococcus radiodurans NEB 479_9_contigs|length 61|copies 1
ACGAAATCGTGGGCGAAAACAGCACCAGCCGCGTGCTGCTCAAGCCCGCAGGTCCCGGTAC
>1879547|reference Deinococcus radiodurans NEB 479_9_contigs|length 34|copies 1
ACGAAATGGGCTTTGCCCGCGAAGTGGCCGACCG
>1879547|reference Deinococcus radiodurans NEB 479_9_contigs|length 25|copies 1
ACGAACACGCGCTCGCGGTTGCGCA
>1879547|reference Deinococcus radiodurans NEB 479_9_contigs|length 30|copies 1
ACGAACACGCGCTCGCGGTTGCGCAGGCCC
>1879547|reference Deinococcus radiodurans NEB 479_9_contigs|length 45|copies 1
ACGAACATAATCTCGCGCTGGCCTTCGTGCTGGGGTCGCTGTTTA
>1879547|reference Deinococcus radiodurans NEB 479_9_contigs|length 31|copies 1
ACGAACCGCGTTTGCAGATGTATAAACTGAG
>1879547|reference Deinococcus radiodurans NEB 479_9_contigs|length 32|copies 1
ACGAACCGCTCAGCCGCGAACTGCTGACCCAG
>1879547|reference Deinococcus radiodurans NEB 479_9_contigs|length 30|copies 1
ACGAACTGATGGTCGCGGGCGTGGTGCGCC
>1879547|reference Deinococcus radiodurans NEB 479_9_contigs|length 36|copies 1
ACGAACTGCACGAAGCCCTCGGCGTGTGCCAGCTTG
>1879547|reference Deinococcus radiodurans NEB 479_9_contigs|length 47|copies 1
ACGAAGCCCGCCGGGTGGCCGAACAGGTGGGCGTGCCGTTTTACCTG
>1879547|reference Deinococcus radiodurans NEB 479_9_contigs|length 35|copies 1
ACGAAGCTGACGCTCTGGGCCGCGTAGGCGCTGAG
>1879547|reference Deinococcus radiodurans NEB 479_9_contigs|length 39|copies 1
ACGAATAAAGCGGATATACAGGTCGTCTAATGTCTGTCT
>1879547|reference Deinococcus radiodurans NEB 479_9_contigs|length 43|copies 4
ACGAATACCACGCCGCGAGAAAAGCCATCGAATCTGCCTTCTC
>1879547|reference Deinococcus radiodurans NEB 479_9_contigs|length 44|copies 1
ACGAATTGGAAGCTCGGCCAGCGTTCCTGCAATTTGCTCGTTCT
>1879547|reference Deinococcus radiodurans NEB 479_9_contigs|length 41|copies 5
ACGACACCCTCGCCGCTCTGGGCGACACGGTGACGCCCGAG
>1879547|reference Deinococcus radiodurans NEB 479_9_contigs|length 46|copies 1
ACGACACCTTGCCCGAACGCGAACGCGAAGGCCGCCTGAGCAGCAG
>1879547|reference Deinococcus radiodurans NEB 479_9_contigs|length 48|copies 1
ACGACACTGACGACGACACCGAGGACGACGAATGACGGGCCGACCCCG
>1879547|reference Deinococcus radiodurans NEB 479_9_contigs|length 31|copies 1
ACGACAGCAGCCAGTTCGAGCTGTTGGATAG
>1879547|reference Deinococcus radiodurans NEB 479_9_contigs|length 42|copies 1
ACGACAGCGAAACCCACATCCTGACCGAGCTGGCGCAGGAGG
>1879547|reference Deinococcus radiodurans NEB 479_9_contigs|length 26|copies 1
ACGACAGTTCGCGGTTCAGGAAGCGG
>1879547|reference Deinococcus radiodurans NEB 479_9_contigs|length 36|copies 1
ACGACATCCTGACGCAGTTCGCGGCTGTGCGCAGCG
>1879547|reference Deinococcus radiodurans NEB 479_9_contigs|length 38|copies 1
ACGACATCGTGTACACCGGGGCCGAGAACCAGTACCTG
>1879547|reference Deinococcus radiodurans NEB 479_9_contigs|length 45|copies 1
ACGACATTGCTCGCCTTGACCGCCAGCAGCTTGTGGGCGCGGGTG
>1879547|reference Deinococcus radiodurans NEB 479_9_contigs|length 49|copies 1
ACGACATTTCGTTACCGTTATGGGCTGAAGGCCGTGTCCCGGCCCGAAG
>1879547|reference Deinococcus radiodurans NEB 479_9_contigs|length 51|copies 1
ACGACCAACAGCGCCGTGACGAGCGCCCTGCTGAACAATGCCACCACCGGC
>1879547|reference Deinococcus radiodurans NEB 479_9_contigs|length 17|copies 1
ACGACCACGCTCTTGCG
>1879547|reference Deinococcus radiodurans NEB 479_9_contigs|length 27|copies 1
ACGACCACGTACCCGCTCTCGAACGCC
>1879547|reference Deinococcus radiodurans NEB 479_9_contigs|length 39|copies 1
ACGACCACGTCGGCGCTCACGCCGCGCGGGTCACGCAGG
>1879547|reference Deinococcus radiodurans NEB 479_9_contigs|length 30|copies 1
ACGACCAGCGCGTCGCGGGGCACGGCCTTC
>1879547|reference Deinococcus radiodurans NEB 479_9_contigs|length 31|copies 1
ACGACCCCCTGCTCGCGGGCCGCGCCATCGA
>1879547|reference Deinococcus radiodurans NEB 479_9_contigs|length 28|copies 1
ACGACCCGAGCGCCGTCCTGACCTACGA
>1879547|reference Deinococcus radiodurans NEB 479_9_contigs|length 41|copies 1
ACGACCCGCTGGTGCGCCGGGCCTCGCGGCTGCTGCTGCGT
>1879547|reference Deinococcus radiodurans NEB 479_9_contigs|length 46|copies 1
ACGACCCGGATGCCGAGACCAGCGAAGCCACCGACCTCACGCCGGG
>1879547|reference Deinococcus radiodurans NEB 479_9_contigs|length 11|copies 1
ACGACCGAGGG
>1879547|reference Deinococcus radiodurans NEB 479_9_contigs|length 46|copies 1
ACGACCGCATTCTGGTGGCCGAGCGCAGCGGAGAAGTCGTCGGGGG
>1879547|reference Deinococcus radiodurans NEB 479_9_contigs|length 50|copies 6
ACGACCGCCAGGGCCAGGGCCGGGGTGTGGGCCGTCAGGGCGACATGAAC
>1879547|reference Deinococcus radiodurans NEB 479_9_contigs|length 43|copies 3
ACGACCTCGTTCGGTACGTCCACGAACACGGCAAGCTCCCGGT
>1879547|reference Deinococcus radiodurans NEB 479_9_contigs|length 43|copies 2
ACGACGAAGCGGCGCTGCGCGGCCTGAGCCGTTCGGGAGGTGC
>1879547|reference Deinococcus radiodurans NEB 479_9_contigs|length 31|copies 1
ACGACGACCAGACCCGCGACCAGGCCAAGCT
>1879547|reference Deinococcus radiodurans NEB 479_9_contigs|length 39|copies 1
ACGACGACTACCGCCTGTCGTTCCTGTACGGCTCGTTCG
>1879547|reference Deinococcus radiodurans NEB 479_9_contigs|length 22|copies 1
ACGACGAGAACTTCGCCACCAT
>1879547|reference Deinococcus radiodurans NEB 479_9_contigs|length 45|copies 1
ACGACGCCAACACGCCCGAACCGTACCTGATGACGCTGCAACAGG
>1879547|reference Deinococcus radiodurans NEB 479_9_contigs|length 48|copies 1
ACGACGCCAACACGCCCGAACCGTACCTGATGACGCTGCAACAGGCCA
>1879547|reference Deinococcus radiodurans NEB 479_9_contigs|length 42|copies 1
ACGACGCGAAGGGGGGTGCGCTGGTGCTGATGCGGGACCGGG
>1879547|reference Deinococcus radiodurans NEB 479_9_contigs|length 49|copies 1
ACGACGCGATTCACATTCAGCCCACGCCGGAAGGCAACTTCGTGGTGGG
>1879547|reference Deinococcus radiodurans NEB 479_9_contigs|length 40|copies 1
ACGACGCGCTGACCTCGGCCCGCTTGGCAAGTTCGGCCAG
>1879547|reference Deinococcus radiodurans NEB 479_9_contigs|length 44|copies 1
ACGACGCGCTGACCTCGGCCCGCTTGGCAAGTTCGGCCAGGGCG
>1879547|reference Deinococcus radiodurans NEB 479_9_contigs|length 45|copies 5
ACGACGGCGGGTACGCAGTGCAGGACTACCGGGCGGTGCGTGGGG
>1879547|reference Deinococcus radiodurans NEB 479_9_contigs|length 50|copies 1
ACGACGGTCTGCACGTTGGCCTCGACGGCGCCCAGGCGCTTCATGTGGTT
>1879547|reference Deinococcus radiodurans NEB 479_9_contigs|length 38|copies 4
ACGACGTGATCTATTTCGCCATGACGGACCGCTTCGCC
>1879547|reference Deinococcus radiodurans NEB 479_9_contigs|length 30|copies 1
ACGACGTGGCCATCGCGATGGGCCTGTTCG
>1879547|reference Deinococcus radiodurans NEB 479_9_contigs|length 44|copies 2
ACGACGTGGCCATCGCGATGGGCCTGTTCGCGCTGCTGGGCCTG
>1879547|reference Deinococcus radiodurans NEB 479_9_contigs|length 42|copies 1
ACGACGTGGCGGGCTACACCGAGGTCTGGGTGGACGGCGCGG
>1879547|reference Deinococcus radiodurans NEB 479_9_contigs|length 43|copies 2
ACGACGTGGCGGGCTACACCGAGGTCTGGGTGGACGGCGCGGG
>1879547|reference Deinococcus radiodurans NEB 479_9_contigs|length 45|copies 1
ACGACTATTTTCAGGTGGACCCCATGCTCGGCGGCAACGAGGCGC
>1879547|reference Deinococcus radiodurans NEB 479_9_contigs|length 29|copies 1
ACGACTCCATCGTGGTGGCCGAGAACGTG
>1879547|reference Deinococcus radiodurans NEB 479_9_contigs|length 13|copies 1
ACGACTCGCAGAC
>1879547|reference Deinococcus radiodurans NEB 479_9_contigs|length 45|copies 1
ACGACTGCCTCGACCAAGAGGGCTTCGGCTGGACGCGCCAGTTGC
>1879547|reference Deinococcus radiodurans NEB 479_9_contigs|length 46|copies 1
ACGACTGCCTCGACCAAGAGGGCTTCGGCTGGACGCGCCAGTTGCT
>1879547|reference Deinococcus radiodurans NEB 479_9_contigs|length 42|copies 1
ACGACTTCATCACTGTGCCGGTGCCGACCGGCGTCGTCGAGG
>1879547|reference Deinococcus radiodurans NEB 479_9_contigs|length 31|copies 1
ACGACTTTCCGCCCGCGATGCTCACCCGCCT
>1879547|reference Deinococcus radiodurans NEB 479_9_contigs|length 29|copies 1
ACGACTTTGCCAGCGCCCGCGCCCAGGTT
>1879547|reference Deinococcus radiodurans NEB 479_9_contigs|length 31|copies 1
ACGAGACCGGAACCCGCGAGATTCCGTATCT
>1879547|reference Deinococcus radiodurans NEB 479_9_contigs|length 50|copies 3
ACGAGATGGTTGTTGTCGTCGTAGGTGTTGGTGGTGGTGCCGTCCGTGGT
>1879547|reference Deinococcus radiodurans NEB 479_9_contigs|length 31|copies 1
ACGAGCAGGGCCGCCGCGAGAACCGTCAGCA
>1879547|reference Deinococcus radiodurans NEB 479_9_contigs|length 12|copies 1
ACGAGCCACACG
>1879547|reference Deinococcus radiodurans NEB 479_9_contigs|length 37|copies 1
ACGAGCGCGACGGTGCGCGCCGCGTCACGGGCTTCCA
>1879547|reference Deinococcus radiodurans NEB 479_9_contigs|length 44|copies 20
ACGAGCGCGAGTGGATGACCGCGCACCTCGCGTCCGGTCTGACC
>1879547|reference Deinococcus radiodurans NEB 479_9_contigs|length 38|copies 1
ACGAGCGTTGCGCGAGGCGTCCACGAGCGCCTTGAAGG
>1879547|reference Deinococcus radiodurans NEB 479_9_contigs|length 43|copies 1
ACGAGCTGCTGAATCTCGGAGGTGCCCTCGTAAATCTCGGTGA
>1879547|reference Deinococcus radiodurans NEB 479_9_contigs|length 34|copies 1
ACGAGCTGGGTGACGCAGGGCAGGCTCTGCAACT
>1879547|reference Deinococcus radiodurans NEB 479_9_contigs|length 24|copies 1
ACGAGCTTGCCCGCCGCGAGCGGA
>1879547|reference Deinococcus radiodurans NEB 479_9_contigs|length 26|copies 1
ACGAGGAAGCGTGGCTGGAGTTTATG
>1879547|reference Deinococcus radiodurans NEB 479_9_contigs|length 44|copies 1
ACGAGGACACCGCCCGCTTTATCGCCATAGCCCGCGCCGCTTAC
>1879547|reference Deinococcus radiodurans NEB 479_9_contigs|length 41|copies 1
ACGAGGCCCGCGCCCACGATGTCCGCCGCCTGTTCAACATC
>1879547|reference Deinococcus radiodurans NEB 479_9_contigs|length 47|copies 1
ACGAGGCCTGCTGGAAGTCGCATACAAGGCCGCGGCTTTCGGTTTCG
>1879547|reference Deinococcus radiodurans NEB 479_9_contigs|length 42|copies 1
ACGAGGCGGCGTTCGCGGCCTGCGCTCTGCCGGAGGCCTGAA
>1879547|reference Deinococcus radiodurans NEB 479_9_contigs|length 47|copies 1
ACGAGGCGGGCGAGCGCATCGTTACGGTCACTTGCACTGCCCTGACC
>1879547|reference Deinococcus radiodurans NEB 479_9_contigs|length 30|copies 4
ACGAGGGCCGGATCGCGGGTCTGTTCTGCG
>1879547|reference Deinococcus radiodurans NEB 479_9_contigs|length 31|copies 2
ACGAGGGCCGGATCGCGGGTCTGTTCTGCGT
>1879547|reference Deinococcus radiodurans NEB 479_9_contigs|length 47|copies 1
ACGAGGGCTGTACGTCTGCGCCGACTCGCCCGCGTGCTGGCAGGAAA
>1879547|reference Deinococcus radiodurans NEB 479_9_contigs|length 31|copies 1
ACGAGGTAGGCGTCGCGGGCCTTTTCGCTGG
>1879547|reference Deinococcus radiodurans NEB 479_9_contigs|length 60|copies 4
ACGAGGTCCGGGACCCCGCCGCCCCCGCGCCCGGTCAGACCACCCAGACCACCGTGTCCG
>1879547|reference Deinococcus radiodurans NEB 479_9_contigs|length 52|copies 1
ACGAGGTCGAAGAGCGCCTGGGCACCGACATCGAGGAGGGCGAGGCCGAGTA
>1879547|reference Deinococcus radiodurans NEB 479_9_contigs|length 31|copies 1
ACGAGGTGGCAGCCGCGGAGCGTGAGGTGCT
>1879547|reference Deinococcus radiodurans NEB 479_9_contigs|length 54|copies 1
ACGAGGTGGGCGGCGACCCGGCGCACTTCGGCACGCCCCTGAAAGACTTCCACG
>1879547|reference Deinococcus radiodurans NEB 479_9_contigs|length 42|copies 1
ACGAGGTTGGGCGCCGCGAAACGCACGACCTGATACAGCGGG
>1879547|reference Deinococcus radiodurans NEB 479_9_contigs|length 52|copies 1
ACGAGTGCCTTCAGGGAAACGGACCGTCACCTGACCAAGTGGATCTATCACG
>1879547|reference Deinococcus radiodurans NEB 479_9_contigs|length 30|copies 4
ACGAGTTCACGCCCGCGAGCAGGTTGACCC
>1879547|reference Deinococcus radiodurans NEB 479_9_contigs|length 43|copies 1
ACGATCACCGGGGCCTCTGCCGCGCCGTGGCTGTTGAAGTACC
>1879547|reference Deinococcus radiodurans NEB 479_9_contigs|length 45|copies 1
ACGATGACCACCGACACGACCTTCTGTTCCAGGTCGGCCAGACTC
>1879547|reference Deinococcus radiodurans NEB 479_9_contigs|length 30|copies 2
ACGATGACCGCCTCGCGGGTGCGTTCGCGG
>1879547|reference Deinococcus radiodurans NEB 479_9_contigs|length 45|copies 1
ACGATGACGGCAGCGGAGTTGCCGTCCGGCGAAAGGACCGTGTGC
>1879547|reference Deinococcus radiodurans NEB 479_9_contigs|length 40|copies 2
ACGATGATGCGCAGGCCGTTCAGGGCGTGGTAGACCACCC
>1879547|reference Deinococcus radiodurans NEB 479_9_contigs|length 36|copies 1
ACGATGCACGACACCAGCACGATGGCGAGAATCGAG
>1879547|reference Deinococcus radiodurans NEB 479_9_contigs|length 11|copies 1
ACGATGCCGTG
>1879547|reference Deinococcus radiodurans NEB 479_9_contigs|length 31|copies 1
ACGATGCGCTGGCCGCGGCGGATGCCGAGCT
>1879547|reference Deinococcus radiodurans NEB 479_9_contigs|length 31|copies 1
ACGATGCGGATGTTCGCGGGCTTCGGCAGCG
>1879547|reference Deinococcus radiodurans NEB 479_9_contigs|length 31|copies 1
ACGATGCTGGCGTACAAGGCACCGCTGCATG
>1879547|reference Deinococcus radiodurans NEB 479_9_contigs|length 37|copies 1
ACGATGCTGGCGTACAAGGCACCGCTGCATGGCTCTC
>1879547|reference Deinococcus radiodurans NEB 479_9_contigs|length 52|copies 1
ACGATGGCAATTGACATTCCCGAATGTTAGCGCGCAAGGGCAAGGTAAAACA
>1879547|reference Deinococcus radiodurans NEB 479_9_contigs|length 47|copies 6
ACGATGGCGCTCTCCGAGCCGCAGGCCGGGTCCGGGCTGGCCGACAT
>1879547|reference Deinococcus radiodurans NEB 479_9_contigs|length 46|copies 1
ACGATGGGCGGGGTCAGGGTCGCCGCGTGGCCCAGCGCCGCGTCCA
>1879547|reference Deinococcus radiodurans NEB 479_9_contigs|length 51|copies 2
ACGATGGGCTTGACGCGGGCCTCGATCGCCGCCCGTTTGCTTTCGTACCAG
>1879547|reference Deinococcus radiodurans NEB 479_9_contigs|length 45|copies 1
ACGATGGTTGCCCTCTGTGCCAAGCACGCCGGGATGTACCCACAG
>1879547|reference Deinococcus radiodurans NEB 479_9_contigs|length 31|copies 1
ACGATGTCGCTGATCGCGGCGAACTTCAGCG
>1879547|reference Deinococcus radiodurans NEB 479_9_contigs|length 46|copies 1
ACGATGTTTTCACCGATCTTGCCAGCGGTCGCGGCCACCATGTCGC
>1879547|reference Deinococcus radiodurans NEB 479_9_contigs|length 41|copies 1
ACGATTCTGAACGCCTGCGCGAACGCCGCCGAGCAGAACAT
>1879547|reference Deinococcus radiodurans NEB 479_9_contigs|length 30|copies 2
ACGATTTCCGACTCGCGGGCGCCACCCAGA
>1879547|reference Deinococcus radiodurans NEB 479_9_contigs|length 42|copies 1
ACGCAACGTCTTTTTGGCGAGCGGACTGGGACAGCTTGAAGA
>1879547|reference Deinococcus radiodurans NEB 479_9_contigs|length 50|copies 1
ACGCAACGTCTTTTTGTCAAATGCTCTAAAGCAAAGGCGAGGAAGCGCCG
>1879547|reference Deinococcus radiodurans NEB 479_9_contigs|length 41|copies 1
ACGCACACTGACGGCGGCTCCGGTCGCGGCGCACGCGCTGG
>1879547|reference Deinococcus radiodurans NEB 479_9_contigs|length 59|copies 1
ACGCACAGCTGAGCTTGTGTCCGGGGTGCCTCAAGAGGTCTGAAGGTCCAAAAGTCTGA
>1879547|reference Deinococcus radiodurans NEB 479_9_contigs|length 40|copies 1
ACGCACCAGCATCTCCGTGAGGTCACTCCGGTCCGGGCGC
>1879547|reference Deinococcus radiodurans NEB 479_9_contigs|length 47|copies 1
ACGCACGAACACGCCGTTGGTGGAGCCGAGGTCACGCACGAACCACT
>1879547|reference Deinococcus radiodurans NEB 479_9_contigs|length 39|copies 1
ACGCACGCCTGGCGAAATGATCGAGCGCATCGACGGGGA
>1879547|reference Deinococcus radiodurans NEB 479_9_contigs|length 47|copies 1
ACGCACGCGCTGTCCCCGCTGTGCACCCCGGCGGCTTCGACGTGTTC
>1879547|reference Deinococcus radiodurans NEB 479_9_contigs|length 49|copies 1
ACGCAGAAAAGGCGATCAGGGCGGCGGACGCTCCGGCAATCAGCGAGAG
>1879547|reference Deinococcus radiodurans NEB 479_9_contigs|length 47|copies 1
ACGCAGACCTCGTAGTTCACCCGGTTGAGCCGGACCTCGCCGTCCTC
>1879547|reference Deinococcus radiodurans NEB 479_9_contigs|length 34|copies 1
ACGCAGATCGCGCAGGCAGCAGACAAGTCATTTC
>1879547|reference Deinococcus radiodurans NEB 479_9_contigs|length 36|copies 1
ACGCAGCAGGCCGCGCAGCGCATGAACGCCGAGCGC
>1879547|reference Deinococcus radiodurans NEB 479_9_contigs|length 35|copies 1
ACGCAGCTTGCCGTCCTCGGTGTCGTGGGTGATGG
>1879547|reference Deinococcus radiodurans NEB 479_9_contigs|length 45|copies 1
ACGCAGGATCACACTCGGCAAGCAGGTCCGCCAGGGTGTACCGGG
>1879547|reference Deinococcus radiodurans NEB 479_9_contigs|length 43|copies 1
ACGCAGGCTACCTGCTCGATCTGGCGGGCGACGACGACGGCTG
>1879547|reference Deinococcus radiodurans NEB 479_9_contigs|length 41|copies 1
ACGCAGGGAAGTGTGCGCGTGGGCCATCCAGCGGATACCGG
>1879547|reference Deinococcus radiodurans NEB 479_9_contigs|length 41|copies 1
ACGCAGTGGGCCGCCATTCCCCACAGGAACACCTGACCATG
>1879547|reference Deinococcus radiodurans NEB 479_9_contigs|length 56|copies 1
ACGCATAGGAAACTCCGGGTGCTTCGTGGCAGCTCGGACCAGGTGCACAGCAAAAA
>1879547|reference Deinococcus radiodurans NEB 479_9_contigs|length 46|copies 1
ACGCATCGAGTACGTGTCCACCGAGACCTTCACCAACGAACTGATC
>1879547|reference Deinococcus radiodurans NEB 479_9_contigs|length 52|copies 1
ACGCCAACAACCCGATTACCAGCGTGTACCACGGCTTCCGGGAAAAGTACGG
>1879547|reference Deinococcus radiodurans NEB 479_9_contigs|length 30|copies 1
ACGCCAACGACTTCGCGGGCAAGGGCCTGA
>1879547|reference Deinococcus radiodurans NEB 479_9_contigs|length 59|copies 1
ACGCCAACGACTTCGCGGGCAAGGGCCTGAGCGGGGGGCGCGTGGTGGTCCGGCCCAGC
>1879547|reference Deinococcus radiodurans NEB 479_9_contigs|length 37|copies 1
ACGCCAAGATTACCAACCAGGCGCGTCCCCTGCTCGG
>1879547|reference Deinococcus radiodurans NEB 479_9_contigs|length 35|copies 1
ACGCCACCAGGCTGAACCGTTCGCAGACACGGCCA
>1879547|reference Deinococcus radiodurans NEB 479_9_contigs|length 24|copies 1
ACGCCACCGCGATGACGAGCGCCA
>1879547|reference Deinococcus radiodurans NEB 479_9_contigs|length 45|copies 1
ACGCCAGCGACTCGTCCTCATCAGTGGGGGGTCTGGGCGGGACGT
>1879547|reference Deinococcus radiodurans NEB 479_9_contigs|length 50|copies 4
ACGCCAGCGCCGACCGCACCCGGCTTTCGGCGCTCGTGACCCAGATGAGC
>1879547|reference Deinococcus radiodurans NEB 479_9_contigs|length 46|copies 1
ACGCCAGGGCCGTCATGCGTGCGAGTGCCCCGTACACTGAGAGCAG
>1879547|reference Deinococcus radiodurans NEB 479_9_contigs|length 44|copies 1
ACGCCAGGGTTGTCGGGCGTATCAGCGCACGGGCCTCGCGTCCG
>1879547|reference Deinococcus radiodurans NEB 479_9_contigs|length 41|copies 1
ACGCCAGTCGGCTGGTTTTCGGGGGCTTGCTCGGATTGAGG
>1879547|reference Deinococcus radiodurans NEB 479_9_contigs|length 36|copies 1
ACGCCATCGACCATTACCTCGTGCCGTACACCAACG
>1879547|reference Deinococcus radiodurans NEB 479_9_contigs|length 11|copies 1
ACGCCATTCAC
>1879547|reference Deinococcus radiodurans NEB 479_9_contigs|length 39|copies 4
ACGCCATTCACCGCGTCTGGGACGAGTCGCAGGTCTACC
>1879547|reference Deinococcus radiodurans NEB 479_9_contigs|length 47|copies 1
ACGCCCAAGTCACGCTGCAAGCCGGGGGCCAGACCGTGCAGCTTTCG
>1879547|reference Deinococcus radiodurans NEB 479_9_contigs|length 48|copies 19
ACGCCCAAGTCACGCTGCAAGCCGGGGGCCAGACCGTGCAGCTTTCGC
>1879547|reference Deinococcus radiodurans NEB 479_9_contigs|length 46|copies 1
ACGCCCACGACGCTGATGCCGAGGCTCAGGGCGCTGCTGCCCACGA
>1879547|reference Deinococcus radiodurans NEB 479_9_contigs|length 48|copies 1
ACGCCCACGCTGCCGTCGAGGTAGTTCTTGGGAATGACCGTTTCCATC
>1879547|reference Deinococcus radiodurans NEB 479_9_contigs|length 39|copies 2
ACGCCCAGACACTCGCCGCGCAGCACGGTGTGACGCTGC
>1879547|reference Deinococcus radiodurans NEB 479_9_contigs|length 42|copies 1
ACGCCCAGCACCTGCGCCCGCAGGACCTGCCGCGTTTCCGGG
>1879547|reference Deinococcus radiodurans NEB 479_9_contigs|length 30|copies 1
ACGCCCAGCAGTTCGCGGTCGTCGCGGGCG
>1879547|reference Deinococcus radiodurans NEB 479_9_contigs|length 43|copies 1
ACGCCCAGCGTCATCAACTCCAAGGCGCGGCTGACCTACGACG
>1879547|reference Deinococcus radiodurans NEB 479_9_contigs|length 12|copies 1
ACGCCCATGCCC
>1879547|reference Deinococcus radiodurans NEB 479_9_contigs|length 48|copies 1
ACGCCCATGCTGACCTGAAAGGGCACGGCGGGCTTTTCCCGGAAGGCG
>1879547|reference Deinococcus radiodurans NEB 479_9_contigs|length 51|copies 1
ACGCCCATGGTGTTCACCACCTTGTCCCAGGTGATGCCCGAGTAGTCGGCG
>1879547|reference Deinococcus radiodurans NEB 479_9_contigs|length 48|copies 2
ACGCCCCCCAGGGCAACAGGTCCCAGGGCGGCGGGAGCTAGAGCAGCA
>1879547|reference Deinococcus radiodurans NEB 479_9_contigs|length 46|copies 1
ACGCCCCCCGCCAGCGGCAACGACGCCAACAGGGCGCTGGTCAGGG
>1879547|reference Deinococcus radiodurans NEB 479_9_contigs|length 47|copies 1
ACGCCCCCCGCCAGCGGCAACGACGCCAACAGGGCGCTGGTCAGGGT
>1879547|reference Deinococcus radiodurans NEB 479_9_contigs|length 43|copies 1
ACGCCCCGCCTGCCTGCGGGTATCCTCGCGGTCATGAAACAGA
>1879547|reference Deinococcus radiodurans NEB 479_9_contigs|length 52|copies 2
ACGCCCGAGGCGCTGCGGGCCACCGTCGCCTACCTCGCGGTGAGCGTGCTGG
>1879547|reference Deinococcus radiodurans NEB 479_9_contigs|length 31|copies 1
ACGCCCGCAGCACCCGCGACCCCCTCGCCCG
>1879547|reference Deinococcus radiodurans NEB 479_9_contigs|length 43|copies 1
ACGCCCGCCGGAAACTGCTCGTCCATCTGGCGGAGCATGTGGG
>1879547|reference Deinococcus radiodurans NEB 479_9_contigs|length 40|copies 1
ACGCCCGCCGTCATGCCGCTGGCGATGGTGGCGAAAGGCG
>1879547|reference Deinococcus radiodurans NEB 479_9_contigs|length 42|copies 1
ACGCCCGCGAACGCCGCGTCGCCAGGGCCGCCACGTTCACCT
>1879547|reference Deinococcus radiodurans NEB 479_9_contigs|length 45|copies 2
ACGCCCGCGAGCGCCGCAAGGGCCAGCGCAGCCTCGCCGACCTGC
>1879547|reference Deinococcus radiodurans NEB 479_9_contigs|length 32|copies 1
ACGCCCGGCGACGCGGCTCAGCGCGTCCTGAG
>1879547|reference Deinococcus radiodurans NEB 479_9_contigs|length 31|copies 1
ACGCCCGGCGTGGTCGCGGCTGCGGCCCTGA
>1879547|reference Deinococcus radiodurans NEB 479_9_contigs|length 50|copies 6
ACGCCCGTCACCACGCTGTTTCAGGGCGACGCCCCCGTCGGCCACCCCCG
>1879547|reference Deinococcus radiodurans NEB 479_9_contigs|length 31|copies 1
ACGCCCTCGAACGCCGCGACCTGCTGCTCAT
>1879547|reference Deinococcus radiodurans NEB 479_9_contigs|length 30|copies 4
ACGCCCTCGAACTCGCGGATTTTCTTGCCG
>1879547|reference Deinococcus radiodurans NEB 479_9_contigs|length 37|copies 1
ACGCCCTCGATGCTCTGGGCCTTCACGTCGTCGAGGT
>1879547|reference Deinococcus radiodurans NEB 479_9_contigs|length 30|copies 2
ACGCCCTCGTCGCCGCGGCGGAAGCGCACG
>1879547|reference Deinococcus radiodurans NEB 479_9_contigs|length 38|copies 1
ACGCCCTCGTCGCCGCGGCGGAAGCGCACGGTCTTGAC
>1879547|reference Deinococcus radiodurans NEB 479_9_contigs|length 52|copies 3
ACGCCCTCGTCGCCGCGGCGGAAGCGCACGGTCTTGACGACGATGCCGCCCT
>1879547|reference Deinococcus radiodurans NEB 479_9_contigs|length 31|copies 1
ACGCCCTCTCGCACCGCGACTACACCCTGCG
>1879547|reference Deinococcus radiodurans NEB 479_9_contigs|length 50|copies 1
ACGCCCTCTTTGACACGAAAGTCGCTCTCCTCCCTTGAAAAATTAGCAAG
>1879547|reference Deinococcus radiodurans NEB 479_9_contigs|length 51|copies 1
ACGCCCTGAACAACCTGCTGGCGGTGATCCTGGGCCTGTTCCTGCTCGGCA
>1879547|reference Deinococcus radiodurans NEB 479_9_contigs|length 30|copies 2
ACGCCCTGCACGCCGCGGCGGTCGTCCACC
>1879547|reference Deinococcus radiodurans NEB 479_9_contigs|length 62|copies 1
ACGCCCTGCGCCGCATCGACCCCAAAAACGGCGGCCTCAAGGAGCCTTACGAAAAGGTCCGG
>1879547|reference Deinococcus radiodurans NEB 479_9_contigs|length 54|copies 1
ACGCCCTTGCTCAGGCCCAGGCCGCCTACGCCGAACTCAAGGCGCGGGGCCTGA
>1879547|reference Deinococcus radiodurans NEB 479_9_contigs|length 53|copies 2
ACGCCGAAACCGACGCGATGGCGGTGGCCCACCACGCCACCTACCCGGTGTGG
>1879547|reference Deinococcus radiodurans NEB 479_9_contigs|length 48|copies 1
ACGCCGAAAGCGAGATTGAGGAGCTGATGCACCGGGAAGTCACCGAGG
>1879547|reference Deinococcus radiodurans NEB 479_9_contigs|length 53|copies 2
ACGCCGAACTGAAGGTCTGGGAGCAGAGCAGCACGGTCACGGCGGCCTGCATG
>1879547|reference Deinococcus radiodurans NEB 479_9_contigs|length 33|copies 1
ACGCCGACCTCATCAACGCGGGCAAGCAGACGG
>1879547|reference Deinococcus radiodurans NEB 479_9_contigs|length 47|copies 20
ACGCCGAGCCGATGACCTTCGGCCTCAAGTTCCTGAACTGGATGGCG
>1879547|reference Deinococcus radiodurans NEB 479_9_contigs|length 52|copies 1
ACGCCGAGCGTTCCAGGGAAGAGAACGTCGAGGAAGTCATCAAAAGCGCCGC
>1879547|reference Deinococcus radiodurans NEB 479_9_contigs|length 38|copies 1
ACGCCGAGGCGGTGCGCGTGACCTTCGACCCGGCGCAG
>1879547|reference Deinococcus radiodurans NEB 479_9_contigs|length 31|copies 1
ACGCCGAGGTCGTCCGCGAAATACGGTGAAT
>1879547|reference Deinococcus radiodurans NEB 479_9_contigs|length 40|copies 1
ACGCCGAGGTCTGGGAGTACTTCGCGCCCGAAGTGCACGA
>1879547|reference Deinococcus radiodurans NEB 479_9_contigs|length 30|copies 2
ACGCCGATTTTCTCGCGAACCTGGTTGATG
>1879547|reference Deinococcus radiodurans NEB 479_9_contigs|length 14|copies 1
ACGCCGCCACCCTG
>1879547|reference Deinococcus radiodurans NEB 479_9_contigs|length 38|copies 1
ACGCCGCCCGCCGTAGTAGACGGCGTAGCCGCGCTGAT
>1879547|reference Deinococcus radiodurans NEB 479_9_contigs|length 32|copies 2
ACGCCGCGCACAGTTCGCGGCACAGGGCGTCG
>1879547|reference Deinococcus radiodurans NEB 479_9_contigs|length 42|copies 1
ACGCCGCGCCAGAGCGGTTCAGGGCCGCGACTGGCCGCGACA
>1879547|reference Deinococcus radiodurans NEB 479_9_contigs|length 31|copies 1
ACGCCGCGCCCCTCGCGGATTTCGGTGGTCA
>1879547|reference Deinococcus radiodurans NEB 479_9_contigs|length 37|copies 1
ACGCCGCGCTGAGTGCCGCCCGCGAGCAGGCCGGGCG
>1879547|reference Deinococcus radiodurans NEB 479_9_contigs|length 56|copies 1
ACGCCGCGTTCGTCGCGGGCAAGTCCCAGCCCCCCGGCAACGAGTTTTTCAATTTC
>1879547|reference Deinococcus radiodurans NEB 479_9_contigs|length 44|copies 1
ACGCCGCTGACCGTGCGCGGCACCGACGTGTGGCTGGTCACCGA
>1879547|reference Deinococcus radiodurans NEB 479_9_contigs|length 50|copies 5
ACGCCGCTGACCTACTCAATTTCTTCGACCGCTGCCTGGAGACGGTGCCG
>1879547|reference Deinococcus radiodurans NEB 479_9_contigs|length 41|copies 2
ACGCCGGAGGAGAGAGGACATGACAAGAGGCTAAATGAGGC
>1879547|reference Deinococcus radiodurans NEB 479_9_contigs|length 30|copies 1
ACGCCGGCGAGGTCGCGGGTGTGTTCGTTG
>1879547|reference Deinococcus radiodurans NEB 479_9_contigs|length 30|copies 2
ACGCCGGGGCGCTCGCGGGCCTGCTCAAGC
>1879547|reference Deinococcus radiodurans NEB 479_9_contigs|length 49|copies 1
ACGCCGGGGTCGAAGTCCTCGAAGCGCGGCTTTCGCACCTCGCCTACGC
>1879547|reference Deinococcus radiodurans NEB 479_9_contigs|length 31|copies 1
ACGCCGGGGTCTACCGCGAGCGGTACGGGCT
>1879547|reference Deinococcus radiodurans NEB 479_9_contigs|length 49|copies 1
ACGCCGGTCAGCCGCAGCTTCGAGGCGATTCCGAGCAAGACCCGCGTGG
>1879547|reference Deinococcus radiodurans NEB 479_9_contigs|length 47|copies 3
ACGCCGTCGCCACGCGGTCCCTGTGGCTGGAAGAGGGCGAGGCGCAG
>1879547|reference Deinococcus radiodurans NEB 479_9_contigs|length 36|copies 1
ACGCCGTGCCCGAACTCGCGCAGGTGCGCGTGGGCC
>1879547|reference Deinococcus radiodurans NEB 479_9_contigs|length 48|copies 2
ACGCCGTGCGAATCGCCTCTTCCAGCGCGGCGGGCAGCCTGGCTTCCT
>1879547|reference Deinococcus radiodurans NEB 479_9_contigs|length 32|copies 1
ACGCCTACGCCGACCGCGACGTGCAGGAAACC
>1879547|reference Deinococcus radiodurans NEB 479_9_contigs|length 45|copies 1
ACGCCTACGCCGTGCCTGTGACCGCAACTGATGCCCGCGTGGCCG
>1879547|reference Deinococcus radiodurans NEB 479_9_contigs|length 39|copies 1
ACGCCTCCAGCGTCCTGTCTCCCAGATGATGTTCTCCTA
>1879547|reference Deinococcus radiodurans NEB 479_9_contigs|length 40|copies 1
ACGCCTGCCGGATGTCGAGGGGCCTTATCTCGCCGCGTGG
>1879547|reference Deinococcus radiodurans NEB 479_9_contigs|length 46|copies 1
ACGCCTTCCGCTCCCTCGGCGCGGTAATGGTGCGGTTTGCTGCTGC
>1879547|reference Deinococcus radiodurans NEB 479_9_contigs|length 48|copies 1
ACGCCTTCCTGGAGCCGCTCGTGCGCCTGCTCCAGGGCGAGGTAGGCT
>1879547|reference Deinococcus radiodurans NEB 479_9_contigs|length 12|copies 1
ACGCCTTCGCGC
>1879547|reference Deinococcus radiodurans NEB 479_9_contigs|length 48|copies 2
ACGCCTTCGCGCTGGAATCCCAGAACCGCGCCGCCGCCGCGCTGGAAG
>1879547|reference Deinococcus radiodurans NEB 479_9_contigs|length 48|copies 3
ACGCCTTCGGTGAGGCTGGTCTGGGCCGTCTTGAGCATGGACATCTCC
>1879547|reference Deinococcus radiodurans NEB 479_9_contigs|length 48|copies 1
ACGCCTTGCCCGCCGAGCGGAACGCCTGGGCCGCGTCGGCAGACAGTT
>1879547|reference Deinococcus radiodurans NEB 479_9_contigs|length 48|copies 1
ACGCCTTGGCCCGGGCCGCTGCCAGTGGCGAAGCGCCGCTGACCATCA
>1879547|reference Deinococcus radiodurans NEB 479_9_contigs|length 33|copies 1
ACGCGAAGGGGCCGCACGAGCTGGAAGCCTTCG
>1879547|reference Deinococcus radiodurans NEB 479_9_contigs|length 52|copies 1
ACGCGAAGTGTAGGCGGCGGCGGACGAATGTCCCGCAACCTGGGAACGGAGT
>1879547|reference Deinococcus radiodurans NEB 479_9_contigs|length 30|copies 1
ACGCGACACAAACCGCGACTGACGGATGCG
>1879547|reference Deinococcus radiodurans NEB 479_9_contigs|length 54|copies 2
ACGCGACCCGACGACCTGTCTCCCCAACTGTCCCCCGACCTGCCGCCCGGCGGC
>1879547|reference Deinococcus radiodurans NEB 479_9_contigs|length 46|copies 1
ACGCGACCTTGCTGGCCCTCAACCCCGACGGCTCGGCCAATGTGCT
>1879547|reference Deinococcus radiodurans NEB 479_9_contigs|length 18|copies 1
ACGCGACTTCGTTCATGG
>1879547|reference Deinococcus radiodurans NEB 479_9_contigs|length 36|copies 1
ACGCGAGATCGTCCACCACCGCGACGGGGACAGCAG
>1879547|reference Deinococcus radiodurans NEB 479_9_contigs|length 37|copies 1
ACGCGCCCATTTGGTCAGGTCGCGGCCATATTCGTCG
>1879547|reference Deinococcus radiodurans NEB 479_9_contigs|length 46|copies 14
ACGCGCCCCAACCCGGGTCATCCAGGTGAGCCGGATACAGAGCAGT
>1879547|reference Deinococcus radiodurans NEB 479_9_contigs|length 38|copies 1
ACGCGCCCCTGACCGTCGGCGCGGGGCAGAAGCTGCTG
>1879547|reference Deinococcus radiodurans NEB 479_9_contigs|length 30|copies 1
ACGCGCCCGACTTCGCGGAGTTTCTGATGC
>1879547|reference Deinococcus radiodurans NEB 479_9_contigs|length 41|copies 1
ACGCGCCCGGCTGCTGCGGCGCTACGGGGCGGCGGCGGTGG
>1879547|reference Deinococcus radiodurans NEB 479_9_contigs|length 38|copies 1
ACGCGCCGCCCGCGGGCCTGCCGTGCATCAACCTCGGG
>1879547|reference Deinococcus radiodurans NEB 479_9_contigs|length 58|copies 1
ACGCGCCTTCTGGCGGGAATGTGCGGGAGGGAACGGGCTCATACGGATTCCGCTTAAT
>1879547|reference Deinococcus radiodurans NEB 479_9_contigs|length 30|copies 2
ACGCGCTCAAGGTCGCGGTGGCCGAACTGG
>1879547|reference Deinococcus radiodurans NEB 479_9_contigs|length 31|copies 1
ACGCGCTGACCGTCGCGGCAGGTTTCGGTGG
>1879547|reference Deinococcus radiodurans NEB 479_9_contigs|length 42|copies 3
ACGCGCTGCCCACCGTTGGCCAGTGCATGGTGAATCAGAAGC
>1879547|reference Deinococcus radiodurans NEB 479_9_contigs|length 44|copies 1
ACGCGCTGTTCAGCAATCTTCAGCAGGTGACCGCGCAACAGGTG
>1879547|reference Deinococcus radiodurans NEB 479_9_contigs|length 23|copies 1
ACGCGGAAAACCCCTACCTGGAG
>1879547|reference Deinococcus radiodurans NEB 479_9_contigs|length 35|copies 1
ACGCGGCACGCCGGGAGCGCGGTCGTCCTCGGTGG
>1879547|reference Deinococcus radiodurans NEB 479_9_contigs|length 45|copies 5
ACGCGGCGAGCACCTTGGTCCCGATGTCGCCCATGACGTAGGCTT
>1879547|reference Deinococcus radiodurans NEB 479_9_contigs|length 53|copies 1
ACGCGGCGATGGCCGGGTCGAAGGTCACGTTCAGTTCGCGGCTGGCGAGTTCT
>1879547|reference Deinococcus radiodurans NEB 479_9_contigs|length 33|copies 1
ACGCGGCGCAGGTGCTCCGGCACGTAGCCGTAG
>1879547|reference Deinococcus radiodurans NEB 479_9_contigs|length 52|copies 1
ACGCGGCGCGTTCCCGGAGCGGCCCCGTGGGGACACGCGGCTCCCGTCTTCT
>1879547|reference Deinococcus radiodurans NEB 479_9_contigs|length 55|copies 1
ACGCGGGCAAAGTCGGGGTCCTCGCCCTTTTTGGTCCCCAGCAGCACGCCGAGGT
>1879547|reference Deinococcus radiodurans NEB 479_9_contigs|length 20|copies 1
ACGCGGGCAACCTGCCCACC
>1879547|reference Deinococcus radiodurans NEB 479_9_contigs|length 45|copies 1
ACGCGGGCCGGTAATACCGCCAGGGGGTCGCGTCCTGAATCAGGT
>1879547|reference Deinococcus radiodurans NEB 479_9_contigs|length 30|copies 1
ACGCGGGCCTGATCGCGGCGGGGGCCGACC
>1879547|reference Deinococcus radiodurans NEB 479_9_contigs|length 31|copies 1
ACGCGGGCCTGCGCCGCGACTCCCGACCGTT
>1879547|reference Deinococcus radiodurans NEB 479_9_contigs|length 50|copies 1
ACGCGGGCGGCCCTGTCCAGCGGCACCTACTACTGGTGGGTGGCCGGAGT
>1879547|reference Deinococcus radiodurans NEB 479_9_contigs|length 47|copies 1
ACGCGGGTACGCTGTACTGAACGTGGCTCCGCGTAAGAATTTCCCCT
>1879547|reference Deinococcus radiodurans NEB 479_9_contigs|length 17|copies 1
ACGCGGGTGCCGCCCCG
>1879547|reference Deinococcus radiodurans NEB 479_9_contigs|length 56|copies 1
ACGCGGTAATACGGATTCCGCTTAATTCCTGCACAGTCGGGAAAGCGCCGCCTGTG
>1879547|reference Deinococcus radiodurans NEB 479_9_contigs|length 57|copies 1
ACGCGGTGCGGCGGGTCCAGGCCGGGGGCGTGCTGATCGTCGCGGCGGCCGGGAACG
>1879547|reference Deinococcus radiodurans NEB 479_9_contigs|length 47|copies 1
ACGCGGTGGTCCAGCCAGTCGGTGTGAATCGGCGTGACCCATTCCGA
>1879547|reference Deinococcus radiodurans NEB 479_9_contigs|length 46|copies 3
ACGCGGTGGTCGAGGCAGGCGCCGTGGTCCGCGACTCGGTGATTCA
>1879547|reference Deinococcus radiodurans NEB 479_9_contigs|length 38|copies 1
ACGCGGTGGTCGCAGGTGGGCAGCGCTACATGCTGATT
>1879547|reference Deinococcus radiodurans NEB 479_9_contigs|length 52|copies 3
ACGCGGTTCTTGCGTTCGGCCATGGCCGCATGGGAACCATCGATACCGTCTG
>1879547|reference Deinococcus radiodurans NEB 479_9_contigs|length 37|copies 1
ACGCGGTTTGCGGGCGCGGCCGATCACCTCGTCGCCG
>1879547|reference Deinococcus radiodurans NEB 479_9_contigs|length 41|copies 1
ACGCGTACCTGCGCGACCTGTTCACGCCGCACCTGGAGCGA
>1879547|reference Deinococcus radiodurans NEB 479_9_contigs|length 56|copies 1
ACGCGTGTTTCTCGCCAACCTGCCCTTTGCCGGGTCGTTCGCGGTGGGGTTTTTGC
>1879547|reference Deinococcus radiodurans NEB 479_9_contigs|length 45|copies 1
ACGCGTTTCCTGTCCACGTGCAGCAAACTCAGCCGCGTGGACAGA
>1879547|reference Deinococcus radiodurans NEB 479_9_contigs|length 42|copies 7
ACGCTCACGCCGGTCTGGTTGCCGTCCATGGTGAGCGGGTAA
>1879547|reference Deinococcus radiodurans NEB 479_9_contigs|length 36|copies 1
ACGCTCAGGTGCGCCGCGAGCGCTTTGGCCGCCGCC
>1879547|reference Deinococcus radiodurans NEB 479_9_contigs|length 40|copies 2
ACGCTCCTAAACAAATTAAAGCCAATTCTTGGCTCGCTAG
>1879547|reference Deinococcus radiodurans NEB 479_9_contigs|length 41|copies 1
ACGCTCCTAAACAAATTAAAGCCAATTCTTGGCTCGCTAGC
>1879547|reference Deinococcus radiodurans NEB 479_9_contigs|length 43|copies 8
ACGCTCCTAAACAAATTAAAGCCAATTCTTGGCTCGCTAGCCT
>1879547|reference Deinococcus radiodurans NEB 479_9_contigs|length 44|copies 1
ACGCTCCTAAACAAATTAAAGCCAATTCTTGGCTCGCTAGCCTG
>1879547|reference Deinococcus radiodurans NEB 479_9_contigs|length 47|copies 11
ACGCTCCTAAACAAATTAAAGCCAATTCTTGGCTCGCTAGCCTGACA
>1879547|reference Deinococcus radiodurans NEB 479_9_contigs|length 48|copies 1
ACGCTCCTAAACAAATTAAAGCCAATTCTTGGCTCGCTAGCCTGACAG
>1879547|reference Deinococcus radiodurans NEB 479_9_contigs|length 40|copies 1
ACGCTCGCCGTGAGTCGCCTGTTCGGGCATCTGGAAGGCG
>1879547|reference Deinococcus radiodurans NEB 479_9_contigs|length 39|copies 2
ACGCTCGTCAAGCCCGCGCCGCAAACTGCGTATCTGGCC
>1879547|reference Deinococcus radiodurans NEB 479_9_contigs|length 40|copies 1
ACGCTCGTCATGCGTTGATCCTGAAGGGATGTGCGGGGTG
>1879547|reference Deinococcus radiodurans NEB 479_9_contigs|length 38|copies 1
ACGCTCTGAAGCACCAGCGGCCGGTCCCAGGGCACCAG
>1879547|reference Deinococcus radiodurans NEB 479_9_contigs|length 41|copies 4
ACGCTCTGCCGCCGCTGGCCCGTCTCGCCCGCTACGGCGAC
>1879547|reference Deinococcus radiodurans NEB 479_9_contigs|length 40|copies 1
ACGCTCTGGGTCTGGTCGGCGTCGAGTACCGCGTGAACAA
>1879547|reference Deinococcus radiodurans NEB 479_9_contigs|length 45|copies 1
ACGCTCTGGGTCTGGTCGGCGTCGAGTACCGCGTGAACAACAACA
>1879547|reference Deinococcus radiodurans NEB 479_9_contigs|length 41|copies 1
ACGCTGACCGTCGAAGCTGTGTTCGTGAACGTGGAGGTCGC
>1879547|reference Deinococcus radiodurans NEB 479_9_contigs|length 46|copies 1
ACGCTGACGTAGACGCGGGATATTGCCCAGCACTGGGAAGCCCAGT
>1879547|reference Deinococcus radiodurans NEB 479_9_contigs|length 48|copies 1
ACGCTGCCCTGCCTGCTGGTGGAAGTGCTGTCGCCCAGCACCGCGCAC
>1879547|reference Deinococcus radiodurans NEB 479_9_contigs|length 38|copies 1
ACGCTGCCGCAGATTGCCCGGCTGCCGCACGCGCTGGG
>1879547|reference Deinococcus radiodurans NEB 479_9_contigs|length 39|copies 1
ACGCTGCCTTTGCGAAGGCAACGTCTACAAGACGTAATG
>1879547|reference Deinococcus radiodurans NEB 479_9_contigs|length 49|copies 1
ACGCTGCGCAGCAAGTCGGTGAAGCCCACGTCCAGGTCGGCCTCCTTGA
>1879547|reference Deinococcus radiodurans NEB 479_9_contigs|length 45|copies 1
ACGCTGCTGATGGGCAACCACGAACGCATGGCGCAGGAAGGCCCG
>1879547|reference Deinococcus radiodurans NEB 479_9_contigs|length 33|copies 1
ACGCTGCTGCTCAGCGGCAAGGCGGCGCCGGGC
>1879547|reference Deinococcus radiodurans NEB 479_9_contigs|length 40|copies 1
ACGCTGCTGTGCGTGCTGATGGGCTACCCGCTGGCCTTCT
>1879547|reference Deinococcus radiodurans NEB 479_9_contigs|length 44|copies 2
ACGCTGCTTCATCTGGGCGGCGCGGTCGCTGGAAAAGTCTCCGG
>1879547|reference Deinococcus radiodurans NEB 479_9_contigs|length 48|copies 1
ACGCTGGAACGCCGCGCGGGTGACCTGGGCGTGATGGGCTTCGACGAG
>1879547|reference Deinococcus radiodurans NEB 479_9_contigs|length 30|copies 1
ACGCTGGCCGAGTTCCTGACGCTGCCCGGC
>1879547|reference Deinococcus radiodurans NEB 479_9_contigs|length 44|copies 8
ACGCTGGCCGAGTTCCTGACGCTGCCCGGCTACGAGCGCCTGGC
>1879547|reference Deinococcus radiodurans NEB 479_9_contigs|length 43|copies 4
ACGCTGGTGGCGACCGTTCTCGGCACCCTGATCGGCTTCGGGC
>1879547|reference Deinococcus radiodurans NEB 479_9_contigs|length 15|copies 1
ACGCTGTGAGCCGCG
>1879547|reference Deinococcus radiodurans NEB 479_9_contigs|length 39|copies 1
ACGCTTCGGGCCGCACGCTGAGCGGGCAGACGCCGGAAG
>1879547|reference Deinococcus radiodurans NEB 479_9_contigs|length 41|copies 1
ACGCTTCTTGAAGCCGTCTGGAGCGTGGCCCGCGACGAGAA
>1879547|reference Deinococcus radiodurans NEB 479_9_contigs|length 45|copies 1
ACGCTTGAAAGTCATGGACATCAGTACTCTGACGCCGCTGTTGCT
>1879547|reference Deinococcus radiodurans NEB 479_9_contigs|length 37|copies 3
ACGCTTGAGCAACGCGTGACGACCTATCTTACCGAGG
>1879547|reference Deinococcus radiodurans NEB 479_9_contigs|length 30|copies 1
ACGCTTGCCCTCACGCGGGTTCGCTAGCCT
>1879547|reference Deinococcus radiodurans NEB 479_9_contigs|length 42|copies 1
ACGCTTTCGTTCCACAGCTCAGCCGCACCTTGTACGCCAGCG
>1879547|reference Deinococcus radiodurans NEB 479_9_contigs|length 43|copies 2
ACGGAAAGGCGACGTAATACGGATTCCGCGATATGGATGCACA
>1879547|reference Deinococcus radiodurans NEB 479_9_contigs|length 55|copies 1
ACGGAAGGGGGCCGCGCCCGCTGGCCCGGGTGGAAAGTCGCGCTGTTTTCGCTGG
>1879547|reference Deinococcus radiodurans NEB 479_9_contigs|length 35|copies 1
ACGGACATCAGCAGCGCCGCGTCACGCACGCTGCG
>1879547|reference Deinococcus radiodurans NEB 479_9_contigs|length 54|copies 1
ACGGACCGAACGGACGTTTGGCAGGAAACAGGGCCGCAGGGCAACGAACCGCCC
>1879547|reference Deinococcus radiodurans NEB 479_9_contigs|length 25|copies 1
ACGGACGCCCTAGAGCGCCACCTGA
>1879547|reference Deinococcus radiodurans NEB 479_9_contigs|length 30|copies 1
ACGGACGCCGGGTCGCGGGCGTTCGTGCGG
>1879547|reference Deinococcus radiodurans NEB 479_9_contigs|length 57|copies 2
ACGGACGCCGGGTCGCGGGCGTTCGTGCGGTTTTTCTATTCCGGGGCCAGCAAGGCG
>1879547|reference Deinococcus radiodurans NEB 479_9_contigs|length 31|copies 2
ACGGACGCGATTTCGCGGGCTGGCAGGAACA
>1879547|reference Deinococcus radiodurans NEB 479_9_contigs|length 34|copies 1
ACGGACGCGATTTCGCGGGCTGGCAGGAACAGCG
>1879547|reference Deinococcus radiodurans NEB 479_9_contigs|length 43|copies 1
ACGGACTGCGGCGCGAACTGCTCGGCACGGGCGTTCACGTCAG
>1879547|reference Deinococcus radiodurans NEB 479_9_contigs|length 44|copies 1
ACGGACTGCGGCGCGAACTGCTCGGCACGGGCGTTCACGTCAGC
>1879547|reference Deinococcus radiodurans NEB 479_9_contigs|length 38|copies 1
ACGGAGGCAGCTCAGCCAGCTCGCGGCCTTCACCTGTG
>1879547|reference Deinococcus radiodurans NEB 479_9_contigs|length 44|copies 1
ACGGATGGGTTTTTCCTTGATGAGTACGGTGGCGGTCTGGGAGA
>1879547|reference Deinococcus radiodurans NEB 479_9_contigs|length 45|copies 27
ACGGATGGGTTTTTCCTTGATGAGTACGGTGGCGGTCTGGGAGAG
>1879547|reference Deinococcus radiodurans NEB 479_9_contigs|length 31|copies 1
ACGGATTCATCGCCGCGATGAGTTGAAAGCG
>1879547|reference Deinococcus radiodurans NEB 479_9_contigs|length 52|copies 1
ACGGATTCCGATTGAATCTGGTAGTTTCAGATTCAATCCGAGCGGATGCGAG
>1879547|reference Deinococcus radiodurans NEB 479_9_contigs|length 34|copies 1
ACGGCAAACCCCGCATGGAAGCGCGGCTGCTGAT
>1879547|reference Deinococcus radiodurans NEB 479_9_contigs|length 10|copies 1
ACGGCAAAGG
>1879547|reference Deinococcus radiodurans NEB 479_9_contigs|length 49|copies 6
ACGGCAAAGGCTTTGACCTGGACGACCCGAAGTGGCCGTTTATCACTTC
>1879547|reference Deinococcus radiodurans NEB 479_9_contigs|length 30|copies 1
ACGGCAAATACATCGCGGGCGGCACCAACC
>1879547|reference Deinococcus radiodurans NEB 479_9_contigs|length 44|copies 1
ACGGCAACACCGACCCCGCCTACCACCGCGAAACGCTGCGGCAT
>1879547|reference Deinococcus radiodurans NEB 479_9_contigs|length 37|copies 1
ACGGCAACCGCGCCGCGAGTTCGCGGGCCGGAAGTGC
>1879547|reference Deinococcus radiodurans NEB 479_9_contigs|length 48|copies 1
ACGGCAACCTCGCCAAGCGGGCCATTCGCGCCGTGCTGCCAAGCTTTG
>1879547|reference Deinococcus radiodurans NEB 479_9_contigs|length 41|copies 1
ACGGCAAGATGATCGGCTCTATCCCGGCGGCGGGCGCGACC
>1879547|reference Deinococcus radiodurans NEB 479_9_contigs|length 37|copies 1
ACGGCAAGCGCGTCCTCGTGCGCGTGGACTACAACGT
>1879547|reference Deinococcus radiodurans NEB 479_9_contigs|length 30|copies 1
ACGGCAAGGTCGCCGCGACCTTTGTGGACA
>1879547|reference Deinococcus radiodurans NEB 479_9_contigs|length 50|copies 4
ACGGCAAGGTCGCCGCGACCTTTGTGGACACGGGGACCGGCCGCGCCGTG
>1879547|reference Deinococcus radiodurans NEB 479_9_contigs|length 46|copies 1
ACGGCAATCTGGTTGTCCTCCGGGCAGCCGGCCTGCACGAAGAGGG
>1879547|reference Deinococcus radiodurans NEB 479_9_contigs|length 41|copies 1
ACGGCACCAACTTCTGCGACATCGGTTTCGAGATGGATGTG
>1879547|reference Deinococcus radiodurans NEB 479_9_contigs|length 44|copies 1
ACGGCACCAGCGCCGCGAGCACCTACCGGCATTACTGGGTGCAG
>1879547|reference Deinococcus radiodurans NEB 479_9_contigs|length 35|copies 1
ACGGCACCCCGCATCCCTCCATTCTCTCCTGCGGA
>1879547|reference Deinococcus radiodurans NEB 479_9_contigs|length 46|copies 1
ACGGCACCCGCACCGACACCTTCATTCTGGTCAACTTCAGCAAGAA
>1879547|reference Deinococcus radiodurans NEB 479_9_contigs|length 30|copies 2
ACGGCACCGTGGTCGCGGCGGGCGAGGACT
>1879547|reference Deinococcus radiodurans NEB 479_9_contigs|length 51|copies 2
ACGGCACTCATCAGCTTTTCAGCATAAGCGATGTCGCGGCATCGGGGGCCA
>1879547|reference Deinococcus radiodurans NEB 479_9_contigs|length 42|copies 2
ACGGCAGTTCGGGCGCGGGCAGCTCGCGCAGCGCGGCGTAGG
>1879547|reference Deinococcus radiodurans NEB 479_9_contigs|length 44|copies 1
ACGGCCAACAGAGATGAAGTGGACACCCGTGGCCGGCCCACCCC
>1879547|reference Deinococcus radiodurans NEB 479_9_contigs|length 60|copies 1
ACGGCCACCAACACCTGCACCAGCAGGCGCGAAGCGGGGGACAGGTCCACCCGGTCGTCG
>1879547|reference Deinococcus radiodurans NEB 479_9_contigs|length 30|copies 1
ACGGCCACCACGTCGCGGCCCGGCACGATG
>1879547|reference Deinococcus radiodurans NEB 479_9_contigs|length 46|copies 1
ACGGCCACGTCCACCTTGTTGCCTTCGACGAAGCCGCCCTTGATGG
>1879547|reference Deinococcus radiodurans NEB 479_9_contigs|length 48|copies 8
ACGGCCAGCACCGGCGAAAGCGGAAAGCCTTCGCGGGCGTAGCGGATG
>1879547|reference Deinococcus radiodurans NEB 479_9_contigs|length 49|copies 1
ACGGCCAGCACCTTGACCTTGAAGTGCAGCGTTTCGCCGGCCAGCGGGG
>1879547|reference Deinococcus radiodurans NEB 479_9_contigs|length 53|copies 1
ACGGCCAGCCCCAGAAGCCCCCGAGCGGCCCCAAGGTCAGTCTGATGGACAAG
>1879547|reference Deinococcus radiodurans NEB 479_9_contigs|length 41|copies 1
ACGGCCAGCGGGCGCCGGGCAGCGACGTGACCCAGAGCATG
>1879547|reference Deinococcus radiodurans NEB 479_9_contigs|length 58|copies 1
ACGGCCATGCCCATGTTGTAGTAGGACTTCTGGACGATTTCCTGGGTGCTTTCGTCGA
>1879547|reference Deinococcus radiodurans NEB 479_9_contigs|length 57|copies 4
ACGGCCCCGTCCTCTGGACGCGGGCCGTTTTTCTTTTGCTCATGGCATCAAGAACAG
>1879547|reference Deinococcus radiodurans NEB 479_9_contigs|length 58|copies 1
ACGGCCCCGTCCTCTGGACGCGGGCCGTTTTTCTTTTGCTCATGGCATCAAGAACAGG
>1879547|reference Deinococcus radiodurans NEB 479_9_contigs|length 46|copies 1
ACGGCCCCGTCGCCCGGAGTTCACCGAACAGCGCCAGCAGCGGCAG
>1879547|reference Deinococcus radiodurans NEB 479_9_contigs|length 47|copies 1
ACGGCCCGCGCACCCGCAGCGGGGCCGGGCGGTGGTGACCCTGCACG
>1879547|reference Deinococcus radiodurans NEB 479_9_contigs|length 39|copies 2
ACGGCCCTGACCATCATCGCCCACCCGGACAAAGACACG
>1879547|reference Deinococcus radiodurans NEB 479_9_contigs|length 22|copies 1
ACGGCCGCGAGCTGCTGCTGCT
>1879547|reference Deinococcus radiodurans NEB 479_9_contigs|length 50|copies 1
ACGGCCTGAACGACGTGCTGCGTGATATCCGCGCCGGGAACTTCGAGTGG
>1879547|reference Deinococcus radiodurans NEB 479_9_contigs|length 50|copies 17
ACGGCCTGCGCCCGGTGTACGAGCCGTACGCGGAAAACCCCTACCTGGAG
>1879547|reference Deinococcus radiodurans NEB 479_9_contigs|length 39|copies 7
ACGGCCTGTTCGTGGCCGCCGAATTCGCGCTGGTCGCGG
>1879547|reference Deinococcus radiodurans NEB 479_9_contigs|length 57|copies 1
ACGGCGAAAAAGTCGAACTTTCAGACGCCGCCCGCCAGCGCATTCAAACCGCCCGCG
>1879547|reference Deinococcus radiodurans NEB 479_9_contigs|length 47|copies 1
ACGGCGACACGCCGCTGCTGCGCCCTGAAACCCTGCGCGACCTGGTC
>1879547|reference Deinococcus radiodurans NEB 479_9_contigs|length 34|copies 1
ACGGCGAGCCGGTGTTCAGGAGCGTGGCGGGGCG
>1879547|reference Deinococcus radiodurans NEB 479_9_contigs|length 45|copies 1
ACGGCGCAGAATCAGCCCCAGGGCCTGCACTTCGGCCTGCACGCG
>1879547|reference Deinococcus radiodurans NEB 479_9_contigs|length 30|copies 1
ACGGCGCCATGCTCGCGGGGGTGGACACGG
>1879547|reference Deinococcus radiodurans NEB 479_9_contigs|length 50|copies 2
ACGGCGCCCTGGTCGCGGTGGTGGACGGCGACGGCGAGCAGTTGCGGGTG
>1879547|reference Deinococcus radiodurans NEB 479_9_contigs|length 50|copies 2
ACGGCGCCGGGGCCGGACGGGGCGCCCGTGACCCGCGAAGTGGCGCTGCC
>1879547|reference Deinococcus radiodurans NEB 479_9_contigs|length 46|copies 1
ACGGCGCTGCGAGAGGCGTTTCCCGGCATCGTGGCCCGCACCTTCA
>1879547|reference Deinococcus radiodurans NEB 479_9_contigs|length 60|copies 1
ACGGCGCTGGCCCACGCCAAACTCGCGCTTTCGGGGGCCGACCCGGTGCGGCAGGACGCC
>1879547|reference Deinococcus radiodurans NEB 479_9_contigs|length 56|copies 1
ACGGCGCTGGCCCACGCCTGGGGCCTGCCGGTCATCACCACCCTGATGGGGCTGGG
>1879547|reference Deinococcus radiodurans NEB 479_9_contigs|length 41|copies 5
ACGGCGGCAAGGTCGCCATCGTCAACAGCGCCTGGGTCACG
>1879547|reference Deinococcus radiodurans NEB 479_9_contigs|length 56|copies 1
ACGGCGGCATCCATCCTTTGACCCGGCACGGGCTGGAACAGGCGTTCGGGACTGAG
>1879547|reference Deinococcus radiodurans NEB 479_9_contigs|length 32|copies 1
ACGGCGGCGACTTCGCGGGCCTCAAGGCCAAG
>1879547|reference Deinococcus radiodurans NEB 479_9_contigs|length 16|copies 1
ACGGCGGCGCGTTCGC
>1879547|reference Deinococcus radiodurans NEB 479_9_contigs|length 31|copies 2
ACGGCGGCGCGTTCGCGGACCTCCACGGGCG
>1879547|reference Deinococcus radiodurans NEB 479_9_contigs|length 46|copies 1
ACGGCGGCGGCTTTCATGTCCCTGCACTGCAGGGACATCCAGTAGG
>1879547|reference Deinococcus radiodurans NEB 479_9_contigs|length 13|copies 1
ACGGCGGGAACGG
>1879547|reference Deinococcus radiodurans NEB 479_9_contigs|length 45|copies 1
ACGGCGGGCAACACGTCCCGCGCCACCTCGCGCAGCGCCGCGTCG
>1879547|reference Deinococcus radiodurans NEB 479_9_contigs|length 48|copies 2
ACGGCGGGGTCGGTCACGGCCAGGGTGTCGTCGCGGTCGAACAGCACT
>1879547|reference Deinococcus radiodurans NEB 479_9_contigs|length 9|copies 1
ACGGCGGTC
>1879547|reference Deinococcus radiodurans NEB 479_9_contigs|length 45|copies 1
ACGGCGGTCACGTTGGCGTTTTCCTCGCCCGTCCCCATCTTGAGG
>1879547|reference Deinococcus radiodurans NEB 479_9_contigs|length 30|copies 1
ACGGCGTACTCGTCGCGGTGGCAGTCGATG
>1879547|reference Deinococcus radiodurans NEB 479_9_contigs|length 36|copies 1
ACGGCGTCAAGGGCATCAGCGACGTGATCAACGTCG
>1879547|reference Deinococcus radiodurans NEB 479_9_contigs|length 53|copies 2
ACGGCGTCGTACCCGTCGGGCTGTCCCGGCTTCATGTCGATGGCGACGTAGGG
>1879547|reference Deinococcus radiodurans NEB 479_9_contigs|length 47|copies 4
ACGGCTCGGGGCGGCTGTACGTGACGTTGCAGGCGGGGCAGGTGCGG
>1879547|reference Deinococcus radiodurans NEB 479_9_contigs|length 48|copies 2
ACGGCTCGGGGCGGCTGTACGTGACGTTGCAGGCGGGGCAGGTGCGGG
>1879547|reference Deinococcus radiodurans NEB 479_9_contigs|length 50|copies 1
ACGGCTGCGCCGGGAAGCCCTGAACGTGACCTTCGCCGGGCTGGACATCA
>1879547|reference Deinococcus radiodurans NEB 479_9_contigs|length 49|copies 1
ACGGCTGGACACCCTGCCTGACGGCTTGACACCCTGGCCTTCCTCCCCC
>1879547|reference Deinococcus radiodurans NEB 479_9_contigs|length 44|copies 2
ACGGCTGGCCGTACTGTTACGGCACCAGAGCGGGGCAGCCGCAG
>1879547|reference Deinococcus radiodurans NEB 479_9_contigs|length 40|copies 1
ACGGCTTCGGCGCGGGCGCAGTGGCGCTGGGGATGGTCAT
>1879547|reference Deinococcus radiodurans NEB 479_9_contigs|length 31|copies 1
ACGGCTTTGCCGGCCGCGAGTTGCCCGAGGA
>1879547|reference Deinococcus radiodurans NEB 479_9_contigs|length 50|copies 1
ACGGCTTTGCCGGCCGCGAGTTGCCCGAGGAGATCTTCGAGGAGACCTGC
>1879547|reference Deinococcus radiodurans NEB 479_9_contigs|length 58|copies 7
ACGGGATGCGGGTAGAAGTTGCTCAGGAAGAATGCCTCACCGCGAAACCGGTCGATGA
>1879547|reference Deinococcus radiodurans NEB 479_9_contigs|length 54|copies 16
ACGGGCAATTCACGAACCAGCAGGTCAATCGCGTTCTTGGGCCTGTTTTCCGTG
>1879547|reference Deinococcus radiodurans NEB 479_9_contigs|length 43|copies 1
ACGGGCACGGCCCGCCTGAAGCTATACAAGGGCAACTGCACGG
>1879547|reference Deinococcus radiodurans NEB 479_9_contigs|length 38|copies 1
ACGGGCACGGCGAGGGCAGCGTGCTGGGCGCCCTGGAG
>1879547|reference Deinococcus radiodurans NEB 479_9_contigs|length 49|copies 1
ACGGGCCGCTGGTCGTTTCGCTCGACGCCCTCGCGTATGGCGGTCTGGT
>1879547|reference Deinococcus radiodurans NEB 479_9_contigs|length 43|copies 1
ACGGGCCGGGGCACCGGGCTGGTGGTCCACGACTGGCACTTCG
>1879547|reference Deinococcus radiodurans NEB 479_9_contigs|length 44|copies 1
ACGGGCCGGGGCACCGGGCTGGTGGTCCACGACTGGCACTTCGA
>1879547|reference Deinococcus radiodurans NEB 479_9_contigs|length 30|copies 1
ACGGGCCGTATGCCGCGAGACTCTCTAGAA
>1879547|reference Deinococcus radiodurans NEB 479_9_contigs|length 39|copies 1
ACGGGCCGTATGCCGCGAGACTCTCTAGAATGCCGGACG
>1879547|reference Deinococcus radiodurans NEB 479_9_contigs|length 49|copies 3
ACGGGCGAGCGTCTACCGGTATACCGGGACCGCGCCCGACGCCTTCGCG
>1879547|reference Deinococcus radiodurans NEB 479_9_contigs|length 43|copies 1
ACGGGCGAGGACACGGGTTTCACGCTCGCGGGCAGGTTGATTA
>1879547|reference Deinococcus radiodurans NEB 479_9_contigs|length 47|copies 8
ACGGGCGAGGTGGGCGAGCACGCCGGGCGGCAACTGCGGTTTGCGGG
>1879547|reference Deinococcus radiodurans NEB 479_9_contigs|length 47|copies 2
ACGGGCGCACCCTGAAGGTCAGCGCCACCGTCAAGAAGAACTGAGAT
>1879547|reference Deinococcus radiodurans NEB 479_9_contigs|length 45|copies 1
ACGGGCGGCGCGAACTGGTCATCGAGTACGCGGGGGGCATCGGTG
>1879547|reference Deinococcus radiodurans NEB 479_9_contigs|length 30|copies 1
ACGGGCTGATGCTCGCGGCCCTGGCCGACG
>1879547|reference Deinococcus radiodurans NEB 479_9_contigs|length 34|copies 7
ACGGGGCCAGGGCCGCCACGCTGCGCGAGAGCAG
>1879547|reference Deinococcus radiodurans NEB 479_9_contigs|length 41|copies 1
ACGGGGCTGAACCTGCTCGTCAACCACACCCGGCTGGGCCG
>1879547|reference Deinococcus radiodurans NEB 479_9_contigs|length 24|copies 1
ACGGGGGGCATTGCCCTTGGTCAT
>1879547|reference Deinococcus radiodurans NEB 479_9_contigs|length 57|copies 1
ACGGGGGTCACGGTGTCTGCGCTGACGACGGCGGTGTTCGTCGGGAAGTAAAGCGCC
>1879547|reference Deinococcus radiodurans NEB 479_9_contigs|length 48|copies 1
ACGGGGTGCGAACCGGGCATTACGGTGGCGTCCGGCGGGGCGCTCAGG
>1879547|reference Deinococcus radiodurans NEB 479_9_contigs|length 51|copies 1
ACGGGGTGCTGTTTCGCGGAGCCGCCGAAGGCAAAATCCGCACGGGGCTGA
>1879547|reference Deinococcus radiodurans NEB 479_9_contigs|length 41|copies 1
ACGGGGTTCGAGCGTCATGTCGCACAGGTCCGTCCAGGGCG
>1879547|reference Deinococcus radiodurans NEB 479_9_contigs|length 34|copies 1
ACGGGGTTCGCTGAAGCGTTCACCCATCTCAGTG
>1879547|reference Deinococcus radiodurans NEB 479_9_contigs|length 47|copies 1
ACGGGTAAAGTGCACGCAGCGCCCCCAGTTCGCGGCCCAGCGTGCGG
>1879547|reference Deinococcus radiodurans NEB 479_9_contigs|length 42|copies 1
ACGGGTCGTCGCCCACGCGGGCCGCCAGCGTGACGGTGTGCC
>1879547|reference Deinococcus radiodurans NEB 479_9_contigs|length 42|copies 1
ACGGGTCGTGTACATCGGGGACGGCAACAACCTCGCCAACAG
>1879547|reference Deinococcus radiodurans NEB 479_9_contigs|length 57|copies 2
ACGGGTGAATTTCCCTTCGACATCGTGAAGGAACTGGGCGAAATGGGCATCATGGGG
>1879547|reference Deinococcus radiodurans NEB 479_9_contigs|length 39|copies 1
ACGGGTGGCCCACCGCGAGGTTGATGACGCCTTCGGTGA
>1879547|reference Deinococcus radiodurans NEB 479_9_contigs|length 49|copies 1
ACGGGTGGCGGCGCATGTGGAGGCGCTGTGGCGCACGCCCGAGCTGCGG
>1879547|reference Deinococcus radiodurans NEB 479_9_contigs|length 37|copies 1
ACGGGTTTCACGCTCGCGGGCAGGTTGATTACGCCGG
>1879547|reference Deinococcus radiodurans NEB 479_9_contigs|length 27|copies 1
ACGGTAGCTCGTCCCTGGAGTAACGCC
>1879547|reference Deinococcus radiodurans NEB 479_9_contigs|length 32|copies 1
ACGGTATCCATGCGGGCGCGTCCGGGTGCAGG
>1879547|reference Deinococcus radiodurans NEB 479_9_contigs|length 31|copies 1
ACGGTATCGCCCTCGCGGACATAGGCCAGCA
>1879547|reference Deinococcus radiodurans NEB 479_9_contigs|length 38|copies 1
ACGGTATTTCCAGGCAAATCCGAGCCGTTTAGGTTACT
>1879547|reference Deinococcus radiodurans NEB 479_9_contigs|length 43|copies 2
ACGGTCACGATGTTCAGCCCATGGTCGCGGAACATCCCGAACG
>1879547|reference Deinococcus radiodurans NEB 479_9_contigs|length 61|copies 1
ACGGTCACGCCGCAGGGCAGGGTCAGGGGTTCGGTGGGGGCGGTCATGGGGACAGGGTAAT
>1879547|reference Deinococcus radiodurans NEB 479_9_contigs|length 30|copies 1
ACGGTCAGACCTTCGCGGAAGGAGGCGCGA
>1879547|reference Deinococcus radiodurans NEB 479_9_contigs|length 43|copies 1
ACGGTCAGCCTGAACGTGCGCGCTACGCCGAGCGGCCAGTTCG
>1879547|reference Deinococcus radiodurans NEB 479_9_contigs|length 47|copies 2
ACGGTCGAGCCGCTCCACTTCCTCGCGCACCGCGCCATCGCCCTTCT
>1879547|reference Deinococcus radiodurans NEB 479_9_contigs|length 47|copies 1
ACGGTCGCCCGACCAGCTGCCAGGGCGACGCCGGATTCCCCGGGGAG
>1879547|reference Deinococcus radiodurans NEB 479_9_contigs|length 33|copies 1
ACGGTCTGCCCGGCGCCGAGTTCGGGCAGTTCC
>1879547|reference Deinococcus radiodurans NEB 479_9_contigs|length 42|copies 1
ACGGTCTGCGGCAGCCCCATTTCGGCGATGGTGCGGACGGTG
>1879547|reference Deinococcus radiodurans NEB 479_9_contigs|length 47|copies 1
ACGGTGAAGTTCTTGAACTCTTCCACGTCGCTGGTCTTGGCCTGGAG
>1879547|reference Deinococcus radiodurans NEB 479_9_contigs|length 43|copies 5
ACGGTGACGGCGTAGGTGCCCGCCGCCGCGTAGGTGTGGCTGG
>1879547|reference Deinococcus radiodurans NEB 479_9_contigs|length 37|copies 1
ACGGTGACGGTGAGTATGCTCGCGACGACGATGGGGA
>1879547|reference Deinococcus radiodurans NEB 479_9_contigs|length 38|copies 1
ACGGTGACGGTGAGTATGCTCGCGACGACGATGGGGAC
>1879547|reference Deinococcus radiodurans NEB 479_9_contigs|length 53|copies 1
ACGGTGAGGCAGTAATGCCCTGGACCAGAGACGAAATGGCGGCCCGCGCCGCA
>1879547|reference Deinococcus radiodurans NEB 479_9_contigs|length 31|copies 1
ACGGTGAGTATGCTCGCGACGACGATGGGGA
>1879547|reference Deinococcus radiodurans NEB 479_9_contigs|length 34|copies 1
ACGGTGATGTGGGCCGCGAGCATATGCCGGTAGG
>1879547|reference Deinococcus radiodurans NEB 479_9_contigs|length 14|copies 1
ACGGTGCCCACGAT
>1879547|reference Deinococcus radiodurans NEB 479_9_contigs|length 51|copies 1
ACGGTGCCGCCCTGGGGCATCTCGGTGGCGCCGGTTTCCAGATTGAGGTTC
>1879547|reference Deinococcus radiodurans NEB 479_9_contigs|length 44|copies 1
ACGGTGCGCCGCCTGACCCACCCGGTCCGCGACATCCGCGCCGA
>1879547|reference Deinococcus radiodurans NEB 479_9_contigs|length 52|copies 1
ACGGTGCGCGGCGACCGGGTGCCCGGCGAGCAGTTCGGCGGTACGCTCGGCG
>1879547|reference Deinococcus radiodurans NEB 479_9_contigs|length 46|copies 1
ACGGTGCGGCCTTTTCAGCTGCCGGGCGACCTGTACTTCATCACCG
>1879547|reference Deinococcus radiodurans NEB 479_9_contigs|length 38|copies 4
ACGGTGCTGATGTACATCATCCTGGCGGTCAGCGTGTT
>1879547|reference Deinococcus radiodurans NEB 479_9_contigs|length 39|copies 1
ACGGTGCTGGTCCTGACCTTCGGCACCGGCATCGGCAGC
>1879547|reference Deinococcus radiodurans NEB 479_9_contigs|length 48|copies 1
ACGGTGGAGAGTCTGGTGCGGCGGCTGGCGGGCAGCCTCGACCTCGGG
>1879547|reference Deinococcus radiodurans NEB 479_9_contigs|length 46|copies 1
ACGGTGGGCCGCCGCCCGCTGAACCTGAACGCGGCGCTGGCCTATC
>1879547|reference Deinococcus radiodurans NEB 479_9_contigs|length 44|copies 1
ACGGTGGGGCTGCTTCAGGAACAGGGCCGCGTGAGTGACACGGT
>1879547|reference Deinococcus radiodurans NEB 479_9_contigs|length 30|copies 1
ACGGTGGGGTCTTCGCGGTCTTCGAGCACG
>1879547|reference Deinococcus radiodurans NEB 479_9_contigs|length 40|copies 1
ACGGTGTAGGTCCGGGCCTGCGCCTGAGCAAGCACGAGGG
>1879547|reference Deinococcus radiodurans NEB 479_9_contigs|length 31|copies 1
ACGGTGTAGGTGTCGCGGGCCTCCTCGGCGC
>1879547|reference Deinococcus radiodurans NEB 479_9_contigs|length 37|copies 1
ACGGTGTCGTTGTTCGTCTTGGGGTCGTTGTCGCTCG
>1879547|reference Deinococcus radiodurans NEB 479_9_contigs|length 50|copies 1
ACGGTTACCGCTGGTAACGTGAGTGGCTTCAACGGCCCCACGACCAACTT
>1879547|reference Deinococcus radiodurans NEB 479_9_contigs|length 41|copies 1
ACGGTTCCAAGCGATACGTCCCCTCGCGGTGATGAACCGCG
>1879547|reference Deinococcus radiodurans NEB 479_9_contigs|length 46|copies 1
ACGGTTCGGAACACATCTGATCCTCTTCAGCCGCTCAAGGAGAACC
>1879547|reference Deinococcus radiodurans NEB 479_9_contigs|length 48|copies 1
ACGGTTCGGACAGATTCATAATTTTCGGCTGAAGAAATTGTGATTTAG
>1879547|reference Deinococcus radiodurans NEB 479_9_contigs|length 41|copies 1
ACGGTTGACCTGCGGGTTGGTCAGCGCGTGCGTCAGGCACA
>1879547|reference Deinococcus radiodurans NEB 479_9_contigs|length 55|copies 1
ACGGTTTCCAGCGGCGGCAGGTTCAGGCCCTTCCCGGTCAGGGTCAGGCAGGAAT
>1879547|reference Deinococcus radiodurans NEB 479_9_contigs|length 43|copies 4
ACGTAATCCACGAACCCCACGTTCAGCATCTGCGGGGCCACAT
>1879547|reference Deinococcus radiodurans NEB 479_9_contigs|length 47|copies 1
ACGTAATTCGGAGAACTGCTCTAGCCCGCTTTCAGCGCGGGGAGGAG
>1879547|reference Deinococcus radiodurans NEB 479_9_contigs|length 30|copies 2
ACGTACAGCACGTCGCGGCCAGTGCGGGTG
>1879547|reference Deinococcus radiodurans NEB 479_9_contigs|length 31|copies 2
ACGTACAGCACGTCGCGGCCAGTGCGGGTGG
>1879547|reference Deinococcus radiodurans NEB 479_9_contigs|length 44|copies 1
ACGTACCCGCTCTCGAACGCCACCTGAAACGCCAGATATTTGGC
>1879547|reference Deinococcus radiodurans NEB 479_9_contigs|length 51|copies 1
ACGTAGAAGTCGCCCAGCGTGTGCAGGGTCAGCACCGGCACGTTCATCCGG
>1879547|reference Deinococcus radiodurans NEB 479_9_contigs|length 43|copies 1
ACGTAGGCCACGTCCTTGGTGTCGTTGTAGTACACCGCGTCGC
>1879547|reference Deinococcus radiodurans NEB 479_9_contigs|length 47|copies 1
ACGTAGGTGCCGTCGGCTTTGCCCCTGAAGGTGACGGTGCCCTGGCG
>1879547|reference Deinococcus radiodurans NEB 479_9_contigs|length 46|copies 1
ACGTATACCCGCGCCTGGTCCTCGAACGTCTTCATGCCGCCGATGC
>1879547|reference Deinococcus radiodurans NEB 479_9_contigs|length 38|copies 1
ACGTATAGGGATGAGTGGGCTGAGGCGCTTGCTGATCC
>1879547|reference Deinococcus radiodurans NEB 479_9_contigs|length 30|copies 1
ACGTCAATCTTCTCGCGGGCGTCCAGTCCC
>1879547|reference Deinococcus radiodurans NEB 479_9_contigs|length 31|copies 2
ACGTCAATCTTCTCGCGGGCGTCCAGTCCCG
>1879547|reference Deinococcus radiodurans NEB 479_9_contigs|length 30|copies 1
ACGTCACCGAAATCGCGGGGGGCTACGAAG
>1879547|reference Deinococcus radiodurans NEB 479_9_contigs|length 50|copies 1
ACGTCACCGAAATCGCGGGGGGCTACGAAGCCTGGGCGCAGGCGCAGTCT
>1879547|reference Deinococcus radiodurans NEB 479_9_contigs|length 25|copies 1
ACGTCAGCACTTCCGCGTCCGGCAG
>1879547|reference Deinococcus radiodurans NEB 479_9_contigs|length 47|copies 2
ACGTCAGCCGGAACGGCAGGCCCGCCGCCCGCGCCGCCGTCACCCAG
>1879547|reference Deinococcus radiodurans NEB 479_9_contigs|length 25|copies 1
ACGTCATAGTCGTGAGAAGTAGGTG
>1879547|reference Deinococcus radiodurans NEB 479_9_contigs|length 16|copies 1
ACGTCCACCGACACCT
>1879547|reference Deinococcus radiodurans NEB 479_9_contigs|length 56|copies 2
ACGTCCACCTCCATCCCGGTTCCGTTTCAGGCCCAGAACGCTAATGCCCCGCGTCT
>1879547|reference Deinococcus radiodurans NEB 479_9_contigs|length 31|copies 1
ACGTCCAGCACTTCGCGGCGCACGGGCACCG
>1879547|reference Deinococcus radiodurans NEB 479_9_contigs|length 49|copies 1
ACGTCCAGCGTGACTTCCCGGGCGCCGCTGCCCAGGCGATACAGCCGCA
>1879547|reference Deinococcus radiodurans NEB 479_9_contigs|length 54|copies 1
ACGTCCATTCCCGACTCGGGCCTGAGCACGCTCGGCGGCAAAAGGGTCGTCATC
>1879547|reference Deinococcus radiodurans NEB 479_9_contigs|length 46|copies 1
ACGTCCGGTTGCGGCGCGAGGGTGCGGAAGGTAGCAGCGCGAAGGG
>1879547|reference Deinococcus radiodurans NEB 479_9_contigs|length 31|copies 1
ACGTCCTGAATCTCGCGGCGGATGTTCAGCA
>1879547|reference Deinococcus radiodurans NEB 479_9_contigs|length 46|copies 4
ACGTCCTGCCCGCTGCCGAAGCCGTCCATTTCCACGAGCAGCTGGT
>1879547|reference Deinococcus radiodurans NEB 479_9_contigs|length 43|copies 1
ACGTCCTGCGCCTGCACCGCGTCGCCCTCTTTCAGCGGGGGCA
>1879547|reference Deinococcus radiodurans NEB 479_9_contigs|length 12|copies 1
ACGTCCTTTTCA
>1879547|reference Deinococcus radiodurans NEB 479_9_contigs|length 43|copies 1
ACGTCGAACAGTGCATTTTGCAGGTATTCGAGGTCGGCGTCGA
>1879547|reference Deinococcus radiodurans NEB 479_9_contigs|length 41|copies 1
ACGTCGAGACCCGCTGAGGCAATCACGGCACTGGGTGCGGA
>1879547|reference Deinococcus radiodurans NEB 479_9_contigs|length 46|copies 1
ACGTCGATGCTGCCATCGGCAAGGGCCACGTTGGGCTGCACGTAGT
>1879547|reference Deinococcus radiodurans NEB 479_9_contigs|length 37|copies 1
ACGTCGCCGCGTATGAGGCGCAGGGCCGCATCAACCT
>1879547|reference Deinococcus radiodurans NEB 479_9_contigs|length 50|copies 1
ACGTCGCCTTCGGGGAAGACACCCGTGAACACATCGAGGGCTTCTGGGAA
>1879547|reference Deinococcus radiodurans NEB 479_9_contigs|length 30|copies 1
ACGTCGCTGCCGTCGCGGTCCACCGGAAAG
>1879547|reference Deinococcus radiodurans NEB 479_9_contigs|length 45|copies 223
ACGTCGGGCATTCCCAATGTTGTGCACCTCGTCGAACACGAACAG
>1879547|reference Deinococcus radiodurans NEB 479_9_contigs|length 55|copies 1
ACGTCGGGCCAGTCGCGCAGGGTGTCCATCACCCCCCGGTGCGCCGAGTCCTGCC
>1879547|reference Deinococcus radiodurans NEB 479_9_contigs|length 52|copies 2
ACGTCGGTTACGTGGCACTGAACACCTTCTACAACGAGCAGGCGAGTGCGCA
>1879547|reference Deinococcus radiodurans NEB 479_9_contigs|length 46|copies 1
ACGTCGTCCACCAGAATCACGCGGCGGTGCGCGAGGTCGAACGGCA
>1879547|reference Deinococcus radiodurans NEB 479_9_contigs|length 40|copies 3
ACGTCGTCCGGCGGCTGCTCACCGAGAACCGGGAGGCGGT
>1879547|reference Deinococcus radiodurans NEB 479_9_contigs|length 46|copies 2
ACGTCGTCCGGCGGCTGCTCACCGAGAACCGGGAGGCGGTGGCCCG
>1879547|reference Deinococcus radiodurans NEB 479_9_contigs|length 60|copies 2
ACGTCGTCGCGAATCTGAAAGGCGGTGCCCAGCGCCAGGCCCGCCGGGGTCAGGGCCTCG
>1879547|reference Deinococcus radiodurans NEB 479_9_contigs|length 44|copies 2
ACGTCTACGCTCCGCAGTTCGTGGGCTACGGGCCGCGCTACGAA
>1879547|reference Deinococcus radiodurans NEB 479_9_contigs|length 37|copies 1
ACGTCTCCCAGCCGCTGATGCGGTAGTGACCCCATCC
>1879547|reference Deinococcus radiodurans NEB 479_9_contigs|length 44|copies 1
ACGTCTGACCGCAACGCTGACGGCACCGTCGTTGCAACCAACAC
>1879547|reference Deinococcus radiodurans NEB 479_9_contigs|length 36|copies 1
ACGTCTGCTTGATTTCCTGCCAGATCGCGCGGGGAG
>1879547|reference Deinococcus radiodurans NEB 479_9_contigs|length 47|copies 1
ACGTGAAATGCCACTCCCCATTTTCCTGTCGTGTGGTCAGGCGCACA
>1879547|reference Deinococcus radiodurans NEB 479_9_contigs|length 51|copies 2
ACGTGACCCCGGTGGTCATCAGCAAGCAGGGGCGCTGGCTGCCGCCCACCG
>1879547|reference Deinococcus radiodurans NEB 479_9_contigs|length 43|copies 1
ACGTGACCGGCTGGCCGCTGAGCGCCTACGACGAGGACCGGCC
>1879547|reference Deinococcus radiodurans NEB 479_9_contigs|length 41|copies 1
ACGTGACCTATACCACCCCCGACCAGTCGCAGGCGCCGATG
>1879547|reference Deinococcus radiodurans NEB 479_9_contigs|length 38|copies 1
ACGTGACGATTGACGCGATGGTGGTCTCCGCCCTGGAA
>1879547|reference Deinococcus radiodurans NEB 479_9_contigs|length 30|copies 1
ACGTGATGAGCGCCATGAAGCAGCTCAACC
>1879547|reference Deinococcus radiodurans NEB 479_9_contigs|length 40|copies 1
ACGTGATGAGGTCCGGTTGCCGCGCCGTCGTCGAGCCAGG
>1879547|reference Deinococcus radiodurans NEB 479_9_contigs|length 39|copies 1
ACGTGATTCAGGACGCGACCGACATCCGGATCAGGCTGC
>1879547|reference Deinococcus radiodurans NEB 479_9_contigs|length 13|copies 1
ACGTGATTCGGCT
>1879547|reference Deinococcus radiodurans NEB 479_9_contigs|length 38|copies 1
ACGTGCAGCCCGAAGACCCGCTGGAGCTGTGGGACACG
>1879547|reference Deinococcus radiodurans NEB 479_9_contigs|length 31|copies 1
ACGTGCAGCGTGCCCGCGACCACCAGGACAT
>1879547|reference Deinococcus radiodurans NEB 479_9_contigs|length 41|copies 3
ACGTGCAGCTCGCCGGAGCCGGAACCTGGGACGTGCGCGGG
>1879547|reference Deinococcus radiodurans NEB 479_9_contigs|length 36|copies 2
ACGTGCATCCGCAGGACTTCGCGGCGCAGGTAGAGG
>1879547|reference Deinococcus radiodurans NEB 479_9_contigs|length 12|copies 1
ACGTGCCCAGGG
>1879547|reference Deinococcus radiodurans NEB 479_9_contigs|length 44|copies 5
ACGTGCCCCTGGAAGACCGGGTGGCGGCGGGCATGACGCTGGTG
>1879547|reference Deinococcus radiodurans NEB 479_9_contigs|length 23|copies 1
ACGTGCCCGAACACAGCCGCAAG
>1879547|reference Deinococcus radiodurans NEB 479_9_contigs|length 42|copies 2
ACGTGCCCGAGTTGCAGCTCATGGCCGCGAATCTCGACGCCG
>1879547|reference Deinococcus radiodurans NEB 479_9_contigs|length 41|copies 1
ACGTGCCCTGCACCGCGACCAGCACCGACAAGTTCGGTGGC
>1879547|reference Deinococcus radiodurans NEB 479_9_contigs|length 42|copies 1
ACGTGCCTGACCTGGACGCGGCGTTCGCGGCCTACGACGCCG
>1879547|reference Deinococcus radiodurans NEB 479_9_contigs|length 52|copies 15
ACGTGCGAGTAGTGCCGGGTTTCGGTCTGGTACTCGACGTGGGCGGTGTTGA
>1879547|reference Deinococcus radiodurans NEB 479_9_contigs|length 46|copies 1
ACGTGCGCCTCGCCGCCAAGCTGACGGGCTTCAAGATCGACCTGCG
>1879547|reference Deinococcus radiodurans NEB 479_9_contigs|length 44|copies 1
ACGTGCGCGGCCCCGAGCATCTGGGCGCTGCGGGCGGCGAACTG
>1879547|reference Deinococcus radiodurans NEB 479_9_contigs|length 30|copies 2
ACGTGCGCGGCTTCGCGGTCAAGATGTACA
>1879547|reference Deinococcus radiodurans NEB 479_9_contigs|length 48|copies 1
ACGTGCGCGGGCCACAGGGACGGAACCACCTCTGGCTCGTCCTCCACC
>1879547|reference Deinococcus radiodurans NEB 479_9_contigs|length 37|copies 1
ACGTGCTCCACGACGTGGAGCACGGGAATCTCACGCA
>1879547|reference Deinococcus radiodurans NEB 479_9_contigs|length 46|copies 5
ACGTGCTCCACGGTTTCCAGCGGCGGCAGGTTCAGGCCCTTCCCGG
>1879547|reference Deinococcus radiodurans NEB 479_9_contigs|length 36|copies 2
ACGTGCTGACCCATCCGCTGCTGCACGCCGTCGAGG
>1879547|reference Deinococcus radiodurans NEB 479_9_contigs|length 31|copies 1
ACGTGCTGCTGCGCCCGGTGCTGGACGGCTC
>1879547|reference Deinococcus radiodurans NEB 479_9_contigs|length 32|copies 1
ACGTGCTGCTGCGCCCGGTGCTGGACGGCTCG
>1879547|reference Deinococcus radiodurans NEB 479_9_contigs|length 35|copies 1
ACGTGCTGCTGCGCCCGGTGCTGGACGGCTCGCTG
>1879547|reference Deinococcus radiodurans NEB 479_9_contigs|length 48|copies 1
ACGTGCTGGAATTCACCATCGTCGTGCGTAACGCGGGCGAGCTGCCTG
>1879547|reference Deinococcus radiodurans NEB 479_9_contigs|length 46|copies 1
ACGTGCTGGGCAACGTGGTGGACTCCGTCAACCTGATGACCGAGGA
>1879547|reference Deinococcus radiodurans NEB 479_9_contigs|length 45|copies 1
ACGTGCTTCAGCGCACCCGGCAGCGGCTCGCGGCGGTCAGGGGCG
>1879547|reference Deinococcus radiodurans NEB 479_9_contigs|length 36|copies 1
ACGTGGAAATCGGGCGCGGTGAGCGCTACTGGCACA
>1879547|reference Deinococcus radiodurans NEB 479_9_contigs|length 51|copies 3
ACGTGGAAGCGGCCTTCGAATATGTCCGCCAGCAGCCCGGACTCGACCCCG
>1879547|reference Deinococcus radiodurans NEB 479_9_contigs|length 50|copies 1
ACGTGGACCTGCCCTTCAAGATGCCCGAACTCGGCGGCTGCGGCGAGTGG
>1879547|reference Deinococcus radiodurans NEB 479_9_contigs|length 36|copies 2
ACGTGGACGTGATCGCGGGCAACGTCGCCACCCGCG
>1879547|reference Deinococcus radiodurans NEB 479_9_contigs|length 43|copies 1
ACGTGGAGCAACGGCGCGAGCAAGGCGAGCAGTAATACGGTTT
>1879547|reference Deinococcus radiodurans NEB 479_9_contigs|length 54|copies 1
ACGTGGAGCCGACCCCGCCGCCCTGAGCGACTGGCTCCGCGCCCAGCCGACGGA
>1879547|reference Deinococcus radiodurans NEB 479_9_contigs|length 53|copies 1
ACGTGGATGACCGGGGCAAAATCGACCTCATCCGCCCGGAACTCGAAGGCAAG
>1879547|reference Deinococcus radiodurans NEB 479_9_contigs|length 30|copies 1
ACGTGGCGCCGGTCGCGGTCGTCCTTGACC
>1879547|reference Deinococcus radiodurans NEB 479_9_contigs|length 45|copies 1
ACGTGGCGGGCGCCGCCGCCCTGCTGATCGCGGCGGGCAACACGA
>1879547|reference Deinococcus radiodurans NEB 479_9_contigs|length 35|copies 1
ACGTGGGCACCCTCAGCCGCGTCAACGCCTTGCAG
>1879547|reference Deinococcus radiodurans NEB 479_9_contigs|length 51|copies 8
ACGTGGGCCTGAGTGCCCTGGAATGGACCAACCCCAAACCCGGCGTCGGCA
>1879547|reference Deinococcus radiodurans NEB 479_9_contigs|length 31|copies 2
ACGTGGGCGGAAGCCGCGACGTGGCCCTGGT
>1879547|reference Deinococcus radiodurans NEB 479_9_contigs|length 30|copies 5
ACGTGGGTCCAGTCGCGGTTCATCAGGTTG
>1879547|reference Deinococcus radiodurans NEB 479_9_contigs|length 31|copies 1
ACGTGGGTGTCCACCGCGATGGCGGGAAAGC
>1879547|reference Deinococcus radiodurans NEB 479_9_contigs|length 42|copies 1
ACGTGGTGATGATGGGCAGCATGCTCGCGGGCACCGACGAAG
>1879547|reference Deinococcus radiodurans NEB 479_9_contigs|length 30|copies 1
ACGTGGTGCGCCTCGCGGCCTGCGAGCAGT
>1879547|reference Deinococcus radiodurans NEB 479_9_contigs|length 31|copies 1
ACGTGGTGCGCCTCGCGGCCTGCGAGCAGTC
>1879547|reference Deinococcus radiodurans NEB 479_9_contigs|length 14|copies 1
ACGTGGTTGCGGTC
>1879547|reference Deinococcus radiodurans NEB 479_9_contigs|length 50|copies 1
ACGTGGTTTTGCCAGAGCGGATGCCTCCCCAGACCAGGGTGTTCTGACAC
>1879547|reference Deinococcus radiodurans NEB 479_9_contigs|length 51|copies 1
ACGTGGTTTTGCCAGAGCGGATGCCTCCCCAGACCAGGGTGTTCTGACACC
>1879547|reference Deinococcus radiodurans NEB 479_9_contigs|length 36|copies 1
ACGTGTCAGCTTCGCCGCACCGTCGCGCTAGAAAAC
>1879547|reference Deinococcus radiodurans NEB 479_9_contigs|length 39|copies 17
ACGTGTCAGCTTCGCCGCACCGTCGCGCTAGAAAACCAC
>1879547|reference Deinococcus radiodurans NEB 479_9_contigs|length 40|copies 3
ACGTGTCAGCTTCGCCGCACCGTCGCGCTAGAAAACCACT
>1879547|reference Deinococcus radiodurans NEB 479_9_contigs|length 45|copies 1
ACGTGTCCTGGGTGGTGGATTTCCCGCAGCTGGAGTTCGACGAGG
>1879547|reference Deinococcus radiodurans NEB 479_9_contigs|length 50|copies 1
ACGTGTCGAACACCGCGTAGCTGGCGCGGGGGTCGTGGTCACGCGGCTGC
>1879547|reference Deinococcus radiodurans NEB 479_9_contigs|length 17|copies 1
ACGTGTGACTGTTCCCG
>1879547|reference Deinococcus radiodurans NEB 479_9_contigs|length 45|copies 1
ACGTGTTACAGACCTTGCAGCTGTCGCAGGGTAGCCCGGTGGAAA
>1879547|reference Deinococcus radiodurans NEB 479_9_contigs|length 47|copies 1
ACGTGTTACTCACCCGTGCGCCACTCGGTCCGAAGACCGCGTTCGAC
>1879547|reference Deinococcus radiodurans NEB 479_9_contigs|length 45|copies 1
ACGTGTTCAAAAGCTACCGGAACGCGGCGGGCGGCGAAACTCCGG
>1879547|reference Deinococcus radiodurans NEB 479_9_contigs|length 30|copies 4
ACGTGTTCAACCCCGCGAACTGCTTGGCAT
>1879547|reference Deinococcus radiodurans NEB 479_9_contigs|length 47|copies 1
ACGTGTTCAACCCCGCGAACTGCTTGGCATCCCGGAACACGAATTCC
>1879547|reference Deinococcus radiodurans NEB 479_9_contigs|length 30|copies 1
ACGTGTTCAAGCCCGCGAACTGCTTGGCAT
>1879547|reference Deinococcus radiodurans NEB 479_9_contigs|length 31|copies 3
ACGTGTTCAAGCCCGCGAACTGCTTGGCATC
>1879547|reference Deinococcus radiodurans NEB 479_9_contigs|length 40|copies 1
ACGTGTTCACCATGCAGCGGCGCGACATCGGACGCAGCGA
>1879547|reference Deinococcus radiodurans NEB 479_9_contigs|length 41|copies 4
ACGTGTTCACCATGCAGCGGCGCGACATCGGACGCAGCGAC
>1879547|reference Deinococcus radiodurans NEB 479_9_contigs|length 45|copies 1
ACGTGTTCGGACGTCAGCAGGAGCTGCTCACGGCAATGGATCAGG
>1879547|reference Deinococcus radiodurans NEB 479_9_contigs|length 24|copies 1
ACGTTATCGCGGGTGTCCAGTCGG
>1879547|reference Deinococcus radiodurans NEB 479_9_contigs|length 43|copies 9
ACGTTCACGCCATCTGGCTGGCGGAGACTCAGGCCGAGTTGCC
>1879547|reference Deinococcus radiodurans NEB 479_9_contigs|length 36|copies 1
ACGTTCACGGTGTAGGTGTTGATAGGCATGCCCGGC
>1879547|reference Deinococcus radiodurans NEB 479_9_contigs|length 45|copies 1
ACGTTCATCGTGAGCAAGCAGGGGAACACGGTGCGCTTCCTGCAC
>1879547|reference Deinococcus radiodurans NEB 479_9_contigs|length 30|copies 1
ACGTTCATGCTCTCGCGGTTGATGTTGCTG
>1879547|reference Deinococcus radiodurans NEB 479_9_contigs|length 31|copies 1
ACGTTCATGCTCTCGCGGTTGATGTTGCTGC
>1879547|reference Deinococcus radiodurans NEB 479_9_contigs|length 57|copies 1
ACGTTCGACATCGGGCAGGGCAACAACGCCTTCATTTTTCCCGGCCTGGGCTTCGGC
>1879547|reference Deinococcus radiodurans NEB 479_9_contigs|length 36|copies 2
ACGTTCGCCATGGTGCTTTCGCGGCGGCGCACGACT
>1879547|reference Deinococcus radiodurans NEB 479_9_contigs|length 48|copies 1
ACGTTCGCGCAGCCGCGAGGTGGGCAGACTGACGCCCAGCGCGGCCAG
>1879547|reference Deinococcus radiodurans NEB 479_9_contigs|length 54|copies 14
ACGTTCGGAGTTTCCACGTCCAGCACAGCCTCAACCTGAAGATGTCCGGTACAG
>1879547|reference Deinococcus radiodurans NEB 479_9_contigs|length 26|copies 1
ACGTTCTACGACACTCAAAAGCAGGC
>1879547|reference Deinococcus radiodurans NEB 479_9_contigs|length 43|copies 1
ACGTTCTACGACACTCAAAAGCAGGCGCGGGCCGCCGCGAAAG
>1879547|reference Deinococcus radiodurans NEB 479_9_contigs|length 43|copies 1
ACGTTCTCGATCAGGTCGTCGATGAACAGGATTTCGGCGGGCG
>1879547|reference Deinococcus radiodurans NEB 479_9_contigs|length 47|copies 1
ACGTTGAAGGGCTCGCGTTCGTGTTCGCAGGCGTAGCGCACCCAGCC
>1879547|reference Deinococcus radiodurans NEB 479_9_contigs|length 42|copies 1
ACGTTGATTTCCTCGCGGGCGTTGCGCCCCGAATTGCCCAGA
>1879547|reference Deinococcus radiodurans NEB 479_9_contigs|length 39|copies 2
ACGTTGATTTCTGCGCCGCGTGCCTTGCGCTCCTCGGGG
>1879547|reference Deinococcus radiodurans NEB 479_9_contigs|length 40|copies 3
ACGTTGATTTCTGCGCCGCGTGCCTTGCGCTCCTCGGGGG
>1879547|reference Deinococcus radiodurans NEB 479_9_contigs|length 56|copies 1
ACGTTGCCGCCTTCGAGGTAAGCCACGCGGTTCAGGACGATGTTTTCACCGATCTT
>1879547|reference Deinococcus radiodurans NEB 479_9_contigs|length 30|copies 1
ACGTTGCTCACGTCGCGGCCACTGCGCCCG
>1879547|reference Deinococcus radiodurans NEB 479_9_contigs|length 51|copies 1
ACGTTGCTGCGTTCCAGCCCCAGGTCGGTTTTGGGCAGGTTCACGTCCGAG
>1879547|reference Deinococcus radiodurans NEB 479_9_contigs|length 42|copies 1
ACGTTGTACACCTGACCGATCTCACCTTTCAGGAGCACCGTT
>1879547|reference Deinococcus radiodurans NEB 479_9_contigs|length 11|copies 1
ACGTTGTGGAA
>1879547|reference Deinococcus radiodurans NEB 479_9_contigs|length 41|copies 1
ACGTTGTTGTAGCGAATCTTGCCAGGGTTGTAGTCCTGAAT
>1879547|reference Deinococcus radiodurans NEB 479_9_contigs|length 11|copies 1
ACGTTTCGTCG
>1879547|reference Deinococcus radiodurans NEB 479_9_contigs|length 44|copies 1
ACGTTTTTGAGCTTGCTCAGCACAGCACAAGGCTCTGGAAAAGT
>1879547|reference Deinococcus radiodurans NEB 479_9_contigs|length 52|copies 1
ACTACAACCTGGCCGACTGGTCCCGTCAGGTGGGCGACCATCCGGCGAACGA
>1879547|reference Deinococcus radiodurans NEB 479_9_contigs|length 34|copies 1
ACTACAGACCCTGTTGAGCAATTGCTGATGCAGC
>1879547|reference Deinococcus radiodurans NEB 479_9_contigs|length 45|copies 2
ACTACAGCCGCTCACGCGGGGAGCAGTGGGTCAAGGGCCGGACCA
>1879547|reference Deinococcus radiodurans NEB 479_9_contigs|length 37|copies 1
ACTACATTCCCCTGTCGCTTCGCGGCGCGAGGCTCAG
>1879547|reference Deinococcus radiodurans NEB 479_9_contigs|length 41|copies 1
ACTACCACTACCTTGCCGCCGCCCGCGAACAGTTGTGGCAG
>1879547|reference Deinococcus radiodurans NEB 479_9_contigs|length 33|copies 1
ACTACCAGATTCAATCGGAATCCGTATGATTCC
>1879547|reference Deinococcus radiodurans NEB 479_9_contigs|length 48|copies 1
ACTACCAGCACCCCAGCATTCAGGAACTGCTCAAGGCAGGCAAGGCGG
>1879547|reference Deinococcus radiodurans NEB 479_9_contigs|length 43|copies 2
ACTACCGCCACGCGGCCCAGGTGTCCCGCGACACCAGCCTGCG
>1879547|reference Deinococcus radiodurans NEB 479_9_contigs|length 48|copies 1
ACTACCGCGACAACCGCCTCAATCCCATCCACGAGGGCACGGAAGGCA
>1879547|reference Deinococcus radiodurans NEB 479_9_contigs|length 52|copies 2
ACTACCTCGCCGCCTTCTGGAACGTGGTGAACTGGGACGAAGTGGCGAAGCG
>1879547|reference Deinococcus radiodurans NEB 479_9_contigs|length 43|copies 1
ACTACCTGTTCGACAAGGACTTCATCTTCGCGGCGATGAACCT
>1879547|reference Deinococcus radiodurans NEB 479_9_contigs|length 34|copies 1
ACTACCTTGCCGCCGCCCGCGAACAGTTGTGGCA
>1879547|reference Deinococcus radiodurans NEB 479_9_contigs|length 35|copies 2
ACTACCTTGCCGCCGCCCGCGAACAGTTGTGGCAG
>1879547|reference Deinococcus radiodurans NEB 479_9_contigs|length 48|copies 1
ACTACCTTGCCGCCGCCCGCGAACAGTTGTGGCAGTTTGTACGCGCCT
>1879547|reference Deinococcus radiodurans NEB 479_9_contigs|length 49|copies 10
ACTACGAAACGGTGGAACGCGAGGTCAAAGACCGCGACCTGCAAGTGCA
>1879547|reference Deinococcus radiodurans NEB 479_9_contigs|length 45|copies 10
ACTACGAGTACGGCGAATTCGGCGAAGACGAGGTGTACCACAAGG
>1879547|reference Deinococcus radiodurans NEB 479_9_contigs|length 46|copies 1
ACTACGCCAGCACCGACATCGCCGCCCGGCTGGTCAAGTACCACGG
>1879547|reference Deinococcus radiodurans NEB 479_9_contigs|length 40|copies 5
ACTACGCCTCGGCGCACGACAACCAGACCCTCTGGGACGC
>1879547|reference Deinococcus radiodurans NEB 479_9_contigs|length 33|copies 1
ACTACGGCGGCGACCTCGCGGGCATCACGCAGG
>1879547|reference Deinococcus radiodurans NEB 479_9_contigs|length 52|copies 1
ACTACGGTGCGGACCTGGAAAGCACCCAGGCCCTCCAACGAGAGATCGAGCA
>1879547|reference Deinococcus radiodurans NEB 479_9_contigs|length 22|copies 1
ACTACGTCAGGAGCCAGTGGAA
>1879547|reference Deinococcus radiodurans NEB 479_9_contigs|length 25|copies 1
ACTACGTTCGCGGCCTGAACCGCAC
>1879547|reference Deinococcus radiodurans NEB 479_9_contigs|length 38|copies 2
ACTATGATTGGCGCATTCCAGGGATGATGCCAGAAATG
>1879547|reference Deinococcus radiodurans NEB 479_9_contigs|length 46|copies 2
ACTATGCGAAAGAATCCATGGTGGAGACCGTGACCGGTCACGGTCT
>1879547|reference Deinococcus radiodurans NEB 479_9_contigs|length 45|copies 1
ACTCAAATCGTGATGATTGACGCTCCTCGCGGCAATCATCGCCAA
>1879547|reference Deinococcus radiodurans NEB 479_9_contigs|length 44|copies 1
ACTCAACCCCGACCTGACCGACCGCAGCGCCGGAATCACGGGCA
>1879547|reference Deinococcus radiodurans NEB 479_9_contigs|length 42|copies 1
ACTCAACGTCAGCGCTTTTGCAGCCCGCGTGACCGCCAGTGG
>1879547|reference Deinococcus radiodurans NEB 479_9_contigs|length 43|copies 1
ACTCAAGGGCGCATGGAAGCCGCTTTTCCAGCAGCCAGCGTCA
>1879547|reference Deinococcus radiodurans NEB 479_9_contigs|length 43|copies 1
ACTCACGAGCGCGGGCAGGTCGGCCCCCAGCGTCCAGCCGAGG
>1879547|reference Deinococcus radiodurans NEB 479_9_contigs|length 42|copies 1
ACTCAGAGCGCCTCAAGGTCAACGATCTGATGGGCAACCCCA
>1879547|reference Deinococcus radiodurans NEB 479_9_contigs|length 41|copies 5
ACTCAGCCTCGCGGCAGGCACCTTCGCGGCGGGGCTGCTCG
>1879547|reference Deinococcus radiodurans NEB 479_9_contigs|length 42|copies 1
ACTCAGCGCATGATGAATGCGCCTTCCATCAGGGCACTATGG
>1879547|reference Deinococcus radiodurans NEB 479_9_contigs|length 50|copies 2
ACTCAGCGCTTCGAAATCTGTCAAGGGGTCCACCGCGGCGGCCTGGGAGG
>1879547|reference Deinococcus radiodurans NEB 479_9_contigs|length 47|copies 1
ACTCAGGCCAGAACCCGGAACACCCGGAATCAGAAAAGACCCTCAGA
>1879547|reference Deinococcus radiodurans NEB 479_9_contigs|length 17|copies 1
ACTCATACCGTCAATAC
>1879547|reference Deinococcus radiodurans NEB 479_9_contigs|length 20|copies 1
ACTCATCAGCTTTTCAGCAT
>1879547|reference Deinococcus radiodurans NEB 479_9_contigs|length 47|copies 1
ACTCATCCCCAGACTGGTCAGAAAGGTGAACGCGGTGCCGCTTCCGG
>1879547|reference Deinococcus radiodurans NEB 479_9_contigs|length 30|copies 3
ACTCATCCCCATCCGCGAGGAAACCGCACG
>1879547|reference Deinococcus radiodurans NEB 479_9_contigs|length 52|copies 1
ACTCATCCCCATCCGCGAGGAAACCGCACGGGGGATGATCGAGGATTTGATG
>1879547|reference Deinococcus radiodurans NEB 479_9_contigs|length 30|copies 2
ACTCATCTTTCCCCGCGACTGAGGGTGCAT
>1879547|reference Deinococcus radiodurans NEB 479_9_contigs|length 49|copies 1
ACTCATCTTTCCCCGCGACTGAGGGTGCATCCGCGCCCCCACCGCCCCC
>1879547|reference Deinococcus radiodurans NEB 479_9_contigs|length 37|copies 1
ACTCATGTTCAGCCGCACCCGGCTGGCGGCCTCGTCG
>1879547|reference Deinococcus radiodurans NEB 479_9_contigs|length 30|copies 1
ACTCCAACAAGGACGCGGGCTTTCTGGCGG
>1879547|reference Deinococcus radiodurans NEB 479_9_contigs|length 41|copies 1
ACTCCACACGACCAGGCCCAGCCCCGCGTCCTCGGTGTAGG
>1879547|reference Deinococcus radiodurans NEB 479_9_contigs|length 55|copies 1
ACTCCACCCCCGAAGCCGAGCGGCGGGTCTACATCCGTGACCTGCGCTTTTTCCT
>1879547|reference Deinococcus radiodurans NEB 479_9_contigs|length 38|copies 1
ACTCCACCCGCACCCCGCGCCCGGACAGCTCGGTCACG
>1879547|reference Deinococcus radiodurans NEB 479_9_contigs|length 42|copies 1
ACTCCACGATGCACCGCCCTTCGGTGGCCGCGTCGACCAGCT
>1879547|reference Deinococcus radiodurans NEB 479_9_contigs|length 39|copies 1
ACTCCACGCTGCGGAGCGTGCTGCTCGGCGGCTCCGAAG
>1879547|reference Deinococcus radiodurans NEB 479_9_contigs|length 41|copies 18
ACTCCACGCTGCGGAGCGTGCTGCTCGGCGGCTCCGAAGTG
>1879547|reference Deinococcus radiodurans NEB 479_9_contigs|length 53|copies 1
ACTCCACGCTGTCCTGTGGTACTACCGACGTTTTCGAGGCCATAGGAAAGGCG
>1879547|reference Deinococcus radiodurans NEB 479_9_contigs|length 42|copies 4
ACTCCACGTTGGTCTTGCTGCCCTTCGCGCCTTCGTAAATCT
>1879547|reference Deinococcus radiodurans NEB 479_9_contigs|length 38|copies 1
ACTCCACTGTCACGCTGACGCAGTTTCTGAAAGCGGGC
>1879547|reference Deinococcus radiodurans NEB 479_9_contigs|length 14|copies 1
ACTCCAGCACTTCC
>1879547|reference Deinococcus radiodurans NEB 479_9_contigs|length 23|copies 1
ACTCCAGCACTTCCCACTGGCTC
>1879547|reference Deinococcus radiodurans NEB 479_9_contigs|length 39|copies 1
ACTCCAGCACTTCCCACTGGCTCTGCGCGGGCACGCCGT
>1879547|reference Deinococcus radiodurans NEB 479_9_contigs|length 41|copies 2
ACTCCAGCACTTCCCACTGGCTCTGCGCGGGCACGCCGTCC
>1879547|reference Deinococcus radiodurans NEB 479_9_contigs|length 43|copies 7
ACTCCAGCACTTCCCACTGGCTCTGCGCGGGCACGCCGTCCCG
>1879547|reference Deinococcus radiodurans NEB 479_9_contigs|length 44|copies 10
ACTCCAGCACTTCCCACTGGCTCTGCGCGGGCACGCCGTCCCGC
>1879547|reference Deinococcus radiodurans NEB 479_9_contigs|length 45|copies 1
ACTCCAGCACTTCCCACTGGCTCTGCGCGGGCACGCCGTCCCGCT
>1879547|reference Deinococcus radiodurans NEB 479_9_contigs|length 41|copies 1
ACTCCATTCTCCGCCCTGCTCAGTGTTTTGCACTCGCTCCG
>1879547|reference Deinococcus radiodurans NEB 479_9_contigs|length 36|copies 1
ACTCCATTCTGTACCTGGAATTCGTCACCGAGCGTG
>1879547|reference Deinococcus radiodurans NEB 479_9_contigs|length 48|copies 1
ACTCCCAACAACCTTGTCCTATTCACTGATGGATATTTGCCCTACCAG
>1879547|reference Deinococcus radiodurans NEB 479_9_contigs|length 40|copies 1
ACTCCCACTGACTCCCTGTGCGGCCAATCCACAGAGCGGC
>1879547|reference Deinococcus radiodurans NEB 479_9_contigs|length 30|copies 5
ACTCCCAGGAAACCGCGAACAGTCAGCCCC
>1879547|reference Deinococcus radiodurans NEB 479_9_contigs|length 31|copies 2
ACTCCCAGGAAACCGCGAACAGTCAGCCCCA
>1879547|reference Deinococcus radiodurans NEB 479_9_contigs|length 42|copies 1
ACTCCCAGGAAACCGCGAACAGTCAGCCCCATCAAGCTTGAT
>1879547|reference Deinococcus radiodurans NEB 479_9_contigs|length 26|copies 1
ACTCCCAGGAAACCGCGAACAGTCGG
>1879547|reference Deinococcus radiodurans NEB 479_9_contigs|length 30|copies 7
ACTCCCAGGAAACCGCGAACAGTCGGCCCC
>1879547|reference Deinococcus radiodurans NEB 479_9_contigs|length 36|copies 8
ACTCCCAGGAAACCGCGAACAGTCGGCCCCATCAAG
>1879547|reference Deinococcus radiodurans NEB 479_9_contigs|length 30|copies 1
ACTCCCAGGCGCACGCGGCCCAGGCTGGGC
>1879547|reference Deinococcus radiodurans NEB 479_9_contigs|length 39|copies 1
ACTCCCAGGCGCACGCGGCCCAGGCTGGGCACCTCGTCG
>1879547|reference Deinococcus radiodurans NEB 479_9_contigs|length 46|copies 1
ACTCCCGCAGCACCCCGACGCCCATCCAGTTCTCGGGCGTCTTGAA
>1879547|reference Deinococcus radiodurans NEB 479_9_contigs|length 31|copies 6
ACTCCGAAACGCGCCGCGACCTCACGCAGCC
>1879547|reference Deinococcus radiodurans NEB 479_9_contigs|length 31|copies 1
ACTCCGACTACGCCCGCGAGAAGCTCCAGGA
>1879547|reference Deinococcus radiodurans NEB 479_9_contigs|length 32|copies 1
ACTCCGACTACGCCCGCGAGAAGCTCCAGGAG
>1879547|reference Deinococcus radiodurans NEB 479_9_contigs|length 38|copies 1
ACTCCGACTACGCCCGCGAGAAGCTCCAGGAGCGCCTC
>1879547|reference Deinococcus radiodurans NEB 479_9_contigs|length 42|copies 1
ACTCCGCACCTTCATGACCGCCAGCCAGGGCGCGGCGCAGGG
>1879547|reference Deinococcus radiodurans NEB 479_9_contigs|length 47|copies 1
ACTCCGCCGCGTTATAAACAACGGCGCTGCATGAAGTTGCAAGGTGG
>1879547|reference Deinococcus radiodurans NEB 479_9_contigs|length 42|copies 3
ACTCCGCGCGGCTGCCGGACTCGGTCGCGACGCGGCTGCCCT
>1879547|reference Deinococcus radiodurans NEB 479_9_contigs|length 36|copies 2
ACTCCGCTGACCCGAGCGGACATAAACGCCAGGAGC
>1879547|reference Deinococcus radiodurans NEB 479_9_contigs|length 16|copies 1
ACTCCGGCAGCCCCGC
>1879547|reference Deinococcus radiodurans NEB 479_9_contigs|length 31|copies 4
ACTCCGGCAGCCCCGCGAGCTTGCGTTGCAG
>1879547|reference Deinococcus radiodurans NEB 479_9_contigs|length 42|copies 1
ACTCCGGCAGCCCCGCGAGCTTGCGTTGCAGGCACAGCGTGT
>1879547|reference Deinococcus radiodurans NEB 479_9_contigs|length 43|copies 10
ACTCCGGCAGCCCCGCGAGCTTGCGTTGCAGGCACAGCGTGTG
>1879547|reference Deinococcus radiodurans NEB 479_9_contigs|length 36|copies 1
ACTCCGGCGCCGCTCTTGTCAGTGGGACTCGCCGCT
>1879547|reference Deinococcus radiodurans NEB 479_9_contigs|length 31|copies 1
ACTCCGGGCGTTTCCGCGTGCGAGTACCATC
>1879547|reference Deinococcus radiodurans NEB 479_9_contigs|length 44|copies 1
ACTCCTCAAAGCGCTTGTTCGGCGCTTCGATGTCCATCAGTTGC
>1879547|reference Deinococcus radiodurans NEB 479_9_contigs|length 36|copies 1
ACTCCTCTGTGAGAACCTGTCTGCTGGCCTCATCAA
>1879547|reference Deinococcus radiodurans NEB 479_9_contigs|length 31|copies 1
ACTCCTGCCCAGGCCGCGAAGTAGGCCACAC
>1879547|reference Deinococcus radiodurans NEB 479_9_contigs|length 32|copies 1
ACTCCTGCCCAGGCCGCGAAGTAGGCCACACA
>1879547|reference Deinococcus radiodurans NEB 479_9_contigs|length 35|copies 1
ACTCCTGCCCAGGCCGCGAAGTAGGCCACACACGA
>1879547|reference Deinococcus radiodurans NEB 479_9_contigs|length 52|copies 2
ACTCCTGCCCAGGCCGCGAAGTAGGCCACACACGAAAAACCCGCCTGCCTCC
>1879547|reference Deinococcus radiodurans NEB 479_9_contigs|length 38|copies 1
ACTCCTGCGCGAGGTCGGCCATTTGCTGTAGAGCGCGG
>1879547|reference Deinococcus radiodurans NEB 479_9_contigs|length 45|copies 1
ACTCCTGCTCGCTCCCAACGTAAACCCCGACCTGCAGGGCAGCGG
>1879547|reference Deinococcus radiodurans NEB 479_9_contigs|length 18|copies 1
ACTCCTGCTCGTACCTGG
>1879547|reference Deinococcus radiodurans NEB 479_9_contigs|length 47|copies 1
ACTCCTGGGTGGCCGAGCAGGTCCGGATGGGGGTGCTGACCGAAGCC
>1879547|reference Deinococcus radiodurans NEB 479_9_contigs|length 49|copies 1
ACTCCTTGATGACGCGGACGTGGGCCAGGCTCCGTGGGATGCGGTAAGC
>1879547|reference Deinococcus radiodurans NEB 479_9_contigs|length 50|copies 1
ACTCCTTGATGACGCGGACGTGGGCCAGGCTCCGTGGGATGCGGTAAGCC
>1879547|reference Deinococcus radiodurans NEB 479_9_contigs|length 41|copies 1
ACTCGAAGTCGTGAGCAGCTATCCCTGGCTGCTGTGGCCGG
>1879547|reference Deinococcus radiodurans NEB 479_9_contigs|length 46|copies 2
ACTCGACCCCATGCCGCTTTCCATCAGTTCGCGGCGGCGGGCTTCG
>1879547|reference Deinococcus radiodurans NEB 479_9_contigs|length 40|copies 1
ACTCGACCCCGACCGCGAACTCAATTTTGCCCGCACCATT
>1879547|reference Deinococcus radiodurans NEB 479_9_contigs|length 37|copies 1
ACTCGAGCACAGGCGAGGTGCGCGAGCCGTCGGTCAG
>1879547|reference Deinococcus radiodurans NEB 479_9_contigs|length 44|copies 1
ACTCGAGCATTCCCATCGAAGACAGCTCGCGCCCGAAGCCGGAG
>1879547|reference Deinococcus radiodurans NEB 479_9_contigs|length 43|copies 1
ACTCGAGGTGCTGCGGGTGGCCGCCAGCGGGCGCACCAACAAG
>1879547|reference Deinococcus radiodurans NEB 479_9_contigs|length 41|copies 1
ACTCGAGTTCGATCCAGGGGCCACGCTTGGGCATAGGGATG
>1879547|reference Deinococcus radiodurans NEB 479_9_contigs|length 30|copies 2
ACTCGATCATGACCGCGAGGTAGTGGTTGG
>1879547|reference Deinococcus radiodurans NEB 479_9_contigs|length 47|copies 3
ACTCGATCATGACCGCGAGGTAGTGGTTGGGATTGAGCAGGCCGTCG
>1879547|reference Deinococcus radiodurans NEB 479_9_contigs|length 38|copies 1
ACTCGCACTGCTGCGTCCGCGCGTGGTGCTGGCCCTGG
>1879547|reference Deinococcus radiodurans NEB 479_9_contigs|length 31|copies 1
ACTCGCAGACACTTCGCGGGTCATGGGCAGC
>1879547|reference Deinococcus radiodurans NEB 479_9_contigs|length 32|copies 2
ACTCGCAGACACTTCGCGGGTCATGGGCAGCA
>1879547|reference Deinococcus radiodurans NEB 479_9_contigs|length 21|copies 1
ACTCGCAGTTCCGGATGGACG
>1879547|reference Deinococcus radiodurans NEB 479_9_contigs|length 37|copies 1
ACTCGCCCCACTCGCGGGCCGCGATGCGGCTCAGGCC
>1879547|reference Deinococcus radiodurans NEB 479_9_contigs|length 54|copies 1
ACTCGCCCGCGAAGCCAACGCGCAGCTCGGCAGCCGCAAACCTCTGGCCCTGAC
>1879547|reference Deinococcus radiodurans NEB 479_9_contigs|length 46|copies 11
ACTCGCCCGCTCCGGCATGACCATGCTGGTGGTCACGCACGAAATG
>1879547|reference Deinococcus radiodurans NEB 479_9_contigs|length 46|copies 24
ACTCGCCGTACACGCGGGGGACCGAGTGCGAGTTCTTGTACATGTG
>1879547|reference Deinococcus radiodurans NEB 479_9_contigs|length 42|copies 1
ACTCGCGCCCGCACCCGGCGCGGTAAAGCTGCGCGGGCGCGG
>1879547|reference Deinococcus radiodurans NEB 479_9_contigs|length 20|copies 1
ACTCGCGGCGCAGGCCCCAG
>1879547|reference Deinococcus radiodurans NEB 479_9_contigs|length 38|copies 1
ACTCGCGTTCCAGCGCAGAGCGGCCCACAAAGTCACGG
>1879547|reference Deinococcus radiodurans NEB 479_9_contigs|length 50|copies 1
ACTCGCTCCGCTCGCCAAAAAGACGTTGCGTCTTTTTGTCAAATGCTCTA
>1879547|reference Deinococcus radiodurans NEB 479_9_contigs|length 38|copies 2
ACTCGCTCTGCCGGGCAGCTCTCCGAGTCCGCTCTGCT
>1879547|reference Deinococcus radiodurans NEB 479_9_contigs|length 51|copies 1
ACTCGCTGCCCAGCGACAGGGCCACCACGTCCACCTCGGTGTTCAGTTCGG
>1879547|reference Deinococcus radiodurans NEB 479_9_contigs|length 41|copies 1
ACTCGCTGCTCTCGGCGCTGGGACTGATCAACACCTTCACC
>1879547|reference Deinococcus radiodurans NEB 479_9_contigs|length 30|copies 1
ACTCGCTGTCGGCCGCGTCCAGCTTGGTGG
>1879547|reference Deinococcus radiodurans NEB 479_9_contigs|length 47|copies 1
ACTCGCTTGTTGGGTGAATACGACGTTCCAGAGGCGATACACACCGA
>1879547|reference Deinococcus radiodurans NEB 479_9_contigs|length 44|copies 1
ACTCGGCAAAGGGCGCGTCGTCCAGCAGGCCCCCGCTGGCGGCC
>1879547|reference Deinococcus radiodurans NEB 479_9_contigs|length 30|copies 2
ACTCGGCCAAAATCGCGGTCGAGAGCGGCG
>1879547|reference Deinococcus radiodurans NEB 479_9_contigs|length 43|copies 1
ACTCGGCCAGCAGATACTCCAGTCGGGTCTGTGCGTTCTCCTG
>1879547|reference Deinococcus radiodurans NEB 479_9_contigs|length 43|copies 1
ACTCGGCCCTGACGCCCGTGACCGAACCCCGCGCCGTTCCCCT
>1879547|reference Deinococcus radiodurans NEB 479_9_contigs|length 51|copies 1
ACTCGGCGACCTGCACCGGGGCCTGGAACTCGCCCGCGAACTGGCCGACCT
>1879547|reference Deinococcus radiodurans NEB 479_9_contigs|length 39|copies 1
ACTCGGCGCGGCGAGCAGCAGCAGGGCCATGACGGTCAT
>1879547|reference Deinococcus radiodurans NEB 479_9_contigs|length 27|copies 1
ACTCGGCTTCCGTCGCGGGTGGTGCGG
>1879547|reference Deinococcus radiodurans NEB 479_9_contigs|length 30|copies 4
ACTCGGCTTCCGTCGCGGGTGGTGCGGGCC
>1879547|reference Deinococcus radiodurans NEB 479_9_contigs|length 30|copies 1
ACTCGGTCATGCCCGCGTCCACCAGGCAGA
>1879547|reference Deinococcus radiodurans NEB 479_9_contigs|length 54|copies 1
ACTCGGTCTGGAGGCCCTGACGCAGCGCATCCTGGAGCAGACCGCCGCCTGGCC
>1879547|reference Deinococcus radiodurans NEB 479_9_contigs|length 34|copies 1
ACTCGGTGATCAGGCCGCGCTCAGCCTTCTTGGT
>1879547|reference Deinococcus radiodurans NEB 479_9_contigs|length 41|copies 1
ACTCGGTGCGCTTTGCCGACCTGCTGGAAATCCCTGCCGAC
>1879547|reference Deinococcus radiodurans NEB 479_9_contigs|length 31|copies 1
ACTCGGTGGACTGACGCGGCGCGGCGCCCGC
>1879547|reference Deinococcus radiodurans NEB 479_9_contigs|length 42|copies 1
ACTCGTCCAAATCCTCGCGCTCGATGAGGTAGACCTCCCAGC
>1879547|reference Deinococcus radiodurans NEB 479_9_contigs|length 29|copies 4
ACTCGTGAATACGTCGCGGCTTGCGGTCG
>1879547|reference Deinococcus radiodurans NEB 479_9_contigs|length 32|copies 1
ACTCGTGAATACGTCGCGGCTTGCGGTCGTCT
>1879547|reference Deinococcus radiodurans NEB 479_9_contigs|length 30|copies 2
ACTCTATGCGGGCCGCGAGTTGAGCGACCT
>1879547|reference Deinococcus radiodurans NEB 479_9_contigs|length 57|copies 1
ACTCTCCACCCTTCACCCTCTCCCCTCCTCAGCGAGCGGCTTTTTCCACCCGCGCCG
>1879547|reference Deinococcus radiodurans NEB 479_9_contigs|length 41|copies 1
ACTCTCCAGCGTCCCTGTACCCACGCGCCACGATCAGCGGA
>1879547|reference Deinococcus radiodurans NEB 479_9_contigs|length 43|copies 1
ACTCTCCAGCGTCCCTGTACCCACGCGCCACGATCAGCGGAAG
>1879547|reference Deinococcus radiodurans NEB 479_9_contigs|length 48|copies 1
ACTCTCCTGTTCCTGGGGTGTCGGCGGCCTTATACAAACGCCGCAGGA
>1879547|reference Deinococcus radiodurans NEB 479_9_contigs|length 40|copies 1
ACTCTCCTTCGCGCATCCAGAACAGGCACTTGAAAGCGCG
>1879547|reference Deinococcus radiodurans NEB 479_9_contigs|length 31|copies 1
ACTCTCGCACGTTACTGGTGGAAGACTGACT
>1879547|reference Deinococcus radiodurans NEB 479_9_contigs|length 44|copies 1
ACTCTCGGCGACCGTGTGACCGGGCGTGATGATTTCAGCCAGGG
>1879547|reference Deinococcus radiodurans NEB 479_9_contigs|length 41|copies 1
ACTCTGCGTCGCTTTGCGGGTAAATCATCCAAAAATTGCGG
>1879547|reference Deinococcus radiodurans NEB 479_9_contigs|length 54|copies 1
ACTCTGGCAAGCTATTCCCGGTCGGGTCAATGCCAGGAATTTCAGCCGCTACAG
>1879547|reference Deinococcus radiodurans NEB 479_9_contigs|length 30|copies 3
ACTCTGGGAAGACCGCGACCGCAACACGGG
>1879547|reference Deinococcus radiodurans NEB 479_9_contigs|length 51|copies 1
ACTCTGGGGCGTACGGCGGTAGAAACACCAGTGACAGGCGTTCGTGGAGAC
>1879547|reference Deinococcus radiodurans NEB 479_9_contigs|length 44|copies 1
ACTCTGGTTGATGTTCGTGCCGCGCACCGGCGGGCCGCTGCAAG
>1879547|reference Deinococcus radiodurans NEB 479_9_contigs|length 51|copies 1
ACTCTGGTTTGGCTGCGTCATGGTTGAACCTCCTTTTAGTTCGCCATTACC
>1879547|reference Deinococcus radiodurans NEB 479_9_contigs|length 48|copies 1
ACTGAAAGGAGTAGGAAAAGATACGGATTCCGCGATATGGATGCACAG
>1879547|reference Deinococcus radiodurans NEB 479_9_contigs|length 41|copies 1
ACTGAAAGGTTTACGCGAGCTAACCAACATGGAAAACCGCT
>1879547|reference Deinococcus radiodurans NEB 479_9_contigs|length 36|copies 1
ACTGAACATATCACGCGCGCGCGGCCCGTTCTCCAG
>1879547|reference Deinococcus radiodurans NEB 479_9_contigs|length 40|copies 1
ACTGACCCCGAGCGTCAGCACGTCGCGGCTGGTCACAGCG
>1879547|reference Deinococcus radiodurans NEB 479_9_contigs|length 30|copies 1
ACTGAGAGTTAGGTGTGGTGATAATACGTT
>1879547|reference Deinococcus radiodurans NEB 479_9_contigs|length 51|copies 1
ACTGAGCGCCGAGCTGCTTCCCGAGGGGGACCACCCCGTTCAAATCCTGCT
>1879547|reference Deinococcus radiodurans NEB 479_9_contigs|length 54|copies 8
ACTGAGGACTTTGCCGCAGGCAGCACGCGGCGTTCTGTTTTTCTTTGCAGCCAC
>1879547|reference Deinococcus radiodurans NEB 479_9_contigs|length 27|copies 1
ACTGAGTAGCCGCGACATCGCCGCCAG
>1879547|reference Deinococcus radiodurans NEB 479_9_contigs|length 46|copies 2
ACTGAGTTTAGGACGAGCAGAAGTCTTACTCGAAGAGGCAGGACGC
>1879547|reference Deinococcus radiodurans NEB 479_9_contigs|length 53|copies 1
ACTGCAACGAAATCGCCATGTACCGGGAGCTGACGCCCTGAGACGTACGTGTG
>1879547|reference Deinococcus radiodurans NEB 479_9_contigs|length 16|copies 1
ACTGCAACGAGCTGGC
>1879547|reference Deinococcus radiodurans NEB 479_9_contigs|length 29|copies 1
ACTGCAACGAGCTGGCGCTGTTGCCCTAC
>1879547|reference Deinococcus radiodurans NEB 479_9_contigs|length 33|copies 13
ACTGCAACGAGCTGGCGCTGTTGCCCTACTACA
>1879547|reference Deinococcus radiodurans NEB 479_9_contigs|length 34|copies 1
ACTGCAACGAGCTGGCGCTGTTGCCCTACTACAT
>1879547|reference Deinococcus radiodurans NEB 479_9_contigs|length 37|copies 1
ACTGCAAGGCGGCCGGGCTCGCGTACTGCTCGCGCAG
>1879547|reference Deinococcus radiodurans NEB 479_9_contigs|length 34|copies 1
ACTGCACGTTGCTCTCGCCTCGCAGGAACCACAG
>1879547|reference Deinococcus radiodurans NEB 479_9_contigs|length 36|copies 1
ACTGCATGTTGACCGGCACCAGCGGGCGGGTGGCTC
>1879547|reference Deinococcus radiodurans NEB 479_9_contigs|length 30|copies 1
ACTGCCCCAGTTCCGCGAACACCGCGCGGC
>1879547|reference Deinococcus radiodurans NEB 479_9_contigs|length 31|copies 1
ACTGCCCCAGTTCCGCGAACACCGCGCGGCT
>1879547|reference Deinococcus radiodurans NEB 479_9_contigs|length 39|copies 1
ACTGCCCCAGTTCCGCGAACACCGCGCGGCTGATGACGA
>1879547|reference Deinococcus radiodurans NEB 479_9_contigs|length 47|copies 1
ACTGCCGCCGATTCAGGTCTACGAAGTGGGCGGGCGCTACTTCGTCA
>1879547|reference Deinococcus radiodurans NEB 479_9_contigs|length 30|copies 1
ACTGCCGCTGGTCCGCGAGGAGCGCACCCT
>1879547|reference Deinococcus radiodurans NEB 479_9_contigs|length 30|copies 2
ACTGCCGGGTATCCGCGGTTCAAAGGGAGA
>1879547|reference Deinococcus radiodurans NEB 479_9_contigs|length 48|copies 1
ACTGCCGTGATCCGCCGCGGACCGCGCCATTCCTCATGCACCGAGTCC
>1879547|reference Deinococcus radiodurans NEB 479_9_contigs|length 30|copies 7
ACTGCCTCCAGTTCGCGGCGGCGGTAGGCG
>1879547|reference Deinococcus radiodurans NEB 479_9_contigs|length 46|copies 1
ACTGCCTTGATGGAGAGGCGGGGAATGACCGCCTGATCCACCTCCA
>1879547|reference Deinococcus radiodurans NEB 479_9_contigs|length 45|copies 1
ACTGCGCCAGCTCATCGAAAACCACCACCGCTGGACGGGTTCGCA
>1879547|reference Deinococcus radiodurans NEB 479_9_contigs|length 40|copies 1
ACTGCGCCAGGCCCGCCGCGTCGCCCACCAGCACCTGGTC
>1879547|reference Deinococcus radiodurans NEB 479_9_contigs|length 41|copies 1
ACTGCGCGAGGTGGCGGCGGTGTTCGCGGCGGTCCACCACG
>1879547|reference Deinococcus radiodurans NEB 479_9_contigs|length 45|copies 1
ACTGCGGGATGGACATGCACAGAGATGTGAATGCCGCCCTGAACA
>1879547|reference Deinococcus radiodurans NEB 479_9_contigs|length 41|copies 1
ACTGCGGTACGCCCCGGGCCGGGGCTGGCGGGCACTGGGCC
>1879547|reference Deinococcus radiodurans NEB 479_9_contigs|length 30|copies 3
ACTGCTACGCGCTCGCGGTCGGCTGGCAGC
>1879547|reference Deinococcus radiodurans NEB 479_9_contigs|length 33|copies 1
ACTGCTCGCCCAGACGCACGTAGTTCTGCATCG
>1879547|reference Deinococcus radiodurans NEB 479_9_contigs|length 43|copies 1
ACTGCTCTAGGTCGCTCGGTTCAAACCTCAAGTCGAACAGTCC
>1879547|reference Deinococcus radiodurans NEB 479_9_contigs|length 43|copies 1
ACTGCTCTATGTCAACGACTTAGTTGAACGGGCGTTTCCGAAG
>1879547|reference Deinococcus radiodurans NEB 479_9_contigs|length 51|copies 1
ACTGCTGACGTATCACCTCAATAAGGAGGCTAGGAGGAGGACAGGCTTTGG
>1879547|reference Deinococcus radiodurans NEB 479_9_contigs|length 42|copies 1
ACTGCTGCATGAGGGCAGGGCGCACCTGGTCGTTGTACTTCG
>1879547|reference Deinococcus radiodurans NEB 479_9_contigs|length 28|copies 1
ACTGCTGCGCGGACGCGACATGGCACTT
>1879547|reference Deinococcus radiodurans NEB 479_9_contigs|length 26|copies 1
ACTGCTGCTCTACCTGGGACACGGCA
>1879547|reference Deinococcus radiodurans NEB 479_9_contigs|length 55|copies 1
ACTGCTGGCCGACTTCGGTGACGCCCACACCTACGTGCGCGACCCGGAAGGCGCC
>1879547|reference Deinococcus radiodurans NEB 479_9_contigs|length 39|copies 1
ACTGCTGTATCCCGAAATCCCGCTGGACTGACAGGGCCG
>1879547|reference Deinococcus radiodurans NEB 479_9_contigs|length 44|copies 1
ACTGCTTCACGAGCGTGGTGTTCAGGTCAGTCACGAGGGTTCTG
>1879547|reference Deinococcus radiodurans NEB 479_9_contigs|length 55|copies 1
ACTGGAAACCCGACCTGGTGATTTCGGCGGGCGACCTCGTGGCCGGGCAAAAAGC
>1879547|reference Deinococcus radiodurans NEB 479_9_contigs|length 30|copies 5
ACTGGAAATCGACCGCGAAGTCCGCAAGGG
>1879547|reference Deinococcus radiodurans NEB 479_9_contigs|length 51|copies 1
ACTGGAAATCGACCGCGAAGTCCGCAAGGGCAAGATGTACACCCTGTCGTA
>1879547|reference Deinococcus radiodurans NEB 479_9_contigs|length 43|copies 1
ACTGGAAATGCACAGCAGGCCACCCGACACATCGAGCAGGCCC
>1879547|reference Deinococcus radiodurans NEB 479_9_contigs|length 40|copies 2
ACTGGAAGAAGATGACGATCCCCAAGTCATCTTCGAGACT
>1879547|reference Deinococcus radiodurans NEB 479_9_contigs|length 31|copies 1
ACTGGAAGACGCCCGCGAGTTGCTGCTGACC
>1879547|reference Deinococcus radiodurans NEB 479_9_contigs|length 39|copies 1
ACTGGAAGACGCCCGCGAGTTGCTGCTGACCTTTCTGGG
>1879547|reference Deinococcus radiodurans NEB 479_9_contigs|length 43|copies 1
ACTGGAAGAGGAGCGCGAGCTGCTGCTGGGCAACCTGAGCGAG
>1879547|reference Deinococcus radiodurans NEB 479_9_contigs|length 30|copies 2
ACTGGAGGCCCGCCGCGAACTGGAGGGACG
>1879547|reference Deinococcus radiodurans NEB 479_9_contigs|length 41|copies 1
ACTGGCAAAGCGACCTGTGGCACCCGGTGGAGCGCGACTTT
>1879547|reference Deinococcus radiodurans NEB 479_9_contigs|length 42|copies 1
ACTGGCAAAGCGACCTGTGGCACCCGGTGGAGCGCGACTTTA
>1879547|reference Deinococcus radiodurans NEB 479_9_contigs|length 45|copies 1
ACTGGCCAACGAACTGATTCACCGGGGGCTGGAATCCGAGGCGCT
>1879547|reference Deinococcus radiodurans NEB 479_9_contigs|length 45|copies 1
ACTGGCCCCAGAGTCGGGCACCGCCACCCGCGACGAACTCGACCG
>1879547|reference Deinococcus radiodurans NEB 479_9_contigs|length 30|copies 3
ACTGGCCCGCCATCGCGGTGCATTTCGGCA
>1879547|reference Deinococcus radiodurans NEB 479_9_contigs|length 45|copies 1
ACTGGCCGCACGCCATGCTCGGCGGCAGCACCCACGACACCAAGC
>1879547|reference Deinococcus radiodurans NEB 479_9_contigs|length 50|copies 1
ACTGGCCGTATATCAAGGGTAATACAGATTTTTTGTTTCCCACAACTGGA
>1879547|reference Deinococcus radiodurans NEB 479_9_contigs|length 17|copies 1
ACTGGCCTGACGGCACT
>1879547|reference Deinococcus radiodurans NEB 479_9_contigs|length 32|copies 1
ACTGGCGAGGTTGCGCGTGACGCCGCGCTCGG
>1879547|reference Deinococcus radiodurans NEB 479_9_contigs|length 39|copies 1
ACTGGCGCGACTTTTTGCAGATCAGGACCATCGGGCACG
>1879547|reference Deinococcus radiodurans NEB 479_9_contigs|length 38|copies 2
ACTGGCGCTGATGCCTTCTTCGCGGCAGGCGACTTGCA
>1879547|reference Deinococcus radiodurans NEB 479_9_contigs|length 54|copies 1
ACTGGCGGGCTTTTCCATTCCCGCCGCCGAGCACTCCACCATCACCAGCTGGGG
>1879547|reference Deinococcus radiodurans NEB 479_9_contigs|length 44|copies 3
ACTGGCGGTCTTGACCGACTCCACGACGGCCACGGCTTCGCCTG
>1879547|reference Deinococcus radiodurans NEB 479_9_contigs|length 48|copies 1
ACTGGCTCGGCTTGCGGCCCGTGCTGGCGGTGGAGGCGGGCGAGGTGG
>1879547|reference Deinococcus radiodurans NEB 479_9_contigs|length 56|copies 1
ACTGGGAAAGCGGCGGCAAGGTCCGCACCCTGTTCGCCCTCGCCAAGAACCTGATT
>1879547|reference Deinococcus radiodurans NEB 479_9_contigs|length 57|copies 1
ACTGGGAAAGCGGCGGCAAGGTCCGCACCCTGTTCGCCCTCGCCAAGAACCTGATTC
>1879547|reference Deinococcus radiodurans NEB 479_9_contigs|length 45|copies 1
ACTGGGAAAGTGCGCCAGTACGCCCGCTTGCAGCGAGTTGAAATA
>1879547|reference Deinococcus radiodurans NEB 479_9_contigs|length 48|copies 1
ACTGGGCAAGGTGACGGTGGGCGACCCGGCCCGCGACGACGTGCGAAT
>1879547|reference Deinococcus radiodurans NEB 479_9_contigs|length 35|copies 1
ACTGGGCAATCAGCGCGGTATTCATGACCTGTCGA
>1879547|reference Deinococcus radiodurans NEB 479_9_contigs|length 31|copies 3
ACTGGGCCATCTCCCGCGAGCGTTACTGGGG
>1879547|reference Deinococcus radiodurans NEB 479_9_contigs|length 48|copies 1
ACTGGGCGAAATGGGCATCATGGGGGCGCAGACCCCCGAGGAGTACGG
>1879547|reference Deinococcus radiodurans NEB 479_9_contigs|length 30|copies 1
ACTGGGCGCGGACCGCGAGGCGAAAATGGA
>1879547|reference Deinococcus radiodurans NEB 479_9_contigs|length 50|copies 1
ACTGGGCTGGATATGTCGATCACGGAGAGGCCGATACCAAACGCGAACAG
>1879547|reference Deinococcus radiodurans NEB 479_9_contigs|length 10|copies 1
ACTGGGGAAA
>1879547|reference Deinococcus radiodurans NEB 479_9_contigs|length 41|copies 6
ACTGGGGGACGCAGCGCTGCCCTTCGCGGCGGCCATCATGA
>1879547|reference Deinococcus radiodurans NEB 479_9_contigs|length 44|copies 1
ACTGGGGGCACAGCTTGCGTGTACCGTCGAGAGGCAGGTCGCTG
>1879547|reference Deinococcus radiodurans NEB 479_9_contigs|length 38|copies 1
ACTGGGGTCTGCTACAACTCCTGGTGCGACTGGGCGTG
>1879547|reference Deinococcus radiodurans NEB 479_9_contigs|length 38|copies 1
ACTGGTACGACTTGAAGTCGCGCGGCAGGGCCGCCGGG
>1879547|reference Deinococcus radiodurans NEB 479_9_contigs|length 35|copies 1
ACTGGTACGAGATCTACCTGCACCTCAAGCGCATC
>1879547|reference Deinococcus radiodurans NEB 479_9_contigs|length 16|copies 1
ACTGGTATGGCCGCCC
>1879547|reference Deinococcus radiodurans NEB 479_9_contigs|length 30|copies 6
ACTGGTCCGACGCCGCGACCTCGCCCAGTC
>1879547|reference Deinococcus radiodurans NEB 479_9_contigs|length 31|copies 2
ACTGGTCCGACGCCGCGACCTCGCCCAGTCC
>1879547|reference Deinococcus radiodurans NEB 479_9_contigs|length 41|copies 1
ACTGGTCCGACGCCGCGACCTCGCCCAGTCCCAGGTCTACC
>1879547|reference Deinococcus radiodurans NEB 479_9_contigs|length 48|copies 1
[truncated: 9,654,204 more chars]
