# Supplementary material for: Genome-wide identification of 5-methylcytosine sites in bacterial genomes by high-throughput sequencing of MspJI restriction fragments
Source: PLoS One. 2021 May 11;16(5):e0247541. doi: 10.1371/journal.pone.0247541 (PMC8112702; doi:10.1371/journal.pone.0247541)
Supplement: S1 Dataset — (GZ) [file pone.0247541.s003.gz › Data_set_1/Dei_radiodurans_1879550_FspEI_processed.fasta]

>1879550|reference Deinococcus radiodurans NEB 479_9_contigs|length 57|copies 1
AAAAAAAGAAAGCGGCGTCCCGGCACCTGCACGGGGACGCCGCCTTCCTTTTGCGCT
>1879550|reference Deinococcus radiodurans NEB 479_9_contigs|length 51|copies 1
AAAAAAGGCGTGGGCGAGCCTGCGTCTGGGGGACCCTTTCAGCATCAACCT
>1879550|reference Deinococcus radiodurans NEB 479_9_contigs|length 53|copies 1
AAAAACCTCGTCTGGGACGCCATCCTTAAAACTAGCCAGCCGATGTTGAGAGA
>1879550|reference Deinococcus radiodurans NEB 479_9_contigs|length 50|copies 2
AAAAACGGGTCATGCTTCGTCCAGGGTACGGGCCAGCGCCTGCGCCAGCG
>1879550|reference Deinococcus radiodurans NEB 479_9_contigs|length 49|copies 1
AAAAACTGCGAGACGGCGGCCACGATGCCTGGGCGGTCGGCACAGGAAA
>1879550|reference Deinococcus radiodurans NEB 479_9_contigs|length 10|copies 1
AAAAAGAGGA
>1879550|reference Deinococcus radiodurans NEB 479_9_contigs|length 54|copies 1
AAAAAGCCCCCCGCCACTGGGACGGGGGAGCCAGAGGAAAGACTCAGCGAACGA
>1879550|reference Deinococcus radiodurans NEB 479_9_contigs|length 47|copies 1
AAAAAGCGCCTCGCGGCCATCGTCAACAACCCCGAGCGCCCGGTGCA
>1879550|reference Deinococcus radiodurans NEB 479_9_contigs|length 53|copies 1
AAAAAGGCGCTGTAGGCCAGTCCCGATGCCCGGCCCCAGGGTTCGTTCAACCC
>1879550|reference Deinococcus radiodurans NEB 479_9_contigs|length 43|copies 4
AAAAAGGCGGTGTGGGCAAGTCCACGCTGGCCCTAAATCTGGC
>1879550|reference Deinococcus radiodurans NEB 479_9_contigs|length 32|copies 1
AAAAAGGCTACGTGGACCTGCTGAGCAAGGTG
>1879550|reference Deinococcus radiodurans NEB 479_9_contigs|length 53|copies 1
AAAAAGGGCCTGGGCCTGTACCAGTCGCACCGGGTCCGGCACGTCGTTCACCT
>1879550|reference Deinococcus radiodurans NEB 479_9_contigs|length 49|copies 1
AAAACAGCCGCTCGGACGCTTCGATGAGGTAGGCGTCCTCCATCGGCGG
>1879550|reference Deinococcus radiodurans NEB 479_9_contigs|length 31|copies 1
AAAACATCGAATTCCGCGAGCCGAAAAAGAT
>1879550|reference Deinococcus radiodurans NEB 479_9_contigs|length 47|copies 1
AAAACCACCGTGACGCGGGCGACCCCCTGCGGCTCGCGCAGGCGTAC
>1879550|reference Deinococcus radiodurans NEB 479_9_contigs|length 50|copies 1
AAAACCAGGGGCTTCAACCTGGAGGACACGGGCCTGACCCGCGCGGAGCG
>1879550|reference Deinococcus radiodurans NEB 479_9_contigs|length 52|copies 1
AAAACCCCGAGCAGGAAATCCAGATGTACATCAACTGCCCCGGCGGTGAGGT
>1879550|reference Deinococcus radiodurans NEB 479_9_contigs|length 52|copies 1
AAAACCTCGTCTGGGACGCCATCCTTAAAACTAGCCAGCCGATGTTGAGAGA
>1879550|reference Deinococcus radiodurans NEB 479_9_contigs|length 48|copies 1
AAAACGACCACACCGACGGACACATCGACACCATCACCCGCTTTGCCG
>1879550|reference Deinococcus radiodurans NEB 479_9_contigs|length 38|copies 1
AAAACGGTGTCTCGCGCAATGAGGCCATGAACAGCCTT
>1879550|reference Deinococcus radiodurans NEB 479_9_contigs|length 52|copies 1
AAAACTGCCCTTGCCCGTGAAATGGGTGTGAACCGCGATACTCTGTACGAGG
>1879550|reference Deinococcus radiodurans NEB 479_9_contigs|length 61|copies 1
AAAAGAAAAAACCCCAGCATTTCTGCTGGAGTCTTCTGGTGCCGAGGATGGGATTTGAACC
>1879550|reference Deinococcus radiodurans NEB 479_9_contigs|length 41|copies 2
AAAAGAGGACCTGGTGCTGGCCCTCAGTGACGGCACCATCA
>1879550|reference Deinococcus radiodurans NEB 479_9_contigs|length 42|copies 1
AAAAGAGGACCTGGTGCTGGCCCTCAGTGACGGCACCATCAT
>1879550|reference Deinococcus radiodurans NEB 479_9_contigs|length 33|copies 1
AAAAGATACGGATTCCGCGATATGGATGCACAG
>1879550|reference Deinococcus radiodurans NEB 479_9_contigs|length 45|copies 1
AAAAGATGTTAATGGAGTAATACAAAATTCGTCCGGATTTGGAGA
>1879550|reference Deinococcus radiodurans NEB 479_9_contigs|length 44|copies 1
AAAAGCAGCGTGGCGGTCAACCTCGCCGCCTCGCTCGCCCACGA
>1879550|reference Deinococcus radiodurans NEB 479_9_contigs|length 42|copies 1
AAAAGCCCCGGCGCACACCGACGACCTCGATGCCCTGCTGGG
>1879550|reference Deinococcus radiodurans NEB 479_9_contigs|length 31|copies 1
AAAAGCGCGACCCCCGCGACTTCGCGCTGTG
>1879550|reference Deinococcus radiodurans NEB 479_9_contigs|length 55|copies 1
AAAAGGAAGCGAGGGGGTCACACTCCCGTCATGTCTTTTCGACAGACTGAAAGCA
>1879550|reference Deinococcus radiodurans NEB 479_9_contigs|length 28|copies 1
AAAAGGACGACGACGCGGCGATTGCCCG
>1879550|reference Deinococcus radiodurans NEB 479_9_contigs|length 52|copies 1
AAAAGGGACTGTTCGCGGTTTCACGGCAAAAAGAACCTTCGCCGGACAGCGC
>1879550|reference Deinococcus radiodurans NEB 479_9_contigs|length 57|copies 3
AAAAGGGACTGTTCGCGGTTTCACGGCAAAAAGAACCTTCGCCGGACAGCGCAATTG
>1879550|reference Deinococcus radiodurans NEB 479_9_contigs|length 50|copies 1
AAAAGGGGCGGGCAGTTGCCAGTCCGGACAGAGGGTTCAGCACAGAAACG
>1879550|reference Deinococcus radiodurans NEB 479_9_contigs|length 24|copies 1
AAAAGGGGCTGAAGGTGCAGGAGA
>1879550|reference Deinococcus radiodurans NEB 479_9_contigs|length 50|copies 1
AAAAGGGGCTGAAGGTGCAGGAGACGATTTTGTTGGAGAGGTAATACGGA
>1879550|reference Deinococcus radiodurans NEB 479_9_contigs|length 54|copies 8
AAAAGGGGCTGAAGGTGCAGGAGACGATTTTGTTGGAGAGGTAATACGGATTCC
>1879550|reference Deinococcus radiodurans NEB 479_9_contigs|length 49|copies 1
AAAAGGTAAATGTCGAGCTTGAGAGCCTGGGCCTGTACTATGCCCGCCA
>1879550|reference Deinococcus radiodurans NEB 479_9_contigs|length 48|copies 6
AAAAGGTGGAGTTGCCGATCCATTTCTTTTCGCCGTTGATGACCCAGG
>1879550|reference Deinococcus radiodurans NEB 479_9_contigs|length 58|copies 1
AAAAGTACGTCAACCTCGCCCGGATGCTCGAGCGCCTGACCGAGATGAGCCAGAACCT
>1879550|reference Deinococcus radiodurans NEB 479_9_contigs|length 51|copies 1
AAAAGTGGTGCTTGGCGTGATGGGCGGTCATCGCCTGGGTCGCGCCGGGGT
>1879550|reference Deinococcus radiodurans NEB 479_9_contigs|length 40|copies 1
AAAATATAAACATCCGCAACTTTAGACGCCATAAAGACTC
>1879550|reference Deinococcus radiodurans NEB 479_9_contigs|length 37|copies 1
AAAATCCCGCTGCTTTCCACCTGGCCTGCGCGGTACA
>1879550|reference Deinococcus radiodurans NEB 479_9_contigs|length 10|copies 1
AAAATCCGCC
>1879550|reference Deinococcus radiodurans NEB 479_9_contigs|length 62|copies 1
AAAATCGACCTCATCCGCCCGGAACTCGAAGGCAAGGTCGCCCCCCGCGAACCCCGCGCCCC
>1879550|reference Deinococcus radiodurans NEB 479_9_contigs|length 49|copies 1
AAAATCTCGACGGCTTCGGCCACCCGCCCGCGCCCCACCAGAAACAGGG
>1879550|reference Deinococcus radiodurans NEB 479_9_contigs|length 52|copies 1
AAAATGCACTGCTCGTCGCCGGTGCCCGGAACCAGGGCTTTCTGATCGATCC
>1879550|reference Deinococcus radiodurans NEB 479_9_contigs|length 10|copies 1
AAACAACCCC
>1879550|reference Deinococcus radiodurans NEB 479_9_contigs|length 56|copies 1
AAACACCGAAGACATCTACGCCGGGATCGAGTGGAAGGCCGGGACCGACGAGGCCG
>1879550|reference Deinococcus radiodurans NEB 479_9_contigs|length 45|copies 1
AAACACGAAAATCCCGGCGGCGATGTAGTTGAGCATGATGGTGTT
>1879550|reference Deinococcus radiodurans NEB 479_9_contigs|length 47|copies 1
AAACACGTAGAACAGAATCAGGTCCCGCGCCGCGAAGATGCCCAGCA
>1879550|reference Deinococcus radiodurans NEB 479_9_contigs|length 41|copies 1
AAACACTTTTGCGCTCGGTGACGATGTGCAATATTTCGTCC
>1879550|reference Deinococcus radiodurans NEB 479_9_contigs|length 50|copies 1
AAACAGATTCCCTTGGGTGCCTGCCGAGCAGGCCGGGGGTCGAGCGCTGC
>1879550|reference Deinococcus radiodurans NEB 479_9_contigs|length 38|copies 1
AAACAGGGTGTTGGTCCGCGCCGCGTCGCAGTTGGAGG
>1879550|reference Deinococcus radiodurans NEB 479_9_contigs|length 50|copies 1
AAACATGTGCTGCTCACGGGAGGTTCCCGGGGGCTGGGCCTCGCGCTGGG
>1879550|reference Deinococcus radiodurans NEB 479_9_contigs|length 47|copies 7
AAACCACCTGATGCAGCTGTTTTCCCTGACCGCGATGGAAGCGCCCT
>1879550|reference Deinococcus radiodurans NEB 479_9_contigs|length 40|copies 1
AAACCACTGGAATGCCGCCTTCTTTGCACTGAGTTTAGGA
>1879550|reference Deinococcus radiodurans NEB 479_9_contigs|length 37|copies 1
AAACCATAGACGTACAGCCAGGCATACCCGTTGCTCT
>1879550|reference Deinococcus radiodurans NEB 479_9_contigs|length 10|copies 1
AAACCATCGT
>1879550|reference Deinococcus radiodurans NEB 479_9_contigs|length 55|copies 2
AAACCCCCGAACGCATCGAAAAACGCCTCGCCCGCGCCCGCGACGAGATTCAGGA
>1879550|reference Deinococcus radiodurans NEB 479_9_contigs|length 45|copies 1
AAACCCCGAGCAGGAAATCCAGATGTACATCAACTGCCCCGGCGG
>1879550|reference Deinococcus radiodurans NEB 479_9_contigs|length 50|copies 1
AAACCCCGAGCAGGAAATCCAGATGTACATCAACTGCCCCGGCGGTGAGG
>1879550|reference Deinococcus radiodurans NEB 479_9_contigs|length 51|copies 5
AAACCCCGAGCAGGAAATCCAGATGTACATCAACTGCCCCGGCGGTGAGGT
>1879550|reference Deinococcus radiodurans NEB 479_9_contigs|length 30|copies 1
AAACCCGGCCAACCGCGAGCTGCTGACCGC
>1879550|reference Deinococcus radiodurans NEB 479_9_contigs|length 52|copies 4
AAACCCTGACCGGCATGGTGCGGGCGGGGGCCGACGCGATTATCACTTATCA
>1879550|reference Deinococcus radiodurans NEB 479_9_contigs|length 42|copies 1
AAACCGCTCGACCTCGCGGCGCGGATCAACGCGGCCAACATC
>1879550|reference Deinococcus radiodurans NEB 479_9_contigs|length 29|copies 1
AAACCGCTGCGGCTCGGCGCGGGCGAGGT
>1879550|reference Deinococcus radiodurans NEB 479_9_contigs|length 50|copies 1
AAACCGGACGCAGGCTCAGGCCCAACTTCAGGCCAGGTCGTCGAGCACCG
>1879550|reference Deinococcus radiodurans NEB 479_9_contigs|length 66|copies 1
AAACCGTAAGGAAAACCGTTTCCGGGCATGGGCAGAATTTGGTAACGTTTCCAGCAGTGGAGGAGG
>1879550|reference Deinococcus radiodurans NEB 479_9_contigs|length 43|copies 1
AAACCGTCGAGCACCAGCAGTTGCGGCTTGCCGGTGGTGATGC
>1879550|reference Deinococcus radiodurans NEB 479_9_contigs|length 51|copies 1
AAACCGTGAGTGCGCCCTTCCGCTTCGGTGGCGTCGGCAGCAGCGACAGCT
>1879550|reference Deinococcus radiodurans NEB 479_9_contigs|length 47|copies 1
AAACCTACCTGTACATTCGCTGAGCGCCCCGCCCGGGCGACCCGGCC
>1879550|reference Deinococcus radiodurans NEB 479_9_contigs|length 53|copies 3
AAACCTACCTGTACATTCGCTGAGCGCCCCGCCCGGGCGACCCGGCCTGCCCC
>1879550|reference Deinococcus radiodurans NEB 479_9_contigs|length 54|copies 1
AAACCTCAACCGGGGCCTGACCGACGAACTCAAGCGCCGCCTGCAAGCGCGGGG
>1879550|reference Deinococcus radiodurans NEB 479_9_contigs|length 30|copies 3
AAACCTCGACCACCGCGGAGCCGTCGGCGC
>1879550|reference Deinococcus radiodurans NEB 479_9_contigs|length 55|copies 1
AAACCTCGGCGTCCGGTTCCTGCGCGTGGCTTTCGCCCGACTCCACGCCGCCGGG
>1879550|reference Deinococcus radiodurans NEB 479_9_contigs|length 43|copies 1
AAACCTCTGAGCCTGCCGTAAAAGCCGCGGTTGATTTCGTCCT
>1879550|reference Deinococcus radiodurans NEB 479_9_contigs|length 47|copies 2
AAACCTCTTTTCCTTCCAGCTCACCGACACCGCGCCGCGCTACGCTG
>1879550|reference Deinococcus radiodurans NEB 479_9_contigs|length 49|copies 1
AAACCTGCGAACGGTTCCAGCCCTGCTGTCGCCAGCACGCCTGCCGCCC
>1879550|reference Deinococcus radiodurans NEB 479_9_contigs|length 57|copies 1
AAACCTGCTCTGGAGGTACGGGGTCAATCAGAAGCGGACCCTGCCTGCTCCAAGAGC
>1879550|reference Deinococcus radiodurans NEB 479_9_contigs|length 32|copies 1
AAACCTGGTACAAGATGGCCGCCCTGATTCAG
>1879550|reference Deinococcus radiodurans NEB 479_9_contigs|length 52|copies 2
AAACCTGGTACAAGATGGCCGCCCTGATTCAGTCGGGCCTGGACCTCACCCC
>1879550|reference Deinococcus radiodurans NEB 479_9_contigs|length 30|copies 18
AAACCTTCAGCCCCGCGGCGGCGGCCAGCG
>1879550|reference Deinococcus radiodurans NEB 479_9_contigs|length 31|copies 2
AAACCTTCAGCCCCGCGGCGGCGGCCAGCGC
>1879550|reference Deinococcus radiodurans NEB 479_9_contigs|length 41|copies 1
AAACGAAAATCTGGAGCTGCTCGCCGCGACCCAACTCGCTG
>1879550|reference Deinococcus radiodurans NEB 479_9_contigs|length 39|copies 1
AAACGACGGTCCCCGCGCCGGACAGCGCCGCCGAGATCG
>1879550|reference Deinococcus radiodurans NEB 479_9_contigs|length 29|copies 1
AAACGCATCACTTCGCGGAAGCCCCGGCG
>1879550|reference Deinococcus radiodurans NEB 479_9_contigs|length 53|copies 5
AAACGCATCACTTCGCGGAAGCCCCGGCGCTCCAGCATCGGCAGCGCGTCGGC
>1879550|reference Deinococcus radiodurans NEB 479_9_contigs|length 46|copies 2
AAACGCCCCGCCGCACACGCTCAGCGCCGCGCCGACCAGCACGCCC
>1879550|reference Deinococcus radiodurans NEB 479_9_contigs|length 51|copies 1
AAACGCCCTGGGACGGCGTGAAGGTCATCGACGCGCCGCAGATTCCCGACT
>1879550|reference Deinococcus radiodurans NEB 479_9_contigs|length 41|copies 3
AAACGCGGCGCTTTGCCACGCGGGTGGCGGCACGACGCGCG
>1879550|reference Deinococcus radiodurans NEB 479_9_contigs|length 42|copies 1
AAACGCGGTGGTGGTGGCGCTCCCCGCGTGCGGGTCAGCAGC
>1879550|reference Deinococcus radiodurans NEB 479_9_contigs|length 37|copies 1
AAACGCTCTACGGCGTGCGCCACCGCCCCTACAACAT
>1879550|reference Deinococcus radiodurans NEB 479_9_contigs|length 48|copies 3
AAACGCTGCTGGGCACGGCCAACCTCGCCGCCGCGATGACGGTGGAGG
>1879550|reference Deinococcus radiodurans NEB 479_9_contigs|length 43|copies 3
AAACGCTGGCGAAGATGATGGTGGGCCGCGACGTGACCCTGAG
>1879550|reference Deinococcus radiodurans NEB 479_9_contigs|length 49|copies 1
AAACGCTTGATGTGACTGCGCTTCTCCGTTTCAGTGCCCTAACGCTGGG
>1879550|reference Deinococcus radiodurans NEB 479_9_contigs|length 45|copies 5
AAACGGCGCCCGGCACGCCCACGTCGCCCGCGAGGACGACAACCT
>1879550|reference Deinococcus radiodurans NEB 479_9_contigs|length 41|copies 1
AAACGGCGCCCGGCTCAGCGCGAGTGTGCTGGGCCTGGGCG
>1879550|reference Deinococcus radiodurans NEB 479_9_contigs|length 50|copies 1
AAACGGGGCGCTGTACTGGGCGCTGCTCGACACCGGGCTGGCCGACAGTG
>1879550|reference Deinococcus radiodurans NEB 479_9_contigs|length 39|copies 2
AAACGGTCAGCCCGCGCTTTTCCATGCAGCGGCAGGTCA
>1879550|reference Deinococcus radiodurans NEB 479_9_contigs|length 54|copies 1
AAACTACCAGATTCAATCGGAATCCGTATTAGACATCCTGCCCCCAGAGCGGGG
>1879550|reference Deinococcus radiodurans NEB 479_9_contigs|length 47|copies 1
AAACTCGCCGCCAGCCAGGAATTCGTGGACCGCGACGACGCTCTGAA
>1879550|reference Deinococcus radiodurans NEB 479_9_contigs|length 44|copies 2
AAACTCGCGCAGTTCCTCCACGTCGGCCACCAGCGTGTCGAGGT
>1879550|reference Deinococcus radiodurans NEB 479_9_contigs|length 50|copies 1
AAACTCGGGCCTGTTCGTCAGCGCCCAGAGCGCGTAGGCCAGCGCGTGCG
>1879550|reference Deinococcus radiodurans NEB 479_9_contigs|length 46|copies 1
AAACTCTCTCCCGTTAACTCATTCGAGTCCACTGGGCAGACGACCT
>1879550|reference Deinococcus radiodurans NEB 479_9_contigs|length 47|copies 10
AAACTGGAGCGCGACCTGTCGGGGGCCTTCCGCGAGGTGTACGGACG
>1879550|reference Deinococcus radiodurans NEB 479_9_contigs|length 47|copies 2
AAACTGGCCGACACGCTGGCAAAGGAGCGCCGCGAACTGGAAGTCCA
>1879550|reference Deinococcus radiodurans NEB 479_9_contigs|length 41|copies 3
AAACTGTTCAGCGTCGCGGCCCGCGTCGGCCAGTACGCCAA
>1879550|reference Deinococcus radiodurans NEB 479_9_contigs|length 37|copies 1
AAACTTACCTGGCGATTGCCGCCGGGGGATGGAAGGC
>1879550|reference Deinococcus radiodurans NEB 479_9_contigs|length 50|copies 1
AAACTTACCTGGCGATTGCCGCCGGGGGATGGAAGGCCGAGCGCCCCGCG
>1879550|reference Deinococcus radiodurans NEB 479_9_contigs|length 39|copies 2
AAACTTCCTCTACACCCATTTCCGCGACATCTGCGAGAT
>1879550|reference Deinococcus radiodurans NEB 479_9_contigs|length 40|copies 1
AAACTTCCTCTACACCCATTTCCGCGACATCTGCGAGATT
>1879550|reference Deinococcus radiodurans NEB 479_9_contigs|length 35|copies 1
AAACTTGCGCCGCAGCGCCGCTTCGCTGGCGGGGG
>1879550|reference Deinococcus radiodurans NEB 479_9_contigs|length 60|copies 1
AAACTTTAAGGGACGCGGCGCGGAAATGTCCGGGCGGCCCGGACAGCAGCGGAGCTACCC
>1879550|reference Deinococcus radiodurans NEB 479_9_contigs|length 60|copies 2
AAAGAAAAAACCCCAGCATTTCTGCTGGAGTCTTCTGGTGCCGAGGATGGGATTTGAACC
>1879550|reference Deinococcus radiodurans NEB 479_9_contigs|length 49|copies 1
AAAGAAGACGCCTGCTCAACCAGTACCTCCAACCCTGAGTGTCGCCCTG
>1879550|reference Deinococcus radiodurans NEB 479_9_contigs|length 39|copies 2
AAAGACAGCATGGCACGTCGCCCGGGGCAGGCAGACTCG
>1879550|reference Deinococcus radiodurans NEB 479_9_contigs|length 13|copies 1
AAAGACCTGGCAG
>1879550|reference Deinococcus radiodurans NEB 479_9_contigs|length 53|copies 1
AAAGAGCATCTTCCGAAGTTTCGTCATACGCAAGGCCTGGCCCGGTCACGGGC
>1879550|reference Deinococcus radiodurans NEB 479_9_contigs|length 44|copies 1
AAAGATGACGTGTACTGCGTGGATGTCCTCCGGCAGATCAAAGC
>1879550|reference Deinococcus radiodurans NEB 479_9_contigs|length 47|copies 2
AAAGATTTCTGCGCCGCCCCCCGGCATCGCCGCGAGTCCCGCCGCCT
>1879550|reference Deinococcus radiodurans NEB 479_9_contigs|length 27|copies 1
AAAGCAATGACCTCGCGGGGTTTTCCC
>1879550|reference Deinococcus radiodurans NEB 479_9_contigs|length 30|copies 1
AAAGCAATGACCTCGCGGGGTTTTCCCCGT
>1879550|reference Deinococcus radiodurans NEB 479_9_contigs|length 53|copies 1
AAAGCACCTCGCCCGAAACCTACGCCGCCGACCTACGGGGCCGCCGCGCCGAG
>1879550|reference Deinococcus radiodurans NEB 479_9_contigs|length 47|copies 2
AAAGCAGACCCGGCGGCCATGCAGAATCAGGGCGTGGTGCAAAAATA
>1879550|reference Deinococcus radiodurans NEB 479_9_contigs|length 46|copies 1
AAAGCCCAGTCCGGCAGCCCGGTCCAGCCCGCCGCCTCGTGCAGGT
>1879550|reference Deinococcus radiodurans NEB 479_9_contigs|length 55|copies 3
AAAGCCCCTGCTCATGCGTTCGTCAGCCCCTTTCGGGCCGCGACTGCGTGAGTCA
>1879550|reference Deinococcus radiodurans NEB 479_9_contigs|length 23|copies 1
AAAGCCCGCGAGCTTGGCCGTCA
>1879550|reference Deinococcus radiodurans NEB 479_9_contigs|length 50|copies 2
AAAGCCCGCGTATTGCCGAATCGTCCAGGGCCGGGCCGCGTACATGGTGG
>1879550|reference Deinococcus radiodurans NEB 479_9_contigs|length 44|copies 1
AAAGCCCTGTTTGGTCTGCTTGTCGAGGGTCACGCGCACCATCA
>1879550|reference Deinococcus radiodurans NEB 479_9_contigs|length 46|copies 1
AAAGCCGGGTACGACGTGCAGGTTCTCGAATTCGACGCCAAAGCCG
>1879550|reference Deinococcus radiodurans NEB 479_9_contigs|length 51|copies 1
AAAGCCGTAGCTGACCAGCGGCAGCGGCACGCCGGTGACCGGAAACAGCCC
>1879550|reference Deinococcus radiodurans NEB 479_9_contigs|length 29|copies 1
AAAGCGCAGCACCGGGGCAATGTCGTCCA
>1879550|reference Deinococcus radiodurans NEB 479_9_contigs|length 42|copies 2
AAAGCGCCACGTCACGCATTCCCGCCGCGTCGAGCACCTTGT
>1879550|reference Deinococcus radiodurans NEB 479_9_contigs|length 48|copies 1
AAAGCGCCGTGGACGAACTGCTGAGCGCCGCCCGCGAGCGGGTGGAGA
>1879550|reference Deinococcus radiodurans NEB 479_9_contigs|length 49|copies 11
AAAGCGCCGTGGACGAACTGCTGAGCGCCGCCCGCGAGCGGGTGGAGAC
>1879550|reference Deinococcus radiodurans NEB 479_9_contigs|length 44|copies 1
AAAGCGGCAGACGCGCTGCTCACGCTGCCCTTTGAGGCGCAGTA
>1879550|reference Deinococcus radiodurans NEB 479_9_contigs|length 56|copies 1
AAAGCGGCGCTGGAAAGGCAGCAGGCTGAGGGTTGAGAGCGGAGAGTAGAGGGTAA
>1879550|reference Deinococcus radiodurans NEB 479_9_contigs|length 46|copies 1
AAAGCGGCTCTACGCCCGCCGCCGCCTGAGCACCGCGCCCAGCCCG
>1879550|reference Deinococcus radiodurans NEB 479_9_contigs|length 68|copies 2
AAAGCGGGGCGGGCTGGGACATGCTGCAAAAGTACGCCGCATTGACCAAGCGCTGACCCTGGGCCAAG
>1879550|reference Deinococcus radiodurans NEB 479_9_contigs|length 9|copies 1
AAAGCGGTC
>1879550|reference Deinococcus radiodurans NEB 479_9_contigs|length 32|copies 1
AAAGCGGTCGGCGGCGTCGATGAGGTTCTGGC
>1879550|reference Deinococcus radiodurans NEB 479_9_contigs|length 41|copies 1
AAAGCTAACGGCCTGGGCAGCGTCCGCGAGACCACCGGCGG
>1879550|reference Deinococcus radiodurans NEB 479_9_contigs|length 59|copies 1
AAAGCTACCCGGTCCTCGGCGAACACGGCGAGTGGGAAGGCCGGTAGACCCCGCGTCAC
>1879550|reference Deinococcus radiodurans NEB 479_9_contigs|length 59|copies 1
AAAGCTCCACACCCCTCCCGGTCTGGTCTCCTCGCCCCTGTCCGTGGAGCCTCAGGCGG
>1879550|reference Deinococcus radiodurans NEB 479_9_contigs|length 45|copies 1
AAAGCTCCGCAGGAGAGAGGGAGGGAGCCGCGAAGCGGCGGAAGG
>1879550|reference Deinococcus radiodurans NEB 479_9_contigs|length 42|copies 1
AAAGCTGCCTTATCTCAAGGAACTCGGCGTGAACGCCATTCA
>1879550|reference Deinococcus radiodurans NEB 479_9_contigs|length 54|copies 2
AAAGGAAGCGAGGGGGTCACACTCCCGTCATGTCTTTTCGACAGACTGAAAGCA
>1879550|reference Deinococcus radiodurans NEB 479_9_contigs|length 41|copies 1
AAAGGAGAACCACCATGAAAAAAGCACTGACGCTCGCCGTC
>1879550|reference Deinococcus radiodurans NEB 479_9_contigs|length 31|copies 1
AAAGGAGGCCGCGCCGCGAAGTCCGAATAGA
>1879550|reference Deinococcus radiodurans NEB 479_9_contigs|length 59|copies 1
AAAGGCCCCTCATACGGATTCCGCTTAATTCCTGCACAGTCGGGAAAGCGCCGCCTGTG
>1879550|reference Deinococcus radiodurans NEB 479_9_contigs|length 50|copies 1
AAAGGCGGGCGGGCCAGCGTGGAGGGCCTGCTCGAAGACCACGCCCTCTA
>1879550|reference Deinococcus radiodurans NEB 479_9_contigs|length 39|copies 2
AAAGGCGTTGCAGTAGTCATGAGAGACCTCCAGTCACGT
>1879550|reference Deinococcus radiodurans NEB 479_9_contigs|length 47|copies 1
AAAGGGACGGCGTAGCAAGAACCAGAATCCCACGGATTCATCCGTGG
>1879550|reference Deinococcus radiodurans NEB 479_9_contigs|length 49|copies 1
AAAGGGCCAGGGCGCCGCGCACCGCCAGTTCCTCGTCTCCCTCGCGCAG
>1879550|reference Deinococcus radiodurans NEB 479_9_contigs|length 38|copies 1
AAAGGTGGCCGGGCCGATGTCGAGCGGCACCATGCGGG
>1879550|reference Deinococcus radiodurans NEB 479_9_contigs|length 41|copies 1
AAAGTCAAAAAGAAACCAGAACAGGTTATGACATCAGAACT
>1879550|reference Deinococcus radiodurans NEB 479_9_contigs|length 46|copies 1
AAAGTCACCGAAATCGCGGTGGTGTTCAAGCGCCCGCCGCTGGGCC
>1879550|reference Deinococcus radiodurans NEB 479_9_contigs|length 50|copies 1
AAAGTCGGCGGGCTGGACATCTCCATGCTCAACCTTCAGGTCAAGGACCT
>1879550|reference Deinococcus radiodurans NEB 479_9_contigs|length 49|copies 2
AAAGTGCGGCCCGCGTAGGGATTCTTGTACAGGCCGTAGTCGAAGGGAA
>1879550|reference Deinococcus radiodurans NEB 479_9_contigs|length 42|copies 1
AAAGTGCGGGTACTCCCGCGTCAGCCGCGCCACATCGTCTCG
>1879550|reference Deinococcus radiodurans NEB 479_9_contigs|length 40|copies 2
AAAGTGTGGTCAACACGCTCTTGCTGCGTTCCATGCAGCA
>1879550|reference Deinococcus radiodurans NEB 479_9_contigs|length 58|copies 9
AAATAAAACTGGTCGCGGTTCGCCCAGGCGTCGCTGGAGTCGAGCGCCACGAAAATGG
>1879550|reference Deinococcus radiodurans NEB 479_9_contigs|length 35|copies 2
AAATACCAGGCGCGGCTCCAGGCGTCCTTGTGATC
>1879550|reference Deinococcus radiodurans NEB 479_9_contigs|length 48|copies 6
AAATACCAGGCGCGGCTCCAGGCGTCCTTGTGATCCTTACGGAAGACG
>1879550|reference Deinococcus radiodurans NEB 479_9_contigs|length 30|copies 1
AAATAGTGCACGTCGCGGTTTTGCAGGATA
>1879550|reference Deinococcus radiodurans NEB 479_9_contigs|length 31|copies 1
AAATAGTGCACGTCGCGGTTTTGCAGGATAT
>1879550|reference Deinococcus radiodurans NEB 479_9_contigs|length 39|copies 1
AAATAGTGCACGTCGCGGTTTTGCAGGATATACAGCTCG
>1879550|reference Deinococcus radiodurans NEB 479_9_contigs|length 57|copies 1
AAATCAACTGGGTGCCGGGCAACATCAAGCACGGGCGCTTCGGCAACTGGCTGGAAG
>1879550|reference Deinococcus radiodurans NEB 479_9_contigs|length 30|copies 1
AAATCACGCCCTTCGCGGTCAGGTCGGCGG
>1879550|reference Deinococcus radiodurans NEB 479_9_contigs|length 47|copies 1
AAATCACGCCCTTCGCGGTCAGGTCGGCGGGCAGTTCGGTGCGGTAC
>1879550|reference Deinococcus radiodurans NEB 479_9_contigs|length 51|copies 1
AAATCAGGGTGGCGACCCCCGCGCCGAACAGCGCCACCGAGGGCGACAACC
>1879550|reference Deinococcus radiodurans NEB 479_9_contigs|length 45|copies 1
AAATCCGCAGCGACGCGGCCCCCGACTACAACCGCGCCGATTTCT
>1879550|reference Deinococcus radiodurans NEB 479_9_contigs|length 43|copies 1
AAATCCGCGCAGTGGCGGCTACACCCTCGCGCAGCTTGGGCCT
>1879550|reference Deinococcus radiodurans NEB 479_9_contigs|length 44|copies 1
AAATCCGCGCAGTGGCGGCTACACCCTCGCGCAGCTTGGGCCTG
>1879550|reference Deinococcus radiodurans NEB 479_9_contigs|length 26|copies 1
AAATCCTATGGTTCGCGGCCTGTCGT
>1879550|reference Deinococcus radiodurans NEB 479_9_contigs|length 28|copies 1
AAATCCTATGGTTCGCGGCCTGTCGTGG
>1879550|reference Deinococcus radiodurans NEB 479_9_contigs|length 41|copies 3
AAATCCTATGGTTCGCGGCCTGTCGTGGGCAGCCTTCTGGG
>1879550|reference Deinococcus radiodurans NEB 479_9_contigs|length 40|copies 33
AAATCCTGGACATTTCCCGCACCCGCGACATTCTCGACAG
>1879550|reference Deinococcus radiodurans NEB 479_9_contigs|length 48|copies 1
AAATCGAACTGAAGGACGAACGGGGCCGCACCACCTCGCTGTGCCGCT
>1879550|reference Deinococcus radiodurans NEB 479_9_contigs|length 30|copies 1
AAATCGACCATCTCGCGGCGCTGGCCCGGC
>1879550|reference Deinococcus radiodurans NEB 479_9_contigs|length 31|copies 2
AAATCGACCATCTCGCGGCGCTGGCCCGGCT
>1879550|reference Deinococcus radiodurans NEB 479_9_contigs|length 41|copies 5
AAATCGACCATCTCGCGGCGCTGGCCCGGCTGGAACTGACC
>1879550|reference Deinococcus radiodurans NEB 479_9_contigs|length 42|copies 1
AAATCGACCATCTCGCGGCGCTGGCCCGGCTGGAACTGACCG
>1879550|reference Deinococcus radiodurans NEB 479_9_contigs|length 14|copies 1
AAATCGACCGCCGG
>1879550|reference Deinococcus radiodurans NEB 479_9_contigs|length 33|copies 1
AAATCGACCGCCGGATCAAGGCCACCTACGTCG
>1879550|reference Deinococcus radiodurans NEB 479_9_contigs|length 50|copies 1
AAATCGACCGCCGGATCAAGGCCACCTACGTCGCCGCCAGCACCGCCCAG
>1879550|reference Deinococcus radiodurans NEB 479_9_contigs|length 51|copies 1
AAATCGACCGCCGGATCAAGGCCACCTACGTCGCCGCCAGCACCGCCCAGA
>1879550|reference Deinococcus radiodurans NEB 479_9_contigs|length 43|copies 1
AAATCGACCTGTCGTGCTTCGTGCCTGCCGAGGTGCAGCAGCC
>1879550|reference Deinococcus radiodurans NEB 479_9_contigs|length 49|copies 2
AAATCGCCCGCACGCAGGTCGGCAGGATTGAGGTTGGCGGGATTGAGGT
>1879550|reference Deinococcus radiodurans NEB 479_9_contigs|length 25|copies 1
AAATCGCCCGCGACCTCGACATCAG
>1879550|reference Deinococcus radiodurans NEB 479_9_contigs|length 40|copies 1
AAATCGCCGCGAATGCCGTGACCGGCCATGCGGTGGCCCC
>1879550|reference Deinococcus radiodurans NEB 479_9_contigs|length 61|copies 1
AAATCGGAATAACATAGAGTGAAATTTTTCGGATGAATTTAATACCCTCCGATTTTGACCT
>1879550|reference Deinococcus radiodurans NEB 479_9_contigs|length 43|copies 1
AAATCGGCGGCTGGGTGGCGCAACTCGACTACGCGCTGGCGGA
>1879550|reference Deinococcus radiodurans NEB 479_9_contigs|length 52|copies 1
AAATCGGGTCACTCACAAAAATAGATTGGGCATCCAGCCTGGTTTCCGGGCG
>1879550|reference Deinococcus radiodurans NEB 479_9_contigs|length 42|copies 2
AAATCGTGCGCGTGACCGTCAATACGCGGGAAGCCGCCGCCG
>1879550|reference Deinococcus radiodurans NEB 479_9_contigs|length 33|copies 1
AAATCTTTCATGTCGCGGAGCATGACCATGCAT
>1879550|reference Deinococcus radiodurans NEB 479_9_contigs|length 34|copies 2
AAATCTTTCATGTCGCGGAGCATGACCATGCATT
>1879550|reference Deinococcus radiodurans NEB 479_9_contigs|length 37|copies 15
AAATCTTTCATGTCGCGGAGCATGACCATGCATTTGA
>1879550|reference Deinococcus radiodurans NEB 479_9_contigs|length 45|copies 3
AAATCTTTGTGGACGCGGGTGCCAGTGTCAGCTACCCCTCGTGCG
>1879550|reference Deinococcus radiodurans NEB 479_9_contigs|length 46|copies 1
AAATCTTTGTGGACGCGGGTGCCAGTGTCAGCTACCCCTCGTGCGG
>1879550|reference Deinococcus radiodurans NEB 479_9_contigs|length 57|copies 2
AAATGCCGAGTTTTCGTCGAAAAACAGGGGGCAACTCCGCCGCGTTATAAACAACGG
>1879550|reference Deinococcus radiodurans NEB 479_9_contigs|length 56|copies 1
AAATGCCTGCTGCATGGGGTGAAGGTTGCCCACGCTGCCCAGCCCCTCGCTGGTCA
>1879550|reference Deinococcus radiodurans NEB 479_9_contigs|length 58|copies 1
AAATGCGCTGCCATGCGTGTTTGGGGGAATTTTTCGTTTAGGGAGGCCACTTTGACCA
>1879550|reference Deinococcus radiodurans NEB 479_9_contigs|length 43|copies 2
AAATGGAACTCTTCGCGGTCTGCCGCTGGGGGACTAGGCTCCA
>1879550|reference Deinococcus radiodurans NEB 479_9_contigs|length 44|copies 5
AAATGGAACTCTTCGCGGTCTGCCGCTGGGGGACTAGGCTCCAT
>1879550|reference Deinococcus radiodurans NEB 479_9_contigs|length 34|copies 1
AAATGGCCTGGGACGCTACCCGCACCGCGAACGC
>1879550|reference Deinococcus radiodurans NEB 479_9_contigs|length 41|copies 1
AAATGGCCTGGGACGCTACCCGCACCGCGAACGCTGCGGCA
>1879550|reference Deinococcus radiodurans NEB 479_9_contigs|length 42|copies 19
AAATGGCCTGGGACGCTACCCGCACCGCGAACGCTGCGGCAT
>1879550|reference Deinococcus radiodurans NEB 479_9_contigs|length 46|copies 4
AAATGGCGGCGCGTTGCAGCGGATCGGAAAAACGCCAGCTCTCGAA
>1879550|reference Deinococcus radiodurans NEB 479_9_contigs|length 8|copies 1
AAATGGCT
>1879550|reference Deinococcus radiodurans NEB 479_9_contigs|length 54|copies 2
AAATGGCTTAAAGGGGAAGGAGTCGGTGGGCTGGGCTGCGGGATGGTTTCGGAT
>1879550|reference Deinococcus radiodurans NEB 479_9_contigs|length 20|copies 1
AAATGGTCAGGGTCGCGGTC
>1879550|reference Deinococcus radiodurans NEB 479_9_contigs|length 40|copies 4
AAATGGTCAGGGTCGCGGTCTGCGGAAACTGGGGAGCGGG
>1879550|reference Deinococcus radiodurans NEB 479_9_contigs|length 30|copies 1
AAATGTCCAGCGTCGCGATGATGGAGAGGT
>1879550|reference Deinococcus radiodurans NEB 479_9_contigs|length 34|copies 3
AAATGTCGAGCACCAGCCGCGAGCGCTCGCCGCT
>1879550|reference Deinococcus radiodurans NEB 479_9_contigs|length 13|copies 1
AAATGTTCGAGAA
>1879550|reference Deinococcus radiodurans NEB 479_9_contigs|length 39|copies 1
AAATTGACGCCCAGCCCGAAGCCGATTTCCAGCACGCGG
>1879550|reference Deinococcus radiodurans NEB 479_9_contigs|length 9|copies 1
AAATTGCTG
>1879550|reference Deinococcus radiodurans NEB 479_9_contigs|length 17|copies 1
AAATTTTCTTCCTCGGC
>1879550|reference Deinococcus radiodurans NEB 479_9_contigs|length 55|copies 2
AAATTTTCTTCCTCGGCCTCGCCGCTTTGCAAGTCCTTCCCGTCGGCGTCCGGCC
>1879550|reference Deinococcus radiodurans NEB 479_9_contigs|length 53|copies 1
AACAAACTTTGGGATACTCGTCGATTTTCACTCGGCCACATCGAAGACAGAAG
>1879550|reference Deinococcus radiodurans NEB 479_9_contigs|length 13|copies 1
AACAAGGCGCTCG
>1879550|reference Deinococcus radiodurans NEB 479_9_contigs|length 46|copies 1
AACACCAACCACATCCGGGCGTACGTGTGACTGTTCCCAGAGTCAT
>1879550|reference Deinococcus radiodurans NEB 479_9_contigs|length 49|copies 4
AACACCAGCGCAGTGACGGGCAATTCGCTGAGGAGCGCCTCCCCGAAGG
>1879550|reference Deinococcus radiodurans NEB 479_9_contigs|length 41|copies 2
AACACCAGTGGCGACGGCATCTATTTTCCTGCCAGCCACCC
>1879550|reference Deinococcus radiodurans NEB 479_9_contigs|length 17|copies 1
AACACCGCTGGACCCTG
>1879550|reference Deinococcus radiodurans NEB 479_9_contigs|length 40|copies 1
AACACCTCGCGCACGTTGCGCCCAGCCAGCAGCGGCTCGG
>1879550|reference Deinococcus radiodurans NEB 479_9_contigs|length 53|copies 1
AACACCTCGTCTTCCAGCACCCCGGCGTCGATCCGGGCGATCACCTCGTCGAG
>1879550|reference Deinococcus radiodurans NEB 479_9_contigs|length 53|copies 15
AACACCTCTCCCTCAACTGCTCTAAACCCCACCCGCCAGCCGCCTTTCCAGCC
>1879550|reference Deinococcus radiodurans NEB 479_9_contigs|length 54|copies 1
AACACCTCTCCCTCAACTGCTCTAAACCCCACCCGCCAGCCGCCTTTCCAGCCC
>1879550|reference Deinococcus radiodurans NEB 479_9_contigs|length 33|copies 1
AACACGACATGCGGCTGGTGATGACGCTGAGCG
>1879550|reference Deinococcus radiodurans NEB 479_9_contigs|length 38|copies 2
AACACGACCACCGCGCCCACCGCGATGGCGAGCGCAAT
>1879550|reference Deinococcus radiodurans NEB 479_9_contigs|length 59|copies 1
AACACGACCTGGACACCAAAGTGGACGGCGGGCGCAACCCAGAAATCGTGGAGCGGCTC
>1879550|reference Deinococcus radiodurans NEB 479_9_contigs|length 51|copies 1
AACACGAGCAGCCCCAGGAAAATCGGCCCCCACACCGCGAACGTCAGTCCC
>1879550|reference Deinococcus radiodurans NEB 479_9_contigs|length 30|copies 1
AACACGCCAAGGTCGCGGCGCTGACCACCG
>1879550|reference Deinococcus radiodurans NEB 479_9_contigs|length 50|copies 1
AACACGCCCGCAGGCAGGCCCGCCTCGCGCATGATGTCCACCATAAATCC
>1879550|reference Deinococcus radiodurans NEB 479_9_contigs|length 45|copies 1
AACACGCGGCGGTGACCCTCGGCGGCGGCTGGGCCTTTCAAAAGG
>1879550|reference Deinococcus radiodurans NEB 479_9_contigs|length 8|copies 1
AACACGCT
>1879550|reference Deinococcus radiodurans NEB 479_9_contigs|length 51|copies 1
AACACGGCGAACTGGAACAGCGGGACGACGCGGCTGCGTAGCACCAGGGTC
>1879550|reference Deinococcus radiodurans NEB 479_9_contigs|length 46|copies 2
AACACGTAGAACAGAATCAGGTCCCGCGCCGCGAAGATGCCCAGCA
>1879550|reference Deinococcus radiodurans NEB 479_9_contigs|length 43|copies 1
AACACGTCGGTCATCGGCTCCATGCTCTCGGGCATCGTGGCGG
>1879550|reference Deinococcus radiodurans NEB 479_9_contigs|length 43|copies 1
AACAGAAACTCGACCTGGATGCCCCTTTAGCAGCGTTTGAGCG
>1879550|reference Deinococcus radiodurans NEB 479_9_contigs|length 34|copies 2
AACAGACTGGAGTCTCCCGCGGCCCAGGTCAGTT
>1879550|reference Deinococcus radiodurans NEB 479_9_contigs|length 35|copies 2
AACAGACTGGAGTCTCCCGCGGCCCAGGTCAGTTC
>1879550|reference Deinococcus radiodurans NEB 479_9_contigs|length 15|copies 1
AACAGAGTCCGGAGA
>1879550|reference Deinococcus radiodurans NEB 479_9_contigs|length 43|copies 2
AACAGCAACCCCATGCCCGCCGTGCCGATGGTGACGAGCAGCA
>1879550|reference Deinococcus radiodurans NEB 479_9_contigs|length 44|copies 2
AACAGCAACCCCATGCCCGCCGTGCCGATGGTGACGAGCAGCAT
>1879550|reference Deinococcus radiodurans NEB 479_9_contigs|length 17|copies 1
AACAGCAAGTACGGTGG
>1879550|reference Deinococcus radiodurans NEB 479_9_contigs|length 52|copies 1
AACAGCACCACCGGCGTGACCACCGTCACCTTCCCCGCGATTCGCCGCCTGG
>1879550|reference Deinococcus radiodurans NEB 479_9_contigs|length 49|copies 1
AACAGCACCCGGATGGTCGAGCCGATCAGTGGCCCCAGGAAGGCGAACT
>1879550|reference Deinococcus radiodurans NEB 479_9_contigs|length 50|copies 2
AACAGCACCCGGATGGTCGAGCCGATCAGTGGCCCCAGGAAGGCGAACTT
>1879550|reference Deinococcus radiodurans NEB 479_9_contigs|length 40|copies 3
AACAGCAGATGCTGGCGATTGGCCGGGCGCTCATGGCCCG
>1879550|reference Deinococcus radiodurans NEB 479_9_contigs|length 43|copies 1
AACAGCCGGTAGCCGACCTCGCCCGCCGCGATCTGAAAGACCG
>1879550|reference Deinococcus radiodurans NEB 479_9_contigs|length 44|copies 5
AACAGCGACGACCCCGCCCAGCTCTACCGCGACTTCATGGGCCG
>1879550|reference Deinococcus radiodurans NEB 479_9_contigs|length 30|copies 1
AACAGCGCAACGCCGCGAGCGTGCAGGCGA
>1879550|reference Deinococcus radiodurans NEB 479_9_contigs|length 38|copies 1
AACAGCTCGATCACGCGGGGCAGACCCATGGTGATGTC
>1879550|reference Deinococcus radiodurans NEB 479_9_contigs|length 44|copies 1
AACAGCTCGATCACGCGGGGCAGACCCATGGTGATGTCGCCGCC
>1879550|reference Deinococcus radiodurans NEB 479_9_contigs|length 34|copies 2
AACAGGCACCACGCCACCGCGACGAGGGTGACCA
>1879550|reference Deinococcus radiodurans NEB 479_9_contigs|length 43|copies 1
AACAGGCGCGAGAGCAGGTCGAACTCGCGCTGCGAGCGCAGGC
>1879550|reference Deinococcus radiodurans NEB 479_9_contigs|length 41|copies 2
AACAGGCGCTGACGGCCTACGAACAGGTGGGCCGCGATCTG
>1879550|reference Deinococcus radiodurans NEB 479_9_contigs|length 42|copies 1
AACAGGCGCTGACGGCCTACGAACAGGTGGGCCGCGATCTGG
>1879550|reference Deinococcus radiodurans NEB 479_9_contigs|length 49|copies 3
AACAGGCGCTGACGGCCTACGAACAGGTGGGCCGCGATCTGGGCGTGAT
>1879550|reference Deinococcus radiodurans NEB 479_9_contigs|length 50|copies 3
AACAGGCGCTGACGGCCTACGAACAGGTGGGCCGCGATCTGGGCGTGATT
>1879550|reference Deinococcus radiodurans NEB 479_9_contigs|length 44|copies 1
AACAGGCGGCGCAGGAAGGGTTGCTCGAAATCTTTGTGGACGCG
>1879550|reference Deinococcus radiodurans NEB 479_9_contigs|length 25|copies 7
AACAGGGCCGCGAGCAGGGCCGCTG
>1879550|reference Deinococcus radiodurans NEB 479_9_contigs|length 30|copies 1
AACAGGGCCTCCTCGCGGGCGGCGAGGTGG
>1879550|reference Deinococcus radiodurans NEB 479_9_contigs|length 57|copies 1
AACAGGGCCTCCTCGCGGGCGGCGAGGTGGTCGGGGTCGCCCGCGCCGACCTGATCG
>1879550|reference Deinococcus radiodurans NEB 479_9_contigs|length 18|copies 1
AACAGGGCGAGCGGGCCT
>1879550|reference Deinococcus radiodurans NEB 479_9_contigs|length 45|copies 13
AACAGGGCGAGCGGGCCTACCTCAACTTCGGACACACGCTGGCGC
>1879550|reference Deinococcus radiodurans NEB 479_9_contigs|length 38|copies 1
AACAGGGTGTTGGTCCGCGCCGCGTCGCAGTTGGAGGT
>1879550|reference Deinococcus radiodurans NEB 479_9_contigs|length 48|copies 1
AACAGGTCACGCTGCCGGGCGCCTCACCCGGCGGACCCTGGGCGCGAC
>1879550|reference Deinococcus radiodurans NEB 479_9_contigs|length 40|copies 2
AACAGGTCGCGCACGCGGGCGGCGCCGACGCCGACGAACA
>1879550|reference Deinococcus radiodurans NEB 479_9_contigs|length 39|copies 1
AACAGGTGCTGAACATGCACGCCTGGGATTACGTCATCG
>1879550|reference Deinococcus radiodurans NEB 479_9_contigs|length 29|copies 1
AACAGGTGGGCCGCGATCTGGGCGTGATT
>1879550|reference Deinococcus radiodurans NEB 479_9_contigs|length 50|copies 1
AACAGTTCGGGCGTGTAGGCGTACAGCGACCCCCACGCGCCCAGCAGCGC
>1879550|reference Deinococcus radiodurans NEB 479_9_contigs|length 56|copies 1
AACAGTTTTCAAGGAGTGGTTATGTCCCAGGACGTGAACTTTGCGGAGGCGCTGCG
>1879550|reference Deinococcus radiodurans NEB 479_9_contigs|length 46|copies 2
AACATATAGTTGGCTCATCACGGATTCCGGGGAGCTGAAGGGACTT
>1879550|reference Deinococcus radiodurans NEB 479_9_contigs|length 19|copies 1
AACATCCAGGCCAGTGTCA
>1879550|reference Deinococcus radiodurans NEB 479_9_contigs|length 24|copies 1
AACATCCGCGACCGCACCGAGGGG
>1879550|reference Deinococcus radiodurans NEB 479_9_contigs|length 40|copies 1
AACATCGGCAGCGGCAAAAGCTCCCTGACGCGGATGCTCT
>1879550|reference Deinococcus radiodurans NEB 479_9_contigs|length 41|copies 1
AACATCGTGACCGCCGAGCACACCCGCGAGGACCTCGAACA
>1879550|reference Deinococcus radiodurans NEB 479_9_contigs|length 42|copies 2
AACATCTCGGCGTCGCGGCGCAATTCCTCGTGGTTGGAGAGA
>1879550|reference Deinococcus radiodurans NEB 479_9_contigs|length 37|copies 1
AACATGGTCAATATCGCGGTGGGGCTGGTGCTGCTGC
>1879550|reference Deinococcus radiodurans NEB 479_9_contigs|length 48|copies 3
AACATGGTGTACGGGGCGATGCTGACGGTCCTCAAGCGAATGTAACGG
>1879550|reference Deinococcus radiodurans NEB 479_9_contigs|length 11|copies 1
AACATTCCCTA
>1879550|reference Deinococcus radiodurans NEB 479_9_contigs|length 54|copies 1
AACCAAAGTTATTTCACTGGTTTGGAACCGCTTCCGCTTTGCTGAGAGGAACCG
>1879550|reference Deinococcus radiodurans NEB 479_9_contigs|length 48|copies 1
AACCAACACGCCGAAGAGGCCGCGCGAGCCTACGACGCGGTGAGAACC
>1879550|reference Deinococcus radiodurans NEB 479_9_contigs|length 30|copies 1
AACCACGTTCGACCGCGACATGCTGGAGGC
>1879550|reference Deinococcus radiodurans NEB 479_9_contigs|length 34|copies 1
AACCAGCGCTGCGCCGCCGCGAGCGACGAGGCAT
>1879550|reference Deinococcus radiodurans NEB 479_9_contigs|length 39|copies 1
AACCATCCTGCGCGATGGCCGCCGCTACAAGTCCTACCG
>1879550|reference Deinococcus radiodurans NEB 479_9_contigs|length 44|copies 1
AACCATCTCGCGCCGTTTCTGCTGACCCGCGAGCTGTTGCCGTT
>1879550|reference Deinococcus radiodurans NEB 479_9_contigs|length 43|copies 1
AACCATGCGCCGTGCAGCCCACGCTCCGCGTCCGAGCTTCCGG
>1879550|reference Deinococcus radiodurans NEB 479_9_contigs|length 45|copies 1
AACCCAACCAGGCCACCATCGACCCCGCCGCGATTCACACGCTGG
>1879550|reference Deinococcus radiodurans NEB 479_9_contigs|length 36|copies 1
AACCCAAGGACAACGCGGTGCATTGCAGCGCCTACG
>1879550|reference Deinococcus radiodurans NEB 479_9_contigs|length 44|copies 23
AACCCACACACCTCGCGGCGCTAGTCCCTGAAACTAGTGCGTCT
>1879550|reference Deinococcus radiodurans NEB 479_9_contigs|length 45|copies 2
AACCCACACACCTCGCGGCGCTAGTCCCTGAAACTAGTGCGTCTA
>1879550|reference Deinococcus radiodurans NEB 479_9_contigs|length 42|copies 1
AACCCACCACCCCGGCCACCCGGCGGCAGTAGAGCAGCAGGT
>1879550|reference Deinococcus radiodurans NEB 479_9_contigs|length 41|copies 1
AACCCAGCGAGGAGCAACTCCACCGCTACTTCCGCTTCGAT
>1879550|reference Deinococcus radiodurans NEB 479_9_contigs|length 66|copies 1
AACCCCACACCGGGCGCGAGGCGCAATTCCAGCGTGTCGCCCTTGATTTCGAAGCCGGGTTCTTCC
>1879550|reference Deinococcus radiodurans NEB 479_9_contigs|length 57|copies 1
AACCCCAGGGCGCCCAGGCGGTAGTTCAGGCTGACCGCCACCACCCCCTGCTCACGG
>1879550|reference Deinococcus radiodurans NEB 479_9_contigs|length 13|copies 1
AACCCCCGCATCC
>1879550|reference Deinococcus radiodurans NEB 479_9_contigs|length 11|copies 1
AACCCCGAAGA
>1879550|reference Deinococcus radiodurans NEB 479_9_contigs|length 35|copies 1
AACCCCGACCAGGTGGACCGCGAGGTCAGCCGCCG
>1879550|reference Deinococcus radiodurans NEB 479_9_contigs|length 57|copies 4
AACCCCGCCCCGACACCAGGGCAGCCGCACTCAAAACCACCAGCAGGCCCACCAGGG
>1879550|reference Deinococcus radiodurans NEB 479_9_contigs|length 50|copies 1
AACCCCGGCAAGGCGTTCATTCAGGAGATTTACCGCGTCAGTCAGGAGCC
>1879550|reference Deinococcus radiodurans NEB 479_9_contigs|length 39|copies 1
AACCCCGGGATCATGCGGCGGTAATGCTGCTTGTACGAC
>1879550|reference Deinococcus radiodurans NEB 479_9_contigs|length 50|copies 1
AACCCCGGGTTGCGCTCCCGCATCGGGCGCACCATCCACTTCCCGGATTA
>1879550|reference Deinococcus radiodurans NEB 479_9_contigs|length 51|copies 1
AACCCCGGTCAGGCCGCGCTGCTGAGCGTCCTGAACGCCGAGCGCAAGCTG
>1879550|reference Deinococcus radiodurans NEB 479_9_contigs|length 22|copies 1
AACCCCTGAGCTTCTGCTATCC
>1879550|reference Deinococcus radiodurans NEB 479_9_contigs|length 38|copies 1
AACCCCTGCGGTGCCCGAGCCTGTGACGGTGCCCGCCG
>1879550|reference Deinococcus radiodurans NEB 479_9_contigs|length 49|copies 1
AACCCGAACCGTGTGGGCAAGGGGAGCGGGCGCACCGCCACTTCATCCC
>1879550|reference Deinococcus radiodurans NEB 479_9_contigs|length 50|copies 1
AACCCGAACCGTGTGGGCAAGGGGAGCGGGCGCACCGCCACTTCATCCCG
>1879550|reference Deinococcus radiodurans NEB 479_9_contigs|length 39|copies 1
AACCCGAATGTCACCTTGTGCTTGAAGTCAATGAACACG
>1879550|reference Deinococcus radiodurans NEB 479_9_contigs|length 54|copies 1
AACCCGACCTGGTGATTTCGGCGGGCGACCTCGTGGCCGGGCAAAAAGCCAGCC
>1879550|reference Deinococcus radiodurans NEB 479_9_contigs|length 37|copies 1
AACCCGACGCGGTCAGCCAGCGCGTAGGCCCGCTCCA
>1879550|reference Deinococcus radiodurans NEB 479_9_contigs|length 30|copies 1
AACCCGCCAGCCTCGCGGACAAACTGCGGC
>1879550|reference Deinococcus radiodurans NEB 479_9_contigs|length 42|copies 1
AACCCGCCAGCCTCGCGGACAAACTGCGGCGCAAGGTGGGGC
>1879550|reference Deinococcus radiodurans NEB 479_9_contigs|length 43|copies 2
AACCCGCCAGCCTCGCGGACAAACTGCGGCGCAAGGTGGGGCG
>1879550|reference Deinococcus radiodurans NEB 479_9_contigs|length 30|copies 2
AACCCGCCAGGGCCGCGACGTGCTCAAAGT
>1879550|reference Deinococcus radiodurans NEB 479_9_contigs|length 46|copies 1
AACCCGCCGGTGTAGGAGTACACGTCGAGAAACGGCTGCCCCGGCC
>1879550|reference Deinococcus radiodurans NEB 479_9_contigs|length 51|copies 1
AACCCGGCCCGCAGTGCCGTGACCCCGACACCGGCACCGAGTACGGCCAGG
>1879550|reference Deinococcus radiodurans NEB 479_9_contigs|length 49|copies 1
AACCCGGCGGTCAACCTTGATCAGAGCCGCACCTCCACCTGCTTCACCT
>1879550|reference Deinococcus radiodurans NEB 479_9_contigs|length 46|copies 1
AACCCGGTCATCCCCGCGCTCACGCTGACGCCGAGCGGGGCCACCG
>1879550|reference Deinococcus radiodurans NEB 479_9_contigs|length 19|copies 1
AACCCGGTCGTGATCACCA
>1879550|reference Deinococcus radiodurans NEB 479_9_contigs|length 50|copies 3
AACCCGGTCGTGATCACCAGCAGCACGGCGCCCATGGTGCCCGCGTTGGC
>1879550|reference Deinococcus radiodurans NEB 479_9_contigs|length 51|copies 3
AACCCGGTCGTGATCACCAGCAGCACGGCGCCCATGGTGCCCGCGTTGGCC
>1879550|reference Deinococcus radiodurans NEB 479_9_contigs|length 41|copies 1
AACCCGTACGTCACCAAGCAAGGCCGCGATGACACTCAGCG
>1879550|reference Deinococcus radiodurans NEB 479_9_contigs|length 44|copies 2
AACCCTGCGCGACCTGGTCGCCAGCCACCGCGAGCAGGGCAGCG
>1879550|reference Deinococcus radiodurans NEB 479_9_contigs|length 45|copies 1
AACCCTGCGCGACCTGGTCGCCAGCCACCGCGAGCAGGGCAGCGC
>1879550|reference Deinococcus radiodurans NEB 479_9_contigs|length 50|copies 1
AACCCTGTGAACATATGTGCAAGCTAGCCAGGGTCCCTTCCCGACACCTG
>1879550|reference Deinococcus radiodurans NEB 479_9_contigs|length 46|copies 8
AACCCTTCGGGCGTGACCTCGCCAGCGCCCGCGAACTCAACGACGC
>1879550|reference Deinococcus radiodurans NEB 479_9_contigs|length 52|copies 1
AACCGAACTGGCGATCGATCGGGGCACCCCCACCGGCACGCGCGGCCAGATG
>1879550|reference Deinococcus radiodurans NEB 479_9_contigs|length 37|copies 12
AACCGATCCCAGTGCCGATTCCTGCGCCCGTGCTGCT
>1879550|reference Deinococcus radiodurans NEB 479_9_contigs|length 20|copies 1
AACCGCGACGAGGTGCAGGG
>1879550|reference Deinococcus radiodurans NEB 479_9_contigs|length 30|copies 4
AACCGCGCCCCGTCGCGGGCGTACAGGGCG
>1879550|reference Deinococcus radiodurans NEB 479_9_contigs|length 59|copies 1
AACCGCGCCCCGTCGCGGGCGTACAGGGCGCGGCTGGCTTCCTCGTAACCGGGTAGGTG
>1879550|reference Deinococcus radiodurans NEB 479_9_contigs|length 60|copies 4
AACCGCGCCCCGTCGCGGGCGTACAGGGCGCGGCTGGCTTCCTCGTAACCGGGTAGGTGG
>1879550|reference Deinococcus radiodurans NEB 479_9_contigs|length 61|copies 3
AACCGCGCCCCGTCGCGGGCGTACAGGGCGCGGCTGGCTTCCTCGTAACCGGGTAGGTGGC
>1879550|reference Deinococcus radiodurans NEB 479_9_contigs|length 44|copies 1
AACCGCTCCGAGCGCAGGTGATAGCCCCGCGCCCGCGCCCACGT
>1879550|reference Deinococcus radiodurans NEB 479_9_contigs|length 51|copies 1
AACCGCTCCGGAATCGCGGTGTGCCCGACGTAATCCACGAACCCCACGTTC
>1879550|reference Deinococcus radiodurans NEB 479_9_contigs|length 30|copies 1
AACCGCTCGACCTCGCGGCGCGGATCAACG
>1879550|reference Deinococcus radiodurans NEB 479_9_contigs|length 31|copies 1
AACCGGAGGACATCGCGGATGTGGTCGCGTT
>1879550|reference Deinococcus radiodurans NEB 479_9_contigs|length 47|copies 5
AACCGGCAACATGGTCAGCTTTCGGCGTGACCTGCGGGTCCATGCCT
>1879550|reference Deinococcus radiodurans NEB 479_9_contigs|length 50|copies 1
AACCGGCCTCCCTTCGAGCAGGGCGAGGCCACGCTGCGGCTGTTCGCCCA
>1879550|reference Deinococcus radiodurans NEB 479_9_contigs|length 52|copies 1
AACCGGGCAGCAGGTAGGTCGCCTCGTTGCGGAAGGTCCAGGGGTGGACGAG
>1879550|reference Deinococcus radiodurans NEB 479_9_contigs|length 41|copies 1
AACCGGGCGAACTCGCGGTGATCTACGACCGCCGCGACCGT
>1879550|reference Deinococcus radiodurans NEB 479_9_contigs|length 49|copies 3
AACCGGGCGAACTCGCGGTGATCTACGACCGCCGCGACCGTTTTCTGGC
>1879550|reference Deinococcus radiodurans NEB 479_9_contigs|length 39|copies 1
AACCGGGTCAGGTCGCGGCTGCCCAGCGCAATCTGGCCC
>1879550|reference Deinococcus radiodurans NEB 479_9_contigs|length 49|copies 1
AACCGGGTCAGGTCGCGGCTGCCCAGCGCAATCTGGCCCCCGCCAGGGC
>1879550|reference Deinococcus radiodurans NEB 479_9_contigs|length 42|copies 11
AACCGTCGAGCACCAGCAGTTGCGGCTTGCCGGTGGTGATGC
>1879550|reference Deinococcus radiodurans NEB 479_9_contigs|length 41|copies 1
AACCGTCTGGTGCAGTACAAAGGCCAGCGCAACAGCACGCC
>1879550|reference Deinococcus radiodurans NEB 479_9_contigs|length 51|copies 1
AACCGTGATTCGGCAACTGGCCGAGCTTGACCCCCAGGCCTTTCCCGCAGG
>1879550|reference Deinococcus radiodurans NEB 479_9_contigs|length 52|copies 1
AACCGTGGCGAAATTGCCCTGCGCGTCATCCGCACCGCGCGGGAAATGGGCA
>1879550|reference Deinococcus radiodurans NEB 479_9_contigs|length 30|copies 2
AACCTCAAGGTGTCGCGGGTGGGCGGACAC
>1879550|reference Deinococcus radiodurans NEB 479_9_contigs|length 47|copies 3
AACCTCAAGGTGTCGCGGGTGGGCGGACACGCCGAAGCGAGGCGCGT
>1879550|reference Deinococcus radiodurans NEB 479_9_contigs|length 38|copies 1
AACCTCCTGAGCATTCAGTCGTGGGTGAGTTACGGGCA
>1879550|reference Deinococcus radiodurans NEB 479_9_contigs|length 44|copies 2
AACCTCGATGTCATCGAGCAAAATGCCCGCGACCTCTCCGAGAA
>1879550|reference Deinococcus radiodurans NEB 479_9_contigs|length 52|copies 1
AACCTCGCCACCTTCATAGACGAGTACCAGAAGCAGACAGGCACCAGCAAAA
>1879550|reference Deinococcus radiodurans NEB 479_9_contigs|length 40|copies 1
AACCTCGCTCTGGCGCAGGAAGGCCAGCAGTACGGCCTGA
>1879550|reference Deinococcus radiodurans NEB 479_9_contigs|length 43|copies 1
AACCTCGGGACGTTCGCGGTGCTGGGGGCCGCCGCCGCCTACC
>1879550|reference Deinococcus radiodurans NEB 479_9_contigs|length 56|copies 1
AACCTCGGGCCCGTTTCCCGCACCGGATAGCCGAAGCGGTCGTAGGTGAAGGTGGT
>1879550|reference Deinococcus radiodurans NEB 479_9_contigs|length 30|copies 1
AACCTCGTTGCCCCGGCGGGGAGCAGGAGC
>1879550|reference Deinococcus radiodurans NEB 479_9_contigs|length 46|copies 2
AACCTCTTAGGGAAGAATACTGAGCGTGCCTGATCGCCCCGGCGCA
>1879550|reference Deinococcus radiodurans NEB 479_9_contigs|length 59|copies 1
AACCTGACACCTTGTGACAAACTGGGTCTATCCCATGACGCCTGAGGAATTTATAACCC
>1879550|reference Deinococcus radiodurans NEB 479_9_contigs|length 55|copies 1
AACCTGACGACGTATAAGGAGTTGGACGGCCCCGATGATAGCCCAGGAGGAACGC
>1879550|reference Deinococcus radiodurans NEB 479_9_contigs|length 60|copies 4
AACCTGACGACGTATAAGGAGTTGGACGGCCCCGATGATAGCCCAGGAGGAACGCGGGGG
>1879550|reference Deinococcus radiodurans NEB 479_9_contigs|length 56|copies 2
AACCTGCCACTGCTGATGGGACTGCTGGGCATCTGGTACAACAACTTCTTCGGCGC
>1879550|reference Deinococcus radiodurans NEB 479_9_contigs|length 57|copies 1
AACCTGCCACTGCTGATGGGACTGCTGGGCATCTGGTACAACAACTTCTTCGGCGCG
>1879550|reference Deinococcus radiodurans NEB 479_9_contigs|length 14|copies 1
AACCTGCTGAGCAG
>1879550|reference Deinococcus radiodurans NEB 479_9_contigs|length 50|copies 1
AACCTGCTGCTCGGCGTGGCCTTCGGGCTGATCCTGCTGGTGGCGGGGCG
>1879550|reference Deinococcus radiodurans NEB 479_9_contigs|length 29|copies 1
AACCTTCAGCCCCGCGGCGGCGGCCAGCG
>1879550|reference Deinococcus radiodurans NEB 479_9_contigs|length 56|copies 1
AACCTTCAGGGCCAGGAATCCGACCCGAACGTGCTGCCGACCCTCACGCTGGCCGA
>1879550|reference Deinococcus radiodurans NEB 479_9_contigs|length 40|copies 5
AACGAAAATCTGGAGCTGCTCGCCGCGACCCAACTCGCTG
>1879550|reference Deinococcus radiodurans NEB 479_9_contigs|length 50|copies 9
AACGACCCGACCTGGCACGGCACCGACCACACCCGCGAATACGGCCTGCT
>1879550|reference Deinococcus radiodurans NEB 479_9_contigs|length 42|copies 1
AACGACGAAGGACCGCTCACCGTGCCGCCCGGCAAACTCTGG
>1879550|reference Deinococcus radiodurans NEB 479_9_contigs|length 33|copies 1
AACGACGACCTCGACCGCGCTGTGGGCGAACTG
>1879550|reference Deinococcus radiodurans NEB 479_9_contigs|length 23|copies 1
AACGACGCCGGCGCCGACGGTGC
>1879550|reference Deinococcus radiodurans NEB 479_9_contigs|length 51|copies 1
AACGAGTACGGCGAGACAGTTCCGCGCTACTTCTTTCCCTTCGGTACCGAC
>1879550|reference Deinococcus radiodurans NEB 479_9_contigs|length 54|copies 4
AACGCAACAAACAGCGCGAGCTGGACGCCCGGCAGCTGGAAAGCCACGTGTCCG
>1879550|reference Deinococcus radiodurans NEB 479_9_contigs|length 49|copies 1
AACGCAATCTCGTCGGCCCATTCCGGGTGGTCGATGAGGGGATTGCGGT
>1879550|reference Deinococcus radiodurans NEB 479_9_contigs|length 50|copies 1
AACGCAATCTCGTCGGCCCATTCCGGGTGGTCGATGAGGGGATTGCGGTT
>1879550|reference Deinococcus radiodurans NEB 479_9_contigs|length 37|copies 1
AACGCACGCGGCGCCGGGGCGACACCGTGTTCCGCTC
>1879550|reference Deinococcus radiodurans NEB 479_9_contigs|length 48|copies 1
AACGCAGTTCATCCGGCATGTCAGTACCGCACGGATACGCAAGCCTCT
>1879550|reference Deinococcus radiodurans NEB 479_9_contigs|length 49|copies 1
AACGCCAACAGGGAGAACTTCTGGTGCCGTCCCAGACCACCACGAACCT
>1879550|reference Deinococcus radiodurans NEB 479_9_contigs|length 36|copies 1
AACGCCAACCTCAAGTATCTCTATACCGGCGAGCAT
>1879550|reference Deinococcus radiodurans NEB 479_9_contigs|length 45|copies 3
AACGCCGAACGCTTTGGGCTGGCGCAGCTCCACCAGCTTCGCGGG
>1879550|reference Deinococcus radiodurans NEB 479_9_contigs|length 51|copies 2
AACGCCGACCAGACGCGGGGAAACAGGTGTCAGAGTTCCGTAAGCGGGGGG
>1879550|reference Deinococcus radiodurans NEB 479_9_contigs|length 43|copies 6
AACGCCGCACCGATGACCACACCGACCGCGAGGTCCACCACAT
>1879550|reference Deinococcus radiodurans NEB 479_9_contigs|length 44|copies 1
AACGCCGCACCGATGACCACACCGACCGCGAGGTCCACCACATT
>1879550|reference Deinococcus radiodurans NEB 479_9_contigs|length 22|copies 1
AACGCCGCGAACGTCCCGCCCG
>1879550|reference Deinococcus radiodurans NEB 479_9_contigs|length 49|copies 1
AACGCCGCGCCGCGCAGCCCGGCGACGTGGAACGGGTGGTGGCCCTGGC
>1879550|reference Deinococcus radiodurans NEB 479_9_contigs|length 47|copies 1
AACGCCGTCTGGGTGCTCACCCCCACCGAGTTCACGCCGCTGACCGC
>1879550|reference Deinococcus radiodurans NEB 479_9_contigs|length 13|copies 1
AACGCCTGCGCCA
>1879550|reference Deinococcus radiodurans NEB 479_9_contigs|length 42|copies 1
AACGCGAGCAGGCGTACGCCTCCGAACTGGAATCCCAGGTGC
>1879550|reference Deinococcus radiodurans NEB 479_9_contigs|length 35|copies 1
AACGCGCAGGTGGCTGAGGTCAACGCGATCATGCG
>1879550|reference Deinococcus radiodurans NEB 479_9_contigs|length 43|copies 1
AACGCGCCGCGCCTGCTGCGTTCCACCTGGGCGCAGTCGGCGG
>1879550|reference Deinococcus radiodurans NEB 479_9_contigs|length 44|copies 1
AACGCGCCGTCCACGTCAGCCCCAGAGCTGCTGGGCGTGCCGGA
>1879550|reference Deinococcus radiodurans NEB 479_9_contigs|length 47|copies 1
AACGCGCTCGGCAATGGTCTTAATCCCTTCCGGCCCGTGGTAGACGG
>1879550|reference Deinococcus radiodurans NEB 479_9_contigs|length 44|copies 1
AACGCGCTGTTCAGCAATCTTCAGCAGGTGACCGCGCAACAGGT
>1879550|reference Deinococcus radiodurans NEB 479_9_contigs|length 34|copies 1
AACGCGGCGCCCCCGGTGCCTGTCCTGACTTGAT
>1879550|reference Deinococcus radiodurans NEB 479_9_contigs|length 42|copies 1
AACGCGGCTTTGCCCGCATGATGGACAAAATCGAGCGCCGTG
>1879550|reference Deinococcus radiodurans NEB 479_9_contigs|length 46|copies 1
AACGCGGTGCAGGGTGTGGGCGCCGCCGACGGCCTGGTCATCGGCA
>1879550|reference Deinococcus radiodurans NEB 479_9_contigs|length 48|copies 5
AACGCGGTGCCCTCGCGGGTGGGGTAGTTGAGCAGGATGAAGTCGGCG
>1879550|reference Deinococcus radiodurans NEB 479_9_contigs|length 44|copies 1
AACGCTCAGCCCGGCAGCCCCGTCGCCAACGCGGGCACGCAGCC
>1879550|reference Deinococcus radiodurans NEB 479_9_contigs|length 39|copies 1
AACGCTCCGCTCTGCTGACTCAGCTAAAAAATCCAGAAG
>1879550|reference Deinococcus radiodurans NEB 479_9_contigs|length 48|copies 3
AACGCTGCGCCACGATTTCGGCGGTCTGGAGCATGGGCATGTAGATTT
>1879550|reference Deinococcus radiodurans NEB 479_9_contigs|length 49|copies 1
AACGCTGCGCCACGATTTCGGCGGTCTGGAGCATGGGCATGTAGATTTC
>1879550|reference Deinococcus radiodurans NEB 479_9_contigs|length 47|copies 2
AACGCTGCTGGGCACGGCCAACCTCGCCGCCGCGATGACGGTGGAGG
>1879550|reference Deinococcus radiodurans NEB 479_9_contigs|length 42|copies 1
AACGCTGGCGAAGATGATGGTGGGCCGCGACGTGACCCTGAG
>1879550|reference Deinococcus radiodurans NEB 479_9_contigs|length 42|copies 2
AACGCTTTCGGCCCCAGGCCCAGCCGCGTGCCGGACCCGGCG
>1879550|reference Deinococcus radiodurans NEB 479_9_contigs|length 46|copies 2
AACGCTTTCGGCCCCAGGCCCAGCCGCGTGCCGGACCCGGCGGCGG
>1879550|reference Deinococcus radiodurans NEB 479_9_contigs|length 31|copies 1
AACGGAACGTCGCCGCGACAGTCAATGACTG
>1879550|reference Deinococcus radiodurans NEB 479_9_contigs|length 52|copies 1
AACGGACGCGGCTGGCGCTGGCCCTGGCGCTGGCCCGCGAACCCGACCTGCT
>1879550|reference Deinococcus radiodurans NEB 479_9_contigs|length 13|copies 1
AACGGCCTGTACA
>1879550|reference Deinococcus radiodurans NEB 479_9_contigs|length 41|copies 2
AACGGCGAAACGTTGCGCCTGCTCCGCGACAACGCGCAGGT
>1879550|reference Deinococcus radiodurans NEB 479_9_contigs|length 43|copies 6
AACGGCGAGGACTTCTACAACCTGATTTCGGCGCTGCACAAGT
>1879550|reference Deinococcus radiodurans NEB 479_9_contigs|length 38|copies 1
AACGGCGCCCTGCTGCAGCAGTCGGTGGACGCGCAGCC
>1879550|reference Deinococcus radiodurans NEB 479_9_contigs|length 46|copies 1
AACGGCGTGAAGGTGGCCGAAAGCTACGCCAGCGCGGAAGGGTACG
>1879550|reference Deinococcus radiodurans NEB 479_9_contigs|length 29|copies 1
AACGGCTGGGACCGCGAGCAGCGTTCGGA
>1879550|reference Deinococcus radiodurans NEB 479_9_contigs|length 45|copies 1
AACGGGGCCGCCGGGGGCGAGGTTCGCCAGTTGCCGCGCACGTAG
>1879550|reference Deinococcus radiodurans NEB 479_9_contigs|length 39|copies 1
AACGGGTATCCGCGCCGGCGTCATCAAGCTGGCGAGCAG
>1879550|reference Deinococcus radiodurans NEB 479_9_contigs|length 54|copies 1
AACGGGTCGTGGAGTCCTGATGCCGCTGGAACTCGTTCAGGGGGACATCGTCCG
>1879550|reference Deinococcus radiodurans NEB 479_9_contigs|length 48|copies 1
AACGGGTGAATGTGCTGGCGGTGAACCTGAGCCTGGACGGTCAGTGAG
>1879550|reference Deinococcus radiodurans NEB 479_9_contigs|length 49|copies 3
AACGGGTGGGCGACTACGCCTTCAGCGTGGCCCGCGACCTGGAAGCCTA
>1879550|reference Deinococcus radiodurans NEB 479_9_contigs|length 53|copies 1
AACGGTGCCTACCTGGGTGATTCTGTCCGCCGCTGCCGCGATGGGCCTGGGCA
>1879550|reference Deinococcus radiodurans NEB 479_9_contigs|length 45|copies 1
AACGGTGCGCCGCCTGACCCACCCGGTCCGCGACATCCGCGCCGA
>1879550|reference Deinococcus radiodurans NEB 479_9_contigs|length 41|copies 1
AACGGTGTAGGTCCGGGCCTGCGCCTGAGCAAGCACGAGGG
>1879550|reference Deinococcus radiodurans NEB 479_9_contigs|length 30|copies 1
AACGTGACGGTGCGCGGCGGCAGTGACACG
>1879550|reference Deinococcus radiodurans NEB 479_9_contigs|length 35|copies 1
AACGTGCACGAGCAGTTCGTCGCCTTCCTGCACCG
>1879550|reference Deinococcus radiodurans NEB 479_9_contigs|length 30|copies 1
AACGTGCCCTTTTCGCGGGCCGTGGCGGCC
>1879550|reference Deinococcus radiodurans NEB 479_9_contigs|length 42|copies 1
AACGTGCCCTTTTCGCGGGCCGTGGCGGCCAAGGCGCTGAGC
>1879550|reference Deinococcus radiodurans NEB 479_9_contigs|length 55|copies 1
AACGTGCCCTTTTCGCGGGCCGTGGCGGCCAAGGCGCTGAGCAACGTGTTCGCCC
>1879550|reference Deinococcus radiodurans NEB 479_9_contigs|length 58|copies 3
AACGTGCCCTTTTCGCGGGCCGTGGCGGCCAAGGCGCTGAGCAACGTGTTCGCCCCGC
>1879550|reference Deinococcus radiodurans NEB 479_9_contigs|length 47|copies 20
AACGTGGGCTGAGTTATCTCAAGATTGGGGAACGGGCCATGCGCTGG
>1879550|reference Deinococcus radiodurans NEB 479_9_contigs|length 48|copies 2
AACTATCTACGGTTCAAAAATTCCTGAATCCGCGCGACCGCTTCACTG
>1879550|reference Deinococcus radiodurans NEB 479_9_contigs|length 10|copies 1
AACTCACCAA
>1879550|reference Deinococcus radiodurans NEB 479_9_contigs|length 42|copies 12
AACTCACCGACGACATTGAGGCCGCCGCGATGGGTTACATCG
>1879550|reference Deinococcus radiodurans NEB 479_9_contigs|length 43|copies 1
AACTCAGCGCGTAGCGCAGGGGCCGCCGCGCCCCCAGCAGCCG
>1879550|reference Deinococcus radiodurans NEB 479_9_contigs|length 51|copies 1
AACTCAGGCGACGGGGAGGTGGTCCGGCGGGCGCCTGGCTCTGTTGGGCAG
>1879550|reference Deinococcus radiodurans NEB 479_9_contigs|length 42|copies 1
AACTCATCGAAGATGGCCGCCTGCACACGGGCAACCAGTACG
>1879550|reference Deinococcus radiodurans NEB 479_9_contigs|length 44|copies 11
AACTCATCGAAGATGGCCGCCTGCACACGGGCAACCAGTACGAC
>1879550|reference Deinococcus radiodurans NEB 479_9_contigs|length 27|copies 1
AACTCATCGCCGACCTGCTGCCCGACG
>1879550|reference Deinococcus radiodurans NEB 479_9_contigs|length 50|copies 3
AACTCCACCAGGGTCAGGCCCCTTTGCGCTTCGCGTTTCATTCGGGCCTC
>1879550|reference Deinococcus radiodurans NEB 479_9_contigs|length 39|copies 1
AACTCCCAGATACTCCGGTGGGAAAGGGGAGGAGCCAGC
>1879550|reference Deinococcus radiodurans NEB 479_9_contigs|length 20|copies 1
AACTCCGCCGTCAGCCCGGC
>1879550|reference Deinococcus radiodurans NEB 479_9_contigs|length 51|copies 1
AACTCGAAAAGGCGCTGGGCAAGCTCACCGAGCGCGAGGCGATGGTCCTGA
>1879550|reference Deinococcus radiodurans NEB 479_9_contigs|length 44|copies 1
AACTCGAAACCGACAAGGCCGTGGTCGAAGTGCCTGCCAGCGCG
>1879550|reference Deinococcus radiodurans NEB 479_9_contigs|length 31|copies 1
AACTCGAGCAAGGCCGCGAAGCCGTGGTCCT
>1879550|reference Deinococcus radiodurans NEB 479_9_contigs|length 37|copies 11
AACTCGCCCCACTCGCGGGCCGCGATGCGGCTCAGGC
>1879550|reference Deinococcus radiodurans NEB 479_9_contigs|length 43|copies 1
AACTCGCCCCCGAGTACGACGGCGCCCACCACAACCTCGGGGT
>1879550|reference Deinococcus radiodurans NEB 479_9_contigs|length 36|copies 1
AACTCGCCCGCGCACTCAGCCGGCTCACCCCGTCAC
>1879550|reference Deinococcus radiodurans NEB 479_9_contigs|length 51|copies 2
AACTCGCCCGCGCACTCAGCCGGCTCACCCCGTCACCCTGCACGGGTGAAG
>1879550|reference Deinococcus radiodurans NEB 479_9_contigs|length 15|copies 1
AACTCGCCGGGGTGC
>1879550|reference Deinococcus radiodurans NEB 479_9_contigs|length 40|copies 1
AACTCGCGGAAGACGCGGTGCTGCACCTTCTCGCCCACCA
>1879550|reference Deinococcus radiodurans NEB 479_9_contigs|length 46|copies 1
AACTCGCGGCCCAGATCGCGCGTCAGGCCAAGGTGCCCGGCCACGA
>1879550|reference Deinococcus radiodurans NEB 479_9_contigs|length 40|copies 1
AACTCGCGGCGCGTCTTGCCGAGCGCGGCATCACCGAAGC
>1879550|reference Deinococcus radiodurans NEB 479_9_contigs|length 47|copies 5
AACTCGCGGGCCAGCCGCGCGCCGTCCTGCTCGAACAGGGCCATCAG
>1879550|reference Deinococcus radiodurans NEB 479_9_contigs|length 45|copies 1
AACTCGCGGGGCTGGCGGGCGTCAAGCACCACATGAACAAGGTGG
>1879550|reference Deinococcus radiodurans NEB 479_9_contigs|length 51|copies 6
AACTCGGCGCGTACTCGGTGATTTTGCCCGGCACCGCGAGCCTGGAGCGCA
>1879550|reference Deinococcus radiodurans NEB 479_9_contigs|length 40|copies 2
AACTCGGCTTCCAGGTCGAGCGCCTGGTCGAGCGTGCTGG
>1879550|reference Deinococcus radiodurans NEB 479_9_contigs|length 42|copies 4
AACTCGGCTTCCAGGTCGAGCGCCTGGTCGAGCGTGCTGGTC
>1879550|reference Deinococcus radiodurans NEB 479_9_contigs|length 21|copies 1
AACTCGGTGTCGCAGGCGGTG
>1879550|reference Deinococcus radiodurans NEB 479_9_contigs|length 30|copies 1
AACTCGGTTTCGTCGCGGACCTGCCGCATC
>1879550|reference Deinococcus radiodurans NEB 479_9_contigs|length 37|copies 1
AACTCGGTTTCGTCGCGGACCTGCCGCATCCAGGCCA
>1879550|reference Deinococcus radiodurans NEB 479_9_contigs|length 52|copies 1
AACTCGGTTTCGTCGCGGACCTGCCGCATCCAGGCCAGGGCGGTGTCCAGGC
>1879550|reference Deinococcus radiodurans NEB 479_9_contigs|length 37|copies 1
AACTCGTCGCGCTCGCGGGTCAGGTGGACGACGGCGC
>1879550|reference Deinococcus radiodurans NEB 479_9_contigs|length 46|copies 1
AACTCGTGGTTGCCCACCGCCATCGCCTGATAGCCCTGATAATTCA
>1879550|reference Deinococcus radiodurans NEB 479_9_contigs|length 51|copies 1
AACTCGTTCCCCGCTCGCGCTCCAAATTGCGGGCCGAACTCGCGCTGGTGG
>1879550|reference Deinococcus radiodurans NEB 479_9_contigs|length 58|copies 1
AACTCTCCACCCTTCACCCTCTCCCCTCCTCAGCGAGCGGCTTTTTCCACCCGCGCCG
>1879550|reference Deinococcus radiodurans NEB 479_9_contigs|length 45|copies 1
AACTCTGGTTGATGTTCGTGCCGCGCACCGGCGGGCCGCTGCAAG
>1879550|reference Deinococcus radiodurans NEB 479_9_contigs|length 47|copies 3
AACTCTGTAACCGGGCGGCCAGCGTTGCCTGCTCCTCCGCGCTGAAA
>1879550|reference Deinococcus radiodurans NEB 479_9_contigs|length 46|copies 2
AACTGAAAGCTCTGGCCCTGGATCACCTGCGGGATTCACGAATCGA
>1879550|reference Deinococcus radiodurans NEB 479_9_contigs|length 51|copies 2
AACTGAATCTCGATGGTGTCGGGCTTGCCGGGCACCAGGCCGGTCCAGCCG
>1879550|reference Deinococcus radiodurans NEB 479_9_contigs|length 46|copies 3
AACTGACACACGTTTCCCCGGCTCGCTTGCCCCGCATCATTCAGGG
>1879550|reference Deinococcus radiodurans NEB 479_9_contigs|length 35|copies 1
AACTGACCGAGCAGGGCCTGCTGTCTTATGCGCCG
>1879550|reference Deinococcus radiodurans NEB 479_9_contigs|length 31|copies 1
AACTGAGCGCCGCGCAGCGCGAGGAGTACGC
>1879550|reference Deinococcus radiodurans NEB 479_9_contigs|length 32|copies 1
AACTGAGCGCCGCGCAGCGCGAGGAGTACGCC
>1879550|reference Deinococcus radiodurans NEB 479_9_contigs|length 33|copies 10
AACTGAGCGCCGCGCAGCGCGAGGAGTACGCCG
>1879550|reference Deinococcus radiodurans NEB 479_9_contigs|length 34|copies 2
AACTGAGCGCCGCGCAGCGCGAGGAGTACGCCGC
>1879550|reference Deinococcus radiodurans NEB 479_9_contigs|length 34|copies 1
AACTGATCAACGCCATCCGCGACGACAAGACCAC
>1879550|reference Deinococcus radiodurans NEB 479_9_contigs|length 30|copies 1
AACTGATGGACCTCGCGGTGCCGGTCATCA
>1879550|reference Deinococcus radiodurans NEB 479_9_contigs|length 45|copies 2
AACTGATGGACCTCGCGGTGCCGGTCATCAGCAGACTGCCCGCCG
>1879550|reference Deinococcus radiodurans NEB 479_9_contigs|length 49|copies 15
AACTGCAAACGGTCTACGAGGCCATCGGGTACCGCGAACTCGACAAGCG
>1879550|reference Deinococcus radiodurans NEB 479_9_contigs|length 42|copies 5
AACTGCAACAGCTCGCGGCGACCTTTTACAAGGGGCCGGTCA
>1879550|reference Deinococcus radiodurans NEB 479_9_contigs|length 10|copies 1
AACTGCACCT
>1879550|reference Deinococcus radiodurans NEB 479_9_contigs|length 46|copies 1
AACTGCCCAAGATGGACCTCCACAGGGGCCGGGCGTCGCCGCACCC
>1879550|reference Deinococcus radiodurans NEB 479_9_contigs|length 46|copies 1
AACTGCCGTTGGCACTGGCCTGAACGCGCACCCGCAGTTCGGTGAC
>1879550|reference Deinococcus radiodurans NEB 479_9_contigs|length 43|copies 1
AACTGCGCCAGCACGAGTACCACCTCGTGATTCTGGACGAGGC
>1879550|reference Deinococcus radiodurans NEB 479_9_contigs|length 47|copies 1
AACTGCGCCAGCACGAGTACCACCTCGTGATTCTGGACGAGGCCCAG
>1879550|reference Deinococcus radiodurans NEB 479_9_contigs|length 25|copies 11
AACTGCGCCGCGAACAGGCCGAAAT
>1879550|reference Deinococcus radiodurans NEB 479_9_contigs|length 46|copies 1
AACTGCGCGACGTGCTGCACGCTTACCCCCACCGCCACGAGGACCG
>1879550|reference Deinococcus radiodurans NEB 479_9_contigs|length 38|copies 2
AACTGCGGCTACGATTGCCACCGCGACGTGAACGCCGC
>1879550|reference Deinococcus radiodurans NEB 479_9_contigs|length 38|copies 1
AACTGCGGTACTCGCGGCCTCTGTGGACCGGCGCGTCC
>1879550|reference Deinococcus radiodurans NEB 479_9_contigs|length 42|copies 1
AACTGCGTGAAGCCCTGGTGCCGCTGGCCGACGCGGTGATTG
>1879550|reference Deinococcus radiodurans NEB 479_9_contigs|length 42|copies 12
AACTGCGTGTCGGTGTCGGGCGTGGCGTAGGCGCTGATGGAG
>1879550|reference Deinococcus radiodurans NEB 479_9_contigs|length 42|copies 1
AACTGCTCCAGCACCCACCTTCAGGACTTCGCGCCGGTCAGC
>1879550|reference Deinococcus radiodurans NEB 479_9_contigs|length 50|copies 1
AACTGCTCTAACGCTGGCGCTGTGCAAATGGCGGTAGTTTCGGTGGCCGG
>1879550|reference Deinococcus radiodurans NEB 479_9_contigs|length 42|copies 1
AACTGCTCTAGAGCCTTGAGCGCCCCGCGTCCAGTGGCCGGG
>1879550|reference Deinococcus radiodurans NEB 479_9_contigs|length 47|copies 3
AACTGCTCTAGCCCGCTTTCAGCGCGGGGAGGAGAAGAAAAAACGGG
>1879550|reference Deinococcus radiodurans NEB 479_9_contigs|length 42|copies 1
AACTGCTCTAGGGGTTCTGGCGTGGCGCGGTCACACCGGGCG
>1879550|reference Deinococcus radiodurans NEB 479_9_contigs|length 37|copies 1
AACTGCTCTCGAACGCGGTCACCTCCTTGCGTGGCCG
>1879550|reference Deinococcus radiodurans NEB 479_9_contigs|length 48|copies 1
AACTGCTGCCGCTCTCGGCGGGGCTGCTGGAACTGTCCGGCACCTTTT
>1879550|reference Deinococcus radiodurans NEB 479_9_contigs|length 33|copies 1
AACTGCTGCGCGACGCGGCCTACCACCAGGGAA
>1879550|reference Deinococcus radiodurans NEB 479_9_contigs|length 40|copies 1
AACTGCTGCGCTGGCTGCTGCCCACGCTGGGGGCCTTGCT
>1879550|reference Deinococcus radiodurans NEB 479_9_contigs|length 40|copies 1
AACTGCTGGGGCGTCAGGGCCTTCATACCGCCGTGATGCC
>1879550|reference Deinococcus radiodurans NEB 479_9_contigs|length 35|copies 1
AACTGCTGGTCACGGCCAGCGCCCTGCGTGACGCA
>1879550|reference Deinococcus radiodurans NEB 479_9_contigs|length 43|copies 1
AACTGCTTCAGAGTCCGGACAGTGAACTCTCGGACTTCTACAC
>1879550|reference Deinococcus radiodurans NEB 479_9_contigs|length 24|copies 1
AACTGCTTCAGCAGACGGTGCACC
>1879550|reference Deinococcus radiodurans NEB 479_9_contigs|length 41|copies 11
AACTGCTTCAGCAGACGGTGCACCGCATGCCCTATACGCCG
>1879550|reference Deinococcus radiodurans NEB 479_9_contigs|length 40|copies 1
AACTGGAAGCGGCGGGCGTGCGCGGCGGCGTGATGAAAGC
>1879550|reference Deinococcus radiodurans NEB 479_9_contigs|length 41|copies 1
AACTGGAGCATCTCCAGGCCCTTGCGGCTGCGGCTTGCCAT
>1879550|reference Deinococcus radiodurans NEB 479_9_contigs|length 46|copies 1
AACTGGATTTAGACGGCCTGATCCAGCGCCGCCCCGACATCGTGCT
>1879550|reference Deinococcus radiodurans NEB 479_9_contigs|length 45|copies 1
AACTGGCAATGGGTGGCGAGTACCTGGCGACGCGGCCCCTACATC
>1879550|reference Deinococcus radiodurans NEB 479_9_contigs|length 46|copies 1
AACTGGCCCCAGAGTCGGGCACCGCCACCCGCGACGAACTCGACCG
>1879550|reference Deinococcus radiodurans NEB 479_9_contigs|length 59|copies 1
AACTGGCCCGGCGTGACTGGGAAACGGCGGCGGGGTTTGACCGCCCCGAGGACCACTGG
>1879550|reference Deinococcus radiodurans NEB 479_9_contigs|length 60|copies 6
AACTGGCCCGGCGTGACTGGGAAACGGCGGCGGGGTTTGACCGCCCCGAGGACCACTGGC
>1879550|reference Deinococcus radiodurans NEB 479_9_contigs|length 55|copies 2
AACTGGCCCTACGCCTACGCGGCGGGGCAGGCCAAGGGCAGCGCGGTGGCGGGCA
>1879550|reference Deinococcus radiodurans NEB 479_9_contigs|length 56|copies 1
AACTGGCCCTACGCCTACGCGGCGGGGCAGGCCAAGGGCAGCGCGGTGGCGGGCAA
>1879550|reference Deinococcus radiodurans NEB 479_9_contigs|length 43|copies 1
AACTGGCCGACACGAAGTTGTAGTCCCGCGCCGAGAAGTGGTG
>1879550|reference Deinococcus radiodurans NEB 479_9_contigs|length 45|copies 2
AACTGGCCGACACGCTGGCAAAGGAGCGCCGCGAACTGGAAGTCC
>1879550|reference Deinococcus radiodurans NEB 479_9_contigs|length 46|copies 15
AACTGGCCGACACGCTGGCAAAGGAGCGCCGCGAACTGGAAGTCCA
>1879550|reference Deinococcus radiodurans NEB 479_9_contigs|length 16|copies 1
AACTGGCGACCCGGCG
>1879550|reference Deinococcus radiodurans NEB 479_9_contigs|length 33|copies 3
AACTGGCGACCCGGCGGGCCATCGAAGGCGCGA
>1879550|reference Deinococcus radiodurans NEB 479_9_contigs|length 37|copies 1
AACTGGCGACCCGGCGGGCCATCGAAGGCGCGAGACT
>1879550|reference Deinococcus radiodurans NEB 479_9_contigs|length 43|copies 1
AACTGGCGCGGGAGCTTGAGAGGCGTTGGGTGCTGGCCAGCTT
>1879550|reference Deinococcus radiodurans NEB 479_9_contigs|length 46|copies 1
AACTGGGCCGACACGCGGCCTTCCGCCGGGCGTACCCGACCCAGGG
>1879550|reference Deinococcus radiodurans NEB 479_9_contigs|length 46|copies 1
AACTGGGCCTCGAAGCCCTGGCCCGCGCGCTCGCCAAAATCAGCGG
>1879550|reference Deinococcus radiodurans NEB 479_9_contigs|length 43|copies 1
AACTGGGGAGCGGGCGCACTCATCCGGCGAAGATACCCGACGC
>1879550|reference Deinococcus radiodurans NEB 479_9_contigs|length 45|copies 1
AACTGGGGCTGGTGGACGAACTCGGCGACCTGCACCGGGGCCTGG
>1879550|reference Deinococcus radiodurans NEB 479_9_contigs|length 49|copies 2
AACTGGGGGCCGTGACCAGTGGGGTCATGTTCGCCCGGCAGATGGGCGG
>1879550|reference Deinococcus radiodurans NEB 479_9_contigs|length 29|copies 1
AACTGGGGGGACTCGCGGCCTCCGGGTGT
>1879550|reference Deinococcus radiodurans NEB 479_9_contigs|length 30|copies 1
AACTGGGGGGACTCGCGGCCTCCGGGTGTC
>1879550|reference Deinococcus radiodurans NEB 479_9_contigs|length 39|copies 2
AACTGGTCAAATTCACGCTGCTCGCGACTGGCACTCAGC
>1879550|reference Deinococcus radiodurans NEB 479_9_contigs|length 43|copies 1
AACTGGTCGCCACCCTCGGCAGCGACGTGGCACACAAGAAGGA
>1879550|reference Deinococcus radiodurans NEB 479_9_contigs|length 39|copies 1
AACTGGTGTGGCTGCTCGAGCGCCTCATCGATCTCGACG
>1879550|reference Deinococcus radiodurans NEB 479_9_contigs|length 16|copies 1
AACTGTGTGGCGGGCG
>1879550|reference Deinococcus radiodurans NEB 479_9_contigs|length 24|copies 1
AACTGTGTGGCGGGCGGCGCGTAC
>1879550|reference Deinococcus radiodurans NEB 479_9_contigs|length 43|copies 7
AACTGTGTGGCGGGCGGCGCGTACCTCCCGGTGATGTGCGACA
>1879550|reference Deinococcus radiodurans NEB 479_9_contigs|length 24|copies 1
AACTGTTCAGCGTCGCGGCCCGCG
>1879550|reference Deinococcus radiodurans NEB 479_9_contigs|length 28|copies 1
AACTGTTCAGCGTCGCGGCCCGCGTCGG
>1879550|reference Deinococcus radiodurans NEB 479_9_contigs|length 30|copies 1
AACTGTTCAGCGTCGCGGCCCGCGTCGGCC
>1879550|reference Deinococcus radiodurans NEB 479_9_contigs|length 40|copies 6
AACTGTTCAGCGTCGCGGCCCGCGTCGGCCAGTACGCCAA
>1879550|reference Deinococcus radiodurans NEB 479_9_contigs|length 46|copies 1
AACTGTTCGAGGCGGTGGGACTACAAGAAAGCTTCGTGCAGAAGTA
>1879550|reference Deinococcus radiodurans NEB 479_9_contigs|length 48|copies 1
AACTTACCCGGCGGCGGCAACATCGAAGACAGACGCGGAGGCGGCGGG
>1879550|reference Deinococcus radiodurans NEB 479_9_contigs|length 53|copies 2
AACTTACCCGGCGGCGGCAACATCGAAGACAGACGCGGAGGCGGCGGGCTGCC
>1879550|reference Deinococcus radiodurans NEB 479_9_contigs|length 53|copies 1
AACTTCACCATTCCCAAACTGGGTGCCAACAGCGAACTCCGCATCACCTACAG
>1879550|reference Deinococcus radiodurans NEB 479_9_contigs|length 53|copies 3
AACTTCACCCCGCCGAGTTCCCGGTTCAGCTCCGCCGCGAGGGAAAGCAGCCG
>1879550|reference Deinococcus radiodurans NEB 479_9_contigs|length 40|copies 1
AACTTCATGAAGGCTGCGAAGCCAAGCGCAGTGAATTCCT
>1879550|reference Deinococcus radiodurans NEB 479_9_contigs|length 42|copies 2
AACTTCATGAAGGCTGCGAAGCCAAGCGCAGTGAATTCCTCG
>1879550|reference Deinococcus radiodurans NEB 479_9_contigs|length 43|copies 13
AACTTCATGAAGGCTGCGAAGCCAAGCGCAGTGAATTCCTCGC
>1879550|reference Deinococcus radiodurans NEB 479_9_contigs|length 47|copies 3
AACTTCCACGTGGATGCCGTCGGCGCCCACCGCGATGGCGGCCTTGG
>1879550|reference Deinococcus radiodurans NEB 479_9_contigs|length 56|copies 1
AACTTCCGCACACTGCTGGCCGACGAGCAGTTCTGGTCGGGGCTGCAAAACAGCCT
>1879550|reference Deinococcus radiodurans NEB 479_9_contigs|length 38|copies 6
AACTTCCTCTACACCCATTTCCGCGACATCTGCGAGAT
>1879550|reference Deinococcus radiodurans NEB 479_9_contigs|length 39|copies 1
AACTTCCTCTACACCCATTTCCGCGACATCTGCGAGATT
>1879550|reference Deinococcus radiodurans NEB 479_9_contigs|length 16|copies 1
AACTTCGCCAGCGGCT
>1879550|reference Deinococcus radiodurans NEB 479_9_contigs|length 44|copies 9
AACTTCGCCAGCGGCTTCACACCCAGTTCCTGCGCCTTCTCGCC
>1879550|reference Deinococcus radiodurans NEB 479_9_contigs|length 47|copies 1
AACTTCTGGGCGTCGTGGTGTGGCCCCTGCCGCGAGGAAGCGCCCCT
>1879550|reference Deinococcus radiodurans NEB 479_9_contigs|length 8|copies 1
AACTTGAA
>1879550|reference Deinococcus radiodurans NEB 479_9_contigs|length 45|copies 1
AACTTGACGTTCTTGCGCAGGTCGAAGGTGTAGGTCTTGCCGCCG
>1879550|reference Deinococcus radiodurans NEB 479_9_contigs|length 40|copies 7
AACTTGCCCGCGTTGGCCCGCGCCGCGAGGTCCACCACTT
>1879550|reference Deinococcus radiodurans NEB 479_9_contigs|length 45|copies 1
AACTTGTTCAGCCCATCCGCATGAATGCCAGCACGGGTACGGTGG
>1879550|reference Deinococcus radiodurans NEB 479_9_contigs|length 59|copies 3
AAGAAAAAACCCCAGCATTTCTGCTGGAGTCTTCTGGTGCCGAGGATGGGATTTGAACC
>1879550|reference Deinococcus radiodurans NEB 479_9_contigs|length 53|copies 2
AAGAAAACGGTATGACTGATTGGCGAACCGAAACAGCGCAGGAACGCTATGGG
>1879550|reference Deinococcus radiodurans NEB 479_9_contigs|length 51|copies 1
AAGAAACCCGCCGCGCGGTGAAGAAGAAAATGGAGCCGAGCTACATGGGCA
>1879550|reference Deinococcus radiodurans NEB 479_9_contigs|length 46|copies 3
AAGAAAGTCACCGACCCCGGCAAGGGCACGCTGCGCCGCGAGTATT
>1879550|reference Deinococcus radiodurans NEB 479_9_contigs|length 47|copies 10
AAGAAAGTCACCGACCCCGGCAAGGGCACGCTGCGCCGCGAGTATTT
>1879550|reference Deinococcus radiodurans NEB 479_9_contigs|length 53|copies 6
AAGAAAGTCACCGACCCCGGCAAGGGCACGCTGCGCCGCGAGTATTTCGGGCA
>1879550|reference Deinococcus radiodurans NEB 479_9_contigs|length 45|copies 1
AAGAAATGACTGGGCACGTTGACGATGTACGCCGCACCTTCCACG
>1879550|reference Deinococcus radiodurans NEB 479_9_contigs|length 43|copies 1
AAGAACATGCCGATCGACCACCAGGCCGAAATGGTGCGCAAGG
>1879550|reference Deinococcus radiodurans NEB 479_9_contigs|length 35|copies 1
AAGAACCGCCTGACCGCCCGCGAACGCATCGCGCG
>1879550|reference Deinococcus radiodurans NEB 479_9_contigs|length 11|copies 1
AAGAACGTGGA
>1879550|reference Deinococcus radiodurans NEB 479_9_contigs|length 49|copies 2
AAGAACGTGGACCTCGGCACCCTGCGGGCCGCCAGCACCGGCCAGGGCA
>1879550|reference Deinococcus radiodurans NEB 479_9_contigs|length 26|copies 1
AAGAACTGGGCGCGTCGCCGTTCTAC
>1879550|reference Deinococcus radiodurans NEB 479_9_contigs|length 39|copies 1
AAGAACTGGGCGCGTCGCCGTTCTACCGCACAGGTACTG
>1879550|reference Deinococcus radiodurans NEB 479_9_contigs|length 40|copies 8
AAGAACTGGGCGCGTCGCCGTTCTACCGCACAGGTACTGA
>1879550|reference Deinococcus radiodurans NEB 479_9_contigs|length 52|copies 1
AAGAACTTCATCACCCAGGGCAGCGTGGCGGGCACCTACGTGGTGCTGGCCC
>1879550|reference Deinococcus radiodurans NEB 479_9_contigs|length 42|copies 4
AAGAAGACCTGATCGCGGTGGAAGACATGGTGATTACCATGA
>1879550|reference Deinococcus radiodurans NEB 479_9_contigs|length 31|copies 1
AAGAAGATGATCATCGCGGGCGGCACCCAGT
>1879550|reference Deinococcus radiodurans NEB 479_9_contigs|length 49|copies 1
AAGAAGCCATAGCGGACGACCTGCTGCTCGCCCCGGACCGCCTGAGGGC
>1879550|reference Deinococcus radiodurans NEB 479_9_contigs|length 47|copies 1
AAGAAGCGGGTCTACAAGCAATTTCTGGCCGGGGTGCGGGCAGGCCG
>1879550|reference Deinococcus radiodurans NEB 479_9_contigs|length 45|copies 1
AAGAAGCGGTGAAATTCGTCGAGCAGACCGGCATCGACTACCTCG
>1879550|reference Deinococcus radiodurans NEB 479_9_contigs|length 42|copies 1
AAGAAGGCATCATCCGGCGCGGGGCCAAGCTGGTGAATGCCG
>1879550|reference Deinococcus radiodurans NEB 479_9_contigs|length 40|copies 1
AAGAAGTCATAATCCTTGGGCTTGCCGAAGATATACGCCG
>1879550|reference Deinococcus radiodurans NEB 479_9_contigs|length 47|copies 3
AAGAAGTCCGCAGCGCCGTGCGCGGCTACCGGGGCAGCGGGTTCGGG
>1879550|reference Deinococcus radiodurans NEB 479_9_contigs|length 34|copies 1
AAGAAGTCGATGACCGTGTAGTGCTCCAGCTTGT
>1879550|reference Deinococcus radiodurans NEB 479_9_contigs|length 47|copies 1
AAGAAGTCGCCGCCCAAATCAAGGTGCGCCGCAAGCAGCGCGAACGG
>1879550|reference Deinococcus radiodurans NEB 479_9_contigs|length 49|copies 1
AAGAAGTCGCCGCCCAAATCAAGGTGCGCCGCAAGCAGCGCGAACGGGT
>1879550|reference Deinococcus radiodurans NEB 479_9_contigs|length 22|copies 1
AAGAAGTGCTGCTCGTTCCCGA
>1879550|reference Deinococcus radiodurans NEB 479_9_contigs|length 50|copies 9
AAGAAGTGCTGCTCGTTCCCGACTACCCCTTTCACCCCGAAGTGCTGGCC
>1879550|reference Deinococcus radiodurans NEB 479_9_contigs|length 42|copies 3
AAGAATTCGCCTTCACCACGTCCTGGGGCCTGTCGAGCCGCA
>1879550|reference Deinococcus radiodurans NEB 479_9_contigs|length 52|copies 2
AAGACAACCGCCCTGGTGCGGGGCTTGAGTTTGTTTGTGAGGTCTGTGGTCA
>1879550|reference Deinococcus radiodurans NEB 479_9_contigs|length 52|copies 1
AAGACAACCGCCCTGGTGCTGGCCTGGAGTTTGTTTGTGAGGTCTGTGGTCA
>1879550|reference Deinococcus radiodurans NEB 479_9_contigs|length 37|copies 1
AAGACAATCCGGACATCACCCGCGTCGTCCAGTATGA
>1879550|reference Deinococcus radiodurans NEB 479_9_contigs|length 40|copies 2
AAGACACCGTGACCGTCCGTGACCGCGACACGCTCGCGCA
>1879550|reference Deinococcus radiodurans NEB 479_9_contigs|length 34|copies 1
AAGACACGACCAGCATCCGCGAGATCATGGGCCG
>1879550|reference Deinococcus radiodurans NEB 479_9_contigs|length 46|copies 2
AAGACACTTTTGATGTCGGCCCGCGTGCGCTCGTCGGCGGTGGCGG
>1879550|reference Deinococcus radiodurans NEB 479_9_contigs|length 53|copies 2
AAGACCACCACCATCGCCAAGCTCGGCCAGTACTACATGGAACGCGGCCAGAG
>1879550|reference Deinococcus radiodurans NEB 479_9_contigs|length 47|copies 3
AAGACCACCACCGCCGTCAACCTGGGGGCCTACCTCGCCGCCGGAGG
>1879550|reference Deinococcus radiodurans NEB 479_9_contigs|length 26|copies 2
AAGACCCACGTTTCGCGGCTGCTGGG
>1879550|reference Deinococcus radiodurans NEB 479_9_contigs|length 48|copies 1
AAGACCCACTCGGCCCAGCGCAGGCCCTCCCGCGTCGGGCGCGACAGG
>1879550|reference Deinococcus radiodurans NEB 479_9_contigs|length 41|copies 1
AAGACCCCATCGAGGTGCTGCACCGCGACAAGTTGGCGATG
>1879550|reference Deinococcus radiodurans NEB 479_9_contigs|length 41|copies 1
AAGACCCTGCTGCTCTCGGCCCTGCTGCCCGCGCTGCTCGG
>1879550|reference Deinococcus radiodurans NEB 479_9_contigs|length 58|copies 4
AAGACCGAAACCACGACCACCACGACGTCCACCGACACCACCGCGACTGAGCCGGTCA
>1879550|reference Deinococcus radiodurans NEB 479_9_contigs|length 50|copies 3
AAGACCGCCCTGCTGCTCGAAGGTGGTCAGACCCGCGAGGTGCCCGTCGA
>1879550|reference Deinococcus radiodurans NEB 479_9_contigs|length 50|copies 1
AAGACCTCTGCCCGTCCCAGACTCAGCGCAAAGAAGGCGGCATTCCAGTG
>1879550|reference Deinococcus radiodurans NEB 479_9_contigs|length 34|copies 2
AAGACCTGACCAACATCCGCGACCGCACCGAGGG
>1879550|reference Deinococcus radiodurans NEB 479_9_contigs|length 41|copies 2
AAGACGAGATGCGGCTGGCGCTGGGGCTGCTGCTCGAAGGG
>1879550|reference Deinococcus radiodurans NEB 479_9_contigs|length 50|copies 1
AAGACGAGCATCATGCTGGGCCTCGGCGAAACCCGCGAGGAAATTACCCA
>1879550|reference Deinococcus radiodurans NEB 479_9_contigs|length 51|copies 2
AAGACGAGTAGGGCAGGAAAAAGGCGTCGGCCACCGCGCGGTAGACCTTGA
>1879550|reference Deinococcus radiodurans NEB 479_9_contigs|length 41|copies 1
AAGACGGGGGACATTGACACGCTCCAGGCCGAGAGGCATCT
>1879550|reference Deinococcus radiodurans NEB 479_9_contigs|length 43|copies 1
AAGACGTCAAGTGCCAGGGGCGACTGCGCCGCCTGATTTGTGA
>1879550|reference Deinococcus radiodurans NEB 479_9_contigs|length 50|copies 1
AAGACTCAGAACAGCCGCAGGGGAGCCTGCTTCCACACCCCCTGGCTGAG
>1879550|reference Deinococcus radiodurans NEB 479_9_contigs|length 36|copies 2
AAGAGCCACGCCGAAGTGCGGATTCAGCTCGGTGAC
>1879550|reference Deinococcus radiodurans NEB 479_9_contigs|length 30|copies 1
AAGAGCGCGAATTCGCGGCCCAGGAACGCG
>1879550|reference Deinococcus radiodurans NEB 479_9_contigs|length 41|copies 1
AAGAGCGGGGTCAGCGGCTGCACCCGCGAATGCGCCGAGGC
>1879550|reference Deinococcus radiodurans NEB 479_9_contigs|length 43|copies 1
AAGAGGCAGAGGACGCGGTCATGACAACACTCCTGAAAGAAAA
>1879550|reference Deinococcus radiodurans NEB 479_9_contigs|length 36|copies 1
AAGAGGCTGTTCAGAGCTTATGGCCCATAGCTCATG
>1879550|reference Deinococcus radiodurans NEB 479_9_contigs|length 52|copies 1
AAGAGGGCCAGGGCGTCGAGGGGCCGCGTGTCAATCGGGGTGATGGTGCTGA
>1879550|reference Deinococcus radiodurans NEB 479_9_contigs|length 53|copies 1
AAGAGGGCCAGGGCGTCGAGGGGCCGCGTGTCAATCGGGGTGATGGTGCTGAC
>1879550|reference Deinococcus radiodurans NEB 479_9_contigs|length 55|copies 1
AAGAGGGCCAGGGCGTCGAGGGGCCGCGTGTCAATCGGGGTGATGGTGCTGACCG
>1879550|reference Deinococcus radiodurans NEB 479_9_contigs|length 45|copies 1
AAGAGGGTCTGAACCTGGCCTGGTTGAATGGAAGTGAAGCAGTCA
>1879550|reference Deinococcus radiodurans NEB 479_9_contigs|length 34|copies 1
AAGAGTACCGGCCACAGCGCCGCCGCACCGCCGG
>1879550|reference Deinococcus radiodurans NEB 479_9_contigs|length 35|copies 21
AAGAGTACCGGCCACAGCGCCGCCGCACCGCCGGG
>1879550|reference Deinococcus radiodurans NEB 479_9_contigs|length 36|copies 2
AAGAGTACCGGCCACAGCGCCGCCGCACCGCCGGGG
>1879550|reference Deinococcus radiodurans NEB 479_9_contigs|length 42|copies 1
AAGAGTGGTCTTCTGGAACGGGCCGATGGGCGTGTTCGAGTT
>1879550|reference Deinococcus radiodurans NEB 479_9_contigs|length 55|copies 10
AAGAGTTATACGGATTCCGCTTAATTCCTGCACAGTCGGGAAAGCGCCGCCTGTG
>1879550|reference Deinococcus radiodurans NEB 479_9_contigs|length 42|copies 3
AAGATCATGGGTTCGCGGCGCTGCTCGAATTGCTCCGCCCGG
>1879550|reference Deinococcus radiodurans NEB 479_9_contigs|length 46|copies 1
AAGATGACGTGTACTGCGTGGATGTCCTCCGGCAGATCAAAGCGGT
>1879550|reference Deinococcus radiodurans NEB 479_9_contigs|length 28|copies 1
AAGATGAGCAGCGACTGGCGCGGCGACC
>1879550|reference Deinococcus radiodurans NEB 479_9_contigs|length 47|copies 3
AAGATGCCCTTGATCCAGGCGCGGTCGGGCCGCGAGCGCACGTAGTC
>1879550|reference Deinococcus radiodurans NEB 479_9_contigs|length 44|copies 1
AAGATGCGGCTGCGAATCGGAGACATCCGCGCAGCTTCCAGGCG
>1879550|reference Deinococcus radiodurans NEB 479_9_contigs|length 41|copies 1
AAGATGGTGAAGTACGCGGAGGGCAAGGACCTGTTCGTGCA
>1879550|reference Deinococcus radiodurans NEB 479_9_contigs|length 41|copies 2
AAGATGTTGCGTGGATTGACGACCAGTTCGTAAGGCGTCTG
>1879550|reference Deinococcus radiodurans NEB 479_9_contigs|length 16|copies 1
AAGATTGGAACTGAGT
>1879550|reference Deinococcus radiodurans NEB 479_9_contigs|length 44|copies 1
AAGATTTATCGCTTCTGGATGGGGTTGCGTTCCATCAGCTGGTT
>1879550|reference Deinococcus radiodurans NEB 479_9_contigs|length 34|copies 1
AAGCAATTTCGGCTGCACGGCAGACATTCCACCT
>1879550|reference Deinococcus radiodurans NEB 479_9_contigs|length 41|copies 1
AAGCACGGGGTGTTTGTCATGCACCCCTGATGTGTCGGACA
>1879550|reference Deinococcus radiodurans NEB 479_9_contigs|length 46|copies 1
AAGCAGACCCGGCGGCCATGCAGAATCAGGGCGTGGTGCAAAAATA
>1879550|reference Deinococcus radiodurans NEB 479_9_contigs|length 43|copies 1
AAGCAGAGCTGAGTCTGGATGAGCTACGGCAATTGGTGGGATA
>1879550|reference Deinococcus radiodurans NEB 479_9_contigs|length 48|copies 1
AAGCAGCCCTGGGGAGACGTGCAGCAGGTCTTGGTCGCCAGAACGTGC
>1879550|reference Deinococcus radiodurans NEB 479_9_contigs|length 52|copies 1
AAGCAGCCCTGGTGCGCGGCGACCTGGCTCAGGCCCGCGAGGGGTTGGGCCG
>1879550|reference Deinococcus radiodurans NEB 479_9_contigs|length 44|copies 1
AAGCAGCCGCAGTTGCCAGCCGCCTGCCACTGGCTGCACGTCCA
>1879550|reference Deinococcus radiodurans NEB 479_9_contigs|length 41|copies 1
AAGCAGGAGGACAGCAGGCCCGCCATGCACAGGCCCGCGCC
>1879550|reference Deinococcus radiodurans NEB 479_9_contigs|length 49|copies 1
AAGCAGGTGATTCGCAAACCCCGCTGGACAAGGCCGACGATAAAGGTAT
>1879550|reference Deinococcus radiodurans NEB 479_9_contigs|length 39|copies 1
AAGCAGTACAAGCGCCGTGGCGGTGAAGGCAGCTACGAA
>1879550|reference Deinococcus radiodurans NEB 479_9_contigs|length 43|copies 1
AAGCAGTATCCGGCGACCACACCCACCAGCGGCACCTGACCAC
>1879550|reference Deinococcus radiodurans NEB 479_9_contigs|length 28|copies 1
AAGCAGTCTTCCAGCATTCCGGCGATCC
>1879550|reference Deinococcus radiodurans NEB 479_9_contigs|length 31|copies 1
AAGCATCCGAATACCGCGGGTAAACCATCCA
>1879550|reference Deinococcus radiodurans NEB 479_9_contigs|length 50|copies 5
AAGCATCTGCTGCTCCCCGCCCGAGAGGGTGCCCGCGAGCTGGGCACGGC
>1879550|reference Deinococcus radiodurans NEB 479_9_contigs|length 39|copies 1
AAGCCAAACGAGGACGCGGCACCGCCGCGTCTGATAAGC
>1879550|reference Deinococcus radiodurans NEB 479_9_contigs|length 48|copies 1
AAGCCAGCACACCGGTCGGCAGGCCCGCCGCCGCGACCTGGGCAATGG
>1879550|reference Deinococcus radiodurans NEB 479_9_contigs|length 39|copies 1
AAGCCAGCACCGGTTCAGCCTCCAGCGCAGTGGCCACGG
>1879550|reference Deinococcus radiodurans NEB 479_9_contigs|length 38|copies 2
AAGCCAGCACGTTCGCGGGTCAGACCGCCCGGCCCCAG
>1879550|reference Deinococcus radiodurans NEB 479_9_contigs|length 44|copies 1
AAGCCCACATGCGCCGGTACGTGACCGGCAACGCCCGGATGTGG
>1879550|reference Deinococcus radiodurans NEB 479_9_contigs|length 40|copies 2
AAGCCCACCCCGAATTCAAGAGCCGTCCGATGCGGCCCAG
>1879550|reference Deinococcus radiodurans NEB 479_9_contigs|length 51|copies 1
AAGCCCACGTATTCCAGCCAGACGTTGCCTTCCCCGTCGATGCTGCGGGCA
>1879550|reference Deinococcus radiodurans NEB 479_9_contigs|length 49|copies 1
AAGCCCAGGTTGTTGGCGGTGTAAGAGAAGGGATTGTATTGAACCTGGT
>1879550|reference Deinococcus radiodurans NEB 479_9_contigs|length 10|copies 1
AAGCCCATGT
>1879550|reference Deinococcus radiodurans NEB 479_9_contigs|length 54|copies 4
AAGCCCCTGCTCATGCGTTCGTCAGCCCCTTTCGGGCCGCGACTGCGTGAGTCA
>1879550|reference Deinococcus radiodurans NEB 479_9_contigs|length 43|copies 1
AAGCCCGACGTGATTCGCACCGTCCACCGCGCCTACTTCGAGG
>1879550|reference Deinococcus radiodurans NEB 479_9_contigs|length 30|copies 1
AAGCCCGTTTTCCCGCGAAGCTGGCACCCG
>1879550|reference Deinococcus radiodurans NEB 479_9_contigs|length 42|copies 1
AAGCCCTCGCCACCCTGGTGGTCAACAAGCTGCGCGGCACCC
>1879550|reference Deinococcus radiodurans NEB 479_9_contigs|length 49|copies 1
AAGCCCTGGCGACCCTGCGCGGCGAAGGCCCGGACGACCTGACCGAACT
>1879550|reference Deinococcus radiodurans NEB 479_9_contigs|length 42|copies 1
AAGCCGAAGGGGCCCTGGCGCTGCCCCGTTCTGAATACGGGC
>1879550|reference Deinococcus radiodurans NEB 479_9_contigs|length 54|copies 1
AAGCCGACGGGCTGCCTGCCGCGTTGCCCCCGTCCGCCGCGAGCAGCGCGTGGG
>1879550|reference Deinococcus radiodurans NEB 479_9_contigs|length 33|copies 1
AAGCCGAGGAGACTGCTTTGCAGCCTCTCCAAA
>1879550|reference Deinococcus radiodurans NEB 479_9_contigs|length 34|copies 19
AAGCCGAGGAGACTGCTTTGCAGCCTCTCCAAAT
>1879550|reference Deinococcus radiodurans NEB 479_9_contigs|length 35|copies 13
AAGCCGAGGAGACTGCTTTGCAGCCTCTCCAAATC
>1879550|reference Deinococcus radiodurans NEB 479_9_contigs|length 36|copies 1
AAGCCGAGGAGACTGCTTTGCAGCCTCTCCAAATCA
>1879550|reference Deinococcus radiodurans NEB 479_9_contigs|length 30|copies 3
AAGCCGATCATGTCGCGGTCTTCCAGGCCA
>1879550|reference Deinococcus radiodurans NEB 479_9_contigs|length 44|copies 1
AAGCCGATCATGTCGCGGTCTTCCAGGCCAGGGCGGCCCTTGAT
>1879550|reference Deinococcus radiodurans NEB 479_9_contigs|length 30|copies 2
AAGCCGATGTCCTCGCGGGCTTCTTCCAGG
>1879550|reference Deinococcus radiodurans NEB 479_9_contigs|length 43|copies 1
AAGCCGATGTCCTCGCGGGCTTCTTCCAGGCTAAAGCGGGCGT
>1879550|reference Deinococcus radiodurans NEB 479_9_contigs|length 46|copies 3
AAGCCGATGTCCTCGCGGGCTTCTTCCAGGCTAAAGCGGGCGTGCT
>1879550|reference Deinococcus radiodurans NEB 479_9_contigs|length 46|copies 1
AAGCCGCCATCCTCTCTCCCCTACTTCGTTCCGTAGATGCGGTCCC
>1879550|reference Deinococcus radiodurans NEB 479_9_contigs|length 53|copies 1
AAGCCGCCCAGCAGGCCCCACGCCATGCCCGGATTCAGGGTGAAGCCCAGGTG
>1879550|reference Deinococcus radiodurans NEB 479_9_contigs|length 38|copies 1
AAGCCGCCCGCACGCTGGAGCTGCTGCGCCCGCGCGTC
>1879550|reference Deinococcus radiodurans NEB 479_9_contigs|length 46|copies 1
AAGCCGCCGAGCAGGTCCGCAGCGGCGAGATGCCGGAAAAGACCTA
>1879550|reference Deinococcus radiodurans NEB 479_9_contigs|length 46|copies 1
AAGCCGCCGTGCTGCTGGGGGTGGGGCAACTGCTCAGCGAGGACCG
>1879550|reference Deinococcus radiodurans NEB 479_9_contigs|length 44|copies 1
AAGCCGCTGTTCACCTCGCAGGCCGAAGTCCTGGCCGATGCCCG
>1879550|reference Deinococcus radiodurans NEB 479_9_contigs|length 43|copies 1
AAGCCGCTTCTTCCTCGAACTTCAGGCCCGCCACACCGGAAGG
>1879550|reference Deinococcus radiodurans NEB 479_9_contigs|length 59|copies 1
AAGCCGGGTTCTTCCCCCCGCTCGTAGCCGAATTTTTCCAGCCGCGAGAGCAGGCTTTC
>1879550|reference Deinococcus radiodurans NEB 479_9_contigs|length 36|copies 2
AAGCCGTCATAGTCGCGGGTGTCGCCCTCGTTGGCG
>1879550|reference Deinococcus radiodurans NEB 479_9_contigs|length 42|copies 2
AAGCCGTCATCGAACACAAGGAAGTGCTGGGCGGACCGCAGC
>1879550|reference Deinococcus radiodurans NEB 479_9_contigs|length 46|copies 1
AAGCCGTCCCAGAGCGGGTTTGAAGGCTCCAGGGATACAACGACCG
>1879550|reference Deinococcus radiodurans NEB 479_9_contigs|length 30|copies 1
AAGCCGTGATTGCCGCGACGCGGCGGGGGA
>1879550|reference Deinococcus radiodurans NEB 479_9_contigs|length 49|copies 1
AAGCCGTGCGCGTCGCCAAACTCGCCCGCGCCGCGACGGGGGTGGACTG
>1879550|reference Deinococcus radiodurans NEB 479_9_contigs|length 30|copies 2
AAGCCTCGTGTGCCGCGAGCTGGTCAGTCA
>1879550|reference Deinococcus radiodurans NEB 479_9_contigs|length 46|copies 1
AAGCCTGCCCGTGACGGCGGCCTGCTCACCACGTCCTCCTACGAGG
>1879550|reference Deinococcus radiodurans NEB 479_9_contigs|length 47|copies 3
AAGCCTGCCCGTGACGGCGGCCTGCTCACCACGTCCTCCTACGAGGC
>1879550|reference Deinococcus radiodurans NEB 479_9_contigs|length 12|copies 1
AAGCGAATGGTC
>1879550|reference Deinococcus radiodurans NEB 479_9_contigs|length 30|copies 5
AAGCGACATCACCCGCGGTGAACAGGCTGA
>1879550|reference Deinococcus radiodurans NEB 479_9_contigs|length 14|copies 1
AAGCGACCCCGCTG
>1879550|reference Deinococcus radiodurans NEB 479_9_contigs|length 48|copies 3
AAGCGACCCGCCGCTCGACTTCGGCGCCCGGGTCGATCTCGGGCTGCA
>1879550|reference Deinococcus radiodurans NEB 479_9_contigs|length 49|copies 1
AAGCGACGGGTGCCCGCATCCTGATTCGCGCCCTGGAAGAACCCGCCCG
>1879550|reference Deinococcus radiodurans NEB 479_9_contigs|length 36|copies 1
AAGCGATGTACGGCCACCTGCAGGGCACCATGCACC
>1879550|reference Deinococcus radiodurans NEB 479_9_contigs|length 37|copies 1
AAGCGATGTACGGCCACCTGCAGGGCACCATGCACCT
>1879550|reference Deinococcus radiodurans NEB 479_9_contigs|length 43|copies 1
AAGCGATTGACCCCGCCGACGTGGCCGCGCAACTCGACGATTC
>1879550|reference Deinococcus radiodurans NEB 479_9_contigs|length 38|copies 1
AAGCGATTTACCCCCGCCGACCGCGAGCGCATGACGAG
>1879550|reference Deinococcus radiodurans NEB 479_9_contigs|length 47|copies 1
AAGCGCAGGGCGTCCTGGCCCAGTTCCGCGTGGAAGGTGCGGCGCAC
>1879550|reference Deinococcus radiodurans NEB 479_9_contigs|length 32|copies 1
AAGCGCAGTGAAGCCCGCGCCTGCGCCTCCGT
>1879550|reference Deinococcus radiodurans NEB 479_9_contigs|length 38|copies 1
AAGCGCCGCTACAGCGCGGGCCGCTTCTCCTTCAACGT
>1879550|reference Deinococcus radiodurans NEB 479_9_contigs|length 40|copies 1
AAGCGCCTGAATGCGTTGCGCTCCGTTCAAATCCGTATCT
>1879550|reference Deinococcus radiodurans NEB 479_9_contigs|length 53|copies 1
AAGCGCTGGCTGCTGGGAGAATGCAAATGGCAACATCAGGAGGTCGACCACTG
>1879550|reference Deinococcus radiodurans NEB 479_9_contigs|length 47|copies 1
AAGCGGAAAGCCTTCGCGGGCGTAGCGGATGGCCGGGGCGAGGAGTT
>1879550|reference Deinococcus radiodurans NEB 479_9_contigs|length 40|copies 1
AAGCGGACCCGGCAGCGCGGAACTCACGGGCAGCATTCGG
>1879550|reference Deinococcus radiodurans NEB 479_9_contigs|length 41|copies 1
AAGCGGACGTGGCCCGGCACCTGGGCGTCACGCTGCGCCCC
>1879550|reference Deinococcus radiodurans NEB 479_9_contigs|length 50|copies 2
AAGCGGCCACAATCGCGGGGATGGGGCAACCAAACATCAGCAGCGTGAGG
>1879550|reference Deinococcus radiodurans NEB 479_9_contigs|length 51|copies 1
AAGCGGCCACAATCGCGGGGATGGGGCAACCAAACATCAGCAGCGTGAGGA
>1879550|reference Deinococcus radiodurans NEB 479_9_contigs|length 43|copies 1
AAGCGGCGAGCGGCGTCAGGTCACGCACCGAGCCGCCGACGGT
>1879550|reference Deinococcus radiodurans NEB 479_9_contigs|length 38|copies 1
AAGCGGCGCCACGTCAGCCTCGCCAAACGCCCGGTAGC
>1879550|reference Deinococcus radiodurans NEB 479_9_contigs|length 54|copies 3
AAGCGGCGGCCTTGCTCGGCGTGTCGGTGCGGACGCAGGCCACCTCGTCGGGCA
>1879550|reference Deinococcus radiodurans NEB 479_9_contigs|length 54|copies 1
AAGCGGCTCAGGTCGCGGTAACGCTCGATGCCCTGCGGCATCTTTTCGGTTCCG
>1879550|reference Deinococcus radiodurans NEB 479_9_contigs|length 44|copies 8
AAGCGGCTTCCCCGGCGCCGCAGCCAGGTCTTCTTGCAGGTGCC
>1879550|reference Deinococcus radiodurans NEB 479_9_contigs|length 42|copies 1
AAGCGGGCGCTCTCGCGGGTCTGGTAGTAGTCGCCCCAGGTG
>1879550|reference Deinococcus radiodurans NEB 479_9_contigs|length 29|copies 1
AAGCGGGTGCGGGCCAGGGTCTTGCGCCG
>1879550|reference Deinococcus radiodurans NEB 479_9_contigs|length 49|copies 1
AAGCGGTCCGTGTCCACGCCGTTGGGCACCGCCTGCACGTCCGGCACCT
>1879550|reference Deinococcus radiodurans NEB 479_9_contigs|length 43|copies 1
AAGCGTATTACCAGGAGGCTGGACGCGCGGGACGCAGTGGGGA
>1879550|reference Deinococcus radiodurans NEB 479_9_contigs|length 49|copies 1
AAGCGTATTACGCGGCGAAGTACGGCCTGCCCACGGTGCTGTTCCACGG
>1879550|reference Deinococcus radiodurans NEB 479_9_contigs|length 53|copies 12
AAGCGTCAAGCCCGAGGAACACAAGGACAAGCAGACCGCGAGCAGCGGGGCCA
>1879550|reference Deinococcus radiodurans NEB 479_9_contigs|length 50|copies 2
AAGCGTGAGCGGCAAGTTGCAGGACCTCAAGGACCTGACCACGCCCACCG
>1879550|reference Deinococcus radiodurans NEB 479_9_contigs|length 50|copies 1
AAGCGTGCGGGTGCGCGGCGTCTTCGGGCCGGGCGAGGTACATCTGCCCG
>1879550|reference Deinococcus radiodurans NEB 479_9_contigs|length 40|copies 1
AAGCGTTCCGGGACGCGGGGGTGCAGCGGCGCACGTCGGC
>1879550|reference Deinococcus radiodurans NEB 479_9_contigs|length 51|copies 1
AAGCGTTTTTCCAGTTTGACCCCCAGCGTGACACCCCCGCAGGCGACCCGA
>1879550|reference Deinococcus radiodurans NEB 479_9_contigs|length 42|copies 1
AAGCTCAAGAGCTGGGTGCAGGAAAAGGGCATCGAGCACTTC
>1879550|reference Deinococcus radiodurans NEB 479_9_contigs|length 40|copies 7
AAGCTCACGGAGTTCATCACCACCGGCCAGGCCTACGCCG
>1879550|reference Deinococcus radiodurans NEB 479_9_contigs|length 37|copies 1
AAGCTCAGAAGATCGCGGATTGTCCAGCACTGCGAAG
>1879550|reference Deinococcus radiodurans NEB 479_9_contigs|length 51|copies 2
AAGCTCAGAAGATCGCGGATTGTCCAGCACTGCGAAGTCAACCCAATCGCC
>1879550|reference Deinococcus radiodurans NEB 479_9_contigs|length 25|copies 1
AAGCTCAGTGTCCGGCTCACCCCCC
>1879550|reference Deinococcus radiodurans NEB 479_9_contigs|length 11|copies 1
AAGCTCCTTCA
>1879550|reference Deinococcus radiodurans NEB 479_9_contigs|length 41|copies 31
AAGCTCGCCAACATCCTCTTTGCCCGCGAACTGGCGCGGCG
>1879550|reference Deinococcus radiodurans NEB 479_9_contigs|length 55|copies 1
AAGCTCTCGCTTTCCGACGAAGGCGACGCCGACTGGAAATACAGCTTCGGGAGCG
>1879550|reference Deinococcus radiodurans NEB 479_9_contigs|length 56|copies 1
AAGCTGAGCGGCCCGAGCGGGACCGATTTCGACCTCTACCTCCAGAAGTACAACGG
>1879550|reference Deinococcus radiodurans NEB 479_9_contigs|length 49|copies 1
AAGCTGAGTGGCTTGAGGCCTGGGGTAAAGCCTCCTTGCAAGGTGCCGT
>1879550|reference Deinococcus radiodurans NEB 479_9_contigs|length 49|copies 1
AAGCTGCCCACCCCGGCCTTGTGCAGCCAGGTTTCGTACTTGGGAACGA
>1879550|reference Deinococcus radiodurans NEB 479_9_contigs|length 53|copies 2
AAGCTGCCCAGGATGCTGGTGGCCTCGATAGGCAAAATCAGGGTCTTCTGGTT
>1879550|reference Deinococcus radiodurans NEB 479_9_contigs|length 38|copies 1
AAGCTGCTGCCCGCACGAAGCCAGGGTGAGAGCGAGGG
>1879550|reference Deinococcus radiodurans NEB 479_9_contigs|length 41|copies 6
AAGCTGCTGGTGGATGTTACTCACTACGTCGCCGCCGAGCG
>1879550|reference Deinococcus radiodurans NEB 479_9_contigs|length 41|copies 2
AAGCTGGGCCGCCCGGTGCATGTCCGCGACCTGGAGCGCAC
>1879550|reference Deinococcus radiodurans NEB 479_9_contigs|length 44|copies 1
AAGCTGGTCGTGAATCACGACGCTGCGGGGCGCCTTGAGCCGGG
>1879550|reference Deinococcus radiodurans NEB 479_9_contigs|length 51|copies 1
AAGCTTAACGTTCCTGAGTATACGGGTGCGGCCTGGGGCACACAGACCCCG
>1879550|reference Deinococcus radiodurans NEB 479_9_contigs|length 47|copies 31
AAGCTTCGTGCAGAAGTACTTCTACGGCACCGCGAGTCAGGTGGGCG
>1879550|reference Deinococcus radiodurans NEB 479_9_contigs|length 54|copies 1
AAGGAAAACGTGGGCCGCATTCTGGACGGCACCGAGGCGCGGCTGGGCGAGGAA
>1879550|reference Deinococcus radiodurans NEB 479_9_contigs|length 51|copies 1
AAGGAAGACCTTCCTCCAACGCCGTGACAGACGTACGGTCTTCACGAACGG
>1879550|reference Deinococcus radiodurans NEB 479_9_contigs|length 26|copies 1
AAGGAAGCCGCGCCCTGGCCCTGCGG
>1879550|reference Deinococcus radiodurans NEB 479_9_contigs|length 53|copies 2
AAGGAAGCGAGGGGGTCACACTCCCGTCATGTCTTTTCGACAGACTGAAAGCA
>1879550|reference Deinococcus radiodurans NEB 479_9_contigs|length 53|copies 2
AAGGAAGCGCCTCGCCGCGCCCCCGAGCACACCCCCCGCGTGGAAGGCAACCT
>1879550|reference Deinococcus radiodurans NEB 479_9_contigs|length 49|copies 1
AAGGACCTGGCAGGAGTGGCCGCCGAACTGCTGCCGCTCGCTTCGCGGG
>1879550|reference Deinococcus radiodurans NEB 479_9_contigs|length 46|copies 2
AAGGACGAAATACCCCACCACGTCTTCACCGTCCAGAATGCTGACG
>1879550|reference Deinococcus radiodurans NEB 479_9_contigs|length 54|copies 1
AAGGACGAAGGCGGCAGGTTCGGCGCCGAAGCCCCCCGCGAGGACACGCTATGA
>1879550|reference Deinococcus radiodurans NEB 479_9_contigs|length 42|copies 1
AAGGAGAATCAGGTCGGGATGGTCTTCACGCGCCTTGATCAG
>1879550|reference Deinococcus radiodurans NEB 479_9_contigs|length 45|copies 3
AAGGAGTTTCACCATGATGTCGCTTGACCCGTCCATGACCGCCGC
>1879550|reference Deinococcus radiodurans NEB 479_9_contigs|length 43|copies 1
AAGGCAACTACCGCGTCCGCGCAGGCCGCGACCAGGACGCCAA
>1879550|reference Deinococcus radiodurans NEB 479_9_contigs|length 52|copies 2
AAGGCAACTTGGTCGCGGAGGCAGTCACCCGGCCAGTGTAATGCCCGCTCAG
>1879550|reference Deinococcus radiodurans NEB 479_9_contigs|length 48|copies 1
AAGGCAAGATGGTCGTGGACCCCTGCACCGTCTGTCAGGGGCGCGGGC
>1879550|reference Deinococcus radiodurans NEB 479_9_contigs|length 48|copies 1
AAGGCACCACCGCCGAGAAACTCCCTCGACTCACAAAGGTCGTCAGGT
>1879550|reference Deinococcus radiodurans NEB 479_9_contigs|length 42|copies 1
AAGGCACCCGACTGACGTGCCAGCGCGAGAATCTGGCGAGTT
>1879550|reference Deinococcus radiodurans NEB 479_9_contigs|length 52|copies 1
AAGGCACCGCCCTGCCAGGCCACGAACCGGTGGTCCGTACCGCTCCGGCGCT
>1879550|reference Deinococcus radiodurans NEB 479_9_contigs|length 47|copies 1
AAGGCACGATGTTGAACGCCCCGGCCAGGAAGCCGATGGCCGCCGCA
>1879550|reference Deinococcus radiodurans NEB 479_9_contigs|length 10|copies 1
AAGGCCACCG
>1879550|reference Deinococcus radiodurans NEB 479_9_contigs|length 47|copies 1
AAGGCCAGAGCGAGTCCCAGCCGCCGCCCCCGCGAGAGCATCAGCGC
>1879550|reference Deinococcus radiodurans NEB 479_9_contigs|length 44|copies 1
AAGGCCAGTAAGAAGGCGCGGAAAGCGAAGCGCCGCCGCAGTCA
>1879550|reference Deinococcus radiodurans NEB 479_9_contigs|length 44|copies 2
AAGGCCAGTAAGCAGGCGCGGAAAGCGAAGCGCCGCCGCAGTCA
>1879550|reference Deinococcus radiodurans NEB 479_9_contigs|length 50|copies 1
AAGGCCATCAAGCCGCGCTGGCCCGCCAACGATGGAGAAACACTCATCGA
>1879550|reference Deinococcus radiodurans NEB 479_9_contigs|length 49|copies 2
AAGGCCCAAACTCTACGACCACTACGCGCTGATTCTGGTGGCCCTGCTG
>1879550|reference Deinococcus radiodurans NEB 479_9_contigs|length 54|copies 1
AAGGCCCCCGTTTCGCGGCTGTAGGCGCGGTTCCACTCGGCGTCCAGCAGGTCG
>1879550|reference Deinococcus radiodurans NEB 479_9_contigs|length 50|copies 3
AAGGCCGACATGACCCGCGCCGCCGAGTGGCTGCAACTCAAATTGCAGTC
>1879550|reference Deinococcus radiodurans NEB 479_9_contigs|length 44|copies 1
AAGGCCGGAAACCCCGTGCCCAGCGGCGACGACCTGCTCGAAGG
>1879550|reference Deinococcus radiodurans NEB 479_9_contigs|length 58|copies 1
AAGGCCGGAGCCGAAAAGACGTCAGGAGGAAGAACACCGTCCGGCAGCCTTTTGACCG
>1879550|reference Deinococcus radiodurans NEB 479_9_contigs|length 37|copies 4
AAGGCCGTGAGTTGATCCCGGTACTGTTCCAGACGGT
>1879550|reference Deinococcus radiodurans NEB 479_9_contigs|length 41|copies 1
AAGGCCTGGCCCACCACCATGAACATGCAACCGATGGCGAG
>1879550|reference Deinococcus radiodurans NEB 479_9_contigs|length 43|copies 2
AAGGCCTGGCCCACCACCATGAACATGCAACCGATGGCGAGGA
>1879550|reference Deinococcus radiodurans NEB 479_9_contigs|length 49|copies 7
AAGGCGCAGCGAACACCACCCGGCCCACCCGCCGCGAATTGACGATCAG
>1879550|reference Deinococcus radiodurans NEB 479_9_contigs|length 45|copies 3
AAGGCGCCCGAGGGCGAGCAGGCCCGCGCTGCCGCTGAACATGCT
>1879550|reference Deinococcus radiodurans NEB 479_9_contigs|length 45|copies 1
AAGGCGCCGCCTGTGCATCCATATCGCAGAATCCGTATTTTTTCC
>1879550|reference Deinococcus radiodurans NEB 479_9_contigs|length 52|copies 1
AAGGCGGCGGCCTCGCGGGTGGCGTCGGCCCAGCCGCAGGCGTCCCAGCCGA
>1879550|reference Deinococcus radiodurans NEB 479_9_contigs|length 8|copies 1
AAGGCGGG
>1879550|reference Deinococcus radiodurans NEB 479_9_contigs|length 25|copies 1
AAGGCGTAGCCTTCGCGACTTACAG
>1879550|reference Deinococcus radiodurans NEB 479_9_contigs|length 36|copies 2
AAGGCGTAGCCTTCGCGACTTACAGCGTCCATAAAC
>1879550|reference Deinococcus radiodurans NEB 479_9_contigs|length 49|copies 2
AAGGCGTAGGCCCCGTGCCCATGCAGAATCCGGGCGACGGTGCGGGTGT
>1879550|reference Deinococcus radiodurans NEB 479_9_contigs|length 36|copies 1
AAGGCGTAGTCTTCGCGACTTACAGTGTCCATAAAC
>1879550|reference Deinococcus radiodurans NEB 479_9_contigs|length 42|copies 1
AAGGCGTGAAGGTGGTGGTGGTCGTCAGCGCGATGGCGGGCG
>1879550|reference Deinococcus radiodurans NEB 479_9_contigs|length 49|copies 1
AAGGCGTGCTGGACGCGGGTTGGGCGAGTTTCATCAACATCCTGTCCCT
>1879550|reference Deinococcus radiodurans NEB 479_9_contigs|length 28|copies 2
AAGGCGTTGACCTCGCGGCCTTCCCCGA
>1879550|reference Deinococcus radiodurans NEB 479_9_contigs|length 31|copies 1
AAGGCTCCACCGCCCGCGGAGAACTCCAGGG
>1879550|reference Deinococcus radiodurans NEB 479_9_contigs|length 35|copies 1
AAGGCTCCGGCCACCTGAGCACGTTCGCCCAGCGC
>1879550|reference Deinococcus radiodurans NEB 479_9_contigs|length 45|copies 1
AAGGCTCGCAGGTCGCGGCGCCCGTCTTCCGCGAAATCGCCTCGG
>1879550|reference Deinococcus radiodurans NEB 479_9_contigs|length 46|copies 11
AAGGCTCGCAGGTCGCGGCGCCCGTCTTCCGCGAAATCGCCTCGGG
>1879550|reference Deinococcus radiodurans NEB 479_9_contigs|length 41|copies 1
AAGGCTCTGGACAACGTGACCTACCGCGTCTACGCGATCTC
>1879550|reference Deinococcus radiodurans NEB 479_9_contigs|length 40|copies 1
AAGGCTGGCGTCATATCGTCGCCAACCTGAAACTCGAAGG
>1879550|reference Deinococcus radiodurans NEB 479_9_contigs|length 39|copies 1
AAGGCTTCACCGCCGCCATGACCAAGATGTTCGGCAGCG
>1879550|reference Deinococcus radiodurans NEB 479_9_contigs|length 51|copies 1
AAGGCTTCACCGCCGCCATGACCAAGATGTTCGGCAGCGCCATCTGGTTCG
>1879550|reference Deinococcus radiodurans NEB 479_9_contigs|length 58|copies 1
AAGGCTTCCTTGTACTCGGCAATCTTCTCGGCGCGGGTGGCCGCCGGGTTTTCCGAGT
>1879550|reference Deinococcus radiodurans NEB 479_9_contigs|length 11|copies 1
AAGGCTTCGGG
>1879550|reference Deinococcus radiodurans NEB 479_9_contigs|length 12|copies 1
AAGGCTTCGGGT
>1879550|reference Deinococcus radiodurans NEB 479_9_contigs|length 22|copies 1
AAGGCTTCGGGTTCGCGGGCGG
>1879550|reference Deinococcus radiodurans NEB 479_9_contigs|length 49|copies 2
AAGGCTTCGGGTTCGCGGGCGGCGATATCGGCGAGCACCTTACGGTTGA
>1879550|reference Deinococcus radiodurans NEB 479_9_contigs|length 47|copies 3
AAGGCTTTGAGGACGCGGCGCCCTATCTGCCGGGGGAGCCGGACAGC
>1879550|reference Deinococcus radiodurans NEB 479_9_contigs|length 53|copies 1
AAGGCTTTGGCCGAGTCGCCCATCAGGCCAAACAGGTCACCGGCCTTGAACTT
>1879550|reference Deinococcus radiodurans NEB 479_9_contigs|length 50|copies 1
AAGGGAAACGAGGACGCGGCACAGCCGCCTCCGATAAACCGCCTGTACTG
>1879550|reference Deinococcus radiodurans NEB 479_9_contigs|length 8|copies 1
AAGGGAAT
>1879550|reference Deinococcus radiodurans NEB 479_9_contigs|length 47|copies 1
AAGGGAATCGCCTCGCGGATGTGGTCGATGCCCGTGACCCAGGCAAT
>1879550|reference Deinococcus radiodurans NEB 479_9_contigs|length 42|copies 1
AAGGGACCGCTACGTCCTGGATGACCTGAAGGGCGACATAGA
>1879550|reference Deinococcus radiodurans NEB 479_9_contigs|length 46|copies 5
AAGGGACGGCGTAGCAAGAACCAGAATCCCACGGATTCATCCGTGG
>1879550|reference Deinococcus radiodurans NEB 479_9_contigs|length 47|copies 30
AAGGGACGGCGTAGCAAGAACCAGAATCCCACGGATTCATCCGTGGG
>1879550|reference Deinococcus radiodurans NEB 479_9_contigs|length 56|copies 1
AAGGGAGGCCACTGGCATGGTTTTTTCGGCTCCCTTGTGAGGGGAGCTGTCAGCAA
>1879550|reference Deinococcus radiodurans NEB 479_9_contigs|length 53|copies 4
AAGGGCAACATCATGAAGTTCACCGAGGGCGGCTTCCGCGACTGGGGCTATGA
>1879550|reference Deinococcus radiodurans NEB 479_9_contigs|length 55|copies 1
AAGGGCAAGACGCCCTGGACCCCCGGCGAGGAAGGCGTGGCCGACCACGTGGTCA
>1879550|reference Deinococcus radiodurans NEB 479_9_contigs|length 46|copies 1
AAGGGCAGCACCTCTGCGTCCCTGGAGGCCATGCTGCGGGCCGGGG
>1879550|reference Deinococcus radiodurans NEB 479_9_contigs|length 30|copies 1
AAGGGCAGCGGCTCGCGGTCACAGCCGGTG
>1879550|reference Deinococcus radiodurans NEB 479_9_contigs|length 40|copies 7
AAGGGCAGCGGCTCGCGGTCACAGCCGGTGCAGACGCGCT
>1879550|reference Deinococcus radiodurans NEB 479_9_contigs|length 54|copies 1
AAGGGCGCGGGCAACGCCCTAACGGCAGCCACTTGCCGTCAAAGCAAAGCGGGC
>1879550|reference Deinococcus radiodurans NEB 479_9_contigs|length 48|copies 1
AAGGGCGCTGGAAGGCAAAGTGCTGCTGCCCACGCTGGGCGACCAGTA
>1879550|reference Deinococcus radiodurans NEB 479_9_contigs|length 41|copies 1
AAGGGGACGTGGCGCCGCACAGCCGCCTGTCGGCCTGGGCG
>1879550|reference Deinococcus radiodurans NEB 479_9_contigs|length 53|copies 2
AAGGGGCAGGAGCATGGACAGATGCTCACCACGACCCGCGAGGGCTTTTTGCA
>1879550|reference Deinococcus radiodurans NEB 479_9_contigs|length 42|copies 1
AAGGGGTAAAGCAGGTTGGCGTTGCACTGCATTTTGGTCACG
>1879550|reference Deinococcus radiodurans NEB 479_9_contigs|length 49|copies 4
AAGGGGTCCACGCTCAGCCGCCACACCCGGGCGCTGAAGGGGGCGTCAG
>1879550|reference Deinococcus radiodurans NEB 479_9_contigs|length 30|copies 4
AAGGGTAAAGTTCCGCGAGGGCCAGCAGCG
>1879550|reference Deinococcus radiodurans NEB 479_9_contigs|length 55|copies 6
AAGGGTGAGGGGGCCACCCCAGCAACGGCAATTTCATAAGTTGCCGACAAGGAAT
>1879550|reference Deinococcus radiodurans NEB 479_9_contigs|length 53|copies 3
AAGGTAAAGATTGTCCAGGCGATGATTTGCTGGATTGCCATCGAGGTACGACA
>1879550|reference Deinococcus radiodurans NEB 479_9_contigs|length 42|copies 1
AAGGTAAAGGGGCATGTGGTGCTCTGTAGCACCGATCCGACG
>1879550|reference Deinococcus radiodurans NEB 479_9_contigs|length 44|copies 2
AAGGTACAGAGGCGCGAAGTCCTGGCCCGCGTCCGGGCGGTGCT
>1879550|reference Deinococcus radiodurans NEB 479_9_contigs|length 48|copies 1
AAGGTAGGGTCGCTTCGCTCAGCCGGGCGTCGGCCCGTTCCTGCTCCT
>1879550|reference Deinococcus radiodurans NEB 479_9_contigs|length 37|copies 1
AAGGTCAAGATCAAGCTGCTCGACGCTGCCGGAATCG
>1879550|reference Deinococcus radiodurans NEB 479_9_contigs|length 39|copies 1
AAGGTCAGCGAGATGTCGGCCATCGCCGAGAGCAGGCCG
>1879550|reference Deinococcus radiodurans NEB 479_9_contigs|length 43|copies 1
AAGGTCCCCAAATGATCGCTCAGTGGTTAAGGATGTGTCGTCG
>1879550|reference Deinococcus radiodurans NEB 479_9_contigs|length 35|copies 1
AAGGTCCTGCACATGGCCCTGCCGCTGCTGCTGAG
>1879550|reference Deinococcus radiodurans NEB 479_9_contigs|length 41|copies 2
AAGGTCGAGGAGTTGCGCGAGGCCCGCGACCTCTTGCGGCG
>1879550|reference Deinococcus radiodurans NEB 479_9_contigs|length 45|copies 1
AAGGTCGCCGCGCCGTACACACTCGCGCCCTCGATCAGCGCGGCT
>1879550|reference Deinococcus radiodurans NEB 479_9_contigs|length 53|copies 1
AAGGTCGGCATCGGCCCCGGCTCGATCTGCACCACCCGCGTGGTGACGGGTGT
>1879550|reference Deinococcus radiodurans NEB 479_9_contigs|length 55|copies 1
AAGGTCTGGCAGGATTTCCAGCCTTACAAAACTGGAATCGCGGCCGCCGACTACG
>1879550|reference Deinococcus radiodurans NEB 479_9_contigs|length 45|copies 1
AAGGTCTTCTGAAACCAGCGGCAGAGCGTCCGTTCGTTCCAGCCG
>1879550|reference Deinococcus radiodurans NEB 479_9_contigs|length 49|copies 1
AAGGTGACGGTGCCCTGGCGGTCGGTGCGAAACACGCGCAGGCCATTTT
>1879550|reference Deinococcus radiodurans NEB 479_9_contigs|length 54|copies 1
AAGGTGACGGTGCCCTGGCGGTCGGTGCGAAACACGCGCAGGCCATTTTTCTTG
>1879550|reference Deinococcus radiodurans NEB 479_9_contigs|length 56|copies 1
AAGGTGACGGTGCTGCTCGGGCCGCTGTCGGGGGACGCCCTGCTCGCCGCCGAGGG
>1879550|reference Deinococcus radiodurans NEB 479_9_contigs|length 46|copies 1
AAGGTGACTTCCTCGCGGGTCACGGACTTGATGACCTCGGGGCCAG
>1879550|reference Deinococcus radiodurans NEB 479_9_contigs|length 47|copies 1
AAGGTGAGCTTGATCTGGCCCTCGCTGACGACCGCCGCCTTCGACTT
>1879550|reference Deinococcus radiodurans NEB 479_9_contigs|length 48|copies 3
AAGGTGAGCTTGATCTGGCCCTCGCTGACGACCGCCGCCTTCGACTTG
>1879550|reference Deinococcus radiodurans NEB 479_9_contigs|length 48|copies 4
AAGGTGCAGCCCACGTAGCAGATGTTGGTGAATTCCAGCCGCATGGAG
>1879550|reference Deinococcus radiodurans NEB 479_9_contigs|length 55|copies 1
AAGGTGCGGGCGGCCAGGTCAGCGCGGTAGTCGCCCGGGTCGGCGAGTGCCTGAC
>1879550|reference Deinococcus radiodurans NEB 479_9_contigs|length 54|copies 1
AAGGTGGCGTGCATTCCCGCTTCCCGCAAGGCGTCCAGCACGGCAGGCGTGGTG
>1879550|reference Deinococcus radiodurans NEB 479_9_contigs|length 44|copies 2
AAGGTGGGTAACCTGAGTCTAACAGCCTGCGAGGACTTCAGGCG
>1879550|reference Deinococcus radiodurans NEB 479_9_contigs|length 29|copies 1
AAGGTGTCGTTCCGCGAAGCCTTCCTGAT
>1879550|reference Deinococcus radiodurans NEB 479_9_contigs|length 51|copies 1
AAGGTTTTCGGATCGTAAACCTCTGAATCTGGGACGAAAGAGCCTTCGGGC
>1879550|reference Deinococcus radiodurans NEB 479_9_contigs|length 48|copies 1
AAGTAAAGGAGCCGTGGGGCGTGGGCTGTGGGCCATGAGGCAAAAGTC
>1879550|reference Deinococcus radiodurans NEB 479_9_contigs|length 38|copies 1
AAGTAACCAAGTCACAAGGAACAGCTGTCAAAGAACAT
>1879550|reference Deinococcus radiodurans NEB 479_9_contigs|length 13|copies 1
AAGTAATTCCCGG
>1879550|reference Deinococcus radiodurans NEB 479_9_contigs|length 58|copies 1
AAGTACACCCGACGCCCCTCTTTGCGGAACTCGAACGTGTCCAGCTCCCGCCCGTTCG
>1879550|reference Deinococcus radiodurans NEB 479_9_contigs|length 35|copies 1
AAGTACAGGCTGCCGGTGGTGGCGATCACCGCTTG
>1879550|reference Deinococcus radiodurans NEB 479_9_contigs|length 44|copies 1
AAGTACCGCTACGAGGTGCAGGACCGCCGCGAGGTGAGGACGCA
>1879550|reference Deinococcus radiodurans NEB 479_9_contigs|length 45|copies 1
AAGTACCGCTACGAGGTGCAGGACCGCCGCGAGGTGAGGACGCAG
>1879550|reference Deinococcus radiodurans NEB 479_9_contigs|length 50|copies 2
AAGTACCGTCGCCATTCGTTCTACGGCCCTACCCGCGAACGCCTGATGGA
>1879550|reference Deinococcus radiodurans NEB 479_9_contigs|length 39|copies 1
AAGTAGATAGGGACGGCCAGCCCGTGACCCGCTGGGACG
>1879550|reference Deinococcus radiodurans NEB 479_9_contigs|length 12|copies 1
AAGTAGGCGCTG
>1879550|reference Deinococcus radiodurans NEB 479_9_contigs|length 51|copies 1
AAGTAGGTCTGGAACTCCTTGCCGTTGACGACGATCTTGCCTTCGCCAGGG
>1879550|reference Deinococcus radiodurans NEB 479_9_contigs|length 52|copies 1
AAGTAGGTCTGGAACTCCTTGCCGTTGACGACGATCTTGCCTTCGCCAGGGC
>1879550|reference Deinococcus radiodurans NEB 479_9_contigs|length 54|copies 5
AAGTAGGTGCTTTCGCGGGCCTCGCCCCGCCCCTGGTACGGCGGCCCCCAGGCG
>1879550|reference Deinococcus radiodurans NEB 479_9_contigs|length 45|copies 5
AAGTCACCGAAATCGCGGTGGTGTTCAAGCGCCCGCCGCTGGGCC
>1879550|reference Deinococcus radiodurans NEB 479_9_contigs|length 46|copies 2
AAGTCACCGAAATCGCGGTGGTGTTCAAGCGCCCGCCGCTGGGCCT
>1879550|reference Deinococcus radiodurans NEB 479_9_contigs|length 49|copies 2
AAGTCACCGACCCCGGCAAGGGCACGCTGCGCCGCGAGTATTTCGGGCA
>1879550|reference Deinococcus radiodurans NEB 479_9_contigs|length 46|copies 1
AAGTCACGACTGGACAGGCGCTTGGTCGGGAAGCGCAAGTTGCCCG
>1879550|reference Deinococcus radiodurans NEB 479_9_contigs|length 43|copies 1
AAGTCAGCACGTTGGTGGACACCGCCCGCGCCATGAACGTCAA
>1879550|reference Deinococcus radiodurans NEB 479_9_contigs|length 46|copies 1
AAGTCAGCACGTTGGTGGACACCGCCCGCGCCATGAACGTCAACAC
>1879550|reference Deinococcus radiodurans NEB 479_9_contigs|length 20|copies 1
AAGTCCACCATTTCGCGGCG
>1879550|reference Deinococcus radiodurans NEB 479_9_contigs|length 25|copies 1
AAGTCCACCATTTCGCGGCGCTGGC
>1879550|reference Deinococcus radiodurans NEB 479_9_contigs|length 45|copies 3
AAGTCCACCATTTCGCGGCGCTGGCGGGCTACGGGGCCGAGGCGA
>1879550|reference Deinococcus radiodurans NEB 479_9_contigs|length 46|copies 8
AAGTCCACCATTTCGCGGCGCTGGCGGGCTACGGGGCCGAGGCGAT
>1879550|reference Deinococcus radiodurans NEB 479_9_contigs|length 52|copies 1
AAGTCCACGTTCTTCTGGGGGTCGCTGGCCATGACGGTCAGGTGGTGGAGGC
>1879550|reference Deinococcus radiodurans NEB 479_9_contigs|length 37|copies 1
AAGTCCAGCGCCTTGGCCCCAGCGCGAGTGGCGAGGT
>1879550|reference Deinococcus radiodurans NEB 479_9_contigs|length 52|copies 1
AAGTCCTGGTGGTCGCGGCCCGGAGCGGCCGTTCCGAACCGGCCCTGTCCAC
>1879550|reference Deinococcus radiodurans NEB 479_9_contigs|length 30|copies 2
AAGTCGAGCAGTTCGCGGGTGGATTCGAGT
>1879550|reference Deinococcus radiodurans NEB 479_9_contigs|length 57|copies 1
AAGTCGAGCAGTTCGCGGGTGGATTCGAGTTCCAGCGCCGTGACCCCGCTGGGAATG
>1879550|reference Deinococcus radiodurans NEB 479_9_contigs|length 58|copies 2
AAGTCGAGCAGTTCGCGGGTGGATTCGAGTTCCAGCGCCGTGACCCCGCTGGGAATGA
>1879550|reference Deinococcus radiodurans NEB 479_9_contigs|length 45|copies 1
AAGTCGAGGGCATGGGCGGCACCATGCGCCTGGGCGACTGGCCGA
>1879550|reference Deinococcus radiodurans NEB 479_9_contigs|length 47|copies 1
AAGTCGAGGGCATGGGCGGCACCATGCGCCTGGGCGACTGGCCGATG
>1879550|reference Deinococcus radiodurans NEB 479_9_contigs|length 49|copies 4
AAGTCGATCAGGACCGTGCGCCCCGCCTTGTCCAGATAGACGTTGTCGG
>1879550|reference Deinococcus radiodurans NEB 479_9_contigs|length 27|copies 1
AAGTCGCCCGCGAAATGACCGGCAAGG
>1879550|reference Deinococcus radiodurans NEB 479_9_contigs|length 46|copies 1
AAGTCGCCGCCTGCGCCCTGGTGGAACGCCGGGCCTTCTACGCGGT
>1879550|reference Deinococcus radiodurans NEB 479_9_contigs|length 35|copies 1
AAGTCGCGGCACACCGCCCGCCCGCTGGCGAGGGC
>1879550|reference Deinococcus radiodurans NEB 479_9_contigs|length 52|copies 1
AAGTCGCGGGCCGCCTGTTCGGAAGACAGCGGCCCCAGGCGGGTGGCCGGGT
>1879550|reference Deinococcus radiodurans NEB 479_9_contigs|length 13|copies 1
AAGTCGGCCCCCG
>1879550|reference Deinococcus radiodurans NEB 479_9_contigs|length 45|copies 2
AAGTCGGCGCGGTCGCGGTCCATCTTGTTCAGGGCAATCAGGCGC
>1879550|reference Deinococcus radiodurans NEB 479_9_contigs|length 46|copies 1
AAGTCGGCGGCGGGGTAAATCAGCAGTTGCGCCCGCAGCGCGGGGC
>1879550|reference Deinococcus radiodurans NEB 479_9_contigs|length 49|copies 1
AAGTCGGCGGGCTGGACATCTCCATGCTCAACCTTCAGGTCAAGGACCT
>1879550|reference Deinococcus radiodurans NEB 479_9_contigs|length 50|copies 1
AAGTCGGGCAAGCACACCGCAGGGTTGGGGGCCTTCTGGAACGGTGCAAT
>1879550|reference Deinococcus radiodurans NEB 479_9_contigs|length 50|copies 1
AAGTCGGGCAAGCACACTCCGGGGTTGGGGGCCTTCTGGAACGGTGCATT
>1879550|reference Deinococcus radiodurans NEB 479_9_contigs|length 37|copies 1
AAGTCGGGGCTGTCCAGACCGTCGCCGCTGACGATGG
>1879550|reference Deinococcus radiodurans NEB 479_9_contigs|length 43|copies 1
AAGTCGGGGCTGTCCAGACCGTCGCCGCTGACGATGGGCGTCT
>1879550|reference Deinococcus radiodurans NEB 479_9_contigs|length 46|copies 1
AAGTCGGGGCTGTCCAGACCGTCGCCGCTGACGATGGGCGTCTGAA
>1879550|reference Deinococcus radiodurans NEB 479_9_contigs|length 54|copies 1
AAGTCGGGTAAGCACACCGCAGGGTTGGGGGCCTTCTGGAACGGTGCATCGCAC
>1879550|reference Deinococcus radiodurans NEB 479_9_contigs|length 27|copies 1
AAGTCGTACAGGTCGCGGTCGAGGAGG
>1879550|reference Deinococcus radiodurans NEB 479_9_contigs|length 46|copies 3
AAGTCGTACAGGTCGCGGTCGAGGAGGTGGCTCGGCGTCACGCGGG
>1879550|reference Deinococcus radiodurans NEB 479_9_contigs|length 43|copies 1
AAGTCGTCAACGCCAACACGCCCGCCCGCGCCGCCCACATCCA
>1879550|reference Deinococcus radiodurans NEB 479_9_contigs|length 39|copies 1
AAGTCGTGATGGAAACCATGAGCACCCGTCCCGAGATTC
>1879550|reference Deinococcus radiodurans NEB 479_9_contigs|length 49|copies 1
AAGTCTGGTCGCTTCAGGCCGGGGCCAAGTCCCGCGTCAGGTCCTCCGG
>1879550|reference Deinococcus radiodurans NEB 479_9_contigs|length 31|copies 3
AAGTCTTCGCTGACCGCGGAGAGGCCGCGCC
>1879550|reference Deinococcus radiodurans NEB 479_9_contigs|length 35|copies 1
AAGTGACCAACCTGCTGGCCGAGTCGTTCATCGTG
>1879550|reference Deinococcus radiodurans NEB 479_9_contigs|length 44|copies 2
AAGTGACCAGTCCCGACGTGTTCGTACTGGTGGACGAGTCGCAC
>1879550|reference Deinococcus radiodurans NEB 479_9_contigs|length 37|copies 1
AAGTGACGGGTTACGCGGTGCTGTTCAGCACCGCTGT
>1879550|reference Deinococcus radiodurans NEB 479_9_contigs|length 46|copies 4
AAGTGAGCGACGAAATCCGCCAGAACCTGCTGAGCAGCAAACAGGC
>1879550|reference Deinococcus radiodurans NEB 479_9_contigs|length 33|copies 1
AAGTGATGCCGAGTACCCTGCTGGCCCTGAACT
>1879550|reference Deinococcus radiodurans NEB 479_9_contigs|length 41|copies 4
AAGTGATTGGAGGTCTCTCATGACAACGGCCCCCGTACTCA
>1879550|reference Deinococcus radiodurans NEB 479_9_contigs|length 40|copies 1
AAGTGCAGCGCCGCGTAAAAGGCCGCGAGCAGCCCCAGCG
>1879550|reference Deinococcus radiodurans NEB 479_9_contigs|length 34|copies 2
AAGTGCAGGGCGGCCCGGCCCACGTCCCGCGCCG
>1879550|reference Deinococcus radiodurans NEB 479_9_contigs|length 35|copies 1
AAGTGCAGGTCGTCGCGGTAACTGTCGTACTGCTG
>1879550|reference Deinococcus radiodurans NEB 479_9_contigs|length 36|copies 10
AAGTGCAGGTCGTCGCGGTAACTGTCGTACTGCTGG
>1879550|reference Deinococcus radiodurans NEB 479_9_contigs|length 24|copies 1
AAGTGCCCCGCGACCTGCGCCCCG
>1879550|reference Deinococcus radiodurans NEB 479_9_contigs|length 48|copies 1
AAGTGCGCGGCGAGGTCGGCGTAGACCCCGCCCCCCTGGTACTGTTCG
>1879550|reference Deinococcus radiodurans NEB 479_9_contigs|length 48|copies 19
AAGTGCGGCCCGCGTAGGGATTCTTGTACAGGCCGTAGTCGAAGGGAA
>1879550|reference Deinococcus radiodurans NEB 479_9_contigs|length 52|copies 1
AAGTGCTGCCCCAGGCCTACGACGTGCTGATTTTCACGGGGGAAAGCACTCC
>1879550|reference Deinococcus radiodurans NEB 479_9_contigs|length 34|copies 1
AAGTGCTGGGCGGTCTTGTCAGGGCGGGCCGAGG
>1879550|reference Deinococcus radiodurans NEB 479_9_contigs|length 46|copies 1
AAGTGCTTGATGACCTCGTCGAACAGAATCAGCGCGGTTTCGGCGG
>1879550|reference Deinococcus radiodurans NEB 479_9_contigs|length 13|copies 1
AAGTGGAAAGTGA
>1879550|reference Deinococcus radiodurans NEB 479_9_contigs|length 13|copies 1
AAGTGGAGCAGGG
>1879550|reference Deinococcus radiodurans NEB 479_9_contigs|length 35|copies 1
AAGTGGCGCGGGACCTCAAGGAGCGCAGCGAGGAC
>1879550|reference Deinococcus radiodurans NEB 479_9_contigs|length 46|copies 1
AAGTGGCGGCAGAGTGGCTGGGCCTGACCCTCACCGAACACGACCT
>1879550|reference Deinococcus radiodurans NEB 479_9_contigs|length 40|copies 1
AAGTGTACGGGCGTTTCATCAGCCGCGTGGCCGAAGGCCG
>1879550|reference Deinococcus radiodurans NEB 479_9_contigs|length 31|copies 3
AAGTGTGCAAGGCCCGCGAGGTGCCCGAGCC
>1879550|reference Deinococcus radiodurans NEB 479_9_contigs|length 32|copies 1
AAGTGTGCAAGGCCCGCGAGGTGCCCGAGCCG
>1879550|reference Deinococcus radiodurans NEB 479_9_contigs|length 43|copies 29
AAGTGTGGCAACCTACTCGGCTTACCCGGCAACAACTCGAAGA
>1879550|reference Deinococcus radiodurans NEB 479_9_contigs|length 49|copies 12
AAGTTAGCGTTTCCGGCTCAGATTTTCCACCACTTCCGGTCCCTGTCAG
>1879550|reference Deinococcus radiodurans NEB 479_9_contigs|length 39|copies 1
AAGTTCATCGTGGTGGACCCAGCCACATAGGTCGTGCCT
>1879550|reference Deinococcus radiodurans NEB 479_9_contigs|length 55|copies 1
AAGTTCCACCAGAACTGTGCCCCCAGCGCCTCGATACCCAGGGTTTCTTGCGACA
>1879550|reference Deinococcus radiodurans NEB 479_9_contigs|length 25|copies 1
AAGTTCCTCGCGGGCGTCACGGAAG
>1879550|reference Deinococcus radiodurans NEB 479_9_contigs|length 47|copies 12
AAGTTCGCTCTCCTTCATGGGAACCCGGGCCGCGAAGTTGACGATGA
>1879550|reference Deinococcus radiodurans NEB 479_9_contigs|length 30|copies 4
AAGTTCTGGCAGCCGCGGGAAATCCAACCT
>1879550|reference Deinococcus radiodurans NEB 479_9_contigs|length 50|copies 1
AAGTTGAGCAGCAGGTTTTGCAGCACTTCCAGCACGCCCGAGGGCGGTTT
>1879550|reference Deinococcus radiodurans NEB 479_9_contigs|length 41|copies 1
AAGTTGAGCATCGCTTCGGGCAGGTAGCCCTGCTGCTGGTA
>1879550|reference Deinococcus radiodurans NEB 479_9_contigs|length 43|copies 3
AAGTTGTCGAGGTAGATGCGGGCCACCGCGAGGTTGCGCAGGT
>1879550|reference Deinococcus radiodurans NEB 479_9_contigs|length 42|copies 1
AAGTTGTGGTGGACGCGGTAACTGATGGCGCGGTCGTTGTAC
>1879550|reference Deinococcus radiodurans NEB 479_9_contigs|length 46|copies 1
AAGTTTCAGGGTCGCGGCAATGAGGGTCAGTTTGTACTGAGCTTCC
>1879550|reference Deinococcus radiodurans NEB 479_9_contigs|length 46|copies 1
AATAAAACGCGGTGTGTCGCTGGTGTCCCCCAGTTTCTTGCGAAGC
>1879550|reference Deinococcus radiodurans NEB 479_9_contigs|length 47|copies 1
AATAAGAGCAAACTAGAGAACCCCTTTCTTTTTCAGTACCTGCTAAG
>1879550|reference Deinococcus radiodurans NEB 479_9_contigs|length 10|copies 1
AATAATCGTA
>1879550|reference Deinococcus radiodurans NEB 479_9_contigs|length 45|copies 4
AATACAGCCGGTGCCCAGTGGTGAGGTAAATCGTCTCGTTGTAGT
>1879550|reference Deinococcus radiodurans NEB 479_9_contigs|length 50|copies 1
AATACAGGCGTACGCGCTCAGGGTCTGCTCGTCGAGCATCCCGTAGGCCT
>1879550|reference Deinococcus radiodurans NEB 479_9_contigs|length 47|copies 1
AATACATTGCAACAAGCAAAAGCTGTTTTTAGACATGACTTACGTCA
>1879550|reference Deinococcus radiodurans NEB 479_9_contigs|length 44|copies 1
AATACGAATACTGCTGCGCGGACGCGACATGGCACTTGCTTCCA
>1879550|reference Deinococcus radiodurans NEB 479_9_contigs|length 51|copies 1
AATACGACATGCCCCAGGACCTCGCGCAGAACTTCGTGCGCCAGGGTTTGC
>1879550|reference Deinococcus radiodurans NEB 479_9_contigs|length 45|copies 1
AATACGCCTCCTCGAAGGCGGCAGGCACCAGCATTCCGCTGACCC
>1879550|reference Deinococcus radiodurans NEB 479_9_contigs|length 51|copies 1
AATACGCTGATGATCAGGCCCAGGACACTGAAGGTGGTCAGGGTGCCCAGG
>1879550|reference Deinococcus radiodurans NEB 479_9_contigs|length 41|copies 1
AATACGGCGAGTCGCTGGTGTGCGGCTTTGCCCGTGCGGGC
>1879550|reference Deinococcus radiodurans NEB 479_9_contigs|length 21|copies 1
AATACTGAATCACGCGCATCT
>1879550|reference Deinococcus radiodurans NEB 479_9_contigs|length 46|copies 1
AATAGCCCCGCAATCCGGGACTGGCTTGTCACTCTGAGGTACACCT
>1879550|reference Deinococcus radiodurans NEB 479_9_contigs|length 47|copies 1
AATATCGCCCACCACGAACTGGTCCGACGCCGCGACCTCGCCCAGTC
>1879550|reference Deinococcus radiodurans NEB 479_9_contigs|length 44|copies 1
AATATCTCAGCGGATGTGATTCAGCGGTACATCGAGAATCAGCG
>1879550|reference Deinococcus radiodurans NEB 479_9_contigs|length 39|copies 1
AATATGTCTCCAACAGGCGGATGAAGAGGGATCTGGCGG
>1879550|reference Deinococcus radiodurans NEB 479_9_contigs|length 49|copies 1
AATATGTTTGGTTTCAAAATCAGATTTTTGCCAACGTAAGCAAATACTG
>1879550|reference Deinococcus radiodurans NEB 479_9_contigs|length 18|copies 1
AATCAACGGCATCCTGTG
>1879550|reference Deinococcus radiodurans NEB 479_9_contigs|length 18|copies 1
AATCAATATGCTTAAGCG
>1879550|reference Deinococcus radiodurans NEB 479_9_contigs|length 31|copies 1
AATCACATACTTGTCTGGCGTCTCGCGCCTT
>1879550|reference Deinococcus radiodurans NEB 479_9_contigs|length 40|copies 1
AATCACATCGTCACGCGGGTGCGCCTGAAGCTGCGGCCCT
>1879550|reference Deinococcus radiodurans NEB 479_9_contigs|length 35|copies 1
AATCACCACGTTGCCTTTCGGGTGCGTGATCAGAT
>1879550|reference Deinococcus radiodurans NEB 479_9_contigs|length 37|copies 1
AATCACGCGCCCGGTGGCTCCGGCCTCACGCAGCGCG
>1879550|reference Deinococcus radiodurans NEB 479_9_contigs|length 47|copies 1
AATCACGTCGTCGATATATCCCTTGGCCGCCGCGACGTAGGGGTTGT
>1879550|reference Deinococcus radiodurans NEB 479_9_contigs|length 44|copies 1
AATCAGAATGCCGTTGGGCATGAACACCAGCAGCAGGCGCCACC
>1879550|reference Deinococcus radiodurans NEB 479_9_contigs|length 50|copies 1
AATCAGCCCCTTGTTGACTCCCACCAGCCCCGCCGCGTGGGTCACGTTGG
>1879550|reference Deinococcus radiodurans NEB 479_9_contigs|length 43|copies 1
AATCAGGCAGAACTTCCCAAAGAGCATACTGGTGTCCAGAGCG
>1879550|reference Deinococcus radiodurans NEB 479_9_contigs|length 25|copies 1
AATCAGGCCGCGGGTAATCAGGTTG
>1879550|reference Deinococcus radiodurans NEB 479_9_contigs|length 36|copies 1
AATCAGGTCGGGATGGTCTTCACGCGCCTTGATCAG
>1879550|reference Deinococcus radiodurans NEB 479_9_contigs|length 42|copies 2
AATCAGTCTCTCCCCTTCGCCTTCACCCCTTTGGTGGCGGGC
>1879550|reference Deinococcus radiodurans NEB 479_9_contigs|length 31|copies 4
AATCATAGGAGGCTCGCGGAGGAGAGAGGGG
>1879550|reference Deinococcus radiodurans NEB 479_9_contigs|length 32|copies 1
AATCATAGGAGGCTCGCGGAGGAGAGAGGGGC
>1879550|reference Deinococcus radiodurans NEB 479_9_contigs|length 30|copies 1
AATCATCACCTGTCGCGGCGCGAGCCACAG
>1879550|reference Deinococcus radiodurans NEB 479_9_contigs|length 35|copies 1
AATCATCACCTGTCGCGGCGCGAGCCACAGCGGGA
>1879550|reference Deinococcus radiodurans NEB 479_9_contigs|length 36|copies 1
AATCATCACCTGTCGCGGCGCGAGCCACAGCGGGAA
>1879550|reference Deinococcus radiodurans NEB 479_9_contigs|length 37|copies 5
AATCATCACCTGTCGCGGCGCGAGCCACAGCGGGAAG
>1879550|reference Deinococcus radiodurans NEB 479_9_contigs|length 35|copies 6
AATCATCACGACCTGAGTGCCCATATGCCCGGTAT
>1879550|reference Deinococcus radiodurans NEB 479_9_contigs|length 34|copies 1
AATCATCACGACCTGAGTGCCCATATGCCGGGAA
>1879550|reference Deinococcus radiodurans NEB 479_9_contigs|length 35|copies 23
AATCATCACGACCTGAGTGCCCATATGCCGGGAAT
>1879550|reference Deinococcus radiodurans NEB 479_9_contigs|length 36|copies 7
AATCATCACGACCTGAGTGCCCATATGCCGGGGATG
>1879550|reference Deinococcus radiodurans NEB 479_9_contigs|length 35|copies 1
AATCATCACGACTTGAGTGCCCATATGCCCGGTAT
>1879550|reference Deinococcus radiodurans NEB 479_9_contigs|length 35|copies 3
AATCATCACGACTTGAGTGCCTACATGCCCGGTAT
>1879550|reference Deinococcus radiodurans NEB 479_9_contigs|length 46|copies 7
AATCATCACGATTTGAGTGCCCACATGCCCGGTATCAGCACGCCAC
>1879550|reference Deinococcus radiodurans NEB 479_9_contigs|length 50|copies 1
AATCATCACGATTTGAGTGCCCACATGCCCGGTATCAGCACGCCACCCAC
>1879550|reference Deinococcus radiodurans NEB 479_9_contigs|length 37|copies 1
AATCCAGAAATCTGCTGGATTCAATCGGAATCCGTAT
>1879550|reference Deinococcus radiodurans NEB 479_9_contigs|length 38|copies 1
AATCCAGAAATCTGCTGGATTCAATCGGAATCCGTATC
>1879550|reference Deinococcus radiodurans NEB 479_9_contigs|length 39|copies 1
AATCCAGAAATCTGCTGGATTCAATCGGAATCCGTATCA
>1879550|reference Deinococcus radiodurans NEB 479_9_contigs|length 41|copies 3
AATCCAGGCGGCCCAGTACGCGTCTTGCTCGTCCACGGTGT
>1879550|reference Deinococcus radiodurans NEB 479_9_contigs|length 30|copies 1
AATCCATCGACCTCGCGGTGGCGGCGGAGG
>1879550|reference Deinococcus radiodurans NEB 479_9_contigs|length 46|copies 1
AATCCATCGACCTCGCGGTGGCGGCGGAGGAACTGGGCGCGGACGG
>1879550|reference Deinococcus radiodurans NEB 479_9_contigs|length 49|copies 1
AATCCATCGACCTCGCGGTGGCGGCGGAGGAACTGGGCGCGGACGGCGC
>1879550|reference Deinococcus radiodurans NEB 479_9_contigs|length 42|copies 5
AATCCGAGCAGGGCGTGGCCCGTGAGCTGCTCTCTGAATACG
>1879550|reference Deinococcus radiodurans NEB 479_9_contigs|length 30|copies 2
AATCCGCACGCCCCGCGAAGCGGCCTTCTA
>1879550|reference Deinococcus radiodurans NEB 479_9_contigs|length 10|copies 1
AATCCGCAGG
>1879550|reference Deinococcus radiodurans NEB 479_9_contigs|length 30|copies 7
AATCCGCATCACCCGCGAGGCCGGGCAGCG
>1879550|reference Deinococcus radiodurans NEB 479_9_contigs|length 37|copies 1
AATCCGCTGGCCGGCGCGGAAGGGTACCTGTACTTCC
>1879550|reference Deinococcus radiodurans NEB 479_9_contigs|length 41|copies 2
AATCCGGCCCGTTCGACCGCCCGCGCGAACGCGACTACCTG
>1879550|reference Deinococcus radiodurans NEB 479_9_contigs|length 40|copies 1
AATCCGGCGCGGCTGAGTGCTTCCAGCGCCTCGGCGTCGG
>1879550|reference Deinococcus radiodurans NEB 479_9_contigs|length 54|copies 1
AATCCGTATAAGCGGCGAAGGCGGACCCGGTTCGAGGTGTCCGCCTTCGCTCTT
>1879550|reference Deinococcus radiodurans NEB 479_9_contigs|length 49|copies 1
AATCCGTATCAGCCGATCAAAACATACCCAAATGCATAGCCTTGACAAA
>1879550|reference Deinococcus radiodurans NEB 479_9_contigs|length 32|copies 1
AATCCGTATCAGGTCGCGGCCCCGGTCCCCGC
>1879550|reference Deinococcus radiodurans NEB 479_9_contigs|length 51|copies 1
AATCCTCTGTTCATCTCCCGCACCGCCCCCACAAAGCTGCCCCCACAAAGC
>1879550|reference Deinococcus radiodurans NEB 479_9_contigs|length 11|copies 1
AATCCTGCCGC
>1879550|reference Deinococcus radiodurans NEB 479_9_contigs|length 53|copies 2
AATCCTGGCCCGCTCATACTCCGCGCCGCTGATCAACCCCCCGAACTCCGGCG
>1879550|reference Deinococcus radiodurans NEB 479_9_contigs|length 50|copies 1
AATCCTTCTGGTAGAAGACCAGTGCGTGTGCCGGGAACCATTCCCTGGGG
>1879550|reference Deinococcus radiodurans NEB 479_9_contigs|length 51|copies 1
AATCCTTGAGGTTGAGCGTGACGATCACGTCCGCCTGCGCGTGAATGGCCG
>1879550|reference Deinococcus radiodurans NEB 479_9_contigs|length 40|copies 1
AATCGACCATCTCGCGGCGCTGGCCCGGCTGGAACTGACC
>1879550|reference Deinococcus radiodurans NEB 479_9_contigs|length 32|copies 6
AATCGAGATGTTGAAGGTGGAGATGTCGCCCT
>1879550|reference Deinococcus radiodurans NEB 479_9_contigs|length 45|copies 8
AATCGAGCACGACCTGGGCTACAAGAACCGCGAGGCGGTCCCGCG
>1879550|reference Deinococcus radiodurans NEB 479_9_contigs|length 46|copies 1
AATCGCCCGGCGCCTGAGGGCCGCCGCCTCTCCTACCGACGATGTC
>1879550|reference Deinococcus radiodurans NEB 479_9_contigs|length 47|copies 1
AATCGCCTTGCGGACGGTGGACTCTGGACCGCCACCATCGGGACGGG
>1879550|reference Deinococcus radiodurans NEB 479_9_contigs|length 50|copies 3
AATCGCCTTGGCCTCGCGGTGATGCTCAAAGCCTTCCAGTACGAGGGCCG
>1879550|reference Deinococcus radiodurans NEB 479_9_contigs|length 33|copies 1
AATCGCGCGACACCGAGACGGCGGCGAGCCGCC
>1879550|reference Deinococcus radiodurans NEB 479_9_contigs|length 41|copies 1
AATCGGAATCCGTATCAGTCGTCTGCCGCCGCGCCCACGAA
>1879550|reference Deinococcus radiodurans NEB 479_9_contigs|length 48|copies 1
AATCGGAATCCGTGTCAGGCGCTTGCCGAAAGTGAAAAAGGCGCCCGC
>1879550|reference Deinococcus radiodurans NEB 479_9_contigs|length 25|copies 1
AATCGGCCCGCGTGATGAAAAAGGC
>1879550|reference Deinococcus radiodurans NEB 479_9_contigs|length 50|copies 1
AATCGGGAGCGGGCGCGGACATCTGGGCTGCACTTTAGGGCGTCAGGCCA
>1879550|reference Deinococcus radiodurans NEB 479_9_contigs|length 57|copies 1
AATCGGTCTTCGAGCTGGGGCTGGGCGCCACGGGTGGCCCCTGGGCACCGCTGTCGA
>1879550|reference Deinococcus radiodurans NEB 479_9_contigs|length 42|copies 1
AATCGGTGCAGCCCAAGGTGGAGAACCTGCCCTGGTACCACG
>1879550|reference Deinococcus radiodurans NEB 479_9_contigs|length 26|copies 1
AATCGGTTCATTGCTCAAGAGAACGG
>1879550|reference Deinococcus radiodurans NEB 479_9_contigs|length 44|copies 4
AATCTCCAGGAGGATGCTGCGCTCCCCGTTGTCGTGACGCTTGA
>1879550|reference Deinococcus radiodurans NEB 479_9_contigs|length 51|copies 1
AATCTCCTGCGCGGTCAGCCCCTTGCCGGGAATCTCCTCCTCGGGGCAGCC
>1879550|reference Deinococcus radiodurans NEB 479_9_contigs|length 48|copies 1
AATCTCTGGGTCGGATCTTTCCAGGCCAGGCCAGCGCAAGGGCCGCTC
>1879550|reference Deinococcus radiodurans NEB 479_9_contigs|length 45|copies 1
AATCTGGACTTCTCGCGGGTGTGGGCGGAACTGGACGCCTTCTGA
>1879550|reference Deinococcus radiodurans NEB 479_9_contigs|length 46|copies 3
AATCTGGACTTCTCGCGGGTGTGGGCGGAACTGGACGCCTTCTGAG
>1879550|reference Deinococcus radiodurans NEB 479_9_contigs|length 44|copies 3
AATCTGGTCAGCGCGGCCTACAGCAGCGAGGGTCAGAAGCTCAC
>1879550|reference Deinococcus radiodurans NEB 479_9_contigs|length 48|copies 1
AATCTGGTCGTTTCAGATTCAATCCGAGCGGATGCGAGTAGGAAAAAA
>1879550|reference Deinococcus radiodurans NEB 479_9_contigs|length 53|copies 3
AATCTGGTGGACACCGACGCCAAATTTGGACACCGCCGCGACCCGGCGGGCTA
>1879550|reference Deinococcus radiodurans NEB 479_9_contigs|length 40|copies 1
AATGACGTTGATCTTGCTCGCGCCAGCGTCCACCAGCACC
>1879550|reference Deinococcus radiodurans NEB 479_9_contigs|length 43|copies 13
AATGACGTTGATCTTGCTCGCGCCAGCGTCCACCAGCACCACG
>1879550|reference Deinococcus radiodurans NEB 479_9_contigs|length 51|copies 1
AATGATCGACTTCTGGGCCGACTGGACCAGCCGTTACCCCATCGTGAGCAT
>1879550|reference Deinococcus radiodurans NEB 479_9_contigs|length 50|copies 1
AATGCAACAGGCAGCCTGAACTTCAGGCTGCACCACGAGTAGTTTTACCT
>1879550|reference Deinococcus radiodurans NEB 479_9_contigs|length 39|copies 1
AATGCACTTCCATCAGCAGTTCCGCGAGGTCAATGGTGG
>1879550|reference Deinococcus radiodurans NEB 479_9_contigs|length 56|copies 4
AATGCCGAGTTTTCGTCGAAAAACAGGGGGCAACTCCGCCGCGTTATAAACAACGG
>1879550|reference Deinococcus radiodurans NEB 479_9_contigs|length 50|copies 1
AATGCCGGGCAACTCGCGCTCCAGCCGCCGCGCCAGCGTGGTTTTGCCTG
>1879550|reference Deinococcus radiodurans NEB 479_9_contigs|length 41|copies 1
AATGCCGTAATCAAGGATCAGAACCGCGAAATCAACCAGAT
>1879550|reference Deinococcus radiodurans NEB 479_9_contigs|length 48|copies 1
AATGCCTCACCAATCCGCAACCCAGTCTCGAAGACGAGGCGGAACAAC
>1879550|reference Deinococcus radiodurans NEB 479_9_contigs|length 40|copies 8
AATGCCTCGTCGCCCACCTCCAGCCGCAGGGCGTGCAGGG
>1879550|reference Deinococcus radiodurans NEB 479_9_contigs|length 45|copies 1
AATGCCTTTCATCAATGGTGCGGACAGTTTTAGGCGGCTTTGACG
>1879550|reference Deinococcus radiodurans NEB 479_9_contigs|length 30|copies 1
AATGCGAGGTGCTCGCGGCCATCATGACCC
>1879550|reference Deinococcus radiodurans NEB 479_9_contigs|length 32|copies 1
AATGCGAGGTGCTCGCGGCCATCATGACCCTC
>1879550|reference Deinococcus radiodurans NEB 479_9_contigs|length 56|copies 1
AATGCGCTGGAGGGGCGGCCCTGAGCAGCACTCCCCTGAACAGCTACCGGCGCCCG
>1879550|reference Deinococcus radiodurans NEB 479_9_contigs|length 34|copies 1
AATGCGTCGGGCTCGAAGCGGGCGTCCATATGCG
>1879550|reference Deinococcus radiodurans NEB 479_9_contigs|length 43|copies 1
AATGCTCGCCACGATCACCCGTTTGCCGCGTGCCCGCAGCACC
>1879550|reference Deinococcus radiodurans NEB 479_9_contigs|length 57|copies 7
AATGCTCTGATACGGATTCCGCTTAATTCCTGCACAGTCGGGAAAGCGCCGCCTGTG
>1879550|reference Deinococcus radiodurans NEB 479_9_contigs|length 47|copies 1
AATGCTCTGGGCATAGGGGTCGAGGTCGGCCAGCAGGGAGGCCAGCG
>1879550|reference Deinococcus radiodurans NEB 479_9_contigs|length 38|copies 2
AATGGACGCATCGTGCGATACCTGATCCGGCCCGCTCA
>1879550|reference Deinococcus radiodurans NEB 479_9_contigs|length 64|copies 1
AATGGCCCCCCGCAACCGGGGGGGCCTGGGTTCAGCCTTTGCGGCCGTAATTCGTGATGAACTC
>1879550|reference Deinococcus radiodurans NEB 479_9_contigs|length 8|copies 1
AATGGCGG
>1879550|reference Deinococcus radiodurans NEB 479_9_contigs|length 45|copies 1
AATGGCGGCGCGTTGCAGCGGATCGGAAAAACGCCAGCTCTCGAA
>1879550|reference Deinococcus radiodurans NEB 479_9_contigs|length 43|copies 1
AATGGCTGCGTGACCCGGAGTTGCGCCGCCGGGTGCTGGCGGG
>1879550|reference Deinococcus radiodurans NEB 479_9_contigs|length 42|copies 1
AATGGGTCGTACTCGCGGTGTGTATGTAATCGATCTCTTCGG
>1879550|reference Deinococcus radiodurans NEB 479_9_contigs|length 48|copies 1
AATGGGTGAGATGGACCCAGGTGTCGGGGGCCTGTTCCTCGCGCGGTG
>1879550|reference Deinococcus radiodurans NEB 479_9_contigs|length 37|copies 1
AATGGGTTCGCCAGTAATCATGCTCTCATCCACGAAG
>1879550|reference Deinococcus radiodurans NEB 479_9_contigs|length 41|copies 2
AATGGTACGTCAACTACGTCTGCGAGGTGGAATCTGCTCCG
>1879550|reference Deinococcus radiodurans NEB 479_9_contigs|length 45|copies 39
AATGGTGCCCGACACGGGGCGAAGCATCCGCGACACGGCCCGCAG
>1879550|reference Deinococcus radiodurans NEB 479_9_contigs|length 41|copies 1
AATGTCACGCTGGCGGGGCAGTCGGCGGGGGCAGCGGCCAT
>1879550|reference Deinococcus radiodurans NEB 479_9_contigs|length 51|copies 1
AATGTCCATTTCATCAGGTGGGCAATCTGTCGAGTTTGGGTATACCCTAAA
>1879550|reference Deinococcus radiodurans NEB 479_9_contigs|length 33|copies 2
AATGTCGAGCACCAGCCGCGAGCGCTCGCCGCT
>1879550|reference Deinococcus radiodurans NEB 479_9_contigs|length 41|copies 2
AATGTCGCGCTCCTCGCGGTGGCGCTTTGCGTCCAGGGCGG
>1879550|reference Deinococcus radiodurans NEB 479_9_contigs|length 35|copies 1
AATGTTAGTATGCACTTATGACATACCGTAATGCT
>1879550|reference Deinococcus radiodurans NEB 479_9_contigs|length 47|copies 1
AATGTTCGCCACCCAGGTGCCCTGCCGCCGCGCCCGCCCGACGCGCT
>1879550|reference Deinococcus radiodurans NEB 479_9_contigs|length 50|copies 1
AATGTTCGCCACCCAGGTGCCCTGCCGCCGCGCCCGCCCGACGCGCTGCA
>1879550|reference Deinococcus radiodurans NEB 479_9_contigs|length 10|copies 1
AATTAGGCCG
>1879550|reference Deinococcus radiodurans NEB 479_9_contigs|length 44|copies 1
AATTCAACCCCAGCGACCTCAAGGACCGCGAGAACTGGGACAAG
>1879550|reference Deinococcus radiodurans NEB 479_9_contigs|length 47|copies 1
AATTCACTTCCAGCACGGTGGACAAATACAGCACGCTGTTCCTGGCG
>1879550|reference Deinococcus radiodurans NEB 479_9_contigs|length 60|copies 1
AATTCCCCAACTATCCGGCGGGAACCTGGGGGCCGGACGAGGCCGACGACCTGATCGGGG
>1879550|reference Deinococcus radiodurans NEB 479_9_contigs|length 53|copies 2
AATTCCTGTACGTCTGGGAGCGAGTTTTTCTTTTTGGTCACGCAAGACAGAAA
>1879550|reference Deinococcus radiodurans NEB 479_9_contigs|length 36|copies 1
AATTCGACGGCGTGCGCAAGTGGATCGTCGTGCGTA
>1879550|reference Deinococcus radiodurans NEB 479_9_contigs|length 43|copies 1
AATTCGCGCAGGCCCAGGCGGTCGGGCGCTTCCAGGTGGTAGC
>1879550|reference Deinococcus radiodurans NEB 479_9_contigs|length 48|copies 1
AATTCGCGCAGGCCCAGGCGGTCGGGCGCTTCCAGGTGGTAGCGGAAG
>1879550|reference Deinococcus radiodurans NEB 479_9_contigs|length 18|copies 1
AATTCGGAATTCTCAATC
>1879550|reference Deinococcus radiodurans NEB 479_9_contigs|length 36|copies 1
AATTCGGAATTCTCAATCACCGCGTCATGGCGGTGC
>1879550|reference Deinococcus radiodurans NEB 479_9_contigs|length 37|copies 5
AATTCGGAATTCTCAATCACCGCGTCATGGCGGTGCG
>1879550|reference Deinococcus radiodurans NEB 479_9_contigs|length 52|copies 2
AATTCGGAATTCTCAATCACCGCGTCATGGCGGTGCGTGGCGGCGAGGGTGG
>1879550|reference Deinococcus radiodurans NEB 479_9_contigs|length 37|copies 1
AATTCGGAGTCATCGGAGCAGGGCAGATGGGCGGCGG
>1879550|reference Deinococcus radiodurans NEB 479_9_contigs|length 33|copies 1
AATTCGGGCAACGGTTGTGCGATGACAGCGTGT
>1879550|reference Deinococcus radiodurans NEB 479_9_contigs|length 40|copies 1
AATTCGGTGAGCTGCACCTCCTGGTCCATTCCATCGCCTT
>1879550|reference Deinococcus radiodurans NEB 479_9_contigs|length 50|copies 1
AATTCGTCCGGATTTGGAGATGGTACTCGTAGGAGGCTTACCATTGCCCT
>1879550|reference Deinococcus radiodurans NEB 479_9_contigs|length 38|copies 2
AATTCGTTGGCCGTGCTGTCCCTCAGGTAGCGTCGCTC
>1879550|reference Deinococcus radiodurans NEB 479_9_contigs|length 30|copies 1
AATTCTCAATCACCGCGTCATGGCGGTGCG
>1879550|reference Deinococcus radiodurans NEB 479_9_contigs|length 48|copies 1
AATTCTGGCCCGCATCCACAAGAAGGGCTACCGCGTGGTCGGCCTCAA
>1879550|reference Deinococcus radiodurans NEB 479_9_contigs|length 42|copies 1
AATTGAGGACACCGTGGGCCGCAAGTGCCTGTGCAACGCGCT
>1879550|reference Deinococcus radiodurans NEB 479_9_contigs|length 42|copies 7
AATTGCCGCCCTCCTCGATGACTTTCGAGCCGATCACGCAGG
>1879550|reference Deinococcus radiodurans NEB 479_9_contigs|length 30|copies 7
AATTGCTGCCCGCCGCGGGCGTCACGCAGG
>1879550|reference Deinococcus radiodurans NEB 479_9_contigs|length 31|copies 9
AATTGCTGCCCGCCGCGGGCGTCACGCAGGT
>1879550|reference Deinococcus radiodurans NEB 479_9_contigs|length 38|copies 12
AATTGGAGGACTATCAGGAAGAGATGTTCAGCCCGCCC
>1879550|reference Deinococcus radiodurans NEB 479_9_contigs|length 39|copies 1
AATTGGAGGACTATCAGGAAGAGATGTTCAGCCCGCCCG
>1879550|reference Deinococcus radiodurans NEB 479_9_contigs|length 42|copies 1
AATTGGAGGACTATCAGGAAGAGATGTTCAGCCCGCCCGAAC
>1879550|reference Deinococcus radiodurans NEB 479_9_contigs|length 52|copies 1
AATTGTCTGTAGACCGGCGGAAGGACAAAGGCGCTGCTGTCAGACCTCTTCT
>1879550|reference Deinococcus radiodurans NEB 479_9_contigs|length 34|copies 1
AATTGTGAGGCGAACACCGCGAGCACGTCATCCT
>1879550|reference Deinococcus radiodurans NEB 479_9_contigs|length 39|copies 1
AATTGTGCCGGTCACGACACTAAAGACGATGGTGGGATT
>1879550|reference Deinococcus radiodurans NEB 479_9_contigs|length 15|copies 1
AATTTCAAACTGACG
>1879550|reference Deinococcus radiodurans NEB 479_9_contigs|length 49|copies 1
AATTTCCCGGTGTTGCTGGCCGCCAGCGCCCGCTTCTGAGATTCGAGCG
>1879550|reference Deinococcus radiodurans NEB 479_9_contigs|length 13|copies 1
AATTTCCGCAACT
>1879550|reference Deinococcus radiodurans NEB 479_9_contigs|length 57|copies 6
AATTTCCGCAACTCGCGGCAGGTCACGGGGGTCGCCAACGACATCCTGAAGGTCAAG
>1879550|reference Deinococcus radiodurans NEB 479_9_contigs|length 44|copies 1
AATTTCGGCCAGCAGGGTGGCACTCACCGGCGACCACTCGGCGG
>1879550|reference Deinococcus radiodurans NEB 479_9_contigs|length 55|copies 7
AATTTCTGGAGCGCCGCCTCGAAACGCTGGCACAGTACGGGCCTCAATTTACGGC
>1879550|reference Deinococcus radiodurans NEB 479_9_contigs|length 41|copies 5
AATTTGCCGGGCGAGTTGCAGGCGCCGCGTCCCAGTGGCCG
>1879550|reference Deinococcus radiodurans NEB 479_9_contigs|length 28|copies 1
AATTTTCTGGCCGACACCCCCGCTGGGC
>1879550|reference Deinococcus radiodurans NEB 479_9_contigs|length 30|copies 1
AATTTTCTGGCCGACACCCCCGCTGGGCCG
>1879550|reference Deinococcus radiodurans NEB 479_9_contigs|length 41|copies 1
AATTTTCTGGCCGACACCCCCGCTGGGCCGGGGGGCGCGGC
>1879550|reference Deinococcus radiodurans NEB 479_9_contigs|length 58|copies 1
AATTTTCTGGCCGACACCCCCGCTGGGCCGGGGGGCGCGGCGGTGAGTGCCCTGGCCC
>1879550|reference Deinococcus radiodurans NEB 479_9_contigs|length 42|copies 1
AATTTTTTCGGGCTTCGTTCTGGCGCTGAGGTACAGCGAACG
>1879550|reference Deinococcus radiodurans NEB 479_9_contigs|length 43|copies 6
ACAAAAAGCGCCTCGCGGCCATCGTCAACAACCCCGAGCGCCC
>1879550|reference Deinococcus radiodurans NEB 479_9_contigs|length 49|copies 2
ACAAAAAGCGCCTCGCGGCCATCGTCAACAACCCCGAGCGCCCGGTGCA
>1879550|reference Deinococcus radiodurans NEB 479_9_contigs|length 50|copies 3
ACAAAACTGGAATCGCGGCCGCCGACTACGCCAGCGAATTTCCTACAGAC
>1879550|reference Deinococcus radiodurans NEB 479_9_contigs|length 56|copies 1
ACAAAAGCGCCCCTTTGATCGGGCTTCCCCCGCGCATGCCACGAGGTTCTGGTGGT
>1879550|reference Deinococcus radiodurans NEB 479_9_contigs|length 57|copies 1
ACAAAAGCGCCCCTTTGATCGGGCTTCCCCCGCGCATGCCACGAGGTTCTGGTGGTG
>1879550|reference Deinococcus radiodurans NEB 479_9_contigs|length 47|copies 1
ACAAATAATTGGTCATGGGTAGCATAAGATGTCCAGCACTGCCAAAT
>1879550|reference Deinococcus radiodurans NEB 479_9_contigs|length 38|copies 1
ACAAATTACCAGTACTCAGCTGGCCGGGAGCAATCAGG
>1879550|reference Deinococcus radiodurans NEB 479_9_contigs|length 47|copies 5
ACAAATTTCACCGCATGGCCGTGTTCGTGAGCATCGTGCAGGACAGG
>1879550|reference Deinococcus radiodurans NEB 479_9_contigs|length 10|copies 1
ACAACAACAT
>1879550|reference Deinococcus radiodurans NEB 479_9_contigs|length 15|copies 1
ACAACAACGCCTACG
>1879550|reference Deinococcus radiodurans NEB 479_9_contigs|length 35|copies 2
ACAACAACGCCTACGACAGCGGCGATGCGGTGCTC
>1879550|reference Deinococcus radiodurans NEB 479_9_contigs|length 36|copies 2
ACAACAACGCCTACGACAGCGGCGATGCGGTGCTCA
>1879550|reference Deinococcus radiodurans NEB 479_9_contigs|length 45|copies 7
ACAACAAGCCGCCGACGGTACCAAGACGGAAGTGGTCTTGCAGCG
>1879550|reference Deinococcus radiodurans NEB 479_9_contigs|length 12|copies 1
ACAACAAGGAAA
>1879550|reference Deinococcus radiodurans NEB 479_9_contigs|length 51|copies 1
ACAACAAGGAAACCGACCAGCAGGGCATTGCCGAAATCATCATCGGCAAGC
>1879550|reference Deinococcus radiodurans NEB 479_9_contigs|length 55|copies 1
ACAACACCCGCATGATCGCCACCTGGCTGGCTTTTGCCGGTGCAAAGGACGTGCA
>1879550|reference Deinococcus radiodurans NEB 479_9_contigs|length 30|copies 1
ACAACACGGCCTTCGCGGCCAGCGGCGGGC
>1879550|reference Deinococcus radiodurans NEB 479_9_contigs|length 44|copies 1
ACAACACGGCCTTCGCGGCCAGCGGCGGGCAGAACTACGCCCTC
>1879550|reference Deinococcus radiodurans NEB 479_9_contigs|length 45|copies 6
ACAACACGGCCTTCGCGGCCAGCGGCGGGCAGAACTACGCCCTCG
>1879550|reference Deinococcus radiodurans NEB 479_9_contigs|length 45|copies 3
ACAACATCGGGGCGTTCCTGAACGTCACCGTGGACATCGCCGGGG
>1879550|reference Deinococcus radiodurans NEB 479_9_contigs|length 51|copies 1
ACAACATCTTCGAGCTGGAGGAGCGCACCGCCGGGGAACTGATGACCTCGC
>1879550|reference Deinococcus radiodurans NEB 479_9_contigs|length 49|copies 1
ACAACCTCGACGCCAGCCAGGCCGCAGACCGCCGGATTCTGTGGCTGGT
>1879550|reference Deinococcus radiodurans NEB 479_9_contigs|length 52|copies 1
ACAACGAAACCGAACTGGCGATCGATCGGGGCACCCCCACCGGCACGCGCGG
>1879550|reference Deinococcus radiodurans NEB 479_9_contigs|length 46|copies 5
ACAACGAACCCCTGATGCTGCGCGAGACCCGCGAGGCGCCTCACGT
>1879550|reference Deinococcus radiodurans NEB 479_9_contigs|length 42|copies 1
ACAACGCGCCGGACGCGGAGGATGACTGCTTCGCCCTGTCCG
>1879550|reference Deinococcus radiodurans NEB 479_9_contigs|length 43|copies 1
ACAACGCGCCGGACGCGGAGGATGACTGCTTCGCCCTGTCCGG
>1879550|reference Deinococcus radiodurans NEB 479_9_contigs|length 40|copies 1
ACAACTCGGTGCAGATTCAGAGCCTGCTCGAAAAGGGCCG
>1879550|reference Deinococcus radiodurans NEB 479_9_contigs|length 55|copies 1
ACAAGAAAAAAGCCCTGGCCTGCGCGCCGGGGCTTTTTCGCTGTGTTGCGAGGAA
>1879550|reference Deinococcus radiodurans NEB 479_9_contigs|length 37|copies 1
ACAAGAACCGCCTGACCGCCCGCGAACGCATCGCGCG
>1879550|reference Deinococcus radiodurans NEB 479_9_contigs|length 36|copies 1
ACAAGCTCAACGACGCCGGGCTGCTCATCCTGACCG
>1879550|reference Deinococcus radiodurans NEB 479_9_contigs|length 54|copies 1
ACAAGCTGTCGCCGGGCACAACGGTGTAGGTCCGGGCCTGCGCCTGAGCAAGCA
>1879550|reference Deinococcus radiodurans NEB 479_9_contigs|length 52|copies 4
ACAAGGAAGCCATCGACGGCATCATGAAACTGGGCATGAACCACCCGATGGG
>1879550|reference Deinococcus radiodurans NEB 479_9_contigs|length 15|copies 1
ACAAGGGCAAGCTCG
>1879550|reference Deinococcus radiodurans NEB 479_9_contigs|length 19|copies 1
ACAAGGGCAAGCTCGCGGG
>1879550|reference Deinococcus radiodurans NEB 479_9_contigs|length 30|copies 1
ACAAGGGCAAGCTCGCGGGCGTCTTTCGCA
>1879550|reference Deinococcus radiodurans NEB 479_9_contigs|length 40|copies 30
ACAAGGGCAAGCTCGCGGGCGTCTTTCGCAACATCAGCTT
>1879550|reference Deinococcus radiodurans NEB 479_9_contigs|length 12|copies 1
ACAAGGGCGGCG
>1879550|reference Deinococcus radiodurans NEB 479_9_contigs|length 44|copies 1
ACAAGGGCGTGCAGAAAATCAGCACCCGCGACCTGCCCGTGACG
>1879550|reference Deinococcus radiodurans NEB 479_9_contigs|length 47|copies 1
ACAAGGTCATGCTCTTGCCACTTCGCGCCCATTCGGGCGCGTTCCTG
>1879550|reference Deinococcus radiodurans NEB 479_9_contigs|length 49|copies 1
ACAAGGTCCGCTCGCTGCTCGGCGACCTGCGCAAGCAAAAGGCCCAGCG
>1879550|reference Deinococcus radiodurans NEB 479_9_contigs|length 48|copies 1
ACAAGTCATCATCCCAGTATTTGATGGGGTTGGCATCGGTGTAGGCCA
>1879550|reference Deinococcus radiodurans NEB 479_9_contigs|length 14|copies 1
ACAAGTTCACAGGC
>1879550|reference Deinococcus radiodurans NEB 479_9_contigs|length 40|copies 1
ACAAGTTCACAGGCGCCTACGAGGACGCGCTGACCACCAG
>1879550|reference Deinococcus radiodurans NEB 479_9_contigs|length 41|copies 14
ACAAGTTCACAGGCGCCTACGAGGACGCGCTGACCACCAGC
>1879550|reference Deinococcus radiodurans NEB 479_9_contigs|length 40|copies 4
ACAATGCGCTGGCCCGGCGCTACCGCGACGTGCTGGGCCG
>1879550|reference Deinococcus radiodurans NEB 479_9_contigs|length 36|copies 1
ACACACCATGTCTGCACCACTTCTCTTTCTTGTCGG
>1879550|reference Deinococcus radiodurans NEB 479_9_contigs|length 73|copies 4
ACACACGAAAAACCCGCCTGCCTCCAACCGGAAAGCAGGCGGGTTTCCTCTGGGGCGGTTACAGCGCTTCTTT
>1879550|reference Deinococcus radiodurans NEB 479_9_contigs|length 36|copies 1
ACACACTCGACCTGATCGGGCTGAGCCCCAGCACCT
>1879550|reference Deinococcus radiodurans NEB 479_9_contigs|length 30|copies 1
ACACAGGCTGCCACGCGGGCAGCGGAAAGG
>1879550|reference Deinococcus radiodurans NEB 479_9_contigs|length 47|copies 1
ACACCAAACCCACGCTGGTGCTGTTCGACCAGTACGTGCAGAGTGCC
>1879550|reference Deinococcus radiodurans NEB 479_9_contigs|length 40|copies 1
ACACCAACCACATCCGGGCGTACGTGTGACTGTTCCCAGA
>1879550|reference Deinococcus radiodurans NEB 479_9_contigs|length 44|copies 1
ACACCAAGCCCACCTGCGTGCTGCTCGGCGCCGAGAAGTGGGGG
>1879550|reference Deinococcus radiodurans NEB 479_9_contigs|length 47|copies 4
ACACCAAGCCCACCTGCGTGCTGCTCGGCGCCGAGAAGTGGGGGGTG
>1879550|reference Deinococcus radiodurans NEB 479_9_contigs|length 42|copies 1
ACACCACCGCCGTGCCCGCCGCCGGGGTCATCTTGCAGTGCG
>1879550|reference Deinococcus radiodurans NEB 479_9_contigs|length 40|copies 1
ACACCACGTACCTCGTCGGCAGTCGGCACGAGAGCTACGG
>1879550|reference Deinococcus radiodurans NEB 479_9_contigs|length 29|copies 1
ACACCAGCACCTCGCGGGCATCTCCCTGG
>1879550|reference Deinococcus radiodurans NEB 479_9_contigs|length 30|copies 7
ACACCAGCAGGTCGCCGGGGCGCAGCAGGT
>1879550|reference Deinococcus radiodurans NEB 479_9_contigs|length 39|copies 2
ACACCAGCAGGTCGCCGGGGCGCAGCAGGTCGGGCAACT
>1879550|reference Deinococcus radiodurans NEB 479_9_contigs|length 11|copies 2
ACACCAGCCCC
>1879550|reference Deinococcus radiodurans NEB 479_9_contigs|length 48|copies 1
ACACCAGTGCGGGCACCGGAAACGCCCGCGCCACGCGGCTGCTGCCCG
>1879550|reference Deinococcus radiodurans NEB 479_9_contigs|length 45|copies 1
ACACCATCGCTGTCGAGGACCAGCCCGAGTACCCCGGCGACCTCG
>1879550|reference Deinococcus radiodurans NEB 479_9_contigs|length 43|copies 1
ACACCCAGCTCCCTGCGGAGTGCTCGCATCCAGGCCCGCTACC
>1879550|reference Deinococcus radiodurans NEB 479_9_contigs|length 47|copies 1
ACACCCCCACCAGCATGGCGGCGATGGCCCCCATGGTGAGCTGACCG
>1879550|reference Deinococcus radiodurans NEB 479_9_contigs|length 54|copies 3
ACACCCCCGGGGGCTGATCGCCCTGCGCGACGAACCCCGCGAGGACGCCCGGGA
>1879550|reference Deinococcus radiodurans NEB 479_9_contigs|length 40|copies 1
ACACCCGCGTACGCATGGAAGTGCTGTCCGACTCCGGCCC
>1879550|reference Deinococcus radiodurans NEB 479_9_contigs|length 43|copies 1
ACACCCGGCAGGACTCGGCGGGCCGTGCCCTGGGCCAGCCGCT
>1879550|reference Deinococcus radiodurans NEB 479_9_contigs|length 52|copies 1
ACACCCGGCAGGACTCGGCGGGCCGTGCCCTGGGCCAGCCGCTGATTCAGGC
>1879550|reference Deinococcus radiodurans NEB 479_9_contigs|length 46|copies 1
ACACCCGGCCCCGCGCACCAGGTTGGCGCCGCGAATCTCGCGCTCG
>1879550|reference Deinococcus radiodurans NEB 479_9_contigs|length 42|copies 1
ACACCCGGCGCGACGCCTCCACCACCTGCCCGCATCCCGTGA
>1879550|reference Deinococcus radiodurans NEB 479_9_contigs|length 30|copies 1
ACACCCGGGAAGCCGCGGCGGGCGTCTAAC
>1879550|reference Deinococcus radiodurans NEB 479_9_contigs|length 31|copies 9
ACACCCGGGAAGCCGCGGCGGGCGTCTAACC
>1879550|reference Deinococcus radiodurans NEB 479_9_contigs|length 23|copies 1
ACACCCGTACACGTCCGGCTCCC
>1879550|reference Deinococcus radiodurans NEB 479_9_contigs|length 50|copies 11
ACACCCGTACACGTCCGGCTCCCCGACCGTCAGGGTCACGGTCACACCAC
>1879550|reference Deinococcus radiodurans NEB 479_9_contigs|length 52|copies 1
ACACCCTGAGTGCCGCGCACTCTGCCCGCACCGGCCTTCCCGCCTTCGGCCT
>1879550|reference Deinococcus radiodurans NEB 479_9_contigs|length 40|copies 1
ACACCGACCGGAGCGGCGACACGGTGCTGGCCCGTTACCT
>1879550|reference Deinococcus radiodurans NEB 479_9_contigs|length 49|copies 1
ACACCGACCTGTCCCGGCCCGATGCGGGCACCGAGTTCTGGGCGGCTTA
>1879550|reference Deinococcus radiodurans NEB 479_9_contigs|length 43|copies 1
ACACCGAGTACGGGCTGGCGGGCGGCGTGTGGGCCAGCGACCC
>1879550|reference Deinococcus radiodurans NEB 479_9_contigs|length 48|copies 7
ACACCGCCAGGGCGTACTCCGGCTGCCCCTCCAGAGGGGATTTGACTG
>1879550|reference Deinococcus radiodurans NEB 479_9_contigs|length 48|copies 2
ACACCGCCGCCGCCATCGGTGACGACACCCTGCAACGTCAGAGCCAGG
>1879550|reference Deinococcus radiodurans NEB 479_9_contigs|length 15|copies 1
ACACCGCTCCCTCCC
>1879550|reference Deinococcus radiodurans NEB 479_9_contigs|length 46|copies 1
ACACCGCTTTGCCCAGCCTGCACACCTACCTGATTGTCTCGCAGAC
>1879550|reference Deinococcus radiodurans NEB 479_9_contigs|length 48|copies 4
ACACCGGATCTTTGATCAACTTCTCGTTGCCCGCGAGTTTGGGACCGA
>1879550|reference Deinococcus radiodurans NEB 479_9_contigs|length 49|copies 2
ACACCGGGATGCCGACCACCCTGGACGATGCGTGGTGGGCCGCCCGTCT
>1879550|reference Deinococcus radiodurans NEB 479_9_contigs|length 51|copies 1
ACACCGTCAGCAGGTCCCCCGGCACGAAGGCCACCTCCGTACCGGGCAAGG
>1879550|reference Deinococcus radiodurans NEB 479_9_contigs|length 49|copies 1
ACACCGTCCATCAGGTTGACCGCGTTGGTCAGGCCCACGATCCACAGAA
>1879550|reference Deinococcus radiodurans NEB 479_9_contigs|length 41|copies 1
ACACCGTCCCCCATGGCCACGTCACCCTCCACGTGGATCCC
>1879550|reference Deinococcus radiodurans NEB 479_9_contigs|length 42|copies 8
ACACCGTCCCCCATGGCCACGTCACCCTCCACGTGGATCCCG
>1879550|reference Deinococcus radiodurans NEB 479_9_contigs|length 45|copies 1
ACACCGTGCAGGCGCTGAAAGACTTCAAAGATTTTCTCATGATAC
>1879550|reference Deinococcus radiodurans NEB 479_9_contigs|length 34|copies 1
ACACCGTGTTTCAGAGCTACGCCCTCTTTCCGCA
>1879550|reference Deinococcus radiodurans NEB 479_9_contigs|length 34|copies 1
ACACCTACCGCTTTGCCGACCACAAGGAACGGGT
>1879550|reference Deinococcus radiodurans NEB 479_9_contigs|length 57|copies 1
ACACCTACCGGGTCGGCTACCACAACAACCGCGTGTGGGCGTGGCAAAAGGACGCCA
>1879550|reference Deinococcus radiodurans NEB 479_9_contigs|length 19|copies 1
ACACCTACGCGCTCGCGGT
>1879550|reference Deinococcus radiodurans NEB 479_9_contigs|length 47|copies 1
ACACCTACGCGCTCGCGGTGGGCACGCTGGCCGCCCGGCAGGTGCGC
>1879550|reference Deinococcus radiodurans NEB 479_9_contigs|length 48|copies 1
ACACCTACGCGCTCGCGGTGGGCACGCTGGCCGCCCGGCAGGTGCGCG
>1879550|reference Deinococcus radiodurans NEB 479_9_contigs|length 49|copies 1
ACACCTACGCGCTCGCGGTGGGCACGCTGGCCGCCCGGCAGGTGCGCGG
>1879550|reference Deinococcus radiodurans NEB 479_9_contigs|length 43|copies 1
ACACCTCGCCCGGCTTCAGAGTTGCTGAAGCTAGGGCAGAGGT
>1879550|reference Deinococcus radiodurans NEB 479_9_contigs|length 30|copies 1
ACACCTCGTCCACCGCGAGCATCTGAAAGA
>1879550|reference Deinococcus radiodurans NEB 479_9_contigs|length 37|copies 1
ACACCTGCCGCGCCCTGGGCCGCGAGTGGGTCTGGGG
>1879550|reference Deinococcus radiodurans NEB 479_9_contigs|length 50|copies 1
ACACCTGCTGTTTTACGGGCTGGTCGGCCCCGCCGTGACCTTTTTCAGCG
>1879550|reference Deinococcus radiodurans NEB 479_9_contigs|length 40|copies 1
ACACCTTCGACGAGGCTTACCGCCAGCTGCGCAAGCAGCG
>1879550|reference Deinococcus radiodurans NEB 479_9_contigs|length 10|copies 1
ACACCTTCTG
>1879550|reference Deinococcus radiodurans NEB 479_9_contigs|length 11|copies 1
ACACCTTCTGG
>1879550|reference Deinococcus radiodurans NEB 479_9_contigs|length 42|copies 1
ACACGACGAGTTCGGCCACCACCGTCGCGTCGGTCTGCTGCG
>1879550|reference Deinococcus radiodurans NEB 479_9_contigs|length 42|copies 1
ACACGACTCTGCCCGCCGGGGCGACCTACACCACACTCGAAC
>1879550|reference Deinococcus radiodurans NEB 479_9_contigs|length 27|copies 1
ACACGAGGTTCCAGACCTCCAGAAAGC
>1879550|reference Deinococcus radiodurans NEB 479_9_contigs|length 53|copies 1
ACACGCCCTTGAAATCGGGGCCGTCGCCGATCGGCCAGGTCAGCGGCACGGCA
>1879550|reference Deinococcus radiodurans NEB 479_9_contigs|length 40|copies 2
ACACGCCGAAGCGAGGCGCGTGCACGACGTGGCCCAGAGC
>1879550|reference Deinococcus radiodurans NEB 479_9_contigs|length 42|copies 1
ACACGCGCACCATCTCGCGCACGCCGGGCTTGAGGTCCACGC
>1879550|reference Deinococcus radiodurans NEB 479_9_contigs|length 36|copies 1
ACACGCGCTGTGCAATGCTCACCTGCTGCGCGAACT
>1879550|reference Deinococcus radiodurans NEB 479_9_contigs|length 35|copies 4
ACACGCTGCTGGTCGCGGTCAGCAGTACGCTGGTG
>1879550|reference Deinococcus radiodurans NEB 479_9_contigs|length 40|copies 2
ACACGCTGGACGACGCCATCAAACTGGCGAAGATGGGACG
>1879550|reference Deinococcus radiodurans NEB 479_9_contigs|length 54|copies 1
ACACGGCAGCGATGTCCACCTCCGACTGCCCCACCCCCACCGTTTCCAGCACCA
>1879550|reference Deinococcus radiodurans NEB 479_9_contigs|length 12|copies 1
ACACGGCATCGT
>1879550|reference Deinococcus radiodurans NEB 479_9_contigs|length 30|copies 1
ACACGGCCACCGTCGCGGTCGCCAGCGTCG
>1879550|reference Deinococcus radiodurans NEB 479_9_contigs|length 49|copies 1
ACACGGCGCAGAGACAGGCCGACAGCCGGGGCCACAGCCTGACCCAGGA
>1879550|reference Deinococcus radiodurans NEB 479_9_contigs|length 45|copies 1
ACACGGCGGGCTTTATCGTCGCGCTGAGCTTCATCACCTTCATGC
>1879550|reference Deinococcus radiodurans NEB 479_9_contigs|length 47|copies 1
ACACGGGCAAACTGGTGGTGCTGGTCAACAAAAACAGCGCCAGCGCC
>1879550|reference Deinococcus radiodurans NEB 479_9_contigs|length 37|copies 1
ACACGGGCCGGGGCAACGGCGGCGGTGGGGTCCACCC
>1879550|reference Deinococcus radiodurans NEB 479_9_contigs|length 48|copies 1
ACACGGGCGCCGACGCGGTGAAGATGGAAGGCTCGACCCCTGAGGTGC
>1879550|reference Deinococcus radiodurans NEB 479_9_contigs|length 44|copies 1
ACACGGTGCTGACCCTCGCCGGGCTGTTCATCCTGACGCGGGTG
>1879550|reference Deinococcus radiodurans NEB 479_9_contigs|length 30|copies 1
ACACGGTGCTGGCCCGTTACCTCGCCAGCG
>1879550|reference Deinococcus radiodurans NEB 479_9_contigs|length 42|copies 1
ACACGGTGGATGGCCTGGGCACCCCGGACGAAGTGTACGAGC
>1879550|reference Deinococcus radiodurans NEB 479_9_contigs|length 41|copies 1
ACACGTCGCCGGTCACGGCGCCGCCGCGCTGCGGTGTCCGG
>1879550|reference Deinococcus radiodurans NEB 479_9_contigs|length 48|copies 1
ACACGTCGGGCGTCCACTGGTGAAAGGGCACCAGGGCAATCTTGAACC
>1879550|reference Deinococcus radiodurans NEB 479_9_contigs|length 46|copies 1
ACACTGCGGACCGCAATGCCGAACAGGCCCGCGACCAGGGGGCCAA
>1879550|reference Deinococcus radiodurans NEB 479_9_contigs|length 49|copies 1
ACACTGTCGGCATGACCGGAGAAAGCGTCAAGCCCGAGGAACACAAGGA
>1879550|reference Deinococcus radiodurans NEB 479_9_contigs|length 39|copies 2
ACACTGTGCTCGTCATCCGCCGCAGTAATCAGTGCGACG
>1879550|reference Deinococcus radiodurans NEB 479_9_contigs|length 10|copies 1
ACACTGTTGG
>1879550|reference Deinococcus radiodurans NEB 479_9_contigs|length 18|copies 1
ACACTTCGGCGACGAGAG
>1879550|reference Deinococcus radiodurans NEB 479_9_contigs|length 50|copies 1
ACACTTGGCTCTCCCTGTTATCTTGTTCCCCGCCTGACCGAAGGGAAAAG
>1879550|reference Deinococcus radiodurans NEB 479_9_contigs|length 43|copies 1
ACAGAAAGCTGGAGAACAGCGTCACCACTTTGCGTGTAACGAA
>1879550|reference Deinococcus radiodurans NEB 479_9_contigs|length 32|copies 1
ACAGAACTGCGCCACCGCGCCCACCGTGCGCG
>1879550|reference Deinococcus radiodurans NEB 479_9_contigs|length 38|copies 7
ACAGAACTGCGCCACCGCGCCCACCGTGCGCGTGCTGA
>1879550|reference Deinococcus radiodurans NEB 479_9_contigs|length 39|copies 1
ACAGAACTGCGCCACCGCGCCCACCGTGCGCGTGCTGAA
>1879550|reference Deinococcus radiodurans NEB 479_9_contigs|length 32|copies 1
ACAGACCGGCATTTCGCGGGGCCTGGGCGAGA
>1879550|reference Deinococcus radiodurans NEB 479_9_contigs|length 41|copies 2
ACAGATACGCCACCGGCAGCCACCAGAAAGCCGTCGCCGCG
>1879550|reference Deinococcus radiodurans NEB 479_9_contigs|length 39|copies 1
ACAGATAGGCAATCACGCTCGCCACCGCCATCGCCACCG
>1879550|reference Deinococcus radiodurans NEB 479_9_contigs|length 33|copies 1
ACAGATGGACATTCGCGGCCTGGACGAGGAAGC
>1879550|reference Deinococcus radiodurans NEB 479_9_contigs|length 45|copies 1
ACAGATGGACATTCGCGGCCTGGACGAGGAAGCCCAGGCCAGGCA
>1879550|reference Deinococcus radiodurans NEB 479_9_contigs|length 52|copies 2
ACAGATGGACATTCGCGGCCTGGACGAGGAAGCCCAGGCCAGGCAGGTGGCC
>1879550|reference Deinococcus radiodurans NEB 479_9_contigs|length 51|copies 1
ACAGCAAACGCCGCTGGGGACCGCTGGGCTTCCTGTGGGTGCCGTATGGCC
>1879550|reference Deinococcus radiodurans NEB 479_9_contigs|length 43|copies 1
ACAGCACAAGTGCTACGCCGGTAGATGTCCCAAAAATCCTGGG
>1879550|reference Deinococcus radiodurans NEB 479_9_contigs|length 43|copies 1
ACAGCACATGAATACGGGCCAATGCGGCCAGAGTCGAGTGCTG
>1879550|reference Deinococcus radiodurans NEB 479_9_contigs|length 39|copies 1
ACAGCACCAGCAGGCACAGCGCCACCACCGACAGCGCCA
>1879550|reference Deinococcus radiodurans NEB 479_9_contigs|length 40|copies 22
ACAGCACCGACTCCGACTACGCCCGCGAGAAGCTCCAGGA
>1879550|reference Deinococcus radiodurans NEB 479_9_contigs|length 42|copies 1
ACAGCACTCGCTCCGGCTTTCCCTGGTCTGAATGACGCTAGC
>1879550|reference Deinococcus radiodurans NEB 479_9_contigs|length 42|copies 4
ACAGCAGCGCCAGCCCCGCCAGCACCGCGATGAGGTCGGGCG
>1879550|reference Deinococcus radiodurans NEB 479_9_contigs|length 34|copies 2
ACAGCAGCGTTCTGAAGCTGCGCGAGGAGGTCCG
>1879550|reference Deinococcus radiodurans NEB 479_9_contigs|length 37|copies 1
ACAGCAGGATTGCTCGATCCCACGTTCGGTTCGTGCA
>1879550|reference Deinococcus radiodurans NEB 479_9_contigs|length 53|copies 1
ACAGCCCAGACAGAGGAATAGGTTTGGGGCCATCATCCGCCTTCTTGGTGTCC
>1879550|reference Deinococcus radiodurans NEB 479_9_contigs|length 16|copies 1
ACAGCCCCGCCGGGCG
>1879550|reference Deinococcus radiodurans NEB 479_9_contigs|length 42|copies 1
ACAGCCCGTTGCGGTTGCGGTCCACGAAGACGGTGCCCACGA
>1879550|reference Deinococcus radiodurans NEB 479_9_contigs|length 43|copies 4
ACAGCCCGTTGCGGTTGCGGTCCACGAAGACGGTGCCCACGAT
>1879550|reference Deinococcus radiodurans NEB 479_9_contigs|length 46|copies 1
ACAGCCGCCCACTTTCATGCACGGTCACGATGGGAATGTCCGGGGT
>1879550|reference Deinococcus radiodurans NEB 479_9_contigs|length 54|copies 1
ACAGCCGGGTCAGGCCACCTTCCAGAGCTTCCACCCCCACCGCGTCGTCGGGGT
>1879550|reference Deinococcus radiodurans NEB 479_9_contigs|length 57|copies 1
ACAGCCGGGTCAGGCCACCTTCCAGAGCTTCCACCCCCACCGCGTCGTCGGGGTCCT
>1879550|reference Deinococcus radiodurans NEB 479_9_contigs|length 42|copies 1
ACAGCCGGTAGCCGACCTCGCCCGCCGCGATCTGAAAGACCG
>1879550|reference Deinococcus radiodurans NEB 479_9_contigs|length 46|copies 1
ACAGCCTGGGCGACGCGGTGGTCTGGGCTTATAGGCAAAGTGGAGG
>1879550|reference Deinococcus radiodurans NEB 479_9_contigs|length 51|copies 1
ACAGCCTTCGACTACCTGTTGCGGTTTGAACTCCAGCGTCGTTTCAGGGGA
>1879550|reference Deinococcus radiodurans NEB 479_9_contigs|length 43|copies 1
ACAGCGACGACCCCGCCCAGCTCTACCGCGACTTCATGGGCCG
>1879550|reference Deinococcus radiodurans NEB 479_9_contigs|length 34|copies 1
ACAGCGACTATGGCCGCCGCGACGCCGCGCAGCG
>1879550|reference Deinococcus radiodurans NEB 479_9_contigs|length 46|copies 1
ACAGCGAGAGCCTGTTTCGTGCCCACACCCGGGGCAAGGACGCGGG
>1879550|reference Deinococcus radiodurans NEB 479_9_contigs|length 37|copies 1
ACAGCGCCAAGGTCGCGGCGGTGGACGCGCAGCTCAC
>1879550|reference Deinococcus radiodurans NEB 479_9_contigs|length 38|copies 1
ACAGCGCCAAGGTCGCGGCGGTGGACGCGCAGCTCACG
>1879550|reference Deinococcus radiodurans NEB 479_9_contigs|length 47|copies 1
ACAGCGCCAGAATCGCGGCGCGGGGGCCGAACCCCAGAATCGGCAAC
>1879550|reference Deinococcus radiodurans NEB 479_9_contigs|length 45|copies 1
ACAGCGCCGCCGAGTTCAGCCACGGCCCCAAACGCCTGCTGGCCG
>1879550|reference Deinococcus radiodurans NEB 479_9_contigs|length 35|copies 1
ACAGCGCGTAGGCTCCGGCGGCCACCGCGCCGATG
>1879550|reference Deinococcus radiodurans NEB 479_9_contigs|length 42|copies 1
ACAGCGGCCAGTCCAGCAGCCACCCCGCGAGACCACCGAGTA
>1879550|reference Deinococcus radiodurans NEB 479_9_contigs|length 26|copies 1
ACAGCGGCCTGCTTCTCGCCGTCGGC
>1879550|reference Deinococcus radiodurans NEB 479_9_contigs|length 46|copies 4
ACAGCGTCATCACCGGGGCACTCACCCGCCGCGAGGACCGGCTGTT
>1879550|reference Deinococcus radiodurans NEB 479_9_contigs|length 47|copies 2
ACAGCGTCATCACCGGGGCACTCACCCGCCGCGAGGACCGGCTGTTG
>1879550|reference Deinococcus radiodurans NEB 479_9_contigs|length 35|copies 1
ACAGCGTGCGCGAGCTGGAGCGGCAGGCAGGCGTG
>1879550|reference Deinococcus radiodurans NEB 479_9_contigs|length 53|copies 1
ACAGCGTGGCGCAGGCGCTCTACGGCATCACCCTGGGGGCCAAGACCGCCCGC
>1879550|reference Deinococcus radiodurans NEB 479_9_contigs|length 39|copies 1
ACAGCGTGGGCACGACAGCGATGGCCGCCGACGCCAGCC
>1879550|reference Deinococcus radiodurans NEB 479_9_contigs|length 44|copies 3
ACAGCGTGTCGCTGATGGCCGACAGCACCTCCCGCTGGGCCGAG
>1879550|reference Deinococcus radiodurans NEB 479_9_contigs|length 46|copies 1
ACAGCGTGTCGCTGATGGCCGACAGCACCTCCCGCTGGGCCGAGGC
>1879550|reference Deinococcus radiodurans NEB 479_9_contigs|length 47|copies 2
ACAGCTCACGGGTGCGGATGCCGGTCTCAAAGCCGTACACGTCGCGC
>1879550|reference Deinococcus radiodurans NEB 479_9_contigs|length 48|copies 1
ACAGCTGACCGTGGAGGGCGAGCGAGCGGCGCTAGAAGTACTGCGCCA
>1879550|reference Deinococcus radiodurans NEB 479_9_contigs|length 39|copies 1
ACAGCTGCGAGGCGTCACGCGCCGCGTTGCAGTACTCGA
>1879550|reference Deinococcus radiodurans NEB 479_9_contigs|length 51|copies 6
ACAGCTTGACACCCAGCCCGCCGGTCTGCCCGACCGCGACGTTGCCCTGGG
>1879550|reference Deinococcus radiodurans NEB 479_9_contigs|length 43|copies 1
ACAGCTTGCGCGTGCTGCGCGGTTTCGTGGAACCCAGCGTGGC
>1879550|reference Deinococcus radiodurans NEB 479_9_contigs|length 53|copies 1
ACAGGAAAGCCATCAGGACCCCGAGGGCCAAAAGTCCAGCGCCGGTCCCCGCC
>1879550|reference Deinococcus radiodurans NEB 479_9_contigs|length 51|copies 1
ACAGGAACTGGGTGCGGAAGCCGAACAGGGCGCGGGCCGGAATCTTGAACT
>1879550|reference Deinococcus radiodurans NEB 479_9_contigs|length 50|copies 2
ACAGGAATGAACACCGGCACCTGAATGGGCGTCGCCGAGGTGTTGGTAAC
>1879550|reference Deinococcus radiodurans NEB 479_9_contigs|length 48|copies 5
ACAGGACGAACTCCCCGAAGCCGCAGCCGTCCGCGAGTTGTGGGAGGA
>1879550|reference Deinococcus radiodurans NEB 479_9_contigs|length 36|copies 1
ACAGGAGAGCCTCTCAGCCGCCCGACAGCGCCGCCG
>1879550|reference Deinococcus radiodurans NEB 479_9_contigs|length 30|copies 1
ACAGGCAAACCGTCGCGGTGGCTGACTGCC
>1879550|reference Deinococcus radiodurans NEB 479_9_contigs|length 45|copies 3
ACAGGCAAACCGTCGCGGTGGCTGACTGCCAGAGCGAGGTTGCCG
>1879550|reference Deinococcus radiodurans NEB 479_9_contigs|length 48|copies 1
ACAGGCACAGACTTCACAAGCACAGCCCCTGCACGCCCGGCTGATGGA
>1879550|reference Deinococcus radiodurans NEB 479_9_contigs|length 38|copies 1
ACAGGCACTCATCCTGACCGCCATCGTGATCGGGTTCG
>1879550|reference Deinococcus radiodurans NEB 479_9_contigs|length 46|copies 1
ACAGGCAGGCGCGGCCCCGTCACACTCCCTCCGCCGGTATGACCCG
>1879550|reference Deinococcus radiodurans NEB 479_9_contigs|length 44|copies 2
ACAGGCATCCCGGTCTTGCAGAGCCGGATTCCCCTCAGAGGCAA
>1879550|reference Deinococcus radiodurans NEB 479_9_contigs|length 30|copies 1
ACAGGCCCGTTTCCGCGACGGTGGAGGCCA
>1879550|reference Deinococcus radiodurans NEB 479_9_contigs|length 48|copies 1
ACAGGCCCTGGGGACATTGGAGGCGGCTTTCGGCGGTGGCTTCGTGCT
>1879550|reference Deinococcus radiodurans NEB 479_9_contigs|length 48|copies 1
ACAGGCCGCCCCGCCATCTTCTTGCCGCGCAGCGCACTGCCGCCCTGA
>1879550|reference Deinococcus radiodurans NEB 479_9_contigs|length 46|copies 1
ACAGGCGACGGTGCCGGGGCAGAAGGTGCGGCGGAAGGGACGGCGG
>1879550|reference Deinococcus radiodurans NEB 479_9_contigs|length 44|copies 1
ACAGGCGCGGCGCTCACAGTCACCGTCTGGACAGCGGTCTGGGT
>1879550|reference Deinococcus radiodurans NEB 479_9_contigs|length 45|copies 1
ACAGGCGGCGCCTTCCCAACTGTATAGGCCCGACTGTGCAGGAAT
>1879550|reference Deinococcus radiodurans NEB 479_9_contigs|length 57|copies 1
ACAGGCGGCGCTTTCCCGACTGTGCAGGAATGAAGCGGAATCCGTATAAAGCCCGCC
>1879550|reference Deinococcus radiodurans NEB 479_9_contigs|length 46|copies 1
ACAGGCGGCGCTTTCCCGACTGTGCAGGAATTAAGCGGAATCCGTA
>1879550|reference Deinococcus radiodurans NEB 479_9_contigs|length 47|copies 1
ACAGGCGGCGCTTTCCCGACTGTGCAGGAATTAAGCGGAATCCGTAT
>1879550|reference Deinococcus radiodurans NEB 479_9_contigs|length 49|copies 1
ACAGGCGGCGCTTTCCCGACTGTGCAGGAATTAAGCGGAATCCGTATGA
>1879550|reference Deinococcus radiodurans NEB 479_9_contigs|length 54|copies 1
ACAGGCGGCGCTTTCCCGACTGTGCAGGAATTAAGCGGAATCCGTATTTTTTCC
>1879550|reference Deinococcus radiodurans NEB 479_9_contigs|length 50|copies 1
ACAGGCTGAACTTGAATTCCAGCGTCAGGGGAAACTGAAGGGGAGGCACG
>1879550|reference Deinococcus radiodurans NEB 479_9_contigs|length 50|copies 1
ACAGGGAGGACCGTTCCACCTCGAGTAACGCCTCGCGAGCTGCGGGAAGA
>1879550|reference Deinococcus radiodurans NEB 479_9_contigs|length 15|copies 1
ACAGGGCAACCTGCT
>1879550|reference Deinococcus radiodurans NEB 479_9_contigs|length 52|copies 1
ACAGGGCGGTGGCGGCCAGCCCCGAGGACACCAGCCCCGAGGACACCGCGCC
>1879550|reference Deinococcus radiodurans NEB 479_9_contigs|length 39|copies 1
ACAGGGTCGCAATGGCCAGCACCAGCGCCATGTTCTGGC
>1879550|reference Deinococcus radiodurans NEB 479_9_contigs|length 30|copies 1
ACAGGTCAAAGGCCGCGAGGACCTTCTCCG
>1879550|reference Deinococcus radiodurans NEB 479_9_contigs|length 39|copies 1
ACAGGTCAACGTGACGCTGCGCCAGGGCCTGAGCCGCCT
>1879550|reference Deinococcus radiodurans NEB 479_9_contigs|length 40|copies 1
ACAGGTCACCAACACGACCGCCGTGCCGGTGCCCGCTGCG
>1879550|reference Deinococcus radiodurans NEB 479_9_contigs|length 51|copies 1
ACAGGTCCTGCGGGCGGTGCGTGGCCCCGGCGACGCGGGCGTCCCAGTTGC
>1879550|reference Deinococcus radiodurans NEB 479_9_contigs|length 45|copies 11
ACAGGTCGCTGCGCGGGTGTTCGCCCACCGCGAGCAGGTCGAGCA
>1879550|reference Deinococcus radiodurans NEB 479_9_contigs|length 55|copies 1
ACAGGTGCTGTGGCGTGCCCTGCGAAACCGTTTTCTGAATGTGAAATTTCGCCGT
>1879550|reference Deinococcus radiodurans NEB 479_9_contigs|length 42|copies 1
ACAGGTGGCCCCCATGCGGGGGGCCAAAGCTTATGACTGGAC
>1879550|reference Deinococcus radiodurans NEB 479_9_contigs|length 43|copies 1
ACAGGTGTTCAATCGGCCCCGTGTGCGACACCCGTCGGGACAC
>1879550|reference Deinococcus radiodurans NEB 479_9_contigs|length 44|copies 5
ACAGGTGTTCAATCGGCCCCGTGTGCGACACCCGTCGGGACACG
>1879550|reference Deinococcus radiodurans NEB 479_9_contigs|length 45|copies 1
ACAGTAACGCCGCATAAGTTCTCGACTCCGGGCCAGGGCGCCGGG
>1879550|reference Deinococcus radiodurans NEB 479_9_contigs|length 52|copies 2
ACAGTCCGCCCTACTCTCGTCAATTCTGCAAAAACTTAACCTGACAGAACCG
>1879550|reference Deinococcus radiodurans NEB 479_9_contigs|length 44|copies 2
ACAGTCCTGCGGTGGACTGGCTGAACGACGGATATGGACCGGGG
>1879550|reference Deinococcus radiodurans NEB 479_9_contigs|length 48|copies 1
ACAGTGATTCGAGAGGGTCGGACTGGTTAAAACTGCATGGCACACTCT
>1879550|reference Deinococcus radiodurans NEB 479_9_contigs|length 41|copies 1
ACAGTGCCACAGAAACCAGACCGCCACCCCACACAGGCCCC
>1879550|reference Deinococcus radiodurans NEB 479_9_contigs|length 40|copies 2
ACAGTGCGCAGGTCGGCAAAATCGCGCAGGCGCTGCTGGC
>1879550|reference Deinococcus radiodurans NEB 479_9_contigs|length 49|copies 2
ACAGTTCCACGTCGGTCAGGTAGTTGGAGTTGGGCGCGAACTTGGTGGG
>1879550|reference Deinococcus radiodurans NEB 479_9_contigs|length 37|copies 5
ACATAGTTGAAGTCGCGGGTGGGGCGCAGGTCGCCGA
>1879550|reference Deinococcus radiodurans NEB 479_9_contigs|length 45|copies 1
ACATCAAACGACGGGCCTACAACCGGCTCTTTGCCCGCCGAATTC
>1879550|reference Deinococcus radiodurans NEB 479_9_contigs|length 50|copies 1
ACATCAAACGACGGGCCTACAACCGGCTCTTTGCCCGCCGAATTCTTCGC
>1879550|reference Deinococcus radiodurans NEB 479_9_contigs|length 13|copies 1
ACATCAACAAAGA
>1879550|reference Deinococcus radiodurans NEB 479_9_contigs|length 31|copies 20
ACATCAAGATCAACCGCGGCGAACTGCTGCG
>1879550|reference Deinococcus radiodurans NEB 479_9_contigs|length 48|copies 2
ACATCAAGGCCAACTACCTCGCCAGCCCGCCCCTGGTCGTCGCCTACG
>1879550|reference Deinococcus radiodurans NEB 479_9_contigs|length 44|copies 1
ACATCAAGTTCGCCATGCTGGTGACCACCACCGACGAAGGCCAC
>1879550|reference Deinococcus radiodurans NEB 479_9_contigs|length 41|copies 1
ACATCACCATCGGTCAGGCGGTGGCTGTGTCGCAAATCGGG
>1879550|reference Deinococcus radiodurans NEB 479_9_contigs|length 30|copies 2
ACATCACGACCACCGCGACCCCACGTGAAG
>1879550|reference Deinococcus radiodurans NEB 479_9_contigs|length 43|copies 1
ACATCAGAAAAACCAGTTGAGAAGCCGAAGAGTGCTTCCTCGT
>1879550|reference Deinococcus radiodurans NEB 479_9_contigs|length 39|copies 2
ACATCAGTTACCTCGCGGTGCTGGGCGACCAGCTCACAC
>1879550|reference Deinococcus radiodurans NEB 479_9_contigs|length 46|copies 1
ACATCATTCAGGAACCGCTGGAGGCCGAGGGCGGCCTGATGCCGGT
>1879550|reference Deinococcus radiodurans NEB 479_9_contigs|length 61|copies 1
ACATCCGCGCAGCTTCCAGGCGGACTTTCCCCGCCAAGGAGAAAAAGCATGGCGAACAAAA
>1879550|reference Deinococcus radiodurans NEB 479_9_contigs|length 48|copies 1
ACATCGAACCCGAACGCGGCGTGATTCTGGAAGAAATCGCCATGTATG
>1879550|reference Deinococcus radiodurans NEB 479_9_contigs|length 31|copies 1
ACATCGAAGACCACCTGGACGGTCTGCCCGG
>1879550|reference Deinococcus radiodurans NEB 479_9_contigs|length 52|copies 3
ACATCGAAGACCACCTGGACGGTCTGCCCGGCCTGCGCCTCGTCGGTGGAGC
>1879550|reference Deinococcus radiodurans NEB 479_9_contigs|length 22|copies 1
ACATCGACGGGCACGACATGAC
>1879550|reference Deinococcus radiodurans NEB 479_9_contigs|length 42|copies 1
ACATCGACGGGCACGACATGACCAAAGAAGTCACCACCGCGC
>1879550|reference Deinococcus radiodurans NEB 479_9_contigs|length 43|copies 1
ACATCGACGGGCACGACATGACCAAAGAAGTCACCACCGCGCT
>1879550|reference Deinococcus radiodurans NEB 479_9_contigs|length 44|copies 17
ACATCGACGGGCACGACATGACCAAAGAAGTCACCACCGCGCTG
>1879550|reference Deinococcus radiodurans NEB 479_9_contigs|length 45|copies 2
ACATCGACGGGCACGACATGACCAAAGAAGTCACCACCGCGCTGC
>1879550|reference Deinococcus radiodurans NEB 479_9_contigs|length 42|copies 1
ACATCGATGAGCCGCTGGAGCGTGTCGATGCGGAGGTGACTG
>1879550|reference Deinococcus radiodurans NEB 479_9_contigs|length 50|copies 1
ACATCGCCCGCAAGCTGGGGCTGTCGCTCAGCGGCTCGCGCCAGGAAATC
>1879550|reference Deinococcus radiodurans NEB 479_9_contigs|length 58|copies 2
ACATCGCCTTCTTCGCGGTGGGGGCGTACCTGTGGGGCATTTTCGGCTCGCCGCAGTT
>1879550|reference Deinococcus radiodurans NEB 479_9_contigs|length 59|copies 2
ACATCGCCTTCTTCGCGGTGGGGGCGTACCTGTGGGGCATTTTCGGCTCGCCGCAGTTC
>1879550|reference Deinococcus radiodurans NEB 479_9_contigs|length 25|copies 1
ACATCGTCGTGACGCGGGACTACCT
>1879550|reference Deinococcus radiodurans NEB 479_9_contigs|length 42|copies 4
ACATCGTCGTGACGCGGGACTACCTGCACGCGCAGGGCATCG
>1879550|reference Deinococcus radiodurans NEB 479_9_contigs|length 43|copies 2
ACATCGTGCAGAAGCAGGACCAGCCCACCGGCAAGCTCACGCG
>1879550|reference Deinococcus radiodurans NEB 479_9_contigs|length 11|copies 1
ACATCGTGCTG
>1879550|reference Deinococcus radiodurans NEB 479_9_contigs|length 29|copies 1
ACATCGTGCTGGACGACACCGCGACGGCA
>1879550|reference Deinococcus radiodurans NEB 479_9_contigs|length 36|copies 23
ACATCGTGCTGGACGACACCGCGACGGCACGGGGTG
>1879550|reference Deinococcus radiodurans NEB 479_9_contigs|length 48|copies 1
ACATCGTTTAGGGTGTGGACTACCCGGGTATCTAATCCGGTTTGCTCC
>1879550|reference Deinococcus radiodurans NEB 479_9_contigs|length 52|copies 2
ACATGAACGTGGAAGCTGCCCTGCGCGACCGCATCGGCCCGGTGGCGGGCAA
>1879550|reference Deinococcus radiodurans NEB 479_9_contigs|length 53|copies 21
ACATGAACGTGGAAGCTGCCCTGCGCGACCGCATCGGCCCGGTGGCGGGCAAG
>1879550|reference Deinococcus radiodurans NEB 479_9_contigs|length 39|copies 1
ACATGAAGGAAGGCGACTTTCTCCTGAAGGTGCGTGGCG
>1879550|reference Deinococcus radiodurans NEB 479_9_contigs|length 45|copies 1
ACATGAATGGGAAAGAATGGTTTGAGCATGTCCAGCACGGACATT
>1879550|reference Deinococcus radiodurans NEB 479_9_contigs|length 36|copies 1
ACATGAGCAAACTCGCCGCCACCCGCAGCGGCAGCA
>1879550|reference Deinococcus radiodurans NEB 479_9_contigs|length 39|copies 1
ACATGCAAGTCGAACGCGGTCTTCGGACCGAGTGGCGCA
>1879550|reference Deinococcus radiodurans NEB 479_9_contigs|length 43|copies 1
ACATGCGAGAACTCCGCATTTAGCACCAGGGCCGTCCTTACCG
>1879550|reference Deinococcus radiodurans NEB 479_9_contigs|length 42|copies 2
ACATGCGCCTGCAACGTCTGGTCGGCCTGGAGCGCGAGAAGC
>1879550|reference Deinococcus radiodurans NEB 479_9_contigs|length 36|copies 3
ACATGCGCGAGATGAGCAGTCCCCTGACCGCCGGAG
>1879550|reference Deinococcus radiodurans NEB 479_9_contigs|length 22|copies 1
ACATGCGGCGCGAACACCAGCG
>1879550|reference Deinococcus radiodurans NEB 479_9_contigs|length 43|copies 1
ACATGCGTCAGGGTCAGCAGGTAGGCCCGGCGGTCACGCTCCA
>1879550|reference Deinococcus radiodurans NEB 479_9_contigs|length 43|copies 1
ACATGCTGCACGGCGCGGGACACGTTGTCTTCCAGGTCGCTCG
>1879550|reference Deinococcus radiodurans NEB 479_9_contigs|length 42|copies 2
ACATGGCAATCGAGTGCTGCAAGCCCAGCACCACGCGGCGGG
>1879550|reference Deinococcus radiodurans NEB 479_9_contigs|length 9|copies 1
ACATGGCCG
>1879550|reference Deinococcus radiodurans NEB 479_9_contigs|length 51|copies 1
ACATGGCTCAGGACGCTGCCGAGGGTCTGAGTCCCGATTCGGGCGCAGTGC
>1879550|reference Deinococcus radiodurans NEB 479_9_contigs|length 50|copies 1
ACATGGGACGGTCATCCAGCCAGTTCCACGGCCTGGCCTTCATAAAACCG
>1879550|reference Deinococcus radiodurans NEB 479_9_contigs|length 42|copies 1
ACATGGGGGCCAGCGACCTGCGCATCGTCGCGCCGCGCTGCG
>1879550|reference Deinococcus radiodurans NEB 479_9_contigs|length 14|copies 1
ACATGGTCAATATC
>1879550|reference Deinococcus radiodurans NEB 479_9_contigs|length 35|copies 3
ACATGGTCAATATCGCGGTGGGGCTGGTGCTGCTG
>1879550|reference Deinococcus radiodurans NEB 479_9_contigs|length 36|copies 7
ACATGGTCAATATCGCGGTGGGGCTGGTGCTGCTGC
>1879550|reference Deinococcus radiodurans NEB 479_9_contigs|length 37|copies 4
ACATGGTCAATATCGCGGTGGGGCTGGTGCTGCTGCT
>1879550|reference Deinococcus radiodurans NEB 479_9_contigs|length 42|copies 11
ACATGGTCTCCGGTCGCGGTGTGGCGGGTGATGATGAAATCC
>1879550|reference Deinococcus radiodurans NEB 479_9_contigs|length 46|copies 1
ACATGGTGATTATCGCGGCGTTCGGCAACTTCTCCGAGGAAGAAGC
>1879550|reference Deinococcus radiodurans NEB 479_9_contigs|length 19|copies 1
ACATGTCCGGAGAATAGGG
>1879550|reference Deinococcus radiodurans NEB 479_9_contigs|length 48|copies 22
ACATGTGCTGCTCACGGGAGGTTCCCGGGGGCTGGGCCTCGCGCTGGG
>1879550|reference Deinococcus radiodurans NEB 479_9_contigs|length 38|copies 1
ACATGTGGGCGACTCGCGGGCCTACCTGCTGCGCGGCG
>1879550|reference Deinococcus radiodurans NEB 479_9_contigs|length 48|copies 1
ACATGTTCGCGTCGAAAAAGGCCACGTTCACCCGCCCCAGGTCCTGCG
>1879550|reference Deinococcus radiodurans NEB 479_9_contigs|length 46|copies 1
ACATTAATATTTATCATAGCCTACCCCTCCAGAAATACTTAGCAGT
>1879550|reference Deinococcus radiodurans NEB 479_9_contigs|length 42|copies 2
ACATTCCTGTCATCGCGGCGCCTTTCTTCGGAGGGGCGCCGC
>1879550|reference Deinococcus radiodurans NEB 479_9_contigs|length 43|copies 7
ACATTCCTGTCATCGCGGCGCCTTTCTTCGGAGGGGCGCCGCT
>1879550|reference Deinococcus radiodurans NEB 479_9_contigs|length 10|copies 1
ACATTCTCCA
>1879550|reference Deinococcus radiodurans NEB 479_9_contigs|length 45|copies 1
ACATTCTCCCCGCATTCTCGTGACCGGCGCGAGCGGCTTCGTGGG
>1879550|reference Deinococcus radiodurans NEB 479_9_contigs|length 30|copies 1
ACATTCTTTTGACCGCGAATTGCCGGGTGA
>1879550|reference Deinococcus radiodurans NEB 479_9_contigs|length 44|copies 1
ACATTGACGCCGTGGGCGGCAGCAACGGCAGCAACGGCGACTGG
>1879550|reference Deinococcus radiodurans NEB 479_9_contigs|length 30|copies 2
ACATTGAGGCCGCCGCGATGGGTTACATCG
>1879550|reference Deinococcus radiodurans NEB 479_9_contigs|length 53|copies 14
ACATTGCCACGAAGGATAAAATCTCTGAAACCCTTTATCATAGGCCGAAGTTT
>1879550|reference Deinococcus radiodurans NEB 479_9_contigs|length 43|copies 1
ACATTGCCGTGTTCGCGGAAGGCAACGGCCGCTACTACCTGAG
>1879550|reference Deinococcus radiodurans NEB 479_9_contigs|length 49|copies 6
ACATTGCCGTGTTCGCGGAAGGCAACGGCCGCTACTACCTGAGCAACAA
>1879550|reference Deinococcus radiodurans NEB 479_9_contigs|length 50|copies 1
ACATTGCCGTGTTCGCGGAAGGCAACGGCCGCTACTACCTGAGCAACAAG
>1879550|reference Deinococcus radiodurans NEB 479_9_contigs|length 31|copies 3
ACATTTCCCGCACCCGCGACATTCTCGACAG
>1879550|reference Deinococcus radiodurans NEB 479_9_contigs|length 54|copies 1
ACCAACAACGGGCGCGACCAGCTCGGCGACGACCTGCCGCCCGAGGGGTTTTAC
>1879550|reference Deinococcus radiodurans NEB 479_9_contigs|length 53|copies 1
ACCAACGAGGTTATTCATGACGCAACCCACCCTACCCGCGCCCGCCGCCGACG
>1879550|reference Deinococcus radiodurans NEB 479_9_contigs|length 56|copies 3
ACCAACGCGACGCCCTGGGGCCGAAGTACGCCGAACTCGTCTACAACGGCTTCTGG
>1879550|reference Deinococcus radiodurans NEB 479_9_contigs|length 41|copies 2
ACCAACTCGCCCTGACACTGACCCGCGAGCGGCTGCTCACG
>1879550|reference Deinococcus radiodurans NEB 479_9_contigs|length 53|copies 3
ACCAAGACGAGCATCATGCTGGGCCTCGGCGAAACCCGCGAGGAAATTACCCA
>1879550|reference Deinococcus radiodurans NEB 479_9_contigs|length 39|copies 1
ACCAAGAGCGCCTGAACGCCGCCGCGCAGGACCCTGCCT
>1879550|reference Deinococcus radiodurans NEB 479_9_contigs|length 49|copies 1
ACCAAGCGAAGATTTTACACGCTCTGCCCCCCGCGAGGCAAGGGGGCCG
>1879550|reference Deinococcus radiodurans NEB 479_9_contigs|length 47|copies 1
ACCAAGCGCCTGCTGCGGCAACATTCCTTTGATGAACGCGACGAAGG
>1879550|reference Deinococcus radiodurans NEB 479_9_contigs|length 28|copies 1
ACCAATTAGGCCGCGACCTGTTTTCGCG
>1879550|reference Deinococcus radiodurans NEB 479_9_contigs|length 48|copies 1
ACCACAAAAACCGCCCGGCACGGAGCGGGCGGCAAGCTCTGTCGGGGC
>1879550|reference Deinococcus radiodurans NEB 479_9_contigs|length 45|copies 1
ACCACAACCACAGCGACCAACACGGGCGGCCTGGACATCGCCACT
>1879550|reference Deinococcus radiodurans NEB 479_9_contigs|length 59|copies 2
ACCACAACGCCGCTAGAAATATCGGCGCGTGGTTGGGGATGGCCTGCCCGCTGGAGCTT
>1879550|reference Deinococcus radiodurans NEB 479_9_contigs|length 39|copies 1
ACCACACGCTGCTCAAGGCCACCGCGACCCTGGCCGACA
>1879550|reference Deinococcus radiodurans NEB 479_9_contigs|length 47|copies 1
ACCACAGGCGCGGCGCTCACAGTCACCGTCTGGACAGCGGTCTGGGT
>1879550|reference Deinococcus radiodurans NEB 479_9_contigs|length 47|copies 1
ACCACAGGTTCGAGCAGGCCCGGCTTTGCGCCCTCCAGCGCCTTTTT
>1879550|reference Deinococcus radiodurans NEB 479_9_contigs|length 37|copies 10
ACCACATCTGCCCCAGCTGCGGCTACTACGACGGCCG
>1879550|reference Deinococcus radiodurans NEB 479_9_contigs|length 39|copies 8
ACCACCACCGCTGCTACTCAGGTGACGCAGTTCAGCGAC
>1879550|reference Deinococcus radiodurans NEB 479_9_contigs|length 43|copies 1
ACCACCAGCAGCCCTTCCTGCCCGGCCAGCGCGTACTGCGCGA
>1879550|reference Deinococcus radiodurans NEB 479_9_contigs|length 42|copies 1
ACCACCAGCGTGTCGCCTGCGCGGGTGGCTCCGGCGCGGTGG
>1879550|reference Deinococcus radiodurans NEB 479_9_contigs|length 33|copies 1
ACCACCAGGCGATTCTGGACCGCGCCATCAAAC
>1879550|reference Deinococcus radiodurans NEB 479_9_contigs|length 43|copies 1
ACCACCAGGCTGCTGTGGACATGGCAAAGGTCGTTCTACCTGT
>1879550|reference Deinococcus radiodurans NEB 479_9_contigs|length 45|copies 1
ACCACCAGGCTGCTGTGGACATGGCAAAGGTCGTTCTACCTGTCT
>1879550|reference Deinococcus radiodurans NEB 479_9_contigs|length 41|copies 2
ACCACCAGTCAGGCCGAAGAAGACGTGCTGCGCTCCTATCA
>1879550|reference Deinococcus radiodurans NEB 479_9_contigs|length 54|copies 1
ACCACCAGTTCGGCGCCCGAGTTGATGACCGCCGTGACCTGGGTGGTGAAGTCG
>1879550|reference Deinococcus radiodurans NEB 479_9_contigs|length 38|copies 1
ACCACCATCAACGCCAGGCCATCGAGCTGGCACGGCAG
>1879550|reference Deinococcus radiodurans NEB 479_9_contigs|length 47|copies 1
ACCACCATCAACGCCAGGCCATCGAGCTGGCACGGCAGGGAAAGTCC
>1879550|reference Deinococcus radiodurans NEB 479_9_contigs|length 36|copies 1
ACCACCATCAAGACACGCCTCAGCCGCATGAGCGTC
>1879550|reference Deinococcus radiodurans NEB 479_9_contigs|length 60|copies 1
ACCACCCACCGGGGGAAGGCCGGGAACGGCGCACCGGGGCCGGGCAGATGCTCTAGAGCA
>1879550|reference Deinococcus radiodurans NEB 479_9_contigs|length 9|copies 1
ACCACCCCC
>1879550|reference Deinococcus radiodurans NEB 479_9_contigs|length 43|copies 1
ACCACCCCGACCTTGAGGCTGATGCGGGTGCCGTGCAGCACAC
>1879550|reference Deinococcus radiodurans NEB 479_9_contigs|length 44|copies 1
ACCACCCCTGGTCAGCGCAGGAAACCCTGGCTGCCACCTACAGC
>1879550|reference Deinococcus radiodurans NEB 479_9_contigs|length 59|copies 1
ACCACCCCTTCATGACCCGGCTGGGCGGGCACGACGTGCGCATCACCACCCGCGTCAAG
>1879550|reference Deinococcus radiodurans NEB 479_9_contigs|length 41|copies 21
ACCACCCGCAGCCTGCTGACCCGCCGCGACACGATTGTGGT
>1879550|reference Deinococcus radiodurans NEB 479_9_contigs|length 42|copies 1
ACCACCCGCAGCCTGCTGACCCGCCGCGACACGATTGTGGTC
>1879550|reference Deinococcus radiodurans NEB 479_9_contigs|length 30|copies 27
ACCACCCGCCGTCCGCGGGCGTGCCAGTAG
>1879550|reference Deinococcus radiodurans NEB 479_9_contigs|length 31|copies 4
ACCACCCGCCGTCCGCGGGCGTGCCAGTAGC
>1879550|reference Deinococcus radiodurans NEB 479_9_contigs|length 31|copies 1
ACCACCGAAACCACCACCACTGAAACCACCA
>1879550|reference Deinococcus radiodurans NEB 479_9_contigs|length 42|copies 1
ACCACCGAATTTCAGACCAGCACCGCCGCCAGCGTGAGCGTC
>1879550|reference Deinococcus radiodurans NEB 479_9_contigs|length 45|copies 1
ACCACCGAATTTCAGACCAGCACCGCCGCCAGCGTGAGCGTCGCC
>1879550|reference Deinococcus radiodurans NEB 479_9_contigs|length 43|copies 1
ACCACCGACACCGGCGTCGAAACCACCGACACCAGTGTCGAAA
>1879550|reference Deinococcus radiodurans NEB 479_9_contigs|length 31|copies 1
ACCACCGAGCGGGCCAGGCGCATATACACCG
>1879550|reference Deinococcus radiodurans NEB 479_9_contigs|length 31|copies 1
ACCACCGCCGGGTCGCGGCTGATGTGGGCCG
>1879550|reference Deinococcus radiodurans NEB 479_9_contigs|length 46|copies 1
ACCACCGGGTAGACGCGGTAGCCGCTGTTTTGCGGCAGGGTAAAAC
>1879550|reference Deinococcus radiodurans NEB 479_9_contigs|length 52|copies 1
ACCACCGGTTCGGGCGCCGTTTCCTTGTTGAAAAGGAAGAGCAGGACGATCC
>1879550|reference Deinococcus radiodurans NEB 479_9_contigs|length 40|copies 2
ACCACCGTCGTGCCGCGCAGATGCACGCCCTGAAGCACCC
>1879550|reference Deinococcus radiodurans NEB 479_9_contigs|length 34|copies 1
ACCACCGTCTGCGGTCCCAGGTCCTGAACATGGC
>1879550|reference Deinococcus radiodurans NEB 479_9_contigs|length 45|copies 1
ACCACCGTGCCCCGGCGCCGCTCCATCAGGTAAAAGGGCGAGCCG
>1879550|reference Deinococcus radiodurans NEB 479_9_contigs|length 22|copies 1
ACCACCGTGCCGTGCCCCTTGG
>1879550|reference Deinococcus radiodurans NEB 479_9_contigs|length 36|copies 1
ACCACCGTGCTGAGCAGGCTCGAGCACGGAGTCCAC
>1879550|reference Deinococcus radiodurans NEB 479_9_contigs|length 42|copies 1
ACCACCGTTCCCTTCTGGCGGCTGATCGTCAACAGCCTGATT
>1879550|reference Deinococcus radiodurans NEB 479_9_contigs|length 38|copies 1
ACCACCTCCATGAACTGCGGCGGCGTGAAGTTGCTCTG
>1879550|reference Deinococcus radiodurans NEB 479_9_contigs|length 34|copies 1
ACCACCTCGTAGTAGTTGGTGTAGCCGTCGAGGC
>1879550|reference Deinococcus radiodurans NEB 479_9_contigs|length 43|copies 1
ACCACCTGCTCGGCATCGGCGGCATCGGCATGAGCGCCTTTGC
>1879550|reference Deinococcus radiodurans NEB 479_9_contigs|length 47|copies 1
ACCACCTGGACCCGCAGGCGGTGGCGATGGCGGTCCACGCCGAAGGG
>1879550|reference Deinococcus radiodurans NEB 479_9_contigs|length 48|copies 1
ACCACCTGGACCCGCAGGCGGTGGCGATGGCGGTCCACGCCGAAGGGT
>1879550|reference Deinococcus radiodurans NEB 479_9_contigs|length 43|copies 1
ACCACCTTGCGGCGGCAGTGGCGGGTGGCGCAGATGAACGCCG
>1879550|reference Deinococcus radiodurans NEB 479_9_contigs|length 9|copies 1
ACCACGAAT
>1879550|reference Deinococcus radiodurans NEB 479_9_contigs|length 47|copies 1
ACCACGAATAGGCGCTGGCCGCCAAGGCGTTTCATTTCCCAGCCCGC
>1879550|reference Deinococcus radiodurans NEB 479_9_contigs|length 46|copies 2
ACCACGACCACGCAGCAAGACGGCGGCATCATCGTGAGCAACCCGC
>1879550|reference Deinococcus radiodurans NEB 479_9_contigs|length 42|copies 1
ACCACGAGGTCGGTTTCGGGCAGCGCCACCCACACGGTGCCG
>1879550|reference Deinococcus radiodurans NEB 479_9_contigs|length 41|copies 2
ACCACGATATCGAGGTCGAGCGGTGTGTGTCCCAGCAGCGC
>1879550|reference Deinococcus radiodurans NEB 479_9_contigs|length 45|copies 1
ACCACGATGACCTGATTCGATTTTTGCCGCGCCAGCCGCAGCAGC
>1879550|reference Deinococcus radiodurans NEB 479_9_contigs|length 46|copies 1
ACCACGATGTCAAGCGCTTCGTGAACGAGGTCACCGGACGCGGCGG
>1879550|reference Deinococcus radiodurans NEB 479_9_contigs|length 36|copies 1
ACCACGCCAACGAGCAGGAGGAGCCAGAGCACGCCC
>1879550|reference Deinococcus radiodurans NEB 479_9_contigs|length 45|copies 1
ACCACGCCTCAGCGGTGGACATGGCGAACCTGGCCTTGCAGCAGG
>1879550|reference Deinococcus radiodurans NEB 479_9_contigs|length 29|copies 1
ACCACGCCTGCTGCGGCCCGCCCTGCGCT
>1879550|reference Deinococcus radiodurans NEB 479_9_contigs|length 49|copies 1
ACCACGCGGTCATGTCGGACGCGGGCAAAAGCCACCTGCACAAGCAGGC
>1879550|reference Deinococcus radiodurans NEB 479_9_contigs|length 49|copies 1
ACCACGCTGCTCGGCATCACCGGCCTGTGGCCCGCGATCCTCAGCGACA
>1879550|reference Deinococcus radiodurans NEB 479_9_contigs|length 8|copies 1
ACCACGGA
>1879550|reference Deinococcus radiodurans NEB 479_9_contigs|length 35|copies 1
ACCACGGAGGACTTCACCCCGCCCAGCCCTTTCCC
>1879550|reference Deinococcus radiodurans NEB 479_9_contigs|length 54|copies 8
ACCACGGAGGACTTCACCCCGCCCAGCCCTTTCCCCAGGCCGCCCGCGAGCAGG
>1879550|reference Deinococcus radiodurans NEB 479_9_contigs|length 24|copies 1
ACCACGGCATACGACATTTCGTTA
>1879550|reference Deinococcus radiodurans NEB 479_9_contigs|length 37|copies 1
ACCACGGCGGCGGCGCGGCCCGCGATGTCCCGCAGCG
>1879550|reference Deinococcus radiodurans NEB 479_9_contigs|length 45|copies 1
ACCACGGCGGGCAGCGCGGCGCGGAAGCTCTCGTTGCCTTCGTCC
>1879550|reference Deinococcus radiodurans NEB 479_9_contigs|length 37|copies 1
ACCACGGGCAGCCGCGCCGAATCCGCCGCCACGTACA
>1879550|reference Deinococcus radiodurans NEB 479_9_contigs|length 43|copies 3
ACCACGGTCACGGTCGCCGAAGCCACCACGGTCTTCGCGGGGG
>1879550|reference Deinococcus radiodurans NEB 479_9_contigs|length 46|copies 1
ACCACGGTCTTGTTGCCGTCCACCAGCACGCGGTCTTCGACGTGGG
>1879550|reference Deinococcus radiodurans NEB 479_9_contigs|length 49|copies 1
ACCACGGTGCGGGTCAGCGGAGCGCTGGCGTTGCCCGCCGCGTCGTGGG
>1879550|reference Deinococcus radiodurans NEB 479_9_contigs|length 47|copies 1
ACCACGTACAGGTACCCCTGTCCGCCCGAGTCGATGACGCCCGCCTG
>1879550|reference Deinococcus radiodurans NEB 479_9_contigs|length 48|copies 3
ACCACGTACAGGTACCCCTGTCCGCCCGAGTCGATGACGCCCGCCTGC
>1879550|reference Deinococcus radiodurans NEB 479_9_contigs|length 20|copies 1
ACCACGTAGTCGATGCTCGG
>1879550|reference Deinococcus radiodurans NEB 479_9_contigs|length 36|copies 1
ACCACGTCCACGTCGCGGGTGTCCATCACCTCGGTC
>1879550|reference Deinococcus radiodurans NEB 479_9_contigs|length 42|copies 6
ACCACGTGTTCGCGCACCACCTCGTAGCGCTGCGCCGGGCTG
>1879550|reference Deinococcus radiodurans NEB 479_9_contigs|length 47|copies 1
ACCACTACGCCCGGCGCGGTCACCTCTACACGGTGGATGGCCTGGGC
>1879550|reference Deinococcus radiodurans NEB 479_9_contigs|length 50|copies 1
ACCACTACGGGGCGCAGTGCGTGATGCTCAGTATCGACGCCAAGCGGCGC
>1879550|reference Deinococcus radiodurans NEB 479_9_contigs|length 42|copies 1
ACCACTGCCAGACCCAGGCGGCGGCGACGATCGGTGTGACGT
>1879550|reference Deinococcus radiodurans NEB 479_9_contigs|length 39|copies 1
ACCACTGGAATGCCGCCTTCTTTGCACTGAGTTTAGGAC
>1879550|reference Deinococcus radiodurans NEB 479_9_contigs|length 34|copies 1
ACCACTGGCAGCGCGACCGATCCCTACGCTCTGG
>1879550|reference Deinococcus radiodurans NEB 479_9_contigs|length 46|copies 1
ACCACTGTTCGGGCGTGGCGCCCGGCGCCAGAAACACCAGCGCCCC
>1879550|reference Deinococcus radiodurans NEB 479_9_contigs|length 57|copies 1
ACCACTTCACCGTCGCGGACGATGACGCAACCGACGGGCGGGTTGGGGCTGGTGCGG
>1879550|reference Deinococcus radiodurans NEB 479_9_contigs|length 58|copies 2
ACCACTTCACCGTCGCGGACGATGACGCAACCGACGGGCGGGTTGGGGCTGGTGCGGC
>1879550|reference Deinococcus radiodurans NEB 479_9_contigs|length 59|copies 6
ACCACTTCACCGTCGCGGACGATGACGCAACCGACGGGCGGGTTGGGGCTGGTGCGGCC
>1879550|reference Deinococcus radiodurans NEB 479_9_contigs|length 60|copies 1
ACCACTTTCGGCGGTCTGGTGCCCTACTACGGCTTCGGCCTGGGTGCCGGGGTCAGCCTG
>1879550|reference Deinococcus radiodurans NEB 479_9_contigs|length 51|copies 1
ACCACTTTTACCCCGAGATTCTGGACCCCGACACCGGCGAGGTGCTGCCCG
>1879550|reference Deinococcus radiodurans NEB 479_9_contigs|length 43|copies 1
ACCAGAAAGTTGATAGGCGTTTCCCCGTGCTCCCAGTTGGTGC
>1879550|reference Deinococcus radiodurans NEB 479_9_contigs|length 36|copies 2
ACCAGAACCAGGATCAGGAGCTGAGGTGGCGGCGCA
>1879550|reference Deinococcus radiodurans NEB 479_9_contigs|length 36|copies 1
ACCAGAATAAAGACGCGGTAGCCGCTCCCGCGCCAC
>1879550|reference Deinococcus radiodurans NEB 479_9_contigs|length 37|copies 1
ACCAGAATAAAGACGCGGTAGCCGCTCCCGCGCCACT
>1879550|reference Deinococcus radiodurans NEB 479_9_contigs|length 34|copies 1
ACCAGAATCGCCAGCACGACCATCAGCGCGGCGA
>1879550|reference Deinococcus radiodurans NEB 479_9_contigs|length 46|copies 1
ACCAGAATGGTCGTGACCGTCAGCACCTTGACCACCTGATTGACGT
>1879550|reference Deinococcus radiodurans NEB 479_9_contigs|length 45|copies 1
ACCAGAATTCGTCGGGCTGGTCGAGGCTCTGGCGGTAGCGGCGCT
>1879550|reference Deinococcus radiodurans NEB 479_9_contigs|length 22|copies 1
ACCAGACCGAGCCGCCCCCCGC
>1879550|reference Deinococcus radiodurans NEB 479_9_contigs|length 39|copies 1
ACCAGACCGAGCCGCCCCCCGCCTGGATGATTACGGAGA
>1879550|reference Deinococcus radiodurans NEB 479_9_contigs|length 41|copies 26
ACCAGACCGAGCCGCCCCCCGCCTGGATGATTACGGAGACG
>1879550|reference Deinococcus radiodurans NEB 479_9_contigs|length 42|copies 1
ACCAGACCGAGCCGCCCCCCGCCTGGATGATTACGGAGACGA
>1879550|reference Deinococcus radiodurans NEB 479_9_contigs|length 8|copies 1
ACCAGACG
>1879550|reference Deinococcus radiodurans NEB 479_9_contigs|length 45|copies 8
ACCAGACGGGCGTTCGCGGCAGTGATGGTCTCGGCCCGGACATAT
>1879550|reference Deinococcus radiodurans NEB 479_9_contigs|length 60|copies 1
ACCAGACGGTGTTTATCCAGATGGAAGGCACGGGCGGGCAGTCCTTCGGCGCGTTCCTGG
>1879550|reference Deinococcus radiodurans NEB 479_9_contigs|length 40|copies 1
ACCAGAGCCTGGGTCACGTTGCCCAGCACCGCCTCGGTGA
>1879550|reference Deinococcus radiodurans NEB 479_9_contigs|length 30|copies 1
ACCAGATGACCGTCGCGGCTCAGCGGGGTG
>1879550|reference Deinococcus radiodurans NEB 479_9_contigs|length 31|copies 1
ACCAGATGACCGTCGCGGCTCAGCGGGGTGT
>1879550|reference Deinococcus radiodurans NEB 479_9_contigs|length 32|copies 1
ACCAGCACCACACTCAGCGCCGTGAAAAAGGC
>1879550|reference Deinococcus radiodurans NEB 479_9_contigs|length 31|copies 1
ACCAGCACCAGTGCCGCGGCCACCAACACCG
>1879550|reference Deinococcus radiodurans NEB 479_9_contigs|length 38|copies 1
ACCAGCACGCGGGCGACGGTGAAAGACACCTTCGGGGA
>1879550|reference Deinococcus radiodurans NEB 479_9_contigs|length 60|copies 1
ACCAGCACGTTTTCCATGGTGACGTAGGGGAAGGAAAAGACACCGTTTCGGGTGCTGGGC
>1879550|reference Deinococcus radiodurans NEB 479_9_contigs|length 38|copies 1
ACCAGCAGAAGATAGTGGCGCATGACGTATACGACGGG
>1879550|reference Deinococcus radiodurans NEB 479_9_contigs|length 40|copies 2
ACCAGCAGCAGGTTGTTCAGCCGCGTGACCGGCAGGCCCA
>1879550|reference Deinococcus radiodurans NEB 479_9_contigs|length 40|copies 1
ACCAGCAGCCCTTCCTGCCCGGCCAGCGCGTACTGCGCGA
>1879550|reference Deinococcus radiodurans NEB 479_9_contigs|length 39|copies 1
ACCAGCAGGGCGAGCAGCAGCAAGGCGGCCAGAGCGGTG
>1879550|reference Deinococcus radiodurans NEB 479_9_contigs|length 45|copies 2
ACCAGCATCAGCACGCGGTCGGGGTAGCGGTGAACCAGCCCCGGC
>1879550|reference Deinococcus radiodurans NEB 479_9_contigs|length 45|copies 1
ACCAGCATGGGTATCCCCAGCGACGGCAGCTACGGCATCCCCGAA
>1879550|reference Deinococcus radiodurans NEB 479_9_contigs|length 36|copies 1
ACCAGCCCAAGGGTCTGAAGGGCGGCATCCTGTACT
>1879550|reference Deinococcus radiodurans NEB 479_9_contigs|length 30|copies 1
ACCAGCCCCGAGTCGCGGTCGAGGGCCAGC
>1879550|reference Deinococcus radiodurans NEB 479_9_contigs|length 45|copies 1
ACCAGCCCCGCCACCGCACCCTTGCCCGCCAGCAGCGAGGCGGCG
>1879550|reference Deinococcus radiodurans NEB 479_9_contigs|length 23|copies 1
ACCAGCCGCGGCGCGGATGCCAC
>1879550|reference Deinococcus radiodurans NEB 479_9_contigs|length 37|copies 1
ACCAGCCGCGTGGCGGTCGAGACGCTGGTGACGACCG
>1879550|reference Deinococcus radiodurans NEB 479_9_contigs|length 41|copies 1
ACCAGCCGGTCCACCACGCCAGGCCGCGAGATGGCGACGGC
>1879550|reference Deinococcus radiodurans NEB 479_9_contigs|length 8|copies 1
ACCAGCCT
>1879550|reference Deinococcus radiodurans NEB 479_9_contigs|length 47|copies 22
ACCAGCCTGCACGCCGAGCAGGTCCGTTACCGCGACGTGCAGGACAG
>1879550|reference Deinococcus radiodurans NEB 479_9_contigs|length 46|copies 1
ACCAGCGACCACATCCGGCCTTCCTTGTCCTCCTGCCGGAGCTGCG
>1879550|reference Deinococcus radiodurans NEB 479_9_contigs|length 47|copies 1
ACCAGCGAGCAGCCTCGGCCACCGCCTGCCTGGGGTCGTACTTCGGC
>1879550|reference Deinococcus radiodurans NEB 479_9_contigs|length 48|copies 1
ACCAGCGAGTCGAAAAACAGCACGCTAACGGTGGTGATGCCAGCCACC
>1879550|reference Deinococcus radiodurans NEB 479_9_contigs|length 40|copies 1
ACCAGCGCAACCTGCCGCTCGACGGCAACTACGTCTATGG
>1879550|reference Deinococcus radiodurans NEB 479_9_contigs|length 38|copies 1
ACCAGCGCATGGCCCGTTCCCCGATTTTGAGATAGCTC
>1879550|reference Deinococcus radiodurans NEB 479_9_contigs|length 53|copies 1
ACCAGCGCCCCCGCCCAGAGCGGTGAACGCAAGAAGTGGAACCCGAAGGCGAA
>1879550|reference Deinococcus radiodurans NEB 479_9_contigs|length 47|copies 1
ACCAGCGCCTACCTCGGCGCGACCCACCAGCTGGCCGTGACCCGACC
>1879550|reference Deinococcus radiodurans NEB 479_9_contigs|length 46|copies 2
ACCAGCGCGACGCTCAGGCCGCCCGACACCAGGTCCCGAATCAGGC
>1879550|reference Deinococcus radiodurans NEB 479_9_contigs|length 34|copies 1
ACCAGCGCGGCGGCCCCTGCCCAGGCCACCCCCG
>1879550|reference Deinococcus radiodurans NEB 479_9_contigs|length 47|copies 1
ACCAGCGCGGCGGGCTGGACCTGAAGGCCCTGCACGCTGAGGGCACC
>1879550|reference Deinococcus radiodurans NEB 479_9_contigs|length 45|copies 4
ACCAGCGCGGGCAGTTTGCAGCCATGTATCCCGTGTCCCTGCGTC
>1879550|reference Deinococcus radiodurans NEB 479_9_contigs|length 33|copies 7
ACCAGCGCTGCGCCGCCGCGAGCGACGAGGCAT
>1879550|reference Deinococcus radiodurans NEB 479_9_contigs|length 50|copies 2
ACCAGCGGATGCCCGGCAAGCGCCTGCGCCACCGCCGCCCGCACCCGCGC
>1879550|reference Deinococcus radiodurans NEB 479_9_contigs|length 43|copies 6
ACCAGCGGCACCTGACCACTCAGCGCCGCGAAACTCAGGAAGG
>1879550|reference Deinococcus radiodurans NEB 479_9_contigs|length 44|copies 1
ACCAGCGGCACCTGACCACTCAGCGCCGCGAAACTCAGGAAGGT
>1879550|reference Deinococcus radiodurans NEB 479_9_contigs|length 41|copies 1
ACCAGCGGCCTCTTTATTTTTGTCGCGCTGGACGAGAACGG
>1879550|reference Deinococcus radiodurans NEB 479_9_contigs|length 51|copies 1
ACCAGCGGGAGCAGCAGCCGTCCGGCGCGCCTCAAATCGGGTAGTAGGCCC
>1879550|reference Deinococcus radiodurans NEB 479_9_contigs|length 50|copies 2
ACCAGCGGGCCATGTTCCTGGCGCGGGCACGCGGCCTCGACGTCGTGGGC
>1879550|reference Deinococcus radiodurans NEB 479_9_contigs|length 48|copies 1
ACCAGCGTGCCGAAGTGGTGTTCGAGCAGGGCGGAGGTGGCAAATGCC
>1879550|reference Deinococcus radiodurans NEB 479_9_contigs|length 47|copies 1
ACCAGCGTGGACCAGGACGCCTACGTCTACCTGTTCAACGTGGACCC
>1879550|reference Deinococcus radiodurans NEB 479_9_contigs|length 29|copies 1
ACCAGCGTGGACCGCGACGACCTGCCGGA
>1879550|reference Deinococcus radiodurans NEB 479_9_contigs|length 34|copies 3
ACCAGCTGGTGCATATGCTGGTTCACGACCTGAA
>1879550|reference Deinococcus radiodurans NEB 479_9_contigs|length 50|copies 2
ACCAGCTTCAGCGTGGGCAACATCACCCGGCTGGGCGCCCATCTGCCCCC
>1879550|reference Deinococcus radiodurans NEB 479_9_contigs|length 48|copies 1
ACCAGCTTCAGTGTCCGGCACAGCGAAAGCACTTCTTCTTCGCTGGGG
>1879550|reference Deinococcus radiodurans NEB 479_9_contigs|length 46|copies 1
ACCAGGAAACTGCCGGTCAGGAGCAGCGCCAGCGTGAGCTGGCGGG
>1879550|reference Deinococcus radiodurans NEB 479_9_contigs|length 44|copies 1
ACCAGGACGTGAAGGTGCGCTGAGCCGCAGGCCGCGCCGGGGTG
>1879550|reference Deinococcus radiodurans NEB 479_9_contigs|length 47|copies 10
ACCAGGATGCCGTCACCTTTCCACTGCTGGGCCGCCTCCACTGCAAA
>1879550|reference Deinococcus radiodurans NEB 479_9_contigs|length 54|copies 2
ACCAGGCCCGCCTGCCAGCCGCCCAGCTTGCGCCCGCCCGTCTCGGCGGCTTCG
>1879550|reference Deinococcus radiodurans NEB 479_9_contigs|length 44|copies 1
ACCAGGCCCTTGAACACGCTGAAGCCGCCCTGCACCCCGTCCTG
>1879550|reference Deinococcus radiodurans NEB 479_9_contigs|length 47|copies 2
ACCAGGCCCTTGAACACGCTGAAGCCGCCCTGCACCCCGTCCTGATA
>1879550|reference Deinococcus radiodurans NEB 479_9_contigs|length 31|copies 6
ACCAGGGACGCTACCGCGGCGGCATGAGCGG
>1879550|reference Deinococcus radiodurans NEB 479_9_contigs|length 61|copies 1
ACCAGGGCCCCGAGCAGATCATTGGACGCCATGCTGACCTCATCCACCACAAAAGCGTCCC
>1879550|reference Deinococcus radiodurans NEB 479_9_contigs|length 34|copies 1
ACCAGGGCGTCCGCGTCACTCAAAGAGCGCAGCA
>1879550|reference Deinococcus radiodurans NEB 479_9_contigs|length 54|copies 1
ACCAGGGGGCGCCGCTGGCCTGATACGGATTCCGATTGAATCTGGTAGTTTCAG
>1879550|reference Deinococcus radiodurans NEB 479_9_contigs|length 49|copies 1
ACCAGGGTCAGCGCCAGGCCCACCCACACCTGCGGCTTGGCGAGTTGAA
>1879550|reference Deinococcus radiodurans NEB 479_9_contigs|length 49|copies 1
ACCAGGGTCGCCACGAACTGCGTGATCACCACCGCGAACACGATGGGTT
>1879550|reference Deinococcus radiodurans NEB 479_9_contigs|length 39|copies 2
ACCAGGGTGCCGGTGCGCTCGCCGCGAAGCTGCTCGGCG
>1879550|reference Deinococcus radiodurans NEB 479_9_contigs|length 30|copies 1
ACCAGGTTGGCGCCGCGAATCTCGCGCTCG
>1879550|reference Deinococcus radiodurans NEB 479_9_contigs|length 31|copies 1
ACCAGGTTGGCGCCGCGAATCTCGCGCTCGC
>1879550|reference Deinococcus radiodurans NEB 479_9_contigs|length 50|copies 1
ACCAGTACCACAACGCGGTGGCGGTGGAGAGAGCCGGGGCGGGCCGGGTG
>1879550|reference Deinococcus radiodurans NEB 479_9_contigs|length 30|copies 1
ACCAGTACGACCTCGCGGTGGTGCAGGTCG
>1879550|reference Deinococcus radiodurans NEB 479_9_contigs|length 41|copies 1
ACCAGTACGACCTCGCGGTGGTGCAGGTCGGCGTGCCGAAG
>1879550|reference Deinococcus radiodurans NEB 479_9_contigs|length 58|copies 1
ACCAGTACGACCTCGCGGTGGTGCAGGTCGGCGTGCCGAAGGGAACGCCCTTCCTGCC
>1879550|reference Deinococcus radiodurans NEB 479_9_contigs|length 13|copies 1
ACCAGTCCTTGCT
>1879550|reference Deinococcus radiodurans NEB 479_9_contigs|length 45|copies 1
ACCAGTCGCCGCCCCAGACCCGCCGCCACCCGGTCAATGATGGCG
>1879550|reference Deinococcus radiodurans NEB 479_9_contigs|length 47|copies 1
ACCAGTGCCCCGAGAAAGGCATGGCTCATCCACTGCACTTCAGGCCT
>1879550|reference Deinococcus radiodurans NEB 479_9_contigs|length 26|copies 1
ACCAGTGGCCAGAAGGGCTTCAACCT
>1879550|reference Deinococcus radiodurans NEB 479_9_contigs|length 56|copies 1
ACCAGTGGCCAGAAGGGCTTCAACCTCGGCGCCAAGGCTGGCCTGAAGTTCTTCTT
>1879550|reference Deinococcus radiodurans NEB 479_9_contigs|length 56|copies 1
ACCAGTGGGTTATCGGGGCTGGGCTGGGTTATCGAGGCTGGGCGACGCGGACTTGC
>1879550|reference Deinococcus radiodurans NEB 479_9_contigs|length 28|copies 1
ACCAGTGTGCCCACGCCCCAGCCGGTCG
>1879550|reference Deinococcus radiodurans NEB 479_9_contigs|length 49|copies 5
ACCAGTTCATCGAAAAACTCTCGCACTTCGACCGCGAGCGCATTCCCGA
>1879550|reference Deinococcus radiodurans NEB 479_9_contigs|length 30|copies 2
ACCAGTTCCATGTCGCGGGCAATGCGGGCG
>1879550|reference Deinococcus radiodurans NEB 479_9_contigs|length 31|copies 1
ACCAGTTCCATGTCGCGGGCAATGCGGGCGG
>1879550|reference Deinococcus radiodurans NEB 479_9_contigs|length 49|copies 1
ACCAGTTCGAGAGGCAGGGCTACTTCTGGCGCGACCCGGTGGACAGCCG
>1879550|reference Deinococcus radiodurans NEB 479_9_contigs|length 49|copies 1
ACCAGTTCGCCGACGAAATCCGCTCCAAGCTCACCTTTGGCGGCAGCGG
>1879550|reference Deinococcus radiodurans NEB 479_9_contigs|length 43|copies 1
ACCAGTTCGCGGTTGGGCACGCTGCCCAGGCCACTGCCCACCG
>1879550|reference Deinococcus radiodurans NEB 479_9_contigs|length 46|copies 1
ACCAGTTCGTAGATTCCGGCCTGTTCGCCCGCGAGGTCGGCGACCA
>1879550|reference Deinococcus radiodurans NEB 479_9_contigs|length 45|copies 1
ACCAGTTGATTTCACGCGGCTTTTTGAAGGCCCCCGTGAAGTAGA
>1879550|reference Deinococcus radiodurans NEB 479_9_contigs|length 50|copies 1
ACCAGTTGCACCGCGCCGGGGGTCTGGCCCTCATAGACGCCCTCGAAAAA
>1879550|reference Deinococcus radiodurans NEB 479_9_contigs|length 39|copies 2
ACCAGTTGGCCCGCGTGGGCACCGCGCGAAACCGCGTCC
>1879550|reference Deinococcus radiodurans NEB 479_9_contigs|length 49|copies 1
ACCAGTTGGCCCGCGTGGGCACCGCGCGAAACCGCGTCCTTGGTGGCCT
>1879550|reference Deinococcus radiodurans NEB 479_9_contigs|length 37|copies 1
ACCAGTTTCTCGGCCAGCTCGTACAGGTCCCAGTAGC
>1879550|reference Deinococcus radiodurans NEB 479_9_contigs|length 45|copies 1
ACCATCACCACGGCGCGGCCCTGGTCGGCCTGGGCACGCAGCAGG
>1879550|reference Deinococcus radiodurans NEB 479_9_contigs|length 45|copies 1
ACCATCAGCACGCACCCCGCCTTGTTTCTGGACGGGCTAACCCTG
>1879550|reference Deinococcus radiodurans NEB 479_9_contigs|length 46|copies 7
ACCATCAGCACGCACCCCGCCTTGTTTCTGGACGGGCTAACCCTGG
>1879550|reference Deinococcus radiodurans NEB 479_9_contigs|length 47|copies 1
ACCATCAGCACGCACCCCGCCTTGTTTCTGGACGGGCTAACCCTGGA
>1879550|reference Deinococcus radiodurans NEB 479_9_contigs|length 51|copies 1
ACCATCAGGACGACTTTGGAGCCAGCAGGCAGCCGGGTCGCCGGACCGGTG
>1879550|reference Deinococcus radiodurans NEB 479_9_contigs|length 57|copies 5
ACCATCAGTCGGCCCTGGCGGTCGGCCTGAAGCACGTAGTCGGGGCCGTTTTTCTGA
>1879550|reference Deinococcus radiodurans NEB 479_9_contigs|length 32|copies 1
ACCATCCTCATCGTGGAGCACGACATGGACCT
>1879550|reference Deinococcus radiodurans NEB 479_9_contigs|length 47|copies 1
ACCATCGAAAAGCGCCTCAAGCGCATCCAGAAGGAACTGCGGACCAC
>1879550|reference Deinococcus radiodurans NEB 479_9_contigs|length 46|copies 1
ACCATCGCCTGCATCTGGTTAATTTCACGCTGCTGGTCACGGATGA
>1879550|reference Deinococcus radiodurans NEB 479_9_contigs|length 44|copies 1
ACCATCTCCTCGATGCGGGTGGGGTGAATGCGCCCGTCGGCCAC
>1879550|reference Deinococcus radiodurans NEB 479_9_contigs|length 42|copies 1
ACCATCTGCTGCTGATGCTGAGCAGTTCCTACGTGGACCTGC
>1879550|reference Deinococcus radiodurans NEB 479_9_contigs|length 13|copies 1
ACCATCTGGAAGC
>1879550|reference Deinococcus radiodurans NEB 479_9_contigs|length 31|copies 2
ACCATCTTGATGTCGCGGGCGTTGGGCACCA
>1879550|reference Deinococcus radiodurans NEB 479_9_contigs|length 39|copies 1
ACCATCTTGATGTCGCGGGCGTTGGGCACCAGCACGATG
>1879550|reference Deinococcus radiodurans NEB 479_9_contigs|length 49|copies 1
ACCATGAACACCGCCAGGGCGTACTCCGGCTGCCCCTCCAGAGGGGATT
>1879550|reference Deinococcus radiodurans NEB 479_9_contigs|length 53|copies 1
ACCATGAATTCCACAAAGTGCCGCAGGCGAGGTGGGCTTACTTCCGGGCGTTT
>1879550|reference Deinococcus radiodurans NEB 479_9_contigs|length 47|copies 1
ACCATGACCACGGTGCCCACGCCGTAATCGTCGTGGGACACCTGGTC
>1879550|reference Deinococcus radiodurans NEB 479_9_contigs|length 60|copies 1
ACCATGACCCTGTCGAAGTGAAGAAGTGGATTCGTGATGCCCTCAAAGACTACGGGAACG
>1879550|reference Deinococcus radiodurans NEB 479_9_contigs|length 38|copies 1
ACCATGACCTCCTTCGCACACTGGTGTTCATGACCGCC
>1879550|reference Deinococcus radiodurans NEB 479_9_contigs|length 46|copies 1
ACCATGACCTCGACATCGGCAAGCTGGGAGCCAAGCTGAAGAAGGT
>1879550|reference Deinococcus radiodurans NEB 479_9_contigs|length 8|copies 1
ACCATGCC
>1879550|reference Deinococcus radiodurans NEB 479_9_contigs|length 48|copies 1
ACCATGCCCTGTTCGCGGGTGGGCACGTCGTCCAGATTCATGGTGATG
>1879550|reference Deinococcus radiodurans NEB 479_9_contigs|length 46|copies 1
ACCATGCTCCAGCCTTCCACGCAGCGCATGCGGTAGATACGGTCCT
>1879550|reference Deinococcus radiodurans NEB 479_9_contigs|length 50|copies 1
ACCATGTACCGCCTCGCCCAGGACCAGAGCGAGCACCAGACCGGCGCCCT
>1879550|reference Deinococcus radiodurans NEB 479_9_contigs|length 43|copies 1
ACCATGTGCGCGGGCAGCCCAGCGGCTTCGGCGGCCTGCACGT
>1879550|reference Deinococcus radiodurans NEB 479_9_contigs|length 48|copies 1
ACCATGTTGGGGCAGTCGATGCGGTGGATGCTGACCCCGCGCCCCCGC
>1879550|reference Deinococcus radiodurans NEB 479_9_contigs|length 49|copies 5
ACCATGTTGGGGCAGTCGATGCGGTGGATGCTGACCCCGCGCCCCCGCG
>1879550|reference Deinococcus radiodurans NEB 479_9_contigs|length 52|copies 3
ACCATTCTCGGCGGGGTGGGCAACGGCGTCGAGACGAACGTGGACCCCGCTG
>1879550|reference Deinococcus radiodurans NEB 479_9_contigs|length 39|copies 1
ACCCAAACCGGGCACAGGTGCCCTGCCACCTCTGGACCC
>1879550|reference Deinococcus radiodurans NEB 479_9_contigs|length 53|copies 1
ACCCAAACTACCAAGCCCTGAGCTGGAGGGTTTGGCCCGAAGACTGGACAGCT
>1879550|reference Deinococcus radiodurans NEB 479_9_contigs|length 49|copies 1
ACCCAAATCAGGGGCAGGGTGAAGCCATGAACCACGGCTCCAAGCACCA
>1879550|reference Deinococcus radiodurans NEB 479_9_contigs|length 45|copies 2
ACCCAAATTGCCTTCATGCACGTAACTAAGTTCTGCCAGCTTGCT
>1879550|reference Deinococcus radiodurans NEB 479_9_contigs|length 46|copies 1
ACCCAAATTGCCTTCATGCACGTAACTAAGTTCTGCCAGCTTGCTT
>1879550|reference Deinococcus radiodurans NEB 479_9_contigs|length 41|copies 1
ACCCACACACCTCGCGGCGCTAGTCCCTGAAACTAGTGCGT
>1879550|reference Deinococcus radiodurans NEB 479_9_contigs|length 48|copies 2
ACCCACAGCAGCGGCGCGACTGCCCCGCTGCCCACCGGACCACCCGCC
>1879550|reference Deinococcus radiodurans NEB 479_9_contigs|length 41|copies 1
ACCCACATCGACACCTCGCAACTCAGCACGCAGCAGGTGGC
>1879550|reference Deinococcus radiodurans NEB 479_9_contigs|length 35|copies 1
ACCCACATCTCACCGATTCCGCGCCGCTGCACATC
>1879550|reference Deinococcus radiodurans NEB 479_9_contigs|length 50|copies 1
ACCCACCAGGACACTTTGCCGTTCACGCTTCCAAAAATGGTTGCCGGATA
>1879550|reference Deinococcus radiodurans NEB 479_9_contigs|length 47|copies 1
ACCCACCAGGACAGCCACCTCGCGCTGCCCCGCGTGAGCAAGAGCCG
>1879550|reference Deinococcus radiodurans NEB 479_9_contigs|length 30|copies 1
ACCCACCCTGCGCCGCGACCTGCCCGACCT
>1879550|reference Deinococcus radiodurans NEB 479_9_contigs|length 43|copies 1
ACCCACCGCTGGACCCAGCTCATGACCCTGAAGGGTGACCGCC
>1879550|reference Deinococcus radiodurans NEB 479_9_contigs|length 41|copies 5
ACCCACCTGCTCGACACCGGCTACCGCGACGCGGTGTCGCG
>1879550|reference Deinococcus radiodurans NEB 479_9_contigs|length 50|copies 2
ACCCACGAAACGGGGCAGCCCGGCGTGAGCGAGAAGAAGTACGGCGTGGC
>1879550|reference Deinococcus radiodurans NEB 479_9_contigs|length 43|copies 1
ACCCACGATCATGCCCACGTACACTTCCTGCCCGGCGTCGATG
>1879550|reference Deinococcus radiodurans NEB 479_9_contigs|length 37|copies 2
ACCCACGCGCCACGATCAGCGGAAGCGGTACGGTCAG
>1879550|reference Deinococcus radiodurans NEB 479_9_contigs|length 52|copies 1
ACCCACGCTGAGACGCTCCGGGGGAGCTGGGGAGCAGAGTTCGGGGCCGCCC
>1879550|reference Deinococcus radiodurans NEB 479_9_contigs|length 49|copies 1
ACCCACGGCAAGGTGACCTTCCTGATGAATGCCGCGAACACCTTCGAGT
>1879550|reference Deinococcus radiodurans NEB 479_9_contigs|length 10|copies 1
ACCCACTCGA
>1879550|reference Deinococcus radiodurans NEB 479_9_contigs|length 42|copies 3
ACCCACTGCTCTCCGTCCTGGCGCACGAGTTTGCCGTAGCCG
>1879550|reference Deinococcus radiodurans NEB 479_9_contigs|length 23|copies 1
ACCCAGACCACCCGCTTCGCCCC
>1879550|reference Deinococcus radiodurans NEB 479_9_contigs|length 26|copies 13
ACCCAGACCCGCGACGACGCCGCCGG
>1879550|reference Deinococcus radiodurans NEB 479_9_contigs|length 27|copies 1
ACCCAGACCCGCGACGACGCCGCCGGT
>1879550|reference Deinococcus radiodurans NEB 479_9_contigs|length 49|copies 1
ACCCAGAGCGGGAACCACTGGAAGGCGAGCCAGTGGCAGCAGGACGTGT
>1879550|reference Deinococcus radiodurans NEB 479_9_contigs|length 44|copies 9
ACCCAGCCCGGCACCGACGACAAGGTGCTGACCTCGTGGAACGG
>1879550|reference Deinococcus radiodurans NEB 479_9_contigs|length 28|copies 1
ACCCAGCCCTCCACCTCTTCCCCACCTT
>1879550|reference Deinococcus radiodurans NEB 479_9_contigs|length 41|copies 2
ACCCAGCGTGAAGTCAGCTTCTTTACCCAGGAGTTCGAGCG
>1879550|reference Deinococcus radiodurans NEB 479_9_contigs|length 45|copies 1
ACCCAGCGTGAAGTCAGCTTCTTTACCCAGGAGTTCGAGCGCACG
>1879550|reference Deinococcus radiodurans NEB 479_9_contigs|length 52|copies 1
ACCCAGCTGTTCTGGGGAATGGGGTTGACCACGATGCTCAGGGCCTGGGCCA
>1879550|reference Deinococcus radiodurans NEB 479_9_contigs|length 55|copies 1
ACCCAGGACGGGGCGTTGCCTTGCGGGGTCAGGTCACGGTCCTTGTCGGTCATGC
>1879550|reference Deinococcus radiodurans NEB 479_9_contigs|length 47|copies 1
ACCCAGGCGCGGGCGTGCGCGTCGTTGGAGTCGGCCAGGGTGCCGTC
>1879550|reference Deinococcus radiodurans NEB 479_9_contigs|length 47|copies 1
ACCCAGGCGCTGGGACTTCAGTACGACTCCATCTTCACCTTCAAGCT
>1879550|reference Deinococcus radiodurans NEB 479_9_contigs|length 46|copies 1
ACCCAGGCGGCGAACAGGGTGCCCTCGTTGAGATTGCTGCCGATCA
>1879550|reference Deinococcus radiodurans NEB 479_9_contigs|length 45|copies 1
ACCCAGTGTTGATCGCGGTCGTACTTGTCCCAGACTTCCTGCTGG
>1879550|reference Deinococcus radiodurans NEB 479_9_contigs|length 15|copies 1
ACCCATGATGACCAG
>1879550|reference Deinococcus radiodurans NEB 479_9_contigs|length 9|copies 1
ACCCATGCC
>1879550|reference Deinococcus radiodurans NEB 479_9_contigs|length 50|copies 1
ACCCATTCGGGCACGTCGTAGCCGTAGTCGGTCAGGATGTCGCCGCCGGG
>1879550|reference Deinococcus radiodurans NEB 479_9_contigs|length 54|copies 1
ACCCCAAAAACCGCGTGGCGCTGTACTACGAGCGGGAAGATGGCCTCAAGGAAA
>1879550|reference Deinococcus radiodurans NEB 479_9_contigs|length 38|copies 1
ACCCCAAACCCGGCCAGGAGCCGCGTCTGTGCGCCCAG
>1879550|reference Deinococcus radiodurans NEB 479_9_contigs|length 42|copies 3
ACCCCAAACCCGGCCAGGAGCCGCGTCTGTGCGCCCAGGACC
>1879550|reference Deinococcus radiodurans NEB 479_9_contigs|length 47|copies 1
ACCCCAAAGGCGCGGTGGCGGTTTACCAGCCCGCGCTGACGGTGCGC
>1879550|reference Deinococcus radiodurans NEB 479_9_contigs|length 56|copies 1
ACCCCAACCTTCTCGCGGCAGGCCTTTGAAGACGTCGCCTCGTTCCTGCCCATCTT
>1879550|reference Deinococcus radiodurans NEB 479_9_contigs|length 58|copies 10
ACCCCAACCTTCTCGCGGCAGGCCTTTGAAGACGTCGCCTCGTTCCTGCCCATCTTTG
>1879550|reference Deinococcus radiodurans NEB 479_9_contigs|length 62|copies 1
ACCCCAAGCGCCGCTCGGACTGTTTGAGGCCCGGGTCCAGAGGGTCGGGGGTGGGCGGAGCG
>1879550|reference Deinococcus radiodurans NEB 479_9_contigs|length 57|copies 1
ACCCCAAGCTGAAGGAAGTCGGCATGAGCTACCTCTACCAGCCCGGCAGCAAGTTCG
>1879550|reference Deinococcus radiodurans NEB 479_9_contigs|length 58|copies 1
ACCCCAAGGAAGTGACGGGGCAATTCGACCACCTCGCCACCCGCGACCCCGAAGCGAT
>1879550|reference Deinococcus radiodurans NEB 479_9_contigs|length 44|copies 3
ACCCCACCCTCTGCGCCCGGCATGACCGCCTGATGCTGGCGGGC
>1879550|reference Deinococcus radiodurans NEB 479_9_contigs|length 50|copies 1
ACCCCACCGCCTTCGTGGCCCCGAGTGCCGACGTGATCGGCCGGGTGAGC
>1879550|reference Deinococcus radiodurans NEB 479_9_contigs|length 49|copies 2
ACCCCACTGGCCGAGTTCGCGCGGCACGGGCGCGGCGTGTGCCAGGACT
>1879550|reference Deinococcus radiodurans NEB 479_9_contigs|length 18|copies 1
ACCCCAGCATCCACGCGG
>1879550|reference Deinococcus radiodurans NEB 479_9_contigs|length 40|copies 2
ACCCCAGCATCCACGCGGCTGAGGTCACCAAGGACGTGGC
>1879550|reference Deinococcus radiodurans NEB 479_9_contigs|length 47|copies 2
ACCCCAGCGAGTACAAGAACTACCTGCTGACCATGCTGTTCGTGAAG
>1879550|reference Deinococcus radiodurans NEB 479_9_contigs|length 44|copies 1
ACCCCATCGCGGCAGTGATCGGCCTGCTTCAAATCATCGAGGAG
>1879550|reference Deinococcus radiodurans NEB 479_9_contigs|length 64|copies 1
ACCCCATGTCCGACCTTCCCCCTTTCCATGTGCGCCCGGCCCAGCCTGCCGACGCCTTTCTGGC
>1879550|reference Deinococcus radiodurans NEB 479_9_contigs|length 47|copies 4
ACCCCCAACCTCGCCGAACTCGCCGCGCTCGTCGGGCGCGAGGTGGC
>1879550|reference Deinococcus radiodurans NEB 479_9_contigs|length 55|copies 1
ACCCCCAACTACTTCCCCGGTGAACGCATCCAAATTTCCACCAGCGTGGACCAGG
>1879550|reference Deinococcus radiodurans NEB 479_9_contigs|length 51|copies 1
ACCCCCACCGTGACCCGGCGCACCACCGGGGCCGAGTTTTCCTGGCCCGCA
>1879550|reference Deinococcus radiodurans NEB 479_9_contigs|length 29|copies 1
ACCCCCACCTTCGGGCAAAAGTCGGCCAT
>1879550|reference Deinococcus radiodurans NEB 479_9_contigs|length 59|copies 1
ACCCCCACCTTCGGGCAAAAGTCGGCCATCACGCAGCCGGGGCAGTTGGGTTTGCGGGC
>1879550|reference Deinococcus radiodurans NEB 479_9_contigs|length 43|copies 1
ACCCCCACGCCCTGCTGGGCCTGCGCTCCAACACCCGCTCGCC
>1879550|reference Deinococcus radiodurans NEB 479_9_contigs|length 63|copies 1
ACCCCCAGAACCGCATGGGGCCGTACAGGGCCACCCGCCCCGGCGCCCCCTGCGCGTAGGCTG
>1879550|reference Deinococcus radiodurans NEB 479_9_contigs|length 58|copies 2
ACCCCCAGCGGTGGCCGGGGGTGATGTGGGTTGCCGGAGCGGAGCTTACTGCCCGGTG
>1879550|reference Deinococcus radiodurans NEB 479_9_contigs|length 45|copies 1
ACCCCCATCTGCTGGGCGAGGTAAGCATGCTCGAAGTACGCCGAG
>1879550|reference Deinococcus radiodurans NEB 479_9_contigs|length 44|copies 1
ACCCCCGAACGCTACGCCAAGATTCGCCGCGTGCTGAGCCGGCG
>1879550|reference Deinococcus radiodurans NEB 479_9_contigs|length 51|copies 3
ACCCCCGAAGTCGCCTACGCACTCGTGCGGGCCATGCGAGGGGCGACGGGC
>1879550|reference Deinococcus radiodurans NEB 479_9_contigs|length 45|copies 2
ACCCCCGAGAACGTCCGGTTCTACCGGGACACCAACGGCAACGGT
>1879550|reference Deinococcus radiodurans NEB 479_9_contigs|length 46|copies 4
ACCCCCGCCAGTTCGCGGGCGAGCAGGTTGGGCGTAGCACTCACGC
>1879550|reference Deinococcus radiodurans NEB 479_9_contigs|length 50|copies 1
ACCCCCGCCGAACTGCGGCAGCTCGAAAAGGACCGGGCGCTGTGGCGGCG
>1879550|reference Deinococcus radiodurans NEB 479_9_contigs|length 45|copies 1
ACCCCCGCGCCCGCAGCGCCAAGTTGCGGGTGGCCGAGCGGGCCG
>1879550|reference Deinococcus radiodurans NEB 479_9_contigs|length 53|copies 1
ACCCCCGCTTCCGCGTCCCAAACTCCGGCTGCTCAGGCTTCGGCGGCCCAGAC
>1879550|reference Deinococcus radiodurans NEB 479_9_contigs|length 63|copies 1
ACCCCCGCTTTTCCAGGGAAACGGTCGAAAACATCACCCGGCAGCTCGGCCTGAACGAACCCG
>1879550|reference Deinococcus radiodurans NEB 479_9_contigs|length 43|copies 1
ACCCCCGGATTCCAGCCCCCGATGAAGTCCTGCGTATGCTCGC
>1879550|reference Deinococcus radiodurans NEB 479_9_contigs|length 51|copies 1
ACCCCCGGCACCTCAAACTGGAAATCACCGAGAGCAGCCTGCTGTCCCCAT
>1879550|reference Deinococcus radiodurans NEB 479_9_contigs|length 12|copies 1
ACCCCCGGCGCC
>1879550|reference Deinococcus radiodurans NEB 479_9_contigs|length 51|copies 1
ACCCCCGGCTGACCACCACCGCCGTCGGCCTGCTGATCTACCTGGGGTACT
>1879550|reference Deinococcus radiodurans NEB 479_9_contigs|length 64|copies 1
ACCCCCGGGAGAACGTGGCAACGGCTACGGGGAACACCCGGCGAGCGGGAAACAATGCCGCATG
>1879550|reference Deinococcus radiodurans NEB 479_9_contigs|length 47|copies 1
ACCCCCTGGCGCGAGGTGGCGAGGTGGTTGCTCTTGAGTTCGATGGT
>1879550|reference Deinococcus radiodurans NEB 479_9_contigs|length 64|copies 1
ACCCCGAAACCGGCGCGACCATCGAACTGACCAACCCCGAACTGGGCGAACTGGTGATTGACGA
>1879550|reference Deinococcus radiodurans NEB 479_9_contigs|length 50|copies 1
ACCCCGAACGGCGCCTGAAAGGTCAGCTTCCGGTTGAGCGCCGCCGACGT
>1879550|reference Deinococcus radiodurans NEB 479_9_contigs|length 42|copies 2
ACCCCGAACTCGTCGCGGCGCGGGCGGCGGGCGTGGTGGTGC
>1879550|reference Deinococcus radiodurans NEB 479_9_contigs|length 51|copies 1
ACCCCGAACTGGGGCTGGACTACTACACCGGGATGCTGCGGCACGTCAAAG
>1879550|reference Deinococcus radiodurans NEB 479_9_contigs|length 50|copies 1
ACCCCGAAGCAGCCCCGGAGCGCCAGGAGTGACCCCGACTTCCGGGCAGG
>1879550|reference Deinococcus radiodurans NEB 479_9_contigs|length 37|copies 4
ACCCCGAAGCGCGGCTGGTGGTGGCATCGAGCATTTC
>1879550|reference Deinococcus radiodurans NEB 479_9_contigs|length 28|copies 1
ACCCCGAAGGCCGCGACTACCACTGGGT
>1879550|reference Deinococcus radiodurans NEB 479_9_contigs|length 50|copies 2
ACCCCGACCTCTGGAACGACCAGAACCGCGCCCGGCAGGTCACGCAGGAA
>1879550|reference Deinococcus radiodurans NEB 479_9_contigs|length 49|copies 2
ACCCCGACGCGGTGGTGGTCAGCCACAGCCACATCGACCACGCCGGAAA
>1879550|reference Deinococcus radiodurans NEB 479_9_contigs|length 50|copies 1
ACCCCGAGAGTTCCCAGTGGCTCTCGGACAGCGCGCTGGAACGCCGCAGG
>1879550|reference Deinococcus radiodurans NEB 479_9_contigs|length 25|copies 1
ACCCCGAGCAACTGCGCGAGGTGGC
>1879550|reference Deinococcus radiodurans NEB 479_9_contigs|length 52|copies 2
ACCCCGAGCAGCGTCAGCGCGAAGCCCGCCAGCCCGATCAGGTAAAACGGCC
>1879550|reference Deinococcus radiodurans NEB 479_9_contigs|length 52|copies 1
ACCCCGAGGAAGAGGTGGTGATGGCGCTGCGGCACCGCGAGTACCCCATCTA
>1879550|reference Deinococcus radiodurans NEB 479_9_contigs|length 52|copies 1
ACCCCGAGTTCGCCCTCTTCGTCAAGGAAGTCGCCCGCGAAATGACCGGCAA
>1879550|reference Deinococcus radiodurans NEB 479_9_contigs|length 53|copies 3
ACCCCGAGTTCGCCCTCTTCGTCAAGGAAGTCGCCCGCGAAATGACCGGCAAG
>1879550|reference Deinococcus radiodurans NEB 479_9_contigs|length 57|copies 1
ACCCCGAGTTCGCCCTCTTCGTCAAGGAAGTCGCCCGCGAAATGACCGGCAAGGCGG
>1879550|reference Deinococcus radiodurans NEB 479_9_contigs|length 48|copies 2
ACCCCGCACCTCCTCGGGCATTCCCGAACTCGACCGGGTGCTCGGCGG
>1879550|reference Deinococcus radiodurans NEB 479_9_contigs|length 25|copies 1
ACCCCGCCCGCGAAGGCAAGGGCAA
>1879550|reference Deinococcus radiodurans NEB 479_9_contigs|length 44|copies 1
ACCCCGCCGAGGCGCTGGCCCTCTACCGCGAGCGGATGTCACTG
>1879550|reference Deinococcus radiodurans NEB 479_9_contigs|length 40|copies 1
ACCCCGCCGCCGCGTCTCCAGGCCAGCGCCTCGCCGTGGG
>1879550|reference Deinococcus radiodurans NEB 479_9_contigs|length 49|copies 3
ACCCCGCCGTGATCGCGGTGGGCGCCCTGGGCCGCGAGGACCACCTCGC
>1879550|reference Deinococcus radiodurans NEB 479_9_contigs|length 59|copies 1
ACCCCGCCTACACCGACCAACTCAAAGCGGCGGGCCTGACCATCTCCGGCGTGACCCCC
>1879550|reference Deinococcus radiodurans NEB 479_9_contigs|length 51|copies 1
ACCCCGCGCAAAATCACCAGAAATTCCTCGCCCCCCCAGCGGGCCGCCGTG
>1879550|reference Deinococcus radiodurans NEB 479_9_contigs|length 46|copies 1
ACCCCGCGCAGGCGCATAAAGTTGCAGGCCAGGGCGCTTTGTCGGG
>1879550|reference Deinococcus radiodurans NEB 479_9_contigs|length 48|copies 3
ACCCCGCGCCCTGCTCGATTCTGACCGGCTGCTCGGGCGTGCCGAAAA
>1879550|reference Deinococcus radiodurans NEB 479_9_contigs|length 21|copies 1
ACCCCGCTCAGGCTCTGGCCC
>1879550|reference Deinococcus radiodurans NEB 479_9_contigs|length 31|copies 1
ACCCCGGCCACGCCCCAGGAAAAGCCCATCA
>1879550|reference Deinococcus radiodurans NEB 479_9_contigs|length 45|copies 1
ACCCCGGCGACTCCGAGGCCCTCAGCCTCAGCGAGTTGTGCGACC
>1879550|reference Deinococcus radiodurans NEB 479_9_contigs|length 46|copies 1
ACCCCGGCGCAGATCATGGCGCTGCAACCGCACGGCCTCTTCCTCA
>1879550|reference Deinococcus radiodurans NEB 479_9_contigs|length 45|copies 1
ACCCCGGCGCCCTGACCCACTACAGCTACGCCCTGCGCGACGCGA
>1879550|reference Deinococcus radiodurans NEB 479_9_contigs|length 44|copies 2
ACCCCGGCGCGGGCCTGGCTGTGTGTCAATGCCCCCACGCACGG
>1879550|reference Deinococcus radiodurans NEB 479_9_contigs|length 64|copies 1
ACCCCGGCGGCGGCCCGGCGCACGTCGGCGGCCCACAACCCGGCGTCGAAGCGGTCAGGCAACG
>1879550|reference Deinococcus radiodurans NEB 479_9_contigs|length 45|copies 1
ACCCCGGTCAGGCGGCGGTTGGCTTCCTCGGGAAACGGCTCACGC
>1879550|reference Deinococcus radiodurans NEB 479_9_contigs|length 56|copies 2
ACCCCGGTGGGCGGCATTCCCGAACTGCGGGCCGCCGTCAGTGCCAAGTTCCGCCG
>1879550|reference Deinococcus radiodurans NEB 479_9_contigs|length 45|copies 1
ACCCCGGTGGTGGACGTGCCCGCGCAGGGACGCGGCCCCAACCCG
>1879550|reference Deinococcus radiodurans NEB 479_9_contigs|length 57|copies 1
ACCCCGTAGCGCCACAGGGGGAGTAGGGCTTGATACGGATTCCGATTGAATCCAGCA
>1879550|reference Deinococcus radiodurans NEB 479_9_contigs|length 46|copies 1
ACCCCGTGCAGGACGAGGCCGCGCTGACCCGCGAGGTGCCCGAATT
>1879550|reference Deinococcus radiodurans NEB 479_9_contigs|length 40|copies 3
ACCCCGTTCCCGACACGCCCAGCCGCGAGAGCAGCGAGCG
>1879550|reference Deinococcus radiodurans NEB 479_9_contigs|length 51|copies 1
ACCCCTACCGTCAACTGGCTTTCTTGCGTTCGATCAATTCTGCAAGGTTAG
>1879550|reference Deinococcus radiodurans NEB 479_9_contigs|length 57|copies 1
ACCCCTCCAACTTCACCGGCGCCCCCTGCCCCTGCAACACCACCACCGCCCGCTGCC
>1879550|reference Deinococcus radiodurans NEB 479_9_contigs|length 47|copies 2
ACCCCTCCCGCGCTCCGGCGGGGCAGCACACCCTGTGGGTCTATGCC
>1879550|reference Deinococcus radiodurans NEB 479_9_contigs|length 55|copies 1
ACCCCTCGACCGCCACACTCCCCCTGGAGGAACGACTCCTCGTGCTGGTCGAACG
>1879550|reference Deinococcus radiodurans NEB 479_9_contigs|length 49|copies 4
ACCCCTCGGACTGCGCCAGGTACGCCAGCCGCCGCGAACGCTCGGCCCG
>1879550|reference Deinococcus radiodurans NEB 479_9_contigs|length 44|copies 1
ACCCCTGCGGCGAACTGGCGCGGCTGCTGGACCTTCACGACCTG
>1879550|reference Deinococcus radiodurans NEB 479_9_contigs|length 51|copies 1
ACCCCTGGCGACTGCTGGCGGGGCAGGCCGCCGACCTGACCTTCTGGGTGA
>1879550|reference Deinococcus radiodurans NEB 479_9_contigs|length 52|copies 1
ACCCCTTCACCCTGGCCGTGCTGTACGGCTTTACGGCCATGAACGTGGTGGA
>1879550|reference Deinococcus radiodurans NEB 479_9_contigs|length 25|copies 1
ACCCCTTCGTCTTTGGGCGCGGGGG
>1879550|reference Deinococcus radiodurans NEB 479_9_contigs|length 49|copies 1
ACCCGAAACACGAACTCACGGGCGGCGCGGCGGGTGCCCACCGGCTGCG
>1879550|reference Deinococcus radiodurans NEB 479_9_contigs|length 43|copies 1
ACCCGAACCCGAACATGCCCAGGATGTGCCCGCTGATCAGCCC
>1879550|reference Deinococcus radiodurans NEB 479_9_contigs|length 51|copies 1
ACCCGACGCGGTCAGCCAGCGCGTAGGCCCGCTCCAGGGCTTCTTCGCGGG
>1879550|reference Deinococcus radiodurans NEB 479_9_contigs|length 52|copies 1
ACCCGACGGCGTCCAGACGAGCGAGGTGTATCTCCAGGGGTTTTCTTCGTCG
>1879550|reference Deinococcus radiodurans NEB 479_9_contigs|length 34|copies 1
ACCCGAGAGCGTCTTTATCGACGTGCAGAGCGTG
>1879550|reference Deinococcus radiodurans NEB 479_9_contigs|length 34|copies 1
ACCCGAGTCGTCCACGTCGAGCACGCCGAATTCG
>1879550|reference Deinococcus radiodurans NEB 479_9_contigs|length 35|copies 9
ACCCGAGTCGTCCACGTCGAGCACGCCGAATTCGC
>1879550|reference Deinococcus radiodurans NEB 479_9_contigs|length 28|copies 1
ACCCGAGTGCCATAGTTTTCAAAGGGTG
>1879550|reference Deinococcus radiodurans NEB 479_9_contigs|length 40|copies 17
ACCCGAGTGCCATAGTTTTCAAAGGGTGCAAGCAGCACCA
>1879550|reference Deinococcus radiodurans NEB 479_9_contigs|length 42|copies 1
ACCCGAGTTGCGCCGCACGAATGGCCGCCACGTAGCCTGCCG
>1879550|reference Deinococcus radiodurans NEB 479_9_contigs|length 63|copies 1
ACCCGATAATGAGCGCTGGCTGACGCCTGAAGCGCGGGAAAAAATTGTGCGGGCCGTCGCTTG
>1879550|reference Deinococcus radiodurans NEB 479_9_contigs|length 46|copies 1
ACCCGATGGACGGCCAAGAGGCTCCATGTGAATGCGTCTCCGTGAA
>1879550|reference Deinococcus radiodurans NEB 479_9_contigs|length 26|copies 1
ACCCGCAACCGCGAACTGTACGCGGG
>1879550|reference Deinococcus radiodurans NEB 479_9_contigs|length 30|copies 1
ACCCGCAACTCATCGCGGGCATCGAGCGCG
>1879550|reference Deinococcus radiodurans NEB 479_9_contigs|length 40|copies 4
ACCCGCAACTCATCGCGGGCATCGAGCGCGAGCTGCTCCG
>1879550|reference Deinococcus radiodurans NEB 479_9_contigs|length 39|copies 1
ACCCGCAAGGACGCGGCGCTGCGGGACGTGCTGCTCACC
>1879550|reference Deinococcus radiodurans NEB 479_9_contigs|length 51|copies 2
ACCCGCACCCAGCCCTGGCCCTGAAGCCACACCTCGGTCCAGGCGTGGGCG
>1879550|reference Deinococcus radiodurans NEB 479_9_contigs|length 41|copies 1
ACCCGCACCGAGCGCACCCTGCGGGCCGCCATCGGGCAGGG
>1879550|reference Deinococcus radiodurans NEB 479_9_contigs|length 40|copies 2
ACCCGCACGGCATCAAGGTGCGGCTGACGAGCGGGCAGGT
>1879550|reference Deinococcus radiodurans NEB 479_9_contigs|length 49|copies 1
ACCCGCACGTCACCGCTGGTGCCCGTGGCCCCGAGTGGCGCGGCCTCTC
>1879550|reference Deinococcus radiodurans NEB 479_9_contigs|length 43|copies 11
ACCCGCACTGGACGCAGCGCGCCGCCCGCGAACTGGGTCTGCG
>1879550|reference Deinococcus radiodurans NEB 479_9_contigs|length 47|copies 2
ACCCGCAGAAGATCGTGGCGGTGCCCGACCACTCGGTGCCCGCCATG
>1879550|reference Deinococcus radiodurans NEB 479_9_contigs|length 41|copies 9
ACCCGCAGCAACTCGCGGCGGCGCTGAAAGACGCGCTGGCC
>1879550|reference Deinococcus radiodurans NEB 479_9_contigs|length 30|copies 3
ACCCGCAGCACCTCGCGGCTGTGGTCGGGG
>1879550|reference Deinococcus radiodurans NEB 479_9_contigs|length 51|copies 1
ACCCGCAGCACCTCGCGGCTGTGGTCGGGGTCGAGGTTGCCGGTGGGTTCG
>1879550|reference Deinococcus radiodurans NEB 479_9_contigs|length 46|copies 1
ACCCGCAGCGCCTGCACCATCTCCCCCGCCGCGTGCAGCCGCACCA
>1879550|reference Deinococcus radiodurans NEB 479_9_contigs|length 51|copies 1
ACCCGCAGCGCCTGCACCATCTCCCCCGCCGCGTGCAGCCGCACCAGCGCC
>1879550|reference Deinococcus radiodurans NEB 479_9_contigs|length 42|copies 1
ACCCGCAGGCGATGCGTGAGCTTGAGGACGTGCAGGCGGCGG
>1879550|reference Deinococcus radiodurans NEB 479_9_contigs|length 55|copies 1
ACCCGCAGTCCGTCCCGGCCCCAGGGACTCAGTTTCAGGGACTCGGCTCCAGGGA
>1879550|reference Deinococcus radiodurans NEB 479_9_contigs|length 9|copies 1
ACCCGCCCG
>1879550|reference Deinococcus radiodurans NEB 479_9_contigs|length 13|copies 1
ACCCGCCCGGCCC
>1879550|reference Deinococcus radiodurans NEB 479_9_contigs|length 30|copies 1
ACCCGCCCGGCCTCGCGGGTCTGGCTGCCG
>1879550|reference Deinococcus radiodurans NEB 479_9_contigs|length 41|copies 1
ACCCGCCGCCCCGCGCAGGTCGCCCGCGTGGTCCCAGTCGC
>1879550|reference Deinococcus radiodurans NEB 479_9_contigs|length 36|copies 1
ACCCGCCGCGTATGCTCCTCCAGTGTCTCGGAAACC
>1879550|reference Deinococcus radiodurans NEB 479_9_contigs|length 45|copies 9
ACCCGCCGGGGGTGAGGCGCTCAAGTCCCGCGATGGTGAAGTACC
>1879550|reference Deinococcus radiodurans NEB 479_9_contigs|length 46|copies 1
ACCCGCCGGGGGTGAGGCGCTCAAGTCCCGCGATGGTGAAGTACCA
>1879550|reference Deinococcus radiodurans NEB 479_9_contigs|length 40|copies 1
ACCCGCCTACGCCTGAAGAACTGATTCACCGCTTCGACCT
>1879550|reference Deinococcus radiodurans NEB 479_9_contigs|length 20|copies 1
ACCCGCGAGTGCACCGCCAG
>1879550|reference Deinococcus radiodurans NEB 479_9_contigs|length 50|copies 1
ACCCGCGCCCCGTCTTCCGCACGCTGACCGCCCGCGCCGCCGCAGGACTG
>1879550|reference Deinococcus radiodurans NEB 479_9_contigs|length 41|copies 1
ACCCGCGCCGCGCCCCGGCGCACCAGCAGGGTGAAGCTGCC
>1879550|reference Deinococcus radiodurans NEB 479_9_contigs|length 45|copies 1
ACCCGCGCCGCGTCGAGCAGGTCGTCCACCCGGATGTAGTGGGCG
>1879550|reference Deinococcus radiodurans NEB 479_9_contigs|length 41|copies 1
ACCCGCGCTACCGCTGGGACGCGCTGGGCGGCGGCAACGTC
>1879550|reference Deinococcus radiodurans NEB 479_9_contigs|length 37|copies 2
ACCCGCGTGCGCGAGGAGCGCGGCCTGGCCTACGAGG
>1879550|reference Deinococcus radiodurans NEB 479_9_contigs|length 41|copies 1
ACCCGCGTGGGCGACCTGGAGCGCGTGACCGCCGACCAGAC
>1879550|reference Deinococcus radiodurans NEB 479_9_contigs|length 39|copies 1
ACCCGCGTGGTGCCCGGCAGCCCGGCGGCGAAAGCGGGC
>1879550|reference Deinococcus radiodurans NEB 479_9_contigs|length 54|copies 1
ACCCGCGTGGTGCCCGGCAGCCCGGCGGCGAAAGCGGGCCTGCAACCCCTGCGT
>1879550|reference Deinococcus radiodurans NEB 479_9_contigs|length 49|copies 1
ACCCGCTCACCGTCGAACAACTTGAGCTCGTCGGACGGATCAAGGCCCT
>1879550|reference Deinococcus radiodurans NEB 479_9_contigs|length 36|copies 1
ACCCGCTCGCCAACGCGGACGCGAACACGGTGGCCG
>1879550|reference Deinococcus radiodurans NEB 479_9_contigs|length 34|copies 1
ACCCGCTGCTCCGGCGCCAGCGTGCGCCACGACG
>1879550|reference Deinococcus radiodurans NEB 479_9_contigs|length 42|copies 1
ACCCGCTGCTCCGGCGCCAGCGTGCGCCACGACGCGGCGAGG
>1879550|reference Deinococcus radiodurans NEB 479_9_contigs|length 53|copies 1
ACCCGCTGGGCAATCCCGGAGAGCGTATCGCCGGGGAGAACGGTATATGTGGC
>1879550|reference Deinococcus radiodurans NEB 479_9_contigs|length 50|copies 1
ACCCGGAAGTAGGGCGGGGCACTCGGCTTGAGACGCTGGTCGAAGAACTC
>1879550|reference Deinococcus radiodurans NEB 479_9_contigs|length 49|copies 1
ACCCGGAATCAGAAAAGACCCTCAGAGACGCATTCGTTCGCTGAGGGTT
>1879550|reference Deinococcus radiodurans NEB 479_9_contigs|length 45|copies 1
ACCCGGACGCGGCGTCAATGCCGACATCCGTGAGCTGGCCCTGTG
>1879550|reference Deinococcus radiodurans NEB 479_9_contigs|length 34|copies 1
ACCCGGAGCAGCGCAAGCTGATCCAGGAAGCGCC
>1879550|reference Deinococcus radiodurans NEB 479_9_contigs|length 51|copies 1
ACCCGGCACAACACCAGGGCGCCCGGCTTTACCAACTGGAAGAACTCCTCA
>1879550|reference Deinococcus radiodurans NEB 479_9_contigs|length 38|copies 1
ACCCGGCACATGGTCGCAGCGCGGGCAGCGCAGCAGCG
>1879550|reference Deinococcus radiodurans NEB 479_9_contigs|length 57|copies 1
ACCCGGCAGCAGCCCTGGCGCAAGGCCCGCGCTGAGGAACTGATCGAAGACCTCGAC
>1879550|reference Deinococcus radiodurans NEB 479_9_contigs|length 58|copies 1
ACCCGGCAGCGGGCTGGGGGCGACTGATACGGATTCCGATTGAATCTGGTAGTTTCAG
>1879550|reference Deinococcus radiodurans NEB 479_9_contigs|length 52|copies 1
ACCCGGCCCGAGTTCTGGCCCTTCGCGCCGAGTGCCATGGGTCTGGGGGCGG
>1879550|reference Deinococcus radiodurans NEB 479_9_contigs|length 44|copies 3
ACCCGGCGAGTTGGCTATTACTCGCTCCGCGATGATGGCGGCGG
>1879550|reference Deinococcus radiodurans NEB 479_9_contigs|length 43|copies 1
ACCCGGCGCAGGTAGGCCCGCCCGGCAATTCGCACCTCGGGCG
>1879550|reference Deinococcus radiodurans NEB 479_9_contigs|length 41|copies 1
ACCCGGCGGGTCACGGTGGTCTTGCCCGACCCCGAGCCGCC
>1879550|reference Deinococcus radiodurans NEB 479_9_contigs|length 54|copies 1
ACCCGGGCGCCGTCCAGTAAGGCGCGAACTGCCGGGCGACGTGAAAGCCCGGCG
>1879550|reference Deinococcus radiodurans NEB 479_9_contigs|length 51|copies 1
ACCCGGGGCACGGCGGCATGGACCCCGGCATGGTCAGCAAGTATCTGCGCG
>1879550|reference Deinococcus radiodurans NEB 479_9_contigs|length 58|copies 1
ACCCGGGTCAACGCCTGGCGCCAGGGCAAGAACTCCCCGAACGGAACAGGGTGAACCT
>1879550|reference Deinococcus radiodurans NEB 479_9_contigs|length 40|copies 1
ACCCGGTCACCGATCTTGTATTCGTTGTTCTCGTCGTGGG
>1879550|reference Deinococcus radiodurans NEB 479_9_contigs|length 44|copies 1
ACCCGGTCACCGATCTTGTATTCGTTGTTCTCGTCGTGGGCCGC
>1879550|reference Deinococcus radiodurans NEB 479_9_contigs|length 45|copies 1
ACCCGGTCACCGATCTTGTATTCGTTGTTCTCGTCGTGGGCCGCG
>1879550|reference Deinococcus radiodurans NEB 479_9_contigs|length 46|copies 10
ACCCGGTCACCGATCTTGTATTCGTTGTTCTCGTCGTGGGCCGCGT
>1879550|reference Deinococcus radiodurans NEB 479_9_contigs|length 31|copies 1
ACCCGGTCGAAGTTCGCGGGGTTGAAGGTCC
>1879550|reference Deinococcus radiodurans NEB 479_9_contigs|length 46|copies 1
ACCCGGTCGCGGCGCGGCATGGTGAACACCTCGTCGGTGGGGAGGT
>1879550|reference Deinococcus radiodurans NEB 479_9_contigs|length 38|copies 1
ACCCGGTGCCCTACATCGCCGCCGACTGGAACAGCCTC
>1879550|reference Deinococcus radiodurans NEB 479_9_contigs|length 48|copies 1
ACCCGGTTCAGGTTGTCGCCCAGCACTGTCTTGCGGTGAAGCGTCACC
>1879550|reference Deinococcus radiodurans NEB 479_9_contigs|length 50|copies 1
ACCCGGTTGGTTTCGCCGCTGCCGCCGTGTACCAGAATCAGTCGTTCGCC
>1879550|reference Deinococcus radiodurans NEB 479_9_contigs|length 46|copies 4
ACCCGTAGGCCTGACCCGTCTGACGCTACCCGGCCATCATCCCTTG
>1879550|reference Deinococcus radiodurans NEB 479_9_contigs|length 41|copies 1
ACCCGTCAAGATGCGCGGCCTGGAAAAGTCCCGCTCGCGCA
>1879550|reference Deinococcus radiodurans NEB 479_9_contigs|length 43|copies 1
ACCCGTCCTGACCTACGCCGACGACCGCGAACTGCGCCGCGAA
>1879550|reference Deinococcus radiodurans NEB 479_9_contigs|length 45|copies 1
ACCCGTCGGGGCGCACGCCGGTCAGGGCCTGCACGGTGTTCACCA
>1879550|reference Deinococcus radiodurans NEB 479_9_contigs|length 54|copies 1
ACCCGTGTGCTGTACTGGGCCAGCTCCAACCGGTCAGAGCGAACGCCAGACAGG
>1879550|reference Deinococcus radiodurans NEB 479_9_contigs|length 47|copies 1
ACCCGTTTGTCCCCTTGGCGCAGGGCGGGCGCGTTCCACAGGCCGCG
>1879550|reference Deinococcus radiodurans NEB 479_9_contigs|length 45|copies 1
ACCCTAGAATCGACAGCGTGAAGAAGAACGACACCAAGCGGAGGA
>1879550|reference Deinococcus radiodurans NEB 479_9_contigs|length 46|copies 1
ACCCTCAAACACATCACCACCCACCGTTACCCCTACACGTGGTTCC
>1879550|reference Deinococcus radiodurans NEB 479_9_contigs|length 51|copies 1
ACCCTCAGGCGGTAGGTGCCGGCCGGAAGTTCCTGCTCGATCAGGGTCTGC
>1879550|reference Deinococcus radiodurans NEB 479_9_contigs|length 31|copies 1
ACCCTCATTATCGCCGCGACGGGCGAACACG
>1879550|reference Deinococcus radiodurans NEB 479_9_contigs|length 52|copies 1
ACCCTCCAGCGGCAGACCGAGGTGCGCGAACACGGGTTCCAGTTCAGAAACG
>1879550|reference Deinococcus radiodurans NEB 479_9_contigs|length 53|copies 1
ACCCTCGACCCCCTGACCAGCCCCGACACGGTGGGCCGCCTGCGCTTCTACGG
>1879550|reference Deinococcus radiodurans NEB 479_9_contigs|length 34|copies 1
ACCCTCGCCACCGGGTGGCCGTGGTGACGGGGCG
>1879550|reference Deinococcus radiodurans NEB 479_9_contigs|length 52|copies 1
ACCCTCGCCCACCTGCTCAAGTACGACTCCACCGCCGGGCGCTTTGACGGCA
>1879550|reference Deinococcus radiodurans NEB 479_9_contigs|length 51|copies 1
ACCCTCGCGCAACAGGCGAACAAGGCCGAGGTCATCGTGCGGGTCACCCTG
>1879550|reference Deinococcus radiodurans NEB 479_9_contigs|length 41|copies 1
ACCCTCTGGAACAGCCGGTATCTGGGCCTGGCCGTCGAGCA
>1879550|reference Deinococcus radiodurans NEB 479_9_contigs|length 44|copies 2
ACCCTGATCGGCGGCGAACCCGGCATCGGCAAAAGCACGCTGCT
>1879550|reference Deinococcus radiodurans NEB 479_9_contigs|length 31|copies 1
ACCCTGATTGCCCCGCGTGTGGTGGGAGACG
>1879550|reference Deinococcus radiodurans NEB 479_9_contigs|length 40|copies 1
ACCCTGCAAGAAGCCCTGGCCTCCGACATGCTGCCCGACC
>1879550|reference Deinococcus radiodurans NEB 479_9_contigs|length 47|copies 1
ACCCTGCACACCGATTACCTGGGGGCCGACCGCATCGGGCTGCTGAG
>1879550|reference Deinococcus radiodurans NEB 479_9_contigs|length 56|copies 1
ACCCTGCCCCTGATCTGGGTGCCCCTCGATGAGTCCGGGAACAGTCACACGTACGC
>1879550|reference Deinococcus radiodurans NEB 479_9_contigs|length 43|copies 1
ACCCTGCCGGGCATCGCGGGTCTGGTGCTGACCATCGGCGCCG
>1879550|reference Deinococcus radiodurans NEB 479_9_contigs|length 49|copies 1
ACCCTGCCGGTGGGCACGCCGCTTTCCGTCACCGACGAACTGACCCGGC
>1879550|reference Deinococcus radiodurans NEB 479_9_contigs|length 53|copies 1
ACCCTGCCTGCGACCCTGCCGGACGAGGTGGTGTCCGCGTCTCCCGAAAGCGG
>1879550|reference Deinococcus radiodurans NEB 479_9_contigs|length 31|copies 1
ACCCTGCGCATGATCGCGGGCCTGGAAGACA
>1879550|reference Deinococcus radiodurans NEB 479_9_contigs|length 44|copies 1
ACCCTGCGCGACCTGGTCGCCAGCCACCGCGAGCAGGGCAGCGC
>1879550|reference Deinococcus radiodurans NEB 479_9_contigs|length 47|copies 1
ACCCTGCGGCCGCTCAGGAGTCCAGCGGCCCCAGGGGTTGCCGCGCC
>1879550|reference Deinococcus radiodurans NEB 479_9_contigs|length 21|copies 1
ACCCTGCGGTGTGCTTGCCCG
>1879550|reference Deinococcus radiodurans NEB 479_9_contigs|length 37|copies 1
ACCCTGCTGATGCTCTCGGCCTTCTTGCTGCTCATCG
>1879550|reference Deinococcus radiodurans NEB 479_9_contigs|length 42|copies 9
ACCCTGCTGCCGCCGCCCCAGCAGCCGCGAGTCGAGGGCGCG
>1879550|reference Deinococcus radiodurans NEB 479_9_contigs|length 49|copies 1
ACCCTGGAAAACGGAGCTTTCGCTCAACAGGTAACAAGAGCTACTGAAC
>1879550|reference Deinococcus radiodurans NEB 479_9_contigs|length 41|copies 1
ACCCTGGAACGCCTCGTCACCCACCTGCACGACGAATACGG
>1879550|reference Deinococcus radiodurans NEB 479_9_contigs|length 55|copies 1
ACCCTGGACGATGCGTGGTGGGCCGCCCGTCTGGACACGGCCCTGGCCCGCCGCG
>1879550|reference Deinococcus radiodurans NEB 479_9_contigs|length 36|copies 2
ACCCTGGCGCGGGCCGGGCTGCGGGTGCAGGTGCTC
>1879550|reference Deinococcus radiodurans NEB 479_9_contigs|length 41|copies 1
ACCCTGGCGCGGGCCGGGCTGCGGGTGCAGGTGCTCGAAGC
>1879550|reference Deinococcus radiodurans NEB 479_9_contigs|length 13|copies 1
ACCCTGGGGACCG
>1879550|reference Deinococcus radiodurans NEB 479_9_contigs|length 41|copies 2
ACCCTGGTCGGCATGCCGGTGCGCGAGGACCGGCTGCCCCG
>1879550|reference Deinococcus radiodurans NEB 479_9_contigs|length 43|copies 1
ACCCTGGTGTTCGAGCTGCCGGGCTGAGGCTCATACGGATTCC
>1879550|reference Deinococcus radiodurans NEB 479_9_contigs|length 36|copies 1
ACCCTGGTTTCGCCAGGGCCGCGAAGGACTGGGAGA
>1879550|reference Deinococcus radiodurans NEB 479_9_contigs|length 45|copies 1
ACCCTTACCGGACGGTGGTGGCGGTGTTCAACGGCAGCGCCGACG
>1879550|reference Deinococcus radiodurans NEB 479_9_contigs|length 59|copies 1
ACCCTTCAACACCATTTCGCTGGTCGGCAAGAAGTAAGGCAAGTTTCGAGGGAAGCGTG
>1879550|reference Deinococcus radiodurans NEB 479_9_contigs|length 38|copies 1
ACCCTTCGATGCGCAGGCTTCCGGCGACATGTGCGAGG
>1879550|reference Deinococcus radiodurans NEB 479_9_contigs|length 57|copies 1
ACCGAACAACCCTATCAGAAAGCTGGGAGAGGGAACAAGGGGGAAAGCGAGAAAGGC
>1879550|reference Deinococcus radiodurans NEB 479_9_contigs|length 42|copies 1
ACCGAACTCGAACACCAGGTTCCTCGCTCCAGCAGATGGCCG
>1879550|reference Deinococcus radiodurans NEB 479_9_contigs|length 41|copies 1
ACCGAAGAGCCAGTCGCCCACGCCGGGCCGCAGTTCGACCG
>1879550|reference Deinococcus radiodurans NEB 479_9_contigs|length 43|copies 4
ACCGAAGCCGCCGGGTTGGCCGCGTCGAGGACAGCTCCCCCCG
>1879550|reference Deinococcus radiodurans NEB 479_9_contigs|length 44|copies 1
ACCGAAGCCGCCGGGTTGGCCGCGTCGAGGACAGCTCCCCCCGA
>1879550|reference Deinococcus radiodurans NEB 479_9_contigs|length 42|copies 1
ACCGAAGGGCTGATTCTAAGGTCTTGAGCTGCACGTCGTGGA
>1879550|reference Deinococcus radiodurans NEB 479_9_contigs|length 42|copies 1
ACCGACACCAGCGTCGAGACCACCGATGTCGAGAACGACGCC
>1879550|reference Deinococcus radiodurans NEB 479_9_contigs|length 50|copies 1
ACCGACATGGTCTTGACGGTCTGGCCTGCCAAAGTCGGCTCGGTACTGGG
>1879550|reference Deinococcus radiodurans NEB 479_9_contigs|length 41|copies 4
ACCGACCCCGACGAGAGCGTGCGCCGCGACGCCTTCGACGC
>1879550|reference Deinococcus radiodurans NEB 479_9_contigs|length 52|copies 1
ACCGACCCCGCCGTACAGATTGACCTGGAGCGCGGGCTACCGCACGCCCGGC
>1879550|reference Deinococcus radiodurans NEB 479_9_contigs|length 50|copies 1
ACCGACGAGCAGCCGGTGGTGCCTGTATATGCCGGATTCACGCCCGAAGA
>1879550|reference Deinococcus radiodurans NEB 479_9_contigs|length 46|copies 1
ACCGACGAGGACGCCCTCTGGAACGCCGCCTGGCTGGCGTGGCACG
>1879550|reference Deinococcus radiodurans NEB 479_9_contigs|length 47|copies 3
ACCGACGAGGACGCCCTCTGGAACGCCGCCTGGCTGGCGTGGCACGG
>1879550|reference Deinococcus radiodurans NEB 479_9_contigs|length 56|copies 1
ACCGACGATGCCTGAAATTTGATGTTCGATGACCGAAGCCGGGTGACCGGAGAGTA
>1879550|reference Deinococcus radiodurans NEB 479_9_contigs|length 40|copies 1
ACCGACGATGTCGCCCGGCGGGGTGGCGACGAGTTCACGG
>1879550|reference Deinococcus radiodurans NEB 479_9_contigs|length 41|copies 1
ACCGACGGGCAAATCGGGCTGCGGCGCGGCGGGGTGCTGCT
>1879550|reference Deinococcus radiodurans NEB 479_9_contigs|length 46|copies 2
ACCGACGGGCGGCAGGTGGGTGCCATGCTTGACCGCAACGGCCTGC
>1879550|reference Deinococcus radiodurans NEB 479_9_contigs|length 52|copies 1
ACCGACTGGAACGGTCAGGGCGACTTCGTGGCCGCCGCGAGCAAGGCCGGAG
>1879550|reference Deinococcus radiodurans NEB 479_9_contigs|length 44|copies 2
ACCGAGATTTCCTACGGGCTGTGGGGCACCGGGCCGCAGGACGG
>1879550|reference Deinococcus radiodurans NEB 479_9_contigs|length 45|copies 1
ACCGAGGCGGGGACGCGGCAACTCGCGCTGGTCTGCCGGGTCGGA
>1879550|reference Deinococcus radiodurans NEB 479_9_contigs|length 44|copies 1
ACCGAGTAGACGAGCACGCCCCCCGGCTCGACCAGCGCGGCGGC
>1879550|reference Deinococcus radiodurans NEB 479_9_contigs|length 47|copies 1
ACCGATCACCACGCCGGGCTTGGCGGCGGAGATGATCACGTTGACCT
>1879550|reference Deinococcus radiodurans NEB 479_9_contigs|length 51|copies 1
ACCGCAAGACCCCTTGCCTGCTGATGGAACTGCCCCAGCCGACGCCGACGG
>1879550|reference Deinococcus radiodurans NEB 479_9_contigs|length 16|copies 1
ACCGCAAGCTCGACGG
>1879550|reference Deinococcus radiodurans NEB 479_9_contigs|length 48|copies 1
ACCGCAATGAAGACTTTGTCCGCTGTGATCTCCTCCCCATTGACGACC
>1879550|reference Deinococcus radiodurans NEB 479_9_contigs|length 45|copies 1
ACCGCAATGTGGCCCCGGCCGAGCAGGCCAGCGTCCAGCGGGCCC
>1879550|reference Deinococcus radiodurans NEB 479_9_contigs|length 49|copies 1
ACCGCACCTGGGAAGAGGTGCTGGCCGGACACGGGCAGGGCCTGGGCTG
>1879550|reference Deinococcus radiodurans NEB 479_9_contigs|length 43|copies 1
ACCGCAGGCGGGTGGGCGAGAGCGGCAGAAAAACGGAGCCAGG
>1879550|reference Deinococcus radiodurans NEB 479_9_contigs|length 33|copies 1
ACCGCAGGTCGAGGGCCTCCGCCGACACGGCCG
>1879550|reference Deinococcus radiodurans NEB 479_9_contigs|length 28|copies 1
ACCGCATCGCCCGCGAGGCCGAGGCCAG
>1879550|reference Deinococcus radiodurans NEB 479_9_contigs|length 41|copies 1
ACCGCATGTCACCGACAGGTCTTCAGGCCACGCTGCTGGGC
>1879550|reference Deinococcus radiodurans NEB 479_9_contigs|length 34|copies 4
ACCGCATTCTGGGCGACTATCAGGCGTGGGTGTC
>1879550|reference Deinococcus radiodurans NEB 479_9_contigs|length 34|copies 1
ACCGCCACGAACAGGCCCACCGACACCAGCACGG
>1879550|reference Deinococcus radiodurans NEB 479_9_contigs|length 40|copies 1
ACCGCCACGCGGCCCAGGTGTCCCGCGACACCAGCCTGCG
>1879550|reference Deinococcus radiodurans NEB 479_9_contigs|length 37|copies 1
ACCGCCAGCGCCACGCACATGTCCGACGGGTGGACGG
>1879550|reference Deinococcus radiodurans NEB 479_9_contigs|length 59|copies 3
ACCGCCAGCGTGACGCGGGTAAACCCGAAGGACTTGAGCTGGTGAAGCACGATTTCCAG
>1879550|reference Deinococcus radiodurans NEB 479_9_contigs|length 16|copies 1
ACCGCCAGGCGCAGGT
>1879550|reference Deinococcus radiodurans NEB 479_9_contigs|length 41|copies 2
ACCGCCAGTTCCTCGTCTCCCTCGCGCAGCCGCACGCCCGC
>1879550|reference Deinococcus radiodurans NEB 479_9_contigs|length 51|copies 1
ACCGCCATCACCAACCAGAAACCGTACGGGTTGTCATGGAAGGGCAGGCCG
>1879550|reference Deinococcus radiodurans NEB 479_9_contigs|length 39|copies 1
ACCGCCATGCCCGACGCCTACCTCTCGCTGATGGAATCG
>1879550|reference Deinococcus radiodurans NEB 479_9_contigs|length 36|copies 2
ACCGCCCAGGATGAGTCCCAGCCCGGTGCCGCTTTC
>1879550|reference Deinococcus radiodurans NEB 479_9_contigs|length 42|copies 1
ACCGCCCAGGATGAGTCCCAGCCCGGTGCCGCTTTCGCGCTG
>1879550|reference Deinococcus radiodurans NEB 479_9_contigs|length 38|copies 1
ACCGCCCATGACCGAGCGGCCTCTGACCGAGCGGCCCC
>1879550|reference Deinococcus radiodurans NEB 479_9_contigs|length 52|copies 1
ACCGCCCCCAGCTTGGAGCCCTGCTCGCCTTCGCCCGCGAAGGGGACACGGT
>1879550|reference Deinococcus radiodurans NEB 479_9_contigs|length 42|copies 1
ACCGCCCGCACGCGCAGGCCATCCACCGTGAGCCGCTGCCGG
>1879550|reference Deinococcus radiodurans NEB 479_9_contigs|length 52|copies 1
ACCGCCCGCGTGAGAGCCGTTTCCGTGAAGACCGACCCCAGGAGGACCGTCA
>1879550|reference Deinococcus radiodurans NEB 479_9_contigs|length 51|copies 1
ACCGCCCGCTGCGTGCGGTGCCGCAGGAACCCGGCGTGCTCCGGGACGGCA
>1879550|reference Deinococcus radiodurans NEB 479_9_contigs|length 45|copies 2
ACCGCCCTGCGGCACGCCGAGTTGCAACACGCCTTTTACACCACG
>1879550|reference Deinococcus radiodurans NEB 479_9_contigs|length 41|copies 1
ACCGCCGACGCGTGGTACCGCGCCATGACCTTCATGGTGGT
>1879550|reference Deinococcus radiodurans NEB 479_9_contigs|length 46|copies 1
ACCGCCGCCACCACCATGTCGGTGTGCGCCGCGAAGTATTCCCAGC
>1879550|reference Deinococcus radiodurans NEB 479_9_contigs|length 47|copies 1
ACCGCCGCCACCACCATGTCGGTGTGCGCCGCGAAGTATTCCCAGCG
>1879550|reference Deinococcus radiodurans NEB 479_9_contigs|length 52|copies 1
ACCGCCGCCGACGGGTGACGACGTGCAGAAAAAAGATGGGCCGAAGGAGGAG
>1879550|reference Deinococcus radiodurans NEB 479_9_contigs|length 44|copies 1
ACCGCCGCCGCCTGTGTGACCCGCAACCGCGAACTGTACGCGGG
>1879550|reference Deinococcus radiodurans NEB 479_9_contigs|length 59|copies 1
ACCGCCGCGCCCTGCCGGACCTTTCGGAAGTCGAGGAAGGCCAGAAGGTCACGGTGGAA
>1879550|reference Deinococcus radiodurans NEB 479_9_contigs|length 39|copies 1
ACCGCCGCGCTGCTGGACGCTCTGCCGCCGCTGGCCCGT
>1879550|reference Deinococcus radiodurans NEB 479_9_contigs|length 20|copies 1
ACCGCCGCTGTGGAGCAGCA
>1879550|reference Deinococcus radiodurans NEB 479_9_contigs|length 40|copies 1
ACCGCCGGGCGGTGCGCAAGCGCCGGGCCGAGGTCAAGGC
>1879550|reference Deinococcus radiodurans NEB 479_9_contigs|length 54|copies 1
ACCGCCGGGGCGAGGCACCGAAACCGGGAAAGAGGTCCGCGAGCGTCCGGTAAG
>1879550|reference Deinococcus radiodurans NEB 479_9_contigs|length 55|copies 1
ACCGCCGGGGCGAGGCACCGAAACCGGGAAAGAGGTCCGCGAGCGTCCGGTAAGT
>1879550|reference Deinococcus radiodurans NEB 479_9_contigs|length 46|copies 2
ACCGCCTCGGCAGCGTCTTGATGGCCGACCGCGTGCTGGTGATGAA
>1879550|reference Deinococcus radiodurans NEB 479_9_contigs|length 42|copies 1
ACCGCCTCGTTGTCGCGGGTCACGATGCGGGTGGTGCGCAGC
>1879550|reference Deinococcus radiodurans NEB 479_9_contigs|length 53|copies 1
ACCGCCTGAACATGGCCCGGCGCCTGCCCCCCTCCGACTGGCCGCCGCCCCCG
>1879550|reference Deinococcus radiodurans NEB 479_9_contigs|length 47|copies 1
ACCGCCTGAACGTGCTGGGCATTCCCTGGGCGCGGGAAAGTCATGCG
>1879550|reference Deinococcus radiodurans NEB 479_9_contigs|length 52|copies 1
ACCGCCTGGGCAATACGGGCGGCGGGCCACATGGACGTGCCCCAGTACAGTG
>1879550|reference Deinococcus radiodurans NEB 479_9_contigs|length 22|copies 1
ACCGCCTGGGCGTCATCGTCAA
>1879550|reference Deinococcus radiodurans NEB 479_9_contigs|length 41|copies 1
ACCGCCTTCGCCACCGGTCAGAGTGATGACGGTCGCCTTGT
>1879550|reference Deinococcus radiodurans NEB 479_9_contigs|length 42|copies 1
ACCGCCTTGGGCGCGGTGATTTGCAGCGTGCTCACCGTCGCC
>1879550|reference Deinococcus radiodurans NEB 479_9_contigs|length 55|copies 1
ACCGCGAAGTCCGCAAGGGCAAGATGTACACCCTGTCGTACAAGCTGGAAAACCC
>1879550|reference Deinococcus radiodurans NEB 479_9_contigs|length 19|copies 1
ACCGCGAATATCCGGGCCG
>1879550|reference Deinococcus radiodurans NEB 479_9_contigs|length 19|copies 1
ACCGCGAATTGCCGGGTGA
>1879550|reference Deinococcus radiodurans NEB 479_9_contigs|length 19|copies 1
ACCGCGACGAAGGCGGACG
>1879550|reference Deinococcus radiodurans NEB 479_9_contigs|length 19|copies 1
ACCGCGAGGCGCGCGAGCA
>1879550|reference Deinococcus radiodurans NEB 479_9_contigs|length 19|copies 1
ACCGCGAGTTCGACGGCCC
>1879550|reference Deinococcus radiodurans NEB 479_9_contigs|length 20|copies 1
ACCGCGATGGACGCCAGCCA
>1879550|reference Deinococcus radiodurans NEB 479_9_contigs|length 46|copies 3
ACCGCGATGGACGCCAGCCACAGCGCCAGCGTCAGCCCGCCCAGCG
>1879550|reference Deinococcus radiodurans NEB 479_9_contigs|length 53|copies 1
ACCGCGCAACTCTCCGACAACATCGTCTTTCACGACCCCTGCTACCTGGGCCG
>1879550|reference Deinococcus radiodurans NEB 479_9_contigs|length 35|copies 11
ACCGCGCACAATGACCGCCGCGACAAATACCGCGC
>1879550|reference Deinococcus radiodurans NEB 479_9_contigs|length 44|copies 1
ACCGCGCACCTCGTCGTACTCGGCAATCACGAAGTCGGCGCGGG
>1879550|reference Deinococcus radiodurans NEB 479_9_contigs|length 36|copies 1
ACCGCGCAGCGCTACTGGCTGTGGAGCGACCCCCAG
>1879550|reference Deinococcus radiodurans NEB 479_9_contigs|length 43|copies 1
ACCGCGCAGGTCGCCTGGGACAAGCCGCTGACCCCGAACGGCG
>1879550|reference Deinococcus radiodurans NEB 479_9_contigs|length 8|copies 1
ACCGCGCC
>1879550|reference Deinococcus radiodurans NEB 479_9_contigs|length 30|copies 4
ACCGCGCCATCAAACGGCTGCAACTGCGAC
>1879550|reference Deinococcus radiodurans NEB 479_9_contigs|length 48|copies 1
ACCGCGCCCAGCGCGTAGAGGTCGCTGCGGGCGTCCACGCCGCCCCCC
>1879550|reference Deinococcus radiodurans NEB 479_9_contigs|length 42|copies 1
ACCGCGCCGCGCAGCCGCTTCTCCTCGGGCAGCGGGCGCCCG
>1879550|reference Deinococcus radiodurans NEB 479_9_contigs|length 37|copies 11
ACCGCGCCGCGCCGCACCTCCAGGCCAACATCGACGG
>1879550|reference Deinococcus radiodurans NEB 479_9_contigs|length 49|copies 2
ACCGCGCCGCTGGGCTAAACCACGACGCCCGCCGCGCCGTTCTTGCCCA
>1879550|reference Deinococcus radiodurans NEB 479_9_contigs|length 27|copies 1
ACCGCGCCTGCGCCGACTGCCACAGCA
>1879550|reference Deinococcus radiodurans NEB 479_9_contigs|length 10|copies 1
ACCGCGCCTT
>1879550|reference Deinococcus radiodurans NEB 479_9_contigs|length 35|copies 1
ACCGCGCTCACCCAGGCCCAGGCCCGTCTCAAGGC
>1879550|reference Deinococcus radiodurans NEB 479_9_contigs|length 32|copies 1
ACCGCGCTGATGTTCGCGGCGATGTTCGAGCG
>1879550|reference Deinococcus radiodurans NEB 479_9_contigs|length 42|copies 1
ACCGCGCTGGTCATGCTCTCGTCGCCGGTTTCAGCCCGGACG
>1879550|reference Deinococcus radiodurans NEB 479_9_contigs|length 19|copies 1
ACCGCGGGCCTGTTCGGCG
>1879550|reference Deinococcus radiodurans NEB 479_9_contigs|length 43|copies 1
ACCGCGTAGGTCATGAAAAAGGCCGCCAGAAGCGCGGTGGCGC
>1879550|reference Deinococcus radiodurans NEB 479_9_contigs|length 25|copies 1
ACCGCGTCCGCGATCAGGCGCTGGG
>1879550|reference Deinococcus radiodurans NEB 479_9_contigs|length 35|copies 2
ACCGCGTGACGGCCCCTTCCGGCATTCGCTTTACG
>1879550|reference Deinococcus radiodurans NEB 479_9_contigs|length 15|copies 1
ACCGCGTGCAGGTCG
>1879550|reference Deinococcus radiodurans NEB 479_9_contigs|length 46|copies 1
ACCGCGTTCCGCAGCCGGACCTGCACACCGTACGAGGAGCGCGTGA
>1879550|reference Deinococcus radiodurans NEB 479_9_contigs|length 43|copies 1
ACCGCGTTGAAGCGGGCCTTGCCGTCGGCGTGGTAGAACCGCC
>1879550|reference Deinococcus radiodurans NEB 479_9_contigs|length 41|copies 1
ACCGCTACGAGGTGCAGGACCGCCGCGAGGTGAGGACGCAG
>1879550|reference Deinococcus radiodurans NEB 479_9_contigs|length 50|copies 1
ACCGCTCAGCCAGTTGGCTTCCAGCTTCTGCACCGCGCTGTCGAAGGCCA
>1879550|reference Deinococcus radiodurans NEB 479_9_contigs|length 50|copies 1
ACCGCTCCGGAATCGCGGTGTGCCCGACGTAATCCACGAACCCCACGTTC
>1879550|reference Deinococcus radiodurans NEB 479_9_contigs|length 14|copies 1
ACCGCTGAGGATCA
>1879550|reference Deinococcus radiodurans NEB 479_9_contigs|length 28|copies 1
ACCGCTGCCGCCAGGTTCGGATAGACCT
>1879550|reference Deinococcus radiodurans NEB 479_9_contigs|length 50|copies 1
ACCGCTGCTCGTTTTGCGGGCGGCAACATCCCCAGATTGCCCAACTCATC
>1879550|reference Deinococcus radiodurans NEB 479_9_contigs|length 30|copies 1
ACCGCTTCCACGTCGCGGGCGATGGCGGCG
>1879550|reference Deinococcus radiodurans NEB 479_9_contigs|length 49|copies 1
ACCGCTTCCACGTCGCGGGCGATGGCGGCGAGGGCAGAGGCGTCCAGCC
>1879550|reference Deinococcus radiodurans NEB 479_9_contigs|length 45|copies 1
ACCGCTTCCCCCTCAGCCAGCGGGACGTTCAGGAACTGCTTCACG
>1879550|reference Deinococcus radiodurans NEB 479_9_contigs|length 31|copies 1
ACCGGAAACAGCACCAGGAGCGGCAGCACCA
>1879550|reference Deinococcus radiodurans NEB 479_9_contigs|length 42|copies 3
ACCGGAAGCCAATTTTGCGCGGTTCCGCGAGGATATGTGCTC
>1879550|reference Deinococcus radiodurans NEB 479_9_contigs|length 43|copies 1
ACCGGAAGCCAATTTTGCGCGGTTCCGCGAGGATATGTGCTCC
>1879550|reference Deinococcus radiodurans NEB 479_9_contigs|length 46|copies 1
ACCGGACCGACTCGCGCCGCATTCACCTCACGCTGACGGACAGCGG
>1879550|reference Deinococcus radiodurans NEB 479_9_contigs|length 42|copies 1
ACCGGACGGCGGGCGCGGCCCACCTCGCGCAGCAGGGCGAAG
>1879550|reference Deinococcus radiodurans NEB 479_9_contigs|length 30|copies 1
ACCGGACTCTGCCCGCGACTCAAAACAGGG
>1879550|reference Deinococcus radiodurans NEB 479_9_contigs|length 10|copies 1
ACCGGACTGA
>1879550|reference Deinococcus radiodurans NEB 479_9_contigs|length 42|copies 1
ACCGGAGGTGGACACTCAGCTCCTCGATGTCGCAGCCGTAGA
>1879550|reference Deinococcus radiodurans NEB 479_9_contigs|length 38|copies 2
ACCGGATTCTGCTGCTGCTGGGCTACGAGGCCGAGGAG
>1879550|reference Deinococcus radiodurans NEB 479_9_contigs|length 54|copies 2
ACCGGCAAACCGACCGTGGTGGCCTACGACGACAACGACCTGAACGTCTTTTCG
>1879550|reference Deinococcus radiodurans NEB 479_9_contigs|length 41|copies 1
ACCGGCAAGCACATTCACCAGACCCGCGAGTGGATTGTGCG
>1879550|reference Deinococcus radiodurans NEB 479_9_contigs|length 49|copies 1
ACCGGCACCAGCACGTCCTCCTCGGAGGCGTGGCGGCCGATATTCACCA
>1879550|reference Deinococcus radiodurans NEB 479_9_contigs|length 49|copies 3
ACCGGCACCCAGCAAGCGATGAGCGCCCAGACCGAACAGGCCCAGACGG
>1879550|reference Deinococcus radiodurans NEB 479_9_contigs|length 42|copies 1
ACCGGCACCGACCGGGCGGCGCTGCTGCTGCGGCAGTCTGTT
>1879550|reference Deinococcus radiodurans NEB 479_9_contigs|length 61|copies 1
ACCGGCACCGGGCGGTAGCCCCGCGCCCGCCAGTCGTCCAGCCGAACCTGAAGGTCGGCGG
>1879550|reference Deinococcus radiodurans NEB 479_9_contigs|length 37|copies 1
ACCGGCACCTTGAGGTCAGCAGCATCCCTCAACCGCC
>1879550|reference Deinococcus radiodurans NEB 479_9_contigs|length 51|copies 1
ACCGGCACGCCCAGCGCCGCGCCTTCTTCCTGGAGGCCCCCCGAATCGGTG
>1879550|reference Deinococcus radiodurans NEB 479_9_contigs|length 47|copies 1
ACCGGCAGCGCCCGGCAGGCGACGGTCAAGGGCCGCTACGAGCAGGA
>1879550|reference Deinococcus radiodurans NEB 479_9_contigs|length 46|copies 1
ACCGGCAGGCCGAAGCGCCGCCCCGCCTCCACGTTGCTGGTGCCCA
>1879550|reference Deinococcus radiodurans NEB 479_9_contigs|length 52|copies 2
ACCGGCCATGCGGTGGCCCCCTTGCACTGGCTGGCCCTGCTTGCCTTCACCC
>1879550|reference Deinococcus radiodurans NEB 479_9_contigs|length 39|copies 3
ACCGGCCCGAAGACGCGGGTGCCGCGAGGCTCGCCCTGG
>1879550|reference Deinococcus radiodurans NEB 479_9_contigs|length 46|copies 1
ACCGGCCCTACGCCAACCACGAACTCGGCGTGGCGCTGCTCGACCT
>1879550|reference Deinococcus radiodurans NEB 479_9_contigs|length 20|copies 1
ACCGGCCTGGGAATCGGCCC
>1879550|reference Deinococcus radiodurans NEB 479_9_contigs|length 55|copies 1
ACCGGCGAAAGGCTCAGGCCCCAGCGTGAGAACAGGCCCGCCGCCACCGGAATCA
>1879550|reference Deinococcus radiodurans NEB 479_9_contigs|length 48|copies 1
ACCGGCGGCGTGCTGCTGGCCCAGGCCGAGAGCGAAGAACAACTCCGC
>1879550|reference Deinococcus radiodurans NEB 479_9_contigs|length 54|copies 1
ACCGGCGGGCGGGCCTGGGCACCATGTACCGCCTCGCCCAGGACCAGAGCGAGC
>1879550|reference Deinococcus radiodurans NEB 479_9_contigs|length 48|copies 1
ACCGGCGTGATCTTGCCCGTAGACGGCGGCCAGAACATGCTCGGCGGG
>1879550|reference Deinococcus radiodurans NEB 479_9_contigs|length 41|copies 1
ACCGGCTCCCCGCGCTGCAACTTCACGCCGCGCACGAGGTT
>1879550|reference Deinococcus radiodurans NEB 479_9_contigs|length 45|copies 1
ACCGGCTCGAACGCCTGGATGCCCAGACGGTGCAGCGTGGGCGCG
>1879550|reference Deinococcus radiodurans NEB 479_9_contigs|length 40|copies 1
ACCGGGAGCGGGTGATACAACTCCTGCATGACCCAGACTC
>1879550|reference Deinococcus radiodurans NEB 479_9_contigs|length 37|copies 1
ACCGGGAGTACGCTTTCGCCGCGCCGCCGTGCTGGTG
>1879550|reference Deinococcus radiodurans NEB 479_9_contigs|length 36|copies 1
ACCGGGCAGTACATCCACCGCGAGCACCTGCTGCCG
>1879550|reference Deinococcus radiodurans NEB 479_9_contigs|length 54|copies 1
ACCGGGCCGTCGCTGAGGCTCGACAGGCACCGCGCGGCGCCCGCCTGCTCGTTT
>1879550|reference Deinococcus radiodurans NEB 479_9_contigs|length 31|copies 1
ACCGGGCGCTGACCCGCGAAGGCGAGGCCCG
>1879550|reference Deinococcus radiodurans NEB 479_9_contigs|length 48|copies 1
ACCGGGCGTGAGGGTTCCCGGCTACGTCATCCGCGACGTGACCGACCC
>1879550|reference Deinococcus radiodurans NEB 479_9_contigs|length 47|copies 1
ACCGGGGAAGAGGACTTCGCGCGGCTGGCCCGCGAGACGCTGACCTA
>1879550|reference Deinococcus radiodurans NEB 479_9_contigs|length 38|copies 1
ACCGGGGAGAGCGGCTGGTGGTCTACGGCCACACGCCC
>1879550|reference Deinococcus radiodurans NEB 479_9_contigs|length 53|copies 3
ACCGGGGCGACGACGTGACCCTCAAGCTCTCGGGCCGGGCCTGGGACGGGCCG
>1879550|reference Deinococcus radiodurans NEB 479_9_contigs|length 52|copies 3
ACCGGGGCTTTTTCGCGGGCGTTTTGCGGCAGGTAGCCGAGCAGGTCTTTGA
>1879550|reference Deinococcus radiodurans NEB 479_9_contigs|length 47|copies 1
ACCGGGGTCAGTTTCGAGCGCATGCACCGCCTGCTGGTGGACGCCCC
>1879550|reference Deinococcus radiodurans NEB 479_9_contigs|length 42|copies 1
ACCGGGTCCAAAATCGCTGGGTGGGAGCGGCGTGCATCAAAC
>1879550|reference Deinococcus radiodurans NEB 479_9_contigs|length 48|copies 1
ACCGGGTGCTCGAATGGGTCGGCACCACCACCGATGTCGACGACAGCG
>1879550|reference Deinococcus radiodurans NEB 479_9_contigs|length 45|copies 1
ACCGGGTGCTGGGCCTGGCCCGCTCGGTGGCCGACCAACTCGCCC
>1879550|reference Deinococcus radiodurans NEB 479_9_contigs|length 60|copies 1
ACCGGTACGGGCACCTTTATCACCGAACTCATTGACTTTTTGCCCAAAGCGAAGCTAGAA
>1879550|reference Deinococcus radiodurans NEB 479_9_contigs|length 52|copies 1
ACCGGTCAGCGCGTTTTGGGGTGCAGCACCAGCGCCTGCGTTTCCTTGACCT
>1879550|reference Deinococcus radiodurans NEB 479_9_contigs|length 41|copies 1
ACCGGTGTCTTCGCGTTCTCCCGTGACTTGGCGTACACGCC
>1879550|reference Deinococcus radiodurans NEB 479_9_contigs|length 9|copies 1
ACCGGTGTT
>1879550|reference Deinococcus radiodurans NEB 479_9_contigs|length 59|copies 1
ACCGGTTCAGTCGGGGAGAGGCGTACACTGGCGGGCCGATGCCTGCCCCGACCCGCCCT
>1879550|reference Deinococcus radiodurans NEB 479_9_contigs|length 47|copies 1
ACCGGTTTGCGCCCGATGCGGTCACTCAGCCGCCCGCCCAGCACCGC
>1879550|reference Deinococcus radiodurans NEB 479_9_contigs|length 39|copies 1
ACCGTAAATGCCTGTCGGTGCTGGACGTCAATCAGGGCA
>1879550|reference Deinococcus radiodurans NEB 479_9_contigs|length 54|copies 2
ACCGTACAGGCCAGTTGAGACCCCAGACCGAACCGCTCACGGAGAACGGGATAC
>1879550|reference Deinococcus radiodurans NEB 479_9_contigs|length 43|copies 7
ACCGTCACCGGGCAGCGCAGGGACGGGTAAAGTGCACGCAGCG
>1879550|reference Deinococcus radiodurans NEB 479_9_contigs|length 44|copies 1
ACCGTCACGACGCCATCTTCCACGAAGATTTGAACATCATCGGT
>1879550|reference Deinococcus radiodurans NEB 479_9_contigs|length 26|copies 1
ACCGTCACGGTTTCGTCGAGGCTGAT
>1879550|reference Deinococcus radiodurans NEB 479_9_contigs|length 42|copies 13
ACCGTCACGGTTTCGTCGAGGCTGATGCCGACTTTGTCATCC
>1879550|reference Deinococcus radiodurans NEB 479_9_contigs|length 18|copies 1
ACCGTCAGGACGGTGGAG
>1879550|reference Deinococcus radiodurans NEB 479_9_contigs|length 39|copies 2
ACCGTCAGGACGGTGGAGGCACCGCCGGATTGCTGCTCG
>1879550|reference Deinococcus radiodurans NEB 479_9_contigs|length 42|copies 1
ACCGTCAGGACGGTGGAGGCACCGCCGGATTGCTGCTCGGGT
>1879550|reference Deinococcus radiodurans NEB 479_9_contigs|length 46|copies 6
ACCGTCAGGACGGTGGAGGCACCGCCGGATTGCTGCTCGGGTCGCA
>1879550|reference Deinococcus radiodurans NEB 479_9_contigs|length 47|copies 2
ACCGTCAGGACGGTGGAGGCACCGCCGGATTGCTGCTCGGGTCGCAA
>1879550|reference Deinococcus radiodurans NEB 479_9_contigs|length 48|copies 1
ACCGTCAGGACGGTGGAGGCACCGCCGGATTGCTGCTCGGGTCGCAAA
>1879550|reference Deinococcus radiodurans NEB 479_9_contigs|length 48|copies 1
ACCGTCAGGTTGAGGTAGCCCCGGTCGTCGAAGCCCACGCCGCGCAGG
>1879550|reference Deinococcus radiodurans NEB 479_9_contigs|length 51|copies 1
ACCGTCATACATCACTAGGTTCAGCCCGATGATGTCCCCAGCTTGAGGTTT
>1879550|reference Deinococcus radiodurans NEB 479_9_contigs|length 41|copies 1
ACCGTCATATCGAGCACGTCGGCAATCGTCTTGCCGTTGTA
>1879550|reference Deinococcus radiodurans NEB 479_9_contigs|length 49|copies 2
ACCGTCCAATCTGAAAGCGCTGGGGCAACATCTGGGCTACCGTCTCGTC
>1879550|reference Deinococcus radiodurans NEB 479_9_contigs|length 36|copies 1
ACCGTCCGGGCACCAGAGCGCCGGCTCCGTGAGCGT
>1879550|reference Deinococcus radiodurans NEB 479_9_contigs|length 49|copies 1
ACCGTCCGGGGGGCGCAGGGGGCGCTCGACGAGCTGTGGGCGCAGACGC
>1879550|reference Deinococcus radiodurans NEB 479_9_contigs|length 49|copies 2
ACCGTCCGGGGGTCGCGGGGGCGCAAGATGACCTCGGTGCTGACCTCGC
>1879550|reference Deinococcus radiodurans NEB 479_9_contigs|length 43|copies 1
ACCGTCGCATGACCCCGGGGCTGCTCACCGCTCTGGAGTTCCG
>1879550|reference Deinococcus radiodurans NEB 479_9_contigs|length 47|copies 2
ACCGTCGGCACTGCTGCGCCGTCCGTCCTCCACAGGCCCACCCAGGC
>1879550|reference Deinococcus radiodurans NEB 479_9_contigs|length 50|copies 1
ACCGTCGGCAGCACCACCCGGACCGACGCCCGCAGCTCGTTCAGCAACTA
>1879550|reference Deinococcus radiodurans NEB 479_9_contigs|length 52|copies 3
ACCGTCGGCAGCACCACCCGGACCGACGCCCGCAGCTCGTTCAGCAACTACG
>1879550|reference Deinococcus radiodurans NEB 479_9_contigs|length 44|copies 2
ACCGTCTACATCGGCAAGCACGCCTTTCGCGACGTGGGCGGGCC
>1879550|reference Deinococcus radiodurans NEB 479_9_contigs|length 33|copies 1
ACCGTCTCTTCAATCAGGTCGAGGTACGCCTGA
>1879550|reference Deinococcus radiodurans NEB 479_9_contigs|length 43|copies 2
ACCGTCTCTTCAATCAGGTCGAGGTACGCCTGAGCCTCTTTGG
>1879550|reference Deinococcus radiodurans NEB 479_9_contigs|length 13|copies 1
ACCGTCTGCACGC
>1879550|reference Deinococcus radiodurans NEB 479_9_contigs|length 38|copies 1
ACCGTCTGGGTGCCCACCTGGGGCTGGGATTTGTAGTA
>1879550|reference Deinococcus radiodurans NEB 479_9_contigs|length 46|copies 1
ACCGTCTGGTACGGACCGCAACCCCGTGAAGTTCTGGGTGCTGGTG
>1879550|reference Deinococcus radiodurans NEB 479_9_contigs|length 31|copies 1
ACCGTCTGGTGAGCCGCGGCATCATCCTGGG
>1879550|reference Deinococcus radiodurans NEB 479_9_contigs|length 28|copies 1
ACCGTCTTTGCCCGTCAGGAACGGATCG
>1879550|reference Deinococcus radiodurans NEB 479_9_contigs|length 43|copies 1
ACCGTGAAACTCCACGAGTATCAGGGCAAGGAAGTGCTGCGCG
>1879550|reference Deinococcus radiodurans NEB 479_9_contigs|length 29|copies 1
ACCGTGAACGGGACGGCCCAGGGGCGGGG
>1879550|reference Deinococcus radiodurans NEB 479_9_contigs|length 44|copies 2
ACCGTGAACTGCTCGCGGTGCTGACCCGCACCCTGCCCGACCTG
>1879550|reference Deinococcus radiodurans NEB 479_9_contigs|length 21|copies 1
ACCGTGAATCACGGTGACGGT
>1879550|reference Deinococcus radiodurans NEB 479_9_contigs|length 37|copies 1
ACCGTGAATTAACCCTGGAGCAGTTCATTCAGGTCGT
>1879550|reference Deinococcus radiodurans NEB 479_9_contigs|length 44|copies 1
ACCGTGACATCTGCCTGGAGAATTTGAACCACGAGTTACTGAAC
>1879550|reference Deinococcus radiodurans NEB 479_9_contigs|length 48|copies 1
ACCGTGACCCTGACCCGGTAGCGTTCCTGGCCCTGGGCAGCGGCGAGG
>1879550|reference Deinococcus radiodurans NEB 479_9_contigs|length 20|copies 1
ACCGTGACCGCCAAGGGCCT
>1879550|reference Deinococcus radiodurans NEB 479_9_contigs|length 30|copies 1
ACCGTGACCGCGTCGCGGACCTGGTCCACC
>1879550|reference Deinococcus radiodurans NEB 479_9_contigs|length 37|copies 1
ACCGTGACCGCGTCGCGGACCTGGTCCACCGCTCTGC
>1879550|reference Deinococcus radiodurans NEB 479_9_contigs|length 38|copies 1
ACCGTGACCGCGTCGCGGACCTGGTCCACCGCTCTGCA
>1879550|reference Deinococcus radiodurans NEB 479_9_contigs|length 43|copies 1
ACCGTGACCGCGTCGCGGACCTGGTCCACCGCTCTGCAGGGGG
>1879550|reference Deinococcus radiodurans NEB 479_9_contigs|length 13|copies 1
ACCGTGACCGGCC
>1879550|reference Deinococcus radiodurans NEB 479_9_contigs|length 38|copies 1
ACCGTGACCGTCAGCAGGTGCTGTCCTTCAGGGGCGCG
>1879550|reference Deinococcus radiodurans NEB 479_9_contigs|length 41|copies 5
ACCGTGACCTGCTCGCGGAGGGTGACCTGTACGTCGCCAAC
>1879550|reference Deinococcus radiodurans NEB 479_9_contigs|length 44|copies 1
ACCGTGACCTTCACCAACACGCTCCAGAACACCGGGAACCGCAC
>1879550|reference Deinococcus radiodurans NEB 479_9_contigs|length 38|copies 1
ACCGTGATGGGAAAGCAGAACGCCAGAATCACCAGCAC
>1879550|reference Deinococcus radiodurans NEB 479_9_contigs|length 45|copies 2
ACCGTGATGGTGCAGGAAGGCACGCTGCACGTCGGGGATTTCCTG
>1879550|reference Deinococcus radiodurans NEB 479_9_contigs|length 41|copies 4
ACCGTGCAGGAAGTGTGCAAGGCCCGCGAGGTGCCCGAGCC
>1879550|reference Deinococcus radiodurans NEB 479_9_contigs|length 42|copies 1
ACCGTGCAGGAAGTGTGCAAGGCCCGCGAGGTGCCCGAGCCG
>1879550|reference Deinococcus radiodurans NEB 479_9_contigs|length 50|copies 1
ACCGTGCCGAAACGGGCGCGACCGGAACGCCCGACCCCGCCGACCCGCAG
>1879550|reference Deinococcus radiodurans NEB 479_9_contigs|length 49|copies 1
ACCGTGCCGGGGCCGAACTCGACAAACACGTCCACACCGAGTTCGCCCA
>1879550|reference Deinococcus radiodurans NEB 479_9_contigs|length 52|copies 1
ACCGTGCGGCGGCCCAGGTGTTCGGCGGCCCGCACGGTGGTCTTCACCAGAA
>1879550|reference Deinococcus radiodurans NEB 479_9_contigs|length 48|copies 2
ACCGTGCGGGCCACCCGCACCACCCGGTCATAACCCCGCCCGGTCAGG
>1879550|reference Deinococcus radiodurans NEB 479_9_contigs|length 49|copies 1
ACCGTGGTGCCGCCCTGGTCACGCACGTACCGGAACTTGTGCAGAGCGT
>1879550|reference Deinococcus radiodurans NEB 479_9_contigs|length 35|copies 21
ACCGTGTACCGCATCAGCCGCGAGTTTCTGATTCC
>1879550|reference Deinococcus radiodurans NEB 479_9_contigs|length 30|copies 2
ACCGTGTCGCCCTCGCGGGCGAAGGCGAGC
>1879550|reference Deinococcus radiodurans NEB 479_9_contigs|length 52|copies 1
ACCGTGTGGCACCTGGGCGACGGCAAAATGCTCACCCAGATTCAGTGGCCCG
>1879550|reference Deinococcus radiodurans NEB 479_9_contigs|length 61|copies 1
ACCGTTTTGCCGACGCGGTGAAGGAGATTCGGGAGGTGGGGGGAAAAGTGGTGACTTACAA
>1879550|reference Deinococcus radiodurans NEB 479_9_contigs|length 56|copies 1
ACCTACACCACACTCGAACTCAAGGTGAACTACATCCGCCCGCTGATAGCCGGGGG
>1879550|reference Deinococcus radiodurans NEB 479_9_contigs|length 53|copies 2
ACCTACATGGCCCGCTATCCCACCCCGCCGCGTCACCGCGAGCCGTTCGGAGA
>1879550|reference Deinococcus radiodurans NEB 479_9_contigs|length 52|copies 1
ACCTACCTCCCCGAAGGCGAGGACGCCAGCGCCACGCCCTACGTCCTGCGGG
>1879550|reference Deinococcus radiodurans NEB 479_9_contigs|length 46|copies 1
ACCTACGAGCGGCCCCCGCGTTCGGGGGCCAGGGCTAGAACATGCT
>1879550|reference Deinococcus radiodurans NEB 479_9_contigs|length 42|copies 1
ACCTACGAGGACCTGCGGGCCTTCCACGCGGCGCACTACCAC
>1879550|reference Deinococcus radiodurans NEB 479_9_contigs|length 47|copies 1
ACCTACGCGGCCGAATACTGAGGGCGCCTTGACCTTTTCTGAGCTTT
>1879550|reference Deinococcus radiodurans NEB 479_9_contigs|length 42|copies 1
ACCTACGGCGCGGGCCGCTACATTGACGCCCCGCTGCGCCGT
>1879550|reference Deinococcus radiodurans NEB 479_9_contigs|length 46|copies 1
ACCTACGTGGTGCTGGCCCGCACCGACCCCGCCCGCGAAGGCAAGG
>1879550|reference Deinococcus radiodurans NEB 479_9_contigs|length 47|copies 1
ACCTACGTGGTGCTGGCCCGCACCGACCCCGCCCGCGAAGGCAAGGG
>1879550|reference Deinococcus radiodurans NEB 479_9_contigs|length 50|copies 1
ACCTACGTGGTGCTGGCCCGCACCGACCCCGCCCGCGAAGGCAAGGGCAA
>1879550|reference Deinococcus radiodurans NEB 479_9_contigs|length 43|copies 1
ACCTACTCCATCGAAGGCATGATGCGCGACGGCAAGGCGCTGC
>1879550|reference Deinococcus radiodurans NEB 479_9_contigs|length 34|copies 2
ACCTATAAGGCAGGAGACGCGGCGGACCCCCACG
>1879550|reference Deinococcus radiodurans NEB 479_9_contigs|length 26|copies 1
ACCTATCCCCGCGCCGCAGACGGTGG
>1879550|reference Deinococcus radiodurans NEB 479_9_contigs|length 44|copies 1
ACCTATCCGTCCACGCGGGCGGCCCTGTCCAGCGGCACCTACTA
>1879550|reference Deinococcus radiodurans NEB 479_9_contigs|length 9|copies 1
ACCTCAAAA
>1879550|reference Deinococcus radiodurans NEB 479_9_contigs|length 49|copies 1
ACCTCAAAAACGGTGCGGGGCCCACGGTGGCCGTGTCGACGACCACGCT
>1879550|reference Deinococcus radiodurans NEB 479_9_contigs|length 42|copies 1
ACCTCAACATTGCGGCGGCGGCCTACAACTGCCAGTCGGCGG
>1879550|reference Deinococcus radiodurans NEB 479_9_contigs|length 30|copies 1
ACCTCAAGAGCTTCGCGGCGCTGCGTGCCC
>1879550|reference Deinococcus radiodurans NEB 479_9_contigs|length 42|copies 7
ACCTCAAGAGCTTCGCGGCGCTGCGTGCCCTGCGCGGCAACC
>1879550|reference Deinococcus radiodurans NEB 479_9_contigs|length 51|copies 1
ACCTCAAGGAAGTCCGCAAGACCCCCAAGGGGCCGACCATCCTGGCGAGCC
>1879550|reference Deinococcus radiodurans NEB 479_9_contigs|length 39|copies 3
ACCTCAAGGAGCGTTTCGGGGCGATGGCCTACGTGATGA
>1879550|reference Deinococcus radiodurans NEB 479_9_contigs|length 51|copies 3
ACCTCAAGGCCCTGATCCGGGCCATTCGTGACGAACTCGGCGTCACGGTGG
>1879550|reference Deinococcus radiodurans NEB 479_9_contigs|length 47|copies 1
ACCTCAAGGTGTCGCGGGTGGGCGGACACGCCGAAGCGAGGCGCGTG
>1879550|reference Deinococcus radiodurans NEB 479_9_contigs|length 8|copies 1
ACCTCAAT
>1879550|reference Deinococcus radiodurans NEB 479_9_contigs|length 28|copies 1
ACCTCACCCACCACCCCTTCATGACCCG
>1879550|reference Deinococcus radiodurans NEB 479_9_contigs|length 45|copies 1
ACCTCACCCCTGCCGAGGAGGCGGGCGGCGTGGACCTGACGCCGG
>1879550|reference Deinococcus radiodurans NEB 479_9_contigs|length 43|copies 1
ACCTCACCGAACGCGGCATCGCGCCCAAGGACTTCAACTCCTA
>1879550|reference Deinococcus radiodurans NEB 479_9_contigs|length 44|copies 6
ACCTCACCGAACGCGGCATCGCGCCCAAGGACTTCAACTCCTAC
>1879550|reference Deinococcus radiodurans NEB 479_9_contigs|length 46|copies 1
ACCTCACCGGCAACCTGAACTGCAGCAAGCTGGTCAACAACGCCCT
>1879550|reference Deinococcus radiodurans NEB 479_9_contigs|length 37|copies 1
ACCTCACCGTAGACGAGGCCCACACCTTCTACGTCGG
>1879550|reference Deinococcus radiodurans NEB 479_9_contigs|length 28|copies 2
ACCTCAGACGCGCCCCGCATGCCACGGA
>1879550|reference Deinococcus radiodurans NEB 479_9_contigs|length 40|copies 1
ACCTCAGAGCCTCTGAGATTTTCCGGATGGCTTCTAGACC
>1879550|reference Deinococcus radiodurans NEB 479_9_contigs|length 38|copies 2
ACCTCAGCCGGGCACAGGCCCTGATGGGCCGTTCGGCT
>1879550|reference Deinococcus radiodurans NEB 479_9_contigs|length 43|copies 5
ACCTCAGCGGCGACGCGGTGGTGTTCCGCGAATCGGGGCTGAA
>1879550|reference Deinococcus radiodurans NEB 479_9_contigs|length 45|copies 1
ACCTCAGCTTTGCGCCGGAGCTGATTGCCCAGGCCCGCGCCGTGT
>1879550|reference Deinococcus radiodurans NEB 479_9_contigs|length 47|copies 1
ACCTCAGTAGGTGACAACTTCAGTTCGATGTCGTCCCAGACGGAGAA
>1879550|reference Deinococcus radiodurans NEB 479_9_contigs|length 43|copies 1
ACCTCAGTGACGAGGATTTCGACCGCCAGCATCAGGTGAACAC
>1879550|reference Deinococcus radiodurans NEB 479_9_contigs|length 37|copies 1
ACCTCATCACAGTCCTCTGAAGTCACACCAGAGACCT
>1879550|reference Deinococcus radiodurans NEB 479_9_contigs|length 40|copies 1
ACCTCATCAGCGCACAGGCGGCGGTGCTGGAACGCAACAT
>1879550|reference Deinococcus radiodurans NEB 479_9_contigs|length 8|copies 1
ACCTCATT
>1879550|reference Deinococcus radiodurans NEB 479_9_contigs|length 49|copies 1
ACCTCATTGTCTCGGAGAAAATGCAAGTGGAAATATAATACTTCGTGGT
>1879550|reference Deinococcus radiodurans NEB 479_9_contigs|length 12|copies 1
ACCTCCACCACC
>1879550|reference Deinococcus radiodurans NEB 479_9_contigs|length 44|copies 2
ACCTCCACCGTGGCCCAGGTGGTCATGCTGCTCTGCAGGGCCTC
>1879550|reference Deinococcus radiodurans NEB 479_9_contigs|length 45|copies 1
ACCTCCACGGTACGGCCCTGGAGCCACTGCCAGCGCGGAGCGTCG
>1879550|reference Deinococcus radiodurans NEB 479_9_contigs|length 22|copies 1
ACCTCCAGCCGCAGGGCGTGCA
>1879550|reference Deinococcus radiodurans NEB 479_9_contigs|length 54|copies 1
ACCTCCAGGGCGGTCAGGACGCTGCCGGGCACAAAGTGTAGGGAGGTTTCCCCC
>1879550|reference Deinococcus radiodurans NEB 479_9_contigs|length 43|copies 1
ACCTCCATCAGCTTGCGCACGTCCTCGAAGTGCAGGCCGGTGG
>1879550|reference Deinococcus radiodurans NEB 479_9_contigs|length 49|copies 1
ACCTCCCCACCTGGCCGGACCTCCCCGCGCTGGGATTCCGCGAAGTTCA
>1879550|reference Deinococcus radiodurans NEB 479_9_contigs|length 34|copies 1
ACCTCCGCACCGCCCTGGCCGACCGCGACGTGAC
>1879550|reference Deinococcus radiodurans NEB 479_9_contigs|length 40|copies 4
ACCTCCGCACCGCCCTGGCCGACCGCGACGTGACCCGTGC
>1879550|reference Deinococcus radiodurans NEB 479_9_contigs|length 37|copies 2
ACCTCCGCATCGACACGCGCCAGCGGCTCATCGATGT
>1879550|reference Deinococcus radiodurans NEB 479_9_contigs|length 8|copies 1
ACCTCCGG
>1879550|reference Deinococcus radiodurans NEB 479_9_contigs|length 28|copies 12
ACCTCCGGCCCCGGCGCTACGCCCAGCG
>1879550|reference Deinococcus radiodurans NEB 479_9_contigs|length 46|copies 1
ACCTCCGGCCCCGGCGCTACGCCCAGCGCCAGCACCTCGCGGCCCG
>1879550|reference Deinococcus radiodurans NEB 479_9_contigs|length 39|copies 1
ACCTCCTCCCGCGTGAGCTGCCGGTGTCCGTAACTGGTG
>1879550|reference Deinococcus radiodurans NEB 479_9_contigs|length 42|copies 2
ACCTCCTCGATGGAATGCACCAACGTCACGCCGCGCAGGTAC
>1879550|reference Deinococcus radiodurans NEB 479_9_contigs|length 53|copies 1
ACCTCCTGAAAGCCCAGGCCGCTCAGGGTCCGGCGCAGGTCGGCCCGCCGGTC
>1879550|reference Deinococcus radiodurans NEB 479_9_contigs|length 30|copies 2
ACCTCCTGCCCCTCGCGGGTCACGCGCAGG
>1879550|reference Deinococcus radiodurans NEB 479_9_contigs|length 48|copies 4
ACCTCCTGCCCCTCGCGGGTCACGCGCAGGGCGCGGGGGCGCCGGGCG
>1879550|reference Deinococcus radiodurans NEB 479_9_contigs|length 45|copies 1
ACCTCCTTCGCACACTGGTGTTCATGACCGCCGGCATGAATATCT
>1879550|reference Deinococcus radiodurans NEB 479_9_contigs|length 10|copies 1
ACCTCGAAAA
>1879550|reference Deinococcus radiodurans NEB 479_9_contigs|length 30|copies 1
ACCTCGAAGACAGCGAACTCGACCACGAGC
>1879550|reference Deinococcus radiodurans NEB 479_9_contigs|length 28|copies 1
ACCTCGAAGGTGTCGCGGTACATGGGCG
>1879550|reference Deinococcus radiodurans NEB 479_9_contigs|length 48|copies 11
ACCTCGAAGGTGTCGCGGTACATGGGCGCGACATTTGCCTGCTGCCCG
>1879550|reference Deinococcus radiodurans NEB 479_9_contigs|length 49|copies 1
ACCTCGAAGGTGTCGCGGTACATGGGCGCGACATTTGCCTGCTGCCCGC
>1879550|reference Deinococcus radiodurans NEB 479_9_contigs|length 33|copies 1
ACCTCGACATTCCGCCGGGCAGCAACATCACCA
>1879550|reference Deinococcus radiodurans NEB 479_9_contigs|length 42|copies 1
ACCTCGACCCGGCCTTCCGGGGCCGCTGGAAAGCGCGCAACG
>1879550|reference Deinococcus radiodurans NEB 479_9_contigs|length 46|copies 3
ACCTCGACCCGGCGACCGACACCGTCTGGGTGGGCGACTACGAGGA
>1879550|reference Deinococcus radiodurans NEB 479_9_contigs|length 50|copies 7
ACCTCGACTTCCCATTGTCGGGCCTTATCTCCGTGTCCACGAGAGCGGGG
>1879550|reference Deinococcus radiodurans NEB 479_9_contigs|length 34|copies 5
ACCTCGATATAACGCTGGCCCTGCTCGTCGCGTT
>1879550|reference Deinococcus radiodurans NEB 479_9_contigs|length 39|copies 1
ACCTCGATGTCGATGCGGCTCGCCCCGGCGTCCAGCGCG
>1879550|reference Deinococcus radiodurans NEB 479_9_contigs|length 32|copies 3
ACCTCGCCCCCGCGCCAGGGCACCACCACCCG
>1879550|reference Deinococcus radiodurans NEB 479_9_contigs|length 36|copies 3
ACCTCGCCCTCATCGCGGCGGCGCGGCGCAGCATCG
>1879550|reference Deinococcus radiodurans NEB 479_9_contigs|length 49|copies 1
ACCTCGCCGGAGACCGCGACAAGGGCTTTGACCGCTACGTGCGGCAAGC
>1879550|reference Deinococcus radiodurans NEB 479_9_contigs|length 45|copies 2
ACCTCGCCGGGCTGCTCATCGGCTCCGAGGGCACGCTGGGCCTGA
>1879550|reference Deinococcus radiodurans NEB 479_9_contigs|length 51|copies 1
ACCTCGCCGGGGCGCTGGTGATTGCCATCTCGCAAAGCGGCGCGAGTCCCG
>1879550|reference Deinococcus radiodurans NEB 479_9_contigs|length 43|copies 1
ACCTCGCGCACGCGGCGGCGCTGGCGGTGGCCGAGTCGCCCGG
>1879550|reference Deinococcus radiodurans NEB 479_9_contigs|length 36|copies 1
ACCTCGCGCCGGACGTGGCGACGGCTCTCGGTCAGG
>1879550|reference Deinococcus radiodurans NEB 479_9_contigs|length 41|copies 4
ACCTCGCGGCGACGCTCAAGACGCTGCGGCTCAAGCAGGAG
>1879550|reference Deinococcus radiodurans NEB 479_9_contigs|length 42|copies 1
ACCTCGCGGCGGGTGAGTACCCCGAGCAACTGCGCGAGGTGG
>1879550|reference Deinococcus radiodurans NEB 479_9_contigs|length 43|copies 4
ACCTCGCGGCGGGTGAGTACCCCGAGCAACTGCGCGAGGTGGC
>1879550|reference Deinococcus radiodurans NEB 479_9_contigs|length 52|copies 1
ACCTCGCTCGCCTGGCCTTGCACCAGCGCGGCCACGAAGGGAAGCACGGTCA
>1879550|reference Deinococcus radiodurans NEB 479_9_contigs|length 44|copies 4
ACCTCGCTTTCCTCGCGGGTGATGTCCTGGTCGGCCAGGGCCTG
>1879550|reference Deinococcus radiodurans NEB 479_9_contigs|length 45|copies 1
ACCTCGCTTTCGGCGTCACCTTTCCCACCGTGCCCAAAGACAGCA
>1879550|reference Deinococcus radiodurans NEB 479_9_contigs|length 37|copies 1
ACCTCGGAGGAGTTGCGGACCTCGGGCAGCACGCTGC
>1879550|reference Deinococcus radiodurans NEB 479_9_contigs|length 54|copies 1
ACCTCGGCAAACGCCTGGACGGTCCGGGCATGAACCTCGAAGGTTCCCCCGGTC
>1879550|reference Deinococcus radiodurans NEB 479_9_contigs|length 35|copies 1
ACCTCGGCCACGTCGCGGCCCACCTGCTCGGCACT
>1879550|reference Deinococcus radiodurans NEB 479_9_contigs|length 36|copies 2
ACCTCGGCCACGTCGCGGCCCACCTGCTCGGCACTC
>1879550|reference Deinococcus radiodurans NEB 479_9_contigs|length 37|copies 16
ACCTCGGCCACGTCGCGGCCCACCTGCTCGGCACTCT
>1879550|reference Deinococcus radiodurans NEB 479_9_contigs|length 38|copies 1
ACCTCGGCCACGTCGCGGCCCACCTGCTCGGCACTCTT
>1879550|reference Deinococcus radiodurans NEB 479_9_contigs|length 50|copies 1
ACCTCGGCCAGCGGGCGCAGGGTCAGCCCGTCGGGGGCAGGCACCGTTTC
>1879550|reference Deinococcus radiodurans NEB 479_9_contigs|length 41|copies 1
ACCTCGGCCTCCTCGTTGACGGTCCAGGCGTTGACCCGCCA
>1879550|reference Deinococcus radiodurans NEB 479_9_contigs|length 51|copies 5
ACCTCGGCCTCCTCGTTGACGGTCCAGGCGTTGACCCGCCAGCCCCGCCGC
>1879550|reference Deinococcus radiodurans NEB 479_9_contigs|length 48|copies 1
ACCTCGGCGCCGCCCTGCGCCAGCGCGTCGGCGGGGTAGTACAGCATG
>1879550|reference Deinococcus radiodurans NEB 479_9_contigs|length 49|copies 1
ACCTCGGCGCCGCCCTGCGCCAGCGCGTCGGCGGGGTAGTACAGCATGG
>1879550|reference Deinococcus radiodurans NEB 479_9_contigs|length 62|copies 1
ACCTCGGCGCGGCAAGTGGTTTTGCCCAGGCCCCGGCGCAGGAATTCCAGTTTGGCGTGGAG
>1879550|reference Deinococcus radiodurans NEB 479_9_contigs|length 47|copies 2
ACCTCGGCGCTGTCGCGGATGGCCTCGGCAAAGCCCTTGAGCAGTTG
>1879550|reference Deinococcus radiodurans NEB 479_9_contigs|length 45|copies 2
ACCTCGGCGGGCACGCGGCGGTGCGCGGCGAGGTGCTGGAAGATG
>1879550|reference Deinococcus radiodurans NEB 479_9_contigs|length 48|copies 1
ACCTCGGCGTGGATAAAGCCCGAGGCGCCCTGGGCCAGACTTTCGCGC
>1879550|reference Deinococcus radiodurans NEB 479_9_contigs|length 30|copies 2
ACCTCGGGACGTTCGCGGTGCTGGGGGCCG
>1879550|reference Deinococcus radiodurans NEB 479_9_contigs|length 42|copies 4
ACCTCGGGACGTTCGCGGTGCTGGGGGCCGCCGCCGCCTACC
>1879550|reference Deinococcus radiodurans NEB 479_9_contigs|length 53|copies 2
ACCTCGGGCTGTTCGGGCTGAGCATTCCCGAGGAATACGGCGGCGTGGGCCTG
>1879550|reference Deinococcus radiodurans NEB 479_9_contigs|length 9|copies 1
ACCTCGGGG
>1879550|reference Deinococcus radiodurans NEB 479_9_contigs|length 41|copies 1
ACCTCGGGTGCGGCGGAATCTAAGCTGCTGAACGCACGTAG
>1879550|reference Deinococcus radiodurans NEB 479_9_contigs|length 38|copies 1
ACCTCGGTCACGCGCAGGCCGTAGGCGTGGCCCTCGTG
>1879550|reference Deinococcus radiodurans NEB 479_9_contigs|length 36|copies 2
ACCTCGGTCAGGTCCAGGCCGATGAACTCTGGTGTC
>1879550|reference Deinococcus radiodurans NEB 479_9_contigs|length 55|copies 2
ACCTCGGTCCAGGGGTAGAAGTCGGTCGAAAGGCGCCGGAACACGACCTGGTCCT
>1879550|reference Deinococcus radiodurans NEB 479_9_contigs|length 31|copies 1
ACCTCGGTGCGGCGCTGCGGCGGGCGGCGGC
>1879550|reference Deinococcus radiodurans NEB 479_9_contigs|length 48|copies 3
ACCTCGGTGCGGCGCTGCGGCGGGCGGCGGCCCACACCGCGCCGGGCG
>1879550|reference Deinococcus radiodurans NEB 479_9_contigs|length 46|copies 57
ACCTCGTCGAACACGAACAGGTCAAAGGCCGCGAGGACCTTCTCCG
>1879550|reference Deinococcus radiodurans NEB 479_9_contigs|length 42|copies 1
ACCTCGTCGGCGATAAACAGCACGCCGTACTCGTCGCAAATC
>1879550|reference Deinococcus radiodurans NEB 479_9_contigs|length 46|copies 1
ACCTCGTGGGCGACCTGCAACCCGACGACATGAAGACCATTCAGGC
>1879550|reference Deinococcus radiodurans NEB 479_9_contigs|length 40|copies 1
ACCTCGTTCGGTACGTCCACGAACACGGCAAGCTCCCGGT
>1879550|reference Deinococcus radiodurans NEB 479_9_contigs|length 63|copies 1
ACCTCTAAAGTTAACGACCGCTCTACGAAAAAGGCCAAAAAGTCCAAACCGGATACTTTGAAG
>1879550|reference Deinococcus radiodurans NEB 479_9_contigs|length 31|copies 1
ACCTCTACACCCGCCAGGGGGCCTATGTGCG
>1879550|reference Deinococcus radiodurans NEB 479_9_contigs|length 18|copies 1
ACCTCTACGACGGCACCG
>1879550|reference Deinococcus radiodurans NEB 479_9_contigs|length 26|copies 1
ACCTCTACGACGGCACCGAGGAAGCC
>1879550|reference Deinococcus radiodurans NEB 479_9_contigs|length 41|copies 1
ACCTCTACGACGGCACCGAGGAAGCCGAGGCCGCCCATCTC
>1879550|reference Deinococcus radiodurans NEB 479_9_contigs|length 43|copies 7
ACCTCTACGACGGCACCGAGGAAGCCGAGGCCGCCCATCTCCA
>1879550|reference Deinococcus radiodurans NEB 479_9_contigs|length 25|copies 1
ACCTCTACGAGCAGGAAACGCCCGT
>1879550|reference Deinococcus radiodurans NEB 479_9_contigs|length 52|copies 1
ACCTCTACGAGCAGGAAACGCCCGTGACCGTCAACAACTTCGTGACGCTGGC
>1879550|reference Deinococcus radiodurans NEB 479_9_contigs|length 45|copies 1
ACCTCTACGCCGTGCAGGACGCCCTGACCGCCGCCGGATACGCGG
>1879550|reference Deinococcus radiodurans NEB 479_9_contigs|length 46|copies 1
ACCTCTACGCGGCGGCGACCAAAGTGGTCCGCGAAAATTATCATGG
>1879550|reference Deinococcus radiodurans NEB 479_9_contigs|length 37|copies 1
ACCTCTATTTCGGCTCGGGGGACCGCAGCCTCTACAG
>1879550|reference Deinococcus radiodurans NEB 479_9_contigs|length 36|copies 1
ACCTCTCCGGCGCTCTGGCGGGCGTGGACAAGCGTA
>1879550|reference Deinococcus radiodurans NEB 479_9_contigs|length 43|copies 3
ACCTCTGCGTCCAGAGGGTCATGGGCTGAATACACGGGTTCAC
>1879550|reference Deinococcus radiodurans NEB 479_9_contigs|length 37|copies 1
ACCTCTGTCGCCTTGAGGCCCTGCGAGCAGCAGAGGG
>1879550|reference Deinococcus radiodurans NEB 479_9_contigs|length 58|copies 1
ACCTGAAAAACCTTCAGGGCCAGGAATCCGACCCGAACGTGCTGCCGACCCTCACGCT
>1879550|reference Deinococcus radiodurans NEB 479_9_contigs|length 40|copies 1
ACCTGAAAAGTATGGCGGTACATCAGCGTCAGCGCGGCGA
>1879550|reference Deinococcus radiodurans NEB 479_9_contigs|length 37|copies 1
ACCTGAAAGATGCCGCCCGAGTTGTTCATGGTCACGT
>1879550|reference Deinococcus radiodurans NEB 479_9_contigs|length 49|copies 1
ACCTGAACACCGGGGCCGTCATCGCGTTGCGACTCGGACACGCCGACCT
>1879550|reference Deinococcus radiodurans NEB 479_9_contigs|length 48|copies 1
ACCTGAACGCGGATTCGGCCCAGGCGGTGCGCCGTCACGCCCAGGCGG
>1879550|reference Deinococcus radiodurans NEB 479_9_contigs|length 29|copies 4
ACCTGAACGGACCGCGGCTTTGAGGTGCA
>1879550|reference Deinococcus radiodurans NEB 479_9_contigs|length 30|copies 2
ACCTGAACGGACCGCGGCTTTGAGGTGCAG
>1879550|reference Deinococcus radiodurans NEB 479_9_contigs|length 45|copies 7
ACCTGAACTGGAAACAGTGGGCGGGCCGGGTCAACAAGTACCTCC
>1879550|reference Deinococcus radiodurans NEB 479_9_contigs|length 30|copies 2
ACCTGAATCTGGCCGCGACCCGCAAGGCCC
>1879550|reference Deinococcus radiodurans NEB 479_9_contigs|length 11|copies 1
ACCTGACCGAA
>1879550|reference Deinococcus radiodurans NEB 479_9_contigs|length 28|copies 1
ACCTGACCGAAGCCGAGTGGCTGCGCGC
>1879550|reference Deinococcus radiodurans NEB 479_9_contigs|length 15|copies 1
ACCTGACCGGCGCCC
>1879550|reference Deinococcus radiodurans NEB 479_9_contigs|length 43|copies 1
ACCTGACGCGCTCGCTGGGGGCCGAAACCCGCGTGTACGCCCG
>1879550|reference Deinococcus radiodurans NEB 479_9_contigs|length 45|copies 1
ACCTGACGCGCTCGCTGGGGGCCGAAACCCGCGTGTACGCCCGCG
>1879550|reference Deinococcus radiodurans NEB 479_9_contigs|length 46|copies 1
ACCTGACGCGCTCGCTGGGGGCCGAAACCCGCGTGTACGCCCGCGA
>1879550|reference Deinococcus radiodurans NEB 479_9_contigs|length 51|copies 1
ACCTGACTTACGGGGTGGGCGAATTCGCCCATGAACTGGGGGAGCGGGCCT
>1879550|reference Deinococcus radiodurans NEB 479_9_contigs|length 38|copies 1
ACCTGAGAGTAAGAGCCTATCCGGAAGGTGTGCGGATT
>1879550|reference Deinococcus radiodurans NEB 479_9_contigs|length 44|copies 1
ACCTGAGCAAGGCGCAGGACCTGAGTGCCAACACCACCGAATCC
>1879550|reference Deinococcus radiodurans NEB 479_9_contigs|length 44|copies 1
ACCTGAGCCGGGTCGATATCGAGCGCGTGGGTCCGCAGCGTGAC
>1879550|reference Deinococcus radiodurans NEB 479_9_contigs|length 41|copies 13
ACCTGATACAGCGGGTAGTTCCACGGCTCGATGCCCAGCAG
>1879550|reference Deinococcus radiodurans NEB 479_9_contigs|length 43|copies 1
ACCTGATACAGCGGGTAGTTCCACGGCTCGATGCCCAGCAGCA
>1879550|reference Deinococcus radiodurans NEB 479_9_contigs|length 48|copies 1
ACCTGATGACCGGCCTGGGCATGCCGATTTTCGTGGTGGACCGTCAGG
>1879550|reference Deinococcus radiodurans NEB 479_9_contigs|length 56|copies 2
ACCTGATGCACGCGGTGGGGCACTACCTTGCCGAGCGTTTCCCCGAAAAACGCATC
>1879550|reference Deinococcus radiodurans NEB 479_9_contigs|length 39|copies 1
ACCTGATTCTGATCGCGGTCGCCGGGCTGATGCTCACGG
>1879550|reference Deinococcus radiodurans NEB 479_9_contigs|length 44|copies 1
ACCTGATTGCGGGCACGGTGGCGCAGACGCACGGGGGCGAGGCG
>1879550|reference Deinococcus radiodurans NEB 479_9_contigs|length 34|copies 2
ACCTGCAAGACGTGTATGGCGTGCCCGTGCCGCT
>1879550|reference Deinococcus radiodurans NEB 479_9_contigs|length 45|copies 1
ACCTGCACAACCTGCAGGCGTCGTGGCCCGCGCAGGGGTTCAAGG
>1879550|reference Deinococcus radiodurans NEB 479_9_contigs|length 39|copies 1
ACCTGCACCAGGACGCGGCGGGCAACTGGGTTCACGGCC
>1879550|reference Deinococcus radiodurans NEB 479_9_contigs|length 40|copies 1
ACCTGCACCAGGACGCGGCGGGCAACTGGGTTCACGGCCC
>1879550|reference Deinococcus radiodurans NEB 479_9_contigs|length 25|copies 9
ACCTGCACCGCGAGCGGGCGCGGGA
>1879550|reference Deinococcus radiodurans NEB 479_9_contigs|length 26|copies 1
ACCTGCACCGCGAGCGGGCGCGGGAG
>1879550|reference Deinococcus radiodurans NEB 479_9_contigs|length 41|copies 1
ACCTGCACCGGGGCCTGGAACTCGCCCGCGAACTGGCCGAC
>1879550|reference Deinococcus radiodurans NEB 479_9_contigs|length 40|copies 1
ACCTGCACCTGTTCGGCGGGAAAGGACATGCGCGGCATGG
>1879550|reference Deinococcus radiodurans NEB 479_9_contigs|length 33|copies 1
ACCTGCACGAAGGCTCGGTGCTGACGCTGCCCG
>1879550|reference Deinococcus radiodurans NEB 479_9_contigs|length 33|copies 1
ACCTGCACGACGGGCAGGTGATCTACGGCGACC
>1879550|reference Deinococcus radiodurans NEB 479_9_contigs|length 40|copies 1
ACCTGCACGCCCTGCGGCGTCTGGGCACCCCGCGTGAGGT
>1879550|reference Deinococcus radiodurans NEB 479_9_contigs|length 41|copies 4
ACCTGCACGCCCTGCGGCGTCTGGGCACCCCGCGTGAGGTC
>1879550|reference Deinococcus radiodurans NEB 479_9_contigs|length 42|copies 1
ACCTGCACGCCCTGCTGGACCTGCCCACCCCCCCTGCCGACC
>1879550|reference Deinococcus radiodurans NEB 479_9_contigs|length 36|copies 1
ACCTGCACGGCGATCTCGCCGGAGCGCGGGCCGTGT
>1879550|reference Deinococcus radiodurans NEB 479_9_contigs|length 41|copies 1
ACCTGCACGGCGATCTCGCCGGAGCGCGGGCCGTGTGGTTG
>1879550|reference Deinococcus radiodurans NEB 479_9_contigs|length 40|copies 1
ACCTGCACGGGCGGGTGGACCTGCTGCGGGCGGTGGTGGA
>1879550|reference Deinococcus radiodurans NEB 479_9_contigs|length 44|copies 12
ACCTGCACTGACCCCCCCGCCGACTTCCGCGAAATCGTGTCCAG
>1879550|reference Deinococcus radiodurans NEB 479_9_contigs|length 42|copies 4
ACCTGCAGACCGGCCTGGCCGGTCTGCACTCGGCTCAACCAG
>1879550|reference Deinococcus radiodurans NEB 479_9_contigs|length 48|copies 4
ACCTGCCAAAGCCCCTGGTGGTGGGCGACGAACCGACCGACCCGGTAG
>1879550|reference Deinococcus radiodurans NEB 479_9_contigs|length 46|copies 1
ACCTGCCCCACGACTGCTGGGGTGGCGCTGCCCCCATAACCTCCTT
>1879550|reference Deinococcus radiodurans NEB 479_9_contigs|length 55|copies 2
ACCTGCCCCGCAATCAATCCCAAGCCGGGCACGCCGGGCGCTTCCTCCGAGCCGT
>1879550|reference Deinococcus radiodurans NEB 479_9_contigs|length 40|copies 1
ACCTGCCCGAGCGCGGCGCTCACCGCCGCCCCGCTCGATG
>1879550|reference Deinococcus radiodurans NEB 479_9_contigs|length 51|copies 1
ACCTGCCCGAGGACCAGAAGGCGCGGCTGCTGGAGGTCAACACGAAGCTGG
>1879550|reference Deinococcus radiodurans NEB 479_9_contigs|length 20|copies 1
ACCTGCCCGCCGACGCCCCC
>1879550|reference Deinococcus radiodurans NEB 479_9_contigs|length 61|copies 4
ACCTGCCCGCCGACGCCCCCACCTGGAACGCCACGCCGAAAAAGCAGGGGCCGTTCCCCGA
>1879550|reference Deinococcus radiodurans NEB 479_9_contigs|length 43|copies 1
ACCTGCCCTTCCCCTCGCAGGAACCCGAGCGTTGCCTGAGCGA
>1879550|reference Deinococcus radiodurans NEB 479_9_contigs|length 45|copies 1
ACCTGCCCTTCCCCTCGCAGGAACCCGAGCGTTGCCTGAGCGATA
>1879550|reference Deinococcus radiodurans NEB 479_9_contigs|length 45|copies 1
ACCTGCCGCTGACCGCCCGGGGCGACGCGCTCGGTCAGGTTGATG
>1879550|reference Deinococcus radiodurans NEB 479_9_contigs|length 12|copies 1
ACCTGCCGGACC
>1879550|reference Deinococcus radiodurans NEB 479_9_contigs|length 46|copies 1
ACCTGCCGGGTAAAGGGCCTCAGCGGTCCCGGCAGCCGGTCGATAT
>1879550|reference Deinococcus radiodurans NEB 479_9_contigs|length 42|copies 1
ACCTGCCTGAAACCACCGTCACCTGGAGCAGTGCCGTGTGCA
>1879550|reference Deinococcus radiodurans NEB 479_9_contigs|length 46|copies 7
ACCTGCCTGAGCGAGAGGGTCAGCCGCAGACGGGCGAGGACACGGG
>1879550|reference Deinococcus radiodurans NEB 479_9_contigs|length 19|copies 1
ACCTGCGAATAGACCCCGG
>1879550|reference Deinococcus radiodurans NEB 479_9_contigs|length 33|copies 1
ACCTGCGAGCGCAGCGCGGTGACGCGCGCAAAG
>1879550|reference Deinococcus radiodurans NEB 479_9_contigs|length 43|copies 1
ACCTGCGCAAGGTCACGCACACCATCCGCGACAAGCGGGCGAA
>1879550|reference Deinococcus radiodurans NEB 479_9_contigs|length 47|copies 1
ACCTGCGCCATGTGGTTGCTGTAGATGTGGCAGTCGCCCCCCGTCCA
>1879550|reference Deinococcus radiodurans NEB 479_9_contigs|length 26|copies 2
ACCTGCGCCGCGAGGCCGCGATGACG
>1879550|reference Deinococcus radiodurans NEB 479_9_contigs|length 36|copies 1
ACCTGCGCCGCGCGGTGCGGCAAGGACAGTTGCAGC
>1879550|reference Deinococcus radiodurans NEB 479_9_contigs|length 38|copies 3
ACCTGCGCCTCCAGAGCCAGTCGGTCGAAGGTGCGCGC
>1879550|reference Deinococcus radiodurans NEB 479_9_contigs|length 30|copies 5
ACCTGCGCCTGACCGCGGAAAGCGAACTGG
>1879550|reference Deinococcus radiodurans NEB 479_9_contigs|length 46|copies 1
ACCTGCGCCTGACCGCGGAAAGCGAACTGGGCGTGCTGGCGGTGGA
>1879550|reference Deinococcus radiodurans NEB 479_9_contigs|length 47|copies 1
ACCTGCGCCTGACCGCGGAAAGCGAACTGGGCGTGCTGGCGGTGGAC
>1879550|reference Deinococcus radiodurans NEB 479_9_contigs|length 48|copies 2
ACCTGCGCCTGACCGCGGAAAGCGAACTGGGCGTGCTGGCGGTGGACA
>1879550|reference Deinococcus radiodurans NEB 479_9_contigs|length 37|copies 1
ACCTGCGCGAAATCCGGCGACTGACCCAGGAACTCGG
>1879550|reference Deinococcus radiodurans NEB 479_9_contigs|length 56|copies 1
ACCTGCGCGGTCCCCTGGCCGAGACCCGGCTGGTGGGCAAGCAGGGAGACGCCCTG
>1879550|reference Deinococcus radiodurans NEB 479_9_contigs|length 44|copies 1
ACCTGCGCGTCCAGCGTTTCCGTGCCCCCCAGCAGCCGAATCTG
>1879550|reference Deinococcus radiodurans NEB 479_9_contigs|length 41|copies 1
ACCTGCGCGTGCAGGTCGATGCCCGGCAGCGCGCCCTGATC
>1879550|reference Deinococcus radiodurans NEB 479_9_contigs|length 42|copies 1
ACCTGCGGGCGCTGGTGGCCCTGCCGAGCGTGTCCGCACAGG
>1879550|reference Deinococcus radiodurans NEB 479_9_contigs|length 48|copies 1
ACCTGCGTCTTTCCCAGGGTGTTGACTCCTGCTGATGTGACCCGTTGA
>1879550|reference Deinococcus radiodurans NEB 479_9_contigs|length 8|copies 1
ACCTGCTC
>1879550|reference Deinococcus radiodurans NEB 479_9_contigs|length 44|copies 1
ACCTGCTCCACGTCGCGGATACGCAGAAAGACGTTGGTGTAGAC
>1879550|reference Deinococcus radiodurans NEB 479_9_contigs|length 46|copies 5
ACCTGCTCCACGTCGCGGATACGCAGAAAGACGTTGGTGTAGACGC
>1879550|reference Deinococcus radiodurans NEB 479_9_contigs|length 47|copies 5
ACCTGCTCCACGTCGCGGATACGCAGAAAGACGTTGGTGTAGACGCC
>1879550|reference Deinococcus radiodurans NEB 479_9_contigs|length 34|copies 1
ACCTGCTCCAGCAGGAAGCCGCGTTGCAGGAAGT
>1879550|reference Deinococcus radiodurans NEB 479_9_contigs|length 49|copies 1
ACCTGCTCGAAGGGGTGGAGTTCTACGGCGAATCGACCGACGGCGCCCT
>1879550|reference Deinococcus radiodurans NEB 479_9_contigs|length 25|copies 1
ACCTGCTCGACATGGGCCTGTCCGG
>1879550|reference Deinococcus radiodurans NEB 479_9_contigs|length 34|copies 1
ACCTGCTCGACATGGGCCTGTCCGGGCAGCAACT
>1879550|reference Deinococcus radiodurans NEB 479_9_contigs|length 43|copies 1
ACCTGCTCGCGGATGCTGGCGAGGTCCACGTACTCGTCGGCGG
>1879550|reference Deinococcus radiodurans NEB 479_9_contigs|length 31|copies 1
ACCTGCTCGGCGCCCGCGAGGTGACGGTCAG
>1879550|reference Deinococcus radiodurans NEB 479_9_contigs|length 48|copies 1
ACCTGCTCGGGGTGGGTCTCGACGTGCTTGCTGATCACCACCTCGCCG
>1879550|reference Deinococcus radiodurans NEB 479_9_contigs|length 38|copies 1
ACCTGCTCTCGGCGCTGGCGCTCTACAACTACTCCACC
>1879550|reference Deinococcus radiodurans NEB 479_9_contigs|length 14|copies 1
ACCTGCTGACCCCG
>1879550|reference Deinococcus radiodurans NEB 479_9_contigs|length 43|copies 1
ACCTGCTGCAACTCACCAAGCCCGACGTGATTCGCACCGTCCA
>1879550|reference Deinococcus radiodurans NEB 479_9_contigs|length 33|copies 4
ACCTGCTGCACCTCGCGGCACAAGTCATAGACC
>1879550|reference Deinococcus radiodurans NEB 479_9_contigs|length 45|copies 1
ACCTGCTGCCCAGCGGCATCACGCCGGTCAGCTCCAGCTTCACGT
>1879550|reference Deinococcus radiodurans NEB 479_9_contigs|length 36|copies 1
ACCTGCTGCCCGAGCGTGAGCAGCTCTGGCGCGGGG
>1879550|reference Deinococcus radiodurans NEB 479_9_contigs|length 30|copies 1
ACCTGCTGCGGATCGCGGGTTCCCTGGTTA
>1879550|reference Deinococcus radiodurans NEB 479_9_contigs|length 38|copies 1
ACCTGCTGCGGATCGCGGGTTCCCTGGTTACGGGCACC
>1879550|reference Deinococcus radiodurans NEB 479_9_contigs|length 39|copies 4
ACCTGCTGCGGATCGCGGGTTCCCTGGTTACGGGCACCG
>1879550|reference Deinococcus radiodurans NEB 479_9_contigs|length 40|copies 1
ACCTGCTGCGGATCGCGGGTTCCCTGGTTACGGGCACCGT
>1879550|reference Deinococcus radiodurans NEB 479_9_contigs|length 41|copies 1
ACCTGCTGCGGCTGGATGTTCAGGTTCGGTCAGACGGGCAC
>1879550|reference Deinococcus radiodurans NEB 479_9_contigs|length 47|copies 1
ACCTGCTGCGGGCGGTGGTGGATGAGTACCCGAACGCCCACTTCCTG
>1879550|reference Deinococcus radiodurans NEB 479_9_contigs|length 10|copies 1
ACCTGCTGGC
>1879550|reference Deinococcus radiodurans NEB 479_9_contigs|length 42|copies 1
ACCTGCTGGCCGCCCGTGAGCAGGAACAGGCGCTGACCCAGG
>1879550|reference Deinococcus radiodurans NEB 479_9_contigs|length 12|copies 1
ACCTGCTGGGCC
>1879550|reference Deinococcus radiodurans NEB 479_9_contigs|length 17|copies 1
ACCTGCTGGGCCACACC
>1879550|reference Deinococcus radiodurans NEB 479_9_contigs|length 42|copies 10
ACCTGCTGGGCCACACCCTGAGCGTCATCGTGCTGAAATCCG
>1879550|reference Deinococcus radiodurans NEB 479_9_contigs|length 43|copies 1
ACCTGCTGGGCGACGCCGACGAGGGCGAAGACAAGTTGCAGGC
>1879550|reference Deinococcus radiodurans NEB 479_9_contigs|length 46|copies 1
ACCTGCTGGGGCCGGAACACCGGGGCTACCGCGAGGCGCTGGGCAT
>1879550|reference Deinococcus radiodurans NEB 479_9_contigs|length 45|copies 1
ACCTGCTGGTGAGCGGACTCTGGGGGCAATTGGTGGGGGGCGTGG
>1879550|reference Deinococcus radiodurans NEB 479_9_contigs|length 47|copies 1
ACCTGCTGGTGAGCGGACTCTGGGGGCAATTGGTGGGGGGCGTGGTA
>1879550|reference Deinococcus radiodurans NEB 479_9_contigs|length 48|copies 2
ACCTGCTGGTGAGCGGACTCTGGGGGCAATTGGTGGGGGGCGTGGTAG
>1879550|reference Deinococcus radiodurans NEB 479_9_contigs|length 49|copies 1
ACCTGCTGGTGAGCGGACTCTGGGGGCAATTGGTGGGGGGCGTGGTAGT
>1879550|reference Deinococcus radiodurans NEB 479_9_contigs|length 44|copies 1
ACCTGCTTGCCCGCAAATGCGGCGGGCATGTTGGCCGGGTCAAT
>1879550|reference Deinococcus radiodurans NEB 479_9_contigs|length 31|copies 1
ACCTGGAAAACGCCCGCGACGCTCTGACCGC
>1879550|reference Deinococcus radiodurans NEB 479_9_contigs|length 40|copies 2
ACCTGGAAAGCACCCAGGCCCTCCAACGAGAGATCGAGCA
>1879550|reference Deinococcus radiodurans NEB 479_9_contigs|length 45|copies 1
ACCTGGAAAGCACCCAGGCCCTCCAACGAGAGATCGAGCAGGCAG
>1879550|reference Deinococcus radiodurans NEB 479_9_contigs|length 47|copies 1
ACCTGGAAAGCACCCAGGCCCTCCAACGAGAGATCGAGCAGGCAGGC
>1879550|reference Deinococcus radiodurans NEB 479_9_contigs|length 54|copies 1
ACCTGGAACATGGCCCGGAAGTCGTCCACGAGGGGCTGAAAGTCGCCGCTGCCG
>1879550|reference Deinococcus radiodurans NEB 479_9_contigs|length 46|copies 1
ACCTGGAAGCGACCCGCGCCGTGGCCCGTGAGGTGGACCTGCCCGT
>1879550|reference Deinococcus radiodurans NEB 479_9_contigs|length 35|copies 1
ACCTGGAAGGCCCGAACTGCACGGTGTTCGACGTG
>1879550|reference Deinococcus radiodurans NEB 479_9_contigs|length 54|copies 1
ACCTGGACCGTCGCCTGGCCGCCGATCCTCAGCCTTACGGGTCCTTTACCCGCG
>1879550|reference Deinococcus radiodurans NEB 479_9_contigs|length 49|copies 1
ACCTGGACGCAGGTGTTCCAGCAGTCGAACCGCCAGTACACCAAACCCA
>1879550|reference Deinococcus radiodurans NEB 479_9_contigs|length 40|copies 1
ACCTGGAGCAGCGGGTCCTCGGCCAGCGCAAGAAGGTGGT
>1879550|reference Deinococcus radiodurans NEB 479_9_contigs|length 49|copies 6
ACCTGGAGCAGCGGGTCCTCGGCCAGCGCAAGAAGGTGGTCCCGATTCC
>1879550|reference Deinococcus radiodurans NEB 479_9_contigs|length 50|copies 1
ACCTGGAGCAGCGGGTCCTCGGCCAGCGCAAGAAGGTGGTCCCGATTCCC
>1879550|reference Deinococcus radiodurans NEB 479_9_contigs|length 51|copies 1
ACCTGGAGCAGCGGGTCCTCGGCCAGCGCAAGAAGGTGGTCCCGATTCCCC
>1879550|reference Deinococcus radiodurans NEB 479_9_contigs|length 23|copies 1
ACCTGGAGCGCGAATCGGCGCAG
>1879550|reference Deinococcus radiodurans NEB 479_9_contigs|length 42|copies 6
ACCTGGAGCGCGAATCGGCGCAGGAACGGGTGGCGGCGCATG
>1879550|reference Deinococcus radiodurans NEB 479_9_contigs|length 43|copies 1
ACCTGGAGCGCGAATCGGCGCAGGAACGGGTGGCGGCGCATGT
>1879550|reference Deinococcus radiodurans NEB 479_9_contigs|length 40|copies 1
ACCTGGCCACCCCGCTGGCTCATCGCCGATGACGTCGGGC
>1879550|reference Deinococcus radiodurans NEB 479_9_contigs|length 46|copies 2
ACCTGGCCCCAGTGGTAGGCGTTGTGGACCGCGAGGTCGGTCAGCA
>1879550|reference Deinococcus radiodurans NEB 479_9_contigs|length 33|copies 1
ACCTGGCCGACCGGCTGGAGACGCATCTGCTGA
>1879550|reference Deinococcus radiodurans NEB 479_9_contigs|length 44|copies 1
ACCTGGCGCGAGGAAGACCCAGCGGTGACAGCGCAGTTGCCCGA
>1879550|reference Deinococcus radiodurans NEB 479_9_contigs|length 35|copies 1
ACCTGGCGCGGCGGCTGGTGTGGCCGCTGGCGGCG
>1879550|reference Deinococcus radiodurans NEB 479_9_contigs|length 42|copies 7
ACCTGGCGGTGATCGCGGGGATCAACGAGTCCACCATGAGTC
>1879550|reference Deinococcus radiodurans NEB 479_9_contigs|length 45|copies 1
ACCTGGGAAGGACTGGGAGGCGAGAAGCTGAGGCCTCGCCACTTC
>1879550|reference Deinococcus radiodurans NEB 479_9_contigs|length 45|copies 2
ACCTGGGCGAGAACGCGGGCGGGCCGATGTGCTTCAAGTACGGCG
>1879550|reference Deinococcus radiodurans NEB 479_9_contigs|length 47|copies 3
ACCTGGGCGCCGGTCAGAGACACCACCATCATCACGTTGCCAAAAGG
>1879550|reference Deinococcus radiodurans NEB 479_9_contigs|length 45|copies 1
ACCTGGGCGCGGTCCGGGCGGTCACGGCCAGCACCTCACGCCAGG
>1879550|reference Deinococcus radiodurans NEB 479_9_contigs|length 45|copies 1
ACCTGGGCGTCATCGCGGCCCGGGAAGGCCGCTACCCCGAGGCGC
>1879550|reference Deinococcus radiodurans NEB 479_9_contigs|length 38|copies 2
ACCTGGGCTGGGGAAAGCTCCAGCACGGCCACGGGCGT
>1879550|reference Deinococcus radiodurans NEB 479_9_contigs|length 41|copies 1
ACCTGGGGCACGCGCTGGACAACACCCTCATTGACACCCTG
>1879550|reference Deinococcus radiodurans NEB 479_9_contigs|length 48|copies 3
ACCTGGGGCGAGGCCTGGGGTGAAGCCTGCTGGACGACTGAGGCTCGT
>1879550|reference Deinococcus radiodurans NEB 479_9_contigs|length 49|copies 1
ACCTGGGGTTGGATTGACACCCGGAGAGGCCCAGTGGTCTTCTGCGATG
>1879550|reference Deinococcus radiodurans NEB 479_9_contigs|length 49|copies 1
ACCTGGGTGGCATCGTCGAACGGGTCTCCCAGGCGCAGGGCGGCCGTCT
>1879550|reference Deinococcus radiodurans NEB 479_9_contigs|length 42|copies 1
ACCTGGTCCACCAGCAGGGTCGTGACGGTCACGCCGTGGCGC
>1879550|reference Deinococcus radiodurans NEB 479_9_contigs|length 36|copies 1
ACCTGGTGCGTAACCACATCTTCAGTGACGCTGCTC
>1879550|reference Deinococcus radiodurans NEB 479_9_contigs|length 50|copies 1
ACCTGGTGGAAGACCCGGGGCGCCAGAACAAGTGGGGCGGGCTGCTGGTC
>1879550|reference Deinococcus radiodurans NEB 479_9_contigs|length 48|copies 1
ACCTGGTGTTTACCCTGGTCATTCCCATCCTGATCCTGAGTCCCAACG
>1879550|reference Deinococcus radiodurans NEB 479_9_contigs|length 58|copies 1
ACCTGTAGGCAGGGCGTGGAGGGGAAAGGGAGAAGGGGGGAGGGTTGCGGACCTTTCC
>1879550|reference Deinococcus radiodurans NEB 479_9_contigs|length 36|copies 10
ACCTGTATGAAGGCAGCGCCGACTACGAGCAGCGCT
>1879550|reference Deinococcus radiodurans NEB 479_9_contigs|length 42|copies 1
ACCTGTGGCCCGCGCTGCTGGTCGCCGGGCTGTCCTTTGCGG
>1879550|reference Deinococcus radiodurans NEB 479_9_contigs|length 42|copies 1
ACCTGTTCGACCACCCGGCCCTGGCTGTCGAGCGCGATCAGC
>1879550|reference Deinococcus radiodurans NEB 479_9_contigs|length 44|copies 1
ACCTGTTGCTGATCGCGGAACTTCGCGTCGGCTTTGGCTTCCTC
>1879550|reference Deinococcus radiodurans NEB 479_9_contigs|length 43|copies 2
ACCTGTTGTGGGACGTGGCCCCCGAGGACCGCTGGGCCGAAGC
>1879550|reference Deinococcus radiodurans NEB 479_9_contigs|length 42|copies 1
ACCTGTTTCAGAATCCGGCTGCGCGGCCCGTCTGCCGCCTCG
>1879550|reference Deinococcus radiodurans NEB 479_9_contigs|length 43|copies 1
ACCTGTTTCAGAATCCGGCTGCGCGGCCCGTCTGCCGCCTCGC
>1879550|reference Deinococcus radiodurans NEB 479_9_contigs|length 49|copies 1
ACCTGTTTCAGAATCCGGCTGCGCGGCCCGTCTGCCGCCTCGCTGCTGA
>1879550|reference Deinococcus radiodurans NEB 479_9_contigs|length 56|copies 1
ACCTTACCGCGCCCTCCCAGATTCTGGATGACCACGACCCGGAGAAAACGCCCGTA
>1879550|reference Deinococcus radiodurans NEB 479_9_contigs|length 31|copies 1
ACCTTCACCTGCCCCGCGACGACCATCGCTG
>1879550|reference Deinococcus radiodurans NEB 479_9_contigs|length 42|copies 1
ACCTTCACGCGGGTCAGGCGCTGAGCCGCCGGGCATACCCAA
>1879550|reference Deinococcus radiodurans NEB 479_9_contigs|length 30|copies 3
ACCTTCAGAAGACCGCGAACAGTCAGCCCC
>1879550|reference Deinococcus radiodurans NEB 479_9_contigs|length 31|copies 4
ACCTTCAGAAGACCGCGAACAGTCAGCCCCA
>1879550|reference Deinococcus radiodurans NEB 479_9_contigs|length 30|copies 2
ACCTTCAGAAGACCGCGAACAGTCGGCCCC
>1879550|reference Deinococcus radiodurans NEB 479_9_contigs|length 44|copies 1
ACCTTCAGCGGCGCGGCGGGCTGCCGGGCCACTGAAGCCCTGAA
>1879550|reference Deinococcus radiodurans NEB 479_9_contigs|length 31|copies 2
ACCTTCATCGGGTCCAGGCCCAGCGCGTAGA
>1879550|reference Deinococcus radiodurans NEB 479_9_contigs|length 24|copies 1
ACCTTCCAGACGCTCTGGCCCCCA
>1879550|reference Deinococcus radiodurans NEB 479_9_contigs|length 36|copies 5
ACCTTCCAGACGCTCTGGCCCCCAGAATCGTGTTGG
>1879550|reference Deinococcus radiodurans NEB 479_9_contigs|length 37|copies 2
ACCTTCCAGACGCTCTGGCCCCCAGAATCGTGTTGGT
>1879550|reference Deinococcus radiodurans NEB 479_9_contigs|length 48|copies 1
ACCTTCCCCGGTGGAAGATGGACGACGAGCAGAGCGATGAAAAAGCCC
>1879550|reference Deinococcus radiodurans NEB 479_9_contigs|length 48|copies 2
ACCTTCCCTGGTGGGAGATGCACGACGAGCAGCGCGATGAAAAAGCCC
>1879550|reference Deinococcus radiodurans NEB 479_9_contigs|length 15|copies 1
ACCTTCCGCGACCTG
>1879550|reference Deinococcus radiodurans NEB 479_9_contigs|length 45|copies 1
ACCTTCGCCCCGGTGCGGCTCGCCAGTTCGCTGACCTGCGCGGCC
>1879550|reference Deinococcus radiodurans NEB 479_9_contigs|length 46|copies 4
ACCTTCGCCCTCGCCAAGCGCCTGTTCGCCTACAACCCGGCGCTCT
>1879550|reference Deinococcus radiodurans NEB 479_9_contigs|length 52|copies 1
ACCTTCGGGCAAAAGTCGGCCATCACGCAGCCGGGGCAGTTGGGTTTGCGGG
>1879550|reference Deinococcus radiodurans NEB 479_9_contigs|length 57|copies 1
ACCTTCGGGGATTTCCGGTATTTTCCCGGCGCGAAGGGGAATGTCAGCGTGAACTGC
>1879550|reference Deinococcus radiodurans NEB 479_9_contigs|length 45|copies 1
ACCTTCGGTCTTACTGGCTGTCAGGAAAATCGCACAAGAATTATA
>1879550|reference Deinococcus radiodurans NEB 479_9_contigs|length 43|copies 1
ACCTTCGTCAATGCTCAGCGCCCGAATCGCCACGCTCGCCGGG
>1879550|reference Deinococcus radiodurans NEB 479_9_contigs|length 51|copies 2
ACCTTCGTCCTTGCTCAGCACGTACACGCTGGCTTCGAACTTGGTGTGGGG
>1879550|reference Deinococcus radiodurans NEB 479_9_contigs|length 40|copies 1
ACCTTCTGGCTTTCCTCGCCCGTGCTGCCAGCCTGTGCGG
>1879550|reference Deinococcus radiodurans NEB 479_9_contigs|length 51|copies 2
ACCTTCTTCAGCCCCAGGATGCGACGAGCCGACATCGAGGTGCCAAACCTC
>1879550|reference Deinococcus radiodurans NEB 479_9_contigs|length 50|copies 3
ACCTTCTTCATCCTGGGTGTGGGCGCCGAAAACCGCGAGTATCGTAAGCA
>1879550|reference Deinococcus radiodurans NEB 479_9_contigs|length 46|copies 1
ACCTTGAAAAAGCCGTGGACCTGCGGCGCGTGCAGCGTCATGGTGA
>1879550|reference Deinococcus radiodurans NEB 479_9_contigs|length 59|copies 1
ACCTTGAAAAAGCGGCCTTTCTGGTACAGGCGGGTCGGCACCAGCGTCAGGCCCTTTTG
>1879550|reference Deinococcus radiodurans NEB 479_9_contigs|length 62|copies 1
ACCTTGAAAAAGCGGCCTTTCTGGTACAGGCGGGTCGGCACCAGCGTCAGGCCCTTTTGCTC
>1879550|reference Deinococcus radiodurans NEB 479_9_contigs|length 57|copies 15
ACCTTGAAGGCCTCTGGAGCGACGCCCGGGTGCTCGACCTGTAAAGGTTCCAGACCG
>1879550|reference Deinococcus radiodurans NEB 479_9_contigs|length 58|copies 1
ACCTTGAAGGCCTCTGGAGCGACGCCCGGGTGCTCGACCTGTAAAGGTTCCAGACCGG
>1879550|reference Deinococcus radiodurans NEB 479_9_contigs|length 49|copies 1
ACCTTGACCGTATTGCGCACCTACCTGGGGCCGCTGAAAGGAGCGGTGG
>1879550|reference Deinococcus radiodurans NEB 479_9_contigs|length 39|copies 2
ACCTTGACGAGGTGCTGGCCGTACTCGATGTTCAGACCC
>1879550|reference Deinococcus radiodurans NEB 479_9_contigs|length 36|copies 1
ACCTTGACGGCGGGCTGGATTACCTGCGCTCGGTCA
>1879550|reference Deinococcus radiodurans NEB 479_9_contigs|length 50|copies 2
ACCTTGACGTCCGCCTGGCCATAAGTCGACGTGGGGCTGAAATACACCAC
>1879550|reference Deinococcus radiodurans NEB 479_9_contigs|length 49|copies 1
ACCTTGAGGGCGCTGATGATGCCGTTCTTGTCTTCGGCGAACTTTTGCT
>1879550|reference Deinococcus radiodurans NEB 479_9_contigs|length 39|copies 1
ACCTTGATTCCGGTCTGGCGCTCGAACTGCTGCACCACC
>1879550|reference Deinococcus radiodurans NEB 479_9_contigs|length 30|copies 2
ACCTTGCACACCTCGCGGCGCGAACTCCTG
>1879550|reference Deinococcus radiodurans NEB 479_9_contigs|length 34|copies 1
ACCTTGCACACCTCGCGGCGCGAACTCCTGTAGC
>1879550|reference Deinococcus radiodurans NEB 479_9_contigs|length 44|copies 5
ACCTTGCACACCTCGCGGCGCGAACTCCTGTAGCCCCAAATCCC
>1879550|reference Deinococcus radiodurans NEB 479_9_contigs|length 45|copies 11
ACCTTGCACACCTCGCGGCGCGAACTCCTGTAGCCCCAAATCCCC
>1879550|reference Deinococcus radiodurans NEB 479_9_contigs|length 44|copies 7
ACCTTGCCCCAGAGGCCCTTGGGATCGCTGGTAATGAGAAGGGT
>1879550|reference Deinococcus radiodurans NEB 479_9_contigs|length 49|copies 1
ACCTTGCCGCGCAGCAGCGGCTCGATTTTGCGGCGGGTCGTTTCCACTT
>1879550|reference Deinococcus radiodurans NEB 479_9_contigs|length 28|copies 1
ACCTTGCCGCGTCGGTCTACGTTCTGGA
>1879550|reference Deinococcus radiodurans NEB 479_9_contigs|length 39|copies 13
ACCTTGCCGCGTCGGTCTACGTTCTGGATGACCACGACC
>1879550|reference Deinococcus radiodurans NEB 479_9_contigs|length 45|copies 1
ACCTTGCCGCTTTCGAGCACGTACCCCCGGTGGGCGATGCCGAGG
>1879550|reference Deinococcus radiodurans NEB 479_9_contigs|length 45|copies 1
ACCTTGCCGTCGAAGCCGTCGATGGCGTCGGTCCAGCTCTGCACG
>1879550|reference Deinococcus radiodurans NEB 479_9_contigs|length 43|copies 1
ACCTTGCCTGCATTGTTCGTTGCGACCACCACGCGCCTGATTT
>1879550|reference Deinococcus radiodurans NEB 479_9_contigs|length 45|copies 1
ACCTTGCGGAAACGTTCGTTTTCGCAAGGTTCTTAGCGACTCATA
>1879550|reference Deinococcus radiodurans NEB 479_9_contigs|length 42|copies 2
ACCTTGCGGCGGCTGGGTTTGCTCAGCAGCGCGGCGACCTTG
>1879550|reference Deinococcus radiodurans NEB 479_9_contigs|length 56|copies 2
ACCTTGCGGTAGGGGGCCATGATGAACCCGAGGTCGTTGACCTTCGCATACGAGGA
>1879550|reference Deinococcus radiodurans NEB 479_9_contigs|length 46|copies 1
ACCTTGCTCATCACGCGGGCGACGGCGCGGGGTGGGCCGCCTTCCC
>1879550|reference Deinococcus radiodurans NEB 479_9_contigs|length 36|copies 1
ACCTTGGAGAGGTAGCCCGCCGGCACCCTTGTCCGC
>1879550|reference Deinococcus radiodurans NEB 479_9_contigs|length 41|copies 1
ACCTTGGAGAGGTAGCCCGCCGGCACCCTTGTCCGCGACGC
>1879550|reference Deinococcus radiodurans NEB 479_9_contigs|length 37|copies 1
ACCTTGGTCACGCGGTCGAGGCCGTCGTACTCGGTGC
>1879550|reference Deinococcus radiodurans NEB 479_9_contigs|length 41|copies 1
ACCTTGGTCACGCGGTCGAGGCCGTCGTACTCGGTGCGGGT
>1879550|reference Deinococcus radiodurans NEB 479_9_contigs|length 45|copies 3
ACCTTGTCCGTCTCGCGGCCCAGCAGAACGTCGGTCAGGTGCGCC
>1879550|reference Deinococcus radiodurans NEB 479_9_contigs|length 43|copies 1
ACCTTGTCGTCCGTGCCGAAATTGCCGCGTGCGAACTGCTCCC
>1879550|reference Deinococcus radiodurans NEB 479_9_contigs|length 47|copies 5
ACCTTGTGCCGGGGCTGGCCCTGAGCTGGACGCCCAACCGCGACGCG
>1879550|reference Deinococcus radiodurans NEB 479_9_contigs|length 48|copies 1
ACCTTGTGCCGGGGCTGGCCCTGAGCTGGACGCCCAACCGCGACGCGA
>1879550|reference Deinococcus radiodurans NEB 479_9_contigs|length 55|copies 13
ACCTTGTGCCGGGGCTGGCCCTGAGCTGGACGCCCAACCGCGACGCGACGAGCTG
>1879550|reference Deinococcus radiodurans NEB 479_9_contigs|length 44|copies 1
ACCTTTAGGCCGTGCTGTCAGGTGCTCAGACCTTGACCAGATAC
>1879550|reference Deinococcus radiodurans NEB 479_9_contigs|length 44|copies 1
ACCTTTCAGGCTGGCCCGCACGTCGGCGAGCATGGTGTAGAAGT
>1879550|reference Deinococcus radiodurans NEB 479_9_contigs|length 32|copies 1
ACCTTTCGACCTCCCTGCCCTCTCCTGACACA
>1879550|reference Deinococcus radiodurans NEB 479_9_contigs|length 39|copies 1
ACCTTTGTAAACAGTGACGCCCGCGACGCCGCTATTCAG
>1879550|reference Deinococcus radiodurans NEB 479_9_contigs|length 54|copies 1
ACCTTTTCCAAGGGCTGGGGGCTGGCGGGCGTGCGGGCGGGCTACCTGCTGGCC
>1879550|reference Deinococcus radiodurans NEB 479_9_contigs|length 40|copies 1
ACCTTTTCCACCGCGCCGGTCCCGAGGTCGATAAAGACAG
>1879550|reference Deinococcus radiodurans NEB 479_9_contigs|length 42|copies 1
ACCTTTTCGGGCTGCACGATCACGCGCACCTCGCGCCCGGCC
>1879550|reference Deinococcus radiodurans NEB 479_9_contigs|length 31|copies 1
ACCTTTTTGCCATTCGCGGGCGTCCACCCAG
>1879550|reference Deinococcus radiodurans NEB 479_9_contigs|length 49|copies 5
ACGAAACCGCCAAGAAACTGGCCCGCATGTTCCGCGAGAACTTCAAGCG
>1879550|reference Deinococcus radiodurans NEB 479_9_contigs|length 61|copies 1
ACGAAATCGTGGGCGAAAACAGCACCAGCCGCGTGCTGCTCAAGCCCGCAGGTCCCGGTAC
>1879550|reference Deinococcus radiodurans NEB 479_9_contigs|length 31|copies 1
ACGAACACGCGCTCGCGGTTGCGCAGGCCCG
>1879550|reference Deinococcus radiodurans NEB 479_9_contigs|length 56|copies 1
ACGAACACGCGCTCGCGGTTGCGCAGGCCCGGCAGCATCGAGTTGCCGTCCACCCC
>1879550|reference Deinococcus radiodurans NEB 479_9_contigs|length 57|copies 1
ACGAACACGCGCTCGCGGTTGCGCAGGCCCGGCAGCATCGAGTTGCCGTCCACCCCC
>1879550|reference Deinococcus radiodurans NEB 479_9_contigs|length 45|copies 5
ACGAACATAATCTCGCGCTGGCCTTCGTGCTGGGGTCGCTGTTTA
>1879550|reference Deinococcus radiodurans NEB 479_9_contigs|length 14|copies 1
ACGAACCTGGTGCG
>1879550|reference Deinococcus radiodurans NEB 479_9_contigs|length 48|copies 1
ACGAACGCCCCGCCCGAATGCTTGAGCAGCAGCAGCGCAAACAGGGCC
>1879550|reference Deinococcus radiodurans NEB 479_9_contigs|length 43|copies 1
ACGAACGTCAGTCTCATCTCTCACGAAAGCAAGGAACCCGGAG
>1879550|reference Deinococcus radiodurans NEB 479_9_contigs|length 45|copies 1
ACGAACTCGCCTCACTTCAGCGGCGATGCGCTCCACACCCCACTG
>1879550|reference Deinococcus radiodurans NEB 479_9_contigs|length 31|copies 1
ACGAACTCGCGCTCGCGGATGCTCAGGACCA
>1879550|reference Deinococcus radiodurans NEB 479_9_contigs|length 42|copies 1
ACGAACTCGCGCTCGCGGATGCTCAGGACCACCGAGCGGGCC
>1879550|reference Deinococcus radiodurans NEB 479_9_contigs|length 44|copies 1
ACGAACTCTCCCTTGCCGATCTTGACCGTCAGGTTATCCAGGGC
>1879550|reference Deinococcus radiodurans NEB 479_9_contigs|length 30|copies 1
ACGAACTGATGGTCGCGGGCGTGGTGCGCC
>1879550|reference Deinococcus radiodurans NEB 479_9_contigs|length 36|copies 6
ACGAACTGCACGAAGCCCTCGGCGTGTGCCAGCTTG
>1879550|reference Deinococcus radiodurans NEB 479_9_contigs|length 31|copies 1
ACGAACTGCTCGCCGCGGTCCGCGCCCGCCC
>1879550|reference Deinococcus radiodurans NEB 479_9_contigs|length 13|copies 1
ACGAAGAATGCGG
>1879550|reference Deinococcus radiodurans NEB 479_9_contigs|length 40|copies 1
ACGAAGCACGCACCACGGCCGCCACTCCCAAGGTGGGCCG
>1879550|reference Deinococcus radiodurans NEB 479_9_contigs|length 43|copies 3
ACGAAGCCCTCGGCGTGTGCCAGCTTGCTCTCAAACAGGGCGT
>1879550|reference Deinococcus radiodurans NEB 479_9_contigs|length 42|copies 1
ACGAAGCTGTAGCGCAGGCCCTCGCCGGGCATCACCCGCAGG
>1879550|reference Deinococcus radiodurans NEB 479_9_contigs|length 40|copies 1
ACGAAGGAATGGACCATCAGTACCGCGAGTACCCCAGCGG
>1879550|reference Deinococcus radiodurans NEB 479_9_contigs|length 43|copies 1
ACGAAGGCCACGGCGGCACGTGGCACGTCCCGGGTCCGGGCCG
>1879550|reference Deinococcus radiodurans NEB 479_9_contigs|length 17|copies 1
ACGAAGGCGACTTCGCG
>1879550|reference Deinococcus radiodurans NEB 479_9_contigs|length 30|copies 2
ACGAAGGCGACTTCGCGGTGGTGTTCGCCG
>1879550|reference Deinococcus radiodurans NEB 479_9_contigs|length 44|copies 1
ACGAAGGCGACTTCGCGGTGGTGTTCGCCGCGATGGGTCTGACC
>1879550|reference Deinococcus radiodurans NEB 479_9_contigs|length 45|copies 6
ACGAAGGCGACTTCGCGGTGGTGTTCGCCGCGATGGGTCTGACCC
>1879550|reference Deinococcus radiodurans NEB 479_9_contigs|length 46|copies 1
ACGAAGGCGACTTCGCGGTGGTGTTCGCCGCGATGGGTCTGACCCA
>1879550|reference Deinococcus radiodurans NEB 479_9_contigs|length 33|copies 1
ACGAAGGTAAGGTCGCGGCGTCCTCCACCCACG
>1879550|reference Deinococcus radiodurans NEB 479_9_contigs|length 49|copies 1
ACGAAGGTAAGGTCGCGGCGTCCTCCACCCACGCTGAGACGCTCCGGGG
>1879550|reference Deinococcus radiodurans NEB 479_9_contigs|length 40|copies 1
ACGAAGTGCTGGAAATGCACGACCGCCTGATGCTGACCTA
>1879550|reference Deinococcus radiodurans NEB 479_9_contigs|length 47|copies 1
ACGAAGTGGGAAAAAAGGCAACGTCATCTCAGTGACGAAGCGTACCA
>1879550|reference Deinococcus radiodurans NEB 479_9_contigs|length 61|copies 1
ACGAAGTTGCTCAGGAAGTGCTCCACCCCGAAGTTGTTCATGGCCGAGCCGAAGAACACCG
>1879550|reference Deinococcus radiodurans NEB 479_9_contigs|length 62|copies 1
ACGAATCTGCACCTGCCGTTCCCCTCGCAAGGTGCAGCGCACCACCGGGGCCACCGAGCGGG
>1879550|reference Deinococcus radiodurans NEB 479_9_contigs|length 53|copies 1
ACGAATGGGCAGTTCGCGGTGGCCCCGGTCAATCAGCACCGCCAGCTGGATGC
>1879550|reference Deinococcus radiodurans NEB 479_9_contigs|length 26|copies 1
ACGAATTGCGGCGGCTCACGACCTCG
>1879550|reference Deinococcus radiodurans NEB 479_9_contigs|length 37|copies 1
ACGAATTGCGGCGGCTCACGACCTCGATTAAGGCGGG
>1879550|reference Deinococcus radiodurans NEB 479_9_contigs|length 38|copies 2
ACGAATTGCGGCGGCTCACGACCTCGATTAAGGCGGGC
>1879550|reference Deinococcus radiodurans NEB 479_9_contigs|length 34|copies 1
ACGACAACAACAAAAACCGCGAGTACAAGGAAAT
>1879550|reference Deinococcus radiodurans NEB 479_9_contigs|length 39|copies 1
ACGACACCGCGCAGGTGCTGATCGCCACCACCCGCCGCG
>1879550|reference Deinococcus radiodurans NEB 479_9_contigs|length 43|copies 1
ACGACACGCTGGACGACGCCATCAAACTGGCGAAGATGGGACG
>1879550|reference Deinococcus radiodurans NEB 479_9_contigs|length 50|copies 1
ACGACAGCGACCCCGCCGCCTACGCCGAGTACCCTGGCCGACATGACCAG
>1879550|reference Deinococcus radiodurans NEB 479_9_contigs|length 47|copies 1
ACGACATCCGCTCCCAGCCCGCTGATATTCCCCGCGTAATACTTTCG
>1879550|reference Deinococcus radiodurans NEB 479_9_contigs|length 42|copies 2
ACGACATTCTGCCTCTGGCGCTAGTCATCTTACCGCCCCTGT
>1879550|reference Deinococcus radiodurans NEB 479_9_contigs|length 25|copies 1
ACGACCACCAGCACGACGAGCACCA
>1879550|reference Deinococcus radiodurans NEB 479_9_contigs|length 44|copies 1
ACGACCACGTACCCGCTCTCGAACGCCACCTGAAACGCCAGATA
>1879550|reference Deinococcus radiodurans NEB 479_9_contigs|length 49|copies 1
ACGACCACGTACCCGCTCTCGAACGCCACCTGAAACGCCAGATATTTGG
>1879550|reference Deinococcus radiodurans NEB 479_9_contigs|length 47|copies 1
ACGACCACTTCCCGCTGGTGGTCTTCCAGACGGGCAGCGGCACCCAG
>1879550|reference Deinococcus radiodurans NEB 479_9_contigs|length 45|copies 2
ACGACCAGCCGGACCTCGCCCGCCCGAATCTGCCGCCACGTTTCT
>1879550|reference Deinococcus radiodurans NEB 479_9_contigs|length 57|copies 1
ACGACCAGCGCGTCGCGGGGCACGGCCTTCCCGAACCTGATCGCCAGTTGCGGTGGG
>1879550|reference Deinococcus radiodurans NEB 479_9_contigs|length 39|copies 1
ACGACCCCCTGCTCGCGGGCCGCGCCATCGACCTGAGCG
>1879550|reference Deinococcus radiodurans NEB 479_9_contigs|length 37|copies 1
ACGACCCGCACCGCCGCGCCCGCGTGGCCGCCGTGCT
>1879550|reference Deinococcus radiodurans NEB 479_9_contigs|length 46|copies 2
ACGACCCGGATGCCGAGACCAGCGAAGCCACCGACCTCACGCCGGG
>1879550|reference Deinococcus radiodurans NEB 479_9_contigs|length 44|copies 1
ACGACCCTGCCGAAGTGGAGCCGCTGCTGCGCGAGGCCGGATTC
>1879550|reference Deinococcus radiodurans NEB 479_9_contigs|length 45|copies 1
ACGACCCTGCCGAAGTGGAGCCGCTGCTGCGCGAGGCCGGATTCG
>1879550|reference Deinococcus radiodurans NEB 479_9_contigs|length 31|copies 1
ACGACCGCCAGGGCCAGGGCCGGGGTGTGGG
>1879550|reference Deinococcus radiodurans NEB 479_9_contigs|length 50|copies 3
ACGACCGCCAGGGCCAGGGCCGGGGTGTGGGCCGTCAGGGCGACATGAAC
>1879550|reference Deinococcus radiodurans NEB 479_9_contigs|length 46|copies 1
ACGACCTCGAAATACAGGTCGGCGCCGTTCAGGTGCGCTTCGTAGA
>1879550|reference Deinococcus radiodurans NEB 479_9_contigs|length 39|copies 1
ACGACCTCGACGTGGCGCTGGGCGACGTGATGACCCGTG
>1879550|reference Deinococcus radiodurans NEB 479_9_contigs|length 44|copies 1
ACGACCTCGCGGTGGTGCAGGTCGGCGTGCCGAAGGGAACGCCC
>1879550|reference Deinococcus radiodurans NEB 479_9_contigs|length 43|copies 14
ACGACCTCGTTCGGTACGTCCACGAACACGGCAAGCTCCCGGT
>1879550|reference Deinococcus radiodurans NEB 479_9_contigs|length 39|copies 1
ACGACCTGATTCTGCTGGCCCAGCCGGACGCTTACGCCA
>1879550|reference Deinococcus radiodurans NEB 479_9_contigs|length 37|copies 1
ACGACCTGCGCGGCAAACATGTGCTGCTCACGGGAGG
>1879550|reference Deinococcus radiodurans NEB 479_9_contigs|length 26|copies 1
ACGACCTGCGGGCGCTGGTGGCCCTG
>1879550|reference Deinococcus radiodurans NEB 479_9_contigs|length 46|copies 1
ACGACCTTGTCTTCAATCACTTCTTCGAGGGCGTCCCACACGCTGT
>1879550|reference Deinococcus radiodurans NEB 479_9_contigs|length 50|copies 1
ACGACGAAAGAAGAACTGTTCGAGGCGGCGATGGGCCTGCACGACTACGG
>1879550|reference Deinococcus radiodurans NEB 479_9_contigs|length 41|copies 6
ACGACGAAATCATCCTGGCGCACCGCGATGGCGAATGGACG
>1879550|reference Deinococcus radiodurans NEB 479_9_contigs|length 41|copies 2
ACGACGACAGCACCCAGGACGGTGGCAATGAGGATTTCGAC
>1879550|reference Deinococcus radiodurans NEB 479_9_contigs|length 25|copies 1
ACGACGACCGCGACGCCGACACCTT
>1879550|reference Deinococcus radiodurans NEB 479_9_contigs|length 49|copies 1
ACGACGACCTGATCGACGATTCCGACCGGCGCCGGGGTCAGGAAACGGC
>1879550|reference Deinococcus radiodurans NEB 479_9_contigs|length 46|copies 1
ACGACGACCTTGCCGCCGCCCGCCACCGCCGTCATCAGGCTGTTGA
>1879550|reference Deinococcus radiodurans NEB 479_9_contigs|length 47|copies 1
ACGACGAGCAGAGCGATGAAAAAGCCCATATCCAGCTGCTCATCCCG
>1879550|reference Deinococcus radiodurans NEB 479_9_contigs|length 34|copies 1
ACGACGAGGTTGGGCGCCGCGAAACGCACGACCT
>1879550|reference Deinococcus radiodurans NEB 479_9_contigs|length 46|copies 2
ACGACGAGTTCATCGCGGAGATTTTCCCCGCCATCGACGAGATCGC
>1879550|reference Deinococcus radiodurans NEB 479_9_contigs|length 47|copies 1
ACGACGAGTTCATCGCGGAGATTTTCCCCGCCATCGACGAGATCGCC
>1879550|reference Deinococcus radiodurans NEB 479_9_contigs|length 45|copies 2
ACGACGCCGTGGGCGACAAACAGACGCTGCACAACCTCTTCGACC
>1879550|reference Deinococcus radiodurans NEB 479_9_contigs|length 43|copies 1
ACGACGCCTTCGACGACCTCGCCGCCCAGATTCGGGCCGCCCG
>1879550|reference Deinococcus radiodurans NEB 479_9_contigs|length 30|copies 1
ACGACGCGCACTTCGCGGGCGGCGCGGGCG
>1879550|reference Deinococcus radiodurans NEB 479_9_contigs|length 44|copies 1
ACGACGCGCACTTCGCGGGCGGCGCGGGCGTGCGGGTGGACACC
>1879550|reference Deinococcus radiodurans NEB 479_9_contigs|length 41|copies 1
ACGACGGACAGGGCCTGGACTACGCCCGGATTCGTGAGCGG
>1879550|reference Deinococcus radiodurans NEB 479_9_contigs|length 29|copies 1
ACGACGGCGGGTACGCAGTGCAGGACTAC
>1879550|reference Deinococcus radiodurans NEB 479_9_contigs|length 45|copies 3
ACGACGGCGGGTACGCAGTGCAGGACTACCGGGCGGTGCGTGGGG
>1879550|reference Deinococcus radiodurans NEB 479_9_contigs|length 46|copies 1
ACGACGGCTGCGCGGTGATTCTGGTGGCCCGCGAGTAGACCTCCGC
>1879550|reference Deinococcus radiodurans NEB 479_9_contigs|length 49|copies 1
ACGACGGGCAGTTCGCCCAGGGGCAAGGTGCAGTACGACGCCTCATGGT
>1879550|reference Deinococcus radiodurans NEB 479_9_contigs|length 50|copies 1
ACGACGGTGATTGACAAGTTCGAGACAGTGGCCCGCGAGAAGCTGAAAGT
>1879550|reference Deinococcus radiodurans NEB 479_9_contigs|length 38|copies 1
ACGACGTGATCTATTTCGCCATGACGGACCGCTTCGCC
>1879550|reference Deinococcus radiodurans NEB 479_9_contigs|length 47|copies 1
ACGACGTGATTTACAGCGCCGAGGTGCGGGCGACGCTGCGCAAAGTC
>1879550|reference Deinococcus radiodurans NEB 479_9_contigs|length 43|copies 1
ACGACGTGGCCTACATCCGCTTTGCCAGTGTCTACCGCGACTT
>1879550|reference Deinococcus radiodurans NEB 479_9_contigs|length 19|copies 1
ACGACGTGGCGGGCTACAC
>1879550|reference Deinococcus radiodurans NEB 479_9_contigs|length 50|copies 1
ACGACGTTTACCCTGAACACCACGTACCTCGTCGGCAGTCGGCACGAGAG
>1879550|reference Deinococcus radiodurans NEB 479_9_contigs|length 45|copies 1
ACGACTATTTTCAGGTGGACCCCATGCTCGGCGGCAACGAGGCGC
>1879550|reference Deinococcus radiodurans NEB 479_9_contigs|length 38|copies 1
ACGACTCCATCGTGGTGGCCGAGAACGTGCAGCGCTAC
>1879550|reference Deinococcus radiodurans NEB 479_9_contigs|length 45|copies 7
ACGACTGCCTCGACCAAGAGGGCTTCGGCTGGACGCGCCAGTTGC
>1879550|reference Deinococcus radiodurans NEB 479_9_contigs|length 51|copies 1
ACGACTTCACGGCTCAGGCCCTTGGGTGCCTTGATGGCGTACTTTTCGGGG
>1879550|reference Deinococcus radiodurans NEB 479_9_contigs|length 42|copies 1
ACGACTTCGACCTGGGACAGTGGGGCCTGCGGCGTCAGCCGG
>1879550|reference Deinococcus radiodurans NEB 479_9_contigs|length 46|copies 1
ACGACTTCGCCCCGGTAGCCCGCCTGCGCCGCGAGGTCAAGCAGCA
>1879550|reference Deinococcus radiodurans NEB 479_9_contigs|length 43|copies 1
ACGAGACCCGCGTGGCGATTCTGAAAATGAACGCCGAGCAGGG
>1879550|reference Deinococcus radiodurans NEB 479_9_contigs|length 31|copies 1
ACGAGACCGGAACCCGCGAGATTCCGTATCT
>1879550|reference Deinococcus radiodurans NEB 479_9_contigs|length 50|copies 1
ACGAGACGGTGGAGTACCTGTCGAGCCGCCCCAATGTGTTGTCGGCGGCG
>1879550|reference Deinococcus radiodurans NEB 479_9_contigs|length 43|copies 1
ACGAGAGCAATTTCGACGAGGAGCGCCAGGGGCACAGCGCCGT
>1879550|reference Deinococcus radiodurans NEB 479_9_contigs|length 33|copies 1
ACGAGATCGACACTGCGGACCGCAATGCCGAAC
>1879550|reference Deinococcus radiodurans NEB 479_9_contigs|length 44|copies 1
ACGAGATCGACACTGCGGACCGCAATGCCGAACAGGCCCGCGAC
>1879550|reference Deinococcus radiodurans NEB 479_9_contigs|length 46|copies 3
ACGAGATCGACACTGCGGACCGCAATGCCGAACAGGCCCGCGACCA
>1879550|reference Deinococcus radiodurans NEB 479_9_contigs|length 37|copies 1
ACGAGATGGTGAACGTGGCCCGCGAGATGACGCGCCG
>1879550|reference Deinococcus radiodurans NEB 479_9_contigs|length 50|copies 1
ACGAGATGGTTGTTGTCGTCGTAGGTGTTGGTGGTGGTGCCGTCCGTGGT
>1879550|reference Deinococcus radiodurans NEB 479_9_contigs|length 52|copies 4
ACGAGCAACTGTACGTGTTCGAGGCGAACAACCCCCGCGAGTCGCGCCTCCC
>1879550|reference Deinococcus radiodurans NEB 479_9_contigs|length 36|copies 3
ACGAGCAGCAGCAGCGTGCTGCCGGGCAGGTGCAGG
>1879550|reference Deinococcus radiodurans NEB 479_9_contigs|length 36|copies 1
ACGAGCAGCTCGACGCGGTGCTGGCGCAGACCGAAC
>1879550|reference Deinococcus radiodurans NEB 479_9_contigs|length 31|copies 1
ACGAGCAGGGCCGCCGCGAGAACCGTCAGCA
>1879550|reference Deinococcus radiodurans NEB 479_9_contigs|length 35|copies 1
ACGAGCAGGGTATAGAGGCTCAGCACGACGAGAAA
>1879550|reference Deinococcus radiodurans NEB 479_9_contigs|length 41|copies 1
ACGAGCATGAGCGGCTGGACCAGGTGTTCCGTTCGATGGGT
>1879550|reference Deinococcus radiodurans NEB 479_9_contigs|length 49|copies 1
ACGAGCCGGGGCGCCCTGCTCGGCGCGGTGTCCAGCCTGCTGGCCGGGG
>1879550|reference Deinococcus radiodurans NEB 479_9_contigs|length 37|copies 2
ACGAGCGCGACGGTGCGCGCCGCGTCACGGGCTTCCA
>1879550|reference Deinococcus radiodurans NEB 479_9_contigs|length 43|copies 1
ACGAGCTGGTCGAGTTCGATGCGCGGCAGCCAGCGCACCCGCA
>1879550|reference Deinococcus radiodurans NEB 479_9_contigs|length 51|copies 1
ACGAGGAAATTGCCGAGGCGATGGGGCCGGGCTGGGACGCCGCCAAAGTCG
>1879550|reference Deinococcus radiodurans NEB 479_9_contigs|length 49|copies 1
ACGAGGAAGACCTGCTCAACTTCGACCTGAGCCGCGAGCAGTACAGCCC
>1879550|reference Deinococcus radiodurans NEB 479_9_contigs|length 20|copies 1
ACGAGGAAGCGTGGCTGGAG
>1879550|reference Deinococcus radiodurans NEB 479_9_contigs|length 40|copies 1
ACGAGGACCGCGCCCGCATCGTCCGCGAGAGCCTCAACCT
>1879550|reference Deinococcus radiodurans NEB 479_9_contigs|length 59|copies 1
ACGAGGAGCCGACCCTTCAGAAGTTCCAGGAAGTGACGGGGGCCATCGGGCGGCTGGGC
>1879550|reference Deinococcus radiodurans NEB 479_9_contigs|length 50|copies 1
ACGAGGAGTGGCGCTCAGGCTTGATGACCCTTCCGCTTTACAAGAAAGTT
>1879550|reference Deinococcus radiodurans NEB 479_9_contigs|length 10|copies 1
ACGAGGCCGA
>1879550|reference Deinococcus radiodurans NEB 479_9_contigs|length 45|copies 1
ACGAGGCCGGAGAACTGGCCTTCGAGGTGGGCCGCTGGCGCGACG
>1879550|reference Deinococcus radiodurans NEB 479_9_contigs|length 43|copies 1
ACGAGGCCGTGCATGGCGCAGGGGGCCACCCCCACCGGGAAGG
>1879550|reference Deinococcus radiodurans NEB 479_9_contigs|length 26|copies 1
ACGAGGCGACCTGGATGGGCTACCCC
>1879550|reference Deinococcus radiodurans NEB 479_9_contigs|length 36|copies 1
ACGAGGCGCAATTCGCGGCGCTGGACATGCTGCGCG
>1879550|reference Deinococcus radiodurans NEB 479_9_contigs|length 48|copies 1
ACGAGGCGCAGGCCCTGGCCCTGATCGCCGACAGCTACGGCAAGGTTC
>1879550|reference Deinococcus radiodurans NEB 479_9_contigs|length 52|copies 1
ACGAGGCGGAGAAACTGGGGTTCAAGGTGGTGGACTGACATAGGTCTAAGGG
>1879550|reference Deinococcus radiodurans NEB 479_9_contigs|length 42|copies 3
ACGAGGCGGCGTTCGCGGCCTGCGCTCTGCCGGAGGCCTGAA
>1879550|reference Deinococcus radiodurans NEB 479_9_contigs|length 37|copies 1
ACGAGGCGTCCGACGCGGCCCGCGAGCGCAGCGACAC
>1879550|reference Deinococcus radiodurans NEB 479_9_contigs|length 42|copies 2
ACGAGGGCCGGATCGCGGGTCTGTTCTGCGTGGTGACCGAGG
>1879550|reference Deinococcus radiodurans NEB 479_9_contigs|length 30|copies 3
ACGAGGTAGGCGTCGCGGGCCTTTTCGCTG
>1879550|reference Deinococcus radiodurans NEB 479_9_contigs|length 31|copies 3
ACGAGGTAGGCGTCGCGGGCCTTTTCGCTGG
>1879550|reference Deinococcus radiodurans NEB 479_9_contigs|length 60|copies 1
ACGAGGTCCGGGACCCCGCCGCCCCCGCGCCCGGTCAGACCACCCAGACCACCGTGTCCG
>1879550|reference Deinococcus radiodurans NEB 479_9_contigs|length 55|copies 1
ACGAGGTGGACATCGCCGTGGACCCGGTGGAAGGCACCACCGTGACCGCCAAGGG
>1879550|reference Deinococcus radiodurans NEB 479_9_contigs|length 17|copies 1
ACGAGGTGGCAGCCGCG
>1879550|reference Deinococcus radiodurans NEB 479_9_contigs|length 30|copies 6
ACGAGGTGGCAGCCGCGGAGCGTGAGGTGC
>1879550|reference Deinococcus radiodurans NEB 479_9_contigs|length 54|copies 1
ACGAGGTGGGCGGCGACCCGGCGCACTTCGGCACGCCCCTGAAAGACTTCCACG
>1879550|reference Deinococcus radiodurans NEB 479_9_contigs|length 42|copies 1
ACGAGGTGGTGCTGCACGAGTTCGGGCACCTCGCGCCCGCAC
>1879550|reference Deinococcus radiodurans NEB 479_9_contigs|length 31|copies 1
ACGAGTACCAGCGCCCGCAGACGGTGCATCT
>1879550|reference Deinococcus radiodurans NEB 479_9_contigs|length 13|copies 1
ACGAGTACTACAA
>1879550|reference Deinococcus radiodurans NEB 479_9_contigs|length 44|copies 1
ACGAGTCGAGCGTGCGCGAGCAAAACCGCGAGGGCGAACCGGGC
>1879550|reference Deinococcus radiodurans NEB 479_9_contigs|length 36|copies 1
ACGAGTGCGCTCGCGCGGAGCAGTATAGCAACTCCG
>1879550|reference Deinococcus radiodurans NEB 479_9_contigs|length 37|copies 1
ACGAGTTCACCGCTCAGCCATAGACAAATGCCGTAGC
>1879550|reference Deinococcus radiodurans NEB 479_9_contigs|length 17|copies 1
ACGAGTTCGCCGCTGGC
>1879550|reference Deinococcus radiodurans NEB 479_9_contigs|length 41|copies 1
ACGAGTTGATTGGCTCTCTTCTGTCTCCAGCCCGTCTGCTG
>1879550|reference Deinococcus radiodurans NEB 479_9_contigs|length 46|copies 1
ACGATACGGGCGACCTGCCGAGCGAACCGGGCATCTTTCTCAAGGG
>1879550|reference Deinococcus radiodurans NEB 479_9_contigs|length 56|copies 1
ACGATACGGGCGACCTGCCGAGCGAACCGGGCATCTTTCTCAAGGGGCCGAACGCG
>1879550|reference Deinococcus radiodurans NEB 479_9_contigs|length 46|copies 1
ACGATACTTACGCGCTGGCCCGGCAACTGCTGGACGCCTGCCCCTT
>1879550|reference Deinococcus radiodurans NEB 479_9_contigs|length 11|copies 1
ACGATCACGCC
>1879550|reference Deinococcus radiodurans NEB 479_9_contigs|length 31|copies 1
ACGATCACGTCCCCCGCGGCGATCAGTTCGG
>1879550|reference Deinococcus radiodurans NEB 479_9_contigs|length 43|copies 3
ACGATCTGGTCGTCGCGGGTCTGGTACCCGGTCCAGCGCTGGA
>1879550|reference Deinococcus radiodurans NEB 479_9_contigs|length 48|copies 1
ACGATGAACATTCCTTTCCTCGGCAACCTGCTCGACCTGCCCGCAGGC
>1879550|reference Deinococcus radiodurans NEB 479_9_contigs|length 45|copies 3
ACGATGACGGCAGCGGAGTTGCCGTCCGGCGAAAGGACCGTGTGC
>1879550|reference Deinococcus radiodurans NEB 479_9_contigs|length 46|copies 1
ACGATGACGGCAGCGGAGTTGCCGTCCGGCGAAAGGACCGTGTGCC
>1879550|reference Deinococcus radiodurans NEB 479_9_contigs|length 46|copies 1
ACGATGAGGGTCTGTCCCAGATTGAGCACCGGGGCGTTGACATCTG
>1879550|reference Deinococcus radiodurans NEB 479_9_contigs|length 40|copies 5
ACGATGATGCGCAGGCCGTTCAGGGCGTGGTAGACCACCC
>1879550|reference Deinococcus radiodurans NEB 479_9_contigs|length 30|copies 3
ACGATGCGCTGGCCGCGGCGGATGCCGAGC
>1879550|reference Deinococcus radiodurans NEB 479_9_contigs|length 31|copies 1
ACGATGCGCTGGCCGCGGCGGATGCCGAGCT
>1879550|reference Deinococcus radiodurans NEB 479_9_contigs|length 46|copies 1
ACGATGCGGGCTTCGCCGCCGAACTCCGGCCCCCAGACCCGGTCGA
>1879550|reference Deinococcus radiodurans NEB 479_9_contigs|length 39|copies 1
ACGATGGCGTGCTCGCGCCCGCCGCTTCCGATGACCAGA
>1879550|reference Deinococcus radiodurans NEB 479_9_contigs|length 51|copies 1
ACGATGGGCTTGACGCGGGCCTCGATCGCCGCCCGTTTGCTTTCGTACCAG
>1879550|reference Deinococcus radiodurans NEB 479_9_contigs|length 53|copies 1
ACGATGGTCATTGTCCCAAATAAGGTATACCTTAACTGGGACATCTTTCAGGG
>1879550|reference Deinococcus radiodurans NEB 479_9_contigs|length 38|copies 1
ACGATGTAGTCCAGCAGGCGCTGGTAGTGGGTGATAAT
>1879550|reference Deinococcus radiodurans NEB 479_9_contigs|length 43|copies 1
ACGATGTCGCTGATCGCGGCGAACTTCAGCGGGTTGAGCTTGG
>1879550|reference Deinococcus radiodurans NEB 479_9_contigs|length 34|copies 1
ACGATGTTGGCGATGCCCTGCGGCGGGGCCGGGT
>1879550|reference Deinococcus radiodurans NEB 479_9_contigs|length 46|copies 1
ACGATGTTTGCCGGGTTGTGCAGCGGCGCCAGCGGCACGCAGGCCC
>1879550|reference Deinococcus radiodurans NEB 479_9_contigs|length 41|copies 4
ACGATTTCCGACTCGCGGGCGCCACCCAGACGCGAGTAGCG
>1879550|reference Deinococcus radiodurans NEB 479_9_contigs|length 49|copies 1
ACGCAACGTCTTTTTGTCAAATGCTCTAGGGCCAGACTTTGCCCATCCA
>1879550|reference Deinococcus radiodurans NEB 479_9_contigs|length 39|copies 1
ACGCAAGACGTCCACGAAGCCCCGCGCATGCGTAAGTTC
>1879550|reference Deinococcus radiodurans NEB 479_9_contigs|length 49|copies 1
ACGCACACCGGGAAGGTCCTTCACACGGCCGCCGCGAATCAGCACGACG
>1879550|reference Deinococcus radiodurans NEB 479_9_contigs|length 26|copies 1
ACGCACATGACCTTCGCGGACGTGGT
>1879550|reference Deinococcus radiodurans NEB 479_9_contigs|length 47|copies 1
ACGCACCAAAAGCGCAGGCCATGAGTGCGTGAGGTCTGAGGAAGTCA
>1879550|reference Deinococcus radiodurans NEB 479_9_contigs|length 47|copies 2
ACGCACGAACACGCCGTTGGTGGAGCCGAGGTCACGCACGAACCACT
>1879550|reference Deinococcus radiodurans NEB 479_9_contigs|length 34|copies 2
ACGCAGATCGCGCAGGCAGCAGACAAGTCATTTC
>1879550|reference Deinococcus radiodurans NEB 479_9_contigs|length 36|copies 5
ACGCAGCAGGCCGCGCAGCGCATGAACGCCGAGCGC
>1879550|reference Deinococcus radiodurans NEB 479_9_contigs|length 47|copies 1
ACGCAGCTCGTCCAGGGCGCGGTCCACGTCCGCCATGTCGATGGGAG
>1879550|reference Deinococcus radiodurans NEB 479_9_contigs|length 49|copies 1
ACGCATGACCTATTCTTCCCGGAAGCGGTAGCCCACACCGCGTACTGTC
>1879550|reference Deinococcus radiodurans NEB 479_9_contigs|length 59|copies 1
ACGCCAACAGGGCGCTGGTCAGGGTGGTTCGTAACCCCGTCTCCAGATCAAGACGCAGT
>1879550|reference Deinococcus radiodurans NEB 479_9_contigs|length 60|copies 1
ACGCCAACAGGGCGCTGGTCAGGGTGGTTCGTAACCCCGTCTCCAGATCAAGACGCAGTT
>1879550|reference Deinococcus radiodurans NEB 479_9_contigs|length 40|copies 1
ACGCCAACATCACCTCGGCGGGCCTGATCGCCATCAACCT
>1879550|reference Deinococcus radiodurans NEB 479_9_contigs|length 59|copies 4
ACGCCAACGACTTCGCGGGCAAGGGCCTGAGCGGGGGGCGCGTGGTGGTCCGGCCCAGC
>1879550|reference Deinococcus radiodurans NEB 479_9_contigs|length 30|copies 1
ACGCCACCAACGACGTGGAGTTTCAGTTCC
>1879550|reference Deinococcus radiodurans NEB 479_9_contigs|length 28|copies 4
ACGCCACCGCCCGCGAACTGGAAGAAGA
>1879550|reference Deinococcus radiodurans NEB 479_9_contigs|length 54|copies 1
ACGCCACCTGAAACGCCAGATATTTGGCGAAAAACCCCGCGAACGGCGGCAGCC
>1879550|reference Deinococcus radiodurans NEB 479_9_contigs|length 40|copies 1
ACGCCACGCTGATGGAGAAAAGCGCCGCCGACCCGCTGGA
>1879550|reference Deinococcus radiodurans NEB 479_9_contigs|length 48|copies 1
ACGCCAGCATCACCCAGGTCGCCAAGGAAAACCCCGACCTGTACTTCG
>1879550|reference Deinococcus radiodurans NEB 479_9_contigs|length 44|copies 1
ACGCCAGCGCCGACCGCACCCGGCTTTCGGCGCTCGTGACCCAG
>1879550|reference Deinococcus radiodurans NEB 479_9_contigs|length 50|copies 3
ACGCCAGCGCCGACCGCACCCGGCTTTCGGCGCTCGTGACCCAGATGAGC
>1879550|reference Deinococcus radiodurans NEB 479_9_contigs|length 49|copies 1
ACGCCATCAGGTCGCGGAAGCCCTCGGCCAGTTCGGCCCCCACGAAGTC
>1879550|reference Deinococcus radiodurans NEB 479_9_contigs|length 42|copies 3
ACGCCATGCGGGTCGCGGAACCCGATGAGCTGGGTGCGGCTC
>1879550|reference Deinococcus radiodurans NEB 479_9_contigs|length 11|copies 1
ACGCCATTCAC
>1879550|reference Deinococcus radiodurans NEB 479_9_contigs|length 38|copies 2
ACGCCATTCACCGCGTCTGGGACGAGTCGCAGGTCTAC
>1879550|reference Deinococcus radiodurans NEB 479_9_contigs|length 39|copies 8
ACGCCATTCACCGCGTCTGGGACGAGTCGCAGGTCTACC
>1879550|reference Deinococcus radiodurans NEB 479_9_contigs|length 46|copies 1
ACGCCCACGACGCTGATGCCGAGGCTCAGGGCGCTGCTGCCCACGA
>1879550|reference Deinococcus radiodurans NEB 479_9_contigs|length 46|copies 1
ACGCCCAGAACCTCGAAACGGTGCGCCGCCTGACCCACCCGGTCCG
>1879550|reference Deinococcus radiodurans NEB 479_9_contigs|length 43|copies 1
ACGCCCAGCACCTGCGCCCGCAGGACCTGCCGCGTTTCCGGGG
>1879550|reference Deinococcus radiodurans NEB 479_9_contigs|length 48|copies 3
ACGCCCCCCAGGGCAACAGGTCCCAGGGCGGCGGGAGCTAGAGCAGCA
>1879550|reference Deinococcus radiodurans NEB 479_9_contigs|length 30|copies 1
ACGCCCCCGACCTCGCGGCGGTGGTGGAGG
>1879550|reference Deinococcus radiodurans NEB 479_9_contigs|length 49|copies 1
ACGCCCCCGGCCTGAACGACGGGGCTGCGTCCCTGATGGTCGTCAGTGA
>1879550|reference Deinococcus radiodurans NEB 479_9_contigs|length 46|copies 1
ACGCCCCGCGTAGTCCTGCCGCTGACCGAGGTCAAACGCACCAACC
>1879550|reference Deinococcus radiodurans NEB 479_9_contigs|length 49|copies 1
ACGCCCCGGAAGGGCAGGCCCTCGGCCCGCATCCCGGCGAGCGTCTTTT
>1879550|reference Deinococcus radiodurans NEB 479_9_contigs|length 65|copies 2
ACGCCCGAAAAACTGGGGGAGTGGGTCTACGGCAACCCCGAACTCCACCGCGAGGACCTGAAGGG
>1879550|reference Deinococcus radiodurans NEB 479_9_contigs|length 42|copies 3
ACGCCCGAAATCATCTCGTAGGCGAGCAGCCCCAGCGAATAC
>1879550|reference Deinococcus radiodurans NEB 479_9_contigs|length 41|copies 1
ACGCCCGACACGCTGCGGCGGCTGGACCGCGCCGCGCTGGA
>1879550|reference Deinococcus radiodurans NEB 479_9_contigs|length 37|copies 1
ACGCCCGATGCCGCCTGGAGCTACGACACCGCCGCAG
>1879550|reference Deinococcus radiodurans NEB 479_9_contigs|length 43|copies 1
ACGCCCGATGCCGCCTGGAGCTACGACACCGCCGCAGTACAGA
>1879550|reference Deinococcus radiodurans NEB 479_9_contigs|length 45|copies 3
ACGCCCGCAAGGCCCTGGCCCTGGGCGCGGGCGGCGTCATCAACC
>1879550|reference Deinococcus radiodurans NEB 479_9_contigs|length 50|copies 1
ACGCCCGCCGACGCTGGCGCGATGGCCCGCGCCCGGCAGCGGCAGGCCCA
>1879550|reference Deinococcus radiodurans NEB 479_9_contigs|length 40|copies 2
ACGCCCGCCGGGGCGCGGCCCGCCGCGAGCATGGCGTTGA
>1879550|reference Deinococcus radiodurans NEB 479_9_contigs|length 42|copies 1
ACGCCCGCCTTCACGCGGCAGTTCAGCGGCGTGCGGACAAAC
>1879550|reference Deinococcus radiodurans NEB 479_9_contigs|length 23|copies 1
ACGCCCGCGACGTGCTGGAAAAG
>1879550|reference Deinococcus radiodurans NEB 479_9_contigs|length 51|copies 1
ACGCCCGCGAGACCAACGGGGCAGGCGGCCTCGAAGCGGGGATGACGAACG
>1879550|reference Deinococcus radiodurans NEB 479_9_contigs|length 52|copies 1
ACGCCCGCGAGACCAACGGGGCAGGCGGCCTCGAAGCGGGGATGACGAACGG
>1879550|reference Deinococcus radiodurans NEB 479_9_contigs|length 21|copies 1
ACGCCCGCGAGCGCCGCAAGG
>1879550|reference Deinococcus radiodurans NEB 479_9_contigs|length 43|copies 1
ACGCCCGCGAGCGCCGCAAGGGCCAGCGCAGCCTCGCCGACCT
>1879550|reference Deinococcus radiodurans NEB 479_9_contigs|length 45|copies 4
ACGCCCGCGAGCGCCGCAAGGGCCAGCGCAGCCTCGCCGACCTGC
>1879550|reference Deinococcus radiodurans NEB 479_9_contigs|length 46|copies 1
ACGCCCGCGTGACGCTGGTGGATTCCAGCCCCCGGGTGCTGCTCGG
>1879550|reference Deinococcus radiodurans NEB 479_9_contigs|length 47|copies 3
ACGCCCGCGTGACGCTGGTGGATTCCAGCCCCCGGGTGCTGCTCGGC
>1879550|reference Deinococcus radiodurans NEB 479_9_contigs|length 48|copies 1
ACGCCCGCGTGACGCTGGTGGATTCCAGCCCCCGGGTGCTGCTCGGCC
>1879550|reference Deinococcus radiodurans NEB 479_9_contigs|length 50|copies 1
ACGCCCGCTCCGGACGAGGCAACCCGCCAGGGCCGCGACGTGCTCAAAGT
>1879550|reference Deinococcus radiodurans NEB 479_9_contigs|length 37|copies 1
ACGCCCGGCGCGCCCGCGCAACTGGTTGTCGATGCGG
>1879550|reference Deinococcus radiodurans NEB 479_9_contigs|length 50|copies 4
ACGCCCGTCACCACGCTGTTTCAGGGCGACGCCCCCGTCGGCCACCCCCG
>1879550|reference Deinococcus radiodurans NEB 479_9_contigs|length 30|copies 6
ACGCCCTCGTCGCCGCGGCGGAAGCGCACG
>1879550|reference Deinococcus radiodurans NEB 479_9_contigs|length 31|copies 13
ACGCCCTCGTCGCCGCGGCGGAAGCGCACGG
>1879550|reference Deinococcus radiodurans NEB 479_9_contigs|length 31|copies 7
ACGCCCTGCACGCCGCGGCGGTCGTCCACCA
>1879550|reference Deinococcus radiodurans NEB 479_9_contigs|length 47|copies 1
ACGCCCTGGACGCACGGACGGCTCACGCAGGCGAGCGGCTACGGCGC
>1879550|reference Deinococcus radiodurans NEB 479_9_contigs|length 46|copies 1
ACGCCCTGGCGCTCGTCAAACGCTACCTGAACAGCAAGGCGCTCAA
>1879550|reference Deinococcus radiodurans NEB 479_9_contigs|length 48|copies 1
ACGCCCTGGCGCTCGTCAAACGCTACCTGAACAGCAAGGCGCTCAACT
>1879550|reference Deinococcus radiodurans NEB 479_9_contigs|length 54|copies 1
ACGCCCTGTTCGTTCAGCGCGGGCAGGTACAGCACCAGCCCCGGCGCGACCCGT
>1879550|reference Deinococcus radiodurans NEB 479_9_contigs|length 53|copies 1
ACGCCCTTCTCGGCCAGCACATTCACCGGGCCAATATCCCCGGCAGCGACCAC
>1879550|reference Deinococcus radiodurans NEB 479_9_contigs|length 49|copies 1
ACGCCGAAAGCGAGATTGAGGAGCTGATGCACCGGGAAGTCACCGAGGG
>1879550|reference Deinococcus radiodurans NEB 479_9_contigs|length 48|copies 1
ACGCCGAAGGGCCGGTGGAGGCGCAGGGCAGATGGCAGGGGGCAGAGG
>1879550|reference Deinococcus radiodurans NEB 479_9_contigs|length 43|copies 1
ACGCCGAAGGTCGGCAGGAGGTGGTGCCCCTGCGCCAGCACCT
>1879550|reference Deinococcus radiodurans NEB 479_9_contigs|length 37|copies 1
ACGCCGACAATGCCGGGAGCCTCGCGTTTCACCGTCG
>1879550|reference Deinococcus radiodurans NEB 479_9_contigs|length 50|copies 1
ACGCCGACCCTCATCATCCACTCGGTCCTTGACCACCGCTGCCCCATCGA
>1879550|reference Deinococcus radiodurans NEB 479_9_contigs|length 56|copies 1
ACGCCGAGAGGCCGCCGGGGTGCAGCACGCAAGGCACCCCCTTTTCACGGGCCACG
>1879550|reference Deinococcus radiodurans NEB 479_9_contigs|length 40|copies 1
ACGCCGAGCCGGTGGAGTACGGCCAGACGCTGTTCATGAT
>1879550|reference Deinococcus radiodurans NEB 479_9_contigs|length 48|copies 1
ACGCCGAGCGGGTACAGGAGGAAAAGGCAGGCCGCATTCGCTATCTCC
>1879550|reference Deinococcus radiodurans NEB 479_9_contigs|length 43|copies 2
ACGCCGAGGTGATGGTGGGCGGCCCCGCGCTGCTGCTGCGGTA
>1879550|reference Deinococcus radiodurans NEB 479_9_contigs|length 46|copies 2
ACGCCGAGTCCTGGGCGTCGGACCGCGCCCGCGAGCGCGACGACCT
>1879550|reference Deinococcus radiodurans NEB 479_9_contigs|length 40|copies 1
ACGCCGCATGGCTCAGGCTGGGCTGGCAGCGCATGACGCC
>1879550|reference Deinococcus radiodurans NEB 479_9_contigs|length 49|copies 4
ACGCCGCCGAGGAAACCGGCATTGCCCAGGACGCGCTGGAAAAGCTGGC
>1879550|reference Deinococcus radiodurans NEB 479_9_contigs|length 48|copies 1
ACGCCGCCGCAATGCGCCCCCAGTTGCCGCCCTCGATGTGGTTGTGCA
>1879550|reference Deinococcus radiodurans NEB 479_9_contigs|length 43|copies 1
ACGCCGCCGCGCTCGCGGTACACGCACAGCGTCGGGCCGAACT
>1879550|reference Deinococcus radiodurans NEB 479_9_contigs|length 61|copies 1
ACGCCGCCTGACCCGGCCCAGGCGCAGAAGGTCGAGGAAATGGTCAAGGCCCCGCCGCCGC
>1879550|reference Deinococcus radiodurans NEB 479_9_contigs|length 21|copies 1
ACGCCGCGACGTGAACATCAG
>1879550|reference Deinococcus radiodurans NEB 479_9_contigs|length 21|copies 1
ACGCCGCGAGCACCTCGGGCG
>1879550|reference Deinococcus radiodurans NEB 479_9_contigs|length 42|copies 4
ACGCCGCGCCAGAGCGGTTCAGGGCCGCGACTGGCCGCGACA
>1879550|reference Deinococcus radiodurans NEB 479_9_contigs|length 15|copies 1
ACGCCGCGCCCCTCG
>1879550|reference Deinococcus radiodurans NEB 479_9_contigs|length 36|copies 4
ACGCCGCGCCCCTCGCGGATTTCGGTGGTCATGCTT
>1879550|reference Deinococcus radiodurans NEB 479_9_contigs|length 37|copies 2
ACGCCGCGCCCCTCGCGGATTTCGGTGGTCATGCTTC
>1879550|reference Deinococcus radiodurans NEB 479_9_contigs|length 37|copies 15
ACGCCGCGCTGAGTGCCGCCCGCGAGCAGGCCGGGCG
>1879550|reference Deinococcus radiodurans NEB 479_9_contigs|length 21|copies 1
ACGCCGCGGGCGAGCCGTTTG
>1879550|reference Deinococcus radiodurans NEB 479_9_contigs|length 42|copies 1
ACGCCGCTGCGTTCGCGGCAGCTCCAGCGCACCTCGCCGCTG
>1879550|reference Deinococcus radiodurans NEB 479_9_contigs|length 44|copies 1
ACGCCGCTGGAAGGTCCGCAGGGCACCACCCGGCTGGGGCACCT
>1879550|reference Deinococcus radiodurans NEB 479_9_contigs|length 49|copies 1
ACGCCGGCGAGGTCGCGGGTGTGTTCGTTGCACAGCGTGACGGTGGCCC
>1879550|reference Deinococcus radiodurans NEB 479_9_contigs|length 38|copies 1
ACGCCGGCGGCTATCAGGGCGGACGCGGCTACCGCGAC
>1879550|reference Deinococcus radiodurans NEB 479_9_contigs|length 34|copies 1
ACGCCGGGCACCAGCTGGAGTCGCACGGCAGGTG
>1879550|reference Deinococcus radiodurans NEB 479_9_contigs|length 30|copies 1
ACGCCGGGGCGCTCGCGGGCCTGCTCAAGC
>1879550|reference Deinococcus radiodurans NEB 479_9_contigs|length 45|copies 2
ACGCCGGGGCGCTCGCGGGCCTGCTCAAGCTCTTTTTTGAATTCG
>1879550|reference Deinococcus radiodurans NEB 479_9_contigs|length 40|copies 1
ACGCCGTATTTGACGCCCGCCTGCTGGATGATGCGGTCCA
>1879550|reference Deinococcus radiodurans NEB 479_9_contigs|length 41|copies 1
ACGCCGTCAATTTCGCGGGTAATCACGCGGGGGCTGCCGAC
>1879550|reference Deinococcus radiodurans NEB 479_9_contigs|length 28|copies 1
ACGCCGTCGCCACGCGGTCCCTGTGGCT
>1879550|reference Deinococcus radiodurans NEB 479_9_contigs|length 47|copies 2
ACGCCGTCGCCACGCGGTCCCTGTGGCTGGAAGAGGGCGAGGCGCAG
>1879550|reference Deinococcus radiodurans NEB 479_9_contigs|length 15|copies 1
ACGCCGTGCCCGAAC
>1879550|reference Deinococcus radiodurans NEB 479_9_contigs|length 36|copies 1
ACGCCGTGCCCGAACTCGCGCAGGTGCGCGTGGGCC
>1879550|reference Deinococcus radiodurans NEB 479_9_contigs|length 42|copies 1
ACGCCGTGCGCGAAGCCATTCGGGTCAAGAACGTGGCCCTCG
>1879550|reference Deinococcus radiodurans NEB 479_9_contigs|length 31|copies 1
ACGCCGTGGGCGTCGCGGTCACTGTAAATCG
>1879550|reference Deinococcus radiodurans NEB 479_9_contigs|length 42|copies 1
ACGCCTACCGCGCCACGCAAAACGCCGCGCGGCAACTGGACA
>1879550|reference Deinococcus radiodurans NEB 479_9_contigs|length 50|copies 1
ACGCCTCCAAGGGCGGGCTGGTCAACCTGACCCGCGCCATGTGCCTGGAC
>1879550|reference Deinococcus radiodurans NEB 479_9_contigs|length 28|copies 1
ACGCCTCGGGCCGCGACGGTGAGGTGCG
>1879550|reference Deinococcus radiodurans NEB 479_9_contigs|length 47|copies 2
ACGCCTGCAAGGCTCTGGCGGATCACTTCGGCAGCGAATTCCCGGTG
>1879550|reference Deinococcus radiodurans NEB 479_9_contigs|length 42|copies 1
ACGCCTGGGAAGAGCGGCTCGGGCGCACGCTGGAGCCGGGCA
>1879550|reference Deinococcus radiodurans NEB 479_9_contigs|length 42|copies 2
ACGCCTTCGAAATCGTGGCGGGCGAGCGGCGCTGGCGGGCGT
>1879550|reference Deinococcus radiodurans NEB 479_9_contigs|length 48|copies 8
ACGCCTTCGCGCTGGAATCCCAGAACCGCGCCGCCGCCGCGCTGGAAG
>1879550|reference Deinococcus radiodurans NEB 479_9_contigs|length 49|copies 1
ACGCCTTCGCGCTGGAATCCCAGAACCGCGCCGCCGCCGCGCTGGAAGG
>1879550|reference Deinococcus radiodurans NEB 479_9_contigs|length 50|copies 1
ACGCCTTCGCGCTGGAATCCCAGAACCGCGCCGCCGCCGCGCTGGAAGGC
>1879550|reference Deinococcus radiodurans NEB 479_9_contigs|length 10|copies 2
ACGCCTTCGG
>1879550|reference Deinococcus radiodurans NEB 479_9_contigs|length 44|copies 1
ACGCCTTCGGAGACGTGGACGTGCTGCTGCACTGCGCCGGACTC
>1879550|reference Deinococcus radiodurans NEB 479_9_contigs|length 48|copies 13
ACGCCTTCGGTGAGGCTGGTCTGGGCCGTCTTGAGCATGGACATCTCC
>1879550|reference Deinococcus radiodurans NEB 479_9_contigs|length 45|copies 4
ACGCGAAGGGGCCGCACGAGCTGGAAGCCTTCGGGCCAGTCGCCA
>1879550|reference Deinococcus radiodurans NEB 479_9_contigs|length 53|copies 1
ACGCGACCCGACGACCTGTCTCCCCAACTGTCCCCCGACCTGCCGCCCGGCGG
>1879550|reference Deinococcus radiodurans NEB 479_9_contigs|length 47|copies 1
ACGCGACCTGCCCGCTGGTCACCAAAGTCCACACCGAGGCAAAAAAA
>1879550|reference Deinococcus radiodurans NEB 479_9_contigs|length 35|copies 1
ACGCGACGCGCCTGGCCGACGCTCTGGCCGCTTTG
>1879550|reference Deinococcus radiodurans NEB 479_9_contigs|length 48|copies 1
ACGCGACGGGGTGATGCTGATCGAGGGCGCCCGCGAGCTGATGCGGGC
>1879550|reference Deinococcus radiodurans NEB 479_9_contigs|length 51|copies 1
ACGCGACGTGGTGGACGCGGTGGGGCGGCACGTCCGCGAGCTGCTGCGGCC
>1879550|reference Deinococcus radiodurans NEB 479_9_contigs|length 36|copies 2
ACGCGAGATCGTCCACCACCGCGACGGGGACAGCAG
>1879550|reference Deinococcus radiodurans NEB 479_9_contigs|length 42|copies 1
ACGCGAGCAGGGGTGGGACATGGTCCTGACCCTGCGGGCCGT
>1879550|reference Deinococcus radiodurans NEB 479_9_contigs|length 47|copies 1
ACGCGAGTAATACTGCCAACCGTCGAAGTCCACATGGGATTTCAGGT
>1879550|reference Deinococcus radiodurans NEB 479_9_contigs|length 48|copies 1
ACGCGAGTAATACTGCCAACCGTCGAAGTCCACATGGGATTTCAGGTC
>1879550|reference Deinococcus radiodurans NEB 479_9_contigs|length 46|copies 1
ACGCGATAGCCCTGCTGCGCGAAGTGACCGGGCTGGACGGAAGCAC
>1879550|reference Deinococcus radiodurans NEB 479_9_contigs|length 42|copies 2
ACGCGATGGACGAAACGATGCGCCGCCGCGAAAAGCAGCTCG
>1879550|reference Deinococcus radiodurans NEB 479_9_contigs|length 43|copies 9
ACGCGATGGACGAAACGATGCGCCGCCGCGAAAAGCAGCTCGC
>1879550|reference Deinococcus radiodurans NEB 479_9_contigs|length 47|copies 1
ACGCGCAAATCGAGTGGGGACCGCCCAACTCCATCACCGTCAAACAT
>1879550|reference Deinococcus radiodurans NEB 479_9_contigs|length 47|copies 1
ACGCGCAATTCATGTTGCTTGGGTACATATTCCTGAAAGAGTGACGG
>1879550|reference Deinococcus radiodurans NEB 479_9_contigs|length 30|copies 1
ACGCGCAGGAGGTCGCGGCCTTTCTAACCG
>1879550|reference Deinococcus radiodurans NEB 479_9_contigs|length 37|copies 3
ACGCGCAGGAGGTCGCGGCCTTTCTAACCGACTACGG
>1879550|reference Deinococcus radiodurans NEB 479_9_contigs|length 35|copies 1
ACGCGCAGGCGATTCGGACGGTGCTGGCCGAACTC
>1879550|reference Deinococcus radiodurans NEB 479_9_contigs|length 46|copies 1
ACGCGCCCCAACCCGGGTCATCCAGGTGAGCCGGATACAGAGCAGT
>1879550|reference Deinococcus radiodurans NEB 479_9_contigs|length 54|copies 1
ACGCGCCCCGGCCCCGGTCAGGTTTCGGGGCAGCGCCGTGCAGGGAAAAGGCCC
>1879550|reference Deinococcus radiodurans NEB 479_9_contigs|length 39|copies 1
ACGCGCCCGACGACCACAGCGCCACGCCAATCAGCACCG
>1879550|reference Deinococcus radiodurans NEB 479_9_contigs|length 30|copies 1
ACGCGCCCGACTTCGCGGAGTTTCTGATGC
>1879550|reference Deinococcus radiodurans NEB 479_9_contigs|length 42|copies 10
ACGCGCCCGGCCTATAGAGGAGATCCGCGATATGGAAGTGGT
>1879550|reference Deinococcus radiodurans NEB 479_9_contigs|length 43|copies 1
ACGCGCCCGGCCTATAGAGGAGATCCGCGATATGGAAGTGGTT
>1879550|reference Deinococcus radiodurans NEB 479_9_contigs|length 44|copies 1
ACGCGCCCGGCTGCTGCGGCGCTACGGGGCGGCGGCGGTGGTCA
>1879550|reference Deinococcus radiodurans NEB 479_9_contigs|length 56|copies 1
ACGCGCCGGGGGCCAGGGACTCCCCACGCCAGCCCCGGTGGCTGATGCCCGGAAGC
>1879550|reference Deinococcus radiodurans NEB 479_9_contigs|length 42|copies 1
ACGCGCCTCTGCTTCCGGCGGCGCTGACGCCCGACCTGCTGG
>1879550|reference Deinococcus radiodurans NEB 479_9_contigs|length 41|copies 1
ACGCGCTACCGGGGCGACTTCGAGGCGCGGCTCAAGGCGGT
>1879550|reference Deinococcus radiodurans NEB 479_9_contigs|length 30|copies 2
ACGCGCTGACCGTCGCGGCAGGTTTCGGTG
>1879550|reference Deinococcus radiodurans NEB 479_9_contigs|length 44|copies 1
ACGCGCTGCAAACCAACCTGGAGCATTTTCCGACCACCGTGCTG
>1879550|reference Deinococcus radiodurans NEB 479_9_contigs|length 39|copies 1
ACGCGCTGCGGGCGGCGACCCGCATCGTGGCCCCGGCGG
>1879550|reference Deinococcus radiodurans NEB 479_9_contigs|length 51|copies 1
ACGCGCTGCTGGCGTTCGCCCGGGCGCGGGGGGTGGTGCTGCGTGAGGGAA
>1879550|reference Deinococcus radiodurans NEB 479_9_contigs|length 60|copies 1
ACGCGCTGGAGACGCAGGTGGACACGCTGGAAGAACAGATTTTCCGCTCCCCGCGCTTCA
>1879550|reference Deinococcus radiodurans NEB 479_9_contigs|length 34|copies 1
ACGCGCTGGCGAAGGTCAAGGAGCAGTTCGACGT
>1879550|reference Deinococcus radiodurans NEB 479_9_contigs|length 38|copies 1
ACGCGCTGGGCTGGCACCTGAACGTGGAAAGCGGGCAA
>1879550|reference Deinococcus radiodurans NEB 479_9_contigs|length 34|copies 1
ACGCGCTGTATCAGGCGTTCGTCCGGGCCGAGGT
>1879550|reference Deinococcus radiodurans NEB 479_9_contigs|length 49|copies 1
ACGCGGAAAACCCCTACCTGGAGGACTTTTACCGCGACATGCGGCAGTA
>1879550|reference Deinococcus radiodurans NEB 479_9_contigs|length 37|copies 1
ACGCGGACAGTGGTGAAGGCGGAAGCGCCGTGCAGGG
>1879550|reference Deinococcus radiodurans NEB 479_9_contigs|length 51|copies 1
ACGCGGACGTGCCGCTGGTCGTGCCCGAGGTCAACGGGGAAGCGGCCCTGA
>1879550|reference Deinococcus radiodurans NEB 479_9_contigs|length 49|copies 1
ACGCGGATTCGGCCCAGGCGGTGCGCCGTCACGCCCAGGCGGTGCGCGA
>1879550|reference Deinococcus radiodurans NEB 479_9_contigs|length 46|copies 2
ACGCGGCAATAGCCTCAAACTGGGCAGGCCAGGCGGGGTCGTAGGG
>1879550|reference Deinococcus radiodurans NEB 479_9_contigs|length 30|copies 1
ACGCGGCAGCATTCGCGGCACGGTGCTGAT
>1879550|reference Deinococcus radiodurans NEB 479_9_contigs|length 47|copies 2
ACGCGGCAGCATTCGCGGCACGGTGCTGATCGAAACCATCGTGGCGG
>1879550|reference Deinococcus radiodurans NEB 479_9_contigs|length 47|copies 1
ACGCGGCGCATGAACCGGGTTCTCTCCCTCCTGCTTATCCTCACCCT
>1879550|reference Deinococcus radiodurans NEB 479_9_contigs|length 34|copies 1
ACGCGGCGCGCAAAGCCCGCGACATCGTGCGCCG
>1879550|reference Deinococcus radiodurans NEB 479_9_contigs|length 33|copies 1
ACGCGGCGCTGTATCAGGCCAAAGCCGCCGGGC
>1879550|reference Deinococcus radiodurans NEB 479_9_contigs|length 45|copies 1
ACGCGGGAAATGGCCTGGAGGGTGCGGGCGTCGCTGAGGCGGCCA
>1879550|reference Deinococcus radiodurans NEB 479_9_contigs|length 47|copies 6
ACGCGGGCCTGATCGCGGCGGGGGCCGACCTGAAGTACCTCAACGTG
>1879550|reference Deinococcus radiodurans NEB 479_9_contigs|length 38|copies 1
ACGCGGGCGACGACATTCTGCGGTCCAAGTCGTTCGAC
>1879550|reference Deinococcus radiodurans NEB 479_9_contigs|length 50|copies 1
ACGCGGGCGGCCCTGTCCAGCGGCACCTACTACTGGTGGGTGGCCGGAGT
>1879550|reference Deinococcus radiodurans NEB 479_9_contigs|length 37|copies 1
ACGCGGGCTGGACAGAGGAGACATGGCACGCAGCGCG
>1879550|reference Deinococcus radiodurans NEB 479_9_contigs|length 20|copies 1
ACGCGGGGCGTCTCGCGGTA
>1879550|reference Deinococcus radiodurans NEB 479_9_contigs|length 43|copies 1
ACGCGGGGGCGGCCCCAGTGAGCGGCCCTTCTCCCATCCGGCT
>1879550|reference Deinococcus radiodurans NEB 479_9_contigs|length 48|copies 1
ACGCGGGTCCAGCGCCGGACCTCCTGTCCGGGACGCAGACGCTCCAGC
>1879550|reference Deinococcus radiodurans NEB 479_9_contigs|length 52|copies 1
ACGCGGTGCGGGCAGGTCGGGCACTCGGGAAAGGCCTGCTCGGTGTAGGCGA
>1879550|reference Deinococcus radiodurans NEB 479_9_contigs|length 46|copies 18
ACGCGGTGGTCGAGGCAGGCGCCGTGGTCCGCGACTCGGTGATTCA
>1879550|reference Deinococcus radiodurans NEB 479_9_contigs|length 52|copies 1
ACGCGGTTCTTGCGTTCGGCCATGGCCGCATGGGAACCATCGATACCGTCTG
>1879550|reference Deinococcus radiodurans NEB 479_9_contigs|length 39|copies 1
ACGCGGTTGGTCATGTTGAACATGGCGATGACCTGCACG
>1879550|reference Deinococcus radiodurans NEB 479_9_contigs|length 38|copies 1
ACGCGTGAGGGCGCCGAGCAGCTGCGCGGCCTGCACGT
>1879550|reference Deinococcus radiodurans NEB 479_9_contigs|length 39|copies 1
ACGCGTGAGGGCGCCGAGCAGCTGCGCGGCCTGCACGTC
>1879550|reference Deinococcus radiodurans NEB 479_9_contigs|length 44|copies 1
ACGCGTGGCCGCACGGAACTCGCCCGCAGCGACAGCACCGCCGC
>1879550|reference Deinococcus radiodurans NEB 479_9_contigs|length 17|copies 1
ACGCGTTCAAGCGCTGG
>1879550|reference Deinococcus radiodurans NEB 479_9_contigs|length 50|copies 7
ACGCTACCCGGCCATCATCCCTTGCAGACGGCCCGCGAAGTGGAAAGTGA
>1879550|reference Deinococcus radiodurans NEB 479_9_contigs|length 24|copies 1
ACGCTACCGCGGCGGCATGAGCGG
>1879550|reference Deinococcus radiodurans NEB 479_9_contigs|length 34|copies 1
ACGCTCACCAGCCCCACCGCGAGCAGCGCCCGGA
>1879550|reference Deinococcus radiodurans NEB 479_9_contigs|length 42|copies 10
ACGCTCACGCCGGTCTGGTTGCCGTCCATGGTGAGCGGGTAA
>1879550|reference Deinococcus radiodurans NEB 479_9_contigs|length 43|copies 1
ACGCTCAGCCCGGCAGCCCCGTCGCCAACGCGGGCACGCAGCC
>1879550|reference Deinococcus radiodurans NEB 479_9_contigs|length 43|copies 1
ACGCTCATGGTCTGGTGGCCTTCGCCCAGCACGGCGCCTTCGA
>1879550|reference Deinococcus radiodurans NEB 479_9_contigs|length 34|copies 1
ACGCTCCAGCGCCTGCGCGAGTACACCGTGGACT
>1879550|reference Deinococcus radiodurans NEB 479_9_contigs|length 41|copies 1
ACGCTCCTAAACAAATTAAAGCCAATTCTTGGCTCGCTAGC
>1879550|reference Deinococcus radiodurans NEB 479_9_contigs|length 43|copies 1
ACGCTCCTAAACAAATTAAAGCCAATTCTTGGCTCGCTAGCCT
>1879550|reference Deinococcus radiodurans NEB 479_9_contigs|length 40|copies 1
ACGCTCCTGCCTTCCCGCCGCGCCGCGTCCCAGGCCGAGA
>1879550|reference Deinococcus radiodurans NEB 479_9_contigs|length 38|copies 1
ACGCTCGTGACCGCCGAGGGGTAGGTGTAGGCGTAGCG
>1879550|reference Deinococcus radiodurans NEB 479_9_contigs|length 31|copies 1
ACGCTCTGCCCCCCGCGAGGCAAGGGGGCCG
>1879550|reference Deinococcus radiodurans NEB 479_9_contigs|length 39|copies 1
ACGCTGAAGGTGGTGCTGGAGCACGTGCTCAAGCTGCTG
>1879550|reference Deinococcus radiodurans NEB 479_9_contigs|length 37|copies 1
ACGCTGAAGTCGGGCAGCGCCGCGAGCGTATCGGCGT
>1879550|reference Deinococcus radiodurans NEB 479_9_contigs|length 44|copies 2
ACGCTGACGCCTTCCGCTCCCTCGGCGCGGTAATGGTGCGGTTT
>1879550|reference Deinococcus radiodurans NEB 479_9_contigs|length 43|copies 7
ACGCTGAGGTACAGCCGGACCAGCACCGCGAGCAGCGCCAGCA
>1879550|reference Deinococcus radiodurans NEB 479_9_contigs|length 47|copies 1
ACGCTGCATCAGCTCGGCGAGTACGCTGAAAGTCAGGAACTGGCCGC
>1879550|reference Deinococcus radiodurans NEB 479_9_contigs|length 45|copies 1
ACGCTGCATGTCGAGTTCGACCCGAACGGCGCAGAGGACCCGGTG
>1879550|reference Deinococcus radiodurans NEB 479_9_contigs|length 45|copies 1
ACGCTGCCCGCGCCCAGCAGGACAAGGCCAGCCAGGCCGCCGCTG
>1879550|reference Deinococcus radiodurans NEB 479_9_contigs|length 47|copies 1
ACGCTGCCGCTTTCCAGCAGCCAGCGGTGAATCCGGTCAATCGCCGC
>1879550|reference Deinococcus radiodurans NEB 479_9_contigs|length 23|copies 1
ACGCTGCCGGGCACAAAGTGTAG
>1879550|reference Deinococcus radiodurans NEB 479_9_contigs|length 47|copies 2
ACGCTGCGGCTCAAGCAGGAGGCGACCACCCGCGAAGTCACCCTCGA
>1879550|reference Deinococcus radiodurans NEB 479_9_contigs|length 49|copies 1
ACGCTGCTCAGCAAGTCCAGCTTGACTATCAAGCCAACCTCCAGGCCTG
>1879550|reference Deinococcus radiodurans NEB 479_9_contigs|length 32|copies 1
ACGCTGCTCAGCGCCCAGCCCATATTCCAGGC
>1879550|reference Deinococcus radiodurans NEB 479_9_contigs|length 45|copies 1
ACGCTGCTGATGGGCAACCACGAACGCATGGCGCAGGAAGGCCCG
>1879550|reference Deinococcus radiodurans NEB 479_9_contigs|length 37|copies 1
ACGCTGGAACTGGAGGAAGCCAACCGTGAGCTGGAGG
>1879550|reference Deinococcus radiodurans NEB 479_9_contigs|length 56|copies 1
ACGCTGGCCCCGGAAATCGAGGGGGCGACGGCAGCGGCCCTGGCCTTTGCCGGTGC
>1879550|reference Deinococcus radiodurans NEB 479_9_contigs|length 44|copies 3
ACGCTGGCCGAGTTCCTGACGCTGCCCGGCTACGAGCGCCTGGC
>1879550|reference Deinococcus radiodurans NEB 479_9_contigs|length 47|copies 1
ACGCTGGTGACGGGCCGACTGGAAGACGCCCGCGAGTTGCTGCTGAC
>1879550|reference Deinococcus radiodurans NEB 479_9_contigs|length 49|copies 1
ACGCTGGTGGCGAGCTGGCGGTACACGTAATCGCTCACGTCTCCGGCGG
>1879550|reference Deinococcus radiodurans NEB 479_9_contigs|length 46|copies 2
ACGCTGTAGCTGCCCTGGGGCAAGCTCACCGTCTGCGTCGTTCCGG
>1879550|reference Deinococcus radiodurans NEB 479_9_contigs|length 50|copies 1
ACGCTGTTCAAAGACCTGTACGCCCAGCGTAATGCGGACAACCTGGGTGA
>1879550|reference Deinococcus radiodurans NEB 479_9_contigs|length 51|copies 1
ACGCTGTTCAGGGGCAGGGGGGTGCTGAGGTCCTGAGCTTGGGCCGCAGTC
>1879550|reference Deinococcus radiodurans NEB 479_9_contigs|length 55|copies 1
ACGCTTCCCCTCCCCGCGCGGCGCGAGGCCCTTCCCCCGCAGGTGGGGAGGGGTC
>1879550|reference Deinococcus radiodurans NEB 479_9_contigs|length 38|copies 1
ACGCTTCGCTGTAGGTCAGGCTGCCGCCCTTGGCGCTC
>1879550|reference Deinococcus radiodurans NEB 479_9_contigs|length 45|copies 2
ACGCTTGAAAGTCATGGACATCAGTACTCTGACGCCGCTGTTGCT
>1879550|reference Deinococcus radiodurans NEB 479_9_contigs|length 35|copies 1
ACGCTTGATGGCATGGCTGGTGCGAACGACCACGG
>1879550|reference Deinococcus radiodurans NEB 479_9_contigs|length 38|copies 1
ACGCTTGCAGGTCGCGGTCGTCCACACGGGCCGCTTCC
>1879550|reference Deinococcus radiodurans NEB 479_9_contigs|length 32|copies 1
ACGGAAAAAGGGGTCCGCGGCTTCGAACTTGA
>1879550|reference Deinococcus radiodurans NEB 479_9_contigs|length 43|copies 1
ACGGAAAGGCGACGTAATACGGATTCCGCGATATGGATGCACA
>1879550|reference Deinococcus radiodurans NEB 479_9_contigs|length 50|copies 2
ACGGAACTGCTGCGGGCACAGGGATTTTGCAGGCCTTGCTGGATTTGCGT
>1879550|reference Deinococcus radiodurans NEB 479_9_contigs|length 51|copies 1
ACGGACCGAACGGACGTTTGGCAGGAAACAGGGCCGCAGGGCAACGAACCG
>1879550|reference Deinococcus radiodurans NEB 479_9_contigs|length 50|copies 1
ACGGACCGCAACCCCGTGAAGTTCTGGGTGCTGGTGATGTTCTTCGGGGC
>1879550|reference Deinococcus radiodurans NEB 479_9_contigs|length 25|copies 1
ACGGACCTCGCGGTGTTCAAGGACG
>1879550|reference Deinococcus radiodurans NEB 479_9_contigs|length 46|copies 1
ACGGACGCCGGGTCGCGGGCGTTCGTGCGGTTTTTCTATTCCGGGG
>1879550|reference Deinococcus radiodurans NEB 479_9_contigs|length 57|copies 2
ACGGACGCCGGGTCGCGGGCGTTCGTGCGGTTTTTCTATTCCGGGGCCAGCAAGGCG
>1879550|reference Deinococcus radiodurans NEB 479_9_contigs|length 40|copies 3
ACGGACGCGATTTCGCGGGCTGGCAGGAACAGCGCAACGC
>1879550|reference Deinococcus radiodurans NEB 479_9_contigs|length 46|copies 1
ACGGACTGCTCACCACTGCTCAGGACACCCAGCACCACTCTCGTTG
>1879550|reference Deinococcus radiodurans NEB 479_9_contigs|length 26|copies 1
ACGGAGCACCGCGATCAGACCCCCAC
>1879550|reference Deinococcus radiodurans NEB 479_9_contigs|length 47|copies 1
ACGGAGTTAGCCGGTGCTATTACTCTGGTACCGTCATCTGCCCGAAG
>1879550|reference Deinococcus radiodurans NEB 479_9_contigs|length 38|copies 3
ACGGATGAGCCGCGCACCCACCGCGTACAGGGCGCAGG
>1879550|reference Deinococcus radiodurans NEB 479_9_contigs|length 54|copies 1
ACGGATGCCGTCCACCCCGTTGCAGCTGGCGGCGCACCGCGACCTGTCCGGGGT
>1879550|reference Deinococcus radiodurans NEB 479_9_contigs|length 45|copies 2
ACGGATGGGTTTTTCCTTGATGAGTACGGTGGCGGTCTGGGAGAG
>1879550|reference Deinococcus radiodurans NEB 479_9_contigs|length 52|copies 1
ACGGATTCCGATTGAATCTGGTAGTTTCAGATTCAATCCGAGCGGATGCGAG
>1879550|reference Deinococcus radiodurans NEB 479_9_contigs|length 8|copies 1
ACGGCAAA
>1879550|reference Deinococcus radiodurans NEB 479_9_contigs|length 49|copies 1
ACGGCAAACGTTACGCGGTGACTGTGGTGGGCTACGACGACCAGCACGA
>1879550|reference Deinococcus radiodurans NEB 479_9_contigs|length 49|copies 9
ACGGCAAAGGCTTTGACCTGGACGACCCGAAGTGGCCGTTTATCACTTC
>1879550|reference Deinococcus radiodurans NEB 479_9_contigs|length 48|copies 1
ACGGCAAATACATCGCGGGCGGCACCAACCTGCTCGACCTGATGAAGC
>1879550|reference Deinococcus radiodurans NEB 479_9_contigs|length 49|copies 3
ACGGCAAATACATCGCGGGCGGCACCAACCTGCTCGACCTGATGAAGCT
>1879550|reference Deinococcus radiodurans NEB 479_9_contigs|length 51|copies 1
ACGGCAAATTGCCGCTGGACCTCGCGACCTCGGCCAGCCTGCGCTTCGGAA
>1879550|reference Deinococcus radiodurans NEB 479_9_contigs|length 48|copies 2
ACGGCAACCTCGCCAAGCGGGCCATTCGCGCCGTGCTGCCAAGCTTTG
>1879550|reference Deinococcus radiodurans NEB 479_9_contigs|length 37|copies 1
ACGGCAACCTCTCGCAGGCCCGCGACGAGCAGACCGG
>1879550|reference Deinococcus radiodurans NEB 479_9_contigs|length 45|copies 1
ACGGCAAGGTGACCTTCCTGATGAATGCCGCGAACACCTTCGAGT
>1879550|reference Deinococcus radiodurans NEB 479_9_contigs|length 39|copies 1
ACGGCACAGAGACGCTGGCCTACCGCATGAACCTCGAAG
>1879550|reference Deinococcus radiodurans NEB 479_9_contigs|length 46|copies 1
ACGGCACCGCCAGCACCAGCGAGCGGTTGACGATGGTGGGCAGGAT
>1879550|reference Deinococcus radiodurans NEB 479_9_contigs|length 43|copies 1
ACGGCACCTACAACCTCGGGCAGGTCGGGCGCGGCGTGGACCT
>1879550|reference Deinococcus radiodurans NEB 479_9_contigs|length 46|copies 2
ACGGCACGACCACGCTGCTGCCGACCACCATGACCAACCCCTGGGA
>1879550|reference Deinococcus radiodurans NEB 479_9_contigs|length 37|copies 1
ACGGCACGCCGCCGACGAGCGCGACGTTGCCCGCCTC
>1879550|reference Deinococcus radiodurans NEB 479_9_contigs|length 9|copies 1
ACGGCACTC
>1879550|reference Deinococcus radiodurans NEB 479_9_contigs|length 45|copies 1
ACGGCACTCATCGCCAACGTCCTGGGCCTCATCACGCTGCGGATG
>1879550|reference Deinococcus radiodurans NEB 479_9_contigs|length 33|copies 1
ACGGCAGCGCCGACGCGGTCACGCTGAACGACG
>1879550|reference Deinococcus radiodurans NEB 479_9_contigs|length 37|copies 1
ACGGCAGCGTGGAGGCCGAGGTGATTCGTCCGGCAGG
>1879550|reference Deinococcus radiodurans NEB 479_9_contigs|length 36|copies 2
ACGGCAGTGGGCCATGCGCAGGGACACGATGTCGCA
>1879550|reference Deinococcus radiodurans NEB 479_9_contigs|length 50|copies 1
ACGGCATCGAGGACGCGGATTGGACACAGGCACAAGCCGCAGAGGTGCTA
>1879550|reference Deinococcus radiodurans NEB 479_9_contigs|length 50|copies 1
ACGGCCACGCCCGAAAAACTGGAAGCCGACTTCGAGGCGGTGCTGCGCGG
>1879550|reference Deinococcus radiodurans NEB 479_9_contigs|length 40|copies 1
ACGGCCAGGACTACTACGCGCTGCTCGACACGAACAAGGG
>1879550|reference Deinococcus radiodurans NEB 479_9_contigs|length 13|copies 1
ACGGCCAGGGCCG
>1879550|reference Deinococcus radiodurans NEB 479_9_contigs|length 59|copies 1
ACGGCCATGCCCATGTTGTAGTAGGACTTCTGGACGATTTCCTGGGTGCTTTCGTCGAA
>1879550|reference Deinococcus radiodurans NEB 479_9_contigs|length 44|copies 1
ACGGCCCAGCCCGCCAGACCTCAGCGCCAGATCAGCTCCGGCCC
>1879550|reference Deinococcus radiodurans NEB 479_9_contigs|length 49|copies 1
ACGGCCCCGGTGTGCAGGGACGTGCCGGACGCCGGGCAGATTCCGGGGC
>1879550|reference Deinococcus radiodurans NEB 479_9_contigs|length 41|copies 1
ACGGCCCCTAGAAATGGTCAGTCCATGTCGTCCAGCTGACG
>1879550|reference Deinococcus radiodurans NEB 479_9_contigs|length 54|copies 1
ACGGCCCGCAGCGCATACTCGGTGGTCTGGGAAAACAACGGAACGCCTCCTGAG
>1879550|reference Deinococcus radiodurans NEB 479_9_contigs|length 43|copies 1
ACGGCCCGCAGCGCGTCGGCGTTTCCGTGGATGTCGGCCAGCA
>1879550|reference Deinococcus radiodurans NEB 479_9_contigs|length 59|copies 1
ACGGCCCGCGCCGCCCGGACCAGAGCCAGGGTGCCCGCCTGTTCGTCGTGCGCCCAGCC
>1879550|reference Deinococcus radiodurans NEB 479_9_contigs|length 46|copies 2
ACGGCCCTGATTGGCGCGGCCCTCGACAACCTGGCCGATGCGTCGG
>1879550|reference Deinococcus radiodurans NEB 479_9_contigs|length 42|copies 1
ACGGCCGCCACGTTCAGGCCGTGCATGATCAGCCACCCCAGG
>1879550|reference Deinococcus radiodurans NEB 479_9_contigs|length 43|copies 1
ACGGCCGCGCCGCTCTGGCCTACCTGCAAAGCCACACCCCCGA
>1879550|reference Deinococcus radiodurans NEB 479_9_contigs|length 48|copies 1
ACGGCCTACAACGCCATTCGGAACGCCCACCAGAGGGCCGAGAACCGG
>1879550|reference Deinococcus radiodurans NEB 479_9_contigs|length 43|copies 1
ACGGCCTCCTGGTGCACGTTCAGGGCCGCCCCAATCTCCAGCG
>1879550|reference Deinococcus radiodurans NEB 479_9_contigs|length 35|copies 1
ACGGCCTGAGCGTGCTGGCCCTGCACCGCCGCGAG
>1879550|reference Deinococcus radiodurans NEB 479_9_contigs|length 48|copies 2
ACGGCCTGCCGCTCACCCTCGCCCTGGTGCGCGAAAAGATGAGCGAGT
>1879550|reference Deinococcus radiodurans NEB 479_9_contigs|length 50|copies 1
ACGGCCTGCGCCCGGTGTACGAGCCGTACGCGGAAAACCCCTACCTGGAG
>1879550|reference Deinococcus radiodurans NEB 479_9_contigs|length 22|copies 1
ACGGCCTGCTGCTTCCCGCCTA
>1879550|reference Deinococcus radiodurans NEB 479_9_contigs|length 59|copies 2
ACGGCCTGGTTTGGCCCGGACTGGCTGACGTTGACGGTCACGCAGGCTCCCAAGGAATT
>1879550|reference Deinococcus radiodurans NEB 479_9_contigs|length 67|copies 1
ACGGCCTGGTTTGGCCCGGACTGGCTGACGTTGACGGTCACGCAGGCTCCCAAGGAATTTGACCGGG
>1879550|reference Deinococcus radiodurans NEB 479_9_contigs|length 54|copies 1
ACGGCCTTACGCCCCTGGCCGAAATCGTGGACTACGCGACGGGCGGCCTCGCCC
>1879550|reference Deinococcus radiodurans NEB 479_9_contigs|length 48|copies 1
ACGGCGAAACCTGGGTGGACCTCGACTTCAACCTCGCCTACCACCCCT
>1879550|reference Deinococcus radiodurans NEB 479_9_contigs|length 39|copies 1
ACGGCGACATTGGTGTACTGCTGTCCGTCGGCAGCTTCC
>1879550|reference Deinococcus radiodurans NEB 479_9_contigs|length 54|copies 1
ACGGCGACCACCAACACCGCGCCGGGCGGGGCGGCCCGCGATTCCAGTTCACCC
>1879550|reference Deinococcus radiodurans NEB 479_9_contigs|length 10|copies 1
ACGGCGACGA
>1879550|reference Deinococcus radiodurans NEB 479_9_contigs|length 47|copies 1
ACGGCGAGCGACGGCCAGGAAGCGCTCGACCTGCTGCAACAGGACGC
>1879550|reference Deinococcus radiodurans NEB 479_9_contigs|length 44|copies 1
ACGGCGCACTGGGACAGAGCCTCGACCTGAGCGGCGTGACCTAC
>1879550|reference Deinococcus radiodurans NEB 479_9_contigs|length 40|copies 1
ACGGCGCCCCGCATCAGACCGTCCAGGCCATTGCCCAGCG
>1879550|reference Deinococcus radiodurans NEB 479_9_contigs|length 50|copies 4
ACGGCGCCCTGGTCGCGGTGGTGGACGGCGACGGCGAGCAGTTGCGGGTG
>1879550|reference Deinococcus radiodurans NEB 479_9_contigs|length 49|copies 1
ACGGCGCTCGCCGAGGCGGGGAAAACGCTCGTACATCTGCCGCAGGTCG
>1879550|reference Deinococcus radiodurans NEB 479_9_contigs|length 49|copies 1
ACGGCGCTGCATGAAGTTGCAAGGTGGGTAACCTGAGTCTAACAGCCTG
>1879550|reference Deinococcus radiodurans NEB 479_9_contigs|length 45|copies 1
ACGGCGGCAACTCCAACTTCCACGACACGCAGCGCCGGGGCGAGG
>1879550|reference Deinococcus radiodurans NEB 479_9_contigs|length 46|copies 1
ACGGCGGCCCCGATCAGGCGGTGTACGTCTACACCCGCGAGGACTA
>1879550|reference Deinococcus radiodurans NEB 479_9_contigs|length 34|copies 2
ACGGCGGCCTCGTCGCGGTAACGCTCGCTGATGT
>1879550|reference Deinococcus radiodurans NEB 479_9_contigs|length 30|copies 1
ACGGCGGCGACCTCGCGGGCATCACGCAGG
>1879550|reference Deinococcus radiodurans NEB 479_9_contigs|length 41|copies 1
ACGGCGGCGACCTCGCGGGCATCACGCAGGCGTTGCCGTAC
>1879550|reference Deinococcus radiodurans NEB 479_9_contigs|length 30|copies 2
ACGGCGGCGACTTCGCGGGCCTCAAGGCCA
>1879550|reference Deinococcus radiodurans NEB 479_9_contigs|length 47|copies 1
ACGGCGGCGACTTCGCGGGCCTCAAGGCCAAGATCGAGGAAGGCTAC
>1879550|reference Deinococcus radiodurans NEB 479_9_contigs|length 44|copies 1
ACGGCGGCGGCGCAGGGCACCAGCGGCGTCAATGCCGCGATGGC
>1879550|reference Deinococcus radiodurans NEB 479_9_contigs|length 41|copies 2
ACGGCGGGACGCTTTTGCCTCAGGCATAAGCATCAGCACCG
>1879550|reference Deinococcus radiodurans NEB 479_9_contigs|length 48|copies 1
ACGGCGGGTTCTACAGCGTGGGGGGCAAACGTGTCGGGGAGTTGCTGC
>1879550|reference Deinococcus radiodurans NEB 479_9_contigs|length 44|copies 1
ACGGCGTACTCGTCGCGGTGGCAGTCGATGAACTGGTACCTCAC
>1879550|reference Deinococcus radiodurans NEB 479_9_contigs|length 46|copies 1
ACGGCGTCACCCTTCTGGCCCTTGGTGGCGCTGTCGAAGGCGTTCC
>1879550|reference Deinococcus radiodurans NEB 479_9_contigs|length 44|copies 2
ACGGCTACATCGTCGAAGGCGTGCAGTATGGCCCCGGCCTGATC
>1879550|reference Deinococcus radiodurans NEB 479_9_contigs|length 46|copies 2
ACGGCTACGACGAGCCGGGGGCCATGTACCGCGACCTGACCGCACG
>1879550|reference Deinococcus radiodurans NEB 479_9_contigs|length 49|copies 1
ACGGCTCAAGCACCCGGAAGGTCTCGGCCACCAGACCCCCGGCGCGGCG
>1879550|reference Deinococcus radiodurans NEB 479_9_contigs|length 47|copies 14
ACGGCTCGGGGCGGCTGTACGTGACGTTGCAGGCGGGGCAGGTGCGG
>1879550|reference Deinococcus radiodurans NEB 479_9_contigs|length 35|copies 1
ACGGCTGACGAGGCCAGCCAGCTCGCGCTGGTGCT
>1879550|reference Deinococcus radiodurans NEB 479_9_contigs|length 46|copies 1
ACGGCTGAGTTGCTCGAACAGCTGGGCCGGAGCCTGGACAGGCCGC
>1879550|reference Deinococcus radiodurans NEB 479_9_contigs|length 42|copies 1
ACGGCTGCCGCTCGGTGGCTTTCCCCGCGATCAGCACCGGCG
>1879550|reference Deinococcus radiodurans NEB 479_9_contigs|length 43|copies 1
ACGGCTGCGCGGTGATTCTGGTGGCCCGCGAGTAGACCTCCGC
>1879550|reference Deinococcus radiodurans NEB 479_9_contigs|length 42|copies 6
ACGGCTGCTGGGCGTGACCCGCGAAGACTGGCCCGAGCAGAT
>1879550|reference Deinococcus radiodurans NEB 479_9_contigs|length 43|copies 1
ACGGCTGCTGGGCGTGACCCGCGAAGACTGGCCCGAGCAGATG
>1879550|reference Deinococcus radiodurans NEB 479_9_contigs|length 42|copies 1
ACGGCTGTTCTGTATGGGCAGACGCCTGCAAGATTCAAGGCT
>1879550|reference Deinococcus radiodurans NEB 479_9_contigs|length 46|copies 1
ACGGCTTCAACGCCGCCACCGGCGAGTACGTGGAGGACATGGTGGC
>1879550|reference Deinococcus radiodurans NEB 479_9_contigs|length 34|copies 1
ACGGCTTCGGCATCGGCCGCGACGACGAGCAGCG
>1879550|reference Deinococcus radiodurans NEB 479_9_contigs|length 38|copies 1
ACGGCTTCGGCCGCATCGGTCGTCTGGTCTTCCGCATC
>1879550|reference Deinococcus radiodurans NEB 479_9_contigs|length 40|copies 1
ACGGCTTCGGCGCGGGCGCAGTGGCGCTGGGGATGGTCAT
>1879550|reference Deinococcus radiodurans NEB 479_9_contigs|length 43|copies 1
ACGGCTTTCAGTCCAATGTTGCACGCCTGCGAGAGCAGTACCG
>1879550|reference Deinococcus radiodurans NEB 479_9_contigs|length 52|copies 1
ACGGGAATGTTCACCCGGCGATTCTGGTGGCGGCCCGCGAACTGGGGATTTC
>1879550|reference Deinococcus radiodurans NEB 479_9_contigs|length 53|copies 1
ACGGGACGCTCAAACTCTACTCGTGTGGTTTCAGTCCGGCCTTGATTAAACGG
>1879550|reference Deinococcus radiodurans NEB 479_9_contigs|length 57|copies 1
ACGGGATGCGGGTAGAAGTTGCTCAGGAAGAATGCCTCACCGCGAAACCGGTCGATG
>1879550|reference Deinococcus radiodurans NEB 479_9_contigs|length 58|copies 5
ACGGGATGCGGGTAGAAGTTGCTCAGGAAGAATGCCTCACCGCGAAACCGGTCGATGA
>1879550|reference Deinococcus radiodurans NEB 479_9_contigs|length 41|copies 1
ACGGGCAATTCACGAACCAGCAGGTCAATCGCGTTCTTGGG
>1879550|reference Deinococcus radiodurans NEB 479_9_contigs|length 50|copies 1
ACGGGCACGGCCCGCCTGAAGCTATACAAGGGCAACTGCACGGTGGTGGG
>1879550|reference Deinococcus radiodurans NEB 479_9_contigs|length 52|copies 1
ACGGGCCGGGACAGGGGAACGCGGCGCAAGGCGGCAGCTCCATCGGCCCGCC
>1879550|reference Deinococcus radiodurans NEB 479_9_contigs|length 51|copies 1
ACGGGCGAAAACCCCTGGGGCATCAGCTTTAAGCAAGGGCTGTTCAACATG
>1879550|reference Deinococcus radiodurans NEB 479_9_contigs|length 47|copies 6
ACGGGCGAGGTGGGCGAGCACGCCGGGCGGCAACTGCGGTTTGCGGG
>1879550|reference Deinococcus radiodurans NEB 479_9_contigs|length 48|copies 6
ACGGGCGCAAGCTCGCGGAGGGCAAGAGCTATCAAGTCAAGACCCTGC
>1879550|reference Deinococcus radiodurans NEB 479_9_contigs|length 38|copies 1
ACGGGCGGCGTTGATTCCCGCCAGGAGTTCTTCCAGCG
>1879550|reference Deinococcus radiodurans NEB 479_9_contigs|length 39|copies 1
ACGGGCGGCGTTGATTCCCGCCAGGAGTTCTTCCAGCGG
>1879550|reference Deinococcus radiodurans NEB 479_9_contigs|length 42|copies 4
ACGGGCGGCTGTACGGACGCGGCGCCAGCGACGACAAGGGCG
>1879550|reference Deinococcus radiodurans NEB 479_9_contigs|length 30|copies 2
ACGGGCTGATGCTCGCGGCCCTGGCCGACG
>1879550|reference Deinococcus radiodurans NEB 479_9_contigs|length 45|copies 3
ACGGGCTGATGCTCGCGGCCCTGGCCGACGCGGGCCGCATTCTGG
>1879550|reference Deinococcus radiodurans NEB 479_9_contigs|length 48|copies 1
ACGGGCTTTCTGGAAGGACACACGCGCGGCAACCACCCCACCGTGGTG
>1879550|reference Deinococcus radiodurans NEB 479_9_contigs|length 55|copies 1
ACGGGGAAAAGGGCATCTTTCACCTGACGCTGCTCGCCCGCGACTTCGAGGGCTA
>1879550|reference Deinococcus radiodurans NEB 479_9_contigs|length 46|copies 1
ACGGGGAAGCGTCATCAGCACGAAAAAAGTCCTGGCGGGTGCGCCG
>1879550|reference Deinococcus radiodurans NEB 479_9_contigs|length 39|copies 1
ACGGGGACAGTGCGTTCGTGCTGAGCAGCGCCGCCTTGC
>1879550|reference Deinococcus radiodurans NEB 479_9_contigs|length 65|copies 1
ACGGGGACGTGGGCCTGGGCAAGACCCACCTGATGCACGCGGTGGGGCACTACCTTGCCGAGCGT
>1879550|reference Deinococcus radiodurans NEB 479_9_contigs|length 41|copies 2
ACGGGGAGACGCGCGACGAGATGCTGAACCAGGGCACGGTG
>1879550|reference Deinococcus radiodurans NEB 479_9_contigs|length 45|copies 3
ACGGGGAGTGGGATGGGCAGGCGGCGCGAATGGTGGACGCCCAGC
>1879550|reference Deinococcus radiodurans NEB 479_9_contigs|length 37|copies 1
ACGGGGCGCGTGACGCGGTAGAAGTCGACCCACTGAC
>1879550|reference Deinococcus radiodurans NEB 479_9_contigs|length 48|copies 2
ACGGGGCGTGATTGGGCTGTGGCCCGCCCACCGCGAGGGCGACGACAT
>1879550|reference Deinococcus radiodurans NEB 479_9_contigs|length 41|copies 1
ACGGGGGCCGCACCTTCGGCGGCATGCCGATGGAGCGCCGG
>1879550|reference Deinococcus radiodurans NEB 479_9_contigs|length 43|copies 1
ACGGGGGTGGTGCCGCGCTCGTCCTTCTGAAAGACGGGCACCT
>1879550|reference Deinococcus radiodurans NEB 479_9_contigs|length 50|copies 1
ACGGGGGTGTTGTAGTTGTTCTTGCCGATAATCTTGTAGCTGATGGTCTG
>1879550|reference Deinococcus radiodurans NEB 479_9_contigs|length 39|copies 4
ACGGGGTATCGCTTCGCGTCGCCGCGACGAAGAATGCGG
>1879550|reference Deinococcus radiodurans NEB 479_9_contigs|length 40|copies 1
ACGGGGTATCGCTTCGCGTCGCCGCGACGAAGAATGCGGC
>1879550|reference Deinococcus radiodurans NEB 479_9_contigs|length 49|copies 1
ACGGGTCATACACCTGGTCGGCCCAACCCTTCTTCCCAAGCATCATCTG
>1879550|reference Deinococcus radiodurans NEB 479_9_contigs|length 41|copies 1
ACGGGTCCGGTCGCGGCGGAGCAGCTCGGGATGACGCTGCC
>1879550|reference Deinococcus radiodurans NEB 479_9_contigs|length 49|copies 1
ACGGGTCCTGAACCGAAGATTTGCCCGTATGGCCAACCATAGGCCACGG
>1879550|reference Deinococcus radiodurans NEB 479_9_contigs|length 51|copies 1
ACGGGTCGTGGTACGAGGTGCGGGGCGTCAGCACCAGCATTCAGCCGTCCT
>1879550|reference Deinococcus radiodurans NEB 479_9_contigs|length 38|copies 1
ACGGGTGCAGGTCGTACAGGCCGTCGGCGGCCCAGTCG
>1879550|reference Deinococcus radiodurans NEB 479_9_contigs|length 47|copies 1
ACGGTAATCGTAGCGGGTGGCCTGACCGGCCCGCTCTATGGTCGTGA
>1879550|reference Deinococcus radiodurans NEB 479_9_contigs|length 48|copies 1
ACGGTCAGGATTTGATGGAAGCCGCCGCCGACCTGGGGGCCAACACCT
>1879550|reference Deinococcus radiodurans NEB 479_9_contigs|length 42|copies 1
ACGGTCATCATGGGGGCGGGGATTCCGCGTGAAGTTCCGGCG
>1879550|reference Deinococcus radiodurans NEB 479_9_contigs|length 47|copies 1
ACGGTCGAGCCGCTCCACTTCCTCGCGCACCGCGCCATCGCCCTTCT
>1879550|reference Deinococcus radiodurans NEB 479_9_contigs|length 56|copies 1
ACGGTCGCGCCTGCGTTCAGGTGCAGGACGTCGAGCAGAGCCGGGGGGATGCGGAG
>1879550|reference Deinococcus radiodurans NEB 479_9_contigs|length 48|copies 1
ACGGTCGGCGGGCAGCCGGTCAAGGTCACCGCCGACAAGGACGGCAAA
>1879550|reference Deinococcus radiodurans NEB 479_9_contigs|length 54|copies 1
ACGGTCTACGCTTCGTGGACCACGAGTGCCACCACCCCGGGGCTGATCACGGGC
>1879550|reference Deinococcus radiodurans NEB 479_9_contigs|length 54|copies 1
ACGGTCTTGCACCTGTGGCTCACCCCCCGGCCCGACCCGCAGGAGCGCCGTGCC
>1879550|reference Deinococcus radiodurans NEB 479_9_contigs|length 51|copies 1
ACGGTGAAGTGGCCCCGGTGGGGGCCAGAGCTTCACTGGAGTTGGCGGATG
>1879550|reference Deinococcus radiodurans NEB 479_9_contigs|length 32|copies 1
ACGGTGACGCCCGCGTGGCGCTGTTTGCCGAG
>1879550|reference Deinococcus radiodurans NEB 479_9_contigs|length 47|copies 1
ACGGTGCAGGTGGCCTACGTCCGGGCCGACACTGCCGGGCAGGGCGG
>1879550|reference Deinococcus radiodurans NEB 479_9_contigs|length 47|copies 4
ACGGTGCGGCAACTGCAAAGCGACCTGCGCTCGGCGCTCGAAAGCGT
>1879550|reference Deinococcus radiodurans NEB 479_9_contigs|length 46|copies 1
ACGGTGCGGGCGGCGTGCTGCTGGTCGCCCGTGACCTCTCGGAGTT
>1879550|reference Deinococcus radiodurans NEB 479_9_contigs|length 46|copies 1
ACGGTGCGTGGTTGCAGGGTCTGAGACACGACCCGCAGACCTGCCG
>1879550|reference Deinococcus radiodurans NEB 479_9_contigs|length 48|copies 1
ACGGTGCGTGGTTGCAGGGTCTGAGACACGACCCGCAGACCTGCCGGG
>1879550|reference Deinococcus radiodurans NEB 479_9_contigs|length 38|copies 3
ACGGTGCTGATGTACATCATCCTGGCGGTCAGCGTGTT
>1879550|reference Deinococcus radiodurans NEB 479_9_contigs|length 45|copies 1
ACGGTGCTGGCCGGGGCCACGTGGTCCACCACGATGCTCACCCGC
>1879550|reference Deinococcus radiodurans NEB 479_9_contigs|length 39|copies 1
ACGGTGGAACACAAGACCAGCGCCGACGACCCGGTGACG
>1879550|reference Deinococcus radiodurans NEB 479_9_contigs|length 47|copies 1
ACGGTGGGCCCGGCTGTCGGCAAGGAACTGACGCAAAAGACCATCTA
>1879550|reference Deinococcus radiodurans NEB 479_9_contigs|length 40|copies 1
ACGGTGGGCGAACTGCATATCGCCGCGTCGCCGGAAGGCG
>1879550|reference Deinococcus radiodurans NEB 479_9_contigs|length 47|copies 1
ACGGTGTAGGTGTCGCGGGCCTCCTCGGCGCTCAGTGTTCGCACCCG
>1879550|reference Deinococcus radiodurans NEB 479_9_contigs|length 48|copies 1
ACGGTGTAGGTGTCGCGGGCCTCCTCGGCGCTCAGTGTTCGCACCCGC
>1879550|reference Deinococcus radiodurans NEB 479_9_contigs|length 37|copies 5
ACGGTGTCGTTGTTCGTCTTGGGGTCGTTGTCGCTCG
>1879550|reference Deinococcus radiodurans NEB 479_9_contigs|length 15|copies 1
ACGGTTGAGAGCTCG
>1879550|reference Deinococcus radiodurans NEB 479_9_contigs|length 31|copies 1
ACGGTTGAGAGCTCGCGGCCTCAATGCAGCG
>1879550|reference Deinococcus radiodurans NEB 479_9_contigs|length 36|copies 2
ACGGTTGAGAGCTCGCGGCCTCAATGCAGCGCGTGC
>1879550|reference Deinococcus radiodurans NEB 479_9_contigs|length 46|copies 1
ACGGTTGCCCCAGCATCCCCGCTCCCATGAAGACGCTAACCCCAGG
>1879550|reference Deinococcus radiodurans NEB 479_9_contigs|length 55|copies 3
ACGGTTTCCAGCGGCGGCAGGTTCAGGCCCTTCCCGGTCAGGGTCAGGCAGGAAT
>1879550|reference Deinococcus radiodurans NEB 479_9_contigs|length 39|copies 1
ACGTAATTCGGAGAACTGCTCTACTTCGCGTTCATGATG
>1879550|reference Deinococcus radiodurans NEB 479_9_contigs|length 43|copies 1
ACGTAATTCGGAGAACTGCTCTAGCGTGTGGGCCGGCCACCCG
>1879550|reference Deinococcus radiodurans NEB 479_9_contigs|length 46|copies 1
ACGTACACGGCGGGGTGCGAGTAGAACCAGAAGAACTGCTGGTACA
>1879550|reference Deinococcus radiodurans NEB 479_9_contigs|length 30|copies 2
ACGTACAGCACGTCGCGGCCAGTGCGGGTG
>1879550|reference Deinococcus radiodurans NEB 479_9_contigs|length 43|copies 1
ACGTACAGCACGTCGCGGCCAGTGCGGGTGGCCTCGTCCGGGG
>1879550|reference Deinococcus radiodurans NEB 479_9_contigs|length 44|copies 1
ACGTACCCGCTCTCGAACGCCACCTGAAACGCCAGATATTTGGC
>1879550|reference Deinococcus radiodurans NEB 479_9_contigs|length 50|copies 1
ACGTACGAACCAGCCCGGCGCCGTGCCGACGGGGTTGGGCAGCGCCTCGG
>1879550|reference Deinococcus radiodurans NEB 479_9_contigs|length 25|copies 1
ACGTACTCCGCGATTTCCTGCCGGG
>1879550|reference Deinococcus radiodurans NEB 479_9_contigs|length 46|copies 2
ACGTAGAAGTCAAAATCCTTGAGGAACCCACCTTGCCTCACCAGGT
>1879550|reference Deinococcus radiodurans NEB 479_9_contigs|length 44|copies 1
ACGTAGCCGCTGGCGTGGCCGGAGTAGGAGCGGCGCACGTCGTC
>1879550|reference Deinococcus radiodurans NEB 479_9_contigs|length 43|copies 2
ACGTAGTACAGCCCGAACCGCCACACCTGCAGGTATTTCAGCG
>1879550|reference Deinococcus radiodurans NEB 479_9_contigs|length 45|copies 1
ACGTAGTCCTGGCCGGTGTACACGTCGCTGAACGCCACCGGATAC
>1879550|reference Deinococcus radiodurans NEB 479_9_contigs|length 30|copies 1
ACGTCAACCTGGGCATCGGGCTGCCCACGC
>1879550|reference Deinococcus radiodurans NEB 479_9_contigs|length 28|copies 1
ACGTCAAGAAGTCCGACGCCACCGCGCA
>1879550|reference Deinococcus radiodurans NEB 479_9_contigs|length 42|copies 2
ACGTCAATCAGGCGCTGGAGCGTGTCGATGCGGAGGTGACTG
>1879550|reference Deinococcus radiodurans NEB 479_9_contigs|length 43|copies 1
ACGTCAATCAGGCGCTGGAGCGTGTCGATGCGGAGGTGACTGG
>1879550|reference Deinococcus radiodurans NEB 479_9_contigs|length 42|copies 4
ACGTCAATCAGGCGCTGGAGGGTATCGATTCGGAGGTGACTG
>1879550|reference Deinococcus radiodurans NEB 479_9_contigs|length 44|copies 1
ACGTCAATCAGGGCACAGCAGGATTGCTCGATCCCACGTTCGGT
>1879550|reference Deinococcus radiodurans NEB 479_9_contigs|length 49|copies 5
ACGTCAATCGGCTCGCGGCACTGGAAGCTCAGGCCCGGCGTGTTGGTCG
>1879550|reference Deinococcus radiodurans NEB 479_9_contigs|length 40|copies 1
ACGTCAATCTTCTCGCGGGCGTCCAGTCCCGCCAGCGGCG
>1879550|reference Deinococcus radiodurans NEB 479_9_contigs|length 42|copies 1
ACGTCAATGAGCCGCTGGAGCGTGTCGATGCGGAGGTGACTG
>1879550|reference Deinococcus radiodurans NEB 479_9_contigs|length 55|copies 1
ACGTCACCACCCTTCTTCGCAGCGCTCTGGAACACGCCCGCGAGTAAAGGAGGGC
>1879550|reference Deinococcus radiodurans NEB 479_9_contigs|length 40|copies 1
ACGTCACCCGCGTGGTGGACCACCACAAGCTCGGCGACCT
>1879550|reference Deinococcus radiodurans NEB 479_9_contigs|length 50|copies 1
ACGTCACCGAAATCGCGGGGGGCTACGAAGCCTGGGCGCAGGCGCAGTCT
>1879550|reference Deinococcus radiodurans NEB 479_9_contigs|length 52|copies 1
ACGTCACTCGCAATCTCGGACGCCAGCGCCGGGGCCAGCGGGGGCACGGGGG
>1879550|reference Deinococcus radiodurans NEB 479_9_contigs|length 37|copies 10
ACGTCACTGGGCAGCTTGGCCGCGAGCGCTTTGCCCG
>1879550|reference Deinococcus radiodurans NEB 479_9_contigs|length 15|copies 1
ACGTCATAGGTGCGG
>1879550|reference Deinococcus radiodurans NEB 479_9_contigs|length 56|copies 5
ACGTCCACCTCCATCCCGGTTCCGTTTCAGGCCCAGAACGCTAATGCCCCGCGTCT
>1879550|reference Deinococcus radiodurans NEB 479_9_contigs|length 30|copies 1
ACGTCCAGCACTTCGCGGCGCACGGGCACC
>1879550|reference Deinococcus radiodurans NEB 479_9_contigs|length 31|copies 1
ACGTCCAGCACTTCGCGGCGCACGGGCACCG
>1879550|reference Deinococcus radiodurans NEB 479_9_contigs|length 39|copies 3
ACGTCCAGCACTTCGCGGCGCACGGGCACCGTGAACGTC
>1879550|reference Deinococcus radiodurans NEB 479_9_contigs|length 54|copies 1
ACGTCCAGGTTCCGCAGACCCACGTCCACGTCGATCACAACGACTTTTTCACCC
>1879550|reference Deinococcus radiodurans NEB 479_9_contigs|length 39|copies 1
ACGTCCATGCCGTGCAGGTGCTCCTTCCAGTGCTGGTCT
>1879550|reference Deinococcus radiodurans NEB 479_9_contigs|length 51|copies 1
ACGTCCCGCTGGCTGAGGGGGAAGCGGTGGTAGAGCCGCAGGGCATACCCA
>1879550|reference Deinococcus radiodurans NEB 479_9_contigs|length 52|copies 1
ACGTCCCGCTGGCTGAGGGGGAAGCGGTGGTAGAGCCGCAGGGCATACCCAA
>1879550|reference Deinococcus radiodurans NEB 479_9_contigs|length 14|copies 1
ACGTCCCGGCTGCT
>1879550|reference Deinococcus radiodurans NEB 479_9_contigs|length 50|copies 2
ACGTCCCTGGCGCCCTGGCTGGCGGCGCTGCCCCCCGACCTGCGGGCGGC
>1879550|reference Deinococcus radiodurans NEB 479_9_contigs|length 41|copies 1
ACGTCCGGAATGCCGTAATCCGCCAGCGAATCCGTGACCAG
>1879550|reference Deinococcus radiodurans NEB 479_9_contigs|length 34|copies 2
ACGTCCGGCGCGACCTCCACAGGGCCGGGCGCGA
>1879550|reference Deinococcus radiodurans NEB 479_9_contigs|length 41|copies 1
ACGTCCTCCTGGCGATGATTGACGCGAGGAGCGTCAATCAT
>1879550|reference Deinococcus radiodurans NEB 479_9_contigs|length 42|copies 1
ACGTCCTCGCGTCCCAGGCCGAGGCTGAGCAGAAGGAGCAAT
>1879550|reference Deinococcus radiodurans NEB 479_9_contigs|length 39|copies 1
ACGTCCTGAAGCGCCTGGATAACCGCCACCGCGCCGCCC
>1879550|reference Deinococcus radiodurans NEB 479_9_contigs|length 55|copies 1
ACGTCCTGCACCTCTTCGCCGCGTTCGTAGACCAACCGGAAGGGCAGGCGGCCCA
>1879550|reference Deinococcus radiodurans NEB 479_9_contigs|length 46|copies 5
ACGTCCTGCCCGCTGCCGAAGCCGTCCATTTCCACGAGCAGCTGGT
>1879550|reference Deinococcus radiodurans NEB 479_9_contigs|length 60|copies 1
ACGTCCTGCTTTATCCCGGGTAGGGCGGGACGGGAAAACTCTGGCTCGGTTCGCAGGGGC
>1879550|reference Deinococcus radiodurans NEB 479_9_contigs|length 12|copies 1
ACGTCCTTCTGG
>1879550|reference Deinococcus radiodurans NEB 479_9_contigs|length 36|copies 1
ACGTCCTTGATGACCGGGTTTTCTTCGAGCATGCAC
>1879550|reference Deinococcus radiodurans NEB 479_9_contigs|length 43|copies 1
ACGTCGAACAGTGCATTTTGCAGGTATTCGAGGTCGGCGTCGA
>1879550|reference Deinococcus radiodurans NEB 479_9_contigs|length 51|copies 1
ACGTCGAAGCCGAGCAGCAGCCGGGTCCAGGCCCAGTAGTCGTCGGGGTTG
>1879550|reference Deinococcus radiodurans NEB 479_9_contigs|length 54|copies 1
ACGTCGAAGGCAGCGCCGAGCAGGGTATTGCTGAGGGTCTCGACCCTCCACCGC
>1879550|reference Deinococcus radiodurans NEB 479_9_contigs|length 44|copies 1
ACGTCGAAGGCGTCCCTGGCGGTGCCGCCCTGGTGGACGAGCGC
>1879550|reference Deinococcus radiodurans NEB 479_9_contigs|length 46|copies 1
ACGTCGATGCTGCCATCGGCAAGGGCCACGTTGGGCTGCACGTAGT
>1879550|reference Deinococcus radiodurans NEB 479_9_contigs|length 38|copies 1
ACGTCGCCAACGCGCTGGCGGGCATGGCGGCGGCCCAT
>1879550|reference Deinococcus radiodurans NEB 479_9_contigs|length 41|copies 1
ACGTCGCCAACGCGCTGGCGGGCATGGCGGCGGCCCATCAC
>1879550|reference Deinococcus radiodurans NEB 479_9_contigs|length 38|copies 1
ACGTCGCCGCAATCAGCGTGAGCAGCGCCAGGCGGCGG
>1879550|reference Deinococcus radiodurans NEB 479_9_contigs|length 35|copies 1
ACGTCGCGCACCTGCCAGGTCAGCCAGTCGCTGCC
>1879550|reference Deinococcus radiodurans NEB 479_9_contigs|length 42|copies 1
ACGTCGCGCCGATGGTGGAACTGCGCAGGAGCAAGGGCCTGA
>1879550|reference Deinococcus radiodurans NEB 479_9_contigs|length 46|copies 1
ACGTCGCGGGCTTCTTCGAACACCTGTGCCAGATGTTCCTCGCCCC
>1879550|reference Deinococcus radiodurans NEB 479_9_contigs|length 22|copies 1
ACGTCGCGGTTTTCGCGGCCCA
>1879550|reference Deinococcus radiodurans NEB 479_9_contigs|length 37|copies 1
ACGTCGCTGCCGTCGCGGTCCACCGGAAAGCTGCCCC
>1879550|reference Deinococcus radiodurans NEB 479_9_contigs|length 51|copies 2
ACGTCGCTGCCGTCGCGGTCCACCGGAAAGCTGCCCCCGGCGCGGATGATG
>1879550|reference Deinococcus radiodurans NEB 479_9_contigs|length 38|copies 1
ACGTCGGCGATGTCGTCCTCGCTGTAGGGCGGGCGCTT
>1879550|reference Deinococcus radiodurans NEB 479_9_contigs|length 45|copies 2
ACGTCGGGCATTCCCAATGTTGTGCACCTCGTCGAACACGAACAG
>1879550|reference Deinococcus radiodurans NEB 479_9_contigs|length 47|copies 1
ACGTCGGGCATTCCCAATGTTGTGCACCTCGTCGAACACGAACAGGT
>1879550|reference Deinococcus radiodurans NEB 479_9_contigs|length 42|copies 1
ACGTCGGGCGCAATCAGGACTTCGAGGAAGGTGCCTTTCATG
>1879550|reference Deinococcus radiodurans NEB 479_9_contigs|length 36|copies 1
ACGTCGTACTCGGCCAGCAAGTCGTCCAGCAGGCGG
>1879550|reference Deinococcus radiodurans NEB 479_9_contigs|length 42|copies 1
ACGTCGTCCGGCGGCTGCTCACCGAGAACCGGGAGGCGGTGG
>1879550|reference Deinococcus radiodurans NEB 479_9_contigs|length 43|copies 1
ACGTCGTCCGGCGGCTGCTCACCGAGAACCGGGAGGCGGTGGC
>1879550|reference Deinococcus radiodurans NEB 479_9_contigs|length 12|copies 1
ACGTCGTTGCGC
>1879550|reference Deinococcus radiodurans NEB 479_9_contigs|length 28|copies 1
ACGTCTACACCCGCGAGGACTACGACGC
>1879550|reference Deinococcus radiodurans NEB 479_9_contigs|length 47|copies 1
ACGTCTCGGAACTGTGAGATTTAGAAGAGGGAAGCTCAGGGTTTGGG
>1879550|reference Deinococcus radiodurans NEB 479_9_contigs|length 54|copies 1
ACGTGAACGCCCGCTTTACCGACACCACCTTTACCCCGGTGCTGCAACTCGTGC
>1879550|reference Deinococcus radiodurans NEB 479_9_contigs|length 37|copies 1
ACGTGACCCAGGAGCAGATTCGTGCCGACATGCTCGC
>1879550|reference Deinococcus radiodurans NEB 479_9_contigs|length 48|copies 1
ACGTGACCCCCCGGACCTCTCCCCCGCTCCAGAGCGGAAGGCAGACGG
>1879550|reference Deinococcus radiodurans NEB 479_9_contigs|length 49|copies 1
ACGTGACCCCGGTGGTCATCAGCAAGCAGGGGCGCTGGCTGCCGCCCAC
>1879550|reference Deinococcus radiodurans NEB 479_9_contigs|length 12|copies 1
ACGTGACCGAGG
>1879550|reference Deinococcus radiodurans NEB 479_9_contigs|length 13|copies 3
ACGTGACCTGCTT
>1879550|reference Deinococcus radiodurans NEB 479_9_contigs|length 51|copies 1
ACGTGACGCTGAGCGTGGGGCTGCGGGTGCGCGAGTTGCTGCGGGCCAAAG
>1879550|reference Deinococcus radiodurans NEB 479_9_contigs|length 52|copies 2
ACGTGAGTGGCTTCAACGGCCCCACGACCAACTTCCGCGTTGACCTGAGCGG
>1879550|reference Deinococcus radiodurans NEB 479_9_contigs|length 39|copies 1
ACGTGATGCTGGTGCCGAGCGCGTCCGACACCGTGCCGC
>1879550|reference Deinococcus radiodurans NEB 479_9_contigs|length 31|copies 1
ACGTGATGGAGGCCCTGGTCAAGACGCGCTG
>1879550|reference Deinococcus radiodurans NEB 479_9_contigs|length 47|copies 1
ACGTGATGTTCCCGCTGGTGATGGGCGGCGCGGCGGCGATTCCCGGC
>1879550|reference Deinococcus radiodurans NEB 479_9_contigs|length 25|copies 4
ACGTGCAAAACGTGCTGGCCATCGA
>1879550|reference Deinococcus radiodurans NEB 479_9_contigs|length 38|copies 1
ACGTGCAAGGTCGCTCGCTGACAGGTTCGCTGTCCGCG
>1879550|reference Deinococcus radiodurans NEB 479_9_contigs|length 36|copies 2
ACGTGCAGACGGTGCTGGGCATCAGCGACCTGTTTT
>1879550|reference Deinococcus radiodurans NEB 479_9_contigs|length 54|copies 1
ACGTGCAGCGGTTTCTGAACTGGCTGCGCAAACAGCCCGCGACGAAGGGGGTGC
>1879550|reference Deinococcus radiodurans NEB 479_9_contigs|length 17|copies 1
ACGTGCAGCTCATCAAG
>1879550|reference Deinococcus radiodurans NEB 479_9_contigs|length 30|copies 1
ACGTGCAGGGCGACGTGTTCGGCCCAGTGG
>1879550|reference Deinococcus radiodurans NEB 479_9_contigs|length 42|copies 1
ACGTGCCCCTGGAAGACCGGGTGGCGGCGGGCATGACGCTGG
>1879550|reference Deinococcus radiodurans NEB 479_9_contigs|length 42|copies 7
ACGTGCCCGAGTTGCAGCTCATGGCCGCGAATCTCGACGCCG
>1879550|reference Deinococcus radiodurans NEB 479_9_contigs|length 43|copies 1
ACGTGCCCGAGTTGCAGCTCATGGCCGCGAATCTCGACGCCGC
>1879550|reference Deinococcus radiodurans NEB 479_9_contigs|length 46|copies 1
ACGTGCCCGCGCCCCTGGACATCGGCCTGCTGACCACCCAGGGGCG
>1879550|reference Deinococcus radiodurans NEB 479_9_contigs|length 44|copies 1
ACGTGCCCGTGATCGGCGCCTGGAAGCCCCAGATCAAGGGCGTG
>1879550|reference Deinococcus radiodurans NEB 479_9_contigs|length 52|copies 14
ACGTGCGAGTAGTGCCGGGTTTCGGTCTGGTACTCGACGTGGGCGGTGTTGA
>1879550|reference Deinococcus radiodurans NEB 479_9_contigs|length 30|copies 3
ACGTGCGCGGCTTCGCGGTCAAGATGTACA
>1879550|reference Deinococcus radiodurans NEB 479_9_contigs|length 33|copies 1
ACGTGCGCGGCTTCGCGGTCAAGATGTACACCA
>1879550|reference Deinococcus radiodurans NEB 479_9_contigs|length 50|copies 7
ACGTGCGCGGCTTCGCGGTCAAGATGTACACCAAGGAAGGCAACTGGGAC
>1879550|reference Deinococcus radiodurans NEB 479_9_contigs|length 46|copies 1
ACGTGCGGGAACGGCTGGCGGCGGATACGGACGAAAACGTGCGGCG
>1879550|reference Deinococcus radiodurans NEB 479_9_contigs|length 36|copies 1
ACGTGCGTTTCACGCTGGCTATGTTCGGCGCGGCGG
>1879550|reference Deinococcus radiodurans NEB 479_9_contigs|length 16|copies 1
ACGTGCTCCACGGTTT
>1879550|reference Deinococcus radiodurans NEB 479_9_contigs|length 46|copies 5
ACGTGCTCCACGGTTTCCAGCGGCGGCAGGTTCAGGCCCTTCCCGG
>1879550|reference Deinococcus radiodurans NEB 479_9_contigs|length 36|copies 3
ACGTGCTGACCCATCCGCTGCTGCACGCCGTCGAGG
>1879550|reference Deinococcus radiodurans NEB 479_9_contigs|length 37|copies 1
ACGTGCTGACCCATCCGCTGCTGCACGCCGTCGAGGT
>1879550|reference Deinococcus radiodurans NEB 479_9_contigs|length 37|copies 1
ACGTGCTGAGGCGTGTGGGCCTGTACCGCTTTAAGGG
>1879550|reference Deinococcus radiodurans NEB 479_9_contigs|length 50|copies 1
ACGTGCTGATGGACGTGGTGGGGACCGGGGGCGACGGAGCGCACACCTTC
>1879550|reference Deinococcus radiodurans NEB 479_9_contigs|length 31|copies 4
ACGTGCTGCTGCGCCCGGTGCTGGACGGCTC
>1879550|reference Deinococcus radiodurans NEB 479_9_contigs|length 32|copies 7
ACGTGCTGCTGCGCCCGGTGCTGGACGGCTCG
>1879550|reference Deinococcus radiodurans NEB 479_9_contigs|length 35|copies 2
ACGTGCTGCTGCGCCCGGTGCTGGACGGCTCGCTG
>1879550|reference Deinococcus radiodurans NEB 479_9_contigs|length 48|copies 1
ACGTGCTGGCCTACCGCCACCAGCTCGAACGCGGGGTGGTGACCCTCG
>1879550|reference Deinococcus radiodurans NEB 479_9_contigs|length 31|copies 1
ACGTGCTTGATGCCCTGCGTCTCGTGCAGGT
>1879550|reference Deinococcus radiodurans NEB 479_9_contigs|length 44|copies 1
ACGTGCTTGCGCGACAGGCCCCGGTCGTTCACGTCGTCGCTCAT
>1879550|reference Deinococcus radiodurans NEB 479_9_contigs|length 51|copies 1
ACGTGGAAGCGGCCTTCGAATATGTCCGCCAGCAGCCCGGACTCGACCCCG
>1879550|reference Deinococcus radiodurans NEB 479_9_contigs|length 31|copies 3
ACGTGGAATTTACCCGCGACCCCTTCTTCAA
>1879550|reference Deinococcus radiodurans NEB 479_9_contigs|length 45|copies 1
ACGTGGACAAGTACGCCCGCGTGGTTCCGGTGTCCGAAGTCGCCG
>1879550|reference Deinococcus radiodurans NEB 479_9_contigs|length 44|copies 1
ACGTGGACGCCATCAACCAGTTCATTACCGGCGGACTGATTTCG
>1879550|reference Deinococcus radiodurans NEB 479_9_contigs|length 22|copies 1
ACGTGGACGGCCAGCGCCAGGG
>1879550|reference Deinococcus radiodurans NEB 479_9_contigs|length 36|copies 8
ACGTGGACGTGATCGCGGGCAACGTCGCCACCCGCG
>1879550|reference Deinococcus radiodurans NEB 479_9_contigs|length 37|copies 1
ACGTGGACGTGATCGCGGGCAACGTCGCCACCCGCGC
>1879550|reference Deinococcus radiodurans NEB 479_9_contigs|length 34|copies 3
ACGTGGAGTTTCAGTTCCGCGAGGACCTGCGCCG
>1879550|reference Deinococcus radiodurans NEB 479_9_contigs|length 50|copies 1
ACGTGGATCCCGGAGCCATCGCCGACCTGGACCTCACCCAGCTGCCCAGC
>1879550|reference Deinococcus radiodurans NEB 479_9_contigs|length 52|copies 1
ACGTGGATCCCGGAGCCATCGCCGACCTGGACCTCACCCAGCTGCCCAGCAC
>1879550|reference Deinococcus radiodurans NEB 479_9_contigs|length 48|copies 3
ACGTGGCCGGGCGCGGGGTGGGGCTGGACGTGGTCGCCACGGCGGTCC
>1879550|reference Deinococcus radiodurans NEB 479_9_contigs|length 42|copies 1
ACGTGGCGATTTATGCGGTGGTCACCAGGGGTGCATCCCGGG
>1879550|reference Deinococcus radiodurans NEB 479_9_contigs|length 32|copies 1
ACGTGGGCAGCGTGCTGGGGCTGGTGCGCACC
>1879550|reference Deinococcus radiodurans NEB 479_9_contigs|length 15|copies 1
ACGTGGGCCTGAGTG
>1879550|reference Deinococcus radiodurans NEB 479_9_contigs|length 36|copies 1
ACGTGGGCCTGAGTGCCCTGGAATGGACCAACCCCA
>1879550|reference Deinococcus radiodurans NEB 479_9_contigs|length 51|copies 6
ACGTGGGCCTGAGTGCCCTGGAATGGACCAACCCCAAACCCGGCGTCGGCA
>1879550|reference Deinococcus radiodurans NEB 479_9_contigs|length 31|copies 2
ACGTGGGCGGAAGCCGCGACGTGGCCCTGGT
>1879550|reference Deinococcus radiodurans NEB 479_9_contigs|length 46|copies 1
ACGTGGGCTGAGTTATCTCAAGATTGGGGAACGGGCCATGCGCTGG
>1879550|reference Deinococcus radiodurans NEB 479_9_contigs|length 40|copies 1
ACGTGGGGAAGCACGGCCGTCTCCGCGAGGCGGCCATTCC
>1879550|reference Deinococcus radiodurans NEB 479_9_contigs|length 37|copies 1
ACGTGGGGTGGGTGCTGCTCGCCGCCGTGGGCATCGC
>1879550|reference Deinococcus radiodurans NEB 479_9_contigs|length 40|copies 2
ACGTGGGGTGGGTGCTGCTCGCCGCCGTGGGCATCGCCCT
>1879550|reference Deinococcus radiodurans NEB 479_9_contigs|length 30|copies 1
ACGTGGGTCCAGTCGCGGTTCATCAGGTTG
>1879550|reference Deinococcus radiodurans NEB 479_9_contigs|length 45|copies 1
ACGTGGGTCCAGTCGCGGTTCATCAGGTTGGTGCAGTGGGCCGCG
>1879550|reference Deinococcus radiodurans NEB 479_9_contigs|length 46|copies 3
ACGTGGGTGCCGTGCCCGCCGCAGTCGTCCACGTTGTCCTGCCCCG
>1879550|reference Deinococcus radiodurans NEB 479_9_contigs|length 30|copies 3
ACGTGGTGCGCCTCGCGGCCTGCGAGCAGT
>1879550|reference Deinococcus radiodurans NEB 479_9_contigs|length 36|copies 1
ACGTGGTGCGCCTCGCGGCCTGCGAGCAGTCGCACA
>1879550|reference Deinococcus radiodurans NEB 479_9_contigs|length 33|copies 1
ACGTGGTGCGCGAGCTGGGGCCGCAGTACCCGC
>1879550|reference Deinococcus radiodurans NEB 479_9_contigs|length 39|copies 1
ACGTGGTTGCGGTCCACGTCGCCCGCGAGTTCCAGACCG
>1879550|reference Deinococcus radiodurans NEB 479_9_contigs|length 40|copies 6
ACGTGGTTGCGGTCCACGTCGCCCGCGAGTTCCAGACCGA
>1879550|reference Deinococcus radiodurans NEB 479_9_contigs|length 41|copies 1
ACGTGGTTGCGGTCCACGTCGCCCGCGAGTTCCAGACCGAG
>1879550|reference Deinococcus radiodurans NEB 479_9_contigs|length 42|copies 1
ACGTGGTTGCGGTCCACGTCGCCCGCGAGTTCCAGACCGAGT
>1879550|reference Deinococcus radiodurans NEB 479_9_contigs|length 49|copies 1
ACGTGTACACCAACGCGGACTTGCCCGAAGACGCGGAGGACTGAGAGAA
>1879550|reference Deinococcus radiodurans NEB 479_9_contigs|length 39|copies 4
ACGTGTCAGCTTCGCCGCACCGTCGCGCTAGAAAACCAC
>1879550|reference Deinococcus radiodurans NEB 479_9_contigs|length 51|copies 1
ACGTGTCCCCCGTGCGCGGCACCTACTACGGCGGCGGGCAGGGCAAGCTGG
>1879550|reference Deinococcus radiodurans NEB 479_9_contigs|length 24|copies 1
ACGTGTGACTGTTCCCGGACTCGT
>1879550|reference Deinococcus radiodurans NEB 479_9_contigs|length 30|copies 8
ACGTGTTCAACCCCGCGAACTGCTTGGCAT
>1879550|reference Deinococcus radiodurans NEB 479_9_contigs|length 38|copies 1
ACGTGTTCAAGCGGCTGCGCGTCAGCATCAAGCGCTGG
>1879550|reference Deinococcus radiodurans NEB 479_9_contigs|length 13|copies 1
ACGTGTTCACCAT
>1879550|reference Deinococcus radiodurans NEB 479_9_contigs|length 34|copies 1
ACGTGTTCACCATGCAGCGGCGCGACATCGGACG
>1879550|reference Deinococcus radiodurans NEB 479_9_contigs|length 40|copies 2
ACGTGTTCACCATGCAGCGGCGCGACATCGGACGCAGCGA
>1879550|reference Deinococcus radiodurans NEB 479_9_contigs|length 41|copies 6
ACGTGTTCACCATGCAGCGGCGCGACATCGGACGCAGCGAC
>1879550|reference Deinococcus radiodurans NEB 479_9_contigs|length 32|copies 1
ACGTGTTCGACCTGCCGCGGCCCACCACCGAC
>1879550|reference Deinococcus radiodurans NEB 479_9_contigs|length 33|copies 2
ACGTGTTGTTCGCGCTGGCGGTAGCGCTGACAT
>1879550|reference Deinococcus radiodurans NEB 479_9_contigs|length 45|copies 1
ACGTTACGCTCCGTGCCTCCGTGCGCGCCCGTCTCTCCAGGTGGG
>1879550|reference Deinococcus radiodurans NEB 479_9_contigs|length 43|copies 16
ACGTTCACGCCATCTGGCTGGCGGAGACTCAGGCCGAGTTGCC
>1879550|reference Deinococcus radiodurans NEB 479_9_contigs|length 55|copies 1
ACGTTCAGGCGCAGCCGCCCGCCCGCCGTCAGGTTGACCACCGTGGCCCCGGCGA
>1879550|reference Deinococcus radiodurans NEB 479_9_contigs|length 32|copies 1
ACGTTCATGCTCTCGCGGTTGATGTTGCTGCT
>1879550|reference Deinococcus radiodurans NEB 479_9_contigs|length 33|copies 2
ACGTTCATGCTCTCGCGGTTGATGTTGCTGCTC
>1879550|reference Deinococcus radiodurans NEB 479_9_contigs|length 35|copies 1
ACGTTCATGCTCTCGCGGTTGATGTTGCTGCTCAG
>1879550|reference Deinococcus radiodurans NEB 479_9_contigs|length 31|copies 1
ACGTTCCTGCTCTTCGCGGCTCAGACCAGCC
>1879550|reference Deinococcus radiodurans NEB 479_9_contigs|length 44|copies 1
ACGTTCGACACTTCCGCCACCTGCTCCTCGGCCAGGACCGCGTC
>1879550|reference Deinococcus radiodurans NEB 479_9_contigs|length 45|copies 1
ACGTTCGACACTTCCGCCACCTGCTCCTCGGCCAGGACCGCGTCC
>1879550|reference Deinococcus radiodurans NEB 479_9_contigs|length 46|copies 1
ACGTTCGCCAGTCCGTCTTCCCTGGCCGCCACATTCAGCTCGTGCT
>1879550|reference Deinococcus radiodurans NEB 479_9_contigs|length 46|copies 1
ACGTTCGCCAGTTTCCGTTCGAGCAGGGCCACGATCTGATCGGCGG
>1879550|reference Deinococcus radiodurans NEB 479_9_contigs|length 30|copies 2
ACGTTCGCGCAGCCGCGAGGTGGGCAGACT
>1879550|reference Deinococcus radiodurans NEB 479_9_contigs|length 32|copies 1
ACGTTCGCGTACCACCAGGCCATCACGCTGTG
>1879550|reference Deinococcus radiodurans NEB 479_9_contigs|length 14|copies 1
ACGTTCGTCGTGGG
>1879550|reference Deinococcus radiodurans NEB 479_9_contigs|length 31|copies 1
ACGTTCTGCCAGGCCTGGGGGTCCTGATGGT
>1879550|reference Deinococcus radiodurans NEB 479_9_contigs|length 44|copies 1
ACGTTGACGGTCGGTGACGATCAGCGGCTCGTAGCGCCTGAGGT
>1879550|reference Deinococcus radiodurans NEB 479_9_contigs|length 45|copies 1
ACGTTGAGGTCGGTCTGGGCCATCTGGTCGAAGGTCCAGCCCCGG
>1879550|reference Deinococcus radiodurans NEB 479_9_contigs|length 43|copies 1
ACGTTGATCACGTCCTTGCCACGGGCCGCGAGAATCCCGCTGG
>1879550|reference Deinococcus radiodurans NEB 479_9_contigs|length 30|copies 2
ACGTTGATTTCCTCGCGGGCGTTGCGCCCC
>1879550|reference Deinococcus radiodurans NEB 479_9_contigs|length 42|copies 1
ACGTTGATTTCCTCGCGGGCGTTGCGCCCCGAATTGCCCAGA
>1879550|reference Deinococcus radiodurans NEB 479_9_contigs|length 46|copies 1
ACGTTGCCCGGGGTCAGGTCGCGGTGCACGATGCCGTGGGCATGAA
>1879550|reference Deinococcus radiodurans NEB 479_9_contigs|length 37|copies 1
ACGTTGCCGTCCTCGAAGCAGCGCACGACGTGGGCGA
>1879550|reference Deinococcus radiodurans NEB 479_9_contigs|length 55|copies 1
ACGTTGCCTTTGCGGAAGATGACAGTACAACCCGGACTGACCACGGCCCCCAGAA
>1879550|reference Deinococcus radiodurans NEB 479_9_contigs|length 30|copies 4
ACGTTGCTCACGTCGCGGCCACTGCGCCCG
>1879550|reference Deinococcus radiodurans NEB 479_9_contigs|length 40|copies 1
ACGTTGCTCACGTCGCGGCCACTGCGCCCGGCGTAACGGG
>1879550|reference Deinococcus radiodurans NEB 479_9_contigs|length 43|copies 11
ACGTTGCTCACGTCGCGGCCACTGCGCCCGGCGTAACGGGCCA
>1879550|reference Deinococcus radiodurans NEB 479_9_contigs|length 44|copies 1
ACGTTGGCGCGGGTCAGTTCGGCGAGGCTGCCGAAGGTGCGCCC
>1879550|reference Deinococcus radiodurans NEB 479_9_contigs|length 46|copies 1
ACGTTGGCGCGGGTCAGTTCGGCGAGGCTGCCGAAGGTGCGCCCGG
>1879550|reference Deinococcus radiodurans NEB 479_9_contigs|length 43|copies 1
ACGTTGGCGGCGAGGTAGGTAAAGCCCGCGCCCGCGAAGGTCT
>1879550|reference Deinococcus radiodurans NEB 479_9_contigs|length 38|copies 2
ACGTTGTCCATGTAGGCGCAGTCCACGCCCTCGGCGTA
>1879550|reference Deinococcus radiodurans NEB 479_9_contigs|length 48|copies 1
ACGTTGTCGCGCAACCTAAGGCTGCTCGCGATGGCGGTTTCGGGGTTG
>1879550|reference Deinococcus radiodurans NEB 479_9_contigs|length 39|copies 1
ACGTTGTGCACCTTCAGGTCGTCGGCTGGGTCGTAGCGG
>1879550|reference Deinococcus radiodurans NEB 479_9_contigs|length 54|copies 1
ACGTTGTTCTCCTTGGAGTGCGGAATCACGCCGTACTTCTTGATGGACGTCGAA
>1879550|reference Deinococcus radiodurans NEB 479_9_contigs|length 52|copies 1
ACGTTGTTGCGGGTTTTTCCCATGCGGCCCAGCAGCATTTCCATCGCGTCGG
>1879550|reference Deinococcus radiodurans NEB 479_9_contigs|length 47|copies 1
ACGTTTCCATCACGAGTTCTTCGGCGCCACCGGGGCCGTTTTCCTCG
>1879550|reference Deinococcus radiodurans NEB 479_9_contigs|length 51|copies 1
ACGTTTGCCCCGTCCCCATTCAGTGCCGGAAATGCCGCGAACCCGTGAAGA
>1879550|reference Deinococcus radiodurans NEB 479_9_contigs|length 52|copies 11
ACGTTTGCCCCGTCCCCATTCAGTGCCGGAAATGCCGCGAACCCGTGAAGAC
>1879550|reference Deinococcus radiodurans NEB 479_9_contigs|length 47|copies 6
ACGTTTGTTGCCCGCCGCGCCACTGTCTGCCGCGAGGTGTTCGGGCA
>1879550|reference Deinococcus radiodurans NEB 479_9_contigs|length 52|copies 1
ACGTTTTCTTCTTTGGTGAAGTCGGTAAAGGACTGGGGGCGGTATTCCTGAA
>1879550|reference Deinococcus radiodurans NEB 479_9_contigs|length 14|copies 1
ACTACAAGGACGGC
>1879550|reference Deinococcus radiodurans NEB 479_9_contigs|length 31|copies 1
ACTACAAGGACGGCCTGGCGGTCATGGGCCG
>1879550|reference Deinococcus radiodurans NEB 479_9_contigs|length 43|copies 1
ACTACAAGGACGGCCTGGCGGTCATGGGCCGCCCCGGAGTGCT
>1879550|reference Deinococcus radiodurans NEB 479_9_contigs|length 44|copies 1
ACTACAAGGACGGCCTGGCGGTCATGGGCCGCCCCGGAGTGCTG
>1879550|reference Deinococcus radiodurans NEB 479_9_contigs|length 45|copies 1
ACTACAAGGACGGCCTGGCGGTCATGGGCCGCCCCGGAGTGCTGC
>1879550|reference Deinococcus radiodurans NEB 479_9_contigs|length 42|copies 1
ACTACACCTTCACCCACGCCCACGACCTCAACCTCGATCAGG
>1879550|reference Deinococcus radiodurans NEB 479_9_contigs|length 45|copies 1
ACTACATCGTGTCGCTGGGGCTGGTGGCGGTGGTGGCGCTGTGGC
>1879550|reference Deinococcus radiodurans NEB 479_9_contigs|length 12|copies 1
ACTACCATGCCC
>1879550|reference Deinococcus radiodurans NEB 479_9_contigs|length 43|copies 1
ACTACCGCCACGCGGCCCAGGTGTCCCGCGACACCAGCCTGCG
>1879550|reference Deinococcus radiodurans NEB 479_9_contigs|length 36|copies 1
ACTACCTGGAGAACGTGACCAGCGCTCCCGAGTACG
>1879550|reference Deinococcus radiodurans NEB 479_9_contigs|length 15|copies 1
ACTACCTTGCCGCCG
>1879550|reference Deinococcus radiodurans NEB 479_9_contigs|length 34|copies 20
ACTACCTTGCCGCCGCCCGCGAACAGTTGTGGCA
>1879550|reference Deinococcus radiodurans NEB 479_9_contigs|length 35|copies 6
ACTACCTTGCCGCCGCCCGCGAACAGTTGTGGCAG
>1879550|reference Deinococcus radiodurans NEB 479_9_contigs|length 49|copies 16
ACTACGAAACGGTGGAACGCGAGGTCAAAGACCGCGACCTGCAAGTGCA
>1879550|reference Deinococcus radiodurans NEB 479_9_contigs|length 38|copies 1
ACTACGAGTACGGCGAATTCGGCGAAGACGAGGTGTAC
>1879550|reference Deinococcus radiodurans NEB 479_9_contigs|length 45|copies 10
ACTACGAGTACGGCGAATTCGGCGAAGACGAGGTGTACCACAAGG
>1879550|reference Deinococcus radiodurans NEB 479_9_contigs|length 46|copies 1
ACTACGAGTACGGCGAATTCGGCGAAGACGAGGTGTACCACAAGGT
>1879550|reference Deinococcus radiodurans NEB 479_9_contigs|length 37|copies 1
ACTACGCCCGCATCGTGCAGGAAAAACACACCCTCCG
>1879550|reference Deinococcus radiodurans NEB 479_9_contigs|length 22|copies 1
ACTACGCCTCGGCGCACGACAA
>1879550|reference Deinococcus radiodurans NEB 479_9_contigs|length 40|copies 4
ACTACGCCTCGGCGCACGACAACCAGACCCTCTGGGACGC
>1879550|reference Deinococcus radiodurans NEB 479_9_contigs|length 41|copies 1
ACTACGCCTCGGCGCACGACAACCAGACCCTCTGGGACGCG
>1879550|reference Deinococcus radiodurans NEB 479_9_contigs|length 47|copies 1
ACTACGGCAGCGGCCTGGTGCGCCCCGTGCGTGGCGGCCCCAGCGGC
>1879550|reference Deinococcus radiodurans NEB 479_9_contigs|length 28|copies 2
ACTACGGCTCCCGCGAGGAGCTCGACCG
>1879550|reference Deinococcus radiodurans NEB 479_9_contigs|length 27|copies 1
ACTACGGTCCCTTCGCGAATGCTTCCG
>1879550|reference Deinococcus radiodurans NEB 479_9_contigs|length 30|copies 1
ACTACGGTCCCTTCGCGAATGCTTCCGCTA
>1879550|reference Deinococcus radiodurans NEB 479_9_contigs|length 46|copies 1
ACTACGTGGTCTACCGCAACGGCGTGACCCTGACCGGACACACCGA
>1879550|reference Deinococcus radiodurans NEB 479_9_contigs|length 44|copies 1
ACTACTACGAGGTGCAGGGGTTGCACCTGCGTGACCTGTTCGCC
>1879550|reference Deinococcus radiodurans NEB 479_9_contigs|length 55|copies 1
ACTACTATTGCCTTTCCCCGCAATAGCAAAAGATACACCGTCAGGCATTTGGAGT
>1879550|reference Deinococcus radiodurans NEB 479_9_contigs|length 44|copies 1
ACTACTGGAATGCGCTGGAGGGGCGGCCCTGAGCAGCACTCCCC
>1879550|reference Deinococcus radiodurans NEB 479_9_contigs|length 36|copies 1
ACTATCATCACAGGTTCGACGAATTACTTGTTCACT
>1879550|reference Deinococcus radiodurans NEB 479_9_contigs|length 35|copies 1
ACTCAACGAGGCGTTTGCCGCGCAGAGTCTCGCCG
>1879550|reference Deinococcus radiodurans NEB 479_9_contigs|length 36|copies 1
ACTCAACGAGGCGTTTGCCGCGCAGAGTCTCGCCGT
>1879550|reference Deinococcus radiodurans NEB 479_9_contigs|length 38|copies 1
ACTCAAGAAGTTGCCTGCGGCGGCGGGCCTGAAAATCG
>1879550|reference Deinococcus radiodurans NEB 479_9_contigs|length 45|copies 1
ACTCAAGGGCGTGCCCGTGCGCATCGAACTCGGCCCCCGTGACCT
>1879550|reference Deinococcus radiodurans NEB 479_9_contigs|length 47|copies 2
ACTCACCACTTTCACTGGTGGGTCTGTCCCGCATAGGCGTCCAGCGG
>1879550|reference Deinococcus radiodurans NEB 479_9_contigs|length 48|copies 1
ACTCACCACTTTCACTGGTGGGTCTGTCCCGCATAGGCGTCCAGCGGC
>1879550|reference Deinococcus radiodurans NEB 479_9_contigs|length 50|copies 1
ACTCACCCTGAACCTCGAATCGAAGAAGCTGCCGGGCCTGTTTACCGCCG
>1879550|reference Deinococcus radiodurans NEB 479_9_contigs|length 39|copies 1
ACTCACCGAGAGCATGGTGCACCGCGACCCGCGCCTTGC
>1879550|reference Deinococcus radiodurans NEB 479_9_contigs|length 28|copies 1
ACTCAGAAACTGCTGCGCTCCTGTGGCA
>1879550|reference Deinococcus radiodurans NEB 479_9_contigs|length 56|copies 1
ACTCAGCAAAAAGGGACTGGTCATGAAAACACTCCTTGAATACGGAAGGCTGGGGA
>1879550|reference Deinococcus radiodurans NEB 479_9_contigs|length 43|copies 1
ACTCAGCAAATCCACCAGCACCGCGCCGAGGTCGGCGGGAACG
>1879550|reference Deinococcus radiodurans NEB 479_9_contigs|length 54|copies 1
ACTCAGCCTGCTGATGCTCGAACAGTTGCATGCCCGCTGGGACGCGGTGCTGTC
>1879550|reference Deinococcus radiodurans NEB 479_9_contigs|length 26|copies 1
ACTCAGCGCCGCGAAACTCAGGAAGG
>1879550|reference Deinococcus radiodurans NEB 479_9_contigs|length 35|copies 1
ACTCAGCTCGGGGTGCGCCAGCCAGCGCTCCAGCG
>1879550|reference Deinococcus radiodurans NEB 479_9_contigs|length 51|copies 1
ACTCATCAGAATCACGTCGGCGGTCTCTACGGCCACGTCCGTTCCGGTGCC
>1879550|reference Deinococcus radiodurans NEB 479_9_contigs|length 41|copies 1
ACTCCAAAAGTACGGTGGCGCGGCTGGCATTCGGGATGCAG
>1879550|reference Deinococcus radiodurans NEB 479_9_contigs|length 42|copies 1
ACTCCAAAAGTACGGTGGCGCGGCTGGCATTCGGGATGCAGG
>1879550|reference Deinococcus radiodurans NEB 479_9_contigs|length 37|copies 1
ACTCCAAGAAATCGTAGGCGTATTTCTGCGCCATACC
>1879550|reference Deinococcus radiodurans NEB 479_9_contigs|length 34|copies 1
ACTCCAATCTGGTCAGCGCGGCCTACAGCAGCGA
>1879550|reference Deinococcus radiodurans NEB 479_9_contigs|length 58|copies 1
ACTCCACCTCAACCCCGGCGTAGACGACCTCTACGCCCACGCCATTCGCCTGGGGGAA
>1879550|reference Deinococcus radiodurans NEB 479_9_contigs|length 53|copies 1
ACTCCACGCTCTTCTGTGGTCCTACCCCCTATGGAATTCTGGATAGAATTAGG
>1879550|reference Deinococcus radiodurans NEB 479_9_contigs|length 40|copies 1
ACTCCACGCTGCGGAGCGTGCTGCTCGGCGGCTCCGAAGT
>1879550|reference Deinococcus radiodurans NEB 479_9_contigs|length 41|copies 11
ACTCCACGCTGCGGAGCGTGCTGCTCGGCGGCTCCGAAGTG
>1879550|reference Deinococcus radiodurans NEB 479_9_contigs|length 42|copies 2
ACTCCACGCTGCGGAGCGTGCTGCTCGGCGGCTCCGAAGTGT
>1879550|reference Deinococcus radiodurans NEB 479_9_contigs|length 42|copies 2
ACTCCACGTTGGTCTTGCTGCCCTTCGCGCCTTCGTAAATCT
>1879550|reference Deinococcus radiodurans NEB 479_9_contigs|length 45|copies 1
ACTCCAGCACGCGGTCCTTGACCTTTTCCAGGCCGTAGTGGTCCT
>1879550|reference Deinococcus radiodurans NEB 479_9_contigs|length 38|copies 1
ACTCCAGCACTTCCCACTGGCTCTGCGCGGGCACGCCG
>1879550|reference Deinococcus radiodurans NEB 479_9_contigs|length 43|copies 1
ACTCCAGCACTTCCCACTGGCTCTGCGCGGGCACGCCGTCCCG
>1879550|reference Deinococcus radiodurans NEB 479_9_contigs|length 44|copies 5
ACTCCAGCACTTCCCACTGGCTCTGCGCGGGCACGCCGTCCCGC
>1879550|reference Deinococcus radiodurans NEB 479_9_contigs|length 39|copies 1
ACTCCAGCAGGCAGCCTGAGCGTGACCGGCACGGTGGAG
>1879550|reference Deinococcus radiodurans NEB 479_9_contigs|length 47|copies 1
ACTCCAGTTTTGAATGCTGGTGGTCTGCCACCAGAGCGGCTGTGGGG
>1879550|reference Deinococcus radiodurans NEB 479_9_contigs|length 48|copies 1
ACTCCAGTTTTGAATGCTGGTGGTCTGCCACCAGAGCGGCTGTGGGGA
>1879550|reference Deinococcus radiodurans NEB 479_9_contigs|length 36|copies 1
ACTCCATGTCTCATAGTCTTGTATCAAATAAAGCCC
>1879550|reference Deinococcus radiodurans NEB 479_9_contigs|length 31|copies 3
ACTCCCAGGAAACCGCGAACAGTCAGCCCCA
>1879550|reference Deinococcus radiodurans NEB 479_9_contigs|length 30|copies 2
ACTCCCAGGAAACCGCGAACAGTCGGCCCC
>1879550|reference Deinococcus radiodurans NEB 479_9_contigs|length 55|copies 1
ACTCCCGAGGTTGAGCCTCGGTCTTTAAAACCAGACTTAAATATCCGCCTACACG
>1879550|reference Deinococcus radiodurans NEB 479_9_contigs|length 56|copies 2
ACTCCCGAGGTTGAGCCTCGGTCTTTAAAACCAGACTTAAATATCCGCCTACACGC
>1879550|reference Deinococcus radiodurans NEB 479_9_contigs|length 45|copies 1
ACTCCCGCGTTGTGGCGGTGCATCAGCAGCTCCCCGCGATGACGT
>1879550|reference Deinococcus radiodurans NEB 479_9_contigs|length 45|copies 1
ACTCCCTACTCGGCGGAGCATCAGCATGGTCAGTCGGAGCCGGGG
>1879550|reference Deinococcus radiodurans NEB 479_9_contigs|length 42|copies 1
ACTCCCTGCGCGTGCAGGCCGTGCAGCAGCTTGAAGAAAACG
>1879550|reference Deinococcus radiodurans NEB 479_9_contigs|length 54|copies 1
ACTCCCTTCCGTCTCATACGGATTCCGCTTAATTCCTGCACAGTCGGGCCTATA
>1879550|reference Deinococcus radiodurans NEB 479_9_contigs|length 52|copies 1
ACTCCGAACTGCCGCAGGACGAGGTTTTCTGCCACAGGTTGGGCGTGCTCAG
>1879550|reference Deinococcus radiodurans NEB 479_9_contigs|length 45|copies 1
ACTCCGAATTTCAGCCGTCGGGCGACCAGCCCACCGCCATCGCGT
>1879550|reference Deinococcus radiodurans NEB 479_9_contigs|length 42|copies 4
ACTCCGAGCGGGAGTTGCCGCCAGACCAGCTCGTCAACCTGA
>1879550|reference Deinococcus radiodurans NEB 479_9_contigs|length 52|copies 2
ACTCCGCATGGGTCTTCGACGTAGAAGTCAAAATCCTTGAGGAACCCACCTT
>1879550|reference Deinococcus radiodurans NEB 479_9_contigs|length 45|copies 1
ACTCCGCCCACGGCAAGGTCTTCTGAAACCAGCGACGGAGCGTTC
>1879550|reference Deinococcus radiodurans NEB 479_9_contigs|length 49|copies 1
ACTCCGGAGGCATGCAGGCGCTACAAAGGGGCGATCCGAACGTCATCCA
>1879550|reference Deinococcus radiodurans NEB 479_9_contigs|length 30|copies 1
ACTCCGGCAGCCCCGCGAGCTTGCGTTGCA
>1879550|reference Deinococcus radiodurans NEB 479_9_contigs|length 31|copies 8
ACTCCGGCAGCCCCGCGAGCTTGCGTTGCAG
>1879550|reference Deinococcus radiodurans NEB 479_9_contigs|length 29|copies 1
ACTCCGGCCTCACTCAGGTTAAGTTGCCA
>1879550|reference Deinococcus radiodurans NEB 479_9_contigs|length 41|copies 2
ACTCCGGCCTCACTCAGGTTAAGTTGCCAGAACCCCGAGCA
>1879550|reference Deinococcus radiodurans NEB 479_9_contigs|length 44|copies 1
ACTCCGGCGAACATGGACAGCGCGACCCGCGTGCGTTTTCAGAA
>1879550|reference Deinococcus radiodurans NEB 479_9_contigs|length 34|copies 2
ACTCCGGGCAGTTGCTGGCGCTGCTGGGCGCCAT
>1879550|reference Deinococcus radiodurans NEB 479_9_contigs|length 49|copies 1
ACTCCGGGCGGCAGAGGGTGAAAGGCCCCTCATACGGATTCCGCTTAAT
>1879550|reference Deinococcus radiodurans NEB 479_9_contigs|length 50|copies 1
ACTCCTACTGGGCGCTGGTGCAGGACGACCCCAGCGTGCAACTGGTGAGC
>1879550|reference Deinococcus radiodurans NEB 479_9_contigs|length 32|copies 1
ACTCCTGCCCAGGCCGCGAAGTAGGCCACACA
>1879550|reference Deinococcus radiodurans NEB 479_9_contigs|length 12|copies 1
ACTCCTTTTCGT
>1879550|reference Deinococcus radiodurans NEB 479_9_contigs|length 38|copies 2
ACTCGAAGTCGGGCGCAACACCGCGAACGTGGCGCTGG
>1879550|reference Deinococcus radiodurans NEB 479_9_contigs|length 44|copies 1
ACTCGATAAAGCTCGCGGCGTAGTGGACTTCTCCCCGCGTCTCG
>1879550|reference Deinococcus radiodurans NEB 479_9_contigs|length 45|copies 1
ACTCGATAAAGCTCGCGGCGTAGTGGACTTCTCCCCGCGTCTCGC
>1879550|reference Deinococcus radiodurans NEB 479_9_contigs|length 48|copies 1
ACTCGATCATGACCGCGAGGTAGTGGTTGGGATTGAGCAGGCCGTCGG
>1879550|reference Deinococcus radiodurans NEB 479_9_contigs|length 33|copies 1
ACTCGCAGAGCTGCCCCGCAGAGCTTTGCAAGT
>1879550|reference Deinococcus radiodurans NEB 479_9_contigs|length 26|copies 9
ACTCGCCAGCAGGTCGCGGGCGACGG
>1879550|reference Deinococcus radiodurans NEB 479_9_contigs|length 36|copies 1
ACTCGCCCCACTCGCGGGCCGCGATGCGGCTCAGGC
>1879550|reference Deinococcus radiodurans NEB 479_9_contigs|length 41|copies 1
ACTCGCCCGCGTGGGCCAGGGGCCGCTGGTGCACGGTGACG
>1879550|reference Deinococcus radiodurans NEB 479_9_contigs|length 26|copies 1
ACTCGCCGCCGCGGGCCAGCGGGCTG
>1879550|reference Deinococcus radiodurans NEB 479_9_contigs|length 42|copies 1
ACTCGCCGCGCAACTCCTCCAGCACCGCCGACTTGATGGCCT
>1879550|reference Deinococcus radiodurans NEB 479_9_contigs|length 53|copies 1
ACTCGCCTTCGGGGTCGCTGAAGCGGTGGCGTACTCCATCAGCTATACCGACC
>1879550|reference Deinococcus radiodurans NEB 479_9_contigs|length 58|copies 1
ACTCGCGACCCTGTCCGTGGTGCGGACTTACGTCAAGCCCGGCAAGAACTTCAAGGTG
>1879550|reference Deinococcus radiodurans NEB 479_9_contigs|length 50|copies 1
ACTCGCGCAGCGCGGCGGCCAGCGTCTCCCGGTCAAGTTCCGGGCGCCGC
>1879550|reference Deinococcus radiodurans NEB 479_9_contigs|length 46|copies 1
ACTCGCGCCAAGAGCTTTTCGACATCATCCGCGTCAAGGACTACCG
>1879550|reference Deinococcus radiodurans NEB 479_9_contigs|length 27|copies 1
ACTCGCGGCCCAGCACGTCCTTGACCA
>1879550|reference Deinococcus radiodurans NEB 479_9_contigs|length 46|copies 1
ACTCGCGGGCCAGCCGCGCGCCGTCCTGCTCGAACAGGGCCATCAG
>1879550|reference Deinococcus radiodurans NEB 479_9_contigs|length 47|copies 1
ACTCGCGGGCCTGTGCTTTACCGACCACATGCCCATGCCGCGCTGGT
>1879550|reference Deinococcus radiodurans NEB 479_9_contigs|length 35|copies 1
ACTCGCTGCTTTCGCGCCTGAGTGCCCGCTACGGC
>1879550|reference Deinococcus radiodurans NEB 479_9_contigs|length 52|copies 1
ACTCGGAATGCCGATCAGGGACAGGCCCAGCCAGACGAACAGGCCGATAAAC
>1879550|reference Deinococcus radiodurans NEB 479_9_contigs|length 48|copies 1
ACTCGGACCGACGTCTTGCCCTTCACTGGGCGGGTGATTCGGGAGGAG
>1879550|reference Deinococcus radiodurans NEB 479_9_contigs|length 35|copies 1
ACTCGGCATCGGTGCAGGTCATGACCGCGCCGGAG
>1879550|reference Deinococcus radiodurans NEB 479_9_contigs|length 45|copies 1
ACTCGGCCAAAATCGCGGTCGAGAGCGGCGAAAAGGGCCTGCTCG
>1879550|reference Deinococcus radiodurans NEB 479_9_contigs|length 49|copies 1
ACTCGGCCAAAATCGCGGTCGAGAGCGGCGAAAAGGGCCTGCTCGACCT
>1879550|reference Deinococcus radiodurans NEB 479_9_contigs|length 46|copies 1
ACTCGGCCTGGGCGTGAAGCTGACCGCCCACCTCGATGCGCCCGCC
[truncated: 9,310,865 more chars]
