# Supplementary material for: Genome-wide identification of 5-methylcytosine sites in bacterial genomes by high-throughput sequencing of MspJI restriction fragments
Source: PLoS One. 2021 May 11;16(5):e0247541. doi: 10.1371/journal.pone.0247541 (PMC8112702; doi:10.1371/journal.pone.0247541)
Supplement: S1 Dataset — (GZ) [file pone.0247541.s003.gz › Data_set_1/Rho_sphaeroides_241_1811506_MF_processed.fasta]

>1811506|reference Rhodobacter_sphaeroides_2.4.1_JZ|length 46|copies 1
AAAAAAGACAATGAGCAGGACACGTTCGATGCAGAAGCTGAACCTC
>1811506|reference Rhodobacter_sphaeroides_2.4.1_JZ|length 46|copies 1
AAAAACGTGGCGGCAGTGTTCGTTACGGCCACGCTGCCCCCCTTTG
>1811506|reference Rhodobacter_sphaeroides_2.4.1_JZ|length 43|copies 1
AAAAACGTGTTTGCTTCATGAGATGGTTGTCATAAAGCTAGCT
>1811506|reference Rhodobacter_sphaeroides_2.4.1_JZ|length 51|copies 1
AAAAAGGCCCGCCGAAGCGGGCCCTGTCGTGCGTCTCAGGTGACCTCAGAG
>1811506|reference Rhodobacter_sphaeroides_2.4.1_JZ|length 52|copies 1
AAAACAGACGGAACGTTACCGGCGGGCCAAGGGCCACTGCCGGTCCAGAACG
>1811506|reference Rhodobacter_sphaeroides_2.4.1_JZ|length 41|copies 2
AAAACCGAGATCACCGAAGCCCACCGCGCCTATATCGCCTG
>1811506|reference Rhodobacter_sphaeroides_2.4.1_JZ|length 28|copies 1
AAAAGGCCGCCCGATCGGGCGGCCCTTC
>1811506|reference Rhodobacter_sphaeroides_2.4.1_JZ|length 52|copies 1
AAAAGGCCGCCCGATCGGGCGGCCCTTCAAGAAACAGGGGGTTCTGCCCTTA
>1811506|reference Rhodobacter_sphaeroides_2.4.1_JZ|length 48|copies 1
AAAAGGGTCTGGATGACTTGTGGCTAGGGGTGAAAGGCCAATCAAACC
>1811506|reference Rhodobacter_sphaeroides_2.4.1_JZ|length 47|copies 1
AAAATCAAATTCATTCATTTGGCGAGCCTATAGATTGGTCGAGTGAG
>1811506|reference Rhodobacter_sphaeroides_2.4.1_JZ|length 52|copies 1
AAAATCGCTCGCCGTAAAGATGCGGGTCCTTTCGGCAGGCGAGGGTGGACCC
>1811506|reference Rhodobacter_sphaeroides_2.4.1_JZ|length 31|copies 1
AAAATCTCCGTCGCTTTGCCCACAAGGGTCC
>1811506|reference Rhodobacter_sphaeroides_2.4.1_JZ|length 37|copies 1
AAAATGCCGCCGAGCAATCCGCGGTCGCCATTCGCTA
>1811506|reference Rhodobacter_sphaeroides_2.4.1_JZ|length 10|copies 1
AAACACGCAG
>1811506|reference Rhodobacter_sphaeroides_2.4.1_JZ|length 53|copies 1
AAACAGCGGCTCGGAAAAACCACAAGTTCAGAATGCCACCGCTGGAGAAAATC
>1811506|reference Rhodobacter_sphaeroides_2.4.1_JZ|length 45|copies 1
AAACATCTAAGTACCCGGAGGAAAGGAAATCAACAGAGACTCCGC
>1811506|reference Rhodobacter_sphaeroides_2.4.1_JZ|length 50|copies 1
AAACCAGAGGCGCTCGACCGCGGCGACAGCCGCCTGCGCCACGACGAGGG
>1811506|reference Rhodobacter_sphaeroides_2.4.1_JZ|length 51|copies 1
AAACCAGAGGCGCTCGACCGCGGCGACAGCCGCCTGCGCCACGACGAGGGG
>1811506|reference Rhodobacter_sphaeroides_2.4.1_JZ|length 38|copies 1
AAACCGAGTTGGACGCGGCTGCGCGTGACCTCGCACAG
>1811506|reference Rhodobacter_sphaeroides_2.4.1_JZ|length 45|copies 1
AAACCGGACGCCTACAAGCAGTCGGAGGGTCCATGAGACCTGACG
>1811506|reference Rhodobacter_sphaeroides_2.4.1_JZ|length 31|copies 1
AAACCGGCGAGGCTCAGGCGCCCGGCTACGG
>1811506|reference Rhodobacter_sphaeroides_2.4.1_JZ|length 51|copies 1
AAACCTGAGTTTCTAGAGGAAGGTTCATTCCCTCCATTAAGCTTTGGATCT
>1811506|reference Rhodobacter_sphaeroides_2.4.1_JZ|length 38|copies 2
AAACGCAGAGTGGACGATTATCTATGGCGAGATAGGTC
>1811506|reference Rhodobacter_sphaeroides_2.4.1_JZ|length 51|copies 1
AAACGCCCCCGCAGATCGTCGACAGCCACTGTCACCTGGATTTCCCCGACT
>1811506|reference Rhodobacter_sphaeroides_2.4.1_JZ|length 42|copies 1
AAACGCGGCGGTGGCTCGATTGTTTTCACCTCCTCCTTCGTG
>1811506|reference Rhodobacter_sphaeroides_2.4.1_JZ|length 43|copies 1
AAACGGACCGCTTCCGCTAAGACAGGCAAGCGTATAAGGACCG
>1811506|reference Rhodobacter_sphaeroides_2.4.1_JZ|length 47|copies 1
AAACGTTTCCACATTCCGCTATGATGAATCCATAGGCGATCTGGGGA
>1811506|reference Rhodobacter_sphaeroides_2.4.1_JZ|length 42|copies 1
AAAGAACCGGACTTAGTGTCGTGGCCGTGCTGTGATCGTTGA
>1811506|reference Rhodobacter_sphaeroides_2.4.1_JZ|length 46|copies 1
AAAGACATTTTACATCCAAGGAATAATGACCGTGAGCATCAGGGCG
>1811506|reference Rhodobacter_sphaeroides_2.4.1_JZ|length 42|copies 1
AAAGACGAACAAGAAGGATTGAGGTCGATTGACTTTGGCAAG
>1811506|reference Rhodobacter_sphaeroides_2.4.1_JZ|length 36|copies 1
AAAGAGACCCGCATAGCGCGCACGCAGGAGGGTCTT
>1811506|reference Rhodobacter_sphaeroides_2.4.1_JZ|length 47|copies 1
AAAGAGACTGCGAAACTCGCCCATATGAGGCGTGAGCACACAGCCCG
>1811506|reference Rhodobacter_sphaeroides_2.4.1_JZ|length 43|copies 1
AAAGAGCACGCCCGAGGTGCCGAGGCTGACGAAAGCCTCGCCC
>1811506|reference Rhodobacter_sphaeroides_2.4.1_JZ|length 45|copies 1
AAAGAGCGCGATCGCCATCGAGAAGAAGGCGGTGAGCAGCGAGAA
>1811506|reference Rhodobacter_sphaeroides_2.4.1_JZ|length 56|copies 1
AAAGAGGCGATGACCACCGCCCAGGAACTGCGGTCCAAGACCCCGGACCAGCTCCG
>1811506|reference Rhodobacter_sphaeroides_2.4.1_JZ|length 37|copies 1
AAAGATCCCGTAGTAGAAGATCACCGCCGTATGGGCG
>1811506|reference Rhodobacter_sphaeroides_2.4.1_JZ|length 40|copies 2
AAAGATGATGGAAGGTGGATCGGCCGGCGGGTGCCGGCCG
>1811506|reference Rhodobacter_sphaeroides_2.4.1_JZ|length 37|copies 1
AAAGCAGGACTACGCCGAGATCGTTCGCGCTGGAAGG
>1811506|reference Rhodobacter_sphaeroides_2.4.1_JZ|length 48|copies 1
AAAGCAGGGTGATCGGCCCCGACAGGAAGGTCACGAGATCGTCGCCCG
>1811506|reference Rhodobacter_sphaeroides_2.4.1_JZ|length 48|copies 1
AAAGCCCGCCTTCGCCCGAGCCGCCCTCGCCCGCCACACCCGGCGAGG
>1811506|reference Rhodobacter_sphaeroides_2.4.1_JZ|length 51|copies 2
AAAGCCCGCCTTCGCCCGAGCCGCCCTCGCCCGCCACACCCGGCGAGGCCT
>1811506|reference Rhodobacter_sphaeroides_2.4.1_JZ|length 36|copies 10
AAAGCGCGACAGGCCAACCGATCGCTGCATGCGGCG
>1811506|reference Rhodobacter_sphaeroides_2.4.1_JZ|length 38|copies 1
AAAGCTCCTCGACCACCTTCACATGATCGTCCATCGAG
>1811506|reference Rhodobacter_sphaeroides_2.4.1_JZ|length 44|copies 1
AAAGCTTCGGCGATCCGCTGCCCGATCTGTCGCTCGCTCCCGAG
>1811506|reference Rhodobacter_sphaeroides_2.4.1_JZ|length 39|copies 1
AAAGGACGGACATGAAGGGCGACGACAAGGTTATCGACT
>1811506|reference Rhodobacter_sphaeroides_2.4.1_JZ|length 40|copies 1
AAAGGAGCGGCCATGATCCGCCTCGACATTTTCTCGGATC
>1811506|reference Rhodobacter_sphaeroides_2.4.1_JZ|length 45|copies 1
AAAGGCGTGACGGCCTCGATCTCGGGCCAGTCGATCGAAGTGAAG
>1811506|reference Rhodobacter_sphaeroides_2.4.1_JZ|length 44|copies 1
AAAGGCTCCGGTCTGTGACCGGAGCCTTCTGCTTTTCAGGACAG
>1811506|reference Rhodobacter_sphaeroides_2.4.1_JZ|length 49|copies 1
AAAGGGTATCGCGCGGCGACCGGATCGGTGATATGGGCTCAACAGGCCG
>1811506|reference Rhodobacter_sphaeroides_2.4.1_JZ|length 50|copies 1
AAAGGGTGGAGAGACGGGAGGTTTGCCGAACGAATATTCGGTAACAAACG
>1811506|reference Rhodobacter_sphaeroides_2.4.1_JZ|length 36|copies 1
AAAGGTCGGTCAGCACATAGCTGATCTTGTCCTGCT
>1811506|reference Rhodobacter_sphaeroides_2.4.1_JZ|length 14|copies 1
AAAGGTGCCTGTGG
>1811506|reference Rhodobacter_sphaeroides_2.4.1_JZ|length 44|copies 1
AAAGTAGTGACCGCTGGTCCGCGCTTCGGGAATGTAGGGGACCG
>1811506|reference Rhodobacter_sphaeroides_2.4.1_JZ|length 34|copies 1
AAATACTGGATGACGACGCTGATCCCGCAGCAGG
>1811506|reference Rhodobacter_sphaeroides_2.4.1_JZ|length 40|copies 1
AAATAGGGCTCGTAGCCGAGCTTGCCGATAAGCTCCAGTT
>1811506|reference Rhodobacter_sphaeroides_2.4.1_JZ|length 39|copies 1
AAATCAGGTATTCTGCACATGCCGAAACTCGGTATGGAG
>1811506|reference Rhodobacter_sphaeroides_2.4.1_JZ|length 33|copies 1
AAATCCATGATCGAACGCGAGATCAAGCGCGCG
>1811506|reference Rhodobacter_sphaeroides_2.4.1_JZ|length 41|copies 1
AAATCGCCTCGCTTCTTCATGCGCTTGGGGCCTGTGCGGCG
>1811506|reference Rhodobacter_sphaeroides_2.4.1_JZ|length 53|copies 1
AAATCGGCGCGGGGCGATTGTCCGCCCCGGCGGGGCGCCCGCCGCCCTCCGTG
>1811506|reference Rhodobacter_sphaeroides_2.4.1_JZ|length 41|copies 2
AAATCTTCATCGACATGCACAAGGAAGGCGCGGGCTTCCGG
>1811506|reference Rhodobacter_sphaeroides_2.4.1_JZ|length 47|copies 1
AAATGCACCCGCGACAGGTCGAGGCGGGGGCCCAGCTCTTCCACGAA
>1811506|reference Rhodobacter_sphaeroides_2.4.1_JZ|length 49|copies 1
AAATGTCATCTTTCGGAGGCGGGGAGCCCCCCTTCAATGCCGCGAAGGG
>1811506|reference Rhodobacter_sphaeroides_2.4.1_JZ|length 37|copies 1
AAATGTTGCTCAATCCCTCGAATATGCGTATGAGACC
>1811506|reference Rhodobacter_sphaeroides_2.4.1_JZ|length 34|copies 1
AAATTGACCGCGATGGCGAGCAGCGCGATGGAGG
>1811506|reference Rhodobacter_sphaeroides_2.4.1_JZ|length 38|copies 1
AAATTGCGCCACGAACACGCCCACGAGCGCGAAGCGCG
>1811506|reference Rhodobacter_sphaeroides_2.4.1_JZ|length 45|copies 1
AACAAAAACCTATGTGACACGCCCCACCGCGCGCAGAGCGCGCCC
>1811506|reference Rhodobacter_sphaeroides_2.4.1_JZ|length 52|copies 1
AACAAATAAAAGCTGACATGTGATGTAAGAAAATCTGACGAAAGAGAGGGGC
>1811506|reference Rhodobacter_sphaeroides_2.4.1_JZ|length 36|copies 2
AACAACGACAACCTGCGCGGCAATGAAGGTGCAAAC
>1811506|reference Rhodobacter_sphaeroides_2.4.1_JZ|length 43|copies 1
AACACATTGAAGAGCCGCAGCGCCACGGCATCGACCCCATAGG
>1811506|reference Rhodobacter_sphaeroides_2.4.1_JZ|length 49|copies 2
AACACCAGGCGCCCGACCGTTTCGAGGACCGCGCAAAATAGTCGCCGAG
>1811506|reference Rhodobacter_sphaeroides_2.4.1_JZ|length 49|copies 1
AACACCGCGCTGAGCTTCGTCACCAACACCAACTGGCAGGCCTACAGCG
>1811506|reference Rhodobacter_sphaeroides_2.4.1_JZ|length 46|copies 1
AACACCTGCCGGCGGGGGAGACCCACGATCTCGGTCTCGCGCTGGG
>1811506|reference Rhodobacter_sphaeroides_2.4.1_JZ|length 46|copies 1
AACACGATGAAGCCCGTGTCGACAGGCTGGTCGCCGCGCTTGCCCG
>1811506|reference Rhodobacter_sphaeroides_2.4.1_JZ|length 46|copies 1
AACACGCCCACGATCAGCTCGACTGCGGCGGCGATCGAGGCCACCT
>1811506|reference Rhodobacter_sphaeroides_2.4.1_JZ|length 49|copies 1
AACAGACCCGGAGCGACTTCGACGAAGCGCTCATGGCACGCGTGGCCTG
>1811506|reference Rhodobacter_sphaeroides_2.4.1_JZ|length 39|copies 1
AACAGACCGCCGAGACGCTCCGCGAGGAGTTGAAGGAGG
>1811506|reference Rhodobacter_sphaeroides_2.4.1_JZ|length 41|copies 1
AACAGAGACTCCGCTAGTAGTGGCGAGCGAACGCGGACCAG
>1811506|reference Rhodobacter_sphaeroides_2.4.1_JZ|length 43|copies 1
AACAGCACGACCGCATGGTCGGAGGCCAGAAGATGCGCCGCAG
>1811506|reference Rhodobacter_sphaeroides_2.4.1_JZ|length 46|copies 1
AACAGCCCCTGGATCACCGGCTGCACGGCCGCGAACACATCCTCCT
>1811506|reference Rhodobacter_sphaeroides_2.4.1_JZ|length 45|copies 1
AACAGCTCTCGGGCCTGATCCCCGAGATGCCGGCCTGGCTGAAGG
>1811506|reference Rhodobacter_sphaeroides_2.4.1_JZ|length 44|copies 1
AACAGGAAGGCGAGCTGGTTGATGAGCGAGAGCGCCACCGCCTC
>1811506|reference Rhodobacter_sphaeroides_2.4.1_JZ|length 47|copies 1
AACAGGAGCCGCCCATGACCCTACCCGCCCCGATCGAGACTTATTTC
>1811506|reference Rhodobacter_sphaeroides_2.4.1_JZ|length 51|copies 1
AACAGGAGCGGCGCGATGCCGGAAAAGGGACTGATCGACACCATCACGGCG
>1811506|reference Rhodobacter_sphaeroides_2.4.1_JZ|length 45|copies 1
AACAGGTAGATCGCGAGCGGCAGGCCGAAGGCCGAATGGGCGAGC
>1811506|reference Rhodobacter_sphaeroides_2.4.1_JZ|length 43|copies 1
AACATCCTCGTCGATCAGGAGATCGACGGGCAGATGCGCAAGC
>1811506|reference Rhodobacter_sphaeroides_2.4.1_JZ|length 45|copies 1
AACATCTCGATGAAGTGCCGGGCCAGCATCGGAATATCCTCGCGC
>1811506|reference Rhodobacter_sphaeroides_2.4.1_JZ|length 41|copies 1
AACATGCACTATGTGCTCGTGACGGGCGGGAACGCCTTCTA
>1811506|reference Rhodobacter_sphaeroides_2.4.1_JZ|length 41|copies 1
AACATGCCGAGCACGAGGAGCATCAGGTTCACGGCCAGCAG
>1811506|reference Rhodobacter_sphaeroides_2.4.1_JZ|length 50|copies 1
AACATGCCGAGCACGAGGAGCATCAGGTTCACGGCCAGCAGGAAGAGCCA
>1811506|reference Rhodobacter_sphaeroides_2.4.1_JZ|length 44|copies 1
AACATGGGCGCGATGGAGAACAAGGGGCTGAACATCTTCAACTC
>1811506|reference Rhodobacter_sphaeroides_2.4.1_JZ|length 61|copies 1
AACATTTCTTTCGAAACAAATCCGGCGGGGGCAGGTATCGGGGTGAGACGACAGGACGCGA
>1811506|reference Rhodobacter_sphaeroides_2.4.1_JZ|length 49|copies 2
AACCAAGAAATCTCCGAAATTCGAATGGGGCGAGCCTAGACGAGGCCCA
>1811506|reference Rhodobacter_sphaeroides_2.4.1_JZ|length 47|copies 1
AACCAGAGCACGAAGACCTGAAGCATGGGCGAGCGGATCATGCCCCC
>1811506|reference Rhodobacter_sphaeroides_2.4.1_JZ|length 40|copies 1
AACCAGATGATCGCGGCGCAGCTGCGCATCCAGTCGATCC
>1811506|reference Rhodobacter_sphaeroides_2.4.1_JZ|length 48|copies 4
AACCAGCCCCCGAAGTCACCCGACACGCCGCCGATCGGCACGCAGCCG
>1811506|reference Rhodobacter_sphaeroides_2.4.1_JZ|length 37|copies 1
AACCAGCCGAACCACAGCATCGAGGCACCGATCATGG
>1811506|reference Rhodobacter_sphaeroides_2.4.1_JZ|length 46|copies 1
AACCATGTGGCCGACGAGCCGCTCGAGCTTCTGGCCTCGCACGACA
>1811506|reference Rhodobacter_sphaeroides_2.4.1_JZ|length 41|copies 1
AACCATTTCGAATATGACAGCGACACGCTGAAGCAGGAATA
>1811506|reference Rhodobacter_sphaeroides_2.4.1_JZ|length 45|copies 1
AACCCCCGCTCCTCGAGCGCCGTGATGAGCCGGTGAATGCCCGAT
>1811506|reference Rhodobacter_sphaeroides_2.4.1_JZ|length 36|copies 1
AACCCCGACAGATCGTCGCCCCAGTCCATCATCTCC
>1811506|reference Rhodobacter_sphaeroides_2.4.1_JZ|length 45|copies 1
AACCCCGACAGATCGTCGCCCCAGTCCATCATCTCCTCAAAGGAG
>1811506|reference Rhodobacter_sphaeroides_2.4.1_JZ|length 29|copies 1
AACCCCGGTAGCTCCTTCTCGATCACGCC
>1811506|reference Rhodobacter_sphaeroides_2.4.1_JZ|length 48|copies 1
AACCCCGTATAGCCCGCGATGACCCAGACGGTCGCGTCATAGGCATGC
>1811506|reference Rhodobacter_sphaeroides_2.4.1_JZ|length 41|copies 1
AACCCGATGAACGTCTGCTCCTACCATCTGCAGGAAGCCGG
>1811506|reference Rhodobacter_sphaeroides_2.4.1_JZ|length 46|copies 1
AACCCGCAGGCAGGAACGATCGCCAGTTTCGTGCCGCGCTCGGCCG
>1811506|reference Rhodobacter_sphaeroides_2.4.1_JZ|length 49|copies 1
AACCCGCCGCGGCACCGCCGCTTGACAGGGCCGTCACTTGTCATATTGA
>1811506|reference Rhodobacter_sphaeroides_2.4.1_JZ|length 43|copies 1
AACCCGCGCGGGGCACCTTCGTGGCGCAGGATCTGCCGCAGGG
>1811506|reference Rhodobacter_sphaeroides_2.4.1_JZ|length 27|copies 1
AACCCGGCCCGTCGACTTCCGCTGTGG
>1811506|reference Rhodobacter_sphaeroides_2.4.1_JZ|length 47|copies 1
AACCCGGCCCGTCGACTTCCGCTGTGGCCATCAGGCGCTGGCGCTGA
>1811506|reference Rhodobacter_sphaeroides_2.4.1_JZ|length 37|copies 1
AACCCGGGCCGGCTCGGCCTCGGGCCCGAGGATGACC
>1811506|reference Rhodobacter_sphaeroides_2.4.1_JZ|length 42|copies 1
AACCCGTTCGCGCTGCTGATCCTCGCGCCCGTCACCATCTCG
>1811506|reference Rhodobacter_sphaeroides_2.4.1_JZ|length 38|copies 1
AACCCTCCGCGCCCCGCGTTCTGGGGTGGTTTCAGGAT
>1811506|reference Rhodobacter_sphaeroides_2.4.1_JZ|length 8|copies 1
AACCGACC
>1811506|reference Rhodobacter_sphaeroides_2.4.1_JZ|length 52|copies 1
AACCGACCGGGGGTCCAGCGATCTCCTCAACTCCGACCGTCAACAGGAAGCA
>1811506|reference Rhodobacter_sphaeroides_2.4.1_JZ|length 41|copies 2
AACCGAGGCTTCCGTCGTCGTCATCCTCCGATCGAGCACCT
>1811506|reference Rhodobacter_sphaeroides_2.4.1_JZ|length 45|copies 88
AACCGAGGCTTCCGTCGTCGTCATCCTCCGATCGAGCACCTTCGA
>1811506|reference Rhodobacter_sphaeroides_2.4.1_JZ|length 42|copies 1
AACCGATGGTCAGCCTCGGCGAGACCGGGCTCGAGATCGTGG
>1811506|reference Rhodobacter_sphaeroides_2.4.1_JZ|length 53|copies 1
AACCGCACCCTCCTCCTCTTCGCCTTCGTGGCGCTGCTCTTCGTGGGGACGGG
>1811506|reference Rhodobacter_sphaeroides_2.4.1_JZ|length 47|copies 1
AACCGCATCGGGGGCCGCGCGTAGGTGACGGTATCGCGCGTCACCTC
>1811506|reference Rhodobacter_sphaeroides_2.4.1_JZ|length 48|copies 1
AACCGCCCCGTCACCTTCCACGAATTCGGCCGTCTCTTCCGCGACGAG
>1811506|reference Rhodobacter_sphaeroides_2.4.1_JZ|length 35|copies 1
AACCGGACCGGGCCATGGCCACTCTGCTCGCGGAG
>1811506|reference Rhodobacter_sphaeroides_2.4.1_JZ|length 43|copies 1
AACCGGATCGTCCGCCATTCCTGCCTCCTGGCTGTCATGGGCG
>1811506|reference Rhodobacter_sphaeroides_2.4.1_JZ|length 42|copies 1
AACCGGCCCCAGCCCTGCGCGTCTCCCGGCCCGCCGAGGCGG
>1811506|reference Rhodobacter_sphaeroides_2.4.1_JZ|length 41|copies 1
AACCGGCCCGCGCATTCGGTGCAGAGCAGGGGGTCGATGCG
>1811506|reference Rhodobacter_sphaeroides_2.4.1_JZ|length 32|copies 1
AACCGGGGGATCAGGCCGAGATCCCGCCCCCG
>1811506|reference Rhodobacter_sphaeroides_2.4.1_JZ|length 53|copies 1
AACCGTCCGGGCGCTGCGCCATCAAGGGCCCATTCGGCAGGAGATGCGCATGA
>1811506|reference Rhodobacter_sphaeroides_2.4.1_JZ|length 57|copies 1
AACCGTCCTGGATCCGGGTCAAGGCGCCGACGTCCGAGGGCTACAAGGAGACGCGGG
>1811506|reference Rhodobacter_sphaeroides_2.4.1_JZ|length 59|copies 1
AACCGTCGGCTGAAACGTCCCGCGACGGGCGAGCCGGGGCGCCAGCACCCGAAGGTGGG
>1811506|reference Rhodobacter_sphaeroides_2.4.1_JZ|length 37|copies 1
AACCGTCGGGTGGAGCTCTGGTTGCGGCCGCTCACAG
>1811506|reference Rhodobacter_sphaeroides_2.4.1_JZ|length 41|copies 1
AACCGTGCCGGCGCGCTCGTCCGCGAAATCCCCGGGCGACT
>1811506|reference Rhodobacter_sphaeroides_2.4.1_JZ|length 49|copies 1
AACCTATGGCCCTGCGGATCAAACAGTTACGGGAAGCTCGCGGCTGGAC
>1811506|reference Rhodobacter_sphaeroides_2.4.1_JZ|length 40|copies 1
AACCTCATCCGCAGCGCCAAGCAGCAGGTGGCGGCGCGGG
>1811506|reference Rhodobacter_sphaeroides_2.4.1_JZ|length 40|copies 1
AACCTCGACGAGGCCGGCATCGTCTATATCGGCGCCGAAG
>1811506|reference Rhodobacter_sphaeroides_2.4.1_JZ|length 45|copies 1
AACCTCGTCTCGGGCCCCGTCTCGGCCGAGGTCGTGGCCGCGAAG
>1811506|reference Rhodobacter_sphaeroides_2.4.1_JZ|length 30|copies 1
AACCTGATCCGCCGATCGGGCGGCGAGCCT
>1811506|reference Rhodobacter_sphaeroides_2.4.1_JZ|length 47|copies 1
AACCTGCGGCCGGCCTGAGCCACCGATCCGGTCCGGCGGGCGGAGCG
>1811506|reference Rhodobacter_sphaeroides_2.4.1_JZ|length 37|copies 1
AACCTGTCGGACAATCTCAAGCCCTGGGCGCTGATCG
>1811506|reference Rhodobacter_sphaeroides_2.4.1_JZ|length 52|copies 1
AACCTTTTCCATGTTGGCCGGGATGCCGGAGCGGCCGCCGTTCGCGGTCACC
>1811506|reference Rhodobacter_sphaeroides_2.4.1_JZ|length 43|copies 1
AACGACAGGCCGGCGATCCGCGCCGCCAGCGCGTCGTCCTGCG
>1811506|reference Rhodobacter_sphaeroides_2.4.1_JZ|length 54|copies 1
AACGAGAGGGGCGAGATCGTCAGCGACCTGCCCACCTGAACCCCGACCGACCTG
>1811506|reference Rhodobacter_sphaeroides_2.4.1_JZ|length 46|copies 1
AACGAGCAGGGGACGCTCGCCTACCGCTTCACCGGCAAGGTGAAGG
>1811506|reference Rhodobacter_sphaeroides_2.4.1_JZ|length 43|copies 1
AACGAGCCGAAGGCCTCGATGACCTTGCCCGCCGCATCGTGGC
>1811506|reference Rhodobacter_sphaeroides_2.4.1_JZ|length 37|copies 1
AACGAGGAGCTGAGCCTTCTCGAGACGCTCGACACCG
>1811506|reference Rhodobacter_sphaeroides_2.4.1_JZ|length 32|copies 1
AACGCAACTGCTGCGCGCTCTGATCGCGGCCG
>1811506|reference Rhodobacter_sphaeroides_2.4.1_JZ|length 43|copies 1
AACGCAATATTTCGACAACGCAGACTCCTTCGCCTCACCAGCT
>1811506|reference Rhodobacter_sphaeroides_2.4.1_JZ|length 38|copies 1
AACGCACGCTGTTCTTTTCCGACTTTGATGCCGCCTAT
>1811506|reference Rhodobacter_sphaeroides_2.4.1_JZ|length 46|copies 1
AACGCCAGCTCTACGAGGCGGCGCTCGAACGGCTGACCCGCGAAGT
>1811506|reference Rhodobacter_sphaeroides_2.4.1_JZ|length 48|copies 2
AACGCCGGCGACCCTCGTCCCTGATCGGCCCGATCGCCTTGATCTGCG
>1811506|reference Rhodobacter_sphaeroides_2.4.1_JZ|length 33|copies 1
AACGCGCGCCGGCGCGCGAGACTTGTGCAAGGG
>1811506|reference Rhodobacter_sphaeroides_2.4.1_JZ|length 41|copies 1
AACGCGGCGGTGGCTCGATTGTTTTCACCTCCTCCTTCGTG
>1811506|reference Rhodobacter_sphaeroides_2.4.1_JZ|length 46|copies 1
AACGCGGGGTCTTCCAGGCCATGGGATCTCCTCCTCCGTGATGGCG
>1811506|reference Rhodobacter_sphaeroides_2.4.1_JZ|length 53|copies 1
AACGGACCCAAACGGCAAGCGGAGCGAAGGACATGTCGATCGACATCGAGACC
>1811506|reference Rhodobacter_sphaeroides_2.4.1_JZ|length 42|copies 1
AACGGATGCCAGGCACCGCGGCGGAAGCTGCGGGATGCGTGG
>1811506|reference Rhodobacter_sphaeroides_2.4.1_JZ|length 45|copies 1
AACGGATTGCGGGTGATCGTCATGATCGGGCTCCTTCAGGAACGG
>1811506|reference Rhodobacter_sphaeroides_2.4.1_JZ|length 45|copies 1
AACGGCAGCGAGACCTGATCGATCAGCACCTTCTGCCCGTCCTTC
>1811506|reference Rhodobacter_sphaeroides_2.4.1_JZ|length 38|copies 1
AACGGCCGCTCTTCTCGTGATTGCATGGGGTACGACAT
>1811506|reference Rhodobacter_sphaeroides_2.4.1_JZ|length 47|copies 1
AACGGCGCCCGGAGGTTCGATTCCATGTGCCGGTCCCAGCTTTCGCG
>1811506|reference Rhodobacter_sphaeroides_2.4.1_JZ|length 43|copies 1
AACGGCTCACGCGGTCGATATAGCCGCCGAAGGAGAGGCCGGG
>1811506|reference Rhodobacter_sphaeroides_2.4.1_JZ|length 40|copies 1
AACGGCTCGATCCTCGCCGGCATCAAGCGCGAGCCGGGCT
>1811506|reference Rhodobacter_sphaeroides_2.4.1_JZ|length 43|copies 1
AACGTCATGTCGGTCTCGGCGGCGCGGGCGGCCTGCGGGGTCT
>1811506|reference Rhodobacter_sphaeroides_2.4.1_JZ|length 48|copies 1
AACGTCCCTCGAGATCGACCGCCCCCCGGTCGAGCGCAAGGAGATCGG
>1811506|reference Rhodobacter_sphaeroides_2.4.1_JZ|length 49|copies 1
AACGTCTAGCAGCGCTTCGAGAAACAGGGTTACTGGCATGAGCTCGATG
>1811506|reference Rhodobacter_sphaeroides_2.4.1_JZ|length 35|copies 1
AACGTGGCGCTGAGCTTCTCGCTCACGATCCTGCT
>1811506|reference Rhodobacter_sphaeroides_2.4.1_JZ|length 50|copies 1
AACTACGAGTTCGAGCAGCGGGTGCGCTTCCTCACCATTCTCGGCGCGAC
>1811506|reference Rhodobacter_sphaeroides_2.4.1_JZ|length 51|copies 1
AACTACGGCCCGCCCGGCGCCTCGAACAACGGCTTCAACGAGAACCTCGCG
>1811506|reference Rhodobacter_sphaeroides_2.4.1_JZ|length 44|copies 1
AACTACGGCTTTCGCCCCTATTTCCACCGCGCGCTGGCCGAGGG
>1811506|reference Rhodobacter_sphaeroides_2.4.1_JZ|length 39|copies 1
AACTATCGAGGTGGGTGTCATGGCCTTCGCACATCAGGG
>1811506|reference Rhodobacter_sphaeroides_2.4.1_JZ|length 41|copies 1
AACTCATGCTGCTGGAGCGACGCGGCTGATGGAGGCCGCGG
>1811506|reference Rhodobacter_sphaeroides_2.4.1_JZ|length 44|copies 1
AACTCCTGCAGTGCTTGTCAACATGCCCCATACAATAGACTGTC
>1811506|reference Rhodobacter_sphaeroides_2.4.1_JZ|length 35|copies 1
AACTCGAAGCGGCAGGCCCGCCGCAACATCGCGGC
>1811506|reference Rhodobacter_sphaeroides_2.4.1_JZ|length 43|copies 1
AACTCGAGATCGGGCGTGGCCTTCTCGGAGCCGGAGCGGGTGA
>1811506|reference Rhodobacter_sphaeroides_2.4.1_JZ|length 41|copies 1
AACTCGTCCAATATGCTCATGCGCGTCTTCCTTCCTGTCCC
>1811506|reference Rhodobacter_sphaeroides_2.4.1_JZ|length 10|copies 1
AACTCTTTTT
>1811506|reference Rhodobacter_sphaeroides_2.4.1_JZ|length 49|copies 1
AACTGACCCCCGACCGGGCGCAGGTCGCCTCGGCCGAGTCGCCCGAAGG
>1811506|reference Rhodobacter_sphaeroides_2.4.1_JZ|length 52|copies 1
AACTGCCCGTTAACAAAGAATAATAACGCGTCCACAGGACGCGGCTGAGGCG
>1811506|reference Rhodobacter_sphaeroides_2.4.1_JZ|length 33|copies 1
AACTGCCGGTGGGTCTGCGGCTCGGGGGCTGGT
>1811506|reference Rhodobacter_sphaeroides_2.4.1_JZ|length 18|copies 1
AACTGCGCTTGCGGGCGG
>1811506|reference Rhodobacter_sphaeroides_2.4.1_JZ|length 39|copies 1
AACTGCGTCATGCCATGGCCGGTCCGCGCGTCCTGCCTC
>1811506|reference Rhodobacter_sphaeroides_2.4.1_JZ|length 38|copies 1
AACTGCTCCCAGACCGGGCGGTCGAGGCCCATGGCGCG
>1811506|reference Rhodobacter_sphaeroides_2.4.1_JZ|length 38|copies 1
AACTGGCAATATTCCTGGTCGGCGCGCCTGTTCGAGGC
>1811506|reference Rhodobacter_sphaeroides_2.4.1_JZ|length 42|copies 1
AACTGGCGCCGGACAGGCCGCTGAACACGGTTCGTGCCGGAG
>1811506|reference Rhodobacter_sphaeroides_2.4.1_JZ|length 42|copies 1
AACTGGGCCTCTGGCTTGAGTTCTGAGGCGCTCAGTCGAAGA
>1811506|reference Rhodobacter_sphaeroides_2.4.1_JZ|length 39|copies 1
AACTGGTCGAGTTCCAGCACTGGCGGCGAGATCTGTCTG
>1811506|reference Rhodobacter_sphaeroides_2.4.1_JZ|length 40|copies 1
AACTGGTGCCGAAGCAGCTGGCCCTGCGCAATGCCGAAGG
>1811506|reference Rhodobacter_sphaeroides_2.4.1_JZ|length 43|copies 1
AACTGTTGTCTGAATGTGTAACTGCCCTGAGATTTTCGATCCG
>1811506|reference Rhodobacter_sphaeroides_2.4.1_JZ|length 34|copies 1
AACTTCAACGATCGCTGGCCGAAGCAGGTGTGCG
>1811506|reference Rhodobacter_sphaeroides_2.4.1_JZ|length 33|copies 1
AACTTCACCGACTTCAGCGTCATGGAGAGCTTC
>1811506|reference Rhodobacter_sphaeroides_2.4.1_JZ|length 51|copies 1
AACTTCGACAATCCCCGTGTGCTCGAGGAAGTGCTCAAGATCATGCGCATG
>1811506|reference Rhodobacter_sphaeroides_2.4.1_JZ|length 29|copies 1
AACTTCTATTCCGCGGGCCAGATCTGCTC
>1811506|reference Rhodobacter_sphaeroides_2.4.1_JZ|length 48|copies 1
AACTTGCGATACTGGCTTTTCAGGAAACCCTCGGGTCCGGCGACGATC
>1811506|reference Rhodobacter_sphaeroides_2.4.1_JZ|length 50|copies 1
AACTTGGCCATGATCTTCCTCCCGATTGCCGTCATGTCACGGATCGACTA
>1811506|reference Rhodobacter_sphaeroides_2.4.1_JZ|length 46|copies 1
AAGAAAAGCCTTGGAGGCTGAAGTTCAAATTTGATCTGAGGATGAG
>1811506|reference Rhodobacter_sphaeroides_2.4.1_JZ|length 41|copies 1
AAGAAAGTTCAATCAACTAATTATGTGATTGTATCGCTCCT
>1811506|reference Rhodobacter_sphaeroides_2.4.1_JZ|length 43|copies 1
AAGAACAAGCGCCTGCTGTCGCTCGACATGGGGGCGCTGATCG
>1811506|reference Rhodobacter_sphaeroides_2.4.1_JZ|length 47|copies 1
AAGAACCACGACTACCACATCCTGCCGCCCTCGATCTGGCCCTTCAT
>1811506|reference Rhodobacter_sphaeroides_2.4.1_JZ|length 50|copies 1
AAGAACGAGGTCGACCCCACCCTCACCTTCCGCCGCTCCTGCCGTGAAGG
>1811506|reference Rhodobacter_sphaeroides_2.4.1_JZ|length 46|copies 1
AAGAAGAACAGGTCGCGCAGGAAGACGGCCGGGTTCCAGCCCGCCT
>1811506|reference Rhodobacter_sphaeroides_2.4.1_JZ|length 47|copies 1
AAGAAGAAGGCGGGCGCCCGGCCCGCCTTCACATCCACGCGCGGAGG
>1811506|reference Rhodobacter_sphaeroides_2.4.1_JZ|length 26|copies 1
AAGAAGCTCCAGCGCATGAAGATCCT
>1811506|reference Rhodobacter_sphaeroides_2.4.1_JZ|length 47|copies 1
AAGAAGTGGCCGATCAGCACCGCCAGCGATCCCCAGCGCGCAAAGGC
>1811506|reference Rhodobacter_sphaeroides_2.4.1_JZ|length 49|copies 1
AAGACAGAGCAAGCGCGGGTTCGTAACCGCCGTGTGAGCCACCTCGGGC
>1811506|reference Rhodobacter_sphaeroides_2.4.1_JZ|length 46|copies 1
AAGACCACGAGATCGCCCGCGGCAATCCGGTCCGCCCCGTCGAGGT
>1811506|reference Rhodobacter_sphaeroides_2.4.1_JZ|length 48|copies 2
AAGACCCTGCGCGCGCTCGACCCGGCAAATCTTGCGCGGCACTTCGCC
>1811506|reference Rhodobacter_sphaeroides_2.4.1_JZ|length 52|copies 1
AAGACCGCGACCCGTGTGGTGCCGGAAGCCGTGAAGGTGATCTCGGGCAGCG
>1811506|reference Rhodobacter_sphaeroides_2.4.1_JZ|length 47|copies 1
AAGACCGGCCTCGTCTATGTGCCGACGAACCACGTCTGCATGGACTA
>1811506|reference Rhodobacter_sphaeroides_2.4.1_JZ|length 43|copies 1
AAGACCTCGATGCCGGTTTCGGTGAGGATCACCGTCTCGGAAG
>1811506|reference Rhodobacter_sphaeroides_2.4.1_JZ|length 42|copies 2
AAGACCTCGGGACGATAGGCCAGCACATAGACATAGCCGTAG
>1811506|reference Rhodobacter_sphaeroides_2.4.1_JZ|length 41|copies 1
AAGACGAGATCGAACGGCGCGGCCGCGGCGATGTCGGGATG
>1811506|reference Rhodobacter_sphaeroides_2.4.1_JZ|length 30|copies 1
AAGACGATCTCGTGCGGGCGCACCGGCATC
>1811506|reference Rhodobacter_sphaeroides_2.4.1_JZ|length 44|copies 1
AAGACGCCCTCGGCGCCGTCGGTGCCGCTGCGGGAGGATTTCAC
>1811506|reference Rhodobacter_sphaeroides_2.4.1_JZ|length 45|copies 1
AAGACGCCGGCGGGATGTCATGTCCCGCCGGCGTTTCTTCATGGG
>1811506|reference Rhodobacter_sphaeroides_2.4.1_JZ|length 42|copies 1
AAGACGCGAGAAGATCGTGAGGGGGCCCGCTCATGCCGGAGG
>1811506|reference Rhodobacter_sphaeroides_2.4.1_JZ|length 40|copies 1
AAGACGCGGGACGGATCGCGGATCTGCACGGCCTCGAGCA
>1811506|reference Rhodobacter_sphaeroides_2.4.1_JZ|length 38|copies 1
AAGACGCTGGTGACCAAGGGCCAGCGCGTGACCGAGGC
>1811506|reference Rhodobacter_sphaeroides_2.4.1_JZ|length 49|copies 1
AAGACTTGCCTCGCCTGCCGCCTTCGGGCTAGGCGGTGCCGGTGCCGGG
>1811506|reference Rhodobacter_sphaeroides_2.4.1_JZ|length 39|copies 1
AAGAGAAGCGCGCCGAGCACGGCCTTGCCGGGCCGCCAC
>1811506|reference Rhodobacter_sphaeroides_2.4.1_JZ|length 53|copies 1
AAGAGATATAAATTATCGATCCGCCACTGTTGCATCGGTGCATACCAAAGGCG
>1811506|reference Rhodobacter_sphaeroides_2.4.1_JZ|length 34|copies 1
AAGAGATCGGGATGCTCCAGCGCCTTCTCGACAC
>1811506|reference Rhodobacter_sphaeroides_2.4.1_JZ|length 44|copies 1
AAGAGCAGCACCTTGTAGAGCGGTGGCCGCTGGGTCTTGCTGCG
>1811506|reference Rhodobacter_sphaeroides_2.4.1_JZ|length 47|copies 3
AAGAGCGACCGGATCATCGCCGACGAGGAGGGATTCATCAGCACATG
>1811506|reference Rhodobacter_sphaeroides_2.4.1_JZ|length 45|copies 1
AAGAGCGCCCGGCTCACGGGCGGAGGCCCGATCGACGACTGACAG
>1811506|reference Rhodobacter_sphaeroides_2.4.1_JZ|length 38|copies 1
AAGAGCGCGAGCTTCTGGAACACCATGCCGATCGAGCG
>1811506|reference Rhodobacter_sphaeroides_2.4.1_JZ|length 40|copies 1
AAGAGCGCGGTGAAGAGGGCGGGCACCGCCGTGTCGGTGG
>1811506|reference Rhodobacter_sphaeroides_2.4.1_JZ|length 32|copies 1
AAGAGCGCTGCGGCCCGGACGGCCTTTGCCCG
>1811506|reference Rhodobacter_sphaeroides_2.4.1_JZ|length 38|copies 1
AAGAGCTCCGTCACCTCGAGCGACGGCGATCAGACCGG
>1811506|reference Rhodobacter_sphaeroides_2.4.1_JZ|length 45|copies 1
AAGAGCTGACCAAGCGCGGCTATACCGAGATCGTGCGCAAGAAGG
>1811506|reference Rhodobacter_sphaeroides_2.4.1_JZ|length 45|copies 1
AAGAGCTGCTAGCTTCGGGCGCCGCCACCGGATCCGGCTCTACCG
>1811506|reference Rhodobacter_sphaeroides_2.4.1_JZ|length 53|copies 1
AAGAGGATGGTGGCAATGTTGCAACGGTCGCCCTGACTGTCCGAAGGACGGTC
>1811506|reference Rhodobacter_sphaeroides_2.4.1_JZ|length 37|copies 1
AAGAGGCAATGGGCCAGCGCCACGGCGATATGGGTGT
>1811506|reference Rhodobacter_sphaeroides_2.4.1_JZ|length 43|copies 1
AAGAGGGTGGCGCCGCGAAGAACGAGAGACATCGGATCTCCTT
>1811506|reference Rhodobacter_sphaeroides_2.4.1_JZ|length 25|copies 1
AAGAGGTAATGGACGAGCCCCACCG
>1811506|reference Rhodobacter_sphaeroides_2.4.1_JZ|length 43|copies 2
AAGATCAGCCGGCCGTCGCTTTCGTAGAGGAACTGCTGGTCCT
>1811506|reference Rhodobacter_sphaeroides_2.4.1_JZ|length 49|copies 1
AAGATCGCCGCTGCAAGGCCGCCATCCGGTCCCGTGGCCGAGAGGATGC
>1811506|reference Rhodobacter_sphaeroides_2.4.1_JZ|length 41|copies 1
AAGATCGCGCTGGCAGCCTCGTCATGATCCTTCCGGCTGCG
>1811506|reference Rhodobacter_sphaeroides_2.4.1_JZ|length 44|copies 1
AAGATCGTATTGAGCGCGAACGAACTCGCGAAGCCAATGCTTCC
>1811506|reference Rhodobacter_sphaeroides_2.4.1_JZ|length 26|copies 1
AAGATCGTCGGTGCGGGTCTGCAGCA
>1811506|reference Rhodobacter_sphaeroides_2.4.1_JZ|length 50|copies 1
AAGATCGTGACAGATGCGCGAACCCAGAAGGGCGGTCAGATCGGTTTTTT
>1811506|reference Rhodobacter_sphaeroides_2.4.1_JZ|length 34|copies 1
AAGATCTGCTACATCGGCTGCGGCGTCACCACCG
>1811506|reference Rhodobacter_sphaeroides_2.4.1_JZ|length 51|copies 1
AAGATGAGCATTCCCGCCGCCCGGGAAAAGGCCTCAGGCGTTCAGACGGTT
>1811506|reference Rhodobacter_sphaeroides_2.4.1_JZ|length 45|copies 1
AAGATGCCCACCAGATCGCGCACATGCCGGTCCTCGATCCGGTCC
>1811506|reference Rhodobacter_sphaeroides_2.4.1_JZ|length 48|copies 1
AAGATGGGAAGGCTGTGGCGCGCGCTCCACCCAAGCCTCCCATGCCGG
>1811506|reference Rhodobacter_sphaeroides_2.4.1_JZ|length 34|copies 1
AAGATGGTGGCCGAGACCAAGAAGATCCTCGATC
>1811506|reference Rhodobacter_sphaeroides_2.4.1_JZ|length 49|copies 1
AAGATGTTCGTCGAGGAGCGCGACCGGCCCACCGTCGAGGAGCTGATCC
>1811506|reference Rhodobacter_sphaeroides_2.4.1_JZ|length 58|copies 1
AAGCAAACTGTGACCAATCCCTTCATCATCCCCGAAATCGCCGATCTCGCGGAACAGG
>1811506|reference Rhodobacter_sphaeroides_2.4.1_JZ|length 41|copies 1
AAGCACCGCCCAGCCGCCGTATCCGATGCCGCCGATCAGCG
>1811506|reference Rhodobacter_sphaeroides_2.4.1_JZ|length 40|copies 1
AAGCACCTCGCGCGCCGCAGGCCGCGGCGTCTCGGCGCTG
>1811506|reference Rhodobacter_sphaeroides_2.4.1_JZ|length 35|copies 1
AAGCAGATGAACAGATATTCCGGGATCACGAAGCC
>1811506|reference Rhodobacter_sphaeroides_2.4.1_JZ|length 36|copies 1
AAGCAGATGAACAGATATTCCGGGATCACGAAGCCG
>1811506|reference Rhodobacter_sphaeroides_2.4.1_JZ|length 38|copies 1
AAGCAGCGAGCGGGCAAAGTAGTTGAAGGTGCCGAGCG
>1811506|reference Rhodobacter_sphaeroides_2.4.1_JZ|length 40|copies 1
AAGCATACTCCTTCACGTTCCGCAGGTGCAGAAAGCACAG
>1811506|reference Rhodobacter_sphaeroides_2.4.1_JZ|length 49|copies 1
AAGCATCATGATCTGCGGGGCGTCAAACCAGCCGTGGCGGCGCGAGCGG
>1811506|reference Rhodobacter_sphaeroides_2.4.1_JZ|length 48|copies 1
AAGCATTGCCCGCAGTGCCGAACCGCTCGAACCGGTCGCGGACGAGGG
>1811506|reference Rhodobacter_sphaeroides_2.4.1_JZ|length 49|copies 2
AAGCCAATGGGCGGCCCCTGCCGCCCCATCGCATGGTCATTTTCATTTG
>1811506|reference Rhodobacter_sphaeroides_2.4.1_JZ|length 38|copies 1
AAGCCAGGCGCGGCACCTCGTCCTGCCGGCGCTCGCGG
>1811506|reference Rhodobacter_sphaeroides_2.4.1_JZ|length 42|copies 1
AAGCCATCCGCCAGTTCGCGCAGGACAAGCCGCGCGGCCAGT
>1811506|reference Rhodobacter_sphaeroides_2.4.1_JZ|length 50|copies 1
AAGCCCACGGCCCTGGACCCTTGCACCTATCGTCAGATGGGGATGAGGGG
>1811506|reference Rhodobacter_sphaeroides_2.4.1_JZ|length 45|copies 1
AAGCCCCGGCTAACTCCGTGCCAGCAGCCGCGGTAATACGGAGGG
>1811506|reference Rhodobacter_sphaeroides_2.4.1_JZ|length 46|copies 1
AAGCCCGAAATCACGTTCAGCATCGAGGATTTGCCGGCCCCGTTCG
>1811506|reference Rhodobacter_sphaeroides_2.4.1_JZ|length 36|copies 1
AAGCCCGATTGCGCGAGCCGGGCCGCCAGCGCGATG
>1811506|reference Rhodobacter_sphaeroides_2.4.1_JZ|length 58|copies 1
AAGCCCGCACCCCTGCCGCCCTGACCGGACACCCGGAAGTCCGAGCCTCCGCCAAGCG
>1811506|reference Rhodobacter_sphaeroides_2.4.1_JZ|length 44|copies 1
AAGCCCTGCGTCGGAGGCACGCCCACGGCGCGCACCACAGCACC
>1811506|reference Rhodobacter_sphaeroides_2.4.1_JZ|length 47|copies 1
AAGCCCTTGCTGCAGGCAACAATAAAGTATACTTTCTTCGCGGATCG
>1811506|reference Rhodobacter_sphaeroides_2.4.1_JZ|length 49|copies 1
AAGCCGCCGGTCAGGAAGCTGCCGAGGGTGCCGAGGAAGGAACCGGACC
>1811506|reference Rhodobacter_sphaeroides_2.4.1_JZ|length 46|copies 1
AAGCCGCCGTCTCCATGTCTGCCCTGGGCCTCGGGCTGGGCCTCCT
>1811506|reference Rhodobacter_sphaeroides_2.4.1_JZ|length 34|copies 1
AAGCCGCGCATCACCGCGATGAACAAGATCGACG
>1811506|reference Rhodobacter_sphaeroides_2.4.1_JZ|length 38|copies 2
AAGCCGCGCCTGAAGAGAGACCTGCAAGCGATCTGATG
>1811506|reference Rhodobacter_sphaeroides_2.4.1_JZ|length 41|copies 1
AAGCCGCGGAAGCGCTCGGCAAAGCTGCGGAAATGCTGACG
>1811506|reference Rhodobacter_sphaeroides_2.4.1_JZ|length 51|copies 1
AAGCCGCGGGGCTTTCTGGCGCCGGCGAAGGTTGCGAACGCGAGCTGGAGC
>1811506|reference Rhodobacter_sphaeroides_2.4.1_JZ|length 43|copies 1
AAGCCGTATTTCCCTGCCGCCGTGTCGAGCAGCCGGGCCGTGT
>1811506|reference Rhodobacter_sphaeroides_2.4.1_JZ|length 40|copies 1
AAGCCGTCGGACGAGATCCTCACGCAGCGGCGCATGGGTG
>1811506|reference Rhodobacter_sphaeroides_2.4.1_JZ|length 36|copies 1
AAGCCTACCAGCTGGATGAAGGCGGACGCACAGAGA
>1811506|reference Rhodobacter_sphaeroides_2.4.1_JZ|length 41|copies 1
AAGCCTTCTAAGAGAGGCTATCAAACAAGATCTGGTGATCC
>1811506|reference Rhodobacter_sphaeroides_2.4.1_JZ|length 54|copies 2
AAGCGAACCCGGGGAACTGAAACATCTAAGTACCCGGAGGAAAGGAAATCAACA
>1811506|reference Rhodobacter_sphaeroides_2.4.1_JZ|length 51|copies 3
AAGCGACTGGATGACCAAGACCAAGAAGCCCGAGTTTCGCCCCAATGAGTT
>1811506|reference Rhodobacter_sphaeroides_2.4.1_JZ|length 39|copies 1
AAGCGAGAAAGCCCAGGCGGATCAGCTCGGAGTGAACCG
>1811506|reference Rhodobacter_sphaeroides_2.4.1_JZ|length 39|copies 1
AAGCGATATCGTCGATCGGGACGGATTGGTGTCGCTTGA
>1811506|reference Rhodobacter_sphaeroides_2.4.1_JZ|length 45|copies 1
AAGCGATTTCATGACGGGCGAAGGGGGCGGCGTAGGTCATCACGC
>1811506|reference Rhodobacter_sphaeroides_2.4.1_JZ|length 42|copies 2
AAGCGCAAGAAGATGGGAAAGGTGGCCGGCTTCACGGAGTGG
>1811506|reference Rhodobacter_sphaeroides_2.4.1_JZ|length 56|copies 1
AAGCGCAGGGCGGGCCTTGGCGCGGGCGAGCGGCACCTCCTCGGGGCCGCGGCCTG
>1811506|reference Rhodobacter_sphaeroides_2.4.1_JZ|length 41|copies 1
AAGCGCATTCACAAGACATTAGAGGATATGGCGGTAGTGCT
>1811506|reference Rhodobacter_sphaeroides_2.4.1_JZ|length 53|copies 1
AAGCGCCACCGGCACCGGTTTCGAGCTGTCCACGGCCGGGCCCCCGCCGGTCA
>1811506|reference Rhodobacter_sphaeroides_2.4.1_JZ|length 40|copies 1
AAGCGCCTCTGGCCCGCCTCCCACGCCGTGAGGAAGGGGT
>1811506|reference Rhodobacter_sphaeroides_2.4.1_JZ|length 47|copies 1
AAGCGCCTTCGTCCTCGAAGTCGCCCAGGTATCGGAGAGCTTCGGGC
>1811506|reference Rhodobacter_sphaeroides_2.4.1_JZ|length 35|copies 1
AAGCGCGATGACGAGCCCCAGAAGCAGCAGCGCCG
>1811506|reference Rhodobacter_sphaeroides_2.4.1_JZ|length 50|copies 1
AAGCGCGCCATCGGTGCAAGGTTAGTCTTGCATGGATGCAATGGGAAGCG
>1811506|reference Rhodobacter_sphaeroides_2.4.1_JZ|length 40|copies 2
AAGCGCGGCGACGGGACGGTGATCGACGGCACGATCAACG
>1811506|reference Rhodobacter_sphaeroides_2.4.1_JZ|length 53|copies 1
AAGCGCTGGCCCGCCCGGATGCTGGCCGGCCTCATCGACCACTGGAAGAACCG
>1811506|reference Rhodobacter_sphaeroides_2.4.1_JZ|length 47|copies 1
AAGCGGAACTGGCCGACGAGAACCTCGGCACCGCCTTCAAGAAGCTG
>1811506|reference Rhodobacter_sphaeroides_2.4.1_JZ|length 31|copies 1
AAGCGGAAGTCGGCCAGCGGCGCACGATAGG
>1811506|reference Rhodobacter_sphaeroides_2.4.1_JZ|length 42|copies 2
AAGCGGACGAAGGGTCAAGATCGTGACTCCTGCCGATGGGCG
>1811506|reference Rhodobacter_sphaeroides_2.4.1_JZ|length 55|copies 1
AAGCGGATCCGGACCCCGATGGCGAAGTGCCAGTCGGAATGGGCGGCCACGGCGG
>1811506|reference Rhodobacter_sphaeroides_2.4.1_JZ|length 36|copies 1
AAGCGGCGCATCCGGGTGCCGGGCATTCGGCGCATC
>1811506|reference Rhodobacter_sphaeroides_2.4.1_JZ|length 45|copies 1
AAGCGGCTGGGGCCGCGTCGTCAACATCACCTCGCAGTCGGTGCG
>1811506|reference Rhodobacter_sphaeroides_2.4.1_JZ|length 43|copies 1
AAGCGGGACCTGCCCTTCCTGTAGGCCTGTGCGATATCGCGGG
>1811506|reference Rhodobacter_sphaeroides_2.4.1_JZ|length 48|copies 1
AAGCGGTGGCGATGGGCGGCGGGGACTGCGGGATGGATAGTCGATGCC
>1811506|reference Rhodobacter_sphaeroides_2.4.1_JZ|length 55|copies 1
AAGCGTCGCCAGATCGGACTGTTCGATGGGCAGCGGCCCGGGCGGGGCCAAGGCG
>1811506|reference Rhodobacter_sphaeroides_2.4.1_JZ|length 39|copies 2
AAGCGTCGTGGCCAAGGACGGCCGCGTCGTCTTCTATCT
>1811506|reference Rhodobacter_sphaeroides_2.4.1_JZ|length 32|copies 1
AAGCGTGCGGATGTTCCAGCGCTTGTTGATCG
>1811506|reference Rhodobacter_sphaeroides_2.4.1_JZ|length 39|copies 1
AAGCGTTGCGGGCGGACAGATCAGCATCTCGCAGCGGGG
>1811506|reference Rhodobacter_sphaeroides_2.4.1_JZ|length 47|copies 1
AAGCTCAGCACCGCACCCGGCTCCAGATCGGCCAGCGGGCCGCTGGC
>1811506|reference Rhodobacter_sphaeroides_2.4.1_JZ|length 43|copies 1
AAGCTCATCCCAATGGTCGCGATGCCATTCCTGCCCTAGAGGC
>1811506|reference Rhodobacter_sphaeroides_2.4.1_JZ|length 33|copies 2
AAGCTCATGGCCGAGGCGCCGGAACTGATGCTG
>1811506|reference Rhodobacter_sphaeroides_2.4.1_JZ|length 38|copies 1
AAGCTCGCCCACCCGCCAGAGATATTCCAAGGCGGCCT
>1811506|reference Rhodobacter_sphaeroides_2.4.1_JZ|length 34|copies 1
AAGCTCGTGAACTACTGGGCCAGCTGGTGCGCCC
>1811506|reference Rhodobacter_sphaeroides_2.4.1_JZ|length 38|copies 1
AAGCTCGTTCCGCACGGCCTACGGGGCGTGGGAGGAAG
>1811506|reference Rhodobacter_sphaeroides_2.4.1_JZ|length 52|copies 1
AAGCTGATGGACCGGGTGAAGCAGCAGTTCGGGCGGTTCTCGAAGGTCGAGG
>1811506|reference Rhodobacter_sphaeroides_2.4.1_JZ|length 44|copies 1
AAGCTGCGCCCCTCGCAGAGGAGCCGGTCCTTCGGGGTGAGGCC
>1811506|reference Rhodobacter_sphaeroides_2.4.1_JZ|length 38|copies 1
AAGCTGGCCGGTGCGGCACGATGGTGTGCAATCGAGGG
>1811506|reference Rhodobacter_sphaeroides_2.4.1_JZ|length 40|copies 1
AAGCTGTAGCTCAGCCGGTCGGGCGCGAGCCGGATCGCGG
>1811506|reference Rhodobacter_sphaeroides_2.4.1_JZ|length 47|copies 1
AAGCTGTAGGCTCCGGTCGACTGGTTCACCGACAGCGTGCCGTAGGG
>1811506|reference Rhodobacter_sphaeroides_2.4.1_JZ|length 48|copies 1
AAGCTTAAGCCGGTAGGTGGAGGCGCAGCGAAAGCGAGTCTTAAAAGG
>1811506|reference Rhodobacter_sphaeroides_2.4.1_JZ|length 49|copies 2
AAGCTTAAGCCGGTAGGTGGAGGCGCAGCGAAAGCGAGTCTTAAAAGGG
>1811506|reference Rhodobacter_sphaeroides_2.4.1_JZ|length 38|copies 1
AAGCTTTGCGGCCGAGGTGGCGAGCCGCGGCATCACCG
>1811506|reference Rhodobacter_sphaeroides_2.4.1_JZ|length 49|copies 1
AAGGAAAGTGCGAAAGTGACGGGGCATGGCGCTTTTTCCTCCGGGCAGG
>1811506|reference Rhodobacter_sphaeroides_2.4.1_JZ|length 45|copies 1
AAGGAAGGCGACGTGATCCAGGTCCGCGAGAAATCGCGCCAGCTG
>1811506|reference Rhodobacter_sphaeroides_2.4.1_JZ|length 42|copies 1
AAGGAAGTTTGCTGGCAACGGATCCAGTTCTACATCACGATC
>1811506|reference Rhodobacter_sphaeroides_2.4.1_JZ|length 37|copies 1
AAGGACAAGGCCTTCATCGCCGGCGCCGCCACCGCGG
>1811506|reference Rhodobacter_sphaeroides_2.4.1_JZ|length 48|copies 2
AAGGACCGTTCCATGACCTGTCGCAAGCTGACCCGGCTGGCCGCCCTG
>1811506|reference Rhodobacter_sphaeroides_2.4.1_JZ|length 36|copies 1
AAGGACGAGCCACGGCATGAGCAGCGTGCCGAGAAG
>1811506|reference Rhodobacter_sphaeroides_2.4.1_JZ|length 40|copies 1
AAGGACGCGATCATCGAGAGCGCCTGGGTCGGCTCGGGCT
>1811506|reference Rhodobacter_sphaeroides_2.4.1_JZ|length 40|copies 1
AAGGACGGGAGTGGTGCTGCGCAAGTTCGATGAACGCGGG
>1811506|reference Rhodobacter_sphaeroides_2.4.1_JZ|length 45|copies 1
AAGGACGTCACCCGCATCGTAGACCTCCCGATCGCCGCAGTCCCG
>1811506|reference Rhodobacter_sphaeroides_2.4.1_JZ|length 43|copies 1
AAGGACTTGAACTCGTCCAATATGCTCATGCGCGTCTTCCTTC
>1811506|reference Rhodobacter_sphaeroides_2.4.1_JZ|length 49|copies 1
AAGGAGACCGCGCTCTGCGCCGCCGAGACCGCGGGCCGCTTCGTGACGG
>1811506|reference Rhodobacter_sphaeroides_2.4.1_JZ|length 36|copies 1
AAGGAGCCGCAGGGAAGTGGCGGAGGCGTTCAGAGG
>1811506|reference Rhodobacter_sphaeroides_2.4.1_JZ|length 38|copies 1
AAGGAGCGGCAGGCCCATATCTCGGGCATCATCAAGGG
>1811506|reference Rhodobacter_sphaeroides_2.4.1_JZ|length 35|copies 1
AAGGAGCGGCTCTGGATCTATGACACGACGCTGCG
>1811506|reference Rhodobacter_sphaeroides_2.4.1_JZ|length 61|copies 1
AAGGAGGCCCCGTCTGTAGGCAACTATGGGCGGGGGGCACAAACCAGGGGGTGGCGACTGT
>1811506|reference Rhodobacter_sphaeroides_2.4.1_JZ|length 52|copies 1
AAGGAGGCTGAGGCTGCGGGACGGCATGGGAAGAGCTTTCGGAAAGGATGGG
>1811506|reference Rhodobacter_sphaeroides_2.4.1_JZ|length 49|copies 1
AAGGATCAACGAAATTGGGCAGCAGCGGATCGGGCAGGTTTTCTGACTA
>1811506|reference Rhodobacter_sphaeroides_2.4.1_JZ|length 38|copies 1
AAGGATCGGCGTGGCCAGATCCTCGCGCAGGGACCGGG
>1811506|reference Rhodobacter_sphaeroides_2.4.1_JZ|length 47|copies 1
AAGGATCGTGTAATCGGCAGCGAGCGCCGGCAGCGCCAGAGCGCCCG
>1811506|reference Rhodobacter_sphaeroides_2.4.1_JZ|length 45|copies 1
AAGGCAGAGCCGCCCCGGCCATCGTTGATGCTGTCTCCCGTCCCG
>1811506|reference Rhodobacter_sphaeroides_2.4.1_JZ|length 48|copies 1
AAGGCATTGCAGCGACGGGAAATTCCGCCGCCACCCCCGGTTGCAGCC
>1811506|reference Rhodobacter_sphaeroides_2.4.1_JZ|length 49|copies 1
AAGGCATTGCCTCGCCTGAAGACATTCTGTCTCAGATGGGTGCCGAAGA
>1811506|reference Rhodobacter_sphaeroides_2.4.1_JZ|length 46|copies 1
AAGGCCAATCAAACCTGGAGATAGCTGGTTCTCCGCGAAAGCTATT
>1811506|reference Rhodobacter_sphaeroides_2.4.1_JZ|length 40|copies 1
AAGGCCAGCCGCGTGATCGGTCTGGCCGACGACATCGCCC
>1811506|reference Rhodobacter_sphaeroides_2.4.1_JZ|length 50|copies 1
AAGGCCAGGGGCCGGTGGCCAGTGAGGTCTGCGCGGCAGGTCCGGTCGGA
>1811506|reference Rhodobacter_sphaeroides_2.4.1_JZ|length 47|copies 1
AAGGCCATGTCGCTGGGGCGCAGCGCATGGGCCACGGCGGCCATCCC
>1811506|reference Rhodobacter_sphaeroides_2.4.1_JZ|length 51|copies 1
AAGGCCCGAGGGCATCCGCGGCTCGTCCGGCATCGAGAGCGACTGTTCGGT
>1811506|reference Rhodobacter_sphaeroides_2.4.1_JZ|length 44|copies 1
AAGGCCGCCACATGAGCTGCATCGACACGATCGCCGATTACGGG
>1811506|reference Rhodobacter_sphaeroides_2.4.1_JZ|length 39|copies 1
AAGGCCGCCATCATCCGCGGCTCGATCGACACGACGCAG
>1811506|reference Rhodobacter_sphaeroides_2.4.1_JZ|length 35|copies 1
AAGGCCGCCTCGGCCTGCGGCATCGAGATGACCGT
>1811506|reference Rhodobacter_sphaeroides_2.4.1_JZ|length 30|copies 1
AAGGCCGCCTGAGCCGGCAGCCTGCCGACC
>1811506|reference Rhodobacter_sphaeroides_2.4.1_JZ|length 51|copies 1
AAGGCCGGACCTCGGGCGGCCGTCACCCGGTCACCCCGTGGGGCAAGGGCA
>1811506|reference Rhodobacter_sphaeroides_2.4.1_JZ|length 48|copies 2
AAGGCCGGTACCATCGCCCAGGGTCAGACCCCGATCGTCGCCGCTTGG
>1811506|reference Rhodobacter_sphaeroides_2.4.1_JZ|length 44|copies 1
AAGGCCGGTCTGGCCGATGCCCACCGCCAGCATGCCCACGAAGA
>1811506|reference Rhodobacter_sphaeroides_2.4.1_JZ|length 50|copies 1
AAGGCCTCAGGCGTTCAGACGGTTGTGACGCCGCGCGACCTGCACCTTGG
>1811506|reference Rhodobacter_sphaeroides_2.4.1_JZ|length 45|copies 1
AAGGCCTCTACCCGCTGGCGGGCACGACGGCCGAGCTGCGCTCGA
>1811506|reference Rhodobacter_sphaeroides_2.4.1_JZ|length 44|copies 1
AAGGCCTCTTCGTCCAGGACGGGCGGCCAGTCCCGCTCCGACAG
>1811506|reference Rhodobacter_sphaeroides_2.4.1_JZ|length 45|copies 1
AAGGCGAACGGGATGTGGTACCCGATGCCCAGCTTACGGCAGATT
>1811506|reference Rhodobacter_sphaeroides_2.4.1_JZ|length 31|copies 1
AAGGCGAAGAACTCGGGATCGCGGCCGAAGG
>1811506|reference Rhodobacter_sphaeroides_2.4.1_JZ|length 49|copies 1
AAGGCGATGGCCACCTTCTCGGGGGCGCTGGCCTGGCCCTATCTCTATC
>1811506|reference Rhodobacter_sphaeroides_2.4.1_JZ|length 36|copies 1
AAGGCGCGGGCCACCTCGTGCTGGCGCAGGGCTACG
>1811506|reference Rhodobacter_sphaeroides_2.4.1_JZ|length 52|copies 1
AAGGCGCGGGCGAACGGCTGCGGCGCGGTGCCTGCCTGCGCGAGAACGGCTG
>1811506|reference Rhodobacter_sphaeroides_2.4.1_JZ|length 45|copies 1
AAGGCGCGGTCAAAGATCGCCGCCTCGCGCCGGGCCTGCCGGTAG
>1811506|reference Rhodobacter_sphaeroides_2.4.1_JZ|length 43|copies 1
AAGGCGCTGAGCGCGAGCAGGAGGACCGCGGAGAGGCCGTCCA
>1811506|reference Rhodobacter_sphaeroides_2.4.1_JZ|length 48|copies 2
AAGGCGCTGGCGGGCATGAAGATGGCCGAACCGGGCTTCTCGGTGTCG
>1811506|reference Rhodobacter_sphaeroides_2.4.1_JZ|length 43|copies 1
AAGGCGCTGTTCGGCGCCTGGCTTGCCGAGTATCTGGACGAGC
>1811506|reference Rhodobacter_sphaeroides_2.4.1_JZ|length 44|copies 1
AAGGCGGGTACGAAGACCAGCCAACGGCCTGAGCATCTCGCATT
>1811506|reference Rhodobacter_sphaeroides_2.4.1_JZ|length 47|copies 1
AAGGCGGTGACCGAAGGCCTGCGGTCGGAACGGCACGAAGCCATCGC
>1811506|reference Rhodobacter_sphaeroides_2.4.1_JZ|length 65|copies 1
AAGGCTACCGGACCCGGTGGCCTCGCAAGGCCCCAGTAGCCCCATCAAATGAAGAGGGCGGCAGG
>1811506|reference Rhodobacter_sphaeroides_2.4.1_JZ|length 50|copies 3
AAGGGAAACCCCGCTTTACAGAGGGGAGGAGGCCGGGCAAGATCGCCGGG
>1811506|reference Rhodobacter_sphaeroides_2.4.1_JZ|length 45|copies 1
AAGGGAGAGGGCGATGAGCGGACGGGACGCCTTTCTCGCGGGGAT
>1811506|reference Rhodobacter_sphaeroides_2.4.1_JZ|length 43|copies 1
AAGGGCACGAGCACGCGGACGAGGGCCACGCCGGCGAAGCGCA
>1811506|reference Rhodobacter_sphaeroides_2.4.1_JZ|length 46|copies 1
AAGGGCCACGGCACCGTCGAGCAGCCGCTCGAGGCAGGCGCGGGCG
>1811506|reference Rhodobacter_sphaeroides_2.4.1_JZ|length 46|copies 1
AAGGGCCAGCTCATGACCTTCCTCGAGGCCTGCCGCGCCTGGAAGG
>1811506|reference Rhodobacter_sphaeroides_2.4.1_JZ|length 46|copies 1
AAGGGCCCTCGCGCAGAGCGGGTGAAGCCGCTGCGGTCGATATCCG
>1811506|reference Rhodobacter_sphaeroides_2.4.1_JZ|length 40|copies 1
AAGGGCGAAGTCGCGCGCGATCCGTTCGTCGGTCGAGACG
>1811506|reference Rhodobacter_sphaeroides_2.4.1_JZ|length 48|copies 1
AAGGGCGAGGAGAGAAGCGGCGTCCGCCGGGCATGGCCCGCAAGCCGG
>1811506|reference Rhodobacter_sphaeroides_2.4.1_JZ|length 50|copies 1
AAGGGCGGCGCTGCCGCCCCCGCCGGTCCCGCTCAGGCGATCTCGGACAG
>1811506|reference Rhodobacter_sphaeroides_2.4.1_JZ|length 39|copies 1
AAGGGCTGCACGACGCGGGGCGTGGTGATCGGCGGCTTC
>1811506|reference Rhodobacter_sphaeroides_2.4.1_JZ|length 43|copies 1
AAGGGCTGGTCCGTTGCCGCAGCGGCGATCCGTCACCCGACCG
>1811506|reference Rhodobacter_sphaeroides_2.4.1_JZ|length 49|copies 1
AAGGGCTTCCTGCGGGCGGTTTCCAATGCCGGCCTGTTGGACGTGACGC
>1811506|reference Rhodobacter_sphaeroides_2.4.1_JZ|length 42|copies 1
AAGGGCTTCTACGCCAACGGCCAGCGCCTCCAGTAAGCTCGG
>1811506|reference Rhodobacter_sphaeroides_2.4.1_JZ|length 44|copies 1
AAGGGGCTGAGGCGCTGGCGCTGCTCGTGGAAGGTCAGGTGGCG
>1811506|reference Rhodobacter_sphaeroides_2.4.1_JZ|length 51|copies 1
AAGGGTCCCAACGGCTGGTTCTTCGGCCGCCTGCTCCTCGATCCGTTCAGC
>1811506|reference Rhodobacter_sphaeroides_2.4.1_JZ|length 39|copies 1
AAGGGTCTCGAGATCAAGACCGCCGAGAAGCTGGGCATG
>1811506|reference Rhodobacter_sphaeroides_2.4.1_JZ|length 49|copies 1
AAGGGTTCTCGTGCGTCCCGAGGTGTGCGGTCCATGGACCCTCCGGGCT
>1811506|reference Rhodobacter_sphaeroides_2.4.1_JZ|length 36|copies 1
AAGGTATTGCCCTCGCCCATGCTGATCGACGGCGCG
>1811506|reference Rhodobacter_sphaeroides_2.4.1_JZ|length 53|copies 1
AAGGTCCCGATTCGCGGTGTGGGGAGAACGCGCACCAGACACCGACACTCCCG
>1811506|reference Rhodobacter_sphaeroides_2.4.1_JZ|length 51|copies 1
AAGGTCGTCTCCTTCGACACCGATTTCAGCGCATGGTCGGCCGAGACGCGG
>1811506|reference Rhodobacter_sphaeroides_2.4.1_JZ|length 57|copies 2
AAGGTCTTCGACGACCGGAACATGAACGGCTATCAGGATCCGATCGACGGCGCGGCC
>1811506|reference Rhodobacter_sphaeroides_2.4.1_JZ|length 40|copies 1
AAGGTCTTCGTGGCTGTGAAGCGCAAGCTGCAGCCGGGCG
>1811506|reference Rhodobacter_sphaeroides_2.4.1_JZ|length 49|copies 1
AAGGTGACGTTTGCCTGCTTAAGGCAGCGGTAGTTTCTGATAACCGCGC
>1811506|reference Rhodobacter_sphaeroides_2.4.1_JZ|length 34|copies 1
AAGGTGATCCTCGATGCCGCGGGCCGCTACCGCG
>1811506|reference Rhodobacter_sphaeroides_2.4.1_JZ|length 31|copies 1
AAGGTGATCGCGCCCTGGCGCGAATGGGACC
>1811506|reference Rhodobacter_sphaeroides_2.4.1_JZ|length 37|copies 1
AAGGTGATCGCGCCCTGGCGCGAATGGGACCTGACTT
>1811506|reference Rhodobacter_sphaeroides_2.4.1_JZ|length 45|copies 1
AAGGTGCCGGCGATCAGGCCCGCCAGGCCGAGGGCGACCGCATCA
>1811506|reference Rhodobacter_sphaeroides_2.4.1_JZ|length 13|copies 1
AAGGTGCCTGTGG
>1811506|reference Rhodobacter_sphaeroides_2.4.1_JZ|length 43|copies 1
AAGGTGCGACAAGGGTGCACCGATCCGCCTCTGTCCTCTCATG
>1811506|reference Rhodobacter_sphaeroides_2.4.1_JZ|length 40|copies 1
AAGGTGCGCGAGCAGGTCGCGGCCATGGTGGATGACTGGG
>1811506|reference Rhodobacter_sphaeroides_2.4.1_JZ|length 37|copies 1
AAGGTGCGCTGGCCGCCGATCACGAAACAGGCGCGCG
>1811506|reference Rhodobacter_sphaeroides_2.4.1_JZ|length 42|copies 4
AAGGTGGCGCACGACCATATAGGGCCGATCGCTGGAGGGAAC
>1811506|reference Rhodobacter_sphaeroides_2.4.1_JZ|length 43|copies 1
AAGGTGGCGCACGACCATATAGGGCCGATCGCTGGAGGGAACC
>1811506|reference Rhodobacter_sphaeroides_2.4.1_JZ|length 52|copies 1
AAGGTGGTGAACACCTTCGCCTCCATCTTCCCCGCCTCGGACCCGCGCTATG
>1811506|reference Rhodobacter_sphaeroides_2.4.1_JZ|length 41|copies 1
AAGGTTTTCCGAGAGAAACCGGCCCACGTCCTGATCGGCCG
>1811506|reference Rhodobacter_sphaeroides_2.4.1_JZ|length 42|copies 1
AAGTAAAGCGTTTCCGTATCCCGAGCGCCAGCGCCCTCTCCG
>1811506|reference Rhodobacter_sphaeroides_2.4.1_JZ|length 43|copies 1
AAGTATTCGAGAGCTTCCGCGACAAGTGGCTTCTTGTAGCAAG
>1811506|reference Rhodobacter_sphaeroides_2.4.1_JZ|length 46|copies 1
AAGTCAGCATAGAAATTGAGAATTAAGCACTCGTCTGGCAGAAAGG
>1811506|reference Rhodobacter_sphaeroides_2.4.1_JZ|length 43|copies 14
AAGTCCGCGTCAGAAGATCAGCATGCCGATCGCCACCCAGAAG
>1811506|reference Rhodobacter_sphaeroides_2.4.1_JZ|length 44|copies 1
AAGTCCGCGTCAGAAGATCAGCATGCCGATCGCCACCCAGAAGG
>1811506|reference Rhodobacter_sphaeroides_2.4.1_JZ|length 36|copies 1
AAGTCGACATGCGTCGGCAGGTCCTTCACCACGTCG
>1811506|reference Rhodobacter_sphaeroides_2.4.1_JZ|length 37|copies 1
AAGTCGATGATCCTCTCGACCTTCGCGCGGTGCTCGA
>1811506|reference Rhodobacter_sphaeroides_2.4.1_JZ|length 37|copies 1
AAGTCGCAGACCGAAATCATCTGGTCGATCAGATAGA
>1811506|reference Rhodobacter_sphaeroides_2.4.1_JZ|length 45|copies 2
AAGTCGCGGACCACGCGGCCGATCATCGGCGTCCGGCCGAGGCCG
>1811506|reference Rhodobacter_sphaeroides_2.4.1_JZ|length 46|copies 2
AAGTCGCGGGCCAAAGACCTAAGCACCTCCAGCCCTTGAGAGACAT
>1811506|reference Rhodobacter_sphaeroides_2.4.1_JZ|length 40|copies 1
AAGTCGCTGATCGCGGGCATCGACGCGCTTCTTTCGGCGC
>1811506|reference Rhodobacter_sphaeroides_2.4.1_JZ|length 39|copies 1
AAGTCGGACGTGAGCTACTCGACCAAGAAGATCTATCGC
>1811506|reference Rhodobacter_sphaeroides_2.4.1_JZ|length 40|copies 1
AAGTCGGTCCATTTGCGGGCGACGGCGGCGATCATGGTCA
>1811506|reference Rhodobacter_sphaeroides_2.4.1_JZ|length 44|copies 1
AAGTCTTCCGCAAACTGATCAGCGATGAACGAGATCACGTCCGT
>1811506|reference Rhodobacter_sphaeroides_2.4.1_JZ|length 53|copies 2
AAGTGAAGACGTAGTTCATGCGGGACATGGGAAGTGCTCCGTTGGGGTTAACC
>1811506|reference Rhodobacter_sphaeroides_2.4.1_JZ|length 38|copies 1
AAGTGCCAGATCTCGGTCGCATCGATCCGGTGCCAGTG
>1811506|reference Rhodobacter_sphaeroides_2.4.1_JZ|length 38|copies 1
AAGTGCCGTCATGACGACGCTGAGACTGAGCCAGACCG
>1811506|reference Rhodobacter_sphaeroides_2.4.1_JZ|length 38|copies 2
AAGTGCTGGCCGCGATGCACCGGTCGATCGATCTGTCG
>1811506|reference Rhodobacter_sphaeroides_2.4.1_JZ|length 51|copies 2
AAGTGGAAGAATTCCCGGCCCACCGAGCGGATCGGGATCAGCCCGTCGGCC
>1811506|reference Rhodobacter_sphaeroides_2.4.1_JZ|length 42|copies 1
AAGTGGCCCTGGCTGCCCGCGAAGCCGATCGCCGCGTCATTG
>1811506|reference Rhodobacter_sphaeroides_2.4.1_JZ|length 50|copies 1
AAGTTCCCTGATGGCGGGATGTGCCAGCGCCTTCTCCGGGGAAAGCCCCA
>1811506|reference Rhodobacter_sphaeroides_2.4.1_JZ|length 53|copies 1
AAGTTCCTTGCGGGACACGATTCGCATGGACCAGTCCGGGAAGCGGCGCGCGG
>1811506|reference Rhodobacter_sphaeroides_2.4.1_JZ|length 46|copies 1
AAGTTCGGGACCTCCCGCAGTCCCTCAGAGTTCGATGTCCGAGAGG
>1811506|reference Rhodobacter_sphaeroides_2.4.1_JZ|length 47|copies 1
AAGTTCTGGGCGATGAAGCGGTTGATGTCATTGTCCTCGACCAAGAG
>1811506|reference Rhodobacter_sphaeroides_2.4.1_JZ|length 36|copies 1
AAGTTTCGATGGTCTCTTCCGCCGCGTTCCTGGAGG
>1811506|reference Rhodobacter_sphaeroides_2.4.1_JZ|length 52|copies 1
AATAAACGCCCTTTTCCCGTGATTTCGGCGCCCTTTTGTCGAGGTTATGGCG
>1811506|reference Rhodobacter_sphaeroides_2.4.1_JZ|length 45|copies 1
AATAACCCCGAGCAGCAGCGATAACTTCATCCGAAACAGTGCGCG
>1811506|reference Rhodobacter_sphaeroides_2.4.1_JZ|length 49|copies 1
AATACGTCGCCACCGTCGGCTCGCTCACCTCGAAGAGCCAGATGGAATG
>1811506|reference Rhodobacter_sphaeroides_2.4.1_JZ|length 33|copies 1
AATACTTCATGGCTTTTCCTTGCAGATGCCGAT
>1811506|reference Rhodobacter_sphaeroides_2.4.1_JZ|length 45|copies 1
AATAGCTGTCCTGCGGGCCGGGGCTCGCCTCGGGATGATACTGCA
>1811506|reference Rhodobacter_sphaeroides_2.4.1_JZ|length 46|copies 1
AATAGGCCGCCACCATCAGCCCCAGCGCGAGCAGGAGGCCCGGGAT
>1811506|reference Rhodobacter_sphaeroides_2.4.1_JZ|length 50|copies 1
AATAGGTCTCGTTCAGCGGCCCCGGCGTGAGGATGCCCACCCGCCCCTGC
>1811506|reference Rhodobacter_sphaeroides_2.4.1_JZ|length 36|copies 1
AATAGGTGTGCGAGCCGTAGCCGTTCATATGCATCG
>1811506|reference Rhodobacter_sphaeroides_2.4.1_JZ|length 35|copies 1
AATATCACTATGGTGCGGCGCGCGGTCATCAGACC
>1811506|reference Rhodobacter_sphaeroides_2.4.1_JZ|length 50|copies 1
AATATCGGATAGAGAACAAGCCCCGGCCGCGGAAATTATCAATAATCCGC
>1811506|reference Rhodobacter_sphaeroides_2.4.1_JZ|length 33|copies 1
AATATGTCGATGAGCCGGTTGTAGCGCACCTTC
>1811506|reference Rhodobacter_sphaeroides_2.4.1_JZ|length 47|copies 1
AATATTACTTCAAGGACGACAAGCTCGGCTGCCCGCTGGTGTCCGAA
>1811506|reference Rhodobacter_sphaeroides_2.4.1_JZ|length 42|copies 1
AATATTCGTCGGTCACCACATGGCTCCGGTCGACGGTCACGC
>1811506|reference Rhodobacter_sphaeroides_2.4.1_JZ|length 43|copies 1
AATCACTTTGAACAGGTCAATTATCTCGCGGGCCTTATCTGCT
>1811506|reference Rhodobacter_sphaeroides_2.4.1_JZ|length 51|copies 1
AATCCAAGTGGCAGCCGCTTGGAATCGCGGCGCACATGGTTTAAAGGCGGG
>1811506|reference Rhodobacter_sphaeroides_2.4.1_JZ|length 43|copies 1
AATCCACCGTCGAGAGATTGTGCGAGGTCGAGCCGTTCACGCC
>1811506|reference Rhodobacter_sphaeroides_2.4.1_JZ|length 39|copies 1
AATCCCATCGCGCAGGCCGCCTGTGCGGCCGATTGCGTG
>1811506|reference Rhodobacter_sphaeroides_2.4.1_JZ|length 53|copies 1
AATCCCGCCATCCGCATCAGCGGCCCCGGCCGGTCGAAGCGGCTTCCGAAGAC
>1811506|reference Rhodobacter_sphaeroides_2.4.1_JZ|length 40|copies 1
AATCCGAAGAAGCGCGTGCTGAACAACGGCCACTTTCAGG
>1811506|reference Rhodobacter_sphaeroides_2.4.1_JZ|length 45|copies 1
AATCCGAGCTCTTGCCGCATGGCTTTAATGATGGTTGGTAGAACC
>1811506|reference Rhodobacter_sphaeroides_2.4.1_JZ|length 41|copies 1
AATCCGCGCGTCGACACCTACTTCCTCGACATGGACAAGTG
>1811506|reference Rhodobacter_sphaeroides_2.4.1_JZ|length 36|copies 1
AATCCGCGTGAGCGGAGCCCAGCGCGGTCGTGGAAG
>1811506|reference Rhodobacter_sphaeroides_2.4.1_JZ|length 44|copies 1
AATCCGGGCAGACGGCAAGGAAGGCCTCGGCCGCGATCACCGAG
>1811506|reference Rhodobacter_sphaeroides_2.4.1_JZ|length 36|copies 1
AATCCTGCCCGAAGATCAGCAGGCCGGCGCGCGAGG
>1811506|reference Rhodobacter_sphaeroides_2.4.1_JZ|length 52|copies 1
AATCGAACTTTTTTTCCTCCGCCTCAAGAAAGCGCTCGCTCTGCGGCCAAGG
>1811506|reference Rhodobacter_sphaeroides_2.4.1_JZ|length 59|copies 1
AATCGAAGCTGGCGGAGATCCGGCAGTTCGGGGGGGCTTTCGTGCTCGGCTACCAGGTC
>1811506|reference Rhodobacter_sphaeroides_2.4.1_JZ|length 36|copies 1
AATCGAGCGGCGAAAGCTCGTTCGGGCAGTGGCGCG
>1811506|reference Rhodobacter_sphaeroides_2.4.1_JZ|length 42|copies 1
AATCGAGGCTGGCCACGTTCAGCGCCGCGGCGCGCGAGATGC
>1811506|reference Rhodobacter_sphaeroides_2.4.1_JZ|length 44|copies 1
AATCGCGCAGCTGTGAGGGGATGTCATGACGGATCCGGCGAGGA
>1811506|reference Rhodobacter_sphaeroides_2.4.1_JZ|length 39|copies 1
AATCGCGTAACAGCATGACGCGGTGAATACGTTCCCGGG
>1811506|reference Rhodobacter_sphaeroides_2.4.1_JZ|length 39|copies 1
AATCGCTGGGCATCGTCTTCACCGCCCTCGATGCCGACG
>1811506|reference Rhodobacter_sphaeroides_2.4.1_JZ|length 31|copies 1
AATCGGCCACCTGACGCAGCTCGTCCACGCT
>1811506|reference Rhodobacter_sphaeroides_2.4.1_JZ|length 44|copies 1
AATCGGCCGACAGAGCGCTCTCCGCCTCGGTCCAGCGGAAGACC
>1811506|reference Rhodobacter_sphaeroides_2.4.1_JZ|length 42|copies 1
AATCGGTCACGCCCTCGGCGTCGGCCTCGTCGGTCCAGTCCT
>1811506|reference Rhodobacter_sphaeroides_2.4.1_JZ|length 44|copies 1
AATCGGTGATCGGTCTGGCCGATATCGTGACCGACCGCGCGGCG
>1811506|reference Rhodobacter_sphaeroides_2.4.1_JZ|length 38|copies 1
AATCGTAGACGAGCCGCGACACCGGTGCGTGAACAAGG
>1811506|reference Rhodobacter_sphaeroides_2.4.1_JZ|length 37|copies 1
AATCGTAGTCGCTCGCGGCCGAGGCCGAGACGGTGAG
>1811506|reference Rhodobacter_sphaeroides_2.4.1_JZ|length 31|copies 1
AATCTGCCGCCGGCCCTCGGCATGATGCTGG
>1811506|reference Rhodobacter_sphaeroides_2.4.1_JZ|length 74|copies 1
AATGAACCGTTTTGCTGCAGTGGTTTGCAAGAAACTTTGTGTTTTTTTGCCCTGAATTATTAGGCCTTCGAAAG
>1811506|reference Rhodobacter_sphaeroides_2.4.1_JZ|length 41|copies 1
AATGAGCTTCGGCAGATAGAGCGCCTTCAGTGCATCCGAGG
>1811506|reference Rhodobacter_sphaeroides_2.4.1_JZ|length 45|copies 1
AATGATGACGACAAGGACGCCGTCCCTCAGCGAGCTCACGGGGCG
>1811506|reference Rhodobacter_sphaeroides_2.4.1_JZ|length 40|copies 1
AATGCCGCGATGATCTTCATCCTGATCGGCTCGGGATACC
>1811506|reference Rhodobacter_sphaeroides_2.4.1_JZ|length 44|copies 2
AATGCCGGGCACGGGGAGTGCGGACTGCCCGGATATGAGTGATC
>1811506|reference Rhodobacter_sphaeroides_2.4.1_JZ|length 37|copies 1
AATGCGAGCCCCGTCAGGAAGACCTCGTCGAGGAGTT
>1811506|reference Rhodobacter_sphaeroides_2.4.1_JZ|length 37|copies 1
AATGCGCACGAGATCCTGCGTCAGCGCCACCAGATCG
>1811506|reference Rhodobacter_sphaeroides_2.4.1_JZ|length 39|copies 1
AATGCGCCGATGCGCTGGGGCCGGTTCCTCATCAAGGAA
>1811506|reference Rhodobacter_sphaeroides_2.4.1_JZ|length 35|copies 1
AATGCGCTCGAGGTGATCGAGGTGATGGAGACGCT
>1811506|reference Rhodobacter_sphaeroides_2.4.1_JZ|length 39|copies 1
AATGCGGACGGGCGCGTCATCATGTATGCCGACCGGATC
>1811506|reference Rhodobacter_sphaeroides_2.4.1_JZ|length 44|copies 1
AATGCGTTCAGCTGACTGGTACTAATTGCCCGATAGGCTTGATC
>1811506|reference Rhodobacter_sphaeroides_2.4.1_JZ|length 47|copies 1
AATGGCAGTTCGCCCTGGGCTCGGTGGCCGCATTGATCCACGACGTG
>1811506|reference Rhodobacter_sphaeroides_2.4.1_JZ|length 44|copies 1
AATGGCATGCATCCCGACGTCGGCCAGGGCCGAGAGGATCTCGG
>1811506|reference Rhodobacter_sphaeroides_2.4.1_JZ|length 31|copies 1
AATGGCCGATGCCCGGGATCGCGCCGAAGAG
>1811506|reference Rhodobacter_sphaeroides_2.4.1_JZ|length 46|copies 2
AATGGCCGGCCGCGTCACCAAGGGCGTGCCGATCGCGACGCCGGTC
>1811506|reference Rhodobacter_sphaeroides_2.4.1_JZ|length 38|copies 1
AATGGGCGGCGGTGGCCGAGCGGCGGCGCATCGGATGG
>1811506|reference Rhodobacter_sphaeroides_2.4.1_JZ|length 47|copies 2
AATGGTGATCTCGATCGGGACCTGGGTAAGGGGATTCTGGTCGGCCT
>1811506|reference Rhodobacter_sphaeroides_2.4.1_JZ|length 49|copies 1
AATGTATGGTTCATGTCTTCGTGGGGAAGAAGGGTGGCCCCCTATTCTC
>1811506|reference Rhodobacter_sphaeroides_2.4.1_JZ|length 41|copies 1
AATGTTCGACGATCCAGTTGAGGCCCTGGAAATCGGTGGCC
>1811506|reference Rhodobacter_sphaeroides_2.4.1_JZ|length 37|copies 1
AATTCCATCACTACTCGTCCGCCATTGCAACTGCTCG
>1811506|reference Rhodobacter_sphaeroides_2.4.1_JZ|length 40|copies 1
AATTCCATGAAGATGTCGCGGCAGGAGCTGAAGGAGGAGT
>1811506|reference Rhodobacter_sphaeroides_2.4.1_JZ|length 40|copies 1
AATTCCGAGATGGAGCATCAGACCGCGCGGGACACCACTG
>1811506|reference Rhodobacter_sphaeroides_2.4.1_JZ|length 41|copies 1
AATTCCTTTCGTATTCAGATCAGGCAGTTTCGGAACGTTCG
>1811506|reference Rhodobacter_sphaeroides_2.4.1_JZ|length 35|copies 1
AATTCGAGCTTCGTGAACCAGATCGTCGATGAGAG
>1811506|reference Rhodobacter_sphaeroides_2.4.1_JZ|length 39|copies 1
AATTGATCCGGGCATTGGCATACTGGACGTAGAAGACCG
>1811506|reference Rhodobacter_sphaeroides_2.4.1_JZ|length 40|copies 1
AATTGCAAGGTTCAGCGGCTTCGCCAGCCGACTTTATGGC
>1811506|reference Rhodobacter_sphaeroides_2.4.1_JZ|length 47|copies 1
AATTGCACTTCGGGCGGACGCCGCCGGTCGATGCGATGCAGAAGGTC
>1811506|reference Rhodobacter_sphaeroides_2.4.1_JZ|length 58|copies 1
AATTGCCAAAGACCGGGCGGGGAGTTACCCCCGTCCGGTAACGGGATTGCGACGGGCG
>1811506|reference Rhodobacter_sphaeroides_2.4.1_JZ|length 34|copies 1
AATTGTAGCGGCGGCTGGCGGAGCCGGCGAAGAT
>1811506|reference Rhodobacter_sphaeroides_2.4.1_JZ|length 51|copies 5
AATTTAGCGCTTCGTGAATGGCGGCGGAATAGGCCACCAGCGCATCCAGCG
>1811506|reference Rhodobacter_sphaeroides_2.4.1_JZ|length 46|copies 1
AATTTCTTCTGCCTGCAGCAGAATGGCGCGTGTCAGGTTGGGGGCG
>1811506|reference Rhodobacter_sphaeroides_2.4.1_JZ|length 55|copies 2
ACAAAGATCGCGAAGCAGGTCTGAATCAGCCGGTCCATGGGGGAACTCCTCGGCT
>1811506|reference Rhodobacter_sphaeroides_2.4.1_JZ|length 37|copies 1
ACAAAGTCACGATCATGACGCTCCACGCGGCCAAGGG
>1811506|reference Rhodobacter_sphaeroides_2.4.1_JZ|length 49|copies 1
ACAAATCGGGCGAGGAGCATTACAACCTCATCTCGGCCCTGCACAAATC
>1811506|reference Rhodobacter_sphaeroides_2.4.1_JZ|length 50|copies 1
ACAACAAGCCCGAGGCCGAGGCCCGCCTCATGGCGCTGGTCGACGAGACC
>1811506|reference Rhodobacter_sphaeroides_2.4.1_JZ|length 43|copies 1
ACAACCGCGAATTCGCCCGCCCCATGCGCGCGGCCGCCAAGGG
>1811506|reference Rhodobacter_sphaeroides_2.4.1_JZ|length 55|copies 1
ACAACCGGGTCCTTCCTGATGAACGGGATATACTGTTTCATGTGCCCGATGTAGG
>1811506|reference Rhodobacter_sphaeroides_2.4.1_JZ|length 64|copies 1
ACAACGTCCTGGTCTGGAAGGACGAGGTGGTCGGCTGGATGAAAAAGCTTGCCGACGAATGCCA
>1811506|reference Rhodobacter_sphaeroides_2.4.1_JZ|length 46|copies 1
ACAACTCTGAATGCCTGCCGGAAGGGAGGCTCGGCCATGATGAGCG
>1811506|reference Rhodobacter_sphaeroides_2.4.1_JZ|length 45|copies 1
ACAACTTCTCCGGCTCGGGGATCGAGACGACCTTCACGCAAGGCG
>1811506|reference Rhodobacter_sphaeroides_2.4.1_JZ|length 57|copies 1
ACAACTTGGCTAAACCGCGAACAGACGCAATTTACAACACGCGCCTTTGACTGAAAC
>1811506|reference Rhodobacter_sphaeroides_2.4.1_JZ|length 36|copies 1
ACAAGAACCCGTTCAAGGAGCGGAAATTCCGCACAC
>1811506|reference Rhodobacter_sphaeroides_2.4.1_JZ|length 42|copies 1
ACAAGACCGCGGCGCTGGCCAAGGCCGCGGCCGGGCTCACCG
>1811506|reference Rhodobacter_sphaeroides_2.4.1_JZ|length 30|copies 1
ACAAGATCGGTGACTGGCTCGAGATGTATA
>1811506|reference Rhodobacter_sphaeroides_2.4.1_JZ|length 32|copies 1
ACAAGATGACGCTGCGCGTGCCCACTCACAAG
>1811506|reference Rhodobacter_sphaeroides_2.4.1_JZ|length 51|copies 1
ACAAGCAGGATTTCCTGCTCTTCCACGTCAACCTCGATCCGCACGCGGCCC
>1811506|reference Rhodobacter_sphaeroides_2.4.1_JZ|length 42|copies 1
ACAAGCGCATCCATCGTCTCGGACGAGGGCGACAGGCGCTTC
>1811506|reference Rhodobacter_sphaeroides_2.4.1_JZ|length 46|copies 1
ACAAGCTAGCCCGACTCGCAGGCCGGGCGCAAAGGCCAAGCTCCAG
>1811506|reference Rhodobacter_sphaeroides_2.4.1_JZ|length 42|copies 1
ACAAGCTGACCCGTATCAGGCTCAACTGATCGTGCCACAGGG
>1811506|reference Rhodobacter_sphaeroides_2.4.1_JZ|length 39|copies 1
ACAAGCTGGCGAGGCCTGTGCAGAAATGGATACGCCAGC
>1811506|reference Rhodobacter_sphaeroides_2.4.1_JZ|length 44|copies 1
ACAAGGAGCAGGGCGTGGCAGGCACCGTCACCGCCGTGCGACTG
>1811506|reference Rhodobacter_sphaeroides_2.4.1_JZ|length 50|copies 1
ACAAGGGCTGGCACCTGCATGGCAACCCCTCTTACGCCTTCGATGCGGCC
>1811506|reference Rhodobacter_sphaeroides_2.4.1_JZ|length 42|copies 1
ACAAGTTAGCGATGTGAGAGCGGCTCCGTGACAGCGCCTCTG
>1811506|reference Rhodobacter_sphaeroides_2.4.1_JZ|length 39|copies 3
ACAAGTTCGCAGCCCAGCTCGCCTGGACCCAGCTCGAGG
>1811506|reference Rhodobacter_sphaeroides_2.4.1_JZ|length 51|copies 1
ACAAGTTCGGCCTGCGGCTCGAAGGCGCCTGGCTCTGGCTCTGGAAGGACC
>1811506|reference Rhodobacter_sphaeroides_2.4.1_JZ|length 40|copies 2
ACAATGACATCGGCCTCTTCTTCCGCAGCTTCGCCACCCG
>1811506|reference Rhodobacter_sphaeroides_2.4.1_JZ|length 34|copies 1
ACAATGCCTCGGTGGCGCTGGCGCTGGGGATCGG
>1811506|reference Rhodobacter_sphaeroides_2.4.1_JZ|length 48|copies 1
ACAATGCGGCCAAGCGGATCGAGGGCTGGCTCGTCGCCCATCCCGAGT
>1811506|reference Rhodobacter_sphaeroides_2.4.1_JZ|length 45|copies 1
ACAATTGAAGATGAGGCGGACGGGATCGCTGGTTGTCTGGCGTCT
>1811506|reference Rhodobacter_sphaeroides_2.4.1_JZ|length 32|copies 1
ACACACGTGCTACAATGGCAGTGACAATGGGT
>1811506|reference Rhodobacter_sphaeroides_2.4.1_JZ|length 50|copies 1
ACACCAAGGTCTTCCTGATCGACGGGCGGCAGGCGGTGGTGGGGTCGCTG
>1811506|reference Rhodobacter_sphaeroides_2.4.1_JZ|length 46|copies 1
ACACCACGATGTCGCGCAGCGGCAGCACGGGATAGCTGTTGGGGAG
>1811506|reference Rhodobacter_sphaeroides_2.4.1_JZ|length 8|copies 1
ACACCAGG
>1811506|reference Rhodobacter_sphaeroides_2.4.1_JZ|length 45|copies 1
ACACCGAGCTTTACCGCGGGGCGGAATATGTCGTGGACTTCCTTC
>1811506|reference Rhodobacter_sphaeroides_2.4.1_JZ|length 35|copies 1
ACACCGCTCTCGCCTCTCTCGCGCTTGTCGGCATG
>1811506|reference Rhodobacter_sphaeroides_2.4.1_JZ|length 45|copies 1
ACACCGGGCTCGCGCTGGACGTGATCGCCGACATCGTTCTGAACC
>1811506|reference Rhodobacter_sphaeroides_2.4.1_JZ|length 59|copies 1
ACACCTCGCGCGAGCATCCGTGGTTCCAAGCCTCGCGCGCCGATCCCGATTCGCCCTAC
>1811506|reference Rhodobacter_sphaeroides_2.4.1_JZ|length 58|copies 1
ACACCTGCCGGAGGATGGAGGTCAGGCCGTCGTAAATCTCGGGGTCGGTCATGAAGGT
>1811506|reference Rhodobacter_sphaeroides_2.4.1_JZ|length 50|copies 1
ACACGAAGAGCCTTTCCGGCGCCTCGAACGCCTGGGCCGCGGCCCCCTCG
>1811506|reference Rhodobacter_sphaeroides_2.4.1_JZ|length 38|copies 1
ACACGATCCTCGAGCGCGTCCATGTCGTGACGCAGATC
>1811506|reference Rhodobacter_sphaeroides_2.4.1_JZ|length 44|copies 1
ACACGCAGTTCTGGGAAATGATGGGACCGGGCGAGAAGAAGATG
>1811506|reference Rhodobacter_sphaeroides_2.4.1_JZ|length 46|copies 1
ACACGCCCACCCGCAGCTGCGAGCTTCTTGAGGCGGCCTCCGACAC
>1811506|reference Rhodobacter_sphaeroides_2.4.1_JZ|length 34|copies 1
ACACGCCCGCAAGGCCGGTGATGGTGCCCGCCCG
>1811506|reference Rhodobacter_sphaeroides_2.4.1_JZ|length 45|copies 1
ACACGCGTCCGCCCAGGCCCCGGACGGGCACCACAGGCGTCGCAG
>1811506|reference Rhodobacter_sphaeroides_2.4.1_JZ|length 38|copies 1
ACACGCTATTACCTCAACGGCGTCTACATGCATGTGGC
>1811506|reference Rhodobacter_sphaeroides_2.4.1_JZ|length 33|copies 1
ACACGCTCTTCGCCCAGCTGGCTGTCGCGCAGA
>1811506|reference Rhodobacter_sphaeroides_2.4.1_JZ|length 37|copies 1
ACACGGCCGAGAAGATCGCCCGCGCGCTCGAGGGCCA
>1811506|reference Rhodobacter_sphaeroides_2.4.1_JZ|length 39|copies 1
ACACGGCCTGCGTCGAGCGCGTCATCATCACGGCGTCCG
>1811506|reference Rhodobacter_sphaeroides_2.4.1_JZ|length 30|copies 1
ACACGGCGCCACCACCATCGGGATCCGCCC
>1811506|reference Rhodobacter_sphaeroides_2.4.1_JZ|length 41|copies 1
ACACGGGCCTGCCGCAGGCGGTGGCCGCGGGGCGCAAGGCC
>1811506|reference Rhodobacter_sphaeroides_2.4.1_JZ|length 51|copies 1
ACACGGTGCGCGACTGGCCCGCGAAGTAGCGGTCGGCCAGCGTCACGGCCA
>1811506|reference Rhodobacter_sphaeroides_2.4.1_JZ|length 36|copies 1
ACACGGTGGCGCTGATGGCCACGGTCGCCTGCGAGA
>1811506|reference Rhodobacter_sphaeroides_2.4.1_JZ|length 36|copies 1
ACACGTACCAGGGCTCGAACTTCGAGGCGAGGACAG
>1811506|reference Rhodobacter_sphaeroides_2.4.1_JZ|length 48|copies 1
ACACGTCTTCGGGCTGCAGCCCGGCCACGGCCGAGGCCACCAGATGTT
>1811506|reference Rhodobacter_sphaeroides_2.4.1_JZ|length 42|copies 2
ACACGTTCAACATCGTCGCCGTGGACGACTTCAACATGGGCG
>1811506|reference Rhodobacter_sphaeroides_2.4.1_JZ|length 42|copies 1
ACACGTTCAACGCGCTGGTGGACCAGAACAAGCAGATCGTCA
>1811506|reference Rhodobacter_sphaeroides_2.4.1_JZ|length 40|copies 1
ACACTCGACCGGGCCTATCGCTCTCGACGGTCCAGCAATC
>1811506|reference Rhodobacter_sphaeroides_2.4.1_JZ|length 54|copies 1
ACACTTCGAAGAAGAAGGTCGTCCCGAGCCGCATCCCCGCCACCACGAAGAAGA
>1811506|reference Rhodobacter_sphaeroides_2.4.1_JZ|length 62|copies 1
ACAGAAAGACCGCTTGTCAGGAAGATGGTGGGCGACCCTGGAATCGAACCAGGCACGAGTCG
>1811506|reference Rhodobacter_sphaeroides_2.4.1_JZ|length 40|copies 2
ACAGAAGCCGCGGCTCGCCCGCAGAATGGTCGGTGAGGGT
>1811506|reference Rhodobacter_sphaeroides_2.4.1_JZ|length 54|copies 1
ACAGAATCCGGCTTACAGGCTGCCCGCACAACTGATCCCGGCCGAGGCCGGGGG
>1811506|reference Rhodobacter_sphaeroides_2.4.1_JZ|length 45|copies 1
ACAGAGACCTGGGCCGGCCCCCGCGCGCGAGCCTCGGCCTGCGCC
>1811506|reference Rhodobacter_sphaeroides_2.4.1_JZ|length 40|copies 1
ACAGATACCATTGAAGCTCGAGCCAGGCGTTGGAAGAGGT
>1811506|reference Rhodobacter_sphaeroides_2.4.1_JZ|length 37|copies 1
ACAGATGCCGGAGGATGCGACACTCTACATCTGCGCC
>1811506|reference Rhodobacter_sphaeroides_2.4.1_JZ|length 41|copies 1
ACAGATGGCCATAGGCGGGCATCCGCACGCCGGGCTTGAAG
>1811506|reference Rhodobacter_sphaeroides_2.4.1_JZ|length 40|copies 1
ACAGCAGGCCGGTCGATCACCTCGCCCGCCTCGGCGGGCG
>1811506|reference Rhodobacter_sphaeroides_2.4.1_JZ|length 36|copies 1
ACAGCCATGTACAGCGTGCGCGGCATCGATCAGGAC
>1811506|reference Rhodobacter_sphaeroides_2.4.1_JZ|length 50|copies 1
ACAGCCCGTCCACCATGAGGAAGGCGAATTCGCTGCCCCAGTCGGGCCGC
>1811506|reference Rhodobacter_sphaeroides_2.4.1_JZ|length 35|copies 1
ACAGCGCCGAGCGCGTGATGGGCTTCACCAGCACG
>1811506|reference Rhodobacter_sphaeroides_2.4.1_JZ|length 55|copies 1
ACAGCGCCTCCTTGCATTATCGTGCCCGCATGCTGAGCCACCTGCCCGCCGTCCT
>1811506|reference Rhodobacter_sphaeroides_2.4.1_JZ|length 51|copies 1
ACAGCGCCTTCCGAACCTCCTCGCGAGACCGGATCGCGTCTATGGGGGAGG
>1811506|reference Rhodobacter_sphaeroides_2.4.1_JZ|length 33|copies 1
ACAGCGCGCGGTGCGCGTCGAAGGCCGCCCGCG
>1811506|reference Rhodobacter_sphaeroides_2.4.1_JZ|length 51|copies 1
ACAGCGGCTTCGGCCGGATCGGGGGCGCCTCGCCCACGGCATGGGCCAGCC
>1811506|reference Rhodobacter_sphaeroides_2.4.1_JZ|length 39|copies 2
ACAGCGTCATCGAGGCCAGCCGCTCGTCGTGATCGTGGG
>1811506|reference Rhodobacter_sphaeroides_2.4.1_JZ|length 39|copies 1
ACAGCTCGGCGATCCCGGCCTGATCCACATTGGCGAAGG
>1811506|reference Rhodobacter_sphaeroides_2.4.1_JZ|length 38|copies 1
ACAGCTCGTCACCGTCGCGCCCGGCGCCACGGCCGAAG
>1811506|reference Rhodobacter_sphaeroides_2.4.1_JZ|length 45|copies 1
ACAGCTGGGCCGGCCAGCTTTTCGCGAAGCGTGAAAGACCGACCA
>1811506|reference Rhodobacter_sphaeroides_2.4.1_JZ|length 44|copies 1
ACAGGACCGGGGCGGAGTGGCGCGCGGCGCAGGCCAAGCGGGTG
>1811506|reference Rhodobacter_sphaeroides_2.4.1_JZ|length 54|copies 1
ACAGGACTTCGAGACCGCGATGCAGCTGTCGCCGCATGGTTTCCCCTTCCGGCA
>1811506|reference Rhodobacter_sphaeroides_2.4.1_JZ|length 48|copies 2
ACAGGAGCATCGCCACGAGGCCCACCCCCACCAGGGTCAGCGTGAGCA
>1811506|reference Rhodobacter_sphaeroides_2.4.1_JZ|length 46|copies 2
ACAGGAGCCGCCCATGACCCTACCCGCCCCGATCGAGACTTATTTC
>1811506|reference Rhodobacter_sphaeroides_2.4.1_JZ|length 48|copies 1
ACAGGAGGATGTCGATGCCCTCTCCCGTCTCCGGGTCGAAGACCGCGG
>1811506|reference Rhodobacter_sphaeroides_2.4.1_JZ|length 45|copies 1
ACAGGATCTCCGAGGGGTGGTTCACGCGGCGCCACGCCATGTCGG
>1811506|reference Rhodobacter_sphaeroides_2.4.1_JZ|length 44|copies 1
ACAGGCCAGCATCGCCTCGAGCGCCTCGGGGATCATCGGCATGT
>1811506|reference Rhodobacter_sphaeroides_2.4.1_JZ|length 46|copies 1
ACAGGCCCGGCGGCCTGAGCAAGGCCGAACGCGAGATGATCGTCGT
>1811506|reference Rhodobacter_sphaeroides_2.4.1_JZ|length 53|copies 1
ACAGGCGGGGCCTAAAGGCTGCTTGGGCAGGTCCAGACGAAGAGAGTGCGGCG
>1811506|reference Rhodobacter_sphaeroides_2.4.1_JZ|length 36|copies 1
ACAGGCGGTGGCCGACGAATATCGCTTCGAGCAGAG
>1811506|reference Rhodobacter_sphaeroides_2.4.1_JZ|length 41|copies 1
ACAGGCTGAAGTCTCGCCGTTACCTGACCGAAGTCAATCTT
>1811506|reference Rhodobacter_sphaeroides_2.4.1_JZ|length 45|copies 1
ACAGGCTGCAGGGGGCGCAGGTCTTCTTCCATCCGGCGCGCAAGG
>1811506|reference Rhodobacter_sphaeroides_2.4.1_JZ|length 34|copies 1
ACAGGCTGGCGCGGTCGCTGGTTGCACATTGGCC
>1811506|reference Rhodobacter_sphaeroides_2.4.1_JZ|length 55|copies 1
ACAGGGGCCGCGGGGATGGATGAACGGGGTCCCTCTACCGCGTCACTTCGAGGGC
>1811506|reference Rhodobacter_sphaeroides_2.4.1_JZ|length 43|copies 1
ACAGGTCGCGCAGGCTCTGCGGCACCGTCACGATGGTGGGTCC
>1811506|reference Rhodobacter_sphaeroides_2.4.1_JZ|length 49|copies 1
ACAGGTCGTATTCCACTTCGAGATAGTGGTCGACGAAGGTCGAGTTCTG
>1811506|reference Rhodobacter_sphaeroides_2.4.1_JZ|length 45|copies 1
ACAGTCCGAAGCAGAAGACGGTGAAGCCCAGCACCAGCTTGGCCT
>1811506|reference Rhodobacter_sphaeroides_2.4.1_JZ|length 33|copies 1
ACAGTGCGCTGCAACTCCTTGATCTGCAAACGC
>1811506|reference Rhodobacter_sphaeroides_2.4.1_JZ|length 46|copies 1
ACAGTGGACAACTCGGCGGGAGACCCTAGAAGCCGAAGCCGCGCGG
>1811506|reference Rhodobacter_sphaeroides_2.4.1_JZ|length 40|copies 1
ACAGTTCGGGCGCGGCGAGGCGCCGGTAGCCCTCGACCCC
>1811506|reference Rhodobacter_sphaeroides_2.4.1_JZ|length 42|copies 1
ACAGTTGCGGATATCGCCCGACCTGGCGCGGTCGAGGATCTC
>1811506|reference Rhodobacter_sphaeroides_2.4.1_JZ|length 37|copies 1
ACATAGCCGATCCCGAGTTGCGGGATCCGGTGGGGGG
>1811506|reference Rhodobacter_sphaeroides_2.4.1_JZ|length 50|copies 2
ACATAGCCGCCGGTCCAGCCCATGAGGAAGGCCGACTGGGTGTAGCCGCC
>1811506|reference Rhodobacter_sphaeroides_2.4.1_JZ|length 45|copies 1
ACATAGCGCCCCGCCCGGATCGAGCTGTCGAAGGTCTCGCGCACG
>1811506|reference Rhodobacter_sphaeroides_2.4.1_JZ|length 45|copies 1
ACATATGCTGTGGTTCTTCTATCTTGTTGTTCGGGTGTTTGTGGG
>1811506|reference Rhodobacter_sphaeroides_2.4.1_JZ|length 48|copies 1
ACATATGCTGTGGTTCTTCTATCTTGTTGTTCGGGTGTTTGTGGGGTT
>1811506|reference Rhodobacter_sphaeroides_2.4.1_JZ|length 38|copies 1
ACATATTCCACGACCTGCGAGATCTGGGTGCTGTCGAG
>1811506|reference Rhodobacter_sphaeroides_2.4.1_JZ|length 22|copies 1
ACATCAACGAAGGCGTGGGATG
>1811506|reference Rhodobacter_sphaeroides_2.4.1_JZ|length 39|copies 1
ACATCAATAAACTCGTGGTATTAACGAGGGATGTTGCGG
>1811506|reference Rhodobacter_sphaeroides_2.4.1_JZ|length 42|copies 2
ACATCACCCCGGCCATCAGGCCGTTCAGGGTGACTTCCATGG
>1811506|reference Rhodobacter_sphaeroides_2.4.1_JZ|length 48|copies 1
ACATCACCGCCGAAGTGATGAGGTTGGTGTAGAGCCCCGCCCGGTCGG
>1811506|reference Rhodobacter_sphaeroides_2.4.1_JZ|length 44|copies 1
ACATCACCTCGCAGTCGGTGCGCGCCCCGATCCCGGCGCTCGGC
>1811506|reference Rhodobacter_sphaeroides_2.4.1_JZ|length 36|copies 1
ACATCACGCGTGGGAGTTCGACCGCATCACCGAGGA
>1811506|reference Rhodobacter_sphaeroides_2.4.1_JZ|length 41|copies 1
ACATCCACATCGTTGATGAAGATGGGCGACTGGTTCGCCCG
>1811506|reference Rhodobacter_sphaeroides_2.4.1_JZ|length 43|copies 1
ACATCCCGGAGGACCACATGCCGACCGACATGCCGCTTTATCC
>1811506|reference Rhodobacter_sphaeroides_2.4.1_JZ|length 41|copies 1
ACATCCGGCTCGCATCGAAATAGGCGTAATAGCCGAAGCCG
>1811506|reference Rhodobacter_sphaeroides_2.4.1_JZ|length 39|copies 1
ACATCCTGACGCCCGTGGCCGAGCGCCTGCCGAGCCGTG
>1811506|reference Rhodobacter_sphaeroides_2.4.1_JZ|length 46|copies 1
ACATCCTTGCGGTTCTGGTAGCGCACTCCGGCCTCGACGGCGGAGA
>1811506|reference Rhodobacter_sphaeroides_2.4.1_JZ|length 36|copies 1
ACATCGAAATCAAGCCACTCGTCTGCATCACCTGGC
>1811506|reference Rhodobacter_sphaeroides_2.4.1_JZ|length 11|copies 1
ACATCGAAGTG
>1811506|reference Rhodobacter_sphaeroides_2.4.1_JZ|length 36|copies 1
ACATCGCCGATCAGGGCGGTAAGCCCGTCCGCAGCC
>1811506|reference Rhodobacter_sphaeroides_2.4.1_JZ|length 45|copies 1
ACATCGGCGAAGCTCCCCGGCTGCGGCCCCTGCGGCCTGTCCTCC
>1811506|reference Rhodobacter_sphaeroides_2.4.1_JZ|length 45|copies 1
ACATCGGCGACGGTCAGGCGGTCATCTTCAAGATGGAGAGCCACA
>1811506|reference Rhodobacter_sphaeroides_2.4.1_JZ|length 41|copies 1
ACATCGGCTACGACCAGCAGCCGATTCTCTGGGACGCCTGA
>1811506|reference Rhodobacter_sphaeroides_2.4.1_JZ|length 37|copies 2
ACATCGTCCTTGTTCAGGCCCTTGGCGCGATACTGCT
>1811506|reference Rhodobacter_sphaeroides_2.4.1_JZ|length 40|copies 1
ACATCGTCGAAGCCCTTTTCGTTCAGGTGCGAGAGGTCGA
>1811506|reference Rhodobacter_sphaeroides_2.4.1_JZ|length 39|copies 1
ACATCTACGGCAACGTGAACTCCACCCATGTGGGGGGCA
>1811506|reference Rhodobacter_sphaeroides_2.4.1_JZ|length 50|copies 1
ACATCTCCGTCTTCGCCGACAGCTTCCGATGCGTCTGCCGGATGCCGAAG
>1811506|reference Rhodobacter_sphaeroides_2.4.1_JZ|length 34|copies 1
ACATCTGCACCGGTTGGCCGGACATGCCGCGCGC
>1811506|reference Rhodobacter_sphaeroides_2.4.1_JZ|length 51|copies 2
ACATCTGCTGAAGGCCCTGATGGACGACGATCAGGGGCTGGCCTCGAACCT
>1811506|reference Rhodobacter_sphaeroides_2.4.1_JZ|length 52|copies 1
ACATCTTCCAGAATGGTGTGAAGCCTGCCCCCTGCCACGCCGCCAATGACCG
>1811506|reference Rhodobacter_sphaeroides_2.4.1_JZ|length 37|copies 1
ACATCTTCGGCGAGATCATCCGGGCTTGCAAGGAAGC
>1811506|reference Rhodobacter_sphaeroides_2.4.1_JZ|length 39|copies 1
ACATGAGCGTGGTCGCGCCGTTCGCCAGCGGGCCGTAGA
>1811506|reference Rhodobacter_sphaeroides_2.4.1_JZ|length 58|copies 1
ACATGAGGATTCGCGCAGAAGTGGGTGAAACCCCGGAACTTCCGGCGGAATTAGGGCA
>1811506|reference Rhodobacter_sphaeroides_2.4.1_JZ|length 51|copies 1
ACATGATCGAGCAGCCATTTGAGCTTGGTGGCCGAGAAATAGGGATCGAGC
>1811506|reference Rhodobacter_sphaeroides_2.4.1_JZ|length 33|copies 1
ACATGCAGCCGGTGCACCAGCTCGTTTGCCGTG
>1811506|reference Rhodobacter_sphaeroides_2.4.1_JZ|length 33|copies 1
ACATGCAGGACAGCCTGAACTGGTCGCTCGCTG
>1811506|reference Rhodobacter_sphaeroides_2.4.1_JZ|length 41|copies 1
ACATGCATCGCATTGGTGGACATGCGGGGCTCCTTCAGGCG
>1811506|reference Rhodobacter_sphaeroides_2.4.1_JZ|length 45|copies 1
ACATGCCCCAGACGGGGTTGTTGATCGCGAGATCCATGTCGCGCG
>1811506|reference Rhodobacter_sphaeroides_2.4.1_JZ|length 42|copies 1
ACATGCCCGAACCCCCGGCCGATCCCGCGGCGCTCGAGGCGG
>1811506|reference Rhodobacter_sphaeroides_2.4.1_JZ|length 46|copies 1
ACATGCCCGGCGTGATGCCGAGGTCGATCCAGGCCATCAGCCCCCC
>1811506|reference Rhodobacter_sphaeroides_2.4.1_JZ|length 51|copies 1
ACATGCCCGGCGTGATGCCGAGGTCGATCCAGGCCATCAGCCCCCCGCCCA
>1811506|reference Rhodobacter_sphaeroides_2.4.1_JZ|length 43|copies 1
ACATGCCGCGGATATCGAGCCCGTAGCAGGTATTCTCGAGCAC
>1811506|reference Rhodobacter_sphaeroides_2.4.1_JZ|length 51|copies 1
ACATGCCGTGCGGGGCCTCGGGGTCGAAGAAGGCGGGCTTGCCGTCGAGGG
>1811506|reference Rhodobacter_sphaeroides_2.4.1_JZ|length 47|copies 2
ACATGCGCTTGAGCCGCGCGTCCTCCGCCTCGATCATTCCGCCTCCT
>1811506|reference Rhodobacter_sphaeroides_2.4.1_JZ|length 34|copies 2
ACATGCGGCTGACGATCGGCGGCGCCGAGGGCCG
>1811506|reference Rhodobacter_sphaeroides_2.4.1_JZ|length 40|copies 1
ACATGCTGGATCTGCTGATCTACCGGCAGTCGGCCAAGGT
>1811506|reference Rhodobacter_sphaeroides_2.4.1_JZ|length 46|copies 1
ACATGGAAGTCGGCGCGGGAACCTTCCATCCGGCGACGACGCTCCG
>1811506|reference Rhodobacter_sphaeroides_2.4.1_JZ|length 41|copies 1
ACATGGACAGACGGAGTTTCCTTCGATACGGCGCACTGGCG
>1811506|reference Rhodobacter_sphaeroides_2.4.1_JZ|length 42|copies 1
ACATGGACGGTGCAGGCGCCGCATTGCGTCGTGTCGCAGCCG
>1811506|reference Rhodobacter_sphaeroides_2.4.1_JZ|length 41|copies 1
ACATGGAGCAGGACATGGTGGGTCGCGTGGCCCTCGCGCAG
>1811506|reference Rhodobacter_sphaeroides_2.4.1_JZ|length 33|copies 1
ACATGGCCGCGGCCGCGCTGCCGCATGTCGACG
>1811506|reference Rhodobacter_sphaeroides_2.4.1_JZ|length 42|copies 1
ACATGGCGAAGCGATCGGGGACTTCCTGCACAAGGGCCTCCT
>1811506|reference Rhodobacter_sphaeroides_2.4.1_JZ|length 46|copies 1
ACATGGCGCACGCCCGAGACCGTATCCGCGCAATCTTCTGCACGGC
>1811506|reference Rhodobacter_sphaeroides_2.4.1_JZ|length 37|copies 1
ACATGGCGGATCTCACCGGCGGGCAGAAGACGGGGCT
>1811506|reference Rhodobacter_sphaeroides_2.4.1_JZ|length 49|copies 1
ACATGGCGGGCGGGGCGAAGATCACCCGGATCCACGGCCCCTTCGTCTC
>1811506|reference Rhodobacter_sphaeroides_2.4.1_JZ|length 42|copies 1
ACATGGGCATGGAACTCCTCATCGGGAGCACATGTAGCATGG
>1811506|reference Rhodobacter_sphaeroides_2.4.1_JZ|length 39|copies 1
ACATGGGCCGCGACACCGCGCTCATGGACATCTACCGCG
>1811506|reference Rhodobacter_sphaeroides_2.4.1_JZ|length 45|copies 1
ACATGGGCGAGATCGCGCCCTGGACCGATGGCATCAGTCTGGTCC
>1811506|reference Rhodobacter_sphaeroides_2.4.1_JZ|length 27|copies 1
ACATGGGTGCCCACCGGGGCGAAGACC
>1811506|reference Rhodobacter_sphaeroides_2.4.1_JZ|length 39|copies 1
ACATGGTGCTGGCCGAGGGCCTCGCCCGCTACGAGGAGA
>1811506|reference Rhodobacter_sphaeroides_2.4.1_JZ|length 29|copies 8
ACATGGTGTGCCCGATCGGCGACAAGTCC
>1811506|reference Rhodobacter_sphaeroides_2.4.1_JZ|length 48|copies 1
ACATGGTTCTCGATCACCAGCGCCACGTCGCGGGCATGGGCCACCTCG
>1811506|reference Rhodobacter_sphaeroides_2.4.1_JZ|length 48|copies 1
ACATGTGGTGCGTCGGATCTTTTGCGCACAATATGTAGGCCCGTTTTC
>1811506|reference Rhodobacter_sphaeroides_2.4.1_JZ|length 51|copies 1
ACATGTGGTTCTTGGCCTTGTGCGCCGCGATCCCGGTCACGAATTCGGTGG
>1811506|reference Rhodobacter_sphaeroides_2.4.1_JZ|length 40|copies 1
ACATGTTCAGCGTGGCGCAGACGGTCGAGAACAATTCCGG
>1811506|reference Rhodobacter_sphaeroides_2.4.1_JZ|length 46|copies 1
ACATTGTAATAGCCCTGCACCGTCAGCGGGTCGCCCTCGAGCTTGC
>1811506|reference Rhodobacter_sphaeroides_2.4.1_JZ|length 46|copies 1
ACCAACACCGCGACCGTGCTGCCGGTCAAGGACAAGCTCCTCGTCG
>1811506|reference Rhodobacter_sphaeroides_2.4.1_JZ|length 45|copies 1
ACCAACGGGCGCGATTACGGCTACCGCATCCACGGGACGCCGGAA
>1811506|reference Rhodobacter_sphaeroides_2.4.1_JZ|length 45|copies 1
ACCAAGATGGGCATCACCGAGCTCACCATCGCGGTCTGGCCGTGG
>1811506|reference Rhodobacter_sphaeroides_2.4.1_JZ|length 44|copies 1
ACCAAGCCCCAAGTCAGAAGGCACCTCCTCCATGGCGATCGACC
>1811506|reference Rhodobacter_sphaeroides_2.4.1_JZ|length 34|copies 1
ACCAAGCCGCTCTCGCCCGAGGAGCTGCGCCGCG
>1811506|reference Rhodobacter_sphaeroides_2.4.1_JZ|length 37|copies 1
ACCAAGGACAACATGGCCGACTACGACTTCTGATCGG
>1811506|reference Rhodobacter_sphaeroides_2.4.1_JZ|length 47|copies 1
ACCAAGGGCTACCTCGACAAGGTTCCGGTGAAGGACGTCGGCCGCTG
>1811506|reference Rhodobacter_sphaeroides_2.4.1_JZ|length 41|copies 1
ACCACACAGCGACGCGGACGGTGGAGGCTGGCTCGCGCCAT
>1811506|reference Rhodobacter_sphaeroides_2.4.1_JZ|length 42|copies 1
ACCACACCGGCTATCTGGTGCTGGACGAGGCCGACCAGATGC
>1811506|reference Rhodobacter_sphaeroides_2.4.1_JZ|length 42|copies 1
ACCACAGGAGCTGCGGCGCGCCCATGTTCACCGCGACGAGCC
>1811506|reference Rhodobacter_sphaeroides_2.4.1_JZ|length 52|copies 1
ACCACATGGAGGTGCCTTCGCCATGGCGCATGACCTGGCTCGGCTTGTCGTT
>1811506|reference Rhodobacter_sphaeroides_2.4.1_JZ|length 50|copies 1
ACCACCAAGGAGAAGGCCGCGGCCCATCTGCAGAACGGGGCGAAGCGGGT
>1811506|reference Rhodobacter_sphaeroides_2.4.1_JZ|length 31|copies 1
ACCACCAAGGAGGCCGCGGCGCGCGAGATCG
>1811506|reference Rhodobacter_sphaeroides_2.4.1_JZ|length 29|copies 1
ACCACCATCGGCACGAGCGTGTTCATGTA
>1811506|reference Rhodobacter_sphaeroides_2.4.1_JZ|length 40|copies 1
ACCACCATGGTGCTCTGTGTCTTCAATCGCGCGGATCTGT
>1811506|reference Rhodobacter_sphaeroides_2.4.1_JZ|length 36|copies 1
ACCACCCTCCGACATGGGGCATGATGGCGATCGATC
>1811506|reference Rhodobacter_sphaeroides_2.4.1_JZ|length 61|copies 1
ACCACCGGCGGGTTGTGGGCCTGCATCCGGTCGCCCTGCGTGGGGCCGCCCTCGACGGGGT
>1811506|reference Rhodobacter_sphaeroides_2.4.1_JZ|length 50|copies 1
ACCACCTCGCCGAAGAATCCAACGGAGGTCAGGCTTCCGCGCAGGCCCTG
>1811506|reference Rhodobacter_sphaeroides_2.4.1_JZ|length 46|copies 1
ACCACGAAGAACGGCTGGTTCGGCATGCCGGACAATGCCGCGGTGG
>1811506|reference Rhodobacter_sphaeroides_2.4.1_JZ|length 39|copies 1
ACCACGAAGCGCGAGCGCACCGAGATCACGATCAGTCCC
>1811506|reference Rhodobacter_sphaeroides_2.4.1_JZ|length 48|copies 1
ACCACGATCAGGTCGGGCGCGGCCAGCTCCACATGCCGTGCGAGGAAG
>1811506|reference Rhodobacter_sphaeroides_2.4.1_JZ|length 37|copies 1
ACCACGATCAGGTTCACCGCGCCGGACCGGACCAGCG
>1811506|reference Rhodobacter_sphaeroides_2.4.1_JZ|length 36|copies 1
ACCACGATCCACAGCTATACGGGCGACCAGCCCACG
>1811506|reference Rhodobacter_sphaeroides_2.4.1_JZ|length 38|copies 1
ACCACGCGGCCAGCCTCGATCTGGCCGCGTTCGAGGAT
>1811506|reference Rhodobacter_sphaeroides_2.4.1_JZ|length 49|copies 1
ACCACGCTACAAACCCGAAAGAACGCGATCTCCGAGGTGGCACAGACAC
>1811506|reference Rhodobacter_sphaeroides_2.4.1_JZ|length 37|copies 1
ACCACGGCGCGCGGCGCCATGACGGCCAGCGCCGTGC
>1811506|reference Rhodobacter_sphaeroides_2.4.1_JZ|length 39|copies 1
ACCACGGCGCGCGGCGCCATGACGGCCAGCGCCGTGCGC
>1811506|reference Rhodobacter_sphaeroides_2.4.1_JZ|length 51|copies 1
ACCACGGCGCGGAGATCAGAGGGATGCCGCAGGCCAGCGACTCGAAGACCC
>1811506|reference Rhodobacter_sphaeroides_2.4.1_JZ|length 40|copies 1
ACCACGGCGCGTCCGCCGCGCCGCAGGCTCCAGCGGTGGT
>1811506|reference Rhodobacter_sphaeroides_2.4.1_JZ|length 40|copies 1
ACCACGGGCGAGCTCTGGCTGAAGGAGGCCGGCGAGGCCG
>1811506|reference Rhodobacter_sphaeroides_2.4.1_JZ|length 43|copies 3
ACCACGGGTGTTCGTGGCGACGCGGCCGATCGATTTCCGCGGG
>1811506|reference Rhodobacter_sphaeroides_2.4.1_JZ|length 36|copies 1
ACCACGTCGGCGTCCTGCTCGATCGAGCCCGACTCG
>1811506|reference Rhodobacter_sphaeroides_2.4.1_JZ|length 31|copies 1
ACCACTACGTCGACGAGGACGACATGCCGCC
>1811506|reference Rhodobacter_sphaeroides_2.4.1_JZ|length 50|copies 1
ACCACTCCGGGCGACAGGGGGCCGCCCCATCCCCGATCGTCGCGGAGCAT
>1811506|reference Rhodobacter_sphaeroides_2.4.1_JZ|length 55|copies 1
ACCACTTGATCGAGACCTCGCCCGGCCGGAAGTTCGTGTTCTTGACCTTGGTGTA
>1811506|reference Rhodobacter_sphaeroides_2.4.1_JZ|length 46|copies 1
ACCAGAAACTTGCGCATCACGTCCTCCCTGACCGCGGGATCATGGC
>1811506|reference Rhodobacter_sphaeroides_2.4.1_JZ|length 43|copies 1
ACCAGAACGGACCGATCCTCGGTCGATACACGCTCGTTCCGGT
>1811506|reference Rhodobacter_sphaeroides_2.4.1_JZ|length 46|copies 1
ACCAGACCGCCACCGGGAAGTTGAAGGCCGAGATGACCGCGCAAGG
>1811506|reference Rhodobacter_sphaeroides_2.4.1_JZ|length 50|copies 1
ACCAGACCGGGCCCGTCATGCTGCGCGACCTGAAGGACCTTCCCGAGGGG
>1811506|reference Rhodobacter_sphaeroides_2.4.1_JZ|length 35|copies 1
ACCAGACTGAAGGGCAGGAGCGCGTGACGGGGCAG
>1811506|reference Rhodobacter_sphaeroides_2.4.1_JZ|length 51|copies 1
ACCAGATCGTCGGGGGCCTCCGTCAGCTCCAGCGACATGCCGTATTTGAGG
>1811506|reference Rhodobacter_sphaeroides_2.4.1_JZ|length 37|copies 1
ACCAGATGCGGTCGGTTTCCATCGAGCCCAATGTGAT
>1811506|reference Rhodobacter_sphaeroides_2.4.1_JZ|length 50|copies 1
ACCAGATTGTGGATCTGGGGGTCCCCCGTTCGAGCCGGGGAGTCGGTACC
>1811506|reference Rhodobacter_sphaeroides_2.4.1_JZ|length 36|copies 1
ACCAGCACATCTTTCACGCGGGGAACCTCGCCGACG
>1811506|reference Rhodobacter_sphaeroides_2.4.1_JZ|length 43|copies 1
ACCAGCAGGCCGAACTGGCCCATGTTCTGCGTGAACGAGGCCA
>1811506|reference Rhodobacter_sphaeroides_2.4.1_JZ|length 27|copies 1
ACCAGCATCACGAGGAAGGCGGCATGG
>1811506|reference Rhodobacter_sphaeroides_2.4.1_JZ|length 46|copies 1
ACCAGCCACCAGCCGCTCGATCTGAGCCCGGCTGGTGATCCTCGTG
>1811506|reference Rhodobacter_sphaeroides_2.4.1_JZ|length 32|copies 1
ACCAGCCAGTAGGTCTTCAGGAGCATCCCCAG
>1811506|reference Rhodobacter_sphaeroides_2.4.1_JZ|length 11|copies 1
ACCAGCCCGAG
>1811506|reference Rhodobacter_sphaeroides_2.4.1_JZ|length 47|copies 1
ACCAGCCGCGTCCGGCCAGCCCGACTGTTTCCGTTGCGCACAAGGTG
>1811506|reference Rhodobacter_sphaeroides_2.4.1_JZ|length 29|copies 1
ACCAGCGACAGGTTGGCGCAACCTCCGGG
>1811506|reference Rhodobacter_sphaeroides_2.4.1_JZ|length 39|copies 1
ACCAGCGCATCTAGCGTGTCCGTCGGCGGGCCGAGCTCC
>1811506|reference Rhodobacter_sphaeroides_2.4.1_JZ|length 39|copies 1
ACCAGCGCCACCGCGATCAGCACCGGATTGGCCCAGGCC
>1811506|reference Rhodobacter_sphaeroides_2.4.1_JZ|length 42|copies 1
ACCAGCGCGCGGGCCTGGGCCCGGTCGCGGAGATAGAGCTCG
>1811506|reference Rhodobacter_sphaeroides_2.4.1_JZ|length 49|copies 1
ACCAGCGCGGAAAACCGGAGGCGCCACCGGGCCGCGCTCTGGGGCAGAC
>1811506|reference Rhodobacter_sphaeroides_2.4.1_JZ|length 41|copies 1
ACCAGCGCTACGTCGGGAACCAGCTCACCTTCACCTACGAG
>1811506|reference Rhodobacter_sphaeroides_2.4.1_JZ|length 51|copies 1
ACCAGCGTGCCCACCAGCGTGAAGAGAAGGCTCTCGTCCGGGGCCGCCGCC
>1811506|reference Rhodobacter_sphaeroides_2.4.1_JZ|length 25|copies 1
ACCAGCTCGGCACGATCAACGTCCC
>1811506|reference Rhodobacter_sphaeroides_2.4.1_JZ|length 45|copies 1
ACCAGCTGAGCTACACCGGCACTTCTCGGACAGGACCGCGGGGCG
>1811506|reference Rhodobacter_sphaeroides_2.4.1_JZ|length 49|copies 1
ACCAGCTGTCGGAGGATTTCGCCTCGATCCTCAGGTCGCGGATCTCGAG
>1811506|reference Rhodobacter_sphaeroides_2.4.1_JZ|length 49|copies 1
ACCAGGGCTGCCACCAGCATGAGGGTCATGAGGTCGAACTGGGTGTAGC
>1811506|reference Rhodobacter_sphaeroides_2.4.1_JZ|length 50|copies 1
ACCAGGTGCGCAGCTCGGACACGGAATGGGCGGCGAAGAAGTCCGGCCCG
>1811506|reference Rhodobacter_sphaeroides_2.4.1_JZ|length 54|copies 1
ACCAGTCCCTCGCCGCCTGGCCCTGCGACGAGGCGCCGGCGAAGCCCTGAGTTC
>1811506|reference Rhodobacter_sphaeroides_2.4.1_JZ|length 40|copies 1
ACCAGTCCGCGCAGCGCGCGGCCCGCGCCCGAACTGTCCG
>1811506|reference Rhodobacter_sphaeroides_2.4.1_JZ|length 37|copies 2
ACCAGTCGGTCTATATCCCGCTCGGCGCGCGCCATCG
>1811506|reference Rhodobacter_sphaeroides_2.4.1_JZ|length 39|copies 2
ACCAGTGCAAGAGCCTCAAGGCCACGCCGGCCTGCAAGG
>1811506|reference Rhodobacter_sphaeroides_2.4.1_JZ|length 30|copies 1
ACCAGTGCTCCTCGAGATTGGGGCTGTCCC
>1811506|reference Rhodobacter_sphaeroides_2.4.1_JZ|length 31|copies 1
ACCAGTGCTCCTCGAGATTGGGGCTGTCCCC
>1811506|reference Rhodobacter_sphaeroides_2.4.1_JZ|length 51|copies 1
ACCAGTTCCGGAAACGGCACCGCTTCGGCGGCCGGTTCCTCGGCGGCGGCA
>1811506|reference Rhodobacter_sphaeroides_2.4.1_JZ|length 36|copies 1
ACCAGTTCTCGTGGCAGAGCTTGCGCATCAGCGGCT
>1811506|reference Rhodobacter_sphaeroides_2.4.1_JZ|length 48|copies 1
ACCATACAGCCTCGATTTTCATCCTTATCCATCAACGCCTTCGATGCC
>1811506|reference Rhodobacter_sphaeroides_2.4.1_JZ|length 40|copies 1
ACCATATCGACGGGCTGGTGGATCCCAAGGGCTACTGCCT
>1811506|reference Rhodobacter_sphaeroides_2.4.1_JZ|length 43|copies 1
ACCATCAGACCGACGCGGCCGACACCAAGCCCGCCCGGGATTT
>1811506|reference Rhodobacter_sphaeroides_2.4.1_JZ|length 39|copies 1
ACCATCATCGCGGCGAAGATGCCGAGCGGCAGGAGACCG
>1811506|reference Rhodobacter_sphaeroides_2.4.1_JZ|length 45|copies 1
ACCATCCGGTCCGTTGCAGCGCCTCGATGAAGGCTTCTCGAAAGG
>1811506|reference Rhodobacter_sphaeroides_2.4.1_JZ|length 40|copies 1
ACCATCGCCGCGTGCGGCCCGGAGCGCGAGCGAACCCGAG
>1811506|reference Rhodobacter_sphaeroides_2.4.1_JZ|length 45|copies 1
ACCATCGCGCAGGTCGAGCCGAAGCTCATGGACCGGGTGCTGACC
>1811506|reference Rhodobacter_sphaeroides_2.4.1_JZ|length 32|copies 1
ACCATCGCGCTCGACAGCGGCTTCGGTCATCT
>1811506|reference Rhodobacter_sphaeroides_2.4.1_JZ|length 38|copies 2
ACCATCGCGCTCGACAGCGGCTTCGGTCATCTCGGGCG
>1811506|reference Rhodobacter_sphaeroides_2.4.1_JZ|length 42|copies 2
ACCATCGGCATCGCGCTCGGCTCCTGGTGGGCCTATTACGAG
>1811506|reference Rhodobacter_sphaeroides_2.4.1_JZ|length 44|copies 1
ACCATCTATCTCGAGAATTTCGCCAACTATTCCGCCACCTACGG
>1811506|reference Rhodobacter_sphaeroides_2.4.1_JZ|length 43|copies 1
ACCATCTCGGTCACCTTCTCGCGGCCTTCGGCGGCGACGGTGG
>1811506|reference Rhodobacter_sphaeroides_2.4.1_JZ|length 34|copies 1
ACCATCTGCTGCCAGCTGCCGAGCAGCATCTGCC
>1811506|reference Rhodobacter_sphaeroides_2.4.1_JZ|length 45|copies 1
ACCATGACCTTGCGGAGGATCTCGTCGTCATCGTCCTCATCGTCC
>1811506|reference Rhodobacter_sphaeroides_2.4.1_JZ|length 36|copies 1
ACCATGAGCGTGAGCCGCGAGCCGTGGATCACCCGG
>1811506|reference Rhodobacter_sphaeroides_2.4.1_JZ|length 48|copies 1
ACCATGATCCCGACCAGAGCCTTGGGCGAGAAGGCGATGTTGGCCTTC
>1811506|reference Rhodobacter_sphaeroides_2.4.1_JZ|length 25|copies 1
ACCATGATCGCAGCCAACCTCGCCG
>1811506|reference Rhodobacter_sphaeroides_2.4.1_JZ|length 43|copies 1
ACCATGATCGCGCCGATGGCGGTGGTGTTCGTTCGCATCACCG
>1811506|reference Rhodobacter_sphaeroides_2.4.1_JZ|length 25|copies 1
ACCATGCAACGGTCGCGGAATAAGG
>1811506|reference Rhodobacter_sphaeroides_2.4.1_JZ|length 49|copies 1
ACCATGCGCTGCCCGAGGATGTCGAGGCGCTGGCGCCCGATGCGCTGGC
>1811506|reference Rhodobacter_sphaeroides_2.4.1_JZ|length 46|copies 2
ACCATGCGCTGGTGCATGAGAACAATCGCCGCGACGTGGCCTGGGG
>1811506|reference Rhodobacter_sphaeroides_2.4.1_JZ|length 42|copies 1
ACCATGGCCTCGACGGTCACGATCTCCTTCAGCTCGCCCCAG
>1811506|reference Rhodobacter_sphaeroides_2.4.1_JZ|length 46|copies 1
ACCATGGCGCGGGCCGAGGCGCGGGCGGCGGAATTCTCGCGCACCT
>1811506|reference Rhodobacter_sphaeroides_2.4.1_JZ|length 45|copies 1
ACCATGTCCACGGCACGGAAGCTGTGCCCCAGCGTGTCCATGACA
>1811506|reference Rhodobacter_sphaeroides_2.4.1_JZ|length 35|copies 1
ACCATGTCCGAGATCGCGCCGGATCTGTCCGATCT
>1811506|reference Rhodobacter_sphaeroides_2.4.1_JZ|length 44|copies 2
ACCATGTCGAAGACATGGATGAGCAGCACTCCCGTCTCGGCATC
>1811506|reference Rhodobacter_sphaeroides_2.4.1_JZ|length 45|copies 1
ACCATGTCGGCCATCGTGTCATCGGGCGAGCGGATGATGCCCGAC
>1811506|reference Rhodobacter_sphaeroides_2.4.1_JZ|length 47|copies 1
ACCATGTCTCGCTGCTGGCCTTCCGGGGCCGCGACGCCGAGCTGATC
>1811506|reference Rhodobacter_sphaeroides_2.4.1_JZ|length 39|copies 1
ACCATGTTGAGCGAGACCTCGACGCCGCTCGTGGCATTC
>1811506|reference Rhodobacter_sphaeroides_2.4.1_JZ|length 43|copies 1
ACCATTGAGCTACACCCGCGTCAGCCATCCACCTAAGCCAGCC
>1811506|reference Rhodobacter_sphaeroides_2.4.1_JZ|length 22|copies 1
ACCATTGCTTCGTCGCGCGAAG
>1811506|reference Rhodobacter_sphaeroides_2.4.1_JZ|length 43|copies 2
ACCCAAGGAGCGGCAGGCCCATATCTCGGGCATCATCAAGGGG
>1811506|reference Rhodobacter_sphaeroides_2.4.1_JZ|length 52|copies 2
ACCCAAGGCCAACAAGCTGTTCGGGGCGCAGACCGGCCCCTCGCGCCATGCG
>1811506|reference Rhodobacter_sphaeroides_2.4.1_JZ|length 47|copies 1
ACCCAATATTCATTGGTGAACTGCCCCGTAGCTCCCTCACAATGCTC
>1811506|reference Rhodobacter_sphaeroides_2.4.1_JZ|length 45|copies 1
ACCCACCTGACATTCTGCTATTGTTATCCAACGGATATCGATAGT
>1811506|reference Rhodobacter_sphaeroides_2.4.1_JZ|length 39|copies 1
ACCCACCTTCAGAGCCTCGGCGCCACGATCTTCACCCGG
>1811506|reference Rhodobacter_sphaeroides_2.4.1_JZ|length 41|copies 1
ACCCACGACGCGGTGGAGACGATCCACACCCACTACAAGCT
>1811506|reference Rhodobacter_sphaeroides_2.4.1_JZ|length 46|copies 1
ACCCACGACGGCCGAGAGCGCCCGGTTCAGCCGCGGCGAGAGCACG
>1811506|reference Rhodobacter_sphaeroides_2.4.1_JZ|length 47|copies 1
ACCCACGTCGAACACATAATCCGCCTCGCGGATCGCATCCTCGTCAT
>1811506|reference Rhodobacter_sphaeroides_2.4.1_JZ|length 52|copies 1
ACCCACTACGGCTCCTGGGCCGCTTTCGAGGCCGCGATGACCCGCGCCGAGG
>1811506|reference Rhodobacter_sphaeroides_2.4.1_JZ|length 40|copies 2
ACCCAGCACCAGATCATGGCGCTTATGGCCCACACCCAAG
>1811506|reference Rhodobacter_sphaeroides_2.4.1_JZ|length 52|copies 1
ACCCAGTTCATCCCGGTGAAATATTACCAGCAGCTCGTGTCGCGGACGCCGG
>1811506|reference Rhodobacter_sphaeroides_2.4.1_JZ|length 47|copies 1
ACCCATCCGGCAGCTGGCATGGAATTGCCACCACATCCACTTTCGCG
>1811506|reference Rhodobacter_sphaeroides_2.4.1_JZ|length 38|copies 1
ACCCATTTCAGCGGGGTCGAGAAGATCGGCACATAGAT
>1811506|reference Rhodobacter_sphaeroides_2.4.1_JZ|length 31|copies 1
ACCCCAAACCGACACAGGTGGACTGGTAGAG
>1811506|reference Rhodobacter_sphaeroides_2.4.1_JZ|length 40|copies 1
ACCCCAAACCGACACAGGTGGACTGGTAGAGAATACCAAG
>1811506|reference Rhodobacter_sphaeroides_2.4.1_JZ|length 45|copies 1
ACCCCACGAGGTCGTAGGCCGCAAGGCCCCGCATGATGATCTCGT
>1811506|reference Rhodobacter_sphaeroides_2.4.1_JZ|length 26|copies 1
ACCCCAGACGCGCGATCTCGGCCGCC
>1811506|reference Rhodobacter_sphaeroides_2.4.1_JZ|length 50|copies 1
ACCCCATTCCTCCTTCTCGGAGGCATCACGGCGGGTGTCGCGGCCCTGCT
>1811506|reference Rhodobacter_sphaeroides_2.4.1_JZ|length 43|copies 3
ACCCCCACTGCCGATCAGCGGCGGTTGATCGAGGCCACCAACG
>1811506|reference Rhodobacter_sphaeroides_2.4.1_JZ|length 44|copies 1
ACCCCCAGATCCTCGGGCGTCTCCGCGCCGAGATAGAGCGGCGC
>1811506|reference Rhodobacter_sphaeroides_2.4.1_JZ|length 49|copies 1
ACCCCCATGAAGGCTGGCGCCGCCGCCCTGCACCTGCTCGGGCCGGGAG
>1811506|reference Rhodobacter_sphaeroides_2.4.1_JZ|length 48|copies 1
ACCCCCATGAGCTGAAGCGGTTTCTGGCCGCGCAGATGCCTGTCTTCG
>1811506|reference Rhodobacter_sphaeroides_2.4.1_JZ|length 54|copies 1
ACCCCCCGACGAGCCGGTCGCTTCCGGTCCCGCCCGCCAGCCGATCATGGCCCG
>1811506|reference Rhodobacter_sphaeroides_2.4.1_JZ|length 43|copies 1
ACCCCCGATACCGCCGCGGCCGACGCGCTCGAGACGCTGCATG
>1811506|reference Rhodobacter_sphaeroides_2.4.1_JZ|length 49|copies 1
ACCCCCGATCTGGCGCGGGCGCTGTCGGGCGAGATCTCGAACTGGAAGG
>1811506|reference Rhodobacter_sphaeroides_2.4.1_JZ|length 27|copies 1
ACCCCCGCCCCATGCCAGACCTCTATG
>1811506|reference Rhodobacter_sphaeroides_2.4.1_JZ|length 52|copies 1
ACCCCCGTCATGCCCGCGCCGAGCTGCTGGTCCACGAGGAAGAAGTCCGGCA
>1811506|reference Rhodobacter_sphaeroides_2.4.1_JZ|length 43|copies 1
ACCCCCTGTCGGCCCTGGCGCCAAGGCGGGCGTCTACAAGGTC
>1811506|reference Rhodobacter_sphaeroides_2.4.1_JZ|length 49|copies 1
ACCCCGACCTGTGCTGGCTTGCAACACGGGTGCGTGCATTGGGCAACGA
>1811506|reference Rhodobacter_sphaeroides_2.4.1_JZ|length 39|copies 1
ACCCCGAGGACAAGCAGGCGCTGCTCGAGGCGCCGTCGC
>1811506|reference Rhodobacter_sphaeroides_2.4.1_JZ|length 52|copies 1
ACCCCGAGGAGACCGTGGGCCGCTCGAAGGCCGTGGGCGAGCCGCCCTTCAT
>1811506|reference Rhodobacter_sphaeroides_2.4.1_JZ|length 31|copies 1
ACCCCGCATATACCGCTGGTCATCGGGCTCG
>1811506|reference Rhodobacter_sphaeroides_2.4.1_JZ|length 49|copies 1
ACCCCGCCGATGAGCCCGCCGCGCCGGACGCGCATCCAGAGGCGCAATT
>1811506|reference Rhodobacter_sphaeroides_2.4.1_JZ|length 47|copies 1
ACCCCGCCGCACGAGGGACGCGGCGGCTGGACCTGGTATACCGGTTC
>1811506|reference Rhodobacter_sphaeroides_2.4.1_JZ|length 24|copies 1
ACCCCGCCGCGCGGAAAGAGCGCG
>1811506|reference Rhodobacter_sphaeroides_2.4.1_JZ|length 34|copies 1
ACCCCGCGCTGATCCAGGATGATGGCCTCGACCT
>1811506|reference Rhodobacter_sphaeroides_2.4.1_JZ|length 48|copies 1
ACCCCGGCCGAGGTCAGGCCCGAGCGGTAGGCGGCCTCGAGCCTGTCG
>1811506|reference Rhodobacter_sphaeroides_2.4.1_JZ|length 54|copies 1
ACCCCGGCTGGTGGGTGGCGCCTGCCCGTATGGTGGGCTGATCGAGCCGCTGCT
>1811506|reference Rhodobacter_sphaeroides_2.4.1_JZ|length 45|copies 1
ACCCCGGGGCATCAGATCCTTTTGGATCCGCTTCTCGATGCGCCG
>1811506|reference Rhodobacter_sphaeroides_2.4.1_JZ|length 41|copies 1
ACCCCGGTCGAATGCGTGGGCGATTATGCCACCTACATCAG
>1811506|reference Rhodobacter_sphaeroides_2.4.1_JZ|length 27|copies 1
ACCCCGGTTCCGATCGGGCAGGACACC
>1811506|reference Rhodobacter_sphaeroides_2.4.1_JZ|length 36|copies 1
ACCCCGTGCAGGATGTGGCTCTCGCCATACCAGGCG
>1811506|reference Rhodobacter_sphaeroides_2.4.1_JZ|length 41|copies 1
ACCCCGTTCGATCCCGGGCAGACGCCTGCGGATCTGGTGGT
>1811506|reference Rhodobacter_sphaeroides_2.4.1_JZ|length 55|copies 1
ACCCCGTTCTTCGCCAACTACCGTCCGCAGTTCTACTTCCGGACCACCGACGTGA
>1811506|reference Rhodobacter_sphaeroides_2.4.1_JZ|length 42|copies 1
ACCCCTCGCGAGGGCAGGCGCCTTGTGAGGCAGAATCACCTT
>1811506|reference Rhodobacter_sphaeroides_2.4.1_JZ|length 58|copies 1
ACCCCTCGGACGCGACGGGGCTCCAGTACGAGGGTACCCACGAGGGCGGCATCCTTCC
>1811506|reference Rhodobacter_sphaeroides_2.4.1_JZ|length 47|copies 1
ACCCCTTAAATGGTTGGTGTGACTGCTTTTGGAAACTTCGATCTGGC
>1811506|reference Rhodobacter_sphaeroides_2.4.1_JZ|length 51|copies 1
ACCCCTTCACCTACCAGAAGATGGGGTTCGAGGCGCTCCGGACGATGGCGC
>1811506|reference Rhodobacter_sphaeroides_2.4.1_JZ|length 38|copies 1
ACCCCTTCATGTCGCAGGTGCCGCGTCCGTAGAGACGC
>1811506|reference Rhodobacter_sphaeroides_2.4.1_JZ|length 27|copies 1
ACCCGAAAACTCGCCCGGCGCGATCCG
>1811506|reference Rhodobacter_sphaeroides_2.4.1_JZ|length 56|copies 1
ACCCGAAAACTCGCCCGGCGCGATCCGCGCCGCCATCGAGGCGGGCTACGGGATCG
>1811506|reference Rhodobacter_sphaeroides_2.4.1_JZ|length 42|copies 1
ACCCGAACGGGCGATGTCGAGGATGGACAAGGGTCAGGTCTC
>1811506|reference Rhodobacter_sphaeroides_2.4.1_JZ|length 34|copies 1
ACCCGACGCCCGTGGACATCGAGATCGAGGACAT
>1811506|reference Rhodobacter_sphaeroides_2.4.1_JZ|length 60|copies 1
ACCCGAGAGGTATCCTCGTTCTCAGCTACAACCGCCATGCCGCCGCCGAAATCCGGGCCC
>1811506|reference Rhodobacter_sphaeroides_2.4.1_JZ|length 36|copies 1
ACCCGAGCTCCAGCACACGCCGGTAGTGCTGACGCG
>1811506|reference Rhodobacter_sphaeroides_2.4.1_JZ|length 37|copies 1
ACCCGAGGCGATGCTCGTATTCCACGGCTGCGAGGGG
>1811506|reference Rhodobacter_sphaeroides_2.4.1_JZ|length 26|copies 1
ACCCGAGGCGCGCGCGCTTGAGGCCG
>1811506|reference Rhodobacter_sphaeroides_2.4.1_JZ|length 46|copies 1
ACCCGAGTATACCATGCCGAACGAGCCGGCCGAGCCTCGTCCGAAG
>1811506|reference Rhodobacter_sphaeroides_2.4.1_JZ|length 31|copies 1
ACCCGATAGGTGGCCGTGATCAGATGCTGAG
>1811506|reference Rhodobacter_sphaeroides_2.4.1_JZ|length 34|copies 1
ACCCGCAACGCGGGCGACATGATCAACCGGCTCA
>1811506|reference Rhodobacter_sphaeroides_2.4.1_JZ|length 52|copies 1
ACCCGCAACGCGGGCGACATGATCAACCGGCTCACCATCGAGTATAACCGGT
>1811506|reference Rhodobacter_sphaeroides_2.4.1_JZ|length 43|copies 1
ACCCGCAAGGGCGGCGACCTCGGGCACATCGACGCCAGCCGCT
>1811506|reference Rhodobacter_sphaeroides_2.4.1_JZ|length 43|copies 1
ACCCGCAATCGACGATCGGAACCAGACTGCCGCGGATAGCGAC
>1811506|reference Rhodobacter_sphaeroides_2.4.1_JZ|length 44|copies 1
ACCCGCACAACATCATGGTCGATCCGGCGAATGCCGACCGGGTC
>1811506|reference Rhodobacter_sphaeroides_2.4.1_JZ|length 46|copies 1
ACCCGCACCGCCATCTGTTCCACCGTTCCCTCGCCGCTTTCCACCG
>1811506|reference Rhodobacter_sphaeroides_2.4.1_JZ|length 32|copies 1
ACCCGCACCGCCTGATCCGCCGCCCGGCCCTG
>1811506|reference Rhodobacter_sphaeroides_2.4.1_JZ|length 49|copies 1
ACCCGCAGCTTTCAGGCGATCCGTATCGCGGTGAATGCCGAATTCTCGG
>1811506|reference Rhodobacter_sphaeroides_2.4.1_JZ|length 45|copies 1
ACCCGCAGGTCGTTGCGGAACCAGATCAGAACATTCATGGAACAC
>1811506|reference Rhodobacter_sphaeroides_2.4.1_JZ|length 25|copies 1
ACCCGCATCACAGACGCGCTGGCCG
>1811506|reference Rhodobacter_sphaeroides_2.4.1_JZ|length 46|copies 1
ACCCGCATCGGCCATTCCACCGTCTCGGCCAAGGTCGACGGCATCC
>1811506|reference Rhodobacter_sphaeroides_2.4.1_JZ|length 43|copies 1
ACCCGCCACTGACCGTTTACCGGGAGCACGACCATGGCAATCA
>1811506|reference Rhodobacter_sphaeroides_2.4.1_JZ|length 66|copies 2
ACCCGCCCCCCCTTCATTTCGGCCCCCGGAGGAAGCGGCGGTTCAGGAACAGGAAGATCAGGCTCA
>1811506|reference Rhodobacter_sphaeroides_2.4.1_JZ|length 25|copies 1
ACCCGCCCCGAGGTCCGCATCGGAT
>1811506|reference Rhodobacter_sphaeroides_2.4.1_JZ|length 48|copies 1
ACCCGCCCGTGTCCGACTTCTCGTCCGGCTGGGCCCCGTCGGGATCGG
>1811506|reference Rhodobacter_sphaeroides_2.4.1_JZ|length 35|copies 1
ACCCGCCGTCGATGGTGGGCACCTCGACCTCGCCG
>1811506|reference Rhodobacter_sphaeroides_2.4.1_JZ|length 48|copies 3
ACCCGCCGTCGGCTCGTCGAGGAACACGATGTCCGGGTCGAGCGCAAG
>1811506|reference Rhodobacter_sphaeroides_2.4.1_JZ|length 40|copies 1
ACCCGCGCAACAACCAGCGCCGGATCGGCCGCATCGTCAT
>1811506|reference Rhodobacter_sphaeroides_2.4.1_JZ|length 25|copies 1
ACCCGCGCCACGCGGCGGTGGAGGG
>1811506|reference Rhodobacter_sphaeroides_2.4.1_JZ|length 22|copies 1
ACCCGCGCCGCGCCGTTGGCGG
>1811506|reference Rhodobacter_sphaeroides_2.4.1_JZ|length 42|copies 1
ACCCGCGGCAGCTCCGTCACCGGGATCGTCCCGTCGAGGCAC
>1811506|reference Rhodobacter_sphaeroides_2.4.1_JZ|length 51|copies 2
ACCCGCGGCGTGCCCTGCGATTTCCAGATCGCCGTCGATGCCCGTCCCGGG
>1811506|reference Rhodobacter_sphaeroides_2.4.1_JZ|length 46|copies 3
ACCCGCGTGAGCCCGCGCCGCTTGGGGAAGCTGTCGTGGCGGCCCT
>1811506|reference Rhodobacter_sphaeroides_2.4.1_JZ|length 47|copies 1
ACCCGCGTGCGGGAATGGGGCGCGGGGCGCAGGCGGATCAGCTGCGG
>1811506|reference Rhodobacter_sphaeroides_2.4.1_JZ|length 45|copies 1
ACCCGCGTGGCCCTGTCGGACCTGAAGCCCGCGCCGCTCGGCTCG
>1811506|reference Rhodobacter_sphaeroides_2.4.1_JZ|length 40|copies 1
ACCCGCGTGGCTCCGGGCGCGCATCTGCCCTACAAGATGG
>1811506|reference Rhodobacter_sphaeroides_2.4.1_JZ|length 41|copies 1
ACCCGCTCATCCTCGAGCGGATCGAGGCCATCCCGCACCGC
>1811506|reference Rhodobacter_sphaeroides_2.4.1_JZ|length 46|copies 1
ACCCGCTCCTTGGAAAGCTTCAGTTCTTCGCCGAGGCTTTCGAGCG
>1811506|reference Rhodobacter_sphaeroides_2.4.1_JZ|length 47|copies 1
ACCCGCTCGACTCCACCTCGCGGATCCTCGATCCGCAGATCGTCGGC
>1811506|reference Rhodobacter_sphaeroides_2.4.1_JZ|length 43|copies 1
ACCCGCTCGCCGCCGTTGGCGAACATGGCGTAGGCGGCCACCA
>1811506|reference Rhodobacter_sphaeroides_2.4.1_JZ|length 37|copies 1
ACCCGCTCGGCGCGCGGGCGCTCTATCTCTACCGCGG
>1811506|reference Rhodobacter_sphaeroides_2.4.1_JZ|length 60|copies 1
ACCCGCTCGGGGCTCTCATCGCCGCAGCGGTCTTTCACTCTGCCCAAATATCCTCGGGGG
>1811506|reference Rhodobacter_sphaeroides_2.4.1_JZ|length 64|copies 1
ACCCGCTCGGGGCTCTCATCGCCGCAGCGGTCTTTCACTCTGCCCAAATATCCTCGGGGGTCCG
>1811506|reference Rhodobacter_sphaeroides_2.4.1_JZ|length 46|copies 1
ACCCGCTCTTGATCGCCCGGGCGGAACCATTCGACGAAGCCGAAGT
>1811506|reference Rhodobacter_sphaeroides_2.4.1_JZ|length 39|copies 1
ACCCGCTGGCGGCATCGGCCTCCGGGCTCGCCCGAGGGG
>1811506|reference Rhodobacter_sphaeroides_2.4.1_JZ|length 46|copies 2
ACCCGCTTATTATAATTGGGATAGAATATCTCTTGAATGTTCTTAG
>1811506|reference Rhodobacter_sphaeroides_2.4.1_JZ|length 40|copies 1
ACCCGCTTCCAGCGGTGGGCCCAGTCGTGACGGCGCAGCG
>1811506|reference Rhodobacter_sphaeroides_2.4.1_JZ|length 55|copies 1
ACCCGCTTCCGCTCCCGTGGCCTCGAAGCCGATGCCGCAGGGCGGGAAGCCGAAC
>1811506|reference Rhodobacter_sphaeroides_2.4.1_JZ|length 42|copies 1
ACCCGCTTGCCCTGCCGCTCGGCCAGCCGCTTGGCGAGCTTC
>1811506|reference Rhodobacter_sphaeroides_2.4.1_JZ|length 37|copies 1
ACCCGGAACACGGTGCGTCCGGGGGCCGAATCGACGG
>1811506|reference Rhodobacter_sphaeroides_2.4.1_JZ|length 42|copies 1
ACCCGGAACGGGTTTCTGGGCAATCCGATCGCCTTCCGGTCG
>1811506|reference Rhodobacter_sphaeroides_2.4.1_JZ|length 37|copies 1
ACCCGGAAGCCGATCCGGCGCGAGAGATCCTCGAGCG
>1811506|reference Rhodobacter_sphaeroides_2.4.1_JZ|length 51|copies 1
ACCCGGACGCCCTGGAACCCGGAGACGCAGCTCGTCCATGTGGCGCTGCAG
>1811506|reference Rhodobacter_sphaeroides_2.4.1_JZ|length 31|copies 1
ACCCGGACGTCGCTCTGGTCCTCGTTGGTGT
>1811506|reference Rhodobacter_sphaeroides_2.4.1_JZ|length 36|copies 1
ACCCGGATCGCCACCAGCGCCACGCCCGCCGCAGCC
>1811506|reference Rhodobacter_sphaeroides_2.4.1_JZ|length 57|copies 1
ACCCGGATCGGGGAGCTGGTCGAGGAATGGATGGACTTCTTCGAGCGGTTCGACCGC
>1811506|reference Rhodobacter_sphaeroides_2.4.1_JZ|length 39|copies 1
ACCCGGATCTGCGCCAGGATCTCGCTCGGCAACCCGCGC
>1811506|reference Rhodobacter_sphaeroides_2.4.1_JZ|length 34|copies 1
ACCCGGCACGCGCTCGACGAGCATCCGGATCAGG
>1811506|reference Rhodobacter_sphaeroides_2.4.1_JZ|length 50|copies 1
ACCCGGCCGCGGCCGAGGCGCTGCTCGCCCGTCTGCGCTGACCGGAGCGC
>1811506|reference Rhodobacter_sphaeroides_2.4.1_JZ|length 35|copies 2
ACCCGGCGGCACCTCGGCCTGGAACTCGCGCAGCT
>1811506|reference Rhodobacter_sphaeroides_2.4.1_JZ|length 36|copies 1
ACCCGGCTCGTGGCCTGCACCGGCATCACGTCGGCC
>1811506|reference Rhodobacter_sphaeroides_2.4.1_JZ|length 51|copies 1
ACCCGGCTGCCGTCGGCGGTCACCACGTTGGCGCCCATCGGCTCGGAATAT
>1811506|reference Rhodobacter_sphaeroides_2.4.1_JZ|length 48|copies 1
ACCCGGGCGATGCCACGGACCGACCCCCAACTGCCCGATGCCGCCTCA
>1811506|reference Rhodobacter_sphaeroides_2.4.1_JZ|length 47|copies 2
ACCCGGTCACCGAGCTCATCACCGGCATCGACCTCGTCGAGCAGATG
>1811506|reference Rhodobacter_sphaeroides_2.4.1_JZ|length 42|copies 1
ACCCGGTCCAGCATGCGGGCGATGTCGTCCAGCCCGCGCTCC
>1811506|reference Rhodobacter_sphaeroides_2.4.1_JZ|length 25|copies 1
ACCCGGTCTCCGGATGCGGCATAGG
>1811506|reference Rhodobacter_sphaeroides_2.4.1_JZ|length 49|copies 1
ACCCGGTCTGCCACCTCGAACACATGGGGCATGTTGTGGCTGATGAGCA
>1811506|reference Rhodobacter_sphaeroides_2.4.1_JZ|length 27|copies 1
ACCCGGTGCAGTGGCTGGCCATCTGCG
>1811506|reference Rhodobacter_sphaeroides_2.4.1_JZ|length 42|copies 2
ACCCGGTGCAGTGGCTGGCCATCTGCGAGAGCCTGGCCCGGA
>1811506|reference Rhodobacter_sphaeroides_2.4.1_JZ|length 44|copies 1
ACCCGGTGGTCGAGCGCTGCCAGCGGGATCAGAAGCCCCAGCGC
>1811506|reference Rhodobacter_sphaeroides_2.4.1_JZ|length 47|copies 1
ACCCGGTTCATCCGGGCCACGCCCAGAATCACGCAATCCGCGGTGGG
>1811506|reference Rhodobacter_sphaeroides_2.4.1_JZ|length 50|copies 1
ACCCGGTTGAAGGCGCGGTGGGTGTTGCGGTTGAGCGTGAGGATCAGGGC
>1811506|reference Rhodobacter_sphaeroides_2.4.1_JZ|length 54|copies 1
ACCCGTCCACGGCCACGGAATTCCAGAACGACCCCACCGTCGAGCGCTGCGAGC
>1811506|reference Rhodobacter_sphaeroides_2.4.1_JZ|length 43|copies 1
ACCCGTCTTTCCAACCAGATCCACGCCGCGCCGCACCTGGTTG
>1811506|reference Rhodobacter_sphaeroides_2.4.1_JZ|length 39|copies 1
ACCCGTGGGATTACCAGCCGCTGCAGAAGGCTTCCGAGC
>1811506|reference Rhodobacter_sphaeroides_2.4.1_JZ|length 39|copies 1
ACCCGTTCGCGCAGCGAGGGCACATGCAGCGTCACGCCG
>1811506|reference Rhodobacter_sphaeroides_2.4.1_JZ|length 46|copies 1
ACCCTCAAATCGAGCGGCGTGAGCCAGCTTGCCATCATCAACGGCG
>1811506|reference Rhodobacter_sphaeroides_2.4.1_JZ|length 49|copies 1
ACCCTCACCGCCCTTCCCGGTATCGGCCGCTGGACGGCCGAGCTTTACG
>1811506|reference Rhodobacter_sphaeroides_2.4.1_JZ|length 39|copies 1
ACCCTCAGGAAAACCGACCCGCATTTCGCGCGTCTTGTC
>1811506|reference Rhodobacter_sphaeroides_2.4.1_JZ|length 42|copies 1
ACCCTCGCGTGCGATCGGTCTGTCATCCCACGATCGGTACGG
>1811506|reference Rhodobacter_sphaeroides_2.4.1_JZ|length 45|copies 1
ACCCTGAATCGGACCCGGCCGGATGATCGCCACCTGAACCACCAG
>1811506|reference Rhodobacter_sphaeroides_2.4.1_JZ|length 40|copies 1
ACCCTGATGGCGACGGGTCGCTGGACCTACGTCATCACCG
>1811506|reference Rhodobacter_sphaeroides_2.4.1_JZ|length 48|copies 1
ACCCTGCAGGCGGAAGAGCGGCCCGACCTGCGCGGTCTCGGCCAGAGG
>1811506|reference Rhodobacter_sphaeroides_2.4.1_JZ|length 48|copies 1
ACCCTGCTCGAAGCCCAAGAGCTGAAGACGATCCTCAAGGACAAATAC
>1811506|reference Rhodobacter_sphaeroides_2.4.1_JZ|length 50|copies 1
ACCCTGGACGCCTTCGTGCGTGGCCTGCAGATCGTCATGGAGGCTGAGGG
>1811506|reference Rhodobacter_sphaeroides_2.4.1_JZ|length 40|copies 1
ACCCTGGCCAACATTCGGGGGCTCTTCACCGCCTCGATCA
>1811506|reference Rhodobacter_sphaeroides_2.4.1_JZ|length 44|copies 1
ACCCTGTACAACCGCTGGAAGCGTTGGAGCGACAATGGTGTCTT
>1811506|reference Rhodobacter_sphaeroides_2.4.1_JZ|length 40|copies 1
ACCCTGTCCTTCAACGGCGATCCTGACATGATGATCGCCG
>1811506|reference Rhodobacter_sphaeroides_2.4.1_JZ|length 34|copies 1
ACCCTTGATCTGCTCGAGCGTGGTGATCTCGCGC
>1811506|reference Rhodobacter_sphaeroides_2.4.1_JZ|length 39|copies 1
ACCCTTGCCAGCCGCCTCCCCCGGGATCAGAAAGCGCGG
>1811506|reference Rhodobacter_sphaeroides_2.4.1_JZ|length 39|copies 1
ACCCTTTCTCTGCCGCGGAGATGTTGAAGTTGAAGGACC
>1811506|reference Rhodobacter_sphaeroides_2.4.1_JZ|length 40|copies 1
ACCGACACGCTCCTGACGGAACGGCTCACCATGTCCTCCT
>1811506|reference Rhodobacter_sphaeroides_2.4.1_JZ|length 34|copies 1
ACCGACCAGCGCATCTCCTGCGCTTCCTGATCGG
>1811506|reference Rhodobacter_sphaeroides_2.4.1_JZ|length 41|copies 1
ACCGACGCGGTGAAGCAGCTGAAGCTGGATGCGACCGTGCG
>1811506|reference Rhodobacter_sphaeroides_2.4.1_JZ|length 33|copies 1
ACCGAGACAGCAGGCCGGTCGATCACCTCGCCC
>1811506|reference Rhodobacter_sphaeroides_2.4.1_JZ|length 48|copies 1
ACCGAGATCGTGCGCAAGAAGGTCGGGCCGTCGTGGACGCCCACACCC
>1811506|reference Rhodobacter_sphaeroides_2.4.1_JZ|length 38|copies 1
ACCGAGCGGCAGCGCAGCTGGCTCTCGGCGGAGGGCTG
>1811506|reference Rhodobacter_sphaeroides_2.4.1_JZ|length 52|copies 1
ACCGAGGCCCGGAGCGCCTCGCGCGGCGGGATGGCCGGAATCGCCGGCCCGA
>1811506|reference Rhodobacter_sphaeroides_2.4.1_JZ|length 48|copies 1
ACCGAGGCCGAGGTTCCGACTGCGAGGTCTCTGGGTGACGTCCTCGAC
>1811506|reference Rhodobacter_sphaeroides_2.4.1_JZ|length 45|copies 1
ACCGAGGCTCCGACCCAGTGGGCCGCGTCGGTCACGCGGCGGGTG
>1811506|reference Rhodobacter_sphaeroides_2.4.1_JZ|length 39|copies 1
ACCGAGGTTGTCCTTGCGCACCAGCATGCCGACGCGGCG
>1811506|reference Rhodobacter_sphaeroides_2.4.1_JZ|length 41|copies 1
ACCGAGTTCCTGTTGCTGCAGGCCCTCGCGCAGCGGCCCGG
>1811506|reference Rhodobacter_sphaeroides_2.4.1_JZ|length 51|copies 1
ACCGCAACAAAAGGAAGAAACGTTTGGCACGTATTGCTGGCGTCAACATCC
>1811506|reference Rhodobacter_sphaeroides_2.4.1_JZ|length 51|copies 1
ACCGCAACCTGCACCCCGGCGGGATCGGGCGGTTCGATCTGTGACGGGGTG
>1811506|reference Rhodobacter_sphaeroides_2.4.1_JZ|length 33|copies 1
ACCGCAACGTGGCCGCGTGGCGCAAGATCGAGG
>1811506|reference Rhodobacter_sphaeroides_2.4.1_JZ|length 43|copies 1
ACCGCAAGGAACAGCAGAAGCGCCGTCACCATCGAGATCAGCG
>1811506|reference Rhodobacter_sphaeroides_2.4.1_JZ|length 43|copies 1
ACCGCACCGGGAAAGGCGGATTCGGCCACCGAGAGATCGACCG
>1811506|reference Rhodobacter_sphaeroides_2.4.1_JZ|length 39|copies 1
ACCGCACCTTCCGCGACGCGGTCTGATGCGGGGAGGGCT
>1811506|reference Rhodobacter_sphaeroides_2.4.1_JZ|length 37|copies 1
ACCGCAGCCATCCACCTCGGTGCGGTGGCGGACTTCT
>1811506|reference Rhodobacter_sphaeroides_2.4.1_JZ|length 48|copies 1
ACCGCAGCCGACGGGGCGAGGCGTCAGCCGCGGCCGATGGGGGAGCCA
>1811506|reference Rhodobacter_sphaeroides_2.4.1_JZ|length 45|copies 1
ACCGCATCCATCAGCGTCATCTGGAAATTGAAGGCAGGCTTGTAA
>1811506|reference Rhodobacter_sphaeroides_2.4.1_JZ|length 44|copies 1
ACCGCATTGACGAATTTCGGCTCTCGGCCCTCGGGGAAGAAGGC
>1811506|reference Rhodobacter_sphaeroides_2.4.1_JZ|length 39|copies 1
ACCGCCACGGCAGAGCCCGCACCTCTCGCCGCAGAGGCC
>1811506|reference Rhodobacter_sphaeroides_2.4.1_JZ|length 48|copies 1
ACCGCCATCGCCGAGGGCCTCGCCCTGCGCATCGTGAATGGCGACGTG
>1811506|reference Rhodobacter_sphaeroides_2.4.1_JZ|length 34|copies 1
ACCGCCCGCGTCAGCGCCAGCGGATCGATGCCGC
>1811506|reference Rhodobacter_sphaeroides_2.4.1_JZ|length 47|copies 1
ACCGCCCTGGATGCCCGGGAAGATGGCCGAATTGACCTTCTTCGCGA
>1811506|reference Rhodobacter_sphaeroides_2.4.1_JZ|length 33|copies 1
ACCGCCGCAAGTTCCTCGTAGAGCCGGAGCCGG
>1811506|reference Rhodobacter_sphaeroides_2.4.1_JZ|length 41|copies 1
ACCGCCGCCACTCGCCACCGTCATGGCCTCGATCCGCCGCT
>1811506|reference Rhodobacter_sphaeroides_2.4.1_JZ|length 43|copies 1
ACCGCCGCCCGCATTTCGACGCGGGCCAGTTCGTCGAGGCCTG
>1811506|reference Rhodobacter_sphaeroides_2.4.1_JZ|length 45|copies 1
ACCGCCGCGAGATGCTGGACTTCGCCAGCGCGAGCTTCTCCTCGA
>1811506|reference Rhodobacter_sphaeroides_2.4.1_JZ|length 49|copies 1
ACCGCCGCGGAGGGCTGGACGGAGGCGGATCTGCCCGCCGCCGAAGCCG
>1811506|reference Rhodobacter_sphaeroides_2.4.1_JZ|length 31|copies 1
ACCGCCGGGGCCCCCAGTGCCGCTCCAAGTG
>1811506|reference Rhodobacter_sphaeroides_2.4.1_JZ|length 46|copies 1
ACCGCCTTCATGCCTTCCTTGGCAATGGCCTGTGCCAGAACCGTTG
>1811506|reference Rhodobacter_sphaeroides_2.4.1_JZ|length 30|copies 1
ACCGCCTTCGCACCATGGGCGCGCAGCGCG
>1811506|reference Rhodobacter_sphaeroides_2.4.1_JZ|length 47|copies 1
ACCGCCTTGTTCGGGATCTTCATGAATTTCATGTCGCTCCAGGCCAC
>1811506|reference Rhodobacter_sphaeroides_2.4.1_JZ|length 47|copies 1
ACCGCGAACTCTGCGACCGGTCGGGCTGCGGATTCGCCTGGGAGATC
>1811506|reference Rhodobacter_sphaeroides_2.4.1_JZ|length 53|copies 1
ACCGCGACCGGTTCGTACTGTCGGCCGGCCACGGCTCCATGCTGGTCTATGCG
>1811506|reference Rhodobacter_sphaeroides_2.4.1_JZ|length 37|copies 1
ACCGCGACCTCGCGCTGGACCGGGCGATGATCCCGCT
>1811506|reference Rhodobacter_sphaeroides_2.4.1_JZ|length 25|copies 1
ACCGCGACCTTGCCGCGGCTGAGCG
>1811506|reference Rhodobacter_sphaeroides_2.4.1_JZ|length 41|copies 1
ACCGCGAGGCGGCGGTCCGTGCGCAGGAAGAACGGATGCAG
>1811506|reference Rhodobacter_sphaeroides_2.4.1_JZ|length 26|copies 1
ACCGCGATCACCAGCGAGAGCACGGT
>1811506|reference Rhodobacter_sphaeroides_2.4.1_JZ|length 38|copies 1
ACCGCGATCATATCGTCGAGCCGGGTGGTCATGGTCAC
>1811506|reference Rhodobacter_sphaeroides_2.4.1_JZ|length 36|copies 1
ACCGCGCCCGGATCGTCTCCAGCCGCTCGATCACCT
>1811506|reference Rhodobacter_sphaeroides_2.4.1_JZ|length 42|copies 1
ACCGCGCGATCACATGGCCGGTGAAGAAGCTCGGCCCATACA
>1811506|reference Rhodobacter_sphaeroides_2.4.1_JZ|length 47|copies 1
ACCGCGCGCATCGTCCCGGAACTCAGGGACAGGGTGCAGTTCATGCA
>1811506|reference Rhodobacter_sphaeroides_2.4.1_JZ|length 40|copies 1
ACCGCGCGGCCAACATGGACCTCCTCGACGAGGGCACGCT
>1811506|reference Rhodobacter_sphaeroides_2.4.1_JZ|length 33|copies 1
ACCGCGGCACTGGCCGGAGCCGCGCTCATCGCT
>1811506|reference Rhodobacter_sphaeroides_2.4.1_JZ|length 37|copies 1
ACCGCGGCCATCTCTATCTCGCCTGCCCGCCGCTCTA
>1811506|reference Rhodobacter_sphaeroides_2.4.1_JZ|length 24|copies 1
ACCGCGGCCGGTGCGGCGGTTCTG
>1811506|reference Rhodobacter_sphaeroides_2.4.1_JZ|length 46|copies 1
ACCGCGGCGAAGTCGATCTCGGGCTCGACCGGACGGATCCCGAAGG
>1811506|reference Rhodobacter_sphaeroides_2.4.1_JZ|length 41|copies 1
ACCGCGGTCGAGCTCTTTCGCGACCAGCCGGGCATCGTAGC
>1811506|reference Rhodobacter_sphaeroides_2.4.1_JZ|length 34|copies 1
ACCGCGTCGCTGTCGAGCGCGGTCATGGTGAGGG
>1811506|reference Rhodobacter_sphaeroides_2.4.1_JZ|length 39|copies 1
ACCGCTATGTCGGGAGGCGAGCCCGCGCCTGCGTCGATC
>1811506|reference Rhodobacter_sphaeroides_2.4.1_JZ|length 43|copies 1
ACCGCTATTTCGAGCGTTTCCCCGGCATCCGCGGCTATATGGA
>1811506|reference Rhodobacter_sphaeroides_2.4.1_JZ|length 19|copies 1
ACCGCTCTCGGCGGCTGGT
>1811506|reference Rhodobacter_sphaeroides_2.4.1_JZ|length 65|copies 1
ACCGGACCGGAACGCCTTGTCGGGCGCCCCATTCCGCACGACCCCGCCGGCCGGGGACCGTATCC
>1811506|reference Rhodobacter_sphaeroides_2.4.1_JZ|length 36|copies 1
ACCGGACCTACAGCCTGCGCCAGATCCGGGAATATC
>1811506|reference Rhodobacter_sphaeroides_2.4.1_JZ|length 55|copies 1
ACCGGACTTCGACGCTGCAGGCTTCTCCTTGCTGGCCCCTCTCGACGGCGTGCCG
>1811506|reference Rhodobacter_sphaeroides_2.4.1_JZ|length 54|copies 1
ACCGGAGGCAGCTTGTCGAGGTTCGCCAGACATTCGATCCCGAACCGCCCCGAG
>1811506|reference Rhodobacter_sphaeroides_2.4.1_JZ|length 39|copies 1
ACCGGATAGGCGCCCTCATAGCCCGCATGTGGAACGATC
>1811506|reference Rhodobacter_sphaeroides_2.4.1_JZ|length 54|copies 1
ACCGGATCTCGGCCCTGGCGGTCGGGGCCAATCCGGTCGAGGTGCCCGAGCGCG
>1811506|reference Rhodobacter_sphaeroides_2.4.1_JZ|length 48|copies 1
ACCGGATCTTCACCAACCTCTACGGGATGCAGGACCGCAGCCTGAAGG
>1811506|reference Rhodobacter_sphaeroides_2.4.1_JZ|length 38|copies 1
ACCGGCACCTGACCGCGCGCCTCGAGCACACCGTAGAG
>1811506|reference Rhodobacter_sphaeroides_2.4.1_JZ|length 40|copies 1
ACCGGCACCTGACCGCGCGCCTCGAGCACACCGTAGAGGT
>1811506|reference Rhodobacter_sphaeroides_2.4.1_JZ|length 40|copies 1
ACCGGCACGAAGCGCAGCGTGATCCGGTCGACCAGCGCCT
>1811506|reference Rhodobacter_sphaeroides_2.4.1_JZ|length 54|copies 1
ACCGGCACGACAGCGAGCAGAGGTAGAGCCCCTGGATCGAGCCCGCCTGCGCCG
>1811506|reference Rhodobacter_sphaeroides_2.4.1_JZ|length 43|copies 1
ACCGGCACGCCGCATCCCGGCGACACGATCGTGGCCGATCTCG
>1811506|reference Rhodobacter_sphaeroides_2.4.1_JZ|length 49|copies 1
ACCGGCACGTCGGCGAGGCAGGCCTGCAGGTCGAGGCCGCTCGGGTTTG
>1811506|reference Rhodobacter_sphaeroides_2.4.1_JZ|length 44|copies 1
ACCGGCAGCGCAAGCTGGTGGCCAAGATCGACGCCGCGCTGCGG
>1811506|reference Rhodobacter_sphaeroides_2.4.1_JZ|length 35|copies 1
ACCGGCAGCGGCAACGGCCGGGGCGTCCTCCTGCT
>1811506|reference Rhodobacter_sphaeroides_2.4.1_JZ|length 61|copies 1
ACCGGCAGGTCGTCCAGCATCCCGACGGCGGAGTGGTCGAGAGCATCGAGGTCTCGGAAGG
>1811506|reference Rhodobacter_sphaeroides_2.4.1_JZ|length 35|copies 1
ACCGGCCATTACTACGCGACCGTCGGACCGCAGAT
>1811506|reference Rhodobacter_sphaeroides_2.4.1_JZ|length 49|copies 1
ACCGGCCCATGGTCTCGGATCCGCAATGGGGACCCGGGAAGGTCAATGC
>1811506|reference Rhodobacter_sphaeroides_2.4.1_JZ|length 46|copies 1
ACCGGCCCGCCGAACCGCAGCCGGTAGAAGAACGCTTCCGCCTCGG
>1811506|reference Rhodobacter_sphaeroides_2.4.1_JZ|length 46|copies 1
ACCGGCCGAACCGGATGCCGATCCCGGTGGTCACGCCCGAGAGCCG
>1811506|reference Rhodobacter_sphaeroides_2.4.1_JZ|length 53|copies 1
ACCGGCCGGCCCAAGCCTAGATCCGCGTCCCTGCGCCACCCCCCGCGAGCCCT
>1811506|reference Rhodobacter_sphaeroides_2.4.1_JZ|length 56|copies 1
ACCGGCCGGTCGATCATCGCATTCATGCCCTTCGGACCGAGGGTCGGCTCGACCGC
>1811506|reference Rhodobacter_sphaeroides_2.4.1_JZ|length 29|copies 1
ACCGGCCTCAGCCGATCGCGGCCGCCTTC
>1811506|reference Rhodobacter_sphaeroides_2.4.1_JZ|length 40|copies 2
ACCGGCGCAGGTGCCTGAGCCGCGAAACTCTGGATCAGCA
>1811506|reference Rhodobacter_sphaeroides_2.4.1_JZ|length 41|copies 1
ACCGGCGCAGGTGCCTGAGCCGCGAAACTCTGGATCAGCAC
>1811506|reference Rhodobacter_sphaeroides_2.4.1_JZ|length 38|copies 1
ACCGGCGCCATGGGCTCGACCACGGTCGCGGCCACCAT
>1811506|reference Rhodobacter_sphaeroides_2.4.1_JZ|length 45|copies 1
ACCGGCGGATCCTGCTGGAGGAAAGCGACCTCACGCGCGGCATCG
>1811506|reference Rhodobacter_sphaeroides_2.4.1_JZ|length 34|copies 1
ACCGGCGGATCGACGCGGCGGCGCTGGCGCTCCT
>1811506|reference Rhodobacter_sphaeroides_2.4.1_JZ|length 43|copies 1
ACCGGCGTCTCGGAAGTGCTCGAGGACACGGGCCTGCAGCCGG
>1811506|reference Rhodobacter_sphaeroides_2.4.1_JZ|length 48|copies 2
ACCGGCTCCACCACCGGCATGGCGGCGGCCTCGAACAGACGCAGGTGA
>1811506|reference Rhodobacter_sphaeroides_2.4.1_JZ|length 37|copies 1
ACCGGCTCCGGCATCCGCACCAGAGCCTCACGCAGCA
>1811506|reference Rhodobacter_sphaeroides_2.4.1_JZ|length 56|copies 1
ACCGGCTCGGTCATGGTTGGCTCCGTCTGGTAAAAGGGTGCCATTGGCCTTATCCC
>1811506|reference Rhodobacter_sphaeroides_2.4.1_JZ|length 44|copies 1
ACCGGCTGGTGGCCCATCGACATCTTCCGGCGGCTCATGGGCGT
>1811506|reference Rhodobacter_sphaeroides_2.4.1_JZ|length 38|copies 1
ACCGGCTGTCGGTGGGCACGCTGGAGCCGCTTCTCGCG
>1811506|reference Rhodobacter_sphaeroides_2.4.1_JZ|length 43|copies 1
ACCGGCTTCGGCCTCGGCGGGCACGGGCTCGAGATGGCGCGGG
>1811506|reference Rhodobacter_sphaeroides_2.4.1_JZ|length 46|copies 1
ACCGGCTTGGGCACCTGAAAGCCCGCGTCCGCCTCGGTATTCACCG
>1811506|reference Rhodobacter_sphaeroides_2.4.1_JZ|length 53|copies 1
ACCGGCTTTATGGCATGGCCGTGCGGCTCGACCGCAAGCTGATGGTGCGGCTC
>1811506|reference Rhodobacter_sphaeroides_2.4.1_JZ|length 37|copies 1
ACCGGCTTTCAGTTCCGCAAGGTAAATCTTCTCGTTG
>1811506|reference Rhodobacter_sphaeroides_2.4.1_JZ|length 55|copies 1
ACCGGGCGCAGGCCCTCGGCCAGAACCCCGGCCACTTCCTTCAGCCAATGGCCCG
>1811506|reference Rhodobacter_sphaeroides_2.4.1_JZ|length 38|copies 1
ACCGGGCTGCCGCTCGTCTATCTCAACATGGTGGGCGG
>1811506|reference Rhodobacter_sphaeroides_2.4.1_JZ|length 36|copies 1
ACCGGGTGATCGCCGAGATCGACGCCACGGGCTACG
>1811506|reference Rhodobacter_sphaeroides_2.4.1_JZ|length 43|copies 1
ACCGGTCGCCGGGACGAGGAAAAGACGGGCGGTGAGCCGGAGG
>1811506|reference Rhodobacter_sphaeroides_2.4.1_JZ|length 41|copies 1
ACCGGTTCCGCGGCCGCTAGACAGCGCCGCGCGAGCAGGTC
>1811506|reference Rhodobacter_sphaeroides_2.4.1_JZ|length 44|copies 1
ACCGGTTGCCCTTGGCCGACTTCTTCTCCTGCCGCGACGAGACG
>1811506|reference Rhodobacter_sphaeroides_2.4.1_JZ|length 45|copies 1
ACCGGTTGCCCTTGGCCGACTTCTTCTCCTGCCGCGACGAGACGG
>1811506|reference Rhodobacter_sphaeroides_2.4.1_JZ|length 29|copies 1
ACCGTCAGCAGCCGCGCGACCTGCCTGCG
>1811506|reference Rhodobacter_sphaeroides_2.4.1_JZ|length 43|copies 1
ACCGTCAGGATCACGCGGTCCATCGGAACCTGCATCCGCTGGG
>1811506|reference Rhodobacter_sphaeroides_2.4.1_JZ|length 45|copies 1
ACCGTCAGGGCCGCCCGGCGATGTTCTACAGCCAGCGCATCCACG
>1811506|reference Rhodobacter_sphaeroides_2.4.1_JZ|length 47|copies 1
ACCGTCCTCCTGCTGGAAGCGGATCTCGACCGCGCGCCGGTCGTGGG
>1811506|reference Rhodobacter_sphaeroides_2.4.1_JZ|length 38|copies 1
ACCGTCGACGATGCGCATGTGCGGTATTTCATCGCCCA
>1811506|reference Rhodobacter_sphaeroides_2.4.1_JZ|length 44|copies 1
ACCGTCGCCGTCGATGTGGGCGCCAAGGTCGAGATCTACACGCT
>1811506|reference Rhodobacter_sphaeroides_2.4.1_JZ|length 49|copies 1
ACCGTCGCTCTGGAGCTGCCGTGCAGGGACAGGATATTCTGCGCCTGTC
>1811506|reference Rhodobacter_sphaeroides_2.4.1_JZ|length 46|copies 1
ACCGTCGTCACGCCGGAGGTCAAGGAGGCCACCGCGCAGGGCTGCG
>1811506|reference Rhodobacter_sphaeroides_2.4.1_JZ|length 43|copies 1
ACCGTCGTCGAGATGCCGAGCGTGCCCCAGACGATGATGGTGG
>1811506|reference Rhodobacter_sphaeroides_2.4.1_JZ|length 42|copies 1
ACCGTCTCGGGCTAAGTCAGGAGACCCCGCGCCTCGTCTCCG
>1811506|reference Rhodobacter_sphaeroides_2.4.1_JZ|length 46|copies 1
ACCGTCTCGTGCGGCGTGGCGCCATGGCCGCCCTTGCCGATCACCC
>1811506|reference Rhodobacter_sphaeroides_2.4.1_JZ|length 47|copies 1
ACCGTCTGCGGCTCGCTCCGCGAGGCGCTGGAAGAGCTGGAGAAGGA
>1811506|reference Rhodobacter_sphaeroides_2.4.1_JZ|length 29|copies 1
ACCGTCTGGGCATCCAGGCTTTCGAGCCG
>1811506|reference Rhodobacter_sphaeroides_2.4.1_JZ|length 48|copies 2
ACCGTCTTTTACGAACCTGTCAAGAAAGATGCAGAGTTCGCGCACCGG
>1811506|reference Rhodobacter_sphaeroides_2.4.1_JZ|length 52|copies 1
ACCGTGAAGATCACCAGCGCCACCCAGATCATCGGGAAGGCAATGGCCTCGG
>1811506|reference Rhodobacter_sphaeroides_2.4.1_JZ|length 48|copies 1
ACCGTGACCGAAGGGCTGGCGCAGCGGATGTGCATGTCGGGCAGCCAC
>1811506|reference Rhodobacter_sphaeroides_2.4.1_JZ|length 28|copies 1
ACCGTGAGCTACGAGCGCACGGACTCCA
>1811506|reference Rhodobacter_sphaeroides_2.4.1_JZ|length 45|copies 1
ACCGTGCCCCGCCGGTGCAGGCGGGGCCCGAGGATCTCGAGGCGG
>1811506|reference Rhodobacter_sphaeroides_2.4.1_JZ|length 45|copies 1
ACCGTGCCCTCCTCGGTGCGGCGGAACCAGCGGGCGTCCTCGTCG
>1811506|reference Rhodobacter_sphaeroides_2.4.1_JZ|length 54|copies 1
ACCGTGCCTTCGGGCACGCCCACGGTGAGGGTTTCACCGGGGTTCAGCCGGTGG
>1811506|reference Rhodobacter_sphaeroides_2.4.1_JZ|length 43|copies 1
ACCGTGCGCAGGCGCTCTTCGCGCTGCTGAACCCGATCAACCA
>1811506|reference Rhodobacter_sphaeroides_2.4.1_JZ|length 34|copies 1
ACCGTGCTCGACGCGCTCGAGTCAGGCGAGCGCG
>1811506|reference Rhodobacter_sphaeroides_2.4.1_JZ|length 36|copies 1
ACCGTGGTGAGCACCAGCGCCGGCAGCGGCTCGCCC
>1811506|reference Rhodobacter_sphaeroides_2.4.1_JZ|length 57|copies 1
ACCGTGGTTTTCGTCATGGCGGGGTTGGCGGTGGCGCTCGCCCTGGTCCAACTGGGG
>1811506|reference Rhodobacter_sphaeroides_2.4.1_JZ|length 37|copies 1
ACCGTGTCGACGTTCAGCGGCGGGAAGCCGCCGTCGC
>1811506|reference Rhodobacter_sphaeroides_2.4.1_JZ|length 38|copies 1
ACCGTGTCGTTTTCGTAGCGCGTCATGTAGTTCATGTT
>1811506|reference Rhodobacter_sphaeroides_2.4.1_JZ|length 43|copies 1
ACCGTTTCCTCCACCAGAAGCTCCGCCAGTGTCAGAAGGGACC
>1811506|reference Rhodobacter_sphaeroides_2.4.1_JZ|length 41|copies 1
ACCTACTGGTCGCCCACGCTGAAGAAGGGCATCGCCATGGG
>1811506|reference Rhodobacter_sphaeroides_2.4.1_JZ|length 46|copies 1
ACCTATCCCTTAGGAGGGGATCGCTCTATCCGTTGAGCTACGGGGC
>1811506|reference Rhodobacter_sphaeroides_2.4.1_JZ|length 41|copies 1
ACCTATGTCGATCTGCAGAACCAGCTGGAAGAGACCGGCGC
>1811506|reference Rhodobacter_sphaeroides_2.4.1_JZ|length 45|copies 1
ACCTCAACATCAACGCGGCCTTCCGCTCGGTCCATGCCGTCCTGC
>1811506|reference Rhodobacter_sphaeroides_2.4.1_JZ|length 36|copies 1
ACCTCACCCGACCGATTACCCTTCTTCGGCCTGCCG
>1811506|reference Rhodobacter_sphaeroides_2.4.1_JZ|length 38|copies 1
ACCTCACCCTTCTCGCGCTCGACCGCTTCGGGCGCGTG
>1811506|reference Rhodobacter_sphaeroides_2.4.1_JZ|length 39|copies 1
ACCTCACCGGCACGCAGGTCTTCCGCCGCCAGAGCGAGA
>1811506|reference Rhodobacter_sphaeroides_2.4.1_JZ|length 48|copies 1
ACCTCATCCGCGCCCGTTTCCCGGAGGCGAAGATCACCATCACCGACC
>1811506|reference Rhodobacter_sphaeroides_2.4.1_JZ|length 39|copies 1
ACCTCATCGTCCTGCAGGCCAGCGTCTCGCGGATCGAGG
>1811506|reference Rhodobacter_sphaeroides_2.4.1_JZ|length 45|copies 1
ACCTCCACGCGCGCGGTCGGGCGCCGGGCCAGCGTCCGCCCCGCG
>1811506|reference Rhodobacter_sphaeroides_2.4.1_JZ|length 53|copies 1
ACCTCCAGATCTGCCAGGGCACGGGCGAGGTCGAGGAGACCCGACTTGTCGGA
>1811506|reference Rhodobacter_sphaeroides_2.4.1_JZ|length 34|copies 1
ACCTCCAGCCCCGCCGCCTGCATCGGGAACAGGG
>1811506|reference Rhodobacter_sphaeroides_2.4.1_JZ|length 36|copies 1
ACCTCCGACACCGGGGCCAGCTCCACGAGGTCGAGC
>1811506|reference Rhodobacter_sphaeroides_2.4.1_JZ|length 48|copies 1
ACCTCCGCCTGGATCAGGCCGGACCACGGGCTGGGGAAATAGCTGCGG
>1811506|reference Rhodobacter_sphaeroides_2.4.1_JZ|length 35|copies 1
ACCTCCGCGCGCGGCTGGGCCGTGCAGCGCGGCAT
>1811506|reference Rhodobacter_sphaeroides_2.4.1_JZ|length 45|copies 1
ACCTCCGCTTCCTCTGTCAGATCCCCCGTCACGACATGCGCCGTT
>1811506|reference Rhodobacter_sphaeroides_2.4.1_JZ|length 37|copies 1
ACCTCCTCGTCGCTCTACGAGCTGCGGCTCGGGCGCG
>1811506|reference Rhodobacter_sphaeroides_2.4.1_JZ|length 22|copies 1
ACCTCCTGCCCGGCAGCTTCCG
>1811506|reference Rhodobacter_sphaeroides_2.4.1_JZ|length 38|copies 1
ACCTCCTGCCGCGGGGCGTGGCCACGCAGATCTTCACC
>1811506|reference Rhodobacter_sphaeroides_2.4.1_JZ|length 43|copies 1
ACCTCCTGGATGCTGCACGGCCGTCCCGGCGTCGGCAAGACCG
>1811506|reference Rhodobacter_sphaeroides_2.4.1_JZ|length 46|copies 1
ACCTCCTTGTAGAACTGGTCCACGAGCGCCGTTACCGGCAGGCTTG
>1811506|reference Rhodobacter_sphaeroides_2.4.1_JZ|length 51|copies 1
ACCTCGAACAGCGTCTGGAGGTTCGCCGCCGGCCGCCGGATCCGGTCGAAG
>1811506|reference Rhodobacter_sphaeroides_2.4.1_JZ|length 54|copies 1
ACCTCGAACCCCGGCAGGACCGGGGCACTGGCGTTGAAAACCGGGCGCCAAGTG
>1811506|reference Rhodobacter_sphaeroides_2.4.1_JZ|length 48|copies 1
ACCTCGAACCTCGGCTGGCTGAACTCGCTGCAGGGGCTGGTCGTCCCC
>1811506|reference Rhodobacter_sphaeroides_2.4.1_JZ|length 48|copies 1
ACCTCGAACTGCGCGAGCACCCAGGTCCGGTTGTCGAGATGGGCGACC
>1811506|reference Rhodobacter_sphaeroides_2.4.1_JZ|length 41|copies 1
ACCTCGAAGCCGGCCTGCATCAGAGCTTCTCGCAACAGTTC
>1811506|reference Rhodobacter_sphaeroides_2.4.1_JZ|length 39|copies 1
ACCTCGAAGCGTGCCCGTCAGCAATGGGGCATGGTGCGG
>1811506|reference Rhodobacter_sphaeroides_2.4.1_JZ|length 46|copies 1
ACCTCGACATAGCTCGGGCTTTCGAAATCGGCATCGAACACCCCGT
>1811506|reference Rhodobacter_sphaeroides_2.4.1_JZ|length 30|copies 1
ACCTCGACCAGGACGTCGCCGGTCTCAACC
>1811506|reference Rhodobacter_sphaeroides_2.4.1_JZ|length 39|copies 1
ACCTCGACCGGGAAGGTCGAGCCGTTCGTGCGCTGCGCC
>1811506|reference Rhodobacter_sphaeroides_2.4.1_JZ|length 42|copies 1
ACCTCGACCTTGCGGAGGAAGGACTGCAGCACCTCCTGTGCT
>1811506|reference Rhodobacter_sphaeroides_2.4.1_JZ|length 46|copies 1
ACCTCGACGGCGAGCGCGGTGCGCACGGCGCCCTCGTCGCCGAGGA
>1811506|reference Rhodobacter_sphaeroides_2.4.1_JZ|length 31|copies 1
ACCTCGAGAACGCCGTGGAGGTTCACGGTCG
>1811506|reference Rhodobacter_sphaeroides_2.4.1_JZ|length 31|copies 1
ACCTCGAGCACCACCGCCGGATGCCAGCCCG
>1811506|reference Rhodobacter_sphaeroides_2.4.1_JZ|length 38|copies 1
ACCTCGAGCCAGTGCTCGTAGAGCTGGCTCGGCAGCTC
>1811506|reference Rhodobacter_sphaeroides_2.4.1_JZ|length 37|copies 1
ACCTCGAGCGTGGTCTCGACCGTCACGCCGTAATCGG
>1811506|reference Rhodobacter_sphaeroides_2.4.1_JZ|length 31|copies 1
ACCTCGATCAGGGCCAGCCGGGCTTTCCCGC
>1811506|reference Rhodobacter_sphaeroides_2.4.1_JZ|length 46|copies 1
ACCTCGATCAGGTGCCGGCGCTGGCGGCGGAACGGGATCAGCAGTG
>1811506|reference Rhodobacter_sphaeroides_2.4.1_JZ|length 43|copies 1
ACCTCGATCTTCACCGCGCCGGTGAGGAAGGTGTTGGTGATCC
>1811506|reference Rhodobacter_sphaeroides_2.4.1_JZ|length 31|copies 1
ACCTCGATGACGAGCTCGGTGTCGCCCAGCC
>1811506|reference Rhodobacter_sphaeroides_2.4.1_JZ|length 48|copies 1
ACCTCGATGGGTTGGGCTTCATCCGCGCCTTTCGAGAGCATCCCGAGA
>1811506|reference Rhodobacter_sphaeroides_2.4.1_JZ|length 37|copies 1
ACCTCGATGTAGGGGACGGTGTGCGCCCCGCACTTGT
>1811506|reference Rhodobacter_sphaeroides_2.4.1_JZ|length 37|copies 1
ACCTCGCCCCGGATCGAGACCCTGCCCGAGGGCGCGC
>1811506|reference Rhodobacter_sphaeroides_2.4.1_JZ|length 59|copies 1
ACCTCGCCCGGTCCGGGCCGCCCGGCGGGGCGCTCGGCCCATTCGAGCACGTCGGGGCC
>1811506|reference Rhodobacter_sphaeroides_2.4.1_JZ|length 43|copies 1
ACCTCGCCCTACCTGCGCGGCTTCTCGGACGATTTCGTGATCC
>1811506|reference Rhodobacter_sphaeroides_2.4.1_JZ|length 45|copies 1
ACCTCGCCGACTGGTTCAAGGTCAACAACCTGAGCTACACGCCCG
>1811506|reference Rhodobacter_sphaeroides_2.4.1_JZ|length 39|copies 1
ACCTCGCCGGTGTGATACATGAGCCGGCCCATGGCGGCC
>1811506|reference Rhodobacter_sphaeroides_2.4.1_JZ|length 39|copies 1
ACCTCGCGCAGGTGGCTCTCGAGTTCTGCCCTGGTCTCA
>1811506|reference Rhodobacter_sphaeroides_2.4.1_JZ|length 50|copies 1
ACCTCGCGCGGAGGCCGGCGGCCAGGGCCGCGAGCGGCAGCGGCTCGGGA
>1811506|reference Rhodobacter_sphaeroides_2.4.1_JZ|length 38|copies 1
ACCTCGCTTCTGGTCAGGACCACCTCCTGGATCGTGCT
>1811506|reference Rhodobacter_sphaeroides_2.4.1_JZ|length 47|copies 1
ACCTCGCTTCTGGTCAGGACCACCTCCTGGATCGTGCTCCTGCAGGG
>1811506|reference Rhodobacter_sphaeroides_2.4.1_JZ|length 43|copies 1
ACCTCGGAGATGCGGGCGATCCGCTGCGGCCCCTCGTGGACCG
>1811506|reference Rhodobacter_sphaeroides_2.4.1_JZ|length 42|copies 1
ACCTCGGAGGTGCCGATGCCGTGGGCCAGCGCGCCGAAGGCG
>1811506|reference Rhodobacter_sphaeroides_2.4.1_JZ|length 39|copies 1
ACCTCGGCCATCGCCGGGTTCTTGTCGTTGTAGTACTGG
>1811506|reference Rhodobacter_sphaeroides_2.4.1_JZ|length 39|copies 1
ACCTCGGCCCGCTCGGACGCCAGCATGTTCACGCCCTCG
>1811506|reference Rhodobacter_sphaeroides_2.4.1_JZ|length 49|copies 1
ACCTCGGCGCAAATCTCGCATGTCCCCGACGGGAGGTTGTCGCCGAGGT
>1811506|reference Rhodobacter_sphaeroides_2.4.1_JZ|length 40|copies 4
ACCTCGGGCACCAGCGGGTGCTGCAGATGGTCATGGACAG
>1811506|reference Rhodobacter_sphaeroides_2.4.1_JZ|length 41|copies 1
ACCTCGGGCGGGAAGCTCGCCGCCACCCCGCTGCGCTGAAG
>1811506|reference Rhodobacter_sphaeroides_2.4.1_JZ|length 46|copies 1
ACCTCGGGGAATTGCCGGATCCAGTCCGCCTGCCGGCGCAGCGTGG
>1811506|reference Rhodobacter_sphaeroides_2.4.1_JZ|length 40|copies 1
ACCTCGGTCCAGAGATCGAACTCCGCATCCGCACCGCAGT
>1811506|reference Rhodobacter_sphaeroides_2.4.1_JZ|length 46|copies 1
ACCTCGGTCCCCGACCCGTTCGGCGAGTTCGAGAGCTTCGGCCACC
>1811506|reference Rhodobacter_sphaeroides_2.4.1_JZ|length 53|copies 1
ACCTCGGTGGCGGCCTGCCCCACCGTGACCGCGCTGTCGGGCGCCCGGTCGAA
>1811506|reference Rhodobacter_sphaeroides_2.4.1_JZ|length 30|copies 1
ACCTCGTCATCAATGCGCGCGACGCGATCT
>1811506|reference Rhodobacter_sphaeroides_2.4.1_JZ|length 39|copies 1
ACCTCGTCCAGCGAGGCGGTCTGGCTGCCTGCGAACTGC
>1811506|reference Rhodobacter_sphaeroides_2.4.1_JZ|length 36|copies 1
ACCTCGTCGAGCGCCTTCTGCAGGTCGCCCGCCCGG
>1811506|reference Rhodobacter_sphaeroides_2.4.1_JZ|length 42|copies 1
ACCTCGTCGAGGTTCTGAAGCGTGTCGCCCGCCTGCTGCTCG
>1811506|reference Rhodobacter_sphaeroides_2.4.1_JZ|length 41|copies 2
ACCTCGTGGACGAGGCGGCGAGCCGCCTGCGGATGGAGGTC
>1811506|reference Rhodobacter_sphaeroides_2.4.1_JZ|length 49|copies 1
ACCTCGTGGCCGAAGTCCGAAAAGCACACACCCGAGACGAGGCCCACAT
>1811506|reference Rhodobacter_sphaeroides_2.4.1_JZ|length 21|copies 1
ACCTCGTGGGCACGCTGCGCG
>1811506|reference Rhodobacter_sphaeroides_2.4.1_JZ|length 54|copies 1
ACCTCGTTCATATCGAAGCGCGACGGCTTGAAGACCTTCATCATCGCCTTGAAA
>1811506|reference Rhodobacter_sphaeroides_2.4.1_JZ|length 44|copies 1
ACCTCTACTGGATCGCCCGCTACATGGAACGCGCCGAGACGATG
>1811506|reference Rhodobacter_sphaeroides_2.4.1_JZ|length 37|copies 1
ACCTCTATCCCCGGATCTCGCAGGTGGTGATGCTGAG
>1811506|reference Rhodobacter_sphaeroides_2.4.1_JZ|length 36|copies 1
ACCTCTCCGAGCAGCGACATGATCTGCATGAGCACC
>1811506|reference Rhodobacter_sphaeroides_2.4.1_JZ|length 43|copies 1
ACCTCTCCGATCTGGTGGTGAAGGAGGTGCATGGCTCGGGCGG
>1811506|reference Rhodobacter_sphaeroides_2.4.1_JZ|length 44|copies 1
ACCTCTCCGATCTGGTGGTGAAGGAGGTGCATGGCTCGGGCGGC
>1811506|reference Rhodobacter_sphaeroides_2.4.1_JZ|length 40|copies 1
ACCTCTCGCGCCCCGAGATCGAGCGCGAATATCTCCGCCG
>1811506|reference Rhodobacter_sphaeroides_2.4.1_JZ|length 29|copies 1
ACCTCTCGGCCCCGATCGGCCCCGTCACC
>1811506|reference Rhodobacter_sphaeroides_2.4.1_JZ|length 30|copies 1
ACCTCTCGGCCCCGATCGGCCCCGTCACCC
>1811506|reference Rhodobacter_sphaeroides_2.4.1_JZ|length 43|copies 1
ACCTCTGATGTCATAAGTCGCGGCGATGGCTTCGCGAATGACC
>1811506|reference Rhodobacter_sphaeroides_2.4.1_JZ|length 35|copies 1
ACCTCTTCACCCGCGAGCCGGTCAAGTTCCAGAAG
>1811506|reference Rhodobacter_sphaeroides_2.4.1_JZ|length 43|copies 2
ACCTCTTCCATGTCGCCGAAGAGGATCACCGTATTGTCGTCCA
>1811506|reference Rhodobacter_sphaeroides_2.4.1_JZ|length 41|copies 1
ACCTCTTCCGAGCCCGAGGCCTGCGCCTGCAGCCGCAGAAG
>1811506|reference Rhodobacter_sphaeroides_2.4.1_JZ|length 42|copies 1
ACCTCTTCCGAGCCCGAGGCCTGCGCCTGCAGCCGCAGAAGC
>1811506|reference Rhodobacter_sphaeroides_2.4.1_JZ|length 42|copies 1
ACCTCTTCGTGGGCTCGGAGGGCACGCTCGGCATCATCACCG
>1811506|reference Rhodobacter_sphaeroides_2.4.1_JZ|length 32|copies 1
ACCTGAAAGATTCGCCTTTTCCGCGACTTGCG
>1811506|reference Rhodobacter_sphaeroides_2.4.1_JZ|length 42|copies 1
ACCTGAACAACAACACGAACTTCAACACGTTCGATCTCACGG
>1811506|reference Rhodobacter_sphaeroides_2.4.1_JZ|length 52|copies 1
ACCTGAACCCCGACTGGGCCGACGCGTGGTTCGCCGGAATTGCAAGGTTCAG
>1811506|reference Rhodobacter_sphaeroides_2.4.1_JZ|length 42|copies 1
ACCTGACCCTGCACGATCATCGGATTGATGACATTGCCGAAA
>1811506|reference Rhodobacter_sphaeroides_2.4.1_JZ|length 43|copies 1
ACCTGACGCTGGTCATGGATGGTGTCGACGACAAGAGCGCAGA
>1811506|reference Rhodobacter_sphaeroides_2.4.1_JZ|length 28|copies 11
ACCTGATCCGCCGATCGGGCGGCGAGCC
>1811506|reference Rhodobacter_sphaeroides_2.4.1_JZ|length 29|copies 5
ACCTGATCCGCCGATCGGGCGGCGAGCCT
>1811506|reference Rhodobacter_sphaeroides_2.4.1_JZ|length 42|copies 1
ACCTGATCGCCACGGAAGGCGTCTCCGCCCTCTGGGCCACGC
>1811506|reference Rhodobacter_sphaeroides_2.4.1_JZ|length 42|copies 1
ACCTGATCTCCTGCCCGGTGGTGGACGAGAACGACCGGCTGG
>1811506|reference Rhodobacter_sphaeroides_2.4.1_JZ|length 43|copies 1
ACCTGATCTCCTGCCCGGTGGTGGACGAGAACGACCGGCTGGT
>1811506|reference Rhodobacter_sphaeroides_2.4.1_JZ|length 43|copies 1
ACCTGATGGGCGAAGTTCAATCAGGCCGGGCCGACTTCAAGGC
>1811506|reference Rhodobacter_sphaeroides_2.4.1_JZ|length 37|copies 1
ACCTGCACATAGGCGCGGTGGCGGCCGAAGCCGTCGA
>1811506|reference Rhodobacter_sphaeroides_2.4.1_JZ|length 39|copies 2
ACCTGCACCCCCATCGAGGCGACCTCGATGCCCACATCG
>1811506|reference Rhodobacter_sphaeroides_2.4.1_JZ|length 36|copies 1
ACCTGCACCGAGGCCGCATCGCGGAAGCGGATGCGC
>1811506|reference Rhodobacter_sphaeroides_2.4.1_JZ|length 39|copies 2
ACCTGCACGCTATCGGCACGACCCGAGGCGCTCAGAGCC
>1811506|reference Rhodobacter_sphaeroides_2.4.1_JZ|length 30|copies 1
ACCTGCATCGCGCCCTGTCGCGCCGCGGCC
>1811506|reference Rhodobacter_sphaeroides_2.4.1_JZ|length 32|copies 1
ACCTGCCCATGCGCGAGGCGGACGTGGCGATC
>1811506|reference Rhodobacter_sphaeroides_2.4.1_JZ|length 43|copies 1
ACCTGCCCGCCCGGCTGGATGCGCTCGAGGCGCGGGGACTGCC
>1811506|reference Rhodobacter_sphaeroides_2.4.1_JZ|length 45|copies 1
ACCTGCCGATCCGCCCGGCGCTGAGCCGCGAGGATTTCTTCATCT
>1811506|reference Rhodobacter_sphaeroides_2.4.1_JZ|length 60|copies 1
ACCTGCCGCAGCTCATAGCCCGCCACCATTTCGGACCACTCCCGGCCGGAACGGGTTTCC
>1811506|reference Rhodobacter_sphaeroides_2.4.1_JZ|length 35|copies 1
ACCTGCCTGTGGCGCCGGTGAACATCCGGGCGCGC
>1811506|reference Rhodobacter_sphaeroides_2.4.1_JZ|length 49|copies 2
ACCTGCGAACCGGGCAGGAAGGCCACGGCGCCGCCGAGATCGACGGTGA
>1811506|reference Rhodobacter_sphaeroides_2.4.1_JZ|length 37|copies 1
ACCTGCGACGCGAGAGACTCCGCGCGGTCCGCATCCA
>1811506|reference Rhodobacter_sphaeroides_2.4.1_JZ|length 49|copies 1
ACCTGCGCCCCCGGCACGCCCTCGGTCTCGTCCATGGCGTCCGAAAAGC
>1811506|reference Rhodobacter_sphaeroides_2.4.1_JZ|length 35|copies 1
ACCTGCGCGTGGGTCAGGCGGCCGCGCAGTATCTC
>1811506|reference Rhodobacter_sphaeroides_2.4.1_JZ|length 42|copies 1
ACCTGCGGATCGCCATGGACCGTCAGGAAATCGAGATCGTAG
>1811506|reference Rhodobacter_sphaeroides_2.4.1_JZ|length 38|copies 1
ACCTGCTCGCCCGCCAGTGCCGCAACCGAAAGCGGCGT
>1811506|reference Rhodobacter_sphaeroides_2.4.1_JZ|length 37|copies 1
ACCTGCTCGCGCTCGGGCGCGACAAGATCATCGACAT
>1811506|reference Rhodobacter_sphaeroides_2.4.1_JZ|length 37|copies 1
ACCTGCTCGGTGTCGTACCACTGGCGCGCGATGTTCG
>1811506|reference Rhodobacter_sphaeroides_2.4.1_JZ|length 44|copies 1
ACCTGCTGCTCGACACGGCCTCGGGCAAGAAGTCGAAGTCCGAG
>1811506|reference Rhodobacter_sphaeroides_2.4.1_JZ|length 28|copies 1
ACCTGCTTGCCCGATCGCTCGGCGAGCC
>1811506|reference Rhodobacter_sphaeroides_2.4.1_JZ|length 47|copies 1
ACCTGGCCGTGGAACTGGCGGTGCAGCTCCTCGATCTTCTCGACATC
>1811506|reference Rhodobacter_sphaeroides_2.4.1_JZ|length 46|copies 1
ACCTGGGCGGCCTTCACCGCCATGTGCCTCGGCATGTTCATGGCGA
>1811506|reference Rhodobacter_sphaeroides_2.4.1_JZ|length 36|copies 1
ACCTGGTCGGGTCCGAGGTCGAGCGTGCCTATCGGC
>1811506|reference Rhodobacter_sphaeroides_2.4.1_JZ|length 49|copies 1
ACCTGTCAAATCCCCGGAGCGGCCGCCTGCCCCCCGGGGTGCGGGTCAC
>1811506|reference Rhodobacter_sphaeroides_2.4.1_JZ|length 40|copies 1
ACCTGTCCACCGCTCAGGGCATCGTCCAAGTATTCGAGAG
>1811506|reference Rhodobacter_sphaeroides_2.4.1_JZ|length 42|copies 1
ACCTGTCCACCGCTCAGGGCATCGTCCAAGTATTCGAGAGCT
>1811506|reference Rhodobacter_sphaeroides_2.4.1_JZ|length 50|copies 1
ACCTGTGAGATCGTGCAGATCCTGCTTGAACGGCCCTTCGAGTTCGACGG
>1811506|reference Rhodobacter_sphaeroides_2.4.1_JZ|length 41|copies 1
ACCTGTTCGAGCGCGTGCCGGACGGAGCGAAGGTCGTGGTG
>1811506|reference Rhodobacter_sphaeroides_2.4.1_JZ|length 56|copies 1
ACCTTATAGTTAAGATTCTGATTATAGCTCTATTTCTATAGGGGGACGAAACCCCC
>1811506|reference Rhodobacter_sphaeroides_2.4.1_JZ|length 45|copies 1
ACCTTATGCAGCAGCCGCGCCAAGCGCCAGAGGCTCCCGCCGGGG
>1811506|reference Rhodobacter_sphaeroides_2.4.1_JZ|length 43|copies 1
ACCTTCACCGTGACATGGCGCCTCAAGTCGGTCCGGCGCGAAG
>1811506|reference Rhodobacter_sphaeroides_2.4.1_JZ|length 40|copies 1
ACCTTCACGCCCTCACGGTCTGCCGCCGCGATCTTGATCG
>1811506|reference Rhodobacter_sphaeroides_2.4.1_JZ|length 48|copies 1
ACCTTCACGCTGGAGGGCGGCACCATCGGCAATGCGAGCTTCGTGGCG
>1811506|reference Rhodobacter_sphaeroides_2.4.1_JZ|length 46|copies 1
ACCTTCAGCGTCACCTGATTCATCGGCCAGTTCCAGGGCGTGATGA
>1811506|reference Rhodobacter_sphaeroides_2.4.1_JZ|length 39|copies 1
ACCTTCATGTCACCTCGCGGCGCGGAGAGTTTCGGGAAT
>1811506|reference Rhodobacter_sphaeroides_2.4.1_JZ|length 51|copies 4
ACCTTCCAGAGCCGCTGGCGGGGCGTCGCCCCGAAGGCGGTCGCGGCCTCC
>1811506|reference Rhodobacter_sphaeroides_2.4.1_JZ|length 35|copies 1
ACCTTCCCGATCCGCGGCCATACCACGGCCGACCT
>1811506|reference Rhodobacter_sphaeroides_2.4.1_JZ|length 50|copies 1
ACCTTCCCGATCCGCGGCCATACCACGGCCGACCTTCCGAGCCGGACCCT
>1811506|reference Rhodobacter_sphaeroides_2.4.1_JZ|length 45|copies 1
ACCTTCCCGGCCGTGTGGTGCAGGTAGTTCACCGCCGGATGGGCG
>1811506|reference Rhodobacter_sphaeroides_2.4.1_JZ|length 39|copies 1
ACCTTCCTCATGCCGCTCACCATCGCCTCGGCCTGGGAG
>1811506|reference Rhodobacter_sphaeroides_2.4.1_JZ|length 37|copies 1
ACCTTCCTCGAGGCGCTGGCTCCGGCCTATGCCCGCC
>1811506|reference Rhodobacter_sphaeroides_2.4.1_JZ|length 50|copies 1
ACCTTCGACAAGGCCTGGCCTCCCGGCTGATCGAGTCTCAGGGGCGTAGA
>1811506|reference Rhodobacter_sphaeroides_2.4.1_JZ|length 47|copies 1
ACCTTCGACCATGTGGTGCCCCGTGCCCGGGGCGGCGTCACGAGCTG
>1811506|reference Rhodobacter_sphaeroides_2.4.1_JZ|length 59|copies 2
ACCTTCGAGGCTGCTTGCCGCGGCTTTTCCGTTGCCGGCCGCGGTGTTGGTGCCGCTGG
>1811506|reference Rhodobacter_sphaeroides_2.4.1_JZ|length 41|copies 1
ACCTTCGGCCTGGATCTCGCGCGCCTCGGGCAGCCACTGGG
>1811506|reference Rhodobacter_sphaeroides_2.4.1_JZ|length 45|copies 1
ACCTTCGTGCTGACGAGCCCGGGCTTCCTCGACGAGACGGGCGCG
>1811506|reference Rhodobacter_sphaeroides_2.4.1_JZ|length 44|copies 1
ACCTTCTCATCGGTCTGGATCTCTTGCCCGACAAGTGATCCCGG
>1811506|reference Rhodobacter_sphaeroides_2.4.1_JZ|length 39|copies 2
ACCTTCTCTTGTGTCGAGTCCCACTGCACATGCCCAGCC
>1811506|reference Rhodobacter_sphaeroides_2.4.1_JZ|length 48|copies 1
ACCTTCTTCAAGGTCACGATGCCGCTCATCCTGCCCGGCGTGATCTCC
>1811506|reference Rhodobacter_sphaeroides_2.4.1_JZ|length 41|copies 1
ACCTTCTTCAGGATCGGCTCGGGCCAGCCGCCGTGGGGCTG
>1811506|reference Rhodobacter_sphaeroides_2.4.1_JZ|length 39|copies 5
ACCTTCTTCCTGCCCGACGGCATGTATGGCGATGCGCTG
>1811506|reference Rhodobacter_sphaeroides_2.4.1_JZ|length 53|copies 1
ACCTTCTTTCCCAAGGGAGAGGAGACCCTGCAATGAGCCTCAAGAAAGTCCTC
>1811506|reference Rhodobacter_sphaeroides_2.4.1_JZ|length 37|copies 1
ACCTTGAACATGAACGGCTCCGTGACTTGTCAGGCAG
>1811506|reference Rhodobacter_sphaeroides_2.4.1_JZ|length 32|copies 1
ACCTTGAAGACGAGGCGGAGCTGCAGGTGATC
>1811506|reference Rhodobacter_sphaeroides_2.4.1_JZ|length 46|copies 1
ACCTTGCACGGGTTCTTCACGATCTGCCCCATGCCGTTACAGGTCG
>1811506|reference Rhodobacter_sphaeroides_2.4.1_JZ|length 38|copies 1
ACCTTGCGCGCCTTGAGCTCGGCCGAGATCTCGGGATG
>1811506|reference Rhodobacter_sphaeroides_2.4.1_JZ|length 45|copies 1
ACCTTGCGCTGGCGGCCCTCCTGCTGCACCGGACGGCGCCTCTGC
>1811506|reference Rhodobacter_sphaeroides_2.4.1_JZ|length 34|copies 1
ACCTTGGAGATAGCAACTCTCTACGTTCAGCCGA
>1811506|reference Rhodobacter_sphaeroides_2.4.1_JZ|length 29|copies 1
ACCTTGGAGCCGTTCAGCAGATACATCTT
>1811506|reference Rhodobacter_sphaeroides_2.4.1_JZ|length 41|copies 1
ACCTTGGCGGGCTTTCGGCGTTTCATCTTCATCAAGCCCGC
>1811506|reference Rhodobacter_sphaeroides_2.4.1_JZ|length 44|copies 1
ACCTTGGGATCGACATGGCGGAAGATCGAGCGCCAGTAGGGCTG
>1811506|reference Rhodobacter_sphaeroides_2.4.1_JZ|length 49|copies 2
ACCTTGGGCAGGTCCGAGTTCATCCGTGTGCCCTGTCCGGCAGCCAGAA
>1811506|reference Rhodobacter_sphaeroides_2.4.1_JZ|length 32|copies 1
ACCTTGGGCCTTCGCCGGCCCTTCCTCAAGGT
>1811506|reference Rhodobacter_sphaeroides_2.4.1_JZ|length 29|copies 1
ACCTTGGGCTTTGCGGACATGGCCTGGCC
>1811506|reference Rhodobacter_sphaeroides_2.4.1_JZ|length 39|copies 1
ACCTTGTCCTGCGCGTCGGCCATGAACTTGGCGCGCTCG
>1811506|reference Rhodobacter_sphaeroides_2.4.1_JZ|length 32|copies 1
ACCTTGTCGACCTGCTCCTGATCGCCGCAGAT
>1811506|reference Rhodobacter_sphaeroides_2.4.1_JZ|length 40|copies 1
ACCTTGTCGAGCTGCTGGATCGCCGTCGCCACCTGCTGCG
>1811506|reference Rhodobacter_sphaeroides_2.4.1_JZ|length 39|copies 1
ACCTTGTGGCCGTCTGGTGCGCCTCGGTGGCGCTGGCCT
>1811506|reference Rhodobacter_sphaeroides_2.4.1_JZ|length 42|copies 1
ACCTTGTGGCGGTCCGACTTCATCGAATAGGGCGCGGCGCGC
>1811506|reference Rhodobacter_sphaeroides_2.4.1_JZ|length 37|copies 1
ACCTTTGCGTCAGAAGCGCTGTCAGCGGCCTGCGCGC
>1811506|reference Rhodobacter_sphaeroides_2.4.1_JZ|length 51|copies 1
ACCTTTTCAAAGCACCGCCCCTGCTCCGAGTGCATCCTGAGAGAAAATCGC
>1811506|reference Rhodobacter_sphaeroides_2.4.1_JZ|length 40|copies 1
ACGAAAGGAATGACGCGGACCGGCGTGACGTGCCCCAAGG
>1811506|reference Rhodobacter_sphaeroides_2.4.1_JZ|length 42|copies 2
ACGAACAGGATCTTCATGGGCGTCACACGGCTTCGGGCACCG
>1811506|reference Rhodobacter_sphaeroides_2.4.1_JZ|length 64|copies 2
ACGAACCGGGTCTTGCCGCAGCCGGTCGGCCCTTTCAGAAGAAGGGGCAGACCTTTCCGGGAGG
>1811506|reference Rhodobacter_sphaeroides_2.4.1_JZ|length 50|copies 2
ACGAACCTATGCCATATCGGCCGCCGATGAACCGATCGACGACCGGTTTG
>1811506|reference Rhodobacter_sphaeroides_2.4.1_JZ|length 44|copies 1
ACGAACCTCGCTCTCGCCTGATCGGCAGGTCGACTTCAAGGCAG
>1811506|reference Rhodobacter_sphaeroides_2.4.1_JZ|length 45|copies 19
ACGAACGCGCCGTAGTCGGTGATGTTGGTCACGCGGCCCTTGTGG
>1811506|reference Rhodobacter_sphaeroides_2.4.1_JZ|length 37|copies 1
ACGAAGAAGCCGCGCTGGCTCTTGCGCTCGACGAGCC
>1811506|reference Rhodobacter_sphaeroides_2.4.1_JZ|length 39|copies 1
ACGAAGATCATCGCCTTCTCCGCATAGAGGTTCACCCAC
>1811506|reference Rhodobacter_sphaeroides_2.4.1_JZ|length 40|copies 1
ACGAAGATGCGGACATCCTGCGGCAGGTCGGCCTGCAGCC
>1811506|reference Rhodobacter_sphaeroides_2.4.1_JZ|length 37|copies 1
ACGAAGCACAGGAGGCACCCCAGCGCGATGCCGGGCG
>1811506|reference Rhodobacter_sphaeroides_2.4.1_JZ|length 44|copies 1
ACGAAGCCGGTCCGGGTGACGGCCCAGCGGTCGTAGAAGGCGGT
>1811506|reference Rhodobacter_sphaeroides_2.4.1_JZ|length 44|copies 1
ACGAAGGCCGAGCCGGTCCAGCGGCGGCACATCTCGCAATGGCA
>1811506|reference Rhodobacter_sphaeroides_2.4.1_JZ|length 39|copies 1
ACGAAGGTCGCGATCAGTTCGAAGATCAGCGCCGCGCCC
>1811506|reference Rhodobacter_sphaeroides_2.4.1_JZ|length 46|copies 1
ACGACAACGGCATCCGCTGAGCCGCTGGGCCGGACGGAGCCGGGGG
>1811506|reference Rhodobacter_sphaeroides_2.4.1_JZ|length 37|copies 1
ACGACAGCTTCCTGCCGCTCTCGGGGCTCGTGATGCT
>1811506|reference Rhodobacter_sphaeroides_2.4.1_JZ|length 47|copies 2
ACGACATGCTGATCCCGGACACCAAATGGCCGATCGTGAACGAGGTT
>1811506|reference Rhodobacter_sphaeroides_2.4.1_JZ|length 45|copies 1
ACGACATGGTGCTCGACAGTTTCCACCAGATCCAGCGGGTCGAGT
>1811506|reference Rhodobacter_sphaeroides_2.4.1_JZ|length 40|copies 1
ACGACCAAGAAGGACGACTCGCGTCGTTCGGGCAAGCTCA
>1811506|reference Rhodobacter_sphaeroides_2.4.1_JZ|length 53|copies 1
ACGACCATCCTCGGCTTCGCCCGGATCAACCGGGGCCAGGCCATTTCGGCGGG
>1811506|reference Rhodobacter_sphaeroides_2.4.1_JZ|length 40|copies 1
ACGACCTGAAGCGGCCCGAGAGCCTGTTCACCTACCTCAG
>1811506|reference Rhodobacter_sphaeroides_2.4.1_JZ|length 36|copies 1
ACGACCTGCGCCTGATCGGGCCGCGCACGCCCGAGA
>1811506|reference Rhodobacter_sphaeroides_2.4.1_JZ|length 45|copies 1
ACGACGATATTGGTGGGAAGGTGGGTGATCCGCACCGCCGAGTCG
>1811506|reference Rhodobacter_sphaeroides_2.4.1_JZ|length 28|copies 4
ACGACGATCAGGGGCTGGCCTCGAACCT
>1811506|reference Rhodobacter_sphaeroides_2.4.1_JZ|length 39|copies 1
ACGACGCCCACATCTTCTGCACCGAGGACCAGATCGAGA
>1811506|reference Rhodobacter_sphaeroides_2.4.1_JZ|length 44|copies 1
ACGACGCGACGACGGGATCGCGATGAATTACCTGCGCGCGATGG
>1811506|reference Rhodobacter_sphaeroides_2.4.1_JZ|length 54|copies 1
ACGACGCGGCTCCGGTCGTGGAGGAAACGGCGGAAGCCACGCCGTCCGACGGCG
>1811506|reference Rhodobacter_sphaeroides_2.4.1_JZ|length 39|copies 1
ACGACGGCCAGATCGTGCGAGACGAGAATGTAGGTGAGC
>1811506|reference Rhodobacter_sphaeroides_2.4.1_JZ|length 46|copies 1
ACGACGGCGGCTTCATGCGCGCCACCTACGACACGGGGTTCACCCG
>1811506|reference Rhodobacter_sphaeroides_2.4.1_JZ|length 33|copies 1
ACGACGTGATAGGTCAGGATCTCGGTCAGCTTC
>1811506|reference Rhodobacter_sphaeroides_2.4.1_JZ|length 49|copies 1
ACGACGTGGCGGTCAACGACCGGCCGCGGATCGCCGATACCGACTGGGG
>1811506|reference Rhodobacter_sphaeroides_2.4.1_JZ|length 49|copies 1
ACGACTATTCGACCACCCGCGACCGGGTCGAACATTATTTCGACCGCAC
>1811506|reference Rhodobacter_sphaeroides_2.4.1_JZ|length 42|copies 1
ACGACTGCCGGCCGCTGGTGGTGGGCAAGCCCGAGTGCCGTC
>1811506|reference Rhodobacter_sphaeroides_2.4.1_JZ|length 60|copies 1
ACGAGAAACACTCCGTCGTGTCCCGTCACCTTGTCGTTTCGCGAAACGGTCTTCGGCTCA
>1811506|reference Rhodobacter_sphaeroides_2.4.1_JZ|length 33|copies 1
ACGAGAACCTGCGCCACTGGCTGCGCGGCAACT
>1811506|reference Rhodobacter_sphaeroides_2.4.1_JZ|length 43|copies 1
ACGAGACCCAGTGGGCGGCCGAGTTCGACAAATACCGCGACAG
>1811506|reference Rhodobacter_sphaeroides_2.4.1_JZ|length 42|copies 1
ACGAGACCCCGCCGATGCCCGCGACCAGCGCCTGAGTGACGG
>1811506|reference Rhodobacter_sphaeroides_2.4.1_JZ|length 40|copies 1
ACGAGAGGTGGTGGTCTCGCTCGGCCTTGTCGATCTGATG
>1811506|reference Rhodobacter_sphaeroides_2.4.1_JZ|length 42|copies 1
ACGAGATCCACGACCAGCACCGGCACCATCTCCTGTTCACGC
>1811506|reference Rhodobacter_sphaeroides_2.4.1_JZ|length 40|copies 1
ACGAGATCCATCGCGAGGGCCACGAGGCAGAGGCAGAGCG
>1811506|reference Rhodobacter_sphaeroides_2.4.1_JZ|length 46|copies 1
ACGAGATCCGCCCCGGCGAGCCGGTCCGCCAGCGCGGGCGTGACCT
>1811506|reference Rhodobacter_sphaeroides_2.4.1_JZ|length 43|copies 1
ACGAGATCTGGGCCATGTTCGATCCCCAGGCGCAGCTGCCGCG
>1811506|reference Rhodobacter_sphaeroides_2.4.1_JZ|length 50|copies 1
ACGAGATGACCTCCCCGGGGCCAGAGAGAGGTCCCGGGAAGAAGGGCGGG
>1811506|reference Rhodobacter_sphaeroides_2.4.1_JZ|length 50|copies 1
ACGAGATGGCCGCTTCGGCCGCTGCGAACTGAGAGGAAGCCTCCCATGCC
>1811506|reference Rhodobacter_sphaeroides_2.4.1_JZ|length 39|copies 1
ACGAGCACCTGTTCGCCAACCTGCGCCACGCTCGGGAGC
>1811506|reference Rhodobacter_sphaeroides_2.4.1_JZ|length 30|copies 1
ACGAGCACGGCGGTCAGGTCTATATCGACG
>1811506|reference Rhodobacter_sphaeroides_2.4.1_JZ|length 34|copies 2
ACGAGCATCAGCGCCCGGCCCTTGAGGGTGACGG
>1811506|reference Rhodobacter_sphaeroides_2.4.1_JZ|length 45|copies 1
ACGAGCCCGACGTCAGCTTCACCTCGACGCCCGAACTGCCCGAGG
>1811506|reference Rhodobacter_sphaeroides_2.4.1_JZ|length 46|copies 2
ACGAGCCCGAGGGGCTCTATCTCGCGGGCCAGCTGTCGGTTGCGCC
>1811506|reference Rhodobacter_sphaeroides_2.4.1_JZ|length 45|copies 1
ACGAGCCCGCGCACCAGATCGAGCCGCTTCACCGCGAGTCCCTGC
>1811506|reference Rhodobacter_sphaeroides_2.4.1_JZ|length 37|copies 2
ACGAGCCCGCGCGGCGGTGGTCGTATTTCGCCATGAA
>1811506|reference Rhodobacter_sphaeroides_2.4.1_JZ|length 40|copies 1
ACGAGCCGCTCCTTGCAGTGGGCCGCGTGCAGTATGTGGG
>1811506|reference Rhodobacter_sphaeroides_2.4.1_JZ|length 52|copies 1
ACGAGCCTGCCGGGCCTCGTCCTTACCGGCAGCCCGATCGCCCGCCTCGCCC
>1811506|reference Rhodobacter_sphaeroides_2.4.1_JZ|length 42|copies 1
ACGAGCGCCTGACGCTGGCCGAGAGTCTGCGCGCCTATACGG
>1811506|reference Rhodobacter_sphaeroides_2.4.1_JZ|length 40|copies 2
ACGAGCGGCACGCCCCGCCGCTCGAGCACCTCGATCACCG
>1811506|reference Rhodobacter_sphaeroides_2.4.1_JZ|length 39|copies 1
ACGAGCTGCTGACCGAGAACCGGATCTTCAAGCAGCGCA
>1811506|reference Rhodobacter_sphaeroides_2.4.1_JZ|length 40|copies 1
ACGAGGACCATCCAATGCTCGAGCCGCCCGCCTCCATTCC
>1811506|reference Rhodobacter_sphaeroides_2.4.1_JZ|length 51|copies 1
ACGAGGACGGCACCCCGGCCGCGAACCAGGGCCCGTTCCCGCTGCCGAAGC
>1811506|reference Rhodobacter_sphaeroides_2.4.1_JZ|length 49|copies 1
ACGAGGAGATCGTGATCGTCTGCCATTTCGGCCCGATCCTCGTGGCCCT
>1811506|reference Rhodobacter_sphaeroides_2.4.1_JZ|length 35|copies 1
ACGAGGATACGGGCGAGCCGGTGTTCGAGACCGAG
>1811506|reference Rhodobacter_sphaeroides_2.4.1_JZ|length 43|copies 1
ACGAGGATCAGGACGTGCTGGCCGCCCGCGCCGAATACATCCG
>1811506|reference Rhodobacter_sphaeroides_2.4.1_JZ|length 52|copies 1
ACGAGGATCTTGCCCTGGAAGACGCCGGTGGCGCCGTTCTTCAACACCTTCT
>1811506|reference Rhodobacter_sphaeroides_2.4.1_JZ|length 50|copies 1
ACGAGGATTCGGTCCTGGTGGAATTCGACGAAGGCAGCCTCTTCTCGCTC
>1811506|reference Rhodobacter_sphaeroides_2.4.1_JZ|length 37|copies 2
ACGAGGCCGAGGCACAGGCCGATCGCGCAGGAGATCA
>1811506|reference Rhodobacter_sphaeroides_2.4.1_JZ|length 40|copies 1
ACGAGGCCGCCTTCCGCGCCCTCTGGGCGGACTATCTGAG
>1811506|reference Rhodobacter_sphaeroides_2.4.1_JZ|length 29|copies 1
ACGAGGCGGTGCCGATCGGCGGCCCGCAG
>1811506|reference Rhodobacter_sphaeroides_2.4.1_JZ|length 45|copies 1
ACGAGGCTCTTGTATTGCTTGCGGATCTCGAGCTTCGTCCAGGTG
>1811506|reference Rhodobacter_sphaeroides_2.4.1_JZ|length 45|copies 1
ACGAGGGAACCCGAATGGCCTACGAAACCCTGATCGTCGAGATCG
>1811506|reference Rhodobacter_sphaeroides_2.4.1_JZ|length 51|copies 1
ACGAGGGGTGCGGAGACTGGCTGGACGTTCCAGCCGCGGGCAGGCCGTGCT
>1811506|reference Rhodobacter_sphaeroides_2.4.1_JZ|length 42|copies 1
ACGAGGTGACGAAGAAGACGATCACCAGCACGATCCCGATCA
>1811506|reference Rhodobacter_sphaeroides_2.4.1_JZ|length 38|copies 1
ACGAGGTGGTGCCCTACTGCCAGAGCCGCCAGCAGTTC
>1811506|reference Rhodobacter_sphaeroides_2.4.1_JZ|length 37|copies 1
ACGAGTATCGCCGCAATGCCTCGCTCTTCGCCTGGTA
>1811506|reference Rhodobacter_sphaeroides_2.4.1_JZ|length 44|copies 1
ACGAGTTCGATCGACTGGATGGTCGGATGGTCAACCTCGTCTCT
>1811506|reference Rhodobacter_sphaeroides_2.4.1_JZ|length 36|copies 1
ACGATCAACAGGAAGGCCAGCGCCATATCGACGGTC
>1811506|reference Rhodobacter_sphaeroides_2.4.1_JZ|length 43|copies 1
ACGATCACCACGAACTGCCGGCCGTCCTGCTCGTAGGTCATCG
>1811506|reference Rhodobacter_sphaeroides_2.4.1_JZ|length 36|copies 1
ACGATCACGGCAAGCAGGATCACGGCAATGATGAGG
>1811506|reference Rhodobacter_sphaeroides_2.4.1_JZ|length 31|copies 1
ACGATCAGGAGGTCGGGGCGCGGGATAGGGC
>1811506|reference Rhodobacter_sphaeroides_2.4.1_JZ|length 19|copies 1
ACGATCATCGGTCTCTCCC
>1811506|reference Rhodobacter_sphaeroides_2.4.1_JZ|length 34|copies 1
ACGATCCACTGGTGGACCAGTTGTCGTGCCAACG
>1811506|reference Rhodobacter_sphaeroides_2.4.1_JZ|length 44|copies 1
ACGATCCGCCGCCCGAGAAGAAGGCCGAGAAGCCCGCGCCGAAG
>1811506|reference Rhodobacter_sphaeroides_2.4.1_JZ|length 43|copies 1
ACGATCCTGAACCCGGAAGCGGTCCTCTTCGCCAATCCCATCG
>1811506|reference Rhodobacter_sphaeroides_2.4.1_JZ|length 41|copies 1
ACGATCCTGGCGCTGAGGGACGCGCGGCTGACGTTGGCGGG
>1811506|reference Rhodobacter_sphaeroides_2.4.1_JZ|length 43|copies 1
ACGATCCTTTCTGGTCACAGACGGCGCGGCTGGTCTTCGAATA
>1811506|reference Rhodobacter_sphaeroides_2.4.1_JZ|length 37|copies 1
ACGATCGCCATGATGACGAAGATCACGATGTTCGAGG
>1811506|reference Rhodobacter_sphaeroides_2.4.1_JZ|length 28|copies 1
ACGATCTCGACCGAGTTCGCGTCCACCC
>1811506|reference Rhodobacter_sphaeroides_2.4.1_JZ|length 34|copies 1
ACGATCTCGGAGCGCAGCTTCTGATAGGCGGCCT
>1811506|reference Rhodobacter_sphaeroides_2.4.1_JZ|length 50|copies 1
ACGATCTCGTCGATCTCGGGCATCTGGGACCCTTCACCGCCGCCGGGACG
>1811506|reference Rhodobacter_sphaeroides_2.4.1_JZ|length 42|copies 1
ACGATGAAATCGGTGCGCGCCTTCTTGATCGGTGCGAACAGG
>1811506|reference Rhodobacter_sphaeroides_2.4.1_JZ|length 28|copies 1
ACGATGACGACCACCAGCGGCAGCACCA
>1811506|reference Rhodobacter_sphaeroides_2.4.1_JZ|length 41|copies 1
ACGATGACGGCCGCAACCACGGCGTCGATGATGGTAAAGCC
>1811506|reference Rhodobacter_sphaeroides_2.4.1_JZ|length 50|copies 1
ACGATGATCCCGCCCAGCGCGGGGCCCACGCTCCGCATCAGGTTGAAGCC
>1811506|reference Rhodobacter_sphaeroides_2.4.1_JZ|length 27|copies 1
ACGATGATCGGCTATATCGACGATTTC
>1811506|reference Rhodobacter_sphaeroides_2.4.1_JZ|length 56|copies 1
ACGATGCACCCTTCCCCGCCAACTCGGAAGATCCGCCTCCGGCTCGGGACCGGACG
>1811506|reference Rhodobacter_sphaeroides_2.4.1_JZ|length 47|copies 1
ACGATGCCGAGATCCTGCGCATCGGCCCCGAGGGGCGGCTCGCGCCC
>1811506|reference Rhodobacter_sphaeroides_2.4.1_JZ|length 43|copies 1
ACGATGCTTCTGGCCGAAGCCGAGCCGCCGGCCGATTCCGAGG
>1811506|reference Rhodobacter_sphaeroides_2.4.1_JZ|length 42|copies 1
ACGATGGAATTGGCCGCCGATCCCCGGCCCTGGCACAGGATG
>1811506|reference Rhodobacter_sphaeroides_2.4.1_JZ|length 47|copies 1
ACGATGGATCCGATATCCGACAATTGCGTGCGGAAGCCGAGTTCGGA
>1811506|reference Rhodobacter_sphaeroides_2.4.1_JZ|length 43|copies 1
ACGATGGTCTTGTGCAGCTCCTCCTGCAGTTCAAGGAGAACCG
>1811506|reference Rhodobacter_sphaeroides_2.4.1_JZ|length 37|copies 1
ACGATGTCGCCTTCAAGCGCCAGCTCCTGCGGCAGAG
>1811506|reference Rhodobacter_sphaeroides_2.4.1_JZ|length 43|copies 1
ACGCAACCGTGATGGTGGGCTGGACCGATCGGCCCGCCGATCT
>1811506|reference Rhodobacter_sphaeroides_2.4.1_JZ|length 26|copies 1
ACGCAAGGGCATCATCCGCTCGGGCT
>1811506|reference Rhodobacter_sphaeroides_2.4.1_JZ|length 41|copies 1
ACGCACGCGATGTGGGCCTGTGGTCACGGCCACACCGAGCA
>1811506|reference Rhodobacter_sphaeroides_2.4.1_JZ|length 46|copies 1
ACGCACGGCTCCGAGGATCCGGGAGACGTCGATCGTGTCCGCAGGG
>1811506|reference Rhodobacter_sphaeroides_2.4.1_JZ|length 51|copies 1
ACGCATTGCAGATCAGGAGGGCCGAATGGCCGATACGAAACTTGCTCAGAC
>1811506|reference Rhodobacter_sphaeroides_2.4.1_JZ|length 39|copies 2
ACGCCCACGAAGGAGATGAGGCCGATCGCGGCCAGCGCG
>1811506|reference Rhodobacter_sphaeroides_2.4.1_JZ|length 42|copies 2
ACGCCCATCTCGAGGATCTGCAGCGTGAGGTAGAGGTTCCGC
>1811506|reference Rhodobacter_sphaeroides_2.4.1_JZ|length 49|copies 1
ACGCCCATTAAGCGCCTGTCGTCACAGCGAAAAACCTCCAGCGGCCCCG
>1811506|reference Rhodobacter_sphaeroides_2.4.1_JZ|length 28|copies 1
ACGCCCGCCACCAGATCGTCGTGGCCGG
>1811506|reference Rhodobacter_sphaeroides_2.4.1_JZ|length 39|copies 1
ACGCCCGCCTGGATCGCCGCGCCGAGCGCCACGACCTCA
>1811506|reference Rhodobacter_sphaeroides_2.4.1_JZ|length 39|copies 1
ACGCCCGCGATGCCCGCGATACCCGAGCCGAGCCCGAAG
>1811506|reference Rhodobacter_sphaeroides_2.4.1_JZ|length 45|copies 1
ACGCCCGGCACGACGATGGCGCTGATCTTCATCGGGGCCCTGCCG
>1811506|reference Rhodobacter_sphaeroides_2.4.1_JZ|length 38|copies 3
ACGCCCGTGGCCGAGCGCCTGCCGAGCCGTGAGGAAGC
>1811506|reference Rhodobacter_sphaeroides_2.4.1_JZ|length 47|copies 2
ACGCCCTACGATCCGGCAATGGGCGACGACTTCCGCCAGATCCTGCC
>1811506|reference Rhodobacter_sphaeroides_2.4.1_JZ|length 37|copies 1
ACGCCCTGGCAGAGCGCGTCCTTCCCGATCCAGCCCG
>1811506|reference Rhodobacter_sphaeroides_2.4.1_JZ|length 43|copies 1
ACGCCCTTGCGGCGCAGCAGCGACTTGGCCGCCTGACAATAGC
>1811506|reference Rhodobacter_sphaeroides_2.4.1_JZ|length 45|copies 1
ACGCCGAACGTCTGGTGGCGGGCGGCCTCCACGGGCTCGTGGTCG
>1811506|reference Rhodobacter_sphaeroides_2.4.1_JZ|length 42|copies 1
ACGCCGAGGAGGTGCCGCTCTCGGACATCGCCGCGACCGTCG
>1811506|reference Rhodobacter_sphaeroides_2.4.1_JZ|length 46|copies 1
ACGCCGCAGGGTCTCAAGGGACCCGTGAAGTTCGGCGAGACGTGCG
>1811506|reference Rhodobacter_sphaeroides_2.4.1_JZ|length 44|copies 1
ACGCCGCCCGATTGCGCGTCCGAGTAGGGATCGCGGATCAGGTC
>1811506|reference Rhodobacter_sphaeroides_2.4.1_JZ|length 39|copies 1
ACGCCGCCTCGGGTGTCACGACGCTCGAGGATCTGAAGG
>1811506|reference Rhodobacter_sphaeroides_2.4.1_JZ|length 49|copies 1
ACGCCGGAGAAATCCGGGGTCGAGGAGATCCGCGAGACGCTGGGCGAGC
>1811506|reference Rhodobacter_sphaeroides_2.4.1_JZ|length 32|copies 1
ACGCCGTCCCGCGCCCGGACTTCATTTCGTCA
>1811506|reference Rhodobacter_sphaeroides_2.4.1_JZ|length 42|copies 4
ACGCCGTGGCCGGAGAGCGTCTGGCCGATCGCATGCGGCGTT
>1811506|reference Rhodobacter_sphaeroides_2.4.1_JZ|length 28|copies 1
ACGCCGTTGACCACGGTGGCCAGCAGCG
>1811506|reference Rhodobacter_sphaeroides_2.4.1_JZ|length 54|copies 1
ACGCCTACGAGGCGGTGGCGGGCAAGCCGCCGAGCGACCGGGTGCTGCGCGTCC
>1811506|reference Rhodobacter_sphaeroides_2.4.1_JZ|length 38|copies 1
ACGCCTATGACGACATTGCCGACGACATCAAGTTGCGC
>1811506|reference Rhodobacter_sphaeroides_2.4.1_JZ|length 42|copies 1
ACGCCTGCACCGGCTGCGGCACGCACATGTATGGCCGGATCG
>1811506|reference Rhodobacter_sphaeroides_2.4.1_JZ|length 26|copies 1
ACGCCTGCCGACAGCGCGACCGGCTG
>1811506|reference Rhodobacter_sphaeroides_2.4.1_JZ|length 46|copies 1
ACGCCTGCTTGAGGTTGGCGAAGTGGCTGCCCTGCAGACGCTTCTG
>1811506|reference Rhodobacter_sphaeroides_2.4.1_JZ|length 50|copies 1
ACGCCTTCAAGGACATGTTTGTCGCTGTCCGCGACCTCGCCGGCGGAAAG
>1811506|reference Rhodobacter_sphaeroides_2.4.1_JZ|length 42|copies 1
ACGCCTTCGCGCAGGCCTTGACGGTCTGGCTGATGCGGAACG
>1811506|reference Rhodobacter_sphaeroides_2.4.1_JZ|length 48|copies 1
ACGCGAATTTCTTTCTCGACGGGCTCGGACTGCTGTTCGCCGGGCTGA
>1811506|reference Rhodobacter_sphaeroides_2.4.1_JZ|length 45|copies 1
ACGCGATAGGCCGCAGGCCCCATCAGGCAGCCCGGGCGGCGCTGG
>1811506|reference Rhodobacter_sphaeroides_2.4.1_JZ|length 39|copies 1
ACGCGCAACTCGACGAGGAGGGCCGGTTCGTCTCCGACC
>1811506|reference Rhodobacter_sphaeroides_2.4.1_JZ|length 46|copies 1
ACGCGCACCAGATCGCCCACTTGCCCCGCCTTGTCCTCGACATGGA
>1811506|reference Rhodobacter_sphaeroides_2.4.1_JZ|length 34|copies 1
ACGCGCATATGGACGTGAACGTGAAGGGCGTCCT
>1811506|reference Rhodobacter_sphaeroides_2.4.1_JZ|length 43|copies 1
ACGCGCATGGGCTCACTTCCGCCGGCCCTGCACCGGAAGATCG
>1811506|reference Rhodobacter_sphaeroides_2.4.1_JZ|length 39|copies 1
ACGCGCCCATTCTCGATCTGCGGATAGATCCGGGCGAGG
>1811506|reference Rhodobacter_sphaeroides_2.4.1_JZ|length 39|copies 1
ACGCGCCGAAGCCCAAGCCCAAGATCGTGCCCGCCGCCG
>1811506|reference Rhodobacter_sphaeroides_2.4.1_JZ|length 45|copies 1
ACGCGCCGAAGCCCAAGCCCAAGATCGTGCCCGCCGCCGCGGCCG
>1811506|reference Rhodobacter_sphaeroides_2.4.1_JZ|length 40|copies 2
ACGCGCCGAAGGACAACGACAAGCAGGCGGATTGGCAATG
>1811506|reference Rhodobacter_sphaeroides_2.4.1_JZ|length 44|copies 1
ACGCGCCGCATCGTCGGCCGGGACCGGCTGGCGCGGCAGCGCGG
>1811506|reference Rhodobacter_sphaeroides_2.4.1_JZ|length 32|copies 1
ACGCGCCTTGCAGCCCAGCTCCGCCGCGAGGG
>1811506|reference Rhodobacter_sphaeroides_2.4.1_JZ|length 43|copies 1
ACGCGCGCCGTGCGCGAGAAGACGCTCGGGATGTTCCGCGACA
>1811506|reference Rhodobacter_sphaeroides_2.4.1_JZ|length 37|copies 1
ACGCGCGCGAAGATGTGGGTCGAGGCGCGCCGGTCAT
>1811506|reference Rhodobacter_sphaeroides_2.4.1_JZ|length 38|copies 1
ACGCGCTGCTGCATCCCGCCCGAGAGCTGCGAGGGATA
>1811506|reference Rhodobacter_sphaeroides_2.4.1_JZ|length 37|copies 1
ACGCGCTTCGGCGTGGCGCTGGCGCACCGGCTGTCGA
>1811506|reference Rhodobacter_sphaeroides_2.4.1_JZ|length 34|copies 1
ACGCGCTTCTGGCCGAGCCCGACATCCAGAATGG
>1811506|reference Rhodobacter_sphaeroides_2.4.1_JZ|length 52|copies 1
ACGCGGAGGCGGCCAGAAAGATCAGACGCATGGGGAAACTCCGGTCGGAGGG
>1811506|reference Rhodobacter_sphaeroides_2.4.1_JZ|length 50|copies 1
ACGCGGATCGCCATGTCGAACCCTTCCGAGATCAGCTCGACGCTGCGGTT
>1811506|reference Rhodobacter_sphaeroides_2.4.1_JZ|length 37|copies 2
ACGCGGATGCGCGACTGGTGCCGGGCCGACACGCCGA
>1811506|reference Rhodobacter_sphaeroides_2.4.1_JZ|length 39|copies 2
ACGCGGCAGGTTGTTGTTGACGATATAGTCTTCCAGATC
>1811506|reference Rhodobacter_sphaeroides_2.4.1_JZ|length 45|copies 1
ACGCGGCCCTGGCTCCGATCAGAACAGCCAGTGGGCCACGAGGGG
>1811506|reference Rhodobacter_sphaeroides_2.4.1_JZ|length 42|copies 1
ACGCGGCCGCCGGCCGCTATGTCGAAGTGGCGAAGTTCGTGC
>1811506|reference Rhodobacter_sphaeroides_2.4.1_JZ|length 41|copies 1
ACGCGGCCGGAGTCGCCGCCTGGACGGGCGAGGTCCGCCTC
>1811506|reference Rhodobacter_sphaeroides_2.4.1_JZ|length 55|copies 1
ACGCGGCGGGCTTCTTCTGGCTCGGCCGCGGCGAGGTGCTGGGCTTCCCCGTGCC
>1811506|reference Rhodobacter_sphaeroides_2.4.1_JZ|length 33|copies 1
ACGCGGCGTCGCTGATCCTGCTCGCGATGCAGG
>1811506|reference Rhodobacter_sphaeroides_2.4.1_JZ|length 44|copies 1
ACGCGGGACGCGGATCCTCGAGCGCTTCAACACGCATGAGGTGG
>1811506|reference Rhodobacter_sphaeroides_2.4.1_JZ|length 36|copies 1
ACGCGGGCCAGATCTGGCTCGCGGGCACGCTGATGG
>1811506|reference Rhodobacter_sphaeroides_2.4.1_JZ|length 42|copies 1
ACGCGGGCGCAGATCGAGGCCGCCAACGACCATGTGTGCGGG
>1811506|reference Rhodobacter_sphaeroides_2.4.1_JZ|length 34|copies 1
ACGCGGGCGTGGCGCTGCGCTCGCTCGACGATAT
>1811506|reference Rhodobacter_sphaeroides_2.4.1_JZ|length 45|copies 1
ACGCGGGCTCGGCCGACGAGGTCGAGGCGATCCGGGCGAACAAGG
>1811506|reference Rhodobacter_sphaeroides_2.4.1_JZ|length 42|copies 2
ACGCGGGTCGCGCCCTCGGGCACCGGTGCGCCGGTGAAGATG
>1811506|reference Rhodobacter_sphaeroides_2.4.1_JZ|length 49|copies 1
ACGCGGGTGCTGGCGCAGGAGGCCGGCATGGACGGGATCACCGTCAATG
>1811506|reference Rhodobacter_sphaeroides_2.4.1_JZ|length 44|copies 1
ACGCGTTCTGGACCTTCTATCAGGACACCGGCAACCGCAAGTGG
>1811506|reference Rhodobacter_sphaeroides_2.4.1_JZ|length 40|copies 1
ACGCTATTTGGGTGAGTTCCTTGACATTGCGATGCTTGCC
>1811506|reference Rhodobacter_sphaeroides_2.4.1_JZ|length 44|copies 1
ACGCTATTTGGGTGAGTTCCTTGACATTGCGATGCTTGCCGAAA
>1811506|reference Rhodobacter_sphaeroides_2.4.1_JZ|length 37|copies 1
ACGCTCACATTGAACAGCGACAAGGCCAGCACCCAGG
>1811506|reference Rhodobacter_sphaeroides_2.4.1_JZ|length 43|copies 2
ACGCTCCACAACGAGGATTACATCGCCGGCCGCGATTCGAAGG
>1811506|reference Rhodobacter_sphaeroides_2.4.1_JZ|length 41|copies 1
ACGCTCCGCCTGACCGTGGAGGCGAAAGTCCTCGAGGAGCT
>1811506|reference Rhodobacter_sphaeroides_2.4.1_JZ|length 32|copies 1
ACGCTCGGCGGGCTCGCGGTCGAGGCGCCGGG
>1811506|reference Rhodobacter_sphaeroides_2.4.1_JZ|length 42|copies 1
ACGCTCTTTGCCGACGATCGCCGCCTGGCCTCCGCGCCGGGG
>1811506|reference Rhodobacter_sphaeroides_2.4.1_JZ|length 45|copies 1
ACGCTGAACGCGCTGCGTCTTCTGCGCTTCGATCCCGAGGCGCGG
>1811506|reference Rhodobacter_sphaeroides_2.4.1_JZ|length 39|copies 1
ACGCTGACGCTGACGGGCATCGCCTCGACCTTCATCGGC
>1811506|reference Rhodobacter_sphaeroides_2.4.1_JZ|length 45|copies 1
ACGCTGATCGGCTGCCAGCCCGAGGAGCTGGAGGATTACGGCGGC
>1811506|reference Rhodobacter_sphaeroides_2.4.1_JZ|length 49|copies 1
ACGCTGATCTACGGGATCCTGCGCTTCTCGAACTTCGCCCACGGCGACA
>1811506|reference Rhodobacter_sphaeroides_2.4.1_JZ|length 37|copies 1
ACGCTGCAGATGTTCACGGCCTGCCGGATCGACGACG
>1811506|reference Rhodobacter_sphaeroides_2.4.1_JZ|length 46|copies 1
ACGCTGCCCGAGGCCTGGCGCTCGTCCGTTCAGGGGCTGACGGACT
>1811506|reference Rhodobacter_sphaeroides_2.4.1_JZ|length 41|copies 1
ACGCTGCCCGCGCTCTGCGACCTGCTGGCCTCTGGCGGAGC
>1811506|reference Rhodobacter_sphaeroides_2.4.1_JZ|length 50|copies 1
ACGCTGCTCGAACCAGGAATGCTGGTCCGGCATCCGGGGCAACCGGAGTG
>1811506|reference Rhodobacter_sphaeroides_2.4.1_JZ|length 45|copies 1
ACGCTGGACGGCGCTCGATTTCCGCCTAGGCCGGATCGAGAACGG
>1811506|reference Rhodobacter_sphaeroides_2.4.1_JZ|length 46|copies 1
ACGCTGGCCGAACTTGGCCCCGCGCCGGGGCCGGGCCTCCACACGC
>1811506|reference Rhodobacter_sphaeroides_2.4.1_JZ|length 47|copies 1
ACGCTGGCCGACACGAGCGCGGATCTGATCGCCTCGGCCAATGCCTG
>1811506|reference Rhodobacter_sphaeroides_2.4.1_JZ|length 45|copies 1
ACGCTGGTGATGACCGGCCTCGTGCTGATCTTCGGCGAGGTGCTG
>1811506|reference Rhodobacter_sphaeroides_2.4.1_JZ|length 42|copies 1
ACGCTTCGGCGGCAAAGGCGCGGGCCTGCGCCAGAAGATCGG
>1811506|reference Rhodobacter_sphaeroides_2.4.1_JZ|length 40|copies 1
ACGGAATGGCTACACTGACCGGGCCGCACCCGCAACGCCG
>1811506|reference Rhodobacter_sphaeroides_2.4.1_JZ|length 49|copies 1
ACGGACAACCTGGCCGACATCCCCCGGATCGGCGCCGCCATCGACGACG
>1811506|reference Rhodobacter_sphaeroides_2.4.1_JZ|length 46|copies 1
ACGGACCAGGACGACGCCGGGACGCTGCGGCTGACGGCGGCGCAGG
>1811506|reference Rhodobacter_sphaeroides_2.4.1_JZ|length 51|copies 1
ACGGACCCAAACGGCAAGCGGAGCGAAGGACATGTCGATCGACATCGAGAC
>1811506|reference Rhodobacter_sphaeroides_2.4.1_JZ|length 43|copies 1
ACGGACGCGAGGCGCGGCGGGCGATCACGCTGCTCACGCTCTG
>1811506|reference Rhodobacter_sphaeroides_2.4.1_JZ|length 37|copies 1
ACGGAGCCTCCGATGCGCCTTGCCCTGATCCTCGCCG
>1811506|reference Rhodobacter_sphaeroides_2.4.1_JZ|length 58|copies 1
ACGGAGCTGCGTTGGGCCGGCCTTTCCATCCCGACCCGCCTCCGTCAAGGCGCAGAGG
>1811506|reference Rhodobacter_sphaeroides_2.4.1_JZ|length 44|copies 1
ACGGAGGTAGACCTGCACCGCCTCGGCCGGATCCTCGTTCACCA
>1811506|reference Rhodobacter_sphaeroides_2.4.1_JZ|length 46|copies 1
ACGGATCACCTCGATCGGTGTCTCGAACTTCGATCTGGACCAGATC
>1811506|reference Rhodobacter_sphaeroides_2.4.1_JZ|length 36|copies 1
ACGGATCGTTGATGTCGAGCGAGTCGTGGTAGAAGG
>1811506|reference Rhodobacter_sphaeroides_2.4.1_JZ|length 35|copies 1
ACGGATGCAGATCAAAGCAGGCTCGCGGCATCGCG
>1811506|reference Rhodobacter_sphaeroides_2.4.1_JZ|length 43|copies 1
ACGGCAAGATCGACCCGATCATCGGCCGCGACGACGAGATCCG
>1811506|reference Rhodobacter_sphaeroides_2.4.1_JZ|length 37|copies 1
ACGGCAAGATCTTCAAGTCGGTCGAACATTCCGAGCG
>1811506|reference Rhodobacter_sphaeroides_2.4.1_JZ|length 28|copies 1
ACGGCAAGCCGGGTCTGGTGATCGTGGG
>1811506|reference Rhodobacter_sphaeroides_2.4.1_JZ|length 35|copies 1
ACGGCAATGCGATCATCGTCAATACCGACTTCGGC
>1811506|reference Rhodobacter_sphaeroides_2.4.1_JZ|length 12|copies 1
ACGGCACGAAGG
>1811506|reference Rhodobacter_sphaeroides_2.4.1_JZ|length 46|copies 1
ACGGCAGCCGCGCCTCGATCCGCACCTCGGGCTGGCCCGCCTCCTG
>1811506|reference Rhodobacter_sphaeroides_2.4.1_JZ|length 38|copies 1
ACGGCAGGAATATACCGGCCCCGGCCCGCTCGCCGAGG
>1811506|reference Rhodobacter_sphaeroides_2.4.1_JZ|length 37|copies 1
ACGGCAGGCGACGCTGCAGGACGACAAGCGAAAGGCC
>1811506|reference Rhodobacter_sphaeroides_2.4.1_JZ|length 43|copies 1
ACGGCATCGAGGAAGAGAAATACCGCCGCTTCCGCTACGGGGT
>1811506|reference Rhodobacter_sphaeroides_2.4.1_JZ|length 49|copies 1
ACGGCATCTGCCGCGGCCCGGGCGGCATCGCCCGGGCCCTTTCCCGTCG
>1811506|reference Rhodobacter_sphaeroides_2.4.1_JZ|length 40|copies 1
ACGGCATGCCGGTTGCGGCGACGCTCGACCCGGTGACCGG
>1811506|reference Rhodobacter_sphaeroides_2.4.1_JZ|length 30|copies 1
ACGGCCACACCGAGCAGCGACGCCATCAGG
>1811506|reference Rhodobacter_sphaeroides_2.4.1_JZ|length 51|copies 1
ACGGCCACCTGCGCGAGGAGGAAGGGCAGCGTCCCGCGCACCAGTGCCTCG
>1811506|reference Rhodobacter_sphaeroides_2.4.1_JZ|length 49|copies 1
ACGGCCATCAGCGACCGGCCGTCCGCATCCACCGGGTTCCAGCGGGCGG
>1811506|reference Rhodobacter_sphaeroides_2.4.1_JZ|length 55|copies 1
ACGGCCCAGGCGACCGGCCGTGCGACCGAAATCTACGCCGCCTTCGAGAGCTGCC
>1811506|reference Rhodobacter_sphaeroides_2.4.1_JZ|length 40|copies 1
ACGGCCCGCGTCTGCGATCTGGCCGTGGCGGGCTCCTATC
>1811506|reference Rhodobacter_sphaeroides_2.4.1_JZ|length 42|copies 1
ACGGCCGAGCTCCTCCGCTTATCACTGCCCTATTCACGAGCT
>1811506|reference Rhodobacter_sphaeroides_2.4.1_JZ|length 56|copies 2
ACGGCCGCATCCTGCCCCTTTCATTCTGGCTCAAATATCCTGCGGGGGTCCGGGGG
>1811506|reference Rhodobacter_sphaeroides_2.4.1_JZ|length 33|copies 1
ACGGCCGCCTTGTCCATCAGCGCGTCGTATTCG
>1811506|reference Rhodobacter_sphaeroides_2.4.1_JZ|length 35|copies 1
ACGGCCGGAATGATCGGCCATGGCGGCAATGAACT
>1811506|reference Rhodobacter_sphaeroides_2.4.1_JZ|length 40|copies 1
ACGGCCGGGGTGCCGGCCAGCTCCTGTGCCTTGCGGATCG
>1811506|reference Rhodobacter_sphaeroides_2.4.1_JZ|length 49|copies 1
ACGGCCTCCCCTTCGGCCCACCCGCCCCACTGGTCGGCGCAGGCCTCGG
>1811506|reference Rhodobacter_sphaeroides_2.4.1_JZ|length 36|copies 1
ACGGCCTCGGGATGGTCAGCAGCCGCACCCAGAGCC
>1811506|reference Rhodobacter_sphaeroides_2.4.1_JZ|length 45|copies 1
ACGGCCTCGGGATGGTCAGCAGCCGCACCCAGAGCCCGATCAGCG
>1811506|reference Rhodobacter_sphaeroides_2.4.1_JZ|length 49|copies 1
ACGGCCTCGGTGTCGGCAACCGTCAGCGCGACCGGGGCCGCGGTGAAGA
>1811506|reference Rhodobacter_sphaeroides_2.4.1_JZ|length 42|copies 1
ACGGCCTTCGTCATGAAGCTCTGGAACACCGGGCCGCAGAAG
>1811506|reference Rhodobacter_sphaeroides_2.4.1_JZ|length 45|copies 1
ACGGCCTTGACGATAGGGCCCGCCACCGCGCCGTCCGCGAGGCCA
>1811506|reference Rhodobacter_sphaeroides_2.4.1_JZ|length 41|copies 1
ACGGCGAAGATCTCGGCCGCATTCGACGGCTTCACCGAGCC
>1811506|reference Rhodobacter_sphaeroides_2.4.1_JZ|length 55|copies 1
ACGGCGAATGGACCGGCAGCGGCAACGGCCGGGGCGTCCTCCTGCTCGGCCGGCA
>1811506|reference Rhodobacter_sphaeroides_2.4.1_JZ|length 43|copies 1
ACGGCGACGCTCGGCGAGGCCTGGCCCGGCGCGCGTCTGCCGG
>1811506|reference Rhodobacter_sphaeroides_2.4.1_JZ|length 44|copies 1
ACGGCGACTTCGCGCTGGCCCTGTGGGATCCTGTGGCCGCGCGC
>1811506|reference Rhodobacter_sphaeroides_2.4.1_JZ|length 47|copies 1
ACGGCGATCCGATTGCGTCTAATCACCCGCCACGCCCGAAGGCGGCA
>1811506|reference Rhodobacter_sphaeroides_2.4.1_JZ|length 35|copies 1
ACGGCGATCGACGACCGGTTCGGGCGCTACGAGGG
>1811506|reference Rhodobacter_sphaeroides_2.4.1_JZ|length 54|copies 1
ACGGCGATGACCTTGCCCTTCACGACCGACCCCTCCTGGGGGGTGTCGATCTGG
>1811506|reference Rhodobacter_sphaeroides_2.4.1_JZ|length 48|copies 1
ACGGCGCAGGGGTCGAGACCGAGGTCGAGGACATCTCCGGCACCGAGG
>1811506|reference Rhodobacter_sphaeroides_2.4.1_JZ|length 41|copies 1
ACGGCGCCACCGTCTGCATCCAGACCGGCACCACGACCGAG
>1811506|reference Rhodobacter_sphaeroides_2.4.1_JZ|length 41|copies 2
ACGGCGCCATCTTCCAGATGCTGAGCCACGGTTTCATCTCG
>1811506|reference Rhodobacter_sphaeroides_2.4.1_JZ|length 28|copies 1
ACGGCGCCCCCCGATCGGATCCGGGCAG
>1811506|reference Rhodobacter_sphaeroides_2.4.1_JZ|length 36|copies 2
ACGGCGCCGGTGCCCTTCGAGGGATCGGCATAGTCG
>1811506|reference Rhodobacter_sphaeroides_2.4.1_JZ|length 32|copies 1
ACGGCGCGCGCTGGTTCGACGAGAACTGGCAG
>1811506|reference Rhodobacter_sphaeroides_2.4.1_JZ|length 23|copies 1
ACGGCGCTCGCCTATGACACCGG
>1811506|reference Rhodobacter_sphaeroides_2.4.1_JZ|length 39|copies 1
ACGGCGGACTTGGAGATCCCCATCTTCCGGGCCGCATCG
>1811506|reference Rhodobacter_sphaeroides_2.4.1_JZ|length 49|copies 1
ACGGCGGCGCGCTCTTTTCGGTCGCGACCCCCATCCTCGACGGAGAGCG
>1811506|reference Rhodobacter_sphaeroides_2.4.1_JZ|length 55|copies 1
ACGGCGGCTGGATGTCAGGCTGAAAACCTGTTCCAAACAACGCATTCGCGTTCCG
>1811506|reference Rhodobacter_sphaeroides_2.4.1_JZ|length 10|copies 1
ACGGCGGGAG
>1811506|reference Rhodobacter_sphaeroides_2.4.1_JZ|length 45|copies 1
ACGGCGGTGCAGGTTGCGCCGTCGAACGGGCCGTCGGACTGGCAG
>1811506|reference Rhodobacter_sphaeroides_2.4.1_JZ|length 32|copies 1
ACGGCGTGCTGATCGCACGGCTCCGCATCATC
>1811506|reference Rhodobacter_sphaeroides_2.4.1_JZ|length 43|copies 1
ACGGCTACAACTACGAGGACTCGATCCTGATCTCCGAGCGGAT
>1811506|reference Rhodobacter_sphaeroides_2.4.1_JZ|length 40|copies 1
ACGGCTCCTCGGTGATCGACCAGTTCGGCGGCACCGTCCG
>1811506|reference Rhodobacter_sphaeroides_2.4.1_JZ|length 56|copies 1
ACGGCTCGAGAATCGGGAGGGCTGGGGGCGGAAATCGGCCGAGAATCTCTTCGCGG
>1811506|reference Rhodobacter_sphaeroides_2.4.1_JZ|length 34|copies 1
ACGGCTTCGGCCTCGTCCACGCCGCTTGCGTAGC
>1811506|reference Rhodobacter_sphaeroides_2.4.1_JZ|length 41|copies 3
ACGGCTTCGGGCACCGCGTCTCCGAAGGCCGCCGCCAGAAG
>1811506|reference Rhodobacter_sphaeroides_2.4.1_JZ|length 42|copies 1
ACGGCTTCGGTGCGGCGGCGGCTTACGTCGGCATTCAGCATC
>1811506|reference Rhodobacter_sphaeroides_2.4.1_JZ|length 42|copies 1
ACGGCTTTCCGGGCATGGTGACCTATGCGGTCAAGTCCAACC
>1811506|reference Rhodobacter_sphaeroides_2.4.1_JZ|length 43|copies 1
ACGGGAATGCGCTTCTGAGCGATCTGCCGATGGGCACCTCGAA
>1811506|reference Rhodobacter_sphaeroides_2.4.1_JZ|length 44|copies 1
ACGGGAGTGGTGCTGCGCAAGTTCGATGAACGCGGGACGCGGAT
>1811506|reference Rhodobacter_sphaeroides_2.4.1_JZ|length 36|copies 1
ACGGGATCATCGAGAGCGACCCGAGCCACGAGATCG
>1811506|reference Rhodobacter_sphaeroides_2.4.1_JZ|length 40|copies 1
ACGGGATGCCCGAGAAGATGGAGGACTTCGCGCAGCACCG
>1811506|reference Rhodobacter_sphaeroides_2.4.1_JZ|length 45|copies 1
ACGGGCACCACACCTCGGAGTCGCTCTATGTCTCGTCGGGCTTCC
>1811506|reference Rhodobacter_sphaeroides_2.4.1_JZ|length 43|copies 1
ACGGGCAGGCCGATGTCATCGAACGGCTGGAGCCTGAGCAGGT
>1811506|reference Rhodobacter_sphaeroides_2.4.1_JZ|length 43|copies 1
ACGGGCAGTTCGACCCCGAGGTCGCCGCGCGCCACCATGATCC
>1811506|reference Rhodobacter_sphaeroides_2.4.1_JZ|length 49|copies 1
ACGGGCCGAACTATCCCAACATGTGAGCCTCTGACAATCGCGCGAGCGG
>1811506|reference Rhodobacter_sphaeroides_2.4.1_JZ|length 54|copies 1
ACGGGCCTTCCGCGATCCGTCCTATACGCTGATCTTCGTGGGCTTCTTCTCCTG
>1811506|reference Rhodobacter_sphaeroides_2.4.1_JZ|length 43|copies 1
ACGGGCGCCGCTTGCGCGGGCGCGGGGGGCGCGGCATGAGGGG
>1811506|reference Rhodobacter_sphaeroides_2.4.1_JZ|length 26|copies 1
ACGGGCGCGCGCGCTGGCGCAGGACC
>1811506|reference Rhodobacter_sphaeroides_2.4.1_JZ|length 8|copies 1
ACGGGCGG
>1811506|reference Rhodobacter_sphaeroides_2.4.1_JZ|length 43|copies 1
ACGGGCGGCGCGAACCGCGTCGGCAACTGGGTGATGGGCCCCG
>1811506|reference Rhodobacter_sphaeroides_2.4.1_JZ|length 43|copies 1
ACGGGCTCGATCTCGGCCGTCAGATGCTCGGTGATGATCTTGC
>1811506|reference Rhodobacter_sphaeroides_2.4.1_JZ|length 29|copies 1
ACGGGCTCGTTGCCGCGGAAGCTGAAGGA
>1811506|reference Rhodobacter_sphaeroides_2.4.1_JZ|length 56|copies 1
ACGGGCTGATATGACCCCCACCTCCCTTCTTCATTCTGGCAGAAATATCCCGGGGG
>1811506|reference Rhodobacter_sphaeroides_2.4.1_JZ|length 39|copies 1
ACGGGCTGCGCTTCGAGGAGACCTGCCTCGTCCTCGACG
>1811506|reference Rhodobacter_sphaeroides_2.4.1_JZ|length 37|copies 1
ACGGGCTGGCCGCGCCGCAGATCGGCGTGATGCTGCG
>1811506|reference Rhodobacter_sphaeroides_2.4.1_JZ|length 44|copies 1
ACGGGGATCTCTTCGTCTACCGCCCGCTGGCCTTCGTGGCCGAG
>1811506|reference Rhodobacter_sphaeroides_2.4.1_JZ|length 26|copies 1
ACGGGGCAGATGAATTATCGCGACGA
>1811506|reference Rhodobacter_sphaeroides_2.4.1_JZ|length 48|copies 1
ACGGGGCGCGGCACCCAGAAATCCTACGCCACGCCGGAGGCCTTCGAG
>1811506|reference Rhodobacter_sphaeroides_2.4.1_JZ|length 53|copies 2
ACGGGGGCAGCCGCAAGCGGCGGCCGAGGCGATCTCCGATCGCCCCCGGAAGA
>1811506|reference Rhodobacter_sphaeroides_2.4.1_JZ|length 50|copies 1
ACGGGGGCGGGCAAGTCGATCCTGCTCGACTCGCTGGGCTTCGTGCTGGG
>1811506|reference Rhodobacter_sphaeroides_2.4.1_JZ|length 52|copies 1
ACGGTCGAGGTGGTCGAGATGGTGCTCTCGGGCCTCGTGAACAAGCGGATCG
>1811506|reference Rhodobacter_sphaeroides_2.4.1_JZ|length 35|copies 4
ACGGTCGCGCAGATGCGCCGATCGCTCGCCGAGAT
>1811506|reference Rhodobacter_sphaeroides_2.4.1_JZ|length 42|copies 1
ACGGTGAATTTCTCGCCCGACTGCAGCGCGAGGATGTCGCGA
>1811506|reference Rhodobacter_sphaeroides_2.4.1_JZ|length 42|copies 1
ACGGTGAGGAAGGTCCGCCAGCTGCCCGAGGCGCGGTGGAGA
>1811506|reference Rhodobacter_sphaeroides_2.4.1_JZ|length 54|copies 2
ACGGTGAGGCTGGTTTCCTTGCCGTCCTTCTTCGCGGCCCAGGTGACGGTTGCC
>1811506|reference Rhodobacter_sphaeroides_2.4.1_JZ|length 48|copies 2
ACGGTGCAGGGTGAGCAGGTCCCCGTTGTGACTGAACGAGAAAGGGCG
>1811506|reference Rhodobacter_sphaeroides_2.4.1_JZ|length 41|copies 1
ACGGTGCGCAGCCGCACACCGTCGCCGGTGCGGATCCAGTC
>1811506|reference Rhodobacter_sphaeroides_2.4.1_JZ|length 47|copies 1
ACGGTGCGGATGTCGAGCTCGCGGCTCACGATCATGGCGGGCACGAG
>1811506|reference Rhodobacter_sphaeroides_2.4.1_JZ|length 39|copies 2
ACGGTGGACTGGCCCCAGTCGCCCTGCAGCACGCCGCAG
>1811506|reference Rhodobacter_sphaeroides_2.4.1_JZ|length 39|copies 1
ACGGTGTCATCATCGAGGCCTTCGGGCTCAAGAAAGACC
>1811506|reference Rhodobacter_sphaeroides_2.4.1_JZ|length 40|copies 1
ACGGTGTTGCCGTCCTGGTCGATCATCTCGGCATCGGCCG
>1811506|reference Rhodobacter_sphaeroides_2.4.1_JZ|length 27|copies 1
ACGTAATAATCGCGCAGGGCCCCTTCG
>1811506|reference Rhodobacter_sphaeroides_2.4.1_JZ|length 32|copies 1
ACGTAATCGCGCGGCTCGATGCTCTTGAACCG
>1811506|reference Rhodobacter_sphaeroides_2.4.1_JZ|length 55|copies 1
ACGTAGGCGGATCGGAAAGTCAGAGGTGAAATCCCAGGGCTCAACCCTGGAACTG
>1811506|reference Rhodobacter_sphaeroides_2.4.1_JZ|length 45|copies 1
ACGTCAACATCCGCCAGACCGAGAAGCAGCTCGAAGAGAGCCGCA
>1811506|reference Rhodobacter_sphaeroides_2.4.1_JZ|length 38|copies 1
ACGTCACGCGCATGAAGCTGCTGGGCGCCACGGTGGTG
>1811506|reference Rhodobacter_sphaeroides_2.4.1_JZ|length 46|copies 1
ACGTCAGCCATGAGCTGGCTCCTTCAACTCGGGAATGGGGGCGAGG
>1811506|reference Rhodobacter_sphaeroides_2.4.1_JZ|length 49|copies 1
ACGTCATCGACCCGGCCCGTGACCCAGTAATAGCCGTCCGCATCGCGGC
>1811506|reference Rhodobacter_sphaeroides_2.4.1_JZ|length 10|copies 1
ACGTCCGAAG
>1811506|reference Rhodobacter_sphaeroides_2.4.1_JZ|length 42|copies 1
ACGTCCGCCCACCGCTGCGACAGCCTGTCTTTCATCCCGTCT
>1811506|reference Rhodobacter_sphaeroides_2.4.1_JZ|length 44|copies 1
ACGTCCGGACCGCCGCGGGGCTCGGGCTGCTGCCTGTGACGCCG
>1811506|reference Rhodobacter_sphaeroides_2.4.1_JZ|length 45|copies 1
ACGTCCGGTCAGGCACCGGCAGAGGTGCGACTTGTCCCCAAACCT
>1811506|reference Rhodobacter_sphaeroides_2.4.1_JZ|length 40|copies 1
ACGTCCTCGCGCGCGAGCTGCGCCAGCGCCCGGGCGCAGG
>1811506|reference Rhodobacter_sphaeroides_2.4.1_JZ|length 50|copies 1
ACGTCGAAATGGTGCCGCCCCGGCTCCACATGCCAGGGGCAGGACCAGGC
>1811506|reference Rhodobacter_sphaeroides_2.4.1_JZ|length 48|copies 1
ACGTCGAACGCTGCGGGCCCCACAGGCGGGACTGGTGGTCGAGGTACC
>1811506|reference Rhodobacter_sphaeroides_2.4.1_JZ|length 42|copies 1
ACGTCGAACTTGCCATCGTAGAAGGCATTCATCCGCTCGTCG
>1811506|reference Rhodobacter_sphaeroides_2.4.1_JZ|length 46|copies 1
ACGTCGACACGTTCGGCGACATTGTCCGCGAGTTCCAGGAGACCAT
>1811506|reference Rhodobacter_sphaeroides_2.4.1_JZ|length 49|copies 1
ACGTCGAGCTTGGTGAGCGCGATGCCCGAAACGCCCGAGGTGGCGCAGG
>1811506|reference Rhodobacter_sphaeroides_2.4.1_JZ|length 35|copies 1
ACGTCGATGTCGCGCAGGCTGATCGCGCCCGACAG
>1811506|reference Rhodobacter_sphaeroides_2.4.1_JZ|length 41|copies 1
ACGTCGCTGCCGGACGGAACGGAACGTGCGTCGCCGGAACG
>1811506|reference Rhodobacter_sphaeroides_2.4.1_JZ|length 45|copies 1
ACGTCGGAAGTGACCGAGACGCCGGACACCTGGCTTTCGCTCTGG
>1811506|reference Rhodobacter_sphaeroides_2.4.1_JZ|length 37|copies 1
ACGTCGGGATCGTCGAAGGGCGCGAGGAAATGCGCCT
>1811506|reference Rhodobacter_sphaeroides_2.4.1_JZ|length 38|copies 1
ACGTCGTCCTTATCGTCCATCTGATCCTCGCGCTTCTG
>1811506|reference Rhodobacter_sphaeroides_2.4.1_JZ|length 50|copies 1
ACGTCGTTTACCGTCGGGATGACGGGAACATCGGCTGGATCGACCCGCGC
>1811506|reference Rhodobacter_sphaeroides_2.4.1_JZ|length 43|copies 1
ACGTCTCCAGCATGTCCCGGATCATCCGGTCGAGCGCCAGCAC
>1811506|reference Rhodobacter_sphaeroides_2.4.1_JZ|length 44|copies 1
ACGTCTTCGACTGCCATGTGAACCGTGCGCCCATCGGCGGCACG
>1811506|reference Rhodobacter_sphaeroides_2.4.1_JZ|length 50|copies 1
ACGTGAGCGCGCCGCAGGAGCCGCTCTCCGAAGGAGGCAGAAGCATGTTC
>1811506|reference Rhodobacter_sphaeroides_2.4.1_JZ|length 41|copies 1
ACGTGCACGGCGGGCAGGAGGCCACGATCCTCGGCCTCTAC
>1811506|reference Rhodobacter_sphaeroides_2.4.1_JZ|length 45|copies 1
ACGTGCTTCTGCTCGAGGGGCCCATCGGTGCGGGCAAGACCCATC
>1811506|reference Rhodobacter_sphaeroides_2.4.1_JZ|length 56|copies 1
ACGTGGATTGGCTTCGGCATTTTCTAGCCTTGTACGATCCGATCGAACGTAGGATT
>1811506|reference Rhodobacter_sphaeroides_2.4.1_JZ|length 53|copies 1
ACGTGGATTTCCACCCCGAGGAACTGCGCCCCGAGGATTTCGTGTTCGAAGGC
>1811506|reference Rhodobacter_sphaeroides_2.4.1_JZ|length 28|copies 1
ACGTGGCCACGCCCGATGTGCAGGGCTT
>1811506|reference Rhodobacter_sphaeroides_2.4.1_JZ|length 49|copies 1
ACGTGGCGGGGCGCATGGTGGCCTCGGTCCGCCGGGTGTTCGACAGCGG
>1811506|reference Rhodobacter_sphaeroides_2.4.1_JZ|length 25|copies 1
ACGTGGGCCAGGGGGGCCTCGTCGT
>1811506|reference Rhodobacter_sphaeroides_2.4.1_JZ|length 42|copies 1
ACGTGTCGAGCGCCTTCGACAGCTCGGGCGCGGGGTCGAGCA
>1811506|reference Rhodobacter_sphaeroides_2.4.1_JZ|length 40|copies 1
ACGTGTCGCTCGATGTGGCGGCGGGGCAGGTGGCCTGCCT
>1811506|reference Rhodobacter_sphaeroides_2.4.1_JZ|length 45|copies 1
ACGTTCGACATCTGGGTGACCGCGACGAGCTTCGTCTTCGGGCCG
>1811506|reference Rhodobacter_sphaeroides_2.4.1_JZ|length 47|copies 1
ACGTTGAACGGCAGGTCCTTCCATTTCTTCTTCGGATCGAAGCCGTA
>1811506|reference Rhodobacter_sphaeroides_2.4.1_JZ|length 11|copies 1
ACGTTGAGGCT
>1811506|reference Rhodobacter_sphaeroides_2.4.1_JZ|length 43|copies 1
ACGTTGCTCGTGACCCAGGTGTTGTCCATGGCGTCCCAGGGCA
>1811506|reference Rhodobacter_sphaeroides_2.4.1_JZ|length 52|copies 1
ACGTTGGCCGCGACATGGGCGCGCTCGGCCTTCTGTCCGCACCACCAGGTGG
>1811506|reference Rhodobacter_sphaeroides_2.4.1_JZ|length 42|copies 1
ACTAATGTTCAGCGTCGAGTACCACCAGCCAGTGTTGTGGCG
>1811506|reference Rhodobacter_sphaeroides_2.4.1_JZ|length 39|copies 1
ACTACATAACGAAGCGGAAGCACGAGTCGTGCCAGGGCG
>1811506|reference Rhodobacter_sphaeroides_2.4.1_JZ|length 43|copies 1
ACTACATCGGCGCGGGCACGATCGAATTCCTCTACGAGGACGG
>1811506|reference Rhodobacter_sphaeroides_2.4.1_JZ|length 37|copies 1
ACTACCGCTGGTCCGACCGCTGCTGCTCCCTGAGGAG
>1811506|reference Rhodobacter_sphaeroides_2.4.1_JZ|length 34|copies 1
ACTACGACACCTCGGACCGGCTCTATTTCGAGCC
>1811506|reference Rhodobacter_sphaeroides_2.4.1_JZ|length 52|copies 1
ACTACGGCAGCCATCCCGGGTCGGTCACCGACATGACCTTCTCCTGCCCGAT
>1811506|reference Rhodobacter_sphaeroides_2.4.1_JZ|length 33|copies 1
ACTACTACCAGCCCGAGGCCTATGTGGCGCGCT
>1811506|reference Rhodobacter_sphaeroides_2.4.1_JZ|length 52|copies 2
ACTAGGCTTCGAAATTACTGAACTTCAGGTGCGTTGGAGTAGCATGTCGGGA
>1811506|reference Rhodobacter_sphaeroides_2.4.1_JZ|length 35|copies 1
ACTATCCCGACAGCTGGAAGATGCACTACATGCGG
>1811506|reference Rhodobacter_sphaeroides_2.4.1_JZ|length 33|copies 1
ACTATCTGGCCGAGGCCACGGGCCTTGCCGGCG
>1811506|reference Rhodobacter_sphaeroides_2.4.1_JZ|length 35|copies 1
ACTATGAGAAGCTGCAGGACAGCGTTGGCGCGTGG
>1811506|reference Rhodobacter_sphaeroides_2.4.1_JZ|length 47|copies 1
ACTATGCCGAGCTGGTGGCCTCGAAGGAAGGCTGGGCCAACGTGCCT
>1811506|reference Rhodobacter_sphaeroides_2.4.1_JZ|length 48|copies 1
ACTATGCCGAGCTGGTGGCCTCGAAGGAAGGCTGGGCCAACGTGCCTC
>1811506|reference Rhodobacter_sphaeroides_2.4.1_JZ|length 34|copies 1
ACTATGCCGTGGTCGCGCTCGAGCGGATCTTCGC
>1811506|reference Rhodobacter_sphaeroides_2.4.1_JZ|length 14|copies 1
ACTATGTGAAGAAC
>1811506|reference Rhodobacter_sphaeroides_2.4.1_JZ|length 37|copies 1
ACTATGTGTCCTGTTCGCCCTATCGCGTTCCGCTGGC
>1811506|reference Rhodobacter_sphaeroides_2.4.1_JZ|length 38|copies 1
ACTCACGCGGCGGGTCGCGGCCGGCGACCTCACGGAGG
>1811506|reference Rhodobacter_sphaeroides_2.4.1_JZ|length 37|copies 1
ACTCAGATCGGAGGTGTCGATGCGCTGGCTGGTCCGT
>1811506|reference Rhodobacter_sphaeroides_2.4.1_JZ|length 27|copies 1
ACTCCACGCTCTGGCAGGAGAGCATGG
>1811506|reference Rhodobacter_sphaeroides_2.4.1_JZ|length 39|copies 1
ACTCCCGCCAGCCCCGGAGCGACAAGGACAAGGAGCTGA
>1811506|reference Rhodobacter_sphaeroides_2.4.1_JZ|length 44|copies 1
ACTCCCTCGATCGCGCTGGTGAAGGCCGTCGATCTTTCGGCCGT
>1811506|reference Rhodobacter_sphaeroides_2.4.1_JZ|length 35|copies 1
ACTCCCTGCAGGATATAGCCCGCCGCGACGTGATC
>1811506|reference Rhodobacter_sphaeroides_2.4.1_JZ|length 34|copies 1
ACTCCCTTGGTAAGGGAGAGGTCGAGAGTTCAAT
>1811506|reference Rhodobacter_sphaeroides_2.4.1_JZ|length 40|copies 1
ACTCCGCACGGGTGCCGAGATGGACGATCGCCGCCGGCTG
>1811506|reference Rhodobacter_sphaeroides_2.4.1_JZ|length 32|copies 1
ACTCCTGTCTGTTGCCGGAGAAACTTCTACCG
>1811506|reference Rhodobacter_sphaeroides_2.4.1_JZ|length 25|copies 1
ACTCCTGTTCCGCCCTGCCGTGGCG
>1811506|reference Rhodobacter_sphaeroides_2.4.1_JZ|length 52|copies 2
ACTCCTTGCTGACCGATAGCGAACCAGTACCGTGAGGGAAAGGTGAAAAGCA
>1811506|reference Rhodobacter_sphaeroides_2.4.1_JZ|length 39|copies 1
ACTCGAAGTATGTGCTGGCCCTGCCCGAGACCGCGACCG
>1811506|reference Rhodobacter_sphaeroides_2.4.1_JZ|length 42|copies 1
ACTCGAGGGCGAGGCACGCGGGGCCGAGGAATGCAGCTGGGG
>1811506|reference Rhodobacter_sphaeroides_2.4.1_JZ|length 40|copies 1
ACTCGATCAAGAACGCGACCTCGATCCTCGACTACATCTT
>1811506|reference Rhodobacter_sphaeroides_2.4.1_JZ|length 41|copies 1
ACTCGATCTATGCCATGAACCGGATCATCGCCGCGGTTCAG
>1811506|reference Rhodobacter_sphaeroides_2.4.1_JZ|length 30|copies 1
ACTCGATGCCATGCTGCGCTTAATAGATGC
>1811506|reference Rhodobacter_sphaeroides_2.4.1_JZ|length 45|copies 1
ACTCGCCAAATCCATGGGCGAGAAGGGCAAATACGTCGCCACCGT
>1811506|reference Rhodobacter_sphaeroides_2.4.1_JZ|length 41|copies 1
ACTCGCCCACCATTTCGGCTGGTCCGACGAGGATATCGCCT
>1811506|reference Rhodobacter_sphaeroides_2.4.1_JZ|length 39|copies 1
ACTCGCCCTGGCTGTCGTCGCCGCGCAGGATGCAGGAGG
>1811506|reference Rhodobacter_sphaeroides_2.4.1_JZ|length 28|copies 1
ACTCGCGCACCCGATCGGGCGAGCAGGA
>1811506|reference Rhodobacter_sphaeroides_2.4.1_JZ|length 38|copies 1
ACTCGCGCGACACCTGGAATGCCCGGCAGGCGAAGACG
>1811506|reference Rhodobacter_sphaeroides_2.4.1_JZ|length 29|copies 2
ACTCGGAGGCGCCGATCGGGTCGAGACCC
>1811506|reference Rhodobacter_sphaeroides_2.4.1_JZ|length 30|copies 2
ACTCGGAGGCGCCGATCGGGTCGAGACCCG
>1811506|reference Rhodobacter_sphaeroides_2.4.1_JZ|length 53|copies 1
ACTCGGCCTTCGACCGGAACGTGCCGCTCGCGCTGGTCGATGGTGCGGCCCCG
>1811506|reference Rhodobacter_sphaeroides_2.4.1_JZ|length 39|copies 1
ACTCGGCCTTCGTGATGCCGAAATGCGTGGTCGTCGATC
>1811506|reference Rhodobacter_sphaeroides_2.4.1_JZ|length 45|copies 1
ACTCGGCGACCTCGGTTGCGCGCAGGGGATACTTGATCAGAAGCG
>1811506|reference Rhodobacter_sphaeroides_2.4.1_JZ|length 44|copies 1
ACTCGGCGTAGCGCGAGAGCCGCTCACCCCGGGGCATCAGATCC
>1811506|reference Rhodobacter_sphaeroides_2.4.1_JZ|length 30|copies 1
ACTCGGGCTACTCCGTGTTCGCCGGCGTGG
>1811506|reference Rhodobacter_sphaeroides_2.4.1_JZ|length 55|copies 1
ACTCGGTGGCCGCGGTGAAGGCGAGGGTTCGCGCCTCGCCGGTGAGGGCGGCGAG
>1811506|reference Rhodobacter_sphaeroides_2.4.1_JZ|length 37|copies 1
ACTCGTATTCGAAGTCGGCGACCGCGCGCAGGCCGCG
>1811506|reference Rhodobacter_sphaeroides_2.4.1_JZ|length 9|copies 1
ACTCGTCCA
>1811506|reference Rhodobacter_sphaeroides_2.4.1_JZ|length 42|copies 2
ACTCGTGAGCATGGGGCTCAGCTACCGCAGCCTGTTCCTCCT
>1811506|reference Rhodobacter_sphaeroides_2.4.1_JZ|length 35|copies 1
ACTCGTGGCTCAGCTCGTAGCCGATGTTGAAGATC
>1811506|reference Rhodobacter_sphaeroides_2.4.1_JZ|length 29|copies 2
ACTCTCGCCCCTCGATCGGCTCTGGACGG
>1811506|reference Rhodobacter_sphaeroides_2.4.1_JZ|length 36|copies 2
ACTCTCGCCCCTCGATCGGCTCTGGACGGCGGCGCC
>1811506|reference Rhodobacter_sphaeroides_2.4.1_JZ|length 32|copies 1
ACTCTGCCCAAATATCCGCGGGGGTCCGGGGG
>1811506|reference Rhodobacter_sphaeroides_2.4.1_JZ|length 40|copies 2
ACTCTGCCCAAATATCCGCGGGGGTCCGGGGGCCGCCAGC
>1811506|reference Rhodobacter_sphaeroides_2.4.1_JZ|length 38|copies 1
ACTCTGGCGGATGTGCTGAACCGGGGCGAGATCCACGA
>1811506|reference Rhodobacter_sphaeroides_2.4.1_JZ|length 45|copies 1
ACTCTTACGGTGGCGCGCGGCGAGGAGGTCCGGTGGTCCTCCGCA
>1811506|reference Rhodobacter_sphaeroides_2.4.1_JZ|length 42|copies 2
ACTGAAAAGCGCCGCGGCTCGGGGCCGGCGGCGCTTCAGCCT
>1811506|reference Rhodobacter_sphaeroides_2.4.1_JZ|length 37|copies 1
ACTGAAGCTGACCGAGCGCTAGATCCCCCATGCGACG
>1811506|reference Rhodobacter_sphaeroides_2.4.1_JZ|length 53|copies 4
ACTGAAGGTCATCAGGCGGCGGGTCTTCGTTCAATCTGGTTAAAACAGAGGTA
>1811506|reference Rhodobacter_sphaeroides_2.4.1_JZ|length 47|copies 1
ACTGACCCGCCGCGCCGCCGAGGGCGGCAACCTGCTCGAAGCCGCGG
>1811506|reference Rhodobacter_sphaeroides_2.4.1_JZ|length 46|copies 1
ACTGAGACACGGCCCAGACTCCTACGGGAGGCAGCAGTGGGGAATC
>1811506|reference Rhodobacter_sphaeroides_2.4.1_JZ|length 42|copies 1
ACTGATCGTGGTCGATCCGCGGCGCATCGATCTGGTGAAGAG
>1811506|reference Rhodobacter_sphaeroides_2.4.1_JZ|length 33|copies 1
ACTGCAAGGACGGCAACTGCGCGTCCTGCCTCA
>1811506|reference Rhodobacter_sphaeroides_2.4.1_JZ|length 39|copies 1
ACTGCAAGGACGGCAACTGCGCGTCCTGCCTCATCGAAG
>1811506|reference Rhodobacter_sphaeroides_2.4.1_JZ|length 42|copies 1
ACTGCACGATGGAGGGGCTCGAGCCGATGCAGGTCCGCATCG
>1811506|reference Rhodobacter_sphaeroides_2.4.1_JZ|length 43|copies 1
ACTGCAGTCGGGGGATGTCGCGGCCAGTATTTCACATCATCCG
>1811506|reference Rhodobacter_sphaeroides_2.4.1_JZ|length 40|copies 1
ACTGCCAGACGACCAGCGTCTGCCAGCCGAGCGCCTCGAG
>1811506|reference Rhodobacter_sphaeroides_2.4.1_JZ|length 37|copies 1
ACTGCCCTATTCACGAGCTCGAGGTCTGCCAAGGACG
>1811506|reference Rhodobacter_sphaeroides_2.4.1_JZ|length 50|copies 1
ACTGCCGCTGCATGATCTGCATGTCCGCCTCGGCGGCCGGTTGGTGCCCT
>1811506|reference Rhodobacter_sphaeroides_2.4.1_JZ|length 45|copies 1
ACTGCGGCGCCTGCGGCTATCCCGGCTGCCGGGGCCTCGCCGAGG
>1811506|reference Rhodobacter_sphaeroides_2.4.1_JZ|length 41|copies 1
ACTGCGTGATCGCCCACGGGGCGATCCTGCGCATCCGGGCC
>1811506|reference Rhodobacter_sphaeroides_2.4.1_JZ|length 59|copies 2
ACTGCGTGGCAGGCGCCGCAGCCTTCCCGGAAGAAGATCGCTTGTCCCTCGCCCTCGGG
>1811506|reference Rhodobacter_sphaeroides_2.4.1_JZ|length 43|copies 1
ACTGCTCGAAGTTCTGATCGGCAAGGTGCCCACCGGCACGAGG
>1811506|reference Rhodobacter_sphaeroides_2.4.1_JZ|length 36|copies 1
ACTGCTCGTTGAAGTAGTAGTTGCCCTCATAGACCA
>1811506|reference Rhodobacter_sphaeroides_2.4.1_JZ|length 36|copies 1
ACTGCTGCGAGGTCGAGACGCCGCGGGCGAGCAGAT
>1811506|reference Rhodobacter_sphaeroides_2.4.1_JZ|length 50|copies 1
ACTGGAAGACGGCGTTCGGATTGTCGAGGCTGTCCGATCCTTCGAAAGCC
>1811506|reference Rhodobacter_sphaeroides_2.4.1_JZ|length 45|copies 2
ACTGGAAGCCGCAGCATGAATTTCCGCACCGGGCAGCCGTCTGAC
>1811506|reference Rhodobacter_sphaeroides_2.4.1_JZ|length 42|copies 1
ACTGGACCGAGGCCACGTCCTCGGCGGGCACGCTGTCGGTGT
>1811506|reference Rhodobacter_sphaeroides_2.4.1_JZ|length 41|copies 1
ACTGGATCCGCATCAAGGATGGCCGGATCGAGAACTACCAG
>1811506|reference Rhodobacter_sphaeroides_2.4.1_JZ|length 40|copies 1
ACTGGATCCGCGTCTCGAACACCCGGTCGATCACCGAGGC
>1811506|reference Rhodobacter_sphaeroides_2.4.1_JZ|length 51|copies 1
ACTGGATCCTGACCGAGGTCACCGCCCGGCCCACCCTCGGCTGGTCGCCCA
>1811506|reference Rhodobacter_sphaeroides_2.4.1_JZ|length 49|copies 1
ACTGGATCTTCTCCTTCCTGCGCATGGGCACCTCGGGGCTGGCCGCACA
>1811506|reference Rhodobacter_sphaeroides_2.4.1_JZ|length 36|copies 3
ACTGGCCGTTGGTCATGGCCAGCACGATGTCGAAGA
>1811506|reference Rhodobacter_sphaeroides_2.4.1_JZ|length 39|copies 1
ACTGGCTCCGGGCGCGCGATGCGGCCGAGGCGCAGGGGC
>1811506|reference Rhodobacter_sphaeroides_2.4.1_JZ|length 38|copies 1
ACTGGCTGATGGACGAGGACACCGGCATCATGGACGAG
>1811506|reference Rhodobacter_sphaeroides_2.4.1_JZ|length 43|copies 1
ACTGGGAGCGGGTGCAGGAGATCTGCCGGAAATACGACATCCT
>1811506|reference Rhodobacter_sphaeroides_2.4.1_JZ|length 46|copies 1
ACTGGGCACCTGATCAGATAAGGACGCGCCTGCGTAGCGCGCCGGG
>1811506|reference Rhodobacter_sphaeroides_2.4.1_JZ|length 51|copies 1
ACTGGGTGGCGATGGCCATCTTGCGGATGCCCGAGTTCATCGCGTTCGACA
>1811506|reference Rhodobacter_sphaeroides_2.4.1_JZ|length 44|copies 1
ACTGGTCAATATACTCGGCATTCTGCCCCTGGAGGAAACTCGAG
>1811506|reference Rhodobacter_sphaeroides_2.4.1_JZ|length 38|copies 1
ACTGGTCTCTTCCTCTGTCATGACGGCGCAACGCAGGC
>1811506|reference Rhodobacter_sphaeroides_2.4.1_JZ|length 36|copies 1
ACTGTCAGGATGTCGATCCGGGCGAAGCTCAGCCGC
>1811506|reference Rhodobacter_sphaeroides_2.4.1_JZ|length 29|copies 2
ACTGTGACGTGCTGCAGGCCGACGGCGGC
>1811506|reference Rhodobacter_sphaeroides_2.4.1_JZ|length 45|copies 1
ACTGTGCCACCGCGTCGTCGGTCATCACCTGCAGGGGTTCGTAGG
>1811506|reference Rhodobacter_sphaeroides_2.4.1_JZ|length 44|copies 1
ACTGTGCCCTGCTGCCCAGGGACGGCGCGCGCGGATGTGCTACA
>1811506|reference Rhodobacter_sphaeroides_2.4.1_JZ|length 30|copies 1
ACTGTGGATCCGGCTCGGGCCGGTGGCCTC
>1811506|reference Rhodobacter_sphaeroides_2.4.1_JZ|length 44|copies 1
ACTGTGTCGTTTAAGGTGGGATGCTCGATGGAGAGGAGCGAATT
>1811506|reference Rhodobacter_sphaeroides_2.4.1_JZ|length 50|copies 1
ACTGTTCGCCGAAGGCGGCCCGGACCGCGCCGTGATCGGGGTGGACGAGC
>1811506|reference Rhodobacter_sphaeroides_2.4.1_JZ|length 55|copies 1
ACTTACACCGACAATCTTGACGGGATCTTCGGTCATGTCATTGCGGCAACAGGGG
>1811506|reference Rhodobacter_sphaeroides_2.4.1_JZ|length 42|copies 1
ACTTACCTGCTGACCTCGAACCTCGGCTGGCTGAACTCGCTG
>1811506|reference Rhodobacter_sphaeroides_2.4.1_JZ|length 54|copies 2
ACTTACGGGCGGACGGGGTGTTCCGCGGCCGGTGGACCGAGGTGCCGCCCGACG
>1811506|reference Rhodobacter_sphaeroides_2.4.1_JZ|length 43|copies 1
ACTTATGCGGCCGAGGTCCGGGCCCGGCGCTTCCCCGCACCCG
>1811506|reference Rhodobacter_sphaeroides_2.4.1_JZ|length 39|copies 1
ACTTCAAAAAGATCAACTTCTTTAAGCAGTCGGTCGCCG
>1811506|reference Rhodobacter_sphaeroides_2.4.1_JZ|length 42|copies 1
ACTTCATCGACATGGAAGAGCGCAAGAACAACGCCGCCGTCG
>1811506|reference Rhodobacter_sphaeroides_2.4.1_JZ|length 40|copies 1
ACTTCATTTCGTCAGGATCAGTTTGCCGGCGCGGGTGATG
>1811506|reference Rhodobacter_sphaeroides_2.4.1_JZ|length 47|copies 1
ACTTCCAGCGTCACATTCCCATGCGACCAAAGGCCAAAGCCTCGTGG
>1811506|reference Rhodobacter_sphaeroides_2.4.1_JZ|length 39|copies 2
ACTTCCCGCCACATCAGGCCTTCCATGATGCCCGAGACC
>1811506|reference Rhodobacter_sphaeroides_2.4.1_JZ|length 61|copies 2
ACTTCCGCCGCGAAGGGGCCAAAGGTCCGCCGATGAGACCCGATCCCGCCCCCGACCTGCC
>1811506|reference Rhodobacter_sphaeroides_2.4.1_JZ|length 41|copies 1
ACTTCCGGCGCACGAAGGTGCTCGAGGCGCTGATGGAGATG
>1811506|reference Rhodobacter_sphaeroides_2.4.1_JZ|length 36|copies 1
ACTTCCTCAAGAGCTTCGTCAAGCTGCTGCTCGTCG
>1811506|reference Rhodobacter_sphaeroides_2.4.1_JZ|length 38|copies 3
ACTTCCTCGCGCACGCGTCCCGTCTCGCCGATGATCCA
>1811506|reference Rhodobacter_sphaeroides_2.4.1_JZ|length 45|copies 1
ACTTCCTGCAGCAGGCGGGGGTGAAGGCCATCTTCGGCCCCGGTA
>1811506|reference Rhodobacter_sphaeroides_2.4.1_JZ|length 32|copies 1
ACTTCGACATCTTCTTCGTGCCGTCCCGGAGG
>1811506|reference Rhodobacter_sphaeroides_2.4.1_JZ|length 31|copies 1
ACTTCGACCGGGGCACCGCGGCGATCAACCT
>1811506|reference Rhodobacter_sphaeroides_2.4.1_JZ|length 44|copies 1
ACTTCGACCGGGGCACCGCGGCGATCAACCTGCGGACCGGGCAG
>1811506|reference Rhodobacter_sphaeroides_2.4.1_JZ|length 41|copies 1
ACTTCGATTCGCCCGAGTTGATGAACTGGTCGAACATGATC
>1811506|reference Rhodobacter_sphaeroides_2.4.1_JZ|length 30|copies 1
ACTTCGCACAGCACCTGATCGCCCACCGGG
>1811506|reference Rhodobacter_sphaeroides_2.4.1_JZ|length 48|copies 1
ACTTCGCCCAGCCGCCGGAGCAGCTGGTCGCCCGCGTCATGGCCGAGC
>1811506|reference Rhodobacter_sphaeroides_2.4.1_JZ|length 44|copies 2
ACTTCGCCGACGCGCGGGGCGACGAGGTGGGCTTCCACCTCTGG
>1811506|reference Rhodobacter_sphaeroides_2.4.1_JZ|length 57|copies 1
ACTTCGCCTTCACCTCGAAATCGGGGCCGTTGTAGACCTCCATGATCCTGTCGCCCG
>1811506|reference Rhodobacter_sphaeroides_2.4.1_JZ|length 36|copies 1
ACTTCGCTCACGCTTTGCAGCGCACCGGCCCGGATC
>1811506|reference Rhodobacter_sphaeroides_2.4.1_JZ|length 38|copies 1
ACTTCGGCACGGCGAAGGCGCTGTCGCGGCCGTCGAAC
>1811506|reference Rhodobacter_sphaeroides_2.4.1_JZ|length 36|copies 1
ACTTCGGCATGGCCCGCCCCGAGGGCTATCGCAAAG
>1811506|reference Rhodobacter_sphaeroides_2.4.1_JZ|length 44|copies 2
ACTTCGGCGCAGGCCCTGCTCGACCACTATCTGACCGCGCCGGT
>1811506|reference Rhodobacter_sphaeroides_2.4.1_JZ|length 42|copies 1
ACTTCGGCGCCGGCGAGATCGTTCAGCAGGCCATCGGTCTTC
>1811506|reference Rhodobacter_sphaeroides_2.4.1_JZ|length 57|copies 1
ACTTCGGCTGGAACTGGATGAGCCCTCCCGCCTCGAGCGCCGGGTGCGGATCGCCCA
>1811506|reference Rhodobacter_sphaeroides_2.4.1_JZ|length 55|copies 1
ACTTCGTCGCACCGTCGGAGGCCGCCTGGCTCTCCCTGTCACCCTCGTTCCGGGG
>1811506|reference Rhodobacter_sphaeroides_2.4.1_JZ|length 40|copies 1
ACTTCTACATTTCGCATCTCGCCAATCAGGTGCGACGAAT
>1811506|reference Rhodobacter_sphaeroides_2.4.1_JZ|length 41|copies 3
ACTTCTCCTTGTTGTAGGCCGACGTCGTATCCTCGATCTGG
>1811506|reference Rhodobacter_sphaeroides_2.4.1_JZ|length 50|copies 1
ACTTGAATTTTTCTAAATCGACCATTGCGCAATTCCTTATAATCTTTCCG
>1811506|reference Rhodobacter_sphaeroides_2.4.1_JZ|length 51|copies 1
ACTTGCACCCCGGCCCGATCTCGGCTAGCCGCGCAGGCTTTCTCCGGGAGG
>1811506|reference Rhodobacter_sphaeroides_2.4.1_JZ|length 41|copies 1
ACTTGCAGCCCTCTTCGGGCACGGTCCAGGCGATATCCACG
>1811506|reference Rhodobacter_sphaeroides_2.4.1_JZ|length 36|copies 1
ACTTGCCGGACTGGTTCGGCGCGGCCCCGTGGGTGA
>1811506|reference Rhodobacter_sphaeroides_2.4.1_JZ|length 41|copies 1
ACTTGCGATGCACGGTCGGCAGGCCGCGGCGCAGGTCGTCA
>1811506|reference Rhodobacter_sphaeroides_2.4.1_JZ|length 40|copies 1
ACTTGCGCTGTTTCCAGAAGCGACGACGATTGGCGCCCTC
>1811506|reference Rhodobacter_sphaeroides_2.4.1_JZ|length 44|copies 1
ACTTGCGGCTGACCGAGGTCCAGCAGCCGAAGATCACGTCGACA
>1811506|reference Rhodobacter_sphaeroides_2.4.1_JZ|length 31|copies 1
ACTTGCTTTGCCGCCTGCGCACCGGACGGCG
>1811506|reference Rhodobacter_sphaeroides_2.4.1_JZ|length 45|copies 1
ACTTGGGAAACGGAAAACGCGCGCTGGCCGTGGCGGCATGAGAGG
>1811506|reference Rhodobacter_sphaeroides_2.4.1_JZ|length 48|copies 1
ACTTGGTCACGCGCTCCACCGCCGGACCCGACAGGACGCCGTGGGTGA
>1811506|reference Rhodobacter_sphaeroides_2.4.1_JZ|length 41|copies 2
ACTTGGTCGCCGGCAGAAAGCGCGTGCCCAGTCCTGCGACG
>1811506|reference Rhodobacter_sphaeroides_2.4.1_JZ|length 41|copies 2
ACTTGGTCTCACGAGCAAGCTTAAGCCGGTAGGTGGAGGCG
>1811506|reference Rhodobacter_sphaeroides_2.4.1_JZ|length 39|copies 1
ACTTGGTGGCGTTGGTCGTCGTGTCCCAGTTGATGTGGA
>1811506|reference Rhodobacter_sphaeroides_2.4.1_JZ|length 45|copies 1
ACTTGTGGCCGAGAACGTGGGTCTCATCCACGAGGATGTAGGCCG
>1811506|reference Rhodobacter_sphaeroides_2.4.1_JZ|length 47|copies 1
ACTTTCGATTTCGAGGGTATTGTCAAAAACCTTGATAGCGACGCGAA
>1811506|reference Rhodobacter_sphaeroides_2.4.1_JZ|length 48|copies 2
ACTTTGTTTTTCGAAGCGTTGTTCGTGGCAAAGGTGGCCTGCCGGTGG
>1811506|reference Rhodobacter_sphaeroides_2.4.1_JZ|length 39|copies 1
AGAAAACCTGGTGCTCTCGGCGCGTGACCTCGACGTCGC
>1811506|reference Rhodobacter_sphaeroides_2.4.1_JZ|length 48|copies 1
AGAAAACGCGGGCGACGAACGTGTTCCAGAGGAACTCGTTGAGAAAGA
>1811506|reference Rhodobacter_sphaeroides_2.4.1_JZ|length 46|copies 1
AGAAAGAGGCTTTCGTGCCACGAAATCCACCAGCGCGGAAAGACCG
>1811506|reference Rhodobacter_sphaeroides_2.4.1_JZ|length 45|copies 1
AGAAAGCGGATTCGTTCCACGGGACGCCCGAGCGATAGGCGAGCG
>1811506|reference Rhodobacter_sphaeroides_2.4.1_JZ|length 41|copies 1
AGAAAGGACGATGGAGATGCTTGCGAACCTTCCGATGATCG
>1811506|reference Rhodobacter_sphaeroides_2.4.1_JZ|length 47|copies 1
AGAAATACGCCTAAGCGCGGTGGGCGGTCAGCCCACCCTACCAACCC
>1811506|reference Rhodobacter_sphaeroides_2.4.1_JZ|length 48|copies 1
AGAAATGGCCGAGCTCGACGCCCGACAGGGCGACCGCGCCCGAGCCTG
>1811506|reference Rhodobacter_sphaeroides_2.4.1_JZ|length 39|copies 1
AGAACAGAAGCCCGTTGGCCGCCAGCGCGAAGGCCACCG
>1811506|reference Rhodobacter_sphaeroides_2.4.1_JZ|length 37|copies 1
AGAACCAGCCCCGATACCGCCGCCGCCGCATTATGCG
>1811506|reference Rhodobacter_sphaeroides_2.4.1_JZ|length 51|copies 1
AGAACCGCCCCTGGCACTTCGGGTCGGACGGCTCCTCGCCTCTTCTGCGGG
>1811506|reference Rhodobacter_sphaeroides_2.4.1_JZ|length 49|copies 1
AGAACCGCGATGATCGCATCGAGCAGCGCCACCGGCACCTGACGGATCT
>1811506|reference Rhodobacter_sphaeroides_2.4.1_JZ|length 22|copies 1
AGAACCGGGAATGGGCGGGGCT
>1811506|reference Rhodobacter_sphaeroides_2.4.1_JZ|length 34|copies 1
AGAACCGTCGGCCGCCCGGCATCGAGCGCCACCG
>1811506|reference Rhodobacter_sphaeroides_2.4.1_JZ|length 41|copies 1
AGAACCTGCTGGTCGACGGCGGCGGCACCAACCTCACGGTC
>1811506|reference Rhodobacter_sphaeroides_2.4.1_JZ|length 43|copies 1
AGAACGACCATGATACACGATCCCCGCCCGATGACCGCCGCTC
>1811506|reference Rhodobacter_sphaeroides_2.4.1_JZ|length 43|copies 1
AGAACGACGAGCGGGTGATCGAGGCCTATCTCGGCACCGGCCT
>1811506|reference Rhodobacter_sphaeroides_2.4.1_JZ|length 39|copies 1
AGAACGACTTCAGCGCGGTGTCCGAGCGCCGGAGCCGGG
>1811506|reference Rhodobacter_sphaeroides_2.4.1_JZ|length 39|copies 1
AGAACGATCCCGAGCGTGGAGGCCGCCTCCTGGATCTGC
>1811506|reference Rhodobacter_sphaeroides_2.4.1_JZ|length 59|copies 1
AGAACGCAAAAGCCCCGCTCCAGAGGGGGACCAACTGGATACGGGGCGCGAATGCCGGT
>1811506|reference Rhodobacter_sphaeroides_2.4.1_JZ|length 46|copies 1
AGAACGCCGCCGACCGTCTGGGCGAGGCCATCGCCGAGAGCGGGCT
>1811506|reference Rhodobacter_sphaeroides_2.4.1_JZ|length 38|copies 1
AGAACGCGCACGTCATAGCCCGGCATCGGCAGCGAAGG
>1811506|reference Rhodobacter_sphaeroides_2.4.1_JZ|length 42|copies 1
AGAACGGCGACTGGCAGTCGAACCGCATGTTCGAGGTGGGGC
>1811506|reference Rhodobacter_sphaeroides_2.4.1_JZ|length 45|copies 1
AGAACGGGGCCAATTCGAGCTTCGTGAACCAGATCGTCGATGAGA
>1811506|reference Rhodobacter_sphaeroides_2.4.1_JZ|length 40|copies 1
AGAACGTCGTCCGCCAGCGCCCGAACGCGCGCAAGATCGG
>1811506|reference Rhodobacter_sphaeroides_2.4.1_JZ|length 46|copies 1
AGAACTACGACTGGCTGCGCAAGGCGCTGATGCGCGAGCCGCGGGG
>1811506|reference Rhodobacter_sphaeroides_2.4.1_JZ|length 42|copies 2
AGAACTGGAGCCGCGTGGGAATGCCGAACCTGTCGCGCAGGG
>1811506|reference Rhodobacter_sphaeroides_2.4.1_JZ|length 41|copies 1
AGAACTGGGCGATCCTGCGCGCGCTCTCGGCCGAACTGGGC
>1811506|reference Rhodobacter_sphaeroides_2.4.1_JZ|length 55|copies 1
AGAACTTGGTGGCGTCGGGGGCGCCCTGATCGAGCTTCCAGGCCGCCTGCCGCAG
>1811506|reference Rhodobacter_sphaeroides_2.4.1_JZ|length 40|copies 1
AGAAGAACCTCGGCGAACTGGCGCGTTCCAGCGACCTCAG
>1811506|reference Rhodobacter_sphaeroides_2.4.1_JZ|length 38|copies 1
AGAAGAAGCGGTTGAGCGTGGCATTGTCCACCGCCGGG
>1811506|reference Rhodobacter_sphaeroides_2.4.1_JZ|length 45|copies 1
AGAAGAAGGCGGCAAGCCCCAGCCCCCCGAGGAAGAGCGAGATCG
>1811506|reference Rhodobacter_sphaeroides_2.4.1_JZ|length 44|copies 4
AGAAGAATGGGCGCCTTGAAGGCGCCCGTCACCATACTCGGAGA
>1811506|reference Rhodobacter_sphaeroides_2.4.1_JZ|length 46|copies 1
AGAAGACCGGGATCAGCGCCATGCCGAAGAGGAACATGAAGATCGT
>1811506|reference Rhodobacter_sphaeroides_2.4.1_JZ|length 41|copies 1
AGAAGATCCCGCGCGGCAGGTCGACCGTGTTGAAGGGCTCG
>1811506|reference Rhodobacter_sphaeroides_2.4.1_JZ|length 39|copies 1
AGAAGATCCGCGACTGGAGCGACTACATGACCCGCATCC
>1811506|reference Rhodobacter_sphaeroides_2.4.1_JZ|length 45|copies 1
AGAAGATCGAGCACAACCTTCCGCGGCTCCAGATCGTGGTGGAGG
>1811506|reference Rhodobacter_sphaeroides_2.4.1_JZ|length 43|copies 1
AGAAGATCTCGATCAACAAGGACAACACCACGATCGTGGACGG
>1811506|reference Rhodobacter_sphaeroides_2.4.1_JZ|length 40|copies 1
AGAAGCACTTCGGTCAGGGCGTGCAGGGCAAGGGCGATGG
>1811506|reference Rhodobacter_sphaeroides_2.4.1_JZ|length 38|copies 1
AGAAGCAGGACCAGCAGGAGGCGCATCACAATCCGCCG
>1811506|reference Rhodobacter_sphaeroides_2.4.1_JZ|length 31|copies 1
AGAAGCCCAGCGTCCAGGAATGCACGCGGTG
>1811506|reference Rhodobacter_sphaeroides_2.4.1_JZ|length 41|copies 1
AGAAGCCCCAGATCGCCTGCCGGTCGCCCGCCACGTCGATG
>1811506|reference Rhodobacter_sphaeroides_2.4.1_JZ|length 48|copies 2
AGAAGCCGGTATAATCCACCTCGCCCGCGAAATAGGTGGGCGCGGTCA
>1811506|reference Rhodobacter_sphaeroides_2.4.1_JZ|length 34|copies 1
AGAAGCGACCGTGGCGGAGGTCTGCGATGAACAG
>1811506|reference Rhodobacter_sphaeroides_2.4.1_JZ|length 39|copies 1
AGAAGCGCCGACCGTGTTTCAGAGACTCGCAGAACGACT
>1811506|reference Rhodobacter_sphaeroides_2.4.1_JZ|length 46|copies 1
AGAAGCGCCGACCGTGTTTCAGAGACTCGCAGAACGACTGCCAGAG
>1811506|reference Rhodobacter_sphaeroides_2.4.1_JZ|length 34|copies 1
AGAAGCGCCTCGTGCGAGGTGTAGAAATCCACCG
>1811506|reference Rhodobacter_sphaeroides_2.4.1_JZ|length 46|copies 1
AGAAGCGGAAGCCGTGCGCCTTCAGCTCCTTCGACATGGCGCGGGC
>1811506|reference Rhodobacter_sphaeroides_2.4.1_JZ|length 53|copies 1
AGAAGCGGCCGGGCCCGCTCGGCTGACGCGGCGCCCGGCGGAACGGCCGGGGG
>1811506|reference Rhodobacter_sphaeroides_2.4.1_JZ|length 39|copies 1
AGAAGCGGCGCCGAGGCCGTGTTCAGATCCACCCCCACC
>1811506|reference Rhodobacter_sphaeroides_2.4.1_JZ|length 40|copies 1
AGAAGCGGCGCGCTCTTGTACTTCAGGTGCCCATACCAGG
>1811506|reference Rhodobacter_sphaeroides_2.4.1_JZ|length 46|copies 1
AGAAGCGGTCGATCCTGGCGGAGGTTGGTGTGAATGGGGCGTGGGT
>1811506|reference Rhodobacter_sphaeroides_2.4.1_JZ|length 38|copies 1
AGAAGCTCGTTCACCCGCGCGGGGATGGCTGCGCGCGC
>1811506|reference Rhodobacter_sphaeroides_2.4.1_JZ|length 50|copies 1
AGAAGCTGAACCTGCGCAACGGCCGGCTGAACCTCGACAGCCTCTACGGG
>1811506|reference Rhodobacter_sphaeroides_2.4.1_JZ|length 45|copies 1
AGAAGGAACGTCCGCATCCCCTGCCTCCGCCTGCTCTTGTCGTTC
>1811506|reference Rhodobacter_sphaeroides_2.4.1_JZ|length 44|copies 1
AGAAGGAATAGAGATGCACCAGCACCCCGTCCCAGTCCGGATCG
>1811506|reference Rhodobacter_sphaeroides_2.4.1_JZ|length 41|copies 1
AGAAGGAATCGACGCGGGTATAGAGGCCGTAGAACAGCGTC
>1811506|reference Rhodobacter_sphaeroides_2.4.1_JZ|length 55|copies 1
AGAAGGACTTGGGAGCCGAGGGCCAGAAGGCACCGCAAGGCGGCAACGTATTGGG
>1811506|reference Rhodobacter_sphaeroides_2.4.1_JZ|length 36|copies 2
AGAAGGCACCCATGTCGTGCAGGATATCCTCGGCGG
>1811506|reference Rhodobacter_sphaeroides_2.4.1_JZ|length 57|copies 1
AGAAGGCCGTCAGCACCTCGTAGGCCATGAGCGGGCCCACCACCGGCCCGGCCCGGT
>1811506|reference Rhodobacter_sphaeroides_2.4.1_JZ|length 47|copies 1
AGAAGGCCTCGCTGCTCGAGCCGGTCGATCCGATCGTCACCGACCAT
>1811506|reference Rhodobacter_sphaeroides_2.4.1_JZ|length 42|copies 2
AGAAGGCCTGATGGAGATCCGCCGCATGGCGGTCCGCCGACA
>1811506|reference Rhodobacter_sphaeroides_2.4.1_JZ|length 34|copies 1
AGAAGGCGCCGAGCATGGCTCGGTTCTCGAACAG
>1811506|reference Rhodobacter_sphaeroides_2.4.1_JZ|length 36|copies 1
AGAAGGCGCCGAGCATGGCTCGGTTCTCGAACAGGG
>1811506|reference Rhodobacter_sphaeroides_2.4.1_JZ|length 43|copies 1
AGAAGGCGCGCTTCGCCGCCGCGGGCTGGGACGTGTTCGAATG
>1811506|reference Rhodobacter_sphaeroides_2.4.1_JZ|length 39|copies 1
AGAAGGCTTCGGCGGGCAGTCCCATCACCGGCTCCGCCC
>1811506|reference Rhodobacter_sphaeroides_2.4.1_JZ|length 45|copies 1
AGAAGGGATGCGTCTGCCAGAGCGGGTTCGAGAAGCGGCGGTCCT
>1811506|reference Rhodobacter_sphaeroides_2.4.1_JZ|length 53|copies 1
AGAAGGGCGCGCCGCTCAACACGCCGGTGACCGAGGATCATTTCTTCGTCCTC
>1811506|reference Rhodobacter_sphaeroides_2.4.1_JZ|length 46|copies 1
AGAAGGGTCTGGTGGTGATGTTTGCGGACCTGGCGCCCGACCGGCG
>1811506|reference Rhodobacter_sphaeroides_2.4.1_JZ|length 45|copies 1
AGAAGGTCCAGCGCGGCAGGGTCTCGCCCGGATACCATTTCCCCT
>1811506|reference Rhodobacter_sphaeroides_2.4.1_JZ|length 55|copies 1
AGAAGGTCGGCGATCATCTCGTTCTCGTCATCGCGCTTCGGGCTGTAGCGGAAAC
>1811506|reference Rhodobacter_sphaeroides_2.4.1_JZ|length 36|copies 2
AGAAGGTCTCGGCCGATTACGATCTCTGCGTGCGCC
>1811506|reference Rhodobacter_sphaeroides_2.4.1_JZ|length 47|copies 3
AGAAGGTGTCGACGATCGGGCAGCGGCCCTTGCCGACATGGGTGTTG
>1811506|reference Rhodobacter_sphaeroides_2.4.1_JZ|length 36|copies 1
AGAAGTCGGCGGCGGCCAGCGCCGCGCGCTCTTCCG
>1811506|reference Rhodobacter_sphaeroides_2.4.1_JZ|length 33|copies 1
AGAAGTCGGTGGCGAGGCCCGCGAGCGTCACCG
>1811506|reference Rhodobacter_sphaeroides_2.4.1_JZ|length 42|copies 1
AGAAGTGACTCAGTAATAATAACCGATCCAACATCAGTGGCT
>1811506|reference Rhodobacter_sphaeroides_2.4.1_JZ|length 35|copies 1
AGAAGTGCACGATCGACAGTTTGTAGCTGTAGACG
>1811506|reference Rhodobacter_sphaeroides_2.4.1_JZ|length 35|copies 1
AGAAGTTCGATCTCCGCAAGGGCTACGGGCCGCAG
>1811506|reference Rhodobacter_sphaeroides_2.4.1_JZ|length 42|copies 1
AGAATCCGACGATCCTGTCGGACCTCGTGCAATGCTACGCGA
>1811506|reference Rhodobacter_sphaeroides_2.4.1_JZ|length 45|copies 1
AGAATCCGAGCTGCGGAGGACAGTCGATGACGACCACGTCATACC
>1811506|reference Rhodobacter_sphaeroides_2.4.1_JZ|length 40|copies 1
AGAATCGTCCGGATCTGCGGACGGTCCAGCCGCGAGAAGG
>1811506|reference Rhodobacter_sphaeroides_2.4.1_JZ|length 46|copies 1
AGAATGAAAAGGCCCCGGCGGGAGCCGGGGCGCTGTAAGCCCATGC
>1811506|reference Rhodobacter_sphaeroides_2.4.1_JZ|length 43|copies 1
AGAATGCGGTGCGCCTCAAGGTCCTGCTGCAGAAGGCCGGTCT
>1811506|reference Rhodobacter_sphaeroides_2.4.1_JZ|length 47|copies 1
AGAATGTCGCCCGCGCCGTGGTTGTGCACGGCATGGACCCGGCCCCA
>1811506|reference Rhodobacter_sphaeroides_2.4.1_JZ|length 37|copies 1
AGAATGTGGCGCTTCAGGTGGCCGAGCAGATGTCCGA
>1811506|reference Rhodobacter_sphaeroides_2.4.1_JZ|length 47|copies 1
AGAATTAAACGCTCCAACTCGTTAATTCCGATGCCCATAGAAACGAA
>1811506|reference Rhodobacter_sphaeroides_2.4.1_JZ|length 47|copies 1
AGAATTACCGTTGGTCTTTCTCACATAGCGTACAACGGCTTCAAAAG
>1811506|reference Rhodobacter_sphaeroides_2.4.1_JZ|length 30|copies 1
AGACAACTGATGAGCTGGCATGTACAGGGC
>1811506|reference Rhodobacter_sphaeroides_2.4.1_JZ|length 11|copies 1
AGACACAGTCG
>1811506|reference Rhodobacter_sphaeroides_2.4.1_JZ|length 42|copies 1
AGACACGAACCAGATGAAGAGTCCACTCTCGCCCGTCACCCC
>1811506|reference Rhodobacter_sphaeroides_2.4.1_JZ|length 51|copies 2
AGACACGGGTGGACCGATCCCTTGCGGGGGCCGCCACGGGCTCCGCCAGGG
>1811506|reference Rhodobacter_sphaeroides_2.4.1_JZ|length 40|copies 1
AGACACGTTCCTGATGGCGGGACAGGTCGTGCGCTACGAG
>1811506|reference Rhodobacter_sphaeroides_2.4.1_JZ|length 37|copies 1
AGACACGTTCCTGGAGGTGCAGGGCAGCGCCTCTGCG
>1811506|reference Rhodobacter_sphaeroides_2.4.1_JZ|length 47|copies 1
AGACAGGGTCGCCGCCGGTCAGCCCGTAGCCCAGCTCGCCACCGTCC
>1811506|reference Rhodobacter_sphaeroides_2.4.1_JZ|length 44|copies 1
AGACATACTGGAGCATGTTGCAGAAGACCGGCAGGCCCTGCCAG
>1811506|reference Rhodobacter_sphaeroides_2.4.1_JZ|length 39|copies 1
AGACATTGACCACGATCGGCCGCACCTCGCCGCCGAGCC
>1811506|reference Rhodobacter_sphaeroides_2.4.1_JZ|length 49|copies 1
AGACCAACTCGCCCATGGTCAAGAAGGCCCGCGAGGGGGTGATGGAGTT
>1811506|reference Rhodobacter_sphaeroides_2.4.1_JZ|length 42|copies 1
AGACCAGAAGCCGGGTCGAGACCCCCTCCTCGAGATCCATCC
>1811506|reference Rhodobacter_sphaeroides_2.4.1_JZ|length 44|copies 1
AGACCAGCACCGAGACGGCGATCAGGAAGCCGTATTCGCCCCCC
>1811506|reference Rhodobacter_sphaeroides_2.4.1_JZ|length 39|copies 1
AGACCATCCCCGTCGCCATGATCGCGACCGAGACGGTCT
>1811506|reference Rhodobacter_sphaeroides_2.4.1_JZ|length 38|copies 1
AGACCATGCCGACGTGCTCTATGTCACCGACGACAATC
>1811506|reference Rhodobacter_sphaeroides_2.4.1_JZ|length 31|copies 1
AGACCATGGCCAGGATGCCGCCGAGGCACAG
>1811506|reference Rhodobacter_sphaeroides_2.4.1_JZ|length 52|copies 1
AGACCCACAACGACGTGGCGATCTCGATCGAATTCCCGCAGAAGGTCACGGT
>1811506|reference Rhodobacter_sphaeroides_2.4.1_JZ|length 41|copies 1
AGACCCAGGCCGAGATGGCGAGCGAGACGATCACGAGGCCC
>1811506|reference Rhodobacter_sphaeroides_2.4.1_JZ|length 45|copies 2
AGACCCATGCCCTCGCCCTCGATGAAGCCGATCGCGATCAGGTGG
>1811506|reference Rhodobacter_sphaeroides_2.4.1_JZ|length 46|copies 1
AGACCCCCACGAGGCCGGTGCGGGCGTTGGGCGCGCCGCAGACCAC
>1811506|reference Rhodobacter_sphaeroides_2.4.1_JZ|length 55|copies 1
AGACCCCGAACAGGCGAAAAGCAGGCTTCATACAGGCACCCGCTTTCATCCAATG
>1811506|reference Rhodobacter_sphaeroides_2.4.1_JZ|length 49|copies 1
AGACCCCGGCGCGTCTTGGCTTTCAGCGCCTCGAGGAACATCGTCCCCA
>1811506|reference Rhodobacter_sphaeroides_2.4.1_JZ|length 46|copies 1
AGACCCGATCCTCTTCAGCTTCGCGGTGACCAACACCGGCAACGTG
>1811506|reference Rhodobacter_sphaeroides_2.4.1_JZ|length 30|copies 1
AGACCCGCCATGTCGCCGGTCGAGCGGACG
>1811506|reference Rhodobacter_sphaeroides_2.4.1_JZ|length 30|copies 1
AGACCCGCGCCAGCGCATGCCAGTCGGGGC
>1811506|reference Rhodobacter_sphaeroides_2.4.1_JZ|length 45|copies 1
AGACCCTCGACCGGCTCACCGCCGAGACGGGCCCTCTCGCCGCCC
>1811506|reference Rhodobacter_sphaeroides_2.4.1_JZ|length 49|copies 1
AGACCCTTTACGGCATCGGTTACCGGTACAACGAGGAGTGAGGGTGCCG
>1811506|reference Rhodobacter_sphaeroides_2.4.1_JZ|length 39|copies 1
AGACCGAGATCCGTCTGGCGCGCCGGGACGGGACCCGGC
>1811506|reference Rhodobacter_sphaeroides_2.4.1_JZ|length 35|copies 1
AGACCGAGATGGCGATGATCGCGGGCGCGGCCAGC
>1811506|reference Rhodobacter_sphaeroides_2.4.1_JZ|length 42|copies 1
AGACCGAGCGACACGCGGCGCTTGGCGCTGTCGATTTCCAGC
>1811506|reference Rhodobacter_sphaeroides_2.4.1_JZ|length 42|copies 2
AGACCGAGCTCGGCCCGGTGCCCGAACTCGACACGGCGCGGG
>1811506|reference Rhodobacter_sphaeroides_2.4.1_JZ|length 48|copies 1
AGACCGATCTCGCGCAGGCGCCGCTCGGTCAGGGCGCCGGGGCCGCCC
>1811506|reference Rhodobacter_sphaeroides_2.4.1_JZ|length 36|copies 1
AGACCGATTGGCGCGTCGTGAAATACCTGCCGAAGG
>1811506|reference Rhodobacter_sphaeroides_2.4.1_JZ|length 47|copies 1
AGACCGCATCGTCCCCGGGGCCCTCCGGCACATGGCCGCGCCCGTCC
>1811506|reference Rhodobacter_sphaeroides_2.4.1_JZ|length 45|copies 2
AGACCGCCCGCACTTGTCCACACAGATACCCACAGCCTTTCGGAT
>1811506|reference Rhodobacter_sphaeroides_2.4.1_JZ|length 43|copies 1
AGACCGCCGCGCAGCTTGTTGACCACCAGGGTCGTCAGAGCCT
>1811506|reference Rhodobacter_sphaeroides_2.4.1_JZ|length 45|copies 1
AGACCGCGAACGGATCCTCGAAGGCGGGCTCGAGCCGCTTCTTCG
>1811506|reference Rhodobacter_sphaeroides_2.4.1_JZ|length 41|copies 1
AGACCGCGATCGTGCCGAGCGGGGCCGCCAGAAGGAGGATG
>1811506|reference Rhodobacter_sphaeroides_2.4.1_JZ|length 49|copies 1
AGACCGCGGTCCTCAAGGGCCTCGGGCTGAACAAGATGCACCGGACCCG
>1811506|reference Rhodobacter_sphaeroides_2.4.1_JZ|length 40|copies 2
AGACCGCTGGTGGCACTCCTGCCGGTCACAGATCCGGCAG
>1811506|reference Rhodobacter_sphaeroides_2.4.1_JZ|length 47|copies 1
AGACCGGAGGACCCATGAACGTCTCCCTGACGCCGGCCCGCGAACGG
>1811506|reference Rhodobacter_sphaeroides_2.4.1_JZ|length 33|copies 1
AGACCGGCACGATCCAGGCCGCGCATGTCGCCG
>1811506|reference Rhodobacter_sphaeroides_2.4.1_JZ|length 38|copies 1
AGACCGGCCGGTGGTTGTTCTCCATCTGATTGAGATAG
>1811506|reference Rhodobacter_sphaeroides_2.4.1_JZ|length 44|copies 1
AGACCGGCGAGGAGATCTATTCCGCCTTCCTTGGGGTGCCGATC
>1811506|reference Rhodobacter_sphaeroides_2.4.1_JZ|length 28|copies 1
AGACCGGCGCCCGATCGGCATCGACGAT
>1811506|reference Rhodobacter_sphaeroides_2.4.1_JZ|length 29|copies 16
AGACCGGCGCCCGATCGGCATCGACGATG
>1811506|reference Rhodobacter_sphaeroides_2.4.1_JZ|length 14|copies 1
AGACCGGCGCGCCG
>1811506|reference Rhodobacter_sphaeroides_2.4.1_JZ|length 33|copies 1
AGACCGGCGTGACGCCGGTGCTGAACCAGATCG
>1811506|reference Rhodobacter_sphaeroides_2.4.1_JZ|length 45|copies 1
AGACCGTCCGCGCGCTGGCGGTGCCCTTCTGCCTCGCCACGTCGA
>1811506|reference Rhodobacter_sphaeroides_2.4.1_JZ|length 38|copies 1
AGACCGTCGGGGCGCTCTCGCATGTGTCGGTGACGGAG
>1811506|reference Rhodobacter_sphaeroides_2.4.1_JZ|length 33|copies 2
AGACCGTTCATGAACAGGAGCGCAGCCGAGGCC
>1811506|reference Rhodobacter_sphaeroides_2.4.1_JZ|length 34|copies 1
AGACCGTTCATGAACAGGAGCGCAGCCGAGGCCG
>1811506|reference Rhodobacter_sphaeroides_2.4.1_JZ|length 43|copies 1
AGACCTACCAGATGGATCCCGGCAACTCGGACGAGGCGCTGCG
>1811506|reference Rhodobacter_sphaeroides_2.4.1_JZ|length 47|copies 1
AGACCTGCGCCCGCGCGTTCCAGCCGATGCCGATCGAGGCGGTCCCG
>1811506|reference Rhodobacter_sphaeroides_2.4.1_JZ|length 35|copies 1
AGACCTTCTCCGTCGAGACGCCCGACGATCATACC
>1811506|reference Rhodobacter_sphaeroides_2.4.1_JZ|length 38|copies 1
AGACCTTTCGAGCCCTGCTTCTGCATCAGCCGGGCGAT
>1811506|reference Rhodobacter_sphaeroides_2.4.1_JZ|length 42|copies 1
AGACCTTTGAGCTGGTCCGCCCCTGCCTGCCCTACATCGACT
>1811506|reference Rhodobacter_sphaeroides_2.4.1_JZ|length 55|copies 1
AGACGAACGCCACCATCGGGGACTATGAGGACCGGATCCCGGTGCTGCCCGAGGG
>1811506|reference Rhodobacter_sphaeroides_2.4.1_JZ|length 32|copies 1
AGACGAACTTGCGCCGCGCATCGTCCCAGTCG
>1811506|reference Rhodobacter_sphaeroides_2.4.1_JZ|length 39|copies 1
AGACGAAGAGGCTCGCCCCGTCCGGGCTGAGCGCGAGAT
>1811506|reference Rhodobacter_sphaeroides_2.4.1_JZ|length 39|copies 1
AGACGAAGGAGCGCATCGAGACCGAGGCGAGCTCGATGG
>1811506|reference Rhodobacter_sphaeroides_2.4.1_JZ|length 39|copies 1
AGACGACAGGTATCGGTGGCACGCAGGAAAACTACTACA
>1811506|reference Rhodobacter_sphaeroides_2.4.1_JZ|length 35|copies 1
AGACGAGCGCATCGAACCGCTCGCCGCAGAAGCCG
>1811506|reference Rhodobacter_sphaeroides_2.4.1_JZ|length 40|copies 1
AGACGAGCGGCAAGTAGAGCGCGACCGCCGCCCATTGCAG
>1811506|reference Rhodobacter_sphaeroides_2.4.1_JZ|length 30|copies 1
AGACGAGGCCGGACGTGCGCTCGATGTCCG
>1811506|reference Rhodobacter_sphaeroides_2.4.1_JZ|length 44|copies 1
AGACGATACGATTACCACGTGTCGGTCATGACGCATGAAGGAGG
>1811506|reference Rhodobacter_sphaeroides_2.4.1_JZ|length 50|copies 1
AGACGATCACCTGGGGTGGCAATCCGGCCGAACATGGCACTTGGAACCCG
>1811506|reference Rhodobacter_sphaeroides_2.4.1_JZ|length 39|copies 1
AGACGATCTCGGTCATCCGCACCCGCGCCGAGCCGCTGG
>1811506|reference Rhodobacter_sphaeroides_2.4.1_JZ|length 34|copies 1
AGACGATGCGTGACGCGGCAAGGGACAGGCCCAT
>1811506|reference Rhodobacter_sphaeroides_2.4.1_JZ|length 48|copies 1
AGACGATGGACCTCCGCCGGAGGTGCGAGCGGGTCGAGTTCGCCTTGC
>1811506|reference Rhodobacter_sphaeroides_2.4.1_JZ|length 46|copies 1
AGACGATGGCGGACTTCAGGGCGGTCCCGACCGTGGTCGCGATCAG
>1811506|reference Rhodobacter_sphaeroides_2.4.1_JZ|length 39|copies 1
AGACGATGTTCATCGAGGCGATCAGCACGAGGATCGACA
>1811506|reference Rhodobacter_sphaeroides_2.4.1_JZ|length 28|copies 1
AGACGCACCATCGCCCGACCCAGCGCCG
>1811506|reference Rhodobacter_sphaeroides_2.4.1_JZ|length 38|copies 1
AGACGCACTGTCCGCCCGGTGAGCTTCCCGGCAGCGAT
>1811506|reference Rhodobacter_sphaeroides_2.4.1_JZ|length 54|copies 1
AGACGCCCACGACATTGCGCCGTTCGAGCCCCTCGGCATGGCGGGCGAAGAGGT
>1811506|reference Rhodobacter_sphaeroides_2.4.1_JZ|length 45|copies 2
AGACGCCCGAGGTCAGCTCGCGCACGATCATGATGTCGAGCCCGG
>1811506|reference Rhodobacter_sphaeroides_2.4.1_JZ|length 36|copies 4
AGACGCCGAAGAAGCAGAGTGCACCGATGACGAGGG
>1811506|reference Rhodobacter_sphaeroides_2.4.1_JZ|length 34|copies 1
AGACGCCGCTGAACCAGCTCGGCACGATCAACGT
>1811506|reference Rhodobacter_sphaeroides_2.4.1_JZ|length 30|copies 1
AGACGCCGGCGCAGTTCGCCTGGCTGCGGG
>1811506|reference Rhodobacter_sphaeroides_2.4.1_JZ|length 42|copies 1
AGACGCTCGACGATTACGGACGGCCGGTGATCGGCCTCACCC
>1811506|reference Rhodobacter_sphaeroides_2.4.1_JZ|length 45|copies 1
AGACGCTCTTCTATCTCGACCCGCCGTACTGGGGATCCGAGACCG
>1811506|reference Rhodobacter_sphaeroides_2.4.1_JZ|length 29|copies 1
AGACGCTGATGGCGCAGGCCAAGCCCGAT
>1811506|reference Rhodobacter_sphaeroides_2.4.1_JZ|length 32|copies 1
AGACGCTGATGGCGCTGGCGGGCGTGACGCTC
>1811506|reference Rhodobacter_sphaeroides_2.4.1_JZ|length 34|copies 1
AGACGCTGCGGAAGTGGATGGTCGAGGATGGGCT
>1811506|reference Rhodobacter_sphaeroides_2.4.1_JZ|length 45|copies 1
AGACGCTTTCGCGCTATGAAAAGCGAAAGCACCAAAGGTCCGTGT
>1811506|reference Rhodobacter_sphaeroides_2.4.1_JZ|length 40|copies 1
AGACGGAAGCTCGTGATGCTCCGCCGATACGCATCGGCGG
>1811506|reference Rhodobacter_sphaeroides_2.4.1_JZ|length 52|copies 1
AGACGGAAGGCGAACCAGGTAAGAAGGTTCGCGAACAGGAGGTAGATCGCCA
>1811506|reference Rhodobacter_sphaeroides_2.4.1_JZ|length 51|copies 1
AGACGGACAAGGAAGCCTCCGCAAAACCTGAACGAACGGTCCGTCGCTACA
>1811506|reference Rhodobacter_sphaeroides_2.4.1_JZ|length 41|copies 1
AGACGGACCCTGCCCGGACCTGGGTCGAATTCACGCTGCGC
>1811506|reference Rhodobacter_sphaeroides_2.4.1_JZ|length 50|copies 1
AGACGGAGAGCCGTATCGCGATCTGGGGCCACCCGGCCCATGCCATGACC
>1811506|reference Rhodobacter_sphaeroides_2.4.1_JZ|length 53|copies 1
AGACGGATTTCGCGCTGGAGCAGGTGATCTTCGACCATTTCACCCCCTCGGGG
>1811506|reference Rhodobacter_sphaeroides_2.4.1_JZ|length 10|copies 1
AGACGGCAAC
>1811506|reference Rhodobacter_sphaeroides_2.4.1_JZ|length 37|copies 1
AGACGGCAGGCACGCCGCGCCCCACGGCCGAGATCCG
>1811506|reference Rhodobacter_sphaeroides_2.4.1_JZ|length 42|copies 1
AGACGGCCCGACGAGGTCGAGGAGCGCCGAGACCCGGCGTTC
>1811506|reference Rhodobacter_sphaeroides_2.4.1_JZ|length 42|copies 1
AGACGGCCGAGGTGCTGAACCTGATCGAGCGCGTCCGCGACC
>1811506|reference Rhodobacter_sphaeroides_2.4.1_JZ|length 48|copies 2
AGACGGGCCCGAAAGGGCCCGGCGGCGCAGGGGCGAGGGCAGGAGAGG
>1811506|reference Rhodobacter_sphaeroides_2.4.1_JZ|length 40|copies 1
AGACGGTCTCGATCCCGGCGTCGAGCGCGCGGTTCATGCC
>1811506|reference Rhodobacter_sphaeroides_2.4.1_JZ|length 36|copies 1
AGACGGTGGACCTCGCGGCGCACCCCCTGCACCAGC
>1811506|reference Rhodobacter_sphaeroides_2.4.1_JZ|length 36|copies 1
AGACGGTGGAGGCCGAGGCCGCGCATGGCACGGTCA
>1811506|reference Rhodobacter_sphaeroides_2.4.1_JZ|length 42|copies 2
AGACGGTTATCTTCCCGGCGCTCGGATTGAAGAGCACGTGGA
>1811506|reference Rhodobacter_sphaeroides_2.4.1_JZ|length 44|copies 1
AGACGGTTCAAACTGTTGTCTGAATGTGTAACTGCCCTGAGATT
>1811506|reference Rhodobacter_sphaeroides_2.4.1_JZ|length 41|copies 1
AGACGGTTGATCTCTCGGGTCTCGGCACGCCGGCGGAAGTG
>1811506|reference Rhodobacter_sphaeroides_2.4.1_JZ|length 46|copies 1
AGACGTGAGCGCGCCGCAGGAGCCGCTCTCCGAAGGAGGCAGAAGC
>1811506|reference Rhodobacter_sphaeroides_2.4.1_JZ|length 43|copies 1
AGACGTTTCTCCGGGCGGGCGAGACCCTGGCGCAGGCGGTCCG
>1811506|reference Rhodobacter_sphaeroides_2.4.1_JZ|length 44|copies 1
AGACTGATCGCGATTGCCCTGTTGCTCGTGGGCCTTCCGTCCCG
>1811506|reference Rhodobacter_sphaeroides_2.4.1_JZ|length 43|copies 1
AGACTGTCTGGAAATATCGCTACCGCCTCGGCGGCTTCGCCTC
>1811506|reference Rhodobacter_sphaeroides_2.4.1_JZ|length 44|copies 1
AGACTGTCTGGAAATATCGCTACCGCCTCGGCGGCTTCGCCTCG
>1811506|reference Rhodobacter_sphaeroides_2.4.1_JZ|length 10|copies 1
AGACTGTGAG
>1811506|reference Rhodobacter_sphaeroides_2.4.1_JZ|length 48|copies 1
AGACTTGCGGTCGCCCGAGGTCACCCATGTTCATCGTCAGTCCCTCCA
>1811506|reference Rhodobacter_sphaeroides_2.4.1_JZ|length 44|copies 1
AGAGAAAGAACGGGTGAAGGAAGCGGGCGGGCTCTTCGTGCTGG
>1811506|reference Rhodobacter_sphaeroides_2.4.1_JZ|length 38|copies 1
AGAGAAGCTCCGCTTCGCCATCCGTGAAGGCGGCCGCA
>1811506|reference Rhodobacter_sphaeroides_2.4.1_JZ|length 41|copies 1
AGAGAAGCTCCGCTTCGCCATCCGTGAAGGCGGCCGCACCG
>1811506|reference Rhodobacter_sphaeroides_2.4.1_JZ|length 42|copies 1
AGAGACCCTGTCGCCGAAAGTCCAAGGGTTCCTGCTTAAAGC
>1811506|reference Rhodobacter_sphaeroides_2.4.1_JZ|length 56|copies 1
AGAGACGCCCACGACATTGCGCCGTTCGAGCCCCTCGGCATGGCGGGCGAAGAGGT
>1811506|reference Rhodobacter_sphaeroides_2.4.1_JZ|length 42|copies 1
AGAGAGCAGGAAACTCTTCGTTTATTTCTAGTTCAACAGCGT
>1811506|reference Rhodobacter_sphaeroides_2.4.1_JZ|length 36|copies 1
AGAGAGCCCTATACTCTGTCCCTAGCTCGGGCACCT
>1811506|reference Rhodobacter_sphaeroides_2.4.1_JZ|length 30|copies 5
AGAGATAGAAGCCGATCGCCTGATGCTCCT
>1811506|reference Rhodobacter_sphaeroides_2.4.1_JZ|length 37|copies 1
AGAGATATAAATTATCGATCCGCCACTGTTGCATCGG
>1811506|reference Rhodobacter_sphaeroides_2.4.1_JZ|length 39|copies 1
AGAGATCCTGACCCTGCAGGATCATCGCCACCTCCAGCT
>1811506|reference Rhodobacter_sphaeroides_2.4.1_JZ|length 47|copies 1
AGAGATGACCATCGACCTTCGCAAGACCGCCATCGCCGCGCTGGCCG
>1811506|reference Rhodobacter_sphaeroides_2.4.1_JZ|length 39|copies 1
AGAGATGGTTCCTTCAGTTCGGCTGGATCGCACACAGGT
>1811506|reference Rhodobacter_sphaeroides_2.4.1_JZ|length 42|copies 1
AGAGCACCTCGAACCAGGCCTCGGTCGAGAAGGTCCAGATCA
>1811506|reference Rhodobacter_sphaeroides_2.4.1_JZ|length 30|copies 1
AGAGCACCTCGCCGATCGGACCCGACGTGG
>1811506|reference Rhodobacter_sphaeroides_2.4.1_JZ|length 43|copies 1
AGAGCACGGGCAGGAACTGGAGCGGGCGGAAGAGCACGAAGCG
>1811506|reference Rhodobacter_sphaeroides_2.4.1_JZ|length 27|copies 1
AGAGCACGTCGCGGCCGAAATTGTCGG
>1811506|reference Rhodobacter_sphaeroides_2.4.1_JZ|length 45|copies 1
AGAGCAGATGCGGCCAGATGTTCTCGACCGGGTGAAAGGCGATCC
>1811506|reference Rhodobacter_sphaeroides_2.4.1_JZ|length 42|copies 1
AGAGCAGCGGCTCGGGCACGAGCGGCGCCACCGGATGCGGCA
>1811506|reference Rhodobacter_sphaeroides_2.4.1_JZ|length 41|copies 1
AGAGCAGGACCGAAACCAGCACCCCCGGCAGCCAGACGCCC
>1811506|reference Rhodobacter_sphaeroides_2.4.1_JZ|length 43|copies 1
AGAGCCAGAGGCCCCAGGCGGTCTCGACCGTGGCGAGGCCCAC
>1811506|reference Rhodobacter_sphaeroides_2.4.1_JZ|length 39|copies 1
AGAGCCAGATGCCCAGAAGCGCGATGATGCCGCCGCGGG
>1811506|reference Rhodobacter_sphaeroides_2.4.1_JZ|length 48|copies 1
AGAGCCCGCCTTGCCAGAGATCCGCCGCCCCCGGCAGCCGCTCGGCCA
>1811506|reference Rhodobacter_sphaeroides_2.4.1_JZ|length 40|copies 1
AGAGCCGCAGGATGTCGGCGCCATACTGGTCGATCACCTC
>1811506|reference Rhodobacter_sphaeroides_2.4.1_JZ|length 41|copies 1
AGAGCCGCATACGGTTGCGGAACCACGTCCGCTGCCGTTTG
>1811506|reference Rhodobacter_sphaeroides_2.4.1_JZ|length 45|copies 1
AGAGCCGCTGGAGGGCGGCCTTCCGCGCCGGCGCCGCGATGAGCG
>1811506|reference Rhodobacter_sphaeroides_2.4.1_JZ|length 54|copies 1
AGAGCCGGCCCCGCCACGAAGGCAAGGGCGAGCAAGGCCGCAAGGCAGAACTCG
>1811506|reference Rhodobacter_sphaeroides_2.4.1_JZ|length 37|copies 1
AGAGCCTTGCGGCGCTGGGCCTGCCTGCCGCGGTGGC
>1811506|reference Rhodobacter_sphaeroides_2.4.1_JZ|length 38|copies 1
AGAGCGACCCGAGCCACGAGATCGGAAAGATCGTGACG
>1811506|reference Rhodobacter_sphaeroides_2.4.1_JZ|length 37|copies 1
AGAGCGAGACATAGGCCCGCCGGTTCGCCTTGAAGTT
>1811506|reference Rhodobacter_sphaeroides_2.4.1_JZ|length 34|copies 1
AGAGCGCAAGGGCGGGCAGGCAGAGGAGCGCCAC
>1811506|reference Rhodobacter_sphaeroides_2.4.1_JZ|length 43|copies 1
AGAGCGCCACCTGATGCTCGGTGCCGGCAATGCGCTTCAGATC
>1811506|reference Rhodobacter_sphaeroides_2.4.1_JZ|length 33|copies 1
AGAGCGCCGGAGGCCCCACGAGAAGATAGCCAT
>1811506|reference Rhodobacter_sphaeroides_2.4.1_JZ|length 54|copies 1
AGAGCGCCGGGATCACCGACAGGCCGTAGCCGATGGCCGCCTCGCGCCCGCTGG
>1811506|reference Rhodobacter_sphaeroides_2.4.1_JZ|length 28|copies 1
AGAGCGCGATCTCGCTGATCTCGAACAG
>1811506|reference Rhodobacter_sphaeroides_2.4.1_JZ|length 42|copies 1
AGAGCGCGCGCAGGTCGGCGAGGCTCATGTTCAGCCCCTGCG
>1811506|reference Rhodobacter_sphaeroides_2.4.1_JZ|length 49|copies 1
AGAGCGCGTCGAGGGTCAGATATTCCTCACCCCGTTCGGCCACTGCGCC
>1811506|reference Rhodobacter_sphaeroides_2.4.1_JZ|length 41|copies 6
AGAGCGGAGACAGAAGGCCCACTCCGATCGCGGCCCCCCAG
>1811506|reference Rhodobacter_sphaeroides_2.4.1_JZ|length 43|copies 1
AGAGCGGCACCGGCGCCCGGGCCCGCCTGCCGGGCTGGGAGGC
>1811506|reference Rhodobacter_sphaeroides_2.4.1_JZ|length 34|copies 1
AGAGCGGCAGGAAGATCGGCACGAAGATGATGAT
>1811506|reference Rhodobacter_sphaeroides_2.4.1_JZ|length 42|copies 1
AGAGCGGCCAGCACGAGGATGTAGGAGAGCGGAGACAGAAGG
>1811506|reference Rhodobacter_sphaeroides_2.4.1_JZ|length 59|copies 1
AGAGCGGCCCGAGATCGGGGATCATCCGGTCGAGGTTCGGCACCTCCGGCAGCTCCTCC
>1811506|reference Rhodobacter_sphaeroides_2.4.1_JZ|length 47|copies 1
AGAGCGGCCGCGGCCGGCCGGTGGTGGCGCTCGGCGTGCGGGCCGCG
>1811506|reference Rhodobacter_sphaeroides_2.4.1_JZ|length 40|copies 1
AGAGCGGGAGGGGGGAATTCCGCCGATCGTGGACAAATGG
>1811506|reference Rhodobacter_sphaeroides_2.4.1_JZ|length 47|copies 1
AGAGCGGGCGGCAGACCTCGCCGACGGTCTGGGCGCGCTGATCGACG
>1811506|reference Rhodobacter_sphaeroides_2.4.1_JZ|length 44|copies 5
AGAGCGGTCCCAGCAGCCGGTCGAGCCCGGCCTCGACATCCTCG
>1811506|reference Rhodobacter_sphaeroides_2.4.1_JZ|length 43|copies 1
AGAGCGGTGGCCGCTGGGTCTTGCTGCGGGTCTTGGTCAGGAT
>1811506|reference Rhodobacter_sphaeroides_2.4.1_JZ|length 48|copies 1
AGAGCGTCATCAGCAGGAGCCATTGCGGATCCATGTAGAAGAAGGGCG
>1811506|reference Rhodobacter_sphaeroides_2.4.1_JZ|length 37|copies 1
AGAGCGTGAGCAGAAGGTCGAGCGGCCCCTCGAAGCC
>1811506|reference Rhodobacter_sphaeroides_2.4.1_JZ|length 41|copies 1
AGAGCGTGCAGCCCGTCCCGTGCGTGTTGCGCGTGTCGGTG
>1811506|reference Rhodobacter_sphaeroides_2.4.1_JZ|length 34|copies 1
AGAGCGTGCCGGCCGCGCGGCTCATCGACAGATA
>1811506|reference Rhodobacter_sphaeroides_2.4.1_JZ|length 38|copies 1
AGAGCTACGGCTCGCTGGTGGAAGCCGCGTCGACGAAG
>1811506|reference Rhodobacter_sphaeroides_2.4.1_JZ|length 37|copies 2
AGAGCTCCTGCTTCGGGCGCTGGCCGAGGCCCTCGCG
>1811506|reference Rhodobacter_sphaeroides_2.4.1_JZ|length 39|copies 1
AGAGCTCGGCACCAACGGCGCGGGGCTACGCTTCACGGC
>1811506|reference Rhodobacter_sphaeroides_2.4.1_JZ|length 42|copies 1
AGAGCTGGTTCGGCACCGGATAGCCGATGGTGAGCCGCATGC
>1811506|reference Rhodobacter_sphaeroides_2.4.1_JZ|length 14|copies 1
AGAGCTTCAGCCGA
>1811506|reference Rhodobacter_sphaeroides_2.4.1_JZ|length 28|copies 33
AGAGCTTCAGCCGATCGGCATCGTGGCG
>1811506|reference Rhodobacter_sphaeroides_2.4.1_JZ|length 36|copies 1
AGAGCTTCGTCCGCTACTGCGACTCCCACACGGCCA
>1811506|reference Rhodobacter_sphaeroides_2.4.1_JZ|length 33|copies 1
AGAGCTTCGTCTGGCTCCAGCCGGGCAGCGCGC
>1811506|reference Rhodobacter_sphaeroides_2.4.1_JZ|length 27|copies 1
AGAGCTTTCCGGCAAAGGCGCCCCCCG
>1811506|reference Rhodobacter_sphaeroides_2.4.1_JZ|length 45|copies 2
AGAGGAACACCCCGTCCGGGTTCAGCGCCAGCACGTCCTCGGCCG
>1811506|reference Rhodobacter_sphaeroides_2.4.1_JZ|length 57|copies 1
AGAGGAACACCTTGGCCACCGTGAGCGCGAGAACCGCCATGGCGAGCCGGCGCAGCA
>1811506|reference Rhodobacter_sphaeroides_2.4.1_JZ|length 37|copies 1
AGAGGAACTCGTTGAGAAAGACCGCGAGAAGCAGGAG
>1811506|reference Rhodobacter_sphaeroides_2.4.1_JZ|length 42|copies 1
AGAGGAACTTCAGCCGCCCCGGCAGCCGGCCCAGATAGCGCG
>1811506|reference Rhodobacter_sphaeroides_2.4.1_JZ|length 50|copies 1
AGAGGAGCGAGAGGCCCGCGCCGGCCGCTCCGAAGGCCGCCCCGGCAAGG
>1811506|reference Rhodobacter_sphaeroides_2.4.1_JZ|length 58|copies 1
AGAGGAGCTGGAAGGATCCGCCGAAGTTGGCTGGCTGACGGCCGGACCCCGGCCGCCG
>1811506|reference Rhodobacter_sphaeroides_2.4.1_JZ|length 38|copies 1
AGAGGATATGGACCAGCGGCGAGTAGAGCCGCGAGGCG
>1811506|reference Rhodobacter_sphaeroides_2.4.1_JZ|length 41|copies 1
AGAGGATCGCGACATCCGTCCCTTCGCGCACCACGCGGCCC
>1811506|reference Rhodobacter_sphaeroides_2.4.1_JZ|length 39|copies 1
AGAGGATCGGCCCCGCCAGCGCCTCGCGCGAGAGCACGG
>1811506|reference Rhodobacter_sphaeroides_2.4.1_JZ|length 40|copies 1
AGAGGATCTCGTCGGCGGGCACGCCCGGCCGCAGCGCCTC
>1811506|reference Rhodobacter_sphaeroides_2.4.1_JZ|length 40|copies 1
AGAGGCAGGAGAGAACGAGGAGATCGAACGGCATCAGCCC
>1811506|reference Rhodobacter_sphaeroides_2.4.1_JZ|length 10|copies 1
AGAGGCAGGG
>1811506|reference Rhodobacter_sphaeroides_2.4.1_JZ|length 43|copies 1
AGAGGCATGAGCCTCCGGCACAAGTTCCGGGCCGGGAAAGGTC
>1811506|reference Rhodobacter_sphaeroides_2.4.1_JZ|length 51|copies 1
AGAGGCCCGCCGCGATCGGGGGCAGGTCGGCCGGCATCTCGATCCGGCTCT
>1811506|reference Rhodobacter_sphaeroides_2.4.1_JZ|length 40|copies 1
AGAGGCGACCCGCGATCCGCGGCGTGCCGCGCGCGCGGCG
>1811506|reference Rhodobacter_sphaeroides_2.4.1_JZ|length 31|copies 1
AGAGGCGAGAGCTCTTGGACGCCCACGAGGT
>1811506|reference Rhodobacter_sphaeroides_2.4.1_JZ|length 43|copies 1
AGAGGCGAGATGAAGATCGAGCGGAAGTTCACCACGGCGGAGG
>1811506|reference Rhodobacter_sphaeroides_2.4.1_JZ|length 51|copies 1
AGAGGCGATCAATCGACATTCCGGAAGCATCGGCAAGCGCGAACAGCAACC
>1811506|reference Rhodobacter_sphaeroides_2.4.1_JZ|length 43|copies 3
AGAGGCGGAAGGCGCCGATGGCCGCGCCCGCGCCGAAGTAGCT
>1811506|reference Rhodobacter_sphaeroides_2.4.1_JZ|length 49|copies 1
AGAGGCGGCGGTGCTGCCTTGAGGCTTTCGGAAATCTGGAAGATGAGGC
>1811506|reference Rhodobacter_sphaeroides_2.4.1_JZ|length 59|copies 1
AGAGGCGGGCTTCTTTGTTGGTCGGGCCGGCGAGATTCGAACTCGCGACCTTCCGCCCC
>1811506|reference Rhodobacter_sphaeroides_2.4.1_JZ|length 55|copies 1
AGAGGCTCCGCGAATCCGTTGCCCGCGGCCGCCGGGGATGCTACCTCTTCGGACA
>1811506|reference Rhodobacter_sphaeroides_2.4.1_JZ|length 43|copies 1
AGAGGCTGCTGCAGTTCCGCGGAACGCTGGGCGAGATCACCCA
>1811506|reference Rhodobacter_sphaeroides_2.4.1_JZ|length 42|copies 1
AGAGGGAGAGTAACATGCGCACCCGTGCCGCCGTCGCCGTCG
>1811506|reference Rhodobacter_sphaeroides_2.4.1_JZ|length 42|copies 1
AGAGGGCCTGACCGATGCGGAGCTTCTCGGGCTTTTCCACCG
>1811506|reference Rhodobacter_sphaeroides_2.4.1_JZ|length 40|copies 1
AGAGGGCGCGCTTGCGCCCCTGCCGCGGACCTGCCGCCCG
>1811506|reference Rhodobacter_sphaeroides_2.4.1_JZ|length 38|copies 1
AGAGGTACCGCATCCAGTCATGCGACATGTCGGCACCA
>1811506|reference Rhodobacter_sphaeroides_2.4.1_JZ|length 48|copies 1
AGAGGTGCAGGGAGGCGGTCATTGACGCACCGCTCCCGCAGGTCCCTG
>1811506|reference Rhodobacter_sphaeroides_2.4.1_JZ|length 35|copies 1
AGAGGTGCGCGCCCGCGCCGAGGCGATCTCGGGCG
>1811506|reference Rhodobacter_sphaeroides_2.4.1_JZ|length 47|copies 1
AGAGGTTGGCGTTCGCCGCCTCCCACGCGCCGTGCCCGTTCGCGATA
>1811506|reference Rhodobacter_sphaeroides_2.4.1_JZ|length 42|copies 1
AGAGTCACGCCGCGCGGGACAATCACTTCCGGCAGCACGAGG
>1811506|reference Rhodobacter_sphaeroides_2.4.1_JZ|length 44|copies 1
AGAGTCCGAGACTCTGGAGGAGGGCGATGTTTGTCATGCTGAAC
>1811506|reference Rhodobacter_sphaeroides_2.4.1_JZ|length 43|copies 1
AGAGTGGCCAGGATCTTGGCCAGCGTCGGCTCGAAGAAGGTCG
>1811506|reference Rhodobacter_sphaeroides_2.4.1_JZ|length 52|copies 1
AGAGTGGCCGACAGGAGGATGTCGATGCCCTCTCCCGTCTCCGGGTCGAAGA
>1811506|reference Rhodobacter_sphaeroides_2.4.1_JZ|length 48|copies 1
AGAGTTCGAGGAGGGCCGGATCTCCCGGATCGTGGCCGACGTCTGGGC
>1811506|reference Rhodobacter_sphaeroides_2.4.1_JZ|length 33|copies 1
AGATAGACATAGGGCAGGCCCGCCTCGCGCGCG
>1811506|reference Rhodobacter_sphaeroides_2.4.1_JZ|length 25|copies 1
AGATAGACGTCCGAGATCATGCGCC
>1811506|reference Rhodobacter_sphaeroides_2.4.1_JZ|length 39|copies 1
AGATAGCCCGTGTCGGGGAGGGGCACATAGACCGGGACG
>1811506|reference Rhodobacter_sphaeroides_2.4.1_JZ|length 38|copies 1
AGATAGGCCGCGACCAGGGCCAGCGCGATCACGCCGCC
>1811506|reference Rhodobacter_sphaeroides_2.4.1_JZ|length 46|copies 1
AGATAGGCGAAGGCCCCGGCCTGACCGTCGAAGAGCGCGCGCATCG
>1811506|reference Rhodobacter_sphaeroides_2.4.1_JZ|length 34|copies 1
AGATAGGCGAGGAACTGGATCTCGGGGATGGGCA
>1811506|reference Rhodobacter_sphaeroides_2.4.1_JZ|length 45|copies 1
AGATAGGCGGGCATCAGTCCCTCCCGCGCTGGGTCGGGTCGAGCA
>1811506|reference Rhodobacter_sphaeroides_2.4.1_JZ|length 34|copies 1
AGATATAAATTATCGATCCGCCACTGTTGCATCG
>1811506|reference Rhodobacter_sphaeroides_2.4.1_JZ|length 44|copies 1
AGATATGCTAGCGATAAGTCCTTATTCCCCTTCAATAGCTCAAT
>1811506|reference Rhodobacter_sphaeroides_2.4.1_JZ|length 44|copies 2
AGATATTCGGCGATGTCGCCCGCGGACCAGTCGAGCTTGGCCGG
>1811506|reference Rhodobacter_sphaeroides_2.4.1_JZ|length 32|copies 2
AGATCAACAAGGGCTTCGACCTCATGCACGCG
>1811506|reference Rhodobacter_sphaeroides_2.4.1_JZ|length 34|copies 1
AGATCACCGAGACGATCGGCATGAGGACGAGGGC
>1811506|reference Rhodobacter_sphaeroides_2.4.1_JZ|length 40|copies 1
AGATCACCGAGCGGCTGGTGTCGCTGGGCGCCACCTTCTT
>1811506|reference Rhodobacter_sphaeroides_2.4.1_JZ|length 40|copies 1
AGATCACCGAGCTCGACGCCCACCGGCTGCAGATCAAGCT
>1811506|reference Rhodobacter_sphaeroides_2.4.1_JZ|length 37|copies 1
AGATCACCTCGAGCGCGCGCCGCACGCCCGCCTCTCC
>1811506|reference Rhodobacter_sphaeroides_2.4.1_JZ|length 48|copies 1
AGATCACGGCGAGCCCCGGCGCGGTGAAGCCCTGCTCCAGCGCCCAGA
>1811506|reference Rhodobacter_sphaeroides_2.4.1_JZ|length 34|copies 1
AGATCACGGCGTCGCCCTCGAGCGCGTCGGGCCG
>1811506|reference Rhodobacter_sphaeroides_2.4.1_JZ|length 29|copies 1
AGATCACTGCAATCTCACAGTGATTAACT
>1811506|reference Rhodobacter_sphaeroides_2.4.1_JZ|length 35|copies 1
AGATCAGCACCATATTGGCCGTCATCCGTCCGAGC
>1811506|reference Rhodobacter_sphaeroides_2.4.1_JZ|length 33|copies 1
AGATCAGCACCGCCATCAGGAAGAAGTTGTTCC
>1811506|reference Rhodobacter_sphaeroides_2.4.1_JZ|length 36|copies 1
AGATCAGCCCGAACCTGCCCATCACTATCATAGCGA
>1811506|reference Rhodobacter_sphaeroides_2.4.1_JZ|length 43|copies 1
AGATCAGCGCGTGACCTGCCGGCGCATGGGCGACAAGCACATG
>1811506|reference Rhodobacter_sphaeroides_2.4.1_JZ|length 44|copies 1
AGATCATCACGTCGAGCGCGAAATGCCGCCTGCGCCGCCGGTCG
>1811506|reference Rhodobacter_sphaeroides_2.4.1_JZ|length 35|copies 1
AGATCATCGGCCTTCTGGCCGAGGATGCCAGGAAG
>1811506|reference Rhodobacter_sphaeroides_2.4.1_JZ|length 37|copies 1
AGATCCACGTCGAGAATGGCCAGCGGGTCGCTGCGGG
>1811506|reference Rhodobacter_sphaeroides_2.4.1_JZ|length 48|copies 1
AGATCCAGACCACCGCGCTGGAGGTCGAGGACGGCCGCATCACCCGGG
>1811506|reference Rhodobacter_sphaeroides_2.4.1_JZ|length 43|copies 1
AGATCCAGCACCGCCTCGATCCGCTGCTCGACCAGCACCACCG
>1811506|reference Rhodobacter_sphaeroides_2.4.1_JZ|length 48|copies 1
AGATCCATGCGCGCCTCCCTTTCCCCGACTATGGGGCGGCGCAGGCAC
>1811506|reference Rhodobacter_sphaeroides_2.4.1_JZ|length 52|copies 1
AGATCCCCCGTCACGACATGCGCCGTTCCGCCGTCCTGCCGGATTTGCCGCG
>1811506|reference Rhodobacter_sphaeroides_2.4.1_JZ|length 46|copies 1
AGATCCCGCACCGCCGCGATCTCGGCGGCCAGCGCCGCGAGCGGGC
>1811506|reference Rhodobacter_sphaeroides_2.4.1_JZ|length 42|copies 1
AGATCCGAGACCGGCCGGCCCAGGGCGAAGAACGCGTGCTGC
>1811506|reference Rhodobacter_sphaeroides_2.4.1_JZ|length 13|copies 1
AGATCCGAGAGCA
>1811506|reference Rhodobacter_sphaeroides_2.4.1_JZ|length 38|copies 1
AGATCCGCACGCCGCAGGTGGTGGACCGCAAGCTCTGG
>1811506|reference Rhodobacter_sphaeroides_2.4.1_JZ|length 27|copies 1
AGATCCGCCCCCGGCGCGCCATAGAGG
>1811506|reference Rhodobacter_sphaeroides_2.4.1_JZ|length 45|copies 1
AGATCCGCGAAGTTGAGCGCACAGGCGGCAATGCGCAGCCGGATC
>1811506|reference Rhodobacter_sphaeroides_2.4.1_JZ|length 46|copies 1
AGATCCGCGGGCGTCAGGCCGAAACGGGCCGCCATCTCGTGGATGG
>1811506|reference Rhodobacter_sphaeroides_2.4.1_JZ|length 45|copies 2
AGATCCTCGACGGCTGGGAGGCACGGAGCCCCGGCCGGCGACAGG
>1811506|reference Rhodobacter_sphaeroides_2.4.1_JZ|length 55|copies 1
AGATCCTGAGAAGGGTTTGCGATTTGCAGGCGGGATTTGCAAAGTCATTTGCAAA
>1811506|reference Rhodobacter_sphaeroides_2.4.1_JZ|length 41|copies 1
AGATCCTGCAACTGGCCCTTGAAATGATGCTCGATGTCGAG
>1811506|reference Rhodobacter_sphaeroides_2.4.1_JZ|length 43|copies 1
AGATCCTGCGCCGGCATCTCGACCGGACCCCGACCGCGCAGGG
>1811506|reference Rhodobacter_sphaeroides_2.4.1_JZ|length 45|copies 1
AGATCCTTGGTCCAGTGGTGGTTGATCGGGCCGCCCGGCAGCGGC
>1811506|reference Rhodobacter_sphaeroides_2.4.1_JZ|length 40|copies 1
AGATCGAAAATGTTACCTGATTCAAATTCCAGAATGCATC
>1811506|reference Rhodobacter_sphaeroides_2.4.1_JZ|length 42|copies 2
AGATCGACACGATCATGCCGCAGGATCTGATCAACGCGAAGC
>1811506|reference Rhodobacter_sphaeroides_2.4.1_JZ|length 51|copies 1
AGATCGACAGCCCCGGCGGCCTCGTCTGCGGGATCGAGGCGGCGGCCGAGG
>1811506|reference Rhodobacter_sphaeroides_2.4.1_JZ|length 50|copies 1
AGATCGACATGGTGGAGAGCGTGTAGGGCACGCCGAAGGCCTCGGCCGCG
>1811506|reference Rhodobacter_sphaeroides_2.4.1_JZ|length 37|copies 1
AGATCGACGTGCTGCGCTGGCTGCTCGACGATGAGTA
>1811506|reference Rhodobacter_sphaeroides_2.4.1_JZ|length 33|copies 1
AGATCGAGACGAAGACCGGATAGACGAGATAGA
>1811506|reference Rhodobacter_sphaeroides_2.4.1_JZ|length 36|copies 1
AGATCGAGAGATCCGCAACCGGTGCGTCGTTCACCA
>1811506|reference Rhodobacter_sphaeroides_2.4.1_JZ|length 44|copies 1
AGATCGAGAGGAACAGCGCCTTCCGATGCCGATGGGCCGGACCC
>1811506|reference Rhodobacter_sphaeroides_2.4.1_JZ|length 25|copies 1
AGATCGAGATCCGACGGCTGGCCAT
>1811506|reference Rhodobacter_sphaeroides_2.4.1_JZ|length 39|copies 2
AGATCGAGATCGAGCCCGGGCGGCTGATCTCGGGCAACT
>1811506|reference Rhodobacter_sphaeroides_2.4.1_JZ|length 32|copies 1
AGATCGAGCCCGGCCCAGGCGGCGTCCGTCCG
>1811506|reference Rhodobacter_sphaeroides_2.4.1_JZ|length 47|copies 1
AGATCGAGCCGATCCACTGCCAGTAGGCCGGCAGACCGATCCAGTAG
>1811506|reference Rhodobacter_sphaeroides_2.4.1_JZ|length 35|copies 1
AGATCGAGCGGCGCGTGGCGAATGCGGCCAAGATC
>1811506|reference Rhodobacter_sphaeroides_2.4.1_JZ|length 46|copies 1
AGATCGAGGATATCCTGGTTCCAGAGCCGGATGCAGCCCGCCGAGG
>1811506|reference Rhodobacter_sphaeroides_2.4.1_JZ|length 36|copies 1
AGATCGAGGATGTGGGCGGCTACATCAACGCCTACA
>1811506|reference Rhodobacter_sphaeroides_2.4.1_JZ|length 27|copies 1
AGATCGAGGCCGGCACGCCGCAGCGCA
>1811506|reference Rhodobacter_sphaeroides_2.4.1_JZ|length 36|copies 1
AGATCGATCAGATCCCGGCCCGGCCAGCGGATGTGG
>1811506|reference Rhodobacter_sphaeroides_2.4.1_JZ|length 43|copies 1
AGATCGATCAGATCCCGGCCCGGCCAGCGGATGTGGGGGCGCC
>1811506|reference Rhodobacter_sphaeroides_2.4.1_JZ|length 38|copies 1
AGATCGATCTGGCGATCGAGCACAAGGTCACGAAGCCC
>1811506|reference Rhodobacter_sphaeroides_2.4.1_JZ|length 46|copies 1
AGATCGATGGCGGGGCTTATCGGTCGGGCCGGGGCATTCTGGCGTG
>1811506|reference Rhodobacter_sphaeroides_2.4.1_JZ|length 34|copies 1
AGATCGCAGAAGGCGCCCTGCCCCACCGGCTGGC
>1811506|reference Rhodobacter_sphaeroides_2.4.1_JZ|length 38|copies 1
AGATCGCCGAGCTCTTCGACGAGATCGGCGCGGCTTCG
>1811506|reference Rhodobacter_sphaeroides_2.4.1_JZ|length 35|copies 1
AGATCGCGATGAAACGTCTGCTGATGCTTCTGGCG
>1811506|reference Rhodobacter_sphaeroides_2.4.1_JZ|length 36|copies 1
AGATCGCGCATCGCGCCCTGCAGCGAGGCGAGGTCG
>1811506|reference Rhodobacter_sphaeroides_2.4.1_JZ|length 32|copies 1
AGATCGCGCTCAGCGACGCGCTGACCGGCGCC
>1811506|reference Rhodobacter_sphaeroides_2.4.1_JZ|length 43|copies 1
AGATCGCGGCAATTCAACACTTTTGATCGGTGGAATTGTGCCC
>1811506|reference Rhodobacter_sphaeroides_2.4.1_JZ|length 40|copies 1
AGATCGCGGCATCCTTGGTCTCGCCCGATCCCGACCAGCT
>1811506|reference Rhodobacter_sphaeroides_2.4.1_JZ|length 46|copies 1
AGATCGGATGGGAAGTTCTGTTCATACTCGGCTGTCTCCGGCAAGG
>1811506|reference Rhodobacter_sphaeroides_2.4.1_JZ|length 40|copies 1
AGATCGGCCGTGCGCCGGTCCTGCCAGACGATGGCATTGT
>1811506|reference Rhodobacter_sphaeroides_2.4.1_JZ|length 41|copies 1
AGATCGGCCTCCCGCGCGGTCAGGCGCTCGGCCAGCTCCTC
>1811506|reference Rhodobacter_sphaeroides_2.4.1_JZ|length 44|copies 1
AGATCGGCGGGAACCAGGTGATGGGCTGGATCAGCTCGAGCAGC
>1811506|reference Rhodobacter_sphaeroides_2.4.1_JZ|length 46|copies 1
AGATCGGGCAACGGCGCGCGAGCGCCCAGAAAATTGCCGACCGCAT
>1811506|reference Rhodobacter_sphaeroides_2.4.1_JZ|length 39|copies 1
AGATCGGGCCGGTCCAGGTCACGAATGGCCAGCGGAGTA
>1811506|reference Rhodobacter_sphaeroides_2.4.1_JZ|length 54|copies 1
AGATCGGGCTCAACATCGGCCCGCTTCTGGCTTCCGCCGGGGTGCTGGGCCTCG
>1811506|reference Rhodobacter_sphaeroides_2.4.1_JZ|length 41|copies 1
AGATCGGTCAGGTTGCGCATCACCGCCGCCGCTCGGAGCCG
>1811506|reference Rhodobacter_sphaeroides_2.4.1_JZ|length 33|copies 1
AGATCGGTCGAGCTCAGCACCTGCATCAGGTCG
>1811506|reference Rhodobacter_sphaeroides_2.4.1_JZ|length 40|copies 1
AGATCGTAAGGAGTAGCCCGTGCAACTGTTGAAATGGATC
>1811506|reference Rhodobacter_sphaeroides_2.4.1_JZ|length 46|copies 1
AGATCGTCGCAGGCAAGCGCGCGGACGGGGCCATGTCGGGGCTGGT
>1811506|reference Rhodobacter_sphaeroides_2.4.1_JZ|length 35|copies 2
AGATCGTCGCGCCAGTGGCCGGCACGATCATAGGC
>1811506|reference Rhodobacter_sphaeroides_2.4.1_JZ|length 36|copies 1
AGATCGTCGCGCCAGTGGCCGGCACGATCATAGGCA
>1811506|reference Rhodobacter_sphaeroides_2.4.1_JZ|length 45|copies 4
AGATCGTGATCCCCCACCGAGGCCCCGCCGATCGTCACGATCAGG
>1811506|reference Rhodobacter_sphaeroides_2.4.1_JZ|length 34|copies 1
AGATCGTGCTACTCAAGCGCGACGAGATATTCAG
>1811506|reference Rhodobacter_sphaeroides_2.4.1_JZ|length 38|copies 1
AGATCGTGTTCGAGCGTGGCCTGGATCATGGCCAGCGG
>1811506|reference Rhodobacter_sphaeroides_2.4.1_JZ|length 40|copies 1
AGATCTCGGCCTGCCAGTCGAACCAGACCGCCGAGGAGGC
>1811506|reference Rhodobacter_sphaeroides_2.4.1_JZ|length 53|copies 1
AGATCTGCTCGGCGATGGGGGCATGGAATCGGGACATGGGCAGATCCTTGGGC
>1811506|reference Rhodobacter_sphaeroides_2.4.1_JZ|length 45|copies 1
AGATCTGGATCTGGGGGGCGGGTCATGTCGGCCGGGCACTGGTCG
>1811506|reference Rhodobacter_sphaeroides_2.4.1_JZ|length 47|copies 1
AGATCTGGTATTTCCAAGCGGGAGACTGCCACCGGAGACCCCAGATG
>1811506|reference Rhodobacter_sphaeroides_2.4.1_JZ|length 35|copies 1
AGATCTTCAAATGGTGCTTGCACGGTTGTCGGCCG
>1811506|reference Rhodobacter_sphaeroides_2.4.1_JZ|length 47|copies 1
AGATGAAAAAGGTTTTGCTGAGCCGATACCTGAGAAACAGAGATTGG
>1811506|reference Rhodobacter_sphaeroides_2.4.1_JZ|length 32|copies 1
AGATGAACCGGAGCCAGAAGACCGGCCTGACG
>1811506|reference Rhodobacter_sphaeroides_2.4.1_JZ|length 44|copies 1
AGATGAAGGTGTTGTGGAAGTGGAAACCGCGCTTGCCTTCGATG
>1811506|reference Rhodobacter_sphaeroides_2.4.1_JZ|length 39|copies 1
AGATGAGCGCGAGCAGCCGCCCCTCGATATAGCCGAAGG
>1811506|reference Rhodobacter_sphaeroides_2.4.1_JZ|length 33|copies 1
AGATGAGCGGAGAAGCTCTTCTGCGTGACCGCC
>1811506|reference Rhodobacter_sphaeroides_2.4.1_JZ|length 26|copies 2
AGATGAGGCCGATCGCGGCCAGCGCG
>1811506|reference Rhodobacter_sphaeroides_2.4.1_JZ|length 42|copies 1
AGATGAGGTGCCGTCCCTCAACCGCCTGCCCTTCCTGCAATC
>1811506|reference Rhodobacter_sphaeroides_2.4.1_JZ|length 30|copies 1
AGATGATGGGTGCCGCGCTCAGCTGCATGG
>1811506|reference Rhodobacter_sphaeroides_2.4.1_JZ|length 40|copies 1
AGATGCACGCTTCCGAGGCGCTGAAGGACGGCGAAACCCA
>1811506|reference Rhodobacter_sphaeroides_2.4.1_JZ|length 42|copies 1
AGATGCAGATCACCGACATCACCGACGCGATGGTGGTGGGGC
>1811506|reference Rhodobacter_sphaeroides_2.4.1_JZ|length 45|copies 1
AGATGCCGACCGGCCTCACCCTGCCGCCGCCCCCGCCGAAGAAGG
>1811506|reference Rhodobacter_sphaeroides_2.4.1_JZ|length 39|copies 1
AGATGCGAACATGGGTCAGCGCCAGCAGCCTTTCAAGGG
>1811506|reference Rhodobacter_sphaeroides_2.4.1_JZ|length 53|copies 1
AGATGCGCCTTGCAGAGAGTGCCCTGCTCTCCCGGCCACACCGTCTTCCCCAA
>1811506|reference Rhodobacter_sphaeroides_2.4.1_JZ|length 39|copies 1
AGATGCGCGAAGTCGGTGGGTCCGTACGCGTTGCCAAGA
>1811506|reference Rhodobacter_sphaeroides_2.4.1_JZ|length 35|copies 1
AGATGCGCGCCACGCTCGCTGTCTGGCGGGAGCGC
>1811506|reference Rhodobacter_sphaeroides_2.4.1_JZ|length 37|copies 1
AGATGCGCGGTCTTCAGCACCTGCCCCTTGGCCAGCG
>1811506|reference Rhodobacter_sphaeroides_2.4.1_JZ|length 47|copies 1
AGATGCGGCCATTTGGCCAGAAGCCGCGCGATCAGGATCGCGCCGAG
>1811506|reference Rhodobacter_sphaeroides_2.4.1_JZ|length 40|copies 1
AGATGCGGCCGGAAGGTCGCCACCACCTCTTCATAGACCG
>1811506|reference Rhodobacter_sphaeroides_2.4.1_JZ|length 39|copies 1
AGATGCTGGGGGCGCTGACATAGCCCACCTTCGGATCGG
>1811506|reference Rhodobacter_sphaeroides_2.4.1_JZ|length 43|copies 1
AGATGGACATTCCCGCCGACACCGCCACGTCGGAAACCGGGCT
>1811506|reference Rhodobacter_sphaeroides_2.4.1_JZ|length 44|copies 1
AGATGGACCTTCCTGAGGCCACCGTGCGCGGCACCTTCGAGGCG
>1811506|reference Rhodobacter_sphaeroides_2.4.1_JZ|length 36|copies 1
AGATGGACGGCGCCTCGGCGCTCGACCGGTTCATCC
>1811506|reference Rhodobacter_sphaeroides_2.4.1_JZ|length 36|copies 1
AGATGGAGGTCTGGGCTCTGGAAGCCTACGGCGCCG
>1811506|reference Rhodobacter_sphaeroides_2.4.1_JZ|length 28|copies 1
AGATGGATGCCACGCTCGAAGAGCTGGG
>1811506|reference Rhodobacter_sphaeroides_2.4.1_JZ|length 39|copies 1
AGATGGCGAGCAGCAGGCCCGCCGCGGTCGAGAGGGCGG
>1811506|reference Rhodobacter_sphaeroides_2.4.1_JZ|length 34|copies 1
AGATGGCGAGCGCCGCGCGATTGCAGTCGATCAC
>1811506|reference Rhodobacter_sphaeroides_2.4.1_JZ|length 47|copies 1
AGATGGCGATCATGTGGGCAGGGTTGTAGTGGAAGTTGCCGTAGGTG
>1811506|reference Rhodobacter_sphaeroides_2.4.1_JZ|length 37|copies 1
AGATGGGCTCGGACAAGAAGACGGCCAACGCGGCCCT
>1811506|reference Rhodobacter_sphaeroides_2.4.1_JZ|length 46|copies 1
AGATGGGGCTCTATCCGGCGATCGACATTCCTCATTCGGTCAGCCG
>1811506|reference Rhodobacter_sphaeroides_2.4.1_JZ|length 54|copies 1
AGATGGGTCTGAAGCTGGTCGAGCCGCTGCGCGAACTCTTCAAGGACGAGGTCC
>1811506|reference Rhodobacter_sphaeroides_2.4.1_JZ|length 38|copies 1
AGATGGTGATGCCGGGCGACAACCTGAAGTTCAACGTC
>1811506|reference Rhodobacter_sphaeroides_2.4.1_JZ|length 47|copies 1
AGATGGTGGTGGCCGATGCCACCGCGGACCGGGCCGACATCGAGATG
>1811506|reference Rhodobacter_sphaeroides_2.4.1_JZ|length 41|copies 1
AGATGTAACGGGGCTCAAGCCACGAGCCGAAGCTCAGGATG
>1811506|reference Rhodobacter_sphaeroides_2.4.1_JZ|length 14|copies 1
AGATGTACACCGAC
>1811506|reference Rhodobacter_sphaeroides_2.4.1_JZ|length 35|copies 1
AGATGTATGGCGTGACGGGCGATGTCTCGACCTGG
>1811506|reference Rhodobacter_sphaeroides_2.4.1_JZ|length 34|copies 1
AGATGTCGCCCCGACGCCGCGCGAACACGCGGGC
>1811506|reference Rhodobacter_sphaeroides_2.4.1_JZ|length 38|copies 1
AGATGTCGCGCCGCCCATCGCCGGTGAAATCCACCGCG
>1811506|reference Rhodobacter_sphaeroides_2.4.1_JZ|length 45|copies 1
AGATGTTCTCGATGTAGAGCTCGGGGATCGAGAGGCCGTAGGCCG
>1811506|reference Rhodobacter_sphaeroides_2.4.1_JZ|length 47|copies 1
AGATTATCGCCTTCCCGTCCGGAGATTACGAGTTCCTGCACAATGTC
>1811506|reference Rhodobacter_sphaeroides_2.4.1_JZ|length 40|copies 1
AGATTCACCGTCAGGTTCTCCTGCCGCAGATCGTAGATCG
>1811506|reference Rhodobacter_sphaeroides_2.4.1_JZ|length 41|copies 1
AGATTCTCGTTCTTCTGGTTCAGGCCGAGATAGAAGATCGT
>1811506|reference Rhodobacter_sphaeroides_2.4.1_JZ|length 42|copies 1
AGATTGCCGGGCCAGAGATGCGAGGCCAGCACCGCCAGCGCC
>1811506|reference Rhodobacter_sphaeroides_2.4.1_JZ|length 36|copies 1
AGATTGGCGGTCAGCAGCGTCTCGAGCGGCGCCACG
>1811506|reference Rhodobacter_sphaeroides_2.4.1_JZ|length 47|copies 1
AGCAAACTCCGAATACCCGAGAGTACTATCCGGGAGACACACGGCGG
>1811506|reference Rhodobacter_sphaeroides_2.4.1_JZ|length 43|copies 1
AGCAAATCCGTCGATCTCTAGTTCATCTCAAAGATTCGGCACC
>1811506|reference Rhodobacter_sphaeroides_2.4.1_JZ|length 43|copies 2
AGCAACAGAGGCGAAGCCGCTGTCCCCGATCGACCGTTTCGGG
>1811506|reference Rhodobacter_sphaeroides_2.4.1_JZ|length 44|copies 2
AGCAACAGAGGCGAAGCCGCTGTCCCCGATCGACCGTTTCGGGG
>1811506|reference Rhodobacter_sphaeroides_2.4.1_JZ|length 33|copies 1
AGCAACATCTATCTGGCCGACGGTCCGCGCGAG
>1811506|reference Rhodobacter_sphaeroides_2.4.1_JZ|length 40|copies 1
AGCAACGCCGCAAGAAGACCCGCCGCGACCGACCTGAGCG
>1811506|reference Rhodobacter_sphaeroides_2.4.1_JZ|length 44|copies 1
AGCAACTGCTTCCGGTTCTACCTTATCCGCTGCGAGCCCGACCT
>1811506|reference Rhodobacter_sphaeroides_2.4.1_JZ|length 46|copies 1
AGCAAGATCGGCGAGATCCGGCTGCCGCCGGGCCTCTGGAAGGCGA
>1811506|reference Rhodobacter_sphaeroides_2.4.1_JZ|length 52|copies 1
AGCAAGGCGGGCACTCAGTTCGCCAATATCGACGCCTGACCGGACGGGCGGC
>1811506|reference Rhodobacter_sphaeroides_2.4.1_JZ|length 13|copies 1
AGCAATTTGAGAT
>1811506|reference Rhodobacter_sphaeroides_2.4.1_JZ|length 48|copies 1
AGCACAATGAGAGACTGCCGTTCCTGGGGCAAGAGAGGACAGACGGAC
>1811506|reference Rhodobacter_sphaeroides_2.4.1_JZ|length 30|copies 1
AGCACATGGAGCACTGGGGCTCGTTCGATG
>1811506|reference Rhodobacter_sphaeroides_2.4.1_JZ|length 51|copies 1
AGCACCATGATCCCGACCAGAGCCTTGGGCGAGAAGGCGATGTTGGCCTTC
>1811506|reference Rhodobacter_sphaeroides_2.4.1_JZ|length 47|copies 1
AGCACCCGGCCCGCGCGGATCACGAAGGACTTGAGCCGGTCCCAGGT
>1811506|reference Rhodobacter_sphaeroides_2.4.1_JZ|length 54|copies 1
AGCACCCGTTCACGAAGATGGCCTTGTGCCGGGCTGGGAAGACTATGTCCGGTT
>1811506|reference Rhodobacter_sphaeroides_2.4.1_JZ|length 41|copies 1
AGCACCGAGTCGAACAGCCGCCGCCGCCGCTCGGTCTGGCG
>1811506|reference Rhodobacter_sphaeroides_2.4.1_JZ|length 42|copies 1
AGCACCGCATCCACCAGCTTCACCAGCGTCCAGCCCGCCGTC
>1811506|reference Rhodobacter_sphaeroides_2.4.1_JZ|length 34|copies 1
AGCACCGCCTGCAGCGCCGCCGGATCGTAGGGCT
>1811506|reference Rhodobacter_sphaeroides_2.4.1_JZ|length 44|copies 1
AGCACCGCGGTCTGGACGGTCATGTGCAGCGAGCCCGCGATGCG
>1811506|reference Rhodobacter_sphaeroides_2.4.1_JZ|length 42|copies 1
AGCACCGGCGCATGCGCCCGCTGCTTGACGGTCCGCAGCACC
>1811506|reference Rhodobacter_sphaeroides_2.4.1_JZ|length 39|copies 1
AGCACCGGTTCGGCGTGGCGCAACGGATGGAACTCGGCG
>1811506|reference Rhodobacter_sphaeroides_2.4.1_JZ|length 51|copies 1
AGCACCGTCTCGGCCACAGCGGGGGGCACGCGCAGCGTCTGTTCATGGACG
>1811506|reference Rhodobacter_sphaeroides_2.4.1_JZ|length 49|copies 1
AGCACCTACACCGGCCCCGCGCTTCTCAGCCGCGGGTTCCGGCCCTTCT
>1811506|reference Rhodobacter_sphaeroides_2.4.1_JZ|length 45|copies 1
AGCACCTTGGGCGCGGCGGCGAGGCACTTGGCCAGGAGCACCTTC
>1811506|reference Rhodobacter_sphaeroides_2.4.1_JZ|length 42|copies 1
AGCACGAACTCAGGCTGGCGGTCGTCGCTCGCTTCTGTCGTG
>1811506|reference Rhodobacter_sphaeroides_2.4.1_JZ|length 37|copies 1
AGCACGAAGACGCCCCCGATCAGGAAGCACCAGTAGC
>1811506|reference Rhodobacter_sphaeroides_2.4.1_JZ|length 36|copies 1
AGCACGAAGATCTTGCCGTCGCCGATCTTGTCGGTC
>1811506|reference Rhodobacter_sphaeroides_2.4.1_JZ|length 31|copies 1
AGCACGAGCGCGCCGCGGCGCCGCTCGGACG
>1811506|reference Rhodobacter_sphaeroides_2.4.1_JZ|length 48|copies 1
AGCACGAGCGGCACCACCCCCAGCGAAAAGGCGAGCGAGGTCATCAGG
>1811506|reference Rhodobacter_sphaeroides_2.4.1_JZ|length 48|copies 1
AGCACGAGGCCCACGGCGAAACGCTTCATCTGCGGCCCGGCCCAGGTG
>1811506|reference Rhodobacter_sphaeroides_2.4.1_JZ|length 42|copies 1
AGCACGATCTTCGTCACCCCCTCGTCCGTCAGCCGGTCCACC
>1811506|reference Rhodobacter_sphaeroides_2.4.1_JZ|length 42|copies 2
AGCACGCCCGCCTCGATCTGGTCCTGCAGCCAGCTCCACTGG
>1811506|reference Rhodobacter_sphaeroides_2.4.1_JZ|length 63|copies 1
AGCACGCCCGGCTGTTCGTCGAGCAAAAGCTCCACCTCCTTGGGGTAGATGTTGTAGCCGCCC
>1811506|reference Rhodobacter_sphaeroides_2.4.1_JZ|length 40|copies 1
AGCACGCCGATCTCGCCCGGGCCCAGTTCGGCAATGTCCA
>1811506|reference Rhodobacter_sphaeroides_2.4.1_JZ|length 12|copies 1
AGCACGCCGCCG
>1811506|reference Rhodobacter_sphaeroides_2.4.1_JZ|length 50|copies 1
AGCACGCGGTCGATCGTGTGGCGGGGATGGAGCGAGGCATAGGGGTCCTG
>1811506|reference Rhodobacter_sphaeroides_2.4.1_JZ|length 39|copies 1
AGCACGCTTATTATATGTCCCGCACATGGAAAAGGACAC
>1811506|reference Rhodobacter_sphaeroides_2.4.1_JZ|length 49|copies 1
AGCACGGCGCGGACCAGATCCTCGGGCCGGCGGGTGATCGCATAGCCCC
>1811506|reference Rhodobacter_sphaeroides_2.4.1_JZ|length 43|copies 1
AGCACGGCTACGGCATGGCCTCGGTGCGCTTCATCTGCGGCAC
>1811506|reference Rhodobacter_sphaeroides_2.4.1_JZ|length 45|copies 1
AGCACGGGCAGCGCCAGCAGGATCAGCCAGGCGGTGACGAAGATC
>1811506|reference Rhodobacter_sphaeroides_2.4.1_JZ|length 40|copies 1
AGCACGGGCTCGCGGCGGTAGAGGCTCAGACCGTCGCCCG
>1811506|reference Rhodobacter_sphaeroides_2.4.1_JZ|length 43|copies 1
AGCACGTCGGCCGAAGGAAGCAGGCACGAGTAATAGAGAAGCA
>1811506|reference Rhodobacter_sphaeroides_2.4.1_JZ|length 56|copies 1
AGCACGTTGGTCCCGAGGCTCGCCACATTGGCCGAAACCTGCGCCGACGAGCCCTG
>1811506|reference Rhodobacter_sphaeroides_2.4.1_JZ|length 41|copies 1
AGCACTTGTTCTCCACGATGCGGATCGGCACGCGGGTCTGG
>1811506|reference Rhodobacter_sphaeroides_2.4.1_JZ|length 43|copies 1
AGCAGAAGATCCGGCTGGCGGGAGGGGCGGCATGACCAGAAAG
>1811506|reference Rhodobacter_sphaeroides_2.4.1_JZ|length 40|copies 1
AGCAGAAGCTCGACCCAGGAGAACATGAAGCAGAAGAAGG
>1811506|reference Rhodobacter_sphaeroides_2.4.1_JZ|length 51|copies 1
AGCAGAAGGCCAATATCTCGGACCTGAGGTTCACCGATCGCAAGCCCGACT
>1811506|reference Rhodobacter_sphaeroides_2.4.1_JZ|length 42|copies 1
AGCAGACGCTGCACCTGACGCGGGCCGATCGCCAGCAGAACC
>1811506|reference Rhodobacter_sphaeroides_2.4.1_JZ|length 42|copies 1
AGCAGAGCGTGCCCACGACCCCCGCCAGCGCTACGCCGATGC
>1811506|reference Rhodobacter_sphaeroides_2.4.1_JZ|length 33|copies 1
AGCAGATCCGGGTTGCGCTCGATCTCGCGCGCC
>1811506|reference Rhodobacter_sphaeroides_2.4.1_JZ|length 40|copies 1
AGCAGATCGCGGCCTTTGACGACTGGTTCGCAAAGGGCCT
>1811506|reference Rhodobacter_sphaeroides_2.4.1_JZ|length 34|copies 1
AGCAGATGATGCACTGCCACAGCCTGTCCGAGCT
>1811506|reference Rhodobacter_sphaeroides_2.4.1_JZ|length 36|copies 1
AGCAGATGGAGGCGCTGGCCTACAATGCGGCCAAGC
>1811506|reference Rhodobacter_sphaeroides_2.4.1_JZ|length 40|copies 1
AGCAGATGGGCCAGCACCACCGCCAGCCACAGACAGGCCA
>1811506|reference Rhodobacter_sphaeroides_2.4.1_JZ|length 35|copies 1
AGCAGCACCGCCAGCAACACCTCAAGAAGCGTGGC
>1811506|reference Rhodobacter_sphaeroides_2.4.1_JZ|length 39|copies 1
AGCAGCACGATCGAGCAGGCGACGAGCACCGTGCCGAGT
>1811506|reference Rhodobacter_sphaeroides_2.4.1_JZ|length 35|copies 1
AGCAGCAGAAGTTCGGGCTCGAACACCAGCGCGCG
>1811506|reference Rhodobacter_sphaeroides_2.4.1_JZ|length 35|copies 1
AGCAGCATCCGATCCCGGTGGTCGTCTGCTCGAGC
>1811506|reference Rhodobacter_sphaeroides_2.4.1_JZ|length 37|copies 1
AGCAGCATGACGCCCAGCAGCAGCGGCCAGGTGGCGG
>1811506|reference Rhodobacter_sphaeroides_2.4.1_JZ|length 33|copies 1
AGCAGCATTTCTTCGCCAAGTCGGGGCAGCCCG
>1811506|reference Rhodobacter_sphaeroides_2.4.1_JZ|length 39|copies 1
AGCAGCCCCACCACCAGACACGAGATCGACTTGATCCGC
>1811506|reference Rhodobacter_sphaeroides_2.4.1_JZ|length 46|copies 1
AGCAGCCGCTGGGCGGCGCGGTTGATGAAATCGACCTGCCCCACCG
>1811506|reference Rhodobacter_sphaeroides_2.4.1_JZ|length 50|copies 1
AGCAGCCGGTAACCCCTGACACGCTTTTTGAGCTCGGTTCGATCAGCAAG
>1811506|reference Rhodobacter_sphaeroides_2.4.1_JZ|length 47|copies 1
AGCAGCCTCGTGACGGGGTTCCTGATCGGGCTCGACCGCGAGATCCG
>1811506|reference Rhodobacter_sphaeroides_2.4.1_JZ|length 42|copies 1
AGCAGCGCCGAGAGCGCATCCTCGCCCTCCGCGATCTCGCCC
>1811506|reference Rhodobacter_sphaeroides_2.4.1_JZ|length 39|copies 1
AGCAGCGCGTGCGTCACCTCGTTGGCGTCGGCGGGCTTG
>1811506|reference Rhodobacter_sphaeroides_2.4.1_JZ|length 41|copies 1
AGCAGCGTCTCGGAGTTGGTGGGCAGATCGGCGTGGATCAC
>1811506|reference Rhodobacter_sphaeroides_2.4.1_JZ|length 42|copies 1
AGCAGCGTCTTGCCGCAGCCCGTGGGGCCGATCAGCAGGATG
>1811506|reference Rhodobacter_sphaeroides_2.4.1_JZ|length 38|copies 1
AGCAGCGTGCAGGCTGGTGCGCGATCCTCGAACCAATG
>1811506|reference Rhodobacter_sphaeroides_2.4.1_JZ|length 46|copies 1
AGCAGCGTGCGAACCACGTCTCCCGGCACGTCATCGGCGACGAAGG
>1811506|reference Rhodobacter_sphaeroides_2.4.1_JZ|length 41|copies 1
AGCAGCTGCACGAGCGTCACGAAGCGGGCGACTTCGAGACC
>1811506|reference Rhodobacter_sphaeroides_2.4.1_JZ|length 40|copies 1
AGCAGCTGCTCGACCGAGACGAGACGCACCAGCAGCGTGC
>1811506|reference Rhodobacter_sphaeroides_2.4.1_JZ|length 50|copies 1
AGCAGCTTCTGGGGCAGGTGGCCTGGGGCGAGCTCGACGTGCTACTCGTG
>1811506|reference Rhodobacter_sphaeroides_2.4.1_JZ|length 32|copies 1
AGCAGCTTCTTCGCGTGGTCGGCGGTGATGCC
>1811506|reference Rhodobacter_sphaeroides_2.4.1_JZ|length 41|copies 1
AGCAGCTTCTTCGCGTGGTCGGCGGTGATGCCCGCGCCGCT
>1811506|reference Rhodobacter_sphaeroides_2.4.1_JZ|length 49|copies 1
AGCAGCTTGCCGGTTTTGAAGAAGGGAACCTTCTTGTCTTCGACTTCGA
>1811506|reference Rhodobacter_sphaeroides_2.4.1_JZ|length 35|copies 1
AGCAGGAAGAACCGCTCGATCCGCGGCGCGTAGCG
>1811506|reference Rhodobacter_sphaeroides_2.4.1_JZ|length 47|copies 1
AGCAGGAAGCCCGACAGGAAGGTGGCGAGGATCAGCCCCTCGATCCC
>1811506|reference Rhodobacter_sphaeroides_2.4.1_JZ|length 46|copies 1
AGCAGGACGCCGGCCACCGTGCCGCCGAGCGCGGCCATCATGTATT
>1811506|reference Rhodobacter_sphaeroides_2.4.1_JZ|length 32|copies 1
AGCAGGAGCGGCGCGGTCTCGCCCAGGGCGCG
>1811506|reference Rhodobacter_sphaeroides_2.4.1_JZ|length 35|copies 1
AGCAGGATTCGGGCAGATCAGGCAAGCACCTGATT
>1811506|reference Rhodobacter_sphaeroides_2.4.1_JZ|length 51|copies 2
AGCAGGCCGAAGCAAAGTCAGACGAGAAGCGCTTCTACTTCAGTTTGTTGG
>1811506|reference Rhodobacter_sphaeroides_2.4.1_JZ|length 30|copies 1
AGCAGGCCGAATGGAGCCGCGCGAGCACCG
>1811506|reference Rhodobacter_sphaeroides_2.4.1_JZ|length 41|copies 1
AGCAGGGCCGTCCCCGCCGTCAGGATCAGCGCGATCGAGAC
>1811506|reference Rhodobacter_sphaeroides_2.4.1_JZ|length 49|copies 1
AGCAGGGCGTCGGTCAGGTCCGTCCGTTCCCACGAGAAGCCGCCGTCCG
>1811506|reference Rhodobacter_sphaeroides_2.4.1_JZ|length 35|copies 1
AGCAGGGGCCGGCATCCTCCTGTCGTGGCCGGCTG
>1811506|reference Rhodobacter_sphaeroides_2.4.1_JZ|length 49|copies 5
AGCAGGGGCCGGCATCCTCCTGTCGTGGCCGGCTGGCTACCTCATCTCG
>1811506|reference Rhodobacter_sphaeroides_2.4.1_JZ|length 46|copies 1
AGCAGGGTTTTGAGAAGGTCGGCACCACGCACTTCAATATCGGGGA
>1811506|reference Rhodobacter_sphaeroides_2.4.1_JZ|length 46|copies 1
AGCAGGTAGAAGCCGATGTCGTTGCCGCCCGAGGCCGCGTTGCCCT
>1811506|reference Rhodobacter_sphaeroides_2.4.1_JZ|length 44|copies 1
AGCAGGTCAGGCCATAGGGGCTGTCGTTCATGAGGCCGATCGCC
>1811506|reference Rhodobacter_sphaeroides_2.4.1_JZ|length 48|copies 1
AGCAGGTCGTAGCCGCCATGGCCGTCAACCAGCAGCGTACCGCCGGCG
>1811506|reference Rhodobacter_sphaeroides_2.4.1_JZ|length 41|copies 1
AGCAGGTTCCCATGAAGTAGCCCGCCAGATCCCAGGAGAAG
>1811506|reference Rhodobacter_sphaeroides_2.4.1_JZ|length 39|copies 1
AGCAGGTTCGTGGAGGTGCCGATCAGCGTCACGGTGCCG
>1811506|reference Rhodobacter_sphaeroides_2.4.1_JZ|length 39|copies 1
AGCAGTAAGCCTGACAGCATCTGCGATCGTGTTCAGGTG
>1811506|reference Rhodobacter_sphaeroides_2.4.1_JZ|length 28|copies 1
AGCAGTATGTGCGGCCGGTGGCGAAACC
>1811506|reference Rhodobacter_sphaeroides_2.4.1_JZ|length 40|copies 1
AGCAGTCCCAGAACAAGAGCGACCAAAGTCGTCGAGTCCA
>1811506|reference Rhodobacter_sphaeroides_2.4.1_JZ|length 39|copies 1
AGCAGTTCCACGCCGAGGATGCTTGCCAGCTGCTTCGCC
>1811506|reference Rhodobacter_sphaeroides_2.4.1_JZ|length 39|copies 1
AGCAGTTCTCCTCGGTCAGCCCCAGCTCGCGGCCGATCT
>1811506|reference Rhodobacter_sphaeroides_2.4.1_JZ|length 41|copies 1
AGCATAATCCCGGAACGGGTCAGCCCTTCCGCATCCGCGCC
>1811506|reference Rhodobacter_sphaeroides_2.4.1_JZ|length 37|copies 1
AGCATCAGCAGAAGCGCGCCTCCCAGCGCCGCGAAGG
>1811506|reference Rhodobacter_sphaeroides_2.4.1_JZ|length 45|copies 1
AGCATCAGCGGGACCAGGATGCCGCCCGACGAAGCGGTTTCGGCT
>1811506|reference Rhodobacter_sphaeroides_2.4.1_JZ|length 31|copies 1
AGCATCAGGAGCTTCTGGTCACCGACCTGCT
>1811506|reference Rhodobacter_sphaeroides_2.4.1_JZ|length 39|copies 1
AGCATCCAGCTGTCCGCGAAGCCACGCAGCAGGCTGTAG
>1811506|reference Rhodobacter_sphaeroides_2.4.1_JZ|length 39|copies 1
AGCATCCGCCGTTGCGGGAAACTGATCGCCGCGGTCGGA
>1811506|reference Rhodobacter_sphaeroides_2.4.1_JZ|length 43|copies 1
AGCATCCTCCGGGCGAGCGCCAATCGCCGCACCGACCGTGCCG
>1811506|reference Rhodobacter_sphaeroides_2.4.1_JZ|length 36|copies 1
AGCATCGAGCCGCCCAGCACATAGCACCAGAAACCG
>1811506|reference Rhodobacter_sphaeroides_2.4.1_JZ|length 37|copies 1
AGCATCGCCGTAAGCTTGTTCAACAGTTTCGAGAATT
>1811506|reference Rhodobacter_sphaeroides_2.4.1_JZ|length 40|copies 1
AGCATCGCTTGATCTGGAAGAGAAGGCAGGGCCGCGTGCG
>1811506|reference Rhodobacter_sphaeroides_2.4.1_JZ|length 41|copies 1
AGCATCGGCAGCAGGAAGAGATGGGCACAGACGATGGAGGA
>1811506|reference Rhodobacter_sphaeroides_2.4.1_JZ|length 51|copies 1
AGCATCTCGACCCGGACCACCGTCCGCGGCCCCAGAGCCTCGGCGGCGGCG
>1811506|reference Rhodobacter_sphaeroides_2.4.1_JZ|length 50|copies 1
AGCATCTCGATCAGCTCGGCCGCCTGGGGACGGGGGATGGTGACGCCGCC
>1811506|reference Rhodobacter_sphaeroides_2.4.1_JZ|length 40|copies 1
AGCATCTGGCCAGCTCGGCCCGATGCACCCAAGGGCTCAT
>1811506|reference Rhodobacter_sphaeroides_2.4.1_JZ|length 54|copies 1
AGCATCTTGTCGGCCAGCGTCCGCGCCAGATCCGGCGAGAGCTGGTCCGGCTTC
>1811506|reference Rhodobacter_sphaeroides_2.4.1_JZ|length 39|copies 3
AGCATGAAGAACATGGACACAGCGAAGACCCCGATGGCC
>1811506|reference Rhodobacter_sphaeroides_2.4.1_JZ|length 26|copies 1
AGCATGGCCCGAGCGGCGGAGAGGAT
>1811506|reference Rhodobacter_sphaeroides_2.4.1_JZ|length 34|copies 1
AGCATGGCCTTGTGGCCGATGGTGCAGTTAGCCC
>1811506|reference Rhodobacter_sphaeroides_2.4.1_JZ|length 43|copies 1
AGCATGGCGAGCACCCGGTGGCCCGCCGCGGTGGCCCAGGCCT
>1811506|reference Rhodobacter_sphaeroides_2.4.1_JZ|length 46|copies 1
AGCATGGCGGACGGCCCGTGGCGAGATGCCGCAAGGTGAGGTCAGC
>1811506|reference Rhodobacter_sphaeroides_2.4.1_JZ|length 43|copies 1
AGCATGGCGGCCCCCGTGCCGCGATGCTCGAGGCGCTGAAGCT
>1811506|reference Rhodobacter_sphaeroides_2.4.1_JZ|length 43|copies 1
AGCATGGGCTGGTATGGCTGGACCCCGATCGCCATCGGAGCAG
>1811506|reference Rhodobacter_sphaeroides_2.4.1_JZ|length 46|copies 1
AGCATGTAGGCGCTGCCGAAGGTGGCGATGGAGGTCAGGTTCCCGG
>1811506|reference Rhodobacter_sphaeroides_2.4.1_JZ|length 48|copies 1
AGCATGTGCAGCCCGTCGCCCACGCGCTTGCGTCCGAAGAGCATGATC
>1811506|reference Rhodobacter_sphaeroides_2.4.1_JZ|length 43|copies 1
AGCATTCCCCGCCGCTGCTCTTCGGTCATCTCGACCATGCCCG
>1811506|reference Rhodobacter_sphaeroides_2.4.1_JZ|length 42|copies 1
AGCATTCGACGCCTTCCTGGCCGGCGGCGCCGAGATGGACCG
>1811506|reference Rhodobacter_sphaeroides_2.4.1_JZ|length 38|copies 1
AGCCAAATACACTAAAGCAATACGGCTGCCTGCTGTTG
>1811506|reference Rhodobacter_sphaeroides_2.4.1_JZ|length 41|copies 1
AGCCAAGCGGCTCTACCGCATCGTGGATTTCAAGCGTCGCA
>1811506|reference Rhodobacter_sphaeroides_2.4.1_JZ|length 37|copies 1
AGCCAATGTGTCCGGCAGACAGGCGCGGTGTGCAGCT
>1811506|reference Rhodobacter_sphaeroides_2.4.1_JZ|length 51|copies 1
AGCCACTGTCACCTGGATTTCCCCGACTTCGACGGCGAGCATGAGGCGCTG
>1811506|reference Rhodobacter_sphaeroides_2.4.1_JZ|length 44|copies 1
AGCCAGAACATCGACTGGACCACGCCGCAGGGCGGGGACGGGCC
>1811506|reference Rhodobacter_sphaeroides_2.4.1_JZ|length 37|copies 1
AGCCAGAATGAAGGGCGCGCCGGCGGAGGGCGGCCTA
>1811506|reference Rhodobacter_sphaeroides_2.4.1_JZ|length 40|copies 1
AGCCAGCACGATCACGAAATAATCCGCCATGCGGAACGTG
>1811506|reference Rhodobacter_sphaeroides_2.4.1_JZ|length 54|copies 3
AGCCAGGCGCCCCAGCGCGGCCACCAGGAGCCCGCGTGGAACTCGGCCCCCTCC
>1811506|reference Rhodobacter_sphaeroides_2.4.1_JZ|length 44|copies 1
AGCCAGGCGCCCGGTTCGTGGCCTTCGAGACGCTCGTCCGCCCG
>1811506|reference Rhodobacter_sphaeroides_2.4.1_JZ|length 43|copies 1
AGCCAGTCCGTCAAACCTGCGACTCCGCCTGTTCCATGAGCCG
>1811506|reference Rhodobacter_sphaeroides_2.4.1_JZ|length 46|copies 1
AGCCAGTGCCGGAGTGGCCGAGAGCTGAGGCGGTCTCTTCCGGCGT
>1811506|reference Rhodobacter_sphaeroides_2.4.1_JZ|length 40|copies 1
AGCCATGACCAGCCGGCCTTCGGCCCGGCGATCCACGCCT
>1811506|reference Rhodobacter_sphaeroides_2.4.1_JZ|length 44|copies 1
AGCCATGCGCCAAACCGTCGCGGATTACCAGAACCTGCGCACCG
>1811506|reference Rhodobacter_sphaeroides_2.4.1_JZ|length 43|copies 1
AGCCATGGCGATGCGGTGGCCCGCGAGGTCACCAACGCGCGCA
>1811506|reference Rhodobacter_sphaeroides_2.4.1_JZ|length 45|copies 1
AGCCATGGTCTCCGCGGTCAGCGCCGCCTTCGTTGGGTGGTCCAG
>1811506|reference Rhodobacter_sphaeroides_2.4.1_JZ|length 39|copies 1
AGCCATTCGCGGTCGGCGGCACTCCAGGGCGTCCTGCCT
>1811506|reference Rhodobacter_sphaeroides_2.4.1_JZ|length 43|copies 1
AGCCATTGATTTGCCGTCAAAGGCGCGTGTTGTAAAAGGCGCG
>1811506|reference Rhodobacter_sphaeroides_2.4.1_JZ|length 30|copies 1
AGCCATTTCCGCACCCTGCATCTCAGGGTG
>1811506|reference Rhodobacter_sphaeroides_2.4.1_JZ|length 48|copies 1
AGCCCAACGTCTCGATGGACTTCAACCACGATCCGCACAGCTCGATCT
>1811506|reference Rhodobacter_sphaeroides_2.4.1_JZ|length 50|copies 1
AGCCCAAGAACTGAGCGCGCCGGCTGCCGCTCCTGCGAGGGCCAGCCGCG
>1811506|reference Rhodobacter_sphaeroides_2.4.1_JZ|length 40|copies 1
AGCCCAAGGGCGAAACTGCTTCGCCACCATCGCACGCGTT
>1811506|reference Rhodobacter_sphaeroides_2.4.1_JZ|length 37|copies 1
AGCCCACCACGCAGCCGTCGGCGATACCCGCGAGGTC
>1811506|reference Rhodobacter_sphaeroides_2.4.1_JZ|length 45|copies 1
AGCCCACCAGCGCCATGGCGATGTAGAAGCTGGTGAGCCCGGGCC
>1811506|reference Rhodobacter_sphaeroides_2.4.1_JZ|length 38|copies 1
AGCCCACGAAGCTGAAGCTGACCGCGCCCAGAAGAAGG
>1811506|reference Rhodobacter_sphaeroides_2.4.1_JZ|length 12|copies 1
AGCCCACGACGC
>1811506|reference Rhodobacter_sphaeroides_2.4.1_JZ|length 46|copies 1
AGCCCACGGCGCGCAGCATCTCGGCCGCGAGGGCCGCCTCGAGGAT
>1811506|reference Rhodobacter_sphaeroides_2.4.1_JZ|length 50|copies 1
AGCCCAGTTCGCCGCGGTGCACCCCCTGCGCCAGATTGCCGAGCGCGAAC
>1811506|reference Rhodobacter_sphaeroides_2.4.1_JZ|length 40|copies 1
AGCCCATCACCGCATCCGACCAGCGCAACCGCCCCTCGAG
>1811506|reference Rhodobacter_sphaeroides_2.4.1_JZ|length 40|copies 1
AGCCCATCGCGAAGGACCAGTCCCAGAGCCGCTTCCAGCG
>1811506|reference Rhodobacter_sphaeroides_2.4.1_JZ|length 36|copies 1
AGCCCCACGCGCGCATGGCGCTCACGCAGCGGGTGG
>1811506|reference Rhodobacter_sphaeroides_2.4.1_JZ|length 48|copies 1
AGCCCCATCCCCGCCGGAGCCTGCACATCATGGCACAAATGCGTGATC
>1811506|reference Rhodobacter_sphaeroides_2.4.1_JZ|length 10|copies 1
AGCCCCATCG
>1811506|reference Rhodobacter_sphaeroides_2.4.1_JZ|length 49|copies 1
AGCCCCATCGAGCCGAAGGAGACGACCACCGTGACGAGGAGGAAGAGGA
>1811506|reference Rhodobacter_sphaeroides_2.4.1_JZ|length 66|copies 1
AGCCCCATTTCGGGTGAGCAGGCTGTTCAAAACGCCCTTTTTTCCCGCGGGCGCAGCCCCTGATTT
>1811506|reference Rhodobacter_sphaeroides_2.4.1_JZ|length 36|copies 1
AGCCCCCAAGGGGCTCGAGATCGACGTGATCGAATT
>1811506|reference Rhodobacter_sphaeroides_2.4.1_JZ|length 46|copies 1
AGCCCCCAGACCGCGAGCGACAGTCCCGCGAGGATGCTGGAAAAGA
>1811506|reference Rhodobacter_sphaeroides_2.4.1_JZ|length 37|copies 1
AGCCCCCAGAGCGCGAGCGTGAGCCCGCCATAGGCCG
>1811506|reference Rhodobacter_sphaeroides_2.4.1_JZ|length 39|copies 1
AGCCCCCTGCCGCCCCGGCGGCGGGGGGCGCCCGACGCC
>1811506|reference Rhodobacter_sphaeroides_2.4.1_JZ|length 45|copies 1
AGCCCCGCATTCGAGACGGTGCGGTAGCCGTTGCCGCCCTCTCCC
>1811506|reference Rhodobacter_sphaeroides_2.4.1_JZ|length 39|copies 1
AGCCCCGCCACGGCGAGGCTCTCGGCCATGGCCTCGACC
>1811506|reference Rhodobacter_sphaeroides_2.4.1_JZ|length 42|copies 1
AGCCCCGCCATGCCCTGGATGATGAAATCGTAGCCCGCCCGG
>1811506|reference Rhodobacter_sphaeroides_2.4.1_JZ|length 41|copies 1
AGCCCCGCGAGGAGGCAGGTTTGGCGACGAGACTTCTCCGG
>1811506|reference Rhodobacter_sphaeroides_2.4.1_JZ|length 44|copies 1
AGCCCCGCGATGCTGATCATCCCGGATCGGCCCGAGGATCTTCC
>1811506|reference Rhodobacter_sphaeroides_2.4.1_JZ|length 40|copies 1
AGCCCCGGATTGTCGGTGCAGATCTGCGCCAGCACCTGCG
>1811506|reference Rhodobacter_sphaeroides_2.4.1_JZ|length 49|copies 1
AGCCCCGGCCGCGCAGGGGCACGCCTCAGCCCCGGGCCCGCTGCCAGAG
>1811506|reference Rhodobacter_sphaeroides_2.4.1_JZ|length 48|copies 1
AGCCCCGGTTCGGCCAGTGGATCTGGTAGAGATCGACATGATCGGTGC
>1811506|reference Rhodobacter_sphaeroides_2.4.1_JZ|length 34|copies 1
AGCCCCGTGACCGAGAGGCCCTGCGCATCGACCG
>1811506|reference Rhodobacter_sphaeroides_2.4.1_JZ|length 42|copies 1
AGCCCCTCGATCACCAGCTCCCGGTAGGTCACCTCGTCGTTC
>1811506|reference Rhodobacter_sphaeroides_2.4.1_JZ|length 41|copies 1
AGCCCCTCGTCCACGAGACCCGCCAGATCCTCGACCGCCTC
>1811506|reference Rhodobacter_sphaeroides_2.4.1_JZ|length 42|copies 2
AGCCCCTCGTCGAGCGGCCAGGCGTTCACCTTGCCCTCCCAG
>1811506|reference Rhodobacter_sphaeroides_2.4.1_JZ|length 48|copies 1
AGCCCCTGAATGAAGAGGAGGAGCCCCGCGGCCACCATCACCGACTTG
>1811506|reference Rhodobacter_sphaeroides_2.4.1_JZ|length 28|copies 1
AGCCCGACGTCTGTCCGGGATCTGCGCG
>1811506|reference Rhodobacter_sphaeroides_2.4.1_JZ|length 55|copies 1
AGCCCGAGAAAATCCCCTGGCACCTGAAAATCCACGATCTGCCGGCCGCCCCCTG
>1811506|reference Rhodobacter_sphaeroides_2.4.1_JZ|length 42|copies 1
AGCCCGAGAACCAGAAGAGCGGATAGACGAGCAGCCCGAAGG
>1811506|reference Rhodobacter_sphaeroides_2.4.1_JZ|length 48|copies 1
AGCCCGAGCAGCGCCTGCGAGCCCACCGACCCCGTGGTATAGAGCTTC
>1811506|reference Rhodobacter_sphaeroides_2.4.1_JZ|length 42|copies 1
AGCCCGAGGAACTCGACGCGCTGGATCGGCAGATCCTGCAAG
>1811506|reference Rhodobacter_sphaeroides_2.4.1_JZ|length 37|copies 1
AGCCCGAGGATCACGAGCCCCGCGACGAGACCCACCT
>1811506|reference Rhodobacter_sphaeroides_2.4.1_JZ|length 39|copies 1
AGCCCGAGGATCAGCTGGCGTCGGTCCATCCGGTCCGAG
>1811506|reference Rhodobacter_sphaeroides_2.4.1_JZ|length 47|copies 1
AGCCCGAGGGCTCCAGCGCCTCGGCGAAGGCCAGGGCCGTGCGCCGG
>1811506|reference Rhodobacter_sphaeroides_2.4.1_JZ|length 39|copies 1
AGCCCGAGGTCGTCCAGCGCATCGCCTCGCTGAACACGG
>1811506|reference Rhodobacter_sphaeroides_2.4.1_JZ|length 49|copies 2
AGCCCGATCGCCACGCCCGACGACTTCCTCGGGCTGAAGATGCGCATCC
>1811506|reference Rhodobacter_sphaeroides_2.4.1_JZ|length 45|copies 1
AGCCCGATCTGGTCCTGCGCACCCACTTCCACTCCACCGCCAAGC
>1811506|reference Rhodobacter_sphaeroides_2.4.1_JZ|length 46|copies 1
AGCCCGATGAAGACGGTGAACCAGACGAACAGCGGCGAGACGAACA
>1811506|reference Rhodobacter_sphaeroides_2.4.1_JZ|length 39|copies 1
AGCCCGATGGTCTCGCCCAGCAGCGGGATGGCCAAGAGC
>1811506|reference Rhodobacter_sphaeroides_2.4.1_JZ|length 25|copies 1
AGCCCGCCCGCCAGCCGCTCCTGCC
>1811506|reference Rhodobacter_sphaeroides_2.4.1_JZ|length 39|copies 1
AGCCCGCCGAATCGCGCCAGGTCCAGAGCATCGAGCCCT
>1811506|reference Rhodobacter_sphaeroides_2.4.1_JZ|length 47|copies 1
AGCCCGCCGCGCCGAAGCCGCGCCGGAAGGCCTCCGAAAAGACGAGC
>1811506|reference Rhodobacter_sphaeroides_2.4.1_JZ|length 49|copies 1
AGCCCGCCGCGGATCGGCCCGAAGAGCTGGCCGATCGTGTCGAGCAGGT
>1811506|reference Rhodobacter_sphaeroides_2.4.1_JZ|length 25|copies 1
AGCCCGCCGTAGCCATGGACGGCCG
>1811506|reference Rhodobacter_sphaeroides_2.4.1_JZ|length 39|copies 1
AGCCCGCCGTCTCGGCCGGCCTCAAGCAGCTCGAGACCC
>1811506|reference Rhodobacter_sphaeroides_2.4.1_JZ|length 42|copies 1
AGCCCGCGACGCGGTAGAGCGCAAGCGCCGGCTCATTGTCGG
>1811506|reference Rhodobacter_sphaeroides_2.4.1_JZ|length 44|copies 1
AGCCCGCGAGGTGATGTCGACCAGAACCGCACCGTTCCGCAGGT
>1811506|reference Rhodobacter_sphaeroides_2.4.1_JZ|length 31|copies 1
AGCCCGCGATCGAGCCCGGCTTGATCGGATG
>1811506|reference Rhodobacter_sphaeroides_2.4.1_JZ|length 46|copies 1
AGCCCGCGCGGATCGCGGCCCCCATCATGGCGGCGGCCACCTCGTT
>1811506|reference Rhodobacter_sphaeroides_2.4.1_JZ|length 49|copies 1
AGCCCGCGCTGAAACTGGGCCTCTGGCTTGAGTTCTGAGGCGCTCAGTC
>1811506|reference Rhodobacter_sphaeroides_2.4.1_JZ|length 40|copies 1
AGCCCGCGTGCCCGGAGGCCCGCCAGAAGCGGCTGAAGCG
>1811506|reference Rhodobacter_sphaeroides_2.4.1_JZ|length 43|copies 1
AGCCCGGACACGCTGACCGTGGGCCCCTCGCGGATGCACTGGA
>1811506|reference Rhodobacter_sphaeroides_2.4.1_JZ|length 33|copies 1
AGCCCGGCACGCAGGTCGCGTCGCCCGCATCGG
>1811506|reference Rhodobacter_sphaeroides_2.4.1_JZ|length 45|copies 2
AGCCCGGCATCTACGGGGCCTTGATCGGCGCGGTTCTCCTCGGCC
>1811506|reference Rhodobacter_sphaeroides_2.4.1_JZ|length 39|copies 2
AGCCCGGCGACTATCTGCGCGAACTGGTGCAGAACCGGG
>1811506|reference Rhodobacter_sphaeroides_2.4.1_JZ|length 48|copies 1
AGCCCGGCGCCCGCACCTGCCGCGGCTCGCCCGAGGGTGACAGGAGCC
>1811506|reference Rhodobacter_sphaeroides_2.4.1_JZ|length 45|copies 1
AGCCCGGCTTCCGGATCTCGCGTCCGAGGAACATGTTGTCCGCGA
>1811506|reference Rhodobacter_sphaeroides_2.4.1_JZ|length 48|copies 2
AGCCCGGGATGAACGAGCCCGAGCCCAGCACCAGCGGGTAATCCTCGG
>1811506|reference Rhodobacter_sphaeroides_2.4.1_JZ|length 61|copies 1
AGCCCGGGCCCGGCAGGGCTTGAGTTTGCCGCACGGGGCGTCCAACACTGGCCGCCGCGGC
>1811506|reference Rhodobacter_sphaeroides_2.4.1_JZ|length 41|copies 1
AGCCCGGGCGCGGTTCGGTCAGCAGGAACACGGATGGCTCG
>1811506|reference Rhodobacter_sphaeroides_2.4.1_JZ|length 54|copies 1
AGCCCGGGGGGCCGCGGAGGCGGATCCGGACGCCGTGGCCCGGATCAGCCCGGC
>1811506|reference Rhodobacter_sphaeroides_2.4.1_JZ|length 69|copies 1
AGCCCGTCCGCGTCCGCCCGAAGGACCGCCGGGCCGGGGGGCAGGGCGCAGTGGCCCTCGGTTTCGTCG
>1811506|reference Rhodobacter_sphaeroides_2.4.1_JZ|length 46|copies 1
AGCCCGTCGCCCGGCACGAGATCCGGCACCGGGAAATAGGCGCGCG
>1811506|reference Rhodobacter_sphaeroides_2.4.1_JZ|length 41|copies 1
AGCCCGTGACCGATCTCTCCGACAATGGCTCGAACCCCGAC
>1811506|reference Rhodobacter_sphaeroides_2.4.1_JZ|length 49|copies 1
AGCCCGTGCCCGGAAAAACCGTTCATCAGATAGAGGTTCGGCAGCGCCG
>1811506|reference Rhodobacter_sphaeroides_2.4.1_JZ|length 39|copies 2
AGCCCGTGCTGGAGCGTGCCGATGATGATGCCGCCCACG
>1811506|reference Rhodobacter_sphaeroides_2.4.1_JZ|length 53|copies 1
AGCCCGTTGTCCGGGTGCCATGGAATCAAATGGCCAAGAAAATGCTTATCGAT
>1811506|reference Rhodobacter_sphaeroides_2.4.1_JZ|length 40|copies 1
AGCCCTACCGGCTGACGGCGAGCGCCGCGGATCTGGCAGG
>1811506|reference Rhodobacter_sphaeroides_2.4.1_JZ|length 44|copies 1
AGCCCTATACCGCCAAGCTCGGCAGCTTCCCGACCAAGGCCACA
>1811506|reference Rhodobacter_sphaeroides_2.4.1_JZ|length 36|copies 1
AGCCCTATGCGCCCTATGCCGCCTCGCATGCGGCGG
>1811506|reference Rhodobacter_sphaeroides_2.4.1_JZ|length 39|copies 1
AGCCCTATGCGCCCTATGCCGCCTCGCATGCGGCGGGCG
>1811506|reference Rhodobacter_sphaeroides_2.4.1_JZ|length 38|copies 1
AGCCCTATGTCGGCGCCACCCTCTCGATGTATCCGGCG
>1811506|reference Rhodobacter_sphaeroides_2.4.1_JZ|length 48|copies 1
AGCCCTCCGACGTGAAGATGGATGCCACGCTCGAAGAGCTGGGCATCG
>1811506|reference Rhodobacter_sphaeroides_2.4.1_JZ|length 48|copies 1
AGCCCTCGACGTTCTTGCGCATGGCGACGACCTCGGATTCCTGGAACA
>1811506|reference Rhodobacter_sphaeroides_2.4.1_JZ|length 53|copies 1
AGCCCTCGGCGAACTTGCGGCACTCCTGCCGGAAGGCCACCACATCCACATCG
>1811506|reference Rhodobacter_sphaeroides_2.4.1_JZ|length 33|copies 1
AGCCCTGAACCGACCCTGTTCCGGGCGGGACCG
>1811506|reference Rhodobacter_sphaeroides_2.4.1_JZ|length 42|copies 1
AGCCCTGCCCGATGGGTGCGATCCGCGTGGACGGATCGAAGC
>1811506|reference Rhodobacter_sphaeroides_2.4.1_JZ|length 40|copies 1
AGCCCTGCGACGGATGGTCGCGCTGCAGGATGCGGCATTG
>1811506|reference Rhodobacter_sphaeroides_2.4.1_JZ|length 49|copies 1
AGCCCTGCGCCCACGCCCGCTCCGAGACCCGCCAGCGCCAGAAGAAGGG
>1811506|reference Rhodobacter_sphaeroides_2.4.1_JZ|length 41|copies 1
AGCCCTGGGCGAGGCCACGAAGACCGTGCCCTACATCACCG
>1811506|reference Rhodobacter_sphaeroides_2.4.1_JZ|length 30|copies 1
AGCCCTTCAGCACCCAGTGCCGGTTCGGCT
>1811506|reference Rhodobacter_sphaeroides_2.4.1_JZ|length 31|copies 1
AGCCCTTCAGCACCCAGTGCCGGTTCGGCTG
>1811506|reference Rhodobacter_sphaeroides_2.4.1_JZ|length 53|copies 1
AGCCCTTCAGCACCCAGTGCCGGTTCGGCTGCTTCTCGATCAGGCCGAAGGGC
>1811506|reference Rhodobacter_sphaeroides_2.4.1_JZ|length 43|copies 1
AGCCCTTCGCGGGCGAAGCGGGCGACCTGCGCCGCCGTCTCGT
>1811506|reference Rhodobacter_sphaeroides_2.4.1_JZ|length 49|copies 1
AGCCCTTGCAGCCCTGATCCCAGGCCGCGAGGTAGACGTCGGCGAATTC
>1811506|reference Rhodobacter_sphaeroides_2.4.1_JZ|length 34|copies 1
AGCCCTTGGCCCGATCGGCGCCATCTACATGGGC
>1811506|reference Rhodobacter_sphaeroides_2.4.1_JZ|length 46|copies 1
AGCCCTTGGCCCGATCGGCGCCATCTACATGGGCCCCGAGAACCAT
>1811506|reference Rhodobacter_sphaeroides_2.4.1_JZ|length 47|copies 1
AGCCCTTGGCCCGATCGGCGCCATCTACATGGGCCCCGAGAACCATG
>1811506|reference Rhodobacter_sphaeroides_2.4.1_JZ|length 51|copies 1
AGCCCTTGGGAAAGCCCGAGGTGCCGGATGTGAACTGGATGTTCAGGAGAT
>1811506|reference Rhodobacter_sphaeroides_2.4.1_JZ|length 45|copies 1
AGCCCTTTCTTGGGCTACATGTGAAAACTGGGCACCTGATCAGAT
>1811506|reference Rhodobacter_sphaeroides_2.4.1_JZ|length 52|copies 1
AGCCCTTTCTTGGGCTACATGTGAAAACTGGGCACCTGATCAGATAAGGACG
>1811506|reference Rhodobacter_sphaeroides_2.4.1_JZ|length 44|copies 1
AGCCGAAACCGGTCTTGTAGAAATCGCCGAGCACCGTGGTCTGG
>1811506|reference Rhodobacter_sphaeroides_2.4.1_JZ|length 44|copies 1
AGCCGAACCACCCGAAACCATGATGCCAAATTCCGAAGTGCCGG
>1811506|reference Rhodobacter_sphaeroides_2.4.1_JZ|length 42|copies 1
AGCCGAAGCCGCCCTCGCGCAGCGACAGGACCGGGCAGGGCA
>1811506|reference Rhodobacter_sphaeroides_2.4.1_JZ|length 34|copies 1
AGCCGAAGTCACGCCCGCCCGCGCGCCGGGCAGA
>1811506|reference Rhodobacter_sphaeroides_2.4.1_JZ|length 40|copies 1
AGCCGACAGGGCAGGCGTGATCTCTCGGCCCTCGCGCTGC
>1811506|reference Rhodobacter_sphaeroides_2.4.1_JZ|length 46|copies 1
AGCCGAGACACCACAGGAGGGGACTCGGGCGCGCCCTTCTCGAGCA
>1811506|reference Rhodobacter_sphaeroides_2.4.1_JZ|length 30|copies 1
AGCCGAGGAAGACCACGCCCTTCTCCTGCG
>1811506|reference Rhodobacter_sphaeroides_2.4.1_JZ|length 48|copies 1
AGCCGATCACCGGCACGGGGCCGAAGACCTCCTGCGCCCCGAGGGCGA
>1811506|reference Rhodobacter_sphaeroides_2.4.1_JZ|length 40|copies 1
AGCCGATCCACTGCCAGTAGGCCGGCAGACCGATCCAGTA
>1811506|reference Rhodobacter_sphaeroides_2.4.1_JZ|length 46|copies 1
AGCCGATCCTGCCCGAGCGTCGCCGCGGCTTGGGCATAGCTCGCCC
>1811506|reference Rhodobacter_sphaeroides_2.4.1_JZ|length 41|copies 1
AGCCGATGAAGAGCGCGCGGCTGTCCACGATGACCCCGGGG
>1811506|reference Rhodobacter_sphaeroides_2.4.1_JZ|length 42|copies 1
AGCCGATGAAGAGCGCGCGGCTGTCCACGATGACCCCGGGGG
>1811506|reference Rhodobacter_sphaeroides_2.4.1_JZ|length 45|copies 1
AGCCGCAAGACCGACCGGCGGATCACAGTGGGCGGCACCGACTAC
>1811506|reference Rhodobacter_sphaeroides_2.4.1_JZ|length 42|copies 1
AGCCGCACACGAAGTTCGAGGCCGAGGCCTACATCCTCACGA
>1811506|reference Rhodobacter_sphaeroides_2.4.1_JZ|length 35|copies 1
AGCCGCACCTTCGAGGGCGTGGCCGAGGCCTGCGC
>1811506|reference Rhodobacter_sphaeroides_2.4.1_JZ|length 44|copies 1
AGCCGCACGCAGCCCGCGGCCGGACCCGTCCATTCGCCCTGTTT
>1811506|reference Rhodobacter_sphaeroides_2.4.1_JZ|length 39|copies 1
AGCCGCACTGGTAATCGAAGAACTCTACGGCGACGACCG
>1811506|reference Rhodobacter_sphaeroides_2.4.1_JZ|length 45|copies 1
AGCCGCAGACGGGGCAGGCGACCCGGCCAGCGGCCAGAAGGTCGT
>1811506|reference Rhodobacter_sphaeroides_2.4.1_JZ|length 43|copies 1
AGCCGCAGCAGATAGGCGTCGATCACCGGCTGCACATAGGCGG
>1811506|reference Rhodobacter_sphaeroides_2.4.1_JZ|length 41|copies 1
AGCCGCAGCCCGAGCCGGATGGCGCGCGCCTAGACGGGGGC
>1811506|reference Rhodobacter_sphaeroides_2.4.1_JZ|length 43|copies 1
AGCCGCATCGCCGGAACGCATCGAGGGCTGGTAATCCGAGGTG
>1811506|reference Rhodobacter_sphaeroides_2.4.1_JZ|length 44|copies 1
AGCCGCATCGGCCAGTCCGCCTCCGAGCGCCCGCTCGAGATCCT
>1811506|reference Rhodobacter_sphaeroides_2.4.1_JZ|length 37|copies 1
AGCCGCATCTCCTCATGCGCCGCCTCCCAGCCGGGCG
>1811506|reference Rhodobacter_sphaeroides_2.4.1_JZ|length 40|copies 1
AGCCGCCCGGTGTGCGGGATGTCCGCCGCCAGTTCGAGGA
>1811506|reference Rhodobacter_sphaeroides_2.4.1_JZ|length 45|copies 1
AGCCGCCCTCGACCTTCAGGTCGCGGCCATACATGCCCTGCACCT
>1811506|reference Rhodobacter_sphaeroides_2.4.1_JZ|length 34|copies 1
AGCCGCCTTAGCCGCACCTGCCGCGCGATCCAGA
>1811506|reference Rhodobacter_sphaeroides_2.4.1_JZ|length 39|copies 1
AGCCGCGACGGTGCCGTGTTGCCGGTGTCGGGTCAGAGG
>1811506|reference Rhodobacter_sphaeroides_2.4.1_JZ|length 35|copies 1
AGCCGCGCGTCGGGCACCAGCCCCGCGAAGGGCCG
>1811506|reference Rhodobacter_sphaeroides_2.4.1_JZ|length 34|copies 1
AGCCGCGGATGACGCAGGTGCCGCCCATGCGGCT
>1811506|reference Rhodobacter_sphaeroides_2.4.1_JZ|length 48|copies 1
AGCCGCGGCCGCGGCCATGACCGCAGGCACCCACGGCTCGACCTACGG
>1811506|reference Rhodobacter_sphaeroides_2.4.1_JZ|length 34|copies 1
AGCCGCGGCTGCGGCGCGAGCACCTGGGCGAACT
>1811506|reference Rhodobacter_sphaeroides_2.4.1_JZ|length 52|copies 1
AGCCGCGGGTTCCGGCCCTTCTTTCTGCTCTCGGCGCTGTTTGCGGCCGCGG
>1811506|reference Rhodobacter_sphaeroides_2.4.1_JZ|length 47|copies 1
AGCCGCGTTGCAGGAGGGAGCATAAAGATTGCGTGACACCGACGAAA
>1811506|reference Rhodobacter_sphaeroides_2.4.1_JZ|length 40|copies 1
AGCCGCTATCTCGTCGACCTGCCGGGATACGGCTATGCCG
>1811506|reference Rhodobacter_sphaeroides_2.4.1_JZ|length 38|copies 1
AGCCGCTCAATAGGTCGCGGGCGGATCGCTTGCCGGGA
>1811506|reference Rhodobacter_sphaeroides_2.4.1_JZ|length 53|copies 1
AGCCGCTCCATCATCCCCGGCAGGTCGTTCTCGGCCCGTGCGCCGAGGCTGCC
>1811506|reference Rhodobacter_sphaeroides_2.4.1_JZ|length 37|copies 1
AGCCGCTCGCAGCCTTCGCGCGGCGTCTCTCCACGGG
>1811506|reference Rhodobacter_sphaeroides_2.4.1_JZ|length 46|copies 1
AGCCGCTCGGGATCCCGCACTTCGAGTCCCGCCACATCCTCCACCG
>1811506|reference Rhodobacter_sphaeroides_2.4.1_JZ|length 57|copies 1
AGCCGCTTCTCGGCCTCGAACAGCACGACCGCATGGTCGGAGGCCAGAAGATGCGCC
>1811506|reference Rhodobacter_sphaeroides_2.4.1_JZ|length 35|copies 3
AGCCGCTTGTTCGCGGTGATGGCCGCGTGGGTGAC
>1811506|reference Rhodobacter_sphaeroides_2.4.1_JZ|length 37|copies 1
AGCCGCTTGTTCGCGGTGATGGCCGCGTGGGTGACAT
>1811506|reference Rhodobacter_sphaeroides_2.4.1_JZ|length 46|copies 1
AGCCGGAGCGTCGGCGACAGCTCGGACGGCGGCGAGAGCACCGGGC
>1811506|reference Rhodobacter_sphaeroides_2.4.1_JZ|length 39|copies 1
AGCCGGATCACGTCGGTGCCGCATTTGATATGGATGCCA
>1811506|reference Rhodobacter_sphaeroides_2.4.1_JZ|length 34|copies 1
AGCCGGATCAGCGCTCCGGCGCCCCGCTTCACTG
>1811506|reference Rhodobacter_sphaeroides_2.4.1_JZ|length 31|copies 1
AGCCGGCAGGCGATGCGGGTGAAGGCCACCT
>1811506|reference Rhodobacter_sphaeroides_2.4.1_JZ|length 38|copies 1
AGCCGGCCCAACGTCACGGCGGATGCGGGCGCGCTCTG
>1811506|reference Rhodobacter_sphaeroides_2.4.1_JZ|length 38|copies 1
AGCCGGCGGACAGAAGCCGGCCCGCCTCGTCCACAAGG
>1811506|reference Rhodobacter_sphaeroides_2.4.1_JZ|length 44|copies 1
AGCCGGCTCGGCGCCCTCGCCGCCGATGGGCTCAGCGCGCGCGG
>1811506|reference Rhodobacter_sphaeroides_2.4.1_JZ|length 45|copies 1
AGCCGGCTGACGTCGAACTCGAGCCGCACCAGATGCATCGCCGCC
>1811506|reference Rhodobacter_sphaeroides_2.4.1_JZ|length 49|copies 1
AGCCGGGACCTACGGGATCGGGCCGCTGTTCGCGACCTTCTCTCCCGAC
>1811506|reference Rhodobacter_sphaeroides_2.4.1_JZ|length 31|copies 1
AGCCGGGCCTGAACGTGGCCTATCTCGCCTA
>1811506|reference Rhodobacter_sphaeroides_2.4.1_JZ|length 44|copies 1
AGCCGGTCCACCGCAGCGACGAACATCTTCACCGCATAGGCCTG
>1811506|reference Rhodobacter_sphaeroides_2.4.1_JZ|length 36|copies 1
AGCCGGTCCCATTCCCGTCGCGCCGAGGCGGCATCG
>1811506|reference Rhodobacter_sphaeroides_2.4.1_JZ|length 45|copies 1
AGCCGGTGCGGATCATCTCCCGGCAGGCATCGAGATCGGCAGAGG
>1811506|reference Rhodobacter_sphaeroides_2.4.1_JZ|length 45|copies 1
AGCCGTACTTGTACTTGCCGGCCATCGCCTGGGCCGTCTCGATCG
>1811506|reference Rhodobacter_sphaeroides_2.4.1_JZ|length 37|copies 1
AGCCGTATTCGAACCCGAGCACGGCATATTCCGACAG
>1811506|reference Rhodobacter_sphaeroides_2.4.1_JZ|length 39|copies 2
AGCCGTCGATGCGGCGGCGGACCTGCTCGCTGAACTGGG
>1811506|reference Rhodobacter_sphaeroides_2.4.1_JZ|length 42|copies 1
AGCCGTCGCCGCCCTGACGGACATAGTTGTTGGACACGACGC
>1811506|reference Rhodobacter_sphaeroides_2.4.1_JZ|length 33|copies 1
AGCCGTCGCGCATCTCCTGCCCCTTCCAGACGT
>1811506|reference Rhodobacter_sphaeroides_2.4.1_JZ|length 46|copies 1
AGCCGTTCCGCCGCCGCGCGGAGCGTCTTCGGGATCTCGCGGACGC
>1811506|reference Rhodobacter_sphaeroides_2.4.1_JZ|length 39|copies 1
AGCCTACATTGACCGGGCGCTTCATCATGTCGGCATCGA
>1811506|reference Rhodobacter_sphaeroides_2.4.1_JZ|length 41|copies 2
AGCCTACCAACTACCTCGACCTCGAAGGCGCGCTCTGGCTC
>1811506|reference Rhodobacter_sphaeroides_2.4.1_JZ|length 45|copies 1
AGCCTATCAGGAGCAGCGACTTGGCGGGCCAGATCGTCAGGCCGC
>1811506|reference Rhodobacter_sphaeroides_2.4.1_JZ|length 41|copies 1
AGCCTCACACCCGCGCGGCGCGAGCCCTGGCCTGATCTTTC
>1811506|reference Rhodobacter_sphaeroides_2.4.1_JZ|length 46|copies 2
AGCCTCACCGCGCGCCGGTTGTCACTGCGACAGGGTGCGTCCTTCC
>1811506|reference Rhodobacter_sphaeroides_2.4.1_JZ|length 56|copies 1
AGCCTCCATCTTTACCTCCCGACGTCGGGCCCGAGCCAAGGGGCTTCACGCTGGCG
>1811506|reference Rhodobacter_sphaeroides_2.4.1_JZ|length 43|copies 1
AGCCTCCCGGAAGGCCGGTGGCAGGATCTGGTGACGGGCACCG
>1811506|reference Rhodobacter_sphaeroides_2.4.1_JZ|length 39|copies 1
AGCCTCCTGCGGCTGCGCGACAGTTCGGGCGAGGGCGCG
>1811506|reference Rhodobacter_sphaeroides_2.4.1_JZ|length 43|copies 1
AGCCTCGAGGATTTCGAGCGCGCGGTGACGGCGATCCCCGAGG
>1811506|reference Rhodobacter_sphaeroides_2.4.1_JZ|length 43|copies 1
AGCCTCGCCTCGGGCGTAGCCGGCAACGTGGCGTTGCAGGGCG
>1811506|reference Rhodobacter_sphaeroides_2.4.1_JZ|length 50|copies 1
AGCCTCGCGCTGATCGAGGCCGGAAGCCGGCGCCGCGACCGCGCGGATGA
>1811506|reference Rhodobacter_sphaeroides_2.4.1_JZ|length 33|copies 1
AGCCTCGGCCTCATCCCCGGCGCGGGCGGCACG
>1811506|reference Rhodobacter_sphaeroides_2.4.1_JZ|length 48|copies 1
AGCCTCGTGCGATGATCGTGGCAGGGCTCGGCTTCCGGGAGAGCGCGA
>1811506|reference Rhodobacter_sphaeroides_2.4.1_JZ|length 24|copies 1
AGCCTCTCGATCGACAGGAGCGCC
>1811506|reference Rhodobacter_sphaeroides_2.4.1_JZ|length 40|copies 2
AGCCTCTCGCGGCTCGACGTCCGGCTGATCCGGATCGACA
>1811506|reference Rhodobacter_sphaeroides_2.4.1_JZ|length 43|copies 1
AGCCTCTGACCGAGCCTGCGGGCCAGATCGCCGCCGCGGGTCG
>1811506|reference Rhodobacter_sphaeroides_2.4.1_JZ|length 35|copies 1
AGCCTGATCCTCGCCCAGAACATCGACCTCGGGCG
>1811506|reference Rhodobacter_sphaeroides_2.4.1_JZ|length 41|copies 1
AGCCTGATCGGCAAGCTGATCGTGCACGGCCGCGACCGGCC
>1811506|reference Rhodobacter_sphaeroides_2.4.1_JZ|length 45|copies 1
AGCCTGCATACCTGGAGCGCCTGGCAGGACCGGATGGCCGCCACC
>1811506|reference Rhodobacter_sphaeroides_2.4.1_JZ|length 42|copies 1
AGCCTGCCTTCGACGTGGTCCGCATCGAGAGCGACGGCTCGG
>1811506|reference Rhodobacter_sphaeroides_2.4.1_JZ|length 47|copies 2
AGCCTGCGCGCGTGGCCGAGACGGTCGAGCTGACCATCGCCAAGCTG
>1811506|reference Rhodobacter_sphaeroides_2.4.1_JZ|length 46|copies 1
AGCCTGCGGGCCCCGCGGCGGTGCCGCCGTCGCGCACGATGCCGCG
>1811506|reference Rhodobacter_sphaeroides_2.4.1_JZ|length 29|copies 1
AGCCTGCTCGACACGCCCGCCTCGGTGTC
>1811506|reference Rhodobacter_sphaeroides_2.4.1_JZ|length 47|copies 1
AGCCTGCTCTACGGCTTCGGTTCGGCCTCGGGCTTCACCCTCGTCCT
>1811506|reference Rhodobacter_sphaeroides_2.4.1_JZ|length 38|copies 1
AGCCTGCTCTCGTGGACCTGCGAGCGGTGGTCAGGCAG
>1811506|reference Rhodobacter_sphaeroides_2.4.1_JZ|length 40|copies 1
AGCCTGTAGCCCAGCAGCAGCGGGAAATCGAGCGAGGTCA
>1811506|reference Rhodobacter_sphaeroides_2.4.1_JZ|length 40|copies 1
AGCCTGTCCGGGCCGAGGCCGAGCGCGCGCTGCGCGCTCT
>1811506|reference Rhodobacter_sphaeroides_2.4.1_JZ|length 46|copies 1
AGCCTGTCGTCGCTGATCCTCTGGGGGCCGCCGGGCGTGGGCAAGA
>1811506|reference Rhodobacter_sphaeroides_2.4.1_JZ|length 34|copies 1
AGCCTGTGCACCTCGCGGGTGTCGTTGGTCAGCT
>1811506|reference Rhodobacter_sphaeroides_2.4.1_JZ|length 38|copies 1
AGCCTTCCAGATGGATCGCCCGGACAGAGATACCAGAG
>1811506|reference Rhodobacter_sphaeroides_2.4.1_JZ|length 41|copies 1
AGCCTTCCTGAAGGGCTTCGCTCCGAAGGCCGTCATCTTCT
>1811506|reference Rhodobacter_sphaeroides_2.4.1_JZ|length 39|copies 1
AGCCTTCGAGGAGACCTGCGCCTGCGACCTGCGCTTCGT
>1811506|reference Rhodobacter_sphaeroides_2.4.1_JZ|length 53|copies 1
AGCCTTCGGTTTCCCGCGCGATCTGCTTTGCAAGATCCGCATTGGCTTCCGAG
>1811506|reference Rhodobacter_sphaeroides_2.4.1_JZ|length 38|copies 1
AGCCTTGAAAACACGTTCACCCCACCCTTCCCACGAGC
>1811506|reference Rhodobacter_sphaeroides_2.4.1_JZ|length 41|copies 1
AGCCTTGCACTGCTCGGCCAGTTCCGCGATGCGGCCCGCGC
>1811506|reference Rhodobacter_sphaeroides_2.4.1_JZ|length 39|copies 1
AGCCTTGCCATGGATCATGAATACGGCAACGGCACCGCG
>1811506|reference Rhodobacter_sphaeroides_2.4.1_JZ|length 62|copies 1
AGCCTTGCCGTGCCGGGTCTCCGGATCGGCGCCTCGCCCGACTGGTTCAACGCGCAGGGGCA
>1811506|reference Rhodobacter_sphaeroides_2.4.1_JZ|length 38|copies 1
AGCCTTGCGCGAAGAACCGCGCCGCCTCCGGGTCCTCG
>1811506|reference Rhodobacter_sphaeroides_2.4.1_JZ|length 46|copies 1
AGCCTTGTGGTTTAGTGGTGGCGCCAGGTCTCGACCACGATCCGGG
>1811506|reference Rhodobacter_sphaeroides_2.4.1_JZ|length 31|copies 1
AGCCTTTCGAGGCCAGCGCCTTCTGCCAGCC
>1811506|reference Rhodobacter_sphaeroides_2.4.1_JZ|length 51|copies 1
AGCCTTTCGCCGTCATGGCATCCATCAGTGCCGCAGGATCGCGCCGGAGGT
>1811506|reference Rhodobacter_sphaeroides_2.4.1_JZ|length 41|copies 1
AGCGAAGGCGGCACCTACAAGGACATCCAGCTGTTCTTCTC
>1811506|reference Rhodobacter_sphaeroides_2.4.1_JZ|length 43|copies 1
AGCGACGAGGAGACCCGGCGCTCGTACCAGTTGGCGGTGCCTT
>1811506|reference Rhodobacter_sphaeroides_2.4.1_JZ|length 49|copies 1
AGCGACGCGCTGGCCTTCCGCACCGAGCCCACCGCCGACTGGTGCGGGC
>1811506|reference Rhodobacter_sphaeroides_2.4.1_JZ|length 46|copies 1
AGCGACGGCCACGGCCGGACATGAGCAAACGCGGCTACCATCACGG
>1811506|reference Rhodobacter_sphaeroides_2.4.1_JZ|length 39|copies 1
AGCGACGTGTGGTTGCATATTTCAACCATGAATTGAGGG
>1811506|reference Rhodobacter_sphaeroides_2.4.1_JZ|length 43|copies 1
AGCGACTGGTGAGCCGGGCCATCTCCGAACGGCTGATCCATGT
>1811506|reference Rhodobacter_sphaeroides_2.4.1_JZ|length 37|copies 1
AGCGAGACCGCCGATGAAAGTTAAAGAAACGAGATCT
>1811506|reference Rhodobacter_sphaeroides_2.4.1_JZ|length 47|copies 1
AGCGAGATAGACGACAAGCGCCGCGATCTCCTCCGGGCGGCCGATGC
>1811506|reference Rhodobacter_sphaeroides_2.4.1_JZ|length 37|copies 1
AGCGAGATGGGCGCGTAATCGGTCACATCCTCGGTGG
>1811506|reference Rhodobacter_sphaeroides_2.4.1_JZ|length 41|copies 1
AGCGAGCACGATGGCCTCGGCCCCCGCGGCGCGGGCCTCGG
>1811506|reference Rhodobacter_sphaeroides_2.4.1_JZ|length 37|copies 1
AGCGAGCCCGCGAAGGCCGCCCGGTCGCGTGCCTCGC
>1811506|reference Rhodobacter_sphaeroides_2.4.1_JZ|length 46|copies 1
AGCGAGCGGCTTCTCTTGGACCCGGTCTCCGGATGCGGCATAGGTG
>1811506|reference Rhodobacter_sphaeroides_2.4.1_JZ|length 46|copies 1
AGCGAGGCCGCCTCGTAGTAGCTGCGCGGGATCGACTGGAGACCGG
>1811506|reference Rhodobacter_sphaeroides_2.4.1_JZ|length 40|copies 1
AGCGAGGCGATGGTGCGCGAGCCGAGCTCGGGATCGGGCT
>1811506|reference Rhodobacter_sphaeroides_2.4.1_JZ|length 44|copies 1
AGCGAGGCGCTTCGTCATGGACGTTCTCCTGTCATTGCGGCACG
>1811506|reference Rhodobacter_sphaeroides_2.4.1_JZ|length 43|copies 1
AGCGAGTCGAACACGCGGAACACGTCGACGCCGGTTTCGGCCG
>1811506|reference Rhodobacter_sphaeroides_2.4.1_JZ|length 42|copies 1
AGCGAGTTCGGCTGGATGGCGAAGGCGCGGATGCCCACGATG
>1811506|reference Rhodobacter_sphaeroides_2.4.1_JZ|length 44|copies 1
AGCGATACCGGCGCGAACTACGAGAGCTGGAAGCCGCAGATGGC
>1811506|reference Rhodobacter_sphaeroides_2.4.1_JZ|length 38|copies 4
AGCGATATCGTCGATCGGGACGGATTGGTGTCGCTTGA
>1811506|reference Rhodobacter_sphaeroides_2.4.1_JZ|length 51|copies 1
AGCGATGTCACATCCGATCTTTCGGAACTGGGCTCTCGTGGCGGCGGCCGG
>1811506|reference Rhodobacter_sphaeroides_2.4.1_JZ|length 41|copies 1
AGCGCAAGGACGCGCGCGCCGGTGATGTCGGTGATGACGCC
>1811506|reference Rhodobacter_sphaeroides_2.4.1_JZ|length 33|copies 1
AGCGCAAGGGCATCGAGCGCGAAGCTCCGGGCA
>1811506|reference Rhodobacter_sphaeroides_2.4.1_JZ|length 43|copies 1
AGCGCACGGCCCTTCTCGGGGCGACCTGATCATTCCGGGGAGG
>1811506|reference Rhodobacter_sphaeroides_2.4.1_JZ|length 36|copies 1
AGCGCAGATGAGCCGCGGGAAAGCGGTACACTATAG
>1811506|reference Rhodobacter_sphaeroides_2.4.1_JZ|length 25|copies 1
AGCGCAGCGTGTTGCGCAGCCGACG
>1811506|reference Rhodobacter_sphaeroides_2.4.1_JZ|length 34|copies 1
AGCGCATCCTCGAGCTCCAGCGTCCGCTCCATCA
>1811506|reference Rhodobacter_sphaeroides_2.4.1_JZ|length 33|copies 1
AGCGCATCGACGAGCGCCACGCACGCGTCGTAG
>1811506|reference Rhodobacter_sphaeroides_2.4.1_JZ|length 49|copies 1
AGCGCATCGGCGAGATTCGAGCCGATGAAGCCCGCCCCCCCGGTGATGA
>1811506|reference Rhodobacter_sphaeroides_2.4.1_JZ|length 37|copies 1
AGCGCCACATCGTCCAGCATCAGCATGCGAGGCCATC
>1811506|reference Rhodobacter_sphaeroides_2.4.1_JZ|length 40|copies 1
AGCGCCAGAGTCTTGATCCGCGCCACCGTCTCCGGGGGCG
>1811506|reference Rhodobacter_sphaeroides_2.4.1_JZ|length 34|copies 1
AGCGCCAGCGTGAAGCCCGCGAGCGTCCAGGGAT
>1811506|reference Rhodobacter_sphaeroides_2.4.1_JZ|length 32|copies 1
AGCGCCATCAGCACCGGCCCGACGAAGAGGCC
>1811506|reference Rhodobacter_sphaeroides_2.4.1_JZ|length 50|copies 1
AGCGCCATCCCGCGGTGGTGCCCTCGGGCATCAGGAAGACGGCGCCCGGC
>1811506|reference Rhodobacter_sphaeroides_2.4.1_JZ|length 32|copies 1
AGCGCCATCGCGCGCTGGATGATGTCCAGGTG
>1811506|reference Rhodobacter_sphaeroides_2.4.1_JZ|length 40|copies 1
AGCGCCATCTCGACGATCTTGATCGCGCGGTCCACGCCCG
>1811506|reference Rhodobacter_sphaeroides_2.4.1_JZ|length 25|copies 1
AGCGCCGCCCGGCAGCACCGGCCTG
>1811506|reference Rhodobacter_sphaeroides_2.4.1_JZ|length 38|copies 1
AGCGCCGCCGCGACCAGCGTCGCCACGATGTCGAGCCT
>1811506|reference Rhodobacter_sphaeroides_2.4.1_JZ|length 41|copies 1
AGCGCCGCGCCTTGTAGAAGCCGCCGATGGGCAGCACGTCC
>1811506|reference Rhodobacter_sphaeroides_2.4.1_JZ|length 47|copies 1
AGCGCCGCGGCGGCGTCGAAGAAGGCGTCGCGCACCTCGGGGCGGTC
>1811506|reference Rhodobacter_sphaeroides_2.4.1_JZ|length 50|copies 1
AGCGCCGCTCTAGGACAATTCTTTTCCTTGCGCCAGAGCCTGCCGGGGCG
>1811506|reference Rhodobacter_sphaeroides_2.4.1_JZ|length 39|copies 1
AGCGCCTCGACGCGCCGGGCTTTCCTCTCGGTCCTGCGG
>1811506|reference Rhodobacter_sphaeroides_2.4.1_JZ|length 51|copies 1
AGCGCCTGACGCACCCCAACGAGGTGCTGAAGGAAGGCCAGGAAGTGAAGG
>1811506|reference Rhodobacter_sphaeroides_2.4.1_JZ|length 40|copies 1
AGCGCCTGATAGGCCGCGGCGGCAAGGAACACGTCCGAGG
>1811506|reference Rhodobacter_sphaeroides_2.4.1_JZ|length 49|copies 1
AGCGCCTGCGGCTTTCCCGCGGCCCCCGGACACTGGACCGACGCCGGGG
>1811506|reference Rhodobacter_sphaeroides_2.4.1_JZ|length 41|copies 1
AGCGCCTGGGCCAACCGGCGCTTCGGCCTCTCGACCGCGTT
>1811506|reference Rhodobacter_sphaeroides_2.4.1_JZ|length 32|copies 1
AGCGCCTGTTCCTGCACCACGATGGTCTGCGC
>1811506|reference Rhodobacter_sphaeroides_2.4.1_JZ|length 45|copies 1
AGCGCCTTCGCCTTGTCCATCTCGCGCCTTCCGTTCAAGTCGAGC
>1811506|reference Rhodobacter_sphaeroides_2.4.1_JZ|length 30|copies 1
AGCGCCTTGCCAGCTGATGGCCTTCAACTG
>1811506|reference Rhodobacter_sphaeroides_2.4.1_JZ|length 42|copies 1
AGCGCCTTGGGCAGGATATAGACGCCCGGCTGGTAGTCCGCG
>1811506|reference Rhodobacter_sphaeroides_2.4.1_JZ|length 40|copies 1
AGCGCGAAATCCTCGAGCGCGGGATAGAGCACCTCCTCGA
>1811506|reference Rhodobacter_sphaeroides_2.4.1_JZ|length 44|copies 1
AGCGCGAAATTGTCGCCCGTGCCCTTCACGATCACCGGATCCTC
>1811506|reference Rhodobacter_sphaeroides_2.4.1_JZ|length 37|copies 1
AGCGCGAACCAGTCGGCCCAGGGCCTATGGAAATAGA
>1811506|reference Rhodobacter_sphaeroides_2.4.1_JZ|length 34|copies 1
AGCGCGAAGGTTGCAGCATAGACCCGGTCCACAT
>1811506|reference Rhodobacter_sphaeroides_2.4.1_JZ|length 47|copies 1
AGCGCGAGAGGTCCACCTCCTCCTTTGCGTCATGCACCACAGCGATG
>1811506|reference Rhodobacter_sphaeroides_2.4.1_JZ|length 40|copies 1
AGCGCGAGCCGGAAGGCGCGGGCCACGTCGCGCACATGGA
>1811506|reference Rhodobacter_sphaeroides_2.4.1_JZ|length 30|copies 1
AGCGCGAGCGGCGCCAGCGACGTGATCCAG
>1811506|reference Rhodobacter_sphaeroides_2.4.1_JZ|length 12|copies 1
AGCGCGAGGTCG
>1811506|reference Rhodobacter_sphaeroides_2.4.1_JZ|length 39|copies 1
AGCGCGATGATCTGCTCGCCCGTGGGCGTCGTCCTCACC
>1811506|reference Rhodobacter_sphaeroides_2.4.1_JZ|length 49|copies 1
AGCGCGCCCGGCTTGGGATTGAGACCGCGCAGGCTGCGCAGCACGGCCT
>1811506|reference Rhodobacter_sphaeroides_2.4.1_JZ|length 39|copies 1
AGCGCGCCGAGCGGCCATCCCGCCCCGTGAAACAGCGCG
>1811506|reference Rhodobacter_sphaeroides_2.4.1_JZ|length 35|copies 1
AGCGCGCCGCGCGCGACCAGCGGCCAGACCTGCGT
>1811506|reference Rhodobacter_sphaeroides_2.4.1_JZ|length 47|copies 1
AGCGCGCCGCGCGTGTTCGATTTGGCCACGAAGAGGACCGCCGCTCG
>1811506|reference Rhodobacter_sphaeroides_2.4.1_JZ|length 42|copies 1
AGCGCGCCTGGGCCTCGCCCGAACCCAAGGCGTCCTATGACG
>1811506|reference Rhodobacter_sphaeroides_2.4.1_JZ|length 41|copies 1
AGCGCGCGGCCCCCAGCAGCATGGTCACATGGCCGTCGTGG
>1811506|reference Rhodobacter_sphaeroides_2.4.1_JZ|length 34|copies 1
AGCGCGCTCAGGCGCGTCTCCATCGCGAGCCACT
>1811506|reference Rhodobacter_sphaeroides_2.4.1_JZ|length 35|copies 1
AGCGCGCTGTAGCACGCCCGCCCCACAGTGTCAGG
>1811506|reference Rhodobacter_sphaeroides_2.4.1_JZ|length 43|copies 2
AGCGCGGCCGCGAAGGCAAGGACGGCTTCGTCGGCATGACCGG
>1811506|reference Rhodobacter_sphaeroides_2.4.1_JZ|length 34|copies 1
AGCGCGGGCAGCGAGTGCCGGTCGTGGCAGGCCT
>1811506|reference Rhodobacter_sphaeroides_2.4.1_JZ|length 42|copies 1
AGCGCGGGTTCATCGCATCGAGCGCCAGCAGGTCCACCACCG
>1811506|reference Rhodobacter_sphaeroides_2.4.1_JZ|length 43|copies 1
AGCGCGGTCATGGTGAGGGTGAAGCCCAGATCCTCCTTCACCT
>1811506|reference Rhodobacter_sphaeroides_2.4.1_JZ|length 38|copies 3
AGCGCGGTGCCGACCGAGACGCAGGTCATGGTCAAGCG
>1811506|reference Rhodobacter_sphaeroides_2.4.1_JZ|length 49|copies 1
AGCGCGTCCGAATATTTGACGTTGATCTCCTCCTGCCCCGCGTCAGCCT
>1811506|reference Rhodobacter_sphaeroides_2.4.1_JZ|length 10|copies 1
AGCGCGTTCA
>1811506|reference Rhodobacter_sphaeroides_2.4.1_JZ|length 36|copies 1
AGCGCGTTCGAGGAAAGGCCGCCCCTCCAGAACCCG
>1811506|reference Rhodobacter_sphaeroides_2.4.1_JZ|length 39|copies 2
AGCGCGTTCTCGGAGGCGCTGCTGTCGATGGCCGACACT
>1811506|reference Rhodobacter_sphaeroides_2.4.1_JZ|length 33|copies 1
AGCGCTATCTCGCCTCGCGGCTCGGCGCCATGT
>1811506|reference Rhodobacter_sphaeroides_2.4.1_JZ|length 38|copies 1
AGCGCTGATCCAGGCGAGGCCCAGCATCCCGCCGAGCA
>1811506|reference Rhodobacter_sphaeroides_2.4.1_JZ|length 43|copies 1
AGCGCTTCAAGCATCACCCGATGGTGGCCGAGCTGCTGAAGGG
>1811506|reference Rhodobacter_sphaeroides_2.4.1_JZ|length 41|copies 1
AGCGGAAGACGCCGTTGAGGCTCGCATAGGTCCGCTCGAAG
>1811506|reference Rhodobacter_sphaeroides_2.4.1_JZ|length 48|copies 1
AGCGGACCTGCCCCTTGGTCGCGAGGCTGAACGGGTCGCGCATGATCG
>1811506|reference Rhodobacter_sphaeroides_2.4.1_JZ|length 42|copies 1
AGCGGACGAGGGCGAGGCAGCCCAGCATGGCCGCGGCAAAGA
>1811506|reference Rhodobacter_sphaeroides_2.4.1_JZ|length 39|copies 1
AGCGGATCACGGCCTTGGCCAGATCCACCCGCTGCACCT
>1811506|reference Rhodobacter_sphaeroides_2.4.1_JZ|length 45|copies 1
AGCGGATGAAGCGGCAGACGCGCTTTCACCGCCGCCTGTCGGAAG
>1811506|reference Rhodobacter_sphaeroides_2.4.1_JZ|length 44|copies 2
AGCGGATGCCGCCATCCATGTGGATCTCGACCTGATCGCCCACC
>1811506|reference Rhodobacter_sphaeroides_2.4.1_JZ|length 35|copies 1
AGCGGATGCTGGTGGCGCCGCGCGAAATCCATCAC
>1811506|reference Rhodobacter_sphaeroides_2.4.1_JZ|length 35|copies 1
AGCGGCAGGAGCGCGCAGGGCGCAACGGTGGCGAG
>1811506|reference Rhodobacter_sphaeroides_2.4.1_JZ|length 43|copies 1
AGCGGCAGGGGGCCGAGCGCGTCTTCATCGTCGATCCCATCGA
>1811506|reference Rhodobacter_sphaeroides_2.4.1_JZ|length 40|copies 1
AGCGGCATCCCCACCACGAGGACCAGCAGCGACAGGCGGC
>1811506|reference Rhodobacter_sphaeroides_2.4.1_JZ|length 41|copies 1
AGCGGCCCATGCGCGCGCAGCCGCCCGCGGTAGCCCATCCG
>1811506|reference Rhodobacter_sphaeroides_2.4.1_JZ|length 47|copies 1
AGCGGCCCGACCAGCCCATCCAGATCCCGCCGTTCTTGCGCAGCGCG
>1811506|reference Rhodobacter_sphaeroides_2.4.1_JZ|length 38|copies 1
AGCGGCCGCGGATCGCGGCGAGGCTCGACGAGTCGGTC
>1811506|reference Rhodobacter_sphaeroides_2.4.1_JZ|length 33|copies 1
AGCGGCCGGAGGCGGCCCAGATCCGAATAGACC
>1811506|reference Rhodobacter_sphaeroides_2.4.1_JZ|length 38|copies 1
AGCGGCCGGCGCGCAGGCTCGCTTCCACTTCGGCGGCA
>1811506|reference Rhodobacter_sphaeroides_2.4.1_JZ|length 36|copies 1
AGCGGCCGGGATCGGTCACGCGCATCGAATAGGTGC
>1811506|reference Rhodobacter_sphaeroides_2.4.1_JZ|length 39|copies 3
AGCGGCGAGATGCGGCCTCGTGGCTGGCGAGGGCCTCTC
>1811506|reference Rhodobacter_sphaeroides_2.4.1_JZ|length 39|copies 1
AGCGGCGCGCCCGCGCCATCGAGCTGTTCCAAGCGGTGG
>1811506|reference Rhodobacter_sphaeroides_2.4.1_JZ|length 43|copies 1
AGCGGCGCGCGGACTTCGCCGCCGTGGCCCGGGCGAGCTGGCG
>1811506|reference Rhodobacter_sphaeroides_2.4.1_JZ|length 38|copies 1
AGCGGCGCTGCGACGCCTCTCGGAAGAGGATCCGGCGC
>1811506|reference Rhodobacter_sphaeroides_2.4.1_JZ|length 45|copies 1
AGCGGCGGCCCCATCACCGCCAGCCAGCCAAGGCACAGGAAGGCC
>1811506|reference Rhodobacter_sphaeroides_2.4.1_JZ|length 47|copies 1
AGCGGCGGCGCGCCGTTTGGTCGCTGCGGTTCCCGTCAGTTCCGAAA
>1811506|reference Rhodobacter_sphaeroides_2.4.1_JZ|length 9|copies 1
AGCGGCGTT
>1811506|reference Rhodobacter_sphaeroides_2.4.1_JZ|length 42|copies 1
AGCGGCTCCGCGCCCTGCATGAGGCTCGGGAGGCGGTTGCTG
>1811506|reference Rhodobacter_sphaeroides_2.4.1_JZ|length 38|copies 1
AGCGGCTCGACGATCTGGCGCGGCTCCTCGATGCGCGC
>1811506|reference Rhodobacter_sphaeroides_2.4.1_JZ|length 45|copies 1
AGCGGCTCGCGGACCGCTCTCTCCGGTTTTCGAACAGCTATACGG
>1811506|reference Rhodobacter_sphaeroides_2.4.1_JZ|length 34|copies 1
AGCGGCTGCACTGCACGGTCGATCCGCGCGCCCG
>1811506|reference Rhodobacter_sphaeroides_2.4.1_JZ|length 38|copies 1
AGCGGCTGCATCTGTCGGCGCGCAGGCTGATCTGGTTG
>1811506|reference Rhodobacter_sphaeroides_2.4.1_JZ|length 48|copies 1
AGCGGCTTCGCCAGCCGACTTTATGGCGAAAGGTTGCTTTCATGGCGG
>1811506|reference Rhodobacter_sphaeroides_2.4.1_JZ|length 47|copies 1
AGCGGGAAACCGGCACGGCAAGAGCACCCCTAAAATGTATGGGGTTA
>1811506|reference Rhodobacter_sphaeroides_2.4.1_JZ|length 39|copies 1
AGCGGGCATTGGCGAAATGCGGCTGGTTGCGGCGCAGGC
>1811506|reference Rhodobacter_sphaeroides_2.4.1_JZ|length 37|copies 1
AGCGGGCCGATGGTCTGGCCCGAGGTCAGATACCAGG
>1811506|reference Rhodobacter_sphaeroides_2.4.1_JZ|length 51|copies 1
AGCGGGCCGATGGTCTGGCCCGAGGTCAGATACCAGGCCACGTTGCGCCAG
>1811506|reference Rhodobacter_sphaeroides_2.4.1_JZ|length 53|copies 4
AGCGGGCCGCTACCTTGGGCCCGACGATCCGCCCCATCCGGGTGGAACCCGTG
>1811506|reference Rhodobacter_sphaeroides_2.4.1_JZ|length 50|copies 2
AGCGGGCCGTTCTCGTGCAGCGGGCCGAGATCCTTGAGGCGACCGGAACG
>1811506|reference Rhodobacter_sphaeroides_2.4.1_JZ|length 42|copies 1
AGCGGGGCCATGAAATGGAAGCGGTTGTTCACCGTGAGGAGC
>1811506|reference Rhodobacter_sphaeroides_2.4.1_JZ|length 54|copies 1
AGCGGGGGAAGCCCTCGATCAGCTTGATGTAGAACAGGTCACCCGAGGCGAGCA
>1811506|reference Rhodobacter_sphaeroides_2.4.1_JZ|length 50|copies 1
AGCGGGTCATGGGCGGTCCTTCCGGGCCTCCCCTTCTGCCGCGGTCACGC
>1811506|reference Rhodobacter_sphaeroides_2.4.1_JZ|length 42|copies 1
AGCGGGTTCAGCGCATGCATCCGCACCAGCACCGGCTCGCCG
>1811506|reference Rhodobacter_sphaeroides_2.4.1_JZ|length 40|copies 1
AGCGGGTTGCGCTGCGCCTCGGTCTTCATCTTCTCGAAGC
>1811506|reference Rhodobacter_sphaeroides_2.4.1_JZ|length 39|copies 1
AGCGGTAGTTGATGCGGCCCTTCGACAGGTCGTAGGGGG
>1811506|reference Rhodobacter_sphaeroides_2.4.1_JZ|length 43|copies 2
AGCGGTCAAGATCCAGACCGAGGCGCATCGCGGCGCCGGCATG
>1811506|reference Rhodobacter_sphaeroides_2.4.1_JZ|length 38|copies 1
AGCGGTCCCACGCCGCGCACCACCGGATAGACGACCGT
>1811506|reference Rhodobacter_sphaeroides_2.4.1_JZ|length 39|copies 1
AGCGGTCCCGGATCGTCGCGCGCGCGGCCGCACGCAAGG
>1811506|reference Rhodobacter_sphaeroides_2.4.1_JZ|length 28|copies 1
AGCGGTCGATCGATCTGACCACGCACCG
>1811506|reference Rhodobacter_sphaeroides_2.4.1_JZ|length 43|copies 1
AGCGGTGACCGCCCGGCAGCGGCAGGATCGCGAGCGGGCCGCC
>1811506|reference Rhodobacter_sphaeroides_2.4.1_JZ|length 41|copies 1
AGCGGTGGCCCTTGCAGGTCTCGCAGGTCACATAGACGTCG
>1811506|reference Rhodobacter_sphaeroides_2.4.1_JZ|length 43|copies 1
AGCGGTTCGGCAGGGCAGAAGAACGACAGGACTTCGACAAGGG
>1811506|reference Rhodobacter_sphaeroides_2.4.1_JZ|length 39|copies 1
AGCGTATTTCAGCGCAGGAGCGATGCGGGCGTCCATCGA
>1811506|reference Rhodobacter_sphaeroides_2.4.1_JZ|length 41|copies 1
AGCGTCACATATTGCGACATACGGACTTGACGCAAGTGTCG
>1811506|reference Rhodobacter_sphaeroides_2.4.1_JZ|length 40|copies 1
AGCGTCAGCTTCCGCGCCTCGCCCATCGTGTCGAACACCA
>1811506|reference Rhodobacter_sphaeroides_2.4.1_JZ|length 41|copies 1
AGCGTCAGGAAATCCTGCTGGCCGAGGTTCGACTTGCCCTT
>1811506|reference Rhodobacter_sphaeroides_2.4.1_JZ|length 35|copies 1
AGCGTCATCGCCTCGACCTGATCGTGGGTGACATA
>1811506|reference Rhodobacter_sphaeroides_2.4.1_JZ|length 36|copies 2
AGCGTCATCGGGCGGTAGTAGCCGCCCTTCAGATCG
>1811506|reference Rhodobacter_sphaeroides_2.4.1_JZ|length 43|copies 1
AGCGTCGCATGATCGAGCCGCCGCCGGCTGATCCAGCGGAGGG
>1811506|reference Rhodobacter_sphaeroides_2.4.1_JZ|length 38|copies 1
AGCGTCGTCTCGAACTGGTGGGCAAACCTGACGAGCGC
>1811506|reference Rhodobacter_sphaeroides_2.4.1_JZ|length 41|copies 3
AGCGTCGTGTCGGCATCGAACTTGTAGGTGGGATCGATGTC
>1811506|reference Rhodobacter_sphaeroides_2.4.1_JZ|length 41|copies 1
AGCGTCTCGCCGAAGTCCGTGTTGCGCCCCTCGATCCCCAT
>1811506|reference Rhodobacter_sphaeroides_2.4.1_JZ|length 46|copies 1
AGCGTCTCGGCCGCGGCGGCCAGCGGCAGGAGCAGGAACAGGCAGA
>1811506|reference Rhodobacter_sphaeroides_2.4.1_JZ|length 36|copies 1
AGCGTCTTGTAGGCCGCGATCCCGCCGCCGATGATG
>1811506|reference Rhodobacter_sphaeroides_2.4.1_JZ|length 25|copies 1
AGCGTGAACATGGGCTCGCCCTGCG
>1811506|reference Rhodobacter_sphaeroides_2.4.1_JZ|length 36|copies 1
AGCGTGAAGGTCTGGCCGCCCTCCAGCGTCAGCCGG
>1811506|reference Rhodobacter_sphaeroides_2.4.1_JZ|length 35|copies 1
AGCGTGAGCTGCTCGGGCCGGCCGCCGTTCAGCGC
>1811506|reference Rhodobacter_sphaeroides_2.4.1_JZ|length 43|copies 1
AGCGTGCCATGGGCCGGGCCCGTCCCGCCGCCCAGCATGGTGG
>1811506|reference Rhodobacter_sphaeroides_2.4.1_JZ|length 34|copies 1
AGCGTGCGCCGGCGCACCGGCGTCAGGCGAGCCC
>1811506|reference Rhodobacter_sphaeroides_2.4.1_JZ|length 41|copies 1
AGCGTGCTCTTGCCGCTGCCCGACTCTCCCGTCAGCGCGAG
>1811506|reference Rhodobacter_sphaeroides_2.4.1_JZ|length 49|copies 1
AGCGTTATTATAGAACGCCAAACGAAGGATAACGTTGGCACCGCCTGAG
>1811506|reference Rhodobacter_sphaeroides_2.4.1_JZ|length 37|copies 1
AGCGTTCGAGATAGCCGCGCAGGAACGGATGATGCCG
>1811506|reference Rhodobacter_sphaeroides_2.4.1_JZ|length 42|copies 1
AGCTACACGGGGCCGCTCCGCGCGCCGATCGCCGCCGGTCAG
>1811506|reference Rhodobacter_sphaeroides_2.4.1_JZ|length 41|copies 1
AGCTACATCGAGACGGTCTGGGGCCGGGGCTATGTCCTGCG
>1811506|reference Rhodobacter_sphaeroides_2.4.1_JZ|length 43|copies 1
AGCTACCGCCGCTACGTCCCGGACTTCGCGGCCCCGATCAACC
>1811506|reference Rhodobacter_sphaeroides_2.4.1_JZ|length 34|copies 1
AGCTACCGCGACTATGGCGCGCTCTCGGGCCGCT
>1811506|reference Rhodobacter_sphaeroides_2.4.1_JZ|length 38|copies 1
AGCTACGGTCTGCCGCCCGCGGGGATCTCGGCCGGACG
>1811506|reference Rhodobacter_sphaeroides_2.4.1_JZ|length 41|copies 1
AGCTATCGGTGGGCCAGCGCCAGCGCGCGGCCGTGGCGCGC
>1811506|reference Rhodobacter_sphaeroides_2.4.1_JZ|length 39|copies 1
AGCTCAATCCGACGGTGGGCGATCTTGCCGGAAATGCGG
>1811506|reference Rhodobacter_sphaeroides_2.4.1_JZ|length 27|copies 1
AGCTCACCCGGCTCATCAGATCCTCGC
>1811506|reference Rhodobacter_sphaeroides_2.4.1_JZ|length 42|copies 1
AGCTCACGATCACGATCATCACGATCGGCAGAACGAGGAAGG
>1811506|reference Rhodobacter_sphaeroides_2.4.1_JZ|length 50|copies 1
AGCTCAGCCGGGCACCGCCGCCTGCGCCCTCTGCCCGTCGAAATCTGCAC
>1811506|reference Rhodobacter_sphaeroides_2.4.1_JZ|length 48|copies 1
AGCTCAGCTCGCGCGTGAGGGCCGCGCGCGAGCGCAGGAACTCGGTGG
>1811506|reference Rhodobacter_sphaeroides_2.4.1_JZ|length 32|copies 1
AGCTCAGTTGGCGGCGACGGCGGCCACGACGA
>1811506|reference Rhodobacter_sphaeroides_2.4.1_JZ|length 32|copies 1
AGCTCATCACGCTGCCGCAGATCATGTCGCTC
>1811506|reference Rhodobacter_sphaeroides_2.4.1_JZ|length 41|copies 1
AGCTCATCGAGACCCAGAAGACCAGCAGCATGGCGCCCACC
>1811506|reference Rhodobacter_sphaeroides_2.4.1_JZ|length 31|copies 1
AGCTCATGCTGCTCGCGGTGAACATCAACCT
>1811506|reference Rhodobacter_sphaeroides_2.4.1_JZ|length 49|copies 2
AGCTCCACCCGCCCGCCGGCGCGCAGCACCACCGGATGCGGATGGCCCG
>1811506|reference Rhodobacter_sphaeroides_2.4.1_JZ|length 44|copies 1
AGCTCCACCCGCGCCCGGAGCCGCCGGGCGGAGGCGCTCCAGGG
>1811506|reference Rhodobacter_sphaeroides_2.4.1_JZ|length 42|copies 1
AGCTCCAGACAGGCGATCCCCGCCGCCCCCGCGCCGTTCAGC
>1811506|reference Rhodobacter_sphaeroides_2.4.1_JZ|length 32|copies 1
AGCTCCAGCACACGCCGGTAGTGCTGACGCGG
>1811506|reference Rhodobacter_sphaeroides_2.4.1_JZ|length 40|copies 2
AGCTCCATCAGCACGGCCAATGCCGGGATCTCCCACAGCA
>1811506|reference Rhodobacter_sphaeroides_2.4.1_JZ|length 46|copies 1
AGCTCCCCTCCAGCAGGTGCGCCGAAGCCCTGGCCTGCACTGCCCC
>1811506|reference Rhodobacter_sphaeroides_2.4.1_JZ|length 36|copies 1
AGCTCCCGGTCGATGGTGGCGCGGATCGTGAGGCCG
>1811506|reference Rhodobacter_sphaeroides_2.4.1_JZ|length 39|copies 1
AGCTCCGTCAGTTCGCCACGCCCGATCAACTTGTCGCCT
>1811506|reference Rhodobacter_sphaeroides_2.4.1_JZ|length 38|copies 1
AGCTCCGTCGAGTAGCGGGCGTAGATTGCGGCGCGCCT
>1811506|reference Rhodobacter_sphaeroides_2.4.1_JZ|length 40|copies 1
AGCTCCTTATTCAGCTCGCCGATGGCGCGCCGGTGCTCGT
>1811506|reference Rhodobacter_sphaeroides_2.4.1_JZ|length 47|copies 1
AGCTCGAACAATGTCGCGAATGCGCTGACCGAAGGGTTTGCCCGGCG
>1811506|reference Rhodobacter_sphaeroides_2.4.1_JZ|length 53|copies 1
AGCTCGAACACCTTCTCGAGGCGCTCCTTCTGGCCCTCGGTCTCTTCGCGGTG
>1811506|reference Rhodobacter_sphaeroides_2.4.1_JZ|length 48|copies 1
AGCTCGAACGGGCGCTGGTGGCGCAGGACGCGGAGGCGGTCGCGGACT
>1811506|reference Rhodobacter_sphaeroides_2.4.1_JZ|length 37|copies 1
AGCTCGAAGATCATCGCGCGGATGCTCGACCGCGATC
>1811506|reference Rhodobacter_sphaeroides_2.4.1_JZ|length 46|copies 1
AGCTCGAAGCCCGTTTCCAGTGGCACCGCGCCCTGTCCTTCGATCC
>1811506|reference Rhodobacter_sphaeroides_2.4.1_JZ|length 41|copies 1
AGCTCGAAGGCGCGCTCGGCGATCCAGGGCGAATGTTCGTA
>1811506|reference Rhodobacter_sphaeroides_2.4.1_JZ|length 43|copies 1
AGCTCGAAGTGGCCCTGGCTGCCCGCGAAGCCGATCGCCGCGT
>1811506|reference Rhodobacter_sphaeroides_2.4.1_JZ|length 36|copies 1
AGCTCGAATGCGGATCGAGCGAGGTCAGCATCCCGT
>1811506|reference Rhodobacter_sphaeroides_2.4.1_JZ|length 60|copies 1
AGCTCGACCCCGCCCAGGCGCCGTCCGAATTCCCCGAGAAGAAGCAGTCGGCGCAGGGGG
>1811506|reference Rhodobacter_sphaeroides_2.4.1_JZ|length 51|copies 2
AGCTCGACCGAGACCCCGCTCCAGCCGCGCGCCCCGATCGAGGATCCGTCG
>1811506|reference Rhodobacter_sphaeroides_2.4.1_JZ|length 59|copies 2
AGCTCGACCGCACCTCGCCGTCGGTGCGCAGGGTCATGGTCCCGCCCGGGTTGAAGAAC
>1811506|reference Rhodobacter_sphaeroides_2.4.1_JZ|length 38|copies 1
AGCTCGACGCTCACCAGAAGGATCGCCTTGCCCGCATC
>1811506|reference Rhodobacter_sphaeroides_2.4.1_JZ|length 36|copies 1
AGCTCGACGTGATCGCGGCCGTGGTGCTGGGCGGCG
>1811506|reference Rhodobacter_sphaeroides_2.4.1_JZ|length 40|copies 1
AGCTCGATCCGCGCGAGATCGTCGTCATAGACCCGCGCCT
>1811506|reference Rhodobacter_sphaeroides_2.4.1_JZ|length 37|copies 1
AGCTCGATCTGCGCCAGCACCTGGTTGGTGAAGGAGG
>1811506|reference Rhodobacter_sphaeroides_2.4.1_JZ|length 41|copies 1
AGCTCGATGCGCGTCTGGTATTCGAGGTGCTGGAAAACCAG
>1811506|reference Rhodobacter_sphaeroides_2.4.1_JZ|length 32|copies 1
AGCTCGATGGCGGCCCGGCGCCTCAGCCGCAG
>1811506|reference Rhodobacter_sphaeroides_2.4.1_JZ|length 40|copies 1
AGCTCGATGTGGGCCGCGAGATCCGAGGGCCAGCCGAGCC
>1811506|reference Rhodobacter_sphaeroides_2.4.1_JZ|length 39|copies 1
AGCTCGCCCAGCGCATAGGGCGGCAGGGTCTCGGGATGC
>1811506|reference Rhodobacter_sphaeroides_2.4.1_JZ|length 39|copies 1
AGCTCGCCCCAGAGCCGGATACCCTCGAGCAGCGTCCCG
>1811506|reference Rhodobacter_sphaeroides_2.4.1_JZ|length 40|copies 1
AGCTCGCCCCTGGGCTCCGCCTCCAGCGCATGGAGGCGGG
>1811506|reference Rhodobacter_sphaeroides_2.4.1_JZ|length 43|copies 1
AGCTCGCGCATCTGCGCGCGCAATGGGTGCAGCGGGCGATGGA
>1811506|reference Rhodobacter_sphaeroides_2.4.1_JZ|length 34|copies 1
AGCTCGCGCCGCCCGTCGCGCGAGATCTTCAGGA
>1811506|reference Rhodobacter_sphaeroides_2.4.1_JZ|length 30|copies 1
AGCTCGCGCGCGCCTTGGCCTTCTGCTCCG
>1811506|reference Rhodobacter_sphaeroides_2.4.1_JZ|length 44|copies 1
AGCTCGCGGCCGAGGTGCAGGATCTCGACCGCCGGATGGAGGGC
>1811506|reference Rhodobacter_sphaeroides_2.4.1_JZ|length 43|copies 1
AGCTCGCGGCGGCCTGTTACCTGCCCCTGATGGCGGGCGACGG
>1811506|reference Rhodobacter_sphaeroides_2.4.1_JZ|length 40|copies 1
AGCTCGCGGGCAATCAGGAGCGCCGCGGCATGCGCCCGAT
>1811506|reference Rhodobacter_sphaeroides_2.4.1_JZ|length 34|copies 1
AGCTCGCTCCGCGCCATCTCTGCGGCCTGCTTGG
>1811506|reference Rhodobacter_sphaeroides_2.4.1_JZ|length 36|copies 1
AGCTCGCTCGTCGTGTTCATGAACATGAAGCCCGTG
>1811506|reference Rhodobacter_sphaeroides_2.4.1_JZ|length 37|copies 1
AGCTCGGACGGCGGCTGATCGGCACGCTGATCGCGGT
>1811506|reference Rhodobacter_sphaeroides_2.4.1_JZ|length 54|copies 1
AGCTCGGCACCAACGGCGGCGGCTTCTTCGGGGTCAACTCGGCCCACCCGTTCG
>1811506|reference Rhodobacter_sphaeroides_2.4.1_JZ|length 41|copies 1
AGCTCGGCATTGATGAAGTTCGCGATCCGCCCGAGGAAGAG
>1811506|reference Rhodobacter_sphaeroides_2.4.1_JZ|length 42|copies 1
AGCTCGGCCAGAAGGTCCTCGAGCGGATCGCCGATGTCGGTC
>1811506|reference Rhodobacter_sphaeroides_2.4.1_JZ|length 43|copies 2
AGCTCGGCCGAGAGGCTCGCCACGCTCGGCAGGATCTGATCCA
>1811506|reference Rhodobacter_sphaeroides_2.4.1_JZ|length 44|copies 1
AGCTCGGCCTCTTCACGATCCATGCGAGCGCCGTCTCGGTCGGC
>1811506|reference Rhodobacter_sphaeroides_2.4.1_JZ|length 52|copies 1
AGCTCGGCCTGCCATTGGGGATCGTGCCGACCGGCGAGGCGGGACTGAAAGG
>1811506|reference Rhodobacter_sphaeroides_2.4.1_JZ|length 44|copies 1
AGCTCGGCGCCGACCGGCACGCCCTGCGCAAGACCTATCTCGCG
>1811506|reference Rhodobacter_sphaeroides_2.4.1_JZ|length 46|copies 1
AGCTCGGGCACCATCAGATGCTGGTCGAGCGTGTAGTATTTCGCCA
>1811506|reference Rhodobacter_sphaeroides_2.4.1_JZ|length 48|copies 1
AGCTCGGGCTGCGGCCGAAACCCTTCGCGGATGCCTGCCACGAGTTCT
>1811506|reference Rhodobacter_sphaeroides_2.4.1_JZ|length 64|copies 1
AGCTCGTAATCCGGCATGGCGGCGGCCCCGCCCTCCTGAAACCGGGCCCGGAGCCGCTTGCGGT
>1811506|reference Rhodobacter_sphaeroides_2.4.1_JZ|length 38|copies 1
AGCTCGTCATCAGCTCCTGCTGGACCTCGGCGTCGCCC
>1811506|reference Rhodobacter_sphaeroides_2.4.1_JZ|length 41|copies 1
AGCTCGTCCTCGGTGTAGAACTGGAGCCGCGTGGGAATGCC
>1811506|reference Rhodobacter_sphaeroides_2.4.1_JZ|length 47|copies 1
AGCTCGTGAACCGGCTGGCGTCGGTCCAGACCCAGACGGTCGAGGTG
>1811506|reference Rhodobacter_sphaeroides_2.4.1_JZ|length 45|copies 1
AGCTCGTTCTCGGGCAGGCCCTTCGGGATCCAGAGCCCGTCGGTG
>1811506|reference Rhodobacter_sphaeroides_2.4.1_JZ|length 33|copies 1
AGCTCTACCGACGCCTGCGGGCCGGCGAGCAGC
>1811506|reference Rhodobacter_sphaeroides_2.4.1_JZ|length 40|copies 1
AGCTCTACCGACGCCTGCGGGCCGGCGAGCAGCCGGACGT
>1811506|reference Rhodobacter_sphaeroides_2.4.1_JZ|length 39|copies 1
AGCTCTATATCTCGGATCACCCGCTCGACTGCCTGACCT
>1811506|reference Rhodobacter_sphaeroides_2.4.1_JZ|length 47|copies 1
AGCTCTCGCAGTTCATGGACCAGACCAACCCGCTGTCGGAAGTCACC
>1811506|reference Rhodobacter_sphaeroides_2.4.1_JZ|length 38|copies 1
AGCTCTCGCGATCCATGCGCGAGGGCCGCGGGCGGCGA
>1811506|reference Rhodobacter_sphaeroides_2.4.1_JZ|length 42|copies 1
AGCTCTCGGCGAGGCCGGGGCGCAGCTCGGTCGTGCCGGGGA
>1811506|reference Rhodobacter_sphaeroides_2.4.1_JZ|length 39|copies 1
AGCTCTGCCCGCGCAGGAGCCCGATCCCGAGCAGCACGC
>1811506|reference Rhodobacter_sphaeroides_2.4.1_JZ|length 48|copies 1
AGCTCTGCTCGGGCTGGTCCTTCAGCCGATGGGTCACGAATTTCGGCA
>1811506|reference Rhodobacter_sphaeroides_2.4.1_JZ|length 32|copies 1
AGCTCTGTCTCATGGGAGGGGCGCTCCGGCAG
>1811506|reference Rhodobacter_sphaeroides_2.4.1_JZ|length 36|copies 1
AGCTCTTCATCCAGCTCGTGCCGCTCGATCTGGGCC
>1811506|reference Rhodobacter_sphaeroides_2.4.1_JZ|length 36|copies 1
AGCTCTTCTACGAGGGCGGCGTGCGCGAGTTCGTGC
>1811506|reference Rhodobacter_sphaeroides_2.4.1_JZ|length 53|copies 1
AGCTCTTGAAGCCGTTCAGTCTGAGGCGGGTGAACCGCAAGGCCGGATCCTTC
>1811506|reference Rhodobacter_sphaeroides_2.4.1_JZ|length 31|copies 1
AGCTCTTTATCGAGGAGTATCTGATCGAGCG
>1811506|reference Rhodobacter_sphaeroides_2.4.1_JZ|length 32|copies 2
AGCTGAAGAGCAGGATCGCCGCGAGGATGATC
>1811506|reference Rhodobacter_sphaeroides_2.4.1_JZ|length 31|copies 1
AGCTGAAGGCGGCGCAGGCGCTGCTGGTGCG
>1811506|reference Rhodobacter_sphaeroides_2.4.1_JZ|length 44|copies 1
AGCTGAATGCCGCGATCAACGACATCCGCAAGGGGCGCACCGCC
>1811506|reference Rhodobacter_sphaeroides_2.4.1_JZ|length 38|copies 1
AGCTGACCGAGGCGGGCGAGCCGCTGAAGGCCGCGACG
>1811506|reference Rhodobacter_sphaeroides_2.4.1_JZ|length 37|copies 1
AGCTGACGCTCCAGCTGGCTCTGGCTTGGCCTGCGGC
>1811506|reference Rhodobacter_sphaeroides_2.4.1_JZ|length 40|copies 1
AGCTGACGGATCCCGGCGCGTTCCAGCGCAGTCACATGGA
>1811506|reference Rhodobacter_sphaeroides_2.4.1_JZ|length 42|copies 1
AGCTGACGGTTGATCGCATTGTCATCGACCACGAGGATCGCG
>1811506|reference Rhodobacter_sphaeroides_2.4.1_JZ|length 45|copies 1
AGCTGAGCAGGATGCCGATGCCCACGAAGGAGACGAGACCCAGCG
>1811506|reference Rhodobacter_sphaeroides_2.4.1_JZ|length 47|copies 1
AGCTGATCCAGCCGCTGGTGGATGCCTTCACCGCCGAGACCGGCATC
>1811506|reference Rhodobacter_sphaeroides_2.4.1_JZ|length 43|copies 1
AGCTGATCGAGGAGCTGGCCCACACCTACCTGCGCGAGCCGGT
>1811506|reference Rhodobacter_sphaeroides_2.4.1_JZ|length 40|copies 1
AGCTGATCGGCATGGTGGCGACCCTGTCGCTGATGGTCCA
>1811506|reference Rhodobacter_sphaeroides_2.4.1_JZ|length 34|copies 1
AGCTGATGACGATGGCCGTCAGCACCAGCGCCTG
>1811506|reference Rhodobacter_sphaeroides_2.4.1_JZ|length 42|copies 1
AGCTGATTCCCTATGCGGCTCTGGGCCAGCTCTCGACCGAGA
>1811506|reference Rhodobacter_sphaeroides_2.4.1_JZ|length 41|copies 1
AGCTGCATGCCGGAGGGCGTGAACCGTGCCCGCTCCGTCCC
>1811506|reference Rhodobacter_sphaeroides_2.4.1_JZ|length 35|copies 1
AGCTGCCCCATGATCCGCCGGATGATCCTGCCCCT
>1811506|reference Rhodobacter_sphaeroides_2.4.1_JZ|length 59|copies 1
AGCTGCCCGCCGCCATCCCGCCGAAAGTGGCGGTCTGATAGAGGGCCAGCGCCCGCCCC
>1811506|reference Rhodobacter_sphaeroides_2.4.1_JZ|length 35|copies 1
AGCTGCGGCATCCGCGCGGCGGGCGTGCCCTGACG
>1811506|reference Rhodobacter_sphaeroides_2.4.1_JZ|length 31|copies 1
AGCTGCGGCGCCATCGCCGACCAGTCGGCGG
>1811506|reference Rhodobacter_sphaeroides_2.4.1_JZ|length 42|copies 1
AGCTGCGGGTCTCGCGGCTCGCCTTCGATTTCCACAAGTATG
>1811506|reference Rhodobacter_sphaeroides_2.4.1_JZ|length 47|copies 2
AGCTGCGTGCCCACGCCAGCGCCGTCGCCGTTCACGAGGTTGAAGAC
>1811506|reference Rhodobacter_sphaeroides_2.4.1_JZ|length 38|copies 2
AGCTGCTGCAGCCGCGTGACCGCCTCGGCCACGTCGAG
>1811506|reference Rhodobacter_sphaeroides_2.4.1_JZ|length 37|copies 3
AGCTGCTTCAGGCGCTGGATCGACTGCGAGACGGTCT
>1811506|reference Rhodobacter_sphaeroides_2.4.1_JZ|length 40|copies 1
AGCTGCTTCGCCCGCTCGATGGCCAGCGTCTCGGCCACGT
>1811506|reference Rhodobacter_sphaeroides_2.4.1_JZ|length 42|copies 1
AGCTGGAACTGGCACTGGAGGATCTGGAAACCGCCAAAGCCG
>1811506|reference Rhodobacter_sphaeroides_2.4.1_JZ|length 41|copies 1
AGCTGGAGCATCCACCGCGTCCTGCACTCGCGATAAGGACG
>1811506|reference Rhodobacter_sphaeroides_2.4.1_JZ|length 22|copies 1
AGCTGGAGGAGCCGCCGGAGCT
>1811506|reference Rhodobacter_sphaeroides_2.4.1_JZ|length 34|copies 1
AGCTGGATCAGGTAGCCCGAGACGAAGCGGGCGG
>1811506|reference Rhodobacter_sphaeroides_2.4.1_JZ|length 40|copies 1
AGCTGGATCTCCCCCCCGGCGCCTTCCTTCTTGCGGTTCA
>1811506|reference Rhodobacter_sphaeroides_2.4.1_JZ|length 42|copies 1
AGCTGGCCGAATGGATCGATCCGGGCCTCAAGGCGCGCGAGG
>1811506|reference Rhodobacter_sphaeroides_2.4.1_JZ|length 31|copies 1
AGCTGGCGCAGGGCCTGTTCGCGCGGCCGGG
>1811506|reference Rhodobacter_sphaeroides_2.4.1_JZ|length 49|copies 1
AGCTGGCGCATCAGCACGAAGAGCGGCAGGATCAGGAGCACCAGCGGGA
>1811506|reference Rhodobacter_sphaeroides_2.4.1_JZ|length 46|copies 1
AGCTGGCTCCGCCGGTCGGCCTTCTCGGCCGCCCGCGGATCGCGGG
>1811506|reference Rhodobacter_sphaeroides_2.4.1_JZ|length 31|copies 1
AGCTGGTCGGGGACCTGGTTGCCGAGCGGGA
>1811506|reference Rhodobacter_sphaeroides_2.4.1_JZ|length 44|copies 1
AGCTGGTGCGGGCGCATGGCGCGCATCCGGTCGAAGACGGGCTT
>1811506|reference Rhodobacter_sphaeroides_2.4.1_JZ|length 35|copies 1
AGCTGGTGGCATAGGGGCCGTGGATCGAGCCGTAG
>1811506|reference Rhodobacter_sphaeroides_2.4.1_JZ|length 42|copies 1
AGCTGTCGCTCGCCTCGGGCGATTTCTTCCGGGCAGCCGACG
>1811506|reference Rhodobacter_sphaeroides_2.4.1_JZ|length 41|copies 1
AGCTGTCGGCGGCCCAGGTGCTCTACAAGGAAGCGGCCGAG
>1811506|reference Rhodobacter_sphaeroides_2.4.1_JZ|length 45|copies 1
AGCTGTTACCAGTTTGGAGCCGGGAAGGAAGCAAGCATATCTCTA
>1811506|reference Rhodobacter_sphaeroides_2.4.1_JZ|length 38|copies 1
AGCTGTTCCCGCTCGCCCGCGCGATCGCCAGATGGAAG
>1811506|reference Rhodobacter_sphaeroides_2.4.1_JZ|length 32|copies 1
AGCTGTTGCAAGCGCCGCGCCTCGGGCGTGGA
>1811506|reference Rhodobacter_sphaeroides_2.4.1_JZ|length 33|copies 1
AGCTTACAGCCACCCCGTGATGCGCCGGATCGG
>1811506|reference Rhodobacter_sphaeroides_2.4.1_JZ|length 48|copies 1
AGCTTACCGGCCGCCTGCGCGCCGAGGGCCACGAGATCCGCAGGCTCG
>1811506|reference Rhodobacter_sphaeroides_2.4.1_JZ|length 47|copies 1
AGCTTCAAAACGTCCGTCCGGGAAGGCGTAGGTGTCGACGTATTTCC
>1811506|reference Rhodobacter_sphaeroides_2.4.1_JZ|length 39|copies 1
AGCTTCAAGGCCGAGACCTACCGCAAGTCCGACGCGCCG
>1811506|reference Rhodobacter_sphaeroides_2.4.1_JZ|length 28|copies 2
AGCTTCACCCCGGTGATGTCGTGCGTCT
>1811506|reference Rhodobacter_sphaeroides_2.4.1_JZ|length 40|copies 2
AGCTTCACCCCGGTGATGTCGTGCGTCTCCTTCATGTAGT
>1811506|reference Rhodobacter_sphaeroides_2.4.1_JZ|length 51|copies 1
AGCTTCACGATCCTCATCATCGTCCTGCTGTTCATGCCCACCGGGCTCTTC
>1811506|reference Rhodobacter_sphaeroides_2.4.1_JZ|length 37|copies 1
AGCTTCAGCCCGCGCAGGCCCGCGTCGGCGCAGAGCG
>1811506|reference Rhodobacter_sphaeroides_2.4.1_JZ|length 42|copies 2
AGCTTCATCGAGCGCAGGCCCGGGATCGCGTCGATCCGCGAG
>1811506|reference Rhodobacter_sphaeroides_2.4.1_JZ|length 34|copies 1
AGCTTCCTGCGCCGCTGGATGCCCGGCCGCGGGG
>1811506|reference Rhodobacter_sphaeroides_2.4.1_JZ|length 33|copies 1
AGCTTCGACGGCGCGCCGGACAGAATGTCACCT
>1811506|reference Rhodobacter_sphaeroides_2.4.1_JZ|length 37|copies 1
AGCTTCGCCGAGATCGAGGCCGGCACGCCGCAGCGCA
>1811506|reference Rhodobacter_sphaeroides_2.4.1_JZ|length 43|copies 1
AGCTTCGCCGTCGTCGTCGTCTTGCCCGAGCCCTGAAGGCCCA
>1811506|reference Rhodobacter_sphaeroides_2.4.1_JZ|length 31|copies 1
AGCTTCGCGCCCGACAGGCGGAACCACTCGC
>1811506|reference Rhodobacter_sphaeroides_2.4.1_JZ|length 41|copies 1
AGCTTCGGCTGATCGCCCGGCAGAGGAGCTGGAAGGATCCG
>1811506|reference Rhodobacter_sphaeroides_2.4.1_JZ|length 45|copies 1
AGCTTCTCGGCCGCGAGCGTGGGGCCGAAATCGACGTAGGTCTCC
>1811506|reference Rhodobacter_sphaeroides_2.4.1_JZ|length 41|copies 1
AGCTTCTCGTCCTCGTCCTCGTGCGGGGCGCGCCAGTGGGC
>1811506|reference Rhodobacter_sphaeroides_2.4.1_JZ|length 40|copies 2
AGCTTCTCTTCCACCCTCTCATAGCCGCGATCGAGGTGGT
>1811506|reference Rhodobacter_sphaeroides_2.4.1_JZ|length 47|copies 1
AGCTTCTGACCGAAGCGGCGGGCGTGCAGCTTGGCCCGATCCTCGAG
>1811506|reference Rhodobacter_sphaeroides_2.4.1_JZ|length 48|copies 1
AGCTTCTGGCGCGGGCGGGAACCCCCACCGTGACGCCCGAGACGCAAG
>1811506|reference Rhodobacter_sphaeroides_2.4.1_JZ|length 42|copies 1
AGCTTCTTCGGAGCGGCGCCTCCGAGCGCCCGCTGCACAGCT
>1811506|reference Rhodobacter_sphaeroides_2.4.1_JZ|length 53|copies 1
AGCTTCTTTCGGGGCGGCGTCTACTTACTTTCGAATTTGAACCCATTCTTAAG
>1811506|reference Rhodobacter_sphaeroides_2.4.1_JZ|length 41|copies 1
AGCTTGACGGCGAGGTGGTGGAACGCTGCGATCCGCATATC
>1811506|reference Rhodobacter_sphaeroides_2.4.1_JZ|length 21|copies 1
AGCTTGACGTAGCCGAGGAAG
>1811506|reference Rhodobacter_sphaeroides_2.4.1_JZ|length 31|copies 1
AGCTTGAGACAAACTCGGACGCCGCATCGGG
>1811506|reference Rhodobacter_sphaeroides_2.4.1_JZ|length 35|copies 1
AGCTTGATCGCCTCCTGGGCGAAGAGGGCGGCCGG
>1811506|reference Rhodobacter_sphaeroides_2.4.1_JZ|length 46|copies 1
AGCTTGATCGCCTGCGTGTCCCAGGCCGTCAGACCGACGAAGACGA
>1811506|reference Rhodobacter_sphaeroides_2.4.1_JZ|length 34|copies 1
AGCTTGATGAGCTCGACCTGCATCTGCTCGCGCA
>1811506|reference Rhodobacter_sphaeroides_2.4.1_JZ|length 42|copies 1
AGCTTGATGATGTCGTCGCTGTACTCGTTGAACAAATACAAC
>1811506|reference Rhodobacter_sphaeroides_2.4.1_JZ|length 45|copies 1
AGCTTGCAGCGGCTCAGGCGCTGATTCTGCCCTCCTTCGCCGAAG
>1811506|reference Rhodobacter_sphaeroides_2.4.1_JZ|length 39|copies 1
AGCTTGCCCTCGCCCAGCACGGCATCGAGCAGAGTCACC
>1811506|reference Rhodobacter_sphaeroides_2.4.1_JZ|length 31|copies 1
AGCTTGGCCGCATCCTCGGTGAACTTCGTGC
>1811506|reference Rhodobacter_sphaeroides_2.4.1_JZ|length 47|copies 1
AGCTTGGCGCTGTCCGCCCGGGCACTGCCTGAGGCGCACCCGGCCCT
>1811506|reference Rhodobacter_sphaeroides_2.4.1_JZ|length 43|copies 1
AGCTTGGTCGAGGCCGAGGAGGTGGCCTGCGCGAGATCGCCCA
>1811506|reference Rhodobacter_sphaeroides_2.4.1_JZ|length 48|copies 1
AGCTTGGTGTTCAGGATCAGGCGGGTCGAGTCGGCCTTGGGATCGCAG
>1811506|reference Rhodobacter_sphaeroides_2.4.1_JZ|length 37|copies 1
AGCTTGTCGGCCAGCTGCTCGATCATGGCGAAATTCT
>1811506|reference Rhodobacter_sphaeroides_2.4.1_JZ|length 37|copies 1
AGCTTTACGAGACCGAGGTCCTGCCGGGCTTTGCCCA
>1811506|reference Rhodobacter_sphaeroides_2.4.1_JZ|length 50|copies 1
AGCTTTCCGTTCCTCCGGCGTCAGGTTCTTGAGGTCGCGCCGGTAAGGCC
>1811506|reference Rhodobacter_sphaeroides_2.4.1_JZ|length 33|copies 1
AGCTTTCGCAACTCCTGCGCGACACGCTGCGCC
>1811506|reference Rhodobacter_sphaeroides_2.4.1_JZ|length 37|copies 1
AGCTTTCGGCCGCCTGACGCGCGGCGCTCAGAAGGCC
>1811506|reference Rhodobacter_sphaeroides_2.4.1_JZ|length 42|copies 1
AGCTTTGCCCAAGAAGTTGGCATACTGGATAAAGACTATTCC
>1811506|reference Rhodobacter_sphaeroides_2.4.1_JZ|length 37|copies 1
AGCTTTGGGAAGCGGAGGGCCAGCCGGCCGGACGCGA
>1811506|reference Rhodobacter_sphaeroides_2.4.1_JZ|length 45|copies 1
AGCTTTGTGCTGCGGTGGAGGTTCTGATGTCCATTCTGGAACTCC
>1811506|reference Rhodobacter_sphaeroides_2.4.1_JZ|length 45|copies 2
AGGAAAACCGCAACCCGCGGGCCGAATACGAGGCCGAGCATATTC
>1811506|reference Rhodobacter_sphaeroides_2.4.1_JZ|length 41|copies 1
AGGAAAACTACTACATGTTGCATGACGGGCAGAAGCACTGG
>1811506|reference Rhodobacter_sphaeroides_2.4.1_JZ|length 42|copies 1
AGGAAACTGCGCGTGCCGAAGACCGCCAGGTTGCACGTCTGG
>1811506|reference Rhodobacter_sphaeroides_2.4.1_JZ|length 35|copies 1
AGGAAAGCGCACGCGACGATGGCGTCGTCGCGCGG
>1811506|reference Rhodobacter_sphaeroides_2.4.1_JZ|length 43|copies 1
AGGAAAGGGCTGGTCATCTGCCGGGACCGGACTATCTGGAACC
>1811506|reference Rhodobacter_sphaeroides_2.4.1_JZ|length 38|copies 1
AGGAACAGCTCGATCCCCTCCCAGGCGTCGGTGACGAG
>1811506|reference Rhodobacter_sphaeroides_2.4.1_JZ|length 41|copies 1
AGGAACAGGCCGAAGAGCGCCAGCGGCCGCTCGGCCAGCCG
>1811506|reference Rhodobacter_sphaeroides_2.4.1_JZ|length 46|copies 1
AGGAACATCACCGCCACGCCGGGCGCGGCCAGCAGGCGCAGAACGG
>1811506|reference Rhodobacter_sphaeroides_2.4.1_JZ|length 45|copies 1
AGGAACCGCGGCTGTCGAATGCGGTGAAGACCGGCGACTCCGACA
>1811506|reference Rhodobacter_sphaeroides_2.4.1_JZ|length 24|copies 2
AGGAACGAGGAATAGATCGCGCAG
>1811506|reference Rhodobacter_sphaeroides_2.4.1_JZ|length 46|copies 1
AGGAACGGATCGGCCGTGAAGGACAGCACCTGTCCGAGGAGCAGGT
>1811506|reference Rhodobacter_sphaeroides_2.4.1_JZ|length 35|copies 1
AGGAACTGCCCGAGGTGCCGATCGATGCCACCGAT
>1811506|reference Rhodobacter_sphaeroides_2.4.1_JZ|length 43|copies 1
AGGAAGAAGCCTATCAGGAGCAGCGACTTGGCGGGCCAGATCG
>1811506|reference Rhodobacter_sphaeroides_2.4.1_JZ|length 56|copies 1
AGGAAGAAGCGCCGGATCCCCTGGATCCCGTCCGAGGGGAAGAGCATCCGGTAATC
>1811506|reference Rhodobacter_sphaeroides_2.4.1_JZ|length 39|copies 1
AGGAAGAGCTCGAGGCGATGGTGGGCCTCGGGGATGCGC
>1811506|reference Rhodobacter_sphaeroides_2.4.1_JZ|length 36|copies 1
AGGAAGAGGCGCGGCTGGCGGTGATCTCCTGCGCGC
>1811506|reference Rhodobacter_sphaeroides_2.4.1_JZ|length 49|copies 1
AGGAAGATCTGCAACGGCGAGGCGCCGTCGAGCACCGCGGCCTCGACCG
>1811506|reference Rhodobacter_sphaeroides_2.4.1_JZ|length 42|copies 1
AGGAAGCAGGCGCCGAGCGCGATGAAGAGGGTGACGTTGGCG
>1811506|reference Rhodobacter_sphaeroides_2.4.1_JZ|length 39|copies 1
AGGAAGCCGCGGAAGAGCACCTTGAGCAGGATGGGCGAC
>1811506|reference Rhodobacter_sphaeroides_2.4.1_JZ|length 44|copies 1
AGGAAGGACTCGACCATGAGCAACCGCCGGCCTCCCATCCTATT
>1811506|reference Rhodobacter_sphaeroides_2.4.1_JZ|length 52|copies 1
AGGAAGGCACCGCCCGCCGTCGAGATGTAGGAGAAGCCTTCGGCCGCGCCCG
>1811506|reference Rhodobacter_sphaeroides_2.4.1_JZ|length 50|copies 1
AGGAAGGCCGCACCGTAGCGCGTGGTCGGATCGGCGAGATCGAACGGTCC
>1811506|reference Rhodobacter_sphaeroides_2.4.1_JZ|length 55|copies 1
AGGAAGGCGAGGCCATCGTCCATCCCTGGGTGAACAAGTCGCTCGAGAAGGCGCA
>1811506|reference Rhodobacter_sphaeroides_2.4.1_JZ|length 39|copies 1
AGGAAGGGCAGCGCCGCCGTCCGCAGCGAATAGAAGAAG
>1811506|reference Rhodobacter_sphaeroides_2.4.1_JZ|length 45|copies 1
AGGAAGGGTCTTCTCCTGCTGCCGCACCTCTCGAACATCTTCGCC
>1811506|reference Rhodobacter_sphaeroides_2.4.1_JZ|length 43|copies 1
AGGAAGGTCCTGGCCGCATCGCCCGCGGGGGCATCCTGCACGA
>1811506|reference Rhodobacter_sphaeroides_2.4.1_JZ|length 46|copies 1
AGGAAGGTCGTGCTCGGCCTTCAGCCGCCCGACCGCCTGGGTCTGC
>1811506|reference Rhodobacter_sphaeroides_2.4.1_JZ|length 32|copies 1
AGGAAGGTGCGGCGGTCAGATGACGACATTGA
>1811506|reference Rhodobacter_sphaeroides_2.4.1_JZ|length 14|copies 1
AGGAATGACGGAGA
>1811506|reference Rhodobacter_sphaeroides_2.4.1_JZ|length 44|copies 1
AGGAATGGGTGGCCTGCACCATGGTGACCCGGGCCCCGCCCAGC
>1811506|reference Rhodobacter_sphaeroides_2.4.1_JZ|length 56|copies 1
AGGACAAACCGCATTCGGACCTCGTCGGAGGGAGCGGGGGCGGCGTCGGACCTGCG
>1811506|reference Rhodobacter_sphaeroides_2.4.1_JZ|length 52|copies 1
AGGACAATGAAGGCCGTGCCCGCGACGACAATCACCAGGGAGGGAATGTCCA
>1811506|reference Rhodobacter_sphaeroides_2.4.1_JZ|length 42|copies 1
AGGACACGCCCAGACGCTCCTTCAGCCCGATCATCATCCGCA
>1811506|reference Rhodobacter_sphaeroides_2.4.1_JZ|length 49|copies 1
AGGACACGGCCTGCGTCGAGCGCGTCATCATCACGGCGTCCGGCGGGCC
>1811506|reference Rhodobacter_sphaeroides_2.4.1_JZ|length 46|copies 1
AGGACACGGGTTTCCAGTTCGTCGAAAGCTACGACTGGATCGCGGG
>1811506|reference Rhodobacter_sphaeroides_2.4.1_JZ|length 33|copies 1
AGGACAGATCGCGGCTGACCATCGGATGAACGC
>1811506|reference Rhodobacter_sphaeroides_2.4.1_JZ|length 38|copies 1
AGGACATCATGGAAAGCATGGATTACGGCCCTGCGCCC
>1811506|reference Rhodobacter_sphaeroides_2.4.1_JZ|length 44|copies 2
AGGACATCTACCTGCAGGTGGTGCGCGGCAAGACGGCCGCGCTC
>1811506|reference Rhodobacter_sphaeroides_2.4.1_JZ|length 35|copies 1
AGGACATCTTCCGGCAGGAGCCGCCCTCACAGGCG
>1811506|reference Rhodobacter_sphaeroides_2.4.1_JZ|length 46|copies 1
AGGACATGGTTCTGGGGCTCTATTACACCACGATGGAGCGCCGCGG
>1811506|reference Rhodobacter_sphaeroides_2.4.1_JZ|length 46|copies 1
AGGACATGTTCGTCCGTGCCATGCGGCTGGTCGACCGAGCCCGGCC
>1811506|reference Rhodobacter_sphaeroides_2.4.1_JZ|length 40|copies 1
AGGACCAGATCGCGATGGCGGTCGAGGGCCAGTGGCGCAC
>1811506|reference Rhodobacter_sphaeroides_2.4.1_JZ|length 34|copies 2
AGGACCAGATGCGCGTGGCGCGCGAGGCCTCGTT
>1811506|reference Rhodobacter_sphaeroides_2.4.1_JZ|length 46|copies 3
AGGACCAGCTGGCAGAGATGCGCCGCGCCATGGGTATTTAAGGGGG
>1811506|reference Rhodobacter_sphaeroides_2.4.1_JZ|length 36|copies 1
AGGACCGAGATCGCCAGCGTGAAGCCGAACTCGCGG
>1811506|reference Rhodobacter_sphaeroides_2.4.1_JZ|length 44|copies 1
AGGACCGCACCGGCGCCACCCCCGCTCCGATCGCCCTGCCGATC
>1811506|reference Rhodobacter_sphaeroides_2.4.1_JZ|length 36|copies 1
AGGACCTGACGCTGCCCACCGACACGGTGCGGCTCG
>1811506|reference Rhodobacter_sphaeroides_2.4.1_JZ|length 42|copies 1
AGGACGAACTTCTCGACCACCTGCAGGATGATCTCCTTGCCG
>1811506|reference Rhodobacter_sphaeroides_2.4.1_JZ|length 44|copies 1
AGGACGAAGGCGAGCGGCGCCAGCATCACGACCCATTTCAGCGG
>1811506|reference Rhodobacter_sphaeroides_2.4.1_JZ|length 37|copies 1
AGGACGAGCGGGCACTGCAGATCGAGCGCGAGGAAGT
>1811506|reference Rhodobacter_sphaeroides_2.4.1_JZ|length 54|copies 1
AGGACGAGGACGGTCACGATGAAGAGCGTCGCGACCCGGTCGCGGGCGATGCGG
>1811506|reference Rhodobacter_sphaeroides_2.4.1_JZ|length 54|copies 1
AGGACGAGGGCTTGATCACCCCCTACAAGGTCGAGACCTGGGACGAGATCCCCG
>1811506|reference Rhodobacter_sphaeroides_2.4.1_JZ|length 39|copies 1
AGGACGCACGCGCGCAGGCACCCCAGCCTTTCGCAAAAC
>1811506|reference Rhodobacter_sphaeroides_2.4.1_JZ|length 35|copies 1
AGGACGCCGCCGGCTCTCCTCGATGATATTTGCCT
>1811506|reference Rhodobacter_sphaeroides_2.4.1_JZ|length 46|copies 1
AGGACGCCGTAGGAGGACGCCTTTTCCGCCGGCACTTCCATCGTGG
>1811506|reference Rhodobacter_sphaeroides_2.4.1_JZ|length 32|copies 1
AGGACGCGCGGCCGGCCGCGAGCATCACTCGG
>1811506|reference Rhodobacter_sphaeroides_2.4.1_JZ|length 35|copies 1
AGGACGGCACGATCACGAGGCTCAGCACCGTTGAG
>1811506|reference Rhodobacter_sphaeroides_2.4.1_JZ|length 30|copies 1
AGGACGGCATCCGACACGCGATCGCACAGC
>1811506|reference Rhodobacter_sphaeroides_2.4.1_JZ|length 36|copies 1
AGGACGGCGAGGTGCCATGAGCAGAAGGCAGGAGCG
>1811506|reference Rhodobacter_sphaeroides_2.4.1_JZ|length 47|copies 1
AGGACGGGACGGCGTCGCGCCGCCCGCCCGCCCGTGCCCGCGTCACC
>1811506|reference Rhodobacter_sphaeroides_2.4.1_JZ|length 53|copies 1
AGGACGGGAGAGGCGAGGCCCGTGGCGGACCCGCAGGCTGCCCCGTCGGGGCA
>1811506|reference Rhodobacter_sphaeroides_2.4.1_JZ|length 36|copies 1
AGGACGTAATTCTGCCCCGCGACCAGCCCGTAGAGG
>1811506|reference Rhodobacter_sphaeroides_2.4.1_JZ|length 44|copies 1
AGGACGTCACCCGCATCGTAGACCTCCCGATCGCCGCACTCCTG
>1811506|reference Rhodobacter_sphaeroides_2.4.1_JZ|length 28|copies 1
AGGACGTTCCGGGGGTCGTTCATGTGAT
>1811506|reference Rhodobacter_sphaeroides_2.4.1_JZ|length 54|copies 2
AGGACGTTCGGGGTCAGGCTCTGATCGTTCACGGGCATGGTCCGTAGCAAAAGC
>1811506|reference Rhodobacter_sphaeroides_2.4.1_JZ|length 37|copies 1
AGGACTGCGGGATCGACCTCTGCTACGAGATCCATCC
>1811506|reference Rhodobacter_sphaeroides_2.4.1_JZ|length 50|copies 1
AGGACTTCATCAAGGAATTCCAGGAGTCTCATCCGGGCGTGACGGTGAAC
>1811506|reference Rhodobacter_sphaeroides_2.4.1_JZ|length 33|copies 1
AGGACTTCGGCGTGACCAAGGCCGAATGGCAGA
>1811506|reference Rhodobacter_sphaeroides_2.4.1_JZ|length 42|copies 1
AGGAGAAGACCCGCCTGTCCCAAGAGGTGCGTGCGCGCGAGA
>1811506|reference Rhodobacter_sphaeroides_2.4.1_JZ|length 41|copies 2
AGGAGAAGATGGGTCTGGCGCTCGCGCGTCTGGCCGCCGAG
>1811506|reference Rhodobacter_sphaeroides_2.4.1_JZ|length 53|copies 1
AGGAGAAGCTGAACCTGCGCAACGGCCGGCTGAACCTCGACAGCCTCTACGGG
>1811506|reference Rhodobacter_sphaeroides_2.4.1_JZ|length 39|copies 1
AGGAGAAGTGGGGCCAGGCCATGACCATCGCAGACAACG
>1811506|reference Rhodobacter_sphaeroides_2.4.1_JZ|length 37|copies 1
AGGAGAATTTCGGCGCGGACGAGAGCTTCCTGCAGAT
>1811506|reference Rhodobacter_sphaeroides_2.4.1_JZ|length 35|copies 1
AGGAGACCCCATGACCGACACGGCCGAGCTGCCCG
>1811506|reference Rhodobacter_sphaeroides_2.4.1_JZ|length 38|copies 1
AGGAGACCGCATGAGCCGGACCATCGAAGACAGGGCGG
>1811506|reference Rhodobacter_sphaeroides_2.4.1_JZ|length 8|copies 1
AGGAGAGG
>1811506|reference Rhodobacter_sphaeroides_2.4.1_JZ|length 48|copies 1
AGGAGAGGCCGCCTTTCGCTTTCGCGGGCCTCTGGCGCCAAGGGCAGC
>1811506|reference Rhodobacter_sphaeroides_2.4.1_JZ|length 40|copies 1
AGGAGAGGGCGAGCGAGGCGAGGATGCAGCCGGTGAAGAG
>1811506|reference Rhodobacter_sphaeroides_2.4.1_JZ|length 44|copies 1
AGGAGATCGACGAGAAGCGTCGGCGCATCGGTGAAATAGAACAC
>1811506|reference Rhodobacter_sphaeroides_2.4.1_JZ|length 47|copies 1
AGGAGATCGGCGGACGCAACGGGCCGGAGCCGGTGCGATTCGGGGAC
>1811506|reference Rhodobacter_sphaeroides_2.4.1_JZ|length 39|copies 1
AGGAGATTCTCGATCTGTCGCGACAACGGCAGGCGGGCC
>1811506|reference Rhodobacter_sphaeroides_2.4.1_JZ|length 45|copies 1
AGGAGCAATTCGTCGAGGCCTTCGTGGCGCGGTGTGTCTCGGTCG
>1811506|reference Rhodobacter_sphaeroides_2.4.1_JZ|length 37|copies 1
AGGAGCACCGCGAGCAGGATCAGGAGATCGCCGAGAT
>1811506|reference Rhodobacter_sphaeroides_2.4.1_JZ|length 43|copies 1
AGGAGCAGCATCCATTCGCGCGCGGCATCGAGCTCGTCGAGCG
>1811506|reference Rhodobacter_sphaeroides_2.4.1_JZ|length 35|copies 2
AGGAGCAGCCGAAGCGCAGCGTCTGCGCCTCGAAC
>1811506|reference Rhodobacter_sphaeroides_2.4.1_JZ|length 31|copies 1
AGGAGCATGAGCCCCGACAGCCACAGCGCGC
>1811506|reference Rhodobacter_sphaeroides_2.4.1_JZ|length 39|copies 1
AGGAGCCATTCCGCGAAATGCTGCCACATCAGGTTTCCC
>1811506|reference Rhodobacter_sphaeroides_2.4.1_JZ|length 44|copies 1
AGGAGCCCGAGCGCAAGGCCCACCATCGTCACGGCATCCGCGCT
>1811506|reference Rhodobacter_sphaeroides_2.4.1_JZ|length 41|copies 1
AGGAGCCCGCGCATCTGGCTGGCCTGCAGACGATCCTCGGC
>1811506|reference Rhodobacter_sphaeroides_2.4.1_JZ|length 40|copies 1
AGGAGCCGCAGCAGGAGGCGATCCTCGGCGCCCTCGACCG
>1811506|reference Rhodobacter_sphaeroides_2.4.1_JZ|length 36|copies 1
AGGAGCGCAGGCAGCGCCCCCTGCCCCGTGTGATGG
>1811506|reference Rhodobacter_sphaeroides_2.4.1_JZ|length 43|copies 1
AGGAGCGCGCGGAGGGCCTCTTCCATGGGTCAGCCGTCCGAGG
>1811506|reference Rhodobacter_sphaeroides_2.4.1_JZ|length 39|copies 1
AGGAGCGGATGGTGCCGCTCTCGCCGCCGGCGCGCGAGG
>1811506|reference Rhodobacter_sphaeroides_2.4.1_JZ|length 31|copies 1
AGGAGCGGCAGGCCCTCGGCTTCGCAGGCAT
>1811506|reference Rhodobacter_sphaeroides_2.4.1_JZ|length 37|copies 1
AGGAGCGGCATGGTGAAGAGGATGGCGTAGGTCTGCG
>1811506|reference Rhodobacter_sphaeroides_2.4.1_JZ|length 31|copies 1
AGGAGCGGCTCTGGATCTATGACACGACGCT
>1811506|reference Rhodobacter_sphaeroides_2.4.1_JZ|length 47|copies 1
AGGAGCGGCTGCTGCGCCTTGACCTTGGCGATGAAGTCCCAGGCGGG
>1811506|reference Rhodobacter_sphaeroides_2.4.1_JZ|length 49|copies 1
AGGAGCGGGCGATCTGGGTCGAGCTGTCCACGAGAAGCCGCGCGCCCAC
>1811506|reference Rhodobacter_sphaeroides_2.4.1_JZ|length 42|copies 1
AGGAGCGTGGACTTGCCGCAGCCCGAAGGCCCGACGAAGACG
>1811506|reference Rhodobacter_sphaeroides_2.4.1_JZ|length 37|copies 1
AGGAGCGTTGCCATGTCCTTCGATCGCCGTATCAAGA
>1811506|reference Rhodobacter_sphaeroides_2.4.1_JZ|length 43|copies 2
AGGAGCTCGCCCGTCACGCTGTTCGAATAGGTCACGACCAGCG
>1811506|reference Rhodobacter_sphaeroides_2.4.1_JZ|length 36|copies 1
AGGAGCTCGCCGCCGAGGCGGAAGCCGCGGCCGACT
>1811506|reference Rhodobacter_sphaeroides_2.4.1_JZ|length 49|copies 1
AGGAGCTGGCGAGCAGCCGTCGTTTCGCTCGCCAGGGCAGAGGGCCCTC
>1811506|reference Rhodobacter_sphaeroides_2.4.1_JZ|length 37|copies 1
AGGAGCTGTCGACGCTGGACCTGCCGATGTTCAACCG
>1811506|reference Rhodobacter_sphaeroides_2.4.1_JZ|length 42|copies 1
AGGAGGAATTCGCCGAGAAGTTCAAGGCGGCGGGCATCACCT
>1811506|reference Rhodobacter_sphaeroides_2.4.1_JZ|length 30|copies 1
AGGAGGACATCCCGATCGGCGGAGGGCAGA
>1811506|reference Rhodobacter_sphaeroides_2.4.1_JZ|length 31|copies 1
AGGAGGACCGCGTGCCCGGAGCGATCAACCT
>1811506|reference Rhodobacter_sphaeroides_2.4.1_JZ|length 45|copies 1
AGGAGGACGCCCAGACCGAAGCCGTCGACGCCTGCGTTGTTCGAG
>1811506|reference Rhodobacter_sphaeroides_2.4.1_JZ|length 45|copies 1
AGGAGGACGCGGACGGCGACGGAGAGGCCGACGCCGAAGGAGCCT
>1811506|reference Rhodobacter_sphaeroides_2.4.1_JZ|length 46|copies 1
AGGAGGAGACCCTCGGAATTGAGATCGAGCCGTCCCACCGACATGA
>1811506|reference Rhodobacter_sphaeroides_2.4.1_JZ|length 43|copies 1
AGGAGGAGAGCGCCGAAGGTCGCCCCCATGCCGCACGGCAGAT
>1811506|reference Rhodobacter_sphaeroides_2.4.1_JZ|length 46|copies 3
AGGAGGAGAGGCCGTTCGAAGAGGGGGAAGCTTGCGCTTCGGAAGA
>1811506|reference Rhodobacter_sphaeroides_2.4.1_JZ|length 47|copies 1
AGGAGGAGAGGCCGTTCGAAGAGGGGGAAGCTTGCGCTTCGGAAGAA
>1811506|reference Rhodobacter_sphaeroides_2.4.1_JZ|length 54|copies 1
AGGAGGAGCAGGCCTTGGCCTTCACCCCCAAGACCTGCACATCGGCATGAGGGT
>1811506|reference Rhodobacter_sphaeroides_2.4.1_JZ|length 39|copies 1
AGGAGGAGGAACTCGACGCGGTGGCTCTCGAAAGCGCGC
>1811506|reference Rhodobacter_sphaeroides_2.4.1_JZ|length 50|copies 1
AGGAGGAGGGCCCCGCGGGGCCCTCCGCCCGCCCATGTTCGCAAGCTGCG
>1811506|reference Rhodobacter_sphaeroides_2.4.1_JZ|length 49|copies 1
AGGAGGATGAAGGGGACGAATATGACCCGTAACTGCTGTAGCCATACCC
>1811506|reference Rhodobacter_sphaeroides_2.4.1_JZ|length 28|copies 1
AGGAGGATGGCCAGCGCCACCGCCAGGA
>1811506|reference Rhodobacter_sphaeroides_2.4.1_JZ|length 39|copies 1
AGGAGGCACCATGCAGAACGGATCGAACGGAACGCGACG
>1811506|reference Rhodobacter_sphaeroides_2.4.1_JZ|length 40|copies 1
AGGAGGCAGGCGGCCACCCGCTGCTCGACCTGCTGCGTGG
>1811506|reference Rhodobacter_sphaeroides_2.4.1_JZ|length 45|copies 1
AGGAGGCCAACAAGGCGGCCGTGACGGCCGGCTGGGATGGTGTGG
>1811506|reference Rhodobacter_sphaeroides_2.4.1_JZ|length 36|copies 1
AGGAGGCGCAGGTGCTCGTGCTGGACGAGCCGACCG
>1811506|reference Rhodobacter_sphaeroides_2.4.1_JZ|length 41|copies 1
AGGAGGCTCGCGGTGAAAGCAATCTTTCTCATCGACAGTCT
>1811506|reference Rhodobacter_sphaeroides_2.4.1_JZ|length 42|copies 1
AGGAGGGCCGCCCCCGCGAAATAGTTGGCGAGCCCGATCTTC
>1811506|reference Rhodobacter_sphaeroides_2.4.1_JZ|length 43|copies 1
AGGAGGGCCGCGTCGCCGGCGAGGAGCGCCTGCTGGGCGACGT
>1811506|reference Rhodobacter_sphaeroides_2.4.1_JZ|length 34|copies 1
AGGAGGGCCGGATCCTGCGGATCCGTAACGACGG
>1811506|reference Rhodobacter_sphaeroides_2.4.1_JZ|length 51|copies 1
AGGAGGGGCCCATGCTCGACGGTGTGGAGAACGACAGGATCCGGCATGTCG
>1811506|reference Rhodobacter_sphaeroides_2.4.1_JZ|length 40|copies 1
AGGAGGGTCAGGCGCTGGCCACGGTCGAGGCGATGAAGAT
>1811506|reference Rhodobacter_sphaeroides_2.4.1_JZ|length 47|copies 1
AGGAGGTCTCGAACCTGATCCGGAGAACTGCCAGAACCAGGACAAGC
>1811506|reference Rhodobacter_sphaeroides_2.4.1_JZ|length 37|copies 1
AGGAGGTGCGCGAGGGCCTCCTCGCCGTTCTGAGCCG
>1811506|reference Rhodobacter_sphaeroides_2.4.1_JZ|length 29|copies 1
AGGAGGTGCGCTCCAGCGCGCGGTAGAGC
>1811506|reference Rhodobacter_sphaeroides_2.4.1_JZ|length 48|copies 1
AGGAGGTGGGCTTCACCGCAAAGCGCACCACCACATCCTGCCCGGTCG
>1811506|reference Rhodobacter_sphaeroides_2.4.1_JZ|length 43|copies 2
AGGAGTAGCCCACGATCGGGGTGCGCGCCGCCGTGGGTACGAT
>1811506|reference Rhodobacter_sphaeroides_2.4.1_JZ|length 42|copies 1
AGGAGTGAGGGTGCCGGGGAGGACGCGGCCATGACCGCCGTG
>1811506|reference Rhodobacter_sphaeroides_2.4.1_JZ|length 46|copies 1
AGGATACCCGTGTCTTCCCGCCGTCTTGCCAAGCATCGTCCACCTG
>1811506|reference Rhodobacter_sphaeroides_2.4.1_JZ|length 40|copies 1
AGGATATCTACGACATGTGCGCCAGGCTGCAGGCGGCGGG
>1811506|reference Rhodobacter_sphaeroides_2.4.1_JZ|length 40|copies 1
AGGATCAAATCCTAAGTCTGGAACCGGCCAATTTGAAACC
>1811506|reference Rhodobacter_sphaeroides_2.4.1_JZ|length 38|copies 1
AGGATCACCGCGAAGGGCTCGTCGCCCACGAGGCGGCG
>1811506|reference Rhodobacter_sphaeroides_2.4.1_JZ|length 39|copies 1
AGGATCACCGGCGCCGCTAGCGCGAAGAAGAGCCGGATC
>1811506|reference Rhodobacter_sphaeroides_2.4.1_JZ|length 44|copies 1
AGGATCACCTGGTCGACGTGCGCACGGTGGTGGAAAAGCCTTTC
>1811506|reference Rhodobacter_sphaeroides_2.4.1_JZ|length 38|copies 1
AGGATCACGCCGAGGATCACCCAGGTCAGCAGCCGCTC
>1811506|reference Rhodobacter_sphaeroides_2.4.1_JZ|length 21|copies 1
AGGATCACGCGCGGCGCGTGG
>1811506|reference Rhodobacter_sphaeroides_2.4.1_JZ|length 41|copies 1
AGGATCAGACCACGATCGGCGGACCGGGGTGGCACGGTCAG
>1811506|reference Rhodobacter_sphaeroides_2.4.1_JZ|length 41|copies 1
AGGATCAGCACCTCCGCCAGCATGACGAAGGCGGCGGTCAG
>1811506|reference Rhodobacter_sphaeroides_2.4.1_JZ|length 25|copies 1
AGGATCAGCCAGCGGTCGATCCCGC
>1811506|reference Rhodobacter_sphaeroides_2.4.1_JZ|length 33|copies 1
AGGATCATGCCACGGCCTCCACCATCGGATTGG
>1811506|reference Rhodobacter_sphaeroides_2.4.1_JZ|length 43|copies 1
AGGATCATGCCAGCCAGCGCCCGGAGGTGGCGATCAGCTGCGT
>1811506|reference Rhodobacter_sphaeroides_2.4.1_JZ|length 20|copies 1
AGGATCATGTAGGTCTGGGC
>1811506|reference Rhodobacter_sphaeroides_2.4.1_JZ|length 42|copies 2
AGGATCATGTAGGTCTGGGCCGCGAGCGTGTTCGAGGGATTG
>1811506|reference Rhodobacter_sphaeroides_2.4.1_JZ|length 39|copies 1
AGGATCCGAATCGGCTCCAGATCGCGCTCGACCTTCACG
>1811506|reference Rhodobacter_sphaeroides_2.4.1_JZ|length 49|copies 1
AGGATCCGCCCGAGGAACTGATTCGCTTGGTAACCGCTCCGCTCCATGA
>1811506|reference Rhodobacter_sphaeroides_2.4.1_JZ|length 43|copies 1
AGGATCCGCGCCATGGCGAGCATCTGCTGCTCGCCGCCCGACA
>1811506|reference Rhodobacter_sphaeroides_2.4.1_JZ|length 43|copies 1
AGGATCGAATAGCCGATGGCCCAGACGATGGTGACGTAAAAGG
>1811506|reference Rhodobacter_sphaeroides_2.4.1_JZ|length 42|copies 1
AGGATCGAGGTGGGCAGGCTCTCGAGCTGGAACACGTCGTCC
>1811506|reference Rhodobacter_sphaeroides_2.4.1_JZ|length 38|copies 1
AGGATCGCCATCTGCAGGATCTCGTTGCGCTTCTTCTC
>1811506|reference Rhodobacter_sphaeroides_2.4.1_JZ|length 42|copies 1
AGGATCGCCATGACATGCGCGAAGATCCCGCCGTCGCCGCGG
>1811506|reference Rhodobacter_sphaeroides_2.4.1_JZ|length 38|copies 1
AGGATCGCCCGCGTCTGGCGCAAGGTGACGGCGCGGGG
>1811506|reference Rhodobacter_sphaeroides_2.4.1_JZ|length 42|copies 1
AGGATCGCGACGGTGCGGTTGGAGGGATTTCGTCCGCCGCTG
>1811506|reference Rhodobacter_sphaeroides_2.4.1_JZ|length 39|copies 1
AGGATCGCGCCGAACATCGCGAGCACGCCGAAGAACTTG
>1811506|reference Rhodobacter_sphaeroides_2.4.1_JZ|length 27|copies 1
AGGATCGCGGCCAGCGCTCCCGATGCG
>1811506|reference Rhodobacter_sphaeroides_2.4.1_JZ|length 41|copies 1
AGGATCGGCGTGGCGGCCAGCAGGCCGAGCAGGCTCGCGCC
>1811506|reference Rhodobacter_sphaeroides_2.4.1_JZ|length 41|copies 1
AGGATCGTGGGGTCGAGCTTCTCCTCGACCCAGGCGTCGGC
>1811506|reference Rhodobacter_sphaeroides_2.4.1_JZ|length 41|copies 1
AGGATCGTGGTGTAGCCGACCCTCAGGCAGGCATCGACGAT
>1811506|reference Rhodobacter_sphaeroides_2.4.1_JZ|length 27|copies 1
AGGATCTCGAATTCTGCGTGAACGATG
>1811506|reference Rhodobacter_sphaeroides_2.4.1_JZ|length 45|copies 1
AGGATCTCGGCCGGGCCGGGAGCCACTTTGTCCAGAGCGGCAAGA
>1811506|reference Rhodobacter_sphaeroides_2.4.1_JZ|length 36|copies 1
AGGATCTGCTCAACGGAAATCGCTTCACCTGGCACG
>1811506|reference Rhodobacter_sphaeroides_2.4.1_JZ|length 56|copies 1
AGGATCTTCTGACCCATCTCGACCAGTGCCGCGAGGGTGTTCTGCGAGGTCGTCGA
>1811506|reference Rhodobacter_sphaeroides_2.4.1_JZ|length 37|copies 1
AGGATGAACTCGACGTGGCCCTCGGCATCCTTGATGG
>1811506|reference Rhodobacter_sphaeroides_2.4.1_JZ|length 42|copies 2
AGGATGAACTCGACGTGGCCCTCGGCATCCTTGATGGGCGTA
>1811506|reference Rhodobacter_sphaeroides_2.4.1_JZ|length 36|copies 1
AGGATGACGCCGATCAGGCCCATCATCAGGAAGCTG
>1811506|reference Rhodobacter_sphaeroides_2.4.1_JZ|length 34|copies 1
AGGATGATCATCTTGCCCGTGCCGCCCAGTTTCC
>1811506|reference Rhodobacter_sphaeroides_2.4.1_JZ|length 34|copies 1
AGGATGATCCGGTGCTGGCGGACGGGCTGCAGGT
>1811506|reference Rhodobacter_sphaeroides_2.4.1_JZ|length 38|copies 1
AGGATGATCCGGTGCTGGCGGACGGGCTGCAGGTGGGC
>1811506|reference Rhodobacter_sphaeroides_2.4.1_JZ|length 44|copies 1
AGGATGATCGGCTCCTGGTTCACCAGATGCTTCAGGATCAGCCG
>1811506|reference Rhodobacter_sphaeroides_2.4.1_JZ|length 37|copies 1
AGGATGATGTTCTCGACATCCTCGCCGACATAGCCCG
>1811506|reference Rhodobacter_sphaeroides_2.4.1_JZ|length 44|copies 1
AGGATGCCGAACTCGGGCGGCCAGCCCCACACCTTCACCGCATG
>1811506|reference Rhodobacter_sphaeroides_2.4.1_JZ|length 16|copies 1
AGGATGCGGCGCAGCG
>1811506|reference Rhodobacter_sphaeroides_2.4.1_JZ|length 44|copies 1
AGGATGCGGCGCTGCCCGTGGCGGCGCTCGAGGGGATCGACGCG
>1811506|reference Rhodobacter_sphaeroides_2.4.1_JZ|length 17|copies 1
AGGATGCGGGCTCCGAG
>1811506|reference Rhodobacter_sphaeroides_2.4.1_JZ|length 38|copies 1
AGGATGCGGTAGGCCCGGGCGCAGATCGTGGTCTTGCG
>1811506|reference Rhodobacter_sphaeroides_2.4.1_JZ|length 57|copies 1
AGGATGGAAGAGGTGGGCAAGCGGCACGGGGCAACCCGGGGCCGCTTTTCCTTTGTC
>1811506|reference Rhodobacter_sphaeroides_2.4.1_JZ|length 47|copies 1
AGGATGGATGGTCGACCTCATCTTGAGGCGCGACGGCCCACGTCGTG
>1811506|reference Rhodobacter_sphaeroides_2.4.1_JZ|length 27|copies 1
AGGATGGGTCATGGCAGGTCTCCTTGG
>1811506|reference Rhodobacter_sphaeroides_2.4.1_JZ|length 41|copies 1
AGGATGTAGCCCCACTGGCGGAAGCGGTCGGAATAGTGCGA
>1811506|reference Rhodobacter_sphaeroides_2.4.1_JZ|length 38|copies 2
AGGATGTAGGCGGGGTGGCGCCACCTTTCGGTGATCCG
>1811506|reference Rhodobacter_sphaeroides_2.4.1_JZ|length 31|copies 1
AGGATGTCTCCGCTCTGGCCCGCGCGCTGCA
>1811506|reference Rhodobacter_sphaeroides_2.4.1_JZ|length 45|copies 2
AGGATGTTCAGAAGCTGGCGCTTGTATTCGTGGATCCGCTTGACC
>1811506|reference Rhodobacter_sphaeroides_2.4.1_JZ|length 35|copies 1
AGGATTACAAACGCGATCTCGAGAGTTTCGACGCC
>1811506|reference Rhodobacter_sphaeroides_2.4.1_JZ|length 46|copies 1
AGGATTGTGATGTGCAGGATAGGTGGTAGGCATCGAAGCGGGGACG
>1811506|reference Rhodobacter_sphaeroides_2.4.1_JZ|length 44|copies 1
AGGCAAAGATCTTCTCGAGGCCCGACCGCTCGATCTCGGGCCCC
>1811506|reference Rhodobacter_sphaeroides_2.4.1_JZ|length 38|copies 1
AGGCAAAGCCTCTCTGCCCGACTGCGCGAGGAGGCGTC
>1811506|reference Rhodobacter_sphaeroides_2.4.1_JZ|length 39|copies 1
AGGCAACCGGAAGCGAGGCGCTTCGTCATGGACGTTCTC
>1811506|reference Rhodobacter_sphaeroides_2.4.1_JZ|length 40|copies 1
AGGCAAGTCAGAACCAGGCCTGTTCAAAGGCCTCCTGCCG
>1811506|reference Rhodobacter_sphaeroides_2.4.1_JZ|length 39|copies 1
AGGCAAGTCATGAGCATGAGGATGGGCGGCACCGGCGTG
>1811506|reference Rhodobacter_sphaeroides_2.4.1_JZ|length 40|copies 1
AGGCACCCGCCGCCAGAAGCACGTTGGCCACGACATTCAT
>1811506|reference Rhodobacter_sphaeroides_2.4.1_JZ|length 33|copies 1
AGGCACGCATGAGCGGGTGGGAACAGTTGGACG
>1811506|reference Rhodobacter_sphaeroides_2.4.1_JZ|length 34|copies 1
AGGCACTCGCATTCAGGATCGCGCATAATGAAGC
>1811506|reference Rhodobacter_sphaeroides_2.4.1_JZ|length 35|copies 1
AGGCAGAAGCAGCGAGCGGGCAAAGTAGTTGAAGG
>1811506|reference Rhodobacter_sphaeroides_2.4.1_JZ|length 34|copies 1
AGGCAGACCTCGACCGCGGCGTCATCGAGAACAC
>1811506|reference Rhodobacter_sphaeroides_2.4.1_JZ|length 40|copies 1
AGGCAGAGAACAGCACGACCAGCATCAGGGCGAACCACAG
>1811506|reference Rhodobacter_sphaeroides_2.4.1_JZ|length 34|copies 1
AGGCAGAGATCCACGATGCGCGAAAAGGCGGTGC
>1811506|reference Rhodobacter_sphaeroides_2.4.1_JZ|length 42|copies 1
AGGCAGAGGAGGGGCTGGCGCGTAACCTGCGCGCGGCCGGGG
>1811506|reference Rhodobacter_sphaeroides_2.4.1_JZ|length 40|copies 1
AGGCAGCGGCAGGGGTGAAAGATGGCCGAACAGCAGAAGG
>1811506|reference Rhodobacter_sphaeroides_2.4.1_JZ|length 39|copies 1
AGGCAGGCAGCGCCGTCCCTTGCCGCGCACCCAGCTTCT
>1811506|reference Rhodobacter_sphaeroides_2.4.1_JZ|length 45|copies 1
AGGCAGGTTTCATACAGGCAAGAAACCTATCGAGCAGTGGGATAC
>1811506|reference Rhodobacter_sphaeroides_2.4.1_JZ|length 47|copies 2
AGGCAGTCCATGAGGCGCAGGCCCGGCCAAGGGTATGAGGTCAGCCG
>1811506|reference Rhodobacter_sphaeroides_2.4.1_JZ|length 43|copies 2
AGGCAGTGCCGGTGGGCTTCACCTCGTCGAGGACGAGCGGCTC
>1811506|reference Rhodobacter_sphaeroides_2.4.1_JZ|length 8|copies 1
AGGCATCA
>1811506|reference Rhodobacter_sphaeroides_2.4.1_JZ|length 9|copies 1
AGGCATCTC
>1811506|reference Rhodobacter_sphaeroides_2.4.1_JZ|length 25|copies 1
AGGCATGCAGGCGATCGGATCGCTC
>1811506|reference Rhodobacter_sphaeroides_2.4.1_JZ|length 40|copies 3
AGGCATGCAGGCGATCGGATCGCTCGCGCCGGTCAGAAGC
>1811506|reference Rhodobacter_sphaeroides_2.4.1_JZ|length 36|copies 1
AGGCATGCATCGAGAGGGCCGAGCCGCCGCGCATGG
>1811506|reference Rhodobacter_sphaeroides_2.4.1_JZ|length 42|copies 2
AGGCATGCTGCACCGCGGCGGGCTCCAGTCCGAAGACCTGCG
>1811506|reference Rhodobacter_sphaeroides_2.4.1_JZ|length 39|copies 1
AGGCATTCACATGCTCGAGCTCGCCCCTGGGCTCCGCCT
>1811506|reference Rhodobacter_sphaeroides_2.4.1_JZ|length 47|copies 1
AGGCCAACCGCCGGATCGAGTTCACGTTGCTGGGCGAGGACGGCAAT
>1811506|reference Rhodobacter_sphaeroides_2.4.1_JZ|length 38|copies 1
AGGCCAAGACGATCCTGCCTGTAAGCATGAAACAGCGG
>1811506|reference Rhodobacter_sphaeroides_2.4.1_JZ|length 43|copies 1
AGGCCACCCCGCGGAAGACCAGTGCGAGCAGCATCGCCACGAT
>1811506|reference Rhodobacter_sphaeroides_2.4.1_JZ|length 51|copies 1
AGGCCACCTGCTCAGTCTCGGCGAAAAAGTTATCCACGACGCGGTCCAGCG
>1811506|reference Rhodobacter_sphaeroides_2.4.1_JZ|length 34|copies 1
AGGCCACGCAAGCGATCCGCGCCTTTAGGCGGGG
>1811506|reference Rhodobacter_sphaeroides_2.4.1_JZ|length 40|copies 1
AGGCCACGCTCGACCGGCTCGCCCGGGCGCTCACCGAAGA
>1811506|reference Rhodobacter_sphaeroides_2.4.1_JZ|length 59|copies 2
AGGCCACGTCGAAATCGGCGGCCGGATTGGCCGCCCGGATCGTCTCGGCCACCTTCCGG
>1811506|reference Rhodobacter_sphaeroides_2.4.1_JZ|length 45|copies 1
AGGCCAGCATCCCCTCCGCATCGCCCGCGTTGAAGGCTTCGTAAT
>1811506|reference Rhodobacter_sphaeroides_2.4.1_JZ|length 39|copies 1
AGGCCAGCGGAATCCCGATCAGCCAGAGCCCGAGCCAGG
>1811506|reference Rhodobacter_sphaeroides_2.4.1_JZ|length 44|copies 1
AGGCCAGTGCCGCGCCGGTGGCCAGAAGCTGGCCCGCCGACTGG
>1811506|reference Rhodobacter_sphaeroides_2.4.1_JZ|length 38|copies 1
AGGCCATCATGCGCTGGTGCCTCGGCCTCTGAGGCGCA
>1811506|reference Rhodobacter_sphaeroides_2.4.1_JZ|length 53|copies 1
AGGCCATCCGCGACCCGATCCTGTCCCCGTAGCGCCGCCGCAGCCCGGGGAAA
>1811506|reference Rhodobacter_sphaeroides_2.4.1_JZ|length 50|copies 1
AGGCCATGGACACCGAGATCGTCACGATCCACGTCCCGAACCCGAACGCC
>1811506|reference Rhodobacter_sphaeroides_2.4.1_JZ|length 42|copies 1
AGGCCATGGACCGGCTGGTGCTGCCCGCGCTCCGCCGTCACC
>1811506|reference Rhodobacter_sphaeroides_2.4.1_JZ|length 48|copies 1
AGGCCATTTTCGATCTGGGCTCGCCACATCGGGCGAGCGGGGCAGGAG
>1811506|reference Rhodobacter_sphaeroides_2.4.1_JZ|length 45|copies 1
AGGCCCACCACCACCAGCTTCTCGGTCTCGGCGAAATGTTCGGTG
>1811506|reference Rhodobacter_sphaeroides_2.4.1_JZ|length 45|copies 1
AGGCCCACCAGCGCGAGAGGCACCGCCACCACGTTGTAGGCGGCC
>1811506|reference Rhodobacter_sphaeroides_2.4.1_JZ|length 43|copies 1
AGGCCCACGTCCGCGGGTCGCATGATCTCGAAGGTCTGGGCGT
>1811506|reference Rhodobacter_sphaeroides_2.4.1_JZ|length 27|copies 1
AGGCCCACTCCGATCGCGGCCCCCCAG
>1811506|reference Rhodobacter_sphaeroides_2.4.1_JZ|length 45|copies 1
AGGCCCAGATCGTCGCGGATGCGCACGCCCGGCACCACGAAGCCG
>1811506|reference Rhodobacter_sphaeroides_2.4.1_JZ|length 48|copies 1
AGGCCCAGCGACTTGCGGTTCTGGCCTTCGGTGAACTCGAACGGGATC
>1811506|reference Rhodobacter_sphaeroides_2.4.1_JZ|length 58|copies 1
AGGCCCAGGGCCGCCAGGAGAATCAGGGCCTTCGGAAGATGGGTCATGGAAATGTCCT
>1811506|reference Rhodobacter_sphaeroides_2.4.1_JZ|length 53|copies 2
AGGCCCAGTAGAAGGCGGTCCAGCCGTGGCGGAAGTTGTCGTCGGTGCGCCCG
>1811506|reference Rhodobacter_sphaeroides_2.4.1_JZ|length 34|copies 1
AGGCCCCCGCGGCCGAAGCTCCGTCCGCGGACGC
>1811506|reference Rhodobacter_sphaeroides_2.4.1_JZ|length 13|copies 1
AGGCCCGACATGG
>1811506|reference Rhodobacter_sphaeroides_2.4.1_JZ|length 25|copies 1
AGGCCCGCCAGTCGGGGCAGCGGGC
>1811506|reference Rhodobacter_sphaeroides_2.4.1_JZ|length 37|copies 1
AGGCCCGCCCGCTCGGCGTGGTCGGCAAATTCGGCGG
>1811506|reference Rhodobacter_sphaeroides_2.4.1_JZ|length 50|copies 1
AGGCCCGCGAGGGGCAGGACGGCAGTGAGGCGGATCATGGCAGCACCTTT
>1811506|reference Rhodobacter_sphaeroides_2.4.1_JZ|length 51|copies 1
AGGCCCGCGCGTTCGGCCGCCGCGGCGAAGGCGCCCTCGGGGGCCACCCCC
>1811506|reference Rhodobacter_sphaeroides_2.4.1_JZ|length 44|copies 1
AGGCCCGCTGTCTCCATGCCCTGCGCCGCAGGTCTGACGGGCAG
>1811506|reference Rhodobacter_sphaeroides_2.4.1_JZ|length 50|copies 1
AGGCCCGCTTCTGCCAGTCCCCTGACCGTTCCCTGAAGGCGGAGCGGCGA
>1811506|reference Rhodobacter_sphaeroides_2.4.1_JZ|length 33|copies 1
AGGCCCGGCCAGTGGCGCTTCCGGCGGCCACGG
>1811506|reference Rhodobacter_sphaeroides_2.4.1_JZ|length 31|copies 1
AGGCCCGGCGAGCCGCCGCCGATATCGAGAT
>1811506|reference Rhodobacter_sphaeroides_2.4.1_JZ|length 45|copies 1
AGGCCCGGTCGAGATCCTGAAGGGGATCAGTCTGGACGTGCGGCG
>1811506|reference Rhodobacter_sphaeroides_2.4.1_JZ|length 37|copies 1
AGGCCCGTCCGGCAGGGGCCCGCGCGGGAGACACCCT
>1811506|reference Rhodobacter_sphaeroides_2.4.1_JZ|length 40|copies 2
AGGCCCTCGTGCGGCAGGAGAGCACGGGGCACGCGAAGGG
>1811506|reference Rhodobacter_sphaeroides_2.4.1_JZ|length 48|copies 1
AGGCCCTCTATGCCTGGCAGCAGGACTGGCACTGGTTCGGCCGGACGC
>1811506|reference Rhodobacter_sphaeroides_2.4.1_JZ|length 33|copies 1
AGGCCCTGTGCTTCGCGGCCATGGGCATCCAGA
>1811506|reference Rhodobacter_sphaeroides_2.4.1_JZ|length 51|copies 1
AGGCCCTTGAAGGTGCCGCGATCCTCTTCCGGCACGCCCGGATGGCGCATG
>1811506|reference Rhodobacter_sphaeroides_2.4.1_JZ|length 48|copies 1
AGGCCCTTGTTGTAGGCAAAGAGCGCGAGCGAGAGGGCGACGACCGCG
>1811506|reference Rhodobacter_sphaeroides_2.4.1_JZ|length 44|copies 2
AGGCCGAAAGGCGTAGTCGATGGGAACCAGGTTAATATTCCTGG
>1811506|reference Rhodobacter_sphaeroides_2.4.1_JZ|length 25|copies 1
AGGCCGAACGGTCCGGCGCCGACGG
>1811506|reference Rhodobacter_sphaeroides_2.4.1_JZ|length 36|copies 1
AGGCCGAACTTGACCGTGGAAGAGCCGATGTTCAGG
>1811506|reference Rhodobacter_sphaeroides_2.4.1_JZ|length 45|copies 2
AGGCCGAATGCCAGCTGGCGGAGGCGGTTCGTGTGGAACCCGGCA
>1811506|reference Rhodobacter_sphaeroides_2.4.1_JZ|length 36|copies 1
AGGCCGACGAGAACCTGCAGGTGATGGAGCAGCCGG
>1811506|reference Rhodobacter_sphaeroides_2.4.1_JZ|length 41|copies 1
AGGCCGACGAGGTGCTGGAGTTCCTGACGATCTCGCATCTC
>1811506|reference Rhodobacter_sphaeroides_2.4.1_JZ|length 40|copies 1
AGGCCGAGAAACGCCATGGCGAGTTCCTCCGCGCGAACCG
>1811506|reference Rhodobacter_sphaeroides_2.4.1_JZ|length 40|copies 1
AGGCCGAGAAGCGGACGCTCCTCGGCCTGCCGAGGATCGC
>1811506|reference Rhodobacter_sphaeroides_2.4.1_JZ|length 40|copies 1
AGGCCGAGACCGACCCGGTGATGAGCGCCTGCGCGTTGAT
>1811506|reference Rhodobacter_sphaeroides_2.4.1_JZ|length 41|copies 1
AGGCCGAGACTTCGCGTCAAATGCGGCTTTTAGGCATTTGG
>1811506|reference Rhodobacter_sphaeroides_2.4.1_JZ|length 50|copies 3
AGGCCGAGAGCGGGGGCAGCGGCCCGGGCGTCAGGCAGCGCAGGATCACG
>1811506|reference Rhodobacter_sphaeroides_2.4.1_JZ|length 36|copies 1
AGGCCGAGAGCTGCGCCGGTCAGGCCCTCGCGGCGC
>1811506|reference Rhodobacter_sphaeroides_2.4.1_JZ|length 41|copies 3
AGGCCGAGATCGGCGCCGAAGCTTTCGATCGCGGCGACGCG
>1811506|reference Rhodobacter_sphaeroides_2.4.1_JZ|length 43|copies 1
AGGCCGAGCATATTCCCGGCGCGCGCTTCTTCGACATCGACGA
>1811506|reference Rhodobacter_sphaeroides_2.4.1_JZ|length 44|copies 1
AGGCCGAGCGCGCGATGGCCTTCATCCAGGCCTCGGTCCGGGCG
>1811506|reference Rhodobacter_sphaeroides_2.4.1_JZ|length 31|copies 1
AGGCCGAGGCCGCGCATGGCACGGTCACGCG
>1811506|reference Rhodobacter_sphaeroides_2.4.1_JZ|length 39|copies 1
AGGCCGAGGCGCGGGTGCCGGTCTTCGCCCATCTCGAGG
>1811506|reference Rhodobacter_sphaeroides_2.4.1_JZ|length 28|copies 1
AGGCCGAGGCGGGCGCGGACATCCTCGG
>1811506|reference Rhodobacter_sphaeroides_2.4.1_JZ|length 11|copies 1
AGGCCGAGGGA
>1811506|reference Rhodobacter_sphaeroides_2.4.1_JZ|length 29|copies 1
AGGCCGAGGTTGACCCGGAGTGCGCCGAT
>1811506|reference Rhodobacter_sphaeroides_2.4.1_JZ|length 24|copies 1
AGGCCGAGTGGCACGATGCGGGCT
>1811506|reference Rhodobacter_sphaeroides_2.4.1_JZ|length 28|copies 1
AGGCCGATATTGTTGAGCATGGTCAACT
>1811506|reference Rhodobacter_sphaeroides_2.4.1_JZ|length 39|copies 1
AGGCCGATCAACGTGCCCACCATCCCCATGGCGGGCCCG
>1811506|reference Rhodobacter_sphaeroides_2.4.1_JZ|length 39|copies 1
AGGCCGATCCTTCGGTGCCGATGACGGTGCATCACGACA
>1811506|reference Rhodobacter_sphaeroides_2.4.1_JZ|length 52|copies 1
AGGCCGATGGGCTGGGCGATGGTCTCCATCCCCTCGGCCACCACCCCCAGCG
>1811506|reference Rhodobacter_sphaeroides_2.4.1_JZ|length 44|copies 1
AGGCCGATGGGTATCATGCTGCGTCCGGCACTCTGCATTGCAGC
>1811506|reference Rhodobacter_sphaeroides_2.4.1_JZ|length 35|copies 6
AGGCCGATGTCTGGCTCGGCAATGCCTCGCGCGTG
>1811506|reference Rhodobacter_sphaeroides_2.4.1_JZ|length 49|copies 1
AGGCCGATTACGGGCGGGAGGGGCGCTGTCTCGCGCGGTTCGGCGCCCT
>1811506|reference Rhodobacter_sphaeroides_2.4.1_JZ|length 32|copies 1
AGGCCGCAGAGGGCACCCGTTTCATCTCGACG
>1811506|reference Rhodobacter_sphaeroides_2.4.1_JZ|length 43|copies 1
AGGCCGCCACGATCCATGCCCGGCACAAGAAGCAGTCCGGCGG
>1811506|reference Rhodobacter_sphaeroides_2.4.1_JZ|length 34|copies 1
AGGCCGCCAGCCCCGCGATGGCCGCGGGCAGGAG
>1811506|reference Rhodobacter_sphaeroides_2.4.1_JZ|length 44|copies 1
AGGCCGCCATCTGGCCGAGATCGCCCCGAACATCGCGGTCAAGG
>1811506|reference Rhodobacter_sphaeroides_2.4.1_JZ|length 47|copies 1
AGGCCGCCCAGAGCCTCGGCGCCGGCTGGGTCACCATCCTCGCGCGG
>1811506|reference Rhodobacter_sphaeroides_2.4.1_JZ|length 26|copies 1
AGGCCGCCGAAGCCAAGAAACAGGAG
>1811506|reference Rhodobacter_sphaeroides_2.4.1_JZ|length 52|copies 1
AGGCCGCCGAGGCGCCGGTCTCGAAATTCACCACCGAGGTCAGCGGCACCAT
>1811506|reference Rhodobacter_sphaeroides_2.4.1_JZ|length 49|copies 1
AGGCCGCCTGATGGACCTGCTCGGAGGCATCAATCCCGCCGTGCTGGTG
>1811506|reference Rhodobacter_sphaeroides_2.4.1_JZ|length 44|copies 1
AGGCCGCGAACGAGGTCTATGCCGAGATGGAAGCCTCGAACCCC
>1811506|reference Rhodobacter_sphaeroides_2.4.1_JZ|length 35|copies 1
AGGCCGCGAAGAACCAGTAGCGGATCATCACCACC
>1811506|reference Rhodobacter_sphaeroides_2.4.1_JZ|length 35|copies 1
AGGCCGCGAGATCTGGGCCTGCGCCAATGTCGATG
>1811506|reference Rhodobacter_sphaeroides_2.4.1_JZ|length 37|copies 1
AGGCCGCGAGCCATGCGGGCCATACGATCTTCGAGCC
>1811506|reference Rhodobacter_sphaeroides_2.4.1_JZ|length 40|copies 1
AGGCCGCGCCCATGGCGGCCGCCCCGATCAGCGCCAAGGA
>1811506|reference Rhodobacter_sphaeroides_2.4.1_JZ|length 37|copies 1
AGGCCGCGCGCTCCCAGTTGCCGAAGTCCGACAGCTG
>1811506|reference Rhodobacter_sphaeroides_2.4.1_JZ|length 42|copies 1
AGGCCGCGGCCTACTGGAAGTCGCTCGATACCGACCTCGAGA
>1811506|reference Rhodobacter_sphaeroides_2.4.1_JZ|length 36|copies 1
AGGCCGCGGCGATCGAGAGACAGAGCGCATCGCCCT
>1811506|reference Rhodobacter_sphaeroides_2.4.1_JZ|length 40|copies 1
AGGCCGCGGCGCTCGTCCTGCTCGCCGACCGGGCCAAGCG
>1811506|reference Rhodobacter_sphaeroides_2.4.1_JZ|length 45|copies 1
AGGCCGCGGGCGTGCCGTTCCTGTTCAAGCAGTGGGGGGAGTGGG
>1811506|reference Rhodobacter_sphaeroides_2.4.1_JZ|length 36|copies 1
AGGCCGCGGTGTTCTGGCAGTCGAAGCGCAGTTCGG
>1811506|reference Rhodobacter_sphaeroides_2.4.1_JZ|length 45|copies 1
AGGCCGGCGCCGATCAGGACATAGGGGTTCGAGGTGTTGGTGCAG
>1811506|reference Rhodobacter_sphaeroides_2.4.1_JZ|length 41|copies 1
AGGCCGGCGTGCCCATGGACGAGATCAGCCAATATCTCGGC
>1811506|reference Rhodobacter_sphaeroides_2.4.1_JZ|length 45|copies 1
AGGCCGGGATCCTTGGGTTCCGGCCTGCTCGTCACACCAGCGACG
>1811506|reference Rhodobacter_sphaeroides_2.4.1_JZ|length 37|copies 1
AGGCCGGGGGCTGGCGGCGCGCGATGCAGGTCGATCT
>1811506|reference Rhodobacter_sphaeroides_2.4.1_JZ|length 43|copies 2
AGGCCGGTCTGCAAGCGGGCAACGCCCGATCGCAGCCCGAAGG
>1811506|reference Rhodobacter_sphaeroides_2.4.1_JZ|length 48|copies 1
AGGCCGGTCTGCTCGCGGAGCGCAAGGTCGAGATCGCCGAGCAGCGCG
>1811506|reference Rhodobacter_sphaeroides_2.4.1_JZ|length 54|copies 1
AGGCCGTCAGCACCTCGTAGGCCATGAGCGGGCCCACCACCGGCCCGGCCCGGT
>1811506|reference Rhodobacter_sphaeroides_2.4.1_JZ|length 46|copies 1
AGGCCGTCGTCGATCTCGAGGATGGTGATGTCGAAGGTGCCGCCGC
>1811506|reference Rhodobacter_sphaeroides_2.4.1_JZ|length 8|copies 1
AGGCCGTG
>1811506|reference Rhodobacter_sphaeroides_2.4.1_JZ|length 39|copies 1
AGGCCGTGAGCGCCGCGAGCCGCATGTCAGTGCCGGAAG
>1811506|reference Rhodobacter_sphaeroides_2.4.1_JZ|length 34|copies 1
AGGCCGTTCCTCAGGGCGCGCATCACCTCTTCCT
>1811506|reference Rhodobacter_sphaeroides_2.4.1_JZ|length 42|copies 1
AGGCCGTTGCGGCCGAGTTCATGCTGGTGGCCGACGACATCG
>1811506|reference Rhodobacter_sphaeroides_2.4.1_JZ|length 34|copies 1
AGGCCTACAAGGAGAACATGTTCATCGTCGAGGT
>1811506|reference Rhodobacter_sphaeroides_2.4.1_JZ|length 31|copies 1
AGGCCTACGACATCCGGGGGCGGCTGGGCGT
>1811506|reference Rhodobacter_sphaeroides_2.4.1_JZ|length 51|copies 1
AGGCCTACGGCCTCTTCATGGAGGGCGAGGCCGACATGGTGCTGAGCTACA
>1811506|reference Rhodobacter_sphaeroides_2.4.1_JZ|length 42|copies 1
AGGCCTATCCGGGCGTGGTCGCGAACTCGGACGTGTCTTTCT
>1811506|reference Rhodobacter_sphaeroides_2.4.1_JZ|length 54|copies 1
AGGCCTATCGTCCATGGAAGACAGGAGGACCCCGCGCGGTCCGACAGGAGCCCG
>1811506|reference Rhodobacter_sphaeroides_2.4.1_JZ|length 46|copies 1
AGGCCTATCTGAAGGTGGCGGAGCTTACCGGCCGCCTGCGCGCCGA
>1811506|reference Rhodobacter_sphaeroides_2.4.1_JZ|length 45|copies 1
AGGCCTATGACAACGTGGTCTTCCACCGCGTGATCGAGGGCTTCA
>1811506|reference Rhodobacter_sphaeroides_2.4.1_JZ|length 45|copies 1
AGGCCTATGACGAGGCGGCCGCTCCGCTGTTCGAGACGCTCGACT
>1811506|reference Rhodobacter_sphaeroides_2.4.1_JZ|length 28|copies 8
AGGCCTCCATCCGATCGGTGGTCACGGT
>1811506|reference Rhodobacter_sphaeroides_2.4.1_JZ|length 31|copies 1
AGGCCTCCATCCGATCGGTGGTCACGGTGAA
>1811506|reference Rhodobacter_sphaeroides_2.4.1_JZ|length 10|copies 1
AGGCCTCCTC
>1811506|reference Rhodobacter_sphaeroides_2.4.1_JZ|length 46|copies 1
AGGCCTCCTCGCCCATGGCTTCGACGCCCGCCTTCGACAGGATCGA
>1811506|reference Rhodobacter_sphaeroides_2.4.1_JZ|length 53|copies 1
AGGCCTCCTTGAGCCAGGCCATGTCGTCGCGGAATTCCGGACCGTCCGGGGTG
>1811506|reference Rhodobacter_sphaeroides_2.4.1_JZ|length 52|copies 1
AGGCCTCGACCCGGACCGCGTGACCGGCAGGAGGCAGCACACGAAACAGGCT
>1811506|reference Rhodobacter_sphaeroides_2.4.1_JZ|length 42|copies 1
AGGCCTCGCAGTTGGGCGCAAGGCACATCGTGCCGCCATGGT
>1811506|reference Rhodobacter_sphaeroides_2.4.1_JZ|length 25|copies 1
AGGCCTCGCTCGCGCGGATCAGCCG
>1811506|reference Rhodobacter_sphaeroides_2.4.1_JZ|length 46|copies 1
AGGCCTCGGGCGGGCAGCATGTTCATCGCGGGCGAACCGATGAACC
>1811506|reference Rhodobacter_sphaeroides_2.4.1_JZ|length 54|copies 1
AGGCCTCGTGGATCCCGGCGTTTGCCCGCGTCAGCAATAACAGTCGGCGGGCAC
>1811506|reference Rhodobacter_sphaeroides_2.4.1_JZ|length 52|copies 1
AGGCCTCTTTCAAGCGGCTTTCGGTCTGGGCCACCGGGCGGAGGGCACCCGA
>1811506|reference Rhodobacter_sphaeroides_2.4.1_JZ|length 48|copies 1
AGGCCTGCAGGATCATGTAGTTGAATTCGAGGAACGACAGCGACTGTT
>1811506|reference Rhodobacter_sphaeroides_2.4.1_JZ|length 42|copies 1
AGGCCTGCTTCTTCGTGCTGATCCGCACCTCCGAGCACGAGG
>1811506|reference Rhodobacter_sphaeroides_2.4.1_JZ|length 43|copies 1
AGGCCTGGAACCCCTGCAACCTCGCCAACCGGGCGATCCGCGC
>1811506|reference Rhodobacter_sphaeroides_2.4.1_JZ|length 42|copies 1
AGGCCTGGCTCGTCGAGCGCGGCACCATGCCGGGCCAGCGGG
>1811506|reference Rhodobacter_sphaeroides_2.4.1_JZ|length 32|copies 1
AGGCCTTCACGATCGTGTCCTGCACGAGGTCG
>1811506|reference Rhodobacter_sphaeroides_2.4.1_JZ|length 33|copies 1
AGGCCTTCACGATCGTGTCCTGCACGAGGTCGT
>1811506|reference Rhodobacter_sphaeroides_2.4.1_JZ|length 42|copies 1
AGGCCTTCAGCATCCGGGATGGCCACTGCATCTGGGAGGCTT
>1811506|reference Rhodobacter_sphaeroides_2.4.1_JZ|length 56|copies 1
AGGCCTTCCCGGACGTGAAGATCATCGAGCCCGAGCTGCGCGACGTGATCCCGAAC
>1811506|reference Rhodobacter_sphaeroides_2.4.1_JZ|length 38|copies 1
AGGCCTTCGAGGCGACGCTCATCACGCCTGCGCCCTTC
>1811506|reference Rhodobacter_sphaeroides_2.4.1_JZ|length 51|copies 1
AGGCCTTCGATCCCGAGGATTTCGCGGCCTTCCTCGCGCTCCTGCCGCCCG
>1811506|reference Rhodobacter_sphaeroides_2.4.1_JZ|length 42|copies 1
AGGCCTTCGCCCGCGGTGCGCGGCGCGTCCTTCCAGAAGTTC
>1811506|reference Rhodobacter_sphaeroides_2.4.1_JZ|length 36|copies 1
AGGCCTTCGCGGCGCAGGCCTGTGCCGTCAACAAGG
>1811506|reference Rhodobacter_sphaeroides_2.4.1_JZ|length 42|copies 1
AGGCCTTCTCGACCCCGGTCAGCTTCAGATCAGCCATTGTCC
>1811506|reference Rhodobacter_sphaeroides_2.4.1_JZ|length 40|copies 1
AGGCCTTGAGCATCAGCGGATAGCCGATCTCGGCCGCCTG
>1811506|reference Rhodobacter_sphaeroides_2.4.1_JZ|length 39|copies 1
AGGCCTTGCCGCCGAACAGAAGCGAGGTCGTGTCGGACT
>1811506|reference Rhodobacter_sphaeroides_2.4.1_JZ|length 46|copies 1
AGGCCTTGGCGGCAGGACCCGCGTGGCGGATCGTCCAGCGCACCAG
>1811506|reference Rhodobacter_sphaeroides_2.4.1_JZ|length 39|copies 1
AGGCCTTTGAGGAGCAGCTCGTGCGCAGGCGCGCGGTTG
>1811506|reference Rhodobacter_sphaeroides_2.4.1_JZ|length 34|copies 1
AGGCGAAGAGCGCGAGCTTGTCGTCCCCGCCCTC
>1811506|reference Rhodobacter_sphaeroides_2.4.1_JZ|length 36|copies 1
AGGCGAAGCCCGATGCGCCGACGAGGATCAGCACCT
>1811506|reference Rhodobacter_sphaeroides_2.4.1_JZ|length 49|copies 1
AGGCGAAGCCCGGCCGCGCCTCGGCCAGCCGCTCGGCCAGGGCGCGCAG
>1811506|reference Rhodobacter_sphaeroides_2.4.1_JZ|length 39|copies 1
AGGCGACCGTCGACCGCAGGGCCGGAAGCGGTGCGCCCG
>1811506|reference Rhodobacter_sphaeroides_2.4.1_JZ|length 39|copies 1
AGGCGACCGTGCGGTTTCGGGCCAGATCAAGGGCTGACG
>1811506|reference Rhodobacter_sphaeroides_2.4.1_JZ|length 32|copies 1
AGGCGAGAAGTAGCGTCCCGGCGAAATAGCCG
>1811506|reference Rhodobacter_sphaeroides_2.4.1_JZ|length 47|copies 1
AGGCGAGAAGTGCTGTCGCGCCGATGAAGCCGAAGTTCCAGCCGACC
>1811506|reference Rhodobacter_sphaeroides_2.4.1_JZ|length 42|copies 1
AGGCGAGCGAGGCGGTGAACTGGCTCTTCTGCAGTTCGAGCG
>1811506|reference Rhodobacter_sphaeroides_2.4.1_JZ|length 48|copies 1
AGGCGAGCGAGGCTTCGGCCACCGCCGCATGGTCCGCGGGATCGAGCC
>1811506|reference Rhodobacter_sphaeroides_2.4.1_JZ|length 39|copies 1
AGGCGAGCGTCGTCCAGGCGCGGCGGATCACCGTCTCGG
>1811506|reference Rhodobacter_sphaeroides_2.4.1_JZ|length 42|copies 2
AGGCGAGCTTGGTCGAGAAAAGCTCGCGCTCGGCTTCCTCGG
>1811506|reference Rhodobacter_sphaeroides_2.4.1_JZ|length 45|copies 1
AGGCGAGGCCGGTCGTGGCGCGAAGATCGGTGAGGCAGTCGCGCG
>1811506|reference Rhodobacter_sphaeroides_2.4.1_JZ|length 45|copies 1
AGGCGATCAACGGGCTCGACTGGGGCCGCAAGTATCTCTCGGTCC
>1811506|reference Rhodobacter_sphaeroides_2.4.1_JZ|length 40|copies 1
AGGCGATCACCACCTTGCCCGAGGACATGGTGTAGTCTTC
>1811506|reference Rhodobacter_sphaeroides_2.4.1_JZ|length 38|copies 1
AGGCGATCTCGGGAGGCGAAAGCTCCAAGGTCTATCAG
>1811506|reference Rhodobacter_sphaeroides_2.4.1_JZ|length 36|copies 1
AGGCGATCTGTCCGGGATGATGCGCAAGATGCGAGG
>1811506|reference Rhodobacter_sphaeroides_2.4.1_JZ|length 38|copies 1
AGGCGATGAAGGACGTGATACCCTGCGTTAAGCCATGG
>1811506|reference Rhodobacter_sphaeroides_2.4.1_JZ|length 38|copies 1
AGGCGATGTTGAACCCGATCGCATAGGTGGCAAGCACG
>1811506|reference Rhodobacter_sphaeroides_2.4.1_JZ|length 37|copies 1
AGGCGCACAAATATCCGGGCCAGCTCTCGGGCGGGCA
>1811506|reference Rhodobacter_sphaeroides_2.4.1_JZ|length 41|copies 1
AGGCGCACAAGGCCTCGGTGCCCGAGGGAGCCCTGCCGATG
>1811506|reference Rhodobacter_sphaeroides_2.4.1_JZ|length 33|copies 1
AGGCGCAGAACAAGACCGGGCCCGTCCTGACCG
>1811506|reference Rhodobacter_sphaeroides_2.4.1_JZ|length 35|copies 1
AGGCGCAGATCGAGGCGGCCGAGCGGCTGTCGCGG
>1811506|reference Rhodobacter_sphaeroides_2.4.1_JZ|length 42|copies 1
AGGCGCAGGACACCCTGAGAGTGGCCTTGGCAAGCGTCGCCG
>1811506|reference Rhodobacter_sphaeroides_2.4.1_JZ|length 48|copies 1
AGGCGCAGGCGATGATCCGCCTCGCGCTGAACCTGATCCGGCTCTATG
>1811506|reference Rhodobacter_sphaeroides_2.4.1_JZ|length 36|copies 1
AGGCGCATCACCTCGACGGCATGGGCGATGTCGAGT
>1811506|reference Rhodobacter_sphaeroides_2.4.1_JZ|length 48|copies 2
AGGCGCATCCGATCCAGGGCTGGACGCCCGACTTCATCCCGAAGGTGC
>1811506|reference Rhodobacter_sphaeroides_2.4.1_JZ|length 28|copies 1
AGGCGCATGGCGCCGTGCAGATCGCCCG
>1811506|reference Rhodobacter_sphaeroides_2.4.1_JZ|length 47|copies 1
AGGCGCCCCGCGCGACGGCCGCTTCGAACGGATAGAGGTTCACCACC
>1811506|reference Rhodobacter_sphaeroides_2.4.1_JZ|length 45|copies 1
AGGCGCCCGCGTCACGCAGCGCCTGGGCCTTGTCGGGGTTGAACC
>1811506|reference Rhodobacter_sphaeroides_2.4.1_JZ|length 52|copies 1
AGGCGCCCTCCGACTGCCCGTGCCCGGAATAGTCGAAGCGCAGGAAGGCCCG
>1811506|reference Rhodobacter_sphaeroides_2.4.1_JZ|length 36|copies 1
AGGCGCCGAAGGCCGCCGCCGCGACGATGACGAGCG
>1811506|reference Rhodobacter_sphaeroides_2.4.1_JZ|length 44|copies 1
AGGCGCCGAGCAGCGCGCCGAGGATGCCCACCGGCATGGCGAGC
>1811506|reference Rhodobacter_sphaeroides_2.4.1_JZ|length 41|copies 1
AGGCGCCGCGCGTCTGCTTGTTCGACAGGATGTCCTGCAGG
>1811506|reference Rhodobacter_sphaeroides_2.4.1_JZ|length 50|copies 1
AGGCGCCGGATCACCGGGATCGGCCTGCCGAGCTATGTGCTCGACCTGCC
>1811506|reference Rhodobacter_sphaeroides_2.4.1_JZ|length 49|copies 1
AGGCGCGAGTAGATATAGCCCACCTCTTCCAGATTGAAGAGACGTGCCG
>1811506|reference Rhodobacter_sphaeroides_2.4.1_JZ|length 40|copies 1
AGGCGCGATCGCCTCTGGCCTTTCCTTTGCAGGCCTCGGT
>1811506|reference Rhodobacter_sphaeroides_2.4.1_JZ|length 41|copies 1
AGGCGCGATCGCCTCTGGCCTTTCCTTTGCAGGCCTCGGTT
>1811506|reference Rhodobacter_sphaeroides_2.4.1_JZ|length 34|copies 1
AGGCGCGCATCATCGGCAACATGCTTACCGGAAG
>1811506|reference Rhodobacter_sphaeroides_2.4.1_JZ|length 38|copies 1
AGGCGCGCCCATGCTGAGGCTCGAGAAGCGCCCGAACC
>1811506|reference Rhodobacter_sphaeroides_2.4.1_JZ|length 45|copies 1
AGGCGCGCGCCGCCATGGTGGGCACCGTCCCGGCATGAGCACGCT
>1811506|reference Rhodobacter_sphaeroides_2.4.1_JZ|length 34|copies 1
AGGCGCGCGCCGGGCCGTGGCAGGCGAGCGACAG
>1811506|reference Rhodobacter_sphaeroides_2.4.1_JZ|length 36|copies 1
AGGCGCGCGCGCAGCTGCTCGGCCAGAGCATAGCCC
>1811506|reference Rhodobacter_sphaeroides_2.4.1_JZ|length 39|copies 1
AGGCGCGCGGCGACCAGTGCGAGAACTGCACCAAGCAGC
>1811506|reference Rhodobacter_sphaeroides_2.4.1_JZ|length 49|copies 1
AGGCGCGGCCGAGGCTCGTGGCGCCGGCGGCTTCGACGATGGTCCAGAA
>1811506|reference Rhodobacter_sphaeroides_2.4.1_JZ|length 37|copies 1
AGGCGCGGCTCTCGGTGCCCACCATCGCCCGCACGGG
>1811506|reference Rhodobacter_sphaeroides_2.4.1_JZ|length 21|copies 1
AGGCGCGGGCGCGACCGGACC
>1811506|reference Rhodobacter_sphaeroides_2.4.1_JZ|length 52|copies 1
AGGCGCGGTCAGCGCCCTCCGCCTGCACTGAGGGCCAGGATCGCCCTCAGCG
>1811506|reference Rhodobacter_sphaeroides_2.4.1_JZ|length 44|copies 1
AGGCGCGGTGCAGGCCGGTGCTCTTGAGCAGGTCGATGTTCTCC
>1811506|reference Rhodobacter_sphaeroides_2.4.1_JZ|length 41|copies 1
AGGCGCGTCGTAGCGTGGCGTGATCCGCCCGAAGATCAGGC
>1811506|reference Rhodobacter_sphaeroides_2.4.1_JZ|length 29|copies 1
AGGCGCGTCTTACACGGCCGATCAAGACC
>1811506|reference Rhodobacter_sphaeroides_2.4.1_JZ|length 45|copies 1
AGGCGCGTTCGTCGAGGATCTGCCCCACCGGGCGATAATCGTTGC
>1811506|reference Rhodobacter_sphaeroides_2.4.1_JZ|length 34|copies 1
AGGCGCGTTTCGCTGCTTTGCAGCGCTTCCTCCG
>1811506|reference Rhodobacter_sphaeroides_2.4.1_JZ|length 36|copies 1
AGGCGCTACTCTTCAAGACCAACGCCGCTCTCTATT
>1811506|reference Rhodobacter_sphaeroides_2.4.1_JZ|length 39|copies 1
AGGCGCTCAGGCACGGCGGTCGAGTCTCCGGCTCCTCCC
>1811506|reference Rhodobacter_sphaeroides_2.4.1_JZ|length 40|copies 1
AGGCGCTCCGCGAGCGCGAGATCCTGGGCTTCAAGGAGCT
>1811506|reference Rhodobacter_sphaeroides_2.4.1_JZ|length 45|copies 1
AGGCGCTCGCGAAGGACGGCATCAAGACGCTCGAAGACTTCGCCA
>1811506|reference Rhodobacter_sphaeroides_2.4.1_JZ|length 39|copies 1
AGGCGCTCGGCGTGGACATCGACTGGTACGATCAGGAGG
>1811506|reference Rhodobacter_sphaeroides_2.4.1_JZ|length 42|copies 1
AGGCGCTGAACCCCACGGTGAAGGCGCAGATCGTGGGGCAGA
>1811506|reference Rhodobacter_sphaeroides_2.4.1_JZ|length 42|copies 1
AGGCGCTGAACGGAGCCGCCGGCGCCCGGCATCTGCGGCAGG
>1811506|reference Rhodobacter_sphaeroides_2.4.1_JZ|length 39|copies 1
AGGCGCTGATCCGGCTGCGCGAGGAGCTGAAGCTCGACC
>1811506|reference Rhodobacter_sphaeroides_2.4.1_JZ|length 42|copies 1
AGGCGCTGCAGTTTAGTATTTGCTGTCCCGCTGAACCGCGAT
>1811506|reference Rhodobacter_sphaeroides_2.4.1_JZ|length 47|copies 1
AGGCGCTGCCGAAGGTGGCGATGGAGGTCAGGTTCCCGGCCTCCACC
>1811506|reference Rhodobacter_sphaeroides_2.4.1_JZ|length 22|copies 1
AGGCGCTGGCCTTCCGCATGGG
>1811506|reference Rhodobacter_sphaeroides_2.4.1_JZ|length 37|copies 1
AGGCGCTGGTGCCGCCGGAACGCTCGATCACCGTCGA
>1811506|reference Rhodobacter_sphaeroides_2.4.1_JZ|length 38|copies 1
AGGCGCTTCTCGGTGCCGGCGCGGCGCATCTGCGCCAG
>1811506|reference Rhodobacter_sphaeroides_2.4.1_JZ|length 45|copies 1
AGGCGCTTCTGGATCGGCGGCACCGCCTGAACGGGCAGTTCGACC
>1811506|reference Rhodobacter_sphaeroides_2.4.1_JZ|length 37|copies 1
AGGCGGAAGGGCTGCAGGCCCACGCCCTGAATGTGGG
>1811506|reference Rhodobacter_sphaeroides_2.4.1_JZ|length 39|copies 1
AGGCGGAATATAGGCGGGAGGGGCGGCCTCCGCAAGCGG
>1811506|reference Rhodobacter_sphaeroides_2.4.1_JZ|length 28|copies 1
AGGCGGAATCGCTCCGCGGCGTGATCCC
>1811506|reference Rhodobacter_sphaeroides_2.4.1_JZ|length 36|copies 1
AGGCGGAATGGCGCACGATCTGCGAGATGGGCGGTC
>1811506|reference Rhodobacter_sphaeroides_2.4.1_JZ|length 39|copies 1
AGGCGGACGAGGCTCCGGCATCCGGCGGCGAACGGGCCT
>1811506|reference Rhodobacter_sphaeroides_2.4.1_JZ|length 36|copies 1
AGGCGGACGCGGGCTGGACCTGCGGCGAGAGCGGCG
>1811506|reference Rhodobacter_sphaeroides_2.4.1_JZ|length 44|copies 1
AGGCGGACGGCCAGCTGGCCCGCCTGCTCGCCCTCGAGCTCCGT
>1811506|reference Rhodobacter_sphaeroides_2.4.1_JZ|length 31|copies 1
AGGCGGAGCGCCTCGGCGGTCGGCCCTTCTT
>1811506|reference Rhodobacter_sphaeroides_2.4.1_JZ|length 31|copies 1
AGGCGGAGCGGCTTCCGGCGAGCGGCATGGA
>1811506|reference Rhodobacter_sphaeroides_2.4.1_JZ|length 60|copies 1
AGGCGGAGGAGCCTCCGGCGGGGATATTTGAGCCAGAATGAAAGGGCAAGGAGAGGGGGA
>1811506|reference Rhodobacter_sphaeroides_2.4.1_JZ|length 56|copies 1
AGGCGGAGGCGGGCGAGGCGCACTTCCAGCGTCCCTGGGCAGGGGTGAACGGGCAG
>1811506|reference Rhodobacter_sphaeroides_2.4.1_JZ|length 39|copies 1
AGGCGGATCCGACCGACATCCTGCAGGTGGTGCTGAACC
>1811506|reference Rhodobacter_sphaeroides_2.4.1_JZ|length 49|copies 1
AGGCGGATCCGGACGCCGTGGCCCGGATCAGCCCGGCGCAATCCCGTCG
>1811506|reference Rhodobacter_sphaeroides_2.4.1_JZ|length 37|copies 1
AGGCGGATGCGGCCTCGGTGCGGCGCGCGCTCGACCG
>1811506|reference Rhodobacter_sphaeroides_2.4.1_JZ|length 33|copies 1
AGGCGGATTCCGAGCGCTTGGTGAAGCCCGAGA
>1811506|reference Rhodobacter_sphaeroides_2.4.1_JZ|length 32|copies 1
AGGCGGCAAGAAGGCTGGCTCCGATCGCGTGC
>1811506|reference Rhodobacter_sphaeroides_2.4.1_JZ|length 36|copies 1
AGGCGGCAAGGCCCAGGGCCGCCAGGAGAATCAGGG
>1811506|reference Rhodobacter_sphaeroides_2.4.1_JZ|length 51|copies 1
AGGCGGCATCGACGGCGGCGCGGTTCTCCTCGATCCAGCCCCAGTCGAAGA
>1811506|reference Rhodobacter_sphaeroides_2.4.1_JZ|length 41|copies 1
AGGCGGCCCGTGTTCGGCGCGATGAAGACCACGAGATCGCC
>1811506|reference Rhodobacter_sphaeroides_2.4.1_JZ|length 42|copies 1
AGGCGGCCCTCTTCCTGCTCGGCCAGCTGCCAGCGCACTTCG
>1811506|reference Rhodobacter_sphaeroides_2.4.1_JZ|length 33|copies 1
AGGCGGCCGAGCTACCGCTGCGGGGTCTGCTCG
>1811506|reference Rhodobacter_sphaeroides_2.4.1_JZ|length 47|copies 1
AGGCGGCCTACGGGGTGGATCCCATGCCGCAGACCGGTCAGAACGTC
>1811506|reference Rhodobacter_sphaeroides_2.4.1_JZ|length 36|copies 1
AGGCGGCCTATGCCTTCGCCACCACGCTCATCGCGG
>1811506|reference Rhodobacter_sphaeroides_2.4.1_JZ|length 37|copies 1
AGGCGGCCTGGACGGACGGACGGTCGATCTTCTACGG
>1811506|reference Rhodobacter_sphaeroides_2.4.1_JZ|length 53|copies 1
AGGCGGCCTTCTTTCTGGAGGGACGAGCATGGGACGGACGCGCAAGGGCCGGG
>1811506|reference Rhodobacter_sphaeroides_2.4.1_JZ|length 40|copies 1
AGGCGGCGATGAGAGGAGGCAGATGCCAGCCCCGCCGACC
>1811506|reference Rhodobacter_sphaeroides_2.4.1_JZ|length 47|copies 1
AGGCGGCGCCATGTCGTTTTCCGCCATGTCCGCGGCGGCCTGTCGCA
>1811506|reference Rhodobacter_sphaeroides_2.4.1_JZ|length 47|copies 7
AGGCGGCGCTCGAGGCCCGGCTGGGGCGGCCGATCGCGGCCGAGATC
>1811506|reference Rhodobacter_sphaeroides_2.4.1_JZ|length 48|copies 1
AGGCGGCGCTCGAGGCCCGGCTGGGGCGGCCGATCGCGGCCGAGATCA
>1811506|reference Rhodobacter_sphaeroides_2.4.1_JZ|length 30|copies 1
AGGCGGCGGAGGCCGCCCGCGAGGAAGCCG
>1811506|reference Rhodobacter_sphaeroides_2.4.1_JZ|length 40|copies 1
AGGCGGCGGCGATGCTCCGCCTCCTGCGCCGCCACGTCGG
>1811506|reference Rhodobacter_sphaeroides_2.4.1_JZ|length 27|copies 1
AGGCGGCTGCCGCCGGCCCGAAGAGCA
>1811506|reference Rhodobacter_sphaeroides_2.4.1_JZ|length 50|copies 1
AGGCGGGCGTTCATCAGGCGGCAACCGCTCCGACCCGCTTCGCCCATTCC
>1811506|reference Rhodobacter_sphaeroides_2.4.1_JZ|length 52|copies 1
AGGCGGGGATCGGTTCAGGCGGGGGTGATAGCGCGAAGGCGCGGACCGGGCA
>1811506|reference Rhodobacter_sphaeroides_2.4.1_JZ|length 45|copies 1
AGGCGGGGCCGGTGGCGATGAAACTGTCCTCGGCGGTGATGCGGG
>1811506|reference Rhodobacter_sphaeroides_2.4.1_JZ|length 52|copies 1
AGGCGGGTATCCCGTCGGAGGTGCCGGCGATGAACGTGAACCGGCTCTGCGG
>1811506|reference Rhodobacter_sphaeroides_2.4.1_JZ|length 43|copies 1
AGGCGGTACGGGCCGTCTGCCGCGAAGAAGACGGCATCGAACG
>1811506|reference Rhodobacter_sphaeroides_2.4.1_JZ|length 37|copies 1
AGGCGGTCATCACCGGCGCGGACAGCGGCATCGGCCG
>1811506|reference Rhodobacter_sphaeroides_2.4.1_JZ|length 44|copies 1
AGGCGGTCATGCCCGGGGCAGAGCAGCGATGGCCGGCGCGGGCG
>1811506|reference Rhodobacter_sphaeroides_2.4.1_JZ|length 51|copies 1
AGGCGGTCCGCATCGCCAATGACTCGATCTACGGGCTTGCGGGCTATATCC
>1811506|reference Rhodobacter_sphaeroides_2.4.1_JZ|length 40|copies 1
AGGCGGTCTTCGCGGGTGCGGTCGCGACCGATGCGGCCCT
>1811506|reference Rhodobacter_sphaeroides_2.4.1_JZ|length 43|copies 1
AGGCGGTGATCTCGTATTTGCCGGGCCGCGGTTCCAGATGGTA
>1811506|reference Rhodobacter_sphaeroides_2.4.1_JZ|length 26|copies 2
AGGCGGTGCCGATCGGCGGCCCGCAG
>1811506|reference Rhodobacter_sphaeroides_2.4.1_JZ|length 39|copies 1
AGGCGGTGGAGGCTCTGGCGGCCGATTACCGTGTCCTGC
>1811506|reference Rhodobacter_sphaeroides_2.4.1_JZ|length 42|copies 1
AGGCGGTGGATTTCGTGAAGAAGACCCAGGTCGATGCGCTGG
>1811506|reference Rhodobacter_sphaeroides_2.4.1_JZ|length 45|copies 1
AGGCGTAGCAGCCCCAGGTCAGCATCAGCGAGATGGCCACGATGG
>1811506|reference Rhodobacter_sphaeroides_2.4.1_JZ|length 28|copies 1
AGGCGTCATCGCACGGCAACCGGGAGCG
>1811506|reference Rhodobacter_sphaeroides_2.4.1_JZ|length 55|copies 1
AGGCGTCGAAGGGCCCGGCCTTCATCGCCTGCACCACCCATATCGCGCTCGGATC
>1811506|reference Rhodobacter_sphaeroides_2.4.1_JZ|length 47|copies 1
AGGCGTCGCCCGCGATATTGATGACCAGCGCCTCGGGATGGGCCACC
>1811506|reference Rhodobacter_sphaeroides_2.4.1_JZ|length 52|copies 1
AGGCGTCGGAGGCCACGACGGACCCTTGCGTCAGCGGCTGGGCCAGACCCAG
>1811506|reference Rhodobacter_sphaeroides_2.4.1_JZ|length 44|copies 1
AGGCGTCGGCTGGGGCGTCGCCGATCCCGAGGGCTTCCACGACG
>1811506|reference Rhodobacter_sphaeroides_2.4.1_JZ|length 43|copies 1
AGGCGTCGGGCGCGAATTCCCGCGCGGCGACCGCGATGGCGCG
>1811506|reference Rhodobacter_sphaeroides_2.4.1_JZ|length 49|copies 1
AGGCGTCTCCCCCACCCAGGCCGCCGCAGGCAGAGAGCGAAAGCGCAAG
>1811506|reference Rhodobacter_sphaeroides_2.4.1_JZ|length 51|copies 8
AGGCGTGGCAGCGGAGTCGAGTCACCGAAAAAGTAGAAGGGGCCTAATGAA
>1811506|reference Rhodobacter_sphaeroides_2.4.1_JZ|length 23|copies 1
AGGCGTTCTTCACCAGGTCGGGG
>1811506|reference Rhodobacter_sphaeroides_2.4.1_JZ|length 43|copies 1
AGGCGTTGATCGTGTCGCCGATCCGCCAGTCCTGCTCGTAGCG
>1811506|reference Rhodobacter_sphaeroides_2.4.1_JZ|length 42|copies 1
AGGCGTTGTCTTCCAGAAGTGCGTTCGAGATGTCGGTGAAGG
>1811506|reference Rhodobacter_sphaeroides_2.4.1_JZ|length 44|copies 1
AGGCGTTGTCTTCCAGAAGTGCGTTCGAGATGTCGGTGAAGGTC
>1811506|reference Rhodobacter_sphaeroides_2.4.1_JZ|length 45|copies 1
AGGCGTTTCCAGAGCGGGACGCCGGCCTCGGACCGGCCCGCCTGT
>1811506|reference Rhodobacter_sphaeroides_2.4.1_JZ|length 45|copies 1
AGGCTATCTTGGGTATGCATGGGCTGTTCTCAAGTATTCTCGTTC
>1811506|reference Rhodobacter_sphaeroides_2.4.1_JZ|length 21|copies 1
AGGCTATGCGCGCCGCGGAGG
>1811506|reference Rhodobacter_sphaeroides_2.4.1_JZ|length 57|copies 1
AGGCTCACCTGCACCTGAATGTCGGGCTGGACGTCGCCGCCCTGAAGGCCCTTCTGG
>1811506|reference Rhodobacter_sphaeroides_2.4.1_JZ|length 30|copies 1
AGGCTCAGGCCACCGCGGCCTGATCCGGCG
>1811506|reference Rhodobacter_sphaeroides_2.4.1_JZ|length 35|copies 1
AGGCTCATAACCTGAAGGCCGCAGGTTCAAATCCT
>1811506|reference Rhodobacter_sphaeroides_2.4.1_JZ|length 48|copies 1
AGGCTCCACCAGATCCGGTTCGATCGCCAAGCCCATGTGGTGGGTTTG
>1811506|reference Rhodobacter_sphaeroides_2.4.1_JZ|length 52|copies 1
AGGCTCCACCAGATCCGGTTCGATCGCCAAGCCCATGTGGTGGGTTTGGCCG
>1811506|reference Rhodobacter_sphaeroides_2.4.1_JZ|length 36|copies 1
AGGCTCGATTACTGATGACCAGCACCGACCTGCCCC
>1811506|reference Rhodobacter_sphaeroides_2.4.1_JZ|length 41|copies 1
AGGCTCGCACCGCTGTGGGCATCGTTGAAACGGATGTTCAC
>1811506|reference Rhodobacter_sphaeroides_2.4.1_JZ|length 30|copies 1
AGGCTCGGCGGCTGCAGGCGGATCGATCCG
>1811506|reference Rhodobacter_sphaeroides_2.4.1_JZ|length 36|copies 1
AGGCTCTCGCCGATCTGCCGCTCGATCGTGTGCAGC
>1811506|reference Rhodobacter_sphaeroides_2.4.1_JZ|length 31|copies 1
AGGCTCTCGTGGACATAGATCCGCTCGATCC
>1811506|reference Rhodobacter_sphaeroides_2.4.1_JZ|length 40|copies 1
AGGCTGAATGACTTAGGCTTGAAGTATTCTCGATTACGCT
>1811506|reference Rhodobacter_sphaeroides_2.4.1_JZ|length 40|copies 1
AGGCTGACATAGGGCAGGACGGCCTGCACGGCGCCGATCT
>1811506|reference Rhodobacter_sphaeroides_2.4.1_JZ|length 49|copies 1
AGGCTGACCTCGGCCACCAAGTCGAACGGAATCTCGATCACCATGCCCT
>1811506|reference Rhodobacter_sphaeroides_2.4.1_JZ|length 35|copies 1
AGGCTGAGCGTGCCCAGCCGCTTCGAGAGCGCCTC
>1811506|reference Rhodobacter_sphaeroides_2.4.1_JZ|length 36|copies 1
AGGCTGATCGTGTCGGCGCCGCTGCCTTCCACGGGC
>1811506|reference Rhodobacter_sphaeroides_2.4.1_JZ|length 42|copies 1
AGGCTGATGGCGAAGGCGCGCAGCGCCGGGAGGTGCTCGGGA
>1811506|reference Rhodobacter_sphaeroides_2.4.1_JZ|length 23|copies 1
AGGCTGCGATAGAGCCGCTCGTG
>1811506|reference Rhodobacter_sphaeroides_2.4.1_JZ|length 28|copies 1
AGGCTGCGGCACAGGGCACCGCCGCCGG
>1811506|reference Rhodobacter_sphaeroides_2.4.1_JZ|length 40|copies 1
AGGCTGCGTTCGAATCGCGGATCCGCCATGCTGGGCATGG
>1811506|reference Rhodobacter_sphaeroides_2.4.1_JZ|length 50|copies 1
AGGCTGCTGGTCACCAGTTCCCTTGCCGTGGCCGAAGGGGAAGATCCCGG
>1811506|reference Rhodobacter_sphaeroides_2.4.1_JZ|length 45|copies 1
AGGCTGGTCCGCAGCGGCAGTCGTCGGTGCCTGCGCGTACTGGTG
>1811506|reference Rhodobacter_sphaeroides_2.4.1_JZ|length 43|copies 1
AGGCTGGTCTTCCGGTTGCCCCTCGGCACCAGCAGGAAGACCG
>1811506|reference Rhodobacter_sphaeroides_2.4.1_JZ|length 33|copies 1
AGGCTGTTCCGGCGCTGGCGGTGAGCCATGCCT
>1811506|reference Rhodobacter_sphaeroides_2.4.1_JZ|length 39|copies 1
AGGCTGTTGATCGGCTTCTTGGTCGAGAAGTTGCACGGA
>1811506|reference Rhodobacter_sphaeroides_2.4.1_JZ|length 43|copies 1
AGGCTTACGGGCGTGGGGCGGGCGGCTGACGCAGCTGTGAACG
>1811506|reference Rhodobacter_sphaeroides_2.4.1_JZ|length 30|copies 1
AGGCTTCCGAGCCTGCGGCCCGCTCGAGCG
>1811506|reference Rhodobacter_sphaeroides_2.4.1_JZ|length 33|copies 1
AGGCTTGGATCGCGGAGGCGCGCCACCGCCTCA
>1811506|reference Rhodobacter_sphaeroides_2.4.1_JZ|length 43|copies 1
AGGGAAACTGCCGGTGATAAGCCGGAGGAAGGTGTGGATGACG
>1811506|reference Rhodobacter_sphaeroides_2.4.1_JZ|length 46|copies 1
AGGGAACGGTGGCGCGGCTCGCGGCACAACTCTTCTACGACGGGGA
>1811506|reference Rhodobacter_sphaeroides_2.4.1_JZ|length 66|copies 1
AGGGAAGCTGAAGCTCCCTCGGCGTCTCGAGCCAGGCGGGCAGGGGGATCCGGCCCAGATCGGGCT
>1811506|reference Rhodobacter_sphaeroides_2.4.1_JZ|length 40|copies 1
AGGGAATCGGTTTGCACGCTTTCAAGTTGTGTTACCATCG
>1811506|reference Rhodobacter_sphaeroides_2.4.1_JZ|length 36|copies 1
AGGGACAGGATGTCGATGCCCGCCTGCCAGCTCATC
>1811506|reference Rhodobacter_sphaeroides_2.4.1_JZ|length 40|copies 1
AGGGACGAGGGAACGAAGCGCAAGCGAAGTGACTGAGGAT
>1811506|reference Rhodobacter_sphaeroides_2.4.1_JZ|length 36|copies 1
AGGGAGAGGCTTCGGCGGAGGCTGCCAATGGCTATC
>1811506|reference Rhodobacter_sphaeroides_2.4.1_JZ|length 42|copies 1
AGGGAGCGATCGCCGTCGAGCCGCGGTCGTTCCGCAGCCAGT
>1811506|reference Rhodobacter_sphaeroides_2.4.1_JZ|length 46|copies 1
AGGGATAGGATGATGAAGCGGCACGCTCTTGTGCGCGGGATTATTC
>1811506|reference Rhodobacter_sphaeroides_2.4.1_JZ|length 49|copies 1
AGGGATTCCTTGATGAGTGATAGTGTCGGAATGCCGGTCGGAAACGGGA
>1811506|reference Rhodobacter_sphaeroides_2.4.1_JZ|length 40|copies 1
AGGGCAAGAAGGTGGTGGTGATCGGCTCGAACAACTCGGC
>1811506|reference Rhodobacter_sphaeroides_2.4.1_JZ|length 41|copies 1
AGGGCAAGCCCATGCGGCTTCTCGTGCAGGCGGTGGGCGCG
>1811506|reference Rhodobacter_sphaeroides_2.4.1_JZ|length 40|copies 1
AGGGCAAGGCGAGCGGCATGTCTGTCTCCTGTTGTCGAGG
>1811506|reference Rhodobacter_sphaeroides_2.4.1_JZ|length 45|copies 1
AGGGCAAGGCGAGGCTCAGCGAGAGCTGCGCCGTCGGATGGGACG
>1811506|reference Rhodobacter_sphaeroides_2.4.1_JZ|length 45|copies 1
AGGGCAATCCCGACCGGCTGCGGATGGCCTATGCGCTGATGGCCT
>1811506|reference Rhodobacter_sphaeroides_2.4.1_JZ|length 53|copies 1
AGGGCACGAGCATCGCATGGAGGGGCCGTCCGCCGATGGCAGCGACCGAAGGG
>1811506|reference Rhodobacter_sphaeroides_2.4.1_JZ|length 45|copies 1
AGGGCACGGCCGGGTGGCTCTTCCCGCTGATCGCGAAGCTTCTCG
>1811506|reference Rhodobacter_sphaeroides_2.4.1_JZ|length 41|copies 1
AGGGCAGAGACATCGACCTTTGCCTTGGCGAAATAGGTGAT
>1811506|reference Rhodobacter_sphaeroides_2.4.1_JZ|length 38|copies 1
AGGGCAGCAGCGTCTGCCCGCCGGACAGCGCCTGTGCG
>1811506|reference Rhodobacter_sphaeroides_2.4.1_JZ|length 44|copies 1
AGGGCAGCCTGGCGCGTGCGCCGCGGTGGCGCCTTGCCGGCGGC
>1811506|reference Rhodobacter_sphaeroides_2.4.1_JZ|length 48|copies 1
AGGGCAGCGCCGCACCGAGTACGAAGAAGTTCGCCACCATCGGATAGA
>1811506|reference Rhodobacter_sphaeroides_2.4.1_JZ|length 28|copies 1
AGGGCAGCGGCCGGCTGGGCTACAGCGG
>1811506|reference Rhodobacter_sphaeroides_2.4.1_JZ|length 32|copies 1
AGGGCATAGCGGATCCCGCCCTTCACCGGCTC
>1811506|reference Rhodobacter_sphaeroides_2.4.1_JZ|length 35|copies 1
AGGGCATCCGCGAGGCGCTGCTGGCCGAACGCGGG
>1811506|reference Rhodobacter_sphaeroides_2.4.1_JZ|length 38|copies 1
AGGGCATCGTCTCGGGGCTCGCGCGCTCGGGTCTCTCG
>1811506|reference Rhodobacter_sphaeroides_2.4.1_JZ|length 48|copies 2
AGGGCATGCCCAGCTCGATGATGTCCACGCCCGCCTCCGGCAGGCCCC
>1811506|reference Rhodobacter_sphaeroides_2.4.1_JZ|length 50|copies 1
AGGGCCACGCTGACCCGGCACCGCTTAAGGCAGCGTGAAGGCTCAAATCA
>1811506|reference Rhodobacter_sphaeroides_2.4.1_JZ|length 41|copies 1
AGGGCCAGCGCGGTCTGGCCCATGGCCTGACGAAGGCGCGT
>1811506|reference Rhodobacter_sphaeroides_2.4.1_JZ|length 43|copies 1
AGGGCCCCTGCCTCGATGCGCTCGAGGCGGCAACCGCCTGTCG
>1811506|reference Rhodobacter_sphaeroides_2.4.1_JZ|length 12|copies 1
AGGGCCGAGGAG
>1811506|reference Rhodobacter_sphaeroides_2.4.1_JZ|length 47|copies 1
AGGGCCGAGGTCGCCCTGCATCAGGTTGCCCATGTAGGTCAGATATT
>1811506|reference Rhodobacter_sphaeroides_2.4.1_JZ|length 46|copies 1
AGGGCCGCAAGGGTGGCCGTCGCGGAGACGGCAAGGACGGTCGGAG
>1811506|reference Rhodobacter_sphaeroides_2.4.1_JZ|length 59|copies 1
AGGGCCGCAGCCCGGCCCTTCACCGAATAGGGGTTCATCGAATCGAAGCCGCCGAAGGT
>1811506|reference Rhodobacter_sphaeroides_2.4.1_JZ|length 35|copies 1
AGGGCCGCAGGTCGATCCCGGCGCGCACGATGCCT
>1811506|reference Rhodobacter_sphaeroides_2.4.1_JZ|length 30|copies 1
AGGGCCGCATTGTCCCGGACCATCGAGCCC
>1811506|reference Rhodobacter_sphaeroides_2.4.1_JZ|length 55|copies 2
AGGGCCGCCACCGCTTCCGCCACCGACGAGGGTTTCACCAGGTCGAAATTGTGCA
>1811506|reference Rhodobacter_sphaeroides_2.4.1_JZ|length 48|copies 1
AGGGCCGCCAGTTGGTCGCGGCCACCGTGGCCGCGGCGCGGCGCGGGG
>1811506|reference Rhodobacter_sphaeroides_2.4.1_JZ|length 42|copies 1
AGGGCCGCGGTGTTCAGGGCCTGCGGGCCGGACTTCTGATAG
>1811506|reference Rhodobacter_sphaeroides_2.4.1_JZ|length 46|copies 1
AGGGCCGCGTCGAGCGTCAGCCGGTGCGTCTGGCGCAGCGGATCGG
>1811506|reference Rhodobacter_sphaeroides_2.4.1_JZ|length 43|copies 1
AGGGCCGCGTTGATGAGATGGGCGAAGGGGATCTGACCGTTCT
>1811506|reference Rhodobacter_sphaeroides_2.4.1_JZ|length 42|copies 1
AGGGCCGCTCGGATGTCGGCGCGGCTGCAGCGGCAGGGATAG
>1811506|reference Rhodobacter_sphaeroides_2.4.1_JZ|length 45|copies 1
AGGGCCGGGCCCGCCTCGGCACGGATCGCACCCCGCGCCGTGTCG
>1811506|reference Rhodobacter_sphaeroides_2.4.1_JZ|length 44|copies 1
AGGGCCGTGACGACGCCGATGGGCACCACCTGCCCCGCGATCAG
>1811506|reference Rhodobacter_sphaeroides_2.4.1_JZ|length 41|copies 1
AGGGCCGTGCCGATCAGATATGCCCGGAACATCTTCATGCT
>1811506|reference Rhodobacter_sphaeroides_2.4.1_JZ|length 9|copies 1
AGGGCCTCG
>1811506|reference Rhodobacter_sphaeroides_2.4.1_JZ|length 49|copies 2
AGGGCCTGCATGCGCGGGCTTCGGCCAAGTTCGTCGAAGTCGTGGAACG
>1811506|reference Rhodobacter_sphaeroides_2.4.1_JZ|length 45|copies 1
AGGGCCTTGAGCCTCGGTGTCCTGTTCTTCTCCTGCCGCTTTTGC
>1811506|reference Rhodobacter_sphaeroides_2.4.1_JZ|length 42|copies 1
AGGGCGAAGAGGTCAAGGGACGCGACGAGATCGCCGATCTGC
>1811506|reference Rhodobacter_sphaeroides_2.4.1_JZ|length 42|copies 1
AGGGCGAAGCCCTTCGCGATGTAGTTGCGCACGAACCAGATC
>1811506|reference Rhodobacter_sphaeroides_2.4.1_JZ|length 47|copies 1
AGGGCGAATGGACGAAATGCGGAACGTAGGACCAGAAGGTCTCGTAG
>1811506|reference Rhodobacter_sphaeroides_2.4.1_JZ|length 37|copies 1
AGGGCGAATGTGCAACCTCTACAGCAACACGACCGCT
>1811506|reference Rhodobacter_sphaeroides_2.4.1_JZ|length 39|copies 1
AGGGCGAATTTCTCGACGCCCAGTTCCTCGAGGAAATAG
>1811506|reference Rhodobacter_sphaeroides_2.4.1_JZ|length 37|copies 1
AGGGCGACCCGCTGCGGGAACTTGTCTCCAATGTGGA
>1811506|reference Rhodobacter_sphaeroides_2.4.1_JZ|length 38|copies 1
AGGGCGACGAGATCGCGCTGACGCTCACCTTCGAGAGC
>1811506|reference Rhodobacter_sphaeroides_2.4.1_JZ|length 58|copies 1
AGGGCGACGCGCCCCCGGTCGATCTCGAGGCCGAGAAACGCCATGGCGAGTTCCTCCG
>1811506|reference Rhodobacter_sphaeroides_2.4.1_JZ|length 35|copies 1
AGGGCGAGCGCGGCTCTGGTCCGCAGGTCGGGGGG
>1811506|reference Rhodobacter_sphaeroides_2.4.1_JZ|length 48|copies 2
AGGGCGAGGGATGGGCGCCGCCCGCCACGAGGCCCGCGAAATGGGCCA
>1811506|reference Rhodobacter_sphaeroides_2.4.1_JZ|length 40|copies 1
AGGGCGATCTGGCGCTGGTGATCGGCACGACGGCGGGTCA
>1811506|reference Rhodobacter_sphaeroides_2.4.1_JZ|length 51|copies 1
AGGGCGATGCCGATCAGGAGGACGAAGGCGAAGACGAGACGCATGAGCTTG
>1811506|reference Rhodobacter_sphaeroides_2.4.1_JZ|length 48|copies 1
AGGGCGATGCCGGTCAGACCTCGGCCGCTCCTGCCGGCGCGGCGATGG
>1811506|reference Rhodobacter_sphaeroides_2.4.1_JZ|length 37|copies 1
AGGGCGATTTCGACTTGGCCCAGGGCGCGATGGCCCC
>1811506|reference Rhodobacter_sphaeroides_2.4.1_JZ|length 39|copies 1
AGGGCGCCATCCTGCGGCTGGCCACCGGCGAGGAGATCG
>1811506|reference Rhodobacter_sphaeroides_2.4.1_JZ|length 37|copies 1
AGGGCGCGATCCCGCACGCCTCGATCCAGGTCGAGAG
>1811506|reference Rhodobacter_sphaeroides_2.4.1_JZ|length 40|copies 2
AGGGCGCGCATCGTGGGCCCGAGCTGCAGCCAGACCGTCT
>1811506|reference Rhodobacter_sphaeroides_2.4.1_JZ|length 38|copies 1
AGGGCGCGGTCGAGCCGGTGGTGGCGAGGAAGGACAGG
>1811506|reference Rhodobacter_sphaeroides_2.4.1_JZ|length 38|copies 1
AGGGCGCTTTTTTTTGACCCGCCCGAGTTTGACAGACA
>1811506|reference Rhodobacter_sphaeroides_2.4.1_JZ|length 57|copies 1
AGGGCGGAAGGATGATGGGCCCGGGCCTTCAGGGGCCGCGCAGGGAGAGGGGCGTGA
>1811506|reference Rhodobacter_sphaeroides_2.4.1_JZ|length 47|copies 1
AGGGCGGAGAGGATCGCCGCCGGGACCGAGATCACGATGGCGCAGGG
>1811506|reference Rhodobacter_sphaeroides_2.4.1_JZ|length 38|copies 1
AGGGCGGCCAGCTCGGCCCCCGCAGCGAGCCCGAGGAT
>1811506|reference Rhodobacter_sphaeroides_2.4.1_JZ|length 51|copies 1
AGGGCGGCCCCGAGGCGGTCGAGGCCACGGTGCGCAAGCTCGGCTTCGGCA
>1811506|reference Rhodobacter_sphaeroides_2.4.1_JZ|length 46|copies 1
AGGGCGGCGAAGAAGTTCGGTTCCAGATCCGCGCCGTAGCTTTGGG
>1811506|reference Rhodobacter_sphaeroides_2.4.1_JZ|length 54|copies 1
AGGGCGGCGGACGCCGATCAAGGCGGCGCTCCTCGACCAGCGGATCGTGGCGGG
>1811506|reference Rhodobacter_sphaeroides_2.4.1_JZ|length 45|copies 1
AGGGCGGCTGAGGTCAGGCCCTGCGGCCGAAGCGCCCCTCGCGGA
>1811506|reference Rhodobacter_sphaeroides_2.4.1_JZ|length 57|copies 1
AGGGCGGGCGGAAGGGCCGCGATGCAGGCGAGGATCGCCGGGCCGAAGAGGCCCAGC
>1811506|reference Rhodobacter_sphaeroides_2.4.1_JZ|length 46|copies 1
AGGGCGGGCGGTTCGGCATCCTGCATTCCGGTCTGCTGCTGCGCTG
>1811506|reference Rhodobacter_sphaeroides_2.4.1_JZ|length 37|copies 1
AGGGCGGGCGTGCCGCGGATGAACCAGATGTAGAAGG
>1811506|reference Rhodobacter_sphaeroides_2.4.1_JZ|length 41|copies 1
AGGGCGTCAATTCCTCGGGCGCAGCCAACGTGAACCGGCTG
>1811506|reference Rhodobacter_sphaeroides_2.4.1_JZ|length 52|copies 1
AGGGCGTGCTGGAAAAAGGCCTGCCGTGGGAGGTCACGAAGGCCTTCGACCT
>1811506|reference Rhodobacter_sphaeroides_2.4.1_JZ|length 44|copies 1
AGGGCGTGGCGGCCAGGATCTCGATGCCGAGGTTGTCGCGGATG
>1811506|reference Rhodobacter_sphaeroides_2.4.1_JZ|length 34|copies 1
AGGGCGTGGTGGAAACGGTCTTGACGGTCATCCA
>1811506|reference Rhodobacter_sphaeroides_2.4.1_JZ|length 59|copies 3
AGGGCTATCAGGTGGGCTCCACCCGGATCTCGCCCACGAGCTTCCTTCTGCTCGCCATC
>1811506|reference Rhodobacter_sphaeroides_2.4.1_JZ|length 60|copies 1
AGGGCTATCAGGTGGGCTCCACCCGGATCTCGCCCACGAGCTTCCTTCTGCTCGCCATCG
>1811506|reference Rhodobacter_sphaeroides_2.4.1_JZ|length 40|copies 1
AGGGCTATGCCTGGCTGGCCTTCCTCAACACCTTCCGTGT
>1811506|reference Rhodobacter_sphaeroides_2.4.1_JZ|length 42|copies 1
AGGGCTATGCCTGGCTGGCCTTCCTCAACACCTTCCGTGTGG
>1811506|reference Rhodobacter_sphaeroides_2.4.1_JZ|length 45|copies 1
AGGGCTCCAAGGCGCAGGCGGCGGTCGTGGTCATGTCGGCCGACG
>1811506|reference Rhodobacter_sphaeroides_2.4.1_JZ|length 55|copies 1
AGGGCTCCGCCGCGTCGGAGCCCTTTTTCTTTGGGGCCACCTTCGGGACCCGAGC
>1811506|reference Rhodobacter_sphaeroides_2.4.1_JZ|length 36|copies 1
AGGGCTCCTGCGACATGGGCTCGTTCCCGCACGAGC
>1811506|reference Rhodobacter_sphaeroides_2.4.1_JZ|length 41|copies 1
AGGGCTCGATCGAGTCGGTGATGACAAGGCTCTTCATGACC
>1811506|reference Rhodobacter_sphaeroides_2.4.1_JZ|length 28|copies 1
AGGGCTCGCGCCTGCCCGATCTGATCTT
>1811506|reference Rhodobacter_sphaeroides_2.4.1_JZ|length 45|copies 2
AGGGCTGCCCGAGGAGCCGCATCTCTTCGTCGAATTCCACGGCAG
>1811506|reference Rhodobacter_sphaeroides_2.4.1_JZ|length 39|copies 1
AGGGCTGCCGCGCCATGGACGGCTGCTGCATCCTCTCCG
>1811506|reference Rhodobacter_sphaeroides_2.4.1_JZ|length 28|copies 1
AGGGCTGCGGCCGCTCCCTCCCGCGAGG
>1811506|reference Rhodobacter_sphaeroides_2.4.1_JZ|length 43|copies 1
AGGGCTGCGGGAATGCGGTGTGGCCTGTCCTGTCTCTGGTGAA
>1811506|reference Rhodobacter_sphaeroides_2.4.1_JZ|length 50|copies 1
AGGGCTGGTGGCTGGGGGCGAGCGGCGAGAAGCTCTCCAGCCGCTCGATC
>1811506|reference Rhodobacter_sphaeroides_2.4.1_JZ|length 45|copies 1
AGGGCTGTTTCCGCTGCAATCTGTGCGCTTGTCGCCGGGGCGGGG
>1811506|reference Rhodobacter_sphaeroides_2.4.1_JZ|length 49|copies 1
AGGGCTTCCGCGCGCAGGCCCGCCGCTCGGCCACTCTGGGCATGGTGGG
>1811506|reference Rhodobacter_sphaeroides_2.4.1_JZ|length 53|copies 1
AGGGCTTCGAGCTGCAGGTGATCGCGGCCGTCGTGCTGGGGGGCACCTCGCTC
>1811506|reference Rhodobacter_sphaeroides_2.4.1_JZ|length 37|copies 1
AGGGCTTCGGACCCGAGGGCCACACCCAGTCCATCTG
>1811506|reference Rhodobacter_sphaeroides_2.4.1_JZ|length 44|copies 1
AGGGCTTTGCCGCCCTGCGCACGATCCTCGCCCGTCGCTTCGCA
>1811506|reference Rhodobacter_sphaeroides_2.4.1_JZ|length 49|copies 1
AGGGGAAATCCCCGCCCGAGGGCGTGACCTATCCCGGCATCGCCGACGG
>1811506|reference Rhodobacter_sphaeroides_2.4.1_JZ|length 48|copies 1
AGGGGAATGCGCTCGCCCGGACGGATGAGGAGGATCGCGCCGGGCCCG
>1811506|reference Rhodobacter_sphaeroides_2.4.1_JZ|length 45|copies 1
AGGGGACGTAGATGGCGAAGAAGCCGCCCGCAAAGCCGCCCTCCT
>1811506|reference Rhodobacter_sphaeroides_2.4.1_JZ|length 64|copies 1
AGGGGAGGCCCAAGGCCGCACAGAGGGCCGTCAGCATCCCTTTCGGGTCCTGCCGGACGTCCGC
>1811506|reference Rhodobacter_sphaeroides_2.4.1_JZ|length 42|copies 1
AGGGGATGAACGGCGCAGTCAATGCGCGAAATGCCCCAGACG
>1811506|reference Rhodobacter_sphaeroides_2.4.1_JZ|length 39|copies 1
AGGGGCAAGGCGATGCGGAGGATGGCGCTCATGCCACGA
>1811506|reference Rhodobacter_sphaeroides_2.4.1_JZ|length 40|copies 1
AGGGGCAGGATCTTGGCGACATCTCGATCACCGAGGTCTT
>1811506|reference Rhodobacter_sphaeroides_2.4.1_JZ|length 42|copies 1
AGGGGCATAGCTGGGATCAGATCAGAGATGAAGTTAGAAGCT
>1811506|reference Rhodobacter_sphaeroides_2.4.1_JZ|length 34|copies 1
AGGGGCCGGAATAATCCCAGGAGTGCATCTGACG
>1811506|reference Rhodobacter_sphaeroides_2.4.1_JZ|length 49|copies 1
AGGGGCCGGTCCTCCTCCGGCGGCCTGCGACCGATCGTCACCGCGACAG
>1811506|reference Rhodobacter_sphaeroides_2.4.1_JZ|length 43|copies 1
AGGGGCCGTAGAGCTTGTGGCCGGTAATGGCATAGAAGTCGCA
>1811506|reference Rhodobacter_sphaeroides_2.4.1_JZ|length 54|copies 1
AGGGGCGAACCCCCTCCACCTTCTCGATCGTGTTCTCGAGGTAGAACAGCGGCA
>1811506|reference Rhodobacter_sphaeroides_2.4.1_JZ|length 42|copies 1
AGGGGCGATCCATGCCGGACGGGGCACGCCGCTCGAGGATCT
>1811506|reference Rhodobacter_sphaeroides_2.4.1_JZ|length 41|copies 1
AGGGGCGGGCCCGGGCACCGGCGCTGGTGCGTGCGATGCAG
>1811506|reference Rhodobacter_sphaeroides_2.4.1_JZ|length 51|copies 1
AGGGGCTCTTGAACGGCGTGCTGGCCTCGCTGGCCGCGTTCAACCCGTTCG
>1811506|reference Rhodobacter_sphaeroides_2.4.1_JZ|length 38|copies 1
AGGGGCTGATGCCCGACGGCACCAGCCGCTTCTCGATG
>1811506|reference Rhodobacter_sphaeroides_2.4.1_JZ|length 48|copies 1
AGGGGCTGGGCGAGCAGGCCGTGGCCGTCCGCACGCCCGAAGGCGAGA
>1811506|reference Rhodobacter_sphaeroides_2.4.1_JZ|length 68|copies 1
AGGGGGAAGCCGGGAAAGGAAACCTTAACCAGTTCCCCGCCAGAGTGGGGCCAGAGCGAGGCAGGGCG
>1811506|reference Rhodobacter_sphaeroides_2.4.1_JZ|length 45|copies 1
AGGGGGTCTATCCAGGTGTGGCTCATCGCAGGTTCCTCTGTGGCG
>1811506|reference Rhodobacter_sphaeroides_2.4.1_JZ|length 44|copies 1
AGGGGGTTGCGCACCGGAGTGACGGCGAGATCCACGGCGGGGCG
>1811506|reference Rhodobacter_sphaeroides_2.4.1_JZ|length 33|copies 1
AGGGGTCGAGGCCCGTGGCGCGGAGCAGCATCT
>1811506|reference Rhodobacter_sphaeroides_2.4.1_JZ|length 49|copies 1
AGGGGTCTTGCGGCACCCTTCCGGGGAACGTCCGGCAATAAGTCGCACC
>1811506|reference Rhodobacter_sphaeroides_2.4.1_JZ|length 52|copies 1
AGGGGTTCGGCAGCTGGTTCAGCCGGGTGCTGCTCGGCCCCTTCACCGAGCG
>1811506|reference Rhodobacter_sphaeroides_2.4.1_JZ|length 52|copies 1
AGGGGTTGAGATCAGCGCCCCCGATCCGGCATTCGACGCGGATGGCCTTGGT
>1811506|reference Rhodobacter_sphaeroides_2.4.1_JZ|length 40|copies 1
AGGGTAAGGCCCGCGCCGCATCCGGCGCCTGTGAGGGAGG
>1811506|reference Rhodobacter_sphaeroides_2.4.1_JZ|length 43|copies 1
AGGGTAGTGCCCAGGGAATGATGATGAGCGCGCGGGCCACGGG
>1811506|reference Rhodobacter_sphaeroides_2.4.1_JZ|length 45|copies 1
AGGGTATTGTCAAAAACCTTGATAGCGACGCGAAAATCACTGTTG
>1811506|reference Rhodobacter_sphaeroides_2.4.1_JZ|length 39|copies 1
AGGGTCACGAGGCGCTGGCGCGGCGGATGGAGGCGATCT
>1811506|reference Rhodobacter_sphaeroides_2.4.1_JZ|length 40|copies 1
AGGGTCAGGGCGCCCTGCGCCGTCTTGCCGTTGTCGCCGT
>1811506|reference Rhodobacter_sphaeroides_2.4.1_JZ|length 39|copies 1
AGGGTCATTTCGTCACCTTCTTGAGATGGTAGGATTTCG
>1811506|reference Rhodobacter_sphaeroides_2.4.1_JZ|length 49|copies 1
AGGGTCGGACGGCACGGGCCGAGGTCGAGGCCACCGCCGCCTGCGGGCG
>1811506|reference Rhodobacter_sphaeroides_2.4.1_JZ|length 42|copies 2
AGGGTCTCGATCCCCATCAGCGTGTAATGCGCCCCCTGCGGG
>1811506|reference Rhodobacter_sphaeroides_2.4.1_JZ|length 42|copies 1
AGGGTGAAGATGTTGCGGGGGGTCAGGAACCGCCCGTCGGTC
>1811506|reference Rhodobacter_sphaeroides_2.4.1_JZ|length 43|copies 1
AGGGTGACGACGGGCAGGAGAAGACCGAGGAGCCGACCCAGAA
>1811506|reference Rhodobacter_sphaeroides_2.4.1_JZ|length 39|copies 1
AGGGTGACGGCCTGCTTGCCGGGAATGGAGAACATCGAA
>1811506|reference Rhodobacter_sphaeroides_2.4.1_JZ|length 37|copies 1
AGGGTGATCGAATGATCGCCGCCGAGCGTGAGCGCGC
>1811506|reference Rhodobacter_sphaeroides_2.4.1_JZ|length 43|copies 1
AGGGTGATCTTGCCGCGGGTCGGTTGAAGAAACTTCGTCAACA
>1811506|reference Rhodobacter_sphaeroides_2.4.1_JZ|length 10|copies 1
AGGGTGATGG
>1811506|reference Rhodobacter_sphaeroides_2.4.1_JZ|length 18|copies 1
AGGGTGATGGCGGCCAGT
>1811506|reference Rhodobacter_sphaeroides_2.4.1_JZ|length 47|copies 1
AGGGTGCCGTCGCCGAAGACGAGGAAGGGCCGGCCCTCCTGCACCCG
>1811506|reference Rhodobacter_sphaeroides_2.4.1_JZ|length 35|copies 5
AGGGTGCGCTGTCGCGCGGATCGAGTTCGAGATCG
>1811506|reference Rhodobacter_sphaeroides_2.4.1_JZ|length 39|copies 1
AGGGTGTAGATTCTTTCGTCGACGAACATGATGTCTCCT
>1811506|reference Rhodobacter_sphaeroides_2.4.1_JZ|length 51|copies 1
AGGGTTCGGCGGCCTGATCGATGCCTGGTATGTGAATGCCTCGACCACGGG
>1811506|reference Rhodobacter_sphaeroides_2.4.1_JZ|length 39|copies 1
AGGGTTTCGACCGCGCCTTCCTCGCGCTGAACCAGCACC
>1811506|reference Rhodobacter_sphaeroides_2.4.1_JZ|length 46|copies 1
AGGGTTTTCGGGGTCCGACCTCAGTGGTGGGCGTCGCCCACCGCGT
>1811506|reference Rhodobacter_sphaeroides_2.4.1_JZ|length 40|copies 1
AGGTAAAGCCAGACGAGGAGCGCCACCACCGCCCCGATGG
>1811506|reference Rhodobacter_sphaeroides_2.4.1_JZ|length 38|copies 1
AGGTAAGAGATCATAAGGGGCCTGATGTGACACGGCTC
>1811506|reference Rhodobacter_sphaeroides_2.4.1_JZ|length 44|copies 1
AGGTAAGCTCGGCCTCGAACACCGGGCCGGTATAATAGCCGAGG
>1811506|reference Rhodobacter_sphaeroides_2.4.1_JZ|length 47|copies 1
AGGTAAGCTCGGTCTCGATCTCGACGGTCACCGATCCCGAGACGACG
>1811506|reference Rhodobacter_sphaeroides_2.4.1_JZ|length 55|copies 2
AGGTAAGGAGCCGGAGTATCAAGTCCCATCTACTAACCGTCTGATACCAAATGAC
>1811506|reference Rhodobacter_sphaeroides_2.4.1_JZ|length 43|copies 1
AGGTAATCCTGCTGGATCGCCCGCAACAGGTTGCGGTCAGACA
>1811506|reference Rhodobacter_sphaeroides_2.4.1_JZ|length 36|copies 1
AGGTAGCGCCCGTAATTCAGCCGCATCTGGCGGAAG
>1811506|reference Rhodobacter_sphaeroides_2.4.1_JZ|length 39|copies 1
AGGTATCTCCCTCGATCGGACCAACGCCCCCCGGCATCG
>1811506|reference Rhodobacter_sphaeroides_2.4.1_JZ|length 39|copies 1
AGGTCAAGCTCGGCACCGGCGTGGCGAGCGCCACGGGGA
>1811506|reference Rhodobacter_sphaeroides_2.4.1_JZ|length 55|copies 1
AGGTCAATTATCTCGCGGGCCTTATCTGCTCCAATCCGCTTTCCCTTTCGGGTGA
>1811506|reference Rhodobacter_sphaeroides_2.4.1_JZ|length 53|copies 1
AGGTCACCGCCTCGATCGGCCTTGCCGCCATTTCGGCCGAGGATTCGGTCGAG
>1811506|reference Rhodobacter_sphaeroides_2.4.1_JZ|length 36|copies 1
AGGTCACGACCATGCCGCAGGTGGCGCTCGCCGCGC
>1811506|reference Rhodobacter_sphaeroides_2.4.1_JZ|length 42|copies 1
AGGTCACGACGATATTGGTGGGAAGGTGGGTGATCCGCACCG
>1811506|reference Rhodobacter_sphaeroides_2.4.1_JZ|length 36|copies 1
AGGTCACGCGCAACCCCGGCCGCGATCCGCGAGTGG
>1811506|reference Rhodobacter_sphaeroides_2.4.1_JZ|length 29|copies 1
AGGTCACTGCCCCGCGGCGCACCGTGCCG
>1811506|reference Rhodobacter_sphaeroides_2.4.1_JZ|length 36|copies 1
AGGTCAGAAGGGCGGCGCCGAAGGCCGCGAACAGGC
>1811506|reference Rhodobacter_sphaeroides_2.4.1_JZ|length 46|copies 1
AGGTCAGCTCGCTCTACGACTACGAACCGTCCGAGGAAGGCGTTCT
>1811506|reference Rhodobacter_sphaeroides_2.4.1_JZ|length 45|copies 1
AGGTCAGGATGCCGCAGGTGCGGCTAGTCCGTGACCCGGAACTGA
>1811506|reference Rhodobacter_sphaeroides_2.4.1_JZ|length 38|copies 1
AGGTCAGGCCCACATGGCTCTTCTTCACGTCGACCGTC
>1811506|reference Rhodobacter_sphaeroides_2.4.1_JZ|length 33|copies 1
AGGTCAGGCCCGGCCATCGTTGTCGATAAGCGC
>1811506|reference Rhodobacter_sphaeroides_2.4.1_JZ|length 45|copies 1
AGGTCAGTTCCTGATGCGCGCGGTGCAGCGGATTGCGGGTCTGGA
>1811506|reference Rhodobacter_sphaeroides_2.4.1_JZ|length 42|copies 1
AGGTCATCATGCCGCATTCGACCCGTCGCCGGGTGTCGAAGG
>1811506|reference Rhodobacter_sphaeroides_2.4.1_JZ|length 35|copies 1
AGGTCATCCTCGACAAGCCGATCGTCAAGGTGCCG
>1811506|reference Rhodobacter_sphaeroides_2.4.1_JZ|length 39|copies 1
AGGTCATGAACGACCGCAACGGCGAGATCATCAACCTCT
>1811506|reference Rhodobacter_sphaeroides_2.4.1_JZ|length 43|copies 1
AGGTCATGCCGATGCCGAAGGAGACGATGGTGACATCCGTCCC
>1811506|reference Rhodobacter_sphaeroides_2.4.1_JZ|length 39|copies 1
AGGTCATGCCGCTGTCGGCCTGGGCGGTGAAGGGCCGCT
>1811506|reference Rhodobacter_sphaeroides_2.4.1_JZ|length 41|copies 1
AGGTCATGGCTGTGACATGCGCGCCCTTGGCTTTGGCCAGT
>1811506|reference Rhodobacter_sphaeroides_2.4.1_JZ|length 42|copies 1
AGGTCATGTTGTTCAGCCGCAGCACCAGAGCCGTCGAGGCGG
>1811506|reference Rhodobacter_sphaeroides_2.4.1_JZ|length 42|copies 1
AGGTCCAGCGCAAGCTGGCCTGATACCGGATACCCGCGGCCC
>1811506|reference Rhodobacter_sphaeroides_2.4.1_JZ|length 44|copies 1
AGGTCCATCGCGAGCGGCGGGCGCGGGTGTTTGAGCAGCCAGCG
>1811506|reference Rhodobacter_sphaeroides_2.4.1_JZ|length 51|copies 1
AGGTCCCAAGGGTATGGCTGTTCGCCATTTAAAGAGGTACGTGAGCTGGGT
>1811506|reference Rhodobacter_sphaeroides_2.4.1_JZ|length 49|copies 1
AGGTCCCTCGGCGCTCGTGGCCCTGACCATGACCGAGGTGGCCGAGGCG
>1811506|reference Rhodobacter_sphaeroides_2.4.1_JZ|length 44|copies 1
AGGTCCGAGGCTACTTCTTCTTCAGCGAATCGGGCTTATGCGCG
>1811506|reference Rhodobacter_sphaeroides_2.4.1_JZ|length 35|copies 1
AGGTCCGGTCGCCAAAACCCGGATCAAGGATGAAA
>1811506|reference Rhodobacter_sphaeroides_2.4.1_JZ|length 26|copies 1
AGGTCCGGTTTCCGACTAACCTCAGC
>1811506|reference Rhodobacter_sphaeroides_2.4.1_JZ|length 49|copies 1
AGGTCGAACCGGCCCGAGGTGGTGAAGACCCGCTCGACCTCGGAAATGG
>1811506|reference Rhodobacter_sphaeroides_2.4.1_JZ|length 24|copies 1
AGGTCGAACGCGCGCAGGAGCGGG
>1811506|reference Rhodobacter_sphaeroides_2.4.1_JZ|length 40|copies 1
AGGTCGAAGAAGGGCCGGCGCACCGGCGACTCGGCGAAGA
>1811506|reference Rhodobacter_sphaeroides_2.4.1_JZ|length 46|copies 1
AGGTCGAAGACGGTGAGGCCCGTCGCGGCCGGCGGCATGAGTGTCG
>1811506|reference Rhodobacter_sphaeroides_2.4.1_JZ|length 34|copies 1
AGGTCGAAGGCGAGGATCTCCTGATGCCGGGGGT
>1811506|reference Rhodobacter_sphaeroides_2.4.1_JZ|length 43|copies 1
AGGTCGAAGGCGAGGATCTCCTGATGCCGGGGGTCGGCAGAGA
>1811506|reference Rhodobacter_sphaeroides_2.4.1_JZ|length 38|copies 1
AGGTCGAGAAGTCGACCATCGTGCCCAGCACCTGCAGG
>1811506|reference Rhodobacter_sphaeroides_2.4.1_JZ|length 43|copies 1
AGGTCGAGACCACGGCGGGCGAGCTGCTGGCGGCGCTGAGCGG
>1811506|reference Rhodobacter_sphaeroides_2.4.1_JZ|length 52|copies 1
AGGTCGAGCATCACCGGCAGCGTCATCTTCGGCGGCGCCGAGAGGCCGTTCC
>1811506|reference Rhodobacter_sphaeroides_2.4.1_JZ|length 53|copies 1
AGGTCGAGCCCCCCTGCCCCGATGCCGACGGGCTTTGAAAGATTGCCCATCAG
>1811506|reference Rhodobacter_sphaeroides_2.4.1_JZ|length 43|copies 1
AGGTCGAGCCCTGGGTCTACCAGCGCCTGAGCGAAACCTTCGT
>1811506|reference Rhodobacter_sphaeroides_2.4.1_JZ|length 33|copies 1
AGGTCGAGCGAGAGGCTCTGCGCCGTGGCCGGG
>1811506|reference Rhodobacter_sphaeroides_2.4.1_JZ|length 37|copies 1
AGGTCGAGCGCCGCGCGCACCAGCGCATCGTCCATCG
>1811506|reference Rhodobacter_sphaeroides_2.4.1_JZ|length 47|copies 1
AGGTCGAGGACTGGCTGAAGGCCACCTGCGTGGGCACGCCGCCCGGC
>1811506|reference Rhodobacter_sphaeroides_2.4.1_JZ|length 39|copies 1
AGGTCGAGGATCGCGCGCACGATCTGGTCGGTGCCGTCG
>1811506|reference Rhodobacter_sphaeroides_2.4.1_JZ|length 36|copies 1
AGGTCGAGGATCGCGCGGGCCTGGATCTCGGAGAGG
>1811506|reference Rhodobacter_sphaeroides_2.4.1_JZ|length 34|copies 1
AGGTCGAGGATCTGCTCAACGGAAATCGCTTCAC
>1811506|reference Rhodobacter_sphaeroides_2.4.1_JZ|length 26|copies 1
AGGTCGATCCAGGCCATCAGCCCCCC
>1811506|reference Rhodobacter_sphaeroides_2.4.1_JZ|length 42|copies 1
AGGTCGATCCAGTGCTGCACCCGCCGCGAGAAGAGCCCGTAG
>1811506|reference Rhodobacter_sphaeroides_2.4.1_JZ|length 42|copies 1
AGGTCGATCCGTTCGGGCTTCAGCGTCTGCTTGCGCGAGAAG
>1811506|reference Rhodobacter_sphaeroides_2.4.1_JZ|length 23|copies 1
AGGTCGATGGCATTCTGAACGAT
>1811506|reference Rhodobacter_sphaeroides_2.4.1_JZ|length 48|copies 1
AGGTCGATGGCCATGTCCGACGAGAAGAGGCCGGTGAGAAACGACATG
>1811506|reference Rhodobacter_sphaeroides_2.4.1_JZ|length 33|copies 1
AGGTCGATTCAATCATTGAGCTTGGAGAAGCGG
>1811506|reference Rhodobacter_sphaeroides_2.4.1_JZ|length 45|copies 1
AGGTCGCAAAATGGGGCAACTCGCTGGCCGTCCGCTTGCCCGCGG
>1811506|reference Rhodobacter_sphaeroides_2.4.1_JZ|length 45|copies 2
AGGTCGCCATCCAGATCAGCCAGATGAACAAGTGGTACGGCAGTT
>1811506|reference Rhodobacter_sphaeroides_2.4.1_JZ|length 49|copies 1
AGGTCGCCCGCCGCATGGCGGAGGGGGCGCTGGCGTCCGCCCCCGAGGC
>1811506|reference Rhodobacter_sphaeroides_2.4.1_JZ|length 52|copies 1
AGGTCGCCTCGCCCGGATGTTCGAACACCATGTCGACGTTGATGCCCTTGCC
>1811506|reference Rhodobacter_sphaeroides_2.4.1_JZ|length 46|copies 1
AGGTCGCGGATGCCGACGCCGAGTTTCCTCTGCCCGAAGTAATGGT
>1811506|reference Rhodobacter_sphaeroides_2.4.1_JZ|length 38|copies 1
AGGTCGCTGGTGCTCTGGCGCCCAAGGAAGTTTGCTGG
>1811506|reference Rhodobacter_sphaeroides_2.4.1_JZ|length 32|copies 1
AGGTCGGAGGCAGCCATCAGCCCGTTGAGCGG
>1811506|reference Rhodobacter_sphaeroides_2.4.1_JZ|length 8|copies 1
AGGTCGGC
>1811506|reference Rhodobacter_sphaeroides_2.4.1_JZ|length 34|copies 1
AGGTCGGCAACGACGAGGTCCGCGTGCGCGTGCT
>1811506|reference Rhodobacter_sphaeroides_2.4.1_JZ|length 27|copies 1
AGGTCGGCCAGCACCATCTCGACGATG
>1811506|reference Rhodobacter_sphaeroides_2.4.1_JZ|length 49|copies 1
AGGTCGGCCGGCATCTCGATCCGGCTCTCGGCGATCAGCGCCCGCAGCG
>1811506|reference Rhodobacter_sphaeroides_2.4.1_JZ|length 44|copies 2
AGGTCGGCGCAGAGGCTCGCGTGCCGCCAGGCCTCGGTGCGGGT
>1811506|reference Rhodobacter_sphaeroides_2.4.1_JZ|length 50|copies 1
AGGTCGGGATGAACTGGGTGTGCCCCATCGCGCCCGCCCAGCTGCCGGTC
>1811506|reference Rhodobacter_sphaeroides_2.4.1_JZ|length 34|copies 1
AGGTCGGGGAAGGCATGGCTGCTGCCGAGCAGCG
>1811506|reference Rhodobacter_sphaeroides_2.4.1_JZ|length 53|copies 1
AGGTCGGGGTCGAGGAGCGTGGCACTCGACGAGACCGACCAGACGAGGAAGGG
>1811506|reference Rhodobacter_sphaeroides_2.4.1_JZ|length 37|copies 1
AGGTCGTCGCCGGACTTCAGATCGATGATCTGCACCT
>1811506|reference Rhodobacter_sphaeroides_2.4.1_JZ|length 50|copies 1
AGGTCGTCGGTGACAAACTCGGCCGTCAGCTCGCGGCGCTCGTCGGGGGT
>1811506|reference Rhodobacter_sphaeroides_2.4.1_JZ|length 41|copies 1
AGGTCGTCTATTACTTCACCTCGGCCGTGGCGCTCGGCGCG
>1811506|reference Rhodobacter_sphaeroides_2.4.1_JZ|length 42|copies 1
AGGTCGTGATCGACGAGGAAGCCGGCAAGATCGAGGTGGTGG
>1811506|reference Rhodobacter_sphaeroides_2.4.1_JZ|length 44|copies 1
AGGTCGTGGGCCTGATGTATGTGGTGCTGCTCATCAGCATGATC
>1811506|reference Rhodobacter_sphaeroides_2.4.1_JZ|length 32|copies 1
AGGTCTACAAGGCTTTGGGCCTCGACCCTGCG
>1811506|reference Rhodobacter_sphaeroides_2.4.1_JZ|length 35|copies 1
AGGTCTACATGCAGTTCGCGAGCCTCCAGCCGGTC
>1811506|reference Rhodobacter_sphaeroides_2.4.1_JZ|length 43|copies 1
AGGTCTACATGCAGTTCGCGAGCCTCCAGCCGGTCACGCTCTT
>1811506|reference Rhodobacter_sphaeroides_2.4.1_JZ|length 34|copies 1
AGGTCTACGAGGGACGGCCGAACATCGTCGACCG
>1811506|reference Rhodobacter_sphaeroides_2.4.1_JZ|length 40|copies 1
AGGTCTATGGCGAGGTGGCGGCCGCGGGTCTGAGCGACCG
>1811506|reference Rhodobacter_sphaeroides_2.4.1_JZ|length 46|copies 1
AGGTCTCCTTTGCCGCGGAAGAGGCGGCCGAGATCGGGCTCAAGCT
>1811506|reference Rhodobacter_sphaeroides_2.4.1_JZ|length 50|copies 1
AGGTCTCGTAGGTCGGCGGGATGCGGGACAACTCCGCCTCGGCGCGGCTC
>1811506|reference Rhodobacter_sphaeroides_2.4.1_JZ|length 38|copies 2
AGGTCTGCGCCGAGCGCGCCCGCCTCGCCGAGGCGCCG
>1811506|reference Rhodobacter_sphaeroides_2.4.1_JZ|length 37|copies 1
AGGTCTGGCAGGACATGCTCGAGGCGTGGGAGGCCAA
>1811506|reference Rhodobacter_sphaeroides_2.4.1_JZ|length 42|copies 1
AGGTCTGTCATCTGGGTCCTCCTGTGACGTGCCCGCGCTGGT
>1811506|reference Rhodobacter_sphaeroides_2.4.1_JZ|length 43|copies 1
AGGTCTTCGTCACCACGAAGGTCTGGAACGATGCGCAGGGCTT
>1811506|reference Rhodobacter_sphaeroides_2.4.1_JZ|length 48|copies 1
AGGTCTTCGTCACCACGAAGGTCTGGAACGATGCGCAGGGCTTCGAGT
>1811506|reference Rhodobacter_sphaeroides_2.4.1_JZ|length 49|copies 1
AGGTCTTCGTCGAGCATGAGGGCGACTATTACCGCACGCGGCTCACCCA
>1811506|reference Rhodobacter_sphaeroides_2.4.1_JZ|length 53|copies 1
AGGTCTTGAAATATTCCGCGAAACCGCCGTCCAGCCCGAGGCCGGGAAAGAGG
>1811506|reference Rhodobacter_sphaeroides_2.4.1_JZ|length 44|copies 1
AGGTCTTGTCGAATAGGTTGTCGACCTGCAGCCGGAGCGTGAGG
>1811506|reference Rhodobacter_sphaeroides_2.4.1_JZ|length 20|copies 1
AGGTGAAGAACTCGTCGTCC
>1811506|reference Rhodobacter_sphaeroides_2.4.1_JZ|length 37|copies 1
AGGTGAAGCCCGACAGGAAGTGATACATGGCCTGCGC
>1811506|reference Rhodobacter_sphaeroides_2.4.1_JZ|length 44|copies 1
AGGTGAAGCCCGGGTCGTAGGTGAAAACATCGGCTTCCGCGTAG
>1811506|reference Rhodobacter_sphaeroides_2.4.1_JZ|length 48|copies 1
AGGTGAAGGTGAGCTGGTTCCCGACGTAGCGCTGGTCGCGCCAGCACA
>1811506|reference Rhodobacter_sphaeroides_2.4.1_JZ|length 40|copies 2
AGGTGAAGTCCGTCCGCAGCCTCGTGGCGCGCATCAACGA
>1811506|reference Rhodobacter_sphaeroides_2.4.1_JZ|length 36|copies 1
AGGTGACATAGGCCCGCGCCCGGATGTCCTCGCCGT
>1811506|reference Rhodobacter_sphaeroides_2.4.1_JZ|length 39|copies 1
AGGTGACATGCACGCGCGAGTCGCAGCAGGAGATCACCA
>1811506|reference Rhodobacter_sphaeroides_2.4.1_JZ|length 27|copies 1
AGGTGACCACCGCCACGTAGGCCGCCA
>1811506|reference Rhodobacter_sphaeroides_2.4.1_JZ|length 11|copies 1
AGGTGACCCGC
>1811506|reference Rhodobacter_sphaeroides_2.4.1_JZ|length 39|copies 1
AGGTGACCGAGCTTGCGAGCCACCTGCACGGCCAGCTCG
>1811506|reference Rhodobacter_sphaeroides_2.4.1_JZ|length 37|copies 1
AGGTGACCGAGGCAGGCCTGCGCCCGGTCGAGGCCCG
>1811506|reference Rhodobacter_sphaeroides_2.4.1_JZ|length 41|copies 1
AGGTGACCTTCTGCTGCCGTTCCTCGGTGATGTCCATGGCG
>1811506|reference Rhodobacter_sphaeroides_2.4.1_JZ|length 31|copies 1
AGGTGACGGAGGCCCGCGGCAAGACCGTGGT
>1811506|reference Rhodobacter_sphaeroides_2.4.1_JZ|length 44|copies 1
AGGTGACGGCCGACCTGCAGGAAGCGGTGGCCTGGGCCGGCACC
>1811506|reference Rhodobacter_sphaeroides_2.4.1_JZ|length 41|copies 1
AGGTGACTATCGTCCTCGAAGATCCGATCGCCAAAGATCAG
>1811506|reference Rhodobacter_sphaeroides_2.4.1_JZ|length 42|copies 1
AGGTGAGAACTCCGCACCGCCCGGATCGCGGGCTGCCCCCTC
>1811506|reference Rhodobacter_sphaeroides_2.4.1_JZ|length 39|copies 1
AGGTGAGACCGTCCATCTGCGGCATCTCGAGATCGAGCG
>1811506|reference Rhodobacter_sphaeroides_2.4.1_JZ|length 49|copies 1
AGGTGAGCCGGAAGGCATAGCCCACGTTGCGGAAGATCTCGGCGTTCTG
>1811506|reference Rhodobacter_sphaeroides_2.4.1_JZ|length 41|copies 1
AGGTGAGCTGCGCGCGGTAGCGCTGCTCCCGGTCGCCCACC
>1811506|reference Rhodobacter_sphaeroides_2.4.1_JZ|length 39|copies 1
AGGTGAGCTTCACGCCCTCGATCTCGAACAGCCGCTGGT
>1811506|reference Rhodobacter_sphaeroides_2.4.1_JZ|length 34|copies 1
AGGTGAGGAAAAGAGCCCAGTCCATGTTCATCAT
>1811506|reference Rhodobacter_sphaeroides_2.4.1_JZ|length 50|copies 1
AGGTGATCCCCATCACGATCTGCGACTTGCCCGCGAGGCTCACCTCGGAG
>1811506|reference Rhodobacter_sphaeroides_2.4.1_JZ|length 39|copies 1
AGGTGATCGACGAACTGGCCGCAGCGAAGGGATCCGACG
>1811506|reference Rhodobacter_sphaeroides_2.4.1_JZ|length 39|copies 2
AGGTGATCGATCATGCCGGAATCATGCACGGGCGACGGG
>1811506|reference Rhodobacter_sphaeroides_2.4.1_JZ|length 48|copies 1
AGGTGATCTCCTTCGGCGTGGCCCGGCTGACCGAACTGGCCTCCGAGG
>1811506|reference Rhodobacter_sphaeroides_2.4.1_JZ|length 30|copies 1
AGGTGATCTCGGAAGACCTCGGCATGAAGC
>1811506|reference Rhodobacter_sphaeroides_2.4.1_JZ|length 46|copies 1
AGGTGATGCTCGCCGATCAGGACAGCGACCTTGCGGTGCTGAAGCT
>1811506|reference Rhodobacter_sphaeroides_2.4.1_JZ|length 34|copies 1
AGGTGATGGTCGCGGGCGGACAGCTCCGCCGCTC
>1811506|reference Rhodobacter_sphaeroides_2.4.1_JZ|length 43|copies 1
AGGTGCAACGGACCGTCCGAACCGCGGTAGGGGATGTTGACCT
>1811506|reference Rhodobacter_sphaeroides_2.4.1_JZ|length 36|copies 1
AGGTGCACGATGTTCTCGGCGAGATCATGGTCGCCC
>1811506|reference Rhodobacter_sphaeroides_2.4.1_JZ|length 34|copies 1
AGGTGCAGATCTCGCTCGCGCGCTACGGCTATTA
>1811506|reference Rhodobacter_sphaeroides_2.4.1_JZ|length 50|copies 1
AGGTGCAGCCAGAGGTGGTGCCCGTCAGGATCGGCGGCAAAATCGAGCCC
>1811506|reference Rhodobacter_sphaeroides_2.4.1_JZ|length 39|copies 1
AGGTGCAGGAATTCGTCGATCACTCCTGGTATGCCTATG
>1811506|reference Rhodobacter_sphaeroides_2.4.1_JZ|length 51|copies 1
AGGTGCCCCGAGCCGGAGGGAGCGCTCCTGACCGCAGGAAGGGGCTGGAAG
>1811506|reference Rhodobacter_sphaeroides_2.4.1_JZ|length 45|copies 1
AGGTGCCCCGAGGCGGGCCGCGAGACGCGCCCGATCTCGCCGCGG
>1811506|reference Rhodobacter_sphaeroides_2.4.1_JZ|length 30|copies 1
AGGTGCCCGAGCGCGAGCGCACGACCGACG
>1811506|reference Rhodobacter_sphaeroides_2.4.1_JZ|length 21|copies 1
AGGTGCCGCCCGAGGTCGAGG
>1811506|reference Rhodobacter_sphaeroides_2.4.1_JZ|length 45|copies 1
AGGTGCCGTCGGGGGCGGTGTGGCGGCCCACCTCGGCCATCAGCG
>1811506|reference Rhodobacter_sphaeroides_2.4.1_JZ|length 39|copies 1
AGGTGCCGTTCCTCGAAGGGCCGCAGGTCGATCCCGGCG
>1811506|reference Rhodobacter_sphaeroides_2.4.1_JZ|length 25|copies 1
AGGTGCGCCAGACCTGCATCAGGGC
>1811506|reference Rhodobacter_sphaeroides_2.4.1_JZ|length 30|copies 1
AGGTGCGCTTCGGCCCGATCCTGTCGGGCC
>1811506|reference Rhodobacter_sphaeroides_2.4.1_JZ|length 33|copies 1
AGGTGCGTCTGTTCGGTCTGAACGCGGTCATCG
>1811506|reference Rhodobacter_sphaeroides_2.4.1_JZ|length 41|copies 1
AGGTGCTCGAGGCGCTGGCCGACCGCGACGGCGGCTTCCGC
>1811506|reference Rhodobacter_sphaeroides_2.4.1_JZ|length 48|copies 1
AGGTGCTCTCGATGACGGTGGCCGAGACGACCCGGCTGACCGCGACCT
>1811506|reference Rhodobacter_sphaeroides_2.4.1_JZ|length 41|copies 1
AGGTGCTGACCGCCGACCTGATCTCGCGCCCGATCCTGCAG
>1811506|reference Rhodobacter_sphaeroides_2.4.1_JZ|length 36|copies 1
AGGTGCTGCGGCCCGACACCCGCTCGACCATCGCCC
>1811506|reference Rhodobacter_sphaeroides_2.4.1_JZ|length 44|copies 1
AGGTGCTGCTATCCGTGCGTGCACCTGACGATGCCCGTTTCGGG
>1811506|reference Rhodobacter_sphaeroides_2.4.1_JZ|length 42|copies 1
AGGTGCTGGCGGGGGTCCATCAGCCGACCTCGGGCACCATCG
>1811506|reference Rhodobacter_sphaeroides_2.4.1_JZ|length 44|copies 1
AGGTGGAAAACCTCGTGACCGGCGTCACCAGCGGCTTCAAGAAG
>1811506|reference Rhodobacter_sphaeroides_2.4.1_JZ|length 39|copies 1
AGGTGGAATGGTTCGCGGCCCTCGAGATCTGGATCTACC
>1811506|reference Rhodobacter_sphaeroides_2.4.1_JZ|length 37|copies 1
AGGTGGAGTGGAACCCGGCCCGCGTCGCGGAATACCG
>1811506|reference Rhodobacter_sphaeroides_2.4.1_JZ|length 36|copies 1
AGGTGGATGCCGGCCGGTTCGGCAAGTTCATGGAGG
>1811506|reference Rhodobacter_sphaeroides_2.4.1_JZ|length 40|copies 1
AGGTGGATGTCGATGTCGTCACGGGTCTTGTCGTCGAAGT
>1811506|reference Rhodobacter_sphaeroides_2.4.1_JZ|length 28|copies 11
AGGTGGCACGCCGATCGGATTCTCATCA
>1811506|reference Rhodobacter_sphaeroides_2.4.1_JZ|length 26|copies 1
AGGTGGCCCCGATCGGGCTCGGCGCG
>1811506|reference Rhodobacter_sphaeroides_2.4.1_JZ|length 30|copies 1
AGGTGGCCGAGCACATGTCCCGTTTCATCC
>1811506|reference Rhodobacter_sphaeroides_2.4.1_JZ|length 37|copies 1
AGGTGGCCGCTATGTCCGCCCGCAGGATTTCTACACG
>1811506|reference Rhodobacter_sphaeroides_2.4.1_JZ|length 34|copies 1
AGGTGGCCTCCGGCATCCAGCGCCATGTCGACCG
>1811506|reference Rhodobacter_sphaeroides_2.4.1_JZ|length 27|copies 1
AGGTGGCGAAGTTCGAGAGATAGGCCC
>1811506|reference Rhodobacter_sphaeroides_2.4.1_JZ|length 41|copies 1
AGGTGGCGATCACGACGCGGTCGCCGATCGCGCCCTGGGCC
>1811506|reference Rhodobacter_sphaeroides_2.4.1_JZ|length 40|copies 1
[truncated: 5,502,682 more chars]
