# Supplementary material for: Genome-wide identification of 5-methylcytosine sites in bacterial genomes by high-throughput sequencing of MspJI restriction fragments
Source: PLoS One. 2021 May 11;16(5):e0247541. doi: 10.1371/journal.pone.0247541 (PMC8112702; doi:10.1371/journal.pone.0247541)
Supplement: S1 Dataset — (GZ) [file pone.0247541.s003.gz › Data_set_1/Rho_sphaeroides_CH10_1811507_MF_processed.fasta]

>1811507|reference Rhodobacter_sphaeroides_CH10|length 10|copies 1
AAAAAAAGAA
>1811507|reference Rhodobacter_sphaeroides_CH10|length 28|copies 1
AAAAAGCCTATCCGATCGGCTCGGTCCA
>1811507|reference Rhodobacter_sphaeroides_CH10|length 42|copies 1
AAAAATATTTCCTTCAGTCTCAGAATGTTGACGCTTGAAAAG
>1811507|reference Rhodobacter_sphaeroides_CH10|length 50|copies 1
AAAACGGGCGCCTCGATCCTAGATCCGGCTTCGGAGACAGAAGGACCAAT
>1811507|reference Rhodobacter_sphaeroides_CH10|length 57|copies 3
AAAAGATCAGCTCGACCTCGCGGTCGGTAAATTCCCGGTCCGATCGCGCAAAACTCC
>1811507|reference Rhodobacter_sphaeroides_CH10|length 35|copies 1
AAAAGCCGAGTGCAGCCCTCGTGGAGATTCTCATG
>1811507|reference Rhodobacter_sphaeroides_CH10|length 27|copies 1
AAAAGCCTATCCGATCGGCTCGGTCCA
>1811507|reference Rhodobacter_sphaeroides_CH10|length 46|copies 1
AAAAGCCTATCCGATCGGCTCGGTCCACAAGGGCCGCGTGACCAAC
>1811507|reference Rhodobacter_sphaeroides_CH10|length 41|copies 1
AAAATTCTGCAATGCAGGAAAGAAACGGCTTTCCCAATGTC
>1811507|reference Rhodobacter_sphaeroides_CH10|length 52|copies 1
AAACACACGGTTTTTTCTGGAAGTGCGAGACGCGCTCGGGTTCATTGAACCT
>1811507|reference Rhodobacter_sphaeroides_CH10|length 29|copies 1
AAACCTGACACCACCGGTGCAATCGCACG
>1811507|reference Rhodobacter_sphaeroides_CH10|length 42|copies 1
AAACTCACCGCAATGGACTGCGGGCCCCGCGCATCTAAGCCG
>1811507|reference Rhodobacter_sphaeroides_CH10|length 39|copies 1
AAAGACCGCGGCCGATTTCGGCGTCGACGTGACGCCGCG
>1811507|reference Rhodobacter_sphaeroides_CH10|length 48|copies 1
AAAGAGCTTCACCCGGCTGCCGAACCGCTCGCGGAAGACCTTGAAGGA
>1811507|reference Rhodobacter_sphaeroides_CH10|length 47|copies 1
AAAGATCACGGAGGTGTCGCGCCGCTCCGGGCGGATCAGCGAATAGG
>1811507|reference Rhodobacter_sphaeroides_CH10|length 12|copies 3
AAAGATCTGCAG
>1811507|reference Rhodobacter_sphaeroides_CH10|length 28|copies 5
AAAGCCCTCGCCGATCGGATGGGTCCAG
>1811507|reference Rhodobacter_sphaeroides_CH10|length 49|copies 1
AAAGCCGCCGGTCACGGCATAGGCCTGCACGCCCGAAGGGCCGTGGGCC
>1811507|reference Rhodobacter_sphaeroides_CH10|length 57|copies 1
AAAGGCGCGGCCGGCGGCGGCCGGGATGTCAGGAAAAGCTCCAGCCGGGGCGGCGGG
>1811507|reference Rhodobacter_sphaeroides_CH10|length 45|copies 1
AAAGGCGGGGTCACCATCGACTTCGCCCAGATGGACCGGATCCTC
>1811507|reference Rhodobacter_sphaeroides_CH10|length 47|copies 1
AAAGGGGCCACGCTACACAATCGCCGGCATCCCGTTCCCTCCGAACG
>1811507|reference Rhodobacter_sphaeroides_CH10|length 38|copies 1
AAAGGTTCGGGAGGAATGCATGAATGACGCGATGGACG
>1811507|reference Rhodobacter_sphaeroides_CH10|length 36|copies 1
AAATCCATGCTGGCCAATATCGCAAGCATCGAGATC
>1811507|reference Rhodobacter_sphaeroides_CH10|length 46|copies 1
AAATCGTATCGGTCTCGTGGCCGTTCAGGCCAACCGTCCGGAAACG
>1811507|reference Rhodobacter_sphaeroides_CH10|length 40|copies 1
AAATGGTCGAAGATCACCTGCTCCAGCGCGAAATCCGTCT
>1811507|reference Rhodobacter_sphaeroides_CH10|length 47|copies 1
AAATTCCGTAGCCGTTTGGTCGGGTGCGGCGGAGACAGCGGCCGGGG
>1811507|reference Rhodobacter_sphaeroides_CH10|length 38|copies 1
AACAGAGCATGGCCTCGGATCCGCCGGTCAGCATGGCC
>1811507|reference Rhodobacter_sphaeroides_CH10|length 38|copies 1
AACAGATATTTCAGCCCGTGCCGATCGGTGAAGGTTCG
>1811507|reference Rhodobacter_sphaeroides_CH10|length 36|copies 1
AACAGCACCGGCAGCGAGAAGGCCCCGATGGCCACG
>1811507|reference Rhodobacter_sphaeroides_CH10|length 20|copies 1
AACAGCTTGCCGCCGAGGCG
>1811507|reference Rhodobacter_sphaeroides_CH10|length 42|copies 1
AACAGGACCGACATGGCGGCGAAGATCGCCCGCCCCTGCCGC
>1811507|reference Rhodobacter_sphaeroides_CH10|length 39|copies 1
AACAGGTCGGCATCGACCGCACCATGATCGAGATGGACG
>1811507|reference Rhodobacter_sphaeroides_CH10|length 38|copies 1
AACATCAAGAACACCTACCTCCAGCACGCCCACACCGG
>1811507|reference Rhodobacter_sphaeroides_CH10|length 28|copies 1
AACATCAGTGTCAGGCTCTCCCAGAAGG
>1811507|reference Rhodobacter_sphaeroides_CH10|length 48|copies 1
AACCAGCTTCAGCGGGTCTTTCTTCTGCGCACCTGCTCGGATGCCACC
>1811507|reference Rhodobacter_sphaeroides_CH10|length 43|copies 1
AACCCCGCCGGGAGAGACCGATGATCGTCTGCCACTGCATGGG
>1811507|reference Rhodobacter_sphaeroides_CH10|length 42|copies 1
AACCCCGCGGCAAGGCCGATCATCGGAAGGTTCGCAAGCATC
>1811507|reference Rhodobacter_sphaeroides_CH10|length 47|copies 1
AACCCGATCTATTCGCTGCTCATCGCCCATACGAACGATTTTCTGGG
>1811507|reference Rhodobacter_sphaeroides_CH10|length 27|copies 1
AACCCGGCCCGTCGACTTCCGCTGTGG
>1811507|reference Rhodobacter_sphaeroides_CH10|length 17|copies 1
AACCGAGGCTTCCGTCG
>1811507|reference Rhodobacter_sphaeroides_CH10|length 45|copies 63
AACCGAGGCTTCCGTCGTCGTCATCCTCCGATCGAGCACCTTCGA
>1811507|reference Rhodobacter_sphaeroides_CH10|length 40|copies 1
AACCGCCTTTCCGACTGGTTCTTCGTCGCCGGCCGGATCG
>1811507|reference Rhodobacter_sphaeroides_CH10|length 39|copies 1
AACCGTCGCCCGGTAGTCCGCCGGCTGCGCGGCGAAGAG
>1811507|reference Rhodobacter_sphaeroides_CH10|length 43|copies 1
AACCTCAACTATGTCACCAAGGCGGAGATCGATCAGGACCTCT
>1811507|reference Rhodobacter_sphaeroides_CH10|length 48|copies 1
AACCTCGCGCAAGGTGGCCGATTTCATCGGGACGATGAACTTCCTGCC
>1811507|reference Rhodobacter_sphaeroides_CH10|length 36|copies 1
AACCTGCCGATGATGGACCTGTCCTCGACCGAGATC
>1811507|reference Rhodobacter_sphaeroides_CH10|length 32|copies 1
AACGAAAGCCGCCTGCGCGTCTCGGGCCGACG
>1811507|reference Rhodobacter_sphaeroides_CH10|length 37|copies 1
AACGACATCTTCCGCCGCCGCCACGAGATCGAGCGCG
>1811507|reference Rhodobacter_sphaeroides_CH10|length 39|copies 1
AACGACGGCACGCATTGAGAGCCCTCGGCAAGCCGGTAG
>1811507|reference Rhodobacter_sphaeroides_CH10|length 40|copies 1
AACGACTATCTGCGCACCGGCGGCATGATCCTCTTCGACA
>1811507|reference Rhodobacter_sphaeroides_CH10|length 41|copies 1
AACGATAAAGTCCACGAAAAAGGGGCGCCGAAGCGATCCGG
>1811507|reference Rhodobacter_sphaeroides_CH10|length 45|copies 1
AACGCACTCGTGCGGCGCCCGAAAAACCTCAGATTGAGCCGTGCG
>1811507|reference Rhodobacter_sphaeroides_CH10|length 50|copies 1
AACGCGAGCCTGCAGGTGAGCTTCCTTCTCGGCGCCCCGGACTGACACCG
>1811507|reference Rhodobacter_sphaeroides_CH10|length 44|copies 1
AACGCTTTGTGCGGTATTGATTTCAGCTTATTACAAAGATGGGC
>1811507|reference Rhodobacter_sphaeroides_CH10|length 44|copies 1
AACGGAGGCAGTCATGCTCAGGAGAACCGCACAGACCACCATCC
>1811507|reference Rhodobacter_sphaeroides_CH10|length 39|copies 1
AACGGCACCCAGCAGGGCATCGCGGTTTATGGCGCGGGC
>1811507|reference Rhodobacter_sphaeroides_CH10|length 44|copies 1
AACGGCAGGCGCCAGAGCGGCAGGTGCGGAAGGTCTGCGGGCAG
>1811507|reference Rhodobacter_sphaeroides_CH10|length 43|copies 1
AACGGCTCGGTCTGCAGGCCCGCGAGGGTGAGGTCCGCGCCCA
>1811507|reference Rhodobacter_sphaeroides_CH10|length 48|copies 1
AACGTGATCCTGATCATGACCTCGAACGCAGGCGCGGCCGAGCTGGCC
>1811507|reference Rhodobacter_sphaeroides_CH10|length 45|copies 1
AACGTGCTGATCTCGAAGGAGGGCGACGTGTCGATCAATGTCTTC
>1811507|reference Rhodobacter_sphaeroides_CH10|length 38|copies 1
AACTACTCGATCTCGAACACCGCCGAATATGGCGAATA
>1811507|reference Rhodobacter_sphaeroides_CH10|length 40|copies 1
AACTGCGCGCGCCCGCCGATGCGCGGGACGCCAAGGAGCT
>1811507|reference Rhodobacter_sphaeroides_CH10|length 36|copies 1
AACTGCTCTACCGCTGAGCTACGCCGGAACACGAGG
>1811507|reference Rhodobacter_sphaeroides_CH10|length 36|copies 1
AACTGGCCGGCCCCGAGGGCGAGGTCTGGACCGTCG
>1811507|reference Rhodobacter_sphaeroides_CH10|length 38|copies 1
AACTGTCGGCAGTCCCGTTCCCGAGACAGGTTCGCAGA
>1811507|reference Rhodobacter_sphaeroides_CH10|length 42|copies 1
AACTTCTCGATCACATAATCGGGGCTCGAGAGCGAGGGATCG
>1811507|reference Rhodobacter_sphaeroides_CH10|length 51|copies 1
AAGAAGCGCAGGATCCGTCCCGCTTCGGCAACCCCGAGTTCCGTCCCGGCT
>1811507|reference Rhodobacter_sphaeroides_CH10|length 9|copies 1
AAGAAGGGC
>1811507|reference Rhodobacter_sphaeroides_CH10|length 34|copies 1
AAGACCGGTCGGTGATCCTGATGTCGGTGCAGGC
>1811507|reference Rhodobacter_sphaeroides_CH10|length 13|copies 1
AAGACCTTGGCAG
>1811507|reference Rhodobacter_sphaeroides_CH10|length 54|copies 1
AAGACGAAATTGAGGAATGCCACGAGGGCGTTCAGGATATCCATCTCTCAACCC
>1811507|reference Rhodobacter_sphaeroides_CH10|length 43|copies 1
AAGACGAGGAGCAGAAGGATATTGTCCGACAGGACGATCCCCA
>1811507|reference Rhodobacter_sphaeroides_CH10|length 40|copies 2
AAGAGCGGCTGGAGCTCGTCCTGCCGCTGGTCAAGAAGTA
>1811507|reference Rhodobacter_sphaeroides_CH10|length 33|copies 1
AAGAGCTCCGTCACCTCGAGCGACGGCGATCAG
>1811507|reference Rhodobacter_sphaeroides_CH10|length 40|copies 1
AAGAGGAGCATCCCCTGGAAGGCCTGGATCGAGGCCGCGG
>1811507|reference Rhodobacter_sphaeroides_CH10|length 46|copies 1
AAGAGGCGGCCATCCCGTCGAACGTCCCGCGCCCTGAGGTGCGGCG
>1811507|reference Rhodobacter_sphaeroides_CH10|length 45|copies 1
AAGAGGGCAGGGGTCGACAAAAGATGCGTCCGGGTCGACGGCGCA
>1811507|reference Rhodobacter_sphaeroides_CH10|length 50|copies 1
AAGATTGTGCGTTTCGCGGATAAGGAGGCGCATCAGGTCTTTCTTGAGCC
>1811507|reference Rhodobacter_sphaeroides_CH10|length 29|copies 1
AAGCACCTTGGCCACCGGCGAGAGGCAGT
>1811507|reference Rhodobacter_sphaeroides_CH10|length 42|copies 1
AAGCAGAAGCTCTCCGATCTCGTCACGGCCGCGAAGGCGTGG
>1811507|reference Rhodobacter_sphaeroides_CH10|length 46|copies 1
AAGCAGATCATGGCGATGGCGGCCAAGGCCGGGATCTCGACCGATG
>1811507|reference Rhodobacter_sphaeroides_CH10|length 45|copies 1
AAGCAGGTGAGACGTGGAGCATCAAGGCCAGCCCCAGAAGAGCGG
>1811507|reference Rhodobacter_sphaeroides_CH10|length 28|copies 9
AAGCCATGTCCCGATCGGCCGGTCGGCG
>1811507|reference Rhodobacter_sphaeroides_CH10|length 29|copies 1
AAGCCATGTCCCGATCGGCCGGTCGGCGC
>1811507|reference Rhodobacter_sphaeroides_CH10|length 43|copies 1
AAGCCCGCCACGCAGCCGAGGAAGGCCGTGAGCAGGCTGATCC
>1811507|reference Rhodobacter_sphaeroides_CH10|length 48|copies 1
AAGCCCGCCCCCGCGCCGCGCCGCGGCCACGGTGGCCGCGACCAACTG
>1811507|reference Rhodobacter_sphaeroides_CH10|length 43|copies 1
AAGCCCGTGGGTCTCGACGGCTATCCGATCGTGAACACCTACG
>1811507|reference Rhodobacter_sphaeroides_CH10|length 35|copies 1
AAGCCGAATGCGAGGCGGTGTCCTGAGAGGTTCCC
>1811507|reference Rhodobacter_sphaeroides_CH10|length 29|copies 1
AAGCCGCCAGCAGCCGCTGCCGCGCGCGG
>1811507|reference Rhodobacter_sphaeroides_CH10|length 46|copies 1
AAGCCGCCCGCAGGCAGGTCGATCAGGCCCACCGCTTCGGGCAGGG
>1811507|reference Rhodobacter_sphaeroides_CH10|length 37|copies 1
AAGCCTCCGCGGACGCGGCTTGGGGCGCGGCAGGCTC
>1811507|reference Rhodobacter_sphaeroides_CH10|length 41|copies 1
AAGCCTTTTCTTGCGGAGCAGCGCGCGGAGGGTTCAGGCAG
>1811507|reference Rhodobacter_sphaeroides_CH10|length 38|copies 1
AAGCGAACCGGCGGCCTGAGCCGGGGCCCGAAAACGCC
>1811507|reference Rhodobacter_sphaeroides_CH10|length 42|copies 1
AAGCGCACATCTTTCCGAACCAGACCGTGCTGCAGAACATCG
>1811507|reference Rhodobacter_sphaeroides_CH10|length 25|copies 1
AAGCGCACCGTGGCCACCCTGATGG
>1811507|reference Rhodobacter_sphaeroides_CH10|length 17|copies 1
AAGCGCCGCGTCGAGCG
>1811507|reference Rhodobacter_sphaeroides_CH10|length 34|copies 1
AAGCGCCGCTCGAGCAGCGGCAGCCGCTCGTTCG
>1811507|reference Rhodobacter_sphaeroides_CH10|length 30|copies 1
AAGCGCGAGGCTCGCCACCGGCAGCATCCG
>1811507|reference Rhodobacter_sphaeroides_CH10|length 45|copies 1
AAGCGCGCCCGGTCCGTCTCGATCTGGGCAGGTGCGCTCTCGGTC
>1811507|reference Rhodobacter_sphaeroides_CH10|length 44|copies 2
AAGCGCTAAATTCGAGCCAGGTGTCGCTGTTCGGCGAAGCAGGG
>1811507|reference Rhodobacter_sphaeroides_CH10|length 28|copies 1
AAGCGTGCCGCCGGCAGGCCCACCGCCA
>1811507|reference Rhodobacter_sphaeroides_CH10|length 49|copies 1
AAGCTCATGACCTTCTGGCGGGTGACGCTGCCGCTCGCCATGCCCGGGG
>1811507|reference Rhodobacter_sphaeroides_CH10|length 45|copies 1
AAGCTCGGTCACCTCGACGCCCGCCTCGGCCGCCTCGCCCTTGAA
>1811507|reference Rhodobacter_sphaeroides_CH10|length 47|copies 1
AAGCTCGTGCGCGAGAAGGCCAAGGCGCTGAAGATCGATGCCGACAT
>1811507|reference Rhodobacter_sphaeroides_CH10|length 50|copies 1
AAGCTCTCCGGGCGCTTCGCTTTGGAGCCTCCCCTTGATCCGCAAACTCT
>1811507|reference Rhodobacter_sphaeroides_CH10|length 47|copies 1
AAGCTGAACGAAACCCGGATCGCCGAGAAACCCTCGCTCGACGACAT
>1811507|reference Rhodobacter_sphaeroides_CH10|length 34|copies 1
AAGCTGATCGCCGCCTATGCCGATCAGCGCAAGG
>1811507|reference Rhodobacter_sphaeroides_CH10|length 34|copies 1
AAGCTGATGAAGGAGAGCCTGATGCTGGTGACGG
>1811507|reference Rhodobacter_sphaeroides_CH10|length 33|copies 1
AAGCTGCCGCTGCCTCCGGGCACGCTGCCCACG
>1811507|reference Rhodobacter_sphaeroides_CH10|length 46|copies 1
AAGGAATCGCCCTTAAGCCTTGGTGAAACCGATCGAGGGAGAAGCC
>1811507|reference Rhodobacter_sphaeroides_CH10|length 46|copies 1
AAGGACACCGACGTGCTGGCGCTGTTCCGCATCACACCGCAGGAGG
>1811507|reference Rhodobacter_sphaeroides_CH10|length 44|copies 2
AAGGACCTGAACTTCGTCCGCGATGACGGCAGGACGCTGACCCC
>1811507|reference Rhodobacter_sphaeroides_CH10|length 46|copies 1
AAGGACGACAACAGCAAGATCGTTCTCACCGACGCGAACGGCGATG
>1811507|reference Rhodobacter_sphaeroides_CH10|length 45|copies 1
AAGGACGTCACCCGCATCGTAGACCTCCCGATCGCCGCAGTCCCG
>1811507|reference Rhodobacter_sphaeroides_CH10|length 42|copies 1
AAGGAGACGCGCTTCCCCGTCAGCCCCGGCCGCGCCCGAACG
>1811507|reference Rhodobacter_sphaeroides_CH10|length 37|copies 1
AAGGCCGCGATGTCGGTGTTCTTGCGGTGCAGGATCG
>1811507|reference Rhodobacter_sphaeroides_CH10|length 39|copies 1
AAGGCGCCGATCTCGACCTCGGCCACATGATCGCGCAGG
>1811507|reference Rhodobacter_sphaeroides_CH10|length 43|copies 1
AAGGCGTAATCGACGCCGCCCGCCGTCAGGTCGCGCACCGCCG
>1811507|reference Rhodobacter_sphaeroides_CH10|length 39|copies 1
AAGGCTTCCCCGTGGGCTTCCAGCGACAGTCGAAGGAGG
>1811507|reference Rhodobacter_sphaeroides_CH10|length 50|copies 1
AAGGGCACCGAGATGGAAGGCGTCGAGGGCGCCCAGAAATGGACCTCGCC
>1811507|reference Rhodobacter_sphaeroides_CH10|length 16|copies 1
AAGGGCACGTTCCTCG
>1811507|reference Rhodobacter_sphaeroides_CH10|length 45|copies 1
AAGGGGCGCAGGGGGCGCTCCTCGACATCGACTTCGGCACCTATC
>1811507|reference Rhodobacter_sphaeroides_CH10|length 55|copies 1
AAGGGTGGCCACGATCGGCACGGCGCCGAAGTCCGACGGGTTGGCCATCGCCGGG
>1811507|reference Rhodobacter_sphaeroides_CH10|length 52|copies 1
AAGGTCATGTCGGTGACCGACCCGGGATGGCTGCCGTAGTCCTTTTCCGAGA
>1811507|reference Rhodobacter_sphaeroides_CH10|length 43|copies 1
AAGGTCGCGCTCCTCTCCTTCTCGCGCTGGTGCCTCGTGGTGG
>1811507|reference Rhodobacter_sphaeroides_CH10|length 42|copies 1
AAGGTCGGGGATTACGGCCTCGGCGGCACGGCGCGCCCGATC
>1811507|reference Rhodobacter_sphaeroides_CH10|length 44|copies 1
AAGGTCTGAATTCGCGCCCCTGCGGCCGAACGCCGGTTGACGGG
>1811507|reference Rhodobacter_sphaeroides_CH10|length 42|copies 1
AAGGTGTCGAAGCCGCTCAGATGATGCCGAGATTGCGTGCCG
>1811507|reference Rhodobacter_sphaeroides_CH10|length 44|copies 2
AAGTAGCTTCACGAGACAGGCAAGCCTGTCTGCCAGAAGCATCC
>1811507|reference Rhodobacter_sphaeroides_CH10|length 12|copies 3
AAGTCCTGGCAG
>1811507|reference Rhodobacter_sphaeroides_CH10|length 43|copies 1
AAGTCGAGCACCAGCGAAACTCGCGAGATGGTCAATTTCGAGG
>1811507|reference Rhodobacter_sphaeroides_CH10|length 47|copies 1
AAGTCGCCTGGCGGATGGTGATCGAGCTGGTTTCCGGCATGCTGCTG
>1811507|reference Rhodobacter_sphaeroides_CH10|length 44|copies 1
AAGTCGGATCGAACGTGGCCCAGTCGCGCTTCGTGCCGGTGTCG
>1811507|reference Rhodobacter_sphaeroides_CH10|length 12|copies 1
AAGTCTGGCCAG
>1811507|reference Rhodobacter_sphaeroides_CH10|length 42|copies 1
AAGTGAGCGCCGCCCACGGTCTGACCGCGAAAGAACCGGCCG
>1811507|reference Rhodobacter_sphaeroides_CH10|length 37|copies 1
AAGTGATAACATAACAGGACCAAGAAGAGGATGGAAG
>1811507|reference Rhodobacter_sphaeroides_CH10|length 46|copies 1
AAGTGGAAAGCGCGACCGACAGCGCAGCCGTGGTCGTCATAAGACG
>1811507|reference Rhodobacter_sphaeroides_CH10|length 44|copies 1
AAGTTCAGGTCGGGCTGGTGCGAATAGAAGCGGTGCCAGTAATA
>1811507|reference Rhodobacter_sphaeroides_CH10|length 45|copies 1
AAGTTCCCGCCATGCCTCGATACTATATTCCTTGATGACGCTATC
>1811507|reference Rhodobacter_sphaeroides_CH10|length 44|copies 1
AATAGCTCACGACGGTCGATCTCGGGCCGCCGCCCTTTCCGCCG
>1811507|reference Rhodobacter_sphaeroides_CH10|length 46|copies 1
AATAGCTGCGGCCGATCTCGCGCCCGCTGGCGAAGGTCAGGAAGCG
>1811507|reference Rhodobacter_sphaeroides_CH10|length 43|copies 1
AATAGGAGTACTTCCCGGCATAGCTCGCCCCGATGATCGAGGC
>1811507|reference Rhodobacter_sphaeroides_CH10|length 36|copies 1
AATATAGTTCACACCGTGGGAATTCGGCGAGATTCC
>1811507|reference Rhodobacter_sphaeroides_CH10|length 39|copies 1
AATATGTCGACATCACCGTCACCACCGAAGAAGGGGAGA
>1811507|reference Rhodobacter_sphaeroides_CH10|length 32|copies 1
AATATGTGATGACCGCGCGGGCCAAGGGACTG
>1811507|reference Rhodobacter_sphaeroides_CH10|length 43|copies 2
AATCATTGAGCTTGGAGAAGCGGCATGAAGAACAAAGGCCTTC
>1811507|reference Rhodobacter_sphaeroides_CH10|length 51|copies 1
AATCCAAGTGGCAGCCGCTTGGAATCGCGGCGCACATGGTTTAAAGGCGGG
>1811507|reference Rhodobacter_sphaeroides_CH10|length 32|copies 1
AATCCACCTCGGTCACGAGGATCGCGGCCACG
>1811507|reference Rhodobacter_sphaeroides_CH10|length 35|copies 1
AATCCCTTCGTCCTCGAGGCGCTGAAGACCAGTTT
>1811507|reference Rhodobacter_sphaeroides_CH10|length 28|copies 1
AATCGACCGTGCCGATCGGCACCAACCG
>1811507|reference Rhodobacter_sphaeroides_CH10|length 32|copies 1
AATCGCATTGAGGCGGATTGTGTTGGCGGGCC
>1811507|reference Rhodobacter_sphaeroides_CH10|length 30|copies 1
AATCGCCGAGCGCCGCGGATCCGGCAGAGG
>1811507|reference Rhodobacter_sphaeroides_CH10|length 41|copies 1
AATCGCGCACCGTCACCTCGGCGTCGATCGTCTGCAGGCCG
>1811507|reference Rhodobacter_sphaeroides_CH10|length 44|copies 1
AATCGCTTTGCTGCAATCGTCGCAAGGCATGGGAAGAAGAAGCG
>1811507|reference Rhodobacter_sphaeroides_CH10|length 31|copies 1
AATCGGAGGCGGCCATGCGACTTTTCGGTCT
>1811507|reference Rhodobacter_sphaeroides_CH10|length 44|copies 1
AATCGGCGCCGGAAACCTTGATCGGATGCACCGGCATTTGAAGG
>1811507|reference Rhodobacter_sphaeroides_CH10|length 39|copies 1
AATGCCCCTCGTGCAGCGCGCCCATGGTGGGAACGACCC
>1811507|reference Rhodobacter_sphaeroides_CH10|length 31|copies 1
AATGCCGCCATCACCATGGTGCGTCCGGTGG
>1811507|reference Rhodobacter_sphaeroides_CH10|length 39|copies 1
AATGCGCGGCCCCGCGCGCCACCGCCGCCGCTGCCGCCG
>1811507|reference Rhodobacter_sphaeroides_CH10|length 53|copies 1
AATGCGTTCCGTCGGCCGCTTCTCGGCCTCCGGGGCCGGGATCGGGATGCGGA
>1811507|reference Rhodobacter_sphaeroides_CH10|length 39|copies 1
AATGGCCCGACGACAGCGACACCTCGCGCTCGGTCGAGG
>1811507|reference Rhodobacter_sphaeroides_CH10|length 50|copies 1
AATGGCTACAAGCCGGGTTTCGCCGCCGAGCTCATGCTCAAGGACCTGCG
>1811507|reference Rhodobacter_sphaeroides_CH10|length 40|copies 1
AATGGGCTATGTCTGCGGCGGCGAGCGAGTTCGAGAGGCT
>1811507|reference Rhodobacter_sphaeroides_CH10|length 47|copies 1
AATGGGTCGATGTGGATCAGAACGGCGATCTCGACCCGCAGGCGGTG
>1811507|reference Rhodobacter_sphaeroides_CH10|length 8|copies 1
AATGTGAA
>1811507|reference Rhodobacter_sphaeroides_CH10|length 40|copies 1
AATGTTCATCGGATCTCCCGGTCGAGCGGCAGTTCGAGGC
>1811507|reference Rhodobacter_sphaeroides_CH10|length 40|copies 1
AATTCCATCCCGCATTTCGAGCGCTGGATCGACTGGAGAG
>1811507|reference Rhodobacter_sphaeroides_CH10|length 39|copies 1
AATTCTCCGAGGAGCGCGCGAGCCTCTGGAAGATCACCT
>1811507|reference Rhodobacter_sphaeroides_CH10|length 27|copies 1
AATTGCGCGAAGGCCACGGTTCGGGTA
>1811507|reference Rhodobacter_sphaeroides_CH10|length 57|copies 1
AATTTGGATCACATTCCCCCGCCATCACTGAAGTCCTATGCGGATGGCGAGACGGCC
>1811507|reference Rhodobacter_sphaeroides_CH10|length 45|copies 1
ACAACATGAAGACGGCGGTGGAGGCGGTCTTCACGGGCAAGGAGC
>1811507|reference Rhodobacter_sphaeroides_CH10|length 56|copies 1
ACAACCCGGGCTACCAGAACATCCTCAAGCGCCTGAAGCCCTCGACCCGGCAGCGG
>1811507|reference Rhodobacter_sphaeroides_CH10|length 62|copies 1
ACAAGCGGCTCAGTTCTCCGTCAGCAGGGGCGGACAGCAGACCCTCCCGCGCGCAGGGAACC
>1811507|reference Rhodobacter_sphaeroides_CH10|length 44|copies 1
ACAAGCTGATGGAGACGCTGAAGGAGCGCTTGGCCGAGCAGAAG
>1811507|reference Rhodobacter_sphaeroides_CH10|length 37|copies 1
ACAAGGACGACATCGACATGCTGGGCATCCTCAAGGT
>1811507|reference Rhodobacter_sphaeroides_CH10|length 47|copies 1
ACAAGGGCGAGCTCTTCTACCGCGGCTACCCGATCGAGCAGCTGGCC
>1811507|reference Rhodobacter_sphaeroides_CH10|length 41|copies 1
ACAATCACAAATGGAAGATCGATCCGATCGTCCGCTCGCTG
>1811507|reference Rhodobacter_sphaeroides_CH10|length 35|copies 1
ACACACTCACGGTGCAGGACCTGACGCCCACCACG
>1811507|reference Rhodobacter_sphaeroides_CH10|length 43|copies 1
ACACCTCCTGCGCCGTCAGCTCGGTCCTGCGCTCGCAGGCCTG
>1811507|reference Rhodobacter_sphaeroides_CH10|length 31|copies 1
ACACCTTTCCCGCTTCGGGTCCGAACAGAGG
>1811507|reference Rhodobacter_sphaeroides_CH10|length 32|copies 1
ACACGCCGTCGATCTCGAACATGATCCGGCCC
>1811507|reference Rhodobacter_sphaeroides_CH10|length 46|copies 1
ACACGGAACTCGTCGAGCTGATGGAGCTGAACGCCGACGGCAAGGT
>1811507|reference Rhodobacter_sphaeroides_CH10|length 42|copies 1
ACACGGGCCGGCGGCCGCAGGAGGCGCATCGGCCAGCGGGAC
>1811507|reference Rhodobacter_sphaeroides_CH10|length 48|copies 1
ACACGGTCGCGATCCCGAGGTCGAGCGCCTTGCTCGGACTGTCGAGCG
>1811507|reference Rhodobacter_sphaeroides_CH10|length 48|copies 1
ACACGTCCCGGCCCTTCCAGCTCACCGCGTGGCGCAGCGGATCCATCC
>1811507|reference Rhodobacter_sphaeroides_CH10|length 33|copies 1
ACACTAAGATGGAGATGCGCGGCGGATTCGAGG
>1811507|reference Rhodobacter_sphaeroides_CH10|length 41|copies 1
ACACTCTTCTCCTGCGAGCCGGAGTTCGCCGATCCGCATGG
>1811507|reference Rhodobacter_sphaeroides_CH10|length 46|copies 1
ACACTGGTCGCGATCTATTTCCTGCTGACGCGGGTGGCTCTGCCCC
>1811507|reference Rhodobacter_sphaeroides_CH10|length 54|copies 1
ACAGCAAAAACAACAAGAACAAGGACAGGGGTGCCGCATGAGGGGCGCGAAGGG
>1811507|reference Rhodobacter_sphaeroides_CH10|length 35|copies 1
ACAGCACCGGCAGCGAGAAGGCCCCGATGGCCACG
>1811507|reference Rhodobacter_sphaeroides_CH10|length 38|copies 1
ACAGCCCCGAGACCGGCACCACGCTGGGCCTGTCGCTC
>1811507|reference Rhodobacter_sphaeroides_CH10|length 34|copies 1
ACAGCCGCAAGATGCGCCAGCTCGCCATGATCGC
>1811507|reference Rhodobacter_sphaeroides_CH10|length 54|copies 1
ACAGCCGGGCGTGCTGGAAAGCGCGGTGGTGGGGCTGCCCCTTCCCGATCTGGG
>1811507|reference Rhodobacter_sphaeroides_CH10|length 38|copies 1
ACAGCCTTGTCCCCTGACACGCTCCGGGACTCTGAAGG
>1811507|reference Rhodobacter_sphaeroides_CH10|length 45|copies 1
ACAGCGGTCGCGCGCCGGTCTCGGCCTCCATCCGGTCGCAGAAGG
>1811507|reference Rhodobacter_sphaeroides_CH10|length 48|copies 1
ACAGCTCGAAACCGGTGCCGGTGGCGCTTCTCGTGCCGGCGGGCTCGG
>1811507|reference Rhodobacter_sphaeroides_CH10|length 35|copies 1
ACAGGCCCCTGCCCTCGCCTCGGATACTCGCAAGG
>1811507|reference Rhodobacter_sphaeroides_CH10|length 57|copies 2
ACAGGCTCTTCCGCCTTGGGCGATCGGAGCGCAAACCGAGGGTCGGGCGCCAGACCG
>1811507|reference Rhodobacter_sphaeroides_CH10|length 31|copies 1
ACATAAGGATCGGCGTCCGACACGATCGAGG
>1811507|reference Rhodobacter_sphaeroides_CH10|length 39|copies 1
ACATAGATGTAGCCCTGACCGTCCACCTGCACCTGATCG
>1811507|reference Rhodobacter_sphaeroides_CH10|length 41|copies 1
ACATAGCCCGAGACCTTCTTCGACATCGGCATGAAGACCGT
>1811507|reference Rhodobacter_sphaeroides_CH10|length 37|copies 1
ACATCAACATCGTGCAGGAGGCGGCCGACGGCTACTG
>1811507|reference Rhodobacter_sphaeroides_CH10|length 37|copies 1
ACATCAACTACGCCTGGCGCGCGGTAAAGAAGAACGG
>1811507|reference Rhodobacter_sphaeroides_CH10|length 34|copies 1
ACATCACCGTGGCCTCCGAGGTGATGGCGATCCT
>1811507|reference Rhodobacter_sphaeroides_CH10|length 42|copies 1
ACATCAGCACGTCCTTCGTCCGCCGGCCCGGCACGAAGGCCA
>1811507|reference Rhodobacter_sphaeroides_CH10|length 40|copies 1
ACATCATCTCGCGCCGTCGCTCCTGCCGCGCGGCGAGCCG
>1811507|reference Rhodobacter_sphaeroides_CH10|length 40|copies 1
ACATCCATGCCGAGGTGCAGACCCATGCCCGAGAGCACTT
>1811507|reference Rhodobacter_sphaeroides_CH10|length 41|copies 1
ACATCGAGCTCGGCCGCTCCGTCCAGCTCGGCCAGCTGGTC
>1811507|reference Rhodobacter_sphaeroides_CH10|length 40|copies 1
ACATCTATAGCGCCGTGATGTATCAAGATGTCTATGGGCG
>1811507|reference Rhodobacter_sphaeroides_CH10|length 46|copies 1
ACATCTGGCCCACCAACGCCGAGATCGCCGAGCTGGTCGAGAAGAC
>1811507|reference Rhodobacter_sphaeroides_CH10|length 44|copies 1
ACATGAAAAAGGGCATCCACCCCGACTACCACATGATCGACGTC
>1811507|reference Rhodobacter_sphaeroides_CH10|length 44|copies 1
ACATGAGCAGCCTCAACGCCAAACTGCGCCAGCAGTCGACGCAA
>1811507|reference Rhodobacter_sphaeroides_CH10|length 38|copies 1
ACATGCACGGCGGCCAGCAGATGAACGCCGGCCGCAAG
>1811507|reference Rhodobacter_sphaeroides_CH10|length 39|copies 1
ACATGCAGGATCGCCAGAATGCCCGGCTGATGGGCACCG
>1811507|reference Rhodobacter_sphaeroides_CH10|length 39|copies 1
ACATGGTCGATGCCCAGCACATACATGGCCAGCCGCTCG
>1811507|reference Rhodobacter_sphaeroides_CH10|length 48|copies 1
ACATGTACAGCACCGCGGGCGTCCGCGAGATCCCGAAGACGCTCCGCG
>1811507|reference Rhodobacter_sphaeroides_CH10|length 36|copies 1
ACATGTTCTCCTTGTAGGCCTCCCAGTGGCCCGAGG
>1811507|reference Rhodobacter_sphaeroides_CH10|length 48|copies 1
ACATTAACTGCGGCGGTGCGGCCAATCCGGCACTTCTGTTGCAGGGAA
>1811507|reference Rhodobacter_sphaeroides_CH10|length 34|copies 1
ACCAAGATGACGGCGCGGCGGTCCTGCGATCCGC
>1811507|reference Rhodobacter_sphaeroides_CH10|length 48|copies 1
ACCACAATCCCAAACTGGCCTCTCTCCTTTGAGAACCGCATTGCGATT
>1811507|reference Rhodobacter_sphaeroides_CH10|length 46|copies 1
ACCACATACAGGCGCAGGACCTGGCCCGGGACCTTGGCCGCATGGG
>1811507|reference Rhodobacter_sphaeroides_CH10|length 42|copies 1
ACCACATGGAGATAGTGGCCCACGCCCGCGGGCTCCACATTC
>1811507|reference Rhodobacter_sphaeroides_CH10|length 39|copies 1
ACCACCGCCCGCGGCACCAGCACGGCGTGGATGTGGTAG
>1811507|reference Rhodobacter_sphaeroides_CH10|length 41|copies 2
ACCACGACGACGTGCAGGAAGCCTGGAACCGGATCACGAAG
>1811507|reference Rhodobacter_sphaeroides_CH10|length 41|copies 1
ACCACGCCCACCGTCTGGCCCTCGAGCCGGATGAAGCCGGT
>1811507|reference Rhodobacter_sphaeroides_CH10|length 45|copies 1
ACCACGGACAGATGGTGGCGGATTTCCCGGTCGAGGAGCTGCCCG
>1811507|reference Rhodobacter_sphaeroides_CH10|length 40|copies 1
ACCAGACAAAACAGGATCAGCAGCGCGACGGCCAGAACCA
>1811507|reference Rhodobacter_sphaeroides_CH10|length 42|copies 1
ACCAGAGCCCGAGCAGCAGGAAGGCCGGGACGGGAATGATGC
>1811507|reference Rhodobacter_sphaeroides_CH10|length 45|copies 1
ACCAGATCGCCGCCCTGATTGACCTCCGCCACCAGCCGGTCGGCC
>1811507|reference Rhodobacter_sphaeroides_CH10|length 43|copies 1
ACCAGCCGCAATCGACCATATGGCCCGGGCCGCCGCCCGGCCG
>1811507|reference Rhodobacter_sphaeroides_CH10|length 42|copies 1
ACCAGCGCCTCGACCGTCTCGTCGTTCAGGATGATCCCGTCG
>1811507|reference Rhodobacter_sphaeroides_CH10|length 29|copies 1
ACCAGCTCGAGCACCAGAGCGGCCTCGCA
>1811507|reference Rhodobacter_sphaeroides_CH10|length 28|copies 1
ACCAGCTGGACCGGCTGGCCTTCGCCCA
>1811507|reference Rhodobacter_sphaeroides_CH10|length 47|copies 1
ACCAGGGCCGAGCGCAGGCTGGAGGAGACCCGGGCCGAACAGGCCCG
>1811507|reference Rhodobacter_sphaeroides_CH10|length 43|copies 1
ACCATCAGCGCGCGTTCCGGCCCGTCGCCGTGGCGCCGGAAGA
>1811507|reference Rhodobacter_sphaeroides_CH10|length 37|copies 1
ACCATCCAGCGCAGCATGGCGCGGATCTGGCTGTCGC
>1811507|reference Rhodobacter_sphaeroides_CH10|length 40|copies 1
ACCATCCCGAGGCCGTGGCTCTATGCGGGCATCCTGCTCT
>1811507|reference Rhodobacter_sphaeroides_CH10|length 54|copies 1
ACCATCCTCGGCCCCTCGGGTTCGGGCAAGACCACGCTCCTGCGGATCATCGCG
>1811507|reference Rhodobacter_sphaeroides_CH10|length 50|copies 1
ACCATCGCCCTCGTGCTGGCGGCGGCCGCCGCGCTGGGGGCCACGGAGGC
>1811507|reference Rhodobacter_sphaeroides_CH10|length 28|copies 1
ACCATCGCGGCCAGCCCCGTGGCATAGG
>1811507|reference Rhodobacter_sphaeroides_CH10|length 42|copies 1
ACCATCGTCCGCGGCAACGACACCGACCCTGCGACGCTCGAC
>1811507|reference Rhodobacter_sphaeroides_CH10|length 45|copies 1
ACCATCTGCGCCATGCCGTCGAAGACCTCGATCCGGCCCGACACG
>1811507|reference Rhodobacter_sphaeroides_CH10|length 31|copies 1
ACCATGAACGGGTCCGGCAGGGGCCGCGTGA
>1811507|reference Rhodobacter_sphaeroides_CH10|length 40|copies 1
ACCATGTTCTCGTAGCGGCGGATGTCGAAAAGCAGGAGGA
>1811507|reference Rhodobacter_sphaeroides_CH10|length 38|copies 1
ACCATTACAACATCATGGGTCCGGTGAAGGCCGCGCTC
>1811507|reference Rhodobacter_sphaeroides_CH10|length 48|copies 1
ACCATTTGAAGATCTGGTGTTTCATCCCCGGCCTCAACTACCAAGAAC
>1811507|reference Rhodobacter_sphaeroides_CH10|length 38|copies 1
ACCCCCACCGCGATCAGCCGCTGGTAGGTGCGCGAGCT
>1811507|reference Rhodobacter_sphaeroides_CH10|length 52|copies 1
ACCCCCGACCGCGTGGGCGACGTGATCGAGAAGGGCGCCTTCACCGGCCCGG
>1811507|reference Rhodobacter_sphaeroides_CH10|length 34|copies 1
ACCCCCTTCTCCTTCACGCGCTTGAGGCGGGCAG
>1811507|reference Rhodobacter_sphaeroides_CH10|length 41|copies 1
ACCCCCTTCTCCTTCACGCGCTTGAGGCGGGCAGGCACGCC
>1811507|reference Rhodobacter_sphaeroides_CH10|length 50|copies 1
ACCCCGAAGGTCAGGACCCGCGGGCGCCCGTCGGCCCGCGCCTCTGCCGC
>1811507|reference Rhodobacter_sphaeroides_CH10|length 41|copies 1
ACCCCGACAAGGCCAGGAAGAAGCGCGCCAAGCACCTGAAT
>1811507|reference Rhodobacter_sphaeroides_CH10|length 42|copies 1
ACCCCGACGACCAGCCGGCCATCGACCGGCTCTGGCCGAAGG
>1811507|reference Rhodobacter_sphaeroides_CH10|length 39|copies 1
ACCCCGACGAGGCCGAGGCGCAGGTCGCCCGTCACGGCT
>1811507|reference Rhodobacter_sphaeroides_CH10|length 45|copies 1
ACCCCGCAGATCCGCTCGGTGAAGGCCCAGGCGTCGCGTGGGTCG
>1811507|reference Rhodobacter_sphaeroides_CH10|length 32|copies 1
ACCCCGCCCGAGCCGGTGGGGCACGACGATCT
>1811507|reference Rhodobacter_sphaeroides_CH10|length 37|copies 1
ACCCCGTATGATGGCGCAGCGCCTCGCGGGCGATGGC
>1811507|reference Rhodobacter_sphaeroides_CH10|length 49|copies 1
ACCCCGTCGAGGGGCGCGCCCGCATGGCTGTCGAGCTGCGAGAAGGTGC
>1811507|reference Rhodobacter_sphaeroides_CH10|length 42|copies 1
ACCCCTATGTATTCAGGGTTAAGATACCTGTCTCACCCCACT
>1811507|reference Rhodobacter_sphaeroides_CH10|length 34|copies 1
ACCCCTCGGCCCTGATGCTCGAAATCCTGGGGCG
>1811507|reference Rhodobacter_sphaeroides_CH10|length 42|copies 1
ACCCCTTCCTCACGGCGTGGGAGGCGGGCCAGAGGCGCTTCG
>1811507|reference Rhodobacter_sphaeroides_CH10|length 57|copies 1
ACCCGAAGGCCCGCAAATGATCCCGAACCGCTCCCGCGCCGCCGCCCTCCCTGGCTT
>1811507|reference Rhodobacter_sphaeroides_CH10|length 40|copies 1
ACCCGCACGACCGAGGATTACCTCTCGATCGCCGCCTCCG
>1811507|reference Rhodobacter_sphaeroides_CH10|length 44|copies 1
ACCCGCAGCACGTTGCGCTCGGTGGCGAGTGCCCGGATCGCCTC
>1811507|reference Rhodobacter_sphaeroides_CH10|length 47|copies 1
ACCCGCAGCCGCGCGATGCGCGACGGCAGACCGATGTTGTCGCCCAT
>1811507|reference Rhodobacter_sphaeroides_CH10|length 44|copies 1
ACCCGCCGCGCGTCACGACGAACTCCGATTTCACGTTCATGGCG
>1811507|reference Rhodobacter_sphaeroides_CH10|length 40|copies 1
ACCCGCGGCAACCAGCGCGGCGGCGCAAGATGGCGCTCCT
>1811507|reference Rhodobacter_sphaeroides_CH10|length 37|copies 1
ACCCGCTCCTGGTGGGCGACCCGGGCGTGGGCAAGAC
>1811507|reference Rhodobacter_sphaeroides_CH10|length 41|copies 1
ACCCGCTCGAGCGGCTGGACCTTCGAGACGGCGATCAGCTC
>1811507|reference Rhodobacter_sphaeroides_CH10|length 48|copies 1
ACCCGCTCGGGGCCCGCGCGCTCTATCTGCACAGGGACGGCAAGGACA
>1811507|reference Rhodobacter_sphaeroides_CH10|length 37|copies 1
ACCCGGATCAGGCGGTGGAGTTCGTGCAGGCGACCCG
>1811507|reference Rhodobacter_sphaeroides_CH10|length 38|copies 1
ACCCGGCCGCCGAACCGGCGGGCGCTCTGGCTCTTCCT
>1811507|reference Rhodobacter_sphaeroides_CH10|length 37|copies 1
ACCCGGCGCCGCTCGCCGCCCGAGAGAGCGAGCGCGG
>1811507|reference Rhodobacter_sphaeroides_CH10|length 37|copies 1
ACCCGGCTCAACGATCAGCTCAAGCGTCCCGCTGAAG
>1811507|reference Rhodobacter_sphaeroides_CH10|length 40|copies 1
ACCCGGCTCAACGGCTGGAGGATCGCTTCCGTGCCGTCCG
>1811507|reference Rhodobacter_sphaeroides_CH10|length 45|copies 1
ACCCGGGAGCATCCGAGGAACCGGGTGATCGCGACGCAGGTGGCG
>1811507|reference Rhodobacter_sphaeroides_CH10|length 51|copies 1
ACCCGTGGGGGCTTTTCACCGAAATCCGTCCGCCGGACCAGTCCGTCGTCC
>1811507|reference Rhodobacter_sphaeroides_CH10|length 61|copies 1
ACCCTCAGGCCTTTCCGGATGGAAACGGGCGGCCGACGGGCCGCCTGTTCCGCTTTGGCCG
>1811507|reference Rhodobacter_sphaeroides_CH10|length 37|copies 1
ACCCTCATGATTGCCGAGAAGGCGGCCGAGATGATCC
>1811507|reference Rhodobacter_sphaeroides_CH10|length 27|copies 1
ACCCTGCCCACGCGCGTTTCCGGGCCG
>1811507|reference Rhodobacter_sphaeroides_CH10|length 44|copies 1
ACCCTGCCCGACGGGGGCACGGCCCGGATGGCGGTGGTCGACCG
>1811507|reference Rhodobacter_sphaeroides_CH10|length 38|copies 1
ACCCTGCGCGAGGGCTGGCCCTTCGCCATCCATGCCCA
>1811507|reference Rhodobacter_sphaeroides_CH10|length 41|copies 1
ACCCTGCGCTCAATGCCGTCGTGCTGGTGCAGGAGGAGACC
>1811507|reference Rhodobacter_sphaeroides_CH10|length 48|copies 1
ACCCTGTGCATGGCGCAGAAGAAGCGACCTCCCGGGCGGAGCAGAGAG
>1811507|reference Rhodobacter_sphaeroides_CH10|length 46|copies 1
ACCCTTGCCGATCCGATTCCGAGCAGCGCCTGCCCCCAGTTCCAGT
>1811507|reference Rhodobacter_sphaeroides_CH10|length 52|copies 1
ACCCTTGCCGATCCGATTCCGAGCAGCGCCTGCCCCCAGTTCCAGTCATAGG
>1811507|reference Rhodobacter_sphaeroides_CH10|length 27|copies 1
ACCCTTGCCGTCGATCGGGTTGCCGAG
>1811507|reference Rhodobacter_sphaeroides_CH10|length 62|copies 1
ACCCTTTCGCGCCGCCTCCGCGTTTTTTGTCCCGGGGCTTTCGCTGCAACGAGCTTTCGCGG
>1811507|reference Rhodobacter_sphaeroides_CH10|length 44|copies 1
ACCGAAGCCGCGCCTCACCGGGTCCAAGCCGCCGCTTCTGACGG
>1811507|reference Rhodobacter_sphaeroides_CH10|length 22|copies 1
ACCGACAATTTCGGCCGCGACG
>1811507|reference Rhodobacter_sphaeroides_CH10|length 46|copies 1
ACCGAGATCGACGAGGACAAGTTCCTCGTGGGGGCCTTCCGCGCGG
>1811507|reference Rhodobacter_sphaeroides_CH10|length 39|copies 1
ACCGAGGATCGTGCCGTCGGCGGCCACAGCCATCAGGAC
>1811507|reference Rhodobacter_sphaeroides_CH10|length 39|copies 1
ACCGATGCCGAGATCGAGGCAGATTTCGACAACATGCCG
>1811507|reference Rhodobacter_sphaeroides_CH10|length 39|copies 1
ACCGCACATGCGCATCGTCGACGGTCCGCTGCGCCTCGG
>1811507|reference Rhodobacter_sphaeroides_CH10|length 35|copies 1
ACCGCCATCCAGCCAGACCAGCGCCGATCCGCGCC
>1811507|reference Rhodobacter_sphaeroides_CH10|length 37|copies 1
ACCGCCATGAGCCCCATGCCCTCGCGCACCTCGAGGG
>1811507|reference Rhodobacter_sphaeroides_CH10|length 47|copies 1
ACCGCCGCCCGGTCGCGAGGACGGACTCCTCCGGCGTCCGCGGCGCG
>1811507|reference Rhodobacter_sphaeroides_CH10|length 39|copies 1
ACCGCCGCCGCATCGGCGGGCGTGCGGCGGCCCTGATGG
>1811507|reference Rhodobacter_sphaeroides_CH10|length 39|copies 1
ACCGCCGGTCTGCGTTTGCAAGAGGTCGTGCCGCTTGCG
>1811507|reference Rhodobacter_sphaeroides_CH10|length 41|copies 1
ACCGCCGTGATCGACGCGCCCGAGCGGAACCGCTCGAGGAT
>1811507|reference Rhodobacter_sphaeroides_CH10|length 53|copies 1
ACCGCCTAAACGTCCAATCTTGGGAGTTCGAGGGTCAGACCGAGGGCGGGCGT
>1811507|reference Rhodobacter_sphaeroides_CH10|length 34|copies 1
ACCGCCTGCACCACCCAGTGCGCGGCCTCGAACA
>1811507|reference Rhodobacter_sphaeroides_CH10|length 43|copies 1
ACCGCGCCCGAAGGCTCCGACCCGGCCTCGCTCGCCTTCGACG
>1811507|reference Rhodobacter_sphaeroides_CH10|length 46|copies 1
ACCGCGGCCGGGATCTGAACGCGTTCGGCCGCGGCGGCTGGGGGCC
>1811507|reference Rhodobacter_sphaeroides_CH10|length 43|copies 1
ACCGCGGCGTGCGCTTTTCGACCTATGCCGTCTGGTGGATCAA
>1811507|reference Rhodobacter_sphaeroides_CH10|length 30|copies 1
ACCGCGGGCAGAGCCGCTCCGAGGTGCAGG
>1811507|reference Rhodobacter_sphaeroides_CH10|length 40|copies 1
ACCGGAAGATCGAAGCGGCGGCGCGCGGCCGTCACGGCTG
>1811507|reference Rhodobacter_sphaeroides_CH10|length 41|copies 1
ACCGGACCGGGAATGCCGCGCGACTACTACATGGCGGCGGG
>1811507|reference Rhodobacter_sphaeroides_CH10|length 39|copies 1
ACCGGAGCCACGGTCGGATCGTCGCGACCGACGTCGGTG
>1811507|reference Rhodobacter_sphaeroides_CH10|length 43|copies 1
ACCGGATGAGCCTGCGCGCCGCCGCGGAGGATCAGCCTGTCGG
>1811507|reference Rhodobacter_sphaeroides_CH10|length 44|copies 1
ACCGGCACACGCCCTGCCAGATTGAGGCCGACAGGCTGGTGATC
>1811507|reference Rhodobacter_sphaeroides_CH10|length 51|copies 1
ACCGGCAGGGCGTGACCCGTCCGCGAGCGCGGATCGATCCCGTCCCGAAGA
>1811507|reference Rhodobacter_sphaeroides_CH10|length 28|copies 2
ACCGGCCGCCCCGATCGGTCGTAGATCC
>1811507|reference Rhodobacter_sphaeroides_CH10|length 29|copies 1
ACCGGCCGCCCCGATCGGTCGTAGATCCG
>1811507|reference Rhodobacter_sphaeroides_CH10|length 45|copies 1
ACCGGCCTGATCGATCGGATCGGCCACCATGTCCTCGAACAGGCC
>1811507|reference Rhodobacter_sphaeroides_CH10|length 30|copies 1
ACCGGCGGATCCTGCTGGAGGAAAGCGACC
>1811507|reference Rhodobacter_sphaeroides_CH10|length 45|copies 2
ACCGGCGGGCGGTAGCGGGTGAGGCGGCCGATCGAGGGCAGGAAG
>1811507|reference Rhodobacter_sphaeroides_CH10|length 37|copies 1
ACCGGCTCCGGGCGGTGGTGGTCCATGGCGCGGGCCA
>1811507|reference Rhodobacter_sphaeroides_CH10|length 47|copies 2
ACCGGCTCCTCTGCGAGGGGCGCAGCTTCGAGATCTCCGGCATCAAG
>1811507|reference Rhodobacter_sphaeroides_CH10|length 38|copies 1
ACCGGGCGCGTCCGCTCGGCGGCCGAGATCGCGGAGCT
>1811507|reference Rhodobacter_sphaeroides_CH10|length 39|copies 1
ACCGGGCGGCTCGATCTCGCGGCGCTGCTGGCCGAGGCG
>1811507|reference Rhodobacter_sphaeroides_CH10|length 40|copies 1
ACCGGGGCCGCTCGGCGCTGGACGGGTCGTCGATGGTGAG
>1811507|reference Rhodobacter_sphaeroides_CH10|length 43|copies 1
ACCGGGTGATGGAGGGCAAGACCGTGATCGCCATCGCGCACCG
>1811507|reference Rhodobacter_sphaeroides_CH10|length 45|copies 1
ACCGTATCGAGCTGGTGAAGGGCCTGGCTCACTTGTGAAGCACCC
>1811507|reference Rhodobacter_sphaeroides_CH10|length 54|copies 1
ACCGTCATCGGCACCGAAGGATCGGCCTCCGCGGTCTCGGGGATCCGAAGCGCC
>1811507|reference Rhodobacter_sphaeroides_CH10|length 49|copies 1
ACCGTCGCTCCGGCCGTGGGCTCGATGGCGCGCCTGAACCTGACCACCA
>1811507|reference Rhodobacter_sphaeroides_CH10|length 39|copies 1
ACCGTCTGCACCGTGACCCGCTCGAGCGTCTCGGCGAAG
>1811507|reference Rhodobacter_sphaeroides_CH10|length 40|copies 1
ACCGTGAAGCTGTAGGTGAGCGCCTCGCCCACTTCCGCCG
>1811507|reference Rhodobacter_sphaeroides_CH10|length 28|copies 10
ACCGTGACCACCGATCGGATGGAGGCCT
>1811507|reference Rhodobacter_sphaeroides_CH10|length 46|copies 1
ACCGTGCCGTCGGTCTCGTCGCCGATCATGATGAAGCCCTTCTCGG
>1811507|reference Rhodobacter_sphaeroides_CH10|length 48|copies 1
ACCGTGGGCCGCGACCGAGACGCCCCAGTCGGCCAGCACCGAGGCCAC
>1811507|reference Rhodobacter_sphaeroides_CH10|length 46|copies 1
ACCGTGTAGTTCGAGAAGGTCGAGCAGCCCATGTAATGCAGGATCG
>1811507|reference Rhodobacter_sphaeroides_CH10|length 40|copies 1
ACCGTGTTTCGGCCCTGGTGGCTTCGGTGAAACTCGCTCT
>1811507|reference Rhodobacter_sphaeroides_CH10|length 49|copies 1
ACCGTTGCATGGTCCGCGCTTGAACCGTTGCGGACCGCGGGATATGCCC
>1811507|reference Rhodobacter_sphaeroides_CH10|length 27|copies 1
ACCTCAAGCGGGAGCTGGTCTCGACCG
>1811507|reference Rhodobacter_sphaeroides_CH10|length 43|copies 1
ACCTCATCACCACGGCCCCGTCGGTGGTCTATCAGATCTACAT
>1811507|reference Rhodobacter_sphaeroides_CH10|length 26|copies 1
ACCTCATCTCCTCGATCGGCGGCTTC
>1811507|reference Rhodobacter_sphaeroides_CH10|length 41|copies 1
ACCTCCGGCGTGGCGGCCACGGCGGGCGAGATGCTCCAGCG
>1811507|reference Rhodobacter_sphaeroides_CH10|length 50|copies 1
ACCTCGACCGATCCGGACGGCCCCGGCAAGACCCACCACCGGGTCATCGC
>1811507|reference Rhodobacter_sphaeroides_CH10|length 53|copies 1
ACCTCGAGCGAGGCGATCAGGCATTTCCCCGCATCGTAGCGGAAGGCGCGGTC
>1811507|reference Rhodobacter_sphaeroides_CH10|length 33|copies 1
ACCTCGATATCGGTCCGGCCCGATTCGATGATG
>1811507|reference Rhodobacter_sphaeroides_CH10|length 36|copies 1
ACCTCGATCCCCTCGTGGGCGAGCCTACGCCAGACG
>1811507|reference Rhodobacter_sphaeroides_CH10|length 36|copies 1
ACCTCGATGCGCAGAAGGCGAACCTGCTGCAGACCG
>1811507|reference Rhodobacter_sphaeroides_CH10|length 38|copies 1
ACCTCGCCCATGCGCTGGCCGACCCCGACCTCAGTTTC
>1811507|reference Rhodobacter_sphaeroides_CH10|length 45|copies 1
ACCTCGCTGACCTGAAGGCCAAGACTCCGGCCGATCTACTGGCCA
>1811507|reference Rhodobacter_sphaeroides_CH10|length 54|copies 1
ACCTCGGCCCGGTCGCCGGGGCGGAACGTGTCGGTGTCGATCCCGTGCAGGATC
>1811507|reference Rhodobacter_sphaeroides_CH10|length 44|copies 1
ACCTCGGCCGGCGGCGTGGCGCCCGCTTTCGTGGGCCTCTGGGG
>1811507|reference Rhodobacter_sphaeroides_CH10|length 44|copies 1
ACCTCGGCGATGCCATGGCCTACATGCTCCGCCGCCAGGCCGGC
>1811507|reference Rhodobacter_sphaeroides_CH10|length 40|copies 1
ACCTCGTATCGGCCGCGGTGCGCTTCGTGCCATTGGGCCA
>1811507|reference Rhodobacter_sphaeroides_CH10|length 36|copies 1
ACCTCGTCGAGCAAGCGGCCGATCGCGCCTTCGCGG
>1811507|reference Rhodobacter_sphaeroides_CH10|length 51|copies 1
ACCTCGTCTGAGTCTGGGACTGCTTGGGCCCCCATCCCGTCCGGTCGGCCT
>1811507|reference Rhodobacter_sphaeroides_CH10|length 44|copies 1
ACCTCTATTTTCCCATCAATGAAGAGCCGCTTCCCGTCGAGCCG
>1811507|reference Rhodobacter_sphaeroides_CH10|length 37|copies 1
ACCTCTCGAAGATCCCGAACCACGCCAACATCGCCCC
>1811507|reference Rhodobacter_sphaeroides_CH10|length 45|copies 1
ACCTCTCGGAGAATGCCGAGGAAGAGACCGGCCTCGTCGAAACGC
>1811507|reference Rhodobacter_sphaeroides_CH10|length 38|copies 1
ACCTCTTCCGCTCGGAAGAGCATCTGCACAATGTGATG
>1811507|reference Rhodobacter_sphaeroides_CH10|length 43|copies 1
ACCTCTTCGGGATCGCGGTGCGCGACCTCGCGATCAACCTCGA
>1811507|reference Rhodobacter_sphaeroides_CH10|length 28|copies 21
ACCTGAGCCACCGATCGGAATACCTCTG
>1811507|reference Rhodobacter_sphaeroides_CH10|length 29|copies 3
ACCTGAGCCACCGATCGGAATACCTCTGG
>1811507|reference Rhodobacter_sphaeroides_CH10|length 40|copies 1
ACCTGAGCGTGCGGCTCGGCCAGATCGAACGTAAAGAAGG
>1811507|reference Rhodobacter_sphaeroides_CH10|length 41|copies 1
ACCTGAGGCAGCTGGCTGTCGCGGTTCTTCCAGACCGCCTC
>1811507|reference Rhodobacter_sphaeroides_CH10|length 34|copies 1
ACCTGCAGCCCGTCCGCCAGCACCGGATCATCCT
>1811507|reference Rhodobacter_sphaeroides_CH10|length 30|copies 1
ACCTGCATCTTCGCGCTGCAGGACGGCATC
>1811507|reference Rhodobacter_sphaeroides_CH10|length 32|copies 1
ACCTGCATCTTCGCGCTGCAGGACGGCATCTC
>1811507|reference Rhodobacter_sphaeroides_CH10|length 49|copies 1
ACCTGCATGATTTCCTTCTGTTTTTCCTCGAGAGCCTTGTCGACCGCGG
>1811507|reference Rhodobacter_sphaeroides_CH10|length 46|copies 1
ACCTGCCGATGGGCGCGGGCCCCGTGACCTTCGCGGGCGAGGGACG
>1811507|reference Rhodobacter_sphaeroides_CH10|length 45|copies 1
ACCTGCCGGTGCCGGTGGCGGGCAAGACCGGCACCACGAACGACG
>1811507|reference Rhodobacter_sphaeroides_CH10|length 42|copies 1
ACCTGCGCGACGTGGCGGTCTTCTCGATCTTCCGCCGGACGG
>1811507|reference Rhodobacter_sphaeroides_CH10|length 36|copies 1
ACCTGCGCGCGGCGCTGGCGGCGCGCGGTGCGCTCG
>1811507|reference Rhodobacter_sphaeroides_CH10|length 43|copies 1
ACCTGCGCTACACGCAGGACGCGATCCGGACCGCGGTGGAACT
>1811507|reference Rhodobacter_sphaeroides_CH10|length 43|copies 1
ACCTGCGCTCGGCCACGGCCATGTGGGACTTTTGGTCGCTGAG
>1811507|reference Rhodobacter_sphaeroides_CH10|length 31|copies 1
ACCTGCTCAGGCTCCAGCCGTTCGATGACAT
>1811507|reference Rhodobacter_sphaeroides_CH10|length 30|copies 1
ACCTGCTCATGCTCGTGGCGATCGTGCTCC
>1811507|reference Rhodobacter_sphaeroides_CH10|length 33|copies 1
ACCTGCTCATGTCCGACATGGCGCAGAAGCGTG
>1811507|reference Rhodobacter_sphaeroides_CH10|length 37|copies 2
ACCTGCTGGCGGCCATGATCGACAACCACATCTACTG
>1811507|reference Rhodobacter_sphaeroides_CH10|length 46|copies 1
ACCTGGAACTTCGTCTCGTCGCTGGGCGCCTTCCTGTCCTTCGCCT
>1811507|reference Rhodobacter_sphaeroides_CH10|length 42|copies 1
ACCTGGATGATGGCTCCGGAGGGACCGGAATGGATATCGCAG
>1811507|reference Rhodobacter_sphaeroides_CH10|length 37|copies 1
ACCTGGCTCTCGGGCTTCGCCATGCTGGTGCTGCTCT
>1811507|reference Rhodobacter_sphaeroides_CH10|length 38|copies 1
ACCTGTCGCTCGCTCAGGCGCAGAAGTTCTACGGCGTC
>1811507|reference Rhodobacter_sphaeroides_CH10|length 36|copies 1
ACCTGTTCAGCGGCGGCCAGACCACCAGCAGCTCGC
>1811507|reference Rhodobacter_sphaeroides_CH10|length 43|copies 1
ACCTGTTCGGTGGTCTTCCAGCGTTCCGAGACCTTGGTGCCGT
>1811507|reference Rhodobacter_sphaeroides_CH10|length 25|copies 1
ACCTTACCCGAGAGGAACAGGATGG
>1811507|reference Rhodobacter_sphaeroides_CH10|length 31|copies 1
ACCTTCACGACCACCGTCACGGGCACGTCCG
>1811507|reference Rhodobacter_sphaeroides_CH10|length 42|copies 1
ACCTTCACGGCTTCCGGCACCACACGGGTCGCGGTCTTGAAC
>1811507|reference Rhodobacter_sphaeroides_CH10|length 48|copies 1
ACCTTCCAAGCCATCACCTGCTCGACGAGGTTCAGAAGCGCCCTTCCG
>1811507|reference Rhodobacter_sphaeroides_CH10|length 48|copies 1
ACCTTCCTCTCGATCGATCTCGTGAAGATGGCCATCGGCCAGTTCGAC
>1811507|reference Rhodobacter_sphaeroides_CH10|length 36|copies 1
ACCTTCTTCACCGGCGAGTAGATCGCGTCGATCGGA
>1811507|reference Rhodobacter_sphaeroides_CH10|length 51|copies 1
ACCTTGAACCAGTTCGGACACCGCCCGCGGCCATTCCACGACACGGCGCGA
>1811507|reference Rhodobacter_sphaeroides_CH10|length 42|copies 1
ACCTTGACTTCGAGCATGATCGACCAACGGTTCTACCAACCA
>1811507|reference Rhodobacter_sphaeroides_CH10|length 39|copies 1
ACCTTGCCTGGGAACTGGCCACCGTGGCCAGGACCGAGG
>1811507|reference Rhodobacter_sphaeroides_CH10|length 40|copies 1
ACCTTGTAGTTGATCTTTTCGTTCCGCGTATCGGCCTCGG
>1811507|reference Rhodobacter_sphaeroides_CH10|length 49|copies 1
ACCTTTTACGTCACCATCGTCTGGGCCATCGGCTATTCGATCCTCTACC
>1811507|reference Rhodobacter_sphaeroides_CH10|length 49|copies 1
ACCTTTTGTTGCCAACGACCCGCAGTATTTGGTATCGACGAAGCAACCT
>1811507|reference Rhodobacter_sphaeroides_CH10|length 38|copies 1
ACGAAGCCGGTGATCTCGGGACGGCGCATGAGGAGCTG
>1811507|reference Rhodobacter_sphaeroides_CH10|length 38|copies 1
ACGAAGCGCGTGACCCCGTCGCCCGGTGTGTCCGCACT
>1811507|reference Rhodobacter_sphaeroides_CH10|length 35|copies 1
ACGAAGCGCTGGCGCAGCGTGTCGCGCAGGAGTTG
>1811507|reference Rhodobacter_sphaeroides_CH10|length 41|copies 1
ACGAAGCGGAAGCAGTTCTCATAGAGGGCAAGCGCGTGCCC
>1811507|reference Rhodobacter_sphaeroides_CH10|length 44|copies 1
ACGAAGCTGCGGTCGATCTTCAGCCGCCGGAGGGCGAAGCGGCG
>1811507|reference Rhodobacter_sphaeroides_CH10|length 41|copies 1
ACGAAGGCATAGACGGCGCTCATGGCGGCGGCTTCGGTGGG
>1811507|reference Rhodobacter_sphaeroides_CH10|length 41|copies 1
ACGACCAAATTCGTCTGCATCGGCCTGAACTATTCGGACCA
>1811507|reference Rhodobacter_sphaeroides_CH10|length 48|copies 2
ACGACCAGCTCGCCTGCCGGATCCAGTATCACCGGTTGAACTACGAGG
>1811507|reference Rhodobacter_sphaeroides_CH10|length 43|copies 1
ACGACCCGGAGAAGTTCGCCGCCGAGATCGCGAAATTCTCGAA
>1811507|reference Rhodobacter_sphaeroides_CH10|length 36|copies 1
ACGACCTCGTTGATCCAGATGGCGCGGAAGAAGTCT
>1811507|reference Rhodobacter_sphaeroides_CH10|length 45|copies 1
ACGACTTCGCCGGTGTAGGGGCTGACGACGGGCGTGCGGTTGAGG
>1811507|reference Rhodobacter_sphaeroides_CH10|length 42|copies 1
ACGAGACAGGAGACATCACGATGGCCAATGGCACCGTGAAGT
>1811507|reference Rhodobacter_sphaeroides_CH10|length 42|copies 1
ACGAGACCCGGCCCCGCAATCAGGGCGCGCTGCTGACCGCCT
>1811507|reference Rhodobacter_sphaeroides_CH10|length 38|copies 1
ACGAGACCTACCTCAAGCTCTTCAATCACTGGAAGAAG
>1811507|reference Rhodobacter_sphaeroides_CH10|length 36|copies 1
ACGAGAGAATTCACATGACCGACACGACCAAGACCG
>1811507|reference Rhodobacter_sphaeroides_CH10|length 27|copies 1
ACGAGCAGCAAGATGCGGCCAGTGAGG
>1811507|reference Rhodobacter_sphaeroides_CH10|length 40|copies 1
ACGAGCAGGAGAGCCGCCCGCGCCGGCCATCGCTGCTCTG
>1811507|reference Rhodobacter_sphaeroides_CH10|length 36|copies 1
ACGAGCAGGGCCGCAAGGCAGAGGGCTGCGAGGCGC
>1811507|reference Rhodobacter_sphaeroides_CH10|length 33|copies 1
ACGAGCCCGCCCCGGTGGAGGCGCCGGGCGAGG
>1811507|reference Rhodobacter_sphaeroides_CH10|length 35|copies 1
ACGAGCCGTCCAGCGGGTCGATGGCGAGCGCGAGG
>1811507|reference Rhodobacter_sphaeroides_CH10|length 40|copies 1
ACGAGCGGCTGGCGGAAGCCACGCGCGCGGCCGAGGAGGC
>1811507|reference Rhodobacter_sphaeroides_CH10|length 37|copies 1
ACGAGCTACTGGCCCGCAAGGCCAAAGGTCACTTCCG
>1811507|reference Rhodobacter_sphaeroides_CH10|length 41|copies 1
ACGAGGCCCGCGATGGCATAGAAGCAGGTCGTCTTTCCCGA
>1811507|reference Rhodobacter_sphaeroides_CH10|length 37|copies 1
ACGAGGCCGCGCGCGTCGAGGAGCGCAGGCGGTTCCG
>1811507|reference Rhodobacter_sphaeroides_CH10|length 33|copies 4
ACGAGGCGCAGGATGAGCTGGATGTTCAGGTCG
>1811507|reference Rhodobacter_sphaeroides_CH10|length 43|copies 1
ACGAGGGCGTGATCATGATGGACGAACAGGGCGTGCGCGAGGG
>1811507|reference Rhodobacter_sphaeroides_CH10|length 36|copies 1
ACGAGTGGCGCAAGGCCCGCGCCGAATTCCTGCACC
>1811507|reference Rhodobacter_sphaeroides_CH10|length 52|copies 1
ACGAGTTGGAGCGTTTAATTCTGGATGGCAAAATTCGCCATGGGAACAACCC
>1811507|reference Rhodobacter_sphaeroides_CH10|length 35|copies 1
ACGAGTTTATGATGAATGCGAGGCAGATGCCCTTG
>1811507|reference Rhodobacter_sphaeroides_CH10|length 37|copies 1
ACGATCACGCCGATGATGTCGGCGCGTCTGCTGAAGG
>1811507|reference Rhodobacter_sphaeroides_CH10|length 45|copies 1
ACGATCAGGAGAATGCGCAGAAGGCGGCCGAGGATCAGGATCGGA
>1811507|reference Rhodobacter_sphaeroides_CH10|length 41|copies 1
ACGATCCATGGCCGCACGCGCTGCCAGTTCTACACCGGTCG
>1811507|reference Rhodobacter_sphaeroides_CH10|length 32|copies 1
ACGATCGAGCAGAAGCTCATCCAGGTCACACC
>1811507|reference Rhodobacter_sphaeroides_CH10|length 46|copies 1
ACGATCTCCTGAACATCCAGTTCACATCCGGCACCTCGGGCTTTCC
>1811507|reference Rhodobacter_sphaeroides_CH10|length 40|copies 2
ACGATCTCGAGGGACGTCCAGAACTTCGAGATCCTCATCA
>1811507|reference Rhodobacter_sphaeroides_CH10|length 40|copies 1
ACGATGTTCGAGCTTCCGGGCCTCGAGGGCGTGGAAGAGG
>1811507|reference Rhodobacter_sphaeroides_CH10|length 50|copies 1
ACGCAAAGTCCGGCGCGGTCTGCACCTTCTTCGCCGACGAGGGTACGCTC
>1811507|reference Rhodobacter_sphaeroides_CH10|length 36|copies 1
ACGCAGACCTCGTGGATCGCGCAGTTCCTGCTCACG
>1811507|reference Rhodobacter_sphaeroides_CH10|length 39|copies 1
ACGCATCCTCACACGAAAGTGCGTCTCGCCGCCCTCGCG
>1811507|reference Rhodobacter_sphaeroides_CH10|length 46|copies 2
ACGCATTGTCGACGCGGCCGACGGGCGGCCAGTATTTGTCGACCCG
>1811507|reference Rhodobacter_sphaeroides_CH10|length 38|copies 1
ACGCCAGTCGAGCGCCTCGCCCAGGCCCCGCACCAGAT
>1811507|reference Rhodobacter_sphaeroides_CH10|length 41|copies 1
ACGCCATGCGCGATCCCGGCAGGCGTAGACCATCACCGATC
>1811507|reference Rhodobacter_sphaeroides_CH10|length 60|copies 1
ACGCCCACCACGCCCAGGGGGGTGCGGACCCGGCGGATGTGCAGGCCGCTCGGTCGGTCC
>1811507|reference Rhodobacter_sphaeroides_CH10|length 37|copies 1
ACGCCCAGCACCACCAGTGCCACCACGCGGTTGTGGT
>1811507|reference Rhodobacter_sphaeroides_CH10|length 28|copies 1
ACGCCCCACACCGATCGGTCGGCCGTGG
>1811507|reference Rhodobacter_sphaeroides_CH10|length 50|copies 1
ACGCCCCGGACCTGGGTCCGGGGCGCGCGTCCTCCCGATTTGCTGCGGCT
>1811507|reference Rhodobacter_sphaeroides_CH10|length 44|copies 1
ACGCCCGCTTCGCCCTGGCGGATCGCAAGCGGATCGAGGCCGAG
>1811507|reference Rhodobacter_sphaeroides_CH10|length 46|copies 1
ACGCCCGGAAGATCCGCCATCAGCTCGTGCGGGGTGTGGATCATGC
>1811507|reference Rhodobacter_sphaeroides_CH10|length 47|copies 1
ACGCCCGGGCCCATGGTCGAGGAGAGCGACACCTTCTTGAGGTAGGT
>1811507|reference Rhodobacter_sphaeroides_CH10|length 50|copies 1
ACGCCGAGGAATGCCTGGCCGAGTCGCAATCACGCATCCCGAATTCGGTG
>1811507|reference Rhodobacter_sphaeroides_CH10|length 42|copies 1
ACGCCGATGTCCTCGGCCACGCAGAAGATCGCGTCGAACCGG
>1811507|reference Rhodobacter_sphaeroides_CH10|length 32|copies 1
ACGCCGCTCGCGCCCGATCGAGCGCTCGATCG
>1811507|reference Rhodobacter_sphaeroides_CH10|length 44|copies 1
ACGCCGGACAACGCCCTCTCGCGGGGGCCACGGGATGGAATGAT
>1811507|reference Rhodobacter_sphaeroides_CH10|length 36|copies 1
ACGCCGGCCGCGGCCGCAAGGAAGGGGCGGCAGCAT
>1811507|reference Rhodobacter_sphaeroides_CH10|length 45|copies 1
ACGCCTATCTCACCATGTGCCGCACCGGCGGCGCGGGGCCGAAGG
>1811507|reference Rhodobacter_sphaeroides_CH10|length 41|copies 1
ACGCCTCGGCGCGATCGGGCTGCCGTGCCCTGCGGATCTCG
>1811507|reference Rhodobacter_sphaeroides_CH10|length 44|copies 1
ACGCGATGCGCGTTCTGGGCCTCGATCCGATCGACCGGCTGGTG
>1811507|reference Rhodobacter_sphaeroides_CH10|length 39|copies 1
ACGCGCCATGGGTGCTGTATCTGCTGATACACGACGGCA
>1811507|reference Rhodobacter_sphaeroides_CH10|length 30|copies 1
ACGCGCCGTGACGCGCGGGCGCAGCGCAAT
>1811507|reference Rhodobacter_sphaeroides_CH10|length 36|copies 1
ACGCGCGTGGCACATGCTCCACGAGGTCGCCGCCTG
>1811507|reference Rhodobacter_sphaeroides_CH10|length 37|copies 1
ACGCGGAAACGCTCCTGCACCGTCTGCTTGTCGTCGG
>1811507|reference Rhodobacter_sphaeroides_CH10|length 31|copies 1
ACGCGGTAGGTGTCCTGGATCACGTCGCCGG
>1811507|reference Rhodobacter_sphaeroides_CH10|length 45|copies 1
ACGCGGTCATCGCCATGGTTCGCCAGATCGCCGTCGATTATGCCC
>1811507|reference Rhodobacter_sphaeroides_CH10|length 41|copies 1
ACGCTCACGGATACGGGCGGCGACCTCGTCCACTCCCTTTG
>1811507|reference Rhodobacter_sphaeroides_CH10|length 45|copies 1
ACGCTGCCCCGGCAACCGCCCGCTCACGCCACAGTGACCGAGCCG
>1811507|reference Rhodobacter_sphaeroides_CH10|length 43|copies 1
ACGCTGGTGGGTGGTCGTTGCCGGGTGGGTCGCGATCGAGCGG
>1811507|reference Rhodobacter_sphaeroides_CH10|length 38|copies 1
ACGCTTCAACCGCGGCGATTACACGGCCGCGGCCGAGC
>1811507|reference Rhodobacter_sphaeroides_CH10|length 48|copies 1
ACGGAAGGTAGTCGCCGAACTTGCCCACCACGCTGTGCGCGACCAAGG
>1811507|reference Rhodobacter_sphaeroides_CH10|length 46|copies 1
ACGGACCTCGCGGCGCAGATAGAACGCAACAGGAACCGCAAGGGGT
>1811507|reference Rhodobacter_sphaeroides_CH10|length 44|copies 1
ACGGAGCTCGAGGGCGAGCAGGCGGGCCAGCTGGCCGTCCGCCT
>1811507|reference Rhodobacter_sphaeroides_CH10|length 57|copies 1
ACGGCAATCCGGCCCCGGGCCCGAAGTTTGCCGCCAAGCTCGCGTGGTTCGACCATC
>1811507|reference Rhodobacter_sphaeroides_CH10|length 35|copies 1
ACGGCACAGTTGGTCGTGATGAGCGGCAGGTAGAT
>1811507|reference Rhodobacter_sphaeroides_CH10|length 57|copies 1
ACGGCCCCTACGCGCACCGGGCGGGCTACGATTTCATCATCCAGGGCATGGCGGGGC
>1811507|reference Rhodobacter_sphaeroides_CH10|length 53|copies 1
ACGGCCCGCCCTCGGGAGAACCCCGGCTCCCGGCTCCCGGCTCCCGGCTCCCG
>1811507|reference Rhodobacter_sphaeroides_CH10|length 47|copies 1
ACGGCCCGGCCCCCTGCAACTGATCCGCCACCGGATCGCATGATCGG
>1811507|reference Rhodobacter_sphaeroides_CH10|length 47|copies 1
ACGGCCCTCGCGCCGAGGCGTTGAGGGTCCGAGCCCGCTATAAGCTG
>1811507|reference Rhodobacter_sphaeroides_CH10|length 49|copies 1
ACGGCCGAGGATGCGCGCCATTCCCTGGCCGAGGTGGCGAAGATCTACC
>1811507|reference Rhodobacter_sphaeroides_CH10|length 44|copies 1
ACGGCCGGATGCGCAGGGTGAGCTTGCCGGAGAGCCAACAGCCG
>1811507|reference Rhodobacter_sphaeroides_CH10|length 51|copies 1
ACGGCCTGACCTTCGAAGGCGAGAACGACGCGCCGAGCCTTGCCAACACCA
>1811507|reference Rhodobacter_sphaeroides_CH10|length 40|copies 1
ACGGCGACAATGCCGCGGCCATGCGCTACACCGAAGTGCG
>1811507|reference Rhodobacter_sphaeroides_CH10|length 27|copies 1
ACGGCGAGCGCACCCTCGGCGCAGACG
>1811507|reference Rhodobacter_sphaeroides_CH10|length 39|copies 1
ACGGCGCGGGCAAGTCGACGCTCATGTCGATCCTCTACG
>1811507|reference Rhodobacter_sphaeroides_CH10|length 48|copies 1
ACGGCGGCAACCTCGGCACCACGGGCTCGGTCAGCTTCATGTTCGACC
>1811507|reference Rhodobacter_sphaeroides_CH10|length 46|copies 1
ACGGCGGCAAGATCCGCGGCTTCGTGCTGGAAAAGGGGATGAAGGG
>1811507|reference Rhodobacter_sphaeroides_CH10|length 41|copies 1
ACGGCGGCATCGCGATCTGCGCGCCGATCGCGCCCTATACC
>1811507|reference Rhodobacter_sphaeroides_CH10|length 37|copies 1
ACGGCGGCCAATCTCAAGAGCGCGCTGGGAAAGCTCG
>1811507|reference Rhodobacter_sphaeroides_CH10|length 33|copies 1
ACGGCTACGGCCCCGGCACGTTGCTCACCGAGG
>1811507|reference Rhodobacter_sphaeroides_CH10|length 34|copies 1
ACGGCTATAAGCCAGCCCATGAGGCATCGCATCG
>1811507|reference Rhodobacter_sphaeroides_CH10|length 45|copies 1
ACGGCTCGTGCTGGAACTGACCGAGAAATTCACGCTCGACGCGGG
>1811507|reference Rhodobacter_sphaeroides_CH10|length 41|copies 1
ACGGCTGGTGGCTGATCCCCACCTCCGAGGTGACGCTGACC
>1811507|reference Rhodobacter_sphaeroides_CH10|length 22|copies 1
ACGGGAACCACGACCATCAGGT
>1811507|reference Rhodobacter_sphaeroides_CH10|length 44|copies 2
ACGGGACGCACGACACGCGCAAGATCGGGCGGAAATCCTCGAAC
>1811507|reference Rhodobacter_sphaeroides_CH10|length 38|copies 1
ACGGGAGCCGCCATGGATCGACTGACGGAAATGGAAGC
>1811507|reference Rhodobacter_sphaeroides_CH10|length 51|copies 1
ACGGGCCCCGCGGCCTTTGCGGCCAGGGCCGAGACATGGTGCCTGCGGACC
>1811507|reference Rhodobacter_sphaeroides_CH10|length 57|copies 1
ACGGGGCGGGGTCCGCAGCCGCTCCGGGCGTGAAAGGCACCGCCCCGGATGAGTCCT
>1811507|reference Rhodobacter_sphaeroides_CH10|length 46|copies 1
ACGGTATCGAGGTAGAGCTCGACCTGTTCCTCGGGCGAGAGCTCGG
>1811507|reference Rhodobacter_sphaeroides_CH10|length 38|copies 1
ACGGTCGTCTCGCGAGACCTCGCCCAGGGCATCCGTCA
>1811507|reference Rhodobacter_sphaeroides_CH10|length 52|copies 1
ACGGTCTGGGAGACCGTGTTTCGGCCCTGGTGGCTTCGGTGAAACTCGCTCT
>1811507|reference Rhodobacter_sphaeroides_CH10|length 57|copies 1
ACGGTGCATCCCGGGAGGGGGCTCCGAGACGTCGGTCCCCCGGGTTCAGTCAGACTG
>1811507|reference Rhodobacter_sphaeroides_CH10|length 29|copies 1
ACGGTTGCGCCCGATCGGGATCGTCTGCA
>1811507|reference Rhodobacter_sphaeroides_CH10|length 40|copies 1
ACGTAGAGCTGCGGGATGGTCGGCCAGTCGGAGAAATCCT
>1811507|reference Rhodobacter_sphaeroides_CH10|length 51|copies 1
ACGTAGATCCCGCCCAGAGCGAAGGCGATGGCGATGAGAAGCCCGCCCGCC
>1811507|reference Rhodobacter_sphaeroides_CH10|length 46|copies 1
ACGTCATGCTCGGTATGGTCGACGTGGCTCACCATCGGCACGACGG
>1811507|reference Rhodobacter_sphaeroides_CH10|length 42|copies 1
ACGTCGCCCATGCCCTGGTTGTTGCCGATCGTCAGCGTCAGG
>1811507|reference Rhodobacter_sphaeroides_CH10|length 57|copies 1
ACGTCGGCGCCTTGACCCGGATCCAGGACGGTTTCTTGGGCTGGACGTTGTCGGGCC
>1811507|reference Rhodobacter_sphaeroides_CH10|length 22|copies 1
ACGTCGGTGACCGAGAGGAGCG
>1811507|reference Rhodobacter_sphaeroides_CH10|length 41|copies 1
ACGTGAACCCTTTCCCGTCGAGCAGGCGACGGAACATGTCG
>1811507|reference Rhodobacter_sphaeroides_CH10|length 51|copies 1
ACGTGAACCCTTTCCCGTCGAGCAGGCGACGGAACATGTCGGGATAGTCCC
>1811507|reference Rhodobacter_sphaeroides_CH10|length 47|copies 2
ACGTGATCCTGATCATGACCTCGAACGCAGGCGCGGCCGAGCTGGCC
>1811507|reference Rhodobacter_sphaeroides_CH10|length 44|copies 1
ACGTGCCGGTGGGGCTGCTGCTCTGCTCGGGCGACCATCAGCTC
>1811507|reference Rhodobacter_sphaeroides_CH10|length 36|copies 1
ACGTGCGCATCCTTTCGACCGCGCTGCCGGGCGGGG
>1811507|reference Rhodobacter_sphaeroides_CH10|length 36|copies 1
ACGTGCGCGATGGCAAGGTGAGCCTGCCGATCCTGC
>1811507|reference Rhodobacter_sphaeroides_CH10|length 36|copies 1
ACGTGCGGGATCACCTGGATGGTCTTGCCGAGGTAG
>1811507|reference Rhodobacter_sphaeroides_CH10|length 43|copies 1
ACGTGGGGACCGACGCGCGCTCGGGACGGATCTATCTGCCGCG
>1811507|reference Rhodobacter_sphaeroides_CH10|length 42|copies 1
ACGTTCGGGATGTCGCGGGTGATCTCTTCCGGCCCGAGCTTG
>1811507|reference Rhodobacter_sphaeroides_CH10|length 8|copies 1
ACGTTGAT
>1811507|reference Rhodobacter_sphaeroides_CH10|length 29|copies 1
ACGTTGTGCACCCGATCGGCCCAGCGGCC
>1811507|reference Rhodobacter_sphaeroides_CH10|length 30|copies 1
ACGTTGTGCACCCGATCGGCCCAGCGGCCG
>1811507|reference Rhodobacter_sphaeroides_CH10|length 32|copies 1
ACTACGCATCTGCAGGACGCCCAATATATATA
>1811507|reference Rhodobacter_sphaeroides_CH10|length 36|copies 1
ACTAGCGGCAGGTTGCCCTCAGGTGCGCCGCGGAGG
>1811507|reference Rhodobacter_sphaeroides_CH10|length 30|copies 3
ACTATTCCGGGCACGGGCAGTCGGAGGGCG
>1811507|reference Rhodobacter_sphaeroides_CH10|length 42|copies 1
ACTCCAGCGGGCGCGCTTCGGGCCGCGGTCCGAGAAGCTCCA
>1811507|reference Rhodobacter_sphaeroides_CH10|length 45|copies 1
ACTCCCAGACGAAGCGGGAGGCGACGGTGAACGGATCGGCCTGCG
>1811507|reference Rhodobacter_sphaeroides_CH10|length 41|copies 1
ACTCCCGGTCGCGCCGGAACAGCTCGAGCAGCTGATCCACC
>1811507|reference Rhodobacter_sphaeroides_CH10|length 48|copies 1
ACTCCGAATTCAATAGCATTTACTTGGCTTCGAAAGAATTGGAGGGTG
>1811507|reference Rhodobacter_sphaeroides_CH10|length 32|copies 1
ACTCCGATGTTGACCAGCGTGATCCCTTGCCC
>1811507|reference Rhodobacter_sphaeroides_CH10|length 48|copies 1
ACTCCGCCGACGAGGCTTTCCTGACCGGCACCTTCGGCGCGCAGACCC
>1811507|reference Rhodobacter_sphaeroides_CH10|length 34|copies 1
ACTCCTCGAAGGAGCCGAACCCGACGATCTGGAT
>1811507|reference Rhodobacter_sphaeroides_CH10|length 33|copies 1
ACTCCTTGCGGCGATCGAACGGGACGGCGAAGG
>1811507|reference Rhodobacter_sphaeroides_CH10|length 38|copies 1
ACTCGAACCTCGTCCAGTATGCCCGGATGAAGGCCCGC
>1811507|reference Rhodobacter_sphaeroides_CH10|length 40|copies 1
ACTCGGATGGAGCGTGGCTGGCCCGGGGCCTCGCCGCTTG
>1811507|reference Rhodobacter_sphaeroides_CH10|length 44|copies 2
ACTCGGCAACTCGATCGGCATGGGCGCCATGGGCTTCGTGGGCA
>1811507|reference Rhodobacter_sphaeroides_CH10|length 41|copies 1
ACTCGGCCACCAGCTGGGCGTCAAGCTCGGGCTTGCGGATC
>1811507|reference Rhodobacter_sphaeroides_CH10|length 52|copies 1
ACTCGGGAAGCGTAACACGGCCATGTGAACTGCCGGCATGTTTTTTGCGGTG
>1811507|reference Rhodobacter_sphaeroides_CH10|length 45|copies 1
ACTCGGGCCGCAGCGCCTGAACGGCGGCCTGCCGCAGGGTGCGTG
>1811507|reference Rhodobacter_sphaeroides_CH10|length 44|copies 1
ACTCGTCTCGCCGTCGAGCATCACGGCCAAACGGTCGACGCCCG
>1811507|reference Rhodobacter_sphaeroides_CH10|length 48|copies 1
ACTCGTTCTGGTTGAAGCGGAAGTTCTCGTAGCCCCGCGCCGCCTCCT
>1811507|reference Rhodobacter_sphaeroides_CH10|length 25|copies 1
ACTCTCCTCGTGGCGCTGGTGCTGG
>1811507|reference Rhodobacter_sphaeroides_CH10|length 39|copies 1
ACTCTTTGATCCGGTTCCTGAACAGGATCTATTTGAGGC
>1811507|reference Rhodobacter_sphaeroides_CH10|length 40|copies 1
ACTCTTTGATCCGGTTCCTGAACAGGATCTATTTGAGGCG
>1811507|reference Rhodobacter_sphaeroides_CH10|length 34|copies 1
ACTGCACGAAGGGCCGCTCGTCGTCGGTGAGGAT
>1811507|reference Rhodobacter_sphaeroides_CH10|length 41|copies 1
ACTGCACGCGCTTGCCGTTCGCGCAGCCGCGGGAATAGATA
>1811507|reference Rhodobacter_sphaeroides_CH10|length 35|copies 1
ACTGCCAGAGGGGCGGACCCGGCACGGTGAAGGGC
>1811507|reference Rhodobacter_sphaeroides_CH10|length 42|copies 1
ACTGCGGTTGAAACACGAGGCGCAGGTCGGCCTCGACGTCGG
>1811507|reference Rhodobacter_sphaeroides_CH10|length 9|copies 1
ACTGCTCCT
>1811507|reference Rhodobacter_sphaeroides_CH10|length 47|copies 1
ACTGGAACCGCTGGCCGACGACGCCGCAGACCGACTTCGGGTACTGG
>1811507|reference Rhodobacter_sphaeroides_CH10|length 42|copies 1
ACTGGCATGTCAACCAGTGGGCGAAGAAGGCCGTGCTGCTCG
>1811507|reference Rhodobacter_sphaeroides_CH10|length 33|copies 1
ACTGGGATGGGAGCCCGAGCTTTCGACCCTGCC
>1811507|reference Rhodobacter_sphaeroides_CH10|length 30|copies 1
ACTGGTTCTCGCTCATGTTCGACGACGGGG
>1811507|reference Rhodobacter_sphaeroides_CH10|length 39|copies 1
ACTGTCGCGCGGGCTGGCGCGGCGGCTTGACGCAGGCCT
>1811507|reference Rhodobacter_sphaeroides_CH10|length 48|copies 1
ACTGTCTCAAGATGATCCTGGATTGGAGGGCCACCGCATGACGGATGC
>1811507|reference Rhodobacter_sphaeroides_CH10|length 41|copies 1
ACTGTCTGCGACGCCTGTGGTGCCCGTCCGGGGCCTGGGCG
>1811507|reference Rhodobacter_sphaeroides_CH10|length 31|copies 1
ACTTCACCAATGGCCAGGACCGGCTGGAGCT
>1811507|reference Rhodobacter_sphaeroides_CH10|length 47|copies 1
ACTTCACGCGAGCCTGATCGATGCCAGTACGATCAAGAACAACGCGG
>1811507|reference Rhodobacter_sphaeroides_CH10|length 44|copies 1
ACTTCAGCGGCGTGCGGGTCTTGACGTCGAGCCCGCCATAGGGG
>1811507|reference Rhodobacter_sphaeroides_CH10|length 28|copies 1
ACTTCATCGTCCAGGCGCTGACCCGCAG
>1811507|reference Rhodobacter_sphaeroides_CH10|length 49|copies 1
ACTTCATCGTGACACTGGCCTTCCTCCTCTTCATGGGGATCCTCCTCTA
>1811507|reference Rhodobacter_sphaeroides_CH10|length 48|copies 1
ACTTCCACCGGTTCGCCGAAGAGCTTCGTGCCGGGCTCGATCGGCATC
>1811507|reference Rhodobacter_sphaeroides_CH10|length 42|copies 1
ACTTCCAGTAGGCCGCGGCCTCGGCGTTGCTCAGGTCGTTCA
>1811507|reference Rhodobacter_sphaeroides_CH10|length 38|copies 1
ACTTCGACATGCGGATCGTCAACTACCTCGCGGACGAG
>1811507|reference Rhodobacter_sphaeroides_CH10|length 28|copies 1
ACTTCTCCTGCCTCGAGGGCTTCTGCCC
>1811507|reference Rhodobacter_sphaeroides_CH10|length 55|copies 1
ACTTCTCGGCGAATTCCTCCTCGTAGACCTGCTGGAAGAGGTCCTTGAAGCGCCC
>1811507|reference Rhodobacter_sphaeroides_CH10|length 51|copies 1
ACTTCTTCTTCAGCCTGACCTGGAACCCGCAGTTCCGCGGCGGGTCCGACC
>1811507|reference Rhodobacter_sphaeroides_CH10|length 52|copies 1
ACTTTGTAGGTCAGCCATTTTGACCTAAAATGGATCCTGTTCAAAGGCACTG
>1811507|reference Rhodobacter_sphaeroides_CH10|length 32|copies 1
ACTTTTCCGTGAACCCGATCGGCCTCTGAAGC
>1811507|reference Rhodobacter_sphaeroides_CH10|length 45|copies 1
AGAACAACCTCGTTCTGGCCCGGGGCGCGCAGCGCAAATACGACC
>1811507|reference Rhodobacter_sphaeroides_CH10|length 37|copies 1
AGAACCCCTCGAAGGAAATCGCGATGTACATCAACTC
>1811507|reference Rhodobacter_sphaeroides_CH10|length 35|copies 1
AGAACGGCGAGTTCCTGGCCCAGATGGCACAGTTC
>1811507|reference Rhodobacter_sphaeroides_CH10|length 45|copies 1
AGAACGGTCAACGCCCGGTCCTTTCGCGGATGAGGGTTTCGAGGG
>1811507|reference Rhodobacter_sphaeroides_CH10|length 57|copies 1
AGAAGAACGGTTACGAAAATCAAGCTGACTGGTTTGTAAAGAACGGATCGGAAATCC
>1811507|reference Rhodobacter_sphaeroides_CH10|length 39|copies 2
AGAAGACCGGCCCGGGCTTCGCCTACGACGAGATCGTGC
>1811507|reference Rhodobacter_sphaeroides_CH10|length 37|copies 1
AGAAGACGCGCATTAAAGTGGAAATCCTGAAGCAATA
>1811507|reference Rhodobacter_sphaeroides_CH10|length 39|copies 1
AGAAGAGCTGATCGTCGCTGTCCTGAAAGAGAAAGCCCA
>1811507|reference Rhodobacter_sphaeroides_CH10|length 40|copies 1
AGAAGATCGGCTTCCAGCTTGCCGCGATCGATGCCGAGGG
>1811507|reference Rhodobacter_sphaeroides_CH10|length 47|copies 1
AGAAGCACATCTTCAAGCACAATGACCTCGACGACCTGCGCCGGATC
>1811507|reference Rhodobacter_sphaeroides_CH10|length 33|copies 1
AGAAGCACTGCCCGCAGGAGATCGTGAAGGGCA
>1811507|reference Rhodobacter_sphaeroides_CH10|length 43|copies 1
AGAAGCAGGATCTCGGGGTCGATGGCCAGCGCCCGCCCCAGCG
>1811507|reference Rhodobacter_sphaeroides_CH10|length 46|copies 1
AGAAGCGAATCAAATCTCGAGGCTTAGACCAGGTATGTTCAAGAAG
>1811507|reference Rhodobacter_sphaeroides_CH10|length 36|copies 1
AGAAGCGGCGCACGGGCGGCAGGTGATAGGCGATGG
>1811507|reference Rhodobacter_sphaeroides_CH10|length 40|copies 2
AGAAGCTCGCCCGAATGCAGCTGCGCCAGCGACTCGAGCC
>1811507|reference Rhodobacter_sphaeroides_CH10|length 53|copies 1
AGAAGGGCCGGATTGCCGGCCCTTTTCGCTTTTCGGCGCCGCCTGTGCTTCCC
>1811507|reference Rhodobacter_sphaeroides_CH10|length 42|copies 1
AGAAGGGGGCCCACATCCTCGCGGACGGGCAGCACTGGCATG
>1811507|reference Rhodobacter_sphaeroides_CH10|length 41|copies 1
AGAAGGTCAGGTTCGTCCGCGTGGCCCCGCCGTCGAAGAGC
>1811507|reference Rhodobacter_sphaeroides_CH10|length 45|copies 1
AGAAGTCTCGTCGCCAAACCTGCCTCCTCGCGGGGCTCTGCGCCC
>1811507|reference Rhodobacter_sphaeroides_CH10|length 45|copies 1
AGACAAGCGCGATGACGGGCATCGTCACGGGGTTGCCCACGAAGG
>1811507|reference Rhodobacter_sphaeroides_CH10|length 33|copies 1
AGACAATCTCGGCGCGGTCCACCTCGTACACCT
>1811507|reference Rhodobacter_sphaeroides_CH10|length 36|copies 1
AGACACAGGCCCCGGTCGCGCCGCAGACGCGCGCAG
>1811507|reference Rhodobacter_sphaeroides_CH10|length 32|copies 1
AGACATGAATGCCTGAACCTGACATCTGCGTG
>1811507|reference Rhodobacter_sphaeroides_CH10|length 58|copies 1
AGACCAACGCCGAGTGGGTGACCGCGAACGGCGGCCGCTCCGGCATCCCGGCCAACAT
>1811507|reference Rhodobacter_sphaeroides_CH10|length 49|copies 1
AGACCACCTATCCGCACCGGGCCGACGAGCCCCAGTGGAAGGACTGAGC
>1811507|reference Rhodobacter_sphaeroides_CH10|length 45|copies 1
AGACCACGGCGGCGGTCGAGGACATGTCCATGGGCGCCGAGGATG
>1811507|reference Rhodobacter_sphaeroides_CH10|length 33|copies 1
AGACCATGCTCGAGACAGGGCGGTGCCGCGAGG
>1811507|reference Rhodobacter_sphaeroides_CH10|length 48|copies 1
AGACCCAGGCCGAGAGGCTGCGCGGGTGGATCCGGTCCTCGGGCACGG
>1811507|reference Rhodobacter_sphaeroides_CH10|length 40|copies 1
AGACCCGCCTGTGCCAGGAAGTTCACGCGCGCAAGGAGTG
>1811507|reference Rhodobacter_sphaeroides_CH10|length 30|copies 1
AGACCGAACAAGGCGAGTATTATCAGAACG
>1811507|reference Rhodobacter_sphaeroides_CH10|length 31|copies 1
AGACCGACCCGTCCATGAGCCCGGCGAGGCC
>1811507|reference Rhodobacter_sphaeroides_CH10|length 33|copies 1
AGACCGAGCGCGCGAAGAAGATCATGGCCGACA
>1811507|reference Rhodobacter_sphaeroides_CH10|length 36|copies 1
AGACCGCCTATGCCGAATGCAAGGTGAAGGTCGAGG
>1811507|reference Rhodobacter_sphaeroides_CH10|length 42|copies 1
AGACCGCCTTCTACGATCCGGCGAACTTCACCTATCCCGCCG
>1811507|reference Rhodobacter_sphaeroides_CH10|length 41|copies 1
AGACCGCTCTTCGTGCCGGCGTCTGGCATCATGCTGCGCAG
>1811507|reference Rhodobacter_sphaeroides_CH10|length 44|copies 1
AGACCGTGACCCGCGAGGCCTTCCAGAAGAAATATGCCGATGTC
>1811507|reference Rhodobacter_sphaeroides_CH10|length 44|copies 1
AGACCTCGGTGATCGAGATGTCGCCAAGATCCTGCCCCTCGAGG
>1811507|reference Rhodobacter_sphaeroides_CH10|length 43|copies 1
AGACCTCGTCGGCCAGGGTCAGCCAGGCCAGTCCCGGCAGATG
>1811507|reference Rhodobacter_sphaeroides_CH10|length 36|copies 1
AGACCTGCTGGGTCGAGGAGAGCGTGCCGAAGAGCG
>1811507|reference Rhodobacter_sphaeroides_CH10|length 53|copies 1
AGACCTGTTGATCAACAAAGACTGATCAACTGCCGAACAATGAAAGAAGCCCC
>1811507|reference Rhodobacter_sphaeroides_CH10|length 38|copies 1
AGACCTTGTGAGCGAGATGCGCCCGCTCGATGAGGGTT
>1811507|reference Rhodobacter_sphaeroides_CH10|length 38|copies 1
AGACGAACATGTGGCTCACGAGAAGCGGCACGCCGAGA
>1811507|reference Rhodobacter_sphaeroides_CH10|length 46|copies 1
AGACGAGGTCGTTGCCCTCTTCCAGCACCTCGGTATGCGGCAGGCC
>1811507|reference Rhodobacter_sphaeroides_CH10|length 38|copies 1
AGACGCCCTTCAGGTTCAGGACGATGTCGGTCACATCC
>1811507|reference Rhodobacter_sphaeroides_CH10|length 52|copies 1
AGACGCGCGAAGGGGGCGGGGCCTGCGGCGGGCTCTTCGGGCTGCGGCTCGG
>1811507|reference Rhodobacter_sphaeroides_CH10|length 43|copies 2
AGACGCTGAAGACGGCCCGGGCCTACAAGTATCAGTTCGTGGA
>1811507|reference Rhodobacter_sphaeroides_CH10|length 32|copies 1
AGACGGAAACGGAGGCAGGCATGGGGCAGACC
>1811507|reference Rhodobacter_sphaeroides_CH10|length 48|copies 1
AGACGGACCGGCCCCTGGGACAGGAAATTGCCGCGCTTGCTACGCACC
>1811507|reference Rhodobacter_sphaeroides_CH10|length 40|copies 1
AGACGGCATTGACGTCGGGATCCCGGAAGCGCTCGTAGGA
>1811507|reference Rhodobacter_sphaeroides_CH10|length 31|copies 1
AGACGGCGATCGTGCAGGCTGTCTCGGCCAC
>1811507|reference Rhodobacter_sphaeroides_CH10|length 39|copies 1
AGACGGCGGTGAAGGAGATGCTCTGGTTCCTCACCGGGG
>1811507|reference Rhodobacter_sphaeroides_CH10|length 42|copies 1
AGACGGGATGAAAGACAGGCTGTCGCAGCGGTGGGCGGACGT
>1811507|reference Rhodobacter_sphaeroides_CH10|length 52|copies 1
AGACGGGCCGATTCCCGGTATCTCGGAATAAAAAACATGTCGGGCAGTGAAC
>1811507|reference Rhodobacter_sphaeroides_CH10|length 58|copies 1
AGACGGGGGCGGTGATCCTCCTGAAAGGGGCCAAGACGCTGGTGGCGGGGCCGGAGGG
>1811507|reference Rhodobacter_sphaeroides_CH10|length 12|copies 2
AGACTGAGATGG
>1811507|reference Rhodobacter_sphaeroides_CH10|length 52|copies 1
AGACTTGGAACAATATCGCCTGCGGGGTCGAACCCCAGGTCTTCCCCTACTC
>1811507|reference Rhodobacter_sphaeroides_CH10|length 37|copies 1
AGAGAACCTTGATCGTTTGCTCGATAGACATTGAACT
>1811507|reference Rhodobacter_sphaeroides_CH10|length 47|copies 1
AGAGACCCTCGACCTGGTTCTTGATGTCCTCGTGGCCCTTGGCATAG
>1811507|reference Rhodobacter_sphaeroides_CH10|length 24|copies 1
AGAGATCCTCGGCCTCGTCCACGC
>1811507|reference Rhodobacter_sphaeroides_CH10|length 34|copies 1
AGAGCAGGTGATGCGGATCGACGGGCTGCATCTG
>1811507|reference Rhodobacter_sphaeroides_CH10|length 40|copies 1
AGAGCATCGGCGGCACCGAGACCGGTCTCAAGACTCACCG
>1811507|reference Rhodobacter_sphaeroides_CH10|length 44|copies 1
AGAGCATGGTGCTCGTGTCATTGAGGAAGCTGACGGGTTCTGCC
>1811507|reference Rhodobacter_sphaeroides_CH10|length 52|copies 1
AGAGCATTGGTCAGGTTCGCCTCGGCCGTCGGCATGTTCGGACCCATCTCGG
>1811507|reference Rhodobacter_sphaeroides_CH10|length 30|copies 1
AGAGCCAGATCGCTCCGGTGGCGGCGAGAA
>1811507|reference Rhodobacter_sphaeroides_CH10|length 29|copies 1
AGAGCCCCAGCGCCCGGTCGCAGACGATG
>1811507|reference Rhodobacter_sphaeroides_CH10|length 26|copies 1
AGAGCCCGCGAGGCGGAGGAGGCTGG
>1811507|reference Rhodobacter_sphaeroides_CH10|length 42|copies 1
AGAGCCCGGTGATCCCGAGGACCGAGGTCACGAGGAACACTC
>1811507|reference Rhodobacter_sphaeroides_CH10|length 43|copies 1
AGAGCCGCCACCCGCGCCGGGCCGAGAAGGCCGCGCGCGATGG
>1811507|reference Rhodobacter_sphaeroides_CH10|length 42|copies 1
AGAGCCGCGGTGGCGCGACGCTGGCCAGCGCCGAGCCGAGCG
>1811507|reference Rhodobacter_sphaeroides_CH10|length 38|copies 2
AGAGCGCGGTCGGCGCGTTGCCGATCGCGACCACGGCG
>1811507|reference Rhodobacter_sphaeroides_CH10|length 36|copies 1
AGAGCGGCACGCGGGCGGCGGTCGAGTTCTTCGAGG
>1811507|reference Rhodobacter_sphaeroides_CH10|length 36|copies 1
AGAGCGGCTCGAAGAGGATGTTGGCGAAGCGCACCG
>1811507|reference Rhodobacter_sphaeroides_CH10|length 34|copies 1
AGAGCTCCATCACCCCGCGGCGCAGTTGCTTCAG
>1811507|reference Rhodobacter_sphaeroides_CH10|length 38|copies 1
AGAGCTCGAAGAACGTCTTCTACACCGGTGCCGCGCCG
>1811507|reference Rhodobacter_sphaeroides_CH10|length 42|copies 1
AGAGGCATGCCGAGTCGTGCTTGACCCACTCGAAAGAGGAGA
>1811507|reference Rhodobacter_sphaeroides_CH10|length 45|copies 1
AGAGGCCGGTCGTGTCGACCTCCTTCACCAGGGTGATGGCGGGCG
>1811507|reference Rhodobacter_sphaeroides_CH10|length 32|copies 1
AGAGGCGACGCCGCCAGATGAGGAGCCCACCT
>1811507|reference Rhodobacter_sphaeroides_CH10|length 55|copies 1
AGAGGCGGAAGCCATCTTCGATCCGTTCATGCCCACGGGCAACGGGCGCCTTGCG
>1811507|reference Rhodobacter_sphaeroides_CH10|length 64|copies 1
AGAGGCGGATGGGCCGGGGGGCAAGCACGACCTCTTCCGACCCTTAGGCCCCCCGGGCCGGAAG
>1811507|reference Rhodobacter_sphaeroides_CH10|length 28|copies 4
AGAGGGTCGCCCGATCGGAGCCGGATGC
>1811507|reference Rhodobacter_sphaeroides_CH10|length 45|copies 1
AGAGGGTCGCCGGGGCGGAACATCTTCCCAGGCATCGGCAGGACG
>1811507|reference Rhodobacter_sphaeroides_CH10|length 40|copies 1
AGAGGTGGCTGGCCTTGATGCACTGATCGTAGGCGGGATG
>1811507|reference Rhodobacter_sphaeroides_CH10|length 40|copies 1
AGAGTGGCTGGTGATGTGGGGCGTCTGCACCCACCTCGGC
>1811507|reference Rhodobacter_sphaeroides_CH10|length 27|copies 1
AGAGTTCGTCGCGCAGCACGAGCACCG
>1811507|reference Rhodobacter_sphaeroides_CH10|length 36|copies 1
AGAGTTCGTCGCGCAGCACGAGCACCGCCACCCCGA
>1811507|reference Rhodobacter_sphaeroides_CH10|length 32|copies 1
AGATAACGCCCCGCGCGGCGGAAGATCGACCG
>1811507|reference Rhodobacter_sphaeroides_CH10|length 44|copies 2
AGATACCATTCGACCGGGCGCACCAGATGACGGGTGCGGATCCC
>1811507|reference Rhodobacter_sphaeroides_CH10|length 31|copies 2
AGATAGATCGCGGCCAGGCCGGTCGAGAGCG
>1811507|reference Rhodobacter_sphaeroides_CH10|length 40|copies 1
AGATAGCCGCCGTCCGAGGCGACGCTCGCCGTCATCGCCT
>1811507|reference Rhodobacter_sphaeroides_CH10|length 42|copies 1
AGATAGGTGATGCCCGCGTCGAACTCGAGGCTTTCGATGCCG
>1811507|reference Rhodobacter_sphaeroides_CH10|length 32|copies 1
AGATCACCGCCACCTGCAGGAAGCGGAAGCAC
>1811507|reference Rhodobacter_sphaeroides_CH10|length 31|copies 1
AGATCACGCCGATGCAGAGCGTGTCGGCAGG
>1811507|reference Rhodobacter_sphaeroides_CH10|length 45|copies 1
AGATCAGACATGGTATCCTTCCAGATAGATGCCTCTCGTTGGGGA
>1811507|reference Rhodobacter_sphaeroides_CH10|length 38|copies 1
AGATCATCAAGAAGATTGCCGTGATGCGGGGCCTCATC
>1811507|reference Rhodobacter_sphaeroides_CH10|length 45|copies 1
AGATCCACCTCGGACCAGAGAGCCCCGCGCACCTCGCCCGAGCGG
>1811507|reference Rhodobacter_sphaeroides_CH10|length 39|copies 1
AGATCCCGCCCCGTGCCTGCGCCGCCCAGCATTTCAGCG
>1811507|reference Rhodobacter_sphaeroides_CH10|length 46|copies 2
AGATCCCGGCCATTCCGGTCGAGCACCAATATATCGTGACCGAGCC
>1811507|reference Rhodobacter_sphaeroides_CH10|length 37|copies 1
AGATCCGCGATGCCGAGGACGACCGGCTCTACGCCAC
>1811507|reference Rhodobacter_sphaeroides_CH10|length 36|copies 1
AGATCCGCGCTCGTGTCGGCCAGCGTTCCGTCGAGG
>1811507|reference Rhodobacter_sphaeroides_CH10|length 34|copies 1
AGATCCGCTCGGTGAAGGCCCAGGCGTCGCGTGG
>1811507|reference Rhodobacter_sphaeroides_CH10|length 48|copies 1
AGATCCGGCCGACCTCGATGCGGAAGTCCGCCAGCCGGATGCCCACGC
>1811507|reference Rhodobacter_sphaeroides_CH10|length 13|copies 1
AGATCCTCGGCAG
>1811507|reference Rhodobacter_sphaeroides_CH10|length 40|copies 1
AGATCCTCGGTCACGATGTTCACCACGAACTCGCCCGTCT
>1811507|reference Rhodobacter_sphaeroides_CH10|length 39|copies 1
AGATCCTCGGTGCCGCCCGCCTCGGGCAGCAGGCCGATC
>1811507|reference Rhodobacter_sphaeroides_CH10|length 41|copies 1
AGATCCTGAGCCAGGCCTCGACGGCGATGCTGGCGCAGGCG
>1811507|reference Rhodobacter_sphaeroides_CH10|length 40|copies 1
AGATCCTGCGCCAACAGGACGAGTTCTGCGAGCCGTTCGA
>1811507|reference Rhodobacter_sphaeroides_CH10|length 33|copies 1
AGATCCTGGGCTTCACCACGCGCGCCTGGAAGG
>1811507|reference Rhodobacter_sphaeroides_CH10|length 39|copies 1
AGATCGACGAGGGGCTGGCCCCGCCCGACCGCAAGGCCG
>1811507|reference Rhodobacter_sphaeroides_CH10|length 42|copies 1
AGATCGCAGCCGGCGACCGGCTTCTGCTCTGCTCGGACGGGC
>1811507|reference Rhodobacter_sphaeroides_CH10|length 38|copies 1
AGATCGCTGCGGATGTCGCGCCAGAGGCCATAACCCGC
>1811507|reference Rhodobacter_sphaeroides_CH10|length 31|copies 1
AGATCGGCATCCTGCCCGGCCGCATAGCCTC
>1811507|reference Rhodobacter_sphaeroides_CH10|length 40|copies 1
AGATCGTGCGGCTGCTGGACTTCCTCGGGCTGGAGCCCGC
>1811507|reference Rhodobacter_sphaeroides_CH10|length 39|copies 1
AGATCGTGCTGGCCGCGAACTTCCTCTATTCCGCCAACG
>1811507|reference Rhodobacter_sphaeroides_CH10|length 35|copies 1
AGATCGTGGCGGCAAGCCCGGTGCCGATCGTGGCC
>1811507|reference Rhodobacter_sphaeroides_CH10|length 41|copies 1
AGATCGTGGCGGCAAGCCCGGTGCCGATCGTGGCCGACATC
>1811507|reference Rhodobacter_sphaeroides_CH10|length 37|copies 1
AGATCGTGGGTCTCCCCCGCCGGCAGGTGTTCGTCCG
>1811507|reference Rhodobacter_sphaeroides_CH10|length 37|copies 1
AGATCTCGAGCGCGCGGCTCATGGTGATCTTCGGAGC
>1811507|reference Rhodobacter_sphaeroides_CH10|length 42|copies 1
AGATCTCGCGGTCGCGATCGGTCAGGCTCACCTTCTCGGCCC
>1811507|reference Rhodobacter_sphaeroides_CH10|length 42|copies 1
AGATCTTGATATTGAGAACGTCAAAATCTCCGATGACCGGCA
>1811507|reference Rhodobacter_sphaeroides_CH10|length 35|copies 1
AGATGAAGAAAGACCTCGCCCGCAAGCTGGCTATC
>1811507|reference Rhodobacter_sphaeroides_CH10|length 11|copies 1
AGATGAGATGG
>1811507|reference Rhodobacter_sphaeroides_CH10|length 33|copies 1
AGATGAGCGGCGTGCCGAGCCAGATTTCCAGCG
>1811507|reference Rhodobacter_sphaeroides_CH10|length 47|copies 1
AGATGATATTTCGCCTGTGTCTTGAGCATGTCCCGCACCCCTGACCA
>1811507|reference Rhodobacter_sphaeroides_CH10|length 37|copies 1
AGATGATCGGCACCTCGCGCCAGAGCCGGATCATGGC
>1811507|reference Rhodobacter_sphaeroides_CH10|length 36|copies 1
AGATGCACAGATGCTCGCGCCCGTCGTGGGGGAAGC
>1811507|reference Rhodobacter_sphaeroides_CH10|length 42|copies 1
AGATGCCCACCGCGACGGGCTGGCCCTGGAAACTCGCCCAGG
>1811507|reference Rhodobacter_sphaeroides_CH10|length 45|copies 1
AGATGCCGAAGACGAAGGCGCCGCCGACCATCGACCAGCCGACCG
>1811507|reference Rhodobacter_sphaeroides_CH10|length 31|copies 1
AGATGCCGTAGACCTCGGCATCCTTGTCGGT
>1811507|reference Rhodobacter_sphaeroides_CH10|length 29|copies 1
AGATGCGCGAGCAGATGCAGGTCGAGCTC
>1811507|reference Rhodobacter_sphaeroides_CH10|length 42|copies 1
AGATGCGCTCGCCGCGGACGAGGGCGAAGTTCACGTCCAGCG
>1811507|reference Rhodobacter_sphaeroides_CH10|length 40|copies 1
AGATGCGGGTCGGCCAGGTGGGCGCGCGTCATGCCCACCA
>1811507|reference Rhodobacter_sphaeroides_CH10|length 28|copies 1
AGATGCTCGTCCACGGCGATCTGCGGCT
>1811507|reference Rhodobacter_sphaeroides_CH10|length 34|copies 1
AGATGGAACGAGAGGCGGGAGGAGCTCGCGCCGA
>1811507|reference Rhodobacter_sphaeroides_CH10|length 29|copies 1
AGATGGAAGAGACGCTCATCAGCCGCCGC
>1811507|reference Rhodobacter_sphaeroides_CH10|length 50|copies 1
AGATGGTCGGACGTGCTGGGCGCATTCTGGGTGAAGCCTTGCGGAAAGCG
>1811507|reference Rhodobacter_sphaeroides_CH10|length 43|copies 1
AGATGGTGAAGAGCTGGGTCCGCGCCGCGCCCTCGTTCCACTC
>1811507|reference Rhodobacter_sphaeroides_CH10|length 42|copies 1
AGATGTCCAAGTCGCTCGGCAACACCGTGGTCCCGCAGGAGG
>1811507|reference Rhodobacter_sphaeroides_CH10|length 40|copies 2
AGATGTCCTCGAACATCAGCGCCAGCGCCCCGTTCGGATG
>1811507|reference Rhodobacter_sphaeroides_CH10|length 42|copies 1
AGATGTCGGCGCCGGGGACGTATTTCGTGACGCTGGTGAAGG
>1811507|reference Rhodobacter_sphaeroides_CH10|length 39|copies 1
AGATGTCGGTCAGGATCGGCCTGTCGCCGGCCGCGACGC
>1811507|reference Rhodobacter_sphaeroides_CH10|length 33|copies 1
AGATGTTGAGCTTGCTCGCGCTGTCGACGACCG
>1811507|reference Rhodobacter_sphaeroides_CH10|length 34|copies 1
AGATTGAGAAAGCCCGCGGCGCGCGTGACCCCGC
>1811507|reference Rhodobacter_sphaeroides_CH10|length 40|copies 1
AGATTGCCGGCCTCCATCACGCCCGGCCCGCCGCCGGTGA
>1811507|reference Rhodobacter_sphaeroides_CH10|length 28|copies 2
AGCAAGCCGCCCGATCGGGCTGCCGCTC
>1811507|reference Rhodobacter_sphaeroides_CH10|length 32|copies 1
AGCAATACGGCTCTCCAGCGGATATTGCAGAT
>1811507|reference Rhodobacter_sphaeroides_CH10|length 49|copies 1
AGCACCGCCTATGCCGGCACGCCCGATTATCTCAAGGTGATCCTCGACC
>1811507|reference Rhodobacter_sphaeroides_CH10|length 50|copies 1
AGCACCGCCTGAAGGACGCCGAAATAGTTGTTCACCGTGAGCATCGAGGG
>1811507|reference Rhodobacter_sphaeroides_CH10|length 36|copies 1
AGCACCTGCATGATCGTGGCGAGCATGATCACGAGG
>1811507|reference Rhodobacter_sphaeroides_CH10|length 44|copies 1
AGCACGAGCTGGCGCTGGCGGCGAGCCTCGGCATCCTCGGCTCG
>1811507|reference Rhodobacter_sphaeroides_CH10|length 42|copies 1
AGCACGATGACGCCCAGATAGGTCAGCACCATGCCCATGGTC
>1811507|reference Rhodobacter_sphaeroides_CH10|length 45|copies 1
AGCACGATGCCCGCGATGCCCGGCAGCGTCAGGGTCGCCCCCACC
>1811507|reference Rhodobacter_sphaeroides_CH10|length 43|copies 1
AGCACGATGTCGCCGAACCACGAGGTCAGGACCCAGTCGGCCG
>1811507|reference Rhodobacter_sphaeroides_CH10|length 45|copies 2
AGCACGATGTTCTTGGCCATGTAGACCGAGGAATAGGTCCCGATC
>1811507|reference Rhodobacter_sphaeroides_CH10|length 36|copies 1
AGCACGTTCACGTTCGAGCCATAGGCGCCTTCGGCA
>1811507|reference Rhodobacter_sphaeroides_CH10|length 40|copies 1
AGCACGTTCACGTTCGAGCCATAGGCGCCTTCGGCATTCG
>1811507|reference Rhodobacter_sphaeroides_CH10|length 41|copies 1
AGCACTCCGCGGAGAATATCTGCCACCGGCTCCTCCATGTC
>1811507|reference Rhodobacter_sphaeroides_CH10|length 39|copies 1
AGCACTGGCCCTGCTGCCACGTGGCCCGGAAGCGGTCTC
>1811507|reference Rhodobacter_sphaeroides_CH10|length 45|copies 1
AGCAGAATTGAGACAGGTGTCTGGAGCTTCATCGCCGACAGGCGG
>1811507|reference Rhodobacter_sphaeroides_CH10|length 47|copies 1
AGCAGACCGGCGTCTCGGATCAGGACAATTGCCTGATCCTGTCCGAC
>1811507|reference Rhodobacter_sphaeroides_CH10|length 45|copies 1
AGCAGATCCTGGCGATGGCCGCCAAGGCCGGGATCTCGACCGACG
>1811507|reference Rhodobacter_sphaeroides_CH10|length 43|copies 1
AGCAGATCGACCGATGCCGGAAGCAGCATGGCGGCGCCCAAGG
>1811507|reference Rhodobacter_sphaeroides_CH10|length 35|copies 1
AGCAGCACCGTGTGGGTGGTCACGTCATAGACCCA
>1811507|reference Rhodobacter_sphaeroides_CH10|length 45|copies 1
AGCAGCAGCAGCGCCAGCGCGGCCGAGAGGGCGACATTGACCCAG
>1811507|reference Rhodobacter_sphaeroides_CH10|length 39|copies 1
AGCAGCAGCGACATCTGGCGGTAGGCCACGGCCTGCTTG
>1811507|reference Rhodobacter_sphaeroides_CH10|length 38|copies 1
AGCAGCAGGTGGCGGCCGGCGCAGCGCCGAATGTCGTG
>1811507|reference Rhodobacter_sphaeroides_CH10|length 34|copies 1
AGCAGCCGATAGTCGAGCGTCCGCGCGCCGATCC
>1811507|reference Rhodobacter_sphaeroides_CH10|length 37|copies 1
AGCAGCCTGTCCTTCAGCACATACTGATGGAAGAGCG
>1811507|reference Rhodobacter_sphaeroides_CH10|length 41|copies 1
AGCAGGAGGCCCGACGACAGCGCGCCCAGCACGAAATACTT
>1811507|reference Rhodobacter_sphaeroides_CH10|length 42|copies 1
AGCAGGAGTTCGACGCCTTCATGCAGGATCGTGCCCGCAAGG
>1811507|reference Rhodobacter_sphaeroides_CH10|length 43|copies 3
AGCAGGGCCTTCCAATCAGGAAGCTGCAAACCTTGCGCCTCAG
>1811507|reference Rhodobacter_sphaeroides_CH10|length 36|copies 1
AGCATCACCGCGATCATCACGAAGGAGCGCAGCGCA
>1811507|reference Rhodobacter_sphaeroides_CH10|length 41|copies 1
AGCATCAGCCGGTGAAGGTCATGGCGATGGAGGGCCATTTC
>1811507|reference Rhodobacter_sphaeroides_CH10|length 33|copies 1
AGCATCATCATGCCGAGCGCCATCAGGATCGAG
>1811507|reference Rhodobacter_sphaeroides_CH10|length 39|copies 1
AGCATCATCTCGTAGGCGGTCATGTTGGCTTCGCGCTGA
>1811507|reference Rhodobacter_sphaeroides_CH10|length 46|copies 1
AGCATGAGGATCGCCATGTGGTCCGGGCCGCGGAACCTCTCCACGG
>1811507|reference Rhodobacter_sphaeroides_CH10|length 45|copies 1
AGCATGGTCACGATGGCGGGCGTGCGCGATTCGAAGAGGCCGGTG
>1811507|reference Rhodobacter_sphaeroides_CH10|length 44|copies 1
AGCCAACAAAGTGCCAGCTCGCAGCGTGACCAAGGCCTACGCCG
>1811507|reference Rhodobacter_sphaeroides_CH10|length 30|copies 1
AGCCAACCTCGGTGACGGGATCTTCGACGG
>1811507|reference Rhodobacter_sphaeroides_CH10|length 46|copies 1
AGCCAAGCCTGTGGGTCGATGTCGTTCATCTTGGCGGTGACGATCA
>1811507|reference Rhodobacter_sphaeroides_CH10|length 46|copies 1
AGCCACGACGCCCAGAACAGCTGCAGCCTCGATCGGATCAGGCTCG
>1811507|reference Rhodobacter_sphaeroides_CH10|length 37|copies 1
AGCCAGAAGTTGGGCAGGCTCACGAAGAGCGACGAGG
>1811507|reference Rhodobacter_sphaeroides_CH10|length 25|copies 1
AGCCAGACGCTGGTGCCGCTTCCAC
>1811507|reference Rhodobacter_sphaeroides_CH10|length 44|copies 1
AGCCAGATCAATCTCTCGGCCTATCATCGGGCCAAGACCGGCGC
>1811507|reference Rhodobacter_sphaeroides_CH10|length 46|copies 1
AGCCAGATCCAAGCCAGCAGGCAGCTTGCCGTCACCGGCAGGGCGA
>1811507|reference Rhodobacter_sphaeroides_CH10|length 42|copies 1
AGCCATACCAGCCCATGCTGAAGAACAGGATCACGAGGACGC
>1811507|reference Rhodobacter_sphaeroides_CH10|length 44|copies 1
AGCCATGCGCCTCCATCCCCACGGCATCGATCACCGCATCGGGG
>1811507|reference Rhodobacter_sphaeroides_CH10|length 30|copies 2
AGCCCACGACGCCGATCGGCTGCTTCAGAA
>1811507|reference Rhodobacter_sphaeroides_CH10|length 54|copies 1
AGCCCATCGAGATGCCCGCGCCCACCGAGGCCGCCAGCGCGACCTGAAAGGTGG
>1811507|reference Rhodobacter_sphaeroides_CH10|length 29|copies 1
AGCCCATGGCGCCGGTGGCGAGGCAGGTG
>1811507|reference Rhodobacter_sphaeroides_CH10|length 37|copies 2
AGCCCATGTCCGTAAGCCGGCAACGCCCGAGGATCTG
>1811507|reference Rhodobacter_sphaeroides_CH10|length 45|copies 1
AGCCCCACCGCCGCCAGCGCCACGGCATAGAAGGTGCCGAGCACG
>1811507|reference Rhodobacter_sphaeroides_CH10|length 45|copies 2
AGCCCCAGCCATTCGAGGTCGGCAAGGATCACGGCCGCATGTTCG
>1811507|reference Rhodobacter_sphaeroides_CH10|length 40|copies 1
AGCCCCATCGGCAGGCGGACCCCCAGATACCAGTCGGTCA
>1811507|reference Rhodobacter_sphaeroides_CH10|length 51|copies 1
AGCCCCCGCTCGATCACCCCGAGCGCCGCCACCATCACCAGCTTCTCGGTT
>1811507|reference Rhodobacter_sphaeroides_CH10|length 39|copies 1
AGCCCCGCGCCGCCAGATGGGCCGCCACCGCCTCGGTCG
>1811507|reference Rhodobacter_sphaeroides_CH10|length 42|copies 1
AGCCCCGGCACGCCCAGCATCGAATCCGGCCGGAAGCAGAGC
>1811507|reference Rhodobacter_sphaeroides_CH10|length 34|copies 1
AGCCCCGTCTCTTCGAGCAGCGAGAGCATGTCGG
>1811507|reference Rhodobacter_sphaeroides_CH10|length 32|copies 1
AGCCCCGTTCGCGAAGCGCGAAAATCAGCGCG
>1811507|reference Rhodobacter_sphaeroides_CH10|length 50|copies 1
AGCCCCTCGACCGGCAGGTCAGCGGCGCCCGTGGGCCGTCAGGAGGTGAG
>1811507|reference Rhodobacter_sphaeroides_CH10|length 37|copies 1
AGCCCCTGGTTGACGTGGTGCACGATGGTCGTGCTCT
>1811507|reference Rhodobacter_sphaeroides_CH10|length 54|copies 1
AGCCCGAAACAGACCCGGCCCTCGGGCTTGAACTCTGATCCGCCCGGCCCGGCG
>1811507|reference Rhodobacter_sphaeroides_CH10|length 39|copies 1
AGCCCGAAGCAGCTTCGGACCCCGATCGTATGGACGCGG
>1811507|reference Rhodobacter_sphaeroides_CH10|length 40|copies 1
AGCCCGAAGTGGTCGAGGCGCTGCGCAATGCGGTGGTCGC
>1811507|reference Rhodobacter_sphaeroides_CH10|length 49|copies 1
AGCCCGACCTTCGGCGAGTTCCTCGATGAGACATCGCACAACCTCGGCC
>1811507|reference Rhodobacter_sphaeroides_CH10|length 39|copies 1
AGCCCGACGACATCGTGGGCGCGGTGGAGCGGGGCGTCG
>1811507|reference Rhodobacter_sphaeroides_CH10|length 30|copies 1
AGCCCGAGACGCCCTGGATCCATCTCGACA
>1811507|reference Rhodobacter_sphaeroides_CH10|length 39|copies 1
AGCCCGAGCGCGAAATCGCCCAGATCGACGGGCGGTTCC
>1811507|reference Rhodobacter_sphaeroides_CH10|length 41|copies 1
AGCCCGAGCTGACGGCTCTCGAGAGCAATGAGACGAGCGCC
>1811507|reference Rhodobacter_sphaeroides_CH10|length 40|copies 1
AGCCCGCAGTTGCGACCGCGTGTCGGCACGGCCTTCATCG
>1811507|reference Rhodobacter_sphaeroides_CH10|length 34|copies 1
AGCCCGCCCGCGAAGGCCGGAAGGACGGCGATGC
>1811507|reference Rhodobacter_sphaeroides_CH10|length 40|copies 1
AGCCCGCCCTTCTCGCCATAGACCCGCAGGCGCAGCGAAT
>1811507|reference Rhodobacter_sphaeroides_CH10|length 51|copies 1
AGCCCGCCGTCGTTCGCAGGCACCGCCCGGTGGGTCAGAACCGGCACGCCC
>1811507|reference Rhodobacter_sphaeroides_CH10|length 39|copies 1
AGCCCGCCTTCAAGGAGATGGGCGAACAGATGCCGGGCT
>1811507|reference Rhodobacter_sphaeroides_CH10|length 46|copies 1
AGCCCGCGGTGCTGGTGCGGGATGTGGACATGGATTTCGGCAGCGG
>1811507|reference Rhodobacter_sphaeroides_CH10|length 47|copies 1
AGCCCGGCATCACCCAGTCGGCCCCCGCCTCGGCCTGCGCGAGGAAG
>1811507|reference Rhodobacter_sphaeroides_CH10|length 48|copies 1
AGCCCGGCCCCGACCGGATGATGGTGTTTCAGGAGTTCGACCAGCTTC
>1811507|reference Rhodobacter_sphaeroides_CH10|length 33|copies 1
AGCCCGTCGGCTGGTTCGAGAGCGACTTCGCCG
>1811507|reference Rhodobacter_sphaeroides_CH10|length 54|copies 1
AGCCCTAGATTGACCCGGACCTGCCGCGACCGGACGGGCAAAGAGCCGGCCGCG
>1811507|reference Rhodobacter_sphaeroides_CH10|length 50|copies 1
AGCCCTCGGCATCGAGGCGCCCGAGATCGCCCGTGCGCAGGAACCGGTCC
>1811507|reference Rhodobacter_sphaeroides_CH10|length 45|copies 1
AGCCCTCGGCCTCCGCCGCCCGGCGCATCTCCTCGGTCTGGAGAT
>1811507|reference Rhodobacter_sphaeroides_CH10|length 52|copies 1
AGCCCTGATGCCGGCCGGGGCCACCGGCCCCCGCCTCTCCCCCTGCCGGATT
>1811507|reference Rhodobacter_sphaeroides_CH10|length 36|copies 1
AGCCCTGCAACATCTGGTGTGCGGTGCCCTATGCCG
>1811507|reference Rhodobacter_sphaeroides_CH10|length 34|copies 1
AGCCCTGCCCGACACGCCGATCGACGCCCGTGCG
>1811507|reference Rhodobacter_sphaeroides_CH10|length 47|copies 1
AGCCCTGTTTCGGGCTGGGCACGCCCGCCACCAGCGCCCAGTAGATC
>1811507|reference Rhodobacter_sphaeroides_CH10|length 28|copies 1
AGCCCTTCAGTCCGCCGGCGCCCGAACG
>1811507|reference Rhodobacter_sphaeroides_CH10|length 30|copies 1
AGCCCTTGACGTCCTTGGTGTTCAGCATCC
>1811507|reference Rhodobacter_sphaeroides_CH10|length 33|copies 1
AGCCCTTGGTGATGCCGATCGTGTCGTTCAGCA
>1811507|reference Rhodobacter_sphaeroides_CH10|length 33|copies 1
AGCCCTTGGTGCCCGACATCGCGATCCCCTCGA
>1811507|reference Rhodobacter_sphaeroides_CH10|length 42|copies 1
AGCCGACGATGTCCTTGCCGTCGATCAGGATCGCGCCCGAGG
>1811507|reference Rhodobacter_sphaeroides_CH10|length 42|copies 1
AGCCGATCAGCGTGGCCACGAGCGCGAGCACCACGAGGCCGG
>1811507|reference Rhodobacter_sphaeroides_CH10|length 47|copies 1
AGCCGATCGACCTCCTGGTGGTGAACCTCTATCCGTTCGAAGCGGCC
>1811507|reference Rhodobacter_sphaeroides_CH10|length 40|copies 1
AGCCGCAACAGGCGCTCGGCCACCCGCTCGCGAAAGGGGT
>1811507|reference Rhodobacter_sphaeroides_CH10|length 43|copies 1
AGCCGCAGATCCCTTCACGGCAGGAGCGGCGGAAGGTGAGGGT
>1811507|reference Rhodobacter_sphaeroides_CH10|length 26|copies 1
AGCCGCATCCGAATGCGGACCGGCTG
>1811507|reference Rhodobacter_sphaeroides_CH10|length 39|copies 1
AGCCGCATGCCGCCCGGCTCGACCGGGTCCGGCCCGACC
>1811507|reference Rhodobacter_sphaeroides_CH10|length 36|copies 1
AGCCGCCCGCGCGACCGGCGGGCGCATGTCCCATGG
>1811507|reference Rhodobacter_sphaeroides_CH10|length 35|copies 1
AGCCGCCCGTTTCCCCGCCAGGCGGATTCGCACGG
>1811507|reference Rhodobacter_sphaeroides_CH10|length 37|copies 1
AGCCGCGCCACGCGGGCGACGCGGGTGTGATCGACCG
>1811507|reference Rhodobacter_sphaeroides_CH10|length 33|copies 1
AGCCGCGCCGGCGATCGCGGCGATCACCAGCAG
>1811507|reference Rhodobacter_sphaeroides_CH10|length 25|copies 1
AGCCGCGCTGGCGGCAGGCGTGACG
>1811507|reference Rhodobacter_sphaeroides_CH10|length 41|copies 1
AGCCGCGGCGAGCGGCGGCCCCAGCAGCCGCACCCGGAGCG
>1811507|reference Rhodobacter_sphaeroides_CH10|length 42|copies 1
AGCCGCGTGCCCGGCTGGAACTTGTCGACATTGGCGATGGCC
>1811507|reference Rhodobacter_sphaeroides_CH10|length 35|copies 1
AGCCGCTCCGCGATGGTCCGGGCCAGCTCGCCCGA
>1811507|reference Rhodobacter_sphaeroides_CH10|length 33|copies 1
AGCCGCTGCCGTTCCAGGGCCGGATGTTGCAGT
>1811507|reference Rhodobacter_sphaeroides_CH10|length 37|copies 1
AGCCGCTTGGAGATGTCGCGCGAGATGCAGATGATCC
>1811507|reference Rhodobacter_sphaeroides_CH10|length 30|copies 1
AGCCGCTTTCGATCATGGCCGGCAGCAGCG
>1811507|reference Rhodobacter_sphaeroides_CH10|length 44|copies 1
AGCCGGAACGATCCCTGGATGAGCTTCACCCAGGCGGAACGGCT
>1811507|reference Rhodobacter_sphaeroides_CH10|length 42|copies 1
AGCCGGAATCGGGTGTCCGTTGGAGATATTCAAATTGGATTG
>1811507|reference Rhodobacter_sphaeroides_CH10|length 41|copies 1
AGCCGGAGGCGAGACGGTCCTTCTCGCCGAGGCCATAGTCG
>1811507|reference Rhodobacter_sphaeroides_CH10|length 44|copies 1
AGCCGGAGTGGCTGGCGCGCTGGGAAGAGATCGGGATCTACGAC
>1811507|reference Rhodobacter_sphaeroides_CH10|length 45|copies 1
AGCCGGATCTGGCGAACGATACCCTCGACGAGGCCGATGTAGCCC
>1811507|reference Rhodobacter_sphaeroides_CH10|length 46|copies 1
AGCCGGCATGAATGACGTGCTGGTGAAGCCCATCACGCGCTCGGCG
>1811507|reference Rhodobacter_sphaeroides_CH10|length 46|copies 1
AGCCGGGACAGACCCCGGAAGACCCTCAGAACAAGCCCTGAGACGC
>1811507|reference Rhodobacter_sphaeroides_CH10|length 46|copies 1
AGCCGTAGTTACCGTCGCTTGCCCGAAGCAGGTCCTTTGAACCGAG
>1811507|reference Rhodobacter_sphaeroides_CH10|length 36|copies 4
AGCCGTCAACACGATCGGCCAGCCGATCTATGCCCG
>1811507|reference Rhodobacter_sphaeroides_CH10|length 43|copies 2
AGCCTCAGCTTCTCGCTCTTCGGCTTCATCATCGGGATCTGGG
>1811507|reference Rhodobacter_sphaeroides_CH10|length 55|copies 2
AGCCTCGAGGGGATCGCCGAGACCAAGGGGCTCAACATCTGGACCTTCCGCGCCG
>1811507|reference Rhodobacter_sphaeroides_CH10|length 35|copies 1
AGCCTCGATCAGCCCCGGATGATCGAAGCCCGCGA
>1811507|reference Rhodobacter_sphaeroides_CH10|length 37|copies 1
AGCCTCGCGCCCCGCGCCCTTCCGGCTTTCATTCTGG
>1811507|reference Rhodobacter_sphaeroides_CH10|length 50|copies 1
AGCCTCGGACGTCACCTCGAACCCCGGCTCGGGCAGGATGCGGACATTGG
>1811507|reference Rhodobacter_sphaeroides_CH10|length 49|copies 1
AGCCTCTTCTGGTGCAACGGGTGTCAGGGCGGCATGTATCCCATGCAGG
>1811507|reference Rhodobacter_sphaeroides_CH10|length 35|copies 1
AGCCTGCGATGGGTCATGAGCTTGCAGGCGGACCG
>1811507|reference Rhodobacter_sphaeroides_CH10|length 48|copies 1
AGCCTGCTGACCAAGAAAGAACGCTACGGCATTCGGGGCAGCAATAAA
>1811507|reference Rhodobacter_sphaeroides_CH10|length 45|copies 1
AGCCTGTGGGCCTGACAAACAGCCACCGGCCCGAGGAGAAGGCCC
>1811507|reference Rhodobacter_sphaeroides_CH10|length 34|copies 2
AGCCTTGTGCGGGATCTGGGCCTCGGGCGCATCG
>1811507|reference Rhodobacter_sphaeroides_CH10|length 39|copies 1
AGCGACAATGGTGTCTTCGCACGGATCATGATGGGTCTG
>1811507|reference Rhodobacter_sphaeroides_CH10|length 37|copies 1
AGCGACACGGCGACGAACAGCGGCGCGGTATAGAGCA
>1811507|reference Rhodobacter_sphaeroides_CH10|length 17|copies 1
AGCGAGGATCGTGGCGG
>1811507|reference Rhodobacter_sphaeroides_CH10|length 38|copies 1
AGCGCACCATAGGCCGGGGCCCTTCGGCTGCCAACGGG
>1811507|reference Rhodobacter_sphaeroides_CH10|length 41|copies 1
AGCGCACGAACGGCTCGACCTTCCCGGTCGAGGTCTCGGTG
>1811507|reference Rhodobacter_sphaeroides_CH10|length 48|copies 1
AGCGCAGCAGGATGTGCTCCCCGTCCCGCTCCACCGCCAGATGGACCG
>1811507|reference Rhodobacter_sphaeroides_CH10|length 47|copies 1
AGCGCAGGAAGCCCTCCTTGTCGGCATCGAGGATCGCCACCAGCCCG
>1811507|reference Rhodobacter_sphaeroides_CH10|length 40|copies 1
AGCGCATCGTCGCCGATGGTCGGATGAATGCGGCGGACCG
>1811507|reference Rhodobacter_sphaeroides_CH10|length 31|copies 1
AGCGCCAGACCCGATCGGCGGGGCGTGCGGG
>1811507|reference Rhodobacter_sphaeroides_CH10|length 38|copies 1
AGCGCCATCTTCGAGCGGTAGATCTTGCCCGTCGAGGG
>1811507|reference Rhodobacter_sphaeroides_CH10|length 40|copies 1
AGCGCCCCCGTCATCATGTCGAGCGCGCGCGTGTCGCCCA
>1811507|reference Rhodobacter_sphaeroides_CH10|length 52|copies 1
AGCGCCCCGAGGGGGCGAAGCCGCGGGTGAACATCCTCGGGCCCATGTACGG
>1811507|reference Rhodobacter_sphaeroides_CH10|length 38|copies 1
AGCGCCCGAAAAGCGTGTCGCGGCCGATGAAATTGAGC
>1811507|reference Rhodobacter_sphaeroides_CH10|length 32|copies 1
AGCGCCGCGGGTTCCGGCGCACCGTAGGATCT
>1811507|reference Rhodobacter_sphaeroides_CH10|length 37|copies 1
AGCGCCGTCCCACCATGAAGCCCGTGATGTTCTGCAG
>1811507|reference Rhodobacter_sphaeroides_CH10|length 39|copies 1
AGCGCCGTTCCGGCTCGTCCCGCATGTCGTCCCGGCCTC
>1811507|reference Rhodobacter_sphaeroides_CH10|length 46|copies 1
AGCGCCTCGACCGCGTTCCGCGACAGCTCCTCCGAACCGTAGATCG
>1811507|reference Rhodobacter_sphaeroides_CH10|length 42|copies 1
AGCGCGAGAAGGCGCTGGTGCTGCAGTTCGGTCAGGTGAAGG
>1811507|reference Rhodobacter_sphaeroides_CH10|length 43|copies 1
AGCGCGAGCTGGCCGAGCGGTTCGGCGTAGCGCGCAACACGGT
>1811507|reference Rhodobacter_sphaeroides_CH10|length 31|copies 1
AGCGCGATGCGCCCATGGGTGCCGTTGTGAT
>1811507|reference Rhodobacter_sphaeroides_CH10|length 36|copies 1
AGCGCGCCTACTTCGAGTTCGTGCAGAAGAACCCGC
>1811507|reference Rhodobacter_sphaeroides_CH10|length 36|copies 1
AGCGCGCGCGCCAGCACGGCTGGGCGCACAAGATGC
>1811507|reference Rhodobacter_sphaeroides_CH10|length 35|copies 1
AGCGCGGAGGTGAGGCCAGCTCCGCCTTGTCGGGG
>1811507|reference Rhodobacter_sphaeroides_CH10|length 45|copies 1
AGCGCGGCATAGGGCGCGGCGGGCGGCACCGGAGCCACCGATCCG
>1811507|reference Rhodobacter_sphaeroides_CH10|length 47|copies 1
AGCGCGGCCGCCGCATCCGACAATTCGCCGATGCCCTGATCGTACTC
>1811507|reference Rhodobacter_sphaeroides_CH10|length 43|copies 1
AGCGCGGGCAGCAGGCGCACCACATTGTCGGCCGCGGGCACGG
>1811507|reference Rhodobacter_sphaeroides_CH10|length 41|copies 1
AGCGCGGGCCGGATCCTGCAGATCGGCCCGCCGCGCGAGAT
>1811507|reference Rhodobacter_sphaeroides_CH10|length 34|copies 1
AGCGCGGGCTTGCCTGGGTGATCGACATGGTGCT
>1811507|reference Rhodobacter_sphaeroides_CH10|length 31|copies 1
AGCGCGTCATAGTCCGCGTCGCTGATCTGCG
>1811507|reference Rhodobacter_sphaeroides_CH10|length 31|copies 1
AGCGCTACCAGAACCAGGGCTTCACGCGGCG
>1811507|reference Rhodobacter_sphaeroides_CH10|length 48|copies 1
AGCGCTAGGGCACGGGCCGATCCATGAGGCGCCGCCAGCAGAGGCCCA
>1811507|reference Rhodobacter_sphaeroides_CH10|length 34|copies 1
AGCGCTGTGTTGATCGCACCGCAGGCGGAAGCTA
>1811507|reference Rhodobacter_sphaeroides_CH10|length 49|copies 1
AGCGGAAGGCCGCCACGTCCGCGAAGGTGAACTGCCCGAGGTTCCGCAG
>1811507|reference Rhodobacter_sphaeroides_CH10|length 33|copies 1
AGCGGACTTTCAGGCACAGGCGATCGAAGCCCT
>1811507|reference Rhodobacter_sphaeroides_CH10|length 48|copies 1
AGCGGCACCGGCTGGCCCAGCTTCTGGGCTCCGATCGATCCCGAAGCG
>1811507|reference Rhodobacter_sphaeroides_CH10|length 33|copies 1
AGCGGCATCTGCTCGCGCACGCGGAAGCCGGCG
>1811507|reference Rhodobacter_sphaeroides_CH10|length 39|copies 1
AGCGGCATTACCCCCAGCTCCTGGAGATCATGCGCTTCC
>1811507|reference Rhodobacter_sphaeroides_CH10|length 38|copies 2
AGCGGCCGGAGGGGCAGGGAGAGCGCTACGGTCTGATC
>1811507|reference Rhodobacter_sphaeroides_CH10|length 44|copies 1
AGCGGCGAGGGCACCAGCGGGAAGCCGCAACTGTCGGTCAGGGG
>1811507|reference Rhodobacter_sphaeroides_CH10|length 40|copies 1
AGCGGCGGATCGTGACCAGCTGGCTCGCGTCGATCGAGGG
>1811507|reference Rhodobacter_sphaeroides_CH10|length 40|copies 1
AGCGGCTCCTGCCCGAGGGCCTCCATCGCGGCTTCGGCGG
>1811507|reference Rhodobacter_sphaeroides_CH10|length 42|copies 1
AGCGGCTCGGCCGTGCCGAGCTTCACCTTGCGCAGGAAGTAT
>1811507|reference Rhodobacter_sphaeroides_CH10|length 31|copies 1
AGCGGCTCGTGGCCCGGAAACTCCTCGCCCA
>1811507|reference Rhodobacter_sphaeroides_CH10|length 32|copies 1
AGCGGCTGCCAAGATAGGCCTCGCAGGCGGCG
>1811507|reference Rhodobacter_sphaeroides_CH10|length 43|copies 1
AGCGGCTTCAGCAGCCGGCGCGGCTTCTTCGGCCGGAGCAGCG
>1811507|reference Rhodobacter_sphaeroides_CH10|length 34|copies 1
AGCGGGACCCTTTGTCACTAGCTGCGTCGCGGAG
>1811507|reference Rhodobacter_sphaeroides_CH10|length 49|copies 1
AGCGGGATGAGGAGCTTCGACGGCGCGATCCGCATCTCGGCGGCCAGCT
>1811507|reference Rhodobacter_sphaeroides_CH10|length 34|copies 1
AGCGGGGCATTGCGCCGGAAGCGCCATGGGAAGT
>1811507|reference Rhodobacter_sphaeroides_CH10|length 37|copies 1
AGCGGTCCTGAACCGGCTGCGCGAAGGGGCCTGACCG
>1811507|reference Rhodobacter_sphaeroides_CH10|length 50|copies 1
AGCGGTCCTGAACCGGCTGCGCGAAGGGGCCTGACCGGCACCGCGCGAGG
>1811507|reference Rhodobacter_sphaeroides_CH10|length 35|copies 1
AGCGGTGATGTCGCTGGCCACGGCCATGTAGCCAT
>1811507|reference Rhodobacter_sphaeroides_CH10|length 36|copies 1
AGCGGTGCGAACCACCTTGGCCGGGTCGATCACGCC
>1811507|reference Rhodobacter_sphaeroides_CH10|length 45|copies 1
AGCGGTTCCTCTTCAACAAGCTCATCACCGGCGGTTTCCGCATGG
>1811507|reference Rhodobacter_sphaeroides_CH10|length 46|copies 1
AGCGGTTCGAGGAGGCGGTGGCGAAGGGCCGGATCCGCCACGCCGG
>1811507|reference Rhodobacter_sphaeroides_CH10|length 41|copies 1
AGCGTCAGATAGCCGTGGGCGAAGCCTTCGGGGATATAGAG
>1811507|reference Rhodobacter_sphaeroides_CH10|length 41|copies 1
AGCGTCAGGATGGTGAGCTGCGCATCCTCGCGGCCCTGAAG
>1811507|reference Rhodobacter_sphaeroides_CH10|length 26|copies 1
AGCGTCGGCCAGGGCCTTGATCTTCC
>1811507|reference Rhodobacter_sphaeroides_CH10|length 38|copies 1
AGCGTCGTGGCCGACACCGGCAGGCCGATGATCTCGCC
>1811507|reference Rhodobacter_sphaeroides_CH10|length 41|copies 1
AGCGTCGTTGATGAAGCCCGCGTGCCGGGCCTCGTCGCGGG
>1811507|reference Rhodobacter_sphaeroides_CH10|length 40|copies 1
AGCGTCTCGAGCGCGTCGGCCGCGGCGGTATCGGGGGTAT
>1811507|reference Rhodobacter_sphaeroides_CH10|length 42|copies 2
AGCGTCTCGCCCTGCGGCGGACGCTCGGGGAGGCCAGGGATC
>1811507|reference Rhodobacter_sphaeroides_CH10|length 36|copies 1
AGCGTGACGGGCGAGAGGCGGTAATAGAGATCTGCC
>1811507|reference Rhodobacter_sphaeroides_CH10|length 33|copies 2
AGCGTGAGGCCGATGTAGCGGCTGTCCTCGCTC
>1811507|reference Rhodobacter_sphaeroides_CH10|length 36|copies 1
AGCGTGATCCATTCGCGCGCGGCGTCGAGCTCGTCC
>1811507|reference Rhodobacter_sphaeroides_CH10|length 38|copies 1
AGCGTGGTGCGGGCGAGCAGCAGCGCCACCAGCCCCGC
>1811507|reference Rhodobacter_sphaeroides_CH10|length 48|copies 1
AGCGTTATCCTTGGCCGGCATGAAGCGGTATCTGCCCGCAACCGCATA
>1811507|reference Rhodobacter_sphaeroides_CH10|length 47|copies 1
AGCTACGAGATCTCGGAGGACGGGCTCACCTATACGTTCAAGCTGCG
>1811507|reference Rhodobacter_sphaeroides_CH10|length 46|copies 1
AGCTACGGCCACCGCGACGCCTGGGCGGTGGGGTTCGACGGACAGC
>1811507|reference Rhodobacter_sphaeroides_CH10|length 40|copies 1
AGCTATGAGGAGAGCGTTCTACTTCTGGTGGAGACGGCTC
>1811507|reference Rhodobacter_sphaeroides_CH10|length 39|copies 1
AGCTCAATCCTTCCTATGACGGTCCGGGCCAGATCACCG
>1811507|reference Rhodobacter_sphaeroides_CH10|length 30|copies 1
AGCTCACGCTCTATGCCCAGACCCTGATCT
>1811507|reference Rhodobacter_sphaeroides_CH10|length 41|copies 1
AGCTCATGACCTTCTGGCGGGTGACGCTGCCGCTCGCCATG
>1811507|reference Rhodobacter_sphaeroides_CH10|length 37|copies 1
AGCTCCAGGTCTTTCACATGGCGCGCCACGACATGCT
>1811507|reference Rhodobacter_sphaeroides_CH10|length 35|copies 1
AGCTCCAGTCGGATCCGTGGGATGCGGTGGAAAAA
>1811507|reference Rhodobacter_sphaeroides_CH10|length 39|copies 1
AGCTCCATCATCCGGGCCACCACCGTCTCGCGGCTGTCG
>1811507|reference Rhodobacter_sphaeroides_CH10|length 39|copies 1
AGCTCCGAAAAGATGACGAGGTCATTCTGGAGGCGACCG
>1811507|reference Rhodobacter_sphaeroides_CH10|length 33|copies 1
AGCTCCGCCGGCACCCAGGCGTCGATCTTCGCG
>1811507|reference Rhodobacter_sphaeroides_CH10|length 33|copies 1
AGCTCCGCCTCGTCTTCAAGGTGCGGGGCGTGC
>1811507|reference Rhodobacter_sphaeroides_CH10|length 39|copies 1
AGCTCCTCGATCCACTCGACGCCCCAGAGCGCGTCGGTC
>1811507|reference Rhodobacter_sphaeroides_CH10|length 49|copies 1
AGCTCCTCGGGCAGGGGGCTGTCCGTGAAGACGGCGTCCAGCTCCTCGA
>1811507|reference Rhodobacter_sphaeroides_CH10|length 37|copies 1
AGCTCGAACTGGCGGTGATGCATGCGGCCTCGACCAA
>1811507|reference Rhodobacter_sphaeroides_CH10|length 44|copies 1
AGCTCGAAGGGTTCGCGGCCGAGCTGATCGACCGGTTCGGCCCG
>1811507|reference Rhodobacter_sphaeroides_CH10|length 47|copies 1
AGCTCGACCCGCATTCCGGGCTGACGGTGATCTTCCGCTCCCGGCGC
>1811507|reference Rhodobacter_sphaeroides_CH10|length 40|copies 1
AGCTCGACCGGAGAGGCGACGGCGGCCCACCACCGGGCGT
>1811507|reference Rhodobacter_sphaeroides_CH10|length 47|copies 1
AGCTCGACGATTTCACCCGGATGCAGGTTCAGGCCGTGATCGACGAC
>1811507|reference Rhodobacter_sphaeroides_CH10|length 42|copies 1
AGCTCGACGGGATGGAGGTCGAGGTGCGGATCGGCGACGCGC
>1811507|reference Rhodobacter_sphaeroides_CH10|length 37|copies 2
AGCTCGAGGCGCTCGATTGTCCCGACTGGCTCGCGCC
>1811507|reference Rhodobacter_sphaeroides_CH10|length 25|copies 1
AGCTCGATCACCCAGAGGTCGGGAT
>1811507|reference Rhodobacter_sphaeroides_CH10|length 25|copies 1
AGCTCGATCTGGCGGTCGAGCGATC
>1811507|reference Rhodobacter_sphaeroides_CH10|length 28|copies 1
AGCTCGATGCGCTCGATGCCATCGCGGG
>1811507|reference Rhodobacter_sphaeroides_CH10|length 42|copies 1
AGCTCGATTTCGCCCTGACCGAGGAGCGCACCGCGCCACCCG
>1811507|reference Rhodobacter_sphaeroides_CH10|length 43|copies 1
AGCTCGCCGAAGGTGCGCGCATAGGCCATGGCGAACCGCCCGA
>1811507|reference Rhodobacter_sphaeroides_CH10|length 35|copies 1
AGCTCGCCTTCCTGCTGGTGCTGTGCCTCGAGACG
>1811507|reference Rhodobacter_sphaeroides_CH10|length 37|copies 1
AGCTCGCGCAGCGCCTCGAGCGTGCGCGCCGCCTCCT
>1811507|reference Rhodobacter_sphaeroides_CH10|length 50|copies 1
AGCTCGCGTTGATCAGCGCCAGCGCCGGCAGAACGAGGGCAAGCGAGAGC
>1811507|reference Rhodobacter_sphaeroides_CH10|length 37|copies 1
AGCTCGGCATCGACCCGGTGCATTTCGGGATCGTGCT
>1811507|reference Rhodobacter_sphaeroides_CH10|length 31|copies 1
AGCTCGGCCAGAGCCGCGGGATCGTCCGCCT
>1811507|reference Rhodobacter_sphaeroides_CH10|length 43|copies 1
AGCTCGGCCGAGGCGCGGGGAGTGAGGGATGTCTGTGCCATGG
>1811507|reference Rhodobacter_sphaeroides_CH10|length 37|copies 1
AGCTCGGCCGCGGCTTCCGCCTCGGTCAGTTGATCCA
>1811507|reference Rhodobacter_sphaeroides_CH10|length 32|copies 1
AGCTCGGCCGCGGTGCGGGCGGCGAGAGGGCC
>1811507|reference Rhodobacter_sphaeroides_CH10|length 34|copies 1
AGCTCGTCACCGGCGGCTGCTGGCGCGACTGCTG
>1811507|reference Rhodobacter_sphaeroides_CH10|length 35|copies 1
AGCTCGTCCGCGACCCGATCCGGCTCTTCTTCGCG
>1811507|reference Rhodobacter_sphaeroides_CH10|length 30|copies 1
AGCTCGTCTGCCTCCTGCCCGATCTCGAGG
>1811507|reference Rhodobacter_sphaeroides_CH10|length 39|copies 1
AGCTCGTCTGCCTCCTGCCCGATCTCGAGGCCACGGTGG
>1811507|reference Rhodobacter_sphaeroides_CH10|length 45|copies 1
AGCTCGTGCGCGGCCGCGGCCACCACCCCACCCAGATCCGTCAGC
>1811507|reference Rhodobacter_sphaeroides_CH10|length 33|copies 1
AGCTCGTTTCGGTCGATCTCAAGCGGGCCGAGG
>1811507|reference Rhodobacter_sphaeroides_CH10|length 43|copies 1
AGCTCTCCGAGGCCAGGATCGCGCAGGCGGGTATCGGGCGCAA
>1811507|reference Rhodobacter_sphaeroides_CH10|length 30|copies 1
AGCTCTCCTTGGCCACGCGCGGATCGAGCG
>1811507|reference Rhodobacter_sphaeroides_CH10|length 40|copies 1
AGCTCTCGAGACGGCCGTCGGCGGCGTCAGCCGTTGCCCC
>1811507|reference Rhodobacter_sphaeroides_CH10|length 42|copies 1
AGCTCTGCCACCAGCGACGCGAGCGCCAGACTTTCACTTTGA
>1811507|reference Rhodobacter_sphaeroides_CH10|length 44|copies 1
AGCTCTGCTTCCCTCGATCCTCGGGGGATGACCCTGTCCGGGCC
>1811507|reference Rhodobacter_sphaeroides_CH10|length 42|copies 1
AGCTCTTCTTCGACGAGCGTCTCGTGGTGCCCGATCAGGGGC
>1811507|reference Rhodobacter_sphaeroides_CH10|length 40|copies 1
AGCTGAAACAGAGGCTCGCCGAGATTATTGTTCAGGATGG
>1811507|reference Rhodobacter_sphaeroides_CH10|length 51|copies 1
AGCTGAAGGCCTTCTGGGCCGTGGCGCAGTCGCAGTCGCTGACCGGGGCCG
>1811507|reference Rhodobacter_sphaeroides_CH10|length 41|copies 2
AGCTGACCTCTGCGGCGGCCGCGCCGATCGCCGTGAGGTTC
>1811507|reference Rhodobacter_sphaeroides_CH10|length 45|copies 1
AGCTGACGACGCCCGCCTCGTTCGCAGGCGGGGCCACCGGCGGCA
>1811507|reference Rhodobacter_sphaeroides_CH10|length 45|copies 1
AGCTGATCCGCATCGCGCTCGCGGCCAAGCCCGAGGGTCTCTTCC
>1811507|reference Rhodobacter_sphaeroides_CH10|length 28|copies 1
AGCTGATGCGCCACGCCTCGCCCGACTG
>1811507|reference Rhodobacter_sphaeroides_CH10|length 28|copies 1
AGCTGCAGCCTCGATCGGATCAGGCTCG
>1811507|reference Rhodobacter_sphaeroides_CH10|length 27|copies 1
AGCTGCGCCACCTGATCGCCATAGCCG
>1811507|reference Rhodobacter_sphaeroides_CH10|length 39|copies 1
AGCTGCGCCAGTTCCGCGCGAATTTCGGCGGTCTGGGCG
>1811507|reference Rhodobacter_sphaeroides_CH10|length 34|copies 1
AGCTGCGGCAGGTGGTGCGGGCGCTGGAGGAGGG
>1811507|reference Rhodobacter_sphaeroides_CH10|length 31|copies 1
AGCTGCTCCAGCGCCAGCGCCAGCACCGAGC
>1811507|reference Rhodobacter_sphaeroides_CH10|length 39|copies 1
AGCTGCTCGGCCCCCTGCTCGCCGAGGATGGTGCGGCTG
>1811507|reference Rhodobacter_sphaeroides_CH10|length 51|copies 1
AGCTGCTGAACAAGCGGCCGGACCTGCAGGTGGTCGAGTTCCGCGGGAACC
>1811507|reference Rhodobacter_sphaeroides_CH10|length 31|copies 1
AGCTGGACCTGCCCCAGGCCCTCGCCGCCGC
>1811507|reference Rhodobacter_sphaeroides_CH10|length 32|copies 1
AGCTGGCCATGACCCAGCGGATGCAGGAGTCG
>1811507|reference Rhodobacter_sphaeroides_CH10|length 42|copies 1
AGCTGGGCCTGAAGTTCGGCCTGCCCATGACCTACAACGTGC
>1811507|reference Rhodobacter_sphaeroides_CH10|length 43|copies 1
AGCTGGGCGAGGAGGGGCTTACCGAACATATCCGCACCATCGG
>1811507|reference Rhodobacter_sphaeroides_CH10|length 30|copies 1
AGCTGGGCGCCGCCCGGCAGCGGATAGAAG
>1811507|reference Rhodobacter_sphaeroides_CH10|length 40|copies 1
AGCTGGTCCGATCCGATCTCGACCGGAAGCGTCGTGTCCT
>1811507|reference Rhodobacter_sphaeroides_CH10|length 40|copies 1
AGCTGTGGCGCCGAGCGGGTGACGATCCCGATCGTGACGT
>1811507|reference Rhodobacter_sphaeroides_CH10|length 34|copies 1
AGCTTCGCCATCCTTCCCCGCAGCGACTATGAGA
>1811507|reference Rhodobacter_sphaeroides_CH10|length 44|copies 1
AGCTTCGGGCTCTGGGTCCACCACATGTTCACGACCGGCATCCC
>1811507|reference Rhodobacter_sphaeroides_CH10|length 39|copies 1
AGCTTCGTCATCTGATAGGCGGTTTCCTCGCTCACATCC
>1811507|reference Rhodobacter_sphaeroides_CH10|length 50|copies 1
AGCTTCTACGAGTGGAAGCGGCGGTTTCAGACTCAAGGCTTCGAGGGGCT
>1811507|reference Rhodobacter_sphaeroides_CH10|length 37|copies 1
AGCTTGAAGGGCAGCGAGACCAGCATGGGTGAGAGCA
>1811507|reference Rhodobacter_sphaeroides_CH10|length 35|copies 1
AGCTTGAGATGCGCGGGCTGGCTCTCCTCGTGGTT
>1811507|reference Rhodobacter_sphaeroides_CH10|length 51|copies 1
AGCTTGCCGTCGGCGCGGCCGACGACACCCTCGTGAAGAACGAAGAAATTC
>1811507|reference Rhodobacter_sphaeroides_CH10|length 32|copies 1
AGCTTGGAGGGTGCCACCCGCGCATCTTGATG
>1811507|reference Rhodobacter_sphaeroides_CH10|length 42|copies 1
AGCTTGGCCATGTGCACCCGGTTGCGCTCGCCGCCCGACAGC
>1811507|reference Rhodobacter_sphaeroides_CH10|length 36|copies 1
AGCTTGGGCAGCAGCAGAAGGCCGAAGATGCCCACG
>1811507|reference Rhodobacter_sphaeroides_CH10|length 32|copies 1
AGCTTGTCTCTGATCCAGTCGTCCGACCATGG
>1811507|reference Rhodobacter_sphaeroides_CH10|length 59|copies 1
AGGAAAACCCCTCAGTTTCAAGGGGTTTCGCGGGCCTTTTCAGTCACTGTGGCAGATCT
>1811507|reference Rhodobacter_sphaeroides_CH10|length 43|copies 1
AGGAAAATTCGGCAAGCGTCTGACTTAGATGTTAAAATCCACT
>1811507|reference Rhodobacter_sphaeroides_CH10|length 57|copies 1
AGGAACTGGCGGAGATCGTGCGCGGCGCCGCTGGCCCGCTCCGGATCCGGGGCGGGG
>1811507|reference Rhodobacter_sphaeroides_CH10|length 46|copies 1
AGGAAGATCGCCATGCCGGTCAGGTCCTCGGCGCGGCCCATGCGGC
>1811507|reference Rhodobacter_sphaeroides_CH10|length 29|copies 1
AGGAAGCCCGGCCAGTCGCCATAGATGGG
>1811507|reference Rhodobacter_sphaeroides_CH10|length 40|copies 1
AGGAAGCCGTGCTCGGTGAAGACCACATCCGTGTGCGGCC
>1811507|reference Rhodobacter_sphaeroides_CH10|length 56|copies 1
AGGAAGCGGGAGACCTGCCCGCCGCCCCTGCCCCCGCCCCAGCGGATCCACGACGA
>1811507|reference Rhodobacter_sphaeroides_CH10|length 26|copies 1
AGGAAGTTCTGCCCGAGCTGCTTCTT
>1811507|reference Rhodobacter_sphaeroides_CH10|length 37|copies 1
AGGACAGAAGCAGCGCGGCGAGGCCGAGGGCTAGGAG
>1811507|reference Rhodobacter_sphaeroides_CH10|length 40|copies 1
AGGACAGCGAGGCGCAGGCGGCTCCGGGCCCGCGGGGCGG
>1811507|reference Rhodobacter_sphaeroides_CH10|length 48|copies 1
AGGACAGGTTCTCGATCAGGAGCTTGTCGCCCATGTGCTTCTTGAGGT
>1811507|reference Rhodobacter_sphaeroides_CH10|length 33|copies 1
AGGACATCCAGCACTCCCGCTTGCAGAAAACCA
>1811507|reference Rhodobacter_sphaeroides_CH10|length 13|copies 1
AGGACCGACATCG
>1811507|reference Rhodobacter_sphaeroides_CH10|length 34|copies 1
AGGACCGCGACCGCAGCCAGCAGGAGATCGCAGC
>1811507|reference Rhodobacter_sphaeroides_CH10|length 25|copies 1
AGGACGAAGACGGCGGCAGTGACGA
>1811507|reference Rhodobacter_sphaeroides_CH10|length 37|copies 1
AGGACGAGCCCGAGGTGGGGCTCGCCATCCCGGGCAC
>1811507|reference Rhodobacter_sphaeroides_CH10|length 38|copies 1
AGGACGATCTCGCCGCGATGCAGGGCTTCGAGCCCGAC
>1811507|reference Rhodobacter_sphaeroides_CH10|length 37|copies 1
AGGACGATGTCGGCGTGGCGCGCGGTGGCGGTCCACT
>1811507|reference Rhodobacter_sphaeroides_CH10|length 39|copies 1
AGGACGCCCTTCACGTTCACGTCCATATGCGCGTCCCAG
>1811507|reference Rhodobacter_sphaeroides_CH10|length 43|copies 1
AGGACGGCAGCGGCGCCCATTCGGGCCTGCTCATCAACGGCAG
>1811507|reference Rhodobacter_sphaeroides_CH10|length 44|copies 1
AGGACGTCACCCGCATCGTAGACCTCCCGATCGCCGCAGTCCCG
>1811507|reference Rhodobacter_sphaeroides_CH10|length 47|copies 1
AGGACTGGCGGCAGGGCGACCAGCTCTGGTTCGTGGCCGACACCCGG
>1811507|reference Rhodobacter_sphaeroides_CH10|length 32|copies 1
AGGAGAAAGCAGGGCCGGGCCCGCCCCGCCAG
>1811507|reference Rhodobacter_sphaeroides_CH10|length 53|copies 1
AGGAGAACATGGCTCACCTTTTTAGAGTCATTCTAAATTACCGGACGGGAGCG
>1811507|reference Rhodobacter_sphaeroides_CH10|length 13|copies 1
AGGAGACCGGCGG
>1811507|reference Rhodobacter_sphaeroides_CH10|length 39|copies 1
AGGAGACGTTCAGGATCTTGTCCTGCGCGGCGGCGGGGG
>1811507|reference Rhodobacter_sphaeroides_CH10|length 31|copies 1
AGGAGAGACAGCCCGATCGGCTCGACCATGA
>1811507|reference Rhodobacter_sphaeroides_CH10|length 46|copies 1
AGGAGATCCAGCATGTGGCGCCGCCGCTTGCGCGCGCCCTGGCCCC
>1811507|reference Rhodobacter_sphaeroides_CH10|length 40|copies 1
AGGAGATCGTGGCCACCGTCCGCGGCGCCGAGGGCAATCC
>1811507|reference Rhodobacter_sphaeroides_CH10|length 30|copies 1
AGGAGCATCAGGCGATCGGCTTCTATCTCT
>1811507|reference Rhodobacter_sphaeroides_CH10|length 37|copies 1
AGGAGCATCTGGCCAAGGCCGGGCTCGATCAGGTGAG
>1811507|reference Rhodobacter_sphaeroides_CH10|length 48|copies 1
AGGAGCCGGCCAAGGCCTTCGTCTTCGATCCCGGCGTCTCGCTGAGCT
>1811507|reference Rhodobacter_sphaeroides_CH10|length 39|copies 1
AGGAGCGTGGATTTGCCCGCGCCGGAGCGGCCGATGATG
>1811507|reference Rhodobacter_sphaeroides_CH10|length 48|copies 1
AGGAGCTGCACCGGCGCGCCTTTAACGAGACCTTCGCCGCGCTGGGGG
>1811507|reference Rhodobacter_sphaeroides_CH10|length 28|copies 1
AGGAGGAAGGCCAGCACCTCCCGCGGCA
>1811507|reference Rhodobacter_sphaeroides_CH10|length 45|copies 1
AGGAGGAAGGGAATGGGCTTCATCCGCTTGGTCTGGATCAGGGTG
>1811507|reference Rhodobacter_sphaeroides_CH10|length 42|copies 2
AGGAGGAGAAACGTCTCGGCGGCGGCGAGGGCCGCGAGGCGG
>1811507|reference Rhodobacter_sphaeroides_CH10|length 34|copies 1
AGGAGGAGCACGATCACGGTGGTGAGGGCGAAGG
>1811507|reference Rhodobacter_sphaeroides_CH10|length 37|copies 1
AGGAGGAGGAAGGGCACCTCCTTGGCGACAAGGCCCC
>1811507|reference Rhodobacter_sphaeroides_CH10|length 40|copies 2
AGGAGGATCAGGGTGCGCAGTCGCACCCAGTCGCCGCGGG
>1811507|reference Rhodobacter_sphaeroides_CH10|length 35|copies 1
AGGAGGCGCAGGCCCCCCAGCTGATGATCGCCTTG
>1811507|reference Rhodobacter_sphaeroides_CH10|length 30|copies 1
AGGAGGCGCTGACCATGTCGGACCGGATCG
>1811507|reference Rhodobacter_sphaeroides_CH10|length 20|copies 1
AGGAGGGCGCCCCGTCATGG
>1811507|reference Rhodobacter_sphaeroides_CH10|length 40|copies 1
AGGAGGTGGCCGGGATCGTGCCGCATCAGCGTGTCGTAGA
>1811507|reference Rhodobacter_sphaeroides_CH10|length 40|copies 1
AGGAGTCGATCTCCCGAAAAGACCGTCATGTCAGGCACCG
>1811507|reference Rhodobacter_sphaeroides_CH10|length 31|copies 1
AGGAGTTCCGGCCCCGGGTCGCCGTGCTCGC
>1811507|reference Rhodobacter_sphaeroides_CH10|length 40|copies 1
AGGATATTCGCGATGAAATCCACTGCCACCTCCTAGTTCA
>1811507|reference Rhodobacter_sphaeroides_CH10|length 36|copies 1
AGGATCAGCGACGCCGCGTCGTAGCTCTCGCCCACA
>1811507|reference Rhodobacter_sphaeroides_CH10|length 26|copies 1
AGGATCGCGACCGTCGCGATCAGGCC
>1811507|reference Rhodobacter_sphaeroides_CH10|length 34|copies 1
AGGATCGGCGACAGCAGGTGGCCCAGCACCGCCT
>1811507|reference Rhodobacter_sphaeroides_CH10|length 34|copies 1
AGGATCGTCGCCAGGACCAGCGTCTGCCAGGGCA
>1811507|reference Rhodobacter_sphaeroides_CH10|length 42|copies 1
AGGATCTCGAAGAGCAGGAGATAGGGCAGGTAGAAGGCGAAG
>1811507|reference Rhodobacter_sphaeroides_CH10|length 37|copies 1
AGGATCTTCGGCGCGTAGCCCCGGCCCTTCGCCTCGG
>1811507|reference Rhodobacter_sphaeroides_CH10|length 29|copies 2
AGGATGACCCTCCGATCGGGTGTCGTGTC
>1811507|reference Rhodobacter_sphaeroides_CH10|length 12|copies 1
AGGATGAGATGG
>1811507|reference Rhodobacter_sphaeroides_CH10|length 33|copies 1
AGGATGCAGTGCCGTCCGGCGCGGCATCGGGCT
>1811507|reference Rhodobacter_sphaeroides_CH10|length 35|copies 1
AGGATGCCCGAGAAGAAGATGATGAGCAGCAGCCC
>1811507|reference Rhodobacter_sphaeroides_CH10|length 36|copies 1
AGGATGCCCGCATAGGCACCGGTCATCTCGAGGAGC
>1811507|reference Rhodobacter_sphaeroides_CH10|length 34|copies 1
AGGATGCCGATGGTCGGGCGCGCGCCCTTGAAGA
>1811507|reference Rhodobacter_sphaeroides_CH10|length 40|copies 1
AGGATGCGCTCGAAATCCGGGACGCCCAGAGCGCGCGCGT
>1811507|reference Rhodobacter_sphaeroides_CH10|length 46|copies 1
AGGATGGCAAGGGGCTGGGATCCTCGGGCGGAAGCGGCATCTGCCA
>1811507|reference Rhodobacter_sphaeroides_CH10|length 40|copies 1
AGGATGGCCCCCGCTTCCACGAGAATCACATTCTCCTCCG
>1811507|reference Rhodobacter_sphaeroides_CH10|length 53|copies 1
AGGATGTAGAACGGCTCGAAAAACTAGTCGGCCAACTTCAGGGACTTTATTCC
>1811507|reference Rhodobacter_sphaeroides_CH10|length 37|copies 1
AGGATGTGCGGGTGGCGGCGTTGCTGCCGGGCTGGCT
>1811507|reference Rhodobacter_sphaeroides_CH10|length 36|copies 1
AGGATTACATCTCGGCCTTCCGGCACATGACCGATG
>1811507|reference Rhodobacter_sphaeroides_CH10|length 42|copies 1
AGGCAAGATCGGGGATCGCGCGAAAATCCTCGACGAGCATCT
>1811507|reference Rhodobacter_sphaeroides_CH10|length 44|copies 1
AGGCACCTCGCACGCAGGCCCCGGCACGGGGCTCTGCCCGGACA
>1811507|reference Rhodobacter_sphaeroides_CH10|length 42|copies 1
AGGCACGGCATCGCGAGGCGCTGCATTCGGCGATCATGACCG
>1811507|reference Rhodobacter_sphaeroides_CH10|length 41|copies 1
AGGCAGAGCGGCACAGTCTCGACTGCAGCGCTGAGAAAACA
>1811507|reference Rhodobacter_sphaeroides_CH10|length 45|copies 1
AGGCAGCCACGAATATGACGAGGGAGAGAATCCCCGCCCAGTGAG
>1811507|reference Rhodobacter_sphaeroides_CH10|length 26|copies 1
AGGCAGCCCAGAGCCAGCCCGCGGCC
>1811507|reference Rhodobacter_sphaeroides_CH10|length 51|copies 1
AGGCAGTGCGGCTACCGGGTAACCGCCACGGATGAAGCGGACATGACGTCG
>1811507|reference Rhodobacter_sphaeroides_CH10|length 26|copies 1
AGGCATGCAGATCCCGGAAGGCTACA
>1811507|reference Rhodobacter_sphaeroides_CH10|length 48|copies 2
AGGCCACCGCGGTCAGCGGCGTGAGATCGGCGGGCTTCAGCACCACCG
>1811507|reference Rhodobacter_sphaeroides_CH10|length 39|copies 1
AGGCCACCTGCCTCTCGGCGATCCGGCACGGCTTCACCT
>1811507|reference Rhodobacter_sphaeroides_CH10|length 29|copies 1
AGGCCAGAAACACCCGGAAGCCGCGGAGG
>1811507|reference Rhodobacter_sphaeroides_CH10|length 22|copies 1
AGGCCAGCCACGACGACAAGGG
>1811507|reference Rhodobacter_sphaeroides_CH10|length 43|copies 1
AGGCCATCATGCACCGGGGCGTCCGCCTCTCGACCCTTCTCCA
>1811507|reference Rhodobacter_sphaeroides_CH10|length 35|copies 1
AGGCCATCTTGTAGTTGGGCCAGCCGTTCCACCAG
>1811507|reference Rhodobacter_sphaeroides_CH10|length 42|copies 1
AGGCCATGATGGCCGAGATGCCCGACATGAGGCATCGGGAGG
>1811507|reference Rhodobacter_sphaeroides_CH10|length 34|copies 1
AGGCCATGCCCTTCGCCTGGAAGCCATCTGCATC
>1811507|reference Rhodobacter_sphaeroides_CH10|length 30|copies 1
AGGCCATGCGGGACATGCACGCCGAATCCC
>1811507|reference Rhodobacter_sphaeroides_CH10|length 51|copies 2
AGGCCATTTCCGCAAGGCCGATCTGGCCGGTCTCCACCGCGAAGCTCGCCT
>1811507|reference Rhodobacter_sphaeroides_CH10|length 47|copies 1
AGGCCCAGAAGCAGGGCATCATGACCCTCAAGATGCCCGCGGCCAAG
>1811507|reference Rhodobacter_sphaeroides_CH10|length 40|copies 1
AGGCCCATATGGCCGAAGGGGCCGAGCCCGCGCGCTACAC
>1811507|reference Rhodobacter_sphaeroides_CH10|length 40|copies 1
AGGCCCCGGCGCTGCCGCCGCAGCCGCCCGCAAAGAGGGT
>1811507|reference Rhodobacter_sphaeroides_CH10|length 36|copies 1
AGGCCCGCACGCCCGAGGCCAAGGGGCTGATGAAGG
>1811507|reference Rhodobacter_sphaeroides_CH10|length 37|copies 1
AGGCCCGCGAGCGTCTGGATCGTCGCCATGATGCGGA
>1811507|reference Rhodobacter_sphaeroides_CH10|length 29|copies 1
AGGCCCGCGCCATCGAGCGCAGCACTTCG
>1811507|reference Rhodobacter_sphaeroides_CH10|length 30|copies 1
AGGCCCGCGCGCAGGAGCCGCCGGTAACCG
>1811507|reference Rhodobacter_sphaeroides_CH10|length 43|copies 1
AGGCCCGTCACGCCGTGGCCGATGTAGAAATCGACGAGGCTGA
>1811507|reference Rhodobacter_sphaeroides_CH10|length 46|copies 1
AGGCCCGTGTCCTCGAGCACTTCCGAGACGCCGGTCAGCACCTCGG
>1811507|reference Rhodobacter_sphaeroides_CH10|length 41|copies 1
AGGCCCGTTCCCTGCCGGACCACCTGCCGCGGGTCGAACGG
>1811507|reference Rhodobacter_sphaeroides_CH10|length 32|copies 1
AGGCCCTGAAGGATCAGCCGGCCGATGCGGCC
>1811507|reference Rhodobacter_sphaeroides_CH10|length 40|copies 1
AGGCCCTGACCGCCGTCTCGGTGGCCTGCCTCACGATCTA
>1811507|reference Rhodobacter_sphaeroides_CH10|length 51|copies 1
AGGCCCTGCTCCCAGCGGCCGACGTCCTTCACCGGAACCTTGTCGAGGTAG
>1811507|reference Rhodobacter_sphaeroides_CH10|length 47|copies 2
AGGCCGAACTGGTGGTGGCGGTCGATCTTGGCCTCGGCACCGACAGC
>1811507|reference Rhodobacter_sphaeroides_CH10|length 53|copies 1
AGGCCGAAGGCGCCCACCACGTTCGGCCCGCGGCGCAGCTGCACCGCCGCCCA
>1811507|reference Rhodobacter_sphaeroides_CH10|length 39|copies 1
AGGCCGAAGTCTCGGCCAAGCCCGGCATCCGGAGCGATG
>1811507|reference Rhodobacter_sphaeroides_CH10|length 47|copies 1
AGGCCGACCAGAATCCCCTTACCCAGGTCCCGATCGAGATCACCATT
>1811507|reference Rhodobacter_sphaeroides_CH10|length 49|copies 1
AGGCCGACCCGGTCCATACGATGATGACGAACGTGGTGGGCACAGGGAA
>1811507|reference Rhodobacter_sphaeroides_CH10|length 40|copies 1
AGGCCGAGGCGGCGCTTCTGAAGCCGCTCGTCGACGAGGG
>1811507|reference Rhodobacter_sphaeroides_CH10|length 39|copies 1
AGGCCGCCATCCGCGCCGAACCCGCGCTCGACTGGACCG
>1811507|reference Rhodobacter_sphaeroides_CH10|length 19|copies 1
AGGCCGCCCAGCGCCAGGG
>1811507|reference Rhodobacter_sphaeroides_CH10|length 39|copies 1
AGGCCGCCGTCGCCGCACGTCTCGCCGAACTTCACGGGT
>1811507|reference Rhodobacter_sphaeroides_CH10|length 29|copies 1
AGGCCGCGACGGCGCGGGTGCTGAAGACG
>1811507|reference Rhodobacter_sphaeroides_CH10|length 39|copies 2
AGGCCGCGGCCTCGGCGTTGCTCAGGTCGTTCAGCGAGG
>1811507|reference Rhodobacter_sphaeroides_CH10|length 32|copies 1
AGGCCGCTCGTCCCGCTCAGCACGACGAGGGG
>1811507|reference Rhodobacter_sphaeroides_CH10|length 54|copies 1
AGGCCGGAACCCTTCTGGAGCCGGAAGCGCCCGACGTGCCCTCCGAGAACGAGA
>1811507|reference Rhodobacter_sphaeroides_CH10|length 31|copies 1
AGGCCGTGGCCATCGTGGTGGTCGTGATCCT
>1811507|reference Rhodobacter_sphaeroides_CH10|length 34|copies 1
AGGCCGTGGGACACGACATCGCGGCCGCCGGAGG
>1811507|reference Rhodobacter_sphaeroides_CH10|length 36|copies 1
AGGCCGTTCCCGATCAGGTGATCGCCAGCGGCTTCG
>1811507|reference Rhodobacter_sphaeroides_CH10|length 41|copies 1
AGGCCTATTATGGCGCGGCCCTGCGGCTTCTCGACGAGATC
>1811507|reference Rhodobacter_sphaeroides_CH10|length 44|copies 1
AGGCCTGCAACTGGCGCGGACCGCAGGACCGGCAGGCCTTCGTC
>1811507|reference Rhodobacter_sphaeroides_CH10|length 31|copies 2
AGGCCTTCCGGGCGCAGGGCAAGAAGCACCG
>1811507|reference Rhodobacter_sphaeroides_CH10|length 41|copies 1
AGGCCTTGTCCTTCTTGCCGAGCGCATGGGCGGGCGCCGCG
>1811507|reference Rhodobacter_sphaeroides_CH10|length 25|copies 1
AGGCGAACATGGCGCTGGCCTTCCT
>1811507|reference Rhodobacter_sphaeroides_CH10|length 27|copies 1
AGGCGACATGGCCGTGGCAGCCGAGCG
>1811507|reference Rhodobacter_sphaeroides_CH10|length 33|copies 1
AGGCGACGCTGCCGCCGAAGCGCGAGGAGGAGG
>1811507|reference Rhodobacter_sphaeroides_CH10|length 41|copies 1
AGGCGAGCCGCCACCGCATTGGTGGAATCGACAGAGTCGAG
>1811507|reference Rhodobacter_sphaeroides_CH10|length 35|copies 1
AGGCGATACGATCGGCCAGATCACCGAAGCGGTCG
>1811507|reference Rhodobacter_sphaeroides_CH10|length 39|copies 1
AGGCGATCAACGCGCAGGCGCTCATCACCGGGTCGGTCT
>1811507|reference Rhodobacter_sphaeroides_CH10|length 42|copies 1
AGGCGATCTCGGCCGTGGCGATGACCTGCACCAGACCCGGAG
>1811507|reference Rhodobacter_sphaeroides_CH10|length 50|copies 1
AGGCGCATCATGGCGGGCCTCCTGTGGCTAGGATGTTGCGGGAAAGGGAA
>1811507|reference Rhodobacter_sphaeroides_CH10|length 39|copies 1
AGGCGCCGCCCACGCCGAAGCCCGCCTCGGTCACGAGCG
>1811507|reference Rhodobacter_sphaeroides_CH10|length 16|copies 1
AGGCGCCGCCCGCATC
>1811507|reference Rhodobacter_sphaeroides_CH10|length 39|copies 1
AGGCGCCGGACATGCCGGCCTGCTTGCCGGGCATGAATT
>1811507|reference Rhodobacter_sphaeroides_CH10|length 35|copies 1
AGGCGCCTTCGATCGCGCGCTGATGCGTGAGCCAC
>1811507|reference Rhodobacter_sphaeroides_CH10|length 32|copies 1
AGGCGCGCCCGCCACGCGCATCATCGTCGATG
>1811507|reference Rhodobacter_sphaeroides_CH10|length 38|copies 1
AGGCGCGCGCGAACCCGAGCCTCGACCTGCGTCTGTGG
>1811507|reference Rhodobacter_sphaeroides_CH10|length 40|copies 1
AGGCGCGCGCGCTGGAACTCGAAGCGCATGACATCGACGG
>1811507|reference Rhodobacter_sphaeroides_CH10|length 40|copies 1
AGGCGCGCGGCATCGATCTCGGTCGGATCGATTTCGACCG
>1811507|reference Rhodobacter_sphaeroides_CH10|length 59|copies 1
AGGCGCGGCTGATCCGGTCGGGCCGCGCGCCGGACAATTTCCTCGCCCCCTCGGACCTG
>1811507|reference Rhodobacter_sphaeroides_CH10|length 36|copies 1
AGGCGCGGGCCGCGCTTCTCACGCCGATCGCCAAGG
>1811507|reference Rhodobacter_sphaeroides_CH10|length 54|copies 1
AGGCGCGGGCGGCCGAGACCGCGGACGGGGTGCAGGACGAGGGGCTGAAGGCGG
>1811507|reference Rhodobacter_sphaeroides_CH10|length 41|copies 1
AGGCGCGGGTCGCGGCCATGCCGCCCAGCGTGGCATTGGCG
>1811507|reference Rhodobacter_sphaeroides_CH10|length 38|copies 1
AGGCGCTGGGTCTGGCCCAGCCGCTGACGCAAGGGTCC
>1811507|reference Rhodobacter_sphaeroides_CH10|length 37|copies 1
AGGCGGAGCTCGAGCTGGCGGAGACCGAACTCGCCCG
>1811507|reference Rhodobacter_sphaeroides_CH10|length 50|copies 1
AGGCGGCAACCGTCTTGTGCAATTTTCTTGCGCAATGTTAAACAGGCGGG
>1811507|reference Rhodobacter_sphaeroides_CH10|length 42|copies 1
AGGCGGCAAGAGGTCAGACGGTATCGAGGTAGAGCTCGACCT
>1811507|reference Rhodobacter_sphaeroides_CH10|length 37|copies 1
AGGCGGCACCGGCGGCGCTTCTCGTCATGCTGGTGGG
>1811507|reference Rhodobacter_sphaeroides_CH10|length 31|copies 1
AGGCGGCCGAGCGAGGCGAGCTTCTCGTTCC
>1811507|reference Rhodobacter_sphaeroides_CH10|length 37|copies 1
AGGCGGCGGCGCGGGCCGGCCTCTTCCCGCGCCGCCG
>1811507|reference Rhodobacter_sphaeroides_CH10|length 48|copies 1
AGGCGGCGGGGATCGCGATGGCGAGCGCCACCAGGGTCGAACCCAGCG
>1811507|reference Rhodobacter_sphaeroides_CH10|length 43|copies 1
AGGCGGGCTTCGACGTTGCCGCTGCCGTCGAGATCGATCCCGT
>1811507|reference Rhodobacter_sphaeroides_CH10|length 44|copies 1
AGGCGGTAGGCCCGCACGGGCAGGGCCAGGACCTGCGCCAGCGG
>1811507|reference Rhodobacter_sphaeroides_CH10|length 28|copies 1
AGGCGGTCGAGCTCGCTGTCGGTCAAGC
>1811507|reference Rhodobacter_sphaeroides_CH10|length 38|copies 1
AGGCGGTGCAGCCTCTGGCCCATGGCCTCGAGGTGACG
>1811507|reference Rhodobacter_sphaeroides_CH10|length 42|copies 1
AGGCGGTGCTGGGTCCCGTGCGCGCCGAGCATGGCGCCGAGG
>1811507|reference Rhodobacter_sphaeroides_CH10|length 41|copies 1
AGGCGTCCCAGAGAATCGGCTGCTGGTCGTAGCCGATGTAG
>1811507|reference Rhodobacter_sphaeroides_CH10|length 39|copies 1
AGGCGTCCTCGATCGCGGTCTCCAGCTCGACCATGAAGG
>1811507|reference Rhodobacter_sphaeroides_CH10|length 44|copies 1
AGGCGTCCTGCATCTTGCGGTGCAGCCAGATGATGCCGGTCAGT
>1811507|reference Rhodobacter_sphaeroides_CH10|length 30|copies 1
AGGCGTGGCCTTTCCGGGCGCTCTCAGCCG
>1811507|reference Rhodobacter_sphaeroides_CH10|length 40|copies 1
AGGCGTGGCCTTTCCGGGCGCTCTCAGCCGGCGAGCAGCA
>1811507|reference Rhodobacter_sphaeroides_CH10|length 29|copies 4
AGGCTCGCCGCCCGATCGGCGGATCAGGT
>1811507|reference Rhodobacter_sphaeroides_CH10|length 34|copies 1
AGGCTCGTCTTGACCGAGGCCACATTCTCGGCCG
>1811507|reference Rhodobacter_sphaeroides_CH10|length 28|copies 13
AGGCTCTGGCCCGATCGGTCGAGGCCCG
>1811507|reference Rhodobacter_sphaeroides_CH10|length 45|copies 1
AGGCTCTGGCCCGTGGCGACCGGGTGGAGCTGCGCGGATTCGGCG
>1811507|reference Rhodobacter_sphaeroides_CH10|length 37|copies 1
AGGCTGCCGCCATGATGCGCTGCCACAGATACGGAGG
>1811507|reference Rhodobacter_sphaeroides_CH10|length 43|copies 1
AGGCTGCCGGATGCCGCACCGGCGGACGAGGAGGAAACGGCCG
>1811507|reference Rhodobacter_sphaeroides_CH10|length 34|copies 1
AGGCTGCTGCGGTGCGGCCTCCATTGACCTCGGG
>1811507|reference Rhodobacter_sphaeroides_CH10|length 38|copies 1
AGGCTTACCAGATTGCGCCGGTAGTTGCCCATCAGGCC
>1811507|reference Rhodobacter_sphaeroides_CH10|length 42|copies 1
AGGCTTACGTCCATTTCGTCCGCGACCGCTCGCCGCTCGAGG
>1811507|reference Rhodobacter_sphaeroides_CH10|length 36|copies 1
AGGCTTCTGAAGTCCCCGGCAGTTCGGGCCGGGAGG
>1811507|reference Rhodobacter_sphaeroides_CH10|length 53|copies 1
AGGGAACCATATGGCATAGGAGGTAAGCACTTGGGGACGAGTAGCAAAGAAAG
>1811507|reference Rhodobacter_sphaeroides_CH10|length 41|copies 1
AGGGAGAGCACCCGTCACCGCGTGCGGGACCGGCTCGGACG
>1811507|reference Rhodobacter_sphaeroides_CH10|length 39|copies 1
AGGGAGAGCATCATGGTCCGAACCAAACGAGTGAACTGA
>1811507|reference Rhodobacter_sphaeroides_CH10|length 43|copies 1
AGGGAGAGCCGGGCACCGGAAAGACGGAGCTCGCGCGTCAGGT
>1811507|reference Rhodobacter_sphaeroides_CH10|length 42|copies 1
AGGGAGGCGAGGCTGACTGGTCGCGGCATGGAAACTCCTGCG
>1811507|reference Rhodobacter_sphaeroides_CH10|length 36|copies 1
AGGGAGTGGCCTGCAGGATCGGGCGCGAGATCAGGT
>1811507|reference Rhodobacter_sphaeroides_CH10|length 28|copies 1
AGGGATCGGACATGGAGAGCCTCGCGAG
>1811507|reference Rhodobacter_sphaeroides_CH10|length 31|copies 1
AGGGATTCCGGGCCGACTATGGCGCCCGCGG
>1811507|reference Rhodobacter_sphaeroides_CH10|length 41|copies 1
AGGGCAAGTTCGAGCTCGAGGGCCATGCGCTGTCGCTGACC
>1811507|reference Rhodobacter_sphaeroides_CH10|length 40|copies 1
AGGGCACGTCGCGCGCGGGCCCGCCCTGCGGCGCGGGAGG
>1811507|reference Rhodobacter_sphaeroides_CH10|length 32|copies 1
AGGGCAGCCACTGCCAGGCCACGATGCCGATG
>1811507|reference Rhodobacter_sphaeroides_CH10|length 44|copies 1
AGGGCATCCGGGTCTCGTCGATCACCATCCAGAAGATCCTGAAC
>1811507|reference Rhodobacter_sphaeroides_CH10|length 44|copies 2
AGGGCATCCGGTTCATGGTGATGGCGAGCGTGCCGCCCCAGGCA
>1811507|reference Rhodobacter_sphaeroides_CH10|length 48|copies 1
AGGGCCACGACACCTTGTTCGACATCGACTGGCAGGGCGGCCAGCAGA
>1811507|reference Rhodobacter_sphaeroides_CH10|length 42|copies 1
AGGGCCACGCAGATCAGCGTCGAGAAGATCGCGATGCGGAAG
>1811507|reference Rhodobacter_sphaeroides_CH10|length 34|copies 2
AGGGCCAGAGCCACGAGGAACTGCTCGACGCGCG
>1811507|reference Rhodobacter_sphaeroides_CH10|length 32|copies 1
AGGGCCAGATCGCGGGCCCGCGCGTCGTCGAG
>1811507|reference Rhodobacter_sphaeroides_CH10|length 44|copies 1
AGGGCCAGTGCTCGGCCTGCAAATGCGTGCTGACCGAGGGCGAG
>1811507|reference Rhodobacter_sphaeroides_CH10|length 42|copies 1
AGGGCCATCCAGCCATCAGATTGCCTCCGCCAGCCGAGGGCT
>1811507|reference Rhodobacter_sphaeroides_CH10|length 29|copies 2
AGGGCCCCGAGCCGATCGGCGCCTCGAAG
>1811507|reference Rhodobacter_sphaeroides_CH10|length 37|copies 1
AGGGCCCCTCCGAGGTGGTCCGCGGCGTGAGCTTCAC
>1811507|reference Rhodobacter_sphaeroides_CH10|length 47|copies 1
AGGGCCGGGCGTTCAGCCGCGCCCGGTAGGCCGCGACCAGCGGAAAG
>1811507|reference Rhodobacter_sphaeroides_CH10|length 39|copies 1
AGGGCCGTACCGGGGGCGGCGTGGGAGGTCGCCACATAG
>1811507|reference Rhodobacter_sphaeroides_CH10|length 43|copies 1
AGGGCCGTCTCGCCCTGCGGCTCGGGTTCCGCCAGATCAAGGG
>1811507|reference Rhodobacter_sphaeroides_CH10|length 54|copies 1
AGGGCCTCGATCAGCATGCGCGGGTGGACGGGCTTCCCGATCGCTGTGACGCCA
>1811507|reference Rhodobacter_sphaeroides_CH10|length 49|copies 1
AGGGCCTCGCGAAGGCGGCGAAGAAGGCCGGCCGCACCGCGGCCGAGGG
>1811507|reference Rhodobacter_sphaeroides_CH10|length 41|copies 1
AGGGCGAAGCTGTTGTGGGTCGAGTTGTAGCCGTATGTCGT
>1811507|reference Rhodobacter_sphaeroides_CH10|length 33|copies 1
AGGGCGAGAAGGGGCTGGTGTGGGCAGGATTGG
>1811507|reference Rhodobacter_sphaeroides_CH10|length 37|copies 1
AGGGCGAGCAGCAGACCGATCAGGACCATGCGGAGCT
>1811507|reference Rhodobacter_sphaeroides_CH10|length 23|copies 1
AGGGCGAGCCAGATCCCCGTGGG
>1811507|reference Rhodobacter_sphaeroides_CH10|length 31|copies 1
AGGGCGATCCGGCGCTGGCGCAGGGGGAGCG
>1811507|reference Rhodobacter_sphaeroides_CH10|length 40|copies 1
AGGGCGATCCGGTGCAGGAGATCCTCGCGCAGGTGAAGGA
>1811507|reference Rhodobacter_sphaeroides_CH10|length 31|copies 1
AGGGCGCCGAAGTCGTGGCGGAAGAAGAGGC
>1811507|reference Rhodobacter_sphaeroides_CH10|length 50|copies 1
AGGGCGCGGCGGAACAGGGCTGCAGGCATTGGTTTCAGATCGACCGACCC
>1811507|reference Rhodobacter_sphaeroides_CH10|length 43|copies 1
AGGGCGGCACGGCGGTTGGCACGGGCCTGAACACCCGGCAGGG
>1811507|reference Rhodobacter_sphaeroides_CH10|length 37|copies 1
AGGGCGGCAGGGGTGCGGGCTTCAGACCCGGGAGTGA
>1811507|reference Rhodobacter_sphaeroides_CH10|length 31|copies 1
AGGGCGGTGTGGGCAAAACCTCGACTGCCGC
>1811507|reference Rhodobacter_sphaeroides_CH10|length 32|copies 1
AGGGCGTCAGCCGCAACGGCGAATGGGCCGAG
>1811507|reference Rhodobacter_sphaeroides_CH10|length 42|copies 1
AGGGCGTCTCGCTCTTCATCGTGCCGAAATATCTGGTGAACC
>1811507|reference Rhodobacter_sphaeroides_CH10|length 41|copies 1
AGGGCGTGATGATCGAGCTGGACGAGTGCCGCAAGGCCTGG
>1811507|reference Rhodobacter_sphaeroides_CH10|length 40|copies 1
AGGGCGTGGCCTTCGCCCACAAGCATGGCGCGCATGTTCT
>1811507|reference Rhodobacter_sphaeroides_CH10|length 41|copies 1
AGGGCTACGAACTGGCGGTGCGGCGGATCTGTTCGCTCTGC
>1811507|reference Rhodobacter_sphaeroides_CH10|length 46|copies 1
AGGGCTCGGCGCGCCGATCTACGGCAAGCTCGACAGCGACCTCGCC
>1811507|reference Rhodobacter_sphaeroides_CH10|length 47|copies 1
AGGGCTGCTGAGGGCGATGCGGGCGAGCTGGCGGGCGCGGCCGGTAG
>1811507|reference Rhodobacter_sphaeroides_CH10|length 45|copies 1
AGGGCTTCTCGCTGCAGGTGTTCGAGCGCACCTTCGCCGTGACGG
>1811507|reference Rhodobacter_sphaeroides_CH10|length 37|copies 1
AGGGCTTCTTCACATAGTCGTCCGCGCCCATGCGCAG
>1811507|reference Rhodobacter_sphaeroides_CH10|length 39|copies 1
AGGGCTTGCCGTCCCGTCCGCTTCACTCGGCGGCAATCC
>1811507|reference Rhodobacter_sphaeroides_CH10|length 45|copies 1
AGGGGCACGAAAGAGAGGAGTCGGCAGCTTTGGGCGCGGCGCACC
>1811507|reference Rhodobacter_sphaeroides_CH10|length 48|copies 1
AGGGGCAGAAGCGCAGGAGGGACAGGACGCAGAAGCGGATCTCGCCGG
>1811507|reference Rhodobacter_sphaeroides_CH10|length 41|copies 2
AGGGGCAGCGCGCGCTGGTGACCGGCGCCAACACCGGGATC
>1811507|reference Rhodobacter_sphaeroides_CH10|length 35|copies 1
AGGGGCAGGTGGCGTGGCTGATGGTCAACGGCAAC
>1811507|reference Rhodobacter_sphaeroides_CH10|length 41|copies 1
AGGGGCGCCTTATCGTCGCACCCTCGCGCGGACGCAAGCGG
>1811507|reference Rhodobacter_sphaeroides_CH10|length 40|copies 1
AGGGGCGCGAGCCGCGTGACGGTCTCGAGCATCGAGCGCC
>1811507|reference Rhodobacter_sphaeroides_CH10|length 53|copies 2
AGGGGCGTGCGGCCATGGATCGGATCCGCGAGCTTCTGACGGAGACCATCGAC
>1811507|reference Rhodobacter_sphaeroides_CH10|length 48|copies 1
AGGGGCTGGCCGAAGTGGCCCCGCTCGCCGCGAGCGCGGGCAAGGTCT
>1811507|reference Rhodobacter_sphaeroides_CH10|length 46|copies 1
AGGGGGCCGGCACACCGGTGTAGCGCGCAGGCTGGCCGTCGCGATG
>1811507|reference Rhodobacter_sphaeroides_CH10|length 50|copies 1
AGGGGGTCGGACTTCATCAAGGGCTGGAAAAGACGGGACGAACCGCTCGA
>1811507|reference Rhodobacter_sphaeroides_CH10|length 47|copies 1
AGGGGTTGCACGGGGCGGTGGTGAACAGCGAGGTCAATATCGCGGGG
>1811507|reference Rhodobacter_sphaeroides_CH10|length 42|copies 1
AGGGTAAAGCTCATCGATGCCTCCCGAGGCGGCTTACGCAGG
>1811507|reference Rhodobacter_sphaeroides_CH10|length 43|copies 1
AGGGTCAGCGTCCGCCCGTTGTTGAGCTCGCGCCACGGGGCGA
>1811507|reference Rhodobacter_sphaeroides_CH10|length 28|copies 11
AGGGTCCCGGCCGATCGGCCAAGAGAGC
>1811507|reference Rhodobacter_sphaeroides_CH10|length 45|copies 1
AGGGTCGGGCGGCGCTGGCGCGAGAGGAATATCTTGCCCCAACCC
>1811507|reference Rhodobacter_sphaeroides_CH10|length 41|copies 1
AGGGTGACGTCGGTGAGGGTCACGTTGCCGGTGTTCGTCAC
>1811507|reference Rhodobacter_sphaeroides_CH10|length 28|copies 22
AGGGTGATGGCCGATCGGATGTGCAGCG
>1811507|reference Rhodobacter_sphaeroides_CH10|length 29|copies 1
AGGGTGATGGCCGATCGGATGTGCAGCGG
>1811507|reference Rhodobacter_sphaeroides_CH10|length 38|copies 1
AGGGTGGCAGCGACCGGCTCGGCGTGATTCAGACAATT
>1811507|reference Rhodobacter_sphaeroides_CH10|length 42|copies 1
AGGGTGGTGAGGCGCTGGCGGTGAATGGCCTTCTCATTGGAG
>1811507|reference Rhodobacter_sphaeroides_CH10|length 50|copies 1
AGGGTGTGGACATAGCCCCAGGCGCCCGCGAAGAGCATCGGCAGGCCCAG
>1811507|reference Rhodobacter_sphaeroides_CH10|length 43|copies 1
AGGTAATAGCTGCTGCCCCAGGTGAGGATCTGCACCACCCCCA
>1811507|reference Rhodobacter_sphaeroides_CH10|length 47|copies 1
AGGTAGGAGGTGTTGGTGGCAAGGATCGCCTCGGGCCCGCAAAGACG
>1811507|reference Rhodobacter_sphaeroides_CH10|length 37|copies 1
AGGTCAGGGAGCGCCGCTGCGCCGCCGCCAGGGCGGC
>1811507|reference Rhodobacter_sphaeroides_CH10|length 52|copies 1
AGGTCATCGCCCGGAACCGGACCTGAGCCCTTGGCAATCCGAGTCCAGGAGA
>1811507|reference Rhodobacter_sphaeroides_CH10|length 30|copies 1
AGGTCATGCAGCGGGCGGCGACCTTGGTGG
>1811507|reference Rhodobacter_sphaeroides_CH10|length 36|copies 1
AGGTCATTCACCAGAGCCTGCTGCTCCGAGATCGAC
>1811507|reference Rhodobacter_sphaeroides_CH10|length 42|copies 1
AGGTCATTGAATATCTGAACGCGGCGCTCCGGTCGGAGCTGA
>1811507|reference Rhodobacter_sphaeroides_CH10|length 28|copies 1
AGGTCCACCACCGAGACGTTCGGCGTCG
>1811507|reference Rhodobacter_sphaeroides_CH10|length 43|copies 1
AGGTCCAGCGGCACCAACACCGCGGCCGGCAACGGAAAAGCCG
>1811507|reference Rhodobacter_sphaeroides_CH10|length 39|copies 1
AGGTCCCAGTCGTGATCGGTGCCGATCGCGGTGATGCCG
>1811507|reference Rhodobacter_sphaeroides_CH10|length 51|copies 1
AGGTCCCGAACTTGGTCATGGAGTGGTATCGACTGATCGTGGACCGGGGGG
>1811507|reference Rhodobacter_sphaeroides_CH10|length 34|copies 1
AGGTCCGAGGCGATGCCCACGTCGAGAGAGGCCA
>1811507|reference Rhodobacter_sphaeroides_CH10|length 50|copies 2
AGGTCCGCATCGTGAGCTGCGTACCCGGTTCGCCGATCGACTGGGCGGCG
>1811507|reference Rhodobacter_sphaeroides_CH10|length 45|copies 1
AGGTCCGCGCCGGAATACCGCCGCAGGCGGCACCGTCGCGGCGGC
>1811507|reference Rhodobacter_sphaeroides_CH10|length 42|copies 1
AGGTCCGGGCGCAGGTTGGCGCTGTCGGTCGCGAACAGGATG
>1811507|reference Rhodobacter_sphaeroides_CH10|length 41|copies 1
AGGTCCGTGTGGCTCTGGCGCAGGACCGATTCGACCGCTTC
>1811507|reference Rhodobacter_sphaeroides_CH10|length 31|copies 1
AGGTCCTTGATCACCGGCATGTGCGGCAGCG
>1811507|reference Rhodobacter_sphaeroides_CH10|length 47|copies 1
AGGTCGAAGGCAAGCTGGCCCTTCACGTCTCGTCCTCGGGGGTCAGC
>1811507|reference Rhodobacter_sphaeroides_CH10|length 49|copies 1
AGGTCGAGGCGATTGCCGCCTTCGCCCAGATCGAGATGCTCGAGGCGGG
>1811507|reference Rhodobacter_sphaeroides_CH10|length 40|copies 1
AGGTCGAGGTCTATCTCGACCGGGTCGAGAATGCCCGTGG
>1811507|reference Rhodobacter_sphaeroides_CH10|length 38|copies 1
AGGTCGATCTCGGTCGGCACATAACCGTGATTGCGGTA
>1811507|reference Rhodobacter_sphaeroides_CH10|length 46|copies 1
AGGTCGATGACGATCTGAACGCCGCCGCTTGGGGCGATACGCTTCC
>1811507|reference Rhodobacter_sphaeroides_CH10|length 30|copies 1
AGGTCGATGCGGTCGTGGCCTCGAACGACG
>1811507|reference Rhodobacter_sphaeroides_CH10|length 51|copies 1
AGGTCGCAGGCGCAGGTCTCCTCGAAGGCTTTCTCGACCGCGGGGCCAGGA
>1811507|reference Rhodobacter_sphaeroides_CH10|length 49|copies 1
AGGTCGGAGGAGAGGAAGAGGATCGCCGCCCCTTCCGCCGCCAGCCGGT
>1811507|reference Rhodobacter_sphaeroides_CH10|length 36|copies 1
AGGTCGGCTGGAGCTCGGGCGGCGCGAGCCGGATCC
>1811507|reference Rhodobacter_sphaeroides_CH10|length 33|copies 1
AGGTCGGGCCGGCCCCAGCCCGCGATCATGTAG
>1811507|reference Rhodobacter_sphaeroides_CH10|length 45|copies 1
AGGTCGGGCTTCACCTGGGTGATCGACCCGATCGACGGCACCGCG
>1811507|reference Rhodobacter_sphaeroides_CH10|length 31|copies 1
AGGTCGGTCTCGGCCAGATCCTGCACATGGG
>1811507|reference Rhodobacter_sphaeroides_CH10|length 47|copies 1
AGGTCGGTGCCGGCGCGCAGCACCGGGTTGCGCACGGGCTCCGTCCG
>1811507|reference Rhodobacter_sphaeroides_CH10|length 42|copies 1
AGGTCGTGCTGTCGCTCTCGCCCGGCGCAAGGCGCGGGATGG
>1811507|reference Rhodobacter_sphaeroides_CH10|length 43|copies 1
AGGTCTCGCAGCCGATCAGGATGCGCAGGGGCTTAGCCATGCT
>1811507|reference Rhodobacter_sphaeroides_CH10|length 30|copies 1
AGGTCTGGGTGCCCGAGGTGGTGCTCGACG
>1811507|reference Rhodobacter_sphaeroides_CH10|length 39|copies 1
AGGTCTTCTTCATCCGGGCGAACCAGAGCTGGGGCAACC
>1811507|reference Rhodobacter_sphaeroides_CH10|length 38|copies 1
AGGTGAACCGCATCTACATCGAGGAAGGCTCGGACATT
>1811507|reference Rhodobacter_sphaeroides_CH10|length 36|copies 1
AGGTGAAGAGGCCGCCGGGGCTCATCGGGGTCTGCT
>1811507|reference Rhodobacter_sphaeroides_CH10|length 38|copies 2
AGGTGATCGAGCCGCAGGTGCTCGTCCCGATCGACATC
>1811507|reference Rhodobacter_sphaeroides_CH10|length 41|copies 1
AGGTGATCGGCCTCGTGGCGACGCTGGCCGCCCGGGTGGCG
>1811507|reference Rhodobacter_sphaeroides_CH10|length 45|copies 1
AGGTGATCTCGACCATGGTCGAGCTGTCGAACCTCGCGCGGAAGG
>1811507|reference Rhodobacter_sphaeroides_CH10|length 39|copies 1
AGGTGCAGGAGCTGAACCGGCTGCTGAAGCAGCACCGGC
>1811507|reference Rhodobacter_sphaeroides_CH10|length 32|copies 1
AGGTGCATCCCGAGCCGGTGCTAATCGTGCCG
>1811507|reference Rhodobacter_sphaeroides_CH10|length 30|copies 1
AGGTGCCCTGCGCCAGCTGGACGAAGCGCA
>1811507|reference Rhodobacter_sphaeroides_CH10|length 52|copies 1
AGGTGCGACATTAGCGGCAGGAACGGGCAAAAGACAATGGCCTATTTTTGCC
>1811507|reference Rhodobacter_sphaeroides_CH10|length 40|copies 1
AGGTGCGCGAGGTGGTGAGCCAGCTGGTCGGATGTTCGTG
>1811507|reference Rhodobacter_sphaeroides_CH10|length 32|copies 1
AGGTGCGCGTGAATTACGAGCTGCGCGAACTG
>1811507|reference Rhodobacter_sphaeroides_CH10|length 36|copies 1
AGGTGCGGCTGATGCAGGCCAACTGGATCGGCCAGT
>1811507|reference Rhodobacter_sphaeroides_CH10|length 36|copies 1
AGGTGCGGGTCAGAAGCCCCAGCACCAGCGGAACCG
>1811507|reference Rhodobacter_sphaeroides_CH10|length 43|copies 1
AGGTGCTGCAGGACGGTTTCGGCTTCCTGCGCTCGCCCGAGGC
>1811507|reference Rhodobacter_sphaeroides_CH10|length 48|copies 1
AGGTGCTGGAGCGGCTGGCGCAGGAGGGTTTCGGAAACAAGCCGCCCG
>1811507|reference Rhodobacter_sphaeroides_CH10|length 41|copies 1
AGGTGCTGGCGCCGCTGCAGCGGCCGGGCGATCTGCATCCG
>1811507|reference Rhodobacter_sphaeroides_CH10|length 52|copies 1
AGGTGCTGGGCACGATGGTCGACTTCTCGACCTTCACTCCCGACGATAGCCG
>1811507|reference Rhodobacter_sphaeroides_CH10|length 39|copies 1
AGGTGCTGGTGAAGATCCTCGACAAGATCTTCGACAAGC
>1811507|reference Rhodobacter_sphaeroides_CH10|length 39|copies 1
AGGTGGACTTCGTGTCCTCGATCGTGTCGTGCAACAGCG
>1811507|reference Rhodobacter_sphaeroides_CH10|length 37|copies 1
AGGTGGATGCCGACCTCGGCGCCCGCCTCGTGAAGGG
>1811507|reference Rhodobacter_sphaeroides_CH10|length 38|copies 1
AGGTGGATGCGGCGCAGATCGAGAAGGCCGTGGCGGAC
>1811507|reference Rhodobacter_sphaeroides_CH10|length 28|copies 9
AGGTGGCACGCCGATCGGATTCTCATCA
>1811507|reference Rhodobacter_sphaeroides_CH10|length 37|copies 1
AGGTGGCCGAGATGCTGAAGCTCACGCCGATGCTGCG
>1811507|reference Rhodobacter_sphaeroides_CH10|length 40|copies 1
AGGTGGCGGAGGTTCTGGCGGTCGACCGGACGACGCTGAC
>1811507|reference Rhodobacter_sphaeroides_CH10|length 46|copies 1
AGGTGGCGGGACCCGTGGTGCTGACCGGCCACTCCGCCGGCGGCCA
>1811507|reference Rhodobacter_sphaeroides_CH10|length 37|copies 1
AGGTGGCTCAGCATGCGGGCACGATAATGCAAGGAGG
>1811507|reference Rhodobacter_sphaeroides_CH10|length 37|copies 1
AGGTGGGCGACAAGGCCCGCCTCGAGCTTCAGCCGCG
>1811507|reference Rhodobacter_sphaeroides_CH10|length 39|copies 1
AGGTGGGCGCCATGACCGGGGTCCGCAGTTCGGAAAGCC
>1811507|reference Rhodobacter_sphaeroides_CH10|length 43|copies 1
AGGTGGTATCGGGCGGCTCGACCCTCACCATGCAGGTCGCGCG
>1811507|reference Rhodobacter_sphaeroides_CH10|length 43|copies 1
AGGTGGTCGGGGCCGAGCGGCGGGGCGATCTGTGGCATGTGAC
>1811507|reference Rhodobacter_sphaeroides_CH10|length 41|copies 1
AGGTGTCCGGCGTCTCGGTCACTTCCGACGTGTTGTAGATG
>1811507|reference Rhodobacter_sphaeroides_CH10|length 34|copies 1
AGGTGTTGCACTTCATGCAGGTGCCGTTGCGGAC
>1811507|reference Rhodobacter_sphaeroides_CH10|length 45|copies 1
AGGTTCAACCGGTTGCCGTAATGCGTCACGGCATCGATGGCCGTA
>1811507|reference Rhodobacter_sphaeroides_CH10|length 36|copies 2
AGGTTCAGATCGTGCGTGGCTATAAGGATGGTCGTG
>1811507|reference Rhodobacter_sphaeroides_CH10|length 28|copies 1
AGGTTCGAGGCCAGCCCCTGATCGTCGT
>1811507|reference Rhodobacter_sphaeroides_CH10|length 35|copies 1
AGGTTCGAGGCCAGCCCCTGATCGTCGTCCATCAG
>1811507|reference Rhodobacter_sphaeroides_CH10|length 33|copies 1
AGGTTCGGGTGGGTGCGGCTCACGCCCGTATCG
>1811507|reference Rhodobacter_sphaeroides_CH10|length 45|copies 1
AGGTTCTCATTGGGCAGGCCGCTGAAATCGGCCATCTTGGGATTG
>1811507|reference Rhodobacter_sphaeroides_CH10|length 40|copies 1
AGGTTCTCGACCTCGATCACCTTGCCGCCGAGACGCTCGC
>1811507|reference Rhodobacter_sphaeroides_CH10|length 42|copies 1
AGGTTCTCGTGAAGCAGGTGCGTTACGAGCCGCGACTGCTCA
>1811507|reference Rhodobacter_sphaeroides_CH10|length 42|copies 1
AGGTTGAAGAGGTGGCTGGCCTTGATGCACTGATCGTAGGCG
>1811507|reference Rhodobacter_sphaeroides_CH10|length 41|copies 1
AGGTTGAAGATCGCCTCGCGCACCCGGTCCGAGGTCGGGCG
>1811507|reference Rhodobacter_sphaeroides_CH10|length 31|copies 1
AGGTTGATCCCCACCAGCACGTCGAAGGCCC
>1811507|reference Rhodobacter_sphaeroides_CH10|length 49|copies 1
AGGTTGATCGCCGCGGTGCCCCGGTCGAAGTCGATGACGAGGTTCTCGA
>1811507|reference Rhodobacter_sphaeroides_CH10|length 47|copies 1
AGGTTGATCTGGCCTATAAGCCAAGCGGCCCCCGCTCGCAAGGCAAT
>1811507|reference Rhodobacter_sphaeroides_CH10|length 31|copies 1
AGGTTGATGTCGCGCAGGACCTTGAGCTCTC
>1811507|reference Rhodobacter_sphaeroides_CH10|length 45|copies 1
AGGTTGATGTCGTGGGTCGAGGAGAGGTCCTTGATGAAGGCCACG
>1811507|reference Rhodobacter_sphaeroides_CH10|length 40|copies 1
AGGTTGCCGCCGGACGAGGCGACCCGCACCGTCAGCGTGG
>1811507|reference Rhodobacter_sphaeroides_CH10|length 39|copies 1
AGGTTGCCGGTCCAGAGCCCGGTCGGCCGCGTCAGCGGG
>1811507|reference Rhodobacter_sphaeroides_CH10|length 44|copies 1
AGGTTGCGCGCGGCCTTGGCGAAGTTCTCGTTGATGTCAGCGCC
>1811507|reference Rhodobacter_sphaeroides_CH10|length 35|copies 1
AGGTTGGTCCCGATCACACTGGCGAGGTCGGGCGT
>1811507|reference Rhodobacter_sphaeroides_CH10|length 45|copies 2
AGTAATATTCCACGATCGGCCGCGGCAGCGGCGTGCCCTCGGGGA
>1811507|reference Rhodobacter_sphaeroides_CH10|length 50|copies 1
AGTAATGGGCAAGCCCGAAGCAGCTTCGGACCCCGATCGTATGGACGCGG
>1811507|reference Rhodobacter_sphaeroides_CH10|length 61|copies 1
AGTACCGCCCACCATTTCACCGCCCCCGGTTCGGGGGCATCGTTTTTTCAAGGCGCACGCG
>1811507|reference Rhodobacter_sphaeroides_CH10|length 38|copies 1
AGTAGATCGCGTCGATCGGAATGAGGCCGATCGGCGCA
>1811507|reference Rhodobacter_sphaeroides_CH10|length 46|copies 1
AGTAGCCCACCGCCACCTCGGACTTGTTGCCGGTGGTCAGGAGCAT
>1811507|reference Rhodobacter_sphaeroides_CH10|length 50|copies 1
AGTAGCCCAGCGCCTCGCCCCCGAAGGCGCGGCCGATCGCGATCTTGTCC
>1811507|reference Rhodobacter_sphaeroides_CH10|length 41|copies 1
AGTAGCGGTTGCGCCTGTCATCGGTCGTGACGCCCTTGTGG
>1811507|reference Rhodobacter_sphaeroides_CH10|length 35|copies 1
AGTAGGCCAGCACCGGGCCGCCGGCCTGATCGATG
>1811507|reference Rhodobacter_sphaeroides_CH10|length 44|copies 1
AGTAGGCGAGATATTCCTCGGCCGTCTTGTCGCCATGCTCGGCC
>1811507|reference Rhodobacter_sphaeroides_CH10|length 38|copies 1
AGTAGGGCGTCACCACGAGCGCCGCATCGGCGCCCACC
>1811507|reference Rhodobacter_sphaeroides_CH10|length 32|copies 1
AGTATGCGCGCGAGCCTGCCGCCGCAAGGTCG
>1811507|reference Rhodobacter_sphaeroides_CH10|length 45|copies 1
AGTCACCAGTATCCACGGAGGAACCGCGCCCGAAGTAACGAGCCG
>1811507|reference Rhodobacter_sphaeroides_CH10|length 36|copies 1
AGTCAGCGCGGACGCATCATCCTGAGAAGCAGCCTG
>1811507|reference Rhodobacter_sphaeroides_CH10|length 42|copies 1
AGTCAGGAGAGGGTCCGATGGTCCTGGCTCATCAAATCCTCG
>1811507|reference Rhodobacter_sphaeroides_CH10|length 41|copies 1
AGTCATATTTTCCTTCTGGCCTTCCTGCCGCAGTTCGTCCG
>1811507|reference Rhodobacter_sphaeroides_CH10|length 36|copies 1
AGTCCATCATCCGGTTGAGGTCGCGGATCGTCATGG
>1811507|reference Rhodobacter_sphaeroides_CH10|length 55|copies 1
AGTCCCGCTCGAGCCGGATCTGGCGAACGATACCCTCGACGAGGCCGATGTAGCC
>1811507|reference Rhodobacter_sphaeroides_CH10|length 42|copies 1
AGTCCGCCGCGCAGCAGGTCGGCCATGAGCGACACGGCAAGC
>1811507|reference Rhodobacter_sphaeroides_CH10|length 42|copies 1
AGTCCGTCGGAATTGCCCGATCCGCGGATGTCGACGCGGGCG
>1811507|reference Rhodobacter_sphaeroides_CH10|length 29|copies 1
AGTCGAAACGGACGGACCCCTCGAAGGGG
>1811507|reference Rhodobacter_sphaeroides_CH10|length 38|copies 1
AGTCGAACTGCGTCTCGATCGTGCCGGTCGAGACCGAG
>1811507|reference Rhodobacter_sphaeroides_CH10|length 43|copies 1
AGTCGAGCAGCTTCCAGGTCTTGGCCATATGGCCGGGGAGCGG
>1811507|reference Rhodobacter_sphaeroides_CH10|length 39|copies 1
AGTCGAGCGGCGGGACGGATGCAGGCGCGCGGCAGGCCT
>1811507|reference Rhodobacter_sphaeroides_CH10|length 42|copies 1
AGTCGCGCGGCACACCGATGGAGTTCGTTCAGGTGATGGGCG
>1811507|reference Rhodobacter_sphaeroides_CH10|length 29|copies 1
AGTCGCTCCGCCGCCTGGATGACGGACAG
>1811507|reference Rhodobacter_sphaeroides_CH10|length 26|copies 1
AGTCGCTGCCGATCGGGCCGAACCAG
>1811507|reference Rhodobacter_sphaeroides_CH10|length 44|copies 1
AGTCGCTTCTGGATTTCCTTCAGGAGCCGGTCTTCCTTCTGACG
>1811507|reference Rhodobacter_sphaeroides_CH10|length 8|copies 1
AGTCGGAA
>1811507|reference Rhodobacter_sphaeroides_CH10|length 29|copies 1
AGTCGGAATGCCCGATCGGCCTGATCGGC
>1811507|reference Rhodobacter_sphaeroides_CH10|length 30|copies 6
AGTCGGAATGCCCGATCGGCCTGATCGGCG
>1811507|reference Rhodobacter_sphaeroides_CH10|length 39|copies 1
AGTCGGCGCCGGGCGCGGACATGAAGGACGTGCATTACA
>1811507|reference Rhodobacter_sphaeroides_CH10|length 33|copies 1
AGTCGGGCTCGATGCCGGTGGTGTCGCAGTCCA
>1811507|reference Rhodobacter_sphaeroides_CH10|length 9|copies 1
AGTCGTTGC
>1811507|reference Rhodobacter_sphaeroides_CH10|length 43|copies 2
AGTCTGTCCCTCTGGGCAACGCTACACCCGAGTATCCGCGGGG
>1811507|reference Rhodobacter_sphaeroides_CH10|length 39|copies 1
AGTGAACGAGGGCGATCTCGGCCAGGGCGGGATGGTCGG
>1811507|reference Rhodobacter_sphaeroides_CH10|length 40|copies 1
AGTGAGCTTGACGAGCTGGTAGGCACCCCGCCTGTTGAAA
>1811507|reference Rhodobacter_sphaeroides_CH10|length 48|copies 1
AGTGAGGGTGTTTCACGTGAAACATTTCGACGTTGTTGTCATCGGTGG
>1811507|reference Rhodobacter_sphaeroides_CH10|length 33|copies 1
AGTGCGGATGCCATCCCGGAGCAGTTCCAGCAG
>1811507|reference Rhodobacter_sphaeroides_CH10|length 40|copies 1
AGTGGAGCTGGCTGCAGGACCAGATCGAGGCGGGCGTGCT
>1811507|reference Rhodobacter_sphaeroides_CH10|length 30|copies 1
AGTGGCAGGCCGACCAGTTCACCTCCGAGG
>1811507|reference Rhodobacter_sphaeroides_CH10|length 43|copies 1
AGTGGCCGGTGTTCTGCATCGAGCTCCAGGGCTCGGCCGGAGG
>1811507|reference Rhodobacter_sphaeroides_CH10|length 45|copies 1
AGTGGGGACGGGCCTCACGATCCTGAGGCTCGGCAATGTGGCGGG
>1811507|reference Rhodobacter_sphaeroides_CH10|length 42|copies 1
AGTTCATGCGCGAGGCCAACACGCTCTGCTCGAAGGCGCAGT
>1811507|reference Rhodobacter_sphaeroides_CH10|length 39|copies 1
AGTTCCATATCGAGCAGGGCCCCGTCCTCGACCGGGCGG
>1811507|reference Rhodobacter_sphaeroides_CH10|length 49|copies 1
AGTTCCCACAGCATGAGACCCGTAAGCCCGATCACGAGAAGCGCGAAGG
>1811507|reference Rhodobacter_sphaeroides_CH10|length 39|copies 1
AGTTCCCAGCCGGACACGCACGCTGGAGGGCGTGCTCTG
>1811507|reference Rhodobacter_sphaeroides_CH10|length 39|copies 1
AGTTCCGTAGATGGCCGGAGCCCCCGGAGACGTCAGGGG
>1811507|reference Rhodobacter_sphaeroides_CH10|length 38|copies 1
AGTTCCTCGAGGCGCTGGCCCTCATGCCGCCGGCAAGC
>1811507|reference Rhodobacter_sphaeroides_CH10|length 51|copies 1
AGTTCCTCGGGATTGGTGCCGGGGCCCTCCTCGAAGCGGGTGTTGAACCCG
>1811507|reference Rhodobacter_sphaeroides_CH10|length 38|copies 1
AGTTCCTCGTCGAGGGTGATGGTCGTGCGGATCATGCG
>1811507|reference Rhodobacter_sphaeroides_CH10|length 35|copies 1
AGTTCCTGCATCTCGCGCCCGAACTGCAGGGCAGG
>1811507|reference Rhodobacter_sphaeroides_CH10|length 43|copies 1
AGTTCCTGCGCGACGTGCGGGTGACGGCGATCTACGAGGGGAC
>1811507|reference Rhodobacter_sphaeroides_CH10|length 49|copies 1
AGTTCGACCCGGTGGCGGACAATGCAACCGAGGAAGGCCGGGCGCAGAA
>1811507|reference Rhodobacter_sphaeroides_CH10|length 35|copies 1
AGTTCGACGTGGCCGAGCTGCGCGAGGTCGCCGAG
>1811507|reference Rhodobacter_sphaeroides_CH10|length 38|copies 1
AGTTCGACGTTGACGCGGGCGTGAATTGTCGCCACTCG
>1811507|reference Rhodobacter_sphaeroides_CH10|length 39|copies 1
AGTTCGAGGGCCTGTCGCGCGCCGGCATGCGCGAGGCCG
>1811507|reference Rhodobacter_sphaeroides_CH10|length 37|copies 1
AGTTCGGACCCTTCCTGCTTCTCGCCGTGATGGAGGG
>1811507|reference Rhodobacter_sphaeroides_CH10|length 36|copies 1
AGTTCGGCACCACCCAGCTCATGGTGCTCCTTGCGG
>1811507|reference Rhodobacter_sphaeroides_CH10|length 42|copies 1
AGTTCTACGATGCCGTGGGGCTCCTCGTGGAAAAGCGCACGG
>1811507|reference Rhodobacter_sphaeroides_CH10|length 45|copies 1
AGTTGAACGCCTGGCTGCTGGACAAGTGCGTGGCCTACGCCAAGG
>1811507|reference Rhodobacter_sphaeroides_CH10|length 37|copies 1
AGTTGCCAGCTCGCCTGAGAGTCACTGGCGGGATCAA
>1811507|reference Rhodobacter_sphaeroides_CH10|length 36|copies 1
AGTTGCCCGTGGAGAAGATGCCGGCGAGGGCCAGGG
>1811507|reference Rhodobacter_sphaeroides_CH10|length 36|copies 1
AGTTGCCGAATGCCAGCGCGCTCAAGCGCGGTCACA
>1811507|reference Rhodobacter_sphaeroides_CH10|length 33|copies 1
AGTTGCGCGGCTAGGGCTGCGGCCTTGTTCACA
>1811507|reference Rhodobacter_sphaeroides_CH10|length 15|copies 1
AGTTGCGGCATGTCC
>1811507|reference Rhodobacter_sphaeroides_CH10|length 50|copies 1
AGTTGCGGGGGCAGTCGCGGCTTGGGGCCTGTCAGGCCCGCACCGCATTC
>1811507|reference Rhodobacter_sphaeroides_CH10|length 39|copies 1
AGTTGCTGGCCGCGCGGGTGGTGCCGGACGGGTCGATCA
>1811507|reference Rhodobacter_sphaeroides_CH10|length 45|copies 1
AGTTTCAAAGGCAGTTCCAGGGTTGAGCCCTGGGATTTCACCTCT
>1811507|reference Rhodobacter_sphaeroides_CH10|length 42|copies 1
AGTTTCACGCCGGTCTGGCCCTCGAGGAGCAGCGCCGTCCGG
>1811507|reference Rhodobacter_sphaeroides_CH10|length 52|copies 1
AGTTTCTCGGCCACCGGAATGGAGGATTGCCCTCGCAAGTTTAGATCGAGCG
>1811507|reference Rhodobacter_sphaeroides_CH10|length 40|copies 1
AGTTTGCCGAGGGCGTCGAGCCCGGTCAGGACATCGCGCT
>1811507|reference Rhodobacter_sphaeroides_CH10|length 48|copies 1
AGTTTGCGGAAGACTTCGCTGCCGACATGGCCGATGGGTTTATCAACG
>1811507|reference Rhodobacter_sphaeroides_CH10|length 45|copies 1
AGTTTTCATCGTTGCGCGTGGCATCGATCCAGCTCTCGTAGGCCA
>1811507|reference Rhodobacter_sphaeroides_CH10|length 42|copies 1
ATACAAGGACGCGTTCGAGAAGAAGCACGGCACCAAGATGGG
>1811507|reference Rhodobacter_sphaeroides_CH10|length 47|copies 2
ATACATCCCGTCCTCGTTCAGCGGCGGGTTGCCCTCGACGGCAAGGA
>1811507|reference Rhodobacter_sphaeroides_CH10|length 38|copies 1
ATACATCGACGAGGTCCATGCCGTCGGCATGTACGGCC
>1811507|reference Rhodobacter_sphaeroides_CH10|length 51|copies 1
ATACCCATGCCTGCCCGAACCAGCACCTGCTGCCGCTGCTCGACTGGGCCT
>1811507|reference Rhodobacter_sphaeroides_CH10|length 36|copies 1
ATACCCTTGGGACCTGCTCCAGCCCCAGGATGAGAT
>1811507|reference Rhodobacter_sphaeroides_CH10|length 37|copies 1
ATACGGGCCCGCTCCGCGCGGCGCTGCTGGCCGAACT
>1811507|reference Rhodobacter_sphaeroides_CH10|length 34|copies 1
ATAGACCAGACCCAGCCCGATCGCACGGCCCACG
>1811507|reference Rhodobacter_sphaeroides_CH10|length 37|copies 2
ATAGAGCCCCGAGGCGAGTCCGATCGCCGCAGAGGCG
>1811507|reference Rhodobacter_sphaeroides_CH10|length 41|copies 1
ATAGCCGAACAGCCCCGACACCGCATGGCCATAGAGCGGCT
>1811507|reference Rhodobacter_sphaeroides_CH10|length 36|copies 2
ATAGCCGAGCGCGATGGCCCAGGTCCATTTCAGGTG
>1811507|reference Rhodobacter_sphaeroides_CH10|length 43|copies 1
ATAGCCGAGCGCGATGGCCCAGGTCCATTTCAGGTGCGCCATG
>1811507|reference Rhodobacter_sphaeroides_CH10|length 35|copies 1
ATAGCGCATCGCCTCGAACAGGCGCGCCGACCAGG
>1811507|reference Rhodobacter_sphaeroides_CH10|length 32|copies 1
ATAGGCATTGCGGATCTCCTCGTCCGTGCAGC
>1811507|reference Rhodobacter_sphaeroides_CH10|length 45|copies 1
ATAGGGCTGGTCGAACTCGGGCCGCCGCCGCTCGCCCAGTTCGAG
>1811507|reference Rhodobacter_sphaeroides_CH10|length 38|copies 1
ATAGGGCTTGATGACCCACAGGAGCCCCATCACGAGAT
>1811507|reference Rhodobacter_sphaeroides_CH10|length 37|copies 1
ATAGTCGTGCAATGTCATGACGATGCGGGCCGCCGGG
>1811507|reference Rhodobacter_sphaeroides_CH10|length 42|copies 1
ATAGTGGCGCAGGAACAGGAACCAGCTGACCGGCACCAGAGC
>1811507|reference Rhodobacter_sphaeroides_CH10|length 40|copies 1
ATAGTTGACAGGCGTCAACTCGTCGGTCTTGTAGCCGACG
>1811507|reference Rhodobacter_sphaeroides_CH10|length 41|copies 1
ATAGTTTCCAAGCGCCGCGAGGCTCAGGCCGCGGTTGTAGG
>1811507|reference Rhodobacter_sphaeroides_CH10|length 34|copies 1
ATATATCCGTGGTGATCCAGGCATTCGTCCACAG
>1811507|reference Rhodobacter_sphaeroides_CH10|length 35|copies 1
ATATCGACCGCGCCATGATCGCGGGGCTCCAGCCC
>1811507|reference Rhodobacter_sphaeroides_CH10|length 42|copies 1
ATATCGTCCGCGCGGTCGTCCTCGGGGCCTTCGACCACGCCC
>1811507|reference Rhodobacter_sphaeroides_CH10|length 47|copies 1
ATATGAACCTCCATTTCACCGGCGATTTCCACGCGATCACGGCGGCG
>1811507|reference Rhodobacter_sphaeroides_CH10|length 36|copies 1
ATATGGACATGTGCCCGCGCGCGCACCGCCAGCTGG
>1811507|reference Rhodobacter_sphaeroides_CH10|length 37|copies 1
ATATGGTCTCTCCTTCAGAGGCGGGCGAACTGGAAGT
>1811507|reference Rhodobacter_sphaeroides_CH10|length 40|copies 1
ATATTAACCTGGTTCCCATCGACTACGCCTTTCGGCCTCG
>1811507|reference Rhodobacter_sphaeroides_CH10|length 46|copies 1
ATATTCGCAGATCCCGCCCGAGAGCTTCGCATAGGAAAGGAGAGAA
>1811507|reference Rhodobacter_sphaeroides_CH10|length 42|copies 2
ATATTCGTCGACGAGGATCCAGCGATAGCCCTGAATGAGCGC
>1811507|reference Rhodobacter_sphaeroides_CH10|length 43|copies 1
ATCACGGATCTCGATGCGGTCTCGGCCATCGCGGACAGGATGG
>1811507|reference Rhodobacter_sphaeroides_CH10|length 42|copies 1
ATCACGGTGGATGTGAGCCACCTGCCCGAAGTGCCCGAGACG
>1811507|reference Rhodobacter_sphaeroides_CH10|length 45|copies 1
ATCACGTTGTTCACGACCGTGGGCTTGCCGAGGAATCCCTCGAGC
>1811507|reference Rhodobacter_sphaeroides_CH10|length 54|copies 1
ATCAGAGGAGGTGGCCCATGATCGACATTCCCCGTCGCAAGGCCCAGCTCGAGG
>1811507|reference Rhodobacter_sphaeroides_CH10|length 41|copies 1
ATCAGCACAAGGCCCAGCGAGTAGATGTCGGAGGCCGGCCC
>1811507|reference Rhodobacter_sphaeroides_CH10|length 37|copies 1
ATCAGCACCGATTGCAGGAGGTCCGTGGGCTCGAAGC
>1811507|reference Rhodobacter_sphaeroides_CH10|length 31|copies 1
ATCAGCAGCATCCGGTGCGCGAGCTTGAGCG
>1811507|reference Rhodobacter_sphaeroides_CH10|length 37|copies 1
ATCAGCATGACCTCGCGGCCCTGACCGTCGACGGCCG
>1811507|reference Rhodobacter_sphaeroides_CH10|length 28|copies 1
ATCAGCGATGCCACCTGGATCCCCGAGC
>1811507|reference Rhodobacter_sphaeroides_CH10|length 41|copies 1
ATCAGCGCATCCTCTTGAACTGGCCGATCGCATGGGCGACG
>1811507|reference Rhodobacter_sphaeroides_CH10|length 43|copies 1
ATCAGGACGGGCGTGAAGATCGGAGATTTGGTCATGGGAGATC
>1811507|reference Rhodobacter_sphaeroides_CH10|length 40|copies 1
ATCAGGAGACCGCGCCGCGCGCCCGAGGCCAAAGCCGAGG
>1811507|reference Rhodobacter_sphaeroides_CH10|length 29|copies 1
ATCAGGGCCAGCAGCTGCGCATCCACGAA
>1811507|reference Rhodobacter_sphaeroides_CH10|length 42|copies 1
ATCATCACCTTCGCCAAGGGCGTGACCTCGGGCTATGTGCCG
>1811507|reference Rhodobacter_sphaeroides_CH10|length 51|copies 1
ATCATCGAGGAAACTCCCTGATGTTCTTCGCCTCGGACAATGGCTCGGGCG
>1811507|reference Rhodobacter_sphaeroides_CH10|length 43|copies 1
ATCATCTTCTCCCGCGCGACCGCCTCGGCGGTTTGCAGCAGTT
>1811507|reference Rhodobacter_sphaeroides_CH10|length 31|copies 1
ATCATGATGAGGCCCATGCCGGTATCCTCCT
>1811507|reference Rhodobacter_sphaeroides_CH10|length 42|copies 1
ATCCATCGCCGAAAGCTCGGCCAGCAGGTCGAAGTCGATGCG
>1811507|reference Rhodobacter_sphaeroides_CH10|length 31|copies 1
ATCCATGTCCAGGCGCCGGGCCTGCGCGCCG
>1811507|reference Rhodobacter_sphaeroides_CH10|length 43|copies 1
ATCCCAAGATCGAGGTGCTCTGGAACCACACGATCGAGGAGGT
>1811507|reference Rhodobacter_sphaeroides_CH10|length 43|copies 1
ATCCCCGAGCCCACGAACTCGACCCGCGGCAGCAGGACGTAAT
>1811507|reference Rhodobacter_sphaeroides_CH10|length 48|copies 1
ATCCCCGGAACTCCTTATTTCGGACGCTTCGCGCCGTATTTCGAACGG
>1811507|reference Rhodobacter_sphaeroides_CH10|length 54|copies 1
ATCCCCGGCTGATGGCGGATGCGCGGTTCGAAGACGCCGGAGGCGAGGCGCCGC
>1811507|reference Rhodobacter_sphaeroides_CH10|length 42|copies 1
ATCCCCTGCGGATGGGTCGCGATCGCCTGTTGCACCATCGGA
>1811507|reference Rhodobacter_sphaeroides_CH10|length 31|copies 1
ATCCCGAACTTCCGTTCGGCATCGAAGGCTG
>1811507|reference Rhodobacter_sphaeroides_CH10|length 44|copies 1
ATCCCGACGGGGCCCAGCCGGACGAGAAGTCGGACACGGGCGGG
>1811507|reference Rhodobacter_sphaeroides_CH10|length 44|copies 1
ATCCCGATCCAGGCGCCGAAGGAGAAGCCCGCGACCCAGCAGTG
>1811507|reference Rhodobacter_sphaeroides_CH10|length 33|copies 1
ATCCCGCCGCGGGGCCCGGGGAAGATCAGGTCG
>1811507|reference Rhodobacter_sphaeroides_CH10|length 47|copies 1
ATCCCGCGCCCTGAGGCAAGTCAGGCCGACGGTCGCAGCAGCCGTTC
>1811507|reference Rhodobacter_sphaeroides_CH10|length 40|copies 1
ATCCCGTCGTTCTCCGTCGAGGCCACGACGCGGATGTAGG
>1811507|reference Rhodobacter_sphaeroides_CH10|length 43|copies 1
ATCCCGTTGCGATTGAGCGAGAACGGCCGGCAGGCGTCCTTCG
>1811507|reference Rhodobacter_sphaeroides_CH10|length 45|copies 1
ATCCCTACCGCTTCTATCGCGAGGCACGCGCGGCCGGACCCTTCT
>1811507|reference Rhodobacter_sphaeroides_CH10|length 50|copies 1
ATCCCTATGTGATCGCGGCCACCGCCTCGGGCGTGCCGCCCGCCGGGGCC
>1811507|reference Rhodobacter_sphaeroides_CH10|length 43|copies 1
ATCCCTCAGGAGGCCCACGCGGTGCGCAGGTTCTGGTAATCCG
>1811507|reference Rhodobacter_sphaeroides_CH10|length 28|copies 1
ATCCCTCATGCCGATCGTCATATCGTCG
>1811507|reference Rhodobacter_sphaeroides_CH10|length 39|copies 1
ATCCCTCGAACGCCTCGATCGCCTGCCGGCAGACCGGCC
>1811507|reference Rhodobacter_sphaeroides_CH10|length 39|copies 1
ATCCCTCGACCGTCAGGATCGAGCTCTCGCGTCCCGACG
>1811507|reference Rhodobacter_sphaeroides_CH10|length 40|copies 1
ATCCCTCGCCGATGCTGCCGAGAGCATACTCAGCGCAGGA
>1811507|reference Rhodobacter_sphaeroides_CH10|length 41|copies 1
ATCCCTGCGACGACCTGAGCCTTCTCGGCGCGATCCAGGCG
>1811507|reference Rhodobacter_sphaeroides_CH10|length 37|copies 1
ATCCCTTTCGAGCCCTTCACCAGCACGATGTCGCCCG
>1811507|reference Rhodobacter_sphaeroides_CH10|length 37|copies 1
ATCCGCACCGAGCGCTCGCGCCGGCTGCCCGACCTGC
>1811507|reference Rhodobacter_sphaeroides_CH10|length 37|copies 1
ATCCGCAGCCCGCAGCCGTAGAGCAGCGTCACCACGG
>1811507|reference Rhodobacter_sphaeroides_CH10|length 36|copies 1
ATCCGCAGCGCTATGACGCGATCGTGGTGACGAACC
>1811507|reference Rhodobacter_sphaeroides_CH10|length 40|copies 1
ATCCGCATTGCGGAGCCGCGACCCGGGCCTGTCCCGATCC
>1811507|reference Rhodobacter_sphaeroides_CH10|length 34|copies 1
ATCCGCCCGCGATTCCGAGGACAGCGCCCGCAAG
>1811507|reference Rhodobacter_sphaeroides_CH10|length 33|copies 1
ATCCGCGACGACGGCCAGTTCGACATCATCTCG
>1811507|reference Rhodobacter_sphaeroides_CH10|length 38|copies 1
ATCCGCTTGAATTCAAGGATCACGATCCGATCAAGCAG
>1811507|reference Rhodobacter_sphaeroides_CH10|length 52|copies 1
ATCCGGCAGGACGGCGTCATCGTCGGCGAGCACCAAAGGGTCTTCGGGCGCG
>1811507|reference Rhodobacter_sphaeroides_CH10|length 40|copies 1
ATCCGGCCCTGCGCCTGTTCGCGCCGGATGTAGTCGAGCT
>1811507|reference Rhodobacter_sphaeroides_CH10|length 45|copies 1
ATCCGGGCCAACGTGCTCTCGCCCGGCCCGATCGCGACCCGCGCA
>1811507|reference Rhodobacter_sphaeroides_CH10|length 27|copies 1
ATCCGGGCGCTGCCGGGGCGCAAGATC
>1811507|reference Rhodobacter_sphaeroides_CH10|length 52|copies 1
ATCCGGGTGCGCGGCAGGGGGCCCTCCACCTCGGACAGGCCCGGCCAGGGGC
>1811507|reference Rhodobacter_sphaeroides_CH10|length 38|copies 1
ATCCGGTCGGGCATCAGCGCCTGAAGCTCCTTCCGCCA
>1811507|reference Rhodobacter_sphaeroides_CH10|length 42|copies 1
ATCCGTTTCGCCGACCGCCTGTCGGCGGCCTTCGGCCATGCC
>1811507|reference Rhodobacter_sphaeroides_CH10|length 32|copies 1
ATCCTATTGATGACACGAGAGGAATCGCTGAG
>1811507|reference Rhodobacter_sphaeroides_CH10|length 39|copies 1
ATCCTCACACGAGGACTATCGCCGAGAACCGCCACCGCG
>1811507|reference Rhodobacter_sphaeroides_CH10|length 34|copies 1
ATCCTCATCAACGACATGGAGAGCGAACTCGGCG
>1811507|reference Rhodobacter_sphaeroides_CH10|length 35|copies 1
ATCCTCGCCCGCCGCGCGCTCGAGGCCAGCCATCT
>1811507|reference Rhodobacter_sphaeroides_CH10|length 43|copies 1
ATCCTCGCGCAGTGCAGGACCGCCGCCGAGACGGACCGCGCCT
>1811507|reference Rhodobacter_sphaeroides_CH10|length 32|copies 1
ATCCTCGGCGCGCTGCTCGGCGCCTGGGCGGG
>1811507|reference Rhodobacter_sphaeroides_CH10|length 41|copies 1
ATCCTCGTCACCGACAGCGTGCTGGGCGAGGCCGCCCGCCG
>1811507|reference Rhodobacter_sphaeroides_CH10|length 32|copies 1
ATCCTCTACCCGGCCTGGCCGCTGATCAACGG
>1811507|reference Rhodobacter_sphaeroides_CH10|length 31|copies 1
ATCCTCTACGAGACCGACACGGGCGCGCTCT
>1811507|reference Rhodobacter_sphaeroides_CH10|length 46|copies 1
ATCCTCTGGGCATTTCGCGCAAGGTCTTCGTCCACATCAACAATTC
>1811507|reference Rhodobacter_sphaeroides_CH10|length 43|copies 1
ATCCTGAATGATCGCCCGCCCGGCTTCGGGCATCGTTGCGAGG
>1811507|reference Rhodobacter_sphaeroides_CH10|length 49|copies 1
ATCCTGCAGTCGGCCTGGTTCCGGCCGCACAACATTTCCGAGGAGGTGG
>1811507|reference Rhodobacter_sphaeroides_CH10|length 35|copies 1
ATCCTGCCGCGCTTCGCCGATGACGAGGTGGAGGA
>1811507|reference Rhodobacter_sphaeroides_CH10|length 41|copies 1
ATCCTGCGCGAGGAAGCGACGCTGCTCGTGCCGAACGACCT
>1811507|reference Rhodobacter_sphaeroides_CH10|length 38|copies 1
ATCCTGTCGGACCCGAGGAGGCGCGCGCGCTCGAGGCG
>1811507|reference Rhodobacter_sphaeroides_CH10|length 36|copies 1
ATCCTTCTCGGTCACGGCCAGCACCGGATAGAGACG
>1811507|reference Rhodobacter_sphaeroides_CH10|length 40|copies 1
ATCCTTCTGATCCGGTTCCGGGTGGTGCGCGGATGAGGGG
>1811507|reference Rhodobacter_sphaeroides_CH10|length 40|copies 1
ATCCTTCTGCAGATCGCGCGTGAGATTGGCGTAGATCTCG
>1811507|reference Rhodobacter_sphaeroides_CH10|length 11|copies 2
ATCCTTGGCAG
>1811507|reference Rhodobacter_sphaeroides_CH10|length 40|copies 1
ATCCTTTTGATCGTCATGTCCTTCTGGTCGTGGGCCATCA
>1811507|reference Rhodobacter_sphaeroides_CH10|length 35|copies 1
ATCGACCCCCGCATCAAGCTGAAATAACAGGACCG
>1811507|reference Rhodobacter_sphaeroides_CH10|length 53|copies 1
ATCGACGGTGTCCTCGAGTTCGAGGTGGTCTTCCCCCACGGCTATTACGGGGA
>1811507|reference Rhodobacter_sphaeroides_CH10|length 49|copies 1
ATCGAGAAGGAATGGCATCGGCTGCTGATGACGGTGCAGGGCGTGGGGG
>1811507|reference Rhodobacter_sphaeroides_CH10|length 35|copies 1
ATCGAGACCAGCACGCCCGCCACGAGCTTCGAGCC
>1811507|reference Rhodobacter_sphaeroides_CH10|length 42|copies 1
ATCGAGACGGAGGCCTGAGCGCCCAGAGTCCTCGAAAACGCG
>1811507|reference Rhodobacter_sphaeroides_CH10|length 38|copies 1
ATCGAGATCGACATGCTCTCCTCGATGACGCAGGGCGT
>1811507|reference Rhodobacter_sphaeroides_CH10|length 44|copies 1
ATCGAGGTGCCGCTCGGGATCTTCGTGGCGCTCCACATGCCGAA
>1811507|reference Rhodobacter_sphaeroides_CH10|length 37|copies 1
ATCGAGTCGTCGCCGTAGGTCGGATAGTAGAGATCGG
>1811507|reference Rhodobacter_sphaeroides_CH10|length 41|copies 1
ATCGATCTCCATGAAGCCGAAATCCAGCGAATAGGCGATCT
>1811507|reference Rhodobacter_sphaeroides_CH10|length 44|copies 1
ATCGCCAACGTGGGCACCATCGGCTTCCGCGGCAGCCGCGCGGA
>1811507|reference Rhodobacter_sphaeroides_CH10|length 43|copies 1
ATCGCCATCGTCCACGAAAGCCCGATCACCCATTCCTCGAAGG
>1811507|reference Rhodobacter_sphaeroides_CH10|length 35|copies 1
ATCGCCGAGCCGCTCTCGAACCGGCGCGAGGCGGT
>1811507|reference Rhodobacter_sphaeroides_CH10|length 41|copies 1
ATCGCCGCCATCGCCGAGGAGGCCCGGCAGCGCTGGCACCT
>1811507|reference Rhodobacter_sphaeroides_CH10|length 31|copies 1
ATCGCCTGGATCACCAGATCGGGATCGATCA
>1811507|reference Rhodobacter_sphaeroides_CH10|length 38|copies 1
ATCGCGAAGATCGGGCTCGCCAACTATTTCGCGGGGGC
>1811507|reference Rhodobacter_sphaeroides_CH10|length 33|copies 1
ATCGCGAGATCCCGGCCATTCACTACATGATCG
>1811507|reference Rhodobacter_sphaeroides_CH10|length 42|copies 1
ATCGCGCCATACCAGCCGCTCGCGGCGAAAAGCGCCGAGAGC
>1811507|reference Rhodobacter_sphaeroides_CH10|length 47|copies 1
ATCGCGCCCTTCTCCTTTGGCCGATCTACGGATCTTGCAGAAGTGTG
>1811507|reference Rhodobacter_sphaeroides_CH10|length 41|copies 1
ATCGCGCTCTATGGCGGCCCCTGCTGGAAGCCCACGGGTGA
>1811507|reference Rhodobacter_sphaeroides_CH10|length 41|copies 1
ATCGCGGAAGGCGAAGTCGTTGAACATGTCCTTCAGCCGGG
>1811507|reference Rhodobacter_sphaeroides_CH10|length 41|copies 1
ATCGCGGTCTTGCCTTCGGCCAGCGCGATGTCCTCGAGCAC
>1811507|reference Rhodobacter_sphaeroides_CH10|length 46|copies 1
ATCGGCAAGATGTCGGGCCGGCAATATCCGGAATGGGCCGGGAAGC
>1811507|reference Rhodobacter_sphaeroides_CH10|length 43|copies 1
ATCGGCAGGCGGAAGTTCGAGATGCCGACATGCTGGATCACGG
>1811507|reference Rhodobacter_sphaeroides_CH10|length 33|copies 1
ATCGGCCTCCGTCACCTGCGTCTCGAACACCGC
>1811507|reference Rhodobacter_sphaeroides_CH10|length 39|copies 1
ATCGGCTATGTGCCGCAGGGCCGGCGCCTCTTCGGGCCG
>1811507|reference Rhodobacter_sphaeroides_CH10|length 31|copies 1
ATCGGCTCGGTGCCGATCCAGGTCGGCAGGG
>1811507|reference Rhodobacter_sphaeroides_CH10|length 31|copies 1
ATCGGCTGTCTTGCCAGCGCGTGTTGAGGCG
>1811507|reference Rhodobacter_sphaeroides_CH10|length 41|copies 1
ATCGGCTTCATGATGGCACCGATGCACCATCCGGCCATGCG
>1811507|reference Rhodobacter_sphaeroides_CH10|length 49|copies 1
ATCGGGCAGGCCATCGACGAGGTGCTGACCAACCAGACCGCCGAGGGGG
>1811507|reference Rhodobacter_sphaeroides_CH10|length 42|copies 1
ATCGGGCCGCTCGCAGGCCTTGCGCGCGAAGACGATCCAGTC
>1811507|reference Rhodobacter_sphaeroides_CH10|length 40|copies 1
ATCGGGCGCATCACGGAATAGAGCGGCAGGATCATGAAGG
>1811507|reference Rhodobacter_sphaeroides_CH10|length 38|copies 1
ATCGTAATCGAGCGCAGTGCCGTCGGCGAGCTCCACCC
>1811507|reference Rhodobacter_sphaeroides_CH10|length 29|copies 1
ATCGTCCCGAGCGCTGGCGCGAGGACGCG
>1811507|reference Rhodobacter_sphaeroides_CH10|length 37|copies 1
ATCGTCGCGCAGCGCGGGCTGCTCGGAAAGCTCCTCG
>1811507|reference Rhodobacter_sphaeroides_CH10|length 42|copies 1
ATCGTCGCGTGCTCATGATGAACCACCCCGCGCGGCAGGTGG
>1811507|reference Rhodobacter_sphaeroides_CH10|length 50|copies 1
ATCGTCGTGGCGGTCTGGGGGATGGAGACCTCCTACGGGACGCGACGGGG
>1811507|reference Rhodobacter_sphaeroides_CH10|length 39|copies 1
ATCGTCTGGCCGCCACTCTGGCCGGGGCAGAGGTCGAGA
>1811507|reference Rhodobacter_sphaeroides_CH10|length 46|copies 1
ATCGTGCCGCTGTTCTACCTCGAGAACACGATCGAGAAGGTGGAGG
>1811507|reference Rhodobacter_sphaeroides_CH10|length 53|copies 1
ATCGTGCTTCTTCCACGGATTAGCGAGTTTCTTGTTCCGCAGGCTCGCGAAGG
>1811507|reference Rhodobacter_sphaeroides_CH10|length 49|copies 1
ATCGTTCAGGCCTATCATCCCCTGCCGGTCTTCGGCGGCTTCCGCCCCG
>1811507|reference Rhodobacter_sphaeroides_CH10|length 39|copies 1
ATCGTTCCGATCTCGAGCGGCCCGTGTCCGCGCACGAAG
>1811507|reference Rhodobacter_sphaeroides_CH10|length 46|copies 1
ATCGTTTTCGCGTGCCCGTTGCTCTCGCAGGTTCCCGCCTCAAATA
>1811507|reference Rhodobacter_sphaeroides_CH10|length 37|copies 1
ATCTACCTGCTGGGTATGCCCACCAAGATCGTGATCG
>1811507|reference Rhodobacter_sphaeroides_CH10|length 34|copies 1
ATCTATCGGCACGATCAGCGGATCTGCGACGACT
>1811507|reference Rhodobacter_sphaeroides_CH10|length 40|copies 1
ATCTCACCCGCGATGCGGCGGGGCGCCCGGTCTACCACCT
>1811507|reference Rhodobacter_sphaeroides_CH10|length 42|copies 1
ATCTCACCTATCCGTTCGTCCTGTCCTGGTCGCTGCTCGAGG
>1811507|reference Rhodobacter_sphaeroides_CH10|length 36|copies 1
ATCTCATCACGGTGGATGTGAGCCACCTGCCCGAAG
>1811507|reference Rhodobacter_sphaeroides_CH10|length 35|copies 1
ATCTCATCGGCTGATGCGGTCAGAAAACTTGACCG
>1811507|reference Rhodobacter_sphaeroides_CH10|length 47|copies 1
ATCTCCTTCTTGCAAATCCGCCCGAGGCGCATCGCTCATAGCAGACC
>1811507|reference Rhodobacter_sphaeroides_CH10|length 50|copies 1
ATCTCGAACACGGCGCGCATCGGGCCGCCGGCGATGATCCCCGTCCCCGG
>1811507|reference Rhodobacter_sphaeroides_CH10|length 40|copies 1
ATCTCGACTTCGGCTTTTTCCTCCGGGCCGCTCCATTGGT
>1811507|reference Rhodobacter_sphaeroides_CH10|length 42|copies 1
ATCTCGAGCGGCTGTCCGAGATGGCGCTCGAGATGGGCGAGC
>1811507|reference Rhodobacter_sphaeroides_CH10|length 25|copies 1
ATCTCGATCCTGCGCGAACTGGGCA
>1811507|reference Rhodobacter_sphaeroides_CH10|length 48|copies 1
ATCTCGCGCCCGGCTACAAGGCGGGGCTCAAGGGCGTCGCCCGCTCAA
>1811507|reference Rhodobacter_sphaeroides_CH10|length 47|copies 1
ATCTCGCGCCCGGTGGGGCCGGTGAGGAACACCTCGACGCGGCCCTC
>1811507|reference Rhodobacter_sphaeroides_CH10|length 35|copies 1
ATCTCGCGCGCGACCCTCAGCAGCGTGGCATTGCG
>1811507|reference Rhodobacter_sphaeroides_CH10|length 33|copies 1
ATCTCGCGGATCTGCATCGACAGGGCCGGCTGC
>1811507|reference Rhodobacter_sphaeroides_CH10|length 39|copies 1
ATCTCGCGGCGGATCTGGGCCCCGTCGCGGCCGGGAGGC
>1811507|reference Rhodobacter_sphaeroides_CH10|length 49|copies 1
ATCTCGGCCGAGGTCGGCCGCCTCGGGCTCGACATGGTCTGGGCCGAGA
>1811507|reference Rhodobacter_sphaeroides_CH10|length 45|copies 1
ATCTCGGTCAGCATGAGCGATCTCCGTCTTTATGTTCCGTCATTG
>1811507|reference Rhodobacter_sphaeroides_CH10|length 33|copies 1
ATCTCGGTCAGGATCGCGTCGAGCGGCTGATCG
>1811507|reference Rhodobacter_sphaeroides_CH10|length 37|copies 1
ATCTCGGTCGAGCCGCCGTCCGCGGTGAAGGCGAGGC
>1811507|reference Rhodobacter_sphaeroides_CH10|length 39|copies 1
ATCTCGGTGGCGTCGCGCCCGTCGATCATGATCTGGCCG
>1811507|reference Rhodobacter_sphaeroides_CH10|length 31|copies 1
ATCTCGTCGCGCACCGCGCGGTTCTCGACAT
>1811507|reference Rhodobacter_sphaeroides_CH10|length 35|copies 1
ATCTCTACGAGGGCGACGACTGATTTGACCGATCC
>1811507|reference Rhodobacter_sphaeroides_CH10|length 42|copies 1
ATCTGATCGTGATCGGCGGCGGGCCGGTCGGCATCGAGATGG
>1811507|reference Rhodobacter_sphaeroides_CH10|length 33|copies 1
ATCTGCACGAGCCCCGCCGCGCAGCCCCGGTTG
>1811507|reference Rhodobacter_sphaeroides_CH10|length 38|copies 1
ATCTGCCCGCAGCAGATCGAGGATTCGCTCCATTCCGG
>1811507|reference Rhodobacter_sphaeroides_CH10|length 31|copies 1
ATCTGCCCTCCGCCGATCGGGATGTCCTCCT
>1811507|reference Rhodobacter_sphaeroides_CH10|length 41|copies 1
ATCTGCGACCGGATCGAAAGCGCCCTGCACCGGCTGATCCC
>1811507|reference Rhodobacter_sphaeroides_CH10|length 39|copies 1
ATCTGCGACGAGGATGTGGAGATCAACCGCCGGATCGGC
>1811507|reference Rhodobacter_sphaeroides_CH10|length 39|copies 1
ATCTGCGCGAGCGCGACCGGCGCGACCGCGAGCGGGAGG
>1811507|reference Rhodobacter_sphaeroides_CH10|length 41|copies 1
ATCTGCGGCGCCTCGGCGGCGCTCGCGATCTCCTCCGTCCT
>1811507|reference Rhodobacter_sphaeroides_CH10|length 34|copies 1
ATCTGCGTCTCCTCGCCGCGCATCACATCGGCGG
>1811507|reference Rhodobacter_sphaeroides_CH10|length 31|copies 1
ATCTGCTCGCGGTCGAGCGACTGGAGCGCCG
>1811507|reference Rhodobacter_sphaeroides_CH10|length 39|copies 1
ATCTGGAACAGCGCGAAGACGCCGATCGTCACCAGCACG
>1811507|reference Rhodobacter_sphaeroides_CH10|length 45|copies 1
ATCTGGAACTGACCGAGGCGGGCGAGGGTGTGCGCATTTTCATCG
>1811507|reference Rhodobacter_sphaeroides_CH10|length 39|copies 2
ATCTGGCGCGGACGCTGGCCGACAAGATGCTGACCGAGG
>1811507|reference Rhodobacter_sphaeroides_CH10|length 35|copies 1
ATCTGGCGCGGCACCTGCGCGAACAGGATCGGCGC
>1811507|reference Rhodobacter_sphaeroides_CH10|length 33|copies 1
ATCTGGGCACCCGTTGCGAGATCAAGAACATGA
>1811507|reference Rhodobacter_sphaeroides_CH10|length 42|copies 1
ATCTGGGCCGGCTGCCGGGGCGGCTGAAGTTCCTCTTCATCG
>1811507|reference Rhodobacter_sphaeroides_CH10|length 40|copies 1
ATCTGGGCCTGCTCGACAGCCCGCATGTGTCCGCGGGACG
>1811507|reference Rhodobacter_sphaeroides_CH10|length 52|copies 1
ATCTGGGTGAAGCTCTGGGGCAACCTCTCCTTCAATCCGATCTCGGCCCTGA
>1811507|reference Rhodobacter_sphaeroides_CH10|length 43|copies 1
ATCTGGTGCGGGTAGGACGAGAGCCGCGCCTCGGGATCGGGGA
>1811507|reference Rhodobacter_sphaeroides_CH10|length 29|copies 2
ATCTGGTGGCGCCGATCGGGAAGGGGCAG
>1811507|reference Rhodobacter_sphaeroides_CH10|length 38|copies 1
ATCTTCCCCGACAACGAGGGCGGCCGTTTCGGCGTCAA
>1811507|reference Rhodobacter_sphaeroides_CH10|length 43|copies 1
ATCTTCGAGGCCTCGGGCGCGATCTTCGTCTATGCCACCACCG
>1811507|reference Rhodobacter_sphaeroides_CH10|length 43|copies 1
ATCTTCGATGCGAAGGGCAATGCGGTCGAGGCGGCGGCCTATT
>1811507|reference Rhodobacter_sphaeroides_CH10|length 40|copies 1
ATCTTCTGGTCGTGCTGGCGGTGGGGTTCCTGATGAACAT
>1811507|reference Rhodobacter_sphaeroides_CH10|length 39|copies 1
ATCTTCTTCAGAAGCGTGTGTGAATATCCAAGCTTCGCG
>1811507|reference Rhodobacter_sphaeroides_CH10|length 35|copies 1
ATCTTGTGGCTGACGAACAGGACGGCGATGCCCTG
>1811507|reference Rhodobacter_sphaeroides_CH10|length 37|copies 1
ATCTTTGGCTGGATCATTCTCTATGCGCTCACCACGA
>1811507|reference Rhodobacter_sphaeroides_CH10|length 11|copies 1
ATCTTTTTGAT
>1811507|reference Rhodobacter_sphaeroides_CH10|length 36|copies 1
ATGAAATATTACATCCTCGACCTGAGCGAGCAGAAT
>1811507|reference Rhodobacter_sphaeroides_CH10|length 41|copies 1
ATGAAGGAATGAGACGACCGCTGCTCGTGGGGCTTGCGCTG
>1811507|reference Rhodobacter_sphaeroides_CH10|length 36|copies 1
ATGACAAGGAGGCGCTCGCCTCGGTCGCGGTCAAGA
>1811507|reference Rhodobacter_sphaeroides_CH10|length 28|copies 1
ATGACAATCCGCGATCGGCCATGTCCCC
>1811507|reference Rhodobacter_sphaeroides_CH10|length 40|copies 1
ATGACAGCCGCGAGTGCCTGAACGCGATGCGATGCGCTTC
>1811507|reference Rhodobacter_sphaeroides_CH10|length 37|copies 1
ATGACATCCTGCCGCTCGCGGTGGCCCTGGGCGAGGC
>1811507|reference Rhodobacter_sphaeroides_CH10|length 48|copies 1
ATGACGAATACGAGCGGCAGGGCGGCGGCTTCGCCCAGCGCGAGGTCG
>1811507|reference Rhodobacter_sphaeroides_CH10|length 33|copies 2
ATGACGAGGACGAAGATCGGTGCGGTGAAGAGG
>1811507|reference Rhodobacter_sphaeroides_CH10|length 40|copies 1
ATGACGCGGGCGACCAGCTGCTCCGGCGGCTGGGCGAAGT
>1811507|reference Rhodobacter_sphaeroides_CH10|length 34|copies 1
ATGAGAATGCGACCGCCGCCGCGCTGCACGGCAT
>1811507|reference Rhodobacter_sphaeroides_CH10|length 49|copies 1
ATGAGCCCTTGGGTGCATCGGGCCGAGCTGGCCAGATGCTCGACCACCG
>1811507|reference Rhodobacter_sphaeroides_CH10|length 39|copies 1
ATGAGCGCGGCCGTCGTCACTTCGGCGATCATCAGCCCG
>1811507|reference Rhodobacter_sphaeroides_CH10|length 40|copies 1
ATGAGCTTCAAGACCAATGCCGAGATCACGCGCAGCTTCA
>1811507|reference Rhodobacter_sphaeroides_CH10|length 37|copies 1
ATGAGGCCCGCACGAGAATTGTTCGTGAGTAGCAGCC
>1811507|reference Rhodobacter_sphaeroides_CH10|length 44|copies 1
ATGAGGGCGACTCGATCGAGGTCAAGACGCCGGGCGGCGAGCGC
>1811507|reference Rhodobacter_sphaeroides_CH10|length 48|copies 1
ATGAGGTTGAAGCCCGTGCCGTAGAGGTTGAAGCCGAACCATTCGCGC
>1811507|reference Rhodobacter_sphaeroides_CH10|length 44|copies 1
ATGATCGTGCCGGCCTGGTTGTAGATCATCTGGATCCGGCTCGA
>1811507|reference Rhodobacter_sphaeroides_CH10|length 38|copies 1
ATGATGAACATCGCGGGCGGCGTCTCGTCGATCGCGCT
>1811507|reference Rhodobacter_sphaeroides_CH10|length 34|copies 1
ATGATGCCGTTCACGTCGATGGCCACCACCGCGA
>1811507|reference Rhodobacter_sphaeroides_CH10|length 13|copies 1
ATGATGGAGATGG
>1811507|reference Rhodobacter_sphaeroides_CH10|length 31|copies 1
ATGCAAATCTTCTCCGGCGCGCCGGAGCGCG
>1811507|reference Rhodobacter_sphaeroides_CH10|length 38|copies 1
ATGCAAATCTTCTCCGGCGCGCCGGAGCGCGGGACAGG
>1811507|reference Rhodobacter_sphaeroides_CH10|length 37|copies 1
ATGCACGTTCGGGGCGCCGCCCATGGTCTTCAGCGTG
>1811507|reference Rhodobacter_sphaeroides_CH10|length 24|copies 1
ATGCAGACGCGCTCCTTCTGCTAT
>1811507|reference Rhodobacter_sphaeroides_CH10|length 8|copies 1
ATGCAGAT
>1811507|reference Rhodobacter_sphaeroides_CH10|length 36|copies 1
ATGCCAACATCCTCTACCCGATCGCCAATGCGGAGG
>1811507|reference Rhodobacter_sphaeroides_CH10|length 36|copies 1
ATGCCAAGGGCGTGATGGCCGAGCTCACGGGCCGCG
>1811507|reference Rhodobacter_sphaeroides_CH10|length 49|copies 1
ATGCCCGACCAGATCCCCACGCCCAGCATGGCGAGCAGATGGTCGGGCC
>1811507|reference Rhodobacter_sphaeroides_CH10|length 38|copies 1
ATGCCGACGAGCGCGCGGTCGAGCGGGGCGTGAAGCAC
>1811507|reference Rhodobacter_sphaeroides_CH10|length 33|copies 1
ATGCCGAGCTGACGCTCCTGCCGTTCGCGCCTG
>1811507|reference Rhodobacter_sphaeroides_CH10|length 42|copies 1
ATGCCGATCCGTGGGGCAAGGAGGCGCTGCTTCTGAACGGCG
>1811507|reference Rhodobacter_sphaeroides_CH10|length 24|copies 1
ATGCCGATGCCGAGGGCCGCGCGC
>1811507|reference Rhodobacter_sphaeroides_CH10|length 38|copies 2
ATGCCGATGCCGAGGGCCGCGCGCTGTTCGCCCGCTGG
>1811507|reference Rhodobacter_sphaeroides_CH10|length 52|copies 1
ATGCCGCACGCAAAAGGCGAATGGTCTGCGCCAAGACGTCGCGCCCCCCCCA
>1811507|reference Rhodobacter_sphaeroides_CH10|length 39|copies 1
ATGCCGTCGCGGTCGAGCGGCTCGATCCGGTCGTAGCCG
>1811507|reference Rhodobacter_sphaeroides_CH10|length 45|copies 1
ATGCCTGCGAGCACGGCTTTGCGGGCGGCGCCTCCGGGACGATCC
>1811507|reference Rhodobacter_sphaeroides_CH10|length 13|copies 1
ATGCCTGCGGCAG
>1811507|reference Rhodobacter_sphaeroides_CH10|length 42|copies 1
ATGCGATGACCCGAAGGTCGTCGCGGTCAGTTGTACTAGACT
>1811507|reference Rhodobacter_sphaeroides_CH10|length 34|copies 1
ATGCGCAAGGACAGCGCCGACGCCCGCGCGCAGG
>1811507|reference Rhodobacter_sphaeroides_CH10|length 35|copies 1
ATGCGCAAGTTTCTGGTCGTTCTGGATGACAGCCG
>1811507|reference Rhodobacter_sphaeroides_CH10|length 41|copies 1
ATGCGCAGCGCAGCCCTGCGCCATCTGATCCAGATCCAACG
>1811507|reference Rhodobacter_sphaeroides_CH10|length 39|copies 1
ATGCGCAGGCCGCCGTCCAGCTCTTCGATGAAATCCAGA
>1811507|reference Rhodobacter_sphaeroides_CH10|length 46|copies 1
ATGCGCCCCCGGTCGGGGCGCTCCACCCCCGCGATCATGCGCAGCG
>1811507|reference Rhodobacter_sphaeroides_CH10|length 27|copies 1
ATGCGCGCAACCTCCTGCGTTACGGGG
>1811507|reference Rhodobacter_sphaeroides_CH10|length 45|copies 1
ATGCGCGCCCATCGCCTTCGTCATCACCCAGGCGGGCGGCGGGGC
>1811507|reference Rhodobacter_sphaeroides_CH10|length 49|copies 1
ATGCGCGGCGCAAGTTCGTCTCGATCAGCCCCTCGGGCCGCAGCGCGCG
>1811507|reference Rhodobacter_sphaeroides_CH10|length 37|copies 1
ATGCGCTGAAGGACGTGAACCTCCGGGTGATGAAGGG
>1811507|reference Rhodobacter_sphaeroides_CH10|length 43|copies 1
ATGCGCTGAAGGCCGCGATCCCGGGGCAGGATGTCTACGAACA
>1811507|reference Rhodobacter_sphaeroides_CH10|length 30|copies 1
ATGCGCTGCTCTACCAGGACAAGATGAACA
>1811507|reference Rhodobacter_sphaeroides_CH10|length 33|copies 1
ATGCGCTGCTGCGGGTGGCGCTGGAGGCCGGCC
>1811507|reference Rhodobacter_sphaeroides_CH10|length 46|copies 1
ATGCGGAATCGAAGCGGGTGCGGAACGACCGGATCAAGGCGCGCCT
>1811507|reference Rhodobacter_sphaeroides_CH10|length 42|copies 1
ATGCGGCCCCTCGACCACGGTCGAGGATCTCAAGGTGCTGAT
>1811507|reference Rhodobacter_sphaeroides_CH10|length 41|copies 1
ATGCGGCGCACCAGCACGGAGAGCGACATGACGACCGACCG
>1811507|reference Rhodobacter_sphaeroides_CH10|length 30|copies 1
ATGCGGGCCTCGTGCGCCGCTTCCGGCAGG
>1811507|reference Rhodobacter_sphaeroides_CH10|length 39|copies 1
ATGCGGGGCTCGCCGCAACCTTCCGGCTGCTCGCCACCG
>1811507|reference Rhodobacter_sphaeroides_CH10|length 43|copies 1
ATGCGTCCCCCGAATTGAGCTTCGAAGACATGCTGCGCATCCG
>1811507|reference Rhodobacter_sphaeroides_CH10|length 33|copies 1
ATGCTCGGGCGCGCGGGCGTCATGCCGCTCGAG
>1811507|reference Rhodobacter_sphaeroides_CH10|length 36|copies 1
ATGCTGAAATCCCGCTACGACCATGCCTTCGCCTCG
>1811507|reference Rhodobacter_sphaeroides_CH10|length 33|copies 1
ATGCTGACAGGAAGCTGACCGACCGCGTCAGCC
>1811507|reference Rhodobacter_sphaeroides_CH10|length 35|copies 3
ATGCTGACCTTCGGGCTCGGCTCGGGTATCGCGGG
>1811507|reference Rhodobacter_sphaeroides_CH10|length 45|copies 1
ATGCTGACCTTCGGGCTCGGCTCGGGTATCGCGGGCATCGCGGGC
>1811507|reference Rhodobacter_sphaeroides_CH10|length 32|copies 1
ATGCTGCGCAGAAGGCGGTCGAGGATGTGCGG
>1811507|reference Rhodobacter_sphaeroides_CH10|length 44|copies 1
ATGCTGGACTCGACGACTTTGGTCGCTCTTGTTCTGGGACTGCT
>1811507|reference Rhodobacter_sphaeroides_CH10|length 41|copies 1
ATGGAGGCCCATCTCGACCGCCCGCTGATCCTGATGACGGA
>1811507|reference Rhodobacter_sphaeroides_CH10|length 34|copies 1
ATGGATGTGCTGAGCCGCGATCGCTATCCGGCCG
>1811507|reference Rhodobacter_sphaeroides_CH10|length 44|copies 1
ATGGCAAGCCCGCCCAGCGCCACGAAGAAGAAGATGTTGAACCA
>1811507|reference Rhodobacter_sphaeroides_CH10|length 37|copies 1
ATGGCAAGCTGCTTGCCGGGCATGCCGTCAAGAGCAA
>1811507|reference Rhodobacter_sphaeroides_CH10|length 38|copies 1
ATGGCAGGCGGCCTTGCGCACGCGCCAGTCGTCGAAGG
>1811507|reference Rhodobacter_sphaeroides_CH10|length 41|copies 1
ATGGCAGGCGGCCTTGCGCACGCGCCAGTCGTCGAAGGGCG
>1811507|reference Rhodobacter_sphaeroides_CH10|length 46|copies 1
ATGGCAGGTGTTCCGCCGCTCCTCCTCCGCCGAATGGATCTATGGC
>1811507|reference Rhodobacter_sphaeroides_CH10|length 34|copies 1
ATGGCCCAGGCGCCGCGCATGGTCGACGGCACGG
>1811507|reference Rhodobacter_sphaeroides_CH10|length 40|copies 1
ATGGCCGCATCGTAGCGTTCGGCCTCGCGCAGCTCGGCGC
>1811507|reference Rhodobacter_sphaeroides_CH10|length 35|copies 1
ATGGCGCATCTCTCCCGCCAGACCGGCCTGCAGCC
>1811507|reference Rhodobacter_sphaeroides_CH10|length 35|copies 1
ATGGCGCCGCCGTTCACGTTCACGATCGAGGGATC
>1811507|reference Rhodobacter_sphaeroides_CH10|length 42|copies 1
ATGGCGGGTGCGATGCCGGGCTTCGCCCGCCGCGCGCAGGCC
>1811507|reference Rhodobacter_sphaeroides_CH10|length 43|copies 1
ATGGCTCGAAAAGCCGGTGAGCCGGGATGCGCTCCTGCGGATG
>1811507|reference Rhodobacter_sphaeroides_CH10|length 47|copies 1
ATGGGACTGCCCGCCGAAGCCTTCTGAAGCACGGATTGGCCGGGGAG
>1811507|reference Rhodobacter_sphaeroides_CH10|length 46|copies 1
ATGGGCAATGCCCGCGCCAAGGCGGTCTTCCAGGCCGAGGGCTTCG
>1811507|reference Rhodobacter_sphaeroides_CH10|length 32|copies 1
ATGGGCCGGTGGTTGAAGCAGCCGCCGAAGAG
>1811507|reference Rhodobacter_sphaeroides_CH10|length 35|copies 1
ATGGGCGACGCGGCGGCACGAGGCCTCGTCGCCGA
>1811507|reference Rhodobacter_sphaeroides_CH10|length 35|copies 1
ATGGGCGCCAGCTCGCGCGCCAGCACCTCGGTCAG
>1811507|reference Rhodobacter_sphaeroides_CH10|length 42|copies 2
ATGGGGTGGACTGATAGATCTCGTTGATCCAGTTTCCATATA
>1811507|reference Rhodobacter_sphaeroides_CH10|length 46|copies 1
ATGGTCCACCTCGATCGGCGTGTGGCTCACGATCTTCAGCAGGGAC
>1811507|reference Rhodobacter_sphaeroides_CH10|length 35|copies 2
ATGGTGGATCCGCGCCCTTCCGGCAGCGCGCTGAA
>1811507|reference Rhodobacter_sphaeroides_CH10|length 41|copies 1
ATGGTGGTGCCCTTCCTCGGCACTTATCTCGCGGCGATCCT
>1811507|reference Rhodobacter_sphaeroides_CH10|length 44|copies 1
ATGGTTGCCATGTATCAGGCGGGCCGCACCCGCAAGACGGAAGA
>1811507|reference Rhodobacter_sphaeroides_CH10|length 42|copies 1
ATGTAGGCAAGGCGCGCAACCTCCGGGCGAGGGTGTCGAACT
>1811507|reference Rhodobacter_sphaeroides_CH10|length 33|copies 1
ATGTCAGCGCGGCGCGGAGTGTGTTGTTGATCG
>1811507|reference Rhodobacter_sphaeroides_CH10|length 36|copies 1
ATGTCATACACGTTCGCCCCGATCGACGGCAGCACG
>1811507|reference Rhodobacter_sphaeroides_CH10|length 25|copies 2
ATGTCATAGCGGATCAGGCTGCGCG
>1811507|reference Rhodobacter_sphaeroides_CH10|length 37|copies 1
ATGTCCGGAACGCCCCGGACCATGGCCGTGTAGGTGC
>1811507|reference Rhodobacter_sphaeroides_CH10|length 41|copies 1
ATGTCCTTGGAATAGGTCAGCGGCAGGCCCTTCATCACGGT
>1811507|reference Rhodobacter_sphaeroides_CH10|length 41|copies 1
ATGTCGAGGTGGTTGGTGGGCTCGTCGAGGATCAGCAGGTG
>1811507|reference Rhodobacter_sphaeroides_CH10|length 38|copies 1
ATGTCGATGACCGGCACGATCATCACGACCGGGGCCGC
>1811507|reference Rhodobacter_sphaeroides_CH10|length 38|copies 1
ATGTCGCCGTTCTGCAGATATTCGCCCGCGACCGACGG
>1811507|reference Rhodobacter_sphaeroides_CH10|length 36|copies 1
ATGTCGGTCACGGTCAGGCCCTGCACCGGCTCGACG
>1811507|reference Rhodobacter_sphaeroides_CH10|length 34|copies 1
ATGTCGGTCTTCCGCTGGTCCTTCTTCGACACGG
>1811507|reference Rhodobacter_sphaeroides_CH10|length 36|copies 1
ATGTCGGTGAGCTTCAGGCCGCGCAGACTGCCGACG
>1811507|reference Rhodobacter_sphaeroides_CH10|length 45|copies 1
ATGTCGTAGCCCGCGCGGTTCCAGAGAAAGCCGAAGTCGAAGTCC
>1811507|reference Rhodobacter_sphaeroides_CH10|length 39|copies 1
ATGTCGTCGGACATGATCCAGACCTGCGGATGGCGCATC
>1811507|reference Rhodobacter_sphaeroides_CH10|length 39|copies 1
ATGTCTACGAGAGCCTGTCGGACTTTCACCGGATGAATT
>1811507|reference Rhodobacter_sphaeroides_CH10|length 40|copies 1
ATGTCTGCCGCCGTTCAGGCGATGACCGTCTGCGGTTGCG
>1811507|reference Rhodobacter_sphaeroides_CH10|length 40|copies 1
ATGTGCTGCTGATCGAGGACGAGCCGAACATCGCCGAGGC
>1811507|reference Rhodobacter_sphaeroides_CH10|length 25|copies 1
ATGTGGACCGGTTCGAGATCCTGCC
>1811507|reference Rhodobacter_sphaeroides_CH10|length 31|copies 1
ATGTGGACCGGTTCGAGATCCTGCCCTGAGG
>1811507|reference Rhodobacter_sphaeroides_CH10|length 43|copies 1
ATGTGGAGGAGATCCGCCCGCGCGGCCACCGCCTCGCGCTGCG
>1811507|reference Rhodobacter_sphaeroides_CH10|length 39|copies 1
ATGTGGCCAAGATCACGGGCGGCCTGCGCATCCATGCCG
>1811507|reference Rhodobacter_sphaeroides_CH10|length 39|copies 1
ATGTGGCGCAGCTTCTGGCCGAGGCCGGGGTCTTCGACC
>1811507|reference Rhodobacter_sphaeroides_CH10|length 44|copies 1
ATGTGGCGCTGGCCAGCCTCGAGACCGCGCTCGAAGAGGGCAAG
>1811507|reference Rhodobacter_sphaeroides_CH10|length 34|copies 1
ATGTTCAAGACGCCGCGGGCGGTGCCGGTCGCCA
>1811507|reference Rhodobacter_sphaeroides_CH10|length 48|copies 1
ATGTTCTCGTGGGTGTAGGTCGCGCCGATCCCGATCGAGCGGAACCCG
>1811507|reference Rhodobacter_sphaeroides_CH10|length 39|copies 1
ATGTTGAGATAGACGAGCGGCAGCCCGGTCTCGACCACC
>1811507|reference Rhodobacter_sphaeroides_CH10|length 34|copies 1
ATGTTGAGGCAGCCCCGCTCGGGCGCATCGAGGA
>1811507|reference Rhodobacter_sphaeroides_CH10|length 55|copies 1
ATGTTGCTCGATCAGCTGCGGCAGAAGGGAACCGGAAAATGACGCAGACCCCGAA
>1811507|reference Rhodobacter_sphaeroides_CH10|length 34|copies 1
ATGTTGTAGCGCGTCCAGTTCGTCACCTGCCCCG
>1811507|reference Rhodobacter_sphaeroides_CH10|length 43|copies 1
ATGTTGTCGTTGCGGGGGCTTTCACTAAATCGCTCGCTTCTGG
>1811507|reference Rhodobacter_sphaeroides_CH10|length 54|copies 1
ATGTTTCGCCGCTGCCGACGACTGGTCCGACATCTCGGCGAAGGCGGTGGAGGC
>1811507|reference Rhodobacter_sphaeroides_CH10|length 31|copies 1
ATTACACACTGCACTGGAGCGACCGGCCCGA
>1811507|reference Rhodobacter_sphaeroides_CH10|length 53|copies 1
ATTACGGCCGCGGCTCGGGCGGGCTCGACCGGGTGACGCTTGCCATCGCGCCG
>1811507|reference Rhodobacter_sphaeroides_CH10|length 33|copies 1
ATTAGCACTCACCCGAGGCGAGTGCCAACGACG
>1811507|reference Rhodobacter_sphaeroides_CH10|length 42|copies 2
ATTATCTGAATGAGCAGATGAAGGCCATTCAGAAGGAGCTCG
>1811507|reference Rhodobacter_sphaeroides_CH10|length 31|copies 1
ATTCCAGCATCAGATCGGCGCTGCAGCGCGA
>1811507|reference Rhodobacter_sphaeroides_CH10|length 48|copies 1
ATTCCAGGGCCTTGCGGTTGGCTTCTTCCAGATGGTCGCGGGCGCGGG
>1811507|reference Rhodobacter_sphaeroides_CH10|length 49|copies 1
ATTCCATCTGCCATGAAATGCATCTTATCCCATTGCGGGCGCAAAATTC
>1811507|reference Rhodobacter_sphaeroides_CH10|length 44|copies 1
ATTCCCGCGAGGAACTGGCCCGCGCCGAACATCTGAAGTCGCGG
>1811507|reference Rhodobacter_sphaeroides_CH10|length 36|copies 1
ATTCCGATCCGTCGGTCATGCCGAAGCGCAAGGCCG
>1811507|reference Rhodobacter_sphaeroides_CH10|length 32|copies 1
ATTCCGCGATCAGCGTGGCCACCGCCACGCCG
>1811507|reference Rhodobacter_sphaeroides_CH10|length 53|copies 1
ATTCCTGGGTATCACGGCCTACAGTCTGCAAAACCATCTTCGGACGAAGATCC
>1811507|reference Rhodobacter_sphaeroides_CH10|length 54|copies 1
ATTCCTTAGTCGAATAAAGAGCCCCAATAAAGGCGGCTGTAAATACGAATAGCG
>1811507|reference Rhodobacter_sphaeroides_CH10|length 52|copies 1
ATTCGAACAGGCGCGTGGCCCGCTTGACCGTCTGGCCGTCCTTGACATGGAC
>1811507|reference Rhodobacter_sphaeroides_CH10|length 47|copies 1
ATTCGACCAGCACCCAGGCGCCGAGCGCGGTGAGGAGAAGCCCGAGA
>1811507|reference Rhodobacter_sphaeroides_CH10|length 36|copies 1
ATTCGGCGAGCGCGCTGGCGGCGGCCGAGTTCCCCG
>1811507|reference Rhodobacter_sphaeroides_CH10|length 44|copies 1
ATTCGGCGCCTTCCCTGAAGGTGCGGCCGATCGTGCCGCAGATC
>1811507|reference Rhodobacter_sphaeroides_CH10|length 41|copies 1
ATTCTCCTTGGTGATGAGCACCGCCGGCGCGAAGGTGAAGG
>1811507|reference Rhodobacter_sphaeroides_CH10|length 42|copies 1
ATTCTCGAAGAAGGCCTGTCCCGCCAGCGCGGGTTCCGAGAA
>1811507|reference Rhodobacter_sphaeroides_CH10|length 10|copies 1
ATTCTCGCCG
>1811507|reference Rhodobacter_sphaeroides_CH10|length 43|copies 1
ATTGAGACAGGTGTCTGGAGCTTCATCGCCGACAGGCGGAAGC
>1811507|reference Rhodobacter_sphaeroides_CH10|length 44|copies 1
ATTGAGCATGATCGCGAGCGGTTTCTTCAGCAGGCTGAAGCGCC
>1811507|reference Rhodobacter_sphaeroides_CH10|length 44|copies 1
ATTGAGCTATTGAAGGGGAATAAGGACTTATCGCTAGCATATCT
>1811507|reference Rhodobacter_sphaeroides_CH10|length 28|copies 2
ATTGATCGTTCCGATCGGCCCTCCTCGG
>1811507|reference Rhodobacter_sphaeroides_CH10|length 53|copies 1
ATTGATTATGATACCGGCTGGCCAATCCCGGAAATGGATTGGAAACAAGTAAT
>1811507|reference Rhodobacter_sphaeroides_CH10|length 41|copies 1
ATTGCCGGCCTTCGCATGGTCATGCAGGCTCTCGAGCAGCA
>1811507|reference Rhodobacter_sphaeroides_CH10|length 40|copies 1
ATTGCCGTCAGTGCGGACGATCACCAGCCTCGCCAGCCCG
>1811507|reference Rhodobacter_sphaeroides_CH10|length 46|copies 1
ATTGCGCTGACGGCAGGGAACCCGGCCGCCATCCTGGCATTGTCGG
>1811507|reference Rhodobacter_sphaeroides_CH10|length 36|copies 1
ATTGCTCGCGCGTGAGCCGCTTCAGCCTGTCGAGTC
>1811507|reference Rhodobacter_sphaeroides_CH10|length 40|copies 1
ATTTCCCGAAGGAGCCTGGCGTCTTCCGCTGCGTGGGCTG
>1811507|reference Rhodobacter_sphaeroides_CH10|length 46|copies 1
ATTTCCGCATCAATGCCGAGAACACCGGCCAGTTCGAGCGCACGCT
>1811507|reference Rhodobacter_sphaeroides_CH10|length 41|copies 1
ATTTCCGCATCGTGCCCTTCCGCGGCGAATATTTCGCGATC
>1811507|reference Rhodobacter_sphaeroides_CH10|length 65|copies 1
ATTTCGATCCTCCTCGGGGCCGGGGCGGCCCCTTCGCGTTGACAGGAAGATGGGGAAGGCCGGCC
>1811507|reference Rhodobacter_sphaeroides_CH10|length 32|copies 1
ATTTGAAATAGGCCCAGGCACCGGCGGCGGAG
>1811507|reference Rhodobacter_sphaeroides_CH10|length 49|copies 1
CAAAACGGGTGATCGAATCGACGAGGAGCAACACGTGAAGCCCCTGGTC
>1811507|reference Rhodobacter_sphaeroides_CH10|length 41|copies 2
CAAACGGCAGCGGACGTGGTTCCGCAACCGTATGCGGCTCT
>1811507|reference Rhodobacter_sphaeroides_CH10|length 33|copies 1
CAAACTGCGCCGCCCCGGCGATCACGATGATCG
>1811507|reference Rhodobacter_sphaeroides_CH10|length 24|copies 1
CAAAGAGCCCGAGCATGTGCCGGG
>1811507|reference Rhodobacter_sphaeroides_CH10|length 25|copies 1
CAAAGCAGCGTCGGGGCGCGAGAGG
>1811507|reference Rhodobacter_sphaeroides_CH10|length 39|copies 1
CAAAGTCTGTAAACCTGACACCACCGGTGCAATCGCACG
>1811507|reference Rhodobacter_sphaeroides_CH10|length 41|copies 1
CAAATCCGGGCGCAATGGGCGGAACCGGACGATGCGGCGCA
>1811507|reference Rhodobacter_sphaeroides_CH10|length 41|copies 1
CAAATCGACTGGCCGGGCGTCCGGCGCGACCCTATAACTCG
>1811507|reference Rhodobacter_sphaeroides_CH10|length 34|copies 1
CAACAAGGCCGAGCACCGGCGCGGGCTTCTGCCG
>1811507|reference Rhodobacter_sphaeroides_CH10|length 48|copies 1
CAACAATCTGCTCGACTGGGACTGGCGGCTGGACAGCGACTTCCTGCT
>1811507|reference Rhodobacter_sphaeroides_CH10|length 40|copies 1
CAACACCCCGGTCACGGCCGCGACCGTGGGCGAGGAGCTG
>1811507|reference Rhodobacter_sphaeroides_CH10|length 45|copies 1
CAACACGAAGCCGCGCGGCCGCTCCGGCAGCGACAGGTCCGAGAC
>1811507|reference Rhodobacter_sphaeroides_CH10|length 50|copies 1
CAACATCTGGCGGCTGGTTCGCACCGCTGCCACCATGGAGCGCACAGGCG
>1811507|reference Rhodobacter_sphaeroides_CH10|length 36|copies 1
CAACCAGAATTCGCTCAGGAGCGGCGCGCCGGGACC
>1811507|reference Rhodobacter_sphaeroides_CH10|length 41|copies 1
CAACCCGAGGCGAGAATCAGCGCGCCGGCACATCCCGAGGG
>1811507|reference Rhodobacter_sphaeroides_CH10|length 37|copies 1
CAACCGCCCGCTGCCGGGCAGCACGAAAACACCGGAC
>1811507|reference Rhodobacter_sphaeroides_CH10|length 49|copies 1
CAACCGGGCATCTGCCGCCTGCGGTTGGGCTTTCCTGCCACGGGAGGGG
>1811507|reference Rhodobacter_sphaeroides_CH10|length 48|copies 1
CAACCTCTTCGTTCCACGACCAGACGGCCCAGACCACCATGCCGAGCA
>1811507|reference Rhodobacter_sphaeroides_CH10|length 40|copies 1
CAACGAGCTTGTCTCGCTTGCCGAAGTGTCGAAGCGGCAG
>1811507|reference Rhodobacter_sphaeroides_CH10|length 33|copies 1
CAACGCGTACGGACCCACCGACTTCGCGCATCT
>1811507|reference Rhodobacter_sphaeroides_CH10|length 41|copies 1
CAACGCGTTCAAGCATGGATCAAAACTTCACCAACGCGCCA
>1811507|reference Rhodobacter_sphaeroides_CH10|length 51|copies 1
CAACGGCACCAATGCCCTAATTCCGCCGGAAGTTCCGGGGTTTCACCCACT
>1811507|reference Rhodobacter_sphaeroides_CH10|length 48|copies 1
CAACGGGCCTCGGCTGGCGCGCGCCCTTCGTCCAGCTCTTCGCAATGA
>1811507|reference Rhodobacter_sphaeroides_CH10|length 37|copies 1
CAACGTGCTCTCGCCCGGCCCGATCGCGACCCGCGCA
>1811507|reference Rhodobacter_sphaeroides_CH10|length 27|copies 1
CAACTCCGCGCGCGACGGGATCAGCCG
>1811507|reference Rhodobacter_sphaeroides_CH10|length 35|copies 1
CAACTGAGCGCCGGCGCTGGCCTTGGCTGGCGCCT
>1811507|reference Rhodobacter_sphaeroides_CH10|length 46|copies 1
CAACTGCCGGAAATGATGCGCCCCGAGATGACCAGAACATGAGACC
>1811507|reference Rhodobacter_sphaeroides_CH10|length 46|copies 1
CAACTGGTCGAGCTCTTCGGCGAGCGCCCGCTGCGACAGATGGTCC
>1811507|reference Rhodobacter_sphaeroides_CH10|length 38|copies 1
CAAGAACCTGAAGGATTGCGCCGCCGCCTGTGCCACCA
>1811507|reference Rhodobacter_sphaeroides_CH10|length 43|copies 1
CAAGACCAGCGGAACGGTGCCCATCTACGGGGTCGTGGACAAT
>1811507|reference Rhodobacter_sphaeroides_CH10|length 55|copies 1
CAAGACCGGAGGGACAGCAGGTTTGCAGCCCTCAGCCGGGGTCGCCCTCTGGCGC
>1811507|reference Rhodobacter_sphaeroides_CH10|length 52|copies 1
CAAGCCAATAGCCCACAAAATTGGCTGAATCGTGCGATGGAGGTCAGCGTTG
>1811507|reference Rhodobacter_sphaeroides_CH10|length 49|copies 1
CAAGCCCTTCAGCTTCAATGGGGGCCGACCGCCAGACAGCTTTGCAAGT
>1811507|reference Rhodobacter_sphaeroides_CH10|length 37|copies 1
CAAGCGATCGCATCTCCTGCCGGTATGAGATCGACTC
>1811507|reference Rhodobacter_sphaeroides_CH10|length 33|copies 1
CAAGCGCGCCCTCTCCGCGCAGGCAATCCACGA
>1811507|reference Rhodobacter_sphaeroides_CH10|length 38|copies 1
CAAGCGCGTAGACAATACCGTCTACGAAGCGTTCAAGT
>1811507|reference Rhodobacter_sphaeroides_CH10|length 56|copies 1
CAAGCGCTCGGCCTATGTGCTCGCCTCGGGCTGGGTCTGCTCCTACAAGACCTTGG
>1811507|reference Rhodobacter_sphaeroides_CH10|length 39|copies 1
CAAGCTCGCGCTGCGCCGTGATCAGGGCCCGGCGCATCC
>1811507|reference Rhodobacter_sphaeroides_CH10|length 47|copies 1
CAAGCTGAGCATGGGATGTCAATATGGGGAGTTGTCAGGGCAAATGG
>1811507|reference Rhodobacter_sphaeroides_CH10|length 41|copies 1
CAAGCTGGTGGACGGCAAGCAGGTCACGACCTTCCAGGAAG
>1811507|reference Rhodobacter_sphaeroides_CH10|length 37|copies 1
CAAGGAGAACATGGCGCCGCACTCGATGGTCATGACC
>1811507|reference Rhodobacter_sphaeroides_CH10|length 28|copies 9
CAAGGATGATCCGATCGGAACTGATCCA
>1811507|reference Rhodobacter_sphaeroides_CH10|length 28|copies 4
CAAGGCAGTCCCGATCGCCTTGGCAACC
>1811507|reference Rhodobacter_sphaeroides_CH10|length 29|copies 4
CAAGGCAGTCCCGATCGCCTTGGCAACCG
>1811507|reference Rhodobacter_sphaeroides_CH10|length 38|copies 1
CAAGGCGATGAAGGCGCGGCACGAGGCCTATCAGGGTG
>1811507|reference Rhodobacter_sphaeroides_CH10|length 44|copies 1
CAAGGGAACGACAAGTATCTGCGCGAGCTCTACACCGGCGAGCC
>1811507|reference Rhodobacter_sphaeroides_CH10|length 44|copies 2
CAAGGGGATCGTGATTGCCGGCGACATTTCGATCTCGCTGGTGG
>1811507|reference Rhodobacter_sphaeroides_CH10|length 48|copies 1
CAAGTATCACCTCGATTACATGGCCTGGCTTCTGGACCAGCGGCGGTG
>1811507|reference Rhodobacter_sphaeroides_CH10|length 48|copies 1
CAATACCCACGAGTTCCTCGTGCTGGCCTCGACCGGCGAGTCGGAGGT
>1811507|reference Rhodobacter_sphaeroides_CH10|length 46|copies 1
CAATCCGCGGATGAACGACAGCGTCCAGCAGGCCTCGCTCGAGCTG
>1811507|reference Rhodobacter_sphaeroides_CH10|length 44|copies 1
CAATCCGCTCCTCCCCGAACTGATCGCCAGAATCGCGTTACAGT
>1811507|reference Rhodobacter_sphaeroides_CH10|length 39|copies 1
CAATCGATCTGCGGCTCGCGCTCGAGCACGCCCGAAACC
>1811507|reference Rhodobacter_sphaeroides_CH10|length 50|copies 1
CAATCGTGCGAGCGGCGCAATTCGGCTCACCCGCGTCATCCGGGGGTCCG
>1811507|reference Rhodobacter_sphaeroides_CH10|length 46|copies 1
CAATCTGCGCGTGGTGGCGCGGGTGCTCGGCTGGCCGTTCAAGTGG
>1811507|reference Rhodobacter_sphaeroides_CH10|length 42|copies 1
CAATGACGCGGCGATCGGCTTCGCGGGCAGCCAGGGCCACTT
>1811507|reference Rhodobacter_sphaeroides_CH10|length 28|copies 1
CAATGCCCACCGACACGGCGATGGGGAA
>1811507|reference Rhodobacter_sphaeroides_CH10|length 47|copies 1
CAATGCCGAGGTGCTGGCGCGCAAGATCGATGCGCTGGAAGGGGCCG
>1811507|reference Rhodobacter_sphaeroides_CH10|length 45|copies 1
CAATGCGCTGGCCTCGATGGGGATCTATGTCTTCGACTGGGCATT
>1811507|reference Rhodobacter_sphaeroides_CH10|length 48|copies 1
CAATGGCGCGCCCTTCCGCGACTGGGTGCTGCCGCCCGCGCTGGCCGC
>1811507|reference Rhodobacter_sphaeroides_CH10|length 34|copies 1
CAATGGGCGCGTGAGCCGGACGCGCATTCAGATC
>1811507|reference Rhodobacter_sphaeroides_CH10|length 39|copies 1
CAATGTCACGCTGGACGAGAGCCGCATCGTCGACACCCC
>1811507|reference Rhodobacter_sphaeroides_CH10|length 40|copies 1
CAATGTCGAGCCGCGCTGGGTCGAATGGATGAAGCTGTTC
>1811507|reference Rhodobacter_sphaeroides_CH10|length 38|copies 1
CAATGTGTGACGACCAGCGACATGAGCATCCTGTCCGA
>1811507|reference Rhodobacter_sphaeroides_CH10|length 38|copies 1
CAATTCTCGAAGATCAGCTCGCCCGTGTTCGAGCCGCG
>1811507|reference Rhodobacter_sphaeroides_CH10|length 44|copies 1
CACAAGCAGACCTGTCGGCCCAGGGCGCACGGCTGGAACAGCTG
>1811507|reference Rhodobacter_sphaeroides_CH10|length 48|copies 1
CACACCGTGGAAACGGATGAAGGCACGAACCCAGTGGACATAAGCCTG
>1811507|reference Rhodobacter_sphaeroides_CH10|length 31|copies 1
CACAGAAGCCAGCCCCAGATCGCCGAGGCGG
>1811507|reference Rhodobacter_sphaeroides_CH10|length 40|copies 1
CACAGGAGCGGCGGATCTTCGCGCCGATCGAGGAGATCCC
>1811507|reference Rhodobacter_sphaeroides_CH10|length 41|copies 1
CACAGGAGCGGCGGATCTTCGCGCCGATCGAGGAGATCCCC
>1811507|reference Rhodobacter_sphaeroides_CH10|length 31|copies 1
CACAGGGCCTCGACCGGGCGGCCGGCATCCT
>1811507|reference Rhodobacter_sphaeroides_CH10|length 31|copies 1
CACAGGTCGCGCCGCTGGCGGAAGATCTCGT
>1811507|reference Rhodobacter_sphaeroides_CH10|length 42|copies 1
CACAGGTTCTGCCCGGTGAAGTGCGACAGGTTGCGCACCAGA
>1811507|reference Rhodobacter_sphaeroides_CH10|length 46|copies 1
CACATCCTCTACGACCTTACCGACGTGGCCGGCCTCGCGGCCGCCG
>1811507|reference Rhodobacter_sphaeroides_CH10|length 41|copies 1
CACATCGTCCCCGTCGAGACGGCATTGCGGATGATGCCCTG
>1811507|reference Rhodobacter_sphaeroides_CH10|length 40|copies 1
CACATCGTCGGCGCTCTCGTCGCGCACGTCGGCCAGCGCC
>1811507|reference Rhodobacter_sphaeroides_CH10|length 39|copies 1
CACATGGATCCGCGTGCCCTCCACGCTGATCGGAGCCGC
>1811507|reference Rhodobacter_sphaeroides_CH10|length 49|copies 1
CACCAAGAGCATGATTGCGGAAGATCCCGAGCAGTACGGGCCGTGGAAG
>1811507|reference Rhodobacter_sphaeroides_CH10|length 52|copies 1
CACCACGTCCATCCCGACGCCCCGGCCCGAGATCTCGGTGATCGCCTCGGCG
>1811507|reference Rhodobacter_sphaeroides_CH10|length 42|copies 1
CACCACGTCCTGGATGCCGAGCATCTCGAACACGGCGCGCAT
>1811507|reference Rhodobacter_sphaeroides_CH10|length 35|copies 1
CACCAGATCGGCGCCGCGGCGGTCTGCGACCAGAG
>1811507|reference Rhodobacter_sphaeroides_CH10|length 40|copies 1
CACCAGCGCATAGCCCATGTGACCGATCGAGGAATAGGCC
>1811507|reference Rhodobacter_sphaeroides_CH10|length 48|copies 1
CACCATGGGTCAGCTGCCAGAGGGCGAGGTCCTGCTGGTCGAGACGGT
>1811507|reference Rhodobacter_sphaeroides_CH10|length 33|copies 1
CACCCACACGCATAGTGGAGGAGGCGAGCGAGG
>1811507|reference Rhodobacter_sphaeroides_CH10|length 41|copies 1
CACCCCACGGCGCCTCGAGATCGTTGGTCAGAGGCGACCAG
>1811507|reference Rhodobacter_sphaeroides_CH10|length 32|copies 1
CACCCCGCGAGAGCTCGGATTCCATCAGCCGC
>1811507|reference Rhodobacter_sphaeroides_CH10|length 44|copies 1
CACCCCGCGCAGCCGCAGCGGCGGATGGCCCTCGGCCACGATCC
>1811507|reference Rhodobacter_sphaeroides_CH10|length 44|copies 1
CACCCCGTCTCGGCCTCTGCCGCGGGCGTCAGCGCCGCGAGGCA
>1811507|reference Rhodobacter_sphaeroides_CH10|length 52|copies 1
CACCCCGTGCCGCACGGCGACCCGCTCCGCCTCGGCCTTCACCGGGCAGGCG
>1811507|reference Rhodobacter_sphaeroides_CH10|length 50|copies 1
CACCCCGTTGCCGATCTTCGGATGGCGGTCGCCATCCTCCTTGCCGGTGC
>1811507|reference Rhodobacter_sphaeroides_CH10|length 38|copies 2
CACCCGAGCATGGCGGGCGCGGCATGGCGGTGAAGATC
>1811507|reference Rhodobacter_sphaeroides_CH10|length 41|copies 1
CACCCGGAAGAGCACGGCCACAACCACGGCAACATCGAACC
>1811507|reference Rhodobacter_sphaeroides_CH10|length 37|copies 1
CACCCGGCTCATCGAGCGAAAAGACGATGATCGGCAG
>1811507|reference Rhodobacter_sphaeroides_CH10|length 38|copies 1
CACCCGGTCGAGCCCCGTCACCAGCTCCTGAAGCAGCG
>1811507|reference Rhodobacter_sphaeroides_CH10|length 32|copies 1
CACCCGTTCGACGAACAAGTCCATCTGGAATG
>1811507|reference Rhodobacter_sphaeroides_CH10|length 31|copies 1
CACCCTACTGCCTCCTGCCGTTCGCGCTTCG
>1811507|reference Rhodobacter_sphaeroides_CH10|length 36|copies 1
CACCCTCTACGTCGCGGCGCAGGGAGGCGCCTGAGA
>1811507|reference Rhodobacter_sphaeroides_CH10|length 46|copies 1
CACCCTCTGCCCGCCCTGGGGCGTCGTCTTCTGCCGCGAGGAGGCC
>1811507|reference Rhodobacter_sphaeroides_CH10|length 50|copies 1
CACCCTCTGGCGCCTTGAGGAGAACCTTTGGACCAGCGGTCGTGACAGCG
>1811507|reference Rhodobacter_sphaeroides_CH10|length 44|copies 1
CACCCTGATGGGCGGCGGCTCGGACCCGGTGATCTCGAAGGAGC
>1811507|reference Rhodobacter_sphaeroides_CH10|length 40|copies 2
CACCCTGCGCAATCGCGTGCTGGCCGACACCGCGCTGGTG
>1811507|reference Rhodobacter_sphaeroides_CH10|length 41|copies 1
CACCCTGCGGATCTGGTTCTCGACCGGGTTGGTGTCCATCT
>1811507|reference Rhodobacter_sphaeroides_CH10|length 40|copies 1
CACCGACAACTTCCTTGCGGGCGAGCTGATCGGCAAATGG
>1811507|reference Rhodobacter_sphaeroides_CH10|length 50|copies 1
CACCGACGCCTGGGAGGGGATCGAGCTGTTCCTCATGCCCGACCGGGAGG
>1811507|reference Rhodobacter_sphaeroides_CH10|length 37|copies 1
CACCGACGTCGTCGTCGAGATGAAATACGAGGCCCTG
>1811507|reference Rhodobacter_sphaeroides_CH10|length 31|copies 1
CACCGACTATATCCTGCCCGCGCGCGGCCTC
>1811507|reference Rhodobacter_sphaeroides_CH10|length 43|copies 1
CACCGACTGAATGAAGCAGGCGTGCGGCTGGGGATGTTCGTAG
>1811507|reference Rhodobacter_sphaeroides_CH10|length 26|copies 1
CACCGAGCGCCGCGATCGGCTCGTCC
>1811507|reference Rhodobacter_sphaeroides_CH10|length 49|copies 1
CACCGCAAACAGCCCGGCGTCGAAGGCGAGCTGGGTCCAGCCCGCGCGG
>1811507|reference Rhodobacter_sphaeroides_CH10|length 26|copies 1
CACCGCACCGCGCTCCGGATCGAGGA
>1811507|reference Rhodobacter_sphaeroides_CH10|length 33|copies 1
CACCGCACTCACCGCGGCGAGCGGCCGAGCCTT
>1811507|reference Rhodobacter_sphaeroides_CH10|length 44|copies 1
CACCGCATGACGGGCAGGAAGTTGCGGACATCCGACGTGGGCCG
>1811507|reference Rhodobacter_sphaeroides_CH10|length 41|copies 1
CACCGCATTATCATGCCAGCTTCGAGCAGATCAGCCTGACG
>1811507|reference Rhodobacter_sphaeroides_CH10|length 13|copies 1
CACCGCCACGCCC
>1811507|reference Rhodobacter_sphaeroides_CH10|length 36|copies 1
CACCGCCCATGCGCCAGCGGGCCTCGGTAAAGGCGC
>1811507|reference Rhodobacter_sphaeroides_CH10|length 38|copies 1
CACCGCCGGCAATGCGAGCGAGACGGAACAGCTCGCCG
>1811507|reference Rhodobacter_sphaeroides_CH10|length 37|copies 1
CACCGCCTGGCCATCGTCGAGTTGCCGAATGCCAGCG
>1811507|reference Rhodobacter_sphaeroides_CH10|length 40|copies 2
CACCGCGCCGCGCGGGCATTTCAGGCGGATGTGGAAATGG
>1811507|reference Rhodobacter_sphaeroides_CH10|length 42|copies 1
CACCGCGCTGATCTATCCGGTGGCCGTCGATGGACGGCGGGT
>1811507|reference Rhodobacter_sphaeroides_CH10|length 28|copies 1
CACCGCGGGACCGATCGAAGGTGTCACC
>1811507|reference Rhodobacter_sphaeroides_CH10|length 43|copies 1
CACCGCTCGGGCCGGACCGGCCGTGCTGGCTCCAAGGGCGTGT
>1811507|reference Rhodobacter_sphaeroides_CH10|length 40|copies 1
CACCGCTTGGGGCGAGCTCCGACGCTCGGGTGCAGGCCTG
>1811507|reference Rhodobacter_sphaeroides_CH10|length 38|copies 1
CACCGGACCCTCGATCGGGGCCGAGCTCCTGCGGCGGG
>1811507|reference Rhodobacter_sphaeroides_CH10|length 50|copies 2
CACCGGACCCTCGATCGGGGCCGAGCTCCTGCGGCGGGCCGCAGAGACCG
>1811507|reference Rhodobacter_sphaeroides_CH10|length 47|copies 1
CACCGGATCTTCCTCGGCGAGCATACCGAATACCACCTGACCTCCGG
>1811507|reference Rhodobacter_sphaeroides_CH10|length 38|copies 1
CACCGGATGAGACGCCGGGGCCGATCGATTCCGGGCTG
>1811507|reference Rhodobacter_sphaeroides_CH10|length 34|copies 1
CACCGGATGATGGAGACCTGGCACCCGATGGGGC
>1811507|reference Rhodobacter_sphaeroides_CH10|length 39|copies 1
CACCGGATGATGGAGACCTGGCACCCGATGGGGCCTTGC
>1811507|reference Rhodobacter_sphaeroides_CH10|length 39|copies 1
CACCGGCAGATCGAGCGGCGTGCTCACGCCGTGCGGAGC
>1811507|reference Rhodobacter_sphaeroides_CH10|length 33|copies 1
CACCGGCATGAGTGTGCTGGGCGCGGCGGACGA
>1811507|reference Rhodobacter_sphaeroides_CH10|length 29|copies 9
CACCGGCCGCCCCGATCGGTCGTAGATCC
>1811507|reference Rhodobacter_sphaeroides_CH10|length 43|copies 1
CACCGGCGTGTCGAACCTCAACGAGGTGGCGCAGAAGGTGAAG
>1811507|reference Rhodobacter_sphaeroides_CH10|length 43|copies 1
CACCGGGACCAGCCCCGGCCGGACGGCAGGCGGCGCCCGCACG
>1811507|reference Rhodobacter_sphaeroides_CH10|length 37|copies 1
CACCGGGTGCTCGCCATGCTGCGGGGGCGCAACGAAG
>1811507|reference Rhodobacter_sphaeroides_CH10|length 47|copies 1
CACCGGGTTCTGCCGGGTCCGCTCCCGTGAGCGGCAGCGCCGTCGTC
>1811507|reference Rhodobacter_sphaeroides_CH10|length 32|copies 1
CACCGGTCACCCGCACGAGCGCGGCCTCCAGT
>1811507|reference Rhodobacter_sphaeroides_CH10|length 43|copies 1
CACCGGTCACCCGCACGAGCGCGGCCTCCAGTTCGGACAGATG
>1811507|reference Rhodobacter_sphaeroides_CH10|length 33|copies 1
CACCGTCATATGCGGGTAGAGCGCATAGGACTG
>1811507|reference Rhodobacter_sphaeroides_CH10|length 18|copies 1
CACCGTCGCGCAGCTTGA
>1811507|reference Rhodobacter_sphaeroides_CH10|length 29|copies 2
CACCGTGACCACCGATCGGATGGAGGCCT
>1811507|reference Rhodobacter_sphaeroides_CH10|length 36|copies 1
CACCGTGGCCTTGAAGAGCCGTTCGACATGGCGGCG
>1811507|reference Rhodobacter_sphaeroides_CH10|length 36|copies 1
CACCTACGATTTCGCCGAGCCGGGCGTGATTTTCAT
>1811507|reference Rhodobacter_sphaeroides_CH10|length 38|copies 1
CACCTCGAGCGCCAGCACCGCCTCGCGCATCGTGCCGT
>1811507|reference Rhodobacter_sphaeroides_CH10|length 39|copies 1
CACCTCGATCCGGTCGATGCCGCCGGCGGTGAGCGAGCC
>1811507|reference Rhodobacter_sphaeroides_CH10|length 34|copies 1
CACCTCGCACGCAGGCCCCGGCACGGGGCTCTGC
>1811507|reference Rhodobacter_sphaeroides_CH10|length 41|copies 1
CACCTCGCGGGGCTCGAAGATCGTATGGCCCGCATGGCTCG
>1811507|reference Rhodobacter_sphaeroides_CH10|length 42|copies 1
CACCTCGGATAGACCAGACCCAGCCCGATCGCACGGCCCACG
>1811507|reference Rhodobacter_sphaeroides_CH10|length 46|copies 1
CACCTCGGTCTCCCAGGCGCGCCGGTGCCCTTCGGTCAGGGCGCGC
>1811507|reference Rhodobacter_sphaeroides_CH10|length 51|copies 1
CACCTCGTGACCTTCGCCTTCCGCGAGGGCTTCACCGGGCTCGACTGGAGC
>1811507|reference Rhodobacter_sphaeroides_CH10|length 32|copies 1
CACCTCGTGCTGACCTGCGCACGCAAGGGCGG
>1811507|reference Rhodobacter_sphaeroides_CH10|length 42|copies 1
CACCTCGTTCAGCGCGATGAGGCGGGAATAGCGGTAGAGCGC
>1811507|reference Rhodobacter_sphaeroides_CH10|length 35|copies 1
CACCTGACGCTCGAGGTGCGGCCCGCCTGATGGCG
>1811507|reference Rhodobacter_sphaeroides_CH10|length 43|copies 1
CACCTGATCGCGCAGGCCGCGGAGCGCGTCGCGCACCTCCGGC
>1811507|reference Rhodobacter_sphaeroides_CH10|length 35|copies 1
CACCTGCGAGCCGCGGCGCTCGTGCGTGCGCGGCG
>1811507|reference Rhodobacter_sphaeroides_CH10|length 38|copies 1
CACCTGGTGGGATGTGCTGGCCGAGGCGCGCGCCTCGG
>1811507|reference Rhodobacter_sphaeroides_CH10|length 42|copies 1
CACCTTCATGTTCCGGCAGGTGCTGGAAGAGGCGCCATGGAT
>1811507|reference Rhodobacter_sphaeroides_CH10|length 50|copies 1
CACCTTCTCCAGGGTGCCGCCGTTTTCATTTCCCTGGCCGGATTCATGCG
>1811507|reference Rhodobacter_sphaeroides_CH10|length 55|copies 1
CACCTTGAGACAGCCGGGCCCGAGGTCGCTTCTCCGCCCGGTGTCCAGCGTCGGG
>1811507|reference Rhodobacter_sphaeroides_CH10|length 45|copies 1
CACCTTTCTCGAACCTTACGAGGCGGCGCTGGCGCGGATCCAGCC
>1811507|reference Rhodobacter_sphaeroides_CH10|length 47|copies 1
CACCTTTTCCAGCACATGCATCATCATCTGCATCCGCCGCGCGAAGG
>1811507|reference Rhodobacter_sphaeroides_CH10|length 41|copies 1
CACGAACGCGCTGATCGACCGGCCGGAGCTCGAAGGGATCG
>1811507|reference Rhodobacter_sphaeroides_CH10|length 51|copies 1
CACGAAGCTGCGGGTGATCATCTGGCCTCCGGTTCGAGGCCCCCACCTAAG
>1811507|reference Rhodobacter_sphaeroides_CH10|length 31|copies 1
CACGACAACTGCATCATGTGCGACACCAAGG
>1811507|reference Rhodobacter_sphaeroides_CH10|length 32|copies 1
CACGACGGATGGGGATGCGCCGGGCACGCCTG
>1811507|reference Rhodobacter_sphaeroides_CH10|length 35|copies 2
CACGAGATCGTGCACAACAAGTTCGTCGTCGACAG
>1811507|reference Rhodobacter_sphaeroides_CH10|length 43|copies 1
CACGAGGGCCGTACCGGGGGCGGCGTGGGAGGTCGCCACATAG
>1811507|reference Rhodobacter_sphaeroides_CH10|length 43|copies 1
CACGATCCGGCCGTCCTCGTCGAGCTCCATGTTAAGCGCGAGG
>1811507|reference Rhodobacter_sphaeroides_CH10|length 44|copies 1
CACGATCCTGAACCCGGAAGCGGTCCTCTTCGCCAATCCCATCG
>1811507|reference Rhodobacter_sphaeroides_CH10|length 28|copies 5
CACGATCGTGCCGATCGGCATGCCCGAG
>1811507|reference Rhodobacter_sphaeroides_CH10|length 29|copies 1
CACGATCGTGCCGATCGGCATGCCCGAGA
>1811507|reference Rhodobacter_sphaeroides_CH10|length 37|copies 15
CACGATCTCGAGGGACGTCCAGAACTTCGAGATCCTC
>1811507|reference Rhodobacter_sphaeroides_CH10|length 41|copies 1
CACGATGATCGGCGCGCCGTTGGCGGGCGACAGCACGTTGT
>1811507|reference Rhodobacter_sphaeroides_CH10|length 33|copies 1
CACGATGCGACGCGCTGGCGCTCAGCCTTGGCC
>1811507|reference Rhodobacter_sphaeroides_CH10|length 45|copies 1
CACGCAGGTGGATGTGGGCGGCTATGTCACCCCCGGCACCGTGTA
>1811507|reference Rhodobacter_sphaeroides_CH10|length 40|copies 1
CACGCATTTCTCGGCGCCCATCGGCCGGGCAGAGCTGCGC
>1811507|reference Rhodobacter_sphaeroides_CH10|length 32|copies 1
CACGCCATCGATCATCCGTCAGTCGGGATCGG
>1811507|reference Rhodobacter_sphaeroides_CH10|length 45|copies 1
CACGCCCACATACTGCTTGCCGTTGAACTCGTAGGTCATCACGTT
>1811507|reference Rhodobacter_sphaeroides_CH10|length 35|copies 1
CACGCCCGCGGCCAGCGCCGAGACGAAGACGAGGC
>1811507|reference Rhodobacter_sphaeroides_CH10|length 38|copies 1
CACGCCGCCGATGCCCGGGTCGATCGCAGTGAGCACCA
>1811507|reference Rhodobacter_sphaeroides_CH10|length 61|copies 1
CACGCCGTTGAACCCCGCAAGCCCCACCTTCTCGGGCACCTCGATCGCGTGGTTGAGGCAC
>1811507|reference Rhodobacter_sphaeroides_CH10|length 19|copies 1
CACGCCTATGCCGATCGGA
>1811507|reference Rhodobacter_sphaeroides_CH10|length 28|copies 3
CACGCCTATGCCGATCGGATCGTCATCC
>1811507|reference Rhodobacter_sphaeroides_CH10|length 29|copies 7
CACGCCTATGCCGATCGGATCGTCATCCG
>1811507|reference Rhodobacter_sphaeroides_CH10|length 43|copies 1
CACGCCTTCGCACGCGGCGGGCGCGCCACCCTTGCACCTGCCG
>1811507|reference Rhodobacter_sphaeroides_CH10|length 42|copies 1
CACGCGATGCGGGCTGCGTCATTGACTTCAGTCAAGGCGACG
>1811507|reference Rhodobacter_sphaeroides_CH10|length 41|copies 1
CACGCGCGACATGCACGCCCTGATGACCAAGGCAAACGAGC
>1811507|reference Rhodobacter_sphaeroides_CH10|length 35|copies 1
CACGCGCGAGGCATTGCCGAGCCAGACATCGGCCT
>1811507|reference Rhodobacter_sphaeroides_CH10|length 51|copies 1
CACGCGGTCGACCGCGATATAGAGCGGGTTCAGGAAGCGCCGGTTCGAGGG
>1811507|reference Rhodobacter_sphaeroides_CH10|length 31|copies 1
CACGCTCACGCTGACGCTGGCGCACCTGCAG
>1811507|reference Rhodobacter_sphaeroides_CH10|length 40|copies 1
CACGCTCTCGACCGTCATGGGCCTCAAGGGCAACCGCATC
>1811507|reference Rhodobacter_sphaeroides_CH10|length 41|copies 1
CACGCTGACCCTCGCCACCGCCTACCGGATGCTCTTCGGCC
>1811507|reference Rhodobacter_sphaeroides_CH10|length 41|copies 1
CACGCTGCTCTGCCCCTGCAGCGCCGAGATCTACCGCGAAC
>1811507|reference Rhodobacter_sphaeroides_CH10|length 28|copies 3
CACGGAACAGCCGATCGGCCTCGCCCCG
>1811507|reference Rhodobacter_sphaeroides_CH10|length 40|copies 1
CACGGACATGCGCGGGACAAGCCTCACCTTCTGGGATCAC
>1811507|reference Rhodobacter_sphaeroides_CH10|length 28|copies 1
CACGGAGGAAGCCCATGTCCGATACCCG
>1811507|reference Rhodobacter_sphaeroides_CH10|length 48|copies 1
CACGGATCGCCGCCGGACGGATCGCTTGTTCCGGCGCCGGCTTCTTCA
>1811507|reference Rhodobacter_sphaeroides_CH10|length 44|copies 1
CACGGCAGCGGCCACGAAGATCCGGTCCACGCGGTCGTCGGAGG
>1811507|reference Rhodobacter_sphaeroides_CH10|length 37|copies 1
CACGGCATCCACGCGGAAGCCCGACAGGCCGAGCTGG
>1811507|reference Rhodobacter_sphaeroides_CH10|length 21|copies 1
CACGGCATCCGCAACGCGCTG
>1811507|reference Rhodobacter_sphaeroides_CH10|length 51|copies 1
CACGGCCGAGCGCACGCTCGCCGCGATCAAGGAGGTGGAGAATTACTGGCT
>1811507|reference Rhodobacter_sphaeroides_CH10|length 54|copies 1
CACGGCCGGCTCCAAGCATTCCGTCGCACCATCCGCGCCCATGTCGTTTTCGGA
>1811507|reference Rhodobacter_sphaeroides_CH10|length 39|copies 1
CACGGCCTCAACGCCATGAGCGTGCGGATCTGCGAGGTC
>1811507|reference Rhodobacter_sphaeroides_CH10|length 44|copies 1
CACGGCGAGCTGGGCCTTCCCGCTCTACATGTTCCTGATGAGCC
>1811507|reference Rhodobacter_sphaeroides_CH10|length 38|copies 1
CACGGCGCAAACGCCAGTGGCGGAACGTCAAGAAAACG
>1811507|reference Rhodobacter_sphaeroides_CH10|length 43|copies 1
CACGGCGCCGCGCCCGGCGAAGCCCGAGAGATCGCCCGTGGCC
>1811507|reference Rhodobacter_sphaeroides_CH10|length 44|copies 1
CACGGCGCGAGGCCCAGTGGCAGGCCCGCGCCCTGTCGGGTGAC
>1811507|reference Rhodobacter_sphaeroides_CH10|length 45|copies 1
CACGGCGCGGAGCGGCCGATCCGGCCAGCGCCTGCCGGCATAGGC
>1811507|reference Rhodobacter_sphaeroides_CH10|length 37|copies 1
CACGGCTGCGACATGACCGGCTCGGAGAGACGGGCAG
>1811507|reference Rhodobacter_sphaeroides_CH10|length 38|copies 1
CACGGCTTACCAGAAGACGCCGGCCTTCACCGATCTCG
>1811507|reference Rhodobacter_sphaeroides_CH10|length 24|copies 1
CACGGGCCAGCGCCACGCGCTGCT
>1811507|reference Rhodobacter_sphaeroides_CH10|length 45|copies 1
CACGGGCTGATGACCTGAAGGAACTCCTTGTATTCGTTGCGCTTG
>1811507|reference Rhodobacter_sphaeroides_CH10|length 39|copies 2
CACGGGCTGGGGGTGATGCAGGCGGCCGAGACCTATGTG
>1811507|reference Rhodobacter_sphaeroides_CH10|length 49|copies 1
CACGGGTTCGAGGCGCTGGCCTGCCGGCTTCTTCCGGACGCGCCGCCGC
>1811507|reference Rhodobacter_sphaeroides_CH10|length 37|copies 1
CACGGTAGCCCTTGAGGGCCAACCTTTGAGCGAGATG
>1811507|reference Rhodobacter_sphaeroides_CH10|length 32|copies 1
CACGGTCCTGATGCGCGAGCAGATCACGCTCA
>1811507|reference Rhodobacter_sphaeroides_CH10|length 40|copies 1
CACGGTGAAATCGATCGTCTTCGGCAGCCGCGGCAGCCGG
>1811507|reference Rhodobacter_sphaeroides_CH10|length 39|copies 1
CACGGTGCAGCGCTTCGCTTCGCTGGCCGAGATGCTGGC
>1811507|reference Rhodobacter_sphaeroides_CH10|length 46|copies 1
CACGGTGTTCCGCTTCCTCAGCGGCGATCAGAACGACCCTACGAAG
>1811507|reference Rhodobacter_sphaeroides_CH10|length 45|copies 1
CACGTCCGTCCTCCGTCCCTGCCGGGTGCTGTTCTCAGCCATTGG
>1811507|reference Rhodobacter_sphaeroides_CH10|length 28|copies 10
CACGTCGGCGCCGATCGGCTGGTCGAGG
>1811507|reference Rhodobacter_sphaeroides_CH10|length 29|copies 12
CACGTCGGCGCCGATCGGCTGGTCGAGGA
>1811507|reference Rhodobacter_sphaeroides_CH10|length 28|copies 4
CACGTCGGGTCCGATCGGCGAGGTGCTC
>1811507|reference Rhodobacter_sphaeroides_CH10|length 52|copies 1
CACGTCGTGGATCAATGCGGCCACCGAGCCCAGGGCGAACTGCCATTCGAAC
>1811507|reference Rhodobacter_sphaeroides_CH10|length 45|copies 1
CACGTTACGCTCCCGCGGATCGCGTAGAGGTGGAGATGCACACCC
>1811507|reference Rhodobacter_sphaeroides_CH10|length 49|copies 1
CACTAAGCACATAATTGCTCACAGCCAAACTATCAGGTCAAGTCTGCTT
>1811507|reference Rhodobacter_sphaeroides_CH10|length 38|copies 2
CACTACAGCCTCGCGGCGGAATCGATGTACGACCACCC
>1811507|reference Rhodobacter_sphaeroides_CH10|length 40|copies 1
CACTACTGCATGACCCGCGCCTTCGGGGCTGCGCCGCTGA
>1811507|reference Rhodobacter_sphaeroides_CH10|length 42|copies 1
CACTCCACGGGCTGATCCGGCAGATGATCCTCGACGGCACCG
>1811507|reference Rhodobacter_sphaeroides_CH10|length 34|copies 1
CACTCGACTGCGCCTCGACCGAATATTTCAAGGG
>1811507|reference Rhodobacter_sphaeroides_CH10|length 42|copies 1
CACTCGAGGATGGCGGGGCGCACCGTCTCGGCGCCCGAGGCG
>1811507|reference Rhodobacter_sphaeroides_CH10|length 45|copies 1
CACTCTCGAGCAAGCCATCCACGGCGCTCTGGCGCTTGCGAATGC
>1811507|reference Rhodobacter_sphaeroides_CH10|length 9|copies 1
CACTGCAGG
>1811507|reference Rhodobacter_sphaeroides_CH10|length 11|copies 1
CACTGCCAGGA
>1811507|reference Rhodobacter_sphaeroides_CH10|length 28|copies 1
CACTGGATCAGGCCCTGGATGCTGGCGG
>1811507|reference Rhodobacter_sphaeroides_CH10|length 31|copies 1
CACTGGATCAGGCCCTGGATGCTGGCGGGGG
>1811507|reference Rhodobacter_sphaeroides_CH10|length 46|copies 1
CACTGGCCATAGACCCGGCGGTTGGCCGCAAAGGAGATGGTGCAGA
>1811507|reference Rhodobacter_sphaeroides_CH10|length 46|copies 1
CACTGGCTGATCGACTGCCGCATATCGGCCTCGTCGTCGACGATCG
>1811507|reference Rhodobacter_sphaeroides_CH10|length 56|copies 1
CACTGTCCCGTAACCTGGCGCCCGTCTTCGCTGCTTTCGTCCGCAAGCTGGGAAAG
>1811507|reference Rhodobacter_sphaeroides_CH10|length 45|copies 1
CACTGTGGGCCTCTGCGACTTCTGCCCGGCGGTCGATGAGAATGT
>1811507|reference Rhodobacter_sphaeroides_CH10|length 51|copies 1
CACTTCCCGGCGCAGGTCGCAGGCGGCGGCAGCCTCGAGGACATTCCGGGC
>1811507|reference Rhodobacter_sphaeroides_CH10|length 34|copies 2
CACTTCGATGAACTGCACGATCGCCGCGATCACG
>1811507|reference Rhodobacter_sphaeroides_CH10|length 46|copies 1
CACTTCTTGCGGGCTCGGCGGCGTGGGTCTTCCTCGGCAGATCCGA
>1811507|reference Rhodobacter_sphaeroides_CH10|length 41|copies 1
CACTTGAAGTGGGTGTGGTAGACCTTGTCGAACCGCACGAG
>1811507|reference Rhodobacter_sphaeroides_CH10|length 50|copies 1
CACTTGGAGCGGCACTGGGGGCCCCGGCGGTCCTCGCGCAGGATCCGGGC
>1811507|reference Rhodobacter_sphaeroides_CH10|length 63|copies 1
CACTTGGTTCAATGGACAAATCCACTGAAGTTTCTTGAATTTCCTTTGACGGCCAAAGATCGA
>1811507|reference Rhodobacter_sphaeroides_CH10|length 34|copies 1
CAGAAAGTCGTGCGCGCCCATCCGCATCGCTTCC
>1811507|reference Rhodobacter_sphaeroides_CH10|length 47|copies 1
CAGAAGACAGGCCGGCCGGTCGCGCGGCGACAGGGGCGGAGGGGCCT
>1811507|reference Rhodobacter_sphaeroides_CH10|length 31|copies 1
CAGAAGATGCGCGCCGCCGCGCAGGTCGAGG
>1811507|reference Rhodobacter_sphaeroides_CH10|length 44|copies 1
CAGAAGCACGCGGTTCAGGATCGGCCGCACGACGCCCAGCGCCA
>1811507|reference Rhodobacter_sphaeroides_CH10|length 38|copies 1
CAGAAGCGAAAGGACGACCTCATGCGCATCCTCGATAT
>1811507|reference Rhodobacter_sphaeroides_CH10|length 38|copies 1
CAGAAGCGGCACGGCCCAGATCGTCACGATGGTCAGCG
>1811507|reference Rhodobacter_sphaeroides_CH10|length 40|copies 1
CAGAATGCGGAAAGCTGGCTGGAAGAAGTGGTGGGTAAAG
>1811507|reference Rhodobacter_sphaeroides_CH10|length 36|copies 1
CAGACATCAGCGGCCGGTCCGAGGCGCGCTCGACCG
>1811507|reference Rhodobacter_sphaeroides_CH10|length 37|copies 1
CAGACCATGACCGAGCGGCGGATGCTGCGCACGACCG
>1811507|reference Rhodobacter_sphaeroides_CH10|length 36|copies 1
CAGACCGACATCAACTTCCAGCGCGTGCCGGTGGTG
>1811507|reference Rhodobacter_sphaeroides_CH10|length 40|copies 2
CAGACCGATATCGAGATCGCGCGCGCGGCGCGAAAGAAGC
>1811507|reference Rhodobacter_sphaeroides_CH10|length 43|copies 2
CAGACCGCCGCGGCCTTCGCGCTGACCTGCCCCGAGGGGATCG
>1811507|reference Rhodobacter_sphaeroides_CH10|length 53|copies 1
CAGACCTTGCGTCTGGTCGGAGTTTGGAGGCTGGTCCTGACGGGCTTGGTGCG
>1811507|reference Rhodobacter_sphaeroides_CH10|length 57|copies 1
CAGACGACAAAGGGTTGGACTGCACATAAGTAGATCTCATGCCAGATCGTCCCGACA
>1811507|reference Rhodobacter_sphaeroides_CH10|length 44|copies 1
CAGACGATGACCGTCTGGTAGAAGGTCAGCAGCCAGAGATCGAG
>1811507|reference Rhodobacter_sphaeroides_CH10|length 39|copies 1
CAGACGCCGCGGGATCTCGGCCCGATCGCGCATCCTGAC
>1811507|reference Rhodobacter_sphaeroides_CH10|length 40|copies 1
CAGACGCCGCGGGATCTCGGCCCGATCGCGCATCCTGACC
>1811507|reference Rhodobacter_sphaeroides_CH10|length 37|copies 1
CAGACGCGCAGGCTCACGCTCTGCGGCAGCGCGTCCG
>1811507|reference Rhodobacter_sphaeroides_CH10|length 47|copies 1
CAGACGGTGCAGCCCTGGTGGTTCGGCGAGCCCTTCTTCAAGGCGAC
>1811507|reference Rhodobacter_sphaeroides_CH10|length 34|copies 1
CAGAGCACCCGCCCGCCCGCGCTGTCGACATAGC
>1811507|reference Rhodobacter_sphaeroides_CH10|length 43|copies 1
CAGAGCAGGTCGGGCTGGTGCTGGCGGTCTTCCTGACCGTCCA
>1811507|reference Rhodobacter_sphaeroides_CH10|length 46|copies 1
CAGAGCCAGAGCCCGCGGTCGAGCTGCCTCTCGAGATAATAACCGT
>1811507|reference Rhodobacter_sphaeroides_CH10|length 42|copies 1
CAGAGCCGCGTTGAACAGCCCCTCGCGGGTGCCGTTCAGCAC
>1811507|reference Rhodobacter_sphaeroides_CH10|length 46|copies 1
CAGAGGAGGGTTCCGTAGGGCACGCGGAAGCGGAAGCCGTTCGCCG
>1811507|reference Rhodobacter_sphaeroides_CH10|length 44|copies 1
CAGAGGATAGGCCCATGGGCCTGTCCCTTGCCGCGTCACGCATC
>1811507|reference Rhodobacter_sphaeroides_CH10|length 50|copies 1
CAGAGGCCGGTGCTAGAGTGGCGGAAGAAGACCGGTAAGAGAAATTCGCG
>1811507|reference Rhodobacter_sphaeroides_CH10|length 46|copies 1
CAGAGTGAAAGAGGCTTGCGCCGCCTGTGAACTGGGGCGGCGCGGG
>1811507|reference Rhodobacter_sphaeroides_CH10|length 49|copies 1
CAGATACATCGCATGGGTGCCGAGCGGGTTCTCGGGACCCGGGCCGACG
>1811507|reference Rhodobacter_sphaeroides_CH10|length 47|copies 1
CAGATAGAGCCCGCACCAGCAGCGGAGGCCCCATGCCCGACCTCTCC
>1811507|reference Rhodobacter_sphaeroides_CH10|length 43|copies 1
CAGATATCAAACTGTCGGCAGTCCCGTTCCCGAGACAGGTTCG
>1811507|reference Rhodobacter_sphaeroides_CH10|length 44|copies 1
CAGATATGGCTCCATCACGGCGACGGCCAGGTCCCGCAGCTGCG
>1811507|reference Rhodobacter_sphaeroides_CH10|length 41|copies 1
CAGATCACCGAAGCGGTCGAGCACATGGCGCGCAGACTGCA
>1811507|reference Rhodobacter_sphaeroides_CH10|length 23|copies 1
CAGATCACCGCTGCCCACGGCCA
>1811507|reference Rhodobacter_sphaeroides_CH10|length 43|copies 1
CAGATCAGAAGGCCAGCGAACAGGGCCTGAACCGCAACGAGGG
>1811507|reference Rhodobacter_sphaeroides_CH10|length 36|copies 2
CAGATCCACCATCATCCCGTTGGTGATGACATCCGC
>1811507|reference Rhodobacter_sphaeroides_CH10|length 43|copies 2
CAGATCCGCTGGCGCGAGGTTTGCCACTGGTCGCGCCGCGAGG
>1811507|reference Rhodobacter_sphaeroides_CH10|length 43|copies 1
CAGATCCTCGGCCATGCGCTTGGTCAGCACCGTGACGAGGACG
>1811507|reference Rhodobacter_sphaeroides_CH10|length 38|copies 1
CAGATCCTGGGCCTCCGGCGCCTCGGCCCAATCCATCG
>1811507|reference Rhodobacter_sphaeroides_CH10|length 29|copies 1
CAGATCGAGGAGCTGATCGACGAGCTGCG
>1811507|reference Rhodobacter_sphaeroides_CH10|length 47|copies 1
CAGATCGCCATGGCGCGGCATTACCGGGGCCTCGTCGAGCGTCATTC
>1811507|reference Rhodobacter_sphaeroides_CH10|length 30|copies 1
CAGATCGCCCACCGGCGGAAACTCCGACCG
>1811507|reference Rhodobacter_sphaeroides_CH10|length 30|copies 1
CAGATCGGAGGCACAGGCGGCCCGTCAGGG
>1811507|reference Rhodobacter_sphaeroides_CH10|length 41|copies 1
CAGATCGTCAGCCTGAAGGCCGCGCGCGCGGCCCACAAGCC
>1811507|reference Rhodobacter_sphaeroides_CH10|length 36|copies 1
CAGATCTCGCTCACCGGTTTCACGAACGAGAAGGGG
>1811507|reference Rhodobacter_sphaeroides_CH10|length 46|copies 1
CAGATCTCGTGCCCCGGCGCCTCGTAGGTCTGGACCAGCGTGAAGG
>1811507|reference Rhodobacter_sphaeroides_CH10|length 36|copies 1
CAGATCTTCGACGTGCTCGATGTCTGGTTCGACAGC
>1811507|reference Rhodobacter_sphaeroides_CH10|length 41|copies 1
CAGATGCCGAGCCCCGCGAGGCGTGCCAGCCGGTCGTCGGC
>1811507|reference Rhodobacter_sphaeroides_CH10|length 44|copies 1
CAGATGCTTCTCCGAGCCCATCGGATACTGGGTCGGCACCACCT
>1811507|reference Rhodobacter_sphaeroides_CH10|length 35|copies 2
CAGATGGAAGAGCCGCGGTGGGCGATGCTCGATTA
>1811507|reference Rhodobacter_sphaeroides_CH10|length 37|copies 1
CAGATGGATAACAACGGCAGCGGGTTCCAGTCCTACC
>1811507|reference Rhodobacter_sphaeroides_CH10|length 41|copies 1
CAGATGGGGCGAGGTATAGGCGTGCACCTTCAGCCCCTGCG
>1811507|reference Rhodobacter_sphaeroides_CH10|length 37|copies 1
CAGCACAACCATGCGAACCGCTACCAAGTCAGAACCC
>1811507|reference Rhodobacter_sphaeroides_CH10|length 50|copies 1
CAGCACAACCATGCGAACCGCTACCAAGTCAGAACCCGCGTGTTTCCCGA
>1811507|reference Rhodobacter_sphaeroides_CH10|length 35|copies 1
CAGCACCGGCTGGACCGCCTGGAAATAGCCCTCGG
>1811507|reference Rhodobacter_sphaeroides_CH10|length 48|copies 1
CAGCACCTGCTCACCACTTCCATTGCGGGGTGCAGGACAAATGAAACC
>1811507|reference Rhodobacter_sphaeroides_CH10|length 25|copies 1
CAGCACCTTGGCGACCGGCGAGAGG
>1811507|reference Rhodobacter_sphaeroides_CH10|length 47|copies 1
CAGCACCTTGGCGACCGGCGAGAGGCAGTTCGTCGTGCAGGAGGCGT
>1811507|reference Rhodobacter_sphaeroides_CH10|length 40|copies 1
CAGCACGGCGATCTCGCCCACCACCACAAGATAGTTCGGG
>1811507|reference Rhodobacter_sphaeroides_CH10|length 38|copies 1
CAGCACTTACCGCGTCCTGCACCAGCGTGCTGCGCGCG
>1811507|reference Rhodobacter_sphaeroides_CH10|length 37|copies 1
CAGCAGATCCACCGGCAGGAGACCGCGCCATTTCAGC
>1811507|reference Rhodobacter_sphaeroides_CH10|length 37|copies 1
CAGCAGGTGCGTCGCCGGCTCGTCACCGAGGCCGCGC
>1811507|reference Rhodobacter_sphaeroides_CH10|length 20|copies 1
CAGCATCTGGCCGATCGGGA
>1811507|reference Rhodobacter_sphaeroides_CH10|length 29|copies 9
CAGCATCTGGCCGATCGGGACGATGAAGG
>1811507|reference Rhodobacter_sphaeroides_CH10|length 42|copies 1
CAGCATGGACTTCTCCTTGATCGGCCCAGAGCCTAGTCGGTC
>1811507|reference Rhodobacter_sphaeroides_CH10|length 40|copies 1
CAGCATGTCCTCGATCGGATAGCGCACATAGGTGCCCTGC
>1811507|reference Rhodobacter_sphaeroides_CH10|length 21|copies 1
CAGCCACCCGCATAGACGGTG
>1811507|reference Rhodobacter_sphaeroides_CH10|length 38|copies 1
CAGCCAGACCTGGCAGACGGCGCTGTTCCTGCTCTGCA
>1811507|reference Rhodobacter_sphaeroides_CH10|length 45|copies 1
CAGCCATGCAGCACCTGTGTGCGATCCAGCCGAACTGAAGGAACC
>1811507|reference Rhodobacter_sphaeroides_CH10|length 32|copies 1
CAGCCCCCGAAGGGCCGGGGCCGGTCGAGGCC
>1811507|reference Rhodobacter_sphaeroides_CH10|length 38|copies 1
CAGCCCCGCGAGGAAGACCGCGAGCACGACATAGAGCA
>1811507|reference Rhodobacter_sphaeroides_CH10|length 34|copies 1
CAGCCCCGCGCCTGGGCCGTGGCCTCCGAGCGGG
>1811507|reference Rhodobacter_sphaeroides_CH10|length 26|copies 3
CAGCCCGTCGTCGATCGGGTCCACCC
>1811507|reference Rhodobacter_sphaeroides_CH10|length 50|copies 1
CAGCCCGTCGTCGATCGGGTCCACCCGGCAGGCCACCCGGCCCACGCCTG
>1811507|reference Rhodobacter_sphaeroides_CH10|length 40|copies 1
CAGCCCGTTCACGATACGCGCGGCCATCCGGGCATCGGGC
>1811507|reference Rhodobacter_sphaeroides_CH10|length 37|copies 1
CAGCCCTATGCGCCGACCCCGATCGAGCATCCCGAGG
>1811507|reference Rhodobacter_sphaeroides_CH10|length 50|copies 1
CAGCCCTTCTCGATCACCGCAACATTGGTGATCCCGAAATTCTTCCCGAG
>1811507|reference Rhodobacter_sphaeroides_CH10|length 35|copies 1
CAGCCGAACCGAATCCGCTACGGGAGATATCCCCA
>1811507|reference Rhodobacter_sphaeroides_CH10|length 44|copies 1
CAGCCGAGCTCGGCCGGCACCCACGCGTCGATCTTCGCGCAGTC
>1811507|reference Rhodobacter_sphaeroides_CH10|length 37|copies 1
CAGCCGCACGATGGCATCGCCGATCGTGTTCAGAAGC
>1811507|reference Rhodobacter_sphaeroides_CH10|length 38|copies 1
CAGCCGCAGCCTGCTCGGCTCGCGTGCCGCGGACAAAG
>1811507|reference Rhodobacter_sphaeroides_CH10|length 31|copies 1
CAGCCGCCAGCGCGCGGATGTAGCGGATCTT
>1811507|reference Rhodobacter_sphaeroides_CH10|length 38|copies 1
CAGCCGCCCGCCGGGCAGGGCCACGGAATGGGCGAGGA
>1811507|reference Rhodobacter_sphaeroides_CH10|length 43|copies 1
CAGCCGCTGCCGGACGGGCGCATCGCGCTGACCAACCGCTGCC
>1811507|reference Rhodobacter_sphaeroides_CH10|length 46|copies 1
CAGCCGGACTTCAGTGCAACGCTGGACTAAAGGGGATGACCTGCTA
>1811507|reference Rhodobacter_sphaeroides_CH10|length 44|copies 1
CAGCCGGTCGATTTCGCCTGCGGCCGAGGTGATGGCCACCACCC
>1811507|reference Rhodobacter_sphaeroides_CH10|length 41|copies 2
CAGCCGGTCGTCGCAGGTGAGGTAGGGCTCGCATTCCGCCC
>1811507|reference Rhodobacter_sphaeroides_CH10|length 43|copies 1
CAGCCGTCGAGGATCTGCTTGACCTGCTGGCGTTGCAGGCCCT
>1811507|reference Rhodobacter_sphaeroides_CH10|length 46|copies 2
CAGCCTCGCGGCGATCGGGATCACCAACCAGCGCGAAACCGTCGTC
>1811507|reference Rhodobacter_sphaeroides_CH10|length 39|copies 1
CAGCCTGTGAGGCCCGAGCGCAGCGACGGCACCTTCACC
>1811507|reference Rhodobacter_sphaeroides_CH10|length 34|copies 1
CAGCGAAGATGCCCATGGTGACATAGCCCATGTG
>1811507|reference Rhodobacter_sphaeroides_CH10|length 30|copies 1
CAGCGATGCCGCCTCTGGCGCTGCAGACCT
>1811507|reference Rhodobacter_sphaeroides_CH10|length 31|copies 1
CAGCGCAAGGCGGACAGGACATCGGCTAACC
>1811507|reference Rhodobacter_sphaeroides_CH10|length 46|copies 1
CAGCGCATATTGGGTAAGATCGTTGGTCCCGATCGAGAAGAAGTCC
>1811507|reference Rhodobacter_sphaeroides_CH10|length 41|copies 1
CAGCGCATCCTCGCCGGTATGGCCGAAGGGCGTGTGGCCGA
>1811507|reference Rhodobacter_sphaeroides_CH10|length 41|copies 1
CAGCGCATCGCCATACATGCCGTCGGGCAGGAAGAAGGTCT
>1811507|reference Rhodobacter_sphaeroides_CH10|length 38|copies 1
CAGCGCCAGCGCCAGCACCGAGCCCAGAAGCGGATAGG
>1811507|reference Rhodobacter_sphaeroides_CH10|length 40|copies 1
CAGCGCCGCCCGATAACGCTCCTCGGCGGCGGCGGAGAGC
>1811507|reference Rhodobacter_sphaeroides_CH10|length 38|copies 1
CAGCGCCGGATGGTTGGCAAGGCCCAGATAATTGTTCG
>1811507|reference Rhodobacter_sphaeroides_CH10|length 45|copies 1
CAGCGCCGTGACGGGCCTCAGCCGCTCGTGCAGGAAGATCCAGCC
>1811507|reference Rhodobacter_sphaeroides_CH10|length 29|copies 1
CAGCGCCTATGCGATCGGCAACACCGTGG
>1811507|reference Rhodobacter_sphaeroides_CH10|length 49|copies 1
CAGCGCCTCGCGCAGGCGGACCGAGTTGATGTTCCAGGTGGCGAGGGTG
>1811507|reference Rhodobacter_sphaeroides_CH10|length 39|copies 1
CAGCGCGAAGATCAGCCGGTGGAGCGCGATGCGCCGCCG
>1811507|reference Rhodobacter_sphaeroides_CH10|length 38|copies 1
CAGCGCGAGGCCGATGGCGCCGCCGAGGTTGCGCATCA
>1811507|reference Rhodobacter_sphaeroides_CH10|length 33|copies 1
CAGCGCGGCAATGGCGCCCCGCATCACGTCCGA
>1811507|reference Rhodobacter_sphaeroides_CH10|length 39|copies 1
CAGCGCGTGACGAGCACCACGGTCACGCCCATGAAGGCG
>1811507|reference Rhodobacter_sphaeroides_CH10|length 40|copies 1
CAGCGGATCGCCAGTGCCTCACGGCGCTCGGTGCGGACCT
>1811507|reference Rhodobacter_sphaeroides_CH10|length 47|copies 1
CAGCGGATCGTCACGGACGTTCTCGAAGACGGTGATCCCCACCGTGT
>1811507|reference Rhodobacter_sphaeroides_CH10|length 39|copies 1
CAGCGGCAGGCGCCGCGGCGGGCTCACGAGGAAGACGGG
>1811507|reference Rhodobacter_sphaeroides_CH10|length 46|copies 1
CAGCGGCCCTGCCCGTGCCGCACCGCTGCATCGGCCACCCCGGCCG
>1811507|reference Rhodobacter_sphaeroides_CH10|length 34|copies 1
CAGCGGCGCGATCACGCCGATCGCGATGGCGCCG
>1811507|reference Rhodobacter_sphaeroides_CH10|length 36|copies 1
CAGCGGCTTCCTTCGCGCTCTGGTACACGGTCGAGG
>1811507|reference Rhodobacter_sphaeroides_CH10|length 44|copies 1
CAGCGGCTTCGGGCCCTGGCCCGGCGGCGTCGTCCTGCGCGACG
>1811507|reference Rhodobacter_sphaeroides_CH10|length 38|copies 1
CAGCGGGCCGCGCGGCTGGCCCGATCGCTGACCGGAGA
>1811507|reference Rhodobacter_sphaeroides_CH10|length 48|copies 1
CAGCGGGTTGAAGGCGCTCGAGGCGGTTCTGGCCATCGCGCGAAAGGG
>1811507|reference Rhodobacter_sphaeroides_CH10|length 48|copies 1
CAGCGGTCGAGCCAGGCGGCGACGGCGGGGAAGGGCTCGAGCAGCGCC
>1811507|reference Rhodobacter_sphaeroides_CH10|length 44|copies 1
CAGCGTCACGTCGATGCGGGGCCGCCCCAGCAGCGCGAGCGGCA
>1811507|reference Rhodobacter_sphaeroides_CH10|length 42|copies 1
CAGCGTCATGATGTCCGGGCCGAACTTGCCGAGGCCCCAGGC
>1811507|reference Rhodobacter_sphaeroides_CH10|length 45|copies 1
CAGCGTCATGATGTCCGGGCCGAACTTGCCGAGGCCCCAGGCCAG
>1811507|reference Rhodobacter_sphaeroides_CH10|length 42|copies 1
CAGCGTCGCTCGCTCCCGGCGCGAGGGTGATCGGCCCGCCCG
>1811507|reference Rhodobacter_sphaeroides_CH10|length 49|copies 1
CAGCGTCTCGATGCAGTCCGCCGAGAAGGCCGGCGCGATCACCGCGATG
>1811507|reference Rhodobacter_sphaeroides_CH10|length 27|copies 1
CAGCGTCTCGCGGCCATGCTCGCAGCG
>1811507|reference Rhodobacter_sphaeroides_CH10|length 37|copies 1
CAGCGTCTCGGCGATGAGGCGGCGGTTCGGCGCGTCG
>1811507|reference Rhodobacter_sphaeroides_CH10|length 39|copies 1
CAGCTACAAGGCCGGTGATGTGGTGATCTTGGTGCAAAG
>1811507|reference Rhodobacter_sphaeroides_CH10|length 51|copies 1
CAGCTCCGCCAGCGCGCCGAGCGTGAGCTTGCCCGTGTGGCACCGGCCGTC
>1811507|reference Rhodobacter_sphaeroides_CH10|length 28|copies 1
CAGCTCCGCGCCATGTCGGCCGCCTACG
>1811507|reference Rhodobacter_sphaeroides_CH10|length 42|copies 1
CAGCTCCGCGTCGGAGAGCGACCCGTAGGCCAGGGCCAGATA
>1811507|reference Rhodobacter_sphaeroides_CH10|length 46|copies 1
CAGCTCGAGGCGGAGGTGCAGCGCAACGACTGGCTGACGGCCGAGG
>1811507|reference Rhodobacter_sphaeroides_CH10|length 47|copies 2
CAGCTCGTGACGCCGCCCCGGGCACGGGGCACCACATGGTCGAAGGT
>1811507|reference Rhodobacter_sphaeroides_CH10|length 41|copies 1
CAGCTCTGGCTGAAGCGGATCGAGGACCTCACCCACCGCGC
>1811507|reference Rhodobacter_sphaeroides_CH10|length 38|copies 1
CAGCTCTTCCAGCGCCTCGCGGAGCGAGCCGCAGACGG
>1811507|reference Rhodobacter_sphaeroides_CH10|length 32|copies 1
CAGCTCTTCCTGACCGGGGCCAATCTCGAGGT
>1811507|reference Rhodobacter_sphaeroides_CH10|length 37|copies 1
CAGCTCTTGATCGAGCTGTCGGCGCCCACGGGCTTGC
>1811507|reference Rhodobacter_sphaeroides_CH10|length 41|copies 1
CAGCTGAAGGGCCTGATCGAGCGCCATGTGCGCGAGACGGG
>1811507|reference Rhodobacter_sphaeroides_CH10|length 35|copies 1
CAGCTGATCCTGCAGGATGCGCGCGGCATAGGCCA
>1811507|reference Rhodobacter_sphaeroides_CH10|length 43|copies 1
CAGCTGGCCACCCTTGCCGGGCTTCAGCTCGACGTTGTGCACG
>1811507|reference Rhodobacter_sphaeroides_CH10|length 42|copies 1
CAGCTGGCGCTGAACGCCATCGAGCGCGCCTTCACCTCCACC
>1811507|reference Rhodobacter_sphaeroides_CH10|length 45|copies 1
CAGCTTGATCGGCTGGATGCCATGGAAGATCTCGTCGAGCCGGGT
>1811507|reference Rhodobacter_sphaeroides_CH10|length 52|copies 1
CAGGAACACGGCCGCTGGATCTTTCACATTACGACCGAGGGCGAGACACACG
>1811507|reference Rhodobacter_sphaeroides_CH10|length 37|copies 1
CAGGACATCGTGAGCCGCGCCGATCGCGAGGTCGAGA
>1811507|reference Rhodobacter_sphaeroides_CH10|length 31|copies 1
CAGGACCAGCTCGGCCTCTTCTACGCGATGC
>1811507|reference Rhodobacter_sphaeroides_CH10|length 52|copies 1
CAGGACCGTATCCGCAAGGCCGGCGAAAAGCGGGGCTTTGCGGTCACGCGGC
>1811507|reference Rhodobacter_sphaeroides_CH10|length 44|copies 1
CAGGACGCCGTCGGGCAGGCCCGCCTCCTGGAAGATCTCGGCCA
>1811507|reference Rhodobacter_sphaeroides_CH10|length 33|copies 1
CAGGAGACGCTCGGCCTCGAGCGTGAGGAAGCG
>1811507|reference Rhodobacter_sphaeroides_CH10|length 42|copies 1
CAGGAGCCCCATCACGAGGAAGGAGGCCCAGATCCGCAGGCT
>1811507|reference Rhodobacter_sphaeroides_CH10|length 44|copies 1
CAGGAGCGCCAGATGAATGGCCTCCTTCGAGGGGAAGTAATAGA
>1811507|reference Rhodobacter_sphaeroides_CH10|length 41|copies 1
CAGGAGGCTTACGTCGCGCGGATGGTGGCTGAATTCATAGG
>1811507|reference Rhodobacter_sphaeroides_CH10|length 28|copies 3
CAGGAGGGAGCCGATCGGCAGGGCGGAC
>1811507|reference Rhodobacter_sphaeroides_CH10|length 29|copies 4
CAGGAGGGAGCCGATCGGCAGGGCGGACT
>1811507|reference Rhodobacter_sphaeroides_CH10|length 45|copies 1
CAGGAGGGCATAGGCGCCCACAATCCGCCGGTTGCCGCCCGAGGA
>1811507|reference Rhodobacter_sphaeroides_CH10|length 42|copies 1
CAGGATCGCGCGGCGCGGCAGGCCCTCGGACAGCCGCCACTT
>1811507|reference Rhodobacter_sphaeroides_CH10|length 50|copies 1
CAGGATGATCTGGGTGTTCCGAGCGATCCGGGCCGAGAATTCGGTGGGCA
>1811507|reference Rhodobacter_sphaeroides_CH10|length 32|copies 1
CAGGCAGAGCCAGGCCAGCTCCAGCAGCTGCG
>1811507|reference Rhodobacter_sphaeroides_CH10|length 44|copies 1
CAGGCATCAGCGGACAAGCGTCTCGGCCGCCACTGCCGCCAGGG
>1811507|reference Rhodobacter_sphaeroides_CH10|length 34|copies 1
CAGGCATCCGGCTGGCGAGCGGAATGCGCGCCTT
>1811507|reference Rhodobacter_sphaeroides_CH10|length 39|copies 1
CAGGCCATATTGTGCGCCAAAACATGGAATTCAGGAGGC
>1811507|reference Rhodobacter_sphaeroides_CH10|length 50|copies 1
CAGGCCCCGACGGGCTCGAGGCCGAGGCGGTTCTGCGCCGCCTTGCCGCC
>1811507|reference Rhodobacter_sphaeroides_CH10|length 38|copies 1
CAGGCCCGCAAGGCGCCGCTTCGTCTGCACGAGGCTGC
>1811507|reference Rhodobacter_sphaeroides_CH10|length 32|copies 1
CAGGCCCTCGATCGTCTTCTTCACCACGTCCA
>1811507|reference Rhodobacter_sphaeroides_CH10|length 46|copies 1
CAGGCCGAGCGGCTGATGCCGCTCTTGGAGGAGGTTCTGGCCGAGG
>1811507|reference Rhodobacter_sphaeroides_CH10|length 46|copies 1
CAGGCCGAGGCGGAAGGGCCTCATGTGGCCAGCACGGCGGCCCGGG
>1811507|reference Rhodobacter_sphaeroides_CH10|length 21|copies 1
CAGGCCGATCGCTACCACGGG
>1811507|reference Rhodobacter_sphaeroides_CH10|length 40|copies 1
CAGGCCGCAGGGGTCAGGCCCGCGCCGCGCCCGTCGTCGA
>1811507|reference Rhodobacter_sphaeroides_CH10|length 48|copies 1
CAGGCCGCGAACTGGCGGGCGGTCACGCCAAAGATCCACGAGAACCTG
>1811507|reference Rhodobacter_sphaeroides_CH10|length 45|copies 1
CAGGCCGTGAACATCTGCAGCGTGAGCCATAGGTGCGCGGTCGTG
>1811507|reference Rhodobacter_sphaeroides_CH10|length 43|copies 1
CAGGCCTATGTGCTGGCCGATGGCGCTCCGGTCAGCGAGAGCG
>1811507|reference Rhodobacter_sphaeroides_CH10|length 45|copies 1
CAGGCGAAAAGCACGAGCAGGAAGGCGGCAAGGCCGATCAGGATC
>1811507|reference Rhodobacter_sphaeroides_CH10|length 32|copies 1
CAGGCGAAATATCACCGGTTCGCGGCGCTCGT
>1811507|reference Rhodobacter_sphaeroides_CH10|length 36|copies 1
CAGGCGATCGGCCAGCTTGCCGGCGGCATTGCCCAT
>1811507|reference Rhodobacter_sphaeroides_CH10|length 39|copies 1
CAGGCGCAGAACGGCCGGTGCCCCGCACCGGCCGTTTCT
>1811507|reference Rhodobacter_sphaeroides_CH10|length 43|copies 1
CAGGCGCCCGGTCACAGGCGGAGAGGCGGATGGAAGGCATCGT
>1811507|reference Rhodobacter_sphaeroides_CH10|length 47|copies 1
CAGGCGCGCAGCTCCTCCGGCACCAGGGCCAGCGGCTCACCCCGCTC
>1811507|reference Rhodobacter_sphaeroides_CH10|length 44|copies 1
CAGGCGCGGCGTATCAGGGGCCGCGACAACCGAGGAGGGACGAT
>1811507|reference Rhodobacter_sphaeroides_CH10|length 27|copies 1
CAGGCGCGGGGCGCCTGGACGGCCCGG
>1811507|reference Rhodobacter_sphaeroides_CH10|length 33|copies 1
CAGGCGCGTCGAGCACCTGGGAAATTAAAGGCA
>1811507|reference Rhodobacter_sphaeroides_CH10|length 41|copies 1
CAGGCGCTCGAGCATCAGCAGCACCTGCGGCCGGCCCGACA
>1811507|reference Rhodobacter_sphaeroides_CH10|length 38|copies 1
CAGGCGCTCGCGCATCGCCGCGTCGTCGAGCCCGGACC
>1811507|reference Rhodobacter_sphaeroides_CH10|length 39|copies 1
CAGGCGCTCGCGCATCGCCGCGTCGTCGAGCCCGGACCG
>1811507|reference Rhodobacter_sphaeroides_CH10|length 38|copies 1
CAGGCGGCGTTGACCCGGCTCCGGGCCATGTCGGGGTG
>1811507|reference Rhodobacter_sphaeroides_CH10|length 10|copies 1
CAGGCGGTAG
>1811507|reference Rhodobacter_sphaeroides_CH10|length 36|copies 1
CAGGCGGTCGAGGCGCGGCTCGAGACGCTCGAGCGG
>1811507|reference Rhodobacter_sphaeroides_CH10|length 33|copies 1
CAGGCGGTGTCACCTCGCGCCACGCGAGAGGAG
>1811507|reference Rhodobacter_sphaeroides_CH10|length 52|copies 1
CAGGCTATTCGGCGGTGGTCTGCGGGCCGGGCGACATCGCCCAGGCGCACCA
>1811507|reference Rhodobacter_sphaeroides_CH10|length 34|copies 1
CAGGCTCCGCCCTCGTGCGTCAGGCGGCAGAGGC
>1811507|reference Rhodobacter_sphaeroides_CH10|length 37|copies 1
CAGGCTCGGTCTATGTGGTGAAGCCCAAGATGCACGG
>1811507|reference Rhodobacter_sphaeroides_CH10|length 44|copies 1
CAGGCTTTTCCACACGGCCACCTATCTCTGCCTGCTGGGAGGGC
>1811507|reference Rhodobacter_sphaeroides_CH10|length 41|copies 1
CAGGGCAAGGTGGCGCGCGCAGCCATCCCCGCGCGGGTGAA
>1811507|reference Rhodobacter_sphaeroides_CH10|length 26|copies 1
CAGGGCACGACGGGCGGCATCTCTCG
>1811507|reference Rhodobacter_sphaeroides_CH10|length 60|copies 1
CAGGGCCAGAGCGGCTCGGGCACCAGCACCGGCGGCCGTTCCGCAGGGTTCGGCTCCAGC
>1811507|reference Rhodobacter_sphaeroides_CH10|length 38|copies 1
CAGGGCCTGGGCAATGTGGGCTATCACGCGGCGAAGTT
>1811507|reference Rhodobacter_sphaeroides_CH10|length 28|copies 10
CAGGGCGAGGCCGATCGGCCCCCACATG
>1811507|reference Rhodobacter_sphaeroides_CH10|length 31|copies 1
CAGGGCGATCTGGACCAGCGTCTGGGTGAAG
>1811507|reference Rhodobacter_sphaeroides_CH10|length 34|copies 1
CAGGGCGGCACATAGAAATCGTGCATCTTGGCAT
>1811507|reference Rhodobacter_sphaeroides_CH10|length 44|copies 1
CAGGGCGTTCAGCTCCGCCTCGAGCGCCGCGGGATCGGCCGGGG
>1811507|reference Rhodobacter_sphaeroides_CH10|length 56|copies 1
CAGGGGAGAAGGACCGGAGGAACCGGAGCCGCGGCCGAACGGCCGCAAGGAACCCC
>1811507|reference Rhodobacter_sphaeroides_CH10|length 54|copies 1
CAGGGGGAAGGACTTGTTGGGATGAGCAGCTTGGCCACGCTTCAACCGGAACCC
>1811507|reference Rhodobacter_sphaeroides_CH10|length 32|copies 1
CAGGGTCTGGTCCGGCCGGATGAGATCCACCG
>1811507|reference Rhodobacter_sphaeroides_CH10|length 41|copies 1
CAGGGTGACGACGCCGCGCACCATCTGGTCGGCGTGACGCG
>1811507|reference Rhodobacter_sphaeroides_CH10|length 38|copies 1
CAGGGTGGATGCGGCGACGCTGGTCGCGGCGCGCCTCG
>1811507|reference Rhodobacter_sphaeroides_CH10|length 30|copies 1
CAGGTAATGCTCGCCCGCATGCATGAACCG
>1811507|reference Rhodobacter_sphaeroides_CH10|length 48|copies 1
CAGGTCGAGGCCGAGGATGCCAAGGGCCTGATCCAGGCGCGCTTCGTG
>1811507|reference Rhodobacter_sphaeroides_CH10|length 41|copies 1
CAGGTCGCCCTTGATCGCCGGCGGCTGGTTCATCAGCATCC
>1811507|reference Rhodobacter_sphaeroides_CH10|length 27|copies 1
CAGGTCGGCACCTGGACGCCCGCATAG
>1811507|reference Rhodobacter_sphaeroides_CH10|length 41|copies 1
CAGGTCGGCGAGGAACCGCGCGAGCTCCGTGGCGGTGGGCT
>1811507|reference Rhodobacter_sphaeroides_CH10|length 40|copies 1
CAGGTCTTCATGAAGCGGCCCTTCGACGATCCGTTCTCGG
>1811507|reference Rhodobacter_sphaeroides_CH10|length 40|copies 1
CAGGTGAAAGAGCGCGGTCGGCGCGTTGCCGATCGCGACC
>1811507|reference Rhodobacter_sphaeroides_CH10|length 40|copies 1
CAGGTGCTACGTGGTTACTGCAGGAAGTTTGCAACGCCCT
>1811507|reference Rhodobacter_sphaeroides_CH10|length 55|copies 1
CAGGTGGCTCAGGTGGATCGGCGGCGGAAGTTCTTCCGCATGTGGGAGTTGGTCC
>1811507|reference Rhodobacter_sphaeroides_CH10|length 41|copies 1
CAGGTGGTGGCGCAGGACTCGCATCGTTTCCCCATGAAGGA
>1811507|reference Rhodobacter_sphaeroides_CH10|length 29|copies 1
CAGTACGAGAAGTATCAGGAGACGCAGGA
>1811507|reference Rhodobacter_sphaeroides_CH10|length 49|copies 1
CAGTAGTTCACGACGAAGCGGGTGTCGGCGACGGCAACGGGCTCGGCGA
>1811507|reference Rhodobacter_sphaeroides_CH10|length 41|copies 1
CAGTATTTCGCCTTCGGCAAGGGCCGGGCGCGGAACATCCT
>1811507|reference Rhodobacter_sphaeroides_CH10|length 41|copies 1
CAGTCAGGCCGACGACATCACCGCCACGCCCTCGCTCATCA
>1811507|reference Rhodobacter_sphaeroides_CH10|length 37|copies 1
CAGTCCATCGGGATGCCGCCGAAAGCGTCATGCACCG
>1811507|reference Rhodobacter_sphaeroides_CH10|length 45|copies 1
CAGTCCGATCCCGACATCCATGCCAAGGTCGGCACCGCCGGCGCC
>1811507|reference Rhodobacter_sphaeroides_CH10|length 40|copies 1
CAGTCCTCGCGGTATGATTGCATTGTGATAAGGGGCGAGG
>1811507|reference Rhodobacter_sphaeroides_CH10|length 36|copies 1
CAGTCCTGTGAAACAGGATTTGAAACACCCTTCAAG
>1811507|reference Rhodobacter_sphaeroides_CH10|length 33|copies 1
CAGTCGATGACGACCACGTCATACCGCTCGTCG
>1811507|reference Rhodobacter_sphaeroides_CH10|length 25|copies 1
CAGTCGCAGCACCGTCTTGCCGGGC
>1811507|reference Rhodobacter_sphaeroides_CH10|length 46|copies 1
CAGTCGGTGCCGACGCCGAAGGTCACGCCCTGCCGGATGACGCAAT
>1811507|reference Rhodobacter_sphaeroides_CH10|length 42|copies 1
CAGTCTCGAGACTTCCCGACGTGCGGTCATGGCTTCTGGGGG
>1811507|reference Rhodobacter_sphaeroides_CH10|length 49|copies 1
CAGTCTGGAAGTCTTCACAACGGCGGCCACGGCCCAGGTGATGGAGGCA
>1811507|reference Rhodobacter_sphaeroides_CH10|length 27|copies 1
CAGTGAAGGCCAAGGCGGCGGCGAGCC
>1811507|reference Rhodobacter_sphaeroides_CH10|length 40|copies 1
CAGTGCATGGTCCTGCTCCACCCGATCATGCCCTTCATCA
>1811507|reference Rhodobacter_sphaeroides_CH10|length 37|copies 1
CAGTGCCCGGGCCGCCGATACCGGATCGAGATTCTCG
>1811507|reference Rhodobacter_sphaeroides_CH10|length 40|copies 1
CAGTGCGCCGAATGGTCGGCCACATCGAGCCGCGCGATGG
>1811507|reference Rhodobacter_sphaeroides_CH10|length 34|copies 1
CAGTGCTTCGACGCGCTGGCCGACTTCTCCAGCC
>1811507|reference Rhodobacter_sphaeroides_CH10|length 39|copies 1
CAGTGGCCGAAGTTCGACACCATCAGCAGGACCTTGATC
>1811507|reference Rhodobacter_sphaeroides_CH10|length 39|copies 1
CAGTGGTGGGCGCTCCGCGATCCGGATGCGCTCCTGCTC
>1811507|reference Rhodobacter_sphaeroides_CH10|length 27|copies 1
CAGTGGTTCATTGGCCGGCCTCGTCGT
>1811507|reference Rhodobacter_sphaeroides_CH10|length 35|copies 1
CAGTTCGCCTTCCGCATGCAGACCGGCGGCATCGC
>1811507|reference Rhodobacter_sphaeroides_CH10|length 38|copies 1
CAGTTCGCGCAGGAAGGACTGCTGCGCGCGGGAAAGTT
>1811507|reference Rhodobacter_sphaeroides_CH10|length 38|copies 1
CAGTTCGTGCCGCCAGGCCAGCCAGACGAAGATCACCG
>1811507|reference Rhodobacter_sphaeroides_CH10|length 40|copies 1
CAGTTGAGGAGTTTGCGGCGGAAATACTCCAGCTGCCGCT
>1811507|reference Rhodobacter_sphaeroides_CH10|length 33|copies 1
CAGTTGATCGAATTGACGCCAGCCAGCCCCACC
>1811507|reference Rhodobacter_sphaeroides_CH10|length 40|copies 1
CAGTTTGCCCCCGTGGGGCGGAAGGATGGCCATGCAGCAG
>1811507|reference Rhodobacter_sphaeroides_CH10|length 44|copies 1
CATACCTTCTGCCACGCGCTGCCCGGCGCCTGGCACCAGATGGG
>1811507|reference Rhodobacter_sphaeroides_CH10|length 37|copies 1
CATACTGATGGAAGAGCGCCGAAACGGCATGGACGAG
>1811507|reference Rhodobacter_sphaeroides_CH10|length 39|copies 1
CATAGAGCGCGGTGGTCACGACGACCGAGCCGAAGAGAA
>1811507|reference Rhodobacter_sphaeroides_CH10|length 44|copies 1
CATAGAGGGGCGCCGTGTCGAAATAGCGGATGCCGCCGGCCCAG
>1811507|reference Rhodobacter_sphaeroides_CH10|length 36|copies 1
CATAGATCGACAGCGCCTGCTGGATCAGGTTCAGCC
>1811507|reference Rhodobacter_sphaeroides_CH10|length 46|copies 1
CATAGCCGAGGTTCGCCACCGCGTTCAGGCTGATGTCCGGCACGGT
>1811507|reference Rhodobacter_sphaeroides_CH10|length 26|copies 1
CATAGGCCCGGTCGCGGTCTTCGGCG
>1811507|reference Rhodobacter_sphaeroides_CH10|length 36|copies 1
CATAGGCCGCGCCGGCCGCCACGAGCCCTCCGACGA
>1811507|reference Rhodobacter_sphaeroides_CH10|length 29|copies 1
CATAGGCCTCGGCGATCGGCCCCTCGCCG
>1811507|reference Rhodobacter_sphaeroides_CH10|length 50|copies 1
CATAGGCCTCGGCGATCGGCCCCTCGCCGGCCGCGACCGGACGGCCCTCG
>1811507|reference Rhodobacter_sphaeroides_CH10|length 37|copies 1
CATAGGGCAGCCCGAAGATCTGCTCGGGCAGCGCATC
>1811507|reference Rhodobacter_sphaeroides_CH10|length 27|copies 1
CATAGTCGGTCGCGACGAAGCCCAGGG
>1811507|reference Rhodobacter_sphaeroides_CH10|length 61|copies 1
CATATGGAGAACCTCAATGGCTGGTGAAATCCCGGATTTTCAGGCCGAGGTACGGACGGGG
>1811507|reference Rhodobacter_sphaeroides_CH10|length 45|copies 1
CATCACCACCAGTTCCGATTCCTGGCTCAGGCGGTTCACGACATA
>1811507|reference Rhodobacter_sphaeroides_CH10|length 38|copies 1
CATCACCAGATCGAAGAGATCGAGCACGCGGCCGCGGT
>1811507|reference Rhodobacter_sphaeroides_CH10|length 38|copies 1
CATCACCTCGCAGAGCTCGTCCCAGTAGGTGACATCGG
>1811507|reference Rhodobacter_sphaeroides_CH10|length 36|copies 1
CATCACCTCGGGTGCGAAGCTGCGGTCGGGTGTCAC
>1811507|reference Rhodobacter_sphaeroides_CH10|length 30|copies 2
CATCACCTCTTCACCAGTGCCGCCCCGGAG
>1811507|reference Rhodobacter_sphaeroides_CH10|length 48|copies 1
CATCACCTGATCGATGACCGGGCCATCGGCCTCATGAAGCGCGGCGTG
>1811507|reference Rhodobacter_sphaeroides_CH10|length 38|copies 1
CATCACGATCGTGCCGGATCGCTGGTCCACCACAACCC
>1811507|reference Rhodobacter_sphaeroides_CH10|length 37|copies 1
CATCAGATCAGCGCGCTGCTCCTCGAGTCCGAAGGCG
>1811507|reference Rhodobacter_sphaeroides_CH10|length 35|copies 1
CATCAGCACGGGCGAGCAGCCGATGCCGATCAGCG
>1811507|reference Rhodobacter_sphaeroides_CH10|length 50|copies 1
CATCAGCAGGCCAATGGTGAAGAAGATGCGTTGGCGAAGGTCGGTGGCCT
>1811507|reference Rhodobacter_sphaeroides_CH10|length 36|copies 1
CATCAGCATCTGCTCCGGTGGCGCTCCGGCCAGACG
>1811507|reference Rhodobacter_sphaeroides_CH10|length 41|copies 1
CATCAGCCCCGCCCAGTAATCGCGCGAGGCGACCGAGCCCT
>1811507|reference Rhodobacter_sphaeroides_CH10|length 36|copies 1
CATCATGATGCACACCTGCCGCGAGCAGGCCGAGCT
>1811507|reference Rhodobacter_sphaeroides_CH10|length 40|copies 1
CATCATGTTCCGCCATGTGCTGCCCAACGCCATGGTGGCC
>1811507|reference Rhodobacter_sphaeroides_CH10|length 46|copies 1
CATCCAACCGCTTGACGAGGCGCCTTGGCTGGCTTAGGTGGATGGC
>1811507|reference Rhodobacter_sphaeroides_CH10|length 44|copies 1
CATCCACTACACGATCGGCCAGAGACGCGGCCTCGGCATCGGCG
>1811507|reference Rhodobacter_sphaeroides_CH10|length 35|copies 1
CATCCAGAAGGAGCTGGGCGTCACCACGATCAACG
>1811507|reference Rhodobacter_sphaeroides_CH10|length 29|copies 1
CATCCAGATCGCGCCGTTGCACGACAATG
>1811507|reference Rhodobacter_sphaeroides_CH10|length 31|copies 1
CATCCAGATCTTGCCGTCGCGATCGTCATAT
>1811507|reference Rhodobacter_sphaeroides_CH10|length 46|copies 1
CATCCAGCGCGGCGAGGGCTGGCGCTTCTGGAACAGCCTCGTGGTC
>1811507|reference Rhodobacter_sphaeroides_CH10|length 48|copies 1
CATCCAGGGCCCCGACTTCGCCTTCACGCCGGCCGACTGGTTCAAGGC
>1811507|reference Rhodobacter_sphaeroides_CH10|length 53|copies 1
CATCCAGTCGATCCGAGAGCGCACCCACTGGAACATCGGCTCGATCCAGCCCA
>1811507|reference Rhodobacter_sphaeroides_CH10|length 43|copies 1
CATCCATCGCAGCCATGTCGACGCCGTCGAAGGTCACCCGGCC
>1811507|reference Rhodobacter_sphaeroides_CH10|length 29|copies 1
CATCCCCGGCCTCGTCCAGGTCTCGCAGG
>1811507|reference Rhodobacter_sphaeroides_CH10|length 41|copies 1
CATCCCGAGCGTGTAGCGGACATCGCCGCCCACCACCGCGA
>1811507|reference Rhodobacter_sphaeroides_CH10|length 46|copies 1
CATCCCGATGCCCACGACCGAGACCTTGGCCACCTCGGTGTCGACC
>1811507|reference Rhodobacter_sphaeroides_CH10|length 41|copies 1
CATCCCGCTCGGCGCGCACCGTCCGGTAGCCGATCGACAGC
>1811507|reference Rhodobacter_sphaeroides_CH10|length 44|copies 1
CATCCCGGACCAGATGCTGCGCGCCTCCTTGCGCCGCGCGGTCG
>1811507|reference Rhodobacter_sphaeroides_CH10|length 51|copies 1
CATCCCTGCGACGACCTGAGCCTTCTCGGCGCGATCCAGGCGGAAGGCGCA
>1811507|reference Rhodobacter_sphaeroides_CH10|length 41|copies 1
CATCCGCAATGGTCGGGTCTGACGCTGGCCGATGCGCGGAG
>1811507|reference Rhodobacter_sphaeroides_CH10|length 40|copies 1
CATCCGCACCAGCTCGTCGCCGCGCATCTCGGCCTTGAAG
>1811507|reference Rhodobacter_sphaeroides_CH10|length 30|copies 1
CATCCGCAGGCCGGATCACCGCAAGGTTCG
>1811507|reference Rhodobacter_sphaeroides_CH10|length 37|copies 1
CATCCGCCAGCGCCTTGTGGACGATGACGCGCGACAC
>1811507|reference Rhodobacter_sphaeroides_CH10|length 38|copies 1
CATCCGCCGTCATCACGACGAAGACGAAGACCGCGACG
>1811507|reference Rhodobacter_sphaeroides_CH10|length 41|copies 1
CATCCGCCTCGATCCCGAAACCCACAAGGTGCACCGCGGCG
>1811507|reference Rhodobacter_sphaeroides_CH10|length 41|copies 1
CATCCGCGGCCAGCTCGTGAACCGCGCGGGCGCCTTCGCAC
>1811507|reference Rhodobacter_sphaeroides_CH10|length 42|copies 1
CATCCGCTACGATGGTCGAGATCTTGATATTGAGAACGTCAA
>1811507|reference Rhodobacter_sphaeroides_CH10|length 38|copies 1
CATCCGCTTCTCGCCCTTCTCGAACGCCAATGATGTGG
>1811507|reference Rhodobacter_sphaeroides_CH10|length 41|copies 1
CATCCGGCCAGCCTCCTCGGCATATTGATCCATCGCCCGCT
>1811507|reference Rhodobacter_sphaeroides_CH10|length 39|copies 1
CATCCGGCTGATCTTCTTCGATCCCGCATAGGAGAGGGT
>1811507|reference Rhodobacter_sphaeroides_CH10|length 47|copies 1
CATCCGGGCTCATCCCGGAGAAGGTCAGCCCGCAGCCCTCCAGCGCC
>1811507|reference Rhodobacter_sphaeroides_CH10|length 30|copies 1
CATCCGTTCCGTCCATGTCCCTGTCCTCTC
>1811507|reference Rhodobacter_sphaeroides_CH10|length 37|copies 1
CATCCGTTCGCGGGCGCGGCCTATGCCACCTCGAAGG
>1811507|reference Rhodobacter_sphaeroides_CH10|length 36|copies 1
CATCCTCAGGCGGCTGGCCGAGCCGCAGACCCTGCT
>1811507|reference Rhodobacter_sphaeroides_CH10|length 48|copies 1
CATCCTCCCACCTCTTGGCTAGCACCGGCCCCCCGTCCCGCGGAAGGG
>1811507|reference Rhodobacter_sphaeroides_CH10|length 41|copies 1
CATCCTGATCCTCGACGGGGCGATGGGCACCCAGATCCAGG
>1811507|reference Rhodobacter_sphaeroides_CH10|length 36|copies 1
CATCCTGCTCTTCGCCACGCTCGGCACGATCGGGGT
>1811507|reference Rhodobacter_sphaeroides_CH10|length 36|copies 1
CATCCTTGACGGACAGGAACACGCGCCCGCTCTCGG
>1811507|reference Rhodobacter_sphaeroides_CH10|length 45|copies 1
CATCGAAGCCCGCCACGCGGATCGTCCCGCTCGTGGAATCGTAAA
>1811507|reference Rhodobacter_sphaeroides_CH10|length 39|copies 1
CATCGAGCCCGCGCTGGTCGAAGCGGCCGTGACGCGCGG
>1811507|reference Rhodobacter_sphaeroides_CH10|length 39|copies 2
CATCGAGCGGGCGCGCGCGGGCCAGACGGTCCTGATCCA
>1811507|reference Rhodobacter_sphaeroides_CH10|length 42|copies 1
CATCGATCGGCGGAGCGTTCGAGGCCAAGCGCTCGCAAACGG
>1811507|reference Rhodobacter_sphaeroides_CH10|length 39|copies 1
CATCGATGTGGACCGGGTCTATGCTGCAACCTTCGCGCT
>1811507|reference Rhodobacter_sphaeroides_CH10|length 48|copies 1
CATCGCAGCAAAACCGCGGGAGCCGGGCGTGACAAGGGGCCTCGCGGC
>1811507|reference Rhodobacter_sphaeroides_CH10|length 42|copies 1
CATCGCATTCGATCCGCCGCCCACGCAGGCTGCCACCATGTC
>1811507|reference Rhodobacter_sphaeroides_CH10|length 34|copies 1
CATCGCCCCGGTGGAGCCTGCGGCTCGTGGGAAG
>1811507|reference Rhodobacter_sphaeroides_CH10|length 49|copies 1
CATCGCCCTCGTTGGGGTATTTGGTCAGCATGTCGGTGACGTTGGAATA
>1811507|reference Rhodobacter_sphaeroides_CH10|length 37|copies 1
CATCGCCGCCGCGCTTGACGTAGCCGCCGGCCTGACC
>1811507|reference Rhodobacter_sphaeroides_CH10|length 50|copies 1
CATCGCCGCGGCGGGCGCGAGCGTGAGGAGGGCCAGGGCGGCGAGGGCGG
>1811507|reference Rhodobacter_sphaeroides_CH10|length 34|copies 1
CATCGCCTCGATCATGAACATGCAGATGCGTCAG
>1811507|reference Rhodobacter_sphaeroides_CH10|length 36|copies 1
CATCGCCTCGGCGCCGCGGATCGACGGCACGGGGCG
>1811507|reference Rhodobacter_sphaeroides_CH10|length 30|copies 1
CATCGCCTGCCGAGACGCTGCCCTGCACGG
>1811507|reference Rhodobacter_sphaeroides_CH10|length 41|copies 1
CATCGCGACGATCGGGCTTCTCTACATCCTGCAGCAGGCTG
>1811507|reference Rhodobacter_sphaeroides_CH10|length 42|copies 1
CATCGCGATAGCCCTTGAAGGCGCCGATGAAGGTCTCGAGCG
>1811507|reference Rhodobacter_sphaeroides_CH10|length 37|copies 1
CATCGCGATGCAGACGGGCTGCTTTATGAGGCGAGCT
>1811507|reference Rhodobacter_sphaeroides_CH10|length 35|copies 1
CATCGCGCGGATCTCCAGCGTGATGCCGACGGCGG
>1811507|reference Rhodobacter_sphaeroides_CH10|length 27|copies 1
CATCGCGCTGATCCTCGGGCCGATGCT
>1811507|reference Rhodobacter_sphaeroides_CH10|length 10|copies 1
CATCGCGGAT
>1811507|reference Rhodobacter_sphaeroides_CH10|length 42|copies 1
CATCGCGGCCGCACGCATCCTCACACGAAAGTGCGTCTCGCC
>1811507|reference Rhodobacter_sphaeroides_CH10|length 47|copies 1
CATCGCGGGCCTGCATGGCCAGCATCACCGCGGTCTCGAGACGGGTG
>1811507|reference Rhodobacter_sphaeroides_CH10|length 37|copies 1
CATCGCGTCGGGGATCTGGCGCATCTCGTTGCCCGCA
>1811507|reference Rhodobacter_sphaeroides_CH10|length 37|copies 1
CATCGGCACCGGGCTCGGGATCCTGCTCGCAGTCGGC
>1811507|reference Rhodobacter_sphaeroides_CH10|length 45|copies 1
CATCGGCGCGGGCATGCCCATCACCGACCCCACCGGCAACATGGT
>1811507|reference Rhodobacter_sphaeroides_CH10|length 46|copies 6
CATCGGCGCGGGCATGCCCATCACCGACCCCACCGGCAACATGGTG
>1811507|reference Rhodobacter_sphaeroides_CH10|length 13|copies 1
CATCGGCGGCGGC
>1811507|reference Rhodobacter_sphaeroides_CH10|length 38|copies 1
CATCGGCGTGGCGAAGCCGCTCTCGATCTATGTCGACA
>1811507|reference Rhodobacter_sphaeroides_CH10|length 35|copies 1
CATCGGCTACAGCCCCGACAAGATGCTGCAGGCCC
>1811507|reference Rhodobacter_sphaeroides_CH10|length 40|copies 1
CATCGGGACGGATCCTGCTCGACGGCGCGGCGCTGGAGGG
>1811507|reference Rhodobacter_sphaeroides_CH10|length 44|copies 1
CATCGGGATCTGGTTCTGGTATCAGGCGGGCTGGAACCCGGCCG
>1811507|reference Rhodobacter_sphaeroides_CH10|length 42|copies 1
CATCGGGCAGCGTCTTGCCCGCCTCGCGCGCCAGAAGGGCGA
>1811507|reference Rhodobacter_sphaeroides_CH10|length 51|copies 1
CATCGGGGTCACGGCGATCGAGCTTCTGCCCATCCACGGCTTCCTCAACGA
>1811507|reference Rhodobacter_sphaeroides_CH10|length 44|copies 1
CATCGGGGTGGAGGAGATCAACCGCATGGTGCTCCGCCTCTCGG
>1811507|reference Rhodobacter_sphaeroides_CH10|length 30|copies 1
CATCGTATCGTCGATCGGCGCCACCCGGAT
>1811507|reference Rhodobacter_sphaeroides_CH10|length 45|copies 1
CATCGTCAAGTCAAACCGCAGAAGCGTCCATTCACGCAGCAAAAT
>1811507|reference Rhodobacter_sphaeroides_CH10|length 37|copies 1
CATCGTCATCAACACGAGCGGCTGCGGCACGACGATC
>1811507|reference Rhodobacter_sphaeroides_CH10|length 38|copies 1
CATCGTCGAAGCCGCCGGCGCCACGAGCCTCGGCCGCG
>1811507|reference Rhodobacter_sphaeroides_CH10|length 46|copies 1
CATCGTCGAGCAGATCGAGACCATCGACATCGAAGGGTCCGACACC
>1811507|reference Rhodobacter_sphaeroides_CH10|length 29|copies 11
CATCGTCGATGCCGATCGGGCGCCGGTCT
>1811507|reference Rhodobacter_sphaeroides_CH10|length 28|copies 4
CATCGTCTCGCCGATCGGGAACAATGCC
>1811507|reference Rhodobacter_sphaeroides_CH10|length 29|copies 29
CATCGTCTCGCCGATCGGGAACAATGCCG
>1811507|reference Rhodobacter_sphaeroides_CH10|length 42|copies 1
CATCGTCTGGAACTACCGGCTGCCGCGGACGCTGGTCGCGGC
>1811507|reference Rhodobacter_sphaeroides_CH10|length 43|copies 1
CATCGTCTTCGAGGTGGGACAGGAGCCGATCGTGGCGCTGCTG
>1811507|reference Rhodobacter_sphaeroides_CH10|length 37|copies 1
CATCGTGAAGACCGGCGGCCCCGAGCTCGCGCTCGAA
>1811507|reference Rhodobacter_sphaeroides_CH10|length 37|copies 1
CATCGTGGAAACGATCGTGGACTTCATCCGCGACAAC
>1811507|reference Rhodobacter_sphaeroides_CH10|length 34|copies 1
CATCGTGGCCTCGCTCGTGCTGCTCGTGATCTAC
>1811507|reference Rhodobacter_sphaeroides_CH10|length 41|copies 1
CATCTATGCCGCCCTCTCGCGCTCCACGCCCGAGGCGGTGG
>1811507|reference Rhodobacter_sphaeroides_CH10|length 38|copies 2
CATCTCCATCCTGCCGGTGGCGGACCTTCTGGCCGCCG
>1811507|reference Rhodobacter_sphaeroides_CH10|length 37|copies 1
CATCTCCGGCAGTTCGCTCACCGGGAAGACCAGAAGC
>1811507|reference Rhodobacter_sphaeroides_CH10|length 51|copies 1
CATCTCCTGCTGGCGTCCATCGCGCTGGACCGTGAGTTGGGCTTTCTCGCC
>1811507|reference Rhodobacter_sphaeroides_CH10|length 40|copies 1
CATCTCGAGAACCCCTATGTGAAGGCCTTCGCCATCGGGT
>1811507|reference Rhodobacter_sphaeroides_CH10|length 28|copies 1
CATCTCGATCACCGGATCGCCATGAGCT
>1811507|reference Rhodobacter_sphaeroides_CH10|length 29|copies 1
CATCTCGCCGTGATCCGAGACGAAGACGA
>1811507|reference Rhodobacter_sphaeroides_CH10|length 43|copies 1
CATCTCGCGGAACCCCGGACGGCGGTGGGCTGTTTCCTTCCGC
>1811507|reference Rhodobacter_sphaeroides_CH10|length 43|copies 1
CATCTCGGCCGAGGTGGCATAGGCCACGCCGGTCATGATCGCC
>1811507|reference Rhodobacter_sphaeroides_CH10|length 36|copies 1
CATCTCGGGCGCAGATCCGCCTGCCTGCTGGTATCC
>1811507|reference Rhodobacter_sphaeroides_CH10|length 39|copies 1
CATCTCTCGGTTTGCCTCGAAGGCCACGGCGCCGCAGAG
>1811507|reference Rhodobacter_sphaeroides_CH10|length 41|copies 1
CATCTGCACCGCCGCAAACTGCGCCGCCCCGGCGATCACGA
>1811507|reference Rhodobacter_sphaeroides_CH10|length 29|copies 1
CATCTGGAAGTCCAGTGGATATGGCTGAG
>1811507|reference Rhodobacter_sphaeroides_CH10|length 46|copies 1
CATCTGGCCGAGCTGGAGGAGCCGGGCGGGCGGGCGCGGCTCGAGG
>1811507|reference Rhodobacter_sphaeroides_CH10|length 48|copies 1
CATCTGGTGGCGGTCGTCCCGCGCACCGCCGAGGCAGGGTCGGCGCTG
>1811507|reference Rhodobacter_sphaeroides_CH10|length 35|copies 1
CATCTGGTGTGCGGTGCCCTATGCCGCTGCAAGGC
>1811507|reference Rhodobacter_sphaeroides_CH10|length 44|copies 1
CATCTTCGAATATTCGCCGACCTCGCTCTGGGTCGAGGATTTCA
>1811507|reference Rhodobacter_sphaeroides_CH10|length 34|copies 1
CATCTTCTCCAGCCGCGCGATCTGCGCGTCGCGG
>1811507|reference Rhodobacter_sphaeroides_CH10|length 40|copies 1
CATCTTCTCGAGGTCGAGCGCGCGGTTGCCCGCGTTCAGG
>1811507|reference Rhodobacter_sphaeroides_CH10|length 47|copies 1
CATCTTCTGGCTGCCGGGCGCCCTGGTCGACCATACGGCCGCCGTGG
>1811507|reference Rhodobacter_sphaeroides_CH10|length 37|copies 1
CATCTTGGCGACAGCGCTCCGGAGCGGCGCGAGGATC
>1811507|reference Rhodobacter_sphaeroides_CH10|length 45|copies 1
CATGAAATGGTATCCGCTGCTGACGCTGCCCATGTTCATCTTCAT
>1811507|reference Rhodobacter_sphaeroides_CH10|length 38|copies 2
CATGAAGCGCAGCAGGAAATCGACGCCCTTCACGCCGC
>1811507|reference Rhodobacter_sphaeroides_CH10|length 38|copies 1
CATGAAGCTGAAATCCCTTGCCCTCGCCGCGCTGCTCG
>1811507|reference Rhodobacter_sphaeroides_CH10|length 47|copies 1
CATGAAGGTGAAGGGCTTCGCCGAGCGCACCGATCGGGTGCCGGACA
>1811507|reference Rhodobacter_sphaeroides_CH10|length 41|copies 1
CATGAATAGCATTGTCGCAACTGCAAATAGTTCATCGTCCT
>1811507|reference Rhodobacter_sphaeroides_CH10|length 44|copies 1
CATGACCCAGAGCCACCAGATGAGGAAGCCGCCCAGCACGGCGC
>1811507|reference Rhodobacter_sphaeroides_CH10|length 54|copies 1
CATGACGTCTGCCCGAGGGTGCCCAGCGGCTCCCGCTCCAGCCAGCACGCGCGC
>1811507|reference Rhodobacter_sphaeroides_CH10|length 52|copies 1
CATGATCGGAACACTCGTTTCGAAACTGGCGAAAAACTAGGCTGGGCAAGGG
>1811507|reference Rhodobacter_sphaeroides_CH10|length 28|copies 2
CATGATGCTGCCGATCGGCCGCCACCGC
>1811507|reference Rhodobacter_sphaeroides_CH10|length 38|copies 1
CATGATGGTGATCGAGATCGCGGCGGGCACGCTCTACG
>1811507|reference Rhodobacter_sphaeroides_CH10|length 44|copies 1
CATGCAGGAGATGCTCTATCCGACCTCCTACCTGAAGTCGAAGG
>1811507|reference Rhodobacter_sphaeroides_CH10|length 33|copies 1
CATGCAGGTCGGCCTGGGGCTGACTACGAGGGG
>1811507|reference Rhodobacter_sphaeroides_CH10|length 39|copies 1
CATGCATACCCAAGATAGCCTAATCCAATAAAAGGGCAA
>1811507|reference Rhodobacter_sphaeroides_CH10|length 41|copies 1
CATGCATGTCTCGCCCTTCCAGCCGATCGAGGGCGGCTATC
>1811507|reference Rhodobacter_sphaeroides_CH10|length 42|copies 1
CATGCCCCGCAGCCCCGTCGTTACCCTCGACGATCTGAAGCT
>1811507|reference Rhodobacter_sphaeroides_CH10|length 42|copies 1
CATGCCGAATCCGCGCGTCGCGTCGCCACCTTCCTGGATGGC
>1811507|reference Rhodobacter_sphaeroides_CH10|length 35|copies 1
CATGCCGATCCGCTCGATCTGCACGCGGATCGCCG
>1811507|reference Rhodobacter_sphaeroides_CH10|length 40|copies 1
CATGCCGCCTGCCACGAGGCGGCGGGCGAGATCGGCATAG
>1811507|reference Rhodobacter_sphaeroides_CH10|length 45|copies 1
CATGCGAGGCCCGGGGTCAACGCCGGCAGGCGGTTCCGGTTCACG
>1811507|reference Rhodobacter_sphaeroides_CH10|length 41|copies 1
CATGCGCAGGAAATCGACGATCAATGGGGGAGATTCTGGAA
>1811507|reference Rhodobacter_sphaeroides_CH10|length 48|copies 1
CATGCGCCATCCGGGCGTGCCGGAAGAGGATCGCGGCACCTTCAAGGG
>1811507|reference Rhodobacter_sphaeroides_CH10|length 29|copies 1
CATGCGCTGACCGACCATCGCGCCGATTA
>1811507|reference Rhodobacter_sphaeroides_CH10|length 32|copies 1
CATGCGCTGCTCTACCAGGACAAGATGAACAT
>1811507|reference Rhodobacter_sphaeroides_CH10|length 33|copies 1
CATGCTCCTCTGCGAGCCAGCGGTAGAAGGGAT
>1811507|reference Rhodobacter_sphaeroides_CH10|length 31|copies 1
CATGCTGAACGTGCTGGATGCGGCACCGCCG
>1811507|reference Rhodobacter_sphaeroides_CH10|length 41|copies 1
CATGCTGACGAGCACCGCGGTGGGATGCTTGTGCTTGGTAA
>1811507|reference Rhodobacter_sphaeroides_CH10|length 45|copies 1
CATGCTTCTGCCGCAGGCCCCGCAGCGGCAGGGCGCCGTGCTCCG
>1811507|reference Rhodobacter_sphaeroides_CH10|length 58|copies 1
CATGGAAACCCCTCTCCTTGAACCCGCACTTTCTGCGTGTGCAAACCTCTGCTCCGAG
>1811507|reference Rhodobacter_sphaeroides_CH10|length 40|copies 1
CATGGAGAAGGCACAGGCCATCTCCGAGGTGAAGCTCGCG
>1811507|reference Rhodobacter_sphaeroides_CH10|length 44|copies 1
CATGGAGCGTGCCTGCGCTTCGGCCCCCTCGCTCGGCCATTGCA
>1811507|reference Rhodobacter_sphaeroides_CH10|length 49|copies 1
CATGGCAGGCGGCCTTGCGCACGCGCCAGTCGTCGAAGGGCGGCTTCGA
>1811507|reference Rhodobacter_sphaeroides_CH10|length 50|copies 1
CATGGCCGTCGACTTGCCCGCGCCGTTCGGGCCCACGATCACCGCGATCT
>1811507|reference Rhodobacter_sphaeroides_CH10|length 38|copies 1
CATGGCGCGGATCCTTGCGGATGCCGCAGCCGAAAGGC
>1811507|reference Rhodobacter_sphaeroides_CH10|length 38|copies 1
CATGGCGCGGGCGTTCGAGGTTGCGAAGGCCTCCGCCA
>1811507|reference Rhodobacter_sphaeroides_CH10|length 41|copies 1
CATGGCGGAATGCCTGCTTCATCCCGAGCACGGCTACTATT
>1811507|reference Rhodobacter_sphaeroides_CH10|length 52|copies 1
CATGGGCGAAGGCGCCCTGCTCGCCCAGCTGCGAGACCTTGGCGACCGTCAG
>1811507|reference Rhodobacter_sphaeroides_CH10|length 33|copies 1
CATGGGCGATGCCCGCGGCCGATTCGATGATGA
>1811507|reference Rhodobacter_sphaeroides_CH10|length 26|copies 1
CATGGGCTGCGGTTGCCGGTCGAGGT
>1811507|reference Rhodobacter_sphaeroides_CH10|length 49|copies 1
CATGGGGCCGGCTCTGCCGCCTGCTCACCCTCGGACGGAGGGCCGCGCC
>1811507|reference Rhodobacter_sphaeroides_CH10|length 42|copies 1
CATGGTGATCTCGGACGGGGCGCCGGTGGACGATTCCACCCT
>1811507|reference Rhodobacter_sphaeroides_CH10|length 32|copies 1
CATGTAGCGCGCCGCCAGTGGCGCGCAGACCG
>1811507|reference Rhodobacter_sphaeroides_CH10|length 40|copies 1
CATGTAGGTCGAATCGACGCCGCCCGAGAACATCACGAGC
>1811507|reference Rhodobacter_sphaeroides_CH10|length 41|copies 1
CATGTCCCGTGTGCCAGCTTTCCAGAAGCCCGCCGCGCCAG
>1811507|reference Rhodobacter_sphaeroides_CH10|length 46|copies 1
CATGTCCGGGGCTGGGTCTTCGACCTCGACAACACGCTCTATCCCC
>1811507|reference Rhodobacter_sphaeroides_CH10|length 37|copies 1
CATGTCCTGCGTAAAAAGAACGAGATGGCGCAGACCG
>1811507|reference Rhodobacter_sphaeroides_CH10|length 31|copies 1
CATGTCGATGGCCTCGTGCGAGATGCCCTCC
>1811507|reference Rhodobacter_sphaeroides_CH10|length 38|copies 1
CATGTCGCAGGCGTCGACATAGGTTTCGACCGCAGCCT
>1811507|reference Rhodobacter_sphaeroides_CH10|length 45|copies 1
CATGTCGGTCGGCATGTGGTCCTCCGGGATGTCGAGGGGCAACCG
>1811507|reference Rhodobacter_sphaeroides_CH10|length 45|copies 1
CATGTCGTTCTCCTCAAGTTGCGGCAGGAGAACGGGCGTCGGGCG
>1811507|reference Rhodobacter_sphaeroides_CH10|length 32|copies 1
CATGTCTTCTCGGCGCTGATGCTGGCGCATGG
>1811507|reference Rhodobacter_sphaeroides_CH10|length 42|copies 1
CATGTCTTTCCCTTCTCGCCGCGTCAGGGCACGCCCGCCGCG
>1811507|reference Rhodobacter_sphaeroides_CH10|length 40|copies 1
CATGTGCCCTGCGACATGGATCACATCAACCTGCTGGGCG
>1811507|reference Rhodobacter_sphaeroides_CH10|length 35|copies 1
CATGTGCTTGTCGCCCATGCGCCGGCAGGTCACGC
>1811507|reference Rhodobacter_sphaeroides_CH10|length 32|copies 1
CATGTGGACGATGCCTGGTTCGTCGAGGACGG
>1811507|reference Rhodobacter_sphaeroides_CH10|length 34|copies 1
CATGTGGATCACGCCGGTCGAGCCCGCCCGCTCG
>1811507|reference Rhodobacter_sphaeroides_CH10|length 36|copies 1
CATGTTCCAGCGCCCAGGTGAGGCCATGCGGGACAT
>1811507|reference Rhodobacter_sphaeroides_CH10|length 38|copies 1
CATGTTCCTGTTGCAGAAGCCTGCGAGCCTCCTCGCCG
>1811507|reference Rhodobacter_sphaeroides_CH10|length 49|copies 3
CATGTTCTCGTGGGTGTAGGTCGCGCCGATCCCGATCGAGCGGAACCCG
>1811507|reference Rhodobacter_sphaeroides_CH10|length 45|copies 1
CATGTTGTCATAGGGAAAGCGGTGCCCCGCCGTGTGAAAGAACAT
>1811507|reference Rhodobacter_sphaeroides_CH10|length 54|copies 1
CATTATGTGGGCGTCGGACGGTAGGATCGGGCGATGGCGCAGCGGGTTCTGGTG
>1811507|reference Rhodobacter_sphaeroides_CH10|length 44|copies 1
CATTCCGCCAGGGCTCGCGCGCGGCCGCCTCGCCGCCGGGCAGG
>1811507|reference Rhodobacter_sphaeroides_CH10|length 40|copies 1
CATTCCTATCTCCTCCACGATGCCAGCGCCGCGGGCGGCC
>1811507|reference Rhodobacter_sphaeroides_CH10|length 43|copies 2
CATTCGAACTCCATGATCACATCGTCGACCCGCAGGCTCGCCC
>1811507|reference Rhodobacter_sphaeroides_CH10|length 27|copies 1
CATTCGAGGACCTGCGCGACCGGATCT
>1811507|reference Rhodobacter_sphaeroides_CH10|length 32|copies 1
CATTCGAGGACCTGCGCGACCGGATCTCCGCC
>1811507|reference Rhodobacter_sphaeroides_CH10|length 39|copies 1
CATTCGCTCGGTGCCGGCCCTCGTGGTGCTGGCCGAGGA
>1811507|reference Rhodobacter_sphaeroides_CH10|length 42|copies 2
CATTCGGCCAGCAGGAGCGCCGAGGCCGCAGCCAGCACCGCC
>1811507|reference Rhodobacter_sphaeroides_CH10|length 48|copies 1
CATTCGGTGGCGGGCCGGGCATGGAGCCCGGTCGGGTAATCCAGCACC
>1811507|reference Rhodobacter_sphaeroides_CH10|length 41|copies 1
CATTCTCGCTTCCGATCTCTCCACCGGATGCCTTACGGCCC
>1811507|reference Rhodobacter_sphaeroides_CH10|length 50|copies 1
CATTCTGCTCGTGCCGCTGGGGGCGTCCTTCCTCGAGTTCGATTCCACGG
>1811507|reference Rhodobacter_sphaeroides_CH10|length 41|copies 1
CATTGAAGGAAAAGACATGACTGAACAGCTCCCCAACAGCT
>1811507|reference Rhodobacter_sphaeroides_CH10|length 57|copies 1
CATTGACCATCACGAAATCCCCGACCGTGAGCCGACCCGCCTGCACGCCGTAGGCCG
>1811507|reference Rhodobacter_sphaeroides_CH10|length 29|copies 13
CATTGATCGTTCCGATCGGCCCTCCTCGG
>1811507|reference Rhodobacter_sphaeroides_CH10|length 40|copies 1
CATTGCACCCAGATGCAGCCCGTCGAGACCGACCGGCTGG
>1811507|reference Rhodobacter_sphaeroides_CH10|length 42|copies 1
CATTGCACGCTCAAGATGAGACTTTTATCGCAGAAATCACGT
>1811507|reference Rhodobacter_sphaeroides_CH10|length 37|copies 1
CATTGCACGGGCCTTCCTGAAGAACCCGCCGATCCTG
>1811507|reference Rhodobacter_sphaeroides_CH10|length 49|copies 1
CATTGCGCAGCACCTTGTGCGCAACGGAAACAGTCGGGCTGGCCGGACG
>1811507|reference Rhodobacter_sphaeroides_CH10|length 39|copies 1
CATTGGCCTCGACGCCGAACTGCTTGATGGTGGTCAGCC
>1811507|reference Rhodobacter_sphaeroides_CH10|length 44|copies 1
CATTGGCCTCGACGCCGAACTGCTTGATGGTGGTCAGCCGGTCG
>1811507|reference Rhodobacter_sphaeroides_CH10|length 52|copies 1
CATTGGCGAGCATCGCCTCGGCCGCGGCGATCCCTTCGGGCCGCCCCACGTC
>1811507|reference Rhodobacter_sphaeroides_CH10|length 30|copies 1
CATTGGCGGCCTTCCAGGCGGCTTCGGCCA
>1811507|reference Rhodobacter_sphaeroides_CH10|length 35|copies 1
CATTGTCAGGGCCTCTGGTGGCTCGAATTCACCCT
>1811507|reference Rhodobacter_sphaeroides_CH10|length 56|copies 1
CATTTCCTGGCCTTCGAGGTGGGCCGCGGCCCGGACGGCGACTGGTGGGTGCTGGG
>1811507|reference Rhodobacter_sphaeroides_CH10|length 46|copies 1
CATTTGAGCTTCACCGCGCGCTCGGCGGCGGCGATGATGGCATTGC
>1811507|reference Rhodobacter_sphaeroides_CH10|length 49|copies 1
CCAAAATTGCCCGGCGAGCACACGACCGTCTGGCAGAACGTGAGCTCGA
>1811507|reference Rhodobacter_sphaeroides_CH10|length 32|copies 1
CCAACCACGTCTGGACGGCCACGCCCGAAGGG
>1811507|reference Rhodobacter_sphaeroides_CH10|length 51|copies 1
CCAACCCGCACCACCCGAGCTTCGGCCAGCTTTCGGAGTGGGAGGGTCGCC
>1811507|reference Rhodobacter_sphaeroides_CH10|length 43|copies 1
CCAACGGTGCGGCTGAGCAGCTCGGCGGCGTCCAGCAGGCGCT
>1811507|reference Rhodobacter_sphaeroides_CH10|length 40|copies 2
CCAACTATTCGCAATGGCAGCGCCGCGAGGATTTCCAGGC
>1811507|reference Rhodobacter_sphaeroides_CH10|length 39|copies 1
CCAACTCGATTACCGCACGATCCACGAGATCTTCGCCCG
>1811507|reference Rhodobacter_sphaeroides_CH10|length 46|copies 1
CCAACTGCGATGACCGGAAATCAACGAAACACTAAATAACATTACA
>1811507|reference Rhodobacter_sphaeroides_CH10|length 48|copies 1
CCAAGAAGAAGCCGCTGGAAGAAAAGACCGCGGCCGATTTCGGCGTCG
>1811507|reference Rhodobacter_sphaeroides_CH10|length 31|copies 1
CCAAGAAGGCGGGCCAGTTCCGCGCCTTCTG
>1811507|reference Rhodobacter_sphaeroides_CH10|length 47|copies 1
CCAAGACCCGCTCGCCCGAGCGGCGTCTCGTGACCATCGACGAGGTG
>1811507|reference Rhodobacter_sphaeroides_CH10|length 44|copies 1
CCAAGACCGGAAACGGTCTTATTCTTCCAGCGCTTCTTCGGCGG
>1811507|reference Rhodobacter_sphaeroides_CH10|length 32|copies 1
CCAAGACCTGCGTGCCGGCCTGATGCCCGAGG
>1811507|reference Rhodobacter_sphaeroides_CH10|length 31|copies 1
CCAAGATGGGCGCCACGGGCTATGCCTACCG
>1811507|reference Rhodobacter_sphaeroides_CH10|length 47|copies 1
CCAAGCACTCCAACAGGTTGAGACAAATTGGGCGATGCAACCTTAGG
>1811507|reference Rhodobacter_sphaeroides_CH10|length 36|copies 1
CCAAGCAGATTTCCGATACCGAGCGGCGCAGCATGG
>1811507|reference Rhodobacter_sphaeroides_CH10|length 47|copies 1
CCAAGCAGATTTCCGATACCGAGCGGCGCAGCATGGCGGCCGAGCGC
>1811507|reference Rhodobacter_sphaeroides_CH10|length 41|copies 1
CCAAGCGACAAGGTCAACGCATGCTCACGGTCCTCATCAAC
>1811507|reference Rhodobacter_sphaeroides_CH10|length 39|copies 1
CCAAGCGTCAGGCCCAGAAGCCGATCGCCGAAGCCGCCG
>1811507|reference Rhodobacter_sphaeroides_CH10|length 44|copies 1
CCAAGCTCATGCCCTATCTGCATCTGCCGGTGCAGTCGGGGTCG
>1811507|reference Rhodobacter_sphaeroides_CH10|length 34|copies 1
CCAAGGACTACATCCGCGCGGGCGACATCTTCCA
>1811507|reference Rhodobacter_sphaeroides_CH10|length 31|copies 1
CCAAGGCCGCGCGCCTGCGCGGCATGACCCC
>1811507|reference Rhodobacter_sphaeroides_CH10|length 38|copies 1
CCAAGGCGGGCGTCACCGCGCTGAAGATCGAGGGGCGG
>1811507|reference Rhodobacter_sphaeroides_CH10|length 30|copies 1
CCAAGGTGAACGACCAGTTCAACACGGCCA
>1811507|reference Rhodobacter_sphaeroides_CH10|length 58|copies 1
CCAAGGTTCTTAAGCTCTATTCGTGTCCGATGAATATCGATCCGTTCTCAGAAGAAGC
>1811507|reference Rhodobacter_sphaeroides_CH10|length 39|copies 1
CCAAGTAGTTCACCCAGAGGTCCGAGGAGGCATTGTACC
>1811507|reference Rhodobacter_sphaeroides_CH10|length 41|copies 1
CCAAGTCCGCGATCGGCTTCGGACGCGACCGGCGCGAGGGC
>1811507|reference Rhodobacter_sphaeroides_CH10|length 43|copies 1
CCAAGTCGATCATCCGCGATCCCGGCGTCTACGAGGTGCATCC
>1811507|reference Rhodobacter_sphaeroides_CH10|length 44|copies 1
CCAATAGGCGATCTCGGACTGGTCGCGATCCATGCGCTTCAGCG
>1811507|reference Rhodobacter_sphaeroides_CH10|length 43|copies 1
CCAATCCGGCCTCGGTCTATTGCACCCAGCGCGGCGGACGGCT
>1811507|reference Rhodobacter_sphaeroides_CH10|length 51|copies 1
CCAATGCCGGGGAAGACGCTGTTCCGCACAACGGCGAGTGCCGAGGAGGTG
>1811507|reference Rhodobacter_sphaeroides_CH10|length 53|copies 1
CCACAAAACAGAACCTGACAAAACATCCCTTCTGCAGGGGTGAGAAGATCGGG
>1811507|reference Rhodobacter_sphaeroides_CH10|length 45|copies 1
CCACAAGGGCCGCGTGACCAACATCACCGACTACGGCGCGTTCGT
>1811507|reference Rhodobacter_sphaeroides_CH10|length 43|copies 1
CCACAGACCCCTTGCTGCGTGAACTACGCCGCCAAGGCGCATC
>1811507|reference Rhodobacter_sphaeroides_CH10|length 33|copies 1
CCACAGCATACCACGCGGGCTTGATCGGCTCCT
>1811507|reference Rhodobacter_sphaeroides_CH10|length 45|copies 1
CCACATAGCCCGGAGGCGCGCCGATCAGCCGGGCGACCGAGTGCT
>1811507|reference Rhodobacter_sphaeroides_CH10|length 38|copies 1
CCACATAGGGGCCGATGGTGGCGGGGATCAGACCGAGG
>1811507|reference Rhodobacter_sphaeroides_CH10|length 45|copies 1
CCACCACCCGGTCGGCCGTCTCGGCCACCACGCCCATGTCGTGGG
>1811507|reference Rhodobacter_sphaeroides_CH10|length 45|copies 1
CCACCACGACGCCCTTGCCCGCCGCGAGCCCGTCCGCCTTGATGA
>1811507|reference Rhodobacter_sphaeroides_CH10|length 41|copies 1
CCACCACGGTGATCGGGATGGAGCTGGTGAACGACGCACCG
>1811507|reference Rhodobacter_sphaeroides_CH10|length 43|copies 2
CCACCAGCCCCGCAAGAAGCGCGATCGAGGCGCCGTAGGCGGT
>1811507|reference Rhodobacter_sphaeroides_CH10|length 52|copies 1
CCACCAGCGCCGAGCCCACCTACGGCGGCCAGCTTCAGGACTTCGCCGCCCC
>1811507|reference Rhodobacter_sphaeroides_CH10|length 42|copies 1
CCACCAGCTCGGTCAATTTCGTGACGGCGCATGACGGTTTCA
>1811507|reference Rhodobacter_sphaeroides_CH10|length 55|copies 1
CCACCCACCGGCGCCTGAGCTTGACCCGAGAAGAGCGTCGACAGCCGGTCCGCCT
>1811507|reference Rhodobacter_sphaeroides_CH10|length 43|copies 1
CCACCCATCCGACCGAGGCGAGGTGCGCCATGAAGCAGGTTTC
>1811507|reference Rhodobacter_sphaeroides_CH10|length 48|copies 1
CCACCCCCACGATCGAGAGGTCGATCCCCCCGGTCAGCATCGCGATCA
>1811507|reference Rhodobacter_sphaeroides_CH10|length 30|copies 1
CCACCCGCTCATCCTCGAGCGGATCGAGGC
>1811507|reference Rhodobacter_sphaeroides_CH10|length 43|copies 1
CCACCCGCTCATCCTCGAGCGGATCGAGGCCATCCCGCACCGC
>1811507|reference Rhodobacter_sphaeroides_CH10|length 47|copies 1
CCACCCGGATCTTCTCCGAAGAAACCGCCCGTGCGCTCGCCGCGCCT
>1811507|reference Rhodobacter_sphaeroides_CH10|length 41|copies 1
CCACCCGGCGGATGATCGCGTCTCCGGGCTATCTCCAGCGG
>1811507|reference Rhodobacter_sphaeroides_CH10|length 8|copies 1
CCACCCTA
>1811507|reference Rhodobacter_sphaeroides_CH10|length 49|copies 1
CCACCCTGACATCTGTACGGCTGTCAACTTTCCCGGCCGCCATCGGGGG
>1811507|reference Rhodobacter_sphaeroides_CH10|length 43|copies 1
CCACCGAAGCCGTGGCCGGCGGCGCCTCCTGCGCGAAGGAGAG
>1811507|reference Rhodobacter_sphaeroides_CH10|length 48|copies 2
CCACCGAATTCTCGATCGTCCCGGCCTTCTCCTGGGAGAATTACGAGT
>1811507|reference Rhodobacter_sphaeroides_CH10|length 37|copies 2
CCACCGACCGCACCACGCTCGACATCATCTCCTCCTA
>1811507|reference Rhodobacter_sphaeroides_CH10|length 43|copies 1
CCACCGACGAGGATCTTCAGGAGGCGCGCGCCTTCGGCCGCCG
>1811507|reference Rhodobacter_sphaeroides_CH10|length 25|copies 1
CCACCGACGAGTTCCTGATGAAGGT
>1811507|reference Rhodobacter_sphaeroides_CH10|length 42|copies 1
CCACCGAGAGGCCGAGCCGGTCGGCCAGCACCCGATCCATCA
>1811507|reference Rhodobacter_sphaeroides_CH10|length 39|copies 2
CCACCGATTTCATCGCGGTGGTGAGCTCCGGCTTGCTCC
>1811507|reference Rhodobacter_sphaeroides_CH10|length 43|copies 1
CCACCGCCAGTATCTGTCGCGGCTGCCGGGGGTGGCGCAGATG
>1811507|reference Rhodobacter_sphaeroides_CH10|length 31|copies 1
CCACCGCCCAGAAGCAGGGGATCAGCAGAAG
>1811507|reference Rhodobacter_sphaeroides_CH10|length 37|copies 1
CCACCGCCCGCGTCTCGTCGAAGACGACCGTGTAGCC
>1811507|reference Rhodobacter_sphaeroides_CH10|length 45|copies 1
CCACCGCCGGCATCGGATTGACCGGCGAGGCATTGTAATTGTCAC
>1811507|reference Rhodobacter_sphaeroides_CH10|length 51|copies 1
CCACCGCCGGCATCGGATTGACCGGCGAGGCATTGTAATTGTCACGCATGG
>1811507|reference Rhodobacter_sphaeroides_CH10|length 45|copies 1
CCACCGCGGGCACCGTGGGCGCGCTGCTCGAACCCTATACCCCGG
>1811507|reference Rhodobacter_sphaeroides_CH10|length 30|copies 1
CCACCGGCCGCCCCGATCGGTCGTAGATCC
>1811507|reference Rhodobacter_sphaeroides_CH10|length 42|copies 1
CCACCGGCGCGACCCAGGTCGTCATGTGGACGGGCAGCGCGA
>1811507|reference Rhodobacter_sphaeroides_CH10|length 43|copies 1
CCACCGGGTCGAGCGCGATGCGCTCGCGCGTGCCGCGGCCCGA
>1811507|reference Rhodobacter_sphaeroides_CH10|length 33|copies 1
CCACCGTATAGAACCCGTCCGAGCGGTTGCCCG
>1811507|reference Rhodobacter_sphaeroides_CH10|length 48|copies 1
CCACCTACATCGGCTTCAACATGTGGGTGAATGCCGTGACCGCGGCGG
>1811507|reference Rhodobacter_sphaeroides_CH10|length 54|copies 1
CCACCTACGGCGGCCAGCTTCAGGACTTCGCCGCCCCCGGCCTCGCGCCCGAGG
>1811507|reference Rhodobacter_sphaeroides_CH10|length 45|copies 1
CCACCTCAAGGGCGGCGGGATGCTGGGCCTGCTGATCGACGTCCA
>1811507|reference Rhodobacter_sphaeroides_CH10|length 44|copies 1
CCACCTCATGCGCCTCGGGGCAGGCCTCGAGGATGGCGCGGCGG
>1811507|reference Rhodobacter_sphaeroides_CH10|length 46|copies 1
CCACCTCCGCCACCCGTCAGGTGCTCGAGGCGCTCGGCTACGAGGT
>1811507|reference Rhodobacter_sphaeroides_CH10|length 41|copies 1
CCACCTCCGCGATCCTGGCCCGCGAGGCGAGCGCGTAGAAG
>1811507|reference Rhodobacter_sphaeroides_CH10|length 41|copies 1
CCACCTCGATCTTGCCGGCTTCCTCGTCGATCACGACCTTG
>1811507|reference Rhodobacter_sphaeroides_CH10|length 42|copies 1
CCACCTCGTGCTACGCCTGCCTGTCGGGCGATGCAAGCGGGG
>1811507|reference Rhodobacter_sphaeroides_CH10|length 45|copies 1
CCACCTGATCGCGATCGGCTTCATCGAGGGCGAGGGCATGGGTCT
>1811507|reference Rhodobacter_sphaeroides_CH10|length 37|copies 1
CCACCTTCACCTTCGGGAACGTGCTGCCGCGCCACAT
>1811507|reference Rhodobacter_sphaeroides_CH10|length 39|copies 1
CCACCTTCAGATCCGGCGAGCAGCGCACCTCGCCCACCG
>1811507|reference Rhodobacter_sphaeroides_CH10|length 51|copies 1
CCACGAACGAGGCCCCGGGCTGGACATCGGAGTTCCGCCAACTGGTCGGGC
>1811507|reference Rhodobacter_sphaeroides_CH10|length 41|copies 1
CCACGAACGATTCCGAGCTTCCGGCGCGGGCGCATCTGGGC
>1811507|reference Rhodobacter_sphaeroides_CH10|length 45|copies 1
CCACGAACGTGACTATGTGCGTGAAATGCGATTCAAACATCCCGC
>1811507|reference Rhodobacter_sphaeroides_CH10|length 25|copies 1
CCACGAAGGCCGCCCTGGGCGAGGC
>1811507|reference Rhodobacter_sphaeroides_CH10|length 42|copies 1
CCACGACCACGTCGAACCGGTCCGGGTTCAGCACGAAATGCG
>1811507|reference Rhodobacter_sphaeroides_CH10|length 41|copies 1
CCACGACCATCCCGAGCGGGTGACGGTGCGGGCCGAGGCAC
>1811507|reference Rhodobacter_sphaeroides_CH10|length 39|copies 1
CCACGACCCGCGCGACTATGCGCTGGTGCCCTTCGGCGG
>1811507|reference Rhodobacter_sphaeroides_CH10|length 36|copies 1
CCACGACCTTCGCGCGCCGCTGGTGAACATCATGGG
>1811507|reference Rhodobacter_sphaeroides_CH10|length 44|copies 1
CCACGAGCATTTCGCCGGTGTCGCCCTTGACGCGCTCGGCTTCC
>1811507|reference Rhodobacter_sphaeroides_CH10|length 36|copies 1
CCACGAGCGCGGGCAGCACGAAGCGCAGGATGCGCC
>1811507|reference Rhodobacter_sphaeroides_CH10|length 36|copies 1
CCACGAGCGGCTGGGCGATATGGACCGCCCCCACCA
>1811507|reference Rhodobacter_sphaeroides_CH10|length 40|copies 1
CCACGAGCGTGAAGGCGAAGGCCCAGGTGAAATAGGAGAT
>1811507|reference Rhodobacter_sphaeroides_CH10|length 45|copies 1
CCACGAGCTGGAGGAGCCGCCGACGCTGGACAAGAAGTTCCGCCA
>1811507|reference Rhodobacter_sphaeroides_CH10|length 42|copies 2
CCACGAGGACGGCCGCCTCGGGGTGAAGCCGCAGCGCCTCGC
>1811507|reference Rhodobacter_sphaeroides_CH10|length 44|copies 1
CCACGAGGCTTTCCGAAGCTTGCCGGCCTCGCGGATGTAGGGCG
>1811507|reference Rhodobacter_sphaeroides_CH10|length 32|copies 1
CCACGAGGTCGATGCCGATCGTGTCCACTTCG
>1811507|reference Rhodobacter_sphaeroides_CH10|length 36|copies 1
CCACGATCCGGGCCGCGGCCAGGCTGTAGAAGATCT
>1811507|reference Rhodobacter_sphaeroides_CH10|length 39|copies 2
CCACGATCGGCATGAGCGCCGCCAGCGTCACGAGCTGGG
>1811507|reference Rhodobacter_sphaeroides_CH10|length 36|copies 1
CCACGATCTTCATCCTCGCGCCCCCGGCGCTCCTCG
>1811507|reference Rhodobacter_sphaeroides_CH10|length 44|copies 1
CCACGATGCTGGTCTCGGGCAAGTTCGGCATGACCGCCACCGTC
>1811507|reference Rhodobacter_sphaeroides_CH10|length 39|copies 1
CCACGCAGAAGGTCAGGGCGCCGCGCTTGACCTCGGGCA
>1811507|reference Rhodobacter_sphaeroides_CH10|length 43|copies 1
CCACGCAGAGGCCCAGCGGCTCGCGGATCGTATAGACGAAATC
>1811507|reference Rhodobacter_sphaeroides_CH10|length 43|copies 1
CCACGCCCTCGGTGCCGAGCCATGCGCTGCTCGCCGAATGCAG
>1811507|reference Rhodobacter_sphaeroides_CH10|length 52|copies 1
CCACGCCCTTGGCCATGGTGACGAAATCGGGTTTCACGCCGAAGTTCTGATA
>1811507|reference Rhodobacter_sphaeroides_CH10|length 30|copies 1
CCACGCCTATGCCGATCGGATCGTCATCCG
>1811507|reference Rhodobacter_sphaeroides_CH10|length 50|copies 1
CCACGCCTTCGCGCGGGTGATCCGGGCCGCCGGACGCGAGGTGGTGGAAT
>1811507|reference Rhodobacter_sphaeroides_CH10|length 36|copies 1
CCACGCGCCTCAGCTCAGGCCGGCGCAGAAGGCCTG
>1811507|reference Rhodobacter_sphaeroides_CH10|length 30|copies 1
CCACGCGCTCGGGGCTGGCGGTCTTGGTGG
>1811507|reference Rhodobacter_sphaeroides_CH10|length 46|copies 1
CCACGCGGAAACGCAAGCTCCTGGACAAGCAGAAGGCGGGCAAGAA
>1811507|reference Rhodobacter_sphaeroides_CH10|length 42|copies 1
CCACGCGGATGCCCGCGGCGACGGCACTGTTGTCGTCGAATT
>1811507|reference Rhodobacter_sphaeroides_CH10|length 45|copies 1
CCACGCGGCGGGCGGCGGCATGGGCGAGCTCGTTGGGCTTGCCCA
>1811507|reference Rhodobacter_sphaeroides_CH10|length 39|copies 1
CCACGCTCTACATCCTGCTCGGCGCGCGGGTCGAGGCGG
>1811507|reference Rhodobacter_sphaeroides_CH10|length 46|copies 1
CCACGCTGCGCCGGCAGGCGGACTGGATCCGGCAATTCCCCGAGGT
>1811507|reference Rhodobacter_sphaeroides_CH10|length 27|copies 1
CCACGCTTCCCTCCGCCCGCGCCATCG
>1811507|reference Rhodobacter_sphaeroides_CH10|length 31|copies 1
CCACGGAGGAAGCCCATGTCCGATACCCGTC
>1811507|reference Rhodobacter_sphaeroides_CH10|length 47|copies 1
CCACGGCAATGGTTCCATCCTCAAGGCGCCCGATCGCCATGTGACGG
>1811507|reference Rhodobacter_sphaeroides_CH10|length 38|copies 1
CCACGGCCCGCACCGCGGCAGGGTGGCCGATCGACTGG
>1811507|reference Rhodobacter_sphaeroides_CH10|length 49|copies 2
CCACGGCGAGCCTCTTGACGTTCATGGTTCTCCTCCTGGGTCTCGATTG
>1811507|reference Rhodobacter_sphaeroides_CH10|length 39|copies 1
CCACGGCTTCCTCAACGACCGCCACCTGATCGAGAAGGG
>1811507|reference Rhodobacter_sphaeroides_CH10|length 49|copies 1
CCACGGCTTCGGAACAGGAGCGTCCTGAGACGCTTTTAAACTTCCGGCG
>1811507|reference Rhodobacter_sphaeroides_CH10|length 47|copies 1
CCACGGGACGCAGCCGGTCGGGCGGCGAGACACTGGGCCTGCCGTCC
>1811507|reference Rhodobacter_sphaeroides_CH10|length 46|copies 1
CCACGGGATCGGGTGATGGTCCTCGGCGAGGCCCAGAAAGCCGCCG
>1811507|reference Rhodobacter_sphaeroides_CH10|length 24|copies 1
CCACGGGCAAGCTCGGCGACGTGA
>1811507|reference Rhodobacter_sphaeroides_CH10|length 47|copies 1
CCACGGGCATGGGCATCCGGCTGGACGGCGGCACGGCCTATGCCGGG
>1811507|reference Rhodobacter_sphaeroides_CH10|length 25|copies 1
CCACGGGCCTCGCGGCGGACGTCCT
>1811507|reference Rhodobacter_sphaeroides_CH10|length 39|copies 1
CCACGGGCGCCATGTCGACCAGCCGCAGATCGCCCGTCT
>1811507|reference Rhodobacter_sphaeroides_CH10|length 43|copies 1
CCACGGGCTACGACTTCCCCGCCGTCCAGACCGGCCATGTGGT
>1811507|reference Rhodobacter_sphaeroides_CH10|length 28|copies 1
CCACGGGCTGCCGATCGAATGGAAGATC
>1811507|reference Rhodobacter_sphaeroides_CH10|length 34|copies 1
CCACGGTCGCGCACCAGTCGCGCGGCACGCCCAG
>1811507|reference Rhodobacter_sphaeroides_CH10|length 42|copies 1
CCACGGTCTACTATCAGGCCGCCACCTTCGCCCGCCATCCCG
>1811507|reference Rhodobacter_sphaeroides_CH10|length 28|copies 1
CCACGGTCTGCACGCTGGTGGCGCTGCC
>1811507|reference Rhodobacter_sphaeroides_CH10|length 35|copies 1
CCACGGTGTTGATCTCGCGCCGGAACCAGCCGCCC
>1811507|reference Rhodobacter_sphaeroides_CH10|length 35|copies 1
CCACGTCCTGCGCCATGGTGCCGTAGAACAGCAGA
>1811507|reference Rhodobacter_sphaeroides_CH10|length 30|copies 1
CCACGTCGGCGCCGATCGGCTGGTCGAGGA
>1811507|reference Rhodobacter_sphaeroides_CH10|length 29|copies 5
CCACGTCGGGTCCGATCGGCGAGGTGCTC
>1811507|reference Rhodobacter_sphaeroides_CH10|length 51|copies 1
CCACGTTTTCCCAGTTCACCAGCTTCTCGAGGAAGTTCGAGAGGTAGGCCG
>1811507|reference Rhodobacter_sphaeroides_CH10|length 9|copies 1
CCACTACTC
>1811507|reference Rhodobacter_sphaeroides_CH10|length 46|copies 1
CCACTGACGGATCCCCTCCAGATCCTCGAGCACCGCATGTTGCGCG
>1811507|reference Rhodobacter_sphaeroides_CH10|length 34|copies 1
CCACTGCCTGCCTCGCGCTCGCCGATGGCACCAT
>1811507|reference Rhodobacter_sphaeroides_CH10|length 45|copies 1
CCACTTCTGACCGCGCAGCACCCCCACGAGCCCCGTGATCGCGAG
>1811507|reference Rhodobacter_sphaeroides_CH10|length 29|copies 1
CCACTTCTGATCCGGGCCCACGAGGAGCG
>1811507|reference Rhodobacter_sphaeroides_CH10|length 34|copies 1
CCACTTGTCGTAGAGCTCGCGCTTCTCGGGCGCG
>1811507|reference Rhodobacter_sphaeroides_CH10|length 28|copies 10
CCAGAACGAGCCGATCGGCCGCGATCCG
>1811507|reference Rhodobacter_sphaeroides_CH10|length 28|copies 1
CCAGAACTTCCCGATCGGCTGGGAGAAG
>1811507|reference Rhodobacter_sphaeroides_CH10|length 49|copies 1
CCAGAAGCCCCAGCGCCGTGACGGGCCTCAGCCGCTCGTGCAGGAAGAT
>1811507|reference Rhodobacter_sphaeroides_CH10|length 51|copies 1
CCAGAAGCCCGTGACGGTGATCGGCGCCGATGGCAAACCGGTGTCCGCCCA
>1811507|reference Rhodobacter_sphaeroides_CH10|length 44|copies 1
CCAGACCATGCGCCCGAACGACATCGCGAGATCGGCCCTGTCGC
>1811507|reference Rhodobacter_sphaeroides_CH10|length 39|copies 1
CCAGACCCTCGATATATTCCCGCCCCTCGCTGTCATAGA
>1811507|reference Rhodobacter_sphaeroides_CH10|length 47|copies 1
CCAGACCGATCCTCTGACCGGCGTGCTGAACCGGCGCAGCTTCGAGC
>1811507|reference Rhodobacter_sphaeroides_CH10|length 45|copies 1
CCAGAGCGACGTCCGGGTCTATGTGCCCATGTCGCGCGAGGAACT
>1811507|reference Rhodobacter_sphaeroides_CH10|length 24|copies 1
CCAGAGCGCGAGCGCCGACAGAGC
>1811507|reference Rhodobacter_sphaeroides_CH10|length 54|copies 2
CCAGAGCGGGGAACCCGCCCCGATGTGACAACTATATATGGCGTTCCCCTACAG
>1811507|reference Rhodobacter_sphaeroides_CH10|length 37|copies 1
CCAGAGCGTGTCGATCGGCGCGGCCATCTTCTCGAGG
>1811507|reference Rhodobacter_sphaeroides_CH10|length 47|copies 2
CCAGAGGCCCAGCCCGCAGGCGGCGAGCGTCGCCGCGAGAAGGAGCG
>1811507|reference Rhodobacter_sphaeroides_CH10|length 36|copies 2
CCAGATCCTCGTCAAGCACGCGGCGCAGCTGATCGG
>1811507|reference Rhodobacter_sphaeroides_CH10|length 42|copies 1
CCAGATCGGTGATCTCGTTCGAGCCGCGGGCGACGGTGATTC
>1811507|reference Rhodobacter_sphaeroides_CH10|length 36|copies 1
CCAGATGGTCGATCTCGTGCTGGGCGCAGATGGCCT
>1811507|reference Rhodobacter_sphaeroides_CH10|length 41|copies 1
CCAGATGTCCACGACCTTGCCCGCGATCTCGAGATCGCAGC
>1811507|reference Rhodobacter_sphaeroides_CH10|length 38|copies 1
CCAGCAAACTTCCTTGGGCGCCAGAGCACCAGCGACCT
>1811507|reference Rhodobacter_sphaeroides_CH10|length 31|copies 1
CCAGCACCCCGCACCAGGAATGGTCGATCCG
>1811507|reference Rhodobacter_sphaeroides_CH10|length 40|copies 1
CCAGCACCCCGGAGGCTCTGGCGCAGATCGCCGAGGTCAT
>1811507|reference Rhodobacter_sphaeroides_CH10|length 30|copies 1
CCAGCACCGCTGCCCCGCAGAGTGCGAATT
>1811507|reference Rhodobacter_sphaeroides_CH10|length 39|copies 1
CCAGCACGCCCAGCACCGTGCCCACCGGCAGCTCGTAGG
>1811507|reference Rhodobacter_sphaeroides_CH10|length 31|copies 1
CCAGCAGTTCATCCACGGTCGCGCCGAGGGT
>1811507|reference Rhodobacter_sphaeroides_CH10|length 36|copies 1
CCAGCATCGCCGCCACGACCGACTTGCGCTTCGGCG
>1811507|reference Rhodobacter_sphaeroides_CH10|length 42|copies 1
CCAGCATGTCATCGGCGAGGACCGGCAGGAACGAGAAATAGG
>1811507|reference Rhodobacter_sphaeroides_CH10|length 23|copies 1
CCAGCCCCGGACGGTACGGAGCA
>1811507|reference Rhodobacter_sphaeroides_CH10|length 44|copies 1
CCAGCCCTGCCAGCTGCGCGCGGGTACCTCCATCTCCTGAAGGG
>1811507|reference Rhodobacter_sphaeroides_CH10|length 42|copies 2
CCAGCCGCAGGTGGCGAGCGTCGGCCTGACCGAGGCCAAGGC
>1811507|reference Rhodobacter_sphaeroides_CH10|length 30|copies 1
CCAGCCGCGCAAGCCAGGCGCGCAGCAGCG
>1811507|reference Rhodobacter_sphaeroides_CH10|length 34|copies 1
CCAGCGCCAGCGCCTCGGCCGCCGCAACCGAGCG
>1811507|reference Rhodobacter_sphaeroides_CH10|length 48|copies 1
CCAGCGCCCGACGTGCGGTTTCTGGTCGTTACCAGAAAAAGGTAGGAG
>1811507|reference Rhodobacter_sphaeroides_CH10|length 38|copies 1
CCAGCGCCGAAGCCTCGAGCCGGGCGCGCAGGGCCACG
>1811507|reference Rhodobacter_sphaeroides_CH10|length 45|copies 1
CCAGCGCCGCCCGGGCTGCCTGATGGGGCCTGCGGCCTATCGCGT
>1811507|reference Rhodobacter_sphaeroides_CH10|length 47|copies 1
CCAGCGCCGCGAATTTCATCGTCGGGCGGTAGGCCACGAAGCTTCCC
>1811507|reference Rhodobacter_sphaeroides_CH10|length 50|copies 1
CCAGCGCCTCGAGGTTGCGCATCGTATTGTCCACGAGCCAGGCGGCGCCG
>1811507|reference Rhodobacter_sphaeroides_CH10|length 37|copies 1
CCAGCGCCTCGATCTCGGTCTTGTTGCGGCAGAAGGC
>1811507|reference Rhodobacter_sphaeroides_CH10|length 37|copies 1
CCAGCGCCTCGGGCGAGGCATCGAGCGTGAAGCGCCG
>1811507|reference Rhodobacter_sphaeroides_CH10|length 50|copies 1
CCAGCGCGAGGATCCTGCCCTCGATCTCGGGATCGGCCGCCACCTCGGGG
>1811507|reference Rhodobacter_sphaeroides_CH10|length 41|copies 1
CCAGCGCGGCAAGCCCGGAGAGCACCGCTGGCGGCACGAGG
>1811507|reference Rhodobacter_sphaeroides_CH10|length 45|copies 1
CCAGCGTCAGGTGGTGATCAAAGGTCTCGAGAACGGATACGGCCG
>1811507|reference Rhodobacter_sphaeroides_CH10|length 38|copies 1
CCAGCTCTATTTCGACTTCTCTGGCTATTCCGACATGG
>1811507|reference Rhodobacter_sphaeroides_CH10|length 36|copies 1
CCAGCTGCTGCTCCTGCTGGTTGCTGCCGCGGTGGT
>1811507|reference Rhodobacter_sphaeroides_CH10|length 35|copies 1
CCAGCTGGTGTCCTCCTCCAGTGTCGAGAGGGAGG
>1811507|reference Rhodobacter_sphaeroides_CH10|length 45|copies 1
CCAGCTTCCACTACCTTCGGCGAGAAGACAGGGAGTGAAGCCAAT
>1811507|reference Rhodobacter_sphaeroides_CH10|length 47|copies 1
CCAGCTTCTCGGCCGCGAGCGTGGGGCCGAAATCGACGTAGGTCTCC
>1811507|reference Rhodobacter_sphaeroides_CH10|length 30|copies 1
CCAGGACGGGACGCCGGGAAGAGCGGCCAT
>1811507|reference Rhodobacter_sphaeroides_CH10|length 40|copies 1
CCAGGAGGCATCCTGATCTACAGTTCCGCCACAGAGGCCG
>1811507|reference Rhodobacter_sphaeroides_CH10|length 34|copies 1
CCAGGATCCCGCAGGGCCGCTTCGGGGAGGGCCG
>1811507|reference Rhodobacter_sphaeroides_CH10|length 36|copies 1
CCAGGCGCATCAGCTGGACGGCCTCTACCCGGTAGC
>1811507|reference Rhodobacter_sphaeroides_CH10|length 34|copies 1
CCAGGCGCCCGCCTCCATCAGCGCGTTCAGATGG
>1811507|reference Rhodobacter_sphaeroides_CH10|length 44|copies 1
CCAGGCGCTGGTGGGCTGCAGGAGCACCGTGTAGCTCTCGTCGG
>1811507|reference Rhodobacter_sphaeroides_CH10|length 30|copies 1
CCAGGCGGAAGGCCATGTCAGCCCCGCTCC
>1811507|reference Rhodobacter_sphaeroides_CH10|length 47|copies 1
CCAGGCGTCGCGTGGGTCGCGGCCCTTGAGGATGACCTCGAGCCCGC
>1811507|reference Rhodobacter_sphaeroides_CH10|length 57|copies 1
CCAGGGAAACAGGAGCAGGTCCTGCTCCCAGCTGAGATCGGCCGCGAAAAGGCCCGC
>1811507|reference Rhodobacter_sphaeroides_CH10|length 39|copies 1
CCAGGGCTGCGTCATAGAAGCACCGTGAACGCTCCAGAT
>1811507|reference Rhodobacter_sphaeroides_CH10|length 32|copies 1
CCAGGGGGGATGGATCAGGATCAGGATACCCG
>1811507|reference Rhodobacter_sphaeroides_CH10|length 38|copies 1
CCAGTAGAGCGCATTGTCGAGGAAGAAGCGGCGCACGG
>1811507|reference Rhodobacter_sphaeroides_CH10|length 43|copies 1
CCAGTAGGATGGAAGGGAGAGGGGTCGGTTTCACCGGCGGGCG
>1811507|reference Rhodobacter_sphaeroides_CH10|length 45|copies 1
CCAGTATTCGGTCTTCAACCGCGCCACCCAGGCCACGCGCCAGCC
>1811507|reference Rhodobacter_sphaeroides_CH10|length 36|copies 1
CCAGTCGTTGAACACCGGACGCGCCGGATCGGGCCG
>1811507|reference Rhodobacter_sphaeroides_CH10|length 42|copies 1
CCAGTGGAGCTGGCTGCAGGACCAGATCGAGGCGGGCGTGCT
>1811507|reference Rhodobacter_sphaeroides_CH10|length 44|copies 1
CCATATATTCCATCTCGTCCGAGAATTCCGGCGTCCGCTGGTCC
>1811507|reference Rhodobacter_sphaeroides_CH10|length 44|copies 1
CCATCACGAAGTCCTGCGTGTCGCCCTCGGCATGGGCAAGGCGC
>1811507|reference Rhodobacter_sphaeroides_CH10|length 27|copies 1
CCATCAGCACCTGGAACTGCGACACCG
>1811507|reference Rhodobacter_sphaeroides_CH10|length 24|copies 1
CCATCAGCATCTGCGGCAGCATCC
>1811507|reference Rhodobacter_sphaeroides_CH10|length 38|copies 1
CCATCAGCATCTGCGGCAGCATCCCGAAGAGCAGCGTG
>1811507|reference Rhodobacter_sphaeroides_CH10|length 35|copies 1
CCATCAGCGCCGAGGGCACATGCAGATAGATGATC
>1811507|reference Rhodobacter_sphaeroides_CH10|length 36|copies 1
CCATCAGCGGGATCCAGGCCAGCTGCTTCTTCATGA
>1811507|reference Rhodobacter_sphaeroides_CH10|length 44|copies 1
CCATCAGCTGCTGCCAGTCCTTCTCGCCGAAGAAGGCGCGATCC
>1811507|reference Rhodobacter_sphaeroides_CH10|length 43|copies 1
CCATCATCACCGCCGCGGGCCGGATCGGCCCGCCCGGCAGGGT
>1811507|reference Rhodobacter_sphaeroides_CH10|length 44|copies 2
CCATCATCACGCCCGACAGGAAGTCGTTCACGCGGAGCGCCAGC
>1811507|reference Rhodobacter_sphaeroides_CH10|length 49|copies 1
CCATCCAGACCATGTAGGGGCCGAAGGCCGGGCGGTTCAGCAGCGCCGC
>1811507|reference Rhodobacter_sphaeroides_CH10|length 47|copies 1
CCATCCATCGCGATCCGGCGGCCGAGAACATCTTCCTGTTCACCGAC
>1811507|reference Rhodobacter_sphaeroides_CH10|length 46|copies 1
CCATCCCCTGCGCTATGCGCTTGCCAACGAGCTGCACGCCCGTCCC
>1811507|reference Rhodobacter_sphaeroides_CH10|length 37|copies 1
CCATCCGCCGCAGCCAGCCGCGGGAATGGGCGAAGAG
>1811507|reference Rhodobacter_sphaeroides_CH10|length 39|copies 1
CCATCCGCGCCACGCGGCCGACAAGGCCCTCGCCCATCT
>1811507|reference Rhodobacter_sphaeroides_CH10|length 30|copies 1
CCATCCGTGCGCGGCGATACATGGGCAGGG
>1811507|reference Rhodobacter_sphaeroides_CH10|length 48|copies 1
CCATCCTCACCGCCTTTGCGAGCGAGAAGGGAATGGGCTTCGGGAAAC
>1811507|reference Rhodobacter_sphaeroides_CH10|length 41|copies 1
CCATCCTCGCCCGCGGCGGGGCTCTCCGGCTGCGCGGATGC
>1811507|reference Rhodobacter_sphaeroides_CH10|length 50|copies 1
CCATCCTTTGGAATGGGTTAGCCGCTCCGGCCTGCGGCATTTCGCAGCAA
>1811507|reference Rhodobacter_sphaeroides_CH10|length 33|copies 1
CCATCGACATCGGCGCCTCGATCGCCTGCGACG
>1811507|reference Rhodobacter_sphaeroides_CH10|length 42|copies 2
CCATCGACGATCTCGAGCTGGCGGCCGACCAGTTCGCCGAGC
>1811507|reference Rhodobacter_sphaeroides_CH10|length 35|copies 1
CCATCGACGGCGCCATGCGCGATCATCTCGAGACC
>1811507|reference Rhodobacter_sphaeroides_CH10|length 33|copies 1
CCATCGACGGGGTCGAGCACGTCTATTCGCAGA
>1811507|reference Rhodobacter_sphaeroides_CH10|length 41|copies 1
CCATCGAGCCCTTGAGGAAGCCGCGGCGCGAGAAGCGCGCG
>1811507|reference Rhodobacter_sphaeroides_CH10|length 43|copies 1
CCATCGAGCGCATCGATCTGCCGCTCGAGGCGGTGGTCGAGGA
>1811507|reference Rhodobacter_sphaeroides_CH10|length 33|copies 1
CCATCGAGGCGGCGCGGCTGGAGAAGCGCATCC
>1811507|reference Rhodobacter_sphaeroides_CH10|length 48|copies 1
CCATCGAGTGGCCCATGATCGACTGCCGGCTCTCGTCGAGCGGGAAGG
>1811507|reference Rhodobacter_sphaeroides_CH10|length 37|copies 1
CCATCGATCAGGACTATTCCTTCTTCCGCGTCGAGCG
>1811507|reference Rhodobacter_sphaeroides_CH10|length 36|copies 1
CCATCGCATAGGCCGCGGCCTGCGCTTCGGCGAGGG
>1811507|reference Rhodobacter_sphaeroides_CH10|length 48|copies 1
CCATCGCCCGCGCGCTGGCGGGCGAACCCGCGGTGATCCTTGCCGACG
>1811507|reference Rhodobacter_sphaeroides_CH10|length 29|copies 1
CCATCGCCGCGGCGCGGGCCCAGTCGGCC
>1811507|reference Rhodobacter_sphaeroides_CH10|length 34|copies 1
CCATCGCCGCGGGCTCGGGCTTCTTCCAGCACGG
>1811507|reference Rhodobacter_sphaeroides_CH10|length 39|copies 1
CCATCGCGATCCTGATCGCGCCCCGCGGCACCGAAGACG
>1811507|reference Rhodobacter_sphaeroides_CH10|length 36|copies 1
CCATCGCGCTGACCCGGCCCTGGCCCGCGGCAGAGG
>1811507|reference Rhodobacter_sphaeroides_CH10|length 28|copies 1
CCATCGGCAATGCGCTGGCCGAGCCGGG
>1811507|reference Rhodobacter_sphaeroides_CH10|length 25|copies 1
CCATCGGCCAGACGCTGGGCGAGGT
>1811507|reference Rhodobacter_sphaeroides_CH10|length 47|copies 1
CCATCGGCGGCAGCGCGCGCGCCTTGGCGAAGGTGTCGCCCGTCTCG
>1811507|reference Rhodobacter_sphaeroides_CH10|length 36|copies 1
CCATCGGCGGCTACGGCACGCTCTCGCATCTTGTGC
>1811507|reference Rhodobacter_sphaeroides_CH10|length 45|copies 1
CCATCGGTCGCCTCCTGCCGGGCCGAGACGAGAACCCGCGCGAAT
>1811507|reference Rhodobacter_sphaeroides_CH10|length 39|copies 2
CCATCGTCAGCACCGCGTCGGGCGCCACCCCCAGCGACT
>1811507|reference Rhodobacter_sphaeroides_CH10|length 32|copies 1
CCATCGTCCGGGCCCTGGGCGTGATCAAGAAG
>1811507|reference Rhodobacter_sphaeroides_CH10|length 45|copies 1
CCATCGTCTACGAGGGCAAGCCCGTCGGCACGCCGGATGCGGGCG
>1811507|reference Rhodobacter_sphaeroides_CH10|length 39|copies 1
CCATCGTGCCGGCGAAGATCGGCGTGTAGCCCGCGAAGA
>1811507|reference Rhodobacter_sphaeroides_CH10|length 36|copies 1
CCATCGTGGCGGCCGCGCGCGAGATCGCCGAGACGA
>1811507|reference Rhodobacter_sphaeroides_CH10|length 36|copies 1
CCATCGTGGGCCGGCCGCTGACCCTTTATCAGGGGC
>1811507|reference Rhodobacter_sphaeroides_CH10|length 10|copies 1
CCATCTCAGA
>1811507|reference Rhodobacter_sphaeroides_CH10|length 12|copies 1
CCATCTCAGTCA
>1811507|reference Rhodobacter_sphaeroides_CH10|length 11|copies 1
CCATCTCATCA
>1811507|reference Rhodobacter_sphaeroides_CH10|length 9|copies 1
CCATCTCCA
>1811507|reference Rhodobacter_sphaeroides_CH10|length 10|copies 2
CCATCTCCAG
>1811507|reference Rhodobacter_sphaeroides_CH10|length 13|copies 1
CCATCTCCAGCTT
>1811507|reference Rhodobacter_sphaeroides_CH10|length 8|copies 1
CCATCTCG
>1811507|reference Rhodobacter_sphaeroides_CH10|length 43|copies 3
CCATCTGACGGAGAACCTCGAACGGGTCTTTCGCGACGACATG
>1811507|reference Rhodobacter_sphaeroides_CH10|length 32|copies 1
CCATCTGCGGCGAGCAGACGATGTGGCTCTCG
>1811507|reference Rhodobacter_sphaeroides_CH10|length 39|copies 1
CCATCTGGACGCCGGGCGCAGGCTCGAGGCGGTCGGCGG
>1811507|reference Rhodobacter_sphaeroides_CH10|length 10|copies 1
CCATCTTCCG
>1811507|reference Rhodobacter_sphaeroides_CH10|length 42|copies 1
CCATCTTCCTGATGATCTTCGCCCTGCTGGGGTTCGTCGCCG
>1811507|reference Rhodobacter_sphaeroides_CH10|length 38|copies 1
CCATGAACAGGAAGAAGACGAAGACCTGGATCGTGAGA
>1811507|reference Rhodobacter_sphaeroides_CH10|length 34|copies 1
CCATGACCGCCGCCACCTTCCTCGGCTATGTGGC
>1811507|reference Rhodobacter_sphaeroides_CH10|length 48|copies 1
CCATGACGCCGGTGAGCCGCGGAAAGAAGGCCGCGACGAGCAGGAAGG
>1811507|reference Rhodobacter_sphaeroides_CH10|length 36|copies 1
CCATGAGCTTCCTCGTGCTCGGCATGGCGGCGGAGG
>1811507|reference Rhodobacter_sphaeroides_CH10|length 48|copies 1
CCATGAGCTTCTGGCCGAGCGCGGTGGCGAGTTTCGGCGCGACCGAGG
>1811507|reference Rhodobacter_sphaeroides_CH10|length 39|copies 1
CCATGATCTCGCACGGGCTTGGCCGGACCATACAGGCAG
>1811507|reference Rhodobacter_sphaeroides_CH10|length 46|copies 3
CCATGATCTCGCACGGGCTTGGCCGGACCATACAGGCAGGACGATG
>1811507|reference Rhodobacter_sphaeroides_CH10|length 29|copies 1
CCATGATGCTGCCGATCGGCCGCCACCGC
>1811507|reference Rhodobacter_sphaeroides_CH10|length 56|copies 1
CCATGATTTCCCGTGGCCTTGCGGCTATCCCCTTCCCTGGCCAGAACCCGGACGGG
>1811507|reference Rhodobacter_sphaeroides_CH10|length 9|copies 1
CCATGCACT
>1811507|reference Rhodobacter_sphaeroides_CH10|length 9|copies 1
CCATGCAGA
>1811507|reference Rhodobacter_sphaeroides_CH10|length 10|copies 1
CCATGCAGAT
>1811507|reference Rhodobacter_sphaeroides_CH10|length 41|copies 1
CCATGCAGCCCGAGGTCGCGGCCCTGTCGGAGAGCCTCGTG
>1811507|reference Rhodobacter_sphaeroides_CH10|length 10|copies 1
CCATGCCAGT
>1811507|reference Rhodobacter_sphaeroides_CH10|length 42|copies 1
CCATGCCCTCCAGCGCCGAAGCCTCGAGCCGGGCGCGCAGGG
>1811507|reference Rhodobacter_sphaeroides_CH10|length 41|copies 1
CCATGCCGAAGGTCAGGTCGTTCTGGTGGTGCTTGCGGTGG
>1811507|reference Rhodobacter_sphaeroides_CH10|length 49|copies 1
CCATGCCGCAGGAATGCGGCGGGCGCGCCGGTCCTTCCCCGAAGGTCCA
>1811507|reference Rhodobacter_sphaeroides_CH10|length 34|copies 1
CCATGCCGCCGCGGGCGGACTGGAAGCTCGACGG
>1811507|reference Rhodobacter_sphaeroides_CH10|length 22|copies 1
CCATGCCGCTCGACAAACGATC
>1811507|reference Rhodobacter_sphaeroides_CH10|length 23|copies 1
CCATGCCGGTCATGGCGGCAAGC
>1811507|reference Rhodobacter_sphaeroides_CH10|length 32|copies 1
CCATGCGCAGGCGCGCGACATGGCCTTCATCT
>1811507|reference Rhodobacter_sphaeroides_CH10|length 40|copies 1
CCATGCGCTTGGTCAGCACCGTGACGAGGACGCGCAGGCC
>1811507|reference Rhodobacter_sphaeroides_CH10|length 27|copies 1
CCATGCGGACCCGATCGGGAATCAGAA
>1811507|reference Rhodobacter_sphaeroides_CH10|length 28|copies 15
CCATGCGGACCCGATCGGGAATCAGAAG
>1811507|reference Rhodobacter_sphaeroides_CH10|length 39|copies 1
CCATGCGGATCTGCGAGCCGAGCCAGGCGTGCAGGTCGG
>1811507|reference Rhodobacter_sphaeroides_CH10|length 43|copies 1
CCATGCGGGGCATGTGATGGAGGCCGCCCCGCAGCCCGCGCCG
>1811507|reference Rhodobacter_sphaeroides_CH10|length 45|copies 1
CCATGCGTCCCGTCCTCCTCTTGTCGCGGCGTGGTTTAGGCCGCA
>1811507|reference Rhodobacter_sphaeroides_CH10|length 35|copies 1
CCATGCGTTTCAGCGCGTGGAAACCCCGCACGACC
>1811507|reference Rhodobacter_sphaeroides_CH10|length 45|copies 2
CCATGCTCAAGTCCGATGGTCCGATCGTCGTTGAAGAAATAGATG
>1811507|reference Rhodobacter_sphaeroides_CH10|length 39|copies 1
CCATGCTCGACGGTCACGCTCCGCCGACCCAACGCGATG
>1811507|reference Rhodobacter_sphaeroides_CH10|length 27|copies 1
CCATGCTCTCCTGCCAGAGCGTGGAGT
>1811507|reference Rhodobacter_sphaeroides_CH10|length 42|copies 1
CCATGCTCTCGCAGCGCGATTGAACCGCACCCGCGCGGCCTC
>1811507|reference Rhodobacter_sphaeroides_CH10|length 40|copies 1
CCATGGAACCCAGGGACGCCCGCCTCTTCGTGCTCCTGCT
>1811507|reference Rhodobacter_sphaeroides_CH10|length 35|copies 1
CCATGGAATTCGCCATGGAGGCGCAGGCGCTGGTG
>1811507|reference Rhodobacter_sphaeroides_CH10|length 53|copies 1
CCATGGAATTCGCCATGGAGGCGCAGGCGCTGGTGGCGATCTCGCTGGAAGGG
>1811507|reference Rhodobacter_sphaeroides_CH10|length 39|copies 1
CCATGGATATGCGCGGGATCCGGGAGCAGGCGGCGGAGA
>1811507|reference Rhodobacter_sphaeroides_CH10|length 41|copies 1
CCATGGATCTAGAGACGGAAGTGCGGGGTGACCTGCTGGTG
>1811507|reference Rhodobacter_sphaeroides_CH10|length 28|copies 1
CCATGGCAAAATCCTCGAGATCCGAGGG
>1811507|reference Rhodobacter_sphaeroides_CH10|length 37|copies 1
CCATGGCCACGCCCGCGAGCGTGCCGCCCGAGCCCAC
>1811507|reference Rhodobacter_sphaeroides_CH10|length 40|copies 1
CCATGGCCGAAGGTCTGGATCCGGCCCTGATCGAAACGCT
>1811507|reference Rhodobacter_sphaeroides_CH10|length 27|copies 1
CCATGGCGGACCGGCTGGCCCCCATCC
>1811507|reference Rhodobacter_sphaeroides_CH10|length 34|copies 1
CCATGGGATTCGTCTCGGCGCATAAGATCGGCGG
>1811507|reference Rhodobacter_sphaeroides_CH10|length 42|copies 1
CCATGGGCATCACGGTGGGCTGGGGGCAGGATTGCGTGCTCG
>1811507|reference Rhodobacter_sphaeroides_CH10|length 34|copies 1
CCATGGGCTGCATCATGGTGCGCCAGTGCCAATC
>1811507|reference Rhodobacter_sphaeroides_CH10|length 38|copies 1
CCATGGTCATTCCTCCGGCTGACGCGACTTCACGGCCT
>1811507|reference Rhodobacter_sphaeroides_CH10|length 48|copies 1
CCATGGTGCATGGCGGGCCTTACCCCGCCTCGACCAACTTCGGCGCGA
>1811507|reference Rhodobacter_sphaeroides_CH10|length 47|copies 1
CCATGGTGCGTCCGGTGGCCGGCTGAGGGCCGGGCCGCTCAGCCCTG
>1811507|reference Rhodobacter_sphaeroides_CH10|length 43|copies 1
CCATGTAGCTCGAGGCGAACTGCGGGCGGTTGACGATGGTGCC
>1811507|reference Rhodobacter_sphaeroides_CH10|length 37|copies 1
CCATGTATCGCGCCATGGGCCTCGACCGCCCGGTCTG
>1811507|reference Rhodobacter_sphaeroides_CH10|length 10|copies 3
CCATGTCAGA
>1811507|reference Rhodobacter_sphaeroides_CH10|length 9|copies 1
CCATGTCCA
>1811507|reference Rhodobacter_sphaeroides_CH10|length 10|copies 1
CCATGTCCAG
>1811507|reference Rhodobacter_sphaeroides_CH10|length 11|copies 1
CCATGTCCAGA
>1811507|reference Rhodobacter_sphaeroides_CH10|length 12|copies 2
CCATGTCCAGAT
>1811507|reference Rhodobacter_sphaeroides_CH10|length 13|copies 1
CCATGTCCAGATC
>1811507|reference Rhodobacter_sphaeroides_CH10|length 29|copies 1
CCATGTCGCGCCACTGGCTGAAGCCCGCG
>1811507|reference Rhodobacter_sphaeroides_CH10|length 42|copies 1
CCATGTCGCTCAATCATGTCCGCCCCTGGCGCAACATCCACC
>1811507|reference Rhodobacter_sphaeroides_CH10|length 49|copies 1
CCATGTCTCCGTAACTGGCGAGCGCGAGGCTGCGGGGAATGGGCGTCGC
>1811507|reference Rhodobacter_sphaeroides_CH10|length 42|copies 1
CCATGTGCAAGCGCGCGGGCATCTCGCGGCTCGAAACCGGCC
>1811507|reference Rhodobacter_sphaeroides_CH10|length 42|copies 1
CCATGTGGGAGTCCTTGACGCCCCCCCGGACTTCGGGCCAAG
>1811507|reference Rhodobacter_sphaeroides_CH10|length 44|copies 1
CCATGTTCACCATCGAGCACGATTTCGACGCGACCGTCATCACC
>1811507|reference Rhodobacter_sphaeroides_CH10|length 38|copies 1
CCATGTTCGTGGCGCCCGGCCCGATCGAGGAGGTGACG
>1811507|reference Rhodobacter_sphaeroides_CH10|length 44|copies 1
CCATTAATAGCGCGAAGCTCATTTCGCTTGCTCCCGCAGTTTGG
>1811507|reference Rhodobacter_sphaeroides_CH10|length 43|copies 1
CCATTACTTCGGGCAGAGGAAACTCGGCGTCGGCATCCGCGAC
>1811507|reference Rhodobacter_sphaeroides_CH10|length 32|copies 1
CCATTCCCGGCTCCCCATGGCTTAACGCAGGG
>1811507|reference Rhodobacter_sphaeroides_CH10|length 42|copies 1
CCATTCGTGACCTGGACCGGCCCGATCTGCCCGACCCGCCCG
>1811507|reference Rhodobacter_sphaeroides_CH10|length 36|copies 1
CCATTGCCTTCCTGAAACAGCTCCGAGTGCCCGAGG
>1811507|reference Rhodobacter_sphaeroides_CH10|length 45|copies 1
CCATTGGTGGCCGTGCCGGTGATGGCGAGCGTGGGACAGAGCGCC
>1811507|reference Rhodobacter_sphaeroides_CH10|length 39|copies 1
CCATTTCACCCCGCCCGAGCCGGTGGGGCACGACGATCT
>1811507|reference Rhodobacter_sphaeroides_CH10|length 35|copies 1
CCATTTCGGCCTCACCGGCCAGCGTGGCCCGACGG
>1811507|reference Rhodobacter_sphaeroides_CH10|length 59|copies 1
CCATTTGTCCACGATCGGCGGAATTCCCCCCTCCCGCTCTTGACCGGACCCCGGCCTTG
>1811507|reference Rhodobacter_sphaeroides_CH10|length 40|copies 1
CCCAACATCGCCACCTGGTGGTGCGGACAGAAGGCCGAGC
>1811507|reference Rhodobacter_sphaeroides_CH10|length 36|copies 1
CCCAACCACCGGCGAACCTCCGGGAAGATCAAGGTC
>1811507|reference Rhodobacter_sphaeroides_CH10|length 44|copies 1
CCCAAGGCCGACAGGGCCAGAGCCGCCGCACCATGCGCCCACAG
>1811507|reference Rhodobacter_sphaeroides_CH10|length 35|copies 1
CCCAATCTCTCGGCCCGCCGGCTGCGCTCGCAGGT
>1811507|reference Rhodobacter_sphaeroides_CH10|length 41|copies 1
CCCACAAGATCCTGACCGGGCGGCGCGACCGCATCCGCACC
>1811507|reference Rhodobacter_sphaeroides_CH10|length 46|copies 1
CCCACAAGCTCGATCCGGGCCTCAAGCAGCACCTTCTGCGCCAGAG
>1811507|reference Rhodobacter_sphaeroides_CH10|length 44|copies 1
CCCACAAGGTAGCTGTTCGTGCCCCAGAGGGTCATGGGCGAGGG
>1811507|reference Rhodobacter_sphaeroides_CH10|length 58|copies 1
CCCACAGGACAGGACAGGACCGGACCCGACAAAACAGAACCTGACAAAACATCCCTTC
>1811507|reference Rhodobacter_sphaeroides_CH10|length 45|copies 1
CCCACCACATCCACATGGTCGCAGAGCGCGAGGTCCTGATAGACC
>1811507|reference Rhodobacter_sphaeroides_CH10|length 34|copies 1
CCCACCACCGCTTGCCGCGAGAAGCGGATGAAGG
>1811507|reference Rhodobacter_sphaeroides_CH10|length 46|copies 1
CCCACCACCGTATACTGGCCGTTCAGGAACTCGCCCGGCGCGAACA
>1811507|reference Rhodobacter_sphaeroides_CH10|length 48|copies 1
CCCACCAGCGCACCGTCAGCCGCCACGAAGAGAGGCGGGCGCTCGGCG
>1811507|reference Rhodobacter_sphaeroides_CH10|length 31|copies 1
CCCACCAGCGGCCGCAGGATATGGGGCACCA
>1811507|reference Rhodobacter_sphaeroides_CH10|length 26|copies 1
CCCACCCGCAGCGTCTCGTCGTAGCG
>1811507|reference Rhodobacter_sphaeroides_CH10|length 28|copies 1
CCCACCGATGCCGCCCGGCTGCTGGAGG
>1811507|reference Rhodobacter_sphaeroides_CH10|length 42|copies 1
CCCACCGCATGTCCATGGGTGTCGTTGATCGCCTTGAAGTGA
>1811507|reference Rhodobacter_sphaeroides_CH10|length 37|copies 1
CCCACCGCCATCTTGAGCTGGCCCCGCACGATCACAT
>1811507|reference Rhodobacter_sphaeroides_CH10|length 32|copies 1
CCCACCGGCTCGACGGTGATGGCGGCCATGTC
>1811507|reference Rhodobacter_sphaeroides_CH10|length 37|copies 1
CCCACCTGCAGCCCGTCCGCCAGCACCGGATCATCCT
>1811507|reference Rhodobacter_sphaeroides_CH10|length 31|copies 1
CCCACCTGCGCGCCCTGCCAAGGCCGTGACC
>1811507|reference Rhodobacter_sphaeroides_CH10|length 46|copies 1
CCCACCTTCGTCTCGATCGACGATTTCGAATCGGGCGAGTGGAACA
>1811507|reference Rhodobacter_sphaeroides_CH10|length 37|copies 1
CCCACGAAGCGCGCGTCCCATGGCATCGAGATGACCG
>1811507|reference Rhodobacter_sphaeroides_CH10|length 12|copies 1
CCCACGACGGGC
>1811507|reference Rhodobacter_sphaeroides_CH10|length 39|copies 1
CCCACGATGTTGCGCTGGTCGTAGGTGAGGAACCAGTCG
>1811507|reference Rhodobacter_sphaeroides_CH10|length 31|copies 1
CCCACGCGCAGCTTCTCGCTGTCGCCAAGCT
>1811507|reference Rhodobacter_sphaeroides_CH10|length 34|copies 1
CCCACGCTCATCCATGGCCCGCCGACCGTGCCCT
>1811507|reference Rhodobacter_sphaeroides_CH10|length 41|copies 1
CCCACGGCAAGGAGGGTCCGGCCGCGCAAGCCGGTCGCCTT
>1811507|reference Rhodobacter_sphaeroides_CH10|length 45|copies 1
CCCACGGTCTCGGCTACGGTGATCTGCACATGGTCGATATACTGA
>1811507|reference Rhodobacter_sphaeroides_CH10|length 42|copies 1
CCCACGGTGCCGACCGTGCCCCAGCTGGTGCCGAGCGAGAGC
>1811507|reference Rhodobacter_sphaeroides_CH10|length 42|copies 1
CCCACGTTGATGGCATTCTCGAACTGGATGAAGATCCCGGTG
>1811507|reference Rhodobacter_sphaeroides_CH10|length 31|copies 1
CCCACTCGCTCGCCGAGGCGGTGATCCTGTC
>1811507|reference Rhodobacter_sphaeroides_CH10|length 28|copies 1
CCCAGAACCACATCGGCCTCGCTCCGCG
>1811507|reference Rhodobacter_sphaeroides_CH10|length 29|copies 14
CCCAGAACGAGCCGATCGGCCGCGATCCG
>1811507|reference Rhodobacter_sphaeroides_CH10|length 31|copies 1
CCCAGAACGGGGACCAGCGCCTCGACCAGCG
>1811507|reference Rhodobacter_sphaeroides_CH10|length 39|copies 2
CCCAGAAGCTGCTGGAGCGCGCCCATCAGCATCGGGCCG
>1811507|reference Rhodobacter_sphaeroides_CH10|length 43|copies 1
CCCAGACGTGCAACCTGGCGGTCTTCGGCACGCGCAGTTTCCT
>1811507|reference Rhodobacter_sphaeroides_CH10|length 44|copies 1
CCCAGAGCACCCCGATCATCGCCGAGGCGAGGCCGCTCATCGAG
>1811507|reference Rhodobacter_sphaeroides_CH10|length 36|copies 1
CCCAGAGGCAGGCGCACGATGCTGCATGGCAGCATA
>1811507|reference Rhodobacter_sphaeroides_CH10|length 46|copies 1
CCCAGATCGGAACCTCGTAGGTGCCGATGGTCAGCACGTCGAACTG
>1811507|reference Rhodobacter_sphaeroides_CH10|length 37|copies 1
CCCAGATGGGCGGCTCGGTCTATCAGGACCAGATGCG
>1811507|reference Rhodobacter_sphaeroides_CH10|length 43|copies 1
CCCAGCACATGCAGATGGAAGCGGGGACGGGGGGCGGTGACGG
>1811507|reference Rhodobacter_sphaeroides_CH10|length 42|copies 1
CCCAGCACCTCGTCCGTGGCGCGGCGGCGCACCGGCACCCGG
>1811507|reference Rhodobacter_sphaeroides_CH10|length 43|copies 1
CCCAGCACGGCCGGCGCCGCAAGCGCCAGGAGGACGAGGCCAC
>1811507|reference Rhodobacter_sphaeroides_CH10|length 45|copies 1
CCCAGCAGATATTCTGGTACACCGCTTTCACCGCCGACATGGTCA
>1811507|reference Rhodobacter_sphaeroides_CH10|length 39|copies 1
CCCAGCAGGAGCTGCCGGTCCCGCGGGCCATCCGGACGG
>1811507|reference Rhodobacter_sphaeroides_CH10|length 43|copies 1
CCCAGCAGGGCCACCGCATAGGTCAGCTTGTGGAGCCGGGTCC
>1811507|reference Rhodobacter_sphaeroides_CH10|length 27|copies 1
CCCAGCATCTGCCAGGCGATCTCGTCG
>1811507|reference Rhodobacter_sphaeroides_CH10|length 45|copies 1
CCCAGCATGAGCGGCAGGGGCGTCCCGTCGAAGGCGAGACCCAGT
>1811507|reference Rhodobacter_sphaeroides_CH10|length 51|copies 1
CCCAGCGGAATAACTCGTCGGCGCGCGGCCAGGGGGCCGCCGCGCTGATTT
>1811507|reference Rhodobacter_sphaeroides_CH10|length 42|copies 1
CCCAGCGGCGCGTCCTGCTCATCGAGGATCACCGTCGTCAGC
>1811507|reference Rhodobacter_sphaeroides_CH10|length 44|copies 1
CCCAGCGGGGGGTCGTGGTGCGGCTTCTCGAGTGCATGCGCGAC
>1811507|reference Rhodobacter_sphaeroides_CH10|length 37|copies 1
CCCAGCTCGACGCGCTCCACCATGCCTATGTGCTGGG
>1811507|reference Rhodobacter_sphaeroides_CH10|length 47|copies 1
CCCAGCTCGAGGCGCAGGATCGGCAGATCTCGCGGCAGCGACTGGGG
>1811507|reference Rhodobacter_sphaeroides_CH10|length 58|copies 1
CCCAGCTCGGGGTGACCCCCGACGCCATCCTGCCCCCCGACATCGACGAGGAGCCGCG
>1811507|reference Rhodobacter_sphaeroides_CH10|length 27|copies 1
CCCAGCTGGCCGGGCGCGCCGCGGTCT
>1811507|reference Rhodobacter_sphaeroides_CH10|length 47|copies 1
CCCAGGAAGTAGCCGTGGATGTTCTCCTCGGCCATGATGTAGGTGCC
>1811507|reference Rhodobacter_sphaeroides_CH10|length 50|copies 1
CCCAGGAGAAATCCAGCAACTCGACCGAACCCTCGCCCGACGTGACGGTG
>1811507|reference Rhodobacter_sphaeroides_CH10|length 40|copies 1
CCCAGGAGGGGTCGGTCGTGAAGGGCAAGGTCATCGCCGT
>1811507|reference Rhodobacter_sphaeroides_CH10|length 10|copies 1
CCCAGGATCT
>1811507|reference Rhodobacter_sphaeroides_CH10|length 48|copies 1
CCCAGGCCTATTCCTTCATCTCGGAGACCATTCATGACCAAGAAGCTC
>1811507|reference Rhodobacter_sphaeroides_CH10|length 24|copies 1
CCCAGGCCTGGCCGTTCGAGCCCG
>1811507|reference Rhodobacter_sphaeroides_CH10|length 36|copies 1
CCCAGGCGGCGCCCGAGGCGAGCGCGGTGGCGAGCA
>1811507|reference Rhodobacter_sphaeroides_CH10|length 19|copies 1
CCCAGGCTCTCGCGCTCCT
>1811507|reference Rhodobacter_sphaeroides_CH10|length 49|copies 1
CCCAGGGCGACAGGCTTGCCGCTCAGGCCGCACTCGCCTTCCGCAACCT
>1811507|reference Rhodobacter_sphaeroides_CH10|length 37|copies 1
CCCAGGTGGCCGAGAATTTCGACATCTATGCCAAGCA
>1811507|reference Rhodobacter_sphaeroides_CH10|length 29|copies 1
CCCAGTCGCTCGGCCGGCCCGATGGGCGG
>1811507|reference Rhodobacter_sphaeroides_CH10|length 41|copies 1
CCCAGTCGTCCTCGACGAAGCGGATGTCGTGGAGATCCATG
>1811507|reference Rhodobacter_sphaeroides_CH10|length 45|copies 1
CCCAGTGGATGTCCTTCTCCTGGTCGAAGAAGTAGGTCAGGCCGA
>1811507|reference Rhodobacter_sphaeroides_CH10|length 41|copies 1
CCCAGTGGCCGGTGTTGCAGAAGGAGATGAGCTCTTCGCCG
>1811507|reference Rhodobacter_sphaeroides_CH10|length 29|copies 1
CCCATAGTCGCCCGAGGCGTCCGGAGGGG
>1811507|reference Rhodobacter_sphaeroides_CH10|length 39|copies 1
CCCATCACGGCGTCTGGGAGAGCGTGGCCGACGGCAACA
>1811507|reference Rhodobacter_sphaeroides_CH10|length 43|copies 2
CCCATCAGCCAGACCTCGGCTTCGCGCGCCTGCCGGGCGATGG
>1811507|reference Rhodobacter_sphaeroides_CH10|length 42|copies 1
CCCATCAGGGCCTCGAGGTGCGGATCGCGCGGATCTTCAACA
>1811507|reference Rhodobacter_sphaeroides_CH10|length 38|copies 1
CCCATCCCTTGCGGGCGGCCACCGGCGGCCGCGCCGAG
>1811507|reference Rhodobacter_sphaeroides_CH10|length 31|copies 1
CCCATCGGCGCCTCGCGGCTCGTATCCACCG
>1811507|reference Rhodobacter_sphaeroides_CH10|length 46|copies 1
CCCATCTCGACTGGGGCATGGATGTGCAGCAGGCGGTGGCCATGCC
>1811507|reference Rhodobacter_sphaeroides_CH10|length 48|copies 1
CCCATCTCGCGGAACCGCGCCACGCGGGCCCTGTCGGTGACGGCCTTG
>1811507|reference Rhodobacter_sphaeroides_CH10|length 50|copies 1
CCCATCTGCCGCTACTGGCCCCCGCCCAGCCCCGCGCCTGGGCCGTGGCC
>1811507|reference Rhodobacter_sphaeroides_CH10|length 40|copies 1
CCCATCTGGACGCCGGGCGCAGGCTCGAGGCGGTCGGCGG
>1811507|reference Rhodobacter_sphaeroides_CH10|length 39|copies 1
CCCATCTTCATGCGCGCGCCCGGCACGACCCACAGGGCG
>1811507|reference Rhodobacter_sphaeroides_CH10|length 38|copies 1
CCCATGACATGGGCGTGGTGGCCGAGATGGCCGACCGG
>1811507|reference Rhodobacter_sphaeroides_CH10|length 42|copies 1
CCCATGACCAGCGTCGCGCGCCCGATCTCGGCCGGGGCCGCG
>1811507|reference Rhodobacter_sphaeroides_CH10|length 26|copies 1
CCCATGACCCAAGCTGCCGACATCCT
>1811507|reference Rhodobacter_sphaeroides_CH10|length 49|copies 1
CCCATGACGGGCATCTGGCCTTTTCGGACTTCAGCGCGGCCTTCGACCA
>1811507|reference Rhodobacter_sphaeroides_CH10|length 39|copies 1
CCCATGCCGAGCCCATGCTCGATGGTGACGACGACGAAA
>1811507|reference Rhodobacter_sphaeroides_CH10|length 51|copies 1
CCCATGCCGAGGACGACCGCCCCGCGACCGGGCTGCGGGCCGTGCTTCCGC
>1811507|reference Rhodobacter_sphaeroides_CH10|length 32|copies 1
CCCATGCCGCCATGGCTGTTCGGCGCCGGATA
>1811507|reference Rhodobacter_sphaeroides_CH10|length 32|copies 1
CCCATGCCGCCGAGCTGGCCCTCGAACCCTTC
>1811507|reference Rhodobacter_sphaeroides_CH10|length 48|copies 1
CCCATGCCGCGACCGGATCGGACGGCGCCTCCTCCTCCCGGTCACGGC
>1811507|reference Rhodobacter_sphaeroides_CH10|length 43|copies 1
CCCATGTATTTGAAGCCCACGCGCTGGATGGCCAGCTGCTCGA
>1811507|reference Rhodobacter_sphaeroides_CH10|length 41|copies 1
CCCATGTCCGTAACGATCACTCCCAAGCCGACTCTGGCCCA
>1811507|reference Rhodobacter_sphaeroides_CH10|length 38|copies 1
CCCATGTCGATGTCTGCGACGACCGGCTGCTCGGTGTC
>1811507|reference Rhodobacter_sphaeroides_CH10|length 48|copies 1
CCCATGTCGCGGGCGCGGCGGTGGGCGACGGCAAGTTCCACCACGACG
>1811507|reference Rhodobacter_sphaeroides_CH10|length 31|copies 1
CCCATGTGAAGAGCCGGCGCTGGTCGATGGG
>1811507|reference Rhodobacter_sphaeroides_CH10|length 27|copies 1
CCCATGTGACCGATCGAGGAATAGGCC
>1811507|reference Rhodobacter_sphaeroides_CH10|length 51|copies 1
CCCATTCCTGCTCGATCACGTCGCGGCCGAAGGAATGGGCCGGGTGGGAGG
>1811507|reference Rhodobacter_sphaeroides_CH10|length 40|copies 1
CCCATTCGGCCACAATGGTGAGCGCGCACTCAACACTAAG
>1811507|reference Rhodobacter_sphaeroides_CH10|length 45|copies 1
CCCCAATAGCGCCCGAAAAGCGTGTCGCGGCCGATGAAATTGAGC
>1811507|reference Rhodobacter_sphaeroides_CH10|length 52|copies 1
CCCCAATCCGATGCCCGGCCCCTCAGACATCGAGATCCGGCCTCTCTACGAG
>1811507|reference Rhodobacter_sphaeroides_CH10|length 39|copies 1
CCCCAATGACGGAGAAGGCGAGGAAGAAGCTGAGGCCGA
>1811507|reference Rhodobacter_sphaeroides_CH10|length 44|copies 1
CCCCACCACATTCAGCTCGATCAGATCGTTCGCCTCGGCGAACT
>1811507|reference Rhodobacter_sphaeroides_CH10|length 52|copies 1
CCCCACCCACCCCTCCCGTGATCGATCGACAGCCGCTTGCCCCGCGGTTGCG
>1811507|reference Rhodobacter_sphaeroides_CH10|length 50|copies 1
CCCCACGAGGGCGGTCATCCTGCCCGGCGCGGCCCGGAAGCTGAGGCCGT
>1811507|reference Rhodobacter_sphaeroides_CH10|length 41|copies 1
CCCCACGATCACCCCATGGCCCAGCCGCACGCCGGGCAGGA
>1811507|reference Rhodobacter_sphaeroides_CH10|length 44|copies 1
CCCCACGCCGTCGATGGAGAGAAGGTCCTGCCACTCGGGCCCCG
>1811507|reference Rhodobacter_sphaeroides_CH10|length 42|copies 1
CCCCAGACGAGCGCCAGCAGCGGCACCAGAGCGAGCGCGAGC
>1811507|reference Rhodobacter_sphaeroides_CH10|length 31|copies 1
CCCCAGATCGCGCCCGCGGTGCTGGCAGGCT
>1811507|reference Rhodobacter_sphaeroides_CH10|length 47|copies 1
CCCCAGCCTCGCCTTCAGCGCAGCGCCATCCGCGGGCATCTTGTGGC
>1811507|reference Rhodobacter_sphaeroides_CH10|length 41|copies 1
CCCCAGCGCGAAGAAGCTGCCCGCCAGCGACAGGAGCGCCG
>1811507|reference Rhodobacter_sphaeroides_CH10|length 35|copies 1
CCCCAGCGGTCCGCCAGCATGTCAGGGGTGAAAGG
>1811507|reference Rhodobacter_sphaeroides_CH10|length 46|copies 1
CCCCAGGATCACGGCCGGAACTCCAGACACTCGGAGATGTAGAAGC
>1811507|reference Rhodobacter_sphaeroides_CH10|length 48|copies 1
CCCCAGGCGGCCGTCAGTGCCAGCATCGGATTCATCGAGAGAGCGAAC
>1811507|reference Rhodobacter_sphaeroides_CH10|length 41|copies 1
CCCCAGTCGAGCCCGTTGATCGCCTCGATGATGTTCGCGCG
>1811507|reference Rhodobacter_sphaeroides_CH10|length 42|copies 1
CCCCATGACCCAAGCTGCCGACATCCTGATCGCCGGAGGCGG
>1811507|reference Rhodobacter_sphaeroides_CH10|length 51|copies 1
CCCCATGGGCCGCGGAATTCGAACCCGCCGCGGCCGAGGTCGGTGTCGATC
>1811507|reference Rhodobacter_sphaeroides_CH10|length 37|copies 1
CCCCATGTAGCGGCCGAACTGGACGTAGATCGGATCG
>1811507|reference Rhodobacter_sphaeroides_CH10|length 53|copies 1
CCCCATGTTCATCGGATAGGAGAGCGCCGCGGGCATCTGGATGAAGGGCCCGG
>1811507|reference Rhodobacter_sphaeroides_CH10|length 46|copies 1
CCCCATTTCGTGCTCGGTCGCCAGAAAGCCTTCCAAATCCTGCTGA
>1811507|reference Rhodobacter_sphaeroides_CH10|length 44|copies 1
CCCCCAACTCCTCGAGATCATGCGGTTCCAGATCTGCAGCCGGC
>1811507|reference Rhodobacter_sphaeroides_CH10|length 50|copies 1
CCCCCACCACATGCTGGAAGTCGCGCACCATCATCGGGAACGGATGCGGC
>1811507|reference Rhodobacter_sphaeroides_CH10|length 55|copies 1
CCCCCACGAGTTCGATGCGGCCCAAGGTGCGCCCGCAGCGCGCCCGCGCCCCCGA
>1811507|reference Rhodobacter_sphaeroides_CH10|length 47|copies 1
CCCCCAGAAGCAGGAAGATCACGGCCCAGATCGGGCTGTGAAGCGCG
>1811507|reference Rhodobacter_sphaeroides_CH10|length 49|copies 1
CCCCCAGCCCGCCGCCTGCGCCGCGTTCAGAAGCGACAGGCAGACCGCG
>1811507|reference Rhodobacter_sphaeroides_CH10|length 29|copies 1
CCCCCATTCGGCCAGCAGGAGCGCCGAGG
>1811507|reference Rhodobacter_sphaeroides_CH10|length 46|copies 1
CCCCCCACAATACCGCCGCATCCTGCCGCACTTGATGCAACCCGAG
>1811507|reference Rhodobacter_sphaeroides_CH10|length 48|copies 1
CCCCCCATTATGCAGGTCAGGACCGTGTCCGGTTCGAGCGGCAGGCTC
>1811507|reference Rhodobacter_sphaeroides_CH10|length 59|copies 1
CCCCCCCCCGCGATCTGGAGAATGCCTGCAGCATCGTCGCGGAACGGCCGCAATATTAC
>1811507|reference Rhodobacter_sphaeroides_CH10|length 46|copies 1
CCCCCCGCAGCGGCGAGGATCATGTGGTCCGGGCCGTAATGCTCGC
>1811507|reference Rhodobacter_sphaeroides_CH10|length 36|copies 1
CCCCCCGCCAGATCCTGATCGCCCGTGTAGCGGACG
>1811507|reference Rhodobacter_sphaeroides_CH10|length 37|copies 1
CCCCCCGCCCGCACCGCCGCCAGCGCCTGCTTCACAT
>1811507|reference Rhodobacter_sphaeroides_CH10|length 61|copies 1
CCCCCCGGCTCTTCCAGACGCCCGAGGGCGAGCCGCTGGAATTCCTCGACGCGGTGGTGGG
>1811507|reference Rhodobacter_sphaeroides_CH10|length 59|copies 1
CCCCCCGGGATATTTCTGCCAGAATGAAGAAGGGAGGTGGGGGTCATATCAGCCCGTCC
>1811507|reference Rhodobacter_sphaeroides_CH10|length 23|copies 1
CCCCCCGTATGGCCGAGGCCCCG
>1811507|reference Rhodobacter_sphaeroides_CH10|length 35|copies 1
CCCCCCTGCCTGCTCCGCGCCGGATCCTGATGCTC
>1811507|reference Rhodobacter_sphaeroides_CH10|length 47|copies 1
CCCCCGACAGCGGCTGGAGATCGTAGGTCGCGTCCGGCGCCGCCAGC
>1811507|reference Rhodobacter_sphaeroides_CH10|length 51|copies 1
CCCCCGAGAGCTTCCGCCGCCACCGGCCGCGGCTCGAGGAGCTGTTCGGCA
>1811507|reference Rhodobacter_sphaeroides_CH10|length 46|copies 1
CCCCCGCAAAGGCCGCGTCCGCCGCGTCGGGTGCGCGGGGCGCAGG
>1811507|reference Rhodobacter_sphaeroides_CH10|length 54|copies 1
CCCCCGCCAGCAGCGGATCGCCCGCGGCCGAAACCACCAGCGGCACCTCCCGCA
>1811507|reference Rhodobacter_sphaeroides_CH10|length 41|copies 1
CCCCCGCCCAAGCCCAAGCCGGAGCATCCGATGCGCGCCCT
>1811507|reference Rhodobacter_sphaeroides_CH10|length 29|copies 1
CCCCCGCCGCGCCCGGTGGCGGCTGGGAT
>1811507|reference Rhodobacter_sphaeroides_CH10|length 57|copies 1
CCCCCGCCGGTTACCGCCGCGCGGGGGTTACTTTTTTCTGTAGTGTCGCGTGTCCTT
>1811507|reference Rhodobacter_sphaeroides_CH10|length 35|copies 1
CCCCCGCGCCACGAGGGCCGGATAATCGTAGCCGG
>1811507|reference Rhodobacter_sphaeroides_CH10|length 46|copies 2
CCCCCGGACCCCCCGAGGATATTTTTCCAGAGTGAATGGGGCGGGG
>1811507|reference Rhodobacter_sphaeroides_CH10|length 37|copies 1
CCCCCGGATCTGCCGCGGCCGGGACGAGGCCGCGCGC
>1811507|reference Rhodobacter_sphaeroides_CH10|length 54|copies 1
CCCCCGGCCTCGGCCGGGATCAGTTGTGCGGGCAGCCTGTAAGCCGGATTCTGT
>1811507|reference Rhodobacter_sphaeroides_CH10|length 52|copies 1
CCCCCGGCCTTTTCCCTTCGGCGCGACCCTCCTCTGCGGCGGGGCAGGGACC
>1811507|reference Rhodobacter_sphaeroides_CH10|length 45|copies 1
CCCCCGGCTCCGGCCGCCCGCGCGTCAGGTGAAGCGGTTGTCCCG
>1811507|reference Rhodobacter_sphaeroides_CH10|length 50|copies 1
CCCCCGGCTTGGTCAGAGAAGCCGGCCCATCGCCACGGCGGTGTCGGCCA
>1811507|reference Rhodobacter_sphaeroides_CH10|length 58|copies 1
CCCCCGGCTTGGTCAGAGAAGCCGGCCCATCGCCACGGCGGTGTCGGCCATCCGGTTC
>1811507|reference Rhodobacter_sphaeroides_CH10|length 13|copies 1
CCCCCGTCGAGAT
>1811507|reference Rhodobacter_sphaeroides_CH10|length 37|copies 1
CCCCCGTGGCCCGACCCGTCCCGGCGCACCCGCCGCT
>1811507|reference Rhodobacter_sphaeroides_CH10|length 42|copies 1
CCCCCGTGGCCCGACCCGTCCCGGCGCACCCGCCGCTCTCCC
>1811507|reference Rhodobacter_sphaeroides_CH10|length 42|copies 1
CCCCCGTTCGCGTTGGTCTGCAGCCCGATCGTGTTGCAGTGC
>1811507|reference Rhodobacter_sphaeroides_CH10|length 33|copies 1
CCCCCTCCTCGGAGATCAGGTCGCGCACGAGGG
>1811507|reference Rhodobacter_sphaeroides_CH10|length 40|copies 1
CCCCCTCGAGATCCTCGGACTGGATGCGGGCATTGAGTTC
>1811507|reference Rhodobacter_sphaeroides_CH10|length 32|copies 1
CCCCCTCGCGGATCGCCGCGAAGAAGCGGAAG
>1811507|reference Rhodobacter_sphaeroides_CH10|length 45|copies 1
CCCCCTGACAGAAGGGGTCGAGCAGATAAGGCCCTTCGAGATAGT
>1811507|reference Rhodobacter_sphaeroides_CH10|length 42|copies 1
CCCCCTGAGACAGACGGTCACGGTCCTGCGCTGGAACAGCGG
>1811507|reference Rhodobacter_sphaeroides_CH10|length 42|copies 1
CCCCCTGCGTGGGCCGGGTGCCGGCCGAGGATTATGCCGAGC
>1811507|reference Rhodobacter_sphaeroides_CH10|length 26|copies 1
CCCCCTTCAGCTCTCCGGCTGCGGCG
>1811507|reference Rhodobacter_sphaeroides_CH10|length 38|copies 1
CCCCCTTCGCGCCCCGTTGCGCGGGGCCGGGCGCCATG
>1811507|reference Rhodobacter_sphaeroides_CH10|length 40|copies 1
CCCCGACACAAGAACAGCATCGCCAGGGCTTCAATCAGTG
>1811507|reference Rhodobacter_sphaeroides_CH10|length 47|copies 1
CCCCGACGACGACATCGCGCGCTTCGAATATCTCAAGAAGTCCGCGC
>1811507|reference Rhodobacter_sphaeroides_CH10|length 38|copies 1
CCCCGACGCCACCTTCGAGCGGTCGGAGACGCGGCTTC
>1811507|reference Rhodobacter_sphaeroides_CH10|length 47|copies 1
CCCCGACGTGTAGCTCGAGAGCGGATCGGCCAGCATCACATAGGCCG
>1811507|reference Rhodobacter_sphaeroides_CH10|length 33|copies 1
CCCCGACTTCTCATCCCGAGCATCTCCGCGGGG
>1811507|reference Rhodobacter_sphaeroides_CH10|length 39|copies 2
CCCCGAGAAGCTGCCCGCGAACCGCTGGATCTCGGAGGC
>1811507|reference Rhodobacter_sphaeroides_CH10|length 44|copies 1
CCCCGAGATCCAGCCGGACGAGATCGCCACCACCCTGCGCGAGG
>1811507|reference Rhodobacter_sphaeroides_CH10|length 45|copies 1
CCCCGAGATCGCTGTCGGAGAAGGACAGGACCACCAGATCCGCAG
>1811507|reference Rhodobacter_sphaeroides_CH10|length 37|copies 1
CCCCGAGATGCTGCCCGAGGACGAGCCATTGGACGCG
>1811507|reference Rhodobacter_sphaeroides_CH10|length 45|copies 1
CCCCGAGGATATTTGAGGCAGAGTGAAAGAGGGCAGCCAGTCGGG
>1811507|reference Rhodobacter_sphaeroides_CH10|length 38|copies 1
CCCCGAGGCCCAGTCGGCCACCAGCGTCTCCTGCAGCG
>1811507|reference Rhodobacter_sphaeroides_CH10|length 48|copies 1
CCCCGAGGGCGGTCATGAGAGCTTCCGGGATCAGGCGCGGGAACTGCT
>1811507|reference Rhodobacter_sphaeroides_CH10|length 51|copies 1
CCCCGAGGTGGGGCGCGTGCTGATCGACGGGCAGGATCTGCGGTCGGTCAC
>1811507|reference Rhodobacter_sphaeroides_CH10|length 35|copies 1
CCCCGATATCTGGCGCCGCTTCGCCGAGGGCGAGC
>1811507|reference Rhodobacter_sphaeroides_CH10|length 25|copies 1
CCCCGATCCAGGCGCAGGCCATCCC
>1811507|reference Rhodobacter_sphaeroides_CH10|length 45|copies 1
CCCCGATCTCACCCACATCGGCAGCCGCACGACGCTCGCCGCAGG
>1811507|reference Rhodobacter_sphaeroides_CH10|length 53|copies 1
CCCCGATGGCCTCGGCCGCAGCCCGCGCGGCCTCTTCGGCGGCAAAGAGGCCG
>1811507|reference Rhodobacter_sphaeroides_CH10|length 50|copies 1
CCCCGCAACTGTGAGCGGCGAGCCCGCCCCGAAGACGCCACTGGACCGAA
>1811507|reference Rhodobacter_sphaeroides_CH10|length 25|copies 1
CCCCGCACCCGTCCGGGTGGCGGGG
>1811507|reference Rhodobacter_sphaeroides_CH10|length 54|copies 1
CCCCGCACCCTGCCCGAGCGCGTAATTCTCGTCGTCGGGCACGCCCTCGCCGCG
>1811507|reference Rhodobacter_sphaeroides_CH10|length 27|copies 1
CCCCGCAGGCGGCTCTGGATGTTCTCC
>1811507|reference Rhodobacter_sphaeroides_CH10|length 41|copies 1
CCCCGCATGCCGCATCCCGCGGTCCAAGATTCAATAAGATG
>1811507|reference Rhodobacter_sphaeroides_CH10|length 41|copies 1
CCCCGCCAAAGAGCGCCGCCGCGCTGTCGAGATTGCCGCCG
>1811507|reference Rhodobacter_sphaeroides_CH10|length 51|copies 1
CCCCGCCACAAGTCCGGCATCGCGCTCCGCTTCCCGCGCATGGTGCGCTGG
>1811507|reference Rhodobacter_sphaeroides_CH10|length 46|copies 1
CCCCGCCAGCGGACCCACGCCCAGAGCGCGAGCGCCGACAGAGCCG
>1811507|reference Rhodobacter_sphaeroides_CH10|length 40|copies 1
CCCCGCCCGGAAACCATGCGCAAGCGTCCTCTGGATGCAG
>1811507|reference Rhodobacter_sphaeroides_CH10|length 23|copies 3
CCCCGCCGATCGTGGCCGCGCCG
>1811507|reference Rhodobacter_sphaeroides_CH10|length 24|copies 1
CCCCGCCGATCGTGGCCGCGCCGA
>1811507|reference Rhodobacter_sphaeroides_CH10|length 24|copies 1
CCCCGCCGCGCCATCGGATAGCCG
>1811507|reference Rhodobacter_sphaeroides_CH10|length 52|copies 1
CCCCGCCGGCGTGAAGCGCTTGAACAAGGTGTCCGCGTTGAACCAGTGCCCC
>1811507|reference Rhodobacter_sphaeroides_CH10|length 41|copies 1
CCCCGCCTCGGTCAGCGGCAGCTTCACGAGGAATCCCGCGG
>1811507|reference Rhodobacter_sphaeroides_CH10|length 43|copies 1
CCCCGCCTGGCGAGGGCACCTTCGACAGGGCCAACGGCCGACG
>1811507|reference Rhodobacter_sphaeroides_CH10|length 49|copies 1
CCCCGCCTTTGGGAAAGTGTGGGCCCGTCCGCGCGGGTCGAATGGTCGC
>1811507|reference Rhodobacter_sphaeroides_CH10|length 51|copies 1
CCCCGCGAACACCCATCTTTCCGCGCCAGATCTCCGGCGCCTTCCGAACGG
>1811507|reference Rhodobacter_sphaeroides_CH10|length 38|copies 1
CCCCGCGACGCCCGTGACGGCCAGAGCGAGATCGGCCT
>1811507|reference Rhodobacter_sphaeroides_CH10|length 36|copies 1
CCCCGCGATCGGGCCGCGATGTTCCTCGTAGGTCAT
>1811507|reference Rhodobacter_sphaeroides_CH10|length 32|copies 1
CCCCGCGCAGAGCGCCTCGAGCAGGAGCTGAA
>1811507|reference Rhodobacter_sphaeroides_CH10|length 34|copies 1
CCCCGCGCATCGCTTCGGCGGCAGCCTGCATCGC
>1811507|reference Rhodobacter_sphaeroides_CH10|length 28|copies 1
CCCCGCGCCTCCGGCCGCGGCCGGAGGC
>1811507|reference Rhodobacter_sphaeroides_CH10|length 33|copies 1
CCCCGCGCGATCCGCGAAGCCTCGACGCTTCAG
>1811507|reference Rhodobacter_sphaeroides_CH10|length 40|copies 1
CCCCGCGCGCGCAGCGCCGGATTCTCGATCCGGCAGCGGT
>1811507|reference Rhodobacter_sphaeroides_CH10|length 40|copies 1
CCCCGCGCGTGAGCCGCGTCGGCCGGCAGCGCACAGTCTA
>1811507|reference Rhodobacter_sphaeroides_CH10|length 44|copies 1
CCCCGCGGGTCTGCCCGTTCCAGCGCGCCACGAAGGCCAGACCG
>1811507|reference Rhodobacter_sphaeroides_CH10|length 43|copies 1
CCCCGCGTCTCGGCCTACGAGGTGGTCTATGTCTTCACCGCCG
>1811507|reference Rhodobacter_sphaeroides_CH10|length 30|copies 1
CCCCGCTCGGCCACCGGCGTATGTTCCAGC
>1811507|reference Rhodobacter_sphaeroides_CH10|length 41|copies 1
CCCCGCTCGGCCACCGGCGTATGTTCCAGCTCCTGATCCGC
>1811507|reference Rhodobacter_sphaeroides_CH10|length 55|copies 1
CCCCGCTCTTGCGGCGGGAGATTGTTGAAGGGGCGCCCGATTGCCCGGGCGCCCC
>1811507|reference Rhodobacter_sphaeroides_CH10|length 29|copies 1
CCCCGGAAGCGCCCGGCCTCGACCGAGCC
>1811507|reference Rhodobacter_sphaeroides_CH10|length 34|copies 1
CCCCGGACACGCCCGCCTCGGCGAAGGTCGCCAT
>1811507|reference Rhodobacter_sphaeroides_CH10|length 46|copies 2
CCCCGGACCCCCGCGGATATTTCCGCCAGAGTGAAGGGTGAAGCGT
>1811507|reference Rhodobacter_sphaeroides_CH10|length 33|copies 1
CCCCGGCATTTCCCGCCATAGGCTGAAGCGCCG
>1811507|reference Rhodobacter_sphaeroides_CH10|length 39|copies 1
CCCCGGCCGACATCCTGACCGCTCTGCCGGTCTACGAGA
>1811507|reference Rhodobacter_sphaeroides_CH10|length 36|copies 1
CCCCGGCCGAGCGTGTGGAGCCCGGCTCGACCATCC
>1811507|reference Rhodobacter_sphaeroides_CH10|length 14|copies 1
CCCCGGCCGCATCG
>1811507|reference Rhodobacter_sphaeroides_CH10|length 39|copies 1
CCCCGGCCTCGCGCCCGAGGGCCGGATGCGGATCGACTG
>1811507|reference Rhodobacter_sphaeroides_CH10|length 37|copies 1
CCCCGGCGAAGCTCATGGACGCTGTAGAAATATAGAC
>1811507|reference Rhodobacter_sphaeroides_CH10|length 30|copies 1
CCCCGGCGAAGTGGCCGCGTCCTGTACAGG
>1811507|reference Rhodobacter_sphaeroides_CH10|length 49|copies 1
CCCCGGCGCCGCGCGGAACGCGGGGCTCGATGCCGTGGCGGCAGAGGGC
>1811507|reference Rhodobacter_sphaeroides_CH10|length 49|copies 1
CCCCGGCGCGAAGAGGGCGTGCCGCCGCAGGCCTGGGTCACGAAAGTGG
>1811507|reference Rhodobacter_sphaeroides_CH10|length 49|copies 1
CCCCGGGACCGGCCCCGGCGCGGAGGCCTTCGCTGCGCCAGGTTCTGCT
>1811507|reference Rhodobacter_sphaeroides_CH10|length 31|copies 1
CCCCGGTCACGCCGGCGGCGCTCCTCGCGAG
>1811507|reference Rhodobacter_sphaeroides_CH10|length 26|copies 1
CCCCGGTCCAGACCAGATCGTTGCAG
>1811507|reference Rhodobacter_sphaeroides_CH10|length 45|copies 1
CCCCGGTCGTCCAGCCCGCGGAGACCTAGGCCCACGCCGACTACC
>1811507|reference Rhodobacter_sphaeroides_CH10|length 36|copies 1
CCCCGGTGGCGATGGTGGCCACCCCGTTCACCACCG
>1811507|reference Rhodobacter_sphaeroides_CH10|length 60|copies 1
CCCCGGTTGCAGGGCGGACAGGTCCGGGTTGTAGGTGCCGAAGCCGGGCAGACCGCCCTG
>1811507|reference Rhodobacter_sphaeroides_CH10|length 39|copies 1
CCCCGTCCTCGCGCGCCAGCGCCAGCGCATCGGCAAGGC
>1811507|reference Rhodobacter_sphaeroides_CH10|length 50|copies 1
CCCCGTCGCCCACCCAGTGGACACCGCTGCGCGCGGCACGTCCCGTGGGA
>1811507|reference Rhodobacter_sphaeroides_CH10|length 33|copies 1
CCCCGTCGCGGCCATAGATGTCGTCGCGATAAT
>1811507|reference Rhodobacter_sphaeroides_CH10|length 53|copies 1
CCCCGTCGTCGGCCCTGGACCGGCCGAAGATCCGCACGGCGGTCATGGCCGCG
>1811507|reference Rhodobacter_sphaeroides_CH10|length 30|copies 1
CCCCGTCTTTGGCGTGGCAAGAAACGCCAG
>1811507|reference Rhodobacter_sphaeroides_CH10|length 40|copies 1
CCCCGTGACGCTTCCATGCAGGCCAGACCCGCGCGCCCGG
>1811507|reference Rhodobacter_sphaeroides_CH10|length 55|copies 1
CCCCTACGCCCCGGGGCCTCATTGCAGGGGCGAGGCCCCGCCGCCCGCAGTCCCT
>1811507|reference Rhodobacter_sphaeroides_CH10|length 40|copies 1
CCCCTACTCCCTCAGGAGCCCGCCATGGCTGACGACGAAG
>1811507|reference Rhodobacter_sphaeroides_CH10|length 23|copies 1
CCCCTCCCGCCCGGCGTCGGGCT
>1811507|reference Rhodobacter_sphaeroides_CH10|length 36|copies 1
CCCCTCCCGGAAGATCACGCCCGCGCCGAGAAAGCC
>1811507|reference Rhodobacter_sphaeroides_CH10|length 29|copies 1
CCCCTCCGCCACCACCCGCGTCTTGGCCT
>1811507|reference Rhodobacter_sphaeroides_CH10|length 35|copies 1
CCCCTCCGGCCGCCGGGGGCCCGCCTCCTCAACCG
>1811507|reference Rhodobacter_sphaeroides_CH10|length 31|copies 1
CCCCTCCGGCGACCTCTACATCTTCATCGAG
>1811507|reference Rhodobacter_sphaeroides_CH10|length 40|copies 1
CCCCTCCGTGGATCGCGCGGATGAAGCCCGAAATGCGTCC
>1811507|reference Rhodobacter_sphaeroides_CH10|length 32|copies 1
CCCCTCGACGATCACCAGATCGTGCGCCGCCG
>1811507|reference Rhodobacter_sphaeroides_CH10|length 36|copies 1
CCCCTCGAGATCCTCGGACTGGATGCGGGCATTGAG
>1811507|reference Rhodobacter_sphaeroides_CH10|length 33|copies 1
CCCCTCGATCCCGCTCCAGCGTTCGCCCAGAGC
>1811507|reference Rhodobacter_sphaeroides_CH10|length 46|copies 2
CCCCTCGCCCGCGCTGGCCATGCCGCAGCCCTGATCGTGGACGATG
>1811507|reference Rhodobacter_sphaeroides_CH10|length 40|copies 1
CCCCTCGCCCGGATCCGCCACGAGGAACGCGGGCCGCGCC
>1811507|reference Rhodobacter_sphaeroides_CH10|length 44|copies 1
CCCCTCGCTCGAGGACCGGCTCCGCGCCACCGGCGATTACGAGG
>1811507|reference Rhodobacter_sphaeroides_CH10|length 28|copies 12
CCCCTGCCGCCCGATCGGCTGGCCGCCG
>1811507|reference Rhodobacter_sphaeroides_CH10|length 42|copies 1
CCCCTGCGGGCGAACGCGACGCTCGAAGCGGTGGGCGGCACG
>1811507|reference Rhodobacter_sphaeroides_CH10|length 45|copies 1
CCCCTGGCCGATGGAATGAGCGAGGCACCCGTCGCGCTTCTCGTC
>1811507|reference Rhodobacter_sphaeroides_CH10|length 45|copies 1
CCCCTGGCTGCGGGTTTTCTCATGGCAGAGAGGTTCGCCGCTCCG
>1811507|reference Rhodobacter_sphaeroides_CH10|length 35|copies 1
CCCCTGTCGATGGCGGGCGTGGCGACAGGCTCCAT
>1811507|reference Rhodobacter_sphaeroides_CH10|length 30|copies 1
CCCCTTATTGGACCATGGCTCCATCGGATC
>1811507|reference Rhodobacter_sphaeroides_CH10|length 35|copies 1
CCCCTTCACCATCCGCGAATGGCGCGCGAACGAGG
>1811507|reference Rhodobacter_sphaeroides_CH10|length 46|copies 1
CCCCTTCATGGCACCACGCCGCCGCGGGGCGAGGTCTTCATGTGCA
>1811507|reference Rhodobacter_sphaeroides_CH10|length 11|copies 1
CCCCTTCGACA
>1811507|reference Rhodobacter_sphaeroides_CH10|length 30|copies 1
CCCCTTCGCAAGCGCCGGCGCCGTGAACCG
>1811507|reference Rhodobacter_sphaeroides_CH10|length 34|copies 1
CCCGAACGGGCTCGACAAGCTCGCCATGCGGGCG
>1811507|reference Rhodobacter_sphaeroides_CH10|length 37|copies 1
CCCGAACTGGACAATCGCGCCGCCTTGTGAAACAGGA
>1811507|reference Rhodobacter_sphaeroides_CH10|length 28|copies 6
CCCGAAGAAGCCGATCGGACCCACGAGC
>1811507|reference Rhodobacter_sphaeroides_CH10|length 10|copies 1
CCCGAAGAGC
>1811507|reference Rhodobacter_sphaeroides_CH10|length 29|copies 1
CCCGAAGCCCGTCTGGGCGAGAGCGGGGG
>1811507|reference Rhodobacter_sphaeroides_CH10|length 27|copies 1
CCCGAAGGCCGGCCCGAACCGATGCCG
>1811507|reference Rhodobacter_sphaeroides_CH10|length 24|copies 1
CCCGACCCAGGATGCTGGCAGGTC
>1811507|reference Rhodobacter_sphaeroides_CH10|length 42|copies 1
CCCGACCGAGCTTGACCTCAAGCGCAAGAAGCTGCTCAACAT
>1811507|reference Rhodobacter_sphaeroides_CH10|length 44|copies 1
CCCGACCGGCACCCGGTAGAAGAGGCGCGAGGTCCCGCGCGCAT
>1811507|reference Rhodobacter_sphaeroides_CH10|length 43|copies 1
CCCGACGAGATGATCCGCCGCACCTCCGAGGTCTATATCGAGG
>1811507|reference Rhodobacter_sphaeroides_CH10|length 39|copies 1
CCCGACGCTGGCCGTGATCGAGGATGAAACGGGCGCAGG
>1811507|reference Rhodobacter_sphaeroides_CH10|length 35|copies 1
CCCGACGTGAAGCGCCGCTGGATGTTCAGGTTGAT
>1811507|reference Rhodobacter_sphaeroides_CH10|length 51|copies 1
CCCGAGACATGGACGAGCGCGCCCGTCTTCACGAAGGGGACGTAGTTCGCC
>1811507|reference Rhodobacter_sphaeroides_CH10|length 35|copies 1
CCCGAGACCGAGCTCCTGCCCGGCGAGCCGCTGAT
>1811507|reference Rhodobacter_sphaeroides_CH10|length 38|copies 1
CCCGAGATCCTCGACCGCGCCAGGTCGGGCGATATCCG
>1811507|reference Rhodobacter_sphaeroides_CH10|length 29|copies 1
CCCGAGCCGGTCCTGCGGCAGTCCGACCG
>1811507|reference Rhodobacter_sphaeroides_CH10|length 43|copies 1
CCCGAGGAATGGAAGCTCTCGGAGCCGCCGCGCAGGATGACCG
>1811507|reference Rhodobacter_sphaeroides_CH10|length 33|copies 1
CCCGAGGACCGGCCTTGGCCGAGGGGTTCTTCC
>1811507|reference Rhodobacter_sphaeroides_CH10|length 35|copies 1
CCCGAGGATCGCGCGGGCCACCTCGTCGTCCGAGG
>1811507|reference Rhodobacter_sphaeroides_CH10|length 34|copies 1
CCCGAGGCGAGGATCTCCTGCAGCTTCTCGAGCG
>1811507|reference Rhodobacter_sphaeroides_CH10|length 52|copies 1
CCCGAGGCGAGGCTGCCAAATCGCGCAAGACGGGAAATTCGGCCACTCGGGA
>1811507|reference Rhodobacter_sphaeroides_CH10|length 26|copies 1
CCCGAGGCGGCGCCCAGCACGTTCAG
>1811507|reference Rhodobacter_sphaeroides_CH10|length 38|copies 1
CCCGAGGGAGCGCAGGCGACGCGCGCCTATCTCGAGCA
>1811507|reference Rhodobacter_sphaeroides_CH10|length 44|copies 1
CCCGAGTCCCCTCCTGTGGTGTCTCGGCTGAACGTAGAGAGTTG
>1811507|reference Rhodobacter_sphaeroides_CH10|length 44|copies 2
CCCGAGTTACAATTTCTACTACGAGGCCGATCGCGCGCACAATC
>1811507|reference Rhodobacter_sphaeroides_CH10|length 46|copies 1
CCCGAGTTCCAGATCGGCAAGATCGGTGTCGAGACCTGGATGGAGG
>1811507|reference Rhodobacter_sphaeroides_CH10|length 46|copies 1
CCCGAGTTCCAGTTCCTGCCGCGCAAGTTCAAGATCGCCATCACCG
>1811507|reference Rhodobacter_sphaeroides_CH10|length 39|copies 1
CCCGATCAGGTGCATCTGGCGCCCGAGGACCGGATCTGC
>1811507|reference Rhodobacter_sphaeroides_CH10|length 41|copies 1
CCCGATCTTCGGCGTCCTGCGCCCCGAGATCGTGCCGCGCC
>1811507|reference Rhodobacter_sphaeroides_CH10|length 44|copies 1
CCCGATGATCGCCGACATTCTGGCGATCCAGACGCTCTATGGCA
>1811507|reference Rhodobacter_sphaeroides_CH10|length 41|copies 1
CCCGATGGTGCTCCGGATCGCGGGGCTCGGCTATCAGAAGG
>1811507|reference Rhodobacter_sphaeroides_CH10|length 47|copies 1
CCCGATGTTTACGCTCCCGCAGGGTCGCGTTTTACAGGGTGCCCTCC
>1811507|reference Rhodobacter_sphaeroides_CH10|length 32|copies 1
CCCGCAAGCCAGCGGTCGCGGCGCCAGAAGCG
>1811507|reference Rhodobacter_sphaeroides_CH10|length 29|copies 1
CCCGCACCCAGAACCATATCGAGCCTGCC
>1811507|reference Rhodobacter_sphaeroides_CH10|length 30|copies 1
CCCGCACCGCCCGAGATGGCGATCCGCTCG
>1811507|reference Rhodobacter_sphaeroides_CH10|length 50|copies 1
CCCGCACCTCAACCGGCGGCCTCAGGCGGATTTCCAGCCCGTCGAGAACG
>1811507|reference Rhodobacter_sphaeroides_CH10|length 31|copies 1
CCCGCACCTCGGCCTACGGTCACTTCGGCCG
>1811507|reference Rhodobacter_sphaeroides_CH10|length 27|copies 1
CCCGCACGCGCCGCCACGAGATCGGCG
>1811507|reference Rhodobacter_sphaeroides_CH10|length 57|copies 1
CCCGCACGGGGCGGCTGTCGCTTCCTGTCGGGACGGCTGTCGTCCCCCGATCCGAGG
>1811507|reference Rhodobacter_sphaeroides_CH10|length 40|copies 1
CCCGCACGGTCTCGCTGGCCTTCCAGGTCCCGCTCGAGGG
>1811507|reference Rhodobacter_sphaeroides_CH10|length 47|copies 1
CCCGCACTGACCGTGACGCAGTCGGTGGGAGTGACCACACAGGCGTA
>1811507|reference Rhodobacter_sphaeroides_CH10|length 41|copies 1
CCCGCAGAAACTCGGCGACGCCTTCTGGCACTGGCACGCCG
>1811507|reference Rhodobacter_sphaeroides_CH10|length 30|copies 1
CCCGCAGCAGCATCAGGCGATGTTCGAGGC
>1811507|reference Rhodobacter_sphaeroides_CH10|length 36|copies 1
CCCGCAGCCATTCATGCTCCTTGGTGTATTTCATCT
>1811507|reference Rhodobacter_sphaeroides_CH10|length 41|copies 1
CCCGCAGCCCCGTCGTTACCCTCGACGATCTGAAGCTGTCG
>1811507|reference Rhodobacter_sphaeroides_CH10|length 35|copies 1
CCCGCAGCCGTGGCGATGCCGAGCGCCAGCGAGCG
>1811507|reference Rhodobacter_sphaeroides_CH10|length 45|copies 1
CCCGCATCACCGCCGAGGACAGTTTCATCGCCACCGGCCCCGCCT
>1811507|reference Rhodobacter_sphaeroides_CH10|length 41|copies 1
CCCGCATCGTGTCGCGACCCTCGCGCACCGTCTGCCGGATG
>1811507|reference Rhodobacter_sphaeroides_CH10|length 34|copies 1
CCCGCCACATCGGTGAGCGCGGCCGAGATCATCC
>1811507|reference Rhodobacter_sphaeroides_CH10|length 45|copies 1
CCCGCCACGTTCTGCGCCATGTCGGCGATGACCGTGAAGGTCGTG
>1811507|reference Rhodobacter_sphaeroides_CH10|length 37|copies 1
CCCGCCACTATGTGCAGGGCCTGCCGTTCGAGGCCGT
>1811507|reference Rhodobacter_sphaeroides_CH10|length 22|copies 2
CCCGCCAGCACCGCGCGCGCCG
>1811507|reference Rhodobacter_sphaeroides_CH10|length 51|copies 1
CCCGCCAGCTCCTCGATCCGAAGGGCCGCTGGATCGATCTCATGACCGAGG
>1811507|reference Rhodobacter_sphaeroides_CH10|length 42|copies 1
CCCGCCAGTGCCGCGGCGAGATCCGACAGGATGTCCGCATGA
>1811507|reference Rhodobacter_sphaeroides_CH10|length 40|copies 1
CCCGCCCCGAAGGCCGCGGCGCCGAGCGGCCGCGCCACGG
>1811507|reference Rhodobacter_sphaeroides_CH10|length 41|copies 1
CCCGCCCCGCCACGCCGTCGCGCCTGACCCGCGCCCGCAGG
>1811507|reference Rhodobacter_sphaeroides_CH10|length 31|copies 2
CCCGCCCGCAGCGCCGGCACGAAATTCACCA
>1811507|reference Rhodobacter_sphaeroides_CH10|length 36|copies 1
CCCGCCCGCGAGGAGCGCTGCACCTTCACCGCGTCG
>1811507|reference Rhodobacter_sphaeroides_CH10|length 31|copies 1
CCCGCCGAAATGGCCTGGCCCCGGTTGATCC
>1811507|reference Rhodobacter_sphaeroides_CH10|length 47|copies 1
CCCGCCGAAATGGCCTGGCCCCGGTTGATCCGGGCGAAGCCGAGGAT
>1811507|reference Rhodobacter_sphaeroides_CH10|length 19|copies 1
CCCGCCGATGCCCGAGAGG
>1811507|reference Rhodobacter_sphaeroides_CH10|length 43|copies 1
CCCGCCGCCCGCCTGCGCCCACTGGCCGAGCGTCTGGAATTCC
>1811507|reference Rhodobacter_sphaeroides_CH10|length 55|copies 1
CCCGCCGCTGTCCCACTGCGGGCCCAGCGGATCCGCGCGGGTCAAGCCGCGGTAG
>1811507|reference Rhodobacter_sphaeroides_CH10|length 40|copies 1
CCCGCCGTCGAGGTCTCCTTGTTGCGCATGATCGTCAGCT
>1811507|reference Rhodobacter_sphaeroides_CH10|length 48|copies 1
CCCGCCGTCGTTCGCAGGCACCGCCCGGTGGGTCAGAACCGGCACGCC
>1811507|reference Rhodobacter_sphaeroides_CH10|length 44|copies 1
CCCGCCTATCTCCTTCGCCGCCTGTTCCAGTCGGCCCTGATCCT
>1811507|reference Rhodobacter_sphaeroides_CH10|length 34|copies 1
CCCGCCTCGATCCCCGCCTCGTGGGCGCCCGAGG
>1811507|reference Rhodobacter_sphaeroides_CH10|length 42|copies 1
CCCGCCTGCCTCGCGCCCCCGCACCGGTATCGCGTCAGGCTG
>1811507|reference Rhodobacter_sphaeroides_CH10|length 45|copies 1
CCCGCGAAGCCCACCACGGTGGAGAGGGCGCGCAGCGAGGTGATG
>1811507|reference Rhodobacter_sphaeroides_CH10|length 45|copies 1
CCCGCGACAGCGCCTCGAGCCCGAGCGCGCCCGTGCCCGCAAAGA
>1811507|reference Rhodobacter_sphaeroides_CH10|length 29|copies 1
CCCGCGACGGCCATGTGGTCGACATGTTC
>1811507|reference Rhodobacter_sphaeroides_CH10|length 38|copies 1
CCCGCGAGAGCGGCTGGCGCATTTCTTCCTCGAACTCC
>1811507|reference Rhodobacter_sphaeroides_CH10|length 34|copies 1
CCCGCGAGCAGCAGCGCCAGCAGATACCAGAGGT
>1811507|reference Rhodobacter_sphaeroides_CH10|length 37|copies 2
CCCGCGAGCGGGGTCTTCAACTCGTGCGCGGCATAGG
>1811507|reference Rhodobacter_sphaeroides_CH10|length 46|copies 1
CCCGCGAGCGTGGCGAAGGTTTCTGCATTGGACAGGAAGAAGGCGC
>1811507|reference Rhodobacter_sphaeroides_CH10|length 49|copies 1
CCCGCGAGGTCGGACATGACCGGATCGTTCGGATTGTCCGGATCCACCA
>1811507|reference Rhodobacter_sphaeroides_CH10|length 37|copies 1
CCCGCGATCCCCTGCTGCATGTCGAGCATACGCTTGG
>1811507|reference Rhodobacter_sphaeroides_CH10|length 32|copies 1
CCCGCGATCTGGTCCCAGAGCACCATGCCGTG
>1811507|reference Rhodobacter_sphaeroides_CH10|length 30|copies 1
CCCGCGATGTCATCGACGATCTGGCCGAGG
>1811507|reference Rhodobacter_sphaeroides_CH10|length 38|copies 1
CCCGCGCATCTTGATGCGCAACTTGGAGATTGTATCGG
>1811507|reference Rhodobacter_sphaeroides_CH10|length 35|copies 1
CCCGCGCCAGCGCCACGCGCTGCTTCTGCCCGCCC
>1811507|reference Rhodobacter_sphaeroides_CH10|length 44|copies 1
CCCGCGCCGCCAAGTCCGAGCAGCTCAAGGAGGCCTTCAAGACC
>1811507|reference Rhodobacter_sphaeroides_CH10|length 49|copies 1
CCCGCGCCGCCAAGTCCGAGCAGCTCAAGGAGGCCTTCAAGACCCACCG
>1811507|reference Rhodobacter_sphaeroides_CH10|length 44|copies 1
CCCGCGCCGCTCGACCGGCCCCCGGCGAGCCGCGCGGCCTTGCA
>1811507|reference Rhodobacter_sphaeroides_CH10|length 40|copies 1
CCCGCGCCTCGGATCTGGCCTTCCTGTCGGACTATGATCT
>1811507|reference Rhodobacter_sphaeroides_CH10|length 30|copies 1
CCCGCGCCTCGGCCACCGTATGGAGCCGCC
>1811507|reference Rhodobacter_sphaeroides_CH10|length 38|copies 1
CCCGCGCCTTCTCGGTCTCCGAGAACACGATCACGAAG
>1811507|reference Rhodobacter_sphaeroides_CH10|length 42|copies 1
CCCGCGCGCCAGCCCGCCATCGCGCCGCATTATCTTTCGACC
>1811507|reference Rhodobacter_sphaeroides_CH10|length 49|copies 1
CCCGCGCTCGACCCACCGGATGCCCTGCATCCGGGGCCCGCGGGCCGCT
>1811507|reference Rhodobacter_sphaeroides_CH10|length 29|copies 1
CCCGCGGATCTCGCGCCGTCCGAGCCGCG
>1811507|reference Rhodobacter_sphaeroides_CH10|length 45|copies 1
CCCGCGGCAGAGGTCTGGCCCTGGGTGCTCGCGGCGGGCTGCTGC
>1811507|reference Rhodobacter_sphaeroides_CH10|length 39|copies 1
CCCGCGGCCATGTCGCGCCGCCGCCCCTCGGCCCAGGCG
>1811507|reference Rhodobacter_sphaeroides_CH10|length 48|copies 1
CCCGCGGCGCTGCCGTCGTCGCCGATCAGCCAGCCCCAGCCGCCGGCC
>1811507|reference Rhodobacter_sphaeroides_CH10|length 32|copies 1
CCCGCGGCGGCATAGCCCTCGATCGAGAGGGC
>1811507|reference Rhodobacter_sphaeroides_CH10|length 42|copies 1
CCCGCGGGCGGCGCGAGGCGATTTTGCGCGCCCGTCTCGGGC
>1811507|reference Rhodobacter_sphaeroides_CH10|length 33|copies 3
CCCGCGTAGATCCCGCAGGACACGGCCGCCACA
>1811507|reference Rhodobacter_sphaeroides_CH10|length 39|copies 1
CCCGCGTCGATCACGGAATTGCCGGCGTCGAAGAGGCCT
>1811507|reference Rhodobacter_sphaeroides_CH10|length 45|copies 1
CCCGCGTCTCCCAGATGTGGGCGATGTCGGACGGCTCTTCGATGG
>1811507|reference Rhodobacter_sphaeroides_CH10|length 33|copies 1
CCCGCTACATGCGGCTGGTGGACATGATGGCGC
>1811507|reference Rhodobacter_sphaeroides_CH10|length 44|copies 1
CCCGCTCACCAGCGGTGCCGCCAAGCACGGGCCCTATGATGTCA
>1811507|reference Rhodobacter_sphaeroides_CH10|length 45|copies 1
CCCGCTCGGGTCGAACCTGACCGGCTTCCTTGTGGGCGCGCTCGC
>1811507|reference Rhodobacter_sphaeroides_CH10|length 54|copies 2
CCCGCTCTTGCGGCGGGAGATTGTTGAAGGGGCGCCCGATTGCCCGGGCGCCCC
>1811507|reference Rhodobacter_sphaeroides_CH10|length 50|copies 1
CCCGCTGGGCGGGCTGCCCGACCTGATCGCGCGACGGGTGCGCTTCGTGG
>1811507|reference Rhodobacter_sphaeroides_CH10|length 40|copies 1
CCCGCTGGTCCGCCCGGGCGGGCATCTCGCCTATGCGACC
>1811507|reference Rhodobacter_sphaeroides_CH10|length 44|copies 1
CCCGGAACCTCGGGACGGCGGGCGAGGAGGCCTGGCCGCGATGG
>1811507|reference Rhodobacter_sphaeroides_CH10|length 54|copies 1
CCCGGACCCCCGGGATATTTGGGCAGAGTGAAAGCGCGCGGGGCGCGCGCGGAG
>1811507|reference Rhodobacter_sphaeroides_CH10|length 55|copies 1
CCCGGACCCCCGGGATATTTGGGCAGAGTGAAAGCGCGCGGGGCGCGCGCGGAGG
>1811507|reference Rhodobacter_sphaeroides_CH10|length 30|copies 1
CCCGGAGGCGCTGCCCGTGAGCCCTCCCCG
>1811507|reference Rhodobacter_sphaeroides_CH10|length 38|copies 1
CCCGGAGGGGCGCGCATGAACCTGCCGTTCGAGATCCC
>1811507|reference Rhodobacter_sphaeroides_CH10|length 37|copies 1
CCCGGATCAGCGTTCAGGTCCTGAACGAGACGCTGGT
>1811507|reference Rhodobacter_sphaeroides_CH10|length 41|copies 1
CCCGGATCCGACCGTTCGGCGCCATGGGCCGCGGGATCGAC
>1811507|reference Rhodobacter_sphaeroides_CH10|length 47|copies 1
CCCGGATCGGCCGACACCTGCCTCCGGTTCCAGAGGTCGAGGAGGTG
>1811507|reference Rhodobacter_sphaeroides_CH10|length 44|copies 1
CCCGGCACCGCCGAAGCCCGCCGCGCGGCCGGTCACGATGGCCT
>1811507|reference Rhodobacter_sphaeroides_CH10|length 57|copies 1
CCCGGCACTCCGTCCCGAGACAGAGGCCCAGCAGCGGCAGCATGGCGAAGAAGGGCG
>1811507|reference Rhodobacter_sphaeroides_CH10|length 38|copies 1
CCCGGCAGCCGCGGCGCCAGCCAGTGCGTGCCGAAGGT
>1811507|reference Rhodobacter_sphaeroides_CH10|length 43|copies 1
CCCGGCATTTCGGCAAAGCAGCCTATTTCTTCGGCGATCTCCG
>1811507|reference Rhodobacter_sphaeroides_CH10|length 53|copies 4
CCCGGCCCAGACCTGGCATTGACCTGGAGGCACTCAGATGACGAACCTCGTTC
>1811507|reference Rhodobacter_sphaeroides_CH10|length 42|copies 1
CCCGGCCGAGCTGTCAGGCGTTCAACGGCCATGCGATGGAGC
>1811507|reference Rhodobacter_sphaeroides_CH10|length 36|copies 1
CCCGGCCGCCCGTCGGCGGTTGTGGCGCGCAGGAGG
>1811507|reference Rhodobacter_sphaeroides_CH10|length 43|copies 1
CCCGGCCGCGGCAGGACCAGGACCGGCTATCTTTGGGCGATGC
>1811507|reference Rhodobacter_sphaeroides_CH10|length 43|copies 1
CCCGGCCGGAAATAGGCCGCGTGGAGCCGCGCGCCCGAGGCAC
>1811507|reference Rhodobacter_sphaeroides_CH10|length 35|copies 1
CCCGGCCTTCGCGCGCGGCCTTCTGCTCGTCGAGG
>1811507|reference Rhodobacter_sphaeroides_CH10|length 37|copies 1
CCCGGCGAAGATGCCCGTCCTGTCCATGATGCTTCCT
>1811507|reference Rhodobacter_sphaeroides_CH10|length 31|copies 1
CCCGGCGAGCACGCGGCGGATGCGGGACATG
>1811507|reference Rhodobacter_sphaeroides_CH10|length 36|copies 1
CCCGGCGCCGCATGCATCTCGATCCAGTCGCGCACC
>1811507|reference Rhodobacter_sphaeroides_CH10|length 34|copies 1
CCCGGCGCGCCAGCCGGGCGATTCGAAACATCCC
>1811507|reference Rhodobacter_sphaeroides_CH10|length 31|copies 1
CCCGGCGCGGAGGCCAGGCGGCGATCGTCGG
>1811507|reference Rhodobacter_sphaeroides_CH10|length 47|copies 1
CCCGGCGGCTGGAAGAGGCTCGTGAACACCTCCTCGATCAGATCGCG
>1811507|reference Rhodobacter_sphaeroides_CH10|length 49|copies 1
CCCGGCGTGACTACGAGGCGTGGCAGCCCGAATAATGGCTGAAAACCGG
>1811507|reference Rhodobacter_sphaeroides_CH10|length 39|copies 1
CCCGGCGTGGTCTGGTAGCGCTTGACGACCTCGTTGCCT
>1811507|reference Rhodobacter_sphaeroides_CH10|length 45|copies 1
CCCGGCTGACCGCGGATCTCGACACGCCGGTGTCGCTGATGCTGA
>1811507|reference Rhodobacter_sphaeroides_CH10|length 34|copies 1
CCCGGCTGCTTCATGGTGGGCCGCTCGCTCGGCG
>1811507|reference Rhodobacter_sphaeroides_CH10|length 52|copies 1
CCCGGGCCACGGCGAAGGCAGCGAGCGAGCCGCCCCAGGTGCGGAAGGTCTT
>1811507|reference Rhodobacter_sphaeroides_CH10|length 46|copies 1
CCCGGGCCTCCGCCACCGCCTATCAGGGCGCGCTGAGCGCGGCCGG
>1811507|reference Rhodobacter_sphaeroides_CH10|length 30|copies 1
CCCGGGCGAAGGCCGCGGTCGGCCGGCCGT
>1811507|reference Rhodobacter_sphaeroides_CH10|length 19|copies 1
CCCGGGCGACCGTGTGCTC
>1811507|reference Rhodobacter_sphaeroides_CH10|length 53|copies 1
CCCGGGCGCCGATCCGCGCGAAGCCCTCGTCCGCCAGCACCCCGAGCCCCACC
>1811507|reference Rhodobacter_sphaeroides_CH10|length 26|copies 1
CCCGGGCGCCGATCGCTCTCAGGCAA
>1811507|reference Rhodobacter_sphaeroides_CH10|length 34|copies 1
CCCGGGCTCACCAGAGACAGGACGAGGATCACGG
>1811507|reference Rhodobacter_sphaeroides_CH10|length 44|copies 1
CCCGGGCTTCAAATCGACGCAAATGGGGCTACCGGCCTCAGACG
>1811507|reference Rhodobacter_sphaeroides_CH10|length 47|copies 1
CCCGGGTTACAAGCCTGCCTTCAATTTCCAGATGACGCTGATGGATG
>1811507|reference Rhodobacter_sphaeroides_CH10|length 37|copies 1
CCCGGTAGCTGCCGGTGACGCGCGCCGTGTTCGACAC
>1811507|reference Rhodobacter_sphaeroides_CH10|length 14|copies 1
CCCGGTCGCCCACA
>1811507|reference Rhodobacter_sphaeroides_CH10|length 41|copies 1
CCCGGTCGTTCACCACGAGACGCGGCGCGAACAGGTTCTGG
>1811507|reference Rhodobacter_sphaeroides_CH10|length 50|copies 1
CCCGGTTCTGCACCAGTTCGCGCAGATAGTCGCCGGGCTCCGTAAGCCCC
>1811507|reference Rhodobacter_sphaeroides_CH10|length 49|copies 4
CCCGGTTTGCCCCTATTGCTGCGACAGAATGTCATCAGCGGGAGTGGGG
>1811507|reference Rhodobacter_sphaeroides_CH10|length 37|copies 1
CCCGTATCGTCGGCGAGATCCTCGTCGGCCAGCGCCT
>1811507|reference Rhodobacter_sphaeroides_CH10|length 40|copies 1
CCCGTCAGGCCGCGATCCTGCGGCGCGAGGCCTTCGTGCG
>1811507|reference Rhodobacter_sphaeroides_CH10|length 39|copies 1
CCCGTCCCCGAGAGCTGGAGCCTCGTGCTCGATACGACA
>1811507|reference Rhodobacter_sphaeroides_CH10|length 43|copies 1
CCCGTCCCCTGCCCTACCATCGGCCCATGTTCACCATCGAGCA
>1811507|reference Rhodobacter_sphaeroides_CH10|length 54|copies 1
CCCGTCGAGCCCGCCCGCGAAGGCCGGAAGGACGGCGATGCCCTTCCGCTCGAA
>1811507|reference Rhodobacter_sphaeroides_CH10|length 32|copies 1
CCCGTCGAGCGGGTCGGCGCTGCGGCCTGCTG
>1811507|reference Rhodobacter_sphaeroides_CH10|length 44|copies 1
CCCGTCGATGGCGTCCGGCCGACGCTCGAGAACACCCAGCAGCG
>1811507|reference Rhodobacter_sphaeroides_CH10|length 10|copies 1
CCCGTCGCCC
>1811507|reference Rhodobacter_sphaeroides_CH10|length 47|copies 1
CCCGTCGCGCCTAAGCCGAGACGTCTGGCTTCCCCCGTCGCCCCTTT
>1811507|reference Rhodobacter_sphaeroides_CH10|length 48|copies 1
CCCGTCGGAATATGCCCGCGCCTTCGCCCGGCTCGAGAACCACTATTT
>1811507|reference Rhodobacter_sphaeroides_CH10|length 38|copies 1
CCCGTCGTGCCCTCGGGCGGCCGGGGCGGAGCCTCGCG
>1811507|reference Rhodobacter_sphaeroides_CH10|length 64|copies 2
CCCGTCGTTCGGCCCGAGGTTGCCCGTGTCGTCGCCCGTCTGGGGTTCGTAGGAAACGGTGACG
>1811507|reference Rhodobacter_sphaeroides_CH10|length 41|copies 2
CCCGTGACGGATCATGTCACCCATCTTCTGGTGCATGGGGT
>1811507|reference Rhodobacter_sphaeroides_CH10|length 37|copies 1
CCCGTGACGGCGCCCAGAGCCCGCATCTCGAACATCG
>1811507|reference Rhodobacter_sphaeroides_CH10|length 50|copies 1
CCCGTGCCACGGGACAACTGGTAGTTCTGTCTCTTGGCAGATGTCCTCCA
>1811507|reference Rhodobacter_sphaeroides_CH10|length 48|copies 1
CCCGTGCCGAGAAGGATCTCAAGGCCGCCGACGTCCTGTTCCAGCCGG
>1811507|reference Rhodobacter_sphaeroides_CH10|length 40|copies 1
CCCGTGCCGCCGCCGCGGCCCGCCCGTGCCCAACGCACCG
>1811507|reference Rhodobacter_sphaeroides_CH10|length 25|copies 1
CCCGTGCTCGAGGCGCTGCTCATGC
>1811507|reference Rhodobacter_sphaeroides_CH10|length 39|copies 1
CCCGTGCTCGTGAACACGGTCGAGGGGCTCGCGGCCACC
>1811507|reference Rhodobacter_sphaeroides_CH10|length 34|copies 1
CCCGTGGAGCGCGTTCTCGCGGCTGATGAACTCG
>1811507|reference Rhodobacter_sphaeroides_CH10|length 26|copies 1
CCCGTGGCCCGTGATCTCCACCACCC
>1811507|reference Rhodobacter_sphaeroides_CH10|length 47|copies 1
CCCGTGGCCTCGAAGGCCGCCAGCGCCGAGGGGCGGCCCTCGTCATA
>1811507|reference Rhodobacter_sphaeroides_CH10|length 50|copies 1
CCCGTGGCCTCGAAGGCCGCCAGCGCCGAGGGGCGGCCCTCGTCATAGGC
>1811507|reference Rhodobacter_sphaeroides_CH10|length 41|copies 1
CCCGTGGTTGTCCGTTCGGCGCGATCATCGCGCCGCCATGC
>1811507|reference Rhodobacter_sphaeroides_CH10|length 41|copies 1
CCCTACATCGCCGCCCGCCGCGCGCCCGACACGCAGGATGA
>1811507|reference Rhodobacter_sphaeroides_CH10|length 40|copies 1
CCCTACGGCTACCTTGTTACGACTTCACCCCAGTCACTGA
>1811507|reference Rhodobacter_sphaeroides_CH10|length 48|copies 1
CCCTACGGCTACCTTGTTACGACTTCACCCCAGTCACTGATCCTACCG
>1811507|reference Rhodobacter_sphaeroides_CH10|length 36|copies 1
CCCTATCTCACCGGCGCGGGCTTCTCCGACGGCACC
>1811507|reference Rhodobacter_sphaeroides_CH10|length 44|copies 1
CCCTCAACCAGATGCGGGCGCCGCGGACCGTGAGCCGCTTGGAC
>1811507|reference Rhodobacter_sphaeroides_CH10|length 60|copies 1
CCCTCAAGGGAGACCTTGTTTTGAAGGGGGCTTCCCGCTTAGATGCCTTCAGCGGTTATC
>1811507|reference Rhodobacter_sphaeroides_CH10|length 33|copies 1
CCCTCACATCCGATGCCCGCTTCCGCGAGGCGG
>1811507|reference Rhodobacter_sphaeroides_CH10|length 54|copies 1
CCCTCAGGTGCGTCGATCAAGCCCGCCGGAACTCCACCACGGACGCGCCAGACC
>1811507|reference Rhodobacter_sphaeroides_CH10|length 41|copies 1
CCCTCCACGCATATGGAGACGGCGGGCGCCGCGCTCGAGGC
>1811507|reference Rhodobacter_sphaeroides_CH10|length 47|copies 1
CCCTCCATGAAGAGGCCGTAGGCCTCGGACCAGCCGGGCGTCACCGT
>1811507|reference Rhodobacter_sphaeroides_CH10|length 44|copies 1
CCCTCCATGATCTCCATCCGGCTGGCCTGCAGGCGGGTGAAATA
>1811507|reference Rhodobacter_sphaeroides_CH10|length 46|copies 2
CCCTCCATTCAACCTAGAGCACAGCCGAACGGGCTGTCAAATCGGA
>1811507|reference Rhodobacter_sphaeroides_CH10|length 43|copies 1
CCCTCCGCATCGCGGCGGTCTATGCGCCCATCGGGGCGGTGAT
>1811507|reference Rhodobacter_sphaeroides_CH10|length 39|copies 1
CCCTCCGCCACCACCCGCGTCTTGGCCTCGAGCGCCGAG
>1811507|reference Rhodobacter_sphaeroides_CH10|length 27|copies 1
CCCTCCGCGCCCGGGGCGGCCTCTAGG
>1811507|reference Rhodobacter_sphaeroides_CH10|length 25|copies 1
CCCTCCGGATCAGTCGGCGGTGGCG
>1811507|reference Rhodobacter_sphaeroides_CH10|length 34|copies 1
CCCTCCGTATTCTCGCGCACGATCCACATGTCGA
>1811507|reference Rhodobacter_sphaeroides_CH10|length 34|copies 1
CCCTCCTCATGCTCGCGGAACTGCCCCGAGGCAT
>1811507|reference Rhodobacter_sphaeroides_CH10|length 31|copies 1
CCCTCCTCCGGCACCACGCCCAGACGCTCGG
>1811507|reference Rhodobacter_sphaeroides_CH10|length 48|copies 1
CCCTCCTGATCGCGGTGGTGGTGGTGGCCTGGACCGAGGCGCTCGAGG
>1811507|reference Rhodobacter_sphaeroides_CH10|length 46|copies 1
CCCTCCTGCAACGGCTGGACCTACTGGTGCTACAAGCGCGAGGGGA
>1811507|reference Rhodobacter_sphaeroides_CH10|length 26|copies 1
CCCTCGAATGCGCCTGGAGCGACGGG
>1811507|reference Rhodobacter_sphaeroides_CH10|length 34|copies 1
CCCTCGACAGGCCGCAGGCCCGCCCCACCTCTGG
>1811507|reference Rhodobacter_sphaeroides_CH10|length 42|copies 1
CCCTCGACCTTGGCGTCGAACTCCGAAGCCAGACGGCGGAAC
>1811507|reference Rhodobacter_sphaeroides_CH10|length 30|copies 1
CCCTCGACGAAGACCCGGTGCTCGTAGAGG
>1811507|reference Rhodobacter_sphaeroides_CH10|length 42|copies 1
CCCTCGACGATCTCGAGGAACTGCGCCTCGTCCTTGTCCGGG
>1811507|reference Rhodobacter_sphaeroides_CH10|length 51|copies 1
CCCTCGACGGCAAGCCCGCCTTCTTCGACCCCGAGGCCCCGCACGGCATGT
>1811507|reference Rhodobacter_sphaeroides_CH10|length 43|copies 1
CCCTCGAGCGAGTTCAGAAGCGAGGTCTCCTCGCCGCAGACAT
>1811507|reference Rhodobacter_sphaeroides_CH10|length 37|copies 1
CCCTCGAGCGCGGCCATGCCCTGCATCGCGACGATCT
>1811507|reference Rhodobacter_sphaeroides_CH10|length 43|copies 1
CCCTCGAGCTCGTGCCGGTTGGGCTTGATCGCATCCGGTAGGA
>1811507|reference Rhodobacter_sphaeroides_CH10|length 28|copies 1
CCCTCGAGGGGCGCCCGCTCACCGTTCG
>1811507|reference Rhodobacter_sphaeroides_CH10|length 37|copies 1
CCCTCGATCCCCTGGTGGATCAGGTAATCGTCGAGCG
>1811507|reference Rhodobacter_sphaeroides_CH10|length 37|copies 1
CCCTCGATCCCGAGCGGGCGCAGGAACTCGTCGACCG
>1811507|reference Rhodobacter_sphaeroides_CH10|length 40|copies 1
CCCTCGATCCGCAGCTCCATACCCATGCCGTCATACAGAA
>1811507|reference Rhodobacter_sphaeroides_CH10|length 40|copies 1
CCCTCGATCGCATGAAGCAGCAGCGCCTCGCGGGTGTTCG
>1811507|reference Rhodobacter_sphaeroides_CH10|length 43|copies 1
CCCTCGATCTGCACGCGGCCCAGATCCAGGGCTTCTTCGACAT
>1811507|reference Rhodobacter_sphaeroides_CH10|length 28|copies 1
CCCTCGATGCCCGAGACAGCCTTCACCC
>1811507|reference Rhodobacter_sphaeroides_CH10|length 27|copies 2
CCCTCGATGCCGATCGGCGTCCTTCTG
>1811507|reference Rhodobacter_sphaeroides_CH10|length 52|copies 1
CCCTCGATGGGCTTGGCCATGAAGGTCGCGAAACAGTCGTGGCGCAGCGCGG
>1811507|reference Rhodobacter_sphaeroides_CH10|length 28|copies 1
CCCTCGCAGTCCGATCGTTGTTGCCCCG
>1811507|reference Rhodobacter_sphaeroides_CH10|length 29|copies 1
CCCTCGCAGTCCGATCGTTGTTGCCCCGC
>1811507|reference Rhodobacter_sphaeroides_CH10|length 31|copies 1
CCCTCGCCAAGCCGGCTCAGCGCCTCGGCCA
>1811507|reference Rhodobacter_sphaeroides_CH10|length 48|copies 1
CCCTCGCCGCGCAGGCTCGAGAAGTTGGTGCCGGTGCCCGAGCCGTAT
>1811507|reference Rhodobacter_sphaeroides_CH10|length 48|copies 1
CCCTCGCCTGCGATCCGGAGATGACGGTGACCTTCACGGTCGATCCCG
>1811507|reference Rhodobacter_sphaeroides_CH10|length 40|copies 1
CCCTCGCCTTCGTCTCGTTTCGGTCCGTCATGTTCCATCC
>1811507|reference Rhodobacter_sphaeroides_CH10|length 38|copies 1
CCCTCGCGATGGATCTCGTCTGGGGCTATGCGGGCATC
>1811507|reference Rhodobacter_sphaeroides_CH10|length 41|copies 1
CCCTCGCGCAGCAGCCGTGCCTCCAGCTCGTCCTTGAGCCG
>1811507|reference Rhodobacter_sphaeroides_CH10|length 42|copies 1
CCCTCGCGCAGCGCGGGGTGGAGCGTGTCCCAGTAGCTCTCC
>1811507|reference Rhodobacter_sphaeroides_CH10|length 41|copies 1
CCCTCGCGCAGCGTGAATTCGACCCAGGTCCGGGCAGGGTC
>1811507|reference Rhodobacter_sphaeroides_CH10|length 36|copies 1
CCCTCGCGCAGGATCACCTCCTCGATGGCGTCGGCG
>1811507|reference Rhodobacter_sphaeroides_CH10|length 40|copies 1
CCCTCGCGCGTGCCCAGAACACTCTTGAGCTTGATGATCA
>1811507|reference Rhodobacter_sphaeroides_CH10|length 33|copies 1
CCCTCGCTCTATATCATCATCATCGTGGCCGCG
>1811507|reference Rhodobacter_sphaeroides_CH10|length 36|copies 1
CCCTCGGCACCGCGCTCGGCCGGGGGGCGGGCGTCG
>1811507|reference Rhodobacter_sphaeroides_CH10|length 36|copies 1
CCCTCGGCATCGCGGACGCAGCCACCGGCGGCAGCC
>1811507|reference Rhodobacter_sphaeroides_CH10|length 51|copies 1
CCCTCGGCATTCTCGAGCCGGTCCATCACATCGACCCAGCGGTCGAGGTTG
>1811507|reference Rhodobacter_sphaeroides_CH10|length 34|copies 1
CCCTCGGCCGAAGCCTCCGCCAGATGATGCCGGT
>1811507|reference Rhodobacter_sphaeroides_CH10|length 35|copies 1
CCCTCGGCGACACCAGGCCGACCGAGATCAAGATC
>1811507|reference Rhodobacter_sphaeroides_CH10|length 31|copies 1
CCCTCGGCGCCGCCGATCGTCAGCCGCATGT
>1811507|reference Rhodobacter_sphaeroides_CH10|length 44|copies 1
CCCTCGGCGGCCGAGCTCGCGCCGAACCGCATCCCCAGCTTGCC
>1811507|reference Rhodobacter_sphaeroides_CH10|length 37|copies 1
CCCTCGGGCACGAGAAGCACCGTCCGGCAGGCCAGCG
>1811507|reference Rhodobacter_sphaeroides_CH10|length 44|copies 1
CCCTCGGGCACGAGAAGCACCGTCCGGCAGGCCAGCGTCATGCT
>1811507|reference Rhodobacter_sphaeroides_CH10|length 47|copies 1
CCCTCGGGCTCGAAGGCGCGCAGGTCAAGCAATGCGTGCAGCTGGTC
>1811507|reference Rhodobacter_sphaeroides_CH10|length 41|copies 1
CCCTCGGTCGCGCTGATCGCCACAGGCGACGAACTCGTGAT
>1811507|reference Rhodobacter_sphaeroides_CH10|length 30|copies 1
CCCTCGGTCTCGCCGGTCAGCAGAACATGG
>1811507|reference Rhodobacter_sphaeroides_CH10|length 38|copies 1
CCCTCGGTGCCGAGCCATGCGCTGCTCGCCGAATGCAG
>1811507|reference Rhodobacter_sphaeroides_CH10|length 34|copies 1
CCCTCGGTGCCGCGCTCGCCGAAGCCGCCGGGCA
>1811507|reference Rhodobacter_sphaeroides_CH10|length 36|copies 2
CCCTCGTCATCGGTGCACTCTGCTTCTTCGGCGTCT
>1811507|reference Rhodobacter_sphaeroides_CH10|length 40|copies 1
CCCTCGTCCGCTCGCGCACCGGCCGCGTGCTGATCGCGGT
>1811507|reference Rhodobacter_sphaeroides_CH10|length 36|copies 1
CCCTCGTCCTCTCCGGTCTCTTCCTCGATCTGCCCT
>1811507|reference Rhodobacter_sphaeroides_CH10|length 48|copies 1
CCCTCGTCGGCAATGGCTACGAGAGCGACATGCCGGGTTTTGCCGACC
>1811507|reference Rhodobacter_sphaeroides_CH10|length 31|copies 1
CCCTCGTCGGGGCGCAGGCGCATCACATGCT
>1811507|reference Rhodobacter_sphaeroides_CH10|length 36|copies 1
CCCTCGTCTGCGGCTCGGAGCGCGCGGTGCGTGAAC
>1811507|reference Rhodobacter_sphaeroides_CH10|length 49|copies 1
CCCTCGTGCGGCAGGCGGTGGCCGAGACCGCGGGCGATCTGCTGGTCTT
>1811507|reference Rhodobacter_sphaeroides_CH10|length 36|copies 1
CCCTCGTGGATCTCGGCCGAAACCAGGAGCGCGCCG
>1811507|reference Rhodobacter_sphaeroides_CH10|length 50|copies 1
CCCTCTACCGCACCGCGGACGGCAAGTTCACAAATGCCGCCCGCACGAGC
>1811507|reference Rhodobacter_sphaeroides_CH10|length 57|copies 1
CCCTCTCCCCGGCCCGGGCTGTGACCGGAACCTTAGCCACGTCTCGCCCCGGGCGCC
>1811507|reference Rhodobacter_sphaeroides_CH10|length 36|copies 1
CCCTCTGTGCGGCCTTGGGCCTCCCCTTCACCGAGG
>1811507|reference Rhodobacter_sphaeroides_CH10|length 33|copies 1
CCCTGAAATGCGGCTCGGCCGAGATCACGCTGA
>1811507|reference Rhodobacter_sphaeroides_CH10|length 32|copies 1
CCCTGAAGCTCCTCATGGCGGGGTGGAGCCAC
>1811507|reference Rhodobacter_sphaeroides_CH10|length 29|copies 2
CCCTGAAGGATCAGCCGGCCGATGCGGCC
>1811507|reference Rhodobacter_sphaeroides_CH10|length 37|copies 1
CCCTGACCACCACCGGGCCTCTGGCCGATCTGGCGGT
>1811507|reference Rhodobacter_sphaeroides_CH10|length 30|copies 1
CCCTGACCGCAGACCAGGTCGTATTCCTGC
>1811507|reference Rhodobacter_sphaeroides_CH10|length 38|copies 1
CCCTGACGCTCGCCGCGGGACAGGAAGCACGGCTGAGA
>1811507|reference Rhodobacter_sphaeroides_CH10|length 39|copies 1
CCCTGAGTCGGAAGCAACCGGCCGGGGTAAATCGGGGCA
>1811507|reference Rhodobacter_sphaeroides_CH10|length 39|copies 1
CCCTGATCGAGCGCCTCGCGCGCCGTGATGAGGCTGCCC
>1811507|reference Rhodobacter_sphaeroides_CH10|length 39|copies 1
CCCTGATCGGTGGCCATGCCGAGCGTCGTATAGCGCTTG
>1811507|reference Rhodobacter_sphaeroides_CH10|length 43|copies 1
CCCTGATCTTCCTGACGGCGGTCTTCGTCTTCGGCGAGCCCTT
>1811507|reference Rhodobacter_sphaeroides_CH10|length 46|copies 1
CCCTGATGTGCGAAGGCCATGACACCCACCTCGATAGTTCACCCGC
>1811507|reference Rhodobacter_sphaeroides_CH10|length 51|copies 1
CCCTGATTCTCCTGGCGGCCCTGGGCCTTGCCGCCTGCAACAATCCCGACC
>1811507|reference Rhodobacter_sphaeroides_CH10|length 31|copies 1
CCCTGCACATTGTTCTGGCCCCGCAGCGGGT
>1811507|reference Rhodobacter_sphaeroides_CH10|length 37|copies 1
CCCTGCACCTGACCGTGGCCCATCCGCACCGGCACGA
>1811507|reference Rhodobacter_sphaeroides_CH10|length 31|copies 1
CCCTGCACGATGCCCTGCGTGCCGATATAGA
>1811507|reference Rhodobacter_sphaeroides_CH10|length 36|copies 1
CCCTGCACGGCGGCGAGCGCCACCGGCACCCTCTCC
>1811507|reference Rhodobacter_sphaeroides_CH10|length 43|copies 1
CCCTGCAGGACGAGCTGGCGCTCGGCCACCACGGGGGCGGGGG
>1811507|reference Rhodobacter_sphaeroides_CH10|length 45|copies 1
CCCTGCAGGACGAGCTGGCGCTCGGCCACCACGGGGGCGGGGGCG
>1811507|reference Rhodobacter_sphaeroides_CH10|length 39|copies 1
CCCTGCCCACCACCGCGGGCACCGGAGCCGAGGCCACCC
>1811507|reference Rhodobacter_sphaeroides_CH10|length 41|copies 1
CCCTGCCCCATGAAGAAACGCCGGCGGGACATGACATCCCG
>1811507|reference Rhodobacter_sphaeroides_CH10|length 42|copies 1
CCCTGCCCGATCACTTCGGCCAGCGACTTCGGCCGCAGCCGG
>1811507|reference Rhodobacter_sphaeroides_CH10|length 29|copies 2
CCCTGCCCGATCCGATCGGCCTGCGCGAG
>1811507|reference Rhodobacter_sphaeroides_CH10|length 37|copies 1
CCCTGCCCGATGAGCGAGGTCATCACGCGGTTCTTGG
>1811507|reference Rhodobacter_sphaeroides_CH10|length 24|copies 1
CCCTGCCGCGCAAGCTGCCCGAGG
>1811507|reference Rhodobacter_sphaeroides_CH10|length 10|copies 1
CCCTGCCGCT
>1811507|reference Rhodobacter_sphaeroides_CH10|length 41|copies 1
CCCTGCGACTGGAAGATCCTCGCGAGGAGCGTCTCGTATTC
>1811507|reference Rhodobacter_sphaeroides_CH10|length 38|copies 1
CCCTGCGCCTGCAGATCGCGCACGATGGCGAACAGCGC
>1811507|reference Rhodobacter_sphaeroides_CH10|length 46|copies 1
CCCTGCGCGAGCGCGAGCATTTCCGGGGCTATATCCACCTCAAGAC
>1811507|reference Rhodobacter_sphaeroides_CH10|length 48|copies 1
CCCTGCGCGGCCTATGTGGACGGCGCCTTCGGCCTGAACGGCATGTAT
>1811507|reference Rhodobacter_sphaeroides_CH10|length 46|copies 1
CCCTGCGGACACGATCGACGTCTCCCGGATCCTCGGAGCCGTGCGT
>1811507|reference Rhodobacter_sphaeroides_CH10|length 41|copies 1
CCCTGCGGATCAGGCCGCGAGGAAGCGCCGCAGCACCGCCT
>1811507|reference Rhodobacter_sphaeroides_CH10|length 44|copies 1
CCCTGCGGCGCATCATGACCCCGGCGACGGCGGCGGTCTATGCC
>1811507|reference Rhodobacter_sphaeroides_CH10|length 35|copies 1
CCCTGCTCATTGATCACGGTCAGAAGCCGCGACTG
>1811507|reference Rhodobacter_sphaeroides_CH10|length 33|copies 1
CCCTGCTGCGGGATCAGCGTCGTCATCCAGTAT
>1811507|reference Rhodobacter_sphaeroides_CH10|length 30|copies 1
CCCTGGATGCCGGGCACGGCGCTCGTGCTC
>1811507|reference Rhodobacter_sphaeroides_CH10|length 39|copies 1
CCCTGGCCACTGCCTTGCGCCGGGCCTCGTCCATGGCCG
>1811507|reference Rhodobacter_sphaeroides_CH10|length 37|copies 1
CCCTGGCCATTGTGCTGGCTTCTCAACCGCGGGGCCT
>1811507|reference Rhodobacter_sphaeroides_CH10|length 43|copies 1
CCCTGGCCCTGACCCTCGCCCATGGTGACCTGCATGTTCTCCA
>1811507|reference Rhodobacter_sphaeroides_CH10|length 52|copies 1
CCCTGGCCGAGCGGGCCGGTGGTGGTCTCGATGCCCTTGGCAAGGAAGTTCT
>1811507|reference Rhodobacter_sphaeroides_CH10|length 39|copies 1
CCCTGGCCGTCGTCCTGCTGGTGTTCTTCGCCATCGTGG
>1811507|reference Rhodobacter_sphaeroides_CH10|length 33|copies 1
CCCTGGCCTCGGTCGTGGCCTCGATGCTCTATC
>1811507|reference Rhodobacter_sphaeroides_CH10|length 47|copies 1
CCCTGGCGCTGGCGCAGGCCGTGGCGGTCAAGGCGCAGAACGCTCCC
>1811507|reference Rhodobacter_sphaeroides_CH10|length 51|copies 1
CCCTGGCGGAGCCCGTGGCGGCCCCCGCAAGGGATCGGTCCACCCGTGTCT
>1811507|reference Rhodobacter_sphaeroides_CH10|length 33|copies 1
CCCTGGCTCAACTGCTCGGACGTGGCGGCGACC
>1811507|reference Rhodobacter_sphaeroides_CH10|length 40|copies 1
CCCTGGGCGTGAGCGTGGGCTTCAACGCCGCGGACGGAGA
>1811507|reference Rhodobacter_sphaeroides_CH10|length 43|copies 1
CCCTGGGGCCATGTCGTGGCCCAATGTTCCGACGGCGAGGGTC
>1811507|reference Rhodobacter_sphaeroides_CH10|length 27|copies 1
CCCTGGTGGATCAGGTAATCGTCGAGC
>1811507|reference Rhodobacter_sphaeroides_CH10|length 38|copies 1
CCCTGGTTGACCCAACGACAGTCGGCGGAAAAGGGAAC
>1811507|reference Rhodobacter_sphaeroides_CH10|length 41|copies 2
CCCTGTCCTCGGCCATCAAGCTGGCGCGCGCCGGCCTGCGC
>1811507|reference Rhodobacter_sphaeroides_CH10|length 37|copies 1
CCCTGTGTCAATCTCTGGAGATCAGCGGCCGATCGAC
>1811507|reference Rhodobacter_sphaeroides_CH10|length 38|copies 3
CCCTGTGTCAATCTCTGGAGATCAGCGGCCGATCGACC
>1811507|reference Rhodobacter_sphaeroides_CH10|length 41|copies 1
CCCTTCACGCGGCTCAGGTGCCGCCGCAGGCAGTTCATCTC
>1811507|reference Rhodobacter_sphaeroides_CH10|length 46|copies 1
CCCTTCCGCTACCTGCTCTACAAGGATGTGAACCGCCACGCGAAGC
>1811507|reference Rhodobacter_sphaeroides_CH10|length 35|copies 1
CCCTTCCGGGTGTCTTCTCCGGGCGGAAACTGCCT
>1811507|reference Rhodobacter_sphaeroides_CH10|length 37|copies 1
CCCTTCCTTCCAAGAGCCGCCGGGCGGGATTGTTCCG
>1811507|reference Rhodobacter_sphaeroides_CH10|length 28|copies 1
CCCTTCGCCGATCCGAAGGTGGGCTATG
>1811507|reference Rhodobacter_sphaeroides_CH10|length 32|copies 1
CCCTTCGCGGCGCTCGGCGCGCGGCTGGGCCT
>1811507|reference Rhodobacter_sphaeroides_CH10|length 36|copies 1
CCCTTCGGAAACGTCAGGCCGCGCGCGGCTGCACCG
>1811507|reference Rhodobacter_sphaeroides_CH10|length 44|copies 1
CCCTTCGGACTGACTTCACGGCAGAAGGTTTCACGGAGTGGAAG
>1811507|reference Rhodobacter_sphaeroides_CH10|length 41|copies 1
CCCTTCGGGTTGCCTCAGTTGTGCTTGGGCGTTGCGTCCAC
>1811507|reference Rhodobacter_sphaeroides_CH10|length 46|copies 1
CCCTTCTCGAGGAATTCGCGGCGCACCATCGGATATTTGATCCGCG
>1811507|reference Rhodobacter_sphaeroides_CH10|length 41|copies 1
CCCTTCTCGATCTTCGAGATCACGCCGCTGGGCCTGACCCT
>1811507|reference Rhodobacter_sphaeroides_CH10|length 34|copies 1
CCCTTCTGCGAAGCAACGGCGCCGAGATGGAGCG
>1811507|reference Rhodobacter_sphaeroides_CH10|length 42|copies 2
CCCTTCTTCAGCGTGCTTTTCGGCCCGGTCTCGACGACGCGG
>1811507|reference Rhodobacter_sphaeroides_CH10|length 49|copies 1
CCCTTGATCCCCTCCTGGGCTGCAACGACATCCTGGACGACGAGGGGCG
>1811507|reference Rhodobacter_sphaeroides_CH10|length 42|copies 1
CCCTTGATCGTGTGGAGATCGCGGAACACCGCGTTGATCAGG
>1811507|reference Rhodobacter_sphaeroides_CH10|length 40|copies 1
CCCTTGCCGCCACGCTGGAAGCCGCGCGCGGGCTTGACCA
>1811507|reference Rhodobacter_sphaeroides_CH10|length 47|copies 3
CCCTTGCGCACCTCGAGGTCGATGCCGCGCAGCACCTCGACGGGGCC
>1811507|reference Rhodobacter_sphaeroides_CH10|length 55|copies 1
CCCTTGCGGACCGACTGCTCGTAGTCGGACAGCTCGTCCGACTGCCGGCCGGCCT
>1811507|reference Rhodobacter_sphaeroides_CH10|length 34|copies 1
CCCTTGGCATCCGAGAAGATGTTGAGCTTGCTCG
>1811507|reference Rhodobacter_sphaeroides_CH10|length 40|copies 1
CCCTTGGCGATGATCCGCGCCGTGGTCGTCTTGCCCACGC
>1811507|reference Rhodobacter_sphaeroides_CH10|length 47|copies 1
CCCTTGGCGGCGACCCGCGCCTCGGGCAGCATCGGGAAGGTGACGAG
>1811507|reference Rhodobacter_sphaeroides_CH10|length 45|copies 2
CCCTTGGCGTCGTCGCGTTCGGCCTCGAGCCGCGCGCGGCGGGCC
>1811507|reference Rhodobacter_sphaeroides_CH10|length 48|copies 1
CCCTTGGCTTCCGCCCGGCAAGGGCGGATGCGCGCCTATACGGGAAAA
>1811507|reference Rhodobacter_sphaeroides_CH10|length 44|copies 1
CCCTTGTCATTGACCTCAGCCACAAGGCTCTCCTTCTGTTTCAA
>1811507|reference Rhodobacter_sphaeroides_CH10|length 44|copies 1
CCCTTGTTATCGGGGCGGGGCGGCTCCGCTCTTTGCGGGTGAGG
>1811507|reference Rhodobacter_sphaeroides_CH10|length 30|copies 1
CCCTTTACGGCCCGGTGGCGGACGGCGAGC
>1811507|reference Rhodobacter_sphaeroides_CH10|length 46|copies 1
CCCTTTCGGAAATCGACTGGCCGCGTCGCCAGATAGACCCGGGTGA
>1811507|reference Rhodobacter_sphaeroides_CH10|length 37|copies 1
CCGAAAAGGCGGTGCCGAAGAAGATCAGCGTATCGAG
>1811507|reference Rhodobacter_sphaeroides_CH10|length 41|copies 1
CCGAAACCACCAGCGGCACCTCCCGCACCATCTCGCGGCGG
>1811507|reference Rhodobacter_sphaeroides_CH10|length 41|copies 1
CCGAAACCCGAAGCTGTCCGCAGCCTGCCGCAACAGGAAGA
>1811507|reference Rhodobacter_sphaeroides_CH10|length 37|copies 1
CCGAAAGAGGAATGCCGCACCATTCCCTGCCCGCGGG
>1811507|reference Rhodobacter_sphaeroides_CH10|length 36|copies 1
CCGAAAGCGGCGCGGCCGGCTATGACGATTACCACC
>1811507|reference Rhodobacter_sphaeroides_CH10|length 55|copies 1
CCGAAATAGCTGCGACAAATTGCTTGAGTCCAGCCCCGAAACGTCTGATCCTACT
>1811507|reference Rhodobacter_sphaeroides_CH10|length 39|copies 1
CCGAAATGGAGACGCAGGTCACCAAGGAGATCGAGGATG
>1811507|reference Rhodobacter_sphaeroides_CH10|length 38|copies 1
CCGAACATGTGGTGACCGCCACCGGCAACCATGCGCAG
>1811507|reference Rhodobacter_sphaeroides_CH10|length 32|copies 1
CCGAACTGCTGCGCTGGTCGTCGGCGATGGTT
>1811507|reference Rhodobacter_sphaeroides_CH10|length 56|copies 1
CCGAAGAACATCTCGAGCGTCCGGTCCGAGGCATTGCCGATCAGATAGGTCTGCAC
>1811507|reference Rhodobacter_sphaeroides_CH10|length 49|copies 1
CCGAAGATCACATCGTCCACGGCCTCCCAGTCCACCCCGCCATTGCGGG
>1811507|reference Rhodobacter_sphaeroides_CH10|length 48|copies 1
CCGAAGATGGTGGCGAGAATGGCCGGATCGGGCCGGAACTCGACGAAG
>1811507|reference Rhodobacter_sphaeroides_CH10|length 26|copies 1
CCGAAGCCGCTGTCGAGCGCGATGGT
>1811507|reference Rhodobacter_sphaeroides_CH10|length 51|copies 1
CCGAAGGATCAACCTGGGGCTCTCCTTCGGCCTGTTCGCGTGCAGCCGCTT
>1811507|reference Rhodobacter_sphaeroides_CH10|length 43|copies 1
CCGAAGGCTGAAGCTGGTGAGGCGAAGGAGTCTGCGTTGTCGA
>1811507|reference Rhodobacter_sphaeroides_CH10|length 36|copies 1
CCGAAGTTCTTCGAGCAGGAGGCCGCGATCAGCACC
>1811507|reference Rhodobacter_sphaeroides_CH10|length 52|copies 1
CCGAATATTCCTCGGACGACTACGAGGAAGAGGCCGAGGACCGGCAGATCTT
>1811507|reference Rhodobacter_sphaeroides_CH10|length 42|copies 1
CCGACACGTCCGACGCGCTGCGGACCCTGTGCCGGATGCTGG
>1811507|reference Rhodobacter_sphaeroides_CH10|length 41|copies 1
CCGACAGCATCGCCCCGCTGGAGGCCTGAGCCGATGGCGGG
>1811507|reference Rhodobacter_sphaeroides_CH10|length 50|copies 1
CCGACAGGGCGAGCCGCAGGGGCGGCACCTCCACCAGATGCTCGGTTGCG
>1811507|reference Rhodobacter_sphaeroides_CH10|length 63|copies 1
CCGACATCAAATCCCTCTTTGTTCGCGCCTTACCCTTTCTAAAGGAATCGCCCTTAAGCCTTG
>1811507|reference Rhodobacter_sphaeroides_CH10|length 35|copies 1
CCGACATGGATGCGCTGCCGATCGAGGAGCTGACG
>1811507|reference Rhodobacter_sphaeroides_CH10|length 36|copies 1
CCGACCCAGAGCCTCCGGCCCGAGCCGGAGGCGTTC
>1811507|reference Rhodobacter_sphaeroides_CH10|length 36|copies 1
CCGACCGGATCGGGCTGGCCACGCTGACCGCCGACA
>1811507|reference Rhodobacter_sphaeroides_CH10|length 22|copies 1
CCGACCTGCCACCCGCGCGTGG
>1811507|reference Rhodobacter_sphaeroides_CH10|length 32|copies 1
CCGACCTTCAAGACCGCGACCTTCACCGACGG
>1811507|reference Rhodobacter_sphaeroides_CH10|length 45|copies 1
CCGACGAACGGATCGCGCGCGACTTCGCCCTTTCGGGCGAGGCGC
>1811507|reference Rhodobacter_sphaeroides_CH10|length 34|copies 1
CCGACGAATCCGTCTCGGCTCTCGACGTCTCGGT
>1811507|reference Rhodobacter_sphaeroides_CH10|length 38|copies 1
CCGACGACAACAGCCGGATGCTGAGCGTGCAGGCGGGC
>1811507|reference Rhodobacter_sphaeroides_CH10|length 28|copies 1
CCGACGATGGCCACGCGCACCTCGCCCT
>1811507|reference Rhodobacter_sphaeroides_CH10|length 36|copies 1
CCGACGATGGGCTGGCGCGCCAGCACGAGCCCCTTG
>1811507|reference Rhodobacter_sphaeroides_CH10|length 33|copies 1
CCGACGCCGATCCGTCCCCGGCCTGCCCGGGCG
>1811507|reference Rhodobacter_sphaeroides_CH10|length 52|copies 1
CCGACGGATCCTCGATCGGGGCGCGCGGCTGGAGCGGGGTCTCGGTCGAGCT
>1811507|reference Rhodobacter_sphaeroides_CH10|length 40|copies 1
CCGACGGCACCGCGGCCGCGCCCGGCCTCGTCTGGAAGGG
>1811507|reference Rhodobacter_sphaeroides_CH10|length 41|copies 1
CCGACGGCGCGATGAGAAAGGCGAGCCCCAGCGCCACGGCG
>1811507|reference Rhodobacter_sphaeroides_CH10|length 38|copies 1
CCGACGTATTTCCGCGGCTCGGGCACGAGGAAGAGATA
>1811507|reference Rhodobacter_sphaeroides_CH10|length 43|copies 1
CCGACGTGGGCATCCTCTCCGCGGGCGGTCATTTCACCATGGA
>1811507|reference Rhodobacter_sphaeroides_CH10|length 38|copies 1
CCGACTACATGACCTCGGTGCAGGAGGGCGCCTTCTAC
>1811507|reference Rhodobacter_sphaeroides_CH10|length 39|copies 1
CCGACTGCCGCCGCGCCCGCTCGAGCCGATCCTGAAACC
>1811507|reference Rhodobacter_sphaeroides_CH10|length 43|copies 1
CCGACTTCGCGGCGGAATCGACGAACCTCGCCCGCTCGCAGAT
>1811507|reference Rhodobacter_sphaeroides_CH10|length 40|copies 1
CCGACTTTCGTCTCTGCTCGACTTGTCAGTCTTGCAGTCA
>1811507|reference Rhodobacter_sphaeroides_CH10|length 37|copies 1
CCGAGAAACTGGCGACGGGCTGGTCGCGCCCGTCCAC
>1811507|reference Rhodobacter_sphaeroides_CH10|length 40|copies 1
CCGAGAAAGCAGTAGGCGAGGAAGAGGCCCGCGATGATGG
>1811507|reference Rhodobacter_sphaeroides_CH10|length 46|copies 2
CCGAGAAGCCCGAAGCGAAGACCGCGGGCGCCAAGCCGGTGTCGCC
>1811507|reference Rhodobacter_sphaeroides_CH10|length 34|copies 1
CCGAGAAGGTCAGCTCGGACACCTGCTCAGGGAG
>1811507|reference Rhodobacter_sphaeroides_CH10|length 47|copies 1
CCGAGAAGGTGGATGCGATCGGCCTCTCGGGCCTCATCACGCCCTCG
>1811507|reference Rhodobacter_sphaeroides_CH10|length 53|copies 1
CCGAGACCAGCCCCTCGGTCGAGAAGGGGCGGCGCGCCTCGGGCGGGAGCGTC
>1811507|reference Rhodobacter_sphaeroides_CH10|length 33|copies 1
CCGAGACTTCGGCCACCGGAGCCGCAGCTTCGG
>1811507|reference Rhodobacter_sphaeroides_CH10|length 48|copies 1
CCGAGAGAAAGGGGCTTGCGCCGGGCCAGAATCCCACTATGTTCCGCG
>1811507|reference Rhodobacter_sphaeroides_CH10|length 30|copies 1
CCGAGATAGAGCGCGAGCGCCCCCCAGCGG
>1811507|reference Rhodobacter_sphaeroides_CH10|length 43|copies 1
CCGAGATCGAGGAGGGTCCGATGGGCTACCTGCTCGAGGACCG
>1811507|reference Rhodobacter_sphaeroides_CH10|length 38|copies 1
CCGAGATCTATGCCACGACCTCGAAATTCGCGACCGTG
>1811507|reference Rhodobacter_sphaeroides_CH10|length 43|copies 1
CCGAGATGCTGTTCCGGCTCATGGGCCGCCCGCCGAAGATCCG
>1811507|reference Rhodobacter_sphaeroides_CH10|length 42|copies 1
CCGAGATGGGCCGCCAGCGCCGGAAGATCGGCGCCCGGCGAG
>1811507|reference Rhodobacter_sphaeroides_CH10|length 31|copies 1
CCGAGATTCTGGCCCTGGCCCGGACTGAAGG
>1811507|reference Rhodobacter_sphaeroides_CH10|length 35|copies 1
CCGAGCATGTCATCCTGTCGAAGGGCAATGTCACC
>1811507|reference Rhodobacter_sphaeroides_CH10|length 42|copies 1
CCGAGCCCCCAGCGCAGGATCAGCTCGGGCATGACGGCGGTG
>1811507|reference Rhodobacter_sphaeroides_CH10|length 21|copies 1
CCGAGCCGCCCGCGTCACTCG
>1811507|reference Rhodobacter_sphaeroides_CH10|length 32|copies 1
CCGAGCCGGTGCCCACGGGGCATGGCGCGCCC
>1811507|reference Rhodobacter_sphaeroides_CH10|length 37|copies 1
CCGAGCCTGCGCCGCAGCGCACCGGCTCCAACGCCTC
>1811507|reference Rhodobacter_sphaeroides_CH10|length 38|copies 1
CCGAGCCTGCGCCGCAGCGCACCGGCTCCAACGCCTCC
>1811507|reference Rhodobacter_sphaeroides_CH10|length 41|copies 1
CCGAGCGAGGGCAGGAGCGCATTGGTGAAGATGGTCGCGAA
>1811507|reference Rhodobacter_sphaeroides_CH10|length 42|copies 1
CCGAGCGCACGCGCGAGATCGGCATCCGGCTTGCGGTGGGGG
>1811507|reference Rhodobacter_sphaeroides_CH10|length 54|copies 1
CCGAGCGCATCGCCTGCCCGTGCGGCTGCGGGGACATGGTCCGGATCGGCGAAG
>1811507|reference Rhodobacter_sphaeroides_CH10|length 40|copies 1
CCGAGCGCGCCGCCCTGCGACACCGTCAGCCGCACCGTCA
>1811507|reference Rhodobacter_sphaeroides_CH10|length 45|copies 1
CCGAGCGCGGCATGGGCTCGGCCGTGGGGCAGGTGCCCGAATATA
>1811507|reference Rhodobacter_sphaeroides_CH10|length 38|copies 1
CCGAGCGGATCCGCGAGGAGACGGAGCGGACACCGCAG
>1811507|reference Rhodobacter_sphaeroides_CH10|length 43|copies 1
CCGAGCGTAATGTAGATCATGCCGTCCGGGCCGATGTCGCAGA
>1811507|reference Rhodobacter_sphaeroides_CH10|length 36|copies 1
CCGAGCTCGACATAGCGGATGCCGCCGGTGATCTTC
>1811507|reference Rhodobacter_sphaeroides_CH10|length 37|copies 1
CCGAGCTCTGGGTGCCGGGCCAGCCCGCCCATCTGAA
>1811507|reference Rhodobacter_sphaeroides_CH10|length 45|copies 1
CCGAGCTGGCCCTCGAACCCTTCCATCAGCTGCCCGAACAGTTCG
>1811507|reference Rhodobacter_sphaeroides_CH10|length 36|copies 1
CCGAGCTGGGCGTGCTCTTCCGCAAGGGCGAGGCGT
>1811507|reference Rhodobacter_sphaeroides_CH10|length 44|copies 1
CCGAGCTTCGCGATCTCGGCCTCGAGCCGCTCGATGAGGCCCGG
>1811507|reference Rhodobacter_sphaeroides_CH10|length 34|copies 1
CCGAGCTTCTCGCCACCGAGGAGCCCGTGGTGCT
>1811507|reference Rhodobacter_sphaeroides_CH10|length 25|copies 1
CCGAGCTTGACCTCAAGCGCAAGAA
>1811507|reference Rhodobacter_sphaeroides_CH10|length 43|copies 1
CCGAGGAAGAGGCCGAGGGTCAGGATCTGATCGGGGCGCAGGA
>1811507|reference Rhodobacter_sphaeroides_CH10|length 37|copies 1
CCGAGGAAGGCATCCTGCGCTACGGCTTTCACGGGCT
>1811507|reference Rhodobacter_sphaeroides_CH10|length 42|copies 1
CCGAGGAAGGCGGCGTGCGCTTCCGCTACGGAACCGGCGTCG
>1811507|reference Rhodobacter_sphaeroides_CH10|length 41|copies 1
CCGAGGAGATGCGCACGGCCTTCGATCTGGGCGACGAGGGG
>1811507|reference Rhodobacter_sphaeroides_CH10|length 41|copies 1
CCGAGGATCCGGACGAGATCATCCAGGCGGTGAAGCTGATG
>1811507|reference Rhodobacter_sphaeroides_CH10|length 34|copies 1
CCGAGGATCGTCTGCAGGCCAGCCAGATGCGCGG
>1811507|reference Rhodobacter_sphaeroides_CH10|length 36|copies 1
CCGAGGATCTCCTCGGGCACTCGGCCGGGCAGCAGG
>1811507|reference Rhodobacter_sphaeroides_CH10|length 34|copies 1
CCGAGGATGACGATCGGCACCACCACGAGCGGCA
>1811507|reference Rhodobacter_sphaeroides_CH10|length 33|copies 1
CCGAGGATTTCATCACCCTGCCCGATGTCGCGG
>1811507|reference Rhodobacter_sphaeroides_CH10|length 44|copies 1
CCGAGGCGAGCGTCAGATCGGCCAGATCCTCGCGGTTCGAGGCC
>1811507|reference Rhodobacter_sphaeroides_CH10|length 31|copies 1
CCGAGGCGGCGGTCCTGCGCCGCGCGGGTCT
>1811507|reference Rhodobacter_sphaeroides_CH10|length 39|copies 1
CCGAGGCTCGGGTTCGCGGCGATGGCGACCTATCTGGCG
>1811507|reference Rhodobacter_sphaeroides_CH10|length 27|copies 1
CCGAGGGCGCCTGCGAGCAGCAGGAGC
>1811507|reference Rhodobacter_sphaeroides_CH10|length 46|copies 1
CCGAGGTCTGCGTCATGGTGGTGGGGTTCGTGAAGCTGGGCCTCGT
>1811507|reference Rhodobacter_sphaeroides_CH10|length 43|copies 1
CCGAGGTGATCGCGGCGCAGGGCGGGCAGGCGGATGTGCTGGG
>1811507|reference Rhodobacter_sphaeroides_CH10|length 36|copies 1
CCGAGGTGCGGATCGAGGCGCGGCTGCCGTCGGATC
>1811507|reference Rhodobacter_sphaeroides_CH10|length 51|copies 1
CCGAGGTGGAAGGCCTGGATCCGGAACATGCTGTCCGTATCCGCCCAGCGG
>1811507|reference Rhodobacter_sphaeroides_CH10|length 36|copies 1
CCGAGGTGGCGATCAGCCTGCGGAGCAATGCGCCCC
>1811507|reference Rhodobacter_sphaeroides_CH10|length 43|copies 1
CCGAGGTTCAGCACATGCAGCTTCAGCCGCTCGATCTCCTCGA
>1811507|reference Rhodobacter_sphaeroides_CH10|length 31|copies 1
CCGAGGTTCAGCGCCAGCGACAGGATGACCG
>1811507|reference Rhodobacter_sphaeroides_CH10|length 42|copies 1
CCGAGTTCAACCGCGAGGGCATCCTCCAGATGGACAGCAAGG
>1811507|reference Rhodobacter_sphaeroides_CH10|length 59|copies 1
CCGAGTTCGACAATCATAGGGTCCGCCCTCCCGAAATCGTCGCAAACCTTAGCGGCATC
>1811507|reference Rhodobacter_sphaeroides_CH10|length 45|copies 1
CCGAGTTGCTTTCCGAGTCTGATTGACGGACCCGACAAACCCAGT
>1811507|reference Rhodobacter_sphaeroides_CH10|length 45|copies 1
CCGATATCCCGCACCCATCCGACTGACATGACGACCCGGGAGGAG
>1811507|reference Rhodobacter_sphaeroides_CH10|length 40|copies 1
CCGATCAGCAACCAGATCAGGCCCGCAGCCAGCATCACCG
>1811507|reference Rhodobacter_sphaeroides_CH10|length 49|copies 1
CCGATCCGATCGGCTCGACCAGACCCGCTTCCATCAGCTCGGCCATGGC
>1811507|reference Rhodobacter_sphaeroides_CH10|length 32|copies 1
CCGATCCTGCCGCAGGACCGCAAAAGGTGATC
>1811507|reference Rhodobacter_sphaeroides_CH10|length 39|copies 1
CCGATCGTGCGCGACGTGATCCTGCGCTGCCTGACGCCC
>1811507|reference Rhodobacter_sphaeroides_CH10|length 42|copies 1
CCGATCTGCGGGCGCACGGGTTCGATCTCGACCCGGAATGGT
>1811507|reference Rhodobacter_sphaeroides_CH10|length 25|copies 1
CCGATGAAATCGTGGCCGGACAGCG
>1811507|reference Rhodobacter_sphaeroides_CH10|length 45|copies 1
CCGATGAGGCCGCCATCGAGGAAGCCCTGAAGAACCTCGCCGAGT
>1811507|reference Rhodobacter_sphaeroides_CH10|length 40|copies 1
CCGATGCTCTGGCCCCCTTCCGCCACGGGTTCTTCACCCG
>1811507|reference Rhodobacter_sphaeroides_CH10|length 35|copies 1
CCGATTCATCCATCTGCGCGTCCATACCGAATATT
>1811507|reference Rhodobacter_sphaeroides_CH10|length 30|copies 1
CCGCAAGTCGCCCTTCATCCGCTACAACCG
>1811507|reference Rhodobacter_sphaeroides_CH10|length 28|copies 1
CCGCAATCTAATGCGCCCTCAGTGACCT
>1811507|reference Rhodobacter_sphaeroides_CH10|length 37|copies 1
CCGCAATGATCCGCATCGGCGACCGGAGCTTCGGCTG
>1811507|reference Rhodobacter_sphaeroides_CH10|length 39|copies 1
CCGCACCGTCTCGCTGGCCTTCCAGGTCCCGCTCGAGGG
>1811507|reference Rhodobacter_sphaeroides_CH10|length 44|copies 1
CCGCACGCGATTTCCAGGATCCCGCGACATGGGTCGAGCGGATG
>1811507|reference Rhodobacter_sphaeroides_CH10|length 49|copies 1
CCGCACTTGGCATGCCGCCTGCTTCTTCCGCTCCAGATGCCAGCCGAAG
>1811507|reference Rhodobacter_sphaeroides_CH10|length 43|copies 1
CCGCAGAATGGATGCTGGCCGTCCACGACCGGTCCAGCGAAGT
>1811507|reference Rhodobacter_sphaeroides_CH10|length 44|copies 1
CCGCAGCCCCTCGGTGCTGATCTTCCTTGCCCTTCTCGCGCTCT
>1811507|reference Rhodobacter_sphaeroides_CH10|length 43|copies 1
CCGCAGCGTCAGGTTTGGTCCTACTCTCGGCGCAATAAGGGGG
>1811507|reference Rhodobacter_sphaeroides_CH10|length 25|copies 1
CCGCAGGCCGCGCCATCGCGGGCCG
>1811507|reference Rhodobacter_sphaeroides_CH10|length 45|copies 1
CCGCAGGGTCGAGCGCGGTCCCGGGCGCGAGGTCCGGCATCAGGA
>1811507|reference Rhodobacter_sphaeroides_CH10|length 46|copies 1
CCGCAGGGTCGCGGAAGAAGCTGGTGACATTGATGAGCAGGTCACG
>1811507|reference Rhodobacter_sphaeroides_CH10|length 47|copies 1
CCGCAGTTCGCGCATCGCGAACAGGATGCGGCGGTGGACGGGCTTCA
>1811507|reference Rhodobacter_sphaeroides_CH10|length 40|copies 1
CCGCATATGGGAAGGCGTCCGCTCCCGCGCAATCGGAGCG
>1811507|reference Rhodobacter_sphaeroides_CH10|length 41|copies 1
CCGCATCCACGCCAAGATCCGCTCCGCGGCGCGGTCGATGG
>1811507|reference Rhodobacter_sphaeroides_CH10|length 43|copies 1
CCGCATCCGCCTTCCGAAGTCCGATGAACCGCAGTTCCATCCT
>1811507|reference Rhodobacter_sphaeroides_CH10|length 42|copies 1
CCGCATCGCGCCGCTGCTTGACCACCTGGACGGGTTCGGGCT
>1811507|reference Rhodobacter_sphaeroides_CH10|length 32|copies 1
CCGCATGACGCGCGGCGCGGTGACAGTCGCGC
>1811507|reference Rhodobacter_sphaeroides_CH10|length 41|copies 1
CCGCATGTGGCGCTGGCCCACGATCCCGAAGGCCGCTTCGA
>1811507|reference Rhodobacter_sphaeroides_CH10|length 36|copies 1
CCGCATTATCCCGCCCCGGTGCGGGCGCGGATGAAC
>1811507|reference Rhodobacter_sphaeroides_CH10|length 39|copies 1
CCGCATTGTTCTCCATGAAGCCGTCGACCACGCGCCGGA
>1811507|reference Rhodobacter_sphaeroides_CH10|length 50|copies 1
CCGCCAACATCCGCCAGACCGCCGACAGTGCGGGTGAGACCGAACGGATC
>1811507|reference Rhodobacter_sphaeroides_CH10|length 41|copies 1
CCGCCAATTCCGACGAGTGCATGGCGGCGGTGAATGCCGAG
>1811507|reference Rhodobacter_sphaeroides_CH10|length 43|copies 1
CCGCCACCTCGAAGACGAAGATCGAATTGCCGTCCTTGCGGAT
>1811507|reference Rhodobacter_sphaeroides_CH10|length 21|copies 1
CCGCCACGCTCGCCTCGCTCG
>1811507|reference Rhodobacter_sphaeroides_CH10|length 40|copies 1
CCGCCAGACCGCCACGGCCCCGCCGATCGTGGCCGCGCCG
>1811507|reference Rhodobacter_sphaeroides_CH10|length 45|copies 1
CCGCCAGAGCCGTCCGGGAGACCTGACCCTTGTCCATCCTCGACA
>1811507|reference Rhodobacter_sphaeroides_CH10|length 41|copies 1
CCGCCAGAGCGGGGCCCTTGGACCCCGCACGGCGGAGCACT
>1811507|reference Rhodobacter_sphaeroides_CH10|length 27|copies 1
CCGCCAGATCCAGCCGCTCGCCGTCCC
>1811507|reference Rhodobacter_sphaeroides_CH10|length 45|copies 1
CCGCCAGCGCGGGCTGGCCCGAAAGATGCTCATACAGGGCCGCCT
>1811507|reference Rhodobacter_sphaeroides_CH10|length 44|copies 1
CCGCCAGGCGACCGAGAAGGCGCCGCCCGCCGGCAGCTCCATCA
>1811507|reference Rhodobacter_sphaeroides_CH10|length 35|copies 1
CCGCCATGCTGGCCCTGACCGCCGATGCCTACGGG
>1811507|reference Rhodobacter_sphaeroides_CH10|length 44|copies 1
CCGCCCAGACATTGCGAGCGGGCGGTCTTCTCGTTCAGGATCCG
>1811507|reference Rhodobacter_sphaeroides_CH10|length 50|copies 1
CCGCCCAGCCCATCCCGAGATAGAGCGCGAGCGCCCCCCAGCGGTATTTC
>1811507|reference Rhodobacter_sphaeroides_CH10|length 40|copies 1
CCGCCCAGCGCCTGCCGGCGGGGCTCGTCGAAGGTGAGAT
>1811507|reference Rhodobacter_sphaeroides_CH10|length 38|copies 1
CCGCCCAGGCGCAGAGCGCGGCGAGGCAATAGAGCACG
>1811507|reference Rhodobacter_sphaeroides_CH10|length 38|copies 1
CCGCCCATGCGCAGGACGCGCCGAAGATCATCAAGGCG
>1811507|reference Rhodobacter_sphaeroides_CH10|length 40|copies 1
CCGCCCCGCCCGCCGCGACCGCCACGGTCAACCGCTGGAT
>1811507|reference Rhodobacter_sphaeroides_CH10|length 37|copies 1
CCGCCCGCACCATGCAGGAGGTGCTGCGGTCCGAAGG
>1811507|reference Rhodobacter_sphaeroides_CH10|length 41|copies 1
CCGCCCGCGAAGCCCGCCGTCCCCGAGGAGGAGGAGAGCCC
>1811507|reference Rhodobacter_sphaeroides_CH10|length 47|copies 1
CCGCCCGGAGGAACGCCGCGAGCAGCGCCTCCTGCAGCCCCTCTTCG
>1811507|reference Rhodobacter_sphaeroides_CH10|length 39|copies 1
CCGCCCGGATGCTCGACTGGATCTGCGCGCAGACGGGCC
>1811507|reference Rhodobacter_sphaeroides_CH10|length 37|copies 1
CCGCCCGGGCTCACCAGAGACAGGACGAGGATCACGG
>1811507|reference Rhodobacter_sphaeroides_CH10|length 43|copies 1
CCGCCCGTCCATACCGGAACGAGAGAAAAGGCCGGCCACGGTT
>1811507|reference Rhodobacter_sphaeroides_CH10|length 44|copies 1
CCGCCCTCCGCGCCGGGCGTGTAGGCCGCCGAGACGAGGTAGGA
>1811507|reference Rhodobacter_sphaeroides_CH10|length 37|copies 1
CCGCCCTCCTCGGCCCAGAAGGCCGCCGCGACCTGCG
>1811507|reference Rhodobacter_sphaeroides_CH10|length 30|copies 1
CCGCCCTCGCTGCCCTGGCTGTCGGTATGG
>1811507|reference Rhodobacter_sphaeroides_CH10|length 43|copies 1
CCGCCCTGCCCCAGCCGGTGATCGCCGAGGTCCACGGCATCGC
>1811507|reference Rhodobacter_sphaeroides_CH10|length 52|copies 1
CCGCCGAACTGCTCGGCCGGGCCGGCAGCCCCGACTGGCTGACGACCGTGCT
>1811507|reference Rhodobacter_sphaeroides_CH10|length 37|copies 1
CCGCCGAAGATCAGCCCGAGTTCGTGCTGGCAGGTCG
>1811507|reference Rhodobacter_sphaeroides_CH10|length 42|copies 1
CCGCCGACACGCCCTCGGAGGCATGCATGTCGACCGGAATTC
>1811507|reference Rhodobacter_sphaeroides_CH10|length 44|copies 1
CCGCCGACGAAGTTGAAGCCGCGGAGCTCGGGGAACTCGAGATG
>1811507|reference Rhodobacter_sphaeroides_CH10|length 37|copies 1
CCGCCGACGGCGTGCGCTTCCGCGAGACCTTCGTGAT
>1811507|reference Rhodobacter_sphaeroides_CH10|length 46|copies 1
CCGCCGAGCAGGCCCGTCACCGCAAGCCCGAGCCCCGCCCCGAGCG
>1811507|reference Rhodobacter_sphaeroides_CH10|length 41|copies 1
CCGCCGAGCGCAGCCTGCGCCTGCCCCGCGGCGAGATCCAT
>1811507|reference Rhodobacter_sphaeroides_CH10|length 8|copies 1
CCGCCGAT
>1811507|reference Rhodobacter_sphaeroides_CH10|length 36|copies 1
CCGCCGATCCTCAGATACTGACCTCCGAGCCCTGGG
>1811507|reference Rhodobacter_sphaeroides_CH10|length 34|copies 1
CCGCCGATGCCACCCTGGGTGTGGCGCCCCATTC
>1811507|reference Rhodobacter_sphaeroides_CH10|length 49|copies 1
CCGCCGATGCTGGCGCTGCCGTTCCAGATGGCAGTCCCGGACACGAGCT
>1811507|reference Rhodobacter_sphaeroides_CH10|length 36|copies 1
CCGCCGATGTCGAGCGCGCGGATCACCAGCGGCCGC
>1811507|reference Rhodobacter_sphaeroides_CH10|length 45|copies 1
CCGCCGCCCGAACGTGAGGAAGAAGAGCGCGGTTGTAGCTCAGTT
>1811507|reference Rhodobacter_sphaeroides_CH10|length 43|copies 1
CCGCCGCCGCAGTTTCCCGAGGGGGCGCGACATTGTTCACGAG
>1811507|reference Rhodobacter_sphaeroides_CH10|length 36|copies 1
CCGCCGCGACGCCGCCCTCCGCGTCCGGCAGCAGGC
>1811507|reference Rhodobacter_sphaeroides_CH10|length 40|copies 1
CCGCCGCGCACGCCGCCCACGAGGCCGAGCGCGAAATCGT
>1811507|reference Rhodobacter_sphaeroides_CH10|length 41|copies 1
CCGCCGCGCCTCGCGCCGGAGCCAGTTCACCACCGGCCGGG
>1811507|reference Rhodobacter_sphaeroides_CH10|length 45|copies 1
CCGCCGCGGCGTGACCCCCGAGATCAATGCCATCGGCACGATGGT
>1811507|reference Rhodobacter_sphaeroides_CH10|length 43|copies 2
CCGCCGCTCCTCCTCCGCCGAATGGATCTATGGCGGCCTCATC
>1811507|reference Rhodobacter_sphaeroides_CH10|length 45|copies 1
CCGCCGGAAAGACGATCGCAGTGAAGGCCAAGGCGGCGGCGAGCC
>1811507|reference Rhodobacter_sphaeroides_CH10|length 39|copies 1
CCGCCGGAGCGGGTCTCCTCGCCATGCTTTTCTCGCTCA
>1811507|reference Rhodobacter_sphaeroides_CH10|length 39|copies 1
CCGCCGGCGAAGATCCTCGAGGTGGCGCGGGCCGAGAAG
>1811507|reference Rhodobacter_sphaeroides_CH10|length 47|copies 1
CCGCCGGTGAGAACCTGATCGCCACGGCGGAGCGCTTCCACCATAGC
>1811507|reference Rhodobacter_sphaeroides_CH10|length 38|copies 1
CCGCCGGTGGTCTGGGAGACCAAGGCGGAACGGCGCCG
>1811507|reference Rhodobacter_sphaeroides_CH10|length 39|copies 1
CCGCCGGTTCAGCCAATCCGCCCTGGGCGTCACATCCGA
>1811507|reference Rhodobacter_sphaeroides_CH10|length 37|copies 1
CCGCCGTCGATCCGCTGGCGATCCAGTGGGGCGCCGA
>1811507|reference Rhodobacter_sphaeroides_CH10|length 25|copies 1
CCGCCGTCGGCCCAGCCGGTCGAGG
>1811507|reference Rhodobacter_sphaeroides_CH10|length 53|copies 1
CCGCCGTGGGGCTCTGGCAGCCCGGCGAGGCCTGACCATGGGGCGGTCAGGTG
>1811507|reference Rhodobacter_sphaeroides_CH10|length 42|copies 1
CCGCCGTTGTCCGCGAGGACCGTCGAGAAATGTTCGATGAGG
>1811507|reference Rhodobacter_sphaeroides_CH10|length 37|copies 1
CCGCCTACCGGGCCCTGGGCCTCGGCCTGACCGACCT
>1811507|reference Rhodobacter_sphaeroides_CH10|length 45|copies 1
CCGCCTACGACGGCCAGGCGATTCGGCTGCGGCAGAGCAAGACCG
>1811507|reference Rhodobacter_sphaeroides_CH10|length 37|copies 1
CCGCCTATCTCATGTGGGCTTGGCCGAAGGTGATCTG
>1811507|reference Rhodobacter_sphaeroides_CH10|length 39|copies 1
CCGCCTCCTGCAGGAGGGGGCACAGGTCGATGCGCGAGC
>1811507|reference Rhodobacter_sphaeroides_CH10|length 56|copies 1
CCGCCTCGACCAGCACCTTGATGCCCTTGAACGGGTTGAGCTGGCCGAAATAGGCG
>1811507|reference Rhodobacter_sphaeroides_CH10|length 39|copies 1
CCGCCTCGACCTCGGCCACGGCGAGGGCAGAGGTGGGCT
>1811507|reference Rhodobacter_sphaeroides_CH10|length 29|copies 1
CCGCCTCGAGCACGATCAGCCGCCAGGGT
>1811507|reference Rhodobacter_sphaeroides_CH10|length 39|copies 1
CCGCCTGCATCGCCTGGTATGCCGAGGCGATCGACAAGG
>1811507|reference Rhodobacter_sphaeroides_CH10|length 30|copies 1
CCGCCTGGGCCTCCTGGGTCTATGTCGAGC
>1811507|reference Rhodobacter_sphaeroides_CH10|length 36|copies 1
CCGCCTGGGGCGACGTGGCGCGGCGCATCGCGCATG
>1811507|reference Rhodobacter_sphaeroides_CH10|length 56|copies 1
CCGCCTGTCCGGCCCTGCGTCCGCGGGCCGCGCCCCTTGCATCATCAGAAGCGAAC
>1811507|reference Rhodobacter_sphaeroides_CH10|length 42|copies 1
CCGCCTTCACAGGCTCGGCCGGGGCCAGGCCGATGAGGGCAG
>1811507|reference Rhodobacter_sphaeroides_CH10|length 54|copies 1
CCGCCTTCCTACGCCTGCGGCTCCGTGCAGGTGGGTGATCCCCCTCCGGCCCGC
>1811507|reference Rhodobacter_sphaeroides_CH10|length 39|copies 1
CCGCCTTCCTGCTCCAGTGCGCCTTCGTGACGCCGCCCG
>1811507|reference Rhodobacter_sphaeroides_CH10|length 43|copies 1
CCGCCTTCTACGATCCGGCGAACTTCACCTATCCCGCCGGCGC
>1811507|reference Rhodobacter_sphaeroides_CH10|length 42|copies 1
CCGCCTTCTCGGCCGCGATCTCGGGCAGGGTCTCGCCCAGAT
>1811507|reference Rhodobacter_sphaeroides_CH10|length 35|copies 1
CCGCCTTGCCCGACAGGCCAGACCACCCTTGCCCG
>1811507|reference Rhodobacter_sphaeroides_CH10|length 33|copies 1
CCGCCTTGCCGAGCTCGGCGGCGAACTGCTCGG
>1811507|reference Rhodobacter_sphaeroides_CH10|length 49|copies 1
CCGCGAAACCTCAAATCCTCGGCCAGATGCGGAGCACCGCGCAGTTCCG
>1811507|reference Rhodobacter_sphaeroides_CH10|length 47|copies 1
CCGCGAACGAGACCATGACCCAGCGGGTCTACATCATCGCGGGCAAG
>1811507|reference Rhodobacter_sphaeroides_CH10|length 39|copies 1
CCGCGAAGAGCATCGAGTGGACCTCGGCGATGGCCATGA
>1811507|reference Rhodobacter_sphaeroides_CH10|length 51|copies 1
CCGCGAAGGTGACCCCGGGCGGGTTCAGCTTCAGCCTCGACGGGTCGGACG
>1811507|reference Rhodobacter_sphaeroides_CH10|length 43|copies 2
CCGCGACAAACTGTCCCGGTTCTAGCCGATCGCGCGCGGTCCG
>1811507|reference Rhodobacter_sphaeroides_CH10|length 44|copies 1
CCGCGACCACGGGATTCCACATCTCGTCCAGCTTCGCGCGATCC
>1811507|reference Rhodobacter_sphaeroides_CH10|length 46|copies 1
CCGCGACCGATCCCCACCGGGCCGAGAGCTTCCTTGCCAGCGCCCG
>1811507|reference Rhodobacter_sphaeroides_CH10|length 37|copies 1
CCGCGACGCCGGGTAAAGCATTTACGATGATGAACGG
>1811507|reference Rhodobacter_sphaeroides_CH10|length 36|copies 1
CCGCGAGATCAAACGTTCTGTCCGGTGCGAGCGATC
>1811507|reference Rhodobacter_sphaeroides_CH10|length 38|copies 1
CCGCGAGATCGATTTCGTGACCGCGATGATCACCAGCG
>1811507|reference Rhodobacter_sphaeroides_CH10|length 47|copies 1
CCGCGAGATCGGCGCCGGCCGGTGGCGCATCCTCCTTGGTGAGGAGC
>1811507|reference Rhodobacter_sphaeroides_CH10|length 32|copies 1
CCGCGAGATGATCGCCTATGACGGGCCGGTGG
>1811507|reference Rhodobacter_sphaeroides_CH10|length 27|copies 1
CCGCGAGCACCGTCTCGGCGTCGGAGG
>1811507|reference Rhodobacter_sphaeroides_CH10|length 43|copies 1
CCGCGAGCCAGGCCACCCCTTCGAGCAGCCGTTCCACATAGGG
>1811507|reference Rhodobacter_sphaeroides_CH10|length 23|copies 1
CCGCGAGCTTCGCCCCCGCCTCG
>1811507|reference Rhodobacter_sphaeroides_CH10|length 29|copies 1
CCGCGAGGACCCGGGTGGGCCAGCCCTCG
>1811507|reference Rhodobacter_sphaeroides_CH10|length 42|copies 1
CCGCGAGGATGATCCCGAGATAGCCCACGCCCGACACGACGG
>1811507|reference Rhodobacter_sphaeroides_CH10|length 46|copies 1
CCGCGATCATCTGGGAGCCGGACGATCCGAACGTGCCGGCCCAGCA
>1811507|reference Rhodobacter_sphaeroides_CH10|length 36|copies 1
CCGCGATCCAGGCCCTGGCCGGAAGGCCGGGCACGG
>1811507|reference Rhodobacter_sphaeroides_CH10|length 37|copies 1
CCGCGATCCCCGCCACGGCCGCTGCCGTGCCGGTGGA
>1811507|reference Rhodobacter_sphaeroides_CH10|length 41|copies 1
CCGCGATCCGCTGGCCGCCATCGTCCGCGTCGATATGAGCG
>1811507|reference Rhodobacter_sphaeroides_CH10|length 37|copies 1
CCGCGATCTGCACGACGGCGATCTGGCGGCCGTCGGC
>1811507|reference Rhodobacter_sphaeroides_CH10|length 44|copies 1
CCGCGCAAAGCGCGGCCGGAATGTCTTGATCCGCGTCCTCGCGG
>1811507|reference Rhodobacter_sphaeroides_CH10|length 23|copies 1
CCGCGCACCGGCAGCGCCGGGCC
>1811507|reference Rhodobacter_sphaeroides_CH10|length 29|copies 1
CCGCGCAGCAGCCGGTTCAACTCCACGAG
>1811507|reference Rhodobacter_sphaeroides_CH10|length 32|copies 1
CCGCGCAGGAGCGCGATCCGGGCGGCGAGCAA
>1811507|reference Rhodobacter_sphaeroides_CH10|length 49|copies 1
CCGCGCATCCCGCCCAGCTGCTTCATCTGAGCCGGCGAACCCCGCGCCC
>1811507|reference Rhodobacter_sphaeroides_CH10|length 37|copies 1
CCGCGCATCGATGCCGAGGCCTGGGTCGCACCCGGCG
>1811507|reference Rhodobacter_sphaeroides_CH10|length 26|copies 1
CCGCGCATCTGCGGGATCAGTGCGCT
>1811507|reference Rhodobacter_sphaeroides_CH10|length 40|copies 1
CCGCGCATGGGCGAGGGCGTGCGCCGGACGGATGTCTCGG
>1811507|reference Rhodobacter_sphaeroides_CH10|length 17|copies 1
CCGCGCATGTTCCAGTG
>1811507|reference Rhodobacter_sphaeroides_CH10|length 49|copies 1
CCGCGCCAGAGGATTGAAGATCGAGTTCGAGGGCATCAGCACCAGCTTG
>1811507|reference Rhodobacter_sphaeroides_CH10|length 22|copies 1
CCGCGCCAGGAGCCGTTCAGCA
>1811507|reference Rhodobacter_sphaeroides_CH10|length 33|copies 1
CCGCGCCCACATTCATGATGGCGTGAACCCGCG
>1811507|reference Rhodobacter_sphaeroides_CH10|length 44|copies 1
CCGCGCCGATCATGGCGAGACGGACTCGCTCGTGCGGCTGAAGG
>1811507|reference Rhodobacter_sphaeroides_CH10|length 37|copies 1
CCGCGCCGGCGGCTGAGCGGAGCGGCGCATCCGCCCG
>1811507|reference Rhodobacter_sphaeroides_CH10|length 50|copies 1
CCGCGCCGTCGCCGACGCGATAGCGGACAGCGCCAGCGGGAACCCCTCCG
>1811507|reference Rhodobacter_sphaeroides_CH10|length 35|copies 1
CCGCGCCTACGAGACCGGCGGCGCCACCTGCCTCT
>1811507|reference Rhodobacter_sphaeroides_CH10|length 40|copies 1
CCGCGCGACAGGTCGTAGAGCTTCTGGATCGCCTGATGCG
>1811507|reference Rhodobacter_sphaeroides_CH10|length 39|copies 1
CCGCGCGAGACGACATGGGCCTCGATCCCGCGCGCCGCG
>1811507|reference Rhodobacter_sphaeroides_CH10|length 42|copies 1
CCGCGCGCAGCTCACCTCCTGCCGCCGCTGACGGAAAATTGG
>1811507|reference Rhodobacter_sphaeroides_CH10|length 29|copies 1
CCGCGCGCGCAGCCACGGTCCCGACGCGG
>1811507|reference Rhodobacter_sphaeroides_CH10|length 17|copies 1
CCGCGCGCGCCGAGCCC
>1811507|reference Rhodobacter_sphaeroides_CH10|length 41|copies 1
CCGCGCGCTTCACGCTCGACGCGATGCCCGGCAAGCAGATG
>1811507|reference Rhodobacter_sphaeroides_CH10|length 32|copies 1
CCGCGCGGACGTGGCCGCCGAAGCGGATTTCT
>1811507|reference Rhodobacter_sphaeroides_CH10|length 33|copies 1
CCGCGCGGGCGGCCTCCACCGCCGCATTCAGGG
>1811507|reference Rhodobacter_sphaeroides_CH10|length 42|copies 1
CCGCGCGGGTGGTGCCGGACGGGTCGATCACATAGATCTCGT
>1811507|reference Rhodobacter_sphaeroides_CH10|length 33|copies 1
CCGCGCTCGAAGAGGGCAAGGGCGCGGCGGCCT
>1811507|reference Rhodobacter_sphaeroides_CH10|length 43|copies 1
CCGCGCTCGATCCTCTGGGCATTTCGCGCAAGGTCTTCGTCCA
>1811507|reference Rhodobacter_sphaeroides_CH10|length 28|copies 1
CCGCGCTCGCCCACATAGGTGTCGTAGC
>1811507|reference Rhodobacter_sphaeroides_CH10|length 37|copies 1
CCGCGCTCTTCCTTGACGACCTGCACCAGCATGATCT
>1811507|reference Rhodobacter_sphaeroides_CH10|length 41|copies 2
CCGCGCTGAAGATCCTGCAGTCGGGCGACACCGATCCCGCC
>1811507|reference Rhodobacter_sphaeroides_CH10|length 34|copies 1
CCGCGCTGCGCATGCTGGCCGGCTTCGAGCAGGC
>1811507|reference Rhodobacter_sphaeroides_CH10|length 30|copies 1
CCGCGCTGCGGGCCTGGCAAGCAGCGCGTG
>1811507|reference Rhodobacter_sphaeroides_CH10|length 45|copies 1
CCGCGCTGTGCCTTGTCGGCACGGCCCTCCTGAGCGGCTGCGGCG
>1811507|reference Rhodobacter_sphaeroides_CH10|length 37|copies 1
CCGCGCTGTGGGCCACGAGATCGCCCGCGACCAGCGC
>1811507|reference Rhodobacter_sphaeroides_CH10|length 26|copies 1
CCGCGCTTCCTGCACGAGCTGCAGCG
>1811507|reference Rhodobacter_sphaeroides_CH10|length 50|copies 1
CCGCGGAAATCCTGGCACGGATACAGTTCGCCTTCACCGTGTCGTTCCAC
>1811507|reference Rhodobacter_sphaeroides_CH10|length 41|copies 1
CCGCGGAACAGGATCCTGCCGCCCGTCACCCGCAGCGGCGG
>1811507|reference Rhodobacter_sphaeroides_CH10|length 48|copies 1
CCGCGGACGGCCGTTGCCTCGGGCATCGCGCGCATCCCCGAGGACCGG
>1811507|reference Rhodobacter_sphaeroides_CH10|length 54|copies 1
CCGCGGACTGGCCTGCGGGCAGCGTCTCGACCCTGCCCGCAGGCCACTCGCCCT
>1811507|reference Rhodobacter_sphaeroides_CH10|length 30|copies 1
CCGCGGAGATCGACCCGGTGGTGGTGGGCG
>1811507|reference Rhodobacter_sphaeroides_CH10|length 46|copies 1
CCGCGGATGCATCATGCAACAGCCCCGGCTCGCCCTTGCCTTCATC
>1811507|reference Rhodobacter_sphaeroides_CH10|length 43|copies 1
CCGCGGCCCGGCAAATACGAGATCACCGCCTCGACGCCGATGG
>1811507|reference Rhodobacter_sphaeroides_CH10|length 43|copies 1
CCGCGGCCGCCGAAGATCGAGGCGCCGCCCAGCACCACGGCCG
>1811507|reference Rhodobacter_sphaeroides_CH10|length 32|copies 2
CCGCGGCCGTTCCCGCAGCCAGCGCAACACAG
>1811507|reference Rhodobacter_sphaeroides_CH10|length 46|copies 1
CCGCGGCGATTTCGAGGAGCGGCTGAAGGCCGTGGTCAAGGAGATG
>1811507|reference Rhodobacter_sphaeroides_CH10|length 38|copies 1
CCGCGGCTGCGGCGGCCGACCGCCGGCCGGAGCGGCAG
>1811507|reference Rhodobacter_sphaeroides_CH10|length 40|copies 1
CCGCGGGGCGTCGAGTGGCTGGTCATGGCGGGCGTCATGG
>1811507|reference Rhodobacter_sphaeroides_CH10|length 46|copies 1
CCGCGGGTGAAGATCTTCGGCGGCAAGTCCGCGCCGGGCTATGCCG
>1811507|reference Rhodobacter_sphaeroides_CH10|length 39|copies 1
CCGCGGTAGAGCGGCGCATTCACCCGCGCCGCCGTCACA
>1811507|reference Rhodobacter_sphaeroides_CH10|length 48|copies 1
CCGCGGTCCGGGCGCAGGCGCTGCTGGCGGGTCAGGTCGATGCCACCA
>1811507|reference Rhodobacter_sphaeroides_CH10|length 33|copies 1
CCGCGGTCGAGGATCACCAGCGCATACCAGAGG
>1811507|reference Rhodobacter_sphaeroides_CH10|length 38|copies 1
CCGCGGTGGAAATCAGGATCGAGGCCGAGACGCGCTGC
>1811507|reference Rhodobacter_sphaeroides_CH10|length 52|copies 1
CCGCGTCGATGCCGGGCGGGCGGGTTCCCCGCCGCAACAGGAGCCGCGCACG
>1811507|reference Rhodobacter_sphaeroides_CH10|length 39|copies 1
CCGCGTCTTCGATCTCGTGACGGGCGAGCTGGTGCAGAC
>1811507|reference Rhodobacter_sphaeroides_CH10|length 31|copies 1
CCGCGTCTTCTCGGCGATGCGATGCAGGACG
>1811507|reference Rhodobacter_sphaeroides_CH10|length 51|copies 1
CCGCGTGAACGAGAGGTCCTTCTCGGCCGCCTCCACCGCCTGCCGCACCGG
>1811507|reference Rhodobacter_sphaeroides_CH10|length 42|copies 1
CCGCGTGATCTATGGCGCCGGCGGACATGTCGCTGTCAATGG
>1811507|reference Rhodobacter_sphaeroides_CH10|length 30|copies 1
CCGCGTGCCGCGCCCGGAGCGACTTCGCCC
>1811507|reference Rhodobacter_sphaeroides_CH10|length 49|copies 1
CCGCGTGTGTGGTCATGGTCAGGTTTTCCGAAAGACTGAGGGAGAGTGC
>1811507|reference Rhodobacter_sphaeroides_CH10|length 36|copies 1
CCGCTACGGCGCGCGCTGCTTCCTGATCGGCGAGAG
>1811507|reference Rhodobacter_sphaeroides_CH10|length 35|copies 1
CCGCTAGAAGGGGATGTCGTCGGCCTGATGCGCCG
>1811507|reference Rhodobacter_sphaeroides_CH10|length 44|copies 1
CCGCTCCATCAGCGCGCCGGGCGGGTTCTTCTGGAAGAAGCCCT
>1811507|reference Rhodobacter_sphaeroides_CH10|length 30|copies 1
CCGCTCCCACGCCGATCGTCCCGCGCGGCG
>1811507|reference Rhodobacter_sphaeroides_CH10|length 43|copies 1
CCGCTCCCGGTCGATCGGCGTTTGCCCCGGTGCCGGGGACGAG
>1811507|reference Rhodobacter_sphaeroides_CH10|length 37|copies 1
CCGCTCCTCGCCGAGTGGGCCGGGAGTTTCAGCCAGC
>1811507|reference Rhodobacter_sphaeroides_CH10|length 42|copies 1
CCGCTCCTCGGTCGCGGTGAATTCGGTGCGCGTCGTGGGAAC
>1811507|reference Rhodobacter_sphaeroides_CH10|length 40|copies 1
CCGCTCGAAGGCGCGCTGAACACCCAACTCACAAACGAGG
>1811507|reference Rhodobacter_sphaeroides_CH10|length 40|copies 1
CCGCTCGACCTGTCGCAGGAAGATGCGCTGGAAGCGGTCT
>1811507|reference Rhodobacter_sphaeroides_CH10|length 30|copies 1
CCGCTCGCCCGCGCCAAGGCCCGCCCTGCG
>1811507|reference Rhodobacter_sphaeroides_CH10|length 39|copies 1
CCGCTCGCTCGACGGCGATGGCGACGACGAGATCGACGG
>1811507|reference Rhodobacter_sphaeroides_CH10|length 52|copies 1
CCGCTCGTCCATCACATGCAGGAGGCGGGCTGGAACGCGGTGCCCATCGTCT
>1811507|reference Rhodobacter_sphaeroides_CH10|length 37|copies 1
CCGCTCGTCGCCACCATCGCCACCCAGGTGTTGACCT
>1811507|reference Rhodobacter_sphaeroides_CH10|length 40|copies 1
CCGCTCGTGGATCTGGTGGTGGGTCCGCAGAGCTATCACC
>1811507|reference Rhodobacter_sphaeroides_CH10|length 56|copies 1
CCGCTCGTTAGATTCCCCTTCGAGTCCGCGTCCTCGGCAGAGGGACCAGCGCGCGG
>1811507|reference Rhodobacter_sphaeroides_CH10|length 35|copies 1
CCGCTCTTCCAGGAGCTGCGCGATCAGGTCGAGGT
>1811507|reference Rhodobacter_sphaeroides_CH10|length 18|copies 1
CCGCTCTTCCGGGCGGTG
>1811507|reference Rhodobacter_sphaeroides_CH10|length 30|copies 1
CCGCTGAGGCGCCGCGCCGTTCGCGCTTCG
>1811507|reference Rhodobacter_sphaeroides_CH10|length 35|copies 1
CCGCTGAGGTGACAATCCCTGTGCCCGAGCCGCTG
>1811507|reference Rhodobacter_sphaeroides_CH10|length 33|copies 2
CCGCTGCACCGCCTGCGGCGCGCAGCATTTCCC
>1811507|reference Rhodobacter_sphaeroides_CH10|length 34|copies 1
CCGCTGCAGCTTGCGATGCTGCTTCTGGGGCTCG
>1811507|reference Rhodobacter_sphaeroides_CH10|length 30|copies 1
CCGCTGCATCGGCCACCCCGGCCGAAAGGT
>1811507|reference Rhodobacter_sphaeroides_CH10|length 44|copies 1
CCGCTGCCGCGCAACCCCGTCATCCTGCGGCCAATTCTGAAGGA
>1811507|reference Rhodobacter_sphaeroides_CH10|length 41|copies 1
CCGCTGCGCAGCGATCGGGCGCAGGCCGGATCCTCGCGGAG
>1811507|reference Rhodobacter_sphaeroides_CH10|length 40|copies 1
CCGCTGCTGACGGCGCGGCCGGTCTTCGGGCTGACGAAGG
>1811507|reference Rhodobacter_sphaeroides_CH10|length 40|copies 1
CCGCTGGCCGCAGGCCGAGGCGCAGCCCGAGCTTGCCGAG
>1811507|reference Rhodobacter_sphaeroides_CH10|length 31|copies 1
CCGCTGGGGCATCCCGGTCTCGGTGCAGATG
>1811507|reference Rhodobacter_sphaeroides_CH10|length 44|copies 1
CCGCTGGTGGCGGCCTGGGGCATCCCGCCGCTGTTCCTGATCCA
>1811507|reference Rhodobacter_sphaeroides_CH10|length 40|copies 2
CCGCTGTTGTAGGGCATGAAGGCCAGCACCAGCGACAGCG
>1811507|reference Rhodobacter_sphaeroides_CH10|length 39|copies 1
CCGCTTCACAGGTGAGCGGGCTGCGGATGCGCACCGAAG
>1811507|reference Rhodobacter_sphaeroides_CH10|length 42|copies 1
CCGCTTCCGGCTCATCTGCGCCTCGCCGCTCGAGGGCATGGG
>1811507|reference Rhodobacter_sphaeroides_CH10|length 39|copies 1
CCGCTTCGAAGTGGCCCGGCCGCTTCGACTTCTTGACCT
>1811507|reference Rhodobacter_sphaeroides_CH10|length 49|copies 1
CCGCTTTACTACGCGCGCGAGGACACGCGGCGGCCGTTCCATTATGCGG
>1811507|reference Rhodobacter_sphaeroides_CH10|length 28|copies 1
CCGGAAGGCTTCGAGGAAGGTCTCGCGG
>1811507|reference Rhodobacter_sphaeroides_CH10|length 41|copies 1
CCGGAAGGTGGCCGAGACGATCCGGGCGGCCAATCCGGCCG
>1811507|reference Rhodobacter_sphaeroides_CH10|length 49|copies 1
CCGGAATTCGCGGATCTCGTCCAGATCCACCAGAACGCCAATCGGGCCG
>1811507|reference Rhodobacter_sphaeroides_CH10|length 44|copies 1
CCGGACGGCCTTTCCACAGCTCCGAACGGTCGATCAGAACCAGC
>1811507|reference Rhodobacter_sphaeroides_CH10|length 35|copies 1
CCGGAGACCTGCGCGTGGACGACGGCGATGTGATC
>1811507|reference Rhodobacter_sphaeroides_CH10|length 47|copies 1
CCGGAGATCATGCCATGCAACCCGAGGCTGTCGGCTACGGGGGTCGA
>1811507|reference Rhodobacter_sphaeroides_CH10|length 44|copies 1
CCGGAGGAGACTTCCCCTGGGACGGGGCGCCTGCGCTGGCCGAG
>1811507|reference Rhodobacter_sphaeroides_CH10|length 33|copies 1
CCGGAGGATCGCAGACCGGGTCGTTGTTCCAGG
>1811507|reference Rhodobacter_sphaeroides_CH10|length 51|copies 1
CCGGAGGCCGCGGCTCACCGAATGGTCGACGAACCACCAGACGCCCAGCAG
>1811507|reference Rhodobacter_sphaeroides_CH10|length 43|copies 1
CCGGAGGGCCTGCGGTTGCGCGACGAGATCGGCGCGCTCGAGG
>1811507|reference Rhodobacter_sphaeroides_CH10|length 41|copies 1
CCGGATCGACCTGAGCCGCTGTGCTGACGAAGGACCATCTG
>1811507|reference Rhodobacter_sphaeroides_CH10|length 29|copies 1
CCGGATCGCCCGCAAGTCGCCCTTCATCC
>1811507|reference Rhodobacter_sphaeroides_CH10|length 40|copies 1
CCGGATCGCGGCCTTTCCGAAGCCGATCGTGAGCCTCATG
>1811507|reference Rhodobacter_sphaeroides_CH10|length 44|copies 1
CCGGATCGTCCAGAGGACGCCATTGGCCACCGCAGCCACCCAGG
>1811507|reference Rhodobacter_sphaeroides_CH10|length 50|copies 1
CCGGATGAACCTTGCCGAGCTCGAAGGCATGGCCGCGCTCGACGTGCTGG
>1811507|reference Rhodobacter_sphaeroides_CH10|length 42|copies 1
CCGGCAAGAATTGTTCACCTTGCAACCACGACCGAATCCCGT
>1811507|reference Rhodobacter_sphaeroides_CH10|length 37|copies 1
CCGGCAATGCCGAGGGCGAGGCGCTCATCATGGGCGC
>1811507|reference Rhodobacter_sphaeroides_CH10|length 44|copies 1
CCGGCACCGTGACGGGAACCAGCCGCTTCTCGCGGCGCGCCATG
>1811507|reference Rhodobacter_sphaeroides_CH10|length 39|copies 1
CCGGCACGCCCCGCACCTCCGCTCCCGCTGCGCGGAACG
>1811507|reference Rhodobacter_sphaeroides_CH10|length 41|copies 1
CCGGCACGTGGGTCGCGGCATAGATCGAGCCGAGCGCGATG
>1811507|reference Rhodobacter_sphaeroides_CH10|length 39|copies 1
CCGGCAGACGCACCTCGAGATCCTCGAGCGAGAACGTAA
>1811507|reference Rhodobacter_sphaeroides_CH10|length 46|copies 1
CCGGCAGATGGTCGGTCACCACGAAGAGCTTGGAGAAGGCGGGATG
>1811507|reference Rhodobacter_sphaeroides_CH10|length 45|copies 1
CCGGCAGCATCGAGATCTCGGCCACCGCCGACGAGGAGTCGGGCG
>1811507|reference Rhodobacter_sphaeroides_CH10|length 47|copies 1
CCGGCAGCGAGGACAAGGCCTACGACTTCATCAACTCGTGGCTCGCC
>1811507|reference Rhodobacter_sphaeroides_CH10|length 47|copies 1
CCGGCAGCGATCATCTGGAGGCAGGGATCGAGGCGCTGCAGCAAGCC
>1811507|reference Rhodobacter_sphaeroides_CH10|length 42|copies 1
CCGGCAGCTCGTGCGGGAACGAGCCCATGTCGCAGGAGCCCT
>1811507|reference Rhodobacter_sphaeroides_CH10|length 39|copies 1
CCGGCAGGAGGTCGCAGGACCACACGTCATGCCCGCGGG
>1811507|reference Rhodobacter_sphaeroides_CH10|length 43|copies 1
CCGGCATAGTTCTCGATCAGGATGCCGATGAAGCGCTCGAAGC
>1811507|reference Rhodobacter_sphaeroides_CH10|length 36|copies 1
CCGGCATGGCGAGGCAGGCGTCGATCACGTCGTGCC
>1811507|reference Rhodobacter_sphaeroides_CH10|length 43|copies 1
CCGGCATGGTGCCGCGCTCGACGAGCCAGGCCTCGTCGAGCCG
>1811507|reference Rhodobacter_sphaeroides_CH10|length 34|copies 1
CCGGCATTGCCGCCACGCTCGCCTCGCTCGGGGC
>1811507|reference Rhodobacter_sphaeroides_CH10|length 58|copies 1
CCGGCCACAAGGGCGAGGGAAGCGGGGCGGAGGCTGGAAATCATCGGGCAATCCCTTG
>1811507|reference Rhodobacter_sphaeroides_CH10|length 32|copies 1
CCGGCCATGCCGAGCACGCCGCCGATCAGAGC
>1811507|reference Rhodobacter_sphaeroides_CH10|length 50|copies 1
CCGGCCATGGCATGACGCAGTTCGGCCGGGCGCTGGCCGAGTTGAACATC
>1811507|reference Rhodobacter_sphaeroides_CH10|length 33|copies 1
CCGGCCCAAGGGAGACCGGGTGCTCGACGAGCG
>1811507|reference Rhodobacter_sphaeroides_CH10|length 50|copies 1
CCGGCCCCGCCACCACGAGATCGGTCCTGGCCGAAACCGAGCCGGACACT
>1811507|reference Rhodobacter_sphaeroides_CH10|length 27|copies 1
CCGGCCCGCGCGGCGCGAGACTGTCGA
>1811507|reference Rhodobacter_sphaeroides_CH10|length 37|copies 1
CCGGCCCGCGGGGCACGGCTATAAGCCAGCCCATGAG
>1811507|reference Rhodobacter_sphaeroides_CH10|length 47|copies 1
CCGGCCCTGCCCGCTCCGGCACATGAAGACGCCGACGGCCTGAGAGG
>1811507|reference Rhodobacter_sphaeroides_CH10|length 54|copies 1
CCGGCCGCCCGTCGGGCAGCGGCTGACGGCCCCGCGCCTCGAGCTCGGGCACTG
>1811507|reference Rhodobacter_sphaeroides_CH10|length 39|copies 1
CCGGCCGCCGGCGGTGCCGCTGAATCTCATCGGCGATTT
>1811507|reference Rhodobacter_sphaeroides_CH10|length 54|copies 1
CCGGCCGGAGGGCGGCCATCGCCCGCCTCGGCCGCAGGCTGCGCGCGGAGCTGG
>1811507|reference Rhodobacter_sphaeroides_CH10|length 39|copies 1
CCGGCCTCCTCTGGTGGCTCTCGGGCAAGCTCTCGAAGA
>1811507|reference Rhodobacter_sphaeroides_CH10|length 48|copies 1
CCGGCCTCGGGGCCGCGGTGCTGGTGGGCATCCCGCTCGGCGCACTGA
>1811507|reference Rhodobacter_sphaeroides_CH10|length 43|copies 1
CCGGCCTGACCACGGCCGCCGCCGCCGCGGCGGCCATCGGTCA
>1811507|reference Rhodobacter_sphaeroides_CH10|length 50|copies 1
CCGGCCTGATTGAACTTCGCCCATCAGGTTCTGCAGCGCCTCGCGACCAT
>1811507|reference Rhodobacter_sphaeroides_CH10|length 41|copies 1
CCGGCCTTCGGGATATGGACGAAGATGAAGCGGCGGGCACG
>1811507|reference Rhodobacter_sphaeroides_CH10|length 31|copies 1
CCGGCCTTGCGACGCTGGTGGCCGAGGAGAT
>1811507|reference Rhodobacter_sphaeroides_CH10|length 47|copies 1
CCGGCGACATGGGCTTCGGGGCGACCAAGACCCACGATCTCGAGGTC
>1811507|reference Rhodobacter_sphaeroides_CH10|length 31|copies 1
CCGGCGCAGAAGGCCTGGATGCGGGCGCAGG
>1811507|reference Rhodobacter_sphaeroides_CH10|length 41|copies 1
CCGGCGCCATGACCGAGCAGCTGGCATCGCTTTTCGACGCC
>1811507|reference Rhodobacter_sphaeroides_CH10|length 44|copies 1
CCGGCGCCCGGTGGAGTTGGATCAGCAGAGCGTCGGTCGGCTTT
>1811507|reference Rhodobacter_sphaeroides_CH10|length 34|copies 1
CCGGCGCCGAACATCACCGGCGCTCTGGAGACCG
>1811507|reference Rhodobacter_sphaeroides_CH10|length 37|copies 1
CCGGCGCCGCCGTCCAGAGCCGATCGAGGGGCGAGAG
>1811507|reference Rhodobacter_sphaeroides_CH10|length 34|copies 1
CCGGCGCCTGCGCGCAGGCGGCGAGGAACGGTAG
>1811507|reference Rhodobacter_sphaeroides_CH10|length 33|copies 1
CCGGCGCCTTCGCCCATCCGACCGTGACGACCG
>1811507|reference Rhodobacter_sphaeroides_CH10|length 40|copies 1
CCGGCGCGATCCTCCTCATCCGTCCGGGCGAGCGCATTCC
>1811507|reference Rhodobacter_sphaeroides_CH10|length 43|copies 1
CCGGCGCGCTCGTCTATGCCAACTACTCCACCTCCTTCGACCC
>1811507|reference Rhodobacter_sphaeroides_CH10|length 43|copies 3
CCGGCGCGTCAACGGCGCCCGGTCTCAGGGCTTCGGAACCACG
>1811507|reference Rhodobacter_sphaeroides_CH10|length 40|copies 1
CCGGCGGACGTGAGCTCGGCTCCGAGGTCGGCCAGCAGGC
>1811507|reference Rhodobacter_sphaeroides_CH10|length 40|copies 1
CCGGCGGATCGGTCATGCGATGGGGCCCGTGGGCAATGTG
>1811507|reference Rhodobacter_sphaeroides_CH10|length 32|copies 1
CCGGCGGCCGGGGTCCGGCCGTCAGCCAGCCA
>1811507|reference Rhodobacter_sphaeroides_CH10|length 46|copies 1
CCGGCGTGACCTTCCAGGTCAGCTTCATCGGCTCGTGGTTCGACCC
>1811507|reference Rhodobacter_sphaeroides_CH10|length 35|copies 1
CCGGCTCGAGGAATTCGACGCGATGATCGAGGACG
>1811507|reference Rhodobacter_sphaeroides_CH10|length 45|copies 1
CCGGCTCGGGCATAGGTTGCACCGATGGCCCGCCAACTCGATTAC
>1811507|reference Rhodobacter_sphaeroides_CH10|length 44|copies 1
CCGGCTCTCCAGCACGCGCAGGAGGTAGGGCTGGATGTCGAGCG
>1811507|reference Rhodobacter_sphaeroides_CH10|length 63|copies 1
CCGGCTGAACCGCTCTTTCCCCGCCCAGCTTTTTCACAGCCGAAGGGGCGCCGGGGACCGTCC
>1811507|reference Rhodobacter_sphaeroides_CH10|length 33|copies 1
CCGGCTGCTTCATGGTGGGCCGCTCGCTCGGCG
>1811507|reference Rhodobacter_sphaeroides_CH10|length 35|copies 1
CCGGCTGGTAATACATGGGCTTCGGCGCCCTGTCG
>1811507|reference Rhodobacter_sphaeroides_CH10|length 44|copies 1
CCGGCTTCTATGTCGTGGGCAACCTGCGCATGGCCCAGACCGAC
>1811507|reference Rhodobacter_sphaeroides_CH10|length 48|copies 1
CCGGGAAATGGTCCGAGGCTGCGAGGAGGGCCTGCTGCAATTCGGGGG
>1811507|reference Rhodobacter_sphaeroides_CH10|length 42|copies 1
CCGGGAAGCTGCAGCGATGAGACTTCATGGCGAATTTAGGAG
>1811507|reference Rhodobacter_sphaeroides_CH10|length 45|copies 1
CCGGGAAGGCCAGCGCCGCCGGCCAGAGGTCGGCCACGTTCATCC
>1811507|reference Rhodobacter_sphaeroides_CH10|length 36|copies 1
CCGGGACGTGACGCTGGCCGAGGTGATGGCCGTGCT
>1811507|reference Rhodobacter_sphaeroides_CH10|length 49|copies 1
CCGGGAGGGGGCCGAGTTCCACGCGGGCTCCTGGTGGCCGCGCTGGGGC
>1811507|reference Rhodobacter_sphaeroides_CH10|length 40|copies 1
CCGGGATGCTTGCCTTCACCGGAAATGAGCAGATCCTCCT
>1811507|reference Rhodobacter_sphaeroides_CH10|length 45|copies 1
CCGGGCAGCGTGAGGAAGCGGCGCCCGGTGGCGGGGGTGAAGGGC
>1811507|reference Rhodobacter_sphaeroides_CH10|length 37|copies 1
CCGGGCAGGCTGGCGCGTCTCGCCGGTGGTCGAAGGG
>1811507|reference Rhodobacter_sphaeroides_CH10|length 49|copies 2
CCGGGCATGAAGAAGAAACCTACAGGGAGGAAGTCCAATGGTGGACAGA
>1811507|reference Rhodobacter_sphaeroides_CH10|length 24|copies 1
CCGGGCCCGGCTGCCAGGGCAGGG
>1811507|reference Rhodobacter_sphaeroides_CH10|length 45|copies 1
CCGGGCCTTATGAGATGGTACCGACTCCCCGGCTCGAACGGGGGA
>1811507|reference Rhodobacter_sphaeroides_CH10|length 33|copies 1
CCGGGCCTTGACCGCGCTCACGAACTCCGGGTG
>1811507|reference Rhodobacter_sphaeroides_CH10|length 45|copies 1
CCGGGCGCAAGGCCCTGCGCCGACGGGTGCAGATCGTCTTTCAGG
>1811507|reference Rhodobacter_sphaeroides_CH10|length 33|copies 1
CCGGGCGCCGAACAGTCCGCCTCGAAGGCGCCC
>1811507|reference Rhodobacter_sphaeroides_CH10|length 45|copies 1
CCGGGCGCGATGGCATTCACCCGCAGGCGCGGCCCGAGGCTCACC
>1811507|reference Rhodobacter_sphaeroides_CH10|length 43|copies 1
CCGGGCGGGGCCGGAATGATGATCTCGGAGAGCAGGAGCCGGA
>1811507|reference Rhodobacter_sphaeroides_CH10|length 29|copies 3
CCGGGCGTGCCCGATCGGAGTTTCGTAAA
>1811507|reference Rhodobacter_sphaeroides_CH10|length 46|copies 1
CCGGGCGTGCGCCCGGAACGCAGGCAATGCCGGGCAGCCGGAGACC
>1811507|reference Rhodobacter_sphaeroides_CH10|length 28|copies 2
CCGGGCTCCTCCGATCGGGCCGGCCGGG
>1811507|reference Rhodobacter_sphaeroides_CH10|length 29|copies 1
CCGGGCTCCTCCGATCGGGCCGGCCGGGA
>1811507|reference Rhodobacter_sphaeroides_CH10|length 42|copies 1
CCGGGCTCGAGACCTCGAGCGTGTAATTCTCTTCGATCGGGT
>1811507|reference Rhodobacter_sphaeroides_CH10|length 34|copies 1
CCGGGCTGGATCGGCGGCAGGAACTCCACCACGG
>1811507|reference Rhodobacter_sphaeroides_CH10|length 38|copies 1
CCGGGCTGGGAGCGGCTCGTGGCCCGCGATGCGGATGA
>1811507|reference Rhodobacter_sphaeroides_CH10|length 42|copies 1
CCGGGCTTCGAGATCCAGGCATTGACGCCATGCATCAGGAAG
>1811507|reference Rhodobacter_sphaeroides_CH10|length 27|copies 1
CCGGGCTTCGCCGCGGGCGGCCTGCAT
>1811507|reference Rhodobacter_sphaeroides_CH10|length 45|copies 1
CCGGGCTTGCGGCCCCCCGGCGCGCTGAGCTATAGGCGCGCGATG
>1811507|reference Rhodobacter_sphaeroides_CH10|length 46|copies 1
CCGGGGTCTCCTTCATGGGCGGCTTGCGGATCCGGCCGCTGTCGAT
>1811507|reference Rhodobacter_sphaeroides_CH10|length 42|copies 1
CCGGGTAACGCCGAAGGAGCAGGCACATGGAAGGCTTTACCA
>1811507|reference Rhodobacter_sphaeroides_CH10|length 31|copies 1
CCGGGTGGCTCCTCCGGCCGCCGATCCGCCG
>1811507|reference Rhodobacter_sphaeroides_CH10|length 37|copies 1
CCGGTCAGGGTCTCGCCCGCCTGCGCGAGCATCCGCG
>1811507|reference Rhodobacter_sphaeroides_CH10|length 37|copies 1
CCGGTCCTCGGTGCGGTCGCGCTCCTCGATGCCGAGG
[truncated: 2,153,359 more chars]
