# Supplementary material for: Genome-wide identification of 5-methylcytosine sites in bacterial genomes by high-throughput sequencing of MspJI restriction fragments
Source: PLoS One. 2021 May 11;16(5):e0247541. doi: 10.1371/journal.pone.0247541 (PMC8112702; doi:10.1371/journal.pone.0247541)
Supplement: S1 Dataset — (GZ) [file pone.0247541.s003.gz › Data_set_1/Xan_badrii_2128253_MspJI_processed.fasta]

>2128253|reference XbaI|length 42|copies 1
AAAAAAGCCGGACCCCCTGCGCAGGGAACCAGTTCATCCAGA
>2128253|reference XbaI|length 13|copies 13
AAAAAGACTGCAG
>2128253|reference XbaI|length 18|copies 1
AAAAAGCCTGGCCACCGG
>2128253|reference XbaI|length 14|copies 70
AAAAAGTCCTGCAG
>2128253|reference XbaI|length 15|copies 1
AAAAAGTCCTGCAGA
>2128253|reference XbaI|length 12|copies 1
AAAACACTGCAG
>2128253|reference XbaI|length 31|copies 1
AAAACTGTATGCCGCCGGTGGACGCAGGTCG
>2128253|reference XbaI|length 12|copies 8
AAAAGACTGCAG
>2128253|reference XbaI|length 13|copies 88
AAAAGTCCTGCAG
>2128253|reference XbaI|length 14|copies 1
AAAAGTCCTGCAGA
>2128253|reference XbaI|length 12|copies 1
AAACAGCAGGTG
>2128253|reference XbaI|length 45|copies 1
AAACAGTTAGATGAAATATCGGAATTCATTATTCATATCCTAGTA
>2128253|reference XbaI|length 30|copies 2
AAACATCGGGTCGCCGGCGCTCGCATCGCG
>2128253|reference XbaI|length 12|copies 12
AAACATCTGCAG
>2128253|reference XbaI|length 15|copies 1
AAACCACCGGCGCGC
>2128253|reference XbaI|length 8|copies 1
AAACCCGA
>2128253|reference XbaI|length 30|copies 2
AAACCCGACCGCGCCGGTGATGCGACGGCG
>2128253|reference XbaI|length 12|copies 1
AAACGACTGCAG
>2128253|reference XbaI|length 11|copies 1
AAACGCGCTGC
>2128253|reference XbaI|length 12|copies 1
AAACGCTGCAGA
>2128253|reference XbaI|length 9|copies 1
AAACTCGAA
>2128253|reference XbaI|length 20|copies 1
AAACTGGTACGCGCCGGTGC
>2128253|reference XbaI|length 22|copies 1
AAACTGTATGCCGCCGGTGGAC
>2128253|reference XbaI|length 44|copies 1
AAACTGTATGCCGCCGGTGGACGCAGGTCGGCGCACGAAAGCGG
>2128253|reference XbaI|length 30|copies 1
AAACTTCCATACACCGGCGTCTCGCGCTGG
>2128253|reference XbaI|length 11|copies 10
AAAGACTGCAG
>2128253|reference XbaI|length 12|copies 1
AAAGATCCTGGC
>2128253|reference XbaI|length 14|copies 1
AAAGATCTGGTCAG
>2128253|reference XbaI|length 29|copies 1
AAAGCAGCGGCGCCGGCGCCAACCCGTCG
>2128253|reference XbaI|length 25|copies 1
AAAGCCGCGTTCGGCGATCGGCACT
>2128253|reference XbaI|length 37|copies 1
AAAGCGATCGATTACGTGGAAGACGGCATGATCGTCG
>2128253|reference XbaI|length 14|copies 1
AAAGCGGTGCAGCG
>2128253|reference XbaI|length 50|copies 1
AAAGGCTGCTGCTCGGTGGAACGCAGCAACTGGAAATCGTTGTTGGCCTG
>2128253|reference XbaI|length 12|copies 91
AAAGTCCTGCAG
>2128253|reference XbaI|length 13|copies 4
AAAGTCCTGCAGA
>2128253|reference XbaI|length 10|copies 1
AAATGGAATT
>2128253|reference XbaI|length 27|copies 1
AAATTCACCGCCGGTGGCGTACGCCCC
>2128253|reference XbaI|length 10|copies 1
AACAAAAAGA
>2128253|reference XbaI|length 17|copies 7
AACAAAAAGTCCTGCAG
>2128253|reference XbaI|length 15|copies 1
AACAACGGCACCACC
>2128253|reference XbaI|length 30|copies 1
AACAACGTCGCCACCGGCGTGGATACCTAC
>2128253|reference XbaI|length 36|copies 1
AACAAGTCGTGGTGCTGTCGCCGGCTGGCGACCTAG
>2128253|reference XbaI|length 41|copies 1
AACAATAGCAGCACCGGAATCACCGTCACCACCGCACCGGC
>2128253|reference XbaI|length 32|copies 1
AACACACCGTGCGCCGCAGGATGCTGCGGGCC
>2128253|reference XbaI|length 48|copies 1
AACACCAATGGGTCGATCGGCCCGAACGGTTCGCTGGCGATGAACGGC
>2128253|reference XbaI|length 30|copies 3
AACACCGCACGCACCGGCGCAGCAGACATG
>2128253|reference XbaI|length 21|copies 1
AACACCGGCGTCACCGGCGGG
>2128253|reference XbaI|length 28|copies 1
AACACCGTGCGCGCCGGCGCGTGGCTGG
>2128253|reference XbaI|length 30|copies 1
AACACCGTGCGCGCCGGCGCGTGGCTGGAG
>2128253|reference XbaI|length 30|copies 1
AACACGCTGCCCAACTCGCCGGCCAGCGCC
>2128253|reference XbaI|length 27|copies 1
AACACGGCCACCGGCGCATGGGCGTCG
>2128253|reference XbaI|length 27|copies 1
AACACGTCGCCGGTGTACGCCGCGCAG
>2128253|reference XbaI|length 52|copies 1
AACAGACGCGCGCCCTGCCAGTTCTTGTACGGCGATTTGTCGTTGGAAAAGC
>2128253|reference XbaI|length 22|copies 1
AACAGCACCACCACCGGCGTGC
>2128253|reference XbaI|length 30|copies 1
AACAGCACCACCACCGGCGTGCCGGTGGCG
>2128253|reference XbaI|length 44|copies 1
AACAGCTTGCGCGCCAGATCGTGCTGCTCCAACAGATGGCGGAA
>2128253|reference XbaI|length 13|copies 1
AACAGGATGGCAG
>2128253|reference XbaI|length 14|copies 1
AACAGGCGCAACGC
>2128253|reference XbaI|length 30|copies 1
AACAGGCGCTGCACCGGCGGGGCGAACTCG
>2128253|reference XbaI|length 27|copies 1
AACATCAGCACCGGCGCGACCGCACTC
>2128253|reference XbaI|length 30|copies 1
AACATCAGCAGCACCGGCGGCAGCCTGCAA
>2128253|reference XbaI|length 30|copies 1
AACATCCTGGCCGCCGGCGATGATGCCGCA
>2128253|reference XbaI|length 30|copies 1
AACATCGAGGCCACCGGCGAATTCACCTGG
>2128253|reference XbaI|length 13|copies 1
AACATCTTCCACG
>2128253|reference XbaI|length 29|copies 1
AACATGTCGTACACCGGCGCGAGCCGCAG
>2128253|reference XbaI|length 31|copies 1
AACCAAACAGGATCGTGCTCGCAGTGAACAG
>2128253|reference XbaI|length 15|copies 1
AACCACCGCACGCCG
>2128253|reference XbaI|length 13|copies 1
AACCACCGGCGCG
>2128253|reference XbaI|length 10|copies 1
AACCAGCTTG
>2128253|reference XbaI|length 30|copies 1
AACCATGCGCGCACCGGTGTGGTGGCGCCG
>2128253|reference XbaI|length 31|copies 2
AACCATGCGCGCACCGGTGTGGTGGCGCCGG
>2128253|reference XbaI|length 25|copies 1
AACCCCCGCCGGCGTCGGCTCGCAG
>2128253|reference XbaI|length 33|copies 1
AACCCGCCAGCATGATGCGTTCCGACGAACAAG
>2128253|reference XbaI|length 38|copies 1
AACCCGGCCGCAACCTGAGCTATCGCTACGTCGACGTG
>2128253|reference XbaI|length 13|copies 1
AACCCTGCTGCGC
>2128253|reference XbaI|length 15|copies 1
AACCCTTGCTGCGCC
>2128253|reference XbaI|length 51|copies 1
AACCGATGCTGCAGACCTCCGAAGTGGCCTCGTTCGTCACCCGCCAGGACA
>2128253|reference XbaI|length 43|copies 1
AACCGCTGAAGGGCCATAACCTGATCCAGGCGGTAGCACGGGT
>2128253|reference XbaI|length 40|copies 1
AACCGGCGGGAGCGCTCACCCAGCCAGATCTTTTCGGCTT
>2128253|reference XbaI|length 31|copies 1
AACCGGTGCCTTCACCGGCGCCACCAAACGC
>2128253|reference XbaI|length 8|copies 1
AACCTGCC
>2128253|reference XbaI|length 9|copies 1
AACCTGCCA
>2128253|reference XbaI|length 22|copies 1
AACCTGCCCCCGCGCCGGTGGC
>2128253|reference XbaI|length 12|copies 1
AACCTGCCGTTC
>2128253|reference XbaI|length 13|copies 1
AACCTGCCGTTCG
>2128253|reference XbaI|length 20|copies 1
AACCTGCCGTTCGCCGGTGC
>2128253|reference XbaI|length 30|copies 1
AACCTGCCGTTCGCCGGTGCCGCGCCGTCG
>2128253|reference XbaI|length 17|copies 1
AACCTGGCTGCCGCCGG
>2128253|reference XbaI|length 30|copies 1
AACCTGGCTGCCGCCGGTGTGGCGCTGCTG
>2128253|reference XbaI|length 31|copies 1
AACCTGGCTGCCGCCGGTGTGGCGCTGCTGG
>2128253|reference XbaI|length 8|copies 1
AACCTTGC
>2128253|reference XbaI|length 17|copies 1
AACGAATTCCACGCCGG
>2128253|reference XbaI|length 38|copies 1
AACGAGATGCTGCGTCTGGCCGCGGTGATCGGTGCGCG
>2128253|reference XbaI|length 33|copies 1
AACGCATCCGGCACGCGCTGGATCTGTACGCGC
>2128253|reference XbaI|length 12|copies 1
AACGCCACTGCC
>2128253|reference XbaI|length 24|copies 1
AACGCCACTGCCGCCGGCGTGATC
>2128253|reference XbaI|length 30|copies 1
AACGCCACTGCCGCCGGCGTGATCGGCGAG
>2128253|reference XbaI|length 12|copies 1
AACGCCGCCACC
>2128253|reference XbaI|length 26|copies 1
AACGCCTCGCCGGTGGCCAGGTAATG
>2128253|reference XbaI|length 38|copies 1
AACGCGACTGCGCGGCGGTTGCTCGGTGCGGCATGGAC
>2128253|reference XbaI|length 8|copies 2
AACGCGCT
>2128253|reference XbaI|length 10|copies 1
AACGCGCTGC
>2128253|reference XbaI|length 12|copies 1
AACGCGCTGCGC
>2128253|reference XbaI|length 28|copies 1
AACGCGCTGCGCGCCGGCGCGGTGTCGT
>2128253|reference XbaI|length 43|copies 1
AACGCGCTTGCGATCGACCGATGGCACCAGCTGGACGGCAGCG
>2128253|reference XbaI|length 9|copies 1
AACGCGTAC
>2128253|reference XbaI|length 9|copies 1
AACGGCGCA
>2128253|reference XbaI|length 12|copies 1
AACGGCTTCACC
>2128253|reference XbaI|length 12|copies 12
AACGTCTGGCAG
>2128253|reference XbaI|length 13|copies 2
AACGTCTGGCAGA
>2128253|reference XbaI|length 13|copies 1
AACGTCTGGCGTG
>2128253|reference XbaI|length 27|copies 1
AACGTGCCTGCCACGGTCGGCGTACCG
>2128253|reference XbaI|length 12|copies 1
AACGTGCGTGCC
>2128253|reference XbaI|length 38|copies 1
AACTACCTGGGCGTGGTCTCGCTGGTGCGTGTGATGCA
>2128253|reference XbaI|length 49|copies 1
AACTCCAGCATTGTGAAAAATTTTACGTCGCACAGGGTCATTCACTATT
>2128253|reference XbaI|length 31|copies 1
AACTCCTCACTGACCAGCTTGACCGCGTTCT
>2128253|reference XbaI|length 38|copies 1
AACTCCTCACTGACCAGCTTGACCGCGTTCTGGTTGGC
>2128253|reference XbaI|length 39|copies 1
AACTCCTCACTGACCAGCTTGACCGCGTTCTGGTTGGCG
>2128253|reference XbaI|length 13|copies 1
AACTCCTGGACAG
>2128253|reference XbaI|length 30|copies 1
AACTCGATCCGCACCGGCGTGGTCGCCTGT
>2128253|reference XbaI|length 18|copies 1
AACTCGCTGGGCACCGGC
>2128253|reference XbaI|length 31|copies 2
AACTCGCTGGGCACCGGCGTCCACAGCGAAT
>2128253|reference XbaI|length 8|copies 1
AACTGACG
>2128253|reference XbaI|length 30|copies 1
AACTGACGATACACCGGCGAGCCGTCATGG
>2128253|reference XbaI|length 31|copies 1
AACTGACGATACACCGGCGAGCCGTCATGGG
>2128253|reference XbaI|length 14|copies 1
AACTGCCAGCGCAG
>2128253|reference XbaI|length 38|copies 1
AACTGCTGGAAGTGATGGAGCGCGTGTTCAACCAGAAG
>2128253|reference XbaI|length 10|copies 1
AACTGCTGGG
>2128253|reference XbaI|length 34|copies 1
AACTGGAGTGGATCCTGCGCCAGGGACATTCGGC
>2128253|reference XbaI|length 8|copies 1
AACTGGCC
>2128253|reference XbaI|length 28|copies 1
AACTGGCCCGGTGTGCAGTAGCCGCACT
>2128253|reference XbaI|length 30|copies 1
AACTGGCCGATCGCCGGCGGTGGCTATCTG
>2128253|reference XbaI|length 28|copies 1
AACTGGCTGGGCACCGGTGTGGCAGGGG
>2128253|reference XbaI|length 45|copies 1
AACTGGGCTAAGACACTGCTCGCAACATTACCGAGCTTGTTTCCC
>2128253|reference XbaI|length 29|copies 1
AACTGGTACGCGCCGGTGCGCAGCTGTCC
>2128253|reference XbaI|length 44|copies 1
AACTTGCTGCTGCTATAGCCGCCCGCCCGGGCGACTTAGACGCC
>2128253|reference XbaI|length 30|copies 2
AACTTGTGCTGCGCCGGCGCTATTCGACTG
>2128253|reference XbaI|length 30|copies 1
AAGAACATGATCACCGGCGCAGCGCAGATG
>2128253|reference XbaI|length 30|copies 1
AAGAACATGATCACCGGTGCAGCGCAGATG
>2128253|reference XbaI|length 30|copies 1
AAGAAGGGCAACACCGGCGAGAACCTGCTG
>2128253|reference XbaI|length 12|copies 1
AAGAATCTGCAG
>2128253|reference XbaI|length 13|copies 1
AAGAATCTGCAGA
>2128253|reference XbaI|length 12|copies 1
AAGACACAGCAG
>2128253|reference XbaI|length 38|copies 1
AAGACGACTTCCTGGCCGACCGCCTGCGCGAACAGCTG
>2128253|reference XbaI|length 11|copies 1
AAGACTGCAGG
>2128253|reference XbaI|length 11|copies 1
AAGACTGCGTG
>2128253|reference XbaI|length 11|copies 6
AAGACTGGCAG
>2128253|reference XbaI|length 23|copies 1
AAGAGATAAGACGCCCCGCAACG
>2128253|reference XbaI|length 28|copies 1
AAGAGCCTGGTCGGCCTGCTGCAGCTGG
>2128253|reference XbaI|length 31|copies 1
AAGAGCTTCTGCGCCGGCGTGCGCGGGGCGG
>2128253|reference XbaI|length 33|copies 1
AAGATCAGCTCCGGTGCACAGCAGCAGGTGCTG
>2128253|reference XbaI|length 13|copies 3
AAGATCCTGCAGA
>2128253|reference XbaI|length 13|copies 2
AAGATCCTTGCAG
>2128253|reference XbaI|length 11|copies 1
AAGATCTGCAT
>2128253|reference XbaI|length 10|copies 1
AAGCACTGCG
>2128253|reference XbaI|length 28|copies 1
AAGCAGCGGCGCCGGCGCCAACCCGTCG
>2128253|reference XbaI|length 27|copies 1
AAGCAGGCGCCGGTGGCGGCGATGCTG
>2128253|reference XbaI|length 30|copies 1
AAGCAGGCGCTGGTCCGGCTGGCGCGACAG
>2128253|reference XbaI|length 32|copies 1
AAGCCACCCTTGCGCCGGTGGAGCCGGTCAAG
>2128253|reference XbaI|length 39|copies 1
AAGCCAGATCCACCGCGATCTCCGCAGCCTCGTCCTCGT
>2128253|reference XbaI|length 8|copies 1
AAGCCGAA
>2128253|reference XbaI|length 25|copies 1
AAGCCGATCCGGTTCGAACGCGTCA
>2128253|reference XbaI|length 23|copies 1
AAGCCGCCGGCGGTGAGCGTCTT
>2128253|reference XbaI|length 30|copies 1
AAGCCGGCCGCCACCGGCGCTCCGGCTGCC
>2128253|reference XbaI|length 10|copies 1
AAGCCTGGAA
>2128253|reference XbaI|length 28|copies 1
AAGCCTGTGCACCGGCGCGTGCTGTACG
>2128253|reference XbaI|length 26|copies 1
AAGCGCATCCCCGCCGGCGGCGGGTT
>2128253|reference XbaI|length 15|copies 1
AAGCGCCTGGCCGCC
>2128253|reference XbaI|length 16|copies 1
AAGCGCGCACCGCACT
>2128253|reference XbaI|length 40|copies 1
AAGCGCTCCTGGTCGTCGCGTCGTAGCTGCTGCTTTTGGC
>2128253|reference XbaI|length 27|copies 1
AAGCGCTGCACCGGCGTCACTGCATCA
>2128253|reference XbaI|length 33|copies 1
AAGCGGCGCTTGCCGGTGCGCAGGCGCAGTGCG
>2128253|reference XbaI|length 36|copies 1
AAGCGGTACGCACCGTGTTCGCCAAGGGCACCACGC
>2128253|reference XbaI|length 41|copies 2
AAGCGTTGCAATCTCGTGTGCGCGCCTTGATTCCAGCTTCG
>2128253|reference XbaI|length 36|copies 1
AAGCTCGATGCCGCGCAGTTCCGCCAGAAATGCCGC
>2128253|reference XbaI|length 44|copies 1
AAGGAGACCACCACGATGCATCCGGTTGCGACTACCCAGAATCC
>2128253|reference XbaI|length 29|copies 1
AAGGCCAGTGCGCCGGCGTGCTGCTGCAG
>2128253|reference XbaI|length 20|copies 1
AAGGCCCGCGCCACCGGCGC
>2128253|reference XbaI|length 24|copies 1
AAGGCCGCCGGCGTGGACAATTTC
>2128253|reference XbaI|length 25|copies 1
AAGGCCTTGGCGTCACCGGACACCG
>2128253|reference XbaI|length 30|copies 1
AAGGCGAAGAACACCGGCGTCACCGGCGGG
>2128253|reference XbaI|length 36|copies 1
AAGGCGAAGACGCACGATGCACAAGCGGATGCTGTG
>2128253|reference XbaI|length 11|copies 1
AAGGGGGGCGC
>2128253|reference XbaI|length 13|copies 1
AAGGGTTGGTCGC
>2128253|reference XbaI|length 12|copies 1
AAGGTGATCACC
>2128253|reference XbaI|length 14|copies 1
AAGGTGATCACCGC
>2128253|reference XbaI|length 8|copies 1
AAGGTGCG
>2128253|reference XbaI|length 14|copies 1
AAGGTGCGCGGCAC
>2128253|reference XbaI|length 12|copies 1
AAGGTGGTCATC
>2128253|reference XbaI|length 12|copies 2
AAGTCCCTGCAG
>2128253|reference XbaI|length 12|copies 5
AAGTCCTGCAGA
>2128253|reference XbaI|length 12|copies 1
AAGTCCTGCGCG
>2128253|reference XbaI|length 23|copies 1
AAGTCGCAAGTCACCACCACCGT
>2128253|reference XbaI|length 13|copies 1
AAGTCGCCACTCG
>2128253|reference XbaI|length 14|copies 1
AAGTCGCCACTCGC
>2128253|reference XbaI|length 15|copies 1
AAGTCGCCACTCGCC
>2128253|reference XbaI|length 31|copies 1
AAGTCGCCACTCGCCGGCGCGCACGCGAACA
>2128253|reference XbaI|length 48|copies 1
AAGTCGCCATTGCCGGCGGCAGCACCTTGCAGCTGGGCGGCGACAACA
>2128253|reference XbaI|length 30|copies 1
AAGTGACGCTCGCCGGTGGCAGCGGCAACG
>2128253|reference XbaI|length 14|copies 1
AAGTTCGCCGCGGT
>2128253|reference XbaI|length 45|copies 1
AATAATTCAGCGACACCCAGACAGAAACCAGGCCGTTGGCCTGCC
>2128253|reference XbaI|length 36|copies 1
AATACACCTACGACACCACTGGCCGCATGACCCAGG
>2128253|reference XbaI|length 30|copies 2
AATAGCGTCAGCACCGGCGAGAAGGGCCTG
>2128253|reference XbaI|length 19|copies 1
AATAGCGTGGTCGCCGGCG
>2128253|reference XbaI|length 21|copies 1
AATAGCGTGGTCGCCGGCGCG
>2128253|reference XbaI|length 11|copies 1
AATCACCAGGA
>2128253|reference XbaI|length 18|copies 1
AATCACCAGGACACCGGT
>2128253|reference XbaI|length 41|copies 1
AATCAGAAAAAGCGGACGCGAGCGTCAGATGAATGCGTTGG
>2128253|reference XbaI|length 29|copies 1
AATCAGCACCGCACCGGTGACGCGGCCGC
>2128253|reference XbaI|length 30|copies 1
AATCAGCACCGCACCGGTGACGCGGCCGCG
>2128253|reference XbaI|length 16|copies 1
AATCAGGTCGTCGCCG
>2128253|reference XbaI|length 30|copies 1
AATCAGGTCGTCGCCGGCGGCCATGCCCAG
>2128253|reference XbaI|length 42|copies 1
AATCCGGACAAGGCCGGGTCCACCAGCATCGCGGTGCGGCGT
>2128253|reference XbaI|length 20|copies 1
AATCCGGCCCAGTCCGACCA
>2128253|reference XbaI|length 12|copies 1
AATCCTGCAGGA
>2128253|reference XbaI|length 14|copies 4
AATCGATCCTGCAG
>2128253|reference XbaI|length 12|copies 1
AATCGCGGTTCG
>2128253|reference XbaI|length 40|copies 1
AATCGGCAGCGTGTCCACGTTGAGGAAGATGTTGCGTTCG
>2128253|reference XbaI|length 42|copies 1
AATCGGCAGCGTGTCCACGTTGAGGAAGATGTTGCGTTCGTG
>2128253|reference XbaI|length 42|copies 1
AATCGGCGTCGACCTTGCAGGTAGTGACCACAGTGATGGGCT
>2128253|reference XbaI|length 24|copies 1
AATCGGTGAGGCCGCCGGTGCCGC
>2128253|reference XbaI|length 28|copies 1
AATCGTCCACGCCGGCGGCATCACGCAT
>2128253|reference XbaI|length 30|copies 1
AATCTCTGCGGAACCGGCGGCGGTGATGAA
>2128253|reference XbaI|length 12|copies 11
AATGATCTGCAG
>2128253|reference XbaI|length 37|copies 1
AATGCAATGTAGCTCAGCGTCGTGACAAACAAGGCAG
>2128253|reference XbaI|length 39|copies 1
AATGCCAGCGCCATCACCGGCAACAGCAGCCAATAGCCT
>2128253|reference XbaI|length 17|copies 1
AATGCCGGCGCCACCGG
>2128253|reference XbaI|length 31|copies 1
AATGCCTATCCCGACCGCGTGCTACGCCTGT
>2128253|reference XbaI|length 37|copies 2
AATGCCTGTGCGAGGCGGTACGTGCATCCGGAACCGA
>2128253|reference XbaI|length 47|copies 1
AATGCGCCGTTGCTGGTGACAGTGAGTGCGCCGGTGTTGACCGCGCC
>2128253|reference XbaI|length 24|copies 1
AATGGCGCCGGCGCGCAGATCCTG
>2128253|reference XbaI|length 35|copies 1
AATGGCGTTGATGCAGAGACCGAGCCCGTCACCGG
>2128253|reference XbaI|length 38|copies 1
AATGGGAGCCGCGCGTGGACGGCGTGTTCCGCATCAGC
>2128253|reference XbaI|length 15|copies 1
AATGTCGGGCGTTTC
>2128253|reference XbaI|length 11|copies 1
AATGTCTGCAG
>2128253|reference XbaI|length 26|copies 1
AATGTTGCACCGGCGTCGCGCAGGCC
>2128253|reference XbaI|length 8|copies 1
AATTCGGT
>2128253|reference XbaI|length 43|copies 2
AATTGTCTTTCCGTGAATTCAGGGCGAGCTTAACTTTCTCAAG
>2128253|reference XbaI|length 11|copies 1
AATTTCCGGTG
>2128253|reference XbaI|length 16|copies 23
ACAAAAAGTCCTGCAG
>2128253|reference XbaI|length 42|copies 1
ACAAAACTGCGCACGAGATCGTCCGAGCCGATGGTCTGGGTG
>2128253|reference XbaI|length 13|copies 1
ACAAACGACGGCG
>2128253|reference XbaI|length 42|copies 1
ACAACAACATCCTGCTCGGCCGCATCACCATCGACGACGTGG
>2128253|reference XbaI|length 36|copies 1
ACAACAAGCAGGAGCCGATCGGTACCCGCATCTTCG
>2128253|reference XbaI|length 11|copies 1
ACAACGGATCG
>2128253|reference XbaI|length 16|copies 1
ACAACGGCAGGAAGCG
>2128253|reference XbaI|length 15|copies 1
ACAACGTGCTGCAGA
>2128253|reference XbaI|length 31|copies 1
ACAACTCCACTCCACCGGTGACCGGTGCTTT
>2128253|reference XbaI|length 11|copies 1
ACAAGAATCAG
>2128253|reference XbaI|length 53|copies 1
ACAAGCAATCACAACATGTCCAATACCCCCACGGCCGAAGCACTGCCCAGGAG
>2128253|reference XbaI|length 31|copies 1
ACAAGTGCTGGCCGCCGGCGATCGCATCGTC
>2128253|reference XbaI|length 22|copies 1
ACAATAGCGCCACACCGGTGGA
>2128253|reference XbaI|length 30|copies 3
ACAATCGTCCACGCCGGCGGCATCACGCAT
>2128253|reference XbaI|length 31|copies 1
ACAATCGTCCACGCCGGCGGCATCACGCATG
>2128253|reference XbaI|length 15|copies 1
ACAATGCCTTCGACG
>2128253|reference XbaI|length 33|copies 1
ACACATCATCGAGCAGCGCGTGGACGGCAAGAT
>2128253|reference XbaI|length 36|copies 1
ACACATCATCGAGCAGCGCGTGGACGGCAAGATCAT
>2128253|reference XbaI|length 48|copies 2
ACACCACGACCACCTCCACACCACGGTCCACCGGCGCCCATCCAGGCG
>2128253|reference XbaI|length 30|copies 1
ACACCACGGTCCACCGGCGCCCATCCAGGC
>2128253|reference XbaI|length 39|copies 1
ACACCAGCAATGCGGCGCCCTCGTCGGGCACATGGGTGT
>2128253|reference XbaI|length 33|copies 1
ACACCCATGCAGGCCTGAGCGAGCTGCTGGTGC
>2128253|reference XbaI|length 11|copies 1
ACACCGCGCCA
>2128253|reference XbaI|length 19|copies 1
ACACCGCGCGGAACCATGG
>2128253|reference XbaI|length 21|copies 1
ACACCGGCGAGGCGGCGCGTG
>2128253|reference XbaI|length 21|copies 1
ACACCGGCGGCAGTTCCAGGT
>2128253|reference XbaI|length 20|copies 2
ACACCGGCGTGGCCGCGCTA
>2128253|reference XbaI|length 34|copies 1
ACACCGGTCTGGTCACGCTGGTCTCGCAGGACCT
>2128253|reference XbaI|length 17|copies 1
ACACCTCCAGGCCGCCG
>2128253|reference XbaI|length 31|copies 1
ACACCTCCAGGCCGCCGGCGTGCAGACCGAG
>2128253|reference XbaI|length 31|copies 1
ACACGAGACGCACGATCAGAAAGACGCTGGC
>2128253|reference XbaI|length 10|copies 1
ACACGATGCT
>2128253|reference XbaI|length 12|copies 1
ACACGCCGCTGC
>2128253|reference XbaI|length 30|copies 1
ACACGCTGGCAGACTGGACAGCGACACCGC
>2128253|reference XbaI|length 32|copies 1
ACACGGCGATGCCGCCGGTGATCACCTGCGCC
>2128253|reference XbaI|length 31|copies 1
ACACGTCCGGCTCGACGGGCATGCCGAAGGG
>2128253|reference XbaI|length 36|copies 1
ACACGTCCTGATACACATGCCTGTCTTGCTGCGCTG
>2128253|reference XbaI|length 16|copies 1
ACACGTCGCCGTCGCC
>2128253|reference XbaI|length 30|copies 1
ACACGTGCGGCCGCCGGTGTCTACCGCGAT
>2128253|reference XbaI|length 31|copies 1
ACACGTGCGGCCGCCGGTGTCTACCGCGATG
>2128253|reference XbaI|length 32|copies 1
ACACTGTCCGACTACGCCATTGCGATTGGCTA
>2128253|reference XbaI|length 34|copies 1
ACACTGTCGATCATTCCGCAGAACGTGATTGCCG
>2128253|reference XbaI|length 9|copies 1
ACACTTGGC
>2128253|reference XbaI|length 33|copies 1
ACAGACGTGGTGGAAACGCGCCCGTGAGCGCTG
>2128253|reference XbaI|length 44|copies 1
ACAGCAGCGGCTCGGCCGAGCGCACGATGGTCTGCGGGTTGTAG
>2128253|reference XbaI|length 38|copies 1
ACAGCAGTGAGCGCCGGTCCATGCGCGTGGCATCGGCA
>2128253|reference XbaI|length 41|copies 1
ACAGCCATCGCCGCTGCGCGTTGGTGGCGGGCATCACGGTG
>2128253|reference XbaI|length 31|copies 1
ACAGCGAACTGCCACCGGTGATGAAGAGCCG
>2128253|reference XbaI|length 12|copies 1
ACAGCGCATCAG
>2128253|reference XbaI|length 23|copies 1
ACAGCGGCCGGCGCGAGTATTCG
>2128253|reference XbaI|length 52|copies 1
ACAGCTGGTGCTGCACGGTGGTCAGCAGCTCGGCGATCGGGGTCGGGACACC
>2128253|reference XbaI|length 42|copies 1
ACAGCTTGCGGTCCGCATCGGTCCACCAGGTGTCGAAATTGC
>2128253|reference XbaI|length 20|copies 1
ACAGGACGGCCTCACCGGCG
>2128253|reference XbaI|length 11|copies 1
ACAGGAGCACG
>2128253|reference XbaI|length 35|copies 1
ACAGGCATCGTGCTTCGCCGTACCCTCACCCAATC
>2128253|reference XbaI|length 9|copies 1
ACAGGCGAT
>2128253|reference XbaI|length 30|copies 1
ACAGGCGATGCCGCCGGCGGTGAACACCAG
>2128253|reference XbaI|length 29|copies 1
ACAGGCGCTGCACCGGCGGGGCGAACTCG
>2128253|reference XbaI|length 49|copies 1
ACAGGTGCCGGCTGGAAAACACCAGGCCGTTGCCCACCCGGTGCTGCAG
>2128253|reference XbaI|length 34|copies 1
ACATACCGAACTTCCTGGGCCAGCGATTGCACCT
>2128253|reference XbaI|length 39|copies 1
ACATCCGCGACGGCGAGCCGGTGGGCTCCAAGACGCTGG
>2128253|reference XbaI|length 12|copies 13
ACATCCTGGCAG
>2128253|reference XbaI|length 23|copies 1
ACATCGCCGGTGCGCAGTTTTTC
>2128253|reference XbaI|length 13|copies 1
ACATCGCGCACGG
>2128253|reference XbaI|length 30|copies 1
ACATCGGCCGCAGCCGGTGCGACTTCACAA
>2128253|reference XbaI|length 10|copies 1
ACATCGGCGC
>2128253|reference XbaI|length 36|copies 1
ACATCGTGCGGCTGCAGTGCGGGGCGCTGAGTGGAG
>2128253|reference XbaI|length 11|copies 4
ACATCTGGCAG
>2128253|reference XbaI|length 13|copies 1
ACATGCCACCGCC
>2128253|reference XbaI|length 13|copies 1
ACATGCGCATGCC
>2128253|reference XbaI|length 47|copies 1
ACATGCGCGAGCTGGGCTTCAACGTCTACGAGTTCAAGCCATTTCCG
>2128253|reference XbaI|length 33|copies 1
ACATGCTGCGCGCCAGCGAGACGCCGCGTTCGA
>2128253|reference XbaI|length 12|copies 1
ACATGCTGGTGT
>2128253|reference XbaI|length 8|copies 1
ACATGTTC
>2128253|reference XbaI|length 11|copies 1
ACCAACGCCCA
>2128253|reference XbaI|length 35|copies 1
ACCACAACGCCGACCTGCTCAACGTGGTGTGGCTG
>2128253|reference XbaI|length 14|copies 1
ACCACCACAGCCAG
>2128253|reference XbaI|length 10|copies 1
ACCACCGTGG
>2128253|reference XbaI|length 13|copies 1
ACCACCGTGGGCG
>2128253|reference XbaI|length 48|copies 1
ACCACCTTCTCGATGCCTTCGCCGACGGCCATGCGCTGGAAACCGACC
>2128253|reference XbaI|length 12|copies 1
ACCACGCCCAGC
>2128253|reference XbaI|length 29|copies 3
ACCACGCCCAGCACCGGCGCGCCCATATG
>2128253|reference XbaI|length 11|copies 1
ACCACGCCGGG
>2128253|reference XbaI|length 13|copies 1
ACCACGCCGGGCG
>2128253|reference XbaI|length 12|copies 1
ACCACGCCGGGG
>2128253|reference XbaI|length 45|copies 1
ACCACTTCCGAAGGTGAGTGTCTCCCTGGTAGCCCAATCCAGGGG
>2128253|reference XbaI|length 25|copies 1
ACCAGATCGGGCCACCGCTGTCGCC
>2128253|reference XbaI|length 38|copies 1
ACCAGCACCACATCGGTCTCGCCGGCGTTCTGGCCAGG
>2128253|reference XbaI|length 30|copies 1
ACCAGCACCACCACCGGTGCGCCGCCGAGC
>2128253|reference XbaI|length 45|copies 1
ACCAGCACCTCGACCTGCTCCACCCGATCGCTGCGCAGGCAGAGC
>2128253|reference XbaI|length 42|copies 1
ACCAGCAGAATCGCATTCCAGGGCTTGGCGACCGCAGCGCTG
>2128253|reference XbaI|length 33|copies 1
ACCAGCAGCGTCATCAGGCTGCACACGATCAGG
>2128253|reference XbaI|length 31|copies 1
ACCAGCATCAGCACCGGCGACAGCCTGCAGC
>2128253|reference XbaI|length 31|copies 1
ACCAGCCCGGACACCGGCGTCACTAGCTATA
>2128253|reference XbaI|length 11|copies 1
ACCAGCGCAGC
>2128253|reference XbaI|length 29|copies 1
ACCAGCGTCGCCACGCCGGTCTGCGCGTC
>2128253|reference XbaI|length 31|copies 2
ACCAGGCCGCATCGCCGGTGAGCACCACGCG
>2128253|reference XbaI|length 10|copies 1
ACCAGGTCCA
>2128253|reference XbaI|length 14|copies 1
ACCAGGTCCAGCAC
>2128253|reference XbaI|length 9|copies 1
ACCATCCGC
>2128253|reference XbaI|length 29|copies 1
ACCATCGCCGCACCGGCGGCGACCACCTG
>2128253|reference XbaI|length 10|copies 1
ACCATCGCGC
>2128253|reference XbaI|length 10|copies 1
ACCATCGGCG
>2128253|reference XbaI|length 8|copies 1
ACCATGCC
>2128253|reference XbaI|length 17|copies 1
ACCATGCCTTCCCCAGT
>2128253|reference XbaI|length 34|copies 1
ACCATTCGCGAATTCGTGCTGGGCGTGTTGCTGA
>2128253|reference XbaI|length 19|copies 1
ACCATTCTCGTCACCGGCG
>2128253|reference XbaI|length 35|copies 1
ACCATTGCGCAATGACCGCCGGCGCCTGGGCATTG
>2128253|reference XbaI|length 20|copies 1
ACCATTTCCGCACCCCGGCC
>2128253|reference XbaI|length 36|copies 1
ACCCACATCGAGACCCTGCATGTGGCGCCAGCTGAA
>2128253|reference XbaI|length 47|copies 1
ACCCACTCACCCTGGTGGCTGGCCATGTCTTCATAGCTGAGATACCC
>2128253|reference XbaI|length 15|copies 1
ACCCACTGCGGCGCC
>2128253|reference XbaI|length 29|copies 1
ACCCACTGCGGCGCCGGCGTGCGATCGAC
>2128253|reference XbaI|length 32|copies 1
ACCCAGAAGCGGCGCCGGCGATAGAAACGTGG
>2128253|reference XbaI|length 30|copies 1
ACCCAGCGCTTCACCGGCGACTTCCGCCGC
>2128253|reference XbaI|length 30|copies 1
ACCCAGGCCAGCACCGGCGCCAGCACCACG
>2128253|reference XbaI|length 10|copies 1
ACCCAGGCCG
>2128253|reference XbaI|length 31|copies 1
ACCCAGGTCGATGCCTCGTTCGGCTACCAGG
>2128253|reference XbaI|length 14|copies 1
ACCCCACCGGGCGC
>2128253|reference XbaI|length 28|copies 1
ACCCCCGGCGGCGCTGCCTACACCGTCA
>2128253|reference XbaI|length 11|copies 1
ACCCCGATCGG
>2128253|reference XbaI|length 15|copies 1
ACCCCGCCCGGCACC
>2128253|reference XbaI|length 8|copies 1
ACCCCGCG
>2128253|reference XbaI|length 23|copies 1
ACCCCGGTGCGCGCCGGCGTGGC
>2128253|reference XbaI|length 31|copies 1
ACCCCGGTGCGCGCCGGCGTGGCGGCGCTGG
>2128253|reference XbaI|length 30|copies 1
ACCCGATCGTCCACCGGTGCCACCGCCGGG
>2128253|reference XbaI|length 10|copies 1
ACCCGATGGT
>2128253|reference XbaI|length 24|copies 1
ACCCGCAGACCCCGCGCAACCCGC
>2128253|reference XbaI|length 33|copies 1
ACCCGCAGACCCCGCGCAACCCGCTGTCCAACG
>2128253|reference XbaI|length 10|copies 1
ACCCGCAGCG
>2128253|reference XbaI|length 18|copies 1
ACCCGCCGCCGCACAGCT
>2128253|reference XbaI|length 15|copies 1
ACCCGCGACATCACC
>2128253|reference XbaI|length 34|copies 1
ACCCGCGCACTGCCCAGCACGCTGAGTGCGGCGG
>2128253|reference XbaI|length 22|copies 1
ACCCGCGGCACCACCGACGTGC
>2128253|reference XbaI|length 12|copies 1
ACCCGGCATCCA
>2128253|reference XbaI|length 18|copies 1
ACCCGGCCATCCACCGGC
>2128253|reference XbaI|length 29|copies 2
ACCCGGCCATCCACCGGCGCCTGCACCAC
>2128253|reference XbaI|length 20|copies 1
ACCCGGCCGGTCGTCGGGAA
>2128253|reference XbaI|length 18|copies 1
ACCCGGCGCAGCTGCCGG
>2128253|reference XbaI|length 9|copies 1
ACCCGGGCG
>2128253|reference XbaI|length 9|copies 1
ACCCGTTCG
>2128253|reference XbaI|length 42|copies 1
ACCCGTTCGGCCACGGATTGTCGTACACGCAATTCACCTACT
>2128253|reference XbaI|length 9|copies 1
ACCCTCATC
>2128253|reference XbaI|length 12|copies 1
ACCCTCGACAAA
>2128253|reference XbaI|length 23|copies 1
ACCCTGGTGCGCACCGGCGGCAA
>2128253|reference XbaI|length 25|copies 1
ACCCTGGTGCGCACCGGCGGCAACC
>2128253|reference XbaI|length 9|copies 1
ACCGAAAAG
>2128253|reference XbaI|length 53|copies 1
ACCGAAGATTTCCGCAATTACCGATGGCGCGGGAACGGTGAGCTACACCTACT
>2128253|reference XbaI|length 30|copies 2
ACCGAGCCCGTCACCGGTGAGGCCGATGCG
>2128253|reference XbaI|length 25|copies 1
ACCGAGCCGTCGGCACGGCTGCTGG
>2128253|reference XbaI|length 34|copies 1
ACCGAGCTGCGCGACCGCTACATGCCGCAGGCCG
>2128253|reference XbaI|length 29|copies 1
ACCGAGGTCAGTACGCCCGAGCGCACCAG
>2128253|reference XbaI|length 37|copies 1
ACCGAGTCGCGTGCCAGCGCGTCGCCGGAGGCGGCGG
>2128253|reference XbaI|length 18|copies 1
ACCGATCCGGCCGCCGGC
>2128253|reference XbaI|length 30|copies 2
ACCGATCGCACCACCGGCGCACGCAGCAGC
>2128253|reference XbaI|length 12|copies 1
ACCGATGGCGCC
>2128253|reference XbaI|length 14|copies 1
ACCGATGGCGCCGC
>2128253|reference XbaI|length 15|copies 1
ACCGATGGCGCCGCC
>2128253|reference XbaI|length 27|copies 1
ACCGATGGCGCCGCCGGCGTGGAAGCG
>2128253|reference XbaI|length 29|copies 1
ACCGCAAACCCGCCGGTGTTGCAGCACAG
>2128253|reference XbaI|length 27|copies 1
ACCGCAACGCTCCGATCACCGCGGTGG
>2128253|reference XbaI|length 23|copies 1
ACCGCACCGGTGGTGGCGATCAG
>2128253|reference XbaI|length 25|copies 1
ACCGCAGCGATCGCCGGCGCGCATG
>2128253|reference XbaI|length 29|copies 1
ACCGCATCGACGCCGGCGGCGACACGGTG
>2128253|reference XbaI|length 26|copies 1
ACCGCATCGCCGGTGCGCGCTACACG
>2128253|reference XbaI|length 31|copies 1
ACCGCCAAGGACACCGGCGCCGATCCGTTCG
>2128253|reference XbaI|length 15|copies 1
ACCGCCAAGGCAGCC
>2128253|reference XbaI|length 25|copies 1
ACCGCCACCGGCGCCGATGGCCAGC
>2128253|reference XbaI|length 34|copies 1
ACCGCCACCTCGCGGCTCAGGTGACCGTTGTCGG
>2128253|reference XbaI|length 9|copies 1
ACCGCCCGC
>2128253|reference XbaI|length 22|copies 1
ACCGCCGACCACGCCGGCGATC
>2128253|reference XbaI|length 30|copies 1
ACCGCCGACCACGCCGGCGATCATGCGATC
>2128253|reference XbaI|length 30|copies 1
ACCGCCGACGACGCCGGCGACGACCCGACC
>2128253|reference XbaI|length 25|copies 1
ACCGCCGCCGAGATCCTGCGCGACT
>2128253|reference XbaI|length 12|copies 1
ACCGCCGCCTGC
>2128253|reference XbaI|length 20|copies 1
ACCGCCGCGCGCGCACCGGC
>2128253|reference XbaI|length 28|copies 1
ACCGCCGGCCATTGCTGGCCTGTACCAG
>2128253|reference XbaI|length 22|copies 1
ACCGCCGGCGAGCACGATCTCA
>2128253|reference XbaI|length 21|copies 1
ACCGCCGGCGATGCGCATGCC
>2128253|reference XbaI|length 21|copies 1
ACCGCCGGCGGCACGCGAACC
>2128253|reference XbaI|length 21|copies 1
ACCGCCGGTGCGCACCCGCAT
>2128253|reference XbaI|length 31|copies 1
ACCGCCTGCGCATCCAGGCCGGCGTCATAGC
>2128253|reference XbaI|length 38|copies 1
ACCGCCTGCTGCTGCATCTGCTTCATCCGCGAGAAGCC
>2128253|reference XbaI|length 34|copies 1
ACCGCGACGTACGCCGGCGCGATTTCCTGTATCT
>2128253|reference XbaI|length 29|copies 1
ACCGCGCCAGCGCCGGCGTCGATCACGCT
>2128253|reference XbaI|length 15|copies 1
ACCGCGCCGCCCCAG
>2128253|reference XbaI|length 23|copies 1
ACCGCGCCGGCGCGCCGGGGGTG
>2128253|reference XbaI|length 23|copies 1
ACCGCGCCGGTGATGCGACGGCG
>2128253|reference XbaI|length 12|copies 1
ACCGCGCGCCGC
>2128253|reference XbaI|length 14|copies 1
ACCGCGCGCGCACG
>2128253|reference XbaI|length 19|copies 1
ACCGCGCGTTGACGCCGGC
>2128253|reference XbaI|length 30|copies 1
ACCGCGCTCGCCACCGGCGCTCAGAGCGTG
>2128253|reference XbaI|length 25|copies 1
ACCGCGGCAAAGTGCGCGCGCACCA
>2128253|reference XbaI|length 29|copies 1
ACCGCTCAATCCACCGGTGGCCGGATCCA
>2128253|reference XbaI|length 35|copies 1
ACCGCTGCACGACCGTGAGTTCGCTGTTTCAAGGC
>2128253|reference XbaI|length 33|copies 1
ACCGGAACCTGTGAACCATGCCGTATCCGCACG
>2128253|reference XbaI|length 25|copies 1
ACCGGCACCGGCGCGATTGCCGTAG
>2128253|reference XbaI|length 40|copies 1
ACCGGCACCGGCGGCTGGTCCTGGCGGGTATGCCACAACC
>2128253|reference XbaI|length 30|copies 1
ACCGGCATGAACGCCGGCGTCTCCACCGTC
>2128253|reference XbaI|length 13|copies 1
ACCGGCCGCATCG
>2128253|reference XbaI|length 30|copies 1
ACCGGCCTGATCACCGGCGTGGTACAGGCC
>2128253|reference XbaI|length 15|copies 1
ACCGGCCTGCGGCTG
>2128253|reference XbaI|length 18|copies 1
ACCGGCGACAAACGCTAC
>2128253|reference XbaI|length 18|copies 1
ACCGGCGACATCGGTCTG
>2128253|reference XbaI|length 18|copies 1
ACCGGCGCACCGATCGGT
>2128253|reference XbaI|length 18|copies 1
ACCGGCGCACCGTTGGCG
>2128253|reference XbaI|length 18|copies 1
ACCGGCGCCACGGTGTTG
>2128253|reference XbaI|length 27|copies 1
ACCGGCGCCAGCACCGGTGCGCGCAGG
>2128253|reference XbaI|length 18|copies 1
ACCGGCGCCAGCCTGCTG
>2128253|reference XbaI|length 18|copies 3
ACCGGCGCCGAACTGCAG
>2128253|reference XbaI|length 18|copies 1
ACCGGCGCCGCGCATTGG
>2128253|reference XbaI|length 17|copies 1
ACCGGCGCCTCGGCAAT
>2128253|reference XbaI|length 18|copies 1
ACCGGCGCGCAGCGGTTG
>2128253|reference XbaI|length 18|copies 1
ACCGGCGCGCCGCTCAGG
>2128253|reference XbaI|length 18|copies 1
ACCGGCGCGCTGTTGGAG
>2128253|reference XbaI|length 18|copies 1
ACCGGCGCGGCGCACCAA
>2128253|reference XbaI|length 23|copies 1
ACCGGCGCTTCTTCGACCCGCTG
>2128253|reference XbaI|length 18|copies 1
ACCGGCGGCAAGACCTAC
>2128253|reference XbaI|length 18|copies 1
ACCGGCGGCAGGATACGG
>2128253|reference XbaI|length 18|copies 1
ACCGGCGGCATCGAGTGG
>2128253|reference XbaI|length 18|copies 1
ACCGGCGGCTCCAGCGGC
>2128253|reference XbaI|length 18|copies 1
ACCGGCGGCTTGAGCAGG
>2128253|reference XbaI|length 18|copies 1
ACCGGCGGGGCGGCAGAA
>2128253|reference XbaI|length 18|copies 1
ACCGGCGTGGCCGCGCTA
>2128253|reference XbaI|length 18|copies 1
ACCGGCGTGGCGAAGTCG
>2128253|reference XbaI|length 15|copies 1
ACCGGCTTGCCTTCG
>2128253|reference XbaI|length 8|copies 1
ACCGGGCT
>2128253|reference XbaI|length 15|copies 1
ACCGGGCTGCGCGCC
>2128253|reference XbaI|length 27|copies 1
ACCGGGGCCGCCGGTGACCAGCAGCAG
>2128253|reference XbaI|length 29|copies 2
ACCGGTGCCGCCACCGGCGAGGCCGGATG
>2128253|reference XbaI|length 31|copies 1
ACCGGTGCCGCCACCGGCGAGGCCGGATGCG
>2128253|reference XbaI|length 18|copies 1
ACCGGTGCGTGTCGGGCG
>2128253|reference XbaI|length 18|copies 1
ACCGGTGTGCCATCGTCC
>2128253|reference XbaI|length 40|copies 1
ACCGTATGCATGCCTGGCAGCCAGCCTGGCCCTGGCCTGG
>2128253|reference XbaI|length 9|copies 1
ACCGTCAGC
>2128253|reference XbaI|length 16|copies 1
ACCGTCGATCCCACCG
>2128253|reference XbaI|length 8|copies 1
ACCGTGAC
>2128253|reference XbaI|length 11|copies 1
ACCGTGACGGG
>2128253|reference XbaI|length 16|copies 1
ACCGTGACGGGCGCCG
>2128253|reference XbaI|length 30|copies 1
ACCGTGACGGGCGCCGGCGCGCTGCAACGC
>2128253|reference XbaI|length 25|copies 1
ACCGTGCGGTTGCACGCCAGACCCA
>2128253|reference XbaI|length 12|copies 1
ACCGTGCTCGGC
>2128253|reference XbaI|length 11|copies 1
ACCGTGGCCAG
>2128253|reference XbaI|length 30|copies 1
ACCGTGGCCAGCACCGGTGTGCCATCGTCC
>2128253|reference XbaI|length 25|copies 1
ACCGTGGGAAAGCCAAGACGCTGAC
>2128253|reference XbaI|length 12|copies 1
ACCGTGGTGGCG
>2128253|reference XbaI|length 11|copies 1
ACCGTTCCCCG
>2128253|reference XbaI|length 46|copies 1
ACCTAACGAATCCAAGTCGGTCCAGAGGACAGGCAATGGCCAGACC
>2128253|reference XbaI|length 40|copies 1
ACCTCCAGCATGTCCAGCGCAGACTGGCTGGACTGCAACT
>2128253|reference XbaI|length 42|copies 1
ACCTCCGGCGGGCGTGGCCGGCAAGTGCGAGCAAAGCGCCTG
>2128253|reference XbaI|length 35|copies 1
ACCTCGCGTGGCTGGGTCGCCTATCTCAACGACCT
>2128253|reference XbaI|length 12|copies 1
ACCTCTCCCACC
>2128253|reference XbaI|length 8|copies 1
ACCTGAAC
>2128253|reference XbaI|length 43|copies 1
ACCTGAAGATTCCCGGCGTGTTCTCGCAGCGCGAGTTCCGCCG
>2128253|reference XbaI|length 33|copies 1
ACCTGCAACTGCATCAGGCCATCGTCGAGCAGC
>2128253|reference XbaI|length 30|copies 1
ACCTGCAGCTCAACTGGGCGCCGCAGCTGC
>2128253|reference XbaI|length 39|copies 1
ACCTGCAGCTCAACTGGGCGCCGCAGCTGCAGGTCAAGA
>2128253|reference XbaI|length 21|copies 1
ACCTGCAGGTGTATGCGGGCG
>2128253|reference XbaI|length 10|copies 1
ACCTGCATGC
>2128253|reference XbaI|length 15|copies 1
ACCTGCATGCGCGCC
>2128253|reference XbaI|length 9|copies 1
ACCTGCCAC
>2128253|reference XbaI|length 12|copies 1
ACCTGCCGCACC
>2128253|reference XbaI|length 31|copies 1
ACCTGCCGCACCACCGGCGCCCGCAGCACCA
>2128253|reference XbaI|length 29|copies 1
ACCTGCCGCAGGGCGAGGTGTGGGTGGAC
>2128253|reference XbaI|length 25|copies 1
ACCTGCCGCCGGCGCAGCTGCGTGA
>2128253|reference XbaI|length 31|copies 1
ACCTGCCGTTGCCCACTGGCGCGTTATAGGC
>2128253|reference XbaI|length 10|copies 1
ACCTGCGCGA
>2128253|reference XbaI|length 13|copies 2
ACCTGCGCGAACG
>2128253|reference XbaI|length 28|copies 1
ACCTGCGGCCGACGCCGGCGGCAGCGGC
>2128253|reference XbaI|length 26|copies 1
ACCTGCGTGCCGCCCAGCAGCTGGTA
>2128253|reference XbaI|length 45|copies 1
ACCTGCTGCAGGTTCTGCTCGCTCAGCATCACGCCCTTGGGCTGG
>2128253|reference XbaI|length 29|copies 1
ACCTGCTGGTCGGCCTGATCGCACGCGCT
>2128253|reference XbaI|length 10|copies 1
ACCTGGATAC
>2128253|reference XbaI|length 36|copies 1
ACCTGGCCGAACGCCGCCGCCCGCAGGACGGCCGCA
>2128253|reference XbaI|length 39|copies 1
ACCTGGCGATCGAACCGGGGACCGACGTTGCGCTCTTCA
>2128253|reference XbaI|length 18|copies 1
ACCTGGCTGCGCTGGGCA
>2128253|reference XbaI|length 35|copies 1
ACCTGGTCGGTATTGAGCGTGTCGCCGTAGCGCTT
>2128253|reference XbaI|length 11|copies 1
ACCTGTCAAGC
>2128253|reference XbaI|length 31|copies 1
ACCTGTCGGTGCCGCCATCGCATTGCGATTG
>2128253|reference XbaI|length 32|copies 1
ACCTGTGTCAGCCGCGCCTGCTCGGTCGCGGC
>2128253|reference XbaI|length 40|copies 1
ACCTGTTCGGCGGCCAGATCGTGCGCCGCATCGGACGAGC
>2128253|reference XbaI|length 36|copies 1
ACCTTCATCAATGCCGGCACCATCAGTGGCAGCGTG
>2128253|reference XbaI|length 30|copies 2
ACCTTCGATGTCGCCGGTGAGCGCACCCCA
>2128253|reference XbaI|length 31|copies 1
ACCTTCGATGTCGCCGGTGAGCGCACCCCAG
>2128253|reference XbaI|length 30|copies 1
ACCTTCGTCATCACCGGCGACATCCATGCG
>2128253|reference XbaI|length 37|copies 1
ACCTTGAGTGCGTCCAGGTGAAGGATCTCGTGCGAAT
>2128253|reference XbaI|length 21|copies 1
ACCTTGATCGCCACCGGCGTG
>2128253|reference XbaI|length 30|copies 1
ACCTTGCCAGCCGCCGGTGTCGGCGCGCTG
>2128253|reference XbaI|length 30|copies 1
ACCTTGCCGATCACCGGCGCCTGTTCCGGC
>2128253|reference XbaI|length 8|copies 1
ACCTTGGC
>2128253|reference XbaI|length 44|copies 1
ACCTTTTCCTGGTGCCGCTCGCGCTCGCGCTGCTTGAGCAGCTG
>2128253|reference XbaI|length 27|copies 1
ACGAACGTCGCCGGCGCGATGCCGGCG
>2128253|reference XbaI|length 28|copies 1
ACGAACTTGCCGACCAGATCCGCGTTCA
>2128253|reference XbaI|length 11|copies 1
ACGAAGCTGTG
>2128253|reference XbaI|length 39|copies 1
ACGAAGGCGATAGCACCAACTACACCGTCAACGCGGCCG
>2128253|reference XbaI|length 36|copies 1
ACGACATCCTGGCCCGCCGCCTGCGCGAACTGTCCT
>2128253|reference XbaI|length 37|copies 1
ACGACGAACGCCTGTCGTGTACTGATAACGGATGGCG
>2128253|reference XbaI|length 35|copies 1
ACGACGACATGATGGCCATGCATCGCGCCGGCAAG
>2128253|reference XbaI|length 16|copies 1
ACGACGATCAACGCCG
>2128253|reference XbaI|length 42|copies 1
ACGAGATCGTGGTGGTGGACTCCGGCTCCACCGACGCCACCG
>2128253|reference XbaI|length 12|copies 1
ACGAGCACGCCG
>2128253|reference XbaI|length 9|copies 1
ACGAGCAGT
>2128253|reference XbaI|length 17|copies 1
ACGAGGTCTTGCCGCAG
>2128253|reference XbaI|length 12|copies 1
ACGATCCGGCAG
>2128253|reference XbaI|length 34|copies 1
ACGATCGAGCCGACCGCCTGCAGCAGGACCGCGA
>2128253|reference XbaI|length 31|copies 1
ACGATCTCGATCGCCGGCGGCGTGTTGTTCG
>2128253|reference XbaI|length 13|copies 1
ACGATCTGGCAAG
>2128253|reference XbaI|length 12|copies 130
ACGATCTGGCAG
>2128253|reference XbaI|length 48|copies 1
ACGATCTGGTCGAACGCTTCCAGGGTCTGGGCGTATTTGAGCTGCGCT
>2128253|reference XbaI|length 28|copies 1
ACGATGGCGGTCAGCGTCAGCGTGCGGC
>2128253|reference XbaI|length 13|copies 1
ACGATTCCTGCAG
>2128253|reference XbaI|length 43|copies 1
ACGATTTCAACAACCTGCTCACGGTGATGGCGACCAGCCTGGA
>2128253|reference XbaI|length 26|copies 1
ACGCACCACCGGTGCGGTGGGACGCT
>2128253|reference XbaI|length 22|copies 1
ACGCACCGGCGGTGACGCGTTC
>2128253|reference XbaI|length 21|copies 1
ACGCACTGCAGCGCATGCATG
>2128253|reference XbaI|length 34|copies 1
ACGCACTGTTCCTTGAGCGTGCGTATGACGCGCT
>2128253|reference XbaI|length 24|copies 1
ACGCAGCTGCACGCCGGCGCCGAG
>2128253|reference XbaI|length 33|copies 1
ACGCAGTTGCTGGGCGCGACCGTACAAGTGGTG
>2128253|reference XbaI|length 39|copies 1
ACGCATCACTGCCCTCCCGAGGCGACTGGAACCCGCACC
>2128253|reference XbaI|length 29|copies 1
ACGCATCGGCGCCGGTGGCCTTCACGGCG
>2128253|reference XbaI|length 36|copies 1
ACGCATTGCACAGCCATGCCTTGATCGACTGGCCGG
>2128253|reference XbaI|length 32|copies 1
ACGCCAAAGCACGTCTACGACGGCTGGAAGTA
>2128253|reference XbaI|length 23|copies 1
ACGCCACCGGCGAAGGATTTGCC
>2128253|reference XbaI|length 29|copies 1
ACGCCACTGCCACCGGCGGCCGCGAAGGC
>2128253|reference XbaI|length 42|copies 1
ACGCCCAGATCGCCGCGTGCCACCATCACCACATCGGAGGCT
>2128253|reference XbaI|length 12|copies 1
ACGCCCCGCAGC
>2128253|reference XbaI|length 10|copies 1
ACGCCCGCAC
>2128253|reference XbaI|length 24|copies 1
ACGCCGCCGGCGGTGCGGCGCGCA
>2128253|reference XbaI|length 23|copies 1
ACGCCGCCGGCGTTAACGATCGC
>2128253|reference XbaI|length 40|copies 1
ACGCCGGCCAGCACCGCCAACACCCTGGATACGGTGATCG
>2128253|reference XbaI|length 20|copies 1
ACGCCGGCCGACCAGGTGCG
>2128253|reference XbaI|length 20|copies 1
ACGCCGGCGAAGTGGGCGCG
>2128253|reference XbaI|length 20|copies 1
ACGCCGGCGATCCAGGCCGG
>2128253|reference XbaI|length 20|copies 1
ACGCCGGCGATGGCAGCATG
>2128253|reference XbaI|length 20|copies 1
ACGCCGGCGCCCTCTCATGA
>2128253|reference XbaI|length 21|copies 1
ACGCCGGCGCTCACCGCGCGG
>2128253|reference XbaI|length 20|copies 1
ACGCCGGCGGCGGCCAGCCC
>2128253|reference XbaI|length 20|copies 1
ACGCCGGCGTTCGCGCAGGT
>2128253|reference XbaI|length 12|copies 1
ACGCCGGGGCAG
>2128253|reference XbaI|length 20|copies 1
ACGCCGGTGACATCCAGCCC
>2128253|reference XbaI|length 25|copies 1
ACGCCTCGCCGGTGGCCAGGTAATG
>2128253|reference XbaI|length 28|copies 1
ACGCCTGCCAGCGCGAACGCCAGCCAGG
>2128253|reference XbaI|length 27|copies 1
ACGCCTGCGCAAACGCGCGGGAGACTG
>2128253|reference XbaI|length 33|copies 1
ACGCCTTCGCTAAGCTCCAGCGTGAGGAAGTCG
>2128253|reference XbaI|length 41|copies 1
ACGCGACATCCAGCGCATAACCGGCCAGTGCCAGGAAGGCC
>2128253|reference XbaI|length 29|copies 1
ACGCGATAGTCGTCCAGCGGCTGCAGCAG
>2128253|reference XbaI|length 24|copies 1
ACGCGCAGGGCACACCGGTGGTGC
>2128253|reference XbaI|length 29|copies 1
ACGCGCATCGTCGCCGGCGTCGTGCCAGC
>2128253|reference XbaI|length 13|copies 1
ACGCGCATGCGCG
>2128253|reference XbaI|length 23|copies 1
ACGCGCCGGCGGTGATCGCGAAG
>2128253|reference XbaI|length 22|copies 1
ACGCGCCGGTGCCGGCGGCAAG
>2128253|reference XbaI|length 24|copies 1
ACGCGCGCCGGCGGCGCCAGCATC
>2128253|reference XbaI|length 28|copies 1
ACGCGCGCTCCCAGGATGTCGGCGATGG
>2128253|reference XbaI|length 28|copies 1
ACGCGGATGCACCGGTGCGTGTCGGGCG
>2128253|reference XbaI|length 13|copies 1
ACGCGGCGTGGCA
>2128253|reference XbaI|length 16|copies 1
ACGCGGCGTGGGCACC
>2128253|reference XbaI|length 32|copies 1
ACGCGTCATCGTCACCGGCGTGAACCCCGACT
>2128253|reference XbaI|length 44|copies 1
ACGCGTCTTGCCCAGCGTGGTGCCGGGCTCGGCCAACGGGCAGA
>2128253|reference XbaI|length 30|copies 1
ACGCTCAACAGCACCGGCGATGACACCACC
>2128253|reference XbaI|length 17|copies 1
ACGCTCAGCGGCACCGG
>2128253|reference XbaI|length 30|copies 4
ACGCTCGCCCACGCCGGCGAACACGGACAG
>2128253|reference XbaI|length 42|copies 1
ACGCTCTCAAATAACTTGCGTGTTAGCGAGCGATGGTACGCA
>2128253|reference XbaI|length 9|copies 1
ACGCTGCAG
>2128253|reference XbaI|length 36|copies 1
ACGCTGCAGTTCAACGAGCAGTGGATGCTCAATCTC
>2128253|reference XbaI|length 25|copies 1
ACGCTGGAACAGGTGATGCTGGCCG
>2128253|reference XbaI|length 30|copies 1
ACGCTGTACGGCGCCGGCGTCATCGGCCCG
>2128253|reference XbaI|length 33|copies 1
ACGCTGTCGATATGGCACTGGCCGGAGATCACC
>2128253|reference XbaI|length 10|copies 1
ACGCTTGCAC
>2128253|reference XbaI|length 48|copies 1
ACGGACGCACTTCGCCCAGCATCTTGCGGAACAGGTTGTTGTTCAGAC
>2128253|reference XbaI|length 8|copies 1
ACGGAGTC
>2128253|reference XbaI|length 37|copies 1
ACGGCAATGCACGTCCCGCGTGGTCGGCACGCACACT
>2128253|reference XbaI|length 35|copies 1
ACGGCAATGCGTTGCGCAGTTGCTGCACCAGGCGG
>2128253|reference XbaI|length 8|copies 1
ACGGCACG
>2128253|reference XbaI|length 12|copies 1
ACGGCACGGCGC
>2128253|reference XbaI|length 16|copies 1
ACGGCATGGTGTGGAT
>2128253|reference XbaI|length 15|copies 2
ACGGCATTCCGCTCG
>2128253|reference XbaI|length 42|copies 1
ACGGCCAAAGGCCCCAGCTTGTCGCCGTTGTCGGCAGGTGCG
>2128253|reference XbaI|length 16|copies 1
ACGGCGAACCGGCAAT
>2128253|reference XbaI|length 24|copies 1
ACGGCGCCGGCAAGTCCACGCTGG
>2128253|reference XbaI|length 23|copies 1
ACGGCGCGCACTACCGCGTCCAG
>2128253|reference XbaI|length 9|copies 1
ACGGCGCGT
>2128253|reference XbaI|length 19|copies 1
ACGGCGCGTCACGGTGCAG
>2128253|reference XbaI|length 9|copies 1
ACGGCGTCG
>2128253|reference XbaI|length 11|copies 1
ACGGCGTCGTC
>2128253|reference XbaI|length 12|copies 1
ACGGCGTCGTCG
>2128253|reference XbaI|length 13|copies 1
ACGGCTCAGCAGG
>2128253|reference XbaI|length 31|copies 1
ACGGGTGATGCGCACCGGCGAGGGTTACGGC
>2128253|reference XbaI|length 42|copies 1
ACGGGTGGTACTACCTGTTCGTGTCCTTCGATGCGTGCTGCA
>2128253|reference XbaI|length 30|copies 1
ACGGTCCCGGACACCGGCGAATGCACGGTC
>2128253|reference XbaI|length 34|copies 1
ACGGTCTCAGACACCTGGCAACCGGCAGCTCTCA
>2128253|reference XbaI|length 18|copies 1
ACGGTGAGTGCGGCGGCG
>2128253|reference XbaI|length 8|copies 1
ACGGTGTG
>2128253|reference XbaI|length 29|copies 1
ACGTAATCGCCGCCGGTGAAGTGGCGTAT
>2128253|reference XbaI|length 12|copies 1
ACGTCCACCACG
>2128253|reference XbaI|length 21|copies 1
ACGTCCATGTCCACCGGCGAT
>2128253|reference XbaI|length 22|copies 1
ACGTCCATGTCCACCGGCGATG
>2128253|reference XbaI|length 31|copies 1
ACGTCCATGTCCACCGGCGATGCGCCCAGGT
>2128253|reference XbaI|length 14|copies 1
ACGTCGAACACGGC
>2128253|reference XbaI|length 26|copies 1
ACGTCGCCGCCGGCGCGCTTGCGCAG
>2128253|reference XbaI|length 30|copies 2
ACGTCGGTCTGCACCGGCGGGGATTCTTCG
>2128253|reference XbaI|length 11|copies 2
ACGTCTGCAGA
>2128253|reference XbaI|length 12|copies 3
ACGTCTGGCAGA
>2128253|reference XbaI|length 37|copies 2
ACGTGACCCTGAGCTATGCCGAACTGGACGCGCGCAG
>2128253|reference XbaI|length 28|copies 1
ACGTGCAGCGCCACCGGCGCCGAGCAGC
>2128253|reference XbaI|length 30|copies 3
ACGTGCAGCGCCACCGGCGCCGAGCAGCAG
>2128253|reference XbaI|length 35|copies 1
ACGTGCTGTATTACCAGGTCAATGTCCCGGCCGGC
>2128253|reference XbaI|length 26|copies 1
ACGTGGCCACCGGCGAAGTGCTGGCG
>2128253|reference XbaI|length 14|copies 1
ACGTGGCCTGACGC
>2128253|reference XbaI|length 11|copies 1
ACGTGTCGCGC
>2128253|reference XbaI|length 16|copies 1
ACGTTGCGCCGCGGCA
>2128253|reference XbaI|length 34|copies 1
ACGTTGTAGTTGTCCTGCCCGTGGATGCGCCGCG
>2128253|reference XbaI|length 38|copies 1
ACGTTTCGTACTGCGCATCGGTGCAATAGCCCATCACC
>2128253|reference XbaI|length 37|copies 1
ACTACCAGACCGACGAGCAGATGTATTACGTGGAAGA
>2128253|reference XbaI|length 25|copies 1
ACTACCGCGTGCACAACGAGGCCCT
>2128253|reference XbaI|length 41|copies 2
ACTACGTCGTCACCGAATTTGCCGCCGGCGATGCGACGCAG
>2128253|reference XbaI|length 52|copies 1
ACTATCCGTTCACCACCCTCTACCCGAATCTGGGCGTGGTCAGCGTCGAGGC
>2128253|reference XbaI|length 37|copies 2
ACTATTTCCGCAAACAGATCGTCGAGCTCTGCACGGG
>2128253|reference XbaI|length 38|copies 1
ACTCACCCTGCGCGAATGCGCGCGGCGGGCCGGCGTGT
>2128253|reference XbaI|length 25|copies 1
ACTCATCACCGGCGGCGCCGACGCG
>2128253|reference XbaI|length 35|copies 1
ACTCCAACGCGACCCGCGGCAACATCGACGTCACC
>2128253|reference XbaI|length 10|copies 1
ACTCCAGGTG
>2128253|reference XbaI|length 11|copies 1
ACTCCAGGTGC
>2128253|reference XbaI|length 25|copies 1
ACTCCCGAGCCCGCCGGACGTGTAT
>2128253|reference XbaI|length 10|copies 1
ACTCCTCAGC
>2128253|reference XbaI|length 11|copies 3
ACTCCTGGCAG
>2128253|reference XbaI|length 32|copies 1
ACTCGCCGCGCACGCCGTGGCCGGTAGCATGG
>2128253|reference XbaI|length 31|copies 1
ACTCGCCTTTGACGCCGGTGCCGCGCGCATG
>2128253|reference XbaI|length 18|copies 1
ACTCGCGCTGGCATGCGG
>2128253|reference XbaI|length 40|copies 1
ACTCGGCCAGGTCCAGCACATCGACCTTGCCGCCGTTGAA
>2128253|reference XbaI|length 11|copies 1
ACTCGGCCATC
>2128253|reference XbaI|length 25|copies 1
ACTCGGCGCCGGCGCGGCGCGCGGT
>2128253|reference XbaI|length 32|copies 1
ACTCGGTGATGCCGCCGGCATGCGAGAGATCC
>2128253|reference XbaI|length 37|copies 1
ACTCGTACGTCATCCTGTATCGCCCGTCAGTTTGAGC
>2128253|reference XbaI|length 9|copies 1
ACTCTCGAG
>2128253|reference XbaI|length 28|copies 1
ACTCTCGCGCGCCGGTGTCGCCTTTACG
>2128253|reference XbaI|length 10|copies 1
ACTCTGACAG
>2128253|reference XbaI|length 9|copies 11
ACTCTGCAG
>2128253|reference XbaI|length 10|copies 11
ACTCTGGCAG
>2128253|reference XbaI|length 44|copies 1
ACTCTTCTTCGCGCTTGAGGTAGACGCGGCCATCGGCCGTCGAC
>2128253|reference XbaI|length 12|copies 1
ACTGAAGATCTA
>2128253|reference XbaI|length 11|copies 1
ACTGACCACCT
>2128253|reference XbaI|length 28|copies 1
ACTGACCACCTACACCGGCGATGTGCGC
>2128253|reference XbaI|length 12|copies 1
ACTGACCCGCCC
>2128253|reference XbaI|length 18|copies 1
ACTGACCCGCCCGCCGGC
>2128253|reference XbaI|length 31|copies 1
ACTGATGCACGCGCCGGCGCTCAGTTCGAAG
>2128253|reference XbaI|length 32|copies 3
ACTGCAGGGCTGCGCCGGTGGCGGTGGCGATG
>2128253|reference XbaI|length 43|copies 1
ACTGCATCGAACGATTCGCCCCAAAGCGTGTATCTGCGTCACC
>2128253|reference XbaI|length 13|copies 1
ACTGCCGCAACAA
>2128253|reference XbaI|length 12|copies 1
ACTGCCGCACGC
>2128253|reference XbaI|length 43|copies 1
ACTGCCGCCGGCCATCGCCAATACCTCGGGCGTGAGGTCGGGC
>2128253|reference XbaI|length 41|copies 1
ACTGCCGTGGGACGAGCACCTGTCGGTGGGCCACACCTTGT
>2128253|reference XbaI|length 30|copies 1
ACTGCGACCATCGCCGGCGACCTGCAATTG
>2128253|reference XbaI|length 23|copies 1
ACTGCGATCAAACGGCGTGCGTG
>2128253|reference XbaI|length 41|copies 1
ACTGCGATCAAACGGCGTGCGTGGGACGAGGTGATGGGGTT
>2128253|reference XbaI|length 31|copies 1
ACTGCGCACCATCGCCGGCGGCACCGTGGTG
>2128253|reference XbaI|length 24|copies 1
ACTGCGCCGGCGTGGTGGTCCAGG
>2128253|reference XbaI|length 30|copies 3
ACTGCGTGGCGCGCCGGTGCGGCTGCTGCG
>2128253|reference XbaI|length 9|copies 1
ACTGCTAGG
>2128253|reference XbaI|length 31|copies 1
ACTGGAACCGCACACCGGTGTCGGCATACTC
>2128253|reference XbaI|length 32|copies 1
ACTGGAACCGCACACCGGTGTCGGCATACTCG
>2128253|reference XbaI|length 22|copies 1
ACTGGAAGCACACCCAGTTGAT
>2128253|reference XbaI|length 12|copies 1
ACTGGAGCGCGG
>2128253|reference XbaI|length 23|copies 1
ACTGGAGTATTACGCCGGCGTCG
>2128253|reference XbaI|length 31|copies 1
ACTGGAGTATTACGCCGGCGTCGCGCAGGCA
>2128253|reference XbaI|length 42|copies 1
ACTGGATGCCGGTCGGCTCGGGCACGGGCTGCTGATCTGTGG
>2128253|reference XbaI|length 25|copies 1
ACTGGCCACGCCGTGCGTTACTCGG
>2128253|reference XbaI|length 46|copies 1
ACTGGCCCTGCTGCTGACGGTTGCCGTCCTGTGGCGCATACGTACC
>2128253|reference XbaI|length 44|copies 1
ACTGGCCGCGGATGATCGAGCTGGTGCACCAGCACCAACCAATG
>2128253|reference XbaI|length 12|copies 1
ACTGGCGCCATC
>2128253|reference XbaI|length 37|copies 1
ACTGGCGGTACTGCTGCAGGATCTGCTCGCCGGACGT
>2128253|reference XbaI|length 39|copies 1
ACTGGCGGTGGATTGGGCGCAGCAGCATGTACCGGCGAT
>2128253|reference XbaI|length 34|copies 1
ACTGGCTGTTCACCATGTTCCGCGGTCGCGTGCA
>2128253|reference XbaI|length 31|copies 1
ACTGGTCGCCACCACCGGCGCTCAGATACAG
>2128253|reference XbaI|length 40|copies 1
ACTGGTTGGCGGTCAACGGTACGCCGGTGTACTGGGCGAT
>2128253|reference XbaI|length 28|copies 1
ACTGTGACGGCTCGCCGGCGAGGGCGGT
>2128253|reference XbaI|length 52|copies 1
ACTTACACAGCCACGTCTGGCAGCAGCCGCGGCATGGAGTTGGCAGCGCCTT
>2128253|reference XbaI|length 12|copies 1
ACTTCCGCGATG
>2128253|reference XbaI|length 41|copies 1
ACTTCCGGGCGCAGCACCGGCACATCGAGGATGTCGCTCTG
>2128253|reference XbaI|length 30|copies 2
ACTTCCTCCACCACCGGCGACAGGCGATGG
>2128253|reference XbaI|length 42|copies 1
ACTTCCTGAAGCTGATGACCGAAAAGAACGCCTCGGACATGT
>2128253|reference XbaI|length 41|copies 1
ACTTCGACGAACAACGGGATTTCCATTTCGCGCAGCACGAT
>2128253|reference XbaI|length 25|copies 1
ACTTCGGCGAGCCACCGGCGCAGTG
>2128253|reference XbaI|length 31|copies 1
ACTTCGGCGAGCCACCGGCGCAGTGGTGGCC
>2128253|reference XbaI|length 30|copies 1
ACTTCGGTCTTCGCCGGCGCGTCGCGCTCT
>2128253|reference XbaI|length 31|copies 1
ACTTCGGTGGAGACCTGCGCGGTGACGTTGC
>2128253|reference XbaI|length 17|copies 1
ACTTCGTGGAAGACATG
>2128253|reference XbaI|length 31|copies 1
ACTTGACCCGCACGCCGGTGACGCCGGCATC
>2128253|reference XbaI|length 44|copies 1
ACTTGCCGGCAAATACCAGACGACCCTGGCCCTTGTAGGCCATT
>2128253|reference XbaI|length 33|copies 1
ACTTGGCAGCGCTAGTGAAAGCAGCAGCAAAGG
>2128253|reference XbaI|length 18|copies 1
ACTTGGCATCGCTGATGG
>2128253|reference XbaI|length 31|copies 2
ACTTGGCGGTGGCACCGGTGGCGATGATCAG
>2128253|reference XbaI|length 40|copies 1
ACTTGGTGCGCGTGCCGAAGCGACCGTGATTGGGTCAGGT
>2128253|reference XbaI|length 10|copies 1
ACTTGTCAGG
>2128253|reference XbaI|length 29|copies 1
ACTTGTGCTGCGCCGGCGCTATTCGACTG
>2128253|reference XbaI|length 31|copies 1
ACTTGTTGTAGTCGCCGGCGTCGTACCAGCC
>2128253|reference XbaI|length 8|copies 1
AGAAAACC
>2128253|reference XbaI|length 11|copies 1
AGAAAGCGCGA
>2128253|reference XbaI|length 44|copies 1
AGAACACCACCATCGAACAGATGAAGATGTTCCTGACCCGCCTG
>2128253|reference XbaI|length 12|copies 1
AGAACCGCCCGG
>2128253|reference XbaI|length 47|copies 1
AGAACGAAGCTGCCGAGCAGCAAGGCCGTGCCCAATCCTCGGAGAAG
>2128253|reference XbaI|length 16|copies 1
AGAACGCCGGTACCGG
>2128253|reference XbaI|length 32|copies 1
AGAAGCCGTAATCGCCGGCCTCCAGACGCTTG
>2128253|reference XbaI|length 9|copies 1
AGAAGCGCG
>2128253|reference XbaI|length 14|copies 1
AGAAGCGCGAGGCG
>2128253|reference XbaI|length 37|copies 1
AGAAGCTGCGCCTGCTCGACGATGCGGCCTTCATCGA
>2128253|reference XbaI|length 31|copies 1
AGAAGGACGAACCACCGGTGGCCTGATCGCG
>2128253|reference XbaI|length 15|copies 1
AGAATTCCGCCACGC
>2128253|reference XbaI|length 38|copies 1
AGACATACCACCTCCAGCAATGCGCGCGCGTGGCGCGG
>2128253|reference XbaI|length 33|copies 2
AGACCAGCACACGCGAAGATGCGCCGGTGCTGT
>2128253|reference XbaI|length 29|copies 1
AGACCGCTGGCGCCGGTGTAGCCGATCTG
>2128253|reference XbaI|length 37|copies 1
AGACCGGCGGTGCTGCCGAAATCGATGCTGTTGCCGG
>2128253|reference XbaI|length 27|copies 1
AGACCTATTACGTGGGCCACCTACCGC
>2128253|reference XbaI|length 41|copies 1
AGACGACATTGCCATGGCCAGCAGCTTGTCTCGACATGACT
>2128253|reference XbaI|length 11|copies 1
AGACGCCCCCG
>2128253|reference XbaI|length 35|copies 1
AGACGCCGCTGACGTACCAGCCGTCACTCTTATAG
>2128253|reference XbaI|length 39|copies 1
AGACGCGGATGCTGCTTCGCCCGAACAGTCACGACCAGT
>2128253|reference XbaI|length 30|copies 1
AGACGCGGCAGCGCCGGTGGCGGCAACGTC
>2128253|reference XbaI|length 37|copies 1
AGACGCGTCACTGCCGGCGCCGAGGCAGACTCAGTGA
>2128253|reference XbaI|length 10|copies 1
AGACGCTCCA
>2128253|reference XbaI|length 14|copies 1
AGACGCTCCAGCGC
>2128253|reference XbaI|length 16|copies 1
AGACGCTCCAGCGCCG
>2128253|reference XbaI|length 30|copies 1
AGACGCTTGTCCACCGGCGCATAGGGAATC
>2128253|reference XbaI|length 32|copies 1
AGACGGTTTCGCCGCCGGCGTCACAGGTGGCG
>2128253|reference XbaI|length 11|copies 1
AGACGTCCAGC
>2128253|reference XbaI|length 10|copies 1
AGACTAGCAG
>2128253|reference XbaI|length 10|copies 11
AGACTGGCAG
>2128253|reference XbaI|length 9|copies 1
AGAGACACC
>2128253|reference XbaI|length 18|copies 1
AGAGAGATCTTCGCCGGT
>2128253|reference XbaI|length 10|copies 2
AGAGCACCAC
>2128253|reference XbaI|length 11|copies 1
AGAGCACCACG
>2128253|reference XbaI|length 13|copies 1
AGAGCACCACGCG
>2128253|reference XbaI|length 25|copies 1
AGAGCACCACGCGCCGGTGCCGGCG
>2128253|reference XbaI|length 28|copies 1
AGAGCACCACGCGCCGGTGCCGGCGGCA
>2128253|reference XbaI|length 30|copies 2
AGAGCACCACGCGCCGGTGCCGGCGGCAAG
>2128253|reference XbaI|length 36|copies 1
AGAGCCGTTCGATCCTGACGAGGATCAAGGCGATTT
>2128253|reference XbaI|length 23|copies 1
AGAGCCTGGTCGGCCTGCTGCAG
>2128253|reference XbaI|length 14|copies 1
AGAGCGAGGCGTCG
>2128253|reference XbaI|length 40|copies 1
AGAGCGCTCCACGATGCGCGTGCCATCGCGGTGCACGTTC
>2128253|reference XbaI|length 53|copies 1
AGAGGCTCCCGTCCTGATTGAACTTAAGGTTAGGCTTGGCAACCGCCGCGGCA
>2128253|reference XbaI|length 39|copies 1
AGAGTCTTGATGCCCCGGACCCATACGCACTGATTCAGT
>2128253|reference XbaI|length 31|copies 1
AGATACAGTGCCCGCCGGTGCAGATCCAGCC
>2128253|reference XbaI|length 18|copies 1
AGATACGCATTCACCGGC
>2128253|reference XbaI|length 26|copies 1
AGATCACCGTCAGCTCACCACCGCGG
>2128253|reference XbaI|length 13|copies 15
AGATCCTGGCAGA
>2128253|reference XbaI|length 13|copies 3
AGATCCTGGCAGG
>2128253|reference XbaI|length 31|copies 1
AGATCGACATCAGCCATCGTGCCATCTGATC
>2128253|reference XbaI|length 17|copies 1
AGATCGCCAGTGGTCGC
>2128253|reference XbaI|length 23|copies 1
AGATCGCCGGCGCCGTAGCCCAG
>2128253|reference XbaI|length 26|copies 1
AGATCGGGCAATCCAGCGGGTGATTG
>2128253|reference XbaI|length 43|copies 1
AGATCGGTGTCGATAGCGCTCATTGATCCAAGAATGTGAAAGA
>2128253|reference XbaI|length 34|copies 1
AGATCTCCGAGATCCAGGTGCTGATGGCGATGAT
>2128253|reference XbaI|length 35|copies 1
AGATCTGGTTGCATGAGTCATCGCCGACAGTGATC
>2128253|reference XbaI|length 12|copies 3
AGATCTTGGCAG
>2128253|reference XbaI|length 9|copies 1
AGATGAAGA
>2128253|reference XbaI|length 30|copies 1
AGATGCCAGCGTACCGGCAGCGCCACGCCG
>2128253|reference XbaI|length 12|copies 1
AGATGCCTGCAG
>2128253|reference XbaI|length 13|copies 1
AGATGCTGGCATG
>2128253|reference XbaI|length 31|copies 1
AGATGGATGCTGCACCGGTGAGCACTGCGCC
>2128253|reference XbaI|length 19|copies 1
AGATGGTGATACGCACGAT
>2128253|reference XbaI|length 9|copies 1
AGATGGTGG
>2128253|reference XbaI|length 32|copies 1
AGATGTCGGTCGCACCGGTGATGTCCAACGAT
>2128253|reference XbaI|length 33|copies 1
AGATTGCGATGGGCCAGGCGTGCGTGTTCGCGC
>2128253|reference XbaI|length 36|copies 1
AGCAACAGCTCGCCGGTATACCAGAGCAGGCTCTTG
>2128253|reference XbaI|length 10|copies 1
AGCAACCCGG
>2128253|reference XbaI|length 17|copies 1
AGCAAGACCGTCACCGG
>2128253|reference XbaI|length 30|copies 1
AGCAAGACCGTCACCGGCGTGGCGCTGATG
>2128253|reference XbaI|length 31|copies 1
AGCAAGCAGCTCACCGGTGCGGCCGACATCA
>2128253|reference XbaI|length 10|copies 1
AGCACAGCAC
>2128253|reference XbaI|length 36|copies 1
AGCACCAGCACCACGCCGTCGGTCATGTATTCGCAG
>2128253|reference XbaI|length 40|copies 1
AGCACCAGCTGCGAGCCGGAGCCGGACGGCTTGACCTCCA
>2128253|reference XbaI|length 9|copies 1
AGCACCCCC
>2128253|reference XbaI|length 38|copies 1
AGCACCGCCTCGCGCAAGATCGGCGAGATCATCGGCGT
>2128253|reference XbaI|length 21|copies 1
AGCACCGGCGAGCTGGGCCAG
>2128253|reference XbaI|length 21|copies 1
AGCACCGGCGCGCCGGTATCG
>2128253|reference XbaI|length 21|copies 1
AGCACCGGGTGCTCATGCACG
>2128253|reference XbaI|length 21|copies 1
AGCACCGGTGAGTCGACGCAG
>2128253|reference XbaI|length 14|copies 1
AGCACCTGCCGCAC
>2128253|reference XbaI|length 22|copies 1
AGCACCTGCCGCACCGGTGGCG
>2128253|reference XbaI|length 29|copies 1
AGCACCTGCGCGCCCAGCGCGGCCAGGCG
>2128253|reference XbaI|length 16|copies 1
AGCACGAAGCGCGTGG
>2128253|reference XbaI|length 31|copies 2
AGCACGACCACGCACCGGCGTGGCGCGGTCT
>2128253|reference XbaI|length 30|copies 1
AGCACGATCGGCACCGGCGACAGCGCAATC
>2128253|reference XbaI|length 38|copies 1
AGCACGCCTGACCGGTGGCGACTGGAAAGCCGCCACGC
>2128253|reference XbaI|length 21|copies 1
AGCACGGATTTGCAGCCGGGG
>2128253|reference XbaI|length 38|copies 1
AGCACGGCAAGGTCACCTATGCCTTCGCCACCTATACC
>2128253|reference XbaI|length 31|copies 1
AGCACGGCTTCGTGCCGGTGGCTGCCGACGG
>2128253|reference XbaI|length 12|copies 1
AGCACGTAGACC
>2128253|reference XbaI|length 15|copies 1
AGCACGTAGACCACC
>2128253|reference XbaI|length 26|copies 1
AGCACGTAGACCACCGGCGCGCCGTC
>2128253|reference XbaI|length 30|copies 4
AGCACGTAGACCACCGGCGCGCCGTCGTCG
>2128253|reference XbaI|length 9|copies 1
AGCACTCAG
>2128253|reference XbaI|length 11|copies 1
AGCACTGCCGC
>2128253|reference XbaI|length 9|copies 1
AGCAGACAC
>2128253|reference XbaI|length 28|copies 1
AGCAGAGCATCGCCCTGTCCAAGGCACT
>2128253|reference XbaI|length 15|copies 1
AGCAGATCCTGGCAG
>2128253|reference XbaI|length 8|copies 1
AGCAGCAC
>2128253|reference XbaI|length 9|copies 1
AGCAGCACC
>2128253|reference XbaI|length 11|copies 2
AGCAGCACCGC
>2128253|reference XbaI|length 30|copies 4
AGCAGCACCGCCACCGGCGCCGATGGCCAG
>2128253|reference XbaI|length 9|copies 1
AGCAGCACG
>2128253|reference XbaI|length 10|copies 1
AGCAGCACGC
>2128253|reference XbaI|length 25|copies 1
AGCAGCACGCGCGCCGGCGCTACGG
>2128253|reference XbaI|length 10|copies 1
AGCAGCAGCA
>2128253|reference XbaI|length 12|copies 1
AGCAGCAGGTCG
>2128253|reference XbaI|length 8|copies 1
AGCAGCGA
>2128253|reference XbaI|length 33|copies 1
AGCAGCGAAGACGGCACGATGAGATCCACGCAA
>2128253|reference XbaI|length 22|copies 1
AGCAGCGATTGCGCGGTGATCT
>2128253|reference XbaI|length 33|copies 1
AGCAGCGATTGTTGACACTGGTGCAACTGCTGC
>2128253|reference XbaI|length 26|copies 1
AGCAGCGCGCCGGCGATCGGCGACGG
>2128253|reference XbaI|length 26|copies 1
AGCAGCGCGCCGGTGGCCGGGTCCAG
>2128253|reference XbaI|length 39|copies 1
AGCAGCGCGCCTTCGACCAGACCGTGGCTGCACTGGATG
>2128253|reference XbaI|length 31|copies 1
AGCAGCGCGGCCAGCGCGGCCAGGCCGGCGG
>2128253|reference XbaI|length 12|copies 1
AGCAGCTGCGGC
>2128253|reference XbaI|length 15|copies 1
AGCAGGTCCAGCAAG
>2128253|reference XbaI|length 10|copies 1
AGCAGTCAGC
>2128253|reference XbaI|length 31|copies 1
AGCAGTCATCAGTGCAGCGTCCTGGGTACGC
>2128253|reference XbaI|length 10|copies 1
AGCAGTCCGC
>2128253|reference XbaI|length 46|copies 1
AGCAGTTCGCGGTCGTTGGCGAGCAGTTGCGGGGCGGCGAAGGCCT
>2128253|reference XbaI|length 15|copies 1
AGCAGTTCGGCCGGG
>2128253|reference XbaI|length 8|copies 1
AGCATCGC
>2128253|reference XbaI|length 30|copies 1
AGCATCGCTGCCACCGGCGACGCCGACAGC
>2128253|reference XbaI|length 31|copies 1
AGCATCGCTGCCACCGGCGACGCCGACAGCG
>2128253|reference XbaI|length 11|copies 1
AGCATCGGCGT
>2128253|reference XbaI|length 10|copies 1
AGCATCGGTA
>2128253|reference XbaI|length 12|copies 2
AGCATCGGTAGC
>2128253|reference XbaI|length 16|copies 1
AGCATCGGTAGCGCCG
>2128253|reference XbaI|length 8|copies 1
AGCATGAT
>2128253|reference XbaI|length 13|copies 1
AGCATGTCCACCG
>2128253|reference XbaI|length 29|copies 1
AGCATTGTGTGCTCGGCTAACTCGTCGAT
>2128253|reference XbaI|length 51|copies 1
AGCATTTGTCCAGGTGCCTTGAAGCAGGGGCAGTGGAAAGGAACAAAACAG
>2128253|reference XbaI|length 10|copies 1
AGCCAAGACC
>2128253|reference XbaI|length 28|copies 1
AGCCAATCAGGTGACACGATGATCGATC
>2128253|reference XbaI|length 21|copies 1
AGCCACATGAACACCGGCGGC
>2128253|reference XbaI|length 30|copies 1
AGCCACCCTTGCGCCGGTGGAGCCGGTCAA
>2128253|reference XbaI|length 45|copies 1
AGCCACGCGCTGCAGCTGCGCCAGTGGCCGGAATTGAGCGCGCAG
>2128253|reference XbaI|length 30|copies 2
AGCCAGATCGGCACCGGCGGAGAAGGGCTC
>2128253|reference XbaI|length 39|copies 1
AGCCAGCGCGGAACGAACACGGACTTTGCGGCAGACAGG
>2128253|reference XbaI|length 41|copies 1
AGCCAGGAACTATAGGTCGGTGTATAGTCGATGTGGTAGCG
>2128253|reference XbaI|length 12|copies 1
AGCCAGGGCAGC
>2128253|reference XbaI|length 16|copies 1
AGCCATCGAAGCGGAT
>2128253|reference XbaI|length 30|copies 1
AGCCATCGGCGTCACCGGCGCGGCGTGGGT
>2128253|reference XbaI|length 30|copies 3
AGCCCAATACGCGCCGGTGGATCGCGATGG
>2128253|reference XbaI|length 30|copies 1
AGCCCAGCGCATCCTTGTGCGCACGCAGCG
>2128253|reference XbaI|length 38|copies 1
AGCCCGACGATTTCGAACAACTGCGCGCCGCGATAACT
>2128253|reference XbaI|length 36|copies 1
AGCCCGCACAAGACCCGTGATCTGGAACGCATGCTG
>2128253|reference XbaI|length 14|copies 1
AGCCCGCCACCACC
>2128253|reference XbaI|length 27|copies 1
AGCCCGCCACCGGTGAGCTGCGCATCG
>2128253|reference XbaI|length 11|copies 1
AGCCCGGCCGC
>2128253|reference XbaI|length 29|copies 1
AGCCCGTTGGCGCGGATCAGCGCTTCGAA
>2128253|reference XbaI|length 36|copies 1
AGCCCTGTGCAGATGGTGCAGGCAGGGTGCGCGGGG
>2128253|reference XbaI|length 8|copies 1
AGCCCTTC
>2128253|reference XbaI|length 28|copies 1
AGCCCTTCGAACACCGGCGCGATCGCGA
>2128253|reference XbaI|length 30|copies 1
AGCCCTTCGAACACCGGCGCGATCGCGACG
>2128253|reference XbaI|length 40|copies 1
AGCCGAAGTCACCATCGGCTTGTAGCGGTGTGCCGTCGCG
>2128253|reference XbaI|length 27|copies 1
AGCCGAATTGCGCCGGTTGCTGGACCC
>2128253|reference XbaI|length 9|copies 1
AGCCGACAG
>2128253|reference XbaI|length 31|copies 1
AGCCGACAGCGCCACCGGCGCGCCGAGAAAC
>2128253|reference XbaI|length 34|copies 1
AGCCGATCGACATCGTCGACCTGCAGGCGCGCGG
>2128253|reference XbaI|length 30|copies 1
AGCCGATGCTGCCGCCGGTGAGCTTGACGA
>2128253|reference XbaI|length 44|copies 1
AGCCGCAGCTCGACGGTGTAGCGGTGGCACTCGATCACGTCCAG
>2128253|reference XbaI|length 19|copies 1
AGCCGCATCGCCGCCGGCG
>2128253|reference XbaI|length 23|copies 1
AGCCGCATCGCCGCCGGCGTGTA
>2128253|reference XbaI|length 13|copies 1
AGCCGCCAGTGGT
>2128253|reference XbaI|length 31|copies 1
AGCCGCCGATGCGCCGGCGGTCGCGGCGACG
>2128253|reference XbaI|length 24|copies 2
AGCCGCCGCCTCGGCCGGGACGCG
>2128253|reference XbaI|length 30|copies 1
AGCCGCCGCCTCGGCCGGGACGCGCTGCGC
>2128253|reference XbaI|length 17|copies 1
AGCCGCCTGCCGCAACG
>2128253|reference XbaI|length 29|copies 1
AGCCGCGCATGCACCGGCGCACCGATCGG
>2128253|reference XbaI|length 37|copies 1
AGCCGCGGCGAGCCTTGTGCCATGCTGGTTGCCAACC
>2128253|reference XbaI|length 30|copies 1
AGCCGCGTCGGCCACCGGCGACCAGCAAAC
>2128253|reference XbaI|length 31|copies 1
AGCCGCGTCGGCCACCGGCGACCAGCAAACC
>2128253|reference XbaI|length 9|copies 1
AGCCGGATT
>2128253|reference XbaI|length 10|copies 1
AGCCGGCACG
>2128253|reference XbaI|length 8|copies 1
AGCCGGCC
>2128253|reference XbaI|length 9|copies 1
AGCCGGCCG
>2128253|reference XbaI|length 9|copies 1
AGCCGGCCT
>2128253|reference XbaI|length 21|copies 1
AGCCGGCCTGTCGCCGGCGCC
>2128253|reference XbaI|length 21|copies 1
AGCCGGCTACGAGCTGGTCAC
>2128253|reference XbaI|length 30|copies 1
AGCCGGGTTCGATCAAGCCGCACACCGAGT
>2128253|reference XbaI|length 13|copies 1
AGCCGGTGCCGCC
>2128253|reference XbaI|length 28|copies 1
AGCCGTCCATGCGCGGCATTTCGATATC
>2128253|reference XbaI|length 12|copies 1
AGCCGTGCACGC
>2128253|reference XbaI|length 10|copies 1
AGCCGTGGGC
>2128253|reference XbaI|length 16|copies 1
AGCCGTTCGGCCACCG
>2128253|reference XbaI|length 20|copies 1
AGCCGTTCGGCCACCGGCGT
>2128253|reference XbaI|length 16|copies 1
AGCCGTTGACCACCGG
>2128253|reference XbaI|length 28|copies 1
AGCCGTTGACGCCGGTGCGCTGGCGGTC
>2128253|reference XbaI|length 14|copies 1
AGCCTCAACTGGAG
>2128253|reference XbaI|length 34|copies 1
AGCCTGACGCTGCGCTGGCATGTGTTTCGGCAGA
>2128253|reference XbaI|length 11|copies 1
AGCCTGAGCAA
>2128253|reference XbaI|length 39|copies 1
AGCCTGCAATCTGTTGGGGTTGCGTTCGGTTGTCACGGC
>2128253|reference XbaI|length 30|copies 1
AGCCTGCATAGCACCGGTGCACTGGAACTG
>2128253|reference XbaI|length 10|copies 1
AGCCTGCCAG
>2128253|reference XbaI|length 10|copies 1
AGCCTGCTCT
>2128253|reference XbaI|length 30|copies 2
AGCCTGCTGACCACCGGCGTCGCCAACTTC
>2128253|reference XbaI|length 14|copies 1
AGCCTGGCCAGCGC
>2128253|reference XbaI|length 9|copies 1
AGCCTGGGC
>2128253|reference XbaI|length 10|copies 1
AGCCTGGGCG
>2128253|reference XbaI|length 45|copies 1
AGCCTTGCCTGGTCCTGCTCGGACCCACGTTTCCGGAGTTGTCAT
>2128253|reference XbaI|length 20|copies 1
AGCCTTGCGCTCGCCGGCGC
>2128253|reference XbaI|length 10|copies 1
AGCGAATAAG
>2128253|reference XbaI|length 28|copies 1
AGCGAATTCGCCGGTGCTGCAGCAGAAC
>2128253|reference XbaI|length 10|copies 1
AGCGACACGC
>2128253|reference XbaI|length 34|copies 1
AGCGACGGCACGCGTGAGGGACCGCGATTGCTGG
>2128253|reference XbaI|length 30|copies 1
AGCGACTGCTCCACCGGCGTCTGCACAGCC
>2128253|reference XbaI|length 12|copies 1
AGCGAGACCAGC
>2128253|reference XbaI|length 37|copies 1
AGCGAGCTGCGCAAGTTCCTCAACGACATCTACAACC
>2128253|reference XbaI|length 24|copies 1
AGCGAGGTCATGAAGTCCGGATCT
>2128253|reference XbaI|length 8|copies 1
AGCGATGC
>2128253|reference XbaI|length 31|copies 1
AGCGATGTGATACGTGCGTACAGATCGCCGA
>2128253|reference XbaI|length 50|copies 1
AGCGCAACATCGTCGAGGACGGTCGCTGGATGAGTGATTTCTTTAGCCGC
>2128253|reference XbaI|length 10|copies 1
AGCGCAGCGC
>2128253|reference XbaI|length 10|copies 1
AGCGCAGCTC
>2128253|reference XbaI|length 47|copies 1
AGCGCAGCTGGCTGGGGCTGGTGGTGTTCACCCGCGCGTAGTAGCCG
>2128253|reference XbaI|length 29|copies 2
AGCGCATCCCCGCCGGCGGCGGGTTCGGT
>2128253|reference XbaI|length 39|copies 1
AGCGCATTAACTACCAGCGCGCACTGCAGGGTGAGATCG
>2128253|reference XbaI|length 39|copies 1
AGCGCATTGCCGATCAGGGCAATGGCACCTTCCTCAACC
>2128253|reference XbaI|length 32|copies 1
AGCGCCACGCATCGATCGCATCACCTTGCTCG
>2128253|reference XbaI|length 32|copies 1
AGCGCCAGCAGTGGCTCGGCCTGCGCGAACAG
>2128253|reference XbaI|length 31|copies 1
AGCGCCATCGTCGTGGATGGATTGCGCAGCG
>2128253|reference XbaI|length 16|copies 1
AGCGCCATCTGCGCCG
>2128253|reference XbaI|length 30|copies 1
AGCGCCATCTGCGCCGGCGAGAACACCGCG
>2128253|reference XbaI|length 27|copies 1
AGCGCCGACGCCGGCGACCTGCTGCTG
>2128253|reference XbaI|length 39|copies 1
AGCGCCGCGTTGAACTGCTTTGCGCAGCTTGCAATGGAC
>2128253|reference XbaI|length 31|copies 1
AGCGCCGGACAACACCGGCGACGGGAAGAAC
>2128253|reference XbaI|length 21|copies 1
AGCGCCGGCGAACGCCAGCAG
>2128253|reference XbaI|length 21|copies 1
AGCGCCGGCGCGATGAGCAGG
>2128253|reference XbaI|length 21|copies 1
AGCGCCGGTGCCAGCGCGTCG
>2128253|reference XbaI|length 9|copies 1
AGCGCCTCG
>2128253|reference XbaI|length 21|copies 1
AGCGCCTGACCGCGGTCCCAG
>2128253|reference XbaI|length 26|copies 1
AGCGCCTGATCGGCCGCGTCGGCGAG
>2128253|reference XbaI|length 32|copies 1
AGCGCGACTTCACCTTCGTGGACGACATCGTG
>2128253|reference XbaI|length 15|copies 1
AGCGCGATCTGCGCC
>2128253|reference XbaI|length 17|copies 1
AGCGCGATCTGCGCCGG
>2128253|reference XbaI|length 26|copies 1
AGCGCGATCTGCGCCGGTGTTGCGCG
>2128253|reference XbaI|length 31|copies 1
AGCGCGATCTGCGCCGGTGTTGCGCGGTGGC
>2128253|reference XbaI|length 12|copies 1
AGCGCGCAGCCG
>2128253|reference XbaI|length 13|copies 1
AGCGCGCCAGCGC
>2128253|reference XbaI|length 8|copies 1
AGCGCGCG
>2128253|reference XbaI|length 16|copies 1
AGCGCGCGCAGCACGG
>2128253|reference XbaI|length 22|copies 1
AGCGCGCGCCACTCATCGCTGT
>2128253|reference XbaI|length 38|copies 1
AGCGCGGCATTCGGTGGCTACAGCGAATCCAGCGGCCG
>2128253|reference XbaI|length 15|copies 1
AGCGCGGCGACACGC
>2128253|reference XbaI|length 22|copies 1
AGCGCGGCGGCATGAACGCGTG
>2128253|reference XbaI|length 38|copies 1
AGCGCTACCTGACCGCCAGTGGGCTGGCCTGCATTTCC
>2128253|reference XbaI|length 32|copies 1
AGCGCTCCGTGCAGGGCGACCTGCAGTCGCAG
>2128253|reference XbaI|length 28|copies 1
AGCGCTGCATCGCCGGTGACGATGTTGC
>2128253|reference XbaI|length 12|copies 1
AGCGCTGGCCGG
>2128253|reference XbaI|length 32|copies 1
AGCGCTGGTGCGACGAGTACTTCTTCCTGCGC
>2128253|reference XbaI|length 8|copies 1
AGCGCTGT
>2128253|reference XbaI|length 33|copies 1
AGCGCTTGCGCAACCAGCGCTACTACCGCGCCG
>2128253|reference XbaI|length 27|copies 1
AGCGCTTGCGCCGGTGCACGCCGCCGG
>2128253|reference XbaI|length 30|copies 1
AGCGGAAATGGCGCCGGTGCCGCGCTACAT
>2128253|reference XbaI|length 9|copies 1
AGCGGATTC
>2128253|reference XbaI|length 31|copies 1
AGCGGCAATGCGTTCCTGACCGGCCCGCTGA
>2128253|reference XbaI|length 20|copies 1
AGCGGCAGGGTCGACCGGCG
>2128253|reference XbaI|length 14|copies 1
AGCGGCAGGTACGC
>2128253|reference XbaI|length 9|copies 1
AGCGGCCTG
>2128253|reference XbaI|length 11|copies 2
AGCGGCCTGGC
>2128253|reference XbaI|length 31|copies 1
AGCGGCGCAGACAGCGCGTTGCCGCGGTAGC
>2128253|reference XbaI|length 24|copies 1
AGCGGCGCCGGCGATAGAAACGTG
>2128253|reference XbaI|length 24|copies 1
AGCGGCGCCGGTGGCCGCAGCGGA
>2128253|reference XbaI|length 25|copies 2
AGCGGCGTCCCCGCCGGTGGCGTGA
>2128253|reference XbaI|length 14|copies 1
AGCGGCTGCAGCGC
>2128253|reference XbaI|length 28|copies 1
AGCGGCTGGTGCCGCACATCATCAGCGA
>2128253|reference XbaI|length 33|copies 1
AGCGGCTTGACGCGCGCCGGCGCATGGCAGATG
>2128253|reference XbaI|length 11|copies 1
AGCGGGCTGCA
>2128253|reference XbaI|length 30|copies 1
AGCGGGGTGGCCGCCGGCGTGGCGCTGCTG
>2128253|reference XbaI|length 15|copies 1
AGCGGGTCCAACGCC
>2128253|reference XbaI|length 20|copies 1
AGCGGGTCCAACGCCGGCGC
>2128253|reference XbaI|length 8|copies 1
AGCGGGTG
>2128253|reference XbaI|length 31|copies 1
AGCGGTCCACCTCGCCGGCGACCGCGCGTAC
>2128253|reference XbaI|length 41|copies 1
AGCGTCTACAACACCGGCAGCATCGTGGGTGGCAATGTGTC
>2128253|reference XbaI|length 8|copies 1
AGCGTCTT
>2128253|reference XbaI|length 29|copies 1
AGCGTGATGCCGCCGGTGCCGGCCTGCAG
>2128253|reference XbaI|length 33|copies 1
AGCGTGCAGGACACCGGCATCGGCATCGCGCCG
>2128253|reference XbaI|length 11|copies 1
AGCGTGCGCAG
>2128253|reference XbaI|length 13|copies 1
AGCGTGCGCAGCA
>2128253|reference XbaI|length 30|copies 1
AGCGTGGCCGATACCGGCGTGGGCATGAGC
>2128253|reference XbaI|length 14|copies 1
AGCGTGGCCGGCGC
>2128253|reference XbaI|length 10|copies 1
AGCGTGGTCA
>2128253|reference XbaI|length 26|copies 1
AGCGTGGTGACCACCGGCGCGAACAA
>2128253|reference XbaI|length 30|copies 1
AGCGTGGTGACCACCGGCGCGAACAAGGCA
>2128253|reference XbaI|length 14|copies 1
AGCGTGGTGCGATG
>2128253|reference XbaI|length 30|copies 1
AGCGTGTTGACGCCGGTGAACGCGGTGAAG
>2128253|reference XbaI|length 49|copies 1
AGCGTTATCTGGAACGTTATCCGGATCAATCCGGCAGCCTGACCTATCT
>2128253|reference XbaI|length 37|copies 1
AGCTACCTGCGCAACAACCGCATCTTCGATATCTATC
>2128253|reference XbaI|length 46|copies 1
AGCTACCTGCTTCTGGTGCAACAAACTCCCATGGTGTGACGGGCGG
>2128253|reference XbaI|length 31|copies 1
AGCTACGCACCACGCCGGTGACACGATGGAC
>2128253|reference XbaI|length 24|copies 1
AGCTACGCCGGCGGCAGCGTGCTG
>2128253|reference XbaI|length 30|copies 1
AGCTCCGGCACCTGTTCGGCATGCGGCCAG
>2128253|reference XbaI|length 43|copies 1
AGCTCGCCGACCCGCTTCAATTCCGGCGGCTTCGAGACCGAAC
>2128253|reference XbaI|length 35|copies 1
AGCTCGGCGATGCCGAAGCCTGTTATCAGCAAGCC
>2128253|reference XbaI|length 44|copies 1
AGCTGAAGGTGACGCGGTTGGAGGTGCCCTGCCGCCATTGCTCC
>2128253|reference XbaI|length 29|copies 1
AGCTGACCGTCACCGGCGATCTGACCATC
>2128253|reference XbaI|length 8|copies 1
AGCTGAGC
>2128253|reference XbaI|length 19|copies 1
AGCTGATGCTGGCGCCGGT
>2128253|reference XbaI|length 13|copies 1
AGCTGCAGATCAA
>2128253|reference XbaI|length 29|copies 1
AGCTGCAGCAGGCCTGGGTCTTCCATACC
>2128253|reference XbaI|length 31|copies 1
AGCTGCCCAAGGCCAGCCACGCCGAGCTGCG
>2128253|reference XbaI|length 26|copies 1
AGCTGCGCGCCGAAGGCGAAGAGCAG
>2128253|reference XbaI|length 10|copies 1
AGCTGCGCGT
>2128253|reference XbaI|length 36|copies 1
AGCTGCTGGTTGCGCTGGGCCAGGGCGCGGAGACGG
>2128253|reference XbaI|length 36|copies 1
AGCTGCTTGCATAGCTTTGCCAGAGACACGCCCTCG
>2128253|reference XbaI|length 10|copies 1
AGCTGGCCGG
>2128253|reference XbaI|length 10|copies 1
AGCTGGCGCG
>2128253|reference XbaI|length 11|copies 1
AGCTGGCGCGC
>2128253|reference XbaI|length 23|copies 1
AGCTGGCGGCACGCCGGCGATCA
>2128253|reference XbaI|length 30|copies 1
AGCTGGCGGCACGCCGGCGATCAAGGCGTC
>2128253|reference XbaI|length 30|copies 1
AGCTGGCGGTCCACCGGCGACAGCGAAAAA
>2128253|reference XbaI|length 40|copies 1
AGCTGGTGTTCTACGACATCGGCGCCAGCCCGGAAGGGCG
>2128253|reference XbaI|length 31|copies 1
AGCTGGTTCGTCACCGGCGAGTCGCGCGGCT
>2128253|reference XbaI|length 9|copies 1
AGCTGGTTG
>2128253|reference XbaI|length 17|copies 1
AGCTGTGCCTTCTCGCC
>2128253|reference XbaI|length 9|copies 1
AGCTGTTTC
>2128253|reference XbaI|length 40|copies 1
AGCTTAGTGACGCTAACGGGCTGCAATGCGGGACGGGTGT
>2128253|reference XbaI|length 42|copies 1
AGCTTCATGTTGTCGCGTGCCTGCGCACGTTTCGGGGAGTGA
>2128253|reference XbaI|length 24|copies 1
AGCTTCGCGCGCGCGTGCCTGCTG
>2128253|reference XbaI|length 9|copies 1
AGCTTCGGC
>2128253|reference XbaI|length 30|copies 1
AGCTTCGTCGACGCCGGCGATGAGACGGGA
>2128253|reference XbaI|length 30|copies 1
AGCTTCTGGGTCACCGGTGCGGTGCACGTG
>2128253|reference XbaI|length 31|copies 1
AGCTTCTGGGTCACCGGTGCGGTGCACGTGG
>2128253|reference XbaI|length 8|copies 1
AGCTTGCG
>2128253|reference XbaI|length 10|copies 1
AGCTTGCGCG
>2128253|reference XbaI|length 11|copies 1
AGCTTGCGCGC
>2128253|reference XbaI|length 12|copies 3
AGCTTGCGCGCA
>2128253|reference XbaI|length 13|copies 1
AGCTTGCGCGCAC
>2128253|reference XbaI|length 14|copies 1
AGCTTGCGCGCACG
>2128253|reference XbaI|length 15|copies 1
AGCTTGCGCGCACGC
>2128253|reference XbaI|length 15|copies 1
AGCTTGCGCGCACGG
>2128253|reference XbaI|length 9|copies 1
AGCTTGCGG
>2128253|reference XbaI|length 38|copies 1
AGCTTGCGGCCGCGCTCGGCATCGCGCAGTAACTGGGC
>2128253|reference XbaI|length 11|copies 1
AGCTTGCGGGC
>2128253|reference XbaI|length 19|copies 1
AGCTTGGCGTTACGGAACA
>2128253|reference XbaI|length 12|copies 1
AGCTTGTGGATC
>2128253|reference XbaI|length 37|copies 1
AGCTTTACCGACACCAGTGCGGTCGGGTTGACCTGCT
>2128253|reference XbaI|length 38|copies 1
AGGACCTGACCATCGCGGCGGGCAACATCGTCAGCAAC
>2128253|reference XbaI|length 39|copies 1
AGGACCTGTTCGCGCTGCGCATCGGCGCCAACGTCAAGC
>2128253|reference XbaI|length 17|copies 1
AGGACGCTGCAGGCCAG
>2128253|reference XbaI|length 11|copies 1
AGGAGACACAT
>2128253|reference XbaI|length 14|copies 1
AGGATACAGAGGCC
>2128253|reference XbaI|length 38|copies 1
AGGATCCGTATGGCGAGGGCAGCTCCATTCGTAGATCT
>2128253|reference XbaI|length 9|copies 1
AGGATCGCA
>2128253|reference XbaI|length 16|copies 1
AGGATGCTGCCGCGCC
>2128253|reference XbaI|length 35|copies 1
AGGCAAGGGCGTGGGGATCAGCGCCGGCAACGACA
>2128253|reference XbaI|length 30|copies 2
AGGCACCACCACGCCGGTGACGCTGGCGTT
>2128253|reference XbaI|length 31|copies 1
AGGCACCACCACGCCGGTGACGCTGGCGTTG
>2128253|reference XbaI|length 34|copies 1
AGGCACGCGCTCGTATGTGCTGCATGCAGCGCAG
>2128253|reference XbaI|length 34|copies 1
AGGCAGCCTGTGCACTGAGCACGCAGGTAGGCCT
>2128253|reference XbaI|length 11|copies 1
AGGCATGCAAT
>2128253|reference XbaI|length 32|copies 1
AGGCATGCAATGGGTTGTGCTGTGGATCCAGC
>2128253|reference XbaI|length 38|copies 1
AGGCATGCAGAGCACACGTGCCGACATCAAGGACTACA
>2128253|reference XbaI|length 33|copies 1
AGGCCACCAGCACGTGGTAGCCGGCATGCAGCG
>2128253|reference XbaI|length 24|copies 1
AGGCCACCCCGCGGCTGCGCGAGC
>2128253|reference XbaI|length 30|copies 1
AGGCCACCTTGCGCTCGCTCGGCCACGCCG
>2128253|reference XbaI|length 25|copies 1
AGGCCACGCCGGCGATCATGAAGAT
>2128253|reference XbaI|length 9|copies 1
AGGCCACGT
>2128253|reference XbaI|length 30|copies 4
AGGCCATCAGCGCCTCGAGCACGCAACGGC
>2128253|reference XbaI|length 37|copies 1
AGGCCATTTCCACCGAGATCTGGGAGCAGCGCCGCGC
>2128253|reference XbaI|length 39|copies 1
AGGCCCGAATACGCGATGATTCCCTGCACCAGCATGATC
>2128253|reference XbaI|length 26|copies 1
AGGCCGACATCGCGCTGGCCAACGGT
>2128253|reference XbaI|length 23|copies 1
AGGCCGCCGGCGGCGTCATGGTC
>2128253|reference XbaI|length 23|copies 1
AGGCCGCCGGTGCCGCCGTTGTC
>2128253|reference XbaI|length 40|copies 1
AGGCCGCCTGCCAGCCCCAGATCGTGGCGATCACCGGCAC
>2128253|reference XbaI|length 35|copies 1
AGGCCGTGCCGTGTCCTCGGACAACGCACTGGATG
>2128253|reference XbaI|length 38|copies 1
AGGCCTGCACGATCTGGTGGAGATATTCCGGATAGACG
>2128253|reference XbaI|length 16|copies 1
AGGCCTGCGCCAGCGC
>2128253|reference XbaI|length 31|copies 1
AGGCCTTGCACCGCACGCTGGACACCGTGCC
>2128253|reference XbaI|length 35|copies 1
AGGCGATCAGGAAATACAGCAGCAGCGAGCCGATC
>2128253|reference XbaI|length 28|copies 1
AGGCGATGCCGCCGGCGGTGAACACCAG
>2128253|reference XbaI|length 34|copies 1
AGGCGCAATACCAGCGCACGCTGCAGCGTTATCG
>2128253|reference XbaI|length 11|copies 1
AGGCGCAATGC
>2128253|reference XbaI|length 37|copies 1
AGGCGCCCGCCGGCGGACACGACCACGGCGCGATGCC
>2128253|reference XbaI|length 31|copies 1
AGGCGCGCACGCACCGCGGCGCGATCGAGTT
>2128253|reference XbaI|length 31|copies 1
AGGCGCGCGACCAGCGGCTGCAACAGCGGCG
>2128253|reference XbaI|length 13|copies 1
AGGCGCGCGGCAC
>2128253|reference XbaI|length 12|copies 1
AGGCGCGCTCCA
>2128253|reference XbaI|length 13|copies 1
AGGCGCTCAGCGC
>2128253|reference XbaI|length 42|copies 1
AGGCGCTGCGCGACGAGGGTTACCGCGTGGTGCTGGTCAACA
>2128253|reference XbaI|length 36|copies 1
AGGCGCTGGCCGGCCAGCAACGCGCATTGGCCAACC
>2128253|reference XbaI|length 8|copies 1
AGGCGGAA
>2128253|reference XbaI|length 16|copies 1
AGGCGGAATCACGCCG
>2128253|reference XbaI|length 27|copies 1
AGGCGGATCGCCTGGCGCGCATCGCCG
>2128253|reference XbaI|length 8|copies 1
AGGCGGCC
>2128253|reference XbaI|length 10|copies 1
AGGCGGCCAG
>2128253|reference XbaI|length 31|copies 2
AGGCGGCCGCATCGCCGGCGCAGCCATGCAG
>2128253|reference XbaI|length 31|copies 1
AGGCGGCCGGCACGCCGGTGCAGATCAGCGG
>2128253|reference XbaI|length 22|copies 1
AGGCGGCGCCGCACCGGCGTAT
>2128253|reference XbaI|length 13|copies 1
AGGCGGCGGCGAC
>2128253|reference XbaI|length 39|copies 1
AGGCGGCGGGCAATTCGGTGTTCGTGGTCGAGCACGAAG
>2128253|reference XbaI|length 42|copies 1
AGGCGGTGATTGCCAGCGCGCTGGTGAAGGGCATCAACCGGC
>2128253|reference XbaI|length 34|copies 1
AGGCGTAATTGCGCCCGATCTGCACGCCGCCCAG
>2128253|reference XbaI|length 32|copies 1
AGGCGTTGATGGCGCTGTCGGCAATCGCATTG
>2128253|reference XbaI|length 37|copies 1
AGGCTCAGCCAGCTGGCGGCGCTGTCGATCCGGCGTA
>2128253|reference XbaI|length 15|copies 1
AGGCTGACCACGCGG
>2128253|reference XbaI|length 45|copies 1
AGGCTGACGCCCAGCTCGTTGGCGATGACATGGCTGAGCGTGGTC
>2128253|reference XbaI|length 18|copies 1
AGGCTGCGCGCGCACCGG
>2128253|reference XbaI|length 20|copies 1
AGGCTGCGCGCGCACCGGTG
>2128253|reference XbaI|length 40|copies 1
AGGCTGGCAAACCACAGCCCGCCCTCGCGATCCTCATAGG
>2128253|reference XbaI|length 37|copies 1
AGGCTGGCGACCTGCTCGACCTGGACGAACAGGCGCA
>2128253|reference XbaI|length 14|copies 1
AGGCTTCGGAGCGC
>2128253|reference XbaI|length 23|copies 1
AGGCTTCGGAGCGCCGGCGGCGC
>2128253|reference XbaI|length 26|copies 1
AGGCTTCGGAGCGCCGGCGGCGCAGG
>2128253|reference XbaI|length 28|copies 1
AGGCTTCGGAGCGCCGGCGGCGCAGGTA
>2128253|reference XbaI|length 12|copies 1
AGGCTTGCCAGG
>2128253|reference XbaI|length 37|copies 1
AGGCTTTCATCGATATGCCGCAGGTGACCGACGATGG
>2128253|reference XbaI|length 31|copies 1
AGGGATCCGGCTCGCCGGTGACCGGGTCGCA
>2128253|reference XbaI|length 33|copies 1
AGGGATCGCAGGTGGTGTAGGTCGAGCGATGCA
>2128253|reference XbaI|length 17|copies 1
AGGGCACACGCACACCG
>2128253|reference XbaI|length 38|copies 1
AGGGCAGCGTCATCCCTGGTCTGCCGGTAAGACAGCCA
>2128253|reference XbaI|length 14|copies 1
AGGGCCACGCGCCA
>2128253|reference XbaI|length 47|copies 1
AGGGCGAAGTGATCGGGGCCAGATTCGCCGATGGCAGCGAAATCCCG
>2128253|reference XbaI|length 49|copies 1
AGGGCTACGATGCCTGGAACCTGTCCTGCATCCTCGCTCCCGACAATGG
>2128253|reference XbaI|length 14|copies 1
AGGGCTGCAGCAGG
>2128253|reference XbaI|length 49|copies 1
AGGGGAATTGATTCCTGGGGATGTTGTTATTGGACGCATTGAGAACGGT
>2128253|reference XbaI|length 38|copies 1
AGGGGCGCTGTTCACCATCGTGCTGCCGTTCCAGCATG
>2128253|reference XbaI|length 38|copies 1
AGGGGCGTAATGCCCGGCGTCTGAATGCTGTGGTGATT
>2128253|reference XbaI|length 15|copies 1
AGGGTATCCAGCGCA
>2128253|reference XbaI|length 36|copies 1
AGGGTCAGCTCGATCAGCGCCGACTCTCCGCGCACC
>2128253|reference XbaI|length 28|copies 1
AGGGTCGACACCGGCGAGATGTAACCCA
>2128253|reference XbaI|length 16|copies 1
AGGGTCGGGATCTCAT
>2128253|reference XbaI|length 20|copies 1
AGGGTCTCGAATACCGGCGC
>2128253|reference XbaI|length 45|copies 1
AGGGTCTGGAATCCTTGGCCGATGATGAATTCCGTGGAGCCGCCG
>2128253|reference XbaI|length 10|copies 1
AGGGTCTGGC
>2128253|reference XbaI|length 32|copies 1
AGGGTGTATTGGACTTGGGTGACCTCCAAGCC
>2128253|reference XbaI|length 36|copies 1
AGGTACGTAACGCCGCGCTGCCATCGAACGATTCGC
>2128253|reference XbaI|length 42|copies 1
AGGTATGGGTTTCATCCACGAACAGGATGATGGGCTTGGGGC
>2128253|reference XbaI|length 43|copies 1
AGGTATGGGTTTCATCCACGAACAGGATGATGGGCTTGGGGCT
>2128253|reference XbaI|length 29|copies 1
AGGTCACCCCGCTGCAGCTGGTGCGCGGG
>2128253|reference XbaI|length 25|copies 1
AGGTCACGCCGGTGCGTGCGCAGCA
>2128253|reference XbaI|length 39|copies 1
AGGTCATCAAGACCATGCGCGACACCGGCCGCGACATGC
>2128253|reference XbaI|length 31|copies 1
AGGTCATCGGCAGCGAGGAGTACGCCGTGGA
>2128253|reference XbaI|length 37|copies 1
AGGTCCCACCAGGCCTGGTTGTAGTGCTCCGGCGTGA
>2128253|reference XbaI|length 47|copies 1
AGGTCCGCGCGCGGGCCGTTGACGCAGTAACGCGTGTACAGGCTGGC
>2128253|reference XbaI|length 29|copies 2
AGGTCCGGGTCCACCGGCGAGGCCGCATC
>2128253|reference XbaI|length 49|copies 1
AGGTCCTTGCTTTGAGTATCAGGAAGAAGACGTCGTGGTTGCGCTGCTT
>2128253|reference XbaI|length 51|copies 1
AGGTCGCAGCACCCCCGCTTTGACGAATCCCGATTCCCGAGTCCCGAATCC
>2128253|reference XbaI|length 18|copies 1
AGGTCGCCGACCGCCGGT
>2128253|reference XbaI|length 30|copies 1
AGGTCGCCGACCGCCGGTGTGTTGGTGGGA
>2128253|reference XbaI|length 41|copies 1
AGGTCGCGCTCGACCAGGGTCGGCACCGAGTGATAGGGATT
>2128253|reference XbaI|length 12|copies 1
AGGTCGCGGCCG
>2128253|reference XbaI|length 16|copies 1
AGGTCTCCACCCGGCG
>2128253|reference XbaI|length 45|copies 1
AGGTCTGCGCGAACCAGCCGGCGACCACAGGATGAAATTGCTGCA
>2128253|reference XbaI|length 34|copies 1
AGGTGAAGCAGGTCATCGCCGAGCTTGGGCATGC
>2128253|reference XbaI|length 41|copies 2
AGGTGATCAGCACGCCTTCGCTAAGCTCCAGCGTGAGGAAG
>2128253|reference XbaI|length 42|copies 1
AGGTGATCAGCACGCCTTCGCTAAGCTCCAGCGTGAGGAAGT
>2128253|reference XbaI|length 45|copies 1
AGGTGCAGGGCAGCCTGCTGGGGCGCTCCAAACCCGATGATGTGC
>2128253|reference XbaI|length 42|copies 4
AGGTGCCCGCCTACGACTGGTGGAACGAGGCGCTGCACGGCG
>2128253|reference XbaI|length 15|copies 1
AGGTGCGCAAGTCCA
>2128253|reference XbaI|length 41|copies 1
AGGTGCGGATCGACCTGGACCCGGCCGAGCGCGAGAAGATG
>2128253|reference XbaI|length 34|copies 1
AGGTGCGGTCACCACGCCGCTCGGCGAATTGATC
>2128253|reference XbaI|length 9|copies 1
AGGTGCTGC
>2128253|reference XbaI|length 8|copies 1
AGGTGCTT
>2128253|reference XbaI|length 40|copies 1
AGGTGGACAATTTGCTCTTGGCACCGGCGGTGTCGGTTTG
>2128253|reference XbaI|length 26|copies 1
AGGTGGGCGCGCCGCTGGCGCTGCGC
>2128253|reference XbaI|length 11|copies 1
AGGTGGGCGTT
>2128253|reference XbaI|length 10|copies 1
AGGTGGTGGT
>2128253|reference XbaI|length 8|copies 1
AGGTGTCG
>2128253|reference XbaI|length 18|copies 1
AGGTGTCGAGCCACCGGT
>2128253|reference XbaI|length 28|copies 1
AGGTGTCGAGCCACCGGTGGCCGCGTAT
>2128253|reference XbaI|length 30|copies 1
AGGTTGACGCCGCCGGTGTCGAAGGTGATG
>2128253|reference XbaI|length 12|copies 1
AGGTTGTCCGGA
>2128253|reference XbaI|length 10|copies 1
AGTAACACGC
>2128253|reference XbaI|length 10|copies 1
AGTACCGGGG
>2128253|reference XbaI|length 10|copies 1
AGTACCTGCC
>2128253|reference XbaI|length 16|copies 1
AGTACGCGGACACGCC
>2128253|reference XbaI|length 29|copies 1
AGTACGTGCGCGCCGGCGACATCTTCCAG
>2128253|reference XbaI|length 30|copies 1
AGTACGTGCGCGCCGGCGACATCTTCCAGG
>2128253|reference XbaI|length 13|copies 1
AGTAGAGCGCGCG
>2128253|reference XbaI|length 36|copies 1
AGTAGCGTGGACACCAGCAGCCCACCGATCACGGTG
>2128253|reference XbaI|length 31|copies 1
AGTAGGGCTCCTCGCCGGTGGACGCGGCGCA
>2128253|reference XbaI|length 29|copies 1
AGTAGGTCCGCACCGGCGCATCGAAGTAT
>2128253|reference XbaI|length 36|copies 1
AGTCATCGTCCTGATCACCCCGTCGATCGTGCGCAA
>2128253|reference XbaI|length 8|copies 1
AGTCCACC
>2128253|reference XbaI|length 12|copies 1
AGTCCACCGAGG
>2128253|reference XbaI|length 41|copies 1
AGTCCACCGAGTTCAAGCAGGTCAGCCTGGACCTGCAGCAC
>2128253|reference XbaI|length 10|copies 1
AGTCCACCGC
>2128253|reference XbaI|length 30|copies 1
AGTCCACGTCTCGCCGGTGCCGTAGATGCC
>2128253|reference XbaI|length 35|copies 1
AGTCCCTCAGCGCAGGATTCTGCGACAGCAGTTGG
>2128253|reference XbaI|length 16|copies 1
AGTCCGCGTCCACTTC
>2128253|reference XbaI|length 42|copies 1
AGTCCTCCGGGAACAGCGGACGGATCGGACGATCGATCAGGC
>2128253|reference XbaI|length 11|copies 3
AGTCCTGCAGA
>2128253|reference XbaI|length 11|copies 1
AGTCCTTCCCC
>2128253|reference XbaI|length 10|copies 1
AGTCGACAGC
>2128253|reference XbaI|length 44|copies 1
AGTCGAGTCACTGTTGCGATCAACAACATGTTCTTGCCCTGCAG
>2128253|reference XbaI|length 34|copies 1
AGTCGATGCGGATCAACAACGACCCGCCGGTCCT
>2128253|reference XbaI|length 22|copies 1
AGTCGCCGGTGGTGCACACGCG
>2128253|reference XbaI|length 33|copies 1
AGTCGCGCTCCAGCTGCGCATACAGCGCGAATT
>2128253|reference XbaI|length 44|copies 1
AGTCGCTCTGCTCGCCGGTGGCATTGGTGACGTACAGCCAGGCG
>2128253|reference XbaI|length 10|copies 1
AGTCGCTGGG
>2128253|reference XbaI|length 12|copies 1
AGTCGCTGGGCA
>2128253|reference XbaI|length 29|copies 1
AGTCGCTGGGCACACCGGCGCGCGATGAG
>2128253|reference XbaI|length 30|copies 1
AGTCGCTGGGCACACCGGCGCGCGATGAGC
>2128253|reference XbaI|length 29|copies 1
AGTCGGTGGCATGCCAGTACGCCAGCTGG
>2128253|reference XbaI|length 11|copies 1
AGTCTGTGGAT
>2128253|reference XbaI|length 34|copies 1
AGTGAACTGCGCATTTACGCGGCGAGCAAACGCG
>2128253|reference XbaI|length 41|copies 1
AGTGAACTTGATCGCGTTGGAGAGCAGGTTCCACAGCACCT
>2128253|reference XbaI|length 36|copies 1
AGTGACATCGGCGCCAGTGTCGATATCTCGTCCAAG
>2128253|reference XbaI|length 18|copies 1
AGTGACCGGCACACCGGC
>2128253|reference XbaI|length 9|copies 1
AGTGAGCGC
>2128253|reference XbaI|length 10|copies 1
AGTGAGCGCC
>2128253|reference XbaI|length 35|copies 1
AGTGCATCGCGCGAGTCGTGACTGCCGAAGTTGGA
>2128253|reference XbaI|length 28|copies 1
AGTGCATCGCGTGCGAGCACGTCGTGGC
>2128253|reference XbaI|length 19|copies 1
AGTGCCGCCGGCTCAAGCG
>2128253|reference XbaI|length 22|copies 1
AGTGCCGCCGGTCGCCGGTGTG
>2128253|reference XbaI|length 34|copies 1
AGTGCCGTCACCGGCTACAAGCTTGCGCTGGGCG
>2128253|reference XbaI|length 23|copies 1
AGTGCGCCGGCGTGCTGCTGCAG
>2128253|reference XbaI|length 37|copies 1
AGTGCGCTTCGATCAGCGCCGGCAATTCATTCACCAC
>2128253|reference XbaI|length 32|copies 1
AGTGCGTCGGTGTCCAGCTGCAGCGCGGTGAG
>2128253|reference XbaI|length 32|copies 1
AGTGCGTGCTGCGCGCCGGCGTTGCGCCTGTT
>2128253|reference XbaI|length 31|copies 1
AGTGCGTTTGACCACCGGTGCGAAGGTGTCG
>2128253|reference XbaI|length 26|copies 1
AGTGCTACACGCAGCTGCGCAGCCTG
>2128253|reference XbaI|length 8|copies 1
AGTGCTGC
>2128253|reference XbaI|length 29|copies 1
AGTGCTGCGCGTGGCGCGGCCGGACGTGC
>2128253|reference XbaI|length 30|copies 1
AGTGCTGCGCGTGGCGCGGCCGGACGTGCG
>2128253|reference XbaI|length 32|copies 1
AGTGCTGGCTCGCCAGGTGCCGGATAGCTCAG
>2128253|reference XbaI|length 49|copies 1
AGTGCTGTCATTGCGACTCCGTAGCTGCACGACGAGTGACGCCCCGACC
>2128253|reference XbaI|length 41|copies 1
AGTGCTTGCGATCCCACGCGGCTTTGCGCCGTGTGGGGATG
>2128253|reference XbaI|length 31|copies 1
AGTGCTTGCGGACATCGCCGGTGGCCGCGCT
>2128253|reference XbaI|length 42|copies 1
AGTGGATCAACGCCATGTGCACCTCTGCATGTGCTCGACCGT
>2128253|reference XbaI|length 30|copies 1
AGTGGATGCAGCACCGGTGGCATCGGCAGG
>2128253|reference XbaI|length 15|copies 1
AGTGGCCACCAACGC
>2128253|reference XbaI|length 21|copies 1
AGTGGCCGCACTCGCCGGTGG
>2128253|reference XbaI|length 31|copies 1
AGTGGCCGCACTCGCCGGTGGCGGGCTGGTG
>2128253|reference XbaI|length 42|copies 1
AGTGGCGCTGCAACAGGCCTGGCAGGCGAGGGGTCGGACGCG
>2128253|reference XbaI|length 8|copies 1
AGTGGCTG
>2128253|reference XbaI|length 36|copies 1
AGTGGCTGCGCGTTTCACGCTGGATAGCATGCCCGG
>2128253|reference XbaI|length 31|copies 1
AGTGGTAGGGACCACCGGTGATGGCACTACC
>2128253|reference XbaI|length 28|copies 1
AGTGGTCGGTGCTGGAGACGCTCACGCC
>2128253|reference XbaI|length 34|copies 1
AGTGGTGAGCTTTCTGCGCCGGCCGCGCCAGGCG
>2128253|reference XbaI|length 30|copies 1
AGTGTGCCCAGCGCCGGTGCGACCCACAGG
>2128253|reference XbaI|length 42|copies 1
AGTTATGTATACACCGGAGACAATTCCGGGACATCACCATGG
>2128253|reference XbaI|length 13|copies 1
AGTTCCTGGCAGG
>2128253|reference XbaI|length 23|copies 1
AGTTCGCAACACACCGGTGCGGG
>2128253|reference XbaI|length 30|copies 1
AGTTCGCAACACACCGGTGCGGGCAAACGC
>2128253|reference XbaI|length 44|copies 1
AGTTCGCAGACGGCGTCTTCGTCGGCGAGCACGGTAGCTGGAAC
>2128253|reference XbaI|length 33|copies 1
AGTTCGCGATGAAGTCGGACGTGCTGTTCGATG
>2128253|reference XbaI|length 32|copies 1
AGTTCGCTGTTTCAAGGCGGCGAATTGCGTTC
>2128253|reference XbaI|length 38|copies 1
AGTTCGGCATCTACAGCAACAGCGGCACCTTTGCCGTC
>2128253|reference XbaI|length 39|copies 1
AGTTCGGCCAGGTCGAGAAGGGCTGACCATGCCTGGCGC
>2128253|reference XbaI|length 9|copies 1
AGTTCGGCG
>2128253|reference XbaI|length 18|copies 1
AGTTCGGCGCTGGCCTGG
>2128253|reference XbaI|length 32|copies 1
AGTTCGGCGTACCAGAATCCGGCATCGCGCCA
>2128253|reference XbaI|length 32|copies 1
AGTTCGGTGTCGTTGATCATCGGGATCACTGG
>2128253|reference XbaI|length 35|copies 1
AGTTCTCGATAAATGTTGCCTGGGTCATGCGATCT
>2128253|reference XbaI|length 43|copies 1
AGTTGAAGTGCCACATGATGGCCACGGCCATGAAGGTCACGCC
>2128253|reference XbaI|length 43|copies 1
AGTTGCGCTTGTTGGCGCCACTGGAGGCGCAGGACGCGTCGTA
>2128253|reference XbaI|length 15|copies 1
AGTTGGACCGCCACC
>2128253|reference XbaI|length 31|copies 1
AGTTGGACCGCCACCGGCGTGGCGAGCAACG
>2128253|reference XbaI|length 10|copies 1
AGTTGGACGC
>2128253|reference XbaI|length 38|copies 1
AGTTGGGCATGCGGCGACCGGGCAGGCCGGCAATTTCG
>2128253|reference XbaI|length 12|copies 1
AGTTGGTAATCG
>2128253|reference XbaI|length 29|copies 1
AGTTGTTCGGCTCGCCGGCGTTGATGCGC
>2128253|reference XbaI|length 26|copies 1
AGTTTCATCGCCGCCGGCGTGGGCAT
>2128253|reference XbaI|length 30|copies 2
AGTTTCATCGCCGCCGGCGTGGGCATGGGC
>2128253|reference XbaI|length 31|copies 1
AGTTTCATCGCCGCCGGCGTGGGCATGGGCA
>2128253|reference XbaI|length 44|copies 1
AGTTTGGGCACGTTGATGGCCTGGTGGCCTTCGTAGTCGGGGAT
>2128253|reference XbaI|length 30|copies 1
AGTTTTATGTCCACCGGTGCGTCCGAATAG
>2128253|reference XbaI|length 31|copies 1
ATACACCGCGCCCGCATCCGGACCTTCCACC
>2128253|reference XbaI|length 30|copies 1
ATACAGTGCCCGCCGGTGCAGATCCAGCCG
>2128253|reference XbaI|length 9|copies 1
ATACAGTGT
>2128253|reference XbaI|length 31|copies 1
ATACCAATTTCGCACCGGTGGTCGATGTCAA
>2128253|reference XbaI|length 33|copies 1
ATACCAATTTCGCACCGGTGGTCGATGTCAACA
>2128253|reference XbaI|length 30|copies 1
ATACCCGCAGACGCCGGTGGCGATGATTAC
>2128253|reference XbaI|length 31|copies 2
ATACCCGCAGACGCCGGTGGCGATGATTACC
>2128253|reference XbaI|length 14|copies 1
ATACCGCACGCCGG
>2128253|reference XbaI|length 9|copies 1
ATACCGCAG
>2128253|reference XbaI|length 31|copies 1
ATACCGCCGCGCGCAAGCTCGATGCCGGCAG
>2128253|reference XbaI|length 45|copies 1
ATACCGGCACACCGAGCGCGGCCTGGCGCTGGGCCACAGTCACCG
>2128253|reference XbaI|length 18|copies 1
ATACCTGCCGGGCACCGG
>2128253|reference XbaI|length 26|copies 1
ATACCTTCACCGGCGATACCCAGGTA
>2128253|reference XbaI|length 11|copies 1
ATACGACACGC
>2128253|reference XbaI|length 32|copies 1
ATACTCCACCGCCACCGGTGCCTGCCGCAACC
>2128253|reference XbaI|length 15|copies 1
ATACTGGCGCGCCAC
>2128253|reference XbaI|length 31|copies 2
ATACTGGCGCGCCACCGGCGATACCGCACCG
>2128253|reference XbaI|length 20|copies 1
ATAGAAACGGCGCAGGTCGG
>2128253|reference XbaI|length 28|copies 1
ATAGAACGCCGCCGGCGAACCAAGGCCG
>2128253|reference XbaI|length 40|copies 1
ATAGAGATGGCGAACGGTGACCTCAAGCCAGAGATCGTCA
>2128253|reference XbaI|length 10|copies 1
ATAGCCAGGA
>2128253|reference XbaI|length 9|copies 1
ATAGCGACG
>2128253|reference XbaI|length 10|copies 1
ATAGCGCCTC
>2128253|reference XbaI|length 34|copies 1
ATAGCGCCTTGCGGCGCGCGGTCGAATCCGGGCG
>2128253|reference XbaI|length 41|copies 1
ATAGCGGTAATCCCAGTTGCGGGTACCGCCCAGGTGCTCGG
>2128253|reference XbaI|length 33|copies 1
ATAGGATGATCCGACAGGCAGAAGGGCGGGAGG
>2128253|reference XbaI|length 39|copies 1
ATAGGCGCGGCCATCCGAATCCAGGAACGCCACCTGGTG
>2128253|reference XbaI|length 10|copies 1
ATAGGCTTGC
>2128253|reference XbaI|length 29|copies 1
ATAGGGAATCACCGCCGGCGCAGCGGGCG
>2128253|reference XbaI|length 27|copies 1
ATAGTCGGTGCAGGCGCGCTGTGCCAG
>2128253|reference XbaI|length 20|copies 1
ATAGTTGCCGCCGCCGGTGT
>2128253|reference XbaI|length 30|copies 1
ATAGTTGCCGCCGCCGGTGTCACTCTTGCT
>2128253|reference XbaI|length 37|copies 1
ATATCCTCGGCACCAATGCCGCTGGTCTTCTCCAGCG
>2128253|reference XbaI|length 27|copies 1
ATATCCTGTCCGGCGCAGTGATCGAGC
>2128253|reference XbaI|length 23|copies 1
ATATCGCCGGCGCCAGCGGCCAG
>2128253|reference XbaI|length 14|copies 1
ATATCGGTCAGCCG
>2128253|reference XbaI|length 24|copies 1
ATATCGTCCACCGCCGGTGCGGTG
>2128253|reference XbaI|length 30|copies 2
ATATCGTCCACCGCCGGTGCGGTGAAGGGG
>2128253|reference XbaI|length 29|copies 1
ATATCGTCGGCACCGGTGGCGATGGCTCG
>2128253|reference XbaI|length 11|copies 2
ATATCTGGCAG
>2128253|reference XbaI|length 9|copies 1
ATCAACACC
>2128253|reference XbaI|length 30|copies 1
ATCAACGACATCACCGGCGGCATCATCCCG
>2128253|reference XbaI|length 30|copies 1
ATCAACGACGTGTTCGCGCGCATGCACGCC
>2128253|reference XbaI|length 30|copies 1
ATCAAGACCGGCGCCGGTGCGCTCACCCTG
>2128253|reference XbaI|length 29|copies 1
ATCAAGGCGCCGCCGGTGGGCAAGGCGTT
>2128253|reference XbaI|length 9|copies 1
ATCAATGCA
>2128253|reference XbaI|length 26|copies 2
ATCAATGCGCTCACCGGTGACGGTGG
>2128253|reference XbaI|length 29|copies 1
ATCAATGCGCTCACCGGTGACGGTGGCGA
>2128253|reference XbaI|length 30|copies 1
ATCAATGGCTACACCGGCGGCACCACGCTG
>2128253|reference XbaI|length 9|copies 1
ATCACACGC
>2128253|reference XbaI|length 10|copies 1
ATCACATGTC
>2128253|reference XbaI|length 31|copies 1
ATCACCAACCGCGCCGGCGCCAGCATCCTGT
>2128253|reference XbaI|length 10|copies 1
ATCACCAACG
>2128253|reference XbaI|length 24|copies 1
ATCACCACCGGCGCCTTCAGCTCG
>2128253|reference XbaI|length 30|copies 2
ATCACCCGCAACACCGGCGTGCTGTTCCAG
>2128253|reference XbaI|length 25|copies 1
ATCACCGGCGGCACGGTGAAGGTAT
>2128253|reference XbaI|length 23|copies 1
ATCACGCCGGCGGCCACGCGCAT
>2128253|reference XbaI|length 31|copies 1
ATCACGGCGATCTTCCGGCGTCGTTGCAGGT
>2128253|reference XbaI|length 27|copies 1
ATCACGTATTCGTGGCGCTGGCGCACC
>2128253|reference XbaI|length 38|copies 1
ATCAGATCGGCACCGATGCGAGCATGGTCGACATCAAT
>2128253|reference XbaI|length 12|copies 1
ATCAGCAGCGCG
>2128253|reference XbaI|length 28|copies 1
ATCAGCAGCTTGACCGCATTGATCCGCC
>2128253|reference XbaI|length 27|copies 1
ATCAGCGCCATCGCCGGCGCGCAGCCG
>2128253|reference XbaI|length 29|copies 1
ATCAGCGCCATCGCCGGCGCGCAGCCGCA
>2128253|reference XbaI|length 29|copies 1
ATCAGCGGCGGCACCGGCGATGCAGACCT
>2128253|reference XbaI|length 29|copies 1
ATCAGCTGGACGCCGGTGATTTCGCCGGC
>2128253|reference XbaI|length 55|copies 1
ATCAGGCCACCGGAACGAGGGGCGCCGGACTCAGCAGCGAGGACACCCAAGGAAA
>2128253|reference XbaI|length 30|copies 2
ATCATCAGCGGCACCGGCGATGTGATCGAG
>2128253|reference XbaI|length 10|copies 1
ATCATCGCTC
>2128253|reference XbaI|length 15|copies 1
ATCATGATCCTGCAG
>2128253|reference XbaI|length 14|copies 1
ATCATGATCTGCAG
>2128253|reference XbaI|length 15|copies 1
ATCATGATCTGGCAG
>2128253|reference XbaI|length 10|copies 2
ATCATGGCAG
>2128253|reference XbaI|length 30|copies 2
ATCATGGCCGCCACCGGCGAGGCGCTGGCG
>2128253|reference XbaI|length 38|copies 1
ATCCACAGCGCGGTACTGAACGGCATCGCCAGCAGGCA
>2128253|reference XbaI|length 9|copies 1
ATCCACCCA
>2128253|reference XbaI|length 29|copies 1
ATCCAGCAGCCCGCCGGTGCCGGTGAGGA
>2128253|reference XbaI|length 14|copies 1
ATCCAGCTTGCCGC
>2128253|reference XbaI|length 33|copies 1
ATCCAGCTTGCCGCCGGCGATCGATTCTGCAGC
>2128253|reference XbaI|length 25|copies 1
ATCCAGGGCCACGCCGGCGAACAGC
>2128253|reference XbaI|length 30|copies 1
ATCCATCCCCGCACCGGCGTGCCGCAGCGC
>2128253|reference XbaI|length 39|copies 1
ATCCCCAACGTCACCAGTGGCGAGGACACACGCTATCTC
>2128253|reference XbaI|length 54|copies 1
ATCCCGAATCCCGAATCCCGAATCCCGGTCCTTGAGCCATACCGTACCGTCTGG
>2128253|reference XbaI|length 9|copies 1
ATCCCGCCG
>2128253|reference XbaI|length 8|copies 1
ATCCCTGA
>2128253|reference XbaI|length 12|copies 1
ATCCCTGCCTTC
>2128253|reference XbaI|length 32|copies 1
ATCCGGATGCGTTGGACGACGCACGGCGTGCC
>2128253|reference XbaI|length 35|copies 1
ATCCGGATTACTACTCGCGCTTCTCCGACGTGTAT
>2128253|reference XbaI|length 36|copies 1
ATCCGTGCGCAGCGCGAAAAGGACGAGCGCATCGAG
>2128253|reference XbaI|length 18|copies 1
ATCCTGCAGCACGCCGGC
>2128253|reference XbaI|length 30|copies 1
ATCCTGCAGCACGCCGGCGCGGTGGATGCG
>2128253|reference XbaI|length 10|copies 1
ATCCTGCCCT
>2128253|reference XbaI|length 13|copies 1
ATCCTGCGACACG
>2128253|reference XbaI|length 11|copies 2
ATCCTGGCAAG
>2128253|reference XbaI|length 16|copies 1
ATCCTGGCGGCGCCGG
>2128253|reference XbaI|length 11|copies 1
ATCCTGGCTAG
>2128253|reference XbaI|length 29|copies 1
ATCCTGGGCGGCACCGGTGCGCAGTTGCA
>2128253|reference XbaI|length 30|copies 7
ATCCTGGGCGGCACCGGTGCGCAGTTGCAG
>2128253|reference XbaI|length 46|copies 1
ATCCTGTTCGATGCCGGCGGGCATGGCTGGTTGATCGATTTCGACC
>2128253|reference XbaI|length 43|copies 1
ATCCTTCTTTTCTGCCGGCCAGTTTTTCAGCAAGCGCTTATAA
>2128253|reference XbaI|length 10|copies 1
ATCGACACCA
>2128253|reference XbaI|length 27|copies 1
ATCGACATCAACCGCTCGGGCACGCGT
>2128253|reference XbaI|length 31|copies 1
ATCGACGGTGATCGCCGGCGCGATCGCAACG
>2128253|reference XbaI|length 12|copies 1
ATCGACTGCAGA
>2128253|reference XbaI|length 29|copies 1
ATCGAGAACAGCGCCGGCGAGGTGTACGG
>2128253|reference XbaI|length 29|copies 1
ATCGAGCTGCCGCCGGTGGCGGCAACGAT
>2128253|reference XbaI|length 13|copies 1
ATCGAGGTCGGCG
>2128253|reference XbaI|length 30|copies 3
ATCGAGGTCGGCGCCGGCGCGCAGACCAAG
>2128253|reference XbaI|length 30|copies 1
ATCGAGTTCATCGCCGGCGACGCGGCAGTG
>2128253|reference XbaI|length 12|copies 1
ATCGATACCGGC
>2128253|reference XbaI|length 30|copies 1
ATCGATCTGCACGCCGGTGATCTCACCGCC
>2128253|reference XbaI|length 14|copies 1
ATCGATCTGGACAG
>2128253|reference XbaI|length 14|copies 1
ATCGATGCTGGCAG
>2128253|reference XbaI|length 11|copies 1
ATCGCAAGCAG
>2128253|reference XbaI|length 29|copies 1
ATCGCACGCGCCACCGGTGCACAGGTACT
>2128253|reference XbaI|length 8|copies 1
ATCGCATC
>2128253|reference XbaI|length 42|copies 1
ATCGCCACACGTGCGCCATGCTTGGCAGCGCGAAATCCTGCG
>2128253|reference XbaI|length 9|copies 1
ATCGCCACC
>2128253|reference XbaI|length 36|copies 1
ATCGCCACCGCATCGTTGTAGAGGATCTTGTAGGTG
>2128253|reference XbaI|length 25|copies 1
ATCGCCCACCGGTGCACGTTGCAGG
>2128253|reference XbaI|length 30|copies 2
ATCGCCCTCGTCACCGGCGCCAGTCGCGGG
>2128253|reference XbaI|length 15|copies 1
ATCGCCGCCGCGGCT
>2128253|reference XbaI|length 24|copies 1
ATCGCCGCCGGTGTGCGCCAATTG
>2128253|reference XbaI|length 21|copies 1
ATCGCCGGCGACCTGCAATTG
>2128253|reference XbaI|length 21|copies 1
ATCGCCGGCGAGAACCCCAGC
>2128253|reference XbaI|length 21|copies 1
ATCGCCGGCGCGCAGCCGCAG
>2128253|reference XbaI|length 22|copies 1
ATCGCCGGCGGACCGGGCGAAG
>2128253|reference XbaI|length 9|copies 1
ATCGCCTTT
>2128253|reference XbaI|length 10|copies 1
ATCGCGAAAA
>2128253|reference XbaI|length 15|copies 1
ATCGCGCAGGCCGCC
>2128253|reference XbaI|length 30|copies 1
ATCGCGCATTTCGCCGGCGGCGAGCTGCAT
>2128253|reference XbaI|length 35|copies 1
ATCGCGCTTTTGCGTGCCTGGATCCGTACCATGTC
>2128253|reference XbaI|length 45|copies 1
ATCGCGGCCTGATGGGTAGCTGGCTGGAGTTCGGCACGTTGGGCG
>2128253|reference XbaI|length 12|copies 1
ATCGCGGTAGAC
>2128253|reference XbaI|length 8|copies 1
ATCGGCAA
>2128253|reference XbaI|length 15|copies 2
ATCGGCAAGAGCGCC
>2128253|reference XbaI|length 30|copies 4
ATCGGCAAGAGCGCCGGCGAGCTGCGGTTG
>2128253|reference XbaI|length 24|copies 1
ATCGGCACAGCGACAGCGCGGGCG
>2128253|reference XbaI|length 30|copies 2
ATCGGCAGCTACGCCGGTGCGATGGGCATG
>2128253|reference XbaI|length 31|copies 1
ATCGGCAGCTACGCCGGTGCGATGGGCATGG
>2128253|reference XbaI|length 8|copies 1
ATCGGCCA
>2128253|reference XbaI|length 26|copies 1
ATCGGCCAGAGCGCCGGCGCGGAGAA
>2128253|reference XbaI|length 30|copies 1
ATCGGCCAGAGCGCCGGCGCGGAGAACGTG
>2128253|reference XbaI|length 30|copies 1
ATCGGCCCCGGCACCGGCGTGGCGCCGTTC
>2128253|reference XbaI|length 13|copies 1
ATCGGCCTGACCG
>2128253|reference XbaI|length 19|copies 1
ATCGGCCTGACCGCCGGCG
>2128253|reference XbaI|length 12|copies 1
ATCGGCGAAATC
>2128253|reference XbaI|length 35|copies 1
ATCGGCGAAATCGCCGGCGCCGCCACGGTGATGCG
>2128253|reference XbaI|length 35|copies 1
ATCGGCGAATCGCTGCTGCCGATGAACGTGCCGAT
>2128253|reference XbaI|length 11|copies 1
ATCGGCGCTTC
>2128253|reference XbaI|length 12|copies 1
ATCGGCGCTTCC
>2128253|reference XbaI|length 10|copies 1
ATCGGCGGAC
>2128253|reference XbaI|length 10|copies 2
ATCGGCGTGG
>2128253|reference XbaI|length 8|copies 2
ATCGGGCG
>2128253|reference XbaI|length 30|copies 1
ATCGGGCGAATCGCCGGCGATCACCAGCTC
>2128253|reference XbaI|length 13|copies 1
ATCGGGCGAGAAC
>2128253|reference XbaI|length 9|copies 1
ATCGGGCGT
>2128253|reference XbaI|length 10|copies 1
ATCGGGCGTG
>2128253|reference XbaI|length 12|copies 1
ATCGGGCGTGGC
>2128253|reference XbaI|length 24|copies 1
ATCGGGCGTGGCGCCGGCGGCGCT
>2128253|reference XbaI|length 19|copies 1
ATCGGGCGTTTCGCCGGTG
>2128253|reference XbaI|length 38|copies 1
ATCGGGCTGAACCTGTGCCCGTTCGCCAAGGCGGTGTA
>2128253|reference XbaI|length 15|copies 1
ATCGGGTGTGGCCGC
>2128253|reference XbaI|length 45|copies 1
ATCGGTAAAGTCCAAAGTGCGTTGTCCACTCTGGCGACTACCGCA
>2128253|reference XbaI|length 30|copies 1
ATCGGTCTGGCCGCCGGCGAGCCGCCGACG
>2128253|reference XbaI|length 16|copies 1
ATCGGTGAGGCCGCCG
>2128253|reference XbaI|length 22|copies 1
ATCGGTGAGGCCGCCGGTGCCG
>2128253|reference XbaI|length 30|copies 1
ATCGGTGAGGCCGCCGGTGCCGCCGTTGTC
>2128253|reference XbaI|length 19|copies 1
ATCGGTGTATGCGCCGGCG
>2128253|reference XbaI|length 10|copies 1
ATCGGTGTGG
>2128253|reference XbaI|length 17|copies 1
ATCGGTGTGGCCGCCGG
>2128253|reference XbaI|length 30|copies 2
ATCGGTGTGGCCGCCGGCGAGACTGCGCAG
>2128253|reference XbaI|length 29|copies 1
ATCGTCAGCACCACCGGCGAAGGCGATGC
>2128253|reference XbaI|length 12|copies 1
ATCGTCCACACC
>2128253|reference XbaI|length 42|copies 1
ATCGTCGATCCGCAGGCGGTATACGACTGGCTGCAGACGCTG
>2128253|reference XbaI|length 14|copies 1
ATCGTCGCGCTGAC
>2128253|reference XbaI|length 31|copies 1
ATCGTCGTAACCGCCGGTGCGCACATCGTCG
>2128253|reference XbaI|length 12|copies 1
ATCGTCTGCAGA
>2128253|reference XbaI|length 12|copies 2
ATCGTCTGGCAG
>2128253|reference XbaI|length 10|copies 1
ATCGTGAGAG
>2128253|reference XbaI|length 12|copies 1
ATCGTGCAGCGC
>2128253|reference XbaI|length 13|copies 1
ATCGTGCAGCGCG
>2128253|reference XbaI|length 11|copies 1
ATCGTGCCGGC
>2128253|reference XbaI|length 15|copies 1
ATCGTGCCGGCCGCC
>2128253|reference XbaI|length 30|copies 1
ATCGTGCCGGCCGCCGGTGCCCGCGGCCGG
>2128253|reference XbaI|length 44|copies 1
ATCGTGCGGCTGGAGCCGTCCTACAACCGGATCAAGCGCGATGC
>2128253|reference XbaI|length 9|copies 1
ATCGTTGTC
>2128253|reference XbaI|length 10|copies 1
ATCTAGCAGA
>2128253|reference XbaI|length 10|copies 1
ATCTAGGCAG
>2128253|reference XbaI|length 26|copies 1
ATCTCCGCGCCGGTGGTGGACGACAA
>2128253|reference XbaI|length 12|copies 1
ATCTCCTGGCCG
>2128253|reference XbaI|length 30|copies 1
ATCTCCTGGTCCACCGGCGGGTCGGGCCAG
>2128253|reference XbaI|length 30|copies 3
ATCTCGCGGCTCACCGGCGAGCGCAGCACG
>2128253|reference XbaI|length 9|copies 1
ATCTGAAAC
>2128253|reference XbaI|length 9|copies 1
ATCTGAACA
>2128253|reference XbaI|length 10|copies 1
ATCTGACAGC
>2128253|reference XbaI|length 29|copies 1
ATCTGCATCGGCGCCGGCGGTGGAGCGAA
>2128253|reference XbaI|length 30|copies 3
ATCTGCATCGGCGCCGGCGGTGGAGCGAAG
>2128253|reference XbaI|length 42|copies 1
ATCTGCTGCCCATCCTCTACAGCCGCGATCAGTTGGCCAAGG
>2128253|reference XbaI|length 45|copies 1
ATCTGGAAACCATGAAGCTGCTCAAGGTCGATTGCCTGGCCCTGG
>2128253|reference XbaI|length 15|copies 1
ATCTGGACCTGTGCC
>2128253|reference XbaI|length 11|copies 1
ATCTGGCAGGA
>2128253|reference XbaI|length 11|copies 1
ATCTGTCGGAT
>2128253|reference XbaI|length 26|copies 1
ATCTTGACGCCGGTGCGCTTGCGCAG
>2128253|reference XbaI|length 10|copies 1
ATCTTTCGGC
>2128253|reference XbaI|length 8|copies 1
ATCTTTTT
>2128253|reference XbaI|length 9|copies 1
ATCTTTTTG
>2128253|reference XbaI|length 9|copies 1
ATCTTTTTT
>2128253|reference XbaI|length 11|copies 2
ATCTTTTTTTG
>2128253|reference XbaI|length 11|copies 1
ATGAACAAGCC
>2128253|reference XbaI|length 30|copies 1
ATGAACAGCGCCGCCGGCACGCCCTTGTCG
>2128253|reference XbaI|length 28|copies 1
ATGAACTGCATCATCTTGGCCTGCATCG
>2128253|reference XbaI|length 8|copies 1
ATGAATCA
>2128253|reference XbaI|length 42|copies 1
ATGAATTGCCGGAAAGGGCGCGCTTTGCACCATGACCAACGA
>2128253|reference XbaI|length 14|copies 1
ATGACCGCGCCGCG
>2128253|reference XbaI|length 39|copies 1
ATGACCTGTACGTCGTTGGTGGCCAGCAGGTCGAAGGCG
>2128253|reference XbaI|length 12|copies 1
ATGACTGAGCAG
>2128253|reference XbaI|length 10|copies 1
ATGACTGCGC
>2128253|reference XbaI|length 11|copies 1
ATGACTGGCAG
>2128253|reference XbaI|length 10|copies 1
ATGAGCGACG
>2128253|reference XbaI|length 13|copies 67
ATGATCCTGGCAG
>2128253|reference XbaI|length 11|copies 1
ATGATCGACGA
>2128253|reference XbaI|length 15|copies 1
ATGATCGACGACGCC
>2128253|reference XbaI|length 26|copies 1
ATGATCGACGACGCCGGCGCGCGCCG
>2128253|reference XbaI|length 31|copies 1
ATGATCGACGACGCCGGCGCGCGCCGCCCAG
>2128253|reference XbaI|length 10|copies 1
ATGATCTGCT
>2128253|reference XbaI|length 12|copies 10
ATGATCTGGCAG
>2128253|reference XbaI|length 13|copies 1
ATGATCTGGCAGG
>2128253|reference XbaI|length 11|copies 1
ATGATGCCAGT
>2128253|reference XbaI|length 22|copies 1
ATGATGCCGGCCGCCGGCAGCG
>2128253|reference XbaI|length 34|copies 1
ATGATGGCCTGCCGATACACGTTGTCGTTGAACG
>2128253|reference XbaI|length 30|copies 1
ATGATGGTCACCACCGGCGGACGCGGCGTG
>2128253|reference XbaI|length 31|copies 1
ATGATGGTCACCACCGGCGGACGCGGCGTGG
>2128253|reference XbaI|length 30|copies 1
ATGCAACACCCCACCGGTGCGGTGTTCAAC
>2128253|reference XbaI|length 31|copies 1
ATGCAACACCCCACCGGTGCGGTGTTCAACC
>2128253|reference XbaI|length 31|copies 1
ATGCAACTCCATCACCGGCGGCAGGTCCGGG
>2128253|reference XbaI|length 8|copies 1
ATGCAAGT
>2128253|reference XbaI|length 10|copies 1
ATGCACACCG
>2128253|reference XbaI|length 24|copies 1
ATGCACGCCGGCGACGACCTGCCG
>2128253|reference XbaI|length 11|copies 1
ATGCACGCGGC
>2128253|reference XbaI|length 9|copies 1
ATGCACGGG
>2128253|reference XbaI|length 34|copies 1
ATGCACTGGCGCCGGTGGCGACGATTGGCGCCGG
>2128253|reference XbaI|length 10|copies 1
ATGCAGACAT
>2128253|reference XbaI|length 12|copies 1
ATGCAGATCCTT
>2128253|reference XbaI|length 31|copies 1
ATGCAGCGCATCGCCGGTGTGTCCATCGACC
>2128253|reference XbaI|length 12|copies 1
ATGCAGCTCGCC
>2128253|reference XbaI|length 11|copies 1
ATGCAGGCTGC
>2128253|reference XbaI|length 16|copies 1
ATGCATAGCCGGCGCC
>2128253|reference XbaI|length 30|copies 1
ATGCATGCCCACGCCGGCGGCCAACGGGTC
>2128253|reference XbaI|length 26|copies 1
ATGCCACCGCCGGCGGTGTAGAAGTC
>2128253|reference XbaI|length 30|copies 1
ATGCCATCCATCACCGGCGTTGCGCAGGCA
>2128253|reference XbaI|length 54|copies 1
ATGCCCAGCTCCTTGATCGGCACCATCGGCACCACGGCAAAGGCTTCGTTGATT
>2128253|reference XbaI|length 40|copies 1
ATGCCCATCCACACCAGCAGCGGCGGCGTGAGGTAGGCCA
>2128253|reference XbaI|length 28|copies 1
ATGCCCGCCAGCACCGGCGCGATGAGTG
>2128253|reference XbaI|length 29|copies 1
ATGCCCGCCAGCACCGGCGCGATGAGTGC
>2128253|reference XbaI|length 39|copies 1
ATGCCCTTGCTGCCCGGGACCACGGTCAGCGCGCCGTCG
>2128253|reference XbaI|length 39|copies 1
ATGCCGAAGGCACCGATCGAGCTGACCAGGTTCCAGTCG
>2128253|reference XbaI|length 33|copies 1
ATGCCGAAGGCCGTCTGGTGCTGTGCGATGCAC
>2128253|reference XbaI|length 9|copies 1
ATGCCGAGT
>2128253|reference XbaI|length 34|copies 1
ATGCCGCATAACGCCGTCAACCAGGTCGTCAAGG
>2128253|reference XbaI|length 33|copies 1
ATGCCGCCAACGCGGTGGGCACGGCGACGACGG
>2128253|reference XbaI|length 26|copies 1
ATGCCGCCACCGGCGAGCGTCGCTGG
>2128253|reference XbaI|length 38|copies 1
ATGCCGCCCATGTAGCCGGGCTCGTTGTCGAATCGCAT
>2128253|reference XbaI|length 31|copies 1
ATGCCGCGCAACACCGGTGCCGGCGTCTACA
>2128253|reference XbaI|length 31|copies 1
ATGCCGCGCACACCACCGACCGCGCGCCGCG
>2128253|reference XbaI|length 48|copies 1
ATGCCGGCAAGGCGTTGACCGCCACGGTCACCGGGGCGCTGGACAATC
>2128253|reference XbaI|length 15|copies 1
ATGCCGGCCTGGCAG
>2128253|reference XbaI|length 8|copies 1
ATGCCGGG
>2128253|reference XbaI|length 10|copies 1
ATGCCGGGTT
>2128253|reference XbaI|length 41|copies 1
ATGCCGGTCAGCGCATAGAACGGATTGGACGGCACCACGTC
>2128253|reference XbaI|length 32|copies 1
ATGCCGGTGCGCGCAAGGTGTATCTGGCCTCG
>2128253|reference XbaI|length 33|copies 1
ATGCCTTGTCTGCGCTGCGCGATGAGCACGTGG
>2128253|reference XbaI|length 34|copies 1
ATGCGAATCCAGCGTGACCAGGCGTTTCTGCAGG
>2128253|reference XbaI|length 8|copies 1
ATGCGATG
>2128253|reference XbaI|length 16|copies 1
ATGCGCACGCGATCGA
>2128253|reference XbaI|length 32|copies 1
ATGCGCACGGTGCGCCGGTGCCGATCGGGGTG
>2128253|reference XbaI|length 13|copies 1
ATGCGCAGCAGAC
>2128253|reference XbaI|length 13|copies 1
ATGCGCATCACAC
>2128253|reference XbaI|length 11|copies 1
ATGCGCCGCTT
>2128253|reference XbaI|length 22|copies 1
ATGCGCCGGCGCAGCCAGCAGG
>2128253|reference XbaI|length 22|copies 1
ATGCGCCGGCGTGGCAGGCGGG
>2128253|reference XbaI|length 22|copies 1
ATGCGCCGGTGCCCAATCGCCT
>2128253|reference XbaI|length 10|copies 1
ATGCGCGATG
>2128253|reference XbaI|length 24|copies 1
ATGCGCGCCGGCGACGGTGACATG
>2128253|reference XbaI|length 13|copies 1
ATGCGCGCGCCGT
>2128253|reference XbaI|length 9|copies 1
ATGCGCGTC
>2128253|reference XbaI|length 10|copies 1
ATGCGCGTGG
>2128253|reference XbaI|length 40|copies 1
ATGCGCGTGGCGCCGCGCGGCGACGGTGCGGACTGGTACC
>2128253|reference XbaI|length 10|copies 1
ATGCGCTGCC
>2128253|reference XbaI|length 8|copies 1
ATGCGCTT
>2128253|reference XbaI|length 34|copies 1
ATGCGCTTCTTCGCCGGTGCGGGTGGTGGCGAAG
>2128253|reference XbaI|length 29|copies 1
ATGCGGCGCTCGCCGGTGCTCTGCGTGCG
>2128253|reference XbaI|length 10|copies 1
ATGCGGGTGC
>2128253|reference XbaI|length 41|copies 1
ATGCGGTGCATTTCGACGTGGCGGTGTTCACCAACCTCACC
>2128253|reference XbaI|length 11|copies 2
ATGCGGTGCGG
>2128253|reference XbaI|length 9|copies 1
ATGCGGTTG
>2128253|reference XbaI|length 30|copies 1
ATGCGTACCGCCACCGGCGACCTGCGCGGA
>2128253|reference XbaI|length 10|copies 1
ATGCGTCCCA
>2128253|reference XbaI|length 19|copies 1
ATGCGTCGTTCTCGCCGGT
>2128253|reference XbaI|length 8|copies 1
ATGCGTGA
>2128253|reference XbaI|length 12|copies 1
ATGCTCAACGAG
>2128253|reference XbaI|length 8|copies 1
ATGCTCAC
>2128253|reference XbaI|length 12|copies 2
ATGCTGCAGACC
>2128253|reference XbaI|length 13|copies 1
ATGCTGCAGACCG
>2128253|reference XbaI|length 30|copies 2
ATGCTGCAGGCCGCCGGTGACTTCGTATTC
>2128253|reference XbaI|length 33|copies 1
ATGCTGCCCACATCACGAATCGGTGCGTCCTAG
>2128253|reference XbaI|length 29|copies 1
ATGCTGCCGGACACCGGCGAGCGCTACTT
>2128253|reference XbaI|length 31|copies 1
ATGCTGCCGGACACCGGCGAGCGCTACTTCT
>2128253|reference XbaI|length 19|copies 1
ATGCTGCCGGTGGGCATCG
>2128253|reference XbaI|length 30|copies 1
ATGCTGCGTATGCGCCGGTGTACAGCGGTA
>2128253|reference XbaI|length 31|copies 2
ATGCTGCGTATGCGCCGGTGTACAGCGGTAG
>2128253|reference XbaI|length 35|copies 1
ATGCTGGCGATGTTGTAGAACTGGTTGATCGGCAG
>2128253|reference XbaI|length 32|copies 1
ATGCTGGGGATCGGCCAGGGCGTAGAGGATGC
>2128253|reference XbaI|length 9|copies 1
ATGCTTCAC
>2128253|reference XbaI|length 43|copies 1
ATGGAACACGCCATTGCTGGTCGCGGTGGCATTGGTCTCGTTG
>2128253|reference XbaI|length 32|copies 1
ATGGAGAGCTGCGCTTGTGATGTTCGCCAACC
>2128253|reference XbaI|length 12|copies 1
ATGGATGACCTC
>2128253|reference XbaI|length 45|copies 1
ATGGATGACCTCGCCGGTGACCGGCGTTTCCGGATACGGTTTGGC
>2128253|reference XbaI|length 35|copies 1
ATGGATGCGGTCGACCAACCGCGGATGATGCACCT
>2128253|reference XbaI|length 33|copies 1
ATGGATTCATCCACGCCGGCGGTTTTCACCACG
>2128253|reference XbaI|length 8|copies 1
ATGGCCAA
>2128253|reference XbaI|length 25|copies 1
ATGGCCAAGGCCGCCGGCGCGCACG
>2128253|reference XbaI|length 12|copies 1
ATGGCCACCACC
>2128253|reference XbaI|length 14|copies 1
ATGGCCGCCAGCGC
>2128253|reference XbaI|length 27|copies 1
ATGGCCGCCGCCGGTCATGCTGGCGAA
>2128253|reference XbaI|length 30|copies 1
ATGGCCGCGGCACCAGGTGCAGCTCCAGCA
>2128253|reference XbaI|length 24|copies 1
ATGGCCGGACGTCCACCGTGCCGG
>2128253|reference XbaI|length 40|copies 1
ATGGCCTCGTCGATGGAGGCCAGGCCGATCTTCATCGGCG
>2128253|reference XbaI|length 34|copies 1
ATGGCCTGAGCATCGAGCAGGTGTTCGCGCAGTG
>2128253|reference XbaI|length 15|copies 1
ATGGCCTTCGCCACC
>2128253|reference XbaI|length 31|copies 2
ATGGCGCACCGCCACCGGCGAAGTCGAAAAG
>2128253|reference XbaI|length 13|copies 1
ATGGCGCGGTGTG
>2128253|reference XbaI|length 32|copies 1
ATGGCGGAGCACTGCCATGCCGATGACCCAGG
>2128253|reference XbaI|length 37|copies 1
ATGGCGTTCATCAGCTCGTTCGGCGAGAGCTGCTTGA
>2128253|reference XbaI|length 30|copies 1
ATGGCTACGCAGCGCCGGTGACCGCCGATA
>2128253|reference XbaI|length 10|copies 1
ATGGCTCCTG
>2128253|reference XbaI|length 27|copies 1
ATGGCTGACGCCGCCGGCGCAGCGCAC
>2128253|reference XbaI|length 12|copies 1
ATGGCTTCTGCA
>2128253|reference XbaI|length 26|copies 1
ATGGGACAAATCCACCGGTGCCGGCG
>2128253|reference XbaI|length 16|copies 1
ATGGGCGCGCTGCGGC
>2128253|reference XbaI|length 41|copies 1
ATGGGCGTGGAAGTCAGCGACATCTACAGCTCCATCCAGCT
>2128253|reference XbaI|length 30|copies 2
ATGGGTGTCGGCGCCGGTGACGGCGATCTT
>2128253|reference XbaI|length 14|copies 1
ATGGGTGTTGTCGC
>2128253|reference XbaI|length 29|copies 1
ATGGGTGTTGTCGCCGGTGGTGTCGGTGT
>2128253|reference XbaI|length 31|copies 1
ATGGGTGTTGTCGCCGGTGGTGTCGGTGTCT
>2128253|reference XbaI|length 25|copies 1
ATGGTGCGCCGGCGCCGAAGGGGCG
>2128253|reference XbaI|length 17|copies 1
ATGGTGCGCTTGGCGCG
>2128253|reference XbaI|length 30|copies 3
ATGGTGTGGATCACCGGCGACAGCACGCCG
>2128253|reference XbaI|length 8|copies 1
ATGGTTGC
>2128253|reference XbaI|length 19|copies 1
ATGGTTGCTGGCGCCGGTG
>2128253|reference XbaI|length 41|copies 2
ATGGTTTGGCGTTCCAGCGCCAGACCAGCATCCCCAGCAGC
>2128253|reference XbaI|length 39|copies 1
ATGTCACCGACATCATGAGCGAGATCACCTCGGCCAGCG
>2128253|reference XbaI|length 37|copies 1
ATGTCCACCTCGTACTGACGCACGTGCTGTTCGAGCG
>2128253|reference XbaI|length 41|copies 1
ATGTCCCATCCACGGTCGCCTCACGACTGGCCATCGAGACT
>2128253|reference XbaI|length 12|copies 1
ATGTCCTGCAGA
>2128253|reference XbaI|length 9|copies 1
ATGTCCTTC
>2128253|reference XbaI|length 8|copies 1
ATGTCGCA
>2128253|reference XbaI|length 37|copies 1
ATGTCGCATTCCGCATCCCGTCGAAAGCTGCTGCAGT
>2128253|reference XbaI|length 11|copies 1
ATGTCGCGGCG
>2128253|reference XbaI|length 23|copies 1
ATGTCGCGGCGCACCGGCGTGCG
>2128253|reference XbaI|length 30|copies 1
ATGTCGCGGCGCACCGGCGTGCGCTGTTGC
>2128253|reference XbaI|length 12|copies 1
ATGTCGGCACCG
>2128253|reference XbaI|length 14|copies 1
ATGTCGGCCACCGC
>2128253|reference XbaI|length 30|copies 1
ATGTCGGCCACCGCCGGCGTGCGCTGGAAT
>2128253|reference XbaI|length 20|copies 1
ATGTCGGCGGTCACCGGTGC
>2128253|reference XbaI|length 41|copies 1
ATGTCGTCGTAGGGGTCGGCCTTGCCGGTGAAGTGGGCGAT
>2128253|reference XbaI|length 33|copies 1
ATGTGCAGTTCCTGCGCCGCTTTATCGCCACCG
>2128253|reference XbaI|length 36|copies 1
ATGTGCCCGCAGGCCGGCGCCAGCTGCACCGGCCCG
>2128253|reference XbaI|length 30|copies 1
ATGTGCCCGGCCACCGGCGGGCACCAGTCC
>2128253|reference XbaI|length 10|copies 1
ATGTGCCGGC
>2128253|reference XbaI|length 31|copies 1
ATGTGCGAGGACGCCGGCTACCTGCGCTATC
>2128253|reference XbaI|length 10|copies 1
ATGTGCGCCG
>2128253|reference XbaI|length 20|copies 1
ATGTGGCGCACCACCGGCGT
>2128253|reference XbaI|length 31|copies 1
ATGTGGCGCACCACCGGCGTGGCGCGGGTGA
>2128253|reference XbaI|length 15|copies 1
ATGTGGTCGCGGCGC
>2128253|reference XbaI|length 15|copies 1
ATGTTCTTGACCACC
>2128253|reference XbaI|length 41|copies 1
ATGTTGCGCGTCCCGCTGTTGAAGTGCTGAAGATGGACAAG
>2128253|reference XbaI|length 23|copies 1
ATTACGGCAAGAACAACACCATG
>2128253|reference XbaI|length 30|copies 5
ATTATGGGTGTCGCCGGTGATGGCGAACTG
>2128253|reference XbaI|length 11|copies 1
ATTCAGCGAAG
>2128253|reference XbaI|length 41|copies 1
ATTCCCGATGTCCTCGATGCCACGCAACTGGGCGCATTACG
>2128253|reference XbaI|length 40|copies 1
ATTCCGACCTCAACCAGTACAGCGTGGTGGTCAATGCGCT
>2128253|reference XbaI|length 36|copies 1
ATTCCGCGTTGCTCGCGCGGTGCCAGCGCCGTGCCG
>2128253|reference XbaI|length 12|copies 1
ATTCGACTTCGA
>2128253|reference XbaI|length 16|copies 1
ATTCGAGCCGACGCCG
>2128253|reference XbaI|length 24|copies 1
ATTCGATGCCGCCACCGGCGAGCG
>2128253|reference XbaI|length 31|copies 1
ATTCGATGCCGCCACCGGCGAGCGTCGCTGG
>2128253|reference XbaI|length 32|copies 1
ATTCGATGCCGCCACCGGCGAGCGTCGCTGGT
>2128253|reference XbaI|length 12|copies 1
ATTCGATGCCTG
>2128253|reference XbaI|length 38|copies 1
ATTCGCGCGAACGCGCATTCCTGCATTCGCACAGCTAC
>2128253|reference XbaI|length 14|copies 1
ATTCGGCCACCACG
>2128253|reference XbaI|length 33|copies 1
ATTCGGCCACCACGCCGGTGGCCGGCATCGTGT
>2128253|reference XbaI|length 26|copies 1
ATTCGGGCGTTCGACCGGCGGCGTAC
>2128253|reference XbaI|length 35|copies 1
ATTCGGTCATTGCGATTGCCCCGTACGATGTGGCC
>2128253|reference XbaI|length 51|copies 1
ATTCGTGCGGGTGCCGGATGCGCCGATCGGCTATCTGGCCTTCAACTGGCT
>2128253|reference XbaI|length 49|copies 1
ATTCTGGGAGCCACGCTCGTTGCGCGAAGCCAAGCCGGATCTGGTTTAC
>2128253|reference XbaI|length 31|copies 1
ATTGAATCCGCCGCCGGCGTTCGATGCGCGC
>2128253|reference XbaI|length 30|copies 1
ATTGACCGCCACACCGGCGCTGGCCCAGCG
>2128253|reference XbaI|length 31|copies 1
ATTGACGAACGGTGCCGGCGTCTTTTTCTCG
>2128253|reference XbaI|length 30|copies 1
ATTGACGGCGCCGCCGGCGCACTGCTTCGA
>2128253|reference XbaI|length 21|copies 1
ATTGAGCTCCACGCCGGTGCC
>2128253|reference XbaI|length 13|copies 5
ATTGATCCTGCAG
>2128253|reference XbaI|length 12|copies 1
ATTGATCGGCGC
>2128253|reference XbaI|length 36|copies 1
ATTGCAGCGATCACCGGCAGTGGAACATGCCATGCC
>2128253|reference XbaI|length 14|copies 1
ATTGCCAACGGCAC
>2128253|reference XbaI|length 32|copies 1
ATTGCCATCGTTGATGCTGGTGGCGCCAGCGG
>2128253|reference XbaI|length 32|copies 2
ATTGCCCGGCTTCACCGGCGGGCTGGTCGGCT
>2128253|reference XbaI|length 9|copies 1
ATTGCCGAG
>2128253|reference XbaI|length 30|copies 1
ATTGCCGCAGTCACCGGCGCTGCTGCGCGC
>2128253|reference XbaI|length 26|copies 1
ATTGCCGCGCCGGTGGCCACCCGATG
>2128253|reference XbaI|length 13|copies 1
ATTGCGCCTGCAC
>2128253|reference XbaI|length 36|copies 1
ATTGCGCGGCGATGTATGGCTCGTCGGGAAGCAGCC
>2128253|reference XbaI|length 30|copies 2
ATTGCGGCCGACGCCGGCGCACAGGTATGC
>2128253|reference XbaI|length 28|copies 1
ATTGCGGCCTGCACCGGTGCGGCGCTCT
>2128253|reference XbaI|length 12|copies 1
ATTGCGGCTGCA
>2128253|reference XbaI|length 40|copies 1
ATTGCTGATCGGCCAGTCGATACCGATCGCAGCATCGTCC
>2128253|reference XbaI|length 30|copies 1
ATTGCTGCCATCGCCGGTGGAATCGCCATC
>2128253|reference XbaI|length 23|copies 1
ATTGGAATCGGCGCCGGCGGTGT
>2128253|reference XbaI|length 30|copies 1
ATTGGCCAGCACGCCGGTGGCGGCTGCACC
>2128253|reference XbaI|length 36|copies 1
ATTGGCGGATCGCCAGCGAGCCGCTGTGGAAGTAGG
>2128253|reference XbaI|length 49|copies 1
ATTGGGCGCTTCGTAGCCCTGCACGCTAACACTGAAATCCAGCGGATGG
>2128253|reference XbaI|length 31|copies 1
ATTGTAGGAGGTGCCGGTGGTGCGGTCGGTG
>2128253|reference XbaI|length 41|copies 1
ATTGTCCACATCGATCCTCTCGGGACTCATGGCCGAGTGCC
>2128253|reference XbaI|length 12|copies 1
ATTGTCCTGCAG
>2128253|reference XbaI|length 8|copies 1
ATTGTCGC
>2128253|reference XbaI|length 14|copies 1
ATTGTGCGAATCGC
>2128253|reference XbaI|length 8|copies 1
ATTGTGGC
>2128253|reference XbaI|length 31|copies 1
ATTGTTCTCGTTGAGATCGGACAGTTCCGCC
>2128253|reference XbaI|length 17|copies 1
ATTTCAGCCTGGCTGCG
>2128253|reference XbaI|length 47|copies 1
ATTTCCAGGTGTGTGCAACCGGGAAAGACTGAAAAGCCGGGTGTGCG
>2128253|reference XbaI|length 14|copies 2
ATTTCCATGACCAC
>2128253|reference XbaI|length 20|copies 1
ATTTCCATGACCACCGGCGG
>2128253|reference XbaI|length 30|copies 1
ATTTCCATGACCACCGGCGGCGGCGCCTGG
>2128253|reference XbaI|length 31|copies 1
ATTTCGCGCGACACGGCGCTGGCGTCGCGCT
>2128253|reference XbaI|length 44|copies 1
ATTTCGTCGATGGCCTGTACACCATGGCCGGCAACGGCAGCCCG
>2128253|reference XbaI|length 22|copies 1
ATTTGAACGGTCGCCGGTGGCG
>2128253|reference XbaI|length 8|copies 1
ATTTGACG
>2128253|reference XbaI|length 42|copies 1
ATTTTCCATCGCGATTCTTTCAAACATGTCGTCGTGCGCGAT
>2128253|reference XbaI|length 15|copies 32
CAAAAAGTCCTGCAG
>2128253|reference XbaI|length 12|copies 1
CAAAACGACAAC
>2128253|reference XbaI|length 18|copies 1
CAAAACGACAACGCCGGC
>2128253|reference XbaI|length 30|copies 1
CAAAACGACAACGCCGGCGCATGGCCGGCG
>2128253|reference XbaI|length 13|copies 1
CAAACATCTGCAG
>2128253|reference XbaI|length 37|copies 1
CAAACCGGTCATCAAGCGCACCGGCAAGGCCGGACGC
>2128253|reference XbaI|length 32|copies 1
CAAACCGTTCGTGCGCTGGATCTGGCTGGGAG
>2128253|reference XbaI|length 30|copies 5
CAAACGCACCACGCCGGTGCGGCTGATGTG
>2128253|reference XbaI|length 30|copies 2
CAAACTGTCCGCGCCGGTGATGTTGGTGCT
>2128253|reference XbaI|length 30|copies 1
CAAAGCAGCGGCGCCGGCGCCAACCCGTCG
>2128253|reference XbaI|length 12|copies 1
CAAAGCGGATCA
>2128253|reference XbaI|length 45|copies 1
CAAAGCGGTTGCCTATGAACGAGGACATCATCGCGTCATCTCGAT
>2128253|reference XbaI|length 30|copies 1
CAAAGCGTTCCGGGCGATAACGCTGCAAGG
>2128253|reference XbaI|length 11|copies 1
CAAAGGGCGCC
>2128253|reference XbaI|length 16|copies 1
CAACAACAGCTACGCC
>2128253|reference XbaI|length 19|copies 1
CAACAACCGCGCGCCGGTG
>2128253|reference XbaI|length 27|copies 1
CAACAACCGCGCGCCGGTGCTGAACTA
>2128253|reference XbaI|length 30|copies 4
CAACAACCGCGCGCCGGTGCTGAACTACGG
>2128253|reference XbaI|length 31|copies 1
CAACAACCGCGCGCCGGTGCTGAACTACGGT
>2128253|reference XbaI|length 11|copies 1
CAACAACGTCG
>2128253|reference XbaI|length 30|copies 4
CAACAAGCCGTCACCGGTGCCGCCGAGCAA
>2128253|reference XbaI|length 31|copies 3
CAACAAGCCGTCACCGGTGCCGCCGAGCAAC
>2128253|reference XbaI|length 10|copies 1
CAACACCCGT
>2128253|reference XbaI|length 23|copies 1
CAACACCGGCGACGAAGCCAGGC
>2128253|reference XbaI|length 9|copies 2
CAACACCGT
>2128253|reference XbaI|length 33|copies 1
CAACACCGTACGCGACCATGGCAGTCAGAACAT
>2128253|reference XbaI|length 10|copies 1
CAACACCGTG
>2128253|reference XbaI|length 35|copies 1
CAACACCTTCACCTACGTGGTGGCCGATACGGCGT
>2128253|reference XbaI|length 10|copies 1
CAACACGCGC
>2128253|reference XbaI|length 14|copies 1
CAACACGCGCGCCG
>2128253|reference XbaI|length 33|copies 1
CAACAGCACATGCTTGTCGCCGGTGGGCGCGCC
>2128253|reference XbaI|length 31|copies 1
CAACAGCACCACCACCGGCGTGCCGGTGGCG
>2128253|reference XbaI|length 30|copies 1
CAACAGCCCGACGCCGGTGGATCAGTTGCA
>2128253|reference XbaI|length 31|copies 1
CAACAGCCCGACGCCGGTGGATCAGTTGCAG
>2128253|reference XbaI|length 31|copies 1
CAACAGCTCATGCGCGCGCAACAGCAACTCG
>2128253|reference XbaI|length 55|copies 1
CAACCAACCCAGGCGGCCTGATCCAGCAACCCCGGTCCCACCGATGCAAATTCGC
>2128253|reference XbaI|length 9|copies 1
CAACCAGCC
>2128253|reference XbaI|length 9|copies 1
CAACCAGCG
>2128253|reference XbaI|length 45|copies 1
CAACCAGGTCGCCAAACGGCTGGTGATGCCGGTACACCGCGACGG
>2128253|reference XbaI|length 32|copies 1
CAACCATGCGCGCACCGGTGTGGTGGCGCCGG
>2128253|reference XbaI|length 8|copies 2
CAACCCCG
>2128253|reference XbaI|length 14|copies 1
CAACCCGCACGGAC
>2128253|reference XbaI|length 10|copies 1
CAACCCGGTA
>2128253|reference XbaI|length 22|copies 1
CAACCCGGTACTCGCCGGCGGC
>2128253|reference XbaI|length 12|copies 1
CAACCGCAGCTC
>2128253|reference XbaI|length 8|copies 1
CAACCGCC
>2128253|reference XbaI|length 33|copies 1
CAACCGCCCGCCTTGACCAGCTCCAACACGATT
>2128253|reference XbaI|length 27|copies 1
CAACCGCCGGCCGCCAGCGTGGTATCG
>2128253|reference XbaI|length 11|copies 1
CAACCGCCTGC
>2128253|reference XbaI|length 20|copies 1
CAACCGCGGGATCACCTGCT
>2128253|reference XbaI|length 13|copies 2
CAACCGCTGCGCG
>2128253|reference XbaI|length 14|copies 1
CAACCGCTGCGCGC
>2128253|reference XbaI|length 41|copies 1
CAACCGGTAACGACTGTTCAGCGCATACAGCGATGCAACCT
>2128253|reference XbaI|length 29|copies 1
CAACCGGTGGAACCTGGTTCCACTTCAGG
>2128253|reference XbaI|length 52|copies 1
CAACCTCCTTGTAACCACCGCGTTTTGCGATCGCCTTGCCCACATTCATGGA
>2128253|reference XbaI|length 23|copies 1
CAACCTGGAGCAGCTCTGAACTG
>2128253|reference XbaI|length 39|copies 1
CAACCTGTGCACCGCCTTCCTGGCCTCCAGCGTGGTCAG
>2128253|reference XbaI|length 8|copies 1
CAACGACA
>2128253|reference XbaI|length 30|copies 1
CAACGAGAAGCTGCTCGGCGAACTGCTGCC
>2128253|reference XbaI|length 16|copies 1
CAACGAGCCGACGCCG
>2128253|reference XbaI|length 30|copies 4
CAACGAGCCGACGCCGGTGCCGATCGAAAA
>2128253|reference XbaI|length 36|copies 1
CAACGAGCTGCGAAGGAGCGGGATACGCAGTGGTGT
>2128253|reference XbaI|length 29|copies 1
CAACGCAGCCGATTGACGCTCCACGTTGG
>2128253|reference XbaI|length 10|copies 1
CAACGCCAAG
>2128253|reference XbaI|length 25|copies 1
CAACGCCACCGGCGTGTCCGACGTC
>2128253|reference XbaI|length 13|copies 1
CAACGCCAGCGTC
>2128253|reference XbaI|length 30|copies 1
CAACGCCCAGCCACCGGCGATCTATGTCGG
>2128253|reference XbaI|length 33|copies 1
CAACGCCCTTGATCTCGCCGGCCCAGGCAGCAA
>2128253|reference XbaI|length 23|copies 1
CAACGCCGGTGCACGGAACGGCA
>2128253|reference XbaI|length 10|copies 1
CAACGCGCAC
>2128253|reference XbaI|length 15|copies 1
CAACGCGCACGCGCC
>2128253|reference XbaI|length 16|copies 1
CAACGCGCACGCGCCG
>2128253|reference XbaI|length 17|copies 1
CAACGCGCACGCGCCGG
>2128253|reference XbaI|length 22|copies 1
CAACGCGCACGCGCCGGTGCAG
>2128253|reference XbaI|length 25|copies 1
CAACGCGCACGCGCCGGTGCAGGAG
>2128253|reference XbaI|length 30|copies 4
CAACGCGCACGCGCCGGTGCAGGAGACACA
>2128253|reference XbaI|length 39|copies 1
CAACGCGCAGATCCACATGAGCCTGCAGGCGCTGCAGCA
>2128253|reference XbaI|length 14|copies 1
CAACGCGCCGAAGC
>2128253|reference XbaI|length 24|copies 1
CAACGCGCCGGCGATGCTGCCCAC
>2128253|reference XbaI|length 9|copies 1
CAACGCGCG
>2128253|reference XbaI|length 12|copies 1
CAACGCGCGCAC
>2128253|reference XbaI|length 11|copies 2
CAACGCGCTGC
>2128253|reference XbaI|length 12|copies 1
CAACGCGCTGCG
>2128253|reference XbaI|length 38|copies 2
CAACGCGGCAAGCGTGTCGGACTGGTATTTCACCAATG
>2128253|reference XbaI|length 14|copies 1
CAACGCGGGTTACA
>2128253|reference XbaI|length 10|copies 1
CAACGCTACG
>2128253|reference XbaI|length 10|copies 1
CAACGGATCG
>2128253|reference XbaI|length 11|copies 1
CAACGGATCGC
>2128253|reference XbaI|length 28|copies 1
CAACGGCAACGCCACCGGCGTGATCAGC
>2128253|reference XbaI|length 30|copies 1
CAACGGCAACGCCACCGGCGTGATCAGCGG
>2128253|reference XbaI|length 31|copies 1
CAACGGCAACGCCACCGGCGTGATCAGCGGG
>2128253|reference XbaI|length 31|copies 1
CAACGGCAAGCCCACCGGTGCCTTCGGCATC
>2128253|reference XbaI|length 9|copies 1
CAACGGCGC
>2128253|reference XbaI|length 19|copies 1
CAACGGCGCACGCACCGGC
>2128253|reference XbaI|length 25|copies 1
CAACGGCGCACGCACCGGCGGTGCG
>2128253|reference XbaI|length 27|copies 1
CAACGGCGCACGCACCGGCGGTGCGTC
>2128253|reference XbaI|length 13|copies 1
CAACGTCCTGCAG
>2128253|reference XbaI|length 13|copies 1
CAACGTCTGGCAG
>2128253|reference XbaI|length 44|copies 1
CAACGTGCGTCCCACGTTGGCCACATCGCCGATGCCGGGCACGC
>2128253|reference XbaI|length 30|copies 1
CAACTGCAATGCGCCGGCGGTGAAGATCTG
>2128253|reference XbaI|length 29|copies 1
CAACTGCTGTCGCACGGCGATCATGCAGC
>2128253|reference XbaI|length 29|copies 1
CAACTGTGCGCGCCGGTGTACGCGGTGCC
>2128253|reference XbaI|length 24|copies 1
CAACTTCTGGACGCCGGTGACCGA
>2128253|reference XbaI|length 30|copies 2
CAACTTCTGGACGCCGGTGACCGATGCGGG
>2128253|reference XbaI|length 31|copies 1
CAACTTCTGGACGCCGGTGACCGATGCGGGG
>2128253|reference XbaI|length 37|copies 1
CAACTTGATGTGTTCGGCACTCACTGCGGCCGCCAGG
>2128253|reference XbaI|length 42|copies 1
CAAGAAGATCCTCGGCTAACCGCTAACGCCGCAGCGTCTTCG
>2128253|reference XbaI|length 39|copies 1
CAAGAAGATGTTCCCGAACCTGGATTGGTTCAGTGCAGT
>2128253|reference XbaI|length 48|copies 1
CAAGACCCAGGCGCTGCCGATGCGCACGCTGGACTGGGTGGCCGAAGC
>2128253|reference XbaI|length 33|copies 1
CAAGACCGCGCTGGCGCTGGAGGTGGCGCAGCG
>2128253|reference XbaI|length 30|copies 1
CAAGACCGCTGCGCCGGTGACCATGACCCG
>2128253|reference XbaI|length 8|copies 1
CAAGACGA
>2128253|reference XbaI|length 12|copies 1
CAAGACGGTGGC
>2128253|reference XbaI|length 14|copies 1
CAAGATCCTGCAGA
>2128253|reference XbaI|length 30|copies 3
CAAGATCGATGCGCCGGCGTACTACAACTG
>2128253|reference XbaI|length 9|copies 1
CAAGCACGC
>2128253|reference XbaI|length 38|copies 1
CAAGCAGCACGATCGGGTGATCGTCGGCAATACCTACC
>2128253|reference XbaI|length 9|copies 1
CAAGCAGCG
>2128253|reference XbaI|length 37|copies 1
CAAGCAGGAATACAAGAAGGAAGCCTTCGAGCTGTTC
>2128253|reference XbaI|length 49|copies 1
CAAGCAGTTCGCCAATGGCGACCAGGCCGTGGCGCGCGAGGCGGCGCGT
>2128253|reference XbaI|length 49|copies 1
CAAGCCGAAGGCGCTGGTGACGGTGGCCTCGAAGAATCTCGACAAGTAC
>2128253|reference XbaI|length 25|copies 1
CAAGCCGGCAAAGCGCAGCGAAATG
>2128253|reference XbaI|length 9|copies 1
CAAGCGCAA
>2128253|reference XbaI|length 8|copies 1
CAAGCGCT
>2128253|reference XbaI|length 10|copies 1
CAAGCGCTTG
>2128253|reference XbaI|length 11|copies 1
CAAGCGCTTGC
>2128253|reference XbaI|length 15|copies 1
CAAGCGCTTGCCGCC
>2128253|reference XbaI|length 40|copies 1
CAAGCTCGGCAAGCCGGTGGCCGGCATCGAGAAGCTGGCG
>2128253|reference XbaI|length 31|copies 1
CAAGCTGACCGTCACCGGCGATCTGACCATC
>2128253|reference XbaI|length 11|copies 1
CAAGCTGCCGC
>2128253|reference XbaI|length 10|copies 1
CAAGCTGCGC
>2128253|reference XbaI|length 30|copies 1
CAAGCTGTCCTCGCCGGTGATGGTGCGGCC
>2128253|reference XbaI|length 11|copies 1
CAAGGAAGATG
>2128253|reference XbaI|length 23|copies 1
CAAGGACAATCGTGAGGCAGATC
>2128253|reference XbaI|length 8|copies 1
CAAGGCAC
>2128253|reference XbaI|length 12|copies 1
CAAGGCACGCGC
>2128253|reference XbaI|length 13|copies 2
CAAGGCACGCGCG
>2128253|reference XbaI|length 14|copies 1
CAAGGCACGCGCGC
>2128253|reference XbaI|length 17|copies 1
CAAGGCACGCGCGCCGG
>2128253|reference XbaI|length 26|copies 1
CAAGGCACGCGCGCCGGTGGCGCGCA
>2128253|reference XbaI|length 15|copies 1
CAAGGCGAGGATGCG
>2128253|reference XbaI|length 31|copies 1
CAAGGCGGCGATCACCGGCGACACCGTGGGC
>2128253|reference XbaI|length 30|copies 1
CAAGGGCACCACGCCGGTGGACTTCAACTC
>2128253|reference XbaI|length 20|copies 1
CAAGGGCGCCGCGCCGGTGC
>2128253|reference XbaI|length 22|copies 1
CAAGGGCGCCGCGCCGGTGCGA
>2128253|reference XbaI|length 31|copies 2
CAAGGGCGTGGCGCCGGTGTCGATCTGGTTG
>2128253|reference XbaI|length 33|copies 1
CAAGGGCTTTGCAGTGGTGGCTGCCGAAGTGCG
>2128253|reference XbaI|length 43|copies 1
CAAGGGGACTGTGATGGCACCAAAGAACACCAAGAATGCACCT
>2128253|reference XbaI|length 53|copies 1
CAAGGGGCCACCGCTGGCGCGCTAAGCTCGATTCACTGAAAAAGCAAAGGCCG
>2128253|reference XbaI|length 30|copies 2
CAAGGTCACCACGCCGGCGGATCTGGCGCG
>2128253|reference XbaI|length 11|copies 1
CAAGGTCGCAC
>2128253|reference XbaI|length 15|copies 1
CAAGGTGCGCGGCAC
>2128253|reference XbaI|length 30|copies 1
CAAGGTGCGCGGCACCGGCGGCGAGGAAGG
>2128253|reference XbaI|length 17|copies 1
CAAGGTGTCCGGCGACG
>2128253|reference XbaI|length 38|copies 1
CAAGTCAGCGGTATTCGTGACCTGGTCGCTTCGGCAGT
>2128253|reference XbaI|length 30|copies 2
CAAGTGCTGGCCGCCGGCGATCGCATCGTC
>2128253|reference XbaI|length 32|copies 1
CAAGTTCATCCCCACCGGCGAGCCCAAGCGCG
>2128253|reference XbaI|length 15|copies 1
CAATACGCTGGCGCC
>2128253|reference XbaI|length 21|copies 1
CAATAGCGCCACACCGGTGGA
>2128253|reference XbaI|length 30|copies 1
CAATAGCGCCACACCGGTGGAGGCGCGCAG
>2128253|reference XbaI|length 32|copies 1
CAATAGCGTCAGCACCGGCGAGAAGGGCCTGA
>2128253|reference XbaI|length 52|copies 1
CAATCAAATTAATTCCTGGTCCGGCTGGTGCGGAAGATCTTTATCAATATGT
>2128253|reference XbaI|length 29|copies 1
CAATCCGCAGACCGAACTGGATCGCACTC
>2128253|reference XbaI|length 16|copies 1
CAATCGATCCTGCAGA
>2128253|reference XbaI|length 18|copies 1
CAATCGTGCCCACGCCGG
>2128253|reference XbaI|length 48|copies 1
CAATCGTGTCCCAGCGATGACGACGCGACACCGAAGTGCCGCCGAACT
>2128253|reference XbaI|length 27|copies 1
CAATCTCAATCCCGATCCGTCCGGCGG
>2128253|reference XbaI|length 13|copies 3
CAATGATCTGCAG
>2128253|reference XbaI|length 29|copies 1
CAATGCATTGGCGCCGGTGCTGGCCGACC
>2128253|reference XbaI|length 40|copies 1
CAATGCATTGTCCCTAGATGTGAAAAACCAGATCGGGCCA
>2128253|reference XbaI|length 13|copies 1
CAATGCCAGCGCG
>2128253|reference XbaI|length 8|copies 1
CAATGCCC
>2128253|reference XbaI|length 11|copies 1
CAATGCCCAGC
>2128253|reference XbaI|length 12|copies 1
CAATGCCCCGTC
>2128253|reference XbaI|length 30|copies 3
CAATGCCCCGTCGCCGGTGCCAGGCGTGCC
>2128253|reference XbaI|length 31|copies 1
CAATGCCCCGTCGCCGGTGCCAGGCGTGCCG
>2128253|reference XbaI|length 8|copies 1
CAATGCCG
>2128253|reference XbaI|length 32|copies 1
CAATGCCGGCGTCACCGGTGCCAATTCGGTCG
>2128253|reference XbaI|length 11|copies 1
CAATGCCTGCG
>2128253|reference XbaI|length 24|copies 1
CAATGCGGCGGCAGCAATTCCAAT
>2128253|reference XbaI|length 57|copies 1
CAATGCTTTCGCCAAGCACCAGCTCGCCGTTGACATGCAGGTCCGGCCTGTCCTTGA
>2128253|reference XbaI|length 12|copies 3
CAATGTCTGCAG
>2128253|reference XbaI|length 30|copies 2
CAATGTGCCGGCACCGGCGATCGTGCTGAT
>2128253|reference XbaI|length 31|copies 1
CAATTCCGGCTCGCCGGTGATGGACGCGCAC
>2128253|reference XbaI|length 10|copies 1
CAATTGGCGG
>2128253|reference XbaI|length 35|copies 1
CAATTTATCTTCGATGACCGCGGCGTCCTGGTGGA
>2128253|reference XbaI|length 26|copies 1
CACAAGGTCACCGCCGGCGGCCAGGG
>2128253|reference XbaI|length 49|copies 1
CACAATCCGTTCTATTGGGAGAAGACCACGCATGGCATCAGCAAGCATT
>2128253|reference XbaI|length 12|copies 1
CACACCGAGCAG
>2128253|reference XbaI|length 22|copies 1
CACACCGGCGGCGCGGTGGAGA
>2128253|reference XbaI|length 39|copies 1
CACACGATGAAGCTCAGAAACGCGATCGCCGCAATCGCG
>2128253|reference XbaI|length 10|copies 1
CACACGCGCG
>2128253|reference XbaI|length 12|copies 1
CACACTGCAGAA
>2128253|reference XbaI|length 9|copies 1
CACAGCCAG
>2128253|reference XbaI|length 46|copies 1
CACAGCGTCGGCACCTGGCTGCGCTGTTTCTGGCCGCGGGCGAGCC
>2128253|reference XbaI|length 10|copies 1
CACAGCTGCG
>2128253|reference XbaI|length 30|copies 1
CACAGTCAACGGCGCGATCGAGCAGGCGCT
>2128253|reference XbaI|length 35|copies 1
CACAGTGCCAACTTCTACACCTTGTACGACCAGCG
>2128253|reference XbaI|length 29|copies 3
CACATAGGCGCCACCGGCGGTGCACGAGC
>2128253|reference XbaI|length 30|copies 1
CACATCATCTCCGCCGGCGGCAAACGCCTG
>2128253|reference XbaI|length 37|copies 1
CACATCCACAAGATACGTCTGCGCCGATTCGGCACGA
>2128253|reference XbaI|length 30|copies 2
CACATCCGGATCGCCGGTGATGGCTTTACG
>2128253|reference XbaI|length 17|copies 1
CACATCGAGCAGACCGG
>2128253|reference XbaI|length 41|copies 1
CACATCGAGCAGACCGGCGGTCTGGGTGATCGCTGCCGTGT
>2128253|reference XbaI|length 34|copies 1
CACATCGCCGCCGCCGGTGCGCGCAATGCGCTGG
>2128253|reference XbaI|length 10|copies 1
CACATCGCGC
>2128253|reference XbaI|length 13|copies 1
CACATCGCGCGCG
>2128253|reference XbaI|length 30|copies 1
CACATCGGCCGCGCCGGTGCGCTTGGAGAG
>2128253|reference XbaI|length 14|copies 1
CACATCGGCGCGCC
>2128253|reference XbaI|length 11|copies 1
CACATGCACAA
>2128253|reference XbaI|length 11|copies 1
CACATGGACTA
>2128253|reference XbaI|length 30|copies 1
CACCAACACCACGCCGGTGATGCACAGCAC
>2128253|reference XbaI|length 30|copies 1
CACCAACGTGGCGCCGGCGATGACGGCCAG
>2128253|reference XbaI|length 30|copies 1
CACCACATCGGCGCCGGCGTAGGCGCTGTC
>2128253|reference XbaI|length 30|copies 1
CACCACATCTTCGCCGGTGGTGTTCCAGCT
>2128253|reference XbaI|length 33|copies 1
CACCACCATCGCCGCACCGGCGGCGACCACCTG
>2128253|reference XbaI|length 12|copies 1
CACCACCCGCCC
>2128253|reference XbaI|length 17|copies 1
CACCACCCGCCCGCCGG
>2128253|reference XbaI|length 30|copies 4
CACCACCCGCCCGCCGGTGGCCGTCACCAG
>2128253|reference XbaI|length 18|copies 1
CACCACCGCTGCACCGGC
>2128253|reference XbaI|length 20|copies 1
CACCACCGCTGCACCGGCGT
>2128253|reference XbaI|length 22|copies 1
CACCACCGGCGTGGGCGCGGTG
>2128253|reference XbaI|length 31|copies 1
CACCACCTGGTTCGGTGCGTACAACGCCTCG
>2128253|reference XbaI|length 29|copies 1
CACCACGCCGATCAGGGTCTCCCACGAGG
>2128253|reference XbaI|length 11|copies 1
CACCACGCCGC
>2128253|reference XbaI|length 28|copies 1
CACCACGCCGTCGGTCATGTATTCGCAG
>2128253|reference XbaI|length 10|copies 1
CACCACGCGC
>2128253|reference XbaI|length 26|copies 1
CACCACGCGCCGGTGCCGGCGGCAAG
>2128253|reference XbaI|length 13|copies 1
CACCAGCACATCG
>2128253|reference XbaI|length 26|copies 1
CACCAGCACATCGCCGGCGCGCAGCG
>2128253|reference XbaI|length 34|copies 1
CACCAGCACCACGCCGTCGGTCATGTATTCGCAG
>2128253|reference XbaI|length 9|copies 1
CACCAGCCG
>2128253|reference XbaI|length 47|copies 1
CACCAGCGTCGGCAGTCCAATTCCCAAATTGACGTAGGCGCCATCGG
>2128253|reference XbaI|length 25|copies 1
CACCAGTTCCAGCCGCAGGCGGATG
>2128253|reference XbaI|length 33|copies 1
CACCATCCAGGCGCTGCTGCCGCTGAACTTCGC
>2128253|reference XbaI|length 13|copies 1
CACCATCGAACCG
>2128253|reference XbaI|length 9|copies 1
CACCATCGC
>2128253|reference XbaI|length 38|copies 1
CACCATCGCCTGCGCGCTAAACATGTGCTACGCCGACG
>2128253|reference XbaI|length 8|copies 1
CACCATGC
>2128253|reference XbaI|length 12|copies 1
CACCATGCTGCG
>2128253|reference XbaI|length 12|copies 1
CACCCACGCCGC
>2128253|reference XbaI|length 30|copies 1
CACCCAGACACCACCGGCGGCCGATGGCGC
>2128253|reference XbaI|length 33|copies 1
CACCCAGACGCTGCAGGCAGGCGCGGCGCCAGA
>2128253|reference XbaI|length 43|copies 1
CACCCAGAGCCTGGACGTGTTCCCGCAGCAGAATCTCGCCAAG
>2128253|reference XbaI|length 10|copies 1
CACCCCCCAG
>2128253|reference XbaI|length 10|copies 1
CACCCCGGCG
>2128253|reference XbaI|length 12|copies 1
CACCCCGGCGAC
>2128253|reference XbaI|length 43|copies 1
CACCCCTCCACACACTGCGAGATCTCTCATGTCCGTCACCCCT
>2128253|reference XbaI|length 31|copies 2
CACCCGATCGTCCACCGGTGCCACCGCCGGG
>2128253|reference XbaI|length 9|copies 2
CACCCGCAC
>2128253|reference XbaI|length 30|copies 4
CACCCGCATCGCGCCGGTGGCGCCATACAG
>2128253|reference XbaI|length 26|copies 1
CACCCGCGCCGGTGGAGGCGCAGATC
>2128253|reference XbaI|length 11|copies 1
CACCCGGCTGC
>2128253|reference XbaI|length 10|copies 1
CACCCTGCAG
>2128253|reference XbaI|length 11|copies 1
CACCCTGCCGG
>2128253|reference XbaI|length 38|copies 1
CACCCTGGCCGACCGGATCATCCAGCTGTGTGGCGGCT
>2128253|reference XbaI|length 30|copies 1
CACCGACAGTTCGCCGGCGCCGCCCGGCGC
>2128253|reference XbaI|length 32|copies 1
CACCGACCAGATCACCGGCGAGCGGGCCAGAC
>2128253|reference XbaI|length 10|copies 1
CACCGAGCCG
>2128253|reference XbaI|length 31|copies 1
CACCGATCGCACCACCGGCGCACGCAGCAGC
>2128253|reference XbaI|length 40|copies 1
CACCGATCGGTTCCCCATGAAGATCACCGGCTTTCGTCTC
>2128253|reference XbaI|length 30|copies 1
CACCGCAAACCCGCCGGTGTTGCAGCACAG
>2128253|reference XbaI|length 31|copies 1
CACCGCAAACCCGCCGGTGTTGCAGCACAGG
>2128253|reference XbaI|length 9|copies 1
CACCGCACC
>2128253|reference XbaI|length 10|copies 1
CACCGCACCT
>2128253|reference XbaI|length 24|copies 1
CACCGCAGCGATCGCCGGCGCGCA
>2128253|reference XbaI|length 13|copies 1
CACCGCATCGGCG
>2128253|reference XbaI|length 20|copies 1
CACCGCATGCGCGGGAATCC
>2128253|reference XbaI|length 36|copies 1
CACCGCCATCATCCGGCCGTTCAAGCTCGACGAGGT
>2128253|reference XbaI|length 26|copies 1
CACCGCCATCGCCACCGGTGTTGCGT
>2128253|reference XbaI|length 11|copies 1
CACCGCCGAGC
>2128253|reference XbaI|length 30|copies 2
CACCGCCGAGGCGCCGGTGGGGCCGATCAG
>2128253|reference XbaI|length 22|copies 1
CACCGCCGGCGCCAGGCCAAGC
>2128253|reference XbaI|length 23|copies 1
CACCGCCGGCGCGATGGAAGCCA
>2128253|reference XbaI|length 23|copies 1
CACCGCCGGCGGCGATGGCGGCG
>2128253|reference XbaI|length 29|copies 1
CACCGCCTCCGACCGTGCGATCCTGAGCC
>2128253|reference XbaI|length 40|copies 1
CACCGCCTTGCCGCCGGAGACGCTGGCCGACGGCGTGCAG
>2128253|reference XbaI|length 8|copies 1
CACCGCGC
>2128253|reference XbaI|length 17|copies 1
CACCGCGCACGTCGGTG
>2128253|reference XbaI|length 25|copies 1
CACCGCGCCGGTGACCAGCACGTAA
>2128253|reference XbaI|length 31|copies 1
CACCGCGGCCATCACCGGTGCCTACGTGGCG
>2128253|reference XbaI|length 19|copies 1
CACCGCGTCGTCGCCGGCG
>2128253|reference XbaI|length 29|copies 1
CACCGCGTCGTCGCCGGCGTTGCCTTCAG
>2128253|reference XbaI|length 9|copies 1
CACCGCTCG
>2128253|reference XbaI|length 8|copies 1
CACCGCTG
>2128253|reference XbaI|length 13|copies 1
CACCGCTTACGCG
>2128253|reference XbaI|length 40|copies 1
CACCGGACGAATGGCGGCTGGATCAGGCCTTGCAGCAGTG
>2128253|reference XbaI|length 38|copies 1
CACCGGAGTCACCACCGGCCCGGTGCAGGTTGGCGGCG
>2128253|reference XbaI|length 8|copies 1
CACCGGCA
>2128253|reference XbaI|length 30|copies 1
CACCGGCAAATACCGAAGCGTGTTCGACCT
>2128253|reference XbaI|length 32|copies 1
CACCGGCAGATCGTCCTGGTCGCGGTACGGCA
>2128253|reference XbaI|length 12|copies 1
CACCGGCAGGTC
>2128253|reference XbaI|length 14|copies 1
CACCGGCAGGTCGC
>2128253|reference XbaI|length 30|copies 2
CACCGGCAGGTCGCCGGCGTCGTGCAGGCA
>2128253|reference XbaI|length 31|copies 1
CACCGGCATCACGCCGGCCGGTGCGGGGATG
>2128253|reference XbaI|length 30|copies 4
CACCGGCATGCCGCCGGCGATGCTGCTGCT
>2128253|reference XbaI|length 12|copies 1
CACCGGCCAGCA
>2128253|reference XbaI|length 12|copies 1
CACCGGCCATGC
>2128253|reference XbaI|length 27|copies 1
CACCGGCCATGCACCGGCGCGCTCCAA
>2128253|reference XbaI|length 30|copies 2
CACCGGCCATGCACCGGCGCGCTCCAAGAT
>2128253|reference XbaI|length 31|copies 1
CACCGGCCATGCACCGGCGCGCTCCAAGATG
>2128253|reference XbaI|length 36|copies 1
CACCGGCCGCGGCATCGGCCCGGCGTACGAAGACAA
>2128253|reference XbaI|length 31|copies 1
CACCGGCCTGATCACCGGCGTGGTACAGGCC
>2128253|reference XbaI|length 20|copies 1
CACCGGCGACACCCACGGCA
>2128253|reference XbaI|length 19|copies 1
CACCGGCGACCTGACCCAG
>2128253|reference XbaI|length 19|copies 1
CACCGGCGCCCAAGCAGCC
>2128253|reference XbaI|length 19|copies 1
CACCGGCGCCCAGCGGCCG
>2128253|reference XbaI|length 19|copies 1
CACCGGCGCCTGCAGCACC
>2128253|reference XbaI|length 20|copies 1
CACCGGCGCGATGAACTGCT
>2128253|reference XbaI|length 19|copies 1
CACCGGCGCGATTCAGTAC
>2128253|reference XbaI|length 19|copies 1
CACCGGCGCGCGGAAGCGG
>2128253|reference XbaI|length 18|copies 1
CACCGGCGCGCTGGCACG
>2128253|reference XbaI|length 19|copies 1
CACCGGCGCGCTGTTGGAG
>2128253|reference XbaI|length 19|copies 1
CACCGGCGGAGACGACGCG
>2128253|reference XbaI|length 19|copies 1
CACCGGCGGCATCGGCACG
>2128253|reference XbaI|length 19|copies 1
CACCGGCGGCCGCGAAGGC
>2128253|reference XbaI|length 19|copies 1
CACCGGCGGTGGCGCGCTG
>2128253|reference XbaI|length 19|copies 1
CACCGGCGTCAGCGCCGCA
>2128253|reference XbaI|length 19|copies 3
CACCGGCGTGATCAGCGGG
>2128253|reference XbaI|length 19|copies 1
CACCGGCGTGCCGGTGCAG
>2128253|reference XbaI|length 19|copies 1
CACCGGCGTGCCGGTGGCG
>2128253|reference XbaI|length 19|copies 1
CACCGGCGTGCGCGCCACG
>2128253|reference XbaI|length 20|copies 1
CACCGGCGTGGTCTCGCACG
>2128253|reference XbaI|length 19|copies 1
CACCGGCGTGTCCGCATCG
>2128253|reference XbaI|length 13|copies 1
CACCGGCTTGGCG
>2128253|reference XbaI|length 32|copies 1
CACCGGCTTGTAGCCGCGCAGCTGGAAGGTGC
>2128253|reference XbaI|length 16|copies 1
CACCGGGCATGCCGGG
>2128253|reference XbaI|length 29|copies 1
CACCGGGCATGCCGGGCTGGATGCAGTGC
>2128253|reference XbaI|length 10|copies 1
CACCGGGCCG
>2128253|reference XbaI|length 29|copies 1
CACCGGGGTAGCGCCGGCGTCGCGCCTGC
>2128253|reference XbaI|length 30|copies 2
CACCGGGGTAGCGCCGGCGTCGCGCCTGCA
>2128253|reference XbaI|length 31|copies 1
CACCGGGGTAGCGCCGGCGTCGCGCCTGCAA
>2128253|reference XbaI|length 19|copies 1
CACCGGTGAGAGCCTGCAG
>2128253|reference XbaI|length 20|copies 1
CACCGGTGCCGCGTCGACAG
>2128253|reference XbaI|length 19|copies 1
CACCGGTGCGCGTTACACA
>2128253|reference XbaI|length 19|copies 1
CACCGGTGGCGATGATCAG
>2128253|reference XbaI|length 19|copies 1
CACCGGTGGGCGGCGTCAG
>2128253|reference XbaI|length 20|copies 1
CACCGGTGGGTCGAGCACCT
>2128253|reference XbaI|length 19|copies 1
CACCGGTGGTGGCCCCGGG
>2128253|reference XbaI|length 31|copies 1
CACCGTCAGCGGCGCCGGCGGCCTGGACAAG
>2128253|reference XbaI|length 45|copies 1
CACCGTCAGCGTCAGCGGGAACATGATCTGTGCCAGGTCGGCCGG
>2128253|reference XbaI|length 32|copies 1
CACCGTCGATCCCACCGGCGTGGCGTATTGCA
>2128253|reference XbaI|length 30|copies 2
CACCGTCTCCGCGCCGGCGTGGAAGATGTT
>2128253|reference XbaI|length 14|copies 1
CACCTACGTGGCGC
>2128253|reference XbaI|length 30|copies 1
CACCTACGTGGCGCCGGCGAGCGCGCTGGA
>2128253|reference XbaI|length 27|copies 1
CACCTCCACGCCGGCGGCGGCGCGATA
>2128253|reference XbaI|length 12|copies 1
CACCTCCAGCCG
>2128253|reference XbaI|length 22|copies 1
CACCTCCAGGCCGCCGGCGTGC
>2128253|reference XbaI|length 38|copies 1
CACCTCCATGTCGCGGAACTCCGGCTGCTGGATGCCGG
>2128253|reference XbaI|length 8|copies 1
CACCTCGC
>2128253|reference XbaI|length 27|copies 2
CACCTCGCCGCCGGTGCACATGTCTTC
>2128253|reference XbaI|length 10|copies 1
CACCTCGCGC
>2128253|reference XbaI|length 30|copies 1
CACCTCGCGCGCACCGGCGGCCTGCGCACG
>2128253|reference XbaI|length 21|copies 1
CACCTCGTCCAGTTGCCAGCC
>2128253|reference XbaI|length 27|copies 1
CACCTGCACGCCGGTGGCCTTGGACAG
>2128253|reference XbaI|length 34|copies 1
CACCTGCACTTCGATGGTGCGGTCGCGCCATTCG
>2128253|reference XbaI|length 43|copies 1
CACCTGCGCACCACCCCCACATCTCAGCCAGACCCGGCGTCGC
>2128253|reference XbaI|length 15|copies 1
CACCTGGACATCGCC
>2128253|reference XbaI|length 14|copies 1
CACCTGGCTGGCGC
>2128253|reference XbaI|length 27|copies 1
CACCTTCCGGCGACAGGCTGGCCGGCA
>2128253|reference XbaI|length 31|copies 1
CACCTTCGTCATCACCGGCGACATCCATGCG
>2128253|reference XbaI|length 30|copies 1
CACCTTGCACGCGCCGGCGCTGGTGTCCAA
>2128253|reference XbaI|length 30|copies 2
CACCTTGCTACCGCCGGTGAAACGCGGCAG
>2128253|reference XbaI|length 13|copies 1
CACGAATGGCACG
>2128253|reference XbaI|length 15|copies 1
CACGAATGGCACGCC
>2128253|reference XbaI|length 13|copies 1
CACGACCACCACA
>2128253|reference XbaI|length 42|copies 1
CACGACCGCGCGCTGCGCGTCCAGACCGGCCTGGGTGATGCT
>2128253|reference XbaI|length 10|copies 1
CACGACGATG
>2128253|reference XbaI|length 9|copies 1
CACGACTCT
>2128253|reference XbaI|length 27|copies 1
CACGACTTGCGGCCGGCGCCATGATGG
>2128253|reference XbaI|length 12|copies 1
CACGAGCGGCTG
>2128253|reference XbaI|length 25|copies 1
CACGATCAGCGCGCCGGCGAACACC
>2128253|reference XbaI|length 30|copies 1
CACGATCAGCGCGCCGGCGAACACCAATAC
>2128253|reference XbaI|length 12|copies 3
CACGATCCGGTC
>2128253|reference XbaI|length 12|copies 1
CACGATCGCGCC
>2128253|reference XbaI|length 10|copies 1
CACGATCGGT
>2128253|reference XbaI|length 30|copies 1
CACGATCGGTGCGCCGGCGTAGTAACGGAT
>2128253|reference XbaI|length 23|copies 1
CACGATGAGCGACATCCTCACTA
>2128253|reference XbaI|length 11|copies 1
CACGATGGCGA
>2128253|reference XbaI|length 34|copies 1
CACGCAACGGTGCTTCGACCTTGCGGCGGTCGCC
>2128253|reference XbaI|length 9|copies 1
CACGCACCG
>2128253|reference XbaI|length 20|copies 1
CACGCACGGCACGCCGGCGG
>2128253|reference XbaI|length 9|copies 1
CACGCACGT
>2128253|reference XbaI|length 22|copies 1
CACGCACTGCAGCGCATGCATG
>2128253|reference XbaI|length 9|copies 1
CACGCAGAC
>2128253|reference XbaI|length 9|copies 1
CACGCAGAT
>2128253|reference XbaI|length 13|copies 1
CACGCAGCAGTTT
>2128253|reference XbaI|length 8|copies 2
CACGCAGT
>2128253|reference XbaI|length 13|copies 1
CACGCAGTTGCGC
>2128253|reference XbaI|length 11|copies 1
CACGCATTGCC
>2128253|reference XbaI|length 10|copies 1
CACGCCAATA
>2128253|reference XbaI|length 16|copies 1
CACGCCACGCCGCCGG
>2128253|reference XbaI|length 19|copies 1
CACGCCACTGCCACCGGCG
>2128253|reference XbaI|length 26|copies 1
CACGCCACTGCCACCGGCGGCCGCGA
>2128253|reference XbaI|length 8|copies 2
CACGCCAG
>2128253|reference XbaI|length 50|copies 1
CACGCCAGAACGGGTGGCCGGCCTCGGAACCGAACACGGCATTGCCGATC
>2128253|reference XbaI|length 10|copies 1
CACGCCAGAT
>2128253|reference XbaI|length 12|copies 1
CACGCCAGCACG
>2128253|reference XbaI|length 10|copies 1
CACGCCAGGA
>2128253|reference XbaI|length 11|copies 1
CACGCCAGGCG
>2128253|reference XbaI|length 17|copies 1
CACGCCAGGCGAGCGCC
>2128253|reference XbaI|length 16|copies 1
CACGCCATCGGCACCG
>2128253|reference XbaI|length 13|copies 1
CACGCCATGCCGG
>2128253|reference XbaI|length 8|copies 1
CACGCCCA
>2128253|reference XbaI|length 10|copies 1
CACGCCCAGC
>2128253|reference XbaI|length 11|copies 1
CACGCCCAGCA
>2128253|reference XbaI|length 31|copies 1
CACGCCCAGCACCCACGGCGGCGGGTCACTG
>2128253|reference XbaI|length 17|copies 1
CACGCCCAGCACCGGCG
>2128253|reference XbaI|length 11|copies 1
CACGCCGCCAC
>2128253|reference XbaI|length 46|copies 1
CACGCCGCCCGTGCCGGGCCGCTCTACGAAACAGGGCAGCCGGCGT
>2128253|reference XbaI|length 24|copies 2
CACGCCGCCGGCGCTTCGGAGCCG
>2128253|reference XbaI|length 11|copies 1
CACGCCGCGTC
>2128253|reference XbaI|length 15|copies 1
CACGCCGCGTCGCCG
>2128253|reference XbaI|length 31|copies 1
CACGCCGGCCAACGCCGGCGAGTTCACCGCG
>2128253|reference XbaI|length 21|copies 1
CACGCCGGCGCTGATCGTCAA
>2128253|reference XbaI|length 21|copies 1
CACGCCGGTGGAGGTCGCGCC
>2128253|reference XbaI|length 22|copies 1
CACGCCGGTGGAGGTCGCGCCG
>2128253|reference XbaI|length 10|copies 1
CACGCCGTCG
>2128253|reference XbaI|length 13|copies 1
CACGCCGTCGTCG
>2128253|reference XbaI|length 16|copies 1
CACGCCGTCGTCGCCG
>2128253|reference XbaI|length 17|copies 1
CACGCCGTCGTCGCCGG
>2128253|reference XbaI|length 30|copies 1
CACGCCGTCGTCGCCGGCGACCAGCAAGCC
>2128253|reference XbaI|length 9|copies 1
CACGCCTGC
>2128253|reference XbaI|length 10|copies 1
CACGCGAAGA
>2128253|reference XbaI|length 35|copies 1
CACGCGACCTCAATGTCACTGCGCGCGGCCAGCTG
>2128253|reference XbaI|length 9|copies 1
CACGCGCAC
>2128253|reference XbaI|length 10|copies 1
CACGCGCACT
>2128253|reference XbaI|length 12|copies 1
CACGCGCAGCGT
>2128253|reference XbaI|length 32|copies 1
CACGCGCCAATTACTGGTACTGGCATGCGCTG
>2128253|reference XbaI|length 23|copies 1
CACGCGCCGGCGCAGGCCGCCGA
>2128253|reference XbaI|length 23|copies 1
CACGCGCCGGCGCCGGAGCACGG
>2128253|reference XbaI|length 13|copies 1
CACGCGCGATCTG
>2128253|reference XbaI|length 10|copies 1
CACGCGCGCA
>2128253|reference XbaI|length 25|copies 1
CACGCGCGCCGGCGGCGCCAGCATC
>2128253|reference XbaI|length 11|copies 1
CACGCGGCACG
>2128253|reference XbaI|length 8|copies 1
CACGCGGT
>2128253|reference XbaI|length 36|copies 1
CACGCGTGAGCACGTTGATCTCTTCGGCATGGGTGA
>2128253|reference XbaI|length 19|copies 1
CACGCGTGGCGGCCGCACC
>2128253|reference XbaI|length 31|copies 1
CACGCTCAGCGGCACCGGCGCACTGACCAAG
>2128253|reference XbaI|length 9|copies 1
CACGCTCTG
>2128253|reference XbaI|length 28|copies 1
CACGCTGACCACCGGTGCGCTGCAGAAC
>2128253|reference XbaI|length 14|copies 1
CACGCTGATCGACG
>2128253|reference XbaI|length 18|copies 1
CACGCTGGCCACGCCGGT
>2128253|reference XbaI|length 20|copies 1
CACGCTGGCCACGCCGGTGG
>2128253|reference XbaI|length 14|copies 1
CACGCTGGTGGCGC
>2128253|reference XbaI|length 31|copies 1
CACGCTGGTGGCGCCGGTGCCGCGATAGTGA
>2128253|reference XbaI|length 10|copies 1
CACGGCACCG
>2128253|reference XbaI|length 24|copies 1
CACGGCACCGGCGTGCGCGTGACC
>2128253|reference XbaI|length 10|copies 1
CACGGCAGCA
>2128253|reference XbaI|length 9|copies 1
CACGGCCAC
>2128253|reference XbaI|length 13|copies 1
CACGGCCACCGGC
>2128253|reference XbaI|length 15|copies 1
CACGGCCACCGGCAC
>2128253|reference XbaI|length 12|copies 1
CACGGCCACGCC
>2128253|reference XbaI|length 14|copies 1
CACGGCCACGCCGC
>2128253|reference XbaI|length 17|copies 1
CACGGCCACGCCGCCGG
>2128253|reference XbaI|length 30|copies 1
CACGGCCGCATCGCCGGTGCCGAGCACGAT
>2128253|reference XbaI|length 31|copies 1
CACGGCCGCATCGCCGGTGCCGAGCACGATG
>2128253|reference XbaI|length 25|copies 1
CACGGCCGGCGCGCCGGTGGACCGC
>2128253|reference XbaI|length 11|copies 1
CACGGCCTCCA
>2128253|reference XbaI|length 21|copies 1
CACGGCGGCAGCGCCGGTGGC
>2128253|reference XbaI|length 30|copies 1
CACGGTACCGTCGCCGGTGCGGATACGCAT
>2128253|reference XbaI|length 10|copies 1
CACGGTCGAT
>2128253|reference XbaI|length 13|copies 1
CACGGTCGATGCC
>2128253|reference XbaI|length 18|copies 1
CACGGTCTGCTCGCCGGC
>2128253|reference XbaI|length 18|copies 1
CACGGTGGCGGCACCGGC
>2128253|reference XbaI|length 11|copies 1
CACGGTGGTGC
>2128253|reference XbaI|length 30|copies 1
CACGTAATCGCCGCCGGTGAAGTGGCGTAT
>2128253|reference XbaI|length 9|copies 1
CACGTCAGC
>2128253|reference XbaI|length 32|copies 1
CACGTCCAGCACCTGCACCTGGCCGAGCTTGA
>2128253|reference XbaI|length 10|copies 1
CACGTCCGAG
>2128253|reference XbaI|length 13|copies 1
CACGTCGATGCCG
>2128253|reference XbaI|length 12|copies 1
CACGTCGATGCG
>2128253|reference XbaI|length 8|copies 1
CACGTCGC
>2128253|reference XbaI|length 28|copies 1
CACGTGATTCGCACCGGCGTGGAAGCGG
>2128253|reference XbaI|length 30|copies 1
CACGTGATTCGCACCGGCGTGGAAGCGGTG
>2128253|reference XbaI|length 8|copies 1
CACGTGCG
>2128253|reference XbaI|length 24|copies 1
CACGTGCTCGGCATTGGACTGCAG
>2128253|reference XbaI|length 10|copies 1
CACGTTCTCC
>2128253|reference XbaI|length 11|copies 1
CACGTTCTCCG
>2128253|reference XbaI|length 41|copies 1
CACGTTCTCGAAATCGAAGGTGATCACATCTACTTGCGCAG
>2128253|reference XbaI|length 40|copies 1
CACGTTGCGGGCGAACAGCGGGATTGGACATACGGGCGCT
>2128253|reference XbaI|length 52|copies 1
CACTACCCCGAAGAAGCCGAACTCGGCCCTGCGTAAGGTTGCCAAAGTGCGC
>2128253|reference XbaI|length 35|copies 1
CACTAGGAGATCCGTGCGCATGTGCGCCCTGCCTG
>2128253|reference XbaI|length 44|copies 1
CACTCCCGCATCGCCAGTACCGTGATCTCTTCCCGATCGTGATA
>2128253|reference XbaI|length 10|copies 1
CACTCCTCTT
>2128253|reference XbaI|length 15|copies 1
CACTCGCGTGTCGCC
>2128253|reference XbaI|length 30|copies 1
CACTCGCGTGTCGCCGGTGCCGGCGGCGCC
>2128253|reference XbaI|length 28|copies 1
CACTCTGGAAATTGCGCGCGGCCAGCAG
>2128253|reference XbaI|length 25|copies 1
CACTGACCACCTCGCCGGCGCGTTC
>2128253|reference XbaI|length 31|copies 1
CACTGACCACCTCGCCGGCGCGTTCGGCCAG
>2128253|reference XbaI|length 35|copies 1
CACTGCATTGCCCAGGGTCGGCATGAAGTCGCCCT
>2128253|reference XbaI|length 31|copies 1
CACTGCCACCCGATCCGCGCAAGCTGATGCC
>2128253|reference XbaI|length 29|copies 1
CACTGCCAGATCGCCGGCGGCCGGGAAGC
>2128253|reference XbaI|length 11|copies 1
CACTGCCGAGG
>2128253|reference XbaI|length 8|copies 1
CACTGCCT
>2128253|reference XbaI|length 31|copies 2
CACTGCGACCATCGCCGGCGACCTGCAATTG
>2128253|reference XbaI|length 31|copies 1
CACTGCGCCCTCGCCGGTGACCATCGGGTTA
>2128253|reference XbaI|length 29|copies 1
CACTGCGGCACCGCCGGCGGCACGCGAAC
>2128253|reference XbaI|length 13|copies 1
CACTGCGGCTCGC
>2128253|reference XbaI|length 34|copies 1
CACTGGAGCTGGAATGGCACCTGATCGGCCACCT
>2128253|reference XbaI|length 15|copies 1
CACTGGCATCGCGCC
>2128253|reference XbaI|length 31|copies 1
CACTGGCATCGCGCCGGTGCCGGTGCCGGCG
>2128253|reference XbaI|length 11|copies 1
CACTGGCGCAT
>2128253|reference XbaI|length 30|copies 4
CACTGGCGCATCGCCGGCGAACACGCGGTG
>2128253|reference XbaI|length 31|copies 1
CACTGGCGCCGGTGGCGACGATTGGCGCCGG
>2128253|reference XbaI|length 10|copies 1
CACTGGCGTG
>2128253|reference XbaI|length 29|copies 1
CACTGGGTGGCGCCGGTGTATGTGGCCCG
>2128253|reference XbaI|length 8|copies 1
CACTGTCA
>2128253|reference XbaI|length 9|copies 1
CACTTGACC
>2128253|reference XbaI|length 28|copies 1
CACTTTGAAAACCTGGCAATTGCAGGTG
>2128253|reference XbaI|length 9|copies 1
CACTTTGCA
>2128253|reference XbaI|length 29|copies 1
CACTTTTTATCCGCCGGCGCGACCAGGCG
>2128253|reference XbaI|length 41|copies 1
CAGAAATCCACGGCGTTGCCGATCGGCAGATCCAGCGCGTC
>2128253|reference XbaI|length 43|copies 1
CAGAACATCTACACGCAGTTGAACTTCGAGTCGGGCCAGTGGC
>2128253|reference XbaI|length 9|copies 1
CAGAACCAG
>2128253|reference XbaI|length 15|copies 1
CAGACCAAGATCGCC
>2128253|reference XbaI|length 20|copies 1
CAGACCAAGATCGCCGGCGT
>2128253|reference XbaI|length 30|copies 2
CAGACCAAGATCGCCGGCGTGGCGCACTGG
>2128253|reference XbaI|length 12|copies 1
CAGACCACACGC
>2128253|reference XbaI|length 9|copies 1
CAGACCAGC
>2128253|reference XbaI|length 39|copies 1
CAGACCCACCGAACCGGCGGCGCGCTGTGGCGAATGCGG
>2128253|reference XbaI|length 9|copies 1
CAGACCCCT
>2128253|reference XbaI|length 9|copies 1
CAGACCCGC
>2128253|reference XbaI|length 10|copies 2
CAGACCGCGT
>2128253|reference XbaI|length 11|copies 1
CAGACCGCGTC
>2128253|reference XbaI|length 9|copies 1
CAGACCGCT
>2128253|reference XbaI|length 18|copies 1
CAGACCGCTGGCGCCGGT
>2128253|reference XbaI|length 27|copies 1
CAGACCGCTGGCGCCGGTGTAGCCGAT
>2128253|reference XbaI|length 30|copies 5
CAGACCGCTGGCGCCGGTGTAGCCGATCTG
>2128253|reference XbaI|length 14|copies 2
CAGACCGTTGCCGC
>2128253|reference XbaI|length 30|copies 1
CAGACGCCATCGGTGCTCGGTGCATCGACG
>2128253|reference XbaI|length 23|copies 1
CAGACGCCGGCGACCAACAGGCT
>2128253|reference XbaI|length 8|copies 1
CAGACGTG
>2128253|reference XbaI|length 12|copies 1
CAGAGAGATCTT
>2128253|reference XbaI|length 36|copies 1
CAGAGCAAGCTGATCATCACCGCCGACGAAGGCCTG
>2128253|reference XbaI|length 8|copies 1
CAGAGCAC
>2128253|reference XbaI|length 9|copies 1
CAGAGCACC
>2128253|reference XbaI|length 31|copies 1
CAGAGCACCACGCGCCGGTGCCGGCGGCAAG
>2128253|reference XbaI|length 10|copies 1
CAGAGCACGC
>2128253|reference XbaI|length 8|copies 1
CAGAGCAG
>2128253|reference XbaI|length 11|copies 1
CAGAGCAGCTC
>2128253|reference XbaI|length 39|copies 1
CAGAGCCTGGACGTGTTCCCGCAGCAGAATCTCGCCAAG
>2128253|reference XbaI|length 10|copies 1
CAGAGCGGAG
>2128253|reference XbaI|length 9|copies 1
CAGAGCTGC
>2128253|reference XbaI|length 10|copies 1
CAGAGCTGCG
>2128253|reference XbaI|length 8|copies 1
CAGATAGC
>2128253|reference XbaI|length 12|copies 1
CAGATCAACACC
>2128253|reference XbaI|length 30|copies 1
CAGATCAACACCGCCGGCGGCATCACGCTG
>2128253|reference XbaI|length 31|copies 2
CAGATCAACACCGCCGGCGGCATCACGCTGG
>2128253|reference XbaI|length 10|copies 2
CAGATCAAGC
>2128253|reference XbaI|length 15|copies 1
CAGATCAAGGCCGCC
>2128253|reference XbaI|length 30|copies 1
CAGATCAAGGCCGCCGGCGGCAGCGCCGAG
>2128253|reference XbaI|length 10|copies 1
CAGATCATCC
>2128253|reference XbaI|length 11|copies 1
CAGATCATCCA
>2128253|reference XbaI|length 30|copies 2
CAGATCATCCACGCCGGCGATGTCGGCAAG
>2128253|reference XbaI|length 30|copies 1
CAGATCCATGCCACCGGCGATCAGCAGCTC
>2128253|reference XbaI|length 8|copies 1
CAGATCGC
>2128253|reference XbaI|length 9|copies 1
CAGATCGCC
>2128253|reference XbaI|length 30|copies 3
CAGATCGCCGCCACCGGTGCCAACAGCGTG
>2128253|reference XbaI|length 31|copies 1
CAGATCGGCCGGCACCGGCGCGCTGGCACGC
>2128253|reference XbaI|length 10|copies 1
CAGATCGGCT
>2128253|reference XbaI|length 40|copies 2
CAGATCGTGCGCGATTACCTGGAGCGCACCAGCGACGATC
>2128253|reference XbaI|length 30|copies 2
CAGATCGTTGGCACCGGCGCGCAGCAGCTC
>2128253|reference XbaI|length 35|copies 1
CAGATCTCGCAGATGCTGCGCATGATCCTGACCGG
>2128253|reference XbaI|length 10|copies 1
CAGATCTTCA
>2128253|reference XbaI|length 30|copies 1
CAGATCTTCCTCACCGGTGGGCTTGAGCTC
>2128253|reference XbaI|length 31|copies 1
CAGATCTTCCTCACCGGTGGGCTTGAGCTCG
>2128253|reference XbaI|length 12|copies 1
CAGATGCTCGCG
>2128253|reference XbaI|length 45|copies 1
CAGATGCTCGCGATGCCCGCAGTTGCTGCAGGTATGCACCGCCAT
>2128253|reference XbaI|length 32|copies 1
CAGATTCTCGTCGCGCTTGACCGCTTCGCCGG
>2128253|reference XbaI|length 17|copies 1
CAGATTGGTGCCGCCGG
>2128253|reference XbaI|length 22|copies 1
CAGATTGGTGCCGCCGGCGATG
>2128253|reference XbaI|length 17|copies 1
CAGATTGTCGGCACCGG
>2128253|reference XbaI|length 31|copies 3
CAGCAACACGTCGCCGGTGTACGCCGCGCAG
>2128253|reference XbaI|length 11|copies 1
CAGCAACCAGC
>2128253|reference XbaI|length 9|copies 1
CAGCAAGCC
>2128253|reference XbaI|length 9|copies 1
CAGCAAGCG
>2128253|reference XbaI|length 30|copies 2
CAGCAAGCGTACACCGGCGAAAGCTGCCGG
>2128253|reference XbaI|length 43|copies 1
CAGCAAGGAAGACTTCGAACTGGACAGCGGCACCACCTTCCGC
>2128253|reference XbaI|length 44|copies 1
CAGCAAGGAAGACTTCGAACTGGACAGCGGCACCACCTTCCGCA
>2128253|reference XbaI|length 46|copies 1
CAGCAAGGAAGACTTCGAACTGGACAGCGGCACCACCTTCCGCAAC
>2128253|reference XbaI|length 11|copies 1
CAGCAAGGGCG
>2128253|reference XbaI|length 10|copies 1
CAGCAATGGA
>2128253|reference XbaI|length 11|copies 1
CAGCAATGGAC
>2128253|reference XbaI|length 30|copies 1
CAGCAATGGACCGCCGGTGTGCGCGCGGTG
>2128253|reference XbaI|length 13|copies 1
CAGCAATGGACGC
>2128253|reference XbaI|length 13|copies 1
CAGCACATGCGCG
>2128253|reference XbaI|length 31|copies 1
CAGCACCACCGTGGCCATGATCACCGCCGTG
>2128253|reference XbaI|length 17|copies 1
CAGCACCATCGCGCCGG
>2128253|reference XbaI|length 22|copies 1
CAGCACCATCGCGCCGGTGCTG
>2128253|reference XbaI|length 30|copies 1
CAGCACCATCGCGCCGGTGCTGGACCTGGG
>2128253|reference XbaI|length 29|copies 1
CAGCACCATGACGCCGGCGCAGACGGTGG
>2128253|reference XbaI|length 8|copies 1
CAGCACCC
>2128253|reference XbaI|length 9|copies 3
CAGCACCCG
>2128253|reference XbaI|length 13|copies 1
CAGCACCCGCCGC
>2128253|reference XbaI|length 9|copies 1
CAGCACCGC
>2128253|reference XbaI|length 22|copies 1
CAGCACCGGCACACCGGCGCAG
>2128253|reference XbaI|length 30|copies 1
CAGCACCGGCACACCGGCGCAGGCCGACAT
>2128253|reference XbaI|length 22|copies 1
CAGCACCGGCGACAACCGCAGC
>2128253|reference XbaI|length 23|copies 1
CAGCACCGGCGGCAGGTCCCAGG
>2128253|reference XbaI|length 18|copies 1
CAGCACCGTGGCCATCAC
>2128253|reference XbaI|length 15|copies 1
CAGCACCTTGCGCCG
>2128253|reference XbaI|length 31|copies 1
CAGCACCTTGGCGCCGGTGGTGGCGATTTCC
>2128253|reference XbaI|length 14|copies 1
CAGCACGAAGGTCA
>2128253|reference XbaI|length 8|copies 1
CAGCACGC
>2128253|reference XbaI|length 20|copies 1
CAGCACGCCGGCACCGGTGC
>2128253|reference XbaI|length 29|copies 1
CAGCACGCGCACCGGCGCGATGAACTGCT
>2128253|reference XbaI|length 10|copies 1
CAGCACGCGG
>2128253|reference XbaI|length 22|copies 1
CAGCACGCGGCCGCCGGTGTCG
>2128253|reference XbaI|length 24|copies 1
CAGCACGCTCAGCACCAGGCATAG
>2128253|reference XbaI|length 15|copies 1
CAGCACGCTGCCGCC
>2128253|reference XbaI|length 13|copies 1
CAGCACGGCAACC
>2128253|reference XbaI|length 12|copies 1
CAGCACGGCCAC
>2128253|reference XbaI|length 17|copies 1
CAGCACGGTATCGCCGG
>2128253|reference XbaI|length 24|copies 1
CAGCACGGTATCGCCGGTGACCTT
>2128253|reference XbaI|length 11|copies 1
CAGCACGTGCG
>2128253|reference XbaI|length 14|copies 1
CAGCAGATCCGCGC
>2128253|reference XbaI|length 30|copies 1
CAGCAGATCCGCGCCGGTGTGAGTGAGTCT
>2128253|reference XbaI|length 8|copies 5
CAGCAGCA
>2128253|reference XbaI|length 29|copies 1
CAGCAGCAAGCCGCCGGTGGCGCCGAACA
>2128253|reference XbaI|length 30|copies 2
CAGCAGCAAGCCGCCGGTGGCGCCGAACAC
>2128253|reference XbaI|length 31|copies 2
CAGCAGCAAGCCGCCGGTGGCGCCGAACACT
>2128253|reference XbaI|length 30|copies 1
CAGCAGCACCGCCACCGGCGCCGATGGCCA
>2128253|reference XbaI|length 49|copies 1
CAGCAGCACCGCCAGTGCAAACCCGCACCAGGCCACCGTACGCGCGGCC
>2128253|reference XbaI|length 13|copies 1
CAGCAGCACGTCG
>2128253|reference XbaI|length 28|copies 1
CAGCAGCACGTCGCCGGCGGTGACGTCC
>2128253|reference XbaI|length 30|copies 5
CAGCAGCACGTCGCCGGCGGTGACGTCCTG
>2128253|reference XbaI|length 36|copies 1
CAGCAGCACTGGGCTGCATGGCGAGCTCTGCAATGG
>2128253|reference XbaI|length 9|copies 2
CAGCAGCAG
>2128253|reference XbaI|length 30|copies 1
CAGCAGCAGCTCGCCGGCGCCGCAGCTCGG
>2128253|reference XbaI|length 25|copies 1
CAGCAGCGATGACCGCCGCCTGCGC
>2128253|reference XbaI|length 13|copies 2
CAGCAGCGCGAGC
>2128253|reference XbaI|length 11|copies 1
CAGCAGCTGCG
>2128253|reference XbaI|length 13|copies 1
CAGCAGCTGGCCG
>2128253|reference XbaI|length 9|copies 1
CAGCAGGAT
>2128253|reference XbaI|length 21|copies 1
CAGCAGGCCACCGCCGGCGCC
>2128253|reference XbaI|length 25|copies 2
CAGCAGGCCACCGCCGGCGCCGATG
>2128253|reference XbaI|length 30|copies 1
CAGCAGGCCACCGCCGGCGCCGATGAAGAA
>2128253|reference XbaI|length 31|copies 2
CAGCAGGCCACCGCCGGCGCCGATGAAGAAG
>2128253|reference XbaI|length 35|copies 1
CAGCAGGCCTTGTAGATGTTGAGCATGGCCTTGGG
>2128253|reference XbaI|length 9|copies 1
CAGCAGGCT
>2128253|reference XbaI|length 12|copies 1
CAGCAGGCTGCG
>2128253|reference XbaI|length 13|copies 1
CAGCAGGCTGGCG
>2128253|reference XbaI|length 32|copies 1
CAGCAGGGTGGCGCACAGGATCGGCAGCACTG
>2128253|reference XbaI|length 8|copies 2
CAGCAGGT
>2128253|reference XbaI|length 30|copies 1
CAGCAGGTCGGCGCCGGCGAGCGGCTCGGT
>2128253|reference XbaI|length 30|copies 1
CAGCATATCCGTGCGCGCTACGGTGCCGAG
>2128253|reference XbaI|length 37|copies 1
CAGCATCCAGTTGTCGTTGCCGATCACGGTGATGCCG
>2128253|reference XbaI|length 29|copies 1
CAGCATCTGGCGGCTGAGCGTGGTCTGCC
>2128253|reference XbaI|length 30|copies 1
CAGCATGCACCGCACCGGTGGCGTGTGTCG
>2128253|reference XbaI|length 33|copies 1
CAGCATGCACCGCACCGGTGGCGTGTGTCGCGC
>2128253|reference XbaI|length 41|copies 1
CAGCATGCGCTCCAACCGCGCACTGTCGCAGACTGCCGGCC
>2128253|reference XbaI|length 13|copies 1
CAGCATGGAAACC
>2128253|reference XbaI|length 9|copies 1
CAGCATGGC
>2128253|reference XbaI|length 43|copies 1
CAGCATTCTCAAGCGACATACCGTAGAGCCGAGCGTTCCGGTA
>2128253|reference XbaI|length 34|copies 1
CAGCCACATCGATCGCGCGCACAGCGCGCCATCC
>2128253|reference XbaI|length 15|copies 1
CAGCCACGCACAGGC
>2128253|reference XbaI|length 29|copies 1
CAGCCACGCCGCCGGCGCTTCGGAGCCGG
>2128253|reference XbaI|length 25|copies 1
CAGCCACGCCGGTGCGGATGCCCTT
>2128253|reference XbaI|length 12|copies 1
CAGCCAGATCCC
>2128253|reference XbaI|length 13|copies 1
CAGCCAGCAAACG
>2128253|reference XbaI|length 12|copies 1
CAGCCAGCGGCG
>2128253|reference XbaI|length 9|copies 1
CAGCCAGGA
>2128253|reference XbaI|length 10|copies 1
CAGCCAGGCC
>2128253|reference XbaI|length 10|copies 1
CAGCCAGGGG
>2128253|reference XbaI|length 34|copies 1
CAGCCAGTACTTGCGTGCGGCGATGCGCGTGCGC
>2128253|reference XbaI|length 36|copies 1
CAGCCAGTACTTGCGTGCGGCGATGCGCGTGCGCGC
>2128253|reference XbaI|length 20|copies 1
CAGCCAGTGATGCTTCGCCG
>2128253|reference XbaI|length 8|copies 1
CAGCCATG
>2128253|reference XbaI|length 9|copies 1
CAGCCATGG
>2128253|reference XbaI|length 10|copies 1
CAGCCATGGC
>2128253|reference XbaI|length 9|copies 1
CAGCCCAGA
>2128253|reference XbaI|length 10|copies 1
CAGCCCCGAG
>2128253|reference XbaI|length 42|copies 1
CAGCCCGACATTGGTGGACGCGGCGTCGTACACCGTCTTGTC
>2128253|reference XbaI|length 16|copies 1
CAGCCCGATCGCGCCG
>2128253|reference XbaI|length 17|copies 1
CAGCCCGATCGCGCCGG
>2128253|reference XbaI|length 30|copies 1
CAGCCCGATCGCGCCGGCGCCGATCACCAC
>2128253|reference XbaI|length 11|copies 1
CAGCCGAGCAC
>2128253|reference XbaI|length 8|copies 1
CAGCCGAT
>2128253|reference XbaI|length 11|copies 1
CAGCCGATGGC
>2128253|reference XbaI|length 12|copies 1
CAGCCGATGGCC
>2128253|reference XbaI|length 17|copies 1
CAGCCGATGGCCACCGG
>2128253|reference XbaI|length 24|copies 1
CAGCCGATGGCCACCGGCGCGGTG
>2128253|reference XbaI|length 27|copies 1
CAGCCGATGGCCACCGGCGCGGTGCAG
>2128253|reference XbaI|length 12|copies 1
CAGCCGCCATGC
>2128253|reference XbaI|length 15|copies 1
CAGCCGCCGCGCCGG
>2128253|reference XbaI|length 16|copies 1
CAGCCGCCGCGCCGGC
>2128253|reference XbaI|length 23|copies 1
CAGCCGCCGGTGGCAGTAGCCAG
>2128253|reference XbaI|length 8|copies 1
CAGCCGCG
>2128253|reference XbaI|length 15|copies 1
CAGCCGCGCCGCACC
>2128253|reference XbaI|length 30|copies 1
CAGCCGCGCGATGGTGTCGGGATCCAGCGC
>2128253|reference XbaI|length 33|copies 1
CAGCCGCGCGATGGTGTCGGGATCCAGCGCCTG
>2128253|reference XbaI|length 8|copies 1
CAGCCGGC
>2128253|reference XbaI|length 9|copies 1
CAGCCGGCC
>2128253|reference XbaI|length 13|copies 1
CAGCCGGCCGACG
>2128253|reference XbaI|length 40|copies 1
CAGCCGGCCTGCGTGCCAGCGGCCGTGAGGTCATCGATAT
>2128253|reference XbaI|length 27|copies 1
CAGCCGGCTGGTCGTGAGCATCAGATC
>2128253|reference XbaI|length 20|copies 1
CAGCCGGTCGTCGTGCAGGG
>2128253|reference XbaI|length 13|copies 1
CAGCCGGTGCGCT
>2128253|reference XbaI|length 12|copies 1
CAGCCGGTGGAA
>2128253|reference XbaI|length 32|copies 1
CAGCCGTGCCACCGGGCTGTCTGCGCCGTGGC
>2128253|reference XbaI|length 11|copies 1
CAGCCGTTGAC
>2128253|reference XbaI|length 36|copies 1
CAGCCGTTGCGCAGCAGCACATGCGGCACGCCGCTG
>2128253|reference XbaI|length 30|copies 1
CAGCCTGATTCCGCCGGTGTTCGATCTGGT
>2128253|reference XbaI|length 8|copies 1
CAGCCTGC
>2128253|reference XbaI|length 12|copies 1
CAGCCTGCGCGC
>2128253|reference XbaI|length 30|copies 3
CAGCCTGCGCGCGCCGGTGGTCAAGGTTGG
>2128253|reference XbaI|length 36|copies 1
CAGCCTGGCCGAGATCGCGCAGGCGTTCGGGTTCGC
>2128253|reference XbaI|length 30|copies 1
CAGCCTGTGCGCACACGTACGACAGGCCGG
>2128253|reference XbaI|length 9|copies 1
CAGCGAACC
>2128253|reference XbaI|length 36|copies 1
CAGCGAAGGAACGCTGGTACAGCGCGGCATGCCGTA
>2128253|reference XbaI|length 10|copies 1
CAGCGACAAG
>2128253|reference XbaI|length 10|copies 1
CAGCGACACT
>2128253|reference XbaI|length 28|copies 1
CAGCGACAGCGCGCCGGCGAATGCCGAG
>2128253|reference XbaI|length 29|copies 1
CAGCGACAGCGCGCCGGCGAATGCCGAGA
>2128253|reference XbaI|length 30|copies 2
CAGCGACAGCGCGCCGGCGAATGCCGAGAA
>2128253|reference XbaI|length 42|copies 1
CAGCGACAGCGCGTACAGCTGTCGCAGCATGCTGCCCGGCAA
>2128253|reference XbaI|length 13|copies 1
CAGCGACAGCGTT
>2128253|reference XbaI|length 30|copies 1
CAGCGACTGCTCCACCGGCGTCTGCACAGC
>2128253|reference XbaI|length 9|copies 1
CAGCGAGCC
>2128253|reference XbaI|length 30|copies 3
CAGCGAGCCGCCGCCGGTGGTGTCGCGTGG
>2128253|reference XbaI|length 30|copies 2
CAGCGAGCTGCCACCGGCGCCGGCACCGAG
>2128253|reference XbaI|length 35|copies 1
CAGCGAGGTGCTGCAGAGCGTCTCCAATCGCACCG
>2128253|reference XbaI|length 10|copies 1
CAGCGATCGC
>2128253|reference XbaI|length 13|copies 1
CAGCGATGCCACG
>2128253|reference XbaI|length 13|copies 1
CAGCGATGCGCGT
>2128253|reference XbaI|length 54|copies 1
CAGCGATTCGGGTCAGATCGGTAACTAGAGCCGGATGAATAGCAAAATCGAGCC
>2128253|reference XbaI|length 10|copies 1
CAGCGCAAAC
>2128253|reference XbaI|length 12|copies 1
CAGCGCAAGGCC
>2128253|reference XbaI|length 13|copies 1
CAGCGCAAGGCCG
>2128253|reference XbaI|length 10|copies 1
CAGCGCAATC
>2128253|reference XbaI|length 28|copies 1
CAGCGCAATGGCGCCGGTGCCGGCATCG
>2128253|reference XbaI|length 30|copies 1
CAGCGCAATGGCGCCGGTGCCGGCATCGAC
>2128253|reference XbaI|length 8|copies 1
CAGCGCAC
>2128253|reference XbaI|length 20|copies 1
CAGCGCACAGGCCACCGGCG
>2128253|reference XbaI|length 17|copies 1
CAGCGCACGACGCGCCG
>2128253|reference XbaI|length 9|copies 1
CAGCGCAGC
>2128253|reference XbaI|length 15|copies 1
CAGCGCAGCGTCTGC
>2128253|reference XbaI|length 10|copies 1
CAGCGCAGGT
>2128253|reference XbaI|length 23|copies 1
CAGCGCATCCAGCACCGGCGCGG
>2128253|reference XbaI|length 36|copies 1
CAGCGCATCGAAATCGGCGCCTTCTTCGGCATATGC
>2128253|reference XbaI|length 13|copies 1
CAGCGCCAGGCCG
>2128253|reference XbaI|length 14|copies 1
CAGCGCCAGGCCGC
>2128253|reference XbaI|length 31|copies 1
CAGCGCCAGGCGCACCGGCGCAAAGCTGCGG
>2128253|reference XbaI|length 9|copies 1
CAGCGCCAT
>2128253|reference XbaI|length 31|copies 1
CAGCGCCGAGCGCACCTGCAGCTCATGCGAA
>2128253|reference XbaI|length 22|copies 1
CAGCGCCGGTGCCAGCGCGTCG
>2128253|reference XbaI|length 23|copies 1
CAGCGCCGGTGGCGCCCACGACC
>2128253|reference XbaI|length 14|copies 1
CAGCGCCTGCGCCG
>2128253|reference XbaI|length 30|copies 3
CAGCGCCTGGCCACCGGCGAGCTGGACATC
>2128253|reference XbaI|length 17|copies 1
CAGCGCCTGGCGCCGGC
>2128253|reference XbaI|length 20|copies 1
CAGCGCCTGGTCACCGGCGC
>2128253|reference XbaI|length 33|copies 1
CAGCGCGAACACCGCGCCGGTGACCAGCACGTA
>2128253|reference XbaI|length 31|copies 1
CAGCGCGATCTGCGCCGGTGTTGCGCGGTGG
>2128253|reference XbaI|length 29|copies 1
CAGCGCGCAGGCACCGGTGACCGCCTGGC
>2128253|reference XbaI|length 30|copies 1
CAGCGCGCAGGCGCCGGTGTCGTCCCTGGA
>2128253|reference XbaI|length 12|copies 1
CAGCGCGCCAGC
>2128253|reference XbaI|length 15|copies 1
CAGCGCGCCAGCACC
>2128253|reference XbaI|length 24|copies 1
CAGCGCGCCAGCACCGGCGCCAAA
>2128253|reference XbaI|length 11|copies 1
CAGCGCGCCGC
>2128253|reference XbaI|length 27|copies 1
CAGCGCGCCGCCGGTGAGGGTGCGATA
>2128253|reference XbaI|length 18|copies 1
CAGCGCGCGCGCGGCGGC
>2128253|reference XbaI|length 13|copies 1
CAGCGCGCTCGCC
>2128253|reference XbaI|length 8|copies 1
CAGCGCGT
>2128253|reference XbaI|length 36|copies 1
CAGCGCGTCAGCGAACTGGCATCGCATGGCAGACGC
>2128253|reference XbaI|length 38|copies 1
CAGCGCGTCAGCGAACTGGCATCGCATGGCAGACGCGT
>2128253|reference XbaI|length 32|copies 1
CAGCGCGTCGATATGTTCGCCATTCTTGTCCA
>2128253|reference XbaI|length 12|copies 1
CAGCGCGTGGCC
>2128253|reference XbaI|length 22|copies 1
CAGCGCGTGGCGGCTCCGTTCA
>2128253|reference XbaI|length 21|copies 1
CAGCGCTCGGCCGCCGGTGGC
>2128253|reference XbaI|length 8|copies 2
CAGCGCTG
>2128253|reference XbaI|length 15|copies 1
CAGCGCTGCCGCGCC
>2128253|reference XbaI|length 10|copies 1
CAGCGCTGCG
>2128253|reference XbaI|length 36|copies 1
CAGCGCTGCGACACCAGCGCGCGCCAGTAGTCGAGC
>2128253|reference XbaI|length 10|copies 1
CAGCGCTTCG
>2128253|reference XbaI|length 12|copies 1
CAGCGCTTCGCC
>2128253|reference XbaI|length 21|copies 1
CAGCGCTTGGCCACCGGCGGT
>2128253|reference XbaI|length 36|copies 1
CAGCGGAATTGCGCCATGCGTCGGGCGCAGGCCATA
>2128253|reference XbaI|length 19|copies 1
CAGCGGATAGTTGTCCACG
>2128253|reference XbaI|length 38|copies 1
CAGCGGATGGCCCACCGACTCGTGGATGGTCAGCCAGG
>2128253|reference XbaI|length 9|copies 1
CAGCGGCAC
>2128253|reference XbaI|length 16|copies 1
CAGCGGCACCACGCCG
>2128253|reference XbaI|length 19|copies 2
CAGCGGCACCACGCCGGCG
>2128253|reference XbaI|length 31|copies 1
CAGCGGCACCACGCCGGCGTACTGGCCGTTG
>2128253|reference XbaI|length 35|copies 1
CAGCGGCACGCTGCCGGTGAAGTCTTCGAAGATGC
>2128253|reference XbaI|length 44|copies 2
CAGCGGCAGGTCGGCCAGAGTCCAGCCGCTCATTGCGCCAGCGC
>2128253|reference XbaI|length 33|copies 1
CAGCGGCGCAACGCCAGCACGCCAATCCATAGC
>2128253|reference XbaI|length 11|copies 1
CAGCGGCGCGC
>2128253|reference XbaI|length 10|copies 1
CAGCGGCGGC
>2128253|reference XbaI|length 25|copies 1
CAGCGGCTGCAGCAGGCGCTGGTGG
>2128253|reference XbaI|length 16|copies 1
CAGCGGCTGCGCGCCG
>2128253|reference XbaI|length 25|copies 1
CAGCGGTGCCAGTGCCGGTCATCGG
>2128253|reference XbaI|length 29|copies 1
CAGCGGTGGCGGCACCGGCGCGAATATCT
>2128253|reference XbaI|length 12|copies 1
CAGCGTAGTGTG
>2128253|reference XbaI|length 30|copies 3
CAGCGTCACCGCGCCGGTGAAGCTGTGGTG
>2128253|reference XbaI|length 9|copies 1
CAGCGTGAT
>2128253|reference XbaI|length 10|copies 1
CAGCGTGATG
>2128253|reference XbaI|length 30|copies 1
CAGCGTGATGCCGCCGGTGCCGGCCTGCAG
>2128253|reference XbaI|length 8|copies 1
CAGCGTGC
>2128253|reference XbaI|length 36|copies 1
CAGCGTGCAGTCCACGCGGCCGGGCACCACGTTGAC
>2128253|reference XbaI|length 10|copies 1
CAGCGTGCGG
>2128253|reference XbaI|length 12|copies 1
CAGCGTGCGGGC
>2128253|reference XbaI|length 11|copies 1
CAGCGTGGCGG
>2128253|reference XbaI|length 18|copies 1
CAGCGTGGTGACTTCGCC
>2128253|reference XbaI|length 43|copies 1
CAGCGTGTAGCCGACAATGCCGCACGTCAGTCGGTGGCGCTGG
>2128253|reference XbaI|length 30|copies 1
CAGCGTGTTGACGCCGGTGAACGCGGTGAA
>2128253|reference XbaI|length 31|copies 1
CAGCGTGTTGACGCCGGTGAACGCGGTGAAG
>2128253|reference XbaI|length 17|copies 1
CAGCGTTACGCCGCCGG
>2128253|reference XbaI|length 19|copies 1
CAGCGTTACGCCGCCGGCG
>2128253|reference XbaI|length 30|copies 1
CAGCGTTTGCACGCCGGTGCCGCAGCTGCG
>2128253|reference XbaI|length 35|copies 1
CAGCTACGCCGGGCCGACCGAGGTCAATGCCGGCA
>2128253|reference XbaI|length 12|copies 1
CAGCTAGCAAAA
>2128253|reference XbaI|length 29|copies 1
CAGCTCAGCGCGCCGGTGACCCGGCAGAG
>2128253|reference XbaI|length 30|copies 1
CAGCTCGCAGACGCCGGTGTCCAGGCGCTG
>2128253|reference XbaI|length 30|copies 1
CAGCTCGCGCGCGCCGGTGGCCAGCACCAG
>2128253|reference XbaI|length 43|copies 1
CAGCTCGGCTCCGCATGGAGGACGCATCCATGAACCTGCAGCG
>2128253|reference XbaI|length 25|copies 1
CAGCTGCATGGCGCCGGCGCGCGCG
>2128253|reference XbaI|length 8|copies 1
CAGCTGCC
>2128253|reference XbaI|length 38|copies 1
CAGCTGCCCGGATCGATCAGCGCGATCTCCATCCGCGC
>2128253|reference XbaI|length 42|copies 1
CAGCTGCCGTCCAAGGACGGTACGCACTCGCTGTATTGCGCG
>2128253|reference XbaI|length 44|copies 1
CAGCTGCGCCAATCAGAACACCGCCGATAAGAATGGGGGAAACC
>2128253|reference XbaI|length 10|copies 1
CAGCTGCGGC
>2128253|reference XbaI|length 15|copies 1
CAGCTGCTGCGCCGG
>2128253|reference XbaI|length 10|copies 1
CAGCTGCTGG
>2128253|reference XbaI|length 13|copies 1
CAGCTGCTGGCCG
>2128253|reference XbaI|length 14|copies 1
CAGCTGCTGGCCGC
>2128253|reference XbaI|length 21|copies 1
CAGCTGCTGGCCGCCGGCGCC
>2128253|reference XbaI|length 23|copies 1
CAGCTGCTGGCCGCCGGCGCCAA
>2128253|reference XbaI|length 25|copies 2
CAGCTGCTGGCCGCCGGCGCCAACG
>2128253|reference XbaI|length 30|copies 1
CAGCTGCTGGCCGCCGGCGCCAACGCCAAG
>2128253|reference XbaI|length 38|copies 1
CAGCTGCTTGAAGATCGATTCGGCGATGTTGTTGTTGG
>2128253|reference XbaI|length 29|copies 2
CAGCTGCTTGCGCCGGCGCGCATATTCGG
>2128253|reference XbaI|length 15|copies 1
CAGCTGGAAGCCGCC
>2128253|reference XbaI|length 21|copies 1
CAGCTGGAAGCCGCCGGCGTT
>2128253|reference XbaI|length 30|copies 1
CAGCTGGAAGCCGCCGGCGTTGCCGCGCTG
>2128253|reference XbaI|length 32|copies 1
CAGCTGGCCGATCGCCGGTGCGTTGGTCACCA
>2128253|reference XbaI|length 10|copies 1
CAGCTGGCGC
>2128253|reference XbaI|length 17|copies 1
CAGCTGGCGCTCGCCGG
>2128253|reference XbaI|length 30|copies 1
CAGCTGGCGCTCGCCGGCGGCCAGGGTGCG
>2128253|reference XbaI|length 10|copies 1
CAGCTGGCGG
>2128253|reference XbaI|length 17|copies 1
CAGCTGGCGGCGATCCA
>2128253|reference XbaI|length 14|copies 1
CAGCTGGTGATCAC
>2128253|reference XbaI|length 23|copies 1
CAGCTGGTGATCACCGGCGCCAG
>2128253|reference XbaI|length 30|copies 4
CAGCTGGTGATCACCGGCGCCAGCCGCGAG
>2128253|reference XbaI|length 31|copies 1
CAGCTGGTGATCACCGGCGCCAGCCGCGAGC
>2128253|reference XbaI|length 32|copies 2
CAGCTGGTTCGTCACCGGCGAGTCGCGCGGCT
>2128253|reference XbaI|length 14|copies 1
CAGCTGTCGCGCGG
>2128253|reference XbaI|length 42|copies 1
CAGCTTCAAGCTCGGCATCGAGTTCGTCGATTGGCAGCGCCC
>2128253|reference XbaI|length 9|copies 1
CAGCTTCGG
>2128253|reference XbaI|length 15|copies 1
CAGCTTGCGCGCACG
>2128253|reference XbaI|length 38|copies 1
CAGCTTGGAATAGAGGGGAATGACCACGCTGACCAGCA
>2128253|reference XbaI|length 41|copies 1
CAGCTTTCCATCTACCGGAAGATACAGGCGATTAGTCGATA
>2128253|reference XbaI|length 13|copies 1
CAGGAACACCTCG
>2128253|reference XbaI|length 18|copies 2
CAGGAACACCTCGCCGGC
>2128253|reference XbaI|length 24|copies 1
CAGGAACACCTCGCCGGCGGCGGT
>2128253|reference XbaI|length 26|copies 1
CAGGAACACCTCGCCGGCGGCGGTGG
>2128253|reference XbaI|length 30|copies 1
CAGGAACACCTCGCCGGCGGCGGTGGGCCG
>2128253|reference XbaI|length 16|copies 1
CAGGAAGATCTCGCCG
>2128253|reference XbaI|length 16|copies 1
CAGGAAGCGAATGCTG
>2128253|reference XbaI|length 44|copies 1
CAGGAAGGCGAAGCGATCGTCAAGCGCGCACCCTACGTGGACCT
>2128253|reference XbaI|length 31|copies 1
CAGGACGGCCTCACCGGCGCCAAGCCGGTGG
>2128253|reference XbaI|length 24|copies 1
CAGGACGTGGACACCGGCGCGCAC
>2128253|reference XbaI|length 30|copies 4
CAGGACGTGGACACCGGCGCGCACATCTGG
>2128253|reference XbaI|length 9|copies 1
CAGGAGCAC
>2128253|reference XbaI|length 41|copies 1
CAGGAGCCGCAGGTCATCGATCCCACCTGCCAGAAGTCACT
>2128253|reference XbaI|length 10|copies 1
CAGGAGCGCA
>2128253|reference XbaI|length 9|copies 1
CAGGAGCTG
>2128253|reference XbaI|length 9|copies 1
CAGGAGTCA
>2128253|reference XbaI|length 45|copies 1
CAGGAGTGCGTGGCGGCCTTCGATCTGAAGCCGGTCGATTTCTCC
>2128253|reference XbaI|length 41|copies 1
CAGGAGTGGCGCATGAGCATTGATGCAATTCTCGACGCGAG
>2128253|reference XbaI|length 10|copies 1
CAGGAGTTGA
>2128253|reference XbaI|length 35|copies 1
CAGGATATCGTCGGGACTGTCGAAGCGTCCCAGCA
>2128253|reference XbaI|length 17|copies 1
CAGGATCATCACGCCGG
>2128253|reference XbaI|length 11|copies 1
CAGGATCTGAG
>2128253|reference XbaI|length 12|copies 1
CAGGATGCTGGC
>2128253|reference XbaI|length 11|copies 1
CAGGATGTCCT
>2128253|reference XbaI|length 26|copies 1
CAGGCACAGCGCGCCGGCGATCGGGC
>2128253|reference XbaI|length 24|copies 1
CAGGCACCGGTGAGGCAGAAGGAA
>2128253|reference XbaI|length 30|copies 1
CAGGCACTCCACACCGGTGGCCGGTTGCAC
>2128253|reference XbaI|length 32|copies 1
CAGGCACTCCACACCGGTGGCCGGTTGCACAC
>2128253|reference XbaI|length 12|copies 1
CAGGCAGACCTG
>2128253|reference XbaI|length 19|copies 1
CAGGCAGTCGTCGCCGGTG
>2128253|reference XbaI|length 30|copies 4
CAGGCAGTCGTCGCCGGTGCGGTTGTCGAT
>2128253|reference XbaI|length 34|copies 1
CAGGCAGTCGTCGCCGGTGCGGTTGTCGATCATC
>2128253|reference XbaI|length 12|copies 1
CAGGCATCGCCG
>2128253|reference XbaI|length 22|copies 1
CAGGCATTGGGCACCGGCGTGC
>2128253|reference XbaI|length 9|copies 1
CAGGCCAGA
>2128253|reference XbaI|length 10|copies 1
CAGGCCAGAT
>2128253|reference XbaI|length 30|copies 1
CAGGCCAGCGACACCGGCGACAAACGCTAC
>2128253|reference XbaI|length 11|copies 1
CAGGCCAGCGC
>2128253|reference XbaI|length 14|copies 1
CAGGCCAGCGGCGC
>2128253|reference XbaI|length 16|copies 1
CAGGCCAGCGGCGCCG
>2128253|reference XbaI|length 15|copies 1
CAGGCCATGGCCACC
>2128253|reference XbaI|length 22|copies 1
CAGGCCATGGCCACCGGCGTGC
>2128253|reference XbaI|length 30|copies 4
CAGGCCATGGCCACCGGCGTGCGCGGCGAG
>2128253|reference XbaI|length 31|copies 1
CAGGCCATGGCCACCGGCGTGCGCGGCGAGC
>2128253|reference XbaI|length 8|copies 1
CAGGCCCA
>2128253|reference XbaI|length 26|copies 1
CAGGCCCAGCGGCTCGGCGAAGCTGC
>2128253|reference XbaI|length 40|copies 1
CAGGCCCGCGAAACCGGCGTGTTCTTGAAAGTCGTCAAGA
>2128253|reference XbaI|length 31|copies 1
CAGGCCGATGCGGCGCGCATCACTCTTCGAC
>2128253|reference XbaI|length 8|copies 2
CAGGCCGC
>2128253|reference XbaI|length 30|copies 1
CAGGCCGCGCTCGCCGGTGCCGGCCAGGGC
>2128253|reference XbaI|length 31|copies 1
CAGGCCGCGGTCGCCGGTGGCGCTGCCGAAG
>2128253|reference XbaI|length 9|copies 1
CAGGCCGGC
>2128253|reference XbaI|length 18|copies 1
CAGGCCGGCTACACCGGT
>2128253|reference XbaI|length 30|copies 1
CAGGCCGGCTACACCGGTGCCACCACCCCG
>2128253|reference XbaI|length 30|copies 1
CAGGCCGGTGCCACCGGTGACCACGCCGCC
>2128253|reference XbaI|length 16|copies 2
CAGGCCGTGCCGCCGG
>2128253|reference XbaI|length 36|copies 1
CAGGCCGTGGCCGATCTCGTGCATCACCACGTTGAG
>2128253|reference XbaI|length 10|copies 1
CAGGCCTTGG
>2128253|reference XbaI|length 30|copies 1
CAGGCGAAAATCGCCGGTGTCGGCGGGGAT
>2128253|reference XbaI|length 14|copies 1
CAGGCGAAGCACGC
>2128253|reference XbaI|length 47|copies 1
CAGGCGAATTTCCACCAGCACCACCGTGCCGAACCTGGGTGCGGCCA
>2128253|reference XbaI|length 30|copies 1
CAGGCGACCAGCGCCGGCGACTTGTTCAGA
>2128253|reference XbaI|length 26|copies 1
CAGGCGACGCCGGCGAAATAATCCTG
>2128253|reference XbaI|length 8|copies 1
CAGGCGAT
>2128253|reference XbaI|length 9|copies 1
CAGGCGATC
>2128253|reference XbaI|length 10|copies 1
CAGGCGATCG
>2128253|reference XbaI|length 8|copies 1
CAGGCGCA
>2128253|reference XbaI|length 32|copies 1
CAGGCGCAATGCGTGCTGGTGCGGCACCGCTG
>2128253|reference XbaI|length 46|copies 1
CAGGCGCAGGATGCGGGCCTGGGCGGTATTGCGCACGGTGAAGGCG
>2128253|reference XbaI|length 11|copies 1
CAGGCGCAGGC
>2128253|reference XbaI|length 18|copies 1
CAGGCGCAGGCCGCCGGC
>2128253|reference XbaI|length 12|copies 1
CAGGCGCCACGC
>2128253|reference XbaI|length 14|copies 1
CAGGCGCCGGCACC
>2128253|reference XbaI|length 14|copies 1
CAGGCGCCGGCACG
>2128253|reference XbaI|length 15|copies 1
CAGGCGCCGTGCAAG
>2128253|reference XbaI|length 9|copies 1
CAGGCGCGA
>2128253|reference XbaI|length 42|copies 1
CAGGCGCGACCGACCAGCAATTCGCGCTGGCGCCGGTACAAG
>2128253|reference XbaI|length 12|copies 1
CAGGCGCGAGCG
>2128253|reference XbaI|length 18|copies 1
CAGGCGCGAGGCGCCGGC
>2128253|reference XbaI|length 25|copies 1
CAGGCGCGAGGCGCCGGCGTGGTCG
>2128253|reference XbaI|length 30|copies 2
CAGGCGCGAGGCGCCGGCGTGGTCGGTCAG
>2128253|reference XbaI|length 31|copies 1
CAGGCGCGAGGCGCCGGCGTGGTCGGTCAGG
>2128253|reference XbaI|length 31|copies 1
CAGGCGCGCTTCCACCGGCGCGCGCCGTTGC
>2128253|reference XbaI|length 15|copies 1
CAGGCGCGGGCGCGC
>2128253|reference XbaI|length 9|copies 1
CAGGCGCTA
>2128253|reference XbaI|length 11|copies 1
CAGGCGCTCAC
>2128253|reference XbaI|length 17|copies 1
CAGGCGGCAAGCAGACC
>2128253|reference XbaI|length 24|copies 1
CAGGCGGGCGCCGCCGGTGTTCGG
>2128253|reference XbaI|length 42|copies 1
CAGGCGGGCGCGGCCAGTGCTCGGAATCGGCATGTACCACTC
>2128253|reference XbaI|length 11|copies 1
CAGGCGGGTGT
>2128253|reference XbaI|length 22|copies 1
CAGGCGGGTGTCGCCGGCGGCG
>2128253|reference XbaI|length 29|copies 1
CAGGCGGGTGTCGCCGGCGGCGTGGTCGA
>2128253|reference XbaI|length 30|copies 1
CAGGCGGGTGTCGCCGGCGGCGTGGTCGAG
>2128253|reference XbaI|length 8|copies 1
CAGGCGGT
>2128253|reference XbaI|length 30|copies 4
CAGGCGGTGCACGCCGGTGGTGGTCTCTTC
>2128253|reference XbaI|length 22|copies 1
CAGGCGGTGCATGCCGGGATGG
>2128253|reference XbaI|length 13|copies 1
CAGGCGGTGGCAC
>2128253|reference XbaI|length 30|copies 2
CAGGCGTGCACCGCCGGCGCGCAGGATCGC
>2128253|reference XbaI|length 25|copies 1
CAGGCGTGCGAGCACGGCGACATAG
>2128253|reference XbaI|length 9|copies 1
CAGGCGTTC
>2128253|reference XbaI|length 15|copies 1
CAGGCGTTCGGCACG
>2128253|reference XbaI|length 31|copies 2
CAGGCGTTCGGCGCCGGTGGGCGAGTGTTCG
>2128253|reference XbaI|length 11|copies 1
CAGGCGTTTTG
>2128253|reference XbaI|length 12|copies 1
CAGGCTGCAACG
>2128253|reference XbaI|length 30|copies 1
CAGGCTGGTGGTGCCGGTGAGGTGGCTGAC
>2128253|reference XbaI|length 34|copies 1
CAGGCTGTATTGCTGCCCGCCCACGCTGTCGGTC
>2128253|reference XbaI|length 17|copies 1
CAGGCTGTCGGTCCAGG
>2128253|reference XbaI|length 15|copies 1
CAGGCTTTGCCACCA
>2128253|reference XbaI|length 9|copies 1
CAGGGCCGT
>2128253|reference XbaI|length 38|copies 1
CAGGGCCTTGGAGACATCACGCCGGTAGCCCTGCAGCG
>2128253|reference XbaI|length 31|copies 3
CAGGGCGTGATCGCCGGTGCCGATGTCAGCG
>2128253|reference XbaI|length 12|copies 1
CAGGGGTTGGGC
>2128253|reference XbaI|length 14|copies 1
CAGGGTGCGCGCAC
>2128253|reference XbaI|length 15|copies 1
CAGGTAGAGCCAGGC
>2128253|reference XbaI|length 42|copies 1
CAGGTAGTGCGCGGAGCATGCGGGCAGCACGGCGCGGCGGCG
>2128253|reference XbaI|length 36|copies 1
CAGGTAGTTGAGCAGGTCGATGCGGGTGATCAGGCC
>2128253|reference XbaI|length 30|copies 1
CAGGTATGGGCCACCGGCGAGATCGCCAGC
>2128253|reference XbaI|length 13|copies 1
CAGGTCCCAGTGG
>2128253|reference XbaI|length 27|copies 1
CAGGTCCGCGCCGGTGGACAGCGAGGC
>2128253|reference XbaI|length 30|copies 1
CAGGTCCGGGTCCACCGGCGAGGCCGCATC
>2128253|reference XbaI|length 27|copies 1
CAGGTCCTGGGCGCCGGTGGTCTTGGG
>2128253|reference XbaI|length 10|copies 1
CAGGTCGCGA
>2128253|reference XbaI|length 19|copies 1
CAGGTCGTCCTCGCCGGCG
>2128253|reference XbaI|length 10|copies 1
CAGGTGACTT
>2128253|reference XbaI|length 27|copies 1
CAGGTGCACGCCGGCGATGCGCAGGCC
>2128253|reference XbaI|length 21|copies 1
CAGGTGCGTTTCACCGGCGCG
>2128253|reference XbaI|length 30|copies 1
CAGGTGCGTTTCACCGGCGCGCGCCAGGTG
>2128253|reference XbaI|length 14|copies 1
CAGGTGCTGGCGCC
>2128253|reference XbaI|length 43|copies 1
CAGGTGGATGCCCAGATCGATCACCGGCACCACCTGGCCACGC
>2128253|reference XbaI|length 10|copies 1
CAGGTGGCCG
>2128253|reference XbaI|length 13|copies 1
CAGGTGGCGCGCG
>2128253|reference XbaI|length 47|copies 1
CAGGTGGTAGCGGGCTTGTTCGATAAGGAGCGACATCCCCCTAGGAT
>2128253|reference XbaI|length 17|copies 1
CAGGTGGTGGGCACCGG
>2128253|reference XbaI|length 30|copies 1
CAGGTGGTGGGCACCGGTGGCGCCACCACG
>2128253|reference XbaI|length 18|copies 1
CAGGTGTTGCAGCAACGG
>2128253|reference XbaI|length 43|copies 1
CAGGTTGACGTCGCAGCGCAGGCCCACCTTGCACAGGTGGTGA
>2128253|reference XbaI|length 16|copies 1
CAGGTTGCTGCCGCCG
>2128253|reference XbaI|length 44|copies 1
CAGGTTGCTGCCGCCGGCGCTGTAGTTGAACTTGAACGGCAGCG
>2128253|reference XbaI|length 9|copies 1
CAGGTTGGC
>2128253|reference XbaI|length 8|copies 1
CAGTACCT
>2128253|reference XbaI|length 31|copies 6
CAGTACCTGGCCACCGGCGACGCGAAGTACG
>2128253|reference XbaI|length 11|copies 1
CAGTACCTGTG
>2128253|reference XbaI|length 9|copies 1
CAGTACGAA
>2128253|reference XbaI|length 10|copies 1
CAGTACGAAA
>2128253|reference XbaI|length 44|copies 1
CAGTAGTCGTCCGAATACGGGATCAGGCGCAGGTTCAGGCGCAG
>2128253|reference XbaI|length 29|copies 1
CAGTATTGATCCACCGGTGGCATGTCTGC
>2128253|reference XbaI|length 30|copies 1
CAGTATTGATCCACCGGTGGCATGTCTGCA
>2128253|reference XbaI|length 9|copies 1
CAGTCACGT
>2128253|reference XbaI|length 9|copies 1
CAGTCCAGC
>2128253|reference XbaI|length 12|copies 2
CAGTCCTGCAGA
>2128253|reference XbaI|length 38|copies 1
CAGTCCTTGGCATCCTGCTGGCCCGGCTGCGGGCCGCC
>2128253|reference XbaI|length 12|copies 1
CAGTCGACGCTG
>2128253|reference XbaI|length 9|copies 1
CAGTCGCAC
>2128253|reference XbaI|length 9|copies 1
CAGTCGCCA
>2128253|reference XbaI|length 25|copies 1
CAGTCGCGCTCGGGCGGCAGGCAGC
>2128253|reference XbaI|length 26|copies 1
CAGTCGCTGACCGCCGGCGTCAATCT
>2128253|reference XbaI|length 19|copies 1
CAGTCGGATATCACCGGCG
>2128253|reference XbaI|length 10|copies 1
CAGTCGTGGT
>2128253|reference XbaI|length 8|copies 1
CAGTCTGC
>2128253|reference XbaI|length 30|copies 1
CAGTGAGTCCACGCCGGCGCTGCGCTTGGT
>2128253|reference XbaI|length 10|copies 1
CAGTGATCCA
>2128253|reference XbaI|length 23|copies 1
CAGTGATTCCGATCGGCGCCGAC
>2128253|reference XbaI|length 35|copies 1
CAGTGCAATCGCCGGCAACGGATTGAACATGGCGG
>2128253|reference XbaI|length 10|copies 1
CAGTGCAATG
>2128253|reference XbaI|length 31|copies 4
CAGTGCAATGCCGCCGGTGGCCGCGACGACA
>2128253|reference XbaI|length 15|copies 1
CAGTGCAGCACGCCG
>2128253|reference XbaI|length 34|copies 1
CAGTGCAGGTACAATCGCTATAGGCGCGTTAGAT
>2128253|reference XbaI|length 9|copies 1
CAGTGCAGT
>2128253|reference XbaI|length 16|copies 1
CAGTGCCAAGCCACCA
>2128253|reference XbaI|length 31|copies 1
CAGTGCCCATTCACCGGCGAAACGCTGGCCG
>2128253|reference XbaI|length 13|copies 1
CAGTGCGACGACG
>2128253|reference XbaI|length 24|copies 1
CAGTGCGCGGTCGCCGGTGACATC
>2128253|reference XbaI|length 28|copies 1
CAGTGCGCGGTCGCCGGTGACATCCGAG
>2128253|reference XbaI|length 30|copies 1
CAGTGCGCGGTCGCCGGTGACATCCGAGGC
>2128253|reference XbaI|length 13|copies 1
CAGTGCGGCGCCG
>2128253|reference XbaI|length 33|copies 1
CAGTGCGGTCCGCACGCCGGCGATGATCTCGGC
>2128253|reference XbaI|length 11|copies 1
CAGTGCGGTGA
>2128253|reference XbaI|length 15|copies 1
CAGTGCGGTGACGCC
>2128253|reference XbaI|length 33|copies 1
CAGTGCGTGCTTCTCGCGCGCGTCGCCATCCAG
>2128253|reference XbaI|length 27|copies 1
CAGTGGAACATGCCATGCCTGCGACAC
>2128253|reference XbaI|length 19|copies 1
CAGTGGCACCGCGCAATCG
>2128253|reference XbaI|length 15|copies 1
CAGTGGCCTGACCAC
>2128253|reference XbaI|length 15|copies 1
CAGTGGCGCGGCGCC
>2128253|reference XbaI|length 19|copies 1
CAGTGGCGCGGCGCCGGCG
>2128253|reference XbaI|length 13|copies 1
CAGTGGTCGCGCG
>2128253|reference XbaI|length 24|copies 1
CAGTTCACCGGCGAGGTGAGCCAG
>2128253|reference XbaI|length 20|copies 1
CAGTTCACGGGCGCCGGTGG
>2128253|reference XbaI|length 24|copies 1
CAGTTCACGGGCGCCGGTGGCGAT
>2128253|reference XbaI|length 31|copies 1
CAGTTCACGGGCGCCGGTGGCGATGTCCTGC
>2128253|reference XbaI|length 30|copies 2
CAGTTCGATCGCACCGGTGAACAGCAGGCT
>2128253|reference XbaI|length 15|copies 1
CAGTTCGCCTCCACC
>2128253|reference XbaI|length 27|copies 1
CAGTTCGCCTCCACCGGCGACGGCCCG
>2128253|reference XbaI|length 10|copies 1
CAGTTCGGCC
>2128253|reference XbaI|length 14|copies 1
CAGTTCGGCCGCGC
>2128253|reference XbaI|length 12|copies 1
CAGTTCGGTGAC
>2128253|reference XbaI|length 37|copies 1
CAGTTCTTGATGTCCAGCGCGGTGCGCACGATGTTCC
>2128253|reference XbaI|length 11|copies 1
CAGTTGATCTG
>2128253|reference XbaI|length 30|copies 3
CAGTTGATCTGCACCGGTGCCGGGCGCAAG
>2128253|reference XbaI|length 8|copies 1
CAGTTGCT
>2128253|reference XbaI|length 31|copies 1
CAGTTGCTGCGCGACGCGCACCGCATCGCCG
>2128253|reference XbaI|length 14|copies 1
CAGTTGGCACACAC
>2128253|reference XbaI|length 26|copies 1
CAGTTGGCACACACCGGCGCCGGCCA
>2128253|reference XbaI|length 29|copies 1
CAGTTGGCACACACCGGCGCCGGCCACGC
>2128253|reference XbaI|length 30|copies 1
CAGTTGGCACACACCGGCGCCGGCCACGCT
>2128253|reference XbaI|length 10|copies 1
CAGTTTGACC
>2128253|reference XbaI|length 8|copies 1
CAGTTTGC
>2128253|reference XbaI|length 11|copies 1
CATACAGCGCG
>2128253|reference XbaI|length 29|copies 1
CATACAGCGTCACCGGCGACCCACGACTT
>2128253|reference XbaI|length 10|copies 1
CATACTGCAG
>2128253|reference XbaI|length 9|copies 1
CATAGCAAC
>2128253|reference XbaI|length 30|copies 1
CATAGCAACGGCACCGGCGCCAGCCACGCC
>2128253|reference XbaI|length 35|copies 1
CATAGCCGCGATCGGTCGCATTGCGCAGCTGCAGG
>2128253|reference XbaI|length 25|copies 1
CATAGCGACGCCCGCCGGCGATGCT
>2128253|reference XbaI|length 11|copies 1
CATAGCGCTGC
>2128253|reference XbaI|length 38|copies 1
CATAGCTGGTCCGGCAACTTGGTGACCAATGCGAGCTG
>2128253|reference XbaI|length 45|copies 1
CATAGGACGAAATCATCTTGCGGATCTGGCGGGTGGCCAATAGCT
>2128253|reference XbaI|length 11|copies 1
CATCAAAGCGC
>2128253|reference XbaI|length 11|copies 1
CATCAACACGA
>2128253|reference XbaI|length 34|copies 1
CATCAACCGGCGCAGATTGCCCAGCTTGCGCATG
>2128253|reference XbaI|length 13|copies 1
CATCAACGGCGCG
>2128253|reference XbaI|length 8|copies 1
CATCAAGG
>2128253|reference XbaI|length 21|copies 1
CATCACATCGGCGCCGGCGAT
>2128253|reference XbaI|length 21|copies 1
CATCACCAACCGCGCCGGCGC
>2128253|reference XbaI|length 27|copies 1
CATCACCAACCGCGCCGGCGCCAGCAT
>2128253|reference XbaI|length 14|copies 1
CATCACCAGCACGC
>2128253|reference XbaI|length 24|copies 1
CATCACCCGCAACACCGGCGTGCT
>2128253|reference XbaI|length 9|copies 1
CATCACGAC
>2128253|reference XbaI|length 12|copies 1
CATCACGCCGCA
>2128253|reference XbaI|length 14|copies 1
CATCACGCCGCCAC
>2128253|reference XbaI|length 30|copies 3
CATCACGCCGCCACCGGCGCCGGCCAGGCG
>2128253|reference XbaI|length 11|copies 1
CATCACGGTGC
>2128253|reference XbaI|length 12|copies 1
CATCACGGTGCG
>2128253|reference XbaI|length 16|copies 1
CATCACGTCGCCACCG
>2128253|reference XbaI|length 30|copies 3
CATCACGTCGCCACCGGCGAACGCGGTCTG
>2128253|reference XbaI|length 10|copies 1
CATCACTACG
>2128253|reference XbaI|length 28|copies 1
CATCAGCAACCTGCGCGTGCGCGCGGAG
>2128253|reference XbaI|length 36|copies 1
CATCAGCCAGCTGGCGTTGCAGACGGCCATCGGCCA
>2128253|reference XbaI|length 27|copies 1
CATCAGCGCATTGCCATCGTTGATGCT
>2128253|reference XbaI|length 33|copies 1
CATCAGCGCCCCCCACCGGTGACGCTGATGTCA
>2128253|reference XbaI|length 10|copies 1
CATCAGCGCG
>2128253|reference XbaI|length 27|copies 1
CATCAGCGCGCCGGTGTAGGACGGATG
>2128253|reference XbaI|length 31|copies 1
CATCAGCTGCGGCGCCGGTGTCTGCATCGCC
>2128253|reference XbaI|length 24|copies 1
CATCAGTGCCAGTCGCCAGTCGCC
>2128253|reference XbaI|length 12|copies 1
CATCATGCCGCG
>2128253|reference XbaI|length 13|copies 1
CATCATGCCGCGC
>2128253|reference XbaI|length 30|copies 1
CATCATGCCGGCGCCGGTGCGCTCGCGCAG
>2128253|reference XbaI|length 39|copies 1
CATCCACGACCGTCAGGAGCCGCTGGCGTACTGGATGAA
>2128253|reference XbaI|length 31|copies 1
CATCCACGCCGGCACCGGTGCCAACAACGTG
>2128253|reference XbaI|length 32|copies 1
CATCCACGCCGGCACCGGTGCCAACAACGTGA
>2128253|reference XbaI|length 18|copies 1
CATCCACGTTGGTGGTGT
>2128253|reference XbaI|length 39|copies 1
CATCCACGTTGGTGGTGTCGAAGCGGCCCTGCACCGGCT
>2128253|reference XbaI|length 12|copies 1
CATCCAGCACGC
>2128253|reference XbaI|length 32|copies 1
CATCCAGCACTGCGCGCATGTCCTGGATACGG
>2128253|reference XbaI|length 16|copies 1
CATCCAGCAGCCCGCC
>2128253|reference XbaI|length 41|copies 1
CATCCAGCCGGTAGTAGTCGGCGCCCATCAGCAATTTGTGC
>2128253|reference XbaI|length 21|copies 1
CATCCAGTGCGCGCCGGTGAC
>2128253|reference XbaI|length 11|copies 1
CATCCGATCCG
>2128253|reference XbaI|length 11|copies 1
CATCCGCACGC
>2128253|reference XbaI|length 14|copies 2
CATCCGCACGCTCA
>2128253|reference XbaI|length 25|copies 1
CATCCGCACGCTCACCGGTGCACGC
>2128253|reference XbaI|length 32|copies 1
CATCCGCCTGATCCGCGCTGCGCGAACGCACG
>2128253|reference XbaI|length 28|copies 1
CATCCGCGACACGGTCGCGGCCGATACC
>2128253|reference XbaI|length 23|copies 1
CATCCGCTGGGCGCGCGGCATGG
>2128253|reference XbaI|length 8|copies 1
CATCCGTT
>2128253|reference XbaI|length 12|copies 1
CATCCTGGACAG
>2128253|reference XbaI|length 21|copies 1
CATCCTGTTGTCGCCGGTGCT
>2128253|reference XbaI|length 37|copies 1
CATCGACGGCGCGCCTGAGGAACGCCTGCAGGTCGTC
>2128253|reference XbaI|length 41|copies 1
CATCGAGAAAGTTGAAGCGCAACAACCACCAGCGGTAGAAC
>2128253|reference XbaI|length 46|copies 1
CATCGAGGAATTCCTCGATCACCACGCGCGCACCGGCATCGCCGAA
>2128253|reference XbaI|length 30|copies 3
CATCGATACGCCACCGGTGGCCAGCAGGCG
>2128253|reference XbaI|length 31|copies 1
CATCGATGTGGCGCGCCTGGACGCGCTGCTG
>2128253|reference XbaI|length 12|copies 1
CATCGCAATCGA
>2128253|reference XbaI|length 8|copies 1
CATCGCAC
>2128253|reference XbaI|length 27|copies 1
CATCGCACGCGCCACCGGTGCACAGGT
>2128253|reference XbaI|length 28|copies 1
CATCGCACGCGCCACCGGTGCACAGGTA
>2128253|reference XbaI|length 10|copies 1
CATCGCCACC
>2128253|reference XbaI|length 30|copies 1
CATCGCCACCGCGCTGGGCAAGCTGCTGCC
>2128253|reference XbaI|length 29|copies 1
CATCGCCATGCCGCCGGTGCTGTCGATGG
>2128253|reference XbaI|length 30|copies 4
CATCGCCATGCCGCCGGTGCTGTCGATGGG
>2128253|reference XbaI|length 26|copies 1
CATCGCCCACCGGTGCACGTTGCAGG
>2128253|reference XbaI|length 13|copies 1
CATCGCCGAAAAC
>2128253|reference XbaI|length 15|copies 1
CATCGCCGAAACGCC
>2128253|reference XbaI|length 30|copies 1
CATCGCCGAAACGCCGGTGGACGGCTTCAG
>2128253|reference XbaI|length 13|copies 1
CATCGCCGCGCGC
>2128253|reference XbaI|length 22|copies 1
CATCGCCGGCGCGCAGCCGCAG
>2128253|reference XbaI|length 22|copies 1
CATCGCCGGCGCGCAGCGCCAC
>2128253|reference XbaI|length 8|copies 1
CATCGCCT
>2128253|reference XbaI|length 29|copies 1
CATCGCCTCCGCACCGGCGCCGCCCAGGC
>2128253|reference XbaI|length 13|copies 1
CATCGCCTTTGCC
>2128253|reference XbaI|length 31|copies 1
CATCGCGAAAGGCACCGGCGGTGGCGCGCTG
>2128253|reference XbaI|length 35|copies 1
CATCGCGACCGGTTCAACATCAGGTGGTGCAGGCG
>2128253|reference XbaI|length 31|copies 1
CATCGCGCCGCAGCCGGGTTGGCGCAAGCCG
>2128253|reference XbaI|length 24|copies 1
CATCGCGCCGGTGCGGGTCTGGTC
>2128253|reference XbaI|length 14|copies 1
CATCGCGCGCACGC
>2128253|reference XbaI|length 27|copies 1
CATCGCGCGCACGCCGGCGCTCACCGC
>2128253|reference XbaI|length 30|copies 1
CATCGCGCGCACGCCGGCGCTCACCGCGCG
>2128253|reference XbaI|length 15|copies 1
CATCGCGCGCAGCCG
>2128253|reference XbaI|length 13|copies 3
CATCGCGCTGGCA
>2128253|reference XbaI|length 8|copies 1
CATCGCTG
>2128253|reference XbaI|length 45|copies 1
CATCGGAATCACCGGCACGTTGCGCCGCTGCAGGATCTTTTCGAC
>2128253|reference XbaI|length 8|copies 3
CATCGGCA
>2128253|reference XbaI|length 15|copies 1
CATCGGCAAAGCGCC
>2128253|reference XbaI|length 35|copies 1
CATCGGCAACACTCCATCGGCTGCAGCACGCACAC
>2128253|reference XbaI|length 11|copies 1
CATCGGCAATC
>2128253|reference XbaI|length 19|copies 1
CATCGGCACCTCCACCGGC
>2128253|reference XbaI|length 21|copies 1
CATCGGCACCTCCACCGGCGG
>2128253|reference XbaI|length 31|copies 3
CATCGGCACCTCCACCGGCGGCACCCAGGCG
>2128253|reference XbaI|length 14|copies 1
CATCGGCACTGCGC
>2128253|reference XbaI|length 32|copies 1
CATCGGCCACTGCGCCGGCGATCCCGTCAGCA
>2128253|reference XbaI|length 13|copies 1
CATCGGCCATGGC
>2128253|reference XbaI|length 9|copies 1
CATCGGCCT
>2128253|reference XbaI|length 8|copies 1
CATCGGCG
>2128253|reference XbaI|length 12|copies 1
CATCGGCGATGG
>2128253|reference XbaI|length 12|copies 1
CATCGGCGCTTC
>2128253|reference XbaI|length 10|copies 1
CATCGGCGTT
>2128253|reference XbaI|length 31|copies 1
CATCGGCTTCCGCACCGGCGTAGCCGCTGGT
>2128253|reference XbaI|length 15|copies 1
CATCGGGCCAGCACC
>2128253|reference XbaI|length 18|copies 1
CATCGGGCCAGCACCGGC
>2128253|reference XbaI|length 30|copies 3
CATCGGGCCAGCACCGGCGCGATGCGCTTG
>2128253|reference XbaI|length 11|copies 1
CATCGGGCCCG
>2128253|reference XbaI|length 14|copies 1
CATCGGGCCGTCGC
>2128253|reference XbaI|length 30|copies 2
CATCGGGCCGTCGCCGGTGGCCTGCGGGCG
>2128253|reference XbaI|length 31|copies 1
CATCGGGCCGTCGCCGGTGGCCTGCGGGCGG
>2128253|reference XbaI|length 31|copies 1
CATCGGGCGAATCGCCGGCGATCACCAGCTC
>2128253|reference XbaI|length 31|copies 1
CATCGGGCGTGGCGCCGGCGGCGCTGCAGGC
>2128253|reference XbaI|length 31|copies 1
CATCGGTGAACCCGCCGGTGAGATGCAGCCT
>2128253|reference XbaI|length 29|copies 1
CATCGTCACCGTGGTGGACGGCTCGCAGG
>2128253|reference XbaI|length 30|copies 1
CATCGTCACCGTGGTGGACGGCTCGCAGGC
>2128253|reference XbaI|length 20|copies 1
CATCGTGCAGCGCGCCGGCG
>2128253|reference XbaI|length 12|copies 1
CATCGTGCAGCT
>2128253|reference XbaI|length 33|copies 1
CATCGTGCCGGTGCAGTTCTTGGAGCCGCAACG
>2128253|reference XbaI|length 12|copies 1
CATCGTGCGGCG
>2128253|reference XbaI|length 30|copies 1
CATCGTGCGTGGACCGGCGTTGTGCGTTAG
>2128253|reference XbaI|length 43|copies 1
CATCTATACCAATCGCAACGTGGTGGTCGAAGAGCTGTGAATC
>2128253|reference XbaI|length 17|copies 1
CATCTATACCCCGCCGG
>2128253|reference XbaI|length 30|copies 1
CATCTATACCCCGCCGGTGGGCGAAACGCT
>2128253|reference XbaI|length 32|copies 1
CATCTCAACGGTCTTGCCGGCCGTGGCAGCAG
>2128253|reference XbaI|length 32|copies 2
CATCTCCTGGTCCACCGGCGGGTCGGGCCAGC
>2128253|reference XbaI|length 8|copies 1
CATCTCGC
>2128253|reference XbaI|length 9|copies 1
CATCTCGCG
>2128253|reference XbaI|length 15|copies 1
CATCTCGCGCTGCGC
>2128253|reference XbaI|length 15|copies 1
CATCTCGCGGCTCAC
>2128253|reference XbaI|length 31|copies 3
CATCTCGCGGCTCACCGGCGAGCGCAGCACG
>2128253|reference XbaI|length 8|copies 1
CATCTCTG
>2128253|reference XbaI|length 17|copies 1
CATCTGACCGACGACCA
>2128253|reference XbaI|length 10|copies 1
CATCTGCATG
>2128253|reference XbaI|length 10|copies 1
CATCTGCCAT
>2128253|reference XbaI|length 8|copies 1
CATCTGCG
>2128253|reference XbaI|length 23|copies 1
CATCTGCGCGGCGCTGCGGATCG
>2128253|reference XbaI|length 10|copies 1
CATCTGCGTG
>2128253|reference XbaI|length 30|copies 2
CATCTGCGTGGCACCGGTGCGCGTTACACA
>2128253|reference XbaI|length 32|copies 1
CATGAACCTGCAGCGCGTGATCGAGATTGCTC
>2128253|reference XbaI|length 10|copies 1
CATGAAGTCG
>2128253|reference XbaI|length 27|copies 1
CATGAAGTCGTCGCCGGCGCGATTGCC
>2128253|reference XbaI|length 30|copies 3
CATGAAGTCGTCGCCGGCGCGATTGCCCAG
>2128253|reference XbaI|length 31|copies 1
CATGAAGTCGTCGCCGGCGCGATTGCCCAGG
>2128253|reference XbaI|length 13|copies 1
CATGACAGCCACC
>2128253|reference XbaI|length 10|copies 1
CATGACGGTG
>2128253|reference XbaI|length 11|copies 1
CATGACGGTGG
>2128253|reference XbaI|length 30|copies 2
CATGACGTCTCCGCCGGTGTGCCTCCCGGA
>2128253|reference XbaI|length 13|copies 1
CATGACTGAGCAG
>2128253|reference XbaI|length 8|copies 2
CATGAGCC
>2128253|reference XbaI|length 11|copies 1
CATGAGCCGGC
>2128253|reference XbaI|length 12|copies 1
CATGATGCCGCA
>2128253|reference XbaI|length 12|copies 1
CATGCAACTGCA
>2128253|reference XbaI|length 8|copies 1
CATGCAAG
>2128253|reference XbaI|length 10|copies 1
CATGCAAGCA
>2128253|reference XbaI|length 12|copies 1
CATGCAATCGCG
>2128253|reference XbaI|length 12|copies 1
CATGCACCGCCA
>2128253|reference XbaI|length 11|copies 1
CATGCACCGCG
>2128253|reference XbaI|length 12|copies 1
CATGCACCGCGC
>2128253|reference XbaI|length 37|copies 1
CATGCACGTAAGGGCGCAACCATTCCATCTGCGGCGC
>2128253|reference XbaI|length 8|copies 2
CATGCAGA
>2128253|reference XbaI|length 10|copies 1
CATGCAGAGA
>2128253|reference XbaI|length 10|copies 2
CATGCAGATC
>2128253|reference XbaI|length 11|copies 1
CATGCAGGATA
>2128253|reference XbaI|length 8|copies 1
CATGCAGT
>2128253|reference XbaI|length 10|copies 1
CATGCAGTCG
>2128253|reference XbaI|length 11|copies 1
CATGCAGTCGT
>2128253|reference XbaI|length 9|copies 1
CATGCATCG
>2128253|reference XbaI|length 36|copies 1
CATGCATCGCCACGATGCCCCGCTTCCGCACGGAGA
>2128253|reference XbaI|length 8|copies 1
CATGCATG
>2128253|reference XbaI|length 10|copies 1
CATGCCACCG
>2128253|reference XbaI|length 10|copies 1
CATGCCACGC
>2128253|reference XbaI|length 9|copies 2
CATGCCAGG
>2128253|reference XbaI|length 44|copies 2
CATGCCCAGGCGCTGCACCACGGCCAGCTCGGACAGCCGCGTTC
>2128253|reference XbaI|length 45|copies 2
CATGCCCAGGCGCTGCACCACGGCCAGCTCGGACAGCCGCGTTCC
>2128253|reference XbaI|length 12|copies 1
CATGCCCCGACC
>2128253|reference XbaI|length 13|copies 1
CATGCCCGACACC
>2128253|reference XbaI|length 30|copies 1
CATGCCCGCCAGCACCGGCGCGATGAGTGC
>2128253|reference XbaI|length 30|copies 1
CATGCCCGCTGCGCCGGTGCAGGCGCACGA
>2128253|reference XbaI|length 30|copies 2
CATGCCGATGCCGCCGGCGCACAGCACGTT
>2128253|reference XbaI|length 9|copies 2
CATGCCGCC
>2128253|reference XbaI|length 10|copies 1
CATGCCGCCG
>2128253|reference XbaI|length 30|copies 1
CATGCCGCGCTCGCCGGCGGTGCTGTCCGA
>2128253|reference XbaI|length 37|copies 1
CATGCCGCGGCCACTGCCAGCCCGGCGAACGACCACG
>2128253|reference XbaI|length 30|copies 1
CATGCCGGATGGCTCATCCACAACAGCCGC
>2128253|reference XbaI|length 10|copies 1
CATGCCTGAC
>2128253|reference XbaI|length 10|copies 1
CATGCCTGCC
>2128253|reference XbaI|length 37|copies 1
CATGCGACGCCTCCTTGTGCCTGAGCGATTTAACATT
>2128253|reference XbaI|length 38|copies 1
CATGCGACGCCTCCTTGTGCCTGAGCGATTTAACATTT
>2128253|reference XbaI|length 9|copies 1
CATGCGAGA
>2128253|reference XbaI|length 10|copies 1
CATGCGATGG
>2128253|reference XbaI|length 32|copies 1
CATGCGCCGCGCCGCGCGAGACCGACTCCAGG
>2128253|reference XbaI|length 12|copies 1
CATGCGCCGCTC
>2128253|reference XbaI|length 10|copies 1
CATGCGCGGC
>2128253|reference XbaI|length 35|copies 1
CATGCGCTTCTTCGCCGGTGCGGGTGGTGGCGAAG
>2128253|reference XbaI|length 14|copies 1
CATGCGTACCGCCA
>2128253|reference XbaI|length 10|copies 1
CATGCTCCGC
>2128253|reference XbaI|length 11|copies 1
CATGCTGAGCG
>2128253|reference XbaI|length 10|copies 1
CATGCTGCCA
>2128253|reference XbaI|length 12|copies 1
CATGCTGCTGGC
>2128253|reference XbaI|length 20|copies 1
CATGCTGGGCGATGGCGCAG
>2128253|reference XbaI|length 12|copies 1
CATGCTTGCGCC
>2128253|reference XbaI|length 22|copies 1
CATGGAACACGCCATTGCTGGT
>2128253|reference XbaI|length 11|copies 1
CATGGCCAACG
>2128253|reference XbaI|length 9|copies 1
CATGGCCAG
>2128253|reference XbaI|length 41|copies 1
CATGGCCGAAATCGTTTCCCTGAGAGAGGCGGTGTCCCACC
>2128253|reference XbaI|length 42|copies 1
CATGGCCGGCATCCGCACCGTGGAAGAGCTGCTCAAGCTGAT
>2128253|reference XbaI|length 32|copies 1
CATGGCCTACGATCCCGGCGCCGACGGCGCCT
>2128253|reference XbaI|length 9|copies 1
CATGGCGAC
>2128253|reference XbaI|length 28|copies 2
CATGGCGCATGCGCCGGCGCAGCGAGGA
>2128253|reference XbaI|length 37|copies 1
CATGGCGCCACGTCCGGCATCGGGGTGACCGCGATCC
>2128253|reference XbaI|length 24|copies 1
CATGGGCCAGTTCATGCCATCGAG
>2128253|reference XbaI|length 10|copies 1
CATGGTCAAC
>2128253|reference XbaI|length 10|copies 2
CATGGTCACC
>2128253|reference XbaI|length 12|copies 2
CATGGTCACCGC
>2128253|reference XbaI|length 10|copies 1
CATGGTCACT
>2128253|reference XbaI|length 27|copies 1
CATGGTCATTCGCGCCGGCGTGGACGC
>2128253|reference XbaI|length 29|copies 1
CATGGTCATTCGCGCCGGCGTGGACGCGG
>2128253|reference XbaI|length 11|copies 1
CATGTACAGCG
>2128253|reference XbaI|length 30|copies 1
CATGTACAGCGCACCGGCGCCGCCCAGGAT
>2128253|reference XbaI|length 29|copies 1
CATGTATCACCCGGCCTATCTGCGTCGCG
>2128253|reference XbaI|length 10|copies 1
CATGTCACCG
>2128253|reference XbaI|length 8|copies 2
CATGTCAG
>2128253|reference XbaI|length 17|copies 1
CATGTCAGCCGCGCCGG
>2128253|reference XbaI|length 10|copies 1
CATGTCCAGA
>2128253|reference XbaI|length 30|copies 2
CATGTCCATGTCGCCGGTGATCAGCAGCAG
>2128253|reference XbaI|length 9|copies 1
CATGTCCGG
>2128253|reference XbaI|length 16|copies 1
CATGTCCGGCCGCGGC
>2128253|reference XbaI|length 23|copies 1
CATGTCGAGGCGCGCCGCAGGAA
>2128253|reference XbaI|length 30|copies 3
CATGTGAGCCGCACCGGCGACATCGGTCTG
>2128253|reference XbaI|length 9|copies 1
CATGTGCCG
>2128253|reference XbaI|length 10|copies 1
CATGTGTCGG
>2128253|reference XbaI|length 32|copies 1
CATGTTGCGAGTACAAGTGGAGGCGCGTCTCG
>2128253|reference XbaI|length 35|copies 1
CATTACGCCGGTGACATCGCAGAAGCGCTCCAGCA
>2128253|reference XbaI|length 10|copies 1
CATTCCATGA
>2128253|reference XbaI|length 25|copies 1
CATTCCGTATGCGCCGGCGTGGCAG
>2128253|reference XbaI|length 28|copies 1
CATTCGAAGGTGGCGGCTACAAAGCCCT
>2128253|reference XbaI|length 30|copies 1
CATTCTGGCCGCACCGGTGCGCGACACGCT
>2128253|reference XbaI|length 29|copies 1
CATTCTTGGCTTCGTGGCGCATCAGGACG
>2128253|reference XbaI|length 31|copies 2
CATTGACCGCCACACCGGCGCTGGCCCAGCG
>2128253|reference XbaI|length 22|copies 1
CATTGAGCGAGAGCTTGAGCGC
>2128253|reference XbaI|length 10|copies 1
CATTGATTGC
>2128253|reference XbaI|length 9|copies 1
CATTGCCGC
>2128253|reference XbaI|length 12|copies 1
CATTGCCGCCGC
>2128253|reference XbaI|length 32|copies 1
CATTGCGCAGCGCCACGTGGGACACCGCACTG
>2128253|reference XbaI|length 34|copies 1
CATTGCGCATCTTCCAGCCGCGCCAGATCGCCAG
>2128253|reference XbaI|length 35|copies 1
CATTGCGCCGCCGCCCAGCACCGCATCATGGAAGG
>2128253|reference XbaI|length 8|copies 1
CATTGCTA
>2128253|reference XbaI|length 31|copies 1
CATTGCTGCCATCGCCGGTGGAATCGCCATC
>2128253|reference XbaI|length 32|copies 1
CATTGCTGCCATCGCCGGTGGAATCGCCATCG
>2128253|reference XbaI|length 10|copies 2
CATTGGCCAG
>2128253|reference XbaI|length 26|copies 1
CATTGTCAGGCTTGGGCGGCTCGGCG
>2128253|reference XbaI|length 13|copies 3
CATTGTCCTGCAG
>2128253|reference XbaI|length 12|copies 1
CATTTCCATGAC
>2128253|reference XbaI|length 22|copies 1
CATTTCCATGACCACCGGCGGC
>2128253|reference XbaI|length 31|copies 1
CATTTCCATGACCACCGGCGGCGGCGCCTGG
>2128253|reference XbaI|length 25|copies 1
CATTTCGCCGGCGGCGAGCTGCATG
>2128253|reference XbaI|length 40|copies 1
CATTTCTGCAGGACAAGCGCGACCTGGCTTTGGTCGGGCT
>2128253|reference XbaI|length 9|copies 1
CATTTGCTC
>2128253|reference XbaI|length 32|copies 1
CCAACATCTACGGCATCGACATGCCGGCCGCC
>2128253|reference XbaI|length 33|copies 1
CCAACATCTACGGCATCGACATGCCGGCCGCCG
>2128253|reference XbaI|length 31|copies 1
CCAACCCTGTGCGCCGGCGTTTGACTGCGCA
>2128253|reference XbaI|length 26|copies 1
CCAACCGCGCCGGCGCCAGCATCCTG
>2128253|reference XbaI|length 37|copies 1
CCAACCGTCATCGGCCGCGCTCAGCGAAGCGGCTTGG
>2128253|reference XbaI|length 8|copies 1
CCAACGAC
>2128253|reference XbaI|length 10|copies 1
CCAACGACAC
>2128253|reference XbaI|length 37|copies 1
CCAACGACAGATACGGGTCCGGCGGCCACACCGCAGC
>2128253|reference XbaI|length 28|copies 1
CCAACGAGCTGCGCGGCAACGCGACCCG
>2128253|reference XbaI|length 35|copies 1
CCAACGCGGCGTGCTGGGCTCGCAGCAGGGCGATG
>2128253|reference XbaI|length 17|copies 1
CCAACGCTGTCGCTGGT
>2128253|reference XbaI|length 26|copies 1
CCAACGTCACCGGCGGTTGGCCATTG
>2128253|reference XbaI|length 47|copies 1
CCAACTGGCGCGAGCTCTATCCCAACGGCTACCGGCCGATTTCCGAA
>2128253|reference XbaI|length 29|copies 1
CCAACTGTGCGCGCCGGTGTACGCGGTGC
>2128253|reference XbaI|length 21|copies 1
CCAAGACACCGCCACCGCCGG
>2128253|reference XbaI|length 9|copies 1
CCAAGACGC
>2128253|reference XbaI|length 10|copies 1
CCAAGAGCGC
>2128253|reference XbaI|length 27|copies 1
CCAAGCACCCGCGAGTAGAACGCGCAG
>2128253|reference XbaI|length 13|copies 1
CCAAGCCCTCCGG
>2128253|reference XbaI|length 37|copies 1
CCAAGGGCATCAAGATGCCGCTGCTGGGCGACCTGGT
>2128253|reference XbaI|length 41|copies 1
CCAAGGGCATCAATCTGCCACCGCTGGGATTGCAGGCCAAA
>2128253|reference XbaI|length 10|copies 1
CCAAGGGCGC
>2128253|reference XbaI|length 9|copies 1
CCAAGGTAT
>2128253|reference XbaI|length 33|copies 1
CCAAGGTGATGTTCGCCGGTGGCGGGCTGGGCG
>2128253|reference XbaI|length 42|copies 1
CCAAGTACGACCTGGACGAATCGCAGATCAAGCCGTACTTCG
>2128253|reference XbaI|length 10|copies 1
CCAATCGCCG
>2128253|reference XbaI|length 9|copies 1
CCAATCGTC
>2128253|reference XbaI|length 8|copies 1
CCAATGCG
>2128253|reference XbaI|length 17|copies 1
CCAATGCGCGCGCGGTG
>2128253|reference XbaI|length 9|copies 1
CCAATGTGC
>2128253|reference XbaI|length 29|copies 1
CCACACCACCGTGCCGGCGTTGGCGATCA
>2128253|reference XbaI|length 32|copies 1
CCACAGCAGCGCGCAGCGCTGCGTCACCGTCT
>2128253|reference XbaI|length 18|copies 1
CCACAGCCGCGACATCAT
>2128253|reference XbaI|length 31|copies 1
CCACATCGCCGCCGCCGGTGCGCGCAATGCG
>2128253|reference XbaI|length 12|copies 1
CCACATCGCGCA
>2128253|reference XbaI|length 13|copies 1
CCACATCGCGCAC
>2128253|reference XbaI|length 29|copies 1
CCACATCGGTATGCCGGCGCACGTAGTAA
>2128253|reference XbaI|length 12|copies 1
CCACATCGGTCT
>2128253|reference XbaI|length 11|copies 1
CCACATGCCGC
>2128253|reference XbaI|length 31|copies 1
CCACCAACACCACGCCGGTGATGCACAGCAC
>2128253|reference XbaI|length 32|copies 1
CCACCAACACCACGCCGGTGATGCACAGCACG
>2128253|reference XbaI|length 20|copies 1
CCACCAACACGCCCGGCAGC
>2128253|reference XbaI|length 14|copies 1
CCACCACCGCTGCA
>2128253|reference XbaI|length 23|copies 1
CCACCACGATACGCCGGTGCTCC
>2128253|reference XbaI|length 30|copies 2
CCACCACGATACGCCGGTGCTCCGGCTCTG
>2128253|reference XbaI|length 11|copies 1
CCACCACGCAC
>2128253|reference XbaI|length 26|copies 1
CCACCACGCCGGTGACGCTGGCGTTG
>2128253|reference XbaI|length 8|copies 1
CCACCAGC
>2128253|reference XbaI|length 50|copies 1
CCACCAGCGCCGCCTTGATCACCACCCAGCCCCCGAACAGGAACGCCGCC
>2128253|reference XbaI|length 14|copies 1
CCACCAGCGCGCCG
>2128253|reference XbaI|length 12|copies 1
CCACCAGCGCTC
>2128253|reference XbaI|length 13|copies 1
CCACCAGCGCTCG
>2128253|reference XbaI|length 14|copies 1
CCACCAGCGCTCGC
>2128253|reference XbaI|length 16|copies 3
CCACCAGCGCTCGCCG
>2128253|reference XbaI|length 28|copies 1
CCACCAGCGCTCGCCGGTGGCCGGCTGG
>2128253|reference XbaI|length 30|copies 4
CCACCAGCGCTCGCCGGTGGCCGGCTGGCG
>2128253|reference XbaI|length 32|copies 1
CCACCAGGTAGCTCACCGGCGACGGCGGGCCA
>2128253|reference XbaI|length 32|copies 1
CCACCAGTTTGCGAGTCAGCGTCGCCATGTGT
>2128253|reference XbaI|length 9|copies 1
CCACCATCA
>2128253|reference XbaI|length 14|copies 1
CCACCATGCCGCAC
>2128253|reference XbaI|length 16|copies 1
CCACCATGCCGCACCG
>2128253|reference XbaI|length 21|copies 1
CCACCATGCCGCACCGGCGGC
>2128253|reference XbaI|length 30|copies 3
CCACCATGCCGCACCGGCGGCCTGCAACCG
>2128253|reference XbaI|length 9|copies 1
CCACCCACG
>2128253|reference XbaI|length 9|copies 1
CCACCCCGG
>2128253|reference XbaI|length 13|copies 1
CCACCCCGGCGCG
>2128253|reference XbaI|length 13|copies 1
CCACCCCTTGCCG
>2128253|reference XbaI|length 12|copies 1
CCACCCGCACGG
>2128253|reference XbaI|length 42|copies 1
CCACCCGGCCACGGCTGGCCAGCACCAGCAACACGGCAATCA
>2128253|reference XbaI|length 8|copies 1
CCACCCTT
>2128253|reference XbaI|length 10|copies 1
CCACCGCAAC
>2128253|reference XbaI|length 9|copies 1
CCACCGCCA
>2128253|reference XbaI|length 48|copies 1
CCACCGCCAGATGCCGCGGCAACTATACAAATCGTTTCTTGAGATCTG
>2128253|reference XbaI|length 41|copies 1
CCACCGCCAGCCCGCGCGACATGATGACCATTGCCATTGGC
>2128253|reference XbaI|length 34|copies 1
CCACCGCCATTCCCGATCAGGATGACGAGCGGCG
>2128253|reference XbaI|length 30|copies 1
CCACCGCCCCACCTGCAGATGCCGGCGGCG
>2128253|reference XbaI|length 21|copies 1
CCACCGCCGCTGTTGGCGGTC
>2128253|reference XbaI|length 27|copies 1
CCACCGCCTCCCGCCGGCTTGAGGTTA
>2128253|reference XbaI|length 47|copies 1
CCACCGCCTGCGCGAGCAGCGGATGCTGCAGCAATTCGCTTTCCACC
>2128253|reference XbaI|length 8|copies 1
CCACCGCG
>2128253|reference XbaI|length 9|copies 1
CCACCGCGC
>2128253|reference XbaI|length 26|copies 2
CCACCGCGCATTGCGGTACCTGCACG
>2128253|reference XbaI|length 14|copies 1
CCACCGCGCCACGG
>2128253|reference XbaI|length 27|copies 1
CCACCGCGCCCAGCTTGCGCTGATAGC
>2128253|reference XbaI|length 28|copies 1
CCACCGCGCCGCGCCGGCGGCACATCGA
>2128253|reference XbaI|length 25|copies 1
CCACCGCGCCGGCGCCTGCGTCCAC
>2128253|reference XbaI|length 13|copies 1
CCACCGCGCGGCC
>2128253|reference XbaI|length 14|copies 1
CCACCGCGCGGCCA
>2128253|reference XbaI|length 28|copies 1
CCACCGCTGCACCGGCGTCGGATGCAAC
>2128253|reference XbaI|length 29|copies 1
CCACCGGCATCACCGGCGACGGTGAATTC
>2128253|reference XbaI|length 20|copies 1
CCACCGGCGAACGCTTGACG
>2128253|reference XbaI|length 20|copies 1
CCACCGGCGAATACGCGAAC
>2128253|reference XbaI|length 20|copies 1
CCACCGGCGACAAGCTCAAG
>2128253|reference XbaI|length 20|copies 1
CCACCGGCGAGGCCGCATCC
>2128253|reference XbaI|length 20|copies 1
CCACCGGCGCAGTGGGCGCA
>2128253|reference XbaI|length 21|copies 1
CCACCGGCGCCGATGCGGTGG
>2128253|reference XbaI|length 34|copies 1
CCACCGGCGCGCCGGTGTACATCAAGATCGAGGG
>2128253|reference XbaI|length 20|copies 2
CCACCGGCGCGCGGAAGCGG
>2128253|reference XbaI|length 20|copies 1
CCACCGGCGCGGCAGGCGGG
>2128253|reference XbaI|length 20|copies 1
CCACCGGCGCGGTGCAGGAT
>2128253|reference XbaI|length 20|copies 1
CCACCGGCGCGTACTGCGCG
>2128253|reference XbaI|length 20|copies 1
CCACCGGCGGCACGCGCAGC
>2128253|reference XbaI|length 21|copies 1
CCACCGGCGGCAGTGGCGGCA
>2128253|reference XbaI|length 12|copies 1
CCACCGGCGGCC
>2128253|reference XbaI|length 20|copies 1
CCACCGGCGTGTCCGACGTC
>2128253|reference XbaI|length 21|copies 1
CCACCGGTGCGTCCAACGACA
>2128253|reference XbaI|length 21|copies 1
CCACCGGTGGCTTGCTGCACG
>2128253|reference XbaI|length 11|copies 1
CCACCGTCGGT
>2128253|reference XbaI|length 28|copies 1
CCACCTCCACGCCGGCGGCGGCGCGATA
>2128253|reference XbaI|length 11|copies 1
CCACCTTCTCC
>2128253|reference XbaI|length 47|copies 2
CCACCTTCTCGATGCCTTCGCCGACGGCCATGCGCTGGAAACCGACC
>2128253|reference XbaI|length 23|copies 1
CCACGACACCGCACCGGTGATGC
>2128253|reference XbaI|length 24|copies 1
CCACGACACCGCACCGGTGATGCC
>2128253|reference XbaI|length 30|copies 2
CCACGACACCGCACCGGTGATGCCATACCG
>2128253|reference XbaI|length 36|copies 1
CCACGACCTTGCTGACGATATCGCCACCTTGCGAGG
>2128253|reference XbaI|length 26|copies 1
CCACGATCACGTCGCCGGCGCGGATG
>2128253|reference XbaI|length 31|copies 1
CCACGCAAGGCACGCCGGTGAAATCCTGCAG
>2128253|reference XbaI|length 9|copies 1
CCACGCAAT
>2128253|reference XbaI|length 31|copies 1
CCACGCACAGCTGCGGCAGCATGGGACGCAC
>2128253|reference XbaI|length 32|copies 1
CCACGCACAGCTGCGGCAGCATGGGACGCACG
>2128253|reference XbaI|length 8|copies 1
CCACGCAG
>2128253|reference XbaI|length 9|copies 1
CCACGCATG
>2128253|reference XbaI|length 12|copies 1
CCACGCCACTGC
>2128253|reference XbaI|length 27|copies 1
CCACGCCACTGCCACCGGCGGCCGCGA
>2128253|reference XbaI|length 30|copies 1
CCACGCCACTGCCACCGGCGGCCGCGAAGG
>2128253|reference XbaI|length 25|copies 1
CCACGCCGCCGGCGGACCGTACACG
>2128253|reference XbaI|length 22|copies 1
CCACGCCGGCGCCCTCTCATGA
>2128253|reference XbaI|length 32|copies 1
CCACGCCGGGCCGAGCCCGATGCCGAGCCCCG
>2128253|reference XbaI|length 22|copies 1
CCACGCCGGTGGACTTCAACTC
>2128253|reference XbaI|length 42|copies 1
CCACGCCTTCGACGACCATGCAGCCAGCGACCGCACCGAACT
>2128253|reference XbaI|length 8|copies 1
CCACGCGA
>2128253|reference XbaI|length 9|copies 1
CCACGCGAC
>2128253|reference XbaI|length 12|copies 1
CCACGCGACACC
>2128253|reference XbaI|length 13|copies 1
CCACGCGATGCGC
>2128253|reference XbaI|length 8|copies 1
CCACGCGC
>2128253|reference XbaI|length 9|copies 1
CCACGCGCA
>2128253|reference XbaI|length 27|copies 1
CCACGCGCAGGCACCGGCGTTGAACGC
>2128253|reference XbaI|length 37|copies 1
CCACGCGCCGTGCTCGTCGTACTTGCCGACGATGCTC
>2128253|reference XbaI|length 36|copies 1
CCACGCGCGATTTCATTGCCGAGCTGGTGCGCGAGA
>2128253|reference XbaI|length 10|copies 1
CCACGCGCGG
>2128253|reference XbaI|length 21|copies 1
CCACGCGGCCATCGCCGGTGA
>2128253|reference XbaI|length 31|copies 1
CCACGCGGCCATCGCCGGTGATGGTGGCGCC
>2128253|reference XbaI|length 41|copies 1
CCACGCTCACCGCCAGCACCGCAGCCGCGAAGATCGGAAAG
>2128253|reference XbaI|length 36|copies 1
CCACGCTGCGCAACCGGCACATGGAATTTCTCAAGG
>2128253|reference XbaI|length 36|copies 1
CCACGCTGCTGGTCGCCGACTACGACGCGGCCATCG
>2128253|reference XbaI|length 13|copies 1
CCACGCTTCGGCG
>2128253|reference XbaI|length 18|copies 1
CCACGGCCGCATCGCCGG
>2128253|reference XbaI|length 31|copies 1
CCACGGCCGCATCGCCGGTGCCGAGCACGAT
>2128253|reference XbaI|length 32|copies 1
CCACGGCCGCATCGCCGGTGCCGAGCACGATG
>2128253|reference XbaI|length 13|copies 1
CCACGGCGCCGGG
>2128253|reference XbaI|length 36|copies 2
CCACGGTCAACATCCAGCACCTGGAAAGCCTCAACG
>2128253|reference XbaI|length 32|copies 4
CCACGGTGAGCGCGGAGCCTGCATTGAGCTGG
>2128253|reference XbaI|length 12|copies 1
CCACGTCGATAC
>2128253|reference XbaI|length 31|copies 1
CCACGTGATTCGCACCGGCGTGGAAGCGGTG
>2128253|reference XbaI|length 41|copies 1
CCACGTTCCAGCAGATCACCTATCCGGAGGATCTGGGGATG
>2128253|reference XbaI|length 36|copies 1
CCACTACGGCCAGCTGGACGTGGCCTTCCTCAATGC
>2128253|reference XbaI|length 29|copies 1
CCACTCCCGCGCCGGCGCTATTGCCGACC
>2128253|reference XbaI|length 9|copies 1
CCACTCGCC
>2128253|reference XbaI|length 41|copies 1
CCACTCGCCACCCATAAGAGCAAGCTCTTACTGTGCTGCCG
>2128253|reference XbaI|length 10|copies 1
CCACTGACAC
>2128253|reference XbaI|length 13|copies 1
CCACTGCCACCGG
>2128253|reference XbaI|length 30|copies 2
CCACTGCCAGATCGCCGGCGGCCGGGAAGC
>2128253|reference XbaI|length 11|copies 1
CCACTGCCAGG
>2128253|reference XbaI|length 14|copies 1
CCACTGCCGCGGTC
>2128253|reference XbaI|length 9|copies 1
CCACTTCGT
>2128253|reference XbaI|length 16|copies 1
CCACTTCGTCCTGGCC
>2128253|reference XbaI|length 10|copies 1
CCACTTCTCC
>2128253|reference XbaI|length 11|copies 1
CCACTTCTCCG
>2128253|reference XbaI|length 11|copies 1
CCAGAACCAGG
>2128253|reference XbaI|length 10|copies 1
CCAGACATAA
>2128253|reference XbaI|length 26|copies 1
CCAGACCAGCACGCCGGTGCTGGGAC
>2128253|reference XbaI|length 10|copies 1
CCAGAGCAGC
>2128253|reference XbaI|length 8|copies 1
CCAGAGCG
>2128253|reference XbaI|length 8|copies 1
CCAGAGGT
>2128253|reference XbaI|length 8|copies 3
CCAGATCA
>2128253|reference XbaI|length 37|copies 1
CCAGATCAGATTGCCGCCGGTATCCATCGACTTGCCG
>2128253|reference XbaI|length 13|copies 1
CCAGATCCTGCAG
>2128253|reference XbaI|length 9|copies 1
CCAGATCTT
>2128253|reference XbaI|length 11|copies 1
CCAGATCTTTT
>2128253|reference XbaI|length 40|copies 1
CCAGATGCCTGGCTTCGGCCTCGCAGGCATCGAAGCGGTG
>2128253|reference XbaI|length 38|copies 1
CCAGATTCAACTACGGCTCGACCGTGATCGTGCTGCTG
>2128253|reference XbaI|length 37|copies 1
CCAGATTGAGCTGCTGGTAGTAGATCGCCTCGTTGAC
>2128253|reference XbaI|length 32|copies 1
CCAGCAACACGTCGCCGGTGTACGCCGCGCAG
>2128253|reference XbaI|length 8|copies 1
CCAGCAAT
>2128253|reference XbaI|length 30|copies 1
CCAGCAATCGTCGCCGGCGGACGTGGTGAC
>2128253|reference XbaI|length 31|copies 2
CCAGCAATCGTCGCCGGCGGACGTGGTGACG
>2128253|reference XbaI|length 42|copies 1
CCAGCACAGTGCCGCTGATCGGTGCGGTGACCGAATAGGTGG
>2128253|reference XbaI|length 39|copies 1
CCAGCACCACCGCGATGCTGGCGATGTTGTAGAACTGGT
>2128253|reference XbaI|length 38|copies 1
CCAGCACCAGCACCACGCCGTCGGTCATGTATTCGCAG
>2128253|reference XbaI|length 26|copies 1
CCAGCACCGCCGGCGTCAGCGAGGCG
>2128253|reference XbaI|length 14|copies 1
CCAGCACCGCGTCG
>2128253|reference XbaI|length 39|copies 2
CCAGCACCGTGTCGCCCGCCTTCAGCCCGCCATTGACGA
>2128253|reference XbaI|length 39|copies 1
CCAGCACCTGGGCCAGGTAACGCGCGCAGCTGGCCAGCA
>2128253|reference XbaI|length 13|copies 1
CCAGCACGCGGCC
>2128253|reference XbaI|length 15|copies 1
CCAGCACGCGGCCGC
>2128253|reference XbaI|length 31|copies 1
CCAGCAGCACGGCACCGGCGCCATCGCTCAT
>2128253|reference XbaI|length 29|copies 1
CCAGCAGCAGAGCTTCGTCAATCTGCGGC
>2128253|reference XbaI|length 16|copies 1
CCAGCAGCGACTGGCC
>2128253|reference XbaI|length 21|copies 1
CCAGCAGCGGCGCGCCGGTGA
>2128253|reference XbaI|length 30|copies 2
CCAGCAGGCCACACCGGTGCCCACCGCCAG
>2128253|reference XbaI|length 31|copies 1
CCAGCAGGTCGGCGCCGGCGAGCGGCTCGGT
>2128253|reference XbaI|length 36|copies 1
CCAGCCACGCACCCAGGGAGACGTAGCCACCGGCAT
>2128253|reference XbaI|length 39|copies 1
CCAGCCAGTGCGCCAGCGGGATCGCATAGGTTTGCGCGG
>2128253|reference XbaI|length 19|copies 1
CCAGCCCGATCGCGCCGGC
>2128253|reference XbaI|length 41|copies 1
CCAGCCCGGCATGATTCCGCTGAGCAATGTGGTCAAGGCCG
>2128253|reference XbaI|length 43|copies 1
CCAGCCCGGCATGATTCCGCTGAGCAATGTGGTCAAGGCCGAG
>2128253|reference XbaI|length 12|copies 1
CCAGCCGCATCG
>2128253|reference XbaI|length 14|copies 1
CCAGCCGCATCGCC
>2128253|reference XbaI|length 10|copies 1
CCAGCCGCTG
>2128253|reference XbaI|length 19|copies 1
CCAGCCGCTGGCGCCGGTG
>2128253|reference XbaI|length 31|copies 1
CCAGCCGCTGGGCGCCGGTGACTTCGTGATG
>2128253|reference XbaI|length 36|copies 1
CCAGCCTCAGCGACATGGGCGATGCCGCAGTGATCG
>2128253|reference XbaI|length 27|copies 1
CCAGCGACACATCCGACAGATGCAGCG
>2128253|reference XbaI|length 34|copies 1
CCAGCGACAGCATCATGCCGATCGGCAGATCGCG
>2128253|reference XbaI|length 29|copies 1
CCAGCGACCGGCGCTTCTTCGACCCGCTG
>2128253|reference XbaI|length 31|copies 1
CCAGCGAGCTGCCACCGGCGCCGGCACCGAG
>2128253|reference XbaI|length 11|copies 1
CCAGCGAGTGC
>2128253|reference XbaI|length 31|copies 1
CCAGCGATGCGCGCTGGAAGGATGCCGACAG
>2128253|reference XbaI|length 11|copies 1
CCAGCGCAAAC
>2128253|reference XbaI|length 12|copies 1
CCAGCGCAAACG
>2128253|reference XbaI|length 11|copies 1
CCAGCGCAATG
>2128253|reference XbaI|length 14|copies 1
CCAGCGCACGGCAC
>2128253|reference XbaI|length 21|copies 1
CCAGCGCACGGCACCGGCGGG
>2128253|reference XbaI|length 27|copies 1
CCAGCGCACGGCACCGGCGGGGCGGCA
>2128253|reference XbaI|length 33|copies 1
CCAGCGCCATCAGCTGCGTGCCGTTGGTGACGT
>2128253|reference XbaI|length 9|copies 1
CCAGCGCCG
>2128253|reference XbaI|length 39|copies 1
CCAGCGCCGCCTTCCACCAGCGCGATGCACGTCGCCGGG
>2128253|reference XbaI|length 21|copies 1
CCAGCGCCGCGCGCCGGTGAC
>2128253|reference XbaI|length 22|copies 1
CCAGCGCCGCGCGCCGGTGACG
>2128253|reference XbaI|length 26|copies 1
CCAGCGCCGCGCGCCGGTGACGGTCA
>2128253|reference XbaI|length 27|copies 1
CCAGCGCCGCGCGCCGGTGACGGTCAG
>2128253|reference XbaI|length 30|copies 4
CCAGCGCCGCGCGCCGGTGACGGTCAGCAG
>2128253|reference XbaI|length 31|copies 1
CCAGCGCCGCGCGCCGGTGACGGTCAGCAGC
>2128253|reference XbaI|length 23|copies 1
CCAGCGCCGGCGGCACTGCATGG
>2128253|reference XbaI|length 10|copies 1
CCAGCGCGGT
>2128253|reference XbaI|length 34|copies 1
CCAGCGCGGTGAGCCAGCGCGGCGAAGCGATCGC
>2128253|reference XbaI|length 22|copies 1
CCAGCGCGGTTCGCCGGTGTCC
>2128253|reference XbaI|length 30|copies 8
CCAGCGCGGTTCGCCGGTGTCCAACTCCTG
>2128253|reference XbaI|length 17|copies 1
CCAGCGCTATGCGCCGG
>2128253|reference XbaI|length 30|copies 1
CCAGCGCTATGCGCCGGTGTCCAGCTCGCG
>2128253|reference XbaI|length 13|copies 1
CCAGCGCTGCGCC
>2128253|reference XbaI|length 12|copies 1
CCAGCGCTGCTC
>2128253|reference XbaI|length 30|copies 2
CCAGCGCTGCTCGCCGGTGCTGCGGTCGCG
>2128253|reference XbaI|length 31|copies 1
CCAGCGCTTGGCCACCGGCGGTGAAGACATT
>2128253|reference XbaI|length 39|copies 1
CCAGCGGCATCGCATAGGTCTTCAGGTCGATGCCCTCCA
>2128253|reference XbaI|length 16|copies 1
CCAGCGGGCGCGGCGC
>2128253|reference XbaI|length 12|copies 1
CCAGCGGGTTCC
>2128253|reference XbaI|length 30|copies 1
CCAGCGGTTCTCGCCGGTGTCGTAGATGAA
>2128253|reference XbaI|length 33|copies 1
CCAGCGTCCCAAACCCTCGCGCAGCCTGCGCTG
>2128253|reference XbaI|length 28|copies 1
CCAGCGTGCCGCCGGTGGCGGTACAGGT
>2128253|reference XbaI|length 31|copies 1
CCAGCGTGGCGACGAACACCAGCAGGTCGCG
>2128253|reference XbaI|length 34|copies 1
CCAGCTACCGAGCAGCACCAGTTCGTACTGCCCG
>2128253|reference XbaI|length 30|copies 3
CCAGCTCAGCGCGCCGGTGACCCGGCAGAG
>2128253|reference XbaI|length 12|copies 1
CCAGCTCCAGCC
>2128253|reference XbaI|length 9|copies 1
CCAGCTCCC
>2128253|reference XbaI|length 37|copies 1
CCAGCTCCTCGATCATCGACTGCAGGCGCTCACGGGT
>2128253|reference XbaI|length 31|copies 1
CCAGCTCGCCTTCGCCGGTGAGCGTGTTGGG
>2128253|reference XbaI|length 9|copies 1
CCAGCTGAC
>2128253|reference XbaI|length 11|copies 1
CCAGCTGCATG
>2128253|reference XbaI|length 8|copies 1
CCAGCTTG
>2128253|reference XbaI|length 11|copies 1
CCAGCTTTGAT
>2128253|reference XbaI|length 37|copies 1
CCAGGAACAGCGCCGGCACCGCGGTCAATTCCTGCCG
>2128253|reference XbaI|length 26|copies 1
CCAGGAACTCTACGACGCGGCGCTGG
>2128253|reference XbaI|length 29|copies 2
CCAGGACAAGGGCCAGGACGTCAGCGTCG
>2128253|reference XbaI|length 45|copies 1
CCAGGACTGGCAGGAATTCCGCGACGCGATCCGCATCACCCGCGA
>2128253|reference XbaI|length 8|copies 1
CCAGGAGT
>2128253|reference XbaI|length 8|copies 2
CCAGGATC
>2128253|reference XbaI|length 9|copies 1
CCAGGATCT
>2128253|reference XbaI|length 14|copies 1
CCAGGATCTGATCC
>2128253|reference XbaI|length 34|copies 1
CCAGGATCTGATGCATGATCTCGATGTTGTCGGT
>2128253|reference XbaI|length 10|copies 1
CCAGGATCTT
>2128253|reference XbaI|length 16|copies 1
CCAGGATGTCGGCGAT
>2128253|reference XbaI|length 20|copies 1
CCAGGCAGTGACGCCGGCGG
>2128253|reference XbaI|length 12|copies 1
CCAGGCCAAAGC
>2128253|reference XbaI|length 17|copies 1
CCAGGCCACCATGCCGG
>2128253|reference XbaI|length 17|copies 1
CCAGGCCACCTTGCGCG
>2128253|reference XbaI|length 10|copies 1
CCAGGCCACG
>2128253|reference XbaI|length 42|copies 1
CCAGGCCGGAATGCTGGTGCGCAACGATGCGCACAAGCTGAT
>2128253|reference XbaI|length 27|copies 1
CCAGGCGACGCCGGCGAAATAATCCTG
>2128253|reference XbaI|length 14|copies 1
CCAGGCGCAGGCGC
>2128253|reference XbaI|length 14|copies 1
CCAGGCGCCGCCGC
>2128253|reference XbaI|length 25|copies 1
CCAGGCGCCGGCGAACGGGCCGACG
>2128253|reference XbaI|length 29|copies 1
CCAGGCGCGCGCATTGGGCGAACGGCTGC
>2128253|reference XbaI|length 11|copies 1
CCAGGCGCTGA
>2128253|reference XbaI|length 33|copies 1
CCAGGCGCTGACGCCAGCGCGTCAGCGAACTGG
>2128253|reference XbaI|length 12|copies 1
CCAGGCGCTGCA
>2128253|reference XbaI|length 8|copies 1
CCAGGCGG
>2128253|reference XbaI|length 13|copies 1
CCAGGCGGCCTGC
>2128253|reference XbaI|length 21|copies 1
CCAGGCGGCGAACGCCGGCGC
>2128253|reference XbaI|length 24|copies 1
CCAGGCGGCGAACGCCGGCGCCAG
>2128253|reference XbaI|length 37|copies 1
CCAGGCTGCTGTCGATCGACAGGTCGTAGCGCTCCAG
>2128253|reference XbaI|length 32|copies 1
CCAGGGCGTGATCGCCGGTGCCGATGTCAGCG
>2128253|reference XbaI|length 11|copies 1
CCAGGGTGCGC
>2128253|reference XbaI|length 29|copies 1
CCAGGTAGCTCACCGGCGACGGCGGGCCA
>2128253|reference XbaI|length 37|copies 1
CCAGGTAGTAGACCTCGAAGTAGTCCGAGGCATGGCG
>2128253|reference XbaI|length 10|copies 1
CCAGGTCGAC
>2128253|reference XbaI|length 28|copies 1
CCAGGTCTGCACCGGCGCTATGCACGGC
>2128253|reference XbaI|length 36|copies 1
CCAGGTGATGGCGATCGTCTTGGCCACCGCCGCGGT
>2128253|reference XbaI|length 13|copies 1
CCAGGTGCGACGC
>2128253|reference XbaI|length 8|copies 1
CCAGGTGG
>2128253|reference XbaI|length 30|copies 1
CCAGGTGGTGGGCACCGGTGGCGCCACCAC
>2128253|reference XbaI|length 17|copies 1
CCAGTAAACCGCGCCGG
>2128253|reference XbaI|length 28|copies 1
CCAGTAAACCGCGCCGGCGGCAGCAGCA
>2128253|reference XbaI|length 30|copies 1
CCAGTAAACCGCGCCGGCGGCAGCAGCAGA
>2128253|reference XbaI|length 36|copies 1
CCAGTAGTCGTTGAAGCGGGGGTCGTCGAGGATGTT
>2128253|reference XbaI|length 31|copies 1
CCAGTATTGATCCACCGGTGGCATGTCTGCA
>2128253|reference XbaI|length 8|copies 1
CCAGTCCA
>2128253|reference XbaI|length 9|copies 1
CCAGTCCAC
>2128253|reference XbaI|length 24|copies 1
CCAGTCCACCTGCGCCGGCGTCAG
>2128253|reference XbaI|length 19|copies 1
CCAGTCGGATATCACCGGC
>2128253|reference XbaI|length 12|copies 1
CCAGTGACCGTG
>2128253|reference XbaI|length 25|copies 1
CCAGTGCAATGCCGCCGGTGGCCGC
>2128253|reference XbaI|length 32|copies 3
CCAGTGCAATGCCGCCGGTGGCCGCGACGACA
>2128253|reference XbaI|length 16|copies 1
CCAGTGCCTGGCGTGG
>2128253|reference XbaI|length 36|copies 2
CCAGTGCCTGGCGTGGACATTGCGCCAGGCGTGGCA
>2128253|reference XbaI|length 32|copies 2
CCAGTGCGCGGTCGCCGGTGACATCCGAGGCG
>2128253|reference XbaI|length 47|copies 1
CCAGTTCTCGCTGTATGAGGATGACGGCAAGGGCTACGGCTACGAGA
>2128253|reference XbaI|length 26|copies 1
CCAGTTGCACCGGCGTGCCCTGCACC
>2128253|reference XbaI|length 32|copies 1
CCAGTTGCCCGACTTCCGCGACGATACCCGCG
>2128253|reference XbaI|length 26|copies 1
CCAGTTTCCGCGATACCGGGCAGTCG
>2128253|reference XbaI|length 9|copies 1
CCAGTTTGT
>2128253|reference XbaI|length 32|copies 1
CCAGTTTTATGTCCACCGGTGCGTCCGAATAG
>2128253|reference XbaI|length 30|copies 1
CCATACAGCGTCACCGGCGACCCACGACTT
>2128253|reference XbaI|length 37|copies 1
CCATACAGCTCCGGCCTGCTCAGCGATGCACGCGGCC
>2128253|reference XbaI|length 27|copies 1
CCATAGGCATGCACGGCCGCGCGATGT
>2128253|reference XbaI|length 35|copies 1
CCATCAACACGCCAACCGGCATCGCCCTCGAGGTC
>2128253|reference XbaI|length 13|copies 1
CCATCACGCCGCC
>2128253|reference XbaI|length 31|copies 1
CCATCACGTCGCCACCGGCGAACGCGGTCTG
>2128253|reference XbaI|length 13|copies 1
CCATCAGCGCCTC
>2128253|reference XbaI|length 44|copies 1
CCATCAGTCCGACATTGCCACCACCGTAGACCAGGCGCAGGCCT
>2128253|reference XbaI|length 39|copies 1
CCATCATCAGCAGCGCGGTGTCCACGCTGGACAGCTCGA
>2128253|reference XbaI|length 14|copies 1
CCATCATGCCGCGC
>2128253|reference XbaI|length 31|copies 1
CCATCCACGATCACCGGTGATTTACCCAGCG
>2128253|reference XbaI|length 11|copies 1
CCATCCAGCCG
>2128253|reference XbaI|length 15|copies 1
CCATCCAGCCGTTCG
>2128253|reference XbaI|length 12|copies 1
CCATCCATCACG
>2128253|reference XbaI|length 44|copies 1
CCATCCATCGCTGCGGGTGGTCGTCGATCATGGCGGCAAACCGG
>2128253|reference XbaI|length 41|copies 1
CCATCCCGCCCGCCCGCGTGTTGATCATCGACGATGAGCCG
>2128253|reference XbaI|length 34|copies 1
CCATCCTGACCATGCAGGACATGGGGCATGGCGA
>2128253|reference XbaI|length 25|copies 1
CCATCCTGCCGGTGCGCGTGCTCGG
>2128253|reference XbaI|length 42|copies 1
CCATCGAAGCCAACCTGATCAGCATCGAGCCGGTGCAGCGCA
>2128253|reference XbaI|length 27|copies 1
CCATCGAGCGTCATGCGCACCAGCACG
>2128253|reference XbaI|length 12|copies 1
CCATCGCCAGAA
>2128253|reference XbaI|length 41|copies 1
CCATCGCCATTTCCACGGTGATTTCGGCCATCAACTCGCTG
>2128253|reference XbaI|length 11|copies 1
CCATCGCGCGG
>2128253|reference XbaI|length 8|copies 1
CCATCGGC
>2128253|reference XbaI|length 22|copies 1
CCATCGGCAAACACCACATCGT
>2128253|reference XbaI|length 41|copies 1
CCATCGGCCGGGAAGCTGGCCACGCCGATGGAGGCGGTCAC
>2128253|reference XbaI|length 13|copies 1
CCATCGGTGCAGC
>2128253|reference XbaI|length 9|copies 1
CCATCGGTT
>2128253|reference XbaI|length 27|copies 1
CCATCTCTCGCATCCAGCGCCGCAGCA
>2128253|reference XbaI|length 12|copies 1
CCATCTGCATGC
>2128253|reference XbaI|length 48|copies 1
CCATCTTGCCGCCCATCGCCGGATCGCCGACCAGAAACACCTGCATCT
>2128253|reference XbaI|length 16|copies 1
CCATGAATATCGTCCC
>2128253|reference XbaI|length 9|copies 1
CCATGAATT
>2128253|reference XbaI|length 10|copies 1
CCATGACGGT
>2128253|reference XbaI|length 46|copies 1
CCATGCAACAGGTCAAGGCCGGCCTGAAGGCGATCTACCTGTCCGG
>2128253|reference XbaI|length 11|copies 1
CCATGCAGATG
>2128253|reference XbaI|length 15|copies 1
CCATGCAGCACCGCC
>2128253|reference XbaI|length 21|copies 1
CCATGCAGCACCGCCGGCGCC
>2128253|reference XbaI|length 30|copies 8
CCATGCAGCACCGCCGGCGCCTGCCGATAG
>2128253|reference XbaI|length 33|copies 1
CCATGCCCAGCACCCCGCGCAGCAGGTGCAGCC
>2128253|reference XbaI|length 32|copies 1
CCATGCCGATGGTCGGCAGCGACAGCCCCAGC
>2128253|reference XbaI|length 8|copies 1
CCATGCGC
>2128253|reference XbaI|length 11|copies 1
CCATGCGCAGC
>2128253|reference XbaI|length 34|copies 1
CCATGGCACTGCAATTGGTCCTCACCACCGCTGG
>2128253|reference XbaI|length 38|copies 1
CCATGGCCGACAACCTGATGCAGCGCTACGGCACCGCC
>2128253|reference XbaI|length 42|copies 1
CCATGGCCGAGATGCCGCTGACACCGCCCGCACGTCCCTCGG
>2128253|reference XbaI|length 10|copies 1
CCATGGTCTG
>2128253|reference XbaI|length 21|copies 1
CCATGGTCTGCACGCCGGCGG
>2128253|reference XbaI|length 10|copies 1
CCATGTACAG
>2128253|reference XbaI|length 31|copies 1
CCATGTACAGCGCACCGGCGCCGCCCAGGAT
>2128253|reference XbaI|length 8|copies 1
CCATTCCC
>2128253|reference XbaI|length 39|copies 1
CCATTGCAACCATCAACGCCGACCAGGCCGAGGTGCGCC
>2128253|reference XbaI|length 10|copies 1
CCATTGCCAT
>2128253|reference XbaI|length 24|copies 1
CCATTGCCTGCGGCGCGGTCTCCG
>2128253|reference XbaI|length 30|copies 1
CCATTGGTCGCCACCGGCGCCCATCAGCAA
>2128253|reference XbaI|length 33|copies 1
CCATTGGTGGAGCACACCGGGTTGTCGGTGATG
>2128253|reference XbaI|length 49|copies 1
CCATTGTCCGATGCCGCGGCCGAGGCGCTGAACCTGCCGGCCGGCGTGC
>2128253|reference XbaI|length 17|copies 1
CCCAACCACATGGCCAG
>2128253|reference XbaI|length 28|copies 1
CCCAACCCCGCCGGCGCAGCAGCAGGCA
>2128253|reference XbaI|length 30|copies 1
CCCAAGCACGACACCGGTGAGCGAGAATGC
>2128253|reference XbaI|length 35|copies 1
CCCAAGGCACGCCGGCATAGCGGATCGAGCTGACC
>2128253|reference XbaI|length 11|copies 1
CCCACCAGCGC
>2128253|reference XbaI|length 14|copies 1
CCCACCGCCACGCC
>2128253|reference XbaI|length 14|copies 1
CCCACCGCCAGCGC
>2128253|reference XbaI|length 21|copies 1
CCCACCGGCGCGCAGACCCGG
>2128253|reference XbaI|length 12|copies 1
CCCACGACACCG
>2128253|reference XbaI|length 37|copies 1
CCCACGACCGAGCCGACGGTGCTGGATTCGCTCACCC
>2128253|reference XbaI|length 12|copies 1
CCCACGACGACG
>2128253|reference XbaI|length 8|copies 1
CCCACGCC
>2128253|reference XbaI|length 11|copies 1
CCCACGCCCGG
>2128253|reference XbaI|length 30|copies 4
CCCACGCCCGGCACCGGCGAGTGCTCGCTG
>2128253|reference XbaI|length 10|copies 1
CCCACGGCCG
>2128253|reference XbaI|length 33|copies 1
CCCACGGTGAGCGCGGAGCCTGCATTGAGCTGG
>2128253|reference XbaI|length 30|copies 1
CCCACGTCCTGCACCGGTGATCTACCTCAG
>2128253|reference XbaI|length 31|copies 1
CCCACGTCCTGCACCGGTGATCTACCTCAGT
>2128253|reference XbaI|length 18|copies 1
CCCACTTGGTGTGATGCG
>2128253|reference XbaI|length 42|copies 1
CCCAGCAACTGCGCCACGATGATGACCACGAGTGCGGTACTG
>2128253|reference XbaI|length 20|copies 1
CCCAGCACCACGCGCGACAG
>2128253|reference XbaI|length 44|copies 1
CCCAGCACCACGCGCGACAGCGCAACACCGGCAGAGAACGGCAC
>2128253|reference XbaI|length 10|copies 1
CCCAGCAGGC
>2128253|reference XbaI|length 31|copies 1
CCCAGCAGGCCACACCGGTGCCCACCGCCAG
>2128253|reference XbaI|length 31|copies 1
CCCAGCCAGGTCGCCGGCGATACCTGCTCGG
>2128253|reference XbaI|length 45|copies 1
CCCAGCCATTGACGCATTGTCGGTTCCTCGAGTTCGGTTGAAGTG
>2128253|reference XbaI|length 18|copies 1
CCCAGCCGGCTGCGCACC
>2128253|reference XbaI|length 29|copies 1
CCCAGCGAAATCGCCCGGCCGTCGCCCAG
>2128253|reference XbaI|length 11|copies 1
CCCAGCGCATG
>2128253|reference XbaI|length 11|copies 1
CCCAGCGCGTG
>2128253|reference XbaI|length 28|copies 1
CCCAGGCGACGCCGGCGAAATAATCCTG
>2128253|reference XbaI|length 11|copies 1
CCCAGGCGCGC
>2128253|reference XbaI|length 9|copies 1
CCCAGGTGA
>2128253|reference XbaI|length 37|copies 1
CCCATCATCGACCAGCGCCAGCTGCAACGGGTGATCG
>2128253|reference XbaI|length 32|copies 1
CCCATCTGGTGGACAAGGTCGGCGTGTTCACG
>2128253|reference XbaI|length 48|copies 1
CCCATCTGTCCGGCACCGGGATCGGCGACATGTTGGATTTCCTGCTGG
>2128253|reference XbaI|length 11|copies 1
CCCATGCGGCG
>2128253|reference XbaI|length 19|copies 1
CCCATGGCCACCACCAAGA
>2128253|reference XbaI|length 9|copies 1
CCCATTGGT
>2128253|reference XbaI|length 38|copies 1
CCCATTTGCCGCCCTGGCCCGTTTCACCTGCAGAGGCG
>2128253|reference XbaI|length 12|copies 1
CCCCAACCAGCG
>2128253|reference XbaI|length 39|copies 1
CCCCAACGCAGCGCCCAGGTATTGCTTGTCGACATTGAT
>2128253|reference XbaI|length 30|copies 1
CCCCACAGCTGCACCGGCGTCCCGATATCG
>2128253|reference XbaI|length 42|copies 1
CCCCACATCGCATCCAGCGTATTGGACAGCCGGTACAGCACC
>2128253|reference XbaI|length 10|copies 1
CCCCACGCCG
>2128253|reference XbaI|length 47|copies 1
CCCCAGACTTCGTCCTATGACCCAGCAACGCACTCTCAAGAACACCA
>2128253|reference XbaI|length 16|copies 1
CCCCAGGGCGCCGCCG
>2128253|reference XbaI|length 54|copies 1
CCCCCACGGGCTTCTATAATAACGGGCTGCAACTCGCTGCGCCGTGACCCTGGC
>2128253|reference XbaI|length 11|copies 1
CCCCCAGGGCG
>2128253|reference XbaI|length 25|copies 1
CCCCCCACCGGTGACGCTGATGTCA
>2128253|reference XbaI|length 37|copies 1
CCCCCCGAGCCGACGCGCGGCAATGGCGCTGGCGCGA
>2128253|reference XbaI|length 15|copies 1
CCCCCGCACGTGCGG
>2128253|reference XbaI|length 31|copies 1
CCCCGAAATCAGCACCGGCGCGCTGTTGGAG
>2128253|reference XbaI|length 31|copies 1
CCCCGACACCCGCGCCGGTGGAGGCGCAGAT
>2128253|reference XbaI|length 34|copies 1
CCCCGACAGGCGTCTGCGTCGGGATGTACAGGTA
>2128253|reference XbaI|length 45|copies 1
CCCCGACCAGCACCAGGCAATCAGCCAGGGCGAGGCCGAAGGCAT
>2128253|reference XbaI|length 13|copies 1
CCCCGACCTCGCC
>2128253|reference XbaI|length 30|copies 1
CCCCGACTGGCCACCGGCGCTGATGTTCGG
>2128253|reference XbaI|length 14|copies 1
CCCCGCAGGATCGC
>2128253|reference XbaI|length 18|copies 1
CCCCGCAGGATCGCCGGC
>2128253|reference XbaI|length 31|copies 2
CCCCGCAGGATCGCCGGCGCATCGCCCCACA
>2128253|reference XbaI|length 40|copies 1
CCCCGCATCGTCCGGCGGCGCGTCGGTCGCTCCAGGGCAC
>2128253|reference XbaI|length 9|copies 1
CCCCGCCAC
>2128253|reference XbaI|length 25|copies 1
CCCCGCCAGGGCCGCCGGTGCCAGC
>2128253|reference XbaI|length 41|copies 1
CCCCGCCCATGGCGGTGAAGCCGATCAGCGCGATGGTGGTG
>2128253|reference XbaI|length 30|copies 1
CCCCGCCGCGCACACCGGCGCCGCTCTCGC
>2128253|reference XbaI|length 33|copies 1
CCCCGCCTTACAACGACGTCAATATCGGCTTCA
>2128253|reference XbaI|length 9|copies 1
CCCCGCGCC
>2128253|reference XbaI|length 27|copies 1
CCCCGCTGGGCTCGATCCTGAGCATCA
>2128253|reference XbaI|length 8|copies 2
CCCCGGAA
>2128253|reference XbaI|length 13|copies 1
CCCCGGCCATCGC
>2128253|reference XbaI|length 31|copies 1
CCCCGGCGCCGTTGCTGGCTGACGGCCATAT
>2128253|reference XbaI|length 30|copies 1
CCCCGGGGATGCACCGGTGTGGCCAAGCGC
>2128253|reference XbaI|length 48|copies 1
CCCCGGTACCGTTCGAGATCGCCCGCGCCAACTTCGTGCGTGACACCG
>2128253|reference XbaI|length 38|copies 1
CCCCGTTCTCATGCCGCAGCGCCGGTCATGCCGTCACC
>2128253|reference XbaI|length 48|copies 1
CCCCTCAACGGCCTGTCCGGCATGACCGAAGTGCTGGCCACGACACGC
>2128253|reference XbaI|length 30|copies 1
CCCCTCCCAGGCGCCGGCGAAACTCACGCG
>2128253|reference XbaI|length 9|copies 1
CCCCTGGGC
>2128253|reference XbaI|length 8|copies 1
CCCCTTTC
>2128253|reference XbaI|length 8|copies 1
CCCGAATC
>2128253|reference XbaI|length 30|copies 1
CCCGAATCCACCACCGGCGCAATCCGGTCC
>2128253|reference XbaI|length 31|copies 1
CCCGACACCACCACCGGCGCCAACCCGTTGG
>2128253|reference XbaI|length 13|copies 1
CCCGACACCCGCG
>2128253|reference XbaI|length 17|copies 1
CCCGACACCCGCGCCGG
>2128253|reference XbaI|length 26|copies 1
CCCGACACCCGCGCCGGTGGAGGCGC
>2128253|reference XbaI|length 31|copies 1
CCCGACACCCGCGCCGGTGGAGGCGCAGATC
>2128253|reference XbaI|length 10|copies 1
CCCGACACCG
>2128253|reference XbaI|length 9|copies 1
CCCGACCTC
>2128253|reference XbaI|length 10|copies 1
CCCGACCTCC
>2128253|reference XbaI|length 15|copies 1
CCCGACCTCGCCGCC
>2128253|reference XbaI|length 29|copies 1
CCCGACCTCGCCGCCGGTGGTGATGCGCG
>2128253|reference XbaI|length 30|copies 1
CCCGACCTCGCCGCCGGTGGTGATGCGCGG
>2128253|reference XbaI|length 40|copies 1
CCCGACGAGCCGGACGGGATATAGAAGGACACCACGCTGA
>2128253|reference XbaI|length 41|copies 1
CCCGACGAGCCGGACGGGATATAGAAGGACACCACGCTGAG
>2128253|reference XbaI|length 10|copies 1
CCCGAGCAGG
>2128253|reference XbaI|length 10|copies 1
CCCGAGGCGG
>2128253|reference XbaI|length 23|copies 1
CCCGAGTCGGTCCACAGCTGCTT
>2128253|reference XbaI|length 35|copies 1
CCCGATCAACGCGATCAAGCGCATCGAAGTGCTGC
>2128253|reference XbaI|length 15|copies 1
CCCGATCATTCCGCC
>2128253|reference XbaI|length 37|copies 1
CCCGATCCGCAACCCAGCAGCGCGCCGCCGACCGCTC
>2128253|reference XbaI|length 13|copies 1
CCCGATCGCGCCA
>2128253|reference XbaI|length 12|copies 1
CCCGATCTGGCG
>2128253|reference XbaI|length 10|copies 1
CCCGATGAAA
>2128253|reference XbaI|length 28|copies 1
CCCGATGAAGACGCCGGCGCGGCGCTGC
>2128253|reference XbaI|length 25|copies 1
CCCGATGCCGGTGGCAGTGGAAAAA
>2128253|reference XbaI|length 36|copies 1
CCCGATTGCCGAGTACGACCGCGAACGTGCGGTGGT
>2128253|reference XbaI|length 10|copies 1
CCCGCACACG
>2128253|reference XbaI|length 47|copies 1
CCCGCACCAACCAGTACGGCTTCCTCGAGACGCCGTACCGTAAGGTG
>2128253|reference XbaI|length 10|copies 1
CCCGCACCGC
>2128253|reference XbaI|length 17|copies 1
CCCGCACCGCCATCCAG
>2128253|reference XbaI|length 41|copies 1
CCCGCACGACGTCAAGGGCCAGGGCATCTATGCCTACGTCA
>2128253|reference XbaI|length 14|copies 1
CCCGCACGCCACGC
>2128253|reference XbaI|length 30|copies 2
CCCGCAGCAATCGCCGGTGGAAACCGGACC
>2128253|reference XbaI|length 12|copies 1
CCCGCAGGCCGC
>2128253|reference XbaI|length 34|copies 1
CCCGCATCGAAGGCAGTGAGCAGGCGCAGCTGCG
>2128253|reference XbaI|length 10|copies 1
CCCGCATCGC
>2128253|reference XbaI|length 9|copies 1
CCCGCCACC
>2128253|reference XbaI|length 27|copies 1
CCCGCCAGCACCGGCGCGATGAGTGCC
>2128253|reference XbaI|length 52|copies 1
CCCGCCAGCCGGACAAGACCATCGTCCTCCACCCTCCGGTTCGGACATGCCC
>2128253|reference XbaI|length 16|copies 1
CCCGCCAGGGCCGCCG
>2128253|reference XbaI|length 30|copies 1
CCCGCCGATTACGCCGGCGCGCTCGACGCG
>2128253|reference XbaI|length 22|copies 1
CCCGCCGGCGGACACGACCACG
>2128253|reference XbaI|length 21|copies 1
CCCGCCGGTGTTGCAGCACAG
>2128253|reference XbaI|length 20|copies 1
CCCGCCTGCCGCGCCGGTGC
>2128253|reference XbaI|length 30|copies 1
CCCGCCTGCCGCGCCGGTGCCCTGCACGTA
>2128253|reference XbaI|length 43|copies 1
CCCGCCTTCGGTATGAGGCGCTGCGTAGCACTCGCCGGAATGA
>2128253|reference XbaI|length 10|copies 1
CCCGCGACGA
>2128253|reference XbaI|length 39|copies 2
CCCGCGATGTCAACGACCGCCACGAAGCGCAGCGATTGC
>2128253|reference XbaI|length 13|copies 1
CCCGCGCACCACG
>2128253|reference XbaI|length 30|copies 2
CCCGCGCACCACGCCGGTGGCGCCAGGCAG
>2128253|reference XbaI|length 9|copies 1
CCCGCGCGG
>2128253|reference XbaI|length 46|copies 1
CCCGCGCGGCCTGCAGCCGCTGCCGAAGTCGCTGAAGCTGTACGAC
>2128253|reference XbaI|length 40|copies 1
CCCGCGGCTGCCGTTGCGCAGCTGCAGGTCGGTGCGGTGG
>2128253|reference XbaI|length 13|copies 1
CCCGCGTCAGCAC
>2128253|reference XbaI|length 12|copies 1
CCCGCGTCCGCG
>2128253|reference XbaI|length 27|copies 1
CCCGCGTGCCGCGCCTGCTGTGCATCG
>2128253|reference XbaI|length 40|copies 1
CCCGCTCGATCAACTCGATCAACGGTGCGATGCCTTCGCC
>2128253|reference XbaI|length 8|copies 1
CCCGCTGC
>2128253|reference XbaI|length 9|copies 2
CCCGCTGCC
>2128253|reference XbaI|length 15|copies 1
CCCGCTGCCGCCGCC
>2128253|reference XbaI|length 40|copies 1
CCCGCTTCGTTGCCTCGGCCGTGCACGATCTGCTGCAACC
>2128253|reference XbaI|length 39|copies 1
CCCGGCAATGCGCTTCTTCAACCAGCACCTGTTCCAGGA
>2128253|reference XbaI|length 13|copies 1
CCCGGCACAAAGC
>2128253|reference XbaI|length 10|copies 1
CCCGGCACAG
>2128253|reference XbaI|length 10|copies 1
CCCGGCATCG
>2128253|reference XbaI|length 39|copies 1
CCCGGCCACACCGTCAGCTGGCGCTTCAATGATCCGGAG
>2128253|reference XbaI|length 9|copies 1
CCCGGCCAG
>2128253|reference XbaI|length 11|copies 1
CCCGGCCTGCT
>2128253|reference XbaI|length 8|copies 1
CCCGGCGC
>2128253|reference XbaI|length 10|copies 1
CCCGGCGCGC
>2128253|reference XbaI|length 10|copies 1
CCCGGGCAGT
>2128253|reference XbaI|length 28|copies 1
CCCGGGCAGTTCACCGGCGAGGTGAGCC
>2128253|reference XbaI|length 30|copies 1
CCCGGGCAGTTCACCGGCGAGGTGAGCCAG
>2128253|reference XbaI|length 12|copies 1
CCCGGGCCCACG
>2128253|reference XbaI|length 30|copies 2
CCCGGGTAGGTTCGCCGGCGGTGTGGGAGT
>2128253|reference XbaI|length 31|copies 1
CCCGGTAACGGACACCGGCGGGGTCGAAGGC
>2128253|reference XbaI|length 36|copies 1
CCCGGTACCCGGACCATGCAGGGCGATCGTGCGAGG
>2128253|reference XbaI|length 14|copies 1
CCCGGTGACGCTGG
>2128253|reference XbaI|length 9|copies 1
CCCGGTGGA
>2128253|reference XbaI|length 9|copies 1
CCCGTACAC
>2128253|reference XbaI|length 42|copies 1
CCCGTAGAAAACGTAGACGATATCAAGAGCATTCCTGCTCCT
>2128253|reference XbaI|length 40|copies 3
CCCGTATTCGCCCAGCGACCGGCGCTTCTTCGACCCGCTG
>2128253|reference XbaI|length 34|copies 1
CCCGTCCGGTGTTGCTGCGCGCGTCTACGCGTCC
>2128253|reference XbaI|length 36|copies 1
CCCGTGACGCGAATGCGTCGGATCAGGCCTTGGCGG
>2128253|reference XbaI|length 28|copies 1
CCCGTGCAGCGCCGGCGAACGCCAGCAG
>2128253|reference XbaI|length 43|copies 1
CCCGTGCGATGACCGAGCAGGCGCGCCGCATCACCGATTCGGC
>2128253|reference XbaI|length 35|copies 1
CCCGTGCTATCGAGTAAGGGCGACTGACGATTGCG
>2128253|reference XbaI|length 9|copies 1
CCCGTGCTC
>2128253|reference XbaI|length 25|copies 1
CCCGTGGGGCACCTGGCTGAGTTGC
>2128253|reference XbaI|length 13|copies 1
CCCGTTCGCCGCC
>2128253|reference XbaI|length 16|copies 2
CCCGTTCGCCGCCACC
>2128253|reference XbaI|length 31|copies 1
CCCGTTCGCCGCCACCGGCGCGCGCGTGGTG
>2128253|reference XbaI|length 13|copies 1
CCCTACGGCAGCG
>2128253|reference XbaI|length 30|copies 1
CCCTACGGCAGCGCCGGCGAACTGGCCGAG
>2128253|reference XbaI|length 31|copies 1
CCCTCATCGCGTGCGCCGCATTGATCGTGTG
>2128253|reference XbaI|length 16|copies 1
CCCTCCGGTTCGGACT
>2128253|reference XbaI|length 12|copies 1
CCCTCGCGCCTG
>2128253|reference XbaI|length 9|copies 1
CCCTCGGTG
>2128253|reference XbaI|length 40|copies 1
CCCTGACGACTTGCCGCGCCACGCAAACATTGCGTCGATG
>2128253|reference XbaI|length 35|copies 1
CCCTGCAACAGCATCATCGCCTGATTGAGGACGAC
>2128253|reference XbaI|length 33|copies 1
CCCTGCACTGCCTGCATGCCTGCGCGCAGGCAA
>2128253|reference XbaI|length 26|copies 1
CCCTGCAGACCGCGCCGGTCTACGGC
>2128253|reference XbaI|length 31|copies 1
CCCTGCAGCTGCGCCGCCAGGCTCAGTTCAC
>2128253|reference XbaI|length 23|copies 1
CCCTGCATTGGCGCCGGCGCGGT
>2128253|reference XbaI|length 30|copies 1
CCCTGCTTGCCCGCGAGCGTGGCGAGCACG
>2128253|reference XbaI|length 49|copies 1
CCCTGGACCCCGACCAGCACCAAGCCAAACAACGTGGAATGCCGCGCTG
>2128253|reference XbaI|length 9|copies 1
CCCTGGACT
>2128253|reference XbaI|length 34|copies 1
CCCTGGACTGCGACGTGTTGCAGGCCGATGGCGG
>2128253|reference XbaI|length 36|copies 1
CCCTGGACTGCGACGTGTTGCAGGCCGATGGCGGCA
>2128253|reference XbaI|length 20|copies 1
CCCTGGATGGCGACCCATTG
>2128253|reference XbaI|length 31|copies 1
CCCTGGCTCTACCTGCTGCTGCCGGTATGGA
>2128253|reference XbaI|length 11|copies 1
CCCTGGGCCCG
>2128253|reference XbaI|length 8|copies 1
CCCTGGTC
>2128253|reference XbaI|length 45|copies 1
CCCTGTAGGTGGCACCCATGCCGTTGGACGGGCTGGTGCTGGATG
>2128253|reference XbaI|length 46|copies 1
CCCTGTGGTCTTTTCCGCGGCAAAGCCTGCAGCACCGGGGCTTGGG
>2128253|reference XbaI|length 31|copies 1
CCCTTCCAGCTCGCCGGTGGACTTCTTGATG
>2128253|reference XbaI|length 15|copies 1
CCCTTCGGCGGCACC
>2128253|reference XbaI|length 21|copies 1
CCCTTCGGCGGCACCGGTGGC
>2128253|reference XbaI|length 22|copies 1
CCCTTCGGCGGCACCGGTGGCG
>2128253|reference XbaI|length 30|copies 4
CCCTTCGGCGGCACCGGTGGCGACACGGCG
>2128253|reference XbaI|length 25|copies 1
CCCTTGACGTGCACCGGCGAGCGGT
>2128253|reference XbaI|length 30|copies 1
CCCTTGACGTGCACCGGCGAGCGGTCCGCC
>2128253|reference XbaI|length 16|copies 1
CCCTTGCATATCGCCG
>2128253|reference XbaI|length 30|copies 1
CCCTTGCATATCGCCGGCGATGGTCTGGCA
>2128253|reference XbaI|length 31|copies 1
CCCTTGCATATCGCCGGCGATGGTCTGGCAG
>2128253|reference XbaI|length 54|copies 1
CCCTTGCCCGAACCGGGCGGTCCCAACAGAACCAATCGCATCAGTGGACTCCAC
>2128253|reference XbaI|length 45|copies 1
CCCTTGCCGCTGGCGGTCACGTAGGCGATGCGGGTCCAGAACGCG
>2128253|reference XbaI|length 19|copies 1
CCCTTGGCGCCGACCGGCA
>2128253|reference XbaI|length 26|copies 1
CCCTTGGTTCAGGGCGGCCAAAGACT
>2128253|reference XbaI|length 11|copies 1
CCCTTTGGGAC
>2128253|reference XbaI|length 30|copies 1
CCCTTTGGGACCGCCGGCGAGGCCAGGATC
>2128253|reference XbaI|length 13|copies 1
CCGAAACGCGGCA
>2128253|reference XbaI|length 16|copies 1
CCGAAACGCGGCACCG
>2128253|reference XbaI|length 29|copies 2
CCGAAACGTTCCACCGGCGTCCAGCAGCC
>2128253|reference XbaI|length 43|copies 1
CCGAACAGGATGGCAGTGGACTTGCTGCCCATGCGGATGTCGT
>2128253|reference XbaI|length 30|copies 1
CCGAACATCAGCACCGGCGCGACCGCACTC
>2128253|reference XbaI|length 34|copies 1
CCGAACCATCGTCTACCAACGCACCGCAGTTCCA
>2128253|reference XbaI|length 11|copies 1
CCGAACTGCGC
>2128253|reference XbaI|length 47|copies 1
CCGAAGAAGGCGCCACGCAGTTCTTCCGCCCCTTGATGAGCAACGAC
>2128253|reference XbaI|length 15|copies 1
CCGAAGACGGCGTCT
>2128253|reference XbaI|length 16|copies 1
CCGAAGAGCGCGGCGC
>2128253|reference XbaI|length 30|copies 1
CCGAAGGCAGCACCGGTGGCCTGGGCGAGA
>2128253|reference XbaI|length 14|copies 1
CCGAATACGGCACC
>2128253|reference XbaI|length 11|copies 1
CCGAATATGCG
>2128253|reference XbaI|length 34|copies 1
CCGACACCGCCCGCACGCTGGTTCTGCAGACCCT
>2128253|reference XbaI|length 36|copies 1
CCGACATCGCGCACATGCTCCAGGGTGTTCAGGCGG
>2128253|reference XbaI|length 27|copies 1
CCGACCACGACCACGTCCTGGTCCTTA
>2128253|reference XbaI|length 10|copies 1
CCGACCCAGG
>2128253|reference XbaI|length 31|copies 2
CCGACCCGATGCGCCGGCGGTTGATCGAACA
>2128253|reference XbaI|length 30|copies 1
CCGACCCGGACACGCCGGTGATGCAGGTCA
>2128253|reference XbaI|length 31|copies 3
CCGACCCGGACACGCCGGTGATGCAGGTCAG
>2128253|reference XbaI|length 14|copies 1
CCGACCCGGGCGCG
>2128253|reference XbaI|length 40|copies 1
CCGACCTCGACAAAGTGCGCACCGAAGGTGGACAGCTGCT
>2128253|reference XbaI|length 41|copies 1
CCGACCTGCAGCAGTGGCAGCAGATGATCGACACCAATGTC
>2128253|reference XbaI|length 11|copies 1
CCGACCTTGCG
>2128253|reference XbaI|length 42|copies 1
CCGACGACATCATGAGCGTGGGTGCGGTCTGCTACCCGGAGT
>2128253|reference XbaI|length 28|copies 1
CCGACGATACGCACCGGTGCGCCGGCCG
>2128253|reference XbaI|length 10|copies 1
CCGACGCACC
>2128253|reference XbaI|length 50|copies 1
CCGACGCACGCTCCAACGATTCCCGATTCCCGATTCCCGATTCCCGATTC
>2128253|reference XbaI|length 39|copies 1
CCGACGCAGTGCGCGAGCAGATGACGCTGGTACCGTAAA
>2128253|reference XbaI|length 22|copies 1
CCGACGCATCGGCGCCGGTGGC
>2128253|reference XbaI|length 9|copies 1
CCGACGCCG
>2128253|reference XbaI|length 37|copies 1
CCGACGCGCCGCACGCGAATCGCTGGTGTTGCTGAAG
>2128253|reference XbaI|length 34|copies 1
CCGACGGCGTGCACACCGTGGTGGCCGCTGGCGG
>2128253|reference XbaI|length 8|copies 1
CCGACGTC
>2128253|reference XbaI|length 9|copies 1
CCGACTCCG
>2128253|reference XbaI|length 29|copies 1
CCGACTCGGCCGCCGGTGGCTGGCTGGGG
>2128253|reference XbaI|length 17|copies 1
CCGAGAAGGTCTACAAG
>2128253|reference XbaI|length 8|copies 1
CCGAGAGC
>2128253|reference XbaI|length 8|copies 1
CCGAGCAC
>2128253|reference XbaI|length 12|copies 1
CCGAGCAGACAA
>2128253|reference XbaI|length 10|copies 1
CCGAGCAGGT
>2128253|reference XbaI|length 11|copies 1
CCGAGCAGTCA
>2128253|reference XbaI|length 45|copies 1
CCGAGCCCAAACTGAGCGGCTTCGTGTTCAAGATCCAGGCCAATA
>2128253|reference XbaI|length 34|copies 1
CCGAGCCGCGCACCGGCAAGAGCATGGGCGACCA
>2128253|reference XbaI|length 9|copies 2
CCGAGCGCG
>2128253|reference XbaI|length 9|copies 1
CCGAGCTGC
>2128253|reference XbaI|length 11|copies 1
CCGAGCTGCCG
>2128253|reference XbaI|length 10|copies 1
CCGAGCTGCG
>2128253|reference XbaI|length 10|copies 1
CCGAGGACGA
>2128253|reference XbaI|length 22|copies 1
CCGAGGACGTGCGGCGCCAGGG
>2128253|reference XbaI|length 9|copies 1
CCGAGGATC
>2128253|reference XbaI|length 39|copies 1
CCGAGGATGGCGAGGAACTGCCCGGTCCGAAAGCGGACG
>2128253|reference XbaI|length 29|copies 1
CCGAGGCATGCTCGCCGGTGCCGCGCTAA
>2128253|reference XbaI|length 25|copies 1
CCGAGGCGCCGGTGCTGGCCGATAC
>2128253|reference XbaI|length 35|copies 1
CCGAGGCGGATGTGCGCCGTCGCCTGGGCGAGTTG
>2128253|reference XbaI|length 34|copies 1
CCGAGGTCATCACCACCGAATCGACCTCGTTCCA
>2128253|reference XbaI|length 11|copies 1
CCGAGGTGACG
>2128253|reference XbaI|length 19|copies 1
CCGAGTGGCTTGCGCCGGT
>2128253|reference XbaI|length 43|copies 1
CCGAGTTGACGGCCGAGCGATTCATTGTCGATCCGTTCCATCC
>2128253|reference XbaI|length 27|copies 1
CCGATACTCCGCACCGGTGGCGTAGCG
>2128253|reference XbaI|length 30|copies 4
CCGATACTCCGCACCGGTGGCGTAGCGCAG
>2128253|reference XbaI|length 11|copies 1
CCGATATCGTG
>2128253|reference XbaI|length 20|copies 1
CCGATATCGTGGCGCCGGCG
>2128253|reference XbaI|length 8|copies 1
CCGATCAA
>2128253|reference XbaI|length 13|copies 1
CCGATCACCAGCG
>2128253|reference XbaI|length 10|copies 1
CCGATCAGGA
>2128253|reference XbaI|length 10|copies 1
CCGATCATGC
>2128253|reference XbaI|length 13|copies 1
CCGATCATGCCGC
>2128253|reference XbaI|length 31|copies 1
CCGATCATGGCCGCCGGCGATGCGCGGGTGG
>2128253|reference XbaI|length 24|copies 1
CCGATCATGGTCTCCTCGACCAGG
>2128253|reference XbaI|length 11|copies 1
CCGATCCGCCG
>2128253|reference XbaI|length 9|copies 1
CCGATCCGG
>2128253|reference XbaI|length 14|copies 1
CCGATCCTGGCCAG
>2128253|reference XbaI|length 18|copies 1
CCGATCGCGTCCGGCCGA
>2128253|reference XbaI|length 11|copies 1
CCGATCTGGAC
>2128253|reference XbaI|length 17|copies 1
CCGATGATCGAATCGTA
>2128253|reference XbaI|length 8|copies 1
CCGATGCC
>2128253|reference XbaI|length 42|copies 1
CCGATGCCGCCCAGTGCACGCGAGCCTTCCGGCACGGCGGTG
>2128253|reference XbaI|length 34|copies 1
CCGATGCGACACGGCGTCGCATCTGCGTCAAACC
>2128253|reference XbaI|length 44|copies 1
CCGATGCGACTTTCGATCTGCTGATCACGAGTTTCGGAGATGAT
>2128253|reference XbaI|length 14|copies 1
CCGATGCGATCGCA
>2128253|reference XbaI|length 31|copies 1
CCGATGCGATCGCACCGGCGTGGCCCATGCG
>2128253|reference XbaI|length 37|copies 1
CCGATGCGTTGGGCTGGCGCAGCTCGATGGTGGTGTG
>2128253|reference XbaI|length 30|copies 1
CCGATGCTGGCCACCGGCGGCACCCTGATC
>2128253|reference XbaI|length 38|copies 1
CCGATGGAGGTGTTCATGTAGAAGCCGATGCGGGCGAT
>2128253|reference XbaI|length 18|copies 1
CCGATGGCAGCACCTGGC
>2128253|reference XbaI|length 13|copies 1
CCGATGGCGAGCT
>2128253|reference XbaI|length 13|copies 1
CCGATGGGCGCTG
>2128253|reference XbaI|length 36|copies 3
CCGATGGGCGCTGGCTGCTGTTCGCCTCATCGCGGC
>2128253|reference XbaI|length 14|copies 1
CCGATGTCCAGGGC
>2128253|reference XbaI|length 8|copies 1
CCGATTCC
>2128253|reference XbaI|length 9|copies 1
CCGATTCCC
>2128253|reference XbaI|length 10|copies 2
CCGATTCCCG
>2128253|reference XbaI|length 9|copies 1
CCGATTGCG
>2128253|reference XbaI|length 17|copies 1
CCGCAAAACGCGCGCCG
>2128253|reference XbaI|length 35|copies 1
CCGCAAACCCTTTCTTGCCCTGGCCATGCTGGCCG
>2128253|reference XbaI|length 13|copies 1
CCGCAACAGCGAC
>2128253|reference XbaI|length 43|copies 1
CCGCAAGATCCTGCGCATCCTGCAGCAGGAGGGGCGGATTTCG
>2128253|reference XbaI|length 13|copies 1
CCGCACCAGTGCA
>2128253|reference XbaI|length 30|copies 2
CCGCACCAGTGCACCGGCGTGCCCCATCAC
>2128253|reference XbaI|length 20|copies 1
CCGCACCCATCAACCGGCGG
>2128253|reference XbaI|length 38|copies 1
CCGCACCGGCAAGCTGGTGGCGCAGTTCGACAGCTACC
>2128253|reference XbaI|length 22|copies 1
CCGCACCGGCGCCGGCACATCC
>2128253|reference XbaI|length 23|copies 1
CCGCACCGGCGTGCCGCAGCGCG
>2128253|reference XbaI|length 22|copies 1
CCGCACGAGCGCGCCGGCGTGG
>2128253|reference XbaI|length 8|copies 1
CCGCAGAT
>2128253|reference XbaI|length 9|copies 1
CCGCAGCAA
>2128253|reference XbaI|length 13|copies 1
CCGCAGCATGGCG
>2128253|reference XbaI|length 10|copies 1
CCGCAGCCTT
>2128253|reference XbaI|length 29|copies 1
CCGCAGCGATCACCGGTGGCGTGCAGGCA
>2128253|reference XbaI|length 31|copies 1
CCGCAGCGCAGCGCCTGCGCAGCAACGCGCA
>2128253|reference XbaI|length 25|copies 1
CCGCAGCGCCGGTGATCAGCCGGCG
>2128253|reference XbaI|length 16|copies 1
CCGCAGCGGCTGCCGG
>2128253|reference XbaI|length 10|copies 1
CCGCAGCGGG
>2128253|reference XbaI|length 12|copies 1
CCGCAGCGGTGC
>2128253|reference XbaI|length 30|copies 5
CCGCAGCGGTGCACCGGTGAGCGGCAGGAT
>2128253|reference XbaI|length 30|copies 1
CCGCAGCGTGTCGCCGGCGAACAGGCGCAG
>2128253|reference XbaI|length 46|copies 1
CCGCAGGAAAGGCATGGCTGGCCAACCATGGCGCAGACGGCATTTC
>2128253|reference XbaI|length 38|copies 1
CCGCAGGATTCCTTGTGGAAGAACTGCGAGATGCGGCA
>2128253|reference XbaI|length 16|copies 1
CCGCAGGCGCGCGCGC
>2128253|reference XbaI|length 17|copies 1
CCGCAGGCGCTCGCCGG
>2128253|reference XbaI|length 11|copies 1
CCGCAGGCGGT
>2128253|reference XbaI|length 35|copies 1
CCGCAGGCGTGCGCGACCATGGACGCGCAGACGCC
>2128253|reference XbaI|length 39|copies 1
CCGCATACCGCACCGGGCAACTTCACCTGGGTGGAGGCC
>2128253|reference XbaI|length 42|copies 1
CCGCATACCGCACCGGGCAACTTCACCTGGGTGGAGGCCACC
>2128253|reference XbaI|length 33|copies 2
CCGCATCAGCCAGCTTGGCCCGATCGAGAACGG
>2128253|reference XbaI|length 11|copies 1
CCGCATCGACA
>2128253|reference XbaI|length 12|copies 1
CCGCATCGACAG
>2128253|reference XbaI|length 27|copies 1
CCGCATCGCGCCGGTGGCGCCATACAG
>2128253|reference XbaI|length 20|copies 1
CCGCATCGGTGGCACTGCCT
>2128253|reference XbaI|length 34|copies 1
CCGCATGAGCCTGCGCATCGACACCGCCACGGTG
>2128253|reference XbaI|length 8|copies 1
CCGCATGC
>2128253|reference XbaI|length 10|copies 1
CCGCATGCAC
>2128253|reference XbaI|length 9|copies 1
CCGCATGCC
>2128253|reference XbaI|length 43|copies 1
CCGCCAACAATATCCTGATGCGTGCGCTTGGCCTGGTTGGCAC
>2128253|reference XbaI|length 10|copies 1
CCGCCAACGC
>2128253|reference XbaI|length 15|copies 1
CCGCCAAGGGCCAGC
>2128253|reference XbaI|length 8|copies 1
CCGCCACC
>2128253|reference XbaI|length 13|copies 1
CCGCCACCACCAC
>2128253|reference XbaI|length 19|copies 1
CCGCCACCACCACGCCGCG
>2128253|reference XbaI|length 51|copies 1
CCGCCACCATCTTCCTGGGCGGTGCGGTCAAGAAGGGCTCGTTCCCGCCAC
>2128253|reference XbaI|length 34|copies 1
CCGCCACCGCGCACCCGGCCAAGTTCGAAGGGGT
>2128253|reference XbaI|length 14|copies 1
CCGCCAGCACCAGG
>2128253|reference XbaI|length 11|copies 1
CCGCCAGCGCA
>2128253|reference XbaI|length 11|copies 1
CCGCCAGGATC
>2128253|reference XbaI|length 12|copies 1
CCGCCAGGCGGT
>2128253|reference XbaI|length 36|copies 1
CCGCCAGTGCCCGAGTCGGCTGGCGACGCTGCGCCG
>2128253|reference XbaI|length 47|copies 1
CCGCCATCATTTGCATGAGGCGGCGACGGGAGGGATCGGGGGAGGCG
>2128253|reference XbaI|length 28|copies 1
CCGCCATCGATCTGGCGCGGGTGACGGT
>2128253|reference XbaI|length 40|copies 1
CCGCCATCGCCGGCATCTGCACGTAAGTCCACAGCTGCAG
>2128253|reference XbaI|length 29|copies 1
CCGCCCAACGCCGCCGGTGTCGCCGCCGC
>2128253|reference XbaI|length 12|copies 1
CCGCCCAGCACC
>2128253|reference XbaI|length 30|copies 3
CCGCCCAGCACCGCCGGCGTCAGCGAGGCG
>2128253|reference XbaI|length 28|copies 1
CCGCCCAGGGCGGCCAGGATCGGTGTGA
>2128253|reference XbaI|length 11|copies 1
CCGCCCCGCAG
>2128253|reference XbaI|length 33|copies 1
CCGCCCCGGAAGACCTGCGCGACGCCATCGCCC
>2128253|reference XbaI|length 15|copies 1
CCGCCCGCCGCAGCG
>2128253|reference XbaI|length 13|copies 1
CCGCCCGCCGCGG
>2128253|reference XbaI|length 29|copies 1
CCGCCCGCCGTTCGCCAGGAGGCCGATGG
>2128253|reference XbaI|length 8|copies 1
CCGCCCGG
>2128253|reference XbaI|length 50|copies 1
CCGCCGACCAGGCCAGGGCGGAACGGCAGGAAATTCCATTTGGTGCCTGC
>2128253|reference XbaI|length 30|copies 1
CCGCCGATCAGCGCGAACTGCTGCAGCAGT
>2128253|reference XbaI|length 9|copies 1
CCGCCGATG
>2128253|reference XbaI|length 38|copies 1
CCGCCGCCATCTCGCCCAGCGCGTTCATCACGATGATC
>2128253|reference XbaI|length 11|copies 1
CCGCCGCCCAC
>2128253|reference XbaI|length 24|copies 1
CCGCCGCCGGCGCCACCGATCTCT
>2128253|reference XbaI|length 38|copies 1
CCGCCGCGATGCCGATGGCTACTACTGGATCACCGGCC
>2128253|reference XbaI|length 29|copies 1
CCGCCGCGCAGGCTGCCGGCGATGACGCG
>2128253|reference XbaI|length 41|copies 1
CCGCCGGACTTCTTCGCCGACCTGGGCCGTTCGCTGCTCGC
>2128253|reference XbaI|length 14|copies 1
CCGCCGGCACCGCG
>2128253|reference XbaI|length 20|copies 1
CCGCCGGCGAAACGCCAGTG
>2128253|reference XbaI|length 20|copies 1
CCGCCGGCGACAGCGACTCA
>2128253|reference XbaI|length 21|copies 1
CCGCCGGCGACAGCGACTCAG
>2128253|reference XbaI|length 20|copies 1
CCGCCGGCGCCATCCTCAGC
>2128253|reference XbaI|length 20|copies 1
CCGCCGGCGCCGGCATCGCC
>2128253|reference XbaI|length 20|copies 1
CCGCCGGCGGCCTTGTTGAA
>2128253|reference XbaI|length 15|copies 1
CCGCCGGCGTCACCG
>2128253|reference XbaI|length 20|copies 1
CCGCCGGCGTCAGCCAGATC
>2128253|reference XbaI|length 20|copies 1
CCGCCGGCGTCGGCTCGCAG
>2128253|reference XbaI|length 20|copies 1
CCGCCGGCGTGCGCGCTGCC
>2128253|reference XbaI|length 20|copies 2
CCGCCGGCGTGCGCTGGAAT
>2128253|reference XbaI|length 20|copies 1
CCGCCGGCGTGGTCAACGGG
>2128253|reference XbaI|length 8|copies 1
CCGCCGGG
>2128253|reference XbaI|length 20|copies 1
CCGCCGGTGAAGACATCCTG
>2128253|reference XbaI|length 21|copies 1
CCGCCGGTGAGGCTTACCGCG
>2128253|reference XbaI|length 20|copies 1
CCGCCGGTGCCACCACGATC
>2128253|reference XbaI|length 20|copies 1
CCGCCGGTGCCCACGCTGCT
>2128253|reference XbaI|length 20|copies 1
CCGCCGGTGCTGGTGCGAAA
>2128253|reference XbaI|length 20|copies 1
CCGCCGGTGGCGTGAGCATG
>2128253|reference XbaI|length 21|copies 1
CCGCCGGTGTCGCCGCTGTTG
>2128253|reference XbaI|length 20|copies 1
CCGCCGGTGTGCGCCAATTG
>2128253|reference XbaI|length 20|copies 1
CCGCCGGTGTTTGCATATGT
>2128253|reference XbaI|length 9|copies 1
CCGCCGTAG
>2128253|reference XbaI|length 11|copies 1
CCGCCGTAGGG
>2128253|reference XbaI|length 26|copies 1
CCGCCGTCCCAGGTCGTAGACGCAGG
>2128253|reference XbaI|length 28|copies 1
CCGCCGTGCCGCCGGTGCAGGAAGCCAT
>2128253|reference XbaI|length 35|copies 1
CCGCCGTTGCGTGCCTGGTGGTGCACGGCTGGGTG
>2128253|reference XbaI|length 26|copies 1
CCGCCGTTGCTGGCGGCATCCAGATC
>2128253|reference XbaI|length 32|copies 1
CCGCCTCCGGTACGCCGGTGTCGGCGCTCAGG
>2128253|reference XbaI|length 30|copies 1
CCGCCTCGCCGTCCTCGCGCAACAGGCTGC
>2128253|reference XbaI|length 8|copies 1
CCGCCTGC
>2128253|reference XbaI|length 30|copies 1
CCGCCTGCAGGCACCGGTGGAAGCCTTCAC
>2128253|reference XbaI|length 19|copies 1
CCGCCTGCCCATCCTGTGG
>2128253|reference XbaI|length 12|copies 1
CCGCCTGCGCGA
>2128253|reference XbaI|length 31|copies 1
CCGCCTGGCGCCTGCCGGCGCATGCGCAGCT
>2128253|reference XbaI|length 30|copies 1
CCGCCTTCTGCGCTGGTGCAATGGCTGCAG
>2128253|reference XbaI|length 41|copies 1
CCGCGAAGCGCTCAACGCCGTGAAGCGCTGGCGCTTCGAAC
>2128253|reference XbaI|length 24|copies 1
CCGCGAATGCACCGGGCTGGGCAT
>2128253|reference XbaI|length 18|copies 1
CCGCGACAGTGCGCCGGT
>2128253|reference XbaI|length 24|copies 1
CCGCGACAGTGCGCCGGTGCAGGC
>2128253|reference XbaI|length 37|copies 1
CCGCGACCAGTTGTCGTAGTCCTTGACCGTCTTGAAC
>2128253|reference XbaI|length 13|copies 1
CCGCGACCTGCGC
>2128253|reference XbaI|length 9|copies 1
CCGCGACTC
>2128253|reference XbaI|length 31|copies 1
CCGCGAGCTGGCGCCGGTGCTGACTGCGCTG
>2128253|reference XbaI|length 32|copies 1
CCGCGAGGTACGCGCCGGCGACCGGATCGTGG
>2128253|reference XbaI|length 42|copies 1
CCGCGATGCGCTGATTCAGCTTCACCGGCGCCTTGGCCACGT
>2128253|reference XbaI|length 35|copies 1
CCGCGATGCGGTCCTTCGGGGTGAAGTCGCCGATG
>2128253|reference XbaI|length 42|copies 1
CCGCGATGGCGGAGAAGGCGTAGAAAGCAATAGAGACCCAGT
>2128253|reference XbaI|length 14|copies 1
CCGCGCACCACGCC
>2128253|reference XbaI|length 11|copies 1
CCGCGCACGCA
>2128253|reference XbaI|length 26|copies 1
CCGCGCACGCCGGCGGCGGTTTCGGC
>2128253|reference XbaI|length 10|copies 1
CCGCGCAGAT
>2128253|reference XbaI|length 13|copies 1
CCGCGCAGCACCG
>2128253|reference XbaI|length 12|copies 1
CCGCGCAGCGAC
>2128253|reference XbaI|length 38|copies 1
CCGCGCAGCTGCAGGAACGGAAGTTCCACCGCGTAATG
>2128253|reference XbaI|length 16|copies 1
CCGCGCATCGGCTACG
>2128253|reference XbaI|length 10|copies 1
CCGCGCATGC
>2128253|reference XbaI|length 14|copies 1
CCGCGCCATCCGCG
>2128253|reference XbaI|length 19|copies 1
CCGCGCCATCCGCGCCGGC
>2128253|reference XbaI|length 9|copies 1
CCGCGCCCG
>2128253|reference XbaI|length 28|copies 1
CCGCGCCGCACGCGCCGGCGACACGCGC
>2128253|reference XbaI|length 31|copies 1
CCGCGCCGCCGATCAGCGAAGCATCCACCGC
>2128253|reference XbaI|length 22|copies 1
CCGCGCCGGCGGCACATCGAGC
>2128253|reference XbaI|length 22|copies 1
CCGCGCCGGCGTTCCACCATCA
>2128253|reference XbaI|length 22|copies 1
CCGCGCCGGTGCGACTGCAGGT
>2128253|reference XbaI|length 29|copies 1
CCGCGCGAGGCACCGGTGATGAAGAGGGT
>2128253|reference XbaI|length 12|copies 1
CCGCGCGATGGT
>2128253|reference XbaI|length 13|copies 1
CCGCGCGCACGCT
>2128253|reference XbaI|length 14|copies 1
CCGCGCGCATGCAC
>2128253|reference XbaI|length 35|copies 1
CCGCGCGCCGCTACATGGGCGAGCGTCGCCAGTTC
>2128253|reference XbaI|length 10|copies 1
CCGCGCGCGC
>2128253|reference XbaI|length 14|copies 1
CCGCGCGCTCGGCA
>2128253|reference XbaI|length 15|copies 1
CCGCGCGGCCACCTG
>2128253|reference XbaI|length 12|copies 1
CCGCGCGGCGCG
>2128253|reference XbaI|length 14|copies 1
CCGCGCGGGTCGGC
>2128253|reference XbaI|length 28|copies 2
CCGCGCGTTGACGCCGGCGCAGTACCGC
>2128253|reference XbaI|length 30|copies 1
CCGCGCGTTGACGCCGGCGCAGTACCGCAG
>2128253|reference XbaI|length 12|copies 1
CCGCGCTACATA
>2128253|reference XbaI|length 15|copies 1
CCGCGCTGATCACCG
>2128253|reference XbaI|length 25|copies 1
CCGCGCTGCCGCGCGCGCTGCGTCA
>2128253|reference XbaI|length 39|copies 1
CCGCGCTGCCGGCACGCCGCTGCACGGTGTAGCTGGTTG
>2128253|reference XbaI|length 36|copies 1
CCGCGGAACATGTGCAGGTACACCACGATGAAGAAC
>2128253|reference XbaI|length 8|copies 1
CCGCGGCC
>2128253|reference XbaI|length 19|copies 1
CCGCGGCGATGATCACAAA
>2128253|reference XbaI|length 12|copies 1
CCGCGGCGCGGC
>2128253|reference XbaI|length 19|copies 1
CCGCGGCGCGGCGCCGGCG
>2128253|reference XbaI|length 31|copies 1
CCGCGGCGTGCGACGGGTGACGATCTGGCGT
>2128253|reference XbaI|length 28|copies 1
CCGCGGCTACGCGCCGGTGCTGCTGTGC
>2128253|reference XbaI|length 12|copies 1
CCGCGGCTTCAC
>2128253|reference XbaI|length 30|copies 1
CCGCGGCTTCACGCCGGTGGAACTCAAGGG
>2128253|reference XbaI|length 42|copies 1
CCGCGGGCACACCCTGGACGCCGCGCCGGACGGCATCACCGG
>2128253|reference XbaI|length 29|copies 1
CCGCGGGGCTATCGCCGGTGCGCGAGCCG
>2128253|reference XbaI|length 26|copies 1
CCGCGGTCACCGGCGTGGTCTCGCAC
>2128253|reference XbaI|length 32|copies 1
CCGCGGTGCGCTACCCGCGCGGTACCGGCCCG
>2128253|reference XbaI|length 29|copies 1
CCGCGTAGCCGCCGGCGTGATCCGCATCG
>2128253|reference XbaI|length 40|copies 1
CCGCGTAGGCGTGGTGGAATTCTATGGTGCCCGTCAATGG
>2128253|reference XbaI|length 8|copies 1
CCGCGTCA
>2128253|reference XbaI|length 29|copies 1
CCGCGTCCATCACCTTGGGCACCTGCGCG
>2128253|reference XbaI|length 35|copies 1
CCGCGTCCATCACCTTGGGCACCTGCGCGCTGGCG
>2128253|reference XbaI|length 13|copies 1
CCGCGTCCGCCGC
>2128253|reference XbaI|length 24|copies 1
CCGCGTCCGGGTCGTCGCCGTTCA
>2128253|reference XbaI|length 10|copies 1
CCGCGTCGCG
>2128253|reference XbaI|length 29|copies 1
CCGCGTGAGAGCAGCCAACACACCAACCG
>2128253|reference XbaI|length 11|copies 1
CCGCGTGAGTT
>2128253|reference XbaI|length 30|copies 1
CCGCGTGAGTTCGCCGGCGGTATGTCCTTC
>2128253|reference XbaI|length 20|copies 1
CCGCGTGCGGACACCGGTGC
>2128253|reference XbaI|length 28|copies 1
CCGCGTGCGGACACCGGTGCGCGTACGG
>2128253|reference XbaI|length 30|copies 3
CCGCGTGCGGACACCGGTGCGCGTACGGCG
>2128253|reference XbaI|length 31|copies 1
CCGCGTGCGGACACCGGTGCGCGTACGGCGT
>2128253|reference XbaI|length 44|copies 3
CCGCGTTACTACCACGACCACGACACAAACCATCGACCAACAGG
>2128253|reference XbaI|length 43|copies 1
CCGCGTTCTGGTTGGCGTCGAATACCGACACATCCATCAAGGG
>2128253|reference XbaI|length 40|copies 1
CCGCGTTCTTTACCCGGATGCTGGGCGATGTCGACGAGCC
>2128253|reference XbaI|length 41|copies 1
CCGCGTTCTTTACCCGGATGCTGGGCGATGTCGACGAGCCG
>2128253|reference XbaI|length 33|copies 1
CCGCGTTGTATGAGAGCTGGACGCTGCCGCTGG
>2128253|reference XbaI|length 41|copies 1
CCGCGTTGTCGAACGACAACGACACTTCCAGCACGCTCAGC
>2128253|reference XbaI|length 15|copies 1
CCGCGTTTGCGGCGC
>2128253|reference XbaI|length 21|copies 1
CCGCGTTTGCGGCGCCGGCGT
>2128253|reference XbaI|length 31|copies 1
CCGCGTTTGCGGCGCCGGCGTTTCTCGGTGG
>2128253|reference XbaI|length 8|copies 1
CCGCTACA
>2128253|reference XbaI|length 8|copies 1
CCGCTCAA
>2128253|reference XbaI|length 9|copies 1
CCGCTCAAG
>2128253|reference XbaI|length 12|copies 3
CCGCTCAAGCGC
>2128253|reference XbaI|length 10|copies 1
CCGCTCCGCC
>2128253|reference XbaI|length 26|copies 1
CCGCTCGCACCACCGCGCCTACGCGT
>2128253|reference XbaI|length 24|copies 1
CCGCTCGCCGGCGGCGCGCACCCG
>2128253|reference XbaI|length 31|copies 1
CCGCTGATCGCCACCGGCGTGTCCAACGCCG
>2128253|reference XbaI|length 10|copies 1
CCGCTGATCT
>2128253|reference XbaI|length 13|copies 1
CCGCTGCAGGACC
>2128253|reference XbaI|length 30|copies 1
CCGCTGCCACGGACCGGCATTCGTTCTCTC
>2128253|reference XbaI|length 14|copies 1
CCGCTGCCAGCATC
>2128253|reference XbaI|length 42|copies 1
CCGCTGCCCAGCACCAGCAGCGGTTCGCCCGCGATCTGCGGC
>2128253|reference XbaI|length 26|copies 1
CCGCTGCCGCCGGCGCACCAGCACCC
>2128253|reference XbaI|length 9|copies 1
CCGCTGCGC
>2128253|reference XbaI|length 11|copies 1
CCGCTGCGCAC
>2128253|reference XbaI|length 25|copies 1
CCGCTGCGCCGGCGGTAGCTGGTCG
>2128253|reference XbaI|length 35|copies 1
CCGCTGCGGCGGCGAGCTGCGGCGACCGAGCCGAT
>2128253|reference XbaI|length 31|copies 1
CCGCTGCGGCTTCGCCGGTGCGGCGTAGCAG
>2128253|reference XbaI|length 15|copies 1
CCGCTGCTGACCGTG
>2128253|reference XbaI|length 8|copies 1
CCGCTGGA
>2128253|reference XbaI|length 14|copies 1
CCGCTGGACTGCGA
>2128253|reference XbaI|length 29|copies 1
CCGCTGGACTGCGCCGGCGCGATCTCTTC
>2128253|reference XbaI|length 30|copies 1
CCGCTGGACTGCGCCGGCGCGATCTCTTCC
>2128253|reference XbaI|length 43|copies 1
CCGCTGGCCCTGCAACTGGCGCAACAACACCCCGGATTCCTCT
>2128253|reference XbaI|length 13|copies 1
CCGCTGGCGCGCG
>2128253|reference XbaI|length 46|copies 2
CCGCTGTCTTCGTCGCGGGCAATGGCATTGATGGTGAAGTCACGCC
>2128253|reference XbaI|length 21|copies 1
CCGCTTGCGGGCCGCCGGCGA
>2128253|reference XbaI|length 31|copies 1
CCGCTTGCGGGCCGCCGGCGACAGCGACTCA
>2128253|reference XbaI|length 32|copies 1
CCGCTTGCGGGCCGCCGGCGACAGCGACTCAG
>2128253|reference XbaI|length 44|copies 1
CCGCTTGCTACGTGTTGGTAGCCGCTCCGAGTTCCCAAGCGCCG
>2128253|reference XbaI|length 17|copies 1
CCGGAAACCAGCGCCGG
>2128253|reference XbaI|length 14|copies 1
CCGGAACCAGCACG
>2128253|reference XbaI|length 13|copies 1
CCGGAACCGCGCG
>2128253|reference XbaI|length 10|copies 1
CCGGAACGCG
>2128253|reference XbaI|length 10|copies 1
CCGGAAGTGA
>2128253|reference XbaI|length 17|copies 1
CCGGACAGGAGCATCTG
>2128253|reference XbaI|length 32|copies 2
CCGGACGCAAGCCGCAGCGTGAGCCGGCGGCA
>2128253|reference XbaI|length 12|copies 1
CCGGAGGTCTGC
>2128253|reference XbaI|length 12|copies 1
CCGGAGTCTGCG
>2128253|reference XbaI|length 33|copies 1
CCGGATAGCGCTGCGCCACGGCGGCAAACCACT
>2128253|reference XbaI|length 12|copies 1
CCGGATCGGCTT
>2128253|reference XbaI|length 8|copies 1
CCGGATGG
>2128253|reference XbaI|length 55|copies 1
CCGGATGGCTCGGCGGATGGACGCTGTTTTACTGGGGCTGGTGGATCGCCTGGTC
>2128253|reference XbaI|length 31|copies 2
CCGGATGTCATCACCGGCGCATTGCGAAACG
>2128253|reference XbaI|length 14|copies 1
CCGGCAATGGTCGC
>2128253|reference XbaI|length 16|copies 1
CCGGCAATGGTCGCCG
>2128253|reference XbaI|length 18|copies 1
CCGGCAATGGTCGCCGGC
>2128253|reference XbaI|length 13|copies 1
CCGGCACCATGCG
>2128253|reference XbaI|length 26|copies 1
CCGGCACCGGTCACCGGCGTGGTGGG
>2128253|reference XbaI|length 23|copies 1
CCGGCACCGGTGAAGGTACCGCG
>2128253|reference XbaI|length 17|copies 1
CCGGCACCGTCGGTGTA
>2128253|reference XbaI|length 9|copies 1
CCGGCACGC
>2128253|reference XbaI|length 15|copies 1
CCGGCACGCCGCGCG
>2128253|reference XbaI|length 10|copies 1
CCGGCACGGT
>2128253|reference XbaI|length 35|copies 1
CCGGCACTGTGCACCTGCGCCTCTGCATAACCGCG
>2128253|reference XbaI|length 16|copies 1
CCGGCAGCAGGCGCAG
>2128253|reference XbaI|length 24|copies 1
CCGGCAGCTGTCGCCGGTGCCTCG
>2128253|reference XbaI|length 30|copies 1
CCGGCAGCTGTCGCCGGTGCCTCGCCGGCG
>2128253|reference XbaI|length 30|copies 2
CCGGCAGCTTGCGCCGGCGGATGTTGATCA
>2128253|reference XbaI|length 14|copies 1
CCGGCATGCAGCAC
>2128253|reference XbaI|length 24|copies 1
CCGGCATGCAGCACCGGCGCCACC
>2128253|reference XbaI|length 14|copies 1
CCGGCATTGTCTGG
>2128253|reference XbaI|length 14|copies 1
CCGGCCAACGGGCT
>2128253|reference XbaI|length 8|copies 1
CCGGCCAG
>2128253|reference XbaI|length 38|copies 1
CCGGCCAGCGGCGCCAGTGCCGCATCGCTGCCCAGATC
>2128253|reference XbaI|length 33|copies 1
CCGGCCAGTGCATCCAGCGCCTGCACGGCGGCC
>2128253|reference XbaI|length 18|copies 1
CCGGCCATCGCCAATACC
>2128253|reference XbaI|length 30|copies 1
CCGGCCATCGCCGCCGGCGAATTCATCGCC
>2128253|reference XbaI|length 27|copies 1
CCGGCCATGCCCAGCAGCGCGCCGATG
>2128253|reference XbaI|length 13|copies 1
CCGGCCCCGGCCC
>2128253|reference XbaI|length 10|copies 1
CCGGCCCGGC
>2128253|reference XbaI|length 9|copies 2
CCGGCCGCG
>2128253|reference XbaI|length 10|copies 1
CCGGCCGCGG
>2128253|reference XbaI|length 11|copies 1
CCGGCCGCGGG
>2128253|reference XbaI|length 8|copies 1
CCGGCCGG
>2128253|reference XbaI|length 9|copies 1
CCGGCCGGC
>2128253|reference XbaI|length 30|copies 1
CCGGCCGGCGTCACCGGTGCCAGCTGCACT
>2128253|reference XbaI|length 15|copies 1
CCGGCCGGTGCTGCT
>2128253|reference XbaI|length 30|copies 3
CCGGCCGTTGTCGCCGGCGCCCAGGAACCA
>2128253|reference XbaI|length 36|copies 1
CCGGCCTCTGCGCGTAACCGCGAGCCGATCCTGGAG
>2128253|reference XbaI|length 16|copies 1
CCGGCCTGCGCGCAGG
>2128253|reference XbaI|length 12|copies 1
CCGGCCTGCGGC
>2128253|reference XbaI|length 8|copies 1
CCGGCGAA
>2128253|reference XbaI|length 17|copies 1
CCGGCGAAAGCGCGGGT
>2128253|reference XbaI|length 17|copies 1
CCGGCGAAATAGGCGTA
>2128253|reference XbaI|length 17|copies 1
CCGGCGAACAGTAGCCA
>2128253|reference XbaI|length 17|copies 1
CCGGCGAAGCGGATCTG
>2128253|reference XbaI|length 17|copies 1
CCGGCGAATCCAACGCG
>2128253|reference XbaI|length 21|copies 1
CCGGCGAATTCGCCGGTGGTG
>2128253|reference XbaI|length 8|copies 1
CCGGCGAC
>2128253|reference XbaI|length 14|copies 1
CCGGCGACAACCTG
>2128253|reference XbaI|length 17|copies 1
CCGGCGACAGCGACTCA
>2128253|reference XbaI|length 18|copies 1
CCGGCGACAGCGACTCAG
>2128253|reference XbaI|length 17|copies 1
CCGGCGACAGTCGCTGA
>2128253|reference XbaI|length 17|copies 2
CCGGCGACGCACCGCAG
>2128253|reference XbaI|length 17|copies 1
CCGGCGACGGTGACATG
>2128253|reference XbaI|length 18|copies 1
CCGGCGACGTGCTGATCG
>2128253|reference XbaI|length 17|copies 1
CCGGCGAGATGGGCAGG
>2128253|reference XbaI|length 14|copies 1
CCGGCGAGCAAGGC
>2128253|reference XbaI|length 17|copies 1
CCGGCGAGCAAGGGACC
>2128253|reference XbaI|length 17|copies 1
CCGGCGAGGCACGGCCG
>2128253|reference XbaI|length 18|copies 1
CCGGCGATCTATGTCGGC
>2128253|reference XbaI|length 18|copies 1
CCGGCGATGACATGGTGG
>2128253|reference XbaI|length 18|copies 1
CCGGCGATGCCGCTGGCG
>2128253|reference XbaI|length 17|copies 1
CCGGCGATGCCGGCACG
>2128253|reference XbaI|length 32|copies 1
CCGGCGATGGCGCCGCTGCCAGCAGCAGCGCT
>2128253|reference XbaI|length 33|copies 1
CCGGCGATGGCGCCGCTGCCAGCAGCAGCGCTC
>2128253|reference XbaI|length 25|copies 1
CCGGCGCACCGGCGGTGCGCGTGCT
>2128253|reference XbaI|length 17|copies 1
CCGGCGCACGCTGCGTG
>2128253|reference XbaI|length 18|copies 1
CCGGCGCAGCTGCGTGAG
>2128253|reference XbaI|length 14|copies 1
CCGGCGCAGGTGCG
>2128253|reference XbaI|length 18|copies 1
CCGGCGCAGTGAGCAACA
>2128253|reference XbaI|length 18|copies 1
CCGGCGCCACCACCGACA
>2128253|reference XbaI|length 16|copies 1
CCGGCGCCACGCGCAG
>2128253|reference XbaI|length 17|copies 1
CCGGCGCCAGGCCAAGC
>2128253|reference XbaI|length 12|copies 1
CCGGCGCCCGCC
>2128253|reference XbaI|length 35|copies 1
CCGGCGCCGACATCGAGCAGATCGCAACGCGCTGC
>2128253|reference XbaI|length 17|copies 1
CCGGCGCCGATCACATG
>2128253|reference XbaI|length 16|copies 1
CCGGCGCCGCCCCCAG
>2128253|reference XbaI|length 18|copies 1
CCGGCGCCGCCGAACAGG
>2128253|reference XbaI|length 18|copies 1
CCGGCGCCGGCACATCCA
>2128253|reference XbaI|length 23|copies 1
CCGGCGCCGGCGAGCTGCTGGAG
>2128253|reference XbaI|length 23|copies 1
CCGGCGCCGGCGCGGTTACGCGT
>2128253|reference XbaI|length 23|copies 1
CCGGCGCCGGCGGTGCCGCAGCG
>2128253|reference XbaI|length 24|copies 1
CCGGCGCCGGTGCTGGAGGCCATG
>2128253|reference XbaI|length 23|copies 1
CCGGCGCCGGTGCTGTGGGAGGC
>2128253|reference XbaI|length 16|copies 1
CCGGCGCCTCGGCAAT
>2128253|reference XbaI|length 17|copies 1
CCGGCGCCTGACCGGCG
>2128253|reference XbaI|length 9|copies 1
CCGGCGCGA
>2128253|reference XbaI|length 13|copies 1
CCGGCGCGACAGC
>2128253|reference XbaI|length 17|copies 1
CCGGCGCGATGCGCTTG
>2128253|reference XbaI|length 17|copies 1
CCGGCGCGCAGCGGTTG
>2128253|reference XbaI|length 18|copies 1
CCGGCGCGCAGTACGGCT
>2128253|reference XbaI|length 17|copies 1
CCGGCGCGCGCGTGGTG
>2128253|reference XbaI|length 17|copies 1
CCGGCGCGCGGAAGCGG
>2128253|reference XbaI|length 17|copies 1
CCGGCGCGCGTTTCGAC
>2128253|reference XbaI|length 18|copies 1
CCGGCGCGCTGCATCAGC
>2128253|reference XbaI|length 17|copies 1
CCGGCGCGCTTGAAGGC
>2128253|reference XbaI|length 18|copies 1
CCGGCGCGGAGAACGTGA
>2128253|reference XbaI|length 18|copies 1
CCGGCGCGGATCTGGTGC
>2128253|reference XbaI|length 11|copies 1
CCGGCGCGGCA
>2128253|reference XbaI|length 17|copies 1
CCGGCGCGGCGCCGATA
>2128253|reference XbaI|length 18|copies 1
CCGGCGCGGCGCGCGTCT
>2128253|reference XbaI|length 16|copies 1
CCGGCGCGGCGCTGCG
>2128253|reference XbaI|length 10|copies 2
CCGGCGCGGG
>2128253|reference XbaI|length 17|copies 1
CCGGCGCGGGTGCAGCA
>2128253|reference XbaI|length 9|copies 1
CCGGCGCGT
>2128253|reference XbaI|length 17|copies 1
CCGGCGCGTTGAGGGCG
>2128253|reference XbaI|length 17|copies 1
CCGGCGCTGCCTGCACG
>2128253|reference XbaI|length 17|copies 1
CCGGCGCTGCTGGGAGC
>2128253|reference XbaI|length 17|copies 1
CCGGCGCTGGCCTTGAC
>2128253|reference XbaI|length 17|copies 1
CCGGCGGAAGCGCCGAT
>2128253|reference XbaI|length 18|copies 1
CCGGCGGAAGCGCCGATG
>2128253|reference XbaI|length 17|copies 1
CCGGCGGACCGTACACG
>2128253|reference XbaI|length 13|copies 1
CCGGCGGCAAGAC
>2128253|reference XbaI|length 17|copies 1
CCGGCGGCACCTGGAGT
>2128253|reference XbaI|length 17|copies 2
CCGGCGGCAGCGTGCTG
>2128253|reference XbaI|length 17|copies 1
CCGGCGGCAGGAAGGCA
>2128253|reference XbaI|length 15|copies 1
CCGGCGGCAGTGCAG
>2128253|reference XbaI|length 17|copies 1
CCGGCGGCATTGCGTTC
>2128253|reference XbaI|length 17|copies 1
CCGGCGGCCATCACCGG
>2128253|reference XbaI|length 17|copies 1
CCGGCGGCCATGCCCAG
>2128253|reference XbaI|length 17|copies 1
CCGGCGGCCTCCGCCGG
>2128253|reference XbaI|length 17|copies 1
CCGGCGGCCTGGTGGAT
>2128253|reference XbaI|length 18|copies 1
CCGGCGGCCTTGCGCTGG
>2128253|reference XbaI|length 18|copies 1
CCGGCGGCGCCAGCATCA
>2128253|reference XbaI|length 17|copies 1
CCGGCGGCGGCGCGATA
>2128253|reference XbaI|length 17|copies 1
CCGGCGGCGGGAATCGG
>2128253|reference XbaI|length 32|copies 1
CCGGCGGCGGGCCACCGGCGTTGTTGATCAGG
>2128253|reference XbaI|length 18|copies 1
CCGGCGGCGGTCATCACC
>2128253|reference XbaI|length 17|copies 1
CCGGCGGCTGGAGCTGG
>2128253|reference XbaI|length 11|copies 1
CCGGCGGGGAC
>2128253|reference XbaI|length 12|copies 2
CCGGCGGGGACG
>2128253|reference XbaI|length 17|copies 1
CCGGCGGGGCGGCAGAA
>2128253|reference XbaI|length 17|copies 1
CCGGCGGGTCGATGGTG
>2128253|reference XbaI|length 18|copies 1
CCGGCGGGTGCGGCGATG
>2128253|reference XbaI|length 31|copies 1
CCGGCGGTGCCGACCGCACCGAACACAATGC
>2128253|reference XbaI|length 17|copies 1
CCGGCGGTGTCGGTTTG
>2128253|reference XbaI|length 17|copies 1
CCGGCGGTGTGGGAGTC
>2128253|reference XbaI|length 17|copies 1
CCGGCGTAGAACTTCTC
>2128253|reference XbaI|length 17|copies 1
CCGGCGTAGCCGCTGGT
>2128253|reference XbaI|length 17|copies 1
CCGGCGTAGCCGGGCAG
>2128253|reference XbaI|length 17|copies 1
CCGGCGTAGCGCTTGCC
>2128253|reference XbaI|length 17|copies 1
CCGGCGTAGGCGCTGTC
>2128253|reference XbaI|length 8|copies 1
CCGGCGTC
>2128253|reference XbaI|length 10|copies 1
CCGGCGTCCT
>2128253|reference XbaI|length 17|copies 1
CCGGCGTCGACCAGCAG
>2128253|reference XbaI|length 17|copies 1
CCGGCGTCGGCTGCATG
>2128253|reference XbaI|length 31|copies 1
CCGGCGTGAAGCGCGCGCGGCGCACGTTGCT
>2128253|reference XbaI|length 15|copies 1
CCGGCGTGCAATCGC
>2128253|reference XbaI|length 18|copies 2
CCGGCGTGCGCGTGCTGG
>2128253|reference XbaI|length 17|copies 1
CCGGCGTGCGCTGTTGC
>2128253|reference XbaI|length 9|copies 1
CCGGCGTGG
>2128253|reference XbaI|length 17|copies 2
CCGGCGTGGAGCGCGCG
>2128253|reference XbaI|length 17|copies 1
CCGGCGTGGCGCTGATG
>2128253|reference XbaI|length 15|copies 1
CCGGCGTGGCGGACC
>2128253|reference XbaI|length 18|copies 1
CCGGCGTGGCGGTGGGCG
>2128253|reference XbaI|length 16|copies 1
CCGGCGTGGCGTGCGT
>2128253|reference XbaI|length 17|copies 1
CCGGCGTGGTTGCTGAG
>2128253|reference XbaI|length 21|copies 1
CCGGCGTTGACCGCGATGTAG
>2128253|reference XbaI|length 47|copies 1
CCGGCGTTGGGGTCGAGCTTGACGGCGCACGGCAATGCCAGCGCCTG
>2128253|reference XbaI|length 17|copies 1
CCGGCGTTGGTCAGGCG
>2128253|reference XbaI|length 10|copies 1
CCGGCTCCGA
>2128253|reference XbaI|length 11|copies 1
CCGGCTCCGAA
>2128253|reference XbaI|length 12|copies 1
CCGGCTCGACGC
>2128253|reference XbaI|length 10|copies 1
CCGGCTCGCG
>2128253|reference XbaI|length 30|copies 1
CCGGCTGCCACAACTCGCAGCGCCGGCAAT
>2128253|reference XbaI|length 35|copies 1
CCGGCTGGCGGTGCTATTGGGCGACTTCAATGCGT
>2128253|reference XbaI|length 16|copies 1
CCGGCTTGCCGCCGCC
>2128253|reference XbaI|length 15|copies 1
CCGGCTTGCGCCGCC
>2128253|reference XbaI|length 38|copies 1
CCGGGCAACTGCTCCAGCTCGCGCGCGTCCTTGTAGCT
>2128253|reference XbaI|length 15|copies 1
CCGGGCACGCGCGCC
>2128253|reference XbaI|length 29|copies 1
CCGGGCACGCGCGCCGGCGGCGCCAGCAT
>2128253|reference XbaI|length 32|copies 1
CCGGGCATCGGGCGTGCGCTGCAGGAATGCGG
>2128253|reference XbaI|length 36|copies 1
CCGGGCCATTGCGGTGGTCGCAATCCCAGCCGGTGC
>2128253|reference XbaI|length 14|copies 1
CCGGGCCCAACCGC
>2128253|reference XbaI|length 14|copies 1
CCGGGCGAGGGCGC
>2128253|reference XbaI|length 16|copies 1
CCGGGCGCGATTGCCT
>2128253|reference XbaI|length 22|copies 1
CCGGGCGGCACCACCGGCGGCA
>2128253|reference XbaI|length 30|copies 3
CCGGGCGGCACCACCGGCGGCATCGAGTGG
>2128253|reference XbaI|length 18|copies 1
CCGGGCGGGGACGCCGGC
>2128253|reference XbaI|length 9|copies 1
CCGGGCGGT
>2128253|reference XbaI|length 41|copies 1
CCGGGCGTCAGCTGAATGCCATCCGCCAGCTCACCCGCCGC
>2128253|reference XbaI|length 42|copies 1
CCGGGCTGGTGGACGGCAAGGCCAGCACCGGCACCGCGGGTG
>2128253|reference XbaI|length 12|copies 1
CCGGGGTAAAGG
>2128253|reference XbaI|length 43|copies 1
CCGGGTATCTACGCCCGCGCCTTCCTCGAAGGCCGCATCAGCG
>2128253|reference XbaI|length 8|copies 1
CCGGGTCA
>2128253|reference XbaI|length 43|copies 1
CCGGGTCAACTCCCCTGGTGCTCTCACCATGACGAACAGACCT
>2128253|reference XbaI|length 9|copies 1
CCGGGTCAG
>2128253|reference XbaI|length 10|copies 1
CCGGGTCGGC
>2128253|reference XbaI|length 14|copies 1
CCGGGTCTGCGCGC
>2128253|reference XbaI|length 10|copies 1
CCGGGTGCGC
>2128253|reference XbaI|length 30|copies 1
CCGGTAACGGACACCGGCGGGGTCGAAGGC
>2128253|reference XbaI|length 44|copies 1
CCGGTACGACTACTACTACACCCAGGCCAAGCTGCGTACCGACC
>2128253|reference XbaI|length 31|copies 1
CCGGTACTGATCACCGGCGAAACCGGCACCG
>2128253|reference XbaI|length 10|copies 1
CCGGTATGTC
>2128253|reference XbaI|length 14|copies 1
CCGGTATTGCCGCG
>2128253|reference XbaI|length 15|copies 1
CCGGTATTGCCGCGC
>2128253|reference XbaI|length 18|copies 1
CCGGTATTGCCGCGCCGG
>2128253|reference XbaI|length 40|copies 1
CCGGTATTTCCGGCGCGCTGGAACTGATGACCTTGCGCAT
>2128253|reference XbaI|length 12|copies 1
CCGGTCACTGCC
>2128253|reference XbaI|length 15|copies 1
CCGGTCCACCGGCTG
>2128253|reference XbaI|length 30|copies 1
CCGGTCCCTGGACACCGGCGGTGGTGGCCA
>2128253|reference XbaI|length 40|copies 1
CCGGTCGCCATGCCGCGGCGGTCGGGGAACCATTTGATCA
>2128253|reference XbaI|length 28|copies 1
CCGGTCGCTGCCACCGGCGAAGAACTGA
>2128253|reference XbaI|length 30|copies 1
CCGGTCGCTGCCACCGGCGAAGAACTGAAG
>2128253|reference XbaI|length 36|copies 1
CCGGTCGTACCAACCAGCGTCGTCTTCCAACTGTTG
>2128253|reference XbaI|length 39|copies 1
CCGGTCGTACCAACCAGCGTCGTCTTCCAACTGTTGCTG
>2128253|reference XbaI|length 31|copies 1
CCGGTGAACACCACCGGCGGGGCGGCCAGCA
>2128253|reference XbaI|length 17|copies 1
CCGGTGAAGCTGTGGTG
>2128253|reference XbaI|length 18|copies 1
CCGGTGAAGCTGTTGGCG
>2128253|reference XbaI|length 17|copies 1
CCGGTGACCAGCAGCAG
>2128253|reference XbaI|length 18|copies 1
CCGGTGACCGGATCGTTG
>2128253|reference XbaI|length 17|copies 1
CCGGTGACGGTCAGCAG
>2128253|reference XbaI|length 17|copies 1
CCGGTGAGCACCACGCG
>2128253|reference XbaI|length 18|copies 1
CCGGTGAGCGCACCCCAG
>2128253|reference XbaI|length 18|copies 1
CCGGTGAGCTGGCGCAGG
>2128253|reference XbaI|length 17|copies 1
CCGGTGAGGCCGATGCG
>2128253|reference XbaI|length 8|copies 1
CCGGTGAT
>2128253|reference XbaI|length 9|copies 1
CCGGTGATG
>2128253|reference XbaI|length 10|copies 2
CCGGTGATGG
>2128253|reference XbaI|length 13|copies 2
CCGGTGATGGCCG
>2128253|reference XbaI|length 18|copies 1
CCGGTGATGTTCCAGACG
>2128253|reference XbaI|length 17|copies 1
CCGGTGCAGGCCAACCT
>2128253|reference XbaI|length 17|copies 1
CCGGTGCCACCACGATC
>2128253|reference XbaI|length 18|copies 1
CCGGTGCCGAACGCGCGG
>2128253|reference XbaI|length 17|copies 1
CCGGTGCCGGATCACAC
>2128253|reference XbaI|length 17|copies 1
CCGGTGCCGGCGCTGGA
>2128253|reference XbaI|length 36|copies 1
CCGGTGCGACCCTGCTGGCCGGTGTCAGCGAGCTGG
>2128253|reference XbaI|length 18|copies 2
CCGGTGCGACGGGCGGCG
>2128253|reference XbaI|length 18|copies 1
CCGGTGCGCAGAACACCA
>2128253|reference XbaI|length 17|copies 1
CCGGTGCGCGACACGCT
>2128253|reference XbaI|length 18|copies 1
CCGGTGCGCGACACGCTC
>2128253|reference XbaI|length 18|copies 1
CCGGTGCGCGGCCCAGGG
>2128253|reference XbaI|length 16|copies 1
CCGGTGCGGCCACGCC
>2128253|reference XbaI|length 17|copies 2
CCGGTGCGGGTGATGCG
>2128253|reference XbaI|length 17|copies 1
CCGGTGCTGAACTACGG
>2128253|reference XbaI|length 17|copies 1
CCGGTGCTGTCGATGGG
>2128253|reference XbaI|length 30|copies 1
CCGGTGGAAACCGCCGGTGGCATCAAGAGC
>2128253|reference XbaI|length 18|copies 1
CCGGTGGCCAGCGGGCGC
>2128253|reference XbaI|length 17|copies 1
CCGGTGGCCGGGTCCAG
>2128253|reference XbaI|length 18|copies 1
CCGGTGGCCGGGTCCAGC
>2128253|reference XbaI|length 17|copies 1
CCGGTGGCGATGTCCTG
>2128253|reference XbaI|length 17|copies 1
CCGGTGGCGCCAGGCAG
>2128253|reference XbaI|length 17|copies 1
CCGGTGGCGCGCAAGCT
>2128253|reference XbaI|length 18|copies 2
CCGGTGGCGCGCACCACG
>2128253|reference XbaI|length 18|copies 1
CCGGTGGCGCTGCCGAAG
>2128253|reference XbaI|length 18|copies 1
CCGGTGGCGGCCACGTCC
>2128253|reference XbaI|length 17|copies 1
CCGGTGGCGGCGCTGGA
>2128253|reference XbaI|length 17|copies 1
CCGGTGGCGTCACCGTA
>2128253|reference XbaI|length 14|copies 1
CCGGTGGCGTCCAC
>2128253|reference XbaI|length 30|copies 3
CCGGTGGCGTCCACCGGCGGCGACACGTAG
>2128253|reference XbaI|length 17|copies 2
CCGGTGGCTGCGCCCAG
>2128253|reference XbaI|length 17|copies 1
CCGGTGGGGCCGATCAG
>2128253|reference XbaI|length 17|copies 1
CCGGTGGTCCACTGTGG
>2128253|reference XbaI|length 17|copies 1
CCGGTGGTCTCGCTGGC
>2128253|reference XbaI|length 17|copies 1
CCGGTGGTGATGCGCGG
>2128253|reference XbaI|length 31|copies 1
CCGGTGTACAGCACCGGCGGGTGGAAGGTCA
>2128253|reference XbaI|length 17|copies 1
CCGGTGTCGCTGCCGTA
>2128253|reference XbaI|length 17|copies 1
CCGGTGTCTCCACCGGG
>2128253|reference XbaI|length 17|copies 1
CCGGTGTCTTCATCACG
>2128253|reference XbaI|length 15|copies 1
CCGGTGTGGCCGCCG
>2128253|reference XbaI|length 18|copies 1
CCGGTGTTCGGCATGTAT
>2128253|reference XbaI|length 14|copies 1
CCGGTTGCGCGCCA
>2128253|reference XbaI|length 11|copies 1
CCGGTTGGCAA
>2128253|reference XbaI|length 42|copies 1
CCGGTTTCCTGCTCGGCATCGTGGTGATGGTGCTGCTGTGGG
>2128253|reference XbaI|length 14|copies 1
CCGTACAAGGTGGT
>2128253|reference XbaI|length 41|copies 1
CCGTACAGGCTTACGCAAACGGTTGATCGATCGCTGGCGAC
>2128253|reference XbaI|length 20|copies 1
CCGTACGCTACCGCCGGCGA
>2128253|reference XbaI|length 23|copies 1
CCGTACGCTACCGCCGGCGATGC
>2128253|reference XbaI|length 39|copies 1
CCGTATTCGCCAGGAAAACGCTGCGCGTCGGTGCGGTAG
>2128253|reference XbaI|length 8|copies 1
CCGTCACA
>2128253|reference XbaI|length 25|copies 1
CCGTCACTGCCGCGCGCAACTACTC
>2128253|reference XbaI|length 8|copies 1
CCGTCCAC
>2128253|reference XbaI|length 18|copies 1
CCGTCCACCGGCCCCGGG
>2128253|reference XbaI|length 37|copies 1
CCGTCCACGCGCGCCAGCTTGCCGCGCTGCTCGTAGA
>2128253|reference XbaI|length 11|copies 1
CCGTCCAGCAG
>2128253|reference XbaI|length 30|copies 6
CCGTCCAGCAGCGCCGGCGAGGCACGGCCG
>2128253|reference XbaI|length 30|copies 2
CCGTCCGGCAGCACCGGTGCCACGTGCTGG
>2128253|reference XbaI|length 30|copies 1
CCGTCCGTCCATGACCCGCGCATCGCGCAG
>2128253|reference XbaI|length 30|copies 1
CCGTCGATGCGTCCGCGCAAACCGCTGATC
>2128253|reference XbaI|length 23|copies 1
CCGTCGCCGGTGCAGGTATGCGC
>2128253|reference XbaI|length 8|copies 1
CCGTCGGC
>2128253|reference XbaI|length 39|copies 1
CCGTCGGTATACGCCTGCAGCGCGTCGCGCTGACCGCCC
>2128253|reference XbaI|length 42|copies 1
CCGTCGTCGGCGATTACAAGGGCTACCTGCACTGGCTGAAGC
>2128253|reference XbaI|length 28|copies 1
CCGTCGTGGCGCCGGCGACGCGGCGACG
>2128253|reference XbaI|length 34|copies 1
CCGTCGTTAACTCGCCGTCATCGCAATCAGCGCG
>2128253|reference XbaI|length 9|copies 1
CCGTCTCGT
>2128253|reference XbaI|length 32|copies 1
CCGTCTGCAGCTGCAGGTGTTGCAGCAATGGC
>2128253|reference XbaI|length 8|copies 1
CCGTGACC
>2128253|reference XbaI|length 32|copies 2
CCGTGACCGGTGCGCCGGCGGCGATATGCCCG
>2128253|reference XbaI|length 26|copies 1
CCGTGACGCCGGCGCCAGCCATTGCC
>2128253|reference XbaI|length 10|copies 1
CCGTGACTGG
>2128253|reference XbaI|length 10|copies 1
CCGTGCAGAC
>2128253|reference XbaI|length 28|copies 1
CCGTGCAGGATGCCGGACATCGCCAGGC
>2128253|reference XbaI|length 28|copies 1
CCGTGCCACCGCCGGCGATGACCACCTT
>2128253|reference XbaI|length 29|copies 1
CCGTGCCACCGCCGGCGATGACCACCTTG
>2128253|reference XbaI|length 9|copies 1
CCGTGCCAG
>2128253|reference XbaI|length 10|copies 1
CCGTGCCCAG
>2128253|reference XbaI|length 25|copies 1
CCGTGCCCCAGGACGGGCTGGCCAG
>2128253|reference XbaI|length 15|copies 1
CCGTGCCGCCGCGCC
>2128253|reference XbaI|length 37|copies 1
CCGTGCGCATCGTCGACATAGAACAGCGCCTGCTGCA
>2128253|reference XbaI|length 12|copies 1
CCGTGCGCGCGG
>2128253|reference XbaI|length 36|copies 1
CCGTGCGCGGTCACCAGCACGGTCTGGCCGGCCTTC
>2128253|reference XbaI|length 28|copies 1
CCGTGCGCGTCGGCCAGGGTGGCGTACA
>2128253|reference XbaI|length 8|copies 1
CCGTGCGG
>2128253|reference XbaI|length 10|copies 1
CCGTGCGTGC
>2128253|reference XbaI|length 36|copies 1
CCGTGCTCGGCCTGCAGGGGCGGCTGTGGTGCAATC
>2128253|reference XbaI|length 40|copies 1
CCGTGCTGACCGACCAGAACCGCAAGTACGTGTACGTGGT
>2128253|reference XbaI|length 30|copies 1
CCGTGCTGCACGCCGGTGGCAAGTTCGACG
>2128253|reference XbaI|length 15|copies 1
CCGTGCTGCCGATCG
>2128253|reference XbaI|length 43|copies 1
CCGTGCTGCTGATCACGAAGATGTCACCGGCGGCGTGGCGACA
>2128253|reference XbaI|length 42|copies 1
CCGTGCTGTTGACCTTGTCCGCTCCCGCGTTCGCCCAGCCTG
>2128253|reference XbaI|length 31|copies 1
CCGTGCTTCGCCACCGGCGTTCAGGTGCGTG
>2128253|reference XbaI|length 27|copies 1
CCGTGGACGACGAGCGCGAGCATGTGG
>2128253|reference XbaI|length 34|copies 1
CCGTGGAGTACCAGGGAGAGCCGCGCTACGTGAC
>2128253|reference XbaI|length 11|copies 1
CCGTGGCGGCG
>2128253|reference XbaI|length 34|copies 1
CCGTGGTGGCGGAAAACCAGGCGATCGAGGCGAT
>2128253|reference XbaI|length 47|copies 1
CCGTGGTTGGTTCGGGCAATGCCACCGATGTGATCAACGATGGCCAG
>2128253|reference XbaI|length 10|copies 1
CCGTGTCCTA
>2128253|reference XbaI|length 46|copies 1
CCGTTCAAGTGACCGACGATCGCGCAGGCTTCGCCGATGGCCTTGC
>2128253|reference XbaI|length 28|copies 1
CCGTTCCACGCCGGCGCGGTTGTACCAG
>2128253|reference XbaI|length 13|copies 2
CCGTTCGCCGCCA
>2128253|reference XbaI|length 21|copies 1
CCGTTCGCCGCCACCGGCGCG
>2128253|reference XbaI|length 30|copies 1
CCGTTCGCCGCCACCGGCGCGCGCGTGGTG
>2128253|reference XbaI|length 31|copies 1
CCGTTCGCCGCCACCGGCGCGCGCGTGGTGG
>2128253|reference XbaI|length 14|copies 1
CCGTTCGCTGCCGC
>2128253|reference XbaI|length 8|copies 1
CCGTTCGT
>2128253|reference XbaI|length 10|copies 1
CCGTTCGTCG
>2128253|reference XbaI|length 9|copies 2
CCGTTCGTG
>2128253|reference XbaI|length 15|copies 1
CCGTTCGTGGCCACC
>2128253|reference XbaI|length 30|copies 3
CCGTTCGTGGCCACCGGTGCGCGGCCCAGG
>2128253|reference XbaI|length 12|copies 1
CCGTTCTGGGCC
>2128253|reference XbaI|length 18|copies 1
CCGTTCTGGGCCGCCGGC
>2128253|reference XbaI|length 19|copies 1
CCGTTCTGGGCCGCCGGCG
>2128253|reference XbaI|length 28|copies 1
CCGTTCTGGGCCGCCGGCGTGGTCAACG
>2128253|reference XbaI|length 30|copies 1
CCGTTCTGGGCCGCCGGCGTGGTCAACGGG
>2128253|reference XbaI|length 30|copies 1
CCGTTGACCGGATCGTGGGCGGAGGTCTGG
>2128253|reference XbaI|length 44|copies 1
CCGTTGACCGGATCGTGGGCGGAGGTCTGGTCGGTCAGCAGATC
>2128253|reference XbaI|length 42|copies 1
CCGTTGATCCATGTCCACGAGTTCGACCAGCCCGGCACGGTG
>2128253|reference XbaI|length 39|copies 1
CCGTTGATGGTGCGGCCGGTGGTGACGTTGTCCGGCATG
>2128253|reference XbaI|length 35|copies 1
CCGTTGCCAATGCAAGTGAGGGACACTGCCGTGCA
>2128253|reference XbaI|length 39|copies 1
CCGTTGCCCAGAGCATGCGCACCATCTGGCCGTTCTGGC
>2128253|reference XbaI|length 52|copies 1
CCGTTGCGCTGGCCAACATCGATGAAATGATCGAGTTGATCAAGACCTCGGC
>2128253|reference XbaI|length 29|copies 1
CCGTTGTCCACGCTGGTGACGTGCACATG
>2128253|reference XbaI|length 9|copies 1
CCTAGACAG
>2128253|reference XbaI|length 9|copies 2
CCTAGCAGA
>2128253|reference XbaI|length 35|copies 1
CCTAGGCATCCACCGTGTGCGCTTATTCGCTTGAC
>2128253|reference XbaI|length 10|copies 1
CCTAGGCATG
>2128253|reference XbaI|length 33|copies 1
CCTATGAGCGTTGACGCTGCCGCGCCGACATCC
>2128253|reference XbaI|length 38|copies 1
CCTCAAGCCCGCCGATGGCATGCGCAACATGAAAAAGG
>2128253|reference XbaI|length 22|copies 1
CCTCACCGGCGACCGCGCCCCG
>2128253|reference XbaI|length 10|copies 1
CCTCACGCCG
>2128253|reference XbaI|length 30|copies 1
CCTCAGAATCAATCGGGGAGGAATGAGCAG
>2128253|reference XbaI|length 10|copies 2
CCTCAGCAGA
>2128253|reference XbaI|length 15|copies 1
CCTCATCCGGCGCTT
>2128253|reference XbaI|length 47|copies 1
CCTCATTGAAGTCGCTTGCCATTGCCGCCGCCATTGCCCTCACCACC
>2128253|reference XbaI|length 37|copies 1
CCTCCAGACACCGAAGCATGCTGAGGGCACGGCCGTA
>2128253|reference XbaI|length 10|copies 1
CCTCCAGCGA
>2128253|reference XbaI|length 10|copies 1
CCTCCAGCGC
>2128253|reference XbaI|length 31|copies 1
CCTCCAGCGCGCACCGGTGGACAGGACCACC
>2128253|reference XbaI|length 33|copies 1
CCTCCCATACATCCCCCACCCGCCATCCTCGCC
>2128253|reference XbaI|length 49|copies 1
CCTCCGACCCGGAGATATCAAATGAAAGACCTGCTCAACCTCTTCAATC
>2128253|reference XbaI|length 41|copies 1
CCTCCGGCAGCATGAGGTAGAGCTGCGGTACTGCAGCGCCT
>2128253|reference XbaI|length 14|copies 1
CCTCCGGCATGCCG
>2128253|reference XbaI|length 11|copies 1
CCTCCTGCCGC
>2128253|reference XbaI|length 36|copies 1
CCTCCTTGACGAACCAGCGCCGCAGGCGTTCCGGCG
>2128253|reference XbaI|length 37|copies 1
CCTCGAAGCCAAGCCGGCGATAGAACGCCAACGTCTG
>2128253|reference XbaI|length 34|copies 1
CCTCGATCATGGCCTTGATCGGTTCGGCCAGCTC
>2128253|reference XbaI|length 30|copies 1
CCTCGATGCTGTACCGCGACTACGGCCGCG
>2128253|reference XbaI|length 10|copies 1
CCTCGCAAGA
>2128253|reference XbaI|length 8|copies 1
CCTCGCCA
>2128253|reference XbaI|length 16|copies 1
CCTCGCCCGCCCGCGT
>2128253|reference XbaI|length 9|copies 1
CCTCGCCGA
>2128253|reference XbaI|length 19|copies 1
CCTCGCCGAACACACCGGT
>2128253|reference XbaI|length 40|copies 1
CCTCGCCGACATTCATGCGGCAGTTCTCCAGCAGCACCAC
>2128253|reference XbaI|length 22|copies 1
CCTCGCCGGCGATCTCTTCGGC
>2128253|reference XbaI|length 39|copies 1
CCTCGCCTTAGGGACCGACTAACCCTGCGTCGATTAACG
>2128253|reference XbaI|length 9|copies 1
CCTCGCGCG
>2128253|reference XbaI|length 13|copies 1
CCTCGCGCGTGGT
>2128253|reference XbaI|length 35|copies 1
CCTCGCGGCAATCGATATCTTTGTCGGCGTTTACT
>2128253|reference XbaI|length 34|copies 1
CCTCGCTATTGCCGGTGGTGGTGCCGATCGTGGT
>2128253|reference XbaI|length 9|copies 1
CCTCGCTCT
>2128253|reference XbaI|length 10|copies 1
CCTCGCTGAC
>2128253|reference XbaI|length 11|copies 1
CCTCGGCAGCG
>2128253|reference XbaI|length 19|copies 1
CCTCGGCAGCGGCGCCGGT
>2128253|reference XbaI|length 32|copies 1
CCTCGGCAGCGGCGCCGGTGGCCGCAGCGGAT
>2128253|reference XbaI|length 13|copies 1
CCTCGGCCAGTTC
>2128253|reference XbaI|length 9|copies 1
CCTCGGCCC
>2128253|reference XbaI|length 9|copies 1
CCTCGGCCG
>2128253|reference XbaI|length 18|copies 2
CCTCGGCCGCGCCGCCGG
>2128253|reference XbaI|length 31|copies 1
CCTCGGCCGCGCCGCCGGTGCGCTATCCCAA
>2128253|reference XbaI|length 24|copies 1
CCTCGGCCGGTGCGCCGGTGCCGC
>2128253|reference XbaI|length 27|copies 1
CCTCGGCGATGCGCCGGCGATTGCAAT
>2128253|reference XbaI|length 30|copies 3
CCTCGGCGATGCGCCGGCGATTGCAATGGG
>2128253|reference XbaI|length 30|copies 1
CCTCGGTCACCCGCTCGCCGCAGCTGCTGG
>2128253|reference XbaI|length 24|copies 1
CCTCGGTGGCGCCGCTGGTGACGG
>2128253|reference XbaI|length 10|copies 1
CCTCGTACAG
>2128253|reference XbaI|length 35|copies 1
CCTCGTCGATTGCAAGATTACCTGCCAGTTGCACT
>2128253|reference XbaI|length 28|copies 1
CCTCGTGTCGGGGCGAGGACGCGTTTGG
>2128253|reference XbaI|length 33|copies 1
CCTCGTTCCAGATCATCGTGCGCAACACCTGCG
>2128253|reference XbaI|length 28|copies 1
CCTCGTTCTGCCGCCGGCGCTGAGATGC
>2128253|reference XbaI|length 37|copies 1
CCTCGTTGCCCATCGAGGGCGGCATCAATCCCTTGCG
>2128253|reference XbaI|length 14|copies 1
CCTCGTTGCGCGGC
>2128253|reference XbaI|length 13|copies 1
CCTCTACGCCACC
>2128253|reference XbaI|length 28|copies 1
CCTCTACGCCACCGCCGGCGTGCACCCG
>2128253|reference XbaI|length 9|copies 1
CCTCTAGCT
>2128253|reference XbaI|length 45|copies 1
CCTCTCCCCCCCACAGGAAGAACGGTTTGACTGCCGATTGGAACG
>2128253|reference XbaI|length 30|copies 1
CCTCTGCGCAGGCACCGGCGACGCAGACGC
>2128253|reference XbaI|length 8|copies 1
CCTCTTCG
>2128253|reference XbaI|length 9|copies 3
CCTGACAGA
>2128253|reference XbaI|length 10|copies 1
CCTGACAGTC
>2128253|reference XbaI|length 11|copies 1
CCTGACCAGGA
>2128253|reference XbaI|length 9|copies 1
CCTGACCCA
>2128253|reference XbaI|length 10|copies 1
CCTGACCCAC
>2128253|reference XbaI|length 38|copies 1
CCTGACCTTCGGCAGGGGAGCGCGGGCGAAGCGCTGTG
>2128253|reference XbaI|length 10|copies 1
CCTGACGGCA
>2128253|reference XbaI|length 10|copies 1
CCTGACTGAC
>2128253|reference XbaI|length 33|copies 1
CCTGAGCCAATGCAAGCATGCGCTGGAACAGTG
>2128253|reference XbaI|length 9|copies 1
CCTGAGCGC
>2128253|reference XbaI|length 11|copies 1
CCTGAGCTGCG
>2128253|reference XbaI|length 12|copies 1
CCTGAGCTGGGG
>2128253|reference XbaI|length 31|copies 1
CCTGATACCGCTCGCCGGCGGCGCGCACCCG
>2128253|reference XbaI|length 22|copies 1
CCTGATCGCCGATTTCCTGCGT
>2128253|reference XbaI|length 40|copies 1
CCTGATCGGCCACGGTGATGCGCACCTGCTCGCCGTCGGC
>2128253|reference XbaI|length 37|copies 1
CCTGCAACGCGACCTGGCCGATGGGCGTGGCGTCAAC
>2128253|reference XbaI|length 35|copies 1
CCTGCAACTGGGTGGTTCGCAAGTGCGCATCGTTA
>2128253|reference XbaI|length 12|copies 1
CCTGCAAGGTCT
>2128253|reference XbaI|length 40|copies 1
CCTGCACCACCGCCAGCCGCACGATCTGCCGATCCAGCGC
>2128253|reference XbaI|length 10|copies 1
CCTGCACCTG
>2128253|reference XbaI|length 31|copies 1
CCTGCACCTGCGCGCCGGCGTCGCGCAGGCG
>2128253|reference XbaI|length 18|copies 1
CCTGCACCTTCGTGCTGT
>2128253|reference XbaI|length 33|copies 1
CCTGCACGAATCGACCATTTCCCGCGCGATCGC
>2128253|reference XbaI|length 9|copies 1
CCTGCACTG
>2128253|reference XbaI|length 8|copies 68
CCTGCAGA
>2128253|reference XbaI|length 9|copies 2
CCTGCAGAC
>2128253|reference XbaI|length 10|copies 1
CCTGCAGACA
>2128253|reference XbaI|length 10|copies 1
CCTGCAGACG
>2128253|reference XbaI|length 9|copies 3
CCTGCAGAT
>2128253|reference XbaI|length 34|copies 1
CCTGCAGATAGATCGAGGAGTTGCCACGCTCGAA
>2128253|reference XbaI|length 12|copies 1
CCTGCAGATATT
>2128253|reference XbaI|length 10|copies 5
CCTGCAGATC
>2128253|reference XbaI|length 11|copies 1
CCTGCAGATCA
>2128253|reference XbaI|length 12|copies 5
CCTGCAGATCAA
>2128253|reference XbaI|length 11|copies 2
CCTGCAGATCG
>2128253|reference XbaI|length 12|copies 1
CCTGCAGATCGA
>2128253|reference XbaI|length 13|copies 1
CCTGCAGATCGTT
>2128253|reference XbaI|length 11|copies 1
CCTGCAGATGA
>2128253|reference XbaI|length 12|copies 1
CCTGCAGATGTT
>2128253|reference XbaI|length 10|copies 1
CCTGCAGCAG
>2128253|reference XbaI|length 13|copies 2
CCTGCAGCATCGA
>2128253|reference XbaI|length 13|copies 1
CCTGCAGCCCGGC
>2128253|reference XbaI|length 10|copies 1
CCTGCAGCGA
>2128253|reference XbaI|length 14|copies 1
CCTGCAGCTGTTCT
>2128253|reference XbaI|length 31|copies 1
CCTGCAGCTTGCCGCCGGTGGTCTCCGGCAG
>2128253|reference XbaI|length 8|copies 6
CCTGCAGG
>2128253|reference XbaI|length 9|copies 6
CCTGCAGGA
>2128253|reference XbaI|length 11|copies 1
CCTGCAGGACT
>2128253|reference XbaI|length 12|copies 1
CCTGCAGGACTT
>2128253|reference XbaI|length 12|copies 1
CCTGCAGGAGTT
>2128253|reference XbaI|length 10|copies 5
CCTGCAGGAT
>2128253|reference XbaI|length 11|copies 1
CCTGCAGGATC
>2128253|reference XbaI|length 12|copies 2
CCTGCAGGATCA
>2128253|reference XbaI|length 13|copies 4
CCTGCAGGATCTT
>2128253|reference XbaI|length 15|copies 1
CCTGCAGGATGCGCC
>2128253|reference XbaI|length 18|copies 1
CCTGCAGGATGCGCCGGT
>2128253|reference XbaI|length 12|copies 1
CCTGCAGGATGT
>2128253|reference XbaI|length 11|copies 1
CCTGCAGGCCA
>2128253|reference XbaI|length 11|copies 1
CCTGCAGGTCT
>2128253|reference XbaI|length 8|copies 1
CCTGCAGT
>2128253|reference XbaI|length 9|copies 1
CCTGCAGTA
>2128253|reference XbaI|length 10|copies 1
CCTGCAGTCT
>2128253|reference XbaI|length 12|copies 1
CCTGCAGTTTCC
>2128253|reference XbaI|length 8|copies 1
CCTGCCAA
>2128253|reference XbaI|length 33|copies 1
CCTGCCACGCGGCGATCATCGCCCGAGAGCTGG
>2128253|reference XbaI|length 11|copies 1
CCTGCCACTGC
>2128253|reference XbaI|length 25|copies 1
CCTGCCACTGCCGCCGGCGCATCGC
>2128253|reference XbaI|length 8|copies 18
CCTGCCAG
>2128253|reference XbaI|length 9|copies 3
CCTGCCAGA
>2128253|reference XbaI|length 10|copies 4
CCTGCCAGAT
>2128253|reference XbaI|length 11|copies 2
CCTGCCAGATC
>2128253|reference XbaI|length 12|copies 1
CCTGCCAGCGTT
>2128253|reference XbaI|length 9|copies 10
CCTGCCAGG
>2128253|reference XbaI|length 10|copies 5
CCTGCCAGGA
>2128253|reference XbaI|length 11|copies 7
CCTGCCAGGAT
>2128253|reference XbaI|length 12|copies 1
CCTGCCAGGATC
>2128253|reference XbaI|length 13|copies 3
CCTGCCAGGATCA
>2128253|reference XbaI|length 12|copies 1
CCTGCCAGGATG
>2128253|reference XbaI|length 13|copies 1
CCTGCCAGGGCCC
>2128253|reference XbaI|length 10|copies 1
CCTGCCAGTC
>2128253|reference XbaI|length 32|copies 1
CCTGCCATCTGCTCGCATTCGCAGGTTTGTGG
>2128253|reference XbaI|length 30|copies 3
CCTGCCCACGCCGCCGGCGGACCGTACACG
>2128253|reference XbaI|length 35|copies 1
CCTGCCCCTGCGTCACGCGCAGCGGCACCGCATCG
>2128253|reference XbaI|length 15|copies 1
CCTGCCCGACGATGC
>2128253|reference XbaI|length 28|copies 1
CCTGCCCGGCGCCGGCGCGGTTACGCGT
>2128253|reference XbaI|length 16|copies 1
CCTGCCGAGCCACCGC
>2128253|reference XbaI|length 24|copies 1
CCTGCCGCCGGCGCAGCTGCGTGA
>2128253|reference XbaI|length 9|copies 1
CCTGCCGCG
>2128253|reference XbaI|length 12|copies 1
CCTGCCGCGCCG
>2128253|reference XbaI|length 14|copies 1
CCTGCCGCGCCGCG
>2128253|reference XbaI|length 10|copies 1
CCTGCCGCTG
>2128253|reference XbaI|length 12|copies 1
CCTGCCGCTGCA
>2128253|reference XbaI|length 30|copies 1
CCTGCCGCTGGCACCGGTGGGCACACCCTT
>2128253|reference XbaI|length 44|copies 1
CCTGCCGGCTTTCCTGGAACCACGCATGTTCGATCGAGGTATGG
>2128253|reference XbaI|length 8|copies 2
CCTGCCGT
>2128253|reference XbaI|length 16|copies 1
CCTGCGACCAGTTCGG
>2128253|reference XbaI|length 41|copies 1
CCTGCGACCGGAGCCAGACATGCCCGACTACAGCTTCCATA
>2128253|reference XbaI|length 11|copies 1
CCTGCGAGCTG
>2128253|reference XbaI|length 38|copies 2
CCTGCGAGGCGATCACCGCCGCCAGCGTAGCCAGGATG
>2128253|reference XbaI|length 17|copies 1
CCTGCGCACCGCCGGCG
>2128253|reference XbaI|length 29|copies 1
CCTGCGCACCGCCGGCGCAGTGAGCAACA
>2128253|reference XbaI|length 22|copies 1
CCTGCGCACGGTGCGCGGTACC
>2128253|reference XbaI|length 11|copies 1
CCTGCGCCACG
>2128253|reference XbaI|length 48|copies 1
CCTGCGCCAGTCCGACGGCACCCAGCTGGTGCCCGGCGAACTCAACGG
>2128253|reference XbaI|length 10|copies 1
CCTGCGCCGA
>2128253|reference XbaI|length 40|copies 1
CCTGCGCCGCAGCCAGTCCGGCGGCCGTGCGCAGACCCCG
>2128253|reference XbaI|length 22|copies 1
CCTGCGCCTGCCAGTGAAGTAG
>2128253|reference XbaI|length 10|copies 1
CCTGCGCGCA
>2128253|reference XbaI|length 15|copies 1
CCTGCGCGCGCGCGA
>2128253|reference XbaI|length 13|copies 1
CCTGCGCGCGGCA
>2128253|reference XbaI|length 32|copies 1
CCTGCGCTTCCTGCTTGCTGATCGCGCCGTCG
>2128253|reference XbaI|length 21|copies 1
CCTGCGGATACAGCGCCACCA
>2128253|reference XbaI|length 37|copies 1
CCTGCGGCAGGGTAGGACGGCTGGTTTCAAACCAGCG
>2128253|reference XbaI|length 16|copies 1
CCTGCGGCCGACGCCG
>2128253|reference XbaI|length 30|copies 2
CCTGCGGCCGACGCCGGCGGCAGCGGCTCG
>2128253|reference XbaI|length 41|copies 1
CCTGCGGCTGTCGCGGTCCAGGAACAGCATGCCGGTGGCGC
>2128253|reference XbaI|length 8|copies 1
CCTGCGTA
>2128253|reference XbaI|length 18|copies 1
CCTGCGTGGTGATCGGCC
>2128253|reference XbaI|length 8|copies 2
CCTGCTAG
>2128253|reference XbaI|length 8|copies 1
CCTGCTCA
>2128253|reference XbaI|length 37|copies 1
CCTGCTCAATTTCGGCGGACTGGCGTTGATCGGGCCG
>2128253|reference XbaI|length 25|copies 1
CCTGCTCACCGGTGCGGCACTGACC
>2128253|reference XbaI|length 31|copies 1
CCTGCTCGGCGATGCTCTGGCGGCTGATGAT
>2128253|reference XbaI|length 14|copies 1
CCTGCTCGGCGGCG
>2128253|reference XbaI|length 38|copies 1
CCTGCTCTACCAACTGAGCTACTCGGCCACTTACCTGC
>2128253|reference XbaI|length 9|copies 2
CCTGCTGAC
>2128253|reference XbaI|length 11|copies 1
CCTGCTGACCC
>2128253|reference XbaI|length 9|copies 1
CCTGCTGCA
>2128253|reference XbaI|length 34|copies 1
CCTGCTGCACCTGCTCGCGGCGCGTCCACAACAG
>2128253|reference XbaI|length 12|copies 1
CCTGCTGCAGGC
>2128253|reference XbaI|length 21|copies 1
CCTGCTGCAGGCGCCGGCGCA
>2128253|reference XbaI|length 38|copies 1
CCTGCTGCTGTGCCTGCTGTTGGCAATGGTCGACCACA
>2128253|reference XbaI|length 8|copies 1
CCTGCTGG
>2128253|reference XbaI|length 40|copies 1
CCTGCTGGAAATCGACGCCGCGTCCAACACCGGCGTGGAC
>2128253|reference XbaI|length 41|copies 1
CCTGCTGGATGCACTTATTGCCCACCGGCGGCTTGAGCAGG
>2128253|reference XbaI|length 31|copies 1
CCTGCTGGCGACCGCGATGGCATGGCTGGCG
>2128253|reference XbaI|length 11|copies 1
CCTGCTGGCTG
>2128253|reference XbaI|length 12|copies 1
CCTGCTGGCTGC
>2128253|reference XbaI|length 13|copies 1
CCTGCTGGCTGCG
>2128253|reference XbaI|length 14|copies 1
CCTGCTGGCTGCGC
>2128253|reference XbaI|length 15|copies 1
CCTGCTGGCTGCGCC
>2128253|reference XbaI|length 11|copies 1
CCTGCTGGGCC
>2128253|reference XbaI|length 9|copies 1
CCTGCTGTA
>2128253|reference XbaI|length 10|copies 1
CCTGCTTCGT
>2128253|reference XbaI|length 28|copies 1
CCTGCTTGACGCCGGCGATCAGCTTCCT
>2128253|reference XbaI|length 9|copies 1
CCTGGAAGA
>2128253|reference XbaI|length 39|copies 1
CCTGGAATACCTGCTTGTCGATGAGCTGCTGACGCTTGG
>2128253|reference XbaI|length 44|copies 1
CCTGGAATCGAGTTGTTGATGGAACTGCTGGCTTTGGTGCGGCA
>2128253|reference XbaI|length 27|copies 1
CCTGGAATCGGACGCCGGCGGCAAGCC
>2128253|reference XbaI|length 32|copies 1
CCTGGACCACACCGCGCAGCGCTTGAACGCGC
>2128253|reference XbaI|length 27|copies 1
CCTGGACCCGCCCGCCGGCGGAAAACC
>2128253|reference XbaI|length 10|copies 1
CCTGGACCGG
>2128253|reference XbaI|length 35|copies 1
CCTGGAGAACCAGATCGATCTGCGCCATCCGCTGG
>2128253|reference XbaI|length 31|copies 5
CCTGGAGCCGCACACCGGTGGATACGCAGCG
>2128253|reference XbaI|length 39|copies 1
CCTGGCAAAGTCAAAGGAAGACTTTCCATTGATGGATGA
>2128253|reference XbaI|length 12|copies 1
CCTGGCACCGCC
>2128253|reference XbaI|length 10|copies 1
CCTGGCAGTG
>2128253|reference XbaI|length 36|copies 1
CCTGGCATCGGTGTCCAGCGGCCAGTGATGCCAGTG
>2128253|reference XbaI|length 41|copies 1
CCTGGCATGAAGTTCCACTGTCTGAATTAACGGCCACACCT
>2128253|reference XbaI|length 14|copies 1
CCTGGCATGGCCGC
>2128253|reference XbaI|length 10|copies 2
CCTGGCCAGA
>2128253|reference XbaI|length 13|copies 1
CCTGGCCAGGATC
>2128253|reference XbaI|length 9|copies 1
CCTGGCCCT
>2128253|reference XbaI|length 9|copies 1
CCTGGCCGC
>2128253|reference XbaI|length 11|copies 1
CCTGGCCGCAC
>2128253|reference XbaI|length 29|copies 1
CCTGGCCGCGTTGCGCGAACTGAGCCAGA
>2128253|reference XbaI|length 29|copies 1
CCTGGCCTGGCGCCGGCGCTGGATGGCGG
>2128253|reference XbaI|length 38|copies 1
CCTGGCGAATTCTTCGGCGAACTTGGCTTGCTGATCGG
>2128253|reference XbaI|length 9|copies 1
CCTGGCGAC
>2128253|reference XbaI|length 16|copies 1
CCTGGCGACTGCGCCG
>2128253|reference XbaI|length 25|copies 1
CCTGGCGACTGCGCCGGCGCTGGCG
>2128253|reference XbaI|length 16|copies 1
CCTGGCGCACCCCCTG
>2128253|reference XbaI|length 13|copies 1
CCTGGCGCACGCA
>2128253|reference XbaI|length 30|copies 1
CCTGGCGCGCACGCCGGCGATCGCCCCTTC
>2128253|reference XbaI|length 13|copies 1
CCTGGCGCGCCCT
>2128253|reference XbaI|length 8|copies 1
CCTGGCGG
>2128253|reference XbaI|length 23|copies 1
CCTGGGACGCATCGCCGGTGGTC
>2128253|reference XbaI|length 26|copies 1
CCTGGGACGCATCGCCGGTGGTCTGG
>2128253|reference XbaI|length 31|copies 1
CCTGGGACGCATCGCCGGTGGTCTGGGCGTG
>2128253|reference XbaI|length 10|copies 1
CCTGGGATCG
>2128253|reference XbaI|length 20|copies 1
CCTGGGCCCGATCGACAACA
>2128253|reference XbaI|length 10|copies 1
CCTGGGCCGC
>2128253|reference XbaI|length 31|copies 1
CCTGGGCCGTGACTCGCGCCTGCTCAACGTG
>2128253|reference XbaI|length 32|copies 1
CCTGGGCCGTGACTCGCGCCTGCTCAACGTGG
>2128253|reference XbaI|length 25|copies 1
CCTGGGCGACGCGCCGGCGTCACAT
>2128253|reference XbaI|length 30|copies 1
CCTGGGCGACGCGCCGGCGTCACATACCGC
>2128253|reference XbaI|length 31|copies 1
CCTGGGCGACGCGCCGGCGTCACATACCGCG
>2128253|reference XbaI|length 28|copies 1
CCTGGGCGGCACCGGTGCGCAGTTGCAG
>2128253|reference XbaI|length 51|copies 1
CCTGGGGCTGGTACAGCTACGACCCGAAGTTGAAGCTGGTGTACTACGGCA
>2128253|reference XbaI|length 20|copies 1
CCTGGGTCAGTGCGTGGATC
>2128253|reference XbaI|length 36|copies 1
CCTGGGTCAGTGCGTGGATCTGCGCATTGATGGCGC
>2128253|reference XbaI|length 37|copies 1
CCTGGGTCAGTGCGTGGATCTGCGCATTGATGGCGCG
>2128253|reference XbaI|length 42|copies 1
CCTGGTCCACGCTCCAGTCGGTGGGCGTGAGCAGTTCCACCG
>2128253|reference XbaI|length 48|copies 1
CCTGGTCGCCTTCCTTCAAGCCTTGCCGCACCTCCAGCCATGGTCCTT
>2128253|reference XbaI|length 12|copies 1
CCTGGTCGTCGG
>2128253|reference XbaI|length 30|copies 4
CCTGGTGTCGGCGCCGGTGTTCCACAAGGT
>2128253|reference XbaI|length 28|copies 1
CCTGGTTGCACGCCGACTGCCATTGATG
>2128253|reference XbaI|length 42|copies 1
CCTGTACTGATCTTCTTGACGCGGTGTTGTGCATGAAGAAGG
>2128253|reference XbaI|length 13|copies 1
CCTGTAGCAACGT
>2128253|reference XbaI|length 12|copies 1
CCTGTCAGGAAT
>2128253|reference XbaI|length 8|copies 1
CCTGTCCA
>2128253|reference XbaI|length 38|copies 1
CCTGTCCAACGACACCCGCCTCAATGGCGGCAATGTCA
>2128253|reference XbaI|length 34|copies 1
CCTGTCGATCACCGCGAGGTGTCGGCCTTGTAAT
>2128253|reference XbaI|length 9|copies 1
CCTGTCGCA
>2128253|reference XbaI|length 18|copies 1
CCTGTCGTACTCCACCGG
>2128253|reference XbaI|length 31|copies 1
CCTGTCGTACTCCACCGGCGACACCCACCTG
>2128253|reference XbaI|length 9|copies 1
CCTGTCTGC
>2128253|reference XbaI|length 13|copies 1
CCTGTCTGCTCCA
>2128253|reference XbaI|length 14|copies 2
CCTGTCTGCTCCAC
>2128253|reference XbaI|length 26|copies 1
CCTGTCTGCTCCACCGGCGCTGCGCG
>2128253|reference XbaI|length 30|copies 1
CCTGTCTGCTCCACCGGCGCTGCGCGCGCG
>2128253|reference XbaI|length 44|copies 1
CCTGTCTTCTGATCTCGTTGCGTTGCCGAGCGGATCCGACGCGC
>2128253|reference XbaI|length 26|copies 1
CCTGTGCATGCCGCTGGATATGGTCG
>2128253|reference XbaI|length 43|copies 1
CCTGTGCCGCCGACAACAAGGCCGCGCCGGTCGAAGGCGAGGA
>2128253|reference XbaI|length 29|copies 1
CCTGTGGATGGCGTCCACGGCGACGAGCT
>2128253|reference XbaI|length 11|copies 1
CCTGTGGCGCA
>2128253|reference XbaI|length 18|copies 1
CCTGTGGGCCTTCAACGA
>2128253|reference XbaI|length 27|copies 1
CCTGTGGTGGTCGCGTCGCAGCGATGC
>2128253|reference XbaI|length 36|copies 1
CCTGTGTTTGGGTGGCGCGACAATTGCCGTGCCGCG
>2128253|reference XbaI|length 9|copies 1
CCTGTTCCC
>2128253|reference XbaI|length 9|copies 1
CCTGTTCGG
>2128253|reference XbaI|length 30|copies 3
CCTGTTCGGCGCGCCGGTGTAGTGGAACAG
>2128253|reference XbaI|length 9|copies 1
CCTGTTTCG
>2128253|reference XbaI|length 26|copies 1
CCTTACACGCCGGCGCGGGTGCAGCA
>2128253|reference XbaI|length 12|copies 1
CCTTCAAGCAGT
>2128253|reference XbaI|length 9|copies 1
CCTTCACCC
>2128253|reference XbaI|length 12|copies 1
CCTTCCATCAAC
>2128253|reference XbaI|length 31|copies 1
CCTTCCATGCCGGCGCGCAGGCTGCGCAGCG
>2128253|reference XbaI|length 31|copies 1
CCTTCCGGCTGCGCAACTGGACCAGCTCGAT
>2128253|reference XbaI|length 29|copies 1
CCTTCCGGTGCGCCGGTGCCGGCGATGGC
>2128253|reference XbaI|length 45|copies 1
CCTTCCTGGGCGCCGAACATGCTCTTGGCGTACTGAATGCCGATG
>2128253|reference XbaI|length 24|copies 1
CCTTCGACGACGACGAGCGCCTGC
>2128253|reference XbaI|length 46|copies 1
CCTTCGAGGCGCTGGAACGCACCTTGGATCAGGACAACGATGCGTG
>2128253|reference XbaI|length 10|copies 1
CCTTCGATTT
>2128253|reference XbaI|length 8|copies 1
CCTTCGCC
>2128253|reference XbaI|length 33|copies 1
CCTTCGCCGACGGCCATGCGCTGGAAACCGACC
>2128253|reference XbaI|length 23|copies 1
CCTTCGCCGGTGCAATCGCGCCG
>2128253|reference XbaI|length 36|copies 1
CCTTCGCGCACCCAGATGGTCCAGTTGGATTCGCCG
>2128253|reference XbaI|length 8|copies 1
CCTTCGGC
>2128253|reference XbaI|length 9|copies 2
CCTTCGGCG
>2128253|reference XbaI|length 35|copies 1
CCTTCGGCGAGCTTCTCGATGCGCGCATCGGCCGC
>2128253|reference XbaI|length 13|copies 1
CCTTCGGCGCGGC
>2128253|reference XbaI|length 12|copies 1
CCTTCGGCGGCA
>2128253|reference XbaI|length 14|copies 1
CCTTCGGCGGCACC
>2128253|reference XbaI|length 29|copies 1
CCTTCGGTGGCGCCGGCGTCGGCGATCCT
>2128253|reference XbaI|length 8|copies 1
CCTTCGTC
>2128253|reference XbaI|length 20|copies 1
CCTTCGTCCGGCACCGGCGG
>2128253|reference XbaI|length 31|copies 1
CCTTCGTCCGGCACCGGCGGGGCGCTGGTCT
>2128253|reference XbaI|length 20|copies 1
CCTTCTCCGGCTCTTCGCTT
>2128253|reference XbaI|length 14|copies 1
CCTTCTTGGCCGGG
>2128253|reference XbaI|length 9|copies 1
CCTTGACAG
>2128253|reference XbaI|length 10|copies 1
CCTTGACGCT
>2128253|reference XbaI|length 35|copies 1
CCTTGAGCAGGATCACGTTGCCCAATGTCATCGCC
>2128253|reference XbaI|length 38|copies 1
CCTTGAGCGATCGCCTGTCTATCCGCTTGGTCACAGCG
>2128253|reference XbaI|length 42|copies 1
CCTTGAGGTACTTGGTCAGCACCTCCACCATCAGGCGCGTCT
>2128253|reference XbaI|length 31|copies 1
CCTTGAGTCAGCGCCACGGATCGACGTTGTA
>2128253|reference XbaI|length 11|copies 1
CCTTGATCGTA
>2128253|reference XbaI|length 14|copies 1
CCTTGCCAAGGATC
>2128253|reference XbaI|length 24|copies 3
CCTTGCCACCGCCACCGGCGCTGG
>2128253|reference XbaI|length 28|copies 1
CCTTGCCACCGCCACCGGCGCTGGCCTT
>2128253|reference XbaI|length 10|copies 1
CCTTGCCAGG
>2128253|reference XbaI|length 12|copies 1
CCTTGCCGCCCA
>2128253|reference XbaI|length 40|copies 1
CCTTGCCGCCCGATGCGATCGCACCGGCGTGGCCCATGCG
>2128253|reference XbaI|length 44|copies 1
CCTTGCCGCTGGCGGTCACGTAGGCGATGCGGGTCCAGAACGCG
>2128253|reference XbaI|length 12|copies 1
CCTTGCCGGCAC
>2128253|reference XbaI|length 11|copies 1
CCTTGCCGGCG
>2128253|reference XbaI|length 13|copies 1
CCTTGCCGTGTTC
>2128253|reference XbaI|length 12|copies 1
CCTTGGCAGCAG
>2128253|reference XbaI|length 28|copies 1
CCTTGGCCGCGCCGGTGGAAGACGGAAT
>2128253|reference XbaI|length 29|copies 1
CCTTGGCCGCGCCGGTGGAAGACGGAATG
>2128253|reference XbaI|length 31|copies 1
CCTTGGCGGTGCCGCCGGTGGACAGCAGCTC
>2128253|reference XbaI|length 14|copies 1
CCTTGGCGGTGGCG
>2128253|reference XbaI|length 11|copies 1
CCTTGGTGCGG
>2128253|reference XbaI|length 26|copies 1
CCTTGTCCACCGGCGAGGCGCTCACT
>2128253|reference XbaI|length 15|copies 1
CCTTGTCGGCCTCGC
>2128253|reference XbaI|length 16|copies 1
CCTTGTCGGCCTCGCC
>2128253|reference XbaI|length 38|copies 1
CCTTTGCCAGTTCCAGGCCCTGAAACAGGCCTCGATGC
>2128253|reference XbaI|length 18|copies 1
CCTTTGCTGTCACCGGCG
>2128253|reference XbaI|length 40|copies 1
CGAAAACAGCCGCGGTTCCAGCTCCGGCAGCGAGTAATCG
>2128253|reference XbaI|length 8|copies 1
CGAAACGC
>2128253|reference XbaI|length 10|copies 1
CGAAACGCGC
>2128253|reference XbaI|length 9|copies 1
CGAAATAAC
>2128253|reference XbaI|length 38|copies 1
CGAACAGCATGGCCGTCGGGCAGAGCGCGGCCATCGTC
>2128253|reference XbaI|length 14|copies 1
CGAACCGGCAACGC
>2128253|reference XbaI|length 15|copies 1
CGAACCGGCAACGCC
>2128253|reference XbaI|length 30|copies 1
CGAACCGGCAACGCCGGCGCCCGCCGCACC
>2128253|reference XbaI|length 31|copies 1
CGAACCGGCAACGCCGGCGCCCGCCGCACCG
>2128253|reference XbaI|length 32|copies 1
CGAACGATGTAAACCGGCTCCGGCACGCGACG
>2128253|reference XbaI|length 32|copies 1
CGAACGCAGGCGCGGCGCCCAGCAGCAGGCAG
>2128253|reference XbaI|length 39|copies 1
CGAACGCATAGCGGATGTCGTTGGGCATGCCGTACAGCT
>2128253|reference XbaI|length 13|copies 1
CGAACGCCACGCC
>2128253|reference XbaI|length 33|copies 1
CGAACGTATCGGTGGCAATCACGATACGGCTTT
>2128253|reference XbaI|length 29|copies 1
CGAACTCGGCCCACCGGTGTCCACCGATC
>2128253|reference XbaI|length 30|copies 2
CGAACTCGGCCCACCGGTGTCCACCGATCT
>2128253|reference XbaI|length 32|copies 1
CGAACTGCCGCACACCGGCGAAACCTGGTCCG
>2128253|reference XbaI|length 23|copies 1
CGAAGAAGATGCCGCCGGCGGCA
>2128253|reference XbaI|length 14|copies 1
CGAAGACAAGCAGA
>2128253|reference XbaI|length 34|copies 1
CGAAGACGCACTGCTGTACGACGCGGTGCGCGCA
>2128253|reference XbaI|length 37|copies 1
CGAAGATCAGGAACGCGGTCATGATGATCTGGTCGAC
>2128253|reference XbaI|length 10|copies 1
CGAAGCAGCG
>2128253|reference XbaI|length 9|copies 1
CGAAGCCGC
>2128253|reference XbaI|length 30|copies 1
CGAAGCCGCCACGCCGGTGCTGCGCGGCCT
>2128253|reference XbaI|length 11|copies 1
CGAAGCCGCCG
>2128253|reference XbaI|length 13|copies 1
CGAAGCCGCCGCC
>2128253|reference XbaI|length 15|copies 1
CGAAGCCGCCGCGCC
>2128253|reference XbaI|length 9|copies 1
CGAAGCGCA
>2128253|reference XbaI|length 9|copies 1
CGAAGCGGC
>2128253|reference XbaI|length 23|copies 1
CGAAGCGTTTTCGCCGGTGGAGG
>2128253|reference XbaI|length 13|copies 1
CGAAGCTGAAGTT
>2128253|reference XbaI|length 17|copies 1
CGAAGGAAGTCTCGCCG
>2128253|reference XbaI|length 12|copies 1
CGAAGGCAGTGC
>2128253|reference XbaI|length 47|copies 1
CGAAGGCCGGCCATTGTCCGAACGCGACCGCTGGATCGCCGCGCAGG
>2128253|reference XbaI|length 9|copies 1
CGAAGGTGT
>2128253|reference XbaI|length 31|copies 1
CGAAGGTGTGGCCACCGGCGATCAGCGCCAC
>2128253|reference XbaI|length 43|copies 1
CGAAGTCCAGATGCCGCACCGTCCATTGCTCCGCCTCCGGGTA
>2128253|reference XbaI|length 29|copies 2
CGAAGTGCGCGCGCCGGTGGTGATCATCA
>2128253|reference XbaI|length 30|copies 2
CGAAGTGCGCGCGCCGGTGGTGATCATCAA
>2128253|reference XbaI|length 33|copies 1
CGAAGTGCGCGCGCCGGTGGTGATCATCAACGG
>2128253|reference XbaI|length 34|copies 1
CGAAGTGCGCGCGCCGGTGGTGATCATCAACGGC
>2128253|reference XbaI|length 9|copies 1
CGAAGTGGG
>2128253|reference XbaI|length 39|copies 1
CGAAGTTCGCAGACGGCGTCTTCGTCGGCGAGCACGGTA
>2128253|reference XbaI|length 42|copies 1
CGAAGTTCGCAGACGGCGTCTTCGTCGGCGAGCACGGTAGCT
>2128253|reference XbaI|length 46|copies 2
CGAAGTTCGCAGACGGCGTCTTCGTCGGCGAGCACGGTAGCTGGAA
>2128253|reference XbaI|length 47|copies 1
CGAAGTTCGCAGACGGCGTCTTCGTCGGCGAGCACGGTAGCTGGAAC
>2128253|reference XbaI|length 30|copies 1
CGAATACAGCTCGCCGGCGATGCCGAAGCG
>2128253|reference XbaI|length 43|copies 1
CGAATACCTGACTTCCGAGCGCTCCATCGCCAACCTGGCGCAG
>2128253|reference XbaI|length 8|copies 1
CGAATCAG
>2128253|reference XbaI|length 37|copies 1
CGAATCGGTGGAGCTTTCCGATGAAGCCGCACGCTAG
>2128253|reference XbaI|length 12|copies 1
CGAATCTGCACG
>2128253|reference XbaI|length 13|copies 3
CGAATGCCGAGAA
>2128253|reference XbaI|length 49|copies 1
CGAATGGCATATCAACGCCGACGCGATGGACGACGCCGGTTATGCCAAA
>2128253|reference XbaI|length 35|copies 1
CGAATTCAGCGAAGCCACCGGCGATGAAAGCGTCG
>2128253|reference XbaI|length 43|copies 1
CGAATTGGTCGAATCGTAATGATCGAAGGTCACCCCGAACGCC
>2128253|reference XbaI|length 48|copies 1
CGACAAACTCGCGAACTGGGAGCGCTTCATCCACGACCACACCGAGGT
>2128253|reference XbaI|length 8|copies 1
CGACAACA
>2128253|reference XbaI|length 38|copies 1
CGACAACATCGTGCATCTGGTGCTGGCCAAGCTGCCCG
>2128253|reference XbaI|length 13|copies 1
CGACAACCTGCTC
>2128253|reference XbaI|length 9|copies 1
CGACAACGC
>2128253|reference XbaI|length 13|copies 1
CGACAAGCCCGGC
>2128253|reference XbaI|length 32|copies 4
CGACAAGGTCACCACCGGTGCGTCCAACGACA
>2128253|reference XbaI|length 12|copies 1
CGACAATCGCAG
>2128253|reference XbaI|length 8|copies 1
CGACACCA
>2128253|reference XbaI|length 30|copies 1
CGACACCGAACGCCACAGCCGCGACATCAT
>2128253|reference XbaI|length 23|copies 1
CGACACCGGCGCTCCGGCCGATG
>2128253|reference XbaI|length 9|copies 1
CGACACGAT
>2128253|reference XbaI|length 38|copies 1
CGACACGGCATCCGCGTAGTGCATTGCGCTTGCTCTGT
>2128253|reference XbaI|length 9|copies 1
CGACACTAC
>2128253|reference XbaI|length 8|copies 2
CGACAGCA
>2128253|reference XbaI|length 9|copies 1
CGACAGCAC
>2128253|reference XbaI|length 15|copies 1
CGACAGCAGATCGCC
>2128253|reference XbaI|length 10|copies 1
CGACAGCCGC
>2128253|reference XbaI|length 13|copies 1
CGACAGCGACTCA
>2128253|reference XbaI|length 12|copies 1
CGACAGCGCACG
>2128253|reference XbaI|length 13|copies 1
CGACAGCTGGCAG
>2128253|reference XbaI|length 18|copies 2
CGACAGGCGCACGCCGGT
>2128253|reference XbaI|length 30|copies 1
CGACAGGCGCACGCCGGTGCGCTCGGCACC
>2128253|reference XbaI|length 30|copies 2
CGACAGGCTGGCGCCGGTGGCCTGCGCCAG
>2128253|reference XbaI|length 12|copies 1
CGACAGGTCAGC
>2128253|reference XbaI|length 14|copies 1
CGACAGTGTGGCCG
>2128253|reference XbaI|length 15|copies 2
CGACAGTGTGGCCGC
>2128253|reference XbaI|length 49|copies 1
CGACATCCTGATTCCGGGATTGCAGGAATTCGGCTTTTCGGTCAGTGGT
>2128253|reference XbaI|length 36|copies 2
CGACATCGAGCGTGCTACCAAGATGGCGCGTAACAT
>2128253|reference XbaI|length 38|copies 2
CGACATCGAGCGTGCTACCAAGATGGCGCGTAACATGG
>2128253|reference XbaI|length 42|copies 1
CGACATCGGCAAGCAGGAAGGTGCGCAAGTGTTGATCGGTGG
>2128253|reference XbaI|length 31|copies 1
CGACATCGTCAGCAATCTGAGCAGCGTTGTG
>2128253|reference XbaI|length 36|copies 1
CGACATCGTTGCGTTGTGGCTGGCGCTGGCAGCCAC
>2128253|reference XbaI|length 37|copies 1
CGACATCTATTGGTGCACCGCCGACGTGGGTTGGGTC
>2128253|reference XbaI|length 15|copies 1
CGACATGCAGCCGCC
>2128253|reference XbaI|length 30|copies 1
CGACATGCAGCCGCCGGCGCAGTGGCTGGT
>2128253|reference XbaI|length 29|copies 1
CGACATTCAGTGCGCCGGTGTCGAGCGCG
>2128253|reference XbaI|length 14|copies 1
CGACCAAGGCGCGC
>2128253|reference XbaI|length 19|copies 1
CGACCACGCGCACCAGCTG
>2128253|reference XbaI|length 25|copies 1
CGACCAGCCTGGCACCGGTGGGCGG
>2128253|reference XbaI|length 31|copies 2
CGACCAGCCTGGCACCGGTGGGCGGCGTCAG
>2128253|reference XbaI|length 11|copies 1
CGACCAGCGGC
>2128253|reference XbaI|length 22|copies 1
CGACCATATCGCCACCGGCGTG
>2128253|reference XbaI|length 13|copies 1
CGACCCAATGGGC
>2128253|reference XbaI|length 12|copies 1
CGACCCGACTCC
>2128253|reference XbaI|length 8|copies 1
CGACCCGG
>2128253|reference XbaI|length 30|copies 1
CGACCCGGACACGCCGGTGATGCAGGTCAG
>2128253|reference XbaI|length 16|copies 1
CGACCCGGCGCAGCTG
>2128253|reference XbaI|length 42|copies 1
CGACCCGGCGGTACGCGCGGTAATTGCAGCGCAGGCCGAGCA
>2128253|reference XbaI|length 33|copies 1
CGACCCGTCCGCACATGTGTTCGATGGCGCGCT
>2128253|reference XbaI|length 9|copies 1
CGACCGAAT
>2128253|reference XbaI|length 21|copies 1
CGACCGAGCCGGACTACATCG
>2128253|reference XbaI|length 11|copies 1
CGACCGAGCGC
>2128253|reference XbaI|length 10|copies 1
CGACCGCATC
>2128253|reference XbaI|length 8|copies 1
CGACCGCG
>2128253|reference XbaI|length 19|copies 1
CGACCGCGACCATCACCGG
>2128253|reference XbaI|length 38|copies 1
CGACCGCGATGGCATGGCTGGCGGCGGGCATCTACGCG
>2128253|reference XbaI|length 22|copies 1
CGACCGCTTCACCCTGCTGCAG
>2128253|reference XbaI|length 19|copies 1
CGACCGGCATCGGTGGACG
>2128253|reference XbaI|length 13|copies 1
CGACCGGCCGTCG
>2128253|reference XbaI|length 21|copies 1
CGACCGGTGCGCACCGGTGCC
>2128253|reference XbaI|length 26|copies 1
CGACCGGTGCGCACCGGTGCCGGACC
>2128253|reference XbaI|length 30|copies 3
CGACCGGTGCGCACCGGTGCCGGACCAGAG
>2128253|reference XbaI|length 30|copies 1
CGACCTCGTACAGCTCGTCGATGACGCTGC
>2128253|reference XbaI|length 37|copies 1
CGACCTGCAACTGGGTGGTTCGCAAGTGCGCATCGTT
>2128253|reference XbaI|length 32|copies 1
CGACGAAACCGGCACCGGCGCGCTCCCGCAAC
>2128253|reference XbaI|length 12|copies 1
CGACGAACACGA
>2128253|reference XbaI|length 18|copies 1
CGACGAACAGGCCGATCG
>2128253|reference XbaI|length 20|copies 1
CGACGAAGGAAGTCTCGCCG
>2128253|reference XbaI|length 34|copies 1
CGACGAAGGAAGTCTCGCCGGCGGCGGGCGCATC
>2128253|reference XbaI|length 38|copies 1
CGACGACAACAGCTACAAGGTGTCTGGCGGCCTGCACG
>2128253|reference XbaI|length 51|copies 1
CGACGACAGCGCCGGCAACAAGTCCAAGACCTCCAAGAAGAAGGCCTGACC
>2128253|reference XbaI|length 10|copies 1
CGACGACGCT
>2128253|reference XbaI|length 40|copies 1
CGACGATCAACCGGACACAGAAGTTCGCCATTTGGCACAG
>2128253|reference XbaI|length 14|copies 1
CGACGCACAGCAGC
>2128253|reference XbaI|length 13|copies 1
CGACGCACGCCAG
>2128253|reference XbaI|length 8|copies 2
CGACGCAG
>2128253|reference XbaI|length 9|copies 1
CGACGCAGA
>2128253|reference XbaI|length 10|copies 1
CGACGCCATC
>2128253|reference XbaI|length 33|copies 1
CGACGCCATCCGCGTGTACCTGTGGGCCGGCAT
>2128253|reference XbaI|length 30|copies 1
CGACGCCGCTTGATCCGGTGCAGCAGGAAA
>2128253|reference XbaI|length 43|copies 1
CGACGCCGGCAGTTACTGCGGCATGGCGCGCGATTACGGCGAC
>2128253|reference XbaI|length 22|copies 1
CGACGCCGGCGCAGATACTGCA
>2128253|reference XbaI|length 22|copies 1
CGACGCCGGCGGCAGCGGCTCG
>2128253|reference XbaI|length 10|copies 1
CGACGCGAGC
>2128253|reference XbaI|length 12|copies 1
CGACGCGAGCAG
>2128253|reference XbaI|length 24|copies 1
CGACGCGCCGGCGTCACATACCGC
>2128253|reference XbaI|length 13|copies 1
CGACGCGGAATGG
>2128253|reference XbaI|length 20|copies 1
CGACGCGGCCTGGATGCCGG
>2128253|reference XbaI|length 8|copies 1
CGACGCGT
>2128253|reference XbaI|length 30|copies 4
CGACGCGTGACCACCGGTGCGGACGGCAGC
>2128253|reference XbaI|length 21|copies 1
CGACGCTCAGGCCGGCGATGG
>2128253|reference XbaI|length 11|copies 1
CGACGCTGCGT
>2128253|reference XbaI|length 39|copies 1
CGACGGACGTTAGCACCCGCCGTGTGTCTCCCATACAGT
>2128253|reference XbaI|length 31|copies 1
CGACGGCAGCTCGCCGGCGTTGGCGCCGGAC
>2128253|reference XbaI|length 18|copies 1
CGACGGCATCCCGCCGGC
>2128253|reference XbaI|length 19|copies 1
CGACGGCGCGCACGCCGGC
>2128253|reference XbaI|length 20|copies 1
CGACGGCGCGCACGCCGGCG
>2128253|reference XbaI|length 31|copies 2
CGACGGCGCGCACGCCGGCGAGCAAGGGACC
>2128253|reference XbaI|length 16|copies 1
CGACGGCGCGCCACCG
>2128253|reference XbaI|length 24|copies 1
CGACGGCGCGCCACCGGCGCTGTA
>2128253|reference XbaI|length 30|copies 1
CGACGGCGCGCCACCGGCGCTGTATCTGGC
>2128253|reference XbaI|length 8|copies 1
CGACGGGT
>2128253|reference XbaI|length 42|copies 1
CGACGGGTAGTAGGCCAGCGCCACGATGCTGAAGGACACCGC
>2128253|reference XbaI|length 9|copies 1
CGACGGGTT
>2128253|reference XbaI|length 10|copies 2
CGACGGGTTG
>2128253|reference XbaI|length 12|copies 1
CGACGGGTTGGC
>2128253|reference XbaI|length 13|copies 1
CGACGGGTTGGCG
>2128253|reference XbaI|length 10|copies 1
CGACGGTTGG
>2128253|reference XbaI|length 31|copies 1
CGACGTCTATGTGGCCGATAGCCAGTTGCGT
>2128253|reference XbaI|length 13|copies 1
CGACGTGATGACC
>2128253|reference XbaI|length 21|copies 2
CGACGTGGGCACGCCGGTGAT
>2128253|reference XbaI|length 28|copies 1
CGACGTGGGCACGCCGGTGATCGCGCAG
>2128253|reference XbaI|length 30|copies 1
CGACGTGGGCACGCCGGTGATCGCGCAGGC
>2128253|reference XbaI|length 41|copies 2
CGACTACACCCGCCTGGTCGCTGGCTACGGCATGAAGCAGG
>2128253|reference XbaI|length 30|copies 1
CGACTACCGCGCGGCCGTGGATACGCACAT
>2128253|reference XbaI|length 8|copies 1
CGACTCCC
>2128253|reference XbaI|length 45|copies 1
CGACTCCCCATTCCCGGCCCCCAATGGACACCGCGCTGACGCTGA
>2128253|reference XbaI|length 10|copies 1
CGACTCCGTC
>2128253|reference XbaI|length 31|copies 1
CGACTCCGTCGGCGCCGGCGCCCAAGCCGGC
>2128253|reference XbaI|length 32|copies 1
CGACTCCGTCGGCGCCGGCGCCCAAGCCGGCC
>2128253|reference XbaI|length 9|copies 1
CGACTGCGC
>2128253|reference XbaI|length 12|copies 1
CGACTGCGCCGC
>2128253|reference XbaI|length 30|copies 3
CGACTGGCGCGCGCCGGTGGATGTGATTGC
>2128253|reference XbaI|length 31|copies 1
CGACTGGCGCGCGCCGGTGGATGTGATTGCG
>2128253|reference XbaI|length 11|copies 1
CGACTGGGTGT
>2128253|reference XbaI|length 8|copies 1
CGACTGGT
>2128253|reference XbaI|length 11|copies 2
CGACTGGTGGT
>2128253|reference XbaI|length 14|copies 1
CGACTGGTGGTCAC
>2128253|reference XbaI|length 19|copies 1
CGACTGGTGGTCACCGGCG
>2128253|reference XbaI|length 21|copies 1
CGACTGGTGGTCACCGGCGCC
>2128253|reference XbaI|length 30|copies 2
CGACTGGTGGTCACCGGCGCCCGCGCGCAG
>2128253|reference XbaI|length 35|copies 1
CGACTGGTTCGGCCCGGCGATGCAAGGCGCGTACG
>2128253|reference XbaI|length 11|copies 1
CGACTGTCAAG
>2128253|reference XbaI|length 30|copies 1
CGACTTCGATGCGCCGGTCGGCGTCGGTGG
>2128253|reference XbaI|length 30|copies 4
CGACTTCGTCTCGCCGGTGGCCAGTGCCCA
>2128253|reference XbaI|length 9|copies 1
CGACTTCTA
>2128253|reference XbaI|length 38|copies 1
CGACTTCTATGCCATCACCGGCCACAAGATGTGCGGCC
>2128253|reference XbaI|length 34|copies 1
CGACTTCTTCGATCCGGCCGGCATCGATGCAGTG
>2128253|reference XbaI|length 33|copies 1
CGAGAACATCTCCGCGCCGGTCTGCATCGCGCG
>2128253|reference XbaI|length 33|copies 1
CGAGAACCTGAGCACCGTCGGGCTGACCGAAGC
>2128253|reference XbaI|length 30|copies 1
CGAGACAGCCACGCCGGTGTTCTCGATCAC
>2128253|reference XbaI|length 13|copies 1
CGAGACCCCGCCG
>2128253|reference XbaI|length 27|copies 1
CGAGACCTTGCTCGCAACTGCGCTGAT
>2128253|reference XbaI|length 30|copies 1
CGAGACGTCGGCACCGGCGAAGTCGATCCA
>2128253|reference XbaI|length 22|copies 1
CGAGACGTGGTCGCCGTGGCTC
>2128253|reference XbaI|length 36|copies 1
CGAGAGCCGCTGCTGCTCGGTCAATGGCAGCAGCTC
>2128253|reference XbaI|length 12|copies 1
CGAGAGCGCGCA
>2128253|reference XbaI|length 38|copies 1
CGAGATCTGCCGCGACGCGCGCAAGCGCGGCATCGTCA
>2128253|reference XbaI|length 8|copies 1
CGAGATGC
>2128253|reference XbaI|length 29|copies 1
CGAGATGCAGACGCCGGCGATCGCCTTCT
>2128253|reference XbaI|length 16|copies 1
CGAGATGTCCGCGCCG
>2128253|reference XbaI|length 26|copies 1
CGAGATGTCCGCGCCGGCGCCGCGCC
>2128253|reference XbaI|length 29|copies 1
CGAGATGTCCGCGCCGGCGCCGCGCCAGC
>2128253|reference XbaI|length 9|copies 1
CGAGCAACC
>2128253|reference XbaI|length 8|copies 1
CGAGCACG
>2128253|reference XbaI|length 12|copies 1
CGAGCACGCACC
>2128253|reference XbaI|length 29|copies 1
CGAGCACGCTATTGACGACGATGGTCAAC
>2128253|reference XbaI|length 13|copies 1
CGAGCAGGCAGGC
>2128253|reference XbaI|length 11|copies 1
CGAGCAGTCAA
>2128253|reference XbaI|length 11|copies 1
CGAGCAGTCAC
>2128253|reference XbaI|length 10|copies 1
CGAGCAGTCG
>2128253|reference XbaI|length 12|copies 1
CGAGCATCTGAA
>2128253|reference XbaI|length 8|copies 1
CGAGCATG
>2128253|reference XbaI|length 11|copies 1
CGAGCATGTCG
>2128253|reference XbaI|length 37|copies 1
CGAGCATTCGCCGCTGGCCCTGCAACTGGCGCAACAA
>2128253|reference XbaI|length 10|copies 1
CGAGCCAGTG
>2128253|reference XbaI|length 45|copies 1
CGAGCCCAAACTGAGCGGCTTCGTGTTCAAGATCCAGGCCAATAT
>2128253|reference XbaI|length 43|copies 1
CGAGCCGACCTTGGGCATGTAGTTCTTCATGATCTGGTAGCGG
>2128253|reference XbaI|length 8|copies 1
CGAGCCGC
>2128253|reference XbaI|length 9|copies 1
CGAGCCGCA
>2128253|reference XbaI|length 31|copies 2
CGAGCCGCCCATCACCGGCGAGGCGCTGGAA
>2128253|reference XbaI|length 11|copies 1
CGAGCCGCGCC
>2128253|reference XbaI|length 12|copies 1
CGAGCCGCTGCC
>2128253|reference XbaI|length 13|copies 1
CGAGCCGCTGCCG
>2128253|reference XbaI|length 14|copies 1
CGAGCCGGAAGACG
>2128253|reference XbaI|length 11|copies 1
CGAGCCGGCCG
>2128253|reference XbaI|length 15|copies 1
CGAGCCGGCTGAGCC
>2128253|reference XbaI|length 26|copies 1
CGAGCCGGGCTATTTCCTGTCGCAGG
>2128253|reference XbaI|length 22|copies 1
CGAGCCGGTGCGTACCGATGTT
>2128253|reference XbaI|length 30|copies 2
CGAGCCGTCTTCGCCGGCGGCTCGCGCTTC
>2128253|reference XbaI|length 25|copies 1
CGAGCCGTTGACGCCGGTGCGCTGG
>2128253|reference XbaI|length 31|copies 1
CGAGCCGTTGACGCCGGTGCGCTGGCGGTCG
>2128253|reference XbaI|length 9|copies 3
CGAGCGATG
>2128253|reference XbaI|length 12|copies 1
CGAGCGCAGCGC
>2128253|reference XbaI|length 13|copies 1
CGAGCGCAGGCGC
>2128253|reference XbaI|length 32|copies 1
CGAGCGCATGAAGCTGGACCTGGACAGCACGC
>2128253|reference XbaI|length 9|copies 1
CGAGCGCCG
>2128253|reference XbaI|length 18|copies 1
CGAGCGCCTGGACCTGGT
>2128253|reference XbaI|length 32|copies 1
CGAGCGCGACCGGCGCTCGGAGTCAGGGGGTG
>2128253|reference XbaI|length 9|copies 1
CGAGCGCGC
>2128253|reference XbaI|length 14|copies 1
CGAGCGCGCCGCCG
>2128253|reference XbaI|length 11|copies 1
CGAGCGCTGGC
>2128253|reference XbaI|length 32|copies 2
CGAGCGGATGCCGATCTGGCGCACCTGCTCGG
>2128253|reference XbaI|length 8|copies 1
CGAGCGGC
>2128253|reference XbaI|length 45|copies 1
CGAGCGGCAGTGGGAAGCAGCCACGCTGAAGTTTCTCACCGCCTC
>2128253|reference XbaI|length 46|copies 1
CGAGCGGCAGTGGGAAGCAGCCACGCTGAAGTTTCTCACCGCCTCG
>2128253|reference XbaI|length 10|copies 1
CGAGCGGCCG
>2128253|reference XbaI|length 12|copies 1
CGAGCGTCCAGG
>2128253|reference XbaI|length 27|copies 1
CGAGCGTCCGTGCAGCACGCCTTGCAT
>2128253|reference XbaI|length 9|copies 1
CGAGCGTCG
>2128253|reference XbaI|length 42|copies 1
CGAGCTCCACTTGGAGCGTATTGAACCATCCGGTCCGATCTC
>2128253|reference XbaI|length 9|copies 1
CGAGCTGAA
>2128253|reference XbaI|length 13|copies 1
CGAGCTGCGCGCG
>2128253|reference XbaI|length 12|copies 1
CGAGCTGCGGCG
>2128253|reference XbaI|length 30|copies 1
CGAGGAAACCGCGCCGGCGTTCCACCATCA
>2128253|reference XbaI|length 22|copies 1
CGAGGACACCGCACCAGAGGGT
>2128253|reference XbaI|length 27|copies 1
CGAGGATCCGCCGGCGTTCGATCGCCC
>2128253|reference XbaI|length 30|copies 1
CGAGGCACGCGCGCGCAAGATCAAGGTCCT
>2128253|reference XbaI|length 24|copies 1
CGAGGCATGCTCGCCGGTGCCGCG
>2128253|reference XbaI|length 26|copies 1
CGAGGCATGCTCGCCGGTGCCGCGCT
>2128253|reference XbaI|length 28|copies 1
CGAGGCATGCTCGCCGGTGCCGCGCTAA
>2128253|reference XbaI|length 43|copies 1
CGAGGCCCACACCCTCCTGGTGGCGCTGCGTGCGGTGGCCGAT
>2128253|reference XbaI|length 14|copies 1
CGAGGCCGGATGCG
>2128253|reference XbaI|length 17|copies 1
CGAGGCCTGCGACCAGG
>2128253|reference XbaI|length 30|copies 1
CGAGGCGATGCCGCCGGTGCGGTTGATCCA
>2128253|reference XbaI|length 31|copies 1
CGAGGCGATGCCGCCGGTGCGGTTGATCCAG
>2128253|reference XbaI|length 16|copies 1
CGAGGCGATTGCGCCG
>2128253|reference XbaI|length 13|copies 2
CGAGGCGGTGGAC
>2128253|reference XbaI|length 41|copies 1
CGAGGGACGGTCCTGCGTGGACGTTACGGAATGAATGCGTG
>2128253|reference XbaI|length 19|copies 1
CGAGGGCGGTGCGCCGGTG
>2128253|reference XbaI|length 30|copies 1
CGAGGGCGGTGCGCCGGTGTAACGGTGCTG
>2128253|reference XbaI|length 10|copies 1
CGAGGTCAGC
>2128253|reference XbaI|length 27|copies 1
CGAGGTCGCGCCGGCGCCGCAGCGCGC
>2128253|reference XbaI|length 9|copies 2
CGAGGTGAG
>2128253|reference XbaI|length 13|copies 1
CGAGGTGAGCCAG
>2128253|reference XbaI|length 13|copies 1
CGAGGTGCAACGC
>2128253|reference XbaI|length 37|copies 1
CGAGTACTACCGCAACAATTATCTGATCCACGAAACG
>2128253|reference XbaI|length 8|copies 1
CGAGTCGA
>2128253|reference XbaI|length 13|copies 1
CGAGTCGCGCAGC
>2128253|reference XbaI|length 8|copies 1
CGAGTCTG
>2128253|reference XbaI|length 8|copies 1
CGAGTGAC
>2128253|reference XbaI|length 46|copies 1
CGAGTGCAAGGGCCAGGCACCGGCCGGATGACATCAGATGCATTGG
>2128253|reference XbaI|length 9|copies 1
CGAGTGGAA
>2128253|reference XbaI|length 27|copies 1
CGAGTGGAAGGCGCCGGCGCATTCGCT
>2128253|reference XbaI|length 9|copies 1
CGAGTGGAC
>2128253|reference XbaI|length 9|copies 1
CGAGTGGCT
>2128253|reference XbaI|length 16|copies 1
CGAGTGGCTTGCGCCG
>2128253|reference XbaI|length 21|copies 1
CGAGTGGCTTGCGCCGGTGCC
>2128253|reference XbaI|length 30|copies 1
CGAGTGGCTTGCGCCGGTGCCGCTTGTGCG
>2128253|reference XbaI|length 36|copies 1
CGAGTTCACCTTGAACCTGCTGGCGCGGCTCAACCG
>2128253|reference XbaI|length 39|copies 1
CGAGTTCACCTTGAACCTGCTGGCGCGGCTCAACCGGGA
>2128253|reference XbaI|length 38|copies 1
CGAGTTCCGCAGCATCACCAATGCCTCGATCACCTGGC
>2128253|reference XbaI|length 42|copies 1
CGAGTTGACGGCCGAGCGATTCATTGTCGATCCGTTCCATCC
>2128253|reference XbaI|length 9|copies 1
CGAGTTGCG
>2128253|reference XbaI|length 13|copies 2
CGAGTTGCGTGCC
>2128253|reference XbaI|length 39|copies 1
CGAGTTGGACAAGGTCCAGGTCACCGGCCTGCGCCGCGC
>2128253|reference XbaI|length 31|copies 1
CGAGTTGTGCGCCGCCGGTGTCGGCAGCGTG
>2128253|reference XbaI|length 41|copies 1
CGATAATGGGTTGGTGCGCAGAACCGTCGATCAGGCAAATG
>2128253|reference XbaI|length 8|copies 1
CGATACCG
>2128253|reference XbaI|length 20|copies 1
CGATACCGCGCTGCCGGCGG
>2128253|reference XbaI|length 14|copies 1
CGATACCGGCGCGC
>2128253|reference XbaI|length 8|copies 1
CGATACGA
>2128253|reference XbaI|length 12|copies 1
CGATACTCCGCA
>2128253|reference XbaI|length 43|copies 1
CGATAGTTGAAATCCGGCGACGACAACAGGAAGCCATTCCACT
>2128253|reference XbaI|length 35|copies 1
CGATATCGATGCCGCGTGGGAGTACGCGCAGACCG
>2128253|reference XbaI|length 17|copies 1
CGATATCGTGGCGCCGG
>2128253|reference XbaI|length 30|copies 1
CGATATCGTGGCGCCGGCGGTGGCGATGAA
>2128253|reference XbaI|length 9|copies 1
CGATCAACC
>2128253|reference XbaI|length 30|copies 2
CGATCAACCTGCACCGGTGCGTCGAGCACG
>2128253|reference XbaI|length 10|copies 1
CGATCAAGAT
>2128253|reference XbaI|length 28|copies 1
CGATCACGGTGTCGCCGGTGTACACGCC
>2128253|reference XbaI|length 35|copies 1
CGATCACGTCGCTGGGCACATGCAGGCTGGTGATG
>2128253|reference XbaI|length 9|copies 1
CGATCACTC
>2128253|reference XbaI|length 11|copies 1
CGATCAGCGCG
>2128253|reference XbaI|length 28|copies 1
CGATCAGCGGCGGCACCGGCGATGCAGA
>2128253|reference XbaI|length 27|copies 1
CGATCAGGCCCTTGGCACGCGTCAACG
>2128253|reference XbaI|length 38|copies 1
CGATCAGTGCACAATTCGACCTGACCTTGTCGCTGGTC
>2128253|reference XbaI|length 11|copies 1
CGATCATCGCG
>2128253|reference XbaI|length 38|copies 1
CGATCATGCGACGCAGATCGTCGCGTTGGTAGGCATTG
>2128253|reference XbaI|length 39|copies 1
CGATCATGCGACGCAGATCGTCGCGTTGGTAGGCATTGA
>2128253|reference XbaI|length 13|copies 1
CGATCCAGAAGCC
>2128253|reference XbaI|length 32|copies 1
CGATCCAGCGTGGCGTCAACGGCGCGCACTGG
>2128253|reference XbaI|length 28|copies 1
CGATCCAGGCGCCGGCGGCAAAGATCGA
>2128253|reference XbaI|length 30|copies 1
CGATCCGCATGCCGGGCCGTCCTGCCACGC
>2128253|reference XbaI|length 30|copies 1
CGATCCGCATGCGCCGGTCTGCCATCTGAG
>2128253|reference XbaI|length 8|copies 1
CGATCCGG
>2128253|reference XbaI|length 9|copies 2
CGATCCGGC
>2128253|reference XbaI|length 31|copies 1
CGATCCGGCCACGCCGGTCGAACGCGGGCTG
>2128253|reference XbaI|length 13|copies 1
CGATCCTCGGCAG
>2128253|reference XbaI|length 12|copies 9
CGATCCTGCAGA
>2128253|reference XbaI|length 12|copies 1
CGATCCTGCCAG
>2128253|reference XbaI|length 13|copies 52
CGATCCTGGCAGA
>2128253|reference XbaI|length 8|copies 1
CGATCGAC
>2128253|reference XbaI|length 29|copies 1
CGATCGATCTGTATTAAGGCCGGTGCGTC
>2128253|reference XbaI|length 39|copies 1
CGATCGCCTTCTTCCTGACCTTGCCGGCGCCGATGACGG
>2128253|reference XbaI|length 34|copies 1
CGATCGGCACCGGCATCGTCGACGCGACTGCGGC
>2128253|reference XbaI|length 38|copies 1
CGATCTACGAATTCGAGGTCAAGGACATGCCGGTCACC
>2128253|reference XbaI|length 15|copies 1
CGATCTCCGCCTCGC
>2128253|reference XbaI|length 32|copies 1
CGATCTCCTCGGTGCCGGCGATGCTGGCGATG
>2128253|reference XbaI|length 11|copies 2
CGATCTGACAG
>2128253|reference XbaI|length 13|copies 1
CGATCTGACCATC
>2128253|reference XbaI|length 22|copies 1
CGATCTGTGGGGCGCCGGTGAG
>2128253|reference XbaI|length 35|copies 1
CGATCTTGTCGATCTGCTCGGGCAGGCGCTCCAGC
>2128253|reference XbaI|length 12|copies 1
CGATCTTTTGCG
>2128253|reference XbaI|length 12|copies 1
CGATGAACAGCG
>2128253|reference XbaI|length 10|copies 1
CGATGAAGGT
>2128253|reference XbaI|length 10|copies 1
CGATGACAGC
>2128253|reference XbaI|length 9|copies 1
CGATGACTG
>2128253|reference XbaI|length 8|copies 1
CGATGATG
>2128253|reference XbaI|length 11|copies 1
CGATGCACTCG
>2128253|reference XbaI|length 36|copies 1
CGATGCAGTTCATATATGGCAAGAGAGGAGTCAATG
>2128253|reference XbaI|length 37|copies 2
CGATGCCAGTACCGATGCGATCAATGGCGGCCAGCTG
>2128253|reference XbaI|length 42|copies 1
CGATGCCGATCAGTTCCTTGTCGCGCTCGGTCAACGCGCCCA
>2128253|reference XbaI|length 16|copies 1
CGATGCCGCAGCGCCG
>2128253|reference XbaI|length 19|copies 1
CGATGCCGCAGCGCCGGCG
>2128253|reference XbaI|length 20|copies 1
CGATGCCGCAGCGCCGGCGG
>2128253|reference XbaI|length 30|copies 1
CGATGCCGCAGCGCCGGCGGGCGAGGTGAC
>2128253|reference XbaI|length 33|copies 1
CGATGCCGCGCAGGACGATCCCGACGACACCGG
>2128253|reference XbaI|length 14|copies 1
CGATGCCGCGCGCC
>2128253|reference XbaI|length 12|copies 1
CGATGCCGCTCC
>2128253|reference XbaI|length 31|copies 2
CGATGCCGCTCCCGCCGGCGTGCGCGCTGCC
>2128253|reference XbaI|length 30|copies 1
CGATGCCGTAGCCGCCGGCGTGCGCGCGGG
>2128253|reference XbaI|length 9|copies 1
CGATGCGAT
>2128253|reference XbaI|length 16|copies 1
CGATGCGATCGCACCG
>2128253|reference XbaI|length 30|copies 2
CGATGCGATCGCACCGGCGTGGCCCATGCG
>2128253|reference XbaI|length 31|copies 1
CGATGCGCAAATCCTGCCGGTGCGCGTGCTC
>2128253|reference XbaI|length 25|copies 1
CGATGCGCACGCACCGGTGTGGGTG
>2128253|reference XbaI|length 34|copies 1
CGATGCGCTGTACCGCTCGCGCATCCTGCCATGG
>2128253|reference XbaI|length 22|copies 1
CGATGCGGATCGAACGGGTGGC
>2128253|reference XbaI|length 27|copies 1
CGATGCGGCGCTCGCCGGTGCTCTGCG
>2128253|reference XbaI|length 31|copies 1
CGATGCGGTGCCCACCGGTGTGCGCGACATC
>2128253|reference XbaI|length 30|copies 1
CGATGCGTAGTGTCGAGTAGAGCTTGCGTG
>2128253|reference XbaI|length 8|copies 1
CGATGCTG
>2128253|reference XbaI|length 12|copies 1
CGATGCTGCGGC
>2128253|reference XbaI|length 35|copies 1
CGATGGAAGACAGCCTGACCCGTCGAGGCGAGCGG
>2128253|reference XbaI|length 11|copies 1
CGATGGACGAA
>2128253|reference XbaI|length 23|copies 1
CGATGGACGAACGCCGGCGGCTG
>2128253|reference XbaI|length 27|copies 1
CGATGGACGAACGCCGGCGGCTGACCA
>2128253|reference XbaI|length 29|copies 1
CGATGGACGAACGCCGGCGGCTGACCACC
>2128253|reference XbaI|length 30|copies 2
CGATGGACGAACGCCGGCGGCTGACCACCA
>2128253|reference XbaI|length 35|copies 1
CGATGGAGGTGTTCATGTAGAAGCCGATGCGGGCG
>2128253|reference XbaI|length 14|copies 1
CGATGGCACGCGGC
>2128253|reference XbaI|length 11|copies 1
CGATGGCAGCA
>2128253|reference XbaI|length 13|copies 1
CGATGGCAGCACG
>2128253|reference XbaI|length 14|copies 1
CGATGGCAGCACGC
>2128253|reference XbaI|length 31|copies 1
CGATGGCAGCACGCCGGCGGCGCCGCCCACT
>2128253|reference XbaI|length 29|copies 1
CGATGGCAGCGGTCCAGCCGTGCACTGGA
>2128253|reference XbaI|length 29|copies 1
CGATGGCCGACACCGGCGGGCCGAACACC
>2128253|reference XbaI|length 10|copies 1
CGATGGCCTG
>2128253|reference XbaI|length 14|copies 2
CGATGGCCTGCCGC
>2128253|reference XbaI|length 17|copies 2
CGATGGCCTGCCGCCGG
>2128253|reference XbaI|length 22|copies 1
CGATGGCCTGCCGCCGGCGGTG
>2128253|reference XbaI|length 38|copies 1
CGATGGCGATGGTCTCGATCACCTTCCTTGCGCGGCGC
>2128253|reference XbaI|length 12|copies 1
CGATGGCGATTC
>2128253|reference XbaI|length 11|copies 1
CGATGGCGCAT
>2128253|reference XbaI|length 8|copies 1
CGATGGCT
>2128253|reference XbaI|length 11|copies 1
CGATGGCTGCC
>2128253|reference XbaI|length 47|copies 1
CGATGGCTGGATCGACCCGCTCAAGCGCGCCGGCGGTGCCCACCAGC
>2128253|reference XbaI|length 9|copies 1
CGATGGGTC
>2128253|reference XbaI|length 19|copies 1
CGATGGTCACCACGCCGGT
>2128253|reference XbaI|length 13|copies 1
CGATGTCGTCGTC
>2128253|reference XbaI|length 26|copies 1
CGATGTGGAATGGCGCCACGACCTGG
>2128253|reference XbaI|length 41|copies 1
CGATGTGGAATGGCGCCACGACCTGGGCCCGATCGACAACA
>2128253|reference XbaI|length 20|copies 1
CGATGTGTGGCGCTATGAGA
>2128253|reference XbaI|length 29|copies 2
CGATTACCAGTTCGCCGGTGCTGCGCCGG
>2128253|reference XbaI|length 31|copies 3
CGATTACCAGTTCGCCGGTGCTGCGCCGGAC
>2128253|reference XbaI|length 22|copies 1
CGATTCCCGATTCCCGATTCCC
>2128253|reference XbaI|length 11|copies 1
CGATTCCTCGC
>2128253|reference XbaI|length 34|copies 1
CGATTCGCTGGATACCGATGCTGGCTGGAGCGGT
>2128253|reference XbaI|length 37|copies 1
CGATTCGCTGGATACCGATGCTGGCTGGAGCGGTGCA
>2128253|reference XbaI|length 38|copies 1
CGATTCGCTGGATACCGATGCTGGCTGGAGCGGTGCAT
>2128253|reference XbaI|length 40|copies 2
CGATTCGTCATGTCATAAAATGCCGTACCTGATACTGATC
>2128253|reference XbaI|length 25|copies 1
CGATTGCTATGAGCTGGGGCGGGTG
>2128253|reference XbaI|length 8|copies 1
CGATTGGT
>2128253|reference XbaI|length 12|copies 1
CGATTTACTCGC
>2128253|reference XbaI|length 13|copies 1
CGCAAAGCGGATC
>2128253|reference XbaI|length 25|copies 1
CGCAACACCGGCGAGTCCCAGCCCG
>2128253|reference XbaI|length 37|copies 1
CGCAACAGCGTGCCGTCGTCGTCCAGCGGCGCCAGGC
>2128253|reference XbaI|length 10|copies 1
CGCAACCAGA
>2128253|reference XbaI|length 37|copies 1
CGCAACCAGATACCGCACGATCGCATTGGATTCCCAC
>2128253|reference XbaI|length 11|copies 1
CGCAACCGCGG
>2128253|reference XbaI|length 19|copies 1
CGCAACCGCGGCACCGGCG
>2128253|reference XbaI|length 30|copies 2
CGCAACCGCGGCACCGGCGGCATCGGCCTG
>2128253|reference XbaI|length 18|copies 1
CGCAACGCGCTCCACCGG
>2128253|reference XbaI|length 29|copies 1
CGCAACTGCACGCCGGTCGCCTCGAGACG
>2128253|reference XbaI|length 11|copies 1
CGCAAGCACGG
>2128253|reference XbaI|length 13|copies 1
CGCAAGCCGCACC
>2128253|reference XbaI|length 12|copies 1
CGCAAGCCGCTG
>2128253|reference XbaI|length 41|copies 1
CGCAAGCGCGGCTTCCATTTCGATCAAGGCCAGCCGGTTGC
>2128253|reference XbaI|length 8|copies 1
CGCAAGGC
>2128253|reference XbaI|length 36|copies 1
CGCAAGGTGCCGCCATACAGATTGTTGACCTGGTTG
>2128253|reference XbaI|length 15|copies 1
CGCAATACGCCGCAC
>2128253|reference XbaI|length 8|copies 1
CGCAATCA
>2128253|reference XbaI|length 31|copies 1
CGCAATCGTCTGCACCGGCGAGTGGGTATGC
>2128253|reference XbaI|length 36|copies 1
CGCAATGAGCACGGCCGCGGCCCTGCCTGCAGCGAT
>2128253|reference XbaI|length 11|copies 1
CGCAATGGTCG
>2128253|reference XbaI|length 12|copies 1
CGCAATGGTGCG
>2128253|reference XbaI|length 35|copies 1
CGCACAACGCGGCCACCTCCTGCATGATGTGGCTG
>2128253|reference XbaI|length 12|copies 1
CGCACACAGCAC
>2128253|reference XbaI|length 9|copies 2
CGCACACCA
>2128253|reference XbaI|length 11|copies 1
CGCACACCACG
>2128253|reference XbaI|length 12|copies 1
CGCACACCAGCA
>2128253|reference XbaI|length 41|copies 1
CGCACACCGCGCTCAAGCTGCAGCGCCGCGGTTACCGCACC
>2128253|reference XbaI|length 23|copies 1
CGCACACCGGCGCCGCTCTCGCT
>2128253|reference XbaI|length 23|copies 1
CGCACACCGGCGCGGTGGCGGGG
>2128253|reference XbaI|length 38|copies 1
CGCACACTGCGCAACCACTGTGCCTGCAGAAGAAGTGG
>2128253|reference XbaI|length 8|copies 2
CGCACAGC
>2128253|reference XbaI|length 13|copies 1
CGCACAGCACGTT
>2128253|reference XbaI|length 9|copies 2
CGCACAGCG
>2128253|reference XbaI|length 10|copies 2
CGCACAGCGC
>2128253|reference XbaI|length 14|copies 2
CGCACAGCGCGCCA
>2128253|reference XbaI|length 25|copies 1
CGCACAGCGCGCCACCGGTGGCTGC
>2128253|reference XbaI|length 31|copies 1
CGCACAGCGCGCCACCGGTGGCTGCGCCCAG
>2128253|reference XbaI|length 39|copies 1
CGCACCAGCACGCCATACCGCTGCTTGAGCCACTTCTTG
>2128253|reference XbaI|length 12|copies 1
CGCACCATCTAC
>2128253|reference XbaI|length 15|copies 1
CGCACCCAGGCCACC
>2128253|reference XbaI|length 14|copies 1
CGCACCCGATGCCG
>2128253|reference XbaI|length 18|copies 1
CGCACCCGATGCGCCGGT
>2128253|reference XbaI|length 23|copies 1
CGCACCCGATGCGCCGGTGCACG
>2128253|reference XbaI|length 41|copies 1
CGCACCCGGGTAGAACGACTGCGCATCGCCGCCGGGCACCG
>2128253|reference XbaI|length 13|copies 1
CGCACCCGGTTGC
>2128253|reference XbaI|length 29|copies 1
CGCACCCTCATCACCGGCGGCACCAGTGG
>2128253|reference XbaI|length 30|copies 2
CGCACCCTCATCACCGGCGGCACCAGTGGC
>2128253|reference XbaI|length 30|copies 2
CGCACCCTCGGCGCCGGCGTGCAGCGTCAG
>2128253|reference XbaI|length 13|copies 1
CGCACCCTGCCGC
>2128253|reference XbaI|length 8|copies 2
CGCACCGC
>2128253|reference XbaI|length 21|copies 1
CGCACCGGCGAGAACTGGAGC
>2128253|reference XbaI|length 21|copies 1
CGCACCGGCGCCACCAGCGTG
>2128253|reference XbaI|length 21|copies 1
CGCACCGGCGCCCAGCGGCCG
>2128253|reference XbaI|length 21|copies 1
CGCACCGGCGCCGCCGTCGCT
>2128253|reference XbaI|length 21|copies 1
CGCACCGGCGCGCGCGGACGC
>2128253|reference XbaI|length 21|copies 1
CGCACCGGTGATGGTGACGTC
>2128253|reference XbaI|length 21|copies 1
CGCACCGGTGGTGGCGATCAG
>2128253|reference XbaI|length 12|copies 1
CGCACCGGTTGC
>2128253|reference XbaI|length 8|copies 1
CGCACCGT
>2128253|reference XbaI|length 15|copies 3
CGCACCGTCACCGCC
>2128253|reference XbaI|length 12|copies 1
CGCACCGTCCAT
>2128253|reference XbaI|length 14|copies 1
CGCACCGTGCGCGG
>2128253|reference XbaI|length 30|copies 1
CGCACCTACAACACCGGCGCGGCCTTCAGT
>2128253|reference XbaI|length 10|copies 1
CGCACCTCGC
>2128253|reference XbaI|length 9|copies 1
CGCACCTGC
>2128253|reference XbaI|length 12|copies 1
CGCACCTGCCGC
>2128253|reference XbaI|length 11|copies 1
CGCACCTGCGC
>2128253|reference XbaI|length 11|copies 1
CGCACCTTCCC
>2128253|reference XbaI|length 11|copies 1
CGCACGCATCA
>2128253|reference XbaI|length 8|copies 1
CGCACGCG
>2128253|reference XbaI|length 12|copies 1
CGCACGCGGATG
>2128253|reference XbaI|length 31|copies 1
CGCACGCGGATGCACCGGTGCGTGTCGGGCG
>2128253|reference XbaI|length 16|copies 1
CGCACGGCTGCCGCCG
>2128253|reference XbaI|length 22|copies 1
CGCACGGCTGCCGCCGGCGGCC
>2128253|reference XbaI|length 43|copies 1
CGCACTCAACAACCTGGTGCGCATCGCCACCGAGCTTGGCTGG
>2128253|reference XbaI|length 31|copies 2
CGCACTCTCGCGCGCCGGTGTCGCCTTTACG
>2128253|reference XbaI|length 30|copies 1
CGCACTGGACGCGTTACAGGTTTGATGCAG
>2128253|reference XbaI|length 30|copies 2
CGCACTGGCCACGCCGGTGCAGGCGGCGGT
>2128253|reference XbaI|length 31|copies 1
CGCACTGTGCGCCCGCGTGCTGCACGGCCGC
>2128253|reference XbaI|length 39|copies 1
CGCAGAAAGCCCATCACTTCATCCGGACTCTGCGCCATC
>2128253|reference XbaI|length 12|copies 1
CGCAGACAGCGT
>2128253|reference XbaI|length 13|copies 1
CGCAGACCTCCGG
>2128253|reference XbaI|length 12|copies 1
CGCAGACGCTGC
>2128253|reference XbaI|length 9|copies 1
CGCAGAGCA
>2128253|reference XbaI|length 10|copies 1
CGCAGATCAA
>2128253|reference XbaI|length 30|copies 1
CGCAGATCCTGCACCAGCGTCAAGGCCGCT
>2128253|reference XbaI|length 30|copies 1
CGCAGCAAGGCCACCGGTGCATCGGGAAGC
>2128253|reference XbaI|length 24|copies 1
CGCAGCACCGGCGGCCACGCGCTG
>2128253|reference XbaI|length 10|copies 1
CGCAGCACTC
>2128253|reference XbaI|length 9|copies 1
CGCAGCAGC
>2128253|reference XbaI|length 10|copies 2
CGCAGCAGCG
>2128253|reference XbaI|length 35|copies 1
CGCAGCATCACCGAGGCCAGATAGATCAGTGCCGG
>2128253|reference XbaI|length 12|copies 1
CGCAGCCAGCGT
>2128253|reference XbaI|length 9|copies 1
CGCAGCCGC
>2128253|reference XbaI|length 13|copies 1
CGCAGCCGCTCGC
>2128253|reference XbaI|length 36|copies 1
CGCAGCCTGAGCAGCCGCCGGACCCACACCATCGGG
>2128253|reference XbaI|length 31|copies 1
CGCAGCGATGCTAGATGCACCAGTTGCCCCG
>2128253|reference XbaI|length 32|copies 1
CGCAGCGATGCTGATCCAGCCCGACAACGCCC
>2128253|reference XbaI|length 8|copies 3
CGCAGCGC
>2128253|reference XbaI|length 22|copies 1
CGCAGCGCACGAATGTTCCGCG
>2128253|reference XbaI|length 10|copies 1
CGCAGCGCGC
>2128253|reference XbaI|length 31|copies 1
CGCAGCGCGCCCACCGGCGGCGCCGCAAACG
>2128253|reference XbaI|length 13|copies 1
CGCAGCGCGCGCC
>2128253|reference XbaI|length 15|copies 1
CGCAGCGCGCGCGCG
>2128253|reference XbaI|length 30|copies 8
CGCAGCGCGGGCACCGGCGAGCACGCTGCG
>2128253|reference XbaI|length 14|copies 1
CGCAGCGCGTCGCG
>2128253|reference XbaI|length 8|copies 1
CGCAGCGG
>2128253|reference XbaI|length 15|copies 1
CGCAGCGTGCTCGCC
>2128253|reference XbaI|length 15|copies 1
CGCAGCGTTGGCACC
>2128253|reference XbaI|length 25|copies 1
CGCAGCGTTGGCACCGGCGCGTGGG
>2128253|reference XbaI|length 26|copies 1
CGCAGCGTTGGCACCGGCGCGTGGGG
>2128253|reference XbaI|length 27|copies 1
CGCAGCGTTGGCACCGGCGCGTGGGGA
>2128253|reference XbaI|length 30|copies 5
CGCAGCGTTGGCACCGGCGCGTGGGGAGCA
>2128253|reference XbaI|length 23|copies 1
CGCAGCTCGGCCGCCGGCGCGAT
>2128253|reference XbaI|length 29|copies 1
CGCAGCTCGGCCGCCGGCGCGATCATGTT
>2128253|reference XbaI|length 29|copies 1
CGCAGCTGCACGCCGGCGCCGAGCAACTG
>2128253|reference XbaI|length 37|copies 1
CGCAGCTGTCGAACATGGGCCTGACCATGGAATCGCT
>2128253|reference XbaI|length 16|copies 1
CGCAGGACCCGCCGCC
>2128253|reference XbaI|length 24|copies 1
CGCAGGACCCGCCGCCGGCGCCGG
>2128253|reference XbaI|length 10|copies 1
CGCAGGAGAC
>2128253|reference XbaI|length 42|copies 1
CGCAGGAGCAGTCCACCACGGTGGAGGCGATCGAGATCCAGA
>2128253|reference XbaI|length 15|copies 1
CGCAGGATCTGCGCC
>2128253|reference XbaI|length 35|copies 1
CGCAGGATGCGTGCCTGGTCCGGATTGGGCCGGAA
>2128253|reference XbaI|length 11|copies 1
CGCAGGATGGG
>2128253|reference XbaI|length 19|copies 1
CGCAGGCAAGGCGCCGGCG
>2128253|reference XbaI|length 11|copies 1
CGCAGGCAGCG
>2128253|reference XbaI|length 13|copies 1
CGCAGGCAGCGGC
>2128253|reference XbaI|length 15|copies 1
CGCAGGCAGCGGCGC
>2128253|reference XbaI|length 10|copies 1
CGCAGGCAGG
>2128253|reference XbaI|length 25|copies 2
CGCAGGCCACGCACCGGCGTGCTGG
>2128253|reference XbaI|length 12|copies 1
CGCAGGCCATAC
>2128253|reference XbaI|length 8|copies 1
CGCAGGCG
>2128253|reference XbaI|length 15|copies 1
CGCAGGCGCAGCGCC
>2128253|reference XbaI|length 17|copies 1
CGCAGGCGCAGCGCCGG
>2128253|reference XbaI|length 20|copies 1
CGCAGGCGCAGCGCCGGCGG
>2128253|reference XbaI|length 32|copies 1
CGCAGGCGCAGCGCCGGCGGGTGACTTCGCGG
>2128253|reference XbaI|length 14|copies 1
CGCAGGCGCGCGCG
>2128253|reference XbaI|length 12|copies 2
CGCAGGCGCTGC
>2128253|reference XbaI|length 14|copies 1
CGCAGGCGCTGCGC
>2128253|reference XbaI|length 16|copies 1
CGCAGGCGCTGCGCGC
>2128253|reference XbaI|length 31|copies 1
CGCAGGCGCTGTCACCGGTGCTGGGCAACAC
>2128253|reference XbaI|length 44|copies 1
CGCAGGCGGTGAGGCTGGAGACCAGCACGAGGGACGCAGCGAAC
>2128253|reference XbaI|length 34|copies 1
CGCAGGCTATGCCCGTCGCGGCCCAGCGCTTCGA
>2128253|reference XbaI|length 10|copies 1
CGCAGGCTCT
>2128253|reference XbaI|length 31|copies 1
CGCAGGCTGTCGCACAGCCCGGTCAGCATGT
>2128253|reference XbaI|length 8|copies 1
CGCAGGGT
>2128253|reference XbaI|length 9|copies 1
CGCAGGGTC
>2128253|reference XbaI|length 11|copies 1
CGCAGTGAGCG
>2128253|reference XbaI|length 31|copies 1
CGCAGTGAGCGCGCCGGTGTGGCTGGGCGTG
>2128253|reference XbaI|length 31|copies 2
CGCAGTGCGCGGCGCCGGCGCGTTGCGACAG
>2128253|reference XbaI|length 30|copies 1
CGCAGTTTCCGCGCCGGCGTGTGGCACGCA
>2128253|reference XbaI|length 29|copies 1
CGCATACAGGTCCAGCGTGCGGCGGATCC
>2128253|reference XbaI|length 8|copies 1
CGCATCAA
>2128253|reference XbaI|length 8|copies 1
CGCATCAC
>2128253|reference XbaI|length 10|copies 1
CGCATCACCG
>2128253|reference XbaI|length 10|copies 1
CGCATCAGTC
>2128253|reference XbaI|length 10|copies 1
CGCATCCAGC
>2128253|reference XbaI|length 30|copies 1
CGCATCCGCAGCGCCGGTGATCAGCCGGCG
>2128253|reference XbaI|length 8|copies 2
CGCATCCT
>2128253|reference XbaI|length 15|copies 1
CGCATCGACAGCGCC
>2128253|reference XbaI|length 22|copies 1
CGCATCGACAGCGCCGGTGGCG
>2128253|reference XbaI|length 23|copies 2
CGCATCGACAGCGCCGGTGGCGG
>2128253|reference XbaI|length 30|copies 2
CGCATCGACAGCGCCGGTGGCGGCGTGCGG
>2128253|reference XbaI|length 12|copies 2
CGCATCGATGCC
>2128253|reference XbaI|length 31|copies 1
CGCATCGATGGCCACCGGTGCAGCGTAGGAC
>2128253|reference XbaI|length 40|copies 1
CGCATCGCCGGACACCACGATCACCGGCACATAGGCCTGG
>2128253|reference XbaI|length 24|copies 1
CGCATCGCCGGTGCCGAGCACGAT
>2128253|reference XbaI|length 25|copies 1
CGCATCGGTGGCACTGCCTGCCGCA
>2128253|reference XbaI|length 11|copies 1
CGCATCGTGCG
>2128253|reference XbaI|length 13|copies 1
CGCATCGTGCGCA
>2128253|reference XbaI|length 14|copies 1
CGCATCGTGCGCAC
>2128253|reference XbaI|length 30|copies 1
CGCATCGTGCGCGCGTGGCGGTGCGCAGTG
>2128253|reference XbaI|length 14|copies 1
CGCATGAGCGACAC
>2128253|reference XbaI|length 30|copies 1
CGCATGCACGCACACCGGCGCAGGTGGAAG
>2128253|reference XbaI|length 29|copies 1
CGCATGCCCGCGCCGGTGTCAGGCGATGT
>2128253|reference XbaI|length 40|copies 1
CGCATGGCGCAGAACGAGGCGCCGTTGAAGGAGAACCTGG
>2128253|reference XbaI|length 9|copies 1
CGCATGGGC
>2128253|reference XbaI|length 10|copies 1
CGCATGGTCG
>2128253|reference XbaI|length 30|copies 1
CGCATGTATCGCACCGGCGACCTGTGCCGC
>2128253|reference XbaI|length 8|copies 1
CGCATTGC
>2128253|reference XbaI|length 9|copies 1
CGCATTGCG
>2128253|reference XbaI|length 46|copies 1
CGCATTGTAAGCCTTCACGCGACCTGCCGCCGGACTCCCTTCGCTG
>2128253|reference XbaI|length 30|copies 1
CGCCAACACGGCCACCGGCGCATGGGCGTC
>2128253|reference XbaI|length 31|copies 1
CGCCAACACGGCCACCGGCGCATGGGCGTCG
>2128253|reference XbaI|length 23|copies 1
CGCCAACGCATCGCCGGTGGTGG
>2128253|reference XbaI|length 51|copies 1
CGCCAACGGCGGCAACCCGGATCTGAAGCCGTACGAATCCACCAACTACGA
>2128253|reference XbaI|length 9|copies 1
CGCCAAGAC
>2128253|reference XbaI|length 42|copies 1
CGCCAAGATCCTCTCGCGCGGCAACACGGTCGACCTGGCCAC
>2128253|reference XbaI|length 10|copies 1
CGCCAAGCAC
>2128253|reference XbaI|length 11|copies 1
CGCCAAGCACG
>2128253|reference XbaI|length 18|copies 1
CGCCAAGCCGGCACCGGC
>2128253|reference XbaI|length 24|copies 1
CGCCAATAAACTCGGCGAAGAACA
>2128253|reference XbaI|length 15|copies 1
CGCCAATGGCACGCC
>2128253|reference XbaI|length 21|copies 1
CGCCAATGGCACGCCGGCGCA
>2128253|reference XbaI|length 27|copies 1
CGCCAATGGCACGCCGGCGCAACCGGG
>2128253|reference XbaI|length 29|copies 1
CGCCAATGTTGCACCGGCGTCGCGCAGGC
>2128253|reference XbaI|length 30|copies 2
CGCCAATGTTGCACCGGCGTCGCGCAGGCC
>2128253|reference XbaI|length 12|copies 1
CGCCACACACCC
>2128253|reference XbaI|length 10|copies 1
CGCCACAGCG
>2128253|reference XbaI|length 30|copies 1
CGCCACCAGCGCACCGGCGTCGGTGGCTTC
>2128253|reference XbaI|length 24|copies 1
CGCCACCAGTCCGGCGTATGGGAG
>2128253|reference XbaI|length 26|copies 1
CGCCACCCACCGGCGAACGCTTGACG
>2128253|reference XbaI|length 13|copies 1
CGCCACCCAGACC
>2128253|reference XbaI|length 33|copies 1
CGCCACCCCTGCACCGGCAGCCAGCACGCCGGT
>2128253|reference XbaI|length 32|copies 1
CGCCACCCGCATCACCGGCGGCATTGCGTTCT
>2128253|reference XbaI|length 40|copies 1
CGCCACCGCCGTTGCGTGCCTGGTGGTGCACGGCTGGGTG
>2128253|reference XbaI|length 39|copies 1
CGCCACCGGCAGTCAAGGCGCCACAATCGCTCCTCATCT
>2128253|reference XbaI|length 23|copies 1
CGCCACCGGCGAGGCCGGATGCG
>2128253|reference XbaI|length 20|copies 1
CGCCACCGGCGCGACCACCG
>2128253|reference XbaI|length 22|copies 1
CGCCACCGGCGCGTTTGGCGGC
>2128253|reference XbaI|length 23|copies 1
CGCCACCGGCGGACGGTAGCGCT
>2128253|reference XbaI|length 23|copies 1
CGCCACCGGCGGCGTGCAGCACG
>2128253|reference XbaI|length 12|copies 1
CGCCACCTGCAC
>2128253|reference XbaI|length 30|copies 2
CGCCACCTGCACGCCGGTGGCCTTGGACAG
>2128253|reference XbaI|length 30|copies 2
CGCCACGATCGCGCCGGTGCCGGGCTGCAT
>2128253|reference XbaI|length 38|copies 1
CGCCACGCCCGGCGTCTCGCGCGCGGTCATTTCGGTGC
>2128253|reference XbaI|length 24|copies 1
CGCCACGCCGGCGCCCTCTCATGA
>2128253|reference XbaI|length 31|copies 1
CGCCACGCGCATCACCGGCGGCATCACCTAT
>2128253|reference XbaI|length 31|copies 1
CGCCACGCGGCACACCGGTGGTGGCATCGAC
>2128253|reference XbaI|length 38|copies 1
CGCCACGTGCGTGTAGGCCAGCATCCAGTTGTCGTTGC
>2128253|reference XbaI|length 18|copies 1
CGCCACTCCCGCGCCGGC
>2128253|reference XbaI|length 22|copies 1
CGCCACTCCCGCGCCGGCGCTA
>2128253|reference XbaI|length 31|copies 1
CGCCACTCCCGCGCCGGCGCTATTGCCGACC
>2128253|reference XbaI|length 18|copies 1
CGCCACTGCGTTCGCCGG
>2128253|reference XbaI|length 9|copies 1
CGCCAGAAC
>2128253|reference XbaI|length 30|copies 1
CGCCAGACGATGACCGGCGCGCTGCAGGCC
>2128253|reference XbaI|length 31|copies 1
CGCCAGATCTCGGTGCCGGTCAGATCGGCCG
>2128253|reference XbaI|length 30|copies 1
CGCCAGCACTTCGCCGGCGCGCAGTTCGAA
>2128253|reference XbaI|length 28|copies 1
CGCCAGCAGGCGCACCGGCGCCACCAGC
>2128253|reference XbaI|length 31|copies 1
CGCCAGCAGGCGCACCGGCGCCACCAGCGTG
>2128253|reference XbaI|length 14|copies 1
CGCCAGCATCCTGT
>2128253|reference XbaI|length 8|copies 1
CGCCAGCC
>2128253|reference XbaI|length 9|copies 1
CGCCAGCCG
>2128253|reference XbaI|length 10|copies 1
CGCCAGCCGC
>2128253|reference XbaI|length 15|copies 1
CGCCAGCCGCACGCC
>2128253|reference XbaI|length 20|copies 1
CGCCAGCCGCACGCCGGTGA
>2128253|reference XbaI|length 14|copies 1
CGCCAGCCGCCGCC
>2128253|reference XbaI|length 13|copies 1
CGCCAGCGACCGC
>2128253|reference XbaI|length 30|copies 1
CGCCAGCGCCGCACCGGTGCGCTACGCGCT
>2128253|reference XbaI|length 31|copies 1
CGCCAGCGCGGCACCGGCGCGGTCTTCCTCG
>2128253|reference XbaI|length 32|copies 1
CGCCAGCGCGGCACCGGCGCGGTCTTCCTCGT
>2128253|reference XbaI|length 13|copies 1
CGCCAGCGCGTCG
>2128253|reference XbaI|length 16|copies 1
CGCCAGCGCGTCGCCG
>2128253|reference XbaI|length 30|copies 3
CGCCAGCGCGTCGCCGGTGGCGGCGGCAAT
>2128253|reference XbaI|length 31|copies 9
CGCCAGCGCGTCGCCGGTGGCGGCGGCAATG
>2128253|reference XbaI|length 11|copies 1
CGCCAGCGGCA
>2128253|reference XbaI|length 51|copies 1
CGCCAGCGTCACCATCGGCGCGCATGCATCGACCGAAGGCAAGCTATACGG
>2128253|reference XbaI|length 32|copies 1
CGCCAGCGTGCTCACCGGCGGCAACGCCTGCA
>2128253|reference XbaI|length 10|copies 1
CGCCAGCTGC
>2128253|reference XbaI|length 14|copies 1
CGCCAGCTGCTCGC
>2128253|reference XbaI|length 15|copies 1
CGCCAGCTGCTCGCC
>2128253|reference XbaI|length 19|copies 1
CGCCAGCTGCTCGCCGGCG
>2128253|reference XbaI|length 24|copies 1
CGCCAGCTGCTCGCCGGCGCGCGA
>2128253|reference XbaI|length 30|copies 4
CGCCAGCTGCTCGCCGGCGCGCGAACGGCG
>2128253|reference XbaI|length 14|copies 1
CGCCAGGACGCGCG
>2128253|reference XbaI|length 23|copies 1
CGCCAGGATCTGCAGCTGGCCGA
>2128253|reference XbaI|length 12|copies 1
CGCCAGGATCTT
>2128253|reference XbaI|length 30|copies 2
CGCCAGGCCGGCGCCGGTGCCGAGCAAGGC
>2128253|reference XbaI|length 26|copies 1
CGCCAGGCGCCGGCGTGCGGCGGCCA
>2128253|reference XbaI|length 12|copies 2
CGCCAGGCGGTC
>2128253|reference XbaI|length 13|copies 1
CGCCAGGCGGTCG
>2128253|reference XbaI|length 20|copies 1
CGCCAGGCGGTCGCCGGTGG
>2128253|reference XbaI|length 30|copies 1
CGCCAGGCGGTCGCCGGTGGCGCTGCGGGT
>2128253|reference XbaI|length 36|copies 1
CGCCAGTAACGGTCCAGACGCAGCGCTGCATGGGTG
>2128253|reference XbaI|length 19|copies 1
CGCCAGTACACCGCCGGTG
>2128253|reference XbaI|length 30|copies 1
CGCCAGTACACCGCCGGTGGCGACGACACC
>2128253|reference XbaI|length 8|copies 1
CGCCAGTC
>2128253|reference XbaI|length 30|copies 2
CGCCAGTCCACCACCGGCGAGGAAGGCGAG
>2128253|reference XbaI|length 31|copies 1
CGCCAGTGGTCGCGCCGGCGCAGTGGAGGTT
>2128253|reference XbaI|length 37|copies 1
CGCCAGTTTTGCCGAGCAACCCGGTGCACGCGTGCTG
>2128253|reference XbaI|length 38|copies 1
CGCCATCACGTGCGTTGCGCTGCTGTTGGTAAGCGACG
>2128253|reference XbaI|length 29|copies 1
CGCCATCCGCGCCGGCGACTGGCGCGTGG
>2128253|reference XbaI|length 8|copies 1
CGCCATCG
>2128253|reference XbaI|length 30|copies 2
CGCCATCGCACCGCCGGCGTGTCCAAGTAC
>2128253|reference XbaI|length 42|copies 1
CGCCATCGCCGACGCGCTTGTGGTCCTGGCTGGTGGCCATCG
>2128253|reference XbaI|length 10|copies 1
CGCCATCTCG
>2128253|reference XbaI|length 30|copies 2
CGCCATCTCGCCGCCGGCGCAGATGCCCGA
>2128253|reference XbaI|length 9|copies 1
CGCCATGCA
>2128253|reference XbaI|length 32|copies 1
CGCCATGCAGCAACGCCGGTTGCCTGTCCCAG
>2128253|reference XbaI|length 48|copies 1
CGCCCAACCCCAGCATCGTGTTCGACAAGTTCCACATCATGCGCCACC
>2128253|reference XbaI|length 31|copies 1
CGCCCACCACCATGCAGGCGTGAGACCGACC
>2128253|reference XbaI|length 13|copies 1
CGCCCACCCACAA
>2128253|reference XbaI|length 37|copies 1
CGCCCACCGCCCATTGCAGCAGGAACAAGCCGATGTT
>2128253|reference XbaI|length 31|copies 1
CGCCCACGGTGAGCGCGGAGCCTGCATTGAG
>2128253|reference XbaI|length 35|copies 1
CGCCCACGGTGAGCGCGGAGCCTGCATTGAGCTGG
>2128253|reference XbaI|length 9|copies 1
CGCCCACGT
>2128253|reference XbaI|length 31|copies 2
CGCCCACGTGTTCGCCGGTGCACAGCTTGGG
>2128253|reference XbaI|length 10|copies 1
CGCCCACTGA
>2128253|reference XbaI|length 35|copies 1
CGCCCAGAAACGCCTCGTTGTCGGTCAGCACATAG
>2128253|reference XbaI|length 29|copies 1
CGCCCAGACATAGCCCTGCCGGTCCTGGG
>2128253|reference XbaI|length 8|copies 1
CGCCCAGC
>2128253|reference XbaI|length 19|copies 1
CGCCCAGCAACCGGCGGCA
>2128253|reference XbaI|length 10|copies 1
CGCCCAGGAC
>2128253|reference XbaI|length 30|copies 1
CGCCCAGGATCAGCCCGGCATCGGCACACG
>2128253|reference XbaI|length 31|copies 1
CGCCCAGGTCCGCGCCGGCGACCAGGTCGCC
>2128253|reference XbaI|length 13|copies 1
CGCCCAGTAGACG
>2128253|reference XbaI|length 31|copies 1
CGCCCAGTAGACGCCGGCGCGCTGTTCTACG
>2128253|reference XbaI|length 14|copies 1
CGCCCATGAAAGTC
>2128253|reference XbaI|length 47|copies 1
CGCCCCACGGCAAGGTGGCGACGATGGCATCGAAAACATTGTCGGCA
>2128253|reference XbaI|length 38|copies 1
CGCCCCACTCACGCCTTGAGCCGATAGCCGCTGCGGAA
>2128253|reference XbaI|length 21|copies 1
CGCCCCAGACCGCGCCGGTGT
>2128253|reference XbaI|length 13|copies 1
CGCCCCGACCGGC
>2128253|reference XbaI|length 11|copies 1
CGCCCCTTCGG
>2128253|reference XbaI|length 10|copies 1
CGCCCGACCC
>2128253|reference XbaI|length 23|copies 1
CGCCCGACCCGGCGCCGGTGTAG
>2128253|reference XbaI|length 31|copies 1
CGCCCGACCCGGCGCCGGTGTAGTCGTAGGT
>2128253|reference XbaI|length 39|copies 1
CGCCCGATCCAGCCGCAAGCGCTCCGCAGTGTCGGCCGG
>2128253|reference XbaI|length 8|copies 1
CGCCCGCA
>2128253|reference XbaI|length 30|copies 1
CGCCCGCACCGCGCCGGCGCAAACCCGGCA
>2128253|reference XbaI|length 13|copies 1
CGCCCGCAGGCCA
>2128253|reference XbaI|length 14|copies 1
CGCCCGCCGAGCGC
>2128253|reference XbaI|length 9|copies 1
CGCCCGCGC
>2128253|reference XbaI|length 32|copies 1
CGCCCGCGCAACCGGCCGGCGAACTGGTCACG
>2128253|reference XbaI|length 43|copies 1
CGCCCGCGCCAACCATGCTGCTCGATCAGCCTGGCAAGAAGCG
>2128253|reference XbaI|length 29|copies 1
CGCCCGCGCTCAGCGCATAGCTGTACGGC
>2128253|reference XbaI|length 40|copies 1
CGCCCGCTGTCCTGCAGCCGCTGGCTGGTGAACCCGACCT
>2128253|reference XbaI|length 12|copies 1
CGCCCGGCGTAC
>2128253|reference XbaI|length 40|copies 1
CGCCCGTACCAGAAGGACCGCATCATGATGTTCCTCAACC
>2128253|reference XbaI|length 34|copies 1
CGCCCGTCAACGAGGCACTGGCGGCGCTGTGGTA
>2128253|reference XbaI|length 34|copies 1
CGCCCGTGGATCCTGTGGACGGCGCTGCCGTTCG
>2128253|reference XbaI|length 39|copies 1
CGCCCGTTTCGTCACGGTGGAAGCCGTGTTCGGCACGCT
>2128253|reference XbaI|length 18|copies 1
CGCCCGTTTGACCGCCGG
>2128253|reference XbaI|length 31|copies 1
CGCCCGTTTGACCGCCGGTGCCTGCGGCACG
>2128253|reference XbaI|length 12|copies 1
CGCCCTCAACGC
>2128253|reference XbaI|length 31|copies 1
CGCCCTCCAGGTCGCCGGCGCTGCTCATCTG
>2128253|reference XbaI|length 38|copies 1
CGCCCTGAGCGACGACGAATACGACACGTTGCTGCGCG
>2128253|reference XbaI|length 10|copies 1
CGCCCTGGCC
>2128253|reference XbaI|length 43|copies 1
CGCCCTTGCCGTCGTCGAACCGGATCAGGGTGGGCTGCGGATC
>2128253|reference XbaI|length 46|copies 1
CGCCCTTGGGATGCCTGAGCCAGGCACGCTACGGCATCGCCTGGGG
>2128253|reference XbaI|length 15|copies 1
CGCCGAACAAGGCGC
>2128253|reference XbaI|length 12|copies 1
CGCCGAACCGCC
>2128253|reference XbaI|length 17|copies 1
CGCCGAAGGCGCACGCG
>2128253|reference XbaI|length 13|copies 1
CGCCGAAGGCTAC
>2128253|reference XbaI|length 29|copies 1
CGCCGACAGCGCCGGTGGCGCCCACGACC
>2128253|reference XbaI|length 13|copies 1
CGCCGACCCGGCC
>2128253|reference XbaI|length 29|copies 1
CGCCGACCGAACCGCCGGTGGCGGCGAAG
>2128253|reference XbaI|length 40|copies 1
CGCCGACCGCCTCGGCTGCGATCACCACCACCACCTGGAA
>2128253|reference XbaI|length 9|copies 1
CGCCGACGA
>2128253|reference XbaI|length 19|copies 1
CGCCGACGCCGGGCAACCA
>2128253|reference XbaI|length 42|copies 1
CGCCGACGTGGCCAACGACTGGACGCCGGTTTCGCAGGCCTG
>2128253|reference XbaI|length 36|copies 1
CGCCGACGTTGATGAACAGCAGGTCCGGGGTGATGA
>2128253|reference XbaI|length 13|copies 1
CGCCGAGAATGCC
>2128253|reference XbaI|length 14|copies 1
CGCCGAGAATGCCG
>2128253|reference XbaI|length 15|copies 1
CGCCGAGAATGCCGC
>2128253|reference XbaI|length 20|copies 1
CGCCGAGAATGCCGCCGGCG
>2128253|reference XbaI|length 23|copies 1
CGCCGAGAATGCCGCCGGCGTGG
>2128253|reference XbaI|length 31|copies 1
CGCCGAGAATGCCGCCGGCGTGGTTGCTGAG
>2128253|reference XbaI|length 14|copies 1
CGCCGAGAGCGCGC
>2128253|reference XbaI|length 29|copies 1
CGCCGAGCCGCCGCCGGTGCGCACGCATG
>2128253|reference XbaI|length 30|copies 1
CGCCGAGCCGCCGCCGGTGCGCACGCATGC
>2128253|reference XbaI|length 13|copies 1
CGCCGAGCGCTTG
>2128253|reference XbaI|length 13|copies 1
CGCCGAGGCCGCA
>2128253|reference XbaI|length 15|copies 1
CGCCGAGGCCGCACC
>2128253|reference XbaI|length 28|copies 1
CGCCGAGGCGCCGGTGCTGGCCGATACG
>2128253|reference XbaI|length 32|copies 1
CGCCGAGTGCGGCGCACGCCACCGCCAGCCAC
>2128253|reference XbaI|length 10|copies 1
CGCCGAGTTG
>2128253|reference XbaI|length 14|copies 1
CGCCGAGTTGTCGC
>2128253|reference XbaI|length 15|copies 1
CGCCGAGTTGTCGCC
>2128253|reference XbaI|length 18|copies 1
CGCCGAGTTGTCGCCGGC
>2128253|reference XbaI|length 19|copies 2
CGCCGAGTTGTCGCCGGCG
>2128253|reference XbaI|length 30|copies 1
CGCCGAGTTGTCGCCGGCGCGGTGGGCCCG
>2128253|reference XbaI|length 9|copies 1
CGCCGATCT
>2128253|reference XbaI|length 10|copies 1
CGCCGATTGT
>2128253|reference XbaI|length 48|copies 1
CGCCGCAAGCTTTGCCCGCCACTACTGCGACGCCTGCGGCGAAGGCCG
>2128253|reference XbaI|length 31|copies 2
CGCCGCACAGACGCCGGTGGTGTCGGCGGTG
>2128253|reference XbaI|length 9|copies 2
CGCCGCACC
>2128253|reference XbaI|length 17|copies 1
CGCCGCACCGGCACCGG
>2128253|reference XbaI|length 24|copies 1
CGCCGCACCGGCACCGGCGCCAGC
>2128253|reference XbaI|length 29|copies 2
CGCCGCACCGGCACCGGCGCCAGCCTGCT
>2128253|reference XbaI|length 30|copies 2
CGCCGCACCGGCACCGGCGCCAGCCTGCTG
>2128253|reference XbaI|length 24|copies 1
CGCCGCACCGGTGGTGGCCCCGGG
>2128253|reference XbaI|length 43|copies 1
CGCCGCACGATCAGCCGCCACGTCAAGAAGGGTGGCAAGATGT
>2128253|reference XbaI|length 10|copies 1
CGCCGCACTC
>2128253|reference XbaI|length 31|copies 2
CGCCGCACTCTGCGCCGGCGTGGGCGCAGCA
>2128253|reference XbaI|length 18|copies 1
CGCCGCAGATGCCGCCGG
>2128253|reference XbaI|length 13|copies 1
CGCCGCAGCGTTT
>2128253|reference XbaI|length 13|copies 1
CGCCGCAGCTCGG
>2128253|reference XbaI|length 34|copies 1
CGCCGCAGCTGAACCTGACGGATGATCAGATAAG
>2128253|reference XbaI|length 37|copies 1
CGCCGCAGCTGCTGAAGGAGCTGGGTGTGCGCTGAGT
>2128253|reference XbaI|length 11|copies 1
CGCCGCAGGTG
>2128253|reference XbaI|length 40|copies 1
CGCCGCAGTCGGGTTCCGACGCCTGAGCATCATTCGTTGT
>2128253|reference XbaI|length 12|copies 2
CGCCGCATCGCG
>2128253|reference XbaI|length 14|copies 1
CGCCGCCAACCAGC
>2128253|reference XbaI|length 14|copies 1
CGCCGCCAACGGCA
>2128253|reference XbaI|length 15|copies 1
CGCCGCCAACGGCAC
>2128253|reference XbaI|length 10|copies 4
CGCCGCCAAT
>2128253|reference XbaI|length 11|copies 2
CGCCGCCAATG
>2128253|reference XbaI|length 10|copies 1
CGCCGCCACC
>2128253|reference XbaI|length 12|copies 1
CGCCGCCATCGC
>2128253|reference XbaI|length 16|copies 1
CGCCGCCCATCACGCC
>2128253|reference XbaI|length 14|copies 1
CGCCGCCCCTGCAG
>2128253|reference XbaI|length 10|copies 1
CGCCGCCCGT
>2128253|reference XbaI|length 8|copies 4
CGCCGCCG
>2128253|reference XbaI|length 18|copies 1
CGCCGCCGAGGCGCCGGT
>2128253|reference XbaI|length 23|copies 1
CGCCGCCGAGGCGCCGGTGCTGG
>2128253|reference XbaI|length 24|copies 1
CGCCGCCGATGCGTTCTGGATCCA
>2128253|reference XbaI|length 34|copies 1
CGCCGCCGATTATCTGGAGCGTGAATTCGAGTCG
>2128253|reference XbaI|length 28|copies 1
CGCCGCCGCCGCCGGCGGCCTTGATGAT
>2128253|reference XbaI|length 12|copies 1
CGCCGCCGCCGT
>2128253|reference XbaI|length 27|copies 2
CGCCGCCGGACCCGCCGGTGGACAGCG
>2128253|reference XbaI|length 31|copies 2
CGCCGCCGGACCCGCCGGTGGACAGCGAGGT
>2128253|reference XbaI|length 22|copies 1
CGCCGCCGGCGCTTCGGAGCCG
>2128253|reference XbaI|length 22|copies 1
CGCCGCCGGTGAGCGGCAGCAG
>2128253|reference XbaI|length 9|copies 1
CGCCGCCGT
>2128253|reference XbaI|length 10|copies 1
CGCCGCCGTA
>2128253|reference XbaI|length 12|copies 1
CGCCGCCGTAGC
>2128253|reference XbaI|length 15|copies 1
CGCCGCCGTCGCACC
>2128253|reference XbaI|length 33|copies 1
CGCCGCCGTGATGCACCGCCACGGCCACGCGCG
>2128253|reference XbaI|length 40|copies 1
CGCCGCCGTGATGCACCGCCACGGCCACGCGCGGAAACAA
>2128253|reference XbaI|length 22|copies 1
CGCCGCCGTGCCGCCGGTGCAG
>2128253|reference XbaI|length 25|copies 1
CGCCGCCGTGCCGCCGGTGCAGGAA
>2128253|reference XbaI|length 30|copies 1
CGCCGCCGTGCCGCCGGTGCAGGAAGCCAT
>2128253|reference XbaI|length 16|copies 1
CGCCGCCTCGGCACCG
>2128253|reference XbaI|length 29|copies 1
CGCCGCCTCGGCACCGGCGTAGCGCTTGC
>2128253|reference XbaI|length 12|copies 1
CGCCGCCTGCGG
>2128253|reference XbaI|length 12|copies 1
CGCCGCGACACA
>2128253|reference XbaI|length 33|copies 1
CGCCGCGACGCACATGCAGGAACAGGTTCGAGC
>2128253|reference XbaI|length 25|copies 1
CGCCGCGATCGCCACCGGCGTCAGG
>2128253|reference XbaI|length 30|copies 1
CGCCGCGATCGCCACCGGCGTCAGGCCGAC
>2128253|reference XbaI|length 8|copies 1
CGCCGCGC
>2128253|reference XbaI|length 29|copies 1
CGCCGCGCAGCTGCGCGAGCAGGCGCTGG
>2128253|reference XbaI|length 13|copies 2
CGCCGCGCATTGG
>2128253|reference XbaI|length 16|copies 1
CGCCGCGCCCTGCCAG
>2128253|reference XbaI|length 12|copies 1
CGCCGCGCCTGC
>2128253|reference XbaI|length 30|copies 1
CGCCGCGCCTGCGCCGGTGACGCCGGGCAG
>2128253|reference XbaI|length 31|copies 1
CGCCGCGCCTGCGCCGGTGACGCCGGGCAGC
>2128253|reference XbaI|length 48|copies 1
CGCCGCGCTGCGGCCAGTGACAAACGCGAAGGAAAGTCGGCCAGTACC
>2128253|reference XbaI|length 8|copies 1
CGCCGCGG
>2128253|reference XbaI|length 9|copies 1
CGCCGCGGC
>2128253|reference XbaI|length 11|copies 1
CGCCGCGGCCA
>2128253|reference XbaI|length 25|copies 1
CGCCGCGGCTTCAAGGACGTCTACG
>2128253|reference XbaI|length 8|copies 1
CGCCGCGT
>2128253|reference XbaI|length 9|copies 1
CGCCGCGTA
>2128253|reference XbaI|length 18|copies 1
CGCCGCGTAGCCGCCGGC
>2128253|reference XbaI|length 23|copies 1
CGCCGCGTAGCCGCCGGCGTGAT
>2128253|reference XbaI|length 10|copies 1
CGCCGCGTCC
>2128253|reference XbaI|length 14|copies 1
CGCCGCGTCCAACA
>2128253|reference XbaI|length 20|copies 1
CGCCGCGTGCCAGCTCGCCA
>2128253|reference XbaI|length 34|copies 1
CGCCGCGTGGATCTGCACCCGGCGGCAGCGGATG
>2128253|reference XbaI|length 11|copies 1
CGCCGCGTTGT
>2128253|reference XbaI|length 24|copies 1
CGCCGCTACCGGCGCCAGTAGCGC
>2128253|reference XbaI|length 30|copies 1
CGCCGCTCGCTCACCGGTGTGGCCATCCAG
>2128253|reference XbaI|length 31|copies 1
CGCCGCTCGCTCACCGGTGTGGCCATCCAGG
>2128253|reference XbaI|length 14|copies 1
CGCCGCTCGTGCGC
>2128253|reference XbaI|length 30|copies 2
CGCCGCTCGTGCGCCGGCGGGATGTCGTAG
>2128253|reference XbaI|length 9|copies 1
CGCCGCTGC
>2128253|reference XbaI|length 16|copies 1
CGCCGCTGCGTGGCGG
>2128253|reference XbaI|length 15|copies 1
CGCCGCTGGCGGGCA
>2128253|reference XbaI|length 45|copies 1
CGCCGCTGGTGTCTCCAAGCGCACCGTCTACAACCATTTCCCCAG
>2128253|reference XbaI|length 14|copies 1
CGCCGCTTCCACGG
>2128253|reference XbaI|length 31|copies 1
CGCCGGAAAACCGCCGGCGAGGTATGCAGCA
>2128253|reference XbaI|length 14|copies 1
CGCCGGAATCGCCG
>2128253|reference XbaI|length 14|copies 1
CGCCGGACAACACC
>2128253|reference XbaI|length 11|copies 1
CGCCGGACGAC
>2128253|reference XbaI|length 45|copies 1
CGCCGGACGTCGCCAAGCATCCGCATGTGGTCAAGGCCCCCTTCG
>2128253|reference XbaI|length 46|copies 1
CGCCGGATGCGCGGATTGTCGTGCTGACCTCGCTCGAACGCTGCCT
>2128253|reference XbaI|length 13|copies 1
CGCCGGCAACGCG
>2128253|reference XbaI|length 25|copies 1
CGCCGGCAACGCGCCGGCGGTGATC
>2128253|reference XbaI|length 30|copies 1
CGCCGGCAACGCGCCGGCGGTGATCGCGAA
>2128253|reference XbaI|length 16|copies 1
CGCCGGCACCACCACC
>2128253|reference XbaI|length 15|copies 1
CGCCGGCAGCGCGCC
>2128253|reference XbaI|length 12|copies 1
CGCCGGCATCGC
>2128253|reference XbaI|length 15|copies 1
CGCCGGCATGCTGCA
>2128253|reference XbaI|length 9|copies 1
CGCCGGCCA
>2128253|reference XbaI|length 31|copies 1
CGCCGGCCAGGCGCCGGCGGGGCGCACCTAT
>2128253|reference XbaI|length 27|copies 1
CGCCGGCCGCACGCAGCGCGGCGATCG
>2128253|reference XbaI|length 12|copies 1
CGCCGGCCGGGA
>2128253|reference XbaI|length 12|copies 1
CGCCGGCCGTGC
>2128253|reference XbaI|length 13|copies 1
CGCCGGCCGTGCA
>2128253|reference XbaI|length 19|copies 1
CGCCGGCGAACAGGCGGGG
>2128253|reference XbaI|length 20|copies 1
CGCCGGCGACACGCGCTACC
>2128253|reference XbaI|length 19|copies 1
CGCCGGCGACAGTCGCTGA
>2128253|reference XbaI|length 20|copies 1
CGCCGGCGAGCGTCAATGCC
>2128253|reference XbaI|length 20|copies 1
CGCCGGCGAGGCCTGCGCAC
>2128253|reference XbaI|length 19|copies 1
CGCCGGCGAGGGCGTGTCC
>2128253|reference XbaI|length 19|copies 1
CGCCGGCGATCGCAATGGG
>2128253|reference XbaI|length 19|copies 1
CGCCGGCGATCGTCCACAC
>2128253|reference XbaI|length 19|copies 1
CGCCGGCGATGCGGGTCGG
>2128253|reference XbaI|length 19|copies 1
CGCCGGCGATGGGCAGTTG
>2128253|reference XbaI|length 20|copies 1
CGCCGGCGCAGCAGCAGGCA
>2128253|reference XbaI|length 19|copies 1
CGCCGGCGCAGCCAGCAGG
>2128253|reference XbaI|length 20|copies 1
CGCCGGCGCAGTGAGCAACA
>2128253|reference XbaI|length 19|copies 1
CGCCGGCGCATGGCAGATG
>2128253|reference XbaI|length 20|copies 1
CGCCGGCGCCAGGTTCTGCG
>2128253|reference XbaI|length 20|copies 1
CGCCGGCGCCCACCTCAATG
>2128253|reference XbaI|length 19|copies 1
CGCCGGCGCCCAGGAACCA
>2128253|reference XbaI|length 30|copies 3
CGCCGGCGCCGCACCGGTGTATTCGGTGCG
>2128253|reference XbaI|length 19|copies 1
CGCCGGCGCCGCTGATGCC
>2128253|reference XbaI|length 19|copies 1
CGCCGGCGCCGGACACATG
>2128253|reference XbaI|length 19|copies 2
CGCCGGCGCCGGTTCATGT
>2128253|reference XbaI|length 19|copies 1
CGCCGGCGCGATGCCGGCG
>2128253|reference XbaI|length 19|copies 1
CGCCGGCGCGATGGAAGCC
>2128253|reference XbaI|length 20|copies 1
CGCCGGCGCGATTGCCGATG
>2128253|reference XbaI|length 19|copies 1
CGCCGGCGCGCACGCGAAC
>2128253|reference XbaI|length 19|copies 1
CGCCGGCGCGCCGGGGGTG
>2128253|reference XbaI|length 20|copies 2
CGCCGGCGCGGATCGGGATG
>2128253|reference XbaI|length 20|copies 1
CGCCGGCGCGGCGCGCAGCA
>2128253|reference XbaI|length 20|copies 1
CGCCGGCGCGGCGCGCGTCT
>2128253|reference XbaI|length 19|copies 1
CGCCGGCGCGGTGGGCCCG
>2128253|reference XbaI|length 20|copies 1
CGCCGGCGCGTATCGCCACA
>2128253|reference XbaI|length 19|copies 1
CGCCGGCGCTGGACATCCA
>2128253|reference XbaI|length 19|copies 1
CGCCGGCGCTGGCACCGTA
>2128253|reference XbaI|length 20|copies 1
CGCCGGCGGAAGCGCCGATG
>2128253|reference XbaI|length 31|copies 1
CGCCGGCGGAATCACCGGCGCGCCACCCACG
>2128253|reference XbaI|length 19|copies 1
CGCCGGCGGACATGCGCAT
>2128253|reference XbaI|length 19|copies 1
CGCCGGCGGCACTGCATGG
>2128253|reference XbaI|length 19|copies 1
CGCCGGCGGCATCACGCTG
>2128253|reference XbaI|length 20|copies 1
CGCCGGCGGCCACCAGCGCA
>2128253|reference XbaI|length 20|copies 1
CGCCGGCGGCGATGAACTGG
>2128253|reference XbaI|length 30|copies 1
CGCCGGCGGCGCACCGGCGACCCAATGGGC
>2128253|reference XbaI|length 19|copies 1
CGCCGGCGGCGCCGATGCC
>2128253|reference XbaI|length 20|copies 1
CGCCGGCGGGCGCACCGATC
>2128253|reference XbaI|length 19|copies 1
CGCCGGCGGTACCGAGGCG
>2128253|reference XbaI|length 19|copies 1
CGCCGGCGGTGCCGCAGCG
>2128253|reference XbaI|length 19|copies 1
CGCCGGCGGTGGCCTTGCG
>2128253|reference XbaI|length 19|copies 1
CGCCGGCGGTGTCTTCTTC
>2128253|reference XbaI|length 9|copies 1
CGCCGGCGT
>2128253|reference XbaI|length 19|copies 1
CGCCGGCGTCCTCGATCAC
>2128253|reference XbaI|length 20|copies 1
CGCCGGCGTGATCCGCATCG
>2128253|reference XbaI|length 19|copies 1
CGCCGGCGTGCATCTTGAA
>2128253|reference XbaI|length 19|copies 1
CGCCGGCGTGCGCCTGCCG
>2128253|reference XbaI|length 20|copies 1
CGCCGGCGTGCGCGTGCTGG
>2128253|reference XbaI|length 19|copies 1
CGCCGGCGTGCGCTGGAAT
>2128253|reference XbaI|length 19|copies 1
CGCCGGCGTGGAGGCCGTG
>2128253|reference XbaI|length 19|copies 1
CGCCGGCGTGGTCAACGGG
>2128253|reference XbaI|length 19|copies 1
CGCCGGCGTTGCCGCGCTG
>2128253|reference XbaI|length 36|copies 1
CGCCGGCTCAGTTCCAGCGCCAGCGTCTGCACCTTG
>2128253|reference XbaI|length 10|copies 1
CGCCGGCTGG
>2128253|reference XbaI|length 14|copies 1
CGCCGGCTGGCGCG
>2128253|reference XbaI|length 16|copies 1
CGCCGGCTTCGCGCGG
>2128253|reference XbaI|length 17|copies 1
CGCCGGGATAGGTATGG
>2128253|reference XbaI|length 13|copies 1
CGCCGGGCAATGC
>2128253|reference XbaI|length 17|copies 1
CGCCGGGCGCATCTACG
>2128253|reference XbaI|length 9|copies 1
CGCCGGGTC
>2128253|reference XbaI|length 37|copies 1
CGCCGGTAGGTTCGCGGATGACCTTGTCGACCAGGCC
>2128253|reference XbaI|length 21|copies 1
CGCCGGTCCGCTCGCCGGTGC
>2128253|reference XbaI|length 30|copies 1
CGCCGGTCCGCTCGCCGGTGCTGACGCCGG
>2128253|reference XbaI|length 19|copies 1
CGCCGGTGACCAGCACGTA
>2128253|reference XbaI|length 19|copies 1
CGCCGGTGACCTGACTGTC
>2128253|reference XbaI|length 20|copies 1
CGCCGGTGACCTGGCCGATC
>2128253|reference XbaI|length 19|copies 1
CGCCGGTGACGGTCAGCAG
>2128253|reference XbaI|length 19|copies 1
CGCCGGTGACGTTGGCGGT
>2128253|reference XbaI|length 19|copies 1
CGCCGGTGATGATCTATGG
>2128253|reference XbaI|length 20|copies 1
CGCCGGTGATGGAGGTGGCG
>2128253|reference XbaI|length 19|copies 2
CGCCGGTGCATGTGCTGTT
>2128253|reference XbaI|length 19|copies 1
CGCCGGTGCCGACTTCCTG
>2128253|reference XbaI|length 19|copies 1
CGCCGGTGCGCATGGCGGG
>2128253|reference XbaI|length 19|copies 1
CGCCGGTGCGCTGGACGTC
>2128253|reference XbaI|length 19|copies 1
CGCCGGTGCGGGCGCGGCG
>2128253|reference XbaI|length 19|copies 1
CGCCGGTGCTCCTGGAACT
>2128253|reference XbaI|length 19|copies 1
CGCCGGTGCTGAACTACGG
>2128253|reference XbaI|length 19|copies 1
CGCCGGTGCTGAACTCGCT
>2128253|reference XbaI|length 19|copies 1
CGCCGGTGCTGCAGCAACT
>2128253|reference XbaI|length 35|copies 1
CGCCGGTGGCAGCCATGTGCGCGGAGGCACGCACG
>2128253|reference XbaI|length 19|copies 1
CGCCGGTGGCAGCGGTTGA
>2128253|reference XbaI|length 19|copies 1
CGCCGGTGGCCGGCTCCAG
>2128253|reference XbaI|length 20|copies 1
CGCCGGTGGCCTGCAGCATC
>2128253|reference XbaI|length 19|copies 1
CGCCGGTGGCCTTGGACAG
>2128253|reference XbaI|length 19|copies 1
CGCCGGTGGCGGCGAAGCT
>2128253|reference XbaI|length 20|copies 1
CGCCGGTGGCGGCGAAGCTG
>2128253|reference XbaI|length 19|copies 1
CGCCGGTGGCGGCGATGCT
>2128253|reference XbaI|length 20|copies 1
CGCCGGTGGCGGTGGCGATG
>2128253|reference XbaI|length 20|copies 1
CGCCGGTGGCTGGCGTGATG
>2128253|reference XbaI|length 19|copies 1
CGCCGGTGGGCAAGGCGTT
>2128253|reference XbaI|length 20|copies 1
CGCCGGTGGGCGAGTGTTCG
>2128253|reference XbaI|length 19|copies 1
CGCCGGTGGTGATGCGCGG
>2128253|reference XbaI|length 19|copies 1
CGCCGGTGGTGGACGACAA
>2128253|reference XbaI|length 20|copies 1
CGCCGGTGTCGATCTGGTTG
>2128253|reference XbaI|length 19|copies 1
CGCCGGTGTCTTCGATGGT
>2128253|reference XbaI|length 38|copies 1
CGCCGGTTTCCAATGCCGTGCCGTCGTCGCAGCCCTCG
>2128253|reference XbaI|length 8|copies 1
CGCCGTAC
>2128253|reference XbaI|length 10|copies 1
CGCCGTACGC
>2128253|reference XbaI|length 18|copies 1
CGCCGTAGATGCCCGGCA
>2128253|reference XbaI|length 30|copies 7
CGCCGTATCGTCACCGGCGGCACGCCACCG
>2128253|reference XbaI|length 13|copies 1
CGCCGTATTCGTC
>2128253|reference XbaI|length 32|copies 1
CGCCGTCGGCCTGCGCCCTACCAGCGTATTGG
>2128253|reference XbaI|length 9|copies 2
CGCCGTCGT
>2128253|reference XbaI|length 12|copies 1
CGCCGTCGTTCG
>2128253|reference XbaI|length 12|copies 3
CGCCGTCGTTGT
>2128253|reference XbaI|length 13|copies 4
CGCCGTCGTTGTC
>2128253|reference XbaI|length 14|copies 1
CGCCGTCGTTGTCG
>2128253|reference XbaI|length 13|copies 1
CGCCGTGGCGCGC
>2128253|reference XbaI|length 12|copies 2
CGCCGTGTCGCC
>2128253|reference XbaI|length 9|copies 1
CGCCGTTCG
>2128253|reference XbaI|length 11|copies 1
CGCCGTTCGCG
>2128253|reference XbaI|length 44|copies 1
CGCCTAATGCCAGCGTCCCATAGCCGTCTGCTCCATCCAGCTGC
>2128253|reference XbaI|length 32|copies 2
CGCCTACCGCTTCACCGGCGAAGGTCGCTATC
>2128253|reference XbaI|length 35|copies 1
CGCCTACGACTGGTGGAACGAGGCGCTGCACGGCG
>2128253|reference XbaI|length 25|copies 1
CGCCTACGCCGGCGCTGCTGGTGCG
>2128253|reference XbaI|length 11|copies 1
CGCCTCAACGC
>2128253|reference XbaI|length 14|copies 1
CGCCTCCCAGCGCG
>2128253|reference XbaI|length 15|copies 1
CGCCTCCCAGGCCAC
>2128253|reference XbaI|length 11|copies 1
CGCCTCCGGTA
>2128253|reference XbaI|length 30|copies 2
CGCCTCCGGTACGCCGGTGTCGGCGCTCAG
>2128253|reference XbaI|length 16|copies 1
CGCCTCCTGCATCGCC
>2128253|reference XbaI|length 32|copies 1
CGCCTCGCCACACGCCGGTGAATCGACAAACC
>2128253|reference XbaI|length 9|copies 1
CGCCTCGGC
>2128253|reference XbaI|length 11|copies 1
CGCCTCGGCCG
>2128253|reference XbaI|length 46|copies 1
CGCCTCGGCGCGGCTGAGCGCACTACGCAAATCCAGGCGCAAATCG
>2128253|reference XbaI|length 9|copies 1
CGCCTCGGT
>2128253|reference XbaI|length 14|copies 1
CGCCTCGGTCTGCA
>2128253|reference XbaI|length 30|copies 1
CGCCTCGGTCTGCACCGCCACCGCGCGGTC
>2128253|reference XbaI|length 31|copies 1
CGCCTCGTCGGCGCCGGCGATCTTGTACTTG
>2128253|reference XbaI|length 17|copies 1
CGCCTCGTTCAGCGCCG
>2128253|reference XbaI|length 14|copies 1
CGCCTGACCAACGC
>2128253|reference XbaI|length 33|copies 1
CGCCTGACGCAGTGCATCTTCGGCGTCGCGGCG
>2128253|reference XbaI|length 39|copies 1
CGCCTGAGCAGCTGGGGGCGCACCTTGATCGACGGCACC
>2128253|reference XbaI|length 11|copies 1
CGCCTGAGCGT
>2128253|reference XbaI|length 21|copies 1
CGCCTGCAAGCCCACCGGCGA
>2128253|reference XbaI|length 13|copies 1
CGCCTGCACCCGG
>2128253|reference XbaI|length 16|copies 1
CGCCTGCACCGGCGGC
>2128253|reference XbaI|length 26|copies 1
CGCCTGCACCGGCGGCCGACGCCAAG
>2128253|reference XbaI|length 33|copies 1
CGCCTGCAGACGGTGCAGGTGCACACCGCGCTG
>2128253|reference XbaI|length 16|copies 1
CGCCTGCAGCGCGCCG
>2128253|reference XbaI|length 30|copies 2
CGCCTGCAGCGCGCCGGTGGCCGCTGCAGG
>2128253|reference XbaI|length 41|copies 1
CGCCTGCAGCTGCTTGGGCGAATCCAGGTTGAAGGTGCGCC
>2128253|reference XbaI|length 22|copies 1
CGCCTGCATTGGCGGCGCTGCT
>2128253|reference XbaI|length 26|copies 1
CGCCTGCCGCTAGGGATTGTTCCCGG
>2128253|reference XbaI|length 9|copies 2
CGCCTGCGC
>2128253|reference XbaI|length 10|copies 4
CGCCTGCGCG
>2128253|reference XbaI|length 10|copies 1
CGCCTGCTGC
>2128253|reference XbaI|length 28|copies 1
CGCCTGCTGCACCGCCGGCGAGATGGGC
>2128253|reference XbaI|length 31|copies 1
CGCCTGCTGCACCGCCGGCGAGATGGGCAGG
>2128253|reference XbaI|length 12|copies 2
CGCCTGCTGCGC
>2128253|reference XbaI|length 15|copies 1
CGCCTGCTGCGCGGC
>2128253|reference XbaI|length 8|copies 1
CGCCTGGC
>2128253|reference XbaI|length 33|copies 1
CGCCTGGCCGATGAGCTTGCGTAATGTGGCCGG
>2128253|reference XbaI|length 12|copies 1
CGCCTGGCCGGC
>2128253|reference XbaI|length 40|copies 1
CGCCTGGCGCGTATCGGCCACGCGGTTGGCCGACTCGTCG
>2128253|reference XbaI|length 10|copies 1
CGCCTGGCGG
>2128253|reference XbaI|length 13|copies 1
CGCCTGGGTGCCG
>2128253|reference XbaI|length 8|copies 1
CGCCTGGT
>2128253|reference XbaI|length 27|copies 1
CGCCTGTACGCCGGCGCCTGCCGACAG
>2128253|reference XbaI|length 9|copies 1
CGCCTTCGC
>2128253|reference XbaI|length 27|copies 1
CGCCTTCGTCGCGCCGGCGCAGCTCAC
>2128253|reference XbaI|length 31|copies 1
CGCCTTCGTCGCGCCGGCGCAGCTCACCGCA
>2128253|reference XbaI|length 16|copies 1
CGCCTTGCCTGGCTTC
>2128253|reference XbaI|length 15|copies 1
CGCGACAACGGCGCC
>2128253|reference XbaI|length 16|copies 1
CGCGACAACGGCGCCG
>2128253|reference XbaI|length 31|copies 1
CGCGACAACGGCGCCGGCGTCGGCGACCTGA
>2128253|reference XbaI|length 10|copies 1
CGCGACAAGC
>2128253|reference XbaI|length 9|copies 3
CGCGACACG
>2128253|reference XbaI|length 11|copies 1
CGCGACAGCTG
>2128253|reference XbaI|length 9|copies 1
CGCGACCGC
>2128253|reference XbaI|length 11|copies 1
CGCGACCGCCG
>2128253|reference XbaI|length 11|copies 1
CGCGACCGGTC
>2128253|reference XbaI|length 14|copies 1
CGCGACGACTGCAG
>2128253|reference XbaI|length 10|copies 1
CGCGACGCGC
>2128253|reference XbaI|length 13|copies 1
CGCGACGGGGCCG
>2128253|reference XbaI|length 8|copies 1
CGCGACGT
>2128253|reference XbaI|length 9|copies 2
CGCGACGTC
>2128253|reference XbaI|length 10|copies 2
CGCGACGTCG
>2128253|reference XbaI|length 11|copies 5
CGCGACGTCGC
>2128253|reference XbaI|length 12|copies 2
CGCGACGTCGCC
>2128253|reference XbaI|length 18|copies 1
CGCGACGTCGCCGCCGGC
>2128253|reference XbaI|length 21|copies 1
CGCGACGTCGCCGCCGGCGCG
>2128253|reference XbaI|length 30|copies 1
CGCGACGTCGCCGCCGGCGCGCTTGCGCAG
>2128253|reference XbaI|length 9|copies 1
CGCGACTAA
>2128253|reference XbaI|length 31|copies 1
CGCGAGCAATCGCGCCGGTGCGTCATGCAAT
>2128253|reference XbaI|length 17|copies 1
CGCGAGCACTTCGCCGG
>2128253|reference XbaI|length 30|copies 1
CGCGAGCACTTCGCCGGCGACCTGCAGGCC
>2128253|reference XbaI|length 30|copies 4
CGCGAGGTACGCGCCGGCGACCGGATCGTG
>2128253|reference XbaI|length 12|copies 1
CGCGAGGTGGTG
>2128253|reference XbaI|length 16|copies 1
CGCGATAACGATCGAA
>2128253|reference XbaI|length 52|copies 1
CGCGATGAACTCGGTCAATTGTTCGCGCTCGGCAAGGAAGAGCAACTCGACG
>2128253|reference XbaI|length 30|copies 1
CGCGATGATCTCGCCGGTGTTGACCCAGTT
>2128253|reference XbaI|length 14|copies 1
CGCGATGATGCCGA
>2128253|reference XbaI|length 35|copies 1
CGCGATGCCAGCATCGCCTATTTCCAGAGCGTGTC
>2128253|reference XbaI|length 14|copies 1
CGCGATGCCGATCC
>2128253|reference XbaI|length 12|copies 1
CGCGATGCGATG
>2128253|reference XbaI|length 8|copies 1
CGCGATGG
>2128253|reference XbaI|length 34|copies 1
CGCGATGGCATGGCTGGCGGCGGGCATCTACGCG
>2128253|reference XbaI|length 10|copies 2
CGCGATGGTC
>2128253|reference XbaI|length 12|copies 1
CGCGATGGTCGC
>2128253|reference XbaI|length 13|copies 1
CGCGATGGTCGCG
>2128253|reference XbaI|length 20|copies 1
CGCGATGGTCGCGCCGGCGC
>2128253|reference XbaI|length 16|copies 1
CGCGATGGTGCCGCCG
>2128253|reference XbaI|length 29|copies 1
CGCGATGGTGCCGCCGGCGGTAATCAAGA
>2128253|reference XbaI|length 30|copies 1
CGCGATGGTGCCGCCGGCGGTAATCAAGAA
>2128253|reference XbaI|length 13|copies 1
CGCGATGGTGGCG
>2128253|reference XbaI|length 31|copies 1
CGCGATGTCCACGCCGGTGGGGTCGAACTCG
>2128253|reference XbaI|length 27|copies 1
CGCGATGTCGTCGCCGGCGAACCGCGG
>2128253|reference XbaI|length 31|copies 1
CGCGATGTCGTCGCCGGCGAACCGCGGCTGG
>2128253|reference XbaI|length 11|copies 1
CGCGATGTCTC
>2128253|reference XbaI|length 9|copies 1
CGCGATGTG
>2128253|reference XbaI|length 11|copies 1
CGCGATGTGCT
>2128253|reference XbaI|length 27|copies 1
CGCGATGTGCTCACCGGTGATGGCGCC
>2128253|reference XbaI|length 31|copies 3
CGCGATGTGCTCACCGGTGATGGCGCCAATG
>2128253|reference XbaI|length 36|copies 1
CGCGATTTGGTGCGCTCTACATGCGGGTCCAGCCAG
>2128253|reference XbaI|length 12|copies 2
CGCGCAAAAGCG
>2128253|reference XbaI|length 10|copies 1
CGCGCAAAGA
>2128253|reference XbaI|length 10|copies 1
CGCGCAAAGC
>2128253|reference XbaI|length 11|copies 1
CGCGCAAAGCG
>2128253|reference XbaI|length 31|copies 1
CGCGCAACAGATCGCCGGTGGAAATGTGCGG
>2128253|reference XbaI|length 10|copies 1
CGCGCAACGG
>2128253|reference XbaI|length 10|copies 1
CGCGCAAGAT
>2128253|reference XbaI|length 24|copies 1
CGCGCAATCTATATGCGATGAACA
>2128253|reference XbaI|length 29|copies 1
CGCGCAATGCCGACACCGCCACCTGGGAC
>2128253|reference XbaI|length 9|copies 1
CGCGCAATT
>2128253|reference XbaI|length 11|copies 1
CGCGCAATTGT
>2128253|reference XbaI|length 30|copies 2
CGCGCAATTGTCGCCGGCGGCCGAAGGCTG
>2128253|reference XbaI|length 28|copies 1
CGCGCACACGCTCGCATGCGGGGTTGCA
>2128253|reference XbaI|length 15|copies 1
CGCGCACGCAGCACC
>2128253|reference XbaI|length 29|copies 1
CGCGCACGCAGCACCGGCGCGATCGCCTG
>2128253|reference XbaI|length 27|copies 1
CGCGCACGCGCCGGCGCGATCCTGACC
>2128253|reference XbaI|length 12|copies 1
CGCGCACGTCAG
>2128253|reference XbaI|length 27|copies 1
CGCGCACTCGAAGCGCGCCATCGCATG
>2128253|reference XbaI|length 11|copies 1
CGCGCAGACGC
>2128253|reference XbaI|length 14|copies 1
CGCGCAGACGCCGC
>2128253|reference XbaI|length 11|copies 1
CGCGCAGATAA
>2128253|reference XbaI|length 15|copies 1
CGCGCAGATAGCTCA
>2128253|reference XbaI|length 11|copies 1
CGCGCAGATCG
>2128253|reference XbaI|length 9|copies 1
CGCGCAGCA
>2128253|reference XbaI|length 24|copies 1
CGCGCAGCAACAGGCGATCGGCAT
>2128253|reference XbaI|length 35|copies 1
CGCGCAGCATGCGATTGCAGATCGACCGGCGCGAA
>2128253|reference XbaI|length 22|copies 1
CGCGCAGCGCGCCGCCGGCGCG
>2128253|reference XbaI|length 14|copies 1
CGCGCAGCTTCGGC
>2128253|reference XbaI|length 8|copies 2
CGCGCAGG
>2128253|reference XbaI|length 10|copies 1
CGCGCAGGAT
>2128253|reference XbaI|length 28|copies 1
CGCGCAGGATGGCGCGGCTGCGCTGGTC
>2128253|reference XbaI|length 11|copies 1
CGCGCAGGCAC
>2128253|reference XbaI|length 13|copies 1
CGCGCAGGCCTGC
>2128253|reference XbaI|length 14|copies 1
CGCGCAGGCCTGCG
>2128253|reference XbaI|length 11|copies 1
CGCGCAGGGCA
>2128253|reference XbaI|length 13|copies 1
CGCGCAGGGCACA
>2128253|reference XbaI|length 10|copies 1
CGCGCAGGGG
>2128253|reference XbaI|length 10|copies 1
CGCGCAGGTG
>2128253|reference XbaI|length 13|copies 1
CGCGCAGTACGCG
>2128253|reference XbaI|length 33|copies 1
CGCGCAGTGCCGAAGCTGCGCTGCTGATCGCAC
>2128253|reference XbaI|length 12|copies 1
CGCGCATCACGC
>2128253|reference XbaI|length 15|copies 1
CGCGCATCGAACGCC
>2128253|reference XbaI|length 13|copies 1
CGCGCATCGCCGC
>2128253|reference XbaI|length 25|copies 1
CGCGCATGCAGCACCGGCGGCTCCA
>2128253|reference XbaI|length 14|copies 1
CGCGCATGGTGCGC
>2128253|reference XbaI|length 10|copies 1
CGCGCCAACG
>2128253|reference XbaI|length 14|copies 1
CGCGCCACCGCGCC
>2128253|reference XbaI|length 24|copies 1
CGCGCCACCGGCGCGCGAGATTTC
>2128253|reference XbaI|length 29|copies 1
CGCGCCACGAAGGCACGCGCCAGCGCCAC
>2128253|reference XbaI|length 8|copies 2
CGCGCCAG
>2128253|reference XbaI|length 9|copies 1
CGCGCCAGC
>2128253|reference XbaI|length 36|copies 1
CGCGCCAGCGCGATCGAATAGCGTGTGCGCAGGAAG
>2128253|reference XbaI|length 13|copies 1
CGCGCCAGCGGCG
>2128253|reference XbaI|length 9|copies 1
CGCGCCAGG
>2128253|reference XbaI|length 12|copies 1
CGCGCCAGGACT
>2128253|reference XbaI|length 26|copies 1
CGCGCCATCCGCGCCGGCGACTGGCG
>2128253|reference XbaI|length 30|copies 3
CGCGCCATCCGCGCCGGCGACTGGCGCGTG
>2128253|reference XbaI|length 12|copies 1
CGCGCCATCGCG
>2128253|reference XbaI|length 8|copies 1
CGCGCCCA
>2128253|reference XbaI|length 25|copies 1
CGCGCCCGCTTCAAGACGCTGCTGC
>2128253|reference XbaI|length 8|copies 1
CGCGCCCT
>2128253|reference XbaI|length 15|copies 1
CGCGCCCTGCATCCG
>2128253|reference XbaI|length 28|copies 1
CGCGCCGCACGCGCCGGCGACACGCGCT
>2128253|reference XbaI|length 13|copies 1
CGCGCCGCACGGC
>2128253|reference XbaI|length 11|copies 1
CGCGCCGCAGG
>2128253|reference XbaI|length 18|copies 1
CGCGCCGCAGGCGCCGGT
>2128253|reference XbaI|length 26|copies 1
CGCGCCGCATTGGCGCGGATCAGCCG
>2128253|reference XbaI|length 15|copies 1
CGCGCCGCCGATGAT
>2128253|reference XbaI|length 30|copies 1
CGCGCCGCGCACGCCGGTGATCTTTTCATA
>2128253|reference XbaI|length 14|copies 1
CGCGCCGGCGACCG
>2128253|reference XbaI|length 21|copies 1
CGCGCCGGCGCCAACTTGCCC
>2128253|reference XbaI|length 21|copies 1
CGCGCCGGCGCCAGCATCCTG
>2128253|reference XbaI|length 22|copies 1
CGCGCCGGCGCCGATCACCACA
>2128253|reference XbaI|length 21|copies 1
CGCGCCGGCGCGGTTCAATTC
>2128253|reference XbaI|length 21|copies 1
CGCGCCGGCGCTGGTGTCCAA
>2128253|reference XbaI|length 21|copies 1
CGCGCCGGCGTCACCGTGGAA
>2128253|reference XbaI|length 21|copies 1
CGCGCCGGCGTCAGCAGCTCG
>2128253|reference XbaI|length 21|copies 1
CGCGCCGGCGTGGACGCGGTC
>2128253|reference XbaI|length 22|copies 1
CGCGCCGGCGTGGCGGTGCGGG
>2128253|reference XbaI|length 13|copies 1
CGCGCCGGGGGTG
>2128253|reference XbaI|length 21|copies 1
CGCGCCGGTGACGGTCAGCAG
>2128253|reference XbaI|length 11|copies 1
CGCGCCGGTGC
>2128253|reference XbaI|length 21|copies 1
CGCGCCGGTGCAGGCAGCGGG
>2128253|reference XbaI|length 21|copies 1
CGCGCCGGTGCTGGGATCCGG
>2128253|reference XbaI|length 21|copies 1
CGCGCCGGTGGACGATGGCAG
>2128253|reference XbaI|length 22|copies 1
CGCGCCGGTGGCCCGCAAGCTG
>2128253|reference XbaI|length 28|copies 1
CGCGCCGGTGGCGCCGGCGGCTGGGACC
>2128253|reference XbaI|length 21|copies 1
CGCGCCGGTGGCGCGCAAGCT
>2128253|reference XbaI|length 21|copies 1
CGCGCCGGTGGCGGTGCCACC
>2128253|reference XbaI|length 21|copies 1
CGCGCCGGTGGTCCACTGTGG
>2128253|reference XbaI|length 21|copies 1
CGCGCCGGTGGTGATCATCAA
>2128253|reference XbaI|length 21|copies 1
CGCGCCGGTGGTGGACGACAA
>2128253|reference XbaI|length 21|copies 1
CGCGCCGGTGTCTTCGATGGT
>2128253|reference XbaI|length 8|copies 2
CGCGCCGT
>2128253|reference XbaI|length 14|copies 1
CGCGCCGTCGCCGC
>2128253|reference XbaI|length 9|copies 1
CGCGCCTCA
>2128253|reference XbaI|length 8|copies 1
CGCGCCTG
>2128253|reference XbaI|length 14|copies 1
CGCGCCTGCCGGCG
>2128253|reference XbaI|length 11|copies 1
CGCGCCTGGCA
>2128253|reference XbaI|length 12|copies 1
CGCGCCTTCGTC
>2128253|reference XbaI|length 30|copies 2
CGCGCCTTCGTCGCCGGTGTACTGGGCAAG
>2128253|reference XbaI|length 8|copies 1
CGCGCGAA
>2128253|reference XbaI|length 15|copies 1
CGCGCGAAAAACCGC
>2128253|reference XbaI|length 36|copies 1
CGCGCGAACTGATGCTGGATCAGCCGATCGAGTGAT
>2128253|reference XbaI|length 10|copies 1
CGCGCGAATA
>2128253|reference XbaI|length 16|copies 1
CGCGCGAATTGTCCGG
>2128253|reference XbaI|length 14|copies 1
CGCGCGACCTGACC
>2128253|reference XbaI|length 43|copies 1
CGCGCGACTGCGGTGGGACGCGTGCTGCTGGGCTTGAGCGTGG
>2128253|reference XbaI|length 9|copies 1
CGCGCGATA
>2128253|reference XbaI|length 34|copies 1
CGCGCGATCGCCGACGACATGGGCCGCACCGATC
>2128253|reference XbaI|length 12|copies 1
CGCGCGATGGCC
>2128253|reference XbaI|length 16|copies 1
CGCGCGCAATGGCGCT
>2128253|reference XbaI|length 44|copies 1
CGCGCGCAGCTGTTCGAACACCTGCGCATGCTCGCCCTTGCGGT
>2128253|reference XbaI|length 21|copies 1
CGCGCGCATCGCCTGGCGGCG
>2128253|reference XbaI|length 9|copies 1
CGCGCGCCA
>2128253|reference XbaI|length 10|copies 1
CGCGCGCCCG
>2128253|reference XbaI|length 14|copies 1
CGCGCGCCCGTGCG
>2128253|reference XbaI|length 9|copies 1
CGCGCGCCG
>2128253|reference XbaI|length 11|copies 1
CGCGCGCCGCA
>2128253|reference XbaI|length 32|copies 1
CGCGCGCCGCCAGCGCCAGTATCCGGCTCAGG
>2128253|reference XbaI|length 10|copies 1
CGCGCGCCGG
>2128253|reference XbaI|length 30|copies 3
CGCGCGCCGTTCGCCGGCGTGGTCACCGCC
>2128253|reference XbaI|length 27|copies 1
CGCGCGCCTCCAGCGCGTGCCTTCATC
>2128253|reference XbaI|length 17|copies 1
CGCGCGCCTGGACGCCG
>2128253|reference XbaI|length 18|copies 1
CGCGCGCCTGGACGCCGG
>2128253|reference XbaI|length 8|copies 1
CGCGCGCG
>2128253|reference XbaI|length 9|copies 1
CGCGCGCGA
>2128253|reference XbaI|length 10|copies 1
CGCGCGCGAC
>2128253|reference XbaI|length 15|copies 1
CGCGCGCGACACGCA
>2128253|reference XbaI|length 9|copies 1
CGCGCGCGC
>2128253|reference XbaI|length 31|copies 1
CGCGCGCGCACTCGAAGCGCGCCATCGCATG
>2128253|reference XbaI|length 15|copies 1
CGCGCGCGCCGGCAG
>2128253|reference XbaI|length 25|copies 2
CGCGCGCGCCGGTGGCGACAGCTCC
>2128253|reference XbaI|length 10|copies 2
CGCGCGCGCG
>2128253|reference XbaI|length 22|copies 1
CGCGCGCGCGCCTGCTCTTCGG
>2128253|reference XbaI|length 23|copies 1
CGCGCGCGCGGTCAGATGCTCGG
>2128253|reference XbaI|length 11|copies 1
CGCGCGCGGCG
>2128253|reference XbaI|length 15|copies 1
CGCGCGCGGCGCGGT
>2128253|reference XbaI|length 10|copies 1
CGCGCGCGTG
>2128253|reference XbaI|length 13|copies 1
CGCGCGCGTGTGG
>2128253|reference XbaI|length 23|copies 1
CGCGCGCGTTCGCCTTGCGCGGG
>2128253|reference XbaI|length 9|copies 1
CGCGCGCTC
>2128253|reference XbaI|length 11|copies 1
CGCGCGCTCCA
>2128253|reference XbaI|length 15|copies 1
CGCGCGCTCCACGCC
>2128253|reference XbaI|length 16|copies 1
CGCGCGCTGCACAGCA
>2128253|reference XbaI|length 8|copies 1
CGCGCGGC
>2128253|reference XbaI|length 18|copies 1
CGCGCGGCACGCCGCCGG
>2128253|reference XbaI|length 43|copies 1
CGCGCGGCCAACCCAGCAAGACGCATATGAAATCCCTCCTCTC
>2128253|reference XbaI|length 14|copies 1
CGCGCGGCGGCACC
>2128253|reference XbaI|length 9|copies 1
CGCGCGGTG
>2128253|reference XbaI|length 11|copies 1
CGCGCGGTGAG
>2128253|reference XbaI|length 14|copies 1
CGCGCGGTGAGCGC
>2128253|reference XbaI|length 16|copies 1
CGCGCGGTGCAGCGCG
>2128253|reference XbaI|length 10|copies 1
CGCGCGGTGG
>2128253|reference XbaI|length 14|copies 1
CGCGCGGTGGCGCG
>2128253|reference XbaI|length 32|copies 1
CGCGCGTAGCGTGCGGCGATGATGCTGCGGCT
>2128253|reference XbaI|length 10|copies 1
CGCGCGTATC
>2128253|reference XbaI|length 11|copies 1
CGCGCGTCGCG
>2128253|reference XbaI|length 15|copies 1
CGCGCGTCGCTGGCG
>2128253|reference XbaI|length 14|copies 1
CGCGCGTGCACAGC
>2128253|reference XbaI|length 33|copies 1
CGCGCGTGCAGCGCAGGCAGGTGCGGCATGTGG
>2128253|reference XbaI|length 30|copies 1
CGCGCGTTCACCACCGGCGAGCGCACCGTC
>2128253|reference XbaI|length 30|copies 2
CGCGCGTTCGTCGCCGGTGAGCGCATGTTC
>2128253|reference XbaI|length 29|copies 1
CGCGCGTTGGCAGCCGTATTTCTTCACCG
>2128253|reference XbaI|length 10|copies 1
CGCGCTAGTC
>2128253|reference XbaI|length 11|copies 1
CGCGCTCCGCG
>2128253|reference XbaI|length 8|copies 1
CGCGCTCG
>2128253|reference XbaI|length 9|copies 1
CGCGCTCGC
>2128253|reference XbaI|length 10|copies 1
CGCGCTCGCT
>2128253|reference XbaI|length 10|copies 1
CGCGCTCGGG
>2128253|reference XbaI|length 12|copies 1
CGCGCTCGGTGC
>2128253|reference XbaI|length 11|copies 1
CGCGCTCGTGG
>2128253|reference XbaI|length 9|copies 1
CGCGCTGAG
>2128253|reference XbaI|length 9|copies 1
CGCGCTGAT
>2128253|reference XbaI|length 20|copies 1
CGCGCTGATCAAGACCGGCG
>2128253|reference XbaI|length 20|copies 1
CGCGCTGATGGCGCCGGTGG
>2128253|reference XbaI|length 30|copies 1
CGCGCTGATGGCGCCGGTGGTGATGTACCT
>2128253|reference XbaI|length 31|copies 1
CGCGCTGATGGCGCCGGTGGTGATGTACCTG
>2128253|reference XbaI|length 27|copies 1
CGCGCTGCACCGGCGTGGCGAAGTCGG
>2128253|reference XbaI|length 22|copies 1
CGCGCTGCCACGCTCGGCCGAG
>2128253|reference XbaI|length 13|copies 1
CGCGCTGCGAGCG
>2128253|reference XbaI|length 24|copies 1
CGCGCTGCGCGAGCGCATCGTCGG
>2128253|reference XbaI|length 28|copies 1
CGCGCTGCGCGCCGGCGCGGTGTCGTTG
>2128253|reference XbaI|length 18|copies 1
CGCGCTGCGCGCGCAGCG
>2128253|reference XbaI|length 8|copies 1
CGCGCTGG
>2128253|reference XbaI|length 13|copies 1
CGCGCTGGACTAT
>2128253|reference XbaI|length 17|copies 1
CGCGCTGGAGGCGTTGA
>2128253|reference XbaI|length 47|copies 1
CGCGCTGGAGGCGTTGAACCTGTCGCTGGAAGTCAACGGACAGGTGC
>2128253|reference XbaI|length 40|copies 1
CGCGCTGGAGTGCAAGGCGGTGCTGAAGGTGCGCAACGAG
>2128253|reference XbaI|length 42|copies 1
CGCGCTGGATCCGCTACGTCAGCAACGCCTGCGCGCACTGTC
>2128253|reference XbaI|length 9|copies 1
CGCGCTGGC
>2128253|reference XbaI|length 30|copies 1
CGCGCTGGCATCGCCGGTGCGCAGTCCCAC
>2128253|reference XbaI|length 12|copies 1
CGCGCTGGCCAC
>2128253|reference XbaI|length 16|copies 1
CGCGCTGGCCACGCCG
>2128253|reference XbaI|length 17|copies 1
CGCGCTGGCCACGCCGG
>2128253|reference XbaI|length 18|copies 1
CGCGCTGGCCACGCCGGT
>2128253|reference XbaI|length 27|copies 1
CGCGCTGGCCACGCCGGTGCTGCGCGG
>2128253|reference XbaI|length 30|copies 3
CGCGCTGGCCACGCCGGTGCTGCGCGGCAG
>2128253|reference XbaI|length 12|copies 1
CGCGCTGGCCTA
>2128253|reference XbaI|length 16|copies 1
CGCGCTGGCCTACGCC
>2128253|reference XbaI|length 12|copies 1
CGCGCTGGCGCC
>2128253|reference XbaI|length 11|copies 1
CGCGCTGGCGG
>2128253|reference XbaI|length 32|copies 1
CGCGCTGGGTGCAACCAGGCAAGTCGGCCTGG
>2128253|reference XbaI|length 41|copies 1
CGCGCTGTATGGCTGGCGCGATACCAGGCAGGTCGAGTCGG
>2128253|reference XbaI|length 47|copies 1
CGCGCTTCTACATCCGTGGCCTGGGCAATATCGACTTCTATCTGGGC
>2128253|reference XbaI|length 14|copies 1
CGCGCTTGGCCTTC
>2128253|reference XbaI|length 42|copies 1
CGCGCTTTCCTGCGCGTGGCCGAACTCGGCAGCTTCACCCAG
>2128253|reference XbaI|length 30|copies 2
CGCGGAACTTGGCGCCGGCGATCAGCGCGC
>2128253|reference XbaI|length 25|copies 1
CGCGGACGCCGGTCTTGGGAGGGTC
>2128253|reference XbaI|length 44|copies 1
CGCGGACGGTGGTCGGTCGGACACGACGGGCAATGCGACTGCCT
>2128253|reference XbaI|length 15|copies 1
CGCGGACGTAGCGCG
>2128253|reference XbaI|length 9|copies 1
CGCGGACTG
>2128253|reference XbaI|length 20|copies 1
CGCGGATAATCCGCCGGTGA
>2128253|reference XbaI|length 29|copies 2
CGCGGATAATCCGCCGGTGAGCACATCCC
>2128253|reference XbaI|length 30|copies 1
CGCGGATAATCCGCCGGTGAGCACATCCCC
>2128253|reference XbaI|length 35|copies 1
CGCGGATCACGTTGCCGTCGCCGATCACCAGTTCG
>2128253|reference XbaI|length 42|copies 1
CGCGGATCAGCTCGGAAAAGAATTCGCCATACAGATCGGGCA
>2128253|reference XbaI|length 14|copies 1
CGCGGATCGGGATG
>2128253|reference XbaI|length 31|copies 1
CGCGGATGACATCGCCGGCGGCCAGCACCGC
>2128253|reference XbaI|length 9|copies 1
CGCGGATGC
>2128253|reference XbaI|length 27|copies 1
CGCGGATGCACCGGTGCGTGTCGGGCG
>2128253|reference XbaI|length 14|copies 1
CGCGGATGGGTGGC
>2128253|reference XbaI|length 12|copies 1
CGCGGCAAGGAT
>2128253|reference XbaI|length 8|copies 1
CGCGGCAC
>2128253|reference XbaI|length 25|copies 1
CGCGGCACCGACGCCGGCGACGATG
>2128253|reference XbaI|length 26|copies 1
CGCGGCACCGACGCCGGCGACGATGC
>2128253|reference XbaI|length 27|copies 1
CGCGGCACCGACGCCGGCGACGATGCG
>2128253|reference XbaI|length 24|copies 1
CGCGGCACCGGTGCAGACCCTGGC
>2128253|reference XbaI|length 11|copies 1
CGCGGCACTGG
>2128253|reference XbaI|length 33|copies 1
CGCGGCAGCAGCAGAAGCAGGCGCAGTTGCCGG
>2128253|reference XbaI|length 9|copies 1
CGCGGCATA
>2128253|reference XbaI|length 11|copies 1
CGCGGCATAAC
>2128253|reference XbaI|length 14|copies 1
CGCGGCATGCAGCC
>2128253|reference XbaI|length 22|copies 1
CGCGGCCAAACGGCCTGCCGAA
>2128253|reference XbaI|length 9|copies 1
CGCGGCCAG
>2128253|reference XbaI|length 35|copies 1
CGCGGCCATCCATCCAGAACAGGCGCGAGGCCGCG
>2128253|reference XbaI|length 11|copies 1
CGCGGCCCACC
>2128253|reference XbaI|length 9|copies 1
CGCGGCCGA
>2128253|reference XbaI|length 31|copies 1
CGCGGCCTTGTTCGCCGGCGCGTGCAGCTTC
>2128253|reference XbaI|length 25|copies 1
CGCGGCGAGCTCCGCCGGCGCGGCA
>2128253|reference XbaI|length 31|copies 1
CGCGGCGAGCTCCGCCGGCGCGGCAAGCTTC
>2128253|reference XbaI|length 28|copies 1
CGCGGCGCAGCCACCGGCGTCGGCAATA
>2128253|reference XbaI|length 29|copies 1
CGCGGCGCAGCCACCGGCGTCGGCAATAC
>2128253|reference XbaI|length 33|copies 1
CGCGGCGCATGGCGGTGACCAGTTCGGTCACGG
>2128253|reference XbaI|length 26|copies 1
CGCGGCGCCGGCGCCGGTGCAGCCGC
[truncated: 4,608,268 more chars]
