# Supplementary material for: Genome-wide identification of 5-methylcytosine sites in bacterial genomes by high-throughput sequencing of MspJI restriction fragments
Source: PLoS One. 2021 May 11;16(5):e0247541. doi: 10.1371/journal.pone.0247541 (PMC8112702; doi:10.1371/journal.pone.0247541)
Supplement: S2 Dataset — (GZ) [file pone.0247541.s004.gz › Data_set_2/Agr_gelatinovorum_2415355_FspEI_processed.fasta]

>2415355|reference Age_ch_v3_2_motif_mod_jobs_024_024558_data_consensus|length 67|copies 1
AAAAACATCACCCCCGCCGAAATCGAAAGCAAACTGAAGTTTTCGCCCTATATTTCGGATGCGGTGG
>2415355|reference Age_ch_v3_2_motif_mod_jobs_024_024558_data_consensus|length 52|copies 1
AAAAACCGCTTCGAATCCCCAGCCGCAAGCGCCGCCTGATCATATGTCAGGA
>2415355|reference Age_ch_v3_2_motif_mod_jobs_024_024558_data_consensus|length 33|copies 1
AAAAACGCCGGTCGAGGGCATTTTCGTCAATTG
>2415355|reference Age_ch_v3_2_motif_mod_jobs_024_024558_data_consensus|length 66|copies 1
AAAAAGCAGCGTGAACTGGCCCGTGCGATCAAACGCGCCCGCTTCCTCGCCCTGCTGCCCTACGCC
>2415355|reference Age_ch_v3_2_motif_mod_jobs_024_024558_data_consensus|length 63|copies 1
AAAAAGCCGCCGCCAGCCGCGAAGCCTATGTTGCCGCCGGGGGCACCATCATCGAAATGAGTG
>2415355|reference Age_ch_v3_2_motif_mod_jobs_024_024558_data_consensus|length 62|copies 1
AAAAATTCGATCTGGTTTTCGTGGATGTCACAGACCAAAATGTGCAACGGTTGACCTCCTTC
>2415355|reference Age_ch_v3_2_motif_mod_jobs_024_024558_data_consensus|length 69|copies 2
AAAACAGCCGCTATATCGCCCGCCTTTACGGATTGGACCCCGATTATGTAGAAGCTTTCTGCCGCTGGC
>2415355|reference Age_ch_v3_2_motif_mod_jobs_024_024558_data_consensus|length 50|copies 1
AAAACAGCGCGCGAAGACGGCCGAGGCGGCGATGAACCAGACATCGCAGA
>2415355|reference Age_ch_v3_2_motif_mod_jobs_024_024558_data_consensus|length 49|copies 2
AAAACAGCTGCCGGTGTGGTCATAATCGGGAATGTCGCGCAGCCGGTCG
>2415355|reference Age_ch_v3_2_motif_mod_jobs_024_024558_data_consensus|length 40|copies 1
AAAACATGATACCTGTCACGGGATTTGAAAGCCGCCACGT
>2415355|reference Age_ch_v3_2_motif_mod_jobs_024_024558_data_consensus|length 70|copies 1
AAAACCGCCAGAATTTTCAGGCAGATTTCATTAGTTGCGCGATTTTTAGCCGTCCTGGCCTTCGCCATCC
>2415355|reference Age_ch_v3_2_motif_mod_jobs_024_024558_data_consensus|length 63|copies 8
AAAACGAAGACGCCCCGGCCAAGGCGTGCATGCTCTCCAAGACCCTGCTCGAACTTCAGGCGC
>2415355|reference Age_ch_v3_2_motif_mod_jobs_024_024558_data_consensus|length 62|copies 1
AAAACGGCCCGAGGATGCGGAACCCTATGTGTTCCCAACCCGCTGCCCTGAATGCGGATCGG
>2415355|reference Age_ch_v3_2_motif_mod_jobs_024_024558_data_consensus|length 30|copies 4
AAAACGGCGATGCCCAGGGAGGAGGAGAGG
>2415355|reference Age_ch_v3_2_motif_mod_jobs_024_024558_data_consensus|length 59|copies 1
AAAACTGATGGCCTTGATGGCATCCAGCAACATCGCCGGGTCTTTGCGCAATTCGGCGC
>2415355|reference Age_ch_v3_2_motif_mod_jobs_024_024558_data_consensus|length 29|copies 3
AAAACTGTACGCCCTGGGTCTGCTGCCCA
>2415355|reference Age_ch_v3_2_motif_mod_jobs_024_024558_data_consensus|length 53|copies 1
AAAAGAAAGGCGCGGTTTGCATCACGTGGTCTCAGCTAATGACCGAACCGAGC
>2415355|reference Age_ch_v3_2_motif_mod_jobs_024_024558_data_consensus|length 45|copies 1
AAAAGAAGGCGACCAGGGCCGCAAGAAGATCAACCAATATACCCG
>2415355|reference Age_ch_v3_2_motif_mod_jobs_024_024558_data_consensus|length 61|copies 2
AAAAGAAGGCGACCAGGGCCGCAAGAAGATCAACCAATATACCCGTTACGGCACCGTGGCC
>2415355|reference Age_ch_v3_2_motif_mod_jobs_024_024558_data_consensus|length 51|copies 6
AAAAGCAGGAACGCATAGACCACGCATAAAAGCCCTGCGATCACGGCCAAC
>2415355|reference Age_ch_v3_2_motif_mod_jobs_024_024558_data_consensus|length 59|copies 2
AAAAGCCGCCCCCAACGACGCGTGAGCTAAGGGAAATACCTGAAATGAAGAATGTGACC
>2415355|reference Age_ch_v3_2_motif_mod_jobs_024_024558_data_consensus|length 80|copies 1
AAAATCCGAAACGGTCAATTTGCCCGGATGGGCCCAAGCGCCCGCCCCGGTACCACGGATAATACCGAAAACCCTTAGCC
>2415355|reference Age_ch_v3_2_motif_mod_jobs_024_024558_data_consensus|length 53|copies 4
AAAATCGCCTTCGTTGACGCCAAGATTGATCAGACCCAGGGCGAGATTCGTTA
>2415355|reference Age_ch_v3_2_motif_mod_jobs_024_024558_data_consensus|length 63|copies 1
AAAATCTTGTGTTGCAGGATTTCCGTTTCTCGCAACGCATGATCGGGCAACCGCCAATCGCCC
>2415355|reference Age_ch_v3_2_motif_mod_jobs_024_024558_data_consensus|length 61|copies 1
AAAATGGACTGGATGTTTGATATGTCACGACACACCGATCTGGCCTTGACCGGCCTGGCTC
>2415355|reference Age_ch_v3_2_motif_mod_jobs_024_024558_data_consensus|length 76|copies 1
AAAATTCGGCGTCCTGCTGCAAAACCGCGGATCGGGGTTCACCCTGCAACAGGGCCATCCGAACGAAATGGCGGGC
>2415355|reference Age_ch_v3_2_motif_mod_jobs_024_024558_data_consensus|length 60|copies 1
AAAATTTCTTGCTGTTTCCGAGTGAACCGCCGCCATTGCGCCGGGCGCAGCAAAGTACGC
>2415355|reference Age_ch_v3_2_motif_mod_jobs_024_024558_data_consensus|length 48|copies 3
AAACAACCCTTCGGGATCGGCCCCCGACAGGGTGAATTCATCCGTGTG
>2415355|reference Age_ch_v3_2_motif_mod_jobs_024_024558_data_consensus|length 66|copies 2
AAACAACCGCGCGCCTGGGTCCGGCTGGACAGCCTGCCGACCAATCCCAACGGCAAGCTGTCGCGC
>2415355|reference Age_ch_v3_2_motif_mod_jobs_024_024558_data_consensus|length 62|copies 1
AAACAACTCTGGTGATCGTGGCTTCGAAGACCTTTAACACCATCGAAACAATGACCAATGCG
>2415355|reference Age_ch_v3_2_motif_mod_jobs_024_024558_data_consensus|length 55|copies 2
AAACACCGGCGCGCCCCCAACACGAGGCAGATATATGAAACGCTTCCTTTGGGCC
>2415355|reference Age_ch_v3_2_motif_mod_jobs_024_024558_data_consensus|length 56|copies 1
AAACACCGGCGCGCCCCCAACACGAGGCAGATATATGAAACGCTTCCTTTGGGCCG
>2415355|reference Age_ch_v3_2_motif_mod_jobs_024_024558_data_consensus|length 65|copies 1
AAACACCGGCGCGCCCCCAACACGAGGCAGATATATGAAACGCTTCCTTTGGGCCGCTTTATTGG
>2415355|reference Age_ch_v3_2_motif_mod_jobs_024_024558_data_consensus|length 29|copies 1
AAACACGCGATGGTGCTGGGGATGATCCC
>2415355|reference Age_ch_v3_2_motif_mod_jobs_024_024558_data_consensus|length 44|copies 1
AAACACGTACGAAGACAACAACCACCCCAGCGCTTCTTCTTCTG
>2415355|reference Age_ch_v3_2_motif_mod_jobs_024_024558_data_consensus|length 63|copies 4
AAACAGAAAGAACGACTGGCCCAACTGGGCGGGGCCGTGGCCAAGATCAGCCACGATCTGCGC
>2415355|reference Age_ch_v3_2_motif_mod_jobs_024_024558_data_consensus|length 60|copies 4
AAACAGAAGAAGTCTTAGGCTTGCAGCAGGGTGATGGTGGTATCGCCATATTTGCGTGCG
>2415355|reference Age_ch_v3_2_motif_mod_jobs_024_024558_data_consensus|length 53|copies 1
AAACAGAAGATGGGGTGGCTCGATTTCGACGACCTGATCCTGAAAGCGCGTGA
>2415355|reference Age_ch_v3_2_motif_mod_jobs_024_024558_data_consensus|length 67|copies 1
AAACAGACCCGCCACGTTGACGGTTTGGCCGAAGCGCTGAAATTCGGGATGGAGGAAAAGCCGCGGC
>2415355|reference Age_ch_v3_2_motif_mod_jobs_024_024558_data_consensus|length 64|copies 1
AAACAGCAATGTCGGCAGGATGGGACCAATTTCACAATGCCAATTCCGCATGTAAAATTATAAC
>2415355|reference Age_ch_v3_2_motif_mod_jobs_024_024558_data_consensus|length 62|copies 1
AAACAGCGCCCCGATCGATTGTTCGGTCAGGACCGCCCAGACGATCATCAGGATCGAGGGCG
>2415355|reference Age_ch_v3_2_motif_mod_jobs_024_024558_data_consensus|length 65|copies 1
AAACAGCGCCCCGATCGATTGTTCGGTCAGGACCGCCCAGACGATCATCAGGATCGAGGGCGGGA
>2415355|reference Age_ch_v3_2_motif_mod_jobs_024_024558_data_consensus|length 58|copies 1
AAACATCCGGCGATCCATGCCACGACGTTGAATGTGACCATCGGCAACGATGCCGGGG
>2415355|reference Age_ch_v3_2_motif_mod_jobs_024_024558_data_consensus|length 71|copies 1
AAACCACCGGGAACCTGGATCGATCCGTAAGAATAGCATCCGTCCACGATGTTCGACGGATCCGAACCGGC
>2415355|reference Age_ch_v3_2_motif_mod_jobs_024_024558_data_consensus|length 66|copies 14
AAACCAGATCGCGCCAGGGCCGGAAAAGGTGGCCCAGACAAGGATCAGCACCGGGCTGAGCAGGAA
>2415355|reference Age_ch_v3_2_motif_mod_jobs_024_024558_data_consensus|length 80|copies 2
AAACCAGATCGCGCCAGGGCCGGAAAAGGTGGCCCAGACAAGGATCAGCACCGGGCTGAGCAGGAACGGTTTGACCAGGG
>2415355|reference Age_ch_v3_2_motif_mod_jobs_024_024558_data_consensus|length 57|copies 1
AAACCATCGGCAGTGGCGAGACCTTGGCCACGACCACCGCCATGGCGTCAGGGTCGG
>2415355|reference Age_ch_v3_2_motif_mod_jobs_024_024558_data_consensus|length 60|copies 1
AAACCCCCGATCATGCCCGCGCCCAGCAGCGTCCCCCAGATATTGCCAACGCCACCCACC
>2415355|reference Age_ch_v3_2_motif_mod_jobs_024_024558_data_consensus|length 70|copies 14
AAACCCGACGCCTGACGCAAAAAACAACCGCGAAACCCCGATCCGGTTGCGCCGCGACAATTCCAGCGCC
>2415355|reference Age_ch_v3_2_motif_mod_jobs_024_024558_data_consensus|length 45|copies 1
AAACCGATGTCGGACTGGCCGAAGCGTCGGGCGCTCCGATCATGG
>2415355|reference Age_ch_v3_2_motif_mod_jobs_024_024558_data_consensus|length 25|copies 1
AAACCGCCCCAGGCATGAACGAGGG
>2415355|reference Age_ch_v3_2_motif_mod_jobs_024_024558_data_consensus|length 54|copies 1
AAACCGCCGACGCGGTGGTGCTGGTCGATGTCGGCTCGGGCAACCGCTTTTTCG
>2415355|reference Age_ch_v3_2_motif_mod_jobs_024_024558_data_consensus|length 54|copies 1
AAACCGCGATACGAAGTTGCAGCGCCGTCGGAACCACCAGCAGCAGGGGCAGTA
>2415355|reference Age_ch_v3_2_motif_mod_jobs_024_024558_data_consensus|length 46|copies 1
AAACCGCGTTGTTCGTCGCGCAGATGCAGTCGGGTATTTCGCTACC
>2415355|reference Age_ch_v3_2_motif_mod_jobs_024_024558_data_consensus|length 26|copies 1
AAACCGGTGCTTCCCACGGTGCATGA
>2415355|reference Age_ch_v3_2_motif_mod_jobs_024_024558_data_consensus|length 55|copies 33
AAACCGGTGCTTCCCACGGTGCATGACTATGGCGGGCTGGTGTTCGCGGATGTGA
>2415355|reference Age_ch_v3_2_motif_mod_jobs_024_024558_data_consensus|length 69|copies 1
AAACCGGTTTGCGGCTGGCCCGGCATGCCGAAGAAGTGGCTTTGCTGGAAAGTCAGGTCACCGATGCCA
>2415355|reference Age_ch_v3_2_motif_mod_jobs_024_024558_data_consensus|length 55|copies 1
AAACCGTATCCCGACCGGCTGGCTTTCTGGAGCGCATCGGCAAAAGGGCGAACCG
>2415355|reference Age_ch_v3_2_motif_mod_jobs_024_024558_data_consensus|length 59|copies 2
AAACCTATGAACGGCTGGGCAGCCCCGAAGGCGAATTGGCGCTGGCACAGGCGGTCGCC
>2415355|reference Age_ch_v3_2_motif_mod_jobs_024_024558_data_consensus|length 62|copies 1
AAACCTCTACTCTGCGGGCCATCGCGCGGCTGGATAATCCAGCGATCACCCATGGTGAAGTC
>2415355|reference Age_ch_v3_2_motif_mod_jobs_024_024558_data_consensus|length 74|copies 17
AAACCTCTTTGGCCTGGGCTTTGGGGGTGTCGCCAGCGGCGGCTTTCAGCATCGGGGTGATCCAAGCCAGCCCC
>2415355|reference Age_ch_v3_2_motif_mod_jobs_024_024558_data_consensus|length 59|copies 2
AAACGAAAAACGCCCCGGCCAATGGCCGGGGCGTTGAAGTGTCTGCGATGACGCTGCGC
>2415355|reference Age_ch_v3_2_motif_mod_jobs_024_024558_data_consensus|length 62|copies 3
AAACGAAGTCATCCTGGGTATTCCCCGCAAACGCATGGTGCTGTGGCTGACCATCGCGCCAA
>2415355|reference Age_ch_v3_2_motif_mod_jobs_024_024558_data_consensus|length 54|copies 1
AAACGATATCCGCCAGGGCCAAGGATGATGGTGTTGTTCTTGTGCCCGATGGGG
>2415355|reference Age_ch_v3_2_motif_mod_jobs_024_024558_data_consensus|length 65|copies 7
AAACGATATCCGCCAGGGCCAAGGATGATGGTGTTGTTCTTGTGCCCGATGGGGGTCAGGAACGC
>2415355|reference Age_ch_v3_2_motif_mod_jobs_024_024558_data_consensus|length 46|copies 1
AAACGCACCCAACCAGGGCGGAAAACGCTGTTGCCCTGATGGACTG
>2415355|reference Age_ch_v3_2_motif_mod_jobs_024_024558_data_consensus|length 64|copies 5
AAACGCACCCAACCAGGGCGGAAAACGCTGTTGCCCTGATGGACTGCCTGTTCATGTTGGCCAC
>2415355|reference Age_ch_v3_2_motif_mod_jobs_024_024558_data_consensus|length 51|copies 1
AAACGCCGTGGCCCAGGGTCAGCACGCCAGGTCCCAGCCGGTATTCACCGC
>2415355|reference Age_ch_v3_2_motif_mod_jobs_024_024558_data_consensus|length 62|copies 4
AAACGCCGTGGCCCAGGGTCAGCACGCCAGGTCCCAGCCGGTATTCACCGCCCGGATCGCCC
>2415355|reference Age_ch_v3_2_motif_mod_jobs_024_024558_data_consensus|length 68|copies 2
AAACGGATGCGGGCGCGGTCCAGCGAAATCGCGGTGGTTTTCAAGGAAACGCCGCATTCGATCTTTGA
>2415355|reference Age_ch_v3_2_motif_mod_jobs_024_024558_data_consensus|length 29|copies 7
AAACGGCGATGCCCAGGGAGGAGGAGAGG
>2415355|reference Age_ch_v3_2_motif_mod_jobs_024_024558_data_consensus|length 30|copies 1
AAACGGCGATGCCCAGGGAGGAGGAGAGGA
>2415355|reference Age_ch_v3_2_motif_mod_jobs_024_024558_data_consensus|length 67|copies 3
AAACGGCGATGCCCAGGGAGGAGGAGAGGACATCGCCGTCTTTGTTCCGGTGACCTTAGGGAGGAGG
>2415355|reference Age_ch_v3_2_motif_mod_jobs_024_024558_data_consensus|length 65|copies 1
AAACGGCGTATTGGCCAAACCGGCCGAAACCACGCCAATGATCGCGTCTTTCGCGGTTCGGCTGA
>2415355|reference Age_ch_v3_2_motif_mod_jobs_024_024558_data_consensus|length 64|copies 5
AAACGGGCTTCGGCCAGGGTGATGCCATGTTTGGTCAATTCACCGGCAAGATGATGCATGTTGC
>2415355|reference Age_ch_v3_2_motif_mod_jobs_024_024558_data_consensus|length 45|copies 3
AAACGGTGACCTGCACCCCGGCGCGGCGCAGCACGTCGGCCGCAG
>2415355|reference Age_ch_v3_2_motif_mod_jobs_024_024558_data_consensus|length 51|copies 2
AAACGTGGAAAGCCTGGGCCACCCGCGACACTTCCGGCCTGTCGCTGGCCG
>2415355|reference Age_ch_v3_2_motif_mod_jobs_024_024558_data_consensus|length 69|copies 8
AAACGTGGAAAGCCTGGGCCACCCGCGACACTTCCGGCCTGTCGCTGGCCGCGAATTTTCTGTTCCTGC
>2415355|reference Age_ch_v3_2_motif_mod_jobs_024_024558_data_consensus|length 69|copies 1
AAACTATGAGCACGCTGGCCGATATTCCCATGCGGTTCAGCCTACCCGGGCTGGGCCGTGCCCGGGGGG
>2415355|reference Age_ch_v3_2_motif_mod_jobs_024_024558_data_consensus|length 53|copies 1
AAACTCATCCGGGCCGCATCCAGCGTCAGCGGCACCTGCAACAGATCCTCGGG
>2415355|reference Age_ch_v3_2_motif_mod_jobs_024_024558_data_consensus|length 58|copies 2
AAACTGAAATATGGCTGGCGTTTGGTCGAACATGACCACGGTCATTTCACCGGCGTCG
>2415355|reference Age_ch_v3_2_motif_mod_jobs_024_024558_data_consensus|length 60|copies 1
AAACTGCAATCGGCGCTGGAACTCAGGATCGACGAAAGCGTGTTGACCGGGGAATCGATC
>2415355|reference Age_ch_v3_2_motif_mod_jobs_024_024558_data_consensus|length 66|copies 1
AAACTGCGCTGGAACTGGGCTGTGGGGTTGGGGTGGCGTCGTTGTGCCTGTTGGCGCGAGTGCCGG
>2415355|reference Age_ch_v3_2_motif_mod_jobs_024_024558_data_consensus|length 55|copies 1
AAACTGTCCTTGTAGAACGGCACGTTGTCATAGGCGTGCTTCAACGACCATTTCA
>2415355|reference Age_ch_v3_2_motif_mod_jobs_024_024558_data_consensus|length 72|copies 2
AAACTTCTTCATTATTTTACTCCCATGTTGGAACAAAGGTCCGGGTCGAACCCTATAACCGGATTTTGAAAA
>2415355|reference Age_ch_v3_2_motif_mod_jobs_024_024558_data_consensus|length 73|copies 1
AAAGAACTTCCCGTTTCATCTTGGTCAAAACATCCCCGCCGGAGGCGCTTTGCGACAGCCACGGGGAAGGCGG
>2415355|reference Age_ch_v3_2_motif_mod_jobs_024_024558_data_consensus|length 50|copies 1
AAAGCATCCAGGTTTCATAATCGTTCAGCGGCCCGCCCATGAACCGGGCG
>2415355|reference Age_ch_v3_2_motif_mod_jobs_024_024558_data_consensus|length 41|copies 1
AAAGCATGATTGATATTGCGACGATCACCGCCGTCCTCGGG
>2415355|reference Age_ch_v3_2_motif_mod_jobs_024_024558_data_consensus|length 58|copies 1
AAAGCCAACTTCACCGGCATCCCTTGTCATGTGTTCGAAGACAAACTGCGAATCCGGC
>2415355|reference Age_ch_v3_2_motif_mod_jobs_024_024558_data_consensus|length 66|copies 2
AAAGCCAGAACCGCGCGGCAGCGGCGATCGAAGCGGGGCATTTCAAATCGCAAATTGTTCCGGTCG
>2415355|reference Age_ch_v3_2_motif_mod_jobs_024_024558_data_consensus|length 62|copies 3
AAAGCCGCGCTATATCCGGAGGCTGTGAAAAAGAATGCCGCTTGAAGCCCCATTGAGTCCGG
>2415355|reference Age_ch_v3_2_motif_mod_jobs_024_024558_data_consensus|length 54|copies 2
AAAGCCGCTCGACCTGGGTGCTGATGCATGGCGATCTGCGCCGGGTGCAGCGGG
>2415355|reference Age_ch_v3_2_motif_mod_jobs_024_024558_data_consensus|length 55|copies 1
AAAGCCTGCTGGAAATCCGTCAGGCGGCCGTCAGCCAGATGCTGGCCCGACTGCG
>2415355|reference Age_ch_v3_2_motif_mod_jobs_024_024558_data_consensus|length 64|copies 1
AAAGCCTTGGCCAACAGGCCGCCACGAGCGAAGGTGGCGCTTGAAACCTGTTCGATTTCCACCG
>2415355|reference Age_ch_v3_2_motif_mod_jobs_024_024558_data_consensus|length 55|copies 5
AAAGCGCCCCGGCCAGGGCCGCCACCGCCGCAGAAATGCAGGTCGCCGCCGTGCG
>2415355|reference Age_ch_v3_2_motif_mod_jobs_024_024558_data_consensus|length 60|copies 5
AAAGCGCCCCGGCCAGGGCCGCCACCGCCGCAGAAATGCAGGTCGCCGCCGTGCGATAGC
>2415355|reference Age_ch_v3_2_motif_mod_jobs_024_024558_data_consensus|length 66|copies 10
AAAGCGGCGCTTTCGAACTGGTTCGAGGCCCCCAACCCAGTCTTGGTGAACAGCCATTGCGCCCCG
>2415355|reference Age_ch_v3_2_motif_mod_jobs_024_024558_data_consensus|length 51|copies 16
AAAGCGGCTGAACCTTGATGCCTTCCAGGGTGTCCCAGGTCAGGTCGTCCA
>2415355|reference Age_ch_v3_2_motif_mod_jobs_024_024558_data_consensus|length 57|copies 1
AAAGCTGGGACTGGTCGATCCCAAACGGTCGGTTCAGATCGGCATTCGCACCGAATG
>2415355|reference Age_ch_v3_2_motif_mod_jobs_024_024558_data_consensus|length 58|copies 2
AAAGCTGGGACTGGTCGATCCCAAACGGTCGGTTCAGATCGGCATTCGCACCGAATGC
>2415355|reference Age_ch_v3_2_motif_mod_jobs_024_024558_data_consensus|length 45|copies 1
AAAGGATCTGACACGCGTGATCGAAGATCACGACATCGCCGCCGG
>2415355|reference Age_ch_v3_2_motif_mod_jobs_024_024558_data_consensus|length 30|copies 1
AAAGGCACCGCCCCCTGGATGCAGCGATTC
>2415355|reference Age_ch_v3_2_motif_mod_jobs_024_024558_data_consensus|length 38|copies 1
AAAGGCGAACTGGTCCTGACCCATCTGTCGCGTGACTG
>2415355|reference Age_ch_v3_2_motif_mod_jobs_024_024558_data_consensus|length 45|copies 1
AAAGGCTGCCCCCGCGCCGCGTTCTGTGGGTCAGTTCTTCGCGAT
>2415355|reference Age_ch_v3_2_motif_mod_jobs_024_024558_data_consensus|length 29|copies 2
AAAGGGCAAACCCCAGGGATTCGGCACTA
>2415355|reference Age_ch_v3_2_motif_mod_jobs_024_024558_data_consensus|length 30|copies 1
AAAGGGCACGGACCAGGGCATAGGGGCAGC
>2415355|reference Age_ch_v3_2_motif_mod_jobs_024_024558_data_consensus|length 68|copies 1
AAAGGGGGGGGCGTGGCCGCCTGATCGGTCGCACCAAGGGCGGCATGAATACGAAGCTGCATGCCATC
>2415355|reference Age_ch_v3_2_motif_mod_jobs_024_024558_data_consensus|length 49|copies 1
AAAGGTCAATTGAAGGGCTAGCCTGACGGTTGATGAAATTGTGGCACGG
>2415355|reference Age_ch_v3_2_motif_mod_jobs_024_024558_data_consensus|length 65|copies 1
AAAGGTCAGTAGCGCCCCGCGCTGGTTGAAGATTTGAGCGAACAAGTTCGGGTCATCCATCGGCC
>2415355|reference Age_ch_v3_2_motif_mod_jobs_024_024558_data_consensus|length 51|copies 1
AAAGGTCTAAATACAGTCATACCACGACGGAGACAGGCAGTGAGAGAGCCG
>2415355|reference Age_ch_v3_2_motif_mod_jobs_024_024558_data_consensus|length 61|copies 5
AAAGGTCTTGAGCCTGGGCCGTCAACGGTGCGGCGCAGGTGAAAGCGGTCGCCACAGACAG
>2415355|reference Age_ch_v3_2_motif_mod_jobs_024_024558_data_consensus|length 53|copies 1
AAAGGTTTCGGCCATCGTCTCTACGCAGTTGCCGCCAAGGTTTTCCATCAGCG
>2415355|reference Age_ch_v3_2_motif_mod_jobs_024_024558_data_consensus|length 56|copies 2
AAAGTGATGTCGCGAATATAGAAAGTGATGCCGTCGGCAGGATGTAAAAAGGTCCC
>2415355|reference Age_ch_v3_2_motif_mod_jobs_024_024558_data_consensus|length 54|copies 4
AAAGTTAGCAGCGTCTTCGACTGGCATCATGAACCGGTCACACCGGCCAATCCA
>2415355|reference Age_ch_v3_2_motif_mod_jobs_024_024558_data_consensus|length 39|copies 1
AAATAGGCATGACCCAATGCGCCGCAAGGCAAACCGGCG
>2415355|reference Age_ch_v3_2_motif_mod_jobs_024_024558_data_consensus|length 40|copies 1
AAATAGGCATGACCCAATGCGCCGCAAGGCAAACCGGCGG
>2415355|reference Age_ch_v3_2_motif_mod_jobs_024_024558_data_consensus|length 66|copies 1
AAATAGGGGAAGGCCCGGCGATGCAAGGCGGCGAAGGCGAGGTCAAAAACAAGGCCAAGCACACCG
>2415355|reference Age_ch_v3_2_motif_mod_jobs_024_024558_data_consensus|length 63|copies 1
AAATCAAGGTCAGCGACGGGCGCGCCGGCGAAGGGCCGCTATCGCCCTTCTTCCTGCATTTCG
>2415355|reference Age_ch_v3_2_motif_mod_jobs_024_024558_data_consensus|length 62|copies 1
AAATCCAAAATCGCCCCGGCCGATTTGGTGTCCGCCGCCAGCCAGTTGTCGAAATGGTCGCG
>2415355|reference Age_ch_v3_2_motif_mod_jobs_024_024558_data_consensus|length 48|copies 1
AAATCCACCCGCGTGTTGGCGCAGTTGTCAAAACGGCTTGACGGGCGG
>2415355|reference Age_ch_v3_2_motif_mod_jobs_024_024558_data_consensus|length 62|copies 4
AAATCCCAACGAGGTGATCGCCGAGCTGCGTAATGCGCGTTCGGTCAAGCTGCTTCCCAAGC
>2415355|reference Age_ch_v3_2_motif_mod_jobs_024_024558_data_consensus|length 50|copies 1
AAATCCCGGCCGTCACCAAATCCGATAGCCATTGCATTCTGAGCAGCTGA
>2415355|reference Age_ch_v3_2_motif_mod_jobs_024_024558_data_consensus|length 32|copies 1
AAATCCGCGCGTCCTGGGCTTTGTTTCTCTCT
>2415355|reference Age_ch_v3_2_motif_mod_jobs_024_024558_data_consensus|length 68|copies 43
AAATCCGCGCGTCCTGGGCTTTGTTTCTCTCTTTCATCCCCTTCGCAGGGCCGTTAGCGTGAGACCAC
>2415355|reference Age_ch_v3_2_motif_mod_jobs_024_024558_data_consensus|length 53|copies 1
AAATCCGGAAAAGCTGCCGCCGCAGGGAGTTTCGGCCAATGCCGGGCCTGTCA
>2415355|reference Age_ch_v3_2_motif_mod_jobs_024_024558_data_consensus|length 61|copies 1
AAATCCGGAAAAGCTGCCGCCGCAGGGAGTTTCGGCCAATGCCGGGCCTGTCAGGGTGGCG
>2415355|reference Age_ch_v3_2_motif_mod_jobs_024_024558_data_consensus|length 64|copies 2
AAATCCTTGGCCAACTGGCCCAGCGGCGCGGCGATTTCACCTTCCCCTCGCTCCACCCGAAGGC
>2415355|reference Age_ch_v3_2_motif_mod_jobs_024_024558_data_consensus|length 62|copies 1
AAATCGAAACCCGGCTGGCCCATAAGTTGGCAGCGGTCGAAGCCTTTGTCGAAGCCAATCCG
>2415355|reference Age_ch_v3_2_motif_mod_jobs_024_024558_data_consensus|length 75|copies 2
AAATCGAAACCCGGCTGGCCCATAAGTTGGCAGCGGTCGAAGCCTTTGTCGAAGCCAATCCGATCGACCGGCATA
>2415355|reference Age_ch_v3_2_motif_mod_jobs_024_024558_data_consensus|length 36|copies 1
AAATCGACACCGCCGGTATTGCTGTCGAAATAGCGG
>2415355|reference Age_ch_v3_2_motif_mod_jobs_024_024558_data_consensus|length 61|copies 1
AAATCGCCGGTATCTGGTAAATATCGGTGCTGAACCCTTTGACCATGAGATAGGTCAAACC
>2415355|reference Age_ch_v3_2_motif_mod_jobs_024_024558_data_consensus|length 69|copies 3
AAATCGCCTGATTTTCCAAAAGATAAGACACAAGAAAGCGGCGCCTTGGGGGAGGCGCCGCTTTTTTTA
>2415355|reference Age_ch_v3_2_motif_mod_jobs_024_024558_data_consensus|length 36|copies 1
AAATCGGCATGATCCGCGCCACCCGGATTGCCACAT
>2415355|reference Age_ch_v3_2_motif_mod_jobs_024_024558_data_consensus|length 72|copies 2
AAATCGGCTTTTTCCAGGGCAAAAGCAGCGCCTATATCGGGGCCATTCTGGAAGATCAGGGCGCCGGGCATC
>2415355|reference Age_ch_v3_2_motif_mod_jobs_024_024558_data_consensus|length 71|copies 1
AAATCGGTCCGATCGCCAGCCCCGACCTGATCCAGTGGGCCCCCGGCCTGCCGAAAACCCGGTCCGGCAAG
>2415355|reference Age_ch_v3_2_motif_mod_jobs_024_024558_data_consensus|length 60|copies 1
AAATCGTTGGCACCGATGGTGAATTCACCATGGATGAAATCAGCTATCAGATCCGCAACA
>2415355|reference Age_ch_v3_2_motif_mod_jobs_024_024558_data_consensus|length 67|copies 7
AAATCTGAAAAACCAGGGCATGCATCCCTATCTGATGGGCGATTTCGCCGTCGAGAGGGACCTGAGC
>2415355|reference Age_ch_v3_2_motif_mod_jobs_024_024558_data_consensus|length 61|copies 1
AAATGAAATGGGGGCTGGTGCCCGATATGGGCGGTATGGTGCTGTTGCCACAGTTGATGCG
>2415355|reference Age_ch_v3_2_motif_mod_jobs_024_024558_data_consensus|length 60|copies 1
AAATGATGAGCGACGAAGCGCGGTTGGAACTGGGCTTCATGTAATACGGCATTGAAACGC
>2415355|reference Age_ch_v3_2_motif_mod_jobs_024_024558_data_consensus|length 62|copies 1
AAATGCGCACAACGCTGGGACAGGCAGCACGGCGGCATGTGGTCGAAAATTACGATTTGCAG
>2415355|reference Age_ch_v3_2_motif_mod_jobs_024_024558_data_consensus|length 57|copies 3
AAATGGAAGACGCCTATCGCCGCGAAGGGGTGCGGACCATTCTGCTGCGTTCGGGCG
>2415355|reference Age_ch_v3_2_motif_mod_jobs_024_024558_data_consensus|length 30|copies 1
AAATGGATGCGGCCTGGGCACTGACCGATC
>2415355|reference Age_ch_v3_2_motif_mod_jobs_024_024558_data_consensus|length 36|copies 1
AAATGGATGCGGCCTGGGCACTGACCGATCATTGCG
>2415355|reference Age_ch_v3_2_motif_mod_jobs_024_024558_data_consensus|length 54|copies 1
AAATGGATGCGGCCTGGGCACTGACCGATCATTGCGCCCGCGAACATCTCAGTG
>2415355|reference Age_ch_v3_2_motif_mod_jobs_024_024558_data_consensus|length 55|copies 6
AAATGGATGCGGCCTGGGCACTGACCGATCATTGCGCCCGCGAACATCTCAGTGG
>2415355|reference Age_ch_v3_2_motif_mod_jobs_024_024558_data_consensus|length 54|copies 1
AAATGGCCCCAGATCGAAGGCACCGGGACATAGTCGGCATTGGGCATGTTCGCG
>2415355|reference Age_ch_v3_2_motif_mod_jobs_024_024558_data_consensus|length 63|copies 1
AAATGGGGACTGGCAAATGGGTCCAGTGCTTCGATCCCGAGACGGGCCAACCCGTACTAGATG
>2415355|reference Age_ch_v3_2_motif_mod_jobs_024_024558_data_consensus|length 49|copies 1
AAATGGTGGAGGGATCAGAAAAAGATATCCGACAGGTCGTCATCCTCGG
>2415355|reference Age_ch_v3_2_motif_mod_jobs_024_024558_data_consensus|length 63|copies 1
AAATGTGGACTTCAGCTGATACCGGCTTCATCTCCTGTCAGACCTCCAACGTCCCAAGGCCCG
>2415355|reference Age_ch_v3_2_motif_mod_jobs_024_024558_data_consensus|length 60|copies 1
AAATTCCTGTTGATTTCCATGAATTCCCATGTCATTCCTAAATCACGAGATGAGGACGGG
>2415355|reference Age_ch_v3_2_motif_mod_jobs_024_024558_data_consensus|length 64|copies 3
AAATTGCGCATGCAGGGTAACGCTCTGTTCCGTCAAGCCGTGGAAAAGCTAAGTTCAACTGCGG
>2415355|reference Age_ch_v3_2_motif_mod_jobs_024_024558_data_consensus|length 65|copies 1
AAATTGCGGCCACCTGGGCCAGGCTTAAAGCGGTCATATCAGGTTCCTTCCTGTTCGTTCAGCCG
>2415355|reference Age_ch_v3_2_motif_mod_jobs_024_024558_data_consensus|length 65|copies 1
AAATTGGTCGCCGAAGACAGCGCAACCAATCCGTTTTGCGCCGCGATCCGGGCGATTTCCGTCCG
>2415355|reference Age_ch_v3_2_motif_mod_jobs_024_024558_data_consensus|length 54|copies 1
AAATTTCTGACGCAATATTTGGTCGCTTCATAGCGGCCTGCTTCGCGCGCCGGG
>2415355|reference Age_ch_v3_2_motif_mod_jobs_024_024558_data_consensus|length 60|copies 2
AACAAAGCTGGCTGGCCAGCGGCGTCGACCTGATCGTGGTGGTTCTGGGGCTGTTCGCGC
>2415355|reference Age_ch_v3_2_motif_mod_jobs_024_024558_data_consensus|length 58|copies 2
AACAAATGCGCAATCACCTCGCCGGTGGCGGGATAGATCACATCGAGCGGCGTGCCGG
>2415355|reference Age_ch_v3_2_motif_mod_jobs_024_024558_data_consensus|length 71|copies 38
AACAACCGACGTCCAGGGCACGTTGGCATCGTCCAAGGTTGAAATCAGATCGGACCTGAAAGCACAGACGC
>2415355|reference Age_ch_v3_2_motif_mod_jobs_024_024558_data_consensus|length 65|copies 27
AACAACCGCGCGCCTGGGTCCGGCTGGACAGCCTGCCGACCAATCCCAACGGCAAGCTGTCGCGC
>2415355|reference Age_ch_v3_2_motif_mod_jobs_024_024558_data_consensus|length 54|copies 1
AACAAGTGGCGCTGCGGCAACTGGCCGACCGCGTCGGTTTGCGCGACGGCGCGG
>2415355|reference Age_ch_v3_2_motif_mod_jobs_024_024558_data_consensus|length 33|copies 1
AACAAGTTGCAGCGCCGGTTGCAGGCACAGCAG
>2415355|reference Age_ch_v3_2_motif_mod_jobs_024_024558_data_consensus|length 71|copies 1
AACAATTGCCGCCCCGATCAGCGTCAATGGGGCCGGCCAGTCACCGAAAACGAACCAACCCAGCGTCAAGG
>2415355|reference Age_ch_v3_2_motif_mod_jobs_024_024558_data_consensus|length 68|copies 2
AACACATGGATTTCCACCCCGCCAAGGGTCAGATTGTATTCGTCTTCAAAGCTGAGATTCGGGGGGGC
>2415355|reference Age_ch_v3_2_motif_mod_jobs_024_024558_data_consensus|length 58|copies 1
AACACCAAGCAGGGCACACCGATCTGGTGAAGCGTCAGCGCCAGCGACAGCCCGCCAA
>2415355|reference Age_ch_v3_2_motif_mod_jobs_024_024558_data_consensus|length 69|copies 7
AACACCACGCAGAATGTGGTAACGGACACCCGGAAGGTCTTTCACTCGGCCGCCACGGATCAGGACAAC
>2415355|reference Age_ch_v3_2_motif_mod_jobs_024_024558_data_consensus|length 75|copies 2
AACACCACGTAATAGGCCAACAACCGGCCATTGGTCTTGACCCCTAAAATCTCGCCGCCAAAGGTCTCCTTGCCG
>2415355|reference Age_ch_v3_2_motif_mod_jobs_024_024558_data_consensus|length 55|copies 22
AACACCATCACGTCGGCGGGGCTCAGTTTATAGAACCGCATCGCTTCGCCGACCG
>2415355|reference Age_ch_v3_2_motif_mod_jobs_024_024558_data_consensus|length 68|copies 1
AACACCATCTCGGGACCGTGGCCCAAACTGGCCAAAGCGATGGCTGTGCCGATGGTGGGATGGCCGGC
>2415355|reference Age_ch_v3_2_motif_mod_jobs_024_024558_data_consensus|length 60|copies 5
AACACCATCTGGATATGTTTACGCATCGCGCGCAGTTCCCGCGGAGAGCAAGCGAGCAAA
>2415355|reference Age_ch_v3_2_motif_mod_jobs_024_024558_data_consensus|length 31|copies 2
AACACCATTGCAAGCCCCAACAGTCCGGGTT
>2415355|reference Age_ch_v3_2_motif_mod_jobs_024_024558_data_consensus|length 61|copies 1
AACACCCGCCTTGACCAGATGCCGTGCCCAATCTGCGACCCGGGTCTGGCTCAGAAAACAC
>2415355|reference Age_ch_v3_2_motif_mod_jobs_024_024558_data_consensus|length 67|copies 1
AACACCGCCGATCCCGCGACCAGAACATCGGCCCCGGCGTCCACCACCAAGGGCGCGGTTTGAGGCG
>2415355|reference Age_ch_v3_2_motif_mod_jobs_024_024558_data_consensus|length 75|copies 1
AACACCGCGCACGTATCTTCTTTTGTTCGAAAACATCCTCGGGGGTGAATACGATAAAAACCCATCAGGTTTTCA
>2415355|reference Age_ch_v3_2_motif_mod_jobs_024_024558_data_consensus|length 60|copies 7
AACACGAACCCGTCCACGGTAAACAAATCCGCAGGATCGGTGGCTTCTGCGGTGTCGGCG
>2415355|reference Age_ch_v3_2_motif_mod_jobs_024_024558_data_consensus|length 44|copies 4
AACACGACATGCATGTGGTGTTCAGCCTGGCCAACCGCATCACC
>2415355|reference Age_ch_v3_2_motif_mod_jobs_024_024558_data_consensus|length 53|copies 3
AACACGCCTGCTGCGGGCCTTGATGGATATTGCCGTGATCGCATTTGCGATCA
>2415355|reference Age_ch_v3_2_motif_mod_jobs_024_024558_data_consensus|length 59|copies 3
AACACGGAGTGCCGGTGCGGATCATTCCCGGGATCAGCGCCGGGATCGGTGGGCTGGCC
>2415355|reference Age_ch_v3_2_motif_mod_jobs_024_024558_data_consensus|length 65|copies 1
AACACTACGATCGAACCAACCAGCAGGCTTCCCGAGATATCGGCCTGGCTCCATCCTGACCCGGG
>2415355|reference Age_ch_v3_2_motif_mod_jobs_024_024558_data_consensus|length 66|copies 1
AACACTGCACCGGACAGGTGGTTGCGCTCGGCCGATTCAATTTCGATTGCGGGTTTCGAGTCCCCG
>2415355|reference Age_ch_v3_2_motif_mod_jobs_024_024558_data_consensus|length 62|copies 18
AACAGAAAGAACGACTGGCCCAACTGGGCGGGGCCGTGGCCAAGATCAGCCACGATCTGCGC
>2415355|reference Age_ch_v3_2_motif_mod_jobs_024_024558_data_consensus|length 39|copies 2
AACAGCACCAGCATCGGCACGCCCAGGAACCCGACATTG
>2415355|reference Age_ch_v3_2_motif_mod_jobs_024_024558_data_consensus|length 62|copies 3
AACAGCACTGGCAACAGAACAAGAAACGCCGCCCCTGCGAAGGACCCAAAGATCGATCCCAG
>2415355|reference Age_ch_v3_2_motif_mod_jobs_024_024558_data_consensus|length 59|copies 1
AACAGCAGCTATTGCCGGACCTGCTACATTGCGAACGCATTCTGGACCGGGCCGGGCCG
>2415355|reference Age_ch_v3_2_motif_mod_jobs_024_024558_data_consensus|length 69|copies 1
AACAGCAGGAACAGGGTCGAACCGAGGATGAAGTGGACTTCGGACACGCCGACCGGGAAATGCGGCAGG
>2415355|reference Age_ch_v3_2_motif_mod_jobs_024_024558_data_consensus|length 54|copies 1
AACAGCGATAACCGGGTCAGGCCAATTTCGATATTCGGGCTGCATGAAAACGCC
>2415355|reference Age_ch_v3_2_motif_mod_jobs_024_024558_data_consensus|length 62|copies 2
AACAGCGATAACCGGGTCAGGCCAATTTCGATATTCGGGCTGCATGAAAACGCCAGTATCGC
>2415355|reference Age_ch_v3_2_motif_mod_jobs_024_024558_data_consensus|length 54|copies 1
AACAGCGCGGTGCGGTGGTGGCGAACCATTCGTCCTGGCTTGATATTTTCACGC
>2415355|reference Age_ch_v3_2_motif_mod_jobs_024_024558_data_consensus|length 48|copies 1
AACAGCGGATGCAGATTTCGGGGTCGATCAGATGTTGTTTGATCGGCT
>2415355|reference Age_ch_v3_2_motif_mod_jobs_024_024558_data_consensus|length 75|copies 2
AACAGCGGCAGGAATTGGCGGACAAACAGCCGGGTCTTGGCAAACAGGCCTTCATTGCCCGGTTCCGGTGTCAGC
>2415355|reference Age_ch_v3_2_motif_mod_jobs_024_024558_data_consensus|length 39|copies 1
AACAGCGGCGCACCAAGATGCTGTTCCAGCGATTTGATC
>2415355|reference Age_ch_v3_2_motif_mod_jobs_024_024558_data_consensus|length 52|copies 2
AACAGCTAAAAAGGCATGGTGGCGCATCAGTCGCGCCGCCAATTGTCAGCCC
>2415355|reference Age_ch_v3_2_motif_mod_jobs_024_024558_data_consensus|length 62|copies 1
AACAGCTTGAAATTGCCCTCGTCCGCTGCCGCATAGGACGCCTGTTCGGTGTCCAGAACCAG
>2415355|reference Age_ch_v3_2_motif_mod_jobs_024_024558_data_consensus|length 57|copies 1
AACAGCTTGGGGGCAGACAGGCTGGCGGCCACGATCTGACCCGCATCCACCGTGCGG
>2415355|reference Age_ch_v3_2_motif_mod_jobs_024_024558_data_consensus|length 32|copies 2
AACAGGAAACTGCCATTCGGTTCGCTCAGGGT
>2415355|reference Age_ch_v3_2_motif_mod_jobs_024_024558_data_consensus|length 65|copies 7
AACAGGAAACTGCCATTCGGTTCGCTCAGGGTCACTTGCACCGTGGCCGGGTCCAGCGCCTCAAC
>2415355|reference Age_ch_v3_2_motif_mod_jobs_024_024558_data_consensus|length 57|copies 1
AACAGGATGCCATCGCGGAAATCGTGGCCGACGATGGTCATGCCACCGACCAGCGCC
>2415355|reference Age_ch_v3_2_motif_mod_jobs_024_024558_data_consensus|length 63|copies 1
AACAGGATTGCCGGATTGACCGCTTCCAGCCCGGTGATTTTCACCTCGCCACCGATCAGCGCC
>2415355|reference Age_ch_v3_2_motif_mod_jobs_024_024558_data_consensus|length 58|copies 1
AACAGGATTTCGAACAACCGTCCAACGATCATCGCGTCAGTAATATCGGTGATCTGCA
>2415355|reference Age_ch_v3_2_motif_mod_jobs_024_024558_data_consensus|length 66|copies 1
AACAGGCGGTGGCCTTTTTCAGCGATATCAACGTGATCCGTGGCAAGGTCAAAGGCGCGCTGACCG
>2415355|reference Age_ch_v3_2_motif_mod_jobs_024_024558_data_consensus|length 47|copies 2
AACAGGGCATCACGTCGGAGAGGGGCAAGGTTGTGATCGGTCAGGCG
>2415355|reference Age_ch_v3_2_motif_mod_jobs_024_024558_data_consensus|length 65|copies 1
AACAGGGGATGCTGGCACAGGTGGCCCGCGCCGACCGCAAAGGCGAAGCGGTGGTCTTCCTGGGC
>2415355|reference Age_ch_v3_2_motif_mod_jobs_024_024558_data_consensus|length 55|copies 1
AACAGGGGTTCGAAGTCGATTGCGACTGAACCTTGCGGATCGCCGCGATCAGAGG
>2415355|reference Age_ch_v3_2_motif_mod_jobs_024_024558_data_consensus|length 65|copies 1
AACAGGGTCCGTTCCAACGCGGTGTAATAGCCGCTGATCATCGGAAAAGTGTTCAGGCTCAGGAT
>2415355|reference Age_ch_v3_2_motif_mod_jobs_024_024558_data_consensus|length 54|copies 1
AACAGTGTGCCGCTGGCAAACTATCTAATGAATGCCTATGGAAACCGGTTCTAC
>2415355|reference Age_ch_v3_2_motif_mod_jobs_024_024558_data_consensus|length 57|copies 2
AACATAATCACACGCTGGACACCCAGCGCGCACAGGAAAGCCGCGACATGGCGCAGC
>2415355|reference Age_ch_v3_2_motif_mod_jobs_024_024558_data_consensus|length 66|copies 4
AACATATTCAGGCGGTGGCCAATGCCAAAAGTTCCACTGGACGGCTGGACCTGCTGACCCGTACCA
>2415355|reference Age_ch_v3_2_motif_mod_jobs_024_024558_data_consensus|length 63|copies 1
AACATATTGAAAAGCTGGCCGAGCTGGTTTCGGAAAAGACCAATGGCGAGTTCACTATGAATA
>2415355|reference Age_ch_v3_2_motif_mod_jobs_024_024558_data_consensus|length 57|copies 1
AACATCACGCCAATATCGTGCCTTGGCATTTTTTGCGCGAACGGCAAGGCGTGGTGC
>2415355|reference Age_ch_v3_2_motif_mod_jobs_024_024558_data_consensus|length 64|copies 2
AACATCACTGCCGTCTGGGGCACCGGCGATGTATCGGCAAAGCCGGTTGGTTTCACCGATGTGC
>2415355|reference Age_ch_v3_2_motif_mod_jobs_024_024558_data_consensus|length 61|copies 1
AACATCCACAGCCGCCGGCCCTGCGCGGTTTCCACCCGCCAGTAATCGCGCAGCCCGCGGC
>2415355|reference Age_ch_v3_2_motif_mod_jobs_024_024558_data_consensus|length 85|copies 1
AACATCGCCGCATCGACCGGCACTTCGGGCGGGCAGCCATCCACCGTTGCCCCCAAGGCAGGCCCGTGGCTTTCGCCCCAGGTGG
>2415355|reference Age_ch_v3_2_motif_mod_jobs_024_024558_data_consensus|length 48|copies 1
AACATCGCGACCAGCTGGCTGAATATCTTGCCGCAGGTTGCAAACCCG
>2415355|reference Age_ch_v3_2_motif_mod_jobs_024_024558_data_consensus|length 63|copies 5
AACATCGGCATCTTTGCCAGATCTCCGAAATCCGTATCGGTTCGCGTGAATTGACCGGTGCCA
>2415355|reference Age_ch_v3_2_motif_mod_jobs_024_024558_data_consensus|length 61|copies 1
AACATCTGCAAATCGATCACGGATTTTGCCGCCACCGCGTCATAGGCTTCGCGTTGCCGGG
>2415355|reference Age_ch_v3_2_motif_mod_jobs_024_024558_data_consensus|length 56|copies 1
AACATCTGGGCGCTGCGGCCTGGGCAGAACGCGAATGGACCGACGCGACCTATGTC
>2415355|reference Age_ch_v3_2_motif_mod_jobs_024_024558_data_consensus|length 53|copies 1
AACATCTTCCGCTTTACCCAAGCGGGTTCCGAGGTGTCGGCACTTCTGGGCCG
>2415355|reference Age_ch_v3_2_motif_mod_jobs_024_024558_data_consensus|length 68|copies 9
AACATCTTCGGGCCTGGGCCCGCCAAACGACAGAAGGAGCGTGTCATGTTCAAAGGATCTTTTCCTGC
>2415355|reference Age_ch_v3_2_motif_mod_jobs_024_024558_data_consensus|length 48|copies 1
AACATGAAATGCTGGTGGACCATGCCGATCCCGGCGGCAATTGATGCG
>2415355|reference Age_ch_v3_2_motif_mod_jobs_024_024558_data_consensus|length 57|copies 2
AACATGAAATGCTGGTGGACCATGCCGATCCCGGCGGCAATTGATGCGCCCGGCCCA
>2415355|reference Age_ch_v3_2_motif_mod_jobs_024_024558_data_consensus|length 54|copies 1
AACATGATGGCAAGCTGACGTTGCTGGACCAGAACGAAGTGATCACGCCGAACC
>2415355|reference Age_ch_v3_2_motif_mod_jobs_024_024558_data_consensus|length 55|copies 11
AACATGATGGCAAGCTGACGTTGCTGGACCAGAACGAAGTGATCACGCCGAACCC
>2415355|reference Age_ch_v3_2_motif_mod_jobs_024_024558_data_consensus|length 55|copies 2
AACATGCAGACCGGCTGGCACATGCATCTGGGCCCGGGCTGATCGGACTTCCTCG
>2415355|reference Age_ch_v3_2_motif_mod_jobs_024_024558_data_consensus|length 61|copies 10
AACATGCCGACGGGCTGAAAAGCGGGAACACCGCCACGTCGTCCGACTGCAATTGGCCAAC
>2415355|reference Age_ch_v3_2_motif_mod_jobs_024_024558_data_consensus|length 56|copies 3
AACATGCCGGGGCGGACATTGCCCGCGTCGCGGTGAACCTGCACCGGATTGCCGTC
>2415355|reference Age_ch_v3_2_motif_mod_jobs_024_024558_data_consensus|length 59|copies 1
AACATGGTGCCGGGCAGGGCCAGCACGCCGATGGCTTCGACCATTTCTTGCGCCAGTTG
>2415355|reference Age_ch_v3_2_motif_mod_jobs_024_024558_data_consensus|length 66|copies 5
AACATGTATATCCGACCGGCGTTTGGAAAAAGGGCAAACTGACGCATTGGTCCCTCATGTCGCAAC
>2415355|reference Age_ch_v3_2_motif_mod_jobs_024_024558_data_consensus|length 67|copies 1
AACCAACAACTGCCGGGTTTTGAACACACACCGGTCGAACAGGCGCTGTCAAAGGCAATCGCGCCGC
>2415355|reference Age_ch_v3_2_motif_mod_jobs_024_024558_data_consensus|length 70|copies 1
AACCAAGCCGTTCCTTGAGCAGCCGTGTGGTTTTCTGACATTTGCAATGATAGGGATCGCCTTGCATCAG
>2415355|reference Age_ch_v3_2_motif_mod_jobs_024_024558_data_consensus|length 67|copies 2
AACCAATGCCGGTGTCACCCTCGGCATCGGGCTTGGCATGTCAGAAGACGGCGATCCGCAGGGGCGC
>2415355|reference Age_ch_v3_2_motif_mod_jobs_024_024558_data_consensus|length 61|copies 32
AACCACACCATCGTTCAGGCACTGGCCGATCAGGTGGCGCAACGGGGATCTGCCCCCGCGC
>2415355|reference Age_ch_v3_2_motif_mod_jobs_024_024558_data_consensus|length 62|copies 2
AACCACAGATCCAGCACGATGTTCAGCCCGTTCATCCAGAATTGGATCAGAAACATGCCGCG
>2415355|reference Age_ch_v3_2_motif_mod_jobs_024_024558_data_consensus|length 67|copies 2
AACCACGAAGTCGACGATCAGCAGGTAGAACCACCACTTGAACTGCGGCCGGAACCGGCCAGACCGC
>2415355|reference Age_ch_v3_2_motif_mod_jobs_024_024558_data_consensus|length 76|copies 4
AACCACGACCGGCTGCCCCAACTGTTCCCCGATCGACTCGCCCAATTTGCGGGCCAATAGATCGGTCGAACCGCCC
>2415355|reference Age_ch_v3_2_motif_mod_jobs_024_024558_data_consensus|length 65|copies 1
AACCACGATTTCGCCCTTCAGGCTGCGTTCTTTGCAGATTTCGGCCAATTCGCTCAGCGGCGCAC
>2415355|reference Age_ch_v3_2_motif_mod_jobs_024_024558_data_consensus|length 30|copies 1
AACCAGATCGCGCCAGGGCCGGAAAAGGTG
>2415355|reference Age_ch_v3_2_motif_mod_jobs_024_024558_data_consensus|length 65|copies 26
AACCAGATCGCGCCAGGGCCGGAAAAGGTGGCCCAGACAAGGATCAGCACCGGGCTGAGCAGGAA
>2415355|reference Age_ch_v3_2_motif_mod_jobs_024_024558_data_consensus|length 67|copies 3
AACCAGATCGCGCCAGGGCCGGAAAAGGTGGCCCAGACAAGGATCAGCACCGGGCTGAGCAGGAACG
>2415355|reference Age_ch_v3_2_motif_mod_jobs_024_024558_data_consensus|length 79|copies 1
AACCAGATCGCGCCAGGGCCGGAAAAGGTGGCCCAGACAAGGATCAGCACCGGGCTGAGCAGGAACGGTTTGACCAGGG
>2415355|reference Age_ch_v3_2_motif_mod_jobs_024_024558_data_consensus|length 65|copies 1
AACCAGCCATTGGGTCATCGCCGCGCCGGCAGCAATCGCGCCGATGGTCACAAGGTTGATCGGGC
>2415355|reference Age_ch_v3_2_motif_mod_jobs_024_024558_data_consensus|length 47|copies 1
AACCAGGCCCGGATTTCGCGCACCAAGGCCAGCGGTGACAACGCCCC
>2415355|reference Age_ch_v3_2_motif_mod_jobs_024_024558_data_consensus|length 59|copies 1
AACCAGGTCGAGACCAGCGATACCACCGCCGCGCCGATCACCGCGCCATACAGCCGCCC
>2415355|reference Age_ch_v3_2_motif_mod_jobs_024_024558_data_consensus|length 77|copies 2
AACCCAAAGAAGGGCCGGTCATTGCCCAGAATATGTGCCAGATGACGCAGGTTCAAAACATTTCCAAACATCCCGGC
>2415355|reference Age_ch_v3_2_motif_mod_jobs_024_024558_data_consensus|length 39|copies 1
AACCCAAAGGTCAGAACCCATCCCAGGGCGACGGAAAAC
>2415355|reference Age_ch_v3_2_motif_mod_jobs_024_024558_data_consensus|length 73|copies 180
AACCCAACCCGGCTTTCTTCTGCGCCTCAGTCAAAGGCGTCCCCTGAGTTGAGGTCACCACACCGACCAAAAG
>2415355|reference Age_ch_v3_2_motif_mod_jobs_024_024558_data_consensus|length 66|copies 2
AACCCACTAAGGGTAGCCAACGCCGCCGGATCGAGGCCAAGAAACAACGCGGCGAGATCAAGGCGC
>2415355|reference Age_ch_v3_2_motif_mod_jobs_024_024558_data_consensus|length 71|copies 1
AACCCAGACTGTTCCTGGCTTTCGGCTGCAACCGGGATATTTTCCGCGATCAGCATCTGGGTAACTTCCGC
>2415355|reference Age_ch_v3_2_motif_mod_jobs_024_024558_data_consensus|length 58|copies 1
AACCCAGCACCGCCCAGGGCCTGCACCGCCTGATGCGACACTTTCATCGCTTCTTCGC
>2415355|reference Age_ch_v3_2_motif_mod_jobs_024_024558_data_consensus|length 60|copies 3
AACCCAGCGTGGCGCTGGCCCCGGCCCAGGTGGCCGCGTTGCAAATCGCCGCACCGCGGC
>2415355|reference Age_ch_v3_2_motif_mod_jobs_024_024558_data_consensus|length 52|copies 1
AACCCATCCAGACCATGGTGATGGAGAACATGCTGTGCCGCGCCTTGGCGGG
>2415355|reference Age_ch_v3_2_motif_mod_jobs_024_024558_data_consensus|length 61|copies 1
AACCCATCTTTTCCGGCAATCCGCCCACGTTGTGATGCGACTTGATCGTCACTGACGGCCC
>2415355|reference Age_ch_v3_2_motif_mod_jobs_024_024558_data_consensus|length 69|copies 1
AACCCCAAAGCCATCGACAATGCCATCATCGCCGCCGTGCTCAGCCCGACCTGCAAACCGCCCAACCCG
>2415355|reference Age_ch_v3_2_motif_mod_jobs_024_024558_data_consensus|length 56|copies 2
AACCCCACATCTATGTGGCCAACTGGTTCTACCTGTCCTTCATCCTGACCGTGGCA
>2415355|reference Age_ch_v3_2_motif_mod_jobs_024_024558_data_consensus|length 66|copies 2
AACCCCAGCCCGGTAACAACAACTCGACGCATTTTCTGCTCTCCTTTGCCTCGGCAGTTCGCGCCC
>2415355|reference Age_ch_v3_2_motif_mod_jobs_024_024558_data_consensus|length 60|copies 4
AACCCCATGATCCGCGGCGCAACGCCCGCAGTGGCACCGCCCGACACCTTGGCAATCGGC
>2415355|reference Age_ch_v3_2_motif_mod_jobs_024_024558_data_consensus|length 72|copies 1
AACCCCATTACCCGCAGGCTGGCCAGATCGCGGGCGCGTTCGGCAAAGGCGATCCTTGCCGAATTGTAAACG
>2415355|reference Age_ch_v3_2_motif_mod_jobs_024_024558_data_consensus|length 67|copies 2
AACCCCATTGGATCGGTGAAATAGATCGAATCCATGAAACCGCGATCCTTGGCCCCGGAATGTTTGA
>2415355|reference Age_ch_v3_2_motif_mod_jobs_024_024558_data_consensus|length 56|copies 1
AACCCCATTGGCAGCCGGGCCAGTAGTTGTTTGGTATAGCTGATGGTCAGCGGGGC
>2415355|reference Age_ch_v3_2_motif_mod_jobs_024_024558_data_consensus|length 51|copies 6
AACCCCGCAAGCAGCAGCTTGCCGACGCTTTCTTCGACGATGATCGCATAG
>2415355|reference Age_ch_v3_2_motif_mod_jobs_024_024558_data_consensus|length 75|copies 1
AACCCCGCCCAAGGCCCGGTGGCACCGGTTTCCTTGATCATCAGGCCGATGATTTCTTCGGTGCGTGCCTCCAGC
>2415355|reference Age_ch_v3_2_motif_mod_jobs_024_024558_data_consensus|length 75|copies 1
AACCCCGCCCCGGCGGCCCAGGCCCCGAACGCAGCGGTCCCAAGCGCGGGGGCCGAGGCCCCGACCATTCCAGCG
>2415355|reference Age_ch_v3_2_motif_mod_jobs_024_024558_data_consensus|length 52|copies 1
AACCCCGCCGCGCAGCACAGCAGCGGCAGCAACGGTGCCGACACCGACATTG
>2415355|reference Age_ch_v3_2_motif_mod_jobs_024_024558_data_consensus|length 65|copies 1
AACCCCGCGAGTAATTTTCCGGTCATTCTGCCGCATATCCCCCGGCTTCGGTTTGCACGAAAGCA
>2415355|reference Age_ch_v3_2_motif_mod_jobs_024_024558_data_consensus|length 78|copies 2
AACCCCGGCGGGGTGGCGAGGAAAATTTCAAATTCTGCATCCATTGCGCCTGATTAGCGGGGTTTGGATCGGGGCGCG
>2415355|reference Age_ch_v3_2_motif_mod_jobs_024_024558_data_consensus|length 61|copies 1
AACCCCTTGGCCCGCGCGGTGCGAATGTAATCTTCCGACAAGGTGTCCAACAGGCTGGAGC
>2415355|reference Age_ch_v3_2_motif_mod_jobs_024_024558_data_consensus|length 54|copies 3
AACCCGAAGCCTATGTGGCGCGGTCCGATACTTTCATCGAAAAGGAATCTCAGA
>2415355|reference Age_ch_v3_2_motif_mod_jobs_024_024558_data_consensus|length 56|copies 4
AACCCGACAGTATGCTGGGGGTTCCGGGCATCCTCGATGTCTATAAATCCGGCGGT
>2415355|reference Age_ch_v3_2_motif_mod_jobs_024_024558_data_consensus|length 72|copies 1
AACCCGATCCTTTTGGCCAGATTGTCCAGCGCCTGACCCATCTTTTCCTTGTTCACCATATGCTGTGCGCCC
>2415355|reference Age_ch_v3_2_motif_mod_jobs_024_024558_data_consensus|length 67|copies 2
AACCCGATCGAAGGCTGGTATCCCGGCGACCAAACCTATGTCGTCGAAGGGCCCAAGGGGCTCAAGG
>2415355|reference Age_ch_v3_2_motif_mod_jobs_024_024558_data_consensus|length 73|copies 4
AACCCGATCGAAGGCTGGTATCCCGGCGACCAAACCTATGTCGTCGAAGGGCCCAAGGGGCTCAAGGTCAGCC
>2415355|reference Age_ch_v3_2_motif_mod_jobs_024_024558_data_consensus|length 74|copies 1
AACCCGATCGGCACCGGGCCTTTCGCGGTCACCGATTTCCGTCCCAATGACGTGATTTCGATGGAAGCCAACCC
>2415355|reference Age_ch_v3_2_motif_mod_jobs_024_024558_data_consensus|length 52|copies 2
AACCCGATGATCCTCAGGATGAGCGATTTCAAGACCAACGAATATGCCGACC
>2415355|reference Age_ch_v3_2_motif_mod_jobs_024_024558_data_consensus|length 50|copies 3
AACCCGATGATCGGCTGGCGCGGCGCGTCGCGCTATTACGATCCGGCCTA
>2415355|reference Age_ch_v3_2_motif_mod_jobs_024_024558_data_consensus|length 60|copies 2
AACCCGCAAGGCACCCTGGCCGAACGGATGCGCGCCGGTGGCGCGGGCATTCCCGGTTTC
>2415355|reference Age_ch_v3_2_motif_mod_jobs_024_024558_data_consensus|length 66|copies 1
AACCCGCAAGGCACCCTGGCCGAACGGATGCGCGCCGGTGGCGCGGGCATTCCCGGTTTCTACACC
>2415355|reference Age_ch_v3_2_motif_mod_jobs_024_024558_data_consensus|length 46|copies 1
AACCCGCCCAAATAGCCGTTGCAGGCCAGAATCACATGATTGCAAG
>2415355|reference Age_ch_v3_2_motif_mod_jobs_024_024558_data_consensus|length 56|copies 1
AACCCGCGCACCGCGCGGCAGGCCAAGCGATTTCAGCGACAAGAACAAAGCCGCAG
>2415355|reference Age_ch_v3_2_motif_mod_jobs_024_024558_data_consensus|length 63|copies 1
AACCCGCTGGTGCTGTCGCCGGATGACGAATGGCTCTCCAATCGCACGCTTTACGATGCCAAA
>2415355|reference Age_ch_v3_2_motif_mod_jobs_024_024558_data_consensus|length 54|copies 1
AACCCGCTGTCACGCAGGCCGTGGCGAAACTGGAACGCGCGGTGAACGAACCGC
>2415355|reference Age_ch_v3_2_motif_mod_jobs_024_024558_data_consensus|length 66|copies 1
AACCCGGACAAATATCAGGCGTTGAAAGACGCCGGGGCAATCCGGTAAGGCAGCAACATGGGAGCC
>2415355|reference Age_ch_v3_2_motif_mod_jobs_024_024558_data_consensus|length 56|copies 1
AACCCGGCAGCCTGCAGGGCCTCTGCGGCTTCAGGCAGCGATTGCACCGGTACAAC
>2415355|reference Age_ch_v3_2_motif_mod_jobs_024_024558_data_consensus|length 60|copies 1
AACCCGGCAGGCAGCGACAGCGCGAACATGAATGCCCCGTTGTCAAGGCCCGCCCCGATC
>2415355|reference Age_ch_v3_2_motif_mod_jobs_024_024558_data_consensus|length 47|copies 1
AACCCGGCCAGTTGGAACAAAAGGAAGTATTTGTCATAGATCAGCTG
>2415355|reference Age_ch_v3_2_motif_mod_jobs_024_024558_data_consensus|length 69|copies 5
AACCCGGCCTCGGAGATTGCTTCGCCCAACAGGCGGAACGTGCGGGGGGCGACCTCATTGCCTTTCAGC
>2415355|reference Age_ch_v3_2_motif_mod_jobs_024_024558_data_consensus|length 67|copies 2
AACCCGGCCTGATCGGTTTCCTGCACATCGACATCGGGGACCAGACCCAGCCGCCGCTGCGCTTCGC
>2415355|reference Age_ch_v3_2_motif_mod_jobs_024_024558_data_consensus|length 66|copies 2
AACCCGGCCTTTTTCGGGGTGAAACCGGAAATGGTGCTGATGTCAGGCACCATCGTGATGGCACAG
>2415355|reference Age_ch_v3_2_motif_mod_jobs_024_024558_data_consensus|length 62|copies 1
AACCCGGCGACGCCGCGGTCGCCCTGTGACGGCACCCCGGCAATGATCCCGCCCGATCCGGC
>2415355|reference Age_ch_v3_2_motif_mod_jobs_024_024558_data_consensus|length 66|copies 1
AACCCGGCGCAGGCAGCGATCTGGCCAGCGTTCAAACCCGGGCCGAAGACATGGGGGATCATTGGC
>2415355|reference Age_ch_v3_2_motif_mod_jobs_024_024558_data_consensus|length 67|copies 1
AACCCGGCTGGCTTGACCGCTGGGCGGAAATGGGCATCTATGACCGCCTGCGCGACAAGGCCAAGGA
>2415355|reference Age_ch_v3_2_motif_mod_jobs_024_024558_data_consensus|length 77|copies 1
AACCCGGCTTCGGACAGGCAATCGACCAGCGCGATCTTTTCCGCCGTCGGGATCAGCCGTTTTTCGTTTTGCAGCCC
>2415355|reference Age_ch_v3_2_motif_mod_jobs_024_024558_data_consensus|length 40|copies 1
AACCCGGCTTGACGGGCGGGGGCCTGACCCTGACCCGCGG
>2415355|reference Age_ch_v3_2_motif_mod_jobs_024_024558_data_consensus|length 62|copies 1
AACCCGGGGTCGGCGCGGTGGTGACGGACAGCGTGTCGCTGGCGGTACCACCAGATCCAAAA
>2415355|reference Age_ch_v3_2_motif_mod_jobs_024_024558_data_consensus|length 56|copies 1
AACCCGGTTCAAACTGATTCCGAACGACGCGGAACTGCGTGCAATCGCGGATGAGC
>2415355|reference Age_ch_v3_2_motif_mod_jobs_024_024558_data_consensus|length 67|copies 1
AACCCGTCCAATGGCAGGGATTTCAAATCGCTCATAGCCGCTCCGATCCTTGGTTAACCGGTGTGGC
>2415355|reference Age_ch_v3_2_motif_mod_jobs_024_024558_data_consensus|length 60|copies 1
AACCCGTCCAGCACGCGCAGCGGCTGCCAGACCGACCCGGCCAGATCCTCGGCATCGGGC
>2415355|reference Age_ch_v3_2_motif_mod_jobs_024_024558_data_consensus|length 52|copies 1
AACCCGTCTGATACCACGGCGCGCATATAATGTTCGCGCGATCCGTTGGCCG
>2415355|reference Age_ch_v3_2_motif_mod_jobs_024_024558_data_consensus|length 56|copies 1
AACCCGTCTTGCTTCAGGCAGCGCGCGCCGGTGCCGTTCATGGTCCGATCCAGCGC
>2415355|reference Age_ch_v3_2_motif_mod_jobs_024_024558_data_consensus|length 59|copies 2
AACCCGTTCTTCATTGCTTATTCGCCCAGCGTCGAGCTGAAAGAGGCCTGATGATCCGG
>2415355|reference Age_ch_v3_2_motif_mod_jobs_024_024558_data_consensus|length 61|copies 4
AACCCTGACGATGACAGGTGTGCCGCGCAACACCGCCCCAACCGGCGACGTGGGGATCAGC
>2415355|reference Age_ch_v3_2_motif_mod_jobs_024_024558_data_consensus|length 32|copies 1
AACCCTGCCATGCTCTGGCCCATGTGACAAAG
>2415355|reference Age_ch_v3_2_motif_mod_jobs_024_024558_data_consensus|length 74|copies 4
AACCCTGTTGGCGGCTGGGCTGGTTTTCCAACCCCAAACTGATCCTCGCGCTGTTCTTGATGATCGGGGCCCAG
>2415355|reference Age_ch_v3_2_motif_mod_jobs_024_024558_data_consensus|length 69|copies 2
AACCCTTCACCCGGCTGGACAGCGCCCGCAATCAGAACCGCGCCAGCGGCGTCGGGCTGGGGCTTGCCA
>2415355|reference Age_ch_v3_2_motif_mod_jobs_024_024558_data_consensus|length 51|copies 9
AACCCTTCGACATGGTCGCGGATGAAATCGGCATCGATCGCACCTTGTGCA
>2415355|reference Age_ch_v3_2_motif_mod_jobs_024_024558_data_consensus|length 57|copies 1
AACCCTTCGGCGTCGCGCACCACGCCGACATTATTGGTCATACAGCGGCGCAGACGG
>2415355|reference Age_ch_v3_2_motif_mod_jobs_024_024558_data_consensus|length 66|copies 2
AACCCTTTCATCGCGAATGCCCGCACAAGCTTGTCTACCGCACCGGTGGCACCCGATCCGGTAAAG
>2415355|reference Age_ch_v3_2_motif_mod_jobs_024_024558_data_consensus|length 66|copies 1
AACCCTTTGACCATGAGATAGGTCAAACCATATCCGGCCAAGGCCCCCAGAGGGATGGCAGCCAAC
>2415355|reference Age_ch_v3_2_motif_mod_jobs_024_024558_data_consensus|length 65|copies 1
AACCGAAGATAACGCCCCCAAGCCTTCTGGCACACCATTGAAAGACCTCCTGACGACGAAGGAAG
>2415355|reference Age_ch_v3_2_motif_mod_jobs_024_024558_data_consensus|length 53|copies 2
AACCGACAGACGACCGGGGGCCAGGTCCAACCGGTCCAGTTCCCAAGCTACCC
>2415355|reference Age_ch_v3_2_motif_mod_jobs_024_024558_data_consensus|length 62|copies 1
AACCGACCTGCTGGAATACGAAGACTTGTTCGACGGCAACCCTGCCGTCGACGCCAAGGTCG
>2415355|reference Age_ch_v3_2_motif_mod_jobs_024_024558_data_consensus|length 60|copies 1
AACCGACTTCGGCGCTGGACCCCGAGATGATCAAGGAAGTGCTCGACACCATGATCGAGC
>2415355|reference Age_ch_v3_2_motif_mod_jobs_024_024558_data_consensus|length 66|copies 1
AACCGATGGCGCACCGGTCTTTCAGGCGCTGGCGACCGGTGCCTTTGCCGAAAAAGTCGTGGTGGA
>2415355|reference Age_ch_v3_2_motif_mod_jobs_024_024558_data_consensus|length 58|copies 1
AACCGCAACGGCTTACGCTGGCGTGATGCGCCGAAAGAGTATGGTCCACATAAGACGC
>2415355|reference Age_ch_v3_2_motif_mod_jobs_024_024558_data_consensus|length 70|copies 6
AACCGCAAGGCCGCGTTGGGCACCAGCAACACGTCGTTATATTGCGCCACCGAAATATCCGCCGTGGCCG
>2415355|reference Age_ch_v3_2_motif_mod_jobs_024_024558_data_consensus|length 61|copies 1
AACCGCAATGCCGCATCGGACCGGGCGTAGTGCCCCGCGCCGACATTGTTGCCGGCGATGC
>2415355|reference Age_ch_v3_2_motif_mod_jobs_024_024558_data_consensus|length 62|copies 1
AACCGCAATGCCGCGCGGCCCGGTCAATGCCGACGACGCTGGTCGCGAAGAACGGGTCAAGA
>2415355|reference Age_ch_v3_2_motif_mod_jobs_024_024558_data_consensus|length 50|copies 1
AACCGCAATGCGACGCTGGCGAAGGCTTCGTTGATTTCGACCAGATCGAT
>2415355|reference Age_ch_v3_2_motif_mod_jobs_024_024558_data_consensus|length 57|copies 1
AACCGCAATGCGACGCTGGCGAAGGCTTCGTTGATTTCGACCAGATCGATATCGTCG
>2415355|reference Age_ch_v3_2_motif_mod_jobs_024_024558_data_consensus|length 66|copies 4
AACCGCAATTCAGCGGTGGGCGTATTCCCGTTGCCGTTGCGCAACCCGTCGAACCGGTCGAACGCC
>2415355|reference Age_ch_v3_2_motif_mod_jobs_024_024558_data_consensus|length 64|copies 1
AACCGCACAGGCCAATCAGGCCACACCCCCGACCGTGCCCCGTGTCGCGCGGCATTGGCCCGCG
>2415355|reference Age_ch_v3_2_motif_mod_jobs_024_024558_data_consensus|length 68|copies 1
AACCGCAGCAGGGTCTGGCCAGAACCATGCCGCTGGTACGGACGGTGCTGCCACCACCCCAACAACCC
>2415355|reference Age_ch_v3_2_motif_mod_jobs_024_024558_data_consensus|length 75|copies 3
AACCGCAGCCCCGCCGCAGGCAGCGTGACCCCCGACAGCATGACCGCCAGCCCGGCCAGCAAGCCGATGAAAAGC
>2415355|reference Age_ch_v3_2_motif_mod_jobs_024_024558_data_consensus|length 61|copies 1
AACCGCATAACGGCATGGCAGCGATGTTCACCATGATGAACAACGCCCGTCTGGGCGTCGG
>2415355|reference Age_ch_v3_2_motif_mod_jobs_024_024558_data_consensus|length 43|copies 1
AACCGCATCGCAAGAATCCGAGTACCGGAGCCTTCTTCGCGCA
>2415355|reference Age_ch_v3_2_motif_mod_jobs_024_024558_data_consensus|length 68|copies 1
AACCGCATCTGACAACGGCGATGAAATCGGTGGGCGAAGCGATGGCGATCGGCCGCACCATCCATGAA
>2415355|reference Age_ch_v3_2_motif_mod_jobs_024_024558_data_consensus|length 38|copies 1
AACCGCATCTGGTTCAGGCTGCCATCCTGTTTCAGCGA
>2415355|reference Age_ch_v3_2_motif_mod_jobs_024_024558_data_consensus|length 79|copies 3
AACCGCCACGCGGTTTGCCAGGCCCCGGCGAAATCGCGGAACCGTTCCGGCCCGAACCGCCGCGCCAGAAACCCGACCG
>2415355|reference Age_ch_v3_2_motif_mod_jobs_024_024558_data_consensus|length 59|copies 1
AACCGCCATCGGTATTGGCAACCGAGGTGACTTCGCCAGCTTTGTCGAGCACAGGGTGA
>2415355|reference Age_ch_v3_2_motif_mod_jobs_024_024558_data_consensus|length 51|copies 3
AACCGCCCCACAGCCCGTCGGCACTGTCGGCCAAGCCGTCTTCGTGCATCG
>2415355|reference Age_ch_v3_2_motif_mod_jobs_024_024558_data_consensus|length 64|copies 1
AACCGCCCGAAGCGCTGGATGCTTTCGAACCGGGCCGGGTGGCGGATGCAGTGCAAAAACTGGG
>2415355|reference Age_ch_v3_2_motif_mod_jobs_024_024558_data_consensus|length 72|copies 5
AACCGCCGCAGACCAGGGCGGTTCGGCCTTGATCGAGGTTGCCGGGCCGGTCGAAACCATCGAAATCATTTA
>2415355|reference Age_ch_v3_2_motif_mod_jobs_024_024558_data_consensus|length 65|copies 1
AACCGCCTCCAAGCCCCTGAGAACTTTAATAGAATCTGCGCCGTATTCTTGCGAATTTTGCTCGG
>2415355|reference Age_ch_v3_2_motif_mod_jobs_024_024558_data_consensus|length 65|copies 3
AACCGCGATCATGGCTGGGCCAGCCCGACAACCAATTTGCGCCCCATCCCGACGCCAGCGCGGCA
>2415355|reference Age_ch_v3_2_motif_mod_jobs_024_024558_data_consensus|length 59|copies 4
AACCGCGCAGCGATCTGGCCCCCGATCCATGCGGCCTGTGACTTCCACGGGAAGGTGGC
>2415355|reference Age_ch_v3_2_motif_mod_jobs_024_024558_data_consensus|length 49|copies 1
AACCGCGCAGCTTGGCCAAGATGCTGGATGCGCTGGATATTCAGGATGA
>2415355|reference Age_ch_v3_2_motif_mod_jobs_024_024558_data_consensus|length 64|copies 1
AACCGCGCCGTCCTGTTCCAGCCGCTGGCTGATCTTGGTCATGTTCGACCCGGGTTCGACCCGC
>2415355|reference Age_ch_v3_2_motif_mod_jobs_024_024558_data_consensus|length 62|copies 3
AACCGCGCCTTTTCCTCACCGATATCGATGATGTCGGCCAATGGCAGCCCAAAGGAACCGCC
>2415355|reference Age_ch_v3_2_motif_mod_jobs_024_024558_data_consensus|length 65|copies 1
AACCGCTATCGACTGGTGGCGGTCGCGCGGCGAAGATCCGACGCGGAAATTGGTGATTTTTTCCG
>2415355|reference Age_ch_v3_2_motif_mod_jobs_024_024558_data_consensus|length 51|copies 1
AACCGGAACACATAGCGCCGTTCGCGCGCCGAAAACCGTGCATGCCAATCG
>2415355|reference Age_ch_v3_2_motif_mod_jobs_024_024558_data_consensus|length 67|copies 1
AACCGGAATTGCGCCTGCTGGAAGAAATCCGCTACGAGTTGAACATTGACCGGTTGCACGCTGCAGC
>2415355|reference Age_ch_v3_2_motif_mod_jobs_024_024558_data_consensus|length 54|copies 3
AACCGGACAAGGGACCGGCGCTGGAACCGGATACGTATAATGCGATGCGTGACA
>2415355|reference Age_ch_v3_2_motif_mod_jobs_024_024558_data_consensus|length 50|copies 1
AACCGGAGGACAAATCATGACCGCTGATGCAGCGCTGGCTGAACAGCCGC
>2415355|reference Age_ch_v3_2_motif_mod_jobs_024_024558_data_consensus|length 57|copies 1
AACCGGATCTTGTCGCGGTGGCCGAAGCGACGGGCCGTGCGTTGCACGACGTGCGGG
>2415355|reference Age_ch_v3_2_motif_mod_jobs_024_024558_data_consensus|length 65|copies 1
AACCGGCCATTCCGCCGCCGACGATATGTAATTTTTTATCCATGTCGCGCGATGTAGGCCAAGCC
>2415355|reference Age_ch_v3_2_motif_mod_jobs_024_024558_data_consensus|length 62|copies 1
AACCGGCCCCACGGCTGGAACGGGTCTGTCTGGCCGATCTGGTCAGCGATGTGATCGACAGC
>2415355|reference Age_ch_v3_2_motif_mod_jobs_024_024558_data_consensus|length 71|copies 1
AACCGGCCCCGTTTGCGCGCGGCGTCGTCGCCATACCCGATCAGCACCGCCTCCGGGGTGCCATTGGCACC
>2415355|reference Age_ch_v3_2_motif_mod_jobs_024_024558_data_consensus|length 71|copies 1
AACCGGCCCGTCACGGATCTTCACCCATTCCCAAACCAAACAGATGCTGGGCGGCGATCCGGATATTCAGC
>2415355|reference Age_ch_v3_2_motif_mod_jobs_024_024558_data_consensus|length 65|copies 2
AACCGGCGACACGGACGAAATTTTCATACAGCGTTTTGCCATTCGGGGTGTGATGGACTTCGGGG
>2415355|reference Age_ch_v3_2_motif_mod_jobs_024_024558_data_consensus|length 46|copies 1
AACCGGCGGCCGATCTCTTCGCCGGTGGCCAGCGACTGATGGGCAG
>2415355|reference Age_ch_v3_2_motif_mod_jobs_024_024558_data_consensus|length 60|copies 3
AACCGGCGGCCGATCTCTTCGCCGGTGGCCAGCGACTGATGGGCAGGTGCCCCGATCAGC
>2415355|reference Age_ch_v3_2_motif_mod_jobs_024_024558_data_consensus|length 66|copies 2
AACCGGCTGAACAAGGTTTCGTTGCCCGGTTCGGGATGACGCGGGATCATCAGCGACAGCGCAAGC
>2415355|reference Age_ch_v3_2_motif_mod_jobs_024_024558_data_consensus|length 66|copies 1
AACCGGCTTGGGCGCTGGTATCGCAACGCCCGGCGCAGGTGTTGGGACTGACGGATCGCGGGGTGC
>2415355|reference Age_ch_v3_2_motif_mod_jobs_024_024558_data_consensus|length 68|copies 2
AACCGGGATCGGCACCGGGGTCGGCAAGGTCGGATACATGGCGGAACCTCCTGCAGGGATCATATAGC
>2415355|reference Age_ch_v3_2_motif_mod_jobs_024_024558_data_consensus|length 63|copies 1
AACCGGGATGCCCGCCGCGCGGGCCGCGTCCAGTTCTTCGACCGCGCGGCCAAAGATCGACGG
>2415355|reference Age_ch_v3_2_motif_mod_jobs_024_024558_data_consensus|length 68|copies 1
AACCGGGCAAGACGGTGGCGATCGTGGGATCATCCGGATCGGGCAAATCGACCATCGGTCGGCTGTTG
>2415355|reference Age_ch_v3_2_motif_mod_jobs_024_024558_data_consensus|length 64|copies 1
AACCGGGCATTTTCCACCTCGGCGGTGCAATTCAGCGCGGCGGCATCTTCGGCAACGAGGGTTA
>2415355|reference Age_ch_v3_2_motif_mod_jobs_024_024558_data_consensus|length 65|copies 1
AACCGGGGCGCGGGCTGGATCTGCCGACCGTCACCGCGTTTTGCGACGATGCCGGCCTTGCCAAA
>2415355|reference Age_ch_v3_2_motif_mod_jobs_024_024558_data_consensus|length 57|copies 1
AACCGGGTAAAAATTTCACGGATGCTGTGATAGTTGAGTTGTCTGGGCATAGGGCAC
>2415355|reference Age_ch_v3_2_motif_mod_jobs_024_024558_data_consensus|length 64|copies 2
AACCGGGTCGGACCGGTGGAGCTATGCCAAACTACAAGCTGCGGTGCTTGGCACCGGTACCGGG
>2415355|reference Age_ch_v3_2_motif_mod_jobs_024_024558_data_consensus|length 70|copies 1
AACCGGGTGCGCGACTGGCCTTTACCACTGACAGTTTCGTGGTCGATCCGGTGGAATTTCCCGGCGGTGA
>2415355|reference Age_ch_v3_2_motif_mod_jobs_024_024558_data_consensus|length 71|copies 3
AACCGGTAAAACGCGCCGGAGGCCGGCGGTATTACCGGCCGCAGGACATGTTGCTGCTGGGCGGTATCAAG
>2415355|reference Age_ch_v3_2_motif_mod_jobs_024_024558_data_consensus|length 48|copies 1
AACCGGTCAGTGCGGCATTATCCATCAACACCTGAACCTGCAGGTGCA
>2415355|reference Age_ch_v3_2_motif_mod_jobs_024_024558_data_consensus|length 50|copies 3
AACCGGTCAGTGCGGCATTATCCATCAACACCTGAACCTGCAGGTGCATA
>2415355|reference Age_ch_v3_2_motif_mod_jobs_024_024558_data_consensus|length 61|copies 14
AACCGGTCCGACAGCCGGTCGAGCACGTCGCGCAGGCGGTCATCGGGCAGCAGATCGGCGG
>2415355|reference Age_ch_v3_2_motif_mod_jobs_024_024558_data_consensus|length 67|copies 2
AACCGGTCTTCATGGCTGGCATTCGATCGGTCGGGGCATTGATCGTTCTGACCCTCTGGATGGTTGC
>2415355|reference Age_ch_v3_2_motif_mod_jobs_024_024558_data_consensus|length 77|copies 1
AACCGGTGCTCGGCCGGGCTGCCCGGATCCTGACGTCCTGACCCCGCCCCCAACCAAGGAAACCAACGCAATGAAGG
>2415355|reference Age_ch_v3_2_motif_mod_jobs_024_024558_data_consensus|length 61|copies 3
AACCGGTTCAGATAGGCCGACAGGTCGTCCAGTGAAATTTGATCCGCCGAAACCGGCAGGG
>2415355|reference Age_ch_v3_2_motif_mod_jobs_024_024558_data_consensus|length 49|copies 1
AACCGTATGCACCACCGGCACGTCGCTGCCCGATCCGATCTGCATCATG
>2415355|reference Age_ch_v3_2_motif_mod_jobs_024_024558_data_consensus|length 54|copies 1
AACCGTATGCACCACCGGCACGTCGCTGCCCGATCCGATCTGCATCATGCAGCC
>2415355|reference Age_ch_v3_2_motif_mod_jobs_024_024558_data_consensus|length 63|copies 1
AACCGTCCATGAAGATGGTCACCGGCGGGATGTTGATGCCGCCGAAGGTGCCGACGATTCCGG
>2415355|reference Age_ch_v3_2_motif_mod_jobs_024_024558_data_consensus|length 36|copies 1
AACCGTCGAGCTGTTGATCCCAGGCGTCGAAATCCA
>2415355|reference Age_ch_v3_2_motif_mod_jobs_024_024558_data_consensus|length 61|copies 1
AACCGTGGCGTCAATCGCGGCGGGCTGGTCAGCCCCGACCGTACCTGCCGTTCGCGGCGGC
>2415355|reference Age_ch_v3_2_motif_mod_jobs_024_024558_data_consensus|length 67|copies 1
AACCGTTCATCCCCGACCTGCATCAGCAGCCCTTCGATGATCGCCAAAGTCAGCGGCAGCCGCAGGG
>2415355|reference Age_ch_v3_2_motif_mod_jobs_024_024558_data_consensus|length 49|copies 1
AACCGTTCGACCTGGGCGCAGAAACCGACACATTCGCCAAGGCGCAATC
>2415355|reference Age_ch_v3_2_motif_mod_jobs_024_024558_data_consensus|length 63|copies 1
AACCGTTCGACCTGGGCGCAGAAACCGACACATTCGCCAAGGCGCAATCGGGAATGGGCGCGG
>2415355|reference Age_ch_v3_2_motif_mod_jobs_024_024558_data_consensus|length 54|copies 1
AACCGTTCGATGAACTGGCGCAGTTCGTCTGCGGTCACGCGATAGCTGGCGTCG
>2415355|reference Age_ch_v3_2_motif_mod_jobs_024_024558_data_consensus|length 62|copies 2
AACCGTTCGGGCCGCAGGCGTCTTCGGATGCAATCGCCGCAGTGCGGGTGGTCTATGACAAG
>2415355|reference Age_ch_v3_2_motif_mod_jobs_024_024558_data_consensus|length 77|copies 1
AACCGTTTCACGCGCAGGCCCCTTTTCCTATCGTTCGCTGTGGTGTTTACAGGGGGCAGATTGAAAGGACCAGCGGC
>2415355|reference Age_ch_v3_2_motif_mod_jobs_024_024558_data_consensus|length 48|copies 1
AACCTCAGATGTCACCGGCACAAGCGGGATATGCACGACTGCGCTAGG
>2415355|reference Age_ch_v3_2_motif_mod_jobs_024_024558_data_consensus|length 64|copies 1
AACCTGAAACCGGCCAGGTGCTTGGCAAATCACACGTGATCAATTCCTTCTGTGGGTCTGTTGC
>2415355|reference Age_ch_v3_2_motif_mod_jobs_024_024558_data_consensus|length 57|copies 1
AACCTGACATCCAATATCTTCCAAGCGTATCTGGAACGCGGTTTGAAACTAACTTAC
>2415355|reference Age_ch_v3_2_motif_mod_jobs_024_024558_data_consensus|length 61|copies 1
AACCTGATCCGTGACCGGTCGCACCGCCGCCGAATAGGTGGCGTCGACCATCGACCGCGCC
>2415355|reference Age_ch_v3_2_motif_mod_jobs_024_024558_data_consensus|length 56|copies 1
AACCTGATCGCTTAACGGCAACCGCATCGGCGGGCTGTTGCCCAAGATATTACAGC
>2415355|reference Age_ch_v3_2_motif_mod_jobs_024_024558_data_consensus|length 55|copies 1
AACCTGCCAACACGCTCAAACAGGCACAGCGGGGCACTTCCACACTACCTGCGCC
>2415355|reference Age_ch_v3_2_motif_mod_jobs_024_024558_data_consensus|length 65|copies 1
AACCTGCGGCGCGGATTTCTGCCAGTTGTCGGGTGAAGATGCCACTGCGCTTGGTTTCAACGCGC
>2415355|reference Age_ch_v3_2_motif_mod_jobs_024_024558_data_consensus|length 63|copies 1
AACCTGCTGTTCCTCACCCCGCTGCCGCTGATCTGGAAAGCCTTCACCTCGGACCCGGTGACG
>2415355|reference Age_ch_v3_2_motif_mod_jobs_024_024558_data_consensus|length 67|copies 1
AACCTGGAAGGTGTCTGGGTCCACGAGTTTGCCGAATTGGCCGGTCTTCGGGCAAGTGACATGGACG
>2415355|reference Age_ch_v3_2_motif_mod_jobs_024_024558_data_consensus|length 50|copies 2
AACCTGGCATTGACGCTGGATGTGAATGGCGACCGCAAACAGGTCGGCAA
>2415355|reference Age_ch_v3_2_motif_mod_jobs_024_024558_data_consensus|length 58|copies 1
AACCTGTTCCTGGATCACCGACCGGTTGATATCGTCGGCGATGGTGCCATCGATTTCC
>2415355|reference Age_ch_v3_2_motif_mod_jobs_024_024558_data_consensus|length 74|copies 6
AACCTTACGAAGGGCTGGCCCCGGTGATCGTGGACGAGATCGAGCGCACGTTGCGCACGATCAAGGAACAAGGG
>2415355|reference Age_ch_v3_2_motif_mod_jobs_024_024558_data_consensus|length 74|copies 1
AACCTTGAAGAAAGCCCAATTCCCTTGAAATCCAGTCTTTCCAAAAACGCGTTTTCATTGTAACCAATGGCCAC
>2415355|reference Age_ch_v3_2_motif_mod_jobs_024_024558_data_consensus|length 56|copies 4
AACCTTGACAGCCGCAGGCCATGACCTGACGATCGGGCAAACGCCGGATCTGTCGG
>2415355|reference Age_ch_v3_2_motif_mod_jobs_024_024558_data_consensus|length 68|copies 1
AACCTTGGTGCGGCATTGGCGGCTTCTGGTCAGAAAGTATTGGTGGTTGATCTGGACCCGCAGGGGAA
>2415355|reference Age_ch_v3_2_motif_mod_jobs_024_024558_data_consensus|length 69|copies 2
AACCTTTGGGTGTCGCGGCACAGGCCTTTGCGGATATTTTGCAGGAAGAACTGAATTCGGCATTGGAAA
>2415355|reference Age_ch_v3_2_motif_mod_jobs_024_024558_data_consensus|length 58|copies 1
AACGAAGAAGGTCAGGCCGTGCTGCGGTTGGCGGTCAACCTTAATCCATGGCTACCGG
>2415355|reference Age_ch_v3_2_motif_mod_jobs_024_024558_data_consensus|length 48|copies 1
AACGAAGGGTTTCACCGCTATTTTGTCCGGGTGCTACGGGACTGTCCG
>2415355|reference Age_ch_v3_2_motif_mod_jobs_024_024558_data_consensus|length 55|copies 1
AACGAGATCATCATGAAGCTTGCGATACCCATAAACCTTGCCACTATCCTTCCAC
>2415355|reference Age_ch_v3_2_motif_mod_jobs_024_024558_data_consensus|length 51|copies 1
AACGAGGCGCTGAAAGCCGATTTCCTAGAACCGCTGAAACAGGCGTCCAAG
>2415355|reference Age_ch_v3_2_motif_mod_jobs_024_024558_data_consensus|length 64|copies 1
AACGATCGCATTCGTGCTACGGAAATCCGCCTGATCGGCGCTGACGGTGAAAATGTCGGTGTTG
>2415355|reference Age_ch_v3_2_motif_mod_jobs_024_024558_data_consensus|length 60|copies 1
AACGATGCAGATTGGGAAGCCGCCATCGCGGATCGGCGGGTGGTGCAATTCCATCCGCTG
>2415355|reference Age_ch_v3_2_motif_mod_jobs_024_024558_data_consensus|length 48|copies 7
AACGATTTTTTTGACGCGGTCTGCGATATCGCTCATTTTATGTCCTCA
>2415355|reference Age_ch_v3_2_motif_mod_jobs_024_024558_data_consensus|length 62|copies 1
AACGCAATATCCAACTGGCCTATCGCCATTATCAAAGCGCCCCCGGCAGCCCCGCCTGTGCC
>2415355|reference Age_ch_v3_2_motif_mod_jobs_024_024558_data_consensus|length 66|copies 1
AACGCACCGATCGCGCCGAAGCCTGCGGCTTCGGTCGGGGTCAGAAAACCGCCCCAGATTCCCCCG
>2415355|reference Age_ch_v3_2_motif_mod_jobs_024_024558_data_consensus|length 67|copies 1
AACGCACCGCCCCGGAGCCGCCAAAACACCGCCAGAAGGAATGCCAGATGCCCGCCGATCAGAAACC
>2415355|reference Age_ch_v3_2_motif_mod_jobs_024_024558_data_consensus|length 56|copies 1
AACGCACTTTGCTGCGCCTTGATGCCGTCGATTTGGCTGCTGATCTGCGCTTTGCG
>2415355|reference Age_ch_v3_2_motif_mod_jobs_024_024558_data_consensus|length 57|copies 1
AACGCATTCCCTATAACGTCGACCTGTCGATCAAGGCGCTGGAAGGCGTGGAACAGA
>2415355|reference Age_ch_v3_2_motif_mod_jobs_024_024558_data_consensus|length 46|copies 1
AACGCCAGTTCTTGCGGAACATGTAGGAGCCGCGATTGGGCCAATG
>2415355|reference Age_ch_v3_2_motif_mod_jobs_024_024558_data_consensus|length 61|copies 3
AACGCCCCCGCCTGGGCGGCGCAACTGGGGGCCGAACTGTACAACGACGCGCTGGCGCGGC
>2415355|reference Age_ch_v3_2_motif_mod_jobs_024_024558_data_consensus|length 65|copies 4
AACGCCGCATTTGCCGCCGTTACCGGCAGTTCCATCGCTTCGGCGTCGGTCTTTTCCAAGGTCGC
>2415355|reference Age_ch_v3_2_motif_mod_jobs_024_024558_data_consensus|length 58|copies 1
AACGCCGCCATCGTGGCCCAGATACGCACGATTTGTCCGATCAAGGTGTTCAAAAGCG
>2415355|reference Age_ch_v3_2_motif_mod_jobs_024_024558_data_consensus|length 58|copies 1
AACGCCGCGCTGTTGTCGATGGTGAAGGTCAGTGTTGTAACGTTGCCCTGAACGATGC
>2415355|reference Age_ch_v3_2_motif_mod_jobs_024_024558_data_consensus|length 70|copies 2
AACGCCGGGCGTCCTGGGTTGCGCCAATCGTTCCGGCCATGTCCACGATGACAGGGCATTTTTTGCCGCC
>2415355|reference Age_ch_v3_2_motif_mod_jobs_024_024558_data_consensus|length 65|copies 1
AACGCCTGACGTTGCGGCCGCCGATACATGCCGATTTTCGGCCCTGGACCGGTTTGCGCCGTAGC
>2415355|reference Age_ch_v3_2_motif_mod_jobs_024_024558_data_consensus|length 68|copies 2
AACGCCTGCCCCCCCCGAAGTACCAGCCGATGAGAACCTGTCGATTTCGACCACCCCGGCCCAGCCGG
>2415355|reference Age_ch_v3_2_motif_mod_jobs_024_024558_data_consensus|length 69|copies 1
AACGCCTTCTGGACACGAAGTTGGACCTCTACCGAGGATGCACCGTCCCGAACAATGGGTCGGAAAGCA
>2415355|reference Age_ch_v3_2_motif_mod_jobs_024_024558_data_consensus|length 72|copies 2
AACGCGATCGACACCCGGTCCTGAACCCGCATCCCGGTTTCGTTCGACAGGAACTGACAGCGGTCGATCAGC
>2415355|reference Age_ch_v3_2_motif_mod_jobs_024_024558_data_consensus|length 69|copies 1
AACGCGATGATCCCGGCGATCCGGGTTTGCGGTTCCTGAGCCAACGCATCGGACAACGCGCTGAGCAGC
>2415355|reference Age_ch_v3_2_motif_mod_jobs_024_024558_data_consensus|length 68|copies 3
AACGCGCCAGGGTATCGATTTCCAAATTGACCCGGTCACCGATACGGGCCGCGCCCCAGGTGGTCGCG
>2415355|reference Age_ch_v3_2_motif_mod_jobs_024_024558_data_consensus|length 37|copies 1
AACGCGCCTGGGCGTCGCCCCAGCCCAAGAAGAAATA
>2415355|reference Age_ch_v3_2_motif_mod_jobs_024_024558_data_consensus|length 53|copies 2
AACGCGCGATGCGTCTGGCGCTGTCGACCTTGGATGAGGACCGCAAGGTCAGC
>2415355|reference Age_ch_v3_2_motif_mod_jobs_024_024558_data_consensus|length 67|copies 1
AACGCGGACCCGACCCGGCGCAGCTCGGCCTCGAAACTGTCTGCCATGGCCGTCGCCGTTCCCAGGC
>2415355|reference Age_ch_v3_2_motif_mod_jobs_024_024558_data_consensus|length 58|copies 2
AACGCGGCGGCCAACCCGTCCATCTGCAACCGGTATTCGCTGCCATCGACCGATCCCG
>2415355|reference Age_ch_v3_2_motif_mod_jobs_024_024558_data_consensus|length 70|copies 5
AACGCGGGGTTCAAACTGACCCGCAGCGATGTCGCGCAACCTTTCGACCCGTTCGGAAATGTCGATTTCC
>2415355|reference Age_ch_v3_2_motif_mod_jobs_024_024558_data_consensus|length 60|copies 1
AACGCGGTCAGATCGTGGCCATCATCGGCCCGTCCGGCTCGGGCAAATCGACCTTGTTGC
>2415355|reference Age_ch_v3_2_motif_mod_jobs_024_024558_data_consensus|length 58|copies 1
AACGCGGTGGCCGCGATCACGCCGGTGGCCAGTGCGAGGCCGGTGGCAATCGCCGCCG
>2415355|reference Age_ch_v3_2_motif_mod_jobs_024_024558_data_consensus|length 43|copies 1
AACGCTCGATCGCCTGGGGGATCGCCAAGGCGATGAGCGAAGC
>2415355|reference Age_ch_v3_2_motif_mod_jobs_024_024558_data_consensus|length 60|copies 5
AACGCTCGATCGCCTGGGGGATCGCCAAGGCGATGAGCGAAGCCGGGGCCGAACTGGCCT
>2415355|reference Age_ch_v3_2_motif_mod_jobs_024_024558_data_consensus|length 67|copies 9
AACGCTCGATCGCCTGGGGGATCGCCAAGGCGATGAGCGAAGCCGGGGCCGAACTGGCCTTCACCTA
>2415355|reference Age_ch_v3_2_motif_mod_jobs_024_024558_data_consensus|length 79|copies 1
AACGCTGAATTTCCCCGGCGGGGTCAAGGTGGTTCCATTCGACACACCGCAATCGGTTGCGATTTTCGGTCAGAAGGGC
>2415355|reference Age_ch_v3_2_motif_mod_jobs_024_024558_data_consensus|length 50|copies 1
AACGCTTCCCTGCCCTGATCCGCGATACCGCCCGCCAAGCCGGAGCCACC
>2415355|reference Age_ch_v3_2_motif_mod_jobs_024_024558_data_consensus|length 65|copies 1
AACGGACCGACGCGCTGGCTGAGTTCTTTCGCGGTCGCATCCATCGCGGCGAAAAAGAAGATCGC
>2415355|reference Age_ch_v3_2_motif_mod_jobs_024_024558_data_consensus|length 61|copies 4
AACGGCAACAACATGCTGGCTTCGACGCAATCGATCAGCTTGGCTTCGGTTGGGGCATAGC
>2415355|reference Age_ch_v3_2_motif_mod_jobs_024_024558_data_consensus|length 84|copies 3
AACGGCAACACCGTCAGGCGGTAAAACGCCCGGTTGGCTTCCTGATAATTGGCATAAGTGGCATCCCCCGGAATCCCCAACAGC
>2415355|reference Age_ch_v3_2_motif_mod_jobs_024_024558_data_consensus|length 70|copies 8
AACGGCACTTATCAACACATAGGTCACTGTCTACTCCTTATCCGGTGCCGCAGCATGGCCTGTTTCCAAC
>2415355|reference Age_ch_v3_2_motif_mod_jobs_024_024558_data_consensus|length 63|copies 1
AACGGCAGCCCGAACAGCGATCCACCGATCACGAACAGCGCCAAGGCGCTGGCAGAAGCCGCC
>2415355|reference Age_ch_v3_2_motif_mod_jobs_024_024558_data_consensus|length 64|copies 3
AACGGCATAGGTTTCAGGGGATTTCGTTGCCCCTGCCAGTGAAGCTATTGCATCGACTCCCCGC
>2415355|reference Age_ch_v3_2_motif_mod_jobs_024_024558_data_consensus|length 61|copies 1
AACGGCATCGGACGGGCAATTCCAAAGCCCTGAACATGGGTGCAGCCAAGCTGCGCCAGCA
>2415355|reference Age_ch_v3_2_motif_mod_jobs_024_024558_data_consensus|length 29|copies 7
AACGGCCATCGCCCAGGGCTTCGAACGCA
>2415355|reference Age_ch_v3_2_motif_mod_jobs_024_024558_data_consensus|length 30|copies 1
AACGGCCATCGCCCAGGGCTTCGAACGCAA
>2415355|reference Age_ch_v3_2_motif_mod_jobs_024_024558_data_consensus|length 61|copies 1
AACGGCCATCGCCCAGGGCTTCGAACGCAACATAAAGCGTCATCAGCTTTGACATCGATGC
>2415355|reference Age_ch_v3_2_motif_mod_jobs_024_024558_data_consensus|length 61|copies 7
AACGGCGCGGAAAACAAGAACCGCGACAGCGTCGCACCGCCCGACGACACCGCCCCCATGC
>2415355|reference Age_ch_v3_2_motif_mod_jobs_024_024558_data_consensus|length 55|copies 1
AACGGCGGCAGGCCAGGTCGGCACTGTCGCGGGTCATGCCAAGGAAGTTGGCGTC
>2415355|reference Age_ch_v3_2_motif_mod_jobs_024_024558_data_consensus|length 54|copies 1
AACGGCTGGCCGTAGGTCTGGCTGAAGATCGCCCAATCGCGCTCTGTGTATTTC
>2415355|reference Age_ch_v3_2_motif_mod_jobs_024_024558_data_consensus|length 69|copies 1
AACGGCTGGGTTTCGCGCAATACGCGGGTCAACTGGTTGCGCCGCACCGGACCTCGGCTGCGGATAAGG
>2415355|reference Age_ch_v3_2_motif_mod_jobs_024_024558_data_consensus|length 56|copies 1
AACGGCTTCAAGGGCTGGCGCTGGCCGTTCTCATCGAGCTGCAACGGCGTGGTCAG
>2415355|reference Age_ch_v3_2_motif_mod_jobs_024_024558_data_consensus|length 69|copies 3
AACGGGCAAATTCCAGGGACAGGGTTTCGATTTCTGCACCGACATGTTCTTCTTCGGCTTCAAAAAAGG
>2415355|reference Age_ch_v3_2_motif_mod_jobs_024_024558_data_consensus|length 66|copies 1
AACGGGCGCAATTGCCGCCGGCGGCGGGGCTGATCGCGATGGCGGCCTGCCTGATCCCGTTCGTGA
>2415355|reference Age_ch_v3_2_motif_mod_jobs_024_024558_data_consensus|length 63|copies 12
AACGGGCTTCGGCCAGGGTGATGCCATGTTTGGTCAATTCACCGGCAAGATGATGCATGTTGC
>2415355|reference Age_ch_v3_2_motif_mod_jobs_024_024558_data_consensus|length 73|copies 1
AACGGTGAAAGGGTCAGGCGACCTTCCAGAAGACCGGGAAGCCCGGGTCGAACACGGTCACGGGGCCGTCGCC
>2415355|reference Age_ch_v3_2_motif_mod_jobs_024_024558_data_consensus|length 56|copies 2
AACGGTGACCGAACAGATCATGCTGCAACCGGCCGAAGTTCTTGCCGATGGCAGCG
>2415355|reference Age_ch_v3_2_motif_mod_jobs_024_024558_data_consensus|length 27|copies 1
AACGGTGATCACCGGATTGCTGGAAGG
>2415355|reference Age_ch_v3_2_motif_mod_jobs_024_024558_data_consensus|length 50|copies 1
AACGGTTCAACATTTAGGTCAGCGTCAATCAGTCGTCATGACCGCACAGC
>2415355|reference Age_ch_v3_2_motif_mod_jobs_024_024558_data_consensus|length 64|copies 1
AACGTCAATGACGCCCCCACCGGGGCCGTGACCATTTCGGGTACGGCGGAAAGCGGTCAGACGC
>2415355|reference Age_ch_v3_2_motif_mod_jobs_024_024558_data_consensus|length 70|copies 1
AACGTGAAAACGAAGTGGCGGAATTGAAAGAGGGGCGCGATTACAATTGGCACGGCTTCCAATATGGCAC
>2415355|reference Age_ch_v3_2_motif_mod_jobs_024_024558_data_consensus|length 63|copies 1
AACGTGGCCCACAGGCCCAATGACAGGGCCGCGCGGCGGGCAAACCAATGCCACAGGCGCAGC
>2415355|reference Age_ch_v3_2_motif_mod_jobs_024_024558_data_consensus|length 56|copies 1
AACTACTATGCTCAGATCGTCACGCTTTCGGACAGCCCGATAAAGTCGGTGCAGGA
>2415355|reference Age_ch_v3_2_motif_mod_jobs_024_024558_data_consensus|length 57|copies 2
AACTCAATCTGGTTGCCGGCATGATCCGCGGTAAGAAGGTCGACAAGGCTCTGAACG
>2415355|reference Age_ch_v3_2_motif_mod_jobs_024_024558_data_consensus|length 65|copies 1
AACTCAGATCGGCCTTGGCGACTTTGGCGGCCTGTTCGGCCAGATCCGGTTCGACCTGTAGCGCC
>2415355|reference Age_ch_v3_2_motif_mod_jobs_024_024558_data_consensus|length 53|copies 3
AACTCAGCACCAGCCTGTCATCGATTTACATGAGGTGATGGGAATGCGCTACG
>2415355|reference Age_ch_v3_2_motif_mod_jobs_024_024558_data_consensus|length 54|copies 1
AACTCAGCTTTCCCTATCCCGACGATCCGACCGACGTGTTCACCCTGAAAACCG
>2415355|reference Age_ch_v3_2_motif_mod_jobs_024_024558_data_consensus|length 34|copies 1
AACTCATCGTGCGGTGCCAGGGTTACATGTATCC
>2415355|reference Age_ch_v3_2_motif_mod_jobs_024_024558_data_consensus|length 63|copies 1
AACTCGACGAACTTCTGGTGATCGACGGTGTTGACGAAGATACCGCCCAGGAACTGCAGGCCC
>2415355|reference Age_ch_v3_2_motif_mod_jobs_024_024558_data_consensus|length 55|copies 1
AACTCTGGCTATTTGGTAACGGCATCCGATCTTGCGCGGCTTGGTCTTCGCCCCG
>2415355|reference Age_ch_v3_2_motif_mod_jobs_024_024558_data_consensus|length 63|copies 1
AACTCTTCGCGCAACTGGTCAATCAGGGCAAGGATCTGCGCCTGAACGGTCACGTCAAGCGCC
>2415355|reference Age_ch_v3_2_motif_mod_jobs_024_024558_data_consensus|length 61|copies 1
AACTGAGCTAAGGCGGCACTGTCTGGGCGATTTAGCGTTGTTGAAACGGGATTGCAAGCCC
>2415355|reference Age_ch_v3_2_motif_mod_jobs_024_024558_data_consensus|length 59|copies 4
AACTGATTTACAGCCTGGCGCTGGATTTCGTCGAAGCCGTGCTGATCGCTTTCCCGCCC
>2415355|reference Age_ch_v3_2_motif_mod_jobs_024_024558_data_consensus|length 51|copies 4
AACTGCAAACCACGCTGGGGTTGACGGTGTTCATGGTCACGCATGATCTGG
>2415355|reference Age_ch_v3_2_motif_mod_jobs_024_024558_data_consensus|length 57|copies 1
AACTGCAAACCACGCTGGGGTTGACGGTGTTCATGGTCACGCATGATCTGGACAGCC
>2415355|reference Age_ch_v3_2_motif_mod_jobs_024_024558_data_consensus|length 54|copies 2
AACTGCATGGATCACAGGCGCTGGGTCGGGAATCGGCGCGGCGATGGCGAAATC
>2415355|reference Age_ch_v3_2_motif_mod_jobs_024_024558_data_consensus|length 64|copies 5
AACTGCCCGTCCACCGATGTGGGGTCGTCGTAATCGCGCTCGCTGGTCGAACCCACCGCCACGG
>2415355|reference Age_ch_v3_2_motif_mod_jobs_024_024558_data_consensus|length 53|copies 1
AACTGCCGCCCGCCGAGGGCAGCTTCGGGATAGGGCCGGTCATGGTGTGATCC
>2415355|reference Age_ch_v3_2_motif_mod_jobs_024_024558_data_consensus|length 69|copies 1
AACTGCGCCAACGGCTGGACCAACTGGTGGGCGAAGCCAAGCTGCTGGAAGCACAGCGATTGGAACAAC
>2415355|reference Age_ch_v3_2_motif_mod_jobs_024_024558_data_consensus|length 60|copies 1
AACTGCTGCACAGCGCGGATGCGCCGCGCGACCGGGTCACCGGGGGCGGTTTTGTTCAAG
>2415355|reference Age_ch_v3_2_motif_mod_jobs_024_024558_data_consensus|length 55|copies 2
AACTGGAATACAGAAGACGAGATCGCCAATCTAAAGGCGCTCAATGGCACTCGGC
>2415355|reference Age_ch_v3_2_motif_mod_jobs_024_024558_data_consensus|length 60|copies 1
AACTGGACCACATCGCTGATCCGGTAACGGGTAAACGCATCGACCACCAGACGGCGGTCA
>2415355|reference Age_ch_v3_2_motif_mod_jobs_024_024558_data_consensus|length 68|copies 28
AACTGGCCAGAACCAGGGTGTTATCGGGGCTGGCATATTCGAACCGCATCCGACCGGGCCGTTTCAGC
>2415355|reference Age_ch_v3_2_motif_mod_jobs_024_024558_data_consensus|length 59|copies 1
AACTGGCCCATAGCGTTTGTATGGTCGGGTCAAAACGACCACCGCTTGCAGCATGGACC
>2415355|reference Age_ch_v3_2_motif_mod_jobs_024_024558_data_consensus|length 57|copies 1
AACTGGCCCCCGGCGTCAGCCGCGAAGACATGATAGCGGCGACCGAAGCGACCATCG
>2415355|reference Age_ch_v3_2_motif_mod_jobs_024_024558_data_consensus|length 69|copies 1
AACTGGCGCAGGGGCTGGGCCTGGCCAATGACAGTCCCCATGCGCGGCCGTCGATTTTCAACGATGACG
>2415355|reference Age_ch_v3_2_motif_mod_jobs_024_024558_data_consensus|length 56|copies 3
AACTGGCGCGGGGACGATCAACGCGCTTGGCCATACGGTTCCGGCCACGCTGGACG
>2415355|reference Age_ch_v3_2_motif_mod_jobs_024_024558_data_consensus|length 51|copies 2
AACTGGCTCGTGCGCTGGCGGCAAAGCTGGCTGCTGAGCAGGCTTCGCGCG
>2415355|reference Age_ch_v3_2_motif_mod_jobs_024_024558_data_consensus|length 64|copies 1
AACTGGGACATGCAGGCCCCAAAGGTGGCATGCAGCGCCCATGGTTCGGAAACGGTCCTTTGGA
>2415355|reference Age_ch_v3_2_motif_mod_jobs_024_024558_data_consensus|length 61|copies 1
AACTGGGATTGCGACCGGGCCCGGCAGACGGCAAGGTCCGCGACCTGCTGCTGCCATTCGC
>2415355|reference Age_ch_v3_2_motif_mod_jobs_024_024558_data_consensus|length 58|copies 1
AACTGGGCGGGGCCGTGGCCAAGATCAGCCACGATCTGCGCAACATGCTGACCAGTGC
>2415355|reference Age_ch_v3_2_motif_mod_jobs_024_024558_data_consensus|length 45|copies 1
AACTTCGTAGATGTTCATTTCCTCCACGTAATACAGTTGCAGCAC
>2415355|reference Age_ch_v3_2_motif_mod_jobs_024_024558_data_consensus|length 51|copies 6
AACTTCGTAGATGTTCATTTCCTCCACGTAATACAGTTGCAGCACCAGCGC
>2415355|reference Age_ch_v3_2_motif_mod_jobs_024_024558_data_consensus|length 52|copies 2
AACTTCGTAGATGTTCATTTCCTCCACGTAATACAGTTGCAGCACCAGCGCC
>2415355|reference Age_ch_v3_2_motif_mod_jobs_024_024558_data_consensus|length 62|copies 1
AACTTGAATACGGCGCGGTGCCGGTGCCCAGATTTCCGATACCGTCGCTCTGAAGCGAGGCG
>2415355|reference Age_ch_v3_2_motif_mod_jobs_024_024558_data_consensus|length 48|copies 2
AACTTGATGCGTGCCTCGTTGCCGATGGCGATGCGGTGCGCGTCAAGC
>2415355|reference Age_ch_v3_2_motif_mod_jobs_024_024558_data_consensus|length 42|copies 1
AACTTGGGTCGGCGCACCGGTTTCGACCACGCATTCTGTGGT
>2415355|reference Age_ch_v3_2_motif_mod_jobs_024_024558_data_consensus|length 65|copies 3
AACTTTCAGAATCCCGGGACCGCGCACCTTATCTGCAGGCTTGTTGCGGAAGAATCGGGCGCAAC
>2415355|reference Age_ch_v3_2_motif_mod_jobs_024_024558_data_consensus|length 56|copies 1
AACTTTGCGGCGCAGATGGACTTTCAACGCCGAGGCCCCCACCACGCATGGCAACC
>2415355|reference Age_ch_v3_2_motif_mod_jobs_024_024558_data_consensus|length 52|copies 1
AACTTTTGAGCGGGGACCGACCGTAATACGAGCAAGCCGCGGTGACAAAAAG
>2415355|reference Age_ch_v3_2_motif_mod_jobs_024_024558_data_consensus|length 44|copies 1
AAGAACATTCTGTGCGGTTGGGTCTTCCTGAAGCAGCGCCGTCG
>2415355|reference Age_ch_v3_2_motif_mod_jobs_024_024558_data_consensus|length 45|copies 1
AAGAACATTCTGTGCGGTTGGGTCTTCCTGAAGCAGCGCCGTCGC
>2415355|reference Age_ch_v3_2_motif_mod_jobs_024_024558_data_consensus|length 51|copies 2
AAGAACATTCTGTGCGGTTGGGTCTTCCTGAAGCAGCGCCGTCGCCCGCGG
>2415355|reference Age_ch_v3_2_motif_mod_jobs_024_024558_data_consensus|length 59|copies 12
AAGAACATTCTGTGCGGTTGGGTCTTCCTGAAGCAGCGCCGTCGCCCGCGGCGTCGCGG
>2415355|reference Age_ch_v3_2_motif_mod_jobs_024_024558_data_consensus|length 63|copies 3
AAGAACCAGTAAAAACTGGTGCGCGACAGGCCTAACCTATTGGCCAGTGGTTGAATTTTCACC
>2415355|reference Age_ch_v3_2_motif_mod_jobs_024_024558_data_consensus|length 34|copies 1
AAGAACCGATGGCAGGCCGGATCACGATCATATA
>2415355|reference Age_ch_v3_2_motif_mod_jobs_024_024558_data_consensus|length 57|copies 1
AAGAAGAACGCCGCTTGGCCTATGTCGGCATCACCCGGGCCGAACAACTGTGCACCA
>2415355|reference Age_ch_v3_2_motif_mod_jobs_024_024558_data_consensus|length 57|copies 1
AAGAAGACGGGTGGATCGCGGGGGCTGCGGGATTCCGTCTTGATGCCGAAGAAACCG
>2415355|reference Age_ch_v3_2_motif_mod_jobs_024_024558_data_consensus|length 43|copies 3
AAGAATCACGCCGACGATGATCCAGCTGAGCAATTCTTCGACC
>2415355|reference Age_ch_v3_2_motif_mod_jobs_024_024558_data_consensus|length 63|copies 1
AAGAATTCCCGATCCTGGGCGATGAATCGGTTTTGGCATCGCGGTTTGCCATTGCGACCAAAC
>2415355|reference Age_ch_v3_2_motif_mod_jobs_024_024558_data_consensus|length 75|copies 5
AAGACAAAGAACCACAGGTGCCGTGATTTTCTTTTAACCACCCCAACGGCGGCGCGGCTACATCAACTCGGCCCC
>2415355|reference Age_ch_v3_2_motif_mod_jobs_024_024558_data_consensus|length 60|copies 1
AAGACAACCGCATCGCGGCGGTCAGTTATTTCGGAACCTTCCTTGTCTATTTTGCGACGC
>2415355|reference Age_ch_v3_2_motif_mod_jobs_024_024558_data_consensus|length 66|copies 1
AAGACAACCGGTTGCTGGCCTTGGGCGATGCCCTGCTTGGGCTGGATCAAACGGACGAAGGCCGGG
>2415355|reference Age_ch_v3_2_motif_mod_jobs_024_024558_data_consensus|length 54|copies 1
AAGACAAGCGCACGGTGGCGCTGGCTGGGACGGTGGCGCTCTATATCCTCGCGC
>2415355|reference Age_ch_v3_2_motif_mod_jobs_024_024558_data_consensus|length 68|copies 1
AAGACAAGGGCGTGCTGGGCCCGGACGGTGTCACCGAAATTTCCAGTTCGCTGCGCCGGGTCGAACGC
>2415355|reference Age_ch_v3_2_motif_mod_jobs_024_024558_data_consensus|length 72|copies 1
AAGACACGACCCAAGATCTCAGCCACGCGCTGTCGGTCGCGGCCATTCGTGAACTATGGGAAGAAACCGGCC
>2415355|reference Age_ch_v3_2_motif_mod_jobs_024_024558_data_consensus|length 62|copies 2
AAGACATCGAACCGCTGGCGGTTGCCAAGATCCTCAAAGGGGTGATCGACGCAGAAGCCCCC
>2415355|reference Age_ch_v3_2_motif_mod_jobs_024_024558_data_consensus|length 68|copies 1
AAGACATGCCCGGTCTGGCCCGGATACCGGGGGTTGCCCGCCTGCTTCTGGGCACCATCGATCTGGCG
>2415355|reference Age_ch_v3_2_motif_mod_jobs_024_024558_data_consensus|length 63|copies 1
AAGACATTTCGAAACTGGCAAAGGACATGCGCGCGCGCGGTGAACCCTTTGCAATTGCCACGG
>2415355|reference Age_ch_v3_2_motif_mod_jobs_024_024558_data_consensus|length 61|copies 1
AAGACCAAGATCAATCCTGCCTTGATAAATTGACGCCAGCGTCCCGAATTGTTCGGCCACC
>2415355|reference Age_ch_v3_2_motif_mod_jobs_024_024558_data_consensus|length 67|copies 2
AAGACCAGATCGTCCTGGCCACCGGCCAGATTGAGGTAAATCAACGGCAACCCGGTTTCGACCACCC
>2415355|reference Age_ch_v3_2_motif_mod_jobs_024_024558_data_consensus|length 61|copies 1
AAGACCATGCAACTGGCCGCGACCGGAGCCGATGTGACCGCGATTGACCTGTCGGAATCGC
>2415355|reference Age_ch_v3_2_motif_mod_jobs_024_024558_data_consensus|length 47|copies 2
AAGACCATGGCGGTCAGGCTGATAAATCGGCGCGCATATGTCTTGCC
>2415355|reference Age_ch_v3_2_motif_mod_jobs_024_024558_data_consensus|length 57|copies 1
AAGACCATTGCGAACAGGCCGATTTCACGTCGACCCTATTGTTTCGCTATTCGGCAC
>2415355|reference Age_ch_v3_2_motif_mod_jobs_024_024558_data_consensus|length 67|copies 9
AAGACCGAGCCGGCCGCCGAATCCTGATTTTCCCGGCCTTTCGGGGCCAGATGAGCGAAAGCTGCAC
>2415355|reference Age_ch_v3_2_motif_mod_jobs_024_024558_data_consensus|length 61|copies 2
AAGACCGATGACCATTGGCAGACCAGTGTCAAAGGCATCTATGCCATCGGCGATGTGATCG
>2415355|reference Age_ch_v3_2_motif_mod_jobs_024_024558_data_consensus|length 61|copies 1
AAGACCGGTCTGGCCATGGCCTTCCAGCTGATGATGTCGGCGCAGAAGAAATGGCGAAAGC
>2415355|reference Age_ch_v3_2_motif_mod_jobs_024_024558_data_consensus|length 55|copies 1
AAGACCTCTGCGGTCAGGCCAGATTCGACGATTTCGCCTTTTTGCATGACGATGA
>2415355|reference Age_ch_v3_2_motif_mod_jobs_024_024558_data_consensus|length 67|copies 1
AAGACCTGATCGATCTGGACCCGGCCAATCCGCGCCATATGCGTGCCTTTGGCAACCACCTGTTGCC
>2415355|reference Age_ch_v3_2_motif_mod_jobs_024_024558_data_consensus|length 50|copies 2
AAGACGAAGACGGCGCCGTAACTGTTGACTGGGTCGTGCTGACCGCAGCC
>2415355|reference Age_ch_v3_2_motif_mod_jobs_024_024558_data_consensus|length 64|copies 2
AAGACGAAGGTGCGATGGCGGATGTCGAGGTCGAATTCTTCGGCCAGCCGCCGCATCCTTGGCG
>2415355|reference Age_ch_v3_2_motif_mod_jobs_024_024558_data_consensus|length 61|copies 2
AAGACGACCGCTGGCAGGAGGCCAAGCTGGACCTGTTGGCTGAATCCGCGGCGCGTGCGGC
>2415355|reference Age_ch_v3_2_motif_mod_jobs_024_024558_data_consensus|length 57|copies 1
AAGACGCCCCGATGCTGGTACCGGGCGATGGTGACGTTCTGGTCCGGGTGACGCATA
>2415355|reference Age_ch_v3_2_motif_mod_jobs_024_024558_data_consensus|length 57|copies 1
AAGACGCGCCGATTCTGGTTCTGGACGAGGCGACCAGCGCTTTGGACAGCGAAGTCG
>2415355|reference Age_ch_v3_2_motif_mod_jobs_024_024558_data_consensus|length 61|copies 2
AAGACGGAATCACCCCGGACCGCGCCGCGATGTTCGAAGACGATCCGCGCAATCTGGCCGC
>2415355|reference Age_ch_v3_2_motif_mod_jobs_024_024558_data_consensus|length 57|copies 1
AAGACGGATGGGCTGTGGCTGCAAGCCTTCGAAGAAGGTGTGCGCTGGGTCGCGCCG
>2415355|reference Age_ch_v3_2_motif_mod_jobs_024_024558_data_consensus|length 67|copies 3
AAGACGGATTCGACGCGCCGAATCTCGATTTTCTTTTGAAAGCGGTCGCCGAACAGTCCCCCAACGG
>2415355|reference Age_ch_v3_2_motif_mod_jobs_024_024558_data_consensus|length 51|copies 4
AAGACGGCAAGGTGCTGGGCTGCATTTCGATCCGCGAAGTGATCAATGAAC
>2415355|reference Age_ch_v3_2_motif_mod_jobs_024_024558_data_consensus|length 57|copies 1
AAGACGGTCTACTGGTGGTGACTGCTGGCTGGATGTCGATGGGCTTTCCTGATGGGC
>2415355|reference Age_ch_v3_2_motif_mod_jobs_024_024558_data_consensus|length 57|copies 1
AAGACGTAGCCAAGGCCATTGCGTCTGCCACCACTGCGCCCGCAGCGGCATCCCCGC
>2415355|reference Age_ch_v3_2_motif_mod_jobs_024_024558_data_consensus|length 65|copies 1
AAGACGTGGCGGTGGCGGTGGCCGCATTGCGGCCGATCGTGTCCTGGGCCGCCGACCTGAGCCGC
>2415355|reference Age_ch_v3_2_motif_mod_jobs_024_024558_data_consensus|length 59|copies 1
AAGACGTGGTCGCCACCCTGGATCGGGTGTGCCGCCGGATCGGCTATCCGAAGACGATC
>2415355|reference Age_ch_v3_2_motif_mod_jobs_024_024558_data_consensus|length 67|copies 1
AAGACGTTTGAGAAATGGGATGCGGTTCTGGCTGAAAAGAACGTGACCAAGGTCATGATGTCGGACG
>2415355|reference Age_ch_v3_2_motif_mod_jobs_024_024558_data_consensus|length 39|copies 1
AAGACTTCGTAAAGTTCATCTGCGGACATGTCGTCGGGG
>2415355|reference Age_ch_v3_2_motif_mod_jobs_024_024558_data_consensus|length 60|copies 1
AAGAGCAGCCAGCGCTGGAGGCGGTCGAAGCCCCCGTCTATACCACCGAATCCAAGGTCG
>2415355|reference Age_ch_v3_2_motif_mod_jobs_024_024558_data_consensus|length 55|copies 6
AAGAGCGTTGACCGCATCGACCAGGACAGCTGTCAGACCCTGGGTCGGGACAATG
>2415355|reference Age_ch_v3_2_motif_mod_jobs_024_024558_data_consensus|length 69|copies 4
AAGATAAACCGCAGCAGGCGGCCCACCCGCGTGACTGACAAAGCTGGTAAAGCCGGTGACCACCCCGGC
>2415355|reference Age_ch_v3_2_motif_mod_jobs_024_024558_data_consensus|length 63|copies 4
AAGATAACTATTCACTGGCGGTTGCCTTGAAATCTCCGCTGTTCGGCTGGAACGAACAGAAGC
>2415355|reference Age_ch_v3_2_motif_mod_jobs_024_024558_data_consensus|length 27|copies 1
AAGATACCGCCCAGGAACTGCAGGCCC
>2415355|reference Age_ch_v3_2_motif_mod_jobs_024_024558_data_consensus|length 59|copies 2
AAGATATCGTGGCGCTGGTGGCGCTGTATCGGCCCGGCCCGATGGAAAACATTCCCACC
>2415355|reference Age_ch_v3_2_motif_mod_jobs_024_024558_data_consensus|length 58|copies 10
AAGATATTCTGGATCTGGGGCAGGCCGATGGGCATGTGTTGATCGATGGTGAAACCGG
>2415355|reference Age_ch_v3_2_motif_mod_jobs_024_024558_data_consensus|length 61|copies 2
AAGATATTGTGCGCCCTTTTCGGAAATGACGCGCCAGCCGAAACCGGCGATCAGTGCGCCA
>2415355|reference Age_ch_v3_2_motif_mod_jobs_024_024558_data_consensus|length 49|copies 1
AAGATCAAGCCGAAAGCGATCAGCGCCACCGCCAGAAGCGGCAAATAGG
>2415355|reference Age_ch_v3_2_motif_mod_jobs_024_024558_data_consensus|length 59|copies 1
AAGATCAATTGGCGTAACCCTATCAGCCCGCGCCGTGCTTCTGGCGCGAAGGCCCCAAA
>2415355|reference Age_ch_v3_2_motif_mod_jobs_024_024558_data_consensus|length 74|copies 1
AAGATCAGGATGGACGGGTTGCGCATCAGGAAGCTGTTTTTCATTTTCCTGCCTCCATCGGGATGTGGGTTTCG
>2415355|reference Age_ch_v3_2_motif_mod_jobs_024_024558_data_consensus|length 58|copies 1
AAGATCAGGCTCAGCAGGCGTTTGCGCATTCACTCTTTCCTTATCCAACGGTTGGCAC
>2415355|reference Age_ch_v3_2_motif_mod_jobs_024_024558_data_consensus|length 54|copies 1
AAGATCATGCCGAACTGCGCCGCCGCAGACCCGATCAGGCTTTCGAAATTCAGC
>2415355|reference Age_ch_v3_2_motif_mod_jobs_024_024558_data_consensus|length 63|copies 1
AAGATCCTGCAAAGCTGGCGGTTTCGGCCCGGTCCAGGCTGCGGACATGTCGCAATCGAGCGG
>2415355|reference Age_ch_v3_2_motif_mod_jobs_024_024558_data_consensus|length 70|copies 4
AAGATCGGGATGGATGAGCAGGAACAAAACGGCGTGATGGTGCCCAGAAGGGCCGCCAGCGTGTTCGCCC
>2415355|reference Age_ch_v3_2_motif_mod_jobs_024_024558_data_consensus|length 64|copies 1
AAGATCGGTCTGACCGGGCATCACATAGGCTTTGGCCTTGATCGCGCCGAGTGCTGCCTTGTAA
>2415355|reference Age_ch_v3_2_motif_mod_jobs_024_024558_data_consensus|length 63|copies 1
AAGATCTGCAGGATCTGGACGTGATGAACGGTCTGGCGCGGTGGCTGGGGCAGACTGACCAGC
>2415355|reference Age_ch_v3_2_motif_mod_jobs_024_024558_data_consensus|length 61|copies 1
AAGATCTTTTCGGCAGTGCGGTTGGGTGTCAGCCCGGAAATCAACGCGCTGTCGACCATCA
>2415355|reference Age_ch_v3_2_motif_mod_jobs_024_024558_data_consensus|length 54|copies 1
AAGATGATCATGCCAACGATCCAAGTGATTTCGCGCGGGGCCTTGTAGGACCCG
>2415355|reference Age_ch_v3_2_motif_mod_jobs_024_024558_data_consensus|length 52|copies 1
AAGATGATCCGGCTCCGGATGCCGTCACATTCGACGGTGGGGATGGCGATGA
>2415355|reference Age_ch_v3_2_motif_mod_jobs_024_024558_data_consensus|length 61|copies 2
AAGATGCAAATTCCAGGGGCCGTGATCCGTCAACACAAGAATTTCGGGGACGCGACCGGGC
>2415355|reference Age_ch_v3_2_motif_mod_jobs_024_024558_data_consensus|length 63|copies 1
AAGATGGAGCGGGTCAGGTTACGTTGCAAAGTGGCACCCAGATTTTCGGCGACACCCAGATCA
>2415355|reference Age_ch_v3_2_motif_mod_jobs_024_024558_data_consensus|length 63|copies 3
AAGATGGCTGGACCTGGGCCGCTTTGCTGCGCGAATTGCGGCCACATCAATGGATCAAGAACA
>2415355|reference Age_ch_v3_2_motif_mod_jobs_024_024558_data_consensus|length 49|copies 5
AAGATGGTATAGACAAGGATATGCTTGCGCGTGGACCGGCGACCATGGG
>2415355|reference Age_ch_v3_2_motif_mod_jobs_024_024558_data_consensus|length 62|copies 1
AAGATGTCGAAGATCAGGATGCCAGCCACGCGTGGTGCGAAATCTGGATCGAAGGGCTAGGC
>2415355|reference Age_ch_v3_2_motif_mod_jobs_024_024558_data_consensus|length 59|copies 1
AAGATGTTCGCAGGCAGGCCAATCACCGCGTCCAGCCAGTTGCGTTCCTTGATGATATA
>2415355|reference Age_ch_v3_2_motif_mod_jobs_024_024558_data_consensus|length 70|copies 1
AAGCAAAAAAGGACCCCGGCCATGTCGCAGCCTTTCCATACTCTGGATGATTTTCGCACCCTGTTGGCGC
>2415355|reference Age_ch_v3_2_motif_mod_jobs_024_024558_data_consensus|length 66|copies 2
AAGCAAAGCGCGATCTGGCCACGGTTCAATTCGGGTTCAGATCGAACCGAACCACCGTCTACAGCC
>2415355|reference Age_ch_v3_2_motif_mod_jobs_024_024558_data_consensus|length 59|copies 2
AAGCAAATGATGCCCAGGGAAACCGGTTTGCCGCTGTGGACGAGGATGCGTTGCGTGGC
>2415355|reference Age_ch_v3_2_motif_mod_jobs_024_024558_data_consensus|length 63|copies 1
AAGCACAGCTCGAAGCCCGCAACCTGGAAACCCGCAAAGAAGCCGAAGCGCTTGGTGAAAAGC
>2415355|reference Age_ch_v3_2_motif_mod_jobs_024_024558_data_consensus|length 54|copies 1
AAGCACAGGAAAACGTGGCGCTTCAGGTGGCCGAACAGATGGCAAATTACCTGC
>2415355|reference Age_ch_v3_2_motif_mod_jobs_024_024558_data_consensus|length 56|copies 1
AAGCACGGGCCTGCCGGATCGCGATCACTTGCGCGTCCTTGGCGAATGGGTTGTCG
>2415355|reference Age_ch_v3_2_motif_mod_jobs_024_024558_data_consensus|length 31|copies 1
AAGCAGAGACGACCCTGGGGATAAAAGGAGA
>2415355|reference Age_ch_v3_2_motif_mod_jobs_024_024558_data_consensus|length 64|copies 1
AAGCAGATCGTTGAATCGCATGGCGGGGTGATCTGGGCCGAAAACATTCGCCCGACCGATGCCG
>2415355|reference Age_ch_v3_2_motif_mod_jobs_024_024558_data_consensus|length 64|copies 1
AAGCAGGCCTATTGGGTCTGTCCATTGGTCGAAGAAAGCGAAATCGTCGATCTGACCGCCGCCG
>2415355|reference Age_ch_v3_2_motif_mod_jobs_024_024558_data_consensus|length 27|copies 1
AAGCATAGAGATACCCGGTCCGGCCCA
>2415355|reference Age_ch_v3_2_motif_mod_jobs_024_024558_data_consensus|length 59|copies 1
AAGCATAGAGATACCCGGTCCGGCCCATGCCGCACATGACTTCGTCCAAAATCAGCAAC
>2415355|reference Age_ch_v3_2_motif_mod_jobs_024_024558_data_consensus|length 62|copies 3
AAGCATATGGAGGCGGGGAACAACGTGGGCGTTCGTCTGCGACCCTTTGAGCTGGTCTTGGA
>2415355|reference Age_ch_v3_2_motif_mod_jobs_024_024558_data_consensus|length 66|copies 2
AAGCCAAAATGTCCAGGGTCGGAGCCGCGATTGCCATTGCGTCAACCGCCGCGACGTCGGCCCCGG
>2415355|reference Age_ch_v3_2_motif_mod_jobs_024_024558_data_consensus|length 68|copies 10
AAGCCAAAATGTCCAGGGTCGGAGCCGCGATTGCCATTGCGTCAACCGCCGCGACGTCGGCCCCGGCC
>2415355|reference Age_ch_v3_2_motif_mod_jobs_024_024558_data_consensus|length 67|copies 1
AAGCCAAACCCGATGCGGTGGCCGAACCGAAAGCGCAAGAAGTTGCCGCAGAACCAGCGCCTGCGCC
>2415355|reference Age_ch_v3_2_motif_mod_jobs_024_024558_data_consensus|length 73|copies 2
AAGCCAACGGTTTTGCCCGATCCGGTCTGAGCTGAAACCAGCAGGTCGTTTTCAGTCAAATCGTCGCGGATCA
>2415355|reference Age_ch_v3_2_motif_mod_jobs_024_024558_data_consensus|length 56|copies 1
AAGCCAAGCGCCACCCTGCGCGACGCCATCAAACGCCGCATCGCCGACGAAGGTCC
>2415355|reference Age_ch_v3_2_motif_mod_jobs_024_024558_data_consensus|length 57|copies 2
AAGCCAAGCGGATGCTGGCGCGGCTGCGGCTGCCGGTCAAGCCGATCCCGTCGCGCC
>2415355|reference Age_ch_v3_2_motif_mod_jobs_024_024558_data_consensus|length 52|copies 1
AAGCCAATCTGCCGGTGGCGCAATCAGCGTCTGATCGTGCCGAAGAACTGTC
>2415355|reference Age_ch_v3_2_motif_mod_jobs_024_024558_data_consensus|length 27|copies 1
AAGCCAATGCCACGCTGGCCACGGTGG
>2415355|reference Age_ch_v3_2_motif_mod_jobs_024_024558_data_consensus|length 63|copies 1
AAGCCAATGCCACGCTGGCCACGGTGGACAAGATGATCGCGGCGTTCACCCCCTATCTGGCCG
>2415355|reference Age_ch_v3_2_motif_mod_jobs_024_024558_data_consensus|length 67|copies 1
AAGCCACCAGCCGGGTGGCGGCCGCATCGTCTTCCAACCCGTCGCCAAAGCCCTGATAGGCGATGTC
>2415355|reference Age_ch_v3_2_motif_mod_jobs_024_024558_data_consensus|length 62|copies 3
AAGCCACCATCGGCGGCAATCGCCGCCGTGGAATAGTGCCATTCAGGCAGGTTCACCATTTC
>2415355|reference Age_ch_v3_2_motif_mod_jobs_024_024558_data_consensus|length 65|copies 1
AAGCCACCGGACAAGGCTATAACGCGCTGTTCGAAGAGGCCGCCAAGCTGGGCTATCTGGAAGCC
>2415355|reference Age_ch_v3_2_motif_mod_jobs_024_024558_data_consensus|length 64|copies 2
AAGCCAGATTAGACCCGGTCAGCACGATCAGATCGGCCTGTTCCAGATCGGTATATTGCCCCGG
>2415355|reference Age_ch_v3_2_motif_mod_jobs_024_024558_data_consensus|length 59|copies 1
AAGCCAGCCCGATCCTGGCCTGCACGATAAGTCGGGACGTTCAGAACTTCGATTTGTTG
>2415355|reference Age_ch_v3_2_motif_mod_jobs_024_024558_data_consensus|length 54|copies 1
AAGCCAGCGCCATGGTGATCTGGATCATGTTTGGCGCGACCATCTTCGTTGGAC
>2415355|reference Age_ch_v3_2_motif_mod_jobs_024_024558_data_consensus|length 43|copies 1
AAGCCATAGACTTGCTTGTCCCGCAGCAGGGCGGTGCGATGGC
>2415355|reference Age_ch_v3_2_motif_mod_jobs_024_024558_data_consensus|length 57|copies 1
AAGCCATCGACGAGCTGGCCACCGGATATTTCGCCGAAGCCGCCTCCGACCTGTCGC
>2415355|reference Age_ch_v3_2_motif_mod_jobs_024_024558_data_consensus|length 49|copies 1
AAGCCATGCTGGCGCAGGATCTTCTGGTAGTCATGCGAACAGTATTGGC
>2415355|reference Age_ch_v3_2_motif_mod_jobs_024_024558_data_consensus|length 61|copies 1
AAGCCATTCGAGCCCTGGATCCCGTTGCCGCCGAAGCGGCCGCGCACAGGCGCGATATAGA
>2415355|reference Age_ch_v3_2_motif_mod_jobs_024_024558_data_consensus|length 51|copies 1
AAGCCATTGCCACGCCGGCCTTATGGCGCGTGTTGACGATGATGATGGTGC
>2415355|reference Age_ch_v3_2_motif_mod_jobs_024_024558_data_consensus|length 65|copies 5
AAGCCCAAGCCGTTCTGGCCTCCTACGAGCGCAAGCAGCAGGAAGTTCAGGAACAGGCCGACCGG
>2415355|reference Age_ch_v3_2_motif_mod_jobs_024_024558_data_consensus|length 80|copies 1
AAGCCCAAGGTTTTCTTCGTTCGCAAAATACGCCCGCCGGAGCACAGAATTGCAAACGTGTCGAAGTTTGGACTTAAAGG
>2415355|reference Age_ch_v3_2_motif_mod_jobs_024_024558_data_consensus|length 72|copies 4
AAGCCCACAAACGTCTGGCCTCCTAAAATTCAATAAATTCAGACAACTACCGGCCCTCGTCATGATTTGGCG
>2415355|reference Age_ch_v3_2_motif_mod_jobs_024_024558_data_consensus|length 47|copies 2
AAGCCCAGCTGGCGCTGGCGGCGTATTTGGAATTGTGGATGCTGCGC
>2415355|reference Age_ch_v3_2_motif_mod_jobs_024_024558_data_consensus|length 65|copies 1
AAGCCCATCCAATCGAGCAGTTTTTCGCCCTCATCGAAGGAAATAAACGGAATCGTCATGCAGCA
>2415355|reference Age_ch_v3_2_motif_mod_jobs_024_024558_data_consensus|length 62|copies 1
AAGCCCCCAACCGTTTCGACAGCGCTTCACCCTGCGGCCCGGTCAACAAAGAATGATGCGCG
>2415355|reference Age_ch_v3_2_motif_mod_jobs_024_024558_data_consensus|length 65|copies 1
AAGCCCCCAAGGATTGACCGGCAGAACCGGTCAGTTTCACCGTCAGATGGTTCGGTTGCAGCGCG
>2415355|reference Age_ch_v3_2_motif_mod_jobs_024_024558_data_consensus|length 74|copies 2
AAGCCCCCGGTTCGCCGGGGGCTTTTTCTTTGGATCGTACATATCGGGTTGAAGCTGCGCTTAGAGCGGCAAAC
>2415355|reference Age_ch_v3_2_motif_mod_jobs_024_024558_data_consensus|length 56|copies 2
AAGCCCGAACCTGCCCGGTGTCCATGCCACGATCAGCCGCCCGCGTGCGGTGACGG
>2415355|reference Age_ch_v3_2_motif_mod_jobs_024_024558_data_consensus|length 67|copies 1
AAGCCCGAAGCCATCAGGGCCACGAAGACGACCATAACAATCCCGCCGTACATCTGTTTGGTACGGG
>2415355|reference Age_ch_v3_2_motif_mod_jobs_024_024558_data_consensus|length 62|copies 2
AAGCCCGCGGCACTCAGGCCTATTTCGAAGACACCTGACCGCGCGGTTCAGCCGTTATGGGA
>2415355|reference Age_ch_v3_2_motif_mod_jobs_024_024558_data_consensus|length 63|copies 1
AAGCCCGGTCGTTTCCGCCGGGCCTGTCAGTCATTGCAGTAGCACTGTCATTCGCGGTGCGGC
>2415355|reference Age_ch_v3_2_motif_mod_jobs_024_024558_data_consensus|length 64|copies 1
AAGCCCGGTCTGGCTTGGCGCAAGGCGGCGAATGCCATGGCCGTAAGGATTCTGCTGTTGCAAG
>2415355|reference Age_ch_v3_2_motif_mod_jobs_024_024558_data_consensus|length 33|copies 1
AAGCCCGTCCTATAGGGGGGAGTTTCCGACAAG
>2415355|reference Age_ch_v3_2_motif_mod_jobs_024_024558_data_consensus|length 50|copies 2
AAGCCGAAAAACATCTGGCCGCTATGACCGACGCGATGAAACGCGCCGGC
>2415355|reference Age_ch_v3_2_motif_mod_jobs_024_024558_data_consensus|length 61|copies 6
AAGCCGAAAACGGGCTGGTGCTGCTGGCGTTGGAAAGCGAAGCTTTGGGCGAAGACCTGCA
>2415355|reference Age_ch_v3_2_motif_mod_jobs_024_024558_data_consensus|length 52|copies 1
AAGCCGAAAAGCTGGTGGAAAGCGGCGTCAAGGAATTGCTGGTGATCAGTCA
>2415355|reference Age_ch_v3_2_motif_mod_jobs_024_024558_data_consensus|length 62|copies 1
AAGCCGACTTGAAGCTCGCCAGAACCCCTGTCACATTGCGCGAGAATCTGCGGATAAATTTC
>2415355|reference Age_ch_v3_2_motif_mod_jobs_024_024558_data_consensus|length 31|copies 1
AAGCCGAGGCGGAACACCATGTGTTGGGCGC
>2415355|reference Age_ch_v3_2_motif_mod_jobs_024_024558_data_consensus|length 57|copies 2
AAGCCGAGGCGGAACACCATGTGTTGGGCGCGCGGTTGCAACCGGACATATTCACCG
>2415355|reference Age_ch_v3_2_motif_mod_jobs_024_024558_data_consensus|length 51|copies 3
AAGCCGATCAGATGCTGGACATGGGGTTCATCCATGCGCTGCGCAAGATCG
>2415355|reference Age_ch_v3_2_motif_mod_jobs_024_024558_data_consensus|length 41|copies 1
AAGCCGATCTACAGCCCGGAAAAGGCGATGGAACTGGCGCG
>2415355|reference Age_ch_v3_2_motif_mod_jobs_024_024558_data_consensus|length 61|copies 4
AAGCCGATGAAAAGCGGCCGTTTCAGGATCGACAGGAACAGCGATCCCAGCATGTGCCAGC
>2415355|reference Age_ch_v3_2_motif_mod_jobs_024_024558_data_consensus|length 42|copies 1
AAGCCGCAGAACAGGACGACACCGCCAGCGCGTATTTGCACC
>2415355|reference Age_ch_v3_2_motif_mod_jobs_024_024558_data_consensus|length 61|copies 1
AAGCCGCGATAGGCGGTGGCGCTTTGGGTGTTGGTTTTCAACCGGTGGCTTTCGATCCTGA
>2415355|reference Age_ch_v3_2_motif_mod_jobs_024_024558_data_consensus|length 35|copies 2
AAGCCGGAAACACCGCATCCTGCACCAGCGTCGAA
>2415355|reference Age_ch_v3_2_motif_mod_jobs_024_024558_data_consensus|length 42|copies 1
AAGCCGGAAACACCGCATCCTGCACCAGCGTCGAAATGACCT
>2415355|reference Age_ch_v3_2_motif_mod_jobs_024_024558_data_consensus|length 63|copies 3
AAGCCGGGATATTGCATTTTGTGCAATTCAACCTTAGATTGCAAAATTCCCAGACGCAATTCG
>2415355|reference Age_ch_v3_2_motif_mod_jobs_024_024558_data_consensus|length 58|copies 1
AAGCCGGGCATCGGCTGGCGGTGCCAGATGGCCGCAGCACAAGCCGGTTTGCGGATGA
>2415355|reference Age_ch_v3_2_motif_mod_jobs_024_024558_data_consensus|length 52|copies 4
AAGCCGGGCGCGCCAGGGGTGACAACATTCAGTGTCGCTGATGCGGTGCCAC
>2415355|reference Age_ch_v3_2_motif_mod_jobs_024_024558_data_consensus|length 48|copies 7
AAGCCGGTCGCGGTCTGGCCCTTGACGACATAGCCAGAGGCGTTGCGC
>2415355|reference Age_ch_v3_2_motif_mod_jobs_024_024558_data_consensus|length 54|copies 5
AAGCCGGTCGCGGTCTGGCCCTTGACGACATAGCCAGAGGCGTTGCGCATCAGC
>2415355|reference Age_ch_v3_2_motif_mod_jobs_024_024558_data_consensus|length 58|copies 1
AAGCCGGTGCACCGCAGGCCGACGTTTTGCTGATCGCTGACATGGTGACGCTTGAAGG
>2415355|reference Age_ch_v3_2_motif_mod_jobs_024_024558_data_consensus|length 65|copies 3
AAGCCTATGAACCGGTTCTCGATTCCTATTTCACCGAAAAATACGGCGTCAAGGTCCTCGCCACC
>2415355|reference Age_ch_v3_2_motif_mod_jobs_024_024558_data_consensus|length 56|copies 1
AAGCCTATGCCGACCCGGTGATCCTGGCGCTGCCGCGCGGCGGCGTGCCGGTGGCG
>2415355|reference Age_ch_v3_2_motif_mod_jobs_024_024558_data_consensus|length 64|copies 1
AAGCCTCGGCATAACTGGCCCATAGCGTTTGTATGGTCGGGTCAAAACGACCACCGCTTGCAGC
>2415355|reference Age_ch_v3_2_motif_mod_jobs_024_024558_data_consensus|length 75|copies 2
AAGCCTTCAAGGGGCTGGAAGCGGTCGACGTTTTCATCCTGTTCCCGCATGGCCGGGTGTCCGAAGTCCAGCGGC
>2415355|reference Age_ch_v3_2_motif_mod_jobs_024_024558_data_consensus|length 31|copies 1
AAGCGACCCGCAACCCAGGCGCAAAGGCGCG
>2415355|reference Age_ch_v3_2_motif_mod_jobs_024_024558_data_consensus|length 59|copies 2
AAGCGCCACAAACCTGGGCCGCGCCCAACATGGCGAAGCACAGATTTGCGGGCATGGTG
>2415355|reference Age_ch_v3_2_motif_mod_jobs_024_024558_data_consensus|length 45|copies 2
AAGCGCGAATAGGTCAGCGCTTCGTCATGGCTGCGCACTGCGGCG
>2415355|reference Age_ch_v3_2_motif_mod_jobs_024_024558_data_consensus|length 60|copies 2
AAGCGCGGCGCGGGAATTGGGCACCTCACCGTCATAGTCTTCGACCAGGATCCGGCTGAG
>2415355|reference Age_ch_v3_2_motif_mod_jobs_024_024558_data_consensus|length 66|copies 1
AAGCGCGGGTTCTTTTCCCTCGCCTAAACGCTGGGTTTTGCGTTACTCTGATTCTATTATTTCATA
>2415355|reference Age_ch_v3_2_motif_mod_jobs_024_024558_data_consensus|length 46|copies 3
AAGCGCGTCAATCTCGACGAGATGCTGACCAAGGAAGCCGTGACCG
>2415355|reference Age_ch_v3_2_motif_mod_jobs_024_024558_data_consensus|length 66|copies 1
AAGCGCGTCGACCACCGGCAGGGCCGGGGCTGCACCGAGATGGGTGTCCAGCGCAGCCAAGACCGC
>2415355|reference Age_ch_v3_2_motif_mod_jobs_024_024558_data_consensus|length 63|copies 9
AAGCGCTAACGGGGCAGGGGGTCTTCATCCTCTGCCTGCGTTGCCAGCCAGGTCCGAAAAATC
>2415355|reference Age_ch_v3_2_motif_mod_jobs_024_024558_data_consensus|length 52|copies 3
AAGCGCTGACCGGGCAGGCGGCGCTGAACTATCTGCACGATCAGGCCGCAAC
>2415355|reference Age_ch_v3_2_motif_mod_jobs_024_024558_data_consensus|length 60|copies 1
AAGCGCTTGATGGGCCGGTGCTGATGTTGGCCGGCGCCGGAACCGGCAAGACCAAGGCGC
>2415355|reference Age_ch_v3_2_motif_mod_jobs_024_024558_data_consensus|length 57|copies 1
AAGCGGAAAGCGGCCTGTCGCTGACCGAGGCCGAAGAAGTCGATGAAGAAGAAATCG
>2415355|reference Age_ch_v3_2_motif_mod_jobs_024_024558_data_consensus|length 64|copies 1
AAGCGGAAGTATCGCCGACCGAAGAATTGGGCTGACCCGACCCCGATGGCGCCTTCTCTCAGCC
>2415355|reference Age_ch_v3_2_motif_mod_jobs_024_024558_data_consensus|length 65|copies 1
AAGCGGAATGGGTCCATCACCGCGCCAATTTGAACAGCGATACCGCAGATCGTTTCGAGGGGGCG
>2415355|reference Age_ch_v3_2_motif_mod_jobs_024_024558_data_consensus|length 60|copies 1
AAGCGGATGCCGAAGCGGCACCGATTTCAAAGCGCGAAGTGGGGCTGCTCGATGCGATCC
>2415355|reference Age_ch_v3_2_motif_mod_jobs_024_024558_data_consensus|length 59|copies 1
AAGCGGATGGAAGCCGAAGGCGCGGCGCTGGATATCGGTGCCTATCGCGATGCTCCGGC
>2415355|reference Age_ch_v3_2_motif_mod_jobs_024_024558_data_consensus|length 59|copies 1
AAGCGGATTGGGGCGATGGCGCCCCCGGCACGGCAGATTGGGTTTTCGACAGCGAACCC
>2415355|reference Age_ch_v3_2_motif_mod_jobs_024_024558_data_consensus|length 31|copies 4
AAGCGGCGCATTCCAGGGCGCGATGCCGAGG
>2415355|reference Age_ch_v3_2_motif_mod_jobs_024_024558_data_consensus|length 47|copies 1
AAGCGGCGCATTCCAGGGCGCGATGCCGAGGCACACCCCACATGGCG
>2415355|reference Age_ch_v3_2_motif_mod_jobs_024_024558_data_consensus|length 50|copies 24
AAGCGGCGCATTCCAGGGCGCGATGCCGAGGCACACCCCACATGGCGCAC
>2415355|reference Age_ch_v3_2_motif_mod_jobs_024_024558_data_consensus|length 50|copies 1
AAGCGGCTGAACCTTGATGCCTTCCAGGGTGTCCCAGGTCAGGTCGTCCA
>2415355|reference Age_ch_v3_2_motif_mod_jobs_024_024558_data_consensus|length 78|copies 1
AAGCGGGAGAAATTCCCGCCTTTGAACCGGTTTACCCGCTAACCGCCGGGGTTAGCTTGAAACAGATGACCAAAGCGG
>2415355|reference Age_ch_v3_2_motif_mod_jobs_024_024558_data_consensus|length 69|copies 1
AAGCGGGCGAAAAGCTGGGCTATCTTCCCGGCGACATGAAGGACAAGGTCGATCCTTACATGCAGCCGC
>2415355|reference Age_ch_v3_2_motif_mod_jobs_024_024558_data_consensus|length 60|copies 5
AAGCGGTTTCGGCGCTGGACGTATCGGTCGCCCGTCAAGTCACCGACCTGATGGCGCAGC
>2415355|reference Age_ch_v3_2_motif_mod_jobs_024_024558_data_consensus|length 55|copies 2
AAGCGTCCTTGCGCCAGGGCTTCAACGCCGTTCGCGGGCTCGATAGCGAGGCGGC
>2415355|reference Age_ch_v3_2_motif_mod_jobs_024_024558_data_consensus|length 52|copies 7
AAGCGTGCCCGCAGGCACGTCAAGACTGTCGCGGGTCAGGATCGGAACAATA
>2415355|reference Age_ch_v3_2_motif_mod_jobs_024_024558_data_consensus|length 59|copies 2
AAGCGTTCCCCGGCGCGGCCCGCCGCGAACAGATAACCATCGGTCGCGCCGTAAAGCAC
>2415355|reference Age_ch_v3_2_motif_mod_jobs_024_024558_data_consensus|length 52|copies 1
AAGCTCAAGAAGCGCTGGATGCAATGGCGGCGGGAGATGCAGCCTTGGAGGG
>2415355|reference Age_ch_v3_2_motif_mod_jobs_024_024558_data_consensus|length 59|copies 1
AAGCTCAGTTCACAGGCTGGCATGACCCGGTTTTTAATGAATTTCCTGCCCGACAAACA
>2415355|reference Age_ch_v3_2_motif_mod_jobs_024_024558_data_consensus|length 64|copies 3
AAGCTCTCTCCCTTAAATCCCTGACAAGATGCTAGGGGCAGGGCGGGCTGCTTGCTACTGGTTG
>2415355|reference Age_ch_v3_2_motif_mod_jobs_024_024558_data_consensus|length 62|copies 1
AAGCTGAATTCGGTCCGGCCACGGCCTGTCATTGCAGTCAATGCCGCAAGATCACCGGCAGC
>2415355|reference Age_ch_v3_2_motif_mod_jobs_024_024558_data_consensus|length 36|copies 1
AAGCTGACCTGTTCCCGGCCCTGGCGTCGGTTGATA
>2415355|reference Age_ch_v3_2_motif_mod_jobs_024_024558_data_consensus|length 57|copies 14
AAGCTGATCACGCTGTGCAGCCCGGTCAGGATCGACGGATCCGCACCGAGATGCGCC
>2415355|reference Age_ch_v3_2_motif_mod_jobs_024_024558_data_consensus|length 58|copies 1
AAGCTGATCGCGGCGGAAATCAGCGGCACGTTGGCCGAATACGGCCTGACGATGCCCG
>2415355|reference Age_ch_v3_2_motif_mod_jobs_024_024558_data_consensus|length 62|copies 1
AAGCTGCCCCAGTCCCGGCAGGGTGAAGATGGTTTCGACTACGATGGAGCCGCCCAGAACGG
>2415355|reference Age_ch_v3_2_motif_mod_jobs_024_024558_data_consensus|length 51|copies 1
AAGCTGGAAAAGGCGACGAGGTTGATATTCACCGCCAGCAACATCAGTTCG
>2415355|reference Age_ch_v3_2_motif_mod_jobs_024_024558_data_consensus|length 57|copies 3
AAGCTGGCGATCGCCTGGTCTTCCAGGTCTTGCCGCGCCTGGTGAATATCGGACAGC
>2415355|reference Age_ch_v3_2_motif_mod_jobs_024_024558_data_consensus|length 71|copies 1
AAGCTGGGCTTTGCTCAGGTCACCGATCGGGATCCGGACGGGGTCCTTCCCGAAGGTGTGGCCTGCCCGGC
>2415355|reference Age_ch_v3_2_motif_mod_jobs_024_024558_data_consensus|length 61|copies 1
AAGCTGTGGCGCTGATGGCGCTTTCACGGGTCGAAGAAGAAGCCTTTGCCCACCGCTGTGC
>2415355|reference Age_ch_v3_2_motif_mod_jobs_024_024558_data_consensus|length 25|copies 1
AAGCTTACCCTGGGGTCGCACCCCT
>2415355|reference Age_ch_v3_2_motif_mod_jobs_024_024558_data_consensus|length 67|copies 5
AAGCTTATTGACCCAAGACATCTGCGTGTTCATCGTTGCAGCTCCTTGTTTTGTTCAAATTCCTGGC
>2415355|reference Age_ch_v3_2_motif_mod_jobs_024_024558_data_consensus|length 48|copies 2
AAGCTTGCAAGCGGCTGGCAACAGCTATCGGCTGCAGAAATACTGTCA
>2415355|reference Age_ch_v3_2_motif_mod_jobs_024_024558_data_consensus|length 53|copies 2
AAGCTTGCAAGCGGCTGGCAACAGCTATCGGCTGCAGAAATACTGTCAATCGC
>2415355|reference Age_ch_v3_2_motif_mod_jobs_024_024558_data_consensus|length 61|copies 3
AAGCTTGCCGTGCAACGTCATGACATCACCTCTCCGCGATCAACATTGATGGCCTGCCCGG
>2415355|reference Age_ch_v3_2_motif_mod_jobs_024_024558_data_consensus|length 67|copies 1
AAGCTTTAGGCAGACGAAATGTCGTGTCATTTTGAGTATTTTCAGCAAGATGAAACCGGAAGGGGTG
>2415355|reference Age_ch_v3_2_motif_mod_jobs_024_024558_data_consensus|length 42|copies 1
AAGCTTTCAAGATTTCGAAAACCGGGTCGGTTCGATAATCGC
>2415355|reference Age_ch_v3_2_motif_mod_jobs_024_024558_data_consensus|length 46|copies 1
AAGGACACCGCCGCAGAAATCATCGCCGCCCTGGGCAGCGAAGCCG
>2415355|reference Age_ch_v3_2_motif_mod_jobs_024_024558_data_consensus|length 60|copies 1
AAGGACATTTCGGGCTGGGGATCGTTCCTGATCATGGGGCTGATCGGTATCATCGTCGCC
>2415355|reference Age_ch_v3_2_motif_mod_jobs_024_024558_data_consensus|length 70|copies 1
AAGGACGGCCGGATGCATATCCTCGGCGAGATGAACAAGGCGCTTTCGGGTGTTGGTGAATTCTCGGCCC
>2415355|reference Age_ch_v3_2_motif_mod_jobs_024_024558_data_consensus|length 63|copies 2
AAGGCAAAACCGTGCTGGCCATCGCCCACCGCCTGTCCACTATTTCGCAGATGGATCGCATTA
>2415355|reference Age_ch_v3_2_motif_mod_jobs_024_024558_data_consensus|length 57|copies 3
AAGGCAAAATCACTCAGGTGATCGGCGCTGTTGTGGACGTGCAATTTGGGGACGAGC
>2415355|reference Age_ch_v3_2_motif_mod_jobs_024_024558_data_consensus|length 63|copies 2
AAGGCAAAATCCCACTGGTTACGACCGACGTGATCGAGGAACCCGATTTCTTCGATACCTTTC
>2415355|reference Age_ch_v3_2_motif_mod_jobs_024_024558_data_consensus|length 55|copies 2
AAGGCAAAGATCAAGCCGAAAGCGATCAGCGCCACCGCCAGAAGCGGCAAATAGG
>2415355|reference Age_ch_v3_2_motif_mod_jobs_024_024558_data_consensus|length 61|copies 1
AAGGCAACAGAACCGTGGCGAGGACTAGGACGCTGACCAGCACCACCCCGATCATCGCCAA
>2415355|reference Age_ch_v3_2_motif_mod_jobs_024_024558_data_consensus|length 68|copies 3
AAGGCAACATTCTGCTGGATGGTGAAAACATCTATGACAAAAAGGTCGACCCGGTGCAATTGCGCGCC
>2415355|reference Age_ch_v3_2_motif_mod_jobs_024_024558_data_consensus|length 63|copies 2
AAGGCAACGGCATCCTGGGCAAGAAGGTCAACTTTGTGACCGGCGACACCCAGACCAAGTCGG
>2415355|reference Age_ch_v3_2_motif_mod_jobs_024_024558_data_consensus|length 66|copies 1
AAGGCAATGCCTGCGATCCGCGGCAGGCGCTGCGTCCCACCGGCACCGGGCAGCAGGCCCAGCAGG
>2415355|reference Age_ch_v3_2_motif_mod_jobs_024_024558_data_consensus|length 46|copies 1
AAGGCACCCCGACCGTAGATGCGTTCATCCGCATCGCCCGGCACGG
>2415355|reference Age_ch_v3_2_motif_mod_jobs_024_024558_data_consensus|length 65|copies 2
AAGGCACCTTCCACACCGAACAAGCCATTGCTTATGGCACCAAGATGGTCGGCGGTGTCACCCCC
>2415355|reference Age_ch_v3_2_motif_mod_jobs_024_024558_data_consensus|length 57|copies 1
AAGGCAGGAGACCGAGACGTTCGTGCAACGCTGTATGCCGCGGCCAACGCAATGTTG
>2415355|reference Age_ch_v3_2_motif_mod_jobs_024_024558_data_consensus|length 60|copies 2
AAGGCATCAACACGCTGGCCAACGCCGTGAAGATCACCCTCGGGCCGAAGGGCCGGAACG
>2415355|reference Age_ch_v3_2_motif_mod_jobs_024_024558_data_consensus|length 64|copies 1
AAGGCATCACCGGGCCGGAGGGTCATGCCTATTCGCGACCGCCCGAATTCGAAGGCGAAGCGGC
>2415355|reference Age_ch_v3_2_motif_mod_jobs_024_024558_data_consensus|length 56|copies 2
AAGGCATCCCGGTGCTGGACATGATGAAGGTGAAGCGCGCGCTGGAAGATAGCAAA
>2415355|reference Age_ch_v3_2_motif_mod_jobs_024_024558_data_consensus|length 67|copies 1
AAGGCATCGACCGCGTGGCGGGTGCGGCCCAGAACCAGCCCGGCATTGGCAGCATTGTCGGAAATCG
>2415355|reference Age_ch_v3_2_motif_mod_jobs_024_024558_data_consensus|length 30|copies 1
AAGGCATCGACGTTTGCGCTTTGCGGGGTG
>2415355|reference Age_ch_v3_2_motif_mod_jobs_024_024558_data_consensus|length 60|copies 7
AAGGCATCGATCAAAATCCGACCTTCCTGTGTAGCGTGAAATTGCCCGGAAACATCCCGG
>2415355|reference Age_ch_v3_2_motif_mod_jobs_024_024558_data_consensus|length 68|copies 1
AAGGCATCGGCACCCCGGACGCGCTGCATGTATTGCAAGAAAGTTTCCGCGAACATCACGGGTTGCAA
>2415355|reference Age_ch_v3_2_motif_mod_jobs_024_024558_data_consensus|length 60|copies 1
AAGGCATGACCGCGCTGGGGAAGGACGATCCCGAACTGGCTGCCATCGCATTGGAAAACC
>2415355|reference Age_ch_v3_2_motif_mod_jobs_024_024558_data_consensus|length 59|copies 2
AAGGCCAACAAAGGCACGGCCGGGGCCAAAGGCGCATTGGCGGCGCGGTCGATCAGCAC
>2415355|reference Age_ch_v3_2_motif_mod_jobs_024_024558_data_consensus|length 57|copies 2
AAGGCCAAGGACGACTGGCGCACGATGGATTATGCGGTGATCGAAAAACTGACCTCG
>2415355|reference Age_ch_v3_2_motif_mod_jobs_024_024558_data_consensus|length 60|copies 1
AAGGCCACCATCCGGCCCATGACCTGATCCGCGCCCCAGTCCTTGGCCTGGATGTAATCC
>2415355|reference Age_ch_v3_2_motif_mod_jobs_024_024558_data_consensus|length 66|copies 1
AAGGCCAGATTTTGCTGGCCGGTCAGGACATGGCGCGGGTGCCCCCCAATGAGCGCGCTGTAAACA
>2415355|reference Age_ch_v3_2_motif_mod_jobs_024_024558_data_consensus|length 68|copies 1
AAGGCCAGCGTGATCCGGGACGTTGTGCCACCGCGGGTGACAACCAATTGCGCGCTCATGTTCGGACC
>2415355|reference Age_ch_v3_2_motif_mod_jobs_024_024558_data_consensus|length 68|copies 1
AAGGCCATTTCCATCATGTCCTTGGGCATGGTCGGCCACAGCGTTTCGAACCCTTTTGGCGAAAAGGA
>2415355|reference Age_ch_v3_2_motif_mod_jobs_024_024558_data_consensus|length 62|copies 1
AAGGCCCCATCGTGGTGGTGGGCAGTTCGATGGGCGGCTGGCAGGCGCTGCTGCTGGCCCGC
>2415355|reference Age_ch_v3_2_motif_mod_jobs_024_024558_data_consensus|length 62|copies 1
AAGGCCCGATCACGCTGCGGGTTACCGGCAAGGCGCCGATCAGCCTGAATATCGATCTCAAC
>2415355|reference Age_ch_v3_2_motif_mod_jobs_024_024558_data_consensus|length 57|copies 1
AAGGCCCGCCGATCCCGGTCGAAGAACGGATCGATACCGCCGAAAAACTGCGTCTGC
>2415355|reference Age_ch_v3_2_motif_mod_jobs_024_024558_data_consensus|length 62|copies 1
AAGGCCCGGCCATCGTGGCGCAGCCCGCCATTGGCGATGTGCTGCGGTCGATTGCCGCCACC
>2415355|reference Age_ch_v3_2_motif_mod_jobs_024_024558_data_consensus|length 55|copies 1
AAGGCCCGGCTAACCGCGACGCTGTCGGCGACGAACCAGTCGTTGAGATGCTGTT
>2415355|reference Age_ch_v3_2_motif_mod_jobs_024_024558_data_consensus|length 54|copies 1
AAGGCCGAAATCGTGCGGCCGATCATTGGCGACCATGTGGCGATCGTCAGCAAG
>2415355|reference Age_ch_v3_2_motif_mod_jobs_024_024558_data_consensus|length 61|copies 1
AAGGCCGAAGGAGTCAGGAACATGACCAAGATCAAGCCGCAGCCCGGCATCATGGAAATCG
>2415355|reference Age_ch_v3_2_motif_mod_jobs_024_024558_data_consensus|length 56|copies 7
AAGGCCGAGCTGATCTGGCGGCGGTCATGGGCAACCAGGCGGCAAACTGAGATGGC
>2415355|reference Age_ch_v3_2_motif_mod_jobs_024_024558_data_consensus|length 61|copies 1
AAGGCCGCCTTGAGGTGGAATTCAACGCGCAGGGCATCTTGGCCGAACGTGTGCGCGCCGG
>2415355|reference Age_ch_v3_2_motif_mod_jobs_024_024558_data_consensus|length 63|copies 1
AAGGCCGCGACCACGAACGTCGTGCCGCGACCCATATCTTTGCCCGTCTGGGCCGCGAAAGCC
>2415355|reference Age_ch_v3_2_motif_mod_jobs_024_024558_data_consensus|length 53|copies 1
AAGGCCGCGACGTTCTGGGTATCGCCCAGACCGGTACCGGCAAAACCGCCAGC
>2415355|reference Age_ch_v3_2_motif_mod_jobs_024_024558_data_consensus|length 64|copies 1
AAGGCCGCGATTACCCGGCGTTTCTGGATTTCGTTCATGTCGGGATGGTCTTTCAGATAGGCGC
>2415355|reference Age_ch_v3_2_motif_mod_jobs_024_024558_data_consensus|length 56|copies 1
AAGGCCGCGGTCGCTTGGTGCTGCGCACCCCGTTGCGGATGGATTTCCCGGTGCGG
>2415355|reference Age_ch_v3_2_motif_mod_jobs_024_024558_data_consensus|length 63|copies 1
AAGGCCGGGTTACGATCCGGCTTTGCGATGACATCATCGACCGTTTCGCCGGAATGCCGCAAG
>2415355|reference Age_ch_v3_2_motif_mod_jobs_024_024558_data_consensus|length 67|copies 1
AAGGCCGGGTTGGCCGGGATCGTGGTCGAGGCCGGGCATGTGATGATCCTTGAGCGCGATAAAACGC
>2415355|reference Age_ch_v3_2_motif_mod_jobs_024_024558_data_consensus|length 73|copies 1
AAGGCCGTGACCGACAGGCGGGCATTTTCGGTCAGCAGGGTCAGCAGGGCGGTATCTGTTTCGTCATTTTGCA
>2415355|reference Age_ch_v3_2_motif_mod_jobs_024_024558_data_consensus|length 57|copies 1
AAGGCCTTGCGCAGCGCGGCGAAGCCTTCTTCATCCTCGGCGGTTTCAGGGAAATTC
>2415355|reference Age_ch_v3_2_motif_mod_jobs_024_024558_data_consensus|length 65|copies 1
AAGGCCTTGCGCAGCGCGGCGAAGCCTTCTTCATCCTCGGCGGTTTCAGGGAAATTCATCGCCCG
>2415355|reference Age_ch_v3_2_motif_mod_jobs_024_024558_data_consensus|length 53|copies 1
AAGGCGAAAACATGCTGGTGATCCACCCGGATGAATGTATCGATTGCGGCGTA
>2415355|reference Age_ch_v3_2_motif_mod_jobs_024_024558_data_consensus|length 57|copies 1
AAGGCGAACCGGCCCATTCGCGGCGGTTGCAGCATCTGGCGGCACATCTCGACCGGC
>2415355|reference Age_ch_v3_2_motif_mod_jobs_024_024558_data_consensus|length 57|copies 12
AAGGCGAAGCGGCACTGGCCGATTCAGTGGCAGATTCGATGCTGTCCCCGGCCCGCC
>2415355|reference Age_ch_v3_2_motif_mod_jobs_024_024558_data_consensus|length 25|copies 1
AAGGCGAAGTTCTTCGGCTGTTCCT
>2415355|reference Age_ch_v3_2_motif_mod_jobs_024_024558_data_consensus|length 60|copies 1
AAGGCGAATTATGAGCGGTGGTTGGAGATGGGGGAGGTGACAGAATATGATGGTGAATTC
>2415355|reference Age_ch_v3_2_motif_mod_jobs_024_024558_data_consensus|length 65|copies 4
AAGGCGAATTGGCGCTGGCACAGGCGGTCGCCTATCTGGCGCTGGCCCCGAAAAGCAACGCGGTC
>2415355|reference Age_ch_v3_2_motif_mod_jobs_024_024558_data_consensus|length 59|copies 1
AAGGCGACCATTTCCAACCCGGTCTCGGACAGCGCCGCGATAACGTCTTCGTTGGCAAC
>2415355|reference Age_ch_v3_2_motif_mod_jobs_024_024558_data_consensus|length 56|copies 4
AAGGCGACGACCTGCTGGCGACCTGCCAGCGGCTTGGCATCGACACCACCCATGTC
>2415355|reference Age_ch_v3_2_motif_mod_jobs_024_024558_data_consensus|length 55|copies 1
AAGGCGACGGCGCGCAGGCCCGAACCGCAGACCTGATTGATGCCCCAAGCTGCGC
>2415355|reference Age_ch_v3_2_motif_mod_jobs_024_024558_data_consensus|length 65|copies 1
AAGGCGAGAACGGACAGGAACCGGATCATTCTGTCGGGCCCGAACCGTTCGAGCCGCCGGAAACG
>2415355|reference Age_ch_v3_2_motif_mod_jobs_024_024558_data_consensus|length 50|copies 1
AAGGCGAGGACGTGCTGGACACGGCCAAGGCGATGCGTGCCTTCGGGGCC
>2415355|reference Age_ch_v3_2_motif_mod_jobs_024_024558_data_consensus|length 55|copies 1
AAGGCGAGGATCATCGCGCCCCAAAGCACCCGCCACAGGCTGCCCATGCCGCCAA
>2415355|reference Age_ch_v3_2_motif_mod_jobs_024_024558_data_consensus|length 58|copies 1
AAGGCGCATTGGGAAGAGTCATCAACAGGTCGTTGAGTTGCTGATCAAGTTCCTTTGC
>2415355|reference Age_ch_v3_2_motif_mod_jobs_024_024558_data_consensus|length 60|copies 2
AAGGCGCCAAGGCGCTGGCGGTCAAGAACCATCCCGACATCCTGCAAGCCCAGCATCAGG
>2415355|reference Age_ch_v3_2_motif_mod_jobs_024_024558_data_consensus|length 54|copies 2
AAGGCGCGTAGGCGCAGGAGGACGGGATATGGCCGGATACGATGATCGCGACGG
>2415355|reference Age_ch_v3_2_motif_mod_jobs_024_024558_data_consensus|length 63|copies 1
AAGGCGCTACCGGATGAAGCTTGGCCCGATCGGCTGGAAGCAAACCCGTATTGGGCGCGAAAC
>2415355|reference Age_ch_v3_2_motif_mod_jobs_024_024558_data_consensus|length 67|copies 1
AAGGCGCTGCAATGCTGGGGCTGGTGCTTGGGCTGATGGCGCTTGGCTTGCCCGCAATGGGGGCCAC
>2415355|reference Age_ch_v3_2_motif_mod_jobs_024_024558_data_consensus|length 61|copies 1
AAGGCGGTATCGGCATGGCCACCGTGGGTGCCAACGCCGCATTTGCCGCCGTTACCGGCAG
>2415355|reference Age_ch_v3_2_motif_mod_jobs_024_024558_data_consensus|length 65|copies 2
AAGGCGTCGGCGGTCAGGGGTTGGAGTTTGATCACATCAGGCATGGGCGTTTCCTTTCGGACCGG
>2415355|reference Age_ch_v3_2_motif_mod_jobs_024_024558_data_consensus|length 64|copies 1
AAGGCGTTCTTGAGGTCGTAGCCGATGCCACCTGCCCCGACAAAACCGAGGATGGCCGAAGCGC
>2415355|reference Age_ch_v3_2_motif_mod_jobs_024_024558_data_consensus|length 59|copies 1
AAGGCTATCACGGCACCGGCAAATCGACCCATATCGAACAGGTTGCGGCGCGGCTGAAC
>2415355|reference Age_ch_v3_2_motif_mod_jobs_024_024558_data_consensus|length 47|copies 4
AAGGCTATGACGCACTGGACGTAAAACCAGTGCCTCTGGATCTGTCG
>2415355|reference Age_ch_v3_2_motif_mod_jobs_024_024558_data_consensus|length 63|copies 1
AAGGCTATGCCGGCTTGGTCACCCACGGGCCGCTTCTGGCGCAGTTATTGATGCTTTTGGCCG
>2415355|reference Age_ch_v3_2_motif_mod_jobs_024_024558_data_consensus|length 56|copies 1
AAGGCTGATGATGGCCCGGACGATAGAAGCATCGCTGCTGTCGCTCATCATGTCGC
>2415355|reference Age_ch_v3_2_motif_mod_jobs_024_024558_data_consensus|length 62|copies 14
AAGGCTGCAATTCGCCCTAGTTGAGGGCGCATAACAAAGGACGTGAATGATGGACAAAGCGG
>2415355|reference Age_ch_v3_2_motif_mod_jobs_024_024558_data_consensus|length 71|copies 1
AAGGCTGGCCGGGTCCAATCCTGACCTTCGACCGGCACCACATCGGTGTGGCCCGACAAGGCAACCCCGCC
>2415355|reference Age_ch_v3_2_motif_mod_jobs_024_024558_data_consensus|length 63|copies 1
AAGGCTTCGAACGCGCGGCGTTGCGGCGCGGAGCCGAAGTGCAGCGGGTTGACGACCTGGAAG
>2415355|reference Age_ch_v3_2_motif_mod_jobs_024_024558_data_consensus|length 39|copies 1
AAGGGAAATCGGCTTCGTTGGCCAGACCTTCCTCGACCA
>2415355|reference Age_ch_v3_2_motif_mod_jobs_024_024558_data_consensus|length 34|copies 1
AAGGGATTTGCACACCGGCGGCGCACGGCCTGCG
>2415355|reference Age_ch_v3_2_motif_mod_jobs_024_024558_data_consensus|length 64|copies 2
AAGGGATTTGCACACCGGCGGCGCACGGCCTGCGGTCTAAAACGGTCTTGCACAAAATGTCGCG
>2415355|reference Age_ch_v3_2_motif_mod_jobs_024_024558_data_consensus|length 44|copies 1
AAGGGCAACGGTTCGATCACCCCTTCGGTGATTTCGATCCGAAG
>2415355|reference Age_ch_v3_2_motif_mod_jobs_024_024558_data_consensus|length 67|copies 1
AAGGGCAAGGGCGGCTCGATGCACATGTTCTCGAAAGAGAAGCATTTTTACGGCGGCCATGGCATCG
>2415355|reference Age_ch_v3_2_motif_mod_jobs_024_024558_data_consensus|length 80|copies 1
AAGGGCAGGAAACCCGGCGGCGGGTCGCCGAAACGCTAAACCAACGGTCCGGTGCGGACCAAAACCACCGGGCCCGCGCC
>2415355|reference Age_ch_v3_2_motif_mod_jobs_024_024558_data_consensus|length 77|copies 1
AAGGGCAGGGCAAGCAGGGCCGTCGGTAAGGGGCCCAGATTAAGGCCCATCGACTGAAACCACCATGTTACCAAAAC
>2415355|reference Age_ch_v3_2_motif_mod_jobs_024_024558_data_consensus|length 57|copies 1
AAGGGCATGTAGACCCGGACCCGGTCGATGTCATAGCGCCCGGCGGAGAAGATATAG
>2415355|reference Age_ch_v3_2_motif_mod_jobs_024_024558_data_consensus|length 61|copies 2
AAGGGCGCGCTTTATTCCCACCGCTCCACCGTTTTGCATGCGTTGATGGTCACTTCGGTGC
>2415355|reference Age_ch_v3_2_motif_mod_jobs_024_024558_data_consensus|length 70|copies 1
AAGGGCGGGTCAAACAGGCGGATACAAACCGGCTGCCCCTGCATGATGCGGAAAAGCTCGATGAAATCAG
>2415355|reference Age_ch_v3_2_motif_mod_jobs_024_024558_data_consensus|length 53|copies 1
AAGGGCGTCAAGGAAGCAGCGGAAGCGTTCGCAGACGCTATGGATAAGGCGGC
>2415355|reference Age_ch_v3_2_motif_mod_jobs_024_024558_data_consensus|length 53|copies 1
AAGGGGAAACGATGGCGATGGACCGGGCCTTGACCACCTGCAACGCGGCGACG
>2415355|reference Age_ch_v3_2_motif_mod_jobs_024_024558_data_consensus|length 54|copies 1
AAGGGGAAACGATGGCGATGGACCGGGCCTTGACCACCTGCAACGCGGCGACGC
>2415355|reference Age_ch_v3_2_motif_mod_jobs_024_024558_data_consensus|length 66|copies 2
AAGGGGACAAAACGTACTGGGCGCAATTCTTCATATTCAAATCCACCGTCGTTCCGGGTGACGCGG
>2415355|reference Age_ch_v3_2_motif_mod_jobs_024_024558_data_consensus|length 56|copies 1
AAGGGGATATGGCCGTGGCCTGGATGTCACCCGATGAAGTGCTGATCCTGACGCCC
>2415355|reference Age_ch_v3_2_motif_mod_jobs_024_024558_data_consensus|length 71|copies 1
AAGGGGATGCGACATGGTTTATCTCCCGGTTCCAAACCTGGCGGTTTGTAACAAGACATAACTATCTTCGG
>2415355|reference Age_ch_v3_2_motif_mod_jobs_024_024558_data_consensus|length 61|copies 1
AAGGGGCCCGATTGGCCCGCGCCGCGATGGATCGGGCCGAGTCCGAAGATGGCCGCGCCCG
>2415355|reference Age_ch_v3_2_motif_mod_jobs_024_024558_data_consensus|length 68|copies 1
AAGGGGCCGATCTGCGCGGGGCGCGGATGGAGGGGGCCTATGTCATCCGCACCCGGATGGATGCGGGC
>2415355|reference Age_ch_v3_2_motif_mod_jobs_024_024558_data_consensus|length 58|copies 1
AAGGGGCCTTATGGGTGGCATGTTTCCGCGCTGATCGAAGATCAGGCGATCGAGACCG
>2415355|reference Age_ch_v3_2_motif_mod_jobs_024_024558_data_consensus|length 67|copies 5
AAGGGGCGGATAGCCCCAAGGTTGCATCCAGAATGGCGGGAAAGTCACGCGAGGATCACCCGCAAGC
>2415355|reference Age_ch_v3_2_motif_mod_jobs_024_024558_data_consensus|length 53|copies 1
AAGGGGTAAGACATGGATTCTGTTGTGAAAACCACACCTGCTGTTCTGATCCT
>2415355|reference Age_ch_v3_2_motif_mod_jobs_024_024558_data_consensus|length 60|copies 2
AAGGGGTAAGACATGGATTCTGTTGTGAAAACCACACCTGCTGTTCTGATCCTTCTGGGA
>2415355|reference Age_ch_v3_2_motif_mod_jobs_024_024558_data_consensus|length 61|copies 2
AAGGGTGGCGCGTCTCTGGACCTGCCAGGAAAGAACGGTGCGACCAACCTGATGGTTGGCC
>2415355|reference Age_ch_v3_2_motif_mod_jobs_024_024558_data_consensus|length 67|copies 2
AAGGGTGTGTCCACGGGCGATTTCACCGAGGCGCTGGAAGCACTGCTGGGCCCGAATGCCAAGGGCC
>2415355|reference Age_ch_v3_2_motif_mod_jobs_024_024558_data_consensus|length 63|copies 16
AAGGGTTATCCGCTGTCGCTGATCAATATCGGCGGCGGGTTCCCGGCGTTTTACGGCGAAGCG
>2415355|reference Age_ch_v3_2_motif_mod_jobs_024_024558_data_consensus|length 54|copies 1
AAGGGTTCGCGGGCGTCCGGTTTGATCTGGCTATAGACCTCGATATGCTTGCGC
>2415355|reference Age_ch_v3_2_motif_mod_jobs_024_024558_data_consensus|length 39|copies 1
AAGGGTTTTATACCAACACCACCCAGGTCGATGCCTATC
>2415355|reference Age_ch_v3_2_motif_mod_jobs_024_024558_data_consensus|length 62|copies 1
AAGGTATAAAGCCCGGTCGCGATGATCAGAGCCGCCCCGGCATAGGTCAGAAGATCGGGACG
>2415355|reference Age_ch_v3_2_motif_mod_jobs_024_024558_data_consensus|length 56|copies 1
AAGGTCACAACGCCTGGAGGGCATTCCACACAGTGTATATATGATGGATATGGAAA
>2415355|reference Age_ch_v3_2_motif_mod_jobs_024_024558_data_consensus|length 64|copies 1
AAGGTCACAAGTAACGAATGCAGCTTCAACCGGGCAACCAGATATCCGTTCAGCGCGCCAATGA
>2415355|reference Age_ch_v3_2_motif_mod_jobs_024_024558_data_consensus|length 54|copies 1
AAGGTCACATTCTGTGCGATTTTGCGCGCCTCTGCCTCGGCTTCGGGCGACCGG
>2415355|reference Age_ch_v3_2_motif_mod_jobs_024_024558_data_consensus|length 50|copies 1
AAGGTCAGAATGTTCTCGCCCTCGCGCATGCCGACGATCAACCCGATCGC
>2415355|reference Age_ch_v3_2_motif_mod_jobs_024_024558_data_consensus|length 32|copies 1
AAGGTCAGATCGCCCCTGCCACCGCAATACTG
>2415355|reference Age_ch_v3_2_motif_mod_jobs_024_024558_data_consensus|length 60|copies 1
AAGGTCAGCGCATTCTGGTCACCGGGGCAGGCGGGTCGATCGGATCGGAAATCTGCCGCC
>2415355|reference Age_ch_v3_2_motif_mod_jobs_024_024558_data_consensus|length 43|copies 1
AAGGTCAGGATCCAGGGGCTTGGCACCACCAGAATGGCGGCTG
>2415355|reference Age_ch_v3_2_motif_mod_jobs_024_024558_data_consensus|length 69|copies 1
AAGGTCATAAATCGGTGGATGCGGTTTTCCGAAATAAAGGCTTTCACCCCCCATATCGCTATACAGTCG
>2415355|reference Age_ch_v3_2_motif_mod_jobs_024_024558_data_consensus|length 43|copies 1
AAGGTCATCGCCGATGTAAACGCCACCGGCTACGGGTTGACCT
>2415355|reference Age_ch_v3_2_motif_mod_jobs_024_024558_data_consensus|length 56|copies 2
AAGGTCATGACCTGCTGGTGATGGGGGCCTATGGCCATTCCCGTATCCGCACCATG
>2415355|reference Age_ch_v3_2_motif_mod_jobs_024_024558_data_consensus|length 66|copies 2
AAGGTCCGAACAGGCCGGCCCCCATCAGGATTAAGATCGCCCCTCCGATCGAGGCAAAGACGAACA
>2415355|reference Age_ch_v3_2_motif_mod_jobs_024_024558_data_consensus|length 26|copies 1
AAGGTCGAGGTGATCCGTGACCGACT
>2415355|reference Age_ch_v3_2_motif_mod_jobs_024_024558_data_consensus|length 61|copies 1
AAGGTCGTGGTCGGCAAGCTGCGCACCGGGCCATAGATTTCGTGACGGCCCATGTAATCGG
>2415355|reference Age_ch_v3_2_motif_mod_jobs_024_024558_data_consensus|length 53|copies 1
AAGGTGACCAGAGAGAGCAGACTGTCGTTCATTAGTGCGCTCCTCCGCTGAGC
>2415355|reference Age_ch_v3_2_motif_mod_jobs_024_024558_data_consensus|length 58|copies 1
AAGGTGACGTGTTCGAAGGCATCGCCGGGGGCGGTGATGCGGGCGGCGGCAGCGCCGC
>2415355|reference Age_ch_v3_2_motif_mod_jobs_024_024558_data_consensus|length 61|copies 2
AAGGTGATGCCGGTACGGCGGCCTTTCTCGGCAAGCTTCAGGTCTGACTGATCCTCCAGCC
>2415355|reference Age_ch_v3_2_motif_mod_jobs_024_024558_data_consensus|length 53|copies 1
AAGGTGGAACGGGTGCGGCTGGAACAGAAAGATCAGCAATTTCTCTATGAAAA
>2415355|reference Age_ch_v3_2_motif_mod_jobs_024_024558_data_consensus|length 70|copies 2
AAGGTGGACGAACAGAGGCCTTGGTCAACACAACCGATTTGAACGCCACGATCTTGGCATTGGCGGGCGC
>2415355|reference Age_ch_v3_2_motif_mod_jobs_024_024558_data_consensus|length 60|copies 15
AAGGTGGCAGTACCTGGGGCTTTGCGGCAACGCTGCACGCTGCCTTGACCGATGCCGGGC
>2415355|reference Age_ch_v3_2_motif_mod_jobs_024_024558_data_consensus|length 66|copies 2
AAGGTGGCCAGCGACCGGCGCAGCTGGTCGGCTTCTTCGGGGGAAAACCCGGCGGCCACCACGGCG
>2415355|reference Age_ch_v3_2_motif_mod_jobs_024_024558_data_consensus|length 63|copies 2
AAGGTGGCGGCGCTGCGGCGGCGGCCTTGCATCTGATCGCACTCGGCCGTAAGTGGGGCGGCC
>2415355|reference Age_ch_v3_2_motif_mod_jobs_024_024558_data_consensus|length 65|copies 1
AAGGTGGCTGGGGTCAGGCCCGGTTTTCCGTCGAATTGGCCGATAACGGCGACGAACGGGCGCGC
>2415355|reference Age_ch_v3_2_motif_mod_jobs_024_024558_data_consensus|length 54|copies 15
AAGGTTATGACCGGCTGCACGGCACCGCTGGCAATGACGTCTACGATTTCGCGC
>2415355|reference Age_ch_v3_2_motif_mod_jobs_024_024558_data_consensus|length 55|copies 1
AAGGTTTTGCTAATGCCGGGATCAGCGCCCAGCAGCGCGATGAGATCGCGCAGGC
>2415355|reference Age_ch_v3_2_motif_mod_jobs_024_024558_data_consensus|length 55|copies 1
AAGTATACGAAGCGCTGGATCAGGGGATTTTGGATTGCGCCATGCTGAGCGCGCC
>2415355|reference Age_ch_v3_2_motif_mod_jobs_024_024558_data_consensus|length 73|copies 1
AAGTATCGCACCAACCGGACCCGTCACCGAAAAAAAGCAAGCAAAAGAGGTCAAAAGATGTCTCTGATCCGCG
>2415355|reference Age_ch_v3_2_motif_mod_jobs_024_024558_data_consensus|length 54|copies 1
AAGTCATCACTGCCGCGGGGGCCGCGCATGAGTGCATCGTGCTGGAATACGCGG
>2415355|reference Age_ch_v3_2_motif_mod_jobs_024_024558_data_consensus|length 72|copies 1
AAGTCCATCAGGCCGTGGTGCGTGAACGCAAGGAAACCTGGTTCGAAACCCCCTGCAGCAATGACCTTACCG
>2415355|reference Age_ch_v3_2_motif_mod_jobs_024_024558_data_consensus|length 55|copies 1
AAGTCCCCGCCGATCTGGCCGTCGAAATTGCCAAGGTGACCAGCAAGGCGCAGGG
>2415355|reference Age_ch_v3_2_motif_mod_jobs_024_024558_data_consensus|length 66|copies 2
AAGTCCCCGCCGATCTGGCCGTCGAAATTGCCAAGGTGACCAGCAAGGCGCAGGGCCAGTGGGCGC
>2415355|reference Age_ch_v3_2_motif_mod_jobs_024_024558_data_consensus|length 61|copies 1
AAGTCCGACAGATCCTCGAATGTGTGGCCTTTGAACCGGGCAACCTGATCGGATAGAGAAA
>2415355|reference Age_ch_v3_2_motif_mod_jobs_024_024558_data_consensus|length 64|copies 1
AAGTCCGCAACGTCTTGGGCCACGCTCTTGAAACACGTAATGACAAAGGTTGGCTAATTCTAGA
>2415355|reference Age_ch_v3_2_motif_mod_jobs_024_024558_data_consensus|length 62|copies 5
AAGTCCTTATCCCACTGGCCGCATCGGTTCTTATGTTCAGCAACCCGGCAGCAGCAAGCCAA
>2415355|reference Age_ch_v3_2_motif_mod_jobs_024_024558_data_consensus|length 57|copies 6
AAGTCGAAGCCCGGGTGGTGGATGAATGTCTGCAACTGCATGGCGGCGCGGGCTTTA
>2415355|reference Age_ch_v3_2_motif_mod_jobs_024_024558_data_consensus|length 68|copies 12
AAGTCGAAGCTGCCTGGGCTTGGACCGATCCGATCATTGCGGATTGGGAAACGCGTGGTTCCAAGCCC
>2415355|reference Age_ch_v3_2_motif_mod_jobs_024_024558_data_consensus|length 49|copies 1
AAGTCGAAGCTGCTGACCACCGTGTATCACACCGATGACGAAGCGTTCG
>2415355|reference Age_ch_v3_2_motif_mod_jobs_024_024558_data_consensus|length 57|copies 15
AAGTCGACAAGCGAAGATCTGCGCTCGGTCAATCAAACCCTGCGCGATGCTCAGGCC
>2415355|reference Age_ch_v3_2_motif_mod_jobs_024_024558_data_consensus|length 62|copies 1
AAGTCGCAGCCTTGACCGGGCATCCGGCAACCACGCTGATGGCCTTTCGCAATCGCCGCAAC
>2415355|reference Age_ch_v3_2_motif_mod_jobs_024_024558_data_consensus|length 57|copies 1
AAGTCGCCAACAAGCTGGCGTCAGGCGTGTGGACCCACGATTACCCGATTTCGGCCG
>2415355|reference Age_ch_v3_2_motif_mod_jobs_024_024558_data_consensus|length 55|copies 2
AAGTCGCCGAGGCGCAGGCTTTGCTGTCCACGGCGCGCGCCGCTTTGCCCCAATA
>2415355|reference Age_ch_v3_2_motif_mod_jobs_024_024558_data_consensus|length 59|copies 1
AAGTCGCGGTCGGGCAGGCCTGTACGCAGGCACCGCAACTGACGCAATCGGAGGACAGG
>2415355|reference Age_ch_v3_2_motif_mod_jobs_024_024558_data_consensus|length 65|copies 34
AAGTCGGCCATGCCTGGGGTATGACCGAAATGTCCCCGATCGGCACCCATGGCGTGATGCCCAAC
>2415355|reference Age_ch_v3_2_motif_mod_jobs_024_024558_data_consensus|length 28|copies 1
AAGTCGGCTATGGCAAGGCGGGTCGCGC
>2415355|reference Age_ch_v3_2_motif_mod_jobs_024_024558_data_consensus|length 72|copies 1
AAGTCGGTCGCTGGCTGGACCAACGATGCAGAACCGGCGGAATAACTCCGCTCGCCATTGCAGAAAACGGGC
>2415355|reference Age_ch_v3_2_motif_mod_jobs_024_024558_data_consensus|length 59|copies 1
AAGTCGTTGCTCATACCGCTTTGCTGCATGTGGTTGCGCAAGAGCTGATTATAGCCACC
>2415355|reference Age_ch_v3_2_motif_mod_jobs_024_024558_data_consensus|length 51|copies 1
AAGTCTATCCCGCTGCGGCCTTTGTGCAAGATGCCGACCGCCATGGAGCAC
>2415355|reference Age_ch_v3_2_motif_mod_jobs_024_024558_data_consensus|length 54|copies 2
AAGTCTATGCCGATCTGGCGCCGCATCTGGTGCGTCTGGGCGTGGCCCTGGTGG
>2415355|reference Age_ch_v3_2_motif_mod_jobs_024_024558_data_consensus|length 53|copies 6
AAGTCTCCATGAGCGGCAAAGGTAATTGTTATGACAATGCGGCCGTCGAGACA
>2415355|reference Age_ch_v3_2_motif_mod_jobs_024_024558_data_consensus|length 52|copies 2
AAGTCTTCTCGCCGCTGGCGGATGACCCGGTACCACGGGCCGATTTCATCTA
>2415355|reference Age_ch_v3_2_motif_mod_jobs_024_024558_data_consensus|length 29|copies 1
AAGTGATCTGGGCCTGGGGCCAAAATAGC
>2415355|reference Age_ch_v3_2_motif_mod_jobs_024_024558_data_consensus|length 60|copies 4
AAGTGATGATGGCCAGGGTTTCGATCTTGATAGAATTGATCGAGATCGGGTTTTTGAAAA
>2415355|reference Age_ch_v3_2_motif_mod_jobs_024_024558_data_consensus|length 52|copies 3
AAGTGCATCACGACCTGGGCATGGATATCAATTACCGCGCCTATGTGACCGG
>2415355|reference Age_ch_v3_2_motif_mod_jobs_024_024558_data_consensus|length 59|copies 2
AAGTGCCGGCGTTGATCAAGGCCTATCTGCGTCTGGGTGGTTTTGTCGGTGATGGTGCC
>2415355|reference Age_ch_v3_2_motif_mod_jobs_024_024558_data_consensus|length 55|copies 1
AAGTGCGCGAAGCGCTGGTCGATTTTCAGCGTGCTTTTGCCCGCCGTCAGGGCGG
>2415355|reference Age_ch_v3_2_motif_mod_jobs_024_024558_data_consensus|length 62|copies 1
AAGTGCGGATGACCACCGGCGATTTCGACATCTTCGCCAAGCTCGCGGTCAGCGGCACCCGC
>2415355|reference Age_ch_v3_2_motif_mod_jobs_024_024558_data_consensus|length 64|copies 1
AAGTGCGTGGATCGCCGGGCTTTTGGCACATGCGCCGGAAAGTTGCTTGCTGACCACCCCCACC
>2415355|reference Age_ch_v3_2_motif_mod_jobs_024_024558_data_consensus|length 66|copies 2
AAGTGCTCAACCGGGCGGAGGCCGTTTACCCATGACCAATATTGCACGGATCAAACTGTCCAACGC
>2415355|reference Age_ch_v3_2_motif_mod_jobs_024_024558_data_consensus|length 64|copies 2
AAGTGCTGGCACCGCTGGACAAGGCCGCGCAGGCCGAGGTGCAGGCGGCGGCGCGGCAGGTGGC
>2415355|reference Age_ch_v3_2_motif_mod_jobs_024_024558_data_consensus|length 64|copies 2
AAGTGGAATCCGCGCGGGCCAGTCTGGCTGAGGCCAAGGCGACAGTGGAATCCGTGAAGGCCGC
>2415355|reference Age_ch_v3_2_motif_mod_jobs_024_024558_data_consensus|length 34|copies 4
AAGTGGAATCGGCGCTGGTGGCGCATCCGCAAGT
>2415355|reference Age_ch_v3_2_motif_mod_jobs_024_024558_data_consensus|length 37|copies 2
AAGTGGAATCGGCGCTGGTGGCGCATCCGCAAGTGGC
>2415355|reference Age_ch_v3_2_motif_mod_jobs_024_024558_data_consensus|length 56|copies 45
AAGTGGAATCGGCGCTGGTGGCGCATCCGCAAGTGGCCGAAGCCGCGGTGGTGGGC
>2415355|reference Age_ch_v3_2_motif_mod_jobs_024_024558_data_consensus|length 57|copies 1
AAGTGGATGCAAACGGCTTCTTGGTGAATTCGTTCGCCGACACCGTGGCCGCCAAGC
>2415355|reference Age_ch_v3_2_motif_mod_jobs_024_024558_data_consensus|length 69|copies 1
AAGTGGTCGACGGGCTGGCCGCCAATGGCGAAGAAGGCAATGCCGAGATCGAAGAAAAAGTGAAGGCCG
>2415355|reference Age_ch_v3_2_motif_mod_jobs_024_024558_data_consensus|length 51|copies 5
AAGTGGTCGATTACGCGGTGCAGATGTGGCGCGACAAATTCGGCGACAAGG
>2415355|reference Age_ch_v3_2_motif_mod_jobs_024_024558_data_consensus|length 60|copies 2
AAGTGGTGCGCAAAGAAGCCACCGTCCGCGCCATCGTGATGGACCCAGCCACCCGGCAGT
>2415355|reference Age_ch_v3_2_motif_mod_jobs_024_024558_data_consensus|length 71|copies 1
AAGTGTCGTTTTCGCGCATCGCCCCGGCCCATTCTGTTGCTTGCCCCCCGATAACATTGGGGTAAACAGGC
>2415355|reference Age_ch_v3_2_motif_mod_jobs_024_024558_data_consensus|length 79|copies 1
AAGTTAAAAATTCCGACATCCCCGTTGTGGTGGATTTCTGGGCTGAATGGTGCGGCCCCTGCAAGCAGATCGGCCCGGC
>2415355|reference Age_ch_v3_2_motif_mod_jobs_024_024558_data_consensus|length 53|copies 10
AAGTTAGCAGCGTCTTCGACTGGCATCATGAACCGGTCACACCGGCCAATCCA
>2415355|reference Age_ch_v3_2_motif_mod_jobs_024_024558_data_consensus|length 66|copies 1
AAGTTCCGCGCCTTGTGGCGCGACAGTTCGACCCCCAGTTCCTGACACACAGCAATGGCAAATCCG
>2415355|reference Age_ch_v3_2_motif_mod_jobs_024_024558_data_consensus|length 57|copies 1
AAGTTGATGTTGAAATTGCGGATTTTCTGTTCGCCTTGCAGCGCGTCGACGCTGCCG
>2415355|reference Age_ch_v3_2_motif_mod_jobs_024_024558_data_consensus|length 56|copies 1
AAGTTGCGGATGATCTGGGCGTTGGGCTTTCGACGCTGAACAAGTGGGTGAACGCG
>2415355|reference Age_ch_v3_2_motif_mod_jobs_024_024558_data_consensus|length 68|copies 3
AATACAATGTGCCGGTGGTGGCGATTTCCAATGATGATACCGGAATTTCCGAAGACCCCGATGTGCGG
>2415355|reference Age_ch_v3_2_motif_mod_jobs_024_024558_data_consensus|length 40|copies 1
AATACATCGATTTCTTCGTGTCGGATGAAATCGCCGGCCC
>2415355|reference Age_ch_v3_2_motif_mod_jobs_024_024558_data_consensus|length 59|copies 6
AATACATCGATTTCTTCGTGTCGGATGAAATCGCCGGCCCCGATGGCCCGCTGGCTGCA
>2415355|reference Age_ch_v3_2_motif_mod_jobs_024_024558_data_consensus|length 72|copies 1
AATACCCAAAGCCCCGATCATCAGGAAAGGTGAACGTTGGGTATAAAGACCCACCAATGTGCCGGGCTTCAC
>2415355|reference Age_ch_v3_2_motif_mod_jobs_024_024558_data_consensus|length 65|copies 3
AATACCGCCCGGTGCTGGCCAATGACCGGCTCAAGCAAGTGTTCGGCTATGAACCGGAACTAAGC
>2415355|reference Age_ch_v3_2_motif_mod_jobs_024_024558_data_consensus|length 54|copies 3
AATACGAAGATCCGGTGGATGGTATCCGGCAACCGGTTTGTCTGACCGACTCCT
>2415355|reference Age_ch_v3_2_motif_mod_jobs_024_024558_data_consensus|length 60|copies 1
AATACGAAGATCCGGTGGATGGTATCCGGCAACCGGTTTGTCTGACCGACTCCTATGCAC
>2415355|reference Age_ch_v3_2_motif_mod_jobs_024_024558_data_consensus|length 51|copies 2
AATACGACCGCCCCGTTACCTTGGGGCCTCAGATCATCCGCCTTCGGCCCG
>2415355|reference Age_ch_v3_2_motif_mod_jobs_024_024558_data_consensus|length 65|copies 1
AATACGACCGCCCCGTTACCTTGGGGCCTCAGATCATCCGCCTTCGGCCCGCGCCGCATGGCAGG
>2415355|reference Age_ch_v3_2_motif_mod_jobs_024_024558_data_consensus|length 55|copies 3
AATACGATGACTTCAAGGAGGTTTGCTTCTCAGTACACTCGATCAAGGATTATGC
>2415355|reference Age_ch_v3_2_motif_mod_jobs_024_024558_data_consensus|length 56|copies 1
AATACGCTCTGCCGGTGGCGTGGAACGATCCGCTTTTCGTGCCTTATGACTGGGGC
>2415355|reference Age_ch_v3_2_motif_mod_jobs_024_024558_data_consensus|length 65|copies 1
AATACGCTGGCGGCTTCTAGCGGCGGCTTGTCATCGAGCGCCTTCAAGATTTTTGAAATGACCGC
>2415355|reference Age_ch_v3_2_motif_mod_jobs_024_024558_data_consensus|length 58|copies 1
AATACGCTTCGGGTCAGGCGCGGTGGGCCCCATCTGACAGGGACTTGACGAAAGCGGC
>2415355|reference Age_ch_v3_2_motif_mod_jobs_024_024558_data_consensus|length 47|copies 1
AATACGCTTTTCGCGCGGCGGCAGCGGGCCGGTGTTTTTCACCAGCC
>2415355|reference Age_ch_v3_2_motif_mod_jobs_024_024558_data_consensus|length 62|copies 1
AATACGGAAGAGCCTCGGACAGGGTCCGGGCGGTGGCGATCCAGTCGCGATTCATGCTTTGC
>2415355|reference Age_ch_v3_2_motif_mod_jobs_024_024558_data_consensus|length 27|copies 1
AATAGATCCAGACACCGATCAGCAACA
>2415355|reference Age_ch_v3_2_motif_mod_jobs_024_024558_data_consensus|length 77|copies 1
AATAGGAAAAAATGGTGGGCCTCGCTTAGGCGGAGAGGGCGGATTTTAAGTATTTAAGGAACAGTGAAAGGGGGAAG
>2415355|reference Age_ch_v3_2_motif_mod_jobs_024_024558_data_consensus|length 67|copies 1
AATAGGGGGACTGCCTGGTGCACGAATGACCCGGGCAAGGCATTGAGCCAAACCTTGACCTTCAAAC
>2415355|reference Age_ch_v3_2_motif_mod_jobs_024_024558_data_consensus|length 40|copies 1
AATAGTCTCGGCGCGCGCATCGCTCATTGGCTTTGATCCG
>2415355|reference Age_ch_v3_2_motif_mod_jobs_024_024558_data_consensus|length 47|copies 4
AATATAGCGCGGGGCAGGGACGGCAACAGGGGACAGACATGCGCGCG
>2415355|reference Age_ch_v3_2_motif_mod_jobs_024_024558_data_consensus|length 46|copies 4
AATATAGGGTTCAACCGCCACCTCTTCGCCCAGGCTCAAACCCGGA
>2415355|reference Age_ch_v3_2_motif_mod_jobs_024_024558_data_consensus|length 75|copies 4
AATATCCGGGCGCGGTGGTGGCGGAATGGAAACATCCGGTGCGGTTGGCCTTTTTCCCGGCGATTTCGATTTCAC
>2415355|reference Age_ch_v3_2_motif_mod_jobs_024_024558_data_consensus|length 48|copies 1
AATATCGACGACGCCTATCTGCTGACGCCCTTGGGCGGCGGCGTATCG
>2415355|reference Age_ch_v3_2_motif_mod_jobs_024_024558_data_consensus|length 67|copies 1
AATATCGCCACCGGCAAACCGCCCGAAGCGCTGGATGCTTTCGAACCGGGCCGGGTGGCGGATGCAG
>2415355|reference Age_ch_v3_2_motif_mod_jobs_024_024558_data_consensus|length 51|copies 1
AATATCGCGGTTACGACAGCGCCGGAATCGCCACGGTGGACAATGGCCATC
>2415355|reference Age_ch_v3_2_motif_mod_jobs_024_024558_data_consensus|length 58|copies 1
AATATCTGGTCGATGAGGAGGGTCGCCGGGTCGCGGCCTTTGGATACTGGGCCGGCTA
>2415355|reference Age_ch_v3_2_motif_mod_jobs_024_024558_data_consensus|length 64|copies 1
AATATCTGGTCGATGAGGAGGGTCGCCGGGTCGCGGCCTTTGGATACTGGGCCGGCTATGCCGG
>2415355|reference Age_ch_v3_2_motif_mod_jobs_024_024558_data_consensus|length 60|copies 1
AATATCTTGACAGAACAGCCGGTTGAGGCTGTGCAACCACCGATCAGTCCGACTGCAAGG
>2415355|reference Age_ch_v3_2_motif_mod_jobs_024_024558_data_consensus|length 61|copies 1
AATATGAAATGGGGCTGGAAGCGATCGAAGAAATCGAGGTCATCACAGCCGAACTTTGCGG
>2415355|reference Age_ch_v3_2_motif_mod_jobs_024_024558_data_consensus|length 57|copies 3
AATATGAACTTGGGGCCGTTCTGCGACGCCCCTTGAGAAACATAGTCGAAAAGGACC
>2415355|reference Age_ch_v3_2_motif_mod_jobs_024_024558_data_consensus|length 58|copies 1
AATATGAACTTGGGGCCGTTCTGCGACGCCCCTTGAGAAACATAGTCGAAAAGGACCT
>2415355|reference Age_ch_v3_2_motif_mod_jobs_024_024558_data_consensus|length 51|copies 1
AATATGACGATGGCGGCGTCTACGAAGGCACGTTCCGCAACGGGCTGCAAC
>2415355|reference Age_ch_v3_2_motif_mod_jobs_024_024558_data_consensus|length 60|copies 1
AATATGCCCGATTGCTGGACCCTCAGGGCGCTTTGCTGCCTGCCCCGGTACGAGTGACGC
>2415355|reference Age_ch_v3_2_motif_mod_jobs_024_024558_data_consensus|length 43|copies 1
AATATGCCGTCCAGCGCGCCGCGCCAACCGGCATGAGCGGCAC
>2415355|reference Age_ch_v3_2_motif_mod_jobs_024_024558_data_consensus|length 48|copies 1
AATATGCCGTCCAGCGCGCCGCGCCAACCGGCATGAGCGGCACCGATC
>2415355|reference Age_ch_v3_2_motif_mod_jobs_024_024558_data_consensus|length 52|copies 2
AATATTCCCGATCCAGGGATCCTGACCAACGCGCCGTTGCTGACGGCAGGCG
>2415355|reference Age_ch_v3_2_motif_mod_jobs_024_024558_data_consensus|length 57|copies 1
AATATTTCCTTCGGGCTGCCCAACCGGCATGGCGTCAACAATGCTTTTCTGCCGATG
>2415355|reference Age_ch_v3_2_motif_mod_jobs_024_024558_data_consensus|length 57|copies 3
AATCACCAGATGCACCGGCCTTGGGCCGGTTTTTTTATGAGGGGGTAGGGCCGATGG
>2415355|reference Age_ch_v3_2_motif_mod_jobs_024_024558_data_consensus|length 58|copies 1
AATCAGAGCGGTCAGCGGCATGGCGCGCAATTCCATCCCAATCAGGTCCTTCAACCGC
>2415355|reference Age_ch_v3_2_motif_mod_jobs_024_024558_data_consensus|length 64|copies 1
AATCAGCGTTGAACGGCCGTTGAAGGCCCATTTATGGCAAATTCTTTTGTCAGCGCCCCGCGCC
>2415355|reference Age_ch_v3_2_motif_mod_jobs_024_024558_data_consensus|length 55|copies 1
AATCATACGTGTATCCATCGCGATCGTGTTGACCACGGTCTTTTGCGTGGCGGGC
>2415355|reference Age_ch_v3_2_motif_mod_jobs_024_024558_data_consensus|length 29|copies 10
AATCATCGCCGCCCTGGGCAGCGAAGCCG
>2415355|reference Age_ch_v3_2_motif_mod_jobs_024_024558_data_consensus|length 57|copies 1
AATCATCGCCGCCCTGGGCAGCGAAGCCGATGCGAAAACCGTCGACGCAGCCGTGGC
>2415355|reference Age_ch_v3_2_motif_mod_jobs_024_024558_data_consensus|length 50|copies 2
AATCATGCAGGATGTCTGGCCCGGTCTTGCCATAGCCGCCCGTCATGCTA
>2415355|reference Age_ch_v3_2_motif_mod_jobs_024_024558_data_consensus|length 61|copies 1
AATCATGTTTGCAAGGCAGATAACATTCGACCCCTTTTCACACAATGTGCGATTGGTTTTC
>2415355|reference Age_ch_v3_2_motif_mod_jobs_024_024558_data_consensus|length 61|copies 7
AATCCAAAATCGCCCCGGCCGATTTGGTGTCCGCCGCCAGCCAGTTGTCGAAATGGTCGCG
>2415355|reference Age_ch_v3_2_motif_mod_jobs_024_024558_data_consensus|length 60|copies 1
AATCCAAGCCGATAACTCAGTCGTCGTCCGATCTCACTTCATTCACCATGCCCGGAGTTG
>2415355|reference Age_ch_v3_2_motif_mod_jobs_024_024558_data_consensus|length 58|copies 12
AATCCACCCCCAACGCATCGAGAACCGCCGCGATCTGCATCTTTTCCGGGGTGGAAAA
>2415355|reference Age_ch_v3_2_motif_mod_jobs_024_024558_data_consensus|length 48|copies 1
AATCCAGTTTGGCGGTGCCCCCGAATGTGGCCGCGACGCCGTTGCAGA
>2415355|reference Age_ch_v3_2_motif_mod_jobs_024_024558_data_consensus|length 58|copies 2
AATCCATCCGATGCCTTGGCCTCGACGGCCGCGTATCTGGCCCGGTTCGGCTGGACCA
>2415355|reference Age_ch_v3_2_motif_mod_jobs_024_024558_data_consensus|length 65|copies 1
AATCCCAGCCCGGCCATCACGTCGATCAATCCGGGGATCGCGGCCGCGCCCAGCTTCGCCTTCAC
>2415355|reference Age_ch_v3_2_motif_mod_jobs_024_024558_data_consensus|length 66|copies 6
AATCCCAGCGAATTCAACCAATAGAACAGCAGTTCGGCATGCATCGAAAAAGGAAACGGCACCCCG
>2415355|reference Age_ch_v3_2_motif_mod_jobs_024_024558_data_consensus|length 65|copies 1
AATCCCCATTAACCCCGGCCGAACCGGGCGAAGTCGTGCCGGATCGATCGGGCCGTTGCCTGCGC
>2415355|reference Age_ch_v3_2_motif_mod_jobs_024_024558_data_consensus|length 73|copies 1
AATCCCCCGCCACGCAGGCCCATAGCCCCGCCAAGGCCCAGCCCGGCGCCCCGGCAAGGCTGACCCCAAGCGC
>2415355|reference Age_ch_v3_2_motif_mod_jobs_024_024558_data_consensus|length 70|copies 1
AATCCCCTGTGGAAAACTCATCCCTATTTCAATTTCGTCAAACAACAATACCTGCGCAACGCCGAAGCGG
>2415355|reference Age_ch_v3_2_motif_mod_jobs_024_024558_data_consensus|length 67|copies 1
AATCCCGATGAAACAGCAACGGCCAGCCGCCCGGCCAGCCAAAGCACGAACAGCCCGCCCAACGGCC
>2415355|reference Age_ch_v3_2_motif_mod_jobs_024_024558_data_consensus|length 58|copies 2
AATCCCGCAACCGGCAGGCACATAATCCGGGGTGCCGTATTTGGCCGCTGCCGCGGTA
>2415355|reference Age_ch_v3_2_motif_mod_jobs_024_024558_data_consensus|length 50|copies 2
AATCCCGCACCACGTCCTGCACTTGCAACAGCGGCACATCCTGCGGCGCG
>2415355|reference Age_ch_v3_2_motif_mod_jobs_024_024558_data_consensus|length 55|copies 1
AATCCCGCCACTGCCTTCAATCTCCTACGCCAAGACGCAAGATGCTGCAAAGGCG
>2415355|reference Age_ch_v3_2_motif_mod_jobs_024_024558_data_consensus|length 61|copies 1
AATCCCGCCGACAGGATTGCGGTTGCGATGCAGAACACCGCAACGGATTCGGTGGGGGCAG
>2415355|reference Age_ch_v3_2_motif_mod_jobs_024_024558_data_consensus|length 60|copies 2
AATCCCGCTCGGGCGTGGCCATCAATGGCTACGAAGGCGGCCAGATGCCGCTTTACCAAC
>2415355|reference Age_ch_v3_2_motif_mod_jobs_024_024558_data_consensus|length 64|copies 1
AATCCCGGCGCAAACAGGGCATGTCCCTGCATATCGGTTTCCACTTCACCCAATACCCGGTTCG
>2415355|reference Age_ch_v3_2_motif_mod_jobs_024_024558_data_consensus|length 62|copies 1
AATCCCTTGGATGGGCTGGCCTTTTTGATTTCGGCGATCAAACCGTATCCCGACCGGCTGGC
>2415355|reference Age_ch_v3_2_motif_mod_jobs_024_024558_data_consensus|length 57|copies 2
AATCCGAAAGCGCCGTGGACGTGGGAACCTATCGTCAGGCGATGACATCTCTGGAAC
>2415355|reference Age_ch_v3_2_motif_mod_jobs_024_024558_data_consensus|length 51|copies 1
AATCCGACGCCGCGCGCTGCTATGACCATTATCAGGACATGATTTCCGACG
>2415355|reference Age_ch_v3_2_motif_mod_jobs_024_024558_data_consensus|length 51|copies 1
AATCCGCAATTGCCGCGCACCAGATCATCAAGTGTGACCATGTCGAGTTCA
>2415355|reference Age_ch_v3_2_motif_mod_jobs_024_024558_data_consensus|length 62|copies 1
AATCCGCAGCGATGGTGGCGGCGTCGTCCAAGGCCCGGCTAACCGCGACGCTGTCGGCGACG
>2415355|reference Age_ch_v3_2_motif_mod_jobs_024_024558_data_consensus|length 56|copies 1
AATCCGCGCCTCCTATCCGGCGCTGGCCGATGAATTCGCGATCGTGTCGCAGCAGG
>2415355|reference Age_ch_v3_2_motif_mod_jobs_024_024558_data_consensus|length 71|copies 6
AATCCGCGCCTTGGGGCGCAAATCCGTCGCGTTTCAGGCTGACCTGCTGTCCGAAGCGGAAACACAAGCCC
>2415355|reference Age_ch_v3_2_motif_mod_jobs_024_024558_data_consensus|length 48|copies 2
AATCCGCTGCCGCGCTGGTGGCTGTGGACCTTCTACGCCTGTATTGTC
>2415355|reference Age_ch_v3_2_motif_mod_jobs_024_024558_data_consensus|length 61|copies 8
AATCCGCTGCTGCCAGGGGTCGCGCCGAATTCTTCGCCCACGATGGCATCATCGGGGCGGC
>2415355|reference Age_ch_v3_2_motif_mod_jobs_024_024558_data_consensus|length 68|copies 39
AATCCGGCGCAGCCAGGGTGTGACCTCGCCCGGCTGGAACCGTCCGCTCGGCGCACTGGTCGACAGGG
>2415355|reference Age_ch_v3_2_motif_mod_jobs_024_024558_data_consensus|length 63|copies 1
AATCCGTAGAAGCCCGCGGCACTCAGGCCTATTTCGAAGACACCTGACCGCGCGGTTCAGCCG
>2415355|reference Age_ch_v3_2_motif_mod_jobs_024_024558_data_consensus|length 60|copies 1
AATCCGTCAGGCAGCCAAGCTAGCCCTGTTTTAGAGGATATATTCAACATATTGTTTTAA
>2415355|reference Age_ch_v3_2_motif_mod_jobs_024_024558_data_consensus|length 65|copies 2
AATCCGTGCTGATCGGCCTTGGGGGTATGGCAGGGGATTGCAGCCCTGCGCCCGGTGGTGAATAG
>2415355|reference Age_ch_v3_2_motif_mod_jobs_024_024558_data_consensus|length 69|copies 1
AATCCGTGTCAGGCCCCGGTCCCCCAGCGCCGCAAGCAAGGCTGTTGGGTCGATCTGCCCCTGCTGCAC
>2415355|reference Age_ch_v3_2_motif_mod_jobs_024_024558_data_consensus|length 52|copies 4
AATCCTCCTGCCACTCTTGCAGCGTTTGGCGGGTTCCAGCGGTGCTGACGAA
>2415355|reference Age_ch_v3_2_motif_mod_jobs_024_024558_data_consensus|length 56|copies 4
AATCCTCGGCGCCTTTGGCACGACCTATCTGCTGACGCTATTGAACCCGGCGACGG
>2415355|reference Age_ch_v3_2_motif_mod_jobs_024_024558_data_consensus|length 58|copies 1
AATCCTGATCGTCGAAGATATCGCCGAAACTCGGCGCTGGCTGGGTGATATTGCCAGC
>2415355|reference Age_ch_v3_2_motif_mod_jobs_024_024558_data_consensus|length 65|copies 3
AATCCTGCACCAGCGAGGCGAAAGACGTGATCGCGACCCCCAGTCCCACCGACCCGGTCGAGAAA
>2415355|reference Age_ch_v3_2_motif_mod_jobs_024_024558_data_consensus|length 70|copies 1
AATCCTGCCATTTCATCAGGGTTTCCCACTTCGGGGAAGGTGGTAAACACGATGGAATCGGACAGCGGCC
>2415355|reference Age_ch_v3_2_motif_mod_jobs_024_024558_data_consensus|length 49|copies 7
AATCCTGCTGCGCCAGGGTGATCATGGCGGTCAGGCGGTGATGTCGATC
>2415355|reference Age_ch_v3_2_motif_mod_jobs_024_024558_data_consensus|length 56|copies 1
AATCCTGTTGCGCACCGGCGTGTCGTCGCGGATGTACATGGCCCTGTCGCATTGGC
>2415355|reference Age_ch_v3_2_motif_mod_jobs_024_024558_data_consensus|length 59|copies 1
AATCCTTCGACGTGCCGGTGATGGATGATTTCACCGTACCCTTTGGCAAGGCCCGTATC
>2415355|reference Age_ch_v3_2_motif_mod_jobs_024_024558_data_consensus|length 49|copies 2
AATCCTTGGCGATCCCGGCCTGCATCACCCACTGATACGGCGCGCCCCC
>2415355|reference Age_ch_v3_2_motif_mod_jobs_024_024558_data_consensus|length 72|copies 2
AATCGAAACTGACCCGGTCGAAATGGGTTCGGGCAACATCGAAAGCGGTGCGGGCTTCTTCTACGGTGTGAA
>2415355|reference Age_ch_v3_2_motif_mod_jobs_024_024558_data_consensus|length 59|copies 1
AATCGAAATCGAACGCGGCGTGATCTTGCAGGAAATCGGTCAGGCGCTCGATACGCCGG
>2415355|reference Age_ch_v3_2_motif_mod_jobs_024_024558_data_consensus|length 67|copies 1
AATCGATCGATGCCTGGGCTTCTTCGGCGCCATCTTGTTTCAGGCAAAGCGCAGCACCGGCATCCGC
>2415355|reference Age_ch_v3_2_motif_mod_jobs_024_024558_data_consensus|length 61|copies 33
AATCGATGATCGCCTGGGCCAGAACAGGTACCGAATCCTTATTCAGACCGGCAATGTTCAG
>2415355|reference Age_ch_v3_2_motif_mod_jobs_024_024558_data_consensus|length 38|copies 4
AATCGCAGCGCATCGGCGCGGCGGCATTCGTGGCAGGG
>2415355|reference Age_ch_v3_2_motif_mod_jobs_024_024558_data_consensus|length 55|copies 6
AATCGCAGCGCATCGGCGCGGCGGCATTCGTGGCAGGGCCGGTGCCCGGCGGCCA
>2415355|reference Age_ch_v3_2_motif_mod_jobs_024_024558_data_consensus|length 56|copies 1
AATCGCAGCGCATCGGCGCGGCGGCATTCGTGGCAGGGCCGGTGCCCGGCGGCCAA
>2415355|reference Age_ch_v3_2_motif_mod_jobs_024_024558_data_consensus|length 59|copies 4
AATCGCATTGCCGTCTGGCCCCGGTCGATGTGGATCAGGACGGATTGCTGCCGGATGCG
>2415355|reference Age_ch_v3_2_motif_mod_jobs_024_024558_data_consensus|length 61|copies 2
AATCGCCGAAGCCGCAGGCGTTGGTATCGAAATCGAAGAAACCGCGCTGCCGCTGCGGGCC
>2415355|reference Age_ch_v3_2_motif_mod_jobs_024_024558_data_consensus|length 46|copies 1
AATCGCGCTGGCATTGGGACCTCAATATCCGCTGTCTGTGGTCAGG
>2415355|reference Age_ch_v3_2_motif_mod_jobs_024_024558_data_consensus|length 65|copies 2
AATCGCGGAACCGTTCCGGCCCGAACCGCCGCGCCAGAAACCCGACCGACAGGGCAATCAGCAGG
>2415355|reference Age_ch_v3_2_motif_mod_jobs_024_024558_data_consensus|length 54|copies 1
AATCGCGGATCAGAACTTTCTGCCGCGAGGGCAGGATGGTGTCGCTGTCGGGGC
>2415355|reference Age_ch_v3_2_motif_mod_jobs_024_024558_data_consensus|length 57|copies 1
AATCGCGGATCGCCCGGGTGACAGAAAACCTGACCCGCACCGGGTTGCAGGCGCGGC
>2415355|reference Age_ch_v3_2_motif_mod_jobs_024_024558_data_consensus|length 57|copies 4
AATCGCGGCCCCGGAGAACCCGCGCAAGGTGAAGCGGCGCACAAAAGCCCCGGCAAT
>2415355|reference Age_ch_v3_2_motif_mod_jobs_024_024558_data_consensus|length 62|copies 1
AATCGCGGCCCCGGAGAACCCGCGCAAGGTGAAGCGGCGCACAAAAGCCCCGGCAATATAGC
>2415355|reference Age_ch_v3_2_motif_mod_jobs_024_024558_data_consensus|length 68|copies 1
AATCGCGGGCCGAGATAGGGATTGAGGATCACTTCGCCAATGCGGCTGACTTCGCCAAGACCCGACAA
>2415355|reference Age_ch_v3_2_motif_mod_jobs_024_024558_data_consensus|length 56|copies 1
AATCGCTGCCGTCATCACCGTTTTCCGCCCCGTATAGCCGCCAGCCAAGTGCGGCG
>2415355|reference Age_ch_v3_2_motif_mod_jobs_024_024558_data_consensus|length 50|copies 1
AATCGCTGGCGGCACTGGCCGTTACTGCGACGGCTTTGGCGGCGTCAATG
>2415355|reference Age_ch_v3_2_motif_mod_jobs_024_024558_data_consensus|length 55|copies 2
AATCGCTGGCGGCACTGGCCGTTACTGCGACGGCTTTGGCGGCGTCAATGTCGCC
>2415355|reference Age_ch_v3_2_motif_mod_jobs_024_024558_data_consensus|length 61|copies 1
AATCGCTGTGCGGCTGCCGCCCGCTGACCTTGTCCAGCATCGGCGGCGGCAAAAAATGCCA
>2415355|reference Age_ch_v3_2_motif_mod_jobs_024_024558_data_consensus|length 57|copies 1
AATCGGAATACCCACAGGAACGGCGCGTGCGCCGGTGCGGTCTTCGACCATGTGCAC
>2415355|reference Age_ch_v3_2_motif_mod_jobs_024_024558_data_consensus|length 52|copies 1
AATCGGAATATTCGCTGGCCACGCGGGCACCCGAACTGGGGTTGTTGCAGGC
>2415355|reference Age_ch_v3_2_motif_mod_jobs_024_024558_data_consensus|length 53|copies 3
AATCGGAATATTCGCTGGCCACGCGGGCACCCGAACTGGGGTTGTTGCAGGCC
>2415355|reference Age_ch_v3_2_motif_mod_jobs_024_024558_data_consensus|length 60|copies 1
AATCGGAATATTCGCTGGCCACGCGGGCACCCGAACTGGGGTTGTTGCAGGCCTGCGCAG
>2415355|reference Age_ch_v3_2_motif_mod_jobs_024_024558_data_consensus|length 64|copies 2
AATCGGATACCGGCCCGGCCGTCGCGGAACCAAAGGTGGCCAGCGCGAACACCCCGGCAAGAAG
>2415355|reference Age_ch_v3_2_motif_mod_jobs_024_024558_data_consensus|length 51|copies 1
AATCGGCAAGGTCGTGCTGGAAGACGGGGCTTCGGTCTGGTTTGGCTGCAC
>2415355|reference Age_ch_v3_2_motif_mod_jobs_024_024558_data_consensus|length 71|copies 1
AATCGGCAATCGCGGTGGCGGGGCGGCGGCCGTCCCGGCTGGGCCGCTGGATCTGGGGGCTGGCATTGGCG
>2415355|reference Age_ch_v3_2_motif_mod_jobs_024_024558_data_consensus|length 54|copies 1
AATCGGCAGCGGTGCTGGCCGATGCTTTGCCCGGCGTCGACGTTGTGGAACCGC
>2415355|reference Age_ch_v3_2_motif_mod_jobs_024_024558_data_consensus|length 58|copies 3
AATCGGCCAGAACACTGGCCCAATTGGGCGCTGCCGGTCGCGGTCAGCGATGGCAACG
>2415355|reference Age_ch_v3_2_motif_mod_jobs_024_024558_data_consensus|length 64|copies 1
AATCGGCCCGGTGCACGCGCCAGCAGGAAACTGCCGCCGACATCGGGCACGAAACCGATGCCGC
>2415355|reference Age_ch_v3_2_motif_mod_jobs_024_024558_data_consensus|length 71|copies 13
AATCGGCTTTTTCCAGGGCAAAAGCAGCGCCTATATCGGGGCCATTCTGGAAGATCAGGGCGCCGGGCATC
>2415355|reference Age_ch_v3_2_motif_mod_jobs_024_024558_data_consensus|length 61|copies 2
AATCGGGAATGGGCGCGGTGGTGACATTCACCGGCATCGTGCGCGACCTGCCCGGGGCCGG
>2415355|reference Age_ch_v3_2_motif_mod_jobs_024_024558_data_consensus|length 36|copies 2
AATCGGGATGCATCCAGGGGGTTTCGCCCGCCGGGG
>2415355|reference Age_ch_v3_2_motif_mod_jobs_024_024558_data_consensus|length 66|copies 4
AATCGGGATGCATCCAGGGGGTTTCGCCCGCCGGGGGTAACATGCCACGGCCCAGCAAGTGATCGC
>2415355|reference Age_ch_v3_2_motif_mod_jobs_024_024558_data_consensus|length 64|copies 11
AATCGGGCCTGTCCTGGGCCGACAAGTGGACCGATCAGGGTTGGGTTGAATGCGACAAGGCCAC
>2415355|reference Age_ch_v3_2_motif_mod_jobs_024_024558_data_consensus|length 50|copies 1
AATCGGGCTCAATTCAGACGTCGCGGTCATTGCCCAGGCATCGGGCGTTT
>2415355|reference Age_ch_v3_2_motif_mod_jobs_024_024558_data_consensus|length 75|copies 1
AATCGGGGCCGGTGGTTTCCCCCAGATGAATTTCATAGCCCTCCACCGGGGCACCGCTGGGCAGGTAAGTCGCCC
>2415355|reference Age_ch_v3_2_motif_mod_jobs_024_024558_data_consensus|length 68|copies 17
AATCGGGGTTGGCCTGGGTGATGTACTGTCCCAACTGGCCCAAAGTGTACCAATCGTCTTCTTGCCCG
>2415355|reference Age_ch_v3_2_motif_mod_jobs_024_024558_data_consensus|length 33|copies 1
AATCGGGTCAGGCGAAATCCTGCAGCCGGGCGA
>2415355|reference Age_ch_v3_2_motif_mod_jobs_024_024558_data_consensus|length 34|copies 6
AATCGGGTCAGGCGAAATCCTGCAGCCGGGCGAC
>2415355|reference Age_ch_v3_2_motif_mod_jobs_024_024558_data_consensus|length 35|copies 13
AATCGGGTCAGGCGAAATCCTGCAGCCGGGCGACA
>2415355|reference Age_ch_v3_2_motif_mod_jobs_024_024558_data_consensus|length 52|copies 1
AATCGGGTGAAATTGGGCGTCATGTTCATGCCGCCGGCATGAATGCGTTTGA
>2415355|reference Age_ch_v3_2_motif_mod_jobs_024_024558_data_consensus|length 51|copies 1
AATCGGTCACGGCAAACTGGCATGGCGCGCACTTCAGGCGGTTCTGCCGGC
>2415355|reference Age_ch_v3_2_motif_mod_jobs_024_024558_data_consensus|length 65|copies 1
AATCGGTGATGGCCCCGGTGATTGCCCAAGCCACGGCCGAAGCAACGGCCAAGGGCATCAGCGGC
>2415355|reference Age_ch_v3_2_motif_mod_jobs_024_024558_data_consensus|length 45|copies 1
AATCGGTGCAGGCCAGGGCGAAGGCGCATCTGCACGACATCTGGC
>2415355|reference Age_ch_v3_2_motif_mod_jobs_024_024558_data_consensus|length 62|copies 72
AATCGGTGCAGGCCAGGGCGAAGGCGCATCTGCACGACATCTGGCAGGCCGAGACAAAAGCC
>2415355|reference Age_ch_v3_2_motif_mod_jobs_024_024558_data_consensus|length 57|copies 3
AATCGGTGGTCATGTGCGATGCGGAATTGTGCATAGAAAACGCATCCGACGAAGTTG
>2415355|reference Age_ch_v3_2_motif_mod_jobs_024_024558_data_consensus|length 56|copies 1
AATCGTAATCGGCGCTGGCCCCGGCGGCTATGTAGCAGCCATCCGCTGCGCCCAGC
>2415355|reference Age_ch_v3_2_motif_mod_jobs_024_024558_data_consensus|length 58|copies 1
AATCGTCACGATCTTCTTGCTGAATTTCTTCCGCAAATATGTCGGCTATGATTTCACC
>2415355|reference Age_ch_v3_2_motif_mod_jobs_024_024558_data_consensus|length 57|copies 1
AATCGTCGATAATCAGGATGTCTTTGCTCATGTCTCTGCAACCTTTGCGATGGTTTA
>2415355|reference Age_ch_v3_2_motif_mod_jobs_024_024558_data_consensus|length 60|copies 1
AATCGTCGTAGCTGCCCGACAGAGCGCGATTACGGGCCGAAACGATCCCGGCAGAGACCG
>2415355|reference Age_ch_v3_2_motif_mod_jobs_024_024558_data_consensus|length 63|copies 4
AATCGTTGATCACCCCGGCCATGATCGGGTCCAGCCCGGTGGTCGGTTCGTCGAAGAAAATGA
>2415355|reference Age_ch_v3_2_motif_mod_jobs_024_024558_data_consensus|length 62|copies 2
AATCTCAAAGACCCGAATGACGTGTTCGAAATCGGCATGAACCGGGCGGTCGAACTGTTGGC
>2415355|reference Age_ch_v3_2_motif_mod_jobs_024_024558_data_consensus|length 46|copies 1
AATCTCAATAATGAACGGCTGTCCGGTTGGCGCACGATCCGCCGTG
>2415355|reference Age_ch_v3_2_motif_mod_jobs_024_024558_data_consensus|length 62|copies 1
AATCTGATCAACGCCCGGCCACTCAGCCTTCGACCCGGGACAGATCGGCAACGCCAAGACAG
>2415355|reference Age_ch_v3_2_motif_mod_jobs_024_024558_data_consensus|length 55|copies 2
AATCTGATCAATGGGTGGCGTTTCAGGCGATACCGCCTGAATGATCGGTTGAACA
>2415355|reference Age_ch_v3_2_motif_mod_jobs_024_024558_data_consensus|length 53|copies 1
AATCTGGCGCTCAGCATGGATGACGACGGGATCGCCACGCTCACGTTGAACCG
>2415355|reference Age_ch_v3_2_motif_mod_jobs_024_024558_data_consensus|length 73|copies 1
AATCTGGGACCAGATGGATGGCAAGGTGGATGGCTTCATCTGTTCGGTAGGATCGGGCGGGACGTTGGCCGGG
>2415355|reference Age_ch_v3_2_motif_mod_jobs_024_024558_data_consensus|length 53|copies 1
AATCTTCTGGGCAATCTGGCCGGGGCCGCTATGTTCCGGCCCGAAAGACAGCG
>2415355|reference Age_ch_v3_2_motif_mod_jobs_024_024558_data_consensus|length 65|copies 14
AATCTTGACCGTCCAGGGTGCAGTGGTCAGCTGACCGGCATGGCGGGCCGGGTCATCCTTGCCGG
>2415355|reference Age_ch_v3_2_motif_mod_jobs_024_024558_data_consensus|length 62|copies 1
AATCTTGATCTGGCCACCTTTTGTCGTGTTGCCAATGGCGCGGTCGACCAGATGGAACAGGG
>2415355|reference Age_ch_v3_2_motif_mod_jobs_024_024558_data_consensus|length 53|copies 1
AATCTTGCTAAAGCCTGGGCGCGAATGGGCACATCCTCTGAGCGGTCGCGCCG
>2415355|reference Age_ch_v3_2_motif_mod_jobs_024_024558_data_consensus|length 60|copies 2
AATCTTGCTAAAGCCTGGGCGCGAATGGGCACATCCTCTGAGCGGTCGCGCCGGGATCGG
>2415355|reference Age_ch_v3_2_motif_mod_jobs_024_024558_data_consensus|length 63|copies 2
AATCTTGCTAAAGCCTGGGCGCGAATGGGCACATCCTCTGAGCGGTCGCGCCGGGATCGGCAC
>2415355|reference Age_ch_v3_2_motif_mod_jobs_024_024558_data_consensus|length 55|copies 1
AATCTTTGCAATGGGGCCGGTCAGTATGACGTGCCACCTGACATTTTCGCCACGG
>2415355|reference Age_ch_v3_2_motif_mod_jobs_024_024558_data_consensus|length 51|copies 2
AATGAACAAGTACCGCCACAGTAAGGGTCGTTTCCTATGTCGATCCGTCCG
>2415355|reference Age_ch_v3_2_motif_mod_jobs_024_024558_data_consensus|length 63|copies 1
AATGAACAAGTACCGCCACAGTAAGGGTCGTTTCCTATGTCGATCCGTCCGCCTATCCCGCCC
>2415355|reference Age_ch_v3_2_motif_mod_jobs_024_024558_data_consensus|length 48|copies 1
AATGACCCGTGAAAAGCTGACCCTGCGGCTGCATCAGGAATTGCCCTA
>2415355|reference Age_ch_v3_2_motif_mod_jobs_024_024558_data_consensus|length 45|copies 1
AATGACCGTGATCGCGCGGATTTAACGCCTCGTCGCGATTGACGG
>2415355|reference Age_ch_v3_2_motif_mod_jobs_024_024558_data_consensus|length 51|copies 1
AATGATATATGCCCATAACCCCCCAGCCACCCCCCCAGGCAACATTCACTA
>2415355|reference Age_ch_v3_2_motif_mod_jobs_024_024558_data_consensus|length 59|copies 19
AATGATGAGCGACGAAGCGCGGTTGGAACTGGGCTTCATGTAATACGGCATTGAAACGC
>2415355|reference Age_ch_v3_2_motif_mod_jobs_024_024558_data_consensus|length 63|copies 1
AATGCAAAAGCCCGGTCGACAAAATCCCGACCGAGGCGTTTCGCGAACTGGGCTATGGTCACA
>2415355|reference Age_ch_v3_2_motif_mod_jobs_024_024558_data_consensus|length 72|copies 1
AATGCACCTTGACACCAAGCGTTGTCAGGACACCGGGAATATCGTCGTCCTTGACCTTGAAACGGAACCGGG
>2415355|reference Age_ch_v3_2_motif_mod_jobs_024_024558_data_consensus|length 58|copies 3
AATGCATTCCCAAAGCCCGTTTGCGTCGGCAGAGTTAACGCCTGCACGGGGGGGAGGT
>2415355|reference Age_ch_v3_2_motif_mod_jobs_024_024558_data_consensus|length 54|copies 5
AATGCATTCGACGTCCGGCGGTCTGGCCGTGCGGGGCTTTGCATGGCATGAAAG
>2415355|reference Age_ch_v3_2_motif_mod_jobs_024_024558_data_consensus|length 65|copies 2
AATGCCAAAAGCGCCAGGGAACATAAAGCCACCTCGGTGCGGTTGAGCGAAGTCTTGGGGACCAC
>2415355|reference Age_ch_v3_2_motif_mod_jobs_024_024558_data_consensus|length 58|copies 1
AATGCCAAGCTTGCCCCCATAGCGCCAAGGGCAAACCCCAAGCGGTCGTCATATTGCG
>2415355|reference Age_ch_v3_2_motif_mod_jobs_024_024558_data_consensus|length 56|copies 1
AATGCCACTCTGCCCCCATCGCATTGGCCAGCAACTGGGTGACTTCCCAATCGGCA
>2415355|reference Age_ch_v3_2_motif_mod_jobs_024_024558_data_consensus|length 57|copies 1
AATGCCATACCTCGCAACCCATCAAGATTTACTCAAGGTGTAGGCGATAGGTGAAGC
>2415355|reference Age_ch_v3_2_motif_mod_jobs_024_024558_data_consensus|length 61|copies 1
AATGCCCAAAACGACATGGTCGTTCATCTGCGCAATACGGTTGAAAACGTCACGTCAGCAG
>2415355|reference Age_ch_v3_2_motif_mod_jobs_024_024558_data_consensus|length 59|copies 1
AATGCCCACCAGGGTTGCCACCGGAACAGACCACCATTTGTCCTGTCCCAGAAGTGCCG
>2415355|reference Age_ch_v3_2_motif_mod_jobs_024_024558_data_consensus|length 34|copies 1
AATGCCCCAATGTTGGCAAGCTGCTGACCAACCT
>2415355|reference Age_ch_v3_2_motif_mod_jobs_024_024558_data_consensus|length 38|copies 1
AATGCCGAAGCTGCGGCCGACGCCTTGTCTGAACTGGG
>2415355|reference Age_ch_v3_2_motif_mod_jobs_024_024558_data_consensus|length 47|copies 2
AATGCCGACGGCGGTATCGTTGCCCATGACATGGGCGCAGACCATGG
>2415355|reference Age_ch_v3_2_motif_mod_jobs_024_024558_data_consensus|length 54|copies 17
AATGCCGACGGCGGTATCGTTGCCCATGACATGGGCGCAGACCATGGTCAGCGC
>2415355|reference Age_ch_v3_2_motif_mod_jobs_024_024558_data_consensus|length 58|copies 3
AATGCCGAGCTGGTGAAATTATAGGCATTTTAGGTTGGCCCCGGCGTTTCCCGCACCG
>2415355|reference Age_ch_v3_2_motif_mod_jobs_024_024558_data_consensus|length 68|copies 1
AATGCCGCGCCCTTGATGAGGCCGGACACCACATCGAACACTTCTAGGAAATCCATCGTGTTTTTCAG
>2415355|reference Age_ch_v3_2_motif_mod_jobs_024_024558_data_consensus|length 49|copies 4
AATGCCGCGCGGCTCTGGCTATGAGGCATGGAACGCAAGCGAAGGGCGC
>2415355|reference Age_ch_v3_2_motif_mod_jobs_024_024558_data_consensus|length 53|copies 1
AATGCCGGGAACAATGCTTATGGCATGCGCGACGACGGCAATCTTTACGTCAT
>2415355|reference Age_ch_v3_2_motif_mod_jobs_024_024558_data_consensus|length 69|copies 1
AATGCCTGGCCACCGTGGGTGCCGTGTCGAACCCCGACAACAGCAACCAGAACTTCGGTAAAGCCGGCC
>2415355|reference Age_ch_v3_2_motif_mod_jobs_024_024558_data_consensus|length 43|copies 1
AATGCCTTCCTGCTGGTCGCGGGCTTCTTCCTGCCGCCGGTCG
>2415355|reference Age_ch_v3_2_motif_mod_jobs_024_024558_data_consensus|length 53|copies 1
AATGCCTTTGGCAATGTCCTTGAGGCTGTCTAGGGCCAGCTTGTGATCGGCCT
>2415355|reference Age_ch_v3_2_motif_mod_jobs_024_024558_data_consensus|length 53|copies 1
AATGCGCACGGTTCACGTCGCCCCCGACCCCCATGCGGCAGATCACATCCATC
>2415355|reference Age_ch_v3_2_motif_mod_jobs_024_024558_data_consensus|length 60|copies 1
AATGCGGACAGGATGCCAGATTTATCATGATCGCGTACCGCGATGATGAAGGGAAAACCG
>2415355|reference Age_ch_v3_2_motif_mod_jobs_024_024558_data_consensus|length 47|copies 1
AATGCGGCGGTCATGGTGGTGATCAGAATGTGTTTCATCGGTCTAAT
>2415355|reference Age_ch_v3_2_motif_mod_jobs_024_024558_data_consensus|length 55|copies 2
AATGCGGGCCGCGGCACAGGTCCATCCATTCGCCATGCCAATACATCCGCAGGTC
>2415355|reference Age_ch_v3_2_motif_mod_jobs_024_024558_data_consensus|length 66|copies 1
AATGCGGGCGTCGATAACATTTCGACCTTCCGCAAGATGCGAATCTGGGAACAACCCGGGCAACGG
>2415355|reference Age_ch_v3_2_motif_mod_jobs_024_024558_data_consensus|length 54|copies 1
AATGCTGGGTGGTGGCCCAGATGGAAAACAGTAGATGGCGGGGGTCGCACGGGG
>2415355|reference Age_ch_v3_2_motif_mod_jobs_024_024558_data_consensus|length 62|copies 1
AATGGAATTACCCGCTGGACACTGGCGAACTGTCGCAGCGCGGCAGCGGTCGGGGGGAAGGC
>2415355|reference Age_ch_v3_2_motif_mod_jobs_024_024558_data_consensus|length 64|copies 1
AATGGAGGATCACATGAACAACTTCTTTTTCGGAATTTACCCCTATATCGCGCTTGGTGTCGGG
>2415355|reference Age_ch_v3_2_motif_mod_jobs_024_024558_data_consensus|length 54|copies 1
AATGGATTTCGGTGCAGGATATGGCCGTCGCAACCACGTTTTGCCTGACGCTTC
>2415355|reference Age_ch_v3_2_motif_mod_jobs_024_024558_data_consensus|length 59|copies 1
AATGGCAAGGAAATCGCTGGCGGCACTGGCCGTTACTGCGACGGCTTTGGCGGCGTCAA
>2415355|reference Age_ch_v3_2_motif_mod_jobs_024_024558_data_consensus|length 56|copies 1
AATGGCCGAAACCGTCTGGCTGCAACTGGGACCTACGATGCGGGCGCTTTACGGGC
>2415355|reference Age_ch_v3_2_motif_mod_jobs_024_024558_data_consensus|length 56|copies 32
AATGGCGTAGGCTTGGCCGGTCTGCGTGGTGCCTTCGTATGTTTTTGCCAGCGTGA
>2415355|reference Age_ch_v3_2_motif_mod_jobs_024_024558_data_consensus|length 28|copies 1
AATGGGATTCATCTGCTACCATACGCGG
>2415355|reference Age_ch_v3_2_motif_mod_jobs_024_024558_data_consensus|length 48|copies 1
AATGGGCATTTCGCCTGGGACAGTACTGCACCATCCTGCCTTTGATCC
>2415355|reference Age_ch_v3_2_motif_mod_jobs_024_024558_data_consensus|length 67|copies 20
AATGGGCATTTCGCCTGGGACAGTACTGCACCATCCTGCCTTTGATCCGAAACAGGCCGTTTGGCCC
>2415355|reference Age_ch_v3_2_motif_mod_jobs_024_024558_data_consensus|length 55|copies 1
AATGGGGAGAAAAGTATGACGACCAAAGTGATCAAGGGCGGCACCGTTTGCACCG
>2415355|reference Age_ch_v3_2_motif_mod_jobs_024_024558_data_consensus|length 66|copies 1
AATGGGGAGGATACTGTAAACCTGCTGCCCCTCGGCGACTTCTTTGGGTACTTGGAGGAAAACCGC
>2415355|reference Age_ch_v3_2_motif_mod_jobs_024_024558_data_consensus|length 72|copies 3
AATGGGTTCACCGGTTTCCAGCACCATTTTTTCCGGCGGGACCGGGGCGAAGCCGCCGCCGCCACTGGCGCG
>2415355|reference Age_ch_v3_2_motif_mod_jobs_024_024558_data_consensus|length 57|copies 1
AATGGTCCCGCGACCCGTCACGGTTCCGCACCCCCCCGCTCTGGGAAGTGTCGCATA
>2415355|reference Age_ch_v3_2_motif_mod_jobs_024_024558_data_consensus|length 49|copies 1
AATGGTGTCGGCGACATATTCGGCATCAGTTTCACGGCTGATCAGATGA
>2415355|reference Age_ch_v3_2_motif_mod_jobs_024_024558_data_consensus|length 58|copies 2
AATGTCATGATCCGGGACATCCGCAAGCCGAAACCCAGCAAGGACATGCGCCTGTTCG
>2415355|reference Age_ch_v3_2_motif_mod_jobs_024_024558_data_consensus|length 58|copies 1
AATGTCGATACCGGTCTAGCCACCGGGATGCAGGGCAAGGGCCAGATCGGCAAGGGCA
>2415355|reference Age_ch_v3_2_motif_mod_jobs_024_024558_data_consensus|length 57|copies 4
AATGTCTAGCTACTCTGGGGCGGGTTGTCCGGTGGAGCAGGTTCAGATGGCAGTTTA
>2415355|reference Age_ch_v3_2_motif_mod_jobs_024_024558_data_consensus|length 57|copies 1
AATGTCTGGTCTGTGCGGCGGATCGGGTGATCCCGATGCGCAAGGATGGTGTCATGC
>2415355|reference Age_ch_v3_2_motif_mod_jobs_024_024558_data_consensus|length 62|copies 1
AATGTGATCGGCAGGGAAGCCCGCTTCGATCATGTTGCGGATCGCCGTCGGGGATTGACCGC
>2415355|reference Age_ch_v3_2_motif_mod_jobs_024_024558_data_consensus|length 48|copies 2
AATGTGGAAAAAGTGTTCCGCCTGACCCGCATGGATACGGTGTTTCGG
>2415355|reference Age_ch_v3_2_motif_mod_jobs_024_024558_data_consensus|length 56|copies 1
AATGTTCCGCAAGCTGCTGGATCGCGGTGAAGCGGGCGACAATATCGGCGCGCTGC
>2415355|reference Age_ch_v3_2_motif_mod_jobs_024_024558_data_consensus|length 72|copies 1
AATTCAAGCCAGGGCGGTGGCACCAAAGACACTTGGGTATTGGGGGACTGAACGGATGCTGGGAAAAACCGC
>2415355|reference Age_ch_v3_2_motif_mod_jobs_024_024558_data_consensus|length 62|copies 2
AATTCAATACCATCCCGGCCGCAGCGACCTCGACCAGATACCGCGATTGCCAATTGCCGCCA
>2415355|reference Age_ch_v3_2_motif_mod_jobs_024_024558_data_consensus|length 69|copies 1
AATTCACCGTGGCAGATGGCACAGTTTTCCGAAAAGATCGCTTCGCCATCTTCGACAGAACCCGATCCG
>2415355|reference Age_ch_v3_2_motif_mod_jobs_024_024558_data_consensus|length 42|copies 1
AATTCAGACGTCGCGGTCATTGCCCAGGCATCGGGCGTTTCG
>2415355|reference Age_ch_v3_2_motif_mod_jobs_024_024558_data_consensus|length 66|copies 1
AATTCAGCGGGATTGGCGGACCGTTGATGCAACAGCAGGGGTTGGAAAGCCTGTTCCCGATGGACG
>2415355|reference Age_ch_v3_2_motif_mod_jobs_024_024558_data_consensus|length 59|copies 1
AATTCAGCGTCCCCTGGGTCAAGCCGCGTAAACTGCTGTCCTGCGCCACCGCCATAAGG
>2415355|reference Age_ch_v3_2_motif_mod_jobs_024_024558_data_consensus|length 57|copies 1
AATTCATCGGACGTGGCCGGGGTGATCCGCCCGTTCCAGCCAAAACCGTTGACCGGC
>2415355|reference Age_ch_v3_2_motif_mod_jobs_024_024558_data_consensus|length 60|copies 1
AATTCATGCGAAATCAGCGAAAATAGCCGATGTTGCCGGTCCTTGCCGATTTCCAACTGA
>2415355|reference Age_ch_v3_2_motif_mod_jobs_024_024558_data_consensus|length 54|copies 3
AATTCATTCAGCGTCAGGTGATGGATCGAGGTTCCGGCGGTGACATCCAGTCCG
>2415355|reference Age_ch_v3_2_motif_mod_jobs_024_024558_data_consensus|length 61|copies 2
AATTCATTGTCCACCACGTTGAAGGTTTCATAGTCAAAACCATGTCCCTGAAGAAGCCGGG
>2415355|reference Age_ch_v3_2_motif_mod_jobs_024_024558_data_consensus|length 64|copies 2
AATTCCAGCACTGCGTCGCGTTCAAGGAAAAACATCAATGTATGCGCCGACGGGCCGGTAAAGG
>2415355|reference Age_ch_v3_2_motif_mod_jobs_024_024558_data_consensus|length 61|copies 1
AATTCCAGCATCGCCTGGGTATAAGCGGTGAGGCGGCTGCGCCCATCCGGTGCGGCGCGGC
>2415355|reference Age_ch_v3_2_motif_mod_jobs_024_024558_data_consensus|length 50|copies 2
AATTCCATGTCGGGCTGCAACTCGACCGCGCCGACCAGCGGATAAGCGTC
>2415355|reference Age_ch_v3_2_motif_mod_jobs_024_024558_data_consensus|length 68|copies 11
AATTCCCCCCGCGCCAGGGCAGGCTTGATCAGGTTGGCCGCATCCATTGCGCCATCCGCCTTACCGGC
>2415355|reference Age_ch_v3_2_motif_mod_jobs_024_024558_data_consensus|length 72|copies 1
AATTCCCGATGCCCGGCCCGGTCATGCGGCAGGAATTCATGCAAGGGCGGGTCAAACAGGCGGATACAAACC
>2415355|reference Age_ch_v3_2_motif_mod_jobs_024_024558_data_consensus|length 78|copies 1
AATTCCCTGTCACCGACCCGGACAAGAATTTTCCCATCCGGCAACCCCCGCACGAAGGTTCCCTGAACCGAAACATAA
>2415355|reference Age_ch_v3_2_motif_mod_jobs_024_024558_data_consensus|length 69|copies 1
AATTCCGAACGCATCCGGCAGGACCGGTTACAGGCCCATGCGGTCGAAGCGGCGGAACAATGCGGCGGC
>2415355|reference Age_ch_v3_2_motif_mod_jobs_024_024558_data_consensus|length 45|copies 1
AATTCCGCGACACGGTGGTGACGCTGCTGTTGGACAATTCGGGGT
>2415355|reference Age_ch_v3_2_motif_mod_jobs_024_024558_data_consensus|length 61|copies 1
AATTCCTGCGCCCGGGCTTGCGCCTGCGCACGCGGTTTGCCCGCCAGTTGCAGCACGAGCG
>2415355|reference Age_ch_v3_2_motif_mod_jobs_024_024558_data_consensus|length 63|copies 1
AATTCCTGCGCCCGGGCTTGCGCCTGCGCACGCGGTTTGCCCGCCAGTTGCAGCACGAGCGCC
>2415355|reference Age_ch_v3_2_motif_mod_jobs_024_024558_data_consensus|length 67|copies 1
AATTCGAAACCGTTTCGGTGCGGACCGAAGCCTGTGGAAACAGGCCGCGCATTTCATCCTGAAGCCC
>2415355|reference Age_ch_v3_2_motif_mod_jobs_024_024558_data_consensus|length 30|copies 1
AATTCGAAATGGCCCTGGCTTCCAGCAATG
>2415355|reference Age_ch_v3_2_motif_mod_jobs_024_024558_data_consensus|length 64|copies 3
AATTCGAAATGGCCCTGGCTTCCAGCAATGCCGACGGCGGTATCGTTGCCCATGACATGGGCGC
>2415355|reference Age_ch_v3_2_motif_mod_jobs_024_024558_data_consensus|length 65|copies 1
AATTCGAACCCGTTCCACGGAATCACCATCGACCAGGCTTCAACACAGCGGAACCGATAGATGCG
>2415355|reference Age_ch_v3_2_motif_mod_jobs_024_024558_data_consensus|length 68|copies 1
AATTCGACTGGGGTCCGGCCCCCTATCCCGCCGAACAGGACGATCACTGGACCGAAATCGGCAATTCC
>2415355|reference Age_ch_v3_2_motif_mod_jobs_024_024558_data_consensus|length 64|copies 3
AATTCGATCAATCCTGGGCACAACAGATCACCTTCCAAATCCTCGGCCCCTGACGGGACCGACA
>2415355|reference Age_ch_v3_2_motif_mod_jobs_024_024558_data_consensus|length 53|copies 1
AATTCGATCACGGTCAGGGGCCATCCCTTGGCGGCCGCTTGAGTTTCAGATCC
>2415355|reference Age_ch_v3_2_motif_mod_jobs_024_024558_data_consensus|length 28|copies 1
AATTCGATCGAGGCCAGGGCCGCGTCGA
>2415355|reference Age_ch_v3_2_motif_mod_jobs_024_024558_data_consensus|length 56|copies 3
AATTCGATCGAGGCCAGGGCCGCGTCGAAATCTGCGCGTACCAGACCCATTTCGTC
>2415355|reference Age_ch_v3_2_motif_mod_jobs_024_024558_data_consensus|length 58|copies 3
AATTCGATCGAGGCCAGGGCCGCGTCGAAATCTGCGCGTACCAGACCCATTTCGTCAT
>2415355|reference Age_ch_v3_2_motif_mod_jobs_024_024558_data_consensus|length 66|copies 2
AATTCGATCGAGGCCAGGGCCGCGTCGAAATCTGCGCGTACCAGACCCATTTCGTCATCGATCCGC
>2415355|reference Age_ch_v3_2_motif_mod_jobs_024_024558_data_consensus|length 52|copies 1
AATTCGATGCGCGGCTGGCGTTGCCCGTCACCATGGCCTTGTCCAAAGGCGG
>2415355|reference Age_ch_v3_2_motif_mod_jobs_024_024558_data_consensus|length 59|copies 1
AATTCGCCCGTGGTCTGGCCTTTGGTTTGGGATCGGTTTTGGGGGCGTCCCTGCTGGTG
>2415355|reference Age_ch_v3_2_motif_mod_jobs_024_024558_data_consensus|length 60|copies 1
AATTCGCCCGTGGTCTGGCCTTTGGTTTGGGATCGGTTTTGGGGGCGTCCCTGCTGGTGT
>2415355|reference Age_ch_v3_2_motif_mod_jobs_024_024558_data_consensus|length 59|copies 1
AATTCGCCTATTCCGACCACAAACGGCAGGTCGAGGAAATGCTGGCCGAGGCGCGCAAG
>2415355|reference Age_ch_v3_2_motif_mod_jobs_024_024558_data_consensus|length 57|copies 1
AATTCGCGGCCCTTGTCCTTGGTGTCGCCGATGTAGAACACGTTCGACCCACCTGCC
>2415355|reference Age_ch_v3_2_motif_mod_jobs_024_024558_data_consensus|length 59|copies 2
AATTCGGGGCGGAAATGGGCCCGCACCGCATCCATCACGTCGCGCTTGGCATCTGCGGC
>2415355|reference Age_ch_v3_2_motif_mod_jobs_024_024558_data_consensus|length 61|copies 4
AATTCGTATTGCCGCTGGTGAAGAAATACAATGTGCCGGTGGTGGCGATTTCCAATGATGA
>2415355|reference Age_ch_v3_2_motif_mod_jobs_024_024558_data_consensus|length 54|copies 2
AATTCGTGATTGCCCAAGGTTGCGCCGTCATATTTCAGCGCATTCATTGCCGCG
>2415355|reference Age_ch_v3_2_motif_mod_jobs_024_024558_data_consensus|length 60|copies 1
AATTCGTGTTGTTGTCGGACGTGATGGGCCTGTCTTCGCTGGTCGACATGATCAATTCGC
>2415355|reference Age_ch_v3_2_motif_mod_jobs_024_024558_data_consensus|length 56|copies 1
AATTCGTTGAAGGTCTGGCGTCCTTCAAAACGTTGTTCGCGCAACACGCCAATCCG
>2415355|reference Age_ch_v3_2_motif_mod_jobs_024_024558_data_consensus|length 58|copies 2
AATTCGTTGGCGAACTGGCCGCCAAGGCTGGTGTCGTGCTGGGTACCGCAGGTGGTGG
>2415355|reference Age_ch_v3_2_motif_mod_jobs_024_024558_data_consensus|length 65|copies 2
AATTCGTTGGCGAACTGGCCGCCAAGGCTGGTGTCGTGCTGGGTACCGCAGGTGGTGGCGTGTCG
>2415355|reference Age_ch_v3_2_motif_mod_jobs_024_024558_data_consensus|length 58|copies 2
AATTCTGCGGCGCATAGGCCCCGAACGCGACCGGACGGTCATTTATCAACGTGTCGGG
>2415355|reference Age_ch_v3_2_motif_mod_jobs_024_024558_data_consensus|length 53|copies 3
AATTCTGGATCTGGGCACCGGTAGCGGTTGCATCTTGCTTAGCCTGCTGGACG
>2415355|reference Age_ch_v3_2_motif_mod_jobs_024_024558_data_consensus|length 61|copies 1
AATTGACCCTGTACCGGGCCTTTCCGCATGGACTTGGCAATGGGATAGCCAAGCCCCCGGA
>2415355|reference Age_ch_v3_2_motif_mod_jobs_024_024558_data_consensus|length 51|copies 1
AATTGCAACCCGCCGCCCAGTTCCTGACCGGCGAACACGTCATACAGGCGG
>2415355|reference Age_ch_v3_2_motif_mod_jobs_024_024558_data_consensus|length 58|copies 1
AATTGCATTCCGATGTGGGGGGGCTGTGGGATATCGATGCGCCACGCTCTACGATGTA
>2415355|reference Age_ch_v3_2_motif_mod_jobs_024_024558_data_consensus|length 51|copies 30
AATTGCCGATGCGCTGCGCGGTCTTCCTCGGCGCGGCTGTCTTCATCCAGG
>2415355|reference Age_ch_v3_2_motif_mod_jobs_024_024558_data_consensus|length 62|copies 1
AATTGCCGCCCCGATCAGCGTCAATGGGGCCGGCCAGTCACCGAAAACGAACCAACCCAGCG
>2415355|reference Age_ch_v3_2_motif_mod_jobs_024_024558_data_consensus|length 66|copies 9
AATTGCCGTTGATCGGCCTGATGGCAACAACATCGATCGCGTCGGTTCTTTGCATCCGGCTTGTCA
>2415355|reference Age_ch_v3_2_motif_mod_jobs_024_024558_data_consensus|length 43|copies 1
AATTGCCTCGCCCTTCAAAGCTCCATTCGATGTCCCGCGTACC
>2415355|reference Age_ch_v3_2_motif_mod_jobs_024_024558_data_consensus|length 71|copies 1
AATTGCGCTGCAACCGGGGGAGGGTAGCAAACCGGGCGGTGCGGTCGGAGAAATGGCAGCACTTGTAACCG
>2415355|reference Age_ch_v3_2_motif_mod_jobs_024_024558_data_consensus|length 60|copies 5
AATTGCGGCCCGCGCAGGCTTTCAGGATCATGCGCGGAAAAAATCTGCGCCGTGGCCCCG
>2415355|reference Age_ch_v3_2_motif_mod_jobs_024_024558_data_consensus|length 64|copies 1
AATTGCGGGATCTCGACATCGCGGCCCTTGACCTTGAGCACCAGTTTTTCCGCCTCGCCGCCGC
>2415355|reference Age_ch_v3_2_motif_mod_jobs_024_024558_data_consensus|length 54|copies 2
AATTGGAAATCGGTGCCGGGCATACGGCCCGGGAATCCGCGGTGTTTCAGCATG
>2415355|reference Age_ch_v3_2_motif_mod_jobs_024_024558_data_consensus|length 67|copies 7
AATTGGAAATGCCGCTGGACCGGGCCTATGCCGAAGCAACCGAGGTGATGATTGGTCATTTCATGGA
>2415355|reference Age_ch_v3_2_motif_mod_jobs_024_024558_data_consensus|length 57|copies 2
AATTGGAACATTGCCTGGGGGTCACTGGGGATCGTTCCTTATAACTTTGCCAATAGC
>2415355|reference Age_ch_v3_2_motif_mod_jobs_024_024558_data_consensus|length 45|copies 1
AATTGGAAGAATTCCTGGGCCGTAAGGTGCATTTGTTCCTCCAGG
>2415355|reference Age_ch_v3_2_motif_mod_jobs_024_024558_data_consensus|length 62|copies 4
AATTGGAAGAATTCCTGGGCCGTAAGGTGCATTTGTTCCTCCAGGTCAAAGTGCGCACCGGC
>2415355|reference Age_ch_v3_2_motif_mod_jobs_024_024558_data_consensus|length 54|copies 1
AATTGGCCGATAACGGCGACGAACGGGCGCGCGGATTGATGTTTCGCGAATCCC
>2415355|reference Age_ch_v3_2_motif_mod_jobs_024_024558_data_consensus|length 66|copies 2
AATTGGCGATTTCCGGGCAAGGCGAATTCGAAGGGTCGGTTTCTGGCGGATGCGTTGAAGGTGCGG
>2415355|reference Age_ch_v3_2_motif_mod_jobs_024_024558_data_consensus|length 61|copies 1
AATTGGGATTACGATATGGCCTTCACCTATCTTTACCAATACGGCGATCCGGCCTTGGGCG
>2415355|reference Age_ch_v3_2_motif_mod_jobs_024_024558_data_consensus|length 61|copies 1
AATTGGTGCATCGTCTGGGGGTGCAATTGGGTCGCGTAGTGGAGCGGGAAAATACCACCAA
>2415355|reference Age_ch_v3_2_motif_mod_jobs_024_024558_data_consensus|length 34|copies 1
AATTGTCCGGCATCGGCCCAGGCGCGGTGCTGCA
>2415355|reference Age_ch_v3_2_motif_mod_jobs_024_024558_data_consensus|length 60|copies 4
AATTTCACACAAGCATCATAGCCGCCCTTCAACGCCACCGTGAACAACCCGCCGGTCCCC
>2415355|reference Age_ch_v3_2_motif_mod_jobs_024_024558_data_consensus|length 57|copies 1
AATTTCCAATGCGCGGCCGCCAGCATTCAGGATCTTGGTTTCCATTTCTGATAACGG
>2415355|reference Age_ch_v3_2_motif_mod_jobs_024_024558_data_consensus|length 76|copies 6
AATTTCGAATTTGAAAACTGTTTGAAGCCAGTTCCGGTGGTTGCCATTTCAGCAAGCGCTTTGGTTGACGAGGCCG
>2415355|reference Age_ch_v3_2_motif_mod_jobs_024_024558_data_consensus|length 45|copies 1
AATTTCGGCGATCCCCAGCGTTGCAATGGCCAGATAATCCGAACG
>2415355|reference Age_ch_v3_2_motif_mod_jobs_024_024558_data_consensus|length 61|copies 4
AATTTCTGGAACCAGGGCCTGCATCAGGGGGCGTCATTGTCGATGGATAAAGAAGAAAACG
>2415355|reference Age_ch_v3_2_motif_mod_jobs_024_024558_data_consensus|length 33|copies 3
AATTTGAAACCCATCTGGCGGCGCTGACCGGGC
>2415355|reference Age_ch_v3_2_motif_mod_jobs_024_024558_data_consensus|length 50|copies 1
AATTTGAAACCCATCTGGCGGCGCTGACCGGGCCGGACCCGCATTGGCCC
>2415355|reference Age_ch_v3_2_motif_mod_jobs_024_024558_data_consensus|length 64|copies 3
AATTTGAAACCCATCTGGCGGCGCTGACCGGGCCGGACCCGCATTGGCCCGAAAGTACCCGCAC
>2415355|reference Age_ch_v3_2_motif_mod_jobs_024_024558_data_consensus|length 61|copies 6
AATTTGCCAAGCTGGTGGCTGCCAAAGGTGCCGGTGAAATCCTTCTGACCAGCATGGACCG
>2415355|reference Age_ch_v3_2_motif_mod_jobs_024_024558_data_consensus|length 65|copies 4
AATTTGCCCAATCCAGGGTTCTGCGCCAGCATTTCCGCCGCGATCAGAACCATCCAGCCAACCCC
>2415355|reference Age_ch_v3_2_motif_mod_jobs_024_024558_data_consensus|length 54|copies 1
AATTTGCCGATCGTCTGGGGATGCCCTTGGTCGAAGGGCTGACCTTTGCCCATA
>2415355|reference Age_ch_v3_2_motif_mod_jobs_024_024558_data_consensus|length 55|copies 1
AATTTGCCGCCGATTCTGCGCCGATTATGTTCGATAAGATTCAGATAAGATGCAG
>2415355|reference Age_ch_v3_2_motif_mod_jobs_024_024558_data_consensus|length 73|copies 1
AATTTGTGCGCGACCCGTTGGACGGGGAATTCAAGTTGGTAGTTGAAACCCTGACCATCCCCGAAGGTGCCCG
>2415355|reference Age_ch_v3_2_motif_mod_jobs_024_024558_data_consensus|length 52|copies 2
AATTTTGATTACCTTGCGGCGTATTGCCTATCTAATTCTATTGGTAATCCCG
>2415355|reference Age_ch_v3_2_motif_mod_jobs_024_024558_data_consensus|length 59|copies 1
AATTTTTAAGCCGACGCATATCGAATAGAAGGTGACCGATATGAAAGACGCAAATTTCC
>2415355|reference Age_ch_v3_2_motif_mod_jobs_024_024558_data_consensus|length 59|copies 2
ACAAAAGGGATTGCCACGGCGCGATTGCGTTTGCCGCACCGCCAACACCCGAAGCAGCC
>2415355|reference Age_ch_v3_2_motif_mod_jobs_024_024558_data_consensus|length 68|copies 1
ACAAACCCTTTGCCCCGGTCACGCTGGACGCTTTCCTTGATCATGGCCGCGCAAGCCGCCTTGAACGG
>2415355|reference Age_ch_v3_2_motif_mod_jobs_024_024558_data_consensus|length 73|copies 1
ACAAACGGTGTTCATCCAGTACATACCGGTTAACGGCACCGGGCACGGTCCTTGCAGCATTTCCAGAAGAAGC
>2415355|reference Age_ch_v3_2_motif_mod_jobs_024_024558_data_consensus|length 61|copies 1
ACAAAGGTAAATTTGACCAGATCGGCACCGCGAAAGAACTCTATTATGAACCCGCCAACGC
>2415355|reference Age_ch_v3_2_motif_mod_jobs_024_024558_data_consensus|length 33|copies 1
ACAAATGCGATACAGCCCTGTACCACCATACGG
>2415355|reference Age_ch_v3_2_motif_mod_jobs_024_024558_data_consensus|length 65|copies 2
ACAACACCACCGGGGTGGCTTCGTCCCGCGCGCCACCAATCGCGGCCAGCGCCCAACGCAGCGCC
>2415355|reference Age_ch_v3_2_motif_mod_jobs_024_024558_data_consensus|length 64|copies 1
ACAACACCGCCATCAGCGCCCCGATCCGGGCGTCCCATTCCCTGTTCCCTAAATACTCCGGGGG
>2415355|reference Age_ch_v3_2_motif_mod_jobs_024_024558_data_consensus|length 38|copies 1
ACAACAGAATGGTCAACCCTTCTGACTTCAACTGCTTG
>2415355|reference Age_ch_v3_2_motif_mod_jobs_024_024558_data_consensus|length 47|copies 1
ACAACAGATGCGGGCACTGTTTCCGGCGACGCCCTTGCAACGCAACG
>2415355|reference Age_ch_v3_2_motif_mod_jobs_024_024558_data_consensus|length 62|copies 1
ACAACAGCCCCAGATCATACCCCGCCGCATGCAGGCGCAGCGGATCCAAAACATCGCCCCCC
>2415355|reference Age_ch_v3_2_motif_mod_jobs_024_024558_data_consensus|length 60|copies 1
ACAACCAATGCAATCTTGAATGAGATGATCGCGGAGCTAAGGAACGCTTCGTTGCGGGCC
>2415355|reference Age_ch_v3_2_motif_mod_jobs_024_024558_data_consensus|length 50|copies 1
ACAACCCCGAAGACAAACCGCTGATGGCGATCTTGCTGCTCGATCACGGC
>2415355|reference Age_ch_v3_2_motif_mod_jobs_024_024558_data_consensus|length 57|copies 1
ACAACCCCGGCTATCGCGCTGTGACTTTTGACGATTTACGCAGGGCGTATGCGCAGC
>2415355|reference Age_ch_v3_2_motif_mod_jobs_024_024558_data_consensus|length 61|copies 1
ACAACCCGTTCGATTTCTTCGTCGAGGAAAGCGCGGAAAACTGGCCTTTCGACTATCCGCT
>2415355|reference Age_ch_v3_2_motif_mod_jobs_024_024558_data_consensus|length 62|copies 1
ACAACCCGTTCGATTTCTTCGTCGAGGAAAGCGCGGAAAACTGGCCTTTCGACTATCCGCTG
>2415355|reference Age_ch_v3_2_motif_mod_jobs_024_024558_data_consensus|length 70|copies 2
ACAACCGACGTCCAGGGCACGTTGGCATCGTCCAAGGTTGAAATCAGATCGGACCTGAAAGCACAGACGC
>2415355|reference Age_ch_v3_2_motif_mod_jobs_024_024558_data_consensus|length 30|copies 2
ACAACCGCGCGCCTGGGTCCGGCTGGACAG
>2415355|reference Age_ch_v3_2_motif_mod_jobs_024_024558_data_consensus|length 64|copies 2
ACAACCGCGCGCCTGGGTCCGGCTGGACAGCCTGCCGACCAATCCCAACGGCAAGCTGTCGCGC
>2415355|reference Age_ch_v3_2_motif_mod_jobs_024_024558_data_consensus|length 60|copies 1
ACAACCGTCGCCGCGACCATGATTGCGGCCCATCTGGCAGGCATCGCCGTATTTGCCACC
>2415355|reference Age_ch_v3_2_motif_mod_jobs_024_024558_data_consensus|length 67|copies 4
ACAACCTTGCCGATCTGGTGGTCAAGGAAGTCCACGGATCAGGTGGCTATGGCATGCTGGTCGGCCC
>2415355|reference Age_ch_v3_2_motif_mod_jobs_024_024558_data_consensus|length 58|copies 1
ACAACGATACGCTGCTGGGCGGGGCGGGCGACGAGACGCTTGATGGCCGTGGTGGCCA
>2415355|reference Age_ch_v3_2_motif_mod_jobs_024_024558_data_consensus|length 43|copies 1
ACAACGATGGGGCGCAGGCCTAGGGCCAGTGCCTTGGAGGTGA
>2415355|reference Age_ch_v3_2_motif_mod_jobs_024_024558_data_consensus|length 63|copies 2
ACAACGGAAGACAGCAGGCGGTTATGGGCATGCACCTCTTGGCCTGCCAATTTCGTGGGGACG
>2415355|reference Age_ch_v3_2_motif_mod_jobs_024_024558_data_consensus|length 64|copies 1
ACAACGGCTTTCATCCTGCGAAAAATTAGTTTAGCATTAAACTAACTAGATCGGAGGAGTCGCA
>2415355|reference Age_ch_v3_2_motif_mod_jobs_024_024558_data_consensus|length 65|copies 2
ACAACGTCTTGCCCAGGGTCTTGACGAAACTGGTGGAAATCAGCCCCGCGCCGGTGGCTTCCGAC
>2415355|reference Age_ch_v3_2_motif_mod_jobs_024_024558_data_consensus|length 72|copies 1
ACAACGTGATGGGCGTGGCCAAGGCGGCGCTGGAATCGGCGACCCGGTATTTGGCCAACGATCTGGGACCCG
>2415355|reference Age_ch_v3_2_motif_mod_jobs_024_024558_data_consensus|length 54|copies 1
ACAAGATTGAAGCGCTGGCGGCGCTGCCCGAAGGCGAACCCTTTGTCTTTTTCG
>2415355|reference Age_ch_v3_2_motif_mod_jobs_024_024558_data_consensus|length 71|copies 2
ACAAGCAAAGCGTCGTCCGAAATATCGCTTAAGGCGTCAAGGGCCATAGTCATCGTCCCGCTGGCGTAGCG
>2415355|reference Age_ch_v3_2_motif_mod_jobs_024_024558_data_consensus|length 74|copies 2
ACAAGGAAAAGCTGCAGGAACGGCTGGCCAAGCTTGCCGGTGGCATTGCCGTGATCCGGGTCGGAGGGGCAACC
>2415355|reference Age_ch_v3_2_motif_mod_jobs_024_024558_data_consensus|length 68|copies 4
ACAAGGAAATGGGTCTGGCCACGCTTTGCATCGCATCCGGCATGGGTGCGGCAACCATCATCGAACGC
>2415355|reference Age_ch_v3_2_motif_mod_jobs_024_024558_data_consensus|length 29|copies 1
ACAAGGACTTGCCCTGGGAACGGCGCGAC
>2415355|reference Age_ch_v3_2_motif_mod_jobs_024_024558_data_consensus|length 62|copies 2
ACAAGGACTTGCCCTGGGAACGGCGCGACCATGCCCTGTTCGTCGACTTTGCCCCCTACAAG
>2415355|reference Age_ch_v3_2_motif_mod_jobs_024_024558_data_consensus|length 67|copies 7
ACAAGGACTTGCCCTGGGAACGGCGCGACCATGCCCTGTTCGTCGACTTTGCCCCCTACAAGTCGCC
>2415355|reference Age_ch_v3_2_motif_mod_jobs_024_024558_data_consensus|length 63|copies 2
ACAAGGATCAGGTCGTGGCGTTTCGCAAAGGCGGCGACGCCGTCCAGTTCGGCCCTGGTCCAG
>2415355|reference Age_ch_v3_2_motif_mod_jobs_024_024558_data_consensus|length 43|copies 2
ACAAGGATCGTTTCAAGCGCACGCACCCTGGCCGTCATTTCGT
>2415355|reference Age_ch_v3_2_motif_mod_jobs_024_024558_data_consensus|length 65|copies 2
ACAAGGCCGGGATTCCGGCGGCGGCTTTGCAACTGGTGCCGGGCGAAGGTCGGGTGGTTGGCCGC
>2415355|reference Age_ch_v3_2_motif_mod_jobs_024_024558_data_consensus|length 58|copies 1
ACAATATCGGCCTTCCCGGCCTTCTGCTGATCGCCGTCGTCGTTCTGGTGCTTTTCGG
>2415355|reference Age_ch_v3_2_motif_mod_jobs_024_024558_data_consensus|length 69|copies 1
ACAATCAGGGCCGGGGCGAAGCCCTGACCGGGGCCGAGGCCGAAAGGGTGCTCGACATCCTCAAATCCG
>2415355|reference Age_ch_v3_2_motif_mod_jobs_024_024558_data_consensus|length 66|copies 1
ACAATGAGCTGAAACAGGGTCTTCAGGATCCCGCCTTTCTTCTTTTGTGATCCATCAATTGTTACG
>2415355|reference Age_ch_v3_2_motif_mod_jobs_024_024558_data_consensus|length 72|copies 2
ACAATGCTATTTGAAAGGAGCCCGGGTGTATTCCGGGCTCCTTTTTCGTATCTGAGCCTGTTTCGCCCAAGC
>2415355|reference Age_ch_v3_2_motif_mod_jobs_024_024558_data_consensus|length 65|copies 1
ACAATGTGCCGGTGGTGGCGATTTCCAATGATGATACCGGAATTTCCGAAGACCCCGATGTGCGG
>2415355|reference Age_ch_v3_2_motif_mod_jobs_024_024558_data_consensus|length 57|copies 1
ACAATGTTGCCGACCGGGGTCGCGACGGCATCACCGGTGCACGTGAACAAGGCCATA
>2415355|reference Age_ch_v3_2_motif_mod_jobs_024_024558_data_consensus|length 64|copies 1
ACAATTAGTACCGGTCAACTGAACGCATTGCTGCGCTTACATCTCCGGCCTATCGACGTGGTGG
>2415355|reference Age_ch_v3_2_motif_mod_jobs_024_024558_data_consensus|length 55|copies 1
ACACAACCTTCGATCTGGTCGTGGTCCCCGCCCCCGGCGTGTCACTGCAACAGGC
>2415355|reference Age_ch_v3_2_motif_mod_jobs_024_024558_data_consensus|length 48|copies 1
ACACAAGCGCATAAAGCAGTGCCGTCACCGCCAGCGCCGTAAGGATCG
>2415355|reference Age_ch_v3_2_motif_mod_jobs_024_024558_data_consensus|length 55|copies 1
ACACAAGGATTTCATTGGTGCCAAACCGCACTTTCAGGATCGCCGGGATCATCGC
>2415355|reference Age_ch_v3_2_motif_mod_jobs_024_024558_data_consensus|length 61|copies 4
ACACAGGCCATGATCAGGATGCGGGGGGACTTCAGGGCTTCTACCAGGTCTTGTGTTCGGC
>2415355|reference Age_ch_v3_2_motif_mod_jobs_024_024558_data_consensus|length 62|copies 2
ACACATCGGATTCGGGTGACGGCGTCGGCAAACTCAGCGCGCGCGAAAAAACGGTTCTGGAA
>2415355|reference Age_ch_v3_2_motif_mod_jobs_024_024558_data_consensus|length 71|copies 2
ACACCAAAACCAAGGCGGATGCCGAATTCGAAGGCGATTTCACCATGAAATTCCATCTGGCACCGCCGATC
>2415355|reference Age_ch_v3_2_motif_mod_jobs_024_024558_data_consensus|length 60|copies 1
ACACCAAACGATCCCCGGGGCGCAGCCAATCGGGCAGATCATAGACATGGGCATCGCTGA
>2415355|reference Age_ch_v3_2_motif_mod_jobs_024_024558_data_consensus|length 59|copies 4
ACACCAACAAAACCTGGGCAGACGTGAATGCCGCTCTGCCGGCTCAGGATATCCTGGCC
>2415355|reference Age_ch_v3_2_motif_mod_jobs_024_024558_data_consensus|length 53|copies 1
ACACCAACATCGGAGACAACATCATCATGCCCAAGGCCATCAGGATCGAGGCG
>2415355|reference Age_ch_v3_2_motif_mod_jobs_024_024558_data_consensus|length 54|copies 1
ACACCAATTTCATTCTGGCGCGGTTCGCCGATCAAGACGAAGCCGATGCCTGCG
>2415355|reference Age_ch_v3_2_motif_mod_jobs_024_024558_data_consensus|length 55|copies 1
ACACCACCGGCAAAATCAATGGTCTTGATCGGAATCAGGGCCTGATCGTGATACA
>2415355|reference Age_ch_v3_2_motif_mod_jobs_024_024558_data_consensus|length 53|copies 1
ACACCAGATCGTAAGCGGCCCCAGCCATGGCGTCATGCGCACTGTCCAACCGC
>2415355|reference Age_ch_v3_2_motif_mod_jobs_024_024558_data_consensus|length 63|copies 1
ACACCAGCATTTCCAAGGCCAGGCCGTCGGGCTTGGGTTCAAGCGTGCCAAGACGTTGCGGGC
>2415355|reference Age_ch_v3_2_motif_mod_jobs_024_024558_data_consensus|length 75|copies 1
ACACCCAAAGGCACCCCGGCGGAAACAAAGCCTATGAACAACGGTACCGCAGAACAGGAACAAAAGGGTGTCAGG
>2415355|reference Age_ch_v3_2_motif_mod_jobs_024_024558_data_consensus|length 70|copies 2
ACACCCAATTAGGCTCAGGACCCATTGATTTTAGCCGCGCAGCATGATTCATCGTTCGAAAAATGAGCGG
>2415355|reference Age_ch_v3_2_motif_mod_jobs_024_024558_data_consensus|length 72|copies 1
ACACCCAGAAGCGGCAGGATCACCAGGAAGTAGGCGAACCAGTAGGTCGCACCGATCAGCGAAATCGTGGAA
>2415355|reference Age_ch_v3_2_motif_mod_jobs_024_024558_data_consensus|length 34|copies 1
ACACCCAGTCCGATGTCCTGCCCTGCCAGCAGCC
>2415355|reference Age_ch_v3_2_motif_mod_jobs_024_024558_data_consensus|length 61|copies 1
ACACCCAGTTTCCGAACGGCGTCGACAATTGCGTCGCCACCGCGGGCAGCGCAATTGCCAG
>2415355|reference Age_ch_v3_2_motif_mod_jobs_024_024558_data_consensus|length 65|copies 1
ACACCCATGTGTCGCCGGATTGGTACCCGACCGCAAGGCTGCGGCTGCGCCCGGTTTCGTTGCAG
>2415355|reference Age_ch_v3_2_motif_mod_jobs_024_024558_data_consensus|length 66|copies 3
ACACCCCCCCGTTTGCGCCGAATTGCGCCCCATGGCCCCACCCGGTCTATCAGATCCGGTTGCCGC
>2415355|reference Age_ch_v3_2_motif_mod_jobs_024_024558_data_consensus|length 59|copies 2
ACACCCCGAACCTGGTGGTGGTCATCGAATCCAGTGAAAGCGAAGCAGAAATGCGCGCC
>2415355|reference Age_ch_v3_2_motif_mod_jobs_024_024558_data_consensus|length 59|copies 1
ACACCCCGACCGAAGCCGGACAGGATCTGATGCGGGTGGCGCAGGCCACCGACGATCAG
>2415355|reference Age_ch_v3_2_motif_mod_jobs_024_024558_data_consensus|length 63|copies 1
ACACCCCGTAACGCCCGGCATTCAGGTTCGACAACCCACGATATTCGCGCCCCAACAGCCAAC
>2415355|reference Age_ch_v3_2_motif_mod_jobs_024_024558_data_consensus|length 73|copies 1
ACACCCGCGACGCCCCGCGCAATTCCAGATTGGCGCGCCAAACCTCGGGCCAGCCTCCGGTTAGGGTAACACC
>2415355|reference Age_ch_v3_2_motif_mod_jobs_024_024558_data_consensus|length 74|copies 1
ACACCCGGATCGGCAACGCCTGTGTCGGGGCCAAGATCGACGGAATGCGGGTGCCGTTGTGGACCCGGGTCAAG
>2415355|reference Age_ch_v3_2_motif_mod_jobs_024_024558_data_consensus|length 58|copies 1
ACACCCTGCCCCGGCTGGCGTGGCATATCGGCAACCGCCATACGCCGTGCCAAATCGA
>2415355|reference Age_ch_v3_2_motif_mod_jobs_024_024558_data_consensus|length 40|copies 1
ACACCGACCACCAAGCCAAAGCCCAGATCGCTAAAAAGGG
>2415355|reference Age_ch_v3_2_motif_mod_jobs_024_024558_data_consensus|length 68|copies 2
ACACCGAGACCAAGGCGGATACCAAGATGGTAACCGAGGCCAGCGAAGAACCGGCCGGGGAAGACAAG
>2415355|reference Age_ch_v3_2_motif_mod_jobs_024_024558_data_consensus|length 61|copies 3
ACACCGATAAATCCCTGCAAGCCCGCGCCCGCGCCCTGCGCGCCCGCGCCAACCGGCTTCG
>2415355|reference Age_ch_v3_2_motif_mod_jobs_024_024558_data_consensus|length 49|copies 1
ACACCGCATCATGCTTGCCGCGAATGGCGTCGAAGCTGATATCTTCGCC
>2415355|reference Age_ch_v3_2_motif_mod_jobs_024_024558_data_consensus|length 62|copies 1
ACACCGCCCCCATGCTGAGAAACTTCTGCAGCATGAAACGCAACGTCTGAAACGCCGCCGCC
>2415355|reference Age_ch_v3_2_motif_mod_jobs_024_024558_data_consensus|length 56|copies 1
ACACCGCCGCGTCCTGCCGCGCCAACATTTCGCATGACGCCATGAAATCGGTCAGA
>2415355|reference Age_ch_v3_2_motif_mod_jobs_024_024558_data_consensus|length 31|copies 1
ACACCGCGCCCTACCTGATCCTGTCCATCGC
>2415355|reference Age_ch_v3_2_motif_mod_jobs_024_024558_data_consensus|length 62|copies 1
ACACCGGCACGCCTCCGGCCAGCAGCACCATATCGGGATAGCTGACCCAATAGGGGGCCGGG
>2415355|reference Age_ch_v3_2_motif_mod_jobs_024_024558_data_consensus|length 52|copies 1
ACACCGTATCGGCAGGCGGCGCGACGCGGTCGGCGCTGCCATTGATGATCAG
>2415355|reference Age_ch_v3_2_motif_mod_jobs_024_024558_data_consensus|length 62|copies 1
ACACCGTTTCCGAAGCGGAGGCCCGTTTTGCCTGTTCTTTTGCGACTACCCATTTTGGCTTC
>2415355|reference Age_ch_v3_2_motif_mod_jobs_024_024558_data_consensus|length 42|copies 1
ACACCTATATCCCGCCGAAATCCTATGCCGATCAGTGGAACA
>2415355|reference Age_ch_v3_2_motif_mod_jobs_024_024558_data_consensus|length 60|copies 1
ACACCTATCTGACGGTGGAGGACACCACATGGTTCTTGACCGGCGATATCACCAGCAAAG
>2415355|reference Age_ch_v3_2_motif_mod_jobs_024_024558_data_consensus|length 70|copies 1
ACACCTCCTTTGCTTTGGCCTTCCTCAAGGCGCAGCTTGGGGCGGGTACCGATCTGCCGTCCGAAGGACG
>2415355|reference Age_ch_v3_2_motif_mod_jobs_024_024558_data_consensus|length 73|copies 1
ACACCTGAAATCACGCGGGGCCAACCCGAGTGCAACCGACCCCACCGGCTTGTTCCGCGTGGGTCTTCAACCC
>2415355|reference Age_ch_v3_2_motif_mod_jobs_024_024558_data_consensus|length 57|copies 1
ACACCTGCCCGAAATCGTCGCCTATTGCGGTCTTGACCGGATGCCGATCTTCGTCCC
>2415355|reference Age_ch_v3_2_motif_mod_jobs_024_024558_data_consensus|length 70|copies 1
ACACCTGCGCCCCTGCGGCCACGCATTTCGCCGCCAGCGGGATATCGGACGTCACCACCACATCCCCCGG
>2415355|reference Age_ch_v3_2_motif_mod_jobs_024_024558_data_consensus|length 50|copies 1
ACACCTGCGTCACGTGACGAATATCCTGATCGTCGATCAGAATTTGTCCG
>2415355|reference Age_ch_v3_2_motif_mod_jobs_024_024558_data_consensus|length 58|copies 1
ACACCTTGAACATGTCATCGGTGCGACCACAGTAGACGAAGCGGCCTTCGGCGGTGCG
>2415355|reference Age_ch_v3_2_motif_mod_jobs_024_024558_data_consensus|length 62|copies 1
ACACGAACCCGACATGGTCGCGCCGGTACCGGGTCAGATCGGCATCGTTCATTGCAGACAGA
>2415355|reference Age_ch_v3_2_motif_mod_jobs_024_024558_data_consensus|length 63|copies 1
ACACGACCGGTCACAACGGTCCCACGACCCGAGATCGAGAACACGTCTTCGATCGGCATCAGG
>2415355|reference Age_ch_v3_2_motif_mod_jobs_024_024558_data_consensus|length 57|copies 2
ACACGCAATGCGCCCAGCCGTCCATGTTAAGCAGGGTGAAATACAAATCTGTCGCCC
>2415355|reference Age_ch_v3_2_motif_mod_jobs_024_024558_data_consensus|length 62|copies 1
ACACGCGGCGAAGTGGTGAAAGCCTTCATCATCCTCAAGCCAGGCCATGCGCCGAGTGACGC
>2415355|reference Age_ch_v3_2_motif_mod_jobs_024_024558_data_consensus|length 63|copies 2
ACACGCTTGAGTTCTTCGTCATAGCGCACTTCGGTATAGCCGGTGGTCGGGAAATCCTTGCGC
>2415355|reference Age_ch_v3_2_motif_mod_jobs_024_024558_data_consensus|length 58|copies 3
ACACGCTTGGCTTTTCGCCTGTTCAATTGGCCTATCTATTCGTCTTGTATGAAATCGC
>2415355|reference Age_ch_v3_2_motif_mod_jobs_024_024558_data_consensus|length 74|copies 3
ACACGGGGATTGGGCCATTGGGGGCTAGGACTTGGGATAAGCGGACAAGCCCAGTTCGGGGGAATGGGTGTTTG
>2415355|reference Age_ch_v3_2_motif_mod_jobs_024_024558_data_consensus|length 47|copies 2
ACACGTTCACCGCTTCGTCCTGATACAGGCCAAGGTCCCGCTCGGTC
>2415355|reference Age_ch_v3_2_motif_mod_jobs_024_024558_data_consensus|length 58|copies 1
ACACTCACCGGCTCAACGACACGGGATCAGACTGTATTTGTTTGCTGGCGGCGGTTCA
>2415355|reference Age_ch_v3_2_motif_mod_jobs_024_024558_data_consensus|length 68|copies 1
ACACTCCGGACGACCAGGCTTTGGAAGGAGAATTTCCATGACCCGCAAGACCTTTCTATCTTCACCCG
>2415355|reference Age_ch_v3_2_motif_mod_jobs_024_024558_data_consensus|length 61|copies 2
ACACTGAAATTCAAACTGGCTGCGGCCTTCACCGTTATGGTGGTTCTGGCGATCGCGGGCA
>2415355|reference Age_ch_v3_2_motif_mod_jobs_024_024558_data_consensus|length 66|copies 1
ACACTTCGATATTGGCCAGCGCCCGGCCCGCCGTGTCGTGGTAATGCCCGGCCAGGCGATCCGCCG
>2415355|reference Age_ch_v3_2_motif_mod_jobs_024_024558_data_consensus|length 59|copies 1
ACACTTGGGGCGCAGAATGCACTATGGCTGACGGTGCAGGTTCTGCTGACCCCGCAGCG
>2415355|reference Age_ch_v3_2_motif_mod_jobs_024_024558_data_consensus|length 62|copies 3
ACAGAGAAGTCAGTATTCCACGCAGGAACAAGAGCTGAAAAAGCGGTACATCGCCTGACAGC
>2415355|reference Age_ch_v3_2_motif_mod_jobs_024_024558_data_consensus|length 68|copies 1
ACAGATCATCATCGGCAGCGCTTCGTCGAAAACCGGGTTGGGCCTGTGCAAATTTTTGGCCGAACCGG
>2415355|reference Age_ch_v3_2_motif_mod_jobs_024_024558_data_consensus|length 61|copies 1
ACAGCAAACAGATCGGCAGGGGTCGAAATCAACACCCAGTCCAGCAGCAGTTTCTGATTGC
>2415355|reference Age_ch_v3_2_motif_mod_jobs_024_024558_data_consensus|length 55|copies 1
ACAGCAAAGGAGATCTGCTTATGTGCCTGACACCCGAAGCCCTGGCTTTATTCCT
>2415355|reference Age_ch_v3_2_motif_mod_jobs_024_024558_data_consensus|length 57|copies 4
ACAGCAAAGGAGATCTGCTTATGTGCCTGACACCCGAAGCCCTGGCTTTATTCCTGA
>2415355|reference Age_ch_v3_2_motif_mod_jobs_024_024558_data_consensus|length 58|copies 8
ACAGCAAAGGAGATCTGCTTATGTGCCTGACACCCGAAGCCCTGGCTTTATTCCTGAA
>2415355|reference Age_ch_v3_2_motif_mod_jobs_024_024558_data_consensus|length 57|copies 2
ACAGCAAGGTCATCGCGATATCGGCGGTGGCATCGGTCACCGCGCCGGGCGTGTTGC
>2415355|reference Age_ch_v3_2_motif_mod_jobs_024_024558_data_consensus|length 49|copies 1
ACAGCAATCCCTGGCTGGCGTTGCTGGTGGCGGCGGGATCGACCGCCGT
>2415355|reference Age_ch_v3_2_motif_mod_jobs_024_024558_data_consensus|length 68|copies 2
ACAGCAGGATGAAAGCCATTACCATGCGGGCGCGTTCTGCGGCCCAATCGACGATACCGGTCATTGCG
>2415355|reference Age_ch_v3_2_motif_mod_jobs_024_024558_data_consensus|length 53|copies 2
ACAGCATCTATTCCGGTGGTCTTATCTTCGGGATTCAGCAGGCTGGTCTGGCT
>2415355|reference Age_ch_v3_2_motif_mod_jobs_024_024558_data_consensus|length 57|copies 1
ACAGCATGCTGGCGCGGATCGCCGGGCGCGCTTCGGCGCAGGACTATCTTGGCGCGC
>2415355|reference Age_ch_v3_2_motif_mod_jobs_024_024558_data_consensus|length 39|copies 1
ACAGCCACTTGCCGCGCCCCTTCAACCCGAACAGCACCG
>2415355|reference Age_ch_v3_2_motif_mod_jobs_024_024558_data_consensus|length 40|copies 1
ACAGCCAGAGTATGCGCGGGATCGGCAGCCGGTCAAGCGG
>2415355|reference Age_ch_v3_2_motif_mod_jobs_024_024558_data_consensus|length 30|copies 1
ACAGCCCCGAAACCCAGGTGGCGGCACTGG
>2415355|reference Age_ch_v3_2_motif_mod_jobs_024_024558_data_consensus|length 55|copies 1
ACAGCCGAATTGTGCAGGATGACACGCGGTATGGATAGCTTCCGCCGACCCCCCG
>2415355|reference Age_ch_v3_2_motif_mod_jobs_024_024558_data_consensus|length 64|copies 2
ACAGCCGGGCCATTCCGGGCAATGGAAGCTGGCGGCGGTGTCCTCCACCAGTGCGGGCGCGCGC
>2415355|reference Age_ch_v3_2_motif_mod_jobs_024_024558_data_consensus|length 38|copies 1
ACAGCCTGCATCGCGCGGCGCAACCAGAACTTCGTCCA
>2415355|reference Age_ch_v3_2_motif_mod_jobs_024_024558_data_consensus|length 29|copies 4
ACAGCGCCCAGCCCAGGGTCAGGGCGGTG
>2415355|reference Age_ch_v3_2_motif_mod_jobs_024_024558_data_consensus|length 61|copies 3
ACAGCGCCCAGCCCAGGGTCAGGGCGGTGGTTTCATGCCCGGCCACGATGAAGGTCAGCAG
>2415355|reference Age_ch_v3_2_motif_mod_jobs_024_024558_data_consensus|length 51|copies 1
ACAGCGGGAAGTCGCCGAACGTGAGCGGGTGCAAAAGTCGCTCGACGTGGC
>2415355|reference Age_ch_v3_2_motif_mod_jobs_024_024558_data_consensus|length 51|copies 1
ACAGCGGGCATGGCATCTGCGGCATCGCTCAGACTACCGCTGCCGTCGGCA
>2415355|reference Age_ch_v3_2_motif_mod_jobs_024_024558_data_consensus|length 37|copies 1
ACAGCGTCAAATGCCTGGTGGTCAAACGCACCGGCGA
>2415355|reference Age_ch_v3_2_motif_mod_jobs_024_024558_data_consensus|length 62|copies 7
ACAGCGTCAAATGCCTGGTGGTCAAACGCACCGGCGATCAGACGTCCTGGGTCGACGGGCGC
>2415355|reference Age_ch_v3_2_motif_mod_jobs_024_024558_data_consensus|length 61|copies 1
ACAGCGTCGGCCAGATCGTGCTGCGCGGCGCCGGGGCCGGCGAAGGCCCGACCGCCAGCGC
>2415355|reference Age_ch_v3_2_motif_mod_jobs_024_024558_data_consensus|length 57|copies 1
ACAGCGTCGGCGTGCCGAAGATGATGGCGTCATAGGATTCCAGGTCGGCAGGGGTTG
>2415355|reference Age_ch_v3_2_motif_mod_jobs_024_024558_data_consensus|length 73|copies 1
ACAGCTCACGTTGAAGGACGGGCCGAAGTTGGGCATGCCCAGAGCGGTCATCTTGCCTTCGGTCATTTCCAGC
>2415355|reference Age_ch_v3_2_motif_mod_jobs_024_024558_data_consensus|length 59|copies 1
ACAGCTGTCAGACCCTGGGTCGGGACAATGGCGTAGGCTTGGCCGGTCTGCGTGGTGCC
>2415355|reference Age_ch_v3_2_motif_mod_jobs_024_024558_data_consensus|length 68|copies 3
ACAGGAAAGATTCCTGGGCATCATGATGACAGAAGCAAGCCGGATGAACCGTTTGGTCAGTGATCTGC
>2415355|reference Age_ch_v3_2_motif_mod_jobs_024_024558_data_consensus|length 54|copies 1
ACAGGACCGCGAACTGTCTTATATCGTCAGCAGCGAAGGCCCGATTTCCGATCC
>2415355|reference Age_ch_v3_2_motif_mod_jobs_024_024558_data_consensus|length 41|copies 1
ACAGGACGGGACTCATCCGACACCTTACGCGTTTCCACAGC
>2415355|reference Age_ch_v3_2_motif_mod_jobs_024_024558_data_consensus|length 56|copies 1
ACAGGCCAAAACGGTTCCGTGGGACGATATCGAAGACGCCGAATATGACGCCGTGG
>2415355|reference Age_ch_v3_2_motif_mod_jobs_024_024558_data_consensus|length 33|copies 1
ACAGGCCAGACAACTGAGGCAGCGGTCGATATG
>2415355|reference Age_ch_v3_2_motif_mod_jobs_024_024558_data_consensus|length 55|copies 13
ACAGGCGCGCACGCAGCGCGAACAGGCAATGCATTTCGCCGGATCATAGGTGAAA
>2415355|reference Age_ch_v3_2_motif_mod_jobs_024_024558_data_consensus|length 66|copies 3
ACAGGGAACGGCACCTTGGCCCGGGCAGACCGGTGCAGTTCTCGCGTTTTGACCACCTTGTCAAGC
>2415355|reference Age_ch_v3_2_motif_mod_jobs_024_024558_data_consensus|length 61|copies 1
ACAGGTCGATGCGCTGGTGCTGTCGGGCGGATCGGCGTTCGGGCTTGATGCCGCTTCGGGC
>2415355|reference Age_ch_v3_2_motif_mod_jobs_024_024558_data_consensus|length 70|copies 1
ACAGGTTCCTTCAGGTATTTGCCCCATTTTCCCTCAAACCCGGCACCAAGGTCCACCCCCTGCGGATCGC
>2415355|reference Age_ch_v3_2_motif_mod_jobs_024_024558_data_consensus|length 68|copies 3
ACAGTGATCTGGCGCTGGTGGTCCGCCCCGCTGCTGCTGGCAGCCCATCTGAAAACACCCTGACCCGC
>2415355|reference Age_ch_v3_2_motif_mod_jobs_024_024558_data_consensus|length 65|copies 1
ACAGTTATTCGGCGTTCTTTGAAAACGATCATGAAACACCGACCGGGTTGGCTGGTTACCTGCGG
>2415355|reference Age_ch_v3_2_motif_mod_jobs_024_024558_data_consensus|length 56|copies 1
ACAGTTGATGATATGGCCATGGCCCTGTGCCCGCATCACCGGGATCACCCGGCGGG
>2415355|reference Age_ch_v3_2_motif_mod_jobs_024_024558_data_consensus|length 63|copies 64
ACAGTTTGCGCGCCAGGGACCGCGATCCGACCTTGCCCGACCGGGTAAAAGCCATCCAGGCGC
>2415355|reference Age_ch_v3_2_motif_mod_jobs_024_024558_data_consensus|length 42|copies 1
ACAGTTTTGCCGAACGTGGATTACAGCGCGATGGCATCGCGG
>2415355|reference Age_ch_v3_2_motif_mod_jobs_024_024558_data_consensus|length 69|copies 1
ACATAAACTTTACCGTCACGTTGCTCGACCGCGACCAGCCCTTTGCCAACTTCCCGCCGCAGCGCCACC
>2415355|reference Age_ch_v3_2_motif_mod_jobs_024_024558_data_consensus|length 66|copies 2
ACATAACCGCCCTCGACCTGGCCCTTGTCCAAAGCCGGGTTCAGCGATGCGCCGGCATCGTGCAGG
>2415355|reference Age_ch_v3_2_motif_mod_jobs_024_024558_data_consensus|length 64|copies 1
ACATACGGCCCTGCCATCCAACCTTGCCCTTCAACGGTGCTGCTGGTGACGGTGGATGCGTCGC
>2415355|reference Age_ch_v3_2_motif_mod_jobs_024_024558_data_consensus|length 63|copies 3
ACATAGAAATAGGGCAGGATCGCTCCTAACGGTATGGCGATCAGTATCAGCAGGATCGGTTGC
>2415355|reference Age_ch_v3_2_motif_mod_jobs_024_024558_data_consensus|length 56|copies 2
ACATAGAATGCCCGGCTGGCGGCCAGATCGGTGACCATCAGTTCGACATGGCTTAG
>2415355|reference Age_ch_v3_2_motif_mod_jobs_024_024558_data_consensus|length 61|copies 1
ACATAGCCCGCCACAACCAGTGCATCACCACCAGCAGAGGCAAGCGCACCAACTTCAGCGG
>2415355|reference Age_ch_v3_2_motif_mod_jobs_024_024558_data_consensus|length 62|copies 1
ACATAGGGCCAAACCCGGTGGACGATTTCGGCCACCTGATCACGGGCAAAGCCAAGTCGCTC
>2415355|reference Age_ch_v3_2_motif_mod_jobs_024_024558_data_consensus|length 63|copies 1
ACATCAAACCCGATGTGGTGCATATCATGGCCGATGGCAAGATCGTCAAAACCGGTGGCCCCG
>2415355|reference Age_ch_v3_2_motif_mod_jobs_024_024558_data_consensus|length 62|copies 3
ACATCAACGCGGTGCAGGCGCTTTTGTTGTTCAATATCGGCGATAACGAAGTGACGGCGGGC
>2415355|reference Age_ch_v3_2_motif_mod_jobs_024_024558_data_consensus|length 73|copies 1
ACATCAATCCAGGGCGACAGGTTCAGCTTTTCAGCAACATAATCGTGGTTGCGACGACCATCGGTCACCCGGC
>2415355|reference Age_ch_v3_2_motif_mod_jobs_024_024558_data_consensus|length 47|copies 1
ACATCACCGTGCCCGTGGCCCAAGACAGCCATATCGGCCCCGAGGAC
>2415355|reference Age_ch_v3_2_motif_mod_jobs_024_024558_data_consensus|length 64|copies 5
ACATCACCTGAACCAGGGTCACAGCCCGGTGGAAGCCGCGCGCAAAACCGTGGCACGGTTGCAC
>2415355|reference Age_ch_v3_2_motif_mod_jobs_024_024558_data_consensus|length 56|copies 1
ACATCACGAAATCGGCCCCAAGCGCGATGGCGCGGCAGATATCCAACCCGCCTTCG
>2415355|reference Age_ch_v3_2_motif_mod_jobs_024_024558_data_consensus|length 38|copies 1
ACATCACGCCCGATAACGACGCCGATCACTGGGACATC
>2415355|reference Age_ch_v3_2_motif_mod_jobs_024_024558_data_consensus|length 30|copies 2
ACATCAGCACCGCCTGGGCCAGATCGGCCG
>2415355|reference Age_ch_v3_2_motif_mod_jobs_024_024558_data_consensus|length 61|copies 18
ACATCAGCACCGCCTGGGCCAGATCGGCCGGAATATCGCCCCAACCGGCGCCATAGCCAGC
>2415355|reference Age_ch_v3_2_motif_mod_jobs_024_024558_data_consensus|length 63|copies 1
ACATCATCACGTTCTGGCTGTTCGCCGGGTTCAGACGCTTGGCCTTCCTGCGCCAGTTCCGGC
>2415355|reference Age_ch_v3_2_motif_mod_jobs_024_024558_data_consensus|length 71|copies 1
ACATCATCATCACCGCCGGGGGCAAAAACATCACCCCCGCCGAAATCGAAAGCAAACTGAAGTTTTCGCCC
>2415355|reference Age_ch_v3_2_motif_mod_jobs_024_024558_data_consensus|length 30|copies 1
ACATCATGGTGCCCTGGGAAAATCCGAACA
>2415355|reference Age_ch_v3_2_motif_mod_jobs_024_024558_data_consensus|length 68|copies 3
ACATCATGGTGCCCTGGGAAAATCCGAACAGCACCATCTGTTCCGGCAACAGGTCCTCGTCGACCAGG
>2415355|reference Age_ch_v3_2_motif_mod_jobs_024_024558_data_consensus|length 62|copies 1
ACATCCAAAGAACCCAGTCACAAAACGCGTCGATCACCATCGAAGCGGTCAGTCATGCCCAG
>2415355|reference Age_ch_v3_2_motif_mod_jobs_024_024558_data_consensus|length 68|copies 5
ACATCCACGGTCTGGGTATGATCAAGCAGATGAAACCCGTCCCGTCCGGGCATTCGGATATCGGACAG
>2415355|reference Age_ch_v3_2_motif_mod_jobs_024_024558_data_consensus|length 49|copies 2
ACATCCAGTGTCATCAACCAATCCGCATCGGCCAGCGCGGGATGGGTTT
>2415355|reference Age_ch_v3_2_motif_mod_jobs_024_024558_data_consensus|length 70|copies 1
ACATCCATCGGCACGATGTCGGCCTCGCCGGCATCATTGGTCAGGATGCACAGGATCGAATGCAAGGGCC
>2415355|reference Age_ch_v3_2_motif_mod_jobs_024_024558_data_consensus|length 61|copies 3
ACATCCATCTGCGTGTGGCCTTTCGCTTTATTGATCATGACATCTGCAAAGCGGCTGTCCG
>2415355|reference Age_ch_v3_2_motif_mod_jobs_024_024558_data_consensus|length 65|copies 1
ACATCCATCTGTTCAAACACCGCCTCGATCACCAGATCGACATCGCTCAGAACATCCAAACCCAC
>2415355|reference Age_ch_v3_2_motif_mod_jobs_024_024558_data_consensus|length 62|copies 1
ACATCCCCGGTCCAGGGATCAAGCAGCGCATTGCCCGCCATCTGTTCCATCAAGATGAACGG
>2415355|reference Age_ch_v3_2_motif_mod_jobs_024_024558_data_consensus|length 67|copies 1
ACATCCCTATTTTCTGGAATGCCGCACCTACCGGTTCCGGGCGCATTCGATGTTCGACGCGCAATTG
>2415355|reference Age_ch_v3_2_motif_mod_jobs_024_024558_data_consensus|length 60|copies 11
ACATCCGAGAAGGTCAGGCCCGTTACGAAGTCATCGACTCGATGCTGTCGGAATATGCGG
>2415355|reference Age_ch_v3_2_motif_mod_jobs_024_024558_data_consensus|length 50|copies 1
ACATCCGCCATCCGGCACGAGAAACCCCATTCATTGTCGTACCAGCTCAG
>2415355|reference Age_ch_v3_2_motif_mod_jobs_024_024558_data_consensus|length 45|copies 1
ACATCCTCGACCGCATGGAGCCATTGCGAAGGACGTCCCAGAACG
>2415355|reference Age_ch_v3_2_motif_mod_jobs_024_024558_data_consensus|length 58|copies 1
ACATCCTGAACGAAGCGGCCTTGGCGCGGGCGGAATTGGCAATGGCCGATATGTCGGC
>2415355|reference Age_ch_v3_2_motif_mod_jobs_024_024558_data_consensus|length 58|copies 1
ACATCCTGAACGATGGCCCCGTTGCCTAGATGAAAACGCGCCACCACATTTGCCGGGT
>2415355|reference Age_ch_v3_2_motif_mod_jobs_024_024558_data_consensus|length 48|copies 1
ACATCCTGCAACAGCGCTTCAATCGTGTCCGCCTTCGGCACGTCATAC
>2415355|reference Age_ch_v3_2_motif_mod_jobs_024_024558_data_consensus|length 31|copies 1
ACATCCTGCAAGCCCAGCATCAGGTCGCCGC
>2415355|reference Age_ch_v3_2_motif_mod_jobs_024_024558_data_consensus|length 62|copies 1
ACATCCTGGCGGAGGTGGCGTAATGGCGCTAACGCAAACCAAGCTGGACGCGACCGAGGCGC
>2415355|reference Age_ch_v3_2_motif_mod_jobs_024_024558_data_consensus|length 59|copies 1
ACATCGAAATAACGATCTGCGACACCGCTTTACCGGCCGTGTGCAATTGCGGCAGCGCG
>2415355|reference Age_ch_v3_2_motif_mod_jobs_024_024558_data_consensus|length 60|copies 21
ACATCGACATCGGTTGTGCTTTCCATCTTTCTTGTTATCGTTGCGGATGCCATGTTTTCG
>2415355|reference Age_ch_v3_2_motif_mod_jobs_024_024558_data_consensus|length 54|copies 2
ACATCGACATGAACCTGTCCTACGCCATCGACTCGATCGAAAAGCTTGAGGCCG
>2415355|reference Age_ch_v3_2_motif_mod_jobs_024_024558_data_consensus|length 70|copies 1
ACATCGACGCGCGGCCGGCCCAGTACGCCGGCGGGCAGGATGTCGAATCCGGTGACACGGCGATTGGCGC
>2415355|reference Age_ch_v3_2_motif_mod_jobs_024_024558_data_consensus|length 62|copies 3
ACATCGACGTCGATACTGGTGTGCCGGAAATCCGCCGTTTTTACGCGCTGGACGATTGCGGC
>2415355|reference Age_ch_v3_2_motif_mod_jobs_024_024558_data_consensus|length 57|copies 1
ACATCGATGGCGACTATACCGAAACCTTGGCTCGTCTGACTGCAAACCCGCAGGCAA
>2415355|reference Age_ch_v3_2_motif_mod_jobs_024_024558_data_consensus|length 69|copies 1
ACATCGCCCATATCGGCGCAATTGGCCATCTCGAAAGGGCGCACCCCGGTCGCACCGTTCTGGGCCCGG
>2415355|reference Age_ch_v3_2_motif_mod_jobs_024_024558_data_consensus|length 68|copies 1
ACATCGCCCTGCCCCATGGCCCGGAAACAAGCATTGGCCGCCGCGATCAGATCGCCGCTGGTATCGGC
>2415355|reference Age_ch_v3_2_motif_mod_jobs_024_024558_data_consensus|length 64|copies 3
ACATCGCCGCGCGCCAGGGCCAGTGCATTTCAACCGGTGCGGCGCGGGTAAAGATTTCGGTTAC
>2415355|reference Age_ch_v3_2_motif_mod_jobs_024_024558_data_consensus|length 38|copies 1
ACATCGCGCACGGACTGGCCTTTGTGGCGCGCTGGAAC
>2415355|reference Age_ch_v3_2_motif_mod_jobs_024_024558_data_consensus|length 66|copies 1
ACATCGCTTTCCGGCTGGCCGACGAACAGGGATTGCCATTGCTGGACCTGAAGGATTTGCAGGCGC
>2415355|reference Age_ch_v3_2_motif_mod_jobs_024_024558_data_consensus|length 55|copies 1
ACATCGGAATGCCCACCAGGGTTGCCACCGGAACAGACCACCATTTGTCCTGTCC
>2415355|reference Age_ch_v3_2_motif_mod_jobs_024_024558_data_consensus|length 58|copies 1
ACATCGGCCAGCCGGCGGCGGTTGCCGTGATGCATCAACACATCGCCCACCGCCACCA
>2415355|reference Age_ch_v3_2_motif_mod_jobs_024_024558_data_consensus|length 57|copies 2
ACATCGGGGACCTACACACCCGCTCCCGAAACAACGCATCCGGAATTTCCGCATACA
>2415355|reference Age_ch_v3_2_motif_mod_jobs_024_024558_data_consensus|length 66|copies 5
ACATCGGTCCCCGACACCACCACCGACGACGCGCGGCCATTGTAACCGATCGGAATATGAAGCCAG
>2415355|reference Age_ch_v3_2_motif_mod_jobs_024_024558_data_consensus|length 53|copies 1
ACATCGTAAAGCTTGTCGAGGCCGAACAGACCAAGCCGGAAGGTCATGAACCC
>2415355|reference Age_ch_v3_2_motif_mod_jobs_024_024558_data_consensus|length 82|copies 1
ACATCGTCAACACGCTGGGGGCTTGGGTTGCCAAGCAGGGCAAACGGCAATTCCGTCTGGCCGAAACCGAAAAATACCCCCA
>2415355|reference Age_ch_v3_2_motif_mod_jobs_024_024558_data_consensus|length 52|copies 1
ACATCTGATTTTTATGTGCACGAGGACAGCGTCAAATCCTGAGCCGCAACGG
>2415355|reference Age_ch_v3_2_motif_mod_jobs_024_024558_data_consensus|length 54|copies 1
ACATCTGCAAAGCGGCTGTCCGTGTCGTGTAAAACGCCGATTTCGACGTCGCGC
>2415355|reference Age_ch_v3_2_motif_mod_jobs_024_024558_data_consensus|length 65|copies 1
ACATCTGGGCCGGTCAGGCCCCCTATAACCTCAAGGGTAAATTCTGGGAAATCTCGACCGAGCGC
>2415355|reference Age_ch_v3_2_motif_mod_jobs_024_024558_data_consensus|length 34|copies 1
ACATCTTCGCGCAGCTCCAGCCCCGCTTCGCGGC
>2415355|reference Age_ch_v3_2_motif_mod_jobs_024_024558_data_consensus|length 64|copies 1
ACATGAAAACCGGGGCTGGTGACAACCCGGCACAAGGCCTGTTTGATGGCATCATGCAGATGCA
>2415355|reference Age_ch_v3_2_motif_mod_jobs_024_024558_data_consensus|length 49|copies 1
ACATGAACATGAACATGAACATGAACATGAACATGATCACTGAACGGGG
>2415355|reference Age_ch_v3_2_motif_mod_jobs_024_024558_data_consensus|length 51|copies 1
ACATGACGGCTATCCGATTTGCGGTTTCCGCCACCACACCGATATCGTGGG
>2415355|reference Age_ch_v3_2_motif_mod_jobs_024_024558_data_consensus|length 47|copies 3
ACATGATCGTCGCCTGGGCCAGAACATCGGCATCGTCGGTGATCAGA
>2415355|reference Age_ch_v3_2_motif_mod_jobs_024_024558_data_consensus|length 55|copies 15
ACATGATCGTCGCCTGGGCCAGAACATCGGCATCGTCGGTGATCAGAATGCCGCC
>2415355|reference Age_ch_v3_2_motif_mod_jobs_024_024558_data_consensus|length 69|copies 1
ACATGATCTTTGCACAGGACGAAACCTTTGGCCCGCTGGCGCCGCTGTTTGCCTTCAAGGACGAAGACG
>2415355|reference Age_ch_v3_2_motif_mod_jobs_024_024558_data_consensus|length 57|copies 1
ACATGATTGATTGCCATGCTGGCAGCAAGACGGATAACCGCCGCGCCGACCGCGCCA
>2415355|reference Age_ch_v3_2_motif_mod_jobs_024_024558_data_consensus|length 62|copies 7
ACATGCAAAACATATCCGGCCTCGCACGAAAGCACGGGAAGGCAGGTGTTCGGGATCCCGGC
>2415355|reference Age_ch_v3_2_motif_mod_jobs_024_024558_data_consensus|length 48|copies 1
ACATGCACCAGCGAGCGGCGTTTCTGACTGGCCTGCATATGCAGCAGC
>2415355|reference Age_ch_v3_2_motif_mod_jobs_024_024558_data_consensus|length 53|copies 6
ACATGCACCAGCGAGCGGCGTTTCTGACTGGCCTGCATATGCAGCAGCTCAGC
>2415355|reference Age_ch_v3_2_motif_mod_jobs_024_024558_data_consensus|length 60|copies 2
ACATGCAGCTTGATCGTCACTTCCTGCACATCCAGATCGCGGGCGATTTCCTTATTCGCC
>2415355|reference Age_ch_v3_2_motif_mod_jobs_024_024558_data_consensus|length 56|copies 1
ACATGCAGGCCATGCTGGACCATGCCCGCAACACCGGCGGCCCCGCCCTGCGCGCG
>2415355|reference Age_ch_v3_2_motif_mod_jobs_024_024558_data_consensus|length 58|copies 1
ACATGCCGGCGCGCTTGGCGATCTGGCTGACGGTGACGTCCAATGTCCCGCTTTCACC
>2415355|reference Age_ch_v3_2_motif_mod_jobs_024_024558_data_consensus|length 61|copies 1
ACATGCGCCGCGACATGGGGCTGACCGTGCTGATGGTCGAACATGACATGTCCTTGGTCAA
>2415355|reference Age_ch_v3_2_motif_mod_jobs_024_024558_data_consensus|length 55|copies 1
ACATGCGCGATCCACAGCAGGTGCGCCGAATGCACGACGGTCAGTGTGATTAGGC
>2415355|reference Age_ch_v3_2_motif_mod_jobs_024_024558_data_consensus|length 66|copies 1
ACATGCGGCAATGGCCCGGTATTCGAGGGCCCGTCACCGGACAGGTCCAGCACCTTGCGGGTGCAA
>2415355|reference Age_ch_v3_2_motif_mod_jobs_024_024558_data_consensus|length 53|copies 2
ACATGCGGGACCACATGCACCGCATCGGCAAAAATCTGCGGACAATCGCGCAG
>2415355|reference Age_ch_v3_2_motif_mod_jobs_024_024558_data_consensus|length 50|copies 1
ACATGCTGCACGATTTCGATGATCTGGCCGTCGTCATAGCCGGCATCGCG
>2415355|reference Age_ch_v3_2_motif_mod_jobs_024_024558_data_consensus|length 55|copies 2
ACATGCTGGCTTCGACGCAATCGATCAGCTTGGCTTCGGTTGGGGCATAGCGCCC
>2415355|reference Age_ch_v3_2_motif_mod_jobs_024_024558_data_consensus|length 51|copies 1
ACATGCTGTCCAATGCTGGTGTCACCGAACAGCAATGGCGCGTGTTACGGG
>2415355|reference Age_ch_v3_2_motif_mod_jobs_024_024558_data_consensus|length 55|copies 1
ACATGCTTGGTCACAATCCGCGATGGAACGGACCGAATATCTGGCCAGCGCATCG
>2415355|reference Age_ch_v3_2_motif_mod_jobs_024_024558_data_consensus|length 73|copies 2
ACATGGATTTCCACCCCGCCAAGGGTCAGATTGTATTCGTCTTCAAAGCTGAGATTCGGGGGGGCGATACGGG
>2415355|reference Age_ch_v3_2_motif_mod_jobs_024_024558_data_consensus|length 53|copies 1
ACATGGCCACGGTCACGGCCCGCATACCGCAATTATTGGTGCAACTGGTCGGC
>2415355|reference Age_ch_v3_2_motif_mod_jobs_024_024558_data_consensus|length 69|copies 49
ACATGGCCCCGCTTACCCATCCTAAACAGGTTGCAACGCTTATCCGCACCTTTTTGAAAACCTTGCCCG
>2415355|reference Age_ch_v3_2_motif_mod_jobs_024_024558_data_consensus|length 54|copies 1
ACATGGCCCGCGCCCCAGATCCAGACTGCCCGCGTCGGGCGATGCACCGGTTCG
>2415355|reference Age_ch_v3_2_motif_mod_jobs_024_024558_data_consensus|length 55|copies 2
ACATGGCGATCCGCAAGGTGTGTTGCCGCCCCGGCTGCGATGACATTGCGGTCGC
>2415355|reference Age_ch_v3_2_motif_mod_jobs_024_024558_data_consensus|length 30|copies 2
ACATGGCGGTGGCCCAGGCCTATGGCATGA
>2415355|reference Age_ch_v3_2_motif_mod_jobs_024_024558_data_consensus|length 59|copies 1
ACATGGGCGAAGCCGGTGACCAGCGTTTCGCCGAAGCGCGGTTTGAATTCGTCAAAGCG
>2415355|reference Age_ch_v3_2_motif_mod_jobs_024_024558_data_consensus|length 50|copies 2
ACATGGGTGCCGGGCTGGGCATGGGAATGGGCATGGCGATGGCACAGCAG
>2415355|reference Age_ch_v3_2_motif_mod_jobs_024_024558_data_consensus|length 73|copies 1
ACATGGTATAAACCACCGCGTAGAAGAAGATGGTAAAGGCCAAAAGCCCCGCCGCCACAAAATTCGTCGCCAG
>2415355|reference Age_ch_v3_2_motif_mod_jobs_024_024558_data_consensus|length 37|copies 2
ACATGTATAAAATCATGGCGCTGGCGGATTACGAAGA
>2415355|reference Age_ch_v3_2_motif_mod_jobs_024_024558_data_consensus|length 52|copies 1
ACATGTATATCCGACCGGCGTTTGGAAAAAGGGCAAACTGACGCATTGGTCC
>2415355|reference Age_ch_v3_2_motif_mod_jobs_024_024558_data_consensus|length 65|copies 2
ACATGTATATCCGACCGGCGTTTGGAAAAAGGGCAAACTGACGCATTGGTCCCTCATGTCGCAAC
>2415355|reference Age_ch_v3_2_motif_mod_jobs_024_024558_data_consensus|length 65|copies 1
ACATGTCCGGCGTCTCCAAGACCTATCCGGGCGGCAAGAAATGCTTTGAAAACATTCACCTGAAC
>2415355|reference Age_ch_v3_2_motif_mod_jobs_024_024558_data_consensus|length 56|copies 28
ACATGTCTCTGGTTACTCTCTGCTCGTCAACGGTGCGGCCGGGTTTCGTCTTAGCC
>2415355|reference Age_ch_v3_2_motif_mod_jobs_024_024558_data_consensus|length 51|copies 1
ACATTCAGTTCACGCAGGCGGCGCGCAATCAGCTGCGTCACCTGGCTGCCG
>2415355|reference Age_ch_v3_2_motif_mod_jobs_024_024558_data_consensus|length 55|copies 1
ACATTCATCGCCGGTGCAATCATCACCGGCGTATCGGTCGCCATCAACAGGGTCG
>2415355|reference Age_ch_v3_2_motif_mod_jobs_024_024558_data_consensus|length 54|copies 2
ACATTCCGCAGCAACAGGCGCTGGCCGACAAATTGGTTGACCAGACCTTTGCCG
>2415355|reference Age_ch_v3_2_motif_mod_jobs_024_024558_data_consensus|length 60|copies 164
ACATTCCTCACGCCTGGGGCTATCTTCCCGATCTGGTGCGGGCGGCTGTGGCCTTGGCGG
>2415355|reference Age_ch_v3_2_motif_mod_jobs_024_024558_data_consensus|length 61|copies 1
ACATTCGCCACCCGGTCGGGGGCGCGGGCAACGCATTTGGCTTTGGCGGCCATGATCGGGC
>2415355|reference Age_ch_v3_2_motif_mod_jobs_024_024558_data_consensus|length 57|copies 1
ACATTCGCGCCAAGCGCGGCCAGAGGCGCGGTCAGAGTCATGAACTCACATAGCGGC
>2415355|reference Age_ch_v3_2_motif_mod_jobs_024_024558_data_consensus|length 55|copies 10
ACATTGACGCCCATGGTGGTGTCCGGCACCCATAGTCTGGACATGTCGATGTGGC
>2415355|reference Age_ch_v3_2_motif_mod_jobs_024_024558_data_consensus|length 52|copies 2
ACATTGATCCGTCTGAATTCAACGACATCATGGCCATCAATGCCGGTGGCAC
>2415355|reference Age_ch_v3_2_motif_mod_jobs_024_024558_data_consensus|length 59|copies 1
ACATTGCGGCGGCCAGGAATATTAGCCCCGCCCATGGCCCGTGCTGATAGATCAGGTAG
>2415355|reference Age_ch_v3_2_motif_mod_jobs_024_024558_data_consensus|length 63|copies 1
ACATTGGACGCGCTTTGTGATCGGTTAGGGGTGGAAATACCCGTGTCGCAGCGCCACAGCGCG
>2415355|reference Age_ch_v3_2_motif_mod_jobs_024_024558_data_consensus|length 61|copies 1
ACATTGGCAAGATGCTGGGTGATCCGGACCTTCTGGGTCAGGCCCTGCTGTTCCGCCGCCA
>2415355|reference Age_ch_v3_2_motif_mod_jobs_024_024558_data_consensus|length 50|copies 1
ACATTGGCATGCAGGATGCGCCCGCGCCCGGCGACCAGCGCCACGTGCCC
>2415355|reference Age_ch_v3_2_motif_mod_jobs_024_024558_data_consensus|length 57|copies 1
ACATTGGTAGAGGCGATACCGACCTTCAGCGTTCCACCGTCTTGCGGCGTTTCCGCC
>2415355|reference Age_ch_v3_2_motif_mod_jobs_024_024558_data_consensus|length 63|copies 1
ACATTGGTGTCATTGCTGGTGGTGTTGGTGTTGTTGTTGTTGGTATTGGTGTCGGTATTGGTA
>2415355|reference Age_ch_v3_2_motif_mod_jobs_024_024558_data_consensus|length 71|copies 1
ACATTTAACCGGACCGGTGGCAAGCTGGCAAGTCAGCAAGTGGAATTGGTGTTGGATGCCAGCGCGAAGCC
>2415355|reference Age_ch_v3_2_motif_mod_jobs_024_024558_data_consensus|length 71|copies 1
ACATTTTCTAACGTCTGGCCGGTATGGTGGACATAAATTTGGTTCAGACGCGTTTTCAGCTTCTGGGTTTC
>2415355|reference Age_ch_v3_2_motif_mod_jobs_024_024558_data_consensus|length 65|copies 1
ACATTTTGCCGACTTGTGCCCTGTCCCGAGGATTGCTAAGGAATTGGGAAACCCGATGAATTTGA
>2415355|reference Age_ch_v3_2_motif_mod_jobs_024_024558_data_consensus|length 60|copies 1
ACCAAAACATTCGCTTCGGCCTGACCGACAGCGGTCTGCGACCACGCCACGGCCATCAGC
>2415355|reference Age_ch_v3_2_motif_mod_jobs_024_024558_data_consensus|length 60|copies 13
ACCAAAACCGTACGCGCCGGCGATGACTGCGCCCGCGCGATGAGCGTCCTGCTGCGCAAA
>2415355|reference Age_ch_v3_2_motif_mod_jobs_024_024558_data_consensus|length 82|copies 1
ACCAAACGCCTCAAAGGGCAGGAAACCCGGCGGCGGGTCGCCGAAACGCTAAACCAACGGTCCGGTGCGGACCAAAACCACC
>2415355|reference Age_ch_v3_2_motif_mod_jobs_024_024558_data_consensus|length 66|copies 1
ACCAAACGGTTCAGCAGATGAGTCAGATCGGCCAGCGCGTTGCGAATGTCGATTTCGACCGGGCGC
>2415355|reference Age_ch_v3_2_motif_mod_jobs_024_024558_data_consensus|length 77|copies 1
ACCAAAGAACCTGTCTGAGGCCGATATTGAAGCAGAAGAAAAGGCGCTGCGCGAAGCCTTCCTTTGGTTTGATCCGG
>2415355|reference Age_ch_v3_2_motif_mod_jobs_024_024558_data_consensus|length 29|copies 1
ACCAACAATTGCCCGGTCGGCGTCGCCAC
>2415355|reference Age_ch_v3_2_motif_mod_jobs_024_024558_data_consensus|length 44|copies 1
ACCAACAATTGCCCGGTCGGCGTCGCCACCCAGGACAAGCTGCG
>2415355|reference Age_ch_v3_2_motif_mod_jobs_024_024558_data_consensus|length 45|copies 1
ACCAACAATTGCCCGGTCGGCGTCGCCACCCAGGACAAGCTGCGG
>2415355|reference Age_ch_v3_2_motif_mod_jobs_024_024558_data_consensus|length 46|copies 79
ACCAACAATTGCCCGGTCGGCGTCGCCACCCAGGACAAGCTGCGGC
>2415355|reference Age_ch_v3_2_motif_mod_jobs_024_024558_data_consensus|length 47|copies 1
ACCAACAATTGCCCGGTCGGCGTCGCCACCCAGGACAAGCTGCGGCA
>2415355|reference Age_ch_v3_2_motif_mod_jobs_024_024558_data_consensus|length 69|copies 1
ACCAACAATTGCCCGGTCGGCGTCGCCACCCAGGACAAGCTGCGGCAAAAGGCGCTCAACGTGACAAGC
>2415355|reference Age_ch_v3_2_motif_mod_jobs_024_024558_data_consensus|length 66|copies 4
ACCAACACCCGGTCTTCTGCGACCATGTCTTTCAACACATCGACTTCTTCGCGTGTCGCGTGCCGC
>2415355|reference Age_ch_v3_2_motif_mod_jobs_024_024558_data_consensus|length 63|copies 5
ACCAACACGACCCCGTGGGCTTCGCGTGCGATGTAGCGCTTGAACGCGGCACTGTCTTCCAGC
>2415355|reference Age_ch_v3_2_motif_mod_jobs_024_024558_data_consensus|length 59|copies 2
ACCAACAGATCGTCCAGTTTCGCCGAAGCCAGATAATCCGCCTCGATCCGGCGCACCAC
>2415355|reference Age_ch_v3_2_motif_mod_jobs_024_024558_data_consensus|length 59|copies 1
ACCAACGCCAATGACCTGGACAAAGAGAAGGTTGATCTGGGCGATTTTTCATTGGGGCA
>2415355|reference Age_ch_v3_2_motif_mod_jobs_024_024558_data_consensus|length 63|copies 1
ACCAAGAAACAGCACCGGCAGGCTTTCGAAAAATAGCTGGTGTTGCGCGGGCATGGTCGTCCG
>2415355|reference Age_ch_v3_2_motif_mod_jobs_024_024558_data_consensus|length 61|copies 1
ACCAAGAAGAAACTCAGGCGCTCCGGGTCCAATGGTGCAGAATGTCGGGGCCGATGGCGCG
>2415355|reference Age_ch_v3_2_motif_mod_jobs_024_024558_data_consensus|length 50|copies 13
ACCAAGACCATGGCGGTCAGGCTGATAAATCGGCGCGCATATGTCTTGCC
>2415355|reference Age_ch_v3_2_motif_mod_jobs_024_024558_data_consensus|length 52|copies 1
ACCAAGATCAAATCGGGCATCTAACAAACCTGTCATCCATATGGGCCTGCGC
>2415355|reference Age_ch_v3_2_motif_mod_jobs_024_024558_data_consensus|length 61|copies 1
ACCAAGATCAAGACCACCGCGGTGAAAAAGGGCGACCGCTATGTCGTCAACGGCCAGAAGG
>2415355|reference Age_ch_v3_2_motif_mod_jobs_024_024558_data_consensus|length 71|copies 1
ACCAAGATCCGCGCTCGGACATGCCCGCGACCCAGTTCAACATGAAATGGGTGGAACAGGCCGGGTTGGTG
>2415355|reference Age_ch_v3_2_motif_mod_jobs_024_024558_data_consensus|length 56|copies 3
ACCAAGCACCTTTTGGCTGCCATCCCGTCGGGGCTGGTCCCGCAAAATGCTGAGGT
>2415355|reference Age_ch_v3_2_motif_mod_jobs_024_024558_data_consensus|length 64|copies 1
ACCAAGCCGGTGTTCGATTATGCCCGCGACAAGGGCAAAGAGGACAAGCTGGGATCGCGCGCCG
>2415355|reference Age_ch_v3_2_motif_mod_jobs_024_024558_data_consensus|length 51|copies 1
ACCAAGCGCGGATGGCGGCGCGGTTGAGCGAAGCTCGCGCGGTGCCGCCCG
>2415355|reference Age_ch_v3_2_motif_mod_jobs_024_024558_data_consensus|length 49|copies 1
ACCAAGCTGCGATGCTGGTGGCGCAATACGACGCACAACTGGCGACCTA
>2415355|reference Age_ch_v3_2_motif_mod_jobs_024_024558_data_consensus|length 68|copies 5
ACCAAGGATCGTCGCCCCACTTTCGACCTGCCCAATCATTAGACCCAGACCATAGCCGGTTCGTCGCC
>2415355|reference Age_ch_v3_2_motif_mod_jobs_024_024558_data_consensus|length 65|copies 1
ACCAAGGCACGCGGCGTGGCCAGGTTGAAACGCAAGAAATCATCGCCGCCTGACCCGAATGTGGG
>2415355|reference Age_ch_v3_2_motif_mod_jobs_024_024558_data_consensus|length 69|copies 1
ACCAAGGCACGCGGCGTGGCCAGGTTGAAACGCAAGAAATCATCGCCGCCTGACCCGAATGTGGGGCCG
>2415355|reference Age_ch_v3_2_motif_mod_jobs_024_024558_data_consensus|length 69|copies 1
ACCAAGGCCACCATCCGGCCCATGACCTGATCCGCGCCCCAGTCCTTGGCCTGGATGTAATCCTGCACC
>2415355|reference Age_ch_v3_2_motif_mod_jobs_024_024558_data_consensus|length 64|copies 1
ACCAAGGCCACCCCGCCGATCATCATCCCGATTGCCACCGACACGACGAAGAACTGGATCGTCG
>2415355|reference Age_ch_v3_2_motif_mod_jobs_024_024558_data_consensus|length 63|copies 1
ACCAAGGCCAGCGGCGTCACTTCGAATATGCTGAACCCTTCCAGCCCCTGCGCCCGCGCGACC
>2415355|reference Age_ch_v3_2_motif_mod_jobs_024_024558_data_consensus|length 64|copies 1
ACCAAGGCCAGCGGCGTCACTTCGAATATGCTGAACCCTTCCAGCCCCTGCGCCCGCGCGACCC
>2415355|reference Age_ch_v3_2_motif_mod_jobs_024_024558_data_consensus|length 66|copies 8
ACCAAGGCCAGCGGCGTCACTTCGAATATGCTGAACCCTTCCAGCCCCTGCGCCCGCGCGACCCCG
>2415355|reference Age_ch_v3_2_motif_mod_jobs_024_024558_data_consensus|length 64|copies 1
ACCAAGGCCAGCGTCTTGAGTGCCACAGCGTCGATGATCTGCATCGCCCAATTGGTCGCCCAGC
>2415355|reference Age_ch_v3_2_motif_mod_jobs_024_024558_data_consensus|length 76|copies 1
ACCAAGGGGCGGCCCCGGCGATATCGGACAGAAACGCCTCGGACTGGGCATCGCCGTGTAACAGGCAGTTTTCACC
>2415355|reference Age_ch_v3_2_motif_mod_jobs_024_024558_data_consensus|length 61|copies 2
ACCAAGGGTAAACGCACCCGTAACACCAACAAGGCGTCGCAGAAGCTCATCGTTCGCTCGC
>2415355|reference Age_ch_v3_2_motif_mod_jobs_024_024558_data_consensus|length 57|copies 1
ACCAAGGTACCGGCATGGTGCCGTATCAGGGGCTGACACCTTTGGCGGGCACGTCGC
>2415355|reference Age_ch_v3_2_motif_mod_jobs_024_024558_data_consensus|length 54|copies 1
ACCAAGGTGATGGCCGACGATCCCGAACTGAATGTCGCCTATTCGGTCGACCCG
>2415355|reference Age_ch_v3_2_motif_mod_jobs_024_024558_data_consensus|length 61|copies 80
ACCAAGGTGATGGCCGACGATCCCGAACTGAATGTCGCCTATTCGGTCGACCCGTCGGGTA
>2415355|reference Age_ch_v3_2_motif_mod_jobs_024_024558_data_consensus|length 53|copies 1
ACCAAGGTGTGGCGGCATTTTCGAAAGGATTGACGAAAGGCTGTGCGGACAGC
>2415355|reference Age_ch_v3_2_motif_mod_jobs_024_024558_data_consensus|length 46|copies 1
ACCAAGGTTTTCTTTCGTTCCGCCCGCGCAGCGAGCGCCTGTTCCA
>2415355|reference Age_ch_v3_2_motif_mod_jobs_024_024558_data_consensus|length 55|copies 3
ACCAAGGTTTTCTTTCGTTCCGCCCGCGCAGCGAGCGCCTGTTCCATATTGACCC
>2415355|reference Age_ch_v3_2_motif_mod_jobs_024_024558_data_consensus|length 57|copies 1
ACCAAGTGCTGCACCGGCACATATCCTCTAGCGGTCAGGATCTGCGTCCCCGAAGCG
>2415355|reference Age_ch_v3_2_motif_mod_jobs_024_024558_data_consensus|length 64|copies 1
ACCAATAACCCGGAAATCAACCGTATCTTGGGCACCGAAGGCACCTTGGGCGAAATGCTCGGGC
>2415355|reference Age_ch_v3_2_motif_mod_jobs_024_024558_data_consensus|length 54|copies 1
ACCAATCGGAATTCACCAAGACGCTGTGGGACTATCTCGATAGCGCCGCTTCGG
>2415355|reference Age_ch_v3_2_motif_mod_jobs_024_024558_data_consensus|length 69|copies 1
ACCAATCGTGTTCGATCCCCCCCGGTTCATAGATCGGACCGGGAGATTGAAAGATATGTGCAAAGCCGC
>2415355|reference Age_ch_v3_2_motif_mod_jobs_024_024558_data_consensus|length 57|copies 1
ACCAATGCAATCTTGAATGAGATGATCGCGGAGCTAAGGAACGCTTCGTTGCGGGCC
>2415355|reference Age_ch_v3_2_motif_mod_jobs_024_024558_data_consensus|length 65|copies 1
ACCAATGCCTGCACGCAGAACATCGCCGCCAACCCGGTTCCAGCCAGCCGGATGAACGGGTCGCG
>2415355|reference Age_ch_v3_2_motif_mod_jobs_024_024558_data_consensus|length 62|copies 3
ACCAATGTCGACCCTTACGGTGACAAAAACGTGCATCACCGGGTGATTGCTGATCACTTGCG
>2415355|reference Age_ch_v3_2_motif_mod_jobs_024_024558_data_consensus|length 44|copies 1
ACCAATTACCCGCAGGCCGATGTGCGGTTCTGGATGGGGTTCGG
>2415355|reference Age_ch_v3_2_motif_mod_jobs_024_024558_data_consensus|length 79|copies 2
ACCACAAAGGAAACTGAAAATTGACGAAACTTACAAAAAACAATCTGTTCAAAGTGTATGACTCCAAACCGGAAACCGC
>2415355|reference Age_ch_v3_2_motif_mod_jobs_024_024558_data_consensus|length 72|copies 1
ACCACAACCCTCCATCATGAAAATTCAGCTTTCACGTCCTGTAGCAGGGATCTGGTGTTTGGGAAGGTTGCC
>2415355|reference Age_ch_v3_2_motif_mod_jobs_024_024558_data_consensus|length 58|copies 1
ACCACAAGGGCCTTCAGGTGATGCCTGCGACACTGGATTGTCAAACTAGCTCGTGGCC
>2415355|reference Age_ch_v3_2_motif_mod_jobs_024_024558_data_consensus|length 62|copies 1
ACCACACGGCGATTATTGGCGCGGATCACCTTGGCGAAGGCGTGATAGACCGGGGTCATCAG
>2415355|reference Age_ch_v3_2_motif_mod_jobs_024_024558_data_consensus|length 63|copies 1
ACCACAGAAGTGCTCTATGAACGACAAAGCAACACAGGGCACAACGAAAGTTGCGCCAATCCA
>2415355|reference Age_ch_v3_2_motif_mod_jobs_024_024558_data_consensus|length 64|copies 2
ACCACAGACCGTCCTGAAGATAGCCCAGCATCTGCGCCGACAGATAGCGGTGTTTGGAAAACAG
>2415355|reference Age_ch_v3_2_motif_mod_jobs_024_024558_data_consensus|length 54|copies 5
ACCACAGTCATCAGCAGGCCCAAGCCGAGACAGGTCAGGATGAAGCGAAACAGA
>2415355|reference Age_ch_v3_2_motif_mod_jobs_024_024558_data_consensus|length 48|copies 3
ACCACATAGGCCAGCGCGATCGGCCAGTTGAAGATCGACGCCAGCAGG
>2415355|reference Age_ch_v3_2_motif_mod_jobs_024_024558_data_consensus|length 62|copies 3
ACCACATAGGCCAGCGCGATCGGCCAGTTGAAGATCGACGCCAGCAGGATCACCGAAGCCAG
>2415355|reference Age_ch_v3_2_motif_mod_jobs_024_024558_data_consensus|length 63|copies 2
ACCACATCGAAATGGGCGGTAATATACTCGACGATTTCACGACGTCTGAAATTGACCTGGTGC
>2415355|reference Age_ch_v3_2_motif_mod_jobs_024_024558_data_consensus|length 62|copies 1
ACCACATCGACTGCCCGGACCCGCCCGTTCTTGCACGCGACCTTCAGTCCGGCCGCAGTTTC
>2415355|reference Age_ch_v3_2_motif_mod_jobs_024_024558_data_consensus|length 66|copies 3
ACCACATCGCGCCCTGGCGGTCGGTATATAAGACCAAACTTTTCACCGATGGGGACCTGACTTTCG
>2415355|reference Age_ch_v3_2_motif_mod_jobs_024_024558_data_consensus|length 59|copies 1
ACCACATGTGGTTTCAGGCGCTCATTTCGGCACGATTCAGCGCACATTGCGACCAAAGA
>2415355|reference Age_ch_v3_2_motif_mod_jobs_024_024558_data_consensus|length 40|copies 1
ACCACATTCGCCCCGGCATTGGCCAGCGCTTCGCACAGCG
>2415355|reference Age_ch_v3_2_motif_mod_jobs_024_024558_data_consensus|length 54|copies 2
ACCACATTGCGCGGCTTGTTGCGGTCATAGGTGATATCCTTGACCCCATCGACC
>2415355|reference Age_ch_v3_2_motif_mod_jobs_024_024558_data_consensus|length 60|copies 3
ACCACATTGCGCGGCTTGTTGCGGTCATAGGTGATATCCTTGACCCCATCGACCATCAGC
>2415355|reference Age_ch_v3_2_motif_mod_jobs_024_024558_data_consensus|length 67|copies 1
ACCACCAACACTTCAGGCCGTTGCAACACTTCGCGCCCGATGACGAATTTTTGCAGATTGCCGCCCG
>2415355|reference Age_ch_v3_2_motif_mod_jobs_024_024558_data_consensus|length 62|copies 2
ACCACCAACAGATCGTCCAGTTTCGCCGAAGCCAGATAATCCGCCTCGATCCGGCGCACCAC
>2415355|reference Age_ch_v3_2_motif_mod_jobs_024_024558_data_consensus|length 68|copies 4
ACCACCAACAGCAATCCCAATGTACCGGCGTAAAAGAAGCTGCGCGCTTCGAAATGGCTTCCCAGCAA
>2415355|reference Age_ch_v3_2_motif_mod_jobs_024_024558_data_consensus|length 55|copies 6
ACCACCAACATCACCAGATAGACGCTGCCGACGATGGCAAATTCCAACGCTGCGG
>2415355|reference Age_ch_v3_2_motif_mod_jobs_024_024558_data_consensus|length 64|copies 2
ACCACCAAGATCAAGACCACCGCGGTGAAAAAGGGCGACCGCTATGTCGTCAACGGCCAGAAGG
>2415355|reference Age_ch_v3_2_motif_mod_jobs_024_024558_data_consensus|length 51|copies 5
ACCACCACATAGGCCAGCGCGATCGGCCAGTTGAAGATCGACGCCAGCAGG
>2415355|reference Age_ch_v3_2_motif_mod_jobs_024_024558_data_consensus|length 57|copies 16
ACCACCACCGCCCAATGAAGCAGGCTCAGCTGGCCGCTGTCATAGCCGACCGCTTCG
>2415355|reference Age_ch_v3_2_motif_mod_jobs_024_024558_data_consensus|length 63|copies 13
ACCACCAGCAAGGGCAGGCCAATGGCAAGCGATATCAGGCCGACATATTTTGTCCCTTCCAAC
>2415355|reference Age_ch_v3_2_motif_mod_jobs_024_024558_data_consensus|length 61|copies 1
ACCACCAGCATGCGCGGGCGGCGGCCTTCTTCTTCGGCGAAATCTTCGACCGATTTCTGGA
>2415355|reference Age_ch_v3_2_motif_mod_jobs_024_024558_data_consensus|length 60|copies 1
ACCACCAGCGGCGGCGAGGCCAGATAGTTGGCGCGCACATCGGGCGAAATCCGGCCTTCG
>2415355|reference Age_ch_v3_2_motif_mod_jobs_024_024558_data_consensus|length 43|copies 3
ACCACCATACCACGCGCGGCGTCGGACATGATGATCTGCTGCG
>2415355|reference Age_ch_v3_2_motif_mod_jobs_024_024558_data_consensus|length 56|copies 3
ACCACCATCAACAGGATATCGACCATGATCTCGAAGCTCAGCGCGGTATCAGGCCC
>2415355|reference Age_ch_v3_2_motif_mod_jobs_024_024558_data_consensus|length 64|copies 3
ACCACCATCAGCACCAACGACACAAGCAGCGCCAACGCGATCGGCCCCTTGCCCTTTTCGCCCC
>2415355|reference Age_ch_v3_2_motif_mod_jobs_024_024558_data_consensus|length 60|copies 5
ACCACCATCGCACAGGTGACCGAAATCGTCGATCTGGGCGGCATCGACCCCGAACAGGTG
>2415355|reference Age_ch_v3_2_motif_mod_jobs_024_024558_data_consensus|length 70|copies 1
ACCACCATTTGTCCTGTCCCAGAAGTGCCGTGATGATGTTGGCAGGCACCCAGTTGTGGATCAGGGCACC
>2415355|reference Age_ch_v3_2_motif_mod_jobs_024_024558_data_consensus|length 60|copies 1
ACCACCCATGACAGCAGGCAGGCCAGAAACAGCAACCCGGTGGTAAGATATTGTGCGCCC
>2415355|reference Age_ch_v3_2_motif_mod_jobs_024_024558_data_consensus|length 66|copies 3
ACCACCCATTCCAACTGGACCAAGCGGCCCGGCAACGCCGGAGCCTATGTGAACTTCGGTCGCGCC
>2415355|reference Age_ch_v3_2_motif_mod_jobs_024_024558_data_consensus|length 63|copies 2
ACCACCCCAAGCCGCAGGATATGGAAATCCGCGAAACGGTGTTGGGTTGGGCCGCCGCCTATG
>2415355|reference Age_ch_v3_2_motif_mod_jobs_024_024558_data_consensus|length 33|copies 1
ACCACCCCGCGTCCCCCTGGCAGCGCATCGGCC
>2415355|reference Age_ch_v3_2_motif_mod_jobs_024_024558_data_consensus|length 66|copies 1
ACCACCCCGGCAAAGGGAAAGGCACTATAGGCCTGTTGCGGGCCAAAGCCTTCGTTGTTTTCACCG
>2415355|reference Age_ch_v3_2_motif_mod_jobs_024_024558_data_consensus|length 62|copies 2
ACCACCCGCAGCGGGATCGGCGCGTGAAGGCAAGCTTCGAACAAATCGCAACCCGCTTCAAA
>2415355|reference Age_ch_v3_2_motif_mod_jobs_024_024558_data_consensus|length 62|copies 2
ACCACCGAACAGAAAGAGTATTCAAAATGCCATGAAGTGGACGATCCCAAATATCCTGACGG
>2415355|reference Age_ch_v3_2_motif_mod_jobs_024_024558_data_consensus|length 56|copies 1
ACCACCGAAGAGGTGCTGGCGCATAATCCTGACGGTGTCTTTTTGTCGAACGGCCC
>2415355|reference Age_ch_v3_2_motif_mod_jobs_024_024558_data_consensus|length 60|copies 3
ACCACCGACGACGCGCGGCCATTGTAACCGATCGGAATATGAAGCCAGTTCGGCGGCAGC
>2415355|reference Age_ch_v3_2_motif_mod_jobs_024_024558_data_consensus|length 64|copies 1
ACCACCGACGCCTCCGGCTTGGCCGCGACGCGCGCAACTTTCGAAAACCCGGGCGACTATGTCG
>2415355|reference Age_ch_v3_2_motif_mod_jobs_024_024558_data_consensus|length 78|copies 1
ACCACCGACGTGACCGGGACCGTGACGCTGCCGGAAGGCACCGAAATGGTAATGCCGGGCGACAACCTGAAATTCGGC
>2415355|reference Age_ch_v3_2_motif_mod_jobs_024_024558_data_consensus|length 67|copies 1
ACCACCGACTTCAAGCGGCATATCAGCGGGGATTTCGGCCCGCGGCACAGCTTGAACCGCTTGCGGG
>2415355|reference Age_ch_v3_2_motif_mod_jobs_024_024558_data_consensus|length 59|copies 2
ACCACCGATCTGACCAACCGGTTGTTTTCCAACGATAACCCGTTGCTGCGCGCCACCCG
>2415355|reference Age_ch_v3_2_motif_mod_jobs_024_024558_data_consensus|length 63|copies 4
ACCACCGATTTGATCAGGATGTCTTCCTGATCGGCCTGCGTCAGGGCGGCAAGGTGTTTCCAC
>2415355|reference Age_ch_v3_2_motif_mod_jobs_024_024558_data_consensus|length 64|copies 1
ACCACCGCGGTGAAAAAGGGCGACCGCTATGTCGTCAACGGCCAGAAGGTCTGGATCAGCCGGG
>2415355|reference Age_ch_v3_2_motif_mod_jobs_024_024558_data_consensus|length 63|copies 1
ACCACCGCGGTGAACGATCCCGAAATCCATGGAATCAATGCACCTGCAGGCCCCTGAATGCCA
>2415355|reference Age_ch_v3_2_motif_mod_jobs_024_024558_data_consensus|length 51|copies 1
ACCACCGCGTATCCGCGGTCGGCCAGCATCGCATCGAGATCGTCCTGCCCC
>2415355|reference Age_ch_v3_2_motif_mod_jobs_024_024558_data_consensus|length 59|copies 7
ACCACCGCTTTGCCCCGGTGCGCAAATTGAACTGGCGCAACGCGGCGCTGCAATTCGGC
>2415355|reference Age_ch_v3_2_motif_mod_jobs_024_024558_data_consensus|length 43|copies 1
ACCACCGGAAACCATGTGGCGCGACGCCAGATTGCCCTGCACG
>2415355|reference Age_ch_v3_2_motif_mod_jobs_024_024558_data_consensus|length 64|copies 1
ACCACCGGCAAGCCAGCGGCGCGGTAAACCTGTTTGCTGCGTTCCTTGTCCATCGCCAAAGCCG
>2415355|reference Age_ch_v3_2_motif_mod_jobs_024_024558_data_consensus|length 58|copies 1
ACCACCGGCACCGCCGTCAGCCATGGCCGCATCACCCGCGATTACCGACGAATGCGCC
>2415355|reference Age_ch_v3_2_motif_mod_jobs_024_024558_data_consensus|length 64|copies 1
ACCACCGGCATCCGTGACTTGGGATTTGACGAGGATTCGGACGGTATCGAATGGGGGCTGGCGC
>2415355|reference Age_ch_v3_2_motif_mod_jobs_024_024558_data_consensus|length 58|copies 1
ACCACCGGCGACCGGCTGCGGCTGGCCGATACCGACCTGATCATCGAGGTGGAAAAAG
>2415355|reference Age_ch_v3_2_motif_mod_jobs_024_024558_data_consensus|length 63|copies 3
ACCACCGGCGGCACAAGGTTGGGCATGATGATCGCGCGGGCGAAATCGCGGGCGGTTTCAGGC
>2415355|reference Age_ch_v3_2_motif_mod_jobs_024_024558_data_consensus|length 73|copies 1
ACCACCGGGCACCGCATTGACCCCGGAAAAGCCCTTTTCACGGGCTTCGTCGGCCAGATAGGGTTCCAACCCC
>2415355|reference Age_ch_v3_2_motif_mod_jobs_024_024558_data_consensus|length 64|copies 1
ACCACCGTACGGCGGCCTATGGTGCATCGGAAGGCTATGACGCACTGGACGTAAAACCAGTGCC
>2415355|reference Age_ch_v3_2_motif_mod_jobs_024_024558_data_consensus|length 36|copies 1
ACCACCGTAGTGGCACCACCGCGGTCAGCCTTGACC
>2415355|reference Age_ch_v3_2_motif_mod_jobs_024_024558_data_consensus|length 66|copies 1
ACCACCGTCACCACGGAATAATTTATTCCTAAAAGAATTGAATGAAGCGCGCCCGTTGTGGTGCGC
>2415355|reference Age_ch_v3_2_motif_mod_jobs_024_024558_data_consensus|length 67|copies 1
ACCACCTCCAGCGGCTATCCCGTACAGCCCGAGATCATCATTCCCGCCGATGCGATGGAGGTTAACA
>2415355|reference Age_ch_v3_2_motif_mod_jobs_024_024558_data_consensus|length 61|copies 5
ACCACCTCGTCAAAGGTCGATCCATCGGGCACCAGATCGATCATCGACAACCGATAGATGA
>2415355|reference Age_ch_v3_2_motif_mod_jobs_024_024558_data_consensus|length 64|copies 1
ACCACCTCTGGCCTGAATCCCGAACAGGTCGTTGAGCAAAGCGACGACGTAGCTGTGATGCAAC
>2415355|reference Age_ch_v3_2_motif_mod_jobs_024_024558_data_consensus|length 64|copies 1
ACCACCTGAAACTGCTGGCGCATGGGGCCCTGCCTCCATACGCCCAGAATATTTGGTCCCTCAG
>2415355|reference Age_ch_v3_2_motif_mod_jobs_024_024558_data_consensus|length 54|copies 1
ACCACCTGCACACCATCGCGGCTGTCAGCGCGCAGTTTCGCGGTCAGCGCCGCG
>2415355|reference Age_ch_v3_2_motif_mod_jobs_024_024558_data_consensus|length 57|copies 2
ACCACCTGCATACGCCGGCGTATGTCGCGGTTGGCATGATGGCCGGTGAAAACCGGC
>2415355|reference Age_ch_v3_2_motif_mod_jobs_024_024558_data_consensus|length 68|copies 1
ACCACCTGCGCCAAATCCTGTGCCAACTGCCGCGCGGCGCTGTTTTCGGGTACAAAATCGGGCGCGGC
>2415355|reference Age_ch_v3_2_motif_mod_jobs_024_024558_data_consensus|length 70|copies 1
ACCACCTTATCCACCTTGGGGTTTTCGATCAGCACCTGCGCGGCCTTGAACGACGTCAGCGTCTTGCCCG
>2415355|reference Age_ch_v3_2_motif_mod_jobs_024_024558_data_consensus|length 65|copies 4
ACCACCTTCGATGTCGATCGGGGTTCTGTTGCAGAAAATGCAGACCGAACGGCGGCATATGGCGC
>2415355|reference Age_ch_v3_2_motif_mod_jobs_024_024558_data_consensus|length 60|copies 3
ACCACCTTGTCGCGCGGATTGCCTGCGGGCAGGGCGTTGGCCTTGGCGGCAAACGCTTCG
>2415355|reference Age_ch_v3_2_motif_mod_jobs_024_024558_data_consensus|length 67|copies 1
ACCACGAAATGACAATGGCTTTTAAGCGACGGCCTTGCAAGCAGCGGATATCAGTTCTTACAAAACC
>2415355|reference Age_ch_v3_2_motif_mod_jobs_024_024558_data_consensus|length 72|copies 1
ACCACGAATTTCTTCAATTTCGGCACGGGTGACGGGTTGGTGATAGGCAATGATCGCCAAGGTTTCGACGGC
>2415355|reference Age_ch_v3_2_motif_mod_jobs_024_024558_data_consensus|length 58|copies 2
ACCACGACCCGCATCTGGCGCTGACCCCCGGGGGGGACGGGCTGGCCCCTTATCGGAT
>2415355|reference Age_ch_v3_2_motif_mod_jobs_024_024558_data_consensus|length 60|copies 1
ACCACGACGGCTTCGCTCATCACCTCGACATCCTTGCCCATCTTTTTGCTCATGTTGCGC
>2415355|reference Age_ch_v3_2_motif_mod_jobs_024_024558_data_consensus|length 59|copies 7
ACCACGATATCCCGCTGGCTCAACTGACCAAGTACCCTTGGGTCCTGCCGCGTCAGGGC
>2415355|reference Age_ch_v3_2_motif_mod_jobs_024_024558_data_consensus|length 49|copies 2
ACCACGATATCGGCGCGGCGGCTGACCGCCAGAATATCCTTGGTGCGGC
>2415355|reference Age_ch_v3_2_motif_mod_jobs_024_024558_data_consensus|length 37|copies 1
ACCACGATCCGGTCCACCACCACGTCGATGTCGTGGC
>2415355|reference Age_ch_v3_2_motif_mod_jobs_024_024558_data_consensus|length 55|copies 1
ACCACGATGGCGCTGATGAAAGCGGTGGCGAAATTGCCGCAAGGGGCGCTCGTGC
>2415355|reference Age_ch_v3_2_motif_mod_jobs_024_024558_data_consensus|length 70|copies 3
ACCACGCAAAGATCCCGGCGCAGGCTGACGTGACTTGATCAACAGCGGTTTTGCGCCATCCTTATTGGCA
>2415355|reference Age_ch_v3_2_motif_mod_jobs_024_024558_data_consensus|length 37|copies 1
ACCACGCATTCCGGTTCGGTCCCGGCGCGGTGCTGGA
>2415355|reference Age_ch_v3_2_motif_mod_jobs_024_024558_data_consensus|length 62|copies 14
ACCACGCATTCCGGTTCGGTCCCGGCGCGGTGCTGGACCATGTTGGCCGGCTGGCTCAGTTC
>2415355|reference Age_ch_v3_2_motif_mod_jobs_024_024558_data_consensus|length 57|copies 2
ACCACGCATTTGACCCGGCCATCCAGCCCGTTCACCGTGACATTGGCGTTGGCCACG
>2415355|reference Age_ch_v3_2_motif_mod_jobs_024_024558_data_consensus|length 63|copies 1
ACCACGCCATAAACGGTCAGCCATAAACGGCGTTCCAACCGCTCGATTTCCGCTTCCAACCGC
>2415355|reference Age_ch_v3_2_motif_mod_jobs_024_024558_data_consensus|length 46|copies 1
ACCACGCCCAACACCGCAAGATTCAAAGCCAGCGATACAACAAGCA
>2415355|reference Age_ch_v3_2_motif_mod_jobs_024_024558_data_consensus|length 48|copies 1
ACCACGCCCAACACCGCAAGATTCAAAGCCAGCGATACAACAAGCACG
>2415355|reference Age_ch_v3_2_motif_mod_jobs_024_024558_data_consensus|length 54|copies 1
ACCACGCCCAACACCGCAAGATTCAAAGCCAGCGATACAACAAGCACGACACGC
>2415355|reference Age_ch_v3_2_motif_mod_jobs_024_024558_data_consensus|length 62|copies 2
ACCACGCCCAGATCGATCTGCACCTGGTGCAGCGCCCGGGCGGCGGCGCTGGCGCTGTCGGC
>2415355|reference Age_ch_v3_2_motif_mod_jobs_024_024558_data_consensus|length 61|copies 2
ACCACGCCCGCCGCCACCGCAAGGTTCGGCAACAGGGTGATCCCCAGCCCTTCGGACACCA
>2415355|reference Age_ch_v3_2_motif_mod_jobs_024_024558_data_consensus|length 73|copies 1
ACCACGCCCGCCGCCACCGCAAGGTTCGGCAACAGGGTGATCCCCAGCCCTTCGGACACCATGGCGATCAAGG
>2415355|reference Age_ch_v3_2_motif_mod_jobs_024_024558_data_consensus|length 30|copies 3
ACCACGCCGACGGCTGGACCGGGCGATGGT
>2415355|reference Age_ch_v3_2_motif_mod_jobs_024_024558_data_consensus|length 62|copies 2
ACCACGCCGACGGCTGGACCGGGCGATGGTTGCCGCCGCCTGGGGCGGTGCTGCGGATGCCG
>2415355|reference Age_ch_v3_2_motif_mod_jobs_024_024558_data_consensus|length 59|copies 4
ACCACGCCGCGCCTTATGACGCTGGCGGCAGAGGCGGGGGCCTCGGGGATCGTCTTGTC
>2415355|reference Age_ch_v3_2_motif_mod_jobs_024_024558_data_consensus|length 61|copies 1
ACCACGCGGAAACACCGGCGTCGCGATGCCGCTAAGCGCCTTTTCCCAGTGGCGGTTGAAG
>2415355|reference Age_ch_v3_2_motif_mod_jobs_024_024558_data_consensus|length 62|copies 3
ACCACGCGGTGACGATGGCGCGGATGGACCGTTTGTTCGGGGTGACGATGCAGGAACAGGGC
>2415355|reference Age_ch_v3_2_motif_mod_jobs_024_024558_data_consensus|length 61|copies 1
ACCACGCTGATGCGATGGGTAGGCGAAGGCAAAGGCGATGTGGTGATTTCGGATGTGATGA
>2415355|reference Age_ch_v3_2_motif_mod_jobs_024_024558_data_consensus|length 65|copies 1
ACCACGGCAACACCCCCAAGGATGGCCAGCCGGTGCGTTGTGTGATCACCGTCATCCCGTCGTCG
>2415355|reference Age_ch_v3_2_motif_mod_jobs_024_024558_data_consensus|length 59|copies 4
ACCACGGCATGATGCTGGCATGCTGGGCGTAAAAATGGGTCAGGTCGGGGATCAAATCC
>2415355|reference Age_ch_v3_2_motif_mod_jobs_024_024558_data_consensus|length 71|copies 4
ACCACGGCGATGTATTGGCCAAGTTCGGGTCGCAGGAAGAAATTTGTGAAATCCCGGTCGAACTGCTGCAC
>2415355|reference Age_ch_v3_2_motif_mod_jobs_024_024558_data_consensus|length 61|copies 3
ACCACGGCGCGGTGTCGCTCAGGTGATGGTCCAAGGTCCAGAACCCCACATGACAGACCAG
>2415355|reference Age_ch_v3_2_motif_mod_jobs_024_024558_data_consensus|length 47|copies 1
ACCACGGCGGCAATCTGGGGCGATGACCTGCCCGAACTGACCTACCC
>2415355|reference Age_ch_v3_2_motif_mod_jobs_024_024558_data_consensus|length 42|copies 1
ACCACGGCTATGTGCTGGGCTATGAACGGTTGACGGATCATG
>2415355|reference Age_ch_v3_2_motif_mod_jobs_024_024558_data_consensus|length 61|copies 1
ACCACGGGGCGGGACCCGAACCAGCGTTCAAAACCGGGGATCGCCTGATGAATCAACATGC
>2415355|reference Age_ch_v3_2_motif_mod_jobs_024_024558_data_consensus|length 60|copies 2
ACCACGGTCACGATCCGGCAATACCGCGGCAGCGCTGCGAACAGTCCCTCGATATGGGCG
>2415355|reference Age_ch_v3_2_motif_mod_jobs_024_024558_data_consensus|length 53|copies 3
ACCACGGTGAAAACCCGCATCGATGCTTTGGTGTCCGACGGGCGGATCCGGAA
>2415355|reference Age_ch_v3_2_motif_mod_jobs_024_024558_data_consensus|length 59|copies 1
ACCACGGTGACGCTGGCGCTTTTGCGGTTGCTGTCGCGCGAAGGGATCGCCGTGCGGGG
>2415355|reference Age_ch_v3_2_motif_mod_jobs_024_024558_data_consensus|length 53|copies 1
ACCACGGTGGCACCGCAGCCAATCAGTACTGCGAAATAATGCGGATCGATACA
>2415355|reference Age_ch_v3_2_motif_mod_jobs_024_024558_data_consensus|length 66|copies 6
ACCACGTCGGTGCCAACCCCGCGCCCGGACAGATCGGTGATCTGCTCGGCGGTAGAAAACCCCGGC
>2415355|reference Age_ch_v3_2_motif_mod_jobs_024_024558_data_consensus|length 58|copies 2
ACCACGTTCAGCGCATCAGCGACCAAACCGTTGTAAATCCCCATCATCGCCAGAACCA
>2415355|reference Age_ch_v3_2_motif_mod_jobs_024_024558_data_consensus|length 59|copies 21
ACCACGTTCAGCGCATCAGCGACCAAACCGTTGTAAATCCCCATCATCGCCAGAACCAC
>2415355|reference Age_ch_v3_2_motif_mod_jobs_024_024558_data_consensus|length 52|copies 1
ACCACTGACAAACCGTGGCGTTGGGTCTGAATCAGCCAGTCTTGCAAAGCGG
>2415355|reference Age_ch_v3_2_motif_mod_jobs_024_024558_data_consensus|length 62|copies 1
ACCACTGTATACAGGGTAGCAGGGGCGCCGCGTTTCATGCTGATCTCAATACCGACCGGGCC
>2415355|reference Age_ch_v3_2_motif_mod_jobs_024_024558_data_consensus|length 55|copies 1
ACCACTTCGCCCTTGCGCATGATGACGATATCGTCGGCCAGATCGGCCACCACCG
>2415355|reference Age_ch_v3_2_motif_mod_jobs_024_024558_data_consensus|length 59|copies 10
ACCACTTCGCCCTTGCGCATGATGACGATATCGTCGGCCAGATCGGCCACCACCGCCAG
>2415355|reference Age_ch_v3_2_motif_mod_jobs_024_024558_data_consensus|length 69|copies 1
ACCACTTCGGTCGGCAGGACTTCCTTGGTGAACAGCACGAACATTCCCAGCACCACGCAAAGCGCAACG
>2415355|reference Age_ch_v3_2_motif_mod_jobs_024_024558_data_consensus|length 65|copies 1
ACCACTTCGGTTTTCTTGAACGTGATGCCGACGGCGAAATTGCGCTTTGCAAACAGGGCCACAAC
>2415355|reference Age_ch_v3_2_motif_mod_jobs_024_024558_data_consensus|length 32|copies 1
ACCACTTGCCATTCCCGCGATCCCCTGACCGG
>2415355|reference Age_ch_v3_2_motif_mod_jobs_024_024558_data_consensus|length 67|copies 8
ACCACTTGCCATTCCCGCGATCCCCTGACCGGCACCATGTAACGCAAGGCCGGATGGAACCGCAGCC
>2415355|reference Age_ch_v3_2_motif_mod_jobs_024_024558_data_consensus|length 68|copies 3
ACCACTTGGCCCAGCTCGGCGGATACTTCACCGATACGGATGTCATAGGGGGCAGTGATTTCGGTGAA
>2415355|reference Age_ch_v3_2_motif_mod_jobs_024_024558_data_consensus|length 68|copies 1
ACCACTTTCGGAACCTGTTGCGCAGTCCCTCTGGCGATTTGAATGGGCGTCCGTATTCGGTCAGCAGG
>2415355|reference Age_ch_v3_2_motif_mod_jobs_024_024558_data_consensus|length 62|copies 1
ACCAGAAACAACACCTGGAACTGACCCGCGACATCGCGATCAAGTTCAACCACGATTACGGC
>2415355|reference Age_ch_v3_2_motif_mod_jobs_024_024558_data_consensus|length 31|copies 1
ACCAGAAACACGCCCCAGGGCAGCAGCGGAT
>2415355|reference Age_ch_v3_2_motif_mod_jobs_024_024558_data_consensus|length 74|copies 1
ACCAGAAACACGCCCCAGGGCAGCAGCGGATCGAAAGTGATTTCCCCGTTCATTGACCCAGCCTGTCCAATAGC
>2415355|reference Age_ch_v3_2_motif_mod_jobs_024_024558_data_consensus|length 66|copies 2
ACCAGAAACACTACATAGCCAACTCCGTCATTGAACAGAGATTCCCCCGCGATCTTGGTTTCCAGC
>2415355|reference Age_ch_v3_2_motif_mod_jobs_024_024558_data_consensus|length 66|copies 1
ACCAGAAACAGGCTATCCCGATCCAGCACGCCTGCAGCGGGTACACCTTGGGCACGGGCCTGCCGG
>2415355|reference Age_ch_v3_2_motif_mod_jobs_024_024558_data_consensus|length 53|copies 1
ACCAGAAAGAATGTGCATAGTGATGTCCTAACGTAGATAGAACAAAAAGTAAC
>2415355|reference Age_ch_v3_2_motif_mod_jobs_024_024558_data_consensus|length 64|copies 1
ACCAGAAATGCGCCCACCGTCTGCATCGCGGCCACGACCGAGGCCGACAGAAGGGTAAAGAAGA
>2415355|reference Age_ch_v3_2_motif_mod_jobs_024_024558_data_consensus|length 69|copies 4
ACCAGAACAAGCTGCATGGTCAGACTATCGGCAAAGGCCCAGACCGCCGGGAAATCGCTGCTGCCGACG
>2415355|reference Age_ch_v3_2_motif_mod_jobs_024_024558_data_consensus|length 75|copies 1
ACCAGAACGAAGGCGCGGCGCAGGTTCTGGCGGCCCGACAGGTATTGTTTCAGCAATTTTTGCCATTTTTCCACC
>2415355|reference Age_ch_v3_2_motif_mod_jobs_024_024558_data_consensus|length 64|copies 2
ACCAGAAGATCCGCCCGGCGTTATCGCCTTGTTTCGCGGGTTCAGCGTTTGCCCATGCAGGTTG
>2415355|reference Age_ch_v3_2_motif_mod_jobs_024_024558_data_consensus|length 65|copies 14
ACCAGAAGCGCCACCGCCCGGCCCGAACCGCCCACACCGAAGAACCACGGTGTGGCCGCCAGCAC
>2415355|reference Age_ch_v3_2_motif_mod_jobs_024_024558_data_consensus|length 66|copies 1
ACCAGAAGGCCGCCAGCTACGGCATCCCGTCCGAAGTGGTCGATGGCAATGACGTGGTCGCGGTCG
>2415355|reference Age_ch_v3_2_motif_mod_jobs_024_024558_data_consensus|length 65|copies 2
ACCAGAATAACGCCGAAGGTCGCGACCAGCTGGAACAATTCCGGAGCACGATAGACCGGACGTAG
>2415355|reference Age_ch_v3_2_motif_mod_jobs_024_024558_data_consensus|length 58|copies 2
ACCAGAATAGGGGTCAGGTGCCGCGCCGCATGGCTGCGAAAATAGGACCATTTCGCGC
>2415355|reference Age_ch_v3_2_motif_mod_jobs_024_024558_data_consensus|length 41|copies 1
ACCAGAATATCAGCGCGGCCCGCCACCGGTGAAATAATCCC
>2415355|reference Age_ch_v3_2_motif_mod_jobs_024_024558_data_consensus|length 65|copies 1
ACCAGAATCCCCGACATCACCACCAGAACGAAACTGATCGACACGAACGGATAGGCCAGCGACAG
>2415355|reference Age_ch_v3_2_motif_mod_jobs_024_024558_data_consensus|length 51|copies 1
ACCAGACAATCGACGTGGACCTGTACGGGATGCTGCGCGTTATCCGCCCGG
>2415355|reference Age_ch_v3_2_motif_mod_jobs_024_024558_data_consensus|length 52|copies 1
ACCAGACAGATCAGCCGGTGGCGCGGAGTGATCGGCGCGAAGAAATCCAGCG
>2415355|reference Age_ch_v3_2_motif_mod_jobs_024_024558_data_consensus|length 66|copies 1
ACCAGATACTGACCCCGGCCTTGCTGACCCGGCTGGAAACCGAGGCCCGGCTGCGCGGGGCGCAGA
>2415355|reference Age_ch_v3_2_motif_mod_jobs_024_024558_data_consensus|length 63|copies 2
ACCAGATCCCAGCCCTGCAAGGCATATCCGGCCACCTGCTGCACGATGTCCGGCTGGTTTTGC
>2415355|reference Age_ch_v3_2_motif_mod_jobs_024_024558_data_consensus|length 64|copies 3
ACCAGATCGCGCCAGGGCCGGAAAAGGTGGCCCAGACAAGGATCAGCACCGGGCTGAGCAGGAA
>2415355|reference Age_ch_v3_2_motif_mod_jobs_024_024558_data_consensus|length 65|copies 2
ACCAGATCGGCCTCTTCCACGTAATCGGCGCCTTCGATCACTTCGGGGGACTGACGGCCCGACGC
>2415355|reference Age_ch_v3_2_motif_mod_jobs_024_024558_data_consensus|length 59|copies 1
ACCAGATTGGACCGCCGGCCACCAAACAGGTCCAACCCCTTCACCGTCAACCGCACCGG
>2415355|reference Age_ch_v3_2_motif_mod_jobs_024_024558_data_consensus|length 65|copies 7
ACCAGCAAAACTTTCCCGATCATACGGTGTCGTCCTCTTTCCAGTATTCCAGTTCTACCGTGAAC
>2415355|reference Age_ch_v3_2_motif_mod_jobs_024_024558_data_consensus|length 45|copies 4
ACCAGCAAACCATGGTGGCCTGAGTGCCGCGGTGTCATTCGACCT
>2415355|reference Age_ch_v3_2_motif_mod_jobs_024_024558_data_consensus|length 56|copies 5
ACCAGCAAACCATGGTGGCCTGAGTGCCGCGGTGTCATTCGACCTGCCGGACGCGC
>2415355|reference Age_ch_v3_2_motif_mod_jobs_024_024558_data_consensus|length 76|copies 3
ACCAGCAAAGTGGCGACCTCGAATTCGGCCGATCCGGGGCGGATGATCAACAACACACCGCCAAACCCGATCAAGA
>2415355|reference Age_ch_v3_2_motif_mod_jobs_024_024558_data_consensus|length 60|copies 4
ACCAGCAACCCGATCTGGCCCCCCGCGCATCGCTGTACGATCTGGCCGACAGTCTGGCCG
>2415355|reference Age_ch_v3_2_motif_mod_jobs_024_024558_data_consensus|length 62|copies 3
ACCAGCAACGGTTCGACCGTGGCACGGTCGGCCGATCCTTCCGACAGCAGCGCGATCAGCCG
>2415355|reference Age_ch_v3_2_motif_mod_jobs_024_024558_data_consensus|length 63|copies 1
ACCAGCAACGGTTTCAGGCGGCATGGCGCAGCGAAACGGCCTCACCCGTGGCGGCGAAGAGAC
>2415355|reference Age_ch_v3_2_motif_mod_jobs_024_024558_data_consensus|length 58|copies 3
ACCAGCAATGTATTGGTCTGTGGTTCCGGCACGATATGGATGGGGGCTTCGTTCGCGC
>2415355|reference Age_ch_v3_2_motif_mod_jobs_024_024558_data_consensus|length 69|copies 6
ACCAGCAATTCGGCGGTGCCCTTCCATTCGTTGGTTTCGCCACCCGACGCGTTTTCGCTGTTCAGGATC
>2415355|reference Age_ch_v3_2_motif_mod_jobs_024_024558_data_consensus|length 59|copies 2
ACCAGCACAGACCGCAATGAAATGACCTATCAGGTCCATTGCGGCTATGTCGAAATCGC
>2415355|reference Age_ch_v3_2_motif_mod_jobs_024_024558_data_consensus|length 71|copies 1
ACCAGCAGCACGCCAGGCGCGTCTGATCCGGCCAGTCCCAGCAGTTGCGCCACCGGTTTCAGGGTAAAGCC
>2415355|reference Age_ch_v3_2_motif_mod_jobs_024_024558_data_consensus|length 61|copies 1
ACCAGCAGCGCCAGCATCAGGATATTGGCAGCAGTAGGATGAACGGCAAACAGACGGATCA
>2415355|reference Age_ch_v3_2_motif_mod_jobs_024_024558_data_consensus|length 55|copies 2
ACCAGCAGCGTCAAAATCGTGGCTTTCAGCGCCACGCCCACGCTGGACAGGTAGG
>2415355|reference Age_ch_v3_2_motif_mod_jobs_024_024558_data_consensus|length 57|copies 4
ACCAGCAGCGTCAAAATCGTGGCTTTCAGCGCCACGCCCACGCTGGACAGGTAGGCC
>2415355|reference Age_ch_v3_2_motif_mod_jobs_024_024558_data_consensus|length 62|copies 1
ACCAGCAGCTTGCGCCGGCGGCGTTCCTCGTGCCCCCAAGTCTTGGCCGGATCATAAGGCGC
>2415355|reference Age_ch_v3_2_motif_mod_jobs_024_024558_data_consensus|length 69|copies 3
ACCAGCAGCTTTTCGATCCGCCGTTCCTTCATCAGGTTCTTGGCCTGTTCCAGATCCGCCGGTTCCGCC
>2415355|reference Age_ch_v3_2_motif_mod_jobs_024_024558_data_consensus|length 62|copies 1
ACCAGCAGGAAACGCGCATCCTGGTAGCAGGCGTAGTTCAGCGCATCGAGACCACGGGCCAC
>2415355|reference Age_ch_v3_2_motif_mod_jobs_024_024558_data_consensus|length 58|copies 1
ACCAGCAGGATCGACGCGCCCTGTTGCTTCAACTCGCGCAAAGCGCGCGCCATGGTGG
>2415355|reference Age_ch_v3_2_motif_mod_jobs_024_024558_data_consensus|length 61|copies 1
ACCAGCATTGCGTGTTGATGAACGGCAATCCAGCCCACCCTTACAATATTGATCGTGCCAG
>2415355|reference Age_ch_v3_2_motif_mod_jobs_024_024558_data_consensus|length 67|copies 1
ACCAGCATTTCACCCAGCTTTGCATCGCCGGACAATTCGCGCACCGCCGCGCCATGGGCGGTCAGGC
>2415355|reference Age_ch_v3_2_motif_mod_jobs_024_024558_data_consensus|length 70|copies 1
ACCAGCATTTTAGCGGCTTGCAGGTAGATGTCCGGCTTGTAGACAGACTTGGCCACCTCGTCATACCAGC
>2415355|reference Age_ch_v3_2_motif_mod_jobs_024_024558_data_consensus|length 59|copies 1
ACCAGCCAGATCGGGCGGCGTGCGTAATAGCCCGCCACATGTTCGCGCCGGATCAGCGG
>2415355|reference Age_ch_v3_2_motif_mod_jobs_024_024558_data_consensus|length 57|copies 1
ACCAGCCGGATACGGCGGCATCAAGGTCGATTGCTGGGCTGATATTACCCAGTTTCA
>2415355|reference Age_ch_v3_2_motif_mod_jobs_024_024558_data_consensus|length 54|copies 2
ACCAGCCGGTCACGCAGTGCATCAAGCGTCAGCACCGGTGCAACCTCGGTGAGA
>2415355|reference Age_ch_v3_2_motif_mod_jobs_024_024558_data_consensus|length 62|copies 1
ACCAGCCTGTTTCAGCAACACCAACCGGTCGATCACCGATCTGGCGGCGCAGACCCAGCCGA
>2415355|reference Age_ch_v3_2_motif_mod_jobs_024_024558_data_consensus|length 71|copies 1
ACCAGCGAAACAATTCCCGCCACGACCAAAGCCGCGATCACCAGCGGATCACCCCAAACATATTGTTGGCC
>2415355|reference Age_ch_v3_2_motif_mod_jobs_024_024558_data_consensus|length 62|copies 4
ACCAGCGCCAACACCCCCGGGACTGCCACCACCAGAACAAGCTGCATGGTCAGACTATCGGC
>2415355|reference Age_ch_v3_2_motif_mod_jobs_024_024558_data_consensus|length 57|copies 1
ACCAGCGCCCAGACCGATCCGGTGATCCATGCGGCGATTACGGCCACCACCAACCCG
>2415355|reference Age_ch_v3_2_motif_mod_jobs_024_024558_data_consensus|length 60|copies 1
ACCAGCGCCGAATTGTAGAAGCTGTTGAACTGTGCCAGCAGGATGATGAACATCAAGGCC
>2415355|reference Age_ch_v3_2_motif_mod_jobs_024_024558_data_consensus|length 59|copies 1
ACCAGCGCCGCCGCGCGGTTGGAATTCTGACTGATCTGAACCAGATCGGCATAATCGGG
>2415355|reference Age_ch_v3_2_motif_mod_jobs_024_024558_data_consensus|length 49|copies 1
ACCAGCGCCTCGGCGATGGGCAGGGTTCCAAAGATATCGGCATACATCG
>2415355|reference Age_ch_v3_2_motif_mod_jobs_024_024558_data_consensus|length 50|copies 1
ACCAGCGCCTCGGCGATGGGCAGGGTTCCAAAGATATCGGCATACATCGG
>2415355|reference Age_ch_v3_2_motif_mod_jobs_024_024558_data_consensus|length 64|copies 8
ACCAGCGCCTCGGCGATGGGCAGGGTTCCAAAGATATCGGCATACATCGGAATGCCCACCAGGG
>2415355|reference Age_ch_v3_2_motif_mod_jobs_024_024558_data_consensus|length 48|copies 1
ACCAGCGCGACTGCGCGGTCATATGCATTCCCAGTACCGTCTGGTGCC
>2415355|reference Age_ch_v3_2_motif_mod_jobs_024_024558_data_consensus|length 72|copies 1
ACCAGCGCTTCGATTTCGCTGCCGATGCTGGATTCGGACCGGCCCGCCACCGGGGTGAACACGTTGGTGGAA
>2415355|reference Age_ch_v3_2_motif_mod_jobs_024_024558_data_consensus|length 62|copies 1
ACCAGCGGCACGCTGACCCATTCGGGATTGGCGGCCTCGGCGATGATCAGAACGCGTAAGGG
>2415355|reference Age_ch_v3_2_motif_mod_jobs_024_024558_data_consensus|length 45|copies 2
ACCAGCGGCAGCGCCTGGATCATCTTCGACGACGACCGCGGCAGG
>2415355|reference Age_ch_v3_2_motif_mod_jobs_024_024558_data_consensus|length 62|copies 3
ACCAGCGTGACCGTCAGGAATGTCATCCGGAACCAAAAGAACCCACGTTCGTTGCGCGTCGC
>2415355|reference Age_ch_v3_2_motif_mod_jobs_024_024558_data_consensus|length 55|copies 1
ACCAGCGTTGCAGTGCGGCTGGATGGAATCGCGACGGCGGCGGCGTGAGGAGCAG
>2415355|reference Age_ch_v3_2_motif_mod_jobs_024_024558_data_consensus|length 58|copies 2
ACCAGCGTTGCCGCGCCAGAGGCCAGCACCACCAGACCAAGATGGCTGAGCGAGAGCG
>2415355|reference Age_ch_v3_2_motif_mod_jobs_024_024558_data_consensus|length 49|copies 1
ACCAGCTCACAAAGCGTCACGGCAAGACCACGGGTGGTTCGGTCATGCG
>2415355|reference Age_ch_v3_2_motif_mod_jobs_024_024558_data_consensus|length 64|copies 1
ACCAGCTCGACATCGGGCAATCGCGCCTCAAGATGGATCACTTCGATCTGCGGCGAAACCCGGC
>2415355|reference Age_ch_v3_2_motif_mod_jobs_024_024558_data_consensus|length 55|copies 1
ACCAGCTTGCAAAACGACAACCACCCTGCCGTGGTCAGCCGTTCGGCCGATTTCG
>2415355|reference Age_ch_v3_2_motif_mod_jobs_024_024558_data_consensus|length 62|copies 25
ACCAGCTTGCAAAACGACAACCACCCTGCCGTGGTCAGCCGTTCGGCCGATTTCGACGCCAG
>2415355|reference Age_ch_v3_2_motif_mod_jobs_024_024558_data_consensus|length 61|copies 1
ACCAGCTTGCCAGCCTTGTAATCGCTCGCCTCCGCCGGGGCCCAGCTTTGACCATAGCCGC
>2415355|reference Age_ch_v3_2_motif_mod_jobs_024_024558_data_consensus|length 65|copies 3
ACCAGCTTGGCTTCATCGAAGGATGCCTTGCCAACACCAGCGTGAACCACACCGGCTTTTTCGGC
>2415355|reference Age_ch_v3_2_motif_mod_jobs_024_024558_data_consensus|length 66|copies 1
ACCAGGAGCGTTTGCAGGATCGGTCCGGGGTCAGCCATGCCGGTGGTTTCGATGACCACACGGTCG
>2415355|reference Age_ch_v3_2_motif_mod_jobs_024_024558_data_consensus|length 58|copies 1
ACCAGGCGCGACGGGACCGCGATGCGGGGCACGACACAGCCGGGTTTGTGTCCGGCTA
>2415355|reference Age_ch_v3_2_motif_mod_jobs_024_024558_data_consensus|length 66|copies 3
ACCAGGTGGCATTCCGCCGGGTGACGCTGTTGGTGTTGTTCGTCGCGGCGCTCAACCTGGTGCGCC
>2415355|reference Age_ch_v3_2_motif_mod_jobs_024_024558_data_consensus|length 64|copies 2
ACCAGGTTCGAGGGTTGGTAGGTGCGTTTCATCGCTCCGTCTCCAATTCAACTGTGGCTTGGCG
>2415355|reference Age_ch_v3_2_motif_mod_jobs_024_024558_data_consensus|length 69|copies 1
ACCAGTAATTCGCCCCGGTGCGTTCACAATAGCCATCCACCGCTAGCAGCCAATCCATCGTCCAGCCCC
>2415355|reference Age_ch_v3_2_motif_mod_jobs_024_024558_data_consensus|length 71|copies 1
ACCAGTCCACCTGTGTCGGTTTAGGGTACGGTCTTAAAGAGGGGCTATTTCCAGGAACCTCTAAGCAGCCC
>2415355|reference Age_ch_v3_2_motif_mod_jobs_024_024558_data_consensus|length 67|copies 13
ACCAGTGATCCCATCGGCCCGATCGTATCGCGGGCCTTTCCCGGCAGGCTTTGGATGCCGATGGTCG
>2415355|reference Age_ch_v3_2_motif_mod_jobs_024_024558_data_consensus|length 72|copies 1
ACCAGTGGTAGAACCAGCCCGAAAGCGCGCCCAGAACCACGCCCGGCACACCAGCAAAGACAAAGCCCAAGG
>2415355|reference Age_ch_v3_2_motif_mod_jobs_024_024558_data_consensus|length 60|copies 2
ACCATAAGGTTGCGCCAATTCTTGCCTGCAACGATTTCGCGGGTCAGCACGACCGCAAGC
>2415355|reference Age_ch_v3_2_motif_mod_jobs_024_024558_data_consensus|length 56|copies 1
ACCATACCAGCGTGTCACCACGATGATCTGATCGGTAAGCCCTTCACGTTCCAGCA
>2415355|reference Age_ch_v3_2_motif_mod_jobs_024_024558_data_consensus|length 71|copies 1
ACCATATCGGTTTCCGACGGTGGTGAATTGGACACGGCACCGGGAATTCCCTTGGCCAACATCCCGTTGGA
>2415355|reference Age_ch_v3_2_motif_mod_jobs_024_024558_data_consensus|length 60|copies 2
ACCATATCTTCGGAATTCTGCGCAAAGGCGATGATCGACCCGGCAGAGGATGTATTGGCG
>2415355|reference Age_ch_v3_2_motif_mod_jobs_024_024558_data_consensus|length 63|copies 3
ACCATCAACCCGCCCAGCACCGGGCCCAATTCCCGCACCATGCCGATGGCGACGATCGACGGC
>2415355|reference Age_ch_v3_2_motif_mod_jobs_024_024558_data_consensus|length 69|copies 4
ACCATCAACGAGCTAAACAACCCGGTATCTTCGGGCCAGATCCAACCGTCCTGCACCACGGTGCCAAAC
>2415355|reference Age_ch_v3_2_motif_mod_jobs_024_024558_data_consensus|length 64|copies 1
ACCATCACCCGGCTATTGGGCAGCGAAAACCGCATCCCTGCCGCCCCTGCGGTCAGCAGCAGCG
>2415355|reference Age_ch_v3_2_motif_mod_jobs_024_024558_data_consensus|length 61|copies 31
ACCATCACTTTGGAAATCAGCGTGATGATGGCGCAGTTCCCATCCAAGGAAATCGCGCAGC
>2415355|reference Age_ch_v3_2_motif_mod_jobs_024_024558_data_consensus|length 55|copies 3
ACCATCAGCAGCAGCGGATTGAGGTCCAGATCATCCAGATGCGCCGATCCGCGGC
>2415355|reference Age_ch_v3_2_motif_mod_jobs_024_024558_data_consensus|length 63|copies 1
ACCATCAGCGAAGTGGCCGACTGGCTGGATCGCCCGGCCCATGTGCTGCGATTCTGGGAAAGC
>2415355|reference Age_ch_v3_2_motif_mod_jobs_024_024558_data_consensus|length 49|copies 1
ACCATCAGGATGTGGTTTTCGATCACCAACGCCACGTCGCGTTCATGGG
>2415355|reference Age_ch_v3_2_motif_mod_jobs_024_024558_data_consensus|length 66|copies 1
ACCATCAGGGTGGCCCCACCCTGCGGGATCGACCGCAGCAACAGTTGTTCCAATTCCGGGCTCAGC
>2415355|reference Age_ch_v3_2_motif_mod_jobs_024_024558_data_consensus|length 53|copies 1
ACCATCATAGATTTCATAGGTTTCGGTCAGCATAGCCTGACTGATCGGCGTGA
>2415355|reference Age_ch_v3_2_motif_mod_jobs_024_024558_data_consensus|length 67|copies 1
ACCATCATCCGCACCGGGCGCAAATTCGAACAAGTCCTGCTAGGGGCGCGGAAGGTTTTCATGGCCG
>2415355|reference Age_ch_v3_2_motif_mod_jobs_024_024558_data_consensus|length 49|copies 1
ACCATCCAGATCACCCGGTGGGCATAGGCGGCCATGTCTTCTTCATGTG
>2415355|reference Age_ch_v3_2_motif_mod_jobs_024_024558_data_consensus|length 67|copies 7
ACCATCCTGATGATCTTTCCCATCGCCTTTCTGGTGATGCAGTTCGGCCCGCCGGAATTGTTTGCCG
>2415355|reference Age_ch_v3_2_motif_mod_jobs_024_024558_data_consensus|length 49|copies 1
ACCATCGAAGCCATCAGGCTGTCTTTGCGGTCCAGTACGATTTTGGGTG
>2415355|reference Age_ch_v3_2_motif_mod_jobs_024_024558_data_consensus|length 66|copies 2
ACCATCGACCATCTGACCGATTTGTTGTCCGATGCCGGGCCGATCCGGGCCTTGCCGATGTTTGGC
>2415355|reference Age_ch_v3_2_motif_mod_jobs_024_024558_data_consensus|length 52|copies 1
ACCATCGACGAGACGATGAGCCCGAAGCCCGTGGCCGCGAAGCCAAACAAGG
>2415355|reference Age_ch_v3_2_motif_mod_jobs_024_024558_data_consensus|length 70|copies 3
ACCATCGACGAGACGATGAGCCCGAAGCCCGTGGCCGCGAAGCCAAACAAGGCCGATCCGGCCAAAAGTG
>2415355|reference Age_ch_v3_2_motif_mod_jobs_024_024558_data_consensus|length 69|copies 2
ACCATCGATCAGATCAGCCCCAATCCCGGCCATCCAATCGGTCCAGGCTTTCATGACCTTTTCACCTTC
>2415355|reference Age_ch_v3_2_motif_mod_jobs_024_024558_data_consensus|length 60|copies 3
ACCATCGATCCGGGCCGCGATGGCGCCAAGATGAATTTCCGCGACGCGATGTCTTACGGC
>2415355|reference Age_ch_v3_2_motif_mod_jobs_024_024558_data_consensus|length 66|copies 1
ACCATCGATTTACCTTCGCCCAGCAGGGCCAACAGGCGTGGCCGCATCTGCGCCCCGTTATGGTCG
>2415355|reference Age_ch_v3_2_motif_mod_jobs_024_024558_data_consensus|length 47|copies 1
ACCATCGCCGACATGTGGCGGGTGTTGGGCCGGCCACATGTAGATGG
>2415355|reference Age_ch_v3_2_motif_mod_jobs_024_024558_data_consensus|length 49|copies 3
ACCATCGCCGCCGGGCCGCAGGCGCACAGCCCCAGGCAATAGACCGGTT
>2415355|reference Age_ch_v3_2_motif_mod_jobs_024_024558_data_consensus|length 58|copies 2
ACCATCGCCGCGTCCACCACCTGACCGCGCCCCGATGCCTGCCGTTCGAACAGTGCCG
>2415355|reference Age_ch_v3_2_motif_mod_jobs_024_024558_data_consensus|length 62|copies 15
ACCATCGCCGGACAGATCGGCCGAACTCAGCTGTGTCGCCAACCGTTCGGGCTGCGACAGGC
>2415355|reference Age_ch_v3_2_motif_mod_jobs_024_024558_data_consensus|length 54|copies 1
ACCATCGCGACGAACGGGCTGACCTTGACCCAGGTGGGCGCGTGGTGCGCGTCG
>2415355|reference Age_ch_v3_2_motif_mod_jobs_024_024558_data_consensus|length 62|copies 3
ACCATCGCGGCGGCCCGGCGCAATTGCTCGACATCTGGCCGGGGTTTCACGACGCCGGATTA
>2415355|reference Age_ch_v3_2_motif_mod_jobs_024_024558_data_consensus|length 71|copies 1
ACCATCGCGTCGGGACAGGGTTCGCCGTATTTTTCCAGTAGGTGCTTTTCCAGCGACCCGGCATTGACGCC
>2415355|reference Age_ch_v3_2_motif_mod_jobs_024_024558_data_consensus|length 67|copies 1
ACCATCGGATGGCCACAACCAAGCCGGTCCAGGATTTCCAGTGGCCGTTTGGCGAAACAGATCGCAC
>2415355|reference Age_ch_v3_2_motif_mod_jobs_024_024558_data_consensus|length 62|copies 1
ACCATCGGCACCGAGGTGCCTTCGCCGGTGGTGCCGGTGGGAGCGACGCCGTCACAGCCACC
>2415355|reference Age_ch_v3_2_motif_mod_jobs_024_024558_data_consensus|length 60|copies 2
ACCATCGGCGCGTTGGCGCAGGCGCCAAGGCATTCTACTTCTTCCCAGGTGAATTTGCCA
>2415355|reference Age_ch_v3_2_motif_mod_jobs_024_024558_data_consensus|length 68|copies 1
ACCATCGGTCCGGTGAATTGACACCCCCTCCCCCCCGCGCCACGCTTGGGGCAGGAGGAGTGCGAATG
>2415355|reference Age_ch_v3_2_motif_mod_jobs_024_024558_data_consensus|length 28|copies 2
ACCATCTACGCCCAGGGCATTATCCCTG
>2415355|reference Age_ch_v3_2_motif_mod_jobs_024_024558_data_consensus|length 29|copies 1
ACCATCTCTTCGGTGGTGAAGGGATAGGG
>2415355|reference Age_ch_v3_2_motif_mod_jobs_024_024558_data_consensus|length 62|copies 1
ACCATCTGCCAAGGCTGGCATTGCGACCCCGATCGTCAACGCCAGCGCCGACACAGTGCGGC
>2415355|reference Age_ch_v3_2_motif_mod_jobs_024_024558_data_consensus|length 60|copies 1
ACCATCTGGAGGGTCGGGTGATTTTCGATCATCTGTCTGCTGAAGATCGGGATCGGATCG
>2415355|reference Age_ch_v3_2_motif_mod_jobs_024_024558_data_consensus|length 62|copies 1
ACCATCTGGGCCTGCCGGTCTTCAACTCGGTCCACGAAGCGATGGCGAAAACCGAAGCCAAC
>2415355|reference Age_ch_v3_2_motif_mod_jobs_024_024558_data_consensus|length 65|copies 1
ACCATCTTGCACATCTGGCCAGCACCGCTTTCGCCCAACCGTTTGCACAGCTTGGCATAAGCGCC
>2415355|reference Age_ch_v3_2_motif_mod_jobs_024_024558_data_consensus|length 57|copies 5
ACCATGAAGACATGCCGGTGATGCCCAAGGGGCGCTACAAGTTGATGACTTCTTATA
>2415355|reference Age_ch_v3_2_motif_mod_jobs_024_024558_data_consensus|length 62|copies 1
ACCATGACCGATCGAACCATCGATCCGGGCCGCGATGGCGCCAAGATGAATTTCCGCGACGC
>2415355|reference Age_ch_v3_2_motif_mod_jobs_024_024558_data_consensus|length 69|copies 1
ACCATGATCAACGCGATCACCCCGATCGCAAAAAAACCCGGAATTTCCCGCACCGTATGCAGCCAACCG
>2415355|reference Age_ch_v3_2_motif_mod_jobs_024_024558_data_consensus|length 33|copies 5
ACCATGATCATGATCACGGGCATCATCACGACC
>2415355|reference Age_ch_v3_2_motif_mod_jobs_024_024558_data_consensus|length 59|copies 2
ACCATGATCATGCTCAGGATATCGCGGCCGAAATGGTCGGTACCCAACGGATGCGCGCC
>2415355|reference Age_ch_v3_2_motif_mod_jobs_024_024558_data_consensus|length 55|copies 9
ACCATGATCGGTTCAACCGCGTCGGGGTTGGTCAGATAGGTCTTGGCATAGCCAG
>2415355|reference Age_ch_v3_2_motif_mod_jobs_024_024558_data_consensus|length 60|copies 1
ACCATGATCTGATCGACGCCAAGCGTTTCCACGAAATCGGCAAACGCAGGCGCGAAACCG
>2415355|reference Age_ch_v3_2_motif_mod_jobs_024_024558_data_consensus|length 63|copies 1
ACCATGATGATCGTTCGGCATGTCGCCCCTCAGCCCCGCGTCAGTTCCAGGAAAATATCTTCG
>2415355|reference Age_ch_v3_2_motif_mod_jobs_024_024558_data_consensus|length 61|copies 1
ACCATGATGTATTGCAGGAACTGCATCAGGTGGCGGTGCGCGAAGGCGGTGAATTCCGCCC
>2415355|reference Age_ch_v3_2_motif_mod_jobs_024_024558_data_consensus|length 60|copies 6
ACCATGATTTCTTCTTCATGCAGCGGCAATTCGCGCACGATCTGTTCGGTATTGGGACCG
>2415355|reference Age_ch_v3_2_motif_mod_jobs_024_024558_data_consensus|length 62|copies 1
ACCATGCCATTGCGTCGGGTGGTCGACAGGATCAGGGCATCCGGTCCCAATTGCCGGACCAC
>2415355|reference Age_ch_v3_2_motif_mod_jobs_024_024558_data_consensus|length 68|copies 1
ACCATGCCCATCTAGCGGCTTGCCTAGGGGAAAACGGCTGGCCGCTGGAGGGTGGCAAAGTGGCCGGG
>2415355|reference Age_ch_v3_2_motif_mod_jobs_024_024558_data_consensus|length 68|copies 1
ACCATGCCGAACATCACGATCACACCACCGCCCAACACATTGATCGGAATCGTCGAAACGATCGCGCC
>2415355|reference Age_ch_v3_2_motif_mod_jobs_024_024558_data_consensus|length 45|copies 3
ACCATGCCGATGGCCTGGCGCAGTGACACCTGCGTCACGTGACGA
>2415355|reference Age_ch_v3_2_motif_mod_jobs_024_024558_data_consensus|length 60|copies 3
ACCATGCCGATTTTCAGCGCCGCCTGCGGTTTCACCGGCTTGCCTTCGGTCAGGTGCGGC
>2415355|reference Age_ch_v3_2_motif_mod_jobs_024_024558_data_consensus|length 57|copies 1
ACCATGCCGCCGCCGGTGGCAAAATGCAGCGACCGGGCGGTGGTGGTGTGGCGGCCC
>2415355|reference Age_ch_v3_2_motif_mod_jobs_024_024558_data_consensus|length 63|copies 1
ACCATGCCTGGTTTCGAGGCATTGCAGGCACAGCAAGAAGCCTTCCTCAAGGCAATGACCGGC
>2415355|reference Age_ch_v3_2_motif_mod_jobs_024_024558_data_consensus|length 48|copies 2
ACCATGCGCTCGACCTGGGGCGCAGAAGGCGACACCTTGGCGCTGGAC
>2415355|reference Age_ch_v3_2_motif_mod_jobs_024_024558_data_consensus|length 53|copies 1
ACCATGCTGCTGATCCGGCGTATTTCGCCCTCCCGCCTGTTTGCCTTTGGCCT
>2415355|reference Age_ch_v3_2_motif_mod_jobs_024_024558_data_consensus|length 60|copies 3
ACCATGCTGCTGATCCGGCGTATTTCGCCCTCCCGCCTGTTTGCCTTTGGCCTGATCACC
>2415355|reference Age_ch_v3_2_motif_mod_jobs_024_024558_data_consensus|length 67|copies 3
ACCATGGAAGAAGGCACGCTGGCCAAATGGCTGGTCAAGGAAGGCGATACCGTTTCGTCGGGCGATA
>2415355|reference Age_ch_v3_2_motif_mod_jobs_024_024558_data_consensus|length 69|copies 1
ACCATGGACGTTAGCATCCATGGTGTGTCTGCCATCTAGTACTCCCGGGTATTCGGAGTTTGGTTAGGA
>2415355|reference Age_ch_v3_2_motif_mod_jobs_024_024558_data_consensus|length 64|copies 1
ACCATGGACTATGCCGACGACATCGATCCGCATGACGAAATGGTCGAACAGGACGGTGCCCGGG
>2415355|reference Age_ch_v3_2_motif_mod_jobs_024_024558_data_consensus|length 48|copies 2
ACCATGGATGAAATCAGCTATCAGATCCGCAACATCATCGTGCAGGAA
>2415355|reference Age_ch_v3_2_motif_mod_jobs_024_024558_data_consensus|length 60|copies 12
ACCATGGCCATGATGAGCATAGGCCTGTTCGCCGGTATGCTTGTCGGGTCCTTGCCCGGG
>2415355|reference Age_ch_v3_2_motif_mod_jobs_024_024558_data_consensus|length 68|copies 5
ACCATGGCGATCAAGGTGGTCAGGCTGGTCGCAGCAAAGCTGTCTTCGGCGGTAAAGATGCGTCCCGG
>2415355|reference Age_ch_v3_2_motif_mod_jobs_024_024558_data_consensus|length 55|copies 3
ACCATGGGAACACGCTGGCAGGCTACGTTCTTTGCGCCGCAAGACTTCGACCCGG
>2415355|reference Age_ch_v3_2_motif_mod_jobs_024_024558_data_consensus|length 71|copies 2
ACCATGGGCCCCGCCCCCTTGCAAGGCCAGATTGATCCGTTTCTTTGCCATTTGATCTTCCTGCCCCTGGC
>2415355|reference Age_ch_v3_2_motif_mod_jobs_024_024558_data_consensus|length 52|copies 1
ACCATGGTGCCAAGGCGCTCTTCGACCATGTCGCGCACTTCTTCACGCAGCG
>2415355|reference Age_ch_v3_2_motif_mod_jobs_024_024558_data_consensus|length 63|copies 6
ACCATGGTGCTGAACCTTCCGATCGCACCGTGGTGGTGGGTTGCCACTGCCTGTTTCTGGGTC
>2415355|reference Age_ch_v3_2_motif_mod_jobs_024_024558_data_consensus|length 69|copies 1
ACCATGGTGGTATCGGGCACGCCTGAAAGCATGACCACGACCTTTTCCGCCGCATCGATGGGATTAGCC
>2415355|reference Age_ch_v3_2_motif_mod_jobs_024_024558_data_consensus|length 52|copies 8
ACCATGTAAATCAGATATATCCGCGCCTCGGATCGCACTGCATCGGACGTAG
>2415355|reference Age_ch_v3_2_motif_mod_jobs_024_024558_data_consensus|length 63|copies 2
ACCATGTAGATCGCGTGGTCTTCGCGCAAACGGTCGACCATTTCCGACGTTGTACCAAGCCGC
>2415355|reference Age_ch_v3_2_motif_mod_jobs_024_024558_data_consensus|length 58|copies 1
ACCATGTCCTGCACCTGCTGCGCCTCGATCGGCAATCCGGTGGCCGGGCTGTAGGGCG
>2415355|reference Age_ch_v3_2_motif_mod_jobs_024_024558_data_consensus|length 59|copies 1
ACCATGTGGCGCGACGCCAGATTGCCCTGCACGCAGCCATCGACCTGTACATGTTCGGC
>2415355|reference Age_ch_v3_2_motif_mod_jobs_024_024558_data_consensus|length 61|copies 1
ACCATGTTATAGATGCCCGCGCCGTGGCTCATCGGGGCGGCGTAAAGGATGGTATCGTCAG
>2415355|reference Age_ch_v3_2_motif_mod_jobs_024_024558_data_consensus|length 67|copies 5
ACCATGTTGGCCGGCTGGCTCAGTTCTTTTCGGATGGCTTCCGCACGACTGGCCACGAAGTCCGGGG
>2415355|reference Age_ch_v3_2_motif_mod_jobs_024_024558_data_consensus|length 64|copies 1
ACCATTACGGCCATTTCGTGCTGTGCGGGATTCTTTTCGACAAGATCGAACGGTCGAAAGGGCG
>2415355|reference Age_ch_v3_2_motif_mod_jobs_024_024558_data_consensus|length 53|copies 1
ACCATTATCGTGGGCTTTGCTGCTGACCGTTTGCCGAAGCTGGCAATCCTGCC
>2415355|reference Age_ch_v3_2_motif_mod_jobs_024_024558_data_consensus|length 73|copies 4
ACCATTCCGGTCGCCGAAGCGAAAATCCAGACGCCGAAAAATACCATCCAGATTGCGAGTGCCGACAGGATGC
>2415355|reference Age_ch_v3_2_motif_mod_jobs_024_024558_data_consensus|length 56|copies 1
ACCATTCGGTCGGGGAGGGCGAAGCGCTGCCATTGGCGCGCAAGCTGGCCGCACAG
>2415355|reference Age_ch_v3_2_motif_mod_jobs_024_024558_data_consensus|length 61|copies 1
ACCATTCTTCGGTATTGCTGAATTCCGGGTCGACATCGAACACCACACCCCGGAACGGGTG
>2415355|reference Age_ch_v3_2_motif_mod_jobs_024_024558_data_consensus|length 52|copies 2
ACCATTGGTGTCGCACAGCACGATCCACCGCGCCCCGGCCGCATAGGCCGCC
>2415355|reference Age_ch_v3_2_motif_mod_jobs_024_024558_data_consensus|length 64|copies 2
ACCATTGTCGAACAGGGCATCTACCGATTCCTGCAGCATCCGCTTTTCGTTACGCACGATGATA
>2415355|reference Age_ch_v3_2_motif_mod_jobs_024_024558_data_consensus|length 52|copies 3
ACCATTGTTTGTTGCGACACATAACCGGTCACCGCCAGTCCGGTGGCCTGCT
>2415355|reference Age_ch_v3_2_motif_mod_jobs_024_024558_data_consensus|length 53|copies 1
ACCATTGTTTGTTGCGACACATAACCGGTCACCGCCAGTCCGGTGGCCTGCTG
>2415355|reference Age_ch_v3_2_motif_mod_jobs_024_024558_data_consensus|length 57|copies 3
ACCATTGTTTGTTGCGACACATAACCGGTCACCGCCAGTCCGGTGGCCTGCTGGAAC
>2415355|reference Age_ch_v3_2_motif_mod_jobs_024_024558_data_consensus|length 66|copies 11
ACCATTGTTTGTTGCGACACATAACCGGTCACCGCCAGTCCGGTGGCCTGCTGGAACCCTTTCAAC
>2415355|reference Age_ch_v3_2_motif_mod_jobs_024_024558_data_consensus|length 66|copies 1
ACCATTTCACCGGTCAGCTCAAACCCGATAACCTCGGGGATCAGCATAGAGATCGGCTGGCCCAGC
>2415355|reference Age_ch_v3_2_motif_mod_jobs_024_024558_data_consensus|length 72|copies 1
ACCATTTCAGCCCTGCCCAACGCGGGAGCCGCGCGTTTGACGAAGGGCCCTTTTGCATTCGGGGAACACAAA
>2415355|reference Age_ch_v3_2_motif_mod_jobs_024_024558_data_consensus|length 61|copies 3
ACCATTTCGACCACTTCGACAGTAGCTTTGTCGGTGACCCGTTTGCCGCGCACGAATTTGC
>2415355|reference Age_ch_v3_2_motif_mod_jobs_024_024558_data_consensus|length 70|copies 41
ACCCAAAAGCCTGTCACACTATCCCCGGAGCCTGGTGAAGGGGCCGGAAAGGCGTCCAAGCCTACACAAA
>2415355|reference Age_ch_v3_2_motif_mod_jobs_024_024558_data_consensus|length 67|copies 1
ACCCAAACCTATGGCATCGATCTGAAGATCGACGGCATGGTCCATGCAGCCGTAAAAATGAACCCGC
>2415355|reference Age_ch_v3_2_motif_mod_jobs_024_024558_data_consensus|length 69|copies 1
ACCCAAAGCCCCGATCATCAGGAAAGGTGAACGTTGGGTATAAAGACCCACCAATGTGCCGGGCTTCAC
>2415355|reference Age_ch_v3_2_motif_mod_jobs_024_024558_data_consensus|length 71|copies 6
ACCCAAATGCGGGCTGGTGCGCCGGAACATGGCCAGCCAGAGCGACCGTTTGCCCAAACCGTAAAGCACCC
>2415355|reference Age_ch_v3_2_motif_mod_jobs_024_024558_data_consensus|length 69|copies 2
ACCCAACCGGGGCATACCGCGTTGACACAAATCCCGCGCGGACCAAGTTCCTGCGCCCAGGTACGGGCC
>2415355|reference Age_ch_v3_2_motif_mod_jobs_024_024558_data_consensus|length 64|copies 2
ACCCAACGCGAACGCGAAGTTGCAATGCTGACCTGCCGAGGCATGACCAGCAAGGAAATCGGGC
>2415355|reference Age_ch_v3_2_motif_mod_jobs_024_024558_data_consensus|length 67|copies 1
ACCCAAGGCATCGCCATCGCTGTCGATTTCGCCCAGCACCGCACCGACGCCAGCACCGAGAACCGCC
>2415355|reference Age_ch_v3_2_motif_mod_jobs_024_024558_data_consensus|length 60|copies 1
ACCCAAGGCTTGCGGTTCAGACCCAAGGCTGCGGCTTTGCGTGCCACCAGACCGGCCCCG
>2415355|reference Age_ch_v3_2_motif_mod_jobs_024_024558_data_consensus|length 70|copies 2
ACCCAAGTTTTTCCCCGGCGGTGCCTGCAAGTGGTGGTTGAATAGACGAACGGCCAACACGCAAACCGGC
>2415355|reference Age_ch_v3_2_motif_mod_jobs_024_024558_data_consensus|length 53|copies 1
ACCCAATTGGCGACCTGGTTCGACATCAATACCGAATATGGCGATGGCAAAGG
>2415355|reference Age_ch_v3_2_motif_mod_jobs_024_024558_data_consensus|length 56|copies 1
ACCCAATTGGCGACCTGGTTCGACATCAATACCGAATATGGCGATGGCAAAGGCCG
>2415355|reference Age_ch_v3_2_motif_mod_jobs_024_024558_data_consensus|length 44|copies 1
ACCCACAAAGCAGTGGCTTCGCTATCGGCAAATTGCATGGCCTG
>2415355|reference Age_ch_v3_2_motif_mod_jobs_024_024558_data_consensus|length 60|copies 1
ACCCACAAAGCAGTGGCTTCGCTATCGGCAAATTGCATGGCCTGCGGATCGACCTTGGCG
>2415355|reference Age_ch_v3_2_motif_mod_jobs_024_024558_data_consensus|length 44|copies 2
ACCCACACATGGGTGCCGCCATCGGTGCAACTGCTGATGCCGAT
>2415355|reference Age_ch_v3_2_motif_mod_jobs_024_024558_data_consensus|length 66|copies 2
ACCCACAGGATTTCCGGTTCTCGGTGACGCTGGGCGATTTCACCATTTCCGACATGATCTGGGGCA
>2415355|reference Age_ch_v3_2_motif_mod_jobs_024_024558_data_consensus|length 39|copies 1
ACCCACCCGCCGCCGCGCCCAGGCGCGCTTCGGTAACCG
>2415355|reference Age_ch_v3_2_motif_mod_jobs_024_024558_data_consensus|length 68|copies 1
ACCCACCCGCCGCCGCGCCCAGGCGCGCTTCGGTAACCGGCGTCAGGGTCCGGCGGAAGGGGTTGGCG
>2415355|reference Age_ch_v3_2_motif_mod_jobs_024_024558_data_consensus|length 77|copies 1
ACCCACGCGGCCCCTGGCCAATGGTCCAACGCCCCTTTCTCGCACCATATGCCGTTGACGGCTTGCCGCTTGGCACC
>2415355|reference Age_ch_v3_2_motif_mod_jobs_024_024558_data_consensus|length 63|copies 3
ACCCACGGCAGGCGCGATGGCAGGGTCGAGGAAATCGACATCCAGACTGACGTGTAACAGGCC
>2415355|reference Age_ch_v3_2_motif_mod_jobs_024_024558_data_consensus|length 57|copies 1
ACCCACTCCACCGGCAGGCCTTTGGCTGCGAACCAATCCCGGGCCTTGTCCAGATCG
>2415355|reference Age_ch_v3_2_motif_mod_jobs_024_024558_data_consensus|length 64|copies 1
ACCCACTGGTCAGACTGGTGCCGGGCGCTTGGGTATGACGGGCCACTGGGCGGCGGATATCGGG
>2415355|reference Age_ch_v3_2_motif_mod_jobs_024_024558_data_consensus|length 70|copies 4
ACCCACTTCTTGCCTTGTTGCTCAAGGGTACGGGAATCCCCGAACATTCAGTTCCTCTTTTCTACAGCGG
>2415355|reference Age_ch_v3_2_motif_mod_jobs_024_024558_data_consensus|length 60|copies 1
ACCCAGAAATGGCAGAACGTCAAAGGCGTTGAAAGCTCTTGGCTATGATGTGACTGTCCA
>2415355|reference Age_ch_v3_2_motif_mod_jobs_024_024558_data_consensus|length 57|copies 35
ACCCAGAATTACGATGCTGATATGGCGCTGTCGCATTTCCGGACAGCGCAAAAATTC
>2415355|reference Age_ch_v3_2_motif_mod_jobs_024_024558_data_consensus|length 56|copies 4
ACCCAGACCAGCCGGTGACGGCTGGCCTGATCCACCACCGGTGCGAACGAATCTTC
>2415355|reference Age_ch_v3_2_motif_mod_jobs_024_024558_data_consensus|length 72|copies 1
ACCCAGACCCCGACCCGGCCGTCACGGATTTCGCCGCGAATGTTGAATTCGTCCAGCGTCGCAATGACCCAG
>2415355|reference Age_ch_v3_2_motif_mod_jobs_024_024558_data_consensus|length 62|copies 1
ACCCAGATAAATCACTGGCCAGCGCAGTACCGACATTGCGGCGGCCAGGAATATTAGCCCCG
>2415355|reference Age_ch_v3_2_motif_mod_jobs_024_024558_data_consensus|length 65|copies 1
ACCCAGATAAATCACTGGCCAGCGCAGTACCGACATTGCGGCGGCCAGGAATATTAGCCCCGCCC
>2415355|reference Age_ch_v3_2_motif_mod_jobs_024_024558_data_consensus|length 56|copies 2
ACCCAGATCATGCGCCAGTGCGACCGCTTCGGTCAGTTCCTGATTCAGCCCCAAAG
>2415355|reference Age_ch_v3_2_motif_mod_jobs_024_024558_data_consensus|length 66|copies 1
ACCCAGATGCGGGCAGTGTTCGGCGAATATCGCGGTCCGACCGGGGTGTCGAAATCGGTCAGCAAC
>2415355|reference Age_ch_v3_2_motif_mod_jobs_024_024558_data_consensus|length 66|copies 1
ACCCAGATGGAAGGGGCCGATCTGCGCGGGGCGCGGATGGAGGGGGCCTATGTCATCCGCACCCGG
>2415355|reference Age_ch_v3_2_motif_mod_jobs_024_024558_data_consensus|length 62|copies 1
ACCCAGCAAATAGACTGGGAGTCCCTTATCACGGGGTGGGTCGGTTGCGGCCTGCCCTATGC
>2415355|reference Age_ch_v3_2_motif_mod_jobs_024_024558_data_consensus|length 29|copies 5
ACCCAGCACCGCCCAGGGCCTGCACCGCC
>2415355|reference Age_ch_v3_2_motif_mod_jobs_024_024558_data_consensus|length 57|copies 1
ACCCAGCACCGCCCAGGGCCTGCACCGCCTGATGCGACACTTTCATCGCTTCTTCGC
>2415355|reference Age_ch_v3_2_motif_mod_jobs_024_024558_data_consensus|length 60|copies 1
ACCCAGCACGAAGACTGGCTTGACGCCAACCCTTATCCCGTCCTGCGTCTAAACGGCACG
>2415355|reference Age_ch_v3_2_motif_mod_jobs_024_024558_data_consensus|length 62|copies 1
ACCCAGCCCGAAGCCGGAAAATGCTGGGGAAATTCCTGTTGCGCCACCTGCACCACGCGCAG
>2415355|reference Age_ch_v3_2_motif_mod_jobs_024_024558_data_consensus|length 49|copies 3
ACCCAGCCGGCCGCGCCATAGGGAGCCTGCGCAGCGCGCTGCGCCGGAT
>2415355|reference Age_ch_v3_2_motif_mod_jobs_024_024558_data_consensus|length 60|copies 4
ACCCAGCGATAATTCCGGATGCGCGGTCAGTTGATCTTGCATCAATTTATACATGCCCGG
>2415355|reference Age_ch_v3_2_motif_mod_jobs_024_024558_data_consensus|length 33|copies 2
ACCCAGCGGCCATCGGTCATCGCCAAGGCGGCA
>2415355|reference Age_ch_v3_2_motif_mod_jobs_024_024558_data_consensus|length 58|copies 3
ACCCAGCGGCCATCGGTCATCGCCAAGGCGGCAGGACCATCCCAGGGTTCCATCACGC
>2415355|reference Age_ch_v3_2_motif_mod_jobs_024_024558_data_consensus|length 68|copies 2
ACCCAGCGGCCCGGAACAGCACAGAATTGGCAAAGTCGAGGTAATGCCGCGAGGGCAACAACCAAGTG
>2415355|reference Age_ch_v3_2_motif_mod_jobs_024_024558_data_consensus|length 59|copies 2
ACCCAGCTCGTGCCGATACCTGTGACCGTGGCGCTGCCATTGGTGACACTGATCGTGCC
>2415355|reference Age_ch_v3_2_motif_mod_jobs_024_024558_data_consensus|length 67|copies 1
ACCCAGGATCAGCTGGAAGAATTGGCTGCATCGATCAAAGAAAAAGGCATTATTCAACCGTTGATCG
>2415355|reference Age_ch_v3_2_motif_mod_jobs_024_024558_data_consensus|length 59|copies 1
ACCCAGGCAAAGGCGCGGCGCGGCACCGATGTGGCGATGGTGGGAATCCGTGCCTCGTG
>2415355|reference Age_ch_v3_2_motif_mod_jobs_024_024558_data_consensus|length 61|copies 4
ACCCAGGCCGCACCTTCGGGGCTGTAGGCGGCTTCGGCCATGGCCAGACCAAAAGAATTGG
>2415355|reference Age_ch_v3_2_motif_mod_jobs_024_024558_data_consensus|length 62|copies 1
ACCCAGGCCGCACCTTCGGGGCTGTAGGCGGCTTCGGCCATGGCCAGACCAAAAGAATTGGG
>2415355|reference Age_ch_v3_2_motif_mod_jobs_024_024558_data_consensus|length 81|copies 43
ACCCAGGCCGCACCTTCGGGGCTGTAGGCGGCTTCGGCCATGGCCAGACCAAAAGAATTGGGCGACATCCCGAGTGCGGCC
>2415355|reference Age_ch_v3_2_motif_mod_jobs_024_024558_data_consensus|length 66|copies 1
ACCCAGGTGGGCGCGTGGTGCGCGTCGTCCATCACGTGGTTGTCGGGATGCATGAAGATCGCCCCC
>2415355|reference Age_ch_v3_2_motif_mod_jobs_024_024558_data_consensus|length 63|copies 2
ACCCAGTCGAGCGCGGCCATATCACCGTCCTGTGCCGCAACAATGGCCCAAGGCACCGCGTAA
>2415355|reference Age_ch_v3_2_motif_mod_jobs_024_024558_data_consensus|length 61|copies 3
ACCCAGTCGATGCAAAGCAACCTGCAGAAGTCGAAAAGCGATTACGAAACAGCATGGCGGG
>2415355|reference Age_ch_v3_2_motif_mod_jobs_024_024558_data_consensus|length 50|copies 1
ACCCAGTGGGATTTTCTTGATCTTGTCGGTCGTCACGGCATCGACTGGCA
>2415355|reference Age_ch_v3_2_motif_mod_jobs_024_024558_data_consensus|length 52|copies 1
ACCCAGTTCATCCTTGAACGCGACGATCTGAAACCGGTGATCAAGGCGTTGC
>2415355|reference Age_ch_v3_2_motif_mod_jobs_024_024558_data_consensus|length 63|copies 1
ACCCAGTTGAACCGCTGGCGCGAGGCGCTGGTCGCGTTGGCGCTGAGTCTGCTGGGGCTTTAC
>2415355|reference Age_ch_v3_2_motif_mod_jobs_024_024558_data_consensus|length 73|copies 1
ACCCATATCTTTTTCTGGCGCGAAATTCAAAAGATCGAAGAGGCAGGGGTAGACGTCTGTCTGTTTTCCACCC
>2415355|reference Age_ch_v3_2_motif_mod_jobs_024_024558_data_consensus|length 73|copies 1
ACCCATCATTCGATCACCGAATTGGACAGTGAAAAACTGCAACGGGTGTTTCAGGTCAACCTGTTTGGCATGA
>2415355|reference Age_ch_v3_2_motif_mod_jobs_024_024558_data_consensus|length 51|copies 1
ACCCATCGAGATCGACTGGTTGAACGCCGTGGTATCGAGGATCGCATCTGC
>2415355|reference Age_ch_v3_2_motif_mod_jobs_024_024558_data_consensus|length 53|copies 50
ACCCATCGAGATCGACTGGTTGAACGCCGTGGTATCGAGGATCGCATCTGCCG
>2415355|reference Age_ch_v3_2_motif_mod_jobs_024_024558_data_consensus|length 58|copies 1
ACCCATCGTATTCTGACCCGGGGCGGTATCTTTTTGTATCCCTCCGATGACCGCCCCG
>2415355|reference Age_ch_v3_2_motif_mod_jobs_024_024558_data_consensus|length 81|copies 12
ACCCATCGTATTCTGACCCGGGGCGGTATCTTTTTGTATCCCTCCGATGACCGCCCCGGGTACGAACAAGGTCGTTTACGC
>2415355|reference Age_ch_v3_2_motif_mod_jobs_024_024558_data_consensus|length 57|copies 2
ACCCATGACAGCAGGCAGGCCAGAAACAGCAACCCGGTGGTAAGATATTGTGCGCCC
>2415355|reference Age_ch_v3_2_motif_mod_jobs_024_024558_data_consensus|length 35|copies 3
ACCCATGCCCCGTCAAGCCAACCCGGCGACGTCAG
>2415355|reference Age_ch_v3_2_motif_mod_jobs_024_024558_data_consensus|length 69|copies 1
ACCCATGCCCCGTCAAGCCAACCCGGCGACGTCAGCGGCCGCGCCTGGGTGCCGAAGATGTTCTTGGCG
>2415355|reference Age_ch_v3_2_motif_mod_jobs_024_024558_data_consensus|length 54|copies 1
ACCCATGCGATCACCGACGAGGCGCTGAACTGATCCATCGCGTATAGCGTGACA
>2415355|reference Age_ch_v3_2_motif_mod_jobs_024_024558_data_consensus|length 71|copies 1
ACCCATGCTTCGGGCGGGCGGTTTGCGTCATTGGGGATGATGGTGCGCCAAGCGACCTGACCGGTGAAACG
>2415355|reference Age_ch_v3_2_motif_mod_jobs_024_024558_data_consensus|length 67|copies 2
ACCCATTCGGCCCGGTTCAACCGACCTGCGAAAGAATGATAAATCTGGATCAGGGCGGTCATGTCGC
>2415355|reference Age_ch_v3_2_motif_mod_jobs_024_024558_data_consensus|length 67|copies 1
ACCCCAAAGACAGCTCTTTGGATTGCGTTGGTGTTCTTGCCCGCACTGCCGAAATGCTGGTCAAAGG
>2415355|reference Age_ch_v3_2_motif_mod_jobs_024_024558_data_consensus|length 65|copies 1
ACCCCAACAACCCGACAAGCGCTCAGGACAGACCTTATGGCCCAATGGGGCAACAGCATTCGGGC
>2415355|reference Age_ch_v3_2_motif_mod_jobs_024_024558_data_consensus|length 47|copies 1
ACCCCAAGCTGGGTGTTGGTTTGGGAACTGGCGCTGGGCCACGGGGT
>2415355|reference Age_ch_v3_2_motif_mod_jobs_024_024558_data_consensus|length 75|copies 2
ACCCCAAGGGCGTGATGGCGGAATTGACCGGCCGGACCGGCGGGTATTCCAAGGGCAAGGGCGGCTCGATGCACA
>2415355|reference Age_ch_v3_2_motif_mod_jobs_024_024558_data_consensus|length 69|copies 1
ACCCCAATACAGCAGCGGGCCAATACGCCCCTTTGCGGGTCATTGATATCGCCGAAGACGTTCCCGCCG
>2415355|reference Age_ch_v3_2_motif_mod_jobs_024_024558_data_consensus|length 73|copies 4
ACCCCACCTTTACACAGGCGGCTGTGGATAACTTAACGCAGGGAAACCGGCGCGTCATCCCCTTTTTCGGGTC
>2415355|reference Age_ch_v3_2_motif_mod_jobs_024_024558_data_consensus|length 62|copies 1
ACCCCACGGTGGTGGTGGTCTTGCCCTCGCCTGCAGGTGTCGGGTTGATCGCGGTCACCAGG
>2415355|reference Age_ch_v3_2_motif_mod_jobs_024_024558_data_consensus|length 52|copies 1
ACCCCAGAACGATCAATCCCAAAAAGGGCCAGACCGGCATGGTGAAATGGCC
>2415355|reference Age_ch_v3_2_motif_mod_jobs_024_024558_data_consensus|length 53|copies 1
ACCCCAGATCCAGCGCGGTCTTGGCCAACTCCGGCCCGGACGTGTAGCAATGC
>2415355|reference Age_ch_v3_2_motif_mod_jobs_024_024558_data_consensus|length 52|copies 21
ACCCCAGATCTCAGCGGTAAATATGTCGTCGAAGGCGACGGCGGCGACAATT
>2415355|reference Age_ch_v3_2_motif_mod_jobs_024_024558_data_consensus|length 58|copies 1
ACCCCAGCAATGCCTTGGCACGGCGCGATGATACGATCCGTTTATTCACGTCGCGGGC
>2415355|reference Age_ch_v3_2_motif_mod_jobs_024_024558_data_consensus|length 69|copies 2
ACCCCAGCGACCTGCAATCCGTGCATGTCGGCAATTTCGTCGCCGAACTGTTCTGCGGTCAAGGTCAAC
>2415355|reference Age_ch_v3_2_motif_mod_jobs_024_024558_data_consensus|length 59|copies 2
ACCCCAGCGCGTTGACCAGTGGCACATAAAGTGGTGCGACAATGACCAGCATCGCGGTA
>2415355|reference Age_ch_v3_2_motif_mod_jobs_024_024558_data_consensus|length 52|copies 5
ACCCCAGTCGGATCACGACCGTGAGCCCGCAGCTCCAGCGCCATGGCACCCT
>2415355|reference Age_ch_v3_2_motif_mod_jobs_024_024558_data_consensus|length 65|copies 13
ACCCCAGTCGGATCACGACCGTGAGCCCGCAGCTCCAGCGCCATGGCACCCTGCCCCCGGTTGCG
>2415355|reference Age_ch_v3_2_motif_mod_jobs_024_024558_data_consensus|length 60|copies 2
ACCCCAGTGCCGAACCGGCCCGCAATCCATATGGACAAAGTTCGACCGCGAATAGCGCCC
>2415355|reference Age_ch_v3_2_motif_mod_jobs_024_024558_data_consensus|length 61|copies 2
ACCCCAGTTGTTTCGCGGCTTTCAGAACCTTTGCCCGTGTTGCTTCGGACACATCGCTGCG
>2415355|reference Age_ch_v3_2_motif_mod_jobs_024_024558_data_consensus|length 74|copies 1
ACCCCATAAAGCGCCAATCCCAGCAGCACGAAGGGGGAAAACAGCATCCCCATGACCTTCATCACCAAACCGGC
>2415355|reference Age_ch_v3_2_motif_mod_jobs_024_024558_data_consensus|length 81|copies 29
ACCCCATAGCCGCCCTGCCCGGCCAGCCAGAAAAACCCTTCGACCTGTGGATCGAAACCGACCAGCGGGGTCCGGTCGGGC
>2415355|reference Age_ch_v3_2_motif_mod_jobs_024_024558_data_consensus|length 65|copies 1
ACCCCATCCGAGACTTGGCTAACACAACCGACTGACCGTTGATTGAGCCAAAATCCATGTAGTGG
>2415355|reference Age_ch_v3_2_motif_mod_jobs_024_024558_data_consensus|length 69|copies 3
ACCCCATGCTGAACCAGATTGTCCACGGTGAAAAAACCGATCGTCCTTCGCTTTTGATCGTTCATGGCC
>2415355|reference Age_ch_v3_2_motif_mod_jobs_024_024558_data_consensus|length 75|copies 2
ACCCCCAACGCGCCCGGACCGCGATCCAGCTTTTCGATCCGCACAAAGACTCGTTCGGCCTGCGGTTCGGTCAGG
>2415355|reference Age_ch_v3_2_motif_mod_jobs_024_024558_data_consensus|length 65|copies 1
ACCCCCACAGGATCGGCGACCGGGTCTTGTCCAGCGGTTCGGCTTCGGTTCCGAAATACATGTAG
>2415355|reference Age_ch_v3_2_motif_mod_jobs_024_024558_data_consensus|length 57|copies 1
ACCCCCAGACAAAACAAAAGCCCGGTCGTTTCCGCCGGGCCTGTCAGTCATTGCAGT
>2415355|reference Age_ch_v3_2_motif_mod_jobs_024_024558_data_consensus|length 65|copies 1
ACCCCCAGAGTATTTTTGCCAAGATGAAACCGGATTTGTCAGCCGGTTCGACCAGTGCTTGCTTG
>2415355|reference Age_ch_v3_2_motif_mod_jobs_024_024558_data_consensus|length 61|copies 2
ACCCCCAGATCGTGCAGGAACTTTTCCAACTCATCGCTGAGCTGATAAGGCTTCATCGCGC
>2415355|reference Age_ch_v3_2_motif_mod_jobs_024_024558_data_consensus|length 71|copies 35
ACCCCCAGCTGACCTGGGTGGCGTCGGCCTCGTAGAAGATCTCCGAACTGAGCCGCCCGGTCGAGCCAAAG
>2415355|reference Age_ch_v3_2_motif_mod_jobs_024_024558_data_consensus|length 67|copies 1
ACCCCCATATCGTTGCACATCTGTTCCAGCAGTGCGCGCAACCCATGCCGGCGGCTGGGTAGAACCA
>2415355|reference Age_ch_v3_2_motif_mod_jobs_024_024558_data_consensus|length 66|copies 1
ACCCCCATTTCATCCATGGCGTTTTCCTCGACCAGCTGGTCGTTCGACTTGGACATGACCGACAGC
>2415355|reference Age_ch_v3_2_motif_mod_jobs_024_024558_data_consensus|length 66|copies 1
ACCCCCCAATAGGCGCGGTCCGACATCAGCGACTGGCCCTTCGAGGTCCAATCGACCTTGGCCCAG
>2415355|reference Age_ch_v3_2_motif_mod_jobs_024_024558_data_consensus|length 59|copies 2
ACCCCCCATCTGGCGCGGCCTGCGGCGTTCACCGCAAACAACCCGCAGCCCGGCACGCC
>2415355|reference Age_ch_v3_2_motif_mod_jobs_024_024558_data_consensus|length 70|copies 4
ACCCCCCGGGCGAAGCCGCGGGGGTCGTCGGAACTTGCATGTTCAAGCTTTCGAGAAGGGCCTTACAGCA
>2415355|reference Age_ch_v3_2_motif_mod_jobs_024_024558_data_consensus|length 73|copies 1
ACCCCCGACAAGTCGGTTTGCAGGATGAAACCCTTATTGAAATCCAGCGCCAGTTTTCCGCCGTTGCGAAAGA
>2415355|reference Age_ch_v3_2_motif_mod_jobs_024_024558_data_consensus|length 75|copies 1
ACCCCCGACAGCATGACCGCCAGCCCGGCCAGCAAGCCGATGAAAAGCGGCCGTTTCAGGATCGACAGGAACAGC
>2415355|reference Age_ch_v3_2_motif_mod_jobs_024_024558_data_consensus|length 61|copies 1
ACCCCCGATCTGGTTTTTCTGGCGACCGGGCAGGTAACGGAATTCGACATTGTCTTTGCCG
>2415355|reference Age_ch_v3_2_motif_mod_jobs_024_024558_data_consensus|length 47|copies 1
ACCCCCGATTTGCCCCGGCTGGCATTCGGCGTGATCGCGATCGAACT
>2415355|reference Age_ch_v3_2_motif_mod_jobs_024_024558_data_consensus|length 52|copies 2
ACCCCCGATTTGCCCCGGCTGGCATTCGGCGTGATCGCGATCGAACTGATTT
>2415355|reference Age_ch_v3_2_motif_mod_jobs_024_024558_data_consensus|length 58|copies 1
ACCCCCGATTTGCCCCGGCTGGCATTCGGCGTGATCGCGATCGAACTGATTTACAGCC
>2415355|reference Age_ch_v3_2_motif_mod_jobs_024_024558_data_consensus|length 58|copies 1
ACCCCCGCAGCAGAGCGCGCACAGGTCGACGACGCCAAAGCCAGCGATCGGTTGCGGC
>2415355|reference Age_ch_v3_2_motif_mod_jobs_024_024558_data_consensus|length 57|copies 1
ACCCCCGCCGCGTTGCAGATCGTCATCAGCCGGTCCATGTCGCACAGATGGCCGCGC
>2415355|reference Age_ch_v3_2_motif_mod_jobs_024_024558_data_consensus|length 77|copies 3
ACCCCCGGACTTATGGCAGGGCCCGTCCCTAGTGCGGGAAGGGCCAAAGCCGTAGTTTTTCTTTGGCGACGCGCCAC
>2415355|reference Age_ch_v3_2_motif_mod_jobs_024_024558_data_consensus|length 70|copies 3
ACCCCCGGCCGCGGGTGGGGGTGAAGTCCCCGCCGTCGTGCTGCAAGCGCGCCTCCGGCGTGACGGGGGC
>2415355|reference Age_ch_v3_2_motif_mod_jobs_024_024558_data_consensus|length 68|copies 1
ACCCCCGGCGGTCAGCGGCCGAATGCCGTTGGCGCGGACCTGTTCGAAGAATGTGGTGATCCGCGTCA
>2415355|reference Age_ch_v3_2_motif_mod_jobs_024_024558_data_consensus|length 61|copies 5
ACCCCCGGTGCGATCACCCCGCCGACATAGGCGCCGTCTTCGGCCACCACGTCGAAATTCG
>2415355|reference Age_ch_v3_2_motif_mod_jobs_024_024558_data_consensus|length 42|copies 1
ACCCCCGTTGTCGGTCGTAGCGCCCCAGCGGCGAACGGGCGT
>2415355|reference Age_ch_v3_2_motif_mod_jobs_024_024558_data_consensus|length 66|copies 7
ACCCCCGTTGTCGGTCGTAGCGCCCCAGCGGCGAACGGGCGTTTGCATTTGGTCGGATGCGCCCGG
>2415355|reference Age_ch_v3_2_motif_mod_jobs_024_024558_data_consensus|length 59|copies 3
ACCCCCTTCTGTTGCAGGCGGTTGAACATGACATGAGTAGGGTCAATGCCATACCTCGC
>2415355|reference Age_ch_v3_2_motif_mod_jobs_024_024558_data_consensus|length 36|copies 1
ACCCCGAAACCGATCTGGCCTTTGATTATGGCCCCC
>2415355|reference Age_ch_v3_2_motif_mod_jobs_024_024558_data_consensus|length 78|copies 6
ACCCCGAAACCGATCTGGCCTTTGATTATGGCCCCCCCTTGCCCGGCCATGCCAATGGCATGGTGCTGATGGCTACCG
>2415355|reference Age_ch_v3_2_motif_mod_jobs_024_024558_data_consensus|length 69|copies 1
ACCCCGAACAGCAGGGCCAATAGAGCAGAAACGCCAAACACGATGCCGCTTTGCTGCCCCTGTATCAGG
>2415355|reference Age_ch_v3_2_motif_mod_jobs_024_024558_data_consensus|length 57|copies 2
ACCCCGAACATCCGCAGGTGCTGAATTACCTCGGCTATTCGATGGTCGAACAGCAGG
>2415355|reference Age_ch_v3_2_motif_mod_jobs_024_024558_data_consensus|length 42|copies 2
ACCCCGAACGGTCGCAGGACGAAACCCAGGACAGTTCCGAAG
>2415355|reference Age_ch_v3_2_motif_mod_jobs_024_024558_data_consensus|length 61|copies 2
ACCCCGAACTGCGTGGCGACGCGCCGGCGCAGATGAACGCAGAAGACCGGGATTTCATGCG
>2415355|reference Age_ch_v3_2_motif_mod_jobs_024_024558_data_consensus|length 39|copies 1
ACCCCGAAGACAAACCGCTGATGGCGATCTTGCTGCTCG
>2415355|reference Age_ch_v3_2_motif_mod_jobs_024_024558_data_consensus|length 54|copies 110
ACCCCGAAGATGCGCGAAGTCGACATGCTGCACGCCGAATTCCACGACGCCGCC
>2415355|reference Age_ch_v3_2_motif_mod_jobs_024_024558_data_consensus|length 47|copies 1
ACCCCGAAGCGCGCGCGTCGATCATGCGGCGGTTTGTGATGCTGCAG
>2415355|reference Age_ch_v3_2_motif_mod_jobs_024_024558_data_consensus|length 72|copies 1
ACCCCGAAGGGCCCGAAACGGGTCGAGGATCTGCGCGAAGGCGACCGGGTTCAGACCAAGGATAACGGGGCC
>2415355|reference Age_ch_v3_2_motif_mod_jobs_024_024558_data_consensus|length 63|copies 1
ACCCCGAATGCGCCTTGGACGTGGTGCCGAACGACGCACGCGAAGCGAAAATCGATTTCGCAC
>2415355|reference Age_ch_v3_2_motif_mod_jobs_024_024558_data_consensus|length 72|copies 1
ACCCCGAATGTGGGCAGGCTATCATGCCCCTTGGACCGGATGCGGTCGTTTTCGGTGCCCAACAGGATTTCG
>2415355|reference Age_ch_v3_2_motif_mod_jobs_024_024558_data_consensus|length 51|copies 2
ACCCCGACCAATCCCACTGCCACGTTTTTCCTGTTTCCGTTTCGGGCGTGG
>2415355|reference Age_ch_v3_2_motif_mod_jobs_024_024558_data_consensus|length 62|copies 7
ACCCCGACCAATCCCACTGCCACGTTTTTCCTGTTTCCGTTTCGGGCGTGGGAATTGCTGGC
>2415355|reference Age_ch_v3_2_motif_mod_jobs_024_024558_data_consensus|length 69|copies 1
ACCCCGACCAATCCCACTGCCACGTTTTTCCTGTTTCCGTTTCGGGCGTGGGAATTGCTGGCCGGAGTA
>2415355|reference Age_ch_v3_2_motif_mod_jobs_024_024558_data_consensus|length 64|copies 2
ACCCCGACCACGTGCTGGATGCGCCCGAAGACCGAATCTGTACCACGATTTTGGAAATGCTGAA
>2415355|reference Age_ch_v3_2_motif_mod_jobs_024_024558_data_consensus|length 44|copies 1
ACCCCGACCGCAATCGCGGTGATCGAACGTCTGACCGCGATGGG
>2415355|reference Age_ch_v3_2_motif_mod_jobs_024_024558_data_consensus|length 67|copies 1
ACCCCGACCGCGACCAGAGGCATGACGGGGTTGCCGACAATGGCCTTGATGGCCCAGCCGAACAAGG
>2415355|reference Age_ch_v3_2_motif_mod_jobs_024_024558_data_consensus|length 55|copies 1
ACCCCGACCGGATCAGAAGGCTATCGCACCGCCGAAGTGACGCTGGGGGGGATCG
>2415355|reference Age_ch_v3_2_motif_mod_jobs_024_024558_data_consensus|length 77|copies 1
ACCCCGACCTGTCGCATCAAAACGATGTCACGGGCGAAATCCGCCATCGCTTCGTCGTCGCCCATCGCGTTGCCACC
>2415355|reference Age_ch_v3_2_motif_mod_jobs_024_024558_data_consensus|length 56|copies 10
ACCCCGACCTTGATCTGGTGCTGATCGAATCGGGGGGCGACAATCTCAGCGCCACG
>2415355|reference Age_ch_v3_2_motif_mod_jobs_024_024558_data_consensus|length 62|copies 1
ACCCCGACGAAACGCCGGCTCAGGCCCGCCGCAGCGAAGCCGAGCTCAGCAAAGACGAGCGC
>2415355|reference Age_ch_v3_2_motif_mod_jobs_024_024558_data_consensus|length 68|copies 1
ACCCCGACGAATTCCTGCGCAAGTTCAAGGATCTGTCGGATCAGGGCGGCGGCGAATTGGGCCTGCGC
>2415355|reference Age_ch_v3_2_motif_mod_jobs_024_024558_data_consensus|length 60|copies 1
ACCCCGAGGAAATGCAGGCCAAACACAAACAACACGGCAGCGGCAATATAGCTGAGCGGC
>2415355|reference Age_ch_v3_2_motif_mod_jobs_024_024558_data_consensus|length 66|copies 2
ACCCCGAGGCAAGAGTAGGATAATAAATGTCGGATCCGGTCACCAATGTAGAAATCGAGGATGTAC
>2415355|reference Age_ch_v3_2_motif_mod_jobs_024_024558_data_consensus|length 56|copies 3
ACCCCGATCAGCGGCAGCTATGCGGGGGCCGAATTGGTCGAGCATCCGCCAAACGG
>2415355|reference Age_ch_v3_2_motif_mod_jobs_024_024558_data_consensus|length 70|copies 2
ACCCCGATCCTTTGCCGGGATGCTTGGTGGAAAAGAACGGTTCGAAAATCCGGTCAATGATGGTCTGCGG
>2415355|reference Age_ch_v3_2_motif_mod_jobs_024_024558_data_consensus|length 73|copies 3
ACCCCGATCGGCCCCACGCCGGGACCGCCACCGCCATGCGGGATGGCAAAGGTCTTGTGCAGGTTCAAATGGC
>2415355|reference Age_ch_v3_2_motif_mod_jobs_024_024558_data_consensus|length 65|copies 2
ACCCCGATCTGCCGCTGGCCAAGGACGGATCGGATTTCGGTGCTTTGATCGATTTGCAGGAACAG
>2415355|reference Age_ch_v3_2_motif_mod_jobs_024_024558_data_consensus|length 41|copies 1
ACCCCGATTCAGAACCAGGCGATTCCGCTGGCGATGCAGGG
>2415355|reference Age_ch_v3_2_motif_mod_jobs_024_024558_data_consensus|length 56|copies 5
ACCCCGATTGATGTGATCTATCGCCGGATCGATGACGAATATCTTGATCCGCTGAA
>2415355|reference Age_ch_v3_2_motif_mod_jobs_024_024558_data_consensus|length 50|copies 4
ACCCCGATTTACACCCGGCACTGCACCGGCTGATGTCGATCGGAACCGGC
>2415355|reference Age_ch_v3_2_motif_mod_jobs_024_024558_data_consensus|length 46|copies 1
ACCCCGATTTTCGATGCGATCCTGTAAGAAAACGCCGCGAGCACCT
>2415355|reference Age_ch_v3_2_motif_mod_jobs_024_024558_data_consensus|length 63|copies 1
ACCCCGCAAAGCGGGACGGTGGCGGCGGATTGGGCAGTGGCAGCAGCTCAATCCGCCGTTTCG
>2415355|reference Age_ch_v3_2_motif_mod_jobs_024_024558_data_consensus|length 64|copies 6
ACCCCGCAACACCGGTGGCCCAGACAGTACGTCCCTGTGCCGTGCCCTCGGTCACTATCTCGCC
>2415355|reference Age_ch_v3_2_motif_mod_jobs_024_024558_data_consensus|length 59|copies 1
ACCCCGCCAAAAACCTTGGTCAGGCCTCGGGTTTCCAAAATAGCGGTCATTCTTCACCT
>2415355|reference Age_ch_v3_2_motif_mod_jobs_024_024558_data_consensus|length 66|copies 1
ACCCCGCCAAGATATGGCGGGGTTTTTATCAACTCTCAGGACTGGTTATCAGCTCAATACCGGTAG
>2415355|reference Age_ch_v3_2_motif_mod_jobs_024_024558_data_consensus|length 74|copies 2
ACCCCGCCCAAGGCCCGGTGGCACCGGTTTCCTTGATCATCAGGCCGATGATTTCTTCGGTGCGTGCCTCCAGC
>2415355|reference Age_ch_v3_2_motif_mod_jobs_024_024558_data_consensus|length 61|copies 1
ACCCCGCCGACGCTACGGGTGCTGGTCAGCCAGAAAACCGTCGGGGCCGGCTATCGGCTGA
>2415355|reference Age_ch_v3_2_motif_mod_jobs_024_024558_data_consensus|length 51|copies 1
ACCCCGCCGCGCAGCACAGCAGCGGCAGCAACGGTGCCGACACCGACATTG
>2415355|reference Age_ch_v3_2_motif_mod_jobs_024_024558_data_consensus|length 72|copies 1
ACCCCGCCTTAGCGGCGGCATAATTCGCCTGCCCCGGGTTGCCGGTGGCCCCGACGATCGAACTGATATTGA
>2415355|reference Age_ch_v3_2_motif_mod_jobs_024_024558_data_consensus|length 68|copies 1
ACCCCGCGACTGCTGGCCCGTATCGCCGCCCGCAACCGGGCCGAAGAATTACAATTGCTGGGCGCGGC
>2415355|reference Age_ch_v3_2_motif_mod_jobs_024_024558_data_consensus|length 58|copies 3
ACCCCGCGCCGCGTCAGGCGGCGTTGATGCTGGCCGAAGAGATCGGGCTGGAACCGGC
>2415355|reference Age_ch_v3_2_motif_mod_jobs_024_024558_data_consensus|length 51|copies 1
ACCCCGCGCGCCGCCGCTCTGCGCGTCAAGGTCGCTGCTTGGGCCGCGCGC
>2415355|reference Age_ch_v3_2_motif_mod_jobs_024_024558_data_consensus|length 62|copies 1
ACCCCGCTGGCCGATGCCGCCCGCACCGAACTGATGGCAACCAATCACGGCTTGCCGCAACA
>2415355|reference Age_ch_v3_2_motif_mod_jobs_024_024558_data_consensus|length 74|copies 1
ACCCCGCTGTCGAAAATCACCGGCAACCGGGTTTCCGCCCGGATCGCCGGCAGCGCCTCGATCGAGGCAGGGGC
>2415355|reference Age_ch_v3_2_motif_mod_jobs_024_024558_data_consensus|length 69|copies 2
ACCCCGGAAAACCCATTTCCGGTGGTGAAATCGCCCCGAAATTGCGTCAGCGCGATGGATTTGGTGATC
>2415355|reference Age_ch_v3_2_motif_mod_jobs_024_024558_data_consensus|length 80|copies 1
ACCCCGGAAAAGCCCTTTTCACGGGCTTCGTCGGCCAGATAGGGTTCCAACCCCGGCGGGGTGGCGAGGAAAATTTCAAA
>2415355|reference Age_ch_v3_2_motif_mod_jobs_024_024558_data_consensus|length 68|copies 1
ACCCCGGAACGGGCCGATTCAATTGATGCTTCGGCGGATTTCACCCCTGCCTGCGTGGATGCTACCCG
>2415355|reference Age_ch_v3_2_motif_mod_jobs_024_024558_data_consensus|length 54|copies 1
ACCCCGGAAGAGGCGCTGGCCTTCCATTTGGAACCAACGCCCGGGAAATTCGAA
>2415355|reference Age_ch_v3_2_motif_mod_jobs_024_024558_data_consensus|length 75|copies 1
ACCCCGGAGTATTTCAGCCAAGATGAAACCCCTTCGTTAACCGGGTTCGGGCTTCCATAGCTGCACAGTACAGGC
>2415355|reference Age_ch_v3_2_motif_mod_jobs_024_024558_data_consensus|length 65|copies 5
ACCCCGGATCGGGCATGTCTCGGCTGGTGACCGAAAAGGTCACCAAGGCCGAAGCCACACAGCGC
>2415355|reference Age_ch_v3_2_motif_mod_jobs_024_024558_data_consensus|length 55|copies 4
ACCCCGGCAAGGCCCATTGCTGCCATGAATGTGCCCGTATCGGGCAAATCGGCCG
>2415355|reference Age_ch_v3_2_motif_mod_jobs_024_024558_data_consensus|length 30|copies 1
ACCCCGGCAATCGCCACCACTTCGGTCGGC
>2415355|reference Age_ch_v3_2_motif_mod_jobs_024_024558_data_consensus|length 65|copies 1
ACCCCGGCAATCGCCACCACTTCGGTCGGCAGGACTTCCTTGGTGAACAGCACGAACATTCCCAG
>2415355|reference Age_ch_v3_2_motif_mod_jobs_024_024558_data_consensus|length 72|copies 1
ACCCCGGCACATCGGTCAACGCGGCCATCACCAAACCGCCGGTACAGCTTTCGGCGGTGGCAATATGCAGCC
>2415355|reference Age_ch_v3_2_motif_mod_jobs_024_024558_data_consensus|length 52|copies 1
ACCCCGGCCCGGACCACCGAATGGGCCGAGAAGGTGATCGAAAGCATGCTGT
>2415355|reference Age_ch_v3_2_motif_mod_jobs_024_024558_data_consensus|length 69|copies 15
ACCCCGGCCTCGTCCGCCAATTCGTCGATACATTCCTGTTGGATCATCGTGCTGTCCATATCGGCCAGC
>2415355|reference Age_ch_v3_2_motif_mod_jobs_024_024558_data_consensus|length 55|copies 1
ACCCCGGCGCATCATCGGGATTGATCGGTTCGATCAGGATCGTGATGTCGTGCCG
>2415355|reference Age_ch_v3_2_motif_mod_jobs_024_024558_data_consensus|length 67|copies 5
ACCCCGGCGCGGTACCAAACCGGATCCCCCCCCGCCGTCAGCAGCGCTTGCTGGCTCATCTTCAAGA
>2415355|reference Age_ch_v3_2_motif_mod_jobs_024_024558_data_consensus|length 56|copies 2
ACCCCGGCGGCTTGCTGGCGCTGTCGTGATCAGGCTGGCTCCGCCTCAACCGCCAC
>2415355|reference Age_ch_v3_2_motif_mod_jobs_024_024558_data_consensus|length 66|copies 2
ACCCCGGCGGGGCCTTCGATCGTTTGTGTCGCGGCAATACTCTTTGCCGGTCTGAATCTTATCGGC
>2415355|reference Age_ch_v3_2_motif_mod_jobs_024_024558_data_consensus|length 54|copies 9
ACCCCGGGAGACCAATTCGCGGCCCTGTCGACAGCAGACGACAAGACCGCAGAA
>2415355|reference Age_ch_v3_2_motif_mod_jobs_024_024558_data_consensus|length 58|copies 31
ACCCCGGTCCTCTCGTACTAGGGGCAACTCCTCTCAAGTATCCTACACCCACGGCAGA
>2415355|reference Age_ch_v3_2_motif_mod_jobs_024_024558_data_consensus|length 58|copies 1
ACCCCGGTCGTGGGGCGCCGATGCTGTCTTCACCGGCATCGGTCACGGTCGTGGCGCG
>2415355|reference Age_ch_v3_2_motif_mod_jobs_024_024558_data_consensus|length 60|copies 2
ACCCCGTCACCACCGCCGAAGGGTTGGAGGTCGTGCCGCTGAAAGTGGTCAAGGCCGTGC
>2415355|reference Age_ch_v3_2_motif_mod_jobs_024_024558_data_consensus|length 58|copies 1
ACCCCGTCGACTAGCAGGTTGGTCGAGGTGCCGATCAGCGTCAGGGTGCCGCCGATAA
>2415355|reference Age_ch_v3_2_motif_mod_jobs_024_024558_data_consensus|length 69|copies 1
ACCCCGTCTTGGTTCAGGGCCTGCGCAGCCTCAGAAATTACGGTTTGCACCGATTGCGTCGGGATCAGG
>2415355|reference Age_ch_v3_2_motif_mod_jobs_024_024558_data_consensus|length 67|copies 2
ACCCCGTGGTGAACCCGGCCTGTTCAGCCACTTCGACAATCTTACCAATAAAATTGTGCTGCCCGGC
>2415355|reference Age_ch_v3_2_motif_mod_jobs_024_024558_data_consensus|length 67|copies 1
ACCCCGTTCCGTGAGTGGTGGCTTTAGCCTTGGAACTTTCGAGGAGAAACCTTGCGATTTCAGGCCC
>2415355|reference Age_ch_v3_2_motif_mod_jobs_024_024558_data_consensus|length 63|copies 1
ACCCCGTTCGAAATGTGCGAATTGAAATTGCACGTCAAATTGCCGGTCTTCGTGGCGCGGCAA
>2415355|reference Age_ch_v3_2_motif_mod_jobs_024_024558_data_consensus|length 63|copies 1
ACCCCTACGACGGCAACGCGCTTGCTGCCGCTCAGGACCCGTTTCAGGAAATCATCGGAATAC
>2415355|reference Age_ch_v3_2_motif_mod_jobs_024_024558_data_consensus|length 42|copies 1
ACCCCTATATCGGTCTGGCCGATCCCAGCCAATTGGCACGGG
>2415355|reference Age_ch_v3_2_motif_mod_jobs_024_024558_data_consensus|length 60|copies 1
ACCCCTATATCGGTCTGGCCGATCCCAGCCAATTGGCACGGGATTGGGACATGGACGCGC
>2415355|reference Age_ch_v3_2_motif_mod_jobs_024_024558_data_consensus|length 73|copies 1
ACCCCTATCGGCCGCTGGCCAACAAGACGGTGCAGGGGCTGTATCCGCCCGGGTCGACCTTCAAGATGGTCAC
>2415355|reference Age_ch_v3_2_motif_mod_jobs_024_024558_data_consensus|length 65|copies 4
ACCCCTATTTGCCGAAAGATACGCCTAATGTCTGAACTACAAATCGCCGGGCTGTTTATTGGCGC
>2415355|reference Age_ch_v3_2_motif_mod_jobs_024_024558_data_consensus|length 50|copies 7
ACCCCTCGAGCCTGCGCGCCCGCGATATGCAGGACAGCGATATCCGCGCG
>2415355|reference Age_ch_v3_2_motif_mod_jobs_024_024558_data_consensus|length 52|copies 1
ACCCCTGAGGATGCTTTTAAACAGAAGAAGACACCAAACATTAAGGTTAATG
>2415355|reference Age_ch_v3_2_motif_mod_jobs_024_024558_data_consensus|length 64|copies 1
ACCCCTGCGCTTGCAACATACAAGGAAAACCATCCAGACGCAGTATGCTCGACTGATTCCATCG
>2415355|reference Age_ch_v3_2_motif_mod_jobs_024_024558_data_consensus|length 60|copies 1
ACCCCTGTCCGCGCCCCGGCGCATAGCGCCGCGATCCCACCGATGCCAGAATTTCGCCGC
>2415355|reference Age_ch_v3_2_motif_mod_jobs_024_024558_data_consensus|length 69|copies 1
ACCCCTTCAATGCCGATCCGCGCGTCGTTCTTGCCAAGTTCCAACACCACGGCCGGATGCCAAGGGCCA
>2415355|reference Age_ch_v3_2_motif_mod_jobs_024_024558_data_consensus|length 68|copies 1
ACCCCTTCCTGAATCGGCAAGATTTCGCCAGTTCGGCGGTTTTTCACCGCCCGCTCCACCCCTGACCG
>2415355|reference Age_ch_v3_2_motif_mod_jobs_024_024558_data_consensus|length 69|copies 1
ACCCCTTCGCTTCGGCCAGTTTTTCTTCTAGCGCTTCGATCTCGACCAAAAGGTCATTGGGATCGGTCA
>2415355|reference Age_ch_v3_2_motif_mod_jobs_024_024558_data_consensus|length 59|copies 1
ACCCCTTCGGGCGTGACCGCAGCGCGCGCATCAGCGGCGTGTTCCGCGTAATCCCAAGC
>2415355|reference Age_ch_v3_2_motif_mod_jobs_024_024558_data_consensus|length 64|copies 1
ACCCCTTGATATAGTCGAGGAACCGTTTCAACCCGGCCAGTTTGCCGGGGCGCCCGATCAGGCG
>2415355|reference Age_ch_v3_2_motif_mod_jobs_024_024558_data_consensus|length 76|copies 1
ACCCGAAAACAGGCGTCTTTTCCGCCCTTGACCTCGAAGGTCAAAACGGTGCCACCCGCCGGGGCCTGACGGCGCG
>2415355|reference Age_ch_v3_2_motif_mod_jobs_024_024558_data_consensus|length 71|copies 3
ACCCGAAAGGCGCGGCTGGTCGGATGACCGATCACTTCGTACATTTCATTTCCTCCCGATTCGGGTTCAAC
>2415355|reference Age_ch_v3_2_motif_mod_jobs_024_024558_data_consensus|length 70|copies 1
ACCCGACAAGCGCTCAGGACAGACCTTATGGCCCAATGGGGCAACAGCATTCGGGCGGCTGTGGAGCGGC
>2415355|reference Age_ch_v3_2_motif_mod_jobs_024_024558_data_consensus|length 57|copies 1
ACCCGACACGATGGCTGGCATCGGGCGATTGCAGCGGAATCGCGGCCAGTTCGCCGC
>2415355|reference Age_ch_v3_2_motif_mod_jobs_024_024558_data_consensus|length 59|copies 1
ACCCGACATAGCCGCAGGCCCGCAGCAGCAACGCGGCCATATTTTCGCGCATCGGCGCC
>2415355|reference Age_ch_v3_2_motif_mod_jobs_024_024558_data_consensus|length 70|copies 4
ACCCGACCAGCAATATGGAGGGGTGCAAAGCGGCGCGATTAGCGGCACCGGTTTCTGGCAGTTCCTTGCG
>2415355|reference Age_ch_v3_2_motif_mod_jobs_024_024558_data_consensus|length 63|copies 1
ACCCGACCGCACCGCTGGCGGCTTCCTCATAGGGCAGCCGTTTGCTTTCTTCGTCTTGCGGGG
>2415355|reference Age_ch_v3_2_motif_mod_jobs_024_024558_data_consensus|length 62|copies 1
ACCCGAGAATATCTGCGGGCATCAGATCCGGGGTGAACTGAATCCGGTTACCGTCCAACCCC
>2415355|reference Age_ch_v3_2_motif_mod_jobs_024_024558_data_consensus|length 77|copies 2
ACCCGATCCGCCCCGCGGCAAGGTATTCGTTTACCCCGACGACATGGCCGGTGAAAGCCATGGGGAAAAACGCGCCC
>2415355|reference Age_ch_v3_2_motif_mod_jobs_024_024558_data_consensus|length 53|copies 4
ACCCGATCGATATGGATCGCCGCCGCATTATGCGACGCGCAAGCCAACGCTAG
>2415355|reference Age_ch_v3_2_motif_mod_jobs_024_024558_data_consensus|length 84|copies 1
ACCCGATCGGTCCCTTGGGCCTGAGAGTTTCCGGGGGCGGTTGCTCCTTCGGCACCGGCTAAGCCGGTTCTCCCGATCGATAAC
>2415355|reference Age_ch_v3_2_motif_mod_jobs_024_024558_data_consensus|length 67|copies 1
ACCCGATCTTCTGGGGATGCGTCAGTTGCCAGAACGTCTTCCCATGCTTCGGACATGATTTCGGATA
>2415355|reference Age_ch_v3_2_motif_mod_jobs_024_024558_data_consensus|length 62|copies 1
ACCCGATGAAGGGCTGGCTCCGGCGTCTTCGGCGCTGCCCGGGGCGGCCGGACCGTTGCAGG
>2415355|reference Age_ch_v3_2_motif_mod_jobs_024_024558_data_consensus|length 63|copies 1
ACCCGATGGTGATGCTGGCCTGACGGAATTTTTCTGAACGAAAACAAAAGCGCCCGCAGCCAA
>2415355|reference Age_ch_v3_2_motif_mod_jobs_024_024558_data_consensus|length 67|copies 1
ACCCGATTGCCCCACCGGGGCCAGCTGGGCCGGATCGCCGAACAGCAGCAAAGTGGGGAATATTTCC
>2415355|reference Age_ch_v3_2_motif_mod_jobs_024_024558_data_consensus|length 57|copies 5
ACCCGATTGCTGCCCCGATCAGCATCCCGGTCAGCGCCAGCGTGATCACGACATAGC
>2415355|reference Age_ch_v3_2_motif_mod_jobs_024_024558_data_consensus|length 70|copies 1
ACCCGCAAAATTTACTGGGCCTTGGTGGCCGGGGTGCCAACCCCCTATCTAGGCGAGGTCAAATACGGGC
>2415355|reference Age_ch_v3_2_motif_mod_jobs_024_024558_data_consensus|length 51|copies 2
ACCCGCAACAATTTGCGCGGGGTGAGTCATACCCCTGCACGATGCTGCCCG
>2415355|reference Age_ch_v3_2_motif_mod_jobs_024_024558_data_consensus|length 62|copies 11
ACCCGCAACAATTTGCGCGGGGTGAGTCATACCCCTGCACGATGCTGCCCGCAGAAAAAAAG
>2415355|reference Age_ch_v3_2_motif_mod_jobs_024_024558_data_consensus|length 59|copies 5
ACCCGCAAGGCACCCTGGCCGAACGGATGCGCGCCGGTGGCGCGGGCATTCCCGGTTTC
>2415355|reference Age_ch_v3_2_motif_mod_jobs_024_024558_data_consensus|length 53|copies 1
ACCCGCAAGTCAGGAAACCTGCCGAAGTGTTCACCCTGTCCGGGCGCGAGGGG
>2415355|reference Age_ch_v3_2_motif_mod_jobs_024_024558_data_consensus|length 67|copies 1
ACCCGCAAGTCAGGAAACCTGCCGAAGTGTTCACCCTGTCCGGGCGCGAGGGGCGTCGGGGCTGCGG
>2415355|reference Age_ch_v3_2_motif_mod_jobs_024_024558_data_consensus|length 61|copies 1
ACCCGCAATGCGCAAGTGGCGCTCTATCAAAACGGCGATGTCGATTACCTGGTGGCGACCG
>2415355|reference Age_ch_v3_2_motif_mod_jobs_024_024558_data_consensus|length 62|copies 1
ACCCGCACCACCTGAACACCGCGCCCTTCATAGCGTTTGCGCAGGTGCACCAAGGCTTCGGC
>2415355|reference Age_ch_v3_2_motif_mod_jobs_024_024558_data_consensus|length 64|copies 1
ACCCGCACCGCACCGCTGCGCACATTGGTGGCCCCGACAAACAAACGCGGCCCGCTGTCACCAC
>2415355|reference Age_ch_v3_2_motif_mod_jobs_024_024558_data_consensus|length 57|copies 3
ACCCGCACGACGCGCACCGGTTCGTTCCAGTCAAGACTGACGGCGTGCAGACGCGCG
>2415355|reference Age_ch_v3_2_motif_mod_jobs_024_024558_data_consensus|length 68|copies 2
ACCCGCACGGTTGGGGCGAAATCGAGCGTGCAGATGTCCGAAGGACTGGTCAGGGTCCAAGTGGTCAG
>2415355|reference Age_ch_v3_2_motif_mod_jobs_024_024558_data_consensus|length 55|copies 1
ACCCGCACTTCGGGCCGGGTTTTCAGCGCCTCGCGCACCCAGGTCGGGCCATCCT
>2415355|reference Age_ch_v3_2_motif_mod_jobs_024_024558_data_consensus|length 54|copies 20
ACCCGCAGCGAATCCTGCGTCGCGGTTTTGTTCACCTGCACGATCGCCGCGCGG
>2415355|reference Age_ch_v3_2_motif_mod_jobs_024_024558_data_consensus|length 69|copies 1
ACCCGCAGGAAACCGGCATCGCCGGGGGTATCGGCGGGGCGGGTGATCAGATCGGGCCGCAACGCACGC
>2415355|reference Age_ch_v3_2_motif_mod_jobs_024_024558_data_consensus|length 47|copies 1
ACCCGCAGGCCGATGTGCGGTTCTGGATGGGGTTCGGCGATCACTAT
>2415355|reference Age_ch_v3_2_motif_mod_jobs_024_024558_data_consensus|length 64|copies 1
ACCCGCAGGCCGCCACCGCGTCCGACAGCGCCAGAAATGCCGAAATGCCCAGCATGAAGGGCGG
>2415355|reference Age_ch_v3_2_motif_mod_jobs_024_024558_data_consensus|length 65|copies 3
ACCCGCATACCGGTCAGGAAATCGACGGCAACGGGGTCGAGGGTGTGCTGTGCATCGCCGATAGC
>2415355|reference Age_ch_v3_2_motif_mod_jobs_024_024558_data_consensus|length 63|copies 1
ACCCGCATCTGCGCCACTGCGGGGAAGCTGTTGTTCACCCCCCGCAACTGGGTCAGCCCCCGC
>2415355|reference Age_ch_v3_2_motif_mod_jobs_024_024558_data_consensus|length 61|copies 2
ACCCGCCAGTAATCGCGCAGCCCGCGGCGCCAGTTTTCGTCCTCCAGCCACCATTCCGGGG
>2415355|reference Age_ch_v3_2_motif_mod_jobs_024_024558_data_consensus|length 53|copies 1
ACCCGCCCGAGGTCGAAGCGGCGCTGATGGCCTGCCCCGGTGTGCTACAGGCG
>2415355|reference Age_ch_v3_2_motif_mod_jobs_024_024558_data_consensus|length 68|copies 1
ACCCGCCCTGCCCCGCTATGGCCCGGATCGCGGCCAGTTTGGCAGCACCTTTCATATTGTGCCCCGGC
>2415355|reference Age_ch_v3_2_motif_mod_jobs_024_024558_data_consensus|length 61|copies 2
ACCCGCCGGAATTTGACTGCAGAGTTCGGTTGCAACTGCCCGATCAAGTCCATGTCTGCCG
>2415355|reference Age_ch_v3_2_motif_mod_jobs_024_024558_data_consensus|length 50|copies 1
ACCCGCCGTAACCGCGCAGGTCGGCTTTGACTTCGTGAGTCGGCACAATC
>2415355|reference Age_ch_v3_2_motif_mod_jobs_024_024558_data_consensus|length 48|copies 1
ACCCGCCTGCACGAAGCGGTGGATACACTACGAATCAGCGTCGATCAG
>2415355|reference Age_ch_v3_2_motif_mod_jobs_024_024558_data_consensus|length 41|copies 1
ACCCGCCTGCTTCGATGGCTTCTTTCAGAACGTCGCGGATG
>2415355|reference Age_ch_v3_2_motif_mod_jobs_024_024558_data_consensus|length 76|copies 1
ACCCGCGAAACCGGCAGGGCGACGCATTCCTCGCCGAGGCGACAGGTCAGAAAGGTCTTTTGGATTTCATCGGTCA
>2415355|reference Age_ch_v3_2_motif_mod_jobs_024_024558_data_consensus|length 59|copies 1
ACCCGCGACAGCAACAGGAGCCCCGACATGCGGACGGCCAAGATCACACGCAAGACCGC
>2415355|reference Age_ch_v3_2_motif_mod_jobs_024_024558_data_consensus|length 61|copies 3
ACCCGCGACAGCGCCGCAAACAGCGTGTCTTTCAACTTGTCGGTGGCAATGTTCAGCAGCC
>2415355|reference Age_ch_v3_2_motif_mod_jobs_024_024558_data_consensus|length 46|copies 1
ACCCGCGAGGTCAGCCCCAAAGATGGCTACGACGACATCAACTGGG
>2415355|reference Age_ch_v3_2_motif_mod_jobs_024_024558_data_consensus|length 76|copies 2
ACCCGCGAGGTCAGCCCCAAAGATGGCTACGACGACATCAACTGGGACCCAAAAGCTGAGCTGATCTGGGGACCCG
>2415355|reference Age_ch_v3_2_motif_mod_jobs_024_024558_data_consensus|length 60|copies 4
ACCCGCGATAGCCGCGTTGTGGAACGTAAGAAATACGGTAAGCGCAAAGCCCGTCGTTCG
>2415355|reference Age_ch_v3_2_motif_mod_jobs_024_024558_data_consensus|length 57|copies 1
ACCCGCGATCTGGCCCGGATCGTCAAACGGGCGGCGACGGACGGCCCGCCGGGCATC
>2415355|reference Age_ch_v3_2_motif_mod_jobs_024_024558_data_consensus|length 64|copies 2
ACCCGCGATCTGGCCCGGATCGTCAAACGGGCGGCGACGGACGGCCCGCCGGGCATCTTCAACG
>2415355|reference Age_ch_v3_2_motif_mod_jobs_024_024558_data_consensus|length 63|copies 1
ACCCGCGATGACCGCACCGCCCTTGGCCGTTGCATCGGCGATCAACGCATCCATCTTTTCGGC
>2415355|reference Age_ch_v3_2_motif_mod_jobs_024_024558_data_consensus|length 52|copies 1
ACCCGCGCCATCAGATTAGACGCGGATCACGCCATCCAGAAGCACACGCGCC
>2415355|reference Age_ch_v3_2_motif_mod_jobs_024_024558_data_consensus|length 62|copies 2
ACCCGCGCGGATTGGAGGATCAGACGAATTGGATGTGTTTCGTTGGTGGAGATGCCTTCGCC
>2415355|reference Age_ch_v3_2_motif_mod_jobs_024_024558_data_consensus|length 60|copies 1
ACCCGCGCGGTACGGCGGTACTTGATGGGGATCGACGAAAAACAGGCCGATATTTCAGTC
>2415355|reference Age_ch_v3_2_motif_mod_jobs_024_024558_data_consensus|length 57|copies 1
ACCCGCGGCAGCCAGCGTTTCGGTGCCAGATGGCGTTCTTTCAACATCGCGAATGCG
>2415355|reference Age_ch_v3_2_motif_mod_jobs_024_024558_data_consensus|length 58|copies 1
ACCCGCGGCGATGTCCGGCTGCAAGGCGGTGATACCCAATTGGCGACCTGGTTCGACA
>2415355|reference Age_ch_v3_2_motif_mod_jobs_024_024558_data_consensus|length 61|copies 1
ACCCGCGTGGTTTGCCCGACCATATGATCGACTGGCCCGGTGCCAATCGCCATGATATCGC
>2415355|reference Age_ch_v3_2_motif_mod_jobs_024_024558_data_consensus|length 55|copies 1
ACCCGCTATTCTATCGCGGCGGGCATTCAGGCGCTGGCGCGGCAGCCGGGGTTGC
>2415355|reference Age_ch_v3_2_motif_mod_jobs_024_024558_data_consensus|length 70|copies 1
ACCCGCTCTCTGGGCGGGCAATACCCGGACTTCCCCAATGCCCACCGGCAAATTTTTAAGCCGACGCATA
>2415355|reference Age_ch_v3_2_motif_mod_jobs_024_024558_data_consensus|length 66|copies 1
ACCCGCTGAAGGATCAGGCACCAACTGCCCCCCGCAGCAGGGCGAAGAAAGCTACTGAGGTCAAGC
>2415355|reference Age_ch_v3_2_motif_mod_jobs_024_024558_data_consensus|length 54|copies 1
ACCCGCTGATCAATCTGGCGGAGAACCCCACTGGCAAAGAACCTTTGGCATTCG
>2415355|reference Age_ch_v3_2_motif_mod_jobs_024_024558_data_consensus|length 63|copies 3
ACCCGCTGATCAATCTGGCGGAGAACCCCACTGGCAAAGAACCTTTGGCATTCGCCGGGGCCA
>2415355|reference Age_ch_v3_2_motif_mod_jobs_024_024558_data_consensus|length 31|copies 3
ACCCGCTGCCGGGCCAGGGCGCTGTCGCGGT
>2415355|reference Age_ch_v3_2_motif_mod_jobs_024_024558_data_consensus|length 66|copies 5
ACCCGCTGCCGGGCCAGGGCGCTGTCGCGGTCATTGATGCCCAGCAAATTAGACACCATCCGCAAC
>2415355|reference Age_ch_v3_2_motif_mod_jobs_024_024558_data_consensus|length 55|copies 4
ACCCGCTGGCCGAACTGGGCTTCGGTCATGCCGATCTGATCATCGCGGTGCCGGG
>2415355|reference Age_ch_v3_2_motif_mod_jobs_024_024558_data_consensus|length 69|copies 1
ACCCGCTTCAGCGTGTCAGCCCCCTGTTTCATGATCATCGAGCCGGTTTTCGATTCCCCGACAAAAGCG
>2415355|reference Age_ch_v3_2_motif_mod_jobs_024_024558_data_consensus|length 72|copies 3
ACCCGGAAAACGCGGCCCTGACGTCCAATTTTGCGCGCTATGCCAACGGTGTTCTGGGATCGGACAAATTCA
>2415355|reference Age_ch_v3_2_motif_mod_jobs_024_024558_data_consensus|length 77|copies 1
ACCCGGAAAATCGCTTGGCGCGGGATGCGTTCGACCGGTTGTTGACCCGGATCGGGGTGCCACTTGAAGCAGGGGCC
>2415355|reference Age_ch_v3_2_motif_mod_jobs_024_024558_data_consensus|length 68|copies 3
ACCCGGAAACAACTCTGGTGATCGTGGCTTCGAAGACCTTTAACACCATCGAAACAATGACCAATGCG
>2415355|reference Age_ch_v3_2_motif_mod_jobs_024_024558_data_consensus|length 58|copies 9
ACCCGGAAACCTGGCAGGCGGTCATTCTGCAAGACGCGCAGATCGTGGCGCGGTAACA
>2415355|reference Age_ch_v3_2_motif_mod_jobs_024_024558_data_consensus|length 59|copies 1
ACCCGGAACACTTCACCGATCCAGATGTCTTTGGCGTCGCGCGCTAGGGTGATACCGCC
>2415355|reference Age_ch_v3_2_motif_mod_jobs_024_024558_data_consensus|length 69|copies 1
ACCCGGAACGGCGAATGGTCAAAATCGATCGCCGGGTTGGGTTTTTCATAGCCAAGGCTGGGCGGCATC
>2415355|reference Age_ch_v3_2_motif_mod_jobs_024_024558_data_consensus|length 37|copies 1
ACCCGGAAGACGCACTGGACCTGCTGACGCCGAAAGT
>2415355|reference Age_ch_v3_2_motif_mod_jobs_024_024558_data_consensus|length 69|copies 15
ACCCGGAAGACGCACTGGACCTGCTGACGCCGAAAGTGAATGTGGTCGACAAGCCGAAAACGCTGGAGG
>2415355|reference Age_ch_v3_2_motif_mod_jobs_024_024558_data_consensus|length 71|copies 1
ACCCGGAATTCGGCCCGGTGCGGATTCGCGCCTTTGGCACCTATTCGGCGCGGGTCACCGACCCGGCCCGG
>2415355|reference Age_ch_v3_2_motif_mod_jobs_024_024558_data_consensus|length 65|copies 20
ACCCGGACAAATATCAGGCGTTGAAAGACGCCGGGGCAATCCGGTAAGGCAGCAACATGGGAGCC
>2415355|reference Age_ch_v3_2_motif_mod_jobs_024_024558_data_consensus|length 69|copies 1
ACCCGGACAAGGCGGTGGTCTGGCGTGGCCCGATGTTGATGGGGGCGCTACAGCAGATGCTGGGACAGG
>2415355|reference Age_ch_v3_2_motif_mod_jobs_024_024558_data_consensus|length 51|copies 1
ACCCGGACGAATTGTCGACTTGTTCTTCGGCCCGGCCGATCCCGACCAAGC
>2415355|reference Age_ch_v3_2_motif_mod_jobs_024_024558_data_consensus|length 60|copies 4
ACCCGGACGAGGCTGCGGAGATCGTTTTGGACAACGACCAGTCTGGTGCGCAGACCGAAA
>2415355|reference Age_ch_v3_2_motif_mod_jobs_024_024558_data_consensus|length 61|copies 1
ACCCGGACGAGGCTGCGGAGATCGTTTTGGACAACGACCAGTCTGGTGCGCAGACCGAAAA
>2415355|reference Age_ch_v3_2_motif_mod_jobs_024_024558_data_consensus|length 70|copies 1
ACCCGGACGTGAACATGGTATCGGCTCCGGTCGTCGCCAAGGAACGCGGCATTCAGATTTCGACCACCAA
>2415355|reference Age_ch_v3_2_motif_mod_jobs_024_024558_data_consensus|length 60|copies 1
ACCCGGAGAGCGTGAAGGGCTGGCAGGGATATCCGGCAGAGAGGAGATGAACCTTTCCGC
>2415355|reference Age_ch_v3_2_motif_mod_jobs_024_024558_data_consensus|length 56|copies 1
ACCCGGAGCACGCCACGAATACACCATCACGCTCTACGCGCTGAATTCGGCCCCAG
>2415355|reference Age_ch_v3_2_motif_mod_jobs_024_024558_data_consensus|length 72|copies 1
ACCCGGAGGCCTTGCCGGTCTATATGGGGTCGCATCTGGATACCCAACCGACGGGCGGCAAATACGATGGCG
>2415355|reference Age_ch_v3_2_motif_mod_jobs_024_024558_data_consensus|length 60|copies 1
ACCCGGATCACCGGCGGATCGCTCGGTGGCGTGTAGCGGTGAATAACCGACATGTCGCCC
>2415355|reference Age_ch_v3_2_motif_mod_jobs_024_024558_data_consensus|length 56|copies 1
ACCCGGATCAGCGATTGGCGCCGGGCACCCAAAGCACATCGGCGCGACCGTGATCG
>2415355|reference Age_ch_v3_2_motif_mod_jobs_024_024558_data_consensus|length 72|copies 1
ACCCGGATCGGCAACGCCTGTGTCGGGGCCAAGATCGACGGAATGCGGGTGCCGTTGTGGACCCGGGTCAAG
>2415355|reference Age_ch_v3_2_motif_mod_jobs_024_024558_data_consensus|length 55|copies 1
ACCCGGATCTGCATATAGTCCCGCGCCAGGGATTCGACCTCGGGCGTGGCGGGCG
>2415355|reference Age_ch_v3_2_motif_mod_jobs_024_024558_data_consensus|length 53|copies 1
ACCCGGATGGATGCGGGCACATCGCTGAATGCGGCAAGCATGATTGGTGCGGC
>2415355|reference Age_ch_v3_2_motif_mod_jobs_024_024558_data_consensus|length 58|copies 8
ACCCGGATGGCATGGGCCAACCTGTTCGAATCGCAGTTGCAGCGCGCCAGCCTGTTCG
>2415355|reference Age_ch_v3_2_motif_mod_jobs_024_024558_data_consensus|length 44|copies 1
ACCCGGATGGCGCACTGCATCTGGTGGGGCGTAGCAAGGAATTG
>2415355|reference Age_ch_v3_2_motif_mod_jobs_024_024558_data_consensus|length 56|copies 1
ACCCGGATGGTCGACAGGATGTCGATCACGCTGCGGGTATTGCGCAGGCTGGCCAG
>2415355|reference Age_ch_v3_2_motif_mod_jobs_024_024558_data_consensus|length 64|copies 3
ACCCGGATTACATCCCGGTGTTTTTTCGCCGCCAGATCGACGCCACGACGGCGCTGCCGCGCCC
>2415355|reference Age_ch_v3_2_motif_mod_jobs_024_024558_data_consensus|length 67|copies 1
ACCCGGATTGCCGAAGCGGCCCAAAACCTCGACGCCTGACAGCCCCGCCTGCCCGGCATCGCGGCCC
>2415355|reference Age_ch_v3_2_motif_mod_jobs_024_024558_data_consensus|length 62|copies 1
ACCCGGATTGTGTTCATCGCCAACCCGGCCAACCCGACCGGGACGATGATCGATCTGGACGC
>2415355|reference Age_ch_v3_2_motif_mod_jobs_024_024558_data_consensus|length 70|copies 1
ACCCGGCAACTGGCCGATCTGGGCGCGCGGGTGATCAAGGTCGAACGCCCCGGCACCGGCGATTTCGCCC
>2415355|reference Age_ch_v3_2_motif_mod_jobs_024_024558_data_consensus|length 73|copies 4
ACCCGGCACAACCGCAGGCGGTTTCCTTGTTGGCGTCCGTGTGCGGGGCGCTGTCGGTGCCAAGGAAGAAGCG
>2415355|reference Age_ch_v3_2_motif_mod_jobs_024_024558_data_consensus|length 62|copies 1
ACCCGGCATCGTCATTGATCACCCATTGGCGCAATTGCACCGGGTCACCGGTGAACACCAGC
>2415355|reference Age_ch_v3_2_motif_mod_jobs_024_024558_data_consensus|length 69|copies 1
ACCCGGCCATTGGTCCCCGAAGTTCTGGTGCATGAAGATCAATTTGCGGTTATTCGTGCACGTCCGACC
>2415355|reference Age_ch_v3_2_motif_mod_jobs_024_024558_data_consensus|length 68|copies 1
ACCCGGCCCGGATCGCGGCGGAGGTGGCGATGCTGGATCACATGCTTGAAGGGCGGTTGAATTTCGGC
>2415355|reference Age_ch_v3_2_motif_mod_jobs_024_024558_data_consensus|length 55|copies 2
ACCCGGCGACCGCCGTGGCGCTTCTACCCGTCGGCGCGACCGAACAGCATGGTCC
>2415355|reference Age_ch_v3_2_motif_mod_jobs_024_024558_data_consensus|length 69|copies 1
ACCCGGCGATCGAGGAAGTGGGCGGCCACAAGGTGATCCGCGGCCGTGGCGCATCGGATGATAAAGGCC
>2415355|reference Age_ch_v3_2_motif_mod_jobs_024_024558_data_consensus|length 83|copies 5
ACCCGGCGTGTTGAGCCCCGACCAATCCCGCGCGGTTTCCCAATGAACGCTTTCAAACCCGGTCGTCGTCAAAAAGGACAAGG
>2415355|reference Age_ch_v3_2_motif_mod_jobs_024_024558_data_consensus|length 63|copies 1
ACCCGGCTCGACCCCCGGTGCGATCGGATATTCGTGATTGGCCTCGGCATAAATCTTCTGCGC
>2415355|reference Age_ch_v3_2_motif_mod_jobs_024_024558_data_consensus|length 37|copies 1
ACCCGGCTGTCCCAACCGCGCCCTTCTATGGTCAGGG
>2415355|reference Age_ch_v3_2_motif_mod_jobs_024_024558_data_consensus|length 63|copies 4
ACCCGGCTGTCCCAACCGCGCCCTTCTATGGTCAGGGCGAAAGTGCCCTGGACTTCTTCACAG
>2415355|reference Age_ch_v3_2_motif_mod_jobs_024_024558_data_consensus|length 57|copies 3
ACCCGGGAAGCGGTCGCGGAATTGCGCCGGTTCCATCGAGAAGAGATCAAGCAATTC
>2415355|reference Age_ch_v3_2_motif_mod_jobs_024_024558_data_consensus|length 61|copies 1
ACCCGGGACAGATCGGCAACGCCAAGACAGATCTGCCGGATCCGTGCCAGAAGGTTGAGCC
>2415355|reference Age_ch_v3_2_motif_mod_jobs_024_024558_data_consensus|length 52|copies 3
ACCCGGGATAAACTAAAGTTTAAGGTCGTTCTCAGACCATTCTGCGAACATT
>2415355|reference Age_ch_v3_2_motif_mod_jobs_024_024558_data_consensus|length 58|copies 2
ACCCGGGATAAACTAAAGTTTAAGGTCGTTCTCAGACCATTCTGCGAACATTATCAGC
>2415355|reference Age_ch_v3_2_motif_mod_jobs_024_024558_data_consensus|length 26|copies 1
ACCCGGGATACGCCTGGGAGTGCTTC
>2415355|reference Age_ch_v3_2_motif_mod_jobs_024_024558_data_consensus|length 72|copies 8
ACCCGGGATACGCCTGGGAGTGCTTCCAATTAGGATACGCAAATGTTTGACGTAACGACGAAATCAATTCAG
>2415355|reference Age_ch_v3_2_motif_mod_jobs_024_024558_data_consensus|length 74|copies 1
ACCCGGGCAACCGCGCCGGACAGCGGTTGCATTCCTGCCGGGGCCAGCAGGATCAGCCGTTTCAATCGGCCGGG
>2415355|reference Age_ch_v3_2_motif_mod_jobs_024_024558_data_consensus|length 68|copies 3
ACCCGGGCACGGGATAGGCGGTGCGCCGCAGCTTCGATGATTTTCAATTCGGTGATGACGGCGGGGCC
>2415355|reference Age_ch_v3_2_motif_mod_jobs_024_024558_data_consensus|length 69|copies 1
ACCCGGGCGGGGATCAGCGCCCAAGTGTCGAAAAACGACGCCAGCGCACGCTGATCGGAAAACAGCCCG
>2415355|reference Age_ch_v3_2_motif_mod_jobs_024_024558_data_consensus|length 62|copies 1
ACCCGGGCGGGTCTGACCGCGCGGAAATCGGGGACCGGTTCGGCCTGGATCACTTGCACCGG
>2415355|reference Age_ch_v3_2_motif_mod_jobs_024_024558_data_consensus|length 60|copies 1
ACCCGGGTAACGGGCACGGTCACCGCTTGTTCGAACCGGTGCAAACCTTCGGCCAGCACC
>2415355|reference Age_ch_v3_2_motif_mod_jobs_024_024558_data_consensus|length 63|copies 2
ACCCGGGTCACAGCCTGGGGCCGGACGCGGCCGATATCGCGTCCCCCTATATCCCGATGCGCC
>2415355|reference Age_ch_v3_2_motif_mod_jobs_024_024558_data_consensus|length 62|copies 2
ACCCGGGTCGCGCTCAGGCGCAGTTGATCAATGCCGTATCCGGCTTCGACCCCGCTCAACCC
>2415355|reference Age_ch_v3_2_motif_mod_jobs_024_024558_data_consensus|length 59|copies 1
ACCCGGGTCTGATAGCGGTCATCGACCCCCGACAAAGTGCCGGTCACCCCGGCATTCAG
>2415355|reference Age_ch_v3_2_motif_mod_jobs_024_024558_data_consensus|length 47|copies 2
ACCCGGTAGGTAACCTGCGACAGCGTCGACAACGAACCGCCCACGGT
>2415355|reference Age_ch_v3_2_motif_mod_jobs_024_024558_data_consensus|length 58|copies 24
ACCCGGTAGGTAACCTGCGACAGCGTCGACAACGAACCGCCCACGGTCATGAAGGCGG
>2415355|reference Age_ch_v3_2_motif_mod_jobs_024_024558_data_consensus|length 70|copies 1
ACCCGGTATCTGGACGAAGTGTCGCCACAAACCGAAATCCGCTATGTCGAACCGGCGGGAGGGAAAAGCC
>2415355|reference Age_ch_v3_2_motif_mod_jobs_024_024558_data_consensus|length 56|copies 1
ACCCGGTCCCGTGTCGCGTTAGTGTCGCACGGAGAAATCGGGGATGCTCGTAAGCA
>2415355|reference Age_ch_v3_2_motif_mod_jobs_024_024558_data_consensus|length 75|copies 1
ACCCGGTCCGATCACCTGCCGAAGTGGCGGCGGCGGCAAAGTTCGGGATCGCTTCGGCATCGGTCGATTGCCCGC
>2415355|reference Age_ch_v3_2_motif_mod_jobs_024_024558_data_consensus|length 63|copies 1
ACCCGGTCGCCGACAGGCTGACGCGGTTCTCATAGGCCAGTTTTGCGGCCTCTGCGAAAGGCA
>2415355|reference Age_ch_v3_2_motif_mod_jobs_024_024558_data_consensus|length 65|copies 3
ACCCGGTCGCCTGGGCGATGGGCAACCCGAACCTGAACGTATCGAAGCCGGAAAGCGAGGTCAGG
>2415355|reference Age_ch_v3_2_motif_mod_jobs_024_024558_data_consensus|length 61|copies 1
ACCCGGTGCAGTTCGCGGACATCATAGCGGAACTGGTCGCGCCGTTCCCCGACGGTTTTCA
>2415355|reference Age_ch_v3_2_motif_mod_jobs_024_024558_data_consensus|length 64|copies 1
ACCCGGTGCCTGGGTCCGGTTGGTCATCGCGCCATACAGCAATTCACCGCGATCTCGTTCAACC
>2415355|reference Age_ch_v3_2_motif_mod_jobs_024_024558_data_consensus|length 65|copies 1
ACCCGGTGGAATTGCAGGACGACGGCAGCCCGTTGCCGGGTGGAAAATACGATTTCAAACTGCGC
>2415355|reference Age_ch_v3_2_motif_mod_jobs_024_024558_data_consensus|length 66|copies 1
ACCCGGTGGGCACCGGAAAACCGGGATCGGAACGGACCGTTTCAACCTGTCAAAGCTGCCACGGCA
>2415355|reference Age_ch_v3_2_motif_mod_jobs_024_024558_data_consensus|length 66|copies 3
ACCCGGTTAGCCCCTGGGGTAAGCCGACCAAGGGTAAACGCACCCGTAACACCAACAAGGCGTCGC
>2415355|reference Age_ch_v3_2_motif_mod_jobs_024_024558_data_consensus|length 63|copies 1
ACCCGGTTCAGACCCGGTTGGTAATCCATCGGCATTGATAGGGAGCAAAACTGATTTCGGTGC
>2415355|reference Age_ch_v3_2_motif_mod_jobs_024_024558_data_consensus|length 61|copies 2
ACCCGGTTGAAAGGCTGGCTGCGAGATTCCGAAGGACTCGCCCTGCGATCCGACGGTCGGC
>2415355|reference Age_ch_v3_2_motif_mod_jobs_024_024558_data_consensus|length 69|copies 1
ACCCGGTTTCATAGCTGGTATACAGGATACGGTCGCCGGTGGGCGAAAACCGCGGCGCCAGAACAATCG
>2415355|reference Age_ch_v3_2_motif_mod_jobs_024_024558_data_consensus|length 71|copies 9
ACCCGGTTTCCATCACGAAATGCATTACCGCCCAGCCACCTGAAATCCCCGCGATCAACGCCACCAAGGCC
>2415355|reference Age_ch_v3_2_motif_mod_jobs_024_024558_data_consensus|length 50|copies 1
ACCCGGTTTCGGCCCCGGCGCATTGATCCCTGCGCCAATGTGACAGTGGT
>2415355|reference Age_ch_v3_2_motif_mod_jobs_024_024558_data_consensus|length 66|copies 5
ACCCGGTTTCGGCCCCGGCGCATTGATCCCTGCGCCAATGTGACAGTGGTCCTGATCGGCGTGGGC
>2415355|reference Age_ch_v3_2_motif_mod_jobs_024_024558_data_consensus|length 66|copies 2
ACCCGTAATACACCTTGGACATGTTATCCGGTGCCCGGTCGAGGATCATCTTGGCCAGCGTGATCG
>2415355|reference Age_ch_v3_2_motif_mod_jobs_024_024558_data_consensus|length 62|copies 1
ACCCGTACAGTCAGACATCGGGAAAAAAACGAATTTGGCGATCTGCTGGACAATCTTAACAA
>2415355|reference Age_ch_v3_2_motif_mod_jobs_024_024558_data_consensus|length 70|copies 6
ACCCGTAGAAAGGGCTGGTATCGGCAAAGGGGGCCAACGTCTTGGGTTCACCCCAGCTCATCGCGCCGCC
>2415355|reference Age_ch_v3_2_motif_mod_jobs_024_024558_data_consensus|length 61|copies 4
ACCCGTCATCGCCGCCGGTCACGGTGCCCCATTGGAAAACGAGGCTCCATAACAGCTGAGC
>2415355|reference Age_ch_v3_2_motif_mod_jobs_024_024558_data_consensus|length 60|copies 1
ACCCGTCGGGTATGGCTGGCGACACCATGCGGCTGCCACAGGTCAGCCGCCGGATGACGC
>2415355|reference Age_ch_v3_2_motif_mod_jobs_024_024558_data_consensus|length 52|copies 1
ACCCGTGCCCCGACGAGAATATACATCGTCGCATCGCCGCCATCGTCGAGGA
>2415355|reference Age_ch_v3_2_motif_mod_jobs_024_024558_data_consensus|length 62|copies 1
ACCCGTGCCTGCACCTGGCTTTTGGCGGCGCGGATCAGGTTCAAATCATGGGTGGCGATCAG
>2415355|reference Age_ch_v3_2_motif_mod_jobs_024_024558_data_consensus|length 65|copies 5
ACCCGTGCGACATAGGTTTTCCGGGTTGTCCGTTTTTCGAACTGCATCGACAGGTTGCGCTGCGC
>2415355|reference Age_ch_v3_2_motif_mod_jobs_024_024558_data_consensus|length 62|copies 4
ACCCGTGCGATTTGCCGGCCCTATCTATCCCGGACTGTACGCTGCGATGTGGATAAACGGCC
>2415355|reference Age_ch_v3_2_motif_mod_jobs_024_024558_data_consensus|length 65|copies 2
ACCCGTTACGGCACCGTGGCCTTGGCCACGTTGCAGGCTTACGGGTTGGCAGCATCGCTGGAAGC
>2415355|reference Age_ch_v3_2_motif_mod_jobs_024_024558_data_consensus|length 65|copies 4
ACCCGTTCACTGGCCAGGGGCAGGTAATTCACTCCGATCCAGTCTTCAGTTCCGAAATGTAGCGC
>2415355|reference Age_ch_v3_2_motif_mod_jobs_024_024558_data_consensus|length 62|copies 1
ACCCGTTCGTGTGTTTCGGGGTGAAATCCGGCCGGATCGTTGTCTCGCAGCCAGATGAAGGG
>2415355|reference Age_ch_v3_2_motif_mod_jobs_024_024558_data_consensus|length 56|copies 2
ACCCGTTCTGTTTGCCGTCCAGCGACAGCTTCGCCGCCAACTGCGATGCCTGAAAC
>2415355|reference Age_ch_v3_2_motif_mod_jobs_024_024558_data_consensus|length 44|copies 1
ACCCGTTGCAACCGCAGGCCAAGCCCGGCATCCTGCCTGAAACC
>2415355|reference Age_ch_v3_2_motif_mod_jobs_024_024558_data_consensus|length 48|copies 2
ACCCGTTGCCGCACCCGTGCCGCCGCCTGCGCCACTGGTTGCACCGGC
>2415355|reference Age_ch_v3_2_motif_mod_jobs_024_024558_data_consensus|length 68|copies 1
ACCCGTTGTTCCGGATCGACGATTCGTCCTACCTCGCGGCTGTCGCTTCGGCGCGGGCGAATATGGCG
>2415355|reference Age_ch_v3_2_motif_mod_jobs_024_024558_data_consensus|length 57|copies 1
ACCCGTTTTTGCGGATGGCGGTCCCACCGTTTGACGGCGAAGATCTGAATCCCTTGC
>2415355|reference Age_ch_v3_2_motif_mod_jobs_024_024558_data_consensus|length 58|copies 1
ACCCTACCAAGCTGGATACCGAAGCCGTCGCTGCCTATCTGCGCGCACATCTAAAGGA
>2415355|reference Age_ch_v3_2_motif_mod_jobs_024_024558_data_consensus|length 67|copies 1
ACCCTATAGAGAGGCAGGCCATTGCGGCCTGCCTCTTTTCTTTTGTCTGGCTGTGAAAAGAATGCAG
>2415355|reference Age_ch_v3_2_motif_mod_jobs_024_024558_data_consensus|length 62|copies 8
ACCCTATGACGCTCCCGGCGGCGTGGTCTATGGGACCGGGCCGTTTTCCGATCCAATGCGGG
>2415355|reference Age_ch_v3_2_motif_mod_jobs_024_024558_data_consensus|length 64|copies 1
ACCCTATGGCATTTGGCTGCTGCGCCAAGCCAAGAACCTGCTTTTGGAACTTGGCCCGCATCCG
>2415355|reference Age_ch_v3_2_motif_mod_jobs_024_024558_data_consensus|length 72|copies 4
ACCCTCCCGCCCCGTCGGCCACTCTGTCAGCGGTTTCCAGCGCCAACAGCCGGGTCAGCCGCGGTGGGGTCA
>2415355|reference Age_ch_v3_2_motif_mod_jobs_024_024558_data_consensus|length 48|copies 1
ACCCTCCGACCATACAGGTGGCAACATGCGTGAAGAGAGGGATTGCAC
>2415355|reference Age_ch_v3_2_motif_mod_jobs_024_024558_data_consensus|length 54|copies 1
ACCCTCCGACCATACAGGTGGCAACATGCGTGAAGAGAGGGATTGCACATACGG
>2415355|reference Age_ch_v3_2_motif_mod_jobs_024_024558_data_consensus|length 73|copies 1
ACCCTCGATTACAAATCCACCCTGAACCTGCCGCAGACCGATTTTCCGATGCGCGCGGGCCTGCCCAAGCGCG
>2415355|reference Age_ch_v3_2_motif_mod_jobs_024_024558_data_consensus|length 64|copies 1
ACCCTCGCCGGTGGTCACTTCGCCGGGAAACCGCCCATGCACGGAATCGTAACGGATCAGGTGC
>2415355|reference Age_ch_v3_2_motif_mod_jobs_024_024558_data_consensus|length 37|copies 1
ACCCTCGGCCGACTGAATACCGGCACGGGTGCAGGCC
>2415355|reference Age_ch_v3_2_motif_mod_jobs_024_024558_data_consensus|length 62|copies 3
ACCCTCTGGCGGGTCTGGCGCGAATGGACACCGGTGGATCGCCGCAGCAACGCCAAGAAGGC
>2415355|reference Age_ch_v3_2_motif_mod_jobs_024_024558_data_consensus|length 58|copies 1
ACCCTGAAACGGGCAGAGTGGAAGCGATATCTCAGCATCGTCACCGAATGGGAGCAAC
>2415355|reference Age_ch_v3_2_motif_mod_jobs_024_024558_data_consensus|length 53|copies 2
ACCCTGACACCCTACTGGGTGATGCGCCACAATCACAACCTGCATCACGCCCA
>2415355|reference Age_ch_v3_2_motif_mod_jobs_024_024558_data_consensus|length 63|copies 5
ACCCTGACAGCCGACGCAAGCAGCGTGGCTGATGCGGACGGTCTTGGGCCGTTTTCGTACCAA
>2415355|reference Age_ch_v3_2_motif_mod_jobs_024_024558_data_consensus|length 65|copies 3
ACCCTGACCCTGCGCTGGACCGAAAACGGCCCCGTTCTGCCCGGCACGATGTTCGATCTGGGCAC
>2415355|reference Age_ch_v3_2_motif_mod_jobs_024_024558_data_consensus|length 52|copies 15
ACCCTGACCGGTCATCTGCTGGGCATTGCGCCGGTTCTGTTCAACCGTACGC
>2415355|reference Age_ch_v3_2_motif_mod_jobs_024_024558_data_consensus|length 60|copies 1
ACCCTGACCGTCAGGTTGTCTGGCGTGATCTGGTCGAAGCTGACCCCTTGCAGGTGCAGG
>2415355|reference Age_ch_v3_2_motif_mod_jobs_024_024558_data_consensus|length 67|copies 12
ACCCTGACCTGCTCTTTCTGTCATACCGGCACACAGAAATTGGTACGCAACCTGACGGCGGGTGAAA
>2415355|reference Age_ch_v3_2_motif_mod_jobs_024_024558_data_consensus|length 68|copies 2
ACCCTGACGAAAAAAAAAAGGCCGAGCACGAAGCTCGGCCGAAGTCCAACAGGGAGGTATGAAGATGA
>2415355|reference Age_ch_v3_2_motif_mod_jobs_024_024558_data_consensus|length 48|copies 2
ACCCTGACTTTGCGGAGGCTTGGGACGAGGCCCTGGCAGCATTCGAGG
>2415355|reference Age_ch_v3_2_motif_mod_jobs_024_024558_data_consensus|length 66|copies 1
ACCCTGACTTTGCGGAGGCTTGGGACGAGGCCCTGGCAGCATTCGAGGAAGAATTGACCATGCGGG
>2415355|reference Age_ch_v3_2_motif_mod_jobs_024_024558_data_consensus|length 73|copies 1
ACCCTGAGCGAAGGGCAGAAAGCCTATATCGCCATCCGGCCGGAAAAGATCGCGGTTTCACAGGACAAACCCG
>2415355|reference Age_ch_v3_2_motif_mod_jobs_024_024558_data_consensus|length 66|copies 7
ACCCTGAGCGTGGTCTGGCCGGTTCCGCGCGCGGCAACCGGCCAATCGGCCTGCATCGCCTGCAAC
>2415355|reference Age_ch_v3_2_motif_mod_jobs_024_024558_data_consensus|length 62|copies 5
ACCCTGATCCACGAACTGGTGCGGCAAGGGGCGCAAAACCTGACGGTGATCAAGAATGACGC
>2415355|reference Age_ch_v3_2_motif_mod_jobs_024_024558_data_consensus|length 42|copies 5
ACCCTGATCGAAGCGCCATCGCAGCGCGACGAAGCGCTGGCC
>2415355|reference Age_ch_v3_2_motif_mod_jobs_024_024558_data_consensus|length 58|copies 1
ACCCTGATCGCCGCCACCATAGCTGCCACCGCCGCCGCCTTCGCCGCCGCGGCTGTCG
>2415355|reference Age_ch_v3_2_motif_mod_jobs_024_024558_data_consensus|length 57|copies 8
ACCCTGATCGGATGCAGGCGCTGGCAGAAACCGCCGCGGCGCGGGGGATCACCTTGA
>2415355|reference Age_ch_v3_2_motif_mod_jobs_024_024558_data_consensus|length 55|copies 1
ACCCTGCACCGTTTCAGCCGCGCAAGGTGAAGAAACGGCAGACCACCCTGATGGC
>2415355|reference Age_ch_v3_2_motif_mod_jobs_024_024558_data_consensus|length 64|copies 2
ACCCTGCCAAGGGGGCAGCAATCAATCTGCCGTCACGCCAAACCGCAGGGTCCGCCATGACCGC
>2415355|reference Age_ch_v3_2_motif_mod_jobs_024_024558_data_consensus|length 48|copies 3
ACCCTGCCCAAGGTCAGTAGCAACGCCAGTTGGACGCATCGCATTGGA
>2415355|reference Age_ch_v3_2_motif_mod_jobs_024_024558_data_consensus|length 70|copies 1
ACCCTGCCCCGAGGGGTAGCAAAATCCGAAGCCGTCGCCTTTGCAGAAGAAAAGGCCGACTGGCTGCGCC
>2415355|reference Age_ch_v3_2_motif_mod_jobs_024_024558_data_consensus|length 45|copies 6
ACCCTGCCGACGCTCTGGAATGCTGAGGACAGGTATCGCAAATCC
>2415355|reference Age_ch_v3_2_motif_mod_jobs_024_024558_data_consensus|length 48|copies 2
ACCCTGCCGCAGTACTGGCTGGCGAAGCGGGTGCTGCTGACGAACAGA
>2415355|reference Age_ch_v3_2_motif_mod_jobs_024_024558_data_consensus|length 55|copies 1
ACCCTGCGCATCGACGACAAGGGCGACATCTATGCCGAGGGCGCAAGCGACCTGA
>2415355|reference Age_ch_v3_2_motif_mod_jobs_024_024558_data_consensus|length 57|copies 3
ACCCTGCGCGGTCCGCGCGGCGGCATGATCCTGACCAATGACGAAGCGATCGCCAAG
>2415355|reference Age_ch_v3_2_motif_mod_jobs_024_024558_data_consensus|length 48|copies 1
ACCCTGCGTACCCTCAGGATATCACAATTGCGGGCACAGATTGCTTCC
>2415355|reference Age_ch_v3_2_motif_mod_jobs_024_024558_data_consensus|length 68|copies 1
ACCCTGCTGGGGGATCGCGGTGCGGGACTATCCGGTGGCGAAGCCCGGCGGGTTACATTGGCGCGGGC
>2415355|reference Age_ch_v3_2_motif_mod_jobs_024_024558_data_consensus|length 50|copies 2
ACCCTGGAACATGAAACTTTCGCGTTCTTCGTCCCAGGCCCCGGCATGAC
>2415355|reference Age_ch_v3_2_motif_mod_jobs_024_024558_data_consensus|length 55|copies 9
ACCCTGGAAGGTGAAGAGCTGCTGATCATGAAAGAATCCGACATCATGGGCATTA
>2415355|reference Age_ch_v3_2_motif_mod_jobs_024_024558_data_consensus|length 53|copies 5
ACCCTGTCACGGAGCCATCACCTTCGCGTCTGATTTGCCAAATCAAATGCGGG
>2415355|reference Age_ch_v3_2_motif_mod_jobs_024_024558_data_consensus|length 61|copies 1
ACCCTGTGCCAAAGCAGGCCCGGTGATGATGGTCAGGGTCAGCACAATCGCAATCAGCCGG
>2415355|reference Age_ch_v3_2_motif_mod_jobs_024_024558_data_consensus|length 62|copies 1
ACCCTGTTACGGCTGAATGATGCTTTGATTCTGATTTTTGCGGCGCTATTTTTATTGCTGCC
>2415355|reference Age_ch_v3_2_motif_mod_jobs_024_024558_data_consensus|length 71|copies 2
ACCCTTCCAATGCCTCGGTACAGGACGGTACGAGGATCACCTCGACCCCGGCTTCGATCAATGCCCGGCCC
>2415355|reference Age_ch_v3_2_motif_mod_jobs_024_024558_data_consensus|length 52|copies 1
ACCCTTCCATCGGTCTGGAGTAATTGCGATGCGCGGCATAATGCAGGCACGG
>2415355|reference Age_ch_v3_2_motif_mod_jobs_024_024558_data_consensus|length 62|copies 1
ACCCTTCGCGCGGCACATGGGCGCTGATCGACCCGTTGTTGATGATCCGCCCGCCCTGAGGG
>2415355|reference Age_ch_v3_2_motif_mod_jobs_024_024558_data_consensus|length 36|copies 2
ACCCTTCGCGGTGATAGGCCAGCGGTGCTTCGTAGA
>2415355|reference Age_ch_v3_2_motif_mod_jobs_024_024558_data_consensus|length 49|copies 1
ACCCTTCGCGTTCTGCCAGCCAGCGATAAAAACTCTTTACCGCCGACAG
>2415355|reference Age_ch_v3_2_motif_mod_jobs_024_024558_data_consensus|length 70|copies 2
ACCCTTGCAGGGGTCTGGACCGCGCGGATCATCACGTTGTTCCCGCAGGCCTTTCCCGGTGTTTTGGGTG
>2415355|reference Age_ch_v3_2_motif_mod_jobs_024_024558_data_consensus|length 77|copies 1
ACCCTTGCCCGCAGTTCAACCCGGTGAACACGCCCGAAGACGCGCCGCCCTTGCGGGTGAAAAAGCCGTGTTTGGTA
>2415355|reference Age_ch_v3_2_motif_mod_jobs_024_024558_data_consensus|length 61|copies 1
ACCCTTGCCGCCCTATGGCGCTTGCCTGTTGGGGTCGGTCAATCTGGCGCGACTGGTGGCC
>2415355|reference Age_ch_v3_2_motif_mod_jobs_024_024558_data_consensus|length 64|copies 3
ACCCTTGCCGTCGCACCGATTGCCGCCTTCGCGGACGGTCATGGCGCCAAAGCCGACATCGTCG
>2415355|reference Age_ch_v3_2_motif_mod_jobs_024_024558_data_consensus|length 66|copies 1
ACCCTTGCGGTCTTGATGCGCTGATCCCCGACTGGAAAGAAAAGGGCGCACCGCTGAACGTGCCGG
>2415355|reference Age_ch_v3_2_motif_mod_jobs_024_024558_data_consensus|length 57|copies 2
ACCCTTGGCAGGGTCAGGTATTTCATCGGATTGGTCGACAAGGTCACCAGCGCGTCG
>2415355|reference Age_ch_v3_2_motif_mod_jobs_024_024558_data_consensus|length 61|copies 1
ACCCTTGTTGATCGCCGCCTTGGGCACCGAGAAAAAGTTTTCGTTCGACAACAGCAACCGG
>2415355|reference Age_ch_v3_2_motif_mod_jobs_024_024558_data_consensus|length 67|copies 1
ACCCTTTGGTGCTGGCAGGGGCGGGGACGGCTGCGCTGGAACTGCTGGAGCAGGCACAAGAATTGCG
>2415355|reference Age_ch_v3_2_motif_mod_jobs_024_024558_data_consensus|length 66|copies 1
ACCGAAAAGGCCGTGACCGGCGGCGGGAATTCGGTGGCGATGTCGTCCACCGGCGCGATCCAGACA
>2415355|reference Age_ch_v3_2_motif_mod_jobs_024_024558_data_consensus|length 80|copies 1
ACCGAAACCGTGGCCCGGCCCATGATCTGGGACACCATCGCATGGGCCGTGGCGGCCCCCACCGATCCGGCCAGTTCGCG
>2415355|reference Age_ch_v3_2_motif_mod_jobs_024_024558_data_consensus|length 64|copies 3
ACCGAAATGATACAGAACCCAGCCAAGCTATTCGAGAATCAGTTGGAATATTGGGGCAAGTCCG
>2415355|reference Age_ch_v3_2_motif_mod_jobs_024_024558_data_consensus|length 63|copies 1
ACCGAAGACCTGATTAAAGAGATGCTCAAGCAGCGCAAAGCTGCCGGCACCTTGAATGAAGAC
>2415355|reference Age_ch_v3_2_motif_mod_jobs_024_024558_data_consensus|length 63|copies 1
ACCGAAGCCAGCGCGGCCGCCCGGTGGGCCGGGGTCCGCAACGCTGGGGCGATGATGGCAAGG
>2415355|reference Age_ch_v3_2_motif_mod_jobs_024_024558_data_consensus|length 55|copies 1
ACCGAAGCCGTGCGGGACAGAATGATCGACATTCTTGAGGCGATGATGTCGCCAG
>2415355|reference Age_ch_v3_2_motif_mod_jobs_024_024558_data_consensus|length 55|copies 13
ACCGAAGCGCAGGCGCGCGACCGCTATGGCGACAAGATGGAGGTCGCCCGGTTCG
>2415355|reference Age_ch_v3_2_motif_mod_jobs_024_024558_data_consensus|length 70|copies 1
ACCGACCCATAGCCCGGGGGGTGCAAGGTAGCGTAATCCCCAACCGGCTCAAGCCTTTTATTGGTTTGTC
>2415355|reference Age_ch_v3_2_motif_mod_jobs_024_024558_data_consensus|length 68|copies 1
ACCGACCGCGTCAGCCAGAAGTGAAAAACCGGATCGCCAAGCGGCGTTACGATACCCATTGTTATTGC
>2415355|reference Age_ch_v3_2_motif_mod_jobs_024_024558_data_consensus|length 59|copies 1
ACCGACCTTGCCACGCAGATCGACACGCTACGCGATGAATCAATGGAATTTTTGAACGC
>2415355|reference Age_ch_v3_2_motif_mod_jobs_024_024558_data_consensus|length 67|copies 1
ACCGAGCCGAGGAAGGTATAGAGGAAGAACTTGAACGAGGCATAAATCCGGTTCTTGCCGCCCCAGA
>2415355|reference Age_ch_v3_2_motif_mod_jobs_024_024558_data_consensus|length 57|copies 1
ACCGAGGCGCTGGAAGCACTGCTGGGCCCGAATGCCAAGGGCCTGTCGGCCAAGACG
>2415355|reference Age_ch_v3_2_motif_mod_jobs_024_024558_data_consensus|length 58|copies 1
ACCGAGGTCGCAGCCCCCGAGGACGACCCGCCCGATACCGCGTCATGGTCGTTGACGC
>2415355|reference Age_ch_v3_2_motif_mod_jobs_024_024558_data_consensus|length 54|copies 1
ACCGATCCGGTCTCTGGGCAATGAATATTTCCATTTCGACCGCGACAGAGGCAC
>2415355|reference Age_ch_v3_2_motif_mod_jobs_024_024558_data_consensus|length 61|copies 1
ACCGATGCCAGATAGGCCGCGACGTCTTCGCCACCCTTTTTCAGCTTGAACGACATTTTCG
>2415355|reference Age_ch_v3_2_motif_mod_jobs_024_024558_data_consensus|length 47|copies 4
ACCGATGCGCCAGATCAGGACAAAGCCGCCCGGTTGTAATCGCACCG
>2415355|reference Age_ch_v3_2_motif_mod_jobs_024_024558_data_consensus|length 47|copies 1
ACCGATGCGTCGTCTTATATCTCGGGCACTGAAATAGAAGTGAACGG
>2415355|reference Age_ch_v3_2_motif_mod_jobs_024_024558_data_consensus|length 54|copies 1
ACCGATGTATAGGCGGCTGGCGAAATGTTGAACGACGTCCAGTCGACCCAACGC
>2415355|reference Age_ch_v3_2_motif_mod_jobs_024_024558_data_consensus|length 62|copies 1
ACCGCAAAGGCGAAGCGGTGGTCTTCCTGGGCTGGGAACCGCACCCGATGAACGCCAATTTC
>2415355|reference Age_ch_v3_2_motif_mod_jobs_024_024558_data_consensus|length 63|copies 1
ACCGCAAAGGCGAAGCGGTGGTCTTCCTGGGCTGGGAACCGCACCCGATGAACGCCAATTTCG
>2415355|reference Age_ch_v3_2_motif_mod_jobs_024_024558_data_consensus|length 64|copies 1
ACCGCAACTGTCGTTCCCGGTGTTCAACCAAGCGCAACTCAGAGCGAGCCGTGACGCCCAAGTG
>2415355|reference Age_ch_v3_2_motif_mod_jobs_024_024558_data_consensus|length 64|copies 1
ACCGCAAGCGCCGAAGCCAGAACGATCGCTGTCGGTGCGTGTTCCGACATCAGTTGCAGGGCGG
>2415355|reference Age_ch_v3_2_motif_mod_jobs_024_024558_data_consensus|length 69|copies 1
ACCGCAAGGCCGCGTTGGGCACCAGCAACACGTCGTTATATTGCGCCACCGAAATATCCGCCGTGGCCG
>2415355|reference Age_ch_v3_2_motif_mod_jobs_024_024558_data_consensus|length 77|copies 1
ACCGCAAGGTTCGGCAACAGGGTGATCCCCAGCCCTTCGGACACCATGGCGATCAAGGTGGTCAGGCTGGTCGCAGC
>2415355|reference Age_ch_v3_2_motif_mod_jobs_024_024558_data_consensus|length 54|copies 2
ACCGCAAGTGGATGGACCTGATCGCGGGAGCGGAACGCGATGTCGATGCCGCCA
>2415355|reference Age_ch_v3_2_motif_mod_jobs_024_024558_data_consensus|length 52|copies 1
ACCGCAATAAACGACAGGATGAAGCCCATCACCGCCAGACGTCGCACCAGTA
>2415355|reference Age_ch_v3_2_motif_mod_jobs_024_024558_data_consensus|length 70|copies 1
ACCGCAATCTGGGTCTGGGAGGGGCGAGAAACACCGGGATTTCGGAGGCCCGCGCGCCCTATCTGGCCAG
>2415355|reference Age_ch_v3_2_motif_mod_jobs_024_024558_data_consensus|length 52|copies 1
ACCGCAATGAAATGACCTATCAGGTCCATTGCGGCTATGTCGAAATCGCAGA
>2415355|reference Age_ch_v3_2_motif_mod_jobs_024_024558_data_consensus|length 56|copies 8
ACCGCAATGCGACGCTGGCGAAGGCTTCGTTGATTTCGACCAGATCGATATCGTCG
>2415355|reference Age_ch_v3_2_motif_mod_jobs_024_024558_data_consensus|length 69|copies 9
ACCGCAATTCGGGGCCGGACCAGCCTTCGACTTCGGTGATGCTCAACTCGTCCAGCGTTTTGACCGGGC
>2415355|reference Age_ch_v3_2_motif_mod_jobs_024_024558_data_consensus|length 69|copies 1
ACCGCACCGATCAGATCCGGGCTAAGACAAGGGCGGGCAACATCATGGATCAGAACCTTACCGATCCCG
>2415355|reference Age_ch_v3_2_motif_mod_jobs_024_024558_data_consensus|length 78|copies 12
ACCGCACCGGTTCGCTGAAGGACTTTCCCAGCGGTGTCAGGGCGTATTCCACCTTGGGGGGGATCGTCGGGTGATAGG
>2415355|reference Age_ch_v3_2_motif_mod_jobs_024_024558_data_consensus|length 64|copies 2
ACCGCAGATTCGGAATGGCCCACAAACAGATAGCCCCCCGGGCGCACATGGTCGGCAATGTTCG
>2415355|reference Age_ch_v3_2_motif_mod_jobs_024_024558_data_consensus|length 68|copies 1
ACCGCAGCAACGAAGATGCCAATCGAAAGACCCGCCTTTGAACGTTGAATCACTTCGGTCCTGCGGCC
>2415355|reference Age_ch_v3_2_motif_mod_jobs_024_024558_data_consensus|length 70|copies 1
ACCGCAGCCAGCGGAATGGTGAACCGTTCATCCCCGACCTGCATCAGCAGCCCTTCGATGATCGCCAAAG
>2415355|reference Age_ch_v3_2_motif_mod_jobs_024_024558_data_consensus|length 62|copies 1
ACCGCAGCCGCCGCCAGCATCCGCAACAGGATCAGCCACCACGGCGTTTTGTCGGTAACAGC
>2415355|reference Age_ch_v3_2_motif_mod_jobs_024_024558_data_consensus|length 61|copies 2
ACCGCAGCCGGCAATCCAAGGACATAACGCGCAACAGCTTCGACGACCGCCAACTGGCCGC
>2415355|reference Age_ch_v3_2_motif_mod_jobs_024_024558_data_consensus|length 63|copies 3
ACCGCAGCGCGTTGGTGGCGGTTGCCGGCGGATGGGGTCGGATTGGCGCGGATGGAATTCGTC
>2415355|reference Age_ch_v3_2_motif_mod_jobs_024_024558_data_consensus|length 65|copies 1
ACCGCAGCGGTTTTGGATCTCAGGGGCGGCCGGTTTTCGGAACTTGGCCACGCATCGGGCGGGGC
>2415355|reference Age_ch_v3_2_motif_mod_jobs_024_024558_data_consensus|length 62|copies 2
ACCGCAGGCACCCATGGATCGACTTATGGCGGCAACCCGCTGGCCTGCGCCGTCGGCAGCGC
>2415355|reference Age_ch_v3_2_motif_mod_jobs_024_024558_data_consensus|length 70|copies 1
ACCGCAGGTAAATTCCGCATTACCTTGCGGTCAGAAAAACGTCTGTTTGGCCATGTCAGAGGTCGAACAG
>2415355|reference Age_ch_v3_2_motif_mod_jobs_024_024558_data_consensus|length 64|copies 13
ACCGCAGTTCGGTTGTGGCCTTCTGGCGTGAAGCGGGACTAACCTGTCTGCAATGCGCCCCCGG
>2415355|reference Age_ch_v3_2_motif_mod_jobs_024_024558_data_consensus|length 62|copies 1
ACCGCAGTTGCGGTCTGGCGTCCCTGCCGAAAAGGCGGTTTCCATCGCCGGAGATGCGGCGC
>2415355|reference Age_ch_v3_2_motif_mod_jobs_024_024558_data_consensus|length 62|copies 7
ACCGCATAGACACCGGCCTTGGGTCGGGGCGCGTGGCGCATATGGGCGCAATCGCCCACCGC
>2415355|reference Age_ch_v3_2_motif_mod_jobs_024_024558_data_consensus|length 65|copies 2
ACCGCATCCAATTCATCCGAATAGGCGACCTGAACCTGCGCCCCCAGTTGTGACAGATAGGCGGC
>2415355|reference Age_ch_v3_2_motif_mod_jobs_024_024558_data_consensus|length 79|copies 1
ACCGCATCCTCAAGGAGGAGAGGGACATCCTAAAAAAAGCCACCCAGTTCTTCGCGAGCCAAAAGCCATGAGGTTCAGG
>2415355|reference Age_ch_v3_2_motif_mod_jobs_024_024558_data_consensus|length 78|copies 1
ACCGCATCGAAGCCACCATCGGGGGAATGTCCCTGTTCGGATTGTCCGATGGTCACGATGTTCCGTTCAGGGGCCAGC
>2415355|reference Age_ch_v3_2_motif_mod_jobs_024_024558_data_consensus|length 59|copies 1
ACCGCATGGTCATCAGCGAAATTCCGGTCACCGGCCAGCGGTGTGTATTCGGTGAACAG
>2415355|reference Age_ch_v3_2_motif_mod_jobs_024_024558_data_consensus|length 63|copies 1
ACCGCATTCTGCAACTGGCCAAGGATATTGAACGCGAAGCCGGGTTGAACCGTGATGCGGGCG
>2415355|reference Age_ch_v3_2_motif_mod_jobs_024_024558_data_consensus|length 69|copies 2
ACCGCATTGAGAAATTTTCCGCTGTCACCCGACGCAAGTTTCGCTGCCCCGTCGCTGATCCCGCGCAGC
>2415355|reference Age_ch_v3_2_motif_mod_jobs_024_024558_data_consensus|length 57|copies 1
ACCGCATTGCCGCTCCCTGCGCCATGATCGGTACATCGAATTTCTTCGAACTGGCCG
>2415355|reference Age_ch_v3_2_motif_mod_jobs_024_024558_data_consensus|length 58|copies 1
ACCGCCAACAGCGGCACTTCGGGCAGCGCAACGGCGGAGGTGCTGTCATCGGTTAGCA
>2415355|reference Age_ch_v3_2_motif_mod_jobs_024_024558_data_consensus|length 63|copies 1
ACCGCCAACCCGGGTCGGAACGGCATAGGTTTCAGGGGATTTCGTTGCCCCTGCCAGTGAAGC
>2415355|reference Age_ch_v3_2_motif_mod_jobs_024_024558_data_consensus|length 69|copies 5
ACCGCCAACGCGCTTGGCTATATCGCCGGGGCGGTCCTGACCATGCTGCTGATCCGGCGTATTTCGCCC
>2415355|reference Age_ch_v3_2_motif_mod_jobs_024_024558_data_consensus|length 69|copies 4
ACCGCCAAGGTCGATCTGGACGTGACCGGCGCCTCGAAGTCGGCCATCGAAGCAGTCGAAAAAGCGGGC
>2415355|reference Age_ch_v3_2_motif_mod_jobs_024_024558_data_consensus|length 64|copies 1
ACCGCCACATCGTCATCGACCAGCAAAACTTTCCCGATCATACGGTGTCGTCCTCTTTCCAGTA
>2415355|reference Age_ch_v3_2_motif_mod_jobs_024_024558_data_consensus|length 65|copies 1
ACCGCCACCCGATGGTGGTGTCGAAGACAGCGGTCGTGCGGGAAAAGGCGGTTTCAGCCTTGGGC
>2415355|reference Age_ch_v3_2_motif_mod_jobs_024_024558_data_consensus|length 72|copies 1
ACCGCCACCGATCCCGGCAGATAGAAATGGCCCAACAACGCCATCGCGACCGAAACCGGAACCAGCCCCACC
>2415355|reference Age_ch_v3_2_motif_mod_jobs_024_024558_data_consensus|length 43|copies 1
ACCGCCAGCAGATACAGGATCACCCCCTTGATCAGCAACACCG
>2415355|reference Age_ch_v3_2_motif_mod_jobs_024_024558_data_consensus|length 60|copies 1
ACCGCCAGCCAGATCAGGCCGGCATCATAAGCCGCTTTCACCACATAGAATTTGCCAAAG
>2415355|reference Age_ch_v3_2_motif_mod_jobs_024_024558_data_consensus|length 69|copies 1
ACCGCCAGCGCCGAAGTGCGGGCCGAGCGGCGGTTTCAGGAATTGCAGGGCAAGGGGTCGGATTTGAGC
>2415355|reference Age_ch_v3_2_motif_mod_jobs_024_024558_data_consensus|length 71|copies 1
ACCGCCATCCGTTGCCGGTGCGAAAAGTTGCGGACCGGAGAAAAAAGCGGAAAATTGCTACCCAGACTGTG
>2415355|reference Age_ch_v3_2_motif_mod_jobs_024_024558_data_consensus|length 59|copies 3
ACCGCCATGATCAGCAGGATCATCACCAGCGAAACAATTCCCGCCACGACCAAAGCCGC
>2415355|reference Age_ch_v3_2_motif_mod_jobs_024_024558_data_consensus|length 56|copies 2
ACCGCCATGCCTTGGATGGCGCCGGCTACTGACCGCCTCTGGCGGGATATGCGGGC
>2415355|reference Age_ch_v3_2_motif_mod_jobs_024_024558_data_consensus|length 71|copies 3
ACCGCCCCGATGGGGTGGTGCCCTCGATCAGCCCGTCGATGGACATTCAGGTCAGTTCGAATTTCGAACGC
>2415355|reference Age_ch_v3_2_motif_mod_jobs_024_024558_data_consensus|length 64|copies 1
ACCGCCCGTGGCTGCGGTCGTAGCCATTCACCTGCGGTATCGCCCAGCTCGACAATGCCCCCGG
>2415355|reference Age_ch_v3_2_motif_mod_jobs_024_024558_data_consensus|length 67|copies 1
ACCGCCGATATCGTGGTCGGAACCCATGCTTTGCTGGCCAAGAATATCCGGTTTAAAAATCTTGGAC
>2415355|reference Age_ch_v3_2_motif_mod_jobs_024_024558_data_consensus|length 56|copies 1
ACCGCCGATCTGTGCCGGAACATGGCAAGACAAGGTGATGGAGGAACTGCCTGCGC
>2415355|reference Age_ch_v3_2_motif_mod_jobs_024_024558_data_consensus|length 56|copies 1
ACCGCCGCCAGATCAGCTCGGCCTTGATGGTTTTGAAGAATGTCTCGACGGCCGCA
>2415355|reference Age_ch_v3_2_motif_mod_jobs_024_024558_data_consensus|length 66|copies 2
ACCGCCGCCAGCAACCATACCGGGGGTATATCAAGCCATTTCAACATACTTGTATCGTATCCTTTA
>2415355|reference Age_ch_v3_2_motif_mod_jobs_024_024558_data_consensus|length 61|copies 1
ACCGCCGCCCCGATATCACCGGGTTGGACCTCCCCGATTGGCAAGGCGTGCTGAGCCGTGA
>2415355|reference Age_ch_v3_2_motif_mod_jobs_024_024558_data_consensus|length 64|copies 2
ACCGCCGCCCCGATATCACCGGGTTGGACCTCCCCGATTGGCAAGGCGTGCTGAGCCGTGAATA
>2415355|reference Age_ch_v3_2_motif_mod_jobs_024_024558_data_consensus|length 61|copies 1
ACCGCCGCCGCCTTCGCCGCCGCGGCTGTCGAGTAGGGTCAGTTCCCCGCGATAGGGGCGC
>2415355|reference Age_ch_v3_2_motif_mod_jobs_024_024558_data_consensus|length 61|copies 1
ACCGCCGCCTGCAACGCCGCCAACCGCCGCGCCGGGTCGACATCAATCAACGCCTCGGCCC
>2415355|reference Age_ch_v3_2_motif_mod_jobs_024_024558_data_consensus|length 35|copies 1
ACCGCCGCGATCTGCATCTTTTCCGGGGTGGAAAA
>2415355|reference Age_ch_v3_2_motif_mod_jobs_024_024558_data_consensus|length 54|copies 6
ACCGCCGCGCGTGACACGCTCGATTCTTCAGCAAGCGCGACGAAATAATGGAGC
>2415355|reference Age_ch_v3_2_motif_mod_jobs_024_024558_data_consensus|length 51|copies 4
ACCGCCGCGTTCGCCTTACCCGCTTCGGGCACGGTGGTGACATAGACGCGG
>2415355|reference Age_ch_v3_2_motif_mod_jobs_024_024558_data_consensus|length 67|copies 2
ACCGCCGCTTCCAGACGGTCGGCCTCATCGCCTTTGTCGAAGGAATAGCGCAGCGCCATTGCAAAGC
>2415355|reference Age_ch_v3_2_motif_mod_jobs_024_024558_data_consensus|length 54|copies 1
ACCGCCGGGCTGTAGATCCGCGCAAAGATGTAATAGCTCGCCATCAGGACCGGC
>2415355|reference Age_ch_v3_2_motif_mod_jobs_024_024558_data_consensus|length 67|copies 1
ACCGCCGGTGACCCAGGCGCCAAAATCGGACATGGTGACCAGATTGTTTTCGGTGGCAATAGCCCCC
>2415355|reference Age_ch_v3_2_motif_mod_jobs_024_024558_data_consensus|length 62|copies 1
ACCGCCGTAAATACGGCAAACCCTTACCTAAAATGTTGACACCCGGTCCCCGCGATGCAACC
>2415355|reference Age_ch_v3_2_motif_mod_jobs_024_024558_data_consensus|length 58|copies 1
ACCGCCGTAATCGTTGCCACCATAGCCGCCGCCGTAGCCACCCTGATCGCCGCCACCA
>2415355|reference Age_ch_v3_2_motif_mod_jobs_024_024558_data_consensus|length 50|copies 6
ACCGCCGTCAGCCATGGCCGCATCACCCGCGATTACCGACGAATGCGCCG
>2415355|reference Age_ch_v3_2_motif_mod_jobs_024_024558_data_consensus|length 58|copies 1
ACCGCCGTGGACAGATGCGGCAAATACCACTCGACGACGAAGGCCACTGCCGAACCAC
>2415355|reference Age_ch_v3_2_motif_mod_jobs_024_024558_data_consensus|length 63|copies 1
ACCGCCTCTTTCAGCTTGCCCGCGATTTCATCGGCTTCTTCCCGGCTCAGGCAGAATGGCGGC
>2415355|reference Age_ch_v3_2_motif_mod_jobs_024_024558_data_consensus|length 64|copies 1
ACCGCCTGATCGGCACGGGCGATGTTCTGGACGACGACGCCCTGTGTTCCGATGGGATATTCGC
>2415355|reference Age_ch_v3_2_motif_mod_jobs_024_024558_data_consensus|length 59|copies 1
ACCGCCTGTCCGAAATGGGCGCGGGATTGATCGTCGAAGCTTTGGCGCGGCTGGACGCA
>2415355|reference Age_ch_v3_2_motif_mod_jobs_024_024558_data_consensus|length 65|copies 1
ACCGCCTGTTCCAGCACCGACCGGTCGAACCCATAAAGCCCGCGCATCGCCCAACCGGCATAGGC
>2415355|reference Age_ch_v3_2_motif_mod_jobs_024_024558_data_consensus|length 53|copies 3
ACCGCCTGTTGCACCAAGGCACGCGGCGTGGCCAGGTTGAAACGCAAGAAATC
>2415355|reference Age_ch_v3_2_motif_mod_jobs_024_024558_data_consensus|length 62|copies 1
ACCGCCTGTTGCACCAAGGCACGCGGCGTGGCCAGGTTGAAACGCAAGAAATCATCGCCGCC
>2415355|reference Age_ch_v3_2_motif_mod_jobs_024_024558_data_consensus|length 66|copies 1
ACCGCCTTGGCAAACGCCCCGTCAGCGCCGCAATCCACCGCCACGAAATTGGTCGCCGAAGACAGC
>2415355|reference Age_ch_v3_2_motif_mod_jobs_024_024558_data_consensus|length 78|copies 12
ACCGCCTTTGGCAAAATCGCCACGCTGACCGGGTCGGTGGGCGAAAAAGAAACCAACCTGTCGCGGCAACTGGGGCGG
>2415355|reference Age_ch_v3_2_motif_mod_jobs_024_024558_data_consensus|length 71|copies 1
ACCGCGAAATCAAGCTGGAATGGGACAAATCCGGGTCTGCGGCGATGGATCTGCTGCTCAAACGGGGCCGC
>2415355|reference Age_ch_v3_2_motif_mod_jobs_024_024558_data_consensus|length 58|copies 1
ACCGCGAAATCGAAAATCAGTCCAAGCTGCTGTTTTCAGACCGGGCGTTCATCCGAAA
>2415355|reference Age_ch_v3_2_motif_mod_jobs_024_024558_data_consensus|length 63|copies 2
ACCGCGAACACGGCGTGGAGGAGGAATAAGTCATGGATCAGTTTACCATCAACCTGCTGTTCG
>2415355|reference Age_ch_v3_2_motif_mod_jobs_024_024558_data_consensus|length 61|copies 2
ACCGCGAACCGGCCTTGGCCATGGCGCAGTGACAAATATTGCAGCATGGCGCAGCTTTCGG
>2415355|reference Age_ch_v3_2_motif_mod_jobs_024_024558_data_consensus|length 31|copies 1
ACCGCGACGACGAAGCGACCAGCGCGGTGAT
>2415355|reference Age_ch_v3_2_motif_mod_jobs_024_024558_data_consensus|length 58|copies 1
ACCGCGATATCCTGCGTCAGCAGCACCGAAAACGCCGACCGTCCGCCGCCGGTCTGCA
>2415355|reference Age_ch_v3_2_motif_mod_jobs_024_024558_data_consensus|length 64|copies 1
ACCGCGATCAGTGGTCAGGAAAACATCGATTGGCGGGCTGGGTTCTCGCCCTTCCACGCCGCGG
>2415355|reference Age_ch_v3_2_motif_mod_jobs_024_024558_data_consensus|length 58|copies 1
ACCGCGATCATCCCCCAGCCATAGCTTTGCGGGCTGTAAATCGCCGGTATCTGGTAAA
>2415355|reference Age_ch_v3_2_motif_mod_jobs_024_024558_data_consensus|length 51|copies 1
ACCGCGATGCCGACCGCTATGAACATTTCTATGCTTTCGTCGATATCGTCG
>2415355|reference Age_ch_v3_2_motif_mod_jobs_024_024558_data_consensus|length 80|copies 1
ACCGCGATGGCCCCGCCGCCAAAAGGTTCAATCCCCAATCCCAATTTTTGCAGATCCGCCTCAATTTCCAGAATCCGGGC
>2415355|reference Age_ch_v3_2_motif_mod_jobs_024_024558_data_consensus|length 71|copies 3
ACCGCGATGGCCTTTATGGCCGATATTTCCGCCCCCGAAGACAAGGCCCGACGCTTTGGCATGGTCGGCGC
>2415355|reference Age_ch_v3_2_motif_mod_jobs_024_024558_data_consensus|length 59|copies 3
ACCGCGATGGTGATCTGGTATCTCGTGCCGCTGGTCCTGACGGCAGAGGGGTTCGACGC
>2415355|reference Age_ch_v3_2_motif_mod_jobs_024_024558_data_consensus|length 66|copies 1
ACCGCGATTTCCATCTGGGTGATCAACAATGGGTCCATCACCGCGCCGGGCAGACCGTCCCGCCCC
>2415355|reference Age_ch_v3_2_motif_mod_jobs_024_024558_data_consensus|length 66|copies 2
ACCGCGCCAAGCACCGGGTTCAACAGCGGATTTCGCCCGGCTTTTTCGAACACCCAATTGGCAATC
>2415355|reference Age_ch_v3_2_motif_mod_jobs_024_024558_data_consensus|length 63|copies 1
ACCGCGCCGAACGGCTGGCCCGGATGGTGCAGATCTGGGGCCGGGTGCCAGATGTCGAAGAAG
>2415355|reference Age_ch_v3_2_motif_mod_jobs_024_024558_data_consensus|length 56|copies 1
ACCGCGCCGGAGAACTGGGGGTCGGCGAAGCATGGGTCACATTGGCCCATGGCGCG
>2415355|reference Age_ch_v3_2_motif_mod_jobs_024_024558_data_consensus|length 44|copies 1
ACCGCGCCGGTTTGAACCGGTGCTGGCCGAAAATGTCGGCATCG
>2415355|reference Age_ch_v3_2_motif_mod_jobs_024_024558_data_consensus|length 36|copies 1
ACCGCGCCTGGACCCCGGCCCAGGTGCCCGGCTCCG
>2415355|reference Age_ch_v3_2_motif_mod_jobs_024_024558_data_consensus|length 64|copies 1
ACCGCGCGGCATTCGGTTTTCGCACCGATGATTTCGTCGGCGGTTTCGGCAACGACCTTGTTGC
>2415355|reference Age_ch_v3_2_motif_mod_jobs_024_024558_data_consensus|length 58|copies 1
ACCGCGCTGATCGCGCAGGCGGATCTTGATGCCACCGCGCGGCAGGCGATTACCGCCC
>2415355|reference Age_ch_v3_2_motif_mod_jobs_024_024558_data_consensus|length 60|copies 1
ACCGCGGAATTTGGCCAGATCGGCAGCGTGAGAACACGAGCACAGAACCAGATACCCGTC
>2415355|reference Age_ch_v3_2_motif_mod_jobs_024_024558_data_consensus|length 57|copies 1
ACCGCGGCCGCGGATCGGCCTGCTGAATGTCGGCACTGAAGAACATAAAGGCCGGGC
>2415355|reference Age_ch_v3_2_motif_mod_jobs_024_024558_data_consensus|length 58|copies 1
ACCGCGGGCTCAGCCCGGCGGTCGAGGCAATGTTCAACACGGCACCTTTGCCGGCGGC
>2415355|reference Age_ch_v3_2_motif_mod_jobs_024_024558_data_consensus|length 61|copies 7
ACCGCGTAATAGTCGGTTACCGAAAAACCATCATCTGACGTATAAGGAAAAAACGGCAGGA
>2415355|reference Age_ch_v3_2_motif_mod_jobs_024_024558_data_consensus|length 60|copies 6
ACCGCGTGATCGAGGTGCCGCCCAACGGTCCATTGGCGCAGATGGCAGAGCGATTGAACG
>2415355|reference Age_ch_v3_2_motif_mod_jobs_024_024558_data_consensus|length 65|copies 3
ACCGCGTGATCGCATTGGCGGCGGATTGGTTCGAAACCCATTTCAAGGCCGAAGGAGGTCAGCCA
>2415355|reference Age_ch_v3_2_motif_mod_jobs_024_024558_data_consensus|length 65|copies 2
ACCGCGTGGCGCAGTGGTGCGCCCAGTTTGGGATGCAGGATCGCGGCGGCATGTTCCAATTCGCC
>2415355|reference Age_ch_v3_2_motif_mod_jobs_024_024558_data_consensus|length 40|copies 1
ACCGCGTTCAAAGAAGCCTGCACCAGGCTCCATTCACCCC
>2415355|reference Age_ch_v3_2_motif_mod_jobs_024_024558_data_consensus|length 61|copies 2
ACCGCGTTCACCAACTTGTGCGTCATAGCCAATACGCCCCTTGGGATCGATCAGGTTTCGG
>2415355|reference Age_ch_v3_2_motif_mod_jobs_024_024558_data_consensus|length 59|copies 1
ACCGCGTTCTCCACGGCTATCTGCAGGGCGTCGTTTTCGGCAAAGGTATCCAATGCGGC
>2415355|reference Age_ch_v3_2_motif_mod_jobs_024_024558_data_consensus|length 79|copies 1
ACCGCTGAAACCGGCCGGTGTCGACCGTATCCTTGTGGTCGGGTCGGGCAAGGGCGGGGTGGGCAAATCCACCGTGTCG
>2415355|reference Age_ch_v3_2_motif_mod_jobs_024_024558_data_consensus|length 64|copies 2
ACCGCTGACCTTGCGGAACGGGGCCGGATTCCACGAACAGGCATAACCATCCCCATCGGGATCA
>2415355|reference Age_ch_v3_2_motif_mod_jobs_024_024558_data_consensus|length 60|copies 1
ACCGCTGAGACGACTGGGTTGCGCTTTCGCGCTTGTTTTGCTGGGTTCCGCGCTTACCGC
>2415355|reference Age_ch_v3_2_motif_mod_jobs_024_024558_data_consensus|length 71|copies 2
ACCGCTGATCCTGATCGGTGCGGGCACCGGTATCGGCCCATTGGCGGGGTTCGTGCGCGGCAACGCGCGGC
>2415355|reference Age_ch_v3_2_motif_mod_jobs_024_024558_data_consensus|length 43|copies 1
ACCGCTGATCTGTCAGTCGCTAAATCCCTGGCTCGATCAGGTG
>2415355|reference Age_ch_v3_2_motif_mod_jobs_024_024558_data_consensus|length 58|copies 2
ACCGCTGCAGCTGAACGAAACATGCAATACCGTGTTGTCACCCCCGCCGGATCAGGCG
>2415355|reference Age_ch_v3_2_motif_mod_jobs_024_024558_data_consensus|length 68|copies 3
ACCGCTGCGGGGGACAGGCCCAGCGAAACTTCGTCCAGTATGATCGCCACCGGGTCCCCCATCAGCGC
>2415355|reference Age_ch_v3_2_motif_mod_jobs_024_024558_data_consensus|length 78|copies 1
ACCGCTGCGTCATCGGCCTTGACCACCAGACGTTCCAGTTCAACACCCGAAAAATCGACATCGGGAATTTCCGGCAAC
>2415355|reference Age_ch_v3_2_motif_mod_jobs_024_024558_data_consensus|length 66|copies 3
ACCGCTGCGTCGTACTGGCCCCAGTTCGATTTCAACACCCGCCTTGACCAGATGCCGTGCCCAATC
>2415355|reference Age_ch_v3_2_motif_mod_jobs_024_024558_data_consensus|length 74|copies 1
ACCGCTGGAATTGCAGCCGTGGCAGGTGTTCCGGCATGGATCTGTCTTCGGATGGAAGCGAACAGAAACCGGGC
>2415355|reference Age_ch_v3_2_motif_mod_jobs_024_024558_data_consensus|length 53|copies 1
ACCGCTGTCTTCCAATGCCTTGAGGAAACGGTATGTGGTAAACGGATCAGTGG
>2415355|reference Age_ch_v3_2_motif_mod_jobs_024_024558_data_consensus|length 56|copies 1
ACCGCTGTTAGCCTGATGCTGGGTCATGTCAAAGCCCGCTTTTTGCATCATGTCGG
>2415355|reference Age_ch_v3_2_motif_mod_jobs_024_024558_data_consensus|length 64|copies 24
ACCGCTGTTAGCCTGATGCTGGGTCATGTCAAAGCCCGCTTTTTGCATCATGTCGGCCAGACGC
>2415355|reference Age_ch_v3_2_motif_mod_jobs_024_024558_data_consensus|length 48|copies 1
ACCGCTGTTCTGGCCTCGGACCTCGATGAATCGATCCCCGGTCTGGCG
>2415355|reference Age_ch_v3_2_motif_mod_jobs_024_024558_data_consensus|length 67|copies 1
ACCGCTTCACTGCGCTGGGACCGTTGCTCGACACGCTTGGGAACGGCGGCAAAGGCATTAACTGGAA
>2415355|reference Age_ch_v3_2_motif_mod_jobs_024_024558_data_consensus|length 61|copies 1
ACCGCTTCATCCGCGAGCCTGACCGCAAGCATGTCCGCATCCGCTTCGGAATGGGCTTGGA
>2415355|reference Age_ch_v3_2_motif_mod_jobs_024_024558_data_consensus|length 59|copies 1
ACCGCTTGATCCGCGATGATCTGGGACCACTGGCCGACAGTTTCAACCATGTCGAACCA
>2415355|reference Age_ch_v3_2_motif_mod_jobs_024_024558_data_consensus|length 56|copies 2
ACCGCTTGGGGGCGGTGGCCAGATAGAGCTCTGCTCCGCCAAACTGCATCAGGAAC
>2415355|reference Age_ch_v3_2_motif_mod_jobs_024_024558_data_consensus|length 66|copies 1
ACCGCTTGTCGGACCAGAACGTTGTCGAACGGCGCCGCCGCGTTGTTCATGATCGCAATGCGCCAC
>2415355|reference Age_ch_v3_2_motif_mod_jobs_024_024558_data_consensus|length 73|copies 1
ACCGCTTTTCACCCCTGGTCACAAGTACCCAAAAGCCTGTCACACTATCCCCGGAGCCTGGTGAAGGGGCCGG
>2415355|reference Age_ch_v3_2_motif_mod_jobs_024_024558_data_consensus|length 67|copies 2
ACCGGAAAAGGCACTTGGCCTGTCATCTACGCGGTCGGCGTTGATTTCGACCCGGCCCAGCCAATCG
>2415355|reference Age_ch_v3_2_motif_mod_jobs_024_024558_data_consensus|length 54|copies 1
ACCGGAAATGAGTAGAATCAGCGCTTCTATAAAGGAAATGACTGCAACAGTGAC
>2415355|reference Age_ch_v3_2_motif_mod_jobs_024_024558_data_consensus|length 75|copies 1
ACCGGAACCACGGTCAGGATCATCCATTCCGGACGGTTGCCCGATTCCAGGAAGCTTTCCACCACTTTCAGGCGC
>2415355|reference Age_ch_v3_2_motif_mod_jobs_024_024558_data_consensus|length 65|copies 1
ACCGGATATTCCTGCCGGACGTGTCCTTCAAGTTGCGCGACGGCGAACTTCGTCCGGGGCTGACG
>2415355|reference Age_ch_v3_2_motif_mod_jobs_024_024558_data_consensus|length 51|copies 1
ACCGGATCAACCTGACGCTCTATAAACTTGATCAGATCATGCAGGGCGATC
>2415355|reference Age_ch_v3_2_motif_mod_jobs_024_024558_data_consensus|length 66|copies 1
ACCGGATCGACCCGGAAACCGCCCACGGGCTGGCGATCAAGGCGCTGCAGTTGGGGGCAGTACCGC
>2415355|reference Age_ch_v3_2_motif_mod_jobs_024_024558_data_consensus|length 71|copies 1
ACCGGCAAAAAGGGTTGGCTGCGGCGCGGGCTCGATACGGTTTCACCGTTCTGACCGGTTGAGGGAACAAG
>2415355|reference Age_ch_v3_2_motif_mod_jobs_024_024558_data_consensus|length 48|copies 2
ACCGGCAAGCGGCCTGGGAACGCCAAAGCGCCTATGTCGCCGCCCATT
>2415355|reference Age_ch_v3_2_motif_mod_jobs_024_024558_data_consensus|length 66|copies 15
ACCGGCAAGCGGCCTGGGAACGCCAAAGCGCCTATGTCGCCGCCCATTCCGATTTCTACCGGCGCC
>2415355|reference Age_ch_v3_2_motif_mod_jobs_024_024558_data_consensus|length 50|copies 1
ACCGGCAATATGATCTGGTCGGTGGCACAAACCATTGCGATCATGTCGGA
>2415355|reference Age_ch_v3_2_motif_mod_jobs_024_024558_data_consensus|length 60|copies 2
ACCGGCAATCTGCACTGGCCCGATGAACGCGACGGCTTCACCCCGGAAAATGACCGCGCC
>2415355|reference Age_ch_v3_2_motif_mod_jobs_024_024558_data_consensus|length 76|copies 1
ACCGGCAATGGGGCGCTGGCCTGTTTGGCCCGGGGCTACAAGGCCGACGCCGCGCTGATCCCGGAACCTTTTGCCG
>2415355|reference Age_ch_v3_2_motif_mod_jobs_024_024558_data_consensus|length 66|copies 3
ACCGGCACCGCCTGCGCTGCCAGTTTCTGCCCCAGAACATTGGCCAGACGCGGTGCGATCTTGGCG
>2415355|reference Age_ch_v3_2_motif_mod_jobs_024_024558_data_consensus|length 66|copies 1
ACCGGCACCGCGCCAACGGATTCGGCGGCAACCATCGACCAATACATATATGGCCGGTTGCGCCCG
>2415355|reference Age_ch_v3_2_motif_mod_jobs_024_024558_data_consensus|length 63|copies 3
ACCGGCAGGAGCGCCCGGCGCAGGGTCTCGCGGCGATGACAGAGAACGCCGAGCGGCAAGCCG
>2415355|reference Age_ch_v3_2_motif_mod_jobs_024_024558_data_consensus|length 65|copies 2
ACCGGCAGGTCGAAATCCCACCATTCGTCCTGCGGATGGGCGGCGAACAGGCACATGCCGACGGC
>2415355|reference Age_ch_v3_2_motif_mod_jobs_024_024558_data_consensus|length 40|copies 1
ACCGGCCACAGCCAGGGGGCGACCGGCGCACAGGAAGCGG
>2415355|reference Age_ch_v3_2_motif_mod_jobs_024_024558_data_consensus|length 58|copies 9
ACCGGCCACAGCCAGGGGGCGACCGGCGCACAGGAAGCGGTGTATTGCCTGCTGGCGC
>2415355|reference Age_ch_v3_2_motif_mod_jobs_024_024558_data_consensus|length 70|copies 1
ACCGGCCAGTTACGCGCCGATTGGCTGCGCGGATTGGCCGAAGATCTGGTCTGGCTCAAGGGGTTGGGGA
>2415355|reference Age_ch_v3_2_motif_mod_jobs_024_024558_data_consensus|length 57|copies 1
ACCGGCCCGACGGCCAGATCGACCTCGTCATCGCCATAGGCTTCTTCCAGCAGCGCC
>2415355|reference Age_ch_v3_2_motif_mod_jobs_024_024558_data_consensus|length 60|copies 3
ACCGGCCCGAGGATCTGGCGCGCAACTGGATGCGCGCGGCGGAAAATATCCTTGAAGGCC
>2415355|reference Age_ch_v3_2_motif_mod_jobs_024_024558_data_consensus|length 48|copies 2
ACCGGCCGCAGGCGCTGGATGGCCATACCTACAAGCTGAAGTGGCCCG
>2415355|reference Age_ch_v3_2_motif_mod_jobs_024_024558_data_consensus|length 70|copies 3
ACCGGCCGCCGCTGGTGGCCCCGGAACATGCGCGGATGGTGATGGAAAGCTACCTCGCCGCCGACATTTC
>2415355|reference Age_ch_v3_2_motif_mod_jobs_024_024558_data_consensus|length 78|copies 2
ACCGGCCTCGACCAATCCATTGGTCACCAGCTTTTTCAGGTCTTCGGCCGCCCGCGCCTGCATCCGGGCGGGGATTTC
>2415355|reference Age_ch_v3_2_motif_mod_jobs_024_024558_data_consensus|length 64|copies 2
ACCGGCGACCGCTTCGACACTGAAGAAATGGTTGATCAGGTCGCGATCTTTTTTCTGGCGGGGC
>2415355|reference Age_ch_v3_2_motif_mod_jobs_024_024558_data_consensus|length 61|copies 5
ACCGGCGATATCACCAGCAAAGACGAGGACGGCTATCTGTTCTTTGGCGGGCGGGATGACG
>2415355|reference Age_ch_v3_2_motif_mod_jobs_024_024558_data_consensus|length 69|copies 2
ACCGGCGATTGGCAAAACGGTGCGCTGTCGGCAGCCCCCCCGGCCGCGACCGACACCGACCCCGCAACC
>2415355|reference Age_ch_v3_2_motif_mod_jobs_024_024558_data_consensus|length 58|copies 2
ACCGGCGCACCCATCAGGCGGGTGCCGAAATAGGCTGCGGTCAGAACATAGGTAAAAC
>2415355|reference Age_ch_v3_2_motif_mod_jobs_024_024558_data_consensus|length 59|copies 2
ACCGGCGCGAAGGTCAGGCCGGCGCAAACCTGCAACTGACCCTCGATCACCGGTTGCAG
>2415355|reference Age_ch_v3_2_motif_mod_jobs_024_024558_data_consensus|length 55|copies 4
ACCGGCGCGATATCGGCGACCACATTCGGTACTTCGGCCATCGCCGTCCCCCCCA
>2415355|reference Age_ch_v3_2_motif_mod_jobs_024_024558_data_consensus|length 63|copies 1
ACCGGCGCGTCCTTTTCCGTCATCGTGGGCAACACCCGGTGCAGTTCGCGGACATCATAGCGG
>2415355|reference Age_ch_v3_2_motif_mod_jobs_024_024558_data_consensus|length 37|copies 1
ACCGGCGCTGTGACCTGGACCCAGGGGACTGCAGCAG
>2415355|reference Age_ch_v3_2_motif_mod_jobs_024_024558_data_consensus|length 64|copies 4
ACCGGCGGCAAAGGATTCAGGGGGCTGTTATTGTGACTGCTCATCGGGCTCTCCTTGACGGGCC
>2415355|reference Age_ch_v3_2_motif_mod_jobs_024_024558_data_consensus|length 61|copies 9
ACCGGCGGGCTCAGATGGCTGTTATTGCTGCCGATCTCGGTCGCCGCGTTGACCGTTCAGG
>2415355|reference Age_ch_v3_2_motif_mod_jobs_024_024558_data_consensus|length 32|copies 1
ACCGGCGGGGCCGGTTATATCGGCAGCCACGC
>2415355|reference Age_ch_v3_2_motif_mod_jobs_024_024558_data_consensus|length 58|copies 1
ACCGGCGGTCCAGGTAATGACGTTTTCGACATCGAAAGCAACATAAATCACTGGTGGC
>2415355|reference Age_ch_v3_2_motif_mod_jobs_024_024558_data_consensus|length 39|copies 1
ACCGGCGGTGGTAAAGGGTTGATCGCTGAATATGACGCG
>2415355|reference Age_ch_v3_2_motif_mod_jobs_024_024558_data_consensus|length 63|copies 1
ACCGGCGTGCCCGCGATGGTGTTCGATAAGAAACATCTGGTCGTTGGTGCGCAAGGTGTGGCG
>2415355|reference Age_ch_v3_2_motif_mod_jobs_024_024558_data_consensus|length 72|copies 4
ACCGGCTTTGATCCTGGGCTTCCCGGTTGGGTTCGTGGGTGCTGCGGAAAGCAAGGCGGAACTGGCGGCGCG
>2415355|reference Age_ch_v3_2_motif_mod_jobs_024_024558_data_consensus|length 35|copies 1
ACCGGGAAAACCGTCACCCTGCAAATCATGGCCGA
>2415355|reference Age_ch_v3_2_motif_mod_jobs_024_024558_data_consensus|length 81|copies 1
ACCGGGACCGCCCGCCGGGGGCTGCGGTTGCGGAGTGTTTTGCAACCTGTTGAGCAATTCTTCCGGGCTGGGCAGGTCGGC
>2415355|reference Age_ch_v3_2_motif_mod_jobs_024_024558_data_consensus|length 58|copies 7
ACCGGGATACCGTCGCCGCAGGCTGGCGATATGGTGCGGCGCCGGGCCGGTCAGCCCC
>2415355|reference Age_ch_v3_2_motif_mod_jobs_024_024558_data_consensus|length 63|copies 6
ACCGGGATCACCCGGCGGGTCAGGTCGTGGATGCCAAAGAGGTTGACTTCGAATATTTCGCGC
>2415355|reference Age_ch_v3_2_motif_mod_jobs_024_024558_data_consensus|length 30|copies 2
ACCGGGATCAGACCCAGGGGCGATCCATCG
>2415355|reference Age_ch_v3_2_motif_mod_jobs_024_024558_data_consensus|length 67|copies 9
ACCGGGATCGGCACCGGGGTCGGCAAGGTCGGATACATGGCGGAACCTCCTGCAGGGATCATATAGC
>2415355|reference Age_ch_v3_2_motif_mod_jobs_024_024558_data_consensus|length 66|copies 1
ACCGGGATCTGGTGGCCCCACCACAATTGCCGCGAAATGCACCAAGGTTCGATGTTTTCCAACCAG
>2415355|reference Age_ch_v3_2_motif_mod_jobs_024_024558_data_consensus|length 47|copies 2
ACCGGGATTCGCCGGGTGATCGACATGGGCCGGGTGGTATTGGATCT
>2415355|reference Age_ch_v3_2_motif_mod_jobs_024_024558_data_consensus|length 58|copies 1
ACCGGGCAATGGCCATGGGGGTCTGGCATCATGGGCGCGGATCTGGCAGGCGCCGGCA
>2415355|reference Age_ch_v3_2_motif_mod_jobs_024_024558_data_consensus|length 51|copies 1
ACCGGGCCAGCAGGGTGGCCAGAATGATCACCGCTTCGTGCAATGCGAAAC
>2415355|reference Age_ch_v3_2_motif_mod_jobs_024_024558_data_consensus|length 48|copies 1
ACCGGGCGCGGGTCATGTTGATCGACATGCCGATCACCGAAGCGGTTG
>2415355|reference Age_ch_v3_2_motif_mod_jobs_024_024558_data_consensus|length 54|copies 1
ACCGGGCGCGGGTCATGTTGATCGACATGCCGATCACCGAAGCGGTTGTCGCGC
>2415355|reference Age_ch_v3_2_motif_mod_jobs_024_024558_data_consensus|length 60|copies 1
ACCGGGCTTATGATCTGGTGTCGCTTCTACAAGATGCCCGCCGGGATGTGCCGCCAGAAA
>2415355|reference Age_ch_v3_2_motif_mod_jobs_024_024558_data_consensus|length 61|copies 1
ACCGGGGATGGGATGTGGCGAAACATTTGCTGACCCATGAACGCGAAATGATCGGCAGCGG
>2415355|reference Age_ch_v3_2_motif_mod_jobs_024_024558_data_consensus|length 69|copies 1
ACCGGGGCATACCGCGTTGACACAAATCCCGCGCGGACCAAGTTCCTGCGCCCAGGTACGGGCCAGACC
>2415355|reference Age_ch_v3_2_motif_mod_jobs_024_024558_data_consensus|length 76|copies 1
ACCGGGGCCGTAAGGGTCGATCACCCGCACTTTGGCCCCGCGCGTCAGGCAAGTCCAGGCGATGGAAAGACCAAAA
>2415355|reference Age_ch_v3_2_motif_mod_jobs_024_024558_data_consensus|length 49|copies 1
ACCGGGGCGACGGTGACGGTAAAGGACAAAGGGTCATCCTTGTCGGCGC
>2415355|reference Age_ch_v3_2_motif_mod_jobs_024_024558_data_consensus|length 75|copies 4
ACCGGGGCGACGGTGACGGTAAAGGACAAAGGGTCATCCTTGTCGGCGCTGAGCTGGGATTTGAAATAGACCCCG
>2415355|reference Age_ch_v3_2_motif_mod_jobs_024_024558_data_consensus|length 75|copies 1
ACCGGGGCGGCGGCGAAAATATCGCGCACATCCTGGCTTTTGGGGAAGGTGGCGATGCCCGACATCGACAGGTAG
>2415355|reference Age_ch_v3_2_motif_mod_jobs_024_024558_data_consensus|length 63|copies 1
ACCGGGGCGGTCAGAAGAAGAGTGAAAGTATGGTGGATCGACATGTCTGGTGTTCCTTGGTGC
>2415355|reference Age_ch_v3_2_motif_mod_jobs_024_024558_data_consensus|length 74|copies 4
ACCGGGGTGAAACGGTGGCCCTAGTGGGGGAAAGTGGGTCCGGAAAATCGGTGACCGCTTTGTCCACTGTGTCC
>2415355|reference Age_ch_v3_2_motif_mod_jobs_024_024558_data_consensus|length 63|copies 1
ACCGGGTACGGGCATTGGGGGCGGCGTTCCTGGAAATGGGATTGTCGCAGCAGCGGCCGGTGC
>2415355|reference Age_ch_v3_2_motif_mod_jobs_024_024558_data_consensus|length 67|copies 1
ACCGGGTCCAGCCCGTGGCTTTGCGCCACTTGTAAATAGGCGGCGACGGCAGGGAACACCCGTTCCG
>2415355|reference Age_ch_v3_2_motif_mod_jobs_024_024558_data_consensus|length 80|copies 2
ACCGGGTCGGTCTGGCTGCCGGTCAAAGCACCCGTCCGTTCCTGCTACAGGCCTACCGCCGCGACATGGGCAATGGGCAG
>2415355|reference Age_ch_v3_2_motif_mod_jobs_024_024558_data_consensus|length 62|copies 1
ACCGGGTCTTGTCCAGCGGTTCGGCTTCGGTTCCGAAATACATGTAGTAGACGATGCGCAGG
>2415355|reference Age_ch_v3_2_motif_mod_jobs_024_024558_data_consensus|length 62|copies 1
ACCGGGTGTCCAAGAAATACCTGCTGGCAGGGATTTACACCCTGCGCACCTTCGTTGCCGCC
>2415355|reference Age_ch_v3_2_motif_mod_jobs_024_024558_data_consensus|length 32|copies 1
ACCGGGTTGTCGAACAGCATCGGCGGCCAGGC
>2415355|reference Age_ch_v3_2_motif_mod_jobs_024_024558_data_consensus|length 69|copies 3
ACCGGGTTGTCGAACAGCATCGGCGGCCAGGCCCATTCGCCATTGGCCTTTATTTTAAGATAGTTCAAC
>2415355|reference Age_ch_v3_2_motif_mod_jobs_024_024558_data_consensus|length 33|copies 1
ACCGGTAAAAATGCGCCAGTTCCTGTGCCGCCG
>2415355|reference Age_ch_v3_2_motif_mod_jobs_024_024558_data_consensus|length 49|copies 1
ACCGGTGGAAATCAGGATCGCTGCCGACACCCGGTGCGGCGCAACGCCG
>2415355|reference Age_ch_v3_2_motif_mod_jobs_024_024558_data_consensus|length 44|copies 1
ACCGGTTCTCGATTCCTATTTCACCGAAAAATACGGCGTCAAGG
>2415355|reference Age_ch_v3_2_motif_mod_jobs_024_024558_data_consensus|length 73|copies 1
ACCGGTTGGGGCGATTGCTGTCGAAAAACCAAGTTTCTGCGCTTCTTTCAACCTGTTTTCGGTCTGACCCACC
>2415355|reference Age_ch_v3_2_motif_mod_jobs_024_024558_data_consensus|length 70|copies 3
ACCGTAATATTCGATCAGTTTGCCGGGGAATCGGGCCAGAACATCCGCCTTCACATCGGCCCGAAGCGGC
>2415355|reference Age_ch_v3_2_motif_mod_jobs_024_024558_data_consensus|length 61|copies 1
ACCGTACCGGCGGCAAGCTGAAGATCGAACATTACGACGCGATGTCGCTGGGTGGGCGCCC
>2415355|reference Age_ch_v3_2_motif_mod_jobs_024_024558_data_consensus|length 74|copies 1
ACCGTACCGGGGGCCGCGAATGCAATGGGAACATAGCCCATCGCGACCGGTCCCTCGACCGTCGGGCCAAAACC
>2415355|reference Age_ch_v3_2_motif_mod_jobs_024_024558_data_consensus|length 66|copies 1
ACCGTAGCGCAGTGCATTGTCGACAAGGTTCCGACACAAAATCCCGAATGCGTCAGGATCGAGGTC
>2415355|reference Age_ch_v3_2_motif_mod_jobs_024_024558_data_consensus|length 61|copies 2
ACCGTATGTTTGCCCGGATGCCGCATGTCCTTGATCCCAAGGATCAGGTTCTGACGCACGG
>2415355|reference Age_ch_v3_2_motif_mod_jobs_024_024558_data_consensus|length 65|copies 1
ACCGTATTCGCGCAACTGATCGACCACCCGGCTGACCACGTTCGACGCCATCGAAAACCCGATCC
>2415355|reference Age_ch_v3_2_motif_mod_jobs_024_024558_data_consensus|length 63|copies 1
ACCGTATTGCGGTGCTGGCCGAAAAACGGGTCTTCGTGACAGGCACGATGGCGGACATGTTGG
>2415355|reference Age_ch_v3_2_motif_mod_jobs_024_024558_data_consensus|length 66|copies 3
ACCGTCAAAGCCGCATCACCTCGTATTTTTCCAATTCCGAACTGGGATTGCGACCGGGCCCGGCAG
>2415355|reference Age_ch_v3_2_motif_mod_jobs_024_024558_data_consensus|length 58|copies 1
ACCGTCAACGATATAAGGACGCCGGGTTTCATGGCTGCCCTGCTCTGCCTCATTATTA
>2415355|reference Age_ch_v3_2_motif_mod_jobs_024_024558_data_consensus|length 56|copies 1
ACCGTCACCTTGCAGCGCGGGTTGATCTGTTTCAGGTCATAGATCAGCTGTGCCAG
>2415355|reference Age_ch_v3_2_motif_mod_jobs_024_024558_data_consensus|length 60|copies 1
ACCGTCAGGGCCGTATGATCCTGTAACCGCTTGGTGGCGCGCCAGGCGGCGGTCAGGGCC
>2415355|reference Age_ch_v3_2_motif_mod_jobs_024_024558_data_consensus|length 64|copies 1
ACCGTCCACATCATGTGCAGATGGGTCTTGTAGGGCGTCTTGTCCTTGGAAAACCGGATATCGC
>2415355|reference Age_ch_v3_2_motif_mod_jobs_024_024558_data_consensus|length 58|copies 2
ACCGTCCCGAAATGATGGCGTCGCGGATTTCACCGGCAATTCGAGCAGAGAGGTCGGC
>2415355|reference Age_ch_v3_2_motif_mod_jobs_024_024558_data_consensus|length 61|copies 1
ACCGTCCCGGCGGTCTGGCGCTTTGGTGAGGTTGGCGCGTCGCTTATCTGTCGTCCGGATA
>2415355|reference Age_ch_v3_2_motif_mod_jobs_024_024558_data_consensus|length 52|copies 1
ACCGTCGATGACCGCCTGATCGGCACGGGCGATGTTCTGGACGACGACGCCC
>2415355|reference Age_ch_v3_2_motif_mod_jobs_024_024558_data_consensus|length 70|copies 28
ACCGTCGCCGTCGAATATTCCACGGTGAATTACAAGGACGGGTTGTGCCTAAGCCCCAATGGCGGTGGGC
>2415355|reference Age_ch_v3_2_motif_mod_jobs_024_024558_data_consensus|length 63|copies 1
ACCGTCGCCTCGATCGTGCGATCGCTGTCGGTATCAACAACCGACGTCCAGGGCACGTTGGCA
>2415355|reference Age_ch_v3_2_motif_mod_jobs_024_024558_data_consensus|length 56|copies 1
ACCGTCGCGCGGGCGACGGTCAGCCCAATTTGCGCAGCAGCTTGATAAAATTGCGC
>2415355|reference Age_ch_v3_2_motif_mod_jobs_024_024558_data_consensus|length 51|copies 2
ACCGTCTGATAGACGAAGAAAGCGATGGCGACCAACAAGATGCCGCGCAGC
>2415355|reference Age_ch_v3_2_motif_mod_jobs_024_024558_data_consensus|length 69|copies 1
ACCGTGAAAAACTGCAGGAACGTGTGGCCAAGCTGGCCGGTGGTGTTGCCGTTATCAAGGTTGGTGGCA
>2415355|reference Age_ch_v3_2_motif_mod_jobs_024_024558_data_consensus|length 60|copies 1
ACCGTGAAACAGGGTGTGATCCATCGCTTCGCCGCGCTGGCGTGCCGATTGGATGAACAC
>2415355|reference Age_ch_v3_2_motif_mod_jobs_024_024558_data_consensus|length 54|copies 4
ACCGTGATCAGGCAGTGGCGCTGCTGCGCGCGGCACTGATCCATCCCCGGTTCG
>2415355|reference Age_ch_v3_2_motif_mod_jobs_024_024558_data_consensus|length 60|copies 1
ACCGTGATGCCGCATTGGCCTTTGCCCCCAACAGCAACGATAACGACCTGCCGGGACAAC
>2415355|reference Age_ch_v3_2_motif_mod_jobs_024_024558_data_consensus|length 55|copies 1
ACCGTGCCAAAGGACACATAGAAAGCCATGTGTTTGCCGGTGGTCAGGTAGCAAG
>2415355|reference Age_ch_v3_2_motif_mod_jobs_024_024558_data_consensus|length 63|copies 29
ACCGTGCCACCACCTGGGCCGAACCGGCGCTGCGTGTCGCTACCGACCCGGTGATGGACGTGA
>2415355|reference Age_ch_v3_2_motif_mod_jobs_024_024558_data_consensus|length 50|copies 3
ACCGTGCCAGTGGTGCAGGCGCATATGACTTACGGCGCGGAACCGGCGCG
>2415355|reference Age_ch_v3_2_motif_mod_jobs_024_024558_data_consensus|length 55|copies 1
ACCGTGCGCAGCTTTGACAAGGACGTGCAAGCGATGGTGATGCGACGGATGCAGG
>2415355|reference Age_ch_v3_2_motif_mod_jobs_024_024558_data_consensus|length 61|copies 1
ACCGTGCGCATCCACTGGTACCATACGAAATTCTTTCATCACACTACCCTTTCAGAGCAAC
>2415355|reference Age_ch_v3_2_motif_mod_jobs_024_024558_data_consensus|length 67|copies 1
ACCGTGCGGCCCTTCGGACTGCATCCCTCTTTTTCGGGTGAAAATGGCTTGAACCCGTGGCGCATCA
>2415355|reference Age_ch_v3_2_motif_mod_jobs_024_024558_data_consensus|length 55|copies 2
ACCGTGCGGCGGGGCGCCGTATTTGAACGCGTTGACCATTCCGCCGAAGCGTTTC
>2415355|reference Age_ch_v3_2_motif_mod_jobs_024_024558_data_consensus|length 64|copies 1
ACCGTGCTGCATCACTGCCCCGGCATCCGCGACATCGGTGTTACCGATGTCGAAATCAAGCAAG
>2415355|reference Age_ch_v3_2_motif_mod_jobs_024_024558_data_consensus|length 61|copies 1
ACCGTGCTGGACGGGCGTGCGGCCATTCAAAACGTGCTCAGGGGGGCGGATGATCGTTTGA
>2415355|reference Age_ch_v3_2_motif_mod_jobs_024_024558_data_consensus|length 59|copies 1
ACCGTGGATGAAAACTGGCCAGATAGAGATCGTTGGCGCTGATCATCGCCTGGACCGGC
>2415355|reference Age_ch_v3_2_motif_mod_jobs_024_024558_data_consensus|length 60|copies 11
ACCGTGGCACGGATGTGGTATCTCCCGAGGATCGCGAGCTTGCGCTGGAGAACGAACGGC
>2415355|reference Age_ch_v3_2_motif_mod_jobs_024_024558_data_consensus|length 66|copies 1
ACCGTGGCCTGGCTGGCATCCATATTGGTGCTTCTGGTGTACGGACCGGCCCCGTTGGTCAAAGCG
>2415355|reference Age_ch_v3_2_motif_mod_jobs_024_024558_data_consensus|length 52|copies 1
ACCGTGGCGATGCTGTGTCATGAAATCAGCGGCATTCCCTACAGTTTTACGC
>2415355|reference Age_ch_v3_2_motif_mod_jobs_024_024558_data_consensus|length 55|copies 1
ACCGTGGCGCACAGGTGGCGCATCTGCTGCGCGAACTGGGACAGCCTGTTTACCA
>2415355|reference Age_ch_v3_2_motif_mod_jobs_024_024558_data_consensus|length 62|copies 4
ACCGTGGGCAGTCCCCGGCGCAGATCGTCGTCATCCATGCAGGGCAGGTCGTCATGCACAAG
>2415355|reference Age_ch_v3_2_motif_mod_jobs_024_024558_data_consensus|length 62|copies 5
ACCGTGGTGAAGTGCTGGCCCTTGCAGAAGCGATCCCTTTGTTGCTTGGTGCCTTGCCGGGG
>2415355|reference Age_ch_v3_2_motif_mod_jobs_024_024558_data_consensus|length 60|copies 1
ACCGTGGTGATCGGTGCCCACAGCCTGCGTTCTTTGCGCGACCGGGTGATCCAGTTCAAC
>2415355|reference Age_ch_v3_2_motif_mod_jobs_024_024558_data_consensus|length 64|copies 2
ACCGTGGTGCCAGGGGCGCGGTTGATGAAATGAATCGCCCGATGATGCGCCCGACCATAGGCCA
>2415355|reference Age_ch_v3_2_motif_mod_jobs_024_024558_data_consensus|length 68|copies 1
ACCGTGGTGGACCGGGATCGGATGGCGGTATCGCTGATCTATTCGATTTTCCACGGTTTCGGGTCGGG
>2415355|reference Age_ch_v3_2_motif_mod_jobs_024_024558_data_consensus|length 51|copies 1
ACCGTGTCACCGGGAGCGAGTTTGAGCAAAAGAAACGTGCCGATCATGATC
>2415355|reference Age_ch_v3_2_motif_mod_jobs_024_024558_data_consensus|length 60|copies 1
ACCGTGTGTCGGAAACGATCTACATGCTGCATACCGGCCAAGGCGCTGCAATGCTGGGGC
>2415355|reference Age_ch_v3_2_motif_mod_jobs_024_024558_data_consensus|length 54|copies 6
ACCGTGTTGATCTGATCCAGCGTGACGCCGGGGTTGGCCATCAGCGCGATGCGC
>2415355|reference Age_ch_v3_2_motif_mod_jobs_024_024558_data_consensus|length 62|copies 1
ACCGTGTTGGCACGACGTGCGCCAAGCGCAAGGTTATATTCGCGCGTGCCCTGTTCGTCGGC
>2415355|reference Age_ch_v3_2_motif_mod_jobs_024_024558_data_consensus|length 55|copies 2
ACCGTTCAGGATCGTATCCTTGAAATGTTCATGGCTCAGTCCGGCGTTGGTTCCG
>2415355|reference Age_ch_v3_2_motif_mod_jobs_024_024558_data_consensus|length 61|copies 2
ACCGTTCAGGGTATCTGGAGCGTTTTCCAGTGAAGTGCCTGTATTGTCGTGTTCGTAGTCG
>2415355|reference Age_ch_v3_2_motif_mod_jobs_024_024558_data_consensus|length 58|copies 2
ACCGTTGAATCGGGCGATGCGATTTCGGGCCGGGCCGCGACCAATGGCATGGGCAAGA
>2415355|reference Age_ch_v3_2_motif_mod_jobs_024_024558_data_consensus|length 52|copies 1
ACCGTTGAGTGCGCTCATGAAATCCGCAGTATAATCAGGATTGTCGATTTCG
>2415355|reference Age_ch_v3_2_motif_mod_jobs_024_024558_data_consensus|length 47|copies 24
ACCGTTGATACGTTGCAGCGCACCGGCCATTTCGATGTCTGGAACGA
>2415355|reference Age_ch_v3_2_motif_mod_jobs_024_024558_data_consensus|length 50|copies 1
ACCGTTGATACGTTGCAGCGCACCGGCCATTTCGATGTCTGGAACGAATA
>2415355|reference Age_ch_v3_2_motif_mod_jobs_024_024558_data_consensus|length 56|copies 6
ACCGTTGGCATCTGCAACGCCTTCTTGTTCGTGCGCCATGATTTCCGCGGCAAGGG
>2415355|reference Age_ch_v3_2_motif_mod_jobs_024_024558_data_consensus|length 63|copies 5
ACCGTTGGTCGCTGGTCGCAACGCTGAATTACCTGTCCCATGACGCGGAAACGATGATCGTTC
>2415355|reference Age_ch_v3_2_motif_mod_jobs_024_024558_data_consensus|length 62|copies 1
ACCGTTTGTGAGAATTCGCCCAGATGTGGCATCTGATGCGCTGGACTGCACCGCCGTCCCGG
>2415355|reference Age_ch_v3_2_motif_mod_jobs_024_024558_data_consensus|length 62|copies 1
ACCTAATTTGATACGTGGCGGCACCGATACGCGGGGGCTGTGGCGGCAAAGCCTCAAAACCC
>2415355|reference Age_ch_v3_2_motif_mod_jobs_024_024558_data_consensus|length 66|copies 2
ACCTAGCTGATTAAGCGTAGCCTGAAGAAAACCAAGAAGGAGGCACCGGATGCAAATCCAGATCAA
>2415355|reference Age_ch_v3_2_motif_mod_jobs_024_024558_data_consensus|length 58|copies 10
ACCTATAATGAATACTGGCAGGTGATCGACGCAGGCCTGACGCCGGATGATCTGGTGG
>2415355|reference Age_ch_v3_2_motif_mod_jobs_024_024558_data_consensus|length 57|copies 1
ACCTATATCAAGACGGAGCGGATGCGATGACCCTGTTGCAAGTCGAAGACCTCGCGG
>2415355|reference Age_ch_v3_2_motif_mod_jobs_024_024558_data_consensus|length 41|copies 3
ACCTATCCGCTCAACCTGACCGTGGCCAACAGTTTTGTCGG
>2415355|reference Age_ch_v3_2_motif_mod_jobs_024_024558_data_consensus|length 56|copies 1
ACCTATCGCCGTGATCCGATCTTGCCGAAATTCGCCGATGACGAAGTGGTCGAACT
>2415355|reference Age_ch_v3_2_motif_mod_jobs_024_024558_data_consensus|length 61|copies 1
ACCTATCGTCAGGCGATGACATCTCTGGAACTGGGCGATGTAACGATCACCGAAGTGTTCG
>2415355|reference Age_ch_v3_2_motif_mod_jobs_024_024558_data_consensus|length 72|copies 1
ACCTATCTCTGAGGGGGGCGAAGGGAAATCGTGGTGGTCCAGCGACAAGTTAAGTATCGCCCCGTCATCGTC
>2415355|reference Age_ch_v3_2_motif_mod_jobs_024_024558_data_consensus|length 49|copies 2
ACCTATGGTACGCTCGACACTGCCGAAAACCTCGATGCCCGTCTGCAGG
>2415355|reference Age_ch_v3_2_motif_mod_jobs_024_024558_data_consensus|length 56|copies 1
ACCTCAACGGCGTCAACTTGATCCGTCGATTGCAGAAGTGCTGAAGGCCGAAGCAG
>2415355|reference Age_ch_v3_2_motif_mod_jobs_024_024558_data_consensus|length 38|copies 1
ACCTCAAGTTATAGCGGCGTTGTCACCGCTGTCATGAC
>2415355|reference Age_ch_v3_2_motif_mod_jobs_024_024558_data_consensus|length 57|copies 1
ACCTCAGCCTCAGCTTCGAGAACAGCGATTCGTGCTTCAAGAGCTGAAAATTGGTCA
>2415355|reference Age_ch_v3_2_motif_mod_jobs_024_024558_data_consensus|length 65|copies 7
ACCTCATAAAGCTGGTGGCGGCGCAATGGTTTGACATAAACCTTGCTCATCCCGGCGATTTCCGC
>2415355|reference Age_ch_v3_2_motif_mod_jobs_024_024558_data_consensus|length 44|copies 2
ACCTCATAGGGCGGCAGGCTGTCTTCGTCCTTCTGATCGGGGCG
>2415355|reference Age_ch_v3_2_motif_mod_jobs_024_024558_data_consensus|length 55|copies 4
ACCTCATAGGGCGGCAGGCTGTCTTCGTCCTTCTGATCGGGGCGCAATTCGGCGC
>2415355|reference Age_ch_v3_2_motif_mod_jobs_024_024558_data_consensus|length 48|copies 3
ACCTCATATCGGGCCGCGCGATCTGCTGATCGCGGTCAAAGGCATCTC
>2415355|reference Age_ch_v3_2_motif_mod_jobs_024_024558_data_consensus|length 57|copies 4
ACCTCATCCAGGCGGCGGCCTTCAAGATAGGTCTGGGCGGCCTCGGGCAGGGTTTTG
>2415355|reference Age_ch_v3_2_motif_mod_jobs_024_024558_data_consensus|length 56|copies 1
ACCTCATCGACCGGGCGCAGCGATGCTCGGTCGGGCAGACGGCGCAGCAGCCGCGC
>2415355|reference Age_ch_v3_2_motif_mod_jobs_024_024558_data_consensus|length 52|copies 1
ACCTCATGACGTAAAACGCCGGGCAGATCCTTGGCCTCCAGCGCCTGCAACA
>2415355|reference Age_ch_v3_2_motif_mod_jobs_024_024558_data_consensus|length 56|copies 1
ACCTCATTGCTTTGCTGGACTGGCTGGACAAACATCAAACGACGCAAACGAACCGG
>2415355|reference Age_ch_v3_2_motif_mod_jobs_024_024558_data_consensus|length 62|copies 1
ACCTCATTGCTTTGCTGGACTGGCTGGACAAACATCAAACGACGCAAACGAACCGGTCAACC
>2415355|reference Age_ch_v3_2_motif_mod_jobs_024_024558_data_consensus|length 59|copies 1
ACCTCCACGCCGCGCAGGTCTGCCGGTTTGCCGCCTTCCAGCAATGCCAGCATCAGCGC
>2415355|reference Age_ch_v3_2_motif_mod_jobs_024_024558_data_consensus|length 62|copies 1
ACCTCCAGCCCGAAGACCGCGCCGAGCGCAGTTCTCGCAAGTCGATCCTTCGGCCAAGTCGC
>2415355|reference Age_ch_v3_2_motif_mod_jobs_024_024558_data_consensus|length 51|copies 1
ACCTCCAGCGGTCGCTGGCTGGCTTCTGCGTGGCGTGCGCTTCGTGGGTTC
>2415355|reference Age_ch_v3_2_motif_mod_jobs_024_024558_data_consensus|length 48|copies 2
ACCTCCATCAACGCCTCGCGCAACGCCTCCGGCAGGTCCAGCGCCACG
>2415355|reference Age_ch_v3_2_motif_mod_jobs_024_024558_data_consensus|length 73|copies 3
ACCTCCATCCGCAACCGGCTGGCGGCCTCGTCAACCAGGTCGATCGCCTTGTCCGGCAGGAACCGGTCGGTGA
>2415355|reference Age_ch_v3_2_motif_mod_jobs_024_024558_data_consensus|length 45|copies 10
ACCTCCATGCGGCGCTGGATATGTTCAAGCACATCATCCGCCGTA
>2415355|reference Age_ch_v3_2_motif_mod_jobs_024_024558_data_consensus|length 59|copies 1
ACCTCCCCCCCGGAGGGCGCGTTTGGCGATGTCGCTCATACCTTGCGCGGCATCTATGC
>2415355|reference Age_ch_v3_2_motif_mod_jobs_024_024558_data_consensus|length 56|copies 1
ACCTCCGAAGTCGAAGCCCGGGTGGTGGATGAATGTCTGCAACTGCATGGCGGCGC
>2415355|reference Age_ch_v3_2_motif_mod_jobs_024_024558_data_consensus|length 73|copies 1
ACCTCCGAGAAACGGGTTGTTGAGCCGGTTCTCGAGGGATGTGATGGCGGCCGCTTCCACACGATCCAATGTG
>2415355|reference Age_ch_v3_2_motif_mod_jobs_024_024558_data_consensus|length 67|copies 3
ACCTCCGGCGAAAGCCGCGATGCGATCGAAGCCACCCTGAATGCGTTGGACAGCGGTTCTTTGCGGG
>2415355|reference Age_ch_v3_2_motif_mod_jobs_024_024558_data_consensus|length 64|copies 3
ACCTCCGGGTCGGCCGATGCGATGGTGATCTCGACCTGTCCGCCGCTGCGCCGCACCTGCAACC
>2415355|reference Age_ch_v3_2_motif_mod_jobs_024_024558_data_consensus|length 64|copies 1
ACCTCCGTCTGCCTGAAGTTCACCGACGACCGGATCAAGGACGGCGCAGCCTTCGCCAAGGCCG
>2415355|reference Age_ch_v3_2_motif_mod_jobs_024_024558_data_consensus|length 62|copies 1
ACCTCCTCCTGCCCGGGGCGGAAGGCGTCATAGCCGAATACATCGCTCAGAAGCGTGGCAGC
>2415355|reference Age_ch_v3_2_motif_mod_jobs_024_024558_data_consensus|length 61|copies 2
ACCTCCTTGCCAGCCAAGCCAAAGCTGGTTCAACCAGCAGGGGCTGTACGGCGGCCCCTGG
>2415355|reference Age_ch_v3_2_motif_mod_jobs_024_024558_data_consensus|length 67|copies 1
ACCTCCTTGCCAGCCAAGCCAAAGCTGGTTCAACCAGCAGGGGCTGTACGGCGGCCCCTGGAGACCG
>2415355|reference Age_ch_v3_2_motif_mod_jobs_024_024558_data_consensus|length 78|copies 1
ACCTCGAACCCGGTTTCCATCACGAAATGCATTACCGCCCAGCCACCTGAAATCCCCGCGATCAACGCCACCAAGGCC
>2415355|reference Age_ch_v3_2_motif_mod_jobs_024_024558_data_consensus|length 72|copies 1
ACCTCGAATTCCAGCCCGGCGATGGTTTCATCGAACAGCTTTTCCCACGCATCGCCGACAACCCCCAGATCG
>2415355|reference Age_ch_v3_2_motif_mod_jobs_024_024558_data_consensus|length 50|copies 9
ACCTCGACAACTGCCAGATGGGCCGCATAGCCAAACTGGGCATAAGGCAC
>2415355|reference Age_ch_v3_2_motif_mod_jobs_024_024558_data_consensus|length 51|copies 9
ACCTCGACATAGCCGCCCTTTTGCTGCTGGCGGCGCATGTAATCTTGCAAC
>2415355|reference Age_ch_v3_2_motif_mod_jobs_024_024558_data_consensus|length 63|copies 2
ACCTCGACGGTCGATGTTTCCACCGCGCCGACCTGATCGAGCCGTTTGAGGCTTTTGTCGCGC
>2415355|reference Age_ch_v3_2_motif_mod_jobs_024_024558_data_consensus|length 63|copies 1
ACCTCGAGCGTCTCGCGGTGGCTGAGCGCGAACAGCCTTTTCAGGCTGAAACGGCCGAGCCCG
>2415355|reference Age_ch_v3_2_motif_mod_jobs_024_024558_data_consensus|length 53|copies 15
ACCTCGATCTGATCGACGCCGACGCCATCCATCTGCACCAGGAAATAATGTGC
>2415355|reference Age_ch_v3_2_motif_mod_jobs_024_024558_data_consensus|length 60|copies 1
ACCTCGATGATCGGATCGACGATCAACCCCAATACCGGCGATTATTCGCGCGGGGCGGCC
>2415355|reference Age_ch_v3_2_motif_mod_jobs_024_024558_data_consensus|length 54|copies 3
ACCTCGCCAGCGGCGACCAGCATGTTGTTGCTGGTGACAACGTTGATCAGTTCC
>2415355|reference Age_ch_v3_2_motif_mod_jobs_024_024558_data_consensus|length 61|copies 3
ACCTCGCCCGGCAGGCGGCTGCCAGGCGCGACGATGCCTTCGTCGATGGCTTGGGCCAACC
>2415355|reference Age_ch_v3_2_motif_mod_jobs_024_024558_data_consensus|length 48|copies 4
ACCTCGCCGCGCGGCACCTGCAAATCGACACCCTGCAAAATGTGATAC
>2415355|reference Age_ch_v3_2_motif_mod_jobs_024_024558_data_consensus|length 60|copies 1
ACCTCGCCTTGGATTTAGCCGTGGCGTTGGCGGTGTACCCCGTTTCGCCGAACGCCTTGA
>2415355|reference Age_ch_v3_2_motif_mod_jobs_024_024558_data_consensus|length 64|copies 1
ACCTCGCGCACCGGCACCGAATGGCCGGTCGGCGCACCGCGCAGGTTGGGATCGGTGGAAAAGC
>2415355|reference Age_ch_v3_2_motif_mod_jobs_024_024558_data_consensus|length 55|copies 1
ACCTCGCTGCATTGCATCGGCAATGCGGCCGAACAGATCATGATGGGCAAACAGG
>2415355|reference Age_ch_v3_2_motif_mod_jobs_024_024558_data_consensus|length 46|copies 1
ACCTCGCTGCGTCGGTTGATCGTACATGAAGATATCTATGACGCGC
>2415355|reference Age_ch_v3_2_motif_mod_jobs_024_024558_data_consensus|length 64|copies 1
ACCTCGGAAAGCGGTGTACCCGCCCCGGCCACCAGCGTCAGCGCCCCGGGTTCATAAAGATGGA
>2415355|reference Age_ch_v3_2_motif_mod_jobs_024_024558_data_consensus|length 67|copies 10
ACCTCGGAACCGACAGGAAACATCGGCAACGAAAAGCGCAGGAACCCGTAGCCGCCCATTTTCAGCA
>2415355|reference Age_ch_v3_2_motif_mod_jobs_024_024558_data_consensus|length 55|copies 2
ACCTCGGCATCGAACCGGTCGAGATCCCAGCGCGCTTCGGATTTGGCGCGCAGGC
>2415355|reference Age_ch_v3_2_motif_mod_jobs_024_024558_data_consensus|length 37|copies 2
ACCTCGGCCCGGTCGCGGCCCAGCACGGTGACCGGGG
>2415355|reference Age_ch_v3_2_motif_mod_jobs_024_024558_data_consensus|length 64|copies 1
ACCTCGGCCCGGTCGCGGCCCAGCACGGTGACCGGGGCCTCCATCACGTTTTGCAGGATGGTCA
>2415355|reference Age_ch_v3_2_motif_mod_jobs_024_024558_data_consensus|length 54|copies 4
ACCTCGGCCTTGTCGCGCAGCACGTCGATATAGTTCAACACATTGTCGCGGTCC
>2415355|reference Age_ch_v3_2_motif_mod_jobs_024_024558_data_consensus|length 56|copies 1
ACCTCGGGATCATGGCGCAAGACCTGAACACCGAACCGGTTCTGCTGATCGCGCGC
>2415355|reference Age_ch_v3_2_motif_mod_jobs_024_024558_data_consensus|length 54|copies 1
ACCTCGGGCTCGACCTGGCACGCGGCCGGGTTGTTGCCGCTGTTCAACATGAGC
>2415355|reference Age_ch_v3_2_motif_mod_jobs_024_024558_data_consensus|length 61|copies 3
ACCTCGGTCGGTGCCGGTCTGGGCGAGGTGTTCGCGCGCGGTGAAACCCCTGATCTGGGCG
>2415355|reference Age_ch_v3_2_motif_mod_jobs_024_024558_data_consensus|length 59|copies 1
ACCTCGTAGCGCTGCGCCTGATCCCCCCTGCCCGCACGTTCCAGTTCGGCGCGGAATTC
>2415355|reference Age_ch_v3_2_motif_mod_jobs_024_024558_data_consensus|length 66|copies 1
ACCTCGTCGTCATGCACCACACCGGTGCGTTCGACCCGTGCCACCAACCCGCGCTTCTTGTCGTCG
>2415355|reference Age_ch_v3_2_motif_mod_jobs_024_024558_data_consensus|length 62|copies 1
ACCTCGTGTATCGTCAGGATCCATCACCGGAGGCAACCAAACCGGCAGCCCCGGTTGCCGCC
>2415355|reference Age_ch_v3_2_motif_mod_jobs_024_024558_data_consensus|length 57|copies 13
ACCTCGTTGCCGCTCTGGCGGTGTCCGACCCGATCAAGCCGACCAGCGCCGCCGCCA
>2415355|reference Age_ch_v3_2_motif_mod_jobs_024_024558_data_consensus|length 66|copies 1
ACCTCGTTTTCTTCCATACCGACCAGATTGAACTGGATCGAATCCGGCGCACGTTCTTCCGGGCCC
>2415355|reference Age_ch_v3_2_motif_mod_jobs_024_024558_data_consensus|length 74|copies 1
ACCTCTACCCGTTCGAAGAAACCGTTGCCAAGGGGGCGGATTACGACACCTGTATCGAAAACATCGATATCGGC
>2415355|reference Age_ch_v3_2_motif_mod_jobs_024_024558_data_consensus|length 57|copies 5
ACCTCTCTCTGGCTCAGGCGGATGCGGTAGTTGGTCAAGACGTCGACCGTCAGCAGG
>2415355|reference Age_ch_v3_2_motif_mod_jobs_024_024558_data_consensus|length 59|copies 1
ACCTCTCTGTCGATCAGGTTGCGCATCGTTTCGGCGTTTCCAAGGACTCGATCTGGCGC
>2415355|reference Age_ch_v3_2_motif_mod_jobs_024_024558_data_consensus|length 60|copies 7
ACCTCTGCCGAATGCTGGCGGTCGATTGATCCGGCAGTTCGCCTAACCCCCCGCGCAGCG
>2415355|reference Age_ch_v3_2_motif_mod_jobs_024_024558_data_consensus|length 53|copies 1
ACCTCTGCTACCGGGGCGCCGGCCTCGTAAACGCCGTTCATTTCTGCGAACCG
>2415355|reference Age_ch_v3_2_motif_mod_jobs_024_024558_data_consensus|length 58|copies 2
ACCTCTGCTGCCAGCACCCGCATCTGCGCCACTGCGGGGAAGCTGTTGTTCACCCCCC
>2415355|reference Age_ch_v3_2_motif_mod_jobs_024_024558_data_consensus|length 53|copies 3
ACCTCTGGTCGGTGACTACGATCAAACGATCTGACACCGTACAGCCCTTCAGC
>2415355|reference Age_ch_v3_2_motif_mod_jobs_024_024558_data_consensus|length 54|copies 1
ACCTCTTCCAAAGACTGCATCGAAAAGCCTACACCAGCGATGCCGGTACGTTCA
>2415355|reference Age_ch_v3_2_motif_mod_jobs_024_024558_data_consensus|length 57|copies 3
ACCTCTTCGCGCTGGGCTGTGCGCAACAAGGACGCCCCGCGCAACCGTTTAAGCAGC
>2415355|reference Age_ch_v3_2_motif_mod_jobs_024_024558_data_consensus|length 53|copies 1
ACCTCTTCGCGGACCTTGGCAACTTCGCCGATGATCCATTTGTTCACCGTGGC
>2415355|reference Age_ch_v3_2_motif_mod_jobs_024_024558_data_consensus|length 61|copies 3
ACCTGAACAGAGCCAGCCCCCTCGGAATTGCTTAAGGCCACTGGAATGCAACCGAGTAACG
>2415355|reference Age_ch_v3_2_motif_mod_jobs_024_024558_data_consensus|length 61|copies 1
ACCTGAACCCCGGTACCGACCGACCCGGTGAAACTGATGTGATGGATACCAGGATGCGCGC
>2415355|reference Age_ch_v3_2_motif_mod_jobs_024_024558_data_consensus|length 54|copies 3
ACCTGAACGACAAAGCGGCCCTTCTGCACATCCACGCTCACCACCAGGAAGCGC
>2415355|reference Age_ch_v3_2_motif_mod_jobs_024_024558_data_consensus|length 54|copies 4
ACCTGAACGAGACGGCGGCGGCGCAGATGACCTGCCCGCATGAAATTCAGATCG
>2415355|reference Age_ch_v3_2_motif_mod_jobs_024_024558_data_consensus|length 52|copies 2
ACCTGAAGATCGCGCAGGGACTGCATGTAACATTCAAGATAAGTAAAACGCC
>2415355|reference Age_ch_v3_2_motif_mod_jobs_024_024558_data_consensus|length 65|copies 13
ACCTGAAGGATTTGCAGGCGCTTTTGGTCTGGGTCGGGGAAAATCGTGCCGATCTGAGCCTGCGC
>2415355|reference Age_ch_v3_2_motif_mod_jobs_024_024558_data_consensus|length 63|copies 1
ACCTGAATTAAGCGGCGGGAGTTTCCCTGCTTTCGCTGCGAAAGCGATCAAAATCCGCCACAA
>2415355|reference Age_ch_v3_2_motif_mod_jobs_024_024558_data_consensus|length 55|copies 2
ACCTGACAAAGCGGCGTATATGCCCCTCAACAGCGGCGTGTCGGTCCTCTGACGC
>2415355|reference Age_ch_v3_2_motif_mod_jobs_024_024558_data_consensus|length 63|copies 1
ACCTGACAACCGATCCGAAGGTGCTGCAAGCCACGCTTGCCACGCTTTTGAAAACCGAAAGCG
>2415355|reference Age_ch_v3_2_motif_mod_jobs_024_024558_data_consensus|length 70|copies 4
ACCTGACAGGCATCCATATGGTGCGCGGGAAGGATTGTTCCAATCAGCTTACCCTGCGCCATCTGGTTCA
>2415355|reference Age_ch_v3_2_motif_mod_jobs_024_024558_data_consensus|length 48|copies 1
ACCTGACCATGATGCGCGCCGCCGGGCGGGTGCTGCGCTATGACAATC
>2415355|reference Age_ch_v3_2_motif_mod_jobs_024_024558_data_consensus|length 50|copies 10
ACCTGACCCGGACGCTGGCGGCCAACAACGTCTATATCGCCAGCGCGGTG
>2415355|reference Age_ch_v3_2_motif_mod_jobs_024_024558_data_consensus|length 59|copies 2
ACCTGACCCGGACGCTGGCGGCCAACAACGTCTATATCGCCAGCGCGGTGATCGCGACC
>2415355|reference Age_ch_v3_2_motif_mod_jobs_024_024558_data_consensus|length 64|copies 1
ACCTGACCGAAACGGCCAATGCAGGTGTGGCCGGGGTTGAAGAGGCCTTCGTGATCTACCGCCC
>2415355|reference Age_ch_v3_2_motif_mod_jobs_024_024558_data_consensus|length 55|copies 2
ACCTGACCGCCAAGCGCCTGGGCGATGATCTGATGACCGAAACAGACGCCGATCA
>2415355|reference Age_ch_v3_2_motif_mod_jobs_024_024558_data_consensus|length 62|copies 2
ACCTGACCGGCGGCAGAAGCTGAACAAACAGGCCCACAGGGTCTAGAAACGATTTTGCAGGC
>2415355|reference Age_ch_v3_2_motif_mod_jobs_024_024558_data_consensus|length 55|copies 21
ACCTGACCTTCAACGATCATCGGGTTGATCACAGTGCCGAAATCATCCGCTGCGG
>2415355|reference Age_ch_v3_2_motif_mod_jobs_024_024558_data_consensus|length 55|copies 1
ACCTGACGAATCATCGCATGGCGTTCGCGGATTTCATCGTGGCTGCCATGGCTCA
>2415355|reference Age_ch_v3_2_motif_mod_jobs_024_024558_data_consensus|length 62|copies 1
ACCTGACGCCGGGGGCGGATATGCTGTTCTGTCTGGGGCAGGGATTGCGGTCTGGACCCAAA
>2415355|reference Age_ch_v3_2_motif_mod_jobs_024_024558_data_consensus|length 54|copies 2
ACCTGACGCGGTACGGTAAATTCACCGACCTGAGCCTGCCCTTTGGTGCAACAG
>2415355|reference Age_ch_v3_2_motif_mod_jobs_024_024558_data_consensus|length 54|copies 1
ACCTGACGTCCGCCACCCAGCCCAACCACGGCCAGTCCCAGCGCCTGACCGTCC
>2415355|reference Age_ch_v3_2_motif_mod_jobs_024_024558_data_consensus|length 65|copies 2
ACCTGACGTTCAGAGGGCGGGTTGCGGGCCCATTTCGACATGCGAAACAGCCAATGCATCAGCCG
>2415355|reference Age_ch_v3_2_motif_mod_jobs_024_024558_data_consensus|length 51|copies 1
ACCTGACTCAGTCTGGTATGCGATCCGGGGCAGTCGATCATGATGAAATCA
>2415355|reference Age_ch_v3_2_motif_mod_jobs_024_024558_data_consensus|length 57|copies 2
ACCTGACTGTGCTGGGGCTGTATTGGGGCGGTTATCTGAAATTCCGCCCCGATGTGC
>2415355|reference Age_ch_v3_2_motif_mod_jobs_024_024558_data_consensus|length 50|copies 1
ACCTGACTTCACTGAGCCCCATTGATCAAGTGCGAGTCGACACATCTCAA
>2415355|reference Age_ch_v3_2_motif_mod_jobs_024_024558_data_consensus|length 55|copies 1
ACCTGACTTCACTGAGCCCCATTGATCAAGTGCGAGTCGACACATCTCAAACGCC
>2415355|reference Age_ch_v3_2_motif_mod_jobs_024_024558_data_consensus|length 46|copies 1
ACCTGAGACACGATGCGGCGGAATTCCGAAATGTCGAGGCCGACAT
>2415355|reference Age_ch_v3_2_motif_mod_jobs_024_024558_data_consensus|length 62|copies 1
ACCTGAGACATACATTCACTGGAGAGAAACCATGATCAACTTCATCAAGAACTTCCGCAAAG
>2415355|reference Age_ch_v3_2_motif_mod_jobs_024_024558_data_consensus|length 57|copies 1
ACCTGAGCATCGCCTGCCGCGCGCAGCCGGGCAGCGCGGGACTTGATGATGTTTCCA
>2415355|reference Age_ch_v3_2_motif_mod_jobs_024_024558_data_consensus|length 60|copies 1
ACCTGAGCCTTGCAGATGCGCTGTCTTTCTATGGAACCTATTATTCTCCCAATAACGCCA
>2415355|reference Age_ch_v3_2_motif_mod_jobs_024_024558_data_consensus|length 72|copies 1
ACCTGAGCGATCTTCTGGTCCATGATCCATTGTCGGGCAAGGCCGGGATCGGCCATACCCGGTGGGCCACCC
>2415355|reference Age_ch_v3_2_motif_mod_jobs_024_024558_data_consensus|length 57|copies 2
ACCTGATATTGGTTCTGGCACCATTCTTGCGTGTTGAGGAATTGCAGGTAAAGCGGC
>2415355|reference Age_ch_v3_2_motif_mod_jobs_024_024558_data_consensus|length 42|copies 1
ACCTGATCAAACGTCTGGGCCTGCGCCGCTAAGCGCACACCG
>2415355|reference Age_ch_v3_2_motif_mod_jobs_024_024558_data_consensus|length 62|copies 1
ACCTGATCAAACGTCTGGGCCTGCGCCGCTAAGCGCACACCGAGTTTTCGAATTCAGAAAGC
>2415355|reference Age_ch_v3_2_motif_mod_jobs_024_024558_data_consensus|length 64|copies 2
ACCTGATCAAACGTCTGGGCCTGCGCCGCTAAGCGCACACCGAGTTTTCGAATTCAGAAAGCCC
>2415355|reference Age_ch_v3_2_motif_mod_jobs_024_024558_data_consensus|length 60|copies 9
ACCTGATCACCGAACCAGCCCAAATTCACCAAAAACTATCGCGCCGTGAACGCCGGACGC
>2415355|reference Age_ch_v3_2_motif_mod_jobs_024_024558_data_consensus|length 62|copies 2
ACCTGATCATGCAACCGGATGAAAACGGCGAAACCATTTCCGAAACCGAGTTTCGCAATTTC
>2415355|reference Age_ch_v3_2_motif_mod_jobs_024_024558_data_consensus|length 75|copies 1
ACCTGATCCGGGCCGGGGCGGTGGCGGCCGGGCAGGGCTTGCCCTTTACAGAAACCTATCTGGAAATGATGCGGG
>2415355|reference Age_ch_v3_2_motif_mod_jobs_024_024558_data_consensus|length 57|copies 3
ACCTGATCCGGGCGCTGGCCAATCAAGTCCGTTTCAAGCTGCGCCAACCGCCGGGCG
>2415355|reference Age_ch_v3_2_motif_mod_jobs_024_024558_data_consensus|length 64|copies 1
ACCTGATCGAAAACCGGATGAATAAGGGGTAAGACATGGATTCTGTTGTGAAAACCACACCTGC
>2415355|reference Age_ch_v3_2_motif_mod_jobs_024_024558_data_consensus|length 59|copies 1
ACCTGATCGATGTTGATGGTTTCAACCTGGCTGGCGATCACCAACGGGCGGTCCTGTGG
>2415355|reference Age_ch_v3_2_motif_mod_jobs_024_024558_data_consensus|length 56|copies 1
ACCTGATCGGGGATCAGGCGACCTCGATTGTGCATCTCGATCCGCCGTTGGCCGCC
>2415355|reference Age_ch_v3_2_motif_mod_jobs_024_024558_data_consensus|length 61|copies 1
ACCTGATCGTTCGCCCGGTGCTGGAGGGAAAATCACAAATGGCTTGGCGGGCACACAGAGA
>2415355|reference Age_ch_v3_2_motif_mod_jobs_024_024558_data_consensus|length 42|copies 1
ACCTGATGATCCTGCTGGCCCGCACCACGCCGCTGACCGAGG
>2415355|reference Age_ch_v3_2_motif_mod_jobs_024_024558_data_consensus|length 53|copies 7
ACCTGATGATCCTGCTGGCCCGCACCACGCCGCTGACCGAGGTCAAGAAGAAA
>2415355|reference Age_ch_v3_2_motif_mod_jobs_024_024558_data_consensus|length 54|copies 1
ACCTGATGCGGCCACTGGGATTGGTCGAAGTGGCCCGGACCGGCGTTGCGGCGC
>2415355|reference Age_ch_v3_2_motif_mod_jobs_024_024558_data_consensus|length 52|copies 1
ACCTGATGCGTCACGCCAAACCCGATGCGCTGTTCATGCATTGCCTGCCCGC
>2415355|reference Age_ch_v3_2_motif_mod_jobs_024_024558_data_consensus|length 54|copies 1
ACCTGATGGATCGAGCCACGGGTGTCGCCTGCGATCAATGTGCCATCGGCGCGC
>2415355|reference Age_ch_v3_2_motif_mod_jobs_024_024558_data_consensus|length 56|copies 2
ACCTGATGGCCGATGCCTTGCCCGGTGTCGATGTCGAACCGTTGCAACAGCGTCAA
>2415355|reference Age_ch_v3_2_motif_mod_jobs_024_024558_data_consensus|length 56|copies 1
ACCTGATGGTGAAGCGTCAAAAAGAACTCGCGATGAAGAAACCAGACGACAAACCG
>2415355|reference Age_ch_v3_2_motif_mod_jobs_024_024558_data_consensus|length 62|copies 1
ACCTGATTGGCCAGCGCGAACTGGGTCAGGATTGCAAACAGCAAAGACAGAACCGCGCCGCC
>2415355|reference Age_ch_v3_2_motif_mod_jobs_024_024558_data_consensus|length 51|copies 5
ACCTGCACACCGATGTCGATCAGCGTGACCCGTCCGGCCCGCATATGGCGG
>2415355|reference Age_ch_v3_2_motif_mod_jobs_024_024558_data_consensus|length 58|copies 1
ACCTGCACCAGCAGGCAAATCTGATCATTCGCAGTTTGAATGTAATCGGGAATGTCAG
>2415355|reference Age_ch_v3_2_motif_mod_jobs_024_024558_data_consensus|length 54|copies 1
ACCTGCACCGCCTTGACCGGGCGGCCCGATGCGGTGCCGCCGGCAACGTCTTCG
>2415355|reference Age_ch_v3_2_motif_mod_jobs_024_024558_data_consensus|length 73|copies 3
ACCTGCAGCACGATCAGGCCAAGCGTTGCCTTGGCACCAATCGGGCCAGTCAAACGGTAGGGGAAAGACGTCA
>2415355|reference Age_ch_v3_2_motif_mod_jobs_024_024558_data_consensus|length 55|copies 6
ACCTGCATATCGAGGTGGGGGATGATTTCGAAACCTATGCACAAATCGTCAAAGC
>2415355|reference Age_ch_v3_2_motif_mod_jobs_024_024558_data_consensus|length 53|copies 1
ACCTGCATTACGTGACGCCGGATTATGTCGATCGCATGGAAGAACGCCGCCAG
>2415355|reference Age_ch_v3_2_motif_mod_jobs_024_024558_data_consensus|length 62|copies 1
ACCTGCATTTTCCCCTGGACCACAGATCACTTGCGGGCCCGTCGTGGGCAGGGTGCGCAGCC
>2415355|reference Age_ch_v3_2_motif_mod_jobs_024_024558_data_consensus|length 54|copies 2
ACCTGCCCAAGGATCTGGTCTTCATCATCATGACCGACCGGGCGCATATGCCGG
>2415355|reference Age_ch_v3_2_motif_mod_jobs_024_024558_data_consensus|length 60|copies 1
ACCTGCCCATCCTTGTGGCACAGCCAAGCGGGATAATTTCGAATGTGACCGCCCTGTTCA
>2415355|reference Age_ch_v3_2_motif_mod_jobs_024_024558_data_consensus|length 72|copies 3
ACCTGCCCCTTTGTTCCAAAGCTGGGGGCCGCAAAATAATAAACACGGGTTCCGGTGTCCTGGAGGGTCCCG
>2415355|reference Age_ch_v3_2_motif_mod_jobs_024_024558_data_consensus|length 55|copies 4
ACCTGCCCGAAATCGTCGCCTATTGCGGTCTTGACCGGATGCCGATCTTCGTCCC
>2415355|reference Age_ch_v3_2_motif_mod_jobs_024_024558_data_consensus|length 58|copies 1
ACCTGCCGCAGACCGATTTTCCGATGCGCGCGGGCCTGCCCAAGCGCGAACCCGGCTG
>2415355|reference Age_ch_v3_2_motif_mod_jobs_024_024558_data_consensus|length 69|copies 1
ACCTGCCGCATCGTCTGGACGGGTCCGTTTTCAACCAACAACTGCCGGGTTTTGAACACACACCGGTCG
>2415355|reference Age_ch_v3_2_motif_mod_jobs_024_024558_data_consensus|length 50|copies 1
ACCTGCCGGACGCGCTGGGACTAACCTGCGTCAGTGCGGAGGTGCGTTGA
>2415355|reference Age_ch_v3_2_motif_mod_jobs_024_024558_data_consensus|length 62|copies 32
ACCTGCCGGTGGCCTGGGATTTCCGCAGCGCAGATGTGCGGCTGGGTGGAGAAGGGGCGCCC
>2415355|reference Age_ch_v3_2_motif_mod_jobs_024_024558_data_consensus|length 57|copies 1
ACCTGCCGGTTGTGCAGGCGGACGGGCTGCGGCTGCGGCAAATCCTTGTAAACCTGA
>2415355|reference Age_ch_v3_2_motif_mod_jobs_024_024558_data_consensus|length 58|copies 2
ACCTGCCGTTCACTGATCTGACGCTTTACGGCACCATCTGGATCATTCTGATGGCGTA
>2415355|reference Age_ch_v3_2_motif_mod_jobs_024_024558_data_consensus|length 52|copies 1
ACCTGCCGTTCGCGGCGGCTGGCCACCGGCACATCAACGGTCAGCACCAGCG
>2415355|reference Age_ch_v3_2_motif_mod_jobs_024_024558_data_consensus|length 56|copies 5
ACCTGCGACAGGATCAAGGCGGCACTGACCACATAGGTCAGCGCATACCAAATACC
>2415355|reference Age_ch_v3_2_motif_mod_jobs_024_024558_data_consensus|length 50|copies 2
ACCTGCGACAGGTTTAGCGCGGTGATCTTGTTTGTGTCACTCATGACATA
>2415355|reference Age_ch_v3_2_motif_mod_jobs_024_024558_data_consensus|length 54|copies 1
ACCTGCGATCATTGGATTTTGCCAAGGTGTTTGACACCGCAGCATCGCCCGAAC
>2415355|reference Age_ch_v3_2_motif_mod_jobs_024_024558_data_consensus|length 65|copies 1
ACCTGCGATCATTGGATTTTGCCAAGGTGTTTGACACCGCAGCATCGCCCGAACGGATGAAACGC
>2415355|reference Age_ch_v3_2_motif_mod_jobs_024_024558_data_consensus|length 60|copies 2
ACCTGCGATCCGATGCACGGCAACACGATCAAATCGGCCACTGGTTATAAAACCAGGCCC
>2415355|reference Age_ch_v3_2_motif_mod_jobs_024_024558_data_consensus|length 72|copies 4
ACCTGCGCAAGATGCTGGCCGAACTGGGCTGAGACGAATTTTCGAGGGAGGAGAGCGAATTGTCCGTGGCGC
>2415355|reference Age_ch_v3_2_motif_mod_jobs_024_024558_data_consensus|length 62|copies 6
ACCTGCGCCCCCGCCTGTGCCAGCACTTCGGCCACGACGCCGTCGCGCGCGGCCAGCAAAGC
>2415355|reference Age_ch_v3_2_motif_mod_jobs_024_024558_data_consensus|length 64|copies 1
ACCTGCGCCCGTACGTTTTCGGCAAAGCGCGCCTGCGCCATCGGGCCCAAAGTGGTTTCGGGGT
>2415355|reference Age_ch_v3_2_motif_mod_jobs_024_024558_data_consensus|length 64|copies 23
ACCTGCGCCGCACAGGATCGGGTTTTGACCAAGCTGAAGGCGGGCAATGCCGATTACGAAGCGC
>2415355|reference Age_ch_v3_2_motif_mod_jobs_024_024558_data_consensus|length 53|copies 1
ACCTGCGCCGTTGGCATCACCAACAGATCATAATCCTCGAACAACTCGGCCGC
>2415355|reference Age_ch_v3_2_motif_mod_jobs_024_024558_data_consensus|length 62|copies 1
ACCTGCGCGAAACCCTGCAAAAGCAGATCGACGACTGGCTGTCGGCCCGCAAGGGGCAAACA
>2415355|reference Age_ch_v3_2_motif_mod_jobs_024_024558_data_consensus|length 58|copies 3
ACCTGCGCGCCCGCCCGGTGCGGCGATCTGCGCGGCTCGCGTCGTCATGGGATAGGGC
>2415355|reference Age_ch_v3_2_motif_mod_jobs_024_024558_data_consensus|length 57|copies 14
ACCTGCGCTGAGACCTGATGCTGCTGATAAATGCCGCGGCGGATCATTTCTACCCCG
>2415355|reference Age_ch_v3_2_motif_mod_jobs_024_024558_data_consensus|length 64|copies 1
ACCTGCGGAAATAACAACGGAAACGGCCCGTGCCATGGCAATTTTCGCCTGACTGGTGACCGCA
>2415355|reference Age_ch_v3_2_motif_mod_jobs_024_024558_data_consensus|length 29|copies 1
ACCTGCGGATCATCGGGCGCGGCAATGCC
>2415355|reference Age_ch_v3_2_motif_mod_jobs_024_024558_data_consensus|length 63|copies 2
ACCTGCGGCCATAGGTGGCGGGGGTCGTCCTCGCCCCGGCGCAACCCGGAGAGCGTGAAGGGC
>2415355|reference Age_ch_v3_2_motif_mod_jobs_024_024558_data_consensus|length 61|copies 2
ACCTGCGTCACGTGACGAATATCCTGATCGTCGATCAGAATTTGTCCGGCTTCGGTATCGC
>2415355|reference Age_ch_v3_2_motif_mod_jobs_024_024558_data_consensus|length 51|copies 1
ACCTGCTCGACCGTGGCCTTGACGTCCGACGTAAGGGTGTTGGTCATCGTC
>2415355|reference Age_ch_v3_2_motif_mod_jobs_024_024558_data_consensus|length 56|copies 1
ACCTGCTGAATGAACTGAAGCGGATTTGTGCGTGCCATGCTTTCGTCTTTTCTGTC
>2415355|reference Age_ch_v3_2_motif_mod_jobs_024_024558_data_consensus|length 66|copies 1
ACCTGCTGCCACCGGCGGCCATCTTCGCCGTCGTTGTCGGGTCGATCTATGCCGGTTTTGCCACCC
>2415355|reference Age_ch_v3_2_motif_mod_jobs_024_024558_data_consensus|length 54|copies 3
ACCTGCTGCGCGATCTGGGGGCGGATCAGGTACTTGATTACACGGTTCAGCAGC
>2415355|reference Age_ch_v3_2_motif_mod_jobs_024_024558_data_consensus|length 63|copies 1
ACCTGCTGGACCGGGCCGAAGAGATCAAGCAACCCAAGCGTCGCCAGACCCTGATTGAAAAGC
>2415355|reference Age_ch_v3_2_motif_mod_jobs_024_024558_data_consensus|length 53|copies 1
ACCTGCTGGATCACGGCATGCTGGACCGGGTCACCAAACGCACCGACATGCGC
>2415355|reference Age_ch_v3_2_motif_mod_jobs_024_024558_data_consensus|length 65|copies 1
ACCTGCTGGCCGATTTCCTGTCGAAAAGCAGCGAGATCCGCCCCTGACGGTTCATCATGCCCCCC
>2415355|reference Age_ch_v3_2_motif_mod_jobs_024_024558_data_consensus|length 66|copies 1
ACCTGCTGGCCTATCTGGTGCGTCGGCTGTTGGAAAACGGGGCCAATTCTTCCTTCGTCAATCAGA
>2415355|reference Age_ch_v3_2_motif_mod_jobs_024_024558_data_consensus|length 56|copies 12
ACCTGCTGGCTGCCCTGATCGACGCGGCGCAGGGTCAGTTGCAACACCCGCGCGCC
>2415355|reference Age_ch_v3_2_motif_mod_jobs_024_024558_data_consensus|length 52|copies 1
ACCTGCTTCGATCTATGGCGGGCGACGACGACATGATCATTCTGCGTGGAGA
>2415355|reference Age_ch_v3_2_motif_mod_jobs_024_024558_data_consensus|length 56|copies 2
ACCTGGAAATCCAAATGGGACCCGTTGCAGGGTGATGACCGCGCCGCGATCAAGGC
>2415355|reference Age_ch_v3_2_motif_mod_jobs_024_024558_data_consensus|length 66|copies 1
ACCTGGAAATCCAAATGGGACCCGTTGCAGGGTGATGACCGCGCCGCGATCAAGGCGCGGCAAGGC
>2415355|reference Age_ch_v3_2_motif_mod_jobs_024_024558_data_consensus|length 65|copies 1
ACCTGGAACCGATCACCACCACCCTGCGGCTGGCAAAGATCATTGAATCCTGCCTGCCGCGGTCG
>2415355|reference Age_ch_v3_2_motif_mod_jobs_024_024558_data_consensus|length 64|copies 1
ACCTGGAGTTGGCTCTGGCGCAGGATCAGGCCAACGCAAACACGAACGTAATGAAAAATAGTGC
>2415355|reference Age_ch_v3_2_motif_mod_jobs_024_024558_data_consensus|length 49|copies 1
ACCTGGCATTGACGCTGGATGTGAATGGCGACCGCAAACAGGTCGGCAA
>2415355|reference Age_ch_v3_2_motif_mod_jobs_024_024558_data_consensus|length 75|copies 1
ACCTGGCCCGGCCAGGGCATGAAATTCGCAAAAGGGTCCTCGGCGCAGATTCGGACCTCGATGGCATGTCCGGTC
>2415355|reference Age_ch_v3_2_motif_mod_jobs_024_024558_data_consensus|length 49|copies 1
ACCTGGCCTATCAGCTGGCCCGCGATGTCATGCGGACCACCGACAGCTA
>2415355|reference Age_ch_v3_2_motif_mod_jobs_024_024558_data_consensus|length 57|copies 2
ACCTGGCGGCTGCCGTGGCCAATGTTGGTGTTGCCGAAGCCGCGCTTTACCCGTCGC
>2415355|reference Age_ch_v3_2_motif_mod_jobs_024_024558_data_consensus|length 84|copies 2
ACCTGGCTCAACCCAAAGGTCAGAACCCATCCCAGGGCGACGGAAAACCCGACGCCTGACGCAAAAAACAACCGCGAAACCCCG
>2415355|reference Age_ch_v3_2_motif_mod_jobs_024_024558_data_consensus|length 66|copies 1
ACCTGGGCCTGTATTTCGCCACGCCGGGCATCGGGTATTTTCTGGGAAACTTCATTTCTGGCCAGC
>2415355|reference Age_ch_v3_2_motif_mod_jobs_024_024558_data_consensus|length 66|copies 1
ACCTGGTCAAGATGCAGGTGTTGGTGAATGACGAACCGGTCGACGCCTTGTCGACCATGGTCCACC
>2415355|reference Age_ch_v3_2_motif_mod_jobs_024_024558_data_consensus|length 57|copies 1
ACCTGGTCGAAATCATCGAAGAGCGCGACTAACGCGACGAACCGGGCTGAAGCCCGG
>2415355|reference Age_ch_v3_2_motif_mod_jobs_024_024558_data_consensus|length 60|copies 1
ACCTGGTTCCTGCCCCGGCGATTTATGCTTCGGGCAACACCGACTGCATGACCCAGGACA
>2415355|reference Age_ch_v3_2_motif_mod_jobs_024_024558_data_consensus|length 64|copies 1
ACCTGTAAAAGCTTGGACTTGTCGCTGCCGGCCTCTGCCAGACGCGCGTCGACAGCTTTCAGGC
>2415355|reference Age_ch_v3_2_motif_mod_jobs_024_024558_data_consensus|length 65|copies 6
ACCTGTACGAACATCAGGCCCATGTAATAGCGGGCAACCCCATTGCGCGGATCCAATTTCAGTGC
>2415355|reference Age_ch_v3_2_motif_mod_jobs_024_024558_data_consensus|length 60|copies 1
ACCTGTAGCGCCGGGGCGATTTCGCGCGCCAAAGCGGCGATCCGGTCAATCCGCGCCGCC
>2415355|reference Age_ch_v3_2_motif_mod_jobs_024_024558_data_consensus|length 59|copies 1
ACCTGTATCGTGCCCGCGCCGCCGCGCTCAGCCTGATCCCCACTTCGACCGGGGCCGCC
>2415355|reference Age_ch_v3_2_motif_mod_jobs_024_024558_data_consensus|length 72|copies 1
ACCTGTATCTGCGCGAAAACACCAAACGGTCGCTTGGCTTCGGCGATTCCGCCGCCCCCTATTTGCCAGCGC
>2415355|reference Age_ch_v3_2_motif_mod_jobs_024_024558_data_consensus|length 25|copies 1
ACCTGTATTTCGACCGCCATGATGG
>2415355|reference Age_ch_v3_2_motif_mod_jobs_024_024558_data_consensus|length 60|copies 1
ACCTGTCACAGGTCGCGGCGTTCGACGCCTATATTTCGGTCGGTCGGTTCAAGGGGCAGG
>2415355|reference Age_ch_v3_2_motif_mod_jobs_024_024558_data_consensus|length 59|copies 1
ACCTGTCAGCGGTGTTACCTGCGGGGAAGCATTCATGCAACGGGCAGGATCATGGGTCG
>2415355|reference Age_ch_v3_2_motif_mod_jobs_024_024558_data_consensus|length 62|copies 1
ACCTGTCCGGCCAACCGCAGATCACCGAAGGCATGTTGAACCATGTCGAAGTGGCGATCCGC
>2415355|reference Age_ch_v3_2_motif_mod_jobs_024_024558_data_consensus|length 50|copies 1
ACCTGTCCTACGCCATCGACTCGATCGAAAAGCTTGAGGCCGACGTCTCG
>2415355|reference Age_ch_v3_2_motif_mod_jobs_024_024558_data_consensus|length 50|copies 1
ACCTGTCGATGCGGCGCGGCTATTACTTCGTGCCCAAATACGTGTTCGGC
>2415355|reference Age_ch_v3_2_motif_mod_jobs_024_024558_data_consensus|length 61|copies 24
ACCTGTCGCAGAGGCTGGTATCCGGCCCGGATCATGTCCGCCAGCCGCGCGACCGGTTCGC
>2415355|reference Age_ch_v3_2_motif_mod_jobs_024_024558_data_consensus|length 56|copies 4
ACCTGTCGCGGTTTGATGCCGCTCCTTTGATAGCATTTACTGCAACAAAGGAGACG
>2415355|reference Age_ch_v3_2_motif_mod_jobs_024_024558_data_consensus|length 55|copies 1
ACCTGTCGGAACATGTGGCGCGCGACGCCGAGGGCACCATGCGCCATTCGCGCGG
>2415355|reference Age_ch_v3_2_motif_mod_jobs_024_024558_data_consensus|length 45|copies 1
ACCTGTCGGATGTGGCGGTGTCCAATAACGGGATCGAATTGATCG
>2415355|reference Age_ch_v3_2_motif_mod_jobs_024_024558_data_consensus|length 54|copies 1
ACCTGTCGGCGTTCTATTTCGACATCCGCAAGGACGCGCTGTATTGCGACGGCG
>2415355|reference Age_ch_v3_2_motif_mod_jobs_024_024558_data_consensus|length 58|copies 5
ACCTGTGAAGTGAGCGCGCATCTAAGCCATATTTCGGGGCTTGGCAACCCTCAATCGG
>2415355|reference Age_ch_v3_2_motif_mod_jobs_024_024558_data_consensus|length 69|copies 1
ACCTGTGCCACCGGGTGGCGGGGTTGGTCTTCGTTTGGTTCATGATCTGGTTAAAGAACTGAATGGGTG
>2415355|reference Age_ch_v3_2_motif_mod_jobs_024_024558_data_consensus|length 67|copies 1
ACCTGTGCCCCGATCATCATCGCGCCAAGACCGGCAACCAGAACCCCAAGGTTATAAGGAAAGAAGC
>2415355|reference Age_ch_v3_2_motif_mod_jobs_024_024558_data_consensus|length 28|copies 1
ACCTGTGCGCCGATCTGGCGGTGCTGGC
>2415355|reference Age_ch_v3_2_motif_mod_jobs_024_024558_data_consensus|length 66|copies 5
ACCTGTGCGCCGATCTGGCGGTGCTGGCCAAATTGCAACCGGCCCTGCGCAAGGGAAACTGGCAAG
>2415355|reference Age_ch_v3_2_motif_mod_jobs_024_024558_data_consensus|length 59|copies 2
ACCTGTGGGTGATGCTGGGTGCATCGCTGTTGCTGATCCCCTTCGTATTTTTCAAGACA
>2415355|reference Age_ch_v3_2_motif_mod_jobs_024_024558_data_consensus|length 64|copies 1
ACCTGTTCATTGCCCAGCAGCACCAAAGAGGCCCCGTCGACGATGCCCGACGAATTGCCGGGGG
>2415355|reference Age_ch_v3_2_motif_mod_jobs_024_024558_data_consensus|length 57|copies 2
ACCTGTTCCAACTGCCGCCGATCCGCCCGGATGGTCCAAGGGGCCGGGTCATGGCGC
>2415355|reference Age_ch_v3_2_motif_mod_jobs_024_024558_data_consensus|length 57|copies 4
ACCTGTTCCAGCCGCCGGCGCAGATCGGTTTTCAAGTCATCCAGATCGCGACCCAGG
>2415355|reference Age_ch_v3_2_motif_mod_jobs_024_024558_data_consensus|length 60|copies 14
ACCTGTTCCGATTGGGTTGGATTCGTTAACCGGCTTCCGCTGCCCAGGCGTCGAGCAGGC
>2415355|reference Age_ch_v3_2_motif_mod_jobs_024_024558_data_consensus|length 62|copies 8
ACCTGTTCCTGGATCACCGACCGGTTGATATCGTCGGCGATGGTGCCATCGATTTCCACGCC
>2415355|reference Age_ch_v3_2_motif_mod_jobs_024_024558_data_consensus|length 71|copies 1
ACCTGTTCGCGGATCACCATGATCAACGCGATCACCCCGATCGCAAAAAAACCCGGAATTTCCCGCACCGT
>2415355|reference Age_ch_v3_2_motif_mod_jobs_024_024558_data_consensus|length 60|copies 3
ACCTGTTGATCGGTCTGGGCACCGCCTGCAGTTTCGGCCCGCTGATCGCTGATGTGTCGC
>2415355|reference Age_ch_v3_2_motif_mod_jobs_024_024558_data_consensus|length 38|copies 3
ACCTGTTGGAACTGCTGGACGAAGGTGCGCCGAAACCG
>2415355|reference Age_ch_v3_2_motif_mod_jobs_024_024558_data_consensus|length 69|copies 1
ACCTGTTGGAACTGCTGGACGAAGGTGCGCCGAAACCGGCTTTGATCCTGGGCTTCCCGGTTGGGTTCG
>2415355|reference Age_ch_v3_2_motif_mod_jobs_024_024558_data_consensus|length 68|copies 12
ACCTGTTTCACCCTGTTGATCACGGCGACGATGAAAATGGCATCATTTCTGGCCCTGTTGACCCAAGC
>2415355|reference Age_ch_v3_2_motif_mod_jobs_024_024558_data_consensus|length 77|copies 1
ACCTGTTTTGGCGGCAGGGTTGGGCGGGTACGTCTTTGAAAGACCTCGAATCCGTTTTGCAGATGAAACCGGGCAGC
>2415355|reference Age_ch_v3_2_motif_mod_jobs_024_024558_data_consensus|length 59|copies 1
ACCTTAAATCCCAGGAACAGGGCGGGCTGACTGGCGTCATCGACGAATTCGTGCGGCAC
>2415355|reference Age_ch_v3_2_motif_mod_jobs_024_024558_data_consensus|length 56|copies 2
ACCTTAACATTTTATATGCGGCATTTGCACATTTGCCGCGCGATTATTCATCTGTA
>2415355|reference Age_ch_v3_2_motif_mod_jobs_024_024558_data_consensus|length 69|copies 1
ACCTTACCCACCGGTTCGCTTTCATTGCGGGCAAAGGCGCGCAGGTTCTTGATGATCCGCGCCATCCGC
>2415355|reference Age_ch_v3_2_motif_mod_jobs_024_024558_data_consensus|length 63|copies 1
ACCTTACGGTCGACTTCGATACCGGCCAGGCCCAGACCGTTGATGAAGCGCGAATAGGTCAGC
>2415355|reference Age_ch_v3_2_motif_mod_jobs_024_024558_data_consensus|length 58|copies 3
ACCTTCAACGATCATCGGGTTGATCACAGTGCCGAAATCATCCGCTGCGGTAAAGCCG
>2415355|reference Age_ch_v3_2_motif_mod_jobs_024_024558_data_consensus|length 50|copies 3
ACCTTCAAGATGGCTATGCCCGCTTCGTAAGAATTACTGGGAGGCGCTGA
>2415355|reference Age_ch_v3_2_motif_mod_jobs_024_024558_data_consensus|length 58|copies 4
ACCTTCACCGGCTATTTCCTGGCGGGAATCGATCGGGGAATGTCGACAGATGAGGCAA
>2415355|reference Age_ch_v3_2_motif_mod_jobs_024_024558_data_consensus|length 64|copies 3
ACCTTCAGCAGACCAGGGTTGAGCCCGACAGATCGGGCGTGGTTCTCGTCGAAAAACGTGACCA
>2415355|reference Age_ch_v3_2_motif_mod_jobs_024_024558_data_consensus|length 49|copies 1
ACCTTCAGCGCCGTATGGGCGGCGAACCGCACCGGAGCGGAGCGTAGGT
>2415355|reference Age_ch_v3_2_motif_mod_jobs_024_024558_data_consensus|length 62|copies 10
ACCTTCAGCGCCGTATGGGCGGCGAACCGCACCGGAGCGGAGCGTAGGTGGTATTTCCAAGC
>2415355|reference Age_ch_v3_2_motif_mod_jobs_024_024558_data_consensus|length 57|copies 1
ACCTTCAGGACGATCTGGAACTCGATTCCATGGATGTGCTCAATCTGGTCACGGCGC
>2415355|reference Age_ch_v3_2_motif_mod_jobs_024_024558_data_consensus|length 64|copies 1
ACCTTCATCGTCAATGGCGGGCTATACGACAAGATCTTCTATACCGAAAAATTCAACGAAGGCA
>2415355|reference Age_ch_v3_2_motif_mod_jobs_024_024558_data_consensus|length 49|copies 1
ACCTTCCACGCCGCGAAAATCCCCGATGTGGCCACCGCCCGGCACGCCG
>2415355|reference Age_ch_v3_2_motif_mod_jobs_024_024558_data_consensus|length 54|copies 1
ACCTTCGAAACTGCTGCCGCCGATCTCTATGCGACGCCCTGGCAGGCATTCCGA
>2415355|reference Age_ch_v3_2_motif_mod_jobs_024_024558_data_consensus|length 61|copies 1
ACCTTCGAACAATTCCGGATCAAGGAAGCGATGCAGTAGCACTTCTTCCTGACTGCTTAGG
>2415355|reference Age_ch_v3_2_motif_mod_jobs_024_024558_data_consensus|length 64|copies 3
ACCTTCGACGGAAGCGACGTGCGGGGGTGGTCCACCAAACGATTGCGGGCGCTGCGCAAGGAAA
>2415355|reference Age_ch_v3_2_motif_mod_jobs_024_024558_data_consensus|length 65|copies 2
ACCTTCGAGGTCAAGATCCCGCTGCGATTTGCCCCGCCCGAACCTGCGGCCCTGCCAATGGATGC
>2415355|reference Age_ch_v3_2_motif_mod_jobs_024_024558_data_consensus|length 62|copies 9
ACCTTCGATGTCGATCGGGGTTCTGTTGCAGAAAATGCAGACCGAACGGCGGCATATGGCGC
>2415355|reference Age_ch_v3_2_motif_mod_jobs_024_024558_data_consensus|length 61|copies 1
ACCTTCGATTGCGCCCGGCGCGAAATTTGCCGACAACGCCGCTTCCGCCTCGGTCCAACGG
>2415355|reference Age_ch_v3_2_motif_mod_jobs_024_024558_data_consensus|length 53|copies 1
ACCTTCGCATCGGTTAGCACGTCGATCCAGGCGCCGCTGGTGAATTGGGACCC
>2415355|reference Age_ch_v3_2_motif_mod_jobs_024_024558_data_consensus|length 62|copies 2
ACCTTCGCGACCGTCCGGCACCGCACGAAACGAACCAAGGGGTGCCTCAGCCGCAAGACCGG
>2415355|reference Age_ch_v3_2_motif_mod_jobs_024_024558_data_consensus|length 67|copies 1
ACCTTCGCGGTCCATCCGTTCGCCAACACCCGCTTCACGCATCAGCTCGACAAAGCCATGCTCCAAC
>2415355|reference Age_ch_v3_2_motif_mod_jobs_024_024558_data_consensus|length 72|copies 1
ACCTTCGGCGCAAGGCGGGTTGTTTCGTTGGGTTGCCATATTGACCGGCTCTAAGAACGCGGTGAAGGGGGC
>2415355|reference Age_ch_v3_2_motif_mod_jobs_024_024558_data_consensus|length 60|copies 1
ACCTTCTCAAGACCGAAGAAATATCGCACCAGCTCAGCAAAAAGGAACTGTATCTTGCGG
>2415355|reference Age_ch_v3_2_motif_mod_jobs_024_024558_data_consensus|length 56|copies 6
ACCTTCTGATCATCGGCCAGCCCGGTCAATCCTGACCGTTCGACTGCCGAGATGTG
>2415355|reference Age_ch_v3_2_motif_mod_jobs_024_024558_data_consensus|length 71|copies 1
ACCTTCTTTTCGTCGGGCGACTGGCTGCGGTGAAGGGGTTACCGGTTTTGTTCGAAGCCATGACCGGTGCG
>2415355|reference Age_ch_v3_2_motif_mod_jobs_024_024558_data_consensus|length 72|copies 1
ACCTTGAAACGGAACCGGGTCGGGGTGCCGCCCGTCAGGAACTTGTTGGCAAATTCACGACCGTTATCCAGG
>2415355|reference Age_ch_v3_2_motif_mod_jobs_024_024558_data_consensus|length 56|copies 1
ACCTTGACCTATGAGCAACGGTTTTTGCGCCGCAAGATGCTGCAAACGGTGCAGGG
>2415355|reference Age_ch_v3_2_motif_mod_jobs_024_024558_data_consensus|length 65|copies 17
ACCTTGACGATCATGTCGGCGGTGGCAAAGATTTCCGCAGCGGTGTCGAGGATCGCGGCCCCGGC
>2415355|reference Age_ch_v3_2_motif_mod_jobs_024_024558_data_consensus|length 36|copies 1
ACCTTGACGGCGATGTTTTCGGCGATCCCGGCCAGC
>2415355|reference Age_ch_v3_2_motif_mod_jobs_024_024558_data_consensus|length 45|copies 1
ACCTTGACGGCGATGTTTTCGGCGATCCCGGCCAGCTTGCGGCCT
>2415355|reference Age_ch_v3_2_motif_mod_jobs_024_024558_data_consensus|length 65|copies 5
ACCTTGACGGCGATGTTTTCGGCGATCCCGGCCAGCTTGCGGCCTTCGCTGATCATCGTGTCGGC
>2415355|reference Age_ch_v3_2_motif_mod_jobs_024_024558_data_consensus|length 56|copies 1
ACCTTGACGTTGTCAAATGGCGGCATCTTGTTGTTGGTCGACAGGATGGTTTCTCC
>2415355|reference Age_ch_v3_2_motif_mod_jobs_024_024558_data_consensus|length 57|copies 80
ACCTTGACGTTGTCAAATGGCGGCATCTTGTTGTTGGTCGACAGGATGGTTTCTCCC
>2415355|reference Age_ch_v3_2_motif_mod_jobs_024_024558_data_consensus|length 41|copies 1
ACCTTGACTGTGCCGCCCTTGGCCGGGACCGTCACCGGTGC
>2415355|reference Age_ch_v3_2_motif_mod_jobs_024_024558_data_consensus|length 56|copies 1
ACCTTGAGCGAGGATGCCAGCATCAAGGTGGCCTCTCCTTCTGAGGTGGCGACCTC
>2415355|reference Age_ch_v3_2_motif_mod_jobs_024_024558_data_consensus|length 65|copies 3
ACCTTGATCACTTCCTGTTCCAGTTCCGGGTCCAGCGCCGAGGTTGGTTCGTCGAACAAAAGCGC
[truncated: 17,083,807 more chars]
