# Supplementary material for: Genome-wide identification of 5-methylcytosine sites in bacterial genomes by high-throughput sequencing of MspJI restriction fragments
Source: PLoS One. 2021 May 11;16(5):e0247541. doi: 10.1371/journal.pone.0247541 (PMC8112702; doi:10.1371/journal.pone.0247541)
Supplement: S2 Dataset — (GZ) [file pone.0247541.s004.gz › Data_set_2/Agr_gelatinovorum_2415357_MspJI_processed.fasta]

>2415357|reference Age_ch_v3_2_motif_mod_jobs_024_024558_data_consensus|length 60|copies 1
AAAAACAAACCGGCAAACAGCCCGAAGCGACACCGGACCATACCCAACCGGTATCCAGCG
>2415357|reference Age_ch_v3_2_motif_mod_jobs_024_024558_data_consensus|length 68|copies 23
AAAAACAGATAGAACGGGACAACGCCCAGCAGGAAAAGCGGATTGCGCACCAATCGATACAAGGCCCG
>2415357|reference Age_ch_v3_2_motif_mod_jobs_024_024558_data_consensus|length 63|copies 2
AAAAACAGATCGACCTGTCGGATGTGGCGGTGTCCAATAACGGGATCGAATTGATCGATCGCG
>2415357|reference Age_ch_v3_2_motif_mod_jobs_024_024558_data_consensus|length 65|copies 3
AAAAACATGTGTTCGGTTCGGCACAGCCCGATCCCCTGCGCTTTGAAATTGCGCGCGGTCTGCGC
>2415357|reference Age_ch_v3_2_motif_mod_jobs_024_024558_data_consensus|length 57|copies 1
AAAAACCCATCGCAATGGAACTGGCCGAAGCCGATGACCTAATCGCCATTTCACGCG
>2415357|reference Age_ch_v3_2_motif_mod_jobs_024_024558_data_consensus|length 56|copies 1
AAAAACCCCGAGATGCGCAGGGTGACATCGACGCGCGGCCGGCCCAGTACGCCGGC
>2415357|reference Age_ch_v3_2_motif_mod_jobs_024_024558_data_consensus|length 67|copies 1
AAAAACGATGCTAAGATTCCGATTGAGCCCGCGCGCCGCCCCGGACGCGCGGCGGCGAGCAATGATG
>2415357|reference Age_ch_v3_2_motif_mod_jobs_024_024558_data_consensus|length 44|copies 1
AAAAACGATGGCGAAGACAAAGATCAGCATTTGCACAGTTGGGA
>2415357|reference Age_ch_v3_2_motif_mod_jobs_024_024558_data_consensus|length 68|copies 1
AAAAACGGATAAACCCAATGTATGATGCACCGAATCTGGAGAAGACCGTGGACCAGAAAGAATTCAAG
>2415357|reference Age_ch_v3_2_motif_mod_jobs_024_024558_data_consensus|length 66|copies 2
AAAAACGGTGCGCGGTTCATCACCTTGCCACCCTCTTCCACCGGGGCAGATCCACCCAGGATATAG
>2415357|reference Age_ch_v3_2_motif_mod_jobs_024_024558_data_consensus|length 30|copies 1
AAAAACGTCGTATCCAGGTGATTGCGGTGG
>2415357|reference Age_ch_v3_2_motif_mod_jobs_024_024558_data_consensus|length 67|copies 4
AAAAAGAACACTTCGTCGGCCAGTTTCACCGGGTCGCCATGGCGCAGGTTGATTTCCAATTGCCCGG
>2415357|reference Age_ch_v3_2_motif_mod_jobs_024_024558_data_consensus|length 30|copies 1
AAAAAGAAGGCGACCAGGGCCGCAAGAAGA
>2415357|reference Age_ch_v3_2_motif_mod_jobs_024_024558_data_consensus|length 56|copies 1
AAAAAGCTGAGCACCGGCAGGAGCGCCCGGCGCAGGGTCTCGCGGCGATGACAGAG
>2415357|reference Age_ch_v3_2_motif_mod_jobs_024_024558_data_consensus|length 65|copies 2
AAAAAGGTATAAAGCCCGGTCGCGATGATCAGAGCCGCCCCGGCATAGGTCAGAAGATCGGGACG
>2415357|reference Age_ch_v3_2_motif_mod_jobs_024_024558_data_consensus|length 68|copies 1
AAAAAGTCGACCGACCCGATTGAACGATGCGCCGAATCGCCGTTTTGCAGCCATCGCCATGACAGGGC
>2415357|reference Age_ch_v3_2_motif_mod_jobs_024_024558_data_consensus|length 65|copies 1
AAAAATAATCTTACTAACAATATGTAACCAAAGCATAAAACTATAAACCATGGTTTATGGCCGCC
>2415357|reference Age_ch_v3_2_motif_mod_jobs_024_024558_data_consensus|length 56|copies 1
AAAAATAGATTATTTACAACTACATAAATTGCGCTGTCCGGGAGCCGCAAACCGGC
>2415357|reference Age_ch_v3_2_motif_mod_jobs_024_024558_data_consensus|length 63|copies 1
AAAAATCCCAGATTTGCCGAAAACTGCATTGCCTGCGCCCCTGTTCCGTCTGGCGTGTCAAAC
>2415357|reference Age_ch_v3_2_motif_mod_jobs_024_024558_data_consensus|length 32|copies 1
AAAAATCGCGGTCACCGGTGCAGGCCGCACCA
>2415357|reference Age_ch_v3_2_motif_mod_jobs_024_024558_data_consensus|length 75|copies 2
AAAAATTCCCCGGTCTCACCCCTGCCGATCTTGGCCTCAAGCTGGGATTGTTCGGCGGAGAACCCGGTCTGGACG
>2415357|reference Age_ch_v3_2_motif_mod_jobs_024_024558_data_consensus|length 58|copies 2
AAAACAACCCTGATGCGGGCCGCGTTGGGGCTGATTGATGCGACCGGACACAGTTCTC
>2415357|reference Age_ch_v3_2_motif_mod_jobs_024_024558_data_consensus|length 64|copies 1
AAAACAACCGGATCATCGGTTACCGGGTCGATACCCGCTGTAATTTGGGCGCTTATAACAGCAA
>2415357|reference Age_ch_v3_2_motif_mod_jobs_024_024558_data_consensus|length 42|copies 1
AAAACACCTTCTCGGCCTCCGCCGCTTCGAAATTGGTCAGCC
>2415357|reference Age_ch_v3_2_motif_mod_jobs_024_024558_data_consensus|length 58|copies 1
AAAACAGGATATTGCGATGACCCCCAGCGCCCCCGACCTCAGGATCGAAACGCCAAAC
>2415357|reference Age_ch_v3_2_motif_mod_jobs_024_024558_data_consensus|length 71|copies 1
AAAACATAATTGACCTGTAGTAAACTTTTTAACAACTATGCCGTTAACTCCTGAGAACCGTTTTTCCAGCA
>2415357|reference Age_ch_v3_2_motif_mod_jobs_024_024558_data_consensus|length 30|copies 2
AAAACATATCTGACCGGTCGCAACCCGTTC
>2415357|reference Age_ch_v3_2_motif_mod_jobs_024_024558_data_consensus|length 31|copies 1
AAAACATATCTGACCGGTCGCAACCCGTTCG
>2415357|reference Age_ch_v3_2_motif_mod_jobs_024_024558_data_consensus|length 63|copies 1
AAAACATCCTGCATCGGTCCCGAATGGCGCGGTGGTAAAATCATTTTCACCGCTGATCTGCCG
>2415357|reference Age_ch_v3_2_motif_mod_jobs_024_024558_data_consensus|length 63|copies 2
AAAACCATTTGCGCCGCAGCGCATGACAAGGGCGTGCCCGTGTTGGTCGACGGATCGCAAGGC
>2415357|reference Age_ch_v3_2_motif_mod_jobs_024_024558_data_consensus|length 29|copies 7
AAAACCCCGACACCTGGTCAGACCGATTG
>2415357|reference Age_ch_v3_2_motif_mod_jobs_024_024558_data_consensus|length 60|copies 1
AAAACCCCGACACCTGGTCAGACCGATTGGGCCCTATCGCATATTCATGTGACAGGGCCG
>2415357|reference Age_ch_v3_2_motif_mod_jobs_024_024558_data_consensus|length 62|copies 1
AAAACCCCGGGATCAAGAGCATCCGCGGCGGTCCGGTCGATGCTCGCCTTGGCGGTCAGGTC
>2415357|reference Age_ch_v3_2_motif_mod_jobs_024_024558_data_consensus|length 62|copies 1
AAAACCCTTGCAGCACATGCGGGTCCAGCCCGTTGGTTACATTGGTAGAGGCGATACCGACC
>2415357|reference Age_ch_v3_2_motif_mod_jobs_024_024558_data_consensus|length 62|copies 1
AAAACCGCAGTGATCAGCGTATTCGCCCCGAAAAACAACAGCCCCAGATCATACCCCGCCGC
>2415357|reference Age_ch_v3_2_motif_mod_jobs_024_024558_data_consensus|length 56|copies 1
AAAACCGCTCTGAGCATCAGAGCGGTTTTTCTGCTGCCTGCACCCTGCGAACGTCC
>2415357|reference Age_ch_v3_2_motif_mod_jobs_024_024558_data_consensus|length 57|copies 1
AAAACCGGGATCTCGATGATCCGCGTATCAAGTCGCTTTTCCTGCGCCTCGGCTTCG
>2415357|reference Age_ch_v3_2_motif_mod_jobs_024_024558_data_consensus|length 30|copies 1
AAAACCGGGTACACCGGTTTCGGATGTGGC
>2415357|reference Age_ch_v3_2_motif_mod_jobs_024_024558_data_consensus|length 61|copies 1
AAAACCGTTGCCCAGATCGACGCGCTGATCTGCAACGCCGCCATTGCGCAGGTGCCAACGC
>2415357|reference Age_ch_v3_2_motif_mod_jobs_024_024558_data_consensus|length 71|copies 1
AAAACCTCAAGGAACTGGTCAAGGCGTTGGAACAGTTCGACAACCTGTCGGGGTTTCTGGAACATGTTGCG
>2415357|reference Age_ch_v3_2_motif_mod_jobs_024_024558_data_consensus|length 31|copies 1
AAAACGACATGACACCGGTCGACCTTGCCCG
>2415357|reference Age_ch_v3_2_motif_mod_jobs_024_024558_data_consensus|length 71|copies 1
AAAACGATTACCAGATCACCCCAGTTTTCAAAGGCACCTACGAAGAAGCCCTGACTGCTGGCATCGCCGCG
>2415357|reference Age_ch_v3_2_motif_mod_jobs_024_024558_data_consensus|length 71|copies 1
AAAACGGCATCAGCCTTTATTGCGCCGTGATCGTGAAACGGGTGGACGCGAAGACCCGGTCGAAAACCGGG
>2415357|reference Age_ch_v3_2_motif_mod_jobs_024_024558_data_consensus|length 68|copies 1
AAAACGGCGATGCCCAGGGAGGAGGAGAGGACATCGCCGTCTTTGTTCCGGTGACCTTAGGGAGGAGG
>2415357|reference Age_ch_v3_2_motif_mod_jobs_024_024558_data_consensus|length 57|copies 1
AAAACGGTAAAACAAACCGAAATCAGACCGACGATGGCGGACGTGATCAGGTAAAGG
>2415357|reference Age_ch_v3_2_motif_mod_jobs_024_024558_data_consensus|length 76|copies 1
AAAACGTAATGAACCCGTCAAATTTCGGCGCAAAAAAAGGCGCTTTCCCGTGGGAAAGCGCCATTGAATTTTCAGA
>2415357|reference Age_ch_v3_2_motif_mod_jobs_024_024558_data_consensus|length 29|copies 1
AAAACGTCGGGGCCTGGTCCTTCAACGAT
>2415357|reference Age_ch_v3_2_motif_mod_jobs_024_024558_data_consensus|length 30|copies 1
AAAACGTCGGGGCCTGGTCCTTCAACGATG
>2415357|reference Age_ch_v3_2_motif_mod_jobs_024_024558_data_consensus|length 29|copies 1
AAAACGTCGTATCCAGGTGATTGCGGTGG
>2415357|reference Age_ch_v3_2_motif_mod_jobs_024_024558_data_consensus|length 29|copies 2
AAAACTGTACGCCCTGGGTCTGCTGCCCA
>2415357|reference Age_ch_v3_2_motif_mod_jobs_024_024558_data_consensus|length 51|copies 2
AAAACTGTACGCCCTGGGTCTGCTGCCCATCGCGCAACGTGGTGTCATAGA
>2415357|reference Age_ch_v3_2_motif_mod_jobs_024_024558_data_consensus|length 33|copies 1
AAAAGAAAGCTCTGAAGCCGGATCGGAAGCGCG
>2415357|reference Age_ch_v3_2_motif_mod_jobs_024_024558_data_consensus|length 64|copies 1
AAAAGAAAGCTCTGAAGCCGGATCGGAAGCGCGAACTGATTGACGGGATGTGCGCGGACTGGGC
>2415357|reference Age_ch_v3_2_motif_mod_jobs_024_024558_data_consensus|length 71|copies 15
AAAAGAAAGCTCTGAAGCCGGATCGGAAGCGCGAACTGATTGACGGGATGTGCGCGGACTGGGCGGTGTCG
>2415357|reference Age_ch_v3_2_motif_mod_jobs_024_024558_data_consensus|length 64|copies 1
AAAAGAACGATCCCGAATTTGCCGCGCGTTTGGCGCGGATAGCCGATGTTTATTGCAATGACGC
>2415357|reference Age_ch_v3_2_motif_mod_jobs_024_024558_data_consensus|length 63|copies 6
AAAAGAAGAATGGGACCTTCCCTATTGGCTATCGCGCGGCTTTACCGTCTTCACGATTCAGGA
>2415357|reference Age_ch_v3_2_motif_mod_jobs_024_024558_data_consensus|length 61|copies 13
AAAAGAAGCCGATTGATCTGATGCACTGAACCGGGGTGGTCACGCGCGACCGCCCCGGTCG
>2415357|reference Age_ch_v3_2_motif_mod_jobs_024_024558_data_consensus|length 62|copies 1
AAAAGACTTTATCATTGCGAGGAACGCACAAGATGAGCGGTTATCTGTTCGACACCCCCAAG
>2415357|reference Age_ch_v3_2_motif_mod_jobs_024_024558_data_consensus|length 55|copies 6
AAAAGATCACAGACAGTTTGTTTCAGGGCTATCTGGAACTCGCAGGCTAACTGAC
>2415357|reference Age_ch_v3_2_motif_mod_jobs_024_024558_data_consensus|length 62|copies 1
AAAAGATGATCGACCCGTCGTTGGTTGTTGAAGCGATGGAAGAATCGCTCGCCCGTGCAGCC
>2415357|reference Age_ch_v3_2_motif_mod_jobs_024_024558_data_consensus|length 51|copies 20
AAAAGCAGGAACGCATAGACCACGCATAAAAGCCCTGCGATCACGGCCAAC
>2415357|reference Age_ch_v3_2_motif_mod_jobs_024_024558_data_consensus|length 49|copies 17
AAAAGCCAACGGTTTCCGCCACTTCTTCAACGGTTACATGTCGGCTGCT
>2415357|reference Age_ch_v3_2_motif_mod_jobs_024_024558_data_consensus|length 63|copies 1
AAAAGCCCGCTAACCGGAATCCAGTCACTGTCTTGCCGCGCCTTTGGAACAAGAACAAGCCCC
>2415357|reference Age_ch_v3_2_motif_mod_jobs_024_024558_data_consensus|length 64|copies 1
AAAAGCCGCGGCGCCGGTCACGGTCGAAATCCAAGGCCGCGACGACCAAGTCGAATGACGCCAC
>2415357|reference Age_ch_v3_2_motif_mod_jobs_024_024558_data_consensus|length 62|copies 4
AAAAGCCTGGTCAATATCGTCCGCCGCGCCGCCAAGACCGAAATCCTGCCACGGTTTCGCAA
>2415357|reference Age_ch_v3_2_motif_mod_jobs_024_024558_data_consensus|length 66|copies 1
AAAAGCGCAGGAACCCGTAGCCGCCCATTTTCAGCATGATCGACGCAAGAACCACCGACCCGGCGG
>2415357|reference Age_ch_v3_2_motif_mod_jobs_024_024558_data_consensus|length 68|copies 5
AAAAGCTCCGAAGCCGATCGAAAAGGATGCAGATACCCGTGCGTTAGAGGACGATCTGTCCGCGGCCC
>2415357|reference Age_ch_v3_2_motif_mod_jobs_024_024558_data_consensus|length 45|copies 1
AAAAGCTGATGGCGTTCAGCACCACTTGCTTGGTTCCGTTCGGAA
>2415357|reference Age_ch_v3_2_motif_mod_jobs_024_024558_data_consensus|length 65|copies 1
AAAAGCTGCCCACGGGGTGACCGGGCCAGTTGTGCATGCCGTAGACTTCCTGAATGCCCCAGCGG
>2415357|reference Age_ch_v3_2_motif_mod_jobs_024_024558_data_consensus|length 79|copies 1
AAAAGGCCTGCATGATCAGTGCCCGCTTGGCCCAATCGGAATAAGGGTAAAGCCGTTCGATTTCGGAAAAGAAAAACGC
>2415357|reference Age_ch_v3_2_motif_mod_jobs_024_024558_data_consensus|length 30|copies 1
AAAAGGCGGTGACCAGGTCGATGGCAAACT
>2415357|reference Age_ch_v3_2_motif_mod_jobs_024_024558_data_consensus|length 30|copies 1
AAAAGGGCAAACCCCAGGGATTCGGCACTA
>2415357|reference Age_ch_v3_2_motif_mod_jobs_024_024558_data_consensus|length 31|copies 3
AAAAGGGGCTTTTACCGGTGCCGAGGAACAG
>2415357|reference Age_ch_v3_2_motif_mod_jobs_024_024558_data_consensus|length 32|copies 1
AAAAGGGGCTTTTACCGGTGCCGAGGAACAGC
>2415357|reference Age_ch_v3_2_motif_mod_jobs_024_024558_data_consensus|length 56|copies 1
AAAAGGTGACGCAAACCTTGATGGTTCCGGCGATGTATAACCTGTTCCTGCTGCGC
>2415357|reference Age_ch_v3_2_motif_mod_jobs_024_024558_data_consensus|length 63|copies 1
AAAAGGTGCAAGAGGCGATGCGCCAGCGCAAGATCGACGAAATTCAGCGCAAACGCGGATCGC
>2415357|reference Age_ch_v3_2_motif_mod_jobs_024_024558_data_consensus|length 71|copies 2
AAAAGGTTGCCATCCAGGCGGGGGCACCAACCGGCGGGCATTTGGGGCAATCTTCCTGCGGCGGCTGTTCG
>2415357|reference Age_ch_v3_2_motif_mod_jobs_024_024558_data_consensus|length 60|copies 5
AAAAGTAGACGGCATAGAAGCCGCCCCGGTGCATGCGCTTAGTGTTGGGACCTCTTGGTC
>2415357|reference Age_ch_v3_2_motif_mod_jobs_024_024558_data_consensus|length 51|copies 1
AAAATACGCAACTTGCGCTGGATCTCTCGTTTGTTCTTGTCCATGAACATC
>2415357|reference Age_ch_v3_2_motif_mod_jobs_024_024558_data_consensus|length 30|copies 1
AAAATATCGACGTCCTGGCCCAATATATCG
>2415357|reference Age_ch_v3_2_motif_mod_jobs_024_024558_data_consensus|length 65|copies 1
AAAATATCGCCAAGCAGGCAAATCTGGCCGACACTGCGGAAGGTCCGGTTTTGGCCTATTGCGCC
>2415357|reference Age_ch_v3_2_motif_mod_jobs_024_024558_data_consensus|length 41|copies 1
AAAATATTCGTTCTATCCTGAGCGAAGAGGATATCATCGAG
>2415357|reference Age_ch_v3_2_motif_mod_jobs_024_024558_data_consensus|length 56|copies 50
AAAATATTCGTTCTATCCTGAGCGAAGAGGATATCATCGAGGCACCGTTGAGCGCC
>2415357|reference Age_ch_v3_2_motif_mod_jobs_024_024558_data_consensus|length 30|copies 2
AAAATCACCTTCACCGGTTCGACCAATGTC
>2415357|reference Age_ch_v3_2_motif_mod_jobs_024_024558_data_consensus|length 63|copies 1
AAAATCCTCATACCTACCGACATCTCTGAAAAGAGAATCATTTTTGCATCGCGGGATACGCCC
>2415357|reference Age_ch_v3_2_motif_mod_jobs_024_024558_data_consensus|length 64|copies 1
AAAATCGATCCTGCGACATACGCACAGTAATTTTCCACAAGGGGCGCGCCGGTTCGCCGGTGCG
>2415357|reference Age_ch_v3_2_motif_mod_jobs_024_024558_data_consensus|length 53|copies 1
AAAATCGCCTTCGTTGACGCCAAGATTGATCAGACCCAGGGCGAGATTCGTTA
>2415357|reference Age_ch_v3_2_motif_mod_jobs_024_024558_data_consensus|length 45|copies 1
AAAATCGCGATGCAGGCCAAGGCACAGGAACGCTACGCCTCGATC
>2415357|reference Age_ch_v3_2_motif_mod_jobs_024_024558_data_consensus|length 30|copies 1
AAAATCGCGGTCACCGGTGCAGGCCGCACC
>2415357|reference Age_ch_v3_2_motif_mod_jobs_024_024558_data_consensus|length 63|copies 54
AAAATCGGCCAGATCACCCCCGATTCGCGCCAGCGCCGTCACGATCTGGGCCATGTCCGAAGA
>2415357|reference Age_ch_v3_2_motif_mod_jobs_024_024558_data_consensus|length 31|copies 2
AAAATCGTCCGCGTCCCCAGTTCGGCCCGCG
>2415357|reference Age_ch_v3_2_motif_mod_jobs_024_024558_data_consensus|length 60|copies 1
AAAATCTGCTTGTCGTCCTGCATCACCTCTTCCAGCGCACGGACCGATTTTTCGCGTCCG
>2415357|reference Age_ch_v3_2_motif_mod_jobs_024_024558_data_consensus|length 51|copies 1
AAAATGATCATGCCGTCCCACGCCAAGAACGTGAAGCAATATGCCGAACAG
>2415357|reference Age_ch_v3_2_motif_mod_jobs_024_024558_data_consensus|length 56|copies 1
AAAATGATCATGCCGTCCCACGCCAAGAACGTGAAGCAATATGCCGAACAGATGCC
>2415357|reference Age_ch_v3_2_motif_mod_jobs_024_024558_data_consensus|length 66|copies 1
AAAATGATTTTGTCGCTTTGGCCATGGGGTGTTGATGCAACAGCCAGACGAGCGGGTCAAACCCAG
>2415357|reference Age_ch_v3_2_motif_mod_jobs_024_024558_data_consensus|length 58|copies 1
AAAATGCATTGGCGTCAGTTTATTCCACGGGGCATGGCGGCGACAGTCCCGGTGAATA
>2415357|reference Age_ch_v3_2_motif_mod_jobs_024_024558_data_consensus|length 61|copies 1
AAAATGCCGGCGGGTCCTATACCTGTGCCCCGGTGATTGCGCGGCTGACCCGGTTCTACCA
>2415357|reference Age_ch_v3_2_motif_mod_jobs_024_024558_data_consensus|length 50|copies 2
AAAATGCGGTCAGCGCCGGTGAGCTGATCAGCCGCTGCACCGCTTCCAGA
>2415357|reference Age_ch_v3_2_motif_mod_jobs_024_024558_data_consensus|length 67|copies 1
AAAATGGACGATGTCGGGCTTTTTGTGGCGCAAAATGCGCGCACCGGAATCGGACAAGCCATCGGGC
>2415357|reference Age_ch_v3_2_motif_mod_jobs_024_024558_data_consensus|length 63|copies 1
AAAATGGTCAGCCCGCCCGCGTGGTCGCGGTGGACGAGGACGACGCCAAGGCCTGGAAAATGC
>2415357|reference Age_ch_v3_2_motif_mod_jobs_024_024558_data_consensus|length 61|copies 1
AAAATGTAAAGAAGGACGCAGGCGATGGAACGCTATACGGTCTTTGGGCTGGTCATTTTTC
>2415357|reference Age_ch_v3_2_motif_mod_jobs_024_024558_data_consensus|length 61|copies 11
AAAATGTCGGCATCGGCATGAAACGTCACCGTGGTGCCGCGCCGGTTCGGGGCGGCCCCGA
>2415357|reference Age_ch_v3_2_motif_mod_jobs_024_024558_data_consensus|length 72|copies 1
AAAATGTCGGCATCGGCATGAAACGTCACCGTGGTGCCGCGCCGGTTCGGGGCGGCCCCGATCTTTTCCACC
>2415357|reference Age_ch_v3_2_motif_mod_jobs_024_024558_data_consensus|length 55|copies 1
AAAATTTCGACATAGACCTGCTGCACCGATTTGGGCGGCAATCCCATGATCGGCA
>2415357|reference Age_ch_v3_2_motif_mod_jobs_024_024558_data_consensus|length 67|copies 1
AAACAAAACGACCCAGAAGGCGATATTTTTCGCGTTGCCCAAGGAAAATCTCCCAAAATCTCGGATG
>2415357|reference Age_ch_v3_2_motif_mod_jobs_024_024558_data_consensus|length 71|copies 8
AAACAAAACGACCCAGAAGGCGATATTTTTCGCGTTGCCCAAGGAAAATCTCCCAAAATCTCGGATGCTCC
>2415357|reference Age_ch_v3_2_motif_mod_jobs_024_024558_data_consensus|length 33|copies 7
AAACAAATCAGTTCGACCGGTTATCTGCGCAAG
>2415357|reference Age_ch_v3_2_motif_mod_jobs_024_024558_data_consensus|length 53|copies 1
AAACAACCCGCCCTGCCCCTTCATCGGACGTTCAGCCACGGCGCGATAGATGG
>2415357|reference Age_ch_v3_2_motif_mod_jobs_024_024558_data_consensus|length 31|copies 2
AAACAACCGCGCGCCTGGGTCCGGCTGGACA
>2415357|reference Age_ch_v3_2_motif_mod_jobs_024_024558_data_consensus|length 66|copies 2
AAACAACCGCGCGCCTGGGTCCGGCTGGACAGCCTGCCGACCAATCCCAACGGCAAGCTGTCGCGC
>2415357|reference Age_ch_v3_2_motif_mod_jobs_024_024558_data_consensus|length 61|copies 1
AAACAACGCCGCCCAGGCCACCCCGATCAGTCCCGTGCCCAGAATAGCGATCTGTGGTGCC
>2415357|reference Age_ch_v3_2_motif_mod_jobs_024_024558_data_consensus|length 59|copies 2
AAACAACTGGCGACCAGTGTACTGCCATCGAGGTTCCAGCCAACGCCTATCTGAATGGA
>2415357|reference Age_ch_v3_2_motif_mod_jobs_024_024558_data_consensus|length 55|copies 1
AAACACAACCGGCAGAAAAGTCGCGGGATTGCGGATTGCCAGGAACAATTCGACT
>2415357|reference Age_ch_v3_2_motif_mod_jobs_024_024558_data_consensus|length 47|copies 2
AAACACCCGACGCCCTGCGTCGCGGTGCGTCCGGCGTTTTCATAAAG
>2415357|reference Age_ch_v3_2_motif_mod_jobs_024_024558_data_consensus|length 64|copies 1
AAACACCCGCTGTCCGCCGTGGCCCGATCCGGTCCAACGCCTCGCCCACCGGGATCTGCATCGC
>2415357|reference Age_ch_v3_2_motif_mod_jobs_024_024558_data_consensus|length 35|copies 5
AAACACCGCGCGTATGCGCCAGGTCCGCCGTAATG
>2415357|reference Age_ch_v3_2_motif_mod_jobs_024_024558_data_consensus|length 56|copies 6
AAACACCGCGCGTATGCGCCAGGTCCGCCGTAATGCGGCCCGTGTCAAAACCGTGC
>2415357|reference Age_ch_v3_2_motif_mod_jobs_024_024558_data_consensus|length 30|copies 1
AAACACGCTGACGCCAGGCATTATTGCAGG
>2415357|reference Age_ch_v3_2_motif_mod_jobs_024_024558_data_consensus|length 68|copies 2
AAACACGCTGACGCCAGGCATTATTGCAGGGCGGCTGCCAGCGGATCAGTTGTCGGAAAATTTTTCAG
>2415357|reference Age_ch_v3_2_motif_mod_jobs_024_024558_data_consensus|length 64|copies 1
AAACACGTCTTCCACGATTTCGGTCAACGGTACATTGCGGCGCGAACTCATCAGTTTGCCCAGC
>2415357|reference Age_ch_v3_2_motif_mod_jobs_024_024558_data_consensus|length 60|copies 5
AAACAGAAGAAGTCTTAGGCTTGCAGCAGGGTGATGGTGGTATCGCCATATTTGCGTGCG
>2415357|reference Age_ch_v3_2_motif_mod_jobs_024_024558_data_consensus|length 67|copies 4
AAACAGACCCGCCACGTTGACGGTTTGGCCGAAGCGCTGAAATTCGGGATGGAGGAAAAGCCGCGGC
>2415357|reference Age_ch_v3_2_motif_mod_jobs_024_024558_data_consensus|length 52|copies 1
AAACAGATCATGGTGCGGGTCGCACGATTGCTTCCCGGGGCGGAACGCGGCG
>2415357|reference Age_ch_v3_2_motif_mod_jobs_024_024558_data_consensus|length 70|copies 1
AAACAGATCGCAGCCGGTGACCTTCAGCTTGGTCGAGACTTCTTTTGGGGTGAAGGTGGCGGATTGCCCG
>2415357|reference Age_ch_v3_2_motif_mod_jobs_024_024558_data_consensus|length 49|copies 1
AAACAGATGGCGCTTGCCGCGAAATTGGCCACCACTTTCGGGTACGACC
>2415357|reference Age_ch_v3_2_motif_mod_jobs_024_024558_data_consensus|length 30|copies 3
AAACAGCCCCAGACCGGTCAACGACCCGGT
>2415357|reference Age_ch_v3_2_motif_mod_jobs_024_024558_data_consensus|length 72|copies 1
AAACAGGGAAAAACACGCCCTCGATACCACCGAAACCTTCCAGCCGTTCCAGCCGGTTATTGATGGCGTCGC
>2415357|reference Age_ch_v3_2_motif_mod_jobs_024_024558_data_consensus|length 66|copies 2
AAACAGGGTCTGACCAGCAAGAAGCGCAGCCAGGAAAAAACCATCGGGTTTAAGCGCTCGGCGGCA
>2415357|reference Age_ch_v3_2_motif_mod_jobs_024_024558_data_consensus|length 61|copies 1
AAACATATGCCCGCCGGTGCCGCCAGCGGCAATAACAAGAAGCGGAGCGGTCATTGAGGCC
>2415357|reference Age_ch_v3_2_motif_mod_jobs_024_024558_data_consensus|length 56|copies 84
AAACATCTGCGCAAGAACCCGCCGTTGAGCGTGCGCAATATCCTGCGGCTGGCAAC
>2415357|reference Age_ch_v3_2_motif_mod_jobs_024_024558_data_consensus|length 31|copies 1
AAACATCTTGCCGACCGGTTGCACCATTCGG
>2415357|reference Age_ch_v3_2_motif_mod_jobs_024_024558_data_consensus|length 63|copies 4
AAACATTTTGCCGAAGCTGCCGGTGTCGGTAAGCAAAATAGCCAGCGCACCCGTCAGTGGGCC
>2415357|reference Age_ch_v3_2_motif_mod_jobs_024_024558_data_consensus|length 66|copies 1
AAACCAAATTCGATGGCCTTTTCCGACTTCAAATCATAGCTACGCCGCAGTTGGTCCAGAAGATGC
>2415357|reference Age_ch_v3_2_motif_mod_jobs_024_024558_data_consensus|length 71|copies 1
AAACCAACCCCGCTTCGGGCTCCATGAACATCGGGTCCATTGCCTGCATATCGGTTGAAAACGGTTGCCGG
>2415357|reference Age_ch_v3_2_motif_mod_jobs_024_024558_data_consensus|length 70|copies 3
AAACCAACGCGCCTGTCCCTTTGGTCGATTCAAAGCATTCGACACCTTTTTCGGTGTTATAGCCGGTTTC
>2415357|reference Age_ch_v3_2_motif_mod_jobs_024_024558_data_consensus|length 67|copies 1
AAACCACGGATCGCCAGGTAGTCCTGAACCGGGCTTCCCAGCGAAGGCAGGGCGTCCATCCAGATCC
>2415357|reference Age_ch_v3_2_motif_mod_jobs_024_024558_data_consensus|length 57|copies 1
AAACCACTTCCGATCTCGCCGTGAACGCAGCACGTGCGGCGTTGAAAAACGCTGGTC
>2415357|reference Age_ch_v3_2_motif_mod_jobs_024_024558_data_consensus|length 31|copies 1
AAACCAGATCGCGCCAGGGCCGGAAAAGGTG
>2415357|reference Age_ch_v3_2_motif_mod_jobs_024_024558_data_consensus|length 55|copies 1
AAACCAGATCGCGCCAGGGCCGGAAAAGGTGGCCCAGACAAGGATCAGCACCGGG
>2415357|reference Age_ch_v3_2_motif_mod_jobs_024_024558_data_consensus|length 66|copies 2
AAACCAGATCGCGCCAGGGCCGGAAAAGGTGGCCCAGACAAGGATCAGCACCGGGCTGAGCAGGAA
>2415357|reference Age_ch_v3_2_motif_mod_jobs_024_024558_data_consensus|length 29|copies 4
AAACCAGCAGCGCCAGGAAATACCACATG
>2415357|reference Age_ch_v3_2_motif_mod_jobs_024_024558_data_consensus|length 66|copies 1
AAACCAGCAGCGCCAGGAAATACCACATGCGCCAATCACCATGCGGGTAGCTGGTGAATTTCGCGG
>2415357|reference Age_ch_v3_2_motif_mod_jobs_024_024558_data_consensus|length 60|copies 1
AAACCATCGACCGGCTGGAATGGGAAGCGCGCGAGCTGAAAAAGGCCAGCGAAGGCCATG
>2415357|reference Age_ch_v3_2_motif_mod_jobs_024_024558_data_consensus|length 63|copies 43
AAACCATCGATTGGGCCAAATGCCTGCTGGCGCTTGATGTTCTCGATCTTTCTCCGGAGGTCA
>2415357|reference Age_ch_v3_2_motif_mod_jobs_024_024558_data_consensus|length 69|copies 2
AAACCATGCTACAGATGTTCCCCGAACTGTTTACCAAACTGAAGGTGCGCCCGGTCAGTTCCTACCCAC
>2415357|reference Age_ch_v3_2_motif_mod_jobs_024_024558_data_consensus|length 49|copies 1
AAACCCAAGGTCATCGGTGATCTGCAATATGCCGCCGTTCACATGCATG
>2415357|reference Age_ch_v3_2_motif_mod_jobs_024_024558_data_consensus|length 71|copies 1
AAACCCACAAGATCATGCGAGAACACAAGCTGGTCACGGTTTGCGAAGAAGCAGGCTGTCCCAATGCGGGC
>2415357|reference Age_ch_v3_2_motif_mod_jobs_024_024558_data_consensus|length 55|copies 1
AAACCCACCGGCGACATCCTATCGATGGCCACCATCGCCGCGATCCATGACAAGC
>2415357|reference Age_ch_v3_2_motif_mod_jobs_024_024558_data_consensus|length 69|copies 1
AAACCCAGAAAGGCGCGATCGAAATCGAAATTTTCGAAGATGGCGTGGTGGAACGGATCGACGCTGCGC
>2415357|reference Age_ch_v3_2_motif_mod_jobs_024_024558_data_consensus|length 71|copies 1
AAACCCCATGACTCTTGGATCGAAAATCGCTTGGGACGATACTGTATTGCCGTTCCAGCTGGACAATTCGG
>2415357|reference Age_ch_v3_2_motif_mod_jobs_024_024558_data_consensus|length 68|copies 1
AAACCCCATTGGATCGGTGAAATAGATCGAATCCATGAAACCGCGATCCTTGGCCCCGGAATGTTTGA
>2415357|reference Age_ch_v3_2_motif_mod_jobs_024_024558_data_consensus|length 51|copies 1
AAACCCCCTGCGCCACGCTATCTTGACGCAGAGGAATGACACATAGGGAGG
>2415357|reference Age_ch_v3_2_motif_mod_jobs_024_024558_data_consensus|length 62|copies 12
AAACCCCGGCAACCCCGACCCCCGATGAGGGCGTGTCAGAAACTGCGGATGCAGCCGCAGAA
>2415357|reference Age_ch_v3_2_motif_mod_jobs_024_024558_data_consensus|length 39|copies 1
AAACCCCTCCTCCAAGGTCGCCCAGACTTGACCGAATCC
>2415357|reference Age_ch_v3_2_motif_mod_jobs_024_024558_data_consensus|length 65|copies 1
AAACCCGAACCGAACTGATTTTGCTGCAACGGACCATGGTCGTGGTCGAAGGCGTTGCGCGGTCG
>2415357|reference Age_ch_v3_2_motif_mod_jobs_024_024558_data_consensus|length 70|copies 5
AAACCCGACGCCTGACGCAAAAAACAACCGCGAAACCCCGATCCGGTTGCGCCGCGACAATTCCAGCGCC
>2415357|reference Age_ch_v3_2_motif_mod_jobs_024_024558_data_consensus|length 63|copies 15
AAACCCGACGTGATCACGCTGGATCTGGAAATGCCAAATATGGGTGGGCTGACCTTCCTGCGC
>2415357|reference Age_ch_v3_2_motif_mod_jobs_024_024558_data_consensus|length 31|copies 11
AAACCCGATTTCGACCGGTTGAGCGGTCAGG
>2415357|reference Age_ch_v3_2_motif_mod_jobs_024_024558_data_consensus|length 63|copies 3
AAACCCGATTTCGACCGGTTGAGCGGTCAGGGGTTCGATTGCACGATCACCCCCGAAGGGCGC
>2415357|reference Age_ch_v3_2_motif_mod_jobs_024_024558_data_consensus|length 41|copies 1
AAACCCGCCGGAAGGTCATGCGCCCGGGTTCTAACGGGGGA
>2415357|reference Age_ch_v3_2_motif_mod_jobs_024_024558_data_consensus|length 66|copies 2
AAACCCGCCTGCGCCTGCATGAGCATTTTCAAGGACCGATGGGCTTTGGCTCGCCGGATGATGCCG
>2415357|reference Age_ch_v3_2_motif_mod_jobs_024_024558_data_consensus|length 29|copies 5
AAACCCGCGAAGCCTGGCGGGTTGAGGCC
>2415357|reference Age_ch_v3_2_motif_mod_jobs_024_024558_data_consensus|length 30|copies 5
AAACCCGCGAAGCCTGGCGGGTTGAGGCCA
>2415357|reference Age_ch_v3_2_motif_mod_jobs_024_024558_data_consensus|length 61|copies 1
AAACCCGCGAAGCCTGGCGGGTTGAGGCCAGCGTGCGCGGCTTGCAGGCGATTGTTGGCGG
>2415357|reference Age_ch_v3_2_motif_mod_jobs_024_024558_data_consensus|length 79|copies 1
AAACCCGGCGGCGGGTCGCCGAAACGCTAAACCAACGGTCCGGTGCGGACCAAAACCACCGGGCCCGCGCCGGGGCAGA
>2415357|reference Age_ch_v3_2_motif_mod_jobs_024_024558_data_consensus|length 66|copies 1
AAACCCGGTCCGGCAAGATCATGCGCCGGATCCTGCGCAAAATCGCCGAAAACGACTATGGCAGCC
>2415357|reference Age_ch_v3_2_motif_mod_jobs_024_024558_data_consensus|length 29|copies 3
AAACCCGTCGCACCTGGAAGCGGTGAACC
>2415357|reference Age_ch_v3_2_motif_mod_jobs_024_024558_data_consensus|length 66|copies 1
AAACCCGTCTCAGCGCTGAAGACGGCGCAAGGCTGGATTGGCTGCCGCAGGAAACCATCCTGTTCG
>2415357|reference Age_ch_v3_2_motif_mod_jobs_024_024558_data_consensus|length 30|copies 5
AAACCCGTCTTCACCGGTATAGCCCGACCG
>2415357|reference Age_ch_v3_2_motif_mod_jobs_024_024558_data_consensus|length 29|copies 4
AAACCCTCCGCGCCTGGACCAAAAGGGGG
>2415357|reference Age_ch_v3_2_motif_mod_jobs_024_024558_data_consensus|length 30|copies 2
AAACCCTCCGCGCCTGGACCAAAAGGGGGG
>2415357|reference Age_ch_v3_2_motif_mod_jobs_024_024558_data_consensus|length 62|copies 7
AAACCCTTTCATTCTGGATGACCTTCAAATGCGCAGTGGCCAACCTGCCATTCGGCGGCGGC
>2415357|reference Age_ch_v3_2_motif_mod_jobs_024_024558_data_consensus|length 35|copies 5
AAACCGAAATCAGCCAGGCCCAAGTGGCAGAAGCC
>2415357|reference Age_ch_v3_2_motif_mod_jobs_024_024558_data_consensus|length 57|copies 5
AAACCGAAGTGTCGGGCGCGGCGGTGATAGCCGCTGTGGTGATCTGGGTTCTGTCGG
>2415357|reference Age_ch_v3_2_motif_mod_jobs_024_024558_data_consensus|length 31|copies 1
AAACCGACCCGCGACCGGTTTGGCTTCAACC
>2415357|reference Age_ch_v3_2_motif_mod_jobs_024_024558_data_consensus|length 67|copies 1
AAACCGACCCGCGACCGGTTTGGCTTCAACCGGCACATTGGCGACGACCGGCTTTTTCAACGCGGCC
>2415357|reference Age_ch_v3_2_motif_mod_jobs_024_024558_data_consensus|length 50|copies 1
AAACCGAGGAAGACTTGCTTGAAGCCGCAGCAACGGCCGATGATGATACG
>2415357|reference Age_ch_v3_2_motif_mod_jobs_024_024558_data_consensus|length 72|copies 2
AAACCGATGAACGCCTGTCCGATATGGTTTTGGTGAAAAATTCCCGTCTTTCGGTGCAACCCGTGACGGCCC
>2415357|reference Age_ch_v3_2_motif_mod_jobs_024_024558_data_consensus|length 30|copies 7
AAACCGATTGCACCCAGGCCAGCACCACCG
>2415357|reference Age_ch_v3_2_motif_mod_jobs_024_024558_data_consensus|length 74|copies 1
AAACCGCACCGACCCCGCCTTCCATCGTTGCCACCCGTTCTTGCAATACCGCAACGGTGGGGTTGGTCAGGCGC
>2415357|reference Age_ch_v3_2_motif_mod_jobs_024_024558_data_consensus|length 54|copies 1
AAACCGCAGCCAAGAAAGAAGACCCCTCGGGCTAGTCACCGCATCAAGCCGCCG
>2415357|reference Age_ch_v3_2_motif_mod_jobs_024_024558_data_consensus|length 46|copies 1
AAACCGCAGCGCCCAGGTTCCCGGTCTCGATGAATTCGATCATCAT
>2415357|reference Age_ch_v3_2_motif_mod_jobs_024_024558_data_consensus|length 63|copies 2
AAACCGCGAACATCATGTTCCAATTCGCTCAGGTCGTTCAGAATCTGGCGCACCCGGCCTTCG
>2415357|reference Age_ch_v3_2_motif_mod_jobs_024_024558_data_consensus|length 77|copies 1
AAACCGCGCCTGGACCCCGGCCCAGGTGCCCGGCTCCGAAGCCGGGGCGTTCAACAACCGCGGCACCGAACTTTACG
>2415357|reference Age_ch_v3_2_motif_mod_jobs_024_024558_data_consensus|length 68|copies 2
AAACCGCTGCGGAACCGGGGTTGAACGGGCGGTCATTGATTTACCCGCGCGGCAAGGTTCTGGGGGGC
>2415357|reference Age_ch_v3_2_motif_mod_jobs_024_024558_data_consensus|length 76|copies 1
AAACCGGATGAAAAATGGGGTGAAGTCCCCTGCGCCTTTGTCGAATTGAAGGACGGGCATCAGGCGGATGAGGCCG
>2415357|reference Age_ch_v3_2_motif_mod_jobs_024_024558_data_consensus|length 51|copies 34
AAACCGGCATGACCGCGCCGGAAACGGAAACGGCACCGTTGGCGATTGCAG
>2415357|reference Age_ch_v3_2_motif_mod_jobs_024_024558_data_consensus|length 64|copies 1
AAACCGGCATGACCGCGCCGGAAACGGAAACGGCACCGTTGGCGATTGCAGCGCCCGATACCGG
>2415357|reference Age_ch_v3_2_motif_mod_jobs_024_024558_data_consensus|length 55|copies 1
AAACCGGTGCTTCCCACGGTGCATGACTATGGCGGGCTGGTGTTCGCGGATGTGA
>2415357|reference Age_ch_v3_2_motif_mod_jobs_024_024558_data_consensus|length 70|copies 4
AAACCGTTCCTCCACCGTCAAATGTCGCCGTCACTGCGTCGCTCCGCCCGCAAGAACGTCCCAACCCGCC
>2415357|reference Age_ch_v3_2_motif_mod_jobs_024_024558_data_consensus|length 56|copies 1
AAACCGTTCTGGACCGGCAAATCGGTGAAATCGAAACACTGGTATCGCAGGCCGAA
>2415357|reference Age_ch_v3_2_motif_mod_jobs_024_024558_data_consensus|length 50|copies 1
AAACCTCGATCACATCATCAGCCTGTTCGTTCAGAATCCCCGAAAGAATC
>2415357|reference Age_ch_v3_2_motif_mod_jobs_024_024558_data_consensus|length 29|copies 3
AAACCTCTTTGGCCTGGGCTTTGGGGGTG
>2415357|reference Age_ch_v3_2_motif_mod_jobs_024_024558_data_consensus|length 62|copies 1
AAACCTGAAAATAACCTGATTGGCCCAATTTTTGATGTCTCGAGGATCCAAACAAAATCTTG
>2415357|reference Age_ch_v3_2_motif_mod_jobs_024_024558_data_consensus|length 49|copies 1
AAACCTGATGCGCCTTGTCTTCTTTGACCCCGGTGGTAGCCAGCAGAAT
>2415357|reference Age_ch_v3_2_motif_mod_jobs_024_024558_data_consensus|length 55|copies 1
AAACCTGCCGACAGCCTGCTGACCGGCTTTGCGCTGATCTTTTACGCCACGCCGC
>2415357|reference Age_ch_v3_2_motif_mod_jobs_024_024558_data_consensus|length 57|copies 2
AAACCTGTGCCAGCCGGTCAAGATCGGTTTCCATCAGAATATCGGTTGATATGCCGC
>2415357|reference Age_ch_v3_2_motif_mod_jobs_024_024558_data_consensus|length 52|copies 1
AAACCTGTTGGCGACCTGTGCCACGCTCAACCCCTGAACGATGATCGAAAAG
>2415357|reference Age_ch_v3_2_motif_mod_jobs_024_024558_data_consensus|length 78|copies 1
AAACCTTTCGAAACCGGCGAACCCCGGGTCATCGTCGAAGGCAAGGGCATGAAGGTCTGGGACCAGAAGGGCAAAGAA
>2415357|reference Age_ch_v3_2_motif_mod_jobs_024_024558_data_consensus|length 57|copies 2
AAACCTTTGATGTTGTACGGAAAGTTCAGCAATTGCGCGGCGCGTACAGCGAAAACG
>2415357|reference Age_ch_v3_2_motif_mod_jobs_024_024558_data_consensus|length 62|copies 1
AAACGAAGTCATCCTGGGTATTCCCCGCAAACGCATGGTGCTGTGGCTGACCATCGCGCCAA
>2415357|reference Age_ch_v3_2_motif_mod_jobs_024_024558_data_consensus|length 30|copies 7
AAACGACATGACACCGGTCGACCTTGCCCG
>2415357|reference Age_ch_v3_2_motif_mod_jobs_024_024558_data_consensus|length 60|copies 1
AAACGACGCCGGGGCTGACCCGGTCGGTGATTTGCGCCCGCAACGTGGTTTCCCCCGACC
>2415357|reference Age_ch_v3_2_motif_mod_jobs_024_024558_data_consensus|length 66|copies 1
AAACGAGTTTCGCCAGGTTTTTGACCGACAGTTTCAGCGTGCAGTCGGTGCGTTGATCCTCAAGGC
>2415357|reference Age_ch_v3_2_motif_mod_jobs_024_024558_data_consensus|length 29|copies 1
AAACGATATCCGCCAGGGCCAAGGATGAT
>2415357|reference Age_ch_v3_2_motif_mod_jobs_024_024558_data_consensus|length 30|copies 2
AAACGATATCCGCCAGGGCCAAGGATGATG
>2415357|reference Age_ch_v3_2_motif_mod_jobs_024_024558_data_consensus|length 29|copies 2
AAACGCACCCAACCAGGGCGGAAAACGCT
>2415357|reference Age_ch_v3_2_motif_mod_jobs_024_024558_data_consensus|length 64|copies 1
AAACGCACCCAACCAGGGCGGAAAACGCTGTTGCCCTGATGGACTGCCTGTTCATGTTGGCCAC
>2415357|reference Age_ch_v3_2_motif_mod_jobs_024_024558_data_consensus|length 67|copies 4
AAACGCACCGATCGCGCCGAAGCCTGCGGCTTCGGTCGGGGTCAGAAAACCGCCCCAGATTCCCCCG
>2415357|reference Age_ch_v3_2_motif_mod_jobs_024_024558_data_consensus|length 75|copies 1
AAACGCACCGATCGCGCCGAAGCCTGCGGCTTCGGTCGGGGTCAGAAAACCGCCCCAGATTCCCCCGATCACCAC
>2415357|reference Age_ch_v3_2_motif_mod_jobs_024_024558_data_consensus|length 55|copies 3
AAACGCACGGATTATGCCTTGGCGCGTTGGTCCGCAGGCGCGCCGTGCCGGTGAC
>2415357|reference Age_ch_v3_2_motif_mod_jobs_024_024558_data_consensus|length 66|copies 1
AAACGCAGTATCCGGTGATACACGCGGCGCAACGGTCCGGGGGATGGATCGTGGTGCTTCCAGTCC
>2415357|reference Age_ch_v3_2_motif_mod_jobs_024_024558_data_consensus|length 62|copies 2
AAACGCCAATTTCATCGGCTGGGCCGAAGCGGTTCTTGACCGCGCGCAGAATGCGGAACTGA
>2415357|reference Age_ch_v3_2_motif_mod_jobs_024_024558_data_consensus|length 64|copies 1
AAACGCCATCGATTTGAAGTCGGCACCAAATTTCTGTGCTGCGGTTTCATATTGCGGTGACAAC
>2415357|reference Age_ch_v3_2_motif_mod_jobs_024_024558_data_consensus|length 54|copies 1
AAACGCCGCAACCGCCCCTCTCGTGACATTACTGCGCAATGCACTGCCGGGCAG
>2415357|reference Age_ch_v3_2_motif_mod_jobs_024_024558_data_consensus|length 58|copies 3
AAACGCGAATATGACCGGCTGGGCGAATTCGGACCTTTGGGCGACCTGACGATCCGGC
>2415357|reference Age_ch_v3_2_motif_mod_jobs_024_024558_data_consensus|length 65|copies 2
AAACGCGAGGAACGGACCACCGAAGGCGGGTTGGAAGTGGCGCGCGAAGAAAACCGGCTGGCCCA
>2415357|reference Age_ch_v3_2_motif_mod_jobs_024_024558_data_consensus|length 71|copies 1
AAACGCGGCTGGATCGGGCCGTTCAAGGCCGGGTTGATGGCGGAAAACCGGCGCCGTGCCCGGATTGGCCG
>2415357|reference Age_ch_v3_2_motif_mod_jobs_024_024558_data_consensus|length 61|copies 4
AAACGCGGTCCGCATCGAAGTGCATGACACCGGCCCCGGCATCCCAGAAGACCAACAGGAC
>2415357|reference Age_ch_v3_2_motif_mod_jobs_024_024558_data_consensus|length 30|copies 7
AAACGCTCAAACACCGGTGACCACTCTGGA
>2415357|reference Age_ch_v3_2_motif_mod_jobs_024_024558_data_consensus|length 74|copies 3
AAACGCTCAAACACCGGTGACCACTCTGGAAACGGGGACGGAAACGGGTGAAACAGATTTTACCCTTGAAACGG
>2415357|reference Age_ch_v3_2_motif_mod_jobs_024_024558_data_consensus|length 58|copies 1
AAACGCTGCGCAACCCGCGGAATGCGGCGCGGCAGATCCTCGACATGCGGCTGGACAG
>2415357|reference Age_ch_v3_2_motif_mod_jobs_024_024558_data_consensus|length 64|copies 1
AAACGCTTGATGGCAGCGTGTTGCCCGACGGGGCCTATGCCTCGGCGGCGGGTGTCAATGCCAA
>2415357|reference Age_ch_v3_2_motif_mod_jobs_024_024558_data_consensus|length 67|copies 35
AAACGGAATCGCCAACCTCTATGCCCGCTGGGGCGCAAAAGCGCATGCACGCACCTTTGGCTTCAAC
>2415357|reference Age_ch_v3_2_motif_mod_jobs_024_024558_data_consensus|length 62|copies 2
AAACGGAGATGTCGCTGAGGACGTTAAAGGACCCGAACGACATCGAAATGCCGTCCGAGCGC
>2415357|reference Age_ch_v3_2_motif_mod_jobs_024_024558_data_consensus|length 66|copies 1
AAACGGCCAATGCCGGGGTGGCCGGTGTCGAAGAGGCGTTCGTGATCTACCGCCCGACCGGGCAGA
>2415357|reference Age_ch_v3_2_motif_mod_jobs_024_024558_data_consensus|length 29|copies 1
AAACGGCGATGCCCAGGGAGGAGGAGAGG
>2415357|reference Age_ch_v3_2_motif_mod_jobs_024_024558_data_consensus|length 67|copies 1
AAACGGCGATGCCCAGGGAGGAGGAGAGGACATCGCCGTCTTTGTTCCGGTGACCTTAGGGAGGAGG
>2415357|reference Age_ch_v3_2_motif_mod_jobs_024_024558_data_consensus|length 56|copies 7
AAACGGCGGCAGGCCAGGTCGGCACTGTCGCGGGTCATGCCAAGGAAGTTGGCGTC
>2415357|reference Age_ch_v3_2_motif_mod_jobs_024_024558_data_consensus|length 63|copies 1
AAACGGCGGCAGGCCAGGTCGGCACTGTCGCGGGTCATGCCAAGGAAGTTGGCGTCATAGCCA
>2415357|reference Age_ch_v3_2_motif_mod_jobs_024_024558_data_consensus|length 31|copies 4
AAACGGCGTAAGACCTGGAGGTGAACATGAC
>2415357|reference Age_ch_v3_2_motif_mod_jobs_024_024558_data_consensus|length 46|copies 23
AAACGGGATGATGCAGCTGAAGATTATCGCGCCGAACATCGCGGTA
>2415357|reference Age_ch_v3_2_motif_mod_jobs_024_024558_data_consensus|length 70|copies 2
AAACGGGCAAATTCCAGGGACAGGGTTTCGATTTCTGCACCGACATGTTCTTCTTCGGCTTCAAAAAAGG
>2415357|reference Age_ch_v3_2_motif_mod_jobs_024_024558_data_consensus|length 76|copies 4
AAACGGGCAAATTCCAGGGACAGGGTTTCGATTTCTGCACCGACATGTTCTTCTTCGGCTTCAAAAAAGGTCAGCG
>2415357|reference Age_ch_v3_2_motif_mod_jobs_024_024558_data_consensus|length 65|copies 1
AAACGGGCATCAGACCCGGCATTGAGGCGTGATCGAAAAGGCAGGTCACATGAAAAACCGAATGA
>2415357|reference Age_ch_v3_2_motif_mod_jobs_024_024558_data_consensus|length 64|copies 4
AAACGGGCTTCGGCCAGGGTGATGCCATGTTTGGTCAATTCACCGGCAAGATGATGCATGTTGC
>2415357|reference Age_ch_v3_2_motif_mod_jobs_024_024558_data_consensus|length 68|copies 2
AAACGGGGCCGAAACGCAAAACGCGGCCCCCGAAGGGACCGCGTTTCAAATCGCGATATGCGAAAGCC
>2415357|reference Age_ch_v3_2_motif_mod_jobs_024_024558_data_consensus|length 54|copies 1
AAACGGGGCCGGCATGGCGGCCCGCCTCCAGAACAAGCACATCGCCGGGGGTGG
>2415357|reference Age_ch_v3_2_motif_mod_jobs_024_024558_data_consensus|length 63|copies 5
AAACGGGGCGGTTTTTTTCTTCGAATTGCAGCGAAGGCTGCGCTTCGGCCCGGGCGCGGGTCG
>2415357|reference Age_ch_v3_2_motif_mod_jobs_024_024558_data_consensus|length 61|copies 1
AAACGGTAAGCCTCCAGCGCCGCATCGACCTCTTCGCGGACCTTGGCAACTTCGCCGATGA
>2415357|reference Age_ch_v3_2_motif_mod_jobs_024_024558_data_consensus|length 28|copies 2
AAACGGTCGGCCAGTTCGCTTTCCACCA
>2415357|reference Age_ch_v3_2_motif_mod_jobs_024_024558_data_consensus|length 36|copies 1
AAACGGTCTAAGCTGGCCGCTGCGGTGGACGAAGCA
>2415357|reference Age_ch_v3_2_motif_mod_jobs_024_024558_data_consensus|length 30|copies 1
AAACGGTGTTCGCCTGGCCGGGCATCGGAC
>2415357|reference Age_ch_v3_2_motif_mod_jobs_024_024558_data_consensus|length 62|copies 14
AAACGGTGTTCGCCTGGCCGGGCATCGGACGGCTGATGTTCGAAAGCCTCGCAGCGCGGGAC
>2415357|reference Age_ch_v3_2_motif_mod_jobs_024_024558_data_consensus|length 30|copies 2
AAACGGTTCTGGCCAGGATGGCAGAAATCC
>2415357|reference Age_ch_v3_2_motif_mod_jobs_024_024558_data_consensus|length 70|copies 1
AAACGGTTGAACCTGCCCATCGTGCCGATCGTCCTCGGCATGGTGTTGGGCGGTATCATGGAGGTCAAAC
>2415357|reference Age_ch_v3_2_motif_mod_jobs_024_024558_data_consensus|length 70|copies 1
AAACGGTTGGGGTTCCCCCACATTCCGCTTCTGGCGGCGAACCACTTACTGGGATCGATTGGGAAAGACA
>2415357|reference Age_ch_v3_2_motif_mod_jobs_024_024558_data_consensus|length 70|copies 1
AAACGTACTCAACCTGGTTCTGAAACCAGCCGGTACAGATGCCAAGTTGCGTGGCCAAGAAGCGGCAGGG
>2415357|reference Age_ch_v3_2_motif_mod_jobs_024_024558_data_consensus|length 35|copies 1
AAACGTCGCCGACGAACACCAGGTCAGCCGCCAAG
>2415357|reference Age_ch_v3_2_motif_mod_jobs_024_024558_data_consensus|length 30|copies 2
AAACGTGGAAAGCCTGGGCCACCCGCGACA
>2415357|reference Age_ch_v3_2_motif_mod_jobs_024_024558_data_consensus|length 31|copies 1
AAACGTGGAAAGCCTGGGCCACCCGCGACAC
>2415357|reference Age_ch_v3_2_motif_mod_jobs_024_024558_data_consensus|length 69|copies 3
AAACGTGGAAAGCCTGGGCCACCCGCGACACTTCCGGCCTGTCGCTGGCCGCGAATTTTCTGTTCCTGC
>2415357|reference Age_ch_v3_2_motif_mod_jobs_024_024558_data_consensus|length 65|copies 1
AAACGTTGATATTCCCGCGCTTGATTTCCTGCGATTCTCCCTGACGTGGACGTTGGACCCCCGCC
>2415357|reference Age_ch_v3_2_motif_mod_jobs_024_024558_data_consensus|length 54|copies 1
AAACGTTGATTTTGATAGTCCTGCGTCACCACGTATTCTAGCGAACTGAGATAG
>2415357|reference Age_ch_v3_2_motif_mod_jobs_024_024558_data_consensus|length 30|copies 1
AAACTCAACTGGCCCAGGCGCTGACCATTC
>2415357|reference Age_ch_v3_2_motif_mod_jobs_024_024558_data_consensus|length 55|copies 3
AAACTCAACTGGCCCAGGCGCTGACCATTCAGCGCAGCTCCGAAGCCGCCGCCGC
>2415357|reference Age_ch_v3_2_motif_mod_jobs_024_024558_data_consensus|length 66|copies 1
AAACTCGATCCGCAGCAAAGGCGCGAAACCGGAGTTCACTGCGACCGTGTGATCATTCGAGTCAAC
>2415357|reference Age_ch_v3_2_motif_mod_jobs_024_024558_data_consensus|length 56|copies 1
AAACTCTCTGTCTCGCCCGCTTCGAATAACGGCCAGAGAGATCCGAGGTAAAGCGG
>2415357|reference Age_ch_v3_2_motif_mod_jobs_024_024558_data_consensus|length 75|copies 1
AAACTGAAACGTCCCAGCATCACGCGGTTCTGGCTAAGGTTGCGTTAACGGGTCGGTACCGCTTCTGCGTCCCCC
>2415357|reference Age_ch_v3_2_motif_mod_jobs_024_024558_data_consensus|length 67|copies 1
AAACTGATCTCAGCCATTGGCCAGCTCCTTCGAGCGGTCAGTGGCCGCCTTTACCGCCCGTTTCAGC
>2415357|reference Age_ch_v3_2_motif_mod_jobs_024_024558_data_consensus|length 65|copies 1
AAACTGATCTTCTCCAATCCGGTTTGCGGCCCCGCAGCGACGGAAAGGTCTTGCAGCGACAAACG
>2415357|reference Age_ch_v3_2_motif_mod_jobs_024_024558_data_consensus|length 33|copies 2
AAACTGGAATGGATGACCGGTGAAATGACCCAA
>2415357|reference Age_ch_v3_2_motif_mod_jobs_024_024558_data_consensus|length 61|copies 1
AAACTGGAATGGATGACCGGTGAAATGACCCAAGGAATAGGTCAGCGAATTGAACGCGCCA
>2415357|reference Age_ch_v3_2_motif_mod_jobs_024_024558_data_consensus|length 67|copies 4
AAACTGGCGCAGGACGGCGGCAAACATGTGATGGCCTTCTTCGATCTGGTGAAAAATTTCATCAAGG
>2415357|reference Age_ch_v3_2_motif_mod_jobs_024_024558_data_consensus|length 30|copies 3
AAACTGGTGGCAACCGGTCCTTGTGTGCCC
>2415357|reference Age_ch_v3_2_motif_mod_jobs_024_024558_data_consensus|length 71|copies 1
AAACTTCTACCTGCCGGTCGAGCGTGGCTTCGAGCGGGAATTGAAAAAGCGCCTCGATTACTTCGCCAAGC
>2415357|reference Age_ch_v3_2_motif_mod_jobs_024_024558_data_consensus|length 49|copies 1
AAACTTGATGCGTGCCTCGTTGCCGATGGCGATGCGGTGCGCGTCAAGC
>2415357|reference Age_ch_v3_2_motif_mod_jobs_024_024558_data_consensus|length 59|copies 8
AAACTTGCGCTTGGCGAAATCGAACCGACGATGCGCTCGGCGACTGCGGCTTTTACCAC
>2415357|reference Age_ch_v3_2_motif_mod_jobs_024_024558_data_consensus|length 31|copies 1
AAACTTTGTTTCTACCGGTGCATCGGACCCA
>2415357|reference Age_ch_v3_2_motif_mod_jobs_024_024558_data_consensus|length 52|copies 1
AAACTTTGTTTCTACCGGTGCATCGGACCCATGCGGCAGGATCAGCGCCAGA
>2415357|reference Age_ch_v3_2_motif_mod_jobs_024_024558_data_consensus|length 54|copies 1
AAAGAAAGCTTCACGCAGGACTTGGGGCGCGGTGTCTGCTGAATGAAGGCGGGG
>2415357|reference Age_ch_v3_2_motif_mod_jobs_024_024558_data_consensus|length 70|copies 2
AAAGAACATCTGCTTGCTGAACGGGTCGGTTTTCGAATGCGCCGAAACCGAATGGCTGAGATTGCCACCC
>2415357|reference Age_ch_v3_2_motif_mod_jobs_024_024558_data_consensus|length 61|copies 9
AAAGAACATGTGATCGACCACATACAGGAAAGAGGCCAACATCACCCCCCAGCCGAACCAA
>2415357|reference Age_ch_v3_2_motif_mod_jobs_024_024558_data_consensus|length 29|copies 2
AAAGAACCGCGCCCAGGCGCTGATCAGCG
>2415357|reference Age_ch_v3_2_motif_mod_jobs_024_024558_data_consensus|length 68|copies 4
AAAGAACCGCGCCCAGGCGCTGATCAGCGGAATTGATGGTGTCGCTGATGCATGGGGCGATTTTTTAG
>2415357|reference Age_ch_v3_2_motif_mod_jobs_024_024558_data_consensus|length 63|copies 1
AAAGAAGCCGAAGCGCTTGGTGAAAAGCTGGATGGTCAGCAGTTCATCGTGATTCGTCAGGCC
>2415357|reference Age_ch_v3_2_motif_mod_jobs_024_024558_data_consensus|length 30|copies 1
AAAGAAGCCTGCACCAGGCTCCATTCACCC
>2415357|reference Age_ch_v3_2_motif_mod_jobs_024_024558_data_consensus|length 30|copies 11
AAAGAAGGCGACACCGGTTCGCCCGAAGTT
>2415357|reference Age_ch_v3_2_motif_mod_jobs_024_024558_data_consensus|length 68|copies 1
AAAGACAATAAAACCTGGAAAGAAGAAATCGAAATTTCCAGTGATGCCCTGATCGGCAAGATCAAGGA
>2415357|reference Age_ch_v3_2_motif_mod_jobs_024_024558_data_consensus|length 64|copies 2
AAAGACACACCCAACCGGCGGGTCCATTCAATTGAATGGTGTCGAAATTTCTCAGATGCTTGAA
>2415357|reference Age_ch_v3_2_motif_mod_jobs_024_024558_data_consensus|length 68|copies 1
AAAGACATGACCGCCAGCGTTGTCTTCAGCAGAAAGATGGCGGGTATATTCCACCCCGTCGGGACGGG
>2415357|reference Age_ch_v3_2_motif_mod_jobs_024_024558_data_consensus|length 53|copies 1
AAAGACCGGACAACGGGTGACATGATATGCAACGTCATCGTAAATCCGCAGCC
>2415357|reference Age_ch_v3_2_motif_mod_jobs_024_024558_data_consensus|length 67|copies 1
AAAGACCTCAAGCCGGGGCTCTTGCTGGAAGGGACCGTGACCAATGTCGCGGCATTCGGGGCCTTCG
>2415357|reference Age_ch_v3_2_motif_mod_jobs_024_024558_data_consensus|length 52|copies 1
AAAGACCTGCCGGCGCTGATCGACGAACATAAGGACCGGCTCGGGTCCGGCG
>2415357|reference Age_ch_v3_2_motif_mod_jobs_024_024558_data_consensus|length 39|copies 1
AAAGACGCGAAGGACAGGGTCACCGATTGTAGTTGCAGC
>2415357|reference Age_ch_v3_2_motif_mod_jobs_024_024558_data_consensus|length 25|copies 1
AAAGACGCGCGCGCGCGGGCTTCGT
>2415357|reference Age_ch_v3_2_motif_mod_jobs_024_024558_data_consensus|length 33|copies 1
AAAGACGCGGTCGAAACCGGTGATGGCAAAGCT
>2415357|reference Age_ch_v3_2_motif_mod_jobs_024_024558_data_consensus|length 64|copies 1
AAAGACTATGAAGCCTGGCAGAAACGCGACCTCGGTTCGCGGCGGTTTCTCTACATCTGGGCGG
>2415357|reference Age_ch_v3_2_motif_mod_jobs_024_024558_data_consensus|length 71|copies 1
AAAGAGGTGGGCGGGCACCCGGTCGGTGCCCGCCCGAATGTCCGATTAGTAGTTCGATTTGATCTGAACGC
>2415357|reference Age_ch_v3_2_motif_mod_jobs_024_024558_data_consensus|length 58|copies 1
AAAGATATTCTTTGAGGCGCTATTGTAGAACCCCTGCTCAGCCATCACTTCAATAGCA
>2415357|reference Age_ch_v3_2_motif_mod_jobs_024_024558_data_consensus|length 64|copies 1
AAAGATCACCACATCGAACAGTTTCGGTTCCGAGACCTTGATCTGAACGGCTTCGATCCGTCCC
>2415357|reference Age_ch_v3_2_motif_mod_jobs_024_024558_data_consensus|length 74|copies 11
AAAGATGGCCTTCGTCCGGGTTGTCCAGATTGGGCTGATCGAAAACGAAGGGCATGCCAAGCAGGCCTTCCCAG
>2415357|reference Age_ch_v3_2_motif_mod_jobs_024_024558_data_consensus|length 59|copies 1
AAAGATTTTCATCAGCTGGTTTTCGGTCGCGGTCAACCGTACCAATTCGCTGTCGCGCC
>2415357|reference Age_ch_v3_2_motif_mod_jobs_024_024558_data_consensus|length 66|copies 1
AAAGCAAAACCGTTTCGGCGGTCGAAGCGATTGCTCAGGTTGGTGGCCTGGTCGCCACTGCGGCCG
>2415357|reference Age_ch_v3_2_motif_mod_jobs_024_024558_data_consensus|length 75|copies 3
AAAGCATCGGTGTCCAGAGTCGGATCGCCGCCACCGGCCAACACCAAATCCCCCTTCAGGATACCGTTTTCCACC
>2415357|reference Age_ch_v3_2_motif_mod_jobs_024_024558_data_consensus|length 69|copies 11
AAAGCCAAAATGTCCAGGGTCGGAGCCGCGATTGCCATTGCGTCAACCGCCGCGACGTCGGCCCCGGCC
>2415357|reference Age_ch_v3_2_motif_mod_jobs_024_024558_data_consensus|length 63|copies 1
AAAGCCAAGCGGCTGTCACACGAAGCCAAGGAAGACAAGGCGCGGCAGAAAACGCTGGAACGC
>2415357|reference Age_ch_v3_2_motif_mod_jobs_024_024558_data_consensus|length 64|copies 2
AAAGCCACCGTCGCCCGTCGCTTCTGCGAAAAACTCTTTGTCCAGCATTCTGCCCTCCTGTGGC
>2415357|reference Age_ch_v3_2_motif_mod_jobs_024_024558_data_consensus|length 76|copies 1
AAAGCCCCCGAACTGGAAGAAAAGTCGTCTTTCGTGGGCCGCTGGATGGACATCCTGCGCCCCGGTTATGAAAAAG
>2415357|reference Age_ch_v3_2_motif_mod_jobs_024_024558_data_consensus|length 77|copies 1
AAAGCCCTGGAATTCCTGCGGGAAATCCCCGCGGATATCCGACATCAAATTTCGTACGCGCAACCACCGGGCATCAA
>2415357|reference Age_ch_v3_2_motif_mod_jobs_024_024558_data_consensus|length 30|copies 2
AAAGCCGAAATAACCGGTCACGGCATAGGC
>2415357|reference Age_ch_v3_2_motif_mod_jobs_024_024558_data_consensus|length 31|copies 2
AAAGCCGAAATAACCGGTCACGGCATAGGCA
>2415357|reference Age_ch_v3_2_motif_mod_jobs_024_024558_data_consensus|length 64|copies 17
AAAGCCGAAATAACCGGTCACGGCATAGGCATCGAAACGTGTCACCGGCGGCTGATTGGCGCGG
>2415357|reference Age_ch_v3_2_motif_mod_jobs_024_024558_data_consensus|length 49|copies 1
AAAGCCGCAGATCCGGCAAAAGCCTTACGCGTTGTGTTGAACGCTAAAA
>2415357|reference Age_ch_v3_2_motif_mod_jobs_024_024558_data_consensus|length 30|copies 1
AAAGCCGGGCGCGCCAGGGGTGACAACATT
>2415357|reference Age_ch_v3_2_motif_mod_jobs_024_024558_data_consensus|length 47|copies 4
AAAGCCGTGCAACACCACGGTTACTGCGACCAGAGCAAAGGCCAGCG
>2415357|reference Age_ch_v3_2_motif_mod_jobs_024_024558_data_consensus|length 58|copies 1
AAAGCCGTGCAACACCACGGTTACTGCGACCAGAGCAAAGGCCAGCGGTGCCACCAAG
>2415357|reference Age_ch_v3_2_motif_mod_jobs_024_024558_data_consensus|length 59|copies 2
AAAGCCGTGCAACACCACGGTTACTGCGACCAGAGCAAAGGCCAGCGGTGCCACCAAGG
>2415357|reference Age_ch_v3_2_motif_mod_jobs_024_024558_data_consensus|length 29|copies 1
AAAGCGACGCTGCCAGGATTTGGCCGCCG
>2415357|reference Age_ch_v3_2_motif_mod_jobs_024_024558_data_consensus|length 68|copies 1
AAAGCGACGCTGCCAGGATTTGGCCGCCGCGCATCATTTTACCGGCCACCACCGCGCCTGCCTCAAGC
>2415357|reference Age_ch_v3_2_motif_mod_jobs_024_024558_data_consensus|length 58|copies 1
AAAGCGAGCAGGAAAACAGCGACAATAGACAGGGTGGCAATTCGTTTGGCTTTGGCAC
>2415357|reference Age_ch_v3_2_motif_mod_jobs_024_024558_data_consensus|length 62|copies 1
AAAGCGATCCATGCCTCGGTATTTTTCCGGCACCAGGTTTAGCGTATCCACTTCGATTTCGC
>2415357|reference Age_ch_v3_2_motif_mod_jobs_024_024558_data_consensus|length 49|copies 1
AAAGCGCAATTATTGGCCTGATATTCCCTTGCCCGATGTAAATGCGGGC
>2415357|reference Age_ch_v3_2_motif_mod_jobs_024_024558_data_consensus|length 41|copies 1
AAAGCGCCCCGCCTCCATGAAAGCCATGGCGCGGTGGGTGG
>2415357|reference Age_ch_v3_2_motif_mod_jobs_024_024558_data_consensus|length 61|copies 21
AAAGCGCCCCGCCTCCATGAAAGCCATGGCGCGGTGGGTGGCCGATTTGCCTTCGCCACGG
>2415357|reference Age_ch_v3_2_motif_mod_jobs_024_024558_data_consensus|length 58|copies 3
AAAGCGCGGACAGGACCCGGGCTTCGGTTTCTAGGTTCAACCGGTCCAAAGTTTCCCG
>2415357|reference Age_ch_v3_2_motif_mod_jobs_024_024558_data_consensus|length 29|copies 1
AAAGCGGCGCGCCCTGGCCGTATGAAGAT
>2415357|reference Age_ch_v3_2_motif_mod_jobs_024_024558_data_consensus|length 65|copies 2
AAAGCGGCGCGCCCTGGCCGTATGAAGATGAATTCCGGGTCGGCTGTACCTTGGAACATGCTGGC
>2415357|reference Age_ch_v3_2_motif_mod_jobs_024_024558_data_consensus|length 51|copies 1
AAAGCGGCTGAACCTTGATGCCTTCCAGGGTGTCCCAGGTCAGGTCGTCCA
>2415357|reference Age_ch_v3_2_motif_mod_jobs_024_024558_data_consensus|length 68|copies 6
AAAGCGGGCGCTGATCAGCGAGTCGAGCAGGAACCCCAGCCCGTAGCTGAATTCGTGATTGCCCAAGG
>2415357|reference Age_ch_v3_2_motif_mod_jobs_024_024558_data_consensus|length 32|copies 2
AAAGCGTGACGAAACCGGTGATGAGAAATGCG
>2415357|reference Age_ch_v3_2_motif_mod_jobs_024_024558_data_consensus|length 53|copies 1
AAAGCGTGACGAAACCGGTGATGAGAAATGCGGTATCCATGGCAGGATCGGTA
>2415357|reference Age_ch_v3_2_motif_mod_jobs_024_024558_data_consensus|length 31|copies 1
AAAGCGTGCCGAAACCGGTCGTAGTGGTCAC
>2415357|reference Age_ch_v3_2_motif_mod_jobs_024_024558_data_consensus|length 60|copies 1
AAAGCGTGTTGACCGGGGAATCGATCTCGGTGGCAAAATCTGATCACGACCCGTCCTGCG
>2415357|reference Age_ch_v3_2_motif_mod_jobs_024_024558_data_consensus|length 66|copies 1
AAAGCGTGTTGACCGGGGAATCGATCTCGGTGGCAAAATCTGATCACGACCCGTCCTGCGACACGG
>2415357|reference Age_ch_v3_2_motif_mod_jobs_024_024558_data_consensus|length 51|copies 1
AAAGCGTTGCGAAAGATGGCTTGGATCGCCAGACGGACGGTTTGCCAGATC
>2415357|reference Age_ch_v3_2_motif_mod_jobs_024_024558_data_consensus|length 61|copies 4
AAAGCGTTGCTGATCGGTGGCGTTTCGTTCAACGAGCAGGACAAACTGATCGACAAGGGCG
>2415357|reference Age_ch_v3_2_motif_mod_jobs_024_024558_data_consensus|length 71|copies 1
AAAGCTACTTTTTTGTTGCTGGGAGCGGGCGTTACGTTTCTATAATTTCGCAATTCCTCTGTCGCGCCGCC
>2415357|reference Age_ch_v3_2_motif_mod_jobs_024_024558_data_consensus|length 65|copies 3
AAAGCTATGAAAAGCTGGTGCGCAGCTGATCAACCGGCGTAACCGGCCCTCGTTCTTCTGTTCAC
>2415357|reference Age_ch_v3_2_motif_mod_jobs_024_024558_data_consensus|length 58|copies 1
AAAGCTCAGGTTGCCTGTCACCGATGCGTTGGCCCGACCGGCTGCACATTTGCTTGCG
>2415357|reference Age_ch_v3_2_motif_mod_jobs_024_024558_data_consensus|length 51|copies 1
AAAGCTCCGCAGCGATGGGCGGGAACACCGTCGTGGCTTCTCCGTTCTTGG
>2415357|reference Age_ch_v3_2_motif_mod_jobs_024_024558_data_consensus|length 62|copies 31
AAAGCTCCGCAGCGATGGGCGGGAACACCGTCGTGGCTTCTCCGTTCTTGGGCGTATCCCCA
>2415357|reference Age_ch_v3_2_motif_mod_jobs_024_024558_data_consensus|length 62|copies 5
AAAGCTGAGGGCGGTTGCCAAGATGAGGTTTTTGTTCTGATCGTCCATCGGGGGTGCGTGCC
>2415357|reference Age_ch_v3_2_motif_mod_jobs_024_024558_data_consensus|length 29|copies 2
AAAGCTGCTTTCCCAGGTTCGGGGTCGAG
>2415357|reference Age_ch_v3_2_motif_mod_jobs_024_024558_data_consensus|length 55|copies 1
AAAGCTGCTTTCCCAGGTTCGGGGTCGAGACCCGATTACCGGTCTTGTCATAGGT
>2415357|reference Age_ch_v3_2_motif_mod_jobs_024_024558_data_consensus|length 79|copies 1
AAAGCTGCTTTCCCAGGTTCGGGGTCGAGACCCGATTACCGGTCTTGTCATAGGTCCGCACGATCTGACCACAAAGCGC
>2415357|reference Age_ch_v3_2_motif_mod_jobs_024_024558_data_consensus|length 52|copies 1
AAAGCTGGAACCAGAAGGGTTTGGTGGTGGCTTCGGCCACGTCCTCGATCGA
>2415357|reference Age_ch_v3_2_motif_mod_jobs_024_024558_data_consensus|length 58|copies 4
AAAGCTGGGACTGGTCGATCCCAAACGGTCGGTTCAGATCGGCATTCGCACCGAATGC
>2415357|reference Age_ch_v3_2_motif_mod_jobs_024_024558_data_consensus|length 72|copies 1
AAAGCTGGTGCCCTGCACAATCGGCAACCGCGCCCCGACCGGCCCCATGCCGATGGTTTGAAACAGCGTCGC
>2415357|reference Age_ch_v3_2_motif_mod_jobs_024_024558_data_consensus|length 60|copies 2
AAAGCTTCTCCATGGGTGGACAACCGGATTTCCCGCCTCAAGAAGATGTGATCGACGGCG
>2415357|reference Age_ch_v3_2_motif_mod_jobs_024_024558_data_consensus|length 67|copies 1
AAAGCTTCTTTGACACGGGGCACGTTGTTTCCTGTTTCGTCTGGGGTTGTGCCGCTGCGAAAGCGGG
>2415357|reference Age_ch_v3_2_motif_mod_jobs_024_024558_data_consensus|length 65|copies 1
AAAGGAAAAGGCGATGAACGCCAATGAACTGAGTGAAAAGTCTCCGGACCAGCTCCGCGAGGAAC
>2415357|reference Age_ch_v3_2_motif_mod_jobs_024_024558_data_consensus|length 59|copies 1
AAAGGATACCGGCGAAGACGCGCCCATGGTGATTAATCTGGATCTCGACGACGGTGCGG
>2415357|reference Age_ch_v3_2_motif_mod_jobs_024_024558_data_consensus|length 48|copies 1
AAAGGCAAGCGCCGTCGCCGGAACCAAAGCCCCAGTATTGTCGATGGT
>2415357|reference Age_ch_v3_2_motif_mod_jobs_024_024558_data_consensus|length 64|copies 1
AAAGGCAGCAGGATCGGGATTCATTTCCACATGATCGGGACCGTGTGTGTTGGTTTGTGTCATC
>2415357|reference Age_ch_v3_2_motif_mod_jobs_024_024558_data_consensus|length 55|copies 1
AAAGGCCAGTTGATGACTTTTGTCGAAGCCTGCCGCGCATGGAAATCGGTCAACG
>2415357|reference Age_ch_v3_2_motif_mod_jobs_024_024558_data_consensus|length 71|copies 1
AAAGGCCATTTCTTCGGAATTACGCACGGTATTGATCATCGCAAAGTTGACCGACAGGATCGGTTGACCGC
>2415357|reference Age_ch_v3_2_motif_mod_jobs_024_024558_data_consensus|length 31|copies 3
AAAGGCCCAGCGCACCGGTCTGCGCACGGGG
>2415357|reference Age_ch_v3_2_motif_mod_jobs_024_024558_data_consensus|length 78|copies 4
AAAGGCCTGCATGATCAGTGCCCGCTTGGCCCAATCGGAATAAGGGTAAAGCCGTTCGATTTCGGAAAAGAAAAACGC
>2415357|reference Age_ch_v3_2_motif_mod_jobs_024_024558_data_consensus|length 54|copies 7
AAAGGCCTTGGGCCTGGTGGGCGCGCTGATCAGCGCGCCCATGTCTGCGTTTGC
>2415357|reference Age_ch_v3_2_motif_mod_jobs_024_024558_data_consensus|length 58|copies 3
AAAGGCGAAATGCTGGTTCGGCTGGCCGATGACACGGCCTTCGAACTGGGGCGTAACA
>2415357|reference Age_ch_v3_2_motif_mod_jobs_024_024558_data_consensus|length 73|copies 9
AAAGGCGATCTGGTGGATCAACTGTTCCATTTCGCCGAATTTTCCGTCGCCGGACAACCGTTCCGCCCAAGCC
>2415357|reference Age_ch_v3_2_motif_mod_jobs_024_024558_data_consensus|length 61|copies 1
AAAGGCGCCTCGCCGCGCCATCATGAAAGGAATGCCGAATGGCAGAACGTGATAACCGTCG
>2415357|reference Age_ch_v3_2_motif_mod_jobs_024_024558_data_consensus|length 59|copies 16
AAAGGCGCGCAGTTTCTTCAGCGTTTCGCGGATCACGTCGGCTTCGCTGGTTTCGGTGC
>2415357|reference Age_ch_v3_2_motif_mod_jobs_024_024558_data_consensus|length 63|copies 1
AAAGGCGGCCAGCGGACGGCGTAGGGCGCTGGCCACGATGACGATCGGGTGACGGCCTTCAGC
>2415357|reference Age_ch_v3_2_motif_mod_jobs_024_024558_data_consensus|length 68|copies 6
AAAGGCGGCGATGGTTTCGGGGCCTTCGGCAAGGATTGTTTCCTCAGCTTCTTTCAACAAACGCGCGG
>2415357|reference Age_ch_v3_2_motif_mod_jobs_024_024558_data_consensus|length 51|copies 1
AAAGGCTATGACGCCGCGATCCTTGACGTGTTGACCCGGCATGATGTGCGC
>2415357|reference Age_ch_v3_2_motif_mod_jobs_024_024558_data_consensus|length 45|copies 1
AAAGGCTGCCCCCGCGCCGCGTTCTGTGGGTCAGTTCTTCGCGAT
>2415357|reference Age_ch_v3_2_motif_mod_jobs_024_024558_data_consensus|length 72|copies 1
AAAGGCTTTTACCGCCGCCGGCTTTTCGATCTTCGACAGGATCGCGGCCCGGCCATTGGCCAATTGCCGGGC
>2415357|reference Age_ch_v3_2_motif_mod_jobs_024_024558_data_consensus|length 68|copies 1
AAAGGGAATATCAGCCGCAGTCAGCAATGCATCCATGGTGACCGGCTTGGCAGATCCGACATTCAAAA
>2415357|reference Age_ch_v3_2_motif_mod_jobs_024_024558_data_consensus|length 29|copies 1
AAAGGGATATTTCCTGGTAACCCGACCCG
>2415357|reference Age_ch_v3_2_motif_mod_jobs_024_024558_data_consensus|length 55|copies 3
AAAGGGATATTTCCTGGTAACCCGACCCGGGATGCAACGGCCCCATCTGCGCGCG
>2415357|reference Age_ch_v3_2_motif_mod_jobs_024_024558_data_consensus|length 68|copies 2
AAAGGGCAAACCCCAGGGATTCGGCACTATCGTCTTCACCGATGGCGGCACCTATGAAGGCGACTGGC
>2415357|reference Age_ch_v3_2_motif_mod_jobs_024_024558_data_consensus|length 29|copies 1
AAAGGGCACGGACCAGGGCATAGGGGCAG
>2415357|reference Age_ch_v3_2_motif_mod_jobs_024_024558_data_consensus|length 29|copies 2
AAAGGGCAGCGCCCTGGCTGGCGACGGCG
>2415357|reference Age_ch_v3_2_motif_mod_jobs_024_024558_data_consensus|length 63|copies 1
AAAGGGCCTGTGCCTGGTTAACGAAGTCGGTCTCGACCCGGGCATCGACCACCTGATGGCGCA
>2415357|reference Age_ch_v3_2_motif_mod_jobs_024_024558_data_consensus|length 63|copies 2
AAAGGGCGCGCAACATGTTCGACCGCGAAGACCTGCCGCGCCGGGAACAGATGATCCGGCAAC
>2415357|reference Age_ch_v3_2_motif_mod_jobs_024_024558_data_consensus|length 58|copies 1
AAAGGGCGTCATGGTCGCTGTACCGGCGACCTGGCCGAACGATGTCAGGTCGCGGTCC
>2415357|reference Age_ch_v3_2_motif_mod_jobs_024_024558_data_consensus|length 66|copies 1
AAAGGGGCAAAGCAAACAGGCATCCACATGAAAATCCTTTTCATTCATCAAAATTTTCCCGGCCAG
>2415357|reference Age_ch_v3_2_motif_mod_jobs_024_024558_data_consensus|length 30|copies 3
AAAGGGGCTTTTACCGGTGCCGAGGAACAG
>2415357|reference Age_ch_v3_2_motif_mod_jobs_024_024558_data_consensus|length 64|copies 1
AAAGGGTTCGATGCCTGGATCACCGGGCGCAAACGGTTTCAGGGTTCCAGCCGCGCCGCGCTCG
>2415357|reference Age_ch_v3_2_motif_mod_jobs_024_024558_data_consensus|length 29|copies 1
AAAGGGTTCGCGCCAGGCACCAAGATGTC
>2415357|reference Age_ch_v3_2_motif_mod_jobs_024_024558_data_consensus|length 65|copies 1
AAAGGGTTCGCGCCAGGCACCAAGATGTCATTCGCTGGTCTGAAGAAGATCACCGACCGGGCCAA
>2415357|reference Age_ch_v3_2_motif_mod_jobs_024_024558_data_consensus|length 54|copies 1
AAAGGGTTTTACGAAGAAGAAGGATTGAACGTCACGATCAAGCCGGGCGGCCCG
>2415357|reference Age_ch_v3_2_motif_mod_jobs_024_024558_data_consensus|length 34|copies 4
AAAGGTCAGAACCCATCCCAGGGCGACGGAAAAC
>2415357|reference Age_ch_v3_2_motif_mod_jobs_024_024558_data_consensus|length 35|copies 3
AAAGGTCAGAACCCATCCCAGGGCGACGGAAAACC
>2415357|reference Age_ch_v3_2_motif_mod_jobs_024_024558_data_consensus|length 65|copies 1
AAAGGTCGCGGCCGTGGCCGAACGGCGCTTGACCGGATCGGTTTCCCAACCGGCGGGGAAATAGC
>2415357|reference Age_ch_v3_2_motif_mod_jobs_024_024558_data_consensus|length 29|copies 2
AAAGGTCTTGAGCCTGGGCCGTCAACGGT
>2415357|reference Age_ch_v3_2_motif_mod_jobs_024_024558_data_consensus|length 61|copies 3
AAAGGTGCCTGAATGACAATCTGCACACCCGGCTTTGCCGTAAAACAGGTCCATTCCGCGC
>2415357|reference Age_ch_v3_2_motif_mod_jobs_024_024558_data_consensus|length 76|copies 1
AAAGGTGGCCCAGACAAGGATCAGCACCGGGCTGAGCAGGAACGGTTTGACCAGGGTCAGAAGCGCGGTGCGGCCC
>2415357|reference Age_ch_v3_2_motif_mod_jobs_024_024558_data_consensus|length 56|copies 1
AAAGGTTCCATAGCGCCGGGTGATGGCAGTCAGATCAGAGGGCGCCGGGCGCAGCG
>2415357|reference Age_ch_v3_2_motif_mod_jobs_024_024558_data_consensus|length 29|copies 1
AAAGGTTGCCATCCAGGCGGGGGCACCAA
>2415357|reference Age_ch_v3_2_motif_mod_jobs_024_024558_data_consensus|length 70|copies 6
AAAGGTTGCCATCCAGGCGGGGGCACCAACCGGCGGGCATTTGGGGCAATCTTCCTGCGGCGGCTGTTCG
>2415357|reference Age_ch_v3_2_motif_mod_jobs_024_024558_data_consensus|length 58|copies 1
AAAGGTTGCGCGCCTATCTTGATCAGCAGCTTGAGCCGCTCAAGGGGGCGGTCAGCCG
>2415357|reference Age_ch_v3_2_motif_mod_jobs_024_024558_data_consensus|length 59|copies 1
AAAGTAGACGGCATAGAAGCCGCCCCGGTGCATGCGCTTAGTGTTGGGACCTCTTGGTC
>2415357|reference Age_ch_v3_2_motif_mod_jobs_024_024558_data_consensus|length 69|copies 1
AAAGTCAGTTCAAGGAATATTTCTATGACTGGCCCGGTGACAAGCCGGAAAAGATGGTGGGTAAACACC
>2415357|reference Age_ch_v3_2_motif_mod_jobs_024_024558_data_consensus|length 29|copies 4
AAAGTCATCCGACCAGGAAAGGCTACATT
>2415357|reference Age_ch_v3_2_motif_mod_jobs_024_024558_data_consensus|length 63|copies 1
AAAGTCATCCGACCAGGAAAGGCTACATTCAATTCCTGTAATCCACGCCGCATGGCTGGTCGC
>2415357|reference Age_ch_v3_2_motif_mod_jobs_024_024558_data_consensus|length 63|copies 1
AAAGTCGCCAGCACCCGTTCCACCCCAGTCGGATCACGACCGTGAGCCCGCAGCTCCAGCGCC
>2415357|reference Age_ch_v3_2_motif_mod_jobs_024_024558_data_consensus|length 57|copies 2
AAAGTGATGTCGACCGACCTGTCGGACGGCATGATGGCCGGAACCGTTCAGGGCAGC
>2415357|reference Age_ch_v3_2_motif_mod_jobs_024_024558_data_consensus|length 77|copies 1
AAAGTGGGTCTTCAAGCGAAACGGAAACTTCGTTTACCATCGTGTCGTTTGAATCGACAACGACCAAAAGTTCAGGC
>2415357|reference Age_ch_v3_2_motif_mod_jobs_024_024558_data_consensus|length 56|copies 1
AAAGTGGTCTGAACCTGCCTGCTCAGCGCAGCAGCATATCCTTGGGCCATTGCATC
>2415357|reference Age_ch_v3_2_motif_mod_jobs_024_024558_data_consensus|length 63|copies 3
AAAGTGGTGTTGGCCTGGAATTTCCGCTGAATCACTTCTTCCAGATTGCGCAGCGCATCCGGC
>2415357|reference Age_ch_v3_2_motif_mod_jobs_024_024558_data_consensus|length 69|copies 11
AAAGTGGTTGCCGCAGCCATCGCTGGCTGCACCATGGTTTTGAAACCGTCCGAGGAAAGCCCGCTTGAC
>2415357|reference Age_ch_v3_2_motif_mod_jobs_024_024558_data_consensus|length 75|copies 1
AAAGTGGTTGCGACATGGTTTATGTCGCTACGGCGCAGGCTTGGGATGATGAAATGAAGGCCAAGATAGATCGGC
>2415357|reference Age_ch_v3_2_motif_mod_jobs_024_024558_data_consensus|length 50|copies 1
AAAGTTTCAGTTCCTCAGAAAACCAACTGATATCTCTATCGAAAGCGAGG
>2415357|reference Age_ch_v3_2_motif_mod_jobs_024_024558_data_consensus|length 63|copies 1
AAAGTTTCGAACACCAGCATCATTTCAGGGTCAAAACCGCCATCACGCCTGAAAGCAGCTTCA
>2415357|reference Age_ch_v3_2_motif_mod_jobs_024_024558_data_consensus|length 65|copies 1
AAAGTTTGCCCGCCGGCGCGTGATCGAGTTTGGCAAGGTTCGGGAACGCTTCGTAGATCGCTTCG
>2415357|reference Age_ch_v3_2_motif_mod_jobs_024_024558_data_consensus|length 58|copies 1
AAATAACATGAGCCACTTGCTCGATAGACTGAACTTCCTTCAATCCAAGGAAATTGAG
>2415357|reference Age_ch_v3_2_motif_mod_jobs_024_024558_data_consensus|length 30|copies 3
AAATAATACTGTACCGGTTGCAGCGTTTTT
>2415357|reference Age_ch_v3_2_motif_mod_jobs_024_024558_data_consensus|length 67|copies 18
AAATAATACTGTACCGGTTGCAGCGTTTTTTCATCGCGGTATAGCCCGACAAACCCGACCCGGGCCG
>2415357|reference Age_ch_v3_2_motif_mod_jobs_024_024558_data_consensus|length 60|copies 1
AAATACAAGAATGCCGGTCCTGATTACGTTAAGATTGGGACCGCGGTTTTCTATGAACGC
>2415357|reference Age_ch_v3_2_motif_mod_jobs_024_024558_data_consensus|length 68|copies 15
AAATACACCTTGGCCGTGAACAAGGTCGCCGCCGAACTGGGGATCAAGGATTTCGCCGATATCGCAGC
>2415357|reference Age_ch_v3_2_motif_mod_jobs_024_024558_data_consensus|length 44|copies 1
AAATACCTATCGGGCGGTAGCCATCGCCTTTTCAAAGGCCCGGC
>2415357|reference Age_ch_v3_2_motif_mod_jobs_024_024558_data_consensus|length 67|copies 10
AAATACCTATCGGGCGGTAGCCATCGCCTTTTCAAAGGCCCGGCGAAAATTCGGTGCGATCATGCGC
>2415357|reference Age_ch_v3_2_motif_mod_jobs_024_024558_data_consensus|length 47|copies 1
AAATACGATACCGATCTGCCGGAATTTTCTCAGGAACGCCGAATTGC
>2415357|reference Age_ch_v3_2_motif_mod_jobs_024_024558_data_consensus|length 61|copies 3
AAATACGATACCGATCTGCCGGAATTTTCTCAGGAACGCCGAATTGCGCATTCCGCCCCGG
>2415357|reference Age_ch_v3_2_motif_mod_jobs_024_024558_data_consensus|length 67|copies 58
AAATACGATACCGATCTGCCGGAATTTTCTCAGGAACGCCGAATTGCGCATTCCGCCCCGGATGCGC
>2415357|reference Age_ch_v3_2_motif_mod_jobs_024_024558_data_consensus|length 45|copies 9
AAATACGCAACTTGCGCTGGATCTCTCGTTTGTTCTTGTCCATGA
>2415357|reference Age_ch_v3_2_motif_mod_jobs_024_024558_data_consensus|length 50|copies 23
AAATACGCAACTTGCGCTGGATCTCTCGTTTGTTCTTGTCCATGAACATC
>2415357|reference Age_ch_v3_2_motif_mod_jobs_024_024558_data_consensus|length 74|copies 1
AAATACTGTCCGATTCGGGCAAGGCGAATGCAATGGGTCAAACTGGCCGGGCGAAGGTGAAAACGGATTTCAAC
>2415357|reference Age_ch_v3_2_motif_mod_jobs_024_024558_data_consensus|length 57|copies 1
AAATACTTTCGACCCGCCCGGATGTGGTCGGTGAAGACATGGCGCTGCATCTGCGGG
>2415357|reference Age_ch_v3_2_motif_mod_jobs_024_024558_data_consensus|length 63|copies 3
AAATAGGCATGACCCAATGCGCCGCAAGGCAAACCGGCGGCATATATTTCATCGGCCAGTTGC
>2415357|reference Age_ch_v3_2_motif_mod_jobs_024_024558_data_consensus|length 71|copies 3
AAATAGGTTTGCATCGGGGTGAAGCGGAACAATTGGTTCAAAACCACTTCGGCCGTCGCATCGCGTTTCAG
>2415357|reference Age_ch_v3_2_motif_mod_jobs_024_024558_data_consensus|length 67|copies 5
AAATAGTCAAACAGCATCCGCATCAAGGCCCGGCGGTGGCGGTGGCGCTTGGGAATGGTTTTCTGAA
>2415357|reference Age_ch_v3_2_motif_mod_jobs_024_024558_data_consensus|length 31|copies 1
AAATAGTCCATTACCTGGGCACGAACGCTAA
>2415357|reference Age_ch_v3_2_motif_mod_jobs_024_024558_data_consensus|length 30|copies 7
AAATAGTCGGTCACCGGTTTGAGCAGATAG
>2415357|reference Age_ch_v3_2_motif_mod_jobs_024_024558_data_consensus|length 51|copies 1
AAATATCGAACGCATCGAAGTGCTACGCGGGCCGCAATCTGTCTATTACGG
>2415357|reference Age_ch_v3_2_motif_mod_jobs_024_024558_data_consensus|length 61|copies 4
AAATATCGGCCCGTTGCGGCCCCTTGATCGCCGACCCGGTATCTTGGGCGACCATCAGGCG
>2415357|reference Age_ch_v3_2_motif_mod_jobs_024_024558_data_consensus|length 63|copies 24
AAATATCGGCCCGTTGCGGCCCCTTGATCGCCGACCCGGTATCTTGGGCGACCATCAGGCGCC
>2415357|reference Age_ch_v3_2_motif_mod_jobs_024_024558_data_consensus|length 64|copies 1
AAATATGCGGATGGCCAATACGATTACCGGGCTTGGCATGGCCTTGGCGGCGACTGCAGCGGCG
>2415357|reference Age_ch_v3_2_motif_mod_jobs_024_024558_data_consensus|length 61|copies 7
AAATATGGATGAACCGGTCGATACCGCGGTCCCGCGCGGCGTCCAGCATGGTTCTTGTGCC
>2415357|reference Age_ch_v3_2_motif_mod_jobs_024_024558_data_consensus|length 62|copies 1
AAATATTGCGCACCGGGGTGCCACGCTTGGCGGTAAAACCGGCACCCTTGACCGGCAGGTCC
>2415357|reference Age_ch_v3_2_motif_mod_jobs_024_024558_data_consensus|length 61|copies 1
AAATATTTTACAGCTTGTTAAACCGTAGCCGGTACTTCCTTGCAGAGGCTTGATCTACAGG
>2415357|reference Age_ch_v3_2_motif_mod_jobs_024_024558_data_consensus|length 62|copies 1
AAATCAAGCAGATTTGACACATGCGGGAACAGCGACAGGAACAGTCGCAGCATTTGCGGGCC
>2415357|reference Age_ch_v3_2_motif_mod_jobs_024_024558_data_consensus|length 60|copies 1
AAATCAATCGCATCCTGTCCGACATCACCCTTGCAGGTGAAAAAACCGGGCTCGATCTGC
>2415357|reference Age_ch_v3_2_motif_mod_jobs_024_024558_data_consensus|length 52|copies 3
AAATCACACGTGATCAATTCCTTCTGTGGGTCTGTTGCAGGCAATGAAGCGC
>2415357|reference Age_ch_v3_2_motif_mod_jobs_024_024558_data_consensus|length 29|copies 1
AAATCACATTGGCCAGGAACGCCCCATAG
>2415357|reference Age_ch_v3_2_motif_mod_jobs_024_024558_data_consensus|length 30|copies 3
AAATCACATTGGCCAGGAACGCCCCATAGA
>2415357|reference Age_ch_v3_2_motif_mod_jobs_024_024558_data_consensus|length 64|copies 2
AAATCACATTGGCCAGGAACGCCCCATAGAGAGTCGTCAGCAGCGCCACGGCCATGGCGGGGCC
>2415357|reference Age_ch_v3_2_motif_mod_jobs_024_024558_data_consensus|length 65|copies 1
AAATCACCGGCAACCGGGTTTCCGCCCGGATCGCCGGCAGCGCCTCGATCGAGGCAGGGGCGGCA
>2415357|reference Age_ch_v3_2_motif_mod_jobs_024_024558_data_consensus|length 63|copies 1
AAATCACCTCGATGAACCACGGATTCGCGGTCGACAGCCAAAGCCTGCCCGATGGTGTGGTGG
>2415357|reference Age_ch_v3_2_motif_mod_jobs_024_024558_data_consensus|length 31|copies 2
AAATCACCTTGAAACCGGTGCGCCACGGGAC
>2415357|reference Age_ch_v3_2_motif_mod_jobs_024_024558_data_consensus|length 32|copies 1
AAATCACCTTGAAACCGGTGCGCCACGGGACG
>2415357|reference Age_ch_v3_2_motif_mod_jobs_024_024558_data_consensus|length 57|copies 1
AAATCACGAAGAGGCAAATGCGCCTTTGAAAACCGATCCGGGCTTGCAGGTATGGAG
>2415357|reference Age_ch_v3_2_motif_mod_jobs_024_024558_data_consensus|length 53|copies 2
AAATCAGAACGAACCCGTCGAACCGGCCCGAATGCAGCAGGTCCATTGCGTCG
>2415357|reference Age_ch_v3_2_motif_mod_jobs_024_024558_data_consensus|length 30|copies 3
AAATCAGCAGCTACCGGTGTCGACGCAACC
>2415357|reference Age_ch_v3_2_motif_mod_jobs_024_024558_data_consensus|length 31|copies 1
AAATCAGCAGCTACCGGTGTCGACGCAACCG
>2415357|reference Age_ch_v3_2_motif_mod_jobs_024_024558_data_consensus|length 57|copies 6
AAATCATATATGCCATGTCGGTGCCCTGAACGCCGCTGTCGATATTGTCGGTCGGGG
>2415357|reference Age_ch_v3_2_motif_mod_jobs_024_024558_data_consensus|length 66|copies 3
AAATCATTTTCCCAGAAGAATTTCGCATCCGACAACCGCGCCGACAGCACTTTCTGATTGCCCGCC
>2415357|reference Age_ch_v3_2_motif_mod_jobs_024_024558_data_consensus|length 31|copies 2
AAATCCAGATAGGACCGGTCGGAATGGCGCA
>2415357|reference Age_ch_v3_2_motif_mod_jobs_024_024558_data_consensus|length 61|copies 1
AAATCCAGATCGGAGACGATACGAATGAACCTGAACCTGTTTCGCCTGGCCCCGATGGCCA
>2415357|reference Age_ch_v3_2_motif_mod_jobs_024_024558_data_consensus|length 31|copies 2
AAATCCAGATTGACCGGTGAAATAGGCAACC
>2415357|reference Age_ch_v3_2_motif_mod_jobs_024_024558_data_consensus|length 54|copies 1
AAATCCAGCGTGAACACACCTTGGCGGCGGTCGGCGGCGAGCGCGTTCTGATCC
>2415357|reference Age_ch_v3_2_motif_mod_jobs_024_024558_data_consensus|length 63|copies 1
AAATCCAGTTTCAGGCAGGCTTCGGACCGCATCCAATCGGCCTTGTCGCCATAGATTTCCGGC
>2415357|reference Age_ch_v3_2_motif_mod_jobs_024_024558_data_consensus|length 62|copies 1
AAATCCCAACGAGGTGATCGCCGAGCTGCGTAATGCGCGTTCGGTCAAGCTGCTTCCCAAGC
>2415357|reference Age_ch_v3_2_motif_mod_jobs_024_024558_data_consensus|length 69|copies 2
AAATCCCAGCCCGACCCGGCGGCGTTCGGCCCCAGCAGACCGGCGTCGTAGGCTTCGTCGATGGCGGCC
>2415357|reference Age_ch_v3_2_motif_mod_jobs_024_024558_data_consensus|length 53|copies 1
AAATCCCGAGGTTCTGGTACGCGATCATCTGCGTTCGGGAGCGTTGCGCCCGC
>2415357|reference Age_ch_v3_2_motif_mod_jobs_024_024558_data_consensus|length 66|copies 1
AAATCCCGCCACGGGCTAACAATTCGTCATGGCTGCCTTCGTCGACCACCCGGCCTTTGTCCATCA
>2415357|reference Age_ch_v3_2_motif_mod_jobs_024_024558_data_consensus|length 44|copies 1
AAATCCCGTGGGCCATGGGGTTGATCGGGACTCGTAGTTTGACC
>2415357|reference Age_ch_v3_2_motif_mod_jobs_024_024558_data_consensus|length 62|copies 1
AAATCCCTTGCTGTCGCCCGGTCACCGAACAGATGTCCTGCATCGACGGGGCTTCGGCACGG
>2415357|reference Age_ch_v3_2_motif_mod_jobs_024_024558_data_consensus|length 68|copies 16
AAATCCGCGCGTCCTGGGCTTTGTTTCTCTCTTTCATCCCCTTCGCAGGGCCGTTAGCGTGAGACCAC
>2415357|reference Age_ch_v3_2_motif_mod_jobs_024_024558_data_consensus|length 66|copies 25
AAATCCGTGCTGATCGGCCTTGGGGGTATGGCAGGGGATTGCAGCCCTGCGCCCGGTGGTGAATAG
>2415357|reference Age_ch_v3_2_motif_mod_jobs_024_024558_data_consensus|length 29|copies 1
AAATCCTATACAATCGGTTTCATTCAGAA
>2415357|reference Age_ch_v3_2_motif_mod_jobs_024_024558_data_consensus|length 61|copies 1
AAATCCTCGTATGTCATATTGGAGTGCTTTTCACCATTGATGATCAGGGTCGGCGTACCAG
>2415357|reference Age_ch_v3_2_motif_mod_jobs_024_024558_data_consensus|length 59|copies 6
AAATCCTGATCGTCGAAGATATCGCCGAAACTCGGCGCTGGCTGGGTGATATTGCCAGC
>2415357|reference Age_ch_v3_2_motif_mod_jobs_024_024558_data_consensus|length 49|copies 1
AAATCCTGTGTGCCTATATCCGTCAGAACGCCCCGGCCAGCACGGCGCG
>2415357|reference Age_ch_v3_2_motif_mod_jobs_024_024558_data_consensus|length 60|copies 2
AAATCCTTGACCACCGGCATATGCGGCAGCGGGTAAATCTTGACCGTGGCCGATTTGACC
>2415357|reference Age_ch_v3_2_motif_mod_jobs_024_024558_data_consensus|length 56|copies 1
AAATCCTTGTAAACCTGATCGGCAACGCGATCAAATTCAGCGCTCAGATGCCGCGC
>2415357|reference Age_ch_v3_2_motif_mod_jobs_024_024558_data_consensus|length 32|copies 1
AAATCGAAACTGACCCGGTCGAAATGGGTTCG
>2415357|reference Age_ch_v3_2_motif_mod_jobs_024_024558_data_consensus|length 73|copies 9
AAATCGAAACTGACCCGGTCGAAATGGGTTCGGGCAACATCGAAAGCGGTGCGGGCTTCTTCTACGGTGTGAA
>2415357|reference Age_ch_v3_2_motif_mod_jobs_024_024558_data_consensus|length 31|copies 1
AAATCGAACGGATACCGGTCGATCCATACCA
>2415357|reference Age_ch_v3_2_motif_mod_jobs_024_024558_data_consensus|length 55|copies 1
AAATCGAACGGATACCGGTCGATCCATACCACCGTGTCGGGTCGTGATGGCAAGC
>2415357|reference Age_ch_v3_2_motif_mod_jobs_024_024558_data_consensus|length 62|copies 1
AAATCGAAGATCAGGCCGCCGAGGCCAAAGACGTGACCCCGGAAAGCGAACAGGACAAGGTC
>2415357|reference Age_ch_v3_2_motif_mod_jobs_024_024558_data_consensus|length 63|copies 1
AAATCGATACCGGCGCCGACGGTGATGAAAAACAATCCCAGCAGCAGCCCCTTGAACGGTTCG
>2415357|reference Age_ch_v3_2_motif_mod_jobs_024_024558_data_consensus|length 30|copies 2
AAATCGATCCGGCCAGGCGCGCGGTGTCGA
>2415357|reference Age_ch_v3_2_motif_mod_jobs_024_024558_data_consensus|length 51|copies 36
AAATCGATCCGGCCAGGCGCGCGGTGTCGATGGTCAGCCGCGGCGCATCAG
>2415357|reference Age_ch_v3_2_motif_mod_jobs_024_024558_data_consensus|length 81|copies 1
AAATCGATCTGGGCCAGGAATTCCCGCTCAACCCGCAGATCAAAGGCGCCTTGAAAAGCCTTGAAGGGGTGATGGAAGTCG
>2415357|reference Age_ch_v3_2_motif_mod_jobs_024_024558_data_consensus|length 54|copies 1
AAATCGATTTCGCCGCGCTCCAAGGGGGCGATTGCCCTGACCGCGAAGGCCGAT
>2415357|reference Age_ch_v3_2_motif_mod_jobs_024_024558_data_consensus|length 54|copies 1
AAATCGCCAAGGACATGCGCGATCAGGTCATCGATGATCTGGTCGACACCTATA
>2415357|reference Age_ch_v3_2_motif_mod_jobs_024_024558_data_consensus|length 59|copies 1
AAATCGCCCTGCATGGCGTCTGGTATCAGACCAAGACCCGCAACGGCATCCAGCAAAAG
>2415357|reference Age_ch_v3_2_motif_mod_jobs_024_024558_data_consensus|length 53|copies 19
AAATCGCCGCGCAGGTGTTTCGAGGCCATCACGTCATAGGCACCGCCATAGGC
>2415357|reference Age_ch_v3_2_motif_mod_jobs_024_024558_data_consensus|length 64|copies 1
AAATCGCCGGGCACCACCACCCTGACATTGCTTGATGCGCAGGGCAGTCTGATTGCCAATGTCG
>2415357|reference Age_ch_v3_2_motif_mod_jobs_024_024558_data_consensus|length 35|copies 1
AAATCGCGCGGCACCCGGATGATGCCATCCACGAA
>2415357|reference Age_ch_v3_2_motif_mod_jobs_024_024558_data_consensus|length 66|copies 17
AAATCGCGGAACCGTTCCGGCCCGAACCGCCGCGCCAGAAACCCGACCGACAGGGCAATCAGCAGG
>2415357|reference Age_ch_v3_2_motif_mod_jobs_024_024558_data_consensus|length 69|copies 2
AAATCGCGGATGACCTGTCCTCCGCAATCCGGTCGATTGACACCGCAACCAACGACTTAAAAACCCAAC
>2415357|reference Age_ch_v3_2_motif_mod_jobs_024_024558_data_consensus|length 44|copies 1
AAATCGGAATAGGGCCAGATCAGTTGAAACGAATGTTCGGGCCG
>2415357|reference Age_ch_v3_2_motif_mod_jobs_024_024558_data_consensus|length 57|copies 1
AAATCGGCAAACGCAGGCGCGAAACCGTCGCGTCCCAGCGCGGCAAGGCAGGTGTCG
>2415357|reference Age_ch_v3_2_motif_mod_jobs_024_024558_data_consensus|length 55|copies 1
AAATCGGCGCGTAATCGGTGACATCCTTGGCGGTGATCGTAGCCGACGGTTTGTC
>2415357|reference Age_ch_v3_2_motif_mod_jobs_024_024558_data_consensus|length 31|copies 1
AAATCGGGGTTGGCCTGGGTGATGTACTGTC
>2415357|reference Age_ch_v3_2_motif_mod_jobs_024_024558_data_consensus|length 60|copies 1
AAATCGGTGCTGTCTTGTTCGGCAATCGGATGCAGCCGGTCGGGCGCAATCGCCATACGC
>2415357|reference Age_ch_v3_2_motif_mod_jobs_024_024558_data_consensus|length 60|copies 30
AAATCGGTTTTGGCGGCGGTGAACATCTGGTCCATATGGGCGAAAGCTATCCCGAGGTCG
>2415357|reference Age_ch_v3_2_motif_mod_jobs_024_024558_data_consensus|length 29|copies 1
AAATCGTGACCGCCTGGCAGCGTCCGAAC
>2415357|reference Age_ch_v3_2_motif_mod_jobs_024_024558_data_consensus|length 30|copies 4
AAATCGTGACCGCCTGGCAGCGTCCGAACT
>2415357|reference Age_ch_v3_2_motif_mod_jobs_024_024558_data_consensus|length 45|copies 7
AAATCGTGACCGCCTGGCAGCGTCCGAACTACTATGCTCAGATCG
>2415357|reference Age_ch_v3_2_motif_mod_jobs_024_024558_data_consensus|length 57|copies 1
AAATCGTGATCGGCCTGATCCGCGAAAAACTGGAAGGCGACAAAGCCGGCGGCTTCA
>2415357|reference Age_ch_v3_2_motif_mod_jobs_024_024558_data_consensus|length 60|copies 2
AAATCGTGATGCCTGCGGATGCACCGGCCCCCGATTTTGTCAAACCCTGCGATCAGGACG
>2415357|reference Age_ch_v3_2_motif_mod_jobs_024_024558_data_consensus|length 57|copies 1
AAATCTATGGCGGCCGGTCGGGCACTTTGGGCAGTTGGCGGCTGATGCGGGCGGTGA
>2415357|reference Age_ch_v3_2_motif_mod_jobs_024_024558_data_consensus|length 57|copies 1
AAATCTGTCGCCCTTGCCTCGGTCAGGTGATCCAGCAGATCGCCATCGGCTTTGAGC
>2415357|reference Age_ch_v3_2_motif_mod_jobs_024_024558_data_consensus|length 30|copies 2
AAATCTTCAGGGACCGGTCTTCGGACCGTT
>2415357|reference Age_ch_v3_2_motif_mod_jobs_024_024558_data_consensus|length 60|copies 1
AAATCTTGTCTCAATTAGTCTGAAACAATCGCAGAACTGTTGGCGGGTAGGATGGTGGGG
>2415357|reference Age_ch_v3_2_motif_mod_jobs_024_024558_data_consensus|length 61|copies 3
AAATCTTGTTCAGAACGACCATGGTTTTATCCTCCGCGCCGCAGCCAGACGAACAGCAGGA
>2415357|reference Age_ch_v3_2_motif_mod_jobs_024_024558_data_consensus|length 67|copies 1
AAATGAAAAACGCCCCCCTTGGATAGGAGGGCGTTTTGGCTGTGACAATTGTGACTTGGCGTCAGCC
>2415357|reference Age_ch_v3_2_motif_mod_jobs_024_024558_data_consensus|length 54|copies 1
AAATGAACATCGGCAGCGTCAGAAGCGGATACCATTTCATCAGCTTCATGGCGG
>2415357|reference Age_ch_v3_2_motif_mod_jobs_024_024558_data_consensus|length 64|copies 1
AAATGACCGGCTTTCAATGCGGCTTCGGCGCGCGAAAGGATCGCGTCGGCATCCCCACCTTCGC
>2415357|reference Age_ch_v3_2_motif_mod_jobs_024_024558_data_consensus|length 65|copies 1
AAATGACTTCGAAACCGTTGGTCAGGCGAACCTTTGCAACTTTACGCATAGCCGAGTTCGGCTTC
>2415357|reference Age_ch_v3_2_motif_mod_jobs_024_024558_data_consensus|length 62|copies 1
AAATGACTTGAGTGGAGATGTTGGTCAAACCGAACTGACGGTGCCGGGTCAAATGTTTGCGC
>2415357|reference Age_ch_v3_2_motif_mod_jobs_024_024558_data_consensus|length 47|copies 1
AAATGATGACCGCAGCTCGATCATCGATGCACCGTCGACGATGGTCG
>2415357|reference Age_ch_v3_2_motif_mod_jobs_024_024558_data_consensus|length 57|copies 1
AAATGCAAGATCGCCCCGACCGCACGGTTCAGCAAATCGCGGTCATGGCTGATGATC
>2415357|reference Age_ch_v3_2_motif_mod_jobs_024_024558_data_consensus|length 52|copies 1
AAATGCATCGGGACCAGCGTATCCAAGAGCTGCGCAAGATGTATTTCACAAG
>2415357|reference Age_ch_v3_2_motif_mod_jobs_024_024558_data_consensus|length 50|copies 1
AAATGCATTTTCGTCGGCGATGCGTCGATGTCGCCCTATGAAATCGCTTA
>2415357|reference Age_ch_v3_2_motif_mod_jobs_024_024558_data_consensus|length 29|copies 2
AAATGCCAACATCCAGGAATTCCGCCCCA
>2415357|reference Age_ch_v3_2_motif_mod_jobs_024_024558_data_consensus|length 61|copies 1
AAATGCCTGTTCCGCGTCGCCAGCTTTGCCCGTGCCACCGATCACAACCCGCTGGACCCGC
>2415357|reference Age_ch_v3_2_motif_mod_jobs_024_024558_data_consensus|length 59|copies 1
AAATGCGCCCAGCACGAATACGACCATCTGGAGGGTCGGGTGATTTTCGATCATCTGTC
>2415357|reference Age_ch_v3_2_motif_mod_jobs_024_024558_data_consensus|length 52|copies 8
AAATGCGGTCACGGTTGGACAGATACCATTCGTAATTTCGGATCAATGCTTC
>2415357|reference Age_ch_v3_2_motif_mod_jobs_024_024558_data_consensus|length 29|copies 1
AAATGCGGTGGGCCTGGCCCGAAGGCTAC
>2415357|reference Age_ch_v3_2_motif_mod_jobs_024_024558_data_consensus|length 60|copies 3
AAATGCGGTGGGCCTGGCCCGAAGGCTACAGCCGTCAGACCGCGCCCAAATACAAAGTCG
>2415357|reference Age_ch_v3_2_motif_mod_jobs_024_024558_data_consensus|length 46|copies 1
AAATGCTCTACAACTTTCGTAGCGTCTTTCGTAACATTCGCGTTAG
>2415357|reference Age_ch_v3_2_motif_mod_jobs_024_024558_data_consensus|length 56|copies 1
AAATGGAACATGACCAGCGGTCGGATATCACGGGTACCGTCGCTGCAATTCATGTC
>2415357|reference Age_ch_v3_2_motif_mod_jobs_024_024558_data_consensus|length 64|copies 1
AAATGGAAGGCCGCATAATGGCAAGGATTGTTTTCGACCTCGATGGTACACTGATCGATAGCGC
>2415357|reference Age_ch_v3_2_motif_mod_jobs_024_024558_data_consensus|length 63|copies 2
AAATGGAGCGGCTTGGCTTGGACCTGCCGCTGCTGATCGGTGGGGCGACCACGTCCAAGATGC
>2415357|reference Age_ch_v3_2_motif_mod_jobs_024_024558_data_consensus|length 62|copies 1
AAATGGATCAAGCCACGGTGTTCAATGACAACCCCGCCGCGCAAGCGATGGAATTCGTCAAC
>2415357|reference Age_ch_v3_2_motif_mod_jobs_024_024558_data_consensus|length 38|copies 1
AAATGGATGAAATCTGGGAACTCTTTGCCGATGACGGC
>2415357|reference Age_ch_v3_2_motif_mod_jobs_024_024558_data_consensus|length 29|copies 2
AAATGGATGCGGCCTGGGCACTGACCGAT
>2415357|reference Age_ch_v3_2_motif_mod_jobs_024_024558_data_consensus|length 55|copies 1
AAATGGATGCGGCCTGGGCACTGACCGATCATTGCGCCCGCGAACATCTCAGTGG
>2415357|reference Age_ch_v3_2_motif_mod_jobs_024_024558_data_consensus|length 63|copies 1
AAATGGCACGATTTGTGCTTCCTTCTTGGGAGGCGCATTTCAACAAAGTGTTCAAGCTGGCGC
>2415357|reference Age_ch_v3_2_motif_mod_jobs_024_024558_data_consensus|length 56|copies 1
AAATGGCCAACGCGGCAACAGGAAATCCGCGAAGAGCTGGGCAAGGAATAGCCGGG
>2415357|reference Age_ch_v3_2_motif_mod_jobs_024_024558_data_consensus|length 60|copies 2
AAATGGCCAATGGGCCGCTGTCGCCAGAAGCCGACAAGGCCTTGACCGAAGCCGGTCATA
>2415357|reference Age_ch_v3_2_motif_mod_jobs_024_024558_data_consensus|length 61|copies 1
AAATGGCCGATATCTGATCCCGTCGGGCCGATATCGAGATTGCTGGCACGCCAATTCAAGC
>2415357|reference Age_ch_v3_2_motif_mod_jobs_024_024558_data_consensus|length 66|copies 1
AAATGGGCGAAGCACCGGTGATGGTCGATGGCGACCTGAAGCTTAGCCAATCGGGGGTGATCCAGC
>2415357|reference Age_ch_v3_2_motif_mod_jobs_024_024558_data_consensus|length 29|copies 2
AAATGGGCGCCGCCAGGATCATTCCGGTA
>2415357|reference Age_ch_v3_2_motif_mod_jobs_024_024558_data_consensus|length 53|copies 1
AAATGGGGGCACTGTTCAGCTTCAGCGCAGCCGGACTATCATTGATTGTCGGC
>2415357|reference Age_ch_v3_2_motif_mod_jobs_024_024558_data_consensus|length 72|copies 2
AAATGGGTGAAAGCCGGTGAAAATGTCAGGACATCGCGGTGTGCCGTTTAAAAAAGCGTCATTCTCCCTCGC
>2415357|reference Age_ch_v3_2_motif_mod_jobs_024_024558_data_consensus|length 67|copies 1
AAATGTCTTTTGACATGCTGCGCGATGGTCAGTCCAAGATGGTGGAAAACATGGCCAAGGCCAACCC
>2415357|reference Age_ch_v3_2_motif_mod_jobs_024_024558_data_consensus|length 64|copies 1
AAATTACCCGCAGCCAGTATGAAGCCGGCGCGGCGACGGAATACGAAGTCGCCGAGGCGCAGGC
>2415357|reference Age_ch_v3_2_motif_mod_jobs_024_024558_data_consensus|length 57|copies 1
AAATTCACCACTGCCATCACCATTTTGCCGGTCAGGCTTTCGGGCGTGTAATGCGCC
>2415357|reference Age_ch_v3_2_motif_mod_jobs_024_024558_data_consensus|length 69|copies 1
AAATTCCAGTTCCCCCGCTTGGCGAACGGACGGAAGATGCGGTTTGGCTGATGGGGCAGCTTTTTGACG
>2415357|reference Age_ch_v3_2_motif_mod_jobs_024_024558_data_consensus|length 34|copies 1
AAATTCCCGCCTTTGAACCGGTTTACCCGCTAAC
>2415357|reference Age_ch_v3_2_motif_mod_jobs_024_024558_data_consensus|length 65|copies 20
AAATTCCGGGGCCAAGGCGCTGTTGGCGCTGAAATGCTTCGCCAGCTGGGGGGTGTTCGATTTCA
>2415357|reference Age_ch_v3_2_motif_mod_jobs_024_024558_data_consensus|length 49|copies 1
AAATTCCTTGTCGTGAAATCTGCGGGTGTTGGCCTGGGCATCTTTATTG
>2415357|reference Age_ch_v3_2_motif_mod_jobs_024_024558_data_consensus|length 59|copies 1
AAATTCGGACAGGTTTTCTTCGAAAAACCAGCTCATCAGCGCGAACCGGGCGGAATCGT
>2415357|reference Age_ch_v3_2_motif_mod_jobs_024_024558_data_consensus|length 70|copies 1
AAATTCGTTGACCCCGGCAATGCCGATCGCGGTCTCAGTTTCGATGGCCGGATTTCGGAGGATTTCAAGC
>2415357|reference Age_ch_v3_2_motif_mod_jobs_024_024558_data_consensus|length 54|copies 6
AAATTGAGGATGATCGCCGTCTTGAACGGCTCGACTTCGGCCAAATGCTCGGCC
>2415357|reference Age_ch_v3_2_motif_mod_jobs_024_024558_data_consensus|length 61|copies 13
AAATTGCCCAGCCTGGAAGCGGATCACCAGTTTGCCCCCCGTCCGGGTCTGGGTCAGGTAG
>2415357|reference Age_ch_v3_2_motif_mod_jobs_024_024558_data_consensus|length 33|copies 1
AAATTGCGGCCACCTGGGCCAGGCTTAAAGCGG
>2415357|reference Age_ch_v3_2_motif_mod_jobs_024_024558_data_consensus|length 35|copies 1
AAATTGCGGCCACCTGGGCCAGGCTTAAAGCGGTC
>2415357|reference Age_ch_v3_2_motif_mod_jobs_024_024558_data_consensus|length 30|copies 1
AAATTTCGATCTTCCTGGTCGCGCGGGTGG
>2415357|reference Age_ch_v3_2_motif_mod_jobs_024_024558_data_consensus|length 31|copies 3
AAATTTCGATCTTCCTGGTCGCGCGGGTGGA
>2415357|reference Age_ch_v3_2_motif_mod_jobs_024_024558_data_consensus|length 72|copies 1
AAATTTCGGGCGAGGCGCTGATGGGTCCGCAGGGATTCGGGCTGCACCCACCGACCGTCGAACGGATCGCGC
>2415357|reference Age_ch_v3_2_motif_mod_jobs_024_024558_data_consensus|length 53|copies 1
AAATTTGTGAAATCCCGGTCGAACTGCTGCACTAACGCGCGATTTGGGTGCGC
>2415357|reference Age_ch_v3_2_motif_mod_jobs_024_024558_data_consensus|length 60|copies 3
AAATTTTCCAAAAACCGGTTATAGGCATTCAGATCGCTGCAACAGACGAACAGGTGATAA
>2415357|reference Age_ch_v3_2_motif_mod_jobs_024_024558_data_consensus|length 74|copies 1
AAATTTTTCCCGCAGCGTTTCGCAAAAACGCGGGTTCATTTCCATCAGGGTCAGCCGTTCCGGCGCGACGCCAC
>2415357|reference Age_ch_v3_2_motif_mod_jobs_024_024558_data_consensus|length 51|copies 1
AACAAAACCTGGCCCGGTATAAACAACCGCGCGCCTGGGTCCGGCTGGACA
>2415357|reference Age_ch_v3_2_motif_mod_jobs_024_024558_data_consensus|length 82|copies 2
AACAAACCGTAGGCCGGGCTTCAGCCCGGCCATTCCAACGCCCCATTCAAGAAAACGGTGCCGGGCGAAATCCCGGCCCACC
>2415357|reference Age_ch_v3_2_motif_mod_jobs_024_024558_data_consensus|length 73|copies 6
AACAAAGACGGTTAGAATTTCGAGCCGCCCGACCAACATGCCAAAGATCATCAGCCATTTCGCCATTGTCGGG
>2415357|reference Age_ch_v3_2_motif_mod_jobs_024_024558_data_consensus|length 55|copies 1
AACAAAGTATATCCGGGTCAAGGCCGCGTTGGCCCTGTTTGCAACGGGTTCTAGG
>2415357|reference Age_ch_v3_2_motif_mod_jobs_024_024558_data_consensus|length 30|copies 1
AACAAATAGCGCACCGGTCAGAACGCCATT
>2415357|reference Age_ch_v3_2_motif_mod_jobs_024_024558_data_consensus|length 31|copies 1
AACAAATAGCGCACCGGTCAGAACGCCATTT
>2415357|reference Age_ch_v3_2_motif_mod_jobs_024_024558_data_consensus|length 73|copies 1
AACAAATAGCGCACCGGTCAGAACGCCATTTTCAACCATCGCAATTCGAGCCCCGCCGCGGGCCGGGTCAAGC
>2415357|reference Age_ch_v3_2_motif_mod_jobs_024_024558_data_consensus|length 30|copies 1
AACAAATTTCACACCGGTTTACGTTCATGT
>2415357|reference Age_ch_v3_2_motif_mod_jobs_024_024558_data_consensus|length 30|copies 2
AACAACATTTTCACCTGGCCCCCGACTCAA
>2415357|reference Age_ch_v3_2_motif_mod_jobs_024_024558_data_consensus|length 31|copies 1
AACAACATTTTCACCTGGCCCCCGACTCAAT
>2415357|reference Age_ch_v3_2_motif_mod_jobs_024_024558_data_consensus|length 31|copies 1
AACAACCCCAGGACCGGTGCCCCAAGTTACG
>2415357|reference Age_ch_v3_2_motif_mod_jobs_024_024558_data_consensus|length 29|copies 3
AACAACCGACGTCCAGGGCACGTTGGCAT
>2415357|reference Age_ch_v3_2_motif_mod_jobs_024_024558_data_consensus|length 36|copies 1
AACAACCGACGTCCAGGGCACGTTGGCATCGTCCAA
>2415357|reference Age_ch_v3_2_motif_mod_jobs_024_024558_data_consensus|length 71|copies 9
AACAACCGACGTCCAGGGCACGTTGGCATCGTCCAAGGTTGAAATCAGATCGGACCTGAAAGCACAGACGC
>2415357|reference Age_ch_v3_2_motif_mod_jobs_024_024558_data_consensus|length 30|copies 1
AACAACCGCGCGCCTGGGTCCGGCTGGACA
>2415357|reference Age_ch_v3_2_motif_mod_jobs_024_024558_data_consensus|length 73|copies 1
AACAACCGGCCATTGGTCTTGACCCCTAAAATCTCGCCGCCAAAGGTCTCCTTGCCGAACCGGAACGCCGGGG
>2415357|reference Age_ch_v3_2_motif_mod_jobs_024_024558_data_consensus|length 72|copies 1
AACAACCGTTCGCCCGGCGCGATGCCCTTGACCTGACGCAGGAACGCCTTGCCGTCGGGTGTTTTCACAAAC
>2415357|reference Age_ch_v3_2_motif_mod_jobs_024_024558_data_consensus|length 50|copies 3
AACAACCTGTGGCACCGTGCCTGCGGATAAAAGGAGGAACCGCGATGTAT
>2415357|reference Age_ch_v3_2_motif_mod_jobs_024_024558_data_consensus|length 61|copies 1
AACAACGCCAGTTCGGCATGGACGCTGACAAAGGCCCGGCTCAGCCGCTGCAACGCGCGGC
>2415357|reference Age_ch_v3_2_motif_mod_jobs_024_024558_data_consensus|length 50|copies 1
AACAACGCCTGTCCGACCCGCTGGTCTGGCGTAACGGGGTCTGGCAGCCG
>2415357|reference Age_ch_v3_2_motif_mod_jobs_024_024558_data_consensus|length 61|copies 23
AACAACGCGCCAACCTCGGACGGGTCCCGCGCCATGTTATCGGCGTTGATCTTGTTCGCCC
>2415357|reference Age_ch_v3_2_motif_mod_jobs_024_024558_data_consensus|length 44|copies 1
AACAAGACATAACTATCTTCGGAAGGCCAAATCCGCCCGTCAGG
>2415357|reference Age_ch_v3_2_motif_mod_jobs_024_024558_data_consensus|length 61|copies 5
AACAAGACATAACTATCTTCGGAAGGCCAAATCCGCCCGTCAGGGCAGCATCTTGCCGGGG
>2415357|reference Age_ch_v3_2_motif_mod_jobs_024_024558_data_consensus|length 34|copies 1
AACAAGAGACGTGGCTGGCATCGACCAACCCCCT
>2415357|reference Age_ch_v3_2_motif_mod_jobs_024_024558_data_consensus|length 57|copies 1
AACAAGATCGTCATTCGCCGCGACTGGAAGGCCGATAGCGACAAGATCAAAGGGGCG
>2415357|reference Age_ch_v3_2_motif_mod_jobs_024_024558_data_consensus|length 66|copies 10
AACAAGCGCCTGCACCAGATTGTTCTGGGCGTCGATATTTGTCGGGTAAAGTTGCAGCGCCTTGCG
>2415357|reference Age_ch_v3_2_motif_mod_jobs_024_024558_data_consensus|length 30|copies 1
AACAAGGCAGCCACCGGTCATGCAATCGAT
>2415357|reference Age_ch_v3_2_motif_mod_jobs_024_024558_data_consensus|length 31|copies 7
AACAAGGCAGCCACCGGTCATGCAATCGATT
>2415357|reference Age_ch_v3_2_motif_mod_jobs_024_024558_data_consensus|length 69|copies 5
AACAAGGCAGCCACCGGTCATGCAATCGATTCCCGCATCCGTATGCAGGAAAGACTTGCAGGCTGGCAC
>2415357|reference Age_ch_v3_2_motif_mod_jobs_024_024558_data_consensus|length 66|copies 1
AACAAGGTAACGCCCAGTTCTTCTTCCAGCATCCTGATCTGTCGGCTGATCGCGGGTTGTGCCACC
>2415357|reference Age_ch_v3_2_motif_mod_jobs_024_024558_data_consensus|length 62|copies 1
AACAATCCTTGAGCTTGGAGCTGAGAAAGTTCATGTCCATCGGATTTTTGCGGCGGGTCAGG
>2415357|reference Age_ch_v3_2_motif_mod_jobs_024_024558_data_consensus|length 64|copies 1
AACAATCTGGCCAACGTGAACACTACCGGGTTCAAGCGGGACCGGGCGAATTTCGAAACGCTTC
>2415357|reference Age_ch_v3_2_motif_mod_jobs_024_024558_data_consensus|length 44|copies 1
AACAATGACGGGATGGAAGAGATCAGCGCACGGTTGTCGAAACG
>2415357|reference Age_ch_v3_2_motif_mod_jobs_024_024558_data_consensus|length 61|copies 10
AACAATGACGGGATGGAAGAGATCAGCGCACGGTTGTCGAAACGGCCGCGCGACATGGTTC
>2415357|reference Age_ch_v3_2_motif_mod_jobs_024_024558_data_consensus|length 46|copies 1
AACAATTGGTTCAAAACCACTTCGGCCGTCGCATCGCGTTTCAGTT
>2415357|reference Age_ch_v3_2_motif_mod_jobs_024_024558_data_consensus|length 66|copies 1
AACACAAGATCAACCGGCTGAAACACGTTCCGGTTTGATCATCCATTCCTTGCCGCGCAGCATCGC
>2415357|reference Age_ch_v3_2_motif_mod_jobs_024_024558_data_consensus|length 53|copies 1
AACACAGAAACTGTCGTTCGGCGGTTGGGCCCGCGTGGTATCGGCGTCACAGG
>2415357|reference Age_ch_v3_2_motif_mod_jobs_024_024558_data_consensus|length 69|copies 1
AACACAGCGGCCAGCGTCGCCGAGGATGCGCTGTCCTGAATGACACCGGAAAAACCCGTGGGCAGGCCC
>2415357|reference Age_ch_v3_2_motif_mod_jobs_024_024558_data_consensus|length 60|copies 1
AACACAGGCGATGCCAGGCTTCAGCCCAATGCCGAGTGTATTTTTGAGTGAAACAGAGGG
>2415357|reference Age_ch_v3_2_motif_mod_jobs_024_024558_data_consensus|length 55|copies 1
AACACATCCAGCGTGGCGAATACAGCCGGCACCATGAATTCGGGCAGAACCGCAG
>2415357|reference Age_ch_v3_2_motif_mod_jobs_024_024558_data_consensus|length 58|copies 1
AACACATGAGCGATCTATTCAACGTCGCGAAATCCGGCATGGTAGCCAGTCGCGTCGC
>2415357|reference Age_ch_v3_2_motif_mod_jobs_024_024558_data_consensus|length 69|copies 17
AACACCACGCAGAATGTGGTAACGGACACCCGGAAGGTCTTTCACTCGGCCGCCACGGATCAGGACAAC
>2415357|reference Age_ch_v3_2_motif_mod_jobs_024_024558_data_consensus|length 54|copies 3
AACACCAGCAGCGCCAGCATCAGGATATTGGCAGCAGTAGGATGAACGGCAAAC
>2415357|reference Age_ch_v3_2_motif_mod_jobs_024_024558_data_consensus|length 31|copies 4
AACACCCGTTCGGACCGGTCGCGCGACAGCA
>2415357|reference Age_ch_v3_2_motif_mod_jobs_024_024558_data_consensus|length 31|copies 1
AACACCGCGTTGACCCAGTAATCGTTAACCG
>2415357|reference Age_ch_v3_2_motif_mod_jobs_024_024558_data_consensus|length 63|copies 2
AACACCGCGTTTTGCAAATCATCCTCGGCAAACCCGCTGCCCAGCCGCAGATGCGCTTTCAGC
>2415357|reference Age_ch_v3_2_motif_mod_jobs_024_024558_data_consensus|length 63|copies 2
AACACCGTTTTGATCATCGACGCGCTGGAAGAAGCGGAATTGATCGGGCGCCACCGGGTGCCG
>2415357|reference Age_ch_v3_2_motif_mod_jobs_024_024558_data_consensus|length 63|copies 1
AACACCTGACCGACAGCCATCAGGCGTCCGTTATGGGGTTCATGGCCGGTGCGACGGATCTGA
>2415357|reference Age_ch_v3_2_motif_mod_jobs_024_024558_data_consensus|length 67|copies 1
AACACCTGTCATATCCGCGAAAAGGCGGCTGAGAAAGTATATTCGGAACTGGGACGTTTCAGGGGGC
>2415357|reference Age_ch_v3_2_motif_mod_jobs_024_024558_data_consensus|length 45|copies 1
AACACGCTCAAGGCGCTGGCGGAAATGACCGGCGCGGCGGGGCTG
>2415357|reference Age_ch_v3_2_motif_mod_jobs_024_024558_data_consensus|length 49|copies 2
AACACGCTCAAGGCGCTGGCGGAAATGACCGGCGCGGCGGGGCTGGACC
>2415357|reference Age_ch_v3_2_motif_mod_jobs_024_024558_data_consensus|length 68|copies 48
AACACGCTCAAGGCGCTGGCGGAAATGACCGGCGCGGCGGGGCTGGACCATCCCGGTCAGTTTCAGCC
>2415357|reference Age_ch_v3_2_motif_mod_jobs_024_024558_data_consensus|length 29|copies 1
AACACGCTGACGCCAGGCATTATTGCAGG
>2415357|reference Age_ch_v3_2_motif_mod_jobs_024_024558_data_consensus|length 30|copies 1
AACACGCTGACGCCAGGCATTATTGCAGGG
>2415357|reference Age_ch_v3_2_motif_mod_jobs_024_024558_data_consensus|length 67|copies 10
AACACGCTGACGCCAGGCATTATTGCAGGGCGGCTGCCAGCGGATCAGTTGTCGGAAAATTTTTCAG
>2415357|reference Age_ch_v3_2_motif_mod_jobs_024_024558_data_consensus|length 60|copies 1
AACACGCTGGTCTATGTCAAAGGCCGCGGCGTCATCCTGAGCGAACCATCGGTGGTGGCC
>2415357|reference Age_ch_v3_2_motif_mod_jobs_024_024558_data_consensus|length 60|copies 1
AACACGCTTTCTGAACGATTGCTGGATGGTTTGCACAGCACCGAATTCGCGTTGGATTTC
>2415357|reference Age_ch_v3_2_motif_mod_jobs_024_024558_data_consensus|length 30|copies 11
AACACGGCATCAACCGGTGTTTCCGCAACA
>2415357|reference Age_ch_v3_2_motif_mod_jobs_024_024558_data_consensus|length 68|copies 1
AACACGGCGGTAGCCTGAGATCGATCGATGGGGCTGGCCCGGGGGCATGTTTCCAGTTGATCTTGAAG
>2415357|reference Age_ch_v3_2_motif_mod_jobs_024_024558_data_consensus|length 44|copies 1
AACACGGTGCATTTCAAGGATGGAACCCAGGCGGATTACGACAT
>2415357|reference Age_ch_v3_2_motif_mod_jobs_024_024558_data_consensus|length 70|copies 7
AACACGGTGCATTTCAAGGATGGAACCCAGGCGGATTACGACATGGTCCTTGCCGCTACTGGCTACAAGC
>2415357|reference Age_ch_v3_2_motif_mod_jobs_024_024558_data_consensus|length 43|copies 1
AACACTATTTGGGCATGAGCACCCAAGGCATGGACCAAATTAT
>2415357|reference Age_ch_v3_2_motif_mod_jobs_024_024558_data_consensus|length 30|copies 4
AACACTTAGCGCACCGGTGGATTTGTCGAG
>2415357|reference Age_ch_v3_2_motif_mod_jobs_024_024558_data_consensus|length 31|copies 6
AACACTTAGCGCACCGGTGGATTTGTCGAGA
>2415357|reference Age_ch_v3_2_motif_mod_jobs_024_024558_data_consensus|length 62|copies 1
AACAGAAAGAACGACTGGCCCAACTGGGCGGGGCCGTGGCCAAGATCAGCCACGATCTGCGC
>2415357|reference Age_ch_v3_2_motif_mod_jobs_024_024558_data_consensus|length 54|copies 2
AACAGAAAGATCAGCAATTTCTCTATGAAAACGATGGGATGCTGGTGTTCATGG
>2415357|reference Age_ch_v3_2_motif_mod_jobs_024_024558_data_consensus|length 65|copies 1
AACAGAATGCTGACCGGTTTTTCGCTGCGCACGCATTGTTCGTCCCAATGGGTTTTGTTCAGCAC
>2415357|reference Age_ch_v3_2_motif_mod_jobs_024_024558_data_consensus|length 63|copies 1
AACAGACCCAAAGTCACTTCGGGTAGGCCGACAACAGCGCCCTTCACATCTGCGATGATCCGG
>2415357|reference Age_ch_v3_2_motif_mod_jobs_024_024558_data_consensus|length 66|copies 1
AACAGACCCGCCACGTTGACGGTTTGGCCGAAGCGCTGAAATTCGGGATGGAGGAAAAGCCGCGGC
>2415357|reference Age_ch_v3_2_motif_mod_jobs_024_024558_data_consensus|length 50|copies 1
AACAGACGCACGGCCTGGTTGATCCAATAGATCGACACTAGCACCAGCGC
>2415357|reference Age_ch_v3_2_motif_mod_jobs_024_024558_data_consensus|length 53|copies 1
AACAGATACTCAAACCGTTGGTGCGTGAGCGGCGCGTTGAACTGGGCCGTGAT
>2415357|reference Age_ch_v3_2_motif_mod_jobs_024_024558_data_consensus|length 30|copies 1
AACAGATCATCGCCCAGGTTCAGGGCCAAG
>2415357|reference Age_ch_v3_2_motif_mod_jobs_024_024558_data_consensus|length 31|copies 4
AACAGATCATCGCCCAGGTTCAGGGCCAAGG
>2415357|reference Age_ch_v3_2_motif_mod_jobs_024_024558_data_consensus|length 61|copies 1
AACAGATCATCGCCCAGGTTCAGGGCCAAGGTGACGTGTTCGAAGGCATCGCCGGGGGCGG
>2415357|reference Age_ch_v3_2_motif_mod_jobs_024_024558_data_consensus|length 26|copies 1
AACAGATCCGCCGAAGGCAACAATGC
>2415357|reference Age_ch_v3_2_motif_mod_jobs_024_024558_data_consensus|length 65|copies 1
AACAGATCCGCCGAAGGCAACAATGCCTGATGCAGGTAATGCAGTGGCGACAGCAATTCCAACCC
>2415357|reference Age_ch_v3_2_motif_mod_jobs_024_024558_data_consensus|length 66|copies 2
AACAGATCGCCCGATTGCAGCAGGCGTTCGATTTCGGCGCGGGCCGAGGCCGGGATCGGTTCTGCA
>2415357|reference Age_ch_v3_2_motif_mod_jobs_024_024558_data_consensus|length 55|copies 1
AACAGATTCACGCCCAGACCGGATCGCTTGATCGTTTTCAGGAACACTTTGGGAA
>2415357|reference Age_ch_v3_2_motif_mod_jobs_024_024558_data_consensus|length 67|copies 1
AACAGATTCACGCCCAGACCGGATCGCTTGATCGTTTTCAGGAACACTTTGGGAATGATCATGTCAG
>2415357|reference Age_ch_v3_2_motif_mod_jobs_024_024558_data_consensus|length 77|copies 1
AACAGCAACCCGGTGGTAAGATATTGTGCGCCCTTTTCGGAAATGACGCGCCAGCCGAAACCGGCGATCAGTGCGCC
>2415357|reference Age_ch_v3_2_motif_mod_jobs_024_024558_data_consensus|length 30|copies 2
AACAGCATCGGCGCCAGGCTGTCATCAGCA
>2415357|reference Age_ch_v3_2_motif_mod_jobs_024_024558_data_consensus|length 31|copies 3
AACAGCATCGGCGCCAGGCTGTCATCAGCAT
>2415357|reference Age_ch_v3_2_motif_mod_jobs_024_024558_data_consensus|length 56|copies 1
AACAGCATCGGCGCCAGGCTGTCATCAGCATCGACAAGAATGGCATCCCCCTCGGG
>2415357|reference Age_ch_v3_2_motif_mod_jobs_024_024558_data_consensus|length 65|copies 1
AACAGCCCGACAAATGGCGCGGTCGATCCGACCGTCGCCAGAATGGGCAACCCGTTTTGCAACCC
>2415357|reference Age_ch_v3_2_motif_mod_jobs_024_024558_data_consensus|length 29|copies 1
AACAGCCCGCCCCCAGGAAAGGAATACTC
>2415357|reference Age_ch_v3_2_motif_mod_jobs_024_024558_data_consensus|length 74|copies 1
AACAGCCCGCCCCCAGGAAAGGAATACTCCGATGACCAACGCAAACGAAGAGGCCCAGCAAAAGCGGGAAGGCG
>2415357|reference Age_ch_v3_2_motif_mod_jobs_024_024558_data_consensus|length 29|copies 1
AACAGCCTTTCACCAGGTCGCTGATGAAT
>2415357|reference Age_ch_v3_2_motif_mod_jobs_024_024558_data_consensus|length 63|copies 4
AACAGCCTTTCACCAGGTCGCTGATGAATGTGATGGTGCCGGACGGCACCCACGAAGTGTTCG
>2415357|reference Age_ch_v3_2_motif_mod_jobs_024_024558_data_consensus|length 72|copies 1
AACAGCGCCAGACCTTGCTTTTGGAAATGGAAGACGGGGCGCGGCACCATCTGCAAAAACGGCTTGGTTTGC
>2415357|reference Age_ch_v3_2_motif_mod_jobs_024_024558_data_consensus|length 41|copies 2
AACAGCGCCAGCACACCGTTTTCTCCAGGCAGATGCAATGC
>2415357|reference Age_ch_v3_2_motif_mod_jobs_024_024558_data_consensus|length 59|copies 1
AACAGCGCCGCATATGCGCGGCAGGCATCTTCGTGAAACGGTTGGTCCGACTGGGCCTC
>2415357|reference Age_ch_v3_2_motif_mod_jobs_024_024558_data_consensus|length 65|copies 1
AACAGCGGGCCTACATCGACGTCAAAGCCGATATCGGCAAAGGCGGTGGCGATCACCTTGGCGCC
>2415357|reference Age_ch_v3_2_motif_mod_jobs_024_024558_data_consensus|length 66|copies 1
AACAGCGTCAAAGCCAGCGGGGCAGATTTTGCCCTTGGCTTTGATGGCGACGGCGATCGTTGCGGC
>2415357|reference Age_ch_v3_2_motif_mod_jobs_024_024558_data_consensus|length 59|copies 1
AACAGCGTGACCGCCGGTAGCACGGAATAAGAACAATGCGGCGATCCGGGCGAGGATCG
>2415357|reference Age_ch_v3_2_motif_mod_jobs_024_024558_data_consensus|length 30|copies 1
AACAGCGTGATGCCCAGGCCCCGGCACAGA
>2415357|reference Age_ch_v3_2_motif_mod_jobs_024_024558_data_consensus|length 31|copies 1
AACAGCGTGATGCCCAGGCCCCGGCACAGAA
>2415357|reference Age_ch_v3_2_motif_mod_jobs_024_024558_data_consensus|length 67|copies 1
AACAGCGTTGCCGTCGTTGTTTTCGGCGGCTTCACTGGCGATGATTTCAAGCGTGGTTTCGGTTTCG
>2415357|reference Age_ch_v3_2_motif_mod_jobs_024_024558_data_consensus|length 71|copies 2
AACAGCTGCTGACCACGGCATTGACCCAGTTTTATGAAATCCGCGACATGAGCGGGTTGAAAAAGAAACCG
>2415357|reference Age_ch_v3_2_motif_mod_jobs_024_024558_data_consensus|length 59|copies 1
AACAGCTTTAACGCCCAGATCACCCGCCGCGACATGGAAGGTTCGTTCCTGAATTACGA
>2415357|reference Age_ch_v3_2_motif_mod_jobs_024_024558_data_consensus|length 52|copies 17
AACAGCTTTGAAATCTGGTAATCCCATATTGCGGGCAGGCATGGGTCTGGGT
>2415357|reference Age_ch_v3_2_motif_mod_jobs_024_024558_data_consensus|length 58|copies 1
AACAGGAACGCCACCAGTAGGGTCAGACCAAACAGGGTTTCGACTGATCGGCTGCCTA
>2415357|reference Age_ch_v3_2_motif_mod_jobs_024_024558_data_consensus|length 56|copies 1
AACAGGAAGATGCGGCGGTTCTGCTGGTCACGCATGAACCCGAAGAAGCGATGCGG
>2415357|reference Age_ch_v3_2_motif_mod_jobs_024_024558_data_consensus|length 55|copies 2
AACAGGACCGCGACCTGCCTTTGCATAGCCATGCATGATGGTTTTGATCGCGTAC
>2415357|reference Age_ch_v3_2_motif_mod_jobs_024_024558_data_consensus|length 51|copies 1
AACAGGATCATGATCGGCGCGGTGGTGCGCCCGGCGCTGTAGATCGCGTCC
>2415357|reference Age_ch_v3_2_motif_mod_jobs_024_024558_data_consensus|length 70|copies 1
AACAGGATCGCCAAAGCGGTAATCCAAAAGGCACTGTCCAAAGTGATGGCGGTGGTTTCCATATTGAGCG
>2415357|reference Age_ch_v3_2_motif_mod_jobs_024_024558_data_consensus|length 67|copies 1
AACAGGATTTCACCATGAGTTGCTGTTTCGAACCCGGCCAGCATCATCAGGCAGGTGGTTTTGCCCG
>2415357|reference Age_ch_v3_2_motif_mod_jobs_024_024558_data_consensus|length 30|copies 2
AACAGGCAAATCCCCAGGCTTGTTCGGTTC
>2415357|reference Age_ch_v3_2_motif_mod_jobs_024_024558_data_consensus|length 59|copies 1
AACAGGCCCGCACCCGGCTTAGTCAGGCGGTGGCCGACCGCACCGATCTGCCGCGCCGC
>2415357|reference Age_ch_v3_2_motif_mod_jobs_024_024558_data_consensus|length 60|copies 1
AACAGGCCGAGCGCCCGATCTATTCCTATAAGCTGTCGATCATTCACTTCTGGGCGCTGA
>2415357|reference Age_ch_v3_2_motif_mod_jobs_024_024558_data_consensus|length 66|copies 1
AACAGGCCGATCCGACCGATGCCAAGCGGATCGACCGCGAAATCAAGCTGGAATGGGACAAATCCG
>2415357|reference Age_ch_v3_2_motif_mod_jobs_024_024558_data_consensus|length 68|copies 1
AACAGGCCGGATCCGGCCAGACCGCGCAGCGATTTGGCCGCGGCCAAGACGGCCAGATCGGCCAGCGG
>2415357|reference Age_ch_v3_2_motif_mod_jobs_024_024558_data_consensus|length 72|copies 22
AACAGGCGGTGGCCCAAGGCCGGCCCCGCTGGTCGCGCAGACCAAGAAACAGCACCGGCAGGCTTTCGAAAA
>2415357|reference Age_ch_v3_2_motif_mod_jobs_024_024558_data_consensus|length 73|copies 2
AACAGGCGGTGGCCCAAGGCCGGCCCCGCTGGTCGCGCAGACCAAGAAACAGCACCGGCAGGCTTTCGAAAAA
>2415357|reference Age_ch_v3_2_motif_mod_jobs_024_024558_data_consensus|length 77|copies 4
AACAGGCGGTGGCCCAAGGCCGGCCCCGCTGGTCGCGCAGACCAAGAAACAGCACCGGCAGGCTTTCGAAAAATAGC
>2415357|reference Age_ch_v3_2_motif_mod_jobs_024_024558_data_consensus|length 68|copies 1
AACAGGCTGTTCGCCTGATGCAGGCCGGGGCTGCGGATTACGTAACAAAGCCATTTGAAATGGCTGTG
>2415357|reference Age_ch_v3_2_motif_mod_jobs_024_024558_data_consensus|length 30|copies 4
AACAGGGTGCCTGCCTGGCGCGGACCGCTG
>2415357|reference Age_ch_v3_2_motif_mod_jobs_024_024558_data_consensus|length 64|copies 1
AACAGGGTGCCTGCCTGGCGCGGACCGCTGTTCTGGCCTCGGACCTCGATGAATCGATCCCCGG
>2415357|reference Age_ch_v3_2_motif_mod_jobs_024_024558_data_consensus|length 64|copies 1
AACAGGGTTTCGGCCTGATCGTCGCGTGTATGGGCCACCAGAACAGCGCTCAGATCCTGCCGCC
>2415357|reference Age_ch_v3_2_motif_mod_jobs_024_024558_data_consensus|length 51|copies 1
AACAGGTGCCCGCGCTGCACGCCGCTGTGCGCAAGGCGGCATTGGCGAACG
>2415357|reference Age_ch_v3_2_motif_mod_jobs_024_024558_data_consensus|length 74|copies 2
AACAGTCAAACGTCTTGCGTCCCTCACTCCGGGCCCTTTTCACGGCTTTGATGAACTTGACCCCGTTGAAGGGC
>2415357|reference Age_ch_v3_2_motif_mod_jobs_024_024558_data_consensus|length 67|copies 1
AACAGTCGTTGTCGATGGAAGACGCACCGAAGATGCCGACCGCCATCGAAGGGTTGGAAACGTTCAG
>2415357|reference Age_ch_v3_2_motif_mod_jobs_024_024558_data_consensus|length 30|copies 4
AACAGTGGCGCGCCAGGCAAACCCGCCAAA
>2415357|reference Age_ch_v3_2_motif_mod_jobs_024_024558_data_consensus|length 63|copies 3
AACAGTGGCGCGCCAGGCAAACCCGCCAAATGCGCCTGCGCTTTGGGGCCATCATGTTCCAGC
>2415357|reference Age_ch_v3_2_motif_mod_jobs_024_024558_data_consensus|length 56|copies 1
AACAGTGGCGGAATGACCTCGCTTGAATATGGCCGGGTCGCCGCTGAAATGTGCGC
>2415357|reference Age_ch_v3_2_motif_mod_jobs_024_024558_data_consensus|length 69|copies 1
AACAGTTCTTCGGCTTGCGCAACTCCGGTCAACACGCCCAAGGTCCGCATTCCCGCGCGCCGCCCGGCC
>2415357|reference Age_ch_v3_2_motif_mod_jobs_024_024558_data_consensus|length 55|copies 16
AACAGTTTAAGATGTGATATTTCAGAAGAATATAGGCATTTCACAGTTTATGTAA
>2415357|reference Age_ch_v3_2_motif_mod_jobs_024_024558_data_consensus|length 56|copies 6
AACAGTTTAAGATGTGATATTTCAGAAGAATATAGGCATTTCACAGTTTATGTAAT
>2415357|reference Age_ch_v3_2_motif_mod_jobs_024_024558_data_consensus|length 42|copies 1
AACATACGCCGCTTCAGTGGCGACGCATCTTCCATCCGGATC
>2415357|reference Age_ch_v3_2_motif_mod_jobs_024_024558_data_consensus|length 54|copies 5
AACATCACCACTTCGCGGATATTCGCTTCGTCGGCCAGCAGCATCACGATGCGG
>2415357|reference Age_ch_v3_2_motif_mod_jobs_024_024558_data_consensus|length 65|copies 2
AACATCACCTGAACCAGGGTCACAGCCCGGTGGAAGCCGCGCGCAAAACCGTGGCACGGTTGCAC
>2415357|reference Age_ch_v3_2_motif_mod_jobs_024_024558_data_consensus|length 57|copies 13
AACATCACGAAATCGGCCCCAAGCGCGATGGCGCGGCAGATATCCAACCCGCCTTCG
>2415357|reference Age_ch_v3_2_motif_mod_jobs_024_024558_data_consensus|length 64|copies 1
AACATCAGTTGCCCGGTGAATCGAGTCTCCTGACCCGTATCGTGGCGGCGGGGTATTCCACGGC
>2415357|reference Age_ch_v3_2_motif_mod_jobs_024_024558_data_consensus|length 42|copies 1
AACATCATCACGTTCTGGCTGTTCGCCGGGTTCAGACGCTTG
>2415357|reference Age_ch_v3_2_motif_mod_jobs_024_024558_data_consensus|length 64|copies 2
AACATCGACGCCATCGAGGTCCGCTCGGGCAGCAATTTGCGCCCGAACAGCAACAGGTAAATCA
>2415357|reference Age_ch_v3_2_motif_mod_jobs_024_024558_data_consensus|length 59|copies 1
AACATCGCAAAAGTGCACTCGGGCGTGTCCGTGTTCGCGGGTGTTGGCGAACGGACCCG
>2415357|reference Age_ch_v3_2_motif_mod_jobs_024_024558_data_consensus|length 49|copies 1
AACATCGTGAGCGGGCTGCATGAGTATCTGAGCGACGACCATGAGATAG
>2415357|reference Age_ch_v3_2_motif_mod_jobs_024_024558_data_consensus|length 29|copies 2
AACATCTTCGGGCCTGGGCCCGCCAAACG
>2415357|reference Age_ch_v3_2_motif_mod_jobs_024_024558_data_consensus|length 57|copies 1
AACATCTTCGGGCCTGGGCCCGCCAAACGACAGAAGGAGCGTGTCATGTTCAAAGGA
>2415357|reference Age_ch_v3_2_motif_mod_jobs_024_024558_data_consensus|length 68|copies 9
AACATCTTCGGGCCTGGGCCCGCCAAACGACAGAAGGAGCGTGTCATGTTCAAAGGATCTTTTCCTGC
>2415357|reference Age_ch_v3_2_motif_mod_jobs_024_024558_data_consensus|length 30|copies 6
AACATCTTGCCGACCGGTTGCACCATTCGG
>2415357|reference Age_ch_v3_2_motif_mod_jobs_024_024558_data_consensus|length 57|copies 2
AACATCTTGCCGACCGGTTGCACCATTCGGTGCGCGACGGGCTGCGCGCGGCTTTGC
>2415357|reference Age_ch_v3_2_motif_mod_jobs_024_024558_data_consensus|length 69|copies 1
AACATGATCACCGCCAGTGCCACCATCACCCCGGCGCGGTACCAAACCGGATCCCCCCCCGCCGTCAGC
>2415357|reference Age_ch_v3_2_motif_mod_jobs_024_024558_data_consensus|length 60|copies 2
AACATGATTGATGTAGTTCGACATGGTTTTCTGAGCCAGCCCCAAGATCACATCAAGCAC
>2415357|reference Age_ch_v3_2_motif_mod_jobs_024_024558_data_consensus|length 61|copies 2
AACATGCCGACGGGCTGAAAAGCGGGAACACCGCCACGTCGTCCGACTGCAATTGGCCAAC
>2415357|reference Age_ch_v3_2_motif_mod_jobs_024_024558_data_consensus|length 47|copies 27
AACATGCTGACTGAAGGCCTGCGCGGGCTGGCAGGTGACCAATTGCG
>2415357|reference Age_ch_v3_2_motif_mod_jobs_024_024558_data_consensus|length 51|copies 3
AACATGCTGACTGAAGGCCTGCGCGGGCTGGCAGGTGACCAATTGCGCACG
>2415357|reference Age_ch_v3_2_motif_mod_jobs_024_024558_data_consensus|length 44|copies 1
AACATGGACTGCCATCTGGTCGCCGTCAAAGTCTGCGTTGAAGG
>2415357|reference Age_ch_v3_2_motif_mod_jobs_024_024558_data_consensus|length 61|copies 26
AACATGGACTGCCATCTGGTCGCCGTCAAAGTCTGCGTTGAAGGCCGAACAGACCAGCGGG
>2415357|reference Age_ch_v3_2_motif_mod_jobs_024_024558_data_consensus|length 58|copies 1
AACATGGCTGCCTGAATATTCACGCCTCATTGTTGCCGCGTTGGCGCGGGGCGGCGCC
>2415357|reference Age_ch_v3_2_motif_mod_jobs_024_024558_data_consensus|length 60|copies 1
AACATGTAAAACCAAATTATACTTTTAATTTGGAAAAATACACTGCACTATGATTAAAAA
>2415357|reference Age_ch_v3_2_motif_mod_jobs_024_024558_data_consensus|length 60|copies 1
AACCAAAAGAACCCACGTTCGTTGCGCGTCGCGATCCCCTGAAAGAAGAACACGACCGTC
>2415357|reference Age_ch_v3_2_motif_mod_jobs_024_024558_data_consensus|length 31|copies 1
AACCAAATTACCCACCAGGTATGTGCGATTG
>2415357|reference Age_ch_v3_2_motif_mod_jobs_024_024558_data_consensus|length 70|copies 1
AACCAACGCCGGAACCGGTAGCCGCAGTAGCCGAATCCGAACCCGTCGAAGACCCCAAGAAGCCGAAGCG
>2415357|reference Age_ch_v3_2_motif_mod_jobs_024_024558_data_consensus|length 68|copies 1
AACCAAGCACAAACCGGACGAAACCGATTTTTCCGGTGCTTTGGGCAAGATCAAGCAAGGCGGCTGCG
>2415357|reference Age_ch_v3_2_motif_mod_jobs_024_024558_data_consensus|length 72|copies 1
AACCAAGCACGGGCCGGTAAAAACCGATCATATCCTGTTTATTGCTTCGGGCGCCTTCCATATCGCCAAGCC
>2415357|reference Age_ch_v3_2_motif_mod_jobs_024_024558_data_consensus|length 62|copies 1
AACCAAGTCGGAAATCAAGCGTGACTACGAATATTTGCAACGGCTGTGGGAACAGATCCGCG
>2415357|reference Age_ch_v3_2_motif_mod_jobs_024_024558_data_consensus|length 36|copies 1
AACCAAGTGTCCAGAACGTCCGGGTCGCGCCAGACC
>2415357|reference Age_ch_v3_2_motif_mod_jobs_024_024558_data_consensus|length 55|copies 1
AACCAAGTTTCCGGCAGGGTTCATGAATATCTGCACCGGGTCTTATGACATTCCG
>2415357|reference Age_ch_v3_2_motif_mod_jobs_024_024558_data_consensus|length 61|copies 1
AACCAAGTTTCCGGCAGGGTTCATGAATATCTGCACCGGGTCTTATGACATTCCGACGGCC
>2415357|reference Age_ch_v3_2_motif_mod_jobs_024_024558_data_consensus|length 65|copies 1
AACCAATCAAGCCCTGCATCGATGTGGTGGTGATGGCCAACACCGTGCATGGCTACATGAGCCAG
>2415357|reference Age_ch_v3_2_motif_mod_jobs_024_024558_data_consensus|length 60|copies 39
AACCAATGATATGATCGCAGCGATCAACGAGGCGGAAATTTATCAGTTCCTGACCAAACC
>2415357|reference Age_ch_v3_2_motif_mod_jobs_024_024558_data_consensus|length 68|copies 1
AACCAATGGGAACCTTGACACCTGCCGCCCGGCTGCCTTTCGCGCCGCGCGCCAGACGGGTCAGCAAA
>2415357|reference Age_ch_v3_2_motif_mod_jobs_024_024558_data_consensus|length 61|copies 11
AACCACACCATCGTTCAGGCACTGGCCGATCAGGTGGCGCAACGGGGATCTGCCCCCGCGC
>2415357|reference Age_ch_v3_2_motif_mod_jobs_024_024558_data_consensus|length 60|copies 1
AACCACAGTTCCAGATTTAACCCGTTCCACAGGATCAGGTCCGCATCATGGGCGCGCACG
>2415357|reference Age_ch_v3_2_motif_mod_jobs_024_024558_data_consensus|length 60|copies 3
AACCACATCACGACCAGCACCAGCACCAGACCCTGAATGCCGTTCACTCCGATGATCCGC
>2415357|reference Age_ch_v3_2_motif_mod_jobs_024_024558_data_consensus|length 30|copies 1
AACCACATGCGCACCGGACGTAACCACCGC
>2415357|reference Age_ch_v3_2_motif_mod_jobs_024_024558_data_consensus|length 70|copies 1
AACCACATTGTTGCGGATGATCGCGGGTTTCCAGTTTCCCACCAGTGGGGATCTGTTGATCAAAGGGAAA
>2415357|reference Age_ch_v3_2_motif_mod_jobs_024_024558_data_consensus|length 64|copies 1
AACCACCAAAACGCCTGTGCCGCCTATGCCGCCTGCCGCAGTCTTGGGCTTGCACCACGGGTGA
>2415357|reference Age_ch_v3_2_motif_mod_jobs_024_024558_data_consensus|length 30|copies 3
AACCACCACGCCACCGGTGACGGTGCCGTT
>2415357|reference Age_ch_v3_2_motif_mod_jobs_024_024558_data_consensus|length 31|copies 4
AACCACCACGCCACCGGTGACGGTGCCGTTG
>2415357|reference Age_ch_v3_2_motif_mod_jobs_024_024558_data_consensus|length 57|copies 1
AACCACCACGCCACCGGTGACGGTGCCGTTGCCGGTCAGGTATTTGGTCATCGAATG
>2415357|reference Age_ch_v3_2_motif_mod_jobs_024_024558_data_consensus|length 60|copies 1
AACCACCACGCCACCGGTGACGGTGCCGTTGCCGGTCAGGTATTTGGTCATCGAATGCAC
>2415357|reference Age_ch_v3_2_motif_mod_jobs_024_024558_data_consensus|length 31|copies 1
AACCACCGATCAAACCGGTGAAAAAGAACAC
>2415357|reference Age_ch_v3_2_motif_mod_jobs_024_024558_data_consensus|length 32|copies 5
AACCACCGATCAAACCGGTGAAAAAGAACACC
>2415357|reference Age_ch_v3_2_motif_mod_jobs_024_024558_data_consensus|length 67|copies 2
AACCACCGATCAAACCGGTGAAAAAGAACACCGTGATCAGCAGGTTACCCCACGCCATGTAATCGGC
>2415357|reference Age_ch_v3_2_motif_mod_jobs_024_024558_data_consensus|length 67|copies 3
AACCACCGCCTCGGCCAAGGTGAATTTCCGCTTCTGATCTGGCAACGGGCGCTTTGACAAGCGCCCG
>2415357|reference Age_ch_v3_2_motif_mod_jobs_024_024558_data_consensus|length 29|copies 2
AACCACCGGGAACCTGGATCGATCCGTAA
>2415357|reference Age_ch_v3_2_motif_mod_jobs_024_024558_data_consensus|length 70|copies 1
AACCACCGGGAACCTGGATCGATCCGTAAGAATAGCATCCGTCCACGATGTTCGACGGATCCGAACCGGC
>2415357|reference Age_ch_v3_2_motif_mod_jobs_024_024558_data_consensus|length 31|copies 2
AACCACGATGCGGACCGGTTGCCGGTCAATG
>2415357|reference Age_ch_v3_2_motif_mod_jobs_024_024558_data_consensus|length 65|copies 1
AACCACGATTTCGCCCTTCAGGCTGCGTTCTTTGCAGATTTCGGCCAATTCGCTCAGCGGCGCAC
>2415357|reference Age_ch_v3_2_motif_mod_jobs_024_024558_data_consensus|length 29|copies 1
AACCACGCTGATCCAGGATCACCCCGTCG
>2415357|reference Age_ch_v3_2_motif_mod_jobs_024_024558_data_consensus|length 68|copies 5
AACCACGCTGATCCAGGATCACCCCGTCGGGCATCCGGTCGAACCAGGCCCCAAGCGTTTCAATATGC
>2415357|reference Age_ch_v3_2_motif_mod_jobs_024_024558_data_consensus|length 30|copies 1
AACCACGGATCGCCAGGTAGTCCTGAACCG
>2415357|reference Age_ch_v3_2_motif_mod_jobs_024_024558_data_consensus|length 66|copies 3
AACCACGGATCGCCAGGTAGTCCTGAACCGGGCTTCCCAGCGAAGGCAGGGCGTCCATCCAGATCC
>2415357|reference Age_ch_v3_2_motif_mod_jobs_024_024558_data_consensus|length 66|copies 3
AACCACGGCAACACCCCCAAGGATGGCCAGCCGGTGCGTTGTGTGATCACCGTCATCCCGTCGTCG
>2415357|reference Age_ch_v3_2_motif_mod_jobs_024_024558_data_consensus|length 73|copies 1
AACCACGGCCAGTTTCAAAGGCGGTCTGGGGTCAGCTTCGGTGGTGCTGCCTTCGGGACATACGGTCGGGGCC
>2415357|reference Age_ch_v3_2_motif_mod_jobs_024_024558_data_consensus|length 55|copies 2
AACCACGGTTCACCGGCGCGCCAGCCCAGATGTTGCAGCATCTTGCCGCCCGACA
>2415357|reference Age_ch_v3_2_motif_mod_jobs_024_024558_data_consensus|length 66|copies 2
AACCACTGGAACCCCATCGGTGCCCCGGCGCACATTTCCGGCGCATCGGGCGCGATGAACAAGGTA
>2415357|reference Age_ch_v3_2_motif_mod_jobs_024_024558_data_consensus|length 74|copies 66
AACCACTTCCATCCGTATTTGCCAGCTGATCGGGGCTGAAACCTGCAAAAGAAATCTGTGCCATTCAAAAAACC
>2415357|reference Age_ch_v3_2_motif_mod_jobs_024_024558_data_consensus|length 65|copies 1
AACCAGAAAGAAACAACACGGGTTAAGCGTCTGAAAAAATTACATGATATGAAGAAAATCCGGGA
>2415357|reference Age_ch_v3_2_motif_mod_jobs_024_024558_data_consensus|length 29|copies 3
AACCAGACAGCGCCTGGCATATCTCTTCG
>2415357|reference Age_ch_v3_2_motif_mod_jobs_024_024558_data_consensus|length 30|copies 1
AACCAGACAGCGCCTGGCATATCTCTTCGT
>2415357|reference Age_ch_v3_2_motif_mod_jobs_024_024558_data_consensus|length 74|copies 1
AACCAGACGACAAACCGTTCTGGGAAAACTCCAGCATTAATAATTGGAGTGGTTTGGTCACCACATCGCCCAAG
>2415357|reference Age_ch_v3_2_motif_mod_jobs_024_024558_data_consensus|length 29|copies 6
AACCAGATCGCGCCAGGGCCGGAAAAGGT
>2415357|reference Age_ch_v3_2_motif_mod_jobs_024_024558_data_consensus|length 65|copies 4
AACCAGATCGCGCCAGGGCCGGAAAAGGTGGCCCAGACAAGGATCAGCACCGGGCTGAGCAGGAA
>2415357|reference Age_ch_v3_2_motif_mod_jobs_024_024558_data_consensus|length 55|copies 1
AACCAGATTTCGCCGGGTTTATTGGTCACATCTTTGACCAGGCCAAGAATCTGAA
>2415357|reference Age_ch_v3_2_motif_mod_jobs_024_024558_data_consensus|length 69|copies 1
AACCAGCAGGCTTCCCGAGATATCGGCCTGGCTCCATCCTGACCCGGGTGCCAGGATCATAAATCCGGC
>2415357|reference Age_ch_v3_2_motif_mod_jobs_024_024558_data_consensus|length 55|copies 1
AACCAGCCAGCGGAATGATTTCCATCCGGTCCATCAGCGGACCCGGCATGTTGTA
>2415357|reference Age_ch_v3_2_motif_mod_jobs_024_024558_data_consensus|length 30|copies 26
AACCAGCCGCGCACCGGTTTGCCGGTAAAG
>2415357|reference Age_ch_v3_2_motif_mod_jobs_024_024558_data_consensus|length 31|copies 7
AACCAGCCGCGCACCGGTTTGCCGGTAAAGG
>2415357|reference Age_ch_v3_2_motif_mod_jobs_024_024558_data_consensus|length 56|copies 1
AACCAGCTTGATCCAGTTGCCTTCCAAACCGCATATGCGGTGCTGGGGGCGCAGCG
>2415357|reference Age_ch_v3_2_motif_mod_jobs_024_024558_data_consensus|length 64|copies 1
AACCATATAGCCGGTGGCGCGGGATTCGACCCCGTCCAGCCGGTTGGCGCCGGGGGTGGCAAAA
>2415357|reference Age_ch_v3_2_motif_mod_jobs_024_024558_data_consensus|length 61|copies 1
AACCATCCTCGACCATGCGGATCAGCGGCATCAGGGAATCGACTTCGTATTCCACGTTCAG
>2415357|reference Age_ch_v3_2_motif_mod_jobs_024_024558_data_consensus|length 62|copies 1
AACCATCGATTTCGGCGATGATCGCGTGATCCTTCGGACGACGGGCTTCGAACAGTTCCGCG
>2415357|reference Age_ch_v3_2_motif_mod_jobs_024_024558_data_consensus|length 62|copies 1
AACCATCGCCAGACGCTTGATTGAGGGTTGTCGAAAGCCAACCGAACCCGCTAGGACCGCGC
>2415357|reference Age_ch_v3_2_motif_mod_jobs_024_024558_data_consensus|length 50|copies 4
AACCATCGGTCCCGCAAAATCCTGCAAGCCCGACAATTCGTAATATTGCG
>2415357|reference Age_ch_v3_2_motif_mod_jobs_024_024558_data_consensus|length 31|copies 4
AACCATGCGCCAGACCGGTCGCGACATGCAC
>2415357|reference Age_ch_v3_2_motif_mod_jobs_024_024558_data_consensus|length 63|copies 1
AACCATTGCGTTGCCAGCGGGTCTTCATAGGGATCGGCCCCCGGTACCTGCGCCGACAGCGCA
>2415357|reference Age_ch_v3_2_motif_mod_jobs_024_024558_data_consensus|length 53|copies 1
AACCATTTGGAAGCCGTTCCAGATAATCCTGATGTTCCGGTTCCGCCTGCCAG
>2415357|reference Age_ch_v3_2_motif_mod_jobs_024_024558_data_consensus|length 54|copies 32
AACCATTTGGAAGCCGTTCCAGATAATCCTGATGTTCCGGTTCCGCCTGCCAGA
>2415357|reference Age_ch_v3_2_motif_mod_jobs_024_024558_data_consensus|length 65|copies 1
AACCATTTGGAAGCCGTTCCAGATAATCCTGATGTTCCGGTTCCGCCTGCCAGAAATCACCAACC
>2415357|reference Age_ch_v3_2_motif_mod_jobs_024_024558_data_consensus|length 68|copies 1
AACCCAAAGCGCCCTTGGATGATCGGCCATTCCCATGGTCCATCGGTAAAGTCTGCTGATCATGCCCG
>2415357|reference Age_ch_v3_2_motif_mod_jobs_024_024558_data_consensus|length 73|copies 49
AACCCAACCCGGCTTTCTTCTGCGCCTCAGTCAAAGGCGTCCCCTGAGTTGAGGTCACCACACCGACCAAAAG
>2415357|reference Age_ch_v3_2_motif_mod_jobs_024_024558_data_consensus|length 67|copies 1
AACCCAAGCGCAATCGCCAAAGGAACCGCCGCCGAAATAGCCGCCACCCGGACAAATCCCCATATCA
>2415357|reference Age_ch_v3_2_motif_mod_jobs_024_024558_data_consensus|length 56|copies 2
AACCCAAGCTTGACCAGGATCGCCGTGATGGCGCATTCCGCCCCGCGCGTGGTGCC
>2415357|reference Age_ch_v3_2_motif_mod_jobs_024_024558_data_consensus|length 65|copies 2
AACCCAAGTGCATTTCGATGAATCCGAAACATTGCCTTTGCACGCCACGTCCAGCGGGCTTGCCG
>2415357|reference Age_ch_v3_2_motif_mod_jobs_024_024558_data_consensus|length 63|copies 1
AACCCACGCCAAGGCCGCTTCGTCCCGGACCAGGGCATAAGCGCAAAGGAAATTGTGCCGGCG
>2415357|reference Age_ch_v3_2_motif_mod_jobs_024_024558_data_consensus|length 63|copies 1
AACCCACGGTGGGCGCAGACGATTACGTCCGGATTCGCACAGCACTGGATCAAGTCGTGCCGG
>2415357|reference Age_ch_v3_2_motif_mod_jobs_024_024558_data_consensus|length 60|copies 1
AACCCACTCCATCCCGGAAGCTGTCTATATGTCGTCCAAAGTGGTCGTCATGTCGGCTCG
>2415357|reference Age_ch_v3_2_motif_mod_jobs_024_024558_data_consensus|length 71|copies 1
AACCCAGACTGTTCCTGGCTTTCGGCTGCAACCGGGATATTTTCCGCGATCAGCATCTGGGTAACTTCCGC
>2415357|reference Age_ch_v3_2_motif_mod_jobs_024_024558_data_consensus|length 63|copies 2
AACCCAGATATTGCCAGGTGTGATTTGCAGACCATTCGCGAAATATGGCATTAAAAAGTCAGG
>2415357|reference Age_ch_v3_2_motif_mod_jobs_024_024558_data_consensus|length 68|copies 1
AACCCAGCCAAGCTATTCGAGAATCAGTTGGAATATTGGGGCAAGTCCGTCAAACACTATATTGAGGC
>2415357|reference Age_ch_v3_2_motif_mod_jobs_024_024558_data_consensus|length 70|copies 3
AACCCAGCCCCTTCAGTGCGGTGCAAACCGATTTGAAGGGTTGCTGCATTGATTTAAATAAACTGTTTTG
>2415357|reference Age_ch_v3_2_motif_mod_jobs_024_024558_data_consensus|length 29|copies 7
AACCCAGCCGCGCCAGGTAATTACGCATG
>2415357|reference Age_ch_v3_2_motif_mod_jobs_024_024558_data_consensus|length 30|copies 1
AACCCAGCCGCGCCAGGTAATTACGCATGC
>2415357|reference Age_ch_v3_2_motif_mod_jobs_024_024558_data_consensus|length 57|copies 1
AACCCAGCCGCGCCAGGTAATTACGCATGCCCGCCGCCGGATAGCCCATTTTCTGAT
>2415357|reference Age_ch_v3_2_motif_mod_jobs_024_024558_data_consensus|length 62|copies 1
AACCCAGTCATACCCTGTGGCAATAGATGGGTTCATTTGTTGTGTTTCGGGATCAAGCTCAA
>2415357|reference Age_ch_v3_2_motif_mod_jobs_024_024558_data_consensus|length 59|copies 2
AACCCAGTTCGGAAATCAATGCTTCTGGACCTTCGATCAGCCTGCCGTTGATGGAAGCG
>2415357|reference Age_ch_v3_2_motif_mod_jobs_024_024558_data_consensus|length 71|copies 2
AACCCATCCACGCCGCCAAGCGTGGTAACGCCTAGATCGGACAGAACGAACCATTGCGTTGCCAGCGGGTC
>2415357|reference Age_ch_v3_2_motif_mod_jobs_024_024558_data_consensus|length 45|copies 2
AACCCATCCAGACCATGGTGATGGAGAACATGCTGTGCCGCGCCT
>2415357|reference Age_ch_v3_2_motif_mod_jobs_024_024558_data_consensus|length 57|copies 1
AACCCATCGAGCACCTGCGGCAGCACATCGACCGCTTCGCGGGTCATGTAATCCAGC
>2415357|reference Age_ch_v3_2_motif_mod_jobs_024_024558_data_consensus|length 33|copies 1
AACCCATCGTCGCCCAGCACGGCCTCGCCCGTA
>2415357|reference Age_ch_v3_2_motif_mod_jobs_024_024558_data_consensus|length 60|copies 1
AACCCATTGTCACTGCCATTGTAGCACGTGTGTAGCCCAACCCGTAAGGGCCATGAGGAC
>2415357|reference Age_ch_v3_2_motif_mod_jobs_024_024558_data_consensus|length 73|copies 2
AACCCCAAGGCAACCAGATCTTTGCGCCGATGAAGGAAACCATCACGCTGGTCGCCGACGCGATGAAACGGGC
>2415357|reference Age_ch_v3_2_motif_mod_jobs_024_024558_data_consensus|length 67|copies 1
AACCCCACTGATGCTCGTGATGCAATACCATTTGAATACGTGCGAGAGCTTTTGGCCGGGCAAGTAC
>2415357|reference Age_ch_v3_2_motif_mod_jobs_024_024558_data_consensus|length 67|copies 1
AACCCCAGATTCGACATAACGGTCGCCACCAGAGTGTCGCCCGCCAAAGCCCCGTCGCGTTTCCAGA
>2415357|reference Age_ch_v3_2_motif_mod_jobs_024_024558_data_consensus|length 67|copies 1
AACCCCAGCTTTGCCAGCGCTATTTCCGCCAGCGCCTTGGCTCCGACGGCCTGACAGGCTTCGGCCC
>2415357|reference Age_ch_v3_2_motif_mod_jobs_024_024558_data_consensus|length 76|copies 1
AACCCCATAGGCCCCGGCGGGTATTTGTTGCCCCGCCTCCGACTGGACAGCAGCGCTCACGGGCCAGCGGGTTTGC
>2415357|reference Age_ch_v3_2_motif_mod_jobs_024_024558_data_consensus|length 62|copies 1
AACCCCATGTCAGCCATGTTTTACCGCTAGAGCGCGCCGCCGAGGGGCTGGAATTACTGCGG
>2415357|reference Age_ch_v3_2_motif_mod_jobs_024_024558_data_consensus|length 72|copies 1
AACCCCATTCTACCAGCCTCCCAGCCCATAAGGTTTCAGTGTCGCTTCGACCAGAATCGCCCCGAAATGCAG
>2415357|reference Age_ch_v3_2_motif_mod_jobs_024_024558_data_consensus|length 31|copies 2
AACCCCCAGCTGATCGCGCAGGAACTTCACC
>2415357|reference Age_ch_v3_2_motif_mod_jobs_024_024558_data_consensus|length 60|copies 2
AACCCCCGTGCATCGCGTACCGTGCCTTTTGTGGCCAAGGCCACCGACAGCGCCATTGCG
>2415357|reference Age_ch_v3_2_motif_mod_jobs_024_024558_data_consensus|length 68|copies 2
AACCCCCTCCAGCCCCGTATCGGACCTGCTGCAACAACTTGAACAGGCCGATCCGACCGATGCCAAGC
>2415357|reference Age_ch_v3_2_motif_mod_jobs_024_024558_data_consensus|length 78|copies 2
AACCCCGAAGAAGCTGGCTGGCTGAAAGAACGGATCGAAGGCTTCAACAAGGAAATCACCTTTACCCGCGAGGGGCGC
>2415357|reference Age_ch_v3_2_motif_mod_jobs_024_024558_data_consensus|length 77|copies 2
AACCCCGAATTCGTACCGCCCAAAGGGCGTAAATTACGCGCCGCAGGGGTTTTGGTAGGTTTCGTAGAGCGACAGGG
>2415357|reference Age_ch_v3_2_motif_mod_jobs_024_024558_data_consensus|length 75|copies 1
AACCCCGACAGATCCTCGGTATGAAAGATTTCGATCCGGGTGGCATCCACCGCCTTGACCCCCAACAGGTCGGCC
>2415357|reference Age_ch_v3_2_motif_mod_jobs_024_024558_data_consensus|length 32|copies 1
AACCCCGACCACGTGCTGGATGCGCCCGAAGA
>2415357|reference Age_ch_v3_2_motif_mod_jobs_024_024558_data_consensus|length 65|copies 32
AACCCCGACCACGTGCTGGATGCGCCCGAAGACCGAATCTGTACCACGATTTTGGAAATGCTGAA
>2415357|reference Age_ch_v3_2_motif_mod_jobs_024_024558_data_consensus|length 54|copies 1
AACCCCGCCTTACGCGGCTAGGCGCAAGGGCTTAAGTTTCGATAACTCGAACTG
>2415357|reference Age_ch_v3_2_motif_mod_jobs_024_024558_data_consensus|length 67|copies 3
AACCCCGCCTTACGCGGCTAGGCGCAAGGGCTTAAGTTTCGATAACTCGAACTGCTTACGCAGCCAG
>2415357|reference Age_ch_v3_2_motif_mod_jobs_024_024558_data_consensus|length 61|copies 2
AACCCCGGCAACCCCGACCCCCGATGAGGGCGTGTCAGAAACTGCGGATGCAGCCGCAGAA
>2415357|reference Age_ch_v3_2_motif_mod_jobs_024_024558_data_consensus|length 78|copies 1
AACCCCGGGGCCACCCGGAACCCGATCCTTTTGGCCAGATTGTCCAGCGCCTGACCCATCTTTTCCTTGTTCACCATA
>2415357|reference Age_ch_v3_2_motif_mod_jobs_024_024558_data_consensus|length 82|copies 2
AACCCCTAAATATGCTCGTTCATCCGTTTTCAAAAACCCGTCCCGGCCTTTTCATCGTTCCAAAAATGCTCCCGCCGGAGGC
>2415357|reference Age_ch_v3_2_motif_mod_jobs_024_024558_data_consensus|length 69|copies 2
AACCCCTGATCGCTTAGCAAGGTACGCGCGCTGAGTGACAAGCCATTGGCGGTTTTCAACTGACCGGCC
>2415357|reference Age_ch_v3_2_motif_mod_jobs_024_024558_data_consensus|length 51|copies 3
AACCCCTGTCTGGGGTTCTGGCGAAGGTGCGCGCCAGCTGGGGCTGTGCGC
>2415357|reference Age_ch_v3_2_motif_mod_jobs_024_024558_data_consensus|length 57|copies 1
AACCCCTTGCGCCACCGCCGCCAGCGCCAGCGCCACCGATCCGGCAGCACGGTCCGC
>2415357|reference Age_ch_v3_2_motif_mod_jobs_024_024558_data_consensus|length 65|copies 1
AACCCGAAACGGAATGGACGTTCCGCGCAAATTGGCACAGTCACGACTATCAGACCCGGCTGCGC
>2415357|reference Age_ch_v3_2_motif_mod_jobs_024_024558_data_consensus|length 31|copies 1
AACCCGAAAGGGCCCGGGTCCTGAACCTGTG
>2415357|reference Age_ch_v3_2_motif_mod_jobs_024_024558_data_consensus|length 31|copies 1
AACCCGAAATGGAACCGGTTCTTGGAAGTGG
>2415357|reference Age_ch_v3_2_motif_mod_jobs_024_024558_data_consensus|length 41|copies 1
AACCCGAAGACATGATCGGTCGGATGGCCCGTTTCGAAATC
>2415357|reference Age_ch_v3_2_motif_mod_jobs_024_024558_data_consensus|length 49|copies 1
AACCCGAATCTGCTGCGCAATTCGACCCGGTTCCTGGCCGAACAGGACA
>2415357|reference Age_ch_v3_2_motif_mod_jobs_024_024558_data_consensus|length 29|copies 1
AACCCGACCCGTTCCAGAAGCGCCTCGGC
>2415357|reference Age_ch_v3_2_motif_mod_jobs_024_024558_data_consensus|length 61|copies 3
AACCCGACCTTGCATTGCCCGCAGCGTTCGAGCTGAAGGACAAGAGGCAATGACGAGTAGC
>2415357|reference Age_ch_v3_2_motif_mod_jobs_024_024558_data_consensus|length 63|copies 1
AACCCGACGCAAAAGACGGGGCGGATATTTGGGAGCTGGTACGCAGCTGCCAGCCGCTTGACG
>2415357|reference Age_ch_v3_2_motif_mod_jobs_024_024558_data_consensus|length 57|copies 2
AACCCGACGCGATGACAACGCTCCGGGCGGGTGGCGCAATACTTGTTTCCGTATGGA
>2415357|reference Age_ch_v3_2_motif_mod_jobs_024_024558_data_consensus|length 65|copies 2
AACCCGATCAAACCCGAGGTCAATCTGCGTGATTTCATCGTCAACCGTTTCGGGCAGGAACTTTA
>2415357|reference Age_ch_v3_2_motif_mod_jobs_024_024558_data_consensus|length 39|copies 1
AACCCGATCAAGGCCGCCAGCGCGCGGATCGAGGTTATC
>2415357|reference Age_ch_v3_2_motif_mod_jobs_024_024558_data_consensus|length 56|copies 1
AACCCGATCAAGGCCGCCAGCGCGCGGATCGAGGTTATCCTTTCACCAAGCAATAG
>2415357|reference Age_ch_v3_2_motif_mod_jobs_024_024558_data_consensus|length 70|copies 1
AACCCGATCCCTTCAACTTGGCCGGATGCAATTCTTTGCCGCACCCTGTTTCCAACTTGATGCCGCCACG
>2415357|reference Age_ch_v3_2_motif_mod_jobs_024_024558_data_consensus|length 72|copies 1
AACCCGATCCTTTTGGCCAGATTGTCCAGCGCCTGACCCATCTTTTCCTTGTTCACCATATGCTGTGCGCCC
>2415357|reference Age_ch_v3_2_motif_mod_jobs_024_024558_data_consensus|length 57|copies 1
AACCCGATCGCCGAAGATCCGCATAAGGAACTCACCCGCCTGCACGAAGCGGTGGAT
>2415357|reference Age_ch_v3_2_motif_mod_jobs_024_024558_data_consensus|length 58|copies 1
AACCCGATGAACGTCTGTTCTTACCATCTGCAAGAAGCAGGCGCGACACCAGAACAGG
>2415357|reference Age_ch_v3_2_motif_mod_jobs_024_024558_data_consensus|length 63|copies 1
AACCCGATGGAAATCCGCCGGGGGATTTTCACCTTGGCGATCGGCTTGGTGATATCGTCAGCG
>2415357|reference Age_ch_v3_2_motif_mod_jobs_024_024558_data_consensus|length 28|copies 1
AACCCGATTGCTGCCCCGATCAGCATCC
>2415357|reference Age_ch_v3_2_motif_mod_jobs_024_024558_data_consensus|length 58|copies 7
AACCCGATTGCTGCCCCGATCAGCATCCCGGTCAGCGCCAGCGTGATCACGACATAGC
>2415357|reference Age_ch_v3_2_motif_mod_jobs_024_024558_data_consensus|length 30|copies 5
AACCCGATTTCGACCGGTTGAGCGGTCAGG
>2415357|reference Age_ch_v3_2_motif_mod_jobs_024_024558_data_consensus|length 62|copies 1
AACCCGATTTCGACCGGTTGAGCGGTCAGGGGTTCGATTGCACGATCACCCCCGAAGGGCGC
>2415357|reference Age_ch_v3_2_motif_mod_jobs_024_024558_data_consensus|length 59|copies 1
AACCCGCACCGAACTGCCGCCGGTGACAGCGTTCAACGCTTTGTCGATATCCGCCTCGG
>2415357|reference Age_ch_v3_2_motif_mod_jobs_024_024558_data_consensus|length 52|copies 1
AACCCGCCAGTGCCCAGCGCCGGTTCACCGATAAACGCGGCGATGGTGTCGG
>2415357|reference Age_ch_v3_2_motif_mod_jobs_024_024558_data_consensus|length 42|copies 1
AACCCGCCCGCCCCCGGAAGTGTGGGCACAATCGCTGCGACC
>2415357|reference Age_ch_v3_2_motif_mod_jobs_024_024558_data_consensus|length 59|copies 1
AACCCGCCGGGCCGGAGCCGATGATCAGAACCTTGGTGTGACGCGTTTCGGCCATGACA
>2415357|reference Age_ch_v3_2_motif_mod_jobs_024_024558_data_consensus|length 81|copies 1
AACCCGCCGGGGAAATGGAAGACCGCCTCAAGCGGGGTTTCACCGTCATCAATCGCGGTTTTCCAGCGGATTTCGACGCCC
>2415357|reference Age_ch_v3_2_motif_mod_jobs_024_024558_data_consensus|length 58|copies 1
AACCCGCGCAACGCCGCCGCCGGATCGCTGCGCCAGCTCAATCCGGAAATTACCCGCG
>2415357|reference Age_ch_v3_2_motif_mod_jobs_024_024558_data_consensus|length 31|copies 1
AACCCGCGCCGCCACCGGTGAACCCGACATC
>2415357|reference Age_ch_v3_2_motif_mod_jobs_024_024558_data_consensus|length 67|copies 4
AACCCGCGGGCGGCCGGTGTCGGTCAGCAGAACGCTCAACGCTCCGAATGTCACATCCATATCCGGC
>2415357|reference Age_ch_v3_2_motif_mod_jobs_024_024558_data_consensus|length 32|copies 1
AACCCGCTGAAAGTGGTTCTCGATCCGATCAC
>2415357|reference Age_ch_v3_2_motif_mod_jobs_024_024558_data_consensus|length 60|copies 1
AACCCGCTGAAAGTGGTTCTCGATCCGATCACTCAACCGCTGAGCTGGGCATTGGACGGA
>2415357|reference Age_ch_v3_2_motif_mod_jobs_024_024558_data_consensus|length 64|copies 3
AACCCGCTGAAAGTGGTTCTCGATCCGATCACTCAACCGCTGAGCTGGGCATTGGACGGATCGC
>2415357|reference Age_ch_v3_2_motif_mod_jobs_024_024558_data_consensus|length 68|copies 1
AACCCGCTGCACAAGGTGAAGCTGAAGTTCAACCCGTCCGCCGTGGGCGAGGAAAAACGTCGCGGGCC
>2415357|reference Age_ch_v3_2_motif_mod_jobs_024_024558_data_consensus|length 60|copies 1
AACCCGGAACACTTCACCGATCCAGATGTCTTTGGCGTCGCGCGCTAGGGTGATACCGCC
>2415357|reference Age_ch_v3_2_motif_mod_jobs_024_024558_data_consensus|length 59|copies 1
AACCCGGACGCGAACGCGAAAGACCAACTCGGCGCGCGTATCCTCGATCTCGACTTGGC
>2415357|reference Age_ch_v3_2_motif_mod_jobs_024_024558_data_consensus|length 58|copies 1
AACCCGGCACAAGGCCTGTTTGATGGCATCATGCAGATGCATGGGCTGCTGCGCAAAA
>2415357|reference Age_ch_v3_2_motif_mod_jobs_024_024558_data_consensus|length 66|copies 1
AACCCGGCCATCGCCAGAATACCGGCCAGAATAGCCGTGCGGTGGATGCCACCTGATTCGAAGGCG
>2415357|reference Age_ch_v3_2_motif_mod_jobs_024_024558_data_consensus|length 69|copies 1
AACCCGGCCCCGACTTCGGCGATCGCTTCGGCCTGTTCCAGCAAGGTGACCGAGCCACCGCGCAAGGCC
>2415357|reference Age_ch_v3_2_motif_mod_jobs_024_024558_data_consensus|length 75|copies 1
AACCCGGCCGAAGCCGCCGAAGGCACCATCCGCAAGGAATTCGCCCTGTCGATCGGTGAAAATTCGGTCCACGGG
>2415357|reference Age_ch_v3_2_motif_mod_jobs_024_024558_data_consensus|length 66|copies 1
AACCCGGCCTTTTTCGGGGTGAAACCGGAAATGGTGCTGATGTCAGGCACCATCGTGATGGCACAG
>2415357|reference Age_ch_v3_2_motif_mod_jobs_024_024558_data_consensus|length 54|copies 1
AACCCGGCGAAGCGGCGATCACCAAATCCACCACGCTGGAAGTCACCGTTCTCG
>2415357|reference Age_ch_v3_2_motif_mod_jobs_024_024558_data_consensus|length 39|copies 2
AACCCGGCTATCGAAGACGAAACATTCGCCTTCCCAGCT
>2415357|reference Age_ch_v3_2_motif_mod_jobs_024_024558_data_consensus|length 29|copies 2
AACCCGGCTCTACCAGGTCGCACCGATTT
>2415357|reference Age_ch_v3_2_motif_mod_jobs_024_024558_data_consensus|length 57|copies 6
AACCCGGCTCTACCAGGTCGCACCGATTTCGACCAACCTGATCCTGTCCTATGTCGC
>2415357|reference Age_ch_v3_2_motif_mod_jobs_024_024558_data_consensus|length 72|copies 1
AACCCGGCTTCCAGAATATAACTGTCGGGGGTCAACTCAATCCCGGTTTCGGGGATGCAATGGGCCACCCGG
>2415357|reference Age_ch_v3_2_motif_mod_jobs_024_024558_data_consensus|length 61|copies 2
AACCCGGGCAGGTCACGGGCGTTTTCCAGCCCGAAATGATCCAGAAATTCCTGCGTCACCA
>2415357|reference Age_ch_v3_2_motif_mod_jobs_024_024558_data_consensus|length 60|copies 2
AACCCGGTCCGGCAAGATCATGCGCCGGATCCTGCGCAAAATCGCCGAAAACGACTATGG
>2415357|reference Age_ch_v3_2_motif_mod_jobs_024_024558_data_consensus|length 59|copies 1
AACCCGGTCGCGCCCAGTTGGAGGAACCCGATGTTTCGCGGCTGATGGAAAAGACCCAG
>2415357|reference Age_ch_v3_2_motif_mod_jobs_024_024558_data_consensus|length 63|copies 2
AACCCGGTCGTTCTGGGCAAGGTCCGCGCCAAGACCGACCAGATGAACGATCCTGATCGTGTA
>2415357|reference Age_ch_v3_2_motif_mod_jobs_024_024558_data_consensus|length 61|copies 1
AACCCGGTCTGTACCGTGCGCGAGAAGGTTTCGCCCTTGGCCAGCGCGTCGGCCACGCGGC
>2415357|reference Age_ch_v3_2_motif_mod_jobs_024_024558_data_consensus|length 31|copies 1
AACCCGGTGCTGGCCTGGCAGGTCGGCAATG
>2415357|reference Age_ch_v3_2_motif_mod_jobs_024_024558_data_consensus|length 67|copies 1
AACCCGGTGTCCCGGCGGACCTGACGGATGAATTCGCGGGAATTCTTGGCGCGGCGACAGGCCTCGG
>2415357|reference Age_ch_v3_2_motif_mod_jobs_024_024558_data_consensus|length 57|copies 1
AACCCGTATTTCCATGGCACCACCAACCGCAGCGGTGCGCCGTTCTGATTGGGCAGA
>2415357|reference Age_ch_v3_2_motif_mod_jobs_024_024558_data_consensus|length 30|copies 4
AACCCGTCAGAGACCGGTGCTTACGTCAAT
>2415357|reference Age_ch_v3_2_motif_mod_jobs_024_024558_data_consensus|length 61|copies 2
AACCCGTCAGCGCCAATCACCACGTCAGCTTCGATCACCGCGCCGTTCGCGGTATGGACAC
>2415357|reference Age_ch_v3_2_motif_mod_jobs_024_024558_data_consensus|length 56|copies 1
AACCCGTCATGGACATGTTGCGCCGCAATGCACAGGCGCTTGGCCTTCCGGTGCGG
>2415357|reference Age_ch_v3_2_motif_mod_jobs_024_024558_data_consensus|length 69|copies 1
AACCCGTCCCGTCCGGGCATTCGGATATCGGACAGAATGACGCCTTCGAAATTTTCGGAAATGTGATCC
>2415357|reference Age_ch_v3_2_motif_mod_jobs_024_024558_data_consensus|length 62|copies 1
AACCCGTCGGCAGCTGCGTCGCAGACCGCCACCCTGTTCATCGGCATCGCGTTTGCAGAAGC
>2415357|reference Age_ch_v3_2_motif_mod_jobs_024_024558_data_consensus|length 30|copies 1
AACCCGTGACGGCCCAGGAATGGGCCGTCA
>2415357|reference Age_ch_v3_2_motif_mod_jobs_024_024558_data_consensus|length 60|copies 5
AACCCGTGACGGCCCAGGAATGGGCCGTCATCTGCGATATGGCCGGTATATCGCAGTAGC
>2415357|reference Age_ch_v3_2_motif_mod_jobs_024_024558_data_consensus|length 30|copies 1
AACCCGTGCTTGCCTGGAAGAAATGGAACA
>2415357|reference Age_ch_v3_2_motif_mod_jobs_024_024558_data_consensus|length 63|copies 1
AACCCGTTATTGCCGCGCAACCCGCTGTCGTTTTGAAACAGGTAAAGCGCCAGCGCCAGCGTC
>2415357|reference Age_ch_v3_2_motif_mod_jobs_024_024558_data_consensus|length 64|copies 1
AACCCGTTCGGCATAGTCAGGCGTTGCCACCGCCACCAATTCAACCGTTTTCAGACGCGTAACC
>2415357|reference Age_ch_v3_2_motif_mod_jobs_024_024558_data_consensus|length 63|copies 1
AACCCGTTGCCAACGTTGCCAACAAACGAATTCCATACGAACAAGATGGGCGCACGCATTTCG
>2415357|reference Age_ch_v3_2_motif_mod_jobs_024_024558_data_consensus|length 51|copies 1
AACCCGTTTTTGCGGATGGCGGTCCCACCGTTTGACGGCGAAGATCTGAAT
>2415357|reference Age_ch_v3_2_motif_mod_jobs_024_024558_data_consensus|length 72|copies 2
AACCCTATGACAAGGAAGCCCCAACCCCCGGTAATGGTGTGATGGTGGCTTTCCCGACCAGCACCAAGGACG
>2415357|reference Age_ch_v3_2_motif_mod_jobs_024_024558_data_consensus|length 71|copies 1
AACCCTATTTATGCCTTGCCCATCCAACCCTCCATTGGCGGCGTCAGCCGCCCCCGCAAGGCTGCGGTCAG
>2415357|reference Age_ch_v3_2_motif_mod_jobs_024_024558_data_consensus|length 59|copies 1
AACCCTCAGCCGAACCTTGATGACGAGCGGCACCACGCTTCTGGCGTTGATCGCGATGC
>2415357|reference Age_ch_v3_2_motif_mod_jobs_024_024558_data_consensus|length 67|copies 1
AACCCTCCATCATGAAAATTCAGCTTTCACGTCCTGTAGCAGGGATCTGGTGTTTGGGAAGGTTGCC
>2415357|reference Age_ch_v3_2_motif_mod_jobs_024_024558_data_consensus|length 65|copies 1
AACCCTGAAACTGTTTGTGGAAACGGAGGTAGATAAGTTTTGAGAGTCTCAAAGAGATTGACCGC
>2415357|reference Age_ch_v3_2_motif_mod_jobs_024_024558_data_consensus|length 55|copies 1
AACCCTGACGATGACAGGTGTGCCGCGCAACACCGCCCCAACCGGCGACGTGGGG
>2415357|reference Age_ch_v3_2_motif_mod_jobs_024_024558_data_consensus|length 67|copies 1
AACCCTGACGCCTCGGGTACGGTTGGAAAACGCGGACAATGCATCGCAATTGCAGATCAGCAAGGGC
>2415357|reference Age_ch_v3_2_motif_mod_jobs_024_024558_data_consensus|length 29|copies 2
AACCCTGATTTCCCTGGCCAGCATATCTG
>2415357|reference Age_ch_v3_2_motif_mod_jobs_024_024558_data_consensus|length 66|copies 1
AACCCTGATTTCCCTGGCCAGCATATCTGCTTTGGCGATGAATATCTTTCTGCCATCGCTGCCCGG
>2415357|reference Age_ch_v3_2_motif_mod_jobs_024_024558_data_consensus|length 31|copies 1
AACCCTGCGTCAACCGGTTGAAACCGGTGAA
>2415357|reference Age_ch_v3_2_motif_mod_jobs_024_024558_data_consensus|length 41|copies 1
AACCCTGCGTCAACCGGTTGAAACCGGTGAAGTGATGGTGT
>2415357|reference Age_ch_v3_2_motif_mod_jobs_024_024558_data_consensus|length 64|copies 1
AACCCTGCGTCAACCGGTTGAAACCGGTGAAGTGATGGTGTCGCGCGCCAATGCCCATGTACAA
>2415357|reference Age_ch_v3_2_motif_mod_jobs_024_024558_data_consensus|length 75|copies 1
AACCCTGGTGCTTGCGCCAGGGTTTTTTTGTTGAAAGGCAGCGCGGCGGGCAACGCGCCTTACAACGCCCACCCA
>2415357|reference Age_ch_v3_2_motif_mod_jobs_024_024558_data_consensus|length 58|copies 1
AACCCTGTGGATGGGTCTGGCGGTTGTCGCAGTCATCTTGATGATGGTTCTGGGTACC
>2415357|reference Age_ch_v3_2_motif_mod_jobs_024_024558_data_consensus|length 30|copies 17
AACCCTGTTCGAACCGGTGATCCGGCTCGG
>2415357|reference Age_ch_v3_2_motif_mod_jobs_024_024558_data_consensus|length 68|copies 1
AACCCTGTTCGAACCGGTGATCCGGCTCGGCGTGACCGGCTTGGCGCGGTCGGGCAAGACGGTGTTCA
>2415357|reference Age_ch_v3_2_motif_mod_jobs_024_024558_data_consensus|length 52|copies 1
AACCCTGTTCGATCTGCGCGACAAGCCCGATCACCTTCTGATCATCGGCGGC
>2415357|reference Age_ch_v3_2_motif_mod_jobs_024_024558_data_consensus|length 53|copies 1
AACCCTTCCAACGCGGCATCGACCTGTTGCGGTGACGCACCGTCCAGCACCAG
>2415357|reference Age_ch_v3_2_motif_mod_jobs_024_024558_data_consensus|length 65|copies 1
AACCCTTCCCAACCCGGTTCGGCGGCATGGCACATGGAACAGCGGCCCATGACGATATCCGCAAC
>2415357|reference Age_ch_v3_2_motif_mod_jobs_024_024558_data_consensus|length 43|copies 1
AACCCTTCCCGACCGGCCGCGCGACCCATGGCGCGATCGAAGC
>2415357|reference Age_ch_v3_2_motif_mod_jobs_024_024558_data_consensus|length 65|copies 1
AACCCTTCCTGCGCACGCAGAATCTTTGGGTGTGGCGTGGTCAACATGTCGGGGCTGATCAGCAA
>2415357|reference Age_ch_v3_2_motif_mod_jobs_024_024558_data_consensus|length 58|copies 1
AACCCTTCGGATTCCAGCATGTCGCGCATCGCGCCGATGCGGCCATCCATCATGTCCG
>2415357|reference Age_ch_v3_2_motif_mod_jobs_024_024558_data_consensus|length 30|copies 2
AACCCTTGTGACACCGGTGCCAGACTGCCC
>2415357|reference Age_ch_v3_2_motif_mod_jobs_024_024558_data_consensus|length 31|copies 3
AACCCTTGTGACACCGGTGCCAGACTGCCCG
>2415357|reference Age_ch_v3_2_motif_mod_jobs_024_024558_data_consensus|length 67|copies 5
AACCCTTGTGACACCGGTGCCAGACTGCCCGGCGCGATCGGGTCGCCCGCCACTTTCATTTCGGCCA
>2415357|reference Age_ch_v3_2_motif_mod_jobs_024_024558_data_consensus|length 30|copies 3
AACCCTTTGAAAACCGGTTGCCAATAAGGT
>2415357|reference Age_ch_v3_2_motif_mod_jobs_024_024558_data_consensus|length 72|copies 2
AACCCTTTGAAAACCGGTTGCCAATAAGGTTGTTCGGTGATGCCTGTATCCATCGCCACGCCGATGGCGGGG
>2415357|reference Age_ch_v3_2_motif_mod_jobs_024_024558_data_consensus|length 62|copies 1
AACCCTTTGGGCCCATGAAACACCGCATACATCGATGCCATCACCGCCAACAACGCCTGCGC
>2415357|reference Age_ch_v3_2_motif_mod_jobs_024_024558_data_consensus|length 31|copies 1
AACCCTTTGTGGGCATGGGCGGCGTTTTCCT
>2415357|reference Age_ch_v3_2_motif_mod_jobs_024_024558_data_consensus|length 85|copies 1
AACCCTTTTTGGGGGTCGGCTTCCTGCCAATCGGGCAGCGGGGTGTCTGGTGTCAGGCAGGTTTCGGTCAGGGCAGGGTGGGCGG
>2415357|reference Age_ch_v3_2_motif_mod_jobs_024_024558_data_consensus|length 34|copies 3
AACCGAAATCAGCCAGGCCCAAGTGGCAGAAGCC
>2415357|reference Age_ch_v3_2_motif_mod_jobs_024_024558_data_consensus|length 29|copies 6
AACCGAACCAGACCTGGCGCGTGCAAGCG
>2415357|reference Age_ch_v3_2_motif_mod_jobs_024_024558_data_consensus|length 65|copies 3
AACCGAACCAGACCTGGCGCGTGCAAGCGGGCCCAGGCGCACGGTATTTCAAGGATATCACGGGC
>2415357|reference Age_ch_v3_2_motif_mod_jobs_024_024558_data_consensus|length 65|copies 2
AACCGAACTGCTGCCCGGCATGACATTCCATTTCATGCCCGGCCTGTGGACCCCGGAATGGGGGC
>2415357|reference Age_ch_v3_2_motif_mod_jobs_024_024558_data_consensus|length 64|copies 3
AACCGAAGAATTCCTGTCCGCAGCGGGGTCCGATTGCGGTATCGCCAACGTCAATATCGGCCCG
>2415357|reference Age_ch_v3_2_motif_mod_jobs_024_024558_data_consensus|length 60|copies 1
AACCGAAGTGGATGGCGCGGGTAGCGAAACCTGTGGTCGGGGTATTGGGCGATTGGGACA
>2415357|reference Age_ch_v3_2_motif_mod_jobs_024_024558_data_consensus|length 62|copies 1
AACCGACCATCGCCATGGTCGATGGAATTGCCACCGCAGGCGGCCTGCAATTGGCTGCAGCC
>2415357|reference Age_ch_v3_2_motif_mod_jobs_024_024558_data_consensus|length 31|copies 1
AACCGACCCGCGACCGGTTTGGCTTCAACCG
>2415357|reference Age_ch_v3_2_motif_mod_jobs_024_024558_data_consensus|length 32|copies 2
AACCGACCCGCGACCGGTTTGGCTTCAACCGG
>2415357|reference Age_ch_v3_2_motif_mod_jobs_024_024558_data_consensus|length 66|copies 1
AACCGACCGGCTTTCAGGCGCTTGAGCAGCGCGTTGAACGGGATGTTGATCGGCAGCGGATCGGCG
>2415357|reference Age_ch_v3_2_motif_mod_jobs_024_024558_data_consensus|length 49|copies 1
AACCGACGCGCCGGGGATTGCCGGGCATCTGCGCCACGCGGTCAAGCGG
>2415357|reference Age_ch_v3_2_motif_mod_jobs_024_024558_data_consensus|length 74|copies 2
AACCGACGGACGAGGTCGCGGGCGGGCCCTATGTCCCTGAAGAGTTCCAGCGCGACTTTGATGCCCCCGGTAGC
>2415357|reference Age_ch_v3_2_motif_mod_jobs_024_024558_data_consensus|length 31|copies 1
AACCGACTTCGATCCTGGCCGTCGTTCGGCG
>2415357|reference Age_ch_v3_2_motif_mod_jobs_024_024558_data_consensus|length 60|copies 1
AACCGACTTCGATCCTGGCCGTCGTTCGGCGCTGGATCTTCTGGCCAAGGGCGGCATGGC
>2415357|reference Age_ch_v3_2_motif_mod_jobs_024_024558_data_consensus|length 62|copies 1
AACCGATCAACCCCCAGTCCTTTACCTGATTGCGCCATACCCGGACCCAACTGGCCCGACCG
>2415357|reference Age_ch_v3_2_motif_mod_jobs_024_024558_data_consensus|length 30|copies 2
AACCGATCCATCACCGGGCCTTTCACCTCG
>2415357|reference Age_ch_v3_2_motif_mod_jobs_024_024558_data_consensus|length 65|copies 1
AACCGATCCATCACCGGGCCTTTCACCTCGGATAGGTGCAGTTTGATCCCGACATCGGTCAGGCG
>2415357|reference Age_ch_v3_2_motif_mod_jobs_024_024558_data_consensus|length 67|copies 2
AACCGATCCGAAGGTGCTGCAAGCCACGCTTGCCACGCTTTTGAAAACCGAAAGCGACCGCTTCAAC
>2415357|reference Age_ch_v3_2_motif_mod_jobs_024_024558_data_consensus|length 67|copies 2
AACCGATCTGAGCCCGGCAATTTCGGATGTCCGCACCGCTGCGGGCCAGTTCGAGGCGACGATGGCG
>2415357|reference Age_ch_v3_2_motif_mod_jobs_024_024558_data_consensus|length 44|copies 1
AACCGATCTGCGTGAAACCGAAGAATTCCTGTCCGCAGCGGGGT
>2415357|reference Age_ch_v3_2_motif_mod_jobs_024_024558_data_consensus|length 53|copies 1
AACCGATCTGTCGCATCGGAACAATCATTGGAATAAAACAGGAAATCGGTGAC
>2415357|reference Age_ch_v3_2_motif_mod_jobs_024_024558_data_consensus|length 60|copies 39
AACCGATGCAGCAGCCCAGCAGCCGGATGGCGAGTGGCGCGATTTTCTCGGGCGGTCAAA
>2415357|reference Age_ch_v3_2_motif_mod_jobs_024_024558_data_consensus|length 30|copies 2
AACCGATGGCGCACCGGTCTTTCAGGCGCT
>2415357|reference Age_ch_v3_2_motif_mod_jobs_024_024558_data_consensus|length 66|copies 1
AACCGATGGCGCACCGGTCTTTCAGGCGCTGGCGACCGGTGCCTTTGCCGAAAAAGTCGTGGTGGA
>2415357|reference Age_ch_v3_2_motif_mod_jobs_024_024558_data_consensus|length 31|copies 1
AACCGATGTAGAGCGTCGCGTCGTCCTGAAC
>2415357|reference Age_ch_v3_2_motif_mod_jobs_024_024558_data_consensus|length 56|copies 1
AACCGATGTGGACACCGAGGCTTATTACAACGGCGCGATCTGGGTCGTTGACAGGG
>2415357|reference Age_ch_v3_2_motif_mod_jobs_024_024558_data_consensus|length 41|copies 1
AACCGATTCCGCAAGCGCGGCAGAGGTTCGTAGACCAGTTG
>2415357|reference Age_ch_v3_2_motif_mod_jobs_024_024558_data_consensus|length 29|copies 1
AACCGATTGCACCCAGGCCAGCACCACCG
>2415357|reference Age_ch_v3_2_motif_mod_jobs_024_024558_data_consensus|length 49|copies 2
AACCGCAACACATCCTGTGCCTGACCTATACCAAGGCCGCCGCCAGCGA
>2415357|reference Age_ch_v3_2_motif_mod_jobs_024_024558_data_consensus|length 60|copies 2
AACCGCAACGCGGATTTGCCGCGCCGTCGGAAGCTGCAATGCTGCCATCAGAAAGGCGGC
>2415357|reference Age_ch_v3_2_motif_mod_jobs_024_024558_data_consensus|length 74|copies 6
AACCGCACCGGGTTGCCGCCGGAATAGGCCCCGGCCAACGCCAGCATAAGCGTGAAAGGCGAACTGTCGCGCCC
>2415357|reference Age_ch_v3_2_motif_mod_jobs_024_024558_data_consensus|length 63|copies 6
AACCGCACGATAGCATGGGTCTGCGGCAAGTGGATACAGCTGGTCCCGACCTCTTTCCACAGG
>2415357|reference Age_ch_v3_2_motif_mod_jobs_024_024558_data_consensus|length 57|copies 1
AACCGCACGGCATCGAGCGCCGCAGGCCAGCAGGCATAGGCGATCCCGGCAAACAGC
>2415357|reference Age_ch_v3_2_motif_mod_jobs_024_024558_data_consensus|length 72|copies 1
AACCGCAGATCGCCGCGTGTGTCCGAAACCGCCTGGCGGCCTGGCAGAATTTTCTGGCTCAGATTGTCACCC
>2415357|reference Age_ch_v3_2_motif_mod_jobs_024_024558_data_consensus|length 47|copies 1
AACCGCAGCCGGACAGCGATCCCGGGATAGTCTTCCGGCCGGAAACC
>2415357|reference Age_ch_v3_2_motif_mod_jobs_024_024558_data_consensus|length 65|copies 1
AACCGCAGCCGGATTCGTATTTGTCCGCTGACGCAAAAAGCGGTTCACCGGACACCACGTCGACA
>2415357|reference Age_ch_v3_2_motif_mod_jobs_024_024558_data_consensus|length 27|copies 1
AACCGCATCACATGGGCCGGGCTGAAG
>2415357|reference Age_ch_v3_2_motif_mod_jobs_024_024558_data_consensus|length 53|copies 1
AACCGCATCAGACCCGCACCTCCAACACCGGCACATCGGGCACTTCACCGGCC
>2415357|reference Age_ch_v3_2_motif_mod_jobs_024_024558_data_consensus|length 29|copies 16
AACCGCATCGCACCTGGCAAAACCATCTG
>2415357|reference Age_ch_v3_2_motif_mod_jobs_024_024558_data_consensus|length 32|copies 1
AACCGCATCGCACCTGGCAAAACCATCTGCAT
>2415357|reference Age_ch_v3_2_motif_mod_jobs_024_024558_data_consensus|length 57|copies 38
AACCGCCAGCTTCACGCTGCCGATGATCACCATGCTGTCGAAAGGCAGGGCACGGGC
>2415357|reference Age_ch_v3_2_motif_mod_jobs_024_024558_data_consensus|length 40|copies 3
AACCGCCATGGCGGCGCATCTGCCTGGGCTGCTACAGACC
>2415357|reference Age_ch_v3_2_motif_mod_jobs_024_024558_data_consensus|length 51|copies 2
AACCGCCATGGCGGCGCATCTGCCTGGGCTGCTACAGACCGCAGGGGCCAG
>2415357|reference Age_ch_v3_2_motif_mod_jobs_024_024558_data_consensus|length 57|copies 2
AACCGCCATGGCGGCGCATCTGCCTGGGCTGCTACAGACCGCAGGGGCCAGCACCGC
>2415357|reference Age_ch_v3_2_motif_mod_jobs_024_024558_data_consensus|length 51|copies 1
AACCGCCCCACAGCCCGTCGGCACTGTCGGCCAAGCCGTCTTCGTGCATCG
>2415357|reference Age_ch_v3_2_motif_mod_jobs_024_024558_data_consensus|length 58|copies 1
AACCGCCCCTTTTTTATGCTGCCGCGCGTGCTTTGCCTTGCGCAATAGTGCCGATTGA
>2415357|reference Age_ch_v3_2_motif_mod_jobs_024_024558_data_consensus|length 66|copies 1
AACCGCCCGAAGCCTGGATCGTGATGTTCTGTTCTTTGCCGGTACCTTTATCCTTGGCCGAAACCG
>2415357|reference Age_ch_v3_2_motif_mod_jobs_024_024558_data_consensus|length 60|copies 1
AACCGCCCGCATCCCAGCGCCATCAGGCTGTCAGCGGTAAACGCCAACTTGCTTTCGGGG
>2415357|reference Age_ch_v3_2_motif_mod_jobs_024_024558_data_consensus|length 69|copies 4
AACCGCCCGGAACCAGGTCGGCCAATCGCAGGGCGGGGACAGGAACGCGATCGAATCGTCGAAAATGAG
>2415357|reference Age_ch_v3_2_motif_mod_jobs_024_024558_data_consensus|length 73|copies 1
AACCGCCCGTGCCATGCAGGCACAAACCCATGCCGAAATCGTGCAGGACAACCGGTTGAACGAAATGGAATTC
>2415357|reference Age_ch_v3_2_motif_mod_jobs_024_024558_data_consensus|length 70|copies 1
AACCGCCCTCGACCTGGCCCTTGTCCAAAGCCGGGTTCAGCGATGCGCCGGCATCGTGCAGGATATCGGC
>2415357|reference Age_ch_v3_2_motif_mod_jobs_024_024558_data_consensus|length 57|copies 1
AACCGCCGCAAATCCAGAAGGTTCACAAATACATCGCCTATTCCGCAGTTGGCGTGA
>2415357|reference Age_ch_v3_2_motif_mod_jobs_024_024558_data_consensus|length 59|copies 10
AACCGCCGCAGAACAAACGCTTCGTATCAAGGACTACTGAAAGGGAGGCCACCATGTCG
>2415357|reference Age_ch_v3_2_motif_mod_jobs_024_024558_data_consensus|length 29|copies 4
AACCGCCGCAGACCAGGGCGGTTCGGCCT
>2415357|reference Age_ch_v3_2_motif_mod_jobs_024_024558_data_consensus|length 72|copies 3
AACCGCCGCAGACCAGGGCGGTTCGGCCTTGATCGAGGTTGCCGGGCCGGTCGAAACCATCGAAATCATTTA
>2415357|reference Age_ch_v3_2_motif_mod_jobs_024_024558_data_consensus|length 31|copies 1
AACCGCCGCCCCGACCGGTCGAACAGCTTCA
>2415357|reference Age_ch_v3_2_motif_mod_jobs_024_024558_data_consensus|length 32|copies 1
AACCGCCGCCCCGACCGGTCGAACAGCTTCAG
>2415357|reference Age_ch_v3_2_motif_mod_jobs_024_024558_data_consensus|length 29|copies 4
AACCGCCGGGCACCAGGATCGCGTGGAAC
>2415357|reference Age_ch_v3_2_motif_mod_jobs_024_024558_data_consensus|length 30|copies 1
AACCGCCGGGCACCAGGATCGCGTGGAACC
>2415357|reference Age_ch_v3_2_motif_mod_jobs_024_024558_data_consensus|length 69|copies 3
AACCGCCGTTTCCAAAGCCAAACTGTCGGGCTTCTCGGCCGCGTCGACCGTAACCTTCGAAGTGAACGG
>2415357|reference Age_ch_v3_2_motif_mod_jobs_024_024558_data_consensus|length 54|copies 1
AACCGCGAAGATTACATTCATTACTGCCGCACCGGCATGGATGCTTCGCCGGTG
>2415357|reference Age_ch_v3_2_motif_mod_jobs_024_024558_data_consensus|length 66|copies 1
AACCGCGACAGCAGCTTGGCATAGGTGCCGGGTTCGGCCACGATACCGCCCGCAACGGCCAGAACG
>2415357|reference Age_ch_v3_2_motif_mod_jobs_024_024558_data_consensus|length 31|copies 1
AACCGCGATCAGGACCGGTGCGCCGATCATC
>2415357|reference Age_ch_v3_2_motif_mod_jobs_024_024558_data_consensus|length 61|copies 1
AACCGCGATGATGGCAGCTTCGCTGGCGTCGGTTCTGGCGGTCGGGGTATTCTGGTTGCCC
>2415357|reference Age_ch_v3_2_motif_mod_jobs_024_024558_data_consensus|length 54|copies 1
AACCGCGCAAGAACCATGCTTTGATGTTGGATATCTGGGACGAGATGTCAGAGG
>2415357|reference Age_ch_v3_2_motif_mod_jobs_024_024558_data_consensus|length 56|copies 1
AACCGCGCCTTGTAGCTTTCGCCTTCGGACCAGTTATCGTCATGCGCCATGTAGCC
>2415357|reference Age_ch_v3_2_motif_mod_jobs_024_024558_data_consensus|length 71|copies 2
AACCGCGCGGCATCGGGCAGTCGGCAAATGCCGACCATGCTGGCATCGGAAAAGTAGCCAAACGCTTTCAG
>2415357|reference Age_ch_v3_2_motif_mod_jobs_024_024558_data_consensus|length 32|copies 1
AACCGCGTATTCCCCGGCATCACGTTGCAGCA
>2415357|reference Age_ch_v3_2_motif_mod_jobs_024_024558_data_consensus|length 67|copies 23
AACCGCGTATTCCCCGGCATCACGTTGCAGCACAAAGTCACCTTGTCTCAAAACCGATCCGATCCGG
>2415357|reference Age_ch_v3_2_motif_mod_jobs_024_024558_data_consensus|length 74|copies 71
AACCGCGTATTCCCCGGCATCACGTTGCAGCACAAAGTCACCTTGTCTCAAAACCGATCCGATCCGGTCGACCA
>2415357|reference Age_ch_v3_2_motif_mod_jobs_024_024558_data_consensus|length 55|copies 1
AACCGCTATCAAGCTTGAATTCGGTCCCCGCCGAACAACGCACGGTTTCACCGTG
>2415357|reference Age_ch_v3_2_motif_mod_jobs_024_024558_data_consensus|length 58|copies 1
AACCGCTATGGGCCTTGGGCACGATGTCTGGCACGTCGCTGGATGGTGTCGATGCGGC
>2415357|reference Age_ch_v3_2_motif_mod_jobs_024_024558_data_consensus|length 62|copies 1
AACCGCTGCCTGCGTGATCGCGGTGGGCAGTCCCGAAAAGGCCAACATCCGGCTATAGATCG
>2415357|reference Age_ch_v3_2_motif_mod_jobs_024_024558_data_consensus|length 60|copies 3
AACCGCTGTTCGACCGGCGGCCCGAAGGCATGTTCACTACCGAGGCGGGCAAGCTGTTCC
>2415357|reference Age_ch_v3_2_motif_mod_jobs_024_024558_data_consensus|length 61|copies 1
AACCGCTTATTCTGCGCGCCAAGTGGCGGCTGCATCTGCTGTTTTCGCAGATCATTGCCCG
>2415357|reference Age_ch_v3_2_motif_mod_jobs_024_024558_data_consensus|length 46|copies 1
AACCGCTTCTGCCCGCGATCCGGCGCACCCAAGACCGCCAAGGCTG
>2415357|reference Age_ch_v3_2_motif_mod_jobs_024_024558_data_consensus|length 66|copies 2
AACCGCTTGCCGCAGCGCTGGTTTCTGGCGGCCTGACGGTTCTTGAGGTCACGTTGCGCACCCCGG
>2415357|reference Age_ch_v3_2_motif_mod_jobs_024_024558_data_consensus|length 31|copies 3
AACCGGAAAACCGACCGGTTTTCTGATGGCG
>2415357|reference Age_ch_v3_2_motif_mod_jobs_024_024558_data_consensus|length 74|copies 11
AACCGGAAAACCGACCGGTTTTCTGATGGCGTTATCGCTTCCCTATACGGCAATACTACGGTCTTCCCGGCAGA
>2415357|reference Age_ch_v3_2_motif_mod_jobs_024_024558_data_consensus|length 78|copies 1
AACCGGAACCGGAACCCGCGATCGATGACTGGCGCGGCGAAGGTTTCATCCGTTCCGGGCGGCATACCCCGTCAGGGC
>2415357|reference Age_ch_v3_2_motif_mod_jobs_024_024558_data_consensus|length 67|copies 1
AACCGGAACTGCAAGTACGATCCCGGCTTCGGGGGCCAGAACGTCGCCTTCTTCGACTTGACGGCGG
>2415357|reference Age_ch_v3_2_motif_mod_jobs_024_024558_data_consensus|length 57|copies 1
AACCGGACTTCGACCAGCATTGGCAGGGAATAGACCAGCCCGGCAATGCTCAAAGCG
>2415357|reference Age_ch_v3_2_motif_mod_jobs_024_024558_data_consensus|length 65|copies 1
AACCGGACTTCGACCAGCATTGGCAGGGAATAGACCAGCCCGGCAATGCTCAAAGCGATCAACAG
>2415357|reference Age_ch_v3_2_motif_mod_jobs_024_024558_data_consensus|length 51|copies 1
AACCGGATACGCGCCCGATTACGGAACTGGCGGATGCTCTGATCGTATCAG
>2415357|reference Age_ch_v3_2_motif_mod_jobs_024_024558_data_consensus|length 68|copies 1
AACCGGATAGGGCACCGGGTTGATGCCGGTCGACAGGTCGATCCAGTCGGCACGCGCACCGCCATAGC
>2415357|reference Age_ch_v3_2_motif_mod_jobs_024_024558_data_consensus|length 30|copies 13
AACCGGATATCGACCGGTTCGATGGCAACA
>2415357|reference Age_ch_v3_2_motif_mod_jobs_024_024558_data_consensus|length 69|copies 1
AACCGGATATCGACCGGTTCGATGGCAACACGGTGCATTTCAAGGATGGAACCCAGGCGGATTACGACA
>2415357|reference Age_ch_v3_2_motif_mod_jobs_024_024558_data_consensus|length 56|copies 1
AACCGGATCGGGAAAGTCTGGTTGTCATCGACATAGGACGTTTTGAATTCGCCCGC
>2415357|reference Age_ch_v3_2_motif_mod_jobs_024_024558_data_consensus|length 61|copies 2
AACCGGATCGGGAAAGTCTGGTTGTCATCGACATAGGACGTTTTGAATTCGCCCGCTTCAC
>2415357|reference Age_ch_v3_2_motif_mod_jobs_024_024558_data_consensus|length 60|copies 1
AACCGGATGATTGCGTCCTGCAACCCCTGCCGAACCACCTGACCGGTGGCGTTCACCGGC
>2415357|reference Age_ch_v3_2_motif_mod_jobs_024_024558_data_consensus|length 58|copies 1
AACCGGATGCGCATCGGTGGGGTTGGCTCCGATCACTACCACCACGTCGGCCTGTTCG
>2415357|reference Age_ch_v3_2_motif_mod_jobs_024_024558_data_consensus|length 37|copies 1
AACCGGCACATTGGCGACGACCGGCTTTTTCAACGCG
>2415357|reference Age_ch_v3_2_motif_mod_jobs_024_024558_data_consensus|length 45|copies 1
AACCGGCACATTGGCGACGACCGGCTTTTTCAACGCGGCCTGCTG
>2415357|reference Age_ch_v3_2_motif_mod_jobs_024_024558_data_consensus|length 63|copies 1
AACCGGCACATTGGCGACGACCGGCTTTTTCAACGCGGCCTGCTGTTCAGCCGGATCGATCTG
>2415357|reference Age_ch_v3_2_motif_mod_jobs_024_024558_data_consensus|length 67|copies 1
AACCGGCACCGCGACCAGCGTGGCGATCAGAAAGCCGAAGAAAACGGTTTTGATCGAGGTCCATATC
>2415357|reference Age_ch_v3_2_motif_mod_jobs_024_024558_data_consensus|length 58|copies 1
AACCGGCAGATCGCCCAGCCGTTCCCGAAGCTGCGCCGCGAAACGCTGCGAAGACGCC
>2415357|reference Age_ch_v3_2_motif_mod_jobs_024_024558_data_consensus|length 67|copies 1
AACCGGCAGGGAAACCGGTAGATACCGCAGCCACCGGAACACCGCTGCCGTCCAGTGCCGACACAGC
>2415357|reference Age_ch_v3_2_motif_mod_jobs_024_024558_data_consensus|length 60|copies 1
AACCGGCCCAGCAATGGCTCTTCAGGGTCGTTGCCTTCCAACGTACCTGACAAGATGTAA
>2415357|reference Age_ch_v3_2_motif_mod_jobs_024_024558_data_consensus|length 29|copies 2
AACCGGCGCAACCCAGGACATGATCTTTG
>2415357|reference Age_ch_v3_2_motif_mod_jobs_024_024558_data_consensus|length 62|copies 4
AACCGGCGCAACCCAGGACATGATCTTTGCACAGGACGAAACCTTTGGCCCGCTGGCGCCGC
>2415357|reference Age_ch_v3_2_motif_mod_jobs_024_024558_data_consensus|length 46|copies 1
AACCGGCTGAACAAGGTTTCGTTGCCCGGTTCGGGATGACGCGGGA
>2415357|reference Age_ch_v3_2_motif_mod_jobs_024_024558_data_consensus|length 30|copies 3
AACCGGCTGCCGACCGGTAGATTGCTGTAA
>2415357|reference Age_ch_v3_2_motif_mod_jobs_024_024558_data_consensus|length 52|copies 10
AACCGGCTGCCGACCGGTAGATTGCTGTAAGAACAATCCAGATCGGCGATGA
>2415357|reference Age_ch_v3_2_motif_mod_jobs_024_024558_data_consensus|length 64|copies 1
AACCGGCTGCGGGGTGGCAAATGGTGGCGCGCGCCGCTGGCTTCGACGCTGGTGGGATCGTCGC
>2415357|reference Age_ch_v3_2_motif_mod_jobs_024_024558_data_consensus|length 62|copies 1
AACCGGGAATGATCCTGTCGAATGAACCGGGCTATTACCGCGAAGGGGCATTTGGTATCCGG
>2415357|reference Age_ch_v3_2_motif_mod_jobs_024_024558_data_consensus|length 62|copies 1
AACCGGGCATGGGATGCGCCGTGACATCGGTTTCATGCACCACCTTGGCGTCGGGGGGCGAC
>2415357|reference Age_ch_v3_2_motif_mod_jobs_024_024558_data_consensus|length 64|copies 2
AACCGGGCATTTTCCACCTCGGCGGTGCAATTCAGCGCGGCGGCATCTTCGGCAACGAGGGTTA
>2415357|reference Age_ch_v3_2_motif_mod_jobs_024_024558_data_consensus|length 31|copies 1
AACCGGGCCAGCGCCTGGTCGGCATCCTGGG
>2415357|reference Age_ch_v3_2_motif_mod_jobs_024_024558_data_consensus|length 70|copies 1
AACCGGGCCTCGACCTCGCCGAACAGGATACCGGTGCCGCTCATCTGTTCCAACAGGCCGACCACGCTGA
>2415357|reference Age_ch_v3_2_motif_mod_jobs_024_024558_data_consensus|length 58|copies 1
AACCGGGCGGCGACATGGCCGGCATTCACGCTGGTTTCATGGCTTGGGCGTCGCGCTA
>2415357|reference Age_ch_v3_2_motif_mod_jobs_024_024558_data_consensus|length 68|copies 13
AACCGGGCTTCCCAGCGAAGGCAGGGCGTCCATCCAGATCCTATGCGCCTGCCGACGGGCCTTTTCAC
>2415357|reference Age_ch_v3_2_motif_mod_jobs_024_024558_data_consensus|length 45|copies 1
AACCGGGGTGCCATGCAGGTTGCCACTGCCGGTGCTGTCGAGCGT
>2415357|reference Age_ch_v3_2_motif_mod_jobs_024_024558_data_consensus|length 46|copies 1
AACCGGGTCATGTCCGCCCCTTCGACGATCATGGCGACAATCACGG
>2415357|reference Age_ch_v3_2_motif_mod_jobs_024_024558_data_consensus|length 58|copies 2
AACCGGGTCATGTCCGCCCCTTCGACGATCATGGCGACAATCACGGCCATGTTGTCGC
>2415357|reference Age_ch_v3_2_motif_mod_jobs_024_024558_data_consensus|length 26|copies 1
AACCGGGTCGCCCGGTCAATCGGGTG
>2415357|reference Age_ch_v3_2_motif_mod_jobs_024_024558_data_consensus|length 76|copies 1
AACCGGGTCGCGCCTTGAAGGCCGCTGCCGCGAAACGGGTTTTCAAGAAGAGCAGGCATGGTCGGTAATCCCTCGC
>2415357|reference Age_ch_v3_2_motif_mod_jobs_024_024558_data_consensus|length 64|copies 1
AACCGGGTGGATGCGTGGATCGACCAGAACCACGTGATAGAATTGTTCCGGCAGTTCTTCGGCC
>2415357|reference Age_ch_v3_2_motif_mod_jobs_024_024558_data_consensus|length 72|copies 1
AACCGGGTGGGCGGTTCCTGCTGCATGATTTCGTGGTCCGCGAAGACCGCACAGGGCCAAAATTGGCAGCGC
>2415357|reference Age_ch_v3_2_motif_mod_jobs_024_024558_data_consensus|length 59|copies 1
AACCGGGTTTCCACCCCGGCGGCATTCAAAATCTCAGCGGCGGTTTCGCTGCCGGGGCC
>2415357|reference Age_ch_v3_2_motif_mod_jobs_024_024558_data_consensus|length 81|copies 1
AACCGGTCTTCGGTTGTGACGGTTTCCCCCAAGGCCGACCCTTTGGAACATAGCCGCCCGAAATTGGCGGGATGGTCCGGG
>2415357|reference Age_ch_v3_2_motif_mod_jobs_024_024558_data_consensus|length 69|copies 1
AACCGTACGATCAACAGCACCCGCGAACGGTTCACCGACGTAACCAATGAAATCAAGCGCCTGTCCAAC
>2415357|reference Age_ch_v3_2_motif_mod_jobs_024_024558_data_consensus|length 63|copies 1
AACCGTAGTTGCAGGCGACATTCGGCTCTGCATGGGTGGGTGATGTCGTCAACAAAGTTGACG
>2415357|reference Age_ch_v3_2_motif_mod_jobs_024_024558_data_consensus|length 65|copies 1
AACCGTCCCTTCAGGGAAATGTTCGGCCTGTCGGGACATTTGGTCGAACCTGGTGCGGATTTCAA
>2415357|reference Age_ch_v3_2_motif_mod_jobs_024_024558_data_consensus|length 66|copies 1
AACCGTCCCTTCAGGGAAATGTTCGGCCTGTCGGGACATTTGGTCGAACCTGGTGCGGATTTCAAA
>2415357|reference Age_ch_v3_2_motif_mod_jobs_024_024558_data_consensus|length 54|copies 4
AACCGTCGCAGGTTTCCAGCAATTCCTCGACGCTGACAAAACGGGGGTCGGACG
>2415357|reference Age_ch_v3_2_motif_mod_jobs_024_024558_data_consensus|length 63|copies 4
AACCGTCGCAGGTTTCCAGCAATTCCTCGACGCTGACAAAACGGGGGTCGGACGGGATTAAGA
>2415357|reference Age_ch_v3_2_motif_mod_jobs_024_024558_data_consensus|length 59|copies 1
AACCGTCGTGGTAACCGCCGCGATCGTGATGAAACTCCGGAATTCGCCGATCGTCTGGT
>2415357|reference Age_ch_v3_2_motif_mod_jobs_024_024558_data_consensus|length 31|copies 5
AACCGTCTTCATAACCGGTGCGCAGGCGGGC
>2415357|reference Age_ch_v3_2_motif_mod_jobs_024_024558_data_consensus|length 61|copies 6
AACCGTGACGCTGCCAGCTGCTTTCGTGGACAACAATTACACCGGGTTCGCTCAGAGCAGC
>2415357|reference Age_ch_v3_2_motif_mod_jobs_024_024558_data_consensus|length 29|copies 1
AACCGTGATGGCCCAGGACTAGGTCCCGG
>2415357|reference Age_ch_v3_2_motif_mod_jobs_024_024558_data_consensus|length 31|copies 1
AACCGTGCCCAGCACCGGTGTACCCAAATGC
>2415357|reference Age_ch_v3_2_motif_mod_jobs_024_024558_data_consensus|length 47|copies 1
AACCGTGGCCGCGCCCGCAGCGGACATGCAATCCGCCTCCACCACAG
>2415357|reference Age_ch_v3_2_motif_mod_jobs_024_024558_data_consensus|length 57|copies 2
AACCGTGTTCGACCAGCGCCACCATCGAGCGCGAGGTCACGTCGATCCGTTTCAGGA
>2415357|reference Age_ch_v3_2_motif_mod_jobs_024_024558_data_consensus|length 76|copies 1
AACCGTTCAACGCCTTGGGCGAATTGAAGGCCGGGGCCCGGATGCTGCGGTTTACCGGCGATATCTGGAAAAATCA
>2415357|reference Age_ch_v3_2_motif_mod_jobs_024_024558_data_consensus|length 67|copies 1
AACCGTTCCGCCATCCGGTCCGGGAAAGGCCAACGCAGATCGGGGCGGTTCACCTGCGCGCGCGCAA
>2415357|reference Age_ch_v3_2_motif_mod_jobs_024_024558_data_consensus|length 59|copies 1
AACCGTTCTGATCATGGAACTGATCAACAACATCGCAAAAGTGCACTCGGGCGTGTCCG
>2415357|reference Age_ch_v3_2_motif_mod_jobs_024_024558_data_consensus|length 66|copies 1
AACCGTTCTTCGGCAGGCGAAAGTGGACGGTGGTCGATCTCAGCCAACTGCGCCTCGGTCCGGGCG
>2415357|reference Age_ch_v3_2_motif_mod_jobs_024_024558_data_consensus|length 59|copies 1
AACCGTTGAATCGGGCGATGCGATTTCGGGCCGGGCCGCGACCAATGGCATGGGCAAGA
>2415357|reference Age_ch_v3_2_motif_mod_jobs_024_024558_data_consensus|length 65|copies 4
AACCGTTTCACCGCCTGAGAAAATGTCGCCTTGCTGACGTTGAGCGCCAGATGATGGACGCAACC
>2415357|reference Age_ch_v3_2_motif_mod_jobs_024_024558_data_consensus|length 66|copies 1
AACCTACGGTACACGCTACCAAAAAGCGTTGCCTTACCACTTGGCTACACCCCAACTGTGAGGCGC
>2415357|reference Age_ch_v3_2_motif_mod_jobs_024_024558_data_consensus|length 55|copies 1
AACCTCAATCCCGACGGCCGTCAGATCGGCTGCAATCGCTTCAGATGCGGCTTTG
>2415357|reference Age_ch_v3_2_motif_mod_jobs_024_024558_data_consensus|length 59|copies 1
AACCTCATACATGACCGGCTCGAAGCTTTTACACAGTTCGGCAATCTTGCGATTTCGGC
>2415357|reference Age_ch_v3_2_motif_mod_jobs_024_024558_data_consensus|length 54|copies 1
AACCTCCTGTTTGCTAGCGATAATCTGGTGCAAACGCGGCAAGAAGCAAAGTGC
>2415357|reference Age_ch_v3_2_motif_mod_jobs_024_024558_data_consensus|length 65|copies 1
AACCTCGACATCCGCCTGTACCCGACCGCCTTGGATTTGCGGATAGAGCTTGGCGATTGTTCCGG
>2415357|reference Age_ch_v3_2_motif_mod_jobs_024_024558_data_consensus|length 55|copies 1
AACCTCGACTTGATCGCGCGCATGGCGCGGCGCAGTCTGGAACATGCAGAAAAGG
>2415357|reference Age_ch_v3_2_motif_mod_jobs_024_024558_data_consensus|length 74|copies 1
AACCTCGGCCTCGGTCGAAGAAATGGCGGCCACCATCAATCAGACCGCCGAAAACACCAACCGGACCGAAACCA
>2415357|reference Age_ch_v3_2_motif_mod_jobs_024_024558_data_consensus|length 64|copies 1
AACCTCGGGGATCAGCATAGAGATCGGCTGGCCCAGCATCGCCGCTTCGGCTTCGATACCGCCC
>2415357|reference Age_ch_v3_2_motif_mod_jobs_024_024558_data_consensus|length 56|copies 2
AACCTCGTCAATGGGGACGGTGTTGGCGTAGGCACCGCGCTGACTGGTCACAAGGA
>2415357|reference Age_ch_v3_2_motif_mod_jobs_024_024558_data_consensus|length 39|copies 1
AACCTCTGATGGACACGCGCAACACGCATACAGCATTCG
>2415357|reference Age_ch_v3_2_motif_mod_jobs_024_024558_data_consensus|length 60|copies 1
AACCTCTGTTCGCCCGGTTCGCCACCGGCAAAGGCCGGGCCGCATTCAAACAGCGCCAGA
>2415357|reference Age_ch_v3_2_motif_mod_jobs_024_024558_data_consensus|length 31|copies 1
AACCTGAAACCGGCCAGGTGCTTGGCAAATC
>2415357|reference Age_ch_v3_2_motif_mod_jobs_024_024558_data_consensus|length 64|copies 12
AACCTGAAACCGGCCAGGTGCTTGGCAAATCACACGTGATCAATTCCTTCTGTGGGTCTGTTGC
>2415357|reference Age_ch_v3_2_motif_mod_jobs_024_024558_data_consensus|length 60|copies 4
AACCTGAATTATGTCACCAAGGCCAAGATCGACGAAGACGCCTGTATCAAATGCGGCCGC
>2415357|reference Age_ch_v3_2_motif_mod_jobs_024_024558_data_consensus|length 58|copies 2
AACCTGACACCCCGACAGCATTTCATCCACCGCCACGGATTTGTTGACCTCTTCCACA
>2415357|reference Age_ch_v3_2_motif_mod_jobs_024_024558_data_consensus|length 67|copies 2
AACCTGACGTTCGAACATCTGGTGAATACAGAGGTCGGGATCATAGTTTGTCTTCGTCGCGTTCCAA
>2415357|reference Age_ch_v3_2_motif_mod_jobs_024_024558_data_consensus|length 64|copies 2
AACCTGAGTGTACCGTGGACAATCGTACTTCCTTCGGTGCCCCCCAGTTGTATACGGGCCGCAG
>2415357|reference Age_ch_v3_2_motif_mod_jobs_024_024558_data_consensus|length 30|copies 2
AACCTGATCACCACCGGTGTCGGGCTCAAC
>2415357|reference Age_ch_v3_2_motif_mod_jobs_024_024558_data_consensus|length 38|copies 9
AACCTGATCACCACCGGTGTCGGGCTCAACAACGGCCT
>2415357|reference Age_ch_v3_2_motif_mod_jobs_024_024558_data_consensus|length 63|copies 10
AACCTGATCACCACCGGTGTCGGGCTCAACAACGGCCTGCGCGACGCCTGGATCGAAGAGTAA
>2415357|reference Age_ch_v3_2_motif_mod_jobs_024_024558_data_consensus|length 31|copies 5
AACCTGATCCGTGACCGGTCGCACCGCCGCC
>2415357|reference Age_ch_v3_2_motif_mod_jobs_024_024558_data_consensus|length 56|copies 3
AACCTGATCGAGCAAGGTTTGTCGATCTATGATCGTGATCTCAAACTGGTGGTGTG
>2415357|reference Age_ch_v3_2_motif_mod_jobs_024_024558_data_consensus|length 59|copies 1
AACCTGATGGCGCGGATGAAATAATTCTGACGGCCGATGCCGGTTCGATGCTGAGATGA
>2415357|reference Age_ch_v3_2_motif_mod_jobs_024_024558_data_consensus|length 69|copies 1
AACCTGATTCAATTGGTCGGCAACGCGCCTTTGATCGTGAAACTGTTGGAAAGCACCCAAGGCAAGGGC
>2415357|reference Age_ch_v3_2_motif_mod_jobs_024_024558_data_consensus|length 67|copies 2
AACCTGCACGGGTCCCGTGTCAACGTCGGTGGTAAAACAGGATATTGCGATGACCCCCAGCGCCCCC
>2415357|reference Age_ch_v3_2_motif_mod_jobs_024_024558_data_consensus|length 61|copies 21
AACCTGCACTGGATGCCGACTCTGGCCGGTGACAAACAAATGGTGCTGGCGGATGGCAAGG
>2415357|reference Age_ch_v3_2_motif_mod_jobs_024_024558_data_consensus|length 55|copies 1
AACCTGCAGGCGCCGTGGCTGGCTTTCACCGCATTCACCGTGTTCGCGGTGATGC
>2415357|reference Age_ch_v3_2_motif_mod_jobs_024_024558_data_consensus|length 65|copies 1
AACCTGCCATTTGCCACCAACGACAATGGGTATGACGGCGCCGAAGGCACCGAAATCCTGGTCAA
>2415357|reference Age_ch_v3_2_motif_mod_jobs_024_024558_data_consensus|length 53|copies 1
AACCTGCCCAAAGTCCTCCATGAAATCCGCAGCCAGACGGCGGTGGTGCGCGG
>2415357|reference Age_ch_v3_2_motif_mod_jobs_024_024558_data_consensus|length 58|copies 1
AACCTGCCGGAAGCCAGTGTTGTCAACGCGTCGTTGCCCGCTGCGGTGAATGCCCGCA
>2415357|reference Age_ch_v3_2_motif_mod_jobs_024_024558_data_consensus|length 33|copies 1
AACCTGCCGGGCGAGGGAGGATGCACCAAAGGT
>2415357|reference Age_ch_v3_2_motif_mod_jobs_024_024558_data_consensus|length 29|copies 2
AACCTGCGCTTTCCTGGTGCCCGCGAATT
>2415357|reference Age_ch_v3_2_motif_mod_jobs_024_024558_data_consensus|length 30|copies 1
AACCTGCGCTTTCCTGGTGCCCGCGAATTC
>2415357|reference Age_ch_v3_2_motif_mod_jobs_024_024558_data_consensus|length 83|copies 5
AACCTGCGCTTTCCTGGTGCCCGCGAATTCCAATGGACGTTGGAAACCGAAAAAGGTCCGCGCAAATTCGAAATCACCGGCCC
>2415357|reference Age_ch_v3_2_motif_mod_jobs_024_024558_data_consensus|length 54|copies 2
AACCTGTCGCATACCGGATTATCGCTACAAGAAGTTCTGGCCGATCTCAGGGCG
>2415357|reference Age_ch_v3_2_motif_mod_jobs_024_024558_data_consensus|length 55|copies 3
AACCTGTCGGGCACCAGTACCCCGACCATTGCCGCCTTCTGGAGCGATGTGAACC
>2415357|reference Age_ch_v3_2_motif_mod_jobs_024_024558_data_consensus|length 60|copies 1
AACCTGTGCCGCTGCGGCACCTATCCGCGCATCCGCGCCGCGGTGAAAACCGCCGCCGCC
>2415357|reference Age_ch_v3_2_motif_mod_jobs_024_024558_data_consensus|length 64|copies 1
AACCTGTTCGTCACCGGGGCGGTAACGTCGCTGCTGCCAGCCATTGCAGGCCCGTTGAAAGCGC
>2415357|reference Age_ch_v3_2_motif_mod_jobs_024_024558_data_consensus|length 51|copies 1
AACCTGTTGGCGACCTGTGCCACGCTCAACCCCTGAACGATGATCGAAAAG
>2415357|reference Age_ch_v3_2_motif_mod_jobs_024_024558_data_consensus|length 81|copies 1
AACCTTACGGCGTTCTGGTCGATTTCTTGGCCATTCGCGCCAAGGCCAAAGGGTCGCCGGTGGAATTCGTCTTCCCTGAAG
>2415357|reference Age_ch_v3_2_motif_mod_jobs_024_024558_data_consensus|length 63|copies 2
AACCTTATGAAAACCGGCTTCGGGCGTGGAACCGGGTCGTCACCGACCTGCCGATGGACAAGC
>2415357|reference Age_ch_v3_2_motif_mod_jobs_024_024558_data_consensus|length 55|copies 2
AACCTTCCGCACCCTGCATAAACTGCTAAGGGACGCTGGGGCCGAGGATGCCATT
>2415357|reference Age_ch_v3_2_motif_mod_jobs_024_024558_data_consensus|length 59|copies 1
AACCTTCCGCACCCTGCATAAACTGCTAAGGGACGCTGGGGCCGAGGATGCCATTCCCA
>2415357|reference Age_ch_v3_2_motif_mod_jobs_024_024558_data_consensus|length 59|copies 1
AACCTTCGCGCGCCTCCGTTACTCTTTAGGAGGCGACCGCCCCAGTCAAACTACCCGCC
>2415357|reference Age_ch_v3_2_motif_mod_jobs_024_024558_data_consensus|length 68|copies 1
AACCTTCGGGGGCTTCATCCCCGAGCGGGTCGATATATTCCGGTTCGCCCGACAGCAGACCAAAAACC
>2415357|reference Age_ch_v3_2_motif_mod_jobs_024_024558_data_consensus|length 60|copies 1
AACCTTGATCCGATTTACTCGTTCGATCAGTTTGGCGGTGAACTCTTTGGCAATGCTTGA
>2415357|reference Age_ch_v3_2_motif_mod_jobs_024_024558_data_consensus|length 51|copies 3
AACCTTGGACATGGTCGCGCAGCGAACGAAACACCGCGCGCTATCTGCGCC
>2415357|reference Age_ch_v3_2_motif_mod_jobs_024_024558_data_consensus|length 57|copies 1
AACCTTGGCCAAAGTACCGCCATAGGCTTCAGTCCAGTCGATATCGGTCCCTGATCC
>2415357|reference Age_ch_v3_2_motif_mod_jobs_024_024558_data_consensus|length 56|copies 1
AACCTTGGGACCTTCTTCGCTGATCTGCTTTTTCAGGGCCCGGATTGTCGGAGACA
>2415357|reference Age_ch_v3_2_motif_mod_jobs_024_024558_data_consensus|length 65|copies 1
AACCTTGGTCGCTCATTTCCATCCGCACCAGAACGTAACCGGGCATGAAACGGCGTTCGGTTGTC
>2415357|reference Age_ch_v3_2_motif_mod_jobs_024_024558_data_consensus|length 79|copies 4
AACCTTGGTGCAGTTTCCAACCGTTTGGACAGCACGATTTCGAACCTGACCAACATCTCGGTCAACGTCGAAGCAGCCC
>2415357|reference Age_ch_v3_2_motif_mod_jobs_024_024558_data_consensus|length 64|copies 1
AACCTTGTAGTCAACTGCATTGCGGCCCCAAATGATCTTTACCACCTCGTCGATCAGGTAAGCC
>2415357|reference Age_ch_v3_2_motif_mod_jobs_024_024558_data_consensus|length 69|copies 2
AACCTTTATAACGTCGATCCCGGCGACGTGTTCTGGGCCGCGTCGGATGTCGGTTGGGTCGTGGGACAC
>2415357|reference Age_ch_v3_2_motif_mod_jobs_024_024558_data_consensus|length 54|copies 1
AACCTTTCCGCGCCACGCTCGGCCGTCGAAGGATCGCAGATCGTCCCAGACAGG
>2415357|reference Age_ch_v3_2_motif_mod_jobs_024_024558_data_consensus|length 68|copies 1
AACCTTTCGGTAACCAGGAGGGGAGTAGCGTTTTCGCCTGTCTATCTACCTGCCGATGCAAGGACAAG
>2415357|reference Age_ch_v3_2_motif_mod_jobs_024_024558_data_consensus|length 56|copies 4
AACCTTTGCAGATCATGAACACGCCGACGGCGGTCTATATCGGCATTGTTTATACC
>2415357|reference Age_ch_v3_2_motif_mod_jobs_024_024558_data_consensus|length 63|copies 1
AACCTTTGTGCGACCTGTTTGATTTGGCTTCGGGCCGGACCGAAACGGTTCTGCCACTGCGAC
>2415357|reference Age_ch_v3_2_motif_mod_jobs_024_024558_data_consensus|length 66|copies 1
AACGAATACCGTCCTCGCCCGCCTGAACGATGATTTCGTCGCCCGATCCGAACCGGACCAAGGTGC
>2415357|reference Age_ch_v3_2_motif_mod_jobs_024_024558_data_consensus|length 46|copies 1
AACGAATACTGGATGACGATGAAGGCGGCCCTGGCCCGCCCGGTCA
>2415357|reference Age_ch_v3_2_motif_mod_jobs_024_024558_data_consensus|length 63|copies 21
AACGACAATCTTGATAAGAGACCAAAGCATAAATCGTTATCCCCTCAATTACTCATGACTTGC
>2415357|reference Age_ch_v3_2_motif_mod_jobs_024_024558_data_consensus|length 62|copies 1
AACGACAGAAGGAGCGTGTCATGTTCAAAGGATCTTTTCCTGCTTTGGTCACGCCGTTCAAG
>2415357|reference Age_ch_v3_2_motif_mod_jobs_024_024558_data_consensus|length 60|copies 1
AACGACAGCGCGATGCGCTGGGCGCGGTCAATCTGCGGGCCGAAGAAGACGCGTTGGAGG
>2415357|reference Age_ch_v3_2_motif_mod_jobs_024_024558_data_consensus|length 29|copies 1
AACGACATGACACCGGTCGACCTTGCCCG
>2415357|reference Age_ch_v3_2_motif_mod_jobs_024_024558_data_consensus|length 65|copies 1
AACGAGATCGATGCCGGGGCCGAAGCCGCCCGGCTGGCGGCGGCAAAACGCGAAGCTCTGGCGGC
>2415357|reference Age_ch_v3_2_motif_mod_jobs_024_024558_data_consensus|length 52|copies 3
AACGAGCTTTAGTGCGGCCATCTTTCACGCATATTCGTGAAAAAACGCTTTC
>2415357|reference Age_ch_v3_2_motif_mod_jobs_024_024558_data_consensus|length 28|copies 1
AACGAGTTTCGCCAGGTTTTTGACCGAC
>2415357|reference Age_ch_v3_2_motif_mod_jobs_024_024558_data_consensus|length 48|copies 1
AACGATAACCCGTTGCTGCGCGCCACCCGCGATATCGGCATGGGGGTG
>2415357|reference Age_ch_v3_2_motif_mod_jobs_024_024558_data_consensus|length 52|copies 1
AACGATAATATCGCCCGGGTTGATCTGTTCATTTGCACAGATGATCGGCACA
>2415357|reference Age_ch_v3_2_motif_mod_jobs_024_024558_data_consensus|length 49|copies 1
AACGATAGGATGCTCAGTCAGTTGGTAACGCGCGGGCTGGCGCAGAACC
>2415357|reference Age_ch_v3_2_motif_mod_jobs_024_024558_data_consensus|length 30|copies 6
AACGATCAAGGCACCGGTGCACGACATTCT
>2415357|reference Age_ch_v3_2_motif_mod_jobs_024_024558_data_consensus|length 66|copies 27
AACGATCCGGAAAAGACGCAAGACACCTATCTGACGGTGGAGGACACCACATGGTTCTTGACCGGC
>2415357|reference Age_ch_v3_2_motif_mod_jobs_024_024558_data_consensus|length 61|copies 46
AACGATGACGTTCTGATCCCGTTCGCGTCGATCGATCCGTGGAAGGGCAAGATGGCCGCGC
>2415357|reference Age_ch_v3_2_motif_mod_jobs_024_024558_data_consensus|length 54|copies 4
AACGATGCCCCGGCGCTGGCGGCAGCCGATATTGGCATCGCCATCGGCACCGGC
>2415357|reference Age_ch_v3_2_motif_mod_jobs_024_024558_data_consensus|length 55|copies 1
AACGATGGTGTGGCCAGGCAATGTGCGCCAGCTACGCAACCTGATCGAACGGGTC
>2415357|reference Age_ch_v3_2_motif_mod_jobs_024_024558_data_consensus|length 52|copies 1
AACGATTGCTGCGCCAGATGGGGCATGAAGTAACTGTTGACGGGATGATCGG
>2415357|reference Age_ch_v3_2_motif_mod_jobs_024_024558_data_consensus|length 48|copies 30
AACGATTTTTTTGACGCGGTCTGCGATATCGCTCATTTTATGTCCTCA
>2415357|reference Age_ch_v3_2_motif_mod_jobs_024_024558_data_consensus|length 60|copies 1
AACGCAAAGTGATCCTGAGCGATGCAGGCAAGGTGCTGAGCGTCAATTTCCGTGACCGGC
>2415357|reference Age_ch_v3_2_motif_mod_jobs_024_024558_data_consensus|length 30|copies 1
AACGCAAATTCTTCCTGGCGGCGGTTCTGG
>2415357|reference Age_ch_v3_2_motif_mod_jobs_024_024558_data_consensus|length 30|copies 2
AACGCAATCGGCACCGGTTGCCTTGGCAAA
>2415357|reference Age_ch_v3_2_motif_mod_jobs_024_024558_data_consensus|length 31|copies 1
AACGCAATCGGCACCGGTTGCCTTGGCAAAA
>2415357|reference Age_ch_v3_2_motif_mod_jobs_024_024558_data_consensus|length 67|copies 19
AACGCACCGCCCCGGAGCCGCCAAAACACCGCCAGAAGGAATGCCAGATGCCCGCCGATCAGAAACC
>2415357|reference Age_ch_v3_2_motif_mod_jobs_024_024558_data_consensus|length 68|copies 6
AACGCACCGCCCCGGAGCCGCCAAAACACCGCCAGAAGGAATGCCAGATGCCCGCCGATCAGAAACCC
>2415357|reference Age_ch_v3_2_motif_mod_jobs_024_024558_data_consensus|length 70|copies 1
AACGCAGGCAAGAAGGCGGTTACGATCCGTCCCGGATCGGCAATTTTTCACCATGCCGACAGCTTTGCCA
>2415357|reference Age_ch_v3_2_motif_mod_jobs_024_024558_data_consensus|length 46|copies 1
AACGCAGTAGATTTCGTGATCGGCGAAGGTATGACCACCGAGGATC
>2415357|reference Age_ch_v3_2_motif_mod_jobs_024_024558_data_consensus|length 72|copies 1
AACGCATAAACCGCTGCCACCGCCGCCGCTTCGGTCGGGGTAAAGATGCCGCCATAAATACCGCCGAGGATG
>2415357|reference Age_ch_v3_2_motif_mod_jobs_024_024558_data_consensus|length 53|copies 38
AACGCATCGGGGTCGTCCCAGTAGAGGCGGCTGCGATGCAGCGCATAGATCGG
>2415357|reference Age_ch_v3_2_motif_mod_jobs_024_024558_data_consensus|length 51|copies 8
AACGCATCTTTCACCGCCATCTGGATATCCAGATCGTCAGGATCGAACTGA
>2415357|reference Age_ch_v3_2_motif_mod_jobs_024_024558_data_consensus|length 46|copies 1
AACGCATGAGTGTCATGGATCATGGGTCTTATCAGGACCACGCTGG
>2415357|reference Age_ch_v3_2_motif_mod_jobs_024_024558_data_consensus|length 48|copies 1
AACGCATTCACCCTCAATAGGACTGTGAAAATGGCGGCTGACGCACCG
>2415357|reference Age_ch_v3_2_motif_mod_jobs_024_024558_data_consensus|length 58|copies 1
AACGCATTCACCCTCAATAGGACTGTGAAAATGGCGGCTGACGCACCGATCACCCAGG
>2415357|reference Age_ch_v3_2_motif_mod_jobs_024_024558_data_consensus|length 64|copies 1
AACGCATTGCCGACGATTACGAAGACCTGATCGATCTGGACCCGGCCAATCCGCGCCATATGCG
>2415357|reference Age_ch_v3_2_motif_mod_jobs_024_024558_data_consensus|length 60|copies 1
AACGCATTGGCAAAAGCAACACAGCGCGCGATGGCCGACGGCGCCCCCCAACTGGTGTCG
>2415357|reference Age_ch_v3_2_motif_mod_jobs_024_024558_data_consensus|length 63|copies 1
AACGCCAACAGGAACCTGCTGAGTTCGCCACCCGAAGCGATCTTGGCCAACGGCCCGGACGGC
>2415357|reference Age_ch_v3_2_motif_mod_jobs_024_024558_data_consensus|length 72|copies 1
AACGCCAACCCGACCGCCACCGCGACCAGCCGGTATTTTTCCAGCGCCGCGCCGGCAAAGGTCACCGCGCCC
>2415357|reference Age_ch_v3_2_motif_mod_jobs_024_024558_data_consensus|length 53|copies 1
AACGCCAAGGCTTGGATGGCGGCGTCGGGTGTGGAGCTGGGCGAAAATGGTCA
>2415357|reference Age_ch_v3_2_motif_mod_jobs_024_024558_data_consensus|length 67|copies 3
AACGCCAATGGGGGGATCGAAATCGTCGGGCGCTTGCATGGGGCTTCCTTCCTGCCGCCCGCGCCGC
>2415357|reference Age_ch_v3_2_motif_mod_jobs_024_024558_data_consensus|length 59|copies 1
AACGCCACATATTGCGCCCGCACCTGTTCCCAATAGTTGGAAATTTCGCGGATACGCGC
>2415357|reference Age_ch_v3_2_motif_mod_jobs_024_024558_data_consensus|length 58|copies 2
AACGCCACGCCGACATGCGCTTCGCAATAAGGTTTGCCCGCTTGCACCGGAAGCCCAC
>2415357|reference Age_ch_v3_2_motif_mod_jobs_024_024558_data_consensus|length 67|copies 1
AACGCCAGTTTGGCCCGTGGTTGAAGCCCGCCTTGAAAACGCTGGCCCGAATGAAACGTCTGCGCGG
>2415357|reference Age_ch_v3_2_motif_mod_jobs_024_024558_data_consensus|length 57|copies 1
AACGCCATCATGGAAGGCAATCTGGACGTTAAGGCGGATACTGAAAAGTTCAGCGGC
>2415357|reference Age_ch_v3_2_motif_mod_jobs_024_024558_data_consensus|length 29|copies 6
AACGCCATCGATCCAGGCGCGGAAACCCG
>2415357|reference Age_ch_v3_2_motif_mod_jobs_024_024558_data_consensus|length 61|copies 1
AACGCCATCGATCCAGGCGCGGAAACCCGGGATTGGTGAAAGCGTGACAAATGTCTTGAGC
>2415357|reference Age_ch_v3_2_motif_mod_jobs_024_024558_data_consensus|length 48|copies 1
AACGCCATGAAGAATGCACGGCTAGCCGCGCCTGTCACACGTTCAATC
>2415357|reference Age_ch_v3_2_motif_mod_jobs_024_024558_data_consensus|length 30|copies 1
AACGCCATTGCTCCAGGGCCGTTCGTGTCG
>2415357|reference Age_ch_v3_2_motif_mod_jobs_024_024558_data_consensus|length 65|copies 6
AACGCCCAGATTGCGGCCAATCCGGCGCTTGTGCAGCTCGTGTTCGACTTTTTCGAACCCCATTC
>2415357|reference Age_ch_v3_2_motif_mod_jobs_024_024558_data_consensus|length 69|copies 5
AACGCCCCACCCTCGGCAACTCGCTTCAGAGTAAAGGCGTTCGAACGCTGCCGGGGTGCTACGAATGCC
>2415357|reference Age_ch_v3_2_motif_mod_jobs_024_024558_data_consensus|length 53|copies 1
AACGCCCGCAGCGCCGGTTTGCGCCCTTCGCCGCGCGCCATATCGGCGTTGGC
>2415357|reference Age_ch_v3_2_motif_mod_jobs_024_024558_data_consensus|length 61|copies 1
AACGCCCGCTCAACAGGGTCACTTCCTATGTCATCGGCATTTTGACGTCAAGACCGCTCGC
>2415357|reference Age_ch_v3_2_motif_mod_jobs_024_024558_data_consensus|length 50|copies 1
AACGCCCGCTCGATCGGTTTGGACTGACCCGAATAGGGCGTGGCCCAATG
>2415357|reference Age_ch_v3_2_motif_mod_jobs_024_024558_data_consensus|length 57|copies 1
AACGCCCGCTGATCCTGTTTTCCGCCGCTGGCGGTGCCCGGATGCAGGAAGGCATCC
>2415357|reference Age_ch_v3_2_motif_mod_jobs_024_024558_data_consensus|length 55|copies 1
AACGCCCGCTTTCCAGGTCATTTCGGCCGGAGAGCAATTCAGCTGCACCAGAGCG
>2415357|reference Age_ch_v3_2_motif_mod_jobs_024_024558_data_consensus|length 61|copies 1
AACGCCCGGTAAAATGAATTCGGGTCGCGATAGGCCAGCAGGAAAGAAATCTCCTCGACGC
>2415357|reference Age_ch_v3_2_motif_mod_jobs_024_024558_data_consensus|length 41|copies 1
AACGCCGATGGCGATAACGACTGCTGAATTGCTGAAGCACA
>2415357|reference Age_ch_v3_2_motif_mod_jobs_024_024558_data_consensus|length 66|copies 1
AACGCCGCAACGCCTTGTTCTTTTATCCGACCCTTTATGAAGGTTTCGAATATTCGCCGAATGTCA
>2415357|reference Age_ch_v3_2_motif_mod_jobs_024_024558_data_consensus|length 30|copies 1
AACGCCGGGCGTCCTGGGTTGCGCCAATCG
>2415357|reference Age_ch_v3_2_motif_mod_jobs_024_024558_data_consensus|length 63|copies 1
AACGCCGGTAAGCGATGCTTCTACGCCGCCATCTTCATTGAAAACCACATCGGCATAAGAGAC
>2415357|reference Age_ch_v3_2_motif_mod_jobs_024_024558_data_consensus|length 57|copies 1
AACGCCGTAATGCTGCGCCAGAATGTAAACATTGCCCGCCACCGGCAGCGCTGCGGC
>2415357|reference Age_ch_v3_2_motif_mod_jobs_024_024558_data_consensus|length 29|copies 1
AACGCCGTCGCACCAGGTCCGATCAACAC
>2415357|reference Age_ch_v3_2_motif_mod_jobs_024_024558_data_consensus|length 30|copies 1
AACGCCGTCGCACCAGGTCCGATCAACACG
>2415357|reference Age_ch_v3_2_motif_mod_jobs_024_024558_data_consensus|length 69|copies 1
AACGCCGTCGCACCAGGTCCGATCAACACGCCGCTGGTCGAGGCCCTGTCGGAAGACTGGAAATCGGCC
>2415357|reference Age_ch_v3_2_motif_mod_jobs_024_024558_data_consensus|length 58|copies 1
AACGCCGTCTTCTTTTACGTCTACGTCCGATGCCTGTTCCACAGTAGGCGCTGCTTCC
>2415357|reference Age_ch_v3_2_motif_mod_jobs_024_024558_data_consensus|length 66|copies 1
AACGCCGTCTTCTTTTACGTCTACGTCCGATGCCTGTTCCACAGTAGGCGCTGCTTCCACCCCGGC
>2415357|reference Age_ch_v3_2_motif_mod_jobs_024_024558_data_consensus|length 60|copies 1
AACGCCGTGTGATCTGGCAACAGATTCCCGAAGAATCGGTTGCAGCGATCCATCAGTTTC
>2415357|reference Age_ch_v3_2_motif_mod_jobs_024_024558_data_consensus|length 64|copies 3
AACGCCTGCCTCTCCGGTTGCGCTTCGACGCAACCGGCGATCGGCAGCGCCGCCAGAAGGGATA
>2415357|reference Age_ch_v3_2_motif_mod_jobs_024_024558_data_consensus|length 42|copies 14
AACGCCTTCAGCCGCGAAGACGGGCTGCGCTCTTTCGGGCAG
>2415357|reference Age_ch_v3_2_motif_mod_jobs_024_024558_data_consensus|length 66|copies 1
AACGCCTTCGGACTTGGTCGCTGTTAGGGCCAGTTGGGCGGGGGCGAAGCTGTCAAAAATCCCGCG
>2415357|reference Age_ch_v3_2_motif_mod_jobs_024_024558_data_consensus|length 63|copies 1
AACGCGAAACCGCCCAGCGTGCCGCCAAGGCGCTTGGGCTGAACATGGCGGGTGTGGATCTGC
>2415357|reference Age_ch_v3_2_motif_mod_jobs_024_024558_data_consensus|length 74|copies 1
AACGCGAAACGGTCTAATGCCGCGACCGGACGCGGCGCGGGAAAGCTGGGGGCGGTCGGGATGAACCGCAAACC
>2415357|reference Age_ch_v3_2_motif_mod_jobs_024_024558_data_consensus|length 46|copies 1
AACGCGAATCCTCGCCGAGAGGGGAAGCGAACGGCGCGAGATCATC
>2415357|reference Age_ch_v3_2_motif_mod_jobs_024_024558_data_consensus|length 57|copies 1
AACGCGAATCCTCGCCGAGAGGGGAAGCGAACGGCGCGAGATCATCATCAATCCCCG
>2415357|reference Age_ch_v3_2_motif_mod_jobs_024_024558_data_consensus|length 30|copies 1
AACGCGAATTGTACCTGGCGCTGCTGGTGG
>2415357|reference Age_ch_v3_2_motif_mod_jobs_024_024558_data_consensus|length 72|copies 1
AACGCGATCGACACCCGGTCCTGAACCCGCATCCCGGTTTCGTTCGACAGGAACTGACAGCGGTCGATCAGC
>2415357|reference Age_ch_v3_2_motif_mod_jobs_024_024558_data_consensus|length 30|copies 8
AACGCGATGTGAACCGGTTGCGTCGCCATC
>2415357|reference Age_ch_v3_2_motif_mod_jobs_024_024558_data_consensus|length 31|copies 1
AACGCGATGTGAACCGGTTGCGTCGCCATCC
>2415357|reference Age_ch_v3_2_motif_mod_jobs_024_024558_data_consensus|length 30|copies 1
AACGCGCCGTCAACCGGTTGACCATCGCGC
>2415357|reference Age_ch_v3_2_motif_mod_jobs_024_024558_data_consensus|length 31|copies 2
AACGCGCCGTCAACCGGTTGACCATCGCGCG
>2415357|reference Age_ch_v3_2_motif_mod_jobs_024_024558_data_consensus|length 49|copies 2
AACGCGCTTTCTTCGACATGACCGTCAACGGTCATATAGCCGACCAACC
>2415357|reference Age_ch_v3_2_motif_mod_jobs_024_024558_data_consensus|length 31|copies 1
AACGCGGAAAATACCGGTCAATTCGAACGCA
>2415357|reference Age_ch_v3_2_motif_mod_jobs_024_024558_data_consensus|length 64|copies 1
AACGCGGCAAGCACCAGTCCGGCACCGGCAAAAACCGCCCCAAGCGGCGCAGCGCAGGTTTCCG
>2415357|reference Age_ch_v3_2_motif_mod_jobs_024_024558_data_consensus|length 62|copies 1
AACGCGGCAGTTGCCTGTGTGGGCGCGTTCACTATGAAACCGAAGCTGAATTCGGTCCGGCC
>2415357|reference Age_ch_v3_2_motif_mod_jobs_024_024558_data_consensus|length 71|copies 1
AACGCGTCGACATCCTGCAATTCAAGTGCGGCGGAAATCGAATTGTTGCCCGGTCCCATTTGCCCAGCCCC
>2415357|reference Age_ch_v3_2_motif_mod_jobs_024_024558_data_consensus|length 53|copies 1
AACGCGTCGACCTTGAAAGCATGCGCCGCGTTACCCAAGCCACGGCGCTGTTC
>2415357|reference Age_ch_v3_2_motif_mod_jobs_024_024558_data_consensus|length 60|copies 1
AACGCGTCGTTGCCATGTCCGCCGTCGATGCTGTCATTGCCCAAACCGCCATAGATGTGG
>2415357|reference Age_ch_v3_2_motif_mod_jobs_024_024558_data_consensus|length 30|copies 1
AACGCGTTTTGGCCAGGCGCCTGGAATTGA
>2415357|reference Age_ch_v3_2_motif_mod_jobs_024_024558_data_consensus|length 62|copies 1
AACGCTACTATCCGCTGAACCACATCCGAGAAGGTCAGGCCCGTTACGAAGTCATCGACTCG
>2415357|reference Age_ch_v3_2_motif_mod_jobs_024_024558_data_consensus|length 57|copies 2
AACGCTATCTGACCTATGCGCTGAGCACGATCATGCACCGGGCGTTGCCCGATGCGC
>2415357|reference Age_ch_v3_2_motif_mod_jobs_024_024558_data_consensus|length 29|copies 2
AACGCTCGATCGCCTGGGGGATCGCCAAG
>2415357|reference Age_ch_v3_2_motif_mod_jobs_024_024558_data_consensus|length 30|copies 3
AACGCTCGATCGCCTGGGGGATCGCCAAGG
>2415357|reference Age_ch_v3_2_motif_mod_jobs_024_024558_data_consensus|length 67|copies 2
AACGCTCGATCGCCTGGGGGATCGCCAAGGCGATGAGCGAAGCCGGGGCCGAACTGGCCTTCACCTA
>2415357|reference Age_ch_v3_2_motif_mod_jobs_024_024558_data_consensus|length 53|copies 1
AACGCTGACCACCGAATTGCGCCTTACCACCCAGCGGCTGCTGGGTAACGAGG
>2415357|reference Age_ch_v3_2_motif_mod_jobs_024_024558_data_consensus|length 66|copies 2
AACGCTGAGCAAAAGGAGACTTTGGACGCCGCGCTGTTCCCCAAGCTTTAGGCAGACGAAATGTCG
>2415357|reference Age_ch_v3_2_motif_mod_jobs_024_024558_data_consensus|length 54|copies 1
AACGCTGATGTCGATTCCCATTCAACCGCTTATCTACGGTCTGATCTTTGTCGG
>2415357|reference Age_ch_v3_2_motif_mod_jobs_024_024558_data_consensus|length 56|copies 4
AACGCTGCCGCTTCTGGGCGTCGGCCCGATCGTGCCGCTGTGGGTGTCTTTGGGCG
>2415357|reference Age_ch_v3_2_motif_mod_jobs_024_024558_data_consensus|length 68|copies 1
AACGCTGTCCGAAGGGGCCACTGTGCAAGCCGGATCGACCGAAGAAGTTTCGGCGGCAGTGGAACAGA
>2415357|reference Age_ch_v3_2_motif_mod_jobs_024_024558_data_consensus|length 73|copies 1
AACGCTTCGATGATTTCTGGGGTGAAAAAGCGCCGCTGGCCAAGGCCACGGTGCAGCACATCCCGGAAACCGC
>2415357|reference Age_ch_v3_2_motif_mod_jobs_024_024558_data_consensus|length 70|copies 4
AACGCTTCGCCATCTTGATCCCGTCCTTGCATCCACGCGCCCCAAAGGGCAGAAATTCCAATCAATTCCG
>2415357|reference Age_ch_v3_2_motif_mod_jobs_024_024558_data_consensus|length 51|copies 1
AACGCTTGCAACGCCTGCTCCAGATCCTGTTTCAATTCCGCGATGTCGCGG
>2415357|reference Age_ch_v3_2_motif_mod_jobs_024_024558_data_consensus|length 61|copies 1
AACGGAAAGCCGTCCTCATCGGGTCTGATCAATGTCATATCTGTTCGCTTTGCCTCATGCG
>2415357|reference Age_ch_v3_2_motif_mod_jobs_024_024558_data_consensus|length 29|copies 1
AACGGAACAGCCCCAGGCTGCCCCGCTGA
>2415357|reference Age_ch_v3_2_motif_mod_jobs_024_024558_data_consensus|length 65|copies 1
AACGGAACAGCCCCAGGCTGCCCCGCTGATCATGGCGTGCGGCCTGACCAAATCCTATGACCGCC
>2415357|reference Age_ch_v3_2_motif_mod_jobs_024_024558_data_consensus|length 30|copies 4
AACGGAACGAGGACCGGTCGATCACTGCGT
>2415357|reference Age_ch_v3_2_motif_mod_jobs_024_024558_data_consensus|length 59|copies 1
AACGGAACGAGGACCGGTCGATCACTGCGTTGGTGGAAAGCGTACCGATGGTGCTGAGC
>2415357|reference Age_ch_v3_2_motif_mod_jobs_024_024558_data_consensus|length 30|copies 1
AACGGAACGTAACCGGGGCAGGGGATCACC
>2415357|reference Age_ch_v3_2_motif_mod_jobs_024_024558_data_consensus|length 66|copies 2
AACGGAATCGCCAACCTCTATGCCCGCTGGGGCGCAAAAGCGCATGCACGCACCTTTGGCTTCAAC
>2415357|reference Age_ch_v3_2_motif_mod_jobs_024_024558_data_consensus|length 55|copies 1
AACGGACATCAAAACGGCAGCGAAATGATTGTCGACTACCTCTCCTTCCGGCGCG
>2415357|reference Age_ch_v3_2_motif_mod_jobs_024_024558_data_consensus|length 68|copies 1
AACGGACCGCGGTTAGACATCAAGCAGAACAAGGGTGGTATCTCAAGGGAGGCTCCACAAAGACTAGC
>2415357|reference Age_ch_v3_2_motif_mod_jobs_024_024558_data_consensus|length 42|copies 1
AACGGACTATCGACAGGTTGACAGGCAGGACACAGAAAGAGG
>2415357|reference Age_ch_v3_2_motif_mod_jobs_024_024558_data_consensus|length 65|copies 1
AACGGATGGGGATGGCGTGATGGGCTGGATTGTGTTCGGGTTTGCCGCTTGGCTGCTGGGTTGGC
>2415357|reference Age_ch_v3_2_motif_mod_jobs_024_024558_data_consensus|length 55|copies 2
AACGGCAACAAGCTGATTGCTGGGACCGAATGGGAAAACAAGTCGCTGGAAGACA
>2415357|reference Age_ch_v3_2_motif_mod_jobs_024_024558_data_consensus|length 55|copies 1
AACGGCACCACGATCGGTAACGTGAACATTTCGGATACCAGCGACTTGCGCGGTC
>2415357|reference Age_ch_v3_2_motif_mod_jobs_024_024558_data_consensus|length 70|copies 4
AACGGCACTTATCAACACATAGGTCACTGTCTACTCCTTATCCGGTGCCGCAGCATGGCCTGTTTCCAAC
>2415357|reference Age_ch_v3_2_motif_mod_jobs_024_024558_data_consensus|length 66|copies 1
AACGGCAGCAGCGCCTGATTTTTCCGGTTCCGCGCCATCTTGGCCGATCCGCCTGCAGAATCGCCC
>2415357|reference Age_ch_v3_2_motif_mod_jobs_024_024558_data_consensus|length 74|copies 1
AACGGCCAAACGCCAAGGTTCTGATCGTCGGCGGAGACGAGGTCAGTTATGGCGCTCGCCCCCCGAAAGGACAG
>2415357|reference Age_ch_v3_2_motif_mod_jobs_024_024558_data_consensus|length 61|copies 16
AACGGCCATCGCCCAGGGCTTCGAACGCAACATAAAGCGTCATCAGCTTTGACATCGATGC
>2415357|reference Age_ch_v3_2_motif_mod_jobs_024_024558_data_consensus|length 81|copies 1
AACGGCCGGAAAACCAGTTCGGCAATAATTCCGGTTTGGGTCTGGCGATTTCCAAGCAGATCGTTGAATCGCATGGCGGGG
>2415357|reference Age_ch_v3_2_motif_mod_jobs_024_024558_data_consensus|length 49|copies 1
AACGGCCTGGGCACCTGATGGGTGCGCCCAAGGCCAAGGTGACAGCGCC
>2415357|reference Age_ch_v3_2_motif_mod_jobs_024_024558_data_consensus|length 53|copies 4
AACGGCGAACTGACCGGGGATACGCGCATCGTCGGGGTCAACGTCTTTGACAC
>2415357|reference Age_ch_v3_2_motif_mod_jobs_024_024558_data_consensus|length 63|copies 2
AACGGCGCAAAGGCCAGGCAAAACAGGATCGCCATCAGGATCACCGTCAACACCCGACTACGC
>2415357|reference Age_ch_v3_2_motif_mod_jobs_024_024558_data_consensus|length 68|copies 1
AACGGCGCGCACTGTCGGCGGTCAACCCAAGCGGTTTTTCACAAAATACATGTTTGCCGGATTTGGCG
>2415357|reference Age_ch_v3_2_motif_mod_jobs_024_024558_data_consensus|length 52|copies 1
AACGGCGCGTCTGGGTCGAACAACACCAGATCGGCCGGGGCGCCATTGCCGA
>2415357|reference Age_ch_v3_2_motif_mod_jobs_024_024558_data_consensus|length 66|copies 2
AACGGCGCGTCTGGGTCGAACAACACCAGATCGGCCGGGGCGCCATTGCCGAGCCGACCACCAGGC
>2415357|reference Age_ch_v3_2_motif_mod_jobs_024_024558_data_consensus|length 55|copies 4
AACGGCGGCAGGCCAGGTCGGCACTGTCGCGGGTCATGCCAAGGAAGTTGGCGTC
>2415357|reference Age_ch_v3_2_motif_mod_jobs_024_024558_data_consensus|length 62|copies 1
AACGGCGGCAGGCCAGGTCGGCACTGTCGCGGGTCATGCCAAGGAAGTTGGCGTCATAGCCA
>2415357|reference Age_ch_v3_2_motif_mod_jobs_024_024558_data_consensus|length 66|copies 3
AACGGCGTAAGACCTGGAGGTGAACATGACACAAATGCCAATGGATATGGTCATTCCCGACGACGC
>2415357|reference Age_ch_v3_2_motif_mod_jobs_024_024558_data_consensus|length 40|copies 1
AACGGCTATCAATCCTATGATTTCCAAGGCGTGTTTTCGG
>2415357|reference Age_ch_v3_2_motif_mod_jobs_024_024558_data_consensus|length 60|copies 1
AACGGCTCACCTTCCAGCAGCGCATCGTCGGGGGCGTCATAGACGGCTCGAAACGCATTG
>2415357|reference Age_ch_v3_2_motif_mod_jobs_024_024558_data_consensus|length 60|copies 2
AACGGCTCGATCGCCGTGCTGCGTGAAATCGGCGTCGAAACCGGCGGGTCGAACGTGCAA
>2415357|reference Age_ch_v3_2_motif_mod_jobs_024_024558_data_consensus|length 54|copies 4
AACGGCTGGGCGGCTGGGATGCCCATAACGTCACTGAAGACGCTGATCTTGGGT
>2415357|reference Age_ch_v3_2_motif_mod_jobs_024_024558_data_consensus|length 51|copies 2
AACGGCTGTGACAGGATTCTTGCGGTGCCGGGGATGTTGTTCGCCGCGATG
>2415357|reference Age_ch_v3_2_motif_mod_jobs_024_024558_data_consensus|length 56|copies 4
AACGGCTGTGACAGGATTCTTGCGGTGCCGGGGATGTTGTTCGCCGCGATGCACGC
>2415357|reference Age_ch_v3_2_motif_mod_jobs_024_024558_data_consensus|length 61|copies 1
AACGGGATTTGTGGCGGGTGCAGCGAAATGGAGTTAAGATAGGCGCGGAACCGGTCAAGTA
>2415357|reference Age_ch_v3_2_motif_mod_jobs_024_024558_data_consensus|length 69|copies 1
AACGGGCAAATTCCAGGGACAGGGTTTCGATTTCTGCACCGACATGTTCTTCTTCGGCTTCAAAAAAGG
>2415357|reference Age_ch_v3_2_motif_mod_jobs_024_024558_data_consensus|length 75|copies 10
AACGGGCAAATTCCAGGGACAGGGTTTCGATTTCTGCACCGACATGTTCTTCTTCGGCTTCAAAAAAGGTCAGCG
>2415357|reference Age_ch_v3_2_motif_mod_jobs_024_024558_data_consensus|length 61|copies 1
AACGGGCAACTTGCCGGCCAGATTGTCGGGTTCGTACAATCCCTGCGCAAAGAAGATCTGG
>2415357|reference Age_ch_v3_2_motif_mod_jobs_024_024558_data_consensus|length 38|copies 1
AACGGGCCAGATAGCCGTTCAGTTTTTCGATATTGGCG
>2415357|reference Age_ch_v3_2_motif_mod_jobs_024_024558_data_consensus|length 55|copies 27
AACGGGCCAGATAGCCGTTCAGTTTTTCGATATTGGCGTGCAGATCGGACATGGG
>2415357|reference Age_ch_v3_2_motif_mod_jobs_024_024558_data_consensus|length 58|copies 1
AACGGGCCATGTCGATAGACTGGTGTTGATGCACGGATTGGAAACCAGCGAACAGCCC
>2415357|reference Age_ch_v3_2_motif_mod_jobs_024_024558_data_consensus|length 75|copies 2
AACGGGCGGTGGTTCATCTTTACCCCGACCCCGGTAATCCCCTTGATCATCGCCTGTGCCAGCCGTTCGGTTCGC
>2415357|reference Age_ch_v3_2_motif_mod_jobs_024_024558_data_consensus|length 66|copies 1
AACGGGCTGTGTTTGGCCAGATATTCGGCGGTCACATCGGCCAGGTCGGGACCGAAATCATAGACA
>2415357|reference Age_ch_v3_2_motif_mod_jobs_024_024558_data_consensus|length 63|copies 16
AACGGGCTTCGGCCAGGGTGATGCCATGTTTGGTCAATTCACCGGCAAGATGATGCATGTTGC
>2415357|reference Age_ch_v3_2_motif_mod_jobs_024_024558_data_consensus|length 30|copies 5
AACGGGGGCCGCACCGGTTTTCGCGCGGTC
>2415357|reference Age_ch_v3_2_motif_mod_jobs_024_024558_data_consensus|length 44|copies 1
AACGGGTAGGGGCCCGGGTTGATCGCCGGGCGCAGGATTGGGGC
>2415357|reference Age_ch_v3_2_motif_mod_jobs_024_024558_data_consensus|length 43|copies 1
AACGGGTCATGAAAGCGGGTTACGCGCTCTGCGCGCTGGGCAT
>2415357|reference Age_ch_v3_2_motif_mod_jobs_024_024558_data_consensus|length 66|copies 2
AACGGGTGCTTGACCAGTTCCATTTCGGTGACCAGATCGGCAATTTCGATCAAGTCGTCCTTGGCG
>2415357|reference Age_ch_v3_2_motif_mod_jobs_024_024558_data_consensus|length 36|copies 1
AACGGGTTATTCGTGATTTCCTGGTTCATTTTGATA
>2415357|reference Age_ch_v3_2_motif_mod_jobs_024_024558_data_consensus|length 45|copies 2
AACGGGTTTTCCGGCGGTTATGCCCGCACCGATCGTTCCACCAGC
>2415357|reference Age_ch_v3_2_motif_mod_jobs_024_024558_data_consensus|length 46|copies 2
AACGGGTTTTCCGGCGGTTATGCCCGCACCGATCGTTCCACCAGCT
>2415357|reference Age_ch_v3_2_motif_mod_jobs_024_024558_data_consensus|length 55|copies 1
AACGGGTTTTCCGGCGGTTATGCCCGCACCGATCGTTCCACCAGCTGCGTTGCCA
>2415357|reference Age_ch_v3_2_motif_mod_jobs_024_024558_data_consensus|length 62|copies 6
AACGGGTTTTCCGGCGGTTATGCCCGCACCGATCGTTCCACCAGCTGCGTTGCCATCGCCGG
>2415357|reference Age_ch_v3_2_motif_mod_jobs_024_024558_data_consensus|length 55|copies 57
AACGGTAAAACAAACCGAAATCAGACCGACGATGGCGGACGTGATCAGGTAAAGG
>2415357|reference Age_ch_v3_2_motif_mod_jobs_024_024558_data_consensus|length 64|copies 25
AACGGTAAAACAAACCGAAATCAGACCGACGATGGCGGACGTGATCAGGTAAAGGATACCGATA
>2415357|reference Age_ch_v3_2_motif_mod_jobs_024_024558_data_consensus|length 69|copies 1
AACGGTCCTATGGACCGGTTGCCGACTTAGTTCGACGGTTGGCCCATTTTCATTTTTCCATGCCCCATC
>2415357|reference Age_ch_v3_2_motif_mod_jobs_024_024558_data_consensus|length 43|copies 1
AACGGTGATCCGCCCGGCACAATTTCCATGAAATTCCCGCCCA
>2415357|reference Age_ch_v3_2_motif_mod_jobs_024_024558_data_consensus|length 66|copies 1
AACGGTGATCTGCGACAGCGGCGTCAACCCTTGGGTCTGGCCCTTATGTTCAGTCATGAAAGTCAG
>2415357|reference Age_ch_v3_2_motif_mod_jobs_024_024558_data_consensus|length 31|copies 1
AACGGTGGCGACGACCTGGTCCTCGGTCGCT
>2415357|reference Age_ch_v3_2_motif_mod_jobs_024_024558_data_consensus|length 68|copies 7
AACGGTGTTCCGTCCGCAGCAAGGACAGGACCGCCATTGCGACCTGAACTTTGGGAATCCGTTTCGCG
>2415357|reference Age_ch_v3_2_motif_mod_jobs_024_024558_data_consensus|length 61|copies 2
AACGGTTCGAAAATCCGGTCAATGATGGTCTGCGGAATACCTTCGCCGGTATCGCTGATGC
>2415357|reference Age_ch_v3_2_motif_mod_jobs_024_024558_data_consensus|length 47|copies 2
AACGGTTCTTCCAGCGTGACACCAAGGGAACGGGCGGCAAAGCGCAG
>2415357|reference Age_ch_v3_2_motif_mod_jobs_024_024558_data_consensus|length 70|copies 1
AACGGTTGCAGACCGGGCAAATGCGCACGCAAATCGCCCGCCGGCTGAAAATTCGACGGTTCGGGGGCGC
>2415357|reference Age_ch_v3_2_motif_mod_jobs_024_024558_data_consensus|length 68|copies 17
AACGGTTTTGCCCGATCCGGTCTGAGCTGAAACCAGCAGGTCGTTTTCAGTCAAATCGTCGCGGATCA
>2415357|reference Age_ch_v3_2_motif_mod_jobs_024_024558_data_consensus|length 61|copies 2
AACGTAAAAAAGCGCGAATCCGCAGCACCGGAAACTTGAAAACGGTCGCAAGGTCACCGAT
>2415357|reference Age_ch_v3_2_motif_mod_jobs_024_024558_data_consensus|length 75|copies 9
AACGTATCCGGTCCTGGCTTGGGGATCGTTGCGGCATTTCTTATCCCGATCATAAAGCCGACCTGCTGCGCCAGC
>2415357|reference Age_ch_v3_2_motif_mod_jobs_024_024558_data_consensus|length 30|copies 7
AACGTATTCCGGACCGGTTCTATGGCGCCT
>2415357|reference Age_ch_v3_2_motif_mod_jobs_024_024558_data_consensus|length 31|copies 1
AACGTATTCCGGACCGGTTCTATGGCGCCTA
>2415357|reference Age_ch_v3_2_motif_mod_jobs_024_024558_data_consensus|length 69|copies 1
AACGTCAAAAAGCCCAGCATCTCGTCCCCCCGGTGTGGCGCTTTGAAAGCGTCGCACCGACGGAACAGC
>2415357|reference Age_ch_v3_2_motif_mod_jobs_024_024558_data_consensus|length 62|copies 1
AACGTCATTTCCAATCAGCCGCTATACGCAAGTCACCCCATAGACTTGCATTATCCTGTCCA
>2415357|reference Age_ch_v3_2_motif_mod_jobs_024_024558_data_consensus|length 58|copies 17
AACGTCGAACCCGATGCCGCCCGCACCGATGATCGCCACCTTCTGACCGACCTCGGCC
>2415357|reference Age_ch_v3_2_motif_mod_jobs_024_024558_data_consensus|length 64|copies 3
AACGTCGCCCGATCCGTCTTGTGGGTGATAGCCGAAATATTCCGACCAATCGGCGGCATAGCCC
>2415357|reference Age_ch_v3_2_motif_mod_jobs_024_024558_data_consensus|length 59|copies 13
AACGTCGCCGCCACGGGCATAAACCGCACCGCCACCGGCGGACGGATCCCAGTTCAGCG
>2415357|reference Age_ch_v3_2_motif_mod_jobs_024_024558_data_consensus|length 31|copies 1
AACGTCGCCGGTCACCGGTTATCGACGGGCG
>2415357|reference Age_ch_v3_2_motif_mod_jobs_024_024558_data_consensus|length 30|copies 6
AACGTCGGTCGAACCGGTTGAGCCGAATTC
>2415357|reference Age_ch_v3_2_motif_mod_jobs_024_024558_data_consensus|length 77|copies 1
AACGTCGTTTGTCTTGCATTTTTTAGTGAATATTCGGTTTCGAGGGATGTTAAGTGTCCATTCGTATTGGGATTAGG
>2415357|reference Age_ch_v3_2_motif_mod_jobs_024_024558_data_consensus|length 69|copies 1
AACGTCTTTCTTGGATGGAGAGCGGCCAACCGTTGGGTGGTGATCACCGAATTGAAGAACCGCTGTGCC
>2415357|reference Age_ch_v3_2_motif_mod_jobs_024_024558_data_consensus|length 69|copies 1
AACGTGATTTCGACATGTTCAAATACGATTTCGAAAATCCGGGCAACAAGCTGCCGATCGGCGAAATCG
>2415357|reference Age_ch_v3_2_motif_mod_jobs_024_024558_data_consensus|length 60|copies 33
AACGTGCAATCTTCGTACCTGCGCCTTCTTTCGGCCTGAAAGTCCCAGCAGTTTCCAAGG
>2415357|reference Age_ch_v3_2_motif_mod_jobs_024_024558_data_consensus|length 64|copies 3
AACGTGCAATCTTCGTACCTGCGCCTTCTTTCGGCCTGAAAGTCCCAGCAGTTTCCAAGGACAC
>2415357|reference Age_ch_v3_2_motif_mod_jobs_024_024558_data_consensus|length 30|copies 6
AACGTGCCCCAAACCGGTCCCTATGCAGAT
>2415357|reference Age_ch_v3_2_motif_mod_jobs_024_024558_data_consensus|length 31|copies 1
AACGTGCCCCAAACCGGTCCCTATGCAGATG
>2415357|reference Age_ch_v3_2_motif_mod_jobs_024_024558_data_consensus|length 53|copies 3
AACGTGCCCCAAACCGGTCCCTATGCAGATGAGGGTGCAGACGAACTGCGCGC
>2415357|reference Age_ch_v3_2_motif_mod_jobs_024_024558_data_consensus|length 31|copies 1
AACGTGCCGGAAAACCGGTCAAAAGCATCTG
>2415357|reference Age_ch_v3_2_motif_mod_jobs_024_024558_data_consensus|length 60|copies 1
AACGTGCTGTGCTGGAACAGGCGGTTGTTGGCCAGCATTGGTTTCATGTCCATGAAAGCG
>2415357|reference Age_ch_v3_2_motif_mod_jobs_024_024558_data_consensus|length 59|copies 1
AACGTGTCGCCGACGGTCAGGAGCGGCTGATCGAGATTATGAGCGAAGGCGGAAGCGGC
>2415357|reference Age_ch_v3_2_motif_mod_jobs_024_024558_data_consensus|length 57|copies 2
AACGTGTGCGCGACCCGGGTGAAGAAACGTACACGCGGCCGGTCGGCACAACTTACG
>2415357|reference Age_ch_v3_2_motif_mod_jobs_024_024558_data_consensus|length 44|copies 1
AACGTTCCTGTATACACAGCACTGGATATCTTGGAGAAGCTCAT
>2415357|reference Age_ch_v3_2_motif_mod_jobs_024_024558_data_consensus|length 30|copies 1
AACTAAACTCTACCTGGCGCAAAGTCAACT
>2415357|reference Age_ch_v3_2_motif_mod_jobs_024_024558_data_consensus|length 80|copies 3
AACTAAACTCTACCTGGCGCAAAGTCAACTTGACACGGCGTCAAGTTTTTCGTTTTCAAACCACCCGAAAGGAAAGACAG
>2415357|reference Age_ch_v3_2_motif_mod_jobs_024_024558_data_consensus|length 62|copies 2
AACTACAAATCGCCGGGCTGTTTATTGGCGCGCTGTTTTTCCTTATCCTGATGCGGATTCCG
>2415357|reference Age_ch_v3_2_motif_mod_jobs_024_024558_data_consensus|length 56|copies 1
AACTACCTTTTGTTTCAGCAGCCAGAGTTGCATTTGCATCCCGTCGCACAGGCGGC
>2415357|reference Age_ch_v3_2_motif_mod_jobs_024_024558_data_consensus|length 43|copies 2
AACTACGTCGGCCAGCTCATGGGCAAGCTGTTGATCAGCGAAG
>2415357|reference Age_ch_v3_2_motif_mod_jobs_024_024558_data_consensus|length 60|copies 1
AACTACGTGAACACGCGTCACGCCGCTTTGATCGAAAGCATGTATTGATCCGACCACGGG
>2415357|reference Age_ch_v3_2_motif_mod_jobs_024_024558_data_consensus|length 64|copies 1
AACTACGTTTTCCAGTTCGCGGACATTGCCGGGCCATTGATAATCGCGCAGCACGGCCATTGCG
>2415357|reference Age_ch_v3_2_motif_mod_jobs_024_024558_data_consensus|length 54|copies 35
AACTAGATGCTACGGGCCAGACATGTCCGTAAAACACGGATACACATGACAAAA
>2415357|reference Age_ch_v3_2_motif_mod_jobs_024_024558_data_consensus|length 59|copies 1
AACTATGCCCCGGCATCGGTTATCGTGCGCAGCGACAGCCCCTATCAGACGTTTCAGGA
>2415357|reference Age_ch_v3_2_motif_mod_jobs_024_024558_data_consensus|length 54|copies 33
AACTATGGGTAGCTGGCCGGTTGTCGAAAAGTACCTGTTTGACCCGAACATGAA
>2415357|reference Age_ch_v3_2_motif_mod_jobs_024_024558_data_consensus|length 67|copies 1
AACTCAAAGAGATTACCATGACCAATGATCCAACCCTCCCCGAAGATGACGGCCCGGTCACGCTGGA
>2415357|reference Age_ch_v3_2_motif_mod_jobs_024_024558_data_consensus|length 57|copies 1
AACTCAACAGCCCCGCCAGCGCCGCGCCGGCAAAGGTAATATCCAGCATTACCGCAA
>2415357|reference Age_ch_v3_2_motif_mod_jobs_024_024558_data_consensus|length 55|copies 1
AACTCAACGGAACCCGCCACGATAATATGCAGAAAATCGCTTGGATCGCCTTCGG
>2415357|reference Age_ch_v3_2_motif_mod_jobs_024_024558_data_consensus|length 29|copies 2
AACTCAACTGGCCCAGGCGCTGACCATTC
>2415357|reference Age_ch_v3_2_motif_mod_jobs_024_024558_data_consensus|length 54|copies 5
AACTCAACTGGCCCAGGCGCTGACCATTCAGCGCAGCTCCGAAGCCGCCGCCGC
>2415357|reference Age_ch_v3_2_motif_mod_jobs_024_024558_data_consensus|length 63|copies 4
AACTCAAGCGACGCCTGTCGAAAATCAATCCGGGCGCAAAGATATTTACAACCCATGATCCGG
>2415357|reference Age_ch_v3_2_motif_mod_jobs_024_024558_data_consensus|length 63|copies 2
AACTCACCGGCAAACTGAATGGTCACGCCGTCCGTGTGCCGCTTTTGAACGCATCGCTTACCG
>2415357|reference Age_ch_v3_2_motif_mod_jobs_024_024558_data_consensus|length 62|copies 1
AACTCAGCCAATTTGCCGTGGGCGCTTGGTGAACACGCGACGGGTCACGTCAACGACCTCCG
>2415357|reference Age_ch_v3_2_motif_mod_jobs_024_024558_data_consensus|length 59|copies 1
AACTCCCACACCCAATCAGGCCGGTGCGATTCCACCTGCTTTGGAAGGCCGCGACGTTC
>2415357|reference Age_ch_v3_2_motif_mod_jobs_024_024558_data_consensus|length 65|copies 1
AACTCCCTCCGTCTTCGGCTTCGGTTCTGACCACGTGACCATCACCAAGCAATTCGTAAGTTTCG
>2415357|reference Age_ch_v3_2_motif_mod_jobs_024_024558_data_consensus|length 31|copies 1
AACTCCGCCACACACCGGTTCGGGTGGTCCC
>2415357|reference Age_ch_v3_2_motif_mod_jobs_024_024558_data_consensus|length 73|copies 1
AACTCCGTGTTTTGATCCGGTGATCAGCCAGCCATCGGCGGCGTCCACCGAGGTGGGGAATTCATTGTCCACC
>2415357|reference Age_ch_v3_2_motif_mod_jobs_024_024558_data_consensus|length 37|copies 1
AACTCCTCGATGAAACTGTCATGGTTTTCCCAATGGA
>2415357|reference Age_ch_v3_2_motif_mod_jobs_024_024558_data_consensus|length 59|copies 1
AACTCGACCGGCGCGGGGGCAAGATCAAGGGTGTCGAGGTCAACCAACAGATATTCTTC
>2415357|reference Age_ch_v3_2_motif_mod_jobs_024_024558_data_consensus|length 60|copies 2
AACTCGATGAGTTGTTCGAACCGTTCTACACGACCAAGAAGCCCGGAGAGGGTGTCGGTC
>2415357|reference Age_ch_v3_2_motif_mod_jobs_024_024558_data_consensus|length 57|copies 1
AACTCGCAGGCTAACTGACTAAGGACGAATTCATGACCACCGTTCAAATGATCCATC
>2415357|reference Age_ch_v3_2_motif_mod_jobs_024_024558_data_consensus|length 63|copies 1
AACTCTAATCACTCAACACCTATGGCGTCAGTTGAAAGAAACGGCGGAATGCCCGAAGTTTTA
>2415357|reference Age_ch_v3_2_motif_mod_jobs_024_024558_data_consensus|length 68|copies 2
AACTCTATGCGATCCGGTTTCGGTCCGAAGACCGTTTTGACCGTTTTGAAAACTCTGACCCGACGCGG
>2415357|reference Age_ch_v3_2_motif_mod_jobs_024_024558_data_consensus|length 30|copies 2
AACTCTTCCCAGACCGGTTTCATCGTAGCA
>2415357|reference Age_ch_v3_2_motif_mod_jobs_024_024558_data_consensus|length 31|copies 2
AACTCTTCCCAGACCGGTTTCATCGTAGCAA
>2415357|reference Age_ch_v3_2_motif_mod_jobs_024_024558_data_consensus|length 60|copies 10
AACTCTTCCCAGACCGGTTTCATCGTAGCAACCCATGCCTCACGCTGTTCCGGGCTCAGC
>2415357|reference Age_ch_v3_2_motif_mod_jobs_024_024558_data_consensus|length 66|copies 1
AACTCTTCGCCCCGACTTTCATACAGCGCCCTGATCCGGTCTTCCTCGACCGGAATATCAGCAACC
>2415357|reference Age_ch_v3_2_motif_mod_jobs_024_024558_data_consensus|length 66|copies 22
AACTGAAATTTACCATGAGGGGCTGCGCCTTCCACCGTTGCAAGCCGGAAGAGACGGGGTGTTTGA
>2415357|reference Age_ch_v3_2_motif_mod_jobs_024_024558_data_consensus|length 78|copies 2
AACTGAACCGCGCCTTGGCCGAAATGAAACGCAGCGCACCGTTTTTGCCGGTAACGGTTGCCGACCGGGTCAGTTGGG
>2415357|reference Age_ch_v3_2_motif_mod_jobs_024_024558_data_consensus|length 57|copies 8
AACTGAACGTAATCGCGAATCTGCGTCCAAACGTTTAGTAGATGCCGAAATTATTGC
>2415357|reference Age_ch_v3_2_motif_mod_jobs_024_024558_data_consensus|length 57|copies 1
AACTGACTGAATTACTTGGGTATGTCAACATGAGTATTTTAATCAGATATAATTTTC
>2415357|reference Age_ch_v3_2_motif_mod_jobs_024_024558_data_consensus|length 39|copies 2
AACTGACTGACTTCCATCCCGTCGCACCAGACTTCCCAA
>2415357|reference Age_ch_v3_2_motif_mod_jobs_024_024558_data_consensus|length 66|copies 2
AACTGAGCCAGCAACGCGGTTTCCAGATCCTTTTCCAACTCGCGCGCCCGTTTCACATAGGCCGGG
>2415357|reference Age_ch_v3_2_motif_mod_jobs_024_024558_data_consensus|length 64|copies 1
AACTGAGCGGTGACATGGTGGCAAAGTACCTGTTCACCTCAGGATCGACCGGCAGCCCCAAGGC
>2415357|reference Age_ch_v3_2_motif_mod_jobs_024_024558_data_consensus|length 67|copies 1
AACTGATCAAGCATTCCGACACCGAACTTGAAGCGAAAGTCGTGTTGAAAGTCGGGCCGGTCAAAGC
>2415357|reference Age_ch_v3_2_motif_mod_jobs_024_024558_data_consensus|length 57|copies 1
AACTGATCGAAGGCACCGGCCAGATCACCGAACGCACCCTGTCCAACGCGGTGAAAA
>2415357|reference Age_ch_v3_2_motif_mod_jobs_024_024558_data_consensus|length 66|copies 2
AACTGATCGACCATCAGGATCAGGATATTGGGTTTGCTCATGCCGCCCCCTTTGACACTTCCAGAG
>2415357|reference Age_ch_v3_2_motif_mod_jobs_024_024558_data_consensus|length 63|copies 2
AACTGATCGATTATCTGGCCGATCGGCCACGGACCGATTTTATCGAAAGTGCCACCACGGCAG
>2415357|reference Age_ch_v3_2_motif_mod_jobs_024_024558_data_consensus|length 30|copies 11
AACTGATCGGCAACCGGTTCCACCAGTGCC
>2415357|reference Age_ch_v3_2_motif_mod_jobs_024_024558_data_consensus|length 76|copies 2
AACTGATCGGCAACCGGTTCCACCAGTGCCCCGAAGGCTGGGGGTGTCAGCGCGCCAACGATTCCAAGACCCAGGC
>2415357|reference Age_ch_v3_2_motif_mod_jobs_024_024558_data_consensus|length 59|copies 22
AACTGATTTACAGCCTGGCGCTGGATTTCGTCGAAGCCGTGCTGATCGCTTTCCCGCCC
>2415357|reference Age_ch_v3_2_motif_mod_jobs_024_024558_data_consensus|length 50|copies 1
AACTGCAACGGCTGAACCGGCGGTTGAAAAAACATGGTCTCTGGCTTGAT
>2415357|reference Age_ch_v3_2_motif_mod_jobs_024_024558_data_consensus|length 66|copies 1
AACTGCACAGGACCGTGTATCTTCTCCGCCGCCACCCAAACGGGTGTGCGGCGGTTTTTTTTGGAA
>2415357|reference Age_ch_v3_2_motif_mod_jobs_024_024558_data_consensus|length 56|copies 1
AACTGCACCGCGCCTTGCTGGACAATCTCAACCTGTCCGCGCTGGAAACGGCCACC
>2415357|reference Age_ch_v3_2_motif_mod_jobs_024_024558_data_consensus|length 76|copies 1
AACTGCAGATCCAACAAACAACCGCTCAAGCCACAATGTGGTTTTTTCATACTCCTCTGGAAGAACGAACATAAAG
>2415357|reference Age_ch_v3_2_motif_mod_jobs_024_024558_data_consensus|length 67|copies 1
AACTGCAGCAAAACTTGGTTCGCCGCCAAAGTCACATCCCCGAAACGGGCCCCCAACAGCAGAAAGG
>2415357|reference Age_ch_v3_2_motif_mod_jobs_024_024558_data_consensus|length 32|copies 1
AACTGCCACCAGGCATGTGGCCGCAGCGCGTC
>2415357|reference Age_ch_v3_2_motif_mod_jobs_024_024558_data_consensus|length 62|copies 1
AACTGCCCAGTCCCATGCGGTCCCGTTCGTCCTTGATATACAGTTTGGCAATGCCCAGTTGC
>2415357|reference Age_ch_v3_2_motif_mod_jobs_024_024558_data_consensus|length 65|copies 1
AACTGCCGATGCCCCCGAACCTATTCCGGAAAGCGATCTGCCACGCGGAGACACCGAAATGACGC
>2415357|reference Age_ch_v3_2_motif_mod_jobs_024_024558_data_consensus|length 64|copies 1
AACTGCCGCATATCACGAACCAATAGGCCACCCGCGCCCACCATCCGAACACCGAATAGGTTCC
>2415357|reference Age_ch_v3_2_motif_mod_jobs_024_024558_data_consensus|length 70|copies 2
AACTGCCGCGCGTCCGGGTGTTTTTGTATGAAATTGCCCCAGTAAACGGATTGGCCGCCCCGGACGGGCG
>2415357|reference Age_ch_v3_2_motif_mod_jobs_024_024558_data_consensus|length 66|copies 1
AACTGCGCCCGTGCCTGATCGAAAACCGCCGGCAACAGGTTGGTGCCCAAAGACACCGATCCCTGA
>2415357|reference Age_ch_v3_2_motif_mod_jobs_024_024558_data_consensus|length 47|copies 2
AACTGCGCGATCGCCTGATCGCAATGGGCTATCTCAACCGCAGCGCC
>2415357|reference Age_ch_v3_2_motif_mod_jobs_024_024558_data_consensus|length 41|copies 6
AACTGCGCTGGCGCTCGTCTGTGCCGCAAGCTTGGCTAATG
>2415357|reference Age_ch_v3_2_motif_mod_jobs_024_024558_data_consensus|length 47|copies 1
AACTGCGCTGGCGCTCGTCTGTGCCGCAAGCTTGGCTAATGCGACCG
>2415357|reference Age_ch_v3_2_motif_mod_jobs_024_024558_data_consensus|length 61|copies 1
AACTGCGCTTCGAAGGACAGCTCGACCGTGCCGATGGGGCCGTGCCGCTGTTTGCCGACAA
>2415357|reference Age_ch_v3_2_motif_mod_jobs_024_024558_data_consensus|length 29|copies 3
AACTGCGGCGCCCCAGGAAAAACAGCTTC
>2415357|reference Age_ch_v3_2_motif_mod_jobs_024_024558_data_consensus|length 65|copies 7
AACTGCGGCGCCCCAGGAAAAACAGCTTCCGTGCGGCGCGCATCGCCCCGACGGCCGAATCCAGC
>2415357|reference Age_ch_v3_2_motif_mod_jobs_024_024558_data_consensus|length 46|copies 12
AACTGCGGTTGTTGTGCACGAGGCTGTCGCGCAATCGATGCATTAG
>2415357|reference Age_ch_v3_2_motif_mod_jobs_024_024558_data_consensus|length 52|copies 1
AACTGCGTATAGCCATGTTGCGGATCGTCCAGCACCTGATCGGTCAGGCCGG
>2415357|reference Age_ch_v3_2_motif_mod_jobs_024_024558_data_consensus|length 63|copies 1
AACTGCGTCGCCCGGTTGGGCTGGATGCAGCGGATGACCCAGTTCAAGGACAAAGCGGGCAAG
>2415357|reference Age_ch_v3_2_motif_mod_jobs_024_024558_data_consensus|length 74|copies 1
AACTGCTCAAGCGCCTGTTCCGTTACGGTGCCTTCGACCTGAACCCAATAGGTTTTTTCCATCTTGTTGCGGGG
>2415357|reference Age_ch_v3_2_motif_mod_jobs_024_024558_data_consensus|length 62|copies 1
AACTGCTGGGCAATCTGGTCGAAAAGGTCGATTATCTGGTGATCGGCGGCGGCATGGCCAAC
>2415357|reference Age_ch_v3_2_motif_mod_jobs_024_024558_data_consensus|length 58|copies 2
AACTGGAACGCGCGGTGAACGAACCGCTGTTCGACCGGCGGCCCGAAGGCATGTTCAC
>2415357|reference Age_ch_v3_2_motif_mod_jobs_024_024558_data_consensus|length 62|copies 1
AACTGGAAGACGCCAATGTGGCGCTGAACTGGGGCCCGGACCTGTGCATCCTGCCCAAGGCC
>2415357|reference Age_ch_v3_2_motif_mod_jobs_024_024558_data_consensus|length 55|copies 2
AACTGGATGGCGGATTGTCGGATATCACCACGTTCGACTGGGAGACCGGTCTGAG
>2415357|reference Age_ch_v3_2_motif_mod_jobs_024_024558_data_consensus|length 58|copies 1
AACTGGCATAGGCCCCGGTATTGAACAGCCCGTGAAATTGGGCCCCACGCAGCCGGCC
>2415357|reference Age_ch_v3_2_motif_mod_jobs_024_024558_data_consensus|length 29|copies 3
AACTGGCCAGAACCAGGGTGTTATCGGGG
>2415357|reference Age_ch_v3_2_motif_mod_jobs_024_024558_data_consensus|length 68|copies 6
AACTGGCCAGAACCAGGGTGTTATCGGGGCTGGCATATTCGAACCGCATCCGACCGGGCCGTTTCAGC
>2415357|reference Age_ch_v3_2_motif_mod_jobs_024_024558_data_consensus|length 57|copies 2
AACTGGCCCATAGCGTTTGTATGGTCGGGTCAAAACGACCACCGCTTGCAGCATGGA
>2415357|reference Age_ch_v3_2_motif_mod_jobs_024_024558_data_consensus|length 32|copies 1
AACTGGCCGCGCTGCTGCATGATGCACCGGAA
>2415357|reference Age_ch_v3_2_motif_mod_jobs_024_024558_data_consensus|length 47|copies 12
AACTGGCCGCGCTGCTGCATGATGCACCGGAATATGTCATCGGCGAT
>2415357|reference Age_ch_v3_2_motif_mod_jobs_024_024558_data_consensus|length 58|copies 16
AACTGGCCGCGCTGCTGCATGATGCACCGGAATATGTCATCGGCGATATGATTTCACC
>2415357|reference Age_ch_v3_2_motif_mod_jobs_024_024558_data_consensus|length 47|copies 1
AACTGGCCGGGATGTCCAAGCAGGACCGCGCCGCCAAGACCGATGAA
>2415357|reference Age_ch_v3_2_motif_mod_jobs_024_024558_data_consensus|length 63|copies 6
AACTGGCCTCGGCCCGAAACCCGTCCGGAATACGATCAATCCCGTCGATCAGCAGGCCGGCCA
>2415357|reference Age_ch_v3_2_motif_mod_jobs_024_024558_data_consensus|length 52|copies 1
AACTGGCGCTCGTCCAGGATGTTCAGCATTTCGCGGCCCACATTGCCCGTGG
>2415357|reference Age_ch_v3_2_motif_mod_jobs_024_024558_data_consensus|length 66|copies 1
AACTGGCGTCTGAAAAGGGGCTGCTTCTGGCTTCGGCCCCTTGCAGCGTGTTGGGACAAGCGGCGC
>2415357|reference Age_ch_v3_2_motif_mod_jobs_024_024558_data_consensus|length 70|copies 1
AACTGGCGTTTCGGATCCGGCAGGCATGAAATCACCGTTCCGGTGCGTTCGCGCCTGATCGTGAATGCCG
>2415357|reference Age_ch_v3_2_motif_mod_jobs_024_024558_data_consensus|length 48|copies 1
AACTGGGCCGCGACAGCGCGGTGCTGCGCCCGCTCGACCCGGCGATGA
>2415357|reference Age_ch_v3_2_motif_mod_jobs_024_024558_data_consensus|length 51|copies 2
AACTGGGCGGGCGCGGCACGACAAAGGGGTTTTCCGCCGTGTCTTCCGCAG
>2415357|reference Age_ch_v3_2_motif_mod_jobs_024_024558_data_consensus|length 59|copies 1
AACTGGGCTGACGCCACCGGAAAGCTGCATGATCGGCAAGTAGGTCAGCATGAACAACA
>2415357|reference Age_ch_v3_2_motif_mod_jobs_024_024558_data_consensus|length 71|copies 1
AACTGGGTCAGGTCGGGGGGGTGGAACTTGTCCACTATTCCGGTGCCAAGGCCGCAATCATCGGGATGACG
>2415357|reference Age_ch_v3_2_motif_mod_jobs_024_024558_data_consensus|length 74|copies 1
AACTGGTCCCGCCAAGAACCGCGAAATGGCGGAACTGGGTGATCCGGTTGTTGCGCAGCTTGACGTCATTGGCA
>2415357|reference Age_ch_v3_2_motif_mod_jobs_024_024558_data_consensus|length 69|copies 1
AACTGGTCGACAATATCGTACCGTTCAAACGCGAAGTCTATACCGAGGTCCTGAAGGCCTTCCGCGCGC
>2415357|reference Age_ch_v3_2_motif_mod_jobs_024_024558_data_consensus|length 30|copies 1
AACTGGTCGACAGCCAGGGCGCGACCGAAG
>2415357|reference Age_ch_v3_2_motif_mod_jobs_024_024558_data_consensus|length 29|copies 1
AACTGGTCGCCACCATCGACAAGGATTGA
>2415357|reference Age_ch_v3_2_motif_mod_jobs_024_024558_data_consensus|length 64|copies 2
AACTGGTCGCCACCATCGACAAGGATTGAATTGTTGGTCCGCGCCCGGGCCGAGTCGATCGCGG
>2415357|reference Age_ch_v3_2_motif_mod_jobs_024_024558_data_consensus|length 59|copies 1
AACTGGTCTTCGCGTTGGTGCGGTAGATCACGCGGGTGCGCCATGCCTCGCCGCCCTTG
>2415357|reference Age_ch_v3_2_motif_mod_jobs_024_024558_data_consensus|length 60|copies 3
AACTGGTGCAATTCGCAATGGTTCTGATCGTGTTCTTGCAACTGCCCGACGTGATCCGGG
>2415357|reference Age_ch_v3_2_motif_mod_jobs_024_024558_data_consensus|length 54|copies 1
AACTGTCATTCCACCACATCGACATTTCAACCACGATATCGTCGCGTTCACCGA
>2415357|reference Age_ch_v3_2_motif_mod_jobs_024_024558_data_consensus|length 56|copies 2
AACTGTGCAGCGCCATGCGACCGGCAAGGCGCGCGATCGTTGGCCCAAGGAAATGC
>2415357|reference Age_ch_v3_2_motif_mod_jobs_024_024558_data_consensus|length 59|copies 1
AACTGTGCCGCATCGCGTGCGGCGTGGCTGTGGCGGGCAGGCCCAGCTGCATTCGCGCC
>2415357|reference Age_ch_v3_2_motif_mod_jobs_024_024558_data_consensus|length 61|copies 1
AACTGTTCACCCGTTGCGCAGACCGGCTGTGGATCGTTTCCAACAATTCTGCGGACACGGC
>2415357|reference Age_ch_v3_2_motif_mod_jobs_024_024558_data_consensus|length 31|copies 1
AACTGTTCCACCGTGGCAAATTCGCGGCTCG
>2415357|reference Age_ch_v3_2_motif_mod_jobs_024_024558_data_consensus|length 57|copies 1
AACTGTTCCTCGATCTGGGTCGGGAACACGTTGACGCCGCGCAGGATGATCATGTCG
>2415357|reference Age_ch_v3_2_motif_mod_jobs_024_024558_data_consensus|length 45|copies 1
AACTGTTCGACGCCCTACCTCGTACGCCTTTGGCGAAACTCGACC
>2415357|reference Age_ch_v3_2_motif_mod_jobs_024_024558_data_consensus|length 62|copies 4
AACTGTTCTGCCCGGTAGGTCACCGATTTCTCGAACCCCTCAATCCGGATCATGGTGATCGG
>2415357|reference Age_ch_v3_2_motif_mod_jobs_024_024558_data_consensus|length 69|copies 2
AACTGTTGCCGAACATGGAAAAAATCGCCTGGCTGCGGGAAAATTCCGGGGCCAAGGCGCTGTTGGCGC
>2415357|reference Age_ch_v3_2_motif_mod_jobs_024_024558_data_consensus|length 62|copies 1
AACTGTTTCATCATTTGATCCTCATTTTCTCCGGATTGAAGGTCATTTCGATCTCGCGCCAC
>2415357|reference Age_ch_v3_2_motif_mod_jobs_024_024558_data_consensus|length 60|copies 5
AACTTATCCATCAGCTTTTCCATCGGGCTGCGATTGTCTGCCTGCTTTGCCGGTTCAGGC
>2415357|reference Age_ch_v3_2_motif_mod_jobs_024_024558_data_consensus|length 53|copies 2
AACTTCAAATCGAACTTCCTGCTGCATTATAACTTCCCACCCTACTCAGTCGG
>2415357|reference Age_ch_v3_2_motif_mod_jobs_024_024558_data_consensus|length 72|copies 1
AACTTCACCGATACCGGAAACAACAACGCGGTTTTCGAAATCGACACCGGCGAAACCCAATATGTCGGGGCC
>2415357|reference Age_ch_v3_2_motif_mod_jobs_024_024558_data_consensus|length 40|copies 1
AACTTCAGGATGGCCCGTCCCCTCGTGGTGCTGCACCGCG
>2415357|reference Age_ch_v3_2_motif_mod_jobs_024_024558_data_consensus|length 64|copies 2
AACTTCAGGCAAGTATTTCCCATCCTCGCCCTTCAGTTGGAACGCATCGCCACCCTTAGTGGCG
>2415357|reference Age_ch_v3_2_motif_mod_jobs_024_024558_data_consensus|length 50|copies 5
AACTTCATCACTCAGAGCTTTGCAGATATCCCCTATATGGATCAGGCCCA
>2415357|reference Age_ch_v3_2_motif_mod_jobs_024_024558_data_consensus|length 65|copies 1
AACTTCCCTGCTTGGTGTGAAATGTGCCGACTTCGATGCCGAGGCTGGCGTGCTGACTTTCACCC
>2415357|reference Age_ch_v3_2_motif_mod_jobs_024_024558_data_consensus|length 58|copies 2
AACTTCGATTCAGCCAGCTTCACCAACAATGTCAGCGTCTTGTTGATCGGGGTGGCAA
>2415357|reference Age_ch_v3_2_motif_mod_jobs_024_024558_data_consensus|length 74|copies 1
AACTTCGCTTCGTCCATGGCCAACATCGCCTATTTCTTCCCGAAGAAAACCAAAGGCAACGCGCTGGCGCTGAA
>2415357|reference Age_ch_v3_2_motif_mod_jobs_024_024558_data_consensus|length 51|copies 1
AACTTCGTAGATGTTCATTTCCTCCACGTAATACAGTTGCAGCACCAGCGC
>2415357|reference Age_ch_v3_2_motif_mod_jobs_024_024558_data_consensus|length 52|copies 1
AACTTCGTAGATGTTCATTTCCTCCACGTAATACAGTTGCAGCACCAGCGCC
>2415357|reference Age_ch_v3_2_motif_mod_jobs_024_024558_data_consensus|length 43|copies 3
AACTTGAACGGCTTCAAGGGCTGGCGCTGGCCGTTCTCATCGA
>2415357|reference Age_ch_v3_2_motif_mod_jobs_024_024558_data_consensus|length 62|copies 60
AACTTGAACGGCTTCAAGGGCTGGCGCTGGCCGTTCTCATCGAGCTGCAACGGCGTGGTCAG
>2415357|reference Age_ch_v3_2_motif_mod_jobs_024_024558_data_consensus|length 69|copies 2
AACTTGACACGGCGTCAAGTTTTTCGTTTTCAAACCACCCGAAAGGAAAGACAGATGAAAGTGATTATC
>2415357|reference Age_ch_v3_2_motif_mod_jobs_024_024558_data_consensus|length 57|copies 1
AACTTGCCATGACCGGGAAATCTTCCCGCGGCAGAGTTGCCAGGTTGAAATTCGATC
>2415357|reference Age_ch_v3_2_motif_mod_jobs_024_024558_data_consensus|length 60|copies 2
AACTTGCCCTCGCCTGGTTGATTATCGCTATTCTGACCCGGGTGATCAGCAACACCTTTC
>2415357|reference Age_ch_v3_2_motif_mod_jobs_024_024558_data_consensus|length 58|copies 1
AACTTGCGCTTGGCGAAATCGAACCGACGATGCGCTCGGCGACTGCGGCTTTTACCAC
>2415357|reference Age_ch_v3_2_motif_mod_jobs_024_024558_data_consensus|length 60|copies 1
AACTTGGCCAAGATCCGGTAATCATCGGCACAGGGAACGTGGCCATTGATGTTCTCCGGC
>2415357|reference Age_ch_v3_2_motif_mod_jobs_024_024558_data_consensus|length 31|copies 2
AACTTGGGCGCCACCGGTTCTTTCAAAGGCT
>2415357|reference Age_ch_v3_2_motif_mod_jobs_024_024558_data_consensus|length 51|copies 1
AACTTGGGCGCTAATCCGATCCACATGCTCTTCGTGGTGATCCTGCCGGCG
>2415357|reference Age_ch_v3_2_motif_mod_jobs_024_024558_data_consensus|length 49|copies 1
AACTTGGTGATCTTGGTCCAGGTGTTCATTTTCAGAACCTTGGAAACCG
>2415357|reference Age_ch_v3_2_motif_mod_jobs_024_024558_data_consensus|length 56|copies 1
AACTTGTTAGCAACCCGCTCAGGATCGGCCTGAACGGCGTCGGACAACCGTTCGCC
>2415357|reference Age_ch_v3_2_motif_mod_jobs_024_024558_data_consensus|length 61|copies 1
AACTTGTTCATCGTCAAATAATATTTGCCGCTGGCTTCCAGCGTTTCCCCCATCACGGTCG
>2415357|reference Age_ch_v3_2_motif_mod_jobs_024_024558_data_consensus|length 50|copies 1
AACTTTCAGGCCCGCGAAGTATACAGTGCCGTCGCTTACATACATTATCC
>2415357|reference Age_ch_v3_2_motif_mod_jobs_024_024558_data_consensus|length 45|copies 1
AACTTTGCCCCTGCGGATCGGGTAAAAAATTCAAACACTGTCACG
>2415357|reference Age_ch_v3_2_motif_mod_jobs_024_024558_data_consensus|length 57|copies 1
AACTTTGCGGCGCAGATGGACTTTCAACGCCGAGGCCCCCACCACGCATGGCAACCC
>2415357|reference Age_ch_v3_2_motif_mod_jobs_024_024558_data_consensus|length 63|copies 1
AACTTTGTCAGGGTGGCGATGCCCACGGCGTGGTCAACGAGGCGGTCAATCTGACCGCACAGG
>2415357|reference Age_ch_v3_2_motif_mod_jobs_024_024558_data_consensus|length 31|copies 1
AACTTTGTTTCTACCGGTGCATCGGACCCAT
>2415357|reference Age_ch_v3_2_motif_mod_jobs_024_024558_data_consensus|length 39|copies 1
AACTTTGTTTCTACCGGTGCATCGGACCCATGCGGCAGG
>2415357|reference Age_ch_v3_2_motif_mod_jobs_024_024558_data_consensus|length 51|copies 14
AACTTTGTTTCTACCGGTGCATCGGACCCATGCGGCAGGATCAGCGCCAGA
>2415357|reference Age_ch_v3_2_motif_mod_jobs_024_024558_data_consensus|length 69|copies 2
AACTTTTGTCAACCTTGCCTGCGCTAAACCCGGTCAGTTTGACGGTAAAGCCCAAAGAGGTCGACGGTT
>2415357|reference Age_ch_v3_2_motif_mod_jobs_024_024558_data_consensus|length 70|copies 2
AAGAAAAAAGGCCGCTGGAAGCCGGTTGCCGGTTTCATCGCCGGGCGCACCGCCCCTCCGGGCCGTCGCA
>2415357|reference Age_ch_v3_2_motif_mod_jobs_024_024558_data_consensus|length 57|copies 1
AAGAAAACCGCGACTTTCGCAACGCCCGACGGCGATGTTGAACGGGACTACGACTAT
>2415357|reference Age_ch_v3_2_motif_mod_jobs_024_024558_data_consensus|length 63|copies 1
AAGAAACGTGCCGATCATGATCAGGATGACCACGGGCACCGCCTGAACAAGGCGGCGCAGGGC
>2415357|reference Age_ch_v3_2_motif_mod_jobs_024_024558_data_consensus|length 67|copies 1
AAGAAAGAAAAACTGACCCGTCTTAGCGACCTTTTTTCGCTGCCCTATGACGAAATCATCGATGTGC
>2415357|reference Age_ch_v3_2_motif_mod_jobs_024_024558_data_consensus|length 29|copies 4
AAGAAATGCGCGCCTGGCAGCAAGAGGGG
>2415357|reference Age_ch_v3_2_motif_mod_jobs_024_024558_data_consensus|length 30|copies 1
AAGAAATGCGCGCCTGGCAGCAAGAGGGGC
>2415357|reference Age_ch_v3_2_motif_mod_jobs_024_024558_data_consensus|length 69|copies 1
AAGAAATGCGCGCCTGGCAGCAAGAGGGGCGACTGTCCCGGTTGGTCACTGCGGTGTCGCGCGGGGGGC
>2415357|reference Age_ch_v3_2_motif_mod_jobs_024_024558_data_consensus|length 60|copies 1
AAGAAATGCGGCGCCATCAGGATCAGTCCACGAACCCGGAAATCTTCCACCGATCCGGCA
>2415357|reference Age_ch_v3_2_motif_mod_jobs_024_024558_data_consensus|length 51|copies 1
AAGAACATCCTAAACCTGTTCCGTTTGCAGGGGGCGAGTTGGTGGGTGATG
>2415357|reference Age_ch_v3_2_motif_mod_jobs_024_024558_data_consensus|length 62|copies 1
AAGAACATCCTAAACCTGTTCCGTTTGCAGGGGGCGAGTTGGTGGGTGATGCTGCGCAAAGC
>2415357|reference Age_ch_v3_2_motif_mod_jobs_024_024558_data_consensus|length 59|copies 39
AAGAACATTCTGTGCGGTTGGGTCTTCCTGAAGCAGCGCCGTCGCCCGCGGCGTCGCGG
>2415357|reference Age_ch_v3_2_motif_mod_jobs_024_024558_data_consensus|length 55|copies 1
AAGAACCATCACCCCGGCAAACAGCGCTTGGGTGAAGCTGACATGGATAAAGGCG
>2415357|reference Age_ch_v3_2_motif_mod_jobs_024_024558_data_consensus|length 37|copies 1
AAGAACCCGGCAATCGAGGTGGTCTATATTTCGACCA
>2415357|reference Age_ch_v3_2_motif_mod_jobs_024_024558_data_consensus|length 60|copies 1
AAGAACCCGGCAATCGAGGTGGTCTATATTTCGACCACGCCCGAACCGACCCATTACCCG
>2415357|reference Age_ch_v3_2_motif_mod_jobs_024_024558_data_consensus|length 67|copies 5
AAGAACCCGGCAATCGAGGTGGTCTATATTTCGACCACGCCCGAACCGACCCATTACCCGATCGCGC
>2415357|reference Age_ch_v3_2_motif_mod_jobs_024_024558_data_consensus|length 63|copies 1
AAGAACCGCAGACCTGGAAAGGGGTGCGGCTTCTGCCTTATGGGATCAAGCGCAAACAAGGGG
>2415357|reference Age_ch_v3_2_motif_mod_jobs_024_024558_data_consensus|length 66|copies 3
AAGAACCGCAGACCTGGAAAGGGGTGCGGCTTCTGCCTTATGGGATCAAGCGCAAACAAGGGGCCG
>2415357|reference Age_ch_v3_2_motif_mod_jobs_024_024558_data_consensus|length 69|copies 3
AAGAACCGCAGACCTGGAAAGGGGTGCGGCTTCTGCCTTATGGGATCAAGCGCAAACAAGGGGCCGGCA
>2415357|reference Age_ch_v3_2_motif_mod_jobs_024_024558_data_consensus|length 48|copies 1
AAGAACGGATCGGGTCGCCTTTGGTGTTGCGGGGGCACCCCTGTACCG
>2415357|reference Age_ch_v3_2_motif_mod_jobs_024_024558_data_consensus|length 60|copies 31
AAGAACGGCAAGACGACCGACACGGCGGTGCCGATGCTGTTTTCTCAGTTGTTCGACGGC
>2415357|reference Age_ch_v3_2_motif_mod_jobs_024_024558_data_consensus|length 30|copies 7
AAGAACGGCTGAACCGGTCGGCGTGACGCC
>2415357|reference Age_ch_v3_2_motif_mod_jobs_024_024558_data_consensus|length 61|copies 1
AAGAACTGGCTTGATCTGGTTCATGCGCTGGCATTGCTGAACATCGACGAAGCCGAAGCGG
>2415357|reference Age_ch_v3_2_motif_mod_jobs_024_024558_data_consensus|length 73|copies 4
AAGAAGAACTGAATGAACAAAGGCGAGCCGCGGAAGATGAAAATGAACCATTCCGACGGTTTGCGCAGCCACC
>2415357|reference Age_ch_v3_2_motif_mod_jobs_024_024558_data_consensus|length 63|copies 1
AAGAAGACTGGGATTGCATCAACGCAGGCAAGAAGGCGGTTACGATCCGTCCCGGATCGGCAA
>2415357|reference Age_ch_v3_2_motif_mod_jobs_024_024558_data_consensus|length 58|copies 1
AAGAAGCAAAATGATCGGTTAGCACCGCTTATAGATGCGCCAGACGACCTGCTGGCAG
>2415357|reference Age_ch_v3_2_motif_mod_jobs_024_024558_data_consensus|length 65|copies 2
AAGAAGCAGTCCCTGACTTGGAAAATCAATCCGACAGGGGCCAACAAGATGCCGCTGGCCCGCCC
>2415357|reference Age_ch_v3_2_motif_mod_jobs_024_024558_data_consensus|length 29|copies 1
AAGAAGCCCGCGCCTGGACCATCAAGCAT
>2415357|reference Age_ch_v3_2_motif_mod_jobs_024_024558_data_consensus|length 30|copies 1
AAGAAGCCCGCGCCTGGACCATCAAGCATG
>2415357|reference Age_ch_v3_2_motif_mod_jobs_024_024558_data_consensus|length 59|copies 1
AAGAAGCCCGCGCCTGGACCATCAAGCATGGCACCCTTGCACCGCAGGCCGCTGGCGTG
>2415357|reference Age_ch_v3_2_motif_mod_jobs_024_024558_data_consensus|length 29|copies 4
AAGAAGCCTGCACCAGGCTCCATTCACCC
>2415357|reference Age_ch_v3_2_motif_mod_jobs_024_024558_data_consensus|length 62|copies 2
AAGAAGCCTGCACCAGGCTCCATTCACCCCAGCCACATTTGATTCGCTTTTTGGCGAAAGTG
>2415357|reference Age_ch_v3_2_motif_mod_jobs_024_024558_data_consensus|length 61|copies 1
AAGAAGCTGAACGCCAGTGACAGCACGACCGAAGCCAGCGCGGCCGCCCGGTGGGCCGGGG
>2415357|reference Age_ch_v3_2_motif_mod_jobs_024_024558_data_consensus|length 58|copies 1
AAGAAGCTGGAACCCGGTGATCAGGGCGCATCGGTGATCAAACTGCGCGATCGCCTGA
>2415357|reference Age_ch_v3_2_motif_mod_jobs_024_024558_data_consensus|length 30|copies 2
AAGAAGGACAATACCGGTTTCCGCAGTTTT
>2415357|reference Age_ch_v3_2_motif_mod_jobs_024_024558_data_consensus|length 59|copies 2
AAGAAGGACAATACCGGTTTCCGCAGTTTTACCGTGCTGCGCCATCCGGTGGCGCGGGC
>2415357|reference Age_ch_v3_2_motif_mod_jobs_024_024558_data_consensus|length 56|copies 1
AAGAAGGCCACTGCGGCATCAGCGACTTGGAATTCCGCGATGTGGACCGATTGGCG
>2415357|reference Age_ch_v3_2_motif_mod_jobs_024_024558_data_consensus|length 61|copies 7
AAGAAGTTCGAAGCCGACGGCACCGAAGTCACCCGCCTCAGCCAGACCGACGTCGAAATCA
>2415357|reference Age_ch_v3_2_motif_mod_jobs_024_024558_data_consensus|length 43|copies 2
AAGAATCACGCCGACGATGATCCAGCTGAGCAATTCTTCGACC
>2415357|reference Age_ch_v3_2_motif_mod_jobs_024_024558_data_consensus|length 60|copies 1
AAGAATGAAATCGCATGATCCACCCAGCCTCCGAAATAACCAGCAATTACGCCAAGGGTC
>2415357|reference Age_ch_v3_2_motif_mod_jobs_024_024558_data_consensus|length 30|copies 1
AAGAATTCGAAGACCGGTTCAAAGAGGCCG
>2415357|reference Age_ch_v3_2_motif_mod_jobs_024_024558_data_consensus|length 57|copies 1
AAGACAACAAAGTCCCCCTCTATATGGGCGGTCATTCTTTTTTCGTTCACTTCAGAC
>2415357|reference Age_ch_v3_2_motif_mod_jobs_024_024558_data_consensus|length 62|copies 1
AAGACAACAAAGTCCCCCTCTATATGGGCGGTCATTCTTTTTTCGTTCACTTCAGACATTAC
>2415357|reference Age_ch_v3_2_motif_mod_jobs_024_024558_data_consensus|length 76|copies 1
AAGACAAGCCCTTCTTGCGGGACGTGTTTTTGAACATGGTGTTCCCGGTCCTGTCGCCATTGGCGGTGGACCCGGC
>2415357|reference Age_ch_v3_2_motif_mod_jobs_024_024558_data_consensus|length 54|copies 1
AAGACAATCTGGTCCTGCTCGGCGATATCATTTCGTCGGCCAAGCGGCTGGGCA
>2415357|reference Age_ch_v3_2_motif_mod_jobs_024_024558_data_consensus|length 63|copies 1
AAGACACACCCAACCGGCGGGTCCATTCAATTGAATGGTGTCGAAATTTCTCAGATGCTTGAA
>2415357|reference Age_ch_v3_2_motif_mod_jobs_024_024558_data_consensus|length 30|copies 7
AAGACACCGCCAACCGGTCCAGCATGCGCA
>2415357|reference Age_ch_v3_2_motif_mod_jobs_024_024558_data_consensus|length 31|copies 1
AAGACACCGCCAACCGGTCCAGCATGCGCAT
>2415357|reference Age_ch_v3_2_motif_mod_jobs_024_024558_data_consensus|length 30|copies 4
AAGACACCGGAAACCGGTGCCTTTGACATC
>2415357|reference Age_ch_v3_2_motif_mod_jobs_024_024558_data_consensus|length 31|copies 1
AAGACACCGGAAACCGGTGCCTTTGACATCG
>2415357|reference Age_ch_v3_2_motif_mod_jobs_024_024558_data_consensus|length 45|copies 1
AAGACACGGCGGTCCAGCCGTGACTGAAACCGCGCACCGACACGC
>2415357|reference Age_ch_v3_2_motif_mod_jobs_024_024558_data_consensus|length 53|copies 1
AAGACACTTCTTCCCAATCTTTCTGGGTGATAATCGCCTGGGTCAGCAGCAAA
>2415357|reference Age_ch_v3_2_motif_mod_jobs_024_024558_data_consensus|length 29|copies 1
AAGACAGGAAGGCCAGGATCAGCCACAGC
>2415357|reference Age_ch_v3_2_motif_mod_jobs_024_024558_data_consensus|length 54|copies 2
AAGACAGGAAGGCCAGGATCAGCCACAGCACCGAATGCACCGGATTGCGGCTGA
>2415357|reference Age_ch_v3_2_motif_mod_jobs_024_024558_data_consensus|length 66|copies 2
AAGACATCGAAATCCTGTGCATCGACGATTGTTCCCCGGACAACAGCGCCGCGATCATTGAACGGC
>2415357|reference Age_ch_v3_2_motif_mod_jobs_024_024558_data_consensus|length 58|copies 2
AAGACCAACTGCGCCGCCTGCGCCGTGAAAAAATGTCGATGGTGTTCCAGAAATTCGC
>2415357|reference Age_ch_v3_2_motif_mod_jobs_024_024558_data_consensus|length 27|copies 1
AAGACCAGAACCGGTCACCCCGGACAG
>2415357|reference Age_ch_v3_2_motif_mod_jobs_024_024558_data_consensus|length 65|copies 1
AAGACCAGCAGCATAGGCGCGTCGTTCAGGAAGGTTGAAAATCCGTCGATTTCGGTCATTGCGGC
>2415357|reference Age_ch_v3_2_motif_mod_jobs_024_024558_data_consensus|length 31|copies 3
AAGACCCATAATACCGGTGCCGATAGCAACG
>2415357|reference Age_ch_v3_2_motif_mod_jobs_024_024558_data_consensus|length 34|copies 1
AAGACCCCGACGAAACGCCGGCTCAGGCCCGCCG
>2415357|reference Age_ch_v3_2_motif_mod_jobs_024_024558_data_consensus|length 57|copies 12
AAGACCCCGACGAAACGCCGGCTCAGGCCCGCCGCAGCGAAGCCGAGCTCAGCAAAG
>2415357|reference Age_ch_v3_2_motif_mod_jobs_024_024558_data_consensus|length 61|copies 9
AAGACCGAAGACGAATCCACGTTTAACGGCGGCGCACCGACCACGACGCAAACGCAGGCGC
>2415357|reference Age_ch_v3_2_motif_mod_jobs_024_024558_data_consensus|length 46|copies 1
AAGACCGAGCCGGCCGCCGAATCCTGATTTTCCCGGCCTTTCGGGG
>2415357|reference Age_ch_v3_2_motif_mod_jobs_024_024558_data_consensus|length 64|copies 1
AAGACCGAGCCGGCCGCCGAATCCTGATTTTCCCGGCCTTTCGGGGCCAGATGAGCGAAAGCTG
>2415357|reference Age_ch_v3_2_motif_mod_jobs_024_024558_data_consensus|length 67|copies 3
AAGACCGAGCCGGCCGCCGAATCCTGATTTTCCCGGCCTTTCGGGGCCAGATGAGCGAAAGCTGCAC
>2415357|reference Age_ch_v3_2_motif_mod_jobs_024_024558_data_consensus|length 74|copies 1
AAGACCGATAAATCGGGAGCTAAGAAATATGCAAGTAAATAAAAACAAATAAAAACAATGATTTGAATGCAAAG
>2415357|reference Age_ch_v3_2_motif_mod_jobs_024_024558_data_consensus|length 56|copies 1
AAGACCGCAGATGTCGCCGTTGACGCACCGGACACGGCCGCAAACCCGGCGGTCGC
>2415357|reference Age_ch_v3_2_motif_mod_jobs_024_024558_data_consensus|length 58|copies 1
AAGACCGCGCTGCCTGATTCGGTCAGGTGCAAAGCCCGGGAGCGGCGGTCTTTCTCGG
>2415357|reference Age_ch_v3_2_motif_mod_jobs_024_024558_data_consensus|length 69|copies 1
AAGACCGGCCCGGTTTCATCCCCGAGAGGCGCGGGACGCAGGACATCTTCGTCCAGCAGGATGTTGGTC
>2415357|reference Age_ch_v3_2_motif_mod_jobs_024_024558_data_consensus|length 66|copies 1
AAGACCGGGGCATCCCCGGTCTTGCCAACTATTCCGCTGCTTTCAGTTTTCGAGACTTGTCGGCAC
>2415357|reference Age_ch_v3_2_motif_mod_jobs_024_024558_data_consensus|length 52|copies 1
AAGACCGTACCCGCAGTGCTGCGGATAGCGCTGAGCGGAACAACCGGAAGCG
>2415357|reference Age_ch_v3_2_motif_mod_jobs_024_024558_data_consensus|length 60|copies 1
AAGACCGTACCCGCAGTGCTGCGGATAGCGCTGAGCGGAACAACCGGAAGCGTCGAGCCG
>2415357|reference Age_ch_v3_2_motif_mod_jobs_024_024558_data_consensus|length 59|copies 1
AAGACCTGTTTGCCCTGTCGCGCCCCGACGACAACGGCTGAGATGACTTGTCCCCGCGC
>2415357|reference Age_ch_v3_2_motif_mod_jobs_024_024558_data_consensus|length 56|copies 3
AAGACCTTGTCGATCTGATGGGGTCGGATTGGGCTTTGAAATTCATTGAACGGCTG
>2415357|reference Age_ch_v3_2_motif_mod_jobs_024_024558_data_consensus|length 72|copies 45
AAGACCTTGTCGATCTGATGGGGTCGGATTGGGCTTTGAAATTCATTGAACGGCTGTCGCACCGGCTGGAGC
>2415357|reference Age_ch_v3_2_motif_mod_jobs_024_024558_data_consensus|length 65|copies 1
AAGACGAAGCTTGGGTCTGGTAGTCTTCCTCGGCCAGAGGCACAATTTCTGGGCCAATGTCTTCG
>2415357|reference Age_ch_v3_2_motif_mod_jobs_024_024558_data_consensus|length 54|copies 1
AAGACGATACCGCGGTGATTGACGACGGTCCCGCGCCGCAACCACGTTTCGGCG
>2415357|reference Age_ch_v3_2_motif_mod_jobs_024_024558_data_consensus|length 57|copies 16
AAGACGCCAACCACCGGTCGCGTGGTTTTTTCTGTACTCATGACAGCATAAGTTCAC
>2415357|reference Age_ch_v3_2_motif_mod_jobs_024_024558_data_consensus|length 67|copies 1
AAGACGCGCTGCGCCGGGTCGGATTGGCGGGGCTGGGGGATCGCAAACCCGGCAACCTGTCGGGCGG
>2415357|reference Age_ch_v3_2_motif_mod_jobs_024_024558_data_consensus|length 66|copies 1
AAGACGCGGCTGCGCCTGTTCAGGAAAAAACCACTGCGCCCGTGCAGGAAAAAACCGAAGCTTCTG
>2415357|reference Age_ch_v3_2_motif_mod_jobs_024_024558_data_consensus|length 56|copies 1
AAGACGCTTTGGCCCTGTTCAATTCCGGCGTCCATGCGCATACGCATCAGACCGCC
>2415357|reference Age_ch_v3_2_motif_mod_jobs_024_024558_data_consensus|length 58|copies 1
AAGACGGCGGGATCTCTGGCAGGTGATGAGCGGCCAGCGCGATATGGTCGCCAAAGCC
>2415357|reference Age_ch_v3_2_motif_mod_jobs_024_024558_data_consensus|length 30|copies 1
AAGACTATGAAGCCTGGCAGAAACGCGACC
>2415357|reference Age_ch_v3_2_motif_mod_jobs_024_024558_data_consensus|length 63|copies 2
AAGACTATGAAGCCTGGCAGAAACGCGACCTCGGTTCGCGGCGGTTTCTCTACATCTGGGCGG
>2415357|reference Age_ch_v3_2_motif_mod_jobs_024_024558_data_consensus|length 56|copies 1
AAGACTATGACACCCTGCTGGCCGAACTGGATGCCAATGATGGCCAGACCAGCCGC
>2415357|reference Age_ch_v3_2_motif_mod_jobs_024_024558_data_consensus|length 63|copies 1
AAGACTATGGTCCCGGTCAGCGGTTCAAATGGCGCAGCGCGAAATTTGCCACGGTGATTACCG
>2415357|reference Age_ch_v3_2_motif_mod_jobs_024_024558_data_consensus|length 46|copies 1
AAGACTGACGACCCGTGTATAGGGCGGCAGCGCATAGATCCGCTGC
>2415357|reference Age_ch_v3_2_motif_mod_jobs_024_024558_data_consensus|length 66|copies 1
AAGACTGTCATGACCGGGATCAGTATCAAGCCAAAACCGACCGTTAAAACGATTGCGCGCTTCAGC
>2415357|reference Age_ch_v3_2_motif_mod_jobs_024_024558_data_consensus|length 59|copies 1
AAGACTTTCGCAAACGTGGCCGCGCCGCCGGGATCAGCAACCGGACCTTGGATCAGGCG
>2415357|reference Age_ch_v3_2_motif_mod_jobs_024_024558_data_consensus|length 69|copies 1
AAGAGAAAAACAGCCATATCGCGGTCGAACTTCTGGTCGAACGGTTCCCGGGCAGTGTGCAAAAACTGC
>2415357|reference Age_ch_v3_2_motif_mod_jobs_024_024558_data_consensus|length 52|copies 1
AAGAGCAGCGCCATATCCAAAGCTTCCCCCAATTGCAGGGCGGGGACACCGG
>2415357|reference Age_ch_v3_2_motif_mod_jobs_024_024558_data_consensus|length 63|copies 1
AAGAGCCAAAGCGACCGGCTGTGGCTTTGGGTGTTTCAGGCCAATACCGGCGCCCGGCGATTT
>2415357|reference Age_ch_v3_2_motif_mod_jobs_024_024558_data_consensus|length 64|copies 1
AAGAGCCCCTTGGACCAGTGCCGCCATATTCGGGTTGGTCACTCCCAGCTCGGTCAGGTTCGCC
>2415357|reference Age_ch_v3_2_motif_mod_jobs_024_024558_data_consensus|length 37|copies 18
AAGAGCGTTGACCGCATCGACCAGGACAGCTGTCAGA
>2415357|reference Age_ch_v3_2_motif_mod_jobs_024_024558_data_consensus|length 38|copies 1
AAGAGCGTTGACCGCATCGACCAGGACAGCTGTCAGAC
>2415357|reference Age_ch_v3_2_motif_mod_jobs_024_024558_data_consensus|length 55|copies 4
AAGAGCGTTGACCGCATCGACCAGGACAGCTGTCAGACCCTGGGTCGGGACAATG
>2415357|reference Age_ch_v3_2_motif_mod_jobs_024_024558_data_consensus|length 31|copies 1
AAGAGCTGCAACGCCAGGCATGGATCAAGGG
>2415357|reference Age_ch_v3_2_motif_mod_jobs_024_024558_data_consensus|length 59|copies 1
AAGAGGATGCGGCCGCAGGCGAAGAAAACGCCGAGGAGGCCGAGGCCTGATCGCAGGCC
>2415357|reference Age_ch_v3_2_motif_mod_jobs_024_024558_data_consensus|length 37|copies 1
AAGAGGCAGAGCAGATGTCCCATAGCGAAGGTTTATC
>2415357|reference Age_ch_v3_2_motif_mod_jobs_024_024558_data_consensus|length 54|copies 1
AAGAGGTCAAGGCACTTGGCGGCGCCGATGTGGTATATGATCCGGTCGGGGGCG
>2415357|reference Age_ch_v3_2_motif_mod_jobs_024_024558_data_consensus|length 65|copies 4
AAGAGGTCGGCATCCCGCGCGGCGACTACATCGTCCGGGTCAACAACCGCAAGGTTCTGAACGGC
>2415357|reference Age_ch_v3_2_motif_mod_jobs_024_024558_data_consensus|length 63|copies 1
AAGAGGTTGTGATCACCGCGACCAATCGGCCACTGGCTGGGGATTATCGGTTCGAAATCCCGC
>2415357|reference Age_ch_v3_2_motif_mod_jobs_024_024558_data_consensus|length 53|copies 1
AAGAGTTCTGGCCCCTGTGATCGACGCTGCAGGCCTCTCTGCTCTGAAGGTAA
>2415357|reference Age_ch_v3_2_motif_mod_jobs_024_024558_data_consensus|length 62|copies 2
AAGATAACGGATTGCATTCGGTCCTGAACTGGTTTCCGCTGCGGCGGGTGGGGCAGGTCAGC
>2415357|reference Age_ch_v3_2_motif_mod_jobs_024_024558_data_consensus|length 58|copies 2
AAGATAATCGAACGTAACCCAATTAATCGAGGAACCTGATATGGCTGTCTATGACAAC
>2415357|reference Age_ch_v3_2_motif_mod_jobs_024_024558_data_consensus|length 29|copies 1
AAGATACGGCTCCCAGGCTTCTATGGTCA
>2415357|reference Age_ch_v3_2_motif_mod_jobs_024_024558_data_consensus|length 30|copies 1
AAGATCAACAACACCGGTGCAGTGGCGGGC
>2415357|reference Age_ch_v3_2_motif_mod_jobs_024_024558_data_consensus|length 31|copies 3
AAGATCAACAACACCGGTGCAGTGGCGGGCA
>2415357|reference Age_ch_v3_2_motif_mod_jobs_024_024558_data_consensus|length 59|copies 1
AAGATCAGGATCACCAGGACAGAATAAGACATCCTGACCTGCCGCTCGAATCGAGTCGG
>2415357|reference Age_ch_v3_2_motif_mod_jobs_024_024558_data_consensus|length 54|copies 1
AAGATCCCCGAACAGGCTGATAAATATCCCGGCCAATTGTCGGGCGGTCAGCAG
>2415357|reference Age_ch_v3_2_motif_mod_jobs_024_024558_data_consensus|length 66|copies 13
AAGATCCCCGAACAGGCTGATAAATATCCCGGCCAATTGTCGGGCGGTCAGCAGCAGCGGGTGGCG
>2415357|reference Age_ch_v3_2_motif_mod_jobs_024_024558_data_consensus|length 60|copies 1
AAGATCCCCGACACGCCGACCATCGGTGAGGTGGACCCGACGCTGAATATTGCTTTGTGG
>2415357|reference Age_ch_v3_2_motif_mod_jobs_024_024558_data_consensus|length 55|copies 1
AAGATCCTCGGCTACGCTCATCGTGACCTCAACGGGTGTTTTCGGTCAAACGGCG
>2415357|reference Age_ch_v3_2_motif_mod_jobs_024_024558_data_consensus|length 30|copies 10
AAGATCCTGATCACCGGTGGGGCCGGAATG
>2415357|reference Age_ch_v3_2_motif_mod_jobs_024_024558_data_consensus|length 31|copies 1
AAGATCCTGATCACCGGTGGGGCCGGAATGG
>2415357|reference Age_ch_v3_2_motif_mod_jobs_024_024558_data_consensus|length 36|copies 1
AAGATCCTGATCACCGGTGGGGCCGGAATGGTGGGC
>2415357|reference Age_ch_v3_2_motif_mod_jobs_024_024558_data_consensus|length 50|copies 1
AAGATCGAACAGACCGGGCCACAGTCGCTGAAGATCAGCTTCAACACCGA
>2415357|reference Age_ch_v3_2_motif_mod_jobs_024_024558_data_consensus|length 67|copies 1
AAGATCGACAAGACCCGAGTTTTTGGCGGCGACAATATCGAAATCCGCCTGATCGGAGACTATTTCG
>2415357|reference Age_ch_v3_2_motif_mod_jobs_024_024558_data_consensus|length 62|copies 1
AAGATCGAGGGGACGCGAAACCTTCCGGGTCTGGTGCTTTTCGATGAGTTGGAAAAGGCCAG
>2415357|reference Age_ch_v3_2_motif_mod_jobs_024_024558_data_consensus|length 64|copies 1
AAGATCGCAAACCTGTAGGGCGAAAATTCGACTTCCTGATGCAGGAATTCAACCGCGAAGCCAA
>2415357|reference Age_ch_v3_2_motif_mod_jobs_024_024558_data_consensus|length 52|copies 1
AAGATCGCATCCTACCAGATCATTGCGCCGACCACTTGGAATTTCTGCCCGC
>2415357|reference Age_ch_v3_2_motif_mod_jobs_024_024558_data_consensus|length 57|copies 1
AAGATCGCATCGGACAACCCTTTGTCGGTGCTGCGGGGCAGTTGCTGGACCGGATGC
>2415357|reference Age_ch_v3_2_motif_mod_jobs_024_024558_data_consensus|length 52|copies 15
AAGATCGCTTTCGCCGCGCGCCAACTGTTCCTTGCCCTGCACGGTCGAAGAG
>2415357|reference Age_ch_v3_2_motif_mod_jobs_024_024558_data_consensus|length 30|copies 9
AAGATCGGCCCGACCGGTTGCGGTAAGATC
>2415357|reference Age_ch_v3_2_motif_mod_jobs_024_024558_data_consensus|length 45|copies 2
AAGATCGGTGCCGATCAGGATATCCGGCAGATTGGCCGGGCTTGG
>2415357|reference Age_ch_v3_2_motif_mod_jobs_024_024558_data_consensus|length 30|copies 5
AAGATCGTCAAAACCGGTGGCCCCGAGTTG
>2415357|reference Age_ch_v3_2_motif_mod_jobs_024_024558_data_consensus|length 27|copies 1
AAGATCTATGTCCCCCGCGCGATCGAA
>2415357|reference Age_ch_v3_2_motif_mod_jobs_024_024558_data_consensus|length 31|copies 1
AAGATCTGCTTCCACTGGGGTTTCACGGGCC
>2415357|reference Age_ch_v3_2_motif_mod_jobs_024_024558_data_consensus|length 48|copies 1
AAGATGAAACGTGTCGAGATGACAAGCTATGAAACCACCAGCAAAAGC
>2415357|reference Age_ch_v3_2_motif_mod_jobs_024_024558_data_consensus|length 36|copies 1
AAGATGAACGGGCCGAGCGACGTTTTAGTTACTGAA
>2415357|reference Age_ch_v3_2_motif_mod_jobs_024_024558_data_consensus|length 52|copies 3
AAGATGAATCATTGCGCGGATGGGTGTCTGGCGCAAAATCAGCTGCCGGCAC
>2415357|reference Age_ch_v3_2_motif_mod_jobs_024_024558_data_consensus|length 62|copies 1
AAGATGAGTTCCAAAAGCGCCGTGAAGTTGCTGGCACCTTCGGCGCAAGGCGGGTTGTTTCG
>2415357|reference Age_ch_v3_2_motif_mod_jobs_024_024558_data_consensus|length 35|copies 1
AAGATGATCCTTCCGAGGAAGATTTTGGCGATGTG
>2415357|reference Age_ch_v3_2_motif_mod_jobs_024_024558_data_consensus|length 29|copies 4
AAGATGCAAATTCCAGGGGCCGTGATCCG
>2415357|reference Age_ch_v3_2_motif_mod_jobs_024_024558_data_consensus|length 61|copies 2
AAGATGCAAATTCCAGGGGCCGTGATCCGTCAACACAAGAATTTCGGGGACGCGACCGGGC
>2415357|reference Age_ch_v3_2_motif_mod_jobs_024_024558_data_consensus|length 82|copies 1
AAGATGCATAATCCTGGTTTTTCCGGATTTTCAGGTGTTTTTTCTCGAGTTTTAGCGAAAAACCTAACGAAAATGTAAAAAA
>2415357|reference Age_ch_v3_2_motif_mod_jobs_024_024558_data_consensus|length 61|copies 1
AAGATGCCGAAACGGTCGGAACTGTCGGCGATCTATTCGCGGGTGCTGGACGCCGCCCAAG
>2415357|reference Age_ch_v3_2_motif_mod_jobs_024_024558_data_consensus|length 51|copies 2
AAGATGGCGAACTGACCGTGGCAACCGTGATGTCGGTCACCATGTCGGTCG
>2415357|reference Age_ch_v3_2_motif_mod_jobs_024_024558_data_consensus|length 60|copies 20
AAGATGGCGAACTGACCGTGGCAACCGTGATGTCGGTCACCATGTCGGTCGATCACCGGG
>2415357|reference Age_ch_v3_2_motif_mod_jobs_024_024558_data_consensus|length 29|copies 1
AAGATGGCGTTGACCGGTATCGAACCGGT
>2415357|reference Age_ch_v3_2_motif_mod_jobs_024_024558_data_consensus|length 30|copies 1
AAGATGGCGTTGACCGGTATCGAACCGGTT
>2415357|reference Age_ch_v3_2_motif_mod_jobs_024_024558_data_consensus|length 41|copies 1
AAGATGGCGTTGACCGGTATCGAACCGGTTATTCCTGATGT
>2415357|reference Age_ch_v3_2_motif_mod_jobs_024_024558_data_consensus|length 67|copies 1
AAGATGGCGTTGACCGGTATCGAACCGGTTATTCCTGATGTTTTTTGTGGTGCTGAATGACTTCAGC
>2415357|reference Age_ch_v3_2_motif_mod_jobs_024_024558_data_consensus|length 58|copies 1
AAGATGGTTCAGCCCGGGCCGCAAGGTATTCATAGCATTTTCAACCCTGAAAACGCCG
>2415357|reference Age_ch_v3_2_motif_mod_jobs_024_024558_data_consensus|length 48|copies 1
AAGATGTCGCCGCTTCGGGCGGTTATTGGCTGGCCGCTGCGGCGGATG
>2415357|reference Age_ch_v3_2_motif_mod_jobs_024_024558_data_consensus|length 57|copies 1
AAGATGTTGGCACCCAGTGCCGCAAAAGGCAGATCCTGCACGATTTCGCGGACCCGG
>2415357|reference Age_ch_v3_2_motif_mod_jobs_024_024558_data_consensus|length 63|copies 1
AAGATTATTTCACCGGGGACAGGCAATAGACAAAGACATGTTAACCATGCCTACGCATTGTTC
>2415357|reference Age_ch_v3_2_motif_mod_jobs_024_024558_data_consensus|length 63|copies 36
AAGATTTCCGGCCCGATCGCTTCACCGGCAGTATAGCCGACCCGCACACGGGAAAAGCCCAAC
>2415357|reference Age_ch_v3_2_motif_mod_jobs_024_024558_data_consensus|length 57|copies 2
AAGATTTCGCGAAAGATGATTGCGCTGTTCGAAACGCCCAGATTGCGTGCGGCATCG
>2415357|reference Age_ch_v3_2_motif_mod_jobs_024_024558_data_consensus|length 59|copies 3
AAGATTTGCAAACCAGGCTGAAAATCATGTCCGAAGCGCTGGATCAATTCGCAAAGCAC
>2415357|reference Age_ch_v3_2_motif_mod_jobs_024_024558_data_consensus|length 69|copies 1
AAGCAAAACCGCGCGATCCGCCGCAGGAACCGATCCTTTCGGCTGCAAAGTGCGCAGGCGGTGTTGCGC
>2415357|reference Age_ch_v3_2_motif_mod_jobs_024_024558_data_consensus|length 63|copies 1
AAGCAAAGCTTCGACATGGTTGTGCAAGGTTGGCGGTTGTTCCAGCACACAGGTCGCCAAGTG
>2415357|reference Age_ch_v3_2_motif_mod_jobs_024_024558_data_consensus|length 71|copies 1
AAGCAAATCCTGACAGGTGCCCGGCGTCATTTCAAAGGTGGTGAGAACCGTCTGAAAATCATTGTTTTGCG
>2415357|reference Age_ch_v3_2_motif_mod_jobs_024_024558_data_consensus|length 81|copies 1
AAGCAAATCTCTGAGTTTGGGATCGTTGTAGAGACAAGAAAAGGCCCCAGTTTGGGGCCTTTTTCATTTGACGGTTGACCC
>2415357|reference Age_ch_v3_2_motif_mod_jobs_024_024558_data_consensus|length 61|copies 1
AAGCAACTTCTCGACCTGTTGCTGAAGGCCAAGGACGACTGGCGCACGATGGATTATGCGG
>2415357|reference Age_ch_v3_2_motif_mod_jobs_024_024558_data_consensus|length 39|copies 3
AAGCAAGTTCAGCCAGGTCAAACCGGTAAAACGCGCCGG
>2415357|reference Age_ch_v3_2_motif_mod_jobs_024_024558_data_consensus|length 60|copies 1
AAGCAAGTTCAGCCAGGTCAAACCGGTAAAACGCGCCGGAGGCCGGCGGTATTACCGGCC
>2415357|reference Age_ch_v3_2_motif_mod_jobs_024_024558_data_consensus|length 64|copies 2
AAGCAATCAAGGACATTAATTGACAATGACAATTTCTATAGGGGACCACCTGCCCGAGGCCAGC
>2415357|reference Age_ch_v3_2_motif_mod_jobs_024_024558_data_consensus|length 47|copies 1
AAGCACAACAAGGCGCAGCGCCCAGATCGCCAGCCAGCGAAACGGTC
>2415357|reference Age_ch_v3_2_motif_mod_jobs_024_024558_data_consensus|length 59|copies 2
AAGCACAACAAGGCGCAGCGCCCAGATCGCCAGCCAGCGAAACGGTCGGATTGGCTGTC
>2415357|reference Age_ch_v3_2_motif_mod_jobs_024_024558_data_consensus|length 58|copies 1
AAGCACAGCTCGAAGCGCACCAAAGGTCACCGTCAGCAACTGACGCTGATCAAGATCA
>2415357|reference Age_ch_v3_2_motif_mod_jobs_024_024558_data_consensus|length 63|copies 1
AAGCACCGGCTTGATCGGCTTAGCGCCGCCCTTGGCCTTGGTATAGGCTTGCAAGCCCTCCCA
>2415357|reference Age_ch_v3_2_motif_mod_jobs_024_024558_data_consensus|length 51|copies 1
AAGCACGATGCGGCTTTTTTCCAGGGTGCGGGCAGACATCAGATAAGGTGC
>2415357|reference Age_ch_v3_2_motif_mod_jobs_024_024558_data_consensus|length 62|copies 3
AAGCACGATGCGGCTTTTTTCCAGGGTGCGGGCAGACATCAGATAAGGTGCATCCTTGATCG
>2415357|reference Age_ch_v3_2_motif_mod_jobs_024_024558_data_consensus|length 71|copies 1
AAGCACTATCTACCCTGTCAGGATCAGCCAAAGGTGCCCCGTGACGATGCAATTCAAACCCGATGAAACCC
>2415357|reference Age_ch_v3_2_motif_mod_jobs_024_024558_data_consensus|length 63|copies 1
AAGCAGAACTGCGCCAGTCCAAAGCAAAACAACTGTTGACCCAAAGCGATATGTCCGTGGCGC
>2415357|reference Age_ch_v3_2_motif_mod_jobs_024_024558_data_consensus|length 64|copies 1
AAGCAGTCCGGGTTCCGGGTCCCAAAGATCAGACCATGCCGATGGAAAAAGACGATGACGCGCA
>2415357|reference Age_ch_v3_2_motif_mod_jobs_024_024558_data_consensus|length 58|copies 1
AAGCAGTTGCGATTCCTGATAGAAAACCGATACCGGATAGGCCAGAAGGCAGGTCACG
>2415357|reference Age_ch_v3_2_motif_mod_jobs_024_024558_data_consensus|length 62|copies 39
AAGCATATGGAGGCGGGGAACAACGTGGGCGTTCGTCTGCGACCCTTTGAGCTGGTCTTGGA
>2415357|reference Age_ch_v3_2_motif_mod_jobs_024_024558_data_consensus|length 30|copies 1
AAGCATGGTTGCACCGGTGACCTGAAAGGT
>2415357|reference Age_ch_v3_2_motif_mod_jobs_024_024558_data_consensus|length 66|copies 1
AAGCATGGTTGCACCGGTGACCTGAAAGGTCGACAGCGTGTTTTGGAACGGCAGCACGGTCAGCAC
>2415357|reference Age_ch_v3_2_motif_mod_jobs_024_024558_data_consensus|length 32|copies 1
AAGCATTCTAAAAACCGGTCGCGAAACCAAGG
>2415357|reference Age_ch_v3_2_motif_mod_jobs_024_024558_data_consensus|length 68|copies 12
AAGCCAAAATGTCCAGGGTCGGAGCCGCGATTGCCATTGCGTCAACCGCCGCGACGTCGGCCCCGGCC
>2415357|reference Age_ch_v3_2_motif_mod_jobs_024_024558_data_consensus|length 57|copies 1
AAGCCAAACCCGACATGCTGTCGATTACCGGCATGACGCTGGAACAATTCGCCGACC
>2415357|reference Age_ch_v3_2_motif_mod_jobs_024_024558_data_consensus|length 44|copies 2
AAGCCAAAGGCGATGGCCGCGAAGATCGGGAAGGTGATGGAAAG
>2415357|reference Age_ch_v3_2_motif_mod_jobs_024_024558_data_consensus|length 56|copies 1
AAGCCAACATGGCTCGCCCGGCGGCAGTTTGCGGCAGGGGCAGGCGGGTTCCTACG
>2415357|reference Age_ch_v3_2_motif_mod_jobs_024_024558_data_consensus|length 65|copies 1
AAGCCAACCCTTACCTGAACGGGTTCATCCTGTTCGTTTTCGCGCTCGGCGTGATCGCCTGTTTC
>2415357|reference Age_ch_v3_2_motif_mod_jobs_024_024558_data_consensus|length 65|copies 1
AAGCCAACCGGGTGACGAGAGTGGCACCGCCCTCCTCGCTTGGATCGGTGCGGGTGAGGAACCGC
>2415357|reference Age_ch_v3_2_motif_mod_jobs_024_024558_data_consensus|length 62|copies 1
AAGCCAACGCTACCGTGATCTATGTTCCCCCGCCGTTCGCGGCCGACTCGATCCTCGAAGCG
>2415357|reference Age_ch_v3_2_motif_mod_jobs_024_024558_data_consensus|length 63|copies 2
AAGCCAAGAAAGCCAAGCTCAAGGAACGCATCCGTGAAATGGCAGACCGGCTGATCCGGGTCG
>2415357|reference Age_ch_v3_2_motif_mod_jobs_024_024558_data_consensus|length 49|copies 1
AAGCCAAGGCGCATCACGCCGCTGAAGAACGCGTGATCAGCGCGATTGC
>2415357|reference Age_ch_v3_2_motif_mod_jobs_024_024558_data_consensus|length 80|copies 2
AAGCCAATCACATGAGTTCCGGCAGCGGTGGGGTGATCTGTTTTACCCCCGGCACCCGGATCGAAACCCCGAAGGGCCCG
>2415357|reference Age_ch_v3_2_motif_mod_jobs_024_024558_data_consensus|length 69|copies 1
AAGCCAATCGCCGGGTCGAGGTTTGGCTGCGCTGAAACATGTGTTTGCTTGTCCGTCTGGACCGCGTGC
>2415357|reference Age_ch_v3_2_motif_mod_jobs_024_024558_data_consensus|length 60|copies 1
AAGCCAATCTCCGCCGTAGGGCAGCGCGCATGGTGCGCCGTCTGGTGGGGGCAGCAAAAC
>2415357|reference Age_ch_v3_2_motif_mod_jobs_024_024558_data_consensus|length 74|copies 2
AAGCCACCAATGGCCAGGTGATCGGCACCTCGGAAAGCTATGAAAGCACCTCGGGGCGCGACAATGGTATTGAA
>2415357|reference Age_ch_v3_2_motif_mod_jobs_024_024558_data_consensus|length 64|copies 23
AAGCCACCGCCTTCGACATGCATCATTTCGGTCTGAACATGCAGCGTATCGCCTCGGCGTTCGG
>2415357|reference Age_ch_v3_2_motif_mod_jobs_024_024558_data_consensus|length 56|copies 3
AAGCCACCTGCCTCAGCGCGATCCGGCATGGGTTCACATCGGTGATGATGGACGGC
>2415357|reference Age_ch_v3_2_motif_mod_jobs_024_024558_data_consensus|length 68|copies 2
AAGCCACCTTCCGCTCAAAAGCGACGGGGCTTTTCCAGCCCAGTGCTGAATGGCGTCGGCGCGGATTA
>2415357|reference Age_ch_v3_2_motif_mod_jobs_024_024558_data_consensus|length 72|copies 3
AAGCCAGAGCATTCCTGGAGCTCAAGTTTTCTTTTTTCAAATCTGTTGTTCTTCAATCTGCAACGTCACGCC
>2415357|reference Age_ch_v3_2_motif_mod_jobs_024_024558_data_consensus|length 56|copies 1
AAGCCAGCAGCGCCTCGGTCATTCCGCACAGTTCGAAATCCTCGACCAACTGACCA
>2415357|reference Age_ch_v3_2_motif_mod_jobs_024_024558_data_consensus|length 56|copies 1
AAGCCAGTCTTCGCGGATGATGTGATGTAACCCCAGTTGCGGCGCGATGCGGTCGC
>2415357|reference Age_ch_v3_2_motif_mod_jobs_024_024558_data_consensus|length 29|copies 1
AAGCCATCAGCCGGGTCGCGGTCAATGCG
>2415357|reference Age_ch_v3_2_motif_mod_jobs_024_024558_data_consensus|length 29|copies 1
AAGCCATCGAGGCCAGGATCACCCCGAGC
>2415357|reference Age_ch_v3_2_motif_mod_jobs_024_024558_data_consensus|length 54|copies 2
AAGCCATCGAGGCCAGGATCACCCCGAGCTATCGATAGATCATCTATGGCTGCA
>2415357|reference Age_ch_v3_2_motif_mod_jobs_024_024558_data_consensus|length 49|copies 1
AAGCCATGCTGGCGCAGGATCTTCTGGTAGTCATGCGAACAGTATTGGC
>2415357|reference Age_ch_v3_2_motif_mod_jobs_024_024558_data_consensus|length 61|copies 1
AAGCCATTCGAGCCCTGGATCCCGTTGCCGCCGAAGCGGCCGCGCACAGGCGCGATATAGA
>2415357|reference Age_ch_v3_2_motif_mod_jobs_024_024558_data_consensus|length 66|copies 1
AAGCCATTGGAACCCGGCGGGATTGATATCGCTTTGCGCTATGGCCGCGGGGACTGGCCGGGGCAC
>2415357|reference Age_ch_v3_2_motif_mod_jobs_024_024558_data_consensus|length 60|copies 1
AAGCCCAGAACAAGCAATAGAATGCCGCGCAAAGGCAAGGATCGGCGCATGCGCCGTGGC
>2415357|reference Age_ch_v3_2_motif_mod_jobs_024_024558_data_consensus|length 69|copies 1
AAGCCCAGGTCAGCATGGATGATCTGGCCGAGGACGAGATGTCGGAAGAAACCGACATGCCCGATGGCG
>2415357|reference Age_ch_v3_2_motif_mod_jobs_024_024558_data_consensus|length 57|copies 2
AAGCCCATCACAACAAGAAGGTCGATGCGCCATCGGGCACCGCGCTGATGCTGGGCG
>2415357|reference Age_ch_v3_2_motif_mod_jobs_024_024558_data_consensus|length 47|copies 2
AAGCCCCAACAGTCCGGGTTGCTGACCGGCCAGCAGGATGATCGTTG
>2415357|reference Age_ch_v3_2_motif_mod_jobs_024_024558_data_consensus|length 29|copies 1
AAGCCCCGCCGACCTGGTGGCGATCCTCG
>2415357|reference Age_ch_v3_2_motif_mod_jobs_024_024558_data_consensus|length 29|copies 2
AAGCCCCTTGGGCCAGGAAAGGCAATGTC
>2415357|reference Age_ch_v3_2_motif_mod_jobs_024_024558_data_consensus|length 68|copies 10
AAGCCCCTTGGGCCAGGAAAGGCAATGTCGGATGGGCGGCGTCACCCAGCAGCGCAGAGTTGCCGCCC
>2415357|reference Age_ch_v3_2_motif_mod_jobs_024_024558_data_consensus|length 58|copies 1
AAGCCCGAACCTGCCGGGCGCGGTCAAGGCGCGATTGCAGCGACTTGCCGGGCGGCGC
>2415357|reference Age_ch_v3_2_motif_mod_jobs_024_024558_data_consensus|length 31|copies 2
AAGCCCGATTGTGCCAGGCTTTCGAGCTGCA
>2415357|reference Age_ch_v3_2_motif_mod_jobs_024_024558_data_consensus|length 67|copies 1
AAGCCCGCCAGCAGGTGGGGATCGTCGGCGCAGGCTTGTTTCCAACCCTTGTCGGCCAGCGCCAGCA
>2415357|reference Age_ch_v3_2_motif_mod_jobs_024_024558_data_consensus|length 51|copies 3
AAGCCCGCCGCGCTGTCATGGGCTGGACCCAATTCCAAATCGAAAGCGCGT
>2415357|reference Age_ch_v3_2_motif_mod_jobs_024_024558_data_consensus|length 67|copies 2
AAGCCCGCCGCGCTGTCATGGGCTGGACCCAATTCCAAATCGAAAGCGCGTTCGGCGATCCAGGGCG
>2415357|reference Age_ch_v3_2_motif_mod_jobs_024_024558_data_consensus|length 57|copies 1
AAGCCCGCGACGGCAATCCGAACGACAAATGCGCCCCCTTGATGGAGGACGTGATCG
>2415357|reference Age_ch_v3_2_motif_mod_jobs_024_024558_data_consensus|length 46|copies 1
AAGCCCGGCGTCTGGTTTCAGTGGCAGCACCAGGGTCAGCGGGCCG
>2415357|reference Age_ch_v3_2_motif_mod_jobs_024_024558_data_consensus|length 63|copies 1
AAGCCCGTAATGCTTTGAGACTTCGACAGCAGACCACCCCCGGGAAACAGACTGTCAAACAGG
>2415357|reference Age_ch_v3_2_motif_mod_jobs_024_024558_data_consensus|length 69|copies 1
AAGCCCTGATCGTTATCGATGTTCAAAACGATTTCTGCCCCGGCGGCGCATTGGCGGTTGCGGGTGGAG
>2415357|reference Age_ch_v3_2_motif_mod_jobs_024_024558_data_consensus|length 51|copies 1
AAGCCCTGTCCGAACCGGTGCAGCAGATTTGCGAAGCGGTGATGACTGCGC
>2415357|reference Age_ch_v3_2_motif_mod_jobs_024_024558_data_consensus|length 72|copies 1
AAGCCCTTTGCCGCCGGTGACTTCCGCTCCTGTTTCTCGATGACCGAACCTTGGGGGGCCGGTGCCGATCCG
>2415357|reference Age_ch_v3_2_motif_mod_jobs_024_024558_data_consensus|length 68|copies 1
AAGCCGACCGAAGCCCGAACCTGCCGGGCGCGGTCAAGGCGCGATTGCAGCGACTTGCCGGGCGGCGC
>2415357|reference Age_ch_v3_2_motif_mod_jobs_024_024558_data_consensus|length 63|copies 1
AAGCCGACCGCGACCAGCGTCGGGGCCGTGATGCCGACCGCTTTGGCCCCAATGGCGTGCCGC
>2415357|reference Age_ch_v3_2_motif_mod_jobs_024_024558_data_consensus|length 52|copies 3
AAGCCGACCTTGTCCAGATCTTCCTGAAGGTTGGCGGCCTCGAGATAGGCGG
>2415357|reference Age_ch_v3_2_motif_mod_jobs_024_024558_data_consensus|length 29|copies 4
AAGCCGACGACGCCAGGCCAGCGTGGGCT
>2415357|reference Age_ch_v3_2_motif_mod_jobs_024_024558_data_consensus|length 53|copies 1
AAGCCGATCCAGGGCGCTGGATCGAAGCCGTGACACGCGCTCCGGCTCTGGCG
>2415357|reference Age_ch_v3_2_motif_mod_jobs_024_024558_data_consensus|length 61|copies 6
AAGCCGATCCCAATCTCGATGTGGGCGGGATCGATGCCGGGCACAAATTGGCGATCCTGTC
>2415357|reference Age_ch_v3_2_motif_mod_jobs_024_024558_data_consensus|length 55|copies 1
AAGCCGATTATGAGTTGGAAGACAAGGTCGATGCGCTCAATTACGAAGGGGCCCG
>2415357|reference Age_ch_v3_2_motif_mod_jobs_024_024558_data_consensus|length 30|copies 1
AAGCCGCCGCATTCCTGGCCGAACAGAAGA
>2415357|reference Age_ch_v3_2_motif_mod_jobs_024_024558_data_consensus|length 60|copies 1
AAGCCGCGCCCGGTCAATGCCCCGCCCAGCGCGGCATAGGACCGTTTGCACCGGATCGCA
>2415357|reference Age_ch_v3_2_motif_mod_jobs_024_024558_data_consensus|length 39|copies 3
AAGCCGCGCGCAATTCGGCCAAGGTATTGGCTTCGAAAT
>2415357|reference Age_ch_v3_2_motif_mod_jobs_024_024558_data_consensus|length 29|copies 2
AAGCCGCTGAGGCCTGGCAGATCGCTGTT
>2415357|reference Age_ch_v3_2_motif_mod_jobs_024_024558_data_consensus|length 30|copies 1
AAGCCGCTGAGGCCTGGCAGATCGCTGTTG
>2415357|reference Age_ch_v3_2_motif_mod_jobs_024_024558_data_consensus|length 60|copies 2
AAGCCGCTGAGGCCTGGCAGATCGCTGTTGTGTCGGGGCGGACTCCGACGGTTCTGTGCC
>2415357|reference Age_ch_v3_2_motif_mod_jobs_024_024558_data_consensus|length 58|copies 1
AAGCCGGCCAGTTGAAAATCGAAAAGACCGAATTCGCACTGCTTGATGCAGTCGAACG
>2415357|reference Age_ch_v3_2_motif_mod_jobs_024_024558_data_consensus|length 29|copies 3
AAGCCGGGCGCGCCAGGGGTGACAACATT
>2415357|reference Age_ch_v3_2_motif_mod_jobs_024_024558_data_consensus|length 52|copies 1
AAGCCGGGCGCGCCAGGGGTGACAACATTCAGTGTCGCTGATGCGGTGCCAC
>2415357|reference Age_ch_v3_2_motif_mod_jobs_024_024558_data_consensus|length 30|copies 5
AAGCCGGGCTCGACCGGTTGATCCGTGCCG
>2415357|reference Age_ch_v3_2_motif_mod_jobs_024_024558_data_consensus|length 31|copies 1
AAGCCGGGCTCGACCGGTTGATCCGTGCCGG
>2415357|reference Age_ch_v3_2_motif_mod_jobs_024_024558_data_consensus|length 39|copies 1
AAGCCGGGGTCGGCGATGAAGCCGTTCTTTGGCGTCAAG
>2415357|reference Age_ch_v3_2_motif_mod_jobs_024_024558_data_consensus|length 45|copies 1
AAGCCGGTGAAAATGCTGATCGTGGTGGCGCCCTATTACAAGGAT
>2415357|reference Age_ch_v3_2_motif_mod_jobs_024_024558_data_consensus|length 61|copies 1
AAGCCGTTTAAGCACCGGTTTAAGGGTGGTTTCACACCAGTCCTTGGCCTTGCGAATGCGC
>2415357|reference Age_ch_v3_2_motif_mod_jobs_024_024558_data_consensus|length 54|copies 1
AAGCCTATAAGGCGTGGTTCAGTCCTTATAGTGCCTGCCGGTCCTGCGGATATC
>2415357|reference Age_ch_v3_2_motif_mod_jobs_024_024558_data_consensus|length 54|copies 1
AAGCCTATGACGATATCGAAGTCGTCGGTGCCTTCTTCAAAGGCCGCGACATCA
>2415357|reference Age_ch_v3_2_motif_mod_jobs_024_024558_data_consensus|length 58|copies 1
AAGCCTATGCCACCGCCGTCGTCGCCAAGGCGATCACCGAACACGGCATCGAGGCGGC
>2415357|reference Age_ch_v3_2_motif_mod_jobs_024_024558_data_consensus|length 69|copies 1
AAGCCTCATTTGTCTGGAAATTACATTTGAACCGCGAATGGCGGCCGTTGATTCCAAAATATGATCAAA
>2415357|reference Age_ch_v3_2_motif_mod_jobs_024_024558_data_consensus|length 32|copies 2
AAGCCTCGGTGCCACCGGTCGACGCACCGATG
>2415357|reference Age_ch_v3_2_motif_mod_jobs_024_024558_data_consensus|length 54|copies 2
AAGCCTGAAGCGACATGGCAAGCCCGGTGCCATAACAGGTCTGACCTTCGACCG
>2415357|reference Age_ch_v3_2_motif_mod_jobs_024_024558_data_consensus|length 45|copies 14
AAGCCTGCCTGGAAATCAAGGCAGATCCGTCCAATGCTAGCCGCT
>2415357|reference Age_ch_v3_2_motif_mod_jobs_024_024558_data_consensus|length 64|copies 1
AAGCCTTCGTCCTTGGTCAGGTTCAGCCCCGATTTGCCCGCCATCAGCAATTTGCGCGCCACAG
>2415357|reference Age_ch_v3_2_motif_mod_jobs_024_024558_data_consensus|length 69|copies 1
AAGCCTTTTCGCTGGCCCCTGTCGGCACCGGCCCCTATCGAATCTCCGAATTCGTGCCGGGCGAACGGG
>2415357|reference Age_ch_v3_2_motif_mod_jobs_024_024558_data_consensus|length 59|copies 1
AAGCGAAAGCGTGGTTTACCGCGTCGTTCCGAAATGCGCTTGTTCGACCATCGGACAGA
>2415357|reference Age_ch_v3_2_motif_mod_jobs_024_024558_data_consensus|length 59|copies 1
AAGCGAAGTCGCTCATGTTCTGGTCAACCGGCTGCAACGGCTGAGCTATCCCAAATCGC
>2415357|reference Age_ch_v3_2_motif_mod_jobs_024_024558_data_consensus|length 29|copies 1
AAGCGAAGTGAACGGCCGACGGTTCTATA
>2415357|reference Age_ch_v3_2_motif_mod_jobs_024_024558_data_consensus|length 41|copies 1
AAGCGACCGCCGGGTCGAAGCGACAGGCGGAACAGGCGGCG
>2415357|reference Age_ch_v3_2_motif_mod_jobs_024_024558_data_consensus|length 52|copies 1
AAGCGAGGCGAATAGGCCCGACCCGCCATGCCGTAATTGCCCGCGCCAAAGG
>2415357|reference Age_ch_v3_2_motif_mod_jobs_024_024558_data_consensus|length 60|copies 1
AAGCGAGGCGAATAGGCCCGACCCGCCATGCCGTAATTGCCCGCGCCAAAGGAGCCGCCC
>2415357|reference Age_ch_v3_2_motif_mod_jobs_024_024558_data_consensus|length 54|copies 1
AAGCGATCAACAACCCGGACCTGCATGAGGTCGCGGGTCAGGTGCGTGATCTGC
>2415357|reference Age_ch_v3_2_motif_mod_jobs_024_024558_data_consensus|length 66|copies 2
AAGCGATCTATAACCGGGTTGATAATGCGCAATTGCAGGAACGCGAAAAGAAGTTTGAATTCGATA
>2415357|reference Age_ch_v3_2_motif_mod_jobs_024_024558_data_consensus|length 65|copies 1
AAGCGATCTATTGGTGGGAATGGGGTCATCGGCAGTTGGGCCGGGTGATCGGATTGATCTGGGCG
>2415357|reference Age_ch_v3_2_motif_mod_jobs_024_024558_data_consensus|length 58|copies 3
AAGCGATTTCGACCGACAACGAAACGGCGGAGCAAGTCAATCAGCAAGCACTGCTTCA
>2415357|reference Age_ch_v3_2_motif_mod_jobs_024_024558_data_consensus|length 29|copies 1
AAGCGATTTTCGCCTGGCCCGGGATCGGC
>2415357|reference Age_ch_v3_2_motif_mod_jobs_024_024558_data_consensus|length 60|copies 7
AAGCGATTTTCGCCTGGCCCGGGATCGGCGACCTTCTGGTCACTTCAGCGCTGCGCCGCG
>2415357|reference Age_ch_v3_2_motif_mod_jobs_024_024558_data_consensus|length 53|copies 3
AAGCGCAAGCGCCGCGACATTGTTGATGATCGCCGAAAGCAGCGCCCCAACGC
>2415357|reference Age_ch_v3_2_motif_mod_jobs_024_024558_data_consensus|length 64|copies 2
AAGCGCAAGGCCGCACAAGAGGCGCTTGGCTGGACCATCTGGGCCGGTGAAGCGGACGGGCAAA
>2415357|reference Age_ch_v3_2_motif_mod_jobs_024_024558_data_consensus|length 29|copies 1
AAGCGCACGCACCCTGGCCGTCATTTCGT
>2415357|reference Age_ch_v3_2_motif_mod_jobs_024_024558_data_consensus|length 31|copies 3
AAGCGCACGCATGACCGGTTCGGATGTGAAG
>2415357|reference Age_ch_v3_2_motif_mod_jobs_024_024558_data_consensus|length 51|copies 1
AAGCGCACGCATGACCGGTTCGGATGTGAAGCGGTCGTTCGCCACGCCTCA
>2415357|reference Age_ch_v3_2_motif_mod_jobs_024_024558_data_consensus|length 56|copies 1
AAGCGCAGACCTTCCAGCGCAATACCTTGCGACATCGGATGGAAATGCGGACTGCA
>2415357|reference Age_ch_v3_2_motif_mod_jobs_024_024558_data_consensus|length 52|copies 1
AAGCGCAGTTCGAGCCGGTAAACACCTGCCGACACGACAAGCGATTGCGCGC
>2415357|reference Age_ch_v3_2_motif_mod_jobs_024_024558_data_consensus|length 52|copies 1
AAGCGCATATCGATCTGGACATTGCCGCGCTCGACCGTCGTTTTGGGTTGGC
>2415357|reference Age_ch_v3_2_motif_mod_jobs_024_024558_data_consensus|length 69|copies 2
AAGCGCATCGATCAGGGTGACGAAACGCTTGGCTTCGTTGAAATTGCTGCGCCCCAGACGCGGGATGTC
>2415357|reference Age_ch_v3_2_motif_mod_jobs_024_024558_data_consensus|length 45|copies 1
AAGCGCATGCCCGGCAGGGCTATATGCGCGAAGCGATCGACGCGC
>2415357|reference Age_ch_v3_2_motif_mod_jobs_024_024558_data_consensus|length 47|copies 12
AAGCGCATGGTCGAGCTGCTGTCTGACAAGACTAGGCTAAGTCTGTC
>2415357|reference Age_ch_v3_2_motif_mod_jobs_024_024558_data_consensus|length 59|copies 9
AAGCGCCACAAACCTGGGCCGCGCCCAACATGGCGAAGCACAGATTTGCGGGCATGGTG
>2415357|reference Age_ch_v3_2_motif_mod_jobs_024_024558_data_consensus|length 52|copies 1
AAGCGCCAGCGGCAACGAAATCCACAACCGTTCGCCGATCATCTCGGCCACC
>2415357|reference Age_ch_v3_2_motif_mod_jobs_024_024558_data_consensus|length 50|copies 1
AAGCGCCGCACATGCAAGAACGAGTTTGGGTTTCATGGTCGGAAGCTCCC
>2415357|reference Age_ch_v3_2_motif_mod_jobs_024_024558_data_consensus|length 68|copies 1
AAGCGCCGTTCACCCAGTGGAACAAGACGATTTCGTCGCTCACCGGGTCGCTAACATCGGCAAGTTCG
>2415357|reference Age_ch_v3_2_motif_mod_jobs_024_024558_data_consensus|length 57|copies 1
AAGCGCCTATGTCGCCGCCCATTCCGATTTCTACCGGCGCCTGTGGGCGGGTCAAAC
>2415357|reference Age_ch_v3_2_motif_mod_jobs_024_024558_data_consensus|length 64|copies 3
AAGCGCCTGACCGAAATGGAAGATGTCTGCTCGACCTCGGCGGGCTGGGAATTCTTCGCACCCC
>2415357|reference Age_ch_v3_2_motif_mod_jobs_024_024558_data_consensus|length 25|copies 1
AAGCGCGAAATTAAGTAATCGCTAT
>2415357|reference Age_ch_v3_2_motif_mod_jobs_024_024558_data_consensus|length 58|copies 1
AAGCGCGATATGATCCAGCCGCTTGGCCACTTTATCAGCGACGCCTTGCAGGTCGGCA
>2415357|reference Age_ch_v3_2_motif_mod_jobs_024_024558_data_consensus|length 29|copies 2
AAGCGCGCTCAGCCTGGCCGAACGCTATG
>2415357|reference Age_ch_v3_2_motif_mod_jobs_024_024558_data_consensus|length 45|copies 1
AAGCGCGGCCCTTGATATATTTGCAAACCGGTTGGCGGTCGGTGG
>2415357|reference Age_ch_v3_2_motif_mod_jobs_024_024558_data_consensus|length 74|copies 1
AAGCGCGGTGAAACCTGCCTGATCGGCTTTGCGACCGGCCCGGTTCGGGTCGGTCGGCCACGGTAAAACCCGCC
>2415357|reference Age_ch_v3_2_motif_mod_jobs_024_024558_data_consensus|length 65|copies 2
AAGCGCGGTGATCGGGGTGCCGCATCGCGATTTCGGCGAAGCTGTGGTAGCGGTCGTGGTCAAGC
>2415357|reference Age_ch_v3_2_motif_mod_jobs_024_024558_data_consensus|length 69|copies 4
AAGCGGAACATAATTTCGCCAAGATGGGGCTGAAGGGCAAATCGCCTTCGGTCGATTGGAAACAGATGC
>2415357|reference Age_ch_v3_2_motif_mod_jobs_024_024558_data_consensus|length 57|copies 1
AAGCGGATGAAATCCTGTCGCCAACAGCGCCCGACGGTGACTGGGATGCCAGCCTGA
>2415357|reference Age_ch_v3_2_motif_mod_jobs_024_024558_data_consensus|length 60|copies 1
AAGCGGCAAATGGGACTACCGTGGTCCGCTGCAAAGGACCACGGTGGATATGGCGGTGGA
>2415357|reference Age_ch_v3_2_motif_mod_jobs_024_024558_data_consensus|length 52|copies 1
AAGCGGCAGCAACTCTCCGCCTTTTGAGGCCCGCGCCAGGATCAGTGCGTGC
>2415357|reference Age_ch_v3_2_motif_mod_jobs_024_024558_data_consensus|length 52|copies 1
AAGCGGCCCATGCGCGTTTCGGTGCCGCGCTGCTGAACACCCGGTCGACCAC
>2415357|reference Age_ch_v3_2_motif_mod_jobs_024_024558_data_consensus|length 29|copies 1
AAGCGGCGCATTCCAGGGCGCGATGCCGA
>2415357|reference Age_ch_v3_2_motif_mod_jobs_024_024558_data_consensus|length 30|copies 3
AAGCGGCGCATTCCAGGGCGCGATGCCGAG
>2415357|reference Age_ch_v3_2_motif_mod_jobs_024_024558_data_consensus|length 50|copies 1
AAGCGGCGCATTCCAGGGCGCGATGCCGAGGCACACCCCACATGGCGCAC
>2415357|reference Age_ch_v3_2_motif_mod_jobs_024_024558_data_consensus|length 66|copies 14
AAGCGGGAGAAGAACCTCTTTTGCTTGCCACATTGGCAACCGTCGTTCCAGACGAAGGGTTACAAC
>2415357|reference Age_ch_v3_2_motif_mod_jobs_024_024558_data_consensus|length 62|copies 2
AAGCGGGATTTTCCAGGATGTTGCGCTGGATCGCCGGCGGCGTCACCGTGCCGTGATAGCCC
>2415357|reference Age_ch_v3_2_motif_mod_jobs_024_024558_data_consensus|length 30|copies 1
AAGCGGGCCTCAGCCTGGTCGAAATCCTGA
>2415357|reference Age_ch_v3_2_motif_mod_jobs_024_024558_data_consensus|length 67|copies 1
AAGCGGGCGCTGATCAGCGAGTCGAGCAGGAACCCCAGCCCGTAGCTGAATTCGTGATTGCCCAAGG
>2415357|reference Age_ch_v3_2_motif_mod_jobs_024_024558_data_consensus|length 62|copies 1
AAGCGGGGGCAGAGGTTCTTGCGCAATTGCGTGAAGAGTCCACTGTCATCGAACTGTCGGCC
>2415357|reference Age_ch_v3_2_motif_mod_jobs_024_024558_data_consensus|length 30|copies 1
AAGCGGGTGAAACCCTGGTCGTGGCTGCGG
>2415357|reference Age_ch_v3_2_motif_mod_jobs_024_024558_data_consensus|length 57|copies 1
AAGCGGTACAGCACCGGGTTGGCCTCGGCAATTCTCTGGGGAAGATTGCCTTGGTGA
>2415357|reference Age_ch_v3_2_motif_mod_jobs_024_024558_data_consensus|length 73|copies 2
AAGCGGTCGTCGCTTTGGACGCAGCAGACGCGCCGTTGGGGGCGGAAATCCGGTCCCGGATGGACGAATTGGA
>2415357|reference Age_ch_v3_2_motif_mod_jobs_024_024558_data_consensus|length 55|copies 2
AAGCGGTTCAGGCCGCGCGCGACGGGCAGTCGGCACAGGCGGTCAGGATGTTCCG
>2415357|reference Age_ch_v3_2_motif_mod_jobs_024_024558_data_consensus|length 68|copies 1
AAGCGTACCGAACCGGGCGCGGGGCGTTCCGGCTGCGCTGCAAATGGGAGGTCGAGGATCTGGGTCGC
>2415357|reference Age_ch_v3_2_motif_mod_jobs_024_024558_data_consensus|length 59|copies 1
AAGCGTCATGCATCCGGGATCGGCCAATGACGAAGAAGGCAAGCGTCGTTTAGAGGCGC
>2415357|reference Age_ch_v3_2_motif_mod_jobs_024_024558_data_consensus|length 45|copies 1
AAGCGTCATGCCCATTTCCGAATTGTAACATGTCGAGAAGGCGTA
>2415357|reference Age_ch_v3_2_motif_mod_jobs_024_024558_data_consensus|length 29|copies 1
AAGCGTCATGGATCACCTGCAGCGTCCAG
>2415357|reference Age_ch_v3_2_motif_mod_jobs_024_024558_data_consensus|length 30|copies 2
AAGCGTCTTCTCTCCTGGAGCCCGCCGACG
>2415357|reference Age_ch_v3_2_motif_mod_jobs_024_024558_data_consensus|length 30|copies 2
AAGCGTGACGAAACCGGTGATGAGAAATGC
>2415357|reference Age_ch_v3_2_motif_mod_jobs_024_024558_data_consensus|length 31|copies 1
AAGCGTGACGAAACCGGTGATGAGAAATGCG
>2415357|reference Age_ch_v3_2_motif_mod_jobs_024_024558_data_consensus|length 52|copies 1
AAGCGTGACGAAACCGGTGATGAGAAATGCGGTATCCATGGCAGGATCGGTA
>2415357|reference Age_ch_v3_2_motif_mod_jobs_024_024558_data_consensus|length 55|copies 1
AAGCGTGACTACGAATATTTGCAACGGCTGTGGGAACAGATCCGCGAATTGACGC
>2415357|reference Age_ch_v3_2_motif_mod_jobs_024_024558_data_consensus|length 52|copies 7
AAGCGTGCCCGCAGGCACGTCAAGACTGTCGCGGGTCAGGATCGGAACAATA
>2415357|reference Age_ch_v3_2_motif_mod_jobs_024_024558_data_consensus|length 30|copies 6
AAGCGTGCCGAAACCGGTCGTAGTGGTCAC
>2415357|reference Age_ch_v3_2_motif_mod_jobs_024_024558_data_consensus|length 31|copies 3
AAGCGTGCCGAAACCGGTCGTAGTGGTCACC
>2415357|reference Age_ch_v3_2_motif_mod_jobs_024_024558_data_consensus|length 55|copies 1
AAGCGTGTTCGGTCCGGTGATCGAGGCGGAATGGAACGTGTTCACCGCCCAGTTG
>2415357|reference Age_ch_v3_2_motif_mod_jobs_024_024558_data_consensus|length 64|copies 1
AAGCGTTGCGCTGACCGGCCACCGCAGTTTCTGCCTTACTTTTTCGATTTCCAACTGCCCAGCC
>2415357|reference Age_ch_v3_2_motif_mod_jobs_024_024558_data_consensus|length 59|copies 1
AAGCGTTGTTGAAAGGTCGGTCGCTCGAGAAGGCGCGCGAACTGATGGCAGCCAAGGGG
>2415357|reference Age_ch_v3_2_motif_mod_jobs_024_024558_data_consensus|length 66|copies 1
AAGCTCATCGGAACCTGTGCCGCACGGCCTTCGTAGATGTCATATTCCGGTTCCCGGATAGTGTGC
>2415357|reference Age_ch_v3_2_motif_mod_jobs_024_024558_data_consensus|length 75|copies 1
AAGCTCCGTTTGATCTGTGGCCGTTGGCGCTGGTCGGTCTGGCCGGGCTGTATTCTGGCTTTTTGAGTTCCAACC
>2415357|reference Age_ch_v3_2_motif_mod_jobs_024_024558_data_consensus|length 47|copies 1
AAGCTCGACAATGTGCAAAAGGTGAACGACGCGAAATTCATCCTGAT
>2415357|reference Age_ch_v3_2_motif_mod_jobs_024_024558_data_consensus|length 50|copies 1
AAGCTCGACAATGTGCAAAAGGTGAACGACGCGAAATTCATCCTGATGCG
>2415357|reference Age_ch_v3_2_motif_mod_jobs_024_024558_data_consensus|length 59|copies 2
AAGCTCGACGAACAGCTTTCCTTCGTGCTTGTCCGTCGCATCGAAGCGATGCAGGCGGC
>2415357|reference Age_ch_v3_2_motif_mod_jobs_024_024558_data_consensus|length 67|copies 1
AAGCTCGATATTGCCAAGCGTGTTATAGAAACGGTTGCCGGCATAATCCGGAAAGCAAAGCGAGCCG
>2415357|reference Age_ch_v3_2_motif_mod_jobs_024_024558_data_consensus|length 29|copies 1
AAGCTCTGACTGCCAGGAACATCCTTAGA
>2415357|reference Age_ch_v3_2_motif_mod_jobs_024_024558_data_consensus|length 63|copies 6
AAGCTCTGACTGCCAGGAACATCCTTAGAAAGGAGGTGATCCAGCCGCAGGTTCCCCTACGGC
>2415357|reference Age_ch_v3_2_motif_mod_jobs_024_024558_data_consensus|length 60|copies 1
AAGCTCTTCCAAAGTACGGATCGGTTCCTTGCCATAGGCCGAATTGTGATAGACCAAAGC
>2415357|reference Age_ch_v3_2_motif_mod_jobs_024_024558_data_consensus|length 67|copies 1
AAGCTGACCAATCTGCAATTGTCCAGTTCCGAAACCAAGCAGGCGGAAAATTTCCGCAAGCTGTTCA
>2415357|reference Age_ch_v3_2_motif_mod_jobs_024_024558_data_consensus|length 60|copies 7
AAGCTGACCGGTTCGATCAGCCGATCGAAATGCATGGTTATTTTCATCAATCAGATTCGG
>2415357|reference Age_ch_v3_2_motif_mod_jobs_024_024558_data_consensus|length 51|copies 1
AAGCTGATATTCAGGCCGGTCGGTTGCGAGTGCTGTATCAGGATGAACGCG
>2415357|reference Age_ch_v3_2_motif_mod_jobs_024_024558_data_consensus|length 30|copies 3
AAGCTGATCAAAACCGGTCAGGAGGTGGCG
>2415357|reference Age_ch_v3_2_motif_mod_jobs_024_024558_data_consensus|length 64|copies 1
AAGCTGCAAATCGCCGGTCTCAATACCGGGTTCGACCATGTCGTTACCCGCCCCGGAGACAAGC
>2415357|reference Age_ch_v3_2_motif_mod_jobs_024_024558_data_consensus|length 31|copies 3
AAGCTGCAATTGACCGGTCAGACGGTCCGTG
>2415357|reference Age_ch_v3_2_motif_mod_jobs_024_024558_data_consensus|length 32|copies 1
AAGCTGCAATTGACCGGTCAGACGGTCCGTGG
>2415357|reference Age_ch_v3_2_motif_mod_jobs_024_024558_data_consensus|length 58|copies 1
AAGCTGCAATTGACCGGTCAGACGGTCCGTGGCCAGACTAAGATCCGCCTTGCCGCGC
>2415357|reference Age_ch_v3_2_motif_mod_jobs_024_024558_data_consensus|length 71|copies 1
AAGCTGCCCCTGATCGGTTCGTTGAACGGTTGGGCAGGGCGACGGAGGCGCGACCCGAAGGGCGGTTGATC
>2415357|reference Age_ch_v3_2_motif_mod_jobs_024_024558_data_consensus|length 56|copies 1
AAGCTGCGCGAAATCCTGTCACGAGATACGGATGCTTTGACGCTGGTTTTTGCCCG
>2415357|reference Age_ch_v3_2_motif_mod_jobs_024_024558_data_consensus|length 56|copies 2
AAGCTGCGGGCGCCCGGAGATATCACGCGCAGATGACAGGTCATGCGGTGGGTTCC
>2415357|reference Age_ch_v3_2_motif_mod_jobs_024_024558_data_consensus|length 64|copies 1
AAGCTGCGGGTCACCCGGGATGTGTTCCGCGAGGCGCTGCGGCTTTATCCGCCGGTGCCGATGA
>2415357|reference Age_ch_v3_2_motif_mod_jobs_024_024558_data_consensus|length 60|copies 4
AAGCTGGAAATGTACACCGACAAGGTGTTCTGCTTCACCCCGAAGGGCGAAGTGGTAAAA
>2415357|reference Age_ch_v3_2_motif_mod_jobs_024_024558_data_consensus|length 57|copies 1
AAGCTGGAATAGTCGAGACGTGTGCTGGTAGCTTCGGCCACCGTTTGAAAAAGGCCG
>2415357|reference Age_ch_v3_2_motif_mod_jobs_024_024558_data_consensus|length 60|copies 20
AAGCTGGAATCGCTTGGGCTGGCGGTGACGCGGCACGAAGACGAAGCGACCGAAGCCCGC
>2415357|reference Age_ch_v3_2_motif_mod_jobs_024_024558_data_consensus|length 33|copies 1
AAGCTGGACAAGGAAGGTTCCGTCGATCTGGTC
>2415357|reference Age_ch_v3_2_motif_mod_jobs_024_024558_data_consensus|length 41|copies 1
AAGCTGGACAAGGAAGGTTCCGTCGATCTGGTCGCCGGGAT
>2415357|reference Age_ch_v3_2_motif_mod_jobs_024_024558_data_consensus|length 72|copies 6
AAGCTGGACAAGGAAGGTTCCGTCGATCTGGTCGCCGGGATCTTCGCGGCTGCCATGAACGATGGCAAAGGC
>2415357|reference Age_ch_v3_2_motif_mod_jobs_024_024558_data_consensus|length 62|copies 1
AAGCTGGACTTGTTCCTGTGTGCGCAAGATATCACAAAGGCACCATGAACACAGAATACCAG
>2415357|reference Age_ch_v3_2_motif_mod_jobs_024_024558_data_consensus|length 64|copies 1
AAGCTGGATGCACCCGGCGATGGTGATCTGGTGCTGGAAGGGGCAGGAGAAAAGGTTGTGGTCG
>2415357|reference Age_ch_v3_2_motif_mod_jobs_024_024558_data_consensus|length 62|copies 1
AAGCTGGGCATTACCGGGATCATCGCTTCGGTCGGGTTGACAATGTTCCCGTTCATTCTGCC
>2415357|reference Age_ch_v3_2_motif_mod_jobs_024_024558_data_consensus|length 66|copies 1
AAGCTGGTCAAGGACCGGGACGCGCTGCTGACCTTCTACGACTACCCGGCCGAGCACTGGAAGCAC
>2415357|reference Age_ch_v3_2_motif_mod_jobs_024_024558_data_consensus|length 54|copies 1
AAGCTGTCCGCCGGGCCGCTTTCGACCACTTCGCCCTTGCGCATGATGACGATA
>2415357|reference Age_ch_v3_2_motif_mod_jobs_024_024558_data_consensus|length 61|copies 1
AAGCTGTGCATCGGCCATAGGCGCGAATTCATGTGCATGGTCAAGGCGATGTTGAAAACCG
>2415357|reference Age_ch_v3_2_motif_mod_jobs_024_024558_data_consensus|length 65|copies 3
AAGCTGTGCGCGACCTGTGTCCGGGATGGATTCCGGTGACCACCGGCATTTACCGGAGGGCCGGG
>2415357|reference Age_ch_v3_2_motif_mod_jobs_024_024558_data_consensus|length 52|copies 1
AAGCTGTGGAACGCCTGTGGATATGTTTTAGAGCGTTCTGTGCCACTTCATA
>2415357|reference Age_ch_v3_2_motif_mod_jobs_024_024558_data_consensus|length 63|copies 1
AAGCTGTGTTCGACATTGTTTTGTCGCAACCGGCCAGTTCACAATTCACGCTTTCTTATAACA
>2415357|reference Age_ch_v3_2_motif_mod_jobs_024_024558_data_consensus|length 30|copies 1
AAGCTGTTGCTGACCGGTGTACAGATCATG
>2415357|reference Age_ch_v3_2_motif_mod_jobs_024_024558_data_consensus|length 31|copies 1
AAGCTGTTGCTGACCGGTGTACAGATCATGG
>2415357|reference Age_ch_v3_2_motif_mod_jobs_024_024558_data_consensus|length 55|copies 2
AAGCTGTTGCTGACCGGTGTACAGATCATGGTGGTCGACGAAGCCGACCGGATGC
>2415357|reference Age_ch_v3_2_motif_mod_jobs_024_024558_data_consensus|length 57|copies 1
AAGCTGTTGTTCGCCGGTCCCGCGATCATCGCTTCGGTCGCCTATATGGACCCGGGC
>2415357|reference Age_ch_v3_2_motif_mod_jobs_024_024558_data_consensus|length 72|copies 34
AAGCTTATGGCCAGAGAACCCCGATCAATCAGGTTGGTACGATCAACGTGCCCGAACCTCGTATGGTTACCA
>2415357|reference Age_ch_v3_2_motif_mod_jobs_024_024558_data_consensus|length 57|copies 1
AAGCTTATTCTCAGCTCCCCATGACTTATCGCAGAGTATCACGTCCTTCATCGCCTC
>2415357|reference Age_ch_v3_2_motif_mod_jobs_024_024558_data_consensus|length 40|copies 1
AAGCTTATTGACCCAAGACATCTGCGTGTTCATCGTTGCA
>2415357|reference Age_ch_v3_2_motif_mod_jobs_024_024558_data_consensus|length 53|copies 12
AAGCTTATTGACCCAAGACATCTGCGTGTTCATCGTTGCAGCTCCTTGTTTTG
>2415357|reference Age_ch_v3_2_motif_mod_jobs_024_024558_data_consensus|length 67|copies 5
AAGCTTATTGACCCAAGACATCTGCGTGTTCATCGTTGCAGCTCCTTGTTTTGTTCAAATTCCTGGC
>2415357|reference Age_ch_v3_2_motif_mod_jobs_024_024558_data_consensus|length 64|copies 1
AAGCTTCCAGAGCCCAGACTTCCATTTCACCGAAACGCTGACCACCGAATTGCGCCTTACCACC
>2415357|reference Age_ch_v3_2_motif_mod_jobs_024_024558_data_consensus|length 65|copies 1
AAGCTTCCAGAGCCCAGACTTCCATTTCACCGAAACGCTGACCACCGAATTGCGCCTTACCACCC
>2415357|reference Age_ch_v3_2_motif_mod_jobs_024_024558_data_consensus|length 35|copies 10
AAGCTTGAAATCGTGTCCGATGCGCCACGGTTTCC
>2415357|reference Age_ch_v3_2_motif_mod_jobs_024_024558_data_consensus|length 36|copies 1
AAGCTTGGCTGGCACCGGTTTTCGACAAATATGGCG
>2415357|reference Age_ch_v3_2_motif_mod_jobs_024_024558_data_consensus|length 74|copies 2
AAGCTTGGCTGGCACCGGTTTTCGACAAATATGGCGATCAACTGGCCGCGGCGGGTGTGAACCCGAATTCCGGC
>2415357|reference Age_ch_v3_2_motif_mod_jobs_024_024558_data_consensus|length 72|copies 3
AAGCTTGGTCCGACCTGATTTTCGGCGGCGATGGCAACGATTTCATCAATGGCGGTTTTGGCTATGACCGGG
>2415357|reference Age_ch_v3_2_motif_mod_jobs_024_024558_data_consensus|length 64|copies 5
AAGGAAATCAGCGGCTGGAAGCACCGTCTGGAAACCGCCGAAAAGCGCAGTGATGAATTGGCCG
>2415357|reference Age_ch_v3_2_motif_mod_jobs_024_024558_data_consensus|length 65|copies 1
AAGGAAATTCAGAACTTCCAGCGATGCATTCCAGATATAACGGTTTACCGAAACCTGAAGGTCCG
>2415357|reference Age_ch_v3_2_motif_mod_jobs_024_024558_data_consensus|length 48|copies 1
AAGGAACAACACCGCCATCAGCGCCCCGATCCGGGCGTCCCATTCCCT
>2415357|reference Age_ch_v3_2_motif_mod_jobs_024_024558_data_consensus|length 63|copies 1
AAGGAACTGATGACATGCGTATTGCCAATGATCTGGCCGAGGCGGTCGGAAACACCCCGCTGA
>2415357|reference Age_ch_v3_2_motif_mod_jobs_024_024558_data_consensus|length 30|copies 2
AAGGAAGGCGGCACCGGTGCTGCACCGGTG
>2415357|reference Age_ch_v3_2_motif_mod_jobs_024_024558_data_consensus|length 30|copies 5
AAGGAAGGCGGCACCGGTTACGACATCGTG
>2415357|reference Age_ch_v3_2_motif_mod_jobs_024_024558_data_consensus|length 31|copies 4
AAGGAAGGCGGCACCGGTTACGACATCGTGG
>2415357|reference Age_ch_v3_2_motif_mod_jobs_024_024558_data_consensus|length 55|copies 3
AAGGAAGGCGGCACCGGTTACGACATCGTGGTGCCCGGCGATTACATGGTCGCCA
>2415357|reference Age_ch_v3_2_motif_mod_jobs_024_024558_data_consensus|length 44|copies 1
AAGGAATGCACCGGACGGTCCGCCCCGACAGTACGGATCGCCGC
>2415357|reference Age_ch_v3_2_motif_mod_jobs_024_024558_data_consensus|length 64|copies 3
AAGGAATTAGACCCGAAAGGCCCACGTTGGTGACCCTAGGACCTCTACCGGTCAAATTCAACGA
>2415357|reference Age_ch_v3_2_motif_mod_jobs_024_024558_data_consensus|length 76|copies 1
AAGGAATTGCGCGCCTGGGTCCGCACCGAAATCGGTCCGATCGCCAGCCCCGACCTGATCCAGTGGGCCCCCGGCC
>2415357|reference Age_ch_v3_2_motif_mod_jobs_024_024558_data_consensus|length 30|copies 2
AAGGACAATTCGTCCTGGCTCATCTGGGTG
>2415357|reference Age_ch_v3_2_motif_mod_jobs_024_024558_data_consensus|length 57|copies 1
AAGGACGGCAATACCGGGGCGCTGTTCGTGGTGCAGGCGCGGCCCGAAACGGTGCAA
>2415357|reference Age_ch_v3_2_motif_mod_jobs_024_024558_data_consensus|length 67|copies 1
AAGGACGGCCGGATGCATATCCTCGGCGAGATGAACAAGGCGCTTTCGGGTGTTGGTGAATTCTCGG
>2415357|reference Age_ch_v3_2_motif_mod_jobs_024_024558_data_consensus|length 70|copies 1
AAGGACGGCCGGATGCATATCCTCGGCGAGATGAACAAGGCGCTTTCGGGTGTTGGTGAATTCTCGGCCC
>2415357|reference Age_ch_v3_2_motif_mod_jobs_024_024558_data_consensus|length 65|copies 2
AAGGAGAGATCAAGAAGCGAGACCGGCCGCAAGTCCCAGAACCGTCCGGGGTCACACGCGTAACA
>2415357|reference Age_ch_v3_2_motif_mod_jobs_024_024558_data_consensus|length 60|copies 2
AAGGAGGTTTCAGCCTTGGTCACCATGTCTTCGAGCTGTGCGCGACTGACATCGTAGCAA
>2415357|reference Age_ch_v3_2_motif_mod_jobs_024_024558_data_consensus|length 75|copies 1
AAGGATCAGGAAATGGTCCTGAACAAAACCTTTTCGCGCCGCAATCCTGCCCCATTCCGACGCCCTAATGCTGCC
>2415357|reference Age_ch_v3_2_motif_mod_jobs_024_024558_data_consensus|length 61|copies 1
AAGGATCGGTCAGCGGCAGTACCAGCGCAGCGGGCAACAACCGCGCCGATTTGGTCAGCGC
>2415357|reference Age_ch_v3_2_motif_mod_jobs_024_024558_data_consensus|length 72|copies 1
AAGGATCGTGAACCAGCCCCCGGACCAAAGCATGTCCAGCCCAAGACAGGGCCTTAGAAACGCGTCGAGGCA
>2415357|reference Age_ch_v3_2_motif_mod_jobs_024_024558_data_consensus|length 57|copies 1
AAGGATCTGGCCGACGTGCTGGGCAATTTCGTCAGCCGGATCACCAAGTTCTGCCGC
>2415357|reference Age_ch_v3_2_motif_mod_jobs_024_024558_data_consensus|length 30|copies 1
AAGGATGCGGTGACCGGTGCGGGCCTCGAA
>2415357|reference Age_ch_v3_2_motif_mod_jobs_024_024558_data_consensus|length 31|copies 13
AAGGATGCGGTGACCGGTGCGGGCCTCGAAG
>2415357|reference Age_ch_v3_2_motif_mod_jobs_024_024558_data_consensus|length 60|copies 4
AAGGATGCGGTGACCGGTGCGGGCCTCGAAGTCAGTGTGGGTATCGGCCAGAAGCGGCGC
>2415357|reference Age_ch_v3_2_motif_mod_jobs_024_024558_data_consensus|length 69|copies 9
AAGGATGGTCAATTCGGGATATCGTCCGGCCCGAACCTGACCCATGCCCCGGGGCTGAGCCGGTTTGAT
>2415357|reference Age_ch_v3_2_motif_mod_jobs_024_024558_data_consensus|length 73|copies 1
AAGGATGGTCAATTCGGGATATCGTCCGGCCCGAACCTGACCCATGCCCCGGGGCTGAGCCGGTTTGATACAC
>2415357|reference Age_ch_v3_2_motif_mod_jobs_024_024558_data_consensus|length 56|copies 1
AAGGATGTGGCCGAAGCGATTGGTGTGCATGAAAGCACCGTCAGCCGGGTGACCAC
>2415357|reference Age_ch_v3_2_motif_mod_jobs_024_024558_data_consensus|length 65|copies 1
AAGGATTTCATTTTTTACTCGTGCGTTCTGCAGAAATTCGCCCACAGGCTGCACGATGGCAGGGC
>2415357|reference Age_ch_v3_2_motif_mod_jobs_024_024558_data_consensus|length 56|copies 5
AAGGATTTCCATGGCAAGGCGGCGATGGAAGCCAAGGGTATCCGTTCCAAATGTTG
>2415357|reference Age_ch_v3_2_motif_mod_jobs_024_024558_data_consensus|length 55|copies 1
AAGGATTTGAGCGCCTGTGTACAGGTCTGCATCACGCCGCTTTCCATCGCATATG
>2415357|reference Age_ch_v3_2_motif_mod_jobs_024_024558_data_consensus|length 67|copies 1
AAGGCAAAACGTCATCGTTCCAGTGCCCCTATCACGGCTGGGGCTACGGGTTGGACGGATCGTTGCG
>2415357|reference Age_ch_v3_2_motif_mod_jobs_024_024558_data_consensus|length 64|copies 1
AAGGCAACGATCTGCCGATGCGATTCCAGCCCGGTTTTCACATCGCTGAGCTGGGGTTTGGCAC
>2415357|reference Age_ch_v3_2_motif_mod_jobs_024_024558_data_consensus|length 63|copies 8
AAGGCAACGGCATCCTGGGCAAGAAGGTCAACTTTGTGACCGGCGACACCCAGACCAAGTCGG
>2415357|reference Age_ch_v3_2_motif_mod_jobs_024_024558_data_consensus|length 78|copies 10
AAGGCAACTGGCCCAGGTATCAATCCCCAATTCTTCCTGCAATTCGCGGATCAGCGCGTGTTCGGGGGTTTCGCCCGG
>2415357|reference Age_ch_v3_2_motif_mod_jobs_024_024558_data_consensus|length 65|copies 1
AAGGCAAGGATTTCCTGCTCGCTCAGATCCTTGAAATGACGCCGTTGAATGGAAAATCGCATGCG
>2415357|reference Age_ch_v3_2_motif_mod_jobs_024_024558_data_consensus|length 52|copies 1
AAGGCACAGCTGATCCTTGCTGGCAATCTGCGCCGTGTCGATGATCTCGCCC
>2415357|reference Age_ch_v3_2_motif_mod_jobs_024_024558_data_consensus|length 29|copies 8
AAGGCACATCGCCCAGGTCGCGCGGGTTG
>2415357|reference Age_ch_v3_2_motif_mod_jobs_024_024558_data_consensus|length 30|copies 1
AAGGCACATCGCCCAGGTCGCGCGGGTTGA
>2415357|reference Age_ch_v3_2_motif_mod_jobs_024_024558_data_consensus|length 58|copies 1
AAGGCACATCGCCCAGGTCGCGCGGGTTGACGCCTTCGATACAGGCCACGTTCACGCC
>2415357|reference Age_ch_v3_2_motif_mod_jobs_024_024558_data_consensus|length 64|copies 1
AAGGCACATGAAGCGCGGTCGGCAAAGGGGAATGCCCCGGATCGCGTTCGGCACAGTTTATTGC
>2415357|reference Age_ch_v3_2_motif_mod_jobs_024_024558_data_consensus|length 54|copies 1
AAGGCACCGAAATCCTGGTCAATAACGACGCGATCAAAGCCCATTTCACTGCCG
>2415357|reference Age_ch_v3_2_motif_mod_jobs_024_024558_data_consensus|length 36|copies 2
AAGGCACCGATCATTTCGATCCTTCGACGCTGGCAG
>2415357|reference Age_ch_v3_2_motif_mod_jobs_024_024558_data_consensus|length 35|copies 1
AAGGCACCGCAACCGGGGCGGCGAGATTTCCACCG
>2415357|reference Age_ch_v3_2_motif_mod_jobs_024_024558_data_consensus|length 64|copies 23
AAGGCACCGCAACCGGGGCGGCGAGATTTCCACCGTTTGACCACCTCGACCCAGCTCAGGGCGC
>2415357|reference Age_ch_v3_2_motif_mod_jobs_024_024558_data_consensus|length 63|copies 1
AAGGCACCGCGGTGAAACAACAAACCGTCCGCGAAGCGCTGCGCGACGCGATGGCCGAAGAAA
>2415357|reference Age_ch_v3_2_motif_mod_jobs_024_024558_data_consensus|length 58|copies 1
AAGGCAGTAATGTCAACACGGTTGAAGAATTGGTGAATTCCATCGAAATGCAGCGCAG
>2415357|reference Age_ch_v3_2_motif_mod_jobs_024_024558_data_consensus|length 51|copies 1
AAGGCATAATCGGGACAAATATGCGGCTTGCCCACCGGCTGACCGTTTTGA
>2415357|reference Age_ch_v3_2_motif_mod_jobs_024_024558_data_consensus|length 47|copies 1
AAGGCATCGATCAAAATCCGACCTTCCTGTGTAGCGTGAAATTGCCC
>2415357|reference Age_ch_v3_2_motif_mod_jobs_024_024558_data_consensus|length 60|copies 7
AAGGCATCGATCAAAATCCGACCTTCCTGTGTAGCGTGAAATTGCCCGGAAACATCCCGG
>2415357|reference Age_ch_v3_2_motif_mod_jobs_024_024558_data_consensus|length 63|copies 1
AAGGCATCGATCAAAATCCGACCTTCCTGTGTAGCGTGAAATTGCCCGGAAACATCCCGGTCC
>2415357|reference Age_ch_v3_2_motif_mod_jobs_024_024558_data_consensus|length 71|copies 3
AAGGCATGTTCTTCACCATCGAACCGATGGTGAATTTGGGTCGGCCGGAAACCAAGGTTCTGGCAGATGAC
>2415357|reference Age_ch_v3_2_motif_mod_jobs_024_024558_data_consensus|length 49|copies 1
AAGGCCAAGTACAATCGCAATGGCCAGAAAGACGAGGATGGGAAGGTAT
>2415357|reference Age_ch_v3_2_motif_mod_jobs_024_024558_data_consensus|length 54|copies 2
AAGGCCAATGGATGAAACAGCGCGGTGCGGTGGTGGCGAACCATTCGTCCTGGC
>2415357|reference Age_ch_v3_2_motif_mod_jobs_024_024558_data_consensus|length 46|copies 1
AAGGCCACGGTGCAGCACATCCCGGAAACCGCATCGCGGCTGACCG
>2415357|reference Age_ch_v3_2_motif_mod_jobs_024_024558_data_consensus|length 60|copies 1
AAGGCCACTAGCACTAGGGTCGACAACAAAGGTGCCGCATAAGACGAAACGCCCAGCAAC
>2415357|reference Age_ch_v3_2_motif_mod_jobs_024_024558_data_consensus|length 69|copies 1
AAGGCCAGATGTGCCAGCGTCCCGGTGGCGGGCAAGAACCCCTTGGGCACGTCTTCGGCGTAAAGCCGG
>2415357|reference Age_ch_v3_2_motif_mod_jobs_024_024558_data_consensus|length 58|copies 1
AAGGCCAGCGCGACCAGTACCAGAAACACTACATAGCCAACTCCGTCATTGAACAGAG
>2415357|reference Age_ch_v3_2_motif_mod_jobs_024_024558_data_consensus|length 57|copies 1
AAGGCCATCTTCGACGCCATCGCGGAGGAAGGCGTGACTCATTTCGGCGGTGCCCCG
>2415357|reference Age_ch_v3_2_motif_mod_jobs_024_024558_data_consensus|length 30|copies 9
AAGGCCATGACGACCGGTTGGAAGCCGCCG
>2415357|reference Age_ch_v3_2_motif_mod_jobs_024_024558_data_consensus|length 57|copies 3
AAGGCCATGACGACCGGTTGGAAGCCGCCGCAGAAGCGGCGCGCGAAGCCGCCAGCG
>2415357|reference Age_ch_v3_2_motif_mod_jobs_024_024558_data_consensus|length 71|copies 1
AAGGCCCAATAATCAAGGTCTAACAGAACTTCAGGCAAGTATTTCCCATCCTCGCCCTTCAGTTGGAACGC
>2415357|reference Age_ch_v3_2_motif_mod_jobs_024_024558_data_consensus|length 30|copies 9
AAGGCCCAGCGCACCGGTCTGCGCACGGGG
>2415357|reference Age_ch_v3_2_motif_mod_jobs_024_024558_data_consensus|length 68|copies 1
AAGGCCCAGCGCACCGGTCTGCGCACGGGGCTGCCGACCGTGACGCAACGCTCAGCTTGCGATACGGG
>2415357|reference Age_ch_v3_2_motif_mod_jobs_024_024558_data_consensus|length 65|copies 1
AAGGCCCCGATCCGGCGGAATCACGCATCGCGACCCGACTGGACCGCCGCTGCAAGGTCACCGGC
>2415357|reference Age_ch_v3_2_motif_mod_jobs_024_024558_data_consensus|length 68|copies 1
AAGGCCCCTTTGGCGGCGAGGCTTTCAAAGGCCCGTCCGCCCATGCCGGTGGCGTGGAACACGGCGAC
>2415357|reference Age_ch_v3_2_motif_mod_jobs_024_024558_data_consensus|length 65|copies 1
AAGGCCGCCGCCAGCGAGATGCAGAACCGGCTGTTCAAACGGTTGGGGGAATGGGCGATGCTGGA
>2415357|reference Age_ch_v3_2_motif_mod_jobs_024_024558_data_consensus|length 69|copies 1
AAGGCCGGGTTGATGGCGGAAAACCGGCGCCGTGCCCGGATTGGCCGAAAATCGATCCTGAGCCACCCC
>2415357|reference Age_ch_v3_2_motif_mod_jobs_024_024558_data_consensus|length 53|copies 1
AAGGCCGTACCTCCGGTGGCCGTCACCCGGTTAGCCCCTGGGGTAAGCCGACC
>2415357|reference Age_ch_v3_2_motif_mod_jobs_024_024558_data_consensus|length 50|copies 6
AAGGCCTAGTCGCCGCGTGTAAGGAAATCGATCCGTCGCTGGCATAAGCG
>2415357|reference Age_ch_v3_2_motif_mod_jobs_024_024558_data_consensus|length 56|copies 2
AAGGCCTTGATAATCGGTGCAATCGGCGACAAAGCCGCGCTCCATCATGACATGCA
>2415357|reference Age_ch_v3_2_motif_mod_jobs_024_024558_data_consensus|length 54|copies 5
AAGGCGAACACGGCGAAGAATGATGTCGAGACCAACAAGGAACTCGATGCGGCG
>2415357|reference Age_ch_v3_2_motif_mod_jobs_024_024558_data_consensus|length 71|copies 1
AAGGCGAAGCGATCATTCACCCTTGGGTGAACAAATCGTTAGAACGTGCTCAGGCCAAGGTCGAAGGACGC
>2415357|reference Age_ch_v3_2_motif_mod_jobs_024_024558_data_consensus|length 58|copies 1
AAGGCGAAGCTGTTTTCAGGGGCGTCGACCCAATTCGGCGCGGAACCCAATTCCAACG
>2415357|reference Age_ch_v3_2_motif_mod_jobs_024_024558_data_consensus|length 63|copies 3
AAGGCGAAGCTGTTTTCAGGGGCGTCGACCCAATTCGGCGCGGAACCCAATTCCAACGTCGCC
>2415357|reference Age_ch_v3_2_motif_mod_jobs_024_024558_data_consensus|length 57|copies 1
AAGGCGAATTCGGCGGGCAGTTGGTGAAGATCCAGATCCAGCGCGCCGAACCGGTCG
>2415357|reference Age_ch_v3_2_motif_mod_jobs_024_024558_data_consensus|length 70|copies 1
AAGGCGACAAGACCCGGGCCGAACTGTTGCGGGACATGGGCACCGGGTTGTTGGTCACCTCGATGATCGG
>2415357|reference Age_ch_v3_2_motif_mod_jobs_024_024558_data_consensus|length 36|copies 2
AAGGCGACATGAAGTCGAACTGGCGGTATTCCTGCA
>2415357|reference Age_ch_v3_2_motif_mod_jobs_024_024558_data_consensus|length 54|copies 1
AAGGCGATACTGTCAAGCGCACCAACTCCATCGTTGACGTGCCTGCCGGTGACG
>2415357|reference Age_ch_v3_2_motif_mod_jobs_024_024558_data_consensus|length 65|copies 1
AAGGCGATATGCGGATGATCGTTGTGGCCACACAGGGTAAAAGCGATCTGGATTGCCTGAAGGCC
>2415357|reference Age_ch_v3_2_motif_mod_jobs_024_024558_data_consensus|length 59|copies 1
AAGGCGATGACAGCCTGTTCCGCCAGACCATGAAGGACGCGGTGAACTGGCAGGCCAAG
>2415357|reference Age_ch_v3_2_motif_mod_jobs_024_024558_data_consensus|length 59|copies 1
AAGGCGATGACTTCGTTTCTTTCGGCCAGCAGCGTACATTTGCGCTGCCGCGACAGGGC
>2415357|reference Age_ch_v3_2_motif_mod_jobs_024_024558_data_consensus|length 50|copies 1
AAGGCGATGATACGCTGCAAGGCGGCGCGGGCGGTGACGACCTGTCGGGC
>2415357|reference Age_ch_v3_2_motif_mod_jobs_024_024558_data_consensus|length 61|copies 1
AAGGCGATGATTTCGATGTATCTGAGTTTCTTCCCGGTCGTGGTCGGCATGGTCAAGGGGC
>2415357|reference Age_ch_v3_2_motif_mod_jobs_024_024558_data_consensus|length 64|copies 26
AAGGCGATGGACATGATCTGTGGCGTCGATCAATTGCCGCCCACCGCCGAAAAGATGCGCCGCC
>2415357|reference Age_ch_v3_2_motif_mod_jobs_024_024558_data_consensus|length 30|copies 1
AAGGCGATGGTCACCGGTGGATCGGAATCG
>2415357|reference Age_ch_v3_2_motif_mod_jobs_024_024558_data_consensus|length 31|copies 2
AAGGCGATGGTCACCGGTGGATCGGAATCGA
>2415357|reference Age_ch_v3_2_motif_mod_jobs_024_024558_data_consensus|length 65|copies 1
AAGGCGATTGGTGCGGTGCCAACCTCGGTAACGTCATCCGAAGCCTATACCGCGATGGAAAGCGG
>2415357|reference Age_ch_v3_2_motif_mod_jobs_024_024558_data_consensus|length 57|copies 1
AAGGCGATTTCGTCGATCACCTTGTTGATCGAACTGATTGAACGGGAGGTGGTGTCG
>2415357|reference Age_ch_v3_2_motif_mod_jobs_024_024558_data_consensus|length 63|copies 1
AAGGCGCCAGCTTCGACGATGTCGGCCGCGGCGTTGAAGAGGGCGTGTCGAATGTCGAGGAGC
>2415357|reference Age_ch_v3_2_motif_mod_jobs_024_024558_data_consensus|length 62|copies 1
AAGGCGCGTGTTCGCGCGACGACCCACAGCCGAAATTGTCACCCGCGACCAGAATCTGGGTG
>2415357|reference Age_ch_v3_2_motif_mod_jobs_024_024558_data_consensus|length 66|copies 16
AAGGCGCTGGATGCCGCCGCTTACCCGGCGCTGAAAATCGCGCTTCAAAGCATCGAGGAGACCGCC
>2415357|reference Age_ch_v3_2_motif_mod_jobs_024_024558_data_consensus|length 64|copies 1
AAGGCGGAAGGCACTTGGGTTGTCCGCGCAGGCGGGGCCGTTCTGGGGGAAAGCAAGGATGCGC
>2415357|reference Age_ch_v3_2_motif_mod_jobs_024_024558_data_consensus|length 70|copies 22
AAGGCGGATTTGGGACGACCGGAATTCAGATGGGCCGTGGCTTTGTCCGCCAATTGCTTTGCCGCCATGC
>2415357|reference Age_ch_v3_2_motif_mod_jobs_024_024558_data_consensus|length 59|copies 1
AAGGCGGCACCAACATGGTTGTGGTCGAAGGTGACAGCGTCGGCCAGATCGTGCTGCGC
>2415357|reference Age_ch_v3_2_motif_mod_jobs_024_024558_data_consensus|length 27|copies 1
AAGGCGGCATCAGTCGCTACCACCGGC
>2415357|reference Age_ch_v3_2_motif_mod_jobs_024_024558_data_consensus|length 58|copies 1
AAGGCGGCATCAGTCGCTACCACCGGCAAGGCGGCGGCGATCTGATTTATCAGGTCGG
>2415357|reference Age_ch_v3_2_motif_mod_jobs_024_024558_data_consensus|length 51|copies 12
AAGGCGGCATCCGGCCGCTACCCGATGCCGATCTCAAAGCGCTGCGCGCGC
>2415357|reference Age_ch_v3_2_motif_mod_jobs_024_024558_data_consensus|length 51|copies 1
AAGGCGGCATTGACCTGCCCCACATCCAACGACAAGCGCCGCAATGTGCCG
>2415357|reference Age_ch_v3_2_motif_mod_jobs_024_024558_data_consensus|length 30|copies 1
AAGGCGGGCGAGGCCAGGATCAGCGCGATC
>2415357|reference Age_ch_v3_2_motif_mod_jobs_024_024558_data_consensus|length 28|copies 2
AAGGCGTCAACGCGTTGCGCAGCGAAGG
>2415357|reference Age_ch_v3_2_motif_mod_jobs_024_024558_data_consensus|length 64|copies 10
AAGGCGTGCAAGGTGCGGATCGGACCGAAGAACGAAATCAGAAGATCGCTGAGATGGATGCCCA
>2415357|reference Age_ch_v3_2_motif_mod_jobs_024_024558_data_consensus|length 37|copies 2
AAGGCGTGTAGCGCCGGTGCTGATGCCATCATCCAGC
>2415357|reference Age_ch_v3_2_motif_mod_jobs_024_024558_data_consensus|length 29|copies 1
AAGGCGTGTTCGCCTGGCAGGAAGACGAT
>2415357|reference Age_ch_v3_2_motif_mod_jobs_024_024558_data_consensus|length 57|copies 1
AAGGCGTGTTCGCCTGGCAGGAAGACGATGACGACGGACGCGGCGACTGGTTGGCGC
>2415357|reference Age_ch_v3_2_motif_mod_jobs_024_024558_data_consensus|length 66|copies 1
AAGGCGTTGAATTCCTGCTGCGCTTTTTGCTTTTCTCCATTGGGCCGCTGGTTCTGGAACTGTTGC
>2415357|reference Age_ch_v3_2_motif_mod_jobs_024_024558_data_consensus|length 57|copies 1
AAGGCTCTGAACGACCTGACCTTCTCGAAGAAGCGGATCGCGCAGGACGTCAAGAAG
>2415357|reference Age_ch_v3_2_motif_mod_jobs_024_024558_data_consensus|length 66|copies 6
AAGGCTGACACCACCAGTGGCAACCGCCCAGCCGATCATCGGCGGGAACGCCCCGGCAGCGCCGCC
>2415357|reference Age_ch_v3_2_motif_mod_jobs_024_024558_data_consensus|length 68|copies 6
AAGGCTGCCATGACATGTGTTCCGGCAAAGCCCCCGAACTGGAAGAAAAGTCGTCTTTCGTGGGCCGC
>2415357|reference Age_ch_v3_2_motif_mod_jobs_024_024558_data_consensus|length 61|copies 1
AAGGCTTGCAGGAATTTGTAACCGATATGGATAACGATCGCGGTGGCAAAAATCGGCCACA
>2415357|reference Age_ch_v3_2_motif_mod_jobs_024_024558_data_consensus|length 30|copies 1
AAGGCTTTGACCGCCAGGAACATGCTACCC
>2415357|reference Age_ch_v3_2_motif_mod_jobs_024_024558_data_consensus|length 70|copies 1
AAGGCTTTGACGCCAAGCTGATCCTAGACGAGATCGGCAAAAGCGGCGGCCCGGTGATCCATATTGCCCG
>2415357|reference Age_ch_v3_2_motif_mod_jobs_024_024558_data_consensus|length 72|copies 2
AAGGCTTTGACGCCTTGTTTCCGCTTTCACCGGGCCCAAAATACCCCAGAGGTGAATTAACCGAAAGACAAG
>2415357|reference Age_ch_v3_2_motif_mod_jobs_024_024558_data_consensus|length 58|copies 1
AAGGGAAACCGGCTGCGGAACCGTTCTTTTCGTGCGGGGTGAATTGAGAAAAAAAGCC
>2415357|reference Age_ch_v3_2_motif_mod_jobs_024_024558_data_consensus|length 77|copies 1
AAGGGAATACCCAGAACCGAATGTGCCAAAATCACCTTGACGTAGCCGACGAAATTTTTCGGCAGCCCCAAAGTGCC
>2415357|reference Age_ch_v3_2_motif_mod_jobs_024_024558_data_consensus|length 31|copies 1
AAGGGACAGAATACCGGTATAGCCCCAGACC
>2415357|reference Age_ch_v3_2_motif_mod_jobs_024_024558_data_consensus|length 56|copies 1
AAGGGACAGAATACCGGTATAGCCCCAGACCAGATCCATCGCGATGGCGATCAGGC
>2415357|reference Age_ch_v3_2_motif_mod_jobs_024_024558_data_consensus|length 29|copies 1
AAGGGATCGAAAGCAGCGAAAGTTCCAGC
>2415357|reference Age_ch_v3_2_motif_mod_jobs_024_024558_data_consensus|length 63|copies 1
AAGGGATCGGCGGCCCAGGGTTGGCCATCCACCGGCACCACGTCGGTATGACCGGACAGGACC
>2415357|reference Age_ch_v3_2_motif_mod_jobs_024_024558_data_consensus|length 51|copies 1
AAGGGATTTGAACCCCTGACATCTTCGATGTGAACGAAGCGCTCTACCACT
>2415357|reference Age_ch_v3_2_motif_mod_jobs_024_024558_data_consensus|length 31|copies 1
AAGGGCAAGGAAACCGGGGACCGTGCCGTCG
>2415357|reference Age_ch_v3_2_motif_mod_jobs_024_024558_data_consensus|length 75|copies 1
AAGGGCAATATCAAGGAACAAGGTGTTTGGCGGCGAGTTGGGCGTCTCTTGTAGCCAATTTTGGTTTTTCAATCA
>2415357|reference Age_ch_v3_2_motif_mod_jobs_024_024558_data_consensus|length 55|copies 1
AAGGGCACCAAGGTGGACGGGGTCTATGACAAGGACCCGGTGAAATACCCCGATG
>2415357|reference Age_ch_v3_2_motif_mod_jobs_024_024558_data_consensus|length 71|copies 14
AAGGGCACCAAGGTGGACGGGGTCTATGACAAGGACCCGGTGAAATACCCCGATGCCAAACGATTCGAACG
>2415357|reference Age_ch_v3_2_motif_mod_jobs_024_024558_data_consensus|length 68|copies 2
AAGGGCACCTCACGGTGCCCTTTTCTTTTCAGCTCGCCCGTAACCGGATGTAGGCCGGGCTTCAGCCC
>2415357|reference Age_ch_v3_2_motif_mod_jobs_024_024558_data_consensus|length 56|copies 1
AAGGGCAGATCATCGGCGGTCAGCACCGCGATGACACCGGGCGCGGCGCGCACCGC
>2415357|reference Age_ch_v3_2_motif_mod_jobs_024_024558_data_consensus|length 63|copies 1
AAGGGCAGGCGAGCGTCGCCGTTGAAATGACCACACAGTTGGGCCGTGCGCCGGATCTGGTTG
>2415357|reference Age_ch_v3_2_motif_mod_jobs_024_024558_data_consensus|length 50|copies 1
AAGGGCATGCCGCTAGACGAAGACTCCTTGGTGCATTTGTTGCAGAATAA
>2415357|reference Age_ch_v3_2_motif_mod_jobs_024_024558_data_consensus|length 64|copies 2
AAGGGCCTGCGCGTTTTCGCAATGGCGCTGCATCCGCAAATGCAAGGTTTTCAGACCACGCAAA
>2415357|reference Age_ch_v3_2_motif_mod_jobs_024_024558_data_consensus|length 56|copies 1
AAGGGCGAAACCATCCATACCAACTGGCACGCCACGCAGGCGCGCTGCTTTGTGGC
>2415357|reference Age_ch_v3_2_motif_mod_jobs_024_024558_data_consensus|length 69|copies 3
AAGGGCGAAGTGACCGGCTATGCCCATTCCACCGAAATTTCCCAAGCCGCGCTGAAACGGGCCAGCGCC
>2415357|reference Age_ch_v3_2_motif_mod_jobs_024_024558_data_consensus|length 50|copies 6
AAGGGCGAGGCTTTCATCGCTTTGGGAAACACCCGGCCCGACGATCCGGT
>2415357|reference Age_ch_v3_2_motif_mod_jobs_024_024558_data_consensus|length 71|copies 3
AAGGGCGAGGCTTTCATCGCTTTGGGAAACACCCGGCCCGACGATCCGGTGAACAGATCCTGGCCCAGCGC
>2415357|reference Age_ch_v3_2_motif_mod_jobs_024_024558_data_consensus|length 29|copies 2
AAGGGCGCAAGGCCTGGACCCTGACGCCG
>2415357|reference Age_ch_v3_2_motif_mod_jobs_024_024558_data_consensus|length 36|copies 1
AAGGGCGCAAGGCCTGGACCCTGACGCCGTTTGGCC
>2415357|reference Age_ch_v3_2_motif_mod_jobs_024_024558_data_consensus|length 71|copies 5
AAGGGCGCAAGGCCTGGACCCTGACGCCGTTTGGCCGCGAAAAACTGGGGTCATAGGTAGAACTACCAAAC
>2415357|reference Age_ch_v3_2_motif_mod_jobs_024_024558_data_consensus|length 56|copies 1
AAGGGCGCTGGTGCCTGGATGAACGATTCCAACCGGCTGCGGGTGTCGGGTCGGCA
>2415357|reference Age_ch_v3_2_motif_mod_jobs_024_024558_data_consensus|length 58|copies 1
AAGGGCGGTGTCATATAGGCGATCTGGGTGGTGATCGTATAAAGCACCCCATACCAGA
>2415357|reference Age_ch_v3_2_motif_mod_jobs_024_024558_data_consensus|length 64|copies 1
AAGGGCGTGGCCAGCATCGACAGGGCCACCACCAGTGACAGACGGTCGGCCAGCCCTGCGGGCA
>2415357|reference Age_ch_v3_2_motif_mod_jobs_024_024558_data_consensus|length 73|copies 1
AAGGGCGTGTCGTTCAGCGTGGACCGGGGTGAAACGGTGGCCCTAGTGGGGGAAAGTGGGTCCGGAAAATCGG
>2415357|reference Age_ch_v3_2_motif_mod_jobs_024_024558_data_consensus|length 30|copies 2
AAGGGCTCTGCGACCGGTGTCGGCTGCCAT
>2415357|reference Age_ch_v3_2_motif_mod_jobs_024_024558_data_consensus|length 31|copies 3
AAGGGCTCTGCGACCGGTGTCGGCTGCCATG
>2415357|reference Age_ch_v3_2_motif_mod_jobs_024_024558_data_consensus|length 33|copies 1
AAGGGCTCTGCGACCGGTGTCGGCTGCCATGGG
>2415357|reference Age_ch_v3_2_motif_mod_jobs_024_024558_data_consensus|length 72|copies 2
AAGGGGACACGCACCAGTGTGGCCCCACTTTCACGCCAAGGCAAATCATTGGAATGATGCTCGTAAGGCCCG
>2415357|reference Age_ch_v3_2_motif_mod_jobs_024_024558_data_consensus|length 29|copies 1
AAGGGGAGCGAACCAGGGCAATTGTGCCA
>2415357|reference Age_ch_v3_2_motif_mod_jobs_024_024558_data_consensus|length 58|copies 1
AAGGGGCCCGACACGGTGATCGCGGCGCCGGACGGGCGCTGCAGCATCAATTCGGCGC
>2415357|reference Age_ch_v3_2_motif_mod_jobs_024_024558_data_consensus|length 29|copies 1
AAGGGGCCGCGGCCAGGCTGATCGGTGTC
>2415357|reference Age_ch_v3_2_motif_mod_jobs_024_024558_data_consensus|length 49|copies 1
AAGGGGCCGCGGCCAGGCTGATCGGTGTCAACAACGGGCTGGCCGCCGC
>2415357|reference Age_ch_v3_2_motif_mod_jobs_024_024558_data_consensus|length 66|copies 1
AAGGGGCGCGCAATTGCCTGATCGATCTGCAACGGTTGTGTTCCTATGGCCATTTCCGTTTGGCCG
>2415357|reference Age_ch_v3_2_motif_mod_jobs_024_024558_data_consensus|length 43|copies 1
AAGGGGCGCTGACGCTGTCGACCTCGGGCCGGGTTTCGACGCC
>2415357|reference Age_ch_v3_2_motif_mod_jobs_024_024558_data_consensus|length 67|copies 31
AAGGGGCGGATAGCCCCAAGGTTGCATCCAGAATGGCGGGAAAGTCACGCGAGGATCACCCGCAAGC
>2415357|reference Age_ch_v3_2_motif_mod_jobs_024_024558_data_consensus|length 52|copies 2
AAGGGGGAAGGGCAGTTGCATTACAGGGTCTCCACCATGTCATTGATCGTTA
>2415357|reference Age_ch_v3_2_motif_mod_jobs_024_024558_data_consensus|length 67|copies 7
AAGGGGGGGGCGTGGCCGCCTGATCGGTCGCACCAAGGGCGGCATGAATACGAAGCTGCATGCCATC
>2415357|reference Age_ch_v3_2_motif_mod_jobs_024_024558_data_consensus|length 53|copies 1
AAGGGGTAAGACATGGATTCTGTTGTGAAAACCACACCTGCTGTTCTGATCCT
>2415357|reference Age_ch_v3_2_motif_mod_jobs_024_024558_data_consensus|length 69|copies 1
AAGGGGTTGAACACCTGATCCTTGGCAGCGGCACCGACACGCTGGTGCTGGCTGATTTTTCCGGGGCCG
>2415357|reference Age_ch_v3_2_motif_mod_jobs_024_024558_data_consensus|length 58|copies 1
AAGGGTAAACGCACCCGTAACACCAACAAGGCGTCGCAGAAGCTCATCGTTCGCTCGC
>2415357|reference Age_ch_v3_2_motif_mod_jobs_024_024558_data_consensus|length 57|copies 2
AAGGGTATCGGCGGGTCGCTGATCTATTTCACCGACCAATATCACGATACCTCGCCC
>2415357|reference Age_ch_v3_2_motif_mod_jobs_024_024558_data_consensus|length 60|copies 2
AAGGGTCGGTTTCTGGCGGATGCGTTGAAGGTGCGGTGGTGGTCGAAGCGATGGATGCGC
>2415357|reference Age_ch_v3_2_motif_mod_jobs_024_024558_data_consensus|length 63|copies 1
AAGGGTCTGGCTATGACCCCAAGCGCGGCGCGCAGGCGGAGGCTTGGGCTGCGGATTTCCTCG
>2415357|reference Age_ch_v3_2_motif_mod_jobs_024_024558_data_consensus|length 60|copies 1
AAGGGTTATCCGCTGTCGCTGATCAATATCGGCGGCGGGTTCCCGGCGTTTTACGGCGAA
>2415357|reference Age_ch_v3_2_motif_mod_jobs_024_024558_data_consensus|length 63|copies 8
AAGGGTTATCCGCTGTCGCTGATCAATATCGGCGGCGGGTTCCCGGCGTTTTACGGCGAAGCG
>2415357|reference Age_ch_v3_2_motif_mod_jobs_024_024558_data_consensus|length 63|copies 1
AAGGGTTCGATGCCTGGATCACCGGGCGCAAACGGTTTCAGGGTTCCAGCCGCGCCGCGCTCG
>2415357|reference Age_ch_v3_2_motif_mod_jobs_024_024558_data_consensus|length 53|copies 1
AAGGGTTGTATGGTTCGTTACATATTCAAATAGTACTGAGTTTCATATCTCAA
>2415357|reference Age_ch_v3_2_motif_mod_jobs_024_024558_data_consensus|length 63|copies 1
AAGGGTTGTTGGCCGGGTCGGTTGTCGCGACCTCTGCTGCGGCTGGACTTGCCGCGATGGCCG
>2415357|reference Age_ch_v3_2_motif_mod_jobs_024_024558_data_consensus|length 53|copies 2
AAGGGTTTCTGCGGGGTTGAGAAATGCGAAACCACCGACGTTGATCGCATAGA
>2415357|reference Age_ch_v3_2_motif_mod_jobs_024_024558_data_consensus|length 54|copies 50
AAGGTAAACAGCGACTGCAGGGCGTACATGACGCGATCCAGCAGGAAGCCGATG
>2415357|reference Age_ch_v3_2_motif_mod_jobs_024_024558_data_consensus|length 60|copies 12
AAGGTAAACAGCGACTGCAGGGCGTACATGACGCGATCCAGCAGGAAGCCGATGATGCCG
>2415357|reference Age_ch_v3_2_motif_mod_jobs_024_024558_data_consensus|length 51|copies 55
AAGGTAACAGCGATAAATGACCGATTGGTCACAATCGTGACAGATGGCGGT
>2415357|reference Age_ch_v3_2_motif_mod_jobs_024_024558_data_consensus|length 69|copies 2
AAGGTAACCAAGTCTGGTTCATCTTGGGCGGTGGGGCCATCTTCGCCGCTTGGCCGCCGCTTTACGCGG
>2415357|reference Age_ch_v3_2_motif_mod_jobs_024_024558_data_consensus|length 70|copies 1
AAGGTACAGAATTGTTCCAAGCTCACCGTTTCGGCCCGGTCGGTCGGTTTGATCCCAGACGCGATCAAAC
>2415357|reference Age_ch_v3_2_motif_mod_jobs_024_024558_data_consensus|length 47|copies 1
AAGGTACGGGGCAATGATATCAGCTTCATCTTTCAGGAACCGATGAC
>2415357|reference Age_ch_v3_2_motif_mod_jobs_024_024558_data_consensus|length 58|copies 1
AAGGTACGGGGCAATGATATCAGCTTCATCTTTCAGGAACCGATGACGTCGCTAAACC
>2415357|reference Age_ch_v3_2_motif_mod_jobs_024_024558_data_consensus|length 65|copies 3
AAGGTACGGGGCAATGATATCAGCTTCATCTTTCAGGAACCGATGACGTCGCTAAACCCGTTGCA
>2415357|reference Age_ch_v3_2_motif_mod_jobs_024_024558_data_consensus|length 50|copies 1
AAGGTACTCATGCCTGCTTTTGTTCTGGCGCTGGCCTTGGCCTGTCTGGC
>2415357|reference Age_ch_v3_2_motif_mod_jobs_024_024558_data_consensus|length 69|copies 1
AAGGTCAAAGGCGCGCTGACCGAAACGCCGTTCGGTCAGTTTCTGGCCCCCGGGGTGCCGGATGGCAAC
>2415357|reference Age_ch_v3_2_motif_mod_jobs_024_024558_data_consensus|length 48|copies 2
AAGGTCAAGAACACCAGCTTTGCGCCCGGCGCGATCGACGTCAAATGG
>2415357|reference Age_ch_v3_2_motif_mod_jobs_024_024558_data_consensus|length 55|copies 1
AAGGTCAATATCGACACCGATTGCCGGATGGCGATGACCGGCCAGTTCCGCAAGA
>2415357|reference Age_ch_v3_2_motif_mod_jobs_024_024558_data_consensus|length 64|copies 2
AAGGTCAATATCGACACCGATTGCCGGATGGCGATGACCGGCCAGTTCCGCAAGATCGTGCAGG
>2415357|reference Age_ch_v3_2_motif_mod_jobs_024_024558_data_consensus|length 30|copies 1
AAGGTCACAACGCCTGGAGGGCATTCCACA
>2415357|reference Age_ch_v3_2_motif_mod_jobs_024_024558_data_consensus|length 56|copies 10
AAGGTCACAACGCCTGGAGGGCATTCCACACAGTGTATATATGATGGATATGGAAA
>2415357|reference Age_ch_v3_2_motif_mod_jobs_024_024558_data_consensus|length 64|copies 1
AAGGTCAGGATGCCAAGCGCCGCTGACAGTTCCAGTTTGAACAGTTCGGCAATAATATAAACCA
>2415357|reference Age_ch_v3_2_motif_mod_jobs_024_024558_data_consensus|length 62|copies 2
AAGGTCATTGGGATCGGTCATGGTCAAACTCCGTTATCAGGGATACGTTTGGTATTGAGTGT
>2415357|reference Age_ch_v3_2_motif_mod_jobs_024_024558_data_consensus|length 60|copies 1
AAGGTCCAGAACCCCACATGACAGACCAGAACACCCGCCTGCCGCGCCGCGCGCAGCAGC
>2415357|reference Age_ch_v3_2_motif_mod_jobs_024_024558_data_consensus|length 58|copies 5
AAGGTCCCTGCCCAGCTGGGCGGCGGAATCCGCGATATGGCGACCATCGAACGCTGGC
>2415357|reference Age_ch_v3_2_motif_mod_jobs_024_024558_data_consensus|length 54|copies 2
AAGGTCCGGGCGCAGGTTTTGCGCCGAAACCGCTGTCGAAACCGGCAATGAAAT
>2415357|reference Age_ch_v3_2_motif_mod_jobs_024_024558_data_consensus|length 60|copies 1
AAGGTCCTGCATTTCCTCATACTTATCAACATCTCTCTCTATTAGACTTCCCCTGGTCAA
>2415357|reference Age_ch_v3_2_motif_mod_jobs_024_024558_data_consensus|length 51|copies 1
AAGGTCGAGGATGCCGATATTTCGATGATGGCACCGGGCTGGGCGATGCGG
>2415357|reference Age_ch_v3_2_motif_mod_jobs_024_024558_data_consensus|length 73|copies 1
AAGGTGAAAAGGCCGCAAAATACCGCGATCTGGCCAACCGGATCAGCGACACGCTGGATTTCATGAAAGCCGC
>2415357|reference Age_ch_v3_2_motif_mod_jobs_024_024558_data_consensus|length 61|copies 1
AAGGTGATCACAGCGATCAGAAAACCCGCCAATATTGAAAACACTGTCACAATCGTATTGA
>2415357|reference Age_ch_v3_2_motif_mod_jobs_024_024558_data_consensus|length 50|copies 2
AAGGTGATGAAGGCGGTTGCTTCGGGCGCGTATTCCATCAGCGGCGACAT
>2415357|reference Age_ch_v3_2_motif_mod_jobs_024_024558_data_consensus|length 29|copies 2
AAGGTGCCAATGCCTGGCTGACCGTGGGA
>2415357|reference Age_ch_v3_2_motif_mod_jobs_024_024558_data_consensus|length 30|copies 1
AAGGTGCCAATGCCTGGCTGACCGTGGGAC
>2415357|reference Age_ch_v3_2_motif_mod_jobs_024_024558_data_consensus|length 48|copies 1
AAGGTGCTTAAGCCGGTAGCCGAAGCTGCCGATGCGTCGATGTTTCAA
>2415357|reference Age_ch_v3_2_motif_mod_jobs_024_024558_data_consensus|length 55|copies 1
AAGGTGGCCAGCTATTACCTGATTTGGACGGCGATCTACCTGCCGATAATCCTTA
>2415357|reference Age_ch_v3_2_motif_mod_jobs_024_024558_data_consensus|length 53|copies 1
AAGGTGGCGATATCGCCGTCAGCCTGTTTGAACTTTATGAATACTGTCGCCAG
>2415357|reference Age_ch_v3_2_motif_mod_jobs_024_024558_data_consensus|length 51|copies 1
AAGGTGGCGATGCCCGACATCGACAGGTAGAACCCCAGATCCAGCGCGGTC
>2415357|reference Age_ch_v3_2_motif_mod_jobs_024_024558_data_consensus|length 56|copies 2
AAGGTGTCGCAAAGTTACGAAGGGATGCCATGTCAAAACTCCTGATTTGAACGTCA
>2415357|reference Age_ch_v3_2_motif_mod_jobs_024_024558_data_consensus|length 30|copies 4
AAGGTTAGCGTCACCGGTTCGCCCAGAATG
>2415357|reference Age_ch_v3_2_motif_mod_jobs_024_024558_data_consensus|length 54|copies 2
AAGGTTATGACCGGCTGCACGGCACCGCTGGCAATGACGTCTACGATTTCGCGC
>2415357|reference Age_ch_v3_2_motif_mod_jobs_024_024558_data_consensus|length 59|copies 1
AAGGTTCTGCGCGTTGCTTCGAATTAAACCACATGCTCCACCGCTTGTGCGGGCCCCCG
>2415357|reference Age_ch_v3_2_motif_mod_jobs_024_024558_data_consensus|length 63|copies 2
AAGGTTGAACGCGTAGAACCGGCGGCACTGATCGTCGACCGGTTGGGGCGCGAATATGAGGCC
>2415357|reference Age_ch_v3_2_motif_mod_jobs_024_024558_data_consensus|length 41|copies 1
AAGGTTGACGATCTGGGCCTGCAGGCACGGCTGGGATTCCG
>2415357|reference Age_ch_v3_2_motif_mod_jobs_024_024558_data_consensus|length 69|copies 2
AAGGTTGATCCGCCCCAGATCCCGGCCGGAATGGTCCTGCATGGCAAGGGTGAAATGCGCGTCCGACGC
>2415357|reference Age_ch_v3_2_motif_mod_jobs_024_024558_data_consensus|length 76|copies 2
AAGGTTGATCTGGGCGATTTTTCATTGGGGCACAATATCGTCGTGGCCCCCAAGGTGGTGAAGGGACCGCTGTCGC
>2415357|reference Age_ch_v3_2_motif_mod_jobs_024_024558_data_consensus|length 73|copies 1
AAGGTTTCAATTCCCTGCTCGGCCGCGATACGGGCGATCCGCCCGGCACCGTCGGCCTGAATCGCGTCAAAGG
>2415357|reference Age_ch_v3_2_motif_mod_jobs_024_024558_data_consensus|length 61|copies 1
AAGGTTTCGGTCTACGATTCCGGCTTCATGCTGGGCGACGGCATGTGGGAAGGGCTGCGGC
>2415357|reference Age_ch_v3_2_motif_mod_jobs_024_024558_data_consensus|length 54|copies 2
AAGGTTTGCATGATTTGATTCTCCATCATATTGCCAACGCGTGTTGACTTTTAC
>2415357|reference Age_ch_v3_2_motif_mod_jobs_024_024558_data_consensus|length 61|copies 1
AAGGTTTGCGCATCGCGATCCCGATCCCGGCAAGCACATAGACAAAGCCCGACAGGAAATT
>2415357|reference Age_ch_v3_2_motif_mod_jobs_024_024558_data_consensus|length 30|copies 4
AAGGTTTTCCGCACCGGTGGCGGCTTCATG
>2415357|reference Age_ch_v3_2_motif_mod_jobs_024_024558_data_consensus|length 55|copies 1
AAGGTTTTCCGCACCGGTGGCGGCTTCATGAAACCGCACCGCGAAGTGCGCGCCA
>2415357|reference Age_ch_v3_2_motif_mod_jobs_024_024558_data_consensus|length 59|copies 25
AAGTAAATCCTTAGACTGAACGGTGTTTCAGCCTAAGCCGTCAGCGCAGCAATTTCCAA
>2415357|reference Age_ch_v3_2_motif_mod_jobs_024_024558_data_consensus|length 30|copies 1
AAGTACCACAGCACCGGCACCGGGTGATCC
>2415357|reference Age_ch_v3_2_motif_mod_jobs_024_024558_data_consensus|length 66|copies 1
AAGTACCCAAACGCCGGAAATCCAAGGTATGACCTCATGCGGGCAACTTGCCGAAAGGGGGCGTTG
>2415357|reference Age_ch_v3_2_motif_mod_jobs_024_024558_data_consensus|length 66|copies 1
AAGTACGGCCCCGCGTGGGGGGCGTGATCGAAGAGATCCTTTACACCCCGGGCCAGTCGCTTGCCG
>2415357|reference Age_ch_v3_2_motif_mod_jobs_024_024558_data_consensus|length 59|copies 2
AAGTAGATGTTGTCGAGCGGCCGAAACAATGCGCCAACGTCGCCGTATTTCCGTGTCAC
>2415357|reference Age_ch_v3_2_motif_mod_jobs_024_024558_data_consensus|length 57|copies 1
AAGTATGGGATCGCACGGTTGAGCTTGTCGATTATTCCACCATGATCGATTACGCCC
>2415357|reference Age_ch_v3_2_motif_mod_jobs_024_024558_data_consensus|length 63|copies 3
AAGTATTTCCCATCCTCGCCCTTCAGTTGGAACGCATCGCCACCCTTAGTGGCGACCAGCCGC
>2415357|reference Age_ch_v3_2_motif_mod_jobs_024_024558_data_consensus|length 69|copies 1
AAGTCAGGTCGGCCCCGGTCAGTACATGGGGTTCGCCCAAGATTGCGCGCAGTTCTTCGATCATCTTCG
>2415357|reference Age_ch_v3_2_motif_mod_jobs_024_024558_data_consensus|length 30|copies 3
AAGTCCAGATCTACCGGTGTCGTGAAACGC
>2415357|reference Age_ch_v3_2_motif_mod_jobs_024_024558_data_consensus|length 55|copies 2
AAGTCCAGATCTACCGGTGTCGTGAAACGCGCCGCACCGTTTTCGGCGTGGCAAC
>2415357|reference Age_ch_v3_2_motif_mod_jobs_024_024558_data_consensus|length 31|copies 2
AAGTCCCAGAAGACCGGTGCCGGCAGCGAAA
>2415357|reference Age_ch_v3_2_motif_mod_jobs_024_024558_data_consensus|length 61|copies 5
AAGTCCCAGAAGACCGGTGCCGGCAGCGAAATGCCCGACATGGGTGGTATGGGCGGGATGA
>2415357|reference Age_ch_v3_2_motif_mod_jobs_024_024558_data_consensus|length 39|copies 1
AAGTCCGAAGAAATCGGCTATACGATGGTGGCACCGACC
>2415357|reference Age_ch_v3_2_motif_mod_jobs_024_024558_data_consensus|length 57|copies 23
AAGTCCGAAGAAATCGGCTATACGATGGTGGCACCGACCATCCTGACCTATCTGCGC
>2415357|reference Age_ch_v3_2_motif_mod_jobs_024_024558_data_consensus|length 62|copies 1
AAGTCCGCGAGCTGCTGAACGAATACGACTACCCGGGTGACGATATTCCGATCATCGCAGGG
>2415357|reference Age_ch_v3_2_motif_mod_jobs_024_024558_data_consensus|length 59|copies 1
AAGTCCGCGCCGCCGAGCATCTGATCGAGAACAAATTCGGGCGTCAGCGCATGTGGGCC
>2415357|reference Age_ch_v3_2_motif_mod_jobs_024_024558_data_consensus|length 66|copies 1
AAGTCCTCGAGCATCGGTTCCAGCGTGGTCAGGTTGAACCGAGCCGAGCGGTCAATCGACACCCCG
>2415357|reference Age_ch_v3_2_motif_mod_jobs_024_024558_data_consensus|length 30|copies 3
AAGTCGAAGCTGCCTGGGCTTGGACCGATC
>2415357|reference Age_ch_v3_2_motif_mod_jobs_024_024558_data_consensus|length 57|copies 1
AAGTCGACAAGCGAAGATCTGCGCTCGGTCAATCAAACCCTGCGCGATGCTCAGGCC
>2415357|reference Age_ch_v3_2_motif_mod_jobs_024_024558_data_consensus|length 62|copies 1
AAGTCGCGGCGGAACTCCTCGAGACTTGTGCCTTTCTCGATCGCCTTGTCGACCGCCTGTGC
>2415357|reference Age_ch_v3_2_motif_mod_jobs_024_024558_data_consensus|length 62|copies 1
AAGTCGCTTGTGACCTGAGCAACTGTTCTTCGGCCTTGACTCGGAGAATCCGAAAAAGAATC
>2415357|reference Age_ch_v3_2_motif_mod_jobs_024_024558_data_consensus|length 46|copies 1
AAGTCGGCACCGGACCGTCCGCTTCGGACAAGCTGTCGACATAGAG
>2415357|reference Age_ch_v3_2_motif_mod_jobs_024_024558_data_consensus|length 65|copies 3
AAGTCGGCCATGCCTGGGGTATGACCGAAATGTCCCCGATCGGCACCCATGGCGTGATGCCCAAC
>2415357|reference Age_ch_v3_2_motif_mod_jobs_024_024558_data_consensus|length 47|copies 1
AAGTCGGTCCCTTGATCAGTAACGAGATTATGGCGATTGGCGTGGTC
>2415357|reference Age_ch_v3_2_motif_mod_jobs_024_024558_data_consensus|length 62|copies 9
AAGTCGGTCCCTTGATCAGTAACGAGATTATGGCGATTGGCGTGGTCCTCAGCAGCTTTGTG
>2415357|reference Age_ch_v3_2_motif_mod_jobs_024_024558_data_consensus|length 58|copies 2
AAGTCGGTGTTTACCCGTGACGCGATGGCGCGGGTCGGGTTGAGCGATGGCAGTTCGG
>2415357|reference Age_ch_v3_2_motif_mod_jobs_024_024558_data_consensus|length 31|copies 1
AAGTCGTGTTCCAACCGGTCTAGCAGCGCAG
>2415357|reference Age_ch_v3_2_motif_mod_jobs_024_024558_data_consensus|length 66|copies 1
AAGTCGTTGGCGAAGCTTCGGTTCGCATCGTTTGGCTCATGGTTTTCTCCTCTGCCAAATATAGTA
>2415357|reference Age_ch_v3_2_motif_mod_jobs_024_024558_data_consensus|length 83|copies 1
AAGTCTGGCCGATTATCTGAAACGGCACCCCAAAATGATCGGGACCGGGGAAGAAACGGTGTTTCTGACCACGGGTGATCCGC
>2415357|reference Age_ch_v3_2_motif_mod_jobs_024_024558_data_consensus|length 51|copies 1
AAGTGAATGCGTTCAGACCCTTGTTGAAGATCAAGCTGGGCACGCCCGACG
>2415357|reference Age_ch_v3_2_motif_mod_jobs_024_024558_data_consensus|length 57|copies 1
AAGTGAATTGCCGGCAGAGCCGACTTTGATCAGCTCCATATGAATTTCGGAAGGTTG
>2415357|reference Age_ch_v3_2_motif_mod_jobs_024_024558_data_consensus|length 51|copies 1
AAGTGACATGGACGTTCTCAAAGCATTTATGTCCCGAGCCACAGACAGGTA
>2415357|reference Age_ch_v3_2_motif_mod_jobs_024_024558_data_consensus|length 63|copies 1
AAGTGACCGTTGGGTTGAACTTTGATTGGCTATCTGATGCCAAGCTGGTTCTGACCGAAGACC
>2415357|reference Age_ch_v3_2_motif_mod_jobs_024_024558_data_consensus|length 30|copies 1
AAGTGATACACAACCGGTTCAAAACGTTTC
>2415357|reference Age_ch_v3_2_motif_mod_jobs_024_024558_data_consensus|length 65|copies 23
AAGTGATACACAACCGGTTCAAAACGTTTCTTGCCAGCTTCCTGATCGAATTCCTCGGACCCGGC
>2415357|reference Age_ch_v3_2_motif_mod_jobs_024_024558_data_consensus|length 30|copies 1
AAGTGATCTGGGCCTGGGGCCAAAATAGCC
>2415357|reference Age_ch_v3_2_motif_mod_jobs_024_024558_data_consensus|length 60|copies 1
AAGTGATGATGGCCAGGGTTTCGATCTTGATAGAATTGATCGAGATCGGGTTTTTGAAAA
>2415357|reference Age_ch_v3_2_motif_mod_jobs_024_024558_data_consensus|length 56|copies 3
AAGTGCCAACCAACAGACCGATTGCCCGTCTGGATGAAGACGACCAAGTCTATCGC
>2415357|reference Age_ch_v3_2_motif_mod_jobs_024_024558_data_consensus|length 57|copies 2
AAGTGCCAACGCAGCCCATACTGATCGTCGAAGACAACCCGCTGAACATGTCTGTCC
>2415357|reference Age_ch_v3_2_motif_mod_jobs_024_024558_data_consensus|length 58|copies 1
AAGTGCGCGGGTTGCGGGCGGTTCAGGGGATCGAAGGGGTTCCAGTGCTGCTGGCCGC
>2415357|reference Age_ch_v3_2_motif_mod_jobs_024_024558_data_consensus|length 54|copies 1
AAGTGCTCGACACCATGATCGAGCTGGCCGAGGAAGGCATGACCATGCTTTGCG
>2415357|reference Age_ch_v3_2_motif_mod_jobs_024_024558_data_consensus|length 65|copies 1
AAGTGCTTTTTAATCTAGCGGAGTTGGCCGATCGTATAGGTGGGATTGGTGTTTTCCCTTTGCAG
>2415357|reference Age_ch_v3_2_motif_mod_jobs_024_024558_data_consensus|length 54|copies 1
AAGTGGATCTTGCCGACAAAGCGATGCGCCGCGCAGACGCGTTGTCAGGCGGGC
>2415357|reference Age_ch_v3_2_motif_mod_jobs_024_024558_data_consensus|length 48|copies 1
AAGTGGCCCGGACCGGCGTTGCGGCGCTGTCGCGCGGCATCTGACCAG
>2415357|reference Age_ch_v3_2_motif_mod_jobs_024_024558_data_consensus|length 38|copies 1
AAGTGGCCGAAGCCGCGGTGGTGGGCTATCCGCATGAC
>2415357|reference Age_ch_v3_2_motif_mod_jobs_024_024558_data_consensus|length 49|copies 1
AAGTGGCCGCAGCGCTGACGCTTATCCTGTCGGTGGTGTTTGAAACCCG
>2415357|reference Age_ch_v3_2_motif_mod_jobs_024_024558_data_consensus|length 63|copies 1
AAGTGGCCGTACGTTAGCCGCTCAAATGACGGAACGGAATACCAAGTTGTACGTAGTCGATGC
>2415357|reference Age_ch_v3_2_motif_mod_jobs_024_024558_data_consensus|length 56|copies 1
AAGTGGGCGGCCACAAGGTGATCCGCGGCCGTGGCGCATCGGATGATAAAGGCCAG
>2415357|reference Age_ch_v3_2_motif_mod_jobs_024_024558_data_consensus|length 62|copies 15
AAGTGGTGTTGGCCTGGAATTTCCGCTGAATCACTTCTTCCAGATTGCGCAGCGCATCCGGC
>2415357|reference Age_ch_v3_2_motif_mod_jobs_024_024558_data_consensus|length 60|copies 1
AAGTTACGGCCCACCGACATCGGGTAGGTCATGATCAGCTGAACTTTCTTATTCGGCGCG
>2415357|reference Age_ch_v3_2_motif_mod_jobs_024_024558_data_consensus|length 50|copies 2
AAGTTAGCAGCGTCTTCGACTGGCATCATGAACCGGTCACACCGGCCAAT
>2415357|reference Age_ch_v3_2_motif_mod_jobs_024_024558_data_consensus|length 60|copies 1
AAGTTCACCGAAAACGGGGTTATCACCGTCACTGTGAACGCTTCCCGGATAAAGGGACAG
>2415357|reference Age_ch_v3_2_motif_mod_jobs_024_024558_data_consensus|length 57|copies 3
AAGTTCAGTTTTTCGAACTCTTTCAGCGGCCATCTGCGAAGCGATGAGTTGCCCCGC
>2415357|reference Age_ch_v3_2_motif_mod_jobs_024_024558_data_consensus|length 55|copies 1
AAGTTCATATCCGCTCGGGCCGTGAAAAACTTGGTGCTTTGACCACCGCTCAGGC
>2415357|reference Age_ch_v3_2_motif_mod_jobs_024_024558_data_consensus|length 57|copies 2
AAGTTCATTCTCGACGCGGGGGTGAACCTGATTGGCCTGACCCAGAAAGCCACCAAC
>2415357|reference Age_ch_v3_2_motif_mod_jobs_024_024558_data_consensus|length 61|copies 1
AAGTTCCGGGCGACAGGAGCCACAATTGGTACCCGCGTTCAGGGCCTCTCCGATGGCTTCG
>2415357|reference Age_ch_v3_2_motif_mod_jobs_024_024558_data_consensus|length 29|copies 3
AAGTTCCTGCGCCCAGGTACGGGCCAGAC
>2415357|reference Age_ch_v3_2_motif_mod_jobs_024_024558_data_consensus|length 30|copies 4
AAGTTCCTGCGCCCAGGTACGGGCCAGACC
>2415357|reference Age_ch_v3_2_motif_mod_jobs_024_024558_data_consensus|length 50|copies 1
AAGTTCCTGCGCCCAGGTACGGGCCAGACCGATCAGCGCGTGCTTGCTGG
>2415357|reference Age_ch_v3_2_motif_mod_jobs_024_024558_data_consensus|length 56|copies 1
AAGTTCGACCCGATCGGCATCTTCCTGACCTATCCCTTCGTCATCGCGACGTCGGG
>2415357|reference Age_ch_v3_2_motif_mod_jobs_024_024558_data_consensus|length 60|copies 1
AAGTTCGCAACCGAAGAGGACGCAAATGACCAGTTCAATCGCATTGTCGGGCCTGAACGC
>2415357|reference Age_ch_v3_2_motif_mod_jobs_024_024558_data_consensus|length 51|copies 1
AAGTTCTGGCAGGATCAGGGCGCGTCTCTGGTGGTGCTGGCGCGCGAAGTA
>2415357|reference Age_ch_v3_2_motif_mod_jobs_024_024558_data_consensus|length 55|copies 2
AAGTTCTTGACTTCAATATGTCAACACAACCCAATCGGCGCAACGCAATAAGCGG
>2415357|reference Age_ch_v3_2_motif_mod_jobs_024_024558_data_consensus|length 62|copies 1
AAGTTGACAAATCCACCCCAAAAAACGCCGCTGTCTTTTCGGGCGCGGCTTGTTCGCTAAAG
>2415357|reference Age_ch_v3_2_motif_mod_jobs_024_024558_data_consensus|length 54|copies 1
AAGTTGGGTTGCTGACCCGTGCCGAGCGCGAACGCGGGTTGCAGCTGGTTCACG
>2415357|reference Age_ch_v3_2_motif_mod_jobs_024_024558_data_consensus|length 54|copies 2
AAGTTGGTGATGCCCTGAGGGGCGGCATATCATGGCGGTGTTCACCGGCTAGGC
>2415357|reference Age_ch_v3_2_motif_mod_jobs_024_024558_data_consensus|length 62|copies 1
AAGTTTATTCAGCCTTGATCAACACATCTCCGAATTCGTCGCGCAGCTTGTTCTTGAGCACC
>2415357|reference Age_ch_v3_2_motif_mod_jobs_024_024558_data_consensus|length 58|copies 1
AAGTTTGCCGTAGCCTGTGGTGTTGGCCCGTCGCTGCGTGTCTTGCAAAAACGCGCAA
>2415357|reference Age_ch_v3_2_motif_mod_jobs_024_024558_data_consensus|length 59|copies 2
AAGTTTGCTGCCACCGCTCACCTTGATCATCTCCGCGACAAGGTCGATGCCGGTAACCA
>2415357|reference Age_ch_v3_2_motif_mod_jobs_024_024558_data_consensus|length 64|copies 1
AATAAACTGACGTCAGCCTAGACCGCGATTTATCCACCGCAAGATAAAAGACCGGATCAGTCCC
>2415357|reference Age_ch_v3_2_motif_mod_jobs_024_024558_data_consensus|length 64|copies 1
AATAAATGTTCTGCCGGTTCCGGTGCCGCCACTAGCAGAGCGGTTGGAAGAAATTCCCGAACTG
>2415357|reference Age_ch_v3_2_motif_mod_jobs_024_024558_data_consensus|length 69|copies 1
AATAACGCAGGCGAACCGGTCGGCACCCGTATCTTCGGGCCGGTTGTTCGCGAACTTCGCGCGAAGAAC
>2415357|reference Age_ch_v3_2_motif_mod_jobs_024_024558_data_consensus|length 57|copies 1
AATAACGCGCCGCGTTATTAGCGCTGTCGGCAGGACCGAACATCAGGTTACCGTCGG
>2415357|reference Age_ch_v3_2_motif_mod_jobs_024_024558_data_consensus|length 57|copies 2
AATAAGACACTTCTTCCCAATCTTTCTGGGTGATAATCGCCTGGGTCAGCAGCAAAC
>2415357|reference Age_ch_v3_2_motif_mod_jobs_024_024558_data_consensus|length 63|copies 2
AATAAGCAAATCGATCATGCCTTTACCCGCGAAAATATGCGTGGATTGAGCTTTGAAAACGCC
>2415357|reference Age_ch_v3_2_motif_mod_jobs_024_024558_data_consensus|length 60|copies 2
AATAAGCACAGAGCCCGTGTCGTCACGGGCAAATTGGGACAAACACGATGGCAGCGGCAG
>2415357|reference Age_ch_v3_2_motif_mod_jobs_024_024558_data_consensus|length 58|copies 1
AATAAGGAACCGGATGCCCTTGGTCAGAAACGCAATACACGCGAGCGTGAACCCCGCA
>2415357|reference Age_ch_v3_2_motif_mod_jobs_024_024558_data_consensus|length 68|copies 1
AATAATCCTGAGTGCCGGTTTCATACGCGCCGGGATCAATCACTTCGTAGCCCGCTTCGACCAGACGC
>2415357|reference Age_ch_v3_2_motif_mod_jobs_024_024558_data_consensus|length 67|copies 4
AATAATGCTGCAACCGGTTGGGGTTTTCGCCATAACGTCCATCTGTCGGGCGGCGCGACGGCTGCAC
>2415357|reference Age_ch_v3_2_motif_mod_jobs_024_024558_data_consensus|length 57|copies 1
AATAATGGATGTCAGCCGGATCGAGAATGGCAATTTCCAAATCGGGTTTGCGGGCAT
>2415357|reference Age_ch_v3_2_motif_mod_jobs_024_024558_data_consensus|length 67|copies 1
AATAATTGTAGTCTCATATGCTTTTTTTTCCTAGAATTTGATCAGAATGAATTAAGGTTAATCATAG
>2415357|reference Age_ch_v3_2_motif_mod_jobs_024_024558_data_consensus|length 69|copies 1
AATACAAGCCAAAGTTCGGATCATGGATCTGACACGGGTTCTGATACGTTTCATAGGTGGGGTAACGGC
>2415357|reference Age_ch_v3_2_motif_mod_jobs_024_024558_data_consensus|length 60|copies 1
AATACACCCGGCCCGCCGAATGGAACGGGTTAGAAATCCCCGACGTGCTGATGTCCGGCC
>2415357|reference Age_ch_v3_2_motif_mod_jobs_024_024558_data_consensus|length 60|copies 1
AATACACTTCACCGCTTTCGCCGATCTTGATTTCGACGCCGGGCGATGGAACCCCAACCG
>2415357|reference Age_ch_v3_2_motif_mod_jobs_024_024558_data_consensus|length 29|copies 1
AATACAGCGCTTCCTGGCTCAGGTCGGCA
>2415357|reference Age_ch_v3_2_motif_mod_jobs_024_024558_data_consensus|length 30|copies 1
AATACAGCGCTTCCTGGCTCAGGTCGGCAT
>2415357|reference Age_ch_v3_2_motif_mod_jobs_024_024558_data_consensus|length 53|copies 1
AATACAGCGCTTCCTGGCTCAGGTCGGCATATTTGTCGCCTGCGAATAGCGGC
>2415357|reference Age_ch_v3_2_motif_mod_jobs_024_024558_data_consensus|length 57|copies 1
AATACATCAGGTTGGTCGCTGCCGGTTTGAAACGACGAATCCGGGGCAGTCAGCTCG
>2415357|reference Age_ch_v3_2_motif_mod_jobs_024_024558_data_consensus|length 59|copies 27
AATACATCGATTTCTTCGTGTCGGATGAAATCGCCGGCCCCGATGGCCCGCTGGCTGCA
>2415357|reference Age_ch_v3_2_motif_mod_jobs_024_024558_data_consensus|length 74|copies 4
AATACATCTTGATCCGGCGAATGTCGCCGGAGCCTCGAAGGAAGCCCGCAGCCTTGGAAAAGGTCGGTGCGGCC
>2415357|reference Age_ch_v3_2_motif_mod_jobs_024_024558_data_consensus|length 64|copies 1
AATACCAAGCGCGGTGGCAACCGGAACCGGGGCCAGCATATGCGCCGCCTCGATCTGTCCCAAC
>2415357|reference Age_ch_v3_2_motif_mod_jobs_024_024558_data_consensus|length 54|copies 2
AATACCACCACTGCGCGGGATTGCTCGACCGTGGCGCTGAGCTGTGCCGCCCCG
>2415357|reference Age_ch_v3_2_motif_mod_jobs_024_024558_data_consensus|length 47|copies 1
AATACCCAGCGTCCCCTCGGCCCCGATCAGCAGGTGTTTCAGGTTGT
>2415357|reference Age_ch_v3_2_motif_mod_jobs_024_024558_data_consensus|length 66|copies 1
AATACCGACCCCGATCAGGACATAGGGCCAAACCCGGTGGACGATTTCGGCCACCTGATCACGGGC
>2415357|reference Age_ch_v3_2_motif_mod_jobs_024_024558_data_consensus|length 69|copies 1
AATACCGATTTGCGTGATGCCCAAATTGTGTGAACGCGCAAGGAACATCGGCACCCAGGCAAGGGCCCC
>2415357|reference Age_ch_v3_2_motif_mod_jobs_024_024558_data_consensus|length 66|copies 3
AATACCTTCGTCCGCCATGCGGGCCAACGCCGTTGTCGCCGGGCCGAAATCGTCATCCGACGCCCG
>2415357|reference Age_ch_v3_2_motif_mod_jobs_024_024558_data_consensus|length 62|copies 1
AATACGAAGAATTCCAGGATCGCAAGGGCACCATCATCAACGGTGTGGTCAAGCGTGAAGAA
>2415357|reference Age_ch_v3_2_motif_mod_jobs_024_024558_data_consensus|length 30|copies 4
AATACGACGCGGCCCTGGCGCATGCCGATC
>2415357|reference Age_ch_v3_2_motif_mod_jobs_024_024558_data_consensus|length 31|copies 1
AATACGACGCGGCCCTGGCGCATGCCGATCA
>2415357|reference Age_ch_v3_2_motif_mod_jobs_024_024558_data_consensus|length 66|copies 1
AATACGATCCGCACCTATTTCAAAGACACCTGGCATCAGGGGGACTACCCTGTGATGAATGCCGCC
>2415357|reference Age_ch_v3_2_motif_mod_jobs_024_024558_data_consensus|length 58|copies 1
AATACGATCTATTTCCTGTGTACCGATGCGTCGTCTTATATCTCGGGCACTGAAATAG
>2415357|reference Age_ch_v3_2_motif_mod_jobs_024_024558_data_consensus|length 45|copies 1
AATACGATGCGCGCTGGGGCCGCAGGATGCGCGGTGAAGGAGTTT
>2415357|reference Age_ch_v3_2_motif_mod_jobs_024_024558_data_consensus|length 51|copies 1
AATACGATGCGCGCTGGGGCCGCAGGATGCGCGGTGAAGGAGTTTATGCCG
>2415357|reference Age_ch_v3_2_motif_mod_jobs_024_024558_data_consensus|length 56|copies 1
AATACGCCCATCTGCAATTCGCCACGGCCAGACACTTCGAAAGCCTCGCCGCCCGG
>2415357|reference Age_ch_v3_2_motif_mod_jobs_024_024558_data_consensus|length 56|copies 2
AATACGCTCTGCCGGTGGCGTGGAACGATCCGCTTTTCGTGCCTTATGACTGGGGC
>2415357|reference Age_ch_v3_2_motif_mod_jobs_024_024558_data_consensus|length 58|copies 2
AATACGGCACGCACCGGCAAGATCGGTGACGGCAAGATTTTCGTGCTGGACGTGGCGC
>2415357|reference Age_ch_v3_2_motif_mod_jobs_024_024558_data_consensus|length 71|copies 2
AATACGGCATTGAAACGCACCCTATTTAAGGTGCGTTTCTTTTTTCGCACCCCCAAAAGGGTGCCACTTGC
>2415357|reference Age_ch_v3_2_motif_mod_jobs_024_024558_data_consensus|length 59|copies 1
AATACGGCCCTGACTGCTGAAATACGCAAACTCGCGCTATGTTGAAAACCGGGGCCGCG
>2415357|reference Age_ch_v3_2_motif_mod_jobs_024_024558_data_consensus|length 72|copies 2
AATACGGCTGCAATCAGTTTTTTCATCGTTTCTCTCCGGTTTGATGAAACCCGCGGCTTCACCGCTGCGGGC
>2415357|reference Age_ch_v3_2_motif_mod_jobs_024_024558_data_consensus|length 60|copies 1
AATACGGCTGTTCGGTTGCGGCGGTCGGTTTGGCCGGGGGCGCGGCGCTACCGACCACGG
>2415357|reference Age_ch_v3_2_motif_mod_jobs_024_024558_data_consensus|length 47|copies 1
AATACGGGCCGCAAGAACCCGGACATTGGGTTCCAGTACCATGGAGT
>2415357|reference Age_ch_v3_2_motif_mod_jobs_024_024558_data_consensus|length 70|copies 1
AATACGTCGGACCCGATCGGCAAAATCGGCCCGTGGGCGGAATAATTATACGCGGTCGACCCGGCTGGCG
>2415357|reference Age_ch_v3_2_motif_mod_jobs_024_024558_data_consensus|length 67|copies 3
AATACGTTAGGCATTGGTCGCAAAGCCCGCACCATGGTTTAAGATCCTACTCGCCGGACCAAGAAAC
>2415357|reference Age_ch_v3_2_motif_mod_jobs_024_024558_data_consensus|length 58|copies 1
AATACTCCGATGACCAACGCAAACGAAGAGGCCCAGCAAAAGCGGGAAGGCGAACTCA
>2415357|reference Age_ch_v3_2_motif_mod_jobs_024_024558_data_consensus|length 62|copies 2
AATACTGGTCGGCCCCGGTACCACCGTTCATCCGGTCGAACCCGAAACCACCATTCAGATAG
>2415357|reference Age_ch_v3_2_motif_mod_jobs_024_024558_data_consensus|length 55|copies 1
AATACTTGTTGCCCATGAACTTGATGGCGCCGCTGCGGCTGTCAGCCTTCAGACC
>2415357|reference Age_ch_v3_2_motif_mod_jobs_024_024558_data_consensus|length 31|copies 4
AATAGAAAATCAGACCGGTTTCGATCAGCGC
>2415357|reference Age_ch_v3_2_motif_mod_jobs_024_024558_data_consensus|length 32|copies 1
AATAGAAAATCAGACCGGTTTCGATCAGCGCC
>2415357|reference Age_ch_v3_2_motif_mod_jobs_024_024558_data_consensus|length 45|copies 1
AATAGAAAATTTTGTCGGCATCGGCCAACCCGGCGGCAAAGGCAT
>2415357|reference Age_ch_v3_2_motif_mod_jobs_024_024558_data_consensus|length 58|copies 1
AATAGAAGCCCGATCATCAGTGGCATCACAATCAGAGTAAACATAATGAAACACTCTC
>2415357|reference Age_ch_v3_2_motif_mod_jobs_024_024558_data_consensus|length 62|copies 2
AATAGAGATGATACCAGTAATTGCTGTCGGGATGGATGGTGAAACTGCCCAGAAAGGTGCCG
>2415357|reference Age_ch_v3_2_motif_mod_jobs_024_024558_data_consensus|length 66|copies 1
AATAGATCGAATCCATGAAACCGCGATCCTTGGCCCCGGAATGTTTGATGCGGCGTTCGTCCAACC
>2415357|reference Age_ch_v3_2_motif_mod_jobs_024_024558_data_consensus|length 51|copies 1
AATAGCCAAGCGTCGGATGCAGCAGGCAATCGGCCATGTAATCGGCCAGCG
>2415357|reference Age_ch_v3_2_motif_mod_jobs_024_024558_data_consensus|length 49|copies 1
AATAGCCGCGCAACCTGAGCGCACGCGACGCGAAAGCGCGCACCGGCGC
>2415357|reference Age_ch_v3_2_motif_mod_jobs_024_024558_data_consensus|length 46|copies 1
AATAGCGAAAATTCCCTGCGCTGGATCACGGTCCTTATAAGCATTG
>2415357|reference Age_ch_v3_2_motif_mod_jobs_024_024558_data_consensus|length 47|copies 1
AATAGCGATAGCGCCGGGCTTCTTGCATCAGAAAGAACACGATCAGC
>2415357|reference Age_ch_v3_2_motif_mod_jobs_024_024558_data_consensus|length 65|copies 2
AATAGCGCCGAAACCTTCCTGACAGATTTCACCGCATTCTGCCGCCCCTAAACCCATCCTTCCGC
>2415357|reference Age_ch_v3_2_motif_mod_jobs_024_024558_data_consensus|length 53|copies 1
AATAGCGCGGTCGCTGCGCCAACCGCAGCAGCAGGTCGAGATCGAAATGCGTC
>2415357|reference Age_ch_v3_2_motif_mod_jobs_024_024558_data_consensus|length 54|copies 5
AATAGCGGAATATCCAGCCCGTTTTCGCGCATCAGCAGCGTCGCATCATGCGCC
>2415357|reference Age_ch_v3_2_motif_mod_jobs_024_024558_data_consensus|length 52|copies 1
AATAGCTGCCCCTTTTATCATATGCGCCACGATCATCGGTGCCATTGACGCA
>2415357|reference Age_ch_v3_2_motif_mod_jobs_024_024558_data_consensus|length 68|copies 4
AATAGGCAAAAAGCCCCTCATCGGATGGCGATTTGTAATAATAGGGTGGCAGCACCAGAACATTGACA
>2415357|reference Age_ch_v3_2_motif_mod_jobs_024_024558_data_consensus|length 71|copies 1
AATAGGCAATCGGACAGGTGTTCGCCCCGCCCGGGCACCGATAGCAATCCCGAAGGTTTATCGACGACCAC
>2415357|reference Age_ch_v3_2_motif_mod_jobs_024_024558_data_consensus|length 30|copies 1
AATAGGCGATCGACCAGGAGCGTTTGCAGG
>2415357|reference Age_ch_v3_2_motif_mod_jobs_024_024558_data_consensus|length 31|copies 4
AATAGGCGATCGACCAGGAGCGTTTGCAGGA
>2415357|reference Age_ch_v3_2_motif_mod_jobs_024_024558_data_consensus|length 71|copies 5
AATAGGCGATCGACCAGGAGCGTTTGCAGGATCGGTCCGGGGTCAGCCATGCCGGTGGTTTCGATGACCAC
>2415357|reference Age_ch_v3_2_motif_mod_jobs_024_024558_data_consensus|length 51|copies 1
AATAGGGACAACCCAAGCTTTACCGGGTCGCATACCAAATTCTGGTATGTA
>2415357|reference Age_ch_v3_2_motif_mod_jobs_024_024558_data_consensus|length 65|copies 1
AATAGGGGAAGGCCCGGCGATGCAAGGCGGCGAAGGCGAGGTCAAAAACAAGGCCAAGCACACCG
>2415357|reference Age_ch_v3_2_motif_mod_jobs_024_024558_data_consensus|length 30|copies 1
AATAGGGGGACTGCCTGGTGCACGAATGAC
>2415357|reference Age_ch_v3_2_motif_mod_jobs_024_024558_data_consensus|length 31|copies 1
AATAGGGGGACTGCCTGGTGCACGAATGACC
>2415357|reference Age_ch_v3_2_motif_mod_jobs_024_024558_data_consensus|length 67|copies 16
AATAGGGGGACTGCCTGGTGCACGAATGACCCGGGCAAGGCATTGAGCCAAACCTTGACCTTCAAAC
>2415357|reference Age_ch_v3_2_motif_mod_jobs_024_024558_data_consensus|length 55|copies 1
AATAGGTTCGGGCGTGACCATAACGTATTCTTCGGGTTCCGGCTGTGAACAGGCC
>2415357|reference Age_ch_v3_2_motif_mod_jobs_024_024558_data_consensus|length 60|copies 4
AATAGGTTCGGGCGTGACCATAACGTATTCTTCGGGTTCCGGCTGTGAACAGGCCGCCAC
>2415357|reference Age_ch_v3_2_motif_mod_jobs_024_024558_data_consensus|length 67|copies 43
AATAGGTTCGGGCGTGACCATAACGTATTCTTCGGGTTCCGGCTGTGAACAGGCCGCCACGACGGCG
>2415357|reference Age_ch_v3_2_motif_mod_jobs_024_024558_data_consensus|length 39|copies 1
AATAGGTTTTCCAGCCCGGCGGCAGCGTGATATGCAACC
>2415357|reference Age_ch_v3_2_motif_mod_jobs_024_024558_data_consensus|length 51|copies 2
AATAGGTTTTCCAGCCCGGCGGCAGCGTGATATGCAACCCGACAACCCGGG
>2415357|reference Age_ch_v3_2_motif_mod_jobs_024_024558_data_consensus|length 56|copies 62
AATAGGTTTTCCAGCCCGGCGGCAGCGTGATATGCAACCCGACAACCCGGGTGCCG
>2415357|reference Age_ch_v3_2_motif_mod_jobs_024_024558_data_consensus|length 60|copies 1
AATAGTACCGGTACCGGTCGAACCGGATCGGGAAAGTCTGGTTGTCATCGACATAGGACG
>2415357|reference Age_ch_v3_2_motif_mod_jobs_024_024558_data_consensus|length 31|copies 1
AATATAGCCGCGTACCGGTAGCCCCGCCTGT
>2415357|reference Age_ch_v3_2_motif_mod_jobs_024_024558_data_consensus|length 38|copies 4
AATATAGCCGCGTACCGGTAGCCCCGCCTGTTTCGCCG
>2415357|reference Age_ch_v3_2_motif_mod_jobs_024_024558_data_consensus|length 60|copies 1
AATATAGCCGCGTACCGGTAGCCCCGCCTGTTTCGCCGCATGGGCGACCGGTTCGAACCG
>2415357|reference Age_ch_v3_2_motif_mod_jobs_024_024558_data_consensus|length 42|copies 1
AATATAGGAAATCCAGGTCCGGTGTCCGTTCCATCATGGCGG
>2415357|reference Age_ch_v3_2_motif_mod_jobs_024_024558_data_consensus|length 59|copies 1
AATATAGGCGGAATCACCCGCTGCTTCGGGAATGCGGGCCGAAAGTTCGGCAAAGGACA
>2415357|reference Age_ch_v3_2_motif_mod_jobs_024_024558_data_consensus|length 49|copies 5
AATATCAAACTTGATGCGTGCCTCGTTGCCGATGGCGATGCGGTGCGCG
>2415357|reference Age_ch_v3_2_motif_mod_jobs_024_024558_data_consensus|length 78|copies 2
AATATCAAGGGGCCTACTGTCAGCTAAAACGGACCAGATCCTACTGCCCTCTACCATCAAAAATCAGGTAAAACAGGG
>2415357|reference Age_ch_v3_2_motif_mod_jobs_024_024558_data_consensus|length 48|copies 1
AATATCAATCCTGCCTCGATGCAGATTCTGCGCGATATCCCGCGTTCG
>2415357|reference Age_ch_v3_2_motif_mod_jobs_024_024558_data_consensus|length 54|copies 2
AATATCACCGGGCTCTATGCGGCCGGCGATGCCCTCGGCAGTCATATGGCGGGC
>2415357|reference Age_ch_v3_2_motif_mod_jobs_024_024558_data_consensus|length 63|copies 1
AATATCAGGACCTCGTGTATCGTCAGGATCCATCACCGGAGGCAACCAAACCGGCAGCCCCGG
>2415357|reference Age_ch_v3_2_motif_mod_jobs_024_024558_data_consensus|length 51|copies 1
AATATCAGTGCCGCTGAATTGGTGCGGGATGGGCTGTGCGATGGTTTGGCG
>2415357|reference Age_ch_v3_2_motif_mod_jobs_024_024558_data_consensus|length 61|copies 2
AATATCCATTTCACCTTGGTGGCAGAAAAATACGGGTCCAGCAGCAGGCCAGTGGTGGCGC
>2415357|reference Age_ch_v3_2_motif_mod_jobs_024_024558_data_consensus|length 47|copies 1
AATATCCCAAAGATGCCAAGCCCGGCACCCTGCCGATGGCCGACCCG
>2415357|reference Age_ch_v3_2_motif_mod_jobs_024_024558_data_consensus|length 58|copies 1
AATATCCCGGTTGGGCGTTTGGGCGATCCTGTCATGGTCGCGGAATTGGTCGCCATGC
>2415357|reference Age_ch_v3_2_motif_mod_jobs_024_024558_data_consensus|length 61|copies 1
AATATCCGCGAATGGCGTGCGCCGGAACCCTATAAGGGCAAGGGCATCAAGTACAAAGACG
>2415357|reference Age_ch_v3_2_motif_mod_jobs_024_024558_data_consensus|length 56|copies 1
AATATCCTGAAACTGGGGCTTCCGTTGATCGGAAGCCACGTGGCGCATTTCGCCAT
>2415357|reference Age_ch_v3_2_motif_mod_jobs_024_024558_data_consensus|length 67|copies 3
AATATCCTGAAACTGGGGCTTCCGTTGATCGGAAGCCACGTGGCGCATTTCGCCATCACCCTGACGG
>2415357|reference Age_ch_v3_2_motif_mod_jobs_024_024558_data_consensus|length 71|copies 1
AATATCCTTAACATCCGGCTTCAGCCAAACGAAGGTATCGATCTGGATGTGACCATCAAGGAACCGGGGCC
>2415357|reference Age_ch_v3_2_motif_mod_jobs_024_024558_data_consensus|length 30|copies 18
AATATCGAAAGCACCGGTTCCGGAGAATAG
>2415357|reference Age_ch_v3_2_motif_mod_jobs_024_024558_data_consensus|length 31|copies 2
AATATCGAAAGCACCGGTTCCGGAGAATAGA
>2415357|reference Age_ch_v3_2_motif_mod_jobs_024_024558_data_consensus|length 64|copies 1
AATATCGAAAGCACCGGTTCCGGAGAATAGAACACGTAAGCGGCGTGAAAGTATTCGGTCCCGG
>2415357|reference Age_ch_v3_2_motif_mod_jobs_024_024558_data_consensus|length 66|copies 1
AATATCGACGCCCATTTCATCCAGCAGTTCGGCGATTTCCAGCTTTTCATCATGGGTCATGGTCGC
>2415357|reference Age_ch_v3_2_motif_mod_jobs_024_024558_data_consensus|length 53|copies 2
AATATCGCGCCCGACCAGTTGGCGCTGATCGAAGCCGACAAGAACCTGCGCAC
>2415357|reference Age_ch_v3_2_motif_mod_jobs_024_024558_data_consensus|length 54|copies 1
AATATCGCTATGCCAAGCAATTCTTTTCCCGACTGCCACAGCAGCATGTTGTAA
>2415357|reference Age_ch_v3_2_motif_mod_jobs_024_024558_data_consensus|length 64|copies 2
AATATCGGCAAGATCGAGGGTGGCGACTGGACCAGTTCGGTCCCCGCATGGTGCGTTTTCGACG
>2415357|reference Age_ch_v3_2_motif_mod_jobs_024_024558_data_consensus|length 35|copies 1
AATATCGGTGGTGCCTGCATCGGCATACATCGCCA
>2415357|reference Age_ch_v3_2_motif_mod_jobs_024_024558_data_consensus|length 64|copies 2
AATATCGTCTGGCCTTGGGGTTGGCGCGCAGTTTTGCCACCTCGACCCGGTTCGTTTTTGACAA
>2415357|reference Age_ch_v3_2_motif_mod_jobs_024_024558_data_consensus|length 67|copies 3
AATATCGTTGGGCAGATAGCCCCTAAGCGCCACACCGTCCGGCAGGCTGCGCGCGATCTGACCCAGC
>2415357|reference Age_ch_v3_2_motif_mod_jobs_024_024558_data_consensus|length 50|copies 4
AATATCTCGATCAGCCTTTCGCATATTGTTGATCCGGCGCCTCGTGAATA
>2415357|reference Age_ch_v3_2_motif_mod_jobs_024_024558_data_consensus|length 30|copies 1
AATATCTGTTTGCCCAGGTTCGGGCCCTGA
>2415357|reference Age_ch_v3_2_motif_mod_jobs_024_024558_data_consensus|length 31|copies 1
AATATCTGTTTGCCCAGGTTCGGGCCCTGAT
>2415357|reference Age_ch_v3_2_motif_mod_jobs_024_024558_data_consensus|length 61|copies 3
AATATCTGTTTGCCCAGGTTCGGGCCCTGATCCGCGGCCGCAACAGCGCCGAAGACCTGTA
>2415357|reference Age_ch_v3_2_motif_mod_jobs_024_024558_data_consensus|length 57|copies 5
AATATGAACTTGGGGCCGTTCTGCGACGCCCCTTGAGAAACATAGTCGAAAAGGACC
>2415357|reference Age_ch_v3_2_motif_mod_jobs_024_024558_data_consensus|length 54|copies 1
AATATGACCGCGCCGACAACATGACCCAGCAATTGGCCGCTTTGGCCTGTCTGA
>2415357|reference Age_ch_v3_2_motif_mod_jobs_024_024558_data_consensus|length 67|copies 2
AATATGACGAAACCCCCGAAACGATGGCGGAACAGGTGGCCGGATTTGCCCGTGACGGGTTGGTCAA
>2415357|reference Age_ch_v3_2_motif_mod_jobs_024_024558_data_consensus|length 45|copies 1
AATATGAGCGACGTATTTTTTGTCCGCACCGAAATGTTGCAGCAG
>2415357|reference Age_ch_v3_2_motif_mod_jobs_024_024558_data_consensus|length 50|copies 1
AATATGAGCGACGTATTTTTTGTCCGCACCGAAATGTTGCAGCAGCAGGC
>2415357|reference Age_ch_v3_2_motif_mod_jobs_024_024558_data_consensus|length 61|copies 1
AATATGCCAAGATCAGCGGCCGGGATTTGCAGGGTTTCACCTTCTACCGCGTATTGGCCGC
>2415357|reference Age_ch_v3_2_motif_mod_jobs_024_024558_data_consensus|length 58|copies 2
AATATGCGCCCAGACGGGAACATCCCATTCCATCGCGTCATAGATCATCATCTGGCGC
>2415357|reference Age_ch_v3_2_motif_mod_jobs_024_024558_data_consensus|length 68|copies 1
AATATGCGGCGATCGACAGCTATGAAATCACGGCCCCCGGCGAAAGCTGGAAAGCCGTCGAAGAGGGC
>2415357|reference Age_ch_v3_2_motif_mod_jobs_024_024558_data_consensus|length 67|copies 6
AATATGCGGGATCACGTTGAAAGCGATCTGCTTGGGGTATACCGACGGCTCGACTTCCTGACCCGGC
>2415357|reference Age_ch_v3_2_motif_mod_jobs_024_024558_data_consensus|length 66|copies 1
AATATGCTGCCCCGGTCTGGAAGGTGCTGACCGAAAAGCGCAAGGCGGGCAAACGAATCCTGTTCG
>2415357|reference Age_ch_v3_2_motif_mod_jobs_024_024558_data_consensus|length 54|copies 1
AATATGCTGGCCATCGTTTTGCCAAACCCGCTGGGACCATAGAAACATCCCATC
>2415357|reference Age_ch_v3_2_motif_mod_jobs_024_024558_data_consensus|length 31|copies 1
AATATGGCGATCAACTGGCCGCGGCGGGTGT
>2415357|reference Age_ch_v3_2_motif_mod_jobs_024_024558_data_consensus|length 67|copies 1
AATATGGCGATCAACTGGCCGCGGCGGGTGTGAACCCGAATTCCGGCATGGGGGATGTTTTGGCCCG
>2415357|reference Age_ch_v3_2_motif_mod_jobs_024_024558_data_consensus|length 68|copies 3
AATATGGCGATCAACTGGCCGCGGCGGGTGTGAACCCGAATTCCGGCATGGGGGATGTTTTGGCCCGG
>2415357|reference Age_ch_v3_2_motif_mod_jobs_024_024558_data_consensus|length 41|copies 1
AATATGGCTTTCATGCTCTGGCAAAGGATGAAACCCGCGCG
>2415357|reference Age_ch_v3_2_motif_mod_jobs_024_024558_data_consensus|length 54|copies 1
AATATGGTGAAGCCCATGTCGCCATCCGCGCCGGGCGCGCACCGGAAGAACCCG
>2415357|reference Age_ch_v3_2_motif_mod_jobs_024_024558_data_consensus|length 60|copies 1
AATATGGTGGCGTTGACGGGCTGGTCACCATCGAAGACCTGATCGAAGAAGTCGTGGGCG
>2415357|reference Age_ch_v3_2_motif_mod_jobs_024_024558_data_consensus|length 32|copies 1
AATATGTCGGCGATACCGGTCGTCACACGTTG
>2415357|reference Age_ch_v3_2_motif_mod_jobs_024_024558_data_consensus|length 29|copies 7
AATATGTGCTGACCTGGAAACCCGAAGAT
>2415357|reference Age_ch_v3_2_motif_mod_jobs_024_024558_data_consensus|length 67|copies 1
AATATGTTTTTCACGACCCGGACACAATGAAAGGGGCGATCGTCGATCCGGTGCTTGATTTCGATCC
>2415357|reference Age_ch_v3_2_motif_mod_jobs_024_024558_data_consensus|length 53|copies 1
AATATTCATCGACGCCAGCAATGCAATATCGGCAGGGCCCAGACGTTTCGGCG
>2415357|reference Age_ch_v3_2_motif_mod_jobs_024_024558_data_consensus|length 60|copies 57
AATATTCATCGACGCCAGCAATGCAATATCGGCAGGGCCCAGACGTTTCGGCGCTGCAAA
>2415357|reference Age_ch_v3_2_motif_mod_jobs_024_024558_data_consensus|length 52|copies 3
AATATTCCCGATCCAGGGATCCTGACCAACGCGCCGTTGCTGACGGCAGGCG
>2415357|reference Age_ch_v3_2_motif_mod_jobs_024_024558_data_consensus|length 29|copies 3
AATATTCCGCTTCCTGGAGGCTTCTGAGA
>2415357|reference Age_ch_v3_2_motif_mod_jobs_024_024558_data_consensus|length 52|copies 2
AATATTCCGCTTCCTGGAGGCTTCTGAGACATGCTTGATGCTTTTGCCCAAC
>2415357|reference Age_ch_v3_2_motif_mod_jobs_024_024558_data_consensus|length 60|copies 1
AATATTCGTTCTGGGATTACCAGGCCGGAAGCTGGAATCGCGATGATGGCATTCGCATCG
>2415357|reference Age_ch_v3_2_motif_mod_jobs_024_024558_data_consensus|length 55|copies 3
AATATTGTAGTGGTCGCGGAACATCGACACGACTTCGTCGGCTTCGTTCTTGCGC
>2415357|reference Age_ch_v3_2_motif_mod_jobs_024_024558_data_consensus|length 30|copies 2
AATATTTCTGGCACCAGGAAACCGGCTATG
>2415357|reference Age_ch_v3_2_motif_mod_jobs_024_024558_data_consensus|length 69|copies 4
AATATTTCTGGCACCAGGAAACCGGCTATGTGCCGATCACCAAAGCCGCTTACCAAATGGCCAAAGCAG
>2415357|reference Age_ch_v3_2_motif_mod_jobs_024_024558_data_consensus|length 54|copies 1
AATATTTGCCGGATCGGTGCAGCGTGAAGGCGACGCCTTCATCGTGTCGGTCAA
>2415357|reference Age_ch_v3_2_motif_mod_jobs_024_024558_data_consensus|length 45|copies 1
AATCAACCTTGTTCTGGGCGGAACAACTTACGACCTGCTGGTTTG
>2415357|reference Age_ch_v3_2_motif_mod_jobs_024_024558_data_consensus|length 51|copies 1
AATCAACGCCGAACCAGCGGCGCGGGAATATGCGCGCGTGTTGGGTATAGA
>2415357|reference Age_ch_v3_2_motif_mod_jobs_024_024558_data_consensus|length 57|copies 1
AATCACACCACCAACCTGCGTGGCGGCCGAAAACAGCGCCGCCGTCTTGCCGCGCAC
>2415357|reference Age_ch_v3_2_motif_mod_jobs_024_024558_data_consensus|length 64|copies 3
AATCACCAGAAACCTGGTAAGTTTCGTTCGGCGAAATCCATTCGGGTTCGACATAGCCATTATC
>2415357|reference Age_ch_v3_2_motif_mod_jobs_024_024558_data_consensus|length 70|copies 1
AATCACCAGAAACCTGGTAAGTTTCGTTCGGCGAAATCCATTCGGGTTCGACATAGCCATTATCATGCAC
>2415357|reference Age_ch_v3_2_motif_mod_jobs_024_024558_data_consensus|length 30|copies 4
AATCACCGCCGCCCCAGGATTGAGGGCGGC
>2415357|reference Age_ch_v3_2_motif_mod_jobs_024_024558_data_consensus|length 63|copies 2
AATCACCGGAAAACATGTTCTGATCGGTTTCGTTGCGGCCTTTGGTATCATCATTTCTGTCAA
>2415357|reference Age_ch_v3_2_motif_mod_jobs_024_024558_data_consensus|length 62|copies 2
AATCACCTCGATGAACCACGGATTCGCGGTCGACAGCCAAAGCCTGCCCGATGGTGTGGTGG
>2415357|reference Age_ch_v3_2_motif_mod_jobs_024_024558_data_consensus|length 69|copies 2
AATCACCTGAATACCCATCCTTTTACGAAATTCAGTTGGGTTTGTCTCCATCACACTCGGGTGCCGGGC
>2415357|reference Age_ch_v3_2_motif_mod_jobs_024_024558_data_consensus|length 30|copies 2
AATCACCTTGAAACCGGTGCGCCACGGGAC
>2415357|reference Age_ch_v3_2_motif_mod_jobs_024_024558_data_consensus|length 31|copies 10
AATCACCTTGAAACCGGTGCGCCACGGGACG
>2415357|reference Age_ch_v3_2_motif_mod_jobs_024_024558_data_consensus|length 55|copies 5
AATCACGAATTCAACCGGTCCATTGATCGCGCTTTACTGCGCCCGGTGGGCAAGG
>2415357|reference Age_ch_v3_2_motif_mod_jobs_024_024558_data_consensus|length 57|copies 2
AATCACGAATTCAACCGGTCCATTGATCGCGCTTTACTGCGCCCGGTGGGCAAGGGC
>2415357|reference Age_ch_v3_2_motif_mod_jobs_024_024558_data_consensus|length 60|copies 1
AATCACGGCATTCGGCATATGCGCCAGAACAATCGCTTCGCCTTCGGCCTTGGTGCGGGC
>2415357|reference Age_ch_v3_2_motif_mod_jobs_024_024558_data_consensus|length 46|copies 1
AATCACTTGTAGCTGTGCTTCGCTGCCTTCGGGCACCACACCGTCG
>2415357|reference Age_ch_v3_2_motif_mod_jobs_024_024558_data_consensus|length 52|copies 1
AATCAGACCATGCCGGAACCGAAGAACTACAATTCATGGCTGGAAGAAATGG
>2415357|reference Age_ch_v3_2_motif_mod_jobs_024_024558_data_consensus|length 57|copies 2
AATCAGACCATGCCGGAACCGAAGAACTACAATTCATGGCTGGAAGAAATGGACGAC
>2415357|reference Age_ch_v3_2_motif_mod_jobs_024_024558_data_consensus|length 43|copies 1
AATCAGACGGATGCCGATAGGGGAAACAGGTTGCCGGGTCATG
>2415357|reference Age_ch_v3_2_motif_mod_jobs_024_024558_data_consensus|length 47|copies 2
AATCAGACGGATGCCGATAGGGGAAACAGGTTGCCGGGTCATGCCAG
>2415357|reference Age_ch_v3_2_motif_mod_jobs_024_024558_data_consensus|length 43|copies 1
AATCAGCAATCAACTGTGGGCGCTGTGGGCCGATGCCCCGGAC
>2415357|reference Age_ch_v3_2_motif_mod_jobs_024_024558_data_consensus|length 32|copies 1
AATCAGCGGCGTGCACGGGATGCGCCCTGAGG
>2415357|reference Age_ch_v3_2_motif_mod_jobs_024_024558_data_consensus|length 64|copies 6
AATCAGCGTTGAACGGCCGTTGAAGGCCCATTTATGGCAAATTCTTTTGTCAGCGCCCCGCGCC
>2415357|reference Age_ch_v3_2_motif_mod_jobs_024_024558_data_consensus|length 59|copies 1
AATCAGGAAGGTATCAGCGATCTGGCCGCCATAGACGGTGCTTTTGCGCCCCGACAGGG
>2415357|reference Age_ch_v3_2_motif_mod_jobs_024_024558_data_consensus|length 44|copies 1
AATCAGGGCCGCAGCGGCGGCGAAGGTCAGGGGCAATCCCATGA
>2415357|reference Age_ch_v3_2_motif_mod_jobs_024_024558_data_consensus|length 55|copies 2
AATCAGTCAGAAGCGGGCGGTCGTCCCAGCTTTGGATCAATGAATTATTGGTATT
>2415357|reference Age_ch_v3_2_motif_mod_jobs_024_024558_data_consensus|length 32|copies 1
AATCAGTTCAATCGCCGGTTCGTTTGCCAACA
>2415357|reference Age_ch_v3_2_motif_mod_jobs_024_024558_data_consensus|length 36|copies 1
AATCAGTTTTACACCGCGCCGACCGCGATTCGGGCG
>2415357|reference Age_ch_v3_2_motif_mod_jobs_024_024558_data_consensus|length 55|copies 3
AATCATCCGCAGCCTGGAAATTCTTGTAAACGCTGGCGAAACGGACATAGGCCAC
>2415357|reference Age_ch_v3_2_motif_mod_jobs_024_024558_data_consensus|length 54|copies 2
AATCATCGCATCACCTGCGACACTCAATGCACTGTCAAAGCTTACAAATTTACA
>2415357|reference Age_ch_v3_2_motif_mod_jobs_024_024558_data_consensus|length 57|copies 4
AATCATCGCCGCCCTGGGCAGCGAAGCCGATGCGAAAACCGTCGACGCAGCCGTGGC
>2415357|reference Age_ch_v3_2_motif_mod_jobs_024_024558_data_consensus|length 66|copies 5
AATCATCGCCGTTATCGGTCAATGCTGCCGGGTCCGCCGAAAAACCGCTGAACCCGGACAGGCCGG
>2415357|reference Age_ch_v3_2_motif_mod_jobs_024_024558_data_consensus|length 51|copies 1
AATCATCTATGAACCGGTGGGGGTCGCCGCTCTGATCACGCCGTGGAACTG
>2415357|reference Age_ch_v3_2_motif_mod_jobs_024_024558_data_consensus|length 52|copies 5
AATCATCTATGAACCGGTGGGGGTCGCCGCTCTGATCACGCCGTGGAACTGG
>2415357|reference Age_ch_v3_2_motif_mod_jobs_024_024558_data_consensus|length 65|copies 2
AATCATCTATGAACCGGTGGGGGTCGCCGCTCTGATCACGCCGTGGAACTGGCCGATGAACCAGG
>2415357|reference Age_ch_v3_2_motif_mod_jobs_024_024558_data_consensus|length 59|copies 1
AATCATGCGGCTGCCAGCCCGACGCGATACCGATCCCGGTGCGCCCATTGGTCAGGTTG
>2415357|reference Age_ch_v3_2_motif_mod_jobs_024_024558_data_consensus|length 27|copies 1
AATCATGTCGCCTTCGACGATGATCAG
>2415357|reference Age_ch_v3_2_motif_mod_jobs_024_024558_data_consensus|length 65|copies 1
AATCATTCATCGCCTTGTTGGCCTGATGCAGCCACATCCGACGCAGATCTTCGGGTTTGTGGCCC
>2415357|reference Age_ch_v3_2_motif_mod_jobs_024_024558_data_consensus|length 48|copies 1
AATCATTTGCCAAAGGAGCTGCGCGCATGAGCCTGGCCTTATTCAAAT
>2415357|reference Age_ch_v3_2_motif_mod_jobs_024_024558_data_consensus|length 65|copies 1
AATCATTTTCCCAGAAGAATTTCGCATCCGACAACCGCGCCGACAGCACTTTCTGATTGCCCGCC
>2415357|reference Age_ch_v3_2_motif_mod_jobs_024_024558_data_consensus|length 50|copies 1
AATCCAAACACACGGAGGATCTGGCGAACAGCCTGCTTGCGGCCAATGAA
>2415357|reference Age_ch_v3_2_motif_mod_jobs_024_024558_data_consensus|length 61|copies 3
AATCCAATTTCACCATTCTGGACACCGACGATCAGATCCGGCTGTTGAAACAACTGATCGC
>2415357|reference Age_ch_v3_2_motif_mod_jobs_024_024558_data_consensus|length 41|copies 1
AATCCACAAGGCTTCAACGTCATGCTGGATGTTGGTGCCGA
>2415357|reference Age_ch_v3_2_motif_mod_jobs_024_024558_data_consensus|length 54|copies 1
AATCCACAGGATTACGGTATGGACCTCGCGCTGAAACATCTGCGCGACAATGGC
>2415357|reference Age_ch_v3_2_motif_mod_jobs_024_024558_data_consensus|length 58|copies 2
AATCCACCCCCAACGCATCGAGAACCGCCGCGATCTGCATCTTTTCCGGGGTGGAAAA
>2415357|reference Age_ch_v3_2_motif_mod_jobs_024_024558_data_consensus|length 63|copies 5
AATCCACCGGCATCGACGCGGTGGAATTTGCCAAGCTGGTGGCTGCCAAAGGTGCCGGTGAAA
>2415357|reference Age_ch_v3_2_motif_mod_jobs_024_024558_data_consensus|length 40|copies 2
AATCCACCTGCATCACGCTGATTCCCGTAATTTGAAGCGC
>2415357|reference Age_ch_v3_2_motif_mod_jobs_024_024558_data_consensus|length 59|copies 1
AATCCAGAATCCAATATTTCTGGGCCTTAACGATCCTACGCCCTTCGGTGATCGCTTCA
>2415357|reference Age_ch_v3_2_motif_mod_jobs_024_024558_data_consensus|length 30|copies 5
AATCCAGATAGGACCGGTCGGAATGGCGCA
>2415357|reference Age_ch_v3_2_motif_mod_jobs_024_024558_data_consensus|length 48|copies 4
AATCCAGATCGAAAGTTTCTTCGTCGAAAACCATGTTTTCCACCACGG
>2415357|reference Age_ch_v3_2_motif_mod_jobs_024_024558_data_consensus|length 46|copies 1
AATCCAGCACGAATGTGTCGTTATCCACGGTGACATCGGTCCACTG
>2415357|reference Age_ch_v3_2_motif_mod_jobs_024_024558_data_consensus|length 62|copies 5
AATCCAGCCAAGATTTACGCGGTCAGAACCCTTTTGTATCGGATCGGGCTAACTTGCAGTCG
>2415357|reference Age_ch_v3_2_motif_mod_jobs_024_024558_data_consensus|length 55|copies 1
AATCCAGCGCACCCCGGTCAACTGCACCGTCTCGGTTTCCACCACCAACAGATCG
>2415357|reference Age_ch_v3_2_motif_mod_jobs_024_024558_data_consensus|length 56|copies 1
AATCCAGCGCGATATCGTGGCTGCTGCGTTCCCGTTCGCCCTTCGGTGCCAGGTTG
>2415357|reference Age_ch_v3_2_motif_mod_jobs_024_024558_data_consensus|length 55|copies 1
AATCCAGGGCGCGCTGGCGCGGGCCGGGCAGGGGCGTACGGTGATCACCATCGCG
>2415357|reference Age_ch_v3_2_motif_mod_jobs_024_024558_data_consensus|length 60|copies 3
AATCCATCAATGTTTCCACGATCAAGACGCGGTCGCCCACTGCCTTGGCGGCTTGGAAAC
>2415357|reference Age_ch_v3_2_motif_mod_jobs_024_024558_data_consensus|length 57|copies 2
AATCCATCCGATGCCTTGGCCTCGACGGCCGCGTATCTGGCCCGGTTCGGCTGGACC
>2415357|reference Age_ch_v3_2_motif_mod_jobs_024_024558_data_consensus|length 59|copies 5
AATCCATCCGATGCCTTGGCCTCGACGGCCGCGTATCTGGCCCGGTTCGGCTGGACCAA
>2415357|reference Age_ch_v3_2_motif_mod_jobs_024_024558_data_consensus|length 56|copies 1
AATCCATGCTGCACAGGTTTACGCCAATGCGCTGGGTGGCGGCATGTCGAGCCGCC
>2415357|reference Age_ch_v3_2_motif_mod_jobs_024_024558_data_consensus|length 64|copies 1
AATCCATGCTGTCCCCCCTGAAATCGGGATCAGCAAAGCCAACAAACGGCACCGGGTCAATCGC
>2415357|reference Age_ch_v3_2_motif_mod_jobs_024_024558_data_consensus|length 68|copies 1
AATCCCAACCCGCTGCCATCGGCCTGGTTGCGGGCATCGGCCGAGCCGCGCTCGAACGGTTGGAACAG
>2415357|reference Age_ch_v3_2_motif_mod_jobs_024_024558_data_consensus|length 67|copies 1
AATCCCAAGCAAAGAGCAACCCGCCGAATTGAGACAGACCATTGAAACCAATGGGAACCTTGACACC
>2415357|reference Age_ch_v3_2_motif_mod_jobs_024_024558_data_consensus|length 54|copies 1
AATCCCAAGCTCCGCACAGAACCCCGCAATCTGAGCGTCTAGATCGGCCATGCC
>2415357|reference Age_ch_v3_2_motif_mod_jobs_024_024558_data_consensus|length 61|copies 1
AATCCCATCGCGCCGCCGCCCAGTAGCGTCCGGTCGGGTTCGATACCAAAGAAAAATGCGG
>2415357|reference Age_ch_v3_2_motif_mod_jobs_024_024558_data_consensus|length 63|copies 16
AATCCCATCGCGCCGCCGCCCAGTAGCGTCCGGTCGGGTTCGATACCAAAGAAAAATGCGGTC
>2415357|reference Age_ch_v3_2_motif_mod_jobs_024_024558_data_consensus|length 31|copies 2
AATCCCATCTCGTCCCTCATGCACGGCCCGG
>2415357|reference Age_ch_v3_2_motif_mod_jobs_024_024558_data_consensus|length 60|copies 1
AATCCCCCCTATATTGCGGCGGCAGAAATGACCGGATTGTCGCGCGAAGTTCTAAACCAC
>2415357|reference Age_ch_v3_2_motif_mod_jobs_024_024558_data_consensus|length 29|copies 3
AATCCCCCGGCACCTGGAAATCCACGATC
>2415357|reference Age_ch_v3_2_motif_mod_jobs_024_024558_data_consensus|length 60|copies 2
AATCCCCCGGCACCTGGAAATCCACGATCTGCCGCGTCCCGTCGGCCTGCAGCTTGTAGG
>2415357|reference Age_ch_v3_2_motif_mod_jobs_024_024558_data_consensus|length 40|copies 1
AATCCCCCGGCAGCCTGCCCGACATTGCCCACCGCAAAGG
>2415357|reference Age_ch_v3_2_motif_mod_jobs_024_024558_data_consensus|length 30|copies 7
AATCCCCTCGACACCGGTGCGGCAGAATTC
>2415357|reference Age_ch_v3_2_motif_mod_jobs_024_024558_data_consensus|length 65|copies 4
AATCCCCTGCCGAGATCCCGCGATGGTGCCGTTGATGCCTTCTTGCGCCAACAACAAAGATCCGG
>2415357|reference Age_ch_v3_2_motif_mod_jobs_024_024558_data_consensus|length 70|copies 1
AATCCCCTGTGGAAAACTCATCCCTATTTCAATTTCGTCAAACAACAATACCTGCGCAACGCCGAAGCGG
>2415357|reference Age_ch_v3_2_motif_mod_jobs_024_024558_data_consensus|length 49|copies 1
AATCCCGAAAATATCGAACTGATGTTCCGCCGCGCCTATTCGGCGGGGT
>2415357|reference Age_ch_v3_2_motif_mod_jobs_024_024558_data_consensus|length 62|copies 1
AATCCCGAAAATATCGAACTGATGTTCCGCCGCGCCTATTCGGCGGGGTTCACGCAGCGCCC
>2415357|reference Age_ch_v3_2_motif_mod_jobs_024_024558_data_consensus|length 69|copies 1
AATCCCGAACAGACCTGGACCGGAAAGGGCCGTCGCCCCGCTTGGTTTCTGGCCGCAATCGAGGCGGGC
>2415357|reference Age_ch_v3_2_motif_mod_jobs_024_024558_data_consensus|length 25|copies 2
AATCCCGACCTGGCCATGGCGGGCA
>2415357|reference Age_ch_v3_2_motif_mod_jobs_024_024558_data_consensus|length 34|copies 1
AATCCCGAGATTGCCAACCTTCCGGGTTGGGTGA
>2415357|reference Age_ch_v3_2_motif_mod_jobs_024_024558_data_consensus|length 65|copies 30
AATCCCGAGATTGCCAACCTTCCGGGTTGGGTGATCGGTCTGGTCGCTGCCGGTGGTTTGGCCGC
>2415357|reference Age_ch_v3_2_motif_mod_jobs_024_024558_data_consensus|length 52|copies 14
AATCCCGCGCGAAAACCGCTGCTCATACAGTTCCTTGTTGCGCGCGACCTGC
>2415357|reference Age_ch_v3_2_motif_mod_jobs_024_024558_data_consensus|length 58|copies 2
AATCCCGCGCGAAAACCGCTGCTCATACAGTTCCTTGTTGCGCGCGACCTGCACCACC
>2415357|reference Age_ch_v3_2_motif_mod_jobs_024_024558_data_consensus|length 65|copies 2
AATCCCGCTTTGCCATGTGGGCCATGCCGCGCAAGCGTTGGTTTTGGCGGCCGAACAGGCGGCGC
>2415357|reference Age_ch_v3_2_motif_mod_jobs_024_024558_data_consensus|length 61|copies 2
AATCCCGGCTTCGGAAAGGTGCTGCGTGATGATCCGCCGGTTCTGCATGTCCGGTGTCAGC
>2415357|reference Age_ch_v3_2_motif_mod_jobs_024_024558_data_consensus|length 57|copies 1
AATCCCGGGCGCGCGAGATATCCAAAGAATTGCGATGCCTTGTATGCCGCAATGAAA
>2415357|reference Age_ch_v3_2_motif_mod_jobs_024_024558_data_consensus|length 33|copies 1
AATCCCGGTCACGCTGGGCGATGCAACGGGCTG
>2415357|reference Age_ch_v3_2_motif_mod_jobs_024_024558_data_consensus|length 61|copies 2
AATCCCTCAAATCCATGAACGTCCTTTCATTTCAGGGCTTTTGTCCCAGAATGAAGGCCAA
>2415357|reference Age_ch_v3_2_motif_mod_jobs_024_024558_data_consensus|length 61|copies 1
AATCCCTGACCCTCTGGATCAGGCGTCGTCTTCGCCGGTCAGAGAGTAGTCGGAGGTCAGG
>2415357|reference Age_ch_v3_2_motif_mod_jobs_024_024558_data_consensus|length 64|copies 1
AATCCCTGCTCAACTGGTTGGCGCTGCCGCCTTCGGCCTAATCATTTCATCGTTCCCGAAATAC
>2415357|reference Age_ch_v3_2_motif_mod_jobs_024_024558_data_consensus|length 68|copies 1
AATCCGAAGAAGTTCATTGCCACTACGGACAAGGTTTTGCCGTGGGTGTCGCTGCTGGCGTTGGTTGC
>2415357|reference Age_ch_v3_2_motif_mod_jobs_024_024558_data_consensus|length 57|copies 1
AATCCGACGTAGCGGGTGACGATATTGTAAGCCGAATAACTGAAAGCGGCGGCCAGC
>2415357|reference Age_ch_v3_2_motif_mod_jobs_024_024558_data_consensus|length 65|copies 1
AATCCGACGTGGCCCGGATCGCTTTCGTGTCCTGCAACCCGGTCACATTCGCGCGCGATGTTCGC
>2415357|reference Age_ch_v3_2_motif_mod_jobs_024_024558_data_consensus|length 68|copies 1
AATCCGACGTGGTTCCCGACAACCCCGATGAAATCGTGAAATCGCTTTCTGCGGTTTCGCGATAAACC
>2415357|reference Age_ch_v3_2_motif_mod_jobs_024_024558_data_consensus|length 64|copies 2
AATCCGATACCGCATTTTCAATGGCCGGCCCCAGATTGCCATAGGTCTTGACGAATTTCGGGGT
>2415357|reference Age_ch_v3_2_motif_mod_jobs_024_024558_data_consensus|length 40|copies 1
AATCCGATGGTGACCGGGCCCGACGCCAAAGCCAATTCCA
>2415357|reference Age_ch_v3_2_motif_mod_jobs_024_024558_data_consensus|length 51|copies 3
AATCCGCAATTGCCGCGCACCAGATCATCAAGTGTGACCATGTCGAGTTCA
>2415357|reference Age_ch_v3_2_motif_mod_jobs_024_024558_data_consensus|length 61|copies 2
AATCCGCACCACCGCCGGTCAGTTCGACCAGATGACCGACCAGATCGCCTTCGACCTCGCT
>2415357|reference Age_ch_v3_2_motif_mod_jobs_024_024558_data_consensus|length 31|copies 1
AATCCGCCGGTGCACCGGTTTTAACCCGTCG
>2415357|reference Age_ch_v3_2_motif_mod_jobs_024_024558_data_consensus|length 53|copies 1
AATCCGCCGTTTTTACGCGCTGGACGATTGCGGCACGCGGATCAACCCGATGA
>2415357|reference Age_ch_v3_2_motif_mod_jobs_024_024558_data_consensus|length 26|copies 1
AATCCGCGCCTGGTCCTGTTCGCACT
>2415357|reference Age_ch_v3_2_motif_mod_jobs_024_024558_data_consensus|length 41|copies 2
AATCCGCGCCTGGTCCTGTTCGCACTGGTCCCGCCTCAGTC
>2415357|reference Age_ch_v3_2_motif_mod_jobs_024_024558_data_consensus|length 30|copies 5
AATCCGCTGCTGCCAGGGGTCGCGCCGAAT
>2415357|reference Age_ch_v3_2_motif_mod_jobs_024_024558_data_consensus|length 54|copies 1
AATCCGGAAATGCCGCGCGACGGCATGGACCGGCGCGGCTATCTGGAAAGCAAG
>2415357|reference Age_ch_v3_2_motif_mod_jobs_024_024558_data_consensus|length 58|copies 1
AATCCGGAGGGCGCGAATGCTCGACCATGCGACCAACACGCAGACCGCCGACACAACG
>2415357|reference Age_ch_v3_2_motif_mod_jobs_024_024558_data_consensus|length 64|copies 1
AATCCGGCGAATTTCCTGATCCAATCACGCCGCTGGCGCGGGCAACAAAGGCACTATTTCACCG
>2415357|reference Age_ch_v3_2_motif_mod_jobs_024_024558_data_consensus|length 29|copies 1
AATCCGGCGCAGCCAGGGTGTGACCTCGC
>2415357|reference Age_ch_v3_2_motif_mod_jobs_024_024558_data_consensus|length 68|copies 5
AATCCGGCGCAGCCAGGGTGTGACCTCGCCCGGCTGGAACCGTCCGCTCGGCGCACTGGTCGACAGGG
>2415357|reference Age_ch_v3_2_motif_mod_jobs_024_024558_data_consensus|length 59|copies 3
AATCCGGGCAACCCGTATCATATCTGCGCGTTCACCCGTGGCGATCCGACCCCGGTCGG
>2415357|reference Age_ch_v3_2_motif_mod_jobs_024_024558_data_consensus|length 68|copies 3
AATCCGGGCCTAACCCGTTCCATTCCGCCAAGGCGCGCACACTGACGTTGTAAAGCCGCGAAATCGTA
>2415357|reference Age_ch_v3_2_motif_mod_jobs_024_024558_data_consensus|length 66|copies 1
AATCCGGGTCGGACGCGGTTCTATGGTCAGCCTGACATCCGGCCAAGCGCTTGAAAACGCCCCGAC
>2415357|reference Age_ch_v3_2_motif_mod_jobs_024_024558_data_consensus|length 70|copies 47
AATCCGGTTTATCCTGCCTGAACATAACGGTCCTCCCGTTCAGCCCTTCATTGCAGCGTATCACATAGCG
>2415357|reference Age_ch_v3_2_motif_mod_jobs_024_024558_data_consensus|length 67|copies 1
AATCCGTAAACTTCCTGCACGTTCCAGCGATCCATCGCGCCGTCTTCGACCATTTTCAGGCCGCCCC
>2415357|reference Age_ch_v3_2_motif_mod_jobs_024_024558_data_consensus|length 68|copies 4
AATCCGTAAACTTCCTGCACGTTCCAGCGATCCATCGCGCCGTCTTCGACCATTTTCAGGCCGCCCCC
>2415357|reference Age_ch_v3_2_motif_mod_jobs_024_024558_data_consensus|length 59|copies 1
AATCCGTCAAGGCCACGTGGGACAAGGCGCCCGCTGGTCCGAAGAAGGACGCCGCTCTG
>2415357|reference Age_ch_v3_2_motif_mod_jobs_024_024558_data_consensus|length 62|copies 1
AATCCGTTCGACCCCCGGGTTGGGCACGATGTTTTCGATCGAGGTCCCGCTGGCACAGCGCG
>2415357|reference Age_ch_v3_2_motif_mod_jobs_024_024558_data_consensus|length 69|copies 1
AATCCGTTTTCGGCCTTACAGAACCTCGCCCGGTTACCATCGATCCAACCGCTTGTTACTGTGTATTTC
>2415357|reference Age_ch_v3_2_motif_mod_jobs_024_024558_data_consensus|length 56|copies 1
AATCCTAGCATAGCCTTTGCCACGCCCAATTTTGGCCACGAATCAAGTTCACAACA
>2415357|reference Age_ch_v3_2_motif_mod_jobs_024_024558_data_consensus|length 63|copies 1
AATCCTCAGATTGCTCGGGAAAGTTCCATTGAAGGCAAGCCCGCCAACTTCGATAAAGTTCGC
>2415357|reference Age_ch_v3_2_motif_mod_jobs_024_024558_data_consensus|length 44|copies 1
AATCCTCGACCGATGCTTCGGCATCGACCAGCAACATCAGGATC
>2415357|reference Age_ch_v3_2_motif_mod_jobs_024_024558_data_consensus|length 48|copies 1
AATCCTGACAGCAATCGACGTGCATGTGCCGCATCGCGTGCCGAAGAG
>2415357|reference Age_ch_v3_2_motif_mod_jobs_024_024558_data_consensus|length 53|copies 1
AATCCTGACCAACCCGGCGCTGCCAGACAATTTCACCCTGCATATCAGCAACC
>2415357|reference Age_ch_v3_2_motif_mod_jobs_024_024558_data_consensus|length 60|copies 1
AATCCTGCAAATCCGCGATATCGGCGGGCTGAAACAGCACATCGGCTGGCCCGCCCACGC
>2415357|reference Age_ch_v3_2_motif_mod_jobs_024_024558_data_consensus|length 53|copies 1
AATCCTGCGCCATCCGGACCAGCGCATCATAGATCGCGCTGTCGCCATGGGGA
>2415357|reference Age_ch_v3_2_motif_mod_jobs_024_024558_data_consensus|length 25|copies 1
AATCCTGCTGCGCCAGGGTGATCAT
>2415357|reference Age_ch_v3_2_motif_mod_jobs_024_024558_data_consensus|length 30|copies 7
AATCCTGCTGCGCCAGGGTGATCATGGCGG
>2415357|reference Age_ch_v3_2_motif_mod_jobs_024_024558_data_consensus|length 49|copies 3
AATCCTGCTGCGCCAGGGTGATCATGGCGGTCAGGCGGTGATGTCGATC
>2415357|reference Age_ch_v3_2_motif_mod_jobs_024_024558_data_consensus|length 65|copies 1
AATCCTGGCCCGATGCTCAGCAACGGCGCGGGATCGATCAGCGGGGCCGCGATGAACCCGCCCGG
>2415357|reference Age_ch_v3_2_motif_mod_jobs_024_024558_data_consensus|length 56|copies 5
AATCCTGTAACCCGACCGACACCGCAGGACGCCATTTATCTTCGGTGAGCAGCTGA
>2415357|reference Age_ch_v3_2_motif_mod_jobs_024_024558_data_consensus|length 63|copies 1
AATCCTTCAGCGATCCAGCAATCATTTTGAACTTGGGCTGACTGAATTCGGCAAAGGACAGGA
>2415357|reference Age_ch_v3_2_motif_mod_jobs_024_024558_data_consensus|length 54|copies 4
AATCCTTCGGCGTGGAAGCTGAGTTCGCGTGATTTTCCGATGATCAGGTGGTCA
>2415357|reference Age_ch_v3_2_motif_mod_jobs_024_024558_data_consensus|length 69|copies 1
AATCCTTGCGCAGCGGATGACCGCGAAAGCCGTAATCGGTCAACAGGCGGCGCAGATCGGGGTGGCCCG
>2415357|reference Age_ch_v3_2_motif_mod_jobs_024_024558_data_consensus|length 67|copies 1
AATCCTTGGCATGCTGGGGGTTCTGGGCCTGCTGGTGTGGTTCGCAAAGGTCGAAGTTGACCGGCAA
>2415357|reference Age_ch_v3_2_motif_mod_jobs_024_024558_data_consensus|length 44|copies 3
AATCCTTGTCATGTGGTTCGGATTCGACTGGCAGTCGAAGGCGG
>2415357|reference Age_ch_v3_2_motif_mod_jobs_024_024558_data_consensus|length 59|copies 4
AATCGAAATTTCCAGTGATGCCCTGATCGGCAAGATCAAGGATCTGGCCGCCGAAGCGC
>2415357|reference Age_ch_v3_2_motif_mod_jobs_024_024558_data_consensus|length 63|copies 1
AATCGAACCGTCCGAACATCCGCCGGATCGCATCCAGGCGGGTTTCGTCTGCAAGATGTACTC
>2415357|reference Age_ch_v3_2_motif_mod_jobs_024_024558_data_consensus|length 30|copies 6
AATCGAACGGATACCGGTCGATCCATACCA
>2415357|reference Age_ch_v3_2_motif_mod_jobs_024_024558_data_consensus|length 31|copies 1
AATCGAACGGATACCGGTCGATCCATACCAC
>2415357|reference Age_ch_v3_2_motif_mod_jobs_024_024558_data_consensus|length 54|copies 1
AATCGAACGGATACCGGTCGATCCATACCACCGTGTCGGGTCGTGATGGCAAGC
>2415357|reference Age_ch_v3_2_motif_mod_jobs_024_024558_data_consensus|length 63|copies 2
AATCGAACTGATCCATGCGTTGATTGATCACGGGGCCAAGGGCTTGACGGTGGTGAATAACAA
>2415357|reference Age_ch_v3_2_motif_mod_jobs_024_024558_data_consensus|length 59|copies 1
AATCGAAGACGAACATGACACCGATGAAGATCAGTTCTGGACAGCAGAAAAGCCCGGGC
>2415357|reference Age_ch_v3_2_motif_mod_jobs_024_024558_data_consensus|length 59|copies 1
AATCGAAGCGGCGCTGGTCAGCCGCTGGGCGCTGCCGGTGCTGACATCCATCCGATAAA
>2415357|reference Age_ch_v3_2_motif_mod_jobs_024_024558_data_consensus|length 58|copies 1
AATCGAAGTGCCGCCGGTGGCCTATACTGATCTCGACCTGCCGGCTTCGGGCGATACG
>2415357|reference Age_ch_v3_2_motif_mod_jobs_024_024558_data_consensus|length 54|copies 1
AATCGAATGTGTACTTGATCGGCAGCTTGCCGAACTGCGCTTTATCCCCGGCAG
>2415357|reference Age_ch_v3_2_motif_mod_jobs_024_024558_data_consensus|length 41|copies 6
AATCGAATTCCCGACGATCTATCGTTGCAACGTCAAGAACC
>2415357|reference Age_ch_v3_2_motif_mod_jobs_024_024558_data_consensus|length 61|copies 2
AATCGAATTGGCGCATGAAATCCGAAAAGCCGGGTTTGACACGCCGATCTTGCTGTTCAGC
>2415357|reference Age_ch_v3_2_motif_mod_jobs_024_024558_data_consensus|length 30|copies 3
AATCGACCATTGCCCAGGTCGTCAGCAAGA
>2415357|reference Age_ch_v3_2_motif_mod_jobs_024_024558_data_consensus|length 69|copies 1
AATCGACGCCTGCCGGGCCTACCAATCACCTGAATACCCATCCTTTTACGAAATTCAGTTGGGTTTGTC
>2415357|reference Age_ch_v3_2_motif_mod_jobs_024_024558_data_consensus|length 31|copies 2
AATCGACGGCTGCACCGGTATCACCGCGTTG
>2415357|reference Age_ch_v3_2_motif_mod_jobs_024_024558_data_consensus|length 58|copies 5
AATCGACGTCACGCCATGGCCGAACAACAGGTATGCCAGAACTTCGTCCTGCGGCAAC
>2415357|reference Age_ch_v3_2_motif_mod_jobs_024_024558_data_consensus|length 52|copies 1
AATCGACTTCGCGGTCCAGTAGCATCGGCAACGAAATGACCGTGATCATATA
>2415357|reference Age_ch_v3_2_motif_mod_jobs_024_024558_data_consensus|length 59|copies 1
AATCGAGAAATCGAAGAAATCTATGCGATGGTTCGCGACGGTACGCCGATTTCGATCTA
>2415357|reference Age_ch_v3_2_motif_mod_jobs_024_024558_data_consensus|length 53|copies 1
AATCGAGGTAATGTTGAACACCGCCTCGCGGAAAGACGTTTCCCAGTGATGCG
>2415357|reference Age_ch_v3_2_motif_mod_jobs_024_024558_data_consensus|length 29|copies 1
AATCGATACGACCCAGGACGTAAACGCAT
>2415357|reference Age_ch_v3_2_motif_mod_jobs_024_024558_data_consensus|length 52|copies 2
AATCGATATCGGCGACGCCTGCGCCGGTTCTGGTGCTGCATCCTGACGGCCC
>2415357|reference Age_ch_v3_2_motif_mod_jobs_024_024558_data_consensus|length 53|copies 1
AATCGATATCGGCGACGCCTGCGCCGGTTCTGGTGCTGCATCCTGACGGCCCC
>2415357|reference Age_ch_v3_2_motif_mod_jobs_024_024558_data_consensus|length 52|copies 1
AATCGATCAGGGTCACGTGTGATCGGTCGACGATCACGTTTCCCGGCACCAG
>2415357|reference Age_ch_v3_2_motif_mod_jobs_024_024558_data_consensus|length 29|copies 1
AATCGATCGATGCCTGGGCTTCTTCGGCG
>2415357|reference Age_ch_v3_2_motif_mod_jobs_024_024558_data_consensus|length 80|copies 24
AATCGATCTGGGCCAGGAATTCCCGCTCAACCCGCAGATCAAAGGCGCCTTGAAAAGCCTTGAAGGGGTGATGGAAGTCG
>2415357|reference Age_ch_v3_2_motif_mod_jobs_024_024558_data_consensus|length 61|copies 7
AATCGATGATCGCCTGGGCCAGAACAGGTACCGAATCCTTATTCAGACCGGCAATGTTCAG
>2415357|reference Age_ch_v3_2_motif_mod_jobs_024_024558_data_consensus|length 55|copies 55
AATCGATGATGCGGGAAAATTCAACGCGCAGAAGCACTTATCGCGCATCTCGCGC
>2415357|reference Age_ch_v3_2_motif_mod_jobs_024_024558_data_consensus|length 61|copies 2
AATCGATGTAAGTCGTGGCTTACCGAAGTTCAGTCGGTCTGAAAAAAGTTTCTTTAGAACC
>2415357|reference Age_ch_v3_2_motif_mod_jobs_024_024558_data_consensus|length 53|copies 1
AATCGATTTGATGTCACTGAAAGGACCGCCCGATGGATTTCATGTCGTTGATC
>2415357|reference Age_ch_v3_2_motif_mod_jobs_024_024558_data_consensus|length 55|copies 28
AATCGCACCGCCCAGTGAATGCCCGACAACCAATGGCTGATCGAGGCCCAGCGCA
>2415357|reference Age_ch_v3_2_motif_mod_jobs_024_024558_data_consensus|length 47|copies 1
AATCGCACGAGAGACAATCACGCTCATCGCATAGTCGAGATAGGACG
>2415357|reference Age_ch_v3_2_motif_mod_jobs_024_024558_data_consensus|length 63|copies 1
AATCGCAGCGCATCGGCGCGGCGGCATTCGTGGCAGGGCCGGTGCCCGGCGGCCAATGCCACC
>2415357|reference Age_ch_v3_2_motif_mod_jobs_024_024558_data_consensus|length 61|copies 6
AATCGCATAACCACCGGTTTGCAAATTCGATGCCATGTCGGGGGCCAGATCGATCAACGGC
>2415357|reference Age_ch_v3_2_motif_mod_jobs_024_024558_data_consensus|length 51|copies 1
AATCGCATCGCCGGGTTCGCCGACGAAATGACCGCTTGGCGGCGGCATCTG
>2415357|reference Age_ch_v3_2_motif_mod_jobs_024_024558_data_consensus|length 62|copies 6
AATCGCATCGCTGGGCAGGCTGCCCCCATTCTGCATCGGGATCGGGGCTCCCATCAGGGTGG
>2415357|reference Age_ch_v3_2_motif_mod_jobs_024_024558_data_consensus|length 58|copies 1
AATCGCATCGGATTGCCGCCCCAAAGCATAAACAGAAACCGCTTTTTGCAATCGCAAC
>2415357|reference Age_ch_v3_2_motif_mod_jobs_024_024558_data_consensus|length 46|copies 1
AATCGCATTGCGATGCTCTTTGCTTTGTGCATAGCCGCTATGCGGC
>2415357|reference Age_ch_v3_2_motif_mod_jobs_024_024558_data_consensus|length 54|copies 103
AATCGCCCCGGCCGATTTGGTGTCCGCCGCCAGCCAGTTGTCGAAATGGTCGCG
>2415357|reference Age_ch_v3_2_motif_mod_jobs_024_024558_data_consensus|length 46|copies 3
AATCGCCTTGCGTTCGGTTTGACCAAAGACCAGGCCATAACCACGG
>2415357|reference Age_ch_v3_2_motif_mod_jobs_024_024558_data_consensus|length 47|copies 1
AATCGCCTTGCGTTCGGTTTGACCAAAGACCAGGCCATAACCACGGG
>2415357|reference Age_ch_v3_2_motif_mod_jobs_024_024558_data_consensus|length 65|copies 2
AATCGCCTTGCGTTCGGTTTGACCAAAGACCAGGCCATAACCACGGGTGAATTGCGGCGGTTCGG
>2415357|reference Age_ch_v3_2_motif_mod_jobs_024_024558_data_consensus|length 67|copies 1
AATCGCGAACTGGCCCGTGCCCGACTGGCCGATTTGATCCGCAAAGCGCTGGAACGCCCCAAACGCC
>2415357|reference Age_ch_v3_2_motif_mod_jobs_024_024558_data_consensus|length 73|copies 1
AATCGCGCATCACCCGGACCATCTGCTTTTCGGAAATCCGGGCGGGCCGTCCGCCGGTTCCCAGAACCCCGGC
>2415357|reference Age_ch_v3_2_motif_mod_jobs_024_024558_data_consensus|length 59|copies 1
AATCGCGCCGCGGAAGAAGCGCTGTTTCACCTGCATAATCTGGTTCTGGCCGAGGGGCA
>2415357|reference Age_ch_v3_2_motif_mod_jobs_024_024558_data_consensus|length 57|copies 6
AATCGCGGATCGCCCGGGTGACAGAAAACCTGACCCGCACCGGGTTGCAGGCGCGGC
>2415357|reference Age_ch_v3_2_motif_mod_jobs_024_024558_data_consensus|length 39|copies 9
AATCGCGTTGCTGACAACCGAATAAATGGAGAGGAAGAT
>2415357|reference Age_ch_v3_2_motif_mod_jobs_024_024558_data_consensus|length 58|copies 13
AATCGCGTTGCTGACAACCGAATAAATGGAGAGGAAGATCAGGATCACCAGGACAGAA
>2415357|reference Age_ch_v3_2_motif_mod_jobs_024_024558_data_consensus|length 58|copies 50
AATCGCGTTTTGCCAGATCCGCGACAGGATCATCGCCGTGCCGGTGGAATAGTTGAAG
>2415357|reference Age_ch_v3_2_motif_mod_jobs_024_024558_data_consensus|length 64|copies 1
AATCGCTGCAACCGCCGGAATGTCGGTGACGTAACCGCCGGGATTGGCGATTGATTCGCAGAAA
>2415357|reference Age_ch_v3_2_motif_mod_jobs_024_024558_data_consensus|length 59|copies 1
AATCGCTGCATCACCTGCGGTCGCTGCATCCGCGCCAGTCAGGAAATCGACGGCAAGGG
>2415357|reference Age_ch_v3_2_motif_mod_jobs_024_024558_data_consensus|length 56|copies 2
AATCGCTGCCGCCCGGGATGATTTCATAAGTTGTCCCCGGCACAAGACGGCTATCG
>2415357|reference Age_ch_v3_2_motif_mod_jobs_024_024558_data_consensus|length 57|copies 1
AATCGCTGGCGGCATGCCTATGGTCAGTTCCGGGTCGGATATCACCACCGTTGGCAG
>2415357|reference Age_ch_v3_2_motif_mod_jobs_024_024558_data_consensus|length 57|copies 1
AATCGCTTTACAGTCACGTCGCAAAGCAGTTCGACATGATGTTCCCCGTCCCGGTCG
>2415357|reference Age_ch_v3_2_motif_mod_jobs_024_024558_data_consensus|length 77|copies 1
AATCGGAAAAAGCCAGGAAAATCCCGGCAACAAGTCCAGCAGCCAAAGATAGGGCGACGATGCCCCAGACGATCCAA
>2415357|reference Age_ch_v3_2_motif_mod_jobs_024_024558_data_consensus|length 63|copies 1
AATCGGATAAGGATGTCGTTTCGTTCATCACTGCATCCCATTCGTGGAAATTCGGTTGCAAGG
>2415357|reference Age_ch_v3_2_motif_mod_jobs_024_024558_data_consensus|length 65|copies 1
AATCGGATCTTCACCAGCGGCAAAGACTTCGGCAATGCCAACCACGTCGGCTTCGTTGAAACAGC
>2415357|reference Age_ch_v3_2_motif_mod_jobs_024_024558_data_consensus|length 27|copies 1
AATCGGCACCATTCGGGAACATCTCGC
>2415357|reference Age_ch_v3_2_motif_mod_jobs_024_024558_data_consensus|length 38|copies 1
AATCGGCACCATTCGGGAACATCTCGCCGCCGCTGCCA
>2415357|reference Age_ch_v3_2_motif_mod_jobs_024_024558_data_consensus|length 48|copies 1
AATCGGCACCATTCGGGAACATCTCGCCGCCGCTGCCAAAAAAGCCCA
>2415357|reference Age_ch_v3_2_motif_mod_jobs_024_024558_data_consensus|length 67|copies 4
AATCGGCACCATTCGGGAACATCTCGCCGCCGCTGCCAAAAAAGCCCAGAAAAAACGCTCGGTCATG
>2415357|reference Age_ch_v3_2_motif_mod_jobs_024_024558_data_consensus|length 73|copies 9
AATCGGCACCATTCGGGAACATCTCGCCGCCGCTGCCAAAAAAGCCCAGAAAAAACGCTCGGTCATGTTCACC
>2415357|reference Age_ch_v3_2_motif_mod_jobs_024_024558_data_consensus|length 41|copies 1
AATCGGCCAGAATGTTTTCTTCGTGGCGGTGAAACAGGATG
>2415357|reference Age_ch_v3_2_motif_mod_jobs_024_024558_data_consensus|length 65|copies 3
AATCGGCCTCCAGATCGCGGGCGGTTTGCAACAGATCCTTGAACTTCACCCGTTCATTGCAGCGG
>2415357|reference Age_ch_v3_2_motif_mod_jobs_024_024558_data_consensus|length 56|copies 1
AATCGGCGCTGGCCCCGGCGGCTATGTAGCAGCCATCCGCTGCGCCCAGCTTGGCC
>2415357|reference Age_ch_v3_2_motif_mod_jobs_024_024558_data_consensus|length 64|copies 2
AATCGGCGCTGGCCCCGGCGGCTATGTAGCAGCCATCCGCTGCGCCCAGCTTGGCCTCAAAACC
>2415357|reference Age_ch_v3_2_motif_mod_jobs_024_024558_data_consensus|length 62|copies 1
AATCGGCGGGTTTCCTGTGCGATATAAATGGTGGTAGGCGGATTAAACAGCCCGTAGGCGGC
>2415357|reference Age_ch_v3_2_motif_mod_jobs_024_024558_data_consensus|length 71|copies 1
AATCGGCTTTTTCCAGGGCAAAAGCAGCGCCTATATCGGGGCCATTCTGGAAGATCAGGGCGCCGGGCATC
>2415357|reference Age_ch_v3_2_motif_mod_jobs_024_024558_data_consensus|length 30|copies 1
AATCGGGATGCATCCAGGGGGTTTCGCCCG
>2415357|reference Age_ch_v3_2_motif_mod_jobs_024_024558_data_consensus|length 61|copies 1
AATCGGGATGCATCCAGGGGGTTTCGCCCGCCGGGGGTAACATGCCACGGCCCAGCAAGTG
>2415357|reference Age_ch_v3_2_motif_mod_jobs_024_024558_data_consensus|length 66|copies 1
AATCGGGATGCATCCAGGGGGTTTCGCCCGCCGGGGGTAACATGCCACGGCCCAGCAAGTGATCGC
>2415357|reference Age_ch_v3_2_motif_mod_jobs_024_024558_data_consensus|length 29|copies 10
AATCGGGCCTGTCCTGGGCCGACAAGTGG
>2415357|reference Age_ch_v3_2_motif_mod_jobs_024_024558_data_consensus|length 64|copies 2
AATCGGGCCTGTCCTGGGCCGACAAGTGGACCGATCAGGGTTGGGTTGAATGCGACAAGGCCAC
>2415357|reference Age_ch_v3_2_motif_mod_jobs_024_024558_data_consensus|length 46|copies 1
AATCGGGCGCGGCGGTCGATCCGGAAAAACAGGTGATCGTGGCCGG
>2415357|reference Age_ch_v3_2_motif_mod_jobs_024_024558_data_consensus|length 30|copies 1
AATCGGGCGGTAACCTGGCCGAAATTCTGG
>2415357|reference Age_ch_v3_2_motif_mod_jobs_024_024558_data_consensus|length 66|copies 7
AATCGGGCGGTAACCTGGCCGAAATTCTGGCTGGTCTGGCCAAGGTGATCCGTGCCCGGTTCCGCC
>2415357|reference Age_ch_v3_2_motif_mod_jobs_024_024558_data_consensus|length 30|copies 8
AATCGGGGCCGAACCGGTGCCGCATCTTGC
>2415357|reference Age_ch_v3_2_motif_mod_jobs_024_024558_data_consensus|length 31|copies 3
AATCGGGGCCGAACCGGTGCCGCATCTTGCC
>2415357|reference Age_ch_v3_2_motif_mod_jobs_024_024558_data_consensus|length 54|copies 3
AATCGGGGCCGAACCGGTGCCGCATCTTGCCGCGCGCCGGATCGCCTCGCACGC
>2415357|reference Age_ch_v3_2_motif_mod_jobs_024_024558_data_consensus|length 30|copies 1
AATCGGGGTTGGCCTGGGTGATGTACTGTC
>2415357|reference Age_ch_v3_2_motif_mod_jobs_024_024558_data_consensus|length 68|copies 2
AATCGGGGTTGGCCTGGGTGATGTACTGTCCCAACTGGCCCAAAGTGTACCAATCGTCTTCTTGCCCG
>2415357|reference Age_ch_v3_2_motif_mod_jobs_024_024558_data_consensus|length 33|copies 1
AATCGGGTCAGGCGAAATCCTGCAGCCGGGCGA
>2415357|reference Age_ch_v3_2_motif_mod_jobs_024_024558_data_consensus|length 34|copies 24
AATCGGGTCAGGCGAAATCCTGCAGCCGGGCGAC
>2415357|reference Age_ch_v3_2_motif_mod_jobs_024_024558_data_consensus|length 59|copies 1
AATCGGGTCAGGCGAAATCCTGCAGCCGGGCGACATAACGCGCCAGGGTATCGATTTCC
>2415357|reference Age_ch_v3_2_motif_mod_jobs_024_024558_data_consensus|length 48|copies 1
AATCGGGTGACGACCTGACCCGACAATATCTGCTGCAGATCATCGCGG
>2415357|reference Age_ch_v3_2_motif_mod_jobs_024_024558_data_consensus|length 65|copies 1
AATCGGGTGCCAACATGTATCCCGCACCCCGCACGGTTTGCAGATACCGCGGCTGTTTCGGGTCA
>2415357|reference Age_ch_v3_2_motif_mod_jobs_024_024558_data_consensus|length 29|copies 1
AATCGGGTTATGCCAGGACCATCGGTCCG
>2415357|reference Age_ch_v3_2_motif_mod_jobs_024_024558_data_consensus|length 66|copies 2
AATCGGGTTATGCCAGGACCATCGGTCCGTGCGCGCGATACGGTCCAGCAGATCGACGGCAAAGCC
>2415357|reference Age_ch_v3_2_motif_mod_jobs_024_024558_data_consensus|length 60|copies 12
AATCGGTACCGAAGTTTCTTCGACTAACATCATGGATTCACTCCAATAAATTACCCATCA
>2415357|reference Age_ch_v3_2_motif_mod_jobs_024_024558_data_consensus|length 64|copies 1
AATCGGTGAAACTCGTGTTATAGGAAAGGCCACCGCGTACCGTCCATTTCGGGTTCATTTGGTA
>2415357|reference Age_ch_v3_2_motif_mod_jobs_024_024558_data_consensus|length 30|copies 1
AATCGGTGCAGCGCCTGGACAATGTGACCC
>2415357|reference Age_ch_v3_2_motif_mod_jobs_024_024558_data_consensus|length 29|copies 1
AATCGGTGCAGGCCAGGGCGAAGGCGCAT
>2415357|reference Age_ch_v3_2_motif_mod_jobs_024_024558_data_consensus|length 62|copies 22
AATCGGTGCAGGCCAGGGCGAAGGCGCATCTGCACGACATCTGGCAGGCCGAGACAAAAGCC
>2415357|reference Age_ch_v3_2_motif_mod_jobs_024_024558_data_consensus|length 55|copies 1
AATCGGTGCCGTCCTTGGCCATACCATCGGCATAGAACCGACCCAGCGCATCGTC
>2415357|reference Age_ch_v3_2_motif_mod_jobs_024_024558_data_consensus|length 30|copies 4
AATCGGTGGGCGACCGGTCGGCGCGGGGGT
>2415357|reference Age_ch_v3_2_motif_mod_jobs_024_024558_data_consensus|length 65|copies 1
AATCGGTGGGCGACCGGTCGGCGCGGGGGTCTTCGTCGCGGAAACAGGGCGCGATCTGGAAATAC
>2415357|reference Age_ch_v3_2_motif_mod_jobs_024_024558_data_consensus|length 59|copies 1
AATCGGTGTGGTCCCGGTAATCAATCTTGAATGGACCCAGAAGATCCACCGCGACAAGG
>2415357|reference Age_ch_v3_2_motif_mod_jobs_024_024558_data_consensus|length 60|copies 2
AATCGTACAGGATCATGTCGCGTTCGCTGTCTGGTAGGATGTCGAGCGTTTTCAGCGGGG
>2415357|reference Age_ch_v3_2_motif_mod_jobs_024_024558_data_consensus|length 63|copies 1
AATCGTACGTCGCCATGTAGCGCATGCGTGTTTCCTTTTTGCTCCGGCGTTATGTCCGGTCAG
>2415357|reference Age_ch_v3_2_motif_mod_jobs_024_024558_data_consensus|length 53|copies 1
AATCGTCACGCGCCCGGCTCAGCCCGGCTTTCAGGCGAAGATGGTCGGCCGGC
>2415357|reference Age_ch_v3_2_motif_mod_jobs_024_024558_data_consensus|length 61|copies 1
AATCGTGCAGGACAACCGGTTGAACGAAATGGAATTCTTTACTCTCGCCAACCTGTTGCGC
>2415357|reference Age_ch_v3_2_motif_mod_jobs_024_024558_data_consensus|length 65|copies 2
AATCGTGGGACCTGCCGGTGGTTGGCCCGTCGCAGGCCTATCAGTCGGGTCATGACGAGGTGCAC
>2415357|reference Age_ch_v3_2_motif_mod_jobs_024_024558_data_consensus|length 29|copies 1
AATCGTGGTTTTCCAGGATGATATGCCCC
>2415357|reference Age_ch_v3_2_motif_mod_jobs_024_024558_data_consensus|length 72|copies 1
AATCGTTCCCGTTCCGCCCGGTCCACGTCCAAGGAAAAAAGCCGCAACCCCTTGCCTTCATCGGGCCGGACC
>2415357|reference Age_ch_v3_2_motif_mod_jobs_024_024558_data_consensus|length 64|copies 2
AATCGTTCCGGCCATGTCCACGATGACAGGGCATTTTTTGCCGCCACAAAGTTTGCCAAGCGCA
>2415357|reference Age_ch_v3_2_motif_mod_jobs_024_024558_data_consensus|length 55|copies 1
AATCTATCGCCGCCGCGTCCAAAAAGACCAGAACCCAAAGCGATTCATCCTCTGA
>2415357|reference Age_ch_v3_2_motif_mod_jobs_024_024558_data_consensus|length 69|copies 1
AATCTCCGAATTCGTGCCGGGCGAACGGGTGGTTTATGAACGCTTCGATGATTTCTGGGGTGAAAAAGC
>2415357|reference Age_ch_v3_2_motif_mod_jobs_024_024558_data_consensus|length 57|copies 1
AATCTCGGGATTGCCCAGTCCTTCTATGTGGCGCAGGACCACTGCCTGTCTTTGCCG
>2415357|reference Age_ch_v3_2_motif_mod_jobs_024_024558_data_consensus|length 62|copies 1
AATCTCGTCAAGGCTGTTGAAGATGCCTGCGCCGTGATCGGCGACCATGACCCCGTTGTCGC
>2415357|reference Age_ch_v3_2_motif_mod_jobs_024_024558_data_consensus|length 53|copies 1
AATCTCTCTGTAATGCTGTGATCGTCACTCGAACGGTTCAAGGCTTTGAATGC
>2415357|reference Age_ch_v3_2_motif_mod_jobs_024_024558_data_consensus|length 30|copies 10
AATCTGAACCGGACCGGTCAGAACGCCTTG
>2415357|reference Age_ch_v3_2_motif_mod_jobs_024_024558_data_consensus|length 57|copies 2
AATCTGAACCGGACCGGTCAGAACGCCTTGAACGTCAGCGTCGTCAGCGACCGTTCG
>2415357|reference Age_ch_v3_2_motif_mod_jobs_024_024558_data_consensus|length 48|copies 1
AATCTGAAGCGTGCGATGGAATCGGTGACCGACGAACAGCGCGACCAG
>2415357|reference Age_ch_v3_2_motif_mod_jobs_024_024558_data_consensus|length 60|copies 1
AATCTGATCACGACCCGTCCTGCGACACGGTGATGATGGGGACTTTGGCGGTGGCGGGCC
>2415357|reference Age_ch_v3_2_motif_mod_jobs_024_024558_data_consensus|length 44|copies 1
AATCTGATGCCAACCTGACCGATCTGATGCTGGACGCGATCAGC
>2415357|reference Age_ch_v3_2_motif_mod_jobs_024_024558_data_consensus|length 45|copies 2
AATCTGATGCCAACCTGACCGATCTGATGCTGGACGCGATCAGCT
>2415357|reference Age_ch_v3_2_motif_mod_jobs_024_024558_data_consensus|length 60|copies 1
AATCTGATGTTTCATCTTAACGAAATGATCGCGGTCTGGCCGGGTAAATCCGTTGCCGCC
>2415357|reference Age_ch_v3_2_motif_mod_jobs_024_024558_data_consensus|length 73|copies 1
AATCTGCAATTGTCCAGTTCCGAAACCAAGCAGGCGGAAAATTTCCGCAAGCTGTTCATGGCGATGTCCAAGG
>2415357|reference Age_ch_v3_2_motif_mod_jobs_024_024558_data_consensus|length 58|copies 2
AATCTGCACACGCATCTTTGGCCGAAAATTGGCCAGTGGCAGGCCAATGGTCAGGCCG
>2415357|reference Age_ch_v3_2_motif_mod_jobs_024_024558_data_consensus|length 54|copies 3
AATCTGCAGCGCATGACCTTTTGGAAATCCGCAATGATCGCGCTGCGCTGATCG
>2415357|reference Age_ch_v3_2_motif_mod_jobs_024_024558_data_consensus|length 54|copies 1
AATCTGCGACGGGCCAAGGGGCACCGGACCAAGGGCACCGGCGCATTGCAGGCG
>2415357|reference Age_ch_v3_2_motif_mod_jobs_024_024558_data_consensus|length 61|copies 2
AATCTGCGCAGCGGTCAGCCGGTGATGGAATTGACCGGCTGGGCGAAAGAGCGGTTGCAGG
>2415357|reference Age_ch_v3_2_motif_mod_jobs_024_024558_data_consensus|length 31|copies 7
AATCTGCGCGCCGACCGGTTCTACAACGCCC
>2415357|reference Age_ch_v3_2_motif_mod_jobs_024_024558_data_consensus|length 63|copies 1
AATCTGCGCGCCGACCGGTTCTACAACGCCCCTGATACCGAAATCGACTTCACCGAACAGGGC
>2415357|reference Age_ch_v3_2_motif_mod_jobs_024_024558_data_consensus|length 56|copies 1
AATCTGGAAATTGCCGCGCGCGAGGCAGGAACGGAGCTGCGGCTGTTTCCGTCGAC
>2415357|reference Age_ch_v3_2_motif_mod_jobs_024_024558_data_consensus|length 57|copies 1
AATCTGGCCGGAAACGAACACCAAATCGCCGATCTGTACGAAGGGCACGTAATTGGC
>2415357|reference Age_ch_v3_2_motif_mod_jobs_024_024558_data_consensus|length 69|copies 6
AATCTGGCGATCGCGATGAATGATCGGGTGGAACCTTATTCTTCGGAATTGCTTCAGGAACCTGAAACC
>2415357|reference Age_ch_v3_2_motif_mod_jobs_024_024558_data_consensus|length 70|copies 1
AATCTGGCTTTCATCGATGCCAATCATTTCCGCAATAACCTGCGGGAAGGTGGTTTCATGACCCTGCCCG
>2415357|reference Age_ch_v3_2_motif_mod_jobs_024_024558_data_consensus|length 70|copies 9
AATCTGGGCTTGATGATGAAGGAAGGGTTGCTGAAGGAAAACATCGACGGCGAGGCGCTGGAATGGGCGC
>2415357|reference Age_ch_v3_2_motif_mod_jobs_024_024558_data_consensus|length 30|copies 4
AATCTGGGGTCCACCGGTGAAAACACCGGC
>2415357|reference Age_ch_v3_2_motif_mod_jobs_024_024558_data_consensus|length 52|copies 1
AATCTGGTCACGGCGCTGCATGAACGGCTGGGGGTGGACATTCCCGAAGCCG
>2415357|reference Age_ch_v3_2_motif_mod_jobs_024_024558_data_consensus|length 60|copies 1
AATCTGGTGGGTCTGGCTGGCCTTGGCGCTGGTATTGGCGGTGGCGGAAATCTTCGCCCC
>2415357|reference Age_ch_v3_2_motif_mod_jobs_024_024558_data_consensus|length 56|copies 3
AATCTGTACCGCATCGGTGGACAACATTTCCGACACGACTTCGAGATCGTTTCTGA
>2415357|reference Age_ch_v3_2_motif_mod_jobs_024_024558_data_consensus|length 49|copies 1
AATCTGTACTCTTTCCCGCTGCAAATTGTACAAATGCCCACAAAAAACG
>2415357|reference Age_ch_v3_2_motif_mod_jobs_024_024558_data_consensus|length 55|copies 1
AATCTGTACTCTTTCCCGCTGCAAATTGTACAAATGCCCACAAAAAACGATACAG
>2415357|reference Age_ch_v3_2_motif_mod_jobs_024_024558_data_consensus|length 66|copies 1
AATCTGTTAAAGACATGTTTTGAGTAAGTCAATCGTGACGAAATCGATTTTCCCGGGTCAGGGGGA
>2415357|reference Age_ch_v3_2_motif_mod_jobs_024_024558_data_consensus|length 51|copies 1
AATCTTCGGGCGTTGCGTGGATCGAAATCGTCAACACGTCGCCGCGTTCGT
>2415357|reference Age_ch_v3_2_motif_mod_jobs_024_024558_data_consensus|length 63|copies 12
AATCTTCGGGGTGAAAACGTCTTCGATATCCGACAGCGATTTGCCCACGATAGGCGCATCGGC
>2415357|reference Age_ch_v3_2_motif_mod_jobs_024_024558_data_consensus|length 61|copies 1
AATCTTCTTCGGACACTTCGAATTCTGGCACTGTACGGCCCCGCATGGAAATTCCGGCCAG
>2415357|reference Age_ch_v3_2_motif_mod_jobs_024_024558_data_consensus|length 29|copies 1
AATCTTGACCGTCCAGGGTGCAGTGGTCA
>2415357|reference Age_ch_v3_2_motif_mod_jobs_024_024558_data_consensus|length 65|copies 1
AATCTTGACCGTCCAGGGTGCAGTGGTCAGCTGACCGGCATGGCGGGCCGGGTCATCCTTGCCGG
>2415357|reference Age_ch_v3_2_motif_mod_jobs_024_024558_data_consensus|length 68|copies 1
AATCTTGCGATCCCCAGTCTTGGAATTGACCAGTTGGATCACCCCCGAACCGCATTCCCCCTGTCCCA
>2415357|reference Age_ch_v3_2_motif_mod_jobs_024_024558_data_consensus|length 30|copies 1
AATCTTGCTAAAGCCTGGGCGCGAATGGGC
>2415357|reference Age_ch_v3_2_motif_mod_jobs_024_024558_data_consensus|length 31|copies 6
AATCTTGCTAAAGCCTGGGCGCGAATGGGCA
>2415357|reference Age_ch_v3_2_motif_mod_jobs_024_024558_data_consensus|length 55|copies 1
AATCTTTGCAATGGGGCCGGTCAGTATGACGTGCCACCTGACATTTTCGCCACGG
>2415357|reference Age_ch_v3_2_motif_mod_jobs_024_024558_data_consensus|length 69|copies 1
AATGAAATCCCGACCCGGGTCTTGCCCACCGGGCGCAGGTTCACGCCTTCATCAACAGCCGATTTCAAC
>2415357|reference Age_ch_v3_2_motif_mod_jobs_024_024558_data_consensus|length 58|copies 4
AATGAATCTGTGTACCGATCAATTGGCGATGATGGTGGCCGGGGAAGGGCAGCTTTTA
>2415357|reference Age_ch_v3_2_motif_mod_jobs_024_024558_data_consensus|length 30|copies 1
AATGACACGCTGACCGGTGGGCTTGACGGG
>2415357|reference Age_ch_v3_2_motif_mod_jobs_024_024558_data_consensus|length 31|copies 7
AATGACACGCTGACCGGTGGGCTTGACGGGA
>2415357|reference Age_ch_v3_2_motif_mod_jobs_024_024558_data_consensus|length 59|copies 20
AATGACCGCTGAATAGGCATCGCCGCCGCCCTTCGGGGCGGCGTTTATCTATCTGGCCC
>2415357|reference Age_ch_v3_2_motif_mod_jobs_024_024558_data_consensus|length 55|copies 2
AATGACCGGCGCGAATTCACCAAGCTGATCGAAAGCTCGGTCAGCCTGATTGCGG
>2415357|reference Age_ch_v3_2_motif_mod_jobs_024_024558_data_consensus|length 69|copies 3
AATGACCGTAATGGCGAAAAACCACAGATTTTGACCTGTGAAATGGCACAGGTTTCGGATCAGATGCAG
>2415357|reference Age_ch_v3_2_motif_mod_jobs_024_024558_data_consensus|length 61|copies 5
AATGACCTGATCATGGTCATTGCTTTCGCGCCGATCGTCGCTTTTCTGTTGGGCGTTACCG
>2415357|reference Age_ch_v3_2_motif_mod_jobs_024_024558_data_consensus|length 60|copies 1
AATGACCTTGCCAACCGCATACATGTTGAGAAAAAAACACGACTGGCGCGACTCCTGCGG
>2415357|reference Age_ch_v3_2_motif_mod_jobs_024_024558_data_consensus|length 61|copies 1
AATGACGACGCTTTTGGCCTTGATGGGTTCGAAGTGGTGGAAAGTTCCGAACAGGGGATGC
>2415357|reference Age_ch_v3_2_motif_mod_jobs_024_024558_data_consensus|length 62|copies 1
AATGAGGTTTCAACGTTCCATAAATACTCGCGTCAGCGGAAAATACCAGAATGAATTTGGCG
>2415357|reference Age_ch_v3_2_motif_mod_jobs_024_024558_data_consensus|length 30|copies 2
AATGATACTCTTACCGGTAACAGTTCGGAC
>2415357|reference Age_ch_v3_2_motif_mod_jobs_024_024558_data_consensus|length 31|copies 1
AATGATACTCTTACCGGTAACAGTTCGGACA
>2415357|reference Age_ch_v3_2_motif_mod_jobs_024_024558_data_consensus|length 65|copies 1
AATGATATTTCGCCCCGGTCATTTCCAGTAGCGCGATATCGCGGTCGATCCCCATCCGTTCGGCC
>2415357|reference Age_ch_v3_2_motif_mod_jobs_024_024558_data_consensus|length 59|copies 1
AATGATCACTATGTCGTGGCCTTTGACGAGTTTCCAGCCCAAAAACAGTCTGTTATCTA
>2415357|reference Age_ch_v3_2_motif_mod_jobs_024_024558_data_consensus|length 51|copies 1
AATGATCACTCTGCCCCTCGTTTGGCTCGTAAGTGTTCTGACGACAATCGC
>2415357|reference Age_ch_v3_2_motif_mod_jobs_024_024558_data_consensus|length 67|copies 1
AATGATCCTGCAAACCCAACTTGCCCGTTCTGGGTTTGAGCAGGGACGGCATGGTTTCATGAGTAAG
>2415357|reference Age_ch_v3_2_motif_mod_jobs_024_024558_data_consensus|length 59|copies 5
AATGATCGCAGACCAGTTGGCCCTGTTCAGGGTCGAATCGTAAGTCTGCGCCGCATTCA
>2415357|reference Age_ch_v3_2_motif_mod_jobs_024_024558_data_consensus|length 58|copies 3
AATGATCTGGGCGGTAGCTCGGCACAATCCGTGGTTTTGATGGTGCTGGTTCTGGCAC
>2415357|reference Age_ch_v3_2_motif_mod_jobs_024_024558_data_consensus|length 45|copies 1
AATGATGAGCGACGAAGCGCGGTTGGAACTGGGCTTCATGTAATA
>2415357|reference Age_ch_v3_2_motif_mod_jobs_024_024558_data_consensus|length 59|copies 19
AATGATGAGCGACGAAGCGCGGTTGGAACTGGGCTTCATGTAATACGGCATTGAAACGC
>2415357|reference Age_ch_v3_2_motif_mod_jobs_024_024558_data_consensus|length 65|copies 1
AATGCAAAGAGACCCCGCGCGGTTCTTCTTTGGCAACAACATTCCCGAATTCAGGAGATAGACCA
>2415357|reference Age_ch_v3_2_motif_mod_jobs_024_024558_data_consensus|length 61|copies 1
AATGCAGGATTCTGGTTCCTATTCTAGCCGCCCTACAGTCCCGACCTCAATCCCGTAGAAA
>2415357|reference Age_ch_v3_2_motif_mod_jobs_024_024558_data_consensus|length 48|copies 1
AATGCATCACGCAGGAAAATGCGCCGTTGCGATGTTCGGCGGTCAGGA
>2415357|reference Age_ch_v3_2_motif_mod_jobs_024_024558_data_consensus|length 55|copies 1
AATGCATTACAAGATCGGTGATCTTGGTATCAGCCCGACTGAATTTCAGGCCGGC
>2415357|reference Age_ch_v3_2_motif_mod_jobs_024_024558_data_consensus|length 49|copies 1
AATGCATTCCCAAAGCCCGTTTGCGTCGGCAGAGTTAACGCCTGCACGG
>2415357|reference Age_ch_v3_2_motif_mod_jobs_024_024558_data_consensus|length 52|copies 1
AATGCATTCCCAAAGCCCGTTTGCGTCGGCAGAGTTAACGCCTGCACGGGGG
>2415357|reference Age_ch_v3_2_motif_mod_jobs_024_024558_data_consensus|length 61|copies 1
AATGCCAAAATCCGGGGCCTGACGCAGGCGATGAGAGGAGAATAAAACATGACCATGAACG
>2415357|reference Age_ch_v3_2_motif_mod_jobs_024_024558_data_consensus|length 29|copies 1
AATGCCAAACGGCCTGGACTGACGGCGCG
>2415357|reference Age_ch_v3_2_motif_mod_jobs_024_024558_data_consensus|length 57|copies 37
AATGCCAAACGGCCTGGACTGACGGCGCGACTGCGACGCCCGCTGCAATGGCTGTCG
>2415357|reference Age_ch_v3_2_motif_mod_jobs_024_024558_data_consensus|length 64|copies 1
AATGCCAAATTTACCAGCGCAAACAGAGGACTTGATTTCGATCGAGACCCATTTTGGTCGGGGC
>2415357|reference Age_ch_v3_2_motif_mod_jobs_024_024558_data_consensus|length 57|copies 1
AATGCCAAGATCGCGCACGGTAAGCGACGGATCGTCGGCCCGCGCAGTGCCTGCCCC
>2415357|reference Age_ch_v3_2_motif_mod_jobs_024_024558_data_consensus|length 61|copies 4
AATGCCAAGATCGCGCACGGTAAGCGACGGATCGTCGGCCCGCGCAGTGCCTGCCCCAACC
>2415357|reference Age_ch_v3_2_motif_mod_jobs_024_024558_data_consensus|length 30|copies 1
AATGCCAGCGGTGCCTGGCTGGGGCTGACC
>2415357|reference Age_ch_v3_2_motif_mod_jobs_024_024558_data_consensus|length 39|copies 3
AATGCCATACCTCGCAACCCATCAAGATTTACTCAAGGT
>2415357|reference Age_ch_v3_2_motif_mod_jobs_024_024558_data_consensus|length 61|copies 1
AATGCCCAAAACGACATGGTCGTTCATCTGCGCAATACGGTTGAAAACGTCACGTCAGCAG
>2415357|reference Age_ch_v3_2_motif_mod_jobs_024_024558_data_consensus|length 31|copies 15
AATGCCCAAACCACCGGTGAACAACCCGTAG
>2415357|reference Age_ch_v3_2_motif_mod_jobs_024_024558_data_consensus|length 64|copies 1
AATGCCCAAACCACCGGTGAACAACCCGTAGCCATAAGCGTTGTGCAACACGTCCCCCGCCCGC
>2415357|reference Age_ch_v3_2_motif_mod_jobs_024_024558_data_consensus|length 43|copies 1
AATGCCCACCATACCGGAACGAGACGATATGTTGATAATCGAC
>2415357|reference Age_ch_v3_2_motif_mod_jobs_024_024558_data_consensus|length 30|copies 5
AATGCCCGAGGGACCGGTCAACATTGTCGG
>2415357|reference Age_ch_v3_2_motif_mod_jobs_024_024558_data_consensus|length 62|copies 1
AATGCCCGAGGGACCGGTCAACATTGTCGGCTTGACCCGCGACAAGCTGCGCGAGGCGCTGA
>2415357|reference Age_ch_v3_2_motif_mod_jobs_024_024558_data_consensus|length 56|copies 1
AATGCCCGCAAAATCACGGATGAAAGCCTTGGCGCCGCCGAAGACATCCGCACGAC
>2415357|reference Age_ch_v3_2_motif_mod_jobs_024_024558_data_consensus|length 66|copies 1
AATGCCCGGATCTGTTCATTCAGGTCAATACCGGAGAAGAACCGCAAAAGGCTGGAATTCTGCCGG
>2415357|reference Age_ch_v3_2_motif_mod_jobs_024_024558_data_consensus|length 58|copies 1
AATGCCCGGTCGGCAGAACGCGATCCACTGGGGCGCAGCCCGGGATCGGGCGGGGCGC
>2415357|reference Age_ch_v3_2_motif_mod_jobs_024_024558_data_consensus|length 62|copies 1
AATGCCGAAGGGCAGGGCAAGCAGGGCCGTCGGTAAGGGGCCCAGATTAAGGCCCATCGACT
>2415357|reference Age_ch_v3_2_motif_mod_jobs_024_024558_data_consensus|length 41|copies 3
AATGCCGAATGATATGATCGAAACGGGTGGTCGCGGCGACG
>2415357|reference Age_ch_v3_2_motif_mod_jobs_024_024558_data_consensus|length 54|copies 11
AATGCCGACGGCGGTATCGTTGCCCATGACATGGGCGCAGACCATGGTCAGCGC
>2415357|reference Age_ch_v3_2_motif_mod_jobs_024_024558_data_consensus|length 61|copies 1
AATGCCGAGCTGGCCGAACGTGTGGCCCTGTCGCCTTCGCCTTGCCTGCGACGGGTCCGGC
>2415357|reference Age_ch_v3_2_motif_mod_jobs_024_024558_data_consensus|length 32|copies 3
AATGCCGATCGTGACCGGTTATGCGCAATGCG
>2415357|reference Age_ch_v3_2_motif_mod_jobs_024_024558_data_consensus|length 52|copies 1
AATGCCGATCGTGACCGGTTATGCGCAATGCGCCGAAGGTTTGATGCGTGAA
>2415357|reference Age_ch_v3_2_motif_mod_jobs_024_024558_data_consensus|length 55|copies 1
AATGCCGATCTGTCGGAACAAGTGAACCTGTCGCCTTCGGCTTGTCATCGCCGGG
>2415357|reference Age_ch_v3_2_motif_mod_jobs_024_024558_data_consensus|length 57|copies 1
AATGCCGATTTCGAAGGTCCGCGCGAAAGCGCCGTCAGGGTGACGCAGATCCTGCGC
>2415357|reference Age_ch_v3_2_motif_mod_jobs_024_024558_data_consensus|length 30|copies 3
AATGCCGCACCTACCGGTTCCGGGCGCATT
>2415357|reference Age_ch_v3_2_motif_mod_jobs_024_024558_data_consensus|length 55|copies 1
AATGCCGCACGGACCTGCATCAGCTTTTCATAGGGCAATTCCAGCGCCGTACAAC
>2415357|reference Age_ch_v3_2_motif_mod_jobs_024_024558_data_consensus|length 58|copies 1
AATGCCGCCCATGCCGGTCGCGGCCCCTTGATAGGGTTCGATGTAGGACGGGTGATTA
>2415357|reference Age_ch_v3_2_motif_mod_jobs_024_024558_data_consensus|length 65|copies 31
AATGCCGCCGGTCACCATCAACCCGACGCCGCCGCGCGCCCGGGCGGCATAAAATTCGGCCACCC
>2415357|reference Age_ch_v3_2_motif_mod_jobs_024_024558_data_consensus|length 58|copies 1
AATGCCGCCTTCGCCCGCATTCAGCAATTTGTAGCTTTGGAAGGAAAAGCAGCCGATC
>2415357|reference Age_ch_v3_2_motif_mod_jobs_024_024558_data_consensus|length 30|copies 3
AATGCCGCGAAATCCTGGCTGGCCACGAAG
>2415357|reference Age_ch_v3_2_motif_mod_jobs_024_024558_data_consensus|length 56|copies 1
AATGCCGCGCGGCCCGGTCAATGCCGACGACGCTGGTCGCGAAGAACGGGTCAAGA
>2415357|reference Age_ch_v3_2_motif_mod_jobs_024_024558_data_consensus|length 57|copies 1
AATGCCGGATCGACATGTTCGGCAATCTGCGCCAAGCTTCGGAACAGGCCGACCGGC
>2415357|reference Age_ch_v3_2_motif_mod_jobs_024_024558_data_consensus|length 65|copies 1
AATGCCGGTGGTTTGACCCCCTGATACCCCTGACCGATCAGCGAAGACAGCCCCAGCCCGAACAG
>2415357|reference Age_ch_v3_2_motif_mod_jobs_024_024558_data_consensus|length 55|copies 1
AATGCCGTCGAACAGGATCTTCATATCTTCGACGCTGTCGATGGCGACGCCCGCC
>2415357|reference Age_ch_v3_2_motif_mod_jobs_024_024558_data_consensus|length 58|copies 1
AATGCCTAACCCTCCAGCACCCTGACCGTCAGGTTGTCTGGCGTGATCTGGTCGAAGC
>2415357|reference Age_ch_v3_2_motif_mod_jobs_024_024558_data_consensus|length 30|copies 3
AATGCCTGCAACACCGGTCCCAGCATGCTA
>2415357|reference Age_ch_v3_2_motif_mod_jobs_024_024558_data_consensus|length 62|copies 2
AATGCCTGCAACACCGGTCCCAGCATGCTAAGCCCGAAAGGCACGATGCGGGGGGCATAGGC
>2415357|reference Age_ch_v3_2_motif_mod_jobs_024_024558_data_consensus|length 60|copies 1
AATGCCTGCCTGCAATTCCATGGCGGCTTCGGCTTTGCCAATGAATACGACGTTGAACGC
>2415357|reference Age_ch_v3_2_motif_mod_jobs_024_024558_data_consensus|length 51|copies 1
AATGCCTTGACCGCCGGACGGCGCTGCGCCTTAGTGATGCTGTCTTTGCGC
>2415357|reference Age_ch_v3_2_motif_mod_jobs_024_024558_data_consensus|length 67|copies 1
AATGCCTTTGATCCCGGCGATCCGGGCACGTTGATCGACGATCAGCCAGCGGATCATCCCGGTGTCG
>2415357|reference Age_ch_v3_2_motif_mod_jobs_024_024558_data_consensus|length 66|copies 1
AATGCGAAATCGGCAGGAAACCGACGCTGAACGGTCCGGCCTGTACCGTTTCGGGCCAGGCCGACG
>2415357|reference Age_ch_v3_2_motif_mod_jobs_024_024558_data_consensus|length 56|copies 1
AATGCGAATAATCTTCCAGACCCTCGTCGACAAAGTCTTCCTTGTCGCCTTTGCGG
>2415357|reference Age_ch_v3_2_motif_mod_jobs_024_024558_data_consensus|length 48|copies 1
AATGCGACGATTACCTGGGTATGAATGTGATCGATGCGCGCGAAGTGC
>2415357|reference Age_ch_v3_2_motif_mod_jobs_024_024558_data_consensus|length 65|copies 2
AATGCGATGCTTTCGGCCCGGCCTTGGCTCCGTTCATTGCCAAGCTCGAGGGCGCGACCGCCGCC
>2415357|reference Age_ch_v3_2_motif_mod_jobs_024_024558_data_consensus|length 68|copies 1
AATGCGCAAGCGACCGGGTTTCATGAAAGGATCAGGAAATGGTCCTGAACAAAACCTTTTCGCGCCGC
>2415357|reference Age_ch_v3_2_motif_mod_jobs_024_024558_data_consensus|length 31|copies 5
AATGCGCAAGCTGACCGGTTCGATCAGCCGA
>2415357|reference Age_ch_v3_2_motif_mod_jobs_024_024558_data_consensus|length 55|copies 18
AATGCGCCACAACGTATTCGTCAGGAAAACCACAGCAATCAGCAGGGAACAGGCC
>2415357|reference Age_ch_v3_2_motif_mod_jobs_024_024558_data_consensus|length 56|copies 13
AATGCGCCACAACGTATTCGTCAGGAAAACCACAGCAATCAGCAGGGAACAGGCCA
>2415357|reference Age_ch_v3_2_motif_mod_jobs_024_024558_data_consensus|length 59|copies 2
AATGCGCCACAACGTATTCGTCAGGAAAACCACAGCAATCAGCAGGGAACAGGCCAACC
>2415357|reference Age_ch_v3_2_motif_mod_jobs_024_024558_data_consensus|length 42|copies 1
AATGCGCCGAAGACGCCACCAGATCGGCACCATCGGCAAAGG
>2415357|reference Age_ch_v3_2_motif_mod_jobs_024_024558_data_consensus|length 31|copies 1
AATGCGCTTCTGATCAACGATCTGGGTTATG
>2415357|reference Age_ch_v3_2_motif_mod_jobs_024_024558_data_consensus|length 62|copies 1
AATGCGCTTTTTCGCGGAAAAAGTCGGTCTTGTTGGTGGTCAGAACATCAATGATATGCGGC
>2415357|reference Age_ch_v3_2_motif_mod_jobs_024_024558_data_consensus|length 50|copies 1
AATGCGGAAACCCGCCAGTATAGCGCGCACCGCGCGCATCGGTGGACAGC
>2415357|reference Age_ch_v3_2_motif_mod_jobs_024_024558_data_consensus|length 64|copies 1
AATGCGGACGGATCCGGGGTGGATCCATTGTCAGGGGCAAATTGCCCAAACCCGAAAGAGCCGC
>2415357|reference Age_ch_v3_2_motif_mod_jobs_024_024558_data_consensus|length 56|copies 1
AATGCGGCCCGTGTCAAAACCGTGCTGAACCAAAAAGCCCAAGCGGCTGCTGAATA
>2415357|reference Age_ch_v3_2_motif_mod_jobs_024_024558_data_consensus|length 62|copies 12
AATGCGGCCCGTGTCAAAACCGTGCTGAACCAAAAAGCCCAAGCGGCTGCTGAATAAGGACC
>2415357|reference Age_ch_v3_2_motif_mod_jobs_024_024558_data_consensus|length 34|copies 1
AATGCGGGCAGAAAAGCGCGGTGGCAATGGCAGG
>2415357|reference Age_ch_v3_2_motif_mod_jobs_024_024558_data_consensus|length 47|copies 1
AATGCGGGTTATCAAGCTGTTGATGATGGCTGTGGTATTGTTTGGCC
>2415357|reference Age_ch_v3_2_motif_mod_jobs_024_024558_data_consensus|length 29|copies 3
AATGCGGTCCTCCCAGGCGGATTTGGCCT
>2415357|reference Age_ch_v3_2_motif_mod_jobs_024_024558_data_consensus|length 70|copies 1
AATGCGGTCCTCCCAGGCGGATTTGGCCTCCTCGTCGCCGGGTCCCATCCGCATCAGCGATTGTTTCAAC
>2415357|reference Age_ch_v3_2_motif_mod_jobs_024_024558_data_consensus|length 59|copies 1
AATGCGGTGATCCTGCGCGGCGGATCGGAAAGTTTCCATTCCAGCCGGGCGATCCATGC
>2415357|reference Age_ch_v3_2_motif_mod_jobs_024_024558_data_consensus|length 61|copies 1
AATGCGGTGCGATCCTGACATGCCGGCGCGGGCCAAGGATGCGGTTGCGGATCGGGTCGGG
>2415357|reference Age_ch_v3_2_motif_mod_jobs_024_024558_data_consensus|length 61|copies 1
AATGCGTTCACCACGAAAGTCAATGCTAACGCCCGCGCCAACTTCGAGATGGTCCTTGCCG
>2415357|reference Age_ch_v3_2_motif_mod_jobs_024_024558_data_consensus|length 59|copies 1
AATGCGTTTCGCCTTTGAGCATTTCAAGCTGGTAACAGAACCGGGCGCAGTGGTCGGTC
>2415357|reference Age_ch_v3_2_motif_mod_jobs_024_024558_data_consensus|length 53|copies 16
AATGCTACGGTGCCGCAATTCACGATCTATTGCGGCGCGTCCTTTGGGGCGGG
>2415357|reference Age_ch_v3_2_motif_mod_jobs_024_024558_data_consensus|length 30|copies 4
AATGCTCGACCTGCCTGGCCGAGCGATGTG
>2415357|reference Age_ch_v3_2_motif_mod_jobs_024_024558_data_consensus|length 31|copies 1
AATGCTCGACCTGCCTGGCCGAGCGATGTGC
>2415357|reference Age_ch_v3_2_motif_mod_jobs_024_024558_data_consensus|length 47|copies 5
AATGCTCGACCTGCCTGGCCGAGCGATGTGCTATGACTGCATGAAAG
>2415357|reference Age_ch_v3_2_motif_mod_jobs_024_024558_data_consensus|length 63|copies 1
AATGCTGAAACACCATCGCCACGCCCGCCGCCCGCGCCGCGCTGGGCTCGGCAGGGGCAAAGG
>2415357|reference Age_ch_v3_2_motif_mod_jobs_024_024558_data_consensus|length 61|copies 3
AATGCTGCGCCGATTGGTGTTCAACGTGTCGGTGGAAAATGTCAGCCGCGACAGCGCAAAC
>2415357|reference Age_ch_v3_2_motif_mod_jobs_024_024558_data_consensus|length 49|copies 1
AATGCTGCGGTGCCCAGATGCGGCAGCAGCGTCACGTTGTCGAGCCGGG
>2415357|reference Age_ch_v3_2_motif_mod_jobs_024_024558_data_consensus|length 51|copies 1
AATGCTGCGTCCACCCGTGACCGATCGGTTCATCGCGCCCAATGGTCCATC
>2415357|reference Age_ch_v3_2_motif_mod_jobs_024_024558_data_consensus|length 54|copies 3
AATGCTGGGTGGTGGCCCAGATGGAAAACAGTAGATGGCGGGGGTCGCACGGGG
>2415357|reference Age_ch_v3_2_motif_mod_jobs_024_024558_data_consensus|length 65|copies 1
AATGCTTTTGCAGGGGTGCGGCTTTACGTGCTGCAACATGATTGCGGTCACGCTTCGTTGTTCGC
>2415357|reference Age_ch_v3_2_motif_mod_jobs_024_024558_data_consensus|length 60|copies 2
AATGGAAAATTTTGCGCTGACAATCAATCTGAGTTTCGCGCGCGAAATCGACGTTTGGCC
>2415357|reference Age_ch_v3_2_motif_mod_jobs_024_024558_data_consensus|length 71|copies 1
AATGGAAACCGACAAAACCGCCCCCGAAGGTACCGAAAAACCGCGCCGGGTCATGCTGGCAAATGCCCGCG
>2415357|reference Age_ch_v3_2_motif_mod_jobs_024_024558_data_consensus|length 36|copies 3
AATGGAAAGCCGCATTCTCGGGCAGGTAAGCAACAT
>2415357|reference Age_ch_v3_2_motif_mod_jobs_024_024558_data_consensus|length 65|copies 1
AATGGAAAGCCGCATTCTCGGGCAGGTAAGCAACATGCGCGCGCGCCTGTGCATTTCCCGGGGCC
>2415357|reference Age_ch_v3_2_motif_mod_jobs_024_024558_data_consensus|length 30|copies 10
AATGGAAAGTGGACCGGTCCTAGTCGCCTC
>2415357|reference Age_ch_v3_2_motif_mod_jobs_024_024558_data_consensus|length 63|copies 1
AATGGAACGCGACCCGGCGCTGCGCGGTCCGGGCGTGCGGGTCGAAGTCTGTGATACCGGGCC
>2415357|reference Age_ch_v3_2_motif_mod_jobs_024_024558_data_consensus|length 55|copies 2
AATGGAACGCTGACAACAACTATAGCTATTCCTACAACCGTTGGAACGATTGGTA
>2415357|reference Age_ch_v3_2_motif_mod_jobs_024_024558_data_consensus|length 72|copies 9
AATGGAATCCTTCATGCACGGAAATGGTCGAATTTGGGCGCGTTATAGAAGGGGTTTCAACGATTGTCACCC
>2415357|reference Age_ch_v3_2_motif_mod_jobs_024_024558_data_consensus|length 51|copies 2
AATGGACAGATCGTGCGAGAAAAGACGCAACTCACGCGTTTCGCGTGGACG
>2415357|reference Age_ch_v3_2_motif_mod_jobs_024_024558_data_consensus|length 29|copies 2
AATGGACGACGCCCAGGTGCGCTGTGCGC
>2415357|reference Age_ch_v3_2_motif_mod_jobs_024_024558_data_consensus|length 62|copies 1
AATGGAGGACGGTCATGACTGAACCGACACATATTGCCTATCTGACCGGGGAATACCCCCGC
>2415357|reference Age_ch_v3_2_motif_mod_jobs_024_024558_data_consensus|length 63|copies 4
AATGGATAACTGGGATGAAATTCGCACCGCCTTTCAGGTGGCGCGCATGGGCACGGTTAGCGG
>2415357|reference Age_ch_v3_2_motif_mod_jobs_024_024558_data_consensus|length 53|copies 1
AATGGATCACACCTTTGTGCCGGCCCAGAACATGGCCTTCCAAATCCACGATA
>2415357|reference Age_ch_v3_2_motif_mod_jobs_024_024558_data_consensus|length 29|copies 1
AATGGATCAGGCCCAGGCTGTTCGCCACG
>2415357|reference Age_ch_v3_2_motif_mod_jobs_024_024558_data_consensus|length 30|copies 3
AATGGATCAGGCCCAGGCTGTTCGCCACGC
>2415357|reference Age_ch_v3_2_motif_mod_jobs_024_024558_data_consensus|length 58|copies 1
AATGGATTTGAAGAAAGCCCCTATTGCGACGTTGTCATTCCAATTGATATCGGGGGCA
>2415357|reference Age_ch_v3_2_motif_mod_jobs_024_024558_data_consensus|length 70|copies 29
AATGGCAAAGGCAGGGGCGGTTTCCACCACCAACCGCCGGTCCCAGTCATCGGGTTGCCCGCTCAGCAAC
>2415357|reference Age_ch_v3_2_motif_mod_jobs_024_024558_data_consensus|length 61|copies 1
AATGGCAACAGCGACATGAAGCGCGGCTGCAAAATTCTACCTCTTCCGAAATCAAAACGCC
>2415357|reference Age_ch_v3_2_motif_mod_jobs_024_024558_data_consensus|length 30|copies 1
AATGGCACGATCCCTGGCCGAAACCGGCCT
>2415357|reference Age_ch_v3_2_motif_mod_jobs_024_024558_data_consensus|length 48|copies 2
AATGGCACGATTGACCTGATTGGTGCCGGCCAGATTTTCATAGGCGGC
>2415357|reference Age_ch_v3_2_motif_mod_jobs_024_024558_data_consensus|length 56|copies 1
AATGGCAGATCTACTTTCCATGGATAACAAACGTAACGCGGACAAACAGAAAGCGC
>2415357|reference Age_ch_v3_2_motif_mod_jobs_024_024558_data_consensus|length 30|copies 1
AATGGCAGCGGGGCCTGGTTGTCGGTGCCT
>2415357|reference Age_ch_v3_2_motif_mod_jobs_024_024558_data_consensus|length 60|copies 6
AATGGCAGCGGGGCCTGGTTGTCGGTGCCTTCGGGTACCGTCGGCTGCACCGTCGGGCGG
>2415357|reference Age_ch_v3_2_motif_mod_jobs_024_024558_data_consensus|length 63|copies 2
AATGGCAGCGTGCCCCGCTCGACTTCCCCCGCCACGGCATCAAACGACATCAAAAGAGCCACC
>2415357|reference Age_ch_v3_2_motif_mod_jobs_024_024558_data_consensus|length 51|copies 3
AATGGCCAATGCGCCGGTCAACACGGCACCGTGGCGTTTCAGACCGACGCG
>2415357|reference Age_ch_v3_2_motif_mod_jobs_024_024558_data_consensus|length 34|copies 3
AATGGCCACCCGGCCCACCAGGCATCGGTTCCGC
>2415357|reference Age_ch_v3_2_motif_mod_jobs_024_024558_data_consensus|length 39|copies 1
AATGGCCCATTTCCATGTATTGATCCTGCATCGATTGCG
>2415357|reference Age_ch_v3_2_motif_mod_jobs_024_024558_data_consensus|length 60|copies 1
AATGGCCCATTTCCATGTATTGATCCTGCATCGATTGCGGAATATCGACCAGTTCCTCGC
>2415357|reference Age_ch_v3_2_motif_mod_jobs_024_024558_data_consensus|length 46|copies 1
AATGGCCGACGCGCTTGGATTGGCCGAACCGCTGACCAAAGGGTCT
>2415357|reference Age_ch_v3_2_motif_mod_jobs_024_024558_data_consensus|length 50|copies 1
AATGGCCGACGCGCTTGGATTGGCCGAACCGCTGACCAAAGGGTCTGCCG
>2415357|reference Age_ch_v3_2_motif_mod_jobs_024_024558_data_consensus|length 35|copies 1
AATGGCCGGTCAAGGCAACGGGTTTCACCCCCCAA
>2415357|reference Age_ch_v3_2_motif_mod_jobs_024_024558_data_consensus|length 65|copies 1
AATGGCGACAACGCCAGCCACCATGCCAATCGCGGCCCCGGAGAACCCGCGCAAGGTGAAGCGGC
>2415357|reference Age_ch_v3_2_motif_mod_jobs_024_024558_data_consensus|length 60|copies 3
AATGGCGATATCGCAGACGCTGGCCATGCCGACGCCGCCGCCAAAGGCATTGCCCTGCAG
>2415357|reference Age_ch_v3_2_motif_mod_jobs_024_024558_data_consensus|length 53|copies 2
AATGGCGATCCGGCCCGCTTTGCCGATTGCGGCCTGCCGGTTGTGGCCGATGA
>2415357|reference Age_ch_v3_2_motif_mod_jobs_024_024558_data_consensus|length 48|copies 1
AATGGCGATGGCTGGATGACATATCCGCGCCCGGTGGACGCGCAGGCC
>2415357|reference Age_ch_v3_2_motif_mod_jobs_024_024558_data_consensus|length 72|copies 8
AATGGCGCAGACGATCCGATTGGTCCGGGTCCTTGGCGTTAATGATCAGGATTGCTTCGAATTTATTGGAAA
>2415357|reference Age_ch_v3_2_motif_mod_jobs_024_024558_data_consensus|length 68|copies 1
AATGGCGCTTCCTGCCGGGGAAGCGACCAAAAGTTGGCCACATTTCACAAACACCGTCGAATGGCTTC
>2415357|reference Age_ch_v3_2_motif_mod_jobs_024_024558_data_consensus|length 61|copies 2
AATGGCGGCATACGTATCGATCTGGATCTCGACCAGACCTGTCTTAGCAACGATTTGGCGC
>2415357|reference Age_ch_v3_2_motif_mod_jobs_024_024558_data_consensus|length 56|copies 16
AATGGCGTAGGCTTGGCCGGTCTGCGTGGTGCCTTCGTATGTTTTTGCCAGCGTGA
>2415357|reference Age_ch_v3_2_motif_mod_jobs_024_024558_data_consensus|length 42|copies 1
AATGGCTGCAACCGGGCGAGGCGATCGTGGTGACCAATCAGG
>2415357|reference Age_ch_v3_2_motif_mod_jobs_024_024558_data_consensus|length 57|copies 1
AATGGCTGCACCGCCAGAACCGGCCCGAAGACCTCGTGCTGGGCCAGCCGGTCAGTC
>2415357|reference Age_ch_v3_2_motif_mod_jobs_024_024558_data_consensus|length 56|copies 1
AATGGGATCTTGCTACCGCCAACAGTCATAACATCAAAGCCGAGCAGCAAGCTGTC
>2415357|reference Age_ch_v3_2_motif_mod_jobs_024_024558_data_consensus|length 30|copies 3
AATGGGCATTTCGCCTGGGACAGTACTGCA
>2415357|reference Age_ch_v3_2_motif_mod_jobs_024_024558_data_consensus|length 30|copies 13
AATGGGCGAAGCACCGGTGATGGTCGATGG
>2415357|reference Age_ch_v3_2_motif_mod_jobs_024_024558_data_consensus|length 30|copies 5
AATGGGCGGCAAACCGGTCGGGCGGGTTAT
>2415357|reference Age_ch_v3_2_motif_mod_jobs_024_024558_data_consensus|length 31|copies 9
AATGGGCGGCAAACCGGTCGGGCGGGTTATC
>2415357|reference Age_ch_v3_2_motif_mod_jobs_024_024558_data_consensus|length 70|copies 5
AATGGGCGGCAAACCGGTCGGGCGGGTTATCCTGACCCATCATCATCCCGACCATGTCGGTATGGCGGGG
>2415357|reference Age_ch_v3_2_motif_mod_jobs_024_024558_data_consensus|length 68|copies 1
AATGGGCGTTGGTCCGGTTTATGCAGTGCCGAAACTGTTGGAAGCACATGGCCTGACCATGGACGATA
>2415357|reference Age_ch_v3_2_motif_mod_jobs_024_024558_data_consensus|length 58|copies 3
AATGGGGAGAAAAGTATGACGACCAAAGTGATCAAGGGCGGCACCGTTTGCACCGCCG
>2415357|reference Age_ch_v3_2_motif_mod_jobs_024_024558_data_consensus|length 60|copies 1
AATGGGGAGAGCAGAGTGACCCTGCCTGATCTGAAACAACTGGCGCTGGAAACGCTGCGC
>2415357|reference Age_ch_v3_2_motif_mod_jobs_024_024558_data_consensus|length 56|copies 1
AATGGGGAGCGGGTGGCCTCTCCGTTGCGTGAGCCTCCCCCCGCCGACAAGGTGCA
>2415357|reference Age_ch_v3_2_motif_mod_jobs_024_024558_data_consensus|length 55|copies 2
AATGGGGATGCGGAAATCATCTATCGATTCTCCGATATGGGGAATTCGCGGCTCG
>2415357|reference Age_ch_v3_2_motif_mod_jobs_024_024558_data_consensus|length 74|copies 1
AATGGGGCCCGGGCGGACCGAGAAGGAATGTCCGGGCCCGCAGCGTTATTCGGGAAACCCGATAAAGCGGGTGG
>2415357|reference Age_ch_v3_2_motif_mod_jobs_024_024558_data_consensus|length 29|copies 1
AATGGGGCCGTGCCAGGCAACGGGTTCCT
>2415357|reference Age_ch_v3_2_motif_mod_jobs_024_024558_data_consensus|length 67|copies 1
AATGGGGCCGTGCCAGGCAACGGGTTCCTGAATTGGTCGTCCGGTCATCAGCAGAAAACGAATACCG
>2415357|reference Age_ch_v3_2_motif_mod_jobs_024_024558_data_consensus|length 61|copies 1
AATGGGGCCTGGATCAGGTCTTCACCTGCAACGCCAATCAGGTTTCCTGCATCCTGCAAAC
>2415357|reference Age_ch_v3_2_motif_mod_jobs_024_024558_data_consensus|length 50|copies 1
AATGGGGCGAAAACCGCTTCGATCGCGGGAAAGCTGCCCATCATCACGCC
>2415357|reference Age_ch_v3_2_motif_mod_jobs_024_024558_data_consensus|length 56|copies 8
AATGGGGCGAAAACCGCTTCGATCGCGGGAAAGCTGCCCATCATCACGCCCAGCGG
>2415357|reference Age_ch_v3_2_motif_mod_jobs_024_024558_data_consensus|length 62|copies 1
AATGGGGCGAAAACCGCTTCGATCGCGGGAAAGCTGCCCATCATCACGCCCAGCGGCACCGC
>2415357|reference Age_ch_v3_2_motif_mod_jobs_024_024558_data_consensus|length 54|copies 1
AATGGGGCGACGTTGTGCGCTGGTCGCTGAACGCGCTGGTTGCCGCTGAAGAGC
>2415357|reference Age_ch_v3_2_motif_mod_jobs_024_024558_data_consensus|length 54|copies 1
AATGGGGCGGTGGCTTCTTGGATGCGAATTACGGTTTCCTGGATTTCGCAGGCT
>2415357|reference Age_ch_v3_2_motif_mod_jobs_024_024558_data_consensus|length 61|copies 3
AATGGGGGCAGTTACTATATCGACGAAGGCAAACCGACCCCGAACCTGATCGGGGAAACCC
>2415357|reference Age_ch_v3_2_motif_mod_jobs_024_024558_data_consensus|length 59|copies 1
AATGGGTGATCAACCTGAGCCAAGTGGTGATCGGCACCTCCTTGGGCATGCGTTTCACC
>2415357|reference Age_ch_v3_2_motif_mod_jobs_024_024558_data_consensus|length 30|copies 6
AATGGGTGCAGAACCGGTCCGGGTTCTACT
>2415357|reference Age_ch_v3_2_motif_mod_jobs_024_024558_data_consensus|length 31|copies 2
AATGGGTGCAGAACCGGTCCGGGTTCTACTG
>2415357|reference Age_ch_v3_2_motif_mod_jobs_024_024558_data_consensus|length 34|copies 1
AATGGGTGCAGAACCGGTCCGGGTTCTACTGGGA
>2415357|reference Age_ch_v3_2_motif_mod_jobs_024_024558_data_consensus|length 37|copies 1
AATGGGTGTGCAGCCCGGACCCGGCGTAATCTTCGTA
>2415357|reference Age_ch_v3_2_motif_mod_jobs_024_024558_data_consensus|length 53|copies 1
AATGGTCAATATTCTGGGTCCGATTCTTGCGATGACCCTGATCGGCTATGTAA
>2415357|reference Age_ch_v3_2_motif_mod_jobs_024_024558_data_consensus|length 54|copies 2
AATGGTCCAAGGTGCCGGGTTCGACAATACCATCAGCGCGGCATCATAGGGCAA
>2415357|reference Age_ch_v3_2_motif_mod_jobs_024_024558_data_consensus|length 66|copies 1
AATGGTCCATCTTCGGGTGACACTTTATCGACCAAGCGGAAAAACACATATGAGGGATTATGGCGC
>2415357|reference Age_ch_v3_2_motif_mod_jobs_024_024558_data_consensus|length 30|copies 1
AATGGTCGCCCTACCGGCGCGCAGCAAAGA
>2415357|reference Age_ch_v3_2_motif_mod_jobs_024_024558_data_consensus|length 65|copies 1
AATGGTCGCTTTCCTTCTGGGTGGCGGGTTGACAGCCGCCCAGATCACTTCAAACGGTCGGGCAA
>2415357|reference Age_ch_v3_2_motif_mod_jobs_024_024558_data_consensus|length 58|copies 1
AATGGTGCGATGTCGGCCGTCCTGAAGGGATCGCGCTGGCTGAAAGGATGATGGGGTA
>2415357|reference Age_ch_v3_2_motif_mod_jobs_024_024558_data_consensus|length 57|copies 1
AATGGTGCGGTGGCGGGGTTGTTTTGGGATCTGACCATCACGGCCATCGCCTTGACC
>2415357|reference Age_ch_v3_2_motif_mod_jobs_024_024558_data_consensus|length 53|copies 1
AATGGTGCGGTGTGCGAGATCGAATTCGAATATACCGATGACGATCTGGCGCC
>2415357|reference Age_ch_v3_2_motif_mod_jobs_024_024558_data_consensus|length 48|copies 1
AATGGTGGAGGGATCAGAAAAAGATATCCGACAGGTCGTCATCCTCGG
>2415357|reference Age_ch_v3_2_motif_mod_jobs_024_024558_data_consensus|length 31|copies 4
AATGGTGGCCAATACCGGTGACCGCCCGGTG
>2415357|reference Age_ch_v3_2_motif_mod_jobs_024_024558_data_consensus|length 32|copies 1
AATGGTGGCCAATACCGGTGACCGCCCGGTGC
>2415357|reference Age_ch_v3_2_motif_mod_jobs_024_024558_data_consensus|length 51|copies 6
AATGGTGGCGACACCACGGTCGAGACCGTCCTGCGCCACTTCGACCAGACG
>2415357|reference Age_ch_v3_2_motif_mod_jobs_024_024558_data_consensus|length 57|copies 5
AATGGTGGCGACACCACGGTCGAGACCGTCCTGCGCCACTTCGACCAGACGCACCGG
>2415357|reference Age_ch_v3_2_motif_mod_jobs_024_024558_data_consensus|length 50|copies 3
AATGGTGGGCCGGGCCTTGGCCGACGAATTGCCATATGCCGATATCGTCG
>2415357|reference Age_ch_v3_2_motif_mod_jobs_024_024558_data_consensus|length 56|copies 2
AATGGTGGGCCGGGCCTTGGCCGACGAATTGCCATATGCCGATATCGTCGCCACCG
>2415357|reference Age_ch_v3_2_motif_mod_jobs_024_024558_data_consensus|length 25|copies 1
AATGGTTCTTCTAACCGGTGGGCCC
>2415357|reference Age_ch_v3_2_motif_mod_jobs_024_024558_data_consensus|length 31|copies 1
AATGGTTTCGGCCAATATCAGCCGGTCAATC
>2415357|reference Age_ch_v3_2_motif_mod_jobs_024_024558_data_consensus|length 60|copies 33
AATGGTTTCGGCCAATATCAGCCGGTCAATCCCGATGACACGCCCGAGGCACGGGCGCAG
>2415357|reference Age_ch_v3_2_motif_mod_jobs_024_024558_data_consensus|length 44|copies 2
AATGGTTTGACATAAACCTTGCTCATCCCGGCGATTTCCGCGCG
>2415357|reference Age_ch_v3_2_motif_mod_jobs_024_024558_data_consensus|length 60|copies 1
AATGTATGATCACTGTCTGTGGTCGCCTTGAACTTGCGCGTTCTTTCAACAGTAATTCCG
>2415357|reference Age_ch_v3_2_motif_mod_jobs_024_024558_data_consensus|length 61|copies 1
AATGTATGGTCTGGAGGTCCTGGTGGCCTTTATTCAGGCCTATGTCTTTACCATTCTGACC
>2415357|reference Age_ch_v3_2_motif_mod_jobs_024_024558_data_consensus|length 57|copies 1
AATGTCAGAAAGGCCGCCGCCGACAGCATCGTCATCGCCACCCAGCGCCCGTTATCG
>2415357|reference Age_ch_v3_2_motif_mod_jobs_024_024558_data_consensus|length 55|copies 1
AATGTCATCAAGTTTCTTGCATCCTCCGACGCTTCCTACCTCACCGGGCAGGTTG
>2415357|reference Age_ch_v3_2_motif_mod_jobs_024_024558_data_consensus|length 29|copies 1
AATGTCATCAGCCCTGGCATGTCATGGCT
>2415357|reference Age_ch_v3_2_motif_mod_jobs_024_024558_data_consensus|length 55|copies 3
AATGTCATGATCGGCATAAAACCGGGCGACGCGGTCACCGTCTTCGTCGCGGGCC
>2415357|reference Age_ch_v3_2_motif_mod_jobs_024_024558_data_consensus|length 40|copies 4
AATGTCGAACGTGTCATGGCGCGGCTTCATGATCTGCATC
>2415357|reference Age_ch_v3_2_motif_mod_jobs_024_024558_data_consensus|length 53|copies 2
AATGTCGGCAGCAGCCTGCTTGGCGGTGGCGCTATTAGCGGCATTGCATCCGG
>2415357|reference Age_ch_v3_2_motif_mod_jobs_024_024558_data_consensus|length 47|copies 1
AATGTCGGCGTCGTGATCTTCGGTACTGACCGCGACATCAAGGAAGG
>2415357|reference Age_ch_v3_2_motif_mod_jobs_024_024558_data_consensus|length 49|copies 5
AATGTCGGCGTCGTGATCTTCGGTACTGACCGCGACATCAAGGAAGGCG
>2415357|reference Age_ch_v3_2_motif_mod_jobs_024_024558_data_consensus|length 53|copies 1
AATGTCGGCGTCGTGATCTTCGGTACTGACCGCGACATCAAGGAAGGCGATAC
>2415357|reference Age_ch_v3_2_motif_mod_jobs_024_024558_data_consensus|length 59|copies 1
AATGTCGGGTGCCCCTCGGACCGGGTGCAATCGGGCACATTCGGCGCGGTGTTGATGAA
>2415357|reference Age_ch_v3_2_motif_mod_jobs_024_024558_data_consensus|length 66|copies 1
AATGTCGGTTCCACCCGTTCGCCGCCATTGGCGAACATCGCATAAGCGGCAACCATACGGTAAAGC
>2415357|reference Age_ch_v3_2_motif_mod_jobs_024_024558_data_consensus|length 46|copies 1
AATGTCGTCGGGCTGGTCGGGCTGGTGGAAAATATGCCTTCGGGCA
>2415357|reference Age_ch_v3_2_motif_mod_jobs_024_024558_data_consensus|length 58|copies 1
AATGTCTCGGCCTGATCCGGGTCGGACACCCGCGCACCAAGCCATCGGGCGGCGTCGG
>2415357|reference Age_ch_v3_2_motif_mod_jobs_024_024558_data_consensus|length 51|copies 1
AATGTCTTGGTGATGAGTTCTGGATGCTTCGGCCAAATTTTGCAAGCCGTG
>2415357|reference Age_ch_v3_2_motif_mod_jobs_024_024558_data_consensus|length 64|copies 3
AATGTCTTTGCCCGCAAGGGATATCTGAGCGAATACCGCAAGGGGCGGCAGGCCGGGTCGATCG
>2415357|reference Age_ch_v3_2_motif_mod_jobs_024_024558_data_consensus|length 65|copies 31
AATGTGCCGGGCTATCGCAGGGACCTTAACAACGAAGGTAAGGCCTTTTTTGCGAATGCGATGAA
>2415357|reference Age_ch_v3_2_motif_mod_jobs_024_024558_data_consensus|length 33|copies 1
AATGTGTTGAACCCGCGCGCAAGGAAAGCTTCG
>2415357|reference Age_ch_v3_2_motif_mod_jobs_024_024558_data_consensus|length 54|copies 2
AATGTTAGAGTAACGTGAGGATATGCAGACACGCGATCCATCCCAATTTGTGCG
>2415357|reference Age_ch_v3_2_motif_mod_jobs_024_024558_data_consensus|length 45|copies 3
AATGTTCATCAGCTTCATCAACTGGTCAACGCTCAGATTGCGCGC
>2415357|reference Age_ch_v3_2_motif_mod_jobs_024_024558_data_consensus|length 30|copies 1
AATGTTCCCAGGTCCAGGCTGCGGTCAGCT
>2415357|reference Age_ch_v3_2_motif_mod_jobs_024_024558_data_consensus|length 54|copies 1
AATGTTCCCAGGTCCAGGCTGCGGTCAGCTGATAATCGCGGAAACTGGCCAAAC
>2415357|reference Age_ch_v3_2_motif_mod_jobs_024_024558_data_consensus|length 60|copies 3
AATGTTGAATTGGCCAAGCGGGTGGGGATTTCCGCGCCGCCCTGTCTGCGCCGGGTTCGC
>2415357|reference Age_ch_v3_2_motif_mod_jobs_024_024558_data_consensus|length 58|copies 2
AATTAAGTCGCTATTCATTCAGGGCTGCGCGTCATACGACGCGCGCGCATTTGTTTGC
>2415357|reference Age_ch_v3_2_motif_mod_jobs_024_024558_data_consensus|length 74|copies 1
AATTAATTTAGCAGGAGGTTCTGCCATGTTTATCAACGAAATGACTTCCCCCGCCGCCGGAAATGACGATGTGC
>2415357|reference Age_ch_v3_2_motif_mod_jobs_024_024558_data_consensus|length 60|copies 1
AATTAGGCTGTTTTCAATCGCGCTGTGGGTTCATTCGCGGGGTATACGTGATGACGACGC
>2415357|reference Age_ch_v3_2_motif_mod_jobs_024_024558_data_consensus|length 72|copies 1
AATTATTATGGTTGTCCGAGGGCACCGTAAAAGCGCCCTCGGAAGGTGTTTTTAGTTACGCACAGACGGCCC
>2415357|reference Age_ch_v3_2_motif_mod_jobs_024_024558_data_consensus|length 63|copies 1
AATTATTCACCGGAGCGGAATTTGGTCCAAGCGCGGTTGCGCTGACGGGTCAGGGTGTCTTCG
>2415357|reference Age_ch_v3_2_motif_mod_jobs_024_024558_data_consensus|length 69|copies 2
AATTCAAGAAAGCCAGTTCTCGCAACCGTTTTTCCAGTGTTTCGAAGGAGTACTCGAGGTTCGAAAATG
>2415357|reference Age_ch_v3_2_motif_mod_jobs_024_024558_data_consensus|length 30|copies 2
AATTCACCCCCGCCCTGGAGCGGATGAAAG
>2415357|reference Age_ch_v3_2_motif_mod_jobs_024_024558_data_consensus|length 72|copies 11
AATTCACCGCGCGGATGGTCGCCAAATCTGAAGCGACCGTTGTCCCGATCTTCTTTGATGGCCATACCAGCC
>2415357|reference Age_ch_v3_2_motif_mod_jobs_024_024558_data_consensus|length 61|copies 1
AATTCACGCTTTCTTATAACACTGCGGACGGGTCGGCGCTGGCCGGGCTTGACTATACGGC
>2415357|reference Age_ch_v3_2_motif_mod_jobs_024_024558_data_consensus|length 51|copies 1
AATTCAGACATTGATATCCCGGCCATGTAGCATAGGTAGAACGGGACCATC
>2415357|reference Age_ch_v3_2_motif_mod_jobs_024_024558_data_consensus|length 65|copies 2
AATTCAGAGAAATTGCTGGCGGTGATGAAATCGATGAAGGGCAGGTCAAGCTGTCGGCCCAGCCC
>2415357|reference Age_ch_v3_2_motif_mod_jobs_024_024558_data_consensus|length 66|copies 1
AATTCAGCACCGCCTTGGTCCGTATTCAGCAGGAAAACAACAGTTACCAAGTGTTGGAAAATGCGG
>2415357|reference Age_ch_v3_2_motif_mod_jobs_024_024558_data_consensus|length 58|copies 1
AATTCAGCGCCGCGCGGGCCTCGGTCAGGTTTTCCGCCACCTGCGCCATGCGGTCGGC
>2415357|reference Age_ch_v3_2_motif_mod_jobs_024_024558_data_consensus|length 66|copies 1
AATTCAGCGGGATTGGCGGACCGTTGATGCAACAGCAGGGGTTGGAAAGCCTGTTCCCGATGGACG
>2415357|reference Age_ch_v3_2_motif_mod_jobs_024_024558_data_consensus|length 29|copies 1
AATTCAGCGTCCCCTGGGTCAAGCCGCGT
>2415357|reference Age_ch_v3_2_motif_mod_jobs_024_024558_data_consensus|length 30|copies 1
AATTCATGTCGAACCGGTTCTATTCGGTGC
>2415357|reference Age_ch_v3_2_motif_mod_jobs_024_024558_data_consensus|length 31|copies 1
AATTCATGTCGAACCGGTTCTATTCGGTGCA
>2415357|reference Age_ch_v3_2_motif_mod_jobs_024_024558_data_consensus|length 51|copies 1
AATTCATTCACTTCGCCACGTGTGGCACGTTCATAAAGCAGCATGGCGCGC
>2415357|reference Age_ch_v3_2_motif_mod_jobs_024_024558_data_consensus|length 30|copies 1
AATTCCAACAGAACCGGTTTGAGATGGCGG
>2415357|reference Age_ch_v3_2_motif_mod_jobs_024_024558_data_consensus|length 31|copies 2
AATTCCAACAGAACCGGTTTGAGATGGCGGG
>2415357|reference Age_ch_v3_2_motif_mod_jobs_024_024558_data_consensus|length 57|copies 1
AATTCCAACAGAACCGGTTTGAGATGGCGGGCCGCCTCCACCGCGATGATCCTGCCG
>2415357|reference Age_ch_v3_2_motif_mod_jobs_024_024558_data_consensus|length 55|copies 1
AATTCCAATGGACGTTGGAAACCGAAAAAGGTCCGCGCAAATTCGAAATCACCGG
>2415357|reference Age_ch_v3_2_motif_mod_jobs_024_024558_data_consensus|length 77|copies 44
AATTCCAATGGACGTTGGAAACCGAAAAAGGTCCGCGCAAATTCGAAATCACCGGCCCGTTCGAATCCGATGACGGC
>2415357|reference Age_ch_v3_2_motif_mod_jobs_024_024558_data_consensus|length 67|copies 1
AATTCCACCGATCCTTGGTCGCATTCCAAAAGCCGGGTGACGATCCGCGAAACGGTCGTTTTCCCCG
>2415357|reference Age_ch_v3_2_motif_mod_jobs_024_024558_data_consensus|length 63|copies 1
AATTCCACTTCTCTACCGGTATCGGGGTCGATTGCGGAAGTGTTGTCGGGATTTGACAGGTCG
>2415357|reference Age_ch_v3_2_motif_mod_jobs_024_024558_data_consensus|length 63|copies 1
AATTCCAGTCGATAACCGCTCCTGCCCTGAAAGAAGCGGGTTACACCGCGCTGTCGCAGTCGC
>2415357|reference Age_ch_v3_2_motif_mod_jobs_024_024558_data_consensus|length 55|copies 1
AATTCCATCTGCATGACAGCCTCTCCGACCGACAGCGATTGGATCTTGGTTTCCA
>2415357|reference Age_ch_v3_2_motif_mod_jobs_024_024558_data_consensus|length 66|copies 29
AATTCCCATTCGCTGAAACCAATGCTGTATAAAATTTCCGGTGTCTGGGGCAATCACGAAGGGTCG
>2415357|reference Age_ch_v3_2_motif_mod_jobs_024_024558_data_consensus|length 64|copies 2
AATTCCCCACCGGCGATAAGATGCAATTGCCGCCGCCACTTTCGTGGTCGATGGCAGTATCTAC
>2415357|reference Age_ch_v3_2_motif_mod_jobs_024_024558_data_consensus|length 30|copies 1
AATTCCCCCCGCGCCAGGGCAGGCTTGATC
>2415357|reference Age_ch_v3_2_motif_mod_jobs_024_024558_data_consensus|length 46|copies 1
AATTCCCCGTCCTTCAGCGACAGCATGAACAGGGAGGTCACATAGC
>2415357|reference Age_ch_v3_2_motif_mod_jobs_024_024558_data_consensus|length 44|copies 1
AATTCCCGCGCAAAAGCGCCAGAGATGCGAACTCGCGGGGGATG
>2415357|reference Age_ch_v3_2_motif_mod_jobs_024_024558_data_consensus|length 30|copies 16
AATTCCCGCGCCACCGGTTCCAACGGATTG
>2415357|reference Age_ch_v3_2_motif_mod_jobs_024_024558_data_consensus|length 70|copies 1
AATTCCCGCGCCACCGGTTCCAACGGATTGCTGTAAAACGGTCCAAACCCATAGGGCGATGTCATCCGGG
>2415357|reference Age_ch_v3_2_motif_mod_jobs_024_024558_data_consensus|length 54|copies 1
AATTCCGAATATGTCGGCAACAAGTTCGTCCGCGAAGCCCGCGCCATGCATAGC
>2415357|reference Age_ch_v3_2_motif_mod_jobs_024_024558_data_consensus|length 67|copies 2
AATTCCGCAAGGACCGGGCCTTGGCCGAAAGGTTTTTCGGCAAGCTGGATCTGATGATGTATGCGGG
>2415357|reference Age_ch_v3_2_motif_mod_jobs_024_024558_data_consensus|length 59|copies 4
AATTCCGGTGGTCTGCACATGTTGAACTCGTCGCGTTCCTAACGCGGCAAAATGTGTAG
>2415357|reference Age_ch_v3_2_motif_mod_jobs_024_024558_data_consensus|length 65|copies 3
AATTCCGTCCAGCTCAGCGTTTCGGCCGGGTCCTTGGGGCCGCTCTGCAATTGAAAAGTGACCGC
>2415357|reference Age_ch_v3_2_motif_mod_jobs_024_024558_data_consensus|length 81|copies 1
AATTCCGTCTGGCCGAAACCGAAAAATACCCCCATGTGACCTTCTTCCTCAATGGCGGCAAGGAAGACCCGGAAATTGGCG
>2415357|reference Age_ch_v3_2_motif_mod_jobs_024_024558_data_consensus|length 70|copies 5
AATTCCTCCGATAACCGGTTTCAGGATACCGAAGGGTTGGTCACGGCGGCCGGTTTCGAACAAGTCGGCG
>2415357|reference Age_ch_v3_2_motif_mod_jobs_024_024558_data_consensus|length 61|copies 1
AATTCCTGCCCGCAGTGAACGAAGATCTGGGTGCCACCGCGGTTCTGGGGGCGCAACAGGC
>2415357|reference Age_ch_v3_2_motif_mod_jobs_024_024558_data_consensus|length 63|copies 1
AATTCCTGTTGGCCCCGCTGCTGTGGTCGCTCTGGTTGTTGGTGGTCGGCCTGCCGCATCCGC
>2415357|reference Age_ch_v3_2_motif_mod_jobs_024_024558_data_consensus|length 56|copies 1
AATTCCTTGAAGCCACGTTGCTGAAGGCCGGTTTGTTGCCCGAAGGACAAAGCCTG
>2415357|reference Age_ch_v3_2_motif_mod_jobs_024_024558_data_consensus|length 70|copies 1
AATTCCTTTATTGATTGGGGGATTTAGCGATGTTGGGACCAAAACAGGAAGCGCAGGCAGCTCTGTTTTA
>2415357|reference Age_ch_v3_2_motif_mod_jobs_024_024558_data_consensus|length 67|copies 1
AATTCGAAAGTGCCATGGATGTTTGGCTGCTTGATGTTGAACAAGCGTTGGAAAAAGCGCTTGAAAA
>2415357|reference Age_ch_v3_2_motif_mod_jobs_024_024558_data_consensus|length 30|copies 2
AATTCGAAATGGCCCTGGCTTCCAGCAATG
>2415357|reference Age_ch_v3_2_motif_mod_jobs_024_024558_data_consensus|length 64|copies 4
AATTCGAAATGGCCCTGGCTTCCAGCAATGCCGACGGCGGTATCGTTGCCCATGACATGGGCGC
>2415357|reference Age_ch_v3_2_motif_mod_jobs_024_024558_data_consensus|length 69|copies 1
AATTCGAAGGCGAAATGACCGTTGATGTGGCATTGAACGCAAAGGCTGCCGAAGCCTACCCGTTTCAAC
>2415357|reference Age_ch_v3_2_motif_mod_jobs_024_024558_data_consensus|length 62|copies 1
AATTCGAAGTGGCGCTGAAACGCCGGCGTCGCGGCGAAGTGGTGCGGATGAAGATTTCAACC
>2415357|reference Age_ch_v3_2_motif_mod_jobs_024_024558_data_consensus|length 29|copies 1
AATTCGATCAATCCTGGGCACAACAGATC
[truncated: 29,946,546 more chars]
