# Supplementary material for: Genome-wide identification of 5-methylcytosine sites in bacterial genomes by high-throughput sequencing of MspJI restriction fragments
Source: PLoS One. 2021 May 11;16(5):e0247541. doi: 10.1371/journal.pone.0247541 (PMC8112702; doi:10.1371/journal.pone.0247541)
Supplement: S2 Dataset — (GZ) [file pone.0247541.s004.gz › Data_set_2/Art_citreus_2557407_MF_processed.fasta]

>2557407|reference AciI_genome_v2|length 66|copies 2
AAAAAAACAGATCCCCGGCATCCATCCAAATATAATTGGCGCAGCCTATATTAAAGATGACGTTAA
>2557407|reference AciI_genome_v2|length 34|copies 1
AAAAAAATACCGTGCTAGAGTGAATTATACAATG
>2557407|reference AciI_genome_v2|length 65|copies 1
AAAAAACAGATCCCCGGCATCCATCCAAATATAATTGGCGCAGCCTATATTAAAGATGACGTTAA
>2557407|reference AciI_genome_v2|length 77|copies 1
AAAAAACCTCGCCGATTGGCGGGGTTTTAGGCGAAGTTCACATATACTTATAAAACTACATCAATTTTCCTTAACAC
>2557407|reference AciI_genome_v2|length 77|copies 1
AAAAAACGTAAACAAAACTTTATATAAAAAAAATAATTTAAAGTAATTAATACACGCATAAAACAACGACTACCCGC
>2557407|reference AciI_genome_v2|length 64|copies 1
AAAAAACTAAGAAATCGTCCAATCCATACATATACATGCTCCGAATGCTACGATCGAATTAAAA
>2557407|reference AciI_genome_v2|length 78|copies 1
AAAAAAGAGACCATCGCAAAAACGCTGTGGTCTCTAAATCATTTTTGTTAAATTAATTAGTAAAAGAAACATTAATCG
>2557407|reference AciI_genome_v2|length 75|copies 1
AAAAAAGGATGCTCCCAAAAAATTACTTTGGAACATCCTCGTTATTATGACTATTTTACAACTTTAATTGTACGC
>2557407|reference AciI_genome_v2|length 67|copies 1
AAAAAAGTAATAAATGATGAGGATTTAAAGATCGCGTTTTCTATAAGAAAAGATGTATTTGTGAAAG
>2557407|reference AciI_genome_v2|length 54|copies 1
AAAAAAGTAATTATAGTAGGCGCAGGTATGGCCGGATTGACAGCTGCTTCTTTA
>2557407|reference AciI_genome_v2|length 59|copies 1
AAAAAAGTAGTACAGAAAATTGAGGGTAATGGTGGAAGAGCACTATTTCATAAAACAGA
>2557407|reference AciI_genome_v2|length 83|copies 1
AAAAAATAAAAAAACCTGATAATAATAGCCCTGATATTTTTCTCATTTTTTTACCATATCCTCTCTTCTTTTCTAAAAACCAA
>2557407|reference AciI_genome_v2|length 76|copies 1
AAAAAATAGTTTGTGCAATGAAAAATTCTCAATAAACCGGCCTCCACAATATATACAGATCATTTTTTATCTAGCC
>2557407|reference AciI_genome_v2|length 63|copies 1
AAAAAATATTCATAACCGGGCATAGCTTAGGTGGATCATTGGCTACTTTATTAGGTTATGAGA
>2557407|reference AciI_genome_v2|length 47|copies 1
AAAAAATGGGTACTTTATCTCAATTACACCGGATGTATTATATGAGA
>2557407|reference AciI_genome_v2|length 75|copies 1
AAAAAATTACCAAATCTGCCATGTTTAATATGATCTGGATGCCATGTTACTTCTTCGTTATTTTTAATAAATTGA
>2557407|reference AciI_genome_v2|length 62|copies 1
AAAAAATTCAATGATTACAAAACACAAAATGGTGACCAATTCAAATCATTTTTAGCTCAATA
>2557407|reference AciI_genome_v2|length 51|copies 3
AAAAAATTTGTGTATTTAATGATGAACAAGCCTCCAGGTGTTATATCTGCT
>2557407|reference AciI_genome_v2|length 52|copies 3
AAAAAATTTGTGTATTTAATGATGAACAAGCCTCCAGGTGTTATATCTGCTA
>2557407|reference AciI_genome_v2|length 50|copies 1
AAAAACATGGGTGTTGCGTTTAATGATGATATTACTGGAGATTTAACAAT
>2557407|reference AciI_genome_v2|length 66|copies 13
AAAAACATTGCTAGCGGGTGCTATTTTTAAAGAAACTGGACAAACACAGTTAATCGTAACGAATAA
>2557407|reference AciI_genome_v2|length 77|copies 1
AAAAACCAAATTATAAATGTTAAGATCGCAATCCCAATTACAATTGGAACAAATAGATTCGAAATTCGATCGGCAAG
>2557407|reference AciI_genome_v2|length 61|copies 1
AAAAACGCAATTATACTTGAAACTTTACATTTTCCAGATGAGATTAGAGCAATTGAAAGTC
>2557407|reference AciI_genome_v2|length 69|copies 1
AAAAACTACTTTTCTACTTACTCTTATTTGTTTAATTTTTCATGTAAGAAAAGAATTTCCATTACTAAA
>2557407|reference AciI_genome_v2|length 63|copies 2
AAAAACTCAAAACCTTTATTACGTAAATTCCCAATCAGTGGTGAGCACGTTTTACAAGGACCA
>2557407|reference AciI_genome_v2|length 72|copies 1
AAAAAGAAAATTCAAAAATAGTTTATTCTTTAAACGATGGCGAGGGGACAAATTATTTAGTTGATCTAGGAC
>2557407|reference AciI_genome_v2|length 62|copies 1
AAAAAGAAAGAAATTCTGATTGTAGATGGATATAACATGATAGGAGCTTGGCCGAATCTTAG
>2557407|reference AciI_genome_v2|length 37|copies 1
AAAAAGAATCAAGTGATGATAGCGAAGAGGTCACACC
>2557407|reference AciI_genome_v2|length 60|copies 1
AAAAAGAATTATTAGTAGACAAAATCGCATTATTTGATAAGAATAAACTGATTATGGAAC
>2557407|reference AciI_genome_v2|length 67|copies 2
AAAAAGACAAAATTACCGGTGAAAATTAATGGCAATATTGATTTGTTAGATATTAATCTAAAAGTCG
>2557407|reference AciI_genome_v2|length 69|copies 2
AAAAAGACCAAAAATTGGTCCTTCCCAGTCTATTAAGTATCAAATAATGTCCCTTCCAATGCTTCTATA
>2557407|reference AciI_genome_v2|length 76|copies 1
AAAAAGAGTGAGTAAAAAGAAGTACAACTTCCATTACTCACTCTTTTATTTTTTTAAAATCCTAAAACAGCTTTAA
>2557407|reference AciI_genome_v2|length 52|copies 4
AAAAAGATGAATTCTCCGCATACAAAAAAACTTGTAGACAAGTGACATAATA
>2557407|reference AciI_genome_v2|length 61|copies 1
AAAAAGATTTCATGATGTAAAAAAAGCTGAATTTCTTTGTGGAATAACGATTCCTAAAGAT
>2557407|reference AciI_genome_v2|length 69|copies 2
AAAAAGCATAGCGAACCGCTATGCTTTTTTACTTTTTTATGATTCCTATTGCAACTAACCAAAAACCCC
>2557407|reference AciI_genome_v2|length 58|copies 1
AAAAAGCGCAAGTCATTCTTTTAGAACAAAATTATCGTTCGACTCAAACGATTCTTGA
>2557407|reference AciI_genome_v2|length 66|copies 1
AAAAAGCTTTGAATACAATTACGAAAATAGATGCAGCTGTTTCAACTGGACTAAAGGGCACAGAGC
>2557407|reference AciI_genome_v2|length 69|copies 1
AAAAAGGAGCTCACAATTGAACATTTTCTAACAATGACAGCAGGGTATGACTGGCAAGAATGGGGAGAA
>2557407|reference AciI_genome_v2|length 50|copies 1
AAAAAGGCAGAACGTACGTTAAATACTGCTGATACAGTAAAATTGTTCAG
>2557407|reference AciI_genome_v2|length 65|copies 1
AAAAAGTCTAAAAGAAACTTCATTATTTTCTGGTCTGACTCTTGCCAAAATATATCCGTCGGTCC
>2557407|reference AciI_genome_v2|length 49|copies 1
AAAAAGTGGTTTACCTGCACATTCAATAACGATCGTTTGATCTTCCATA
>2557407|reference AciI_genome_v2|length 69|copies 1
AAAAAGTTTCTTTTGAATTGCCTCTTTTAATCTTTCATGTGAATTATAATCAAAACGTTTTCCTTTTCG
>2557407|reference AciI_genome_v2|length 65|copies 1
AAAAATAAAGGTTACTGTTACCAAAAATGGAAAAGAGTAGTTTTTTTCTTTCAGCAACTCTTTAC
>2557407|reference AciI_genome_v2|length 85|copies 1
AAAAATAAAGTTAAGTGATCTAAAAAAGACTATTTTTGAAAAGTTTTCAATGATAGTCTTTTTCTTTGTCCATTTAAAGGAAAAA
>2557407|reference AciI_genome_v2|length 73|copies 15
AAAAATAAGAATTACCGGTGGTGAACCTTTATTACGGAAAGGTTTACCTATATTAATTGAGCGATTAAATAAG
>2557407|reference AciI_genome_v2|length 82|copies 1
AAAAATAAGGACTTCCGGATATAATTTCCGAAAGTCCTTTTCTTTAGTCTTTGATTCTAACCTTAGGAAGAATTTTACCTAA
>2557407|reference AciI_genome_v2|length 31|copies 1
AAAAATAAGTACAGCGGCACCACTTGCAAGA
>2557407|reference AciI_genome_v2|length 72|copies 2
AAAAATACAATACTGCAAATTGTGTAATGGCGAATGAAATTCCATTCACTAAAATGGCTGGGAGTGTTTGTC
>2557407|reference AciI_genome_v2|length 63|copies 1
AAAAATATGAGAATGTAATAGCATTAACATTAGGTCAACCGGATTTTCCAACGCCGGAACCAA
>2557407|reference AciI_genome_v2|length 62|copies 9
AAAAATATTCATAACCGGGCATAGCTTAGGTGGATCATTGGCTACTTTATTAGGTTATGAGA
>2557407|reference AciI_genome_v2|length 60|copies 1
AAAAATATTCGCAACCAGCTTCAGATGCAGCATCAATTAGCGGTAGCAATTTTTCTGTCG
>2557407|reference AciI_genome_v2|length 60|copies 1
AAAAATCCGTGCAATCGTTGATGAAGCAACTGATTACGCAGAAAACGCTCCATATGCAGC
>2557407|reference AciI_genome_v2|length 63|copies 1
AAAAATGGTTTAACGACCACATTACTCGGGTTCCCGACTTTATTTACTTCCTCAATAACAGAA
>2557407|reference AciI_genome_v2|length 61|copies 2
AAAAATGTTGAATTATAGTGATGATTCTGGGGGCTACATAAGTCCCGTTATCTCTAAAAGT
>2557407|reference AciI_genome_v2|length 65|copies 1
AAAAATGTTGAATTATAGTGATGATTCTGGGGGCTACATAAGTCCCGTTATCTCTAAAAGTTTAG
>2557407|reference AciI_genome_v2|length 70|copies 1
AAAAATTAGCTTGAAACAAATGAAAAAGACACATAATATGGGAGTTCTCAGATGAAAAAAATGATTAAAG
>2557407|reference AciI_genome_v2|length 60|copies 1
AAAAATTATCCGTGATAAAGCGATAACAAGTGAAGCTGATTATTTCGAATATGGAAAACA
>2557407|reference AciI_genome_v2|length 54|copies 1
AAAAATTGACCGAGGATGCAATTGAATCAATTATCGTCCCTCCTTTATTATCTT
>2557407|reference AciI_genome_v2|length 55|copies 7
AAAAATTGACCGAGGATGCAATTGAATCAATTATCGTCCCTCCTTTATTATCTTG
>2557407|reference AciI_genome_v2|length 56|copies 1
AAAAATTGACCGAGGATGCAATTGAATCAATTATCGTCCCTCCTTTATTATCTTGC
>2557407|reference AciI_genome_v2|length 76|copies 1
AAAACAAAAATCTCTGTTGAAACGAAAAGAAAAAGAACAAAGTTTATGCTTAAAATATTAACTTTCGTATTTGTTA
>2557407|reference AciI_genome_v2|length 58|copies 1
AAAACAAAATGGTGCAGCAGCAGCTTTACTTTTTAATGATAATCCTGATGAGGGATTA
>2557407|reference AciI_genome_v2|length 51|copies 1
AAAACAAACGTAACTCTAATCTTCACTGTTAACCAAGCATTATTAGCAGCT
>2557407|reference AciI_genome_v2|length 68|copies 2
AAAACAAAGATTAATCGTAATAACGTTATTTATTCTTATTTGTGCAACAATGTTTATTGGAATGGGTA
>2557407|reference AciI_genome_v2|length 61|copies 1
AAAACAACGACTACCCGCGTAAAAATTGACTACAGATGATACGAAGGAGAAGTGATCTTGA
>2557407|reference AciI_genome_v2|length 57|copies 11
AAAACAAGTTTGTCGGTTAGCTTTTTATCACAAGTAGAGCGGGGAAATAGTTCTTTA
>2557407|reference AciI_genome_v2|length 64|copies 1
AAAACAATATTATGAACAGCAATCTGGTGGGACTTATACTGTTGATGGGAAAGCATATGGTTGG
>2557407|reference AciI_genome_v2|length 66|copies 3
AAAACAATGATTCAAAGAATAACAGTGCTACATCAGTTCCTAATAAACCCGTTGGCACAGTTATTC
>2557407|reference AciI_genome_v2|length 64|copies 1
AAAACAATGCAAGTACAATTAATATTTTCCCTAATTGTTCTAGTCGTCTTTGTAACGGTGTCAC
>2557407|reference AciI_genome_v2|length 71|copies 1
AAAACACAAAAAGCCCGCTAGGAACCCAAACTTCCTCGCGAGCTATCATCAATTTTGGGACAACTTCCTAC
>2557407|reference AciI_genome_v2|length 57|copies 1
AAAACAGCTACTTTTGTATTCGAACGACGCCCAACTATGTAACTTTTTACGATCAGA
>2557407|reference AciI_genome_v2|length 55|copies 1
AAAACAGCTGAAAAAGGACCGTATGAAGGATATATTGTGTATACGAACCAAGACA
>2557407|reference AciI_genome_v2|length 52|copies 2
AAAACATTCTCTATTTCAACCGAGTAAATATTTTCCCCACCTGAAATTAACA
>2557407|reference AciI_genome_v2|length 54|copies 1
AAAACATTCTCTATTTCAACCGAGTAAATATTTTCCCCACCTGAAATTAACATG
>2557407|reference AciI_genome_v2|length 55|copies 1
AAAACATTCTCTATTTCAACCGAGTAAATATTTTCCCCACCTGAAATTAACATGT
>2557407|reference AciI_genome_v2|length 65|copies 1
AAAACATTGCTAGCGGGTGCTATTTTTAAAGAAACTGGACAAACACAGTTAATCGTAACGAATAA
>2557407|reference AciI_genome_v2|length 62|copies 1
AAAACCAAATATGCAAGTATCACCAGTAGCAACAGGAAAGCCGAATGCGCAAGTTTCACCGG
>2557407|reference AciI_genome_v2|length 76|copies 1
AAAACCAATTATTATTATTAACGTGGCCTTTACTTTTTTCGACATTTTTACATAGTTTCTGACATTAATAAAATTC
>2557407|reference AciI_genome_v2|length 70|copies 1
AAAACCCTGTAGTTGAAATCTCGTTCCCTCTTGAGTGGATCCTGAGTACGGCGGAACACGTGAAATTCCG
>2557407|reference AciI_genome_v2|length 60|copies 1
AAAACCTCCAATACCAGGACCAACAATAAAGCCCGTAGAAATGGCAGCCGACATATAGCC
>2557407|reference AciI_genome_v2|length 60|copies 1
AAAACGAGCAAATACCGGTGTTTCCGTACCAGCATCTTGTAGAAATTTAGCTTTCGTGTA
>2557407|reference AciI_genome_v2|length 67|copies 1
AAAACGCAGAAAAGCAAGTAAAATCAAAGCTTACTAAGAAAGACTTAGGGATTGTATTATCAAGCAG
>2557407|reference AciI_genome_v2|length 62|copies 1
AAAACGGATTTTAACTATGAAATACCAAATAAAAATACAGGTGAATGCTGGGCAATTTCAGC
>2557407|reference AciI_genome_v2|length 65|copies 1
AAAACGGCCGTTTAGAACTGGTGAAATTATTCGTCCATTTTTAGAACTGAGGAAACACGACTTAA
>2557407|reference AciI_genome_v2|length 64|copies 1
AAAACGTAATGGATAGAGCTAATGCAATTTTTGGTTTTTTAAACATTCCAATTTGCTGTAATAA
>2557407|reference AciI_genome_v2|length 37|copies 1
AAAACGTCAAGACTAGAGCCACAAGGGTTTGAGGACA
>2557407|reference AciI_genome_v2|length 67|copies 1
AAAACGTCTTTATGAGGGAAATGGTAATGCAATTGCAGAAGCTGCTCAAGAAATTATTGATGGCAAA
>2557407|reference AciI_genome_v2|length 61|copies 2
AAAACTGAACTGATCCGCTCTGAAGTAATTATAAGAATGTAAAACTGCACGGTTTAAGTCA
>2557407|reference AciI_genome_v2|length 51|copies 1
AAAACTGAATTACAGAATCATTCAACGGTTAAGGAAGCGATTAGTGTCACT
>2557407|reference AciI_genome_v2|length 63|copies 1
AAAACTTATGAATTTCTAATTAATAAAATTGAAGAAACAGTCAGCACACCACATATAAAAGAA
>2557407|reference AciI_genome_v2|length 62|copies 2
AAAAGAAAAACATCCAAATGCTGATAAATTAAACATTTGTAAAGTAGATGTTGGTACTGAAG
>2557407|reference AciI_genome_v2|length 87|copies 4
AAAAGAAAAACTAGGCGGGCATCATTCAGCAAAAAGTTTAATGTATTCGGTCGATTTCGGGGAAATTAAAACGCTCCAGTTTGAAGA
>2557407|reference AciI_genome_v2|length 61|copies 5
AAAAGAAAATATTTGCGGGTGTGGCGGAATTGGCAGACGCGCTAGACTTAGGATCTAGTAC
>2557407|reference AciI_genome_v2|length 54|copies 3
AAAAGAAACACATGCGGGAGAACCGTTAAGTGGTATAACATCTCCATATATTGC
>2557407|reference AciI_genome_v2|length 60|copies 1
AAAAGAAAGAGATTTTGAATTTCTATGACACAATAGAATTAAATGGAATATTGATACAGC
>2557407|reference AciI_genome_v2|length 62|copies 1
AAAAGAAATTGTTTTAGAAATAAACGGTACTGCTTTGGATGGAAAGTTAGACCAGCTCTCAG
>2557407|reference AciI_genome_v2|length 63|copies 1
AAAAGAACTTTTCGTCCAGTCAATTCACCACTGTTCAAGTAGAAGTGAAGCCCCTTTTATAGC
>2557407|reference AciI_genome_v2|length 59|copies 1
AAAAGAAGAAATTGCAGGTTCAGAATATAATATTGGTACATATGAAGGTAAACAAGTAA
>2557407|reference AciI_genome_v2|length 32|copies 1
AAAAGAAGATTCAGCCTTCATGATTGCTCCAC
>2557407|reference AciI_genome_v2|length 52|copies 1
AAAAGAAGATTCAGCCTTCATGATTGCTCCACCTTTAACCATTACTTATGGA
>2557407|reference AciI_genome_v2|length 68|copies 65
AAAAGAAGATTCAGCCTTCATGATTGCTCCACCTTTAACCATTACTTATGGAGAACTGGATGAATTAC
>2557407|reference AciI_genome_v2|length 86|copies 1
AAAAGAAGTGAAAGCAGGAAGAGAAAAAAGCAGGGGGACTAGGAAAAGTTTAAAAATTTTACCTAGATCCTGCTCATTATTTTTCA
>2557407|reference AciI_genome_v2|length 65|copies 1
AAAAGAATAAATGACCAATACGGTCATCAAGCGGGAAATGAAGTGCTATTCGAAGTTGCACAAAG
>2557407|reference AciI_genome_v2|length 66|copies 23
AAAAGACAAAATTACCGGTGAAAATTAATGGCAATATTGATTTGTTAGATATTAATCTAAAAGTCG
>2557407|reference AciI_genome_v2|length 82|copies 1
AAAAGACCAAAAACACAGGGAGGATTTTTAAAATGACAAATGAAACTTTTTCAGTTAAAGAATTTGAAAAAAAATATGTGGC
>2557407|reference AciI_genome_v2|length 50|copies 1
AAAAGAGAATATAGTGCAGGAGATGATATCATGACAAGAAGCTCAGTCCA
>2557407|reference AciI_genome_v2|length 56|copies 1
AAAAGAGCAATCGAATTAGCTGAGTTACAATTATCTAATAAGCAACAATAACAATC
>2557407|reference AciI_genome_v2|length 54|copies 2
AAAAGAGCACCCCTTCTCCCGAAGTTACGGGGTCATTTTGCCGAGTTCCTTAAC
>2557407|reference AciI_genome_v2|length 68|copies 4
AAAAGAGCACCCCTTCTCCCGAAGTTACGGGGTCATTTTGCCGAGTTCCTTAACCATAGTTCTCTCGC
>2557407|reference AciI_genome_v2|length 58|copies 1
AAAAGAGCGAGAATACTATTTTCATATCAACAATTGTTAATCAAGCATTGGGATGAAC
>2557407|reference AciI_genome_v2|length 50|copies 4
AAAAGAGCTAGTTCAAGCTGGAGTAGAAGTCGCTTTTGGGATTGTAAGTA
>2557407|reference AciI_genome_v2|length 55|copies 1
AAAAGAGCTCAACAGTATAAAAATTGAGTTTATGATAACACTTGAGAAATACTAA
>2557407|reference AciI_genome_v2|length 61|copies 1
AAAAGAGCTGTGATAATTAACATGAAAATTGAAGTAGTGAAGCTGCCACCTGATGAATCGC
>2557407|reference AciI_genome_v2|length 27|copies 1
AAAAGAGGTCTGAAATATAGAGGTATT
>2557407|reference AciI_genome_v2|length 68|copies 1
AAAAGAGTTTAGTAATTACTGCTTTGAACAGTTCGATAATTTAATGAGTGAAGAATTTTGGACAACAA
>2557407|reference AciI_genome_v2|length 63|copies 4
AAAAGAGTTTGGTGCAGGTTTAGTATGCGCAGAAATGGTAAGTGATAAAGCAATTCTTAACAA
>2557407|reference AciI_genome_v2|length 60|copies 1
AAAAGATAATATTTCTGTAAAAGTAGTAAACGCTAGGTTTATTAAACCGATGGATACTGC
>2557407|reference AciI_genome_v2|length 64|copies 2
AAAAGATAATATTTTGGAAATCAGTGGAACTACATTATTAAACAATCAAAACCAATATCGTAGG
>2557407|reference AciI_genome_v2|length 54|copies 1
AAAAGATGAAAATATGCAAAAAGCGCAGCTTATCCTTGAAGCGATGATCGTATC
>2557407|reference AciI_genome_v2|length 54|copies 1
AAAAGATGAACGAGTAAAGAAAGAGATCCAACGACTAAAGCGAATTTACAAAGA
>2557407|reference AciI_genome_v2|length 51|copies 4
AAAAGATGAATTCTCCGCATACAAAAAAACTTGTAGACAAGTGACATAATA
>2557407|reference AciI_genome_v2|length 53|copies 1
AAAAGATGCATTCTTAGGCTATACGACGCTTTGGAATGATGAAATAGGAGCGG
>2557407|reference AciI_genome_v2|length 56|copies 1
AAAAGATGCGTTTGCAGGATACACTGCTCTTTGGAATGATAGTACAGAAGGAGGGG
>2557407|reference AciI_genome_v2|length 67|copies 2
AAAAGATGTTGGCTACCACAAACAATTGAAAATCAGTTAATTCTATTCTTTGATTGGCCAGTACACC
>2557407|reference AciI_genome_v2|length 35|copies 1
AAAAGATTGGTGCGCCAATCGTTATAAAAGCTGAT
>2557407|reference AciI_genome_v2|length 70|copies 1
AAAAGCAAATATTAGAGCAAACAAACTCTACTATTGGTGTGAATAACGCGAGCTTTGAAATTTATCCAGG
>2557407|reference AciI_genome_v2|length 67|copies 1
AAAAGCAAATGAACTTTCAAAAGAAATACCGAATTCTTTTGTACCTTCACAATTTAGTAATGAAGCG
>2557407|reference AciI_genome_v2|length 70|copies 1
AAAAGCAATTATTTCCGCAATAAAAGATTGTTATCAACATGGTATTGTTGGTGCCGTTACGGAGGATTTA
>2557407|reference AciI_genome_v2|length 56|copies 1
AAAAGCACTAGAAAGCGCTCTAGTGCTGGGTTTCTCTTAATTCTTGGATTACTGTA
>2557407|reference AciI_genome_v2|length 67|copies 1
AAAAGCAGATGAAACCGGTAATTGGTGTCATTATGGGGAGTACAAGTGATTGGGAAACAATGCAACA
>2557407|reference AciI_genome_v2|length 54|copies 1
AAAAGCATATGTTGTGGGCAAAAATGGAAAACAATATAAAGCGGATATTTCAGA
>2557407|reference AciI_genome_v2|length 56|copies 1
AAAAGCATGACGGCCTGAGTGTTTACCTAATACTAATGAATTAGTAGAAAGCCCAA
>2557407|reference AciI_genome_v2|length 48|copies 1
AAAAGCATTTAAATTAACTGGAAATAGCATTTTGAATATGTTATTCCT
>2557407|reference AciI_genome_v2|length 70|copies 2
AAAAGCCACTGCGGTAAGATAATAAATTGAATTAGTTTTTTTCATACTTTAATCCTCCTCATAAATAAAG
>2557407|reference AciI_genome_v2|length 61|copies 1
AAAAGCGAATAAAGGTACAGGTGGAATTGACGGAGAATCAATCGAAAGTTATGAATCTAAC
>2557407|reference AciI_genome_v2|length 63|copies 1
AAAAGCGTTTGTTGCCGCTGCATCAAAAGGATATAATTTTGCGATTGATAACCCGAAGGAAGC
>2557407|reference AciI_genome_v2|length 64|copies 1
AAAAGCTAATTTATAAGGTAGAAGTTACCTTATAAATCAGGCTTTAAGTATACATAAGTATTTC
>2557407|reference AciI_genome_v2|length 44|copies 1
AAAAGCTCTCATCCTTAGGCATTTTCAGCCTAGGGACGAGAGCT
>2557407|reference AciI_genome_v2|length 53|copies 1
AAAAGCTCTTTCGATTTCATTTCAGGCTTTCATTAATCCAGCTCTGAAATAGG
>2557407|reference AciI_genome_v2|length 58|copies 1
AAAAGCTGCACTTATGAATACAGCAGATCCGTTAAAAGGAGGAACTTATAATGTAAAC
>2557407|reference AciI_genome_v2|length 76|copies 1
AAAAGCTGTTAAAACGATTTGGAACAACGAAAAGTTTTCGATTGATCCACCTAAACAAACAGAAAATAATGACCAA
>2557407|reference AciI_genome_v2|length 69|copies 1
AAAAGCTTGGGATAACCGCATCGGCTGTGCTATTGCAATTGACGTATTAGAGCAATTACAAGGTCAAGC
>2557407|reference AciI_genome_v2|length 59|copies 1
AAAAGCTTTGCAATGACAGTCGCTCAAATATCATTAGCAGATATTGCATTTGCCATTGA
>2557407|reference AciI_genome_v2|length 63|copies 1
AAAAGGAATTCACGTTTTAAAGGCTGACGGATTTATTAAAATTATCGAGGCATTATTAATTTC
>2557407|reference AciI_genome_v2|length 65|copies 2
AAAAGGAGATCCAGCTGCATTCACTGTACCTTATGAAGCAGGTAGTAATGCAACAAGGTGGTCAA
>2557407|reference AciI_genome_v2|length 65|copies 1
AAAAGGAGCGAACTTCGCTCCTTTTTTGTTGTTTCATGTGCTAAATTTACTGTTAATTTGATAAC
>2557407|reference AciI_genome_v2|length 64|copies 5
AAAAGGATAAAAAGCAGGCGTTTCAATCATAGCACCAATATGCTTAATCGATTCTTTAAAATGA
>2557407|reference AciI_genome_v2|length 64|copies 1
AAAAGGATGTGGAGTTGCTTAGACAACCAGGATGTTGGCTTAGAAGCAGCCACCATTTAAAGAG
>2557407|reference AciI_genome_v2|length 59|copies 1
AAAAGGATTGGCAGCCGGATATACACCGATTGCAGTTGCTATCGCAAGTGACCGTGTCA
>2557407|reference AciI_genome_v2|length 75|copies 2
AAAAGGATTTTTGGAGGGGTAAAATGTTTGAAGGCGGAGATTTTTTGTTTACGTTCGGTCCCATTTTTATTGGTA
>2557407|reference AciI_genome_v2|length 46|copies 1
AAAAGGCACGCCATCACTCGTTAACGAGCTCTGACTATTTGTAAGC
>2557407|reference AciI_genome_v2|length 62|copies 71
AAAAGGCACGCCATCACTCGTTAACGAGCTCTGACTATTTGTAAGCACACGGTTTCAGGTTC
>2557407|reference AciI_genome_v2|length 63|copies 3
AAAAGGCCTTGCAGCGGGTGCACTTAAATAATGAGGAGAGATATTAATGAAAATTGCTTGTAG
>2557407|reference AciI_genome_v2|length 63|copies 1
AAAAGGCGAATGCATCTGGAAGTTTTATACTATAAAAACGGCTATGTAATAAATAAACGATTA
>2557407|reference AciI_genome_v2|length 60|copies 1
AAAAGGCTGTTGATTCCGCTGGGCTCCAAGCTGCCCCTGCATTAATTGCAGGCTGTATCG
>2557407|reference AciI_genome_v2|length 73|copies 1
AAAAGGGAGTAAAATGTTTCCCTTCAACACGGTTCGCTCTAAAACAGTCATAAAAATCGCTGGAAAACCATTA
>2557407|reference AciI_genome_v2|length 69|copies 1
AAAAGGTAAGAATGAACAAGATATTATCCCGATGGCACAGTATTTTAAAGAGAAAAAACATATTCTTCG
>2557407|reference AciI_genome_v2|length 65|copies 1
AAAAGGTATATCTGCGCCAAAATCTGGATCTTCTGAAGTAAACGGAATTGTCCTTGCAGAGCAAA
>2557407|reference AciI_genome_v2|length 55|copies 1
AAAAGGTGAAGCTGAATGATGACATGTCAGTGGTGTGAATCAGCTAACATAGTCG
>2557407|reference AciI_genome_v2|length 60|copies 1
AAAAGGTTTGAAAGGTACTGCATTAGTACGCAACCAAATTAACGAGGCTAGCACTCGTGC
>2557407|reference AciI_genome_v2|length 72|copies 1
AAAAGTAAATGGTGCTGGGGTTATTCCGGTAATCTTCGCTGTTTCATTTTTAATCACTCCATCAACAATCGC
>2557407|reference AciI_genome_v2|length 32|copies 1
AAAAGTAACTGGCCGAAAAGCGAACATCATCA
>2557407|reference AciI_genome_v2|length 64|copies 3
AAAAGTAGAAAGTATAAATATTGGTGATGAAACAAGAGGATGGGGGCCACCTTTCGTGGAAGGT
>2557407|reference AciI_genome_v2|length 65|copies 1
AAAAGTAGATTTACCCGCACCGTTCGCACCAATTAAACCGTAACAGTTGCCTGGCGTAAATTTTA
>2557407|reference AciI_genome_v2|length 52|copies 1
AAAAGTAGATTTTCCCGCGCCGCCTGAACCAATGATGACGATTTTCCTCATG
>2557407|reference AciI_genome_v2|length 59|copies 3
AAAAGTAGATTTTCCCGCGCCGCCTGAACCAATGATGACGATTTTCCTCATGAATGTCC
>2557407|reference AciI_genome_v2|length 55|copies 2
AAAAGTATAAATCTAGGAGTTAATTCAGAAATCACTGCCTTACTATTAGCTAATG
>2557407|reference AciI_genome_v2|length 57|copies 1
AAAAGTATTAGGTGTGATCGCGACATGGTGGAAGACAAGTGTATGTGATTCATTCGC
>2557407|reference AciI_genome_v2|length 80|copies 1
AAAAGTATTTTTAAAAACATGGGTTTTTCTTGGTCATGAATCTGAAGTTCCAAATTCCGGTGACTTTATGACACGTGAAC
>2557407|reference AciI_genome_v2|length 55|copies 2
AAAAGTCATAATAAGCAGTCCAAAAATCGCTAAAGGACGGATTCCATATTTATCG
>2557407|reference AciI_genome_v2|length 73|copies 1
AAAAGTGATCGAGTGGTTAGATTCTTCAAAAGCAGGGGAGAAAAAAGTTACTTATCGTCTACGCGATTGGTTA
>2557407|reference AciI_genome_v2|length 61|copies 3
AAAAGTGATTATTCCAACAGCGTATTTTAGAGAATGTTTATCTATTTTAAAAGCAATGTAC
>2557407|reference AciI_genome_v2|length 59|copies 1
AAAAGTGCAACAGGTAAAGCGTTTAACTTACCAAGTATTAAACGGATCATTCGTAATCC
>2557407|reference AciI_genome_v2|length 57|copies 1
AAAAGTTCAAATATAGGTTATCCAAGAATTGGTGAAAAGCGTGAATGGAAAAAAGCA
>2557407|reference AciI_genome_v2|length 63|copies 12
AAAAGTTCAAATATAGGTTATCCAAGAATTGGTGAAAAGCGTGAATGGAAAAAAGCACTTGAA
>2557407|reference AciI_genome_v2|length 60|copies 1
AAAAGTTCTTCATCTTTGCTATTTAGATACGATGATAGATTCTAAAGATGTTCAAACCCA
>2557407|reference AciI_genome_v2|length 75|copies 1
AAAAGTTTTTAGCTTTGAACAAAATAAAACCTCTTTGATATAATTAAATTCGGTCGGTCAAAATGGTATTGCAAA
>2557407|reference AciI_genome_v2|length 84|copies 1
AAAATAAAAAAGTCTCCGTCGAAAATGTGACGTTAAAAAAACAAGTTAATTCAAAAACCTCTGTAACGGAGCATTTCCGAACTA
>2557407|reference AciI_genome_v2|length 63|copies 1
AAAATAAAAAGCCTCTTTTCCGAGACGAAAAGAGGCAATGTTAATTGGCTTTCGTCTCTTATC
>2557407|reference AciI_genome_v2|length 71|copies 1
AAAATAAAAAGTAAAAATAATGCCGGAATATAAAATCCAATCCCTTTTTGCTCTGAAGGATGTAAACCAGG
>2557407|reference AciI_genome_v2|length 66|copies 1
AAAATAAATGGTCATGGGAGATATAGTTATTTTGATTAAATGATTTAATGAAATCCATTATGAATA
>2557407|reference AciI_genome_v2|length 56|copies 5
AAAATAAATTTATACCGCACCATTATACACTTTTGCTCTTCCTTCTTCTCCACAGC
>2557407|reference AciI_genome_v2|length 72|copies 1
AAAATAAGAATTACCGGTGGTGAACCTTTATTACGGAAAGGTTTACCTATATTAATTGAGCGATTAAATAAG
>2557407|reference AciI_genome_v2|length 81|copies 1
AAAATAAGGACTTCCGGATATAATTTCCGAAAGTCCTTTTCTTTAGTCTTTGATTCTAACCTTAGGAAGAATTTTACCTAA
>2557407|reference AciI_genome_v2|length 65|copies 3
AAAATAAGTGCTGATGTTACAAATACAGTCCAAGTAAATAGTGGCATACGCATGTAAGTTAACCC
>2557407|reference AciI_genome_v2|length 60|copies 1
AAAATAATATAATAAATTGTTGACAGATGATTCGACAAAATGTTATGATATTAAAGTCGC
>2557407|reference AciI_genome_v2|length 76|copies 1
AAAATAATATATTATCCGCAAAACCACCAAATTTAAAAGGAACGAATGTTTTTGAAATTTCCATGTAAATAATCGC
>2557407|reference AciI_genome_v2|length 58|copies 1
AAAATAATTGTCTTCTTTTAGCTTCTAAAGGACTCTCTCCTTCGAGGATTGGCGTTTC
>2557407|reference AciI_genome_v2|length 85|copies 1
AAAATAATTTAATTTCGCCCCCAAAATGGGTAAATAAAACAATTTGGTATCAGATTTTCCCTGATCGATTCGCTAGTGGTAATAA
>2557407|reference AciI_genome_v2|length 60|copies 1
AAAATAATTTTAAAATATTTCGAAAACTCAAAACACAGTGTCCATTATAGCATAAAGTTT
>2557407|reference AciI_genome_v2|length 76|copies 20
AAAATAATTTTAAAATATTTCGAAAACTCAAAACACAGTGTCCATTATAGCATAAAGTTTTAATATTTTTTAATAA
>2557407|reference AciI_genome_v2|length 52|copies 1
AAAATACAGTTCTCGCATTTCTTGAGGAAATTGAAGTTGATCTAATAATAGC
>2557407|reference AciI_genome_v2|length 31|copies 1
AAAATACCGTGCTAGAGTGAATTATACAATG
>2557407|reference AciI_genome_v2|length 56|copies 1
AAAATACCTATACCGGTTAGGGTATTTCACCTAATTAATTGTTCAAAGATCGATGC
>2557407|reference AciI_genome_v2|length 71|copies 2
AAAATAGCAGCTCACCGGTTTATAAACCAAACTAGCCCATTTATGCTCGGAATGGCCTTTATGAACAAAAG
>2557407|reference AciI_genome_v2|length 58|copies 1
AAAATAGCTCATGGAGTGAATGGGGATGCAAGATCATCCTTAAATATATTAGAATCAA
>2557407|reference AciI_genome_v2|length 59|copies 2
AAAATAGTGTTGAATGTACCACTAATTTATGCATTTGAGACATATGGTGCAGTATTAGC
>2557407|reference AciI_genome_v2|length 65|copies 1
AAAATATATGGCATCAGCTAAAAAAAATAAAGATTTCACTCCTAAAGAGTTAGAAACAATTGCAG
>2557407|reference AciI_genome_v2|length 59|copies 2
AAAATATCCGATCCATCCAAGAGACTTATCAGCAAGAATAAAAGCTGTTATGCGCAGAA
>2557407|reference AciI_genome_v2|length 52|copies 1
AAAATATCGCTACTACTTTTTCCATTGAACAATTTGACAATAGCTTGCGAAA
>2557407|reference AciI_genome_v2|length 64|copies 41
AAAATATCTTCAGCAGTATTCGTTAATTCTGGCTTTACAGTTTTAGAAAATAACCATGTGAAGA
>2557407|reference AciI_genome_v2|length 69|copies 1
AAAATATGGTCATGAAAGATGGCCAATTTTACAACCGACATGTTCTTGTGGTGCCAATATTATGGTCGC
>2557407|reference AciI_genome_v2|length 59|copies 2
AAAATATTGGAACAGAGCCATGGAGTCAATCAGCAGGATTCCTTTTAAAAACGGATACA
>2557407|reference AciI_genome_v2|length 59|copies 1
AAAATCAACACTTCTTTGAACTAATAAATTAGGACTTTGGTTATTATTATTCTCAGTCG
>2557407|reference AciI_genome_v2|length 56|copies 1
AAAATCAATAATCTCCGCTTCTGATATTGAATCATTTGAAACGACTAAATAAGCAC
>2557407|reference AciI_genome_v2|length 63|copies 1
AAAATCAATGGGTGCAGGAGTACCTATTAGTGGCGTAATTGGTAGAAAAGAAATAATGGAAGC
>2557407|reference AciI_genome_v2|length 74|copies 1
AAAATCACCTTCCTACGTTAAAGGCGAAATTGAAAAAACAGACAAATTAATTCGCAAAGCAGGCTATAAAGGTG
>2557407|reference AciI_genome_v2|length 78|copies 5
AAAATCCTTCCGCTTTTTATTTCAATCATTTTTGTTCAAAACTTCACATAAAAAACCTCAATTATGCCTCTAACTCAG
>2557407|reference AciI_genome_v2|length 58|copies 1
AAAATCGATGCACCTGATACAGTTATGGTACCTGCAGGGAAATCAGTTGATTTCACTG
>2557407|reference AciI_genome_v2|length 62|copies 12
AAAATCGCATCATGCCGGGCTTTCAAACGTGCCATATGACGGATATGCAGCAAATTTACACC
>2557407|reference AciI_genome_v2|length 51|copies 2
AAAATCGGTCCAAAAATTTTCGTTGCCGAGTCAATCATCGTTGTAATAGAC
>2557407|reference AciI_genome_v2|length 68|copies 1
AAAATCTAGCCACCACCGGGCAAAAAAGCGCCTAGATAATAAAAACATAGAGGAAGAATCTAATTCAG
>2557407|reference AciI_genome_v2|length 57|copies 6
AAAATGAAACCTTCTAAAGGTGTATATGTAGATAATCCAGCTAAGAATACGATGTCA
>2557407|reference AciI_genome_v2|length 63|copies 5
AAAATGAATATCGTGACCAGGATGGTTTTTTAATCCCGGGTAATAGACATCCTCAACTTCTTC
>2557407|reference AciI_genome_v2|length 56|copies 1
AAAATGACTAGACGCAATAATCATGTCATTCGTTAAATGCGGGAATGCAGCATGGC
>2557407|reference AciI_genome_v2|length 51|copies 1
AAAATGCCTAGCACCGAAGTTACTAGTAAGATAAGCACCACAAGTAAAGTT
>2557407|reference AciI_genome_v2|length 60|copies 2
AAAATGGTAACAAACCGCTGTCGTGACATACAAAAATCAGCTCGCAAGAAACGGGAGCAA
>2557407|reference AciI_genome_v2|length 69|copies 1
AAAATGGTGTTCTGTAATTTCCAATCAATTCGAAAACAATCTCCTTCAAGCACTCTCTGCATGGCGGCA
>2557407|reference AciI_genome_v2|length 61|copies 2
AAAATGGTGTTGTGACAAATGGAGAAGTGAAAATATCACAATTATCCTCGCCACCGCTACG
>2557407|reference AciI_genome_v2|length 72|copies 1
AAAATGGTTAGATCCCGCAAAAAAACCGCTTATTATTCAAACGCCATTGAATAAATTAAGTCAATATTAATA
>2557407|reference AciI_genome_v2|length 54|copies 1
AAAATGTTTTAAGTACTACAATGCATAGCTATGCTGCTATGGCAATCGTATCAA
>2557407|reference AciI_genome_v2|length 65|copies 1
AAAATTAATTTGTAATATGATTTCAACTGCTTCAATGATCGGTATCGGAAAAGTATATAAAAACC
>2557407|reference AciI_genome_v2|length 73|copies 1
AAAATTAGATGAGACCCAAAGTGAATTATTATTCATTTTTGGTCAAGGGAATTCAATTATTCCACCAGTTTCG
>2557407|reference AciI_genome_v2|length 60|copies 1
AAAATTAGCACAAACAGAGGCAGATAAACTGTTAAATATGGAAAGTGTTCTTCATAAGCG
>2557407|reference AciI_genome_v2|length 68|copies 2
AAAATTATGTCCATGGATGGTAGCGAAGCAAGTAAACAAGTGATAATTAAAGTAAAGGATGTAACGCC
>2557407|reference AciI_genome_v2|length 63|copies 1
AAAATTATTAAGAAATGAGATTGGTGAAAGAGAAATTGTTAACCGTGGAATTAGATGTGGTAA
>2557407|reference AciI_genome_v2|length 78|copies 1
AAAATTATTTTTTTCTAAGCTAAGTAAGCGTTTTCTAAATAGGAATTCAGACCATGGGGGAAATTAAAATGTTAAAAG
>2557407|reference AciI_genome_v2|length 80|copies 1
AAAATTCAACCAAGCTCTGATGCACCAGTAAATGCAATTTCGACTTGCGTAAAAGGTAAATTTGGTTGGGATTTCGTTAA
>2557407|reference AciI_genome_v2|length 55|copies 1
AAAATTCCACGATGGCACTCCATTTAATGCAGAAGCAGTAAAAAAGACGTTTGAT
>2557407|reference AciI_genome_v2|length 72|copies 1
AAAATTCTTACGCAAATCCAAATGATGTTCGTCAAACACCTCCTTATTACGCAGAATATTATCAAGCCCAAG
>2557407|reference AciI_genome_v2|length 62|copies 1
AAAATTGCAGAATAACATAATCTGTAGAAAAATAGAGAAACGAGTTCTTAAATTAAAACTCG
>2557407|reference AciI_genome_v2|length 58|copies 1
AAAATTGCAGGTAAAATCGGTGAATTAGCACTACTTAATAACGCAACACAAATTACAC
>2557407|reference AciI_genome_v2|length 45|copies 2
AAAATTGGTGCTTATAGCGTGCTTGGTGCGGGTGCAATTATCGAT
>2557407|reference AciI_genome_v2|length 46|copies 1
AAAATTGGTGCTTATAGCGTGCTTGGTGCGGGTGCAATTATCGATA
>2557407|reference AciI_genome_v2|length 64|copies 1
AAAATTTATGTATGGATCGAAGCAGTGTCTGGATATTATTCAGCAAGTAAACAATGGGCAAGTA
>2557407|reference AciI_genome_v2|length 64|copies 3
AAAATTTCTTCGACCTTTCCTTGAGAGATAATAGAGAACGCTTCTCTCCCTAGTCCAGAATCCA
>2557407|reference AciI_genome_v2|length 62|copies 1
AAACAAAAGGTCATAGAGGAGTACTTACCGGACTTGATCAGTCATCAAAAATGATTGAAGAA
>2557407|reference AciI_genome_v2|length 71|copies 1
AAACAAAATAGATTTTGGAGTTATTTGTCTTTACGGTGAATTTTTAGAAGAAAATGAAGAGTTAATTTGCG
>2557407|reference AciI_genome_v2|length 60|copies 1
AAACAAATAAAAAAGCAGGAGAGCAAGATCAATCCCTGCTTCTCCAGCTTTTATAATTAG
>2557407|reference AciI_genome_v2|length 66|copies 1
AAACAACAAAAGAAGACGAGTCCGGTTTATTAGAAGTGTTAAACATCGATTCAAATTTAGTTTTAG
>2557407|reference AciI_genome_v2|length 57|copies 1
AAACAACGCTTGGAGAAAGCTCTTTCACTTGTGGATCAATAATTTCCGCATAGTAAA
>2557407|reference AciI_genome_v2|length 74|copies 1
AAACAAGGGAAATATGTTGCTATCCTTAAAGGAGTAAAGGAAGGGGATAAAATAGGTAAAAATCCTTCCTGGAC
>2557407|reference AciI_genome_v2|length 83|copies 1
AAACAAGTTTTAAAACGGGCTACATCAGGAGTTCCAGCACCTGTTAAAGCTTTTATGGAGAAGGGTGAAGATTTTATAGTAGC
>2557407|reference AciI_genome_v2|length 71|copies 1
AAACAATACTGTAATTCCCTTGGAAAAGTGAACATAACATTCCAACTGTCATAATATTAAGCAGTGGTTTC
>2557407|reference AciI_genome_v2|length 68|copies 2
AAACAATATGCATCACATATTTATACTTTTCAACGTTCATGTATTTATCTAATTTGACTGTTCCAAAC
>2557407|reference AciI_genome_v2|length 53|copies 2
AAACAATCAATGTAAATACGATGCTAATCAATAGTGCGAAGAAAATAAAATAA
>2557407|reference AciI_genome_v2|length 76|copies 2
AAACAATCGAATGACCGGCAACAATTTCTTTTAAATTTAATGGATTAGGGGCTAAAAAACCTTCAATTGTATTTCC
>2557407|reference AciI_genome_v2|length 71|copies 1
AAACAATTAATCAAAGGAATTGAAGGGTTATTTGTATAGATTTCCATATACAAACTAAAGAGTATTAGTCC
>2557407|reference AciI_genome_v2|length 72|copies 1
AAACAATTCCGTACCCGCTCATTAAGAAAAACGTAATGGATAGAGCTAATGCAATTTTTGGTTTTTTAAACA
>2557407|reference AciI_genome_v2|length 67|copies 1
AAACAATTGTTTTTCCGGGTTGTGTTAAACCTAGCTCAGGACCAATTACATGGACAATACCTTGTTC
>2557407|reference AciI_genome_v2|length 82|copies 2
AAACACAAAAAAACCCGCTAGGAATTTTTAATTCCAGCGGGCTTTCACTATTTTTTTGAAACAACTTCTAATTAATGTGCAG
>2557407|reference AciI_genome_v2|length 62|copies 1
AAACACAACAATTGTTGAGATGGCTTGGCATAATTTAGGGTATTTATATGGTACTCAAAACC
>2557407|reference AciI_genome_v2|length 60|copies 3
AAACACAGTAATTCCCGCTTTTGCCATATCACGAATCACATCCCACAAAGCTAATCGTGC
>2557407|reference AciI_genome_v2|length 53|copies 1
AAACACATTTAATCCCTTCTATTTTACAGGTTGCTTTAGGACAGAGAGAGCAT
>2557407|reference AciI_genome_v2|length 79|copies 1
AAACACGATAAGAATAAATATCAGCATCCGGTGCAACACCTGTTACTGAAAGGTCTCCTTTATTTTTCCCTTGTCCAGC
>2557407|reference AciI_genome_v2|length 74|copies 1
AAACACTTAAAAAAGTAAAGTGAGAAGAGAATTTAGTTTGTTTCACATCTTTAGCCTCCTCTACGACTTTTTTC
>2557407|reference AciI_genome_v2|length 84|copies 1
AAACACTTTATAAATATTTTTTGAAATTAATGTAGCAGATGCCATTAAAATCATTGAACCAGGTACAATTGCAGTCAATACGCC
>2557407|reference AciI_genome_v2|length 70|copies 1
AAACAGAATTCTTTCTTAGTGAGTTAACTTTTTCTTCAAACTCCTCATATTTCTTTAATACTTCGTTAAC
>2557407|reference AciI_genome_v2|length 67|copies 1
AAACAGATAATCAAAGTTTATTTGAATTTTCAATTATGAGTATGGCTAACTATGGAATGACGATGCA
>2557407|reference AciI_genome_v2|length 79|copies 1
AAACAGGTTTCCGTAAGCCACTTTATTGTACGGGATTAGGGAAAACATTTTTAGCAAATATGTCAGAAAAGGATCGTTC
>2557407|reference AciI_genome_v2|length 75|copies 1
AAACAGTTTAAAGGGAGGTTATTATATGTACGGTTACGGATACGGAAAAGGTGGATACCCTGGTTATGGCGGCGG
>2557407|reference AciI_genome_v2|length 65|copies 1
AAACATAAAAAGACTCCGGTACAAATCCGGAGCCAATAAAATCTATATTTCTATTATTTTTAGTC
>2557407|reference AciI_genome_v2|length 62|copies 1
AAACATAATTAAGACCGGTAAAGACGAAAACGAACACTAACTATATTAATTAATAATAGTAA
>2557407|reference AciI_genome_v2|length 63|copies 3
AAACATAATTAAGACCGGTAAAGACGAAAACGAACACTAACTATATTAATTAATAATAGTAAA
>2557407|reference AciI_genome_v2|length 68|copies 1
AAACATACATTATTCAAAGTTGCAAACCAACAAGTTATGAAATCATTAATGTATGCTTACCGTGACCG
>2557407|reference AciI_genome_v2|length 67|copies 1
AAACATACTTATCCACCAATTAAGAAAACCCTTGCTAACGGTGTATTCCTATTAAACTATAAAAAGA
>2557407|reference AciI_genome_v2|length 66|copies 1
AAACATATTGGGGTACTAACAAGCGCGCAGCTGATATCAATTTCGATGGGCTCGTTGATGCAAAGG
>2557407|reference AciI_genome_v2|length 64|copies 1
AAACATCCTGAGATTGGGATGGTCTTAACGAAATAAACTTCATGGATCTAGTTAAAATAGTATC
>2557407|reference AciI_genome_v2|length 61|copies 1
AAACATCTAAGTACCTGGAGGAATAGAAAGCAAAATGCGATTTCCTGAGTAGCGGCGAGCG
>2557407|reference AciI_genome_v2|length 76|copies 4
AAACATCTCGGATTATATTGTTTCAATCCGAATCGAAAAAGCGAAAGAATTACTAAAATTTCCGAATTTAAAAATC
>2557407|reference AciI_genome_v2|length 49|copies 1
AAACATCTTAAAGCAGAATAAAAAGCAGATTTTATCGCTAGAATTAATG
>2557407|reference AciI_genome_v2|length 53|copies 2
AAACATCTTGTTGCATTGTAATTGATTTCTTCTTACGAGCAAAAACCAGTGGT
>2557407|reference AciI_genome_v2|length 72|copies 1
AAACATCTTTAATTGATTCTGAAGGTGATGAAAAAATAACAGAACAAAAAATCGTCGTAAAAGGAGTGGTTA
>2557407|reference AciI_genome_v2|length 45|copies 1
AAACATGAAGGTGGCAACACTGATCAAGCGTGGTCAGTCGGTACT
>2557407|reference AciI_genome_v2|length 74|copies 1
AAACATGAAGTAAACGTCAATTATTAGTTTTTTGAGCAATACAAGATTTAAACTTAACTTTTATGGAGAGTTTG
>2557407|reference AciI_genome_v2|length 64|copies 1
AAACATGCCTAATCATTATCCAGACAAGCATTTAAAAGTATTTACTCTAAACTCAAATCCTAAA
>2557407|reference AciI_genome_v2|length 54|copies 1
AAACATGTCTCTCATATACCAAAGTTAGCTAAAGGTGGTATTACTACAGGTTCA
>2557407|reference AciI_genome_v2|length 57|copies 3
AAACATGTCTCTCATATACCAAAGTTAGCTAAAGGTGGTATTACTACAGGTTCAACT
>2557407|reference AciI_genome_v2|length 62|copies 10
AAACATGTCTCTCATATACCAAAGTTAGCTAAAGGTGGTATTACTACAGGTTCAACTATCGC
>2557407|reference AciI_genome_v2|length 42|copies 1
AAACATGTGAAAAAGTAACTGGCCGAAAAGCGAACATCATCA
>2557407|reference AciI_genome_v2|length 71|copies 2
AAACATGTTCTACTCATTAATTTAACGGTTGGAATTCTATTAATCTATTTAATCGGTATTCCGATACAAGC
>2557407|reference AciI_genome_v2|length 53|copies 2
AAACATTAAAATGACCGCTATTTCAGGAACTGACTATGGAAGTGGTATTAACG
>2557407|reference AciI_genome_v2|length 66|copies 5
AAACATTCATTGATCCGGCACCTAAGTCTAAACTTACATCCAAATTCTTTGCTTGATCTTTATGAA
>2557407|reference AciI_genome_v2|length 57|copies 1
AAACATTGAATTAAATCAACATACTGAAGAGTTTACGATCGAAAATAGCATGTCTGA
>2557407|reference AciI_genome_v2|length 70|copies 1
AAACATTTAGCGCTTCCGCTACAATTAAAATATTCAGTTTCAACTTTTCCATTGAATTTAGCTGAACCAC
>2557407|reference AciI_genome_v2|length 27|copies 1
AAACATTTCATACCAGCTCTTGCTGCG
>2557407|reference AciI_genome_v2|length 54|copies 1
AAACATTTTCATACATGAACCAACGGTTCATGATGTCTCCATAGAAAGGAGGTG
>2557407|reference AciI_genome_v2|length 68|copies 19
AAACCAAATACTGCTCCGCGTACTTCACTATCCCAATATGGTGTACCTAATCCTACAAATGCAGGCAC
>2557407|reference AciI_genome_v2|length 51|copies 1
AAACCAAGTATCTACGGGTGCTATTCAAATTGGTAACTCAGATGTACCAGC
>2557407|reference AciI_genome_v2|length 66|copies 1
AAACCACCAGTTATACTGGTGGTTATGACTGGCCACTCCATTTCCTCCAATCAAAAGACTTTATAA
>2557407|reference AciI_genome_v2|length 30|copies 1
AAACCAGAAGTTTACGAACTTCGCGGATAA
>2557407|reference AciI_genome_v2|length 84|copies 1
AAACCAGATAAAAATGATTCTAATGATTTGGGTGTTCTTTCTAAAACTTCAATTGCTTCTTTTAGGTTAAAATTCATAAAAACA
>2557407|reference AciI_genome_v2|length 59|copies 2
AAACCAGGTTTCACAAATAGCCAAGTTTGCCATGTTGCCACTGGAATCGTGAATACGGC
>2557407|reference AciI_genome_v2|length 68|copies 1
AAACCATGCTCCCCTACTCCTCTTGCACCAAATACTGCATCAACTTGAGGTGTTTCAACAAACTCAAC
>2557407|reference AciI_genome_v2|length 70|copies 1
AAACCATTCTTCTTAGAACTAACGAATATTGAAGTAGATAAAGGAAAAAGCCTTAATCATTTAATTCAAA
>2557407|reference AciI_genome_v2|length 65|copies 1
AAACCATTGGGGAGCAGGGCCTGGTAAGAAGGTCGCTGTAATTGGTATGGGTGGACTTGGGCATA
>2557407|reference AciI_genome_v2|length 47|copies 1
AAACCATTTGTAATGGAGGATACTGCTTTAAATACGTTTAGTAGACC
>2557407|reference AciI_genome_v2|length 68|copies 1
AAACCCAGCACCACCAGTTGGTCCTGCATTAGGACAAGCAGGTGTTAACATCATGGGATTCTGTAAAG
>2557407|reference AciI_genome_v2|length 43|copies 1
AAACCCTATTTTCTTAGCTTGATATGCGGTGTATATATTTGAG
>2557407|reference AciI_genome_v2|length 44|copies 1
AAACCCTATTTTCTTAGCTTGATATGCGGTGTATATATTTGAGG
>2557407|reference AciI_genome_v2|length 59|copies 1
AAACCGAGTGATCTACCCATGTCCAGGATGAAGTTCAGGTAACACTGAATGGAGGTCCG
>2557407|reference AciI_genome_v2|length 65|copies 6
AAACCGATTAAAATCACTGTAAAACGTGAAGGGAAGTATTATACTAAAATGCTACAACCTATTCG
>2557407|reference AciI_genome_v2|length 73|copies 1
AAACCGCGAACTTCTCCTTATGATTTCCAAGGACTCGGAGAAGAGGGCCTGAAGATTTTAAAAGAGGTTGGCC
>2557407|reference AciI_genome_v2|length 65|copies 1
AAACCGGAGCTAATACCGGATGACACTGAGGAACTCCTGTTCCTTAGTTGAAAGATGGCTTCGGC
>2557407|reference AciI_genome_v2|length 65|copies 1
AAACCGGAGCTAATACCGGATGATACTTAGGAACTCCTGTTCCTAACTTGAAAGATGGCTTCGGC
>2557407|reference AciI_genome_v2|length 39|copies 1
AAACCGGATCAACTGGAGCAACCGGCCCGACGGGAATAA
>2557407|reference AciI_genome_v2|length 62|copies 1
AAACCGTATCCACAAATATTTAGGTTCATACGCTGCTCGTATGAAAGGTGTAGATGCGATTA
>2557407|reference AciI_genome_v2|length 60|copies 2
AAACCGTGGAAATTATTAGCAAGTTACAAAAGGAAATTCACGACGGTATATTTTGGATTG
>2557407|reference AciI_genome_v2|length 27|copies 1
AAACCTACAATGTTGGGCGGAGTCAGT
>2557407|reference AciI_genome_v2|length 58|copies 1
AAACCTACTGCTTCACCGCTAGCAGTTAATTGTGCATGAGGATATTTATTCCAATATC
>2557407|reference AciI_genome_v2|length 61|copies 18
AAACCTGCAATTGGCCCAGCACTTTCTGGACTTTTTGCTAGACTTGCAATAATAAAACCAA
>2557407|reference AciI_genome_v2|length 55|copies 1
AAACCTGCTACAGCTGGGATATATTTTGCAATACCAGCAGTTGTTGCATGCGCAC
>2557407|reference AciI_genome_v2|length 56|copies 1
AAACCTGTTTCATGTCCGGCGATATTACGTGTTACATCAAAACCTGCTTCGACTAA
>2557407|reference AciI_genome_v2|length 61|copies 1
AAACCTTGGCAACAGCCGCAGGTTTATACTAAATATTTAACGGGTATAAATCTAATGATGC
>2557407|reference AciI_genome_v2|length 66|copies 1
AAACCTTTAATATATGGGATACTAAATTCCTTTGTTGCCATGAACTCTTTTGTTTTATCATAGCAA
>2557407|reference AciI_genome_v2|length 73|copies 1
AAACGAAATTAAAGTTCAGGCAGAAAACAATTATCAACGTGCATTCCATGAATTGACTTATGAATTAGATTTA
>2557407|reference AciI_genome_v2|length 63|copies 5
AAACGAAGGAAAAGCCGGTGACGTCATGTTAAATGCAGTACTCGTACGAAGAAAAGATAAATA
>2557407|reference AciI_genome_v2|length 47|copies 1
AAACGAATCGTGAAGCGGGCTATGATGTGGCTGATGCAGCAGCATGC
>2557407|reference AciI_genome_v2|length 32|copies 1
AAACGAATGTGTTCCCGCCCAAAATTGAGAGG
>2557407|reference AciI_genome_v2|length 71|copies 3
AAACGAATGTGTTCCCGCCCAAAATTGAGAGGTTTCGACAAGTGTTTTCGTACCATCATCCAATAATTTAA
>2557407|reference AciI_genome_v2|length 65|copies 1
AAACGACCGTATTTCCAGACGCAATAGCTGGACCTACTTTATGTGCTACTAGATTCATAGGAAAA
>2557407|reference AciI_genome_v2|length 74|copies 2
AAACGACCGTATTTCCGGTAATCAATGCAGGAGCAATTTTTCTAGATGGTATAGATAATGGGAAGTTCCAAGGC
>2557407|reference AciI_genome_v2|length 70|copies 1
AAACGACTCTTTAATGTTAAAAACGGATCAACAGTCGTAAAACCAATCTTATCTATTCCGATTTCCTTAC
>2557407|reference AciI_genome_v2|length 73|copies 65
AAACGAGCTTCAGCCTGTGGAATACCTACAAGGTTGATTAATTCAATCGCAATTTTCTTTGCTTCAGTTTTGC
>2557407|reference AciI_genome_v2|length 59|copies 3
AAACGAGTCACAAATCCGTTCAACTAGCGTTGACTATAGCAAATCTGGCTAGTATCTAA
>2557407|reference AciI_genome_v2|length 59|copies 1
AAACGATCAGAATCAACACCTGAGTATATTGTTCTAATTTTATTTGAACTTTGAGGATA
>2557407|reference AciI_genome_v2|length 64|copies 1
AAACGATTTCGAGGGCGGGCAGCAAACGCAAGAGGAAATTGCGCAAGAAGTAGGTGTTAGTCGC
>2557407|reference AciI_genome_v2|length 73|copies 1
AAACGATTTCTTCATGTGTTACGCCTAATACTTCTGCAATTTGAACAGGAGTTGGTTCTTTTGAGTTCTCTGC
>2557407|reference AciI_genome_v2|length 67|copies 1
AAACGCATTTGAAACCGGGTCAGAAATAAATTCTACAACTCCACTAATAATTAAAAATAGTGTTAAG
>2557407|reference AciI_genome_v2|length 52|copies 1
AAACGCTGCTTGCGCGGGATTTACTTATGGGTTGTATATGGCAAATGGATTA
>2557407|reference AciI_genome_v2|length 60|copies 5
AAACGCTGCTTGCGCGGGATTTACTTATGGGTTGTATATGGCAAATGGATTAATAACATC
>2557407|reference AciI_genome_v2|length 61|copies 1
AAACGCTTCTGGTATTCGCTTTTCAAACTTCACACGGTCACCAAATCGTTCATAAATAGCA
>2557407|reference AciI_genome_v2|length 62|copies 1
AAACGGAAGTCATGTTCGCCTATTCCGTGAAACAATCGATGCAGGTATGTTAGGTGTAAATC
>2557407|reference AciI_genome_v2|length 31|copies 1
AAACGGATAGTACACCAGCGCAAGTATCGGT
>2557407|reference AciI_genome_v2|length 69|copies 1
AAACGGCGGAAACGGTGGCGGCGGATACCGTCGTGGAGAAAATAGACGTGGCGGTGGAGATGGACGTCG
>2557407|reference AciI_genome_v2|length 54|copies 13
AAACGGTACAACTGTTGTAACTGAACCAGAAAAGTCTCGTGACCATACTGAAAG
>2557407|reference AciI_genome_v2|length 78|copies 1
AAACGTAACGAAACCTAAAACTACAAATAGAAAAATAACGCCTAAACCTAAATAGATGAGAAAATTAATCCAAGACGG
>2557407|reference AciI_genome_v2|length 66|copies 1
AAACGTAACTGCTGGTGCAAACCCAATGGGTATCCGTAAAGGTATCGAAAAAGCAGTTGCTGTAGC
>2557407|reference AciI_genome_v2|length 54|copies 2
AAACGTATCTATTCCCGCTCTTGCCGGAGCTACGTTAATGGTCATTAGTGGTGC
>2557407|reference AciI_genome_v2|length 31|copies 1
AAACGTATGATAACCCGCAAGAATGATGGGT
>2557407|reference AciI_genome_v2|length 62|copies 7
AAACGTATGATAACCCGCAAGAATGATGGGTTATCTTTTTTTATGTACTGAAATTTTGAGTG
>2557407|reference AciI_genome_v2|length 58|copies 1
AAACGTCTTGAATATCAGGCTTTACACAAGTAATTAATACATCTAATTTACTTTTAAA
>2557407|reference AciI_genome_v2|length 56|copies 1
AAACGTTATTATTATTTGTTGTACTCGCTGCAATCGTACCGGATACGTGAGTACCA
>2557407|reference AciI_genome_v2|length 62|copies 1
AAACTAAACAAAACAATGAAGAAACATTTTCATACATGAACCAACGGTTCATGATGTCTCCA
>2557407|reference AciI_genome_v2|length 68|copies 1
AAACTAAACAAAACATGAAGTAAACGTCAATTATTAGTTTTTTGAGCAATACAAGATTTAAACTTAAC
>2557407|reference AciI_genome_v2|length 68|copies 1
AAACTAAATTGATGAAAGAACTTGACTACGCGAGTTTTTTTTAGAAAGAAACGTTTTATATAAAATAA
>2557407|reference AciI_genome_v2|length 68|copies 1
AAACTAACTGCGAGGGATAAGGTGGAGGTTTTTGCTCAAAGTAGCACATCTGGAAGTATCGAAGCAAA
>2557407|reference AciI_genome_v2|length 65|copies 1
AAACTAATATCGTCTACAGCCTTTACATGATTAATTGTTCTTCCTAAAATGCCACCCTTAATAGG
>2557407|reference AciI_genome_v2|length 33|copies 1
AAACTAATCCAAGTTTGTTAGCGTTTTTAAATT
>2557407|reference AciI_genome_v2|length 71|copies 9
AAACTAATCCAAGTTTGTTAGCGTTTTTAAATTCCTTAAGAAATACAGCGAGAAATGTTCTCCAAATCGGC
>2557407|reference AciI_genome_v2|length 59|copies 1
AAACTAGCCCATTTATGCTCGGAATGGCCTTTATGAACAAAAGTCACCCATTTATGCAC
>2557407|reference AciI_genome_v2|length 58|copies 1
AAACTAGCTCTCCAATCTCTTGAAGCAGAGGTTATGTATAGTCAATTGCCACTGCAAG
>2557407|reference AciI_genome_v2|length 60|copies 2
AAACTATAACGATCTATTTAATTAATCAGCTAAAGCGATAAATTCATTTTCATTAGTCGG
>2557407|reference AciI_genome_v2|length 63|copies 54
AAACTATATACCAGAAGGAACTGAGGTATTGGCAGGTTTAGAGATGGGTGGGATTCCGATTGC
>2557407|reference AciI_genome_v2|length 69|copies 1
AAACTATCTCCTCCTAAAACTATTAAATTTATCGGTTCCCCTAATACTCCCTTATAGTGTCATAGGTTC
>2557407|reference AciI_genome_v2|length 65|copies 1
AAACTATTTAGAATTCGGAATTCCAGAAGCAATGTGGCACTTACAAGTTGAAGATTTCAAAGCAG
>2557407|reference AciI_genome_v2|length 72|copies 1
AAACTCAATTGATTCAGGCAGAAGCTGGGGGAGAGGATTTTGATACTCCAATCCTATTAATCCATGCCCAAG
>2557407|reference AciI_genome_v2|length 61|copies 1
AAACTCATTTAATGCGGAAGAACGAAAAATTCGCTCATATAGTCATCATTAATTAGATGAC
>2557407|reference AciI_genome_v2|length 54|copies 1
AAACTCTTATTATCGCGGCGTGGAGCACGAACGAATATGCTTCGAAGTAATAAC
>2557407|reference AciI_genome_v2|length 68|copies 1
AAACTCTTCTCCACGCATTTCGTTAACACCTTTAGAAACAACTTTTAACGCATCGATATCTAAACCAG
>2557407|reference AciI_genome_v2|length 69|copies 1
AAACTGAGTATGTGCAAATAATAAATGAATCGAAAACAGTACAAGCTGATTCGAAAAATACATTTACGG
>2557407|reference AciI_genome_v2|length 73|copies 1
AAACTGCACCGAATAAACCAGTCATTTTTCCTCGTTTTTCAGGAGGGAAAATATCGAAAATGATAGTAAAGGC
>2557407|reference AciI_genome_v2|length 59|copies 1
AAACTGCTGGTGCGATCGGTAAAGCACTTTAAATAATTTATTAGATAAAGGTAGGATAC
>2557407|reference AciI_genome_v2|length 32|copies 1
AAACTGTATCGATAGCGGGGCCAGCGGTTATT
>2557407|reference AciI_genome_v2|length 60|copies 1
AAACTGTATCGATAGCGGGGCCAGCGGTTATTTTTTCTTATATATTTGCTGGATTATTAC
>2557407|reference AciI_genome_v2|length 57|copies 1
AAACTGTCACATCAAATGTTTTTGCTTGATTACTATTGTTATAGATATTAAGTGAGC
>2557407|reference AciI_genome_v2|length 38|copies 1
AAACTTAAAGCAGAGATTGCAATCATACTGACAACCAT
>2557407|reference AciI_genome_v2|length 66|copies 1
AAACTTAGCTCGACAGGTGAAGCTGCGCCATTTGCTTGTTTTTCTACTACTAAGTCATGGATTAGC
>2557407|reference AciI_genome_v2|length 61|copies 1
AAACTTAGTGCTGAAGATTTAAAACAAGTTGGCGCAAATGTAACAGATGTTCTATGCGTAA
>2557407|reference AciI_genome_v2|length 25|copies 1
AAACTTCAGCTTAGTTCCAGCGTCC
>2557407|reference AciI_genome_v2|length 74|copies 1
AAACTTCAGTAATTCCATTTGGAAAACGCTCTTTAGAAGGAATCCACTCCCCTACTCCATCCCACCAATAACCA
>2557407|reference AciI_genome_v2|length 29|copies 1
AAACTTCATGGATCTAATAAAATAGTATC
>2557407|reference AciI_genome_v2|length 64|copies 1
AAACTTCCAATTTGGATTGCTGATTACGTACTTGCAAGTTATGGAACTGGTGCAGTTATGGCAG
>2557407|reference AciI_genome_v2|length 64|copies 1
AAACTTCCATCCAAAGGCCTTAGAATAAAAATCGATTGCTTGCTCAATATTTGGTACTTGAAGC
>2557407|reference AciI_genome_v2|length 65|copies 1
AAACTTCCTCGCGAGCTATCATCAATTTTGGGACAACTTCCTACTCCTAGTCATTAAGAAAAATA
>2557407|reference AciI_genome_v2|length 59|copies 1
AAACTTCCTGCCCAGCATAGGAACCAATGCACGAAAAGCAGGATTTACCTTCGCAGCAC
>2557407|reference AciI_genome_v2|length 53|copies 2
AAACTTCGCTGCTGCAGGCATTATATACTTTTCAGCAAAACGCATCATTCTGA
>2557407|reference AciI_genome_v2|length 65|copies 1
AAACTTCTAAGCTACTCGCGCACATTTATTCAATTGCCTTTGCATGAGATTCTCTTTTTTTACAA
>2557407|reference AciI_genome_v2|length 54|copies 1
AAACTTCTAATGTACTAGCGAAATCACTCGCATACATAGGGTGTACTTCGTGCC
>2557407|reference AciI_genome_v2|length 58|copies 1
AAACTTCTTTATATGCTTCATACCAAACCGACTCTGTATCGACTATTAAACCATCAAA
>2557407|reference AciI_genome_v2|length 58|copies 1
AAACTTGAGTGCAGAAGAGGAAAGTGGAATTCCAAGTGTAGCGGTGAAATGCGTAGAG
>2557407|reference AciI_genome_v2|length 53|copies 1
AAACTTGCGAATGAATATGAATTAATAACGATTGTAGATAATACATTTGCGAC
>2557407|reference AciI_genome_v2|length 58|copies 1
AAACTTGGAGCAGCGTTTAATTGCTTCAATACACTTCTTTGTTCGTCAGATAGATTCA
>2557407|reference AciI_genome_v2|length 31|copies 1
AAACTTGTAATGAGCGGGCATACATTTAGTG
>2557407|reference AciI_genome_v2|length 32|copies 1
AAACTTGTAATGAGCGGGCATACATTTAGTGC
>2557407|reference AciI_genome_v2|length 72|copies 1
AAACTTGTAATGAGCGGGCATACATTTAGTGCAAACCCATTATCAGCAGCAGTTTCCTTAGCTGTTATTGAA
>2557407|reference AciI_genome_v2|length 62|copies 6
AAACTTGTGAAAGGTATTTATGACCGTGGATTTCCTTTAATTCAATTAGGTTCTGTCATTGC
>2557407|reference AciI_genome_v2|length 70|copies 1
AAACTTTACGTGATCCGCGAGGTTTCGCTACAAAGTTTTATACTGAAGATGGTAACTGGGATTTAGTCGG
>2557407|reference AciI_genome_v2|length 62|copies 1
AAACTTTGATTCGTCAGTAGTTGTAAATAATGACCTGCCGTACCTGTAACGGCAATAGGCCC
>2557407|reference AciI_genome_v2|length 73|copies 1
AAACTTTTGAAAAGTTGATGTAAACCCATTAGGACCCCACCATTTTGACAAGTGCTCCTCTTTCATCCATGCA
>2557407|reference AciI_genome_v2|length 31|copies 1
AAACTTTTTCGGCAATAAACTTACTGTAAAA
>2557407|reference AciI_genome_v2|length 65|copies 1
AAAGAAAAAAGCAGGTAAAAGACTTAATAATCCTTAACCTGCTCCAAATCACTTATGTGCAAAAA
>2557407|reference AciI_genome_v2|length 66|copies 1
AAAGAAAAAAGCAGGTAAAAGACTTAATAATCCTTAACCTGCTCCAAATCACTTATGTGCAAAAAA
>2557407|reference AciI_genome_v2|length 86|copies 3
AAAGAAAAACTAGGCGGGCATCATTCAGCAAAAAGTTTAATGTATTCGGTCGATTTCGGGGAAATTAAAACGCTCCAGTTTGAAGA
>2557407|reference AciI_genome_v2|length 64|copies 1
AAAGAAAAAGCTGCGTGTGCAATTGAAATATAAATCGACAAGATTTTTCAAAAATGGTTTGACA
>2557407|reference AciI_genome_v2|length 69|copies 1
AAAGAAAAGAAATGGCTGATTTATTGTTTGATGCGACATCTGCTAAAGCACATTTTCATCATGCAAAAG
>2557407|reference AciI_genome_v2|length 60|copies 16
AAAGAAAATATTTGCGGGTGTGGCGGAATTGGCAGACGCGCTAGACTTAGGATCTAGTAC
>2557407|reference AciI_genome_v2|length 61|copies 4
AAAGAAAATTAGTCATTTCCCAAGTGAATTCCCTGATCTCCTCATATGGTCGTGATCCATA
>2557407|reference AciI_genome_v2|length 66|copies 1
AAAGAAACATAATTGAAAATAATATACATTTAATCGTGGTAGAGGAAGAAAAGGAGCTGTTTTTAG
>2557407|reference AciI_genome_v2|length 62|copies 1
AAAGAAACATCCATTTTTAAATGGTTTTGTTTTAGGCATTTCAGGCGGCCAAGATTCTACTT
>2557407|reference AciI_genome_v2|length 72|copies 1
AAAGAAAGCGTTCTGGACTTATTTCAGCAAGATGTCCGCTTTGATGAATTCTTAGGAGTAAGCTATTTACCA
>2557407|reference AciI_genome_v2|length 65|copies 1
AAAGAAAGGAAGACAACTTAATGTCTTCCCGCACCTTAATTATCTTACTTTACCATTTGTGTGCC
>2557407|reference AciI_genome_v2|length 71|copies 4
AAAGAAAGTATGATTGTCTTATATGTCTCCCAATTTTTAAACGATTATTTAGTGGAACTACCGATTCAAAC
>2557407|reference AciI_genome_v2|length 76|copies 1
AAAGAAAGTTGACCGGGGAGGGAAGGACAAGTAGTCCTCTAACATGGAAAAAAGATGGTATGTAGTTCATACTTAC
>2557407|reference AciI_genome_v2|length 65|copies 1
AAAGAAATGCAATGAATCAATAAAAGGTATGGAAATTATCGTGAAAGAATGTTATTATATACAAG
>2557407|reference AciI_genome_v2|length 67|copies 1
AAAGAAATGGCGATTGAATTATTCAAGCCATTCGTGATGAAAGAATTAGTAGAGCGAGGATTAGCAC
>2557407|reference AciI_genome_v2|length 71|copies 1
AAAGAACGCTAAAAGCGTTCTTTTTATTTTATCTAATAAAATTTCCATCCATTTCCAATTAATGTGATACA
>2557407|reference AciI_genome_v2|length 61|copies 1
AAAGAACTTTTCATGCCGCTAGCAATTTAATTAAGAAGGATTTTTCAATAAACGAAATTTA
>2557407|reference AciI_genome_v2|length 71|copies 1
AAAGAAGAAAAAGTAAGTTAGTCTTATTAAGGCTTATTTCGGAATGTAGAAATATAAAATGTTCAAAAGTG
>2557407|reference AciI_genome_v2|length 66|copies 2
AAAGAAGAATCGGCAACAATTCCAAACGGAGGGAATTACTTAGTTACATTTGGTTCCGATAAGGCA
>2557407|reference AciI_genome_v2|length 61|copies 1
AAAGAAGATCCAGTGTATTTGTTTCCTTCAGGCAAGAACACTCAACTGACAGACGAAGCCG
>2557407|reference AciI_genome_v2|length 70|copies 1
AAAGAAGTCGTCGATACATTTAAATGGATGAAAGATGAAGAGTTTTCAGAAATATTAGCGATTGGAAATA
>2557407|reference AciI_genome_v2|length 62|copies 1
AAAGAAGTTAATGCAGCTGATGCTAAAATACCACCAGCGATTTTTTTATTTTCAGGTTTTGC
>2557407|reference AciI_genome_v2|length 59|copies 1
AAAGAATACCACTACCGGTAGCAGAAGCAGTTCGTAAAGTGATGGAGTTTGCTGTACAC
>2557407|reference AciI_genome_v2|length 73|copies 1
AAAGAATACCCCTACCTTTACAAAAAAGGATTCACCCCAATAAAGAAATGGTTCCCCCGCTCTTTTTAAGATT
>2557407|reference AciI_genome_v2|length 38|copies 1
AAAGAATACTCACCGATTGGCGAGTCTTTAGGCGAAGA
>2557407|reference AciI_genome_v2|length 66|copies 2
AAAGAATATTGAGACGGGGGTTTTTAGGATGAAAAAGATGCTAAAGGTTGCAGCAGCATTAACAAC
>2557407|reference AciI_genome_v2|length 64|copies 1
AAAGAATATTTAGGTTTAACTGTAAAAGAAACATTTAAAACGTGGACAGTAATGGAAACGCTTC
>2557407|reference AciI_genome_v2|length 51|copies 1
AAAGACATTATTAACTTATGAATCAATTATGCTTCAATTAATTCGTTGCGG
>2557407|reference AciI_genome_v2|length 59|copies 1
AAAGACGCTGCTAGAATAATGAGCTTGGCTGAGCCTACTAAAAAAATGAGTAAATCTGA
>2557407|reference AciI_genome_v2|length 66|copies 1
AAAGACGTTCAACTTAAAACTAGAACGTCTCCTACAGAATCATTTAATCATCTTAACCATATGGTC
>2557407|reference AciI_genome_v2|length 28|copies 1
AAAGACTTAGACGGTTCGATTTATCAAG
>2557407|reference AciI_genome_v2|length 56|copies 1
AAAGACTTATGTAAAAAAAGAAACGTGCATGGAAGTATCCTGCATTCAGATCAGGG
>2557407|reference AciI_genome_v2|length 72|copies 1
AAAGACTTTCTAAGCAGCCGTTGTTAACCTGTATTTTACAGGGGAACAACGGTTTAATCGTTTTTGTGTACG
>2557407|reference AciI_genome_v2|length 59|copies 203
AAAGAGAACCTGAAACCGTGTGCTTACAAATAGTCAGAGCTCGTTAACGAGTGATGGCG
>2557407|reference AciI_genome_v2|length 59|copies 19
AAAGAGAACCTGAAACCGTGTGCTTACAAATAGTCAGAGCTCGTTAATGAGTGATGGCG
>2557407|reference AciI_genome_v2|length 57|copies 1
AAAGAGCTGCTAACCGTGTAAACATCACTGTACACACTGCAAAACCAGGTATGGTAA
>2557407|reference AciI_genome_v2|length 62|copies 1
AAAGAGGACCTTCAAAGTATATCACTTACTAAAAATGATATCGTTATCGGTATTGCTGCATC
>2557407|reference AciI_genome_v2|length 65|copies 1
AAAGAGGTCTTTTTATAGAAAAAGAAGAATAATTTCATTACGTGTAATTTGAAAAAGATGCTGTC
>2557407|reference AciI_genome_v2|length 68|copies 1
AAAGAGTAACGGAGGCGCCCAAAGGTTCCCTCAGAATGGTTGGAAATCATTCGAAGAGTGTAAAGGCA
>2557407|reference AciI_genome_v2|length 58|copies 1
AAAGAGTCAATGGTTACTTGAAGTTGTTCTTTACTAAAAGGCGGATCAATCGTAATCG
>2557407|reference AciI_genome_v2|length 81|copies 1
AAAGAGTTTTTGAAGAAATATAAAAGATTAAGAGCTTTAGGGTATAGCAAAAGAGATAGAAGTTTTTGTTGTAAAAAGGGG
>2557407|reference AciI_genome_v2|length 56|copies 1
AAAGATAAATTAAAATCTAACGTTGAAAATGCTTATGCAACAGAACAACGTAATCG
>2557407|reference AciI_genome_v2|length 68|copies 3
AAAGATAAGCTGCTCCGCCAACATTCCTACCATTAAATTTTCGAGTTGTATTCAATTGTCCATGAAAA
>2557407|reference AciI_genome_v2|length 63|copies 1
AAAGATAATATTTTGGAAATCAGTGGAACTACATTATTAAACAATCAAAACCAATATCGTAGG
>2557407|reference AciI_genome_v2|length 68|copies 1
AAAGATATTGATTTTAACTCATTAATTACTGCTATGAATGCAGATAAAGTAGATTTCATTATGGCAGG
>2557407|reference AciI_genome_v2|length 29|copies 1
AAAGATCCAAAGTAATGTTAAAGTAAGAA
>2557407|reference AciI_genome_v2|length 34|copies 1
AAAGATCCAAATCTATCAATTAAACCGCCACAGC
>2557407|reference AciI_genome_v2|length 57|copies 2
AAAGATGATCGATGAAATTGAAGATGATTATAAAAAGAGATTACAAGAATTAGAGGC
>2557407|reference AciI_genome_v2|length 66|copies 1
AAAGATGCTGTCCTTTTTCGATCGCTGCGGACACAATTGGTTTTGCTGTTTTTGCGTCAAAAGTCA
>2557407|reference AciI_genome_v2|length 74|copies 1
AAAGATGTTTTAAGTGAAACTGCTGTAAAAGGTTTTGAAAGTTTCCAAGCAAATGTACCTTTCATTGCTTCAAC
>2557407|reference AciI_genome_v2|length 71|copies 1
AAAGATTGACCCTAAAGAAGTTTCTCCAGTTATGTCTGTTCAAAAAGGAAAATCTACTAATTATTTGTTAA
>2557407|reference AciI_genome_v2|length 59|copies 2
AAAGATTGTCATAATTAATGCTTTAGTTACCGATTTTCCAGCTAGTCCACTAACAGCGC
>2557407|reference AciI_genome_v2|length 69|copies 2
AAAGATTTTAATTTACAAAAAGGACAACGATTTTTGAATCAAGCACCTTTCTCTTTTGATTTATCAGTG
>2557407|reference AciI_genome_v2|length 55|copies 1
AAAGATTTTGTTGATACGCTCAGTATCATTAGCTGTTGCTTCAACAATTTTACCA
>2557407|reference AciI_genome_v2|length 36|copies 1
AAAGCAAAAGAACGTCCACCGGTTAAAGAGGGAGAA
>2557407|reference AciI_genome_v2|length 61|copies 1
AAAGCAACTCGTCAAAATCCTGATGAACGTTATCAAACAGTTGGTCAATTGCTCGATGCAC
>2557407|reference AciI_genome_v2|length 69|copies 1
AAAGCAATTAACTGATGTTAGATACGAAATTGAAAGTTTAACAACAACTTTAAAAACTTATGATTCAGC
>2557407|reference AciI_genome_v2|length 59|copies 2
AAAGCAATTCTACAGATTTAAACTGGATTGACCTACTACTTGAATGCATTGAAGTAGGC
>2557407|reference AciI_genome_v2|length 64|copies 2
AAAGCAATTGGACCATATTCTCAAGCAATAATCGCTAATGGCTTACTGTACACTTCTGGACAAA
>2557407|reference AciI_genome_v2|length 62|copies 2
AAAGCAGTTGAAGCGCGCTATTTTTATCAATTCATCCGATTTAGTAGTACAAATAAGAAATA
>2557407|reference AciI_genome_v2|length 49|copies 1
AAAGCATACGATTGAACATGCTATGATTATGGCGGAAGGGCATACGCTA
>2557407|reference AciI_genome_v2|length 40|copies 1
AAAGCATACTTTGATGCAAAATCAGGTTTATTACGCAAAG
>2557407|reference AciI_genome_v2|length 82|copies 1
AAAGCATCAGGGAAATGGAAAACCAGAAACCTTCGATTTTCTAGGTTTTACGCACTATTGCGGGAAAAGTAAACAAGGAAAG
>2557407|reference AciI_genome_v2|length 56|copies 1
AAAGCATGTGCGTACTAAGTTAGCTTTACAAGCCGGGGCAGATCTTGTTATTGAGC
>2557407|reference AciI_genome_v2|length 69|copies 1
AAAGCCAATTAAAGTTAATGTTCAAATTATCGCAGCGACAAATAAAAGATTAGAAAAAATGGTTCAGGA
>2557407|reference AciI_genome_v2|length 51|copies 1
AAAGCCAATTAATATGTCATTCGAGCAGGCTGCAGCTGTGCCTGTGGGAGC
>2557407|reference AciI_genome_v2|length 64|copies 1
AAAGCCCCCTGTTACGGGGGCATTCTTAGTTGTCTGATATATTAATATTTTATTATATTTGATC
>2557407|reference AciI_genome_v2|length 66|copies 1
AAAGCCTTGAAGCCCCGTACTGCAATTTTAGTTGCAGCTATAATGAACTTCATTGGTGCAATTACA
>2557407|reference AciI_genome_v2|length 56|copies 8
AAAGCGAGTCTGAATAGGGCGATATAGTACGTGGTCGTAGACCCGAAACCGAGTGA
>2557407|reference AciI_genome_v2|length 61|copies 1
AAAGCGATTTCATATTTTTTCCTAAAATGGTCAATTGGATGCGTAAATGACAACTTATAAC
>2557407|reference AciI_genome_v2|length 60|copies 1
AAAGCGCTGCTTGCCCGCATGTACTGTCCCCATACACATACCCTGCAAATGCCTGTTTAA
>2557407|reference AciI_genome_v2|length 59|copies 1
AAAGCGTAACTGAATCTGCGTTCTTTACAATCGCATTAAAAGAAGCGTCCATTCCTGTA
>2557407|reference AciI_genome_v2|length 56|copies 1
AAAGCGTTCAAATATCCGCTCTACATCTTCCTTACTAATGCCTAATCCATTATCGC
>2557407|reference AciI_genome_v2|length 63|copies 1
AAAGCGTTCGGCGACCGGTACGAGTCTTAGAGCGCCTAGTACCTTTACCGTTGAAATGGACGC
>2557407|reference AciI_genome_v2|length 66|copies 1
AAAGCTAAGATTGGTCCAAATGCAACAGTTTCTGTCATTGAAAAATTCGATAAACAACTTTATGTA
>2557407|reference AciI_genome_v2|length 73|copies 1
AAAGCTACCATCGACGGGGTGGAATATCTATTTTCGAATGATTCAGTCGCACAAGCTAATTTTGATAAATTAA
>2557407|reference AciI_genome_v2|length 69|copies 4
AAAGCTACTACTTACCGCCTAATAATTAGGTGGTTTTTTTGTGTTAATTCAAAATAGATTGTCCAAGTA
>2557407|reference AciI_genome_v2|length 32|copies 1
AAAGCTAGGAATATCCCGCTGAAAATGAAAAC
>2557407|reference AciI_genome_v2|length 67|copies 1
AAAGCTCATTCCACCCGTCAGTTCCTCAATGAATTTTTGTTTACCGTTAATCATATTTGGTGTTTTA
>2557407|reference AciI_genome_v2|length 73|copies 4
AAAGCTCTTTACTACCGCCACCGCCTGGGATTAAGCCTACTCCAACTTCTACTAACCCCATATAAGTTTCAGC
>2557407|reference AciI_genome_v2|length 49|copies 3
AAAGCTGATATTGTAAAGAAATTATTATCAAGCGGTAATACAGTGATCA
>2557407|reference AciI_genome_v2|length 69|copies 1
AAAGCTGTATTTAAAGCAATTGAAACAGCTGTAAACAATAAAACAATCTCAGAGGAACGAATAAATGAG
>2557407|reference AciI_genome_v2|length 61|copies 1
AAAGCTTAAGACAGCAGGTTCTTAAAACAGATGCGCTCATTCCTCATGTGCATATCGTTTA
>2557407|reference AciI_genome_v2|length 59|copies 1
AAAGCTTCCAGCCGTCAACTTTCGGGAGCATAATATCAATAATTGCCAGATCAATCTCA
>2557407|reference AciI_genome_v2|length 63|copies 2
AAAGCTTGAATTTCTTCAAGAGATAAATGATGGTTTGGTTTTAATACGACAATGGCTGTTACG
>2557407|reference AciI_genome_v2|length 68|copies 1
AAAGCTTGGGATAACCGCATCGGCTGTGCTATTGCAATTGACGTATTAGAGCAATTACAAGGTCAAGC
>2557407|reference AciI_genome_v2|length 62|copies 1
AAAGGAAAATGGCGCCGTATCGGATGAAGATTACGAAACTCAAAAGAAATTAATTTTAGAAG
>2557407|reference AciI_genome_v2|length 60|copies 1
AAAGGAAATACGATTCGCTCAGGTGGCTGGGGTGGCTTAATTAGTGATGAAGGTGGAGGC
>2557407|reference AciI_genome_v2|length 74|copies 1
AAAGGAAATTAAAAATGGAATGATTGTAAATTTGGGGATTGGGATTCCATCCATCGTTCCTGATTACTTACCAG
>2557407|reference AciI_genome_v2|length 56|copies 3
AAAGGAAGAAATTACCGGCTTAATCGTTAAAGAACGAGAAGTTGATGGTGTGAGTA
>2557407|reference AciI_genome_v2|length 61|copies 2
AAAGGAATAAATGTTGAAGATTTAGATCTTTCGATAAACTGGGAAATCTTACAATCTGATA
>2557407|reference AciI_genome_v2|length 60|copies 2
AAAGGAATATTCCTCCCGTTTATCCGGTCGAGTAATAGCTTCACTCCCGTTTGCCCCATC
>2557407|reference AciI_genome_v2|length 76|copies 1
AAAGGAATTACTTAAAATTCATTCATTAACAAATCCAAGTCAAAATCAATCTTGGGAAGATATCCGACTTGCTAAA
>2557407|reference AciI_genome_v2|length 70|copies 2
AAAGGACAAACTGTAAAAGGTAATAAAACTGTTAAAGTAACTAAAGGTAAAGATAAAGAAGTAAAAGTAG
>2557407|reference AciI_genome_v2|length 54|copies 1
AAAGGACAACAAGAAGCTGCTTCTGCACTAGGAATACCTTATCGTAAAATGATG
>2557407|reference AciI_genome_v2|length 27|copies 1
AAAGGACTTGAGGCTAGTTACATTAAT
>2557407|reference AciI_genome_v2|length 31|copies 2
AAAGGAGAGAAATCCCGCTCCAAATGCAATA
>2557407|reference AciI_genome_v2|length 59|copies 1
AAAGGAGATATCTGGTGGAGCTGAACCAAGTGAAGCTGATTTGAAGATAATTGAAGAAA
>2557407|reference AciI_genome_v2|length 50|copies 1
AAAGGAGCAGAGGTCCTGAAATTTGCAATCGATTTAATAGGTTCATAATT
>2557407|reference AciI_genome_v2|length 58|copies 1
AAAGGAGCAGAGGTCCTGAAATTTGCAATCGATTTAATAGGTTCATAATTTCATATAG
>2557407|reference AciI_genome_v2|length 57|copies 1
AAAGGAGGTGATCCAGCCGCACCTTCCGATACGGCTACCTTGTTACGACTTCACCCC
>2557407|reference AciI_genome_v2|length 81|copies 2
AAAGGAGGTTTTTTATTGTTTAAAATCATGATTGTAGAAGATGATGAAAAAATTCGCAAAATCGTCTCCGAAACGTTGAAG
>2557407|reference AciI_genome_v2|length 63|copies 1
AAAGGAGTGACATTATAATGAGCACATACAGAATTGGAATCGACGTTGGTGGAACACACACAG
>2557407|reference AciI_genome_v2|length 66|copies 1
AAAGGATATTTATAATCCAAAAGAAGATAAAGTTGAGTCTAGTGTTTTGCAAACAAAGGAACTGCA
>2557407|reference AciI_genome_v2|length 55|copies 1
AAAGGATCAGCTACTCCGTATTCTTTTCCATCGGAATCTTTCACACTAATTTTTG
>2557407|reference AciI_genome_v2|length 51|copies 1
AAAGGATGAAAGCCGTGTACAAGAGCTAGCTTCTGTAATGGCGCATTTAGC
>2557407|reference AciI_genome_v2|length 71|copies 6
AAAGGATTATTCCACCATTAAATCACTTGGAGAAAAAGTTTTAGATTTACAAGCGAGAATTAAACCGCAAG
>2557407|reference AciI_genome_v2|length 68|copies 1
AAAGGCAATGATTTTACTAGATGAACGACTTAAAGCAGAAAAACTTCAAGCAAAATTAATTTTACAAG
>2557407|reference AciI_genome_v2|length 55|copies 1
AAAGGCAATTGATTATATCGAAGACAATTTACTACACGAGTTAACGATTGAAGAG
>2557407|reference AciI_genome_v2|length 77|copies 69
AAAGGCAGTATTTGCGGGATTATTATTTTTAAAAGCTTATTTGAAAACTAGAAAAGAATTTAAAGCAACACATCCAA
>2557407|reference AciI_genome_v2|length 65|copies 1
AAAGGCATATACTGCCGGCATTCCAAATGAATAAGCACTTCCCGATGCCCCCATAAATGTAAACG
>2557407|reference AciI_genome_v2|length 68|copies 1
AAAGGCGAGACTAAAAAAGTAAGGTGATTCAATGAGTCATATTAATAAAATTCAATTTCTTACAAAAG
>2557407|reference AciI_genome_v2|length 59|copies 3
AAAGGCTGTTGATTCCGCTGGGCTCCAAGCTGCCCCTGCATTAATTGCAGGCTGTATCG
>2557407|reference AciI_genome_v2|length 62|copies 9
AAAGGGAATTGAGAAACTTTCTACGAACGAAGAATTTTTAGTTCTATACGGAGATACAATCA
>2557407|reference AciI_genome_v2|length 69|copies 1
AAAGGGACCGCGTACGCGATTTTTCAAAGAGCATTGAGCATTGATAAAGGAACGACGAATTGGGGTCCA
>2557407|reference AciI_genome_v2|length 34|copies 1
AAAGGGATATTAAGAGGGCATCACTAATACGCGA
>2557407|reference AciI_genome_v2|length 62|copies 1
AAAGGGATATTAAGAGGGCATCACTAATACGCGAAAGACTATCTGATAAAAATAATTAATTA
>2557407|reference AciI_genome_v2|length 70|copies 1
AAAGGGTAAAACGAACTATATTGCAGTTGTTAAACTTTTAAATTCATATAGTACTGTTTCATCTATTCAG
>2557407|reference AciI_genome_v2|length 72|copies 1
AAAGGGTTCTGTGTTCCGCATTTAAAGGGATTAACAATTACTGAAACAGTAAAACGATTAATCGAATCAGAA
>2557407|reference AciI_genome_v2|length 65|copies 9
AAAGGGTTGCAAGACCGCGAGGTGGAGCTAATCCCATAAAACTATTCTCAGTTCGGATTGTAGGC
>2557407|reference AciI_genome_v2|length 61|copies 1
AAAGGGTTTGGATTTATTGAGCGTGAAAACGGTGATGATGTATTCGTTCACTTCTCAGCAA
>2557407|reference AciI_genome_v2|length 65|copies 1
AAAGGTATTGGTATCAATGTTAAAATCCAAGTTCTTGAGTACGGAGCTTATATTGATACAATCGC
>2557407|reference AciI_genome_v2|length 70|copies 1
AAAGGTGAAAAGCACCCCGGAAGGGGAGTGAAAGAGAACCTGAAACCGTGTGCTTACAAATAGTCAGAGC
>2557407|reference AciI_genome_v2|length 65|copies 1
AAAGGTGATATTGTCGTAGATTACTTAAAGAAACAAAAGGTTAAAGATATTGAAGTCATGATTTC
>2557407|reference AciI_genome_v2|length 69|copies 1
AAAGGTGATTCAAATATAGGAGCATATTTTGGAAATCTTATTTTAGTAGGTGCAGCAATAACTTGGGCA
>2557407|reference AciI_genome_v2|length 50|copies 1
AAAGGTGGAGTATTTAAAGCGACTAATGGTCTTTATGATCAATTCGGTGA
>2557407|reference AciI_genome_v2|length 62|copies 1
AAAGGTGTTACGAAAATATTAAACTCCATCTATGAAATTGACTTCCTGGACTGTTCGTTCGG
>2557407|reference AciI_genome_v2|length 69|copies 1
AAAGGTTACCCCACCGACTTCGGGTGTTACAAACTCTCGTGGTGTGACGGGCGGTGTGTACAAGGCCCG
>2557407|reference AciI_genome_v2|length 71|copies 3
AAAGGTTACCCCACCGACTTCGGGTGTTACAAACTCTCGTGGTGTGACGGGCGGTGTGTACAAGGCCCGGG
>2557407|reference AciI_genome_v2|length 55|copies 1
AAAGGTTCTTTATTGTATGCTTTTTTAATTTGAAGAAGGTGATTGGAACGGAAGG
>2557407|reference AciI_genome_v2|length 54|copies 1
AAAGGTTGTTGAAGGTGCACTATCAGTAGGTTCTAAAGTTACTTCAACTATTAA
>2557407|reference AciI_genome_v2|length 64|copies 3
AAAGTAACGGTAGGCTATTCCCTAAGAAGCGAACGATTACCTTAATAACGGCTATTATGTGAGC
>2557407|reference AciI_genome_v2|length 51|copies 2
AAAGTAATAAAGATAACTTACAGCCATGAACCCTAATCCACCATACAAGGA
>2557407|reference AciI_genome_v2|length 47|copies 1
AAAGTAATATAATTGGAACTTCATTGTTTGCGGATGGAGCAGCTGCT
>2557407|reference AciI_genome_v2|length 53|copies 4
AAAGTAATCTCTGTTGCACTCTAAATATAATAGAAGAAATATCACTCGTCTTC
>2557407|reference AciI_genome_v2|length 51|copies 1
AAAGTAATTATAGTAGGCGCAGGTATGGCCGGATTGACAGCTGCTTCTTTA
>2557407|reference AciI_genome_v2|length 67|copies 1
AAAGTACAAGTGATGGAATACGGTTCATTCGTTGAAAAAGTAAATAAAGGTCAATCACAAATGTTTA
>2557407|reference AciI_genome_v2|length 56|copies 20
AAAGTAGAACGGCTAATATGAATAATGACTTCGAAAATAGCTGATATTTAAGTGAG
>2557407|reference AciI_genome_v2|length 64|copies 1
AAAGTAGCAATAACTCGCCTGCTTTTCATCAATATTACTTAAGGCCGTATTTTTTGTTGAAACG
>2557407|reference AciI_genome_v2|length 59|copies 1
AAAGTAGCACTTAATGTGAATAGTATTACTAAATCTCCGACAATGTTTGCCCGGAGAGT
>2557407|reference AciI_genome_v2|length 58|copies 1
AAAGTAGGGGAATCGATTGGTGTGATTGCGGTGATATGATCTATTTACCAGACTGTGA
>2557407|reference AciI_genome_v2|length 61|copies 1
AAAGTAGTTCCTTCCGATAGGATATTTGAATTAAAAGGTTCTACATTAGTCTTAATTGTAC
>2557407|reference AciI_genome_v2|length 72|copies 5
AAAGTATACGTTAAGTGGAAAAGGATGTGGAGTTGCTTAGACAACCAGGATGTTGGCTTAGAAGCAGCCACC
>2557407|reference AciI_genome_v2|length 34|copies 2
AAAGTATTTACTTGGTCAGAATACGATCGCATTG
>2557407|reference AciI_genome_v2|length 56|copies 1
AAAGTATTTTTCGGCCAAAACGATGGTACATTAATGTCCGTAGAATACGCAGTGAA
>2557407|reference AciI_genome_v2|length 61|copies 1
AAAGTCACAGCTCCTAGCATTAATCGCAACATATGAAACATTCTTAAGTGATGAGAAACAC
>2557407|reference AciI_genome_v2|length 52|copies 1
AAAGTCAGAGACGAAGAAAAAGGTATTTGAAGTAATCAACCAACTACAATAC
>2557407|reference AciI_genome_v2|length 54|copies 2
AAAGTCAGAGACGAAGAAAAAGGTATTTGAAGTAATCAACCAACTACAATACCA
>2557407|reference AciI_genome_v2|length 55|copies 39
AAAGTCAGAGACGAAGAAAAAGGTATTTGAAGTAATCAACCAACTACAATACCAG
>2557407|reference AciI_genome_v2|length 58|copies 4
AAAGTCAGATTAACCCGCACTTTCTGTTCAATACATTAAACGTTATCTCTAAGCTAGC
>2557407|reference AciI_genome_v2|length 65|copies 1
AAAGTCCACCGTCATTCGTAAAATTAGTAAACATTGGAGCGGAATGACCTTTACTACCAAACCCA
>2557407|reference AciI_genome_v2|length 46|copies 2
AAAGTCGAAGTCATAGTAGGAAAAGCATTAGAAACCTTGCATAGCC
>2557407|reference AciI_genome_v2|length 70|copies 1
AAAGTCTAAAATCTTTTTTTAAACGATTCCATCGATCAATGAATTCCTTTTTATCAATTTTATTTTGGGA
>2557407|reference AciI_genome_v2|length 64|copies 1
AAAGTCTTAGTACTTCTACTCAAACTTTTGACCTATATTTTCATCCCTTACCTTATTTCTGAGC
>2557407|reference AciI_genome_v2|length 60|copies 1
AAAGTGAAATAAAGGATATTGACTTAATTTGTAATGATACTGGATTTCCGGATATTGGCA
>2557407|reference AciI_genome_v2|length 52|copies 1
AAAGTGAAGATGCAACAACTGGTATTGCACCAGATGCTGATCTTTATGTATA
>2557407|reference AciI_genome_v2|length 54|copies 9
AAAGTGAATTTTACTGCATTTAATCTACTTGGTGTCATCGGCATTGACTGTGCA
>2557407|reference AciI_genome_v2|length 57|copies 1
AAAGTGCGGGGATGAGGTGTGGGTAGCGGAGAAATTCCAATCGAACTCGGAGATAGC
>2557407|reference AciI_genome_v2|length 67|copies 2
AAAGTGGAGATAAAGGAAGTTCCTTATATTGAAGCTGTTCATTTCTTTGACGAACCAATTGGTAACA
>2557407|reference AciI_genome_v2|length 71|copies 1
AAAGTTAATTGAATTGGTTTTGTGTAACCTTCAGAGCCAGATCTTTTTGCATTTAATTGTAAGGTAATGCC
>2557407|reference AciI_genome_v2|length 68|copies 1
AAAGTTACCAGGATACCGCCATTTTGCTTTTCTTAAATATAAAAAAGGGACCGTCTATTTGTCTGTAA
>2557407|reference AciI_genome_v2|length 62|copies 1
AAAGTTATTGGAAGCAGGGATTGCATCTCATTTCGTTGAAAAAACATCAGAACTTGAACAAC
>2557407|reference AciI_genome_v2|length 66|copies 3
AAAGTTCACTAACCAAGCATTCGGACAAAGTTCTTCGATATCTTTTACAATATCTAAAATAACCGG
>2557407|reference AciI_genome_v2|length 77|copies 1
AAAGTTTCGTTGCCATAATCGATCATACTCTTAACCCAATTTGGGACAGTTAAACCTTCGCTCTCCATTCGAACAAC
>2557407|reference AciI_genome_v2|length 63|copies 1
AAAGTTTGTAACAATTTTTGGCGTGTATCCTGCCATTTGTTTACTTGCGGCATCCACATTCGC
>2557407|reference AciI_genome_v2|length 75|copies 1
AAATAAAAAAACTGCCCGCTTTTCATGAGAAAAAGCAGGCAGTTTTACATTGTGTAGAAAATAAAAATCCGAAGC
>2557407|reference AciI_genome_v2|length 83|copies 1
AAATAAAAAAGTCTCCGTCGAAAATGTGACGTTAAAAAAACAAGTTAATTCAAAAACCTCTGTAACGGAGCATTTCCGAACTA
>2557407|reference AciI_genome_v2|length 68|copies 7
AAATAAAAAATATGCGGGTGTAGTTTAATGGTAAAATAGAAGCCTTCCAAGCTTCGGTCGTGGGTTCG
>2557407|reference AciI_genome_v2|length 68|copies 1
AAATAAAAATAAAATACGTTCAGGAATTCGCCACGCTTTTCTTTTTGCCCTAGATTTATCGATACCCA
>2557407|reference AciI_genome_v2|length 56|copies 1
AAATAAAACAATTGGTTCAAAAGTAAATGGTAAAATGGTACCACTTGATTATAAGC
>2557407|reference AciI_genome_v2|length 55|copies 34
AAATAAAACAGATTATGCAGTGACTGGAGTTGCACCTGGAGTTGACCTTTATGCA
>2557407|reference AciI_genome_v2|length 63|copies 3
AAATAAAACCTGTGCAGGCTGAGCATTTATTGTACTAAGAGTATGAGTGGATCCCGGAATGTG
>2557407|reference AciI_genome_v2|length 81|copies 1
AAATAAAACTATTCCTGTAAAGATAAACTCCCAGCCAATTGTTTTCCCTGAAACGGAAATTTCATCGAAAAAATCTTTAAA
>2557407|reference AciI_genome_v2|length 61|copies 1
AAATAAAATTACTTAGACCACTGAATCTAACCGTGTTCTGGATTGATTCTAATGTATTATC
>2557407|reference AciI_genome_v2|length 69|copies 3
AAATAAAATTTTAGCTGGCTCAATAAATATGTTTGCTAATGGAATGACATTTGCCTTTACCATCATGTC
>2557407|reference AciI_genome_v2|length 58|copies 1
AAATAAACTTGTATTTTCCAACGCAATAATTAGGATTAGCTCAGCAAAATCTCTCAAG
>2557407|reference AciI_genome_v2|length 59|copies 9
AAATAAAGATGTTACCGGGAAAGTGGCGCTGATCTCACGCGGTACATTATCTTTTGACG
>2557407|reference AciI_genome_v2|length 48|copies 1
AAATAAAGGATTATTTTCATCAATCGTAATATCCATTTCCTCTAATTG
>2557407|reference AciI_genome_v2|length 58|copies 1
AAATAAAGGTTTCGAGGGAAAATGATTACGAAATTGTATCTACTATCCGAAATAGTTA
>2557407|reference AciI_genome_v2|length 58|copies 1
AAATAAATCATAATGAATTAGAACGATAAGTGAGGCAATGGTTATGAAAAATGTTGCA
>2557407|reference AciI_genome_v2|length 60|copies 1
AAATAAATCTAGTGCTATACCACCTTCAAAATATGGACCAATAATATTAAACATTGCTTC
>2557407|reference AciI_genome_v2|length 39|copies 1
AAATAAATCTCCTACATGAGACCTGCGTCCAGTTCTTTG
>2557407|reference AciI_genome_v2|length 78|copies 1
AAATAAATCTGCCATGGGTCAATATATTCTTCTACTTGATTTAAATCATTTAAAACCGTATTTCTACTAACATTTAAA
>2557407|reference AciI_genome_v2|length 70|copies 1
AAATAAATTCGAATCTACAAAACCTACTCCGTCAACCTCAGTCTTAGTTACTGGGAATCTAAAGTTACCA
>2557407|reference AciI_genome_v2|length 66|copies 1
AAATAAATTTCTCCTCCGCCGTATTCAGGACGTTGGATACAAACCATATCCCAGTGGATATTTGAG
>2557407|reference AciI_genome_v2|length 57|copies 2
AAATAACAAAGTGCTAGTCGCGGATGAAAACGGAGCAGTCGAAATTTACAACGCTTA
>2557407|reference AciI_genome_v2|length 62|copies 1
AAATAACAGTTTCGATATCATATTTAGTGAATTTCTTAATGGACTTAAGAGCTGTCTCCATA
>2557407|reference AciI_genome_v2|length 68|copies 1
AAATAACATCGGCCGTAAAATTTGCTATTATTTTGTTAATTTTTATTACCTTTGCTCGCTCATGGTAC
>2557407|reference AciI_genome_v2|length 56|copies 1
AAATAACCCATTCGTGAAACTGATTCAATATACCCTTCTGCCAAAAGTTGATCGTA
>2557407|reference AciI_genome_v2|length 61|copies 4
AAATAACCTAACAATGTAAATTTAATTATTTTTGATTATACCCCCGGTAGACAGAATATTC
>2557407|reference AciI_genome_v2|length 62|copies 1
AAATAACCTAACAATGTAAATTTAATTATTTTTGATTATACCCCCGGTAGACAGAATATTCT
>2557407|reference AciI_genome_v2|length 59|copies 1
AAATAACGGAAATGGTCGATTGCTAATGGAATATCGGCTGCTAAAGTTTCACGAACAGG
>2557407|reference AciI_genome_v2|length 57|copies 1
AAATAACTAGTGCTGTAATGACAAAACTTATAATAATTCCCATGGCAATTATTGAAG
>2557407|reference AciI_genome_v2|length 64|copies 1
AAATAACTTTATTGGGCCGATCATACCAGCTAGTGCTGATGGTTCTAGATAAATATTTTCAGTA
>2557407|reference AciI_genome_v2|length 56|copies 1
AAATAAGAAAACAGCATTGCCATGAGTATCAGCAGCAACTTGAGCTTCAATATGTC
>2557407|reference AciI_genome_v2|length 70|copies 1
AAATAAGAAATAATTGTTAATACAATTGGAGTAAGGATAAATGGTACTAACCATACTGGATTTAATACAA
>2557407|reference AciI_genome_v2|length 71|copies 2
AAATAAGACTGTCCCCATCTGACTAGTCACCACGAAACTTTTTAAGGAAGTGTTAAAACACCACGTTGTCC
>2557407|reference AciI_genome_v2|length 53|copies 1
AAATAAGATCCAATTAGCCCGATCCCTGTACCAACTCCTAAAAGTGCCGCTCG
>2557407|reference AciI_genome_v2|length 60|copies 1
AAATAAGCAGCATAATAAAGAATTGGATGATGTACTTTGAAATAAGCAATTCGTACCGCC
>2557407|reference AciI_genome_v2|length 54|copies 1
AAATAAGCCCCGTCACATTTACTTAATACATTTAGAACGGGCGTACTTAAACTT
>2557407|reference AciI_genome_v2|length 75|copies 2
AAATAAGCCTAACAAAATAGAAAAAAAAGGTAATGTAAATAAAACTAAGGTATTATTGACTAAATATTGTACAAA
>2557407|reference AciI_genome_v2|length 57|copies 1
AAATAAGCTATTCCAAGCCTTCCCATCAAGCTGTGTTTGCCATTTATGAAATACTTC
>2557407|reference AciI_genome_v2|length 53|copies 2
AAATAATAAATGAAACAGCTGTTGCTACTAATACTCCCGCAAGGATTGGTAAG
>2557407|reference AciI_genome_v2|length 37|copies 1
AAATAATAATTCTTTTCCCGGGCTTTCTCTTACAATC
>2557407|reference AciI_genome_v2|length 72|copies 1
AAATAATAATTTTAAACCGAAACGAGCTACCGCATTACCTTGTTTTTCATGTAATCCTTTAACTGCTCCAGC
>2557407|reference AciI_genome_v2|length 57|copies 1
AAATAATAGATCACTTTCTCGACTGTATAAAACAAAATATTACACCGAATCCTTCAA
>2557407|reference AciI_genome_v2|length 74|copies 2
AAATAATAGATTTCCTTACTACCATCCAATAAAAGAAAAAGAGAATTAGCAAATCATCAAAAAGCAAAAAAAAG
>2557407|reference AciI_genome_v2|length 60|copies 4
AAATAATCACTAAATCCCTCGCAGCTGTATTTATCATTTTCGAATACTTCAATTGTTAAA
>2557407|reference AciI_genome_v2|length 59|copies 1
AAATAATGCTGCGGCCGGTTTAATTGTAAATAGCTCGAATGTAAAAGCGAACAATTTAA
>2557407|reference AciI_genome_v2|length 62|copies 1
AAATAATTCGGATTCAAAACCAAATGATAAACCGATTGCAAATGCGCCAAATGGTTATACAG
>2557407|reference AciI_genome_v2|length 75|copies 1
AAATAATTTCGTTGTATATGTAGGAACAATGTTTTCCCTTTTAAATAATTCAAGTAAACCAATTAAACAAGCAAC
>2557407|reference AciI_genome_v2|length 54|copies 2
AAATACAAAATATTTCGCAGCTTGAAAGAACAGAAAAAGCTCTGAAATCACTAG
>2557407|reference AciI_genome_v2|length 51|copies 1
AAATACAAAGCCTGCGCTTCCGAGAATAAATACATTAAATGCCATAACTAC
>2557407|reference AciI_genome_v2|length 66|copies 3
AAATACAAATCATACGGGGCTATTTGTTGCGAAAGAAAAAGGATATTTTAAGGAACAAGGCCTTGA
>2557407|reference AciI_genome_v2|length 63|copies 1
AAATACAATTAATCAGCCTCCAATCTAATTTGAATCTACATATATCACTTTTTAGAATTCCCG
>2557407|reference AciI_genome_v2|length 60|copies 1
AAATACACGTCGTAAAGCACTTGAAGATTTAAATATTGAAGCAGGTTTAAAACATATGGC
>2557407|reference AciI_genome_v2|length 57|copies 3
AAATACACTATAATCACCATTTAATGGATCAGCTGTATTCATTAATGTTTGTTTCAC
>2557407|reference AciI_genome_v2|length 63|copies 1
AAATACACTATAATCCCCATTTAATGAATCAGCAGTGTTCATTAATGTTTCTTTCACTTGAGC
>2557407|reference AciI_genome_v2|length 51|copies 2
AAATACACTATAGTCACCATTTAGTGGATCTGCAGTATTCATTAATGTTTC
>2557407|reference AciI_genome_v2|length 51|copies 6
AAATACACTATAGTCGCCATTTAGAGGGTCAGCAGTGTTCATTAAGATTGA
>2557407|reference AciI_genome_v2|length 63|copies 2
AAATACACTGTATGGTTTACTTAAAGAATCTGCAGTATTCATTAAAATCGCTTTAATATCTGC
>2557407|reference AciI_genome_v2|length 62|copies 2
AAATACATCTTGAAAATCATATGATAATACTCTCTCTAATGAGTGAATAATTGAAGGAATAC
>2557407|reference AciI_genome_v2|length 65|copies 2
AAATACATTAGGGCACCGTGTAATACACCTGGCACACCTTTCGTTAACGAAGCTGCTTGTTTATC
>2557407|reference AciI_genome_v2|length 59|copies 1
AAATACCGTACTTCTCGCCAATTATCTTGTCCGTTATGATTCCATCCATATATGTTTCG
>2557407|reference AciI_genome_v2|length 61|copies 1
AAATACGAATAATTCCGGAGATGAATCGACAAATGAAGTATTATATTCTCCAGACAAGAAA
>2557407|reference AciI_genome_v2|length 72|copies 1
AAATACGATTCGCTCAGGTGGCTGGGGTGGCTTAATTAGTGATGAAGGTGGAGGCTTTCAAATTGGTTTACA
>2557407|reference AciI_genome_v2|length 83|copies 1
AAATACTAAAAAACTTTTTCATCCTCTTTTCCTCCTCACATATCTTGACCACGTATTTCCTAAGCTTTGAATGATTTGAACAA
>2557407|reference AciI_genome_v2|length 73|copies 1
AAATACTCTTCCCCTCTTATTTATAAGACTTGCTATTCATCATTTTGCTAACTTTTTTCCACTTTTCTCTTTC
>2557407|reference AciI_genome_v2|length 47|copies 1
AAATACTGAAATATCCGCTCCTAATAATACACTTGCTAAATGTTGAC
>2557407|reference AciI_genome_v2|length 59|copies 1
AAATACTGCTTGATTTTTCATCATATTTTGCAGTAACACTTTTAGCAGGATCTAATGTA
>2557407|reference AciI_genome_v2|length 62|copies 3
AAATAGAAGATGAACGGGCCAGATTTTATCTACAAGCATTTAATACGATACAAGATTTACCG
>2557407|reference AciI_genome_v2|length 56|copies 1
AAATAGAAGTACAAAACATCTGCATATTACTTCTGCTCATTAGAGTGCATACGCCA
>2557407|reference AciI_genome_v2|length 58|copies 1
AAATAGAAGTTTTTCTCGCAAATTCAGTTATATAATAAAACATGCTATCCATTCTCTA
>2557407|reference AciI_genome_v2|length 25|copies 1
AAATAGAGCGGAGGTACTGTGGATG
>2557407|reference AciI_genome_v2|length 55|copies 1
AAATAGATAGCTGAGTGATCTAGAATGGTAAATATTTTAATAAGCTTCGGGTCTC
>2557407|reference AciI_genome_v2|length 47|copies 1
AAATAGCCTCTTGCTCCTACTTTTAGAACATGAGTTACATATGATTC
>2557407|reference AciI_genome_v2|length 50|copies 1
AAATAGCTTTAGGGCTAGCCTTATGTGTTAGAGTCTTGGAGGTAGAGCAC
>2557407|reference AciI_genome_v2|length 57|copies 4
AAATAGGTGCCTGTACCGCAAACCGACACAGGTAGGCGAGGAGAGAATCCTAAGGTG
>2557407|reference AciI_genome_v2|length 58|copies 1
AAATAGTAACCTAAACGGTTTAACGCAATTGCAAAAATCTCACCTGTACTTTCGATAC
>2557407|reference AciI_genome_v2|length 63|copies 2
AAATAGTAACCTAAACGGTTTAACGCAATTGCAAAAATCTCACCTGTACTTTCGATACCTTCA
>2557407|reference AciI_genome_v2|length 61|copies 1
AAATAGTAATCGTAGTTTGATATTGATGTAATGATAAAAGCTTCCTAGAAATATCAACAAG
>2557407|reference AciI_genome_v2|length 54|copies 5
AAATAGTCCGTACTCCGCAAGCAAAGCATCATCTGACTTTCTAGTTCGTGCCTA
>2557407|reference AciI_genome_v2|length 49|copies 1
AAATAGTCTAATTTACCCCATGTGTAAGTCACTGTTGGAGCAATCTCTT
>2557407|reference AciI_genome_v2|length 59|copies 1
AAATAGTGCATTAACGATTGATGGACACTTTGATATTTTAATGGATGTCCAGATCCAAC
>2557407|reference AciI_genome_v2|length 57|copies 1
AAATAGTGGGTTATGGTCTTTAAATATTAAGGAATTACATATGGTCATTAAATAGAA
>2557407|reference AciI_genome_v2|length 49|copies 1
AAATAGTGTTTTGGTTTTCTTTTTTCTTTTGTTTCAAATATGCCGAAAG
>2557407|reference AciI_genome_v2|length 55|copies 1
AAATAGTTGAGAGTACATTTATGAAACGGTTATTTAGCGCAGTCCATAAAGTAAG
>2557407|reference AciI_genome_v2|length 54|copies 1
AAATAGTTTCTAGTCCGGTTATTTATATTGATGGTGCTCATAATGTTGAAGGAA
>2557407|reference AciI_genome_v2|length 71|copies 4
AAATATAAAAAAAGCAGGAAATTATACGTAAATATTTGTGTTATTTTTATTTTAAAATGAAAGTATTTGAC
>2557407|reference AciI_genome_v2|length 60|copies 1
AAATATAATTGGCGCAGCCTATATTAAAGATGACGTTAATGTATTACCTGTTTCTGTTTG
>2557407|reference AciI_genome_v2|length 47|copies 1
AAATATAATTTTTTGCACTTCTTTACTAATACCAAGAGAACTAGCTA
>2557407|reference AciI_genome_v2|length 66|copies 340
AAATATAATTTTTTGCACTTCTTTACTAATACCAAGAGAACTAGCTACTTCGTTTTCAGTCTGTAA
>2557407|reference AciI_genome_v2|length 64|copies 2
AAATATAGAGAACGCCGGATGTACTAGTAAAGTCGAAGTCATAGTAGGAAAAGCATTAGAAACC
>2557407|reference AciI_genome_v2|length 65|copies 13
AAATATAGCGCGCTTGAAGCTGCGCAAGGAATAGAAGAGCTTTCAAAAGCCGGACTTTCCGTAGC
>2557407|reference AciI_genome_v2|length 67|copies 8
AAATATAGTTAATCCCGCCAAAACACCGAGAATTATAGGATAGAATACATTTTCGGATTGGAAATGA
>2557407|reference AciI_genome_v2|length 62|copies 1
AAATATATCCAAAATCGCCTTGTTACATTTAAAAATTCTAAACGAAATAAAAACTATAGTGT
>2557407|reference AciI_genome_v2|length 46|copies 1
AAATATCAAGTGCACCGCCGTAGCACGGACTTTCTACGATAATTGA
>2557407|reference AciI_genome_v2|length 62|copies 1
AAATATCCCTAGAATGTTACCAGAAGGAATCGGTGCTGAAATAGATTATGGTTCATGGCCAA
>2557407|reference AciI_genome_v2|length 81|copies 1
AAATATCGACTGGTAGGTTTTTTTATTTTGAACCTTTGAAAAAAACTGGATAATTCAATCGAGGCTTGGAATTGGTATTCA
>2557407|reference AciI_genome_v2|length 48|copies 1
AAATATCGTTTAGCATTACTTTCATCTGTGGCCACTACCATACCAACA
>2557407|reference AciI_genome_v2|length 44|copies 1
AAATATCTAACTACTCCTAAATCATGCGAGATAAATAAATAAGT
>2557407|reference AciI_genome_v2|length 71|copies 1
AAATATCTGACCATATCAGGATGCGTTACTGTAACAGGCCCACCTTTCTCTATTTGTTTTTTGAAAAGTGG
>2557407|reference AciI_genome_v2|length 54|copies 2
AAATATCTTCAATCGCTAACAATGCATACACATCATTTTCCCAAGTAAGTTTCA
>2557407|reference AciI_genome_v2|length 68|copies 3
AAATATGAAAATTTTTACTTTCCTACAAAAGTTTTTGTTCTTTTAAGATGAAACGATTATAATGGGAA
>2557407|reference AciI_genome_v2|length 54|copies 1
AAATATGAGACTTAAAAAGCCGTTCATTGGGGCTTTAGTCGGTGGAGCTTTAGG
>2557407|reference AciI_genome_v2|length 65|copies 2
AAATATGAGTGGAATTATTTTGTGAAATGCTTTGGAAAGTATACCGATAAAATTTTATTTAGTAG
>2557407|reference AciI_genome_v2|length 62|copies 1
AAATATGATTTTATATGGTGGTATTAATATTTTTCCAGAAGAGATTGAAAAAGTCATTTCTC
>2557407|reference AciI_genome_v2|length 62|copies 1
AAATATGGCGGCTTTTTACCTGAAAGTCAAAAAGGTGACTTTATCCAATTTGTAAAGGGAGA
>2557407|reference AciI_genome_v2|length 54|copies 1
AAATATGGTAAGTGGTGCGCATTACCAGTCTGTGCAAATTTATCTGCATTCTCA
>2557407|reference AciI_genome_v2|length 53|copies 14
AAATATGGTCCACTTCAACCACTCTGTCGCTTAAATAATCTTCAGCAAATAAA
>2557407|reference AciI_genome_v2|length 68|copies 1
AAATATTCATAATTCATGATCCTTTATTTGCAGAATACCCGATTTTAATTTCAGTTTTCACTTTTTTA
>2557407|reference AciI_genome_v2|length 28|copies 1
AAATATTGATCCGGCGGCATATGAAAAA
>2557407|reference AciI_genome_v2|length 66|copies 1
AAATATTGGTTTAATACTGCTTTTAGACGCTCTTCACGACCAGATTTATTTTGGATTTCACCTAAA
>2557407|reference AciI_genome_v2|length 64|copies 2
AAATATTGTTCGTATTTTTGAGTTTAGAAACGTTCCTCAACAACTTCGTATCAGTGCGATATGC
>2557407|reference AciI_genome_v2|length 60|copies 2
AAATATTTAATAAAGCTTGTATAACGATTGTAATTAGTACAACCGTTGTAAGTACAGTAG
>2557407|reference AciI_genome_v2|length 73|copies 1
AAATATTTTCATTTGATTCAGCAGTACCATCAATGGCTTGGGACGCCAACGTCGGCTTTCATTGTCGTTTCAA
>2557407|reference AciI_genome_v2|length 60|copies 1
AAATCAAAATACTCATAAATTCTTTGAAGTGCAGGAACAGCTTGTTGAATCGTTAATGCA
>2557407|reference AciI_genome_v2|length 65|copies 1
AAATCAAATTTCTCTTCGCAACCTTCTCTCATATCCGGTCTTGTTTTGTTTTTATATTGAATGAA
>2557407|reference AciI_genome_v2|length 68|copies 1
AAATCAACCACATACCGCTTCCTTTACATGGAAAAAATTATTGATTAATTGACAAGTTCATTTTCAAC
>2557407|reference AciI_genome_v2|length 53|copies 1
AAATCAACTCTGAACGTTGGAACATCATTTACGAGCACTCCACCTACGTGTAA
>2557407|reference AciI_genome_v2|length 69|copies 1
AAATCAAGAGGTAATCCGTACATTTAAGAAACATTTTAATGTTGATGTAAGAGATGGGTATGGACAAAC
>2557407|reference AciI_genome_v2|length 55|copies 1
AAATCAATGCATTTTATAATATGTGTACTCACCGAGGTATGAAGCTATGTAGAGC
>2557407|reference AciI_genome_v2|length 60|copies 2
AAATCAATTTCGTCACCGCATAAGCCCTCATAGCCAGTCCCGTTAATATTTTCATGATGA
>2557407|reference AciI_genome_v2|length 60|copies 1
AAATCACGATCATGCCGGAAAAATTTGATGTAATTGTCGTTGGAGCAGGCCCAGCAGGTA
>2557407|reference AciI_genome_v2|length 72|copies 3
AAATCACGTAAATTTTTAGAGCAATTAAAAGTTATGGATAATTTTCTGAAAAATAATAAAGATTCTGAAACC
>2557407|reference AciI_genome_v2|length 56|copies 1
AAATCACTAAAACTCGTTGATAAATGGTCAATGTTCGTCGATTTATCACCAAATCA
>2557407|reference AciI_genome_v2|length 65|copies 1
AAATCACTAACAAATGTTGTTTTAACACCCCATATCGGTAATGCAACATATGAAACACGCGATGC
>2557407|reference AciI_genome_v2|length 56|copies 5
AAATCACTAATGGGGGTATGGCACCAAATATCGTGCCAGACAATGCAAGTGTCTAC
>2557407|reference AciI_genome_v2|length 57|copies 1
AAATCAGAATTTATTATTCTCTCGGCAAATTCTGATTCGATTTCAGAAGGTCTAAAC
>2557407|reference AciI_genome_v2|length 58|copies 1
AAATCAGGGAATTGCATCGATTCGGTATGACAAACGAACCTTCGCCCATGGTAAGCAG
>2557407|reference AciI_genome_v2|length 56|copies 1
AAATCATAAATTGGCTCGCCAGTTTCAACTACTTTCTTTAAATGAGAATTATGCAA
>2557407|reference AciI_genome_v2|length 73|copies 1
AAATCATAAGGTGAATTTTTATGTATCAAAAGAAGTTTCTAAGCTATTTGAAAAGTGTTGGGAAAAAGATATG
>2557407|reference AciI_genome_v2|length 64|copies 1
AAATCATATGGCATTATCTTACCCATAATGCAAATTTTCCATTTTAAGTAAAAAGAAAAAGCAG
>2557407|reference AciI_genome_v2|length 54|copies 2
AAATCATATGGTATTTGGAGTAGAGGTTTATTTAGACGGAGTTAGTGTAAAAGA
>2557407|reference AciI_genome_v2|length 56|copies 1
AAATCATTAGTTACACCGGGAATTGAAAAAATTTGGTTAGATGGACGTGTTAAGGC
>2557407|reference AciI_genome_v2|length 66|copies 2
AAATCATTCATGCTTGAACCTAATGTTTCACTAAGTGTTCCCATCATTGCTTCAAATTTCATTGCA
>2557407|reference AciI_genome_v2|length 64|copies 1
AAATCATTCGAAGAGTGTAAAGGCATAAGGGAGCTTGACTGCGAGACCTACAAGTCGAGCAGGG
>2557407|reference AciI_genome_v2|length 66|copies 1
AAATCCAAGCCCTTATTATTTGCAAAAGGACAAAGTTCCAAATGAAATTGCTGAAATGCTTCAGTC
>2557407|reference AciI_genome_v2|length 57|copies 1
AAATCCAATTACTTCCGTATATACTGCTGAATTGTTTATGATCGTAGCAATTCTTAC
>2557407|reference AciI_genome_v2|length 63|copies 1
AAATCCAGTTGGAACTAGGTTACGATTATCGAAAAAACGTAGAAGAATACCCAGTCTGGCAAC
>2557407|reference AciI_genome_v2|length 58|copies 2
AAATCCATTATATTCAGGTGGATTATGACTAGCTGTTATAACAATTCCACCGAAACAG
>2557407|reference AciI_genome_v2|length 66|copies 1
AAATCCATTTTCAGGTGGTGCTTTTGCCATTTTCAAACCTGACCAGCAAACTGAAATTGCCCCCTA
>2557407|reference AciI_genome_v2|length 58|copies 1
AAATCCATTTTTCAATGGTACAACGTTTAACCCAACGAATGGCAATTTCACTGTTCCA
>2557407|reference AciI_genome_v2|length 58|copies 2
AAATCCCGCTTGTACCGCTGCTTGGCCTAAAATTAAGGCTCCAACAATTGAAAGCGCC
>2557407|reference AciI_genome_v2|length 76|copies 4
AAATCCCTTTTTCACCGGTCATTTTGTTAGCTACCATATCGCATCCTTTTTTTGTAATTAAAAAACATGGTTGTGC
>2557407|reference AciI_genome_v2|length 62|copies 2
AAATCCGGTTTTGCTTGAAGTAATAGTGCCGCAATACCTGCCGTTGCCGGTGTGGCCATTGA
>2557407|reference AciI_genome_v2|length 75|copies 1
AAATCGAAAGTAGGAATATGCAATGAAAAAAAGTGAAGATTTTTTATTAGAAGAGCAAATTAAATTTGAAAATCA
>2557407|reference AciI_genome_v2|length 68|copies 1
AAATCGACTAACTTTATTTGTATTAATATTAAAAGAGGCTAAACGAGTTTCCCAAAAAGCCATCGAGC
>2557407|reference AciI_genome_v2|length 64|copies 1
AAATCGACTTTTGATTTTGGTGATATGCTTGAATTGATTAATTCTTCTATAAAGTAGATGTTAG
>2557407|reference AciI_genome_v2|length 54|copies 1
AAATCGAGAGGGCTGATGCCTTAAGCATAGCAGAAAGCTACATTTTACCTTTCG
>2557407|reference AciI_genome_v2|length 66|copies 1
AAATCGATATCGACGCGCTTTTATAAAAAATACTAAAAATTACCAATTAAATTATGAATGAAGTCA
>2557407|reference AciI_genome_v2|length 57|copies 1
AAATCGGAAAGTATTTCAGCTAGCTTCATTCCTGTGTAGCCAGGTATATTATTAGAG
>2557407|reference AciI_genome_v2|length 41|copies 1
AAATCGTACGATCAACTTATTGTATCGTGCTGGCGCAGAAG
>2557407|reference AciI_genome_v2|length 57|copies 1
AAATCGTCATGTCTTGCGTGTCTTTCGTCAGTCCACCTGCTTCAGAAACGCCAGAAA
>2557407|reference AciI_genome_v2|length 61|copies 1
AAATCGTTAGGATTTAAAGATACTTCTTCCGACGATAGTGTTTATACTCATGTTCCAGTTG
>2557407|reference AciI_genome_v2|length 66|copies 1
AAATCGTTCTTATATTGAACGCTTCTGTAATCCTGAAGAGTTAACAATTTCTACTAATTTAACAGC
>2557407|reference AciI_genome_v2|length 62|copies 1
AAATCGTTGGAATTTGTAGCTCGCGTCGTACCTTCATTACTTTTTTCAGCCGTGGATGTACA
>2557407|reference AciI_genome_v2|length 49|copies 1
AAATCGTTGTTATTCCGCACTGGCCTGTATTACTAGCAAAATATTTCTC
>2557407|reference AciI_genome_v2|length 67|copies 2
AAATCGTTTCTGAGCCGGACATGCGTACACCAGAAGAGGCATATGCTTATCTTGAAAAATTAAAAGC
>2557407|reference AciI_genome_v2|length 61|copies 3
AAATCTAACTCATCTCCGCTTTCATAGAAATGAATTTCCTCAAAAGAATCAACATCTCTAA
>2557407|reference AciI_genome_v2|length 49|copies 1
AAATCTAAGACAACAAGATCATCTATTTGTAGCTCGTCATATGGTACAC
>2557407|reference AciI_genome_v2|length 53|copies 1
AAATCTAAGTAAAAACATTCAAAGTATCATCTAGTAGCCACCTTAATTAGGCA
>2557407|reference AciI_genome_v2|length 67|copies 11
AAATCTAGCCACCACCGGGCAAAAAAGCGCCTAGATAATAAAAACATAGAGGAAGAATCTAATTCAG
>2557407|reference AciI_genome_v2|length 60|copies 1
AAATCTATTCAATATCTCAACTGGAACTGGAGCTGCACCGCAAACACATAATTTAAAGCA
>2557407|reference AciI_genome_v2|length 62|copies 1
AAATCTCAATTGACTCATTTAATGAAAAAGTAATTCCCTCCATAACAGCTCTTGCAAAATCA
>2557407|reference AciI_genome_v2|length 55|copies 23
AAATCTCATGAATCCCGCCCAAGAAGTGAATAATAACTGCTCCTGGTGCTGTTTG
>2557407|reference AciI_genome_v2|length 60|copies 1
AAATCTCCTACATGAGACCTGCGTCCAGTTCTTTGCACTAAACCAACTAGCCCTACTACA
>2557407|reference AciI_genome_v2|length 69|copies 1
AAATCTCTAAATTCCCGAATGAACTCAATGTATCAAATACAAATTGTGAGGTTTTTTCTTCTTGAAACG
>2557407|reference AciI_genome_v2|length 67|copies 3
AAATCTCTACGCATTTCACCGCTACACTTGGAATTCCACTTTCCTCTTCTGCACTCAAGTTTCCCAG
>2557407|reference AciI_genome_v2|length 62|copies 1
AAATCTGATTGGAGCTGGATTAAAGAAGTTAAAAATCAGGTTTCGATTCCTGTAATCGGTAA
>2557407|reference AciI_genome_v2|length 63|copies 1
AAATCTTAACGTTGTAGTAGAGTCAAAAGATTTATTATCAGTACCTGCAACAAGTGTTAAGGG
>2557407|reference AciI_genome_v2|length 73|copies 2
AAATCTTCTGACTTATGAATGGAATAATATTAAAAAGGTATTAGCTAAATTTTAAACTTTGTTCTTATTGAAC
>2557407|reference AciI_genome_v2|length 36|copies 1
AAATCTTCTTCTTTGACGCCTGCCGCTAATAATAAA
>2557407|reference AciI_genome_v2|length 67|copies 1
AAATCTTGTACAGAAACTTTTTCATTTAGTCCAGTCATTAATCCAAGTAACATACAAGGAGAATGAG
>2557407|reference AciI_genome_v2|length 64|copies 1
AAATCTTTCGTAAATGTAAAGTGACCTGGTACGTCAATTTTTTGTGTAAACGTATCGTCTGTTA
>2557407|reference AciI_genome_v2|length 69|copies 4
AAATGAAAAAATTGTTTCGAAATCTTCTTGAATAGCTGATCTTATTTTCATAAAAAAACCTCCCTAATA
>2557407|reference AciI_genome_v2|length 52|copies 1
AAATGAAAAAGGTAGTACTAACTCTTTTAAGTAGTGTAATGATCTTTTCATT
>2557407|reference AciI_genome_v2|length 63|copies 2
AAATGAAAGTAAATGAACATGTTTATTCATCAAATCGTAATGTGGTGTATGCGAGAAATGGTA
>2557407|reference AciI_genome_v2|length 57|copies 1
AAATGAAAGTGAAGATGCAACAACTGGTATTGCACCAGATGCTGATCTTTATGTATA
>2557407|reference AciI_genome_v2|length 48|copies 12
AAATGAAATCTCAGCGGGAGAAGTGATTACTGCGCTTGAAGGCTCATT
>2557407|reference AciI_genome_v2|length 73|copies 1
AAATGAAATTTATTATTCATATAACTCTTTGCTACCAAATGGTAAGGCGACGCTAGATAAAGATGGTAAAACA
>2557407|reference AciI_genome_v2|length 65|copies 1
AAATGAACATGGAGAAATATAGAAATTGGTAACTTGGGAGGGGGGCTATGAGTAAGGAAAAGAGC
>2557407|reference AciI_genome_v2|length 60|copies 6
AAATGAACCGTGAGCCGGTAACCAATATAATCAATAACCTAATGGGTGCTGCAGGTGCAC
>2557407|reference AciI_genome_v2|length 62|copies 2
AAATGAACTTCTTGTAAAGGTTCATGCAACAGCAATTAATCGGGCTGACTTATTACAAAAAC
>2557407|reference AciI_genome_v2|length 57|copies 3
AAATGAACTTGAGGAGGGCAATAAGAAATGAATAAACCACAGTTTGTATATGTTACA
>2557407|reference AciI_genome_v2|length 69|copies 1
AAATGAACTTTGAAAACTAAACAAAACATGAAGTAAACGTCAATTATTAGTTTTTTGAGCAATACAAGA
>2557407|reference AciI_genome_v2|length 65|copies 1
AAATGAAGAAGTATCAACATTAAAAATTGGTGCACCTGAATCTTTAACAATTTATCGTCTTCCGC
>2557407|reference AciI_genome_v2|length 48|copies 1
AAATGAAGCACATCATATTCAAACGACCCTTATTCAATCTGAGATTGG
>2557407|reference AciI_genome_v2|length 60|copies 30
AAATGAAGCACATCATATTCAAACGACCCTTATTCAATCTGAGATTGGTGGTACTCCAAC
>2557407|reference AciI_genome_v2|length 70|copies 1
AAATGAAGCTAATACCGGAACCAACGATTTATTTATTTAAAACATTAACTTTCTTCCAAGAATTAGAGCG
>2557407|reference AciI_genome_v2|length 61|copies 2
AAATGAAGGTGGTGGTGCTGTTGGCTGACCTTGGCCTCCACCTCCGCCACCCGGTTGTCCC
>2557407|reference AciI_genome_v2|length 52|copies 1
AAATGAATAAATTAGACTATCATTTAAGTCTTAAATATTTAAGATACGATCA
>2557407|reference AciI_genome_v2|length 55|copies 3
AAATGAATACTTCACATGAACTCGAATGTAAATCGTATTCATTATTAATGTGAAG
>2557407|reference AciI_genome_v2|length 53|copies 1
AAATGAATATTATGCGGAGCTAGCGATAGGTAATCGATTTGTCGTTTATTTAG
>2557407|reference AciI_genome_v2|length 71|copies 1
AAATGAATCCCAAACTGTTTAATAATTAACGATCCAAAATATTTACGAGTATCAGCATTCATGATTTGAAG
>2557407|reference AciI_genome_v2|length 58|copies 1
AAATGAATTCACATCAGAAAATCCCCAGCCACCAGGGCTTAAATTTTTAGCGTGTACT
>2557407|reference AciI_genome_v2|length 62|copies 1
AAATGACAACTACAACAATTCCTTCAGGTGCCATTATTTCAATCAATTGTTCAATTGCTGAA
>2557407|reference AciI_genome_v2|length 56|copies 4
AAATGACATATCTACCAGGACCTGCAGATTTAAGTGATCCTTGAATTTTATTGGCG
>2557407|reference AciI_genome_v2|length 60|copies 1
AAATGACCCTCGAATACTGACATCGAACCCAAAATAGCCAATTAATAGCGTTAAAATTGC
>2557407|reference AciI_genome_v2|length 48|copies 1
AAATGACCGTCCGCATCGTGAGTTACTTTATATAAATCAGGATGGTTG
>2557407|reference AciI_genome_v2|length 65|copies 2
AAATGACTTATCTCCTGAGCAAAGAAAAGCACTCCAAGATTTGACCTCAGCTAATGAACAAGTAC
>2557407|reference AciI_genome_v2|length 51|copies 1
AAATGAGTGTCTCTCCAGTATCCAAATTTCTTATCAATTCCAAGATACTCG
>2557407|reference AciI_genome_v2|length 61|copies 1
AAATGATAAAAAAGGAAATGTTGGTAACGATAATTACGCTGTTCCCGCTAGTGGGAAAGTA
>2557407|reference AciI_genome_v2|length 62|copies 1
AAATGATAAGTATTTTAATGATTATACAAAAGTCACCATATCAAAAGCTAATTTTACAAACC
>2557407|reference AciI_genome_v2|length 49|copies 2
AAATGATGAGACACCCGCACAAGCAATAGTACAAAATTTCTCTGGAATC
>2557407|reference AciI_genome_v2|length 68|copies 2
AAATGATTAAAAACAGAATAATATTCTTCCCAAATCGTTTGATCACTTTGTAATCCAGTATTTTGGGC
>2557407|reference AciI_genome_v2|length 61|copies 3
AAATGATTATGGACCCGGCTAATGCAAGCTTTGTAAAAAATATAGATGCAGAAGAGTGGGC
>2557407|reference AciI_genome_v2|length 38|copies 1
AAATGATTATTACTCCGCACTAAAGGCGATCGAAAATA
>2557407|reference AciI_genome_v2|length 65|copies 6
AAATGATTATTACTCCGCACTAAAGGCGATCGAAAATATGCAAGAATACGTTCAAGAATATGCAA
>2557407|reference AciI_genome_v2|length 62|copies 1
AAATGATTTAATGAAATCGACAGCTGTACAAGCAATTTATAGTGATGTAACAGTTAAATCGG
>2557407|reference AciI_genome_v2|length 64|copies 1
AAATGATTTCATTTTAAAACTCCTTTTATATGTATTAATAAACGCATGACTTCATTATGTAACA
>2557407|reference AciI_genome_v2|length 59|copies 2
AAATGATTTTGAAGTTGGTAACCGCCATGACCTACCTCGCATTCTTGTAATGAATGAAG
>2557407|reference AciI_genome_v2|length 57|copies 2
AAATGCAAAAACAACCGCCATCATACTAGTAAATATTGATGAAAAACCATGTGGAAA
>2557407|reference AciI_genome_v2|length 58|copies 1
AAATGCAAAAACAACCGCCATCATACTAGTAAATATTGATGAAAAACCATGTGGAAAA
>2557407|reference AciI_genome_v2|length 70|copies 2
AAATGCAAAAACAACCGCCATCATACTAGTAAATATTGATGAAAAACCATGTGGAAAAAGTCCACCGTCA
>2557407|reference AciI_genome_v2|length 60|copies 1
AAATGCAAAACCGTTTATATTTGCTTTTGCACCTAATCGCGTTTTCTGAGAAGTAGGTTG
>2557407|reference AciI_genome_v2|length 71|copies 1
AAATGCAACACCACCTGGTCCTCCTCCTACACCACAAGGCAAATAAACAAATAAAGGATTATTTTCATCAA
>2557407|reference AciI_genome_v2|length 51|copies 13
AAATGCAACTTATCTTCAAGTAGCTTGTGGAGTATATGCAGGAGTTGCAAG
>2557407|reference AciI_genome_v2|length 72|copies 1
AAATGCAACTTTTGGAGGGGGATTATATTGATATTTGTTACAGTGGGTTCCCAAAAATTTCAATTTAACAGG
>2557407|reference AciI_genome_v2|length 35|copies 1
AAATGCAAGCAGAACCGCCGATCCAAGACCAAGAA
>2557407|reference AciI_genome_v2|length 50|copies 2
AAATGCAAGCAGAACCGCCGATCCAAGACCAAGAAACTGACGGGACATTC
>2557407|reference AciI_genome_v2|length 60|copies 3
AAATGCAAGTAGAGCAGAAAGATCAGGAAGTGCAAGTAGAGCGGAAAGAACAGGAAGTGC
>2557407|reference AciI_genome_v2|length 48|copies 1
AAATGCAATTTACATCTCTTGCACATTTATTAGATAAGCAATCACTAG
>2557407|reference AciI_genome_v2|length 46|copies 4
AAATGCAGTTACTGCTGGCATAATGAATGCGGCACTTATGCCTCCT
>2557407|reference AciI_genome_v2|length 58|copies 1
AAATGCATTAATATTTGGCATTGCTACTTTACATAAATGGCAACTAATAGACCAAAAA
>2557407|reference AciI_genome_v2|length 48|copies 1
AAATGCATTAGATGCGAAAAAAGAAGAGTTACTGATCATTAATATTGC
>2557407|reference AciI_genome_v2|length 57|copies 1
AAATGCCTGTTCACTCGCCTCGAGCATAATCGTACTGTGCTTATCAAAATCTTCCCC
>2557407|reference AciI_genome_v2|length 62|copies 1
AAATGCGATCGCATTTAATGCTGGAGTTATAACAAAAGCAAGTAAGGCTCCAACTATTAAAA
>2557407|reference AciI_genome_v2|length 59|copies 1
AAATGCGATTATTCATGGGTATGAAAATAATCCTGAAGGCATCGTATATATTTCAGTTC
>2557407|reference AciI_genome_v2|length 58|copies 2
AAATGCGATTCAACTCGCTAATAAGGAAATCGCAACTCGCTATGATTTCAAAGGAAGC
>2557407|reference AciI_genome_v2|length 56|copies 1
AAATGCTGAAAAACCATGCCAATATTGCGTCTTAGCTTGTTAATATCTGTTTTTTT
>2557407|reference AciI_genome_v2|length 64|copies 1
AAATGCTTCCTTTTCTTTATATGGGCGTTCCACTTGTCCAATAAGTGCAACTAGCGGCGTAGAA
>2557407|reference AciI_genome_v2|length 66|copies 1
AAATGGAAATCACGATTAGACATCCCGTTTGTTTTAATCGTACTACTTTCAGCAATTCTTAACGGG
>2557407|reference AciI_genome_v2|length 68|copies 2
AAATGGAAATGGAGGGAAAGTAATAACGTATTACGTTTCATTACTGGATTGTTTTTTGGAATTGCTCA
>2557407|reference AciI_genome_v2|length 63|copies 1
AAATGGAATTTCAAGAGTTGCGACAACAATTCGAATCGATGATCGCCGTGACAAGAAGAGCAC
>2557407|reference AciI_genome_v2|length 68|copies 1
AAATGGAGCGAAAAAATCATATGCACTTGATGTTGGATATAATCAACTTGCATGGAAATTAAGACAAG
>2557407|reference AciI_genome_v2|length 62|copies 1
AAATGGAGTTAAAATGCCACAATTAGGTTTAGGTGTGTGGCGAGTGTCACCAGAAGATGGTG
>2557407|reference AciI_genome_v2|length 47|copies 19
AAATGGATATATGACTATTTTTGATATTCCAGCTACTGCAGATGATT
>2557407|reference AciI_genome_v2|length 51|copies 2
AAATGGATATATGACTATTTTTGATATTCCAGCTACTGCAGATGATTACAC
>2557407|reference AciI_genome_v2|length 58|copies 1
AAATGGATGTAAATTTATTTGATTTTGATTTGCCTGAGGAGCTGATTGCTCAAACTCC
>2557407|reference AciI_genome_v2|length 61|copies 1
AAATGGATTAGATGAAGACGTATTCCTAGGTCCGGTCATTCGCAAAGAACATCGTGAACGG
>2557407|reference AciI_genome_v2|length 49|copies 1
AAATGGCAGATTCAAGGATTTGTTCTTAAGCCAGCTAATTTTGAGGAAG
>2557407|reference AciI_genome_v2|length 41|copies 1
AAATGGCATTATGCAAGCAAAAGCCGGAAGAAAGCTTCGTG
>2557407|reference AciI_genome_v2|length 63|copies 1
AAATGGCCGAGCGTTCTGACATTTTTATTAGACCGAAACAAGGTACAGACCAAGTATGGCTGA
>2557407|reference AciI_genome_v2|length 65|copies 1
AAATGGCGGTCCCGACCGGGATCGAACCGGCGATCTCCTGCGTGACAGGCAGGCATGTTAACCGC
>2557407|reference AciI_genome_v2|length 71|copies 1
AAATGGCTTAATATAGGGGAAGAATTAATTCTTCCCTTTTTATTTTTAAATTTATTGGAAGAAAATAGCAA
>2557407|reference AciI_genome_v2|length 65|copies 1
AAATGGGCCGTTACAACTGTACCAAAAGGCATGCAAACTGTACTTAATAACGGTTCGACTTTAAT
>2557407|reference AciI_genome_v2|length 61|copies 1
AAATGGTACACCGGATAAATATGTTGCTATGAGAGCTTCCCAAGTTGGGTGTGAAGACCAC
>2557407|reference AciI_genome_v2|length 61|copies 9
AAATGGTAGATACTCCGCACAAAATGAAGATGGGTGTAACAGGCTGTCCAAGAAACTGTGC
>2557407|reference AciI_genome_v2|length 65|copies 1
AAATGGTATGCGAGTACCAAACTCTGCTAAAAAACCTCCAATACCAGGACCAACAATAAAGCCCG
>2557407|reference AciI_genome_v2|length 58|copies 1
AAATGGTCAATGTTCGTCGATTTATCACCAAATCACACAAAAAACCCGCAAGTAATGT
>2557407|reference AciI_genome_v2|length 56|copies 2
AAATGGTGACCCGTACGGGACTCGAACCCGTGTTACCGCCGTGAAAGGGCGGTGTC
>2557407|reference AciI_genome_v2|length 62|copies 1
AAATGGTGAGCGCCAAGTTGGGGAAGTAGCAAAACGTCAAGCTATTACAAACCCTAACACAA
>2557407|reference AciI_genome_v2|length 71|copies 1
AAATGGTTATAAAAGGATTTACTTTAATCTTCCGGGTATGGGAAAAACAAAGGGCGGAGTAAACGTTAATA
>2557407|reference AciI_genome_v2|length 28|copies 1
AAATGGTTCCCCCGCTCTTTTTAAGATT
>2557407|reference AciI_genome_v2|length 61|copies 8
AAATGGTTGAAGGGATTGAGCTTCGAAATGTTAGTAAAACGAGAGGGCTGATGCCTTACGC
>2557407|reference AciI_genome_v2|length 55|copies 28
AAATGGTTGAAGGGATTGAGCTTCGAAATGTTAGTAAATCGAGAGGGCTGATGCC
>2557407|reference AciI_genome_v2|length 64|copies 1
AAATGGTTGCGATTCAAGACTCAATCAGTGTCGTGATATTTAAAAATCCGCCGACAATTGTCGG
>2557407|reference AciI_genome_v2|length 63|copies 2
AAATGGTTTCCAGACCGGCACGATACCCAGCTATATTGTAGCTTCTGGCCAAGTAGGGGAGAA
>2557407|reference AciI_genome_v2|length 66|copies 1
AAATGGTTTCTTTGATAAGATTGAAAAGAAAGCAAATGTAAGTAAATCAGATATTTTTAAAGTTGC
>2557407|reference AciI_genome_v2|length 59|copies 1
AAATGGTTTTGATTCAGAAGAGTATCCATTACTTCCACAAATTGAAGAACATGAAACAA
>2557407|reference AciI_genome_v2|length 79|copies 2
AAATGTAAAAGAAAAAGGCCAAACCTTAAATCTTAGGTTTGAGCCTTTTCATTTATATAGTCCCAACTAGAAGCCAACC
>2557407|reference AciI_genome_v2|length 53|copies 1
AAATGTAAAAGTAGGCGTAGGTGCTCCAAAAGAACGCTATATTGAAGCTGCTC
>2557407|reference AciI_genome_v2|length 62|copies 1
AAATGTAAAGATTGTTACAATGGAGCGAAATGCAGAAAGAATTCGAAAAGCAAAAGAGTTTA
>2557407|reference AciI_genome_v2|length 69|copies 7
AAATGTAATAACAGCCGGAATTCAACTGAATCCTGAAATGTGGGAACAAGGATATTACATCTTACCAAC
>2557407|reference AciI_genome_v2|length 52|copies 1
AAATGTACTATGATCCTGATCAACATTTTCTTTTGCTTGAGTAGTTGTAATC
>2557407|reference AciI_genome_v2|length 47|copies 1
AAATGTAGGAGGACACTCTACTGCGTCTAATAATCCGATACGGCCAC
>2557407|reference AciI_genome_v2|length 50|copies 1
AAATGTGAGGAGAATTTCATCATGGCAACAGAATATGATTTAGTCGTACT
>2557407|reference AciI_genome_v2|length 62|copies 1
AAATGTGCCATTTGAATCAACTCTGTAACACTTTCATAATTAAATGAATCCGAAATTAATGA
>2557407|reference AciI_genome_v2|length 61|copies 1
AAATGTGTTCTTCAATCGAACCGACTGTTGCAAAATTATAGATGCTAACATCTTCTGTTTG
>2557407|reference AciI_genome_v2|length 70|copies 1
AAATGTGTTTAAAGAATAGACATTTATTTAAAGCTTGTTGGGTCAGGTGGATGTTATTAATTAGTTTTAA
>2557407|reference AciI_genome_v2|length 60|copies 1
AAATGTTACAGCGAATTTTATGGCTAGAGAATTGCAGTTGCCATTTTTATGTATGTTCGG
>2557407|reference AciI_genome_v2|length 52|copies 2
AAATGTTAGTAAATCGAGAGGGCTGATGCCTTAAGCATAGCAGAAAGCTACA
>2557407|reference AciI_genome_v2|length 54|copies 1
AAATGTTCAAGAAACAGTATTTATGGCAACGTTATCAGAGGAAGAATTAGTTTA
>2557407|reference AciI_genome_v2|length 52|copies 6
AAATGTTGATACTGCAATATAATAATCTTCCCCAACTCGACAAATACTTGGA
>2557407|reference AciI_genome_v2|length 62|copies 2
AAATGTTGCTGGGGTTAATGGGATTAAAATGATGTTAGATGCTTCAGAAAATATTCCATTAG
>2557407|reference AciI_genome_v2|length 54|copies 1
AAATGTTGTACACGGATTTGGGGCAAATGCTGCAGGCGCTGCTTTAACAGAGCA
>2557407|reference AciI_genome_v2|length 61|copies 1
AAATGTTTCGAATTATAAATCTGAAATTACGGATTTGATTGGAATAAGAGCATTACATTTA
>2557407|reference AciI_genome_v2|length 69|copies 1
AAATTAAAAATGGAATGATTGTAAATTTGGGGATTGGGATTCCATCCATCGTTCCTGATTACTTACCAG
>2557407|reference AciI_genome_v2|length 58|copies 1
AAATTAAAACCTTCAATTTTCCAGTCATTATAGTCGTCAGTATTTCGAACATCTAACA
>2557407|reference AciI_genome_v2|length 64|copies 1
AAATTAAAAGGTATAACGAATTCTGTTGTAGATGTAAATCTAGGAGAAGCATATTCTGGTAAAG
>2557407|reference AciI_genome_v2|length 64|copies 1
AAATTAAAATTTCACATAAAATTTTGAATATCTTAGAAGGTGAATCACTTATAAATGATGCTTC
>2557407|reference AciI_genome_v2|length 63|copies 1
AAATTAAACAGTATAGTTAAATAAGAAAAAGGACATCTCGGTCTCTATATTGAAAACAGTAAG
>2557407|reference AciI_genome_v2|length 73|copies 1
AAATTAAAGTTAACTAAAAATATCGGGAAAATTAGTTTCTTAGTTATTGGAATTCTGCTTGGTACGACTGCTA
>2557407|reference AciI_genome_v2|length 41|copies 1
AAATTAAATTCTACAAATCCCTTCCCGCTATTTCTTTCCCA
>2557407|reference AciI_genome_v2|length 51|copies 1
AAATTAACAGCTGATATACATAAAGAATTAAAAGAGCTTTATATGGATAAA
>2557407|reference AciI_genome_v2|length 69|copies 1
AAATTAACCCTTCCTGCAAACGTCTCCTAACATTGACAAACCATCGAACATTGTATTTCCTATAACTAG
>2557407|reference AciI_genome_v2|length 58|copies 1
AAATTAAGCAAAGTATTACATTGATTGGTAATGTATTAAATAAAGATAAAGAAGCAAG
>2557407|reference AciI_genome_v2|length 64|copies 1
AAATTAAGGCAGATTGCTAATCAATAACTCTCTAGAAACAGCAATGGGGTATTTTTTGTTGGGG
>2557407|reference AciI_genome_v2|length 56|copies 1
AAATTAATCGTTCATATAAATATGTGTTTAATGGCGTGGCGATGAGTTTACCAGCG
>2557407|reference AciI_genome_v2|length 82|copies 1
AAATTAATGAGAATTTTTTTGAAAATAAAAAAGTCTCCGTCGAAAATGTGACGTTAAAAAAACAAGTTAATTCAAAAACCTC
>2557407|reference AciI_genome_v2|length 66|copies 2
AAATTACGTTTAATTAAAACTGATGCTGAAATTTCAATTATTAAAGAAGCTGCTAAAGTTGCAGAA
>2557407|reference AciI_genome_v2|length 29|copies 1
AAATTACTAGAACTAGACCAAGTTGATCT
>2557407|reference AciI_genome_v2|length 64|copies 2
AAATTACTTCCTGGTGGAGAGTTATGGGTAGTGATTCAAAAGAAACAAGGAGCACCATCAGCAC
>2557407|reference AciI_genome_v2|length 49|copies 3
AAATTAGAGGAACCTAGACTGAATGAGTAAGCTAAATCGAAAATTGCTC
>2557407|reference AciI_genome_v2|length 65|copies 1
AAATTAGATGGTTCCGGGGCGACGAGTGGAGTTTTTAATAAGTCGTTCACGTTCGTTAGTGGTTC
>2557407|reference AciI_genome_v2|length 55|copies 1
AAATTAGCAATATTTACTTGATCTAATGAAGCAGGTACGTTAGCAAATTGAAGCG
>2557407|reference AciI_genome_v2|length 53|copies 9
AAATTAGCCAAAACTGCCCATCTCGATATGATAATGCGGGAGCCCAAATACCG
>2557407|reference AciI_genome_v2|length 56|copies 1
AAATTAGGAATTGGTAACCTGCACGCTCACTATCATATCGGCCCCATTTTCCAATT
>2557407|reference AciI_genome_v2|length 67|copies 1
AAATTAGTAGTTACAGCAAAGGGATTTAAAGAAGATCTGGACGCAATAAAAGCAAGCGATTTACAAA
>2557407|reference AciI_genome_v2|length 59|copies 2
AAATTATCAAAATGTACTGTTGATGTTGGAGAAGAGCAACCAGTCCAAATTATTTGTGG
>2557407|reference AciI_genome_v2|length 61|copies 1
AAATTATCCGATGCCTTTCCAACAAATTGATCAAGCTTATCGCTTTGTCAAAATGAATGCA
>2557407|reference AciI_genome_v2|length 63|copies 3
AAATTATCCGATGCCTTTCCAACAAATTGATCAAGCTTATCGCTTTGTCAAAATGAATGCACA
>2557407|reference AciI_genome_v2|length 58|copies 1
AAATTATCGCCTGATTCGTCGCTTACTGTAATATCGTAATTTGGACCATCTGTTGGAA
>2557407|reference AciI_genome_v2|length 59|copies 2
AAATTATTACCAATACGGTGGATACAAAAGTAGTGATTATTACCATCATGATCTTAGAA
>2557407|reference AciI_genome_v2|length 67|copies 1
AAATTCAACTTTAAGAGGGATTCCACAGTTAGAAATATAGTTTTCATTGGTTATTATTGTTAAAATA
>2557407|reference AciI_genome_v2|length 54|copies 2
AAATTCACGTATGGATAATCTGCCATATTAGTAGCTGGAACTAAAATGGCGGCC
>2557407|reference AciI_genome_v2|length 45|copies 3
AAATTCCAAGTGTTGTCTCATGATCGACCGGGACCATTTGGATCG
>2557407|reference AciI_genome_v2|length 53|copies 1
AAATTCCAAGTGTTGTCTCATGATCGACCGGGACCATTTGGATCGTAGCAATG
>2557407|reference AciI_genome_v2|length 60|copies 1
AAATTCCGTCATCCCCGCTGTAAATACAACTCGTCCATCGATGCTATATTTATTGCCAGC
>2557407|reference AciI_genome_v2|length 67|copies 1
AAATTCCTCGTAACCCCGCGTGTGAGTAGTAGCTAAATGAAGAAACGGTAAAAGGGGCTGTCTCATA
>2557407|reference AciI_genome_v2|length 62|copies 1
AAATTCGCTGTTTTTACAACGATTTTATTGATGCCATTTCGCCAATTTGCGTCATCAGCAAA
>2557407|reference AciI_genome_v2|length 63|copies 9
AAATTCGTAATTTACCGGGTGAGAATGATATAGAAAAGTATCGTATTGCAAAATCAACTTTAG
>2557407|reference AciI_genome_v2|length 67|copies 1
AAATTCGTTTCAGCAAAAGGACAAGCTAAAGTGATAAGAGAAATACTTTCAACTGATTTCTTGTCCG
>2557407|reference AciI_genome_v2|length 66|copies 4
AAATTCTAAAATTGCCGGAAGTCCTTTCAGTTTACTTTTCATAATTCGAAGCAATTCAACATTTTC
>2557407|reference AciI_genome_v2|length 54|copies 1
AAATTCTCAATAAACCGGCCTCCACAATATATACAGATCATTTTTTATCTAGCC
>2557407|reference AciI_genome_v2|length 56|copies 4
AAATTCTTCTCTTGCCGGTATGCAATTAATCATGGCCGCTTCTGCAAAAGGTTGGA
>2557407|reference AciI_genome_v2|length 60|copies 1
AAATTCTTCTCTTGCCGGTATGCAATTAATCATGGCCGCTTCTGCAAAAGGTTGGAATAC
>2557407|reference AciI_genome_v2|length 62|copies 1
AAATTGATTCATTTTGGGCGGGACTAAGACCGCGAACACTTGATCATAATCCTTTTATTGGC
>2557407|reference AciI_genome_v2|length 56|copies 1
AAATTGATTTAGTAAATCTAAATCATGTTGCCATCTATTTCTTGCGTCTTCAGCCC
>2557407|reference AciI_genome_v2|length 76|copies 1
AAATTGATTTTATGTTTCGAAATGAAATAGAAGCTGATTACTCAACTTAGTTTTAACTTTAAATCTTTCAAAGAAC
>2557407|reference AciI_genome_v2|length 58|copies 1
AAATTGCAAAGCGCGCAGGTGTAAAGGATGAAATGATTATATTGGATCCTGGTGTTGG
>2557407|reference AciI_genome_v2|length 43|copies 1
AAATTGCACTCCAAACCCTCTCAGAACCGTGCTTGCACTATTA
>2557407|reference AciI_genome_v2|length 60|copies 1
AAATTGCATGACAATTTATATAAAATTAATAAATAATTAATTATCTATTTGACTAAAACG
>2557407|reference AciI_genome_v2|length 68|copies 1
AAATTGTAATGAATCCCGTCCTCATCCGTAAATTGAATTAATAAAACTGAATCATTTTCAACGATTAA
>2557407|reference AciI_genome_v2|length 60|copies 21
AAATTGTATACATAATGGATCATTTTTCATTTTGGAATTCAATATAATTTGTCATAACTA
>2557407|reference AciI_genome_v2|length 52|copies 1
AAATTGTATTTAAGAGTATGAATCCAGTAATACTCCACACACTTCCATTAGC
>2557407|reference AciI_genome_v2|length 66|copies 1
AAATTGTCCAGCCTGCGTAAAAGTACCTTTCACAATTTTGATCTCTTGAATCTTTTTTTCATCAGC
>2557407|reference AciI_genome_v2|length 66|copies 1
AAATTGTCCTTCAAGTCCAATGATCCTCATTCCAATTATATTTGGGATACATTCTTCATCTGAGCC
>2557407|reference AciI_genome_v2|length 74|copies 2
AAATTGTTACAAAATGAACTAACAAAAAACAATAAAAAAATTAAAAAACTACGTAATAGTCTTGAGGATACTGA
>2557407|reference AciI_genome_v2|length 60|copies 1
AAATTGTTACGATAAAGTTAATACCAGTCATTAATGTACCTAGACCAGCAATTTGAAGCG
>2557407|reference AciI_genome_v2|length 73|copies 1
AAATTGTTCCGAATCCGGTAGTAATCGGATTATTTAAAAATGGGAAAACTTCCATTAACTTTGGATTAGTAAA
>2557407|reference AciI_genome_v2|length 79|copies 1
AAATTTAAAAGACCGGGCAATTAATCCGGAAATAGTTGGTACTCATTCAAAAGAGCAATATGCTTTACCACACTTCCCA
>2557407|reference AciI_genome_v2|length 60|copies 1
AAATTTAATGATAACGGGAATTGCTCTTGTTTGTAGAGCGGCAATTGAAGGTGGTTTATA
>2557407|reference AciI_genome_v2|length 51|copies 16
AAATTTAATGGGCCTATAGCTCAGCTGGTTAGAGCGCACGCCTGATAAGCG
>2557407|reference AciI_genome_v2|length 70|copies 1
AAATTTACCGGTTACCGGGATATCATCGGTTTTATATACTTTGCCATCCTTTTCAACTTCAGCGTGAACG
>2557407|reference AciI_genome_v2|length 34|copies 1
AAATTTACCTAATATAGATTGGATATATTTCGTA
>2557407|reference AciI_genome_v2|length 66|copies 2
AAATTTAGTTTCATTATGGAAATTTGTTAATAAATAAGCTAAAGTACTTGGGTTATCTGCATCTAC
>2557407|reference AciI_genome_v2|length 31|copies 1
AAATTTATACGAAGCGGGATTAAGTCTTCAT
>2557407|reference AciI_genome_v2|length 56|copies 1
AAATTTATACGAAGCGGGATTAAGTCTTCATTCATTACTAACGATGGATGACTTAG
>2557407|reference AciI_genome_v2|length 63|copies 1
AAATTTATGTAATGCAGGTGGTTTCCCAATTACTGCCATAAAAGGTGCTAGCTATTTCGATAG
>2557407|reference AciI_genome_v2|length 61|copies 1
AAATTTCGACTTTTGTGGCAGCGTTTTCTCGTATTCGTCAGGGGCTTGAGCCAGTTGCTCC
>2557407|reference AciI_genome_v2|length 53|copies 1
AAATTTCTACTACGCCGCCTAACAAGCATAGCTGAAATTTATTAATTCTTTTA
>2557407|reference AciI_genome_v2|length 68|copies 1
AAATTTCTGACGACCAGTGTAGAATGGGTGTGAATCAGAAGAAACCTCAACTTTGATTAAAGGGTAAG
>2557407|reference AciI_genome_v2|length 65|copies 1
AAATTTGAATTTAAACTCGCTAACGTATTATTTATATTATTTGCACGTTCACTCATTTTCTGAAG
>2557407|reference AciI_genome_v2|length 51|copies 1
AAATTTGATTCAGTTCCGCCACTTGTGAAGTATATTGATGCAGGGCTAGCC
>2557407|reference AciI_genome_v2|length 55|copies 3
AAATTTGGATTCGCTTGTAGCATTAATGCTGCAACCCCAGCTACGTTAGGTGTTG
>2557407|reference AciI_genome_v2|length 61|copies 1
AAATTTGGATTCGCTTGTAGCATTAATGCTGCAACCCCAGCTACGTTAGGTGTTGCCATAG
>2557407|reference AciI_genome_v2|length 79|copies 1
AAATTTGGTATAAAAGGTATTCGAGAAAAATTGGACGTATATGATCGCCCTTTATTAATGAGCATTTTCAAATCAATCA
>2557407|reference AciI_genome_v2|length 71|copies 1
AAATTTGTTAAACCCGTTCAAGCTTTTTAAAGGGTTCAAGAGGTAATTCAACACGGATAATCTAACAAGCG
>2557407|reference AciI_genome_v2|length 65|copies 1
AAATTTTAACAAGCTCGCATTAAAATATTAGTTTATTTCCAATATAATAGTTTACTGATATTGCA
>2557407|reference AciI_genome_v2|length 66|copies 8
AAATTTTCTAATACAGCTAACTCCATCATTTGTTCTTCGGAAAGTTCCCTAACAATAACTGGTACT
>2557407|reference AciI_genome_v2|length 60|copies 3
AACAAAAACAATCACATTCTTTGCCTTACCATGATGATTACTTGCAGAATTAGAGTTTGC
>2557407|reference AciI_genome_v2|length 72|copies 1
AACAAAAAGGAGCTCACAATTGAACATTTTCTAACAATGACAGCAGGGTATGACTGGCAAGAATGGGGAGAA
>2557407|reference AciI_genome_v2|length 63|copies 3
AACAAAAATCTGGGCTGGAGATTATAGTGATTGTAAAGATGCAGATTTAGTCGTTATTACAGC
>2557407|reference AciI_genome_v2|length 75|copies 1
AACAAAACAATTTAACCGATTAATTCCTACAATTAATCAACTTGGATTAGTTGTAAGAGGAATTTACGGTGAAGG
>2557407|reference AciI_genome_v2|length 76|copies 2
AACAAAACATTTGCCATGGAGTCCATGGACCTTGACCAAAGAAGAAATTTGATACAAAGCCTGACATTGCTCCAAC
>2557407|reference AciI_genome_v2|length 50|copies 1
AACAAAAGAAAACACTACAATCGTTGAAGGTGCTGGTGAAACAGCATCGA
>2557407|reference AciI_genome_v2|length 84|copies 1
AACAAAAGTTTTTGGTCGTGAATCAAAATCAATTGAAGAATTTAAAGAGATGAATGAAAGACTACGAGTGGTAGGTTTAAAAGC
>2557407|reference AciI_genome_v2|length 62|copies 2
AACAAAATAATAAAAGACGTTCAACTTAAAACTAGAACGTCTCCTACAGAATCATTTAATCA
>2557407|reference AciI_genome_v2|length 68|copies 14
AACAAAATATTGTGCGGGTACATTATAGTTCCCCCTTGCTAAAGACAGTACTGACCATTCACCTGAAA
>2557407|reference AciI_genome_v2|length 70|copies 1
AACAAACCTTCGGAGCTGGAAAGGATATCCTTTCGATACGCTTGATAAATTATCGAATAATAATCTTATA
>2557407|reference AciI_genome_v2|length 66|copies 1
AACAAACTTCTACTCCGTCGAGACCGGCTTTTTTAGCTAATAAGGCTGAATAAGCATACCCTTTTA
>2557407|reference AciI_genome_v2|length 73|copies 1
AACAAAGATTCCTTTAGTCTAGAAAACATTTCATCTCCATTGATTAATAAAGAAGCGGTTGTATTTTGATTAA
>2557407|reference AciI_genome_v2|length 68|copies 3
AACAAAGTATCGGACTTACATGTTGCCTTTTCAAACTCTGAAGTTAAAGCAGTGCTTTGCGCAACCGG
>2557407|reference AciI_genome_v2|length 83|copies 1
AACAAATAAACAGCCCGCAAAAAACGTTTTAAAATTAAAAACGGTCGGAACTAAACCTTTATCGGTTATATTGAGTCAAACTA
>2557407|reference AciI_genome_v2|length 65|copies 2
AACAAATAATAAGCCCGCATCTAGTTTTCCTGTTTGAATATCAAGTCCGTCAGTATATGAATAAG
>2557407|reference AciI_genome_v2|length 61|copies 1
AACAAATATGTACATAAGTAATGTCACACCTAGTGTAAGGAAGCGACCACCAGTTTCCCAA
>2557407|reference AciI_genome_v2|length 64|copies 1
AACAAATCTTTCCTGCTAAAGCTGGTATGCTACGATCGCTTCCTTCAACTGGAAAAGGTTTAAA
>2557407|reference AciI_genome_v2|length 75|copies 35
AACAAATGAACCAGGACATGCCCAAGTTTTACAGAAAAGCTATGAGAACTTATTCAAATTGAGAAAAAAAACAGG
>2557407|reference AciI_genome_v2|length 74|copies 2
AACAAATGAATATTCCGCAATTTGAAGAGTTCATGTTTGAGTTAAAAGACTTCCGTTCAAAGCTTCAAGGGTAA
>2557407|reference AciI_genome_v2|length 30|copies 1
AACAAATGTGAAAGTTGACTATACAATGCC
>2557407|reference AciI_genome_v2|length 77|copies 4
AACAAATTTAGAAAAATGCCTATCGGGAAAAGGATCTCTAGAATCTTCTAGATTTCCTTTTCCATTTTTACATTAAG
>2557407|reference AciI_genome_v2|length 72|copies 1
AACAACAAATACATCAGCAAAAGCTGAGTTTGTAATCCATTGTTTTTCACCATTTAAAATATAATGAGTTCC
>2557407|reference AciI_genome_v2|length 60|copies 1
AACAACAGAGCTTTACGACCCGAAGGCCTTCATCGCTCACGCGGCGTTGCTCCGTCAGAC
>2557407|reference AciI_genome_v2|length 30|copies 1
AACAACAGGCCCGACGGGAATAACAGGCTC
>2557407|reference AciI_genome_v2|length 59|copies 1
AACAACATCTGATGTGGGTGTGTTAATTCAATCTTTCCCACGTGAATCTTCACTTGCAG
>2557407|reference AciI_genome_v2|length 67|copies 1
AACAACATGGTAAAATCTATATCCATCAAGGCAAATGCTAAGATTAAGGCTCCAAACACTAAAACCA
>2557407|reference AciI_genome_v2|length 42|copies 1
AACAACATTTGGTCGATACTTTTCCATCACTGATTTCATTTT
>2557407|reference AciI_genome_v2|length 71|copies 14
AACAACATTTGGTCGATACTTTTCCATCACTGATTTCATTTTTACATCATCTTGCAAATCCGCGATTTCAG
>2557407|reference AciI_genome_v2|length 31|copies 1
AACAACCGGCCCGACGGGAATAACGGGCTCG
>2557407|reference AciI_genome_v2|length 38|copies 1
AACAACCGGCCCGACGGGAATAACGGGCTCGACTGGAG
>2557407|reference AciI_genome_v2|length 40|copies 1
AACAACCGGCCCGACGGGAATAACGGGCTCGACTGGAGCA
>2557407|reference AciI_genome_v2|length 67|copies 1
AACAACCGGCCCGACGGGAATAACGGGCTCGACTGGAGCAACGGGTTCGACGGGAATAACCGGCCCG
>2557407|reference AciI_genome_v2|length 64|copies 1
AACAACCGGCCTGACCGGAATAACAGGCTCGACCGGAGTAACGGGCTCGACGGGAATAACGGGC
>2557407|reference AciI_genome_v2|length 66|copies 9
AACAACGAATTACACAGATGAAGTAAAACAAAAATATGGATTCCCAGATAACGCAACACGAGATAG
>2557407|reference AciI_genome_v2|length 63|copies 1
AACAACGCCAAGTGCTGAACTTTTACCGCCTAGAGCATCCTTTAATACGATAAATTGATTAGG
>2557407|reference AciI_genome_v2|length 78|copies 1
AACAACTACAAAATCAGCTTTAATTACAGCTTCCTTCTCTTCTTGACCTATTACTTTTAGTTCTTCAAGTGTTGCAAC
>2557407|reference AciI_genome_v2|length 66|copies 1
AACAACTACTTCGTTCGCATTTCGTTTCTCTTTTCCACAACCCGTTACAACTAATATTGAAATCAT
>2557407|reference AciI_genome_v2|length 58|copies 1
AACAACTGGTACACCAGCGGTGTGTCCATCCCGGTCCTCTCGTACTAAGGACAGCTCC
>2557407|reference AciI_genome_v2|length 67|copies 3
AACAACTGTTGAAAGTAAGAGCGGTTATGGCATGGATTTAGAAACAGAACTAAAACAATTACGAGTG
>2557407|reference AciI_genome_v2|length 70|copies 1
AACAACTTTTTCAACAATTTTTCAAACAACCATTAAATAGCACACCTTTCACTGCTTGGACGAATATGTA
>2557407|reference AciI_genome_v2|length 57|copies 1
AACAAGAGGACTTGCCGCGCATATTCAATCGTGGCTTTACTGGAACAAATGGACGCA
>2557407|reference AciI_genome_v2|length 71|copies 1
AACAAGAGTGCTAGCCGGTCCCTTTTGTACGATGATCCTTGGGGATTTGGGGGCCGAGGTCATAAAAGTAG
>2557407|reference AciI_genome_v2|length 74|copies 13
AACAAGCTTTTAGGTCAGGGACGTATATTGAGTTTACTAAAATTAAAACCAAAAACGACGCAAAAAGAACTATC
>2557407|reference AciI_genome_v2|length 34|copies 1
AACAAGGATTAGCAACAGTTTCATCTTACTTAGG
>2557407|reference AciI_genome_v2|length 25|copies 1
AACAAGGCGGGAAAAGAAATATTGA
>2557407|reference AciI_genome_v2|length 64|copies 1
AACAAGTATTATTTGGTGGCGATGGCCAATTATTAACAATTCGACATGATTCAATGAATCGAGC
>2557407|reference AciI_genome_v2|length 41|copies 2
AACAAGTATTGCCAAACAAAAATCAGTTAATGTTGATGAGC
>2557407|reference AciI_genome_v2|length 58|copies 1
AACAAGTGAGTCAAAACTTAGGCATTGAAGTTGCGGATAATACTGCAATGAGGATGAA
>2557407|reference AciI_genome_v2|length 63|copies 1
AACAAGTGGGCGAAGCGATCGCAATCCTTCGACACACACCGAAAACTGCTTCTCCTGTTGTAG
>2557407|reference AciI_genome_v2|length 65|copies 1
AACAAGTTTGATAATGACATTATCTAGTTTTGAGGGTACGAAGTACAACTCTATAAATCAGGTGA
>2557407|reference AciI_genome_v2|length 82|copies 2
AACAAGTTTTAAAACGGGCTACATCAGGAGTTCCAGCACCTGTTAAAGCTTTTATGGAGAAGGGTGAAGATTTTATAGTAGC
>2557407|reference AciI_genome_v2|length 60|copies 1
AACAATAAAGAGCGGTTTTTGATACCGATCATAAAGTTCAGATAAGGTGTATCTTAGCCC
>2557407|reference AciI_genome_v2|length 54|copies 1
AACAATAATACTACATAAAACAAAAAGTATTAGAGATCTACAACAGGAGTGTAA
>2557407|reference AciI_genome_v2|length 74|copies 1
AACAATACTCCTACTAAAGGAACCAATCTTATTCCTTTTCCTAGTTCAGCTTCTATAAACTCATAGTTTTTAAC
>2557407|reference AciI_genome_v2|length 70|copies 1
AACAATAGTACCTGAGAAATTGACTGAAGCTTTATCACTTTCAGCTTTCCCGTTTTCTTGTGCAGTAACA
>2557407|reference AciI_genome_v2|length 61|copies 6
AACAATATCGCTCCAGTTACTTACATCGCATTGGTCATGCTTATTCCAACCTACTGCCACC
>2557407|reference AciI_genome_v2|length 53|copies 5
AACAATCGATAGCCAGATCCCTAATTGGCTCGTCGCTAAATACGAAGGTATCG
>2557407|reference AciI_genome_v2|length 61|copies 1
AACAATCTTTATTACTGGTAATACAGCAATCGATGCGCTAAAAACGACAGTAAAGGAAGAG
>2557407|reference AciI_genome_v2|length 66|copies 1
AACAATGAAAGAAGCAGGAGTTCCTGTTGTACCTGGTTCACAAGGTATTATTGAAAGTATTGAAGA
>2557407|reference AciI_genome_v2|length 57|copies 1
AACAATGCCGTTAACCGCATGATTGAAGACGGAGTAGAGGGTGTTGAATTTATTGCC
>2557407|reference AciI_genome_v2|length 63|copies 1
AACAATGTATTTTCAGACTTTGCAATTGAAGCAGAAGAACACTTACTTGGTTTTTTATGTAAC
>2557407|reference AciI_genome_v2|length 69|copies 1
AACAATTAATCCGATTGAAAGTGACTGAATTCTACTTTTCTCATCGGCATTGATTTTTTTTGTATCAAG
>2557407|reference AciI_genome_v2|length 63|copies 1
AACAATTACTTGATCAAGGTGATATTTATTTGGACGAGTACGAAGGATGGTATTCAGTTCCAG
>2557407|reference AciI_genome_v2|length 63|copies 1
AACAATTAGAGGAGCGGGCTGCAAAGAGATTATTTTATTAAAATGCACTAGTAGCTATCCTGC
>2557407|reference AciI_genome_v2|length 63|copies 18
AACAATTAGCAATCGACCTTTGTCATAACGTATAATCTGATTTTGCTCTTTTTGAATACTGGC
>2557407|reference AciI_genome_v2|length 61|copies 2
AACAATTAGGCAAAATTGGAATTTACATGAAAAAGCGACCATTTATCACCGCTTGGGTGAT
>2557407|reference AciI_genome_v2|length 67|copies 1
AACAATTATTAATGGTTTCAGGTTTTGAGCGTTACTTCCAAATTGCTCGTTGCTTCCGTGACGAAGA
>2557407|reference AciI_genome_v2|length 59|copies 2
AACAATTGGTGCTGCGGGATCAACAGCGTTACAACCACTAGCTGACGAAGCGGCTACAG
>2557407|reference AciI_genome_v2|length 59|copies 1
AACAATTTATGCATCCGCAACATGAAACTAGGGACTGATTAATTGGATAAACTCAAGTA
>2557407|reference AciI_genome_v2|length 58|copies 1
AACAATTTGCAAGATCGTCGTCATATCAAAAAGACGTACGCCAATATCAATGACTTCA
>2557407|reference AciI_genome_v2|length 38|copies 2
AACAATTTTACATATTATAATCCTAATACTTCTCAAGA
>2557407|reference AciI_genome_v2|length 66|copies 1
AACAATTTTATTATTTGTAATGATGTATCAACCTTACTCTGGTTAGGGAATCAATTGGCAATTGAG
>2557407|reference AciI_genome_v2|length 51|copies 1
AACACAAATTATAGGAAATGACATGACAATTGGCTTTGCCGCTAGTCAAGG
>2557407|reference AciI_genome_v2|length 60|copies 1
AACACAAGCTATTCGTTCAAGCCAATATAAATTTGGTGATGCTGTCGCAGTATTTGGCGC
>2557407|reference AciI_genome_v2|length 61|copies 11
AACACAATCTTAGGCGGGAATCCGGACGAAACAATGTCATCACGCATGGGGAAAAGAATTG
>2557407|reference AciI_genome_v2|length 69|copies 3
AACACAATCTTTGTAGATGAAAACAACCTGATTCCGGAACCAACCACACCTAAACGAACAGGGTATACA
>2557407|reference AciI_genome_v2|length 59|copies 1
AACACACGGTTTGCCAGTGTGGATCTCAATAATTGCAGTTCTAGTATTTGGTGCTGTTA
>2557407|reference AciI_genome_v2|length 68|copies 8
AACACAGGCTGTACCTGGGCCATTATTTACGTTTGCAGCCTATTTGGGAACTATTATGAAGGGTTGGC
>2557407|reference AciI_genome_v2|length 58|copies 1
AACACATATGATTACCGCCCAAAATGTGTTGACTAGATTACTACCTCACTCAGGTCGC
>2557407|reference AciI_genome_v2|length 58|copies 1
AACACATCACCCTCTAGGATGTGAAAATTCTCATCTTCACTTTTCCATTCAGTTGTTG
>2557407|reference AciI_genome_v2|length 67|copies 4
AACACATTCTTCTATAGCAATCCAAAAGTAGATGACCTAATTAATGAAGGTCGAAAAGAAAAAGACG
>2557407|reference AciI_genome_v2|length 62|copies 1
AACACATTGCATTGGATCTTCTGCAATGAAAACAGGAACTCTTAATTCTTCAGCAAGTAAAG
>2557407|reference AciI_genome_v2|length 41|copies 1
AACACCAAGCAATACCGCGATTGTCGGCTTGACATAGAGAG
>2557407|reference AciI_genome_v2|length 54|copies 4
AACACCAAGCAATACCGCGATTGTCGGCTTGACATAGAGAGTCATTCGCTTAAC
>2557407|reference AciI_genome_v2|length 66|copies 2
AACACCACTTTTAACTGATTGAAGAAAACTCAGTTTGTCTTCACGGACTTTGTTTACAACTTCTAA
>2557407|reference AciI_genome_v2|length 59|copies 1
AACACCAGGAGCAACAGGAGCAACAGGAGCAGCAGGAACACCAGGAGCAACAGGAGCAA
>2557407|reference AciI_genome_v2|length 60|copies 7
AACACCAGGAGCAACAGGAGCAACAGGAGCAGCAGGAACACCAGGAGCAACAGGAGCAAC
>2557407|reference AciI_genome_v2|length 63|copies 4
AACACCAGGAGCAACAGGAGCAACAGGTTCAGTAGGAGCAACAGGTATACCTGGGGCATCGGC
>2557407|reference AciI_genome_v2|length 63|copies 1
AACACCAGGAGCAGCTGGAGCAACAGGCCCAACAGGGGCAGCAGGAACACCAGGTACTGCAGG
>2557407|reference AciI_genome_v2|length 57|copies 2
AACACCAGGTACTGCAGGAGCAACAGGAGCAACAGGAGCAGCAGGAACACCAGGTAC
>2557407|reference AciI_genome_v2|length 56|copies 4
AACACCATCAAAGCCCGCTTCAATTGCATTTTTAGCTGCTTGAGCATATTGATTAA
>2557407|reference AciI_genome_v2|length 55|copies 1
AACACCATTTGCAGCTGCATCTTGGTCTGCTCTAGAATCGTCTGTAAAACGAGCA
>2557407|reference AciI_genome_v2|length 55|copies 1
AACACCATTTGCTGCAGCATCTTGGTCTGCTCTAGAATCACTTGTAAAACGAGCA
>2557407|reference AciI_genome_v2|length 71|copies 3
AACACCCGAAGTCGGTGGGGTAACCTTTTAGGGGCCAGCCGCCTAAGGTGGGACAGATGATTGGGGTGAAG
>2557407|reference AciI_genome_v2|length 71|copies 1
AACACCCTTATCAAACCGAAAGTGTGTTATACAACAACACATTAAAATTATTCTTCAACTGTCAAATGAGC
>2557407|reference AciI_genome_v2|length 31|copies 2
AACACCGGGAGCACCTGGAGCAACAGGCCCA
>2557407|reference AciI_genome_v2|length 61|copies 1
AACACCGTAAATACGGGTCTGTTTGCCATTATATGTCCAGGTCTTGTTACAACTAAGATAA
>2557407|reference AciI_genome_v2|length 61|copies 1
AACACGAACATTATTAGTATAAATTTACTATATTATTCGATAAAACGAACGAATTCCTTTC
>2557407|reference AciI_genome_v2|length 66|copies 4
AACACGAGGAGCAGCAGGACTAACTAAAGAAGATAATGAGCAAAAACTTCAAAATAGATTAAACTC
>2557407|reference AciI_genome_v2|length 65|copies 1
AACACGCACTCTTAATGAGTGCGTTTTTTGTATGAAAAAAACTATAAAATAAAATATAAAAAAAC
>2557407|reference AciI_genome_v2|length 29|copies 1
AACACGGTCATAAATGCAAAAGTTCCCCA
>2557407|reference AciI_genome_v2|length 73|copies 1
AACACGTAAAGGAGAGAAGAAATATGAAAAATGAAAAAGCAATCGTTGTATTTAGCGGTGGCCAAGATAGTAC
>2557407|reference AciI_genome_v2|length 69|copies 10
AACACGTAACGCATTATATATTTGTGGTAATTGGCCGTTTTCGAACTTTACGTCTACAACCGGTCCTAA
>2557407|reference AciI_genome_v2|length 66|copies 11
AACACGTGAAATTCCGTCGGAATCTGGGAGGACCATCTCCCAAGGCTAAATACTACCTAGTGACCG
>2557407|reference AciI_genome_v2|length 47|copies 1
AACACGTGGGCAACCTACCTATAAGACTGGGATAACTTCGGGAAACC
>2557407|reference AciI_genome_v2|length 54|copies 1
AACACGTGGGCAACCTACCTATAAGACTGGGATAACTTCGGGAAACCGGAGCTA
>2557407|reference AciI_genome_v2|length 65|copies 3
AACACGTGGGCAACCTACCTATAAGACTGGGATAACTTCGGGAAACCGGAGCTAATACCGGATGA
>2557407|reference AciI_genome_v2|length 68|copies 9
AACACGTGGGCAACCTACCTATAAGACTGGGATAACTTCGGGAAACCGGAGCTAATACCGGATGACAC
>2557407|reference AciI_genome_v2|length 54|copies 3
AACACGTGGGCAACCTACCTGTAAGACTGGGATAACTTCGGGAAACCGGAGCTA
>2557407|reference AciI_genome_v2|length 63|copies 1
AACACGTGGGCAACCTACCTGTAAGACTGGGATAACTTCGGGAAACCGGAGCTAATACCGGAT
>2557407|reference AciI_genome_v2|length 65|copies 9
AACACGTGGGCAACCTACCTGTAAGACTGGGATAACTTCGGGAAACCGGAGCTAATACCGGATGA
>2557407|reference AciI_genome_v2|length 68|copies 10
AACACGTGGGCAACCTACCTGTAAGACTGGGATAACTTCGGGAAACCGGAGCTAATACCGGATGACAC
>2557407|reference AciI_genome_v2|length 65|copies 1
AACACTAATTGTCCTTTTACATCACTTGCGTTTCTTGGAATAAGAAGATAGCCACTAGTAAAAGG
>2557407|reference AciI_genome_v2|length 75|copies 2
AACACTATCTTTTATACCTTGAAACCATTTCGTTTCGTCAATGCTGGCGAAATAACCTTTAATGTTTTCCCAAAC
>2557407|reference AciI_genome_v2|length 63|copies 1
AACACTCATATTACCTGATTTAAAAGCTCCAACCCCTTCAAATACTGAAACAAGAGATAAAGC
>2557407|reference AciI_genome_v2|length 65|copies 1
AACACTTAAAGATCTTATCTTACCTTACCAAGATAAAAACGGAGACTCAAGTTGGCATTTGTATA
>2557407|reference AciI_genome_v2|length 62|copies 8
AACACTTATTGTAACCGCAGGCATTTTGACATAATAAGGGAGAATATAACTAGGAATTACAG
>2557407|reference AciI_genome_v2|length 66|copies 1
AACACTTTGTAGAAACGGCAAAAGAGAAAAAGAATGCCGTGCTACTTGAAAGTGGACGAGACGGGC
>2557407|reference AciI_genome_v2|length 55|copies 8
AACACTTTTGAATGGCTCTAAAATAACTAAATCAGTTCAATGGAATCAAACCGAT
>2557407|reference AciI_genome_v2|length 56|copies 1
AACACTTTTGAATGGCTCTAAAATAACTAAATCAGTTCAATGGAATCAAACCGATT
>2557407|reference AciI_genome_v2|length 67|copies 2
AACAGAAAAAGCCTACCGCAATGGATAGGCTCTTTTTATACTCAATTACCTTAATAGATGATAATCC
>2557407|reference AciI_genome_v2|length 57|copies 18
AACAGAAAATACACCAACTCCTATAGCTACTGCAAAAGCTGCACCTGCGTTTACACC
>2557407|reference AciI_genome_v2|length 63|copies 1
AACAGAAATTATAGCCGGCTTTACTACTTTTTTAACTATGGCTTATATAATTATTGTAAATCC
>2557407|reference AciI_genome_v2|length 66|copies 1
AACAGAACAGCCTCAACCAGGTAAAGGCGGAACGGAACAGCCTCAACCAGGTAAAGGTGGAAATGA
>2557407|reference AciI_genome_v2|length 52|copies 1
AACAGACAGTGACTGTCGGCGATAAATTGGCACCATTCAGCTCGCGTGGTCC
>2557407|reference AciI_genome_v2|length 63|copies 1
AACAGAGAGATCTGATCGTATAGCGGGAAATTTAATGGAAGGAAAAATTGCTATTTTAACAGA
>2557407|reference AciI_genome_v2|length 64|copies 1
AACAGATAAGTTGAGTTAAGCGCTTTATAATTAGTTGCAGTAAATGTCGTGAAGCTACTTGCAG
>2557407|reference AciI_genome_v2|length 60|copies 1
AACAGATCCAATCGCAGCAATAGAAAGTGATGAAGTATTACTTGCAAGAATGGCATGTTC
>2557407|reference AciI_genome_v2|length 72|copies 1
AACAGATGAATGTAAATAATGCGGTAAACAAATATGAATTACATCTAAATTTTCTTTCTCAAATAGTTCAAG
>2557407|reference AciI_genome_v2|length 56|copies 1
AACAGATGTATCAACTAAATTTCCAAATGCTGTTATAATCGGTGCTGATACAATCG
>2557407|reference AciI_genome_v2|length 40|copies 1
AACAGATTTATCCTATAGAGTAGCAGAAACAAGAGAAAAT
>2557407|reference AciI_genome_v2|length 68|copies 51
AACAGATTTATCCTATAGAGTAGCAGAAACAAGAGAAAATAAAATACCACAAATTTTTATGTATGATA
>2557407|reference AciI_genome_v2|length 64|copies 3
AACAGCAAATAATTCCCCGTTTGCGTATGTTCGTCGAAATTCAGACCAAACTTTGACTGTGCTA
>2557407|reference AciI_genome_v2|length 55|copies 2
AACAGCAATCATCGCAGGCTTCGCTGGAATGTTACACATTAAAGGGAGTATCTTC
>2557407|reference AciI_genome_v2|length 69|copies 3
AACAGCAATTATTGCTGGACCAATCTTCTCTAAATGGATTCATAAACGTGTAATACCTATTGGAGAACC
>2557407|reference AciI_genome_v2|length 70|copies 1
AACAGCAATTTATTTAGCAATAGATTCCGGAAATATGAAAATGGCTTGGCTATGGGTACTATCAATGGTG
>2557407|reference AciI_genome_v2|length 72|copies 1
AACAGCACTAACAGTGATCCCACCTTTACGTAACTTTACTAAATCCGTAGACAATGAAACAAAAGCAAGCAA
>2557407|reference AciI_genome_v2|length 64|copies 1
AACAGCAGAAATGCCTGGTTTCTATCCAGAAGACGAATATGATATTGCTGGTTTTGCAGTAGGG
>2557407|reference AciI_genome_v2|length 31|copies 3
AACAGCAGATGTCGCGGGAGCCTTGTCATTA
>2557407|reference AciI_genome_v2|length 57|copies 103
AACAGCAGATGTCGCGGGAGCCTTGTCATTAGAAGCACTTAAAGGTACGATAAATGC
>2557407|reference AciI_genome_v2|length 65|copies 2
AACAGCATATAAATCCGCTCTTTTTTCCGCACTTCTAGAAAACGCATTTGAAACCGGGTCAGAAA
>2557407|reference AciI_genome_v2|length 54|copies 1
AACAGCATTAGATGATCACTTTGAAATACTACCAAACTATTTAAAGCAGACAGC
>2557407|reference AciI_genome_v2|length 35|copies 1
AACAGCCAAAGGACTAGGCGGAATGTTTTGGTTAT
>2557407|reference AciI_genome_v2|length 64|copies 1
AACAGCTCCTTAACTAGTATTGTGTTCACTGTATTAACTATTCTTTATGTAATGTATTCTTACC
>2557407|reference AciI_genome_v2|length 60|copies 26
AACAGCTTGTTCTAAAATCTTTAATGACTCTTCAATCTCTAGCATTCTGCACATATAACG
>2557407|reference AciI_genome_v2|length 33|copies 1
AACAGGAAAAGGTTTCCATAACGGTGAGGCATA
>2557407|reference AciI_genome_v2|length 63|copies 2
AACAGGAAAGCTAACCGCAGAAGTTTCTCCTGCTGATGCGCCCAATCAACTCATCCATTGGAC
>2557407|reference AciI_genome_v2|length 64|copies 4
AACAGGAACAACAACCGCACCTATTTTTACTCCTGCAAAGTAACTAATCGCAAACAAGTCTGAA
>2557407|reference AciI_genome_v2|length 58|copies 1
AACAGGAACAGGTACTGGAACGGGTACAGGTACTGGAACTGGAACTGGAGGAACTGGT
>2557407|reference AciI_genome_v2|length 58|copies 4
AACAGGAATACCTACAGGACCAGTAGCGAATTCAGAGAGCTTCGTTCAAACGCAAGAC
>2557407|reference AciI_genome_v2|length 70|copies 8
AACAGGAATTACAGCAGGGGGAAAAGTACAAACTGTATTAATTGGTAGAAAAATAATTAATTATAAAGAC
>2557407|reference AciI_genome_v2|length 41|copies 1
AACAGGACCAACAGGAGAAACAGGAGCAACCGGAATAACTG
>2557407|reference AciI_genome_v2|length 28|copies 1
AACAGGAGAAACCGGCCCGACGGGAATA
>2557407|reference AciI_genome_v2|length 31|copies 1
AACAGGATTAAAAGCGGGAATCGATATTGAT
>2557407|reference AciI_genome_v2|length 79|copies 34
AACAGGATTAAAAGCGGGAATCGATATTGATTCATTCGCTCCTCGATTATCGTTTTTTTGGGGCATTGGAATGAATTAC
>2557407|reference AciI_genome_v2|length 62|copies 1
AACAGGATTTGAACTCGCAAATTTCGTTGTGATGAACGTTGAACTTAGTTTGAACGTTTTAC
>2557407|reference AciI_genome_v2|length 72|copies 1
AACAGGGATATTAACAAAGAAAATCCAATGCCAATTTACTTGATCTACGAAATATCCTCCCATTAATGGTCC
>2557407|reference AciI_genome_v2|length 65|copies 3
AACAGGTATAGTGGACAAGCCTAATTATATAAACTAAAAATATAGATTTTGCTGCGAAAACTACA
>2557407|reference AciI_genome_v2|length 46|copies 1
AACAGGTGCAACAGGAGAAACCGGCCCGACGGGAATAACGGGCTCG
>2557407|reference AciI_genome_v2|length 43|copies 1
AACAGGTTCAACAGGAGCAACAGGTCCAGCAGGAGCAACAGGT
>2557407|reference AciI_genome_v2|length 61|copies 1
AACAGTAATAATATCCGCTCCTGCTTTTACAAATTGCTCTATGTATTGATCAGGTTTTTCG
>2557407|reference AciI_genome_v2|length 44|copies 1
AACAGTACCATACATGGGCTTTAATGGAGATTGGGATGAGCCTA
>2557407|reference AciI_genome_v2|length 62|copies 1
AACAGTATATAGAAAGTGGCATAAAAGAAGGTGCAACCTTATTACGTGATGGTCGCATTGAC
>2557407|reference AciI_genome_v2|length 57|copies 2
AACAGTATTACCGCCAGGACTACATACAATCGCAATCATTGTCTTTGCAATCTTTAC
>2557407|reference AciI_genome_v2|length 60|copies 1
AACAGTCCAATAAGCAATCCAGTTCATCATAATTGTTGAAACTACTTCATGAACATTAAA
>2557407|reference AciI_genome_v2|length 57|copies 1
AACAGTGACCATTTCCGCATTAAACACAGCAGTAACAGTTGCTAGTGCATTATATAA
>2557407|reference AciI_genome_v2|length 70|copies 2
AACAGTTAGAAGTACCGGCATGATCGCAGGTAAAGTTACAACTTTAAATTTTTGCCAAAGTGTAGCCCCG
>2557407|reference AciI_genome_v2|length 56|copies 4
AACAGTTGGAGCAAGTGATGTTCGTACAACAGTATTGCAGCCTAAAGGAACACTTC
>2557407|reference AciI_genome_v2|length 42|copies 1
AACAGTTTCTAGTGGAATGGCGGTTAGTCTTGCACCAAATTT
>2557407|reference AciI_genome_v2|length 74|copies 6
AACATAAAAGTTCGTAGTAGAAATGAAATTGGTGATGAACAATACAGAACTTTAATCATTGAATTAATGGGTAG
>2557407|reference AciI_genome_v2|length 66|copies 1
AACATAAACAAGTAGTAGAAGTAGTAAAACGAATTGGTAAACTTGACGATGTCGTAATTCATCCAG
>2557407|reference AciI_genome_v2|length 74|copies 1
AACATAAAGATTTCCTGGACCAACTATTTTGTCTACCTTTTCAATTGTTTCCGTTCCATATGCTAGTGCACCAA
>2557407|reference AciI_genome_v2|length 62|copies 3
AACATAAAGCTCCGTGGGTAACGGCATACGATCTATTGAAGAAGCAACACATCAAGGACACC
>2557407|reference AciI_genome_v2|length 52|copies 1
AACATAACGCCATACCGCATGGTCAATCGGCGTGTATAGATCATAATTTTGC
>2557407|reference AciI_genome_v2|length 57|copies 1
AACATAATCAAGATGTTCATCCTTTGCATGTTGAATTGCTTGTTTTGCAATCTCAAC
>2557407|reference AciI_genome_v2|length 79|copies 1
AACATAATCTTTTCTAAGTGGGTAGCCAACCCAAGTTTCCGGCAGTAAAATACGTTCCAATTTTGGATGTCCTTCAAAC
>2557407|reference AciI_genome_v2|length 84|copies 1
AACATACTAAAAATAAGTACTAAAACAATTAAACTAGTAAAACCTTTTTTCAAACTCTTCACCTCTCCAGATCAATAAAAACAA
>2557407|reference AciI_genome_v2|length 62|copies 1
AACATACTATTCATACGATACCTCACTTTAAAAGTAGGATACAGGTAAAGCGAAAAGCAGGA
>2557407|reference AciI_genome_v2|length 64|copies 1
AACATAGAATCTTTAAAATGGTTTAATTTTGAGGAAACCACGAATGGCGGATTTACTATTGGTG
>2557407|reference AciI_genome_v2|length 79|copies 1
AACATAGAATCTTTAAAATGGTTTAATTTTGAGGAAACCACGAATGGCGGATTTACTATTGGTGGTTCATTGAACCCAA
>2557407|reference AciI_genome_v2|length 68|copies 1
AACATAGCATCTGGAACGGCAACGGATTTTATTAAATCAAGTAAATACGTCCCAGATGCATTTACACC
>2557407|reference AciI_genome_v2|length 65|copies 1
AACATAGGCTTTAAACTCACTAAAGGCTTGGATACAATCTAATTTTCTTACATTATATTTTGACC
>2557407|reference AciI_genome_v2|length 70|copies 1
AACATAGTTAAAGGCTGGATTCTATGAAACTTAAATTTGAGTAAAGCAAATTTACATAAATATTATTAGC
>2557407|reference AciI_genome_v2|length 72|copies 4
AACATAGTTTTTGCCCGCATTCGTGTAATAATTCAACTTCATTTTTTGCGGTTTTTCGTTTAATAATGTAGC
>2557407|reference AciI_genome_v2|length 60|copies 2
AACATATGCTTCATCTACTATTAAAAGGTGGAGCAACTCATGTTCGAACACATGTAAACG
>2557407|reference AciI_genome_v2|length 65|copies 8
AACATATTGGGGTACTAACAAGCGCGCAGCTGATATCAATTTCGATGGGCTCGTTGATGCAAAGG
>2557407|reference AciI_genome_v2|length 50|copies 1
AACATCAAATCCTCCCGCTGTTTCAAGCTGAAAATCAGTGACAATTCCAG
>2557407|reference AciI_genome_v2|length 73|copies 4
AACATCAAATCCTCCCGCTGTTTCAAGCTGAAAATCAGTGACAATTCCAGTTGTAATCACTTTTCCACCTAAC
>2557407|reference AciI_genome_v2|length 63|copies 3
AACATCAACAATCTCAGGCTCTTTTGCAGCGTTTTCAATAACTGTTCTACCATTTGCTAAAAC
>2557407|reference AciI_genome_v2|length 60|copies 2
AACATCAATCGTTGGATCTAATAGACCTGTCGGACGAATAATTTGTTCTACTTTTTCTGG
>2557407|reference AciI_genome_v2|length 61|copies 1
AACATCACCAGTTTTTAATTGAACTGCTGTTGCAATACCAGCTAGGTAACCAGCTTCTTGC
>2557407|reference AciI_genome_v2|length 51|copies 1
AACATCACGTAGCATATCAGTAATCATATATGCAGTGTAGTCGCTCATAGC
>2557407|reference AciI_genome_v2|length 64|copies 15
AACATCAGCCCCAAATGTTGACCGCGCTGACTTAATCGAAATTTTTCGAATTCCAATAATGATA
>2557407|reference AciI_genome_v2|length 64|copies 6
AACATCAGTAAAATCCACTTCTTTTTTACGTTCTTCATTAATCGTCATTGTAGCGACGACCGCA
>2557407|reference AciI_genome_v2|length 64|copies 1
AACATCATAAACATTTACTAATTTAGATGATGGAGAGATTGCTTTTACTAATCCAGTTAAAACC
>2557407|reference AciI_genome_v2|length 54|copies 3
AACATCATCGTCAACCGCCGCGCTGCAGACGTAAACCAACAATGGAGAGATACA
>2557407|reference AciI_genome_v2|length 57|copies 2
AACATCATGTAAAAGAGCACCTAATCCTAGTAAATCCAGCTCGCTTGTATTTAGTTC
>2557407|reference AciI_genome_v2|length 64|copies 1
AACATCATTCGCAAAAAGAAAAATGGCTATTTAAATATAAACGATGTCCTATCATTATCTTCAA
>2557407|reference AciI_genome_v2|length 69|copies 2
AACATCCACTATCTCCACTATATTCAAAGGAAATGCGAAAAATGAATTTTATCATTCATTGAAAGTCCG
>2557407|reference AciI_genome_v2|length 54|copies 1
AACATCCATATGTCTCTTATTAAACTTACTCTCTGGTACATTCGTATGTGCTAA
>2557407|reference AciI_genome_v2|length 52|copies 11
AACATCCATTCCATCTTTTACCGCTTTATCGATACCGGCCAAAACTGCTTCG
>2557407|reference AciI_genome_v2|length 65|copies 6
AACATCCTGGTTGTCTAAGCAACTCCACATCCTTTTCCACTTAACGTATACTTTGGGACCTTAGC
>2557407|reference AciI_genome_v2|length 60|copies 2
AACATCTAAGTACCTGGAGGAATAGAAAGCAAAATGCGATTTCCTGAGTAGCGGCGAGCG
>2557407|reference AciI_genome_v2|length 63|copies 1
AACATCTAATAATTTCACCTCATCTGCTAATGCTAAAGTTTCTTCCGGAACGAAAAAGCTACC
>2557407|reference AciI_genome_v2|length 65|copies 3
AACATCTACGAAAAATAATGAAGAGAAACTGACAATTCCGATCGTCGTGAATGAGTATGTCAAAG
>2557407|reference AciI_genome_v2|length 65|copies 3
AACATCTATTAATGCCGGAAGTAATATTATTTTGATCGGACATGGTAATCAAAATGTTAAAACTA
>2557407|reference AciI_genome_v2|length 42|copies 1216
AACATCTCACGACACGAGCTGACGACAACCATGCACCACCTG
>2557407|reference AciI_genome_v2|length 46|copies 156
AACATCTCACGACACGAGCTGACGACAACCATGCACCACCTGTCAC
>2557407|reference AciI_genome_v2|length 66|copies 1
AACATCTTAAAGCAGAATAAAAAGCAGATTTTATCGCTAGAATTAATGCTAGAATCGTTTAATGTA
>2557407|reference AciI_genome_v2|length 64|copies 1
AACATCTTGAATGCTTGAAAATTGTTTTCCTTTTACGACACGTCCATTTCGAACATCTAAGCAC
>2557407|reference AciI_genome_v2|length 65|copies 1
AACATGAAGATAAGATTGTTCAAAAAGGTGTTACGAAAATATTAAACTCCATCTATGAAATTGAC
>2557407|reference AciI_genome_v2|length 73|copies 1
AACATGATTCCTGAAAAAAGTACAGCTAAAATTGACCCCATCATTAATAATGTTTTTGCTGCGTTTTTATCAG
>2557407|reference AciI_genome_v2|length 65|copies 1
AACATGCATTTAACGGGGCAGCATTAGAAGTCCCTGCAAATAAACTAAATGATTTAATGAAATCG
>2557407|reference AciI_genome_v2|length 59|copies 1
AACATGCTCAACATTAGCATCTAAATTCTCACAAACCATAGCAATCTCATTAATGAAAC
>2557407|reference AciI_genome_v2|length 35|copies 1
AACATGCTCCATACAATCCTGCATCGTTTCCAAGA
>2557407|reference AciI_genome_v2|length 68|copies 1
AACATGGAAATACTCTGGGTTACCGAAAGAAAGAGTAATCGGATCAGGTACTAGTTTAGATACTGCAC
>2557407|reference AciI_genome_v2|length 63|copies 1
AACATGGAACACATGTAGCAGGAACAATTGCTTCAAACCCACGTAATAATGTTGAATATGCAA
>2557407|reference AciI_genome_v2|length 40|copies 1
AACATGGCGTGACAGACGAACAGATCTTTATCCAGATTGG
>2557407|reference AciI_genome_v2|length 56|copies 1
AACATGTAAATGCTGTGGTCATGTCATGAAGGAGGAAGCGGATGAATGGGTATGCG
>2557407|reference AciI_genome_v2|length 78|copies 6
AACATGTAATGAAAGACTATGCGAAAGTAAAAAATGTTAATCCTTCAAATATAAAAGTTAAATTGAAAAATATGAAGC
>2557407|reference AciI_genome_v2|length 68|copies 1
AACATGTCTCCAGAGATGCTTAAGTTATACACTAGTGCAAAAGGTAAGAAACTTGATTCCTTAAAAGG
>2557407|reference AciI_genome_v2|length 61|copies 1
AACATGTCTCTCATATACCAAAGTTAGCTAAAGGTGGTATTACTACAGGTTCAACTATCGC
>2557407|reference AciI_genome_v2|length 50|copies 1
AACATGTTGCAAATCAACTTTTGAGAAGTACCTGCCTTTAATCTTGTTGA
>2557407|reference AciI_genome_v2|length 79|copies 3
AACATTAAACAATCCATTTTAGACAAAAATAAGATTGAATCATCTGTAAACATAAAATTTAAAGCAAAAATGACTGAAG
>2557407|reference AciI_genome_v2|length 83|copies 7
AACATTAAGAAAAATCATTATTCCGATGGTAGCACCGGCTGTAACGGTTTGTTTATTTTTAACTATTTCATGGTCATTTAAAG
>2557407|reference AciI_genome_v2|length 65|copies 6
AACATTAATAATAGCCGCTTCTTGTTTTGTAGCAAAAAATGAAGCAAACAGCATGGAAAGGTGAA
>2557407|reference AciI_genome_v2|length 62|copies 1
AACATTAATCGGATTTTCTTCACGAATAATCTTTTGAATGATTCGCTCAACAAGAACAGCAG
>2557407|reference AciI_genome_v2|length 52|copies 1
AACATTACAAATAGCCGCCGCAGGAATCAGCGCCCAAGGAATTAGTGTTCCT
>2557407|reference AciI_genome_v2|length 62|copies 1
AACATTAGTAACAATGATTTACAAATTATCATTCGTAAAAATCGATTTTGGGCAAGCATCAG
>2557407|reference AciI_genome_v2|length 65|copies 4
AACATTAGTAACAATGATTTACAAATTATCATTCGTAAAAATCGATTTTGGGCAAGCATCAGCAC
>2557407|reference AciI_genome_v2|length 50|copies 1
AACATTATCAACTACTAATTCAATAACTGTAGCTGCAATAAGAAAATTAG
>2557407|reference AciI_genome_v2|length 67|copies 3
AACATTATCGTCTTTAAAGGCTGCTTTCACGTCTTCGATTACAGGTAATGGGATTCTCTTAAATACA
>2557407|reference AciI_genome_v2|length 62|copies 1
AACATTCCAGTCATTAAAAGAAGGCTCGCGATTATTAGTCGTGTTTGGCCCAGAGGGTGGTC
>2557407|reference AciI_genome_v2|length 72|copies 1
AACATTCGACAAAGTTTTATTCGTAGGTGGCGAAAACATCAAAGTTGGTAGCCCAACTGTTGAAGGAGCTAC
>2557407|reference AciI_genome_v2|length 75|copies 1
AACATTCGTTTACAATGAAAGAAGAACAGTTAAAGGCATTATACGGGGGAAGTTCGCAATGAAAGTGTTTAACAC
>2557407|reference AciI_genome_v2|length 72|copies 1
AACATTCTTTTTTGTTCCTTGAATCTCTCTGCTAAGAAGTATATTTGTAAATGGAAGCTCCAACGAGCAAAA
>2557407|reference AciI_genome_v2|length 71|copies 1
AACATTGAATTCATTCCGCCAACAAAACCTTGTTCATTTCCTGCAATTTTAGATAAATATGTTGTTACAGC
>2557407|reference AciI_genome_v2|length 51|copies 13
AACATTGCATGTAATCGTTACTGCATATGTTGCATCTGCTCTCATATTGAC
>2557407|reference AciI_genome_v2|length 62|copies 1
AACATTGGCAGCACATCATAGTATTCATCGTCAAAGTACGACTAACAAGGGAATTACAATCA
>2557407|reference AciI_genome_v2|length 54|copies 1
AACATTTAAATAAATGGTTTCTTTTGTTGAATGTGTAATGGCTCAAGTGCACGG
>2557407|reference AciI_genome_v2|length 80|copies 1
AACATTTAACTTAGCGAGGGCAATTGAATAAATACCGCCGCCGCAGCCTAGATCGACCACGTTTTTTCCATTTAAGTCAA
>2557407|reference AciI_genome_v2|length 71|copies 1
AACATTTAATTTAAGGGGAGCGATAATATGAAAGCAAGCGATTTAAAGAAACGGCTGACGGATCAGCAGGC
>2557407|reference AciI_genome_v2|length 59|copies 1
AACATTTACAACAGCCGCATCTAAATCAGCAGATGTAGAAACATAGTTTTCAACATAAG
>2557407|reference AciI_genome_v2|length 69|copies 2
AACATTTAGCGCTTCCGCTACAATTAAAATATTCAGTTTCAACTTTTCCATTGAATTTAGCTGAACCAC
>2557407|reference AciI_genome_v2|length 54|copies 3
AACATTTGAGGTAGCGTTGCCGAACCTAATCCAATTGCTATGCTACAAGCTGCG
>2557407|reference AciI_genome_v2|length 57|copies 1
AACATTTGAGTATCTAAAACCTCTTCATATAGAGGGCATTGTGGCATTGTTAAATGA
>2557407|reference AciI_genome_v2|length 52|copies 9
AACATTTGATGTAGTTCCACTGCCAGAAGGTCCCAATACGCGATATACATAA
>2557407|reference AciI_genome_v2|length 68|copies 1
AACATTTGCTTCATCCGCTTTTAGTTGTTCATTTTCTTTTGGTGGATCAATTGAAAATGTTTGGTTAC
>2557407|reference AciI_genome_v2|length 51|copies 1
AACATTTGTTACATGTGCAATCGGTGCTATAACAACACTAGATGATAGAGC
>2557407|reference AciI_genome_v2|length 43|copies 1
AACATTTTCTTGAGTACATATCCTATGAAGTGCTTTCGCATCA
>2557407|reference AciI_genome_v2|length 66|copies 1
AACCAAAACATAGAATTCACCGTATAAATATGCTATTGTTCTAATGAATTATTCAAAAATTTGAAA
>2557407|reference AciI_genome_v2|length 71|copies 1
AACCAAATAAAAAAATATCTCTTATATATACTGTTACCCCTATGGGTATATGTTATGAAAATAAAAAACGG
>2557407|reference AciI_genome_v2|length 67|copies 50
AACCAAATACTGCTCCGCGTACTTCACTATCCCAATATGGTGTACCTAATCCTACAAATGCAGGCAC
>2557407|reference AciI_genome_v2|length 62|copies 1
AACCAAATGCCGATGTAGGGAGTCGGATAGCAGTGTAGTACCTATGAAGTTGGGTAATGCCG
>2557407|reference AciI_genome_v2|length 67|copies 4
AACCAACATAATATTCTTTTTTAATATCGCAGCCTTCTTCGATAAGTAAGCGCTTAACTTCCTTACC
>2557407|reference AciI_genome_v2|length 84|copies 1
AACCAAGAGGCTTGCCTCTTGGGGTTGTAGGACACTCTATACGGAGTTACAAAGGAACGGGGTAAATGAAGCGACCTGGAAAGG
>2557407|reference AciI_genome_v2|length 71|copies 11
AACCAAGCGACGTTCTACTCTCACAGGGGGAAACCCCCAACTACCATCGACGCTGAAGAGCTTAACTGCCG
>2557407|reference AciI_genome_v2|length 60|copies 7
AACCAAGTGACTGGCAGGAGACCCCTCCATCATATGAGGAAATTATTCGATTGTTAGAAG
>2557407|reference AciI_genome_v2|length 73|copies 1
AACCAAGTTTGATACGGGTATCTCCCTTGTTTCACTAATTGAAATACTGTTAAACCTTCAGGTGCAATGGGAC
>2557407|reference AciI_genome_v2|length 64|copies 2
AACCAATCATCAAAAAATATGTAAATTATTCGGGACACACTACTGTGTCTCTTTTTTATAGAGG
>2557407|reference AciI_genome_v2|length 68|copies 1
AACCAATCCACCAAATAAATAGGCAACGATTGCTCCTCCTGGTCCGGCTTGATTAATGGTTAAACCAG
>2557407|reference AciI_genome_v2|length 70|copies 1
AACCAATTAATTTATCTCCTTGATTGGCATCGACTGAACCAAGCATTCCATTAATTCGAGCAACACGTAA
>2557407|reference AciI_genome_v2|length 60|copies 2
AACCACATTTTTCTGTAGATTTATTGGACGTAGAGCAGCTTTCGTTTTACCACCAGCATC
>2557407|reference AciI_genome_v2|length 38|copies 1
AACCACCGATCACGTAAGGCGTACGACCACTTGCTGCG
>2557407|reference AciI_genome_v2|length 73|copies 1
AACCACGATTAGCCCCGGAACCAGTCGTGTTATAGATAAACAATAAAAACAATTTTACTTTATGTATATTGTA
>2557407|reference AciI_genome_v2|length 65|copies 1
AACCACTACCAACTATTGCGACACGATTAAACGGTTTCGATAATAATTGAGACACCTTGACCACC
>2557407|reference AciI_genome_v2|length 61|copies 2
AACCACTGCATCAGGAAGCTTGCCTTCTTTTTCTAAAAATTGTTGTCGTGTTTCCTTTCCG
>2557407|reference AciI_genome_v2|length 67|copies 1
AACCAGAAAAAAGAACTGAAGCCTATGGACTATTAAGAGTTGGGAGTAATGTAGGTACTGTCATAGG
>2557407|reference AciI_genome_v2|length 60|copies 1
AACCAGAAAGCCACGGCTAACTACGTGCCAGCAGCCGCGGTAATACGTAGGTGGCAAGCG
>2557407|reference AciI_genome_v2|length 68|copies 1
AACCAGAAGTTTGGTGAAGTTTCATTAGAATTAAAAGACTGGAATGTATACGATCCAAAATTAGGTCG
>2557407|reference AciI_genome_v2|length 60|copies 1
AACCAGCAATATGAGCCATATCAACCATTAAGTATGCTCCAACTTCATCAGCAATCTCTC
>2557407|reference AciI_genome_v2|length 80|copies 3
AACCAGCCTTTCCATATAGCGAACTTCCTTCACTTTTGATATTTCTAAACTTACTTGGGAAAAATAAATCAAAATTGAAA
>2557407|reference AciI_genome_v2|length 71|copies 2
AACCAGCTATTAAACCGGTAATCTCATAACCTAAAAATGCAGCGATTGGTAAGAATGAATTTCGTAAAATA
>2557407|reference AciI_genome_v2|length 77|copies 1
AACCAGTACCGTGAGGGAAAGGTGAAAAGCACCCCGGAAGGGGAGTGAAAGAGAACCTGAAACCGTGTGCTTACAAA
>2557407|reference AciI_genome_v2|length 70|copies 1
AACCAGTTAATACTTCAGGTCCATTCACTACTTCAATTGCAGTTTCTGCTTCTTGACCAATCTTTGAATC
>2557407|reference AciI_genome_v2|length 70|copies 1
AACCATATCTGGATTTGCAAAGTTTAAAATAATTACGTCATGCTTATCTGCGGCAATTTCTTTTAATAGC
>2557407|reference AciI_genome_v2|length 69|copies 1
AACCATCTTTTCATCAACATTCCAGCTGCAGTAAATTCCAAACCAACAGTTGTCGCCCAACTAAGCCAA
>2557407|reference AciI_genome_v2|length 69|copies 1
AACCATGAAAATAAATAAGTTAACATAAAGAGAGGGAGATTTTAGTAATGCAACAAGAAAGATTAAAAA
>2557407|reference AciI_genome_v2|length 67|copies 2
AACCATGAAGCTCTTTCTAATCGTTGGAAATTTTCTTCGCCCTCAGTAAGAACGTATTGGTGGATCC
>2557407|reference AciI_genome_v2|length 64|copies 1
AACCATGATGACACCCATTCCCAGCTGTTCTTGTAAATCGTGAATCAAATCTAAAATCTGTGAC
>2557407|reference AciI_genome_v2|length 62|copies 2
AACCATGGGCAATTATAATCATAGTACTTGCAATGATTCCTATAATCCCGAATATAGAAGCC
>2557407|reference AciI_genome_v2|length 61|copies 1
AACCATTATCGTTATCCGCTATCAATAAAGGTGGAGCTAATTATGGAAGGAACCCTGTCGG
>2557407|reference AciI_genome_v2|length 56|copies 8
AACCATTCCATTTCACTGTCTTCTAAAAGATTATCAATATTTAGATCATCTTCTAA
>2557407|reference AciI_genome_v2|length 65|copies 1
AACCATTCTTGTTGCTTAAAGGGTTCTTCAATTTTAAGCTTATGTAATGATCTAATTTTAGTAGG
>2557407|reference AciI_genome_v2|length 64|copies 2
AACCATTGAAAGTGCCGCACCCATTACATGAAGATTTAAAACTAAAATGAATAGTACATCAAAA
>2557407|reference AciI_genome_v2|length 65|copies 4
AACCATTGAAAGTGCCGCACCCATTACATGAAGATTTAAAACTAAAATGAATAGTACATCAAAAA
>2557407|reference AciI_genome_v2|length 80|copies 1
AACCATTTCATTTCCCGGTTCAAAATGATAGGTGTAGTCTTCCATAAATGATGTCCCTTCATTTCCTGCTATAATTTTCA
>2557407|reference AciI_genome_v2|length 70|copies 1
AACCATTTGGTCCTCCGCCTGTCATAACATAAATTAAGTCGAAATACTTAAGTGACCCAACTACCGCAAG
>2557407|reference AciI_genome_v2|length 81|copies 7
AACCCAAATTGTTCCTGGACCTTGAAGTGTAGCAAAGAATAGACCTTCTCCACCAAATAAAGCCGTTTTTACATTTCCAAC
>2557407|reference AciI_genome_v2|length 64|copies 1
AACCCACTTCTAATACCGGTCTTAAATTATCTATTTTTATTAAACCTGCAATTATTTCAAATCC
>2557407|reference AciI_genome_v2|length 52|copies 1
AACCCAGCTCGCGTACCGCTTTAATGGGCGAACAGCCCAACCCTTGGGACCG
>2557407|reference AciI_genome_v2|length 66|copies 3
AACCCAGCTCGCGTACCGCTTTAATGGGCGAACAGCCCAACCCTTGGGACCGACTACAGCCCCAGG
>2557407|reference AciI_genome_v2|length 70|copies 1
AACCCAGGAAGAGTATATAAAATTGCTAGTAGGAATAGAAAAAAGATTGTTTTACCGATTTTTTGGAGTC
>2557407|reference AciI_genome_v2|length 70|copies 1
AACCCATGAAGAGCTTGAGCGAGGATTGATTATTCTTAAAGGTTTACTAAAAAATCTTAATTAAAATTAC
>2557407|reference AciI_genome_v2|length 52|copies 1
AACCCATTAGGACTTATAGTAGCGGCAGTATTTGCTTGCGCAGCAGCATTTA
>2557407|reference AciI_genome_v2|length 71|copies 2
AACCCATTGCTCGGCTTCATAAATTGCATCAGTAAATTGTTGAGCTGTTTTAGCATTCTTTTTCAAATAAC
>2557407|reference AciI_genome_v2|length 56|copies 1
AACCCCACCGAAAAAGATGATATCTGGTGTACCAGCTCATGTAGATGGTCGAATGC
>2557407|reference AciI_genome_v2|length 74|copies 1
AACCCCAGTTAAAATATTCAAATACTTTCCATTTAAACCACATAAAACTTGTTCATTTGATAGATTATGAAGAA
>2557407|reference AciI_genome_v2|length 75|copies 1
AACCCCATTTTTATTAGGGGCTTTTCTTTTACACACAAAACCGAACATACATTCTAGAGGTGGAACATGCATACG
>2557407|reference AciI_genome_v2|length 67|copies 2
AACCCGTGTTACCGCCGTGAAAGGGCGGTGTCTTAACCGCTTGACCAACGGGCCATTATATTTGTCC
>2557407|reference AciI_genome_v2|length 64|copies 2
AACCCTATAAAAAATGCCTAGCGAATTATTCACTAGGCACTGTTTTTATTTATACATTTGTTGG
>2557407|reference AciI_genome_v2|length 74|copies 1
AACCCTATTAACTTGCATAACTCTTCTTTATTTGGCTTTATTAAAAATGGTTTCCCTTTAATGCCGTTTGCTAA
>2557407|reference AciI_genome_v2|length 83|copies 1
AACCCTCTTGGAAACAGGTGGTTAGGTTTAAATGCAAGAGGGACATGGGGTACAACCTATGCAATCCACGGAAATAACAACCC
>2557407|reference AciI_genome_v2|length 65|copies 18
AACCCTGTTCACTACGGGATGTGTAAAGGAGCAGAGGTCCTGAAATTTGCAATCGATTTAATAGG
>2557407|reference AciI_genome_v2|length 51|copies 6
AACCCTTGATCTTAGTTGCCAGCATTTAGTTGGGCACTCTAAGGTGACTGC
>2557407|reference AciI_genome_v2|length 64|copies 2
AACCCTTGATCTTAGTTGCCAGCATTTAGTTGGGCACTCTAAGGTGACTGCCGGTGACAAACCG
>2557407|reference AciI_genome_v2|length 65|copies 1666
AACCCTTGATCTTAGTTGCCAGCATTTAGTTGGGCACTCTAAGGTGACTGCCGGTGACAAACCGG
>2557407|reference AciI_genome_v2|length 62|copies 1
AACCCTTGCAACAGCAGCTTCGAAAGTTGGGTCGATTGAATCACGTGTAATTTTTGCGTCAG
>2557407|reference AciI_genome_v2|length 51|copies 1
AACCCTTTACAGAACTAGGACTGATTGTCTTTGGATCAACACCAGGTTGTG
>2557407|reference AciI_genome_v2|length 54|copies 1
AACCGAAAGAGATTATTGCTGCGGTAATTGAGATTGGTAATGCTGAGCGCTCAA
>2557407|reference AciI_genome_v2|length 60|copies 22
AACCGAACAATTATCTTTTACTACTCCTGATCTTTGCGTTTTGAAAAACATTTCTGAATA
>2557407|reference AciI_genome_v2|length 63|copies 1
AACCGAATTGGTTGCTCCAAATATGACACCTCTCTTTAATCTATCAACATTCGTTCATGCATC
>2557407|reference AciI_genome_v2|length 68|copies 1
AACCGACTGATTCCCAATATATTTTGTTGAAATACTTCCAAATAAAGCTCCAAACGAAAAAGAAAGGA
>2557407|reference AciI_genome_v2|length 63|copies 3
AACCGCAATTCCAGCAGGGTTTGATAAATCTAGCGCAGTATCTTCCTTAGCTAATACAGACGC
>2557407|reference AciI_genome_v2|length 65|copies 1
AACCGCCAATTAACGGGTGTAATGACGGATTTCCATTTTGCACCGACAACAAAATCAGCCCAAAA
>2557407|reference AciI_genome_v2|length 66|copies 1
AACCGCCACAAATTCCGCTGATAAAAGAACATAAACCCCTGCAATACTAATGAATGTTAATACAAG
>2557407|reference AciI_genome_v2|length 43|copies 1
AACCGCCGACACGAGGATTTTCAGTCCTCTGCTCTACCGACTG
>2557407|reference AciI_genome_v2|length 56|copies 1
AACCGCCGACACGAGGATTTTCAGTCCTCTGCTCTACCGACTGAGCTACCGAGCCA
>2557407|reference AciI_genome_v2|length 63|copies 1
AACCGCGAAATTTGTATTACGAAATCAATCTTGCAAATCTTGTTGAACTTGTAATAAACAAGC
>2557407|reference AciI_genome_v2|length 61|copies 1
AACCGCTATAGGATCCGGGGAAATACCTTTTGCAAATGATAATGTATTATGAACGACACGG
>2557407|reference AciI_genome_v2|length 54|copies 1
AACCGCTTAAAGTTTTCATTAATTCTTTTAATGACTGTATTCATCAATTCCCCT
>2557407|reference AciI_genome_v2|length 70|copies 1
AACCGCTTGCCGATATTTTAGAAGCTAACGGACTGATACGTCAAAAAATCGTATGGAATGGGAAGTGGTA
>2557407|reference AciI_genome_v2|length 70|copies 2
AACCGGAAAAGTTAGCCGCAATCGAATGGCACTTTGAAACACAGAAAGGGGCTGACTTTGTCTTATTCGG
>2557407|reference AciI_genome_v2|length 54|copies 1
AACCGGAACATGAAGTAATTCACCGATAAAGTATCCTGCTAATAACAACAAAAG
>2557407|reference AciI_genome_v2|length 57|copies 9
AACCGGAACATGAAGTAATTCACCGATAAAGTATCCTGCTAATAACAACAAAAGTAC
>2557407|reference AciI_genome_v2|length 59|copies 1
AACCGGACATAAACTATCTTCATCCTCTTAATCTACTAAAATATCAAACTTACAAATGA
>2557407|reference AciI_genome_v2|length 64|copies 22
AACCGGAGCTAATACCGGATGACACTGAGGAACTCCTGTTCCTTAGTTGAAAGATGGCTTCGGC
>2557407|reference AciI_genome_v2|length 64|copies 3
AACCGGAGCTAATACCGGATGACACTGAGGAACTCCTGTTTCTTAGTTGAAAGATGGCTTCGGC
>2557407|reference AciI_genome_v2|length 64|copies 2
AACCGGAGCTAATACCGGATGATACTGAGGAACTCCTGTTCCTTAGTTGAAAGATGGCTTCGGC
>2557407|reference AciI_genome_v2|length 64|copies 3
AACCGGAGCTAATACCGGATGATACTGTGGAACTCCTGTTCCTTAGTTGAAAGATGGCTTCGGC
>2557407|reference AciI_genome_v2|length 64|copies 2
AACCGGAGCTAATACCGGATGATACTTAGGAACTCCTGTTCCTAACTTGAAAGATGGCTTCGGC
>2557407|reference AciI_genome_v2|length 57|copies 1
AACCGGAGGAAGGTGGGGATGACGTCAAATCATCATGCCCCTTATGACCTGGGCTAC
>2557407|reference AciI_genome_v2|length 62|copies 1
AACCGGATTCTCCTACAATGCTTAATGTTTCGCCCTCATAAATATGGAAACTAATATCGTCT
>2557407|reference AciI_genome_v2|length 63|copies 1
AACCGGCCCAACGGGAATAACGGGTCCAACCGGAGCAACCGGAGCAACAGGCCCAACAGGGGA
>2557407|reference AciI_genome_v2|length 28|copies 1
AACCGGCCCGACGGGAATAACAGGCTCG
>2557407|reference AciI_genome_v2|length 56|copies 1
AACCGGCCCGACGGGAATAACGGGAGCCACTGGCAGAACCGGCTCAACAGGAGTAA
>2557407|reference AciI_genome_v2|length 28|copies 1
AACCGGCCCGACGGGAATAACGGGCTCG
>2557407|reference AciI_genome_v2|length 54|copies 4
AACCGTAGAGAATACCGCCACACCTGGTGCTGTTACTTCAGGCTTAATATCATA
>2557407|reference AciI_genome_v2|length 63|copies 1
AACCGTATTCTAAAGATGTTCATATCAAAGCAACTGATTTTGAACTATATGATTCTAAAGGTG
>2557407|reference AciI_genome_v2|length 71|copies 1
AACCGTCCTTACTATAAGGAAAATATTCCTGGTGGTGACTCGAGGAACCCTCTTGGAAACAGGTGGTTAGG
>2557407|reference AciI_genome_v2|length 69|copies 1
AACCGTCTAGTCTAGCCGCTTCTTCCAATTCCTTAGGTAAGCCCATAAAAAATTGACGTAGTAAAAACG
>2557407|reference AciI_genome_v2|length 63|copies 1
AACCGTGTACGTACCAGTCGTTTTAAATAATGAACCATGTAATGTTAGTGTAGCTGGTACATA
>2557407|reference AciI_genome_v2|length 60|copies 1
AACCGTTATTCTGAACGTCAAGACAATAATCGTTATACGGAGCAACAAGACTATAATCGC
>2557407|reference AciI_genome_v2|length 58|copies 1
AACCGTTCCACCTGCAGGAACAGTGATTGAATTTATTTCTGTATCAGGTGATGTTGCG
>2557407|reference AciI_genome_v2|length 58|copies 7
AACCGTTCGCACTTCCGGTAAATATGAAATAGTTGCGATATTCATAGCTAGATTGACG
>2557407|reference AciI_genome_v2|length 79|copies 7
AACCGTTTTATTTTCTAAACCAAACTCTTTTCTAAGCGTATTTCTCGTACTTACTATTCTTGAATCATTTCCAGGTAAG
>2557407|reference AciI_genome_v2|length 59|copies 3
AACCTAAAATACATATTTCCTCTCCAAAGTCTGAAAAAGAGTTTAGATCTCACTCAGAC
>2557407|reference AciI_genome_v2|length 59|copies 1
AACCTACTAAGCATTTACTCAGCATTTACCGGCGAAACAATCCAAGAACTAGAAAATAA
>2557407|reference AciI_genome_v2|length 57|copies 1
AACCTACTGCTTCACCGCTAGCAGTTAATTGTGCATGAGGATATTTATTCCAATATC
>2557407|reference AciI_genome_v2|length 70|copies 1
AACCTACTTCACAAGGACAAACACAAACTGGCACAGATAATGACCATTTAGGATTAGGAAACCCTAGTGG
>2557407|reference AciI_genome_v2|length 65|copies 1
AACCTAGTTTGCAAGAAGTCCATCGATCATTATCTGTTCCAAAGAAAGCTAGTTCTTTCCGCAAA
>2557407|reference AciI_genome_v2|length 65|copies 1
AACCTATCTATTTGCAGGAGTGATCACCTTTATCATCGTAAAAGTAATAAGCAAATTCATCCGTA
>2557407|reference AciI_genome_v2|length 59|copies 1
AACCTCACGAGCTTGCCGCTCCATTACTTAAGCATCTGGCAAAAGGATTGGAAGAGAAG
>2557407|reference AciI_genome_v2|length 62|copies 1
AACCTCAGCAGCTATTATTAAAAATGGAAATGAAATTCTAAGTAATGTAGTAGCAACACAGA
>2557407|reference AciI_genome_v2|length 64|copies 1
AACCTCAGTGCCACCAGCATCAGTAAATCGAATCATTGCAACTAAAATATGATGAAGACCAAAC
>2557407|reference AciI_genome_v2|length 72|copies 1
AACCTCGTCCTTATCTGTTAAAGATAGGGGCGAGGTTTTTTTTGTATTTTATAAACATTAGGAGGAATTATA
>2557407|reference AciI_genome_v2|length 74|copies 1
AACCTCTACGTTAAGATTGTTCTCGTAGGTTACTTCGGTAATCAAAAAACAAACCGGGTTGCTTCAAGCAGTTG
>2557407|reference AciI_genome_v2|length 58|copies 1
AACCTCTTCCGCGTCCGCCTCGTCCTCTGCCGCCACCAGAGCCACCACCAAGATTAAC
>2557407|reference AciI_genome_v2|length 57|copies 1
AACCTGAAACCGTGTGCTTACAAATAGTCAGAGCTCGTTAACGAGTGATGGCGTGCC
>2557407|reference AciI_genome_v2|length 67|copies 1
AACCTGAGTTTATAGCAGCAAAAAAAGAAGTACCTTATGGAAATAAAATGTTAAAGATTCGTGTGAC
>2557407|reference AciI_genome_v2|length 54|copies 1
AACCTGATCGTCTCTCAGGGGTCTTACTAGCTTAACGCTATGGGAAATCTCATC
>2557407|reference AciI_genome_v2|length 66|copies 2
AACCTGATTAGAGCCTGTAAATGAAATAGCTTTAATAAATGGATGTTCAACTAATTCTGTTCCCAC
>2557407|reference AciI_genome_v2|length 56|copies 3
AACCTGATTTATCAGTATATGAACCAAACTCAAACCAAAATGGTGCATAGAAAATA
>2557407|reference AciI_genome_v2|length 57|copies 1
AACCTGCGGCGCGACCGGCCGTTTCTTGTGTTGAATATTTTACTAAGAACATATTAC
>2557407|reference AciI_genome_v2|length 51|copies 1
AACCTGCTAAAATAGCTGGAATTACTTGTGCTTGGTAACCAATCATATCAA
>2557407|reference AciI_genome_v2|length 87|copies 1
AACCTGTACTCAACACTGGTGCCGTTAAGTTAACTTTTGCCCCTTTTTCTTCAGCATATTTTTTAAATGCATCATTGATTTTTACAC
>2557407|reference AciI_genome_v2|length 70|copies 1
AACCTGTTGCGATCGGCGTAGGGGTTTCATTAGAAAAGGAAAGAATTATTTTAATGCTAGCTGCAGTTGC
>2557407|reference AciI_genome_v2|length 55|copies 7
AACCTGTTTCATGTCCGGCGATATTACGTGTTACATCAAAACCTGCTTCGACTAA
>2557407|reference AciI_genome_v2|length 72|copies 4
AACCTTACCAGGTCTTGACATCCTCTGACAACCCTAGAGATAGGGCGTTCCCTTCGGGGACAGAGTGACAGG
>2557407|reference AciI_genome_v2|length 58|copies 1
AACCTTCAATTCATCAGGTGCATTCACAATATAAGCACACCAAATTAGCTCCTCAGCA
>2557407|reference AciI_genome_v2|length 58|copies 5
AACCTTCCAGCACCGGGCAGGCGTCAGCCCCTATACTTCGCCTTGCGGCTTCGCAGAG
>2557407|reference AciI_genome_v2|length 28|copies 1
AACCTTCTAGACTTTCTCAATAATTTAT
>2557407|reference AciI_genome_v2|length 64|copies 1
AACCTTCTTGTTTAAGTAAATTTAAATGATTTACAGTGAAATTATTCTCTCCTGATACTGACAA
>2557407|reference AciI_genome_v2|length 64|copies 1
AACCTTGAAAATGCACTATCAGTTATTAAAAGGGATGAGAATTAACCCTGAACAAAGATGTGTA
>2557407|reference AciI_genome_v2|length 71|copies 1
AACCTTGAGAAATCAAGGTTTTTAAAACTAATCATTTTTATTAAATTTTAGTGTTTCATTTGTGTGTAGCC
>2557407|reference AciI_genome_v2|length 62|copies 1
AACCTTGTTCATTACCCGCTTCCCTCGAAAGTAATGTGTTAATCGTCGGGCGTAATATGTTA
>2557407|reference AciI_genome_v2|length 60|copies 1
AACCTTTAATCGACATGGGTCGTACAGCTCTAAACGTTAGTGGAGCAATGACATCAGGTA
>2557407|reference AciI_genome_v2|length 70|copies 1
AACCTTTAGAAGGTTCATCGAAAATGAATAGCGTATGCGGATTTCTTGAATTCGAAAATAATTCAGATAC
>2557407|reference AciI_genome_v2|length 59|copies 1
AACCTTTATTCCCATTTATAATATAATTCATTAGAAAGAAAATTGAGAATTATTTTATA
>2557407|reference AciI_genome_v2|length 61|copies 1
AACCTTTCCATCAATCATAACTTCATAACAAGTAGTTTTAATGACCGTATCTGTTGTTAAA
>2557407|reference AciI_genome_v2|length 62|copies 45
AACCTTTCCATCAATCATAACTTCATAACAAGTAGTTTTAATGACCGTATCTGTTGTTAAAA
>2557407|reference AciI_genome_v2|length 73|copies 1
AACCTTTCCTGCTTCCGGTCGATAACCTTCTAAATCTTTATCAAGACCAATTCTAATGACTTTATAAGGCGCC
>2557407|reference AciI_genome_v2|length 61|copies 2
AACCTTTGGGCGCCTCCGTTACTCTTTAGGAGGCGACCGCCCCAGTCAAACTGCCCACCTG
>2557407|reference AciI_genome_v2|length 65|copies 2
AACCTTTGGGCGCCTCCGTTACTCTTTAGGAGGCGACCGCCCCAGTCAAACTGCCCACCTGACAC
>2557407|reference AciI_genome_v2|length 67|copies 1
AACCTTTTAGGGGCCAGCCGCCTAAGGTGGGACAGATGATTGGGGTGAAGTCGTAACAAGGTAGCCG
>2557407|reference AciI_genome_v2|length 60|copies 1
AACCTTTTTTGTCGGATACAAAAAACCACTCAGTTGAATGAGTGGCTACTAATGTGGAAG
>2557407|reference AciI_genome_v2|length 74|copies 2
AACGAAATCCTCAAAATGGGGTTGAAGTAAAACGTAAATGGGAGCGAGAAGGATACGTCCACTTAACGACAAAA
>2557407|reference AciI_genome_v2|length 60|copies 1
AACGAACACTAACTATATTAATTAATAATAGTAAATAAAGACTTCTTCAGTATGAAGAAG
>2557407|reference AciI_genome_v2|length 54|copies 1
AACGAACTTGATAAGAGGATTGGAGGATTTTAAGCTATCCTTAGATGCCATGCG
>2557407|reference AciI_genome_v2|length 64|copies 1
AACGAAGCAACACATTTCTGGGAGCTACTTTATGGTGAAGCCGTAAAACTCGATTGGGCTTAAA
>2557407|reference AciI_genome_v2|length 52|copies 1
AACGAAGGATATTCAGTCACTGTTACATACTTTTCGGATGAGCAGGCCGTCA
>2557407|reference AciI_genome_v2|length 46|copies 2
AACGAAGTGGGATGCAGGGAAAATTGCAACGTGGTCACGATCACCT
>2557407|reference AciI_genome_v2|length 65|copies 1
AACGAATACAAAAGGCTAACTAGTTAATCTGGTTAGTCTTTTTGAAGTTGCATGATAAATAAAAA
>2557407|reference AciI_genome_v2|length 57|copies 1
AACGAATATTCCTTCGTATTAATTTGACCAGGAATAGCCATCATATTTACATTTGTA
>2557407|reference AciI_genome_v2|length 68|copies 2
AACGAATATTGACATGATAACCGCTAAAAACGGATTTGTTTTACCTAGACCAGCAAATGAAGAAAGTG
>2557407|reference AciI_genome_v2|length 54|copies 1
AACGAATTCCTGAATTTGCTCGATCGATAGTGCATCTAATTCTTTTCCTTCTAC
>2557407|reference AciI_genome_v2|length 70|copies 1
AACGAATTTAAAACCTGTAAAGCTAAGAGGCGAACTTTCTGAAGGAATGATTCTTGCGGGAAGTATTGAA
>2557407|reference AciI_genome_v2|length 64|copies 2
AACGACATTTTCAAGAATTTGTGCCCTCTCAAATGCTGGCATTCTAGCAAACTCATCTTTTGCC
>2557407|reference AciI_genome_v2|length 63|copies 1
AACGACCTTTGCTTGGTCCCAAGATGCTCCTGAAATCCCTCCAGCCATCCATGGCAAAACTGC
>2557407|reference AciI_genome_v2|length 58|copies 1
AACGACGAATTGTGTCCCACATTTGATTACGTGTACGAGGATCCAATCCAGTTGTTGG
>2557407|reference AciI_genome_v2|length 61|copies 1
AACGAGATAAAGATGGTATACCAGGACGCGTTGCTACAATCGAGTACGATCCAAACCGTTC
>2557407|reference AciI_genome_v2|length 44|copies 1
AACGAGATTAAAGTAGGAAGTGGATCTAGGCCTATATTTGAAGA
>2557407|reference AciI_genome_v2|length 38|copies 1
AACGAGGGAGCTATGGAATTACTCAGATCATTGCGACA
>2557407|reference AciI_genome_v2|length 55|copies 2
AACGAGTCAAAACTAACTGCTCTTCAGTTGCATTTAAAATTGCATTTTTATGTAC
>2557407|reference AciI_genome_v2|length 62|copies 1
AACGATAACCATACCAGCATGTAAAGAGTAACCCATTCCAACTCCACCACCGTGGTGTACAC
>2557407|reference AciI_genome_v2|length 62|copies 1
AACGATCACAAGCATTTGAATTGCAATAAATAAATGCACTGGTACTGTAAATGGAAAACCAG
>2557407|reference AciI_genome_v2|length 70|copies 1
AACGATCAGATATTGAAATTTGGTTAATCGGAGGAGCTCAAAGTGTCCAACGAGAAGATTTTGCATTGAC
>2557407|reference AciI_genome_v2|length 74|copies 1
AACGATGAAGGACATTAAAGCAAAGGTAGGTTCAATGGGAATTCCTACACCTGGTAACTTAGTTGAAATCGTAG
>2557407|reference AciI_genome_v2|length 47|copies 1
AACGATGATATAATCGATGTATTAGATGCGGATTATATTAAAACATA
>2557407|reference AciI_genome_v2|length 65|copies 1
AACGATGGAAATATTCGAAAATCCTAGCGCTTATCGTTATATAGACGGGCAAGTGGTAAAGGACG
>2557407|reference AciI_genome_v2|length 62|copies 1
AACGATTTGTCCTTGTAATGCATTAATGGAAAAATCTATGCTTGGTGAAGCTGGTTTTATGA
>2557407|reference AciI_genome_v2|length 71|copies 6
AACGCATTAAGCACTCCGCCTGGGGAGTACGGTCGCAAGACTGAAACTCAAAGGAATTGACGGGGGCCCGC
>2557407|reference AciI_genome_v2|length 68|copies 1
AACGCATTTTCTTTACTTTGAATTAAAATGCTCGCTTCTGTTGACATACCAATTTTTAAACTTTTTGG
>2557407|reference AciI_genome_v2|length 53|copies 1
AACGCCAGCAATAAGGGATGCTCTTGGAGCTACAACAGCAGAGATGGGTATAA
>2557407|reference AciI_genome_v2|length 51|copies 9
AACGCCAGCAATAGCGGGTTTATCTGTTATAGTCATGTCGACTTTATCTGC
>2557407|reference AciI_genome_v2|length 59|copies 1
AACGCCATATATTTACCAATTACGAGCGAATCAATTGCCGACCATTTAGTTGGTTTATA
>2557407|reference AciI_genome_v2|length 65|copies 1
AACGCCTTCTGCATCTCCTGTAATAACAACTTGTGTTGGAGAGTTATAATTCGCAATTCCTACAG
>2557407|reference AciI_genome_v2|length 83|copies 1
AACGCTCACAAGGGGCCGCAATTTGGCAAGGGGCGGCGACGTTGGCCCAAAAAATTGTGGTTGCAAAAAATATTTTAACCAAC
>2557407|reference AciI_genome_v2|length 57|copies 37
AACGCTGACCAAATCCAGAGGAGATGTAACCGTTAGCTGGTCTTGTAAAGTTTCCGC
>2557407|reference AciI_genome_v2|length 59|copies 1
AACGCTGGCGGCGTGCCTAATACATGCAAGTCGAGCGGATTAATGGGAGCTTGCTCCCG
>2557407|reference AciI_genome_v2|length 42|copies 1
AACGCTTCCATAGCTCAGCAGGCAGAGTACTTCCATGGTAAG
>2557407|reference AciI_genome_v2|length 53|copies 1
AACGCTTCCATAGCTCAGCAGGCAGAGTACTTCCATGGTAAGGAAGAGGTCAC
>2557407|reference AciI_genome_v2|length 64|copies 2
AACGCTTCCATAGCTCAGCAGGCAGAGTACTTCCATGGTAAGGAAGAGGTCACCGGTTCGAGCC
>2557407|reference AciI_genome_v2|length 67|copies 24
AACGCTTCCATAGCTCAGCAGGCAGAGTACTTCCATGGTAAGGAAGAGGTCACCGGTTCGAGCCCGG
>2557407|reference AciI_genome_v2|length 63|copies 5
AACGCTTGGTTCAGAGTTTACGAGTACGTTTACTGTCCATAATGCAAAGGATTTAACAAGTGC
>2557407|reference AciI_genome_v2|length 68|copies 1
AACGCTTTTTACTTGCGAGGTCTTTACGACCGACGATATAAAAGTTATTTTCAACAAGCTCTTTCTCA
>2557407|reference AciI_genome_v2|length 71|copies 1
AACGGAAAAGTTGCAGTCATAATGGGTGGAACTTCTGGTGTTGGGCTAAAGACAGCGGAATTATTTTTAGG
>2557407|reference AciI_genome_v2|length 60|copies 11
AACGGAAATGAGGTGGTACAGGAATATCAACCTGTTGTCCATCGCCTACGCCTTTCGGCC
>2557407|reference AciI_genome_v2|length 57|copies 1
AACGGAGTCCCGATCGGGTTATATCTTAAAAATGAATCCATTGACATATTATCATAG
>2557407|reference AciI_genome_v2|length 67|copies 1
AACGGAGTGAATTCATGAAGATTTCAACTAAGGGAAGATATGGACTAACAGTTATGATTGAATTAGC
>2557407|reference AciI_genome_v2|length 65|copies 2
AACGGCAACGACTCCACCTGCTTCAACTGATGCCTTTCGAACCATATTAGATGCCTTATCAAGTG
>2557407|reference AciI_genome_v2|length 54|copies 1
AACGGGAATAACGGGTCCAACCGGAGCAACCGGAGCAACAGGCCCAACAGGGGA
>2557407|reference AciI_genome_v2|length 56|copies 1
AACGGGCTCGACCGGGATAACAGGAGCAACGGGAATAACAGGTCCAACAGGAGCAC
>2557407|reference AciI_genome_v2|length 49|copies 1
AACGGGTAAAATGCTAATGTATCCAGTTATCGCGGGTGCAATTATTTCA
>2557407|reference AciI_genome_v2|length 45|copies 1
AACGGGTCCAACCGGAGCAACCGGAGCAACAGGCCCAACAGGGGA
>2557407|reference AciI_genome_v2|length 61|copies 12
AACGGGTGGGATTCCCGTCGAGTAAGAACTAGCCATTCGCTCGTAGCGAGTCTTGGAGGGC
>2557407|reference AciI_genome_v2|length 59|copies 2
AACGGTAATGAGCACCGCAGATAGACGAAGCAACGAAGTAAGCGAGCGCTTGACAACAG
>2557407|reference AciI_genome_v2|length 59|copies 3
AACGGTCAAGTTCACCGCCATGAATATTCTGGTGCTTTAAATGGTATGATGCGTGTTCG
>2557407|reference AciI_genome_v2|length 30|copies 1
AACGGTCCAGAAGTATTAACTGGCTCTACT
>2557407|reference AciI_genome_v2|length 73|copies 3
AACGGTCCTAAGGTAGCGAAATTCCTTGTCGGGTAAGTTCCGACCCGCACGAAAGGCGTAACGATTTGGGCAC
>2557407|reference AciI_genome_v2|length 63|copies 1
AACGTAAAACGCGATCGGCGATTTTGTCGGTCTTTTTGTGCGACGGGCAGTCGCATAGGGTGC
>2557407|reference AciI_genome_v2|length 61|copies 3
AACGTATGATTCCTCCGCTTGGAAATGAATTTATCGTATTAATTAAAGAATCTTCAATAGC
>2557407|reference AciI_genome_v2|length 63|copies 1
AACGTATTTATTTCCAGTCTCTACTTGTGGGAGGGGATCCAAATCAGAGGGATTTCCATTAAA
>2557407|reference AciI_genome_v2|length 65|copies 1
AACGTCACTGTTCACATTGCGCCACTTGAAAAGATTGATTATATTATTACAGATTCTCAAATCAA
>2557407|reference AciI_genome_v2|length 51|copies 1
AACGTCCAGCCAATAAACTAACATCAGGTTTGTGTTCACCTAATTCTAATG
>2557407|reference AciI_genome_v2|length 57|copies 1
AACGTCTTGATTTGCACTATAAGTTGAACAACTTGAGTTGTAATTATAGGTAAGTAG
>2557407|reference AciI_genome_v2|length 57|copies 1
AACGTTATTATTTTCTGCTACGATGCCAGATCAAATCCAATCTCTAGCAAAGCGCTA
>2557407|reference AciI_genome_v2|length 69|copies 1
AACGTTCTTATAATCCGCATATTACAATCGCAAAAAAATATAATGATATATTCGATAAAGAATTTAAGG
>2557407|reference AciI_genome_v2|length 70|copies 1
AACGTTGAAAATTAGAACGAAATTATTTATTTTTATCCCCATTCTCGTTATTTTATTGAATTTAGTTTCG
>2557407|reference AciI_genome_v2|length 62|copies 2
AACGTTGATTGACGCTGGTCAATACGACAACAAAGGTTGGTGGCCTTTGCATATGGTACCGG
>2557407|reference AciI_genome_v2|length 56|copies 16
AACGTTGATTTATACGCATATCGAGTACTTGGTCACTATGGTTCAGGATATGATTC
>2557407|reference AciI_genome_v2|length 73|copies 11
AACGTTGATTTTGGAGAATGGGATACAACTAAACTTTTAAACGGTGCGTACAAACTAAAAGTTGATGCAGAGG
>2557407|reference AciI_genome_v2|length 66|copies 2
AACGTTTTCTAAGTCCTTCAAAGGTGGAAGAAAATCTGTGCTTTGTAGCATATGATTAATCATTCC
>2557407|reference AciI_genome_v2|length 70|copies 1
AACTAAAAAAACGATTCAAAACCATAAAAATAAACAAAAAAGAAGTCTCTTCGCGGGAAGAAAACAATAA
>2557407|reference AciI_genome_v2|length 73|copies 1
AACTAAAACTTTTACATGATTCAAAAAAGCCACCTTCTTACATTTACAATTAATTATATTCCTATTATATAAA
>2557407|reference AciI_genome_v2|length 67|copies 1
AACTAAAATCAGACTGAGTTGAATTTGGCTCCCAACTTCCATCACCCCCAGTAGAATCGACTTTGAA
>2557407|reference AciI_genome_v2|length 68|copies 1
AACTAAACCAAATGTTACACCCGTTCCACCGATGTGAACGAAGTTATCCCAGAATTGTTGTGTAACAA
>2557407|reference AciI_genome_v2|length 78|copies 1
AACTAAACTTAAATCTTTTACTTTAAATGAAATCATTGCCCCAAATCCTGTTGCTTGTTCTTTAATAATTGAATAACC
>2557407|reference AciI_genome_v2|length 60|copies 1
AACTAAACTTTTGTTCGTAATAATACTCCTTCATGAAATAGATTAATCCCCATCTTTCAC
>2557407|reference AciI_genome_v2|length 55|copies 1
AACTAAAGCTCAGTTATTTGTGATAACACAGGTAACTGAGCTTTTTATTTGTCTT
>2557407|reference AciI_genome_v2|length 68|copies 1
AACTAAAGCTCAGTTATTTGTGATAACACAGGTAACTGAGCTTTTTATTTGTCTTTATAATTAGGGAC
>2557407|reference AciI_genome_v2|length 50|copies 1
AACTAAATAACTAATATACAAATAAGAATATATATGCTTTAATAGCCTCA
>2557407|reference AciI_genome_v2|length 69|copies 2
AACTAAATAGGTTATACCATTAAATATTCCCTTTTCCTTTGACTATTTAGTAATTTAGCTCCATTGCTA
>2557407|reference AciI_genome_v2|length 63|copies 1
AACTAAATGCTTTTAATACAAGTAAAATACTTAACCCATGTGGAACTGTGCCAAATGTAGGTG
>2557407|reference AciI_genome_v2|length 57|copies 1
AACTAAATTAACAATGGGTTTCCAATACACACCTGTACTTTCCATTGCGACATGAGT
>2557407|reference AciI_genome_v2|length 70|copies 1
AACTAAATTCCTCATGGGAACGTTAGTCTTATTTCAGTGGTAACCCCTTTCCAATTACTTAAATTAATAA
>2557407|reference AciI_genome_v2|length 64|copies 4
AACTAACCTATTTAACACAGTTCGAGTTGGAATTATTATGTATGGTTTAACTCCATCTTTAGAG
>2557407|reference AciI_genome_v2|length 60|copies 3
AACTAAGATAATACCTAATGGCAAACCTATAATTGTTCCAAAAATAAATGAACCGAGTAC
>2557407|reference AciI_genome_v2|length 57|copies 1
AACTAAGATGGTAAGTGACCTTGCAAATGAAGACACGATTTTTACATGCGATGTCGG
>2557407|reference AciI_genome_v2|length 54|copies 9
AACTAAGATTGGCATGCCACTGTGTCCATATCTGTTCAACGGCATTTCACGTCC
>2557407|reference AciI_genome_v2|length 49|copies 1
AACTAAGCGCTCTGCTTCTTTCTTCGGAATACCGCGACTCATTAAGTAG
>2557407|reference AciI_genome_v2|length 58|copies 6
AACTAAGTATGATTTAGAAGACCCTCTTCATGAAGATGAAGATTCGCCAGTACCAGGA
>2557407|reference AciI_genome_v2|length 58|copies 1
AACTAAGTCAGAAGCAGTTGCTTATGATTTAGAAGGCAATGTTATTAGCCAAGGTTAC
>2557407|reference AciI_genome_v2|length 62|copies 11
AACTAAGTCGTCTGAATATTTCGATACGTTGAAGAATAAGTTAAGTATCACTTTACCGCAAG
>2557407|reference AciI_genome_v2|length 54|copies 1
AACTAAGTGACTAGCTGTACTAAAGAGTTCACTAGTTGAATTCAATCCAAGGTA
>2557407|reference AciI_genome_v2|length 58|copies 1
AACTAAGTTGCGACCCTGGATTTGCTGGTTCAGCCTGCGTAGTTACAGCCATTGCTTA
>2557407|reference AciI_genome_v2|length 58|copies 1
AACTAATAATATTCACTCAGTGTTCGCGTTTTTTACATTTAAATATCATATATTTTCG
>2557407|reference AciI_genome_v2|length 55|copies 1
AACTAATACAAATGCTACGACGTTATGGTGGGTCGCGGTCTGGGGGAATAGTTAA
>2557407|reference AciI_genome_v2|length 59|copies 1
AACTAATACTCAAGGTGGAGGTAATTTTGACACAATGACAGATATAATTGCAGACTCAG
>2557407|reference AciI_genome_v2|length 57|copies 1
AACTAATACTGATAAGTTGTGTGCAACATTAAATCCTTGTTGAATTGCAATTTGTGC
>2557407|reference AciI_genome_v2|length 55|copies 1
AACTAATCATGTCTCAACCTGATATAAAAGCTGTATTTGGTGGATTCATTCCAAG
>2557407|reference AciI_genome_v2|length 55|copies 1
AACTAATCTTGGCATATCTAGAAAAATAATTGTATCAGCTGCACTTATTCTTAAG
>2557407|reference AciI_genome_v2|length 57|copies 1
AACTAATGCAGGATGCACCATAATCTCTACTGACTCTACACCTTTATTTATTCTTTC
>2557407|reference AciI_genome_v2|length 51|copies 1
AACTAATGCATCACCCGCTCCTGTTACATTAACAACAGATACTCCATCTGC
>2557407|reference AciI_genome_v2|length 54|copies 1
AACTAATGGTGTGAGAACACGTATTGAAGAAGAACAAATTTTATTACCTAAACT
>2557407|reference AciI_genome_v2|length 62|copies 24
AACTAATTACTTAAAGGGTTAGGACCTCTTTGGACTAACTTTCCCCCGTGGTAGTTGATCAT
>2557407|reference AciI_genome_v2|length 63|copies 10
AACTAATTACTTAAAGGGTTAGGACCTCTTTGGACTAACTTTCCCCCGTGGTAGTTGATCATA
>2557407|reference AciI_genome_v2|length 70|copies 1
AACTAATTCAAGCTGTAAACCATGAAAGTCTTCAAATTGAAGAAATGTTTCTCCAAATCGACTAACTTTA
>2557407|reference AciI_genome_v2|length 68|copies 1
AACTACAATATGCTTTGGTCTATATTCCTTTAGTTTTTCAGCAATTACTTTAATCGTATCGATTTGTG
>2557407|reference AciI_genome_v2|length 65|copies 1
AACTACACTTATTTCAAATATCTCAAAAAGGTTTTCCGTGATTTGTTTAGTCATATTTTTTATGC
>2557407|reference AciI_genome_v2|length 62|copies 1
AACTACATCAATTTTCCTTAACACATAAAAAGTGCACCCCAAATCTTAGACAATGTCTAACA
>2557407|reference AciI_genome_v2|length 51|copies 9
AACTACATCACTTTTAGCATAAGTAACTGGAGTACCTTCTTTCACAAAATA
>2557407|reference AciI_genome_v2|length 62|copies 3
AACTACCCTAAATATCGTTCCTAGTAGTCTTGACTTGACCACTAACCAATCTCAATCACTAG
>2557407|reference AciI_genome_v2|length 69|copies 1
AACTACCTCTTCGGGACTTGTTCCAAATGTAGGAGGACACTCTACTGCGTCTAATAATCCGATACGGCC
>2557407|reference AciI_genome_v2|length 64|copies 18
AACTACGAGCAGCATGGATTGCATCAGTAACAAACATTGATTGGCCATCAGCAACTGGATTGTC
>2557407|reference AciI_genome_v2|length 72|copies 1
AACTACGCCTTTACCAGTTACGTTACAACAAAAGGACTTGAGGTTAGAGTATTCCACTCAAACCCCGTTTCG
>2557407|reference AciI_genome_v2|length 58|copies 2
AACTACTAAGCCAGATGAAATATATGCTCAAACATGTGTTAGCTGTCATGGTGATCAA
>2557407|reference AciI_genome_v2|length 71|copies 2
AACTACTAATATCCAAATTGTCGGCACTAGCGTAATCCATGCATAAGCTTTTTTCCCCATTTTCAACAAGA
>2557407|reference AciI_genome_v2|length 54|copies 1
AACTACTACATGTCCAGATGGATTACTACAGAATGTTCTGACTTTAGTACCCAC
>2557407|reference AciI_genome_v2|length 50|copies 5
AACTACTCTTAACGCGGGCTCCGCTACAATTAGAGCTAGCTATGGTGGTC
>2557407|reference AciI_genome_v2|length 67|copies 2
AACTACTGAATGTGCGGCTTCAGTTAAGGCTGATTTTAAATACTTATTGCTTTTTTGATTTAGTTGA
>2557407|reference AciI_genome_v2|length 64|copies 1
AACTACTTACTAAAGGAAGGAGGTAAATCGATGGCTAGTGGATTAAGAAACTTATTGGTCCGTA
>2557407|reference AciI_genome_v2|length 59|copies 21
AACTACTTCTAAAATCAACATTATAATTCATATCTTTCTCCTTAAATAGTTCATATGAA
>2557407|reference AciI_genome_v2|length 67|copies 1
AACTAGAAAACCACCTGGAGCATTATCTGGAGATACATTAGAAAAAGAAACGATTTTGTTTGAAGGC
>2557407|reference AciI_genome_v2|length 53|copies 3
AACTAGAAGATAATGAGAGGAGGCACTCCAATGCAAGCTAAAGCTGTACTGAG
>2557407|reference AciI_genome_v2|length 71|copies 6
AACTAGAGCCATTTTCATGAATTTTTTTAGAAACATTCCAATTACCTCCTATTAATGATTTAATATACGGC
>2557407|reference AciI_genome_v2|length 58|copies 4
AACTAGCACTGGACCAGGACGGCCTGAACGAGCAATATGAAATGCACGATGTAAAAGC
>2557407|reference AciI_genome_v2|length 63|copies 1
AACTAGTACGCTCCCCGCTAACATATAGCTCAAAATTAAGCCCTCCTTAAATGAAATCATCTC
>2557407|reference AciI_genome_v2|length 68|copies 21
AACTAGTAGTGGTGCATTTGATAGTAAAAGAGATTATAGCTTAGTGGGGGTTGATGTTTCAATCCAAG
>2557407|reference AciI_genome_v2|length 61|copies 1
AACTAGTATATCAAACTTACGGAATTTGTCAATAAATCTCTTGAATTATTTCTTTTCTAAG
>2557407|reference AciI_genome_v2|length 25|copies 1
AACTATAATCTTACCCGCAGCAAAA
>2557407|reference AciI_genome_v2|length 32|copies 1
AACTATAATCTTACCCGCAGCAAAATCCCATG
>2557407|reference AciI_genome_v2|length 61|copies 2
AACTATAATCTTACCCGCAGCAAAATCCCATGGAGATAATCTTGGTGTAATATATGCATCG
>2557407|reference AciI_genome_v2|length 59|copies 1
AACTATAGACAAATCTACTATTCTGATCGAACCATGGAACGATGCAGATCTTAGTTTAC
>2557407|reference AciI_genome_v2|length 62|copies 1
AACTATATATATATTACTTTTGGAGGTGCACAAAGTGAAAATTCAAGATTTGCAATTTGAAA
>2557407|reference AciI_genome_v2|length 63|copies 1
AACTATTGCTCGACCACCAGTCATGTATTCAAATGCAAAACCGTTTATATTTGCTTTTGCACC
>2557407|reference AciI_genome_v2|length 71|copies 5
AACTATTTAGTTGAACTATTTAAACATCGAAAAGCTAATACAGTTAAAATCGTAACTTTATTAGATAAGCC
>2557407|reference AciI_genome_v2|length 73|copies 1
AACTCAAAAAAGTATGGGCTTTTACAGAGTTAGTATATTCAATTTCAAATATGTTTAATCAAAATCAAGAAAC
>2557407|reference AciI_genome_v2|length 46|copies 3
AACTCAAACATTACAACGTGATCGTCACGCACATTACATGGCAACA
>2557407|reference AciI_genome_v2|length 69|copies 8
AACTCAAATAGAAGCGGGGCAAGATTAAAAATCCTTCCGCTTTTTATTTCAATCATTTTTGTTCAAAAC
>2557407|reference AciI_genome_v2|length 51|copies 1
AACTCAAATGCTTGAAGCGATAAATAAGTATCGTCCTACATTGTTTCCAGG
>2557407|reference AciI_genome_v2|length 54|copies 7
AACTCAACATTTAATCTTCTCCACGCCTGGCACAAATAACTCGCAACACTCGCA
>2557407|reference AciI_genome_v2|length 47|copies 1
AACTCAACTATGACAGGAGTTTGCACTGCTGACGATAGATTAATATC
>2557407|reference AciI_genome_v2|length 74|copies 38
AACTCAAGCGAATTTGTTTTCATAAACAAAACTTGCTGCGTAAAATAATAACCCACACCAATAAAATAAATAAG
>2557407|reference AciI_genome_v2|length 25|copies 1
AACTCAATATGACTATGTAAATGCA
>2557407|reference AciI_genome_v2|length 69|copies 1
AACTCACAAAGCCGCCGGTCATTCGGAGGTTTTGTGAGTTTTCATTTTTAAAAGTACAATGGGAGAGAG
>2557407|reference AciI_genome_v2|length 73|copies 2
AACTCACTGCATTGAAGGGGTTGAAAAGTATGTCCAAATTGAATTCATCTACACGGCTAAAAGTTAATCGAGA
>2557407|reference AciI_genome_v2|length 58|copies 1
AACTCACTTTTCTCTTTGTCGATCGAACATATACTGATTGGTCTTCTTAATAGTGGTG
>2557407|reference AciI_genome_v2|length 62|copies 114
AACTCAGCCGGAGTTGCTTCTTCTAAAATTCGACCTTCATCCATAAAGACGATACGGTCGGC
>2557407|reference AciI_genome_v2|length 53|copies 1
AACTCATCACGTGAATACTCTGCAAGCTCAAAGTTATTCGTCATAATAATCGC
>2557407|reference AciI_genome_v2|length 66|copies 1
AACTCATTTCATGTCTGGCATGAAAGAAAAACCGGTTTAATAAATGAGGCTATTGGCCGGATTTCG
>2557407|reference AciI_genome_v2|length 57|copies 2
AACTCCAGATCCATCCGCTGCCGTAGCTACAACTTTCACTTGACCATTTTTACCTAC
>2557407|reference AciI_genome_v2|length 46|copies 1
AACTCCAGCTGTAAGAATCGACATACTTAAAGCTGTAACAAGTGAA
>2557407|reference AciI_genome_v2|length 61|copies 16
AACTCCAGCTTTTGCTTCTACACCAATAAGTTTAGTAAAAGGCGATAATGCTTTGGTTATA
>2557407|reference AciI_genome_v2|length 61|copies 1
AACTCCAGGGTTTACTGGCACTGCGTGAGCTAAAGCAAAGCCTAAGTCATTTACAATTCCA
>2557407|reference AciI_genome_v2|length 64|copies 1
AACTCCATATTCAGTGAAAAAGTCATCTCTCAAATGGTTAGGAATTAAATGCAATGGATCTTCA
>2557407|reference AciI_genome_v2|length 70|copies 2
AACTCCATCTTTTAGAACTTCTTTGATATTTTCTTTTCGGTATTGAATCCCATTTTTCATAAGTCGCTCG
>2557407|reference AciI_genome_v2|length 55|copies 3
AACTCCATTTAGTACCGCATAATTAATGGCTGTACTAGTTGGAAAATACGGATCA
>2557407|reference AciI_genome_v2|length 63|copies 3
AACTCCGATTATTACCGCAACAACCATACTCGCGATTGCTAAACTTAATGTATTGGGAAAACG
>2557407|reference AciI_genome_v2|length 62|copies 1
AACTCCGTATAGAGTGTCCTACAACCCCAAGAGGCAAGCCTCTTGGTTTGGGCTATCTTCCG
>2557407|reference AciI_genome_v2|length 57|copies 1
AACTCCTAAAAGTGCCGCTCGTTTTCCTCCCTTATCTCCAGCTAAGATGGATTGAGC
>2557407|reference AciI_genome_v2|length 53|copies 1
AACTCCTGGTTCGGCAGCACTAGCATTAACCGTAGGGGCAAGTAGCGCGCCTA
>2557407|reference AciI_genome_v2|length 65|copies 6
AACTCGCACCTAATGTTGAAGGGAATAAAATTGTAAATGCTGTTAAAACACCAGAATTAAATGCG
>2557407|reference AciI_genome_v2|length 57|copies 5
AACTCGGAGATAGCTGGTTCTCCCCGAAATAGCTTTAGGGCTAGCCTTATGTGTTAG
>2557407|reference AciI_genome_v2|length 56|copies 3
AACTCGTCAAAATCCTGATGAACGTTATCAAACAGTTGGTCAATTGCTCGATGCAC
>2557407|reference AciI_genome_v2|length 51|copies 15
AACTCGTCCATCGATGCTATATTTATTGCCAGCTTGAATCGTAGTTGAAGG
>2557407|reference AciI_genome_v2|length 61|copies 1
AACTCGTGCACAAGCCGCTAAATAATTGTATCGTAAGAAACGCTAGTTCCATTTTGGAAAC
>2557407|reference AciI_genome_v2|length 58|copies 1
AACTCTCGTGGTGTGACGGGCGGTGTGTACAAGGCCCGGGAACGTATTCACCGCGGCA
>2557407|reference AciI_genome_v2|length 69|copies 27
AACTCTTATAAAGGAATCTGATATATTGTTTGAATGGTTATGTAGTACCCAACTTTGTATTATTGTCGG
>2557407|reference AciI_genome_v2|length 54|copies 2
AACTCTTATGAAGCCTGGCTCTGCTTATCTCCAAAGATTGAAATTACTAAAAGC
>2557407|reference AciI_genome_v2|length 48|copies 1
AACTCTTATTATCGCGGCGTGGAGCACGAACGAATATGCTTCGAAGTA
>2557407|reference AciI_genome_v2|length 53|copies 2
AACTCTTATTATCGCGGCGTGGAGCACGAACGAATATGCTTCGAAGTAATAAC
>2557407|reference AciI_genome_v2|length 60|copies 1
AACTCTTGAGCGTGCAGGCGCTGTCGGTGAAGGTATGGTATTTAAAGATATTAATGAAGC
>2557407|reference AciI_genome_v2|length 70|copies 1
AACTCTTGGTTACAAAACTCGTAAGAAAAACAAAGCGTCAGACAAATTTATCGTTCGTCGCCGTAAAAAA
>2557407|reference AciI_genome_v2|length 62|copies 1
AACTCTTTGTGCTTCTGATCCTTTTAAATATAATGGTTGATAATTATTTCGACTAGTTACCG
>2557407|reference AciI_genome_v2|length 31|copies 1
AACTGAAATAGTACCCGCACTCATCGAGTCA
>2557407|reference AciI_genome_v2|length 51|copies 2
AACTGAAATAGTACCCGCACTCATCGAGTCAAGCTTATAGCTTTCTGCTAA
>2557407|reference AciI_genome_v2|length 69|copies 2
AACTGAACACGTTTTTATAGATTAAATTAACTTAATTTCCAAAATTTATCTTTACAAGACTTGGGCAAC
>2557407|reference AciI_genome_v2|length 56|copies 1
AACTGAAGTTGGTCCAGTTAATGTTACATTATTTTTAGCAGCATCTAATGATCCTC
>2557407|reference AciI_genome_v2|length 68|copies 1
AACTGACTAATAGGCTCCCTTTTTTTAATTTTGAGATATATTTTTGATGTATAGCAGCAAAACGGGGG
>2557407|reference AciI_genome_v2|length 50|copies 1
AACTGACTTTAACTATGCTGATATTTATGTAAATGGAACATTTTATGAAC
>2557407|reference AciI_genome_v2|length 57|copies 1
AACTGAGAATAGTTTTATGGGATTAGCTCCACCTCGCGGTCTTGCAACCCTTTGTAC
>2557407|reference AciI_genome_v2|length 50|copies 1
AACTGAGAATGCAGGAATCGCATCGACTGATTCACCAAGGAATGCTTGAA
>2557407|reference AciI_genome_v2|length 58|copies 2
AACTGAGGCAGATGAATCTGTGTAAGGTCCACTTGTGTCATATACTCTAACTGGTGCA
>2557407|reference AciI_genome_v2|length 55|copies 2
AACTGATCCTAATTTCGCTGAGAGTGATTTTGCAATTTCGACACCATCTTCTTCA
>2557407|reference AciI_genome_v2|length 54|copies 1
AACTGATCCTGGTATGGGTGTAGTTCGTCATGCTGATGCAGGTTACGAGTTAGC
>2557407|reference AciI_genome_v2|length 74|copies 1
AACTGATGAGGCAATTGCTATTTTACAAACTTTTGCAGACAATCCGGAAAAACTTATTGTCCATTCATTAAAGG
>2557407|reference AciI_genome_v2|length 62|copies 1
AACTGATGGTGATGCAGGTTTACAAAAAGCGATTGAAGAGAAGCCAGAATTAATTGTTCTAG
>2557407|reference AciI_genome_v2|length 77|copies 1
AACTGATTCAAAACCCGGCCAATAATTATTAAAGTTTGTATTTAATAAGTCTTGGGCAATTTCATTAAAATTTTTAC
>2557407|reference AciI_genome_v2|length 44|copies 1
AACTGATTGTCGATCATTACTCATACTTTCGAAACCTTGCTCTA
>2557407|reference AciI_genome_v2|length 57|copies 1
AACTGATTGTCGATCATTACTCATACTTTCGAAACCTTGCTCTACATAGTGAACACC
>2557407|reference AciI_genome_v2|length 27|copies 1
AACTGCAATGATGCTGGGTTAAAAATG
>2557407|reference AciI_genome_v2|length 32|copies 1
AACTGCACTTCCTAACAGATAAATTGATATTA
>2557407|reference AciI_genome_v2|length 42|copies 1
AACTGCACTTCCTAACAGATAAATTGATATTAAGCTAAAAAA
>2557407|reference AciI_genome_v2|length 62|copies 18
AACTGCACTTCCTAACAGATAAATTGATATTAAGCTAAAAAATTGTTCAGAATTAAACTTCA
>2557407|reference AciI_genome_v2|length 54|copies 1
AACTGCAGGTGGAGGGGGCTACGAAAATGTTCAGCCTCTATTATTCCAATCGCA
>2557407|reference AciI_genome_v2|length 50|copies 1
AACTGCAGTAGCATTAGGTGGACCAGGCGCAGTATTTTGGATGTGGTTAA
>2557407|reference AciI_genome_v2|length 67|copies 6
AACTGCATCATTTCGTATTCCGTATTTTTCACGCAAATTCATATACTTCTTAGCTCCTTTTGTAAGG
>2557407|reference AciI_genome_v2|length 61|copies 1
AACTGCATGATTTCCTGTATTCATTAGCATAAAACAACCAGTACCATATGTGTTTTTAGCC
>2557407|reference AciI_genome_v2|length 53|copies 2
AACTGCCATCCACTTTATATTAGCCTCAGGGAGTGGACATGCAATGTTAACAA
>2557407|reference AciI_genome_v2|length 58|copies 1
AACTGCCCACCTGACACTGTCTCCGAGCCGGATAACGGCTCTAGGTTAGAATTTCAAT
>2557407|reference AciI_genome_v2|length 56|copies 1
AACTGCCTCAGCACATGTAACGTGGACGACATATAGTTGCGAGTTTGCTAGATCAG
>2557407|reference AciI_genome_v2|length 35|copies 1
AACTGCGATTGCGGCTGCATAGCCTTTATCATTTA
>2557407|reference AciI_genome_v2|length 65|copies 8
AACTGCGTTGTTTACCGCAATAGAAGTTGCAAAAAGTGGGTCATTTAATGTTGCCCCTAGAGACA
>2557407|reference AciI_genome_v2|length 61|copies 4
AACTGCTACTGTCAAAATATAGTCAACAAGTAAGGAACCACCTGCAACTAAACCTGGAACG
>2557407|reference AciI_genome_v2|length 62|copies 2
AACTGCTATTTTAGAGGGGCTAGAAAGATATTGTGGTCTTACTCCTAGGGGGAAGCGAACAG
>2557407|reference AciI_genome_v2|length 67|copies 1
AACTGCTCAAGTTATCAGTTCTCAAATAAAAGCTCAGTGTGATTGTAAAATCGGATTTCGTTTAACG
>2557407|reference AciI_genome_v2|length 65|copies 1
AACTGCTCTACCGATTCCGCTATCCCCACCAGTAATAACGGCCACTTTATCCTTTAATTTACCAC
>2557407|reference AciI_genome_v2|length 66|copies 1
AACTGCTTCAAAAGTAGTGACGGTAGCAAGTGGCAAAAACGTCAAAGTGCTTTCAAAAGGGTACGG
>2557407|reference AciI_genome_v2|length 32|copies 3
AACTGCTTCGCAAGCGGGATTAGTAGCAGACA
>2557407|reference AciI_genome_v2|length 56|copies 4
AACTGCTTCGCAAGCGGGATTAGTAGCAGACATTATGATTATCGTCGTATCGTTAG
>2557407|reference AciI_genome_v2|length 59|copies 1
AACTGCTTTATTATAGAGGAACGCTTAAAGCGTGAAACAAATATTCCAATCTTCCATGA
>2557407|reference AciI_genome_v2|length 55|copies 1
AACTGGAACAACCGGCCCGACGGGAATAACGGGCTCGACTGGAGCAACGGGTTCG
>2557407|reference AciI_genome_v2|length 64|copies 10
AACTGGAAGTAAAACCGCACCAATTAAAGCTACTGCAGGAGAAGGCCAGAAAAACCAAGATACG
>2557407|reference AciI_genome_v2|length 55|copies 1
AACTGGAATAAAGCTAGTGCTGGCGATAATTGAGCCGGATCTACGATAATTAAGC
>2557407|reference AciI_genome_v2|length 58|copies 1
AACTGGAATCCAGTGTGGAGTAATCATGGTATCCGTATCCTTCCAGGTCCATCATCAA
>2557407|reference AciI_genome_v2|length 73|copies 2
AACTGGAGCGTCACTCGCGAAGGTTTCACCTTTATCATTTGTACCAACCATTCGTATTTTCCATAATCCAGGG
>2557407|reference AciI_genome_v2|length 57|copies 17
AACTGGAGTCTCTTCTGGCATTAATATATAACGAGAAGCTACGTCTGCTAATAGTAA
>2557407|reference AciI_genome_v2|length 65|copies 1
AACTGGATTACGAGTTTGAAATCCCACAATTTTCTTCCAATTTAATGACGCAAATTTTTCTCTCG
>2557407|reference AciI_genome_v2|length 60|copies 1
AACTGGATTATCAAGTGAACAAGTTTTAGGAAAACATGCAACAATTGATATTGCTGAAGG
>2557407|reference AciI_genome_v2|length 53|copies 1
AACTGGCACTCTTACGGGTGTAAGCGGACTGTCAGGCTATGTGACTACTAAAG
>2557407|reference AciI_genome_v2|length 72|copies 2
AACTGGGAAAGGTACAGGTCTTGGTTTACCAATTGCTAAAAGTTTAATGGAAAAGATGAATGGTAATATTAG
>2557407|reference AciI_genome_v2|length 70|copies 1
AACTGGGTGAAGTCGGGGAGTATCTATTTTACTTTTTTAGTAACTTTTTAATTTGCATTTCAATCTTTAG
>2557407|reference AciI_genome_v2|length 77|copies 1
AACTGGGTTACGTCCGTTTGGAATTCTAGTAGTTAATTCTGGATTATCTTTTATTACGGTATTAACTCCGACTAAAA
>2557407|reference AciI_genome_v2|length 73|copies 1
AACTGGGTTTTCCTTCCTGTATTATAACGAGAAAATACGGTATTTTCTTAACTTCATATTTTTTTTATGGAAA
>2557407|reference AciI_genome_v2|length 55|copies 2
AACTGGTACACCAGCGGTGTGTCCATCCCGGTCCTCTCGTACTAAGGACAGCTCC
>2557407|reference AciI_genome_v2|length 54|copies 1
AACTGGTATTGCACCAGATGCTGATCTTTATGTATATCGTGTATTAGGACCAGG
>2557407|reference AciI_genome_v2|length 54|copies 47
AACTGGTCACTATGCTGGCGTTGAATATCGTGACGGTGAATTTAAAATGTTACG
>2557407|reference AciI_genome_v2|length 78|copies 19
AACTGGTGAAATTGGTGAAGACCACACACCTGAAAGTCATTTAATCCCACTAATCCTTCAGCACCTTTTAGGTCAAAG
>2557407|reference AciI_genome_v2|length 55|copies 3
AACTGGTGTTGAGAGTGCGAAAGTTCATTTATTCGAAAATGCATATTATATTTTG
>2557407|reference AciI_genome_v2|length 51|copies 1
AACTGGTGTTGCTAGTCGTGGACAATTAACACCATATCAAGCGAAACGTAG
>2557407|reference AciI_genome_v2|length 59|copies 1
AACTGGTGTTGTTTTTAATGCAAGATCAAGTATGGAAACAATTGATTTTGTTTTACTCG
>2557407|reference AciI_genome_v2|length 62|copies 3
AACTGGTTTTCGACAGCGGGCTCCTTAAATTCTCCTCCTGTCACAAGGGTGGCATACTGAGC
>2557407|reference AciI_genome_v2|length 70|copies 1
AACTGTAAAAATAGCGACATTAGATCGTTTACCTAATTCGATTAAACGGCCAATATGACGATCCCCTTCG
>2557407|reference AciI_genome_v2|length 69|copies 1
AACTGTAAAAATAGCGGTAATGGTAAACTCGTTTGATTCTTCAAGTGACTAAATGAAATATTCAATAAC
>2557407|reference AciI_genome_v2|length 55|copies 3
AACTGTAAGTTTTACCGCTATCGTGAGTACTAGGAGATACAACAATATAACCACC
>2557407|reference AciI_genome_v2|length 60|copies 1
AACTGTAATCATTTATTTCACTCCTCTTTGAGTATAGTATATGCCTTCTGTTATTGTAAC
>2557407|reference AciI_genome_v2|length 61|copies 1
AACTGTAATTTTTGCCGTTGCTTTAACAGTGCTTCCTCCACCAACATTAATAGAGTTTACA
>2557407|reference AciI_genome_v2|length 56|copies 1
AACTGTACAAATTGGTGCCATTTTAGCTAATTGTGCTGCCTCGAATAAGTTTGGCG
>2557407|reference AciI_genome_v2|length 59|copies 1
AACTGTACGGTCACTCGCCCAGGATTATCAAGCAATACAAAAACAACGTCATCAGAACC
>2557407|reference AciI_genome_v2|length 60|copies 1
AACTGTAGCTTGCCCAGGACCAGCATTACCTGCTGCAACATCACAGACAACACCTGCTAA
>2557407|reference AciI_genome_v2|length 63|copies 2
AACTGTATCAGATCCATACATTGGATAAATATCGACCGCATAGCTAAGCTCATTTTCTTTCGC
>2557407|reference AciI_genome_v2|length 41|copies 1
AACTGTATCGATAGCGGGGCCAGCGGTTATTTTTTCTTATA
>2557407|reference AciI_genome_v2|length 59|copies 4
AACTGTATCGATAGCGGGGCCAGCGGTTATTTTTTCTTATATATTTGCTGGATTATTAC
>2557407|reference AciI_genome_v2|length 35|copies 1
AACTGTATCGGTTTCCGGGTTCTTATTATTATTCC
>2557407|reference AciI_genome_v2|length 60|copies 1
AACTGTATCGGTTTCCGGGTTCTTATTATTATTCCTGTCTGTTAAAAAGACTTGTATTAT
>2557407|reference AciI_genome_v2|length 69|copies 2
AACTGTATGTCACTTTGTACCAATTACCATTTCTTTGTGTAGCTGTAATTATTTTTCCTTTCGGAATCG
>2557407|reference AciI_genome_v2|length 64|copies 1
AACTGTCCCTTCAGAAGGAATAATCGCAAATCCATCACCCATCATTTTTCCAGAAAATACCTGA
>2557407|reference AciI_genome_v2|length 54|copies 1
AACTGTCTACGCTTAAAGACTAAAGTTACCTTTAGCCCTCCAAGACTCGCTACG
>2557407|reference AciI_genome_v2|length 63|copies 7
AACTGTCTCACGACGTTCTGAACCCAGCTCGCGTACCGCTTTAATGGGCGAACAGCCCAACCC
>2557407|reference AciI_genome_v2|length 56|copies 2
AACTGTCTGGCGTCCCCGCCAATCACAGCAATGTGCAAGCCAGTTAACATGCAGCA
>2557407|reference AciI_genome_v2|length 50|copies 1
AACTGTGAATGTTTGAGCCGCTCCATAATTCACAGAAACATTTCCATTAG
>2557407|reference AciI_genome_v2|length 59|copies 1
AACTGTGATTAATCATATCCTCTAGCGAAACGTCATTTAACCCTATTAACTTGCATAAC
>2557407|reference AciI_genome_v2|length 67|copies 1
AACTGTTAAACTTCCTAATCCACCAGGAGGATTGAAGTAGTTTTGTAATTCTTCTAATTGAGCAGGG
>2557407|reference AciI_genome_v2|length 65|copies 1
AACTGTTACTGGATTCTTCTTCCAAAGACTAAAATACAATGCTGGGAACAACTGCGCCATAAAGC
>2557407|reference AciI_genome_v2|length 71|copies 1
AACTGTTATTGCTACGGGATTTGCGGATAAAGAAGATAAAATGGTAAGAACGCCTTCTAGACCAATAGAAG
>2557407|reference AciI_genome_v2|length 59|copies 1
AACTGTTATTTTTTCCATAGCTGTACCAGCCAATTGGAGTCGATTCGAAGTCTTGTGTG
>2557407|reference AciI_genome_v2|length 54|copies 1
AACTGTTCATTTTCAACACCAGCATTGCGCAGTCTTTCAATCATTATGGCATTA
>2557407|reference AciI_genome_v2|length 65|copies 1
AACTGTTGCAACTCCAGTAAGAATACCAGCAAATGCTCCTTGTTTCGTTACAAAGTTATTTTTCA
>2557407|reference AciI_genome_v2|length 62|copies 17
AACTGTTGCAGAGTTAATTTTCTCTTCTACTTCGCCTTTAGCAACGATGATTCCTTCTTCAG
>2557407|reference AciI_genome_v2|length 56|copies 1
AACTGTTGTAGCAGGGGATGTAAATAAAGACAACGTGATCGATATCATGGATGCAA
>2557407|reference AciI_genome_v2|length 51|copies 1
AACTGTTTATAAACGCCCTTTATGTCAATGAAACGTAATGCTTTAACCCAC
>2557407|reference AciI_genome_v2|length 59|copies 1
AACTGTTTCTTTATCGTTCATTCCCATACGTGCAAAGGTTTCGCGTATATCACGACCAC
>2557407|reference AciI_genome_v2|length 71|copies 1
AACTGTTTTAAGATTTCCTTTTTTATCTACTGCACCCTTCGTTTCGTCCACTACTTCGATTCTCGTTTGTG
>2557407|reference AciI_genome_v2|length 68|copies 1
AACTTAAATGTGTTTCTCTCTCAGCCCAACTAATTGGACACCCCTAGTCAAACGATTAAATTGTTCAC
>2557407|reference AciI_genome_v2|length 45|copies 1
AACTTAACCTTGCACGGGATCGTAACTCGCCGGTTCATTCTACAA
>2557407|reference AciI_genome_v2|length 47|copies 1
AACTTAACCTTGCACGGGATCGTAACTCGCCGGTTCATTCTACAAAA
>2557407|reference AciI_genome_v2|length 48|copies 14
AACTTAACCTTGCACGGGATCGTAACTCGCCGGTTCATTCTACAAAAG
>2557407|reference AciI_genome_v2|length 55|copies 63
AACTTAACCTTGCACGGGATCGTAACTCGCCGGTTCATTCTACAAAAGGCACGCC
>2557407|reference AciI_genome_v2|length 63|copies 18
AACTTAACCTTGCACGGGATCGTAACTCGCCGGTTCATTCTACAAAAGGCACGCCATCACTCG
>2557407|reference AciI_genome_v2|length 80|copies 1
AACTTAACTAATTTTAAAACTAATTGAATTAAACTTACGCAGTTTAATGAATGACATTATCTAGTTTTCAAGGTACAAAG
>2557407|reference AciI_genome_v2|length 68|copies 1
AACTTAACTGGGTTGTAGGGGTACTAATTTTCTTCGTAATGCTTGGTTTAGGGTTTACAGGATATTTA
>2557407|reference AciI_genome_v2|length 55|copies 3
AACTTAAGCTCCACTTGTCCTCACTCCTTCAATAATATATATGGACAAAGTGTGA
>2557407|reference AciI_genome_v2|length 59|copies 1
AACTTAATTGATCTTTATAAGAAAACAAGAGCTGAAGGCTTTGGTGATGAAGTGAAACG
>2557407|reference AciI_genome_v2|length 61|copies 1
AACTTACGCCTGCATTCATCGATCAAGCGTATATTGCAAAGTCGAAGTATTTATATTTATC
>2557407|reference AciI_genome_v2|length 59|copies 1
AACTTACGCTAGTCACGGTTGTGTACGGATGTATGATGAGGAAGTAGAGTGGTTATTCG
>2557407|reference AciI_genome_v2|length 71|copies 1
AACTTAGTTAAATTAAACAATGGTTTAGAAATGCCTATTATAGGGTTAGGAGTTTTCCAAGTGGAAGACGG
>2557407|reference AciI_genome_v2|length 63|copies 1
AACTTAGTTCGCACATTAAAGAATCCCTTGTTTCTTTTGCAAGGACAGATGCTGCTGCAATAC
>2557407|reference AciI_genome_v2|length 69|copies 1
AACTTATATCTCGTTTTAATACCACTTTATGGCCAATCAAAGGTACAATAATATTATCGAATTTCAACA
>2557407|reference AciI_genome_v2|length 64|copies 1
AACTTATCAGGCGCTTGCAACTGATGAAAGTCTAAATCCATATATACCAAAAACAAAAAAGTTA
>2557407|reference AciI_genome_v2|length 59|copies 2
AACTTATTGCTTGCTACAGGAAACTATCGACGTCCAGGTGCAGGTGCTTATCCGTTACG
>2557407|reference AciI_genome_v2|length 44|copies 1
AACTTATTTTCAGCTTCAAGAAGAGTTGAAAGAATTAAGCGGTA
>2557407|reference AciI_genome_v2|length 60|copies 1
AACTTCAAATATTGTTAAACTTGTACCGTCAATCGTTATGCTACCTTTTTGAATACAATA
>2557407|reference AciI_genome_v2|length 52|copies 1
AACTTCAACTGGCACTAAGATTTTTATGAATACTACACAAATCACTCATGCG
>2557407|reference AciI_genome_v2|length 73|copies 1
AACTTCAATTTTGCCATGATGCATTTCTACTATTTTTTGGACAATCGAAAGACCAAGCCCAGTTCCTTTTTTA
>2557407|reference AciI_genome_v2|length 52|copies 7
AACTTCATAGCGAACCGCTAAGTTTTCAGCAGTGTTTCCCATGTGATAGTCA
>2557407|reference AciI_genome_v2|length 67|copies 1
AACTTCATCAAGAAGGCTTTACAGGAAAAGGTGTAAAAGTTGGTATTATTGATACTGGAATTGATTA
>2557407|reference AciI_genome_v2|length 55|copies 1
AACTTCATCAATATTTGCTCCTGTGAATTCACAAAGATTTGCTATTTCATTAATA
>2557407|reference AciI_genome_v2|length 60|copies 3
AACTTCATCAATGGGTGGCTTTGGTGGACCAGGCGGAATGAATGGTAATATGCCATCAGG
>2557407|reference AciI_genome_v2|length 52|copies 1
AACTTCATCCATACCTGTCATAAGAGGACCATTTATAATATTTAAAGGTATG
>2557407|reference AciI_genome_v2|length 61|copies 16
AACTTCATCGATCGTTGGTCTCAAAGTCTTCGTAATAAAGATCTACATTTCAGTGAAAAAA
>2557407|reference AciI_genome_v2|length 61|copies 1
AACTTCCGCCGCCACCGCCTCTGTTGCCGCCACCGCCTGATGAATTTAAAAGAGCCGGTAA
>2557407|reference AciI_genome_v2|length 55|copies 1
AACTTCGAATCGGTCCAGTTATGACGAATATATTATTAGCTGATGAAATTAACCG
>2557407|reference AciI_genome_v2|length 49|copies 1
AACTTCGAATCGTTCTGCACCATCTATATTTAGTTTAGTTGGATTTAAA
>2557407|reference AciI_genome_v2|length 64|copies 2
AACTTCTAAGCTACTCGCGCACATTTATTCAATTGCCTTTGCATGAGATTCTCTTTTTTTACAA
>2557407|reference AciI_genome_v2|length 69|copies 2
AACTTCTACGTTTTCGGGTTGCTCTGAAAAATGAATTTTTATAAGGTCCCCATGAAAGGCAGGAATAGC
>2557407|reference AciI_genome_v2|length 61|copies 19
AACTTCTATACCTAAATTTTGACTTACTTGTTGCAAAATATGGTGATATAGAATAGTTTTC
>2557407|reference AciI_genome_v2|length 57|copies 1
AACTTCTATTACGTTTATAAGGTAGAGAGTGTTATTAAAGGAGTGAACACAAATGAC
>2557407|reference AciI_genome_v2|length 54|copies 2
AACTTCTGAAAAAATCTTAGCTGAAGCTGGTATTTCAGAAGACACACGTGTACG
>2557407|reference AciI_genome_v2|length 74|copies 1
AACTTCTTAAAAGCGGTCATCATTACGAATTGCAAAGTCTTTTGTAAAGCGAAGTTACTTATTAGTAACAAGGC
>2557407|reference AciI_genome_v2|length 69|copies 1
AACTTCTTCAACATCAGGTGATAGTAGTTCTGCTGGTAAGAAAAGCAAAAATGGTAAAGTTGATATCGG
>2557407|reference AciI_genome_v2|length 88|copies 1
AACTTCTTTAAAATGGAAAAGGGCGATTAAAGAACCATTTTATATAAAAGAAACAAAGAATTTTTAAAGCAAGAGGAGGAGGAAACTA
>2557407|reference AciI_genome_v2|length 59|copies 1
AACTTCTTTAGCTAAATCAATTGCAAACGCATTGTCTAGAAATTTTGTACGCGTTTCAC
>2557407|reference AciI_genome_v2|length 65|copies 1
AACTTGAAGGTTTTAACAAATGGTCCATTACTTTTGGCTTTTGCTATTACAGCTTTAGGATACGG
>2557407|reference AciI_genome_v2|length 59|copies 3
AACTTGACCATAAGTCATTACTTTACCTGCTGGGATATTTTTAATAATCTCGATTGCTC
>2557407|reference AciI_genome_v2|length 69|copies 1
AACTTGACCGTTGACATAAGATGATTTTTCATCAGCAAAAAATGCAACAGCATTTGCGATATCTTCAGG
>2557407|reference AciI_genome_v2|length 67|copies 1
AACTTGACGATTTAGTGAACGGAATAAATATTCCTCAACATCTTTAAAATCAATCGGTTTTAATGAC
>2557407|reference AciI_genome_v2|length 63|copies 4
AACTTGACGCATATTATCACCAAATCTTGCAATTTTAAGATTTTTACTTTCCTCAAATCCTGC
>2557407|reference AciI_genome_v2|length 73|copies 1
AACTTGATAAAAAGTTGACAGGATTAACTGAACATCAAAACCATCTTCTAAGTCTTTTTTACCAAGGTAAGAG
>2557407|reference AciI_genome_v2|length 63|copies 1
AACTTGATATTTTGGTTTACCTAATTTTGCTAGAAGTTCAGATTCATCAATTTCTAAAATTGA
>2557407|reference AciI_genome_v2|length 60|copies 2
AACTTGATTGAGTACTTCCCGACAAATTTCATAAGTTAAATAGCCAACTTGGCCAACCGC
>2557407|reference AciI_genome_v2|length 60|copies 2
AACTTGATTTACAGCAGGAATCACCTCATTATGAATAATTAAATCAGTCAAACGGTCAGG
>2557407|reference AciI_genome_v2|length 64|copies 1
AACTTGGAAAAACGCTATACCAATTACTAACAGGTTTACGCCCAGCAGTAATGGATTCTACAGC
>2557407|reference AciI_genome_v2|length 84|copies 1
AACTTGGAAAGCATCAGGGAAATGGAAAACCAGAAACCTTCGATTTTCTAGGTTTTACGCACTATTGCGGGAAAAGTAAACAAG
>2557407|reference AciI_genome_v2|length 65|copies 2
AACTTGGACTTTTACCAATGCCAATTAATGATGATCAAGACGCAATGGACAAAATCCCAGTCGGC
>2557407|reference AciI_genome_v2|length 52|copies 1
AACTTGGCCTCTCATCAGTGAGTACGTCGGTGTCACATAGAAATATGGTTGA
>2557407|reference AciI_genome_v2|length 50|copies 2
AACTTGGTAACCAGCCATAGTTTTATATCTAGCTACAACATCTTTAATTG
>2557407|reference AciI_genome_v2|length 51|copies 5
AACTTGGTAACCAGCCATAGTTTTATATCTAGCTACAACATCTTTAATTGT
>2557407|reference AciI_genome_v2|length 60|copies 1
AACTTGTAAAGAATCCGGTATTGCCGATGCTGTTGTACATAAAAAGGACACAGTAATCGC
>2557407|reference AciI_genome_v2|length 61|copies 1
AACTTGTAGGTTTTCACTAGATAATTTATGGGACTGTACAATATTACGAAGAACATTAACA
>2557407|reference AciI_genome_v2|length 72|copies 2
AACTTGTCCAGCACCCGTTTCAAATACACTATAATCCCCATTTAATGAATCAGCAGTGTTCATTAATGTTTC
>2557407|reference AciI_genome_v2|length 62|copies 34
AACTTGTTGGAAACGGTCTGGATCAACGTTAGCAATGATCGATTCATCTAAATTCTTTTGAA
>2557407|reference AciI_genome_v2|length 57|copies 3
AACTTGTTTAGCTGCAGGAGCAGATGCTTGAGTAGTACCGTCTTGCTGTTCTTCCTC
>2557407|reference AciI_genome_v2|length 81|copies 2
AACTTTAAAATTGGTATCACCCATGTTCCCTTCGTTTATGTTTGGTTTTTCCAAAACATCTACTTCGAAACCGTATTTGTC
>2557407|reference AciI_genome_v2|length 62|copies 2
AACTTTAAATGGTACTGGTAATATCGATGCAGCATCTTTAGTAGGTGGATTAGTTGCAAAAC
>2557407|reference AciI_genome_v2|length 25|copies 2
AACTTTAATTAGAATGAAAAGAGTA
>2557407|reference AciI_genome_v2|length 80|copies 1
AACTTTATAAAAAGGGGGGAGACTATTGAAAGCTAACTTGTCTCCTATTCAAAAAAAAGGCACACGATATTATTTAACAA
>2557407|reference AciI_genome_v2|length 57|copies 3
AACTTTATCGGAGGAACTGCATCAATCATCATTCCAATCGTGATTGGTTTCCTAGTG
>2557407|reference AciI_genome_v2|length 74|copies 1
AACTTTCAAAAAGTGAATGGAATGATTTAGGAGATGATTTATAATTGAATTTCTTTAAAGGAGCAATATATTTA
>2557407|reference AciI_genome_v2|length 73|copies 1
AACTTTCAAATCATCTTTTTTTATTTTTTACCCATTATTCCATTCCAAAAGAAATCTATGATTTGTTCGGCCA
>2557407|reference AciI_genome_v2|length 54|copies 1
AACTTTCATACCATCTTGTAAAGCTTTGTCAATCCCACCAATAATCGCATCTTG
>2557407|reference AciI_genome_v2|length 63|copies 1
AACTTTGTTTTGTAGAATGCTCCCCCATTACCACCATTTACATAGATTTGGCTAAATACTACG
>2557407|reference AciI_genome_v2|length 55|copies 1
AACTTTTATGGAGAGTTTGATCCTGGCTCAGGACGAACGCTGGCGGCGTGCCTAA
>2557407|reference AciI_genome_v2|length 67|copies 1
AACTTTTGCAGACAATCCGGAAAAACTTATTGTCCATTCATTAAAGGATGGAGATAAGATTGAACCG
>2557407|reference AciI_genome_v2|length 69|copies 4
AACTTTTGGTGGCTCTACTTGAATCGTATTGTTTGGCCAAACAGCTTTAACAGCTTTCGATTTTAATAA
>2557407|reference AciI_genome_v2|length 70|copies 1
AACTTTTTAAAGAAGCTGGACTACCAGATGGAGTATTAAATATTGTTCATGGAGCACACGATGTTGTAAA
>2557407|reference AciI_genome_v2|length 66|copies 2
AAGAAAAACAAGTTCCGGTGAGCCAAGTACTGTCATGGCTAAATCCAATCGTCTTTTCATACCGCC
>2557407|reference AciI_genome_v2|length 62|copies 1
AAGAAAAAGGCTATAATCCAATCAATCAAATAGTAGGATATTTACTATCAGGTGATCCTGCA
>2557407|reference AciI_genome_v2|length 35|copies 1
AAGAAAACAGTTTCTAACCAAGAGTAATCCTGACG
>2557407|reference AciI_genome_v2|length 60|copies 1
AAGAAAAGACCACTAGGTATACCGGAACATGAAGATAAGATTGTTCAAAAAGGTGTTACG
>2557407|reference AciI_genome_v2|length 32|copies 1
AAGAAAAGACGTTGCCCGCGTAAAATCTTCAA
>2557407|reference AciI_genome_v2|length 58|copies 1
AAGAAACATTTTCATACATGAACCAACGGTTCATGATGTCTCCATAGAAAGGAGGTGA
>2557407|reference AciI_genome_v2|length 76|copies 1
AAGAAAGGGTCTTTATACAATTAGGATTAAAAGAAACTAGTTGGGAAACAAAAGAAAATGAACGTTTAGTTAAAGT
>2557407|reference AciI_genome_v2|length 56|copies 2
AAGAAAGGTGAGTAGATAGATATGGTCGATGTAACAAAAACTTGTAGAGATATTAA
>2557407|reference AciI_genome_v2|length 72|copies 1
AAGAAAGTGTAATCCCGGCTACACCTTTAAAGTTTGTAACAATTTTTGGCGTGTATCCTGCCATTTGTTTAC
>2557407|reference AciI_genome_v2|length 61|copies 3
AAGAAATCAGCACACCGGCAAATAATGTGGAAGTACACATTAATATTGCATAAACAGGAAC
>2557407|reference AciI_genome_v2|length 67|copies 1
AAGAAATTTCCTTTACACCGATGAAATTGTTAATACATACAATTACACACGAATATCATCATAAAGG
>2557407|reference AciI_genome_v2|length 62|copies 1
AAGAACAACTGCGATTTTACCAAAAGAGAGAATACAAGTACTGATAGGTGAACAAAGTTTTC
>2557407|reference AciI_genome_v2|length 63|copies 1
AAGAACAATAAATCCTGGTATTAAAGCTGCAAATGATTTACCAACACTTGGGGGTACACCTGC
>2557407|reference AciI_genome_v2|length 55|copies 1
AAGAACATATAAATGCAATTAAAGCATGTGGTGCTGAAGCTGTTATCGTGAAACG
>2557407|reference AciI_genome_v2|length 68|copies 2
AAGAACTGGTCGAGCAGGAGATACTGGTACAGCGATTACATTTGTTACGCCAAAAGATTTTCAAGATA
>2557407|reference AciI_genome_v2|length 28|copies 1
AAGAACTGGTGTTTCACCTGATTGTGGG
>2557407|reference AciI_genome_v2|length 60|copies 2
AAGAACTTTTCATGCCGCTAGCAATTTAATTAAGAAGGATTTTTCAATAAACGAAATTTA
>2557407|reference AciI_genome_v2|length 65|copies 2
AAGAAGAAATTTAATTATTAGTTAATAAGTTGCCGATTTGCCGATATTAGCAAAAAAACAGAGTA
>2557407|reference AciI_genome_v2|length 67|copies 1
AAGAAGAACAATATTTTAAATTATTTCTAGCCGGAATTGTGAATGGGATTGGTGACCGTTTTAGTTC
>2557407|reference AciI_genome_v2|length 61|copies 1
AAGAAGAAGAAATTGAAGAATTAATGGATGCAGAAGTAGATAAGCTACCAAGACCAACAGG
>2557407|reference AciI_genome_v2|length 67|copies 1
AAGAAGAAGTAGGACTACGTGGTGCAAAAACATCTACATACAAAATCCAACCTGACATTGGTTTTGC
>2557407|reference AciI_genome_v2|length 60|copies 1
AAGAAGAATATTTAGCAGGTGCTTTAACTGGTTTATGGTTACAACATGCATGGCAAGGTG
>2557407|reference AciI_genome_v2|length 64|copies 1
AAGAAGATTTAGCTCCGCTTGTCTATATACATAATCGGCTTTTTGGAATCGAGTCAAAGCAAAA
>2557407|reference AciI_genome_v2|length 65|copies 7
AAGAAGATTTAGCTCCGCTTGTCTATATACATAATCGGCTTTTTGGAATCGAGTCAAAGCAAAAA
>2557407|reference AciI_genome_v2|length 48|copies 1
AAGAAGCAAACGCTGCCGGAATTAAAAAAGTTGTTAAGCAACAGCTTG
>2557407|reference AciI_genome_v2|length 73|copies 1
AAGAAGCTGATTTTTTGGGTATGAAATTCCGTTGTACACCGGCAAAGCACTCCTCAGGTAGAGGGTTTTTTAA
>2557407|reference AciI_genome_v2|length 57|copies 2
AAGAAGCTTATGTTGCTTCGCAAGGTGAATAATAAAAAGGCAATGTAACGGTAAACG
>2557407|reference AciI_genome_v2|length 63|copies 1
AAGAAGGATTTTAATAGGTTTACGAGAAAAACTTAATATCAAATCAAGTATGATGGAGGAAGA
>2557407|reference AciI_genome_v2|length 46|copies 1
AAGAAGGCGCATTATATACTGCAATGTGCTATGAAAATGCAGGAAC
>2557407|reference AciI_genome_v2|length 63|copies 1
AAGAAGGCTCGCGATTATTAGTCGTGTTTGGCCCAGAGGGTGGTCTGTCTGATAAAGAAGTTG
>2557407|reference AciI_genome_v2|length 63|copies 1
AAGAAGGTAAAAACCCTGTAGTTGAAATCTCGTTCCCTCTTGAGTGGATCCTGAGTACGGCGG
>2557407|reference AciI_genome_v2|length 67|copies 1
AAGAAGTAAAGAATGCTGCAACTAAAGCGACAACAAATAAAACGTAATTTCCATTTTCCCAAGTTGC
>2557407|reference AciI_genome_v2|length 65|copies 1
AAGAAGTAAATCGATAGATTGGAAGAGGAGGTATCGGCAAATGAGTACACTACAAAAAATACTAG
>2557407|reference AciI_genome_v2|length 62|copies 1
AAGAAGTACCTGGCGTAATCGAAGTAGAGCAAGTATTCTAATATTTACCATATTAAAAAGAG
>2557407|reference AciI_genome_v2|length 63|copies 1
AAGAAGTAGAAACTCCGGTGGAACTGGTTTAGGACTAGCTATTGTGAAGCATCTCGTTGAAGC
>2557407|reference AciI_genome_v2|length 57|copies 2
AAGAAGTGTTATTGCAGGATGAATATAATGCATTTCTTACACAATGGAAAGAAATGA
>2557407|reference AciI_genome_v2|length 61|copies 1
AAGAATAAGTGCTAGTTAAATAAGCTGGCACCTTGACGGTACCTAACCAGAAAGCCACGGC
>2557407|reference AciI_genome_v2|length 50|copies 1
AAGAATACCAGGGTCCGCTAGCGGATTCCTGGTAAGGACTTGAATCAATG
>2557407|reference AciI_genome_v2|length 66|copies 2
AAGAATATATACTTCCGGATGTCCGAAGATCCAGAATAAATGTTCAAAGATCATTGAGTTTCCACC
>2557407|reference AciI_genome_v2|length 64|copies 17
AAGAATATCTAGTTTTCCAAAATGTTCGATGACTTCATGGAAAGCTGACTCTACCTCAAGAGTA
>2557407|reference AciI_genome_v2|length 58|copies 1
AAGAATATGTAACGGATCGGAAATTTATGAAGACTTCAGTCGAAAGCTTGCTAAGTGA
>2557407|reference AciI_genome_v2|length 51|copies 1
AAGAATCAATATTGCAGGTAATGTCAATTCCGCAATATCAAGAGGTGCATA
>2557407|reference AciI_genome_v2|length 54|copies 1
AAGAATCATTAAATCCGCTCGGCTCCATTACAACACTTTGCGAGGAGTTATCAG
>2557407|reference AciI_genome_v2|length 27|copies 1
AAGAATGCAGGATCTAAATTACCTTGA
>2557407|reference AciI_genome_v2|length 54|copies 1
AAGAATGGGATGGGCTGAAGAAAGCATTACAGAGTATATCGATGAAACAGTTTG
>2557407|reference AciI_genome_v2|length 69|copies 1
AAGAATGTAACATGCGGGTATTTTTCCGTTTCAGCAATACGTAATTGATTTAAGTTATTTTGAGCAAGC
>2557407|reference AciI_genome_v2|length 59|copies 1
AAGAATTGAAGCATACGCGATGGTATCTTGATTATAAATCGGCATAATTTCTTTTTTAA
>2557407|reference AciI_genome_v2|length 37|copies 1
AAGACAAATTGTGGCTGCCTCATGGGTTAAAGCAGTT
>2557407|reference AciI_genome_v2|length 55|copies 1
AAGACAATCCGTATTCGCCATTTCCACAGCTACTGACAACAGAGAGATCTGATCG
>2557407|reference AciI_genome_v2|length 61|copies 2
AAGACACAGATGTTCCGTATGAACAATCTGTGTTCATGAGAGCCGCCCTTTTAAAAAAAGG
>2557407|reference AciI_genome_v2|length 65|copies 2
AAGACAGATGCAAGCGGGATATCTTGAATCGTATTATCGATTAGCTTTAATAAATTTAAAAACAC
>2557407|reference AciI_genome_v2|length 59|copies 3
AAGACATAAGGACCCTGGGGTTATTGCGGCAGTTACACGAATGGTGGAAGAACTGCCAG
>2557407|reference AciI_genome_v2|length 56|copies 1
AAGACATAGAACGACTGGACTCAATCCCTGGTATCGCTACACGTATGGCTGAACAG
>2557407|reference AciI_genome_v2|length 55|copies 1
AAGACATTTCGAGCTACCAGGAGATTCGTTAACGAATGCCTACGATAGTCTAGGA
>2557407|reference AciI_genome_v2|length 55|copies 1
AAGACCAAATCCAACCGAAGCATTTAAAGATGTAGATAAAAATGCATTCAATCTA
>2557407|reference AciI_genome_v2|length 55|copies 1
AAGACCATGTTCGAAAGCTTTTTTTGTTTTACTATTAATAAACTCATCTGTTTCG
>2557407|reference AciI_genome_v2|length 36|copies 1
AAGACCCCAAGGTGCTAAACTATTTTTGGTTCGCCA
>2557407|reference AciI_genome_v2|length 71|copies 3
AAGACCCCAAGGTGCTAAACTATTTTTGGTTCGCCAATCAAAATAGCAGCTCACCGGTTTATAAACCAAAC
>2557407|reference AciI_genome_v2|length 59|copies 1
AAGACCTGACTCAACAGGTGTATAGCCACGAATATTTTGTAAGTAAAGTGGAAGTAGCA
>2557407|reference AciI_genome_v2|length 76|copies 1
AAGACCTGCAGTGATTGTGATTGTACCTTTTAAGCTTCCACCGAAATGTTGCTTAGCTGCTTCTCCAAATGTTTCA
>2557407|reference AciI_genome_v2|length 63|copies 1
AAGACGATTACAAGATCCGTTAGCTGAATTGGTTAAAATTGACCCTAAATCTGTTGGCGTAGG
>2557407|reference AciI_genome_v2|length 65|copies 1
AAGACGCTAAAAACTTGATGTACACGATGGCTCGATTAATTGAAAAAGAAGGAGCGTGGGCTTAA
>2557407|reference AciI_genome_v2|length 64|copies 1
AAGACGCTTCATTAAATCATTTATTTCTTCTTCACTTCTTGGGACCATTTGATCATCATGGCAA
>2557407|reference AciI_genome_v2|length 66|copies 2
AAGACGGTTCTTCATGGCGCGGCGGGCCTGCTTATTATATGGAAAAAGCTTTAGGTAATCGAAAGC
>2557407|reference AciI_genome_v2|length 57|copies 1
AAGACTCAATCAGTGTCGTGATATTTAAAAATCCGCCGACAATTGTCGGAAAAGTCG
>2557407|reference AciI_genome_v2|length 54|copies 1
AAGACTCTACATGCTCGGCCTCATATGTAGTATGAATCGTTGAAACTTTTGGAC
>2557407|reference AciI_genome_v2|length 69|copies 1
AAGACTTAATAATCCTGGTACCTGAAGTTCAAAAGGGTTTTTTTGATGATCTACATCAATATTCGCAAC
>2557407|reference AciI_genome_v2|length 66|copies 2
AAGACTTATGCAATCGCCATCTCGAAGGAAAAATGGTTTGTTTTTCTCTATTAAAATATGATTTAC
>2557407|reference AciI_genome_v2|length 62|copies 1
AAGACTTTAAAAATGGTAAGGACCGAGCTATTGGCTTCCTTGTTGGTCAAATGATGAAAGCG
>2557407|reference AciI_genome_v2|length 74|copies 1
AAGAGAAAAAAGCAGGGGGACTAGGAAAAGTTTAAAAATTTTACCTAGATCCTGCTCATTATTTTTCATTTAGA
>2557407|reference AciI_genome_v2|length 62|copies 1
AAGAGAAAAAATTTGTAAGTACTAAAAGCCATTAAGCCTTAATAAAATAAGGTAATTCTAGG
>2557407|reference AciI_genome_v2|length 71|copies 1
AAGAGAAAAATGAGCTGACAGAGGAATTAGTAAAAGTTTTTGATAAAAGAATTATGCAAGGTGTTTACCAG
>2557407|reference AciI_genome_v2|length 73|copies 1
AAGAGAAAGATTTCCCGAGAAAGAATTTGGTTTTAAAATATCCACTGTATGGGGATTAGGGTATCGAATGGAG
>2557407|reference AciI_genome_v2|length 53|copies 1
AAGAGAAATTGTCTCTTTAGATGAAGCACATTTGTATCAAATTGCGCATGAAA
>2557407|reference AciI_genome_v2|length 58|copies 10
AAGAGAACCTGAAACCGTGTGCTTACAAATAGTCAGAGCTCGTTAACGAGTGATGGCG
>2557407|reference AciI_genome_v2|length 66|copies 1
AAGAGAATATTTACATGGACCTCTTTAACGTTAGTTTTTGTTGTAGCGGTACATTTTTTTCTTAGA
>2557407|reference AciI_genome_v2|length 78|copies 1
AAGAGAGTTTAAACCAGTGTTTAATTTATTTGCTCCATCATTTGATTGTTTAATCCCATCTGAAAGTTGTGTTGCGCC
>2557407|reference AciI_genome_v2|length 31|copies 1
AAGAGATAGCTTCGGTACAGTAACTAACCAG
>2557407|reference AciI_genome_v2|length 65|copies 1
AAGAGATGGGGATGCCGCTTGTTGCTGAAGTTGGTAGGGATGGGGGATATTTTGTCATGAACAAC
>2557407|reference AciI_genome_v2|length 40|copies 1
AAGAGATGTTGATGATTTGTCTATTTTATTTATTGTAAAT
>2557407|reference AciI_genome_v2|length 63|copies 10
AAGAGATGTTGATGATTTGTCTATTTTATTTATTGTAAATTAGGCGCGTGAACATTGCTTCAC
>2557407|reference AciI_genome_v2|length 47|copies 1
AAGAGCAAATGTGCCTGGACTTGATATGGCGGGTAAAACAGGAACAA
>2557407|reference AciI_genome_v2|length 56|copies 1
AAGAGCAAATGTGCCTGGACTTGATATGGCGGGTAAAACAGGAACAACGAATTACA
>2557407|reference AciI_genome_v2|length 67|copies 1
AAGAGCAAGAAGTAATTCCGGTTGGTAGTACAAAGCCAATTAAAGTTAATGTTCAAATTATCGCAGC
>2557407|reference AciI_genome_v2|length 52|copies 1
AAGAGCAATTCTTGCAGACGAGGAACGAGTACTTGAAATCATTCGTGAAGAG
>2557407|reference AciI_genome_v2|length 55|copies 1
AAGAGCATTCAATGCGTCCAATAATTGAAAGTGATTTTATGAAGTTCAAAGCAGG
>2557407|reference AciI_genome_v2|length 67|copies 1
AAGAGCATTTTACACAAGCTGCTAAAAAAGTAGAAGGAGTTGGTTGGGCCATTTTAGTTTGGGCACC
>2557407|reference AciI_genome_v2|length 49|copies 1
AAGAGCCTGATGTAAAACCTATGATATCAGGCGAACCTAATGGATTTCT
>2557407|reference AciI_genome_v2|length 57|copies 1
AAGAGCTCGATCACCAGCTTCAATTAAATCAAAACGGCGTAGACTTTCCTCCACAGC
>2557407|reference AciI_genome_v2|length 63|copies 1
AAGAGCTGTAATTTCCTCTACAACTTTAAGAGCAGCAGCCTCATTACCAGAATAGTTAACAAC
>2557407|reference AciI_genome_v2|length 60|copies 1
AAGAGCTTAAACAACGTGGCGTTAATCAGGACGAGTTATCTTTACTAATGGAAAACGATA
>2557407|reference AciI_genome_v2|length 49|copies 6
AAGAGGAATCAATCCCGGCTATTTTAGAGGGTAATGATGTAATAGCACA
>2557407|reference AciI_genome_v2|length 47|copies 1
AAGAGGCCATACTTCAGGATATGCAGTACCAACATTTGTAGTAGACG
>2557407|reference AciI_genome_v2|length 30|copies 1
AAGAGGCTATGTGAAATTAGCGTTTGCAGT
>2557407|reference AciI_genome_v2|length 70|copies 2
AAGAGGCTTGCCTCTTGGGGTTGTAGGACACTCTATACGGAGTTACAAAGGAACGGGGTAAATGAAGCGA
>2557407|reference AciI_genome_v2|length 61|copies 4
AAGAGGGCTTTAAAGGTTTTGTCAGTTTGATTGATAAGGTAATGAGCATCGCCTGGGCGGC
>2557407|reference AciI_genome_v2|length 66|copies 1
AAGAGGTATTTGAGCGAAAAGGAAAATTTTCTGGATTCCAATAATTGTATTTATCATTACCATTTC
>2557407|reference AciI_genome_v2|length 55|copies 1
AAGAGGTATTTGCTACGCTAGATTTGGCAATGGTAGATTTACATGATGCCTCAGC
>2557407|reference AciI_genome_v2|length 61|copies 1
AAGAGGTGCATATCCTCCATTACGACTAGTAACCGATAAAAACATTGAGTTTGTTAGTTGA
>2557407|reference AciI_genome_v2|length 66|copies 1
AAGAGGTTTTGGACCAGGACATGGCCGAGATGGATTTAGAACGAGACGGGATCCACGTGGTTTTGG
>2557407|reference AciI_genome_v2|length 67|copies 41
AAGAGTAACGGAGGCGCCCAAAGGTTCCCTCAGAATGGTTGGAAATCATTCGAAGAGTGTAAAGGCA
>2557407|reference AciI_genome_v2|length 81|copies 1
AAGAGTACTCCAAAACTTTTTTATTCTTTGTAAACTAGTTCTGATAGAGAGGTTCCCCCTTCTCCTTACTTCTAATGGGTC
>2557407|reference AciI_genome_v2|length 57|copies 1
AAGAGTCAATGGTTACTTGAAGTTGTTCTTTACTAAAAGGCGGATCAATCGTAATCG
>2557407|reference AciI_genome_v2|length 60|copies 1
AAGAGTCCACATCGACGGGGAGGTTTGGCACCTCGATGTCGGCTCATCGCATCCTGGGGC
>2557407|reference AciI_genome_v2|length 70|copies 1
AAGAGTCTTTTCTGGTTTTTCGCTTTCACCTGCCGCAATTCCAACAACCTCTGCCCCTTGAAATGCAAAA
>2557407|reference AciI_genome_v2|length 56|copies 1
AAGAGTGCGTAATAGCTCACTGGTCGAGTGACTCTGCGCCGAAAATGTAACGGGGC
>2557407|reference AciI_genome_v2|length 52|copies 1
AAGAGTTACTTATTCCGGAGTAAATCGTACAATGAGCTGGAGTACTATCTAA
>2557407|reference AciI_genome_v2|length 67|copies 4
AAGAGTTAGGACAACCGCTTGGGATTAACATTGAACAATCACTGGAAGTAATAAAAGACTATCCTAA
>2557407|reference AciI_genome_v2|length 37|copies 1
AAGAGTTTTTTCATCTGGCCCCGCGTTACCTGCTGCG
>2557407|reference AciI_genome_v2|length 50|copies 3
AAGAGTTTTTTCATCTGGCCCCGCGTTACCTGCTGCGACACAAGCAACAG
>2557407|reference AciI_genome_v2|length 52|copies 1
AAGATAATATTAATGCTAATAATAAAATCAAAACACCTATACCAATCGGAAC
>2557407|reference AciI_genome_v2|length 71|copies 1
AAGATAATTAAAAAACGAGTAAAGATTCTGAAAATATAAAATTTTATTTTTTTTTATAATTTGATTAAGCC
>2557407|reference AciI_genome_v2|length 48|copies 1
AAGATAGGGTAAGCGCGCTGCTGGATATGCGCGTCCAAGCAATTAGGC
>2557407|reference AciI_genome_v2|length 67|copies 1
AAGATATAATCATAATTGGTATGAGGAGAATGAAATGCTTAAAAAAATGAAAGATTGGGCGAAGAAA
>2557407|reference AciI_genome_v2|length 65|copies 1
AAGATATGACACTGCCAGATGAAGCTAAAGCGAAAGAAAAATGGACAAAGGATAAATTTCAAAAG
>2557407|reference AciI_genome_v2|length 63|copies 1
AAGATCAAATCGATGTTGGAATTAGTATCGGTCTTCAGCCAACAGTAAAAGGACTTCTTCAAC
>2557407|reference AciI_genome_v2|length 69|copies 1
AAGATCAACTAAGACATTTCCGTGTAGACCGAATGCGCAAAGTTAAGAAAACCGAAGAAAAATTCCAAG
>2557407|reference AciI_genome_v2|length 69|copies 3
AAGATCAGCGAAGTGATTTATTTAAGAGAATTGGATTAGGTGCACAAAATTTGGAAAAATATATTTTAA
>2557407|reference AciI_genome_v2|length 59|copies 1
AAGATCATTGTTCCAACAAACTGACGTGGAATCACATCTTCAAACCAATCTTTTGTAGG
>2557407|reference AciI_genome_v2|length 28|copies 1
AAGATCCAAAGTAATGTTAAAGTAAGAA
>2557407|reference AciI_genome_v2|length 60|copies 2
AAGATCGGTAAGTCTCGCGTTAGAGAAATTAGTAAGGAATTAGAAAAAAATGCATACCAG
>2557407|reference AciI_genome_v2|length 54|copies 2
AAGATCGTACACGTCCGCTACAACGACGAAGATTTCGCAAAGGCCATGGCCGCG
>2557407|reference AciI_genome_v2|length 54|copies 2
AAGATCTAGAAGTACAGGTAGTACACGTAATGAAGGAAGATCTGGTAGGAGAGG
>2557407|reference AciI_genome_v2|length 57|copies 2
AAGATCTATTCGACCTGGATGTAATGATTCTAATGTACCAAACTGTTCAGCTATAAC
>2557407|reference AciI_genome_v2|length 60|copies 1
AAGATCTCCATTATGCTTTAGTGTTTCGTAATAAAGTGACTCTTCTTGAATTTTACCACG
>2557407|reference AciI_genome_v2|length 64|copies 2
AAGATGAAACCGTTGGTGCCAACAAACTATTTCGAGACCTTGCGGATGGACTTGCAAATCAGGG
>2557407|reference AciI_genome_v2|length 55|copies 204
AAGATGCAGGTTACCCGCGACAGGACGGAAAGACCCCGTGGAGCTTTACTGCAGC
>2557407|reference AciI_genome_v2|length 60|copies 4
AAGATGCCATTAAGCGGGATGTTAATAATCTTGGTTTTCAAATGATCGGTTATTATGTAC
>2557407|reference AciI_genome_v2|length 62|copies 1
AAGATGCTTTTAAAGGTGGTTACGATTTCGTCGATAATGACAATGACCCAATGGAAACGTCA
>2557407|reference AciI_genome_v2|length 56|copies 1
AAGATGGAATTAATCGCGACAAGAAGTCACTTTTTACCTGGTCCATCGAAACGTCC
>2557407|reference AciI_genome_v2|length 60|copies 1
AAGATGGATTATTAGATTCATTTGGAACGGTTAGCTTATTAGTCGAAATTGAGGAACAAA
>2557407|reference AciI_genome_v2|length 54|copies 1
AAGATGGTGTTGATGCAGTCCGAACAGCTATTGAAGTAGGGTATCGTCACATCG
>2557407|reference AciI_genome_v2|length 63|copies 1
AAGATGGTTGTTTGGTTATGTAACACGGTAGCAATGGAGGATTTACCCTTCCATCAAGAGCTA
>2557407|reference AciI_genome_v2|length 55|copies 9
AAGATGTACACCAAGTCCCATCGTAGGATGCAATTTTGCTAATTCAATCCCATGC
>2557407|reference AciI_genome_v2|length 67|copies 1
AAGATGTTCAAGATGCACTTCGTTGGATCGAAACTGAAGGACCCAAATATTTTTCGATTGATCCAAA
>2557407|reference AciI_genome_v2|length 61|copies 1
AAGATTAAATAAAGTGGCTCAAGGTGCAGCGATGATGACAGAGACTTCGGTAAGATGGGAG
>2557407|reference AciI_genome_v2|length 58|copies 1
AAGATTAACTGGTCCTCTACCGCCGCTTCTACGAGGTTTATTCGATTTCATGCCAACA
>2557407|reference AciI_genome_v2|length 59|copies 1
AAGATTAACTGGTCCTCTACCGCCGCTTCTACGAGGTTTATTCGATTTCATGCCAACAA
>2557407|reference AciI_genome_v2|length 58|copies 2
AAGATTAATTTATGCAGGAATCATTGGAGATACAGGCAGATTTCTATTTCCAAGTACG
>2557407|reference AciI_genome_v2|length 70|copies 1
AAGATTAGTCATAGAGGGAACTCAGAAAGTCAAAGTACTTTTTGGGTTCCTTTTTTTAAATTCTATTAAA
>2557407|reference AciI_genome_v2|length 60|copies 2
AAGATTCCCTACTGCTGCCTCCCGTAGGAGTCTGGGCCGTGTCTCAGTCCCAGTGTGGCC
>2557407|reference AciI_genome_v2|length 57|copies 3
AAGATTGAATATCACGGGCTAGAAGAACGAGTAATAAATTTAATCCGTTCATATGAA
>2557407|reference AciI_genome_v2|length 67|copies 1
AAGATTGGTCAGCAAATGATGTAACATGGGAAAATAAACCTACTATAGAAAATGATTCAATTACAAA
>2557407|reference AciI_genome_v2|length 50|copies 1
AAGATTTCTTGTGGAGGGCTATTGAAGAGATGTTGATGCTGTTTGACACA
>2557407|reference AciI_genome_v2|length 64|copies 1
AAGCAAAAATGAAAATCAGAACGGCACCCTCAGTCCAATAACCAATTGCAGCCGAACCAACAGC
>2557407|reference AciI_genome_v2|length 34|copies 1
AAGCAAATGCCCTACCATTACAAATGGCCAAGTC
>2557407|reference AciI_genome_v2|length 67|copies 1
AAGCAACAAATCGACTGGTGGGGTGCAATTACATTTGTTATTAGTATTGTCTGTTTAATGTTTGCAC
>2557407|reference AciI_genome_v2|length 52|copies 1
AAGCAACAATTAGCTACTCTACAACTGCAACTATATCAGTATCACTTGGAGC
>2557407|reference AciI_genome_v2|length 32|copies 1
AAGCAACGAAGAAAGCGAGCGTTTGTCAACAG
>2557407|reference AciI_genome_v2|length 55|copies 1
AAGCAACTTAGTACAACTATTCGTCGAATAATTGCCAACGCAAAAGATTTCATTG
>2557407|reference AciI_genome_v2|length 59|copies 2
AAGCAAGTGTAATACCCGCTAAAGAAACAAGTGTTGCTACGATCATAATCCAAACCGGC
>2557407|reference AciI_genome_v2|length 61|copies 1
AAGCAATATGCTCATTACGTAATTCCAAATCCGAGCGAGCAAAAAGGAAATTGGAAAGACG
>2557407|reference AciI_genome_v2|length 66|copies 1
AAGCAATATTGAAGCAGGAAATATTAGTAATAGTGTGAAAGAAGTAAATGGAGTGAAATTCGTTGC
>2557407|reference AciI_genome_v2|length 53|copies 1
AAGCAATCAATCCTGTCAATCCACCCTGGTATGCCTTGGCTGCCAAAAATGAG
>2557407|reference AciI_genome_v2|length 56|copies 2
AAGCAATCAATCCTGTCAATCCACCCTGGTATGCCTTGGCTGCCAAAAATGAGGGT
>2557407|reference AciI_genome_v2|length 63|copies 1
AAGCAATTAATAGACCGCTTAATATTGTTGCAACTGGACCATTTAAAATAATTGCGACGATCA
>2557407|reference AciI_genome_v2|length 58|copies 1
AAGCAATTAGATATACGTACAGCTAGACAAATGATTTTTGGGACGATTGATGAAGTGA
>2557407|reference AciI_genome_v2|length 56|copies 2
AAGCAATTATTATGATTCCTCCAGCAAATATGCCAGATTATGCATCTCAACCAGTA
>2557407|reference AciI_genome_v2|length 63|copies 2
AAGCACAAATAGCTTCTGGACTTCCAACTACACGTTATAGCGGAAAATGTCGTCATTTAACAG
>2557407|reference AciI_genome_v2|length 61|copies 2
AAGCACTAAACTTGCAGGGGCTATGCTTCAAAAGTTCGTTAACTACAATATGAAGTTTGCG
>2557407|reference AciI_genome_v2|length 64|copies 1
AAGCACTACCACATATCATTACGTATACATTCTATGAAAATGGAATCTGGATGGGTGGATCAGG
>2557407|reference AciI_genome_v2|length 78|copies 1
AAGCAGCAGAAGAACCGGTAGTTAACGAAAATACGGATGTAAATTTTAAGAAAAAGTTAGTCGGGAATTAAACAAAAG
>2557407|reference AciI_genome_v2|length 66|copies 2
AAGCAGTTGCGTCTCCGCCTTGTAAATTGAAGTGAACCATTGCCCAAATATCGACTGCAAATAAAA
>2557407|reference AciI_genome_v2|length 40|copies 1
AAGCATAAGCACGATTTTTGCCTATTTTGCAGATATTACA
>2557407|reference AciI_genome_v2|length 61|copies 1
AAGCATGCAGCGAAAACATTCTGGCCCATTTTCACCGCAGAACAAGAAGGCATGAAGAATA
>2557407|reference AciI_genome_v2|length 69|copies 3
AAGCATTCACTTCTCCGCCACCTTCAACTAACAATGAAGAAATTGAAAGTTCCCCTAGAGTTCTTAGCA
>2557407|reference AciI_genome_v2|length 61|copies 3
AAGCATTCCCTTCACCAGTCGTTAAATCAATCCAAACTAAAGCATATGAAGTTTTAGAAAC
>2557407|reference AciI_genome_v2|length 60|copies 1
AAGCATTGCAACTCGCAATTAAAGAATCTAGTGGGGCCATTTCGATGAGTGCTTTAACGG
>2557407|reference AciI_genome_v2|length 53|copies 1
AAGCATTTAATAAAATCTATTTTTACATATTATGTTAGAGGAGAACGATTCTG
>2557407|reference AciI_genome_v2|length 63|copies 1
AAGCATTTTTCTGGCGGTAGGTGAAGCAAGATTGCGTGTAATATCAACAAACAACCTCCCACC
>2557407|reference AciI_genome_v2|length 60|copies 1
AAGCCAATAAAGAGGCTGGTATTCCAGAAATTGATGTCTCACCAACACAAGGTAAACTTC
>2557407|reference AciI_genome_v2|length 62|copies 1
AAGCCCATTACTTGTTGGTGTTGGTGAAGAGTTTAATGTTATTGCATCTGATGCGATGGCAA
>2557407|reference AciI_genome_v2|length 78|copies 3
AAGCCCCCGGCTCAACCGGGGAGGGTCATTGGAAACTGGGAAACTTGAGTGCAGAAGAGGAAAGTGGAATTCCAAGTG
>2557407|reference AciI_genome_v2|length 55|copies 5
AAGCCCTACTCCCTTCTCTTTTTCATGTCTCTTTTATCTTAGTCCCCGCTCCACT
>2557407|reference AciI_genome_v2|length 49|copies 1
AAGCCGAGGCCGAAAGGCGTAGGCGATGGACAACAGGTTGATATTCCTG
>2557407|reference AciI_genome_v2|length 60|copies 1
AAGCCGCATATAAGCAGCTCGTGTTCTTCAACTATTGCATGCGTTAGTTGAATAAGGAAA
>2557407|reference AciI_genome_v2|length 57|copies 1
AAGCCGTTTTTGTACATATAGGCCTCTTCAATTAATTCTGCTTTGCGTATATATTCA
>2557407|reference AciI_genome_v2|length 64|copies 1
AAGCCTATATGGGACCGGATGATCGAGCTGCACATAGTTTTCAAAACAGGCGCACGAAACGAAC
>2557407|reference AciI_genome_v2|length 59|copies 1
AAGCCTATATTAAATCGCACATCAGCAACATTTAAAGAAGATCTAACAAACGAATATAA
>2557407|reference AciI_genome_v2|length 60|copies 1
AAGCCTCTTTAAGCTCGCTAAATCACTTTCAATTTTTGCTTGCTTTGCTGTCAAATCATC
>2557407|reference AciI_genome_v2|length 68|copies 1
AAGCCTGGTACGTCAAAAGAAACATGTAATCATTGTCATGGTTCAGGTCAAATGAGTGTTGAACAAAA
>2557407|reference AciI_genome_v2|length 66|copies 1
AAGCCTGTCTAATCTTGATAAATTTTATACACTTTTTAAAGCCCAAAATAATACATCTCGAATAAA
>2557407|reference AciI_genome_v2|length 57|copies 1
AAGCCTGTTATCCCCGGGGTAGCTTTTATCCGTTGAGCGATGGCCCTTCCATGCGGA
>2557407|reference AciI_genome_v2|length 49|copies 1
AAGCCTTGAAAAAGAACGTCCTTTTAATTGGCACTGGTTTAATTGGAGG
>2557407|reference AciI_genome_v2|length 46|copies 1
AAGCCTTGGGTAATCGAGCTAAACATAGCGGCAATTGAAACCCCAG
>2557407|reference AciI_genome_v2|length 69|copies 1
AAGCGAAACGTTTTTGATGCTCTTTTAGTAGCATTTGTAAATGTCGTTTCTAAATTAACAGTCGATAAA
>2557407|reference AciI_genome_v2|length 56|copies 3
AAGCGAAATTGCTGATGAAGAAAATGTAAATACAGTAACTCAGCGGATTAACGATA
>2557407|reference AciI_genome_v2|length 59|copies 10
AAGCGAGAATTAAACCGCAAGTTAAGCAAGGTAAAGCGAAACAAATTCATTCCTATACG
>2557407|reference AciI_genome_v2|length 55|copies 1
AAGCGATATCGAAAAAGGAACTTACCCTCATTTCATGTTAAAAGAAACAGATGAG
>2557407|reference AciI_genome_v2|length 60|copies 1
AAGCGATATCGAAAAAGGAACTTACCCTCATTTCATGTTAAAAGAAACAGATGAGCAGCC
>2557407|reference AciI_genome_v2|length 51|copies 5
AAGCGCAGCCGCTAAAATTGTGAGTGATCAATCGAATGAGTGCATTGCAGC
>2557407|reference AciI_genome_v2|length 50|copies 11
AAGCGCATTTAATGCAGGAGTACCATTATACTCTGCAACAAATACAGTCG
>2557407|reference AciI_genome_v2|length 64|copies 2
AAGCGCCTGTCCAACCGCTCTTGGCATTCGAATTCCGGCTTCACGTAACACTTCAAAAGCCAGC
>2557407|reference AciI_genome_v2|length 73|copies 1
AAGCGGATATTATCGTGGCAGGCGGTAAAGGGCTGGGAAGTAAGGAAGGTTTTCAGCTAATCAATCTATTTGC
>2557407|reference AciI_genome_v2|length 69|copies 1
AAGCGGATTTAAATCAGCAGCAATATTATTTCATCCATTTATTCAAATGCCCAAAGATTGGGAGCAAAA
>2557407|reference AciI_genome_v2|length 65|copies 1
AAGCGGGATGTTCGATTGGCTGGTTACCGCGAGCTCCAACCTTATCCTTAATATGGTCATTTGTC
>2557407|reference AciI_genome_v2|length 64|copies 1
AAGCGGTACGCGAGCTGGGTTCAGAACGTCGTGAGACAGTTCGGTCCCTATCCGTCGTGGGCGC
>2557407|reference AciI_genome_v2|length 77|copies 5
AAGCGGTTAAGACACCGCCCTTTCACGGCGGTAACACGGGTTCGAGTCCCGTACGGGTCACCAATATTTTATCCCGG
>2557407|reference AciI_genome_v2|length 65|copies 1
AAGCGGTTAAGACACCGCCCTTTCACGGCGGTAACACGGGTTCGAGTCCCGTACGGGTCACCATT
>2557407|reference AciI_genome_v2|length 75|copies 5
AAGCGGTTAAGACACCGCCCTTTCACGGCGGTAACACGGGTTCGAGTCCCGTACGGGTCACCATTTATATTACGG
>2557407|reference AciI_genome_v2|length 63|copies 2
AAGCGGTTAAGACACCGCCCTTTCACGGCGGTAACACGGGTTCGAGTCCCGTACGGGTCATCA
>2557407|reference AciI_genome_v2|length 59|copies 14
AAGCGTGCAATTTCTGCATAGCGTTCATCTGCAATAAAATGCTTATATTTAGGGAAAGC
>2557407|reference AciI_genome_v2|length 51|copies 2
AAGCGTGGTGACACGTGGAGCTGACTGATACTAATCGGTCGAGGACTTAAC
>2557407|reference AciI_genome_v2|length 55|copies 1
AAGCGTTCAAATATCCGCTCTACATCTTCCTTACTAATGCCTAATCCATTATCGC
>2557407|reference AciI_genome_v2|length 64|copies 1
AAGCGTTTTGGAAAAATGGTTGAAGAAGAATTCAATCTTCCGGTTATACTATGGGATGAAAGAC
>2557407|reference AciI_genome_v2|length 37|copies 1
AAGCTACAAGAGCATCCATCGTTAAATATCCTTCTTG
>2557407|reference AciI_genome_v2|length 65|copies 1
AAGCTACAAGGTAGCCGCAGTCCAGTCATTTTAGTAATAAATAAAATTGATACAATTCATCCTGA
>2557407|reference AciI_genome_v2|length 30|copies 1
AAGCTACCATCGACGGGGTGGAATATCTAT
>2557407|reference AciI_genome_v2|length 65|copies 1
AAGCTAGAATCAACTGGTGTAACTGTCGTTGGACGGCCGACAATTTTAGAACCTAATGCTTTAAC
>2557407|reference AciI_genome_v2|length 72|copies 44
AAGCTAGTTTTCCCTTTAAATCTTTACCGTTAAAATCATTTTCGTAACCAAGACCTACATTAACGATTGGTA
>2557407|reference AciI_genome_v2|length 71|copies 1
AAGCTATTAAGTACAATAATGACTTAGGAACTGACATTGAAACTATCGAAATTCCTGAAGAATATCAAGAA
>2557407|reference AciI_genome_v2|length 43|copies 2
AAGCTATTGAAGCTTAATTTCCATATCATCTTCCTGTCTGATG
>2557407|reference AciI_genome_v2|length 51|copies 1
AAGCTATTGAAGCTTAATTTCCATATCATCTTCCTGTCTGATGTGAGATCA
>2557407|reference AciI_genome_v2|length 62|copies 1
AAGCTCAATTAGCGCAGGAAATATACAATATTGCCCATTTAACAGGTGAATTTACATTAAGG
>2557407|reference AciI_genome_v2|length 61|copies 1
AAGCTCATGCTAGAATTGTAGAAAAGATAAAATCAACATCGACTAGATTTTTATTTTGTTC
>2557407|reference AciI_genome_v2|length 57|copies 15
AAGCTCCCATTAATCCGCTCGACTTGCATGTATTAGGCACGCCGCCAGCGTTCGTCC
>2557407|reference AciI_genome_v2|length 47|copies 1
AAGCTCTAGGAATGCAAATAACGTTAGAATTACTAAGAGAATCTGCG
>2557407|reference AciI_genome_v2|length 54|copies 2
AAGCTCTAGGAATGCAAATAACGTTAGAATTACTAAGAGAATCTGCGATACGGC
>2557407|reference AciI_genome_v2|length 58|copies 1
AAGCTCTCGTTGCACGGTTCGACTACTTACATTTAAGTGCATTGCAATTTCTTGAACA
>2557407|reference AciI_genome_v2|length 54|copies 6
AAGCTCTTTAAGAGCCGCTCTTTGCTGTGCAGTTAGGTTAGCAAGAATATCTTC
>2557407|reference AciI_genome_v2|length 79|copies 1
AAGCTCTTTTATGCCATCAAAAACGCCATTTCCAGGGGTACGAGATGGTCCAAGACCAAAAACCTCTGAAAGCCCTTCT
>2557407|reference AciI_genome_v2|length 65|copies 1
AAGCTGAATACGACCTTGGCTATAGAGAGGATAAAGTTTTAAGAAAAATGCTTCCATCATGGCCA
>2557407|reference AciI_genome_v2|length 58|copies 4
AAGCTGACGATGTACCGCAGATTGTAAATTCATGGTCAATATATTTAAGACAACAAGA
>2557407|reference AciI_genome_v2|length 60|copies 1
AAGCTGATTTTCCCCAGAATTAAGTGGCTAAAAAAGTATATCAACGAGAATAAGCAATAT
>2557407|reference AciI_genome_v2|length 69|copies 1
AAGCTGGTAAAAGATCGGAGTTCTTATAGAGCTTCGATCTTTTTTTGGAAATAGTTGGAATAATGAACG
>2557407|reference AciI_genome_v2|length 61|copies 1
AAGCTGGTAACTTAGATGATATCCGTACGAAGAAAGATGCTCTTTCTGAAATTGTTCAAGC
>2557407|reference AciI_genome_v2|length 57|copies 1
AAGCTGTTAAGTGTTCGATTGTATCTGGTACTGGACGAGTATTTGGCATTGCTGCAA
>2557407|reference AciI_genome_v2|length 68|copies 2
AAGCTTACCAGCAGCAGGAGATGAAATAACAATTTGTTGTCCATCTATTTTTGCATTATCCGTTTTTA
>2557407|reference AciI_genome_v2|length 72|copies 1
AAGCTTAGCTAGTAATTTGTTGATATTTGGAGCATTTAAGGAAATGAATCCTAAAGGAAAAATGGTATGTAC
>2557407|reference AciI_genome_v2|length 56|copies 1
AAGCTTATTCATTGCTTGCTGTGTTGATGGGAAAAATTTATCAGCTGCCGTGATTC
>2557407|reference AciI_genome_v2|length 43|copies 1
AAGCTTCTGATAGTGGTGAAATAGGCGGAACATATTCTGGTAG
>2557407|reference AciI_genome_v2|length 72|copies 1
AAGCTTTAGAAATTCTTGATCAAAAAGAGATTTTAGTTGTACCAGATATTTTAGCTAACTCAGGTGGAGTAG
>2557407|reference AciI_genome_v2|length 45|copies 1
AAGCTTTAGAACTTGATCCAGAACTAGCAGCTGCACACTACGCTG
>2557407|reference AciI_genome_v2|length 32|copies 1
AAGCTTTATTATTAGCGGATTAGTTTCTGCAG
>2557407|reference AciI_genome_v2|length 69|copies 1
AAGCTTTCCTGTTTCCGGTGAAAAGTTTAATGAATTAACACCATTATGATTTAAGAATGGTCTTCTAAA
>2557407|reference AciI_genome_v2|length 68|copies 1
AAGCTTTTTGATCGCGGATTTCACATATTGTTTTACTGTAAGTTCGCTAATATTCATTGAATCTGCCA
>2557407|reference AciI_genome_v2|length 68|copies 1
AAGGAAAATGCGATGACCCCGTGAGGTCTCCACCTTACCGAACAGGCAGGGTTCTAATCTATAAGGGC
>2557407|reference AciI_genome_v2|length 65|copies 6
AAGGAACAGAGAATTAACTCTTGTCTTTCTTTTTGAGTAAACTCTTGCCCACTTTTTAATATTGC
>2557407|reference AciI_genome_v2|length 64|copies 5
AAGGAACGATTAGTATAAACTGGAACAGCCCTTCTACCGTTCGAATGTAAAACACATCAAAAGC
>2557407|reference AciI_genome_v2|length 60|copies 1
AAGGAACTGAACGCCCGGATTATTCAACAGAGATGTTTACGTTTAATGATGATATTGAAC
>2557407|reference AciI_genome_v2|length 64|copies 1
AAGGAATAAAAGTAGGTGTGATAGATACTGGAATCGACTATAATCACCCTGATTTAAAGGGTGC
>2557407|reference AciI_genome_v2|length 28|copies 1
AAGGAATAAGCCCTAATACTCTTGACGC
>2557407|reference AciI_genome_v2|length 70|copies 2
AAGGAATATTATCATGGGATAGACTAAATGAGTTTGGAGCAATTAGTGGAGGAACAAAAGTCCAAAAGGG
>2557407|reference AciI_genome_v2|length 59|copies 1
AAGGAATATTCCTCCCGTTTATCCGGTCGAGTAATAGCTTCACTCCCGTTTGCCCCATC
>2557407|reference AciI_genome_v2|length 64|copies 1
AAGGAATATTGCACTCCATATAATACCTGGAGCATGCGGGAACCAATATTTCATAATTAACGCC
>2557407|reference AciI_genome_v2|length 71|copies 4
AAGGACGAATCTTTAATTTTAGAAATCGCTAAAACTAAGAAAATGTCGGATCTAGGGACTGAATGTGATAA
>2557407|reference AciI_genome_v2|length 56|copies 1
AAGGACTTGCTCTAATGCTACTTCATTTGTTACTAGTAAGCCTTGGGTAATCGAGC
>2557407|reference AciI_genome_v2|length 60|copies 1
AAGGAGAAATGACGAGGGTAACTCCTTGGAGAATAGTCGCTGGAATTTGATAACAAATCG
>2557407|reference AciI_genome_v2|length 58|copies 1
AAGGAGATATCTGGTGGAGCTGAACCAAGTGAAGCTGATTTGAAGATAATTGAAGAAA
>2557407|reference AciI_genome_v2|length 60|copies 1
AAGGAGATGATGCATTTAAAGAAACAAGTAAAGATTAGTATCAGATTAAATTGAAATACG
>2557407|reference AciI_genome_v2|length 50|copies 3
AAGGAGGGCATTCACATGGCACAAGTACAATACTATGGCACAGGACGTCG
>2557407|reference AciI_genome_v2|length 56|copies 4
AAGGAGGTGATCCAGCCGCACCTTCCGATACGGCTACCTTGTTACGACTTCACCCC
>2557407|reference AciI_genome_v2|length 54|copies 1
AAGGAGTAACTGGACTTGTTCACATTAGTGAAGTAGCTGACAACTATGTTAAAG
>2557407|reference AciI_genome_v2|length 54|copies 1
AAGGATAACGTAATTGACATTAAAGATGCTCTATATATTCAAACATATTGGGGT
>2557407|reference AciI_genome_v2|length 65|copies 1
AAGGATACACGAAGAAGGGCACTTACTTGCTATTCACAATTATAAACATAAATGTAATTGGTTTC
>2557407|reference AciI_genome_v2|length 53|copies 8
AAGGATACCCAATAGTGACATTGGAATAACCATTGACTTCGGAGACTCGTGTG
>2557407|reference AciI_genome_v2|length 63|copies 2
AAGGATAGATGTTTTCTCTTGAACTTTAATTTCAACTGAAGAATGTAAAGCTTGGAAAGGATC
>2557407|reference AciI_genome_v2|length 56|copies 1
AAGGATCAACTCGACCTGCTCCAACTTCAAATACACTATATGGCTTGCTTAAAGGG
>2557407|reference AciI_genome_v2|length 77|copies 1
AAGGATCTTATTGAATGAATATTAATAGTTCAACTGATCGAATTAGCAATTTTCAAGCAATTATGTTTTTAACAAAC
>2557407|reference AciI_genome_v2|length 61|copies 1
AAGGATGGCATGATGAGAAAGCATCCCTCATTGATTCTCTACTCCTTCTACATACCCTCCG
>2557407|reference AciI_genome_v2|length 47|copies 2
AAGGCAAGATGAGTTGGTGTGTCAGAAGAAGGTCTTAAGGATCCTTC
>2557407|reference AciI_genome_v2|length 53|copies 2
AAGGCATTACTATATGATGATGAAGAACTAAAACTTTATCTTTCAAAACAACT
>2557407|reference AciI_genome_v2|length 40|copies 1
AAGGCGTAGATGCCCTGGATTGTCTTTTAGCGAAACGATC
>2557407|reference AciI_genome_v2|length 64|copies 1
AAGGCGTAGATGCCCTGGATTGTCTTTTAGCGAAACGATCTTCTCTCCTAACGGAATTCTCAAG
>2557407|reference AciI_genome_v2|length 67|copies 1
AAGGCGTTTCCCTTCCGCATAAGAATATTCATTCTCTTTGTTATACACAACTGGATAATTAAAAGGA
>2557407|reference AciI_genome_v2|length 59|copies 1
AAGGCTGATAAAAATGCAGTACGTAAAAAAAGACATGCTCGTGTTCGTACTAAATTATC
>2557407|reference AciI_genome_v2|length 63|copies 1
AAGGCTGATTCAGATATTCCAAAACGAACTTCTTTTCCTTCCATATTTCCATGTACACCAAGC
>2557407|reference AciI_genome_v2|length 38|copies 1
AAGGCTTGACGATTACGCACATAAATTCGAAGTTGTGC
>2557407|reference AciI_genome_v2|length 63|copies 1
AAGGCTTGCTCCCATACTCATTCGATCTTTACGATCTAAAAGTTGAGCCATAAACCATTGGCG
>2557407|reference AciI_genome_v2|length 70|copies 1
AAGGGAAAAATAGATAAGTAAAATGGAAAAAGTTTACTACAAAATCTTTTTAGGGTAGGATAGAAAGTAG
>2557407|reference AciI_genome_v2|length 69|copies 1
AAGGGAATAAAGTTGGAACTACTTTTACAGTGTGGGCTCCACATGCGAAGGGTGTCTCAGTTGTAGGGG
>2557407|reference AciI_genome_v2|length 72|copies 1
AAGGGAATATCAATGGAAAACAAATCGTCCCGAAGGAAGTTATTGAAATAGCAACTCAAGTTCAAAATTATA
>2557407|reference AciI_genome_v2|length 64|copies 2
AAGGGACGGGTTTAACCGCGATACCACCCTAATTCTATTGAAAAAGTCCGTTCTTCAATAGCAC
>2557407|reference AciI_genome_v2|length 74|copies 1
AAGGGACTGCAATACCAGTTGGTTTTGCTACCAATCCCAAATCCATACCAAGAAAAGTTACAACCACCGTAACG
>2557407|reference AciI_genome_v2|length 66|copies 1
AAGGGACTTATGAAACATTTGCTGAATTAGCAAAACAACATTTCAATGGCACACTTACAGGTACTA
>2557407|reference AciI_genome_v2|length 31|copies 1
AAGGGAGATTTTAGCGGGAAAATTCTAGGAG
>2557407|reference AciI_genome_v2|length 62|copies 9
AAGGGAGATTTTAGCGGGAAAATTCTAGGAGTATCTGGTGGTTCAGCAATTATCACTGGTAC
>2557407|reference AciI_genome_v2|length 70|copies 2
AAGGGAGCAGAACCAATGCAGTTTAATATTGTAGAAAAAAGTGCTTTTCAAGTAGTTGGAGTGAAAAAAG
>2557407|reference AciI_genome_v2|length 58|copies 1
AAGGGAGCGATTTGAAAATGTATGAGATCGTAGTTATTGGCGCCGGACCTGCAGGAGC
>2557407|reference AciI_genome_v2|length 65|copies 1
AAGGGAGGTTATTATATGTACGGTTACGGATACGGAAAAGGTGGATACCCTGGTTATGGCGGCGG
>2557407|reference AciI_genome_v2|length 73|copies 1
AAGGGATTCCTTTACGGGATGTGAAAAAAAGTGGAACAAATTCTATTACTTTTACGATTGAGTTAAAGGATTA
>2557407|reference AciI_genome_v2|length 61|copies 9
AAGGGATTGCCGGCTGAAAGACCGTCTAGCTTTGTTTCGTTAAAATTAGCGCAGACTTTGC
>2557407|reference AciI_genome_v2|length 52|copies 1
AAGGGATTTTGCTATCAGTTTGAGGATCCATTACTACATTAGCGGTATTCAT
>2557407|reference AciI_genome_v2|length 56|copies 1
AAGGGATTTTGCTATCAGTTTGAGGATCCATTACTACATTAGCGGTATTCATTAAA
>2557407|reference AciI_genome_v2|length 68|copies 1
AAGGGCCATCGCTCAACGGATAAAAGCTACCCCGGGGATAACAGGCTTATCTCCCCCAAGAGTCCACA
>2557407|reference AciI_genome_v2|length 66|copies 2
AAGGGCTACTGTAGCAGGGAAAAAACCGAATATGATTAGTCCTGCGATTGAAAAGAGAAACCATAG
>2557407|reference AciI_genome_v2|length 63|copies 1
AAGGGGAGTGAAAGAGAACCTGAAACCGTGTGCTTACAAATAGTCAGAGCTCGTTAACGAGTG
>2557407|reference AciI_genome_v2|length 60|copies 1
AAGGGGATAAATGTCTGCAGTTGGTCGCAAATATAATATCTAAAAATTTGCGACGAGAAG
>2557407|reference AciI_genome_v2|length 71|copies 7
AAGGGTTCTGTGTTCCGCATTTAAAGGGATTAACAATTACTGAAACAGTAAAACGATTAATCGAATCAGAA
>2557407|reference AciI_genome_v2|length 76|copies 1
AAGGTAAAAACCCTGTAGTTGAAATCTCGTTCCCTCTTGAGTGGATCCTGAGTACGGCGGAACACGTGAAATTCCG
>2557407|reference AciI_genome_v2|length 59|copies 3
AAGGTAAAACCTCTCCGGAGTCAGAGACCTTGGCACGTTATACATTGATATGATACGGC
>2557407|reference AciI_genome_v2|length 59|copies 1
AAGGTAAAGCCTCTCCGGAGTCAGAGACCTTGGCACGTAACACATTGATATGATACGGC
>2557407|reference AciI_genome_v2|length 66|copies 1
AAGGTAAGAGAGAATTTTTTCTGTAATGATTTAAGTAAGTTTAGTACTTGAGCTTGGATTGAAACG
>2557407|reference AciI_genome_v2|length 57|copies 2
AAGGTAATGGAGAGCCGCTATCAGTAATGAAGGAGTTGAAAGGACCAAGTTTAGCAG
>2557407|reference AciI_genome_v2|length 74|copies 3
AAGGTAATTTCGAAATGAAATATGTTTTTTTAATTCCTCGCTGTCTTTATGACAAACATATAGATGATGTTCCA
>2557407|reference AciI_genome_v2|length 58|copies 3
AAGGTACAGTTGAGAATACAGATACACCTGGTGCCGTTACTTCAGGTTTAATATCATA
>2557407|reference AciI_genome_v2|length 52|copies 1
AAGGTATCCATATGACTTGGATAATGAAATATTAAATGAACAGCTATTAATC
>2557407|reference AciI_genome_v2|length 65|copies 8
AAGGTCAAGCGAACCCGCCATTATTAAATAAGATCTTAATGGAAGAAATTCAAAAAAGATAAGAC
>2557407|reference AciI_genome_v2|length 67|copies 2
AAGGTCAATATCAAATCCTTCTACTTTACCTGTTGAAGGGTTTTTCAATCCAAATAAACGAGTGTCA
>2557407|reference AciI_genome_v2|length 65|copies 1
AAGGTCCCAAAGTATACGTTAAGTGGAAAAGGATGTGGAGTTGCTTAGACAACCAGGATGTTGGC
>2557407|reference AciI_genome_v2|length 73|copies 3
AAGGTCTCTGACTCCGGAGAGGCTTTACCCTTCTTGCCTTAACGAAAGGTAAAACGTTGCTTTCTGCTATGCG
>2557407|reference AciI_genome_v2|length 69|copies 1
AAGGTCTCTGACTCCGGAGAGGCTTTACCTTTCTTGCCTTAACGAAAGGTAAAATGTTGCTTTCTGCTA
>2557407|reference AciI_genome_v2|length 48|copies 1
AAGGTGATTCACTTCTAGATTGTACACTTGGAATGGCATCAGATAGTA
>2557407|reference AciI_genome_v2|length 63|copies 7
AAGGTGGAGACCTCACGGGGTCATCGCATTTTCCTTCAAGACATACCCTGCACCATCACGTTA
>2557407|reference AciI_genome_v2|length 57|copies 15
AAGGTTAATTGAAGCGGGTGATATAACTAGTATTATCCGTAGATTATTAGTTATTGC
>2557407|reference AciI_genome_v2|length 34|copies 1
AAGGTTACTAAGTACCGCTGCATATACTAATATT
>2557407|reference AciI_genome_v2|length 54|copies 4
AAGGTTACTAAGTACCGCTGCATATACTAATATTATCTTCCTACATGGAGATTC
>2557407|reference AciI_genome_v2|length 55|copies 1
AAGGTTCCTGTTTACGGGACTGGAGAAAACATTCGAGACTGGCTACATGTGCTAG
>2557407|reference AciI_genome_v2|length 69|copies 4
AAGGTTGATCCAGCTCCGCCAATCCATACAAACCATTGAAGAAATTGTTCTGTGAATAAATATGGTAAG
>2557407|reference AciI_genome_v2|length 54|copies 1
AAGGTTGGATTTATAATTGCTGCAATAATCATTGTTGGAAGCATCATAAAGAAA
>2557407|reference AciI_genome_v2|length 71|copies 1
AAGGTTGTTAATTTGTACTTAATGTATATTCGTTATTAAGTACAAAATTACTCAAATAAAAAATAACCCAC
>2557407|reference AciI_genome_v2|length 49|copies 1
AAGTAAAAAAACCAGCAACCTCTATTCCAGGGCGAGATAAATCAGTAGT
>2557407|reference AciI_genome_v2|length 77|copies 4
AAGTAAAAATAATGCCGGAATATAAAATCCAATCCCTTTTTGCTCTGAAGGATGTAAACCAGGTTTCACAAATAGCC
>2557407|reference AciI_genome_v2|length 69|copies 1
AAGTAAAAGTGTTCCTATTAAATGTCCTACTAAAATAGCTGTTAAACCTTTAGTAAAACCTAATGGAGC
>2557407|reference AciI_genome_v2|length 61|copies 1
AAGTAAAATGCCATTATGTTCTTTTTTTACTTCCCACTTTAAACTAAATTGCTTCATTTTC
>2557407|reference AciI_genome_v2|length 75|copies 1
AAGTAAACCTAGTAAGATGAAAATAACTAAAGCTAAAACAAAGTTCATCATCGGACCAGCAAAAATTGCAATCGC
>2557407|reference AciI_genome_v2|length 62|copies 1
AAGTAAAGTAAAAGAGTCTAAAGAATGGTTGAAGAAGAATAGAAATAATAATATTCATATAA
>2557407|reference AciI_genome_v2|length 69|copies 8
AAGTAAATCAGATGTCCAAGACTTTTTAAAGTACTCCGCAAAAGCTTTAGCATACGCTCATGCAAGAGC
>2557407|reference AciI_genome_v2|length 63|copies 1
AAGTAAATCCGAGCTTAAACGAAATAGGGTATTTTCTATGGTATGTATATGGATTAACTCAAA
>2557407|reference AciI_genome_v2|length 55|copies 1
AAGTAAATGAACCGTCAGCTTCTGCTGTTACTTGCCCACCACTCATTAATTTACC
>2557407|reference AciI_genome_v2|length 65|copies 1
AAGTAAATGTTCCGGCAACACCACCAGCAATGACTGATAAAATTAATAAAGGTCTCATTAAGATA
>2557407|reference AciI_genome_v2|length 61|copies 1
AAGTAAATTTAATATAGATTAGTTGACTTCATACCCATCAGGGTATATAGTTCATTTTAAC
>2557407|reference AciI_genome_v2|length 51|copies 1
AAGTAACGGTTCAGCAGGATGTCAATTGAGATTATGATTTAATAGTCGGTT
>2557407|reference AciI_genome_v2|length 62|copies 1
AAGTAACTTCAATGGAGCAATTAGCACTGCGTTGGGGATGGAGTAAGGACAAAACATACAAG
>2557407|reference AciI_genome_v2|length 79|copies 1
AAGTAAGAAAATCAAAAAGCCTAAACCGATTAACTGAGGGAATCCCATAAATTTTAACGCAATGACAGATAGGAAACAA
>2557407|reference AciI_genome_v2|length 64|copies 2
AAGTAAGACCGGCATGGGAACCGCTAGAGACAATTCGCGGATTACTTCCAACTATGTATCCAAG
>2557407|reference AciI_genome_v2|length 61|copies 17
AAGTAAGCTTTGATCCGGAGATTTCCGAATGGGGAAACCCACTACTCGTAATGGAGTAGTA
>2557407|reference AciI_genome_v2|length 66|copies 1
AAGTAAGTAGCTTCACCGGCCATGTGCAAACAGACGTAGTAAAATTATTAATGTTAGAAGACCCAG
>2557407|reference AciI_genome_v2|length 45|copies 1
AAGTAAGTGATAACGAAGAATCACATTCTACAATTGCATAGGATC
>2557407|reference AciI_genome_v2|length 70|copies 1
AAGTAAGTTCGAAAACAACAAACTACAATTCCACCATAACGGCGCCAACTGCACCAAAACGAACTGGGTA
>2557407|reference AciI_genome_v2|length 81|copies 1
AAGTAATACAAAAAAACCATCAAATAAAATTGAAATGTCACATATAGGCGGTTAATTTAAAACGATGGGGTTTGGAGTTTA
>2557407|reference AciI_genome_v2|length 69|copies 1
AAGTAATACTCTTACCGCTACCAGACTCTCCTACAATTCCAAGTGTCTCACCTTTTTTTAAGTTAAAGC
>2557407|reference AciI_genome_v2|length 67|copies 1
AAGTAATCATCGGAAACGATGTTGTAAAAGTATTTAATGAAATTAATAAGATCGCCAATATTAACAC
>2557407|reference AciI_genome_v2|length 62|copies 1
AAGTAATGTGAGCGTAAAAGAGCTAGCAAAAGAAGAAAAGGCAGTAGTTAAGAGCTATTTAC
>2557407|reference AciI_genome_v2|length 59|copies 6
AAGTAATGTGTTAATCGTCGGGCGTAATATGTTATTAAATGTAAAGTACAACATTGTAA
>2557407|reference AciI_genome_v2|length 70|copies 24
AAGTAATTGGAGCTCCGCAACGTTTTATTGTGAAATCAAACTGGAAAGTCGGTTCTGATAACTTTGTAGG
>2557407|reference AciI_genome_v2|length 67|copies 1
AAGTAATTGTAGGAAAAGAATCTCATCTGGCCGGTAAAGATGTTTTAACCGTAAATGATATTCAGGA
>2557407|reference AciI_genome_v2|length 61|copies 1
AAGTACAAAAAGTGTTCGCATATCCAACTAGATTCAGCAGTTATCCACCACTTACAAAAAA
>2557407|reference AciI_genome_v2|length 60|copies 10
AAGTACAATCAAGTCCGCCAAGCTAACTTGCTTTTCTAGATGATTTTGAATATTTGCTAG
>2557407|reference AciI_genome_v2|length 52|copies 3
AAGTACAGCGTCTTCTGGCGTGGGTTGCAAGAAAGTGACTGCAGTGGCAAGA
>2557407|reference AciI_genome_v2|length 51|copies 1
AAGTACAGTAGCAATCGTATAACGAATAGTATCTGCTAATAGTGCTCCTGC
>2557407|reference AciI_genome_v2|length 58|copies 9
AAGTACATATTGATCCGCCTGTAGAAATGAAAGCTAATGCTACCAATGTTTCAAATGA
>2557407|reference AciI_genome_v2|length 66|copies 1
AAGTACGGTCGTAGCAGGAGCTTTCTCGCGAATATTTACCGCAGAAGTTGAGCCTTTAACAGCAAG
>2557407|reference AciI_genome_v2|length 52|copies 1
AAGTACGTGATGATGCTACGTATATTACTTGTGGAGAAGAATATGGTGCAGG
>2557407|reference AciI_genome_v2|length 73|copies 1
AAGTACTACATATTAATGACAGTAAGAATCCAATGGGTAGTCGTAAAGACCGACACGAAAACATTGGTTTTGG
>2557407|reference AciI_genome_v2|length 64|copies 1
AAGTACTGTGATTGAACGTGTAGAAGCTTATGCAAAAGTAATTTTTGATTTATACAAAATTACC
>2557407|reference AciI_genome_v2|length 58|copies 1
AAGTACTTCTAAAAATCCATGGATTGATGTTAGTGGTGTACGGAGCTCATGAGATGCA
>2557407|reference AciI_genome_v2|length 79|copies 50
AAGTACTTTCTTTAACGGCTCAAGTACTTCGAATTTAAATAAATTCATTCCAACTTCTTTTGCCCATTCAAATTCTTCC
>2557407|reference AciI_genome_v2|length 70|copies 1
AAGTAGAAGATCTACCGAAAATTGAAAAAGAAATGGAAAAAATTATTAAAGAAAATTTACCAATAACTCG
>2557407|reference AciI_genome_v2|length 64|copies 1
AAGTAGAATCTAAGCGTCAATTACGTTCATTAATGACAAGACAGAAACTTTTAGAAGCTGCTAA
>2557407|reference AciI_genome_v2|length 55|copies 4
AAGTAGAGATTGCTTTACGTAATTCATCCTTCGTTAAAACTTCTAATGTACTAGC
>2557407|reference AciI_genome_v2|length 64|copies 2
AAGTAGATCCTGTATAACGAGACATTGATTGTCTCCTCCTTTAAGTTTTTATTTTGGAGTAAAA
>2557407|reference AciI_genome_v2|length 65|copies 2
AAGTAGATCGGTCGATAAAAAGGATTTCAATGACCTCCCTCTCCCCCCTTGTATAAATTGTGTAG
>2557407|reference AciI_genome_v2|length 62|copies 3
AAGTAGGAAAGCAGTAGAGGATGTTAGTATTGGAGATTACAGAATTCATAAAGGGGAAACCG
>2557407|reference AciI_genome_v2|length 32|copies 1
AAGTAGGAGCAGGGCGTGTTGATGCTTATGAA
>2557407|reference AciI_genome_v2|length 62|copies 3
AAGTAGGATTTTCTTATGGAAGTTCATCAAATGAGGATGAAGCAATTTTGAAAGACGTGAGC
>2557407|reference AciI_genome_v2|length 57|copies 1
AAGTAGGCTACCTATGCCAAGTAGCTCATATTAAGCTTTTAGCCATTGCCGAAAAGA
>2557407|reference AciI_genome_v2|length 65|copies 1
AAGTAGGTGAATATGTAGCTACACAAAGGGAAAGAGTACAATCAATTATTCAAGAGAAAAACCAG
>2557407|reference AciI_genome_v2|length 70|copies 2
AAGTAGTAATACATCCGCTTTAGCTAAATTTTCTTTCGCTTCATCACCAGCAACGGCCCATATGTTGGCC
>2557407|reference AciI_genome_v2|length 64|copies 1
AAGTAGTAGGTATGAGGGGGCAGGATTTACAAAGCTATTTGCGAATACAAAGTGAATCCGATCA
>2557407|reference AciI_genome_v2|length 74|copies 4
AAGTAGTGAGGGCTTTTGTCGTTTTGAAGGTTTGTTAGAAATGATCATCTTTAATTTTCTTAATAATAATTTCA
>2557407|reference AciI_genome_v2|length 60|copies 1
AAGTAGTTGTATTAGATAATTTAACAACAGGGCACCGTAATGCGGTTGATCCTCGCGCAG
>2557407|reference AciI_genome_v2|length 71|copies 1
AAGTAGTTTAAATATGGGAATATTGTCGGATTAAAAATATCGATATAATGCTGGAAAGTCCATTCATGCGG
>2557407|reference AciI_genome_v2|length 67|copies 1
AAGTATAAATTTGCACCGGTGAAGTCAAATCGACGTAGTTTCTAATTCAAGATCTAACTTGCAGTGC
>2557407|reference AciI_genome_v2|length 63|copies 1
AAGTATAAGTGCAACTACCCCTCTGTCTTCGCCAATCGGCGAGTTTTCTTTATTTTTTTAGAA
>2557407|reference AciI_genome_v2|length 68|copies 1
AAGTATCAATCATAACCGCTAGTTCTAATGTTTCTTTTTTACCAATACTACCTTCTACTTTACCTGGA
>2557407|reference AciI_genome_v2|length 46|copies 1
AAGTATCATTGGACTGCGTTGCACCAACCCGCAGCTCTCTTAACCG
>2557407|reference AciI_genome_v2|length 40|copies 1
AAGTATGCGACGGACTTAACGTTATTATCGGAATCGGTCG
>2557407|reference AciI_genome_v2|length 57|copies 2
AAGTATGCTTATATCCGGGTTGATTTCGTCTATACTTTATAGGTTCTTACAACTCTA
>2557407|reference AciI_genome_v2|length 56|copies 7
AAGTATGGATGAAATTCTGGTCATCCGTTCAACACTATCACGTTTCAATCCTAACG
>2557407|reference AciI_genome_v2|length 58|copies 1
AAGTATGGCGATAATTAGCATAGCTAATAATATTCCTGGGAAAGCAAAGAGTAAATCG
>2557407|reference AciI_genome_v2|length 63|copies 1
AAGTATGTATTTCTTATAACTAGGGTGGTAACGCGATTGAGGTCGTCCCTATATTTAATAGGG
>2557407|reference AciI_genome_v2|length 29|copies 1
AAGTATGTTTGCCGGTGTACAAGAAAGTC
>2557407|reference AciI_genome_v2|length 60|copies 1
AAGTATTAGGTGGTTCAGGCCGTAAAACTGCAAACATTGGTGATATCATCGTTTGTACAG
>2557407|reference AciI_genome_v2|length 69|copies 1
AAGTATTCTTTAACTCATTTAACAGACTTGTTAACATTTGCAATTGATAAATGGGATGAAATGGAATCG
>2557407|reference AciI_genome_v2|length 69|copies 1
AAGTATTGATACTTCCGGGATTTTTTATTTGAAAAGAAAAATCAAAATAAGTGTAATTACAGATACGCC
>2557407|reference AciI_genome_v2|length 49|copies 1
AAGTATTGTAATAGCGAATGATAATACTGAAGTCGCTAATGCCCAAAGC
>2557407|reference AciI_genome_v2|length 58|copies 2
AAGTATTTAAAAAGAAAATGAGGGGACATTCATGTTAAAAGAATCTATCGAAAAACAA
>2557407|reference AciI_genome_v2|length 55|copies 1
AAGTATTTGTATTGATTTGTTTAAACTGCAATGACTGATGGTAAAACTCTAATGC
>2557407|reference AciI_genome_v2|length 56|copies 1
AAGTATTTGTATTGATTTGTTTAAACTGCAATGACTGATGGTAAAACTCTAATGCC
>2557407|reference AciI_genome_v2|length 55|copies 1
AAGTCAATAAATAGTGCATTAGGTCTTATGGAGACGAGTGATCAGGAAATTGTAG
>2557407|reference AciI_genome_v2|length 58|copies 2
AAGTCAATATTTAATTGGAGCATGTCACCCTTACCTGATTAGCCCAGATGGATATTCG
>2557407|reference AciI_genome_v2|length 74|copies 1
AAGTCACTATTCTCGATTTTATCATGCAATATAAAGAAAACCAAATGGAAAAACCTTTCTTATTTGTAAAGAAA
>2557407|reference AciI_genome_v2|length 69|copies 1
AAGTCATCCAAGGGGATACGGGGATTAACTAGCTATCATATGAAAATGAAAGACTTTAACCGAATAAGC
>2557407|reference AciI_genome_v2|length 57|copies 1
AAGTCATTTAATCCTAGCAATTGTACTTTAATATTCTCTTTCTGTGCATTTCCTAAC
>2557407|reference AciI_genome_v2|length 50|copies 1
AAGTCCACATGTAGCTGGTATTGCAGCGTTATTACTACAGGCTCATCCGG
>2557407|reference AciI_genome_v2|length 68|copies 1
AAGTCCATTAAAGCCTGGTTGTTATTTTCGTATAATACTGGTTTGCTACCATTGAAAGATTTTACTAA
>2557407|reference AciI_genome_v2|length 57|copies 1
AAGTCCTTTGCTTCTACAGCCATTGAATCTGTAGCAACAATTGTAGCTAATGGTGTG
>2557407|reference AciI_genome_v2|length 68|copies 2
AAGTCGAGCAGGGACGAAAGTCGGGCTTAGTGATCCGGTGGTTCCGCATGGAAGGGCCATCGCTCAAC
>2557407|reference AciI_genome_v2|length 66|copies 2
AAGTCGATTCGATAACCGGCACCTCTAAGTGTTCGGATTAATCGGTGTTCCTTATCATTTAATTTA
>2557407|reference AciI_genome_v2|length 72|copies 5
AAGTCTATATAACTTCAAAATTGGAATGCAAAATGATCAAGGGGAAATGAGCGGTCAATTTTTAAAAATCAA
>2557407|reference AciI_genome_v2|length 72|copies 10
AAGTCTATTCAATATTAATGGTTTCTTTGTCTTCGGATAAAACCAGATCCATTTCAAAAATTGTAAATCAAA
>2557407|reference AciI_genome_v2|length 56|copies 4
AAGTCTATTCTTTTTTCTATTTGCAATTATGATCACATATGATGAAAGTAGAGCAG
>2557407|reference AciI_genome_v2|length 53|copies 1
AAGTCTGACGGAGCAACGCCGCGTGAGTGATGAAGGCCTTCGGGTCGTAAAGC
>2557407|reference AciI_genome_v2|length 70|copies 1
AAGTCTGATGTGAAAGCCCCCGGCTCAACCGGGGAGGGTCATTGGAAACTGGGAAACTTGAGTGCAGAAG
>2557407|reference AciI_genome_v2|length 76|copies 1
AAGTCTTTAATTGGCCTGGTTTAGGTACACTTTCCATTGGTGCGATTATGTCAAGGGATTTTCCGATGATTCAGGG
>2557407|reference AciI_genome_v2|length 62|copies 3
AAGTCTTTTGATTGCCGCATCAAATTTTCGAATATTTGGGTTAAAAGCAGCGGCAACTGAAA
>2557407|reference AciI_genome_v2|length 68|copies 1
AAGTCTTTTTCGATTGAACGAAAATCATTATATCTGGAGTTCCATCCTGAGAAGAAATTATCTCCTAG
>2557407|reference AciI_genome_v2|length 70|copies 1
AAGTGAAATTTTCCAATGCTTAATGAATCCTTTTAATGTTTCACTTTTTCTTTGTAGGAACCAAATGTAA
>2557407|reference AciI_genome_v2|length 60|copies 1
AAGTGAACTGCGTAATATTTTACATTCAAATAATAAACGAACTAAAATATAATTGTGGCC
>2557407|reference AciI_genome_v2|length 59|copies 1
AAGTGAAGAAAGACCCGCAATCCACATTTTAGATGGTGAAAAAGTGTGCATCCACGTAA
>2557407|reference AciI_genome_v2|length 54|copies 3
AAGTGAATACTCGACCGGAACGATGAAAAGTATTGCTTCTTCAGGAAATAGTAG
>2557407|reference AciI_genome_v2|length 49|copies 1
AAGTGAATTATATCTATGTAACACATGGTCACGGTGATCATTTAGGTGA
>2557407|reference AciI_genome_v2|length 60|copies 1
AAGTGACCCAACTACCGCAAGAACAATCGTCACTTTAACAACATTCATAATTAATGGTAG
>2557407|reference AciI_genome_v2|length 62|copies 1
AAGTGAGATTGGACATGGAACGACATTTAAAGTGAAAATCCCTCATGATTTACGAATGAACG
>2557407|reference AciI_genome_v2|length 63|copies 1
AAGTGATAACAACCTTTACTCCAAGCTTTTCTACTTTTTTAATATTTGCTTTAAATGCAGTAG
>2557407|reference AciI_genome_v2|length 49|copies 9
AAGTGATAGCCGAAGCCATCTTTCAACTAAGGAACAGGAGTTCCTCAGT
>2557407|reference AciI_genome_v2|length 50|copies 52
AAGTGATAGCCGAAGCCATCTTTCAACTAAGGAACAGGAGTTCCTCAGTG
>2557407|reference AciI_genome_v2|length 58|copies 44
AAGTGATAGCCGAAGCCATCTTTCAACTAAGGAACAGGAGTTCCTCAGTGTCATCCGG
>2557407|reference AciI_genome_v2|length 59|copies 1
AAGTGATTATAACGGCAAGGATGTAAATGGAAAAATCGCACTGATCGAACGTGGAATAC
>2557407|reference AciI_genome_v2|length 62|copies 1
AAGTGCAAACATTACCGACGTAGCTAAGGCTGTAAAGGAAAGAATTAGTGGTTTACAAGAAG
>2557407|reference AciI_genome_v2|length 62|copies 2
AAGTGCAATATTAATAGGTGGTTGTCTTTTTCGTAAAATAGTTTAGACTATTAATTGAGGTG
>2557407|reference AciI_genome_v2|length 46|copies 2
AAGTGCAGATATGGCAGCATCATAAATACTCGGGTCATGAAGAGCA
>2557407|reference AciI_genome_v2|length 61|copies 3
AAGTGCATCTTTTATAGGGGCAACAAACACAACTTTTGCGGCTGTTACCTCTCAAGCAGAA
>2557407|reference AciI_genome_v2|length 62|copies 1
AAGTGCATTTTCTCTCGCTGCATCGTAAATTTCTTTTCAACCTTTTTACCAACAAACCATAA
>2557407|reference AciI_genome_v2|length 60|copies 1
AAGTGCTCTTGCAATACCGATACGTTGACGTTGTCCACCTGAGAATTCATGTGGGAAACG
>2557407|reference AciI_genome_v2|length 60|copies 11
AAGTGCTGTTTCAGCGGGCGAACCATTAAATCAAGAGGTAATCCGTACATTTAAGAAACA
>2557407|reference AciI_genome_v2|length 70|copies 6
AAGTGGAAAAGGATGTGGAGTTGCTTAGACAACCAGGATGTTGGCTTAGAAGCAGCCACCATTTAAAGAG
>2557407|reference AciI_genome_v2|length 64|copies 1
AAGTGGAAGCAGAACTGAAAGAACAGGAAGTGGAAGCAGAACTGAAAGATCAGGAAGTACAAGC
>2557407|reference AciI_genome_v2|length 66|copies 2
AAGTGGAAGCAGAGCGGAAAGAACAGGAAATGCAAGTAGAGCAGAAAGATCAGGAAATGCTGGCAG
>2557407|reference AciI_genome_v2|length 33|copies 1
AAGTGGAAGTAGAGCGGAAAGAACAGGAAGTGG
>2557407|reference AciI_genome_v2|length 53|copies 1
AAGTGGAAGTCCAATGGATCTACTGCAAGAGATGGGCTTGTTAATCCTGTTTT
>2557407|reference AciI_genome_v2|length 58|copies 2
AAGTGGAATTCCAAGTGTAGCGGTGAAATGCGTAGAGATTTGGAGGAACACCAGTGGC
>2557407|reference AciI_genome_v2|length 25|copies 1
AAGTGGACTGATGGCGAATGGACAG
>2557407|reference AciI_genome_v2|length 48|copies 1
AAGTGGAGCATTCTTTGCTTCAACATTAGGAGTACCAGTTATTGATTA
>2557407|reference AciI_genome_v2|length 73|copies 1
AAGTGGATTTATCGATTATGTTTAATTCTATTAATTGGATTAGTTGGTATTGTATTTTATTATTTAAAACCAG
>2557407|reference AciI_genome_v2|length 62|copies 1
AAGTGGCCAGCCTACAAAAAATAAAGGATTTTTCCAACAGTTGTCACGTGGAACTTGCTCCA
>2557407|reference AciI_genome_v2|length 56|copies 6
AAGTGGCGGAATTCAAAGTAGTTCGCATATTACAAGAAAATCGCATCATGCCGGGC
>2557407|reference AciI_genome_v2|length 60|copies 1
AAGTGGCTAAACGCGGCGGACTGTAAATCCGCTCCCTGTGGGTTCGGCGGTTCGAATCCG
>2557407|reference AciI_genome_v2|length 56|copies 2
AAGTGGTATAACATCTCCATATATTGCTTCATTTTTAACTAGAAAAATGGAATGGA
>2557407|reference AciI_genome_v2|length 62|copies 1
AAGTGGTATAACATCTCCATATATTGCTTCATTTTTAACTAGAAAAATGGAATGGAATGACG
>2557407|reference AciI_genome_v2|length 61|copies 1
AAGTGGTGAAGTCCCTGGTGACCCAAGTGTCGCGACGCCTGGTCCTGCATTTCCCGCAGAG
>2557407|reference AciI_genome_v2|length 68|copies 1
AAGTGGTGGAGCATGTGGTTTAATTCGAAGCAACGCGAAGAACCTTACCAGGTCTTGACATCCTCTGA
>2557407|reference AciI_genome_v2|length 74|copies 12
AAGTGGTGGAGCATGTGGTTTAATTCGAAGCAACGCGAAGAACCTTACCAGGTCTTGACATCCTCTGACAACCC
>2557407|reference AciI_genome_v2|length 69|copies 1
AAGTGGTGGTATTGGAGCGAACTTTGATTTGATACGCCAAAATTGGCCAAGTCGACTTGGAACCCCACC
>2557407|reference AciI_genome_v2|length 30|copies 1
AAGTGGTTGTAAACTTCGAAGATTTACTTC
>2557407|reference AciI_genome_v2|length 51|copies 1
AAGTGTAACTGTCCTTGTATCTCCATAATGCGTAATCATTTGATTATAACG
>2557407|reference AciI_genome_v2|length 65|copies 1
AAGTGTACTACAAGAAGTTGATACAAACTTTGACACTGATTTATTTATGCCTATTATCAATGTAG
>2557407|reference AciI_genome_v2|length 56|copies 1
AAGTGTATACATTGCAGGTTTAGTTATATTCATGGCAGCTTCTGCTTTATGTGGTA
>2557407|reference AciI_genome_v2|length 80|copies 1
AAGTGTATCTAAACCAAAAGTAAATGTAACTGCACCAAAAAAGGATGTATCTAAACCAAAAGCAACGAACAAAAAAGTAG
>2557407|reference AciI_genome_v2|length 72|copies 1
AAGTGTTACGACTGCCGGACCGTTTTCAATGTCCGATTTTTCAATCCCAAATTTCGTATCCCCATTTGCATC
>2557407|reference AciI_genome_v2|length 59|copies 1
AAGTGTTCCAACTACACCTAAATCCTCACCAGTTTTTGCATTTGCAACAACCACATCAA
>2557407|reference AciI_genome_v2|length 63|copies 32
AAGTGTTCCATGTTCAGTTGCTTCACGAATTGCCTTTTGAATTGGATCTTTATCTTCACCAAC
>2557407|reference AciI_genome_v2|length 44|copies 1
AAGTGTTGCTACGATCATAATCCAAACCGGCTCATGACTATGTT
>2557407|reference AciI_genome_v2|length 66|copies 36
AAGTGTTGCTACGATCATAATCCAAACCGGCTCATGACTATGTTCAGTGATTTTAAATGGAACACC
>2557407|reference AciI_genome_v2|length 63|copies 1
AAGTGTTTTATGTGGATTCTCACCACGCGTTAATCCTGTGTTAACATCTTCAATTTGCTCAAG
>2557407|reference AciI_genome_v2|length 71|copies 1
AAGTTAAAATCGAGAACTTAGTATTTAAATGGCTCAATAGAAGAAGTCAAAGGAAATCCTTTAAATGGGAG
>2557407|reference AciI_genome_v2|length 56|copies 1
AAGTTAAAGCTACAGCTGGTGACAACCGTTTAGGTGGAGATGATTTTGACCAAGTA
>2557407|reference AciI_genome_v2|length 74|copies 1
AAGTTAAAGCTCCATCGGATAAGGTCAAACCACCTGCTTACCTTCCGAGTAACTTGAAAAGGGAATTTAAAAAA
>2557407|reference AciI_genome_v2|length 77|copies 1
AAGTTAAGTTACATTTTAAAGAAATCCAAGAAAAAGGTAGTGAAAAAGAAGCAGAGTGGAAGCAATTATTTAATGCA
>2557407|reference AciI_genome_v2|length 65|copies 1
AAGTTAATAAGGCTGTTTGAACATAAATCAAATCACTTTCTACATTAATTAAGCAAGTACACAAC
>2557407|reference AciI_genome_v2|length 63|copies 3
AAGTTAATATTTCGGTTTATGAACTTGACTTTTAATTAGATAGAGCCCGCGAGGAGGTTAGGC
>2557407|reference AciI_genome_v2|length 79|copies 1
AAGTTAATTATATTAATGATTAAACGAATATAGTATAAAACAAAAAAAGAGAAAACTTTGACCAAACAAAGGTTTTCAC
>2557407|reference AciI_genome_v2|length 26|copies 1
AAGTTACAAAAGGAAATTCACGACGG
>2557407|reference AciI_genome_v2|length 52|copies 24
AAGTTAGTTCACCGCCGGGCGGACAGTGCATATCACTACTCACGATTGCAAC
>2557407|reference AciI_genome_v2|length 62|copies 1
AAGTTATAACGCAACCGGTTCATTGCTGGCCGTATATGTAAAGTCATCGATTGAATGAATTC
>2557407|reference AciI_genome_v2|length 62|copies 1
AAGTTATTTCACCTTCAATAAATAGATGAATTCCTTTTTGTTGCTCAAATTCTTCAACTGTA
>2557407|reference AciI_genome_v2|length 57|copies 2
AAGTTATTTCTTTTGCGGGTGGTCTGCCTGCACCAGAGCTATTTCCTGTTGAAGCCC
>2557407|reference AciI_genome_v2|length 66|copies 1
AAGTTCAAACATTTTATCAGTAGCTGCAGTTGATAACAAAGGCAAATTAGCAGATTTCTCGAATTA
>2557407|reference AciI_genome_v2|length 61|copies 1
AAGTTCAAAGTTCTTATAGCTTATTACAAAGCGCATGTAAAATAGATGAATTAATAAACGC
>2557407|reference AciI_genome_v2|length 65|copies 5
AAGTTCAACAAAATTTTAATCAAACAATTGCAGTCTCATGTTTGTCACTTTCATTGATCGGAGCA
>2557407|reference AciI_genome_v2|length 58|copies 1
AAGTTCAAGTAATCCCGCATAGCTTATATAGTTCAAATCATGACCTGGCTGCTTAGCA
>2557407|reference AciI_genome_v2|length 58|copies 1
AAGTTCACCGTCATCTGAAGTAATGTTACTACTACCAAACAATAATGCATCGTCGACA
>2557407|reference AciI_genome_v2|length 55|copies 1
AAGTTCATCTAACTCAGCGTCTTCTTCTTCAAACTCGTCTTCATCAGATGTGTCG
>2557407|reference AciI_genome_v2|length 52|copies 1
AAGTTCATTGTTGATGCTGAAGTATAAGCAATTGACCAACCCGTTAAATTAA
>2557407|reference AciI_genome_v2|length 63|copies 2
AAGTTCCGGTGGATTAAATTTTGCTACAGATATTAAAAGACAGCCGGGATCTTCTATTAAACC
>2557407|reference AciI_genome_v2|length 60|copies 1
AAGTTCCTTACTATCAAGTGGGTCTACTGAAGGTACATCTACTCCAATTAATTTAATTCC
>2557407|reference AciI_genome_v2|length 56|copies 1
AAGTTCTGTAGCGCGTTCTTTTGAAGCACTTATACCTGTAACAGTTGTTTTAACAG
>2557407|reference AciI_genome_v2|length 55|copies 1
AAGTTCTTTAATAATTGCTGGAACTCCGCCTGCTAAATGCACATCATGCATTGAG
>2557407|reference AciI_genome_v2|length 57|copies 1
AAGTTGAACTTGTCTTTGCTGAAATTTTTATAGATTGGATGTGTCACTAATTCTGTA
>2557407|reference AciI_genome_v2|length 37|copies 1
AAGTTGAAGATCTGCATTTAAAATTGGAAAATCTTCA
>2557407|reference AciI_genome_v2|length 69|copies 1
AAGTTGAATTGTTGCTGGAATAATATCGAAATTTGGAATAGCAGTGTTTAAAATGACATTTTTCGCCTC
>2557407|reference AciI_genome_v2|length 59|copies 1
AAGTTGATGATGTGCCGCTTGGTAAAGAACTTGGTCTTTATCCTCACCTTCTTTAAGAA
>2557407|reference AciI_genome_v2|length 57|copies 16
AAGTTGCAGTAACTCCGCTATATGAGTATGTGTAAATTCCATTATTGAAGGAAGGTG
>2557407|reference AciI_genome_v2|length 62|copies 1
AAGTTGGATCCCAGCTGGTGGATTATTATTAGGAGTTGTAGCAATCGGTGGGATAATTGCAC
>2557407|reference AciI_genome_v2|length 61|copies 2
AAGTTGGCTAATTCCCGCACATTACTTATTTAATACAAATAAAAGTCAATAGCTGTTTATC
>2557407|reference AciI_genome_v2|length 67|copies 8
AAGTTGTAATTCCGCCGGCCATTGGTGCTTGAATAATTGGATATTCGATATTTAAAAGCTCTGTAAC
>2557407|reference AciI_genome_v2|length 62|copies 2
AAGTTGTACCTTTAACCGAAGTAAATGATGCTGCATTTTCTAGTGAAGCATTAGGTAAAGGG
>2557407|reference AciI_genome_v2|length 51|copies 1
AAGTTGTATGCACGAGCAAGTCTAGTTATACTATCCATTAAAATAATGACA
>2557407|reference AciI_genome_v2|length 55|copies 3
AAGTTGTGATTAGCACCTTTTAACAATGCTGCAACACCTGCTACAAATGGAGTTG
>2557407|reference AciI_genome_v2|length 66|copies 1
AAGTTTAATATAATTAGTTTTAAAATTAGTTAAGTTAGAAAGGGCGCACGGTGGATGCCTTGGCAC
>2557407|reference AciI_genome_v2|length 60|copies 1
AAGTTTAATTTTCGAAATGGAGAGACGATGGATTATGTTATTTGTAATCGATGTAGGTAA
>2557407|reference AciI_genome_v2|length 47|copies 2
AAGTTTATAAATAACCGCATATAGAAAGTAGTGTTTACTTAATCATC
>2557407|reference AciI_genome_v2|length 54|copies 2
AAGTTTATAAATAACCGCATATAGAAAGTAGTGTTTACTTAATCATCATTCACA
>2557407|reference AciI_genome_v2|length 64|copies 1
AAGTTTATCATTTGTCAATTTAAACGTGACATCTATAAAAGGTAAATCTTTATCAATAATTAAA
>2557407|reference AciI_genome_v2|length 68|copies 1
AAGTTTCATAAATTCTCCTAAAAAAATAAAAAGCATTTTCATCTCTAAAAAGATAAAAATGCCTTAAG
>2557407|reference AciI_genome_v2|length 57|copies 1
AAGTTTCCAATATGACCTGAAGCTTCCCATGTACGTGGATTCATTAAAATTGCAGCA
>2557407|reference AciI_genome_v2|length 45|copies 1
AAGTTTCTCAGCTGCAGGATTTAATGCGATATTGACGATATTTGT
>2557407|reference AciI_genome_v2|length 60|copies 1
AAGTTTCTTACGCCATGGAAAGCAACTTGTTGATCGTTTGCACAAACTTGAACAACGATG
>2557407|reference AciI_genome_v2|length 59|copies 1
AAGTTTGCCCTTTTAGTTTTGTAATGTCATCACCATATCCACTTGCCATTAATTGTAAA
>2557407|reference AciI_genome_v2|length 53|copies 2
AAGTTTGGTACTGGACCGCTTTGATTCACAACATATCCATCTGTGAATACTAA
>2557407|reference AciI_genome_v2|length 65|copies 2
AAGTTTTCCTTCTTTCGTAAAGAAATTATTAATAATGCTAGTGCGTTCACTTTCAGTAACTGACA
>2557407|reference AciI_genome_v2|length 74|copies 1
AATAAAAAAACTGCCCGCTTTTCATGAGAAAAAGCAGGCAGTTTTACATTGTGTAGAAAATAAAAATCCGAAGC
>2557407|reference AciI_genome_v2|length 58|copies 1
AATAAAAAACCTACAATGTTGGGCGGAGTCAGTGGAGCAGTAGCTGGCCTTGTCGCAA
>2557407|reference AciI_genome_v2|length 67|copies 3
AATAAAAAACTTACCTTATAGCGAGTTAAATGTTTTTTAACATTCTTATGTTGTTAAAAGATTGAGC
>2557407|reference AciI_genome_v2|length 59|copies 1
AATAAAAACTCCTGCATATAGCCTGACCAACCAATCGCGACTACAGCGACAACTAGTGC
>2557407|reference AciI_genome_v2|length 62|copies 1
AATAAAAAGCCTGAATATAGATTTAGATGTAAATATGAGGTATTAGTTTGAATTGTCATAAA
>2557407|reference AciI_genome_v2|length 58|copies 1
AATAAAAAGTCCACCAAATATAGATGCCAAGAGTGGGTTATCAGTTGCAGGCTTTACA
>2557407|reference AciI_genome_v2|length 66|copies 1
AATAAAAATGATGTCCAACTGACGCATCCGCTAGAAATAGTTGGGTTTATCTTTTCTATTATAAAT
>2557407|reference AciI_genome_v2|length 51|copies 6
AATAAAACACAGAAAGTGAGTTTATGGGCTCTATCTACAGTACCTCTAGTA
>2557407|reference AciI_genome_v2|length 56|copies 29
AATAAAACACAGAAAGTGAGTTTATGGGCTCTATCTACAGTACCTCTAGTAATGAC
>2557407|reference AciI_genome_v2|length 71|copies 1
AATAAAACCATTGCTTGGTCAGCATTACCCTATGATTTCACATGGGGAAGGTGTGTACTTATTTGATAAAG
>2557407|reference AciI_genome_v2|length 67|copies 1
AATAAAACTGAAGTTAAAGATGCTGTTGAAGCAATCTTCGGTGTTAAAGTAGAGAAAGTTAACGTAA
>2557407|reference AciI_genome_v2|length 60|copies 2
AATAAAAGAAGATGATAGAATAATAAACGAATAGATAAATGGCTCTTTTAAATAGCCCCA
>2557407|reference AciI_genome_v2|length 69|copies 4
AATAAAAGAGCTAGAACTAAATTTTCATGTAATAGCAATTGATTTATTAGGGCATGGTGAGACTGGTGC
>2557407|reference AciI_genome_v2|length 68|copies 1
AATAAAAGTAGTATTTCGTCGTCAGCTGGTTCGGTTTGGTCAGCAGTTAAAGGTAAATTCTCTGATGC
>2557407|reference AciI_genome_v2|length 70|copies 11
AATAAAATAAATCACCGCTACTACAAAAACTAATGTGATTAAATAAAAGAATCCCATTTTACCTTGGAGC
>2557407|reference AciI_genome_v2|length 67|copies 1
AATAAAATAGAACGCCCTTCTGATGATTTAAGAGATTTAAAAGTCGTCAGCAAAAACTTTAAATCAA
>2557407|reference AciI_genome_v2|length 55|copies 1
AATAAAATATTATACCTTAATCATTTCTGTATGCGGCCTTCTATGTTAGGGGTGA
>2557407|reference AciI_genome_v2|length 62|copies 1
AATAAAATCACCTAATTGAATTCTCATCGCATCTTGCAAACATGTTCTTGAAATTGTTGTAA
>2557407|reference AciI_genome_v2|length 58|copies 1
AATAAAATCCAAAGAGTATTCGCATACGACTTTGAAGGCAAACGATACGACGTTGGTG
>2557407|reference AciI_genome_v2|length 60|copies 1
AATAAAATGGTGACCCGTACGGGACTCGAACCCGTGTTACCGCCGTGAAAGGGCGGTGTC
>2557407|reference AciI_genome_v2|length 65|copies 1
AATAAAATTTCTCTTGTTAATACACGATTTACATTACTCATTAATAAGTACAATAAATCGAATTC
>2557407|reference AciI_genome_v2|length 66|copies 1
AATAAACAACTTGTTCCAAGGCTTATAGAAATTCTTCCTCAAAAGAAAGATGAAGAAATATTATCC
>2557407|reference AciI_genome_v2|length 60|copies 1
AATAAACTTTAGTAATGGCTATTTTCAGAATATAAATTATTGAGTTGCTATTTGTTTGAG
>2557407|reference AciI_genome_v2|length 65|copies 2
AATAAAGATATTCAAAAGGGTCAAATAGTTGAGCCTGGTACACTAATTGGCTATGTTGGAAGTAC
>2557407|reference AciI_genome_v2|length 51|copies 122
AATAAAGATTTTGTATAAGGATGCATTGGGTAATCATATAATTCATTACTA
>2557407|reference AciI_genome_v2|length 50|copies 1
AATAAAGGAGATTATCTATATATATGGTGATAAGCATAATCATTGCTTTA
>2557407|reference AciI_genome_v2|length 57|copies 1
AATAAAGGATGTAATAGCTGCAGGGATTAAAATCGCTCTTGCCTTTGCTTTGTTCTC
>2557407|reference AciI_genome_v2|length 68|copies 1
AATAAAGTAAGTGAACTTCAACAAATTAAAGTTTGGAATATTAATGACCTTGCGAATGCAATTAAGCC
>2557407|reference AciI_genome_v2|length 63|copies 2
AATAAAGTTAGGAGTATCTTTTGCTAATACAACGCCTTTCCCTAAGACGTCTTCTCCAAAAGC
>2557407|reference AciI_genome_v2|length 66|copies 2
AATAAATACCGCCGCCGCAGCCTAGATCGACCACGTTTTTTCCATTTAAGTCAATATTATCCTTCA
>2557407|reference AciI_genome_v2|length 58|copies 1
AATAAATACCGGAGGGGTAGCGAAGTGGCTAAACGCGGCGGACTGTAAATCCGCTCCC
>2557407|reference AciI_genome_v2|length 77|copies 26
AATAAATAGTTCAGCCTTATGTTTCACGCCCAATTAGTTCGCCCCCAAAAAGTTTTGATGAAAATAAAAAAGTCCCC
>2557407|reference AciI_genome_v2|length 61|copies 1
AATAAATATAACATCCGCATCTTTAAAAGCTTGTTTATGATTTGTTGTAAAGCATAACCTC
>2557407|reference AciI_genome_v2|length 67|copies 1
AATAAATATCTGCATCCGGTGCAACTCCTGTTACTGAAAGATCTCCATCATTTTTTCCTTGCCCAGC
>2557407|reference AciI_genome_v2|length 52|copies 1
AATAAATCCGATAGCTTCCCATAAATCGGTGTCGTAACAGTCATTGCCAACA
>2557407|reference AciI_genome_v2|length 66|copies 1
AATAAATCGGCTTTAAATGTAATTTTTCCTGTTTGTGAAATATCGTAATACAGATTACCATTTCCA
>2557407|reference AciI_genome_v2|length 68|copies 1
AATAAATGGTGGAGGGGGACGGATTCGAACCGCCGAACCCACAGGGAGCGGATTTACAGTCCGCCGCG
>2557407|reference AciI_genome_v2|length 42|copies 1
AATAAATTTACTTGCTGCAACTTGAGTTTGCTCAGCATGATC
>2557407|reference AciI_genome_v2|length 54|copies 1
AATAACAAATGAGGCACATTACTCATACTTTCTGTTCCACCTGCTATAACGATA
>2557407|reference AciI_genome_v2|length 58|copies 1
AATAACAAATTCATTTTTATATAATAGATTTAGCGCTTGATCGTCTAAAAGGTCTCGG
>2557407|reference AciI_genome_v2|length 49|copies 5
AATAACAAGTGTAGCAGGAGCTGTTTTGTCTAATACAGTTGTATTAGCA
>2557407|reference AciI_genome_v2|length 69|copies 4
AATAACAATATCTCTTTTAACAAGCCAACGATAAATTTCTGTTGATAAAATTGCAAAAAGTAATGCAAC
>2557407|reference AciI_genome_v2|length 65|copies 1
AATAACAGGAGCAACGGGAATAACAGGAGCAACGGGAATAACAGGAGCAACAGGAGAAACCGGCC
>2557407|reference AciI_genome_v2|length 61|copies 1
AATAACAGGAGCAACGGGAATAACAGGTCCAACAGGAGCAACCGGATCAACTGGAGCAACC
>2557407|reference AciI_genome_v2|length 64|copies 1
AATAACAGGCCCGACGGGAATAACGGGTCCGACGGGAATAACGGGCTCGACCGGAGTAACGGGC
>2557407|reference AciI_genome_v2|length 39|copies 1
AATAACAGGCTCGACGGGAATAACAGGAGCAACCGGAAT
>2557407|reference AciI_genome_v2|length 49|copies 1
AATAACAGGCTCGACGGGAATAACAGGAGCAACCGGAATAACGGGCTCA
>2557407|reference AciI_genome_v2|length 72|copies 3
AATAACAGGCTCGACGGGAATAACAGGAGCAACCGGAATAACGGGCTCAACTGGAACAACCGGCCCGACGGG
>2557407|reference AciI_genome_v2|length 40|copies 1
AATAACAGGTGCAACAGGAGAAACCGGACCTACAGGAGCA
>2557407|reference AciI_genome_v2|length 64|copies 1
AATAACAGGTGCAACAGGAGAAACCGGACCTACAGGAGCAACAGGCTCGACGGGAATTACGGGC
>2557407|reference AciI_genome_v2|length 60|copies 1
AATAACAGGTGCTACTGGAGAAACTGGCCCGACCGGAATAACGGGCTCGACAGGAGTAAC
>2557407|reference AciI_genome_v2|length 60|copies 46
AATAACAGTTGCTAACGGAATTAATTCTTGAATTAAAGCTTCCTTTGCATCCGGGCTTAG
>2557407|reference AciI_genome_v2|length 44|copies 1
AATAACATCGGCGTTATTCCCTAATAATGCTGTTATTGCTTCTG
>2557407|reference AciI_genome_v2|length 54|copies 1
AATAACATTATTTGAATTCTTATTATGTGTATTTTCCTCTCGTGCTGCGTCTAA
>2557407|reference AciI_genome_v2|length 66|copies 1
AATAACCATAAACTGAACCATTATTAATGATTACACCTTTTACCCCAAGTTCAATCATTTTTTTAC
>2557407|reference AciI_genome_v2|length 49|copies 1
AATAACCGGCCCGACGGGAATAACGGGTTCGACGGGAATAACAGGAGCA
>2557407|reference AciI_genome_v2|length 68|copies 1
AATAACCGGCCCGACGGGAGTAACGGGTCCGACGGGAATAACGGGCTCGACCGGAGTAACCGGCCCAA
>2557407|reference AciI_genome_v2|length 69|copies 4
AATAACCGGCCCGACGGGAGTAACGGGTCCGACGGGAATAACGGGCTCGACCGGAGTAACCGGCCCAAC
>2557407|reference AciI_genome_v2|length 53|copies 3
AATAACCGGCTGCATTACTTCAAATATTGATTTATGTTCCTTCGTCAATAACG
>2557407|reference AciI_genome_v2|length 66|copies 1
AATAACGAATAACCAAGTCCTCTAATTTTGGACATTGTCTGCATTAAACTCCCTACGGGTTCGTTA
>2557407|reference AciI_genome_v2|length 62|copies 1
AATAACGATTGGATAATTAGCAATTAATGACATCGTTAATGTACCAACGATAGTTGCTAAAA
>2557407|reference AciI_genome_v2|length 63|copies 2
AATAACGCAAGGAAATAACAAACTTTATTATAAATACAACACTAATTATCCGACTACCCAAAC
>2557407|reference AciI_genome_v2|length 57|copies 33
AATAACGGAATAACCCGCACCTACAATTACTTTTGTTCCATCTACGTCGATATGGTC
>2557407|reference AciI_genome_v2|length 63|copies 25
AATAACGGCAGCTACCCGCATCATCTCTGTTGTTTTTGATAATAGGTCAGCTTGACTTGTTGC
>2557407|reference AciI_genome_v2|length 26|copies 1
AATAACGGGAGCGACGGGGGTAACCG
>2557407|reference AciI_genome_v2|length 69|copies 1
AATAACGGGAGCGACGGGGGTAACCGGCCCGACGGGAATAACGGGAGCCACTGGCAGAACCGGCTCAAC
>2557407|reference AciI_genome_v2|length 41|copies 1
AATAACGGGCTCAACTGGAACAACCGGCCCGACAGGATTAA
>2557407|reference AciI_genome_v2|length 49|copies 1
AATAACGGGCTCAACTGGAACAACCGGCCCGACGGGAATAACGGGCTCG
>2557407|reference AciI_genome_v2|length 63|copies 1
AATAACGGGCTCGACCGGAGTAACAGGCCCGACAGGAATAACAGGTGCAACAGGAGAAACCGG
>2557407|reference AciI_genome_v2|length 41|copies 1
AATAACGGGCTCGACCGGAGTAACCGGCCCAACGGGAATAA
>2557407|reference AciI_genome_v2|length 82|copies 1
AATAACGGGCTCGACCGGAGTAACGGGCTCAACTGGAACAACCGGCCTGACCGGAATAACAGGCTCGACCGGAGTAACGGGC
>2557407|reference AciI_genome_v2|length 49|copies 1
AATAACGGGCTCGACCGGGATAACAGGAGCAACGGGAATAACAGGTCCA
>2557407|reference AciI_genome_v2|length 41|copies 1
AATAACGGGCTCGACTGGAGCAACCGGCCCAACCGGAATAA
>2557407|reference AciI_genome_v2|length 78|copies 1
AATAACGGGTCCAACCGGAGCAACCGGAGCAACAGGCCCAACAGGGGAAAAAGGTACGCCGGGAGCAACAGGAGCAAC
>2557407|reference AciI_genome_v2|length 50|copies 1
AATAACGGGTCCGACGGGAATAACGGGCTCGACCGGAGTAACGGGCTCAA
>2557407|reference AciI_genome_v2|length 65|copies 3
AATAACGTCAAAATCCGCTGTTTTTAAAATTGAGATCGTATCCTCTAAAGCATTCGAGATTTCAG
>2557407|reference AciI_genome_v2|length 69|copies 3
AATAACTACTTGATTACCCAATTTAAGACCAACTTTCTATAAATGATATTTATCCGAATAATTTCATTA
>2557407|reference AciI_genome_v2|length 61|copies 1
AATAACTCAATTAAGAGTTAAAAGGCTGTCGAGTAGATCTCGGCAGTTTTTTTATATTTCG
>2557407|reference AciI_genome_v2|length 72|copies 1
AATAACTGGCCCAACAGGAGTAACGGGCCCGACAGGAGAAACAGGAGCAACGGGAATAACAGGTCTAACAGG
>2557407|reference AciI_genome_v2|length 67|copies 1
AATAACTGTACAAACTCAAGGCTATATTTATCAACAGATTTTAAAATCGTTTCTTTAATCATTTATA
>2557407|reference AciI_genome_v2|length 84|copies 1
AATAACTGTTTTCCCTTATTTGTTATGAAAATATCTTTTCCCTTTTTTTCAATTAAAAAGCTACTGAAAAGTTTTTCAATGATA
>2557407|reference AciI_genome_v2|length 61|copies 1
AATAACTTCTAATTTAAAATACTCAACTAAATTCTTTGTACGTAATTTAGCCATACAAGCC
>2557407|reference AciI_genome_v2|length 63|copies 1
AATAACTTCTTCTACTGGTAATCGATTCGTTACATTACAGCGTCCACCACCTGAAATAAGTAG
>2557407|reference AciI_genome_v2|length 68|copies 1
AATAACTTTTAATATCTCATGAGTTTTATTATTAAAGGAATTCTAATACTTATTTTCTGCTCTATGAG
>2557407|reference AciI_genome_v2|length 54|copies 1
AATAAGATGGTCTGCCGCTTTTATAACATCTAAATTATGTTCGATTACAAGCAC
>2557407|reference AciI_genome_v2|length 71|copies 6
AATAAGATTTAAGACCGCATTGTAAAAGATAATGACCATTGCCGTTGCGCATTCAAAAGCATAATAAGGAC
>2557407|reference AciI_genome_v2|length 46|copies 4
AATAAGCAATTCGTACCGCCATCAAAACGTATGCAGCAGCATGCGC
>2557407|reference AciI_genome_v2|length 62|copies 1
AATAAGCTCAATACAGGCTGAACCTTGAGGACCTTTTCCAATTATATCACCTAAGCAAAAAA
>2557407|reference AciI_genome_v2|length 74|copies 1
AATAAGCTCATTATATTTTGTTTGCTTTAACGTTAATGGCGTAGCAAAAACTAATACTCGCTTTCCAGTTGTTC
>2557407|reference AciI_genome_v2|length 64|copies 1
AATAAGCTGGCACCTTGACGGTACCTAACCAGAAAGCCACGGCTAACTACGTGCCAGCAGCCGC
>2557407|reference AciI_genome_v2|length 67|copies 1
AATAAGGAAGAAGTCATTTTCACCAGCATTAAAACGATCGCATATAGAAAGTCGTTCTTCTGAAGGC
>2557407|reference AciI_genome_v2|length 60|copies 1
AATAAGGAGGCAGTTATTGCGGCATCAATAATGAGACCAATGCAGTTGAGAATTTGCAGC
>2557407|reference AciI_genome_v2|length 71|copies 2
AATAAGTCTTTATAAAACGGAAGATAGCTCTATTAAAGGAAATACAATATTAAATGCACAAAAATCAGGGC
>2557407|reference AciI_genome_v2|length 63|copies 1
AATAAGTTGAACCATTTATTTCTGGATAGCCAGAAGCTTGCCAATCTTTATAAGTTGTCTCCA
>2557407|reference AciI_genome_v2|length 76|copies 1
AATAAGTTTAACAAGCCAGGTTCAAAAAATTCACTAAAGAATAAACAGGCTGAGTTAACCCATCTGCAAAGTCATA
>2557407|reference AciI_genome_v2|length 65|copies 1
AATAATAAAGTGGACTTTAATCTGTAATATGAACTAAATGAAAAAGGCATTGGATATAGAATTAC
>2557407|reference AciI_genome_v2|length 55|copies 1
AATAATAAATGGCAGTGGCATAAGGAAAGCCATTATTAACGTGAGAAATGGTACG
>2557407|reference AciI_genome_v2|length 65|copies 1
AATAATAACTCCAGACTCTTTTTCTAAAAAGATCGGTAAGGCTTTTCTAGTTGAGCGCATGACAC
>2557407|reference AciI_genome_v2|length 60|copies 1
AATAATAACTGCTCCTGGTGCTGTTTGTTTAGCCGTTCCTTTTCCGAAAATTGTATATGC
>2557407|reference AciI_genome_v2|length 56|copies 1
AATAATAAGATTCTCCGTTGCACTTAAAGACTCATCAACTGATGCATACTGACCAG
>2557407|reference AciI_genome_v2|length 67|copies 1
AATAATAATTTCTGAAACATCTTTTCTTAATAATTGTGTCTTAACAGCTTGGAATTGCTTGCCAGTC
>2557407|reference AciI_genome_v2|length 66|copies 1
AATAATACCTCCAATAATCCATGCTAATAAACCTAAACTTGCGCTTCCAGTAGCTCCATATACGGC
>2557407|reference AciI_genome_v2|length 57|copies 3
AATAATACGAACAGCAGCACCTACAGCAGTATTTTCTAATGAGTTCGTTTCATTTAC
>2557407|reference AciI_genome_v2|length 71|copies 1
AATAATAGAAGGAGGCAGGCTACCGAAAAGGCCGATTGCATTTTCTTTTCGTAGTTATCAAATTCCAGGTC
>2557407|reference AciI_genome_v2|length 56|copies 1
AATAATAGTATGGGTACGTATCTTCCACGAAAACTACTTTTAACATATTTGAAGCG
>2557407|reference AciI_genome_v2|length 67|copies 1
AATAATAGTGCACAAATCCATTCCCAGAAAGCAGCATGAACCGCTGGATTCAAAATAATGGGAATAC
>2557407|reference AciI_genome_v2|length 31|copies 1
AATAATATAATCTCCCGCATACTGTGGTAGT
>2557407|reference AciI_genome_v2|length 52|copies 2
AATAATATACACAGCAATTGTTGCTACTAATGCTCCTGCTAGTGCAAACCAC
>2557407|reference AciI_genome_v2|length 65|copies 1
AATAATATCGTCCCAGTTGTTTACATCACATTGACCATATTTATTTTCCCCAACCGCCATGACAG
>2557407|reference AciI_genome_v2|length 60|copies 10
AATAATATTTGTTTTTATATCATTTTCGTGGAATTTAATCACAATTTTATCAATTGCTGA
>2557407|reference AciI_genome_v2|length 61|copies 3
AATAATCAATACTTCCGCAAAACAAAATTAAAAGCTTATAAAGTAATGAGCATGAATTTAC
>2557407|reference AciI_genome_v2|length 62|copies 1
AATAATCATAAGGGCCGGATTGGTACGCAGCAAGCCTTCAACTTCTTTTTGATTATCTGGAG
>2557407|reference AciI_genome_v2|length 50|copies 1
AATAATCCTTATTCTCATCGGCTGCTATTCCATCGGCTGAGCCTAAGAAT
>2557407|reference AciI_genome_v2|length 77|copies 1
AATAATCGTTCACATGGGCTTTTTTGTTTCATAAATATTTCATGTAATGATTTATAGGACATTTTTTATTGTGAACC
>2557407|reference AciI_genome_v2|length 31|copies 1
AATAATCTCGACCCCCGCGTCGTTCGAACTA
>2557407|reference AciI_genome_v2|length 50|copies 1
AATAATGAAACCTGGCTAGGTGATGCATGCATTTGCGCACCGATAGCTGG
>2557407|reference AciI_genome_v2|length 57|copies 1
AATAATGATAAGTTACAGTGCATACCTGATCCGTTAACACCGAATAATGGTTTTGGC
>2557407|reference AciI_genome_v2|length 65|copies 1
AATAATGGAAGAAAATGAAGCAATTAACTGTGGATTAAAGCCTATTTTACGCTTTAAAGATAGCG
>2557407|reference AciI_genome_v2|length 63|copies 1
AATAATGGAATTTTATTTTTAGATGAGGTACATCGTCTTACTCCTGAAGGTCAAGAAATGTTA
>2557407|reference AciI_genome_v2|length 58|copies 1
AATAATGTCTAAACGACCAAAATGCTCAACTGTACGATCAATTAATGCTTTCGCTTGA
>2557407|reference AciI_genome_v2|length 65|copies 1
AATAATGTTGAAGCTGTAGAAGGAAAAATTAAAGACCGCTTAAATAAATTTTTGAATAATAGTGC
>2557407|reference AciI_genome_v2|length 64|copies 1
AATAATTAAGGAATATATCAATCAAGCTAAATATCGCGGGTTTATTCCATGGAATAAATTAAAC
>2557407|reference AciI_genome_v2|length 64|copies 2
AATAATTAGATTCACCGCCGTATCCTACATTTACCATTTGTAGCGTTTGACCATCAAAGTCCGC
>2557407|reference AciI_genome_v2|length 52|copies 1
AATAATTCCCGAACCTAAAATAGGTCCAATCATCAATCCGCTGAGCAACAGA
>2557407|reference AciI_genome_v2|length 74|copies 8
AATAATTCCCGAACCTAAAATAGGTCCAATCATCAATCCGCTGAGCAACAGAAAACCAATTTTTCGATTCCTCA
>2557407|reference AciI_genome_v2|length 73|copies 1
AATAATTCCGCCGATTAGAATGAACACCCAAAATGAATTTCCTGAAAAAGGAAGAAAATCAAAATGTAAGAAA
>2557407|reference AciI_genome_v2|length 50|copies 1
AATAATTCCTGCACCTGCAGCCTGAATCAATCGCCCTGTTAACAAAACAG
>2557407|reference AciI_genome_v2|length 71|copies 1
AATAATTCTGCAGTCTGGTAGCCTTAATTGTATTTTTTCAACCATTGAACACAAAGCACCAGTAAATGTAG
>2557407|reference AciI_genome_v2|length 66|copies 2
AATAATTGCCGTTAATGACCCGGTTACGATGCCGTTTTGCATTAACATTTTTAAGAAGTCCGGTAG
>2557407|reference AciI_genome_v2|length 64|copies 1
AATAATTGGATATTCGATATTTAAAAGCTCTGTAACTTGATTTTTGAACATCAATTTCACCCCA
>2557407|reference AciI_genome_v2|length 56|copies 1
AATAATTGGTGCTGCAGGTGGTGCAATCGTGCCATCTAAAGGTTACTACCAAAGAA
>2557407|reference AciI_genome_v2|length 52|copies 1
AATAATTTAATATATATACAAAATATTAAGCAGCCAGTACCCAAAGCGATTA
>2557407|reference AciI_genome_v2|length 60|copies 1
AATAATTTATCTAATTTGTATAATTTGTATTGAAGATACATATAAAAGATCTCGCATTCC
>2557407|reference AciI_genome_v2|length 57|copies 7
AATAATTTATTATTACACTTTATAGTCAAAATTATCGAATAATTTTTCGAATATTCT
>2557407|reference AciI_genome_v2|length 65|copies 1
AATAATTTCCATTCCTGTTTCAAATTATAAAATAAAACCTACTAGGGGAACAGTATGAGAAATAA
>2557407|reference AciI_genome_v2|length 61|copies 2
AATAATTTTTGATTGGTCAATCACCCATTCGTAAAATGGTTCAACTGCTACTAACAATTTA
>2557407|reference AciI_genome_v2|length 68|copies 6
AATACAAATAGCACAATATTCATTTGTATGAAAATACTAAAGAACGAATTTAAAGTAATCGTTAAAGC
>2557407|reference AciI_genome_v2|length 68|copies 1
AATACAACCAAAGGATATGGATGGGTAAGTTCGGCATACGTGAAACAAATTGTTACTGTAGTAAAGCC
>2557407|reference AciI_genome_v2|length 68|copies 5
AATACAACCACACCAATATCTATGTTCGGACCTTTTGTTAAATATTTCGGCCCGTTATCGCCAAACCG
>2557407|reference AciI_genome_v2|length 60|copies 3
AATACAAGAAACACTCGCTACGATAATGACATCCTTACGTTCAAAAAGGGAGGAAGTCGC
>2557407|reference AciI_genome_v2|length 61|copies 1
AATACAAGAACTTTATGATTAGTTTCCTTTGCAGGATAAACTAAGACACTTACGATATTAA
>2557407|reference AciI_genome_v2|length 62|copies 1
AATACAAGTAATCAGTAAGATCGCAACAAAATAGCCTAATAAATACATTGTAAAGTAAAAAG
>2557407|reference AciI_genome_v2|length 65|copies 7
AATACAATAAATACTACAAAAAATAAAGATGAGACAAAGGTGGAGAATGAAACAATGAACCCTTC
>2557407|reference AciI_genome_v2|length 54|copies 1
AATACAATTATGACTAATCCTGATAACCACCAACGGACATCAATCCAAAAATGA
>2557407|reference AciI_genome_v2|length 50|copies 1
AATACACTATAGTCGCCATTTAGAGGGTCAGCAGTGTTCATTAAGATTGA
>2557407|reference AciI_genome_v2|length 60|copies 1
AATACAGGAACAGCTGGACCTTTCCGATTATTCCAATCAGAGCTTTCTGGACAAGCGAGC
>2557407|reference AciI_genome_v2|length 66|copies 1
AATACAGGTGAATGCTGGGCAATTTCAGCTCATCCTCATGGGGCCTCTATCATTGAAAATGGCCCA
>2557407|reference AciI_genome_v2|length 62|copies 3
AATACAGTGCAAACTCGCACTACTATTGAACACTTTTTTTATTTCATAACAGTAATTCCTAC
>2557407|reference AciI_genome_v2|length 58|copies 7
AATACATTCCAACTAATTGACAAATTTCTTGTTCATCATCAACAATTAATATCCTTCT
>2557407|reference AciI_genome_v2|length 62|copies 2
AATACATTTTGTAGGTGGAGGTTAATCATGTTGAAAATAGGAAATCATTCATTTCATTCAAG
>2557407|reference AciI_genome_v2|length 58|copies 2
AATACCAACGCTTAAAATCGTGAAGTACGTAAAGGATGGACCTATTTTTTTCCATGCT
>2557407|reference AciI_genome_v2|length 64|copies 1
AATACCAAGAAAAAAACATTTTGAGTAGATTTTTGTTAAGAAACCTTGCTAATTCAACGTTCTC
>2557407|reference AciI_genome_v2|length 63|copies 1
AATACCAAGAACTGCTGGACCAAGGATGATCCCTATTAACAGCTTACCTAGTACTGCAGGTTG
>2557407|reference AciI_genome_v2|length 57|copies 1
AATACCAAGTCCTGTCATAGTAAATGACCAACCGTCTCTTTTCTTAATGATGAAGAC
>2557407|reference AciI_genome_v2|length 71|copies 10
AATACCAATATTTAAATCCCCCATCAACTTACATCCCTTCTCAACTTACATTCTAGTTAACATTATAACAG
>2557407|reference AciI_genome_v2|length 64|copies 2
AATACCACCCACAATCGATGCAAAAATATTCGCAACCAGCTTCAGATGCAGCATCAATTAGCGG
>2557407|reference AciI_genome_v2|length 66|copies 2
AATACCACCTAGCTCAGCAGCACTAAAACCTTTTAACATACCTCCAAAACGTCCAAATGGTGTACG
>2557407|reference AciI_genome_v2|length 55|copies 3
AATACCAGCCATAACCGCATCGTTTGATCCACTTCCATACGGCCCTAATACTCGG
>2557407|reference AciI_genome_v2|length 66|copies 1
AATACCATGTATACCAGGTAAATCCTCAAACGGTGTTACCATACACCAAAAACAACCACCAGCAAA
>2557407|reference AciI_genome_v2|length 65|copies 2
AATACCCAAAACGGTACGCCAGGTCAAGGTCAGCAGGATGGTAATATGCCAAGTGGAATGCCGGG
>2557407|reference AciI_genome_v2|length 56|copies 2
AATACCCAAAATCCATGCTGATGAAATTGAACCGTATGGCGGAGCGGAATTAGCAG
>2557407|reference AciI_genome_v2|length 69|copies 2
AATACCGAATTTTTCACGTATTCTTCTTAAATGCTTTTTCTCCATTACGAAAATGATATCTGCCCAGCC
>2557407|reference AciI_genome_v2|length 40|copies 1
AATACCGACATAGTCCGCTCCTTGTTCTTGTGCAATCATT
>2557407|reference AciI_genome_v2|length 57|copies 13
AATACCGACATAGTCCGCTCCTTGTTCTTGTGCAATCATTGCCTCTTCTAATGTTGA
>2557407|reference AciI_genome_v2|length 63|copies 3
AATACCGACTAATGGAATTAATATGCCTAACAATGCCAACGAAGGGATTGTTTGAATAATAGC
>2557407|reference AciI_genome_v2|length 66|copies 1
AATACCGATAAAGTTCATTGCTAGAATTCCTGATTCATGAGCAAGAACAAAATCACTTGCTAAAGC
>2557407|reference AciI_genome_v2|length 54|copies 1
AATACCGGATGATACTTAGGAACTCCTGTTCCTAACTTGAAAGATGGCTTCGGC
>2557407|reference AciI_genome_v2|length 60|copies 1
AATACCTGAAATTTGTAGACCTAATAAGTAGAAGTCTACACCATGAGATTTACTTTGTAG
>2557407|reference AciI_genome_v2|length 57|copies 3
AATACCTGGAGCATGCGGGAACCAATATTTCATAATTAACGCCGATGCCGATAATTC
>2557407|reference AciI_genome_v2|length 50|copies 13
AATACCTTATACACGCTATCATCTCTCGCAATAATAACTGGAATATTTAC
>2557407|reference AciI_genome_v2|length 32|copies 1
AATACCTTCAGCTAATTTTTTAGTGTTTGTAA
>2557407|reference AciI_genome_v2|length 61|copies 1
AATACCTTTAATCCATGTGGAGCCTTCTACAATACCAATCGGATGGGTTCGTTCAAATAAC
>2557407|reference AciI_genome_v2|length 59|copies 1
AATACGAATGAAAACATAATTCTCACAGAACAAGGTAGCTATCGCGATTATTTTGAAGC
>2557407|reference AciI_genome_v2|length 39|copies 1
AATACGACAGATGATATGCTGAACATTGTATTAGAGTTC
>2557407|reference AciI_genome_v2|length 43|copies 1
AATACGACAGATGATATGCTGAACATTGTATTAGAGTTCATTG
>2557407|reference AciI_genome_v2|length 69|copies 1
AATACGATCGTTGCCCAAACGGTATTAAAAATGACAAACGCAAAAAACACGAGTCATTGATTAAATGTA
>2557407|reference AciI_genome_v2|length 61|copies 1
AATACGATTATTTTTATTAAACCGATGCATGAAAGTAAGATAGTGGAGAAGGAAGGGGTAA
>2557407|reference AciI_genome_v2|length 59|copies 1
AATACGATTCTACGGTTTGATTCTCATGCACTTTACTTATTTCAACCTTAAACCAAGGA
>2557407|reference AciI_genome_v2|length 52|copies 3
AATACGATTCTAGGACGGTTTAAAGCTACCATCGACGGGGTGGAATATCTAT
>2557407|reference AciI_genome_v2|length 54|copies 1
AATACGATTCTAGGACGGTTTAAAGCTACCATCGACGGGGTGGAATATCTATTT
>2557407|reference AciI_genome_v2|length 65|copies 1
AATACGATTTTATTACGGGCAAGATCTAATTGGTAATGAAGTTGGAGCAGCAACTAAAAATGCCA
>2557407|reference AciI_genome_v2|length 63|copies 1
AATACGCCACAAGGTTTTACCTTGGAAAATGGAGCCATTAAAACGGTCGATCCAATTGCCGCG
>2557407|reference AciI_genome_v2|length 81|copies 1
AATACGGGACAAACCTGCTACAATATTTATTAAAAAAGATGGAGAGAACGGAAAAGCAAACATGATAAAAATTGGACCAAA
>2557407|reference AciI_genome_v2|length 80|copies 1
AATACGTAAAAAAGTCCGCTCCCATTATTTGGTACCGGAAATTGATCATTTTTATTCAAAAAATATGTTCTTTAATTTAA
>2557407|reference AciI_genome_v2|length 84|copies 1
AATACGTAAAAAAGTCCGCTCCCATTATTTGGTACCGGAAATTGATCATTTTTATTCAAAAAATATGTTCTTTAATTTAAATAC
>2557407|reference AciI_genome_v2|length 68|copies 1
AATACGTAATTCTCCGTATTGCCACTGATCATCACCATAATTCAACCGTATCTTTTTTGTGTTTCCAA
>2557407|reference AciI_genome_v2|length 55|copies 1
AATACGTACAAGTACGGGCTCACCATCGTCAACTTTACCTTTTACAATCGCGATA
>2557407|reference AciI_genome_v2|length 66|copies 2
AATACGTAGGTGGCAAGCGTTGTCCGGAATTATTGGGCGTAAAGCGCGCGCAGGCGGTTTCTTAAG
>2557407|reference AciI_genome_v2|length 61|copies 1
AATACGTGCTATTGGAAGTGACTTAAATCGGTCGAATACGCCTTTGTCCATATCTTCCCGC
>2557407|reference AciI_genome_v2|length 49|copies 2
AATACTAACGATATTAGAACTAGATGATGTATCAGTTGATGTACGGGAC
>2557407|reference AciI_genome_v2|length 68|copies 1
AATACTACTTTATATAATGGCCCTTACGTTGTAAGTAAATGGAATCATGAAGTTGGATTTACAATGAC
>2557407|reference AciI_genome_v2|length 58|copies 1
AATACTAGCATTTGTTCCTCTCTCAACTAAATCAGATTTAGAAAATGCTGTCATAGCC
>2557407|reference AciI_genome_v2|length 73|copies 4
AATACTAGCTTGCGCGGGATCTTCTTCTGACTTATCAATTGAAGTATAAACCGAACTAATTTTTTCAAATTCG
>2557407|reference AciI_genome_v2|length 68|copies 1
AATACTATCAAACCCTGGATAATTTTCAATTTCTTCAGTATTTGCCATCTGTCCACCAGGAATACCAC
>2557407|reference AciI_genome_v2|length 63|copies 5
AATACTATTTTCAGCCGCCCTTTTTATAAGCTCTTCTTCTAACATTCCATTGTGAACTTTTAA
>2557407|reference AciI_genome_v2|length 50|copies 1
AATACTCAGTATAAAGTAGTTAGTGATGCTTGGCGGGACCCAGCACGTTT
>2557407|reference AciI_genome_v2|length 56|copies 1
AATACTCCAAATATCCGGTATAAATATGGTCCACTTCAACCACTCTGTCGCTTAAA
>2557407|reference AciI_genome_v2|length 63|copies 1
AATACTCTGATTTTACAATTCTACATGGAGTAGAAATGGATATTTTGCCTGATGGTTCATTAG
>2557407|reference AciI_genome_v2|length 53|copies 3
AATACTGCTTGGTGACGTAATCCAAAACCTGCAGCAACTTCTCCAGCTTCTAC
>2557407|reference AciI_genome_v2|length 70|copies 3
AATACTTCTGAACATCTCCATTTATCCGCTCCAGGAATTAGTCAATCAATTAAAGGATTGGAAGAGGAGC
>2557407|reference AciI_genome_v2|length 57|copies 1
AATACTTGCGAACTTATCAGCCTGCTACACTAGTAGTCTGGGGTATAAACGATTTTA
>2557407|reference AciI_genome_v2|length 59|copies 11
AATACTTGTGGATTAGTTAATAGAGCACTGAATTTTACCATTTCAGCACGACCGTTGCG
>2557407|reference AciI_genome_v2|length 67|copies 2
AATACTTTACCGCTTGATTTATACGAAATATTGACTAAGTGGGGGAAAGAAAATGGTATTCATATCG
>2557407|reference AciI_genome_v2|length 65|copies 1
AATACTTTACGGTCATTATGGTTTAAGAAACCATTTTCAAATGCTTCTTGAGCAGAAGTAGAAAC
>2557407|reference AciI_genome_v2|length 60|copies 1
AATACTTTCAATATTAAATCGCCTTCTTGAAATAACACCTGTAATTCTATTAAGTACGCC
>2557407|reference AciI_genome_v2|length 61|copies 1
AATACTTTCCTAATCCGCCACATACTCCTGCAAGCATAGAATCTTTTGAAGATCGATATAG
>2557407|reference AciI_genome_v2|length 69|copies 1
AATAGAAAAGGAAGAGGGATTAGGATGAATCAAAATTATTTTTTTGGTCTTTTCCAATCAATTCTCATA
>2557407|reference AciI_genome_v2|length 56|copies 60
AATAGAAAGTCAATCATACCATTTGGTCCAATCGCTCTAACGTCAAATAAGTGGAA
>2557407|reference AciI_genome_v2|length 63|copies 1
AATAGAAATAGTTTTATAGAATGATTGGTTTAATGGTTATAGGTTAGCGAATAATAATTTTAG
>2557407|reference AciI_genome_v2|length 58|copies 2
AATAGAAATTGGAATTCCTTTAGATTTAAATGATAATGCAGTTTCAATAGCAGCTTCC
>2557407|reference AciI_genome_v2|length 58|copies 1
AATAGAAATTTAGGCCAGTATTGATCGCATGAAAGAGGTTGTCTCGTAAGTGTTCTTA
>2557407|reference AciI_genome_v2|length 62|copies 1
AATAGAACTTTCCGATAAATGTTCTCTTAAATAGCTTGCGATTTGTTCACTTACTTTTACTG
>2557407|reference AciI_genome_v2|length 53|copies 1
AATAGAAGAAATATGCCAAGAAATTGGTGCAGATACATTAGAATTTATTAGTC
>2557407|reference AciI_genome_v2|length 31|copies 5
AATAGAAGGGAAGCCCGCTCCTGCACCAATA
>2557407|reference AciI_genome_v2|length 52|copies 2
AATAGAAGGGAAGCCCGCTCCTGCACCAATATCACATATAGTCATCTCATCA
>2557407|reference AciI_genome_v2|length 50|copies 1
AATAGAAGGGGACTATGGCTATGATGAGTTTACAGGACAAAAAATTATAG
>2557407|reference AciI_genome_v2|length 59|copies 1
AATAGACAAAACTCCATCTACTATACTTGTAAGAATGCATTGGATGGCAATAATCGCGC
>2557407|reference AciI_genome_v2|length 58|copies 1
AATAGACACTAAAAACCCTACAAATCCTCCACCGATAGAGCCGGCCAAAGCTGAGTTA
>2557407|reference AciI_genome_v2|length 54|copies 2
AATAGACATAAATGTAGTGGTCCACATACCAATTTTAAGAGCCACTGAGAAAGC
>2557407|reference AciI_genome_v2|length 60|copies 1
AATAGACATGAAATTAGGTCTAATCGGGTGTGGTAATATTGGTCAATTTCTTCTGCAAGC
>2557407|reference AciI_genome_v2|length 67|copies 1
AATAGACTTAAGTATGCTTGAAAAAAATAGAATGACAATTGCAAAAACGATTATTTTTGTTGTTAGC
>2557407|reference AciI_genome_v2|length 67|copies 1
AATAGAGCCTTGCACGTATTCTCTAAATGAACGTGAATGCACTGTTTATTTTCCTTTCTCACGATAC
>2557407|reference AciI_genome_v2|length 54|copies 1
AATAGAGTGTCGGACGGGGAGCAGAGTGATTTTAGAGGTATTGAACATTGCTTA
>2557407|reference AciI_genome_v2|length 71|copies 1
AATAGATAAGATTGCAGGAAGACCTCCTACTCCAATCGAGTTCGCCATTACGCCAGAACCAACCGAAACAA
>2557407|reference AciI_genome_v2|length 57|copies 1
AATAGATAATTGTTTATATGCATAGGGGGAAACTAAAATGGTAGCAACATTAATTAA
>2557407|reference AciI_genome_v2|length 69|copies 1
AATAGATTAAGCAAGGTGAAAAACAATTGAAATATTTTCAAGTATGTTTACTTAGCATCTTTTTAGTAA
>2557407|reference AciI_genome_v2|length 38|copies 1
AATAGATTAATAGGTTCGCTCCAGGTGGTTTTCCATCT
>2557407|reference AciI_genome_v2|length 72|copies 1
AATAGATTGCACACCAATTGGAGCAAATAAAACCGGCGAATTATATGTTTTACCAAATAAATTTATACTAAT
>2557407|reference AciI_genome_v2|length 58|copies 1
AATAGATTGTCACATCCGGAGAGACCGATTGTTTTTAGATTAAATTGATTGCAAATAA
>2557407|reference AciI_genome_v2|length 67|copies 1
AATAGATTTTTAAGGGTACTAAAGTATAACCAGTTTCTTTTGTATAACCGATTAACTTCACAATTTC
>2557407|reference AciI_genome_v2|length 59|copies 9
AATAGCAAACTTCGCTGGCTCTTTTGGACTATCAATTGGTCAAAATGGATGTGCAGGTA
>2557407|reference AciI_genome_v2|length 59|copies 1
AATAGCCTTTTCTATGTTTTGATCCGATGCTACTGTACTTTCAGTTACTGTTTTACCAG
>2557407|reference AciI_genome_v2|length 56|copies 2
AATAGCGAACCCATCACCCATCATTTTTTCAGCAAATACCGGATCTGGTACATCAG
>2557407|reference AciI_genome_v2|length 72|copies 1
AATAGCGGAGGAAAAGTTGAGGTAACAAGTAAGGGTACAAATATAACTTTCCCATCATTTCAATATTTAGGC
>2557407|reference AciI_genome_v2|length 66|copies 1
AATAGCTCAAAAAGCCGGAAGATTTGAAAAAATAGTTTCTAGTCCGGTTATTTATATTGATGGTGC
>2557407|reference AciI_genome_v2|length 64|copies 1
AATAGCTCGAATGTAAAAGCGAACAATTTAAACACTAGTGGAAACGGCTGGTACGGTGTAAACG
>2557407|reference AciI_genome_v2|length 60|copies 6
AATAGCTGCTAAACCCGCAATAAATGAAACCGGAACATGAAGTAATTCACCGATAAAGTA
>2557407|reference AciI_genome_v2|length 49|copies 1
AATAGCTTTAGGGCTAGCCTTATGTGTTAGAGTCTTGGAGGTAGAGCAC
>2557407|reference AciI_genome_v2|length 61|copies 1
AATAGGAACTTTAACGAATGTTATTGGACCTTCAGGAGAAACACGGAATTCTAATGTAACG
>2557407|reference AciI_genome_v2|length 61|copies 4
AATAGGAGAATCAGCAGGGCTTGTTCAAACATTCCAGTCATTAAAAGAAGGCTCGCGATTA
>2557407|reference AciI_genome_v2|length 40|copies 1
AATAGGAGCACCTAATTTACAAATTGGAATAATCGCTATC
>2557407|reference AciI_genome_v2|length 57|copies 1
AATAGGAGGACTAGCAGGATTAGCAGGCGGATTCGCTTTAGGTGCACTGGCCTTCAG
>2557407|reference AciI_genome_v2|length 60|copies 1
AATAGGAGTTCCTGTTAAAGCGAATCTTTGATCAGCATTTATCTTTTTAACAATCTTCGC
>2557407|reference AciI_genome_v2|length 60|copies 1
AATAGGGAATGTTTCCTTTATTTTTGAATGAGCTCGTTTCATTTCGTGCGCATAACTAGC
>2557407|reference AciI_genome_v2|length 44|copies 2
AATAGGGCCTGGCGCTATTGCATTCACTCGTATCCCATACTTTC
>2557407|reference AciI_genome_v2|length 60|copies 1
AATAGGGGTAAGTCCATTTCGAACAGTCTTTACTTTTCTATTTGGCAATAACAACCACTC
>2557407|reference AciI_genome_v2|length 56|copies 6
AATAGGTGCCTGTACCGCAAACCGACACAGGTAGGCGAGGAGAGAATCCTAAGGTG
>2557407|reference AciI_genome_v2|length 49|copies 2
AATAGGTGGAAGACTCGCTGATCAATTTTCTAGGAAAACAATTTTAATA
>2557407|reference AciI_genome_v2|length 48|copies 1
AATAGGTGTGTCTCGAACATCTAAGACGCCTTTATCTCAATATTTAGC
>2557407|reference AciI_genome_v2|length 56|copies 1
AATAGGTTTCATCCTAAACGTAAGATCTCGAACAAATAAATACATGTTTGACTAAA
>2557407|reference AciI_genome_v2|length 59|copies 1
AATAGGTTTTCAACGCCGAAAGCTTTCTCTGCGCGTGAAATACCATCTTCAGTTAATAG
>2557407|reference AciI_genome_v2|length 64|copies 2
AATAGTAAACGATCAAGGAGTAGAAATTGCATTTTTTGAATCAAAGAAAATCAATATTGAATTA
>2557407|reference AciI_genome_v2|length 68|copies 4
AATAGTAAATTGATTCCGCGATTTTTTTTTGAGGAATCTTATATAAATTTAGTAGAATTGCGCTGTTG
>2557407|reference AciI_genome_v2|length 67|copies 1
AATAGTACAAATCAAATGATTGAAGCTTATACTGAGATTTTTGGTGAGCTTCAACCTAAATATCATA
>2557407|reference AciI_genome_v2|length 62|copies 1
AATAGTCGTAATACCGACTCTTGTACAAGGAGAAGGTGCCCCTACATCAGTTGTGAAATCAA
>2557407|reference AciI_genome_v2|length 39|copies 1
AATAGTCTATTACATCCGCTTGTGGGTATTTTTGTATTG
>2557407|reference AciI_genome_v2|length 56|copies 2
AATAGTCTTTCTTGCTTCGAACAAAGCGAGCTATGTAGCCGGTTCAACAATTGAAA
>2557407|reference AciI_genome_v2|length 72|copies 1
AATAGTGAGGATGACCGGGTCCAAGGTGTACGTAAATTTATGGATATATTAGAAAAAGAACCCCGTATTGAA
>2557407|reference AciI_genome_v2|length 76|copies 3
AATAGTGTTTTGGTTTTCTTTTTTCTTTTGTTTCAAATATGCCGAAAGATAAGCTGCTCCGCCAACATTCCTACCA
>2557407|reference AciI_genome_v2|length 60|copies 2
AATAGTTCCATTTACATTTAAGTATATTTCTCCGTGTGAACATAAATCTTCTTCCTGTGA
>2557407|reference AciI_genome_v2|length 67|copies 1
AATAGTTTAATCTCCATTTCTTTCTACAAAGATCTTGTTCATACCTTCTTATTCGAAATGATAAGTA
>2557407|reference AciI_genome_v2|length 63|copies 1
AATAGTTTATGTAGTAAAAATTATGTTTAAAAACCAATCCAATACTCCATATAAAATCATTTA
>2557407|reference AciI_genome_v2|length 66|copies 2
AATATAAAAAGAAGGAGGGAATCGTATGGGACAAAATAAACATGCAATTCATCTTCACAATATGCA
>2557407|reference AciI_genome_v2|length 63|copies 2
AATATAAACTCTTTAATCCTTTTTTATTAGCATAAATATAGTATCTAGCAAGCTCTCTTGTTG
>2557407|reference AciI_genome_v2|length 52|copies 12
AATATAACACCTAAAAGTAATGCACAAACATATGCCGGTGCTGGTTCGTTTA
>2557407|reference AciI_genome_v2|length 64|copies 2
AATATAAGCCATTTGATTTTTTAAAATCATCGTTCGAATAGCTAATGCAAAATCAAGATTTCCA
>2557407|reference AciI_genome_v2|length 57|copies 3
AATATAATACCCATACCGGTTAGGATATATGTTTCATAATTGTATAAAATCGGCTTA
>2557407|reference AciI_genome_v2|length 59|copies 8
AATATAATTGGCGCAGCCTATATTAAAGATGACGTTAATGTATTACCTGTTTCTGTTTG
>2557407|reference AciI_genome_v2|length 65|copies 1
AATATAATTTTTTGCACTTCTTTACTAATACCAAGAGAACTAGCTACTTCGTTTTCAGTCTGTAA
>2557407|reference AciI_genome_v2|length 66|copies 1
AATATACAGTTGAGCAGGCGACTGATTTTATAGAAAAACAAATAAGTGCTGAAATGAATATTCCAG
>2557407|reference AciI_genome_v2|length 68|copies 1
AATATACGTCTACAATTTCCTTATTTTCTTTATTTTCGGGAGTGAATTGGCCACTAAAGAAGCCTCCT
>2557407|reference AciI_genome_v2|length 58|copies 1
AATATAGAAGAATCCGAGTTTTTTGTTCTTCTTAGCACAGCATCAACTCTTGCAATTA
>2557407|reference AciI_genome_v2|length 58|copies 1
AATATAGATATTACCCGCCCAGAAGAGTTGTGGACAACATGCGCTGCCGTTGTAAAAA
>2557407|reference AciI_genome_v2|length 67|copies 1
AATATAGTAAAAAACTTAAATTAAGTAAATTAATAGACGGAACAGTCCAAGGAATAGACTACATCGC
>2557407|reference AciI_genome_v2|length 41|copies 1
AATATAGTTAATCCCGCCAAAACACCGAGAATTATAGGATA
>2557407|reference AciI_genome_v2|length 59|copies 1
AATATATCCTAGATGTCCACCTGAGATGTGAACAATTGGTAAATTCAATTGTTCAGAAA
>2557407|reference AciI_genome_v2|length 52|copies 3
AATATATGAAGGAGCGGGAGCCTGAGATTACAAGGTTTGAGGCAGCGTGTAC
>2557407|reference AciI_genome_v2|length 63|copies 1
AATATATTTTTGTTCCGGTGTTAATTTAGCACGAACTTCTTCGATTAGAGGAATATTTAAAGC
>2557407|reference AciI_genome_v2|length 63|copies 2
AATATCAACAGATAAATTACGCTCTTTAATCAAATTAGCAACTTGCTTGATTTTAGGAACAAC
>2557407|reference AciI_genome_v2|length 67|copies 1
AATATCAAGGAAATGGTATCGGAAAGAAACTAATGGAACAACTTTTTAATCAATTTGAAAAGTTAGG
>2557407|reference AciI_genome_v2|length 57|copies 2
AATATCAATCATCCCTGGAATAATAACAGTACCGTTTCCATCAATTATTTCTTCGCC
>2557407|reference AciI_genome_v2|length 31|copies 1
AATATCACATATAGTCATCTCATCATCAAAA
>2557407|reference AciI_genome_v2|length 53|copies 4
AATATCACATATAGTCATCTCATCATCAAAATTGAAATAAAATGAAGCGCTAA
>2557407|reference AciI_genome_v2|length 64|copies 9
AATATCACATCTAATAGTCCCTTTGGAATATTCGGTAAAGTTAATAGTACAATTGACAATGGGA
>2557407|reference AciI_genome_v2|length 57|copies 3
AATATCACCTTCAGCGGGGAATTGTTCAACAGCTTGTTCTAAAATCTTTAATGACTC
>2557407|reference AciI_genome_v2|length 54|copies 1
AATATCAGCTTCACGTGCTTCACCAGGTCCGTTTACTGCACATCCTAGTACGGC
>2557407|reference AciI_genome_v2|length 66|copies 1
AATATCAGGCTTTACACAAGTAATTAATACATCTAATTTACTTTTAAAATACTTATAAATCGTTGC
>2557407|reference AciI_genome_v2|length 50|copies 10
AATATCATGTTGATCTTTTCCTAGTAAATCGTTTAATAGATCATCGCGTA
>2557407|reference AciI_genome_v2|length 63|copies 1
AATATCCCAAAGCTTCGCCTCTATATCTCCACTTTGATCTTGTAAAGTTAATGATAAAAAGGA
>2557407|reference AciI_genome_v2|length 61|copies 4
AATATCCCTAGAATGTTACCAGAAGGAATCGGTGCTGAAATAGATTATGGTTCATGGCCAA
>2557407|reference AciI_genome_v2|length 61|copies 1
AATATCCTTAATATTAGACATATTCTCACCTTTTCTAAACTTTTTCTTGCTCTGAAACTAG
>2557407|reference AciI_genome_v2|length 66|copies 1
AATATCGAATGGAAAAATGTAGATGGGCGAATCCTTCCATATACACTAGACGGAACGGAAATAAAG
>2557407|reference AciI_genome_v2|length 52|copies 15
AATATCGCTATAAAGAAACAGCTTCATATAGTGCATATCTTGTCATAAATCA
>2557407|reference AciI_genome_v2|length 52|copies 1
AATATCGGTATATCGTTCGAACATTAAATTAGTAATCATAACTGTCATGCAA
>2557407|reference AciI_genome_v2|length 66|copies 1
AATATCGTTCATAACGGGTTTGAGGCAATTTCTGTGGGTTGAAGTTTATATTTTATATTACGAACA
>2557407|reference AciI_genome_v2|length 71|copies 1
AATATCTAAAATAACCGGAATTGTACGAAGTGCTTTAAACAGACCACCTGGACCATTTGTTTCTTGACCAA
>2557407|reference AciI_genome_v2|length 50|copies 1
AATATCTATTTAGCATATATTGAATTCTTTAACTGAAAAGGGTATTGAAA
>2557407|reference AciI_genome_v2|length 48|copies 1
AATATCTGGATTTAATGGAGTTTGTTCATAGGCAAACATTGTTCCTGT
>2557407|reference AciI_genome_v2|length 65|copies 2
AATATCTTGAGTCTCCGCTCGTTCTTTCGTCATATAAAAAACGTTTTCATTCGTTAATATTTCCG
>2557407|reference AciI_genome_v2|length 55|copies 1
AATATCTTGGTGGACTTGAGAGTTATAACCAAATTATGAGTCGTCACATGCATTA
>2557407|reference AciI_genome_v2|length 32|copies 1
AATATGAAATGCTCCCGCTGCAATAAATAGAA
>2557407|reference AciI_genome_v2|length 54|copies 1
AATATGATCCTGTTTTTGAAGTTGATTTAACAATTTCATATCCTGTTGCACCTG
>2557407|reference AciI_genome_v2|length 57|copies 1
AATATGATTTTCGGTTCGGTAATCGATGAAAGCTTAAAAGATGAAATTATTGTAACT
>2557407|reference AciI_genome_v2|length 65|copies 1
AATATGATTTTCGGTTCGGTAATCGATGAAAGCTTAAAAGATGAAATTATTGTAACTGTTATTGC
>2557407|reference AciI_genome_v2|length 53|copies 2
AATATGCATTCGTACCGCATATTACAATTGGTCAGCAATTACAAGATGCTGAA
>2557407|reference AciI_genome_v2|length 55|copies 2
AATATGCGCCCGTAGCTCAATTGGATAGAGCGTTTGACTACGGATCAAAAGGTTA
>2557407|reference AciI_genome_v2|length 47|copies 1
AATATGCTCAACAATAACTGCATGCTCCAAATGTCTAAATGCATACG
>2557407|reference AciI_genome_v2|length 37|copies 1
AATATGCTGACGCACCGCGATGTGCACCAATATAACT
>2557407|reference AciI_genome_v2|length 56|copies 1
AATATGCTGACGCACCGCGATGTGCACCAATATAACTCATTTTTTTACCTTGAAAA
>2557407|reference AciI_genome_v2|length 55|copies 4
AATATGGAAATTGACCGCATTATTATTGCTTCTAGAGATATTACAGAAACTTCAC
>2557407|reference AciI_genome_v2|length 66|copies 1
AATATGGACTTGAAATACAAAATATTTCGCAGCTTGAAAGAACAGAAAAAGCTCTGAAATCACTAG
>2557407|reference AciI_genome_v2|length 56|copies 1
AATATGGTAAGCGCTTAAACCTTGAACAGGTAACGCTGCAGCTATTTTAAAATCCA
>2557407|reference AciI_genome_v2|length 65|copies 6
AATATGTAATTCATCCGCAAGAGATAAGATTGTTTCAACACTTAAATTATTAATATCGGAAATAG
>2557407|reference AciI_genome_v2|length 61|copies 1
AATATGTATCACTGGGAAAATTCAATGTTATTGATACAGAAATTATAAATAATTATGGTTC
>2557407|reference AciI_genome_v2|length 61|copies 1
AATATGTCTTCCCGCTCTACCTGCAATTTGAACGAGTGCACTTTCAGAAAAAACCTCTTCG
>2557407|reference AciI_genome_v2|length 33|copies 1
AATATGTGCAGATCGCAAACATGTAACTGCTGC
>2557407|reference AciI_genome_v2|length 57|copies 1
AATATGTTGAACAGCAGGCTTTTCATCATCGTCATATTCGTCACGAATTTCTCCAAC
>2557407|reference AciI_genome_v2|length 58|copies 3
AATATGTTGAATATGACTATATGCATCAGCAAATTCCTTTGCAATTTCACCTGTTTCG
>2557407|reference AciI_genome_v2|length 58|copies 2
AATATGTTTCGTTGTTTTTCAATACTTTACCAGTTCCTGTTGAAATTGGTACATCTTG
>2557407|reference AciI_genome_v2|length 57|copies 1
AATATTAATAAAATTCCGCGTCGATCACAAATCTCTCTTAATCTTTTAAAGTAGGAC
>2557407|reference AciI_genome_v2|length 53|copies 1
AATATTAATTACTTGTGTGCCTTCAACTGTTGAATAATCACGTACATATAGTG
>2557407|reference AciI_genome_v2|length 67|copies 4
AATATTAATTGAAATTTGACCATTTTCTGCCATTTCAATCTCTTTTCTAGGAATGAACATTAAAACG
>2557407|reference AciI_genome_v2|length 53|copies 1
AATATTAATTGGATTATTGAAGATGTAATAAATATACTGAAAGAGTGTATCCG
>2557407|reference AciI_genome_v2|length 59|copies 1
AATATTAATTTTAGCCGCTTCTACTTTCTATAAATCAGGTAATACAAATGTCGCATCAA
>2557407|reference AciI_genome_v2|length 55|copies 1
AATATTACTATAAATATTGCGTCCTTCTGTAATAGCCGATTTGATTGTCGCAAAA
>2557407|reference AciI_genome_v2|length 49|copies 1
AATATTAGAACGCGGACGTAAGCATTCGCCGTTATCATAAAAGACTATA
>2557407|reference AciI_genome_v2|length 63|copies 2
AATATTATTATTATTTAATATATTAATTAATGTTTTAGAGGAAATACCTGTTTCCTTTTCGTC
>2557407|reference AciI_genome_v2|length 68|copies 1
AATATTATTTATTGCAGGTGATGTGGAAAAGATTAATCAATTTGAAAATAATAATCCATATGTAACAG
>2557407|reference AciI_genome_v2|length 66|copies 1
AATATTCAAATCCAACTTTTTCATACCAATTTTTAGAAGAGTTTGTGTCTTTACAAAATATAACAA
>2557407|reference AciI_genome_v2|length 54|copies 1
AATATTCACAGAAGTATCGCTTGCCCCAACTGTAATAGCTAAAGGTGAGTTACC
>2557407|reference AciI_genome_v2|length 66|copies 1
AATATTCAGTTTCAACTTTTCCATTGAATTTAGCTGAACCACTTACTTTCACTTCATGACAAAAAA
>2557407|reference AciI_genome_v2|length 58|copies 1
AATATTCATACAGAGAATTACACAAAATAGCACTTATGAGGGAGGAATTTGAATGAGC
>2557407|reference AciI_genome_v2|length 45|copies 1
AATATTCATAGATGCTGCAGTCGCTTCGTGATAAAACGTATAAAC
>2557407|reference AciI_genome_v2|length 48|copies 1
AATATTCTCTGCTGTTGAATCTTTAGCTACAAGTACTGACATAAATGC
>2557407|reference AciI_genome_v2|length 55|copies 1
AATATTGAATTTACAAGTGATACAGATACTGAAGTAATTGTTCAGTTAGTTGAGC
>2557407|reference AciI_genome_v2|length 58|copies 1
AATATTGAGAGATTTTCTTATTACTATCATCTTCTGCGATCAAAAGCTCTAAAGCAAC
>2557407|reference AciI_genome_v2|length 51|copies 1
AATATTGATTTATGTTCCTTCGTCAATAACGCACCTGTAAAGATCACTAAG
>2557407|reference AciI_genome_v2|length 60|copies 1
AATATTGCGTTATTTAAAAATCGCTTCACCATTAGAAGCGATTGAACGAATTGAAGAAAG
>2557407|reference AciI_genome_v2|length 55|copies 6
AATATTGGAGTTTTCCGGTACTTCTAATACTTTTCCACTAGTAGCAAAATTCAGC
>2557407|reference AciI_genome_v2|length 53|copies 1
AATATTGGGGAAAGAAACGATGGAGGGAATTAGAAAATGAAGAAAGTAAGAAA
>2557407|reference AciI_genome_v2|length 61|copies 1
AATATTGTTTTATCGCAGGAATTAAAGCATAAACCTGACGAAACGTTAGCGAGAGATTGGC
>2557407|reference AciI_genome_v2|length 56|copies 1
AATATTTAAGATAAATAATTTAATTAAGCCGACTTAGCTCAATTGGTAGAGCAACT
>2557407|reference AciI_genome_v2|length 58|copies 1
AATATTTAAGATAAATAATTTAATTAAGCCGACTTAGCTCAATTGGTAGAGCAACTGA
>2557407|reference AciI_genome_v2|length 67|copies 2
AATATTTAATATTTCCATTACTTTTACGAATGGACTTTCATCTACTCCTGCCGACTTCCATGGAACG
>2557407|reference AciI_genome_v2|length 38|copies 1
AATATTTGTTTTAGCAGGCTTATTCCCTTGGGAGAAAG
>2557407|reference AciI_genome_v2|length 59|copies 1
AATATTTTACAACTACAAATTCCTACAAAGTATGAATTCTATTCGTTATATAATTGTTA
>2557407|reference AciI_genome_v2|length 51|copies 4
AATATTTTGTTGATCCGCTTAAGAATTTGAAACCAGTGTTAATATCCATAA
>2557407|reference AciI_genome_v2|length 69|copies 1
AATATTTTGTTTAATCGATTTTGAAATCCCCAGCTCACTATCTATTCACTCCTTAACTTGATTACTGGA
>2557407|reference AciI_genome_v2|length 62|copies 2
AATATTTTTAAATAATATCTATTTTTGGATTGTTGTAGGATTGTTATCAATTATTATTGGTG
>2557407|reference AciI_genome_v2|length 70|copies 1
AATATTTTTAATGGCAACTTTCATTTTTTCTTCACGTGTAACGAAGTGGGATGCAGGGAAAATTGCAACG
>2557407|reference AciI_genome_v2|length 59|copies 1
AATCAAAAAGCAGCATCACTCCTTGGTGCAAAATCTCCGTCTGACTTAATTGATCTTAA
>2557407|reference AciI_genome_v2|length 55|copies 2
AATCAAAAGGAATTAGCATTAGCTATAAGAAACAATTCTCAACTGCATTTAACGG
>2557407|reference AciI_genome_v2|length 59|copies 1
AATCAAAATCCGTTGCCTTACCGCTTGGCTATAGCCCATTAATTAAGAACTTATTATAC
>2557407|reference AciI_genome_v2|length 50|copies 1
AATCAAACATGATTCTCGCTGAATTTGATAAGCTTTCAATATGTGACCAA
>2557407|reference AciI_genome_v2|length 55|copies 1
AATCAAACATGTTTGCTCCTCCTATAGTCGAACTGGAATATTTTTTTCATTTAAA
>2557407|reference AciI_genome_v2|length 62|copies 1
AATCAAACTTGATTCAGAGAAAAAATTAGACTATGACTTCTCATTCTCAGGTTGGGGACCAG
>2557407|reference AciI_genome_v2|length 56|copies 1
AATCAAATAAAGTGCGGGCTTCTCGAATGCTTGAAGCATCAACCATAATTTGTTCA
>2557407|reference AciI_genome_v2|length 60|copies 1
AATCAAATGATTTAGTATTTGGAATTGGGCCTGCTGGTACAGGTAAAACATATCTTGCAG
>2557407|reference AciI_genome_v2|length 59|copies 1
AATCAAATGCGATTAAAGCAAAAATACCTCCATTAATACCTTGATAAATTGTTTTAGAG
>2557407|reference AciI_genome_v2|length 65|copies 3
AATCAAATTGCTTCATCAGTTGGCGTATCACCTGGAAGAGTATTTTATGGACAAAAGCAAGCAAA
>2557407|reference AciI_genome_v2|length 59|copies 1
AATCAACAAGAGCATGATTATTATACGAATGTATTTCGAAAAATTGATAAATCCCCCTA
>2557407|reference AciI_genome_v2|length 55|copies 1
AATCAACCCCATCCCTCCCTTTTAATATTTATAAAATCCTTTACCGCTTTTTTTA
>2557407|reference AciI_genome_v2|length 66|copies 1
AATCAACTAAGAAAGCCGGCTTTGCCACATTTTCTCCTAAAGAAAAAATTGTACCACTAAAGTCCG
>2557407|reference AciI_genome_v2|length 55|copies 2
AATCAACTAGCGCACGGGCTTGTAACAGATGAAAACCTATACACATTCTATTTCG
>2557407|reference AciI_genome_v2|length 50|copies 1
AATCAAGAAATAATTCTATGCGAGCGTGGCATAAGAACTTATGAAAAAGC
>2557407|reference AciI_genome_v2|length 46|copies 1
AATCAAGAACAGGACCGCACGATTGTAATGGTCTTACACGACTTGA
>2557407|reference AciI_genome_v2|length 56|copies 3
AATCAAGAACAGGACCGCACGATTGTAATGGTCTTACACGACTTGAATCAAGCAGC
>2557407|reference AciI_genome_v2|length 60|copies 30
AATCAAGATATTCGCGGGGCAAATGCGATCGTTTTTAATGACGAAACAGATAACGTAAGC
>2557407|reference AciI_genome_v2|length 66|copies 1
AATCAAGGAAATAAGCAGGATACTTTCCTAAAATAGTTTGGACAAGATCTCTGAACGTTCTTGCAC
>2557407|reference AciI_genome_v2|length 58|copies 2
AATCAAGTTATTGCCCGCGAAACAATTTTTAAGGGGAGTTTAAATGCTTCAATTGTTC
>2557407|reference AciI_genome_v2|length 53|copies 8
AATCAATAACCTAATGGGTGCTGCAGGTGCACTTTCAAGTGTTGACCCTGAGG
>2557407|reference AciI_genome_v2|length 64|copies 1
AATCAATATACCATGCAGGAACCTTATTATTTCTCATTTCCTCTTCCCACTCTGGTGGTACACC
>2557407|reference AciI_genome_v2|length 65|copies 5
AATCAATCCGGACTTGAAAAATTACAAGAATCTTGGGGCAAGGATACTAAGTAGATGTGAAATTA
>2557407|reference AciI_genome_v2|length 59|copies 2
AATCAATGTTTCTAGAGTTTTAAATAGATTAGATGTCAAGAGTGTAGCTCTTGGATTCG
>2557407|reference AciI_genome_v2|length 59|copies 2
AATCAATTTCGTCACCGCATAAGCCCTCATAGCCAGTCCCGTTAATATTTTCATGATGA
>2557407|reference AciI_genome_v2|length 44|copies 1
AATCACAATTGTGCCAGGATCCCATCTATATGCTTCAATTTCCG
>2557407|reference AciI_genome_v2|length 55|copies 1
AATCACACCATCTTTAGCGATTTAGCACTGGATTTCCCGGGGTTAAAAGAAAGTG
>2557407|reference AciI_genome_v2|length 48|copies 2
AATCACATATTTAAGCCACATTCCGTGTGCAATTAGTGGAACTAATGC
>2557407|reference AciI_genome_v2|length 59|copies 1
AATCACCATATAAAGGTGAGATTAAAGGATTTTTCCTATCATTATTTCCTACATATGTA
>2557407|reference AciI_genome_v2|length 60|copies 10
AATCACGACGTTGGCGGGGCAGGAAAGAAAATATCTTCAGCAGTATTCGTTAATTCTGGC
>2557407|reference AciI_genome_v2|length 58|copies 1
AATCACTATAAACAGCCTTTACGACATTCGAATTCAGCAATGATTTTACTTGATTTGC
>2557407|reference AciI_genome_v2|length 67|copies 1
AATCACTCCTGCTCTTGTGAGCAAGTTTAACTATAAATCAGTTATGCAAGTGCCAAAAATTGAAAAG
>2557407|reference AciI_genome_v2|length 57|copies 1
AATCAGCACTTACATCAGACGTTCCATGTAATGTACCTTTTGATGTTTCAATTACAG
>2557407|reference AciI_genome_v2|length 54|copies 13
AATCAGCATCTGGACCGGTCACCTGTTTTTCTAACACCGTTTTGATCATCGCAA
>2557407|reference AciI_genome_v2|length 52|copies 1
AATCAGCTACGACAACCTTTGCACCCTCTTTTGTATATTTTAATGCAGTAGC
>2557407|reference AciI_genome_v2|length 62|copies 1
AATCAGCTTGGCCAAGAACAACTTTCTAAAGTTATGTTTCCACTTGGAGGGTATTTAAAGCC
>2557407|reference AciI_genome_v2|length 67|copies 1
AATCAGCTTTAAATGTATTAAACTATAAAAATAAACAATATGATGAATTCTTACAGAAAGCTAACAC
>2557407|reference AciI_genome_v2|length 57|copies 1
AATCAGTATTATTATCGCACCCAGACATTATTGAAGCTGGTGTAACGGGCAAAGAAG
>2557407|reference AciI_genome_v2|length 60|copies 1
AATCAGTATTGCCGGAGGACCAGGCTTATTACAAAACCTAGCATTTTCTATGCCACGTGC
>2557407|reference AciI_genome_v2|length 71|copies 1
AATCAGTTTTAAATGTTTCATGGTCGTTGTCTACATCGCTTTGTGCTTCCGAAGAAGACAGGGTTTGTCCA
>2557407|reference AciI_genome_v2|length 68|copies 1
AATCAGTTTTTTGACATGAAAAAACAAGGCACTACGATCATTATTACAACCCATATCATGGAAGAAGC
>2557407|reference AciI_genome_v2|length 68|copies 3
AATCATAAAAAGCGCAGGTTCAATTTCACGAGCTTTTAGTGAAATAGACTTTACAGAATTGATTCAAG
>2557407|reference AciI_genome_v2|length 54|copies 1
AATCATAAGGGTAGCGAAAGAAGGTTACGCCACCCGCGAAATTTTTGTGAGGAC
>2557407|reference AciI_genome_v2|length 66|copies 1
AATCATAATCAAAATTCCAGTCCAATCTCCAGCCAGTATTACGGCAATACGGATGATTCAATGAAA
>2557407|reference AciI_genome_v2|length 58|copies 5
AATCATACCGGCTGCGGGATTAGGAACACGTTTTTTACCTGCAACAAAGGCAATGCCG
>2557407|reference AciI_genome_v2|length 48|copies 1
AATCATACTTGCTCTCATCTTCTTAGTTCCTTTCTATTATGTATTAGG
>2557407|reference AciI_genome_v2|length 53|copies 1
AATCATATTAACTGTTGATTATGGATTTACTAGAGAAGAATGGGATGCACCCC
>2557407|reference AciI_genome_v2|length 55|copies 1
AATCATCACGAGCAACCGCTGTAATTACTACGTGCTTTAAGTTCATTTGTGTTAC
>2557407|reference AciI_genome_v2|length 50|copies 1
AATCATCAGAAGAAGCAGTATGTGTTCCTCTATTTGATGAAATCGATAGA
>2557407|reference AciI_genome_v2|length 61|copies 5
AATCATCATTGGAATACATAAATGAGCAATTGCTTTTCTTATTGGTGCTTCTTTTAAATAA
>2557407|reference AciI_genome_v2|length 49|copies 1
AATCATCCAGATTTAAAAGATGCTTATAAAGGCGGATATGATTTCGTAG
>2557407|reference AciI_genome_v2|length 66|copies 1
AATCATCCTTATTCTCCAACTCTTGTTTAATAATTTTCCAGCCAATTAGGTGGATTTCTTCGAGGA
>2557407|reference AciI_genome_v2|length 54|copies 16
AATCATCTACTTATTCCGCTATGATGTTGCAGGTTGGTACACAAATGATTCATC
>2557407|reference AciI_genome_v2|length 55|copies 7
AATCATCTTCCTGACCGGCACTTGTTCCCCATAGACTATACAGTTCACGGTGCAC
>2557407|reference AciI_genome_v2|length 53|copies 1
AATCATGAAGGTCCAAATAGAGGACAATGTACTGCTTGCTTTACAGGGCGTTA
>2557407|reference AciI_genome_v2|length 83|copies 1
AATCATGGAGAAAGCCGGGGCATTAAAAACTAAAATTGCAAACTTATTTAAGGGCATTAAATGGGATTTACCAAAATTAAAAC
>2557407|reference AciI_genome_v2|length 60|copies 2
AATCATGGATAAAGCAGGCATGGAATTTATGCTTGGTTTACTTTATTTAATTCAGCCAAC
>2557407|reference AciI_genome_v2|length 25|copies 1
AATCATGTCAGCAGGTTCATGGGCT
>2557407|reference AciI_genome_v2|length 45|copies 2
AATCATTAAACTAAGTGATTTAAGCAGTTAGTTTATTATTTTAAT
>2557407|reference AciI_genome_v2|length 48|copies 1
AATCATTAAACTAAGTGATTTAAGCAGTTAGTTTATTATTTTAATATC
>2557407|reference AciI_genome_v2|length 55|copies 2
AATCATTAGTTACACCGGGAATTGAAAAAATTTGGTTAGATGGACGTGTTAAGGC
>2557407|reference AciI_genome_v2|length 65|copies 1
AATCATTCAATAGTAAACCCGTTCTTTCTTGAAGTAGTTTCGACATTTCCTTTTCAAAAGAGGTC
>2557407|reference AciI_genome_v2|length 59|copies 2
AATCATTCCAAAATTATTGTATTCAAAATGCGTCCCTCCGGATGAAGGAAAAACTAAGA
>2557407|reference AciI_genome_v2|length 31|copies 1
AATCATTCCATAGCCCGCACCTAAGTATGCT
>2557407|reference AciI_genome_v2|length 32|copies 1
AATCATTCCATAGCCCGCACCTAAGTATGCTG
>2557407|reference AciI_genome_v2|length 61|copies 2
AATCATTGCAATGCCTTTAACTTATAGTATTGCAACGGGGATTGCAGTTGGTTTCATTTTC
>2557407|reference AciI_genome_v2|length 41|copies 2
AATCATTGCTAATGTGCCACTTTCAACACGTGCAGAGCTTG
>2557407|reference AciI_genome_v2|length 60|copies 1
AATCATTGTTGGAGCAGGTTCGATGGGAATGGCAGCAGGATACTATTTATCAAAAAGAAA
>2557407|reference AciI_genome_v2|length 66|copies 1
AATCATTTCAATTACTTTCTTTTTCTTCTCATCAGGGTTTGTATAGATTAAATCGTAAGGGAAAAA
>2557407|reference AciI_genome_v2|length 50|copies 1
AATCATTTGAAAGAGTGGCATGTGAAGCAGCAGTCACTGGTGATTATGAC
>2557407|reference AciI_genome_v2|length 61|copies 1
AATCATTTGTGTGACAGCTTTCAATTCTGAGATATCCATCGGAAGGGCTACTAATTGACCA
>2557407|reference AciI_genome_v2|length 52|copies 1
AATCATTTTTGTATAGAATGCATAATAAAGAAGTGGACCTGAAAACGCTTAA
>2557407|reference AciI_genome_v2|length 75|copies 1
AATCCAAAAGAAGCGGGTTTATTTGTAACAAATGAACCAGGACATGCCCAAGTTTTACAGAAAAGCTATGAGAAC
>2557407|reference AciI_genome_v2|length 64|copies 1
AATCCAAACTAAAGCATATGAAGTTTTAGAAACTTCCGTTAATGTTGAGATGTAATGGTTCTGC
>2557407|reference AciI_genome_v2|length 71|copies 1
AATCCAAATGCGGCACAAACATTACCGGCGTATATGGGACCAAATCCAAACGCAGCACAAACATTACCAGC
>2557407|reference AciI_genome_v2|length 59|copies 1
AATCCAACGATTTGGGCTGTTAAGGATTTAGAGAATATTGATATTAAACAATTAGGGTT
>2557407|reference AciI_genome_v2|length 60|copies 1
AATCCAAGTACCATCTGGAGTTAACCATTTAAATTGAGTTAGCTTAATGTTACTGCCATC
>2557407|reference AciI_genome_v2|length 54|copies 1
AATCCAATAATTGTTTTGCTCGATTTCAACAGCCTTATTGTTCAGTTCCTTTGC
>2557407|reference AciI_genome_v2|length 74|copies 1
AATCCAATTTTCAACCGCTTGATTTAAGCTGGGTTCGGTTTTCCATAACACTCTTGCAACTGGAAGATTTGGCA
>2557407|reference AciI_genome_v2|length 50|copies 3
AATCCACTTCGGTAAGCGCTTTCGATTATTAGATATCTCAATTGGCGTAC
>2557407|reference AciI_genome_v2|length 62|copies 1
AATCCAGAACTGTCCCCGCAACTGTAATGTGGACGAAACGGCTATCCACTGTTCGAAAAGAA
>2557407|reference AciI_genome_v2|length 62|copies 2
AATCCAGCTTCAATATGGAATGAATGCTTCAACTGTAAACTTATGCCAAATCCCAATTTGCA
>2557407|reference AciI_genome_v2|length 62|copies 35
AATCCAGTTGGAACTAGGTTACGATTATCGAAAAAACGTAGAAGAATACCCAGTCTGGCAAC
>2557407|reference AciI_genome_v2|length 56|copies 1
AATCCATCTAAGCGCTGCACTAGCCATAGTTGACCTACCTTTAGTTATCCAGTTAA
>2557407|reference AciI_genome_v2|length 61|copies 1
AATCCATCTTCACTTAATTGATTTCCAAATAGTAGACCGGAGAAATTTTGATGTAGAAAAA
>2557407|reference AciI_genome_v2|length 63|copies 1
AATCCATTCATTTTTATAAAAAGTATCGACTAAATCAGTTACCAATGATAAAAGCCCCTCTAC
>2557407|reference AciI_genome_v2|length 37|copies 1
AATCCATTCGAAGCCTGGCACAGGCAGAGGTTGTCTA
>2557407|reference AciI_genome_v2|length 59|copies 2
AATCCATTCTAACCGCTTTAAATACGCTTTTAAAGTAATGCATGAGAAACGGTTAAGCG
>2557407|reference AciI_genome_v2|length 56|copies 1
AATCCCAAACATCGAAAGCGCCCATATATTACCGATAAATGCTGTACCAAATGCAG
>2557407|reference AciI_genome_v2|length 82|copies 1
AATCCCAATCCTGCAAATGTTTCTCCAATATTAAAGGCAACCCCATTTTCGTTAAAATTTCTGTGGTCATCTTCTTCAAAAA
>2557407|reference AciI_genome_v2|length 61|copies 4
AATCCCACCATCATTTGTTGAACTTCCTCCAACACCAATAATAAGCTCAGAAGCTCCACGC
>2557407|reference AciI_genome_v2|length 64|copies 2
AATCCCAGTATCATCCGCCGACCCTTGACCATGACTAGGAAAATAGGCAAACTTGATTGGTAAA
>2557407|reference AciI_genome_v2|length 56|copies 5
AATCCCGATTAAGTCCGCTCCTACGAACTCAGATAAGATAATATAATCAGTTTTTA
>2557407|reference AciI_genome_v2|length 59|copies 1
AATCCCGCACAGAAAATTCCTTCTTCCATACTCCCAAATCAAACTCAGGTAATTCAGGC
>2557407|reference AciI_genome_v2|length 57|copies 3
AATCCCGCATGGTGCAGGGAATGAACACGGTATGCACGTAGCTGGCACTGTTGGTGC
>2557407|reference AciI_genome_v2|length 67|copies 1
AATCCCGGCTACACCTTTAAAGTTTGTAACAATTTTTGGCGTGTATCCTGCCATTTGTTTACTTGCG
>2557407|reference AciI_genome_v2|length 57|copies 7
AATCCCTAAAATATCCGGAGAAGCAAGTGGATTTCTTACTAAGCCTTGAAGAATAGC
>2557407|reference AciI_genome_v2|length 71|copies 1
AATCCCTAAGCAATCGGGTATACTATGATTCGTTTTAAAAAATGAAGTTGAAAAGTGTTCAAATTTAATAA
>2557407|reference AciI_genome_v2|length 63|copies 2
AATCCCTACTTTCTCTTGAAGCGTATCTGTTTCCCATTTTGATGTGTACATCCAACAACTAAC
>2557407|reference AciI_genome_v2|length 55|copies 1
AATCCCTATAATGACTGGATTATTCCCTAGTGTAATCACCGCAATTATTGCCAGG
>2557407|reference AciI_genome_v2|length 56|copies 1
AATCCCTCATGATGCATTTGAGTTTTTCAAAACGCAACGCGAAGCTCGAAATAAGA
>2557407|reference AciI_genome_v2|length 60|copies 23
AATCCCTCTTACTCCTCCATTTTTATTAAATCTCATATTAATGAATCTAACTTAGTTAGG
>2557407|reference AciI_genome_v2|length 63|copies 1
AATCCCTCTTACTCCTCCATTTTTATTAAATCTCATATTAATGAATCTAACTTAGTTAGGATT
>2557407|reference AciI_genome_v2|length 63|copies 17
AATCCCTCTTACTCCTCCATTTTTTAAAATTAACAGAGTGCATATATATTGGAGATTGTCAGC
>2557407|reference AciI_genome_v2|length 71|copies 6
AATCCCTCTTACTCCTTAAACAGTGAAAAAGTCTTCAACGTTATCGTTGGAGACTTTTTTCGTTTTGATTA
>2557407|reference AciI_genome_v2|length 66|copies 1
AATCCCTGCTAACGATAAAACGAATATTGACATGATAACCGCTAAAAACGGATTTGTTTTACCTAG
>2557407|reference AciI_genome_v2|length 69|copies 1
AATCCCTTAATGGTGTTAATTTCTTCTTTAGCTTTCTTCGTTAAATTTAGTAATTTTTCAAAGCGCTCC
>2557407|reference AciI_genome_v2|length 56|copies 1
AATCCGAACTGATCGCGCCTTGTTTTGTAGATAATGCTGAGTCAATTCTTAAATTC
>2557407|reference AciI_genome_v2|length 57|copies 1
AATCCGAAGAAACCACCACTTTTTTTCACTGGATCCCATCCTAGACCTACAGTTAAA
>2557407|reference AciI_genome_v2|length 31|copies 2
AATCCGACACGGTCCCGCCACTGTATTGGGG
>2557407|reference AciI_genome_v2|length 32|copies 1
AATCCGACACGGTCCCGCCACTGTATTGGGGA
>2557407|reference AciI_genome_v2|length 72|copies 2
AATCCGACGGAGCTTTGGATATAACGAATATTTTCAATTTGTCTGAAGGCTGCGCTAATTGTTTTATTTAAG
>2557407|reference AciI_genome_v2|length 63|copies 2
AATCCGATTATATGGCCGGAGGAAGAAGACGGCATTGCATTAATGGGCGGGAATTTTGACGCC
>2557407|reference AciI_genome_v2|length 35|copies 1
AATCCGGCAACTGAGGACGTATTAATGATTGATCC
>2557407|reference AciI_genome_v2|length 60|copies 1
AATCCGTGATTTTTTTCAAGTAAATGTGCGACATGCCAATTTGTTTCTGCAGTGCTTTTA
>2557407|reference AciI_genome_v2|length 59|copies 1
AATCCGTGGCCCCCAGGCGCATACCTCTAAACACGCAATCCTTCTACCAACACAATCCG
>2557407|reference AciI_genome_v2|length 62|copies 2
AATCCGTTGCCTTACCGCTTGGCTATAGCCCATTAATTAAGAACTTATTATACTATATTCAA
>2557407|reference AciI_genome_v2|length 52|copies 1
AATCCGTTTCAAATGCAGGGCCTGCCATTGCGTAAAGTCCAGCACCGTAGGC
>2557407|reference AciI_genome_v2|length 66|copies 1
AATCCTAAAGTTAATCCGTATGGTGCAAATCCGTCACCATATGTTTTCACATGATTGATTGACAAA
>2557407|reference AciI_genome_v2|length 58|copies 1
AATCCTAATACAAGTGTTGAAATCGCGATACCCGGAAATAAGGCAATATGTGGTGCAG
>2557407|reference AciI_genome_v2|length 57|copies 91
AATCCTAATCGTCATCCATTTATGTAGCTTACGTTCATTTGGTGTTCCATATTTATC
>2557407|reference AciI_genome_v2|length 55|copies 1
AATCCTACTGATCCACGGTGTCCTATTCGAATGCAATCTGTACCAATTAGTAAAG
>2557407|reference AciI_genome_v2|length 63|copies 3
AATCCTAGCAATGGCTGGAGCAGGGCAAGTTGGTGCAGCTTTAGCGCTTTGGGTACGTTGTTA
>2557407|reference AciI_genome_v2|length 64|copies 31
AATCCTATAGGTGTACCGGCTACGCTAAGAGGATAGATTCCGAAAGTTAATCCGTTTGATTTCA
>2557407|reference AciI_genome_v2|length 54|copies 3
AATCCTATTTGCAACCGGCCATTTTCGAAATGGAATATTGCTTGCACCAGCAAC
>2557407|reference AciI_genome_v2|length 69|copies 2
AATCCTCAAATCCCCAAATTTTTGATTCTAATTTTCGAACCTGCTCCATTTCTTCTATTGAATGAAGAG
>2557407|reference AciI_genome_v2|length 48|copies 1
AATCCTCACTAGTATTAGTGAGGATTACACGCATGAATACATTGGAAT
>2557407|reference AciI_genome_v2|length 57|copies 1
AATCCTCCATTTACCCTGCTAACTACAAGTTGGTCTCTAACATTTTCCCATGCCTTA
>2557407|reference AciI_genome_v2|length 56|copies 1
AATCCTCCTCGGCGGCTGCATCTACAATTAACGGTAGATTGTGTTTTTTCGCAATA
>2557407|reference AciI_genome_v2|length 64|copies 4
AATCCTGAAATGTGGGAACAAGGATATTACATCTTACCAACAATCGTAATAGGGGTTGACCAGC
>2557407|reference AciI_genome_v2|length 55|copies 3
AATCCTGGTGATGCATCAAGTTGTTTCAGTGCCATTCTTTGTTCATCTGTTAGGC
>2557407|reference AciI_genome_v2|length 84|copies 1
AATCCTTCCTTTTTTTCATGATGAAATGACACTAATGGTTGGAGGTTTTGGAGGAGTCGGTTCACCGCCAACTTTACTTCAAGC
>2557407|reference AciI_genome_v2|length 65|copies 1
AATCCTTCTTTAGCCTCGATCGCTTGGTGAAGACCTTCACTGTAACGGCGACCTTTCATTAAACG
>2557407|reference AciI_genome_v2|length 58|copies 1
AATCGAAATCGTCCTTCTCAAAGTTGACTACTCTAGTTTTCTCTTTTGAAATCTCTAA
>2557407|reference AciI_genome_v2|length 62|copies 8
AATCGAACTCGGAGATAGCTGGTTCTCCCCGAAATAGCTTTAGGGCTAGCCTTATGTGTTAG
>2557407|reference AciI_genome_v2|length 63|copies 2
AATCGAAGAAGTCAAAAAAAGAATTAAAAGAATTGAAATTGATAGCGTTCCAGATTCCGGCTA
>2557407|reference AciI_genome_v2|length 57|copies 1
AATCGAAGCTAAAAGTACCCCTTTCTTCTACTATAGTAGATAAAGATGGTAATGTAG
>2557407|reference AciI_genome_v2|length 49|copies 1
AATCGAATATACCGACACGTATTGCATTTACGGTATCCTCACAAGTAGA
>2557407|reference AciI_genome_v2|length 55|copies 1
AATCGAATATCAACTTTTTCTAAATCAGCAGTACGTTTTGCATTTACATCAGGAC
>2557407|reference AciI_genome_v2|length 59|copies 1
AATCGAATCATTCAATGGAGAATGGTATCATACAGGTCACTGGCCAAGAGATAAAGAAG
>2557407|reference AciI_genome_v2|length 62|copies 3
AATCGACCAATCACCGAAAGGAGGTGAAGGAGAAGATGGACAACAAGGAAAAACGAAGTCTA
>2557407|reference AciI_genome_v2|length 66|copies 2
AATCGACCAATCACCGAAAGGAGGTGAAGGAGAAGATGGACAACAAGGAAAAACGAAGTCTAACAC
>2557407|reference AciI_genome_v2|length 59|copies 40
AATCGACTTTACCGTTCTTGTGTGACTGCTCCAATGGGGCCAGTACATATGAATGTGCC
>2557407|reference AciI_genome_v2|length 52|copies 1
AATCGAGCACATCATTCGCTTGCATAAAAAATTAGCTGAAAAATAATAGTTA
>2557407|reference AciI_genome_v2|length 68|copies 1
AATCGAGCTGCTACTTGCATAAACATCCTGAGATTGGGATGGTCTTAACGAAATAAACTTCATGGATC
>2557407|reference AciI_genome_v2|length 79|copies 1
AATCGAGTGTTTTATTTTCATTTTGTACTAAATTAAGAAATATCAAAAAAAGGAAGAAGGAAAGTAAGTTGATTTACAG
>2557407|reference AciI_genome_v2|length 59|copies 3
AATCGATACCAGTATCAAGAATACCAACTTTAATACCTTTACCCGTGTAACCTTCAGCA
>2557407|reference AciI_genome_v2|length 55|copies 1
AATCGATACCAGTATCAATAATACCAACTTTTACGCCTTTTCCTGTATAACCTTC
>2557407|reference AciI_genome_v2|length 35|copies 1
AATCGATATATTAAAGAGCAGCCGTTAGAAAAAGT
>2557407|reference AciI_genome_v2|length 58|copies 1
AATCGATATGATTGTCGTAATCATACTTAAGCTTAGTATAGGAATTTCTAAATGCAAG
>2557407|reference AciI_genome_v2|length 71|copies 1
AATCGATCAGACCAAAGAGCATCCAGCTTGCAGGGTCGCCACTATCTTTCCAAAGCCCTTCACTTGCAGCC
>2557407|reference AciI_genome_v2|length 56|copies 1
AATCGATGAGGCGAAAAGAGTGTTAAAAACAGGAAAACCCGGTGATGGAAAAATAT
>2557407|reference AciI_genome_v2|length 48|copies 1
AATCGATTAGAAGAGGGTGAACCAAAAGTCTAACTTTTAGGTGCATCC
>2557407|reference AciI_genome_v2|length 50|copies 1
AATCGATTGCAGCATCCGCAATAAAATGATTAGCATCAATACTGTCATAA
>2557407|reference AciI_genome_v2|length 76|copies 1
AATCGATTTAACATCCGGTCTTCCAAAATATAAAATAACATTTAACCAACAAGCAATTGATCAAAACGGAATTCAA
>2557407|reference AciI_genome_v2|length 54|copies 1
AATCGATTTAATATCTTCAGGCTGCAACTTAGGATTGGCTTGAAGCATTAAAGC
>2557407|reference AciI_genome_v2|length 62|copies 3
AATCGCAAAATTGCTTCGCTCACTTGGGTTACGGAAAAAGAAAGCTGAGCGTCCGGCGGTTC
>2557407|reference AciI_genome_v2|length 63|copies 1
AATCGCAACAAACTGAGCTTTTCGACCTAATTTTGGATATTTATAAGCTCTTTTTCGAATGTC
>2557407|reference AciI_genome_v2|length 54|copies 2
AATCGCAACAGTTAGCAGTACAGGGCAGATAAAGTCTAAGAGCAATGGCACAAC
>2557407|reference AciI_genome_v2|length 56|copies 1
AATCGCAATAACTCGGATGCCCTGTGGCCCCAGTTCCATTGCTGCAGAGGATGTCA
>2557407|reference AciI_genome_v2|length 48|copies 1
AATCGCAATCATTGTCTTTGCAATCTTTACTTTTGTAATGTCTGCAGC
>2557407|reference AciI_genome_v2|length 60|copies 1
AATCGCACAAACACTAGGCGTTGTAGGCGGTTTAGTAATTGGAACTGCTGTTGTACAGGC
>2557407|reference AciI_genome_v2|length 52|copies 24
AATCGCAGATCAAGTACGTGATGCAATGGTACGTGAAGGTCTTTCGTTAGAA
>2557407|reference AciI_genome_v2|length 59|copies 1
AATCGCAGCAAGAGAAGCATGTGAACGTAAATTTGATTTAGTTGTAGCTTGCGGTGGAG
>2557407|reference AciI_genome_v2|length 54|copies 1
AATCGCATTTGGGATTATTACATTTATTCATGTAGTTGTTGGTGAATTGGCTCC
>2557407|reference AciI_genome_v2|length 37|copies 1
AATCGCATTTTGCTTTCTATTCCTCCAGGTACTTAGA
>2557407|reference AciI_genome_v2|length 56|copies 16
AATCGCATTTTGCTTTCTATTCCTCCAGGTACTTAGATGTTTCAGTTCCCTGGGTC
>2557407|reference AciI_genome_v2|length 58|copies 1
AATCGCCAATTTAAACAAGACTTACCAAACGTTGCATTTGCGACAGATATCACGTATA
>2557407|reference AciI_genome_v2|length 47|copies 42
AATCGCGGATCAGCATGCCGCGGTGAATACGTTCCCGGGCCTTGTAC
>2557407|reference AciI_genome_v2|length 69|copies 1
AATCGCGTCCGTTCCCGCTGAAACACTAACTGCTACTGTCAAAATATAGTCAACAAGTAAGGAACCACC
>2557407|reference AciI_genome_v2|length 57|copies 2
AATCGCTAATAAAATGATGATGAACTCTCCCACATGAGGAAAGAACATATATAATAA
>2557407|reference AciI_genome_v2|length 59|copies 1
AATCGCTACATCCTTAGTAACTCCATTAAACTCCCAAGTATTTTCAGTACCCTCTTCTC
>2557407|reference AciI_genome_v2|length 55|copies 1
AATCGCTATTTCACAAAGACGTAATGTTATTACACTCTATAAAGGGAACTTGCGG
>2557407|reference AciI_genome_v2|length 54|copies 2
AATCGCTCCTGGAACGACACCGTAGCGCGTAAAAAAGTCTGTTTGAAAATAAGC
>2557407|reference AciI_genome_v2|length 68|copies 3
AATCGCTCTGACTATTGAACTGAAACGGGTTAAATTATTTTCAATGATAACCTGAAAAAGATAACTCA
>2557407|reference AciI_genome_v2|length 78|copies 3
AATCGCTCTTGTTAATTTTTCTTCAGGTGGAGTTAGTTTCGCATTTTGCAATTAATTTTCCAAAATAAATAAATTTGA
>2557407|reference AciI_genome_v2|length 64|copies 1
AATCGCTTAAACGATTTGCAGGAATTAGCACGGTATTTGTTACGAAACAACAAACCCGTTGCCG
>2557407|reference AciI_genome_v2|length 55|copies 1
AATCGCTTCAATCTCTTTAAATCCTTTTTCACGTGCATGTTGTAAAGGTGTGACA
>2557407|reference AciI_genome_v2|length 44|copies 1
AATCGCTTGACCTGCCGCTCCTTTTACTAAGTTATCAATGACTG
>2557407|reference AciI_genome_v2|length 60|copies 7
AATCGCTTGACCTGCCGCTCCTTTTACTAAGTTATCAATGACTGAAACGATCGTAATTCG
>2557407|reference AciI_genome_v2|length 68|copies 1
AATCGGAATGTAAACATCCCCCATGCCGCAGGAACTACAATCCCTTTACCGCCAACTTCTTTTAATGC
>2557407|reference AciI_genome_v2|length 55|copies 1
AATCGGAATTGCAATTCTTGGCACTAAAATTAATATGCCAATCCTTTTGTATGCA
>2557407|reference AciI_genome_v2|length 67|copies 2
AATCGGAATTGCAATTCTTGGCACTAAAATTAATATGCCAATCCTTTTGTATGCAGATCCAGCGGCC
>2557407|reference AciI_genome_v2|length 28|copies 2
AATCGGACGAAACTTAACTAATTCGGAA
>2557407|reference AciI_genome_v2|length 59|copies 4
AATCGGACTAAACGCTGTTCTTCCGATTGTATCAGCCGCTAATACCATAATTGCCCCAA
>2557407|reference AciI_genome_v2|length 51|copies 1
AATCGGACTTGATGCTCGTATATTAACGCACAATTTCAGACGATTTTACGC
>2557407|reference AciI_genome_v2|length 31|copies 2
AATCGGAGCCGCACCCGCTGCTTGGAAACCA
>2557407|reference AciI_genome_v2|length 53|copies 2
AATCGGATATGCAGTTCTTCCATGTTCTGCACTCTAAAATCGCAAACAGGATC
>2557407|reference AciI_genome_v2|length 61|copies 1
AATCGGATATTTACCATCTCCTGAATTATGGGCTAACAATCAAATTAATTTTGAAATCGGC
>2557407|reference AciI_genome_v2|length 56|copies 1
AATCGGCAAGAGGATCGTTGTAATAATAGTATCAATACTTCGAAGCGAATGCTTCA
>2557407|reference AciI_genome_v2|length 60|copies 1
AATCGGCATTAAAGATGGAAGAACTGATATAGAAGAATTAAAAAATGAAATGAATGATAA
>2557407|reference AciI_genome_v2|length 62|copies 11
AATCGGGAAAATCAATGCATTAATTAGAACGATCAATTTAATTCCTGGCGTAAATGTCCCTA
>2557407|reference AciI_genome_v2|length 56|copies 1
AATCGGTATGAAAGAACGACTCGAATTTGTGAATGGAACACTAGATGTTAACTGTG
>2557407|reference AciI_genome_v2|length 65|copies 1
AATCGGTATTGCCGGCGGGGTATTTAACTTTATCGGAGGAACTGCATCAATCATCATTCCAATCG
>2557407|reference AciI_genome_v2|length 63|copies 54
AATCGGTCTATATACGGGGAATTATACAAATCCAAATACGATTATTTTTATTAAACCGATGCA
>2557407|reference AciI_genome_v2|length 62|copies 3
AATCGGTGTAGGAAAGATGCTAACTCCAACCCCAACAGGAACATATACAATTATAAATAAAG
>2557407|reference AciI_genome_v2|length 65|copies 1
AATCGTAAAGTTAGCAGCCATTATATCGCGTAATTATTTTAAATTTTTTCGAAACTAATTCAAAA
>2557407|reference AciI_genome_v2|length 59|copies 1
AATCGTAAAGTTTTTGTGGACTGTAAAATGTCCAGGGATATTGACTTGAAGCTCGTACG
>2557407|reference AciI_genome_v2|length 64|copies 1
AATCGTAACAATAGGTGGAGGCTCAAGTTATACTCCAGAATTAGTTGAAGGATTTATAAAAAGA
>2557407|reference AciI_genome_v2|length 60|copies 1
AATCGTAATACACATAACCAAAATAACAGCAATAAAAACTGTGTGTGAATGCAAAATAGG
>2557407|reference AciI_genome_v2|length 57|copies 1
AATCGTAATACGATTCGCTGCAGGTATATTTGTAAAGCTACTCACAACACGCCCAAG
>2557407|reference AciI_genome_v2|length 63|copies 1
AATCGTACCAGGTAAGTAGCCCATTTGCGCAGCTAAAATTGGTCCAACTAGTGGTCCAGCCCC
>2557407|reference AciI_genome_v2|length 36|copies 1
AATCGTAGAGGAGATAGTAAGATGATAAAAATACAA
>2557407|reference AciI_genome_v2|length 72|copies 1
AATCGTATACACAACTAAAGAGTTCCAGCCAAATGGGAATTCTTTTGATCGATCTTTTAGCTTTGTCGGACC
>2557407|reference AciI_genome_v2|length 73|copies 17
AATCGTATACACAACTAAAGAGTTCCAGCCAAATGGGAATTCTTTTGATCGATCTTTTAGCTTTGTCGGACCA
>2557407|reference AciI_genome_v2|length 65|copies 1
AATCGTATATGCCCCTGGCTCTGTGTTTTTAAAATCAAACGAGATCGGATTGTCCGGATTACCAG
>2557407|reference AciI_genome_v2|length 59|copies 1
AATCGTATATGGTGCAGGAACTGACTTTCTAATAGCATTACCAACTTCTCTTTCAGGGG
>2557407|reference AciI_genome_v2|length 52|copies 1
AATCGTATCCGTGTACGGTTGGTTCTGTAATACGACGTACGACGATTTGGTC
>2557407|reference AciI_genome_v2|length 44|copies 1
AATCGTATCGTAAACCGCTGATAGTCCAGTTGTCTCTACGTCAA
>2557407|reference AciI_genome_v2|length 52|copies 1
AATCGTATCGTAAACCGCTGATAGTCCAGTTGTCTCTACGTCAAATACAACA
>2557407|reference AciI_genome_v2|length 60|copies 1
AATCGTCAATGATATCAGGACTTTAATTACCATCTTTTGTTAATATATTAATATGAAATC
>2557407|reference AciI_genome_v2|length 56|copies 1
AATCGTCATTGAACATCTAGTAAATCGATTTTTAAATTGCAAAGAAGAGAAAAACT
>2557407|reference AciI_genome_v2|length 64|copies 1
AATCGTCGTGGAGATGGACGTCGTGGAGACCGAGATAACCGTGGCGGAAGTTTCCGTAACAAAC
>2557407|reference AciI_genome_v2|length 55|copies 2
AATCGTCTTTTCATACCGCCAGAATAAGTAGCAAGAGCTCGATCACCAGCTTCAA
>2557407|reference AciI_genome_v2|length 73|copies 1
AATCGTGAAACATCCTGGCGCAGTAGCGGTCATTCCAATTACTGATGAAGGCAAAATTGTTTTTGTGGAACAG
>2557407|reference AciI_genome_v2|length 59|copies 7
AATCGTTAATGTTCCCGCAGCCTCATTGATGACAACACTTGTTTTAATTGATGGTGTCG
>2557407|reference AciI_genome_v2|length 64|copies 1
AATCGTTACGCCTTTCGTGCGGGTCGGAACTTACCCGACAAGGAATTTCGCTACCTTAGGACCG
>2557407|reference AciI_genome_v2|length 67|copies 1
AATCGTTCATCCATTGAAGCAGAAGAATTACCATTTCATGGTTTACCATACAGTATTGAAATAGCAC
>2557407|reference AciI_genome_v2|length 64|copies 2
AATCGTTCCTAAAACCGCTGTTAAGATTGAGACAAATAACGAGTTTTTATAAACTCCTATTAAA
>2557407|reference AciI_genome_v2|length 65|copies 2
AATCGTTGAGTTACTACTTTTTCCAATTCATGAAACTTTTCAACATATGTTGCTGTAAATAAAAT
>2557407|reference AciI_genome_v2|length 61|copies 1
AATCGTTGCTGTTCACGGAAGTATGAAGGTATTAGGGATTTCTTGCCTAACAAACATGGCA
>2557407|reference AciI_genome_v2|length 61|copies 2
AATCGTTTTCGGCGCAGCGGATACAACAGTGCGCGATGTCTGGAATGCGATTTTTACAAAC
>2557407|reference AciI_genome_v2|length 58|copies 1
AATCGTTTTTATTAGCCGGAGAGTCTTACGGGGGCTATTTAGCGCGAGGAATTATTGC
>2557407|reference AciI_genome_v2|length 60|copies 1
AATCTAAAGATATTACTTTATTAAATATTAATTTATTCCCAGTTCCTTCTTAATACTTTC
>2557407|reference AciI_genome_v2|length 54|copies 2
AATCTAAATGTTTGCCATGGTGTTGCACCTAGGTCACTTGCAGCATCCTCTAAA
>2557407|reference AciI_genome_v2|length 67|copies 2
AATCTAAGAAGATTTGATGTCCTAATTCTTTTAATTCCGTAATGATCGCTGGACCCTCTTTGTAAAA
>2557407|reference AciI_genome_v2|length 60|copies 4
AATCTAATAATGATCCGCCTTGTTCCGAATCATCCATTTTAGGCATAACAGACGGCTGAG
>2557407|reference AciI_genome_v2|length 56|copies 9
AATCTAATAGCACTCCGCTCCCTTCATGTTCAACAATCAGGCCAGGTTGTTGATAA
>2557407|reference AciI_genome_v2|length 52|copies 2
AATCTACTAGGTAACGGCAGTGCGTATTATGCACCTGCAGCTTCTTTAGTAG
>2557407|reference AciI_genome_v2|length 49|copies 1
AATCTACTATTTACATCGGGTCAAGGAGTAGACGAATATCGTGGCAAAC
>2557407|reference AciI_genome_v2|length 60|copies 1
AATCTACTTCTTCTTTAGTTAATCCAGCTAACTTTAATACACTCTCACAAGAATCTCCCA
>2557407|reference AciI_genome_v2|length 66|copies 1
AATCTAGAAATTACCCAGTTCCTTATGGTGCTAGACTAAAAGTTCAAGAAGGTGAAAAAATTGAGC
>2557407|reference AciI_genome_v2|length 66|copies 1
AATCTAGCCACCACCGGGCAAAAAAGCGCCTAGATAATAAAAACATAGAGGAAGAATCTAATTCAG
>2557407|reference AciI_genome_v2|length 55|copies 1
AATCTATACAGGTGCTGGTACAAGTGGAAGAATTGGACTTTTAGATGCAGTAGAG
>2557407|reference AciI_genome_v2|length 56|copies 1
AATCTATCACCAATGCGGGGGCTGTCAAACTCAACATATGAGCTATGAAGGCCAGC
>2557407|reference AciI_genome_v2|length 68|copies 6
AATCTATGAAATAGCGGGCAAAATCGGTTATCAAGACGATAAATACTTTCGAAAAGTGTTTAAAAAAA
>2557407|reference AciI_genome_v2|length 62|copies 1
AATCTATGCCAAAATAGTAATATAGCAACTATTTAAGGGGAGGACTAGAACATGGGAACGTA
>2557407|reference AciI_genome_v2|length 57|copies 2
AATCTCAAAAGTACTAGTACTTTGAGATTTCCAAATAATAAATTATTGAATGCCTAA
>2557407|reference AciI_genome_v2|length 68|copies 1
AATCTCAAGACTTCTACGAAATGGAAGAAGCAGTTTCAAAAGCTACTTCTTTAACAAAAGAAGATTTC
>2557407|reference AciI_genome_v2|length 60|copies 7
AATCTCAATAATGTCCGCACCATGATAGCCATCTGCAGGCATTTCTTTTTCCATGCCAAG
>2557407|reference AciI_genome_v2|length 29|copies 1
AATCTCAATTTTAAATCTACCAGGTTTAA
>2557407|reference AciI_genome_v2|length 72|copies 2
AATCTCAATTTTAAATCTACCAGGTTTAACAAGGGTAAGTGAAACAGCGTTATTAAATGTTCCGAAAAGTAG
>2557407|reference AciI_genome_v2|length 32|copies 1
AATCTCACTCATACTAGGTTGGTTACCTAATT
>2557407|reference AciI_genome_v2|length 62|copies 3
AATCTCACTCATACTAGGTTGGTTACCTAATTTTATGGGTACTTGCTCAATTATTTTAAGTC
>2557407|reference AciI_genome_v2|length 61|copies 1
AATCTCACTCCCTAAAGAAAATACTAAGGGGGATGGTGATCCCGTTCTTACACTAACAGTA
>2557407|reference AciI_genome_v2|length 44|copies 3
AATCTCATCGATTTATAATGATACAAGAGATATTCAACCATTGA
>2557407|reference AciI_genome_v2|length 55|copies 5
AATCTCATTAGAAGTACTTCCTGAATTTATGGGAGACTATGTAATCTTTAGTAAA
>2557407|reference AciI_genome_v2|length 55|copies 2
AATCTCCAACTAAACCCGCTTCACCTTATGCAGGCTCTAAAATTGCTGCAGAAAA
>2557407|reference AciI_genome_v2|length 69|copies 3
AATCTCCTTTCCTTCTGGTGTCATAATACAGGCAGTAATGTTGTCCTTGTGAACATCCATTCCGCAAAC
>2557407|reference AciI_genome_v2|length 57|copies 1
AATCTCCTTTGCATCCGCTTTTGCAGGTGAAAAGAAATTAGTTACTTTATCAGTAGC
>2557407|reference AciI_genome_v2|length 64|copies 1
AATCTCCTTTGGTCTGAACAATACGTAAAAGAGGGACATCATGAACTAATGAGTGAAGAGGAGG
>2557407|reference AciI_genome_v2|length 58|copies 1
AATCTCGTGGTGAGCCGTATATTGGTCAAGTTGCTGTGGCAGCAGTTATTTTAAACCG
>2557407|reference AciI_genome_v2|length 63|copies 5
AATCTCTAAAATTAAGACTCAAGAAGTTTAATCTGGAAATAGCCGAAGATAAAACCAAAATTA
>2557407|reference AciI_genome_v2|length 74|copies 1
AATCTCTAAATATAAAAAGCAAAAATGCCATAAACCATTTTACAAATGGTTTACAGCATCAAAATTATTGTTTA
>2557407|reference AciI_genome_v2|length 55|copies 1
AATCTCTAATATCAACCAAACATAAACGATAATTAGGTTGATCAACTATTTTAAC
>2557407|reference AciI_genome_v2|length 66|copies 1
AATCTCTACGCATTTCACCGCTACACTTGGAATTCCACTTTCCTCTTCTGCACTCAAGTTTCCCAG
>2557407|reference AciI_genome_v2|length 62|copies 2
AATCTCTACTTTTCTAGTAATAAATGGACAATTTGGGTATACTTTTTTATTTTCAATATGCA
>2557407|reference AciI_genome_v2|length 54|copies 1
AATCTCTAGTAGTGCTGCCATTGAATTTTCCATCCGCTGTTAATAATCCTTGAG
>2557407|reference AciI_genome_v2|length 57|copies 2
AATCTCTGCGAATGAACAATCTCACGCTCTCTTAAAAATCTTAAGCTATCATTTAAA
>2557407|reference AciI_genome_v2|length 67|copies 1
AATCTGAAACGGGGGCGAAAAAATGTTCGAATGGATCAGTTATGAAGAAACGGAGGAAATTGAAATG
>2557407|reference AciI_genome_v2|length 66|copies 1
AATCTGATATAAAAGGGGCTTTTTCTTTTTGGAAGAAGTTCTTTTTTTATTTTGAAGGTAAAAGTG
>2557407|reference AciI_genome_v2|length 60|copies 2
AATCTGATATTACGGTCTATTTTGAGTTCTTCAAGTGCCATCTTCATTTCGATTTTTGAA
>2557407|reference AciI_genome_v2|length 63|copies 1
AATCTGATCCAGTTGATTCCTCATTTAACATTTGCAAAACAGTATGAGAACGTTCAAATGCCG
>2557407|reference AciI_genome_v2|length 66|copies 1
AATCTGATCGTTTAATATAAACAAGAATTTTATATTCATAATAGTTTCCTTTCAAATGAGATGCAA
>2557407|reference AciI_genome_v2|length 56|copies 1
AATCTGATTTAATCAATTCGATTTGTTCTTCAATATCTCCCTCATAGGAAATAATT
>2557407|reference AciI_genome_v2|length 51|copies 1
AATCTGCATATGTTGTTTCCATTGGGTCATTGTCATTATCAACGAAATCGT
>2557407|reference AciI_genome_v2|length 59|copies 1
AATCTGCGTGTTTTTTGCAGCCCCAGCACTTGGAGCGTTAAGTGACAGATATGGTCGCC
>2557407|reference AciI_genome_v2|length 61|copies 2
AATCTGCTAATCTATCACCTTGCGTTTTTGCTTCCCCAATATCTGTAAACGTAAAGTTAGC
>2557407|reference AciI_genome_v2|length 68|copies 1
AATCTGCTTCTAAAAACTTTGGACAACAAAACCAACAATAAGCATTTTAAAAGAAATTGAAATACTAG
>2557407|reference AciI_genome_v2|length 57|copies 1
AATCTGTGCTGAAGTCAAATCCGTAATACCACAAATTTTGACCTTCACTGCTTAGCC
>2557407|reference AciI_genome_v2|length 69|copies 1
AATCTTAACTTCGCATTCCGCTAAAGCAAATAATTGTTTTCCATATTTAGCTTCAAGTTGCTCTCTAAA
>2557407|reference AciI_genome_v2|length 59|copies 1
AATCTTAATATACAACCGCATAAAACTAATAACCAAAGAAGAAGGATTGACGGTACAGC
>2557407|reference AciI_genome_v2|length 64|copies 1
AATCTTAATTCTTATTGGCTTAACTGGGTAAAAAACAGTAAGAAGTTCTTTAATTTAAACTATT
>2557407|reference AciI_genome_v2|length 57|copies 1
AATCTTCAAATACGTGTTTTGCAGAAGTAGGACTAGGTTTTCCTGATGTATTTGCAC
>2557407|reference AciI_genome_v2|length 46|copies 1
AATCTTCAGTGCACCTAAGGCTGTATATAGATGAACACGCATGAAA
>2557407|reference AciI_genome_v2|length 64|copies 1
AATCTTCTTAGAGCCTGGAGAAGAAATGACAGTTAAAGAAATGCTTAAAGGAATTGCAATTGCA
>2557407|reference AciI_genome_v2|length 69|copies 1
AATCTTCTTTCCAACTGGTACTTTTAGTTTAGTTGGTTCATAAGCAAATGTTTTTGTAAGTATAACAAC
>2557407|reference AciI_genome_v2|length 54|copies 1
AATCTTCTTTTCATCTTTTAATAGTTCAATTGGTCCAGCCGTATCAACACACTC
>2557407|reference AciI_genome_v2|length 58|copies 1
AATCTTGATGTTGATGCATTAGCTCGTTTTTTAATTGCTAAAAATATGTACGTGAAAA
>2557407|reference AciI_genome_v2|length 59|copies 7
AATCTTGCTTATTTCTCATCACAAGGTCCACGTTTTGGAAGTGAAGGGTTAAAGCCTGA
>2557407|reference AciI_genome_v2|length 65|copies 1
AATCTTGGCTGGAATTAATGACAGTGTACCAATCATGAAAAAACTAATGCATGATTTAGTTAAAA
>2557407|reference AciI_genome_v2|length 64|copies 1
AATCTTGTAAAAGTGAATAGCTTAGAGCAAGTAATGATTGGAATTGTCTTAGTAATTGGTGCAC
>2557407|reference AciI_genome_v2|length 59|copies 4
AATCTTGTACAGGACGGGGATATACACCGATATTATTTATCGATGGTCGATGTTTTCCA
>2557407|reference AciI_genome_v2|length 61|copies 1
AATCTTGTCTCATGCCGACATTAAAAGTAAAATCTACTAGCCTCTTCTTCACTTGCGAAGC
>2557407|reference AciI_genome_v2|length 71|copies 1
AATCTTTAAAGGAGTAACTTTCCAAAATGAACATAACAACAATCGGTTTCTCAAAAAAATCTTTAAGAACC
>2557407|reference AciI_genome_v2|length 60|copies 2
AATCTTTCAAAGAACTAGTCTTGGATTTTTGACTTCACATCCTGCTGTAAAACTTCCAAC
>2557407|reference AciI_genome_v2|length 55|copies 2
AATCTTTCATTTAGAGAAATCGAAATCAATTTGTTATTTAGATATAGATATAGAG
>2557407|reference AciI_genome_v2|length 65|copies 1
AATCTTTGTTTAATAGAGGAGGCTAAGTTATGTTATTAAAAGATAAAGTTGTGTTAGTTACAGGC
>2557407|reference AciI_genome_v2|length 64|copies 1
AATCTTTTGTTCGAATGGCGTATTGTCGTTTATGGCTATTGTTCCTTTGTTTAAAGAAATTGTA
>2557407|reference AciI_genome_v2|length 70|copies 1
AATCTTTTTGAAACGTTTCATGGGAAGCGTTTACATTTTCTTGTGCATCTTTTGCTGATAACGTTTCACC
>2557407|reference AciI_genome_v2|length 63|copies 1
AATCTTTTTGTTATACCATAATCCCGTTGTATCAAAATCCTTTGGGATACCATATAAACTACC
>2557407|reference AciI_genome_v2|length 64|copies 26
AATCTTTTTGTTATACCATAATCCCGTTGTATCAAAATCCTTTGGGATACCATATAAACTACCA
>2557407|reference AciI_genome_v2|length 55|copies 1
AATCTTTTTTTAGGCTGACGAGGGCTAATTCCAGATACTGCCTCTTTCATTGCTC
>2557407|reference AciI_genome_v2|length 65|copies 1
AATGAAAAAATGCGAAGTGCAAGAAGTTATTCGTGCAAATAAAAATAGAGAATCCGCAAATAAAA
>2557407|reference AciI_genome_v2|length 67|copies 1
AATGAAAAACATTTATGCTTAACTTTTTTCCTAATTGTCTAGCAAAAGTAGATTTTCCCGCGCCGCC
>2557407|reference AciI_genome_v2|length 60|copies 2
AATGAAAAGTAATTTGTCCGTTTAATTTATGGAGTAGCCTTTGAACAAGGTGAAGTCCAA
>2557407|reference AciI_genome_v2|length 71|copies 1
AATGAAAATAACACCTGAATCGGCAAATTGGGATTATGTAGGCTTTGAAGCTTTTGTACTTAAAAAAGGGC
>2557407|reference AciI_genome_v2|length 61|copies 1
AATGAAAATAGATTTAGAGGCATTAGATAGTTCAACCATCATAGCTTTTGTTGTTTATTTC
>2557407|reference AciI_genome_v2|length 51|copies 1
AATGAAAATTAGTCACGTACTTCGTGGAGAAGAGCACATTTCAAATACGCC
>2557407|reference AciI_genome_v2|length 73|copies 4
AATGAAACAAACCAAAAATAGTGAGAACTTTCCTGTATTAAAGAAAGTTAAACGGCCTGAAGAAGTCGGATTC
>2557407|reference AciI_genome_v2|length 74|copies 1
AATGAAACTCAAAAGTACGATACTTATAAATTTTTAATTTTCCCAATCGTAATAACAACCGGAACTGTTGCACC
>2557407|reference AciI_genome_v2|length 71|copies 1
AATGAAAGACTACGAGTGGTAGGTTTAAAAGCTTTAAGCATTTCGGGCTCAATGGGACCAATCATGAACGC
>2557407|reference AciI_genome_v2|length 69|copies 1
AATGAAATATAACAAATGGCACGCCTACTAAATGGATTGCAAAAATTATTGGGTCGAAAGTGTTGATGA
>2557407|reference AciI_genome_v2|length 55|copies 1
AATGAAATTCTACGTGTTGAAAATAAGCATGAAAAAGAATATATCGTATCAGTAG
>2557407|reference AciI_genome_v2|length 52|copies 1
AATGAAATTGAATTAGCGATAAAGCATGCAAAGAAATTAATTGCAGATGGAG
>2557407|reference AciI_genome_v2|length 59|copies 1
AATGAACCGGCGAGTTACGATCCCGTGCAAGGTTAAGTTGAAGAGACGGAGCCGCAGCG
>2557407|reference AciI_genome_v2|length 61|copies 1
AATGAACGCAACAATTCCAACTAATCAAATGATTAGTGCCATATTAAATAGTATCGATGAA
>2557407|reference AciI_genome_v2|length 56|copies 1
AATGAACGCCGTCTGGTGAAAAGTATGAGCTATGATTTGCGCTAGCACTATGCCAG
>2557407|reference AciI_genome_v2|length 69|copies 6
AATGAACGGAATTGTAAATGAATTTCGAGCTGCTAACTTAAAAGTATTTGGTCCAACTAAGGAAGCGGC
>2557407|reference AciI_genome_v2|length 48|copies 1
AATGAAGAAACAGTTGCGAACCGTCTTGAAGTAAATATCAAACAAACT
>2557407|reference AciI_genome_v2|length 53|copies 1
AATGAAGAATCTGCTTAAATAATTAGCTATGACTGTCGAAAAAGTCGGCAGTC
>2557407|reference AciI_genome_v2|length 60|copies 1
AATGAAGCTAGTAATCCTTTACTTGAAGAGGATTTAATTGAAACGAATAAACAATCAGTA
>2557407|reference AciI_genome_v2|length 54|copies 1
AATGAAGGATACAGCAGGATTAGCAATGCTTAAGCAAATGGCTATTGAAGATTA
>2557407|reference AciI_genome_v2|length 70|copies 2
AATGAAGGGAAAATCGGTTTCCTTCGGGTATTCTTGCTCTGATAATAGTTCCTTCAGTTTTAAAAGTGGA
>2557407|reference AciI_genome_v2|length 58|copies 2
AATGAAGTATTTAAAAAAGAGAATAATATTGATGTAGTCATGCATTTTGCAGCAAAGC
>2557407|reference AciI_genome_v2|length 53|copies 3
AATGAATGTACCTCCCGCATCAATCATTCATAATCGCATTCATTCGAGAAAGC
>2557407|reference AciI_genome_v2|length 49|copies 1
AATGAATTATTATGGCGGTGTAGCTCAGCTGGCTAGAGCGTACGGTTCA
>2557407|reference AciI_genome_v2|length 63|copies 1
AATGAATTGGTGGATGGATTGCTATTATAGGTTGAATATTGTTGTGTATAGCTTGTTTGACCA
>2557407|reference AciI_genome_v2|length 61|copies 1
AATGAATTTTTGGATCTTTTTGTTATTTACTACTCTCGGTTCATTAATATGGAACACTGTC
>2557407|reference AciI_genome_v2|length 46|copies 1
AATGACAAAGAACTCCGCAATATCAACAAAGGTCCACGTTAGATCA
>2557407|reference AciI_genome_v2|length 55|copies 7
AATGACAAAGAACTCCGCAATATCAACAAAGGTCCACGTTAGATCAACGAAGAAC
>2557407|reference AciI_genome_v2|length 66|copies 1
AATGACAGTGGAACTTGCAAAAATGGCACAGGAATGTGGTGCAAAGGTTATTTCGTTTACAAATCC
>2557407|reference AciI_genome_v2|length 48|copies 1
AATGACATAATATCCTTGGACCATACAGCTAATTTCTGAATCATATGC
>2557407|reference AciI_genome_v2|length 58|copies 10
AATGACCAAATACTCCGCTGGTCCTCCAATTTTCATCGTCGTATGATTTGCTAAAGGC
>2557407|reference AciI_genome_v2|length 45|copies 1
AATGACCTTCCGATGATTAAATTCGCAGGACTAGGTGTAGCGATG
>2557407|reference AciI_genome_v2|length 54|copies 1
AATGACGACTATGATCGCACTTTATGGTGCCATGTCTGCAAGTAAATTGATTAC
>2557407|reference AciI_genome_v2|length 31|copies 1
AATGACGATTGATCCCGCAGCAGCTGACATT
>2557407|reference AciI_genome_v2|length 68|copies 1
AATGACGATTGATCCCGCAGCAGCTGACATTAGGTTTCACTTAAATAATTTTACAAAATTTAGTACCA
>2557407|reference AciI_genome_v2|length 57|copies 1
AATGACTACAATTATAGTAGTTGGAGCACTTTCAGTAGACGGAGTATCGTTACAAAC
>2557407|reference AciI_genome_v2|length 60|copies 1
AATGACTTGTTATGATCTAAAGAAATTCTTACTGGGACAACCTGTTCCACTTTCGTATAA
>2557407|reference AciI_genome_v2|length 75|copies 1
AATGACTTTGCAAAACTTTGAAAAAGAAAATAAAAAGTTTACAGCAACAGTTCATTTTCAATTGATAAAAGGAAC
>2557407|reference AciI_genome_v2|length 56|copies 2
AATGAGAAATGGCGCTGCGTACTTTGGAATTGATCATACTACAGTTGGTGGAACAA
>2557407|reference AciI_genome_v2|length 51|copies 1
AATGAGAAGGAAATTGAAAGACATCTAGCAGTTCCTGCTTATTTAAGAGAA
>2557407|reference AciI_genome_v2|length 58|copies 1
AATGAGATGTTATTAGGACAATATTTACTAAAACAGACAAATGATCCACAAATGCAGC
>2557407|reference AciI_genome_v2|length 60|copies 1
AATGAGCAAAAGGACGAATACTATAAGTAACTAGAAAATATTGGAAAGTGCTCCTCGACG
>2557407|reference AciI_genome_v2|length 50|copies 1
AATGAGCAAATTAGTCTCTGATTATTATATGTTTAAGCAATGATTTTACT
>2557407|reference AciI_genome_v2|length 56|copies 1
AATGAGCTATCTCTTCAAACTCTATTTCATCAATCTCTTTTATAACAGCTGCGAAC
>2557407|reference AciI_genome_v2|length 32|copies 1
AATGAGGATGAATATTTTTAAAGCTTCCTTAT
>2557407|reference AciI_genome_v2|length 60|copies 37
AATGAGGATGAATATTTTTAAAGCTTCCTTATTAGATGCACGTCTTGCTTTAGGTCAAGC
>2557407|reference AciI_genome_v2|length 56|copies 3
AATGAGGCTATTGGCCGGATTTCGATTTGGATGGATATGATCTAGTAGCTACTGGA
>2557407|reference AciI_genome_v2|length 50|copies 7
AATGAGTATAATACTCCGCTGCTAAACCAAAGTGGCCAAGATTGTCAGCC
>2557407|reference AciI_genome_v2|length 61|copies 4
AATGAGTCAAGATGAGGGGCAAAGGATTGTAGATGAACTTAAAAAGAATCCAGATGCTAAA
>2557407|reference AciI_genome_v2|length 45|copies 1
AATGATAAAACTGCTCCGCTCCAATGACCACCCGTTGCTAAATAT
>2557407|reference AciI_genome_v2|length 64|copies 5
AATGATAAAACTGCTCCGCTCCAATGACCACCCGTTGCTAAATATCCTCCAATAACCGGTGGAG
>2557407|reference AciI_genome_v2|length 47|copies 1
AATGATAAAGATAAAACGCCTTACACAATTAAGCGAAAGTACAGGCA
>2557407|reference AciI_genome_v2|length 61|copies 1
AATGATAATGCAATTTAATCTTTAATAATTCCTTCAATTTCAACTAACAGGATTGTTAGGC
>2557407|reference AciI_genome_v2|length 60|copies 1
AATGATACTGGATTTCCGGATATTGGCATTGGAAGGATGGTAAGAAATGGAAGAGTGAGA
>2557407|reference AciI_genome_v2|length 49|copies 1
AATGATAGCTTATGTCTATAGACATATTTTAATATTCGAGACAATGCTA
>2557407|reference AciI_genome_v2|length 45|copies 1
AATGATATCACGAGCGATCCAAACGCCACATGCACTTGCTTGAGC
>2557407|reference AciI_genome_v2|length 51|copies 2
AATGATATTTCAAAATTAAATGAAGAAGGCGCATTATATACTGCAATGTGC
>2557407|reference AciI_genome_v2|length 60|copies 1
AATGATCCCTACCACCGGGTTCAAAAACGACACCTTCTTTCATCCATCTCATTGCCCAAT
>2557407|reference AciI_genome_v2|length 44|copies 1
AATGATCGTTTAGATATTGCTATTTTTGCAAATCTATCAAATAT
>2557407|reference AciI_genome_v2|length 54|copies 1
AATGATCGTTTCAGCGTATGGTGTTACTTTCTTACAAAATGCCTTCCACGGCGG
>2557407|reference AciI_genome_v2|length 63|copies 1
AATGATGCATTATTTCTAAATCATCATGGAAATAGGATGTCTAGGCAAGGTTTTTGGAAAAAC
>2557407|reference AciI_genome_v2|length 62|copies 1
AATGATGCTTTACCTTCAGCTGTTCAAGTTCCATTTGGTGGTTATAAAGAGAGCGGTCTAGG
>2557407|reference AciI_genome_v2|length 61|copies 1
AATGATGCTTTACTTAGATTTAGTTTACACTTTATGTTGGATACCTGGATTGATTTTAGCC
>2557407|reference AciI_genome_v2|length 48|copies 1
AATGATGTCAACTGCAGGACAGATGATGAATACGATGAATCAAGTAGG
>2557407|reference AciI_genome_v2|length 65|copies 4
AATGATGTTGTAATTCCGCTCAATGTGGCCCCAAGCGCAACCCCAGCTAATGTAATTTGTACAGG
>2557407|reference AciI_genome_v2|length 66|copies 2
AATGATTAAAGAAGTTAAAGTAGTTAACGACACGACTGTACAATTTATTTTGAAATACCCATACGC
>2557407|reference AciI_genome_v2|length 63|copies 1
AATGATTAATGAGATGACAAATGTTGAATTTGAAGTTGGTAAAGCAGAAGAAGTGATACCAAA
>2557407|reference AciI_genome_v2|length 60|copies 2
AATGATTACTCATAAAGGGTTCATGAGTATCTAAATGGATGAAATATGAAAAAGTGTTAC
>2557407|reference AciI_genome_v2|length 28|copies 1
AATGATTAGTTCATCCGCAGAAATCAAT
>2557407|reference AciI_genome_v2|length 59|copies 1
AATGATTATCATTAATATTTAGACTGAAGAAAAATGCGGACTTTGCCTGCTTGCATTGC
>2557407|reference AciI_genome_v2|length 74|copies 1
AATGATTCAGTCGCACAAGCTAATTTTGATAAATTAATGTTCGCTTTCGATAAAGGCTTTTTAACCGAAATAAG
>2557407|reference AciI_genome_v2|length 63|copies 1
AATGCAATTAAGTTCTTAGAAAAAGGCGATAAAGTTAAAGCGTCTATTCGTTTCAAAGGACGC
>2557407|reference AciI_genome_v2|length 51|copies 1
AATGCAATTCGTCAGTTAGAGAACGTAAATAACAGAATTACAACTCCATGG
>2557407|reference AciI_genome_v2|length 56|copies 1
AATGCAATTGACCTGAAGCTGTTTGTAAAATAAAAATGCCATTCTCATCTCGAGTG
>2557407|reference AciI_genome_v2|length 48|copies 1
AATGCAATTGCATAGTCAGCATAGCTTACGTAACTATCACCTTTTTTA
>2557407|reference AciI_genome_v2|length 55|copies 1
AATGCAATTGGTGGAGCAGCACAATATTACTCACAATGTATTAAAGAAGTAAAAG
>2557407|reference AciI_genome_v2|length 39|copies 2
AATGCACTGCAACATGATCTAGCGGTAGTGAAATTAAAA
>2557407|reference AciI_genome_v2|length 45|copies 4
AATGCAGAAGATGCAGCTGCTGTTGCTAGAAGGGGTCAATTAGTA
>2557407|reference AciI_genome_v2|length 44|copies 1
AATGCAGTAGTCATTCCTCTTGTAGATGCATCCAGCGCGATCCC
>2557407|reference AciI_genome_v2|length 41|copies 1
AATGCAGTCTCAATTTCTTTTTCACGGCCTTCATTCTTTAA
>2557407|reference AciI_genome_v2|length 62|copies 4
AATGCAGTCTCAATTTCTTTTTCACGGCCTTCATTCTTTAATTGCTGAACGATCTTTGAACG
>2557407|reference AciI_genome_v2|length 56|copies 1
AATGCATCGAACTTCACTCAGCTTGCAGGTATGCGTGGTCTGATGGCCAACCCGGC
>2557407|reference AciI_genome_v2|length 62|copies 1
AATGCATGTTACGTTTCGATAACTCTTTTGTGAAATCCTTAAATTCTTTTTCTGAGCCAAAC
>2557407|reference AciI_genome_v2|length 57|copies 3
AATGCCAATCATTTCTTCTAGTTATGACACTTTTACTGTCGCGACATTAATAAATAG
>2557407|reference AciI_genome_v2|length 54|copies 1
AATGCCAATGCCTGCACCGTTCCCAGTAAATAATGCGCAAACAATGCCAGCATA
>2557407|reference AciI_genome_v2|length 57|copies 4
AATGCCAGAACCAGCCGCGCGTGAAAAAATTGATGTATGTTTATTGCATTTAGATCG
>2557407|reference AciI_genome_v2|length 56|copies 1
AATGCCATATCAAGAAAAGGATCCATTCTTAACACCTTTAGAGCAACGTCATTGGA
>2557407|reference AciI_genome_v2|length 61|copies 1
AATGCCATTAAAAAAAGTTAATGTAACATTTAAGGGTAAAGATTTTACAAGCGGCGAAGGC
>2557407|reference AciI_genome_v2|length 54|copies 2
AATGCCGTTAACCGCATGATTGAAGACGGAGTAGAGGGTGTTGAATTTATTGCC
>2557407|reference AciI_genome_v2|length 60|copies 1
AATGCCTTCTTTGCCAAGCTTTAATTCAAGGTAAGGAGCTTTTACTATTCCAACTCCGTG
>2557407|reference AciI_genome_v2|length 63|copies 2
AATGCCTTTAATTTTCTCAACCTTTGCGATAATTTCAGGAGATGCTTTTTGATATTCGAAGTG
>2557407|reference AciI_genome_v2|length 31|copies 1
AATGCGAGATTGGCCCGCATAATGATGAGGC
>2557407|reference AciI_genome_v2|length 61|copies 1
AATGCGATATCTTTTTTTGGAATGAAAATAGATTTAGAGGCATTAGATAGTTCAACCATCA
>2557407|reference AciI_genome_v2|length 56|copies 1
AATGCGATTTCTTTCATTATGCAGCTTGAAGGGCTAAATTTTCAAGAATCAGTCCA
>2557407|reference AciI_genome_v2|length 56|copies 1
AATGCGCCCGTCCACCGCTTGCGTATACAGAACACGGGATGAACCATACAATCCAG
>2557407|reference AciI_genome_v2|length 51|copies 1
AATGCGCGACCATTTCCACCGAATGGGAATTTTGCAACATTTACAGCTAAT
>2557407|reference AciI_genome_v2|length 65|copies 1
AATGCGGTAATCAATCCAATCGACCAATCACCGAAAGGAGGTGAAGGAGAAGATGGACAACAAGG
>2557407|reference AciI_genome_v2|length 53|copies 3
AATGCGGTTGATCCTCGCGCAGAATTTATTGAAGGTAATCTTGGTGACGCTAC
>2557407|reference AciI_genome_v2|length 56|copies 3
AATGCGTACTCCATTACCAGTAGAAATGTAGTTTCCCGAAGTGACTACTTGGTTAG
>2557407|reference AciI_genome_v2|length 65|copies 1
AATGCGTTCAATGCTCGCTTCTTTTTCTAGCGCTTGTTCAATAGCCTCAATTAACTTTTGTTTAC
>2557407|reference AciI_genome_v2|length 57|copies 1
AATGCTAAACGGAGGTGGATATGGCAAAGTAAAACTATTTGATCAAAAGACTGTTGA
>2557407|reference AciI_genome_v2|length 52|copies 1
AATGCTACAACTACTAGTAATGCTTCTAAACCTTCTCGAAGTAGAATTGTAA
>2557407|reference AciI_genome_v2|length 50|copies 1
AATGCTAGTGAAGAAGAAATTATTGCAGCCGCTAAAGCTGCCAATGCACA
>2557407|reference AciI_genome_v2|length 52|copies 6
AATGCTATTAATATCTTTAATGCCTGATGTAACGATAATTAAGAAGATAAAG
>2557407|reference AciI_genome_v2|length 60|copies 1
AATGCTGCATGGAACGGAAAGCAAATGTTATACGGAGATGGAGATGGTGTTGTTTTAGGA
>2557407|reference AciI_genome_v2|length 39|copies 1
AATGCTGTTAATACGTGGAGAGATTCCAGTTTACCAATG
>2557407|reference AciI_genome_v2|length 66|copies 1
AATGCTTAATTTCTTCCCAACCAACATAATCAATAATTGAACAGAAGTCTCCACAATGGCTTAGCC
>2557407|reference AciI_genome_v2|length 80|copies 6
AATGCTTACGAGGTTAGCTGTCGGATTCGGGATTAAAGAATACCCCTACCTTTACAAAAAAGGATTCACCCCAATAAAGA
>2557407|reference AciI_genome_v2|length 47|copies 1
AATGCTTTAGACACACTTGGTACAAAAGCTGAAAGAATTAAAATTAA
>2557407|reference AciI_genome_v2|length 62|copies 1
AATGCTTTCACCTTCTGAGTTAATAGCGATTTCAGGTGTTACATATGCTGGACGCCAAATGA
>2557407|reference AciI_genome_v2|length 59|copies 1
AATGCTTTTTTCCGCCGAGCTATTAGGATTATAATAAGTAAAACTATCATCACCCTGTG
>2557407|reference AciI_genome_v2|length 74|copies 1
AATGGAAAAATAAAAGAAGTGTCAAAAATTAAAAGAGAAAAAATTAGAGGCGAACAAGAATTTTTTAAAAAGCG
>2557407|reference AciI_genome_v2|length 58|copies 1
AATGGAAAGAAGTTCTTGCTGGAGAAAAAGCATTTAACGCAACTGGTGAGTGGTTACC
>2557407|reference AciI_genome_v2|length 64|copies 1
AATGGAAAGAGATTTTTGAACGTTTAGATGCTTGTGTTGAACCAGTTCTTACACTTAAAGAAGC
>2557407|reference AciI_genome_v2|length 74|copies 7
AATGGAAATAGATTTCCGGCGAATACAGGACCTGAGCCATCAATAAATTTTGTAACAGCTGGCATTTGTAAATC
>2557407|reference AciI_genome_v2|length 59|copies 1
AATGGAAATGGTGATTTTGCTGTAGGCATACGTAGTGCCTTAATTAAGGGAGAAAAAGC
>2557407|reference AciI_genome_v2|length 56|copies 1
AATGGAACCAAATGCAGTAAGAGAAATGTTTGCAAGTGTACCACCTGTAGAAGTTG
>2557407|reference AciI_genome_v2|length 59|copies 1
AATGGAACTACCTACCGTTCGTTAGTTAAAATGTACACTATTATCATATTCATGACAAG
>2557407|reference AciI_genome_v2|length 64|copies 1
AATGGAATATTGCTTGCACCAGCAACTGGAAAATTAATTCGGGATATGATTCTTAAAAGGAAAG
>2557407|reference AciI_genome_v2|length 68|copies 1
AATGGAATTCATTCCTGGGTTTGTAGATACGAACCTTTTTGATGATATTTATACAGTTCTTGATGCGG
>2557407|reference AciI_genome_v2|length 56|copies 1
AATGGACATACTATCATTACGAAATTTCTAAGGTCTGTACAAATTTACAATTTAAC
>2557407|reference AciI_genome_v2|length 25|copies 1
AATGGACGCGAGGTATATAAATGGG
>2557407|reference AciI_genome_v2|length 58|copies 1
AATGGAGGCCGTTTAATCTATACAGGTGCTGGTACAAGTGGAAGAATTGGACTTTTAG
>2557407|reference AciI_genome_v2|length 57|copies 4
AATGGATAAACTAATCCGCATATTACTAACAATACAATAGATGCTCTGATCGCAACC
>2557407|reference AciI_genome_v2|length 56|copies 1
AATGGATAGTACAAAGGGTTGCAAGACCGCGAGGTGGAGCTAATCCCATAAAACTA
>2557407|reference AciI_genome_v2|length 61|copies 4
AATGGATATAAAACGACTGTAGGTAATGGTGTTGTCGTACCAGCACAAACTTGGAAGGTAA
>2557407|reference AciI_genome_v2|length 62|copies 1
AATGGATATGTCGTACCGCAAACCTTCCAATTACCAAAATCTACAAGCCTGGCGAAGCAAGC
>2557407|reference AciI_genome_v2|length 59|copies 1
AATGGATGATCATGGAATGCTGTATGGATTGCGACAAGCAGAAGAGCGTTTGAAGTTTC
>2557407|reference AciI_genome_v2|length 65|copies 14
AATGGATGGAGTAAATATTCAAAGACTGCCTCTTTTAGAACTTAGAAAGAAAATTGGAATGGTAC
>2557407|reference AciI_genome_v2|length 52|copies 1
AATGGATTATTTAGTATTTCTTCTACTGAACCAGTCTCAATAATTTGTCCAG
>2557407|reference AciI_genome_v2|length 65|copies 1
AATGGATTTTTGGAAAGCTCTGATGAATTCTTTAATCGTGACAGTTATTAGTAATGTTGTAATCG
>2557407|reference AciI_genome_v2|length 66|copies 1
AATGGCAAAGAGTTTTACAGACGATATTCAAAACTTTGTTGGTAAAAATTTACCAGTGGTAGAAGC
>2557407|reference AciI_genome_v2|length 51|copies 8
AATGGCAATCATAACCCGCTGTCTCATTCCGCCGCTTAATTCATGAGGATA
>2557407|reference AciI_genome_v2|length 49|copies 1
AATGGCACACTTACAGGTACTATTACAGTTACTGCTGGTCTTGGTGGAA
>2557407|reference AciI_genome_v2|length 52|copies 9
AATGGCATTAGATTATGTTGATATCATTCAAATCGGCGCAAGAAATATGCAG
>2557407|reference AciI_genome_v2|length 45|copies 1
AATGGCATTGTTACTGTTCTATTAGAACCAATAGATGAATGCTTA
>2557407|reference AciI_genome_v2|length 60|copies 1
AATGGCCCTTTCAGGAATCATGATTGTATTAATTTCATCTGCAGAACGTGAGAAAGTAGA
>2557407|reference AciI_genome_v2|length 46|copies 2
AATGGCCGGCAGAGAACGAAGAGAAATGCTAAAAATAGATGATCGG
>2557407|reference AciI_genome_v2|length 66|copies 2
AATGGCGAAGGATTACCATAAAGAAAATCCAAACGTAACAGTTAAAATTCAAACTGTTGGTGGCGG
>2557407|reference AciI_genome_v2|length 64|copies 3
AATGGCGGTCCCGACCGGGATCGAACCGGCGATCTCCTGCGTGACAGGCAGGCATGTTAACCGC
>2557407|reference AciI_genome_v2|length 63|copies 7
AATGGCTGGAAGTGCCGCAGAAGTACCTATTAATAATGATAGTTTCCCAAAATAGAATACGGC
>2557407|reference AciI_genome_v2|length 83|copies 1
AATGGCTGTCCAAATGAAAAAAGAAGTTGAAAAAAGCTTTACGAAAGAATTTGAACAGGTAATTACAAACGTGGATTTACAAG
>2557407|reference AciI_genome_v2|length 62|copies 1
AATGGCTTTGCGCGGGATGTAAGTAAGGATCATCCTCATCAATTGTCAGAAGAGGTTTTAAC
>2557407|reference AciI_genome_v2|length 61|copies 2
AATGGCTTTTTAGCGATTATGGTCACAATGGTTGCAGTTAACTTCTCATTCCAGGGAAGTG
>2557407|reference AciI_genome_v2|length 68|copies 1
AATGGGACGTAATGCAGGGGATATTGCTTTATGGGCAGGTTTAGCTGATGGAGCAGAAACGATTTTAA
>2557407|reference AciI_genome_v2|length 52|copies 1
AATGGGAGCAACAGTTGACTATAATATGATGGCTGATATTTTCACTTCAAAA
>2557407|reference AciI_genome_v2|length 63|copies 1
AATGGGAGCTTGCTCCCGTTAATTAGCGGCGGACGGGTGAGTAACACGTGGGCAACCTACCTA
>2557407|reference AciI_genome_v2|length 67|copies 4
AATGGGAGCTTGCTCCCGTTAATTAGCGGCGGACGGGTGAGTAACACGTGGGCAACCTACCTGTAAG
>2557407|reference AciI_genome_v2|length 67|copies 1
AATGGGAGTTTGCTCCCGTTAATTAGCGGCGGACGGGTGAGTAACACGTGGGCAACCTACCTGTAAG
>2557407|reference AciI_genome_v2|length 57|copies 8
AATGGGATGGGCTGAAGAAAGCATTACAGAGTATATCGATGAAACAGTTTGTGTGCC
>2557407|reference AciI_genome_v2|length 56|copies 12
AATGGGATTGAAATCATACCCGAAATGAAAAAAACTCTGACTATACCAATCTACGC
>2557407|reference AciI_genome_v2|length 61|copies 1
AATGGGGAGGTATATATGAATATAGAACAACTAAGGTATATTGTGGAAATTGCAAAAGTAG
>2557407|reference AciI_genome_v2|length 51|copies 1
AATGGGGATCACAGGTATTGAAACGAGCGATATCATATCAGGAGTCATTGA
>2557407|reference AciI_genome_v2|length 59|copies 1
AATGGGTGGTCAGGTTTACTTGGAATCATTATTCTAACATCAATTCCAGATAATGCAGC
>2557407|reference AciI_genome_v2|length 64|copies 2
AATGGGTGTAAAGACGGGAGCTTCTCAATTTTCAATACCAAAAATGCAAACCATCCAGAAGAAA
>2557407|reference AciI_genome_v2|length 60|copies 1
AATGGTAAAAGAAGCAGGAGTTCCAATGGAAATTCATTTGACTCTTGATCGAAAATTAGC
>2557407|reference AciI_genome_v2|length 60|copies 1
AATGGTAAAAGAAGTGAAAGTAGTTGATGAATATACAGTTCAATTTATTTTAAGTGAGCC
>2557407|reference AciI_genome_v2|length 69|copies 1
AATGGTAACGGCTGGTGGAGATAATGTAAATATCATCCCAGATTTTGCTGAGTTCGGAATTGATGTACG
>2557407|reference AciI_genome_v2|length 53|copies 2
AATGGTACAAGTGTCCGGCGAAGTGAAGGAATATAAAGAGCGAGACCACCTGC
>2557407|reference AciI_genome_v2|length 52|copies 1
AATGGTACGTTTCATGGGTGCTGATGTTCGAATCTATCACCAAGATACTTTC
>2557407|reference AciI_genome_v2|length 59|copies 1
AATGGTAGCCGATGTAACTGAACCAGAAAAAAGAACTGAAGCCTATGGACTATTAAGAG
>2557407|reference AciI_genome_v2|length 57|copies 1
AATGGTAGCTGTTCAATAATATGTAAATTCGTTTTCGAGATGGTAGCTGCCACACTA
>2557407|reference AciI_genome_v2|length 31|copies 2
AATGGTATATTATGCGGGACGATATGGCTTT
>2557407|reference AciI_genome_v2|length 32|copies 1
AATGGTATATTATGCGGGACGATATGGCTTTA
>2557407|reference AciI_genome_v2|length 59|copies 5
AATGGTATATTATGCGGGACGATATGGCTTTACGAACAAGAAAACAGTTTTATGTAGCC
>2557407|reference AciI_genome_v2|length 61|copies 1
AATGGTCAACTTCAGCCGCTACCAGCTGCAATTATACAAGAGAATGTTTTCTTTTTAAGAA
>2557407|reference AciI_genome_v2|length 63|copies 1
AATGGTCAATGACACTCATTTCTTTTTCTTGCATAATTTCCCCCAAAGCAAACTGTGAAAGTA
>2557407|reference AciI_genome_v2|length 54|copies 1
AATGGTCACAGCACCTGTGTCCGCTGGATTTGTTAAGACTCGCATTGCGTTTAG
>2557407|reference AciI_genome_v2|length 53|copies 5
AATGGTCATTTTATTCCGCTTTAGAAACAACCCATCCAACAACTTCTGCATTA
>2557407|reference AciI_genome_v2|length 48|copies 1
AATGGTGAAGGAGCAACAAAAGAGGAAGTAGAAAAAATCACTGCGTCG
>2557407|reference AciI_genome_v2|length 55|copies 11
AATGGTGACCCGTACGGGACTCGAACCCGTGTTACCGCCGTGAAAGGGCGGTGTC
>2557407|reference AciI_genome_v2|length 53|copies 1
AATGGTGATGATGAACAATCAATTGAATGGGCAGATTAGTCTAGCACCTGGGA
>2557407|reference AciI_genome_v2|length 65|copies 2
AATGGTGTGAATATGTGTTAAAAAGATACTAGATAAAAGTGAGAAGGTTAATAAAATTACGCCAC
>2557407|reference AciI_genome_v2|length 62|copies 3
AATGGTGTGAGAACACGTATTGAAGAAGAACAAATTTTATTACCTAAACTATTACCAACTGC
>2557407|reference AciI_genome_v2|length 56|copies 1
AATGGTTCGACCAAAATTATCATCTGTTGCACAACCAATGTATGATATTGGTGCAG
>2557407|reference AciI_genome_v2|length 63|copies 1
AATGGTTGCGATTCAAGACTCAATCAGTGTCGTGATATTTAAAAATCCGCCGACAATTGTCGG
>2557407|reference AciI_genome_v2|length 59|copies 3
AATGGTTTCTAGCTGCCATAATTCAGGCACTGCATGGCAGTTAACCCGAATACGGCCAC
>2557407|reference AciI_genome_v2|length 52|copies 1
AATGGTTTTTTGTTGCTTAAAATTTCCGGTCGGAGCCACCGCCACCGGAACT
>2557407|reference AciI_genome_v2|length 64|copies 3
AATGTAAAGGCGACTCGGTCTATCTAAGTAGATCGTTAAATGAATGAAGTGAGCAGTTAGTTTG
>2557407|reference AciI_genome_v2|length 53|copies 1
AATGTAACCCCATTAGCTGCTGCATCTTGGCTCACCCTAGAATCATCTGTAGC
>2557407|reference AciI_genome_v2|length 62|copies 1
AATGTAATCACTCCAAGAATAATTGGTGAAGAAAACAAGAGTATTCCTAAAAAGCTCACTGC
>2557407|reference AciI_genome_v2|length 60|copies 1
AATGTACGCTTCAACCCGTATGTTATGGGACATGGCTCGTCAAGGAAAAGCTCCAAAGGC
>2557407|reference AciI_genome_v2|length 60|copies 7
AATGTACTATACTACCGCATAAGCTTCTTTTGTTCCCAAAATAAATTACATCACTTGCAC
>2557407|reference AciI_genome_v2|length 52|copies 1
AATGTAGAAATAAGGTTGAATACCTTGAGTTGTTACCTTACTATCATCTACA
>2557407|reference AciI_genome_v2|length 55|copies 1
AATGTAGTGTTCGCCCATTAACTATATTATGTTTAAACGAGCAATTTCTACAAAA
>2557407|reference AciI_genome_v2|length 60|copies 1
AATGTATAACTTTTATTTTCTGCTTTTGGACCATTAAGAGTAACTGATATATAGTCCAAG
>2557407|reference AciI_genome_v2|length 57|copies 2
AATGTATAAGTAACTCCGCATGTAAGTTCCAAGGTGATATGAGAAAGCTTTGGAACG
>2557407|reference AciI_genome_v2|length 47|copies 1
AATGTATAATGGTGATATTGTGGAGGCTGCTCGTGCTTATACAGAGG
>2557407|reference AciI_genome_v2|length 71|copies 1
AATGTATCTAAATATAGTTTTATTCATTAACAGATAACTTATTTTTTTACTTTTCAGGCCAAATCTTCACA
>2557407|reference AciI_genome_v2|length 50|copies 1
AATGTCAAATGTAGCCGACGCAAACACGGTTGCTGTTGGTGACCAGGTAC
>2557407|reference AciI_genome_v2|length 61|copies 1
AATGTCAAGAACGTCCGGCAACATTACACTATTCTAAAATTATTAATGGTGAAAAAACAGA
>2557407|reference AciI_genome_v2|length 55|copies 1
AATGTCAATCGCACCTAACGTAGGTGCTTTACATAGCATTTTAGGTAGACTCCGA
>2557407|reference AciI_genome_v2|length 50|copies 1
AATGTCAATCGGAGCAGCTGTTCTTTCTGTGATTGCTTTACTGATTGCAC
>2557407|reference AciI_genome_v2|length 50|copies 1
AATGTCACCATAGCCAGACCGCTTAATACAGCATGTACAACGAACAATAA
>2557407|reference AciI_genome_v2|length 55|copies 1
AATGTCCGAAGGTGCCGCTTGCTTTCCCCTTATATGTAGATCCCAATGATTCGGC
>2557407|reference AciI_genome_v2|length 52|copies 13
AATGTCGCGCTAAATGGCATTATGCAAGCAAAAGCCGGAAGAAAGCTTCGTG
>2557407|reference AciI_genome_v2|length 53|copies 1
AATGTCGCGCTAAATGGCATTATGCAAGCAAAAGCCGGAAGAAAGCTTCGTGA
>2557407|reference AciI_genome_v2|length 65|copies 1
AATGTCTCATCAATTTTGAAACTAACTGCGAGGGATAAGGTGGAGGTTTTTGCTCAAAGTAGCAC
>2557407|reference AciI_genome_v2|length 67|copies 1
AATGTGAATTGGTGTATCTATCTAATTTTAATTCAGAACAGGCACTTATTCAAGCAATTGAAGAGTA
>2557407|reference AciI_genome_v2|length 62|copies 1
AATGTGCCTTTTGATGTAGCAATGACTGTTTTTGTATCATTCGCACCAACTGTAATTGGTAA
>2557407|reference AciI_genome_v2|length 60|copies 1
AATGTGGGGATTTTGTGGTTGCAATCGTAGAGAAGAGAGAGAAGAAGTATCTCCAGCAAG
>2557407|reference AciI_genome_v2|length 71|copies 1
AATGTGTTACGTGCCAAGGTCTCTGACTCCGGAGAGGCTTTACCCTTCTTGCCTTAACGAAAGGTAAAACG
>2557407|reference AciI_genome_v2|length 58|copies 2
AATGTTAACTGCTTTTGGTCAAGAGGATGTAACTAAAAAAGCGGTTGATCTTGGAGCG
>2557407|reference AciI_genome_v2|length 65|copies 2
AATGTTAATACATTGATTGTGTATGATGCGGACCGAATGGGTCTTTCAACACTTTATCAATTAAG
>2557407|reference AciI_genome_v2|length 56|copies 1
AATGTTACTCATAGCGGGTTCATGAGTATCTAAAATGGCTGAAATGTAAAAAATAG
>2557407|reference AciI_genome_v2|length 63|copies 1
AATGTTATTAAGCGCAGGAATTTTTGGTAACGTGATTCGTTTATTAATGCCACTTACGATTAC
>2557407|reference AciI_genome_v2|length 56|copies 1
AATGTTATTGATACAGAAATTATAAATAATTATGGTTCTACTCAATTACATTTAAC
>2557407|reference AciI_genome_v2|length 58|copies 1
AATGTTATTTACGGCGGTAAGCTATGGTAAACTTGTAAAAGTATTTCCTGATGCTGGC
>2557407|reference AciI_genome_v2|length 55|copies 1
AATGTTCCTGTATAAGTCGGAATATTCACAGAAGTATCGCTTGCCCCAACTGTAA
>2557407|reference AciI_genome_v2|length 31|copies 1
AATGTTCCTTAGATGTTCCCCTTGTCAAACC
>2557407|reference AciI_genome_v2|length 65|copies 1
AATGTTCTATATTGAGGGAAAAAGTTCATTGTATCAACTCCTTTTTAGTTTAATCCCTATTAAAG
>2557407|reference AciI_genome_v2|length 69|copies 1
AATGTTGCAGCTAAAATTCCAAGTGGTTTCCATTGTCCAAAAATTAATGCCGCAATCGCTAAGAAACCA
>2557407|reference AciI_genome_v2|length 47|copies 3
AATGTTGCGTGATGCAGGAGCACTTGAAGTTCACGTTCGGATCGGTG
>2557407|reference AciI_genome_v2|length 74|copies 1
AATGTTTATCTAGGGATTGTTTATATTTGATAAAATATATAATGAACTTTCAATAAGCGAGGGAAAAGAAATGT
>2557407|reference AciI_genome_v2|length 73|copies 1
AATGTTTATTAGTCGATGAGTTTCAAGATATAAATAAAATCCAATTTAATATTCTAAAAGTTCTTTTTCAACA
>2557407|reference AciI_genome_v2|length 62|copies 1
AATGTTTCAAAAGGCGGGTCTTCCTGTAGAAGTTCACTTGACGCTTGATCGTCGAGAAGCGC
>2557407|reference AciI_genome_v2|length 60|copies 1
AATGTTTCACCAGGAATAATCACTGGAGGGATAATTGCAATAATAGCTGCTGTAATTACG
>2557407|reference AciI_genome_v2|length 58|copies 21
AATGTTTCGTGCCATATTAAATCCTTGCTCAGCCTCTGGTGAAGAGCAACCAAAAATA
>2557407|reference AciI_genome_v2|length 64|copies 1
AATGTTTCGTGCCATATTAAATCCTTGCTCAGCCTCTGGTGAAGAGCAACCAAAAATAATATCG
>2557407|reference AciI_genome_v2|length 62|copies 1
AATGTTTGTAGCACCAGTGTTAGTTATTTGCTCATTATTTATAGGTGAGAGAATGCCTTTAA
>2557407|reference AciI_genome_v2|length 58|copies 1
AATGTTTTAACTAATCCGCGTGCTTCTACTGCCAAATCTCCATTATTTGGGGTAATTA
>2557407|reference AciI_genome_v2|length 74|copies 9
AATGTTTTAACTAATCCGCGTGCTTCTACTGCCAAATCTCCATTATTTGGGGTAATTATTTTTTTGTTTATAAA
>2557407|reference AciI_genome_v2|length 78|copies 1
AATTAAAAAATAAAGGCCAAACTTCAACTGAAAGTTTCAAAATAACATCGGCCGTAAAATTTGCTATTATTTTGTTAA
>2557407|reference AciI_genome_v2|length 64|copies 2
AATTAAAAATAATAGAAATTTTTTAGTTAAAGCATATAATAAATACATAGTAGATCATCTTTAC
>2557407|reference AciI_genome_v2|length 69|copies 1
AATTAAAACAAAATGGAGAAGCATCATTTACTTTTGATGATGTTAAGGAAGTGGTTTCATCAGATGGAG
>2557407|reference AciI_genome_v2|length 72|copies 1
AATTAAAAGATTTATTCTTTGGTGGTAAAAGTGGAGAATATTTTCATGCACTTCAAGATGTTTCTTTTGAAG
>2557407|reference AciI_genome_v2|length 43|copies 1
AATTAAAATACTCGTTGCAGAGAAATAGATAATGATTGCAATA
>2557407|reference AciI_genome_v2|length 33|copies 1
AATTAAAATCTTGTCCCCATGTGGGATGCTTGG
>2557407|reference AciI_genome_v2|length 62|copies 1
AATTAAAATGATACCAGAGTTTGTAGCTGAACCACCGTATACTGATTGAACAAAAAGTGGTA
>2557407|reference AciI_genome_v2|length 67|copies 1
AATTAAACCAGCTTCTTGTAAATATCCACTAACAACTTTAGAACCAGGAGCTAATGAAGTTTTTACA
>2557407|reference AciI_genome_v2|length 37|copies 1
AATTAAAGCTGGATCTGGTGTTGCTACACTTGGATTA
>2557407|reference AciI_genome_v2|length 71|copies 1
AATTAAATAGGCTTTTTTTCAAATAAAAAGAACCGGGCATCAACTCGCCCGGTTTGCGTTCTATGATAATG
>2557407|reference AciI_genome_v2|length 56|copies 1
AATTAAATCTAGTTATATCTAATTATATTTAGTTATATCTAATTAAGAAATAAAAA
>2557407|reference AciI_genome_v2|length 60|copies 1
AATTAAATGAAATCCTGAGTTTAACCTAGATAAATAGATTAATAGTAAGGGAGAGTAATC
>2557407|reference AciI_genome_v2|length 64|copies 1
AATTAACATTTGGTCTACCATAAGTTTGTTTTCTGTATATAATTCCCAGTAAGTTAATAATTCC
>2557407|reference AciI_genome_v2|length 66|copies 4
AATTAACGGCCAACCCGCTTTTATTCTCCGTTCCAACGAAGGAATTCACACAGTCGGCATGCTTCA
>2557407|reference AciI_genome_v2|length 60|copies 2
AATTAACGGTAGATTGTGTTTTTTCGCAATATCAATCATTACCTCTAAAGATTGCATCCC
>2557407|reference AciI_genome_v2|length 49|copies 1
AATTAAGAACTTCTAACACTCTCATTTTATGGAAATTAAAAAATCTAGA
>2557407|reference AciI_genome_v2|length 25|copies 1
AATTAAGGGGTTTATCTATCGAGAT
>2557407|reference AciI_genome_v2|length 80|copies 19
AATTAATAATAGCTGATCTTTAACTGTTAAGTAAGGGATTAAATTAGACATTTGAAAAATGAATCCGATTTTTGAAAGTC
>2557407|reference AciI_genome_v2|length 68|copies 1
AATTAATACGTTTATTGAGAATGTAAATCTCCTAAACGAACGTGGACCAAGTCGAGTAAGTCCAAGCC
>2557407|reference AciI_genome_v2|length 58|copies 1
AATTAATCGTAACTATAAAGCGACAGTTGGTTTAGTTGGAGATGCAAAAGAGATCTTA
>2557407|reference AciI_genome_v2|length 68|copies 2
AATTAATCTACAGAGTGGCTACATGATTATTTTTTCAGAGAAGTAATAACTGAAAAAAAATCACCAAA
>2557407|reference AciI_genome_v2|length 56|copies 3
AATTAATCTGAAATCGGTACAAGAAATAGCGCTTTGTTATGGATATGATGTTAGTA
>2557407|reference AciI_genome_v2|length 71|copies 1
AATTAATGAACCAGCCATTAAATCAGCACCTACATGGCAAGGCTCTTGTTTTTCAACAAATTCTCCGTAGC
>2557407|reference AciI_genome_v2|length 59|copies 2
AATTAATGAAGCAGCCGAGGTTGCTAAAAAGAAATTATTTTGACTTCTCGTCATAGAAC
>2557407|reference AciI_genome_v2|length 66|copies 1
AATTAATGCAAGGAAACAAGCTGAAAATAGTAAAGAAATAAAAAAAGCTACTGACCGTAATAATCG
>2557407|reference AciI_genome_v2|length 78|copies 2
AATTACAAAAGGCAATAAGGGGATTAGTAACTTATTATCTTTTGGAATTAAGGAAGGTAAGTTTCAATCGTTAATAGG
>2557407|reference AciI_genome_v2|length 61|copies 1
AATTACAACTAATTCCGGCTGATGGAGGAGAAGTTAGACATTTAAGTAAACAATATCATGA
>2557407|reference AciI_genome_v2|length 67|copies 1
AATTACAACTGGACCTTGTCGGCCGGTTGAAGCAATATGAAATGCTTCTTTTACGATTTGTGGAACA
>2557407|reference AciI_genome_v2|length 64|copies 2
AATTACAACTTTCACGATGATAGCCTTGCACTTCACACAGACCTTTATCAAATTAATATGGCAG
>2557407|reference AciI_genome_v2|length 68|copies 2
AATTACAATTTGACTCGCAGAACAGCTAACACCTCTTGATTCATATAAATAGTTCGCAATCTCTTCAC
>2557407|reference AciI_genome_v2|length 61|copies 1
AATTACAGATGTTGCAGGCACTCGTAATCCTTTGTATAATTTTTCCCCAACTGCTTTGTTG
>2557407|reference AciI_genome_v2|length 60|copies 4
AATTACAGCAATTATTCAACCAGGTGGATCGATCAAGGACGAAGATTCAATTAAAAAAGC
>2557407|reference AciI_genome_v2|length 72|copies 3
AATTACAGGCCCAACAGGAGCTACAGGGGCAACAGGTCCACAAGGCCCAGTAGGTCCACAAGGTCCACAAGG
>2557407|reference AciI_genome_v2|length 65|copies 1
AATTACAGTGCCACCCAAGTTTACTTTCTTCAACTCGATAACACTTTGTTTAAGTAACTGTTGCC
>2557407|reference AciI_genome_v2|length 54|copies 2
AATTACCAGAAGTACGGGTCGCAGCAATAGATTGCCATTCTTGATCTTGACCAG
>2557407|reference AciI_genome_v2|length 54|copies 1
AATTACCGATACAGCTGAATTTCATTATTTAGCATGGAAGAAGCTAGGTGAAGA
>2557407|reference AciI_genome_v2|length 61|copies 2
AATTACCTTTTAAAGATTATTGGACTCAAGTAACTTGCAGTAGTGCTAGTAAAGGTCAAGC
>2557407|reference AciI_genome_v2|length 64|copies 1
AATTACGAAATATACTCGCCATTATTTTTCAGAGCAGCAAAAGAGTTTAGGAGAAGTAAATGGA
>2557407|reference AciI_genome_v2|length 75|copies 1
AATTACGTCTCCAAAAGATTTCGTTGGAAAAACATATGGTGGATGGGGTTCACCGGTTGAAAAAGCCGTTTTAAA
>2557407|reference AciI_genome_v2|length 70|copies 4
AATTACTACATTTCCCGCAAACATGTTCACTTTCATCACCAAAGTATTTTAAAATAAAAGCCTGTAAACA
>2557407|reference AciI_genome_v2|length 51|copies 1
AATTACTAGATTAGCAGGATCTAGGGTGGTGAGGTAATGTATGCGAAGAGA
>2557407|reference AciI_genome_v2|length 57|copies 1
AATTACTCATTCAGTTGGATTTCCTAGAGGGAAAGTAATTGGCGGATATGCTGTAGC
>2557407|reference AciI_genome_v2|length 63|copies 4
AATTACTCTCATTCCCGGCTGAATTGCATCCGCCCAACTAGTTGGAACTTTATAATCAAAAGG
>2557407|reference AciI_genome_v2|length 64|copies 1
AATTACTTTCGGGGCACCGGTAGTAATGAACCCATTACTGTTAGTTCCATTTATTTTAACTCCA
>2557407|reference AciI_genome_v2|length 64|copies 3
AATTAGACGATAAGGATCTCATCAACACTGGAGATACGAAAACTTTTGATTTTCGCCTCCCAGC
>2557407|reference AciI_genome_v2|length 49|copies 1
AATTAGAGCTAGCTATGGTGGTCTAACTCAGTCTATTCTAGTAAATGTC
>2557407|reference AciI_genome_v2|length 54|copies 9
AATTAGAGCTAGCTATGGTGGTCTAACTCAGTCTATTCTAGTAAATGTCTCAGC
>2557407|reference AciI_genome_v2|length 64|copies 3
AATTAGATAACATCAAATTCATAAACTATTTAAATGCCTTAGATGAAATTGGATATTTATAATA
>2557407|reference AciI_genome_v2|length 57|copies 2
AATTAGATCAATTTAATCTAATGATGATTGAGCAGCCTTTCGGTGAGCGCCAATTTA
>2557407|reference AciI_genome_v2|length 47|copies 1
AATTAGATTATGCTTCGTTTTAGCAATAGCTCAACGCGAACTTGCTA
>2557407|reference AciI_genome_v2|length 31|copies 3
AATTAGATTTTGAGCGGGCGAAGGAATACCG
>2557407|reference AciI_genome_v2|length 71|copies 8
AATTAGATTTTGAGCGGGCGAAGGAATACCGAGATCAAATTGTGTCAATTGAAGCAACGATGGAAAAGCAG
>2557407|reference AciI_genome_v2|length 62|copies 1
AATTAGCCATCTATTTAACGTAGTTTGTGGCTTAGATTCAATGGTAATTGGTGAAACTCAAA
>2557407|reference AciI_genome_v2|length 57|copies 4
AATTAGCCCAATCGTTGCTGTTGTAAATGACAATATTAACGATGGGATCGCCTCAGG
>2557407|reference AciI_genome_v2|length 64|copies 3
AATTAGCGGCGGACGGGTGAGTAACACGTGGGCAACCTACCTGTAAGACTGGGATAACTTCGGG
>2557407|reference AciI_genome_v2|length 63|copies 1
AATTAGCTACTTATTTGTGGATTATGGCAACTTATTATATCCGCCAGAATTGGAAAAAGGTAA
>2557407|reference AciI_genome_v2|length 55|copies 2
AATTAGGCTGATGTGTAGGCAAATCCGCACATCATAAGGCTGAGTTGTGATGGCG
>2557407|reference AciI_genome_v2|length 61|copies 3
AATTAGGTTCTGTGCCGGCTTTTTCTACATAGCCGATTTTAACAGGATTCATTTGAATTAG
>2557407|reference AciI_genome_v2|length 60|copies 1
AATTAGTGCAGAACGAATAATTGAAAAAAATCCAGATGTCATTTTTATGATCTCGCACGG
>2557407|reference AciI_genome_v2|length 56|copies 1
AATTAGTGGATCTGCAGGTGAAATTGGTCATATAACTGTTCAACTTGAAGATGGAG
>2557407|reference AciI_genome_v2|length 51|copies 3
AATTATAAAGCGATCTTTGATGGCATTGGATATGAAAAGATATCTAAAGAA
>2557407|reference AciI_genome_v2|length 67|copies 2
AATTATAAAGGTCACCTTCAAATACAAAACCACCTTGTTTAGAAACATTGCGTTTAGCACATTGTAC
>2557407|reference AciI_genome_v2|length 70|copies 4
AATTATATAGGAAAAATCAGGGTTAGTTGAAGATAATTGAAAAATTGCCATTATGCGAATCATCCCTTCA
>2557407|reference AciI_genome_v2|length 61|copies 3
AATTATATTAGGTACTCGCTTGCAGAATCGTTTTAAGTTCGGAAAAAGAGGATAAAACATA
>2557407|reference AciI_genome_v2|length 75|copies 1
AATTATATTATCATGTGCATTCACTTTAAAGATTACTGGAAGTGGTTTTAAGGCGAAAAAAACTGAAGAATAAGC
>2557407|reference AciI_genome_v2|length 61|copies 2
AATTATCACCTGAACCCGCGATTGGAACGTTTAAAAATTACATACAAAAACAGCACTCAGC
>2557407|reference AciI_genome_v2|length 34|copies 1
AATTATGAATTTAAGCCATAACGGGCCAGCGATT
>2557407|reference AciI_genome_v2|length 57|copies 5
AATTATGAATTTAAGCCATAACGGGCCAGCGATTCCTGTAACAATACCAACTGATAA
>2557407|reference AciI_genome_v2|length 62|copies 64
AATTATGAATTTAAGCCATAACGGGCCAGCGATTCCTGTAACAATACCAACTGATAAATTAC
>2557407|reference AciI_genome_v2|length 68|copies 1
AATTATGGCAATCCTTCCATTGACCTTCGACTACCTTTACATCAGTGTAAATTAGCCAAAACTGCCCA
>2557407|reference AciI_genome_v2|length 63|copies 1
AATTATGGCATCTGGTGGCCCTGGAATTATTTTTGGTAAAACTACAAACTCAATTATCAATAC
>2557407|reference AciI_genome_v2|length 63|copies 1
AATTATTAATTAGATTAAGAAGTGAAGAATTAATTGTTAGTTTGAAATGTGTTTAAAGAATAG
>2557407|reference AciI_genome_v2|length 55|copies 1
AATTATTAATTTGTTGACGCGTTTTTACGATATCCAATCAGGTAGGATTTTAATT
>2557407|reference AciI_genome_v2|length 68|copies 6
AATTATTAATTTGTTGACGCGTTTTTACGATATCCAATCAGGTAGGATTTTAATTGACGGTGAAGAAA
>2557407|reference AciI_genome_v2|length 86|copies 5
AATTATTACTATTTTATTATTAATTTTCGTACCTTTTAACCAAATTGTTTTAAATGCAGATTTTAAAAAGCATAAACCAGAAAGGG
>2557407|reference AciI_genome_v2|length 70|copies 1
AATTATTAGTTGCCCGAAAACATCACGTCCTCCGTAATCTGTACCAAGTATATGAGCAGAGGAAGGGGGC
>2557407|reference AciI_genome_v2|length 58|copies 1
AATTATTATCTCAGCCGGCGTAATCCTAACTACATTACTACTTGCAAACTTTACTTTA
>2557407|reference AciI_genome_v2|length 42|copies 1
AATTATTATTAATCCCGCATACACGAGATTAACTGGATTATC
>2557407|reference AciI_genome_v2|length 60|copies 89
AATTATTATTAATCCCGCATACACGAGATTAACTGGATTATCAAGTGAACAAGTTTTAGG
>2557407|reference AciI_genome_v2|length 63|copies 3
AATTATTATTTATTTCCGGTATCATTGGTTACATTTCCTATATTCTTGCAGGCTATCAAGGAA
>2557407|reference AciI_genome_v2|length 57|copies 1
AATTATTCGAGTAGTTGCAAAAGATGATTCTCCATCTAATCCTGCATCAATAAAGTA
>2557407|reference AciI_genome_v2|length 67|copies 2
AATTATTGATGAAATTCTCTACCCGACTAATTGACTTAATAAAATTTTACTAAAGAGAAAGGTTAGC
>2557407|reference AciI_genome_v2|length 63|copies 1
AATTATTGGCTCAACTGGTTCTGGAAAAACTTCATTAGTTCAGCTAATCCCAAGGTTATATGA
>2557407|reference AciI_genome_v2|length 66|copies 1
AATTATTTCTGAAACGGGATCTTATTTACCGCTGGTGAATCGAATTTTCGGTTTCTCTAATCGCTC
>2557407|reference AciI_genome_v2|length 47|copies 2
AATTCAAATTATGCGCGGCATACATAGTGGATGGATTTGAAATAGCG
>2557407|reference AciI_genome_v2|length 53|copies 2
AATTCAACGATACTATGGGAATACAATACAACCGTATTCACAAAATCCTACAA
>2557407|reference AciI_genome_v2|length 66|copies 2
AATTCAACTTTAAGAGGGATTCCACAGTTAGAAATATAGTTTTCATTGGTTATTATTGTTAAAATA
>2557407|reference AciI_genome_v2|length 59|copies 1
AATTCAATAGAACCGGTCCGCTCTGACGCAGCATTTGACATTCCGCAGGCACATGACCA
>2557407|reference AciI_genome_v2|length 52|copies 6
AATTCAATATCAAGCTGCAGTAAAGCTCCACGGGGTCTTTCCGTCCTGTCGC
>2557407|reference AciI_genome_v2|length 56|copies 1
AATTCAATATTAACAACTTCTCCAACTTTTTTACTACCTAAAATTGTATGTGAGCG
>2557407|reference AciI_genome_v2|length 74|copies 1
AATTCACAAAGGATATAAGGATTTTACCTAACGAAGCATTCATTTTAAAAGGAGAAAAAGAGAATGACATTTAA
>2557407|reference AciI_genome_v2|length 32|copies 1
AATTCACGCGACTGCCCGCATGACTCGTGAAG
>2557407|reference AciI_genome_v2|length 60|copies 4
AATTCACGCGACTGCCCGCATGACTCGTGAAGCGACTGAAGAAGAATTAATGGAACAAAC
>2557407|reference AciI_genome_v2|length 61|copies 1
AATTCACGTCCTTTAAAGGCTTGAACTAGAAGTGCAATACCTGTTATGACGATCGGTGTAG
>2557407|reference AciI_genome_v2|length 68|copies 1
AATTCACGTGTAATCCCGTGCCAAAAGAATGGATCAACCCATGAACCGTGAACTAGTACAAAAATAAG
>2557407|reference AciI_genome_v2|length 70|copies 1
AATTCAGAGCTTCTCCCGTAAGGGATAACCCCTCCTCTTAACCTTCCAGCACCGGGCAGGCGTCAGCCCC
>2557407|reference AciI_genome_v2|length 64|copies 1
AATTCAGGATCTAATTCCTTTAATGCTTTGACTTCATCCGAAGCTCGAGCATCGACATTTGCAC
>2557407|reference AciI_genome_v2|length 56|copies 4
AATTCAGTCAAACTCCGAATGCCAATGACTTATCCATAGGAGTCAGACTACGAGTG
>2557407|reference AciI_genome_v2|length 67|copies 2
AATTCATAGCCATCGCAACACCTAAAGCTGGTAACCCAACTCTTAAAGCAACTGGAAGTAAAACCGC
>2557407|reference AciI_genome_v2|length 59|copies 1
AATTCATCACTTAAAAGAAGTAATGGCTACTGCTGAAATTATGCCTATGGTCAATCAAG
>2557407|reference AciI_genome_v2|length 73|copies 1
AATTCATGGATTGGAACGTGGGGACTTAAAATGGAGAAACATCATACACGGAAAGAAAATTGATGAAGACAAG
>2557407|reference AciI_genome_v2|length 52|copies 5
AATTCCAAGTGTAGCGGTGAAATGCGTAGAGATTTGGAGGAACACCAGTGGC
>2557407|reference AciI_genome_v2|length 68|copies 3
AATTCCAATCGAACTCGGAGATAGCTGGTTCTCCCCGAAATAGCTTTAGGGCTAGCCTTATGTGTTAG
>2557407|reference AciI_genome_v2|length 70|copies 1
AATTCCAATCTGAGTCCGGTATAACAGTTGGGTCAGATAAGACTTTAGAATCTTTAATTTTCTCATTTAA
>2557407|reference AciI_genome_v2|length 75|copies 3
AATTCCACTTTCCTCTTCTGCACTCAAGTTTCCCAGTTTCCAATGACCCTCCCCGGTTGAGCCGGGGGCTTTCAC
>2557407|reference AciI_genome_v2|length 56|copies 2
AATTCCAGGTGGCTCCGCTACAGTTGGAAATCATGAAGCTGTTGTTACTTGGACTC
>2557407|reference AciI_genome_v2|length 52|copies 1
AATTCCATAAGTACCTGTTTTACAGCCAATCTGTTCTTCTGAAACACCTAAT
>2557407|reference AciI_genome_v2|length 58|copies 1
AATTCCATAGATATTTTGTCCCATCTTCCAAGAGCATTGTTATACATAGGAGCTACCC
>2557407|reference AciI_genome_v2|length 61|copies 10
AATTCCATGTCCGGCCGCTTCAACTCCAAACAGTTTTACACTTTCATCTGTAATAAATGGA
>2557407|reference AciI_genome_v2|length 60|copies 1
AATTCCCGCTACGTGCGTACCGTGTTCAGTATAATACGCACTTCCACTAACGAATTCAGC
>2557407|reference AciI_genome_v2|length 64|copies 13
AATTCCGTACCGACTTACAATGTACATGATGACCGTTTATATTACCTTTGGAATCGGGTATAGC
>2557407|reference AciI_genome_v2|length 72|copies 1
AATTCCGTAGTTGCATTTACACACATGGCCTCATTGAAGGGAACATAATCAGAATTTCCCATAAGTTTTTTA
>2557407|reference AciI_genome_v2|length 63|copies 3
AATTCCGTCGGAATCTGGGAGGACCATCTCCCAAGGCTAAATACTACCTAGTGACCGATAGTG
>2557407|reference AciI_genome_v2|length 71|copies 21
AATTCCGTTGTACACCGGCAAAGCACTCCTCAGGTAGAGGGTTTTTTAATCAAAATTCAACCTTGTGGAGC
>2557407|reference AciI_genome_v2|length 57|copies 1
AATTCCGTTTTTTTCATGTGTGTAATGTCCAATTGAGCGATTTTCTAGTATATTGTA
>2557407|reference AciI_genome_v2|length 66|copies 1
AATTCCTCGTAACCCCGCGTGTGAGTAGTAGCTAAATGAAGAAACGGTAAAAGGGGCTGTCTCATA
>2557407|reference AciI_genome_v2|length 72|copies 1
AATTCCTGATAATGATAAGTTTAAGGAGTTTATCAAATTATTTGATTTAACGATTAAATATGGAAATAAAAA
>2557407|reference AciI_genome_v2|length 69|copies 1
AATTCCTGCAAAGCAAATTGCTTTGGAAAATAAGAGAGGATTCCATAAATTTTGTAGCCCTCTCACTTT
>2557407|reference AciI_genome_v2|length 48|copies 2
AATTCCTGCAGTCGCTGGTGTTGCCATCGAAGTGCCACTCATTCGTTC
>2557407|reference AciI_genome_v2|length 66|copies 1
AATTCCTGCATAATGCCGGTAACGACACCTACAGCAAAGTTTAGTAGAAATAACTTGCCCCAAAAC
>2557407|reference AciI_genome_v2|length 66|copies 1
AATTCCTGCATCTTGAAGTATTTTTATTCCTCTTCCTGCTACTAAAGGATTTGGATCAAGTGTAGC
>2557407|reference AciI_genome_v2|length 54|copies 1
AATTCCTGGTTTCGTATCTCAAGGTGGAGATCCAAACGGTAATGGAACAGGTGG
>2557407|reference AciI_genome_v2|length 57|copies 1
AATTCCTTATATGGGCTTTAATGGGAAATGGGATGCACCAAGAAATATTGATGCTCC
>2557407|reference AciI_genome_v2|length 67|copies 1
AATTCCTTGCGGGTTATCTTAATTTCACTTCTTACAATCATAAGCAACCAAAGTAATATCCAACTCA
>2557407|reference AciI_genome_v2|length 62|copies 1
AATTCCTTTATCTGCTGGAGTAAAAGTGGCTTCCCAGTACTCAAGATCACCTTTGCCAGTTG
>2557407|reference AciI_genome_v2|length 62|copies 1
AATTCCTTTCGTAAATGCTGAAATGTATGAGGGACCTATCGCTAAAGCATTAAACGGTACAG
>2557407|reference AciI_genome_v2|length 52|copies 1
AATTCCTTTGAGTTTCAGTCTTGCGACCGTACTCCCCAGGCGGAGTGCTTAA
>2557407|reference AciI_genome_v2|length 48|copies 2
AATTCCTTTGTTCGTATTAACAGCTGATCGACCACATGAGCTGCGAGA
>2557407|reference AciI_genome_v2|length 54|copies 2
AATTCCTTTGTTCGTATTAACAGCTGATCGACCACATGAGCTGCGAGATATTGG
>2557407|reference AciI_genome_v2|length 67|copies 1
AATTCCTTTTACTAAAACTGCAAGCCCTTCAATTACAAAACGCTCAATTACAAACATTACATGCCCG
>2557407|reference AciI_genome_v2|length 72|copies 3
AATTCGAATAAACCCTTGTTTACCGCCAAGAACAAATTGATTCATTTTTCTCATCTCTTTCATTAGTTACCA
>2557407|reference AciI_genome_v2|length 44|copies 1
AATTCGATAAATTGCTGGTTCGATATGTGTAATTAACCCCTCAA
>2557407|reference AciI_genome_v2|length 73|copies 1
AATTCGATATGATTTAAAAAGGTCACTAGCCTTTGGAAATTCGGTAACAATCTTGCTAATTTTATCAAATTGA
>2557407|reference AciI_genome_v2|length 60|copies 2
AATTCGATTGTTCGACCGGTTAAATCTGCCGTTGATGGATCAATTGCAGTATCAACAAAG
>2557407|reference AciI_genome_v2|length 58|copies 1
AATTCGGTAACCCGTTGGGGGCCCCTAGTCCAATCAGTGCTCTACCTCCAAGACTCTA
>2557407|reference AciI_genome_v2|length 49|copies 2
AATTCGTAAATATTTACAACATGCAGGTCTTTACGAAGCAGTTACTTAC
>2557407|reference AciI_genome_v2|length 62|copies 6
AATTCGTTCTTTAAACGTAGCATTACGTCAAGAATTAGATTTATTCGTATGCTTACGTCCAG
>2557407|reference AciI_genome_v2|length 59|copies 1
AATTCGTTTAAATCTCCCAATATTCGTAATATCTTCACGTACTTGAGCCGCAAGCTCCC
>2557407|reference AciI_genome_v2|length 53|copies 1
AATTCGTTTTGAAGTACAGCTGGCCATGCATTAACTTTTGCTATCCCTAAACC
>2557407|reference AciI_genome_v2|length 64|copies 1
AATTCTAAAGCTCCAGAATGTCGTATTAACTGGTGGAATATAATTTCCGGGACCATATAATTTC
>2557407|reference AciI_genome_v2|length 64|copies 2
AATTCTAACCTAGAGCCGTTATCCGGCTCGGAGACAGTGTCAGGTGGGCAGTTTGACTGGGGCG
>2557407|reference AciI_genome_v2|length 65|copies 1
AATTCTAACCTAGAGCCGTTATCCGGCTCGGAGACAGTGTCAGGTGGGCAGTTTGACTGGGGCGG
>2557407|reference AciI_genome_v2|length 60|copies 1
AATTCTACAACTCCACTAATAATTAAAAATAGTGTTAAGACAACTGCCATTTTTTCAGTC
>2557407|reference AciI_genome_v2|length 54|copies 1
AATTCTAGTTGTACCTGGGGCTAATGATTTTACAGATGTTAGCTATATTAATAG
>2557407|reference AciI_genome_v2|length 59|copies 1
AATTCTCTTTCAACAATAAATGCTGAGAAGTGCTCTCCATCAATTTTTGCATAAACAAC
>2557407|reference AciI_genome_v2|length 52|copies 3
AATTCTGAACGTGCTAGAGCGATTTATGATGGGTTCTCAAGACGATGTGCAG
>2557407|reference AciI_genome_v2|length 58|copies 2
AATTCTTACTCCATAAATATTTAATAAAGCTTGTATAACGATTGTAATTAGTACAACC
>2557407|reference AciI_genome_v2|length 62|copies 1
AATTCTTATATTACCGGTTGTCATTGTCGAATTATATGTCCACTTATCTAAATGAGTAAAAG
>2557407|reference AciI_genome_v2|length 62|copies 1
AATTCTTCCGCAAAAGAAAGTAGTTTTTGAAGCTTGGTACTAGAATGTGATAATTCTACAAG
>2557407|reference AciI_genome_v2|length 50|copies 1
AATTCTTCTGCAGCTTTTAATGCAGTGTGAACCATTGCACCGTAAGCAAA
>2557407|reference AciI_genome_v2|length 62|copies 1
AATTCTTGGTGCGTTACAAAACGGGGATAAAGTACAATTAATCGGATTTGGTAACTTTGAAG
>2557407|reference AciI_genome_v2|length 62|copies 2
AATTCTTTCATTTTTTCAATACATTGAGGTAGATTTCCAACAGTGCTAGAATTTAAGAGCAC
>2557407|reference AciI_genome_v2|length 80|copies 1
AATTCTTTTAGTTTCCGCAGCTGTACCAAGCATGCTTTTAAGAATTAGTCTTTTAAATTTAATTTTACCTTCAACAATTA
>2557407|reference AciI_genome_v2|length 67|copies 2
AATTGAAAAAGGAATTTCTGATTATAATTTAGAAGAGGCTATTACAAGGAAAAAAATAATCGAATTA
>2557407|reference AciI_genome_v2|length 58|copies 2
AATTGAAAACAGCAGCAGGTATAGGAGCAAAAATGGCTCGTATAGCTACACATGTAAC
>2557407|reference AciI_genome_v2|length 50|copies 1
AATTGAAAATGCTCTAGAGCAAGATCATACTTCTGTCTCAGGTAATATGA
>2557407|reference AciI_genome_v2|length 57|copies 1
AATTGAAACTGACGGTGGCCTTTGGCAAGTAATTGACTTCCAACACGTTAAACCGGG
>2557407|reference AciI_genome_v2|length 70|copies 1
AATTGAAACTTTTTTTACGCGATACGGAGAAGTTTATTTGGGGGTTAAAGTAAGTGCAGCTGCGTTTTCA
>2557407|reference AciI_genome_v2|length 51|copies 4
AATTGAAATATCTGCTCGCAGAATATTAAAGCTACGCGAACATATTAATCA
>2557407|reference AciI_genome_v2|length 64|copies 1
AATTGAAATTAAGGGTCAACTTAAGCATTAACCTTTTATTCATGAATATTTAGCAAATTAAATC
>2557407|reference AciI_genome_v2|length 68|copies 11
AATTGAAATTAAGGGTCAACTTAAGCATTAACCTTTTATTCATGAATATTTAGCAAATTAAATCTCAC
>2557407|reference AciI_genome_v2|length 66|copies 3
AATTGAAATTGATTTTGGTGCTGGCCCACTACCATTTAAGCCGTGTAGCTCCCCTTTCACCCAAAC
>2557407|reference AciI_genome_v2|length 58|copies 1
AATTGAACAAATACCCGCACAAAGCTGTGCTTGCTTCATTTTTTGCTTCTTCCTGTGG
>2557407|reference AciI_genome_v2|length 35|copies 1
AATTGAACAATCTAATCGTGGTGAACGTTCATACG
>2557407|reference AciI_genome_v2|length 68|copies 1
AATTGAACTAGATAAATAAATATTACATCTTGAACCCATGTATTTCGGTTGGAGTACAACTTCCTTAA
>2557407|reference AciI_genome_v2|length 64|copies 2
AATTGAACTTGCGAAGATGGGCTTTGAAGTTACAGGTGTAGAAATAAGCCCTGATTTTGTTACG
>2557407|reference AciI_genome_v2|length 61|copies 1
AATTGAAGATACTTATGAAGGGTTCATTCAATCGCAAAATGCGTGAATATGAAAATTACAC
>2557407|reference AciI_genome_v2|length 64|copies 2
AATTGAAGATTTATTTATTGGAATGGGATACGAAATTGCAGAGGGTCCAGAAGTTGAAAAGGAC
>2557407|reference AciI_genome_v2|length 41|copies 1
AATTGAAGCGAATAAGCAGAATCCAGGTACAAAGATTGCCA
>2557407|reference AciI_genome_v2|length 68|copies 1
AATTGAAGTTGCAACCGGTGAAAATATTTTATTTTTAAATAATGACACGATTGTTACAGAAAATTGGC
>2557407|reference AciI_genome_v2|length 52|copies 1
AATTGAATAACCATTCCAAATTGCGTCGATATTACCAGACTTTAATTCAGTC
>2557407|reference AciI_genome_v2|length 66|copies 1
AATTGAATATATTCCAGTAGCTCGAGTAACAAATTTAGCAAGAACGGTAGATGAATTAAAAGAAAG
>2557407|reference AciI_genome_v2|length 54|copies 1
AATTGAATATGCTCCTGGGCTGTAAACAGCAGGGGATTGACATTAAGGAGACAC
>2557407|reference AciI_genome_v2|length 50|copies 3
AATTGAATCAAATCCTGGCCCTACATTTGCAGTGCTTGCAGGAACAGTTA
>2557407|reference AciI_genome_v2|length 62|copies 1
AATTGAATTAAACTTACGCAGTTTAATGAATGACATTATCTAGTTTTCAAGGTACAAAGTTG
>2557407|reference AciI_genome_v2|length 62|copies 2
AATTGAATTAGTTTTTTTCATACTTTAATCCTCCTCATAAATAAAGATTTCTTCAATACTCA
>2557407|reference AciI_genome_v2|length 53|copies 1
AATTGAATTCCGAGATAAATTACCAAAAACTCGAAGCGGAAAAATTATGCGAA
>2557407|reference AciI_genome_v2|length 66|copies 11
AATTGAATTCCGAGATAAATTACCAAAAACTCGAAGCGGAAAAATTATGCGAAGAGTATTGAAAGC
>2557407|reference AciI_genome_v2|length 42|copies 1
AATTGACAAAATAAATATATCCTTCATATCTTCCTGTTACTG
>2557407|reference AciI_genome_v2|length 48|copies 1
AATTGACATTACGCCTGCTGGATTTTATTTAATAGAAGCATTTACTAA
>2557407|reference AciI_genome_v2|length 63|copies 1
AATTGACGGGGGCCCGCACAAGTGGTGGAGCATGTGGTTTAATTCGAAGCAACGCGAAGAACC
>2557407|reference AciI_genome_v2|length 66|copies 4
AATTGACTTCGGTGCGGGATTCTTTGCTTATTACGGAAAGGTTACGAAGAAGGATCATTTAATAAA
>2557407|reference AciI_genome_v2|length 60|copies 2
AATTGAGATTCACCCAGGGGCTAAAATAGGTAGACGATTTTTCATCGATCATGGAGCAGG
>2557407|reference AciI_genome_v2|length 58|copies 2
AATTGAGCAATGAAATAATGTGCAACGACTTTTTGATAATGCTCACCATTTGATAGGA
>2557407|reference AciI_genome_v2|length 57|copies 1
AATTGAGCCTACGGCCGGACAAATATTGATTGATGATGAAGATATCGTAAAGATGAA
>2557407|reference AciI_genome_v2|length 27|copies 1
AATTGAGTTAATATCATGATCAATAAA
>2557407|reference AciI_genome_v2|length 48|copies 1
AATTGATATTCCAGCAGCTGCTACAGAACCAAACATAACAATCATTGC
>2557407|reference AciI_genome_v2|length 57|copies 2
AATTGATCATACTACAGTTGGTGGAACAATTAAAGCAGTTGACGTGAATGGAATCGC
>2557407|reference AciI_genome_v2|length 56|copies 1
AATTGATTTATTTTTATCTGAGTGTTCAAAAACTTGTATAGTTGATAGATAGTTAG
>2557407|reference AciI_genome_v2|length 64|copies 1
AATTGATTTCCATGGACGTGTACATAAGCCAATGGCAAAAGTGCTTGCAAAAGCTTTAGAAGAA
>2557407|reference AciI_genome_v2|length 66|copies 1
AATTGATTTCTTCTTACGAGCAAAAACCAGTGGTACATTTAAAGCCAGTGCTGTCATAAGTCCAGG
>2557407|reference AciI_genome_v2|length 72|copies 4
AATTGATTTTGGTGCTGGCCCACTACCATTTAAGCCGTGTAGCTCCCCTTTCACCCAAACTAATGCAAAGGC
>2557407|reference AciI_genome_v2|length 57|copies 2
AATTGCAAAGCGCGCAGGTGTAAAGGATGAAATGATTATATTGGATCCTGGTGTTGG
>2557407|reference AciI_genome_v2|length 50|copies 1
AATTGCAAGTTTCCCTGGTATGAGAGATAAGACAATTGTCATTAATGGCC
>2557407|reference AciI_genome_v2|length 60|copies 3
AATTGCAATAAGGCCTGGTATCCAAGCAGGTAAGTCTGGAAACCAGAATTTCATGTAAGC
>2557407|reference AciI_genome_v2|length 57|copies 1
AATTGCAGCATCAATTGCGTTACCACCTTTTTTCAATATATCTAGCCCTGCTTGTGC
>2557407|reference AciI_genome_v2|length 50|copies 1
AATTGCAGTACTTGATGCAGAAACAGGTCTTCCAATTACAACTGAAGGCA
>2557407|reference AciI_genome_v2|length 69|copies 1
AATTGCAGTTAAAAAAAGCACCTTTGCGCTATTAAGCAATGGTGCTTTTTTTTAGAATATTCTTCCAAC
>2557407|reference AciI_genome_v2|length 40|copies 2
AATTGCATTGCAATTTTATAATAGGGTGGATTCAATCGCT
>2557407|reference AciI_genome_v2|length 68|copies 1
AATTGCCAAAAATATAAAAGAAAGTGGCTTAAATCTCATTTGCGCTGCCGGTGCTCATCTTGACCCGG
>2557407|reference AciI_genome_v2|length 51|copies 1
AATTGCCAGTGCTACTGCTGGTAGACCAAACATAAATGTTGGCATTTTTCC
>2557407|reference AciI_genome_v2|length 54|copies 1
AATTGCCATTAAGTGTAAAACTGTGTTTGTCGAACCACCCATTGCCATATCTAA
>2557407|reference AciI_genome_v2|length 54|copies 1
AATTGCCATTGTTGCAACAGCGAAGATTGCATTTGCTACTGCGCCAAGACCATC
>2557407|reference AciI_genome_v2|length 54|copies 1
AATTGCCTATACTGCATACAGTGCTTGCTTCCGCTCTGAAGCAGGTTCAGCGGG
>2557407|reference AciI_genome_v2|length 59|copies 1
AATTGCCTTTTGTATTCTTTCTTCTACACTCAAGTTAGTGTTATTTAGCTCGACTTCCA
>2557407|reference AciI_genome_v2|length 53|copies 1
AATTGCGACACGCTGCTGTTGCCCCCCTGATAACTGAGTAGGTAAATGATTCG
>2557407|reference AciI_genome_v2|length 57|copies 2
AATTGCGACACGCTGCTGTTGCCCCCCTGATAACTGAGTAGGTAAATGATTCGCACG
>2557407|reference AciI_genome_v2|length 48|copies 1
AATTGCGATGGTAGCTGGATACGCAATTGGTGGAGGACATGTTCTTCA
>2557407|reference AciI_genome_v2|length 50|copies 1
AATTGCGATTTCAGCTGGGATGGATTATGCATCGGGTGAGGCAGTAATTA
>2557407|reference AciI_genome_v2|length 61|copies 3
AATTGCGGTTGGACCAGGACGTGGTTCTGCAGCTGGATCATTAGTAGCATACGTTTTAAAG
>2557407|reference AciI_genome_v2|length 55|copies 1
AATTGCGTTAATTTCCGCACCATTTTTCACTAAAGTTTTCACGACTTCAAACTGG
>2557407|reference AciI_genome_v2|length 67|copies 1
AATTGCGTTAATTTCCGCACCATTTTTCACTAAAGTTTTCACGACTTCAAACTGGCCATAGTGTGCC
>2557407|reference AciI_genome_v2|length 67|copies 2
AATTGCGTTTGGAATTGTTTTAATTAAAATTAAGTTATTTACAGTAGAAGAGCTAAGCTCATTAGTG
>2557407|reference AciI_genome_v2|length 45|copies 3
AATTGCTAATGCCGCAGCACCTGGCGTACCTAATGTATACATTCC
>2557407|reference AciI_genome_v2|length 74|copies 1
AATTGCTCCCTTTGAGGAATAATTATTTGAATTAATATCAAAATATTCTTTTTCATCAATTAACTCATTCGTCA
>2557407|reference AciI_genome_v2|length 54|copies 2
AATTGCTGATCAACTGGGTCAATATCACTTGTAATTAAATCTGCTGCATCAGCA
>2557407|reference AciI_genome_v2|length 71|copies 1
AATTGCTTCCTTCCCCTGCAACAGTACTTCCTGGATCGATTGCAAATAAACTTCTGTTTTTCCACTACCAG
>2557407|reference AciI_genome_v2|length 56|copies 2
AATTGCTTTAGCACCTGGTATGGGATTAAATGCTTTCTTTGCTTTTAACGTAGTTC
>2557407|reference AciI_genome_v2|length 62|copies 1
AATTGCTTTTCGAATACCGATTTCTTTTGTGCGCTCAGAAACCGATACAAGCATAATATTCA
>2557407|reference AciI_genome_v2|length 66|copies 1
AATTGGAAACGGAATGGATGAAGGTGTCTTTCTTGGCCCAGTTATTCGAGAAGGCCATAAAGCCAG
>2557407|reference AciI_genome_v2|length 59|copies 1
AATTGGAAAGACGTATTCCAAAATGACCAACCGATTCATATCGAAGTAGGTACTGGAAG
>2557407|reference AciI_genome_v2|length 63|copies 1
AATTGGAATCTCACTTCCAAAGAAATGGTAACTAACCGTATTCGCATAGATTTCTGAAGACGG
>2557407|reference AciI_genome_v2|length 67|copies 1
AATTGGAATTTTTGAAAACTTATTAAGCAAATTTACGGTTTTACATCATCCTCCAACGATCGATATT
>2557407|reference AciI_genome_v2|length 58|copies 10
AATTGGACCTTTAGTGCGTCCGGGAAAAGTTGGTTGCATTAAATGCGCCGATTATCGA
>2557407|reference AciI_genome_v2|length 75|copies 1
AATTGGATAAGCAACAGGGGAATTTGCTAAGAAAAACCCATTACCTGTTTTGAATGCTACCATTACACCAAAACC
>2557407|reference AciI_genome_v2|length 52|copies 2
AATTGGATATGTAACAGGAAGCTGTCCTGAAGTCATCTCCATTATTCGTAGC
>2557407|reference AciI_genome_v2|length 57|copies 1
AATTGGCAGACGCGCTAGACTTAGGATCTAGTACTTCGGTGTGGGGGTTCGAGTCCC
>2557407|reference AciI_genome_v2|length 75|copies 1
AATTGGCCTTTTAGGGATTTTTATGGGATTTATTTATTTAATAACTCATTTACTCCGATTAACATCTTTAGGAAG
>2557407|reference AciI_genome_v2|length 57|copies 1
AATTGGCTGATGTTGTGTTACTGGAAATCCATTAAGTAGTACACCCGTACCTAATGC
>2557407|reference AciI_genome_v2|length 52|copies 4
AATTGGGACATGCTTAATAAGTTTCTATGCAGAAAAGCAGTCTGATATTATC
>2557407|reference AciI_genome_v2|length 66|copies 2
AATTGGGAGATTATCCGCTTTTACTATATAAATGAAAATAAAAAAGAGAAGCTCTCAATAAAGAGC
>2557407|reference AciI_genome_v2|length 59|copies 1
AATTGGGCCAACAAATGCACTTTTATCTGTGTAAGTCAAATCTGCTTCTAAAATCGTCA
>2557407|reference AciI_genome_v2|length 66|copies 2
AATTGGTAAAGATCCCGCTGACGGAGGGTTTAAATTAGCTGCTCAACTTGATGTAAAAGTGCAAGG
>2557407|reference AciI_genome_v2|length 58|copies 2
AATTGGTAGTTCACTAGTGAATACAAAAGAAGCATTAACAGATGAGTATTTTGTGAGA
>2557407|reference AciI_genome_v2|length 65|copies 1
AATTGGTCAAGAGACAAATGGGGCAGGCGGATTGTTTAAAGCACTACGTACAATTCCAGTTATTT
>2557407|reference AciI_genome_v2|length 71|copies 2
AATTGGTCAAGAGACAAATGGGGCAGGCGGATTGTTTAAAGCACTACGTACAATTCCAGTTATTTTAGATA
>2557407|reference AciI_genome_v2|length 48|copies 3
AATTGGTCTATCATGAGATAACGACCGTCCTCATTAATTATTCAATAG
>2557407|reference AciI_genome_v2|length 51|copies 1
AATTGGTCTATCATGAGATAACGACCGTCCTCATTAATTATTCAATAGTAA
>2557407|reference AciI_genome_v2|length 62|copies 1
AATTGGTGCTGCAGGTGGTGCAATCGTGCCATCTAAAGGTTACTACCAAAGAATAAAAGCCA
>2557407|reference AciI_genome_v2|length 65|copies 2
AATTGGTGTTGCAGCAGGTGAGACAGAACATCCAGAAAAAAATGTTCCAAAAGCTATTCGTCAAA
>2557407|reference AciI_genome_v2|length 63|copies 1
AATTGGTTCACAGTGCGGTTTAGCAGAGATGATTAAAGCAAGTTATCCTGCAAAAAAAGTATA
>2557407|reference AciI_genome_v2|length 62|copies 1
AATTGGTTCAGCTGCAGCTCCAACAGCAGGTTTACATTTTACGAAAGAGCTTTTAGCAAAAG
>2557407|reference AciI_genome_v2|length 60|copies 1
AATTGGTTTAGCAGGTGCTTCTGCTGGTGGTCATTTAGCCTTATTAACTGGTCTTCAACC
>2557407|reference AciI_genome_v2|length 41|copies 1
AATTGGTTTATTTGGCTTAGCGATGGTAACGCTTGTTGCCT
>2557407|reference AciI_genome_v2|length 59|copies 28
AATTGGTTTATTTGGCTTAGCGATGGTAACGCTTGTTGCCTCAACACAAAAGTTAGGAA
>2557407|reference AciI_genome_v2|length 67|copies 2
AATTGGTTTTACGGCCGGTCCACAATATCCACCATGTGCCCCTTTTCCTGCAACATGTGGAATTGTA
>2557407|reference AciI_genome_v2|length 69|copies 1
AATTGTAATAATATGATTATTTTCTTCAGTAAATTCAATCACTTTTTCTTTATTAAGAAGTGATTTAAC
>2557407|reference AciI_genome_v2|length 63|copies 2
AATTGTAATCCACGCGGGAACGTAGTTAAAATCAGTTAAAATTATTAACGCTGAAGATACTAG
>2557407|reference AciI_genome_v2|length 67|copies 11
AATTGTAATGAATCCCGTCCTCATCCGTAAATTGAATTAATAAAACTGAATCATTTTCAACGATTAA
>2557407|reference AciI_genome_v2|length 57|copies 4
AATTGTAATTACCGCACTGTCTAACGGATTCACATTTCGAGAAACGATTGATTGTAC
>2557407|reference AciI_genome_v2|length 49|copies 1
AATTGTACACCCGTAACGATTGATGTAGTAATTACAGTCTGCACTAAGA
>2557407|reference AciI_genome_v2|length 56|copies 1
AATTGTACTTGATACATCCATCCACGAGTTTTGCTTAAGTGCAGAAATAATGCCAG
>2557407|reference AciI_genome_v2|length 57|copies 1
AATTGTAGCTCAAATGGGACACGAACCAATTTTAGAAGCATTAGAAAATGATAGTGA
>2557407|reference AciI_genome_v2|length 48|copies 3
AATTGTATTAGTTACCGCACGTAATACGTTACTATTAAATGCACCAGC
>2557407|reference AciI_genome_v2|length 55|copies 1
AATTGTATTCCAAGTATCTAAATCTACTCCTATTAAACTGTTTATTGTATTGATC
>2557407|reference AciI_genome_v2|length 56|copies 1
AATTGTCCCAGAAACCGGTGCCTGTAGAATGCTTCCATCAGTAAAAGTTACAAGTG
>2557407|reference AciI_genome_v2|length 55|copies 1
AATTGTCTATATAGATTAGGCATCATAAAGTTGCCAAACGGCAAATTTATGATAC
>2557407|reference AciI_genome_v2|length 49|copies 1
AATTGTCTCAAATTTGTTCTTTATTAAACAAAATAAACTATACACGCCA
>2557407|reference AciI_genome_v2|length 65|copies 1
AATTGTCTCGTCGTCCGCTTCATTTTCTTCAAAATGTAGAACAACGCGTTCTTTTACTACATTGA
>2557407|reference AciI_genome_v2|length 65|copies 1
AATTGTCTCTACTCCACCAAGCGAAACAGCAACTGCTACATTTTCGACTGTTTGAAGGAATTTCG
>2557407|reference AciI_genome_v2|length 31|copies 2
AATTGTGACAGCAGCGGGTAGTGCAGATGAG
>2557407|reference AciI_genome_v2|length 52|copies 4
AATTGTGACAGCAGCGGGTAGTGCAGATGAGCAAATAAGTAGAGTGCCTTTA
>2557407|reference AciI_genome_v2|length 58|copies 1
AATTGTGATTTTATCAATCAGCGCATTTAAACCTCGTTTTACGAGTACGATTTTACCA
>2557407|reference AciI_genome_v2|length 57|copies 1
AATTGTGTCGTTGTCTTCAATTACATCAATTGCTCCTAGGCCATTTTCCACAATAAA
>2557407|reference AciI_genome_v2|length 74|copies 2
AATTGTTAAAAGCAGCAGGTTCTGTAAATAAACCAATTTTATTAAAAAGAGGTTTATCAGCGACAATAGAAGAA
>2557407|reference AciI_genome_v2|length 76|copies 8
AATTGTTAATCCACCCGCTAAAACCAAGTTGTTAATCTTTTTAGAATTGAGCAACTCCCAGTCAAACGTTGTTCCA
>2557407|reference AciI_genome_v2|length 31|copies 1
AATTGTTACTCCACCTGCAACTGGGTTAGAA
>2557407|reference AciI_genome_v2|length 55|copies 8
AATTGTTCAGGTGTCCGCTTAATCTTTAGAACTCCACGATAGGCCATTGTAAACG
>2557407|reference AciI_genome_v2|length 55|copies 1
AATTGTTCATCCACGCGAAATATTTAAAGAAGCATTCCGAAGATCAGCAAGCTCG
>2557407|reference AciI_genome_v2|length 54|copies 1
AATTGTTGCATTTGTTTTAAATAAATCGGCTTTAAATGTAATTTTTCCTGTTTG
>2557407|reference AciI_genome_v2|length 28|copies 1
AATTGTTGGACATGCATTTTCTGTATTA
>2557407|reference AciI_genome_v2|length 62|copies 73
AATTGTTGGACATGCATTTTCTGTATTAGTATGTTTTGAAATTACTTTTCCTGTATATTGAA
>2557407|reference AciI_genome_v2|length 62|copies 2
AATTGTTTCACCAGTTGTTCCGCCGGTTGTTTCAACGGTTGCTCCGTCAGTTGTTCCACCGG
>2557407|reference AciI_genome_v2|length 68|copies 1
AATTGTTTTAACAGGTGGCGGAGCACTTCTTCGTAATCTTGATAAAGTAATTGCACAAGAAACAAATA
>2557407|reference AciI_genome_v2|length 64|copies 1
AATTGTTTTGGAGAGTCTGGTTCCTATCGTTTTCAGACGTTTCGACAATCAAAAGTATTAGCAA
>2557407|reference AciI_genome_v2|length 36|copies 1
AATTTAAAAGCAGTATACGCGGAAGTAGTTCAGTGG
>2557407|reference AciI_genome_v2|length 43|copies 1
AATTTAAAAGCAGTATACGCGGAAGTAGTTCAGTGGTAGAATA
>2557407|reference AciI_genome_v2|length 62|copies 7
AATTTAAAAGCAGTATACGCGGAAGTAGTTCAGTGGTAGAATACAACCTTGCCAAGGTTGGG
>2557407|reference AciI_genome_v2|length 63|copies 21
AATTTAAAAGCAGTATACGCGGAAGTAGTTCAGTGGTAGAATACAACCTTGCCAAGGTTGGGG
>2557407|reference AciI_genome_v2|length 66|copies 1
AATTTAAAATTGAAAGAGCTTTATACTTACTATTGGAGATAAATTTGTAAAGAGTAGATAAAAAAG
>2557407|reference AciI_genome_v2|length 57|copies 1
AATTTAACACCATATACAGATAAAACGTTGACGACTCCTGGTGAGTTTATGGAGCAA
>2557407|reference AciI_genome_v2|length 59|copies 1
AATTTAATGTTGCCATTTGTTGCGTCTGTATGTTGGACGGCATTTTGAAATAAGTTTAG
>2557407|reference AciI_genome_v2|length 70|copies 1
AATTTACACTTCTGGACAATTTATTGGATTAGCCTTTTTAACGCCAACGCTTATCTTCTTAGAACATACA
>2557407|reference AciI_genome_v2|length 61|copies 1
AATTTACTACTCGACTTGAATTACGATTTACTAAATTACCATTTATATCATACTTTGCGGG
>2557407|reference AciI_genome_v2|length 49|copies 1
AATTTACTTATACTTGTCTACATACTAAAAGCCACTAGAATTTAGTGGC
>2557407|reference AciI_genome_v2|length 80|copies 1
AATTTACTTGCGGGTTTTCGTTTATTGAGCTTTTTTCGCACGATTTTCTTTAACTTCAAATGTTAATTTTTCTTTACCCA
>2557407|reference AciI_genome_v2|length 68|copies 2
AATTTAGAAACTTTCCGGGATATTTGGCCTGAAGATTTATGTTACTTTGCCCTTTTAAATATTGTGAA
>2557407|reference AciI_genome_v2|length 63|copies 4
AATTTATAACAATATAGAAGATGAGATTCCATTTTTCCTAGGCGAAAACTTTGGGTATGTACC
>2557407|reference AciI_genome_v2|length 48|copies 1
AATTTATAATAGCTCTGTAATAGAGCGAAAAGTTGTATTAAGACTGAG
>2557407|reference AciI_genome_v2|length 73|copies 20
AATTTATACGATGCTCGCATAAACTTCCTAATCCATTAAGAAAACCACCTAAAATAGGTGGCTTTAAATATAC
>2557407|reference AciI_genome_v2|length 64|copies 1
AATTTATACTACTATGGGCTTAACTGATGAAGAGTTTCAATTAGTTAAATCAATTATTGGTCGC
>2557407|reference AciI_genome_v2|length 64|copies 1
AATTTATCCAAAACGACACAAAGAACAGAAGTAAAATCAAATCAATCGTACAATCGTTAATCAA
>2557407|reference AciI_genome_v2|length 61|copies 1
AATTTATCCTTCCTCAAAATCACGTAGAAGAAATAGAGATGAATATCCCAGCGGTTAAAGC
>2557407|reference AciI_genome_v2|length 63|copies 1
AATTTATCGTCATTATCATTGGAGCAATAGCAGGATTAATCGTAATACGATTCGCTGCAGGTA
>2557407|reference AciI_genome_v2|length 54|copies 1
AATTTATGCATTTACTGAATTCCCAACTGCAAATACTCAGTATAAAGTAGTTAG
>2557407|reference AciI_genome_v2|length 57|copies 2
AATTTATGCATTTACTGAATTCCCAACTGCAAATACTCAGTATAAAGTAGTTAGTGA
>2557407|reference AciI_genome_v2|length 71|copies 1
AATTTATTAATAGGTTATCCAATCAACTTTTTATGGAATCAAACAACAAATTTTACAATTGCGTTAGTTGC
>2557407|reference AciI_genome_v2|length 56|copies 1
AATTTATTAGTATTCTACTCAGGAAATAAGTCTCCACTTCTTGAGAATATTAGTGC
>2557407|reference AciI_genome_v2|length 68|copies 1
AATTTATTTTAAGGAGTTTTGATTAAATGAAAGTATCAAAAATTGTAGCGGTTGGATTAGTAAGTGCA
>2557407|reference AciI_genome_v2|length 52|copies 2
AATTTCAAAGCAATCAGGCGTTTGCATAAGTTGTTCAAATGCTCTCTCTGCA
>2557407|reference AciI_genome_v2|length 64|copies 1
AATTTCAAATCACTTTCATAATCGATTCTTTCTTTATTACTCACATATTTAATAATTTGTTTCG
>2557407|reference AciI_genome_v2|length 55|copies 1
AATTTCAAATGCTCCTGGCACCCAAATAACATCAACGTCTGATTCTTCTACTCCA
>2557407|reference AciI_genome_v2|length 31|copies 1
AATTTCAATACAGCCAGGGTAGTATCCCACC
>2557407|reference AciI_genome_v2|length 56|copies 1
AATTTCAATCATGTTCGTGTAGTGATTGCTTAGCGAAGAAAGAAGCAACTAATGAG
>2557407|reference AciI_genome_v2|length 63|copies 3
AATTTCACGTGTTCCGCCGTACTCAGGATCCACTCAAGAGGGAACGAGATTTCAACTACAGGG
>2557407|reference AciI_genome_v2|length 66|copies 9
AATTTCAGAGTCACCCGCGTTCGTAATAAAAACTTTTTGTCCATTTAAAATATACTCGTCTCCATA
>2557407|reference AciI_genome_v2|length 81|copies 4
AATTTCAGCAGGTAAATGGTGTTCATTTAAAACATCAACAATTTTTTGAATTGGAAGTGTTGAAAATAATCCATCAGGACC
>2557407|reference AciI_genome_v2|length 59|copies 1
AATTTCAGTGATTGGAGCAATAAAAGAAGAATCTGCGACTTATTAAGCTGAAAGTAAGC
>2557407|reference AciI_genome_v2|length 58|copies 1
AATTTCATAAGCTGATTTACCGACAATGTCCCCATTAACAGCACAAGTTGCCTCGTTA
>2557407|reference AciI_genome_v2|length 65|copies 1
AATTTCATCTTGATAAATAATCAAACAGAAAAGTGGCACGAACTGTACTCCTCCTACCACTTCTC
>2557407|reference AciI_genome_v2|length 53|copies 2
AATTTCATTAGGATCGGCAACTGTTGCGGCATTAACTACTTCTGGATTAGTGA
>2557407|reference AciI_genome_v2|length 41|copies 5
AATTTCCAATTTGATCTGCACCGTGCATATAGGATGGAACC
>2557407|reference AciI_genome_v2|length 55|copies 1
AATTTCCATTACTAAATCTCTCATTGTTAGTGCATTCATTAAATGATCTTGGGCA
>2557407|reference AciI_genome_v2|length 78|copies 1
AATTTCCCCCTTATCCGCTTGTATTAATGTAGTTAAGATTTTAATAATAGTCGTTTTACCAGCACCATTGGAGCCCAG
>2557407|reference AciI_genome_v2|length 68|copies 1
AATTTCGCTAAATTTATTTACGATAATTGGAAGCCAATAAAAGAGGCGTTTATCGCTCTTTCAGTAGG
>2557407|reference AciI_genome_v2|length 63|copies 1
AATTTCGCTACCTTAGGACCGTTATAGTTACGGCCGCCGTTTACTGGGGCTTCAATTCAGAGC
>2557407|reference AciI_genome_v2|length 55|copies 1
AATTTCTAAAGCTGGTGGGGAGTACTTATTAGATCCAGCTAAGCGTACTGACGCA
>2557407|reference AciI_genome_v2|length 70|copies 1
AATTTCTCCCCTTTTTTCAAAAACCATTGTTTGACCAGCTTTTAGTCGAATACTGTGACGCTCAACTTAA
>2557407|reference AciI_genome_v2|length 55|copies 3
AATTTCTCTAATATTAATCAAGCATTTACACCTGAAGCTCAAAAACTGATTCCAG
>2557407|reference AciI_genome_v2|length 45|copies 1
AATTTCTCTTCATACTCTTCTAGCATTGCTTCAGTTCGCTTTATA
>2557407|reference AciI_genome_v2|length 54|copies 1
AATTTCTGAGGAACAAATATTAAAAATAGCTCATGGAGTGAATGGGGATGCAAG
>2557407|reference AciI_genome_v2|length 62|copies 1
AATTTCTGGAACATTCGCTCCAATATTACCTGCAATTACTGGTGCAGGTATGATCAAAGCCA
>2557407|reference AciI_genome_v2|length 57|copies 1
AATTTGAAATGGAAAAAATAGTGCATACACTTGATGCACTTAGTCCATTAAAGGTTA
>2557407|reference AciI_genome_v2|length 62|copies 89
AATTTGAACGAGTGCACTTTCAGAAAAAACCTCTTCGTCAGCACCTAGTACTGCAATTTGAC
>2557407|reference AciI_genome_v2|length 62|copies 1
AATTTGACTCGCAGAACAGCTAACACCTCTTGATTCATATAAATAGTTCGCAATCTCTTCAC
>2557407|reference AciI_genome_v2|length 43|copies 1
AATTTGAGATGCAGCAACTAAGGCATCATTACGATCATTCATT
>2557407|reference AciI_genome_v2|length 56|copies 1
AATTTGAGCATCATCCCATTCATCAACTTGAATAGTAGGATTGAATTCGTTGTTAG
>2557407|reference AciI_genome_v2|length 60|copies 1
AATTTGCACAGGACCCGGCTAAAACGGATGTAAAGAAAAACGAAGAAAATGGCATAGCAG
>2557407|reference AciI_genome_v2|length 53|copies 1
AATTTGCGTGAATACTATCAAAATCAGAAGTGTATAATTGACTTTCTTTCGTT
>2557407|reference AciI_genome_v2|length 55|copies 1
AATTTGCTGGAATTTCACTACCATAAAAGTCTGTTAATAATTGATCAGTAAATGG
>2557407|reference AciI_genome_v2|length 64|copies 8
AATTTGCTTGATTCCCGTCTTCTCAAATTGGTTGATCTTTTCTTGTAAAATTGGCTGTATTTTC
>2557407|reference AciI_genome_v2|length 52|copies 1
AATTTGGATCTGCTAAGCTTACAACCACTACAGTGCCATCAGGTTCTTATAC
>2557407|reference AciI_genome_v2|length 55|copies 1
AATTTGGATTTGCCTGCAGCAATAAAGCTGCTATACCTGCCACATGAGGAGTTGC
>2557407|reference AciI_genome_v2|length 47|copies 20
AATTTGGCAAGGTGCGGGCTATATCATGATTATCTATGTGGCAGCGC
>2557407|reference AciI_genome_v2|length 52|copies 1
AATTTGGCGGTGTAGCTCAGCTGGCTAGAGCGTACGGTTCATACCCGTGAGG
>2557407|reference AciI_genome_v2|length 66|copies 1
AATTTGGTAAGTACCAGAATCATAAATACCAATTACATCACCAGCATATGCACGGTCGATTGTTTC
>2557407|reference AciI_genome_v2|length 69|copies 3
AATTTGGTTAGATGGACGTGTTAAGGCTACTCTTGAGCAAAGTGTTCCACAAATTGGCGCACCAACTGC
>2557407|reference AciI_genome_v2|length 68|copies 1
AATTTGTAAAGAATTCCGCTTTTTCTTTAGAGGGTGCTGATACTCCTTTTAGAAAATCGAAATCCGCA
>2557407|reference AciI_genome_v2|length 63|copies 2
AATTTGTACAGTCTTTAAATAGCCTTTTTCACTAGATGGTAATAAAGCTGTTCCACCAAATCG
>2557407|reference AciI_genome_v2|length 55|copies 1
AATTTGTATAATTTGTATTGAAGATACATATAAAAGATCTCGCATTCCTTCGACG
>2557407|reference AciI_genome_v2|length 50|copies 1
AATTTGTTATTTATTCTTGCAGGGATAAATACGGCGCCGGCAGAATTAGT
>2557407|reference AciI_genome_v2|length 73|copies 4
AATTTGTTCTTGTCCCGCTCTAAAATTTTCATACCCAAAATACTTTTTTAAGTTTTCTCTTGCAACTGTTAGC
>2557407|reference AciI_genome_v2|length 65|copies 1
AATTTGTTGAATCCCCTTACTTGCTAGCGTTTCCCCACCATAATTCGTTGAATTATCTTTAACAG
>2557407|reference AciI_genome_v2|length 65|copies 2
AATTTGTTTCTCTTTTCCATTAATGATTGTTGGTGTTGACTCTTTTACTTTCATTTCAATAGTCG
>2557407|reference AciI_genome_v2|length 70|copies 1
AATTTTACTTATCAAATAGATTAAAGGTACGGAATTAGCAAAAAGGAGATGATGCATTTAAAGAAACAAG
>2557407|reference AciI_genome_v2|length 69|copies 1
AATTTTAGAAAAGACGATGAATTTAACTTACACAGAAATTGGATTCATAGCCTTTGCGCTAAATATGAC
>2557407|reference AciI_genome_v2|length 47|copies 2
AATTTTAGCAGAAGAAATTAACAGTGAACTTCGTAGACGTCAAGGTG
>2557407|reference AciI_genome_v2|length 58|copies 1
AATTTTATCTTGATCCAGCTAATAGTTGATGGTCGGTCACGAATAGCTTTCGATTACG
>2557407|reference AciI_genome_v2|length 57|copies 1
AATTTTATTAGTGATCTTACTGAGTAATCAATTAGATTACTTATAAAAATATGTGTA
>2557407|reference AciI_genome_v2|length 63|copies 11
AATTTTATTTGTTCCCGGGTTTCTCCAATCATCAGTATTAACACTCCAATGAATGACAGAAAG
>2557407|reference AciI_genome_v2|length 67|copies 1
AATTTTATTTTTTATGCCGGCTAACTCAGCAATTAATAATAGCTGATCTTTAACTGTTAAGTAAGGG
>2557407|reference AciI_genome_v2|length 62|copies 2
AATTTTCATAGTCATTAAAACTACCTCCTTGTTAATTTTGATTAACGTTTAATTTATAAGCT
>2557407|reference AciI_genome_v2|length 36|copies 1
AATTTTCCAATGGTTTTTTGTTGCTTAAAATTTCCG
>2557407|reference AciI_genome_v2|length 54|copies 1
AATTTTCCAATGGTTTTTTGTTGCTTAAAATTTCCGGTCGGAGCCACCGCCACC
>2557407|reference AciI_genome_v2|length 56|copies 1
AATTTTCCTTTACATAACCGTTCTTAACTAAAACACTTCCTGCTAATCGAATAGCC
>2557407|reference AciI_genome_v2|length 70|copies 1
AATTTTCTTCCCCAATATTCCAAGTAAAGTACAAGCAATCGCAAAAATAAATATATTTGGGAATAAGTCA
>2557407|reference AciI_genome_v2|length 62|copies 2
AATTTTGGAAATAAACGGTCCAAGAGTATCTACCAAACTGCCGTATAGTTTGACTACGAGAG
>2557407|reference AciI_genome_v2|length 58|copies 1
AATTTTGGCATCGTAACGTCGCTTAAATATAAGGTTCATTCAATTTCAAATGTATCCA
>2557407|reference AciI_genome_v2|length 48|copies 1
AATTTTGTTGATGGTGTGATTTATGTAAGTGGTCTGACGAAGAATGAT
>2557407|reference AciI_genome_v2|length 53|copies 1
AATTTTGTTTGACTCACCAGGATGTGTAATTAATTTGTTTAATCTTGTTTGAG
>2557407|reference AciI_genome_v2|length 67|copies 1
AATTTTTAATTCCAGCGGGCTTTCACTATTTTTTTGAAACAACTTCTAATTAATGTGCAGATTCTGC
>2557407|reference AciI_genome_v2|length 53|copies 1
AATTTTTCAACTTCTTTCTGGAACACAACGATTTTGTACAATCGAATCAACAT
>2557407|reference AciI_genome_v2|length 67|copies 1
AATTTTTGGTCCGGACTATGCTTTTTTATCACAAGATAAAATACTATCCTTTGATGAAATTGAAAGA
>2557407|reference AciI_genome_v2|length 69|copies 9
AATTTTTTAATGCACCCTAAAATTTCGGGGTGGGAATCGAACCCACTAGGACCAGCGATTTACTGGTGG
>2557407|reference AciI_genome_v2|length 59|copies 1
AATTTTTTCAACTTGTACTTCAAGAACAGTCGAACTGGCTTGTTGAAATAATGTCGAAG
>2557407|reference AciI_genome_v2|length 59|copies 1
AATTTTTTCTAACGATCGAATGGAACACAGCTTCTCTTGGGCCCGCATATCGCATAGCG
>2557407|reference AciI_genome_v2|length 59|copies 1
AATTTTTTGTAAAGAAATGCTTGCAATCGATTGGACGAGATGGTATATTTAGTAAGTTG
>2557407|reference AciI_genome_v2|length 74|copies 1
ACAAAAACTAAATGCAGGAGATACTTCCTACACTTTTGAAAAAATAGGTGAAGTAAAAACAGAAGGTGACAAGC
>2557407|reference AciI_genome_v2|length 62|copies 1
ACAAAAATCACCTATTTATGCACAAATAGATGATTTAGTGGCCGTTCAGTATCCCTTTAGGG
>2557407|reference AciI_genome_v2|length 64|copies 1
ACAAAAATGGACTATGCACCTGAGGGCAAGTGGTTAAAACAAAATTCATGGAAATATGGATTTA
>2557407|reference AciI_genome_v2|length 58|copies 1
ACAAAACAAAGAATTTTCGAGACAGCCGAAAAACTATCTTATAGGAAAAAGTCTAAAG
>2557407|reference AciI_genome_v2|length 69|copies 1
ACAAAAGATAGTATTTTAGGAGTTTTAAAGGATAATTCCTTCACAGTCGAATCATTAAATCCATTACGG
>2557407|reference AciI_genome_v2|length 47|copies 1
ACAAAAGGCAACACTATGCAGAATGTTGCCTGTCAACTCGATCTATT
>2557407|reference AciI_genome_v2|length 77|copies 1
ACAAAAGGCAATAAGGGGATTAGTAACTTATTATCTTTTGGAATTAAGGAAGGTAAGTTTCAATCGTTAATAGGACC
>2557407|reference AciI_genome_v2|length 64|copies 1
ACAAAAGTACCTGTATATAATTTCTTTTCAAGCTCAGCTGCAGCCATTTGCGCTTCCTTCTTAG
>2557407|reference AciI_genome_v2|length 68|copies 1
ACAAACAATCGATTATCTCAAGAATATGAGAGAAATTGGATTTCATACGATTTTTACATCTCTTCAAA
>2557407|reference AciI_genome_v2|length 63|copies 8
ACAAACCCTTGTGATTCTAAACGGAATAAAGCTTCTCTAATAGGTGTACGGCTAATGTTCAGC
>2557407|reference AciI_genome_v2|length 63|copies 1
ACAAACGGGCTTACGTGGAATTCCCGTTTCATATATGAAATTTTTACTTGATATGTCTGGTGC
>2557407|reference AciI_genome_v2|length 70|copies 1
ACAAACTATTTAAAACAATAATCGTTTCTGCTCCAGAGTCATTTAGTAAATCTTTTAGCTCTCTTTCAAC
>2557407|reference AciI_genome_v2|length 68|copies 1
ACAAACTCCTTAGCCTGTGCTGGATTCGTATAGATTTGATCCTTTTCATCTATTTCTAAGTCATCTTC
>2557407|reference AciI_genome_v2|length 63|copies 2
ACAAACTCTCCTCAGATTTCGTAATCCGTTTAGCGATTTGTGGCGCAACTAGTGCAACAAAGC
>2557407|reference AciI_genome_v2|length 68|copies 1
ACAAACTGTAAAAGAGCTTGGTGGAACTCTTTTTCTTGATTCAGGTACACTTACACCAATGCTAAAGC
>2557407|reference AciI_genome_v2|length 64|copies 1
ACAAAGAAGTGGAAGTGTTTAATGAAAATATAAGTGAAGCCGAAGCCATTGATGAAATCAATGC
>2557407|reference AciI_genome_v2|length 79|copies 1
ACAAAGACTAGAAGAAATTGAAAAAATGAAAATCGAAATATACCAACGAATGAAGAGAGAAATCCCTGAGGACTCTAAC
>2557407|reference AciI_genome_v2|length 66|copies 4
ACAAAGAGGCGAACCCGCTGTCGTCCCAAAGCATGTGCGTACTAAGTTAGCTTTACAAGCCGGGGC
>2557407|reference AciI_genome_v2|length 58|copies 2
ACAAAGATTGTGTATATAGAGGACGATTAGTTGCTACCGCGGTGCCACCTCGATTGGA
>2557407|reference AciI_genome_v2|length 69|copies 1
ACAAAGCATACCAATCAATGTTGTCGCAATTAAGGCAGCAACAGGTACTCCACCTTTATTTACTTTTCG
>2557407|reference AciI_genome_v2|length 67|copies 1
ACAAAGGTCAATATATTTTAGTTCAAGTCATTAAGGATGCATTTGATGAGAAGGGTCCAAAGTTAAC
>2557407|reference AciI_genome_v2|length 63|copies 10
ACAAAGTATACTTCTCCGTGGAGAAATCTCAAACTTTAAACGTCATTCATCTAGCGGTCATTA
>2557407|reference AciI_genome_v2|length 56|copies 1
ACAAAGTCTTTAACGTTATAGTCGCGATTTACAGTAACGTTAATGTAGTGGTAACC
>2557407|reference AciI_genome_v2|length 67|copies 1
ACAAATAAAAGGAGGTTTACATAGTAATGAGTAAAACAATTAAAATTGCGACAATTGGTGGAGGTTC
>2557407|reference AciI_genome_v2|length 51|copies 1
ACAAATAAAATACTGGAAACAGACTTTTATCACAACCGAAAGCATTTCGGG
>2557407|reference AciI_genome_v2|length 52|copies 1
ACAAATAAAATACTGGAAACAGACTTTTATCACAACCGAAAGCATTTCGGGC
>2557407|reference AciI_genome_v2|length 65|copies 1
ACAAATAAGAAATCATAAAGTGCAAATAAAGGTCGAAGTACAATTATAAACAGAGAAACTGCAAA
>2557407|reference AciI_genome_v2|length 64|copies 1
ACAAATAATAAGCCCGCATCTAGTTTTCCTGTTTGAATATCAAGTCCGTCAGTATATGAATAAG
>2557407|reference AciI_genome_v2|length 67|copies 1
ACAAATACTTGGATCCGGATTAAAGCCTGGTAAAATTGGATTGCTGATTATAGCCATTTTAAACTCC
>2557407|reference AciI_genome_v2|length 56|copies 1
ACAAATAGAGAACATCCGTGGAATTGAAATAGAGAGTATATAATAGTGATAACTTA
>2557407|reference AciI_genome_v2|length 58|copies 1
ACAAATAGTCAGAGCTCGTTAACGAGTGATGGCGTGCCTTTTGTAGAATGAACCGGCG
>2557407|reference AciI_genome_v2|length 28|copies 1
ACAAATCCTGCAGGCATGGTTACTGAGG
>2557407|reference AciI_genome_v2|length 56|copies 1
ACAAATCCTTTATATACTCAATATAACTATGCTTCACAAACAAAATATAATAAACC
>2557407|reference AciI_genome_v2|length 51|copies 1
ACAAATCTTCATCAAAACGGAAATTATCCAACTCCCGCTGATAAATGAACT
>2557407|reference AciI_genome_v2|length 58|copies 1
ACAAATGAAAAACTTCGCTAATATACCCTCTGATATGTTTTTCGCGTGACGTTAATCA
>2557407|reference AciI_genome_v2|length 53|copies 1
ACAAATGGAAGCCGGTATGATGGTGCAGCGATTACTGATCGCCGCATCAGCCC
>2557407|reference AciI_genome_v2|length 64|copies 1
ACAAATGGACGAAGAAGATTGCCAAGAGGCGTTAAAATTTATCCAACCAACTAAGACTTTCACA
>2557407|reference AciI_genome_v2|length 79|copies 2
ACAAATGGATGGAAACGTCTAATCATTGAAAAGCCATTCGGACGTGATTTAAAAACAGCTAGAGAATTAAATGAAAAAC
>2557407|reference AciI_genome_v2|length 60|copies 1
ACAAATGGTACTGAGAAATCTGGTACTGCTAACCAATGTGCTTTTGCAATTCCTGTGAAA
>2557407|reference AciI_genome_v2|length 63|copies 1
ACAAATGGTGCTGTTGATGAGAAAGACATTTTAAAATAAATTGCAATGATAAAAGAGATAACA
>2557407|reference AciI_genome_v2|length 55|copies 1
ACAAATGGTTTAGATCCGGCTGGTATTCGTGAATTGCGCGAATTTATTCATCTGC
>2557407|reference AciI_genome_v2|length 62|copies 1
ACAAATGTTGAAGACCGAGGTCGTATTACAGATTATTGCTTAGGAATTTGGAGCGATGAGCA
>2557407|reference AciI_genome_v2|length 65|copies 1
ACAAATTAATATAGGAAACCTCATCTGGTGATTTAATCGTTGTTAATCCATATTCCTCAATTCCA
>2557407|reference AciI_genome_v2|length 61|copies 1
ACAAATTTTTTATCTATTGTGATTATTCCAATCTGTAGAGTTTTTCATCTAGATCCCTCTA
>2557407|reference AciI_genome_v2|length 56|copies 1
ACAACAAAACAAATGGTGGTCAATACAATGCAACGACTGCTGAAGCATGCCAAGAG
>2557407|reference AciI_genome_v2|length 27|copies 1
ACAACAAAAGTAACACTTAAAGTTCCT
>2557407|reference AciI_genome_v2|length 70|copies 4
ACAACAAATAAAAGGAGGTTTACATAGTAATGAGTAAAACAATTAAAATTGCGACAATTGGTGGAGGTTC
>2557407|reference AciI_genome_v2|length 50|copies 1
ACAACAACGTACTGCCGCTTCTCGTGCAATGATTGCTAAGCCAAGTCTAC
>2557407|reference AciI_genome_v2|length 48|copies 1
ACAACACAAGAAGAAATGCAATCTGGAGGATCGAGCAATCAATCAACC
>2557407|reference AciI_genome_v2|length 71|copies 1
ACAACAGCCAACGATTTATCTTTCAGTAAAGAAATAAACTGGCTAACAAACGGCGGAACCATTCTTCTCAA
>2557407|reference AciI_genome_v2|length 78|copies 1
ACAACAGGCTTTTGCTGGAAGGTACTTTCCATTTACAGGGAATTCTAAAAAGCCGTTTGGACCAACATCAGTTTTAGC
>2557407|reference AciI_genome_v2|length 43|copies 9
ACAACAGGGCTTTCTAGATGTGTTCCGCTTTGCAGTCAGATTG
>2557407|reference AciI_genome_v2|length 62|copies 1
ACAACAGGTTGATATTCCTGTACCACCTCATTTCCGTTTGAGCGATGGAGGGACGCAGAAAG
>2557407|reference AciI_genome_v2|length 61|copies 1
ACAACCAACCATCTTTAATCGTTTCTGCTGTTTCTTTTGGCTTTTTATAATATTCCTTCAT
>2557407|reference AciI_genome_v2|length 56|copies 1
ACAACCCATTCCAAGACCAGCGATGATCATGTAAAATGTTACAGTTGAACGAGCAG
>2557407|reference AciI_genome_v2|length 56|copies 8
ACAACCGCAGTCACTCCGCTTAATACAGCATTATCAATTGCTATACTTGTCGCATA
>2557407|reference AciI_genome_v2|length 33|copies 1
ACAACCGGCCCGACAGGAATAACAGGCTCTACC
>2557407|reference AciI_genome_v2|length 39|copies 1
ACAACCGGCCCGACGGGAATAACAGGCTCGACAGGAGTA
>2557407|reference AciI_genome_v2|length 52|copies 1
ACAACCGGCCCGACGGGAATAACGGGCTCGACTGGAGCAACGGGTTCGACGG
>2557407|reference AciI_genome_v2|length 66|copies 1
ACAACCGGCCCGACGGGAATAACGGGCTCGACTGGAGCAACGGGTTCGACGGGAATAACAGGCCCG
>2557407|reference AciI_genome_v2|length 76|copies 1
ACAACCGGCCCGACGGGAATAACGGGCTCGACTGGAGCAACGGGTTCGACGGGAATAACAGGCCCGACGGGAATAA
>2557407|reference AciI_genome_v2|length 51|copies 1
ACAACCGTACCGATAGCTGCATGATCTGTTTGTGGTGCATGACCTGTAAAG
>2557407|reference AciI_genome_v2|length 77|copies 1
ACAACCTAAAACAACCGGTAATTTGCTACCAAAGTATTTTGTCCCCATACTTTGTAGGATTGTTGCGATTCCGCAAG
>2557407|reference AciI_genome_v2|length 68|copies 1
ACAACCTTATGCACGCCCAGCTAAAGAAAATAATTCAGGTGCAAGCTTAGCTGAGGTTGTTAGTCAAG
>2557407|reference AciI_genome_v2|length 60|copies 13
ACAACGCGGATGTATAAAACAATGTATAAACGGGAAAAAGTGGCGGTCGATAAACGCAGT
>2557407|reference AciI_genome_v2|length 59|copies 6
ACAACGGAAATTATTCCGCAGTAGCTCAGTGGTAGAGCACTCGGCTGTTAACCGAGTGG
>2557407|reference AciI_genome_v2|length 67|copies 1
ACAACTAGGTACTGAATCTGGATAAGTTGGATTTTTAGCAACTATGATACCGATATTGTTTAAATTA
>2557407|reference AciI_genome_v2|length 49|copies 1
ACAACTCTATAAATCAGGTGATTATGGCAAAGAGGTCACACCCGTTCCC
>2557407|reference AciI_genome_v2|length 56|copies 1
ACAACTGATCCTGGTATGGGTGTAGTTCGTCATGCTGATGCAGGTTACGAGTTAGC
>2557407|reference AciI_genome_v2|length 57|copies 1
ACAACTGGACGTTATACTTTTGAAGCAACAATTAGCTACTCTACAACTGCAACTATA
>2557407|reference AciI_genome_v2|length 30|copies 2
ACAACTGGCCGTGTAAAAGCAATTAAGTTA
>2557407|reference AciI_genome_v2|length 61|copies 1
ACAACTGGTATGCGAATTCGTGAGTTAGCTGAGGCAAACTGGGGAAATGTTTCAAAGGATA
>2557407|reference AciI_genome_v2|length 67|copies 7
ACAACTTCATTATACCGGCGATGCTTACAATACTGGTAACACTAAGTGTACTTAGAAGAAAACCAAG
>2557407|reference AciI_genome_v2|length 67|copies 1
ACAAGAACAACATCATGTTTGTTTTCTAATTGCTTATATTTTTCCAAAATAACTTGCTCATCAATAA
>2557407|reference AciI_genome_v2|length 67|copies 1
ACAAGAATCGGCTACAATCGAAATCGATAAAGATGTAAAAATGTCTGTATAAATTCATAGTAAAGGG
>2557407|reference AciI_genome_v2|length 68|copies 1
ACAAGAATTGATGCTCGCATTTTGCGAACATATTCAAATGGTGCTTCAACAAATAAATCTTTTGAAGC
>2557407|reference AciI_genome_v2|length 64|copies 2
ACAAGACAATACTTCCGTTTAAACCTAGTACAACAAGAGGTGCTGTCGTTGCAAATATCGATAA
>2557407|reference AciI_genome_v2|length 62|copies 1
ACAAGACCTATATTAAAAGGTGAAGTTGAAGAGAAGAAGGACTACAGCCATGGAATGATGCG
>2557407|reference AciI_genome_v2|length 55|copies 1
ACAAGACGAAATACACCGTGTGTACTAGGATGCTGAGGACCGACATTTAATAGCA
>2557407|reference AciI_genome_v2|length 40|copies 1
ACAAGAGATTTATCCCTGCAATTTCTTCTCATAAGATTAG
>2557407|reference AciI_genome_v2|length 55|copies 1
ACAAGAGTAAGATCAGCGTTTAAAAGATCTAACTTTTCATCAGCAACTTTAATAA
>2557407|reference AciI_genome_v2|length 67|copies 1
ACAAGATTTAAACTTAACTTTTATGGAGAGTTTGATCCTGGCTCAGGACGAACGCTGGCGGCGTGCC
>2557407|reference AciI_genome_v2|length 56|copies 2
ACAAGCACCAGCGCCCCGCTATCATTAACAAAAAAACTAGTGATACTATTACTGCC
>2557407|reference AciI_genome_v2|length 65|copies 2
ACAAGCATTTTGAACTGCCTCTTGAATCAATCTAAAAATAGCAACTTCTATTTTTGAATTTAAAC
>2557407|reference AciI_genome_v2|length 55|copies 1
ACAAGCCAAGCATACTGCATCATCAAATTCCACCTCCTAATTATCTTTTCAATGA
>2557407|reference AciI_genome_v2|length 60|copies 2
ACAAGCCGAAGTAGTAGGAAGAATGGAGTTTTCTTCAGAAGAAAAGAAATTTGCAGAAGA
>2557407|reference AciI_genome_v2|length 65|copies 4
ACAAGCCGTACAATCCGCTTTAAATAACCTATTAAATCAAAGCCTTGCTGAAACGATTGAAGAAG
>2557407|reference AciI_genome_v2|length 25|copies 1
ACAAGCGGCGAAGGCTGGTCGGAAA
>2557407|reference AciI_genome_v2|length 75|copies 1
ACAAGCTACAATGACTCGCCCGGAAGCAGAAAAAATGGCTGAACTATTAGAGTTAGATGAAGATGTAGTTCAAGC
>2557407|reference AciI_genome_v2|length 52|copies 1
ACAAGCTACAATTGCTCCAGTTTTACCTAGTAGTGAGGATTTTCCAATAAAG
>2557407|reference AciI_genome_v2|length 55|copies 1
ACAAGCTACAATTGCTCCAGTTTTACCTAGTAGTGAGGATTTTCCAATAAAGTTG
>2557407|reference AciI_genome_v2|length 74|copies 11
ACAAGCTACAATTGCTCCAGTTTTACCTAGTAGTGAGGATTTTCCAATAAAGTTGTCGAAAATTGTTAATAGAG
>2557407|reference AciI_genome_v2|length 70|copies 1
ACAAGCTGGTGCAGATATTATCGCTCCTTCAAACATGATGGATGGATTCGTAGCTACAATTCGTCATGCA
>2557407|reference AciI_genome_v2|length 65|copies 1
ACAAGCTGTTGAAGCAGGAGCTACAATCATTAATGATGTTTGGGGTGCGAAGAAAGACCCTAAAA
>2557407|reference AciI_genome_v2|length 60|copies 1
ACAAGCTTTAGCATCCGCTTTAATGATGCCAATCGGTGGTAAGATGTATGATAAAGTTGG
>2557407|reference AciI_genome_v2|length 87|copies 10
ACAAGGAAAAATGCCTTGTGGTTATTTTTATTTTTTTGTAATTGGATCTTTTAAATCCCATTTTACTTGGAATTTTACTTTGTGGCC
>2557407|reference AciI_genome_v2|length 57|copies 1
ACAAGGAATTGGTGCAGGTGGTCTAATGCCACTAGCGATGGTTATTTTCGGCGACAG
>2557407|reference AciI_genome_v2|length 69|copies 2
ACAAGGAATTTCGCTACCTTAGGACCGTTATAGTTACGGCCGCCGTTTACTGGGGCTTCAATTCAGAGC
>2557407|reference AciI_genome_v2|length 69|copies 1
ACAAGGAGCAGGTCGAGTTGATCCTAATGAAGCGATTCATCCAAAAATGGAAGTTCAAGTTAAAGATGA
>2557407|reference AciI_genome_v2|length 75|copies 4
ACAAGGCATTTTAAGAAGTGTTGAAGAACTTAAATTGCTCTTTCCTGATTGCAAAATTACGACAAATGAGGTTTA
>2557407|reference AciI_genome_v2|length 78|copies 1
ACAAGGCATTTTAGAAAAGGGGTTTAAAAATCTTACTTTAATAGGTAATGATACTGGGTTTCCTGATGTTGGAATCGG
>2557407|reference AciI_genome_v2|length 65|copies 2
ACAAGGCTGTAGCGCAGGCTTCATCGGTGTTGGTATCGGTGGAGACCGTACAAGCGGTTATGAGC
>2557407|reference AciI_genome_v2|length 60|copies 3
ACAAGGGCAATTTTTCCGCTCATGTCTCTTCCTGCATAATCATCTTTGCTTCCTAGACCA
>2557407|reference AciI_genome_v2|length 61|copies 2
ACAAGGGGTTACAAGAAATGATATGGCTGAACCAGGTATACTAGGTTTCAATGCTGGTGCC
>2557407|reference AciI_genome_v2|length 78|copies 1
ACAAGGTATAGATCTTAAATCAGAATAAAGTAACAATAAAATAATGGAAACAAAGGCAGCCAGCTTAATTGAAAGGGC
>2557407|reference AciI_genome_v2|length 66|copies 1
ACAAGGTGTCCACCCTGCTGCAAATGCTAACCCAATTAAAGTAGAACCTAGAAATCCAGATGGACG
>2557407|reference AciI_genome_v2|length 66|copies 1
ACAAGGTGTTCAGTTTCGCGTCTATAATGAATTAAATCTTTAATCGTAATCATTTTTAAATTAAAC
>2557407|reference AciI_genome_v2|length 69|copies 1
ACAAGGTTTAAATCGTCAAATTCGTCGCATGTGTGAAGCGCTTGGATATGAAGTATTTCGATTACAAAG
>2557407|reference AciI_genome_v2|length 79|copies 1
ACAAGTAAAAATAGTAGGTTCCTTACTAAAAATATTTTCCATTGAATTCTTTATAAGACTTTTTGTTTCTTTTTCAGCG
>2557407|reference AciI_genome_v2|length 57|copies 1
ACAAGTAACAGAAGATGCAGTATTAAATGCTAACTACATGATGCGTCGTTTAGAGCC
>2557407|reference AciI_genome_v2|length 61|copies 1
ACAAGTACTCGCAATCCGCTTGAAGCGATGATTCCGAATAGTAGGATTGAGATACCACCCA
>2557407|reference AciI_genome_v2|length 64|copies 1
ACAAGTAGTCCTCTAACATGGAAAAAAGATGGTATGTAGTTCATACTTACTCAGGATATGAGAA
>2557407|reference AciI_genome_v2|length 56|copies 2
ACAAGTATCTAATACATCGTCACCTTTTGTTACACCTAGTGCTTGGGCGACTAACA
>2557407|reference AciI_genome_v2|length 75|copies 2
ACAAGTATCTCCTGTTCAAACTGGGAAACCAAATGCGAACATACCGCAAGTTGTTTCGCCAGTGGCAGTTAAAAA
>2557407|reference AciI_genome_v2|length 67|copies 4
ACAAGTATTTAAAGATGAACGTTAATACTATTGATTAAGGAGATTGTTATGACTGTTGAAATTGGAG
>2557407|reference AciI_genome_v2|length 60|copies 1
ACAAGTATTTATTCGTTTACCCATGCGTGACGATATTGTTTCATCTGGGTTACCAGCTAG
>2557407|reference AciI_genome_v2|length 62|copies 2
ACAAGTCGCAATTGATGTTGGACTATTTCAACCAGAAGTAGTACTATACACGGCAGTTTCAA
>2557407|reference AciI_genome_v2|length 75|copies 1
ACAAGTCGTTTTCCGAAAAATCTTGTACCACCTAGCACTAAAACTTTTTTCATTTTTTGAACCCCCAAAGAAAAA
>2557407|reference AciI_genome_v2|length 69|copies 1
ACAAGTCTATTCTGTTTACTATTAAGCGCTAAATTTACGATTAAAAGTTTGTTAAAGTTTTCACATTTT
>2557407|reference AciI_genome_v2|length 68|copies 1
ACAAGTGAAAGCATCATGTGCATTACTTTCGTGGAGTTTAACATCATTACTCCGCCTAATATGGCAGC
>2557407|reference AciI_genome_v2|length 63|copies 1
ACAAGTGATCAAACTGGATTACAAATTTCATCAGATGTCAATCTAGAATCCGATAAACCAATC
>2557407|reference AciI_genome_v2|length 68|copies 12
ACAAGTGCAACTGTTCCGCGGTTTACTAATGCAATTTTCCCATTTACATCAATTGATTTATAGTCAGC
>2557407|reference AciI_genome_v2|length 69|copies 1
ACAAGTGTCGTATTGGATGAAGGCTTTTATAAAATTAAAATGCTTGCAACATCTGATACTGGTAAACAA
>2557407|reference AciI_genome_v2|length 55|copies 1
ACAAGTTCAAATCTATGTGCGTAAAGATGCTGTAGGCGAAGAGCAGTATGAAATC
>2557407|reference AciI_genome_v2|length 57|copies 1
ACAAGTTGTATAGACGACTAGGAGAGACTGAAAATGAACGAACATCAAATGTTCTAA
>2557407|reference AciI_genome_v2|length 68|copies 1
ACAAGTTTACTTATCCGGTGGTGAAGGTTGTCTATCAGTTGATCGTGATGTTCCTGGATATGTTCCAC
>2557407|reference AciI_genome_v2|length 54|copies 1
ACAATAAAAGATAAAGATAATAAAATTTATTTAGTTGAAAATAACAATCCAACT
>2557407|reference AciI_genome_v2|length 63|copies 1
ACAATAAAGCGGTGGACTTCATTAACGAAATGATTGATGCTATTAACAAAGTGGGAGATTCAA
>2557407|reference AciI_genome_v2|length 44|copies 1
ACAATAAAGTAGCTGCAATTGAAGCAGAAGGTGACATTGCGACT
>2557407|reference AciI_genome_v2|length 69|copies 1
ACAATATAATCCTAAAATAACCCATCCAATATTCAATATTGTTGCAAAAATAATAAATGGTAAACCTAG
>2557407|reference AciI_genome_v2|length 57|copies 3
ACAATATACTGTGGCGGGGCTACTTAATGAAATAAGAGTTCTTTCGCATCCTGCAAC
>2557407|reference AciI_genome_v2|length 46|copies 1
ACAATATCAAAAATGCCGGCGAGAAGCTCTATAATTTCGCTAAATT
>2557407|reference AciI_genome_v2|length 61|copies 1
ACAATATCAAAACCTTGGTTACTTACCAGAAGCGTTATTTAACTTTATTGCTCTTCTTGGC
>2557407|reference AciI_genome_v2|length 65|copies 2
ACAATATCCTCAGTTAATAAAGCAATATGTTGAACACCTGGTCCATTGTTAAAGTCTAAATACTC
>2557407|reference AciI_genome_v2|length 75|copies 7
ACAATATTCTTTTTATACTTCCCGATTGAAGCAGGTTCATTTGTTTACTTAATTCCAATAATCGGATTTTGTGGC
>2557407|reference AciI_genome_v2|length 55|copies 1
ACAATATTTACTAATCAATTATTGTCCTATTCTTATAGAACTGATTTCTAGATCA
>2557407|reference AciI_genome_v2|length 55|copies 1
ACAATCAATATAAATACACAAAGCTAGAGCCGGTAACTTCTACAAGCGCAGCCGC
>2557407|reference AciI_genome_v2|length 61|copies 4
ACAATCACGCCTACTAGCATCACGCTTAGTGCTGACAAATCAACTGCATTCATTATTGTAG
>2557407|reference AciI_genome_v2|length 55|copies 1
ACAATCATCTGGCGTTCGGTCTTGTACGATGAGGATGCCATTCTTTTTTAGTAAA
>2557407|reference AciI_genome_v2|length 63|copies 1
ACAATCATCTGGCGTTCGGTCTTGTACGATGAGGATGCCATTCTTTTTTAGTAAACGATTTGC
>2557407|reference AciI_genome_v2|length 60|copies 1
ACAATCATTTCAATCATACAGAGTTTTTCGGTACATTCAATTTGTACTTGGCTTATAGCC
>2557407|reference AciI_genome_v2|length 60|copies 1
ACAATCCCAACGATTGGTGTAATTGGCGCCCAAAGTAGTGGCATTGCAAATCCATGAGTG
>2557407|reference AciI_genome_v2|length 35|copies 1
ACAATCCCATCATTTGGTTTAATTAAAACCTATCG
>2557407|reference AciI_genome_v2|length 73|copies 2
ACAATCCCATCATTTGGTTTAATTAAAACCTATCGTTTAGAATTAAAAACAATTTTATATCAAGGGATATTAC
>2557407|reference AciI_genome_v2|length 65|copies 38
ACAATCCGAACTGAGAATAGTTTTATGGGATTAGCTCCACCTCGCGGTCTTGCAACCCTTTGTAC
>2557407|reference AciI_genome_v2|length 61|copies 1
ACAATCGGTGCAGGTGGATTATTAATGTCACCAACTGAAGCAGACTTCGAACATCCAGAGC
>2557407|reference AciI_genome_v2|length 58|copies 1
ACAATCTACAGTTACCGCACATATTCAAGCACTTGAGCAAGAATTAGGTGTACCTTTA
>2557407|reference AciI_genome_v2|length 65|copies 1
ACAATCTCCGAAACACGTTTATATCCTTTTGTGTTATTCGGATGCATACTATCAATTAAATAATA
>2557407|reference AciI_genome_v2|length 48|copies 1
ACAATCTTCAACACTCGTTTACGATTCCTCACCCCTTATCGCAAAAAA
>2557407|reference AciI_genome_v2|length 80|copies 1
ACAATCTTCAACACTCGTTTACGATTCCTCACCCCTTATCGCAAAAAACAAAAAAACCTATCCCAAAAATTTAGGATAGG
>2557407|reference AciI_genome_v2|length 70|copies 1
ACAATCTTCATTACGACCAATTTCTTCGCCTTTTACGATTGGCTTTTTCTTAACTTCACCTTCACCGTCA
>2557407|reference AciI_genome_v2|length 56|copies 4
ACAATGACAAGAAGTCCGGCTAATGCTACGTAACCTAATCCGCCTTCTGGACGATA
>2557407|reference AciI_genome_v2|length 57|copies 1
ACAATGACCGCCCTGTTCATTCTCAACTAAAAGGTTATATGAATAGAGCTTTTTTAG
>2557407|reference AciI_genome_v2|length 51|copies 1
ACAATGACTTCTACTCCGTCACTTTCATTATTTGCTGAGTCAACCGCTGTT
>2557407|reference AciI_genome_v2|length 44|copies 14
ACAATGATTTGTATGTGTTCGTTATTGCGAGAGACTCCTCACCT
>2557407|reference AciI_genome_v2|length 59|copies 1
ACAATGGGTTTCCAATACACACCTGTACTTTCCATTGCGACATGAGTACATCCATGCAA
>2557407|reference AciI_genome_v2|length 63|copies 20
ACAATGGTAATGAGTGTTTGTGGACCTGGCGATAAAATAATCGTACCAAGAAATGTTCATAAA
>2557407|reference AciI_genome_v2|length 66|copies 1
ACAATGTACTTCGGGCACAAACTGGCGGATTAATTGTACTTGGCTTTAATGATGAAACAAAGGAAA
>2557407|reference AciI_genome_v2|length 48|copies 1
ACAATGTCCGGATGTCTCTCTGCCCAAGATGCGGATAAGAAAAAGGTA
>2557407|reference AciI_genome_v2|length 64|copies 26
ACAATGTGATGAAGATGAAGTCAAAAATAGAAAAAGCAGGCCTGCATGTTTTGATTGGTAAAGG
>2557407|reference AciI_genome_v2|length 68|copies 1
ACAATGTTCTTAGGTCTTATCTTTAATACTTCAAATAATCGTTCCGTTGCTTCCCTTGTTCCTGACCC
>2557407|reference AciI_genome_v2|length 74|copies 1
[truncated: 16,586,650 more chars]
