# Supplementary material for: Genome-wide identification of 5-methylcytosine sites in bacterial genomes by high-throughput sequencing of MspJI restriction fragments
Source: PLoS One. 2021 May 11;16(5):e0247541. doi: 10.1371/journal.pone.0247541 (PMC8112702; doi:10.1371/journal.pone.0247541)
Supplement: S3 Dataset — (GZ) [file pone.0247541.s005.gz]

Archive with 6 entries (5 files):
- Data_set_3
- Data_set_3/Bac_megaterium_2010915_MspJI_processed.fasta
- Data_set_3/Bac_stearothermophilus_1939636_MspJI_processed.fasta
- Data_set_3/Mor_ATCC49670_1811498_MF_processed.fasta
- Data_set_3/Sul_denitrificans_1879549_MspJI_processed.fasta
- Data_set_3/Sul_denitrificans_1879552_FspEI_processed.fasta
