# Supplementary material for: Genome-wide identification of 5-methylcytosine sites in bacterial genomes by high-throughput sequencing of MspJI restriction fragments
Source: PLoS One. 2021 May 11;16(5):e0247541. doi: 10.1371/journal.pone.0247541 (PMC8112702; doi:10.1371/journal.pone.0247541)
Supplement: S3 Dataset — (GZ) [file pone.0247541.s005.gz › Data_set_3/Bac_megaterium_2010915_MspJI_processed.fasta]

>2010915|reference BmtI_mod_final_v3_jobs_022_022583_data_consensus|length 57|copies 1
AAAAAAAAGAATCTTCGTCATCGTAGGCTGCGGTGGGGATCGAGATCGTACGAAGCG
>2010915|reference BmtI_mod_final_v3_jobs_022_022583_data_consensus|length 46|copies 1
AAAAAAAAGGAGTTGGAACTTGTGAAAGCAGGTATTGTTGGGATTG
>2010915|reference BmtI_mod_final_v3_jobs_022_022583_data_consensus|length 54|copies 1
AAAAAAAATTTACCACTTATTGAATATTACGCCAGCATTTTTTGGGGCTTATTT
>2010915|reference BmtI_mod_final_v3_jobs_022_022583_data_consensus|length 56|copies 3
AAAAAAAGAATCTTCGTCATCGTAGGCTGCGGTGGGGATCGAGATCGTACGAAGCG
>2010915|reference BmtI_mod_final_v3_jobs_022_022583_data_consensus|length 52|copies 1
AAAAAAAGACAACAAATGATAATGCAATTTTATTAAAAATTATCATATCTAC
>2010915|reference BmtI_mod_final_v3_jobs_022_022583_data_consensus|length 57|copies 1
AAAAAAAGAGTGGCTGGATGGAATTTTGGTTAATAGCGATCGTGTTAGGTCTTTTAT
>2010915|reference BmtI_mod_final_v3_jobs_022_022583_data_consensus|length 58|copies 1
AAAAAAAGAGTGGCTGGATGGAATTTTGGTTAATAGCGATCGTGTTAGGTCTTTTATA
>2010915|reference BmtI_mod_final_v3_jobs_022_022583_data_consensus|length 62|copies 1
AAAAAAAGCTGTGCAGGATCATTCCGACCATAACCAATACCATACCAAACCAGGATAATTCA
>2010915|reference BmtI_mod_final_v3_jobs_022_022583_data_consensus|length 56|copies 2
AAAAAAAGCTTAAATGTTTTAATAACCATGTGGACGCTACGTCTATTTGTTCGACT
>2010915|reference BmtI_mod_final_v3_jobs_022_022583_data_consensus|length 54|copies 1
AAAAAAAGGAATTAAAACAGTTACGATTAAGCATCATGGTCATGGAGGAAGGCT
>2010915|reference BmtI_mod_final_v3_jobs_022_022583_data_consensus|length 58|copies 1
AAAAAAAGTAATACTTCCTAATCCGAAACGAAAAGCCTCCCCATTGAAAGGAATTACT
>2010915|reference BmtI_mod_final_v3_jobs_022_022583_data_consensus|length 45|copies 4
AAAAAAAGTTTATAATTGGAAAGAAGAATTTCTAGCAAATGGATT
>2010915|reference BmtI_mod_final_v3_jobs_022_022583_data_consensus|length 21|copies 1
AAAAAAATAACACGCTCATGG
>2010915|reference BmtI_mod_final_v3_jobs_022_022583_data_consensus|length 16|copies 1
AAAAAAATTAAAACTG
>2010915|reference BmtI_mod_final_v3_jobs_022_022583_data_consensus|length 51|copies 1
AAAAAAATTGTTTGATTTAACAGGACAGACAGCAATCGTTACTGGAGGCGG
>2010915|reference BmtI_mod_final_v3_jobs_022_022583_data_consensus|length 57|copies 1
AAAAAACAACCGGAATCCCTTTATGGATTCTTTCCTTGCGCAGCTTCGTGCGGATGA
>2010915|reference BmtI_mod_final_v3_jobs_022_022583_data_consensus|length 51|copies 1
AAAAAACAAGCAAGAGGAAATTAAATTTAATATTTACATTCATTGCATATA
>2010915|reference BmtI_mod_final_v3_jobs_022_022583_data_consensus|length 43|copies 14
AAAAAACACACTTATTCGTGATGATCTAATGATTTGCGTTACT
>2010915|reference BmtI_mod_final_v3_jobs_022_022583_data_consensus|length 45|copies 4
AAAAAACACACTTATTCGTGATGATCTAATGATTTGCGTTACTTG
>2010915|reference BmtI_mod_final_v3_jobs_022_022583_data_consensus|length 53|copies 2
AAAAAACATTGTTTCCAGGACCGTGGCGCCCTGGGCCCCAAATCTCTTGATAG
>2010915|reference BmtI_mod_final_v3_jobs_022_022583_data_consensus|length 60|copies 4
AAAAAACCAAATCGGTTATATGCTCCAACAAGATTATTTGTTCCCTTGGAAAACCATTGA
>2010915|reference BmtI_mod_final_v3_jobs_022_022583_data_consensus|length 58|copies 1
AAAAAACCAACTAACTTCCCCTAATTGAGCAATAAAGGCAATGGAGCCGCTGTTTCTT
>2010915|reference BmtI_mod_final_v3_jobs_022_022583_data_consensus|length 45|copies 1
AAAAAACCAACTGTCTGGGTATTAGTACTGGCTATAATCATTGCT
>2010915|reference BmtI_mod_final_v3_jobs_022_022583_data_consensus|length 56|copies 1
AAAAAACCGGCAAATATGGCAACGGTAATTGTTGAAGAAAAGCTGACACCTCCCTG
>2010915|reference BmtI_mod_final_v3_jobs_022_022583_data_consensus|length 61|copies 1
AAAAAACGAATCCTCGTGATGGACGGGGCAATGGGTACCATGATCCAGGAAGCAAATCTTA
>2010915|reference BmtI_mod_final_v3_jobs_022_022583_data_consensus|length 53|copies 1
AAAAAACTAGGACAGGTTACGACTGCAGAAACGATCACGAAGCAATTGATGAA
>2010915|reference BmtI_mod_final_v3_jobs_022_022583_data_consensus|length 48|copies 2
AAAAAACTTACAACGGCAGCCGCTGCTCCACCTGTAATCCCTAAAACA
>2010915|reference BmtI_mod_final_v3_jobs_022_022583_data_consensus|length 49|copies 2
AAAAAACTTACAACGGCAGCCGCTGCTCCACCTGTAATCCCTAAAACAT
>2010915|reference BmtI_mod_final_v3_jobs_022_022583_data_consensus|length 56|copies 1
AAAAAACTTTCTTCGTGTTCACCAATGGGAGAAGAGCCACTAAGCTCTGCGAATTC
>2010915|reference BmtI_mod_final_v3_jobs_022_022583_data_consensus|length 48|copies 1
AAAAAAGAAGAAGAGTTAAAAATGTCTGTGACGATTTCGGATGCGGTA
>2010915|reference BmtI_mod_final_v3_jobs_022_022583_data_consensus|length 10|copies 1
AAAAAAGAAT
>2010915|reference BmtI_mod_final_v3_jobs_022_022583_data_consensus|length 55|copies 2
AAAAAAGAATCTTCGTCATCGTAGGCTGCGGTGGGGATCGAGATCGTACGAAGCG
>2010915|reference BmtI_mod_final_v3_jobs_022_022583_data_consensus|length 57|copies 1
AAAAAAGAGAAAACGTTCATAAAAACAGCTGTGGCCTGCTTTCAAATCAATTTATAT
>2010915|reference BmtI_mod_final_v3_jobs_022_022583_data_consensus|length 54|copies 1
AAAAAAGAGCCGATGGTCGAAACCGCGATTTGTAATGCTTCCTCCTTTGGATAA
>2010915|reference BmtI_mod_final_v3_jobs_022_022583_data_consensus|length 47|copies 1
AAAAAAGCAACCCCCGAAATCGAGTGAGCTCCGGTAATGGGAATTCT
>2010915|reference BmtI_mod_final_v3_jobs_022_022583_data_consensus|length 53|copies 13
AAAAAAGCAACCCCCGAAATCGAGTGAGCTCCGGTAATGGGAATTCTAAATAA
>2010915|reference BmtI_mod_final_v3_jobs_022_022583_data_consensus|length 61|copies 1
AAAAAAGCCTTATATTTTAAAAGCAAAGACCGTTGTATTGTCCGCTAGTACATTTGAAACC
>2010915|reference BmtI_mod_final_v3_jobs_022_022583_data_consensus|length 42|copies 1
AAAAAAGCGAATACCTGATCATGATCTTGGTCTGTAAGCTTT
>2010915|reference BmtI_mod_final_v3_jobs_022_022583_data_consensus|length 38|copies 3
AAAAAAGCGGGATCCATTGATCCCGCCCACATATCAGT
>2010915|reference BmtI_mod_final_v3_jobs_022_022583_data_consensus|length 61|copies 8
AAAAAAGCTGTTTGAACGCCGCCTAACACCTTTAAGATGGATTTATCAATATTACTTGGGT
>2010915|reference BmtI_mod_final_v3_jobs_022_022583_data_consensus|length 46|copies 3
AAAAAAGGAAATGGGAATGTCCATGGACATCAGAATAGTCCAAATG
>2010915|reference BmtI_mod_final_v3_jobs_022_022583_data_consensus|length 52|copies 4
AAAAAAGGAATTAAAACAGTTACGATTAAGCATCATGGTCATGGAGGAAGGC
>2010915|reference BmtI_mod_final_v3_jobs_022_022583_data_consensus|length 54|copies 1
AAAAAAGGAGGGCTTCGATCTCTTGGCCTCCGTTGTCACAGAAAATGCAGCGGT
>2010915|reference BmtI_mod_final_v3_jobs_022_022583_data_consensus|length 53|copies 1
AAAAAAGGCAGGCTGGCAAATATTGAGAAAGTAAACCAGTCAGGCATTTATTC
>2010915|reference BmtI_mod_final_v3_jobs_022_022583_data_consensus|length 58|copies 1
AAAAAAGGCAGGCTGGCAAATATTGAGAAAGTAAACCAGTCAGGCATTTATTCGCTTA
>2010915|reference BmtI_mod_final_v3_jobs_022_022583_data_consensus|length 48|copies 16
AAAAAAGGCGTTATTACTGCTAGTTTTAGATCTGGAAATTCCAATTGT
>2010915|reference BmtI_mod_final_v3_jobs_022_022583_data_consensus|length 48|copies 5
AAAAAAGGGACGGATGTAGCCGTTAGAGTTACAGCGCCAAATGGTAAA
>2010915|reference BmtI_mod_final_v3_jobs_022_022583_data_consensus|length 51|copies 1
AAAAAAGGGACGGATGTAGCCGTTAGAGTTACAGCGCCAAATGGTAAATTG
>2010915|reference BmtI_mod_final_v3_jobs_022_022583_data_consensus|length 37|copies 2
AAAAAAGGTCTGCCATGATCCCGGCAGACCTTTTCGA
>2010915|reference BmtI_mod_final_v3_jobs_022_022583_data_consensus|length 57|copies 3
AAAAAAGTAATACTTCCTAATCCGAAACGAAAAGCCTCCCCATTGAAAGGAATTACT
>2010915|reference BmtI_mod_final_v3_jobs_022_022583_data_consensus|length 41|copies 1
AAAAAAGTATCTGAAATCGGAACACCTAAAATAATGATTGG
>2010915|reference BmtI_mod_final_v3_jobs_022_022583_data_consensus|length 51|copies 1
AAAAAAGTGATATCCATTTAACTGTTGCTGGTACTAAAGATGCAATCAACA
>2010915|reference BmtI_mod_final_v3_jobs_022_022583_data_consensus|length 51|copies 1
AAAAAAGTTACACCTTCTGCTTTTGCTGCAGCGGCATAAGCATATGCTTTC
>2010915|reference BmtI_mod_final_v3_jobs_022_022583_data_consensus|length 44|copies 3
AAAAAAGTTTATAATTGGAAAGAAGAATTTCTAGCAAATGGATT
>2010915|reference BmtI_mod_final_v3_jobs_022_022583_data_consensus|length 48|copies 1
AAAAAAGTTTATAATTGGAAAGAAGAATTTCTAGCAAATGGATTCACC
>2010915|reference BmtI_mod_final_v3_jobs_022_022583_data_consensus|length 36|copies 3
AAAAAATAAAGACCATGATCGGAGACAAATGAATGG
>2010915|reference BmtI_mod_final_v3_jobs_022_022583_data_consensus|length 53|copies 1
AAAAAATAAAGACCATGATCGGAGACAAATGAATGGAAAATATCAATCAAATT
>2010915|reference BmtI_mod_final_v3_jobs_022_022583_data_consensus|length 47|copies 3
AAAAAATAAAGCCGATTTCAAAGCAAAGTATGGCTATGACCTACATC
>2010915|reference BmtI_mod_final_v3_jobs_022_022583_data_consensus|length 55|copies 1
AAAAAATAAATAAGACGGCTGCAAGTCTTCCTTCTGATCAAAGTGAAGTTAAGTT
>2010915|reference BmtI_mod_final_v3_jobs_022_022583_data_consensus|length 56|copies 32
AAAAAATAAATAAGACGGCTGCAAGTCTTCCTTCTGATCAAAGTGAAGTTAAGTTA
>2010915|reference BmtI_mod_final_v3_jobs_022_022583_data_consensus|length 47|copies 2
AAAAAATAATCATTATTGAAAGTGTCATGAAAGGGGAAGATCACATG
>2010915|reference BmtI_mod_final_v3_jobs_022_022583_data_consensus|length 54|copies 1
AAAAAATCATCAGAGGCGGCCTAACGGCTAAAATCGCCAATGCCGAAGATGTGA
>2010915|reference BmtI_mod_final_v3_jobs_022_022583_data_consensus|length 43|copies 9
AAAAAATCATGACAAAAGCATCATGATTTTTTACTTTCGATAA
>2010915|reference BmtI_mod_final_v3_jobs_022_022583_data_consensus|length 51|copies 3
AAAAAATCTCTTCTTTTGCCATATAGTGAATAGGTCGTGGTGCCATCATTC
>2010915|reference BmtI_mod_final_v3_jobs_022_022583_data_consensus|length 48|copies 1
AAAAAATGACGGTCATGAGAGATAATTAAGACAGGTCCTTGAAATTTT
>2010915|reference BmtI_mod_final_v3_jobs_022_022583_data_consensus|length 48|copies 1
AAAAAATGATAGATTTGGGAGAGAGAGACTGTAATACTAGTCTCTCTA
>2010915|reference BmtI_mod_final_v3_jobs_022_022583_data_consensus|length 55|copies 3
AAAAAATGGGTGCCTTCTTGGTTGGCGTTTGAATTTGTCAGTTCTTTAGTTTAGA
>2010915|reference BmtI_mod_final_v3_jobs_022_022583_data_consensus|length 42|copies 1
AAAAAATGGTTCATTATTATTTTGATCTTAATCATGTCTCTG
>2010915|reference BmtI_mod_final_v3_jobs_022_022583_data_consensus|length 43|copies 1
AAAAAATGGTTCATTATTATTTTGATCTTAATCATGTCTCTGC
>2010915|reference BmtI_mod_final_v3_jobs_022_022583_data_consensus|length 63|copies 2
AAAAAATTAAAAACGCGGGCCAATCTATTATTGAAGGAAGGCGATCTGATTGGTTCGTTAACA
>2010915|reference BmtI_mod_final_v3_jobs_022_022583_data_consensus|length 42|copies 1
AAAAAATTTCTTCGTTCATGATGATCGAGCCCGTCTAGATCA
>2010915|reference BmtI_mod_final_v3_jobs_022_022583_data_consensus|length 57|copies 1
AAAAAATTTCTTCGTTCATGATGATCGAGCCCGTCTAGATCAGGGGCGTTACGATTA
>2010915|reference BmtI_mod_final_v3_jobs_022_022583_data_consensus|length 58|copies 1
AAAAACAAAAAGTCTCGAAGAAGCCATCTTGCTCTATGAAAAAGGCATCCAGGCGGGG
>2010915|reference BmtI_mod_final_v3_jobs_022_022583_data_consensus|length 56|copies 7
AAAAACAACCGGAATCCCTTTATGGATTCTTTCCTTGCGCAGCTTCGTGCGGATGA
>2010915|reference BmtI_mod_final_v3_jobs_022_022583_data_consensus|length 42|copies 1
AAAAACAATGGTATATCCAGTGAATTTGTCAAATCTAGTTAT
>2010915|reference BmtI_mod_final_v3_jobs_022_022583_data_consensus|length 44|copies 1
AAAAACACACTTATTCGTGATGATCTAATGATTTGCGTTACTTG
>2010915|reference BmtI_mod_final_v3_jobs_022_022583_data_consensus|length 63|copies 2
AAAAACACGATAAAAGCTTGTATAAAAACTTTCCAGTCCGGAAGATAGGAAACAATCGAATTC
>2010915|reference BmtI_mod_final_v3_jobs_022_022583_data_consensus|length 48|copies 1
AAAAACATATCTATTGAAAATAAGGTAGATTCTAAGCTTATTAAACAA
>2010915|reference BmtI_mod_final_v3_jobs_022_022583_data_consensus|length 45|copies 1
AAAAACATCGTCTTAACCGAACTCCTTCAACTCATCTATTCAGAT
>2010915|reference BmtI_mod_final_v3_jobs_022_022583_data_consensus|length 37|copies 1
AAAAACATCTTTTCCATGATCGAGAAAAGTGTAAAAG
>2010915|reference BmtI_mod_final_v3_jobs_022_022583_data_consensus|length 57|copies 5
AAAAACATCTTTTCCATGATCGAGAAAAGTGTAAAAGTACATGTAAATAATTAATAA
>2010915|reference BmtI_mod_final_v3_jobs_022_022583_data_consensus|length 12|copies 1
AAAAACATGACG
>2010915|reference BmtI_mod_final_v3_jobs_022_022583_data_consensus|length 52|copies 6
AAAAACATTGTTTCCAGGACCGTGGCGCCCTGGGCCCCAAATCTCTTGATAG
>2010915|reference BmtI_mod_final_v3_jobs_022_022583_data_consensus|length 53|copies 1
AAAAACATTGTTTCCAGGACCGTGGCGCCCTGGGCCCCAAATCTCTTGATAGC
>2010915|reference BmtI_mod_final_v3_jobs_022_022583_data_consensus|length 48|copies 1
AAAAACATTTTACTAAGTATAATGATAGATGGAGTAAAAGCAGCTTCT
>2010915|reference BmtI_mod_final_v3_jobs_022_022583_data_consensus|length 59|copies 1
AAAAACCAAATCGGTTATATGCTCCAACAAGATTATTTGTTCCCTTGGAAAACCATTGA
>2010915|reference BmtI_mod_final_v3_jobs_022_022583_data_consensus|length 45|copies 1
AAAAACCAAATCTGTGACATCATAGATCCGAACAACAGGGATAAG
>2010915|reference BmtI_mod_final_v3_jobs_022_022583_data_consensus|length 54|copies 1
AAAAACCACCCTCAATAACAGGACCTACTCCTAAATTCACACCAGGATAAAGCC
>2010915|reference BmtI_mod_final_v3_jobs_022_022583_data_consensus|length 44|copies 31
AAAAACCATTAGAAGAGCTGATTCCGGCTAATCAGAATGCACCA
>2010915|reference BmtI_mod_final_v3_jobs_022_022583_data_consensus|length 36|copies 2
AAAAACCATTGTTCTTGATCCAGGTCATGGAGGGAG
>2010915|reference BmtI_mod_final_v3_jobs_022_022583_data_consensus|length 51|copies 2
AAAAACCCTGTAATTGTTGCAGCTGATGCGGATCTTGATTTAGCTGTTGAA
>2010915|reference BmtI_mod_final_v3_jobs_022_022583_data_consensus|length 42|copies 1
AAAAACCGGACAACCTGCCATCGATCATTGTAAGGCAGCATT
>2010915|reference BmtI_mod_final_v3_jobs_022_022583_data_consensus|length 50|copies 14
AAAAACCTAGTTCAGGAAAAAAGAACAAAAGATCAAGTATTATGTTACAG
>2010915|reference BmtI_mod_final_v3_jobs_022_022583_data_consensus|length 59|copies 13
AAAAACCTGTGAGCCTGATCTGTAATAAGGATTTGAAAAGTCAACCACCTTTTTTCGCT
>2010915|reference BmtI_mod_final_v3_jobs_022_022583_data_consensus|length 53|copies 1
AAAAACCTTAGAGAAGATACATTTTAGACAAACTTCTAATTTGTATCTTTTTT
>2010915|reference BmtI_mod_final_v3_jobs_022_022583_data_consensus|length 48|copies 2
AAAAACGAACTTGCCGACTGACAAGTCCGTCTTCCTAAACCTATAGTC
>2010915|reference BmtI_mod_final_v3_jobs_022_022583_data_consensus|length 58|copies 1
AAAAACGAAGAATCCTGGACATCGTTACCCATCCATTTTAGAAAAAGCATCACCACAT
>2010915|reference BmtI_mod_final_v3_jobs_022_022583_data_consensus|length 71|copies 1
AAAAACGAAGGTTACTTATTAAAAGAAATCGATTTTTTGGAAAAGAAACTGGATGAAGCAGTAAGATTAAA
>2010915|reference BmtI_mod_final_v3_jobs_022_022583_data_consensus|length 40|copies 1
AAAAACGACCTATTCAGACAGATCAAATTCGACTTCATAT
>2010915|reference BmtI_mod_final_v3_jobs_022_022583_data_consensus|length 37|copies 1
AAAAACGCTTCCGGGTCTACAGGATGCTGTGAAGAAT
>2010915|reference BmtI_mod_final_v3_jobs_022_022583_data_consensus|length 44|copies 1
AAAAACGGTAATCATCTTAGGTATCGCAAGGTATTGCTGTATAG
>2010915|reference BmtI_mod_final_v3_jobs_022_022583_data_consensus|length 38|copies 1
AAAAACGGTTACATCGGCATAGACGATATCATTAATGC
>2010915|reference BmtI_mod_final_v3_jobs_022_022583_data_consensus|length 50|copies 2
AAAAACGTTCCAAACATGGTTGGACAGCTTACACTAGCTATTTCAAGCTA
>2010915|reference BmtI_mod_final_v3_jobs_022_022583_data_consensus|length 51|copies 4
AAAAACGTTTCAATTGCATTGACGACTGATCACCTCTCGATTGATTCTCCA
>2010915|reference BmtI_mod_final_v3_jobs_022_022583_data_consensus|length 51|copies 2
AAAAACTAGGACAGGTTACGACTGCAGAAACGATCACGAAGCAATTGATGA
>2010915|reference BmtI_mod_final_v3_jobs_022_022583_data_consensus|length 63|copies 1
AAAAACTATACAAAGACGGATCGATGAAAATATATGAGGAAACGGAAACAACCGCAGAGGAAT
>2010915|reference BmtI_mod_final_v3_jobs_022_022583_data_consensus|length 53|copies 1
AAAAACTGATCCAATCATAAAAAGGATGAGAGCGATCCGGATTAACCTCCGTT
>2010915|reference BmtI_mod_final_v3_jobs_022_022583_data_consensus|length 69|copies 1
AAAAACTGGCAATAATCGAAAACACTCCACTAAAAGAAACAATTTTTCGGATCGGAGGTTCAAAATCCG
>2010915|reference BmtI_mod_final_v3_jobs_022_022583_data_consensus|length 70|copies 1
AAAAACTGGCAATAATCGAAAACACTCCACTAAAAGAAACAATTTTTCGGATCGGAGGTTCAAAATCCGA
>2010915|reference BmtI_mod_final_v3_jobs_022_022583_data_consensus|length 48|copies 12
AAAAACTTACAACGGCAGCCGCTGCTCCACCTGTAATCCCTAAAACAT
>2010915|reference BmtI_mod_final_v3_jobs_022_022583_data_consensus|length 55|copies 1
AAAAACTTATTAAAAGAGGCTACAAACTATTAATTTATTCTGTTTGGGGAGCAGA
>2010915|reference BmtI_mod_final_v3_jobs_022_022583_data_consensus|length 50|copies 2
AAAAACTTCTTGTTTATTTTGTTCATGACGAATGGTTGCTTGTGCTGCAG
>2010915|reference BmtI_mod_final_v3_jobs_022_022583_data_consensus|length 32|copies 1
AAAAACTTTTACTTCTAGATCAATGCCTTTTT
>2010915|reference BmtI_mod_final_v3_jobs_022_022583_data_consensus|length 8|copies 1
AAAAAGAA
>2010915|reference BmtI_mod_final_v3_jobs_022_022583_data_consensus|length 53|copies 3
AAAAAGAAAACTAATGCTGATTCAAATATCATAACACTGGATGAAATGTTTAA
>2010915|reference BmtI_mod_final_v3_jobs_022_022583_data_consensus|length 49|copies 3
AAAAAGAACGAAGATTTCCTTTTCAGCTTGTCCAGGTGTCACAACGAGG
>2010915|reference BmtI_mod_final_v3_jobs_022_022583_data_consensus|length 63|copies 1
AAAAAGAAGAGTTGGAAGTTAAAATTCCAAAAGGACTTTTTAATCCTAAGCACTTTACAGAAG
>2010915|reference BmtI_mod_final_v3_jobs_022_022583_data_consensus|length 66|copies 1
AAAAAGAAGGCCTAAAATCATAAAAATGGTCATAATAAGTGGTGAAGATCGAAAAAAGATACCACC
>2010915|reference BmtI_mod_final_v3_jobs_022_022583_data_consensus|length 55|copies 1
AAAAAGAATCTTCGTCATCGTAGGCTGCGGTGGGGATCGAGATCGTACGAAGCGG
>2010915|reference BmtI_mod_final_v3_jobs_022_022583_data_consensus|length 54|copies 1
AAAAAGAATTGGTATAGAAAATGAACAAGTCCGTACCTCGCGGCAAAAGAAATG
>2010915|reference BmtI_mod_final_v3_jobs_022_022583_data_consensus|length 58|copies 1
AAAAAGACGATAAACTTTGATCGTCCAGAAGTCTATCATCTCTATTTTGGAAATGAAA
>2010915|reference BmtI_mod_final_v3_jobs_022_022583_data_consensus|length 54|copies 1
AAAAAGAGAACTGATTTATTCACTATCAGTTCTCTTTCTGGTTTATTATAAGCG
>2010915|reference BmtI_mod_final_v3_jobs_022_022583_data_consensus|length 29|copies 1
AAAAAGAGAGCTGCAAGAGCCCTCCTGAG
>2010915|reference BmtI_mod_final_v3_jobs_022_022583_data_consensus|length 69|copies 4
AAAAAGAGGTTTCTTTAACTCAATTCATTCAAGCCGTTTATACAAAAACGATCCGGAAACGCGGCGCCT
>2010915|reference BmtI_mod_final_v3_jobs_022_022583_data_consensus|length 45|copies 5
AAAAAGCACAGAGAAATTCTCTCTGTGCTTTTTCTCTTTAAATCC
>2010915|reference BmtI_mod_final_v3_jobs_022_022583_data_consensus|length 51|copies 1
AAAAAGCACTGGTAAAAGGGGATTTATCCGGTCTTGGGATGAATTTAGAGG
>2010915|reference BmtI_mod_final_v3_jobs_022_022583_data_consensus|length 53|copies 1
AAAAAGCACTTTAATCAGTTAAAGGAAGACGGCTATAACGGATTCTTAACAAT
>2010915|reference BmtI_mod_final_v3_jobs_022_022583_data_consensus|length 45|copies 1
AAAAAGCAGCGACCATGATCACCATCACGACCAGGAAGAAAGTAG
>2010915|reference BmtI_mod_final_v3_jobs_022_022583_data_consensus|length 48|copies 4
AAAAAGCAGTTAACTCATGGGCAGAGTACTGCAACAATGCAATGGCCT
>2010915|reference BmtI_mod_final_v3_jobs_022_022583_data_consensus|length 57|copies 1
AAAAAGCATAAAAAGTAGGTTCCTTTCTTTATAGAAAAGATTGTCAAACATCATTAA
>2010915|reference BmtI_mod_final_v3_jobs_022_022583_data_consensus|length 48|copies 1
AAAAAGCCATGATGACTGCCCACTATTTGAACATGCGGAAATTGACTG
>2010915|reference BmtI_mod_final_v3_jobs_022_022583_data_consensus|length 58|copies 1
AAAAAGCCTAAACAAAAAAATCATCGTCCTCGATGATGATCCAACAGGTGTCCAAACC
>2010915|reference BmtI_mod_final_v3_jobs_022_022583_data_consensus|length 50|copies 4
AAAAAGCCTAATAATAATATGGATAAAAGTGATCCCGTCATTATGTTCCT
>2010915|reference BmtI_mod_final_v3_jobs_022_022583_data_consensus|length 51|copies 1
AAAAAGCCTAATAATAATATGGATAAAAGTGATCCCGTCATTATGTTCCTC
>2010915|reference BmtI_mod_final_v3_jobs_022_022583_data_consensus|length 40|copies 1
AAAAAGCCTGAAGGAGGGCATCATTCCTCCCACAATCAAC
>2010915|reference BmtI_mod_final_v3_jobs_022_022583_data_consensus|length 60|copies 2
AAAAAGCGCTCTACTGGATATTCATCGGAATAACCATAAGCCCCATGGATTTGAACGGCA
>2010915|reference BmtI_mod_final_v3_jobs_022_022583_data_consensus|length 47|copies 1
AAAAAGCGTGTGAAGTCTACACACGCTTTTTCCATTATAGTCTGTGG
>2010915|reference BmtI_mod_final_v3_jobs_022_022583_data_consensus|length 58|copies 4
AAAAAGCTATACAACAAGGGATGGGATTTTGTCCGGAAGATCGTAAAAAAGAGGGCAT
>2010915|reference BmtI_mod_final_v3_jobs_022_022583_data_consensus|length 59|copies 1
AAAAAGCTATACAACAAGGGATGGGATTTTGTCCGGAAGATCGTAAAAAAGAGGGCATC
>2010915|reference BmtI_mod_final_v3_jobs_022_022583_data_consensus|length 43|copies 1
AAAAAGCTTATATTTGGAATCATCTCGAGCCTGCGCTGGATAT
>2010915|reference BmtI_mod_final_v3_jobs_022_022583_data_consensus|length 47|copies 9
AAAAAGGAAAGCAACAACTGCATGGTAAAGAGCTGTTAGGATATGTC
>2010915|reference BmtI_mod_final_v3_jobs_022_022583_data_consensus|length 45|copies 10
AAAAAGGAAATGGGAATGTCCATGGACATCAGAATAGTCCAAATG
>2010915|reference BmtI_mod_final_v3_jobs_022_022583_data_consensus|length 59|copies 1
AAAAAGGAAGATACAAAATTCAATACAGTAAATAAAGAAGATCACGATAAAGGTTTCAA
>2010915|reference BmtI_mod_final_v3_jobs_022_022583_data_consensus|length 45|copies 1
AAAAAGGAATGACCGAAATTGATGGGATCGCGATGTCAGGCGGGG
>2010915|reference BmtI_mod_final_v3_jobs_022_022583_data_consensus|length 36|copies 1
AAAAAGGAATTGACCCGATCCGGTTAATTTTAGTAG
>2010915|reference BmtI_mod_final_v3_jobs_022_022583_data_consensus|length 60|copies 1
AAAAAGGAGCTGTTTGCGATTTATGCAAACAGCTCCTTAATTTATGTAGATATTTTAATA
>2010915|reference BmtI_mod_final_v3_jobs_022_022583_data_consensus|length 34|copies 1
AAAAAGGAGGACACCATGACGGCATCATATAAGG
>2010915|reference BmtI_mod_final_v3_jobs_022_022583_data_consensus|length 55|copies 2
AAAAAGGAGTTGAAGGTTCTATGAATCTCTTTTCAAAGGTTATGAAGGCAAGAGA
>2010915|reference BmtI_mod_final_v3_jobs_022_022583_data_consensus|length 47|copies 1
AAAAAGGATGGACATACATTAGTAGTGGCAACCGCTGACCATTCAAC
>2010915|reference BmtI_mod_final_v3_jobs_022_022583_data_consensus|length 48|copies 1
AAAAAGGATTCAAAGAATCACTCTTCTTCTTCCGGTGATAAAGAGGAA
>2010915|reference BmtI_mod_final_v3_jobs_022_022583_data_consensus|length 56|copies 15
AAAAAGGATTTGCGTAAAATTGAGTATTTCCATACAGATCGAGGAAGTGAGTTCAA
>2010915|reference BmtI_mod_final_v3_jobs_022_022583_data_consensus|length 57|copies 1
AAAAAGGATTTGCGTAAAATTGAGTATTTCCATACAGATCGAGGAAGTGAGTTCAAA
>2010915|reference BmtI_mod_final_v3_jobs_022_022583_data_consensus|length 39|copies 1
AAAAAGGCAAGCGTTATGCGCTTCCAAATGCTGAAGTCA
>2010915|reference BmtI_mod_final_v3_jobs_022_022583_data_consensus|length 35|copies 3
AAAAAGGCGCGGCAGATCATATAGAACAGGGTCAG
>2010915|reference BmtI_mod_final_v3_jobs_022_022583_data_consensus|length 44|copies 1
AAAAAGGCTGGTTCAAATAATGAGTGTTTTACGGTGTCAGGCAC
>2010915|reference BmtI_mod_final_v3_jobs_022_022583_data_consensus|length 57|copies 10
AAAAAGGCTGGTTCAAATAATGAGTGTTTTACGGTGTCAGGCACCGTTAAAACACTT
>2010915|reference BmtI_mod_final_v3_jobs_022_022583_data_consensus|length 47|copies 1
AAAAAGGGACGGATGTAGCCGTTAGAGTTACAGCGCCAAATGGTAAA
>2010915|reference BmtI_mod_final_v3_jobs_022_022583_data_consensus|length 55|copies 1
AAAAAGGGCTGGCAAAAGCTGATGCCAATCTTCCGTTGCTTATTGATGGAATGAA
>2010915|reference BmtI_mod_final_v3_jobs_022_022583_data_consensus|length 63|copies 4
AAAAAGGGCTTGATGTTAAATCGAATTGTTCTAGAAATTTCAGACCGAAATTATACTGGGGAT
>2010915|reference BmtI_mod_final_v3_jobs_022_022583_data_consensus|length 58|copies 1
AAAAAGGTATTTTACGATTGGTATGGCAGGGCATATAGATCATGGGAAAACGTCGTTA
>2010915|reference BmtI_mod_final_v3_jobs_022_022583_data_consensus|length 13|copies 1
AAAAAGGTGCAGA
>2010915|reference BmtI_mod_final_v3_jobs_022_022583_data_consensus|length 55|copies 1
AAAAAGGTTTTATCAATTAACATCTTGAAGCTGCCGATCAAACATTGGCAGCCTT
>2010915|reference BmtI_mod_final_v3_jobs_022_022583_data_consensus|length 53|copies 1
AAAAAGTAAAATAACGGCGAGAGCAGAAGGAAGGATCGTTGCGATTAGAGCAA
>2010915|reference BmtI_mod_final_v3_jobs_022_022583_data_consensus|length 51|copies 1
AAAAAGTAAATAACGGGATCACAATGGCTACATGTTCATTTAAAGAATGAA
>2010915|reference BmtI_mod_final_v3_jobs_022_022583_data_consensus|length 56|copies 18
AAAAAGTAATACTTCCTAATCCGAAACGAAAAGCCTCCCCATTGAAAGGAATTACT
>2010915|reference BmtI_mod_final_v3_jobs_022_022583_data_consensus|length 58|copies 1
AAAAAGTATAAAATTATAAAGGAACTTGGATTTGGAGCAAACGGGGTGGTCTACCTTG
>2010915|reference BmtI_mod_final_v3_jobs_022_022583_data_consensus|length 48|copies 2
AAAAAGTATTGAGAGTTATCGCAGGAAAATGTATGATATGGCAAAGAT
>2010915|reference BmtI_mod_final_v3_jobs_022_022583_data_consensus|length 13|copies 1
AAAAAGTCAATTG
>2010915|reference BmtI_mod_final_v3_jobs_022_022583_data_consensus|length 59|copies 20
AAAAAGTCAATTGTCCTTTTAAAGAATAATAGAGTTCTACCTTTAAATAAAGAAAACGG
>2010915|reference BmtI_mod_final_v3_jobs_022_022583_data_consensus|length 63|copies 1
AAAAAGTCACTTGATAATTATAAAAACTATCGAGTGAAATTAGGAGAAAAGAAAGCTCTTTTA
>2010915|reference BmtI_mod_final_v3_jobs_022_022583_data_consensus|length 40|copies 1
AAAAAGTCATGTAAGTGAAGCAGCTAGTAAATTAGAGGAG
>2010915|reference BmtI_mod_final_v3_jobs_022_022583_data_consensus|length 56|copies 3
AAAAAGTCTCCCAACATATTAAAGTGTTTTTATATAAAAATAGAAATCATTTCTTT
>2010915|reference BmtI_mod_final_v3_jobs_022_022583_data_consensus|length 41|copies 1
AAAAAGTGAAAGCTGCAAAATAGATTAGTAAGAATATCTAG
>2010915|reference BmtI_mod_final_v3_jobs_022_022583_data_consensus|length 57|copies 1
AAAAAGTTGTTTTTCGTGATCCTTCAGGGTTTATATCAGTTTGTATTTGGGGAAATG
>2010915|reference BmtI_mod_final_v3_jobs_022_022583_data_consensus|length 65|copies 1
AAAAATAAACAATTTGGGTTTGAGTTTGTCGATAAAAAAGAGGGCTACGATAACTTGAAAGAACA
>2010915|reference BmtI_mod_final_v3_jobs_022_022583_data_consensus|length 45|copies 14
AAAAATAAACTATACTCAGGCAGGATTATTAGCAACGATCATATC
>2010915|reference BmtI_mod_final_v3_jobs_022_022583_data_consensus|length 49|copies 1
AAAAATAAATAAGACGGCTGCAAGTCTTCCTTCTGATCAAAGTGAAGTT
>2010915|reference BmtI_mod_final_v3_jobs_022_022583_data_consensus|length 55|copies 18
AAAAATAAATAAGACGGCTGCAAGTCTTCCTTCTGATCAAAGTGAAGTTAAGTTA
>2010915|reference BmtI_mod_final_v3_jobs_022_022583_data_consensus|length 37|copies 3
AAAAATAACTCACCCAGATCACGGCGGTAATGCAACA
>2010915|reference BmtI_mod_final_v3_jobs_022_022583_data_consensus|length 44|copies 2
AAAAATAATATAATCATCATCAGTAACGTAATAACGAGCCGGAC
>2010915|reference BmtI_mod_final_v3_jobs_022_022583_data_consensus|length 50|copies 1
AAAAATAATCAAAAACTATTCTCTAGCATAAAACAAGGCTATCTTAAAGC
>2010915|reference BmtI_mod_final_v3_jobs_022_022583_data_consensus|length 50|copies 2
AAAAATAATGATGAATTTGCTTTGTTTCCTGAATCCGCTTAGAGTTTATC
>2010915|reference BmtI_mod_final_v3_jobs_022_022583_data_consensus|length 52|copies 1
AAAAATACCTAGAAATGATTGGTCAATATATTGATCTTAGGAAAAAAGGAAG
>2010915|reference BmtI_mod_final_v3_jobs_022_022583_data_consensus|length 50|copies 1
AAAAATACGGATAATGTCCGTGTTGAGGTTGATCTCAGTAAAATTACCGA
>2010915|reference BmtI_mod_final_v3_jobs_022_022583_data_consensus|length 52|copies 1
AAAAATAGCTGTGGCGAATCAAAGCTATAACGCACCGGTTGAAGATACGAAT
>2010915|reference BmtI_mod_final_v3_jobs_022_022583_data_consensus|length 54|copies 1
AAAAATAGGGGGACATGATCAATGAATGTTTGGTAACCAAATAGCCCATTAGGG
>2010915|reference BmtI_mod_final_v3_jobs_022_022583_data_consensus|length 56|copies 1
AAAAATAGGTCCTGTAATATTAAAGCTAAACCTGCCTGGACCTATAAAGATACCTG
>2010915|reference BmtI_mod_final_v3_jobs_022_022583_data_consensus|length 54|copies 1
AAAAATAGTTTAATCAAGGAGAATGATACCAATCTTTCTGGTGAAGATGTTCGT
>2010915|reference BmtI_mod_final_v3_jobs_022_022583_data_consensus|length 43|copies 6
AAAAATATAGTAATCTCCATGCCTAGTAGCTGTTGTATTCATC
>2010915|reference BmtI_mod_final_v3_jobs_022_022583_data_consensus|length 43|copies 2
AAAAATATGTATTCATGATCAGTCCTTATTTTATGTCCCCTAG
>2010915|reference BmtI_mod_final_v3_jobs_022_022583_data_consensus|length 55|copies 1
AAAAATATTTTTAACAATTAGCAGAAAATATTAAACTGACCGTTTTCATTAAATT
>2010915|reference BmtI_mod_final_v3_jobs_022_022583_data_consensus|length 32|copies 1
AAAAATCAAATTTGCTAGCAAAAATCACCTCA
>2010915|reference BmtI_mod_final_v3_jobs_022_022583_data_consensus|length 55|copies 1
AAAAATCAATTCGTTTCCGAATTTCTTCTTGCGGTTGAATGGTCGGACTTATGTT
>2010915|reference BmtI_mod_final_v3_jobs_022_022583_data_consensus|length 48|copies 1
AAAAATCACCTTCGTATTCCAGGACATGATTAATTGGATTCCAAATCG
>2010915|reference BmtI_mod_final_v3_jobs_022_022583_data_consensus|length 49|copies 1
AAAAATCAGGGCTTATCCTCCTGTTGCCTCACGGGTATGAAGGCCAAGG
>2010915|reference BmtI_mod_final_v3_jobs_022_022583_data_consensus|length 49|copies 1
AAAAATCATCAAAGTAGCTGAAGCTAAAACAACTTCATATGAAGCGATG
>2010915|reference BmtI_mod_final_v3_jobs_022_022583_data_consensus|length 42|copies 2
AAAAATCATGACAAAAGCATCATGATTTTTTACTTTCGATAA
>2010915|reference BmtI_mod_final_v3_jobs_022_022583_data_consensus|length 55|copies 5
AAAAATCCCCAAGCTTTTTCAGCTAAGTCATTGGTTAGTTCTTCTACATACCAAG
>2010915|reference BmtI_mod_final_v3_jobs_022_022583_data_consensus|length 52|copies 1
AAAAATCCCTAGATGGCCTTTTGATAAATTTGAATCAGGGAATCGTTCACTA
>2010915|reference BmtI_mod_final_v3_jobs_022_022583_data_consensus|length 59|copies 1
AAAAATCGAACCTTTATAGAAACACTTTCAACGGGGACCGTTCAAATAGGGACGAGGGC
>2010915|reference BmtI_mod_final_v3_jobs_022_022583_data_consensus|length 53|copies 1
AAAAATCGGCCAAGCTGGATCATCCGGGTGGATCGCCATTTTCACATCATATT
>2010915|reference BmtI_mod_final_v3_jobs_022_022583_data_consensus|length 48|copies 2
AAAAATCGTCAAGGAATTAACCTATCCGATCACATCGGAACGAATAGT
>2010915|reference BmtI_mod_final_v3_jobs_022_022583_data_consensus|length 56|copies 1
AAAAATCTACGTAGTTTATCTTCCTTCGGATCCTCGTGAATACGGTAAATAAACGG
>2010915|reference BmtI_mod_final_v3_jobs_022_022583_data_consensus|length 67|copies 2
AAAAATCTGATTTTGTTCCATTCATCATTTCATCACTGAAAACATGGATCCAAGGCATTGGGTTTAC
>2010915|reference BmtI_mod_final_v3_jobs_022_022583_data_consensus|length 33|copies 1
AAAAATGAAGCAAGTGTCTCTCTTAAATTTGTA
>2010915|reference BmtI_mod_final_v3_jobs_022_022583_data_consensus|length 34|copies 1
AAAAATGACATTTGACGCAGGGAACTGGTACTAT
>2010915|reference BmtI_mod_final_v3_jobs_022_022583_data_consensus|length 37|copies 1
AAAAATGACATTTGACGCAGGGAACTGGTACTATTCC
>2010915|reference BmtI_mod_final_v3_jobs_022_022583_data_consensus|length 41|copies 1
AAAAATGACATTTGACGCAGGGAACTGGTACTATTCCGGTC
>2010915|reference BmtI_mod_final_v3_jobs_022_022583_data_consensus|length 42|copies 1
AAAAATGACATTTGACGCAGGGAACTGGTACTATTCCGGTCA
>2010915|reference BmtI_mod_final_v3_jobs_022_022583_data_consensus|length 52|copies 1
AAAAATGACCCAGACCGATTCAACGACAACGAGTTCTTGAAAAGCACGGACG
>2010915|reference BmtI_mod_final_v3_jobs_022_022583_data_consensus|length 48|copies 1
AAAAATGATGTCTTACAGATTGATTTTCCAGAGCTTACAGACCAATTT
>2010915|reference BmtI_mod_final_v3_jobs_022_022583_data_consensus|length 60|copies 23
AAAAATGGAAATTTATATGGAAGGCAAACTTATTTTATTTGATCATGTAAAACTTCAACC
>2010915|reference BmtI_mod_final_v3_jobs_022_022583_data_consensus|length 61|copies 2
AAAAATGGAAATTTATATGGAAGGCAAACTTATTTTATTTGATCATGTAAAACTTCAACCT
>2010915|reference BmtI_mod_final_v3_jobs_022_022583_data_consensus|length 64|copies 1
AAAAATGGACGCCAGTCTTCCCCTGTTTTTATCCCTTCTTCTTGTGCGAATAAAACCCCCGGTG
>2010915|reference BmtI_mod_final_v3_jobs_022_022583_data_consensus|length 53|copies 5
AAAAATGGCACCATTATCAATGATTGTATTGTCACCCACAATCAGGTTACCGT
>2010915|reference BmtI_mod_final_v3_jobs_022_022583_data_consensus|length 43|copies 15
AAAAATGGCAGTCTTATTATACACCGGTGAAGTTAGCTCAAGA
>2010915|reference BmtI_mod_final_v3_jobs_022_022583_data_consensus|length 13|copies 1
AAAAATGGCTGCT
>2010915|reference BmtI_mod_final_v3_jobs_022_022583_data_consensus|length 54|copies 3
AAAAATGGGTGCCTTCTTGGTTGGCGTTTGAATTTGTCAGTTCTTTAGTTTAGA
>2010915|reference BmtI_mod_final_v3_jobs_022_022583_data_consensus|length 53|copies 1
AAAAATGGTGGAGGATGACGGGCTCGAACCGCCGACCCTCTGCTTGTAAGGCA
>2010915|reference BmtI_mod_final_v3_jobs_022_022583_data_consensus|length 56|copies 1
AAAAATGTAACAATCGTTAAAGAACAAGAACTTCCAGATCCGGAATTCTCGACTGT
>2010915|reference BmtI_mod_final_v3_jobs_022_022583_data_consensus|length 62|copies 2
AAAAATTAAAAACGCGGGCCAATCTATTATTGAAGGAAGGCGATCTGATTGGTTCGTTAACA
>2010915|reference BmtI_mod_final_v3_jobs_022_022583_data_consensus|length 33|copies 1
AAAAATTACTCATGCCCATGCTTATGGCGGTGT
>2010915|reference BmtI_mod_final_v3_jobs_022_022583_data_consensus|length 40|copies 4
AAAAATTATTTCTACAGCAATTGCCCTTTGTAATCATCAT
>2010915|reference BmtI_mod_final_v3_jobs_022_022583_data_consensus|length 59|copies 1
AAAAATTCGTTGAGCTAATTCTTCAGTATTTCCTGTTTTGGAAGAATATACGATGGCAA
>2010915|reference BmtI_mod_final_v3_jobs_022_022583_data_consensus|length 45|copies 1
AAAAATTGAGATGAACCGTGTAGTTGATCTGGCTGTGCCTCACTT
>2010915|reference BmtI_mod_final_v3_jobs_022_022583_data_consensus|length 47|copies 4
AAAAATTGATTTGTATGGAACAACGGTATTTGGTGCAAACAATGGCG
>2010915|reference BmtI_mod_final_v3_jobs_022_022583_data_consensus|length 59|copies 2
AAAAATTGGGTTTAGTATTAGATGTGGAGACAACCGGTTTAGGTCCAACCAAGGATGAA
>2010915|reference BmtI_mod_final_v3_jobs_022_022583_data_consensus|length 52|copies 1
AAAAATTGGTTTAAGTATATTTTTATGTACTCCTGATAATGTTGAGGTGTCA
>2010915|reference BmtI_mod_final_v3_jobs_022_022583_data_consensus|length 53|copies 1
AAAAATTTATTAAGCTGGTTCTTATTTGATAAAAGCATCCTTGAAGATGAATT
>2010915|reference BmtI_mod_final_v3_jobs_022_022583_data_consensus|length 57|copies 1
AAAAATTTCAAAGGTTTGGTATGCTTGCTGTTCGCTCGTTTCTACCAAAAGGTGCCC
>2010915|reference BmtI_mod_final_v3_jobs_022_022583_data_consensus|length 56|copies 1
AAAAATTTCTTCGTTCATGATGATCGAGCCCGTCTAGATCAGGGGCGTTACGATTA
>2010915|reference BmtI_mod_final_v3_jobs_022_022583_data_consensus|length 50|copies 1
AAAAATTTGGTGCTGAACAAGTCATCATGGGATCGGATTACCCATTCTTA
>2010915|reference BmtI_mod_final_v3_jobs_022_022583_data_consensus|length 60|copies 1
AAAAATTTGGTTTACTGTTAGCAGGTGGAATTGCAGCGATGATCTTGCTTTCCACAATTG
>2010915|reference BmtI_mod_final_v3_jobs_022_022583_data_consensus|length 38|copies 1
AAAAATTTGTCCATCCTGATCATATAAAAGATAGGTTA
>2010915|reference BmtI_mod_final_v3_jobs_022_022583_data_consensus|length 45|copies 1
AAAACAAAACCATTTCGATCCGAAGACGCATGAAATGAGTATGCG
>2010915|reference BmtI_mod_final_v3_jobs_022_022583_data_consensus|length 31|copies 1
AAAACAAAAGTGGGCGAGCTATCCGTAAAGG
>2010915|reference BmtI_mod_final_v3_jobs_022_022583_data_consensus|length 47|copies 1
AAAACAAACAGCAGCTGCCGTTGGAAAGGCCGGGTTTATATCACATG
>2010915|reference BmtI_mod_final_v3_jobs_022_022583_data_consensus|length 45|copies 1
AAAACAAAGTGAGGACTTTTCCTAGACTCTGGTAAACTATCGATA
>2010915|reference BmtI_mod_final_v3_jobs_022_022583_data_consensus|length 61|copies 15
AAAACAAATTTTTCCATCCTTATTATATAAATATAGAGTTTGTTTAATAAAAGTAAGGTTT
>2010915|reference BmtI_mod_final_v3_jobs_022_022583_data_consensus|length 46|copies 2
AAAACAACTCCCGATTTTATTTTAATGATCGTAACATTCACGCTTC
>2010915|reference BmtI_mod_final_v3_jobs_022_022583_data_consensus|length 47|copies 1
AAAACAACTCCCGATTTTATTTTAATGATCGTAACATTCACGCTTCT
>2010915|reference BmtI_mod_final_v3_jobs_022_022583_data_consensus|length 47|copies 2
AAAACAAGAGGTGATTTGATCGAATGAGTATCATAGAATTGGCATTG
>2010915|reference BmtI_mod_final_v3_jobs_022_022583_data_consensus|length 44|copies 1
AAAACAAGCGTATCTGATTCCAGACAAATACAAGAAAAATTCAA
>2010915|reference BmtI_mod_final_v3_jobs_022_022583_data_consensus|length 45|copies 4
AAAACAAGCGTATCTGATTCCAGACAAATACAAGAAAAATTCAAC
>2010915|reference BmtI_mod_final_v3_jobs_022_022583_data_consensus|length 48|copies 1
AAAACAAGCGTATCTGATTCCAGACAAATACAAGAAAAATTCAACAAA
>2010915|reference BmtI_mod_final_v3_jobs_022_022583_data_consensus|length 44|copies 7
AAAACAATATCAACGCCATCCGTACGGCTCATTATCCGAATGCC
>2010915|reference BmtI_mod_final_v3_jobs_022_022583_data_consensus|length 44|copies 3
AAAACAATCTCGATCAATCTCAAACTTAACCAGATTTAGATAGG
>2010915|reference BmtI_mod_final_v3_jobs_022_022583_data_consensus|length 55|copies 1
AAAACAATTATTGCTCCAACATTCCGTCCGGATGGGGCACTTTTTATTGAACGTC
>2010915|reference BmtI_mod_final_v3_jobs_022_022583_data_consensus|length 49|copies 1
AAAACAATTCATACTGGATGGTAAAGATGAAATTAATGATCCCCGCGGT
>2010915|reference BmtI_mod_final_v3_jobs_022_022583_data_consensus|length 57|copies 1
AAAACAATTTAATCTTGAATCTGATGTAAAAGCTATTGATCCAGCCAGTGTTAATAA
>2010915|reference BmtI_mod_final_v3_jobs_022_022583_data_consensus|length 54|copies 1
AAAACACCCTATCAAGTCGTGGAATACCCATTGTTAGAAGTGATTATCCGTTAC
>2010915|reference BmtI_mod_final_v3_jobs_022_022583_data_consensus|length 58|copies 1
AAAACACGTATGTCATAATTGGGAGTTTTAGAGATGATTCTTTTGATGATTGTATGGG
>2010915|reference BmtI_mod_final_v3_jobs_022_022583_data_consensus|length 50|copies 1
AAAACACTCTAGGTGGATATCCCAGAGTGTGATCAAATTATAAGTTAATC
>2010915|reference BmtI_mod_final_v3_jobs_022_022583_data_consensus|length 41|copies 24
AAAACACTGGCTGCTTTGAAAGATCATGGCGGTGTGTATTT
>2010915|reference BmtI_mod_final_v3_jobs_022_022583_data_consensus|length 49|copies 1
AAAACACTTGCTAGTAAAGGTGTAGCACCAATTACACTTGGAAATAAAG
>2010915|reference BmtI_mod_final_v3_jobs_022_022583_data_consensus|length 13|copies 1
AAAACAGAAGAAG
>2010915|reference BmtI_mod_final_v3_jobs_022_022583_data_consensus|length 51|copies 2
AAAACAGATGACGGCGAATACAATGTTACTGGTGATTTAACTCTACGTGGT
>2010915|reference BmtI_mod_final_v3_jobs_022_022583_data_consensus|length 76|copies 1
AAAACAGCCCAAGAGCTGTTTTTTCTCATTTAATAATAATACGGGGCACCAAAACCGGGGGCTACAAAACCAGGGG
>2010915|reference BmtI_mod_final_v3_jobs_022_022583_data_consensus|length 59|copies 3
AAAACAGTTTGTGACACGATCTTTGTTTGTTTAGTTTTGAGAGTACAATTCTCTCAAAG
>2010915|reference BmtI_mod_final_v3_jobs_022_022583_data_consensus|length 60|copies 13
AAAACAGTTTGTGACACGATCTTTGTTTGTTTAGTTTTGAGAGTACAATTCTCTCAAAGC
>2010915|reference BmtI_mod_final_v3_jobs_022_022583_data_consensus|length 62|copies 1
AAAACAGTTTGTGACACGATCTTTGTTTGTTTAGTTTTGAGAGTATAATCTCTCTTTATATT
>2010915|reference BmtI_mod_final_v3_jobs_022_022583_data_consensus|length 53|copies 4
AAAACATAGATTTCGAAAGTACCTCTAAAAATTCTTCTATTTTGTATAATACC
>2010915|reference BmtI_mod_final_v3_jobs_022_022583_data_consensus|length 58|copies 2
AAAACATATGATTGAAAACGAATATGGAAAAATCATTAACATTTCTTCTAGTATTGGT
>2010915|reference BmtI_mod_final_v3_jobs_022_022583_data_consensus|length 44|copies 5
AAAACATCAATTGCAAGATCGTCTCCTTCAATGTTAATAAAGCG
>2010915|reference BmtI_mod_final_v3_jobs_022_022583_data_consensus|length 45|copies 1
AAAACATCAATTGCAAGATCGTCTCCTTCAATGTTAATAAAGCGA
>2010915|reference BmtI_mod_final_v3_jobs_022_022583_data_consensus|length 44|copies 2
AAAACATCGTCTTAACCGAACTCCTTCAACTCATCTATTCAGAT
>2010915|reference BmtI_mod_final_v3_jobs_022_022583_data_consensus|length 36|copies 2
AAAACATCTTTTCCATGATCGAGAAAAGTGTAAAAG
>2010915|reference BmtI_mod_final_v3_jobs_022_022583_data_consensus|length 56|copies 11
AAAACATCTTTTCCATGATCGAGAAAAGTGTAAAAGTACATGTAAATAATTAATAA
>2010915|reference BmtI_mod_final_v3_jobs_022_022583_data_consensus|length 23|copies 1
AAAACATTACAAATGGCAGAGGG
>2010915|reference BmtI_mod_final_v3_jobs_022_022583_data_consensus|length 53|copies 1
AAAACCAACAGGGGCAAATGCACCAAAACATGCATACAGGGAATATACCTCAA
>2010915|reference BmtI_mod_final_v3_jobs_022_022583_data_consensus|length 43|copies 1
AAAACCAAGGTAGCGCAACGATCCAGCTAGCAGCAAATGCAGC
>2010915|reference BmtI_mod_final_v3_jobs_022_022583_data_consensus|length 12|copies 1
AAAACCACTGTG
>2010915|reference BmtI_mod_final_v3_jobs_022_022583_data_consensus|length 47|copies 1
AAAACCAGGTGCTTCTGCTGAAGAGGTATACATGGCTGCAAAAGCGG
>2010915|reference BmtI_mod_final_v3_jobs_022_022583_data_consensus|length 55|copies 1
AAAACCATAGTGGAATGATCCACCACGACCTCCAAAGCCCGAAGTAATTACCCCA
>2010915|reference BmtI_mod_final_v3_jobs_022_022583_data_consensus|length 43|copies 4
AAAACCATTAGAAGAGCTGATTCCGGCTAATCAGAATGCACCA
>2010915|reference BmtI_mod_final_v3_jobs_022_022583_data_consensus|length 45|copies 5
AAAACCCATGGATTGGTCATGTTGATTACAAGGGTCGTTGGGACG
>2010915|reference BmtI_mod_final_v3_jobs_022_022583_data_consensus|length 44|copies 7
AAAACCCGTATGCACAATACCAAGGATCAAGATAAAAATAATCG
>2010915|reference BmtI_mod_final_v3_jobs_022_022583_data_consensus|length 49|copies 3
AAAACCCTGTAATTGTTGCAGCTGATGCGGATCTTGATTTAGCTGTTGA
>2010915|reference BmtI_mod_final_v3_jobs_022_022583_data_consensus|length 50|copies 1
AAAACCCTGTAATTGTTGCAGCTGATGCGGATCTTGATTTAGCTGTTGAA
>2010915|reference BmtI_mod_final_v3_jobs_022_022583_data_consensus|length 47|copies 9
AAAACCCTTCACCTGGAAATAAAGCAGGTGGAATTAGTACACTTGAG
>2010915|reference BmtI_mod_final_v3_jobs_022_022583_data_consensus|length 16|copies 1
AAAACCGCCGTTGTTT
>2010915|reference BmtI_mod_final_v3_jobs_022_022583_data_consensus|length 47|copies 3
AAAACCGCGATGGCTTTGTTATTGGTGAAGGTGCTGGGATCATTGTT
>2010915|reference BmtI_mod_final_v3_jobs_022_022583_data_consensus|length 43|copies 2
AAAACCGCTGATGTTTCTAACTACTTCTTACAAGGTCAAACAG
>2010915|reference BmtI_mod_final_v3_jobs_022_022583_data_consensus|length 65|copies 3
AAAACCGTTTAACGGATTTACAACAATTAGCTAAAGAAAATGGTAACGAGCTATTCGGGATGTTT
>2010915|reference BmtI_mod_final_v3_jobs_022_022583_data_consensus|length 49|copies 1
AAAACCTAGTTCAGGAAAAAAGAACAAAAGATCAAGTATTATGTTACAG
>2010915|reference BmtI_mod_final_v3_jobs_022_022583_data_consensus|length 37|copies 1
AAAACCTATAAACCTTTGATCTTGTACTGGGTAGTGA
>2010915|reference BmtI_mod_final_v3_jobs_022_022583_data_consensus|length 37|copies 1
AAAACCTCCATACAGCGCGATCGAATCGCAGGCGGGA
>2010915|reference BmtI_mod_final_v3_jobs_022_022583_data_consensus|length 59|copies 8
AAAACCTCGGTTCTTGTTTTGGAGGCAGGAGAAAATAATGATCGGGATCAGCCAATTAG
>2010915|reference BmtI_mod_final_v3_jobs_022_022583_data_consensus|length 58|copies 1
AAAACCTTCAATTTCTTCTTGCGTTTTTCGGTCCTTACTTACGAATCGACCCAGCTCT
>2010915|reference BmtI_mod_final_v3_jobs_022_022583_data_consensus|length 39|copies 1
AAAACCTTGCAGCTGTCGTTGAACGAGTCAACCGGGAAC
>2010915|reference BmtI_mod_final_v3_jobs_022_022583_data_consensus|length 41|copies 3
AAAACCTTGCAGCTGTCGTTGAACGAGTCAACCGGGAACGC
>2010915|reference BmtI_mod_final_v3_jobs_022_022583_data_consensus|length 23|copies 1
AAAACCTTGCTTCATTGATTCAA
>2010915|reference BmtI_mod_final_v3_jobs_022_022583_data_consensus|length 46|copies 13
AAAACCTTGCTTCATTGATTCAAACTCTTCCACAAATCTCTTACGT
>2010915|reference BmtI_mod_final_v3_jobs_022_022583_data_consensus|length 47|copies 1
AAAACCTTGCTTCATTGATTCAAACTCTTCCACAAATCTCTTACGTT
>2010915|reference BmtI_mod_final_v3_jobs_022_022583_data_consensus|length 45|copies 1
AAAACCTTTAATTGTTTTGATTATTGATCGCGTAATTTCATCGGG
>2010915|reference BmtI_mod_final_v3_jobs_022_022583_data_consensus|length 47|copies 3
AAAACGAACTTGCCGACTGACAAGTCCGTCTTCCTAAACCTATAGTC
>2010915|reference BmtI_mod_final_v3_jobs_022_022583_data_consensus|length 52|copies 3
AAAACGACAACATCGCCTTCTTTAACTTTTCCATCTGATAATGCCAACTCCA
>2010915|reference BmtI_mod_final_v3_jobs_022_022583_data_consensus|length 37|copies 1
AAAACGACCCTTGTTAAAATGATTGTTGGGATGGATA
>2010915|reference BmtI_mod_final_v3_jobs_022_022583_data_consensus|length 51|copies 1
AAAACGAGTTTTGTATATGAAATTCCACCGAATAATGCAATCACCGAAGCT
>2010915|reference BmtI_mod_final_v3_jobs_022_022583_data_consensus|length 61|copies 1
AAAACGATACGGCTGTCCTTTTGCTAGGACGGGGCGGAAGCGATCCCGATGCGAATAGTGA
>2010915|reference BmtI_mod_final_v3_jobs_022_022583_data_consensus|length 52|copies 1
AAAACGATTTATTCAAAGAAACATTGAGACCAAGCTAGCCCGTGAAATAATC
>2010915|reference BmtI_mod_final_v3_jobs_022_022583_data_consensus|length 64|copies 6
AAAACGATTTTTGGCCAACCGTCGATAGCTTCCGTTTACCGGGAACAACAACGGACGGGTCAAA
>2010915|reference BmtI_mod_final_v3_jobs_022_022583_data_consensus|length 54|copies 1
AAAACGCTACGGTTTTGACAAGCCAATTAAACATATCCATATCAGCGTCGAAGG
>2010915|reference BmtI_mod_final_v3_jobs_022_022583_data_consensus|length 11|copies 1
AAAACGCTGTT
>2010915|reference BmtI_mod_final_v3_jobs_022_022583_data_consensus|length 53|copies 21
AAAACGGGGCTTAACCATTCTGATTGGTGCTATATTAGGTTTTATTGTAGGCT
>2010915|reference BmtI_mod_final_v3_jobs_022_022583_data_consensus|length 42|copies 2
AAAACGGTAATCATCTTAGGTATCGCAAGGTATTGCTGTATA
>2010915|reference BmtI_mod_final_v3_jobs_022_022583_data_consensus|length 43|copies 1
AAAACGGTAATCATCTTAGGTATCGCAAGGTATTGCTGTATAG
>2010915|reference BmtI_mod_final_v3_jobs_022_022583_data_consensus|length 63|copies 1
AAAACGTTGACTTCCCAGATCCGGAAGGTCCAATAACGGCAACGACCTCGCCCATTTTCAAAA
>2010915|reference BmtI_mod_final_v3_jobs_022_022583_data_consensus|length 50|copies 1
AAAACTAACACACCCTTGATCGTCATTATAGTAGATTATGATAAAACTCT
>2010915|reference BmtI_mod_final_v3_jobs_022_022583_data_consensus|length 49|copies 7
AAAACTAGAACGTCTGGATCGGTTGTCGATAACATTTCTAGACACTCTT
>2010915|reference BmtI_mod_final_v3_jobs_022_022583_data_consensus|length 40|copies 1
AAAACTAGATAATGCAGAAGAAGTCTGTAAAAACGAGCTG
>2010915|reference BmtI_mod_final_v3_jobs_022_022583_data_consensus|length 46|copies 13
AAAACTAGCGAAAGCTTCAGGACTATGCGATATGATTAAAGTGGAA
>2010915|reference BmtI_mod_final_v3_jobs_022_022583_data_consensus|length 50|copies 18
AAAACTAGGACAGGTTACGACTGCAGAAACGATCACGAAGCAATTGATGA
>2010915|reference BmtI_mod_final_v3_jobs_022_022583_data_consensus|length 51|copies 1
AAAACTAGGACAGGTTACGACTGCAGAAACGATCACGAAGCAATTGATGAA
>2010915|reference BmtI_mod_final_v3_jobs_022_022583_data_consensus|length 38|copies 17
AAAACTCATGAAATAAGGATCAAAGTGTCATCAATAAG
>2010915|reference BmtI_mod_final_v3_jobs_022_022583_data_consensus|length 55|copies 2
AAAACTCCCTGCCATTCCAGCTATGCCCAGTAATCCAACAAACTCCCGAACTTTA
>2010915|reference BmtI_mod_final_v3_jobs_022_022583_data_consensus|length 48|copies 1
AAAACTCCTCCTGCTGCCGTTCTTTTGAAAGTAGCAGCTGGAATCCAG
>2010915|reference BmtI_mod_final_v3_jobs_022_022583_data_consensus|length 58|copies 1
AAAACTCGATGAGCTTGATCCGATTCCCCATAACTATTTTCTTGAAGTTTCTTCACCT
>2010915|reference BmtI_mod_final_v3_jobs_022_022583_data_consensus|length 63|copies 1
AAAACTCGCCAATTGGCGAGTTTTCCATTAAAACGTCATCTTTTCTTGCAAAAAGCTAACAAG
>2010915|reference BmtI_mod_final_v3_jobs_022_022583_data_consensus|length 52|copies 3
AAAACTGAGACAAGCGTCTCTAATTTTCGACCCTGGACAGAGCCCGCAAGCC
>2010915|reference BmtI_mod_final_v3_jobs_022_022583_data_consensus|length 47|copies 1
AAAACTTATAATTGAAAGAGACCCAGTAGCCATGACTCAAATGGACG
>2010915|reference BmtI_mod_final_v3_jobs_022_022583_data_consensus|length 41|copies 2
AAAACTTGGTGACCACAAGATTGGCTGGGCAATGGCAGATA
>2010915|reference BmtI_mod_final_v3_jobs_022_022583_data_consensus|length 54|copies 1
AAAACTTTAATAAAGGGCCAATTAACCAATATGTAATCATCATTTTTACTTATG
>2010915|reference BmtI_mod_final_v3_jobs_022_022583_data_consensus|length 11|copies 1
AAAACTTTAGA
>2010915|reference BmtI_mod_final_v3_jobs_022_022583_data_consensus|length 50|copies 1
AAAAGAAAAGGGAACCGGACTCGGATTAATGATCTGTCATAAGATTATTA
>2010915|reference BmtI_mod_final_v3_jobs_022_022583_data_consensus|length 44|copies 13
AAAAGAAAATGACGTGTGAAATCACACGTCATTTCGTTTTTGTG
>2010915|reference BmtI_mod_final_v3_jobs_022_022583_data_consensus|length 39|copies 8
AAAAGAAAGCACCAGCGATGCGCTGATGCTTATTTTTAT
>2010915|reference BmtI_mod_final_v3_jobs_022_022583_data_consensus|length 35|copies 1
AAAAGAAAGCGCTGCCACATAGAACAACATTAGAT
>2010915|reference BmtI_mod_final_v3_jobs_022_022583_data_consensus|length 46|copies 1
AAAAGAAAGCGCTGCCACATAGAACAACATTAGATAAGTATATTTC
>2010915|reference BmtI_mod_final_v3_jobs_022_022583_data_consensus|length 47|copies 4
AAAAGAAAGCGCTGCCACATAGAACAACATTAGATAAGTATATTTCT
>2010915|reference BmtI_mod_final_v3_jobs_022_022583_data_consensus|length 42|copies 1
AAAAGAAATAATGTACCACTTCTACCTGTAGATAGTGAACAT
>2010915|reference BmtI_mod_final_v3_jobs_022_022583_data_consensus|length 48|copies 1
AAAAGAACAAAATCAGCCTCAGGATATGCTGCCAGAAGCGGAATAAGA
>2010915|reference BmtI_mod_final_v3_jobs_022_022583_data_consensus|length 48|copies 1
AAAAGAACGAATATTCCTGTTGATGGGGGATCTAGCAATGCAACTATA
>2010915|reference BmtI_mod_final_v3_jobs_022_022583_data_consensus|length 44|copies 1
AAAAGAACGTAGTAATGAGCAATAAAGGTCCAGTCTCTTTGGCT
>2010915|reference BmtI_mod_final_v3_jobs_022_022583_data_consensus|length 60|copies 1
AAAAGAACTGCTGAACAAATAGGGAGGTTACTGTGCCTTTCTATGAAAAAAGAGCCGAGG
>2010915|reference BmtI_mod_final_v3_jobs_022_022583_data_consensus|length 46|copies 2
AAAAGAAGAAATTAATTTATATAACCGATCTTGTATAAACGCGGAG
>2010915|reference BmtI_mod_final_v3_jobs_022_022583_data_consensus|length 50|copies 41
AAAAGAAGACCGGTGTGTGCTTATGAAAAAGATCACGTGCGCCAAACCTG
>2010915|reference BmtI_mod_final_v3_jobs_022_022583_data_consensus|length 61|copies 4
AAAAGAAGAGTTGGAAGTTAAAATTCCAAAAGGACTTTTTAATCCTAAGCACTTTACAGAA
>2010915|reference BmtI_mod_final_v3_jobs_022_022583_data_consensus|length 52|copies 1
AAAAGAAGCAAAAGAAGCTTTCGAAAAAATGAAGGGCTGTAAAATCCTTACT
>2010915|reference BmtI_mod_final_v3_jobs_022_022583_data_consensus|length 52|copies 1
AAAAGAAGCATCCTTTGATGCTTCTTTTTTTAGATCCAGCTTCCTACCAATA
>2010915|reference BmtI_mod_final_v3_jobs_022_022583_data_consensus|length 35|copies 1
AAAAGAAGCATCGCTTTCTAGCCTAGACCTGCTCT
>2010915|reference BmtI_mod_final_v3_jobs_022_022583_data_consensus|length 62|copies 1
AAAAGAAGCTCATCCGGAAAACCCTCTGGGAATACACGAAAAGGGGTTTGAATATTCAGGCC
>2010915|reference BmtI_mod_final_v3_jobs_022_022583_data_consensus|length 65|copies 3
AAAAGAAGGCCTAAAATCATAAAAATGGTCATAATAAGTGGTGAAGATCGAAAAAAGATACCACC
>2010915|reference BmtI_mod_final_v3_jobs_022_022583_data_consensus|length 45|copies 1
AAAAGAAGGCTTGCTGCCGGATCTAGATCTAGCGCTTGAAACGTA
>2010915|reference BmtI_mod_final_v3_jobs_022_022583_data_consensus|length 30|copies 1
AAAAGAAGGGGGGCTAGCTGTCCTCCATGG
>2010915|reference BmtI_mod_final_v3_jobs_022_022583_data_consensus|length 34|copies 1
AAAAGAATAGATGACAGGATCTCGATGGGACAGA
>2010915|reference BmtI_mod_final_v3_jobs_022_022583_data_consensus|length 37|copies 1
AAAAGAATAGATGACAGGATCTCGATGGGACAGATTG
>2010915|reference BmtI_mod_final_v3_jobs_022_022583_data_consensus|length 65|copies 1
AAAAGAATTTTTTAAAAAAATGTGGAGAACAATTGGTTCCGGCGAAGTATGGAAAGGTGAAATTT
>2010915|reference BmtI_mod_final_v3_jobs_022_022583_data_consensus|length 8|copies 1
AAAAGACA
>2010915|reference BmtI_mod_final_v3_jobs_022_022583_data_consensus|length 52|copies 2
AAAAGACAACCTTTTTCAGGTTGTCCTTTTCGTGCCTGGCAACGTCCTACTC
>2010915|reference BmtI_mod_final_v3_jobs_022_022583_data_consensus|length 36|copies 1
AAAAGACACATACATTGATCAGGAAAACGTGAATAT
>2010915|reference BmtI_mod_final_v3_jobs_022_022583_data_consensus|length 50|copies 13
AAAAGACATTTTCAAGCTCAGCAATTCTTGGATCCAAGTCGCGCGGTACA
>2010915|reference BmtI_mod_final_v3_jobs_022_022583_data_consensus|length 51|copies 1
AAAAGACCCCAATCATGATGGTAGAAAAACGGATCCCGGCAAATGGTATGA
>2010915|reference BmtI_mod_final_v3_jobs_022_022583_data_consensus|length 47|copies 1
AAAAGACCTTCAACCATATAAAAAATAATAAGAATAGTGAGGATAAT
>2010915|reference BmtI_mod_final_v3_jobs_022_022583_data_consensus|length 57|copies 1
AAAAGACGATAAACTTTGATCGTCCAGAAGTCTATCATCTCTATTTTGGAAATGAAA
>2010915|reference BmtI_mod_final_v3_jobs_022_022583_data_consensus|length 14|copies 1
AAAAGACGGTATTG
>2010915|reference BmtI_mod_final_v3_jobs_022_022583_data_consensus|length 41|copies 2
AAAAGACGTACCAGGTTGTGAAGTTGCTTGCAATGGATGCG
>2010915|reference BmtI_mod_final_v3_jobs_022_022583_data_consensus|length 51|copies 2
AAAAGACTCATAATTAGATCAATTTTATTTATAATGTAAGACCCTTGATTT
>2010915|reference BmtI_mod_final_v3_jobs_022_022583_data_consensus|length 50|copies 1
AAAAGACTTAAAGAAATATGCTGATGAAAAAGGGGTTAATTATTACACGC
>2010915|reference BmtI_mod_final_v3_jobs_022_022583_data_consensus|length 38|copies 1
AAAAGACTTTATGCCTGGATCATATGATGGCCGCAATA
>2010915|reference BmtI_mod_final_v3_jobs_022_022583_data_consensus|length 39|copies 2
AAAAGACTTTATGCCTGGATCATATGATGGCCGCAATAT
>2010915|reference BmtI_mod_final_v3_jobs_022_022583_data_consensus|length 53|copies 1
AAAAGAGACAGAAATTGACGAAGATGCCGCTACAATTATGGCAAGTGAAATGA
>2010915|reference BmtI_mod_final_v3_jobs_022_022583_data_consensus|length 61|copies 2
AAAAGAGAGATGCAAAGAACCAATGGGATTGAAAAAGTAAAGATCATGTCCGGTAGTGGAA
>2010915|reference BmtI_mod_final_v3_jobs_022_022583_data_consensus|length 53|copies 10
AAAAGAGAGTGGCTACACCGGAATTTGCGAGAAATTCGGGGGTAAGTTCTATT
>2010915|reference BmtI_mod_final_v3_jobs_022_022583_data_consensus|length 54|copies 1
AAAAGAGATCCTAAAACCCATTTGAAAAATCCAACTGCAGTTTGGGACTTCTGG
>2010915|reference BmtI_mod_final_v3_jobs_022_022583_data_consensus|length 54|copies 1
AAAAGAGCAAGTTAAATCTTAATCCAACTAAATAAGTACTAATCATTCTTATTA
>2010915|reference BmtI_mod_final_v3_jobs_022_022583_data_consensus|length 55|copies 31
AAAAGAGCAAGTTAAATCTTAATCCAACTAAATAAGTACTAATCATTCTTATTAG
>2010915|reference BmtI_mod_final_v3_jobs_022_022583_data_consensus|length 48|copies 1
AAAAGAGCAATGGGGAGTGGTATCAGGAGATCAAATCCGCCTTTTATC
>2010915|reference BmtI_mod_final_v3_jobs_022_022583_data_consensus|length 40|copies 4
AAAAGAGCATGACCATGATCTATCGCAAGGAAGGAAGAGG
>2010915|reference BmtI_mod_final_v3_jobs_022_022583_data_consensus|length 41|copies 7
AAAAGAGCATGACCATGATCTATCGCAAGGAAGGAAGAGGA
>2010915|reference BmtI_mod_final_v3_jobs_022_022583_data_consensus|length 48|copies 4
AAAAGAGCTTGCTGCTCTTCATCCGATTAATGGAAGTGAAATGATAGC
>2010915|reference BmtI_mod_final_v3_jobs_022_022583_data_consensus|length 46|copies 1
AAAAGAGGCGATTGCGGAAACAGGAATTCCGGTTACGACAGCATGT
>2010915|reference BmtI_mod_final_v3_jobs_022_022583_data_consensus|length 59|copies 2
AAAAGAGGGTACAGTAAGATACTCTTTATACCTTCTAAAGATCTAGGCAGTCCGGCAAA
>2010915|reference BmtI_mod_final_v3_jobs_022_022583_data_consensus|length 68|copies 2
AAAAGAGGTTTCTTTAACTCAATTCATTCAAGCCGTTTATACAAAAACGATCCGGAAACGCGGCGCCT
>2010915|reference BmtI_mod_final_v3_jobs_022_022583_data_consensus|length 33|copies 1
AAAAGAGTACCGGATCATGATCAAAAATGGAAA
>2010915|reference BmtI_mod_final_v3_jobs_022_022583_data_consensus|length 30|copies 1
AAAAGAGTATGATCAGGCAGACATCATGGT
>2010915|reference BmtI_mod_final_v3_jobs_022_022583_data_consensus|length 41|copies 1
AAAAGAGTGAAAAGGAACATCATGCAGAGGCCATTGCGTCT
>2010915|reference BmtI_mod_final_v3_jobs_022_022583_data_consensus|length 55|copies 4
AAAAGATAACCAACCTGTTTTCATTACACCTTTGTTATCAAGATAATATTCCTTC
>2010915|reference BmtI_mod_final_v3_jobs_022_022583_data_consensus|length 13|copies 1
AAAAGATACGTAT
>2010915|reference BmtI_mod_final_v3_jobs_022_022583_data_consensus|length 42|copies 1
AAAAGATATCCTGACCTTTATTATCATTAGTATAAAGTGAAT
>2010915|reference BmtI_mod_final_v3_jobs_022_022583_data_consensus|length 51|copies 1
AAAAGATATTTCGAATCCCGCATCATTCTATGATCAAATCCAATTAGGGGA
>2010915|reference BmtI_mod_final_v3_jobs_022_022583_data_consensus|length 14|copies 1
AAAAGATCCTGGCA
>2010915|reference BmtI_mod_final_v3_jobs_022_022583_data_consensus|length 51|copies 1
AAAAGATGATTTTTTAAAAAGTAACGGAAAAGATCGCAGTAGTACGGCATT
>2010915|reference BmtI_mod_final_v3_jobs_022_022583_data_consensus|length 61|copies 1
AAAAGATGGGGACGGCACAAGCGGTTATTGCCTTGGCTGTTTTACCGGAAATTACCCAACC
>2010915|reference BmtI_mod_final_v3_jobs_022_022583_data_consensus|length 52|copies 1
AAAAGATGTTGTCCATGGATTTGAAGTTGCAGGTACAAACTTAAATGCAATG
>2010915|reference BmtI_mod_final_v3_jobs_022_022583_data_consensus|length 52|copies 1
AAAAGATTCGATTATCATTTATCGTACAATCTAACAATAGGTTAAGTCCTGG
>2010915|reference BmtI_mod_final_v3_jobs_022_022583_data_consensus|length 52|copies 1
AAAAGATTCTAAATGGCCATTACCTCAAGTGGATAATATCTATAACTGGGTA
>2010915|reference BmtI_mod_final_v3_jobs_022_022583_data_consensus|length 45|copies 4
AAAAGCAAAAGGACATGATCAATTATTCAGGGATAAAACAGGCCT
>2010915|reference BmtI_mod_final_v3_jobs_022_022583_data_consensus|length 43|copies 1
AAAAGCAAACATATCGAAGGAATAATCAGGACGTTCAATCCCT
>2010915|reference BmtI_mod_final_v3_jobs_022_022583_data_consensus|length 58|copies 1
AAAAGCAAAGGGGATAGAAGGGCCATTTACCAGAGGTTCATACGTTTGGGTAGAAGTA
>2010915|reference BmtI_mod_final_v3_jobs_022_022583_data_consensus|length 52|copies 1
AAAAGCAAGGAACTCGATGATAATTCGCCAACTAAAAATGATGTAAAGGACG
>2010915|reference BmtI_mod_final_v3_jobs_022_022583_data_consensus|length 60|copies 1
AAAAGCAAGGAACTCGATGATAATTCGCCAACTAAAAATGATGTAAAGGACGCCAAAGTA
>2010915|reference BmtI_mod_final_v3_jobs_022_022583_data_consensus|length 40|copies 1
AAAAGCACTCATTTTGACTTATCCGAACTACTATGGAATG
>2010915|reference BmtI_mod_final_v3_jobs_022_022583_data_consensus|length 42|copies 3
AAAAGCAGAAACAGTTGTTTATAACCATATCGATATGAATGA
>2010915|reference BmtI_mod_final_v3_jobs_022_022583_data_consensus|length 44|copies 1
AAAAGCAGGAGGGTGCCGCAATATCCTCGAGGTTGATGCCGCCG
>2010915|reference BmtI_mod_final_v3_jobs_022_022583_data_consensus|length 42|copies 4
AAAAGCAGGTGTGGCTGTGGATTCGATATTGGATATGAAAAT
>2010915|reference BmtI_mod_final_v3_jobs_022_022583_data_consensus|length 43|copies 1
AAAAGCATGGGTTTAAATGGATGAAGACTCTGGCATACTACGG
>2010915|reference BmtI_mod_final_v3_jobs_022_022583_data_consensus|length 51|copies 1
AAAAGCATTACAAGAAGCAAAAACAGAGTTGAATCGCCCTACTTTAATTGA
>2010915|reference BmtI_mod_final_v3_jobs_022_022583_data_consensus|length 48|copies 2
AAAAGCATTAGACTTAGAAGGAGCTTTTGATTATATTGCCGATGCCGC
>2010915|reference BmtI_mod_final_v3_jobs_022_022583_data_consensus|length 45|copies 1
AAAAGCATTTTAACCGCGACTTCATGATCAGGAATATCACTGATT
>2010915|reference BmtI_mod_final_v3_jobs_022_022583_data_consensus|length 16|copies 1
AAAAGCCATAGCCAGA
>2010915|reference BmtI_mod_final_v3_jobs_022_022583_data_consensus|length 49|copies 4
AAAAGCCATAGCCAGAAAGGATATAAAATGCTCGGTGATTTGTTACTTG
>2010915|reference BmtI_mod_final_v3_jobs_022_022583_data_consensus|length 25|copies 1
AAAAGCCATATTTATTGATCAGAAA
>2010915|reference BmtI_mod_final_v3_jobs_022_022583_data_consensus|length 49|copies 4
AAAAGCCTAATAATAATATGGATAAAAGTGATCCCGTCATTATGTTCCT
>2010915|reference BmtI_mod_final_v3_jobs_022_022583_data_consensus|length 57|copies 7
AAAAGCCTAATTTTGAAGGGGCTAAATATGTTTGGTCACCGCCATTAAGAGAGAAGT
>2010915|reference BmtI_mod_final_v3_jobs_022_022583_data_consensus|length 54|copies 1
AAAAGCCTGAACTCTCCGATGTGATTGGCTTCTTAATTTCACTGCATCCTGTCA
>2010915|reference BmtI_mod_final_v3_jobs_022_022583_data_consensus|length 39|copies 5
AAAAGCCTGAAGGAGGGCATCATTCCTCCCACAATCAAC
>2010915|reference BmtI_mod_final_v3_jobs_022_022583_data_consensus|length 50|copies 1
AAAAGCCTTGACATCCCTTTTTATTAATTGCTCTTATATTAAACAGGCAG
>2010915|reference BmtI_mod_final_v3_jobs_022_022583_data_consensus|length 14|copies 1
AAAAGCCTTTAAAA
>2010915|reference BmtI_mod_final_v3_jobs_022_022583_data_consensus|length 51|copies 1
AAAAGCCTTTAAAACTAATTCAATTAGGCTGGAATCCAATATTTGCTATTA
>2010915|reference BmtI_mod_final_v3_jobs_022_022583_data_consensus|length 52|copies 5
AAAAGCCTTTAAAACTAATTCAATTAGGCTGGAATCCAATATTTGCTATTAA
>2010915|reference BmtI_mod_final_v3_jobs_022_022583_data_consensus|length 61|copies 2
AAAAGCGAATAGCCGTTCCTCCCTCAAAAAGAATTAAAATGGATCCTAAGACAATAATAAA
>2010915|reference BmtI_mod_final_v3_jobs_022_022583_data_consensus|length 37|copies 2
AAAAGCGGAAGCGCCTTGATCAGGGAAAAAAGTAGTT
>2010915|reference BmtI_mod_final_v3_jobs_022_022583_data_consensus|length 58|copies 1
AAAAGCGGCAAATGCTCGACACGGCTGCAAGAAAACTGGGGAAACTCCCAAAAAACTG
>2010915|reference BmtI_mod_final_v3_jobs_022_022583_data_consensus|length 70|copies 3
AAAAGCGTGGGGTAACGATTGGATAAACGGAACAATTTTCCAAGCAAATACACCAAACAATAATGTCAAA
>2010915|reference BmtI_mod_final_v3_jobs_022_022583_data_consensus|length 50|copies 1
AAAAGCGTTTTAAGGGTGTCACCAGTCAGAGATCGAGATGATTGTAACCA
>2010915|reference BmtI_mod_final_v3_jobs_022_022583_data_consensus|length 53|copies 1
AAAAGCTACTCCTTCTTTACGAACCACTTCTAATTCCTTTAACAGTTCATTCC
>2010915|reference BmtI_mod_final_v3_jobs_022_022583_data_consensus|length 56|copies 4
AAAAGCTACTCCTTCTTTACGAACCACTTCTAATTCCTTTAACAGTTCATTCCGGC
>2010915|reference BmtI_mod_final_v3_jobs_022_022583_data_consensus|length 22|copies 1
AAAAGCTAGCCAAGACCTAGCT
>2010915|reference BmtI_mod_final_v3_jobs_022_022583_data_consensus|length 51|copies 2
AAAAGCTAGTCGTCGTGTCTTTAACTTCTAAATTATTGACGCCGCTGATGT
>2010915|reference BmtI_mod_final_v3_jobs_022_022583_data_consensus|length 57|copies 3
AAAAGCTATACAACAAGGGATGGGATTTTGTCCGGAAGATCGTAAAAAAGAGGGCAT
>2010915|reference BmtI_mod_final_v3_jobs_022_022583_data_consensus|length 46|copies 1
AAAAGCTATTATTAAAATTGCTTAATGATCCAAAGCTTGAATTATA
>2010915|reference BmtI_mod_final_v3_jobs_022_022583_data_consensus|length 42|copies 1
AAAAGCTCGTATCCTGTTGATGTTGGCACTCACCAAAACTGA
>2010915|reference BmtI_mod_final_v3_jobs_022_022583_data_consensus|length 45|copies 42
AAAAGCTCTTGAAGAAGCTAGAAACGATCTAGACAGACCAACAAT
>2010915|reference BmtI_mod_final_v3_jobs_022_022583_data_consensus|length 46|copies 1
AAAAGCTCTTGAAGAAGCTAGAAACGATCTAGACAGACCAACAATG
>2010915|reference BmtI_mod_final_v3_jobs_022_022583_data_consensus|length 38|copies 1
AAAAGCTGATATCATGACACCAGGACAATATTTAGATG
>2010915|reference BmtI_mod_final_v3_jobs_022_022583_data_consensus|length 47|copies 1
AAAAGCTGCTCCCTTTTCAGGTGGTTTAACCAGCATTTTGGAGTGAT
>2010915|reference BmtI_mod_final_v3_jobs_022_022583_data_consensus|length 58|copies 10
AAAAGCTGCTCCCTTTTCAGGTGGTTTAACCAGCATTTTGGAGTGATGTAATTGCACA
>2010915|reference BmtI_mod_final_v3_jobs_022_022583_data_consensus|length 57|copies 2
AAAAGCTTAGCTTAATGGGGGAACACCAAGGTAAATTATTCAATTTAGCTCAAAAAC
>2010915|reference BmtI_mod_final_v3_jobs_022_022583_data_consensus|length 52|copies 1
AAAAGCTTGTTCCTAAACATTATCAAGTAAAAGATCAGAAAACCGTTCCTGT
>2010915|reference BmtI_mod_final_v3_jobs_022_022583_data_consensus|length 50|copies 3
AAAAGCTTTCACTCATTGGATTGAAGTCAGATTTGGCACGAAAGTTAATC
>2010915|reference BmtI_mod_final_v3_jobs_022_022583_data_consensus|length 42|copies 1
AAAAGGAAAAACTGCGGGTGTTAAGGTCGTATCTCCGAATAT
>2010915|reference BmtI_mod_final_v3_jobs_022_022583_data_consensus|length 50|copies 1
AAAAGGAAAATATAAAACAATTAGGGGGGAAACAAATGAAGAAACGAAAT
>2010915|reference BmtI_mod_final_v3_jobs_022_022583_data_consensus|length 61|copies 1
AAAAGGAAACATACAAAATATGAAAAAAACAAAGGAGAGGGTTCCTTCTCCTTTGAATCTA
>2010915|reference BmtI_mod_final_v3_jobs_022_022583_data_consensus|length 40|copies 2
AAAAGGAAATATTGATGCCAATACCAAAGATACTTTTCAT
>2010915|reference BmtI_mod_final_v3_jobs_022_022583_data_consensus|length 44|copies 1
AAAAGGAAATGGGAATGTCCATGGACATCAGAATAGTCCAAATG
>2010915|reference BmtI_mod_final_v3_jobs_022_022583_data_consensus|length 43|copies 1
AAAAGGAAATTGAAATTGATGCGATAGCATTAAGTGACTTAGA
>2010915|reference BmtI_mod_final_v3_jobs_022_022583_data_consensus|length 36|copies 1
AAAAGGAATACACCATGTAACTGCTATTACAAGCAG
>2010915|reference BmtI_mod_final_v3_jobs_022_022583_data_consensus|length 38|copies 1
AAAAGGAATACACCATGTAACTGCTATTACAAGCAGTG
>2010915|reference BmtI_mod_final_v3_jobs_022_022583_data_consensus|length 52|copies 1
AAAAGGAATGAACAATGATCGTAGCGAATTATTTATATTCAGAAGGGAGGGG
>2010915|reference BmtI_mod_final_v3_jobs_022_022583_data_consensus|length 43|copies 1
AAAAGGAATGACCGAAATTGATGGGATCGCGATGTCAGGCGGG
>2010915|reference BmtI_mod_final_v3_jobs_022_022583_data_consensus|length 11|copies 1
AAAAGGAATTA
>2010915|reference BmtI_mod_final_v3_jobs_022_022583_data_consensus|length 46|copies 1
AAAAGGAATTAAACGAGATCTTTCACGAAGGAATAGCACTTGGAGC
>2010915|reference BmtI_mod_final_v3_jobs_022_022583_data_consensus|length 47|copies 19
AAAAGGAATTAAACGAGATCTTTCACGAAGGAATAGCACTTGGAGCT
>2010915|reference BmtI_mod_final_v3_jobs_022_022583_data_consensus|length 48|copies 1
AAAAGGAATTAAACGAGATCTTTCACGAAGGAATAGCACTTGGAGCTA
>2010915|reference BmtI_mod_final_v3_jobs_022_022583_data_consensus|length 46|copies 1
AAAAGGACGGAACTGTAACAGCAGGTAACGCTCCAGGGCTTAATGA
>2010915|reference BmtI_mod_final_v3_jobs_022_022583_data_consensus|length 54|copies 1
AAAAGGACTTCGTATGCCGTTGAATAAAAACCTGCCCCTCCGAAATACCAACGA
>2010915|reference BmtI_mod_final_v3_jobs_022_022583_data_consensus|length 8|copies 1
AAAAGGAG
>2010915|reference BmtI_mod_final_v3_jobs_022_022583_data_consensus|length 53|copies 1
AAAAGGAGGAACCATTACGCTTTTTCTAATAAAGGAGGAGAAAGAATCCCCAG
>2010915|reference BmtI_mod_final_v3_jobs_022_022583_data_consensus|length 46|copies 1
AAAAGGAGTGACACAAGTGGCAGTAAATTTATATGATTCCGCCTAT
>2010915|reference BmtI_mod_final_v3_jobs_022_022583_data_consensus|length 55|copies 6
AAAAGGATTTGCGTAAAATTGAGTATTTCCATACAGATCGAGGAAGTGAGTTCAA
>2010915|reference BmtI_mod_final_v3_jobs_022_022583_data_consensus|length 30|copies 1
AAAAGGATTTGGTCTGGATCGCGAACAGCT
>2010915|reference BmtI_mod_final_v3_jobs_022_022583_data_consensus|length 31|copies 8
AAAAGGATTTGGTCTGGATCGCGAACAGCTG
>2010915|reference BmtI_mod_final_v3_jobs_022_022583_data_consensus|length 35|copies 1
AAAAGGATTTGGTCTGGATCGCGAACAGCTGATTT
>2010915|reference BmtI_mod_final_v3_jobs_022_022583_data_consensus|length 36|copies 4
AAAAGGATTTGGTCTGGATCGCGAACAGCTGATTTG
>2010915|reference BmtI_mod_final_v3_jobs_022_022583_data_consensus|length 37|copies 1
AAAAGGATTTGGTCTGGATCGCGAACAGCTGATTTGG
>2010915|reference BmtI_mod_final_v3_jobs_022_022583_data_consensus|length 58|copies 1
AAAAGGATTTGGTCTGGATCGCGAACAGCTGATTTGGTTCCGTGATCATTATTTAAGT
>2010915|reference BmtI_mod_final_v3_jobs_022_022583_data_consensus|length 47|copies 1
AAAAGGCAATGACTTTTTCGCGAGCAATTACCATATGATAGGTGGCC
>2010915|reference BmtI_mod_final_v3_jobs_022_022583_data_consensus|length 58|copies 2
AAAAGGCAGATTTCCTTCCGTTTTCAATACATTTGTAGGATCGAACTGAGAGATTTCC
>2010915|reference BmtI_mod_final_v3_jobs_022_022583_data_consensus|length 14|copies 1
AAAAGGCGAAAGTG
>2010915|reference BmtI_mod_final_v3_jobs_022_022583_data_consensus|length 48|copies 3
AAAAGGCGAAAGTGCCGGCTCGGACATCCTTTGAAGAAAAAACAGTCT
>2010915|reference BmtI_mod_final_v3_jobs_022_022583_data_consensus|length 50|copies 1
AAAAGGCGAAAGTGCCGGCTCGGACATCCTTTGAAGAAAAAACAGTCTGG
>2010915|reference BmtI_mod_final_v3_jobs_022_022583_data_consensus|length 40|copies 1
AAAAGGGCGCGCGCCAGCCTGATAGTGTAATCCATGCTGA
>2010915|reference BmtI_mod_final_v3_jobs_022_022583_data_consensus|length 54|copies 5
AAAAGGGCTGGCAAAAGCTGATGCCAATCTTCCGTTGCTTATTGATGGAATGAA
>2010915|reference BmtI_mod_final_v3_jobs_022_022583_data_consensus|length 55|copies 1
AAAAGGGCTGGCAAAAGCTGATGCCAATCTTCCGTTGCTTATTGATGGAATGAAG
>2010915|reference BmtI_mod_final_v3_jobs_022_022583_data_consensus|length 62|copies 1
AAAAGGGCTTGATGTTAAATCGAATTGTTCTAGAAATTTCAGACCGAAATTATACTGGGGAT
>2010915|reference BmtI_mod_final_v3_jobs_022_022583_data_consensus|length 48|copies 1
AAAAGGGGAAGAGAGCGACAATTCATCGATCTATTGAATAAATGAGTT
>2010915|reference BmtI_mod_final_v3_jobs_022_022583_data_consensus|length 57|copies 1
AAAAGGGGGAACATTCCTAAATGAATAAAGACTTAATGATCTCAGGCTTTTCAGATG
>2010915|reference BmtI_mod_final_v3_jobs_022_022583_data_consensus|length 43|copies 2
AAAAGGGGTATATGATGCTCCTTGATCGAGATTTAGCTCCAAT
>2010915|reference BmtI_mod_final_v3_jobs_022_022583_data_consensus|length 55|copies 11
AAAAGGGTCTGGTTAAAAGATGGTGACGAAGTTACGATCGAGATTGAGAAATTAG
>2010915|reference BmtI_mod_final_v3_jobs_022_022583_data_consensus|length 56|copies 1
AAAAGGGTCTGGTTAAAAGATGGTGACGAAGTTACGATCGAGATTGAGAAATTAGG
>2010915|reference BmtI_mod_final_v3_jobs_022_022583_data_consensus|length 57|copies 1
AAAAGGGTTAGCGGCTGCATTTAAAGAGACATATGAAAAGGCTGGCGGTAAAGTGGT
>2010915|reference BmtI_mod_final_v3_jobs_022_022583_data_consensus|length 58|copies 1
AAAAGGGTTTAAGCCTCCTAAATTTTTATCCCCTGGCGATCAGATAGAAGTCACCGTT
>2010915|reference BmtI_mod_final_v3_jobs_022_022583_data_consensus|length 59|copies 1
AAAAGGGTTTCTATTGATTCGTGGATTGCCAATGGAACGGTTTACTGACGAAGAAGCGA
>2010915|reference BmtI_mod_final_v3_jobs_022_022583_data_consensus|length 37|copies 1
AAAAGGTAAAGGTCTATGATCATGGTGAAACCTTTCT
>2010915|reference BmtI_mod_final_v3_jobs_022_022583_data_consensus|length 11|copies 1
AAAAGGTAAAT
>2010915|reference BmtI_mod_final_v3_jobs_022_022583_data_consensus|length 47|copies 1
AAAAGGTAATTTTCGTGATTACCTCCGAAGCGATCAAGTGAAAATTA
>2010915|reference BmtI_mod_final_v3_jobs_022_022583_data_consensus|length 51|copies 5
AAAAGGTAATTTTCGTGATTACCTCCGAAGCGATCAAGTGAAAATTAAAAA
>2010915|reference BmtI_mod_final_v3_jobs_022_022583_data_consensus|length 52|copies 7
AAAAGGTAATTTTCGTGATTACCTCCGAAGCGATCAAGTGAAAATTAAAAAA
>2010915|reference BmtI_mod_final_v3_jobs_022_022583_data_consensus|length 52|copies 5
AAAAGGTACTCTTCTCTCAATTGGGAAGCCTGTTCCACTACAATGGCTTTCT
>2010915|reference BmtI_mod_final_v3_jobs_022_022583_data_consensus|length 38|copies 1
AAAAGGTATGTATTTTGCAACCGGGTGATATGATTACT
>2010915|reference BmtI_mod_final_v3_jobs_022_022583_data_consensus|length 64|copies 22
AAAAGGTATTAACGAAAAGGAACGAAAAATCCAAACGGAAGAAATGCTTAAAAAAGTTGGTCTG
>2010915|reference BmtI_mod_final_v3_jobs_022_022583_data_consensus|length 32|copies 1
AAAAGGTCGGAATGAAGTTTGAACGAATGATT
>2010915|reference BmtI_mod_final_v3_jobs_022_022583_data_consensus|length 55|copies 1
AAAAGGTGTAAAATTGTTCTCAAAACCTTGTGAAATAATATCCGAAAATTGGCAG
>2010915|reference BmtI_mod_final_v3_jobs_022_022583_data_consensus|length 55|copies 1
AAAAGGTGTCTGCAGCATTTGATGAAATGATGGACGAAGGAGAGGAAAAGGGAGA
>2010915|reference BmtI_mod_final_v3_jobs_022_022583_data_consensus|length 47|copies 1
AAAAGGTTCCCAATTTGATCCTATGTTAGTGGAAGAATTCAAAAAGG
>2010915|reference BmtI_mod_final_v3_jobs_022_022583_data_consensus|length 57|copies 4
AAAAGGTTCCCAATTTGATCCTATGTTAGTGGAAGAATTCAAAAAGGTATATCCAGC
>2010915|reference BmtI_mod_final_v3_jobs_022_022583_data_consensus|length 55|copies 3
AAAAGGTTGCGGATGCGATGCAATTTCAATTTAAAGATCCTGGCAATGGTCAATT
>2010915|reference BmtI_mod_final_v3_jobs_022_022583_data_consensus|length 51|copies 1
AAAAGGTTGGGATTCATTTTTTGTAATTCACTAGCTAGCTCTCCAAAGGTA
>2010915|reference BmtI_mod_final_v3_jobs_022_022583_data_consensus|length 49|copies 2
AAAAGTAAAACTCGGTCACTGGAGAGATTATCACCTTCAAATACGAGGA
>2010915|reference BmtI_mod_final_v3_jobs_022_022583_data_consensus|length 57|copies 1
AAAAGTAAGGAGAATAGATGTTTAGATTTTCAAAGAGATGAAGGGTCGTACTTTACT
>2010915|reference BmtI_mod_final_v3_jobs_022_022583_data_consensus|length 55|copies 1
AAAAGTAATACTTCCTAATCCGAAACGAAAAGCCTCCCCATTGAAAGGAATTACT
>2010915|reference BmtI_mod_final_v3_jobs_022_022583_data_consensus|length 30|copies 2
AAAAGTAATGGATCCGGATCGAAATGCCCT
>2010915|reference BmtI_mod_final_v3_jobs_022_022583_data_consensus|length 40|copies 1
AAAAGTAATTAGTCATGTATAGTTAACAAAAAATTCTTTG
>2010915|reference BmtI_mod_final_v3_jobs_022_022583_data_consensus|length 45|copies 7
AAAAGTACAATCCCGTGATCGCATAATTTGATTTTGGTACCTGAG
>2010915|reference BmtI_mod_final_v3_jobs_022_022583_data_consensus|length 54|copies 1
AAAAGTAGATGCTGCTGTCGAGTCAGGTGCGTTTCCGCTTGTACTTGGCGGGGA
>2010915|reference BmtI_mod_final_v3_jobs_022_022583_data_consensus|length 47|copies 1
AAAAGTAGGTTCCTTTCTTTATAGAAAAGATTGTCAAACATCATTAA
>2010915|reference BmtI_mod_final_v3_jobs_022_022583_data_consensus|length 52|copies 9
AAAAGTAGTAAAGGCAGTTACCGATCAATTGAAACGTCAGGCCCTTCATAGT
>2010915|reference BmtI_mod_final_v3_jobs_022_022583_data_consensus|length 47|copies 1
AAAAGTATTGAGAGTTATCGCAGGAAAATGTATGATATGGCAAAGAT
>2010915|reference BmtI_mod_final_v3_jobs_022_022583_data_consensus|length 58|copies 52
AAAAGTCAATTGTCCTTTTAAAGAATAATAGAGTTCTACCTTTAAATAAAGAAAACGG
>2010915|reference BmtI_mod_final_v3_jobs_022_022583_data_consensus|length 62|copies 10
AAAAGTCACTTGATAATTATAAAAACTATCGAGTGAAATTAGGAGAAAAGAAAGCTCTTTTA
>2010915|reference BmtI_mod_final_v3_jobs_022_022583_data_consensus|length 67|copies 6
AAAAGTCCAAAAACAACCGAGAAACCAATTCCTTTCAAAGAGTTTTTCATCAACGTGAAAAAAACCT
>2010915|reference BmtI_mod_final_v3_jobs_022_022583_data_consensus|length 49|copies 1
AAAAGTCCGAATGATACGACGAACGAAAAGACGGTAGAAAATCAAGAGT
>2010915|reference BmtI_mod_final_v3_jobs_022_022583_data_consensus|length 50|copies 1
AAAAGTCCTTGAGGAACGATTCATCTAAGAGATCAGCAACATTGAATGAA
>2010915|reference BmtI_mod_final_v3_jobs_022_022583_data_consensus|length 41|copies 1
AAAAGTCGGACAGGATACGCGCAGCGAATAAACCAGCAATA
>2010915|reference BmtI_mod_final_v3_jobs_022_022583_data_consensus|length 47|copies 1
AAAAGTCGGACAGGATACGCGCAGCGAATAAACCAGCAATACTTCCG
>2010915|reference BmtI_mod_final_v3_jobs_022_022583_data_consensus|length 52|copies 1
AAAAGTCGGCGTTTGTTTATCGACGCTGGGTCCAGGAGCAACAAATTTATTG
>2010915|reference BmtI_mod_final_v3_jobs_022_022583_data_consensus|length 20|copies 1
AAAAGTCTCCCAACATATTA
>2010915|reference BmtI_mod_final_v3_jobs_022_022583_data_consensus|length 54|copies 1
AAAAGTCTCCCAACATATTAAAGTGTTTTTATATAAAAATAGAAATCATTTCTT
>2010915|reference BmtI_mod_final_v3_jobs_022_022583_data_consensus|length 55|copies 1
AAAAGTCTCCCAACATATTAAAGTGTTTTTATATAAAAATAGAAATCATTTCTTT
>2010915|reference BmtI_mod_final_v3_jobs_022_022583_data_consensus|length 61|copies 3
AAAAGTCTTTCTGACATATTAAAGTACGGGCGCCTCTTAATGATCGGGATTTCCAGTTTGA
>2010915|reference BmtI_mod_final_v3_jobs_022_022583_data_consensus|length 62|copies 9
AAAAGTCTTTCTGACATATTAAAGTACGGGCGCCTCTTAATGATCGGGATTTCCAGTTTGAA
>2010915|reference BmtI_mod_final_v3_jobs_022_022583_data_consensus|length 40|copies 5
AAAAGTGAAAGCTGCAAAATAGATTAGTAAGAATATCTAG
>2010915|reference BmtI_mod_final_v3_jobs_022_022583_data_consensus|length 62|copies 1
AAAAGTGAACGGAAAATACTGGCCTGAAAGTGGACATACATGTCACCCGAAATCACTAACCC
>2010915|reference BmtI_mod_final_v3_jobs_022_022583_data_consensus|length 49|copies 22
AAAAGTGACTATACGAACTCCAAGCGGAAATACAAATCAAGTGACTCCT
>2010915|reference BmtI_mod_final_v3_jobs_022_022583_data_consensus|length 36|copies 1
AAAAGTGAGGTGACTCGATCCAATGCAGGCTGAAAC
>2010915|reference BmtI_mod_final_v3_jobs_022_022583_data_consensus|length 46|copies 1
AAAAGTGAGGTGACTCGATCCAATGCAGGCTGAAACAGCGTATCAG
>2010915|reference BmtI_mod_final_v3_jobs_022_022583_data_consensus|length 56|copies 6
AAAAGTGATTTATCACCTGCTGTGGTAAAAGTAATGGATCCGGATCGAAATGCCCT
>2010915|reference BmtI_mod_final_v3_jobs_022_022583_data_consensus|length 57|copies 1
AAAAGTGATTTATCACCTGCTGTGGTAAAAGTAATGGATCCGGATCGAAATGCCCTT
>2010915|reference BmtI_mod_final_v3_jobs_022_022583_data_consensus|length 39|copies 1
AAAAGTGCGGGTCATACTTTCTGCGCAAGGCTTCTGCAT
>2010915|reference BmtI_mod_final_v3_jobs_022_022583_data_consensus|length 49|copies 1
AAAAGTGGCAGAGTCTTACAAACGGAAATATTAAACTTGTTACACTTGC
>2010915|reference BmtI_mod_final_v3_jobs_022_022583_data_consensus|length 45|copies 1
AAAAGTGGCATCAAATTCTCATTAATTGCTAGCTTAGCCGTTGTA
>2010915|reference BmtI_mod_final_v3_jobs_022_022583_data_consensus|length 52|copies 2
AAAAGTGGCGGGTTTGATACCTGCCCTTTTTTACGGATTTATAAAACAGAAA
>2010915|reference BmtI_mod_final_v3_jobs_022_022583_data_consensus|length 57|copies 4
AAAAGTGGGTGATATTTTCGAATCCGGTCGAGAAACAGACATCGGTGACAGATAACA
>2010915|reference BmtI_mod_final_v3_jobs_022_022583_data_consensus|length 36|copies 1
AAAAGTGTAAGTCTTGGATCGGAATTTGTGAATACA
>2010915|reference BmtI_mod_final_v3_jobs_022_022583_data_consensus|length 30|copies 1
AAAAGTGTTTCAGCTAGCTCGATGCCTCCT
>2010915|reference BmtI_mod_final_v3_jobs_022_022583_data_consensus|length 48|copies 1
AAAAGTGTTTGCACCGTTTATGACTCCAATGATGAGGCGAGCAAACAT
>2010915|reference BmtI_mod_final_v3_jobs_022_022583_data_consensus|length 49|copies 1
AAAAGTGTTTGCACCGTTTATGACTCCAATGATGAGGCGAGCAAACATG
>2010915|reference BmtI_mod_final_v3_jobs_022_022583_data_consensus|length 38|copies 1
AAAAGTTAGATGCATTTTTCTCTACCTACCGTACGAAG
>2010915|reference BmtI_mod_final_v3_jobs_022_022583_data_consensus|length 50|copies 1
AAAAGTTAGTTACGGTTTGGGAGATACGGGTTCAAACTTAATTTATACGG
>2010915|reference BmtI_mod_final_v3_jobs_022_022583_data_consensus|length 50|copies 1
AAAAGTTATCGGTAAGCAGGGGCGCGTTGCAAAGGCCATTAGAACTGTTG
>2010915|reference BmtI_mod_final_v3_jobs_022_022583_data_consensus|length 53|copies 1
AAAAGTTATTAATAGAAAAAATTGGTCCGGTGGGAGGAAAGCTCCATACAGGG
>2010915|reference BmtI_mod_final_v3_jobs_022_022583_data_consensus|length 49|copies 1
AAAAGTTATTGGTCAATTAAGTGGCACAACTGTCTTGCATGCTATCTAT
>2010915|reference BmtI_mod_final_v3_jobs_022_022583_data_consensus|length 47|copies 1
AAAAGTTGATATGTATGGAACAACGGTATTTGGTGCGAACAATGGGG
>2010915|reference BmtI_mod_final_v3_jobs_022_022583_data_consensus|length 39|copies 2
AAAAGTTGCCTGCAGTGACGATCCGATGATAGACATTAC
>2010915|reference BmtI_mod_final_v3_jobs_022_022583_data_consensus|length 40|copies 2
AAAAGTTGCCTGCAGTGACGATCCGATGATAGACATTACC
>2010915|reference BmtI_mod_final_v3_jobs_022_022583_data_consensus|length 54|copies 6
AAAAGTTTGAATTCCTTGATCAATAATCGGATAATCCTCGTCCATGTCAGGAAT
>2010915|reference BmtI_mod_final_v3_jobs_022_022583_data_consensus|length 55|copies 1
AAAAGTTTGAATTCCTTGATCAATAATCGGATAATCCTCGTCCATGTCAGGAATA
>2010915|reference BmtI_mod_final_v3_jobs_022_022583_data_consensus|length 59|copies 1
AAAAGTTTTAAGCAATACGTCTAGAGTGAGCGGTAAACCAACGATGATTGTTGCCAATA
>2010915|reference BmtI_mod_final_v3_jobs_022_022583_data_consensus|length 49|copies 1
AAAATAAAAGAAATCTGCGTATTAAACATATCCATATCTTCACGACTTC
>2010915|reference BmtI_mod_final_v3_jobs_022_022583_data_consensus|length 44|copies 4
AAAATAAACTATACTCAGGCAGGATTATTAGCAACGATCATATC
>2010915|reference BmtI_mod_final_v3_jobs_022_022583_data_consensus|length 34|copies 1
AAAATAAAGACCATGATCGGAGACAAATGAATGG
>2010915|reference BmtI_mod_final_v3_jobs_022_022583_data_consensus|length 56|copies 1
AAAATAAAGTTACATTAGATCCCTATAAAACGGATGAATTCGGAGTGCCAGAAGTA
>2010915|reference BmtI_mod_final_v3_jobs_022_022583_data_consensus|length 54|copies 2
AAAATAAATAAGACGGCTGCAAGTCTTCCTTCTGATCAAAGTGAAGTTAAGTTA
>2010915|reference BmtI_mod_final_v3_jobs_022_022583_data_consensus|length 52|copies 1
AAAATAAATTCTCCTTTCACAAAGCTTCTGCTTCTTGTTACCTTTTGCAGCT
>2010915|reference BmtI_mod_final_v3_jobs_022_022583_data_consensus|length 45|copies 1
AAAATAACCAGGCAATAATTGTCCAACGTCTAGTCATTTTAATCC
>2010915|reference BmtI_mod_final_v3_jobs_022_022583_data_consensus|length 55|copies 5
AAAATAACCAGGCAATAATTGTCCAACGTCTAGTCATTTTAATCCAGAAATCATC
>2010915|reference BmtI_mod_final_v3_jobs_022_022583_data_consensus|length 51|copies 11
AAAATAACCATACCAGTCATTGCCGAAAGGAACATAGGTACAAAAATTGTA
>2010915|reference BmtI_mod_final_v3_jobs_022_022583_data_consensus|length 47|copies 1
AAAATAACTGCTGCAACAGCAACTTGACCCATGTATTCCTCTCCGCG
>2010915|reference BmtI_mod_final_v3_jobs_022_022583_data_consensus|length 45|copies 4
AAAATAAGAAACACGTGATCTGCGAAAAACCGATATTTTCAAATA
>2010915|reference BmtI_mod_final_v3_jobs_022_022583_data_consensus|length 54|copies 1
AAAATAAGGAAAATGGCTGGGCTAGCTGGATTTGAACCAACGCATGTCGCAGTC
>2010915|reference BmtI_mod_final_v3_jobs_022_022583_data_consensus|length 55|copies 1
AAAATAAGGTAAGCACCATTATCAAGCCAGACAATACGCTTGAGGGCTTTATCTA
>2010915|reference BmtI_mod_final_v3_jobs_022_022583_data_consensus|length 36|copies 1
AAAATAAGTAAATCCGGATCGGCAATTAATACTTGA
>2010915|reference BmtI_mod_final_v3_jobs_022_022583_data_consensus|length 52|copies 3
AAAATAAGTAAATCCGGATCGGCAATTAATACTTGAGCTAATGCGACGCGCT
>2010915|reference BmtI_mod_final_v3_jobs_022_022583_data_consensus|length 46|copies 1
AAAATAAGTGGATGGTCTGTCTTGCGAATGGTAATTTGCTCATGGG
>2010915|reference BmtI_mod_final_v3_jobs_022_022583_data_consensus|length 50|copies 1
AAAATAATACACAGTGACAACTTTCCATTAAGACAAGAATTAAAAAGGGC
>2010915|reference BmtI_mod_final_v3_jobs_022_022583_data_consensus|length 40|copies 1
AAAATAATATAACTAGAAATCTTTCAGTTGTCTGTGTTGG
>2010915|reference BmtI_mod_final_v3_jobs_022_022583_data_consensus|length 43|copies 1
AAAATAATATAATCATCATCAGTAACGTAATAACGAGCCGGAC
>2010915|reference BmtI_mod_final_v3_jobs_022_022583_data_consensus|length 36|copies 1
AAAATAATCGACAGCATGATCAGTGATGGTCTATGG
>2010915|reference BmtI_mod_final_v3_jobs_022_022583_data_consensus|length 16|copies 1
AAAATAATCTTCCGTG
>2010915|reference BmtI_mod_final_v3_jobs_022_022583_data_consensus|length 49|copies 16
AAAATAATGATGAATTTGCTTTGTTTCCTGAATCCGCTTAGAGTTTATC
>2010915|reference BmtI_mod_final_v3_jobs_022_022583_data_consensus|length 50|copies 1
AAAATAATGATGAATTTGCTTTGTTTCCTGAATCCGCTTAGAGTTTATCA
>2010915|reference BmtI_mod_final_v3_jobs_022_022583_data_consensus|length 43|copies 1
AAAATAATGGATGCTCGAATGCCAGTACGCCCAATATTAAACT
>2010915|reference BmtI_mod_final_v3_jobs_022_022583_data_consensus|length 49|copies 1
AAAATAATTATCTACCTATTCACTCTGTTCTAGTTTCATATTTGTTATT
>2010915|reference BmtI_mod_final_v3_jobs_022_022583_data_consensus|length 47|copies 2
AAAATAATTGAACCTAAAGTACGTGAATTTGTTGGAGATCAACTATC
>2010915|reference BmtI_mod_final_v3_jobs_022_022583_data_consensus|length 48|copies 1
AAAATAATTGAACCTAAAGTACGTGAATTTGTTGGAGATCAACTATCC
>2010915|reference BmtI_mod_final_v3_jobs_022_022583_data_consensus|length 37|copies 2
AAAATAATTGACGCTTTGATCATATTCGCGTTTTTCC
>2010915|reference BmtI_mod_final_v3_jobs_022_022583_data_consensus|length 51|copies 1
AAAATAATTTCCTTTAGGGTGCCTGACACCGTTTCTCTGTTTACCACAAGG
>2010915|reference BmtI_mod_final_v3_jobs_022_022583_data_consensus|length 46|copies 1
AAAATAATTTGAGGATATAGTCAATAATTTTGTTTATGTTAATACT
>2010915|reference BmtI_mod_final_v3_jobs_022_022583_data_consensus|length 34|copies 1
AAAATAATTTGCACAATAGGAATTGTATAATTGA
>2010915|reference BmtI_mod_final_v3_jobs_022_022583_data_consensus|length 47|copies 1
AAAATAATTTTGTTTTTTAAGGTCGATATTATACGTGTTTTTGGCAT
>2010915|reference BmtI_mod_final_v3_jobs_022_022583_data_consensus|length 37|copies 1
AAAATACAATGCCCCATGATCCAATAGCAAGTAGTAA
>2010915|reference BmtI_mod_final_v3_jobs_022_022583_data_consensus|length 40|copies 1
AAAATACAATGTTATTTTACTGCATGAAAATGAAAAGGAT
>2010915|reference BmtI_mod_final_v3_jobs_022_022583_data_consensus|length 43|copies 15
AAAATACCAGAATAGTAGCTCATATGGCTGACGATGGTTAAAT
>2010915|reference BmtI_mod_final_v3_jobs_022_022583_data_consensus|length 57|copies 2
AAAATACCGATTTTTTCTCCATTTACAACTTTGATTATGCCGTTGTAAATTTCGCCG
>2010915|reference BmtI_mod_final_v3_jobs_022_022583_data_consensus|length 51|copies 2
AAAATACCTAGAAATGATTGGTCAATATATTGATCTTAGGAAAAAAGGAAG
>2010915|reference BmtI_mod_final_v3_jobs_022_022583_data_consensus|length 52|copies 7
AAAATACCTCATCGATTCTCCCTGCCGAGGCCTTTGCTCTGACAAACATCGT
>2010915|reference BmtI_mod_final_v3_jobs_022_022583_data_consensus|length 51|copies 1
AAAATACCTTAACTTTTCTTTTATTGCCCTCGAAAGCAATTCGGATCGGCT
>2010915|reference BmtI_mod_final_v3_jobs_022_022583_data_consensus|length 48|copies 1
AAAATACTAAAGAATTTAAAGAACTAGCCAAATCACGCTATAAAATTG
>2010915|reference BmtI_mod_final_v3_jobs_022_022583_data_consensus|length 55|copies 1
AAAATACTTCAGCAAAGCGATCAGGGCTGCTTTTTATCGCAAATTTAGTTGAACT
>2010915|reference BmtI_mod_final_v3_jobs_022_022583_data_consensus|length 48|copies 1
AAAATAGATACAAAACTTCCAAGGAGGAGTCACCTTGTCTCTTGAACA
>2010915|reference BmtI_mod_final_v3_jobs_022_022583_data_consensus|length 40|copies 3
AAAATAGCAGTATTATAAGCTACACCGGCAACGGCTCTGC
>2010915|reference BmtI_mod_final_v3_jobs_022_022583_data_consensus|length 40|copies 2
AAAATAGCATTGATGAGATCTTTGCTTGGCATAGTATGAG
>2010915|reference BmtI_mod_final_v3_jobs_022_022583_data_consensus|length 64|copies 1
AAAATAGCGAGGTTAAAGCGGCGGCTTTTATAATAAAAGGTTTTTCACCGGGAACCCATAAGGT
>2010915|reference BmtI_mod_final_v3_jobs_022_022583_data_consensus|length 51|copies 1
AAAATAGCTACAACTCCACCTTCACCCTTTGAGTCTTGTCTTGGACCATAT
>2010915|reference BmtI_mod_final_v3_jobs_022_022583_data_consensus|length 52|copies 1
AAAATAGCTTATAATTATATGTTTGTTCAGCTAACGGGTGCTTTACTTCAAT
>2010915|reference BmtI_mod_final_v3_jobs_022_022583_data_consensus|length 37|copies 2
AAAATAGCTTCATCGTGGTTTCCCATCACATACGAAA
>2010915|reference BmtI_mod_final_v3_jobs_022_022583_data_consensus|length 43|copies 1
AAAATAGGGATGAGAAGTCATAGGATCATGTTACAGATAAAAT
>2010915|reference BmtI_mod_final_v3_jobs_022_022583_data_consensus|length 44|copies 3
AAAATAGGGCAGTTGATCAATAGCTTGCTCGCCAAAACAGGAGA
>2010915|reference BmtI_mod_final_v3_jobs_022_022583_data_consensus|length 46|copies 1
AAAATAGTATATCGCCTCACCACTAGGATCCCAGCCATTAATGGCA
>2010915|reference BmtI_mod_final_v3_jobs_022_022583_data_consensus|length 60|copies 1
AAAATAGTTACGGACATGCCAAAAGCAAAAGTTTCCGGACTGACGACATGAAGGAAATGG
>2010915|reference BmtI_mod_final_v3_jobs_022_022583_data_consensus|length 68|copies 6
AAAATATACCTTTGGAACCATTACCAATTTGAGAAACGAATTAAATATTCCCCCAGATGCAACTTTAT
>2010915|reference BmtI_mod_final_v3_jobs_022_022583_data_consensus|length 10|copies 1
AAAATATACT
>2010915|reference BmtI_mod_final_v3_jobs_022_022583_data_consensus|length 39|copies 1
AAAATATAGCCATTGCTGGAACAGGATACGTTGGACTAG
>2010915|reference BmtI_mod_final_v3_jobs_022_022583_data_consensus|length 42|copies 1
AAAATATAGTAATCTCCATGCCTAGTAGCTGTTGTATTCATC
>2010915|reference BmtI_mod_final_v3_jobs_022_022583_data_consensus|length 38|copies 1
AAAATATCATTGCCATGATCGATGTTAAAGTAACACCG
>2010915|reference BmtI_mod_final_v3_jobs_022_022583_data_consensus|length 39|copies 1
AAAATATCATTGCCATGATCGATGTTAAAGTAACACCGA
>2010915|reference BmtI_mod_final_v3_jobs_022_022583_data_consensus|length 52|copies 1
AAAATATCCCTTCTCAGTCTAAAGAATCATCAAAGATTTCTAGACTTGGAGG
>2010915|reference BmtI_mod_final_v3_jobs_022_022583_data_consensus|length 43|copies 2
AAAATATGCTTCAGTGCAGGCAGGTCTTGAACAGGTACCCGGT
>2010915|reference BmtI_mod_final_v3_jobs_022_022583_data_consensus|length 13|copies 1
AAAATATTAAGAA
>2010915|reference BmtI_mod_final_v3_jobs_022_022583_data_consensus|length 62|copies 4
AAAATATTATTGGGGACATTAACCTTTTAAGTGAAAGAGGATATTTCACACTGGAAGTGGAA
>2010915|reference BmtI_mod_final_v3_jobs_022_022583_data_consensus|length 47|copies 1
AAAATATTCAGCACTTAAAAAATATTTTCACATAGATGAAGGAGAAT
>2010915|reference BmtI_mod_final_v3_jobs_022_022583_data_consensus|length 10|copies 1
AAAATATTTA
>2010915|reference BmtI_mod_final_v3_jobs_022_022583_data_consensus|length 29|copies 1
AAAATATTTCCCTACCAGAAATCATAGTT
>2010915|reference BmtI_mod_final_v3_jobs_022_022583_data_consensus|length 45|copies 1
AAAATATTTGGTCAACATGAATTGGGATCATCGTATGGGTCATCA
>2010915|reference BmtI_mod_final_v3_jobs_022_022583_data_consensus|length 16|copies 1
AAAATATTTTGAAGAT
>2010915|reference BmtI_mod_final_v3_jobs_022_022583_data_consensus|length 9|copies 1
AAAATCAAA
>2010915|reference BmtI_mod_final_v3_jobs_022_022583_data_consensus|length 42|copies 1
AAAATCAAAATCGCTATGATCATTTTATTTTGATAACTCCAT
>2010915|reference BmtI_mod_final_v3_jobs_022_022583_data_consensus|length 52|copies 1
AAAATCAAAATCGCTATGATCATTTTATTTTGATAACTCCATGGTTTGTAAT
>2010915|reference BmtI_mod_final_v3_jobs_022_022583_data_consensus|length 31|copies 1
AAAATCAAATTTGCTAGCAAAAATCACCTCA
>2010915|reference BmtI_mod_final_v3_jobs_022_022583_data_consensus|length 45|copies 1
AAAATCAACTGTTGTATCAAATAGTTCGGCCATTTGAGATAAAGC
>2010915|reference BmtI_mod_final_v3_jobs_022_022583_data_consensus|length 46|copies 1
AAAATCAAGCAGACGTTTGGCCATATCAAGTGTTCTTACACCAAGT
>2010915|reference BmtI_mod_final_v3_jobs_022_022583_data_consensus|length 51|copies 1
AAAATCAAGTGTTTTTTGACGATACTGGGGAGCGAACCACGACTGATGTCT
>2010915|reference BmtI_mod_final_v3_jobs_022_022583_data_consensus|length 40|copies 2
AAAATCACCTGTGTAATAAGGATCAGGGACATCTTTATTA
>2010915|reference BmtI_mod_final_v3_jobs_022_022583_data_consensus|length 39|copies 1
AAAATCACTCGTTTTACATACCACTTCAGTAATGGCAGG
>2010915|reference BmtI_mod_final_v3_jobs_022_022583_data_consensus|length 57|copies 1
AAAATCAGGGAAAAAATTACGACAGCCGGAAGCCGAGGTGTATAAACAATTTTTACT
>2010915|reference BmtI_mod_final_v3_jobs_022_022583_data_consensus|length 53|copies 1
AAAATCATCAAGAGATTGATGAACCCCATTTGTTTTTATGTTTAATGGATCAA
>2010915|reference BmtI_mod_final_v3_jobs_022_022583_data_consensus|length 54|copies 1
AAAATCATCAAGAGATTGATGAACCCCATTTGTTTTTATGTTTAATGGATCAAG
>2010915|reference BmtI_mod_final_v3_jobs_022_022583_data_consensus|length 54|copies 1
AAAATCATCAGTTTAGGGGCCTTTTTTCAGGATGATCAAATTCCTGATGAATAT
>2010915|reference BmtI_mod_final_v3_jobs_022_022583_data_consensus|length 42|copies 1
AAAATCATGTTCTAATATGTAATGGGAGCAGCTGCAGCCAGG
>2010915|reference BmtI_mod_final_v3_jobs_022_022583_data_consensus|length 50|copies 1
AAAATCCACCGCTTTCCTTAAAAGAAGGCAATATGATTCGTGATGGATAC
>2010915|reference BmtI_mod_final_v3_jobs_022_022583_data_consensus|length 47|copies 1
AAAATCCAGATTTTGAGACTGGCAATCTATCAGGATGGACAGAGGCA
>2010915|reference BmtI_mod_final_v3_jobs_022_022583_data_consensus|length 50|copies 1
AAAATCCCTGCAAACCAGATCAGAATTTTATCAGGGATAAGCATATAATG
>2010915|reference BmtI_mod_final_v3_jobs_022_022583_data_consensus|length 60|copies 4
AAAATCCCTTTACCGTTTTGTATCTCAATTACATTTATACCCTCAAGGTACCGTAAACCC
>2010915|reference BmtI_mod_final_v3_jobs_022_022583_data_consensus|length 55|copies 3
AAAATCCGACATGATTTATGTAGGCCAAAAGATTAAGGTTCCAGCGCAGAAGGCT
>2010915|reference BmtI_mod_final_v3_jobs_022_022583_data_consensus|length 52|copies 1
AAAATCCGTTACTTTTTCATTTTCAGAAAGTGTTACAGGATGCCTTTCTTTA
>2010915|reference BmtI_mod_final_v3_jobs_022_022583_data_consensus|length 54|copies 2
AAAATCCTCAAATGTGATACTAGAATACACATTAACAATCGTACTTCCAAGGAA
>2010915|reference BmtI_mod_final_v3_jobs_022_022583_data_consensus|length 37|copies 1
AAAATCCTCTGCAACTTGATCATAATCTGTTAGTTCG
>2010915|reference BmtI_mod_final_v3_jobs_022_022583_data_consensus|length 53|copies 1
AAAATCCTTTAAAGTATAGAGCTGAAGTTTTAAGGCGAATAAAAGATCTGACT
>2010915|reference BmtI_mod_final_v3_jobs_022_022583_data_consensus|length 51|copies 1
AAAATCGAAATTGACTTCACCCTTGTGCATCCATTCAATAGAAGGAACGAT
>2010915|reference BmtI_mod_final_v3_jobs_022_022583_data_consensus|length 45|copies 8
AAAATCGAATTGGCCTGATCCTTATTTAGACGGTAAAGTGAGTGA
>2010915|reference BmtI_mod_final_v3_jobs_022_022583_data_consensus|length 55|copies 1
AAAATCGATTTGGATATTTATCCATATTTAAGTTCGATCCAGCTTGCTTTTGCCA
>2010915|reference BmtI_mod_final_v3_jobs_022_022583_data_consensus|length 32|copies 1
AAAATCGATTTGTGCTAGCTCATCATTCAGAT
>2010915|reference BmtI_mod_final_v3_jobs_022_022583_data_consensus|length 48|copies 1
AAAATCGATTTGTGCTAGCTCATCATTCAGATTTCCGGGTATTTCTTG
>2010915|reference BmtI_mod_final_v3_jobs_022_022583_data_consensus|length 44|copies 1
AAAATCGCATCAAAAACAGCATCAACTGCTTTAGTAGCGTCCTT
>2010915|reference BmtI_mod_final_v3_jobs_022_022583_data_consensus|length 41|copies 1
AAAATCGCGGACATATTGTCGCCATGACGGGTGATGGTGTG
>2010915|reference BmtI_mod_final_v3_jobs_022_022583_data_consensus|length 40|copies 3
AAAATCGTCTACTACAATTAGTACACCAGTCATATGGAGT
>2010915|reference BmtI_mod_final_v3_jobs_022_022583_data_consensus|length 44|copies 1
AAAATCGTTGATGAGTATCCGCACCAATTATCAGGCGGGATGAG
>2010915|reference BmtI_mod_final_v3_jobs_022_022583_data_consensus|length 43|copies 1
AAAATCTAATCAAACAGTTGGAGGATCAAGCACAGACCTTTAA
>2010915|reference BmtI_mod_final_v3_jobs_022_022583_data_consensus|length 52|copies 1
AAAATCTATCAAAATATGGGGGATTCTCGATGAAAAAATCAATCTCGTTAGT
>2010915|reference BmtI_mod_final_v3_jobs_022_022583_data_consensus|length 56|copies 1
AAAATCTCATTCTTACCAAAGGACTTGTGGATATTTTTAATCTCTAACATGACTTT
>2010915|reference BmtI_mod_final_v3_jobs_022_022583_data_consensus|length 44|copies 1
AAAATCTCCAAGGTTGATATCAGCCAATACTCTTTCTTCCGCAA
>2010915|reference BmtI_mod_final_v3_jobs_022_022583_data_consensus|length 45|copies 3
AAAATCTCTGTAGAAGGCTTCAAAGATCCTAAAGTAATGGCGACT
>2010915|reference BmtI_mod_final_v3_jobs_022_022583_data_consensus|length 58|copies 1
AAAATCTGATTTTGTTCCATTCATCATTTCATCACTGAAAACATGGATCCAAGGCATT
>2010915|reference BmtI_mod_final_v3_jobs_022_022583_data_consensus|length 65|copies 1
AAAATCTGATTTTGTTCCATTCATCATTTCATCACTGAAAACATGGATCCAAGGCATTGGGTTTA
>2010915|reference BmtI_mod_final_v3_jobs_022_022583_data_consensus|length 66|copies 13
AAAATCTGATTTTGTTCCATTCATCATTTCATCACTGAAAACATGGATCCAAGGCATTGGGTTTAC
>2010915|reference BmtI_mod_final_v3_jobs_022_022583_data_consensus|length 51|copies 16
AAAATCTTCAGAAACATTTGTAGGGCAATTAATTCCCGCAGCAGTGATTGG
>2010915|reference BmtI_mod_final_v3_jobs_022_022583_data_consensus|length 53|copies 1
AAAATCTTCAGAAACATTTGTAGGGCAATTAATTCCCGCAGCAGTGATTGGAA
>2010915|reference BmtI_mod_final_v3_jobs_022_022583_data_consensus|length 49|copies 4
AAAATGAAATGAAATACATTGAACAACAGCTGGAACAGCAGGAAAGAAG
>2010915|reference BmtI_mod_final_v3_jobs_022_022583_data_consensus|length 57|copies 1
AAAATGAAATGATTAATAACTTTATCAAACCTGGCCTGGAGGATCTTGCTGTTTCAA
>2010915|reference BmtI_mod_final_v3_jobs_022_022583_data_consensus|length 62|copies 4
AAAATGAACCTAACCGAAAGGGGATGCAATATGGGAGTTTTAGTAGAAAGAAAAGGTAAAGT
>2010915|reference BmtI_mod_final_v3_jobs_022_022583_data_consensus|length 62|copies 12
AAAATGAAGCAAATTTGTCAAAGGTTACCGACCCAGCTGGAGGATCATGGTACATCGAAACA
>2010915|reference BmtI_mod_final_v3_jobs_022_022583_data_consensus|length 65|copies 1
AAAATGAATCGGCTTTTCGAATGAAATTTCTCCCTGGCCGTTTTTATTCACGACCCTTAACGGCC
>2010915|reference BmtI_mod_final_v3_jobs_022_022583_data_consensus|length 36|copies 1
AAAATGACATTGGTTTTACTAGTATAACCTATGATG
>2010915|reference BmtI_mod_final_v3_jobs_022_022583_data_consensus|length 54|copies 4
AAAATGACCACCGGCACGAATTCCACGCCTTTCAGATCAAGGACGCCGGTAAAT
>2010915|reference BmtI_mod_final_v3_jobs_022_022583_data_consensus|length 35|copies 4
AAAATGAGGAGTGCCGGATCGACGCGATTGCTCAA
>2010915|reference BmtI_mod_final_v3_jobs_022_022583_data_consensus|length 55|copies 1
AAAATGAGGCAGTCCTCTAAAAATTTTTCCCATTCCTTTTCAACATGAAAAAAGC
>2010915|reference BmtI_mod_final_v3_jobs_022_022583_data_consensus|length 44|copies 1
AAAATGATATCACCTTTAGTTTATCTGAGCACACGCATTCGTTC
>2010915|reference BmtI_mod_final_v3_jobs_022_022583_data_consensus|length 26|copies 1
AAAATGATCGATACTGATTTTGAGCG
>2010915|reference BmtI_mod_final_v3_jobs_022_022583_data_consensus|length 47|copies 1
AAAATGATGTCTTACAGATTGATTTTCCAGAGCTTACAGACCAATTT
>2010915|reference BmtI_mod_final_v3_jobs_022_022583_data_consensus|length 30|copies 1
AAAATGCAGATTTACAGAAACAAAACATAA
>2010915|reference BmtI_mod_final_v3_jobs_022_022583_data_consensus|length 52|copies 5
AAAATGCCATTGTTAACACTCCTGATGAGATTTCTAGTTTTGGTGAAGAGAA
>2010915|reference BmtI_mod_final_v3_jobs_022_022583_data_consensus|length 45|copies 1
AAAATGCGAAGGCGCTGGATCGGTTTTAACTCCATATTCGCACTA
>2010915|reference BmtI_mod_final_v3_jobs_022_022583_data_consensus|length 43|copies 5
AAAATGCTGTTGACACTTAATAGGTTTATAGATAAACCAATGA
>2010915|reference BmtI_mod_final_v3_jobs_022_022583_data_consensus|length 45|copies 1
AAAATGCTGTTGACACTTAATAGGTTTATAGATAAACCAATGACA
>2010915|reference BmtI_mod_final_v3_jobs_022_022583_data_consensus|length 50|copies 2
AAAATGGAAATTAAAATTATTAAACCACAGGATCAGGCGTTTGGGCAGTT
>2010915|reference BmtI_mod_final_v3_jobs_022_022583_data_consensus|length 57|copies 1
AAAATGGACGCCAGTCTTCCCCTGTTTTTATCCCTTCTTCTTGTGCGAATAAAACCC
>2010915|reference BmtI_mod_final_v3_jobs_022_022583_data_consensus|length 54|copies 1
AAAATGGAGAAACCAGGTTCCGTCGCTATTACGTTACCGGAGAACTTTTCCACT
>2010915|reference BmtI_mod_final_v3_jobs_022_022583_data_consensus|length 43|copies 1
AAAATGGATCCATCCATTAGTCAAACAGGCAAGATATGCCAAT
>2010915|reference BmtI_mod_final_v3_jobs_022_022583_data_consensus|length 42|copies 1
AAAATGGCAGTCTTATTATACACCGGTGAAGTTAGCTCAAGA
>2010915|reference BmtI_mod_final_v3_jobs_022_022583_data_consensus|length 58|copies 1
AAAATGGCCGCAATCCCGATCCAGCCGAGAATTTTTCGATCCATATTTTTCGGCATAA
>2010915|reference BmtI_mod_final_v3_jobs_022_022583_data_consensus|length 49|copies 1
AAAATGGCGGCAAGGTGTTGGAACCTTCTGAATGAGGGGAAGCCGTTTA
>2010915|reference BmtI_mod_final_v3_jobs_022_022583_data_consensus|length 45|copies 9
AAAATGGCTTGCCCCTGATCGGCCCGTTCAAGAAAGTTAATGCAC
>2010915|reference BmtI_mod_final_v3_jobs_022_022583_data_consensus|length 53|copies 11
AAAATGGGTGCCTTCTTGGTTGGCGTTTGAATTTGTCAGTTCTTTAGTTTAGA
>2010915|reference BmtI_mod_final_v3_jobs_022_022583_data_consensus|length 51|copies 1
AAAATGGTAATCTCAAATAACTCCTTAGATAGTTTTAAAATCTCTTCAATG
>2010915|reference BmtI_mod_final_v3_jobs_022_022583_data_consensus|length 40|copies 10
AAAATGGTGCAACTGTTGCAGATCATATCAATGCTTCTAT
>2010915|reference BmtI_mod_final_v3_jobs_022_022583_data_consensus|length 41|copies 7
AAAATGGTGCAACTGTTGCAGATCATATCAATGCTTCTATT
>2010915|reference BmtI_mod_final_v3_jobs_022_022583_data_consensus|length 58|copies 2
AAAATGGTGTACCGTTTATGTTTGAGTCCCCCGTAGGTTGTAAAGGCATAATAAGCTC
>2010915|reference BmtI_mod_final_v3_jobs_022_022583_data_consensus|length 56|copies 1
AAAATGGTTATTACAAAAAGTGAAGTAGAAGTAATCGATCAAGAATGGATGGACCT
>2010915|reference BmtI_mod_final_v3_jobs_022_022583_data_consensus|length 48|copies 1
AAAATGTACCAAGCGATCCGCGGCGGACTTGCTGGAAGTGCTGTTCTG
>2010915|reference BmtI_mod_final_v3_jobs_022_022583_data_consensus|length 42|copies 1
AAAATGTATATAATCCCTATATAAATACTTGGAATTGATAGG
>2010915|reference BmtI_mod_final_v3_jobs_022_022583_data_consensus|length 58|copies 1
AAAATGTGGCCATTTTTCTTAACAAGACGTTTTAGTGTTTTAAGTGTGGGTTCCATTC
>2010915|reference BmtI_mod_final_v3_jobs_022_022583_data_consensus|length 57|copies 8
AAAATGTTGCGGTTGCCAGGGCAGTAAAAGAAGGTCTGATCGGGCGTGTAACTTTCA
>2010915|reference BmtI_mod_final_v3_jobs_022_022583_data_consensus|length 61|copies 1
AAAATTAAAAACGCGGGCCAATCTATTATTGAAGGAAGGCGATCTGATTGGTTCGTTAACA
>2010915|reference BmtI_mod_final_v3_jobs_022_022583_data_consensus|length 47|copies 2
AAAATTAAAACTCTCTCCATTATCAGCGATCATAATTTCTAGTTTAT
>2010915|reference BmtI_mod_final_v3_jobs_022_022583_data_consensus|length 45|copies 12
AAAATTAAAGCAATCAAATCGTAGAGATCGTATCGTTTATGGACT
>2010915|reference BmtI_mod_final_v3_jobs_022_022583_data_consensus|length 44|copies 1
AAAATTAACAAGCTATTCTGATCTCCATTTGGTAAATTACTCCT
>2010915|reference BmtI_mod_final_v3_jobs_022_022583_data_consensus|length 54|copies 1
AAAATTAATACTGAGAATGAAATAACCATTTCACCAAAAATTAACGTCAACAGC
>2010915|reference BmtI_mod_final_v3_jobs_022_022583_data_consensus|length 45|copies 1
AAAATTAATATGGTTTACTTAACAGATTACTCTGACAAACTGGAC
>2010915|reference BmtI_mod_final_v3_jobs_022_022583_data_consensus|length 51|copies 1
AAAATTACAGCCCTTACTCCTAACAGTTGAAGGGCAAATAATATGACAACT
>2010915|reference BmtI_mod_final_v3_jobs_022_022583_data_consensus|length 31|copies 1
AAAATTAGAAGATCATATAAAAAAAATAATA
>2010915|reference BmtI_mod_final_v3_jobs_022_022583_data_consensus|length 50|copies 16
AAAATTCAAAAATTCATTTTAATACTCTAGCTGATGTAAATGGTTATCAG
>2010915|reference BmtI_mod_final_v3_jobs_022_022583_data_consensus|length 47|copies 39
AAAATTCAACATTCAACACCACCAAGCGATCAGAGTAAAGTGAAACT
>2010915|reference BmtI_mod_final_v3_jobs_022_022583_data_consensus|length 13|copies 1
AAAATTCAATACC
>2010915|reference BmtI_mod_final_v3_jobs_022_022583_data_consensus|length 58|copies 1
AAAATTCCCGGTAAGCATGTAAGCAATATAATCGGACGCTGACAGCCAGACTGCCCCT
>2010915|reference BmtI_mod_final_v3_jobs_022_022583_data_consensus|length 13|copies 1
AAAATTCCGAGGT
>2010915|reference BmtI_mod_final_v3_jobs_022_022583_data_consensus|length 48|copies 2
AAAATTCCGGATGAGAAATTTGGAGTAGATCTTGGTAATCCAAGAGAG
>2010915|reference BmtI_mod_final_v3_jobs_022_022583_data_consensus|length 51|copies 3
AAAATTCTGATTAATACCCCATCCTCTTCGCGCACTGGCATGTCTTTGGCA
>2010915|reference BmtI_mod_final_v3_jobs_022_022583_data_consensus|length 74|copies 4
AAAATTCTTTTCCGTCAAATATAAAAAAGCAGCGATTAAATTAACTGGTAAAAAGATCAGGTTCAGCAATGGAA
>2010915|reference BmtI_mod_final_v3_jobs_022_022583_data_consensus|length 59|copies 2
AAAATTGAAGCACTTGAGGGACAAATTTGGGAACTTCAAGATTCCATGAAGACGCAAAG
>2010915|reference BmtI_mod_final_v3_jobs_022_022583_data_consensus|length 44|copies 1
AAAATTGAGATGAACCGTGTAGTTGATCTGGCTGTGCCTCACTT
>2010915|reference BmtI_mod_final_v3_jobs_022_022583_data_consensus|length 48|copies 4
AAAATTGCCGTTTGATACGATTGCCCTCGATCATGGAATTGGCCGCCC
>2010915|reference BmtI_mod_final_v3_jobs_022_022583_data_consensus|length 55|copies 6
AAAATTGCTACGACATTACCAAACGATAAACAAGCGATCCAAGCGGCTATTAAAA
>2010915|reference BmtI_mod_final_v3_jobs_022_022583_data_consensus|length 44|copies 4
AAAATTGGATTGAAAAAGACAGCAGGTATAAGATGTCTATGCTT
>2010915|reference BmtI_mod_final_v3_jobs_022_022583_data_consensus|length 50|copies 7
AAAATTGGCGCCAATAACCTGGCAGGTACATTTCAGCCGGGCTGGCTTGG
>2010915|reference BmtI_mod_final_v3_jobs_022_022583_data_consensus|length 51|copies 1
AAAATTGTTATTGGAGATTCGGTAACCGATCTCGAGGCAGCAAAACATGCG
>2010915|reference BmtI_mod_final_v3_jobs_022_022583_data_consensus|length 45|copies 2
AAAATTGTTGCTATTTCCGATTGTCTTAAGGGTTCTCTTTATCAT
>2010915|reference BmtI_mod_final_v3_jobs_022_022583_data_consensus|length 66|copies 1
AAAATTTACCACCCTACAAATGGAATTCTAAATAGTGTTCTGGTTTCACTTGGAGTTGAAAATCCA
>2010915|reference BmtI_mod_final_v3_jobs_022_022583_data_consensus|length 63|copies 2
AAAATTTAGAAAAATCTGTATTTGAAGGAGTGAATTGTAAAAAAAATTAATTTCTTCCAGTAT
>2010915|reference BmtI_mod_final_v3_jobs_022_022583_data_consensus|length 64|copies 1
AAAATTTAGGAATTCGTTTTCCGGTTAGGTTCTTTTATTTTAGTTGCTGGGTTTTTGGGAATAT
>2010915|reference BmtI_mod_final_v3_jobs_022_022583_data_consensus|length 53|copies 1
AAAATTTAGGGCTTGAGGTCCGTTCAACAGAGTATACAAGCCCTGCGATAACA
>2010915|reference BmtI_mod_final_v3_jobs_022_022583_data_consensus|length 54|copies 1
AAAATTTATAAAATTGGATGTAGTTGAATTGCATGATCAAAAGGATAAAAAGTA
>2010915|reference BmtI_mod_final_v3_jobs_022_022583_data_consensus|length 52|copies 1
AAAATTTATTAAGCTGGTTCTTATTTGATAAAAGCATCCTTGAAGATGAATT
>2010915|reference BmtI_mod_final_v3_jobs_022_022583_data_consensus|length 48|copies 1
AAAATTTCACAAGTTATTCACATTTATACCTTGTTAATATTTTAAAGG
>2010915|reference BmtI_mod_final_v3_jobs_022_022583_data_consensus|length 44|copies 1
AAAATTTCCACCTCTTTTGATTCATCGCTGGGATTCAGACACGG
>2010915|reference BmtI_mod_final_v3_jobs_022_022583_data_consensus|length 58|copies 8
AAAATTTCTCTCGGCAAACTTCAGGAAGGTTTTTACCTGTTGCAATCCCTAACTTGGC
>2010915|reference BmtI_mod_final_v3_jobs_022_022583_data_consensus|length 46|copies 1
AAAATTTCTTATCTTCATGGTTGAAATAACCCATAAAGTAATGAGG
>2010915|reference BmtI_mod_final_v3_jobs_022_022583_data_consensus|length 59|copies 1
AAAATTTGGTTTACTGTTAGCAGGTGGAATTGCAGCGATGATCTTGCTTTCCACAATTG
>2010915|reference BmtI_mod_final_v3_jobs_022_022583_data_consensus|length 34|copies 1
AAAATTTTAAAGCGATCATAAAGACATCGGAATA
>2010915|reference BmtI_mod_final_v3_jobs_022_022583_data_consensus|length 55|copies 1
AAAATTTTAAATAAAATCAAGGAAAGCCAGATCTTTACGGTGAATCTTTTGGCTT
>2010915|reference BmtI_mod_final_v3_jobs_022_022583_data_consensus|length 64|copies 1
AAAATTTTCACGGAAATTTGGATTTACCCCAAAGGTTTCGGCGCGATCATGAATAAAATGAACA
>2010915|reference BmtI_mod_final_v3_jobs_022_022583_data_consensus|length 42|copies 1
AAACAAACATTCAAAAAACGATTCGCAAGTCTATTGGCAAGT
>2010915|reference BmtI_mod_final_v3_jobs_022_022583_data_consensus|length 59|copies 1
AAACAAACTATTATAAAGTAAGGACGGTGATTCATTTGGTTGCAGGAATTGTAACTGCC
>2010915|reference BmtI_mod_final_v3_jobs_022_022583_data_consensus|length 55|copies 4
AAACAAAGATGTTCCGATTAAATTACTTTTCGAAAGATCATTGCGCTGAAACGTT
>2010915|reference BmtI_mod_final_v3_jobs_022_022583_data_consensus|length 56|copies 4
AAACAAAGATGTTCCGATTAAATTACTTTTCGAAAGATCATTGCGCTGAAACGTTA
>2010915|reference BmtI_mod_final_v3_jobs_022_022583_data_consensus|length 51|copies 15
AAACAAAGCTGCTGAAATTTTTTGAGGAAGTGATCCGGTCAGATGACGAAA
>2010915|reference BmtI_mod_final_v3_jobs_022_022583_data_consensus|length 68|copies 1
AAACAAATAGAAATGGAACAATCCACGTCAGATTTACAACAAGGGCTTTTTGTTTCGCCGAGTAAGCC
>2010915|reference BmtI_mod_final_v3_jobs_022_022583_data_consensus|length 50|copies 1
AAACAAATCCTTGCAGGCATGCAGAATGAAAAAGTGAGCCAAATTGCCGA
>2010915|reference BmtI_mod_final_v3_jobs_022_022583_data_consensus|length 36|copies 5
AAACAAATCGAGTCTCGATCCGGATATCCAAAAAGG
>2010915|reference BmtI_mod_final_v3_jobs_022_022583_data_consensus|length 42|copies 2
AAACAAATCTTACAGCTAACTTAGAGGATAATGATATTCAGC
>2010915|reference BmtI_mod_final_v3_jobs_022_022583_data_consensus|length 43|copies 1
AAACAAATCTTACAGCTAACTTAGAGGATAATGATATTCAGCC
>2010915|reference BmtI_mod_final_v3_jobs_022_022583_data_consensus|length 47|copies 3
AAACAAATGAAGAAACGAAATATGCTTATGCTAGCAGCATTAATGCT
>2010915|reference BmtI_mod_final_v3_jobs_022_022583_data_consensus|length 44|copies 1
AAACAAATGGATATTACGCTAAATATGATGACACTCGGGGCAAT
>2010915|reference BmtI_mod_final_v3_jobs_022_022583_data_consensus|length 36|copies 5
AAACAAATTAGGTCATGATCCTGTCGTAGAGCGTCA
>2010915|reference BmtI_mod_final_v3_jobs_022_022583_data_consensus|length 52|copies 2
AAACAAATTAGGTCATGATCCTGTCGTAGAGCGTCATTGTGCAAAAGTTTCT
>2010915|reference BmtI_mod_final_v3_jobs_022_022583_data_consensus|length 42|copies 1
AAACAACAGCTACCAGATTTCCCTTCATGGTATATTCATAGG
>2010915|reference BmtI_mod_final_v3_jobs_022_022583_data_consensus|length 54|copies 70
AAACAACGATTGCTGCCATTCAACAACTATTGGAGATCATGGCACCTGAAGGAA
>2010915|reference BmtI_mod_final_v3_jobs_022_022583_data_consensus|length 16|copies 1
AAACAACGGCACTGTT
>2010915|reference BmtI_mod_final_v3_jobs_022_022583_data_consensus|length 42|copies 1
AAACAACGGCAGAATTAGTTGAATTGATTAAGGATGCTATTC
>2010915|reference BmtI_mod_final_v3_jobs_022_022583_data_consensus|length 49|copies 1
AAACAACGTACCCATATGGTGTGGCAATTGCTGCTGGAGCAATCTATCA
>2010915|reference BmtI_mod_final_v3_jobs_022_022583_data_consensus|length 55|copies 3
AAACAACTGCGAAGGAAGTAAATGACCAGTTAAGGAATGGTGAAATTGCGATTTA
>2010915|reference BmtI_mod_final_v3_jobs_022_022583_data_consensus|length 55|copies 1
AAACAACTTTTAAACTTGATCAACGATCACTCTATAGACCAGTTTGAGGCAGAAC
>2010915|reference BmtI_mod_final_v3_jobs_022_022583_data_consensus|length 20|copies 1
AAACAAGACTGTAGAAGGCC
>2010915|reference BmtI_mod_final_v3_jobs_022_022583_data_consensus|length 46|copies 6
AAACAAGAGGTGATTTGATCGAATGAGTATCATAGAATTGGCATTG
>2010915|reference BmtI_mod_final_v3_jobs_022_022583_data_consensus|length 47|copies 1
AAACAAGCCCATCTGGTAATATCCATGGAATGCCACTAGCCGTAAGT
>2010915|reference BmtI_mod_final_v3_jobs_022_022583_data_consensus|length 54|copies 1
AAACAAGCCGGCTGCTAAGAGAACAAAGCCCGGATACATAATAAAGTTTGCCCC
>2010915|reference BmtI_mod_final_v3_jobs_022_022583_data_consensus|length 44|copies 1
AAACAAGCGTATCTGATTCCAGACAAATACAAGAAAAATTCAAC
>2010915|reference BmtI_mod_final_v3_jobs_022_022583_data_consensus|length 50|copies 1
AAACAAGGACTGCCTATCTTCTTTATAGATGGACTTCCTCAACGTTCATG
>2010915|reference BmtI_mod_final_v3_jobs_022_022583_data_consensus|length 55|copies 1
AAACAAGGAGTACCAATCAACGCGCTTGTTTTGACGATCGGGATCGCTTTATTAT
>2010915|reference BmtI_mod_final_v3_jobs_022_022583_data_consensus|length 69|copies 1
AAACAAGGGATAAACGGCGGCATACATGTTCAACGGAAGTTACCGCAACGATCGAAGCTTTTGGACGAT
>2010915|reference BmtI_mod_final_v3_jobs_022_022583_data_consensus|length 70|copies 1
AAACAAGGGATAAACGGCGGCATACATGTTCAACGGAAGTTACCGCAACGATCGAAGCTTTTGGACGATA
>2010915|reference BmtI_mod_final_v3_jobs_022_022583_data_consensus|length 51|copies 1
AAACAAGTAAAGGATTAGCAATAAAATCCTCACCGCGGCGATGATGGTCAA
>2010915|reference BmtI_mod_final_v3_jobs_022_022583_data_consensus|length 36|copies 1
AAACAAGTAGCCACAGGATCGAATGAGTTGAAAAAA
>2010915|reference BmtI_mod_final_v3_jobs_022_022583_data_consensus|length 55|copies 10
AAACAAGTAGCCACAGGATCGAATGAGTTGAAAAAAGGGCTGGCAAAAGCTGATG
>2010915|reference BmtI_mod_final_v3_jobs_022_022583_data_consensus|length 56|copies 1
AAACAAGTAGCCACAGGATCGAATGAGTTGAAAAAAGGGCTGGCAAAAGCTGATGC
>2010915|reference BmtI_mod_final_v3_jobs_022_022583_data_consensus|length 60|copies 1
AAACAAGTAGGCTACGAAAATCAAAAATACTTTAATCAAGTATTCAAGAAAAATATCGGG
>2010915|reference BmtI_mod_final_v3_jobs_022_022583_data_consensus|length 69|copies 3
AAACAATAAAAATCGTTGCTATTTTTGTAAAAGTAGTTTATTTGAACACATAATTCCAGTTATGGAAGA
>2010915|reference BmtI_mod_final_v3_jobs_022_022583_data_consensus|length 54|copies 1
AAACAATAGGTGCCATATATATTAGCAATCCCCAAACAAGCAAGAAAAAAGCTC
>2010915|reference BmtI_mod_final_v3_jobs_022_022583_data_consensus|length 39|copies 1
AAACAATATGTCATCCTCGGTGCAGGTTTCGATACCTTT
>2010915|reference BmtI_mod_final_v3_jobs_022_022583_data_consensus|length 63|copies 1
AAACAATCGCCTAGATTCATGATAGACAAAATATCCACCTTTTAAACAAAAAAAAGTGAGAGC
>2010915|reference BmtI_mod_final_v3_jobs_022_022583_data_consensus|length 43|copies 3
AAACAATCTCGATCAATCTCAAACTTAACCAGATTTAGATAGG
>2010915|reference BmtI_mod_final_v3_jobs_022_022583_data_consensus|length 63|copies 2
AAACAATGGACTTCAGAAAATGGATTAACAGTCATCTCCATTTTTCACGATTTAAACCTTGCA
>2010915|reference BmtI_mod_final_v3_jobs_022_022583_data_consensus|length 47|copies 2
AAACAATGGAGGTTATGATCAGTTAAAAGATTTCATTAGTGGAATGG
>2010915|reference BmtI_mod_final_v3_jobs_022_022583_data_consensus|length 8|copies 1
AAACAATT
>2010915|reference BmtI_mod_final_v3_jobs_022_022583_data_consensus|length 54|copies 1
AAACAATTATTGCTCCAACATTCCGTCCGGATGGGGCACTTTTTATTGAACGTC
>2010915|reference BmtI_mod_final_v3_jobs_022_022583_data_consensus|length 57|copies 1
AAACAATTTAATCTTGAATCTGATGTAAAAGCTATTGATCCAGCCAGTGTTAATAAA
>2010915|reference BmtI_mod_final_v3_jobs_022_022583_data_consensus|length 59|copies 1
AAACACATGGTATTCATCTTAAGAAAATTTCAAAAGCAGATCGAGGTAAAGGATCAAAT
>2010915|reference BmtI_mod_final_v3_jobs_022_022583_data_consensus|length 48|copies 1
AAACACATTTGAATCTAATTCAATCACTGTTCGGGAACGAAGTGAATC
>2010915|reference BmtI_mod_final_v3_jobs_022_022583_data_consensus|length 49|copies 1
AAACACATTTGAATCTAATTCAATCACTGTTCGGGAACGAAGTGAATCC
>2010915|reference BmtI_mod_final_v3_jobs_022_022583_data_consensus|length 51|copies 12
AAACACCCGAATTCGTGTCGATTCAGTTTCAAATCGCTGGTTTAGGCAGCA
>2010915|reference BmtI_mod_final_v3_jobs_022_022583_data_consensus|length 49|copies 1
AAACACCTGTGAGAATTAGGATAGAGCCGATCCAAAACGTTAAACCTAT
>2010915|reference BmtI_mod_final_v3_jobs_022_022583_data_consensus|length 62|copies 3
AAACACGAACCTCTCCAGCTTTTCAGGAAATGGACATTCATTTGAAAAGCGGAAGTGTTTTA
>2010915|reference BmtI_mod_final_v3_jobs_022_022583_data_consensus|length 43|copies 1
AAACACGCATAAAGCTAATTTCTCAATGATTCAAGTCCGAGGC
>2010915|reference BmtI_mod_final_v3_jobs_022_022583_data_consensus|length 49|copies 3
AAACACTCTAGGTGGATATCCCAGAGTGTGATCAAATTATAAGTTAATC
>2010915|reference BmtI_mod_final_v3_jobs_022_022583_data_consensus|length 50|copies 1
AAACACTCTAGGTGGATATCCCAGAGTGTGATCAAATTATAAGTTAATCG
>2010915|reference BmtI_mod_final_v3_jobs_022_022583_data_consensus|length 51|copies 14
AAACACTGAATGCGGCAGCCAATGTTGTCCCACATTTTATCGGGGGGTCTG
>2010915|reference BmtI_mod_final_v3_jobs_022_022583_data_consensus|length 49|copies 1
AAACACTGGCCACATATTCTCGGTGTTCTTCGTTCTCAATCGACCGATA
>2010915|reference BmtI_mod_final_v3_jobs_022_022583_data_consensus|length 44|copies 2
AAACACTTCGTAATAATAATTCCGTTCATCTAACCATTGGAGAA
>2010915|reference BmtI_mod_final_v3_jobs_022_022583_data_consensus|length 49|copies 1
AAACAGAAGGAATAATCATAAATCCAACGATCAAACATATTCCCAAAAT
>2010915|reference BmtI_mod_final_v3_jobs_022_022583_data_consensus|length 57|copies 1
AAACAGAATCTTTCTTGATCCCTATGAGAGAGACAAATATGGTGTACCAAAGATCCA
>2010915|reference BmtI_mod_final_v3_jobs_022_022583_data_consensus|length 47|copies 10
AAACAGAGGAGTAATCGGTTATTAATAGATCTGAGATAAATAATAAA
>2010915|reference BmtI_mod_final_v3_jobs_022_022583_data_consensus|length 37|copies 1
AAACAGAGGTTGAAATAGGGCAGGATACAGTTATCTA
>2010915|reference BmtI_mod_final_v3_jobs_022_022583_data_consensus|length 45|copies 2
AAACAGATAATCCGCAGGAGGTAGCTGATTTAATTCTCGAGGAAG
>2010915|reference BmtI_mod_final_v3_jobs_022_022583_data_consensus|length 44|copies 1
AAACAGCAAAAATGAATGAGTCATGGCAAGGAAATTGGATTACG
>2010915|reference BmtI_mod_final_v3_jobs_022_022583_data_consensus|length 63|copies 2
AAACAGCAGTTCAAAATTCTTAGGATGCTCCGATTGAGGAAGGAAGGAAAAAATTCCGCCTCC
>2010915|reference BmtI_mod_final_v3_jobs_022_022583_data_consensus|length 49|copies 1
AAACAGCATCGTCGAATCCCCCATCACTCTAGCTAGCTCTTCTTTTCCA
>2010915|reference BmtI_mod_final_v3_jobs_022_022583_data_consensus|length 49|copies 1
AAACAGCCAAAAAAATATTCATTGCAACCGATCTTATCATTAGGAATAG
>2010915|reference BmtI_mod_final_v3_jobs_022_022583_data_consensus|length 49|copies 1
AAACAGCCATAGATTTAGCGGCGTTCCGTAAGGATCTTGAAATGCTTCC
>2010915|reference BmtI_mod_final_v3_jobs_022_022583_data_consensus|length 49|copies 2
AAACAGCCGCCAAGAAATCTCTAAGGTTTATGCTGGTGACATTGCTGCT
>2010915|reference BmtI_mod_final_v3_jobs_022_022583_data_consensus|length 42|copies 1
AAACAGCCTGTATCCACTCGCAGAGACTGGCCTGGCAAAAGG
>2010915|reference BmtI_mod_final_v3_jobs_022_022583_data_consensus|length 46|copies 1
AAACAGCTTTATTTAATTACTATGTTGATCAAGATGGATACGAAGC
>2010915|reference BmtI_mod_final_v3_jobs_022_022583_data_consensus|length 47|copies 3
AAACAGCTTTATTTAATTACTATGTTGATCAAGATGGATACGAAGCG
>2010915|reference BmtI_mod_final_v3_jobs_022_022583_data_consensus|length 42|copies 3
AAACAGGCAGAAATGCATTTGTCATTAAATGTGGTGTTACAC
>2010915|reference BmtI_mod_final_v3_jobs_022_022583_data_consensus|length 35|copies 1
AAACAGGTAGAAGATGATCATGGCGAGTTCATCAC
>2010915|reference BmtI_mod_final_v3_jobs_022_022583_data_consensus|length 44|copies 1
AAACAGGTTGTTCTTCCTCTTCTAATAGGCGCCTTTTGATTTCT
>2010915|reference BmtI_mod_final_v3_jobs_022_022583_data_consensus|length 11|copies 1
AAACAGTAATC
>2010915|reference BmtI_mod_final_v3_jobs_022_022583_data_consensus|length 58|copies 8
AAACAGTTTGTGACACGATCTTTGTTTGTTTAGTTTTGAGAGTACAATTCTCTCAAAG
>2010915|reference BmtI_mod_final_v3_jobs_022_022583_data_consensus|length 59|copies 109
AAACAGTTTGTGACACGATCTTTGTTTGTTTAGTTTTGAGAGTACAATTCTCTCAAAGC
>2010915|reference BmtI_mod_final_v3_jobs_022_022583_data_consensus|length 60|copies 2
AAACAGTTTGTGACACGATCTTTGTTTGTTTAGTTTTGAGAGTACAATTCTCTCAAAGCT
>2010915|reference BmtI_mod_final_v3_jobs_022_022583_data_consensus|length 60|copies 1
AAACAGTTTGTGACACGATCTTTGTTTGTTTAGTTTTGAGAGTATAATCTCTCTTTATAT
>2010915|reference BmtI_mod_final_v3_jobs_022_022583_data_consensus|length 61|copies 9
AAACAGTTTGTGACACGATCTTTGTTTGTTTAGTTTTGAGAGTATAATCTCTCTTTATATT
>2010915|reference BmtI_mod_final_v3_jobs_022_022583_data_consensus|length 62|copies 2
AAACAGTTTGTGACACGATCTTTGTTTGTTTAGTTTTGAGAGTATAATCTCTCTTTATATTT
>2010915|reference BmtI_mod_final_v3_jobs_022_022583_data_consensus|length 54|copies 1
AAACATAAAATATGGACGATGATTATATTTTTGGTCACATGTTTGTTGGCTTTA
>2010915|reference BmtI_mod_final_v3_jobs_022_022583_data_consensus|length 55|copies 1
AAACATAAGATCTTTTTGCTTCAAGGTTCGATTAAGGGCATCAACAATTTTATAC
>2010915|reference BmtI_mod_final_v3_jobs_022_022583_data_consensus|length 51|copies 1
AAACATACACTGGACAAAGAATAATGCTGCCACAATGACAAAGTATTTTCC
>2010915|reference BmtI_mod_final_v3_jobs_022_022583_data_consensus|length 48|copies 1
AAACATACCCCACCAATTGGCGTAATCGCCCCTAAGATGCCAATCTTC
>2010915|reference BmtI_mod_final_v3_jobs_022_022583_data_consensus|length 52|copies 1
AAACATACGCTCCAGGTCCAACACATGTAGGGATTTATTTAGGAAACAACCA
>2010915|reference BmtI_mod_final_v3_jobs_022_022583_data_consensus|length 54|copies 2
AAACATACGCTCCAGGTCCAACACATGTAGGGATTTATTTAGGAAACAACCAAT
>2010915|reference BmtI_mod_final_v3_jobs_022_022583_data_consensus|length 48|copies 1
AAACATAGCTGCAATCGTTGTCACAACGAGACCGATCACAACTGGTAG
>2010915|reference BmtI_mod_final_v3_jobs_022_022583_data_consensus|length 60|copies 1
AAACATCAAATTATTTGATCGGGGAAAACATATTCTTTCCTCTTTCCCAGAACGTTTAAG
>2010915|reference BmtI_mod_final_v3_jobs_022_022583_data_consensus|length 41|copies 1
AAACATCACAATCAAATGAGAAAGCAGTTTACAAGCAGGAT
>2010915|reference BmtI_mod_final_v3_jobs_022_022583_data_consensus|length 42|copies 3
AAACATCACAATCAAATGAGAAAGCAGTTTACAAGCAGGATT
>2010915|reference BmtI_mod_final_v3_jobs_022_022583_data_consensus|length 50|copies 1
AAACATCGTCGAACCCTAGTGCGAGTCCAGAAATTAACAAAATTAGCGAT
>2010915|reference BmtI_mod_final_v3_jobs_022_022583_data_consensus|length 43|copies 6
AAACATCGTCTTAACCGAACTCCTTCAACTCATCTATTCAGAT
>2010915|reference BmtI_mod_final_v3_jobs_022_022583_data_consensus|length 53|copies 2
AAACATCGTTCTCCCCAACCCTACCTGCCAAGACAGTTTTTCGATATCTAAAG
>2010915|reference BmtI_mod_final_v3_jobs_022_022583_data_consensus|length 45|copies 2
AAACATCTAAGTACCCGGAGGAAGAGAAAGCAAACGCGATTCCCT
>2010915|reference BmtI_mod_final_v3_jobs_022_022583_data_consensus|length 50|copies 1
AAACATCTTAACCGCATGCTCAAATTCTAGATCTAGTGGAGTTCCAAACA
>2010915|reference BmtI_mod_final_v3_jobs_022_022583_data_consensus|length 37|copies 1
AAACATGAAATTGCTAGGATCATGACAATAGAGCAAG
>2010915|reference BmtI_mod_final_v3_jobs_022_022583_data_consensus|length 54|copies 1
AAACATGAACTACGAGGCCCTTTCCAAATATGTAAAGCTGGCCACAAAATATAA
>2010915|reference BmtI_mod_final_v3_jobs_022_022583_data_consensus|length 34|copies 1
AAACATGGTAAAGCATCAGCTCATGGATTTGGCT
>2010915|reference BmtI_mod_final_v3_jobs_022_022583_data_consensus|length 56|copies 1
AAACATGGTGTTTATTGGGTCGAAGAACTCTGTTTTTGCTGGTAAAAATGCAGCTG
>2010915|reference BmtI_mod_final_v3_jobs_022_022583_data_consensus|length 46|copies 1
AAACATGTTTTTGATGATTTTATCTTCGTACACGCCTCTTCCTGTT
>2010915|reference BmtI_mod_final_v3_jobs_022_022583_data_consensus|length 47|copies 1
AAACATGTTTTTGATGATTTTATCTTCGTACACGCCTCTTCCTGTTT
>2010915|reference BmtI_mod_final_v3_jobs_022_022583_data_consensus|length 65|copies 3
AAACATTAAAGTCCTTAGGGATGAAAGTTTTTCCTACCAATGGGGTGGAAAAAGTAGATCCTAAA
>2010915|reference BmtI_mod_final_v3_jobs_022_022583_data_consensus|length 51|copies 5
AAACATTACGTTAGCGTGTACAGAAACCGGCGATCGAAACTATATTACGAC
>2010915|reference BmtI_mod_final_v3_jobs_022_022583_data_consensus|length 52|copies 4
AAACATTACGTTAGCGTGTACAGAAACCGGCGATCGAAACTATATTACGACA
>2010915|reference BmtI_mod_final_v3_jobs_022_022583_data_consensus|length 53|copies 1
AAACATTCTCCCGTACAGTAAATGAATAACAACTAACAGGATATCACATTCTG
>2010915|reference BmtI_mod_final_v3_jobs_022_022583_data_consensus|length 51|copies 3
AAACATTGATTTTGAAAATGTGTTGCCAGCCGATCGCGAAAATTACAATCT
>2010915|reference BmtI_mod_final_v3_jobs_022_022583_data_consensus|length 52|copies 1
AAACATTGATTTTGAAAATGTGTTGCCAGCCGATCGCGAAAATTACAATCTA
>2010915|reference BmtI_mod_final_v3_jobs_022_022583_data_consensus|length 57|copies 3
AAACATTTACTTGAGAAGAAAAGAATGATATGGAGAGGAAAAAACAAGTTTGCATGG
>2010915|reference BmtI_mod_final_v3_jobs_022_022583_data_consensus|length 45|copies 1
AAACATTTCTATCAAGAGACCAACTCCGATTATATAAATTAATCT
>2010915|reference BmtI_mod_final_v3_jobs_022_022583_data_consensus|length 46|copies 3
AAACATTTCTATCAAGAGACCAACTCCGATTATATAAATTAATCTG
>2010915|reference BmtI_mod_final_v3_jobs_022_022583_data_consensus|length 41|copies 1
AAACATTTGCAATCGGTGATCGCCAATCGACTATAATCGGA
>2010915|reference BmtI_mod_final_v3_jobs_022_022583_data_consensus|length 14|copies 1
AAACATTTGGCGGC
>2010915|reference BmtI_mod_final_v3_jobs_022_022583_data_consensus|length 51|copies 1
AAACATTTTCTTAATACGATCTTCTTTTGATACTTTTTCTAAATCATGAGT
>2010915|reference BmtI_mod_final_v3_jobs_022_022583_data_consensus|length 52|copies 1
AAACATTTTCTTAATACGATCTTCTTTTGATACTTTTTCTAAATCATGAGTC
>2010915|reference BmtI_mod_final_v3_jobs_022_022583_data_consensus|length 56|copies 1
AAACCAAAAAACTCATTCGCATGTTCTTTTGGAACAAGTTTGGCAAAGTAGGAGCG
>2010915|reference BmtI_mod_final_v3_jobs_022_022583_data_consensus|length 57|copies 9
AAACCAAATCGGGATTGAACTATGGGCGAGTTCCAATGATCAAGTATTTACATTAAA
>2010915|reference BmtI_mod_final_v3_jobs_022_022583_data_consensus|length 45|copies 2
AAACCAACAAAGATAAACGACATTGATCTAGAACTGATCGGGATG
>2010915|reference BmtI_mod_final_v3_jobs_022_022583_data_consensus|length 37|copies 1
AAACCAAGAAATGCTTACGAATATGAATACCAATCCA
>2010915|reference BmtI_mod_final_v3_jobs_022_022583_data_consensus|length 12|copies 1
AAACCAAGTTTC
>2010915|reference BmtI_mod_final_v3_jobs_022_022583_data_consensus|length 64|copies 1
AAACCAATAAGTTAGTTGAGGAATTTACAGCCTCAATTACTTTTGATCAAAAGCTAGCTAAGGA
>2010915|reference BmtI_mod_final_v3_jobs_022_022583_data_consensus|length 46|copies 3
AAACCAATCGTTAATTTTAAGTCGTCGATCAGGTAACTATAAATAG
>2010915|reference BmtI_mod_final_v3_jobs_022_022583_data_consensus|length 49|copies 1
AAACCAATGAAGAAGCGGGAGGAAAGAAAGATCCTGCCACTGGAAGTGG
>2010915|reference BmtI_mod_final_v3_jobs_022_022583_data_consensus|length 54|copies 1
AAACCAATTTTACTAATATCAGTAAAATATTTAAATACAAAGGTAAAGCCTTGC
>2010915|reference BmtI_mod_final_v3_jobs_022_022583_data_consensus|length 53|copies 2
AAACCACCGAAACATTGATCCGTTCCGGTAAAACCGTTGCCGTATATACAAGT
>2010915|reference BmtI_mod_final_v3_jobs_022_022583_data_consensus|length 45|copies 1
AAACCACTAAAGAAATAATGATGAGTGCACTAAGTGGAACTGTCC
>2010915|reference BmtI_mod_final_v3_jobs_022_022583_data_consensus|length 53|copies 5
AAACCAGGAAATTCGTTAATGACCACTGTCTCTTTCCCCATCTTCTCAGCAAC
>2010915|reference BmtI_mod_final_v3_jobs_022_022583_data_consensus|length 54|copies 1
AAACCAGGAAATTCGTTAATGACCACTGTCTCTTTCCCCATCTTCTCAGCAACC
>2010915|reference BmtI_mod_final_v3_jobs_022_022583_data_consensus|length 37|copies 1
AAACCAGTAAGAGCAACACGCATACGTGCGCCAGGCG
>2010915|reference BmtI_mod_final_v3_jobs_022_022583_data_consensus|length 50|copies 3
AAACCAGTTACATAAATTCCCCCAGGTAAGCCCATTAAGAGCCAGCCGCT
>2010915|reference BmtI_mod_final_v3_jobs_022_022583_data_consensus|length 60|copies 1
AAACCATGACCAGCCACGACGGGTTTCTAGCTGGGGAAATGACCGGGAGTTTTGGAAAGA
>2010915|reference BmtI_mod_final_v3_jobs_022_022583_data_consensus|length 58|copies 1
AAACCATGGGCCAATTTTTTGAAAGTATTGGTGTTACAAAACAAGTTTTAACGGATGA
>2010915|reference BmtI_mod_final_v3_jobs_022_022583_data_consensus|length 42|copies 1
AAACCATTAGAAGAGCTGATTCCGGCTAATCAGAATGCACCA
>2010915|reference BmtI_mod_final_v3_jobs_022_022583_data_consensus|length 51|copies 2
AAACCATTCTTGCATATGATCCGCAATTTGCTCAGGTGTGCCCTTGATTTC
>2010915|reference BmtI_mod_final_v3_jobs_022_022583_data_consensus|length 51|copies 2
AAACCATTGTAGTGGTTTCTGGTTCAGATCTTTCAGGAATAGAGAGTAGCC
>2010915|reference BmtI_mod_final_v3_jobs_022_022583_data_consensus|length 49|copies 1
AAACCATTTCCAGCCGCTCCCATTGCGTGTTCCCGGACACCAAAATAGA
>2010915|reference BmtI_mod_final_v3_jobs_022_022583_data_consensus|length 52|copies 1
AAACCATTTTTCCTTTAATTCCTCTTGAAGAATCACTTCTACTTCATCTTTA
>2010915|reference BmtI_mod_final_v3_jobs_022_022583_data_consensus|length 57|copies 1
AAACCCAAACTTAAGATGTAATTTGAGACTGGATATATTTTCAGGAAAAATCCCAGA
>2010915|reference BmtI_mod_final_v3_jobs_022_022583_data_consensus|length 52|copies 1
AAACCCAGTTAGTTCTCTTCATGAAAAAGCTTCCTCCAAAATAAGTTTTGAA
>2010915|reference BmtI_mod_final_v3_jobs_022_022583_data_consensus|length 50|copies 1
AAACCCATTAACATGGGATGAGGTATTAGAGATTGCTAAAAAAGTAAATA
>2010915|reference BmtI_mod_final_v3_jobs_022_022583_data_consensus|length 57|copies 1
AAACCCATTTTAGCCAGATCTTGTGAGGCAACTCTTTGAACCTCTTGTGAAAATTTA
>2010915|reference BmtI_mod_final_v3_jobs_022_022583_data_consensus|length 58|copies 16
AAACCCATTTTAGCCAGATCTTGTGAGGCAACTCTTTGAACCTCTTGTGAAAATTTAT
>2010915|reference BmtI_mod_final_v3_jobs_022_022583_data_consensus|length 45|copies 1
AAACCCCCATAATGTCAGAAACAACCGATCCCAATTTGATGTTGG
>2010915|reference BmtI_mod_final_v3_jobs_022_022583_data_consensus|length 47|copies 2
AAACCCCCATAATGTCAGAAACAACCGATCCCAATTTGATGTTGGCA
>2010915|reference BmtI_mod_final_v3_jobs_022_022583_data_consensus|length 49|copies 5
AAACCCCTTTGAATTATACTGGACGGTCATCTCCAATTTGATCCATAAG
>2010915|reference BmtI_mod_final_v3_jobs_022_022583_data_consensus|length 50|copies 4
AAACCCGGTCGCACTTGCTTTTTTTCCAAATTTCTCTATTAAGCTATAGC
>2010915|reference BmtI_mod_final_v3_jobs_022_022583_data_consensus|length 51|copies 1
AAACCCGGTCGCACTTGCTTTTTTTCCAAATTTCTCTATTAAGCTATAGCG
>2010915|reference BmtI_mod_final_v3_jobs_022_022583_data_consensus|length 43|copies 2
AAACCCGTATGCACAATACCAAGGATCAAGATAAAAATAATCG
>2010915|reference BmtI_mod_final_v3_jobs_022_022583_data_consensus|length 48|copies 1
AAACCCGTTCGAAGATTAGTTGATAATTATATCGTATAACCGTTTTGA
>2010915|reference BmtI_mod_final_v3_jobs_022_022583_data_consensus|length 47|copies 1
AAACCCTAGTGAATAAGCAATCGATGCTAATGGTTCAAGGATGTTCG
>2010915|reference BmtI_mod_final_v3_jobs_022_022583_data_consensus|length 48|copies 1
AAACCCTGTAATTGTTGCAGCTGATGCGGATCTTGATTTAGCTGTTGA
>2010915|reference BmtI_mod_final_v3_jobs_022_022583_data_consensus|length 49|copies 1
AAACCCTGTAATTGTTGCAGCTGATGCGGATCTTGATTTAGCTGTTGAA
>2010915|reference BmtI_mod_final_v3_jobs_022_022583_data_consensus|length 45|copies 1
AAACCCTTCACCTGGAAATAAAGCAGGTGGAATTAGTACACTTGA
>2010915|reference BmtI_mod_final_v3_jobs_022_022583_data_consensus|length 50|copies 1
AAACCCTTTGTAAATTTCATGTCCGTTTTTCTCATAACCACTTCAATTAG
>2010915|reference BmtI_mod_final_v3_jobs_022_022583_data_consensus|length 47|copies 1
AAACCGAACCCGAGGACAGGCAGCACGTATACAAGGAGTATGCTTCA
>2010915|reference BmtI_mod_final_v3_jobs_022_022583_data_consensus|length 49|copies 3
AAACCGCCATGATTGTTGCCTTATATATGGATCTGGTACCAGAAAGTTT
>2010915|reference BmtI_mod_final_v3_jobs_022_022583_data_consensus|length 43|copies 1
AAACCGCCGCGGGAAATGGCGATGATCTTATCGCGGATCACAT
>2010915|reference BmtI_mod_final_v3_jobs_022_022583_data_consensus|length 39|copies 1
AAACCGCGACTTTACCATCGTTCCTTTCTTCGTCGCCGG
>2010915|reference BmtI_mod_final_v3_jobs_022_022583_data_consensus|length 52|copies 2
AAACCGGCAGTATCGACCCAGGTTCCCGTCTTTACACCAATGGACACAAAGA
>2010915|reference BmtI_mod_final_v3_jobs_022_022583_data_consensus|length 43|copies 1
AAACCGGCCATTGTTGCTGATTCGATCGAAGAACTGGCGGAGA
>2010915|reference BmtI_mod_final_v3_jobs_022_022583_data_consensus|length 50|copies 1
AAACCGGTTGCAGGTTCTTTTAGTAAATATGCACGTGATTATTTAGGACC
>2010915|reference BmtI_mod_final_v3_jobs_022_022583_data_consensus|length 51|copies 1
AAACCGTCATGAGCAAAAAAATCCGGTCGTAAGGGATATCTATCCAACTGG
>2010915|reference BmtI_mod_final_v3_jobs_022_022583_data_consensus|length 51|copies 1
AAACCGTCCATGATATCTCCGTTTTCACGGATTGGACTGAGGAAAGTATTG
>2010915|reference BmtI_mod_final_v3_jobs_022_022583_data_consensus|length 57|copies 56
AAACCGTTACCTCGGATTCTCCGCCTTGAAAAGAGCGGCTTGATAATAATCCAGGCA
>2010915|reference BmtI_mod_final_v3_jobs_022_022583_data_consensus|length 60|copies 1
AAACCGTTGTTGATTCCGTTATTGCCAAGTTTACAAATTCAAACTCTTTTAATTCCGACA
>2010915|reference BmtI_mod_final_v3_jobs_022_022583_data_consensus|length 39|copies 1
AAACCTAAACATGATATGCGTGAACTAGAAGGACATCTT
>2010915|reference BmtI_mod_final_v3_jobs_022_022583_data_consensus|length 37|copies 1
AAACCTAACGATAACAAGATCGTGATCCAAACATCTT
>2010915|reference BmtI_mod_final_v3_jobs_022_022583_data_consensus|length 37|copies 1
AAACCTAATATTTTATCGAGCTCATCATCTTTTGCAG
>2010915|reference BmtI_mod_final_v3_jobs_022_022583_data_consensus|length 53|copies 1
AAACCTAGGTAAAAGAAATCAATTTTTAGATGGAAGCTGGCTAAGAGAAAGGC
>2010915|reference BmtI_mod_final_v3_jobs_022_022583_data_consensus|length 70|copies 1
AAACCTAGTAAGCCATTTCTTTTCCTCTTCCGATAAGGAATAAAAGGTCATGGTCAGGAAAAAGAAATTA
>2010915|reference BmtI_mod_final_v3_jobs_022_022583_data_consensus|length 36|copies 1
AAACCTATAAACCTTTGATCTTGTACTGGGTAGTGA
>2010915|reference BmtI_mod_final_v3_jobs_022_022583_data_consensus|length 48|copies 1
AAACCTATCAAACATTAGTGGAAAATGAAATGGTCTATTTAATAGTAG
>2010915|reference BmtI_mod_final_v3_jobs_022_022583_data_consensus|length 36|copies 4
AAACCTATCATCTATTCTTTGCAGATGATAAAGGCA
>2010915|reference BmtI_mod_final_v3_jobs_022_022583_data_consensus|length 63|copies 1
AAACCTCAAAGTTTGAGATCCGCGATAATGATATTTATCTGAAGCGATCCAAAGCATTTTTCT
>2010915|reference BmtI_mod_final_v3_jobs_022_022583_data_consensus|length 52|copies 1
AAACCTCGCGATTGGTCAAGGTGTTAAGAGATGCTGGTATTGTTGTTCGAAA
>2010915|reference BmtI_mod_final_v3_jobs_022_022583_data_consensus|length 41|copies 2
AAACCTCTGAACCGAATCTTGAGGAAGCAAGACAGTTTGCT
>2010915|reference BmtI_mod_final_v3_jobs_022_022583_data_consensus|length 44|copies 6
AAACCTCTGAACCGAATCTTGAGGAAGCAAGACAGTTTGCTGAA
>2010915|reference BmtI_mod_final_v3_jobs_022_022583_data_consensus|length 45|copies 2
AAACCTCTGAACCGAATCTTGAGGAAGCAAGACAGTTTGCTGAAG
>2010915|reference BmtI_mod_final_v3_jobs_022_022583_data_consensus|length 37|copies 1
AAACCTGCACCAACCACGATCACGTCAAATTTCAAAT
>2010915|reference BmtI_mod_final_v3_jobs_022_022583_data_consensus|length 45|copies 2
AAACCTGCTCCCACAGGATCTGTCACCGATGTAAAGATAATCGGA
>2010915|reference BmtI_mod_final_v3_jobs_022_022583_data_consensus|length 51|copies 2
AAACCTGGGCTTGGTGATAGCCATTTTCTGCGATCACAATCACCGCAGCAT
>2010915|reference BmtI_mod_final_v3_jobs_022_022583_data_consensus|length 46|copies 1
AAACCTGGTCTATATTCTATTCTAAAGATATCTTCAACCGATTTTA
>2010915|reference BmtI_mod_final_v3_jobs_022_022583_data_consensus|length 47|copies 1
AAACCTGTATCCGAGTTTGGTCCGACAAACACGTGGATATCGGCATC
>2010915|reference BmtI_mod_final_v3_jobs_022_022583_data_consensus|length 43|copies 2
AAACCTTAATTGAGAACAAAGTGGATCCAGCACTTGTTCAAGG
>2010915|reference BmtI_mod_final_v3_jobs_022_022583_data_consensus|length 48|copies 14
AAACCTTAGCCGCCTGTGAAAAGGAAACGATCCCGTTTGTATTCGATT
>2010915|reference BmtI_mod_final_v3_jobs_022_022583_data_consensus|length 49|copies 99
AAACCTTAGCCGCCTGTGAAAAGGAAACGATCCCGTTTGTATTCGATTA
>2010915|reference BmtI_mod_final_v3_jobs_022_022583_data_consensus|length 9|copies 1
AAACCTTCA
>2010915|reference BmtI_mod_final_v3_jobs_022_022583_data_consensus|length 52|copies 1
AAACCTTCTTCACTATAAACAATTAATTTCCGTAAATTTGCAAAGATCAATT
>2010915|reference BmtI_mod_final_v3_jobs_022_022583_data_consensus|length 36|copies 3
AAACCTTGACTATCATGATCCGGCTGTTAATAAAAA
>2010915|reference BmtI_mod_final_v3_jobs_022_022583_data_consensus|length 37|copies 1
AAACCTTGACTATCATGATCCGGCTGTTAATAAAAAA
>2010915|reference BmtI_mod_final_v3_jobs_022_022583_data_consensus|length 54|copies 2
AAACCTTGACTATCATGATCCGGCTGTTAATAAAAAAGGAAATGGGAATGTCCA
>2010915|reference BmtI_mod_final_v3_jobs_022_022583_data_consensus|length 55|copies 1
AAACCTTGACTATCATGATCCGGCTGTTAATAAAAAAGGAAATGGGAATGTCCAT
>2010915|reference BmtI_mod_final_v3_jobs_022_022583_data_consensus|length 46|copies 1
AAACCTTGCTTCATTGATTCAAACTCTTCCACAAATCTCTTACGTT
>2010915|reference BmtI_mod_final_v3_jobs_022_022583_data_consensus|length 49|copies 1
AAACCTTGGTCCCCTGCACCAATTGCTTCGATCTGTTCATCAGACATTT
>2010915|reference BmtI_mod_final_v3_jobs_022_022583_data_consensus|length 67|copies 1
AAACCTTTAAAAGGAATTCTCCCCTTTTTCTGGATTGGTCCTTTTTCAGTCATAACCATTTCGTAAA
>2010915|reference BmtI_mod_final_v3_jobs_022_022583_data_consensus|length 44|copies 20
AAACCTTTAATTGTTTTGATTATTGATCGCGTAATTTCATCGGG
>2010915|reference BmtI_mod_final_v3_jobs_022_022583_data_consensus|length 45|copies 1
AAACCTTTAATTGTTTTGATTATTGATCGCGTAATTTCATCGGGT
>2010915|reference BmtI_mod_final_v3_jobs_022_022583_data_consensus|length 37|copies 1
AAACCTTTATCAATAATTGCCTGCTCAATATTTTTAA
>2010915|reference BmtI_mod_final_v3_jobs_022_022583_data_consensus|length 43|copies 4
AAACCTTTATCAATAATTGCCTGCTCAATATTTTTAATCGTTA
>2010915|reference BmtI_mod_final_v3_jobs_022_022583_data_consensus|length 44|copies 1
AAACCTTTATCAATAATTGCCTGCTCAATATTTTTAATCGTTAC
>2010915|reference BmtI_mod_final_v3_jobs_022_022583_data_consensus|length 51|copies 1
AAACCTTTGGCTGCATTTCATCAGGAAGAAGAACCATGATAACGTCAGCTG
>2010915|reference BmtI_mod_final_v3_jobs_022_022583_data_consensus|length 50|copies 1
AAACCTTTTGAATAATGATTGGAGAAAATAGTTTATGACACTTTTATATG
>2010915|reference BmtI_mod_final_v3_jobs_022_022583_data_consensus|length 43|copies 1
AAACCTTTTGGCCTGAATTAGTGCAGCAACATAGAAACCGCCT
>2010915|reference BmtI_mod_final_v3_jobs_022_022583_data_consensus|length 66|copies 1
AAACGAAAAAATCTTTGATCCATTTTTTAAATTCAACCAATTGAGTGAAATGTGGGACAAACAAGT
>2010915|reference BmtI_mod_final_v3_jobs_022_022583_data_consensus|length 37|copies 5
AAACGAACATTGATGCGATCGTGGATCGGATAGTGGA
>2010915|reference BmtI_mod_final_v3_jobs_022_022583_data_consensus|length 39|copies 1
AAACGAACATTGATGCGATCGTGGATCGGATAGTGGATG
>2010915|reference BmtI_mod_final_v3_jobs_022_022583_data_consensus|length 41|copies 1
AAACGAACATTGATGCGATCGTGGATCGGATAGTGGATGCA
>2010915|reference BmtI_mod_final_v3_jobs_022_022583_data_consensus|length 51|copies 13
AAACGAACCGCGATTAATGGGCCCATCTTTGGATCGAGAATTCTATGTGGG
>2010915|reference BmtI_mod_final_v3_jobs_022_022583_data_consensus|length 52|copies 1
AAACGAACCGCGATTAATGGGCCCATCTTTGGATCGAGAATTCTATGTGGGG
>2010915|reference BmtI_mod_final_v3_jobs_022_022583_data_consensus|length 53|copies 1
AAACGAACGAATGGGTTCCCTGATCTGCTTGTGGATCAGGATGAATCGCTGAT
>2010915|reference BmtI_mod_final_v3_jobs_022_022583_data_consensus|length 47|copies 1
AAACGAAGATACACAGGAATTAAATTATTTATATTCCCCCCTTCCTC
>2010915|reference BmtI_mod_final_v3_jobs_022_022583_data_consensus|length 50|copies 1
AAACGAAGATATACCTGTTATGGAAACGATAATAACCATCGAAGCGGAAA
>2010915|reference BmtI_mod_final_v3_jobs_022_022583_data_consensus|length 37|copies 1
AAACGAATAGATCGCTTGATCATCGTCGCCAACGGCA
>2010915|reference BmtI_mod_final_v3_jobs_022_022583_data_consensus|length 42|copies 1
AAACGAATAGATCGCTTGATCATCGTCGCCAACGGCACAAAC
>2010915|reference BmtI_mod_final_v3_jobs_022_022583_data_consensus|length 48|copies 1
AAACGAATCTGAAAGTTTATACGAATTGCGAGAAAGTCACCTTGCTCG
>2010915|reference BmtI_mod_final_v3_jobs_022_022583_data_consensus|length 53|copies 1
AAACGAATGGTAATGGGGATGTTCGTCAGGTTCTGGCATCAATCTACGGTATG
>2010915|reference BmtI_mod_final_v3_jobs_022_022583_data_consensus|length 51|copies 5
AAACGACAACATCGCCTTCTTTAACTTTTCCATCTGATAATGCCAACTCCA
>2010915|reference BmtI_mod_final_v3_jobs_022_022583_data_consensus|length 45|copies 2
AAACGAGAAATATATTCTTTCGATTGATCAAAGTACATCGGGAAC
>2010915|reference BmtI_mod_final_v3_jobs_022_022583_data_consensus|length 46|copies 1
AAACGAGAAATATATTCTTTCGATTGATCAAAGTACATCGGGAACA
>2010915|reference BmtI_mod_final_v3_jobs_022_022583_data_consensus|length 57|copies 1
AAACGAGAAGCAATACCGCTGGACGAAGTGGAGTCCATTGAAGAAATTTGTAAACGG
>2010915|reference BmtI_mod_final_v3_jobs_022_022583_data_consensus|length 25|copies 1
AAACGAGCAAATGCCAAATGAACGT
>2010915|reference BmtI_mod_final_v3_jobs_022_022583_data_consensus|length 47|copies 1
AAACGAGGCTTGCACAAGTCGAATATAAACGTGAACATGACGAGTGA
>2010915|reference BmtI_mod_final_v3_jobs_022_022583_data_consensus|length 36|copies 1
AAACGAGTTAAATGAGATCGAGAGTGTGTTCCACAC
>2010915|reference BmtI_mod_final_v3_jobs_022_022583_data_consensus|length 38|copies 10
AAACGATAACCGTTGCATTGTAAAGTATCAGCAAGCCA
>2010915|reference BmtI_mod_final_v3_jobs_022_022583_data_consensus|length 60|copies 8
AAACGATACGGCTGTCCTTTTGCTAGGACGGGGCGGAAGCGATCCCGATGCGAATAGTGA
>2010915|reference BmtI_mod_final_v3_jobs_022_022583_data_consensus|length 49|copies 1
AAACGATCTATGAGGCTTTGGCGAAGCTGCAGCCAGCTTTTCTAAAAGG
>2010915|reference BmtI_mod_final_v3_jobs_022_022583_data_consensus|length 58|copies 1
AAACGATGCTTACTATCTTACTGGACATATGGCTTATGGGAATCCTCAGTGGAAAACA
>2010915|reference BmtI_mod_final_v3_jobs_022_022583_data_consensus|length 53|copies 1
AAACGATTGTGACCATGATCCTCTTGGTAAGGTGGTACCGAGCGTTGCAACGT
>2010915|reference BmtI_mod_final_v3_jobs_022_022583_data_consensus|length 44|copies 1
AAACGATTTTATTTGACCAGATGCCGGGAAGTGAAGATCGCATG
>2010915|reference BmtI_mod_final_v3_jobs_022_022583_data_consensus|length 58|copies 1
AAACGCACTTTAAATGAGATCACATTTAAAGTGCTTTTCTTATTGGACCATTCTAAAT
>2010915|reference BmtI_mod_final_v3_jobs_022_022583_data_consensus|length 59|copies 1
AAACGCACTTTAAATGAGATCACATTTAAAGTGCTTTTCTTATTGGACCATTCTAAATT
>2010915|reference BmtI_mod_final_v3_jobs_022_022583_data_consensus|length 44|copies 1
AAACGCAGATGTAAACATTAAAGTTATTGAACATGCTCAAGATG
>2010915|reference BmtI_mod_final_v3_jobs_022_022583_data_consensus|length 33|copies 1
AAACGCCGCTTCTTCGGATCCATGCATTTTCGG
>2010915|reference BmtI_mod_final_v3_jobs_022_022583_data_consensus|length 47|copies 1
AAACGCCGCTTCTTCGGATCCATGCATTTTCGGCTTTACGATATAGA
>2010915|reference BmtI_mod_final_v3_jobs_022_022583_data_consensus|length 54|copies 1
AAACGCCTCCATCATCAAAATTTCATTTTTATTATACCATGTCACCAAGCATCG
>2010915|reference BmtI_mod_final_v3_jobs_022_022583_data_consensus|length 59|copies 1
AAACGCGGCGTTTGTTGGATCAATCCGTCCCGGGTTTAATGTCAGTTTCCCATTTTCAA
>2010915|reference BmtI_mod_final_v3_jobs_022_022583_data_consensus|length 53|copies 1
AAACGCGGGCCAATCTATTATTGAAGGAAGGCGATCTGATTGGTTCGTTAACA
>2010915|reference BmtI_mod_final_v3_jobs_022_022583_data_consensus|length 34|copies 1
AAACGCTACATCTACGCAACTGGTCAATGCTTTT
>2010915|reference BmtI_mod_final_v3_jobs_022_022583_data_consensus|length 36|copies 2
AAACGCTCTTATGATTTATTAGTGAACAAATATCAC
>2010915|reference BmtI_mod_final_v3_jobs_022_022583_data_consensus|length 56|copies 2
AAACGCTGGATCAATGAAAACTCTCCTTTAAAATGGCTTAATTCAAGAATACTCTA
>2010915|reference BmtI_mod_final_v3_jobs_022_022583_data_consensus|length 51|copies 8
AAACGCTGTTCTAGTTGATAGCTTTGACCAGGCTGTGGACAACGTTTTACA
>2010915|reference BmtI_mod_final_v3_jobs_022_022583_data_consensus|length 35|copies 1
AAACGCTTCCGGGTCTACAGGATGCTGTGAAGAAT
>2010915|reference BmtI_mod_final_v3_jobs_022_022583_data_consensus|length 60|copies 1
AAACGCTTTGACCGTTTAGAGGTAAAACATACAGGAATTAAAGAGCAATTTGGTAAAAAA
>2010915|reference BmtI_mod_final_v3_jobs_022_022583_data_consensus|length 61|copies 1
AAACGCTTTGACCGTTTAGAGGTAAAACATACAGGAATTAAAGAGCAATTTGGTAAAAAAA
>2010915|reference BmtI_mod_final_v3_jobs_022_022583_data_consensus|length 37|copies 1
AAACGGAAAGATACATTAAATTTCCGAGACATCTTAG
>2010915|reference BmtI_mod_final_v3_jobs_022_022583_data_consensus|length 54|copies 1
AAACGGAAATTCCAAGGTTCCCAATATAATAGTTGGAGGAGCTGATATTCCTGC
>2010915|reference BmtI_mod_final_v3_jobs_022_022583_data_consensus|length 53|copies 10
AAACGGAAGAACCTACAAATTCTTAATTTAAGGAGAACAACAACATGTCAAAC
>2010915|reference BmtI_mod_final_v3_jobs_022_022583_data_consensus|length 50|copies 1
AAACGGAATGAGCTTTGTATGGAAATTTTGGCCTGCTCTTCTCATTGTGG
>2010915|reference BmtI_mod_final_v3_jobs_022_022583_data_consensus|length 51|copies 10
AAACGGACACACTACCAGAAAACAATCCGACGATCGAAGCATAAGAGTTTA
>2010915|reference BmtI_mod_final_v3_jobs_022_022583_data_consensus|length 58|copies 1
AAACGGACTGTTGAAGGAAAACATCCGCGGTTCTAGTTCTCCAATTGAAAAACCACAG
>2010915|reference BmtI_mod_final_v3_jobs_022_022583_data_consensus|length 51|copies 1
AAACGGAGATTAAAAGTGGGCTTTACGCTGGCCAAGATGTTTGAAATCACC
>2010915|reference BmtI_mod_final_v3_jobs_022_022583_data_consensus|length 36|copies 3
AAACGGCTATGTTTATGATCGAAATGGAATTAACCT
>2010915|reference BmtI_mod_final_v3_jobs_022_022583_data_consensus|length 54|copies 2
AAACGGCTCGCTTAGCACTGGAGAAATTGGTCCAAGACGGGCGTATCCATCCGG
>2010915|reference BmtI_mod_final_v3_jobs_022_022583_data_consensus|length 44|copies 1
AAACGGCTGCCAAAACTCTGGCTCAAAAAGCAGTTGCAGCAGGT
>2010915|reference BmtI_mod_final_v3_jobs_022_022583_data_consensus|length 51|copies 1
AAACGGGAAACTTTACCACGATTCCATCAAAACTTAACCCAGCTGCCAATG
>2010915|reference BmtI_mod_final_v3_jobs_022_022583_data_consensus|length 47|copies 4
AAACGGGCAATCACTTGATCCCGTGGAGTCGTACGTGCCCATTCAAT
>2010915|reference BmtI_mod_final_v3_jobs_022_022583_data_consensus|length 52|copies 1
AAACGGGGCTTAACCATTCTGATTGGTGCTATATTAGGTTTTATTGTAGGCT
>2010915|reference BmtI_mod_final_v3_jobs_022_022583_data_consensus|length 44|copies 1
AAACGGTAAAGTAAAGTTCTGGAGAGCGCGGCATAAAAATAAAT
>2010915|reference BmtI_mod_final_v3_jobs_022_022583_data_consensus|length 65|copies 2
AAACGGTAAGGCTACGCTCTTATTTGTTGCCAAAAACAAACCTTTCATCCCTTTTTCTTTCGCTA
>2010915|reference BmtI_mod_final_v3_jobs_022_022583_data_consensus|length 64|copies 1
AAACGGTCATTACTTTAATTTTTTGGCTCATTGATGGTTCCCCCATTTCAAGACAAGTTATACC
>2010915|reference BmtI_mod_final_v3_jobs_022_022583_data_consensus|length 46|copies 1
AAACGGTGAGTATTCTGGATCGCATTCGTACAACAATAATGTGGTG
>2010915|reference BmtI_mod_final_v3_jobs_022_022583_data_consensus|length 47|copies 2
AAACGGTGAGTATTCTGGATCGCATTCGTACAACAATAATGTGGTGG
>2010915|reference BmtI_mod_final_v3_jobs_022_022583_data_consensus|length 56|copies 3
AAACGGTGATTGGAATCGGAAATGTTGTCAAGGGTCTAGCTAGCTTTAAGACAGGT
>2010915|reference BmtI_mod_final_v3_jobs_022_022583_data_consensus|length 57|copies 1
AAACGGTGATTGGAATCGGAAATGTTGTCAAGGGTCTAGCTAGCTTTAAGACAGGTT
>2010915|reference BmtI_mod_final_v3_jobs_022_022583_data_consensus|length 33|copies 1
AAACGGTTGTAGATTTGATCGCTAATCAGTGCG
>2010915|reference BmtI_mod_final_v3_jobs_022_022583_data_consensus|length 50|copies 1
AAACGGTTTGGAATTTCATTGGACAAAAATGACCGTAATTTATCACTTGC
>2010915|reference BmtI_mod_final_v3_jobs_022_022583_data_consensus|length 57|copies 1
AAACGTAAGGGGATTTGTTTATCACGAACGTTCTCGTGATCAGGTCCTTAACTCCCT
>2010915|reference BmtI_mod_final_v3_jobs_022_022583_data_consensus|length 12|copies 1
AAACGTATCAAC
>2010915|reference BmtI_mod_final_v3_jobs_022_022583_data_consensus|length 58|copies 2
AAACGTATGGTCAAAAAACAATTCGTTTAGCATTGTGGATCATAACAAGAAGATTGCG
>2010915|reference BmtI_mod_final_v3_jobs_022_022583_data_consensus|length 51|copies 8
AAACGTCGAGCCCGTTTCGTCTACGTCGGGTATTTCAGGAAAATCAAGCAA
>2010915|reference BmtI_mod_final_v3_jobs_022_022583_data_consensus|length 59|copies 1
AAACGTGCAATTGAAATGGGCCATTTTGAAGAAGAAATCATTCCTGTTCCGGTAAAGGA
>2010915|reference BmtI_mod_final_v3_jobs_022_022583_data_consensus|length 51|copies 1
AAACGTGTAATTATTATGGGAGGATTAAATAAGGCAGGTGCACTTGGAGCT
>2010915|reference BmtI_mod_final_v3_jobs_022_022583_data_consensus|length 45|copies 1
AAACGTGTATTGTCAATAATTCAGAATACTTATACTATTATGTAG
>2010915|reference BmtI_mod_final_v3_jobs_022_022583_data_consensus|length 52|copies 1
AAACGTGTTAAAAACAATCTAAATTCAGTATCTACCGTAGGTATATTTAAAA
>2010915|reference BmtI_mod_final_v3_jobs_022_022583_data_consensus|length 37|copies 9
AAACGTTGACTTCCCAGATCCGGAAGGTCCAATAACG
>2010915|reference BmtI_mod_final_v3_jobs_022_022583_data_consensus|length 62|copies 1
AAACGTTGACTTCCCAGATCCGGAAGGTCCAATAACGGCAACGACCTCGCCCATTTTCAAAA
>2010915|reference BmtI_mod_final_v3_jobs_022_022583_data_consensus|length 47|copies 1
AAACGTTGACTTTGAACGGAAGTACCAAGGCTAGCTGCCACTTCATC
>2010915|reference BmtI_mod_final_v3_jobs_022_022583_data_consensus|length 56|copies 1
AAACGTTTACTAAAACCTTTATCATGAACTCTTTGGTCACCTGTAATCAAGCCTTG
>2010915|reference BmtI_mod_final_v3_jobs_022_022583_data_consensus|length 49|copies 2
AAACGTTTCAATTGCATTGACGACTGATCACCTCTCGATTGATTCTCCA
>2010915|reference BmtI_mod_final_v3_jobs_022_022583_data_consensus|length 41|copies 1
AAACGTTTGATTATATTGAATTGAAGCTATGGTACACTGAG
>2010915|reference BmtI_mod_final_v3_jobs_022_022583_data_consensus|length 49|copies 2
AAACTAACACACCCTTGATCGTCATTATAGTAGATTATGATAAAACTCT
>2010915|reference BmtI_mod_final_v3_jobs_022_022583_data_consensus|length 36|copies 1
AAACTAACCATTGTGGATCGGGATTATGTCGAATGG
>2010915|reference BmtI_mod_final_v3_jobs_022_022583_data_consensus|length 48|copies 1
AAACTAATGATGTAAACTTAAAAAGTGTTAATTAATTGTATCAATGAT
>2010915|reference BmtI_mod_final_v3_jobs_022_022583_data_consensus|length 35|copies 1
AAACTACAAACGCGTGATGTACAATGATTTTATCC
>2010915|reference BmtI_mod_final_v3_jobs_022_022583_data_consensus|length 49|copies 1
AAACTACATTACGCAGAGGCCTTGTCTCTGATCGGAAAAATAAACGAGG
>2010915|reference BmtI_mod_final_v3_jobs_022_022583_data_consensus|length 49|copies 1
AAACTAGGACAGGTTACGACTGCAGAAACGATCACGAAGCAATTGATGA
>2010915|reference BmtI_mod_final_v3_jobs_022_022583_data_consensus|length 46|copies 1
AAACTAGGTTGTGTTTTGAAAAATGAATATTTACCAGCATTTCCGG
>2010915|reference BmtI_mod_final_v3_jobs_022_022583_data_consensus|length 38|copies 2
AAACTATATCTGAGCGAAAGCCGAGGAGAGGAACAATC
>2010915|reference BmtI_mod_final_v3_jobs_022_022583_data_consensus|length 43|copies 11
AAACTATATTGATAGAATTCTAATTCACGGTTGACAGTAACAG
>2010915|reference BmtI_mod_final_v3_jobs_022_022583_data_consensus|length 38|copies 1
AAACTATATTGTACTAGCAGGACAATATAGTTTGATTA
>2010915|reference BmtI_mod_final_v3_jobs_022_022583_data_consensus|length 12|copies 1
AAACTATTCCGA
>2010915|reference BmtI_mod_final_v3_jobs_022_022583_data_consensus|length 53|copies 1
AAACTATTCCGACACCTAACCCGGTTAAAGCACCTCCGAAAATTGAGGAGAGA
>2010915|reference BmtI_mod_final_v3_jobs_022_022583_data_consensus|length 54|copies 11
AAACTATTCCGACACCTAACCCGGTTAAAGCACCTCCGAAAATTGAGGAGAGAA
>2010915|reference BmtI_mod_final_v3_jobs_022_022583_data_consensus|length 55|copies 1
AAACTCAACAATGCCAGCGTAACCTTTATGACCTCATGTTTAAAAAGGGCTGGTA
>2010915|reference BmtI_mod_final_v3_jobs_022_022583_data_consensus|length 44|copies 1
AAACTCACTCACAGGGTTAATCGAACCGATGACTGGCGGAGTGT
>2010915|reference BmtI_mod_final_v3_jobs_022_022583_data_consensus|length 37|copies 1
AAACTCATGAAATAAGGATCAAAGTGTCATCAATAAG
>2010915|reference BmtI_mod_final_v3_jobs_022_022583_data_consensus|length 53|copies 1
AAACTCCATATGATGATTTAAAACATGGTACTCATACGGTTGGGACCATGGTT
>2010915|reference BmtI_mod_final_v3_jobs_022_022583_data_consensus|length 56|copies 24
AAACTCCGCTGGTTCCATTATCAATAACCCTACATACGATTGAAACAACCCCTCAA
>2010915|reference BmtI_mod_final_v3_jobs_022_022583_data_consensus|length 55|copies 1
AAACTCCGGGCAATTAAATTTTACAAAATAATCACGATCCGGATGAAGATTATCG
>2010915|reference BmtI_mod_final_v3_jobs_022_022583_data_consensus|length 62|copies 10
AAACTCGCCAATTGGCGAGTTTTCCATTAAAACGTCATCTTTTCTTGCAAAAAGCTAACAAG
>2010915|reference BmtI_mod_final_v3_jobs_022_022583_data_consensus|length 36|copies 1
AAACTCGTACATAGTCATGTTAGGAATCATATTACG
>2010915|reference BmtI_mod_final_v3_jobs_022_022583_data_consensus|length 37|copies 13
AAACTCGTACATAGTCATGTTAGGAATCATATTACGG
>2010915|reference BmtI_mod_final_v3_jobs_022_022583_data_consensus|length 48|copies 1
AAACTCGTTCATTTTATACTTCCTCACCGATCATCATCGTTACGAGTT
>2010915|reference BmtI_mod_final_v3_jobs_022_022583_data_consensus|length 61|copies 2
AAACTCTCGCCAAGGATGCTGGCAGCACACTTCGCTGGGTCCAGGAAAAAGGGGTTGAGTT
>2010915|reference BmtI_mod_final_v3_jobs_022_022583_data_consensus|length 51|copies 1
AAACTGAATCTTACCGAAGTTGATCCTCCCCAACATCAAAAAAGTAGGTCC
>2010915|reference BmtI_mod_final_v3_jobs_022_022583_data_consensus|length 49|copies 1
AAACTGAGACAAGCGTCTCTAATTTTCGACCCTGGACAGAGCCCGCAAG
>2010915|reference BmtI_mod_final_v3_jobs_022_022583_data_consensus|length 51|copies 25
AAACTGAGACAAGCGTCTCTAATTTTCGACCCTGGACAGAGCCCGCAAGCC
>2010915|reference BmtI_mod_final_v3_jobs_022_022583_data_consensus|length 43|copies 1
AAACTGCCTGTTACTAAGATTACAAAAGAGATCAAATCAACTG
>2010915|reference BmtI_mod_final_v3_jobs_022_022583_data_consensus|length 49|copies 9
AAACTGCCTGTTACTAAGATTACAAAAGAGATCAAATCAACTGAAGCTA
>2010915|reference BmtI_mod_final_v3_jobs_022_022583_data_consensus|length 50|copies 1
AAACTGCCTGTTACTAAGATTACAAAAGAGATCAAATCAACTGAAGCTAT
>2010915|reference BmtI_mod_final_v3_jobs_022_022583_data_consensus|length 52|copies 1
AAACTGCTCATGGAGGGAATGGAGTCTATCTCAGAAATTAGTGGAATGGTCG
>2010915|reference BmtI_mod_final_v3_jobs_022_022583_data_consensus|length 58|copies 1
AAACTGGAGCTGAAAACTTTACTAGATAAATATGATTTAATCCAGCTTAAATTCGAAG
>2010915|reference BmtI_mod_final_v3_jobs_022_022583_data_consensus|length 53|copies 1
AAACTGGATGTTATTACCCAACTTTTATCCAATGATCTGGAATTCTTAAAGCA
>2010915|reference BmtI_mod_final_v3_jobs_022_022583_data_consensus|length 53|copies 1
AAACTGGGGTCGACTCGATGGTCTTTTTTAATGGATCGTATGCCTATCATGAA
>2010915|reference BmtI_mod_final_v3_jobs_022_022583_data_consensus|length 52|copies 2
AAACTGTATTTGCACCGATCCCTCAATCTTCAAAAGATACAAAGGTTGGTGC
>2010915|reference BmtI_mod_final_v3_jobs_022_022583_data_consensus|length 48|copies 1
AAACTGTTTCAACTGATTTTAGTATTTCAGACAAGCTGTATTTTGAGC
>2010915|reference BmtI_mod_final_v3_jobs_022_022583_data_consensus|length 51|copies 1
AAACTTACATTTAAAGTATTGGGCAGACGTTCCTCAGGGTGTCCATTCAAT
>2010915|reference BmtI_mod_final_v3_jobs_022_022583_data_consensus|length 46|copies 1
AAACTTACCAAAACTGTACTGCTTTGAATAAGGATTTCAAAGGTGG
>2010915|reference BmtI_mod_final_v3_jobs_022_022583_data_consensus|length 53|copies 1
AAACTTCATCATTCCCACCTTCTTCGGACTCTAGGTCTCGTTTCCTGGTAGCC
>2010915|reference BmtI_mod_final_v3_jobs_022_022583_data_consensus|length 54|copies 2
AAACTTCTGCGATATTGTCACTTTATTGCCCGCAATCGATGGGATGGAGACGAA
>2010915|reference BmtI_mod_final_v3_jobs_022_022583_data_consensus|length 39|copies 1
AAACTTGATTCCGGTGTGCATCACACTGCCTTTCAATAT
>2010915|reference BmtI_mod_final_v3_jobs_022_022583_data_consensus|length 40|copies 1
AAACTTGGTGACCACAAGATTGGCTGGGCAATGGCAGATA
>2010915|reference BmtI_mod_final_v3_jobs_022_022583_data_consensus|length 40|copies 2
AAACTTGTTCCTTGAAAACTAGATAGCAATTGACAAGACA
>2010915|reference BmtI_mod_final_v3_jobs_022_022583_data_consensus|length 52|copies 1
AAACTTTATGCACTTTGTCGCTTCTACAAATGACTCGTGGACAAAAATAAGC
>2010915|reference BmtI_mod_final_v3_jobs_022_022583_data_consensus|length 46|copies 1
AAACTTTATTATGTAAATGCAAACGAAATTAAAACGAGAGTACTAG
>2010915|reference BmtI_mod_final_v3_jobs_022_022583_data_consensus|length 36|copies 3
AAACTTTCAAGCCCTCGATCAAATAAATCTTGATAT
>2010915|reference BmtI_mod_final_v3_jobs_022_022583_data_consensus|length 57|copies 2
AAACTTTCGCTTTTTTCTTTTCCCAGTCTATTTCCATAATGTAACCAAGACCACGAG
>2010915|reference BmtI_mod_final_v3_jobs_022_022583_data_consensus|length 59|copies 1
AAACTTTGACCTTCGATGGAAATAACACCTTTTGTCGGAGTTTCCAACACATTCAAACA
>2010915|reference BmtI_mod_final_v3_jobs_022_022583_data_consensus|length 50|copies 9
AAACTTTGCTCGACGTACATTAAAAAAGAAGAAAGAGGAACTTGAGCTGT
>2010915|reference BmtI_mod_final_v3_jobs_022_022583_data_consensus|length 36|copies 1
AAACTTTGTTTAACGAGATCAAAGGATTCTATCAAT
>2010915|reference BmtI_mod_final_v3_jobs_022_022583_data_consensus|length 61|copies 1
AAACTTTTAAACGCTTCTTCATTGGACATTCAGCCGAGTCAATGCCAAGCCAATTAACACC
>2010915|reference BmtI_mod_final_v3_jobs_022_022583_data_consensus|length 36|copies 1
AAACTTTTACATTCTGGATCGTATCTGGAGGCTTGA
>2010915|reference BmtI_mod_final_v3_jobs_022_022583_data_consensus|length 48|copies 1
AAACTTTTACATTCTGGATCGTATCTGGAGGCTTGATTGGCCCTAATC
>2010915|reference BmtI_mod_final_v3_jobs_022_022583_data_consensus|length 50|copies 2
AAACTTTTACATTCTGGATCGTATCTGGAGGCTTGATTGGCCCTAATCCC
>2010915|reference BmtI_mod_final_v3_jobs_022_022583_data_consensus|length 64|copies 1
AAAGAAAAAAGAAAAATATTGTCAGTTCATTATTTGGGTTTTAGGTCGTTATAATTTTTCTAAT
>2010915|reference BmtI_mod_final_v3_jobs_022_022583_data_consensus|length 69|copies 5
AAAGAAAACGAAGTAAGCTCTCCATTTTAATTGGGGAGCTTTTTAATTTTGAATATTTATTTTTGGCAG
>2010915|reference BmtI_mod_final_v3_jobs_022_022583_data_consensus|length 51|copies 5
AAAGAAAAGGTACTGTTTGGCGGCTACGATGTTGTCATTTTAGATGAACTG
>2010915|reference BmtI_mod_final_v3_jobs_022_022583_data_consensus|length 47|copies 1
AAAGAAAAGTATGAAGACTTTACACGGATCATCAATAATCATCAACT
>2010915|reference BmtI_mod_final_v3_jobs_022_022583_data_consensus|length 43|copies 1
AAAGAAAATGACGTGTGAAATCACACGTCATTTCGTTTTTGTG
>2010915|reference BmtI_mod_final_v3_jobs_022_022583_data_consensus|length 57|copies 2
AAAGAAAATTTCGGGCTAGATATTCATTATTATGCGATAGTCGACTTTAAAGGATTC
>2010915|reference BmtI_mod_final_v3_jobs_022_022583_data_consensus|length 58|copies 1
AAAGAAACAACTTAAAAATCAAACCTTTGATTTTGACTTAGTGGAGAAATGGCTGGAA
>2010915|reference BmtI_mod_final_v3_jobs_022_022583_data_consensus|length 38|copies 1
AAAGAAAGCACCAGCGATGCGCTGATGCTTATTTTTAT
>2010915|reference BmtI_mod_final_v3_jobs_022_022583_data_consensus|length 47|copies 3
AAAGAAAGCCTGTTCTTTTCTCATAGGGATCCTGAAATGGTGAAATG
>2010915|reference BmtI_mod_final_v3_jobs_022_022583_data_consensus|length 8|copies 1
AAAGAAAT
>2010915|reference BmtI_mod_final_v3_jobs_022_022583_data_consensus|length 47|copies 1
AAAGAAATAATAGGTAGGAAATTATTGTTCCTCTGCTTGATTTGATG
>2010915|reference BmtI_mod_final_v3_jobs_022_022583_data_consensus|length 45|copies 5
AAAGAAATACCTTCAATTAATGCACTTGATGTATTAAGATCATTA
>2010915|reference BmtI_mod_final_v3_jobs_022_022583_data_consensus|length 47|copies 1
AAAGAAATACTTTATAGTATGTTTCTACATCTTTTTGTGAACTTAAG
>2010915|reference BmtI_mod_final_v3_jobs_022_022583_data_consensus|length 51|copies 1
AAAGAAATATAATCCTGTTAGCAAGGATGGATGAATTTCAAAAGACAAACG
>2010915|reference BmtI_mod_final_v3_jobs_022_022583_data_consensus|length 53|copies 1
AAAGAAATCAATATCCATCAAAATAATCGAAAAAGGCTGGCCTAATCGTTCGG
>2010915|reference BmtI_mod_final_v3_jobs_022_022583_data_consensus|length 57|copies 15
AAAGAAATCCCCAGGGAACAGCAATCTAACAATTTGTTCTTTCCCTTCTGGGGACAT
>2010915|reference BmtI_mod_final_v3_jobs_022_022583_data_consensus|length 53|copies 1
AAAGAAATCTTCTTCACATCGCGATAGCCCTGTTTTTTCAATTCCTGCCGAAG
>2010915|reference BmtI_mod_final_v3_jobs_022_022583_data_consensus|length 28|copies 1
AAAGAAATTAAACTGACGAATTAATGAA
>2010915|reference BmtI_mod_final_v3_jobs_022_022583_data_consensus|length 54|copies 1
AAAGAAATTGCCATAAATCGGTTTTAAATGGACTTAGCTTGGCAAAAGCTGACC
>2010915|reference BmtI_mod_final_v3_jobs_022_022583_data_consensus|length 50|copies 2
AAAGAAATTGCTGGTTCAGGGTCTCATGGAGATCTGGGGGCCCATCTTGT
>2010915|reference BmtI_mod_final_v3_jobs_022_022583_data_consensus|length 45|copies 1
AAAGAACAATGCTGCTACACTATTAACCATGGCAAGCCCACCGCG
>2010915|reference BmtI_mod_final_v3_jobs_022_022583_data_consensus|length 55|copies 5
AAAGAACACGATGAACACCCGTTGTTTCCTCTTCTTCATGTTCAAGTGGAAATTC
>2010915|reference BmtI_mod_final_v3_jobs_022_022583_data_consensus|length 45|copies 1
AAAGAACAGAACGCTATTTAAGTTTGAACTGGACCAGTTTTACCC
>2010915|reference BmtI_mod_final_v3_jobs_022_022583_data_consensus|length 31|copies 1
AAAGAACAGCTGATCAAGATCATCGACAAAG
>2010915|reference BmtI_mod_final_v3_jobs_022_022583_data_consensus|length 49|copies 1
AAAGAACAGGCGGTGAACCGGATGTTATCGATCATGATAAACAGGCGGG
>2010915|reference BmtI_mod_final_v3_jobs_022_022583_data_consensus|length 33|copies 1
AAAGAACATTGGCAGCAAGAAAAGCTGCTGTTG
>2010915|reference BmtI_mod_final_v3_jobs_022_022583_data_consensus|length 58|copies 2
AAAGAACCAGTCACGGGATCCTCATTGATTTTTAACTTTGGAAAAAATCCTCTGGAAA
>2010915|reference BmtI_mod_final_v3_jobs_022_022583_data_consensus|length 30|copies 1
AAAGAACCTGGATCCAGTTTTGAGAAACAA
>2010915|reference BmtI_mod_final_v3_jobs_022_022583_data_consensus|length 37|copies 1
AAAGAACTAGGAGGCTGGATCCCGCAATACAACAAAT
>2010915|reference BmtI_mod_final_v3_jobs_022_022583_data_consensus|length 64|copies 1
AAAGAACTATGAATTTTTCACTTATGTTTTAGGTATGCGTTTAGTTAAAAAAACGGTAAATCAA
>2010915|reference BmtI_mod_final_v3_jobs_022_022583_data_consensus|length 49|copies 1
AAAGAACTCCATCGTATATTTGCGTCGCATTCTTTTTAGAACAGAATTG
>2010915|reference BmtI_mod_final_v3_jobs_022_022583_data_consensus|length 12|copies 1
AAAGAAGACAAG
>2010915|reference BmtI_mod_final_v3_jobs_022_022583_data_consensus|length 49|copies 2
AAAGAAGACCGGTGTGTGCTTATGAAAAAGATCACGTGCGCCAAACCTG
>2010915|reference BmtI_mod_final_v3_jobs_022_022583_data_consensus|length 39|copies 1
AAAGAAGAGTATAGTAAACCGTTTGAAGCCTTATATTAC
>2010915|reference BmtI_mod_final_v3_jobs_022_022583_data_consensus|length 50|copies 1
AAAGAAGATTAGGATTAGAAGTTATCCCTTTTGAAGTTCTAACCTCAAGT
>2010915|reference BmtI_mod_final_v3_jobs_022_022583_data_consensus|length 17|copies 1
AAAGAAGCATTTTCTTG
>2010915|reference BmtI_mod_final_v3_jobs_022_022583_data_consensus|length 56|copies 17
AAAGAAGCATTTTCTTGTGCAAAAGAAGTTGGCCAATTTGTGGAAGGGAAATACCG
>2010915|reference BmtI_mod_final_v3_jobs_022_022583_data_consensus|length 62|copies 6
AAAGAAGCCGGTGCGATTACCGTTGGCGGCCATTCAATTGATGATCAGGAACCTAAATTTGG
>2010915|reference BmtI_mod_final_v3_jobs_022_022583_data_consensus|length 36|copies 1
AAAGAAGCGATTCATACAGCAATACAACAGGCAACA
>2010915|reference BmtI_mod_final_v3_jobs_022_022583_data_consensus|length 54|copies 1
AAAGAAGGAAAATAAAACAGATTGGACCGCGTTCGATCACTAAAAAAAGCCAGC
>2010915|reference BmtI_mod_final_v3_jobs_022_022583_data_consensus|length 47|copies 1
AAAGAAGGACATAAGAATTATAAAGAGTGCGGGGATAAATACGCTAG
>2010915|reference BmtI_mod_final_v3_jobs_022_022583_data_consensus|length 65|copies 1
AAAGAAGGCCTAAAATCATAAAAATGGTCATAATAAGTGGTGAAGATCGAAAAAAGATACCACCA
>2010915|reference BmtI_mod_final_v3_jobs_022_022583_data_consensus|length 59|copies 1
AAAGAAGGCGACGTGATTGAAAACCTTCCAAAAGTACGCCGTGGAAATATTAAAGCATG
>2010915|reference BmtI_mod_final_v3_jobs_022_022583_data_consensus|length 58|copies 3
AAAGAAGGGAGTGAAAGGGATGAGCAAATCAAAGAGTGAACAAGAACGAGAATGGACA
>2010915|reference BmtI_mod_final_v3_jobs_022_022583_data_consensus|length 46|copies 1
AAAGAAGGGCATATTGTTGGTAACCATTCGTGGCATCATCCAGACC
>2010915|reference BmtI_mod_final_v3_jobs_022_022583_data_consensus|length 47|copies 2
AAAGAAGGTTTGACGGTCCTCTCAATTTTATTGGGTCCTTTCGCAAT
>2010915|reference BmtI_mod_final_v3_jobs_022_022583_data_consensus|length 61|copies 1
AAAGAAGGTTTGTTTCAACCTTTATTAATCGATTAAATATAAAAATAAGTTCCCTTTTAAT
>2010915|reference BmtI_mod_final_v3_jobs_022_022583_data_consensus|length 68|copies 1
AAAGAAGTAAAAAAATTACGTGAAAAAGGGATTGTCGCTTATCCGGAGGATCTTGGTATTTCAAGGGT
>2010915|reference BmtI_mod_final_v3_jobs_022_022583_data_consensus|length 13|copies 1
AAAGAAGTACATT
>2010915|reference BmtI_mod_final_v3_jobs_022_022583_data_consensus|length 53|copies 2
AAAGAAGTATTGATTTTTATGCTGGTATACTGGGGTTAAGACTTGTAAAAAAG
>2010915|reference BmtI_mod_final_v3_jobs_022_022583_data_consensus|length 61|copies 1
AAAGAATACCAGCTCTCATTAAAATTAGGGGAAGATATAACGATCGAGAAAACCTTAAATA
>2010915|reference BmtI_mod_final_v3_jobs_022_022583_data_consensus|length 12|copies 1
AAAGAATAGATG
>2010915|reference BmtI_mod_final_v3_jobs_022_022583_data_consensus|length 33|copies 3
AAAGAATAGATGACAGGATCTCGATGGGACAGA
>2010915|reference BmtI_mod_final_v3_jobs_022_022583_data_consensus|length 35|copies 1
AAAGAATAGATGACAGGATCTCGATGGGACAGATT
>2010915|reference BmtI_mod_final_v3_jobs_022_022583_data_consensus|length 36|copies 4
AAAGAATAGATGACAGGATCTCGATGGGACAGATTG
>2010915|reference BmtI_mod_final_v3_jobs_022_022583_data_consensus|length 69|copies 1
AAAGAATAGGGAATTCCTTTCATTTGCTCCATAAGGTCATCTAATTTTTCCTCAGGAATTCCAACACCA
>2010915|reference BmtI_mod_final_v3_jobs_022_022583_data_consensus|length 53|copies 4
AAAGAATCATTAAATATATGACCATAAAAAAAAGATCCAGATGTGTTGTGGTT
>2010915|reference BmtI_mod_final_v3_jobs_022_022583_data_consensus|length 57|copies 1
AAAGAATGGCTGTTTTCCAATTATACAGAGGCATGGAACACAGGGATTTCTGGATAT
>2010915|reference BmtI_mod_final_v3_jobs_022_022583_data_consensus|length 52|copies 1
AAAGAATTAATAATTCTGGCTTAACTGGTTTTGTTCATAGCACTTTTAAAAG
>2010915|reference BmtI_mod_final_v3_jobs_022_022583_data_consensus|length 48|copies 1
AAAGAATTAGAGAAAAATCTGAACCTTATACCTGGTGTGGTTGATAAT
>2010915|reference BmtI_mod_final_v3_jobs_022_022583_data_consensus|length 54|copies 1
AAAGAATTCTCTTGGCCGTCAAATGTTTAAAAAATTACATGTCTATGCTGGCAG
>2010915|reference BmtI_mod_final_v3_jobs_022_022583_data_consensus|length 44|copies 2
AAAGAATTTAACGCTCGTACAGCAGATCAAGCTGGTTTGATCAT
>2010915|reference BmtI_mod_final_v3_jobs_022_022583_data_consensus|length 45|copies 1
AAAGAATTTAACGCTCGTACAGCAGATCAAGCTGGTTTGATCATT
>2010915|reference BmtI_mod_final_v3_jobs_022_022583_data_consensus|length 44|copies 1
AAAGAATTTCCGGACATCTATAACCTATCCTTACTAATCATAGG
>2010915|reference BmtI_mod_final_v3_jobs_022_022583_data_consensus|length 36|copies 1
AAAGAATTTTGGGAGTGGCAGGCAAATCATGACCAG
>2010915|reference BmtI_mod_final_v3_jobs_022_022583_data_consensus|length 51|copies 1
AAAGACAAAAACGAACAGGTTATTCTCCACTTGGAATTTCATTATTGATGG
>2010915|reference BmtI_mod_final_v3_jobs_022_022583_data_consensus|length 57|copies 5
AAAGACAAAGGAGGGACACAAAAAGATGCGTCGTATTGATCCAAACAAACTTGAACT
>2010915|reference BmtI_mod_final_v3_jobs_022_022583_data_consensus|length 54|copies 2
AAAGACACCCAATTATGATCAATTTCTGAAATCATAATTGGGTGTTTTTTTACT
>2010915|reference BmtI_mod_final_v3_jobs_022_022583_data_consensus|length 51|copies 2
AAAGACACGATTGATAATGAGTTCCCGATCTTCTACAGACGTAAAAGTGTT
>2010915|reference BmtI_mod_final_v3_jobs_022_022583_data_consensus|length 52|copies 2
AAAGACACGATTGATAATGAGTTCCCGATCTTCTACAGACGTAAAAGTGTTA
>2010915|reference BmtI_mod_final_v3_jobs_022_022583_data_consensus|length 51|copies 2
AAAGACAGCAAGTTCAGATCCGTCATAGGCCGGAACCTGCAATCCTGCCTG
>2010915|reference BmtI_mod_final_v3_jobs_022_022583_data_consensus|length 37|copies 1
AAAGACATTTGTATAGTCAATATAGTTTTCTCTATGA
>2010915|reference BmtI_mod_final_v3_jobs_022_022583_data_consensus|length 49|copies 2
AAAGACCAAGCAATTTGAACAAAAGGTGTTTCAATTTGCTGAAATCCTT
>2010915|reference BmtI_mod_final_v3_jobs_022_022583_data_consensus|length 62|copies 14
AAAGACCAGGATTCCTGATCTTTTGAGCTTGATATTTTAAATTAAAGGGTTTTTTCATTTCC
>2010915|reference BmtI_mod_final_v3_jobs_022_022583_data_consensus|length 52|copies 1
AAAGACCGGAGGATTTAGTCGTTTATGGCGGAATTGGCAAGGCAGCCCGGAA
>2010915|reference BmtI_mod_final_v3_jobs_022_022583_data_consensus|length 59|copies 1
AAAGACGACTCGGAAGCCCGAATCGTCTTTCTTTAAATAGAATTGTTAAGCACTTACTT
>2010915|reference BmtI_mod_final_v3_jobs_022_022583_data_consensus|length 52|copies 2
AAAGACGAGGCGGACGGGGAATCCAAGGAATGGGTACAAACGAGGATGACTT
>2010915|reference BmtI_mod_final_v3_jobs_022_022583_data_consensus|length 51|copies 1
AAAGACGATAAACTTTGATCGTCCAGAAGTCTATCATCTCTATTTTGGAAA
>2010915|reference BmtI_mod_final_v3_jobs_022_022583_data_consensus|length 33|copies 1
AAAGACGATTGGTGATCATGTATTTGCAAAATA
>2010915|reference BmtI_mod_final_v3_jobs_022_022583_data_consensus|length 13|copies 1
AAAGACGGTATTG
>2010915|reference BmtI_mod_final_v3_jobs_022_022583_data_consensus|length 40|copies 58
AAAGACGTACCAGGTTGTGAAGTTGCTTGCAATGGATGCG
>2010915|reference BmtI_mod_final_v3_jobs_022_022583_data_consensus|length 41|copies 1
AAAGACGTGATCTTAGTTGGTGATCATGGCTGTGGCGTGAC
>2010915|reference BmtI_mod_final_v3_jobs_022_022583_data_consensus|length 42|copies 2
AAAGACGTGATCTTAGTTGGTGATCATGGCTGTGGCGTGACC
>2010915|reference BmtI_mod_final_v3_jobs_022_022583_data_consensus|length 41|copies 1
AAAGACTCAACCCGTCCGCACGATGAATCGTATCAAATAAT
>2010915|reference BmtI_mod_final_v3_jobs_022_022583_data_consensus|length 47|copies 1
AAAGACTCGATTCTAAATTCATTTATGTAAGTCTTGGGAAAATCGAG
>2010915|reference BmtI_mod_final_v3_jobs_022_022583_data_consensus|length 12|copies 1
AAAGACTGATAG
>2010915|reference BmtI_mod_final_v3_jobs_022_022583_data_consensus|length 8|copies 1
AAAGACTT
>2010915|reference BmtI_mod_final_v3_jobs_022_022583_data_consensus|length 49|copies 1
AAAGACTTTTCAGAACAAATGGAAATACAATTAAGAAAAATATTACAAG
>2010915|reference BmtI_mod_final_v3_jobs_022_022583_data_consensus|length 65|copies 3
AAAGAGAAAAAGAATGTACCACAAGAGTTTCAAAATAATGTAAATGATCATAAAAATAGCAAAAC
>2010915|reference BmtI_mod_final_v3_jobs_022_022583_data_consensus|length 52|copies 2
AAAGAGAACCCGGTCCGGATAGCGGTGCGTTAACCCAGGGACAGGTGAATCT
>2010915|reference BmtI_mod_final_v3_jobs_022_022583_data_consensus|length 50|copies 1
AAAGAGAAGGGCATCAAAATGCCAATGCTTAAACAAGATTAAGACTGAGA
>2010915|reference BmtI_mod_final_v3_jobs_022_022583_data_consensus|length 37|copies 6
AAAGAGAAGTGTATCAGGCCTATCATGTCGAATAGAT
>2010915|reference BmtI_mod_final_v3_jobs_022_022583_data_consensus|length 38|copies 1
AAAGAGACATTATTGTTCAAGCTGACCATCCCCTATAG
>2010915|reference BmtI_mod_final_v3_jobs_022_022583_data_consensus|length 12|copies 1
AAAGAGACCCCC
>2010915|reference BmtI_mod_final_v3_jobs_022_022583_data_consensus|length 60|copies 20
AAAGAGAGATGCAAAGAACCAATGGGATTGAAAAAGTAAAGATCATGTCCGGTAGTGGAA
>2010915|reference BmtI_mod_final_v3_jobs_022_022583_data_consensus|length 30|copies 9
AAAGAGATATGATCGTGGAGCGCACACAAG
>2010915|reference BmtI_mod_final_v3_jobs_022_022583_data_consensus|length 42|copies 1
AAAGAGATCGGTTAGTTCAGAGTGTTCAAGACGTTATGAAGG
>2010915|reference BmtI_mod_final_v3_jobs_022_022583_data_consensus|length 54|copies 6
AAAGAGCAAGTTAAATCTTAATCCAACTAAATAAGTACTAATCATTCTTATTAG
>2010915|reference BmtI_mod_final_v3_jobs_022_022583_data_consensus|length 50|copies 1
AAAGAGCAGGTCCTTTAGAGGTGAGTGGGATTAATAAAAATAAAATTAAT
>2010915|reference BmtI_mod_final_v3_jobs_022_022583_data_consensus|length 41|copies 1
AAAGAGCAGTTGATTTATTAAAACTAGTTGGTATTCCAAAG
>2010915|reference BmtI_mod_final_v3_jobs_022_022583_data_consensus|length 44|copies 3
AAAGAGCAGTTGATTTATTAAAACTAGTTGGTATTCCAAAGGCA
>2010915|reference BmtI_mod_final_v3_jobs_022_022583_data_consensus|length 62|copies 1
AAAGAGCCGCCGCCCCCATAAAACCAAAACGGATAATTCGAAAAGCAAGTGCCGTACTATAA
>2010915|reference BmtI_mod_final_v3_jobs_022_022583_data_consensus|length 60|copies 1
AAAGAGCCTTTTCCTTCATTCATTTCCTTAATAAAGTCAGGATTGTCCTTCGCTTGAGCT
>2010915|reference BmtI_mod_final_v3_jobs_022_022583_data_consensus|length 61|copies 8
AAAGAGCCTTTTCCTTCATTCATTTCCTTAATAAAGTCAGGATTGTCCTTCGCTTGAGCTG
>2010915|reference BmtI_mod_final_v3_jobs_022_022583_data_consensus|length 39|copies 37
AAAGAGCGAACTGGAGCCAATCGTGCGAGCACAAGATAT
>2010915|reference BmtI_mod_final_v3_jobs_022_022583_data_consensus|length 52|copies 2
AAAGAGCGGATTAAAGAAGAACCTTCCAAATGGATCCTATCGAATAAAGTGG
>2010915|reference BmtI_mod_final_v3_jobs_022_022583_data_consensus|length 27|copies 1
AAAGAGGAAATGTCCCTGATCGCCTTG
>2010915|reference BmtI_mod_final_v3_jobs_022_022583_data_consensus|length 67|copies 1
AAAGAGGAAATGTCCCTGATCGCCTTGACCTTTCCACCCTCAAGGATCACCTTACCAGCCAGCCCAA
>2010915|reference BmtI_mod_final_v3_jobs_022_022583_data_consensus|length 40|copies 22
AAAGAGGAACCCGGTAATAGGATAGCGATATCAAATATAT
>2010915|reference BmtI_mod_final_v3_jobs_022_022583_data_consensus|length 57|copies 1
AAAGAGGAACCCTTTAAGTCCGCCAGTAAAGAAACCGCCATTTTTCCAGAGGTTTGA
>2010915|reference BmtI_mod_final_v3_jobs_022_022583_data_consensus|length 30|copies 2
AAAGAGGAACTTGCTAGCGTTATGACAATG
>2010915|reference BmtI_mod_final_v3_jobs_022_022583_data_consensus|length 31|copies 1
AAAGAGGAACTTGCTAGCGTTATGACAATGG
>2010915|reference BmtI_mod_final_v3_jobs_022_022583_data_consensus|length 56|copies 2
AAAGAGGAGGGTAGTGAAGAAGTTATTTTAGGATTTGATCAAGAAAAGTCCGCTAA
>2010915|reference BmtI_mod_final_v3_jobs_022_022583_data_consensus|length 57|copies 3
AAAGAGGAGGGTAGTGAAGAAGTTATTTTAGGATTTGATCAAGAAAAGTCCGCTAAA
>2010915|reference BmtI_mod_final_v3_jobs_022_022583_data_consensus|length 51|copies 1
AAAGAGGATGCAGAACATCATCCCAGGAAAAATTGGATATTAAGAGCGTTA
>2010915|reference BmtI_mod_final_v3_jobs_022_022583_data_consensus|length 58|copies 2
AAAGAGGGTACAGTAAGATACTCTTTATACCTTCTAAAGATCTAGGCAGTCCGGCAAA
>2010915|reference BmtI_mod_final_v3_jobs_022_022583_data_consensus|length 41|copies 1
AAAGAGGTTTATTAAGACGAAATGCCTGTCCAGATGATCGC
>2010915|reference BmtI_mod_final_v3_jobs_022_022583_data_consensus|length 57|copies 1
AAAGAGTAACATGATCTTCATCTCCAAAATAAATATGGTAATGTTCTGCTTTTGTTG
>2010915|reference BmtI_mod_final_v3_jobs_022_022583_data_consensus|length 44|copies 1
AAAGAGTAATCGCAATAGTCGGCATCACAGGCACCACGTGAAGC
>2010915|reference BmtI_mod_final_v3_jobs_022_022583_data_consensus|length 39|copies 1
AAAGAGTACAAATCGATTAAAGTGCAAACAATTCAGCCT
>2010915|reference BmtI_mod_final_v3_jobs_022_022583_data_consensus|length 50|copies 2
AAAGAGTAGTAAAATCGTTTAAAAATAAAATCCTTCAAATGAAAGCTGGC
>2010915|reference BmtI_mod_final_v3_jobs_022_022583_data_consensus|length 51|copies 1
AAAGAGTAGTAAAATCGTTTAAAAATAAAATCCTTCAAATGAAAGCTGGCA
>2010915|reference BmtI_mod_final_v3_jobs_022_022583_data_consensus|length 45|copies 1
AAAGAGTATCTCGACTTGGTGGCAGATCAAACAGAAGTTGGAATG
>2010915|reference BmtI_mod_final_v3_jobs_022_022583_data_consensus|length 29|copies 5
AAAGAGTATGATCAGGCAGACATCATGGT
>2010915|reference BmtI_mod_final_v3_jobs_022_022583_data_consensus|length 36|copies 1
AAAGAGTATTTAACATTAACTAGTGAACGTATTGAG
>2010915|reference BmtI_mod_final_v3_jobs_022_022583_data_consensus|length 56|copies 2
AAAGAGTGTACGAATCGATTGGGCAAGAATTAACGTTTTTTCAAGCCAATCAAAAG
>2010915|reference BmtI_mod_final_v3_jobs_022_022583_data_consensus|length 42|copies 1
AAAGAGTTGTTAAATGCTAAGGCTTCTTGGGTTGCATAAAGC
>2010915|reference BmtI_mod_final_v3_jobs_022_022583_data_consensus|length 46|copies 1
AAAGATAAAGCCATCCTTCCAATTCTGCATCCGTCTCTTTCCCGCC
>2010915|reference BmtI_mod_final_v3_jobs_022_022583_data_consensus|length 45|copies 1
AAAGATAAAGGAAACATTTAAGTTTGATCAAGTTATGATTGATGA
>2010915|reference BmtI_mod_final_v3_jobs_022_022583_data_consensus|length 52|copies 1
AAAGATAATGGTTTCAATAAGATAGCCCATACCAATCATAGTTAATAATAGG
>2010915|reference BmtI_mod_final_v3_jobs_022_022583_data_consensus|length 45|copies 1
AAAGATACACTCGTATCTTCAACGACGTCATGAAGAAAACCAGCT
>2010915|reference BmtI_mod_final_v3_jobs_022_022583_data_consensus|length 46|copies 1
AAAGATACACTCGTATCTTCAACGACGTCATGAAGAAAACCAGCTG
>2010915|reference BmtI_mod_final_v3_jobs_022_022583_data_consensus|length 46|copies 1
AAAGATATATCTGACAACTATAAGAATGGCGCTTTTGGAGAAGCAG
>2010915|reference BmtI_mod_final_v3_jobs_022_022583_data_consensus|length 41|copies 12
AAAGATATCCTGACCTTTATTATCATTAGTATAAAGTGAAT
>2010915|reference BmtI_mod_final_v3_jobs_022_022583_data_consensus|length 53|copies 14
AAAGATATTAAAGAAGGACAATTACTCGAAAGTGATCAAGTAAAAGGGACTAT
>2010915|reference BmtI_mod_final_v3_jobs_022_022583_data_consensus|length 54|copies 9
AAAGATATTAAAGAAGGACAATTACTCGAAAGTGATCAAGTAAAAGGGACTATT
>2010915|reference BmtI_mod_final_v3_jobs_022_022583_data_consensus|length 50|copies 1
AAAGATATTGAATTTTTAAGCATAAGTTTTGATCCTGTCAGGGATGATCC
>2010915|reference BmtI_mod_final_v3_jobs_022_022583_data_consensus|length 23|copies 1
AAAGATCAAACCTCACCTTTGTT
>2010915|reference BmtI_mod_final_v3_jobs_022_022583_data_consensus|length 39|copies 20
AAAGATCATTTTTTAATCCCCTTAACCGACTTGATTAAG
>2010915|reference BmtI_mod_final_v3_jobs_022_022583_data_consensus|length 56|copies 1
AAAGATCCGGAAGCCCCAATCTTTCAAATAGCCGACTACGGTATTGTGGGTGATTT
>2010915|reference BmtI_mod_final_v3_jobs_022_022583_data_consensus|length 13|copies 1
AAAGATCCTGCAG
>2010915|reference BmtI_mod_final_v3_jobs_022_022583_data_consensus|length 56|copies 2
AAAGATCGTCCTTTTTAAATTGAGCATGGATTACACGATCATGCGCCTCTGGCGGT
>2010915|reference BmtI_mod_final_v3_jobs_022_022583_data_consensus|length 41|copies 1
AAAGATCGTTGGACTGGATCTCTATGGTATATGTACCTTGC
>2010915|reference BmtI_mod_final_v3_jobs_022_022583_data_consensus|length 14|copies 1
AAAGATCTTGCAGT
>2010915|reference BmtI_mod_final_v3_jobs_022_022583_data_consensus|length 49|copies 1
AAAGATGAATAACTGGATGGAACTTGCAGATCGTGTGTTAAATGGGGAG
>2010915|reference BmtI_mod_final_v3_jobs_022_022583_data_consensus|length 50|copies 1
AAAGATGATTTTTTAAAAAGTAACGGAAAAGATCGCAGTAGTACGGCATT
>2010915|reference BmtI_mod_final_v3_jobs_022_022583_data_consensus|length 66|copies 1
AAAGATGGAGGGTGAACGATGGGAAAACCAACTGGTTTTATGGATTACGAACGACAACCAAGGCCC
>2010915|reference BmtI_mod_final_v3_jobs_022_022583_data_consensus|length 48|copies 1
AAAGATGGTCAAAAATTATCAGCTAAATCGATCGTGATTGCCGTTGGG
>2010915|reference BmtI_mod_final_v3_jobs_022_022583_data_consensus|length 49|copies 2
AAAGATGGTCAAAAATTATCAGCTAAATCGATCGTGATTGCCGTTGGGG
>2010915|reference BmtI_mod_final_v3_jobs_022_022583_data_consensus|length 28|copies 1
AAAGATGTATGCCTATATGTATGCCAAG
>2010915|reference BmtI_mod_final_v3_jobs_022_022583_data_consensus|length 50|copies 2
AAAGATGTCCCATCGGTTCATGAGTTATTCGATCGAATGATGAAAGATGC
>2010915|reference BmtI_mod_final_v3_jobs_022_022583_data_consensus|length 51|copies 1
AAAGATGTCCCATCGGTTCATGAGTTATTCGATCGAATGATGAAAGATGCT
>2010915|reference BmtI_mod_final_v3_jobs_022_022583_data_consensus|length 44|copies 1
AAAGATGTGGAGCAAGTATTTAAGATGTTAAAATAATTTAACAG
>2010915|reference BmtI_mod_final_v3_jobs_022_022583_data_consensus|length 48|copies 1
AAAGATTTCTTACTCAAGCCCTCTCCAGTTAACAGGGAGTATAATTAT
>2010915|reference BmtI_mod_final_v3_jobs_022_022583_data_consensus|length 45|copies 1
AAAGATTTTTCTGTAGAGAATAATCACTTTAAAGGAGTCATGCGT
>2010915|reference BmtI_mod_final_v3_jobs_022_022583_data_consensus|length 57|copies 1
AAAGCAAAAAGAAAATCTCTCTTTTAAAAAAGGAAATAGTTCAAGAGCCAATAGGAA
>2010915|reference BmtI_mod_final_v3_jobs_022_022583_data_consensus|length 16|copies 1
AAAGCAAATCTCTTCT
>2010915|reference BmtI_mod_final_v3_jobs_022_022583_data_consensus|length 17|copies 1
AAAGCAAATCTCTTCTA
>2010915|reference BmtI_mod_final_v3_jobs_022_022583_data_consensus|length 28|copies 1
AAAGCAAATCTCTTCTAATCGTTTATTA
>2010915|reference BmtI_mod_final_v3_jobs_022_022583_data_consensus|length 42|copies 1
AAAGCAAATTATGCCTGACCTTACACAGGAAGATATAGACAC
>2010915|reference BmtI_mod_final_v3_jobs_022_022583_data_consensus|length 50|copies 1
AAAGCAAGTTTATTCATATTCTTGGAGAAAGACAAGATATGGAGACTTTA
>2010915|reference BmtI_mod_final_v3_jobs_022_022583_data_consensus|length 49|copies 11
AAAGCAATCTCTTTAGATGAGCTATGTAGATCTTGGGTTAAAAACAAAG
>2010915|reference BmtI_mod_final_v3_jobs_022_022583_data_consensus|length 47|copies 3
AAAGCACACAACAACCAGATCTTTTGTACAATACAGCAATAATAGGT
>2010915|reference BmtI_mod_final_v3_jobs_022_022583_data_consensus|length 47|copies 1
AAAGCACACACCTTAAATATCTTGAATTTAGGTGATCAAGTCGCGAC
>2010915|reference BmtI_mod_final_v3_jobs_022_022583_data_consensus|length 53|copies 39
AAAGCACACACCTTAAATATCTTGAATTTAGGTGATCAAGTCGCGACGGGTCT
>2010915|reference BmtI_mod_final_v3_jobs_022_022583_data_consensus|length 50|copies 1
AAAGCACCTTACTGTTATCTAAAACGGACAGGTCTACCGTTTCATTAACT
>2010915|reference BmtI_mod_final_v3_jobs_022_022583_data_consensus|length 37|copies 1
AAAGCACTAACCAATTGGATCAGGTCGTTCATAATAC
>2010915|reference BmtI_mod_final_v3_jobs_022_022583_data_consensus|length 46|copies 1
AAAGCAGAAGCGCCTTGTCCAGGGACGACAGGCATAAGACGAGCCG
>2010915|reference BmtI_mod_final_v3_jobs_022_022583_data_consensus|length 42|copies 1
AAAGCAGCCACCCTGCTTTCTCCATACTCATTCCGTGACTAT
>2010915|reference BmtI_mod_final_v3_jobs_022_022583_data_consensus|length 51|copies 1
AAAGCAGCCGGCAGAATCATAGAAAGAAATGAAGAGGATGAATTTCAAACA
>2010915|reference BmtI_mod_final_v3_jobs_022_022583_data_consensus|length 37|copies 1
AAAGCAGCTGATGCCGGATCTAATAAGCTTGCAGTTG
>2010915|reference BmtI_mod_final_v3_jobs_022_022583_data_consensus|length 44|copies 8
AAAGCAGCTGATGCCGGATCTAATAAGCTTGCAGTTGGTTCGAA
>2010915|reference BmtI_mod_final_v3_jobs_022_022583_data_consensus|length 49|copies 12
AAAGCAGCTTCGAAACTGACAGGCAAATTGGAATATATCAAGAAAAACT
>2010915|reference BmtI_mod_final_v3_jobs_022_022583_data_consensus|length 44|copies 1
AAAGCAGGACGTAATCGTTGGTTAGGCAAGCGCCCAACTGTACG
>2010915|reference BmtI_mod_final_v3_jobs_022_022583_data_consensus|length 54|copies 2
AAAGCAGGGTCTTGTTAATCGGTGAGGCTTTAGCTAGAAAGGGAGTATCTAATA
>2010915|reference BmtI_mod_final_v3_jobs_022_022583_data_consensus|length 46|copies 1
AAAGCAGGTTCGGCAGGGCAAGCAGCCTTGAGCCACGATATTCGGG
>2010915|reference BmtI_mod_final_v3_jobs_022_022583_data_consensus|length 50|copies 1
AAAGCAGTAATCCCTTCTTCATTATGGGCCCCATCAATAATAACAAGTGG
>2010915|reference BmtI_mod_final_v3_jobs_022_022583_data_consensus|length 56|copies 8
AAAGCAGTCACACCGATCTTTTCAGCTCCTGGAATCGGAAGAATAAATGGGAGTGA
>2010915|reference BmtI_mod_final_v3_jobs_022_022583_data_consensus|length 43|copies 1
AAAGCAGTCATTGTATCAAAAATGATCAAGAATAAGGATTATC
>2010915|reference BmtI_mod_final_v3_jobs_022_022583_data_consensus|length 39|copies 1
AAAGCATCATCGCCATTTGTGGATTCTGATCTTGTCCAG
>2010915|reference BmtI_mod_final_v3_jobs_022_022583_data_consensus|length 52|copies 1
AAAGCATCCCAATCGGGAATGGAATTAAGCGGCGCTCAATTATTCCATCAAG
>2010915|reference BmtI_mod_final_v3_jobs_022_022583_data_consensus|length 42|copies 1
AAAGCATGAAAGTTATAAAAGGATCCAAGGTATCTTAAGTGA
>2010915|reference BmtI_mod_final_v3_jobs_022_022583_data_consensus|length 52|copies 1
AAAGCATGTGATCTTTATTTTAGCGACGACAGAACCTCATAAGATCCCCTTA
>2010915|reference BmtI_mod_final_v3_jobs_022_022583_data_consensus|length 44|copies 1
AAAGCATGTGCGTTTGACAAAATTCAGGTTGTGACACAGGCACG
>2010915|reference BmtI_mod_final_v3_jobs_022_022583_data_consensus|length 65|copies 1
AAAGCATTTAAAGAAAAGGATCCGAACGGAAACGGTAAGAAAGATGAAATTGGGTTGACTTTCTG
>2010915|reference BmtI_mod_final_v3_jobs_022_022583_data_consensus|length 51|copies 1
AAAGCCAATTCTCCATCCTGTCATTGAGTGGGACTTGGATAACCCATTTAT
>2010915|reference BmtI_mod_final_v3_jobs_022_022583_data_consensus|length 53|copies 2
AAAGCCAGACATGTGGGTCTTTTGAAGCTGCATGATCAGAATGATGTTCCTCC
>2010915|reference BmtI_mod_final_v3_jobs_022_022583_data_consensus|length 47|copies 1
AAAGCCAGTGAGATCTGTCCATCATAAGGTCGATGAAAGACAAATCC
>2010915|reference BmtI_mod_final_v3_jobs_022_022583_data_consensus|length 50|copies 3
AAAGCCATTCTCATTAAAAGAAGGATGTTCTCCTTATGCTTTAAAGGGGG
>2010915|reference BmtI_mod_final_v3_jobs_022_022583_data_consensus|length 48|copies 1
AAAGCCCTGGCGCCTAGCGTCAGGGTTTTTCTATGTCGCGCTTCTTTT
>2010915|reference BmtI_mod_final_v3_jobs_022_022583_data_consensus|length 35|copies 1
AAAGCCCTTCATCCCGATCGAGCTGGTGACGAAAG
>2010915|reference BmtI_mod_final_v3_jobs_022_022583_data_consensus|length 31|copies 1
AAAGCCGCAAGCGGCTAGCCCTTTTTTGAAT
>2010915|reference BmtI_mod_final_v3_jobs_022_022583_data_consensus|length 68|copies 1
AAAGCCGCGAAGAATTAAATGAAAAATTAAAAAGGTATTTTCAGCAAGATCAAGATAAACGAAGCTCA
>2010915|reference BmtI_mod_final_v3_jobs_022_022583_data_consensus|length 51|copies 3
AAAGCCGGCGCGGCCCGATCCTACATGATAGGATTCATAATGGGCCCGATT
>2010915|reference BmtI_mod_final_v3_jobs_022_022583_data_consensus|length 52|copies 1
AAAGCCGGCGCGGCCCGATCCTACATGATAGGATTCATAATGGGCCCGATTT
>2010915|reference BmtI_mod_final_v3_jobs_022_022583_data_consensus|length 52|copies 1
AAAGCCGGGTATTCCTTCGTTGATGTTATTAAAAATATGCGGCCAGTAATCC
>2010915|reference BmtI_mod_final_v3_jobs_022_022583_data_consensus|length 52|copies 1
AAAGCCTCCTCTTAAATCCCTATGAAAACGTTAACATGTTTACAAAAATATT
>2010915|reference BmtI_mod_final_v3_jobs_022_022583_data_consensus|length 53|copies 1
AAAGCCTTTGACAGTTATATTGCTAGAAAAGAGTTGGATCCTGAACAACGGGT
>2010915|reference BmtI_mod_final_v3_jobs_022_022583_data_consensus|length 66|copies 9
AAAGCGAACTTTTTGGTCACGAGAAGGGGGCCTTTACGGGGGCATCTCATCAGCGGAAAGGTTTAT
>2010915|reference BmtI_mod_final_v3_jobs_022_022583_data_consensus|length 53|copies 1
AAAGCGAATTATCGTTGTTGAAGATGAGTCCATCGTCCGATTGGATGTTTCCC
>2010915|reference BmtI_mod_final_v3_jobs_022_022583_data_consensus|length 31|copies 3
AAAGCGATGTGGCTCCGATCCATCAGAGAGT
>2010915|reference BmtI_mod_final_v3_jobs_022_022583_data_consensus|length 32|copies 1
AAAGCGATGTGGCTCCGATCCATCAGAGAGTG
>2010915|reference BmtI_mod_final_v3_jobs_022_022583_data_consensus|length 33|copies 1
AAAGCGATGTGGCTCCGATCCATCAGAGAGTGT
>2010915|reference BmtI_mod_final_v3_jobs_022_022583_data_consensus|length 46|copies 1
AAAGCGATTATCAAGAAATATTCTGATTTCATCCGTTATCCAATCA
>2010915|reference BmtI_mod_final_v3_jobs_022_022583_data_consensus|length 55|copies 1
AAAGCGCAAATGAAACATCTAAACGTTTTGGGATTCCTCATGCATTTCCTGACCC
>2010915|reference BmtI_mod_final_v3_jobs_022_022583_data_consensus|length 50|copies 1
AAAGCGCAAGCGCCTTGATCAGCCCCGACAACCGCCCAAGTGCCAATTAT
>2010915|reference BmtI_mod_final_v3_jobs_022_022583_data_consensus|length 52|copies 1
AAAGCGCAAGCGCCTTGATCAGCCCCGACAACCGCCCAAGTGCCAATTATTT
>2010915|reference BmtI_mod_final_v3_jobs_022_022583_data_consensus|length 14|copies 1
AAAGCGGAAGCGCC
>2010915|reference BmtI_mod_final_v3_jobs_022_022583_data_consensus|length 36|copies 1
AAAGCGGAAGCGCCTTGATCAGGGAAAAAAGTAGTT
>2010915|reference BmtI_mod_final_v3_jobs_022_022583_data_consensus|length 37|copies 1
AAAGCGGAAGCGCCTTGATCAGGGAAAAAAGTAGTTC
>2010915|reference BmtI_mod_final_v3_jobs_022_022583_data_consensus|length 50|copies 1
AAAGCGGAAGTGTTTTAGAATATCTGCCAGATCCAGTCATTGCTTACCAG
>2010915|reference BmtI_mod_final_v3_jobs_022_022583_data_consensus|length 37|copies 1
AAAGCGGAGGAATACCGGATCCAAGGCAGAGGCGGTA
>2010915|reference BmtI_mod_final_v3_jobs_022_022583_data_consensus|length 44|copies 4
AAAGCGGATTCTATATGTTAACCAGGCCTGTGAGCGCCATTATG
>2010915|reference BmtI_mod_final_v3_jobs_022_022583_data_consensus|length 39|copies 1
AAAGCGGCATTGGAGGAGTTAGCTAGTTCAATCCCAGAT
>2010915|reference BmtI_mod_final_v3_jobs_022_022583_data_consensus|length 51|copies 1
AAAGCGGCGGGTGTAAAGGTGTTATTTCCGGAGTATCGTCTTGCACCAGAG
>2010915|reference BmtI_mod_final_v3_jobs_022_022583_data_consensus|length 14|copies 1
AAAGCGGTCAAAAG
>2010915|reference BmtI_mod_final_v3_jobs_022_022583_data_consensus|length 44|copies 1
AAAGCGTCCCTGTAATCGAGTAAATCCAAACTTTCACATTTGTA
>2010915|reference BmtI_mod_final_v3_jobs_022_022583_data_consensus|length 46|copies 1
AAAGCGTGATACAGTACGCGAGATTGCGGAACAAAAAATGCCTGAC
>2010915|reference BmtI_mod_final_v3_jobs_022_022583_data_consensus|length 47|copies 11
AAAGCGTGATACAGTACGCGAGATTGCGGAACAAAAAATGCCTGACC
>2010915|reference BmtI_mod_final_v3_jobs_022_022583_data_consensus|length 30|copies 1
AAAGCGTGCTGATCCAGCCAATCGGCCTCG
>2010915|reference BmtI_mod_final_v3_jobs_022_022583_data_consensus|length 49|copies 2
AAAGCGTTTTAAGGGTGTCACCAGTCAGAGATCGAGATGATTGTAACCA
>2010915|reference BmtI_mod_final_v3_jobs_022_022583_data_consensus|length 50|copies 2
AAAGCGTTTTAAGGGTGTCACCAGTCAGAGATCGAGATGATTGTAACCAT
>2010915|reference BmtI_mod_final_v3_jobs_022_022583_data_consensus|length 54|copies 1
AAAGCGTTTTGAACTTTTGGATGACTATTTTCAAAACGACGTGTAAGTTCTTCT
>2010915|reference BmtI_mod_final_v3_jobs_022_022583_data_consensus|length 56|copies 1
AAAGCTAAAAGTAGGATTAAAATGCGGTGGTTCTGATGGGTTTTCTGGTATTACAG
>2010915|reference BmtI_mod_final_v3_jobs_022_022583_data_consensus|length 53|copies 1
AAAGCTAATCTCACGGAAACCAATTCTTCCATCTGAAGAAGAATTAGAACAAA
>2010915|reference BmtI_mod_final_v3_jobs_022_022583_data_consensus|length 10|copies 1
AAAGCTACAA
>2010915|reference BmtI_mod_final_v3_jobs_022_022583_data_consensus|length 64|copies 35
AAAGCTAGTTTGAAAAAATGGACGGAACAGTACGGTTTGTTTTTGATCGTGGTGATCCTCCTTG
>2010915|reference BmtI_mod_final_v3_jobs_022_022583_data_consensus|length 48|copies 2
AAAGCTCAAGAGAAATATAGCAGGGAAGGGAATTTGGCGGCCTTAAGG
>2010915|reference BmtI_mod_final_v3_jobs_022_022583_data_consensus|length 41|copies 2
AAAGCTCGTTTCTCTAGATCAGCCCGAATTGCCATTGTATA
>2010915|reference BmtI_mod_final_v3_jobs_022_022583_data_consensus|length 50|copies 1
AAAGCTCTGACAAGATTCGTCAGGTCTGCAAACAAAATGGGCTTCAGATG
>2010915|reference BmtI_mod_final_v3_jobs_022_022583_data_consensus|length 33|copies 3
AAAGCTCTGTTGGCAGCATTTTTATCTTATGCT
>2010915|reference BmtI_mod_final_v3_jobs_022_022583_data_consensus|length 35|copies 1
AAAGCTCTTCCTCTATGATCCGATCAACTTTCATT
>2010915|reference BmtI_mod_final_v3_jobs_022_022583_data_consensus|length 37|copies 1
AAAGCTCTTCCTCTATGATCCGATCAACTTTCATTTG
>2010915|reference BmtI_mod_final_v3_jobs_022_022583_data_consensus|length 52|copies 5
AAAGCTCTTCCTCTATGATCCGATCAACTTTCATTTGCAAATCCATATCAAT
>2010915|reference BmtI_mod_final_v3_jobs_022_022583_data_consensus|length 53|copies 1
AAAGCTCTTTTATTTTTCTTTACTATTAAACAGTGTGTCCATCATGTTTACAT
>2010915|reference BmtI_mod_final_v3_jobs_022_022583_data_consensus|length 48|copies 5
AAAGCTGAGGTATGGTTAAACCAAGAACATGTGCACATACAAGCATCC
>2010915|reference BmtI_mod_final_v3_jobs_022_022583_data_consensus|length 13|copies 1
AAAGCTGCTGTTG
>2010915|reference BmtI_mod_final_v3_jobs_022_022583_data_consensus|length 48|copies 1
AAAGCTGTACAGCTGGGATCCATCATGGTGCGGTAAAATCAATGTTCC
>2010915|reference BmtI_mod_final_v3_jobs_022_022583_data_consensus|length 47|copies 1
AAAGCTGTACCCAAAATGGAACCTCATCAGTATGCAGATAACCATTA
>2010915|reference BmtI_mod_final_v3_jobs_022_022583_data_consensus|length 50|copies 1
AAAGCTGTAGATGATATGATAATTGTTTTTGATAAAAATTTGAATGTCCT
>2010915|reference BmtI_mod_final_v3_jobs_022_022583_data_consensus|length 48|copies 3
AAAGCTTAAAACCTATGATTACAAGAAAGATCTGAAGGATATGGAAGG
>2010915|reference BmtI_mod_final_v3_jobs_022_022583_data_consensus|length 36|copies 6
AAAGCTTAAGTCAGCGATCGAGTGAGGCCAATGCAT
>2010915|reference BmtI_mod_final_v3_jobs_022_022583_data_consensus|length 48|copies 2
AAAGCTTACGCTCAAGGTTTGTTGTTGCATCTAAGTGAGCGAATGTTG
>2010915|reference BmtI_mod_final_v3_jobs_022_022583_data_consensus|length 31|copies 1
AAAGCTTCTCTTTCAAGATCCAATAAATATT
>2010915|reference BmtI_mod_final_v3_jobs_022_022583_data_consensus|length 44|copies 1
AAAGCTTCTCTTTCAAGATCCAATAAATATTGCTCATCTACTTC
>2010915|reference BmtI_mod_final_v3_jobs_022_022583_data_consensus|length 57|copies 1
AAAGCTTGATTCACCCGATCAATTGACCAAGGCACTTGCAATTTTTCAGCCAAAACT
>2010915|reference BmtI_mod_final_v3_jobs_022_022583_data_consensus|length 50|copies 3
AAAGCTTGTAAATTTGAGGACCAAACGGAAGTCTATCGCAATGATGCCGA
>2010915|reference BmtI_mod_final_v3_jobs_022_022583_data_consensus|length 14|copies 1
AAAGCTTGTTGGTT
>2010915|reference BmtI_mod_final_v3_jobs_022_022583_data_consensus|length 9|copies 1
AAAGCTTTA
>2010915|reference BmtI_mod_final_v3_jobs_022_022583_data_consensus|length 48|copies 2
AAAGCTTTAAACTTAAAGATTAATAATTCAAAGTTTGCTAGAGCAATC
>2010915|reference BmtI_mod_final_v3_jobs_022_022583_data_consensus|length 52|copies 1
AAAGCTTTACCGACTGGAATGGAAATGGAGTGATCTCCGCCTAATACAACCG
>2010915|reference BmtI_mod_final_v3_jobs_022_022583_data_consensus|length 49|copies 8
AAAGCTTTCACTCATTGGATTGAAGTCAGATTTGGCACGAAAGTTAATC
>2010915|reference BmtI_mod_final_v3_jobs_022_022583_data_consensus|length 49|copies 1
AAAGCTTTGGAAGCTATTAAATGAGGAAGACTATGTAAATGCCCTTGGT
>2010915|reference BmtI_mod_final_v3_jobs_022_022583_data_consensus|length 48|copies 1
AAAGCTTTGTCTGAACATCTTCATATGTCCACTCGGCCACTCCGCTTT
>2010915|reference BmtI_mod_final_v3_jobs_022_022583_data_consensus|length 49|copies 3
AAAGGAAAATATAAAACAATTAGGGGGGAAACAAATGAAGAAACGAAAT
>2010915|reference BmtI_mod_final_v3_jobs_022_022583_data_consensus|length 49|copies 1
AAAGGAAACAAAGTAAACATTGTCCGTGGTGAAGCATATTTTGTCGATG
>2010915|reference BmtI_mod_final_v3_jobs_022_022583_data_consensus|length 48|copies 1
AAAGGAAACGGCAGATATGTTCATTATGATGTTTGAACAAATGGATAA
>2010915|reference BmtI_mod_final_v3_jobs_022_022583_data_consensus|length 58|copies 2
AAAGGAAAGGGCTGCGGGTGAGTTTTCATCCGAATCAATTTACCTTGTTTACCTCACC
>2010915|reference BmtI_mod_final_v3_jobs_022_022583_data_consensus|length 52|copies 1
AAAGGAAATAACTTAGGACGCCAAACAAACAAGTAATAAAGAAGGCGTGCAG
>2010915|reference BmtI_mod_final_v3_jobs_022_022583_data_consensus|length 50|copies 1
AAAGGAAATAATCGCAACCTCAGTATTGCCGCCGCCAATATCCACTACCA
>2010915|reference BmtI_mod_final_v3_jobs_022_022583_data_consensus|length 42|copies 1
AAAGGAACTCTGGGTTGTGACTGAACTAGAATCGTGCCTATA
>2010915|reference BmtI_mod_final_v3_jobs_022_022583_data_consensus|length 11|copies 1
AAAGGAAGAAT
>2010915|reference BmtI_mod_final_v3_jobs_022_022583_data_consensus|length 51|copies 1
AAAGGAAGACGGCTATAACGGATTCTTAACAATTGAATGCCGTGTCAGAGG
>2010915|reference BmtI_mod_final_v3_jobs_022_022583_data_consensus|length 42|copies 1
AAAGGAAGCTACAGCATTCGTCGATCATTCGTGTCCACCGCG
>2010915|reference BmtI_mod_final_v3_jobs_022_022583_data_consensus|length 61|copies 1
AAAGGAAGTAAAATTCTGATCCATAAACGCTTATAGATTTTAATAATAACGCTTGATTTGA
>2010915|reference BmtI_mod_final_v3_jobs_022_022583_data_consensus|length 45|copies 1
AAAGGAATACACCATGTAACTGCTATTACAAGCAGTGCAGAAAAG
>2010915|reference BmtI_mod_final_v3_jobs_022_022583_data_consensus|length 61|copies 1
AAAGGAATAGCAATCAGGATCGCTAACCCCAATCCCAAAAGTGAACGGAAAATACTGGCCT
>2010915|reference BmtI_mod_final_v3_jobs_022_022583_data_consensus|length 60|copies 1
AAAGGAATCTTAGGAAGAAAGATTGGTATGACTCAAGTATTTGCTAGTAACGGTAACTTA
>2010915|reference BmtI_mod_final_v3_jobs_022_022583_data_consensus|length 43|copies 1
AAAGGAATGCTCGACCCATGAAGCATATTCCTCTGCTGGTTTC
>2010915|reference BmtI_mod_final_v3_jobs_022_022583_data_consensus|length 51|copies 1
AAAGGAATGTATCCATGATAGTCCTTCAATAGGAGAGAACTTTTCTAAAAG
>2010915|reference BmtI_mod_final_v3_jobs_022_022583_data_consensus|length 40|copies 1
AAAGGAATTAAACGAGATCTTTCACGAAGGAATAGCACTT
>2010915|reference BmtI_mod_final_v3_jobs_022_022583_data_consensus|length 54|copies 1
AAAGGAATTAATATGATTTCCTTTACAGGTGGAACAAATACCGGAACTCGCTTA
>2010915|reference BmtI_mod_final_v3_jobs_022_022583_data_consensus|length 39|copies 3
AAAGGACTAGCTGTATTATAAGATGACATTTGGTGCGTG
>2010915|reference BmtI_mod_final_v3_jobs_022_022583_data_consensus|length 63|copies 1
AAAGGAGAAAGATTTAAAAAAAATAAATTGGGATAGAACTTTTACCGTATTTGATACGGGCAC
>2010915|reference BmtI_mod_final_v3_jobs_022_022583_data_consensus|length 50|copies 1
AAAGGAGAATCGACGGGATTCTCTAACCATAGGCTTCCATCACATGACAT
>2010915|reference BmtI_mod_final_v3_jobs_022_022583_data_consensus|length 51|copies 16
AAAGGAGAATCGACGGGATTCTCTAACCATAGGCTTCCATCACATGACATT
>2010915|reference BmtI_mod_final_v3_jobs_022_022583_data_consensus|length 44|copies 1
AAAGGAGAGTGTTATCGTACTTGGATCCGGACCAATTCGTATCG
>2010915|reference BmtI_mod_final_v3_jobs_022_022583_data_consensus|length 42|copies 1
AAAGGAGCAAGGTGATTGGGTTCAAATTCAATTATCATTTGG
>2010915|reference BmtI_mod_final_v3_jobs_022_022583_data_consensus|length 41|copies 1
AAAGGAGCCCAGACAGGCCTATTAACGATTAGCAACGAGCG
>2010915|reference BmtI_mod_final_v3_jobs_022_022583_data_consensus|length 47|copies 1
AAAGGAGGAGAAAGAATCCCCAGCAGAAAACGAAAGATCACTCATTG
>2010915|reference BmtI_mod_final_v3_jobs_022_022583_data_consensus|length 50|copies 43
AAAGGAGGCAAGCACTCCGTCCATTGTTAACAATGTATCCGCTGCTTGGG
>2010915|reference BmtI_mod_final_v3_jobs_022_022583_data_consensus|length 60|copies 1
AAAGGAGGCTAAACGGGCCGGAATTCCTGTTATCTTGACGGATCGTGAATTGGACTTTAA
>2010915|reference BmtI_mod_final_v3_jobs_022_022583_data_consensus|length 58|copies 2
AAAGGAGGGGCTTTATGAATCAGGATAAGAAAAGTTTGGTCCAGTGGATTGAGGAGCA
>2010915|reference BmtI_mod_final_v3_jobs_022_022583_data_consensus|length 11|copies 1
AAAGGAGTGGA
>2010915|reference BmtI_mod_final_v3_jobs_022_022583_data_consensus|length 60|copies 1
AAAGGAGTTGAAAAACAAGTATTCCTAAAGATCGTTGAAAAGTTCCGTAAGAAGTATACG
>2010915|reference BmtI_mod_final_v3_jobs_022_022583_data_consensus|length 47|copies 1
AAAGGAGTTTAACTCGTGAAGAGAAATGTCTCTGTTCTTATGACACT
>2010915|reference BmtI_mod_final_v3_jobs_022_022583_data_consensus|length 9|copies 1
AAAGGATAA
>2010915|reference BmtI_mod_final_v3_jobs_022_022583_data_consensus|length 46|copies 5
AAAGGATAAAAGAAATGATGCAGCCGGTTCTCTTAGCGGCGGACAG
>2010915|reference BmtI_mod_final_v3_jobs_022_022583_data_consensus|length 33|copies 3
AAAGGATATCTCCGATCAAGCAGATCACAAAGG
>2010915|reference BmtI_mod_final_v3_jobs_022_022583_data_consensus|length 51|copies 1
AAAGGATCCCAAAAGTATTGAACTCGAGCGGTCGGTGAAGCAAACAGACTA
>2010915|reference BmtI_mod_final_v3_jobs_022_022583_data_consensus|length 39|copies 3
AAAGGATGAATGCAGAAACGATCAAAAGAGCATCCGCTG
>2010915|reference BmtI_mod_final_v3_jobs_022_022583_data_consensus|length 57|copies 1
AAAGGATGCTCCCGTACTTGACCCAAAATTATTAAAAGATCCAATCCCTTCGAAGAT
>2010915|reference BmtI_mod_final_v3_jobs_022_022583_data_consensus|length 54|copies 2
AAAGGATGCTGCCCTTGATCAGTCTTGGAAATCTATAAAAGTAACCAAAGAGGA
>2010915|reference BmtI_mod_final_v3_jobs_022_022583_data_consensus|length 55|copies 1
AAAGGATGCTGCCCTTGATCAGTCTTGGAAATCTATAAAAGTAACCAAAGAGGAA
>2010915|reference BmtI_mod_final_v3_jobs_022_022583_data_consensus|length 11|copies 1
AAAGGATTAAT
>2010915|reference BmtI_mod_final_v3_jobs_022_022583_data_consensus|length 42|copies 1
AAAGGATTACTTATTGAAGTTAGAGCAAGTGAATACCGAAGG
>2010915|reference BmtI_mod_final_v3_jobs_022_022583_data_consensus|length 43|copies 1
AAAGGATTAGCAATAAAATCCTCACCGCGGCGATGATGGTCAA
>2010915|reference BmtI_mod_final_v3_jobs_022_022583_data_consensus|length 48|copies 3
AAAGGATTATACAATCAGAGAGGTTGTTGATCTTGTAAGTAAGCGGCA
>2010915|reference BmtI_mod_final_v3_jobs_022_022583_data_consensus|length 59|copies 3
AAAGGATTGCGTTTCTACTCTTTTGAAATCACCATCAAGTTTGATTCCCCCGTTAATGG
>2010915|reference BmtI_mod_final_v3_jobs_022_022583_data_consensus|length 57|copies 1
AAAGGATTTATTTGAGCATAAAAAGGGTCCTAAAATGCTCTTTTTAGCGGCTAACGG
>2010915|reference BmtI_mod_final_v3_jobs_022_022583_data_consensus|length 54|copies 2
AAAGGATTTGCGTAAAATTGAGTATTTCCATACAGATCGAGGAAGTGAGTTCAA
>2010915|reference BmtI_mod_final_v3_jobs_022_022583_data_consensus|length 54|copies 5
AAAGGCAAAGGATGAACCTAGATAGGTAGGAACCTTTCCGCGTGTAATCAGATG
>2010915|reference BmtI_mod_final_v3_jobs_022_022583_data_consensus|length 41|copies 1
AAAGGCAAATTCGGTATTCAACGCTTTCCTTTGTGCATCCG
>2010915|reference BmtI_mod_final_v3_jobs_022_022583_data_consensus|length 46|copies 15
AAAGGCAATGACTTTTTCGCGAGCAATTACCATATGATAGGTGGCC
>2010915|reference BmtI_mod_final_v3_jobs_022_022583_data_consensus|length 73|copies 1
AAAGGCAATGGCAAACGGCTTCCTAGCCCTAAAAATAAAGGGGATTTTTAAAGGATCAGAAAAGGCTTTGACA
>2010915|reference BmtI_mod_final_v3_jobs_022_022583_data_consensus|length 51|copies 13
AAAGGCACCGTTTTAGCGTTTGCATTAGCGATTACTTATTATAAACAAAAA
>2010915|reference BmtI_mod_final_v3_jobs_022_022583_data_consensus|length 56|copies 3
AAAGGCACGTTTTGTGCCATTAGCGTTAGATAAATCCATAATTTTAAACATATCTT
>2010915|reference BmtI_mod_final_v3_jobs_022_022583_data_consensus|length 44|copies 1
AAAGGCACTGTTTTACTTATCAACTGGGTCCATGGCAGGGATCG
>2010915|reference BmtI_mod_final_v3_jobs_022_022583_data_consensus|length 52|copies 3
AAAGGCAGGATTGGTTGGATGAATGGGTGGCTCATTATCGTTCCTATGGTAC
>2010915|reference BmtI_mod_final_v3_jobs_022_022583_data_consensus|length 47|copies 1
AAAGGCATCTTCTTCTTTCCAAAATGCGATCATCGCAGCGGAAGAAT
>2010915|reference BmtI_mod_final_v3_jobs_022_022583_data_consensus|length 48|copies 1
AAAGGCATCTTCTTCTTTCCAAAATGCGATCATCGCAGCGGAAGAATT
>2010915|reference BmtI_mod_final_v3_jobs_022_022583_data_consensus|length 54|copies 2
AAAGGCATCTTTTACCTTCGCATATTTTGCTCCCCAAAAAGTATCTTGCAGCTC
>2010915|reference BmtI_mod_final_v3_jobs_022_022583_data_consensus|length 52|copies 1
AAAGGCCATGCTCGCGAGCGGCTCGGCGATTTTTTCCAAAAGGGTCTGACAG
>2010915|reference BmtI_mod_final_v3_jobs_022_022583_data_consensus|length 55|copies 3
AAAGGCCGAAATACTTGGCCTCCATCTTGAAGGGCCGTTTGTAAACGCAAAAAGA
>2010915|reference BmtI_mod_final_v3_jobs_022_022583_data_consensus|length 58|copies 1
AAAGGCCGAAATACTTGGCCTCCATCTTGAAGGGCCGTTTGTAAACGCAAAAAGAGCT
>2010915|reference BmtI_mod_final_v3_jobs_022_022583_data_consensus|length 58|copies 1
AAAGGCCGCAGCACTTGGGGCTGGGAACAAAATTCCTTGATCACAGTGGATCCAGAAA
>2010915|reference BmtI_mod_final_v3_jobs_022_022583_data_consensus|length 49|copies 1
AAAGGCCGCCGACAACCCTTGTTAATCTTTATCACCTTGTACTTACTTG
>2010915|reference BmtI_mod_final_v3_jobs_022_022583_data_consensus|length 41|copies 1
AAAGGCGAATTACTTGGCAAGGAAATTAAGTTAACGATCAG
>2010915|reference BmtI_mod_final_v3_jobs_022_022583_data_consensus|length 51|copies 1
AAAGGCGAATTACTTGGCAAGGAAATTAAGTTAACGATCAGGCAGTTTAAA
>2010915|reference BmtI_mod_final_v3_jobs_022_022583_data_consensus|length 55|copies 22
AAAGGCGAATTACTTGGCAAGGAAATTAAGTTAACGATCAGGCAGTTTAAAGGAG
>2010915|reference BmtI_mod_final_v3_jobs_022_022583_data_consensus|length 56|copies 1
AAAGGCGAATTACTTGGCAAGGAAATTAAGTTAACGATCAGGCAGTTTAAAGGAGG
>2010915|reference BmtI_mod_final_v3_jobs_022_022583_data_consensus|length 35|copies 3
AAAGGCGATGCATTTGATCATAATGCCGCAGTAGG
>2010915|reference BmtI_mod_final_v3_jobs_022_022583_data_consensus|length 36|copies 1
AAAGGCGATGCATTTGATCATAATGCCGCAGTAGGA
>2010915|reference BmtI_mod_final_v3_jobs_022_022583_data_consensus|length 49|copies 1
AAAGGCGGCTTGCCAATGGAAGGTCGCAATCACAAGAGTTAAGATTATG
>2010915|reference BmtI_mod_final_v3_jobs_022_022583_data_consensus|length 47|copies 1
AAAGGCGGGCATATTCGTTGAAAAGTTGATCATACACTTTTGCATTA
>2010915|reference BmtI_mod_final_v3_jobs_022_022583_data_consensus|length 48|copies 1
AAAGGCGGGCATATTCGTTGAAAAGTTGATCATACACTTTTGCATTAG
>2010915|reference BmtI_mod_final_v3_jobs_022_022583_data_consensus|length 40|copies 1
AAAGGCGTAACCATTCACGAATACAAGTAAATAGATTAGA
>2010915|reference BmtI_mod_final_v3_jobs_022_022583_data_consensus|length 54|copies 1
AAAGGCGTTAAATTTGCTTTCGCAAAATGGCTATATCCAAAAAGTTAGAGGAAA
>2010915|reference BmtI_mod_final_v3_jobs_022_022583_data_consensus|length 32|copies 1
AAAGGCTAAAGTAGGTCCGGCTATCACAGTAC
>2010915|reference BmtI_mod_final_v3_jobs_022_022583_data_consensus|length 36|copies 1
AAAGGCTAACGACACTGTTCCGGTCGGGCCGTTACG
>2010915|reference BmtI_mod_final_v3_jobs_022_022583_data_consensus|length 41|copies 1
AAAGGCTAAGATTCCTGCGCGGTCTGGTCATGCTTCTGGAG
>2010915|reference BmtI_mod_final_v3_jobs_022_022583_data_consensus|length 47|copies 1
AAAGGCTCACCGAAAATTGGCTATGGAATGTGGACTTACCGATGAAC
>2010915|reference BmtI_mod_final_v3_jobs_022_022583_data_consensus|length 54|copies 25
AAAGGCTCACGGTGGCAGCTCCTAAACAGGCAACGATCGCAGCAAAGCCAACAA
>2010915|reference BmtI_mod_final_v3_jobs_022_022583_data_consensus|length 43|copies 1
AAAGGCTGCATTTGATGTACTTGCAAAAAAGCTAAGGACGACG
>2010915|reference BmtI_mod_final_v3_jobs_022_022583_data_consensus|length 43|copies 13
AAAGGCTTAAAATTGTTTTCATTCTTGTCAATGACAGCCAAAA
>2010915|reference BmtI_mod_final_v3_jobs_022_022583_data_consensus|length 47|copies 1
AAAGGCTTGGCGGATTTTACGTCCCTCTTCAAGGCGAATCGGTATAT
>2010915|reference BmtI_mod_final_v3_jobs_022_022583_data_consensus|length 56|copies 1
AAAGGCTTTGTAAAATCAAAATAGAATGAAGCCGTAATCGAATCATAAAAATGCTT
>2010915|reference BmtI_mod_final_v3_jobs_022_022583_data_consensus|length 62|copies 1
AAAGGGAAAGAATAAGTTGGCATTAAATGTAAAAGATAATAAGATCGTGATGTTAACTAACA
>2010915|reference BmtI_mod_final_v3_jobs_022_022583_data_consensus|length 63|copies 2
AAAGGGAAAGAATAAGTTGGCATTAAATGTAAAAGATAATAAGATCGTGATGTTAACTAACAG
>2010915|reference BmtI_mod_final_v3_jobs_022_022583_data_consensus|length 42|copies 1
AAAGGGAAGGCATGCGAGATCAGCAGTAGGGATGTCTCAGCT
>2010915|reference BmtI_mod_final_v3_jobs_022_022583_data_consensus|length 52|copies 1
AAAGGGACCATTGTTCAGGCCATTTTAGAACAAGGCTGTACGACCGTTGATG
>2010915|reference BmtI_mod_final_v3_jobs_022_022583_data_consensus|length 45|copies 1
AAAGGGACTTGATCGTTAAATAAACAGCCAAGATATTCTTGGCTG
>2010915|reference BmtI_mod_final_v3_jobs_022_022583_data_consensus|length 45|copies 1
AAAGGGATTGACCAAGCCGTAATAGATCATATGGATGTCATCAAT
>2010915|reference BmtI_mod_final_v3_jobs_022_022583_data_consensus|length 43|copies 1
AAAGGGCAGAAAGAGGACTTAGCGTTATTAACTATTTTATATG
>2010915|reference BmtI_mod_final_v3_jobs_022_022583_data_consensus|length 51|copies 1
AAAGGGCCAGTAGCCTGGAAAGGCACTGACCTGGCTAAAGATGACGCTGGC
>2010915|reference BmtI_mod_final_v3_jobs_022_022583_data_consensus|length 31|copies 1
AAAGGGCCATAAAGCTAGCGAGACTGAAGTT
>2010915|reference BmtI_mod_final_v3_jobs_022_022583_data_consensus|length 19|copies 1
AAAGGGCGCACGGTGAATG
>2010915|reference BmtI_mod_final_v3_jobs_022_022583_data_consensus|length 29|copies 1
AAAGGGCGCACGGTGAATGCCTTGGCACT
>2010915|reference BmtI_mod_final_v3_jobs_022_022583_data_consensus|length 43|copies 6
AAAGGGCGCACGGTGAATGCCTTGGCACTAGGAGCCGATGAAG
>2010915|reference BmtI_mod_final_v3_jobs_022_022583_data_consensus|length 63|copies 1
AAAGGGCTGACAATCGTGTGGAAATTGAAAAGCAATTTGAAGAAGAAAAAAACCACTTCCGTA
>2010915|reference BmtI_mod_final_v3_jobs_022_022583_data_consensus|length 64|copies 14
AAAGGGCTGACAATCGTGTGGAAATTGAAAAGCAATTTGAAGAAGAAAAAAACCACTTCCGTAC
>2010915|reference BmtI_mod_final_v3_jobs_022_022583_data_consensus|length 11|copies 1
AAAGGGCTTTG
>2010915|reference BmtI_mod_final_v3_jobs_022_022583_data_consensus|length 45|copies 1
AAAGGGGACAGTGTTTGCCACTTACGATCGAGGAGATATTCATGA
>2010915|reference BmtI_mod_final_v3_jobs_022_022583_data_consensus|length 31|copies 1
AAAGGGGACGGTCGCTAGCAAAAAGCCAAAA
>2010915|reference BmtI_mod_final_v3_jobs_022_022583_data_consensus|length 43|copies 1
AAAGGGGATCAAATATATATTCTATTGGGAGCTGCCAATCGAG
>2010915|reference BmtI_mod_final_v3_jobs_022_022583_data_consensus|length 39|copies 1
AAAGGGGCTGGAACTGTTCACCATATCGCATGGAGGGAA
>2010915|reference BmtI_mod_final_v3_jobs_022_022583_data_consensus|length 56|copies 2
AAAGGGGGAACATTCCTAAATGAATAAAGACTTAATGATCTCAGGCTTTTCAGATG
>2010915|reference BmtI_mod_final_v3_jobs_022_022583_data_consensus|length 59|copies 1
AAAGGGGGATGATTTTTCCCCTTTTGCAAGTAGAACGAAAAACACGTATAGGCAATGGG
>2010915|reference BmtI_mod_final_v3_jobs_022_022583_data_consensus|length 54|copies 1
AAAGGGGGGAGTTTTTACAGCTATCATCGATTGCTCCATGGATCGGTACGAGCA
>2010915|reference BmtI_mod_final_v3_jobs_022_022583_data_consensus|length 54|copies 13
AAAGGGTATTGAACTTCCTGATTTGTCAGGAACGTCTGTGTTTATTGCTGCTGG
>2010915|reference BmtI_mod_final_v3_jobs_022_022583_data_consensus|length 35|copies 1
AAAGGGTGAAATTAGACCCAAGCTATCAACAGGCA
>2010915|reference BmtI_mod_final_v3_jobs_022_022583_data_consensus|length 47|copies 1
AAAGGGTTATACGGTAATTTTATTATAGATCCAAAAACTCCAAGGGA
>2010915|reference BmtI_mod_final_v3_jobs_022_022583_data_consensus|length 57|copies 1
AAAGGGTTATTGATCGGAATTGAATTAGTAAAGGATAAGCGGACCAAGGAACCATTG
>2010915|reference BmtI_mod_final_v3_jobs_022_022583_data_consensus|length 56|copies 2
AAAGGGTTTAAGCCTCCTAAATTTTTATCCCCTGGCGATCAGATAGAAGTCACCGT
>2010915|reference BmtI_mod_final_v3_jobs_022_022583_data_consensus|length 36|copies 2
AAAGGTAAAGGTCTATGATCATGGTGAAACCTTTCT
>2010915|reference BmtI_mod_final_v3_jobs_022_022583_data_consensus|length 55|copies 5
AAAGGTAATCCCGGATTTAGATGTGATTAGAAAAATTAGTGAAATGGTAAATTTA
>2010915|reference BmtI_mod_final_v3_jobs_022_022583_data_consensus|length 50|copies 1
AAAGGTAATCTTGTAAAAATGCGGGAGCATGAACAAGTATGGAATGCCGT
>2010915|reference BmtI_mod_final_v3_jobs_022_022583_data_consensus|length 42|copies 1
AAAGGTACCGGATGAACCAGTCGATCTAATACAATACATGCT
>2010915|reference BmtI_mod_final_v3_jobs_022_022583_data_consensus|length 42|copies 3
AAAGGTACGGCCTTCGGGTCAAGATCATTAATATCGCTAATC
>2010915|reference BmtI_mod_final_v3_jobs_022_022583_data_consensus|length 38|copies 1
AAAGGTAGTTACAATCTCAGCTCTTTTTGAGACAATAT
>2010915|reference BmtI_mod_final_v3_jobs_022_022583_data_consensus|length 34|copies 1
AAAGGTATGCTTCCAAAGAATTCTCTTGGCCGTC
>2010915|reference BmtI_mod_final_v3_jobs_022_022583_data_consensus|length 54|copies 3
AAAGGTATGCTTCCAAAGAATTCTCTTGGCCGTCAAATGTTTAAAAAATTACAT
>2010915|reference BmtI_mod_final_v3_jobs_022_022583_data_consensus|length 55|copies 3
AAAGGTATGGTTATCCACCAGATTATTTTTACCAAAAACAAAAAGTATGGCTGAT
>2010915|reference BmtI_mod_final_v3_jobs_022_022583_data_consensus|length 10|copies 1
AAAGGTCCTT
>2010915|reference BmtI_mod_final_v3_jobs_022_022583_data_consensus|length 48|copies 1
AAAGGTCTATTTAGAATGTAATGGATCAAAACAAGAAGCCGCAAGTAA
>2010915|reference BmtI_mod_final_v3_jobs_022_022583_data_consensus|length 36|copies 3
AAAGGTGCTTGACTTTGATCTGGAAGAGGATGAAGA
>2010915|reference BmtI_mod_final_v3_jobs_022_022583_data_consensus|length 37|copies 2
AAAGGTGCTTGACTTTGATCTGGAAGAGGATGAAGAA
>2010915|reference BmtI_mod_final_v3_jobs_022_022583_data_consensus|length 45|copies 1
AAAGGTGGACGTACTATCTGTCCTTGTCGGGGTTTTATATACACC
>2010915|reference BmtI_mod_final_v3_jobs_022_022583_data_consensus|length 46|copies 1
AAAGGTGGATTTACCAGAGCCAGATGGTCCAATAATCGAAACTACT
>2010915|reference BmtI_mod_final_v3_jobs_022_022583_data_consensus|length 30|copies 1
AAAGGTGGCCATGCTAGCGGTAGTAATACC
>2010915|reference BmtI_mod_final_v3_jobs_022_022583_data_consensus|length 44|copies 2
AAAGGTGTTGGTTATGGATCAGCTACTAAACCACTTCCTATTAT
>2010915|reference BmtI_mod_final_v3_jobs_022_022583_data_consensus|length 61|copies 1
AAAGGTTACCCCGCAAATCGTAAAAGCAACCGTTGTGGTCAAAAAACAAGAAGAAAAAACA
>2010915|reference BmtI_mod_final_v3_jobs_022_022583_data_consensus|length 44|copies 6
AAAGGTTACCGACCCAGCTGGAGGATCATGGTACATCGAAACAC
>2010915|reference BmtI_mod_final_v3_jobs_022_022583_data_consensus|length 56|copies 8
AAAGGTTCATTATTATGGCTCCTTGATGAGACGATGACCGCAATGGGCGGCAGGAT
>2010915|reference BmtI_mod_final_v3_jobs_022_022583_data_consensus|length 42|copies 1
AAAGGTTCTATAATCGAGCTGTTATGCGGAAACAACAGATGT
>2010915|reference BmtI_mod_final_v3_jobs_022_022583_data_consensus|length 49|copies 1
AAAGGTTCTTATCGCTAATCGAGGAGAAATTGCTGTTCGTGTAATTAGG
>2010915|reference BmtI_mod_final_v3_jobs_022_022583_data_consensus|length 43|copies 8
AAAGGTTGAGTTCTTATCAAGAAGATATAGAACGACTTGATTC
>2010915|reference BmtI_mod_final_v3_jobs_022_022583_data_consensus|length 51|copies 1
AAAGGTTGCAGAGTTTCAAGTTCATTCAAAAGATCTTGAAAGCATACATTT
>2010915|reference BmtI_mod_final_v3_jobs_022_022583_data_consensus|length 54|copies 8
AAAGGTTGCGGATGCGATGCAATTTCAATTTAAAGATCCTGGCAATGGTCAATT
>2010915|reference BmtI_mod_final_v3_jobs_022_022583_data_consensus|length 55|copies 1
AAAGGTTGCGGATGCGATGCAATTTCAATTTAAAGATCCTGGCAATGGTCAATTC
>2010915|reference BmtI_mod_final_v3_jobs_022_022583_data_consensus|length 50|copies 10
AAAGGTTGGGATTCATTTTTTGTAATTCACTAGCTAGCTCTCCAAAGGTA
>2010915|reference BmtI_mod_final_v3_jobs_022_022583_data_consensus|length 61|copies 2
AAAGGTTGTTTTTTTGTGTTTTCGAAGATTTATGTTTGGGTGATCAGAAAATGGTAATTGT
>2010915|reference BmtI_mod_final_v3_jobs_022_022583_data_consensus|length 51|copies 1
AAAGGTTTCTCTTTGATGATGGGAATCGTTGCCGTTATTGGAATAGTAGTA
>2010915|reference BmtI_mod_final_v3_jobs_022_022583_data_consensus|length 47|copies 1
AAAGTAAAAAGTGTGGAAGTAATCATTACAAAGGTTAAATCAGTTTA
>2010915|reference BmtI_mod_final_v3_jobs_022_022583_data_consensus|length 51|copies 1
AAAGTAACAGAAGATGGCGAAGGCTATCGCCTTTCAGGGCAATGGAACTTC
>2010915|reference BmtI_mod_final_v3_jobs_022_022583_data_consensus|length 54|copies 1
AAAGTAACGCCTACTGACAAAACAACAGCACCGAAAATTGATCTTGATTTTGAT
>2010915|reference BmtI_mod_final_v3_jobs_022_022583_data_consensus|length 52|copies 2
AAAGTAATCAACGACTTCTTTTGCAATCGCAGATCCTAAGCCAAAGTCTTTT
>2010915|reference BmtI_mod_final_v3_jobs_022_022583_data_consensus|length 39|copies 1
AAAGTAATCCTTCTAAAATTATAAGTGTCCCAATAAGTC
>2010915|reference BmtI_mod_final_v3_jobs_022_022583_data_consensus|length 67|copies 1
AAAGTAATTATGGGATAATGACTACTTTAAGGGTTTGTTAAAAAAAAGATCGAAACTCCTTCTTTTT
>2010915|reference BmtI_mod_final_v3_jobs_022_022583_data_consensus|length 50|copies 4
AAAGTAATTGATGCCATTCCTGGATTCATGGATCCTGCAAACAATAGGGG
>2010915|reference BmtI_mod_final_v3_jobs_022_022583_data_consensus|length 51|copies 2
AAAGTAATTGATGCCATTCCTGGATTCATGGATCCTGCAAACAATAGGGGG
>2010915|reference BmtI_mod_final_v3_jobs_022_022583_data_consensus|length 49|copies 1
AAAGTACAATCTAAATAAAACAAAAAAACGATCTCGCTGCGAGATCGTT
>2010915|reference BmtI_mod_final_v3_jobs_022_022583_data_consensus|length 47|copies 1
AAAGTACATGTAAATAATTAATAAGGATAAATCATTAAGATACATCC
>2010915|reference BmtI_mod_final_v3_jobs_022_022583_data_consensus|length 46|copies 2
AAAGTACATTAATACGGGCGAAGAGAAAACAGGCGGCAGAATAAGC
>2010915|reference BmtI_mod_final_v3_jobs_022_022583_data_consensus|length 56|copies 1
AAAGTACCTAAAAAATGGAATCGTTTGACTATAGGTGCCCATCCTTCATAAAACCA
>2010915|reference BmtI_mod_final_v3_jobs_022_022583_data_consensus|length 54|copies 1
AAAGTACCTCCTGTCCAGATAAATGGATAAGGAGGTTTTTTTATGGAAGAAGTA
>2010915|reference BmtI_mod_final_v3_jobs_022_022583_data_consensus|length 43|copies 1
AAAGTACGAGAATATCAGATAAAGATCGAATCGAAATAGTCCA
>2010915|reference BmtI_mod_final_v3_jobs_022_022583_data_consensus|length 59|copies 9
AAAGTACGTCTTGTAAACAAAGAAACAGGCGAAGTAAAAGATCAAGATGTTTTTATGGG
>2010915|reference BmtI_mod_final_v3_jobs_022_022583_data_consensus|length 60|copies 3
AAAGTACGTCTTGTAAACAAAGAAACAGGCGAAGTAAAAGATCAAGATGTTTTTATGGGT
>2010915|reference BmtI_mod_final_v3_jobs_022_022583_data_consensus|length 45|copies 1
AAAGTACTCTGTCAGTGATACGCTAATCACTTTCGAAAGGAAGCT
>2010915|reference BmtI_mod_final_v3_jobs_022_022583_data_consensus|length 57|copies 1
AAAGTACTTTTACTAAATTCCGCTGAAGAAGCAAGGACAGGGGAGAGAAGTTTTCCT
>2010915|reference BmtI_mod_final_v3_jobs_022_022583_data_consensus|length 44|copies 2
AAAGTAGAAATCGAACGTGCTGCAAACCGTGTAAACGTAACAGT
>2010915|reference BmtI_mod_final_v3_jobs_022_022583_data_consensus|length 43|copies 1
AAAGTAGAAATGCTCAGTGTTAAACATGGCTGTTGATTGCAGC
>2010915|reference BmtI_mod_final_v3_jobs_022_022583_data_consensus|length 31|copies 2
AAAGTAGAAGGTGCTAGCTTGATTTATGGCG
>2010915|reference BmtI_mod_final_v3_jobs_022_022583_data_consensus|length 35|copies 1
AAAGTAGAAGGTGCTAGCTTGATTTATGGCGGCGA
>2010915|reference BmtI_mod_final_v3_jobs_022_022583_data_consensus|length 50|copies 1
AAAGTAGCTGATTATTTAAATGAGGGTGAAAGTAAAGTTTTTTATCAAAT
>2010915|reference BmtI_mod_final_v3_jobs_022_022583_data_consensus|length 53|copies 1
AAAGTAGCTTTTTCTGGATCAATTCCAACTGCTAGATACAATGCCGCTAAACT
>2010915|reference BmtI_mod_final_v3_jobs_022_022583_data_consensus|length 59|copies 1
AAAGTAGGAAATTCGATGGAGAGCAATGGTTGTTTTTCCACTTCCAGCCGCTCCTTGAA
>2010915|reference BmtI_mod_final_v3_jobs_022_022583_data_consensus|length 12|copies 1
AAAGTAGGAGCG
>2010915|reference BmtI_mod_final_v3_jobs_022_022583_data_consensus|length 50|copies 1
AAAGTAGGCGATTTTGTCCAACAGGGTGACACACTTGTGACAATCCACAG
>2010915|reference BmtI_mod_final_v3_jobs_022_022583_data_consensus|length 51|copies 1
AAAGTAGTAAAGGCAGTTACCGATCAATTGAAACGTCAGGCCCTTCATAGT
>2010915|reference BmtI_mod_final_v3_jobs_022_022583_data_consensus|length 67|copies 1
AAAGTAGTAAATTGTCGAAAAATTTATAAAAGAGAGAATTTTATCATTTGGGAGGGGAATTGTTTTG
>2010915|reference BmtI_mod_final_v3_jobs_022_022583_data_consensus|length 45|copies 4
AAAGTAGTAGGATTAAATATATTAGAGCGGGTACTGCAGGTTGAA
>2010915|reference BmtI_mod_final_v3_jobs_022_022583_data_consensus|length 50|copies 12
AAAGTATATCATCTAAATTTAAAAGATGCCGATCAAATCAATGACGAATT
>2010915|reference BmtI_mod_final_v3_jobs_022_022583_data_consensus|length 36|copies 1
AAAGTATATCCCTGGTACGCCAGAGTACACAGCAGA
>2010915|reference BmtI_mod_final_v3_jobs_022_022583_data_consensus|length 50|copies 1
AAAGTATCCAGGATGGTATGTGACAGGATTTGAAGAAGCAATAACCATTC
>2010915|reference BmtI_mod_final_v3_jobs_022_022583_data_consensus|length 57|copies 1
AAAGTATTCTTACTCCTCAAGGGGAACGCTTATATCAATGGGCACTCAAGCTTTTGC
>2010915|reference BmtI_mod_final_v3_jobs_022_022583_data_consensus|length 58|copies 3
AAAGTATTCTTACTCCTCAAGGGGAACGCTTATATCAATGGGCACTCAAGCTTTTGCT
>2010915|reference BmtI_mod_final_v3_jobs_022_022583_data_consensus|length 46|copies 1
AAAGTATTGAGAGTTATCGCAGGAAAATGTATGATATGGCAAAGAT
>2010915|reference BmtI_mod_final_v3_jobs_022_022583_data_consensus|length 54|copies 4
AAAGTCAACTTTAACTGGATCTTTTGTTAAATCAGATACCTTTTGCTTTGTAGC
>2010915|reference BmtI_mod_final_v3_jobs_022_022583_data_consensus|length 37|copies 1
AAAGTCACTCCATGCTTGATCGAGGCGCGGATTAATG
>2010915|reference BmtI_mod_final_v3_jobs_022_022583_data_consensus|length 38|copies 1
AAAGTCACTCCATGCTTGATCGAGGCGCGGATTAATGA
>2010915|reference BmtI_mod_final_v3_jobs_022_022583_data_consensus|length 50|copies 1
AAAGTCAGTAGGCCCAGTAGAAATGAAGCGGGACAAGAAAAAAAGCAGTA
>2010915|reference BmtI_mod_final_v3_jobs_022_022583_data_consensus|length 55|copies 1
AAAGTCATCAAAATCATCTTCAATTTCATCCACTTCATCGATTTCATCGAAATCT
>2010915|reference BmtI_mod_final_v3_jobs_022_022583_data_consensus|length 15|copies 1
AAAGTCCAATTATTC
>2010915|reference BmtI_mod_final_v3_jobs_022_022583_data_consensus|length 60|copies 1
AAAGTCCCACCGGTCAATCCTAGAAAAATTAATGGGAAGGAAGGAATGTTTAAAACGGGG
>2010915|reference BmtI_mod_final_v3_jobs_022_022583_data_consensus|length 55|copies 1
AAAGTCCCGAACCAAATCAAGCAAATCACGTCCATCAATGTACGTTTTTAATTGA
>2010915|reference BmtI_mod_final_v3_jobs_022_022583_data_consensus|length 40|copies 5
AAAGTCCGTTTGGTATTAATACTGCACATAAAACAGCAAG
>2010915|reference BmtI_mod_final_v3_jobs_022_022583_data_consensus|length 45|copies 1
AAAGTCCTAAGCATATCGAAGTGCAAATCATTGGTGATAGGCATG
>2010915|reference BmtI_mod_final_v3_jobs_022_022583_data_consensus|length 56|copies 1
AAAGTCCTTTTGCTCGCGGAAGATAAGAAAATCAAAGATCCGTTTATTTTAGCACA
>2010915|reference BmtI_mod_final_v3_jobs_022_022583_data_consensus|length 44|copies 1
AAAGTCGAAATTTATACTTTCTTATCTTGTAAGAAAAGCGCAAG
>2010915|reference BmtI_mod_final_v3_jobs_022_022583_data_consensus|length 46|copies 1
AAAGTCTAATTGAAATGAAATTAATGGGGTAATCTATACCCATAGT
>2010915|reference BmtI_mod_final_v3_jobs_022_022583_data_consensus|length 52|copies 1
AAAGTCTAATTGAAATGAAATTAATGGGGTAATCTATACCCATAGTTTCATT
>2010915|reference BmtI_mod_final_v3_jobs_022_022583_data_consensus|length 44|copies 1
AAAGTCTAGGTAATCACAAATTAATGCTAGACTTTTGACCTATT
>2010915|reference BmtI_mod_final_v3_jobs_022_022583_data_consensus|length 61|copies 1
AAAGTCTCCTTGAAAAACATTCAAAAGGTAGTCAAAATATTGAACCAGTAATGGCCGGTTT
>2010915|reference BmtI_mod_final_v3_jobs_022_022583_data_consensus|length 52|copies 3
AAAGTCTCCTTTGCTACGATCTTAAAACCACATTTTTTGAAAAACTCTGTTT
>2010915|reference BmtI_mod_final_v3_jobs_022_022583_data_consensus|length 37|copies 3
AAAGTCTGCCGCTCCTTGATCTTGTCCGTTCTCAAAG
>2010915|reference BmtI_mod_final_v3_jobs_022_022583_data_consensus|length 53|copies 2
AAAGTCTGGACTTCAACAAAGGTTGGAATGGTTTTGCTAGCTTCATAGAATGC
>2010915|reference BmtI_mod_final_v3_jobs_022_022583_data_consensus|length 54|copies 2
AAAGTCTGGACTTCAACAAAGGTTGGAATGGTTTTGCTAGCTTCATAGAATGCA
>2010915|reference BmtI_mod_final_v3_jobs_022_022583_data_consensus|length 49|copies 1
AAAGTCTTCCTCCGAGATTTTTTTTGTTGGATCAAAGGTTTTTATAGCA
>2010915|reference BmtI_mod_final_v3_jobs_022_022583_data_consensus|length 60|copies 1
AAAGTCTTTCTGACATATTAAAGTACGGGCGCCTCTTAATGATCGGGATTTCCAGTTTGA
>2010915|reference BmtI_mod_final_v3_jobs_022_022583_data_consensus|length 61|copies 1
AAAGTCTTTCTGACATATTAAAGTACGGGCGCCTCTTAATGATCGGGATTTCCAGTTTGAA
>2010915|reference BmtI_mod_final_v3_jobs_022_022583_data_consensus|length 50|copies 14
AAAGTGAAACTGGCAGTAGGCTTTTTAGGAAATGGCCAAATGGCTGGTTA
>2010915|reference BmtI_mod_final_v3_jobs_022_022583_data_consensus|length 39|copies 3
AAAGTGAAAGCTGCAAAATAGATTAGTAAGAATATCTAG
>2010915|reference BmtI_mod_final_v3_jobs_022_022583_data_consensus|length 47|copies 34
AAAGTGAAATGTATATCGTTGAGGGTGATTCCGCTGGCGGATCGGCA
>2010915|reference BmtI_mod_final_v3_jobs_022_022583_data_consensus|length 42|copies 3
AAAGTGAGTTTTTGATTGATTGGCACGAGTATGCGGGGGAAG
>2010915|reference BmtI_mod_final_v3_jobs_022_022583_data_consensus|length 50|copies 2
AAAGTGAGTTTTTGATTGATTGGCACGAGTATGCGGGGGAAGATATTATG
>2010915|reference BmtI_mod_final_v3_jobs_022_022583_data_consensus|length 51|copies 3
AAAGTGAGTTTTTGATTGATTGGCACGAGTATGCGGGGGAAGATATTATGG
>2010915|reference BmtI_mod_final_v3_jobs_022_022583_data_consensus|length 53|copies 2
AAAGTGATTAAAATTTTCAAAGTCTCTTCCTTGATCAGGAAGAAGAGCCAAAA
>2010915|reference BmtI_mod_final_v3_jobs_022_022583_data_consensus|length 43|copies 1
AAAGTGCACAGCGAATGATCGGTACGTTGCATCTACCATATAA
>2010915|reference BmtI_mod_final_v3_jobs_022_022583_data_consensus|length 54|copies 1
AAAGTGCTAAGTTTGTTAAAAAAACATGGATTTATTAAATCCAAAGAGGGAACT
>2010915|reference BmtI_mod_final_v3_jobs_022_022583_data_consensus|length 50|copies 1
AAAGTGGAAAGGATGAGATCATTGTTCCCTTGGGATAAGTTTCCTTTTGA
>2010915|reference BmtI_mod_final_v3_jobs_022_022583_data_consensus|length 56|copies 1
AAAGTGGATCTGATAGGTTCTTATCTTCTGTTGGGTTGGTCATAAAACCCAATTCC
>2010915|reference BmtI_mod_final_v3_jobs_022_022583_data_consensus|length 42|copies 1
AAAGTGGTCTACATTCGGTTGGATTCCGTAGGAGTATCCTCT
>2010915|reference BmtI_mod_final_v3_jobs_022_022583_data_consensus|length 48|copies 4
AAAGTGTACGATTGAAACACCATACCTCGATCAGGTCCAGGTCCATTG
>2010915|reference BmtI_mod_final_v3_jobs_022_022583_data_consensus|length 43|copies 1
AAAGTGTTGCAACAGCCGATCCTTGTTAAGGAAGTAGAATGTC
>2010915|reference BmtI_mod_final_v3_jobs_022_022583_data_consensus|length 52|copies 2
AAAGTGTTTAGAGCTGTCGAAAGCACAAAATGATTTTATAGCTTCGGTAGTA
>2010915|reference BmtI_mod_final_v3_jobs_022_022583_data_consensus|length 17|copies 1
AAAGTTAAAAGTGAAGA
>2010915|reference BmtI_mod_final_v3_jobs_022_022583_data_consensus|length 43|copies 1
AAAGTTAAACCCACAATCCAGTAAACATCAAATCTACCTTTCT
>2010915|reference BmtI_mod_final_v3_jobs_022_022583_data_consensus|length 32|copies 1
AAAGTTAAAGTGCTGCTAGCACAAGCTTTATT
>2010915|reference BmtI_mod_final_v3_jobs_022_022583_data_consensus|length 16|copies 1
AAAGTTAATTTAGCAT
>2010915|reference BmtI_mod_final_v3_jobs_022_022583_data_consensus|length 57|copies 9
AAAGTTAATTTAGCATGATCTGTATAAATTGCATCCACCACTTTACCTGTAACAAAA
>2010915|reference BmtI_mod_final_v3_jobs_022_022583_data_consensus|length 43|copies 1
AAAGTTATTTTCAACAGAAACAAGAACTAGGAACATTCGAAGC
>2010915|reference BmtI_mod_final_v3_jobs_022_022583_data_consensus|length 47|copies 2
AAAGTTCAAGGGATGGAGAAAAAAGAAGATCATAATATGGTGTCATA
>2010915|reference BmtI_mod_final_v3_jobs_022_022583_data_consensus|length 50|copies 1
AAAGTTCATACTTTCTTATTTCGCATAAGTGCAACTATGCCTCTGTCTTC
>2010915|reference BmtI_mod_final_v3_jobs_022_022583_data_consensus|length 50|copies 1
AAAGTTCCCAGTGAGTACATCCACTCCACTGAAAGGACGTCTCGGAGAAG
>2010915|reference BmtI_mod_final_v3_jobs_022_022583_data_consensus|length 46|copies 1
AAAGTTCTTTCTTTTCTTCAGTCTTTGCCGTTTCTTTCTTCGCATT
>2010915|reference BmtI_mod_final_v3_jobs_022_022583_data_consensus|length 46|copies 1
AAAGTTGATATGTATGGAACAACGGTATTTGGTGCGAACAATGGGG
>2010915|reference BmtI_mod_final_v3_jobs_022_022583_data_consensus|length 39|copies 1
AAAGTTGCAGAGCTTCTTAGTCAAATCAATGCCTATCGG
>2010915|reference BmtI_mod_final_v3_jobs_022_022583_data_consensus|length 68|copies 6
AAAGTTGCTCCGCCAAACCGACCTACAAAGCGGAGAGGTAACCTCCATTGGTTCCGGAACCATTTTTC
>2010915|reference BmtI_mod_final_v3_jobs_022_022583_data_consensus|length 49|copies 1
AAAGTTGGAGCGAAATTGTCCTTCGAATCACACAAGAAGCAAGAAGACA
>2010915|reference BmtI_mod_final_v3_jobs_022_022583_data_consensus|length 60|copies 1
AAAGTTGTATGTAAAGCAAAACTAAAACCAGGTGTAAAGGTAGAAGAATATTTTATTTTG
>2010915|reference BmtI_mod_final_v3_jobs_022_022583_data_consensus|length 37|copies 2
AAAGTTGTGACCACCGGGATCTGGTGTTTTTCCGCCA
>2010915|reference BmtI_mod_final_v3_jobs_022_022583_data_consensus|length 45|copies 1
AAAGTTGTTTTTCGTGATCCTTCAGGGTTTATATCAGTTTGTATT
>2010915|reference BmtI_mod_final_v3_jobs_022_022583_data_consensus|length 53|copies 5
AAAGTTTGAATTCCTTGATCAATAATCGGATAATCCTCGTCCATGTCAGGAAT
>2010915|reference BmtI_mod_final_v3_jobs_022_022583_data_consensus|length 49|copies 1
AAAGTTTGCAGTTTGGCCGCCAACTCCAACACCAGATTTGTTAACGTTG
>2010915|reference BmtI_mod_final_v3_jobs_022_022583_data_consensus|length 56|copies 6
AAAGTTTGCCCCCTTCAGGTCCATTAACCGGCCTGTGATCGGGCGTGATAACAATA
>2010915|reference BmtI_mod_final_v3_jobs_022_022583_data_consensus|length 64|copies 1
AAAGTTTGTTTTATAAAAGCCTATGGAATTTTTGTTCCACAGGCTTTACCATTGCATTTTTATG
>2010915|reference BmtI_mod_final_v3_jobs_022_022583_data_consensus|length 44|copies 1
AAAGTTTTACCAAATCAATGGCTATCGCAGCGCTCCACTTTTTT
>2010915|reference BmtI_mod_final_v3_jobs_022_022583_data_consensus|length 45|copies 1
AAAGTTTTACCAAATCAATGGCTATCGCAGCGCTCCACTTTTTTT
>2010915|reference BmtI_mod_final_v3_jobs_022_022583_data_consensus|length 43|copies 1
AAAGTTTTAGTCTAATGATAATTAAGTAAGAGAGTGATATTTT
>2010915|reference BmtI_mod_final_v3_jobs_022_022583_data_consensus|length 54|copies 1
AAAGTTTTCTTCCACTTTAGAAGAAACGGGAAATTTATGAAATCCTTTCAAATC
>2010915|reference BmtI_mod_final_v3_jobs_022_022583_data_consensus|length 11|copies 1
AAAGTTTTGAT
>2010915|reference BmtI_mod_final_v3_jobs_022_022583_data_consensus|length 56|copies 1
AAAGTTTTGTAACGAGTTTTAAACTTCTGCAAAAATGGTTAAATGACGGCATTCCA
>2010915|reference BmtI_mod_final_v3_jobs_022_022583_data_consensus|length 56|copies 1
AAATAAAAAATGAAAAACAAGCAACGGCACGGATTAATGAATACCAAATTGCATTA
>2010915|reference BmtI_mod_final_v3_jobs_022_022583_data_consensus|length 55|copies 1
AAATAAAAACAGTTATGGAACCTTCTGAGGTTGGGGCGGAACTGATTGAAAACAA
>2010915|reference BmtI_mod_final_v3_jobs_022_022583_data_consensus|length 18|copies 1
AAATAAAAACGGGATGGA
>2010915|reference BmtI_mod_final_v3_jobs_022_022583_data_consensus|length 54|copies 1
AAATAAAACCATGAACATAACCGATAAACCATTGTTCCATATCATCACAAGATG
>2010915|reference BmtI_mod_final_v3_jobs_022_022583_data_consensus|length 58|copies 1
AAATAAACGTACCGCCGCCGCGGATAATTTTGATTTTGTTTCCGGATTCGTCCACATG
>2010915|reference BmtI_mod_final_v3_jobs_022_022583_data_consensus|length 43|copies 1
AAATAAACTATACTCAGGCAGGATTATTAGCAACGATCATATC
>2010915|reference BmtI_mod_final_v3_jobs_022_022583_data_consensus|length 37|copies 4
AAATAAAGCATTAAAAGTTGATCTTATAAGCGCCTTA
>2010915|reference BmtI_mod_final_v3_jobs_022_022583_data_consensus|length 38|copies 2
AAATAAAGCATTAAAAGTTGATCTTATAAGCGCCTTAG
>2010915|reference BmtI_mod_final_v3_jobs_022_022583_data_consensus|length 45|copies 1
AAATAAAGCTTATGATAAATTTCTTTTGCTTGAAAGCGAAGAATC
>2010915|reference BmtI_mod_final_v3_jobs_022_022583_data_consensus|length 52|copies 1
AAATAAAGCTTATGATAAATTTCTTTTGCTTGAAAGCGAAGAATCTATGATT
>2010915|reference BmtI_mod_final_v3_jobs_022_022583_data_consensus|length 9|copies 2
AAATAAAGT
>2010915|reference BmtI_mod_final_v3_jobs_022_022583_data_consensus|length 45|copies 5
AAATAAAGTCAATCGTATTAATGTTATCTCCTGAGGAAACAGCTG
>2010915|reference BmtI_mod_final_v3_jobs_022_022583_data_consensus|length 55|copies 1
AAATAAATAAAAAGGGAGATTTTTTAATGAATAAAGATCATAAAGATCGTGGAAT
>2010915|reference BmtI_mod_final_v3_jobs_022_022583_data_consensus|length 48|copies 1
AAATAAATAAGACCTCCTTTTTGTATCCCAGCTAGCTGAAATTCACGG
>2010915|reference BmtI_mod_final_v3_jobs_022_022583_data_consensus|length 37|copies 1
AAATAAATATTACGTGCGAGCTCAGAAATCGCTGTCG
>2010915|reference BmtI_mod_final_v3_jobs_022_022583_data_consensus|length 45|copies 1
AAATAAATCTATTTCCGCCAAGTCTTTCCCTGTTTTTCGTAACAG
>2010915|reference BmtI_mod_final_v3_jobs_022_022583_data_consensus|length 46|copies 1
AAATAAATCTATTTCCGCCAAGTCTTTCCCTGTTTTTCGTAACAGC
>2010915|reference BmtI_mod_final_v3_jobs_022_022583_data_consensus|length 66|copies 1
AAATAAATGAATACCAAATTGAGCTTGAAAAGGTCGGGGTTTTTCTTGAGGAATTTGGACTCAATA
>2010915|reference BmtI_mod_final_v3_jobs_022_022583_data_consensus|length 38|copies 1
AAATAAATGTCCACACCAGGGAGTATCAATGGTATATG
>2010915|reference BmtI_mod_final_v3_jobs_022_022583_data_consensus|length 61|copies 1
AAATAACAAGAGACTCAGAACATTTAATCTGAGACGGGAAGTCAGGGGACAAACCCTGGCT
>2010915|reference BmtI_mod_final_v3_jobs_022_022583_data_consensus|length 66|copies 10
AAATAACAATTTACAACTTGGGAAGGAATTATTTTTTTGGATTAAAAAGAGACCGTTTGGTTTCTT
>2010915|reference BmtI_mod_final_v3_jobs_022_022583_data_consensus|length 54|copies 1
AAATAACAGGTATACTCCATCACAAACTTCCCTGGATCTTGGAAGTAACAAAAA
>2010915|reference BmtI_mod_final_v3_jobs_022_022583_data_consensus|length 55|copies 1
AAATAACAGGTATACTCCATCACAAACTTCCCTGGATCTTGGAAGTAACAAAAAA
>2010915|reference BmtI_mod_final_v3_jobs_022_022583_data_consensus|length 46|copies 1
AAATAACATTCAGCCAGCGTATATTGACATGTTAAAGGGTATTTCA
>2010915|reference BmtI_mod_final_v3_jobs_022_022583_data_consensus|length 43|copies 1
AAATAACCAAATGATAGTGGCCTCTTGATATTAAATAAAACAA
>2010915|reference BmtI_mod_final_v3_jobs_022_022583_data_consensus|length 48|copies 1
AAATAACGATTTGCGTATGAACTAAATGATCCGGAAACCGGCTCATCT
>2010915|reference BmtI_mod_final_v3_jobs_022_022583_data_consensus|length 40|copies 1
AAATAACTGATTTCAATCGAGAAGGGCTCTTGATCTACGA
>2010915|reference BmtI_mod_final_v3_jobs_022_022583_data_consensus|length 53|copies 5
AAATAACTGTAGCACCAAACAAAATCTTTGATAGATCCGGGCTCTTCTTAACA
>2010915|reference BmtI_mod_final_v3_jobs_022_022583_data_consensus|length 54|copies 4
AAATAACTGTAGCACCAAACAAAATCTTTGATAGATCCGGGCTCTTCTTAACAG
>2010915|reference BmtI_mod_final_v3_jobs_022_022583_data_consensus|length 45|copies 1
AAATAACTTAACGATTATCACACACAGTCTAGGATGCTTGCTATG
>2010915|reference BmtI_mod_final_v3_jobs_022_022583_data_consensus|length 47|copies 1
AAATAAGAAAGGTACAGAAATAATTCCAACGATTATAAAAGCAATCA
>2010915|reference BmtI_mod_final_v3_jobs_022_022583_data_consensus|length 44|copies 1
AAATAAGACCTCCTTTTTGTATCCCAGCTAGCTGAAATTCACGG
>2010915|reference BmtI_mod_final_v3_jobs_022_022583_data_consensus|length 40|copies 1
AAATAAGCATCCCACTTAAATAACGGTGATAATATTAGAA
>2010915|reference BmtI_mod_final_v3_jobs_022_022583_data_consensus|length 59|copies 2
AAATAAGCCCCAAAAAATGCTGGCGTAATATTCAATAGGTGGTAAATTTTTTTTCATTA
>2010915|reference BmtI_mod_final_v3_jobs_022_022583_data_consensus|length 60|copies 2
AAATAAGCTTTTTACTTAATCTTCCCATTCCAGTAAATTGTTTTCAACTATTGATTTGGA
>2010915|reference BmtI_mod_final_v3_jobs_022_022583_data_consensus|length 52|copies 1
AAATAAGGAAAGATGTGGTTGAGGCCCATTCAAATTTATCCCCTCCGAATGT
>2010915|reference BmtI_mod_final_v3_jobs_022_022583_data_consensus|length 46|copies 1
AAATAAGGGCAATAGTTAAGTGGAGATAACTCATTCCATATCCCCC
>2010915|reference BmtI_mod_final_v3_jobs_022_022583_data_consensus|length 49|copies 2
AAATAAGGTGGCATGACATTGAAGCCGTCCGCTGCCCCATTTTCAAACC
>2010915|reference BmtI_mod_final_v3_jobs_022_022583_data_consensus|length 14|copies 1
AAATAAGTAAATCC
>2010915|reference BmtI_mod_final_v3_jobs_022_022583_data_consensus|length 53|copies 1
AAATAAGTAATCAGGTTTTGCGTCAACTATTTTTTGAATATTAGAAGTAAAAT
>2010915|reference BmtI_mod_final_v3_jobs_022_022583_data_consensus|length 40|copies 1
AAATAAGTAATGATATGACCTCTCCATCACAAGAAACCGT
>2010915|reference BmtI_mod_final_v3_jobs_022_022583_data_consensus|length 46|copies 1
AAATAAGTATTTGAGAGTATAAAATATTGCTTATTTCTAAAGCTCT
>2010915|reference BmtI_mod_final_v3_jobs_022_022583_data_consensus|length 49|copies 2
AAATAAGTTTCATATTTTGTTAGGAAGGGCTAGGCTATTAATTAAGCCG
>2010915|reference BmtI_mod_final_v3_jobs_022_022583_data_consensus|length 48|copies 1
AAATAATAAAAGTCTTGTGAACCACATCGATCGTATTCTCTTAAATAA
>2010915|reference BmtI_mod_final_v3_jobs_022_022583_data_consensus|length 49|copies 1
AAATAATAAAAGTCTTGTGAACCACATCGATCGTATTCTCTTAAATAAA
>2010915|reference BmtI_mod_final_v3_jobs_022_022583_data_consensus|length 45|copies 1
AAATAATATACCAAACAAGACTGTAGAAGGCCACAAGCTCCCCGG
>2010915|reference BmtI_mod_final_v3_jobs_022_022583_data_consensus|length 58|copies 1
AAATAATATACCAAACAAGACTGTAGAAGGCCACAAGCTCCCCGGGCTTTAAAACTCC
>2010915|reference BmtI_mod_final_v3_jobs_022_022583_data_consensus|length 69|copies 2
AAATAATCAAATCAACTGTACCTGTTTTAGAAAAACATGGGGAAAAAATTACAACTCGATTTTACCAAT
>2010915|reference BmtI_mod_final_v3_jobs_022_022583_data_consensus|length 34|copies 8
AAATAATCGACAGCATGATCAGTGATGGTCTATG
>2010915|reference BmtI_mod_final_v3_jobs_022_022583_data_consensus|length 35|copies 5
AAATAATCGACAGCATGATCAGTGATGGTCTATGG
>2010915|reference BmtI_mod_final_v3_jobs_022_022583_data_consensus|length 36|copies 3
AAATAATCGACAGCATGATCAGTGATGGTCTATGGT
>2010915|reference BmtI_mod_final_v3_jobs_022_022583_data_consensus|length 37|copies 1
AAATAATCGACAGCATGATCAGTGATGGTCTATGGTG
>2010915|reference BmtI_mod_final_v3_jobs_022_022583_data_consensus|length 57|copies 2
AAATAATCTGATTGCTTTTTAAAATGAGCATAAAAATCTTCAAAGGAATTTTCAGGT
>2010915|reference BmtI_mod_final_v3_jobs_022_022583_data_consensus|length 36|copies 1
AAATAATCTTTGATTTGATCTAAAGGATAAAAGTTG
>2010915|reference BmtI_mod_final_v3_jobs_022_022583_data_consensus|length 48|copies 1
AAATAATCTTTGATTTGATCTAAAGGATAAAAGTTGGGATACACACTA
>2010915|reference BmtI_mod_final_v3_jobs_022_022583_data_consensus|length 49|copies 9
AAATAATCTTTGATTTGATCTAAAGGATAAAAGTTGGGATACACACTAA
>2010915|reference BmtI_mod_final_v3_jobs_022_022583_data_consensus|length 51|copies 1
AAATAATCTTTGATTTGATCTAAAGGATAAAAGTTGGGATACACACTAATT
>2010915|reference BmtI_mod_final_v3_jobs_022_022583_data_consensus|length 50|copies 1
AAATAATGGTTTTCCTTGATCTTTTGAATCTCTGCAACTTCATCCGCATC
>2010915|reference BmtI_mod_final_v3_jobs_022_022583_data_consensus|length 13|copies 1
AAATAATGTCAAG
>2010915|reference BmtI_mod_final_v3_jobs_022_022583_data_consensus|length 30|copies 3
AAATAATGTTATGCTAGCACCGCTCCACCA
>2010915|reference BmtI_mod_final_v3_jobs_022_022583_data_consensus|length 46|copies 1
AAATAATGTTATGCTAGCACCGCTCCACCAAATAGCAGAAAAGGAT
>2010915|reference BmtI_mod_final_v3_jobs_022_022583_data_consensus|length 36|copies 1
AAATAATGTTCCGTATGATCCAGTTTGCGTGTGCGA
>2010915|reference BmtI_mod_final_v3_jobs_022_022583_data_consensus|length 41|copies 28
AAATAATTAAGTCAGAACGTCGATCGAGTACATATAAGAAG
>2010915|reference BmtI_mod_final_v3_jobs_022_022583_data_consensus|length 36|copies 3
AAATAATTGACGCTTTGATCATATTCGCGTTTTTCC
>2010915|reference BmtI_mod_final_v3_jobs_022_022583_data_consensus|length 37|copies 3
AAATAATTGACGCTTTGATCATATTCGCGTTTTTCCA
>2010915|reference BmtI_mod_final_v3_jobs_022_022583_data_consensus|length 38|copies 3
AAATAATTGACGCTTTGATCATATTCGCGTTTTTCCAT
>2010915|reference BmtI_mod_final_v3_jobs_022_022583_data_consensus|length 60|copies 4
AAATAATTGCTTTATGTTTGTTCTCATCAAAAAAAAAGTCAGTTCTCGGTATTCCTGTTC
>2010915|reference BmtI_mod_final_v3_jobs_022_022583_data_consensus|length 14|copies 1
AAATAATTTAAATT
>2010915|reference BmtI_mod_final_v3_jobs_022_022583_data_consensus|length 47|copies 1
AAATAATTTTATATAAATGGATGGAGAAATGAACTGAGTAGTAATTA
>2010915|reference BmtI_mod_final_v3_jobs_022_022583_data_consensus|length 57|copies 1
AAATAATTTTCGATGATCGGCTGCAAAATGAGCTTTTGCACAGGTGTTTGCTCCACG
>2010915|reference BmtI_mod_final_v3_jobs_022_022583_data_consensus|length 52|copies 3
AAATAATTTTGAACCGCCAATCTTTAAAAGTGGCAATTCAGATGGTGCAGAA
>2010915|reference BmtI_mod_final_v3_jobs_022_022583_data_consensus|length 43|copies 1
AAATAATTTTGATGATGCTCACGATAAGTTCAACAGATGGGTC
>2010915|reference BmtI_mod_final_v3_jobs_022_022583_data_consensus|length 58|copies 1
AAATACACCCCCTTGGCCACCTCCGCCTCAGAAATGATCTGTTCCCCTTTTTTCAACT
>2010915|reference BmtI_mod_final_v3_jobs_022_022583_data_consensus|length 59|copies 1
AAATACACCTTTTCCAGATCGACGGTTTTCGTGACGACCTCGTCTTTGTTCCACCCCGT
>2010915|reference BmtI_mod_final_v3_jobs_022_022583_data_consensus|length 21|copies 1
AAATACATCGTGTTCGAGCAG
>2010915|reference BmtI_mod_final_v3_jobs_022_022583_data_consensus|length 32|copies 1
AAATACATCGTGTTCGAGCAGGTCAGCGATTC
>2010915|reference BmtI_mod_final_v3_jobs_022_022583_data_consensus|length 40|copies 2
AAATACATCGTGTTCGAGCAGGTCAGCGATTCTAATCCCC
>2010915|reference BmtI_mod_final_v3_jobs_022_022583_data_consensus|length 42|copies 1
AAATACCAGAATAGTAGCTCATATGGCTGACGATGGTTAAAT
>2010915|reference BmtI_mod_final_v3_jobs_022_022583_data_consensus|length 43|copies 1
AAATACCAGACCTTGTCGACATCGCGATGATATTGCCATTTTT
>2010915|reference BmtI_mod_final_v3_jobs_022_022583_data_consensus|length 50|copies 4
AAATACCTAGAAATGATTGGTCAATATATTGATCTTAGGAAAAAAGGAAG
>2010915|reference BmtI_mod_final_v3_jobs_022_022583_data_consensus|length 51|copies 1
AAATACCTCATCGATTCTCCCTGCCGAGGCCTTTGCTCTGACAAACATCGT
>2010915|reference BmtI_mod_final_v3_jobs_022_022583_data_consensus|length 38|copies 1
AAATACGCCAAACCTTGAACAGCCATCGATAATTGCTG
>2010915|reference BmtI_mod_final_v3_jobs_022_022583_data_consensus|length 49|copies 6
AAATACGGATAATGTCCGTGTTGAGGTTGATCTCAGTAAAATTACCGAT
>2010915|reference BmtI_mod_final_v3_jobs_022_022583_data_consensus|length 51|copies 2
AAATACGGCTGAAACAAGCCCATCTGGTAATATCCATGGAATGCCACTAGC
>2010915|reference BmtI_mod_final_v3_jobs_022_022583_data_consensus|length 40|copies 1
AAATACGTATCCGTTCCATTGCCTAACAGGAAGATCGCCC
>2010915|reference BmtI_mod_final_v3_jobs_022_022583_data_consensus|length 41|copies 1
AAATACGTGAATACACTAACTTACATTAATCTAAGAGGTGT
>2010915|reference BmtI_mod_final_v3_jobs_022_022583_data_consensus|length 63|copies 1
AAATACGTTCGCTGGCTGTTTAATAATTTTTTAACACCTGCTAGATCCTTATCTGTAAAACCC
>2010915|reference BmtI_mod_final_v3_jobs_022_022583_data_consensus|length 48|copies 6
AAATACGTTTGAGCTTGATCGTTCCCTTGGGTAAAATGTTGAACCGGC
>2010915|reference BmtI_mod_final_v3_jobs_022_022583_data_consensus|length 43|copies 15
AAATACTGAATGATACTGAAAAGCCCGGCAGCTCCTCCGTTAG
>2010915|reference BmtI_mod_final_v3_jobs_022_022583_data_consensus|length 44|copies 3
AAATACTGAATGATACTGAAAAGCCCGGCAGCTCCTCCGTTAGC
>2010915|reference BmtI_mod_final_v3_jobs_022_022583_data_consensus|length 45|copies 2
AAATACTGAATGATACTGAAAAGCCCGGCAGCTCCTCCGTTAGCC
>2010915|reference BmtI_mod_final_v3_jobs_022_022583_data_consensus|length 46|copies 2
AAATACTGTCGTACATGGCACTTCCAATCGCTTCAGGCACGACAAG
>2010915|reference BmtI_mod_final_v3_jobs_022_022583_data_consensus|length 52|copies 1
AAATACTGTTCGATAAAAACACCAGGTTCACTAAACCAGTGTTTTTCACTAA
>2010915|reference BmtI_mod_final_v3_jobs_022_022583_data_consensus|length 13|copies 1
AAATACTTCATAT
>2010915|reference BmtI_mod_final_v3_jobs_022_022583_data_consensus|length 45|copies 23
AAATACTTCTTGGATAAATTTAAAGATATCTGGATACGTCCCAAG
>2010915|reference BmtI_mod_final_v3_jobs_022_022583_data_consensus|length 39|copies 1
AAATACTTGGCTGACGCATTAGCTTTATGATTTTTATTC
>2010915|reference BmtI_mod_final_v3_jobs_022_022583_data_consensus|length 40|copies 11
AAATACTTGGCTGACGCATTAGCTTTATGATTTTTATTCA
>2010915|reference BmtI_mod_final_v3_jobs_022_022583_data_consensus|length 64|copies 1
AAATAGAAAGTGCTAAATTGATGAAAGAGAACAATGTTCAAATCGAGTCCTGGGGACCGTTTGC
>2010915|reference BmtI_mod_final_v3_jobs_022_022583_data_consensus|length 54|copies 1
AAATAGAATTTCCCCATGTTCTCTAAAGTAAATCGCATTAAAGTAGTTTCTGTC
>2010915|reference BmtI_mod_final_v3_jobs_022_022583_data_consensus|length 53|copies 3
AAATAGACATGGAATAAAACAAATTCTTCCCAATCTTTTCAAATCATTACCTC
>2010915|reference BmtI_mod_final_v3_jobs_022_022583_data_consensus|length 42|copies 1
AAATAGAGGCCTACTGGCAATCTCACAGGTAAAAATAAACAT
>2010915|reference BmtI_mod_final_v3_jobs_022_022583_data_consensus|length 43|copies 3
AAATAGAGGCCTACTGGCAATCTCACAGGTAAAAATAAACATG
>2010915|reference BmtI_mod_final_v3_jobs_022_022583_data_consensus|length 64|copies 1
AAATAGAGGTGAAGCTAGAAAACAAGGAAGTAAAAAGGTTAGAAGAAATTGCACAAATATTTTC
>2010915|reference BmtI_mod_final_v3_jobs_022_022583_data_consensus|length 38|copies 1
AAATAGATGGATGCGTTGTCTGTGAGCATAGCTTCGAT
>2010915|reference BmtI_mod_final_v3_jobs_022_022583_data_consensus|length 39|copies 1
AAATAGATGGATGCGTTGTCTGTGAGCATAGCTTCGATG
>2010915|reference BmtI_mod_final_v3_jobs_022_022583_data_consensus|length 40|copies 2
AAATAGCAACTTTGCAAATTGTACAGGTATATGACTGGCT
>2010915|reference BmtI_mod_final_v3_jobs_022_022583_data_consensus|length 46|copies 1
AAATAGCACACCTTTGTTAGGTGTGCTTGAGCGTCTAGTATGTACA
>2010915|reference BmtI_mod_final_v3_jobs_022_022583_data_consensus|length 39|copies 14
AAATAGCAGTATTATAAGCTACACCGGCAACGGCTCTGC
>2010915|reference BmtI_mod_final_v3_jobs_022_022583_data_consensus|length 30|copies 1
AAATAGCAGTGATCCTGTGCATGTTCTTCT
>2010915|reference BmtI_mod_final_v3_jobs_022_022583_data_consensus|length 68|copies 1
AAATAGCCGACAAAACGATAATCCTCCGGGTTAAACAAGGCAATCCCAAATTCCTCCGCCCCGCCCGG
>2010915|reference BmtI_mod_final_v3_jobs_022_022583_data_consensus|length 56|copies 4
AAATAGCCGCCCCACGATTTATCCTTTTGCCATTTCGACCCTAGAATCGGCACCGC
>2010915|reference BmtI_mod_final_v3_jobs_022_022583_data_consensus|length 43|copies 9
AAATAGCGGCGGATCGCTTTCGCAACCCCTGCTTCATTATTAT
>2010915|reference BmtI_mod_final_v3_jobs_022_022583_data_consensus|length 41|copies 2
AAATAGCTCTTCGTAATGGTGCGGATGTATGTTTCGACCCT
>2010915|reference BmtI_mod_final_v3_jobs_022_022583_data_consensus|length 36|copies 8
AAATAGCTTTAGGGCTAGCCTCACGTAGTAAGAGTC
>2010915|reference BmtI_mod_final_v3_jobs_022_022583_data_consensus|length 37|copies 1
AAATAGCTTTAGGGCTAGCCTCACGTAGTAAGAGTCT
>2010915|reference BmtI_mod_final_v3_jobs_022_022583_data_consensus|length 49|copies 6
AAATAGGGAAAAATCAAATTCTCTTTACGGCTATAGTGCTTATCAATAT
>2010915|reference BmtI_mod_final_v3_jobs_022_022583_data_consensus|length 50|copies 2
AAATAGGGAAAAATCAAATTCTCTTTACGGCTATAGTGCTTATCAATATC
>2010915|reference BmtI_mod_final_v3_jobs_022_022583_data_consensus|length 42|copies 3
AAATAGGGATGAGAAGTCATAGGATCATGTTACAGATAAAAT
>2010915|reference BmtI_mod_final_v3_jobs_022_022583_data_consensus|length 43|copies 1
AAATAGGGATGAGAAGTCATAGGATCATGTTACAGATAAAATA
>2010915|reference BmtI_mod_final_v3_jobs_022_022583_data_consensus|length 43|copies 1
AAATAGGGCAGTTGATCAATAGCTTGCTCGCCAAAACAGGAGA
>2010915|reference BmtI_mod_final_v3_jobs_022_022583_data_consensus|length 50|copies 6
AAATAGGGGCAGTTGCGGTAGGGATTTCTTTAGAAAAAGTTAATCAGGCG
>2010915|reference BmtI_mod_final_v3_jobs_022_022583_data_consensus|length 51|copies 1
AAATAGGGGCAGTTGCGGTAGGGATTTCTTTAGAAAAAGTTAATCAGGCGA
>2010915|reference BmtI_mod_final_v3_jobs_022_022583_data_consensus|length 53|copies 1
AAATAGGGGCAGTTGCGGTAGGGATTTCTTTAGAAAAAGTTAATCAGGCGATC
>2010915|reference BmtI_mod_final_v3_jobs_022_022583_data_consensus|length 54|copies 1
AAATAGGGGCAGTTGCGGTAGGGATTTCTTTAGAAAAAGTTAATCAGGCGATCG
>2010915|reference BmtI_mod_final_v3_jobs_022_022583_data_consensus|length 46|copies 1
AAATAGGTGCGGCCATCGGCAGTTTTAGCCGCTCGCGGATGCAGAT
>2010915|reference BmtI_mod_final_v3_jobs_022_022583_data_consensus|length 52|copies 7
AAATAGGTGCGGTTTTCTTTTTCCAAAAGGATGATCTCGGACATATTGCAGG
>2010915|reference BmtI_mod_final_v3_jobs_022_022583_data_consensus|length 53|copies 5
AAATAGGTGCGGTTTTCTTTTTCCAAAAGGATGATCTCGGACATATTGCAGGC
>2010915|reference BmtI_mod_final_v3_jobs_022_022583_data_consensus|length 11|copies 1
AAATAGTAAAA
>2010915|reference BmtI_mod_final_v3_jobs_022_022583_data_consensus|length 44|copies 1
AAATAGTAATAAATCACAATAAAAAAACTTTACTCGCTAATAAC
>2010915|reference BmtI_mod_final_v3_jobs_022_022583_data_consensus|length 53|copies 1
AAATAGTCCCTTTCATGATCGAAATTGGTGGCTGTACAATGGAACGTGGCAGC
>2010915|reference BmtI_mod_final_v3_jobs_022_022583_data_consensus|length 58|copies 5
AAATAGTGAAATCTCATGAATAGGACCGAAAATTTCTTGATCCCGGTTATATGTTCCC
>2010915|reference BmtI_mod_final_v3_jobs_022_022583_data_consensus|length 44|copies 1
AAATAGTGTTAGTAACATCGGAGGACTTGAGAGCTGTTGAAGGC
>2010915|reference BmtI_mod_final_v3_jobs_022_022583_data_consensus|length 45|copies 1
AAATAGTTATAGAGATGGTTGCTGAGATCATGATGACAGCACACA
>2010915|reference BmtI_mod_final_v3_jobs_022_022583_data_consensus|length 42|copies 1
AAATAGTTCCTTAGCGGCAACCAGGTTTGCATTAAAGACGGC
>2010915|reference BmtI_mod_final_v3_jobs_022_022583_data_consensus|length 11|copies 1
AAATAGTTGGA
>2010915|reference BmtI_mod_final_v3_jobs_022_022583_data_consensus|length 53|copies 1
AAATAGTTGGTGATCGTCTATAATGACAATTTTTGTAATCAATTGTTACGCCC
>2010915|reference BmtI_mod_final_v3_jobs_022_022583_data_consensus|length 42|copies 1
AAATAGTTTATAATGGGCTGGGTTTCCAGCATATTGCCAATG
>2010915|reference BmtI_mod_final_v3_jobs_022_022583_data_consensus|length 56|copies 2
AAATATAACCTGGATAAAGGCGGGAAACCGTTCATGGATTGTATTTTTTCCGAGTT
>2010915|reference BmtI_mod_final_v3_jobs_022_022583_data_consensus|length 46|copies 1
AAATATAAGAGCCGGCTATCAAAATGTAGCCGATTATAAAAAGCAG
>2010915|reference BmtI_mod_final_v3_jobs_022_022583_data_consensus|length 41|copies 1
AAATATAGTAATCTCCATGCCTAGTAGCTGTTGTATTCATC
>2010915|reference BmtI_mod_final_v3_jobs_022_022583_data_consensus|length 29|copies 1
AAATATATCATAATAGGATCAGAGTCTAT
>2010915|reference BmtI_mod_final_v3_jobs_022_022583_data_consensus|length 30|copies 1
AAATATATCATAATAGGATCAGAGTCTATA
>2010915|reference BmtI_mod_final_v3_jobs_022_022583_data_consensus|length 50|copies 1
AAATATATTAAGATCTTGGGATAAAGGCAATTTTGATCATGTCGTTATTA
>2010915|reference BmtI_mod_final_v3_jobs_022_022583_data_consensus|length 54|copies 4
AAATATATTAAGATCTTGGGATAAAGGCAATTTTGATCATGTCGTTATTAACCA
>2010915|reference BmtI_mod_final_v3_jobs_022_022583_data_consensus|length 60|copies 1
AAATATATTGTACCTAATTTGAAAATAAAATTGTGAATTGTTTCACTTAAACTAACGGGT
>2010915|reference BmtI_mod_final_v3_jobs_022_022583_data_consensus|length 50|copies 1
AAATATCCACTCCGGTTACATCGAAGGCTCTTGAAGCTTCAAAGTGGTCT
>2010915|reference BmtI_mod_final_v3_jobs_022_022583_data_consensus|length 44|copies 1
AAATATCCCCTACTACATGAAGATGGTCGACAACTAATCTCTGT
>2010915|reference BmtI_mod_final_v3_jobs_022_022583_data_consensus|length 45|copies 6
AAATATCCTAAATGCTCGATCGAAAAAATTACCGGCCAGTAGTAT
>2010915|reference BmtI_mod_final_v3_jobs_022_022583_data_consensus|length 47|copies 1
AAATATCCTAAATGCTCGATCGAAAAAATTACCGGCCAGTAGTATTC
>2010915|reference BmtI_mod_final_v3_jobs_022_022583_data_consensus|length 12|copies 1
AAATATCGAATA
>2010915|reference BmtI_mod_final_v3_jobs_022_022583_data_consensus|length 14|copies 1
AAATATCTCATTCC
>2010915|reference BmtI_mod_final_v3_jobs_022_022583_data_consensus|length 30|copies 2
AAATATGCTTATGCTAGCAGCATTAATGCT
>2010915|reference BmtI_mod_final_v3_jobs_022_022583_data_consensus|length 42|copies 2
AAATATGGAAGAGATGAAAGTAGATCCACGTATTATACGGAC
>2010915|reference BmtI_mod_final_v3_jobs_022_022583_data_consensus|length 44|copies 1
AAATATGGAAGAGATGAAAGTAGATCCACGTATTATACGGACAA
>2010915|reference BmtI_mod_final_v3_jobs_022_022583_data_consensus|length 48|copies 1
AAATATTAACTAAATTGCGCGAAAATTTGTTAAAATAAAAACAAGACT
>2010915|reference BmtI_mod_final_v3_jobs_022_022583_data_consensus|length 40|copies 1
AAATATTACATCAGGAATCAATCGATGCGAGTGAAAATAA
>2010915|reference BmtI_mod_final_v3_jobs_022_022583_data_consensus|length 46|copies 1
AAATATTAGCAGCCGTCGATTTTCATAAAAAGGTACCATTGAAACT
>2010915|reference BmtI_mod_final_v3_jobs_022_022583_data_consensus|length 51|copies 2
AAATATTATCAATATCCAAAATTAGAGTTTCTATTTGAGGAAATTAAGAAT
>2010915|reference BmtI_mod_final_v3_jobs_022_022583_data_consensus|length 52|copies 2
AAATATTCACAATAATAAGCGTATTAAACGCTTCCGAGTGTGCAAAAGGGGT
>2010915|reference BmtI_mod_final_v3_jobs_022_022583_data_consensus|length 52|copies 1
AAATATTTCCTTAGTCGCAAAAAAAGAACCTTGCTTTATGCAGGGTTCTTCC
>2010915|reference BmtI_mod_final_v3_jobs_022_022583_data_consensus|length 40|copies 1
AAATATTTCTGGCGGCGAGCTCGCTCGCTATTTTGATGAA
>2010915|reference BmtI_mod_final_v3_jobs_022_022583_data_consensus|length 57|copies 5
AAATCAAAAAAACGATTACAGCAAAAGGGTGGAGACTCAACTGTAAAAACCTCCTCT
>2010915|reference BmtI_mod_final_v3_jobs_022_022583_data_consensus|length 62|copies 2
AAATCAAAAGGTAACGTTTTCAAAATATTGTCTTTATTATCTTATTTTATTAGAGTACTTGG
>2010915|reference BmtI_mod_final_v3_jobs_022_022583_data_consensus|length 42|copies 1
AAATCAAAATCGCTATGATCATTTTATTTTGATAACTCCATG
>2010915|reference BmtI_mod_final_v3_jobs_022_022583_data_consensus|length 46|copies 1
AAATCAAAATCGCTATGATCATTTTATTTTGATAACTCCATGGTTT
>2010915|reference BmtI_mod_final_v3_jobs_022_022583_data_consensus|length 49|copies 1
AAATCAAAATCGCTATGATCATTTTATTTTGATAACTCCATGGTTTGTA
>2010915|reference BmtI_mod_final_v3_jobs_022_022583_data_consensus|length 50|copies 1
AAATCAAAATCGCTATGATCATTTTATTTTGATAACTCCATGGTTTGTAA
>2010915|reference BmtI_mod_final_v3_jobs_022_022583_data_consensus|length 51|copies 8
AAATCAAAATCGCTATGATCATTTTATTTTGATAACTCCATGGTTTGTAAT
>2010915|reference BmtI_mod_final_v3_jobs_022_022583_data_consensus|length 52|copies 1
AAATCAAACGCGTATTTAAAGCCCCATTCCTCTTTTGCCGCACTAGCATCAA
>2010915|reference BmtI_mod_final_v3_jobs_022_022583_data_consensus|length 47|copies 1
AAATCAAAGGAAACAAACCAACCTATAACGCTGGCTACTGGAGAGGA
>2010915|reference BmtI_mod_final_v3_jobs_022_022583_data_consensus|length 36|copies 2
AAATCAAATTTGACTTGATCCTGTACACCGTAATCA
>2010915|reference BmtI_mod_final_v3_jobs_022_022583_data_consensus|length 50|copies 1
AAATCAAATTTGACTTGATCCTGTACACCGTAATCATTTATACAATCCCA
>2010915|reference BmtI_mod_final_v3_jobs_022_022583_data_consensus|length 45|copies 6
AAATCAAGCAGACGTTTGGCCATATCAAGTGTTCTTACACCAAGT
>2010915|reference BmtI_mod_final_v3_jobs_022_022583_data_consensus|length 11|copies 1
AAATCAAGCGA
>2010915|reference BmtI_mod_final_v3_jobs_022_022583_data_consensus|length 53|copies 2
AAATCAAGCTTTCCTGTCTTTGGGTCGATGACCAATCCATGAACAGGAACACC
>2010915|reference BmtI_mod_final_v3_jobs_022_022583_data_consensus|length 54|copies 1
AAATCAAGCTTTCCTGTCTTTGGGTCGATGACCAATCCATGAACAGGAACACCC
>2010915|reference BmtI_mod_final_v3_jobs_022_022583_data_consensus|length 61|copies 7
AAATCAAGGAAAGCCAGATCTTTACGGTGAATCTTTTGGCTTCTGATCAACAAGAGCTATC
>2010915|reference BmtI_mod_final_v3_jobs_022_022583_data_consensus|length 49|copies 7
AAATCACGATACCAATAAAAAGCAACAGTAAGACTGTACCGATAAAAAT
>2010915|reference BmtI_mod_final_v3_jobs_022_022583_data_consensus|length 50|copies 1
AAATCACTAATGCTTCTAGGATTTTTACAAATCCCTCGGCTTTTATTACG
>2010915|reference BmtI_mod_final_v3_jobs_022_022583_data_consensus|length 24|copies 1
AAATCAGAGTTCCTTGGCAGCACA
>2010915|reference BmtI_mod_final_v3_jobs_022_022583_data_consensus|length 49|copies 3
AAATCAGGACAATCACGGTGTTCCTTTTGGTGAGTGCACCGTATAAACC
>2010915|reference BmtI_mod_final_v3_jobs_022_022583_data_consensus|length 58|copies 2
AAATCAGGAGGTTTACCGAAAGTAAACATCGGAGTCCGATTGCAAATTGCTGTATTCG
>2010915|reference BmtI_mod_final_v3_jobs_022_022583_data_consensus|length 63|copies 1
AAATCAGGGAAAAAATTACGACAGCCGGAAGCCGAGGTGTATAAACAATTTTTACTAGAAAAG
>2010915|reference BmtI_mod_final_v3_jobs_022_022583_data_consensus|length 41|copies 4
AAATCAGTAAGATGGATTTCTTCTTTAATCAGTGCTTCTAA
>2010915|reference BmtI_mod_final_v3_jobs_022_022583_data_consensus|length 48|copies 7
AAATCAGTATCTTCCGGATCCATTTCAAATGGGAAATGATTAGATAGT
>2010915|reference BmtI_mod_final_v3_jobs_022_022583_data_consensus|length 46|copies 1
AAATCAGTCCAGACATCACTGCCGAGCAGCTTAGCAGGGATCTTTG
>2010915|reference BmtI_mod_final_v3_jobs_022_022583_data_consensus|length 51|copies 2
AAATCAGTTCAACTCGGATCAGACAACAACTGTTAGATGGGAATGTCGAGG
>2010915|reference BmtI_mod_final_v3_jobs_022_022583_data_consensus|length 40|copies 1
AAATCAGTTGTTTCCATAATATACCGGTAAATATCAGAGC
>2010915|reference BmtI_mod_final_v3_jobs_022_022583_data_consensus|length 46|copies 1
AAATCATATCCCATAAAATTTGCTCGTTTCACTAATTGTTCAATAG
>2010915|reference BmtI_mod_final_v3_jobs_022_022583_data_consensus|length 47|copies 3
AAATCATATCCCATAAAATTTGCTCGTTTCACTAATTGTTCAATAGG
>2010915|reference BmtI_mod_final_v3_jobs_022_022583_data_consensus|length 53|copies 1
AAATCATCAGTTTAGGGGCCTTTTTTCAGGATGATCAAATTCCTGATGAATAT
>2010915|reference BmtI_mod_final_v3_jobs_022_022583_data_consensus|length 44|copies 1
AAATCATCTTGCACAGGATCATTGGAGCATCCAGACAATAAAAT
>2010915|reference BmtI_mod_final_v3_jobs_022_022583_data_consensus|length 43|copies 7
AAATCATTACTTATGAAATGTTTGATCCAGAAGGCAAGCGAGT
>2010915|reference BmtI_mod_final_v3_jobs_022_022583_data_consensus|length 45|copies 1
AAATCATTGACCGTTATCTCGATTACACATGATTTAGAAGAGGCG
>2010915|reference BmtI_mod_final_v3_jobs_022_022583_data_consensus|length 40|copies 1
AAATCATTTTCACAGATGTCAGAGCAGATACAAAATGGAG
>2010915|reference BmtI_mod_final_v3_jobs_022_022583_data_consensus|length 51|copies 1
AAATCCAAACGCATCGGCCCCTTGGCCGTTTGGTTATCGAAGAGGACTTCT
>2010915|reference BmtI_mod_final_v3_jobs_022_022583_data_consensus|length 60|copies 2
AAATCCAACGCTTTAAAGAGGTGTTGGCGGAAATTCCAGCAATCCGGGTGTTAGAATACC
>2010915|reference BmtI_mod_final_v3_jobs_022_022583_data_consensus|length 49|copies 5
AAATCCACCGCTTTCCTTAAAAGAAGGCAATATGATTCGTGATGGATAC
>2010915|reference BmtI_mod_final_v3_jobs_022_022583_data_consensus|length 49|copies 1
AAATCCACTAGACCAATTGAAACGCACCAAATTCATGCTCCGCCAGTTA
>2010915|reference BmtI_mod_final_v3_jobs_022_022583_data_consensus|length 40|copies 1
AAATCCAGCATTGCTGCTCCAGGTATTATTAATTATCGTC
>2010915|reference BmtI_mod_final_v3_jobs_022_022583_data_consensus|length 54|copies 1
AAATCCAGTTTTGTCTTACTTACTGGATTTCGGTCTCGTGATATATATTTGGTA
>2010915|reference BmtI_mod_final_v3_jobs_022_022583_data_consensus|length 44|copies 1
AAATCCATAATGATGTTGTATTTGCCGTATCCGTAAATCCAGCT
>2010915|reference BmtI_mod_final_v3_jobs_022_022583_data_consensus|length 51|copies 1
AAATCCATAATGATGTTGTATTTGCCGTATCCGTAAATCCAGCTTCAATGA
>2010915|reference BmtI_mod_final_v3_jobs_022_022583_data_consensus|length 56|copies 1
AAATCCATAGATTTAAAATGGCTAAAAAACTGAATTAAATATATTCTGAAAAGTCG
>2010915|reference BmtI_mod_final_v3_jobs_022_022583_data_consensus|length 44|copies 1
AAATCCCACCGAGATATTCGGCGTGTTCGAGATATTGTTGCACA
>2010915|reference BmtI_mod_final_v3_jobs_022_022583_data_consensus|length 44|copies 1
AAATCCCAGTAACCTGTGAAACAGATATACATGGTGCGATAACT
>2010915|reference BmtI_mod_final_v3_jobs_022_022583_data_consensus|length 46|copies 1
AAATCCCAGTAACCTGTGAAACAGATATACATGGTGCGATAACTTC
>2010915|reference BmtI_mod_final_v3_jobs_022_022583_data_consensus|length 51|copies 1
AAATCCCGTTGTTTAAAGCTTTCTCTCTTGATTCAGGTAAAATAGTTGTCG
>2010915|reference BmtI_mod_final_v3_jobs_022_022583_data_consensus|length 36|copies 1
AAATCCCTGAAGACCTGATCGAAGGAGTCGAACCAG
>2010915|reference BmtI_mod_final_v3_jobs_022_022583_data_consensus|length 37|copies 1
AAATCCCTGAAGACCTGATCGAAGGAGTCGAACCAGC
>2010915|reference BmtI_mod_final_v3_jobs_022_022583_data_consensus|length 36|copies 7
AAATCCCTGCAAACCAGATCAGAATTTTATCAGGGA
>2010915|reference BmtI_mod_final_v3_jobs_022_022583_data_consensus|length 37|copies 1
AAATCCCTGCAAACCAGATCAGAATTTTATCAGGGAT
>2010915|reference BmtI_mod_final_v3_jobs_022_022583_data_consensus|length 49|copies 6
AAATCCCTGCAAACCAGATCAGAATTTTATCAGGGATAAGCATATAATG
>2010915|reference BmtI_mod_final_v3_jobs_022_022583_data_consensus|length 35|copies 7
AAATCCGCTTAATTATGTATCTCATTGTGGCAATG
>2010915|reference BmtI_mod_final_v3_jobs_022_022583_data_consensus|length 55|copies 1
AAATCCGCTTTATTGACTTCTTCATGTATTAAATGATCAACAGGAATATTTAAGA
>2010915|reference BmtI_mod_final_v3_jobs_022_022583_data_consensus|length 58|copies 1
AAATCCGGAAAAACCAGAAGTGTTCTGGCAGATTGAAAAAGCTGCTGATGGCATGAGT
>2010915|reference BmtI_mod_final_v3_jobs_022_022583_data_consensus|length 48|copies 3
AAATCCGGAGGCCCGCATTATTGAAACTGATCATGCCAGTGTTCCACT
>2010915|reference BmtI_mod_final_v3_jobs_022_022583_data_consensus|length 40|copies 3
AAATCCGTTGAGCCATAACATTGTTAATCGCAGTAACAGT
>2010915|reference BmtI_mod_final_v3_jobs_022_022583_data_consensus|length 40|copies 1
AAATCCTCAATAAATCCCATATCTAACATCATATCAGCTT
>2010915|reference BmtI_mod_final_v3_jobs_022_022583_data_consensus|length 36|copies 4
AAATCCTCTGCAACTTGATCATAATCTGTTAGTTCG
>2010915|reference BmtI_mod_final_v3_jobs_022_022583_data_consensus|length 42|copies 1
AAATCCTCTGCAACTTGATCATAATCTGTTAGTTCGCTTTCA
>2010915|reference BmtI_mod_final_v3_jobs_022_022583_data_consensus|length 43|copies 1
AAATCCTCTGCAACTTGATCATAATCTGTTAGTTCGCTTTCAT
>2010915|reference BmtI_mod_final_v3_jobs_022_022583_data_consensus|length 58|copies 3
AAATCCTTAAAAACTCACTTGAAAAAGGTGGGGCAACAGCAAGCGCGAAAATCTTTGC
>2010915|reference BmtI_mod_final_v3_jobs_022_022583_data_consensus|length 46|copies 1
AAATCCTTGCAGGCATGCAGAATGAAAAAGTGAGCCAAATTGCCGA
>2010915|reference BmtI_mod_final_v3_jobs_022_022583_data_consensus|length 48|copies 1
AAATCCTTTGACAACTTATATAATTGCATTGTCTCTGTCGTGCATTCC
>2010915|reference BmtI_mod_final_v3_jobs_022_022583_data_consensus|length 51|copies 1
AAATCGAAACCAACGAGAATTACGAGAACTTGTGCGTTACCGTCGAAGTAT
>2010915|reference BmtI_mod_final_v3_jobs_022_022583_data_consensus|length 50|copies 26
AAATCGAAATTGACTTCACCCTTGTGCATCCATTCAATAGAAGGAACGAT
>2010915|reference BmtI_mod_final_v3_jobs_022_022583_data_consensus|length 36|copies 2
AAATCGAAGTAACCAAGATCACGTAAACACAAATCA
>2010915|reference BmtI_mod_final_v3_jobs_022_022583_data_consensus|length 54|copies 2
AAATCGAAGTAACCAAGATCACGTAAACACAAATCACCCGCCTCTACGGTTTCA
>2010915|reference BmtI_mod_final_v3_jobs_022_022583_data_consensus|length 41|copies 1
AAATCGAATACAACGAGATCTTCACTTCCAGACATGACAAC
>2010915|reference BmtI_mod_final_v3_jobs_022_022583_data_consensus|length 42|copies 14
AAATCGAATACAACGAGATCTTCACTTCCAGACATGACAACA
>2010915|reference BmtI_mod_final_v3_jobs_022_022583_data_consensus|length 43|copies 2
AAATCGAATACAACGAGATCTTCACTTCCAGACATGACAACAT
>2010915|reference BmtI_mod_final_v3_jobs_022_022583_data_consensus|length 44|copies 1
AAATCGAATACAACGAGATCTTCACTTCCAGACATGACAACATA
>2010915|reference BmtI_mod_final_v3_jobs_022_022583_data_consensus|length 64|copies 2
AAATCGAATTTTTAAACCAATTAGCTTTAATTTCTTCCGAAGATATCATTACACATGGTTCTGT
>2010915|reference BmtI_mod_final_v3_jobs_022_022583_data_consensus|length 46|copies 3
AAATCGACTTTGCATTGGTACTGGCATCCCAAGCATTTAAAGCATC
>2010915|reference BmtI_mod_final_v3_jobs_022_022583_data_consensus|length 34|copies 1
AAATCGAGCCCACGATCAGCGGTATGTGGATAAG
>2010915|reference BmtI_mod_final_v3_jobs_022_022583_data_consensus|length 47|copies 3
AAATCGAGGCATTATTACCTGTAAACGAGCAAATGCCAAATGAACGT
>2010915|reference BmtI_mod_final_v3_jobs_022_022583_data_consensus|length 43|copies 1
AAATCGATACATACACAAAAAAATCTGCAGATAACAAAACAGC
>2010915|reference BmtI_mod_final_v3_jobs_022_022583_data_consensus|length 26|copies 1
AAATCGATCGTGATTGCCGTTGGGGG
>2010915|reference BmtI_mod_final_v3_jobs_022_022583_data_consensus|length 66|copies 1
AAATCGATCTGTGTTTGATCACCCGTAATGACCATTTTTGACCCAAAGCCAAGTCTTGTCAAAAAC
>2010915|reference BmtI_mod_final_v3_jobs_022_022583_data_consensus|length 30|copies 1
AAATCGATTTGTGCTAGCTCATCATTCAGA
>2010915|reference BmtI_mod_final_v3_jobs_022_022583_data_consensus|length 31|copies 1
AAATCGATTTGTGCTAGCTCATCATTCAGAT
>2010915|reference BmtI_mod_final_v3_jobs_022_022583_data_consensus|length 44|copies 1
AAATCGCACCTTGTTCATTGGTGATTTGGGCCCCAAGTGCTTCG
>2010915|reference BmtI_mod_final_v3_jobs_022_022583_data_consensus|length 48|copies 1
AAATCGCACCTTGTTCATTGGTGATTTGGGCCCCAAGTGCTTCGAAAC
>2010915|reference BmtI_mod_final_v3_jobs_022_022583_data_consensus|length 47|copies 2
AAATCGCTCGGGTGAGGGGAATTCTGAAACTATATTATTCTTACATG
>2010915|reference BmtI_mod_final_v3_jobs_022_022583_data_consensus|length 50|copies 1
AAATCGCTGGAGTCAAGATCAGAAGGGATGGTCATGGGATCCCTCGAAGT
>2010915|reference BmtI_mod_final_v3_jobs_022_022583_data_consensus|length 37|copies 1
AAATCGGCTTATGGAATTACTATCATCGCGATAAGAC
>2010915|reference BmtI_mod_final_v3_jobs_022_022583_data_consensus|length 43|copies 1
AAATCGGTCATGTTTTGATCTATCTATTTTGCAAAGGGGTGTT
>2010915|reference BmtI_mod_final_v3_jobs_022_022583_data_consensus|length 51|copies 1
AAATCGGTGATTAAAGAGAATATGAAAGCATCTAAAGAAAAGATTATCTGT
>2010915|reference BmtI_mod_final_v3_jobs_022_022583_data_consensus|length 50|copies 1
AAATCGTAATAAGCAAAACATTTAGAATCGTATTCGTTAAATTCATGATT
>2010915|reference BmtI_mod_final_v3_jobs_022_022583_data_consensus|length 60|copies 2
AAATCGTACCGACAATTAAGGTTAACACAATTGCAACCCCGATCCGGATGAGAAACAACG
>2010915|reference BmtI_mod_final_v3_jobs_022_022583_data_consensus|length 53|copies 1
AAATCGTCCAGGAAAGTCGCGAAAGACCTTGGGATTAGCCAGTCGAAAGCCTC
>2010915|reference BmtI_mod_final_v3_jobs_022_022583_data_consensus|length 43|copies 12
AAATCGTCGATCTGATTGTCTTTGATCCGATAGCTGACAGGAT
>2010915|reference BmtI_mod_final_v3_jobs_022_022583_data_consensus|length 44|copies 1
AAATCGTCGATCTGATTGTCTTTGATCCGATAGCTGACAGGATT
>2010915|reference BmtI_mod_final_v3_jobs_022_022583_data_consensus|length 50|copies 1
AAATCGTTCAGATGAAATTCTTTTTAAAAAGATCCCATTATCCTGCGCCC
>2010915|reference BmtI_mod_final_v3_jobs_022_022583_data_consensus|length 43|copies 1
AAATCGTTGATGAGTATCCGCACCAATTATCAGGCGGGATGAG
>2010915|reference BmtI_mod_final_v3_jobs_022_022583_data_consensus|length 41|copies 1
AAATCGTTGGCAATGAGTGGCAGCAGACCGACGCTGATAAA
>2010915|reference BmtI_mod_final_v3_jobs_022_022583_data_consensus|length 50|copies 1
AAATCGTTTGGAAGACAGTCAGTTGAAGGAGAAGAGGAAATAGCTTTACT
>2010915|reference BmtI_mod_final_v3_jobs_022_022583_data_consensus|length 46|copies 9
AAATCTAAAACAACGAGATCATCTATTTTCAACTCTTCGTAAGGAA
>2010915|reference BmtI_mod_final_v3_jobs_022_022583_data_consensus|length 47|copies 2
AAATCTAAAACAACGAGATCATCTATTTTCAACTCTTCGTAAGGAAC
>2010915|reference BmtI_mod_final_v3_jobs_022_022583_data_consensus|length 49|copies 1
AAATCTAAATGAATGTTAAAATAAGTGGATGGTCTGTCTTGCGAATGGT
>2010915|reference BmtI_mod_final_v3_jobs_022_022583_data_consensus|length 47|copies 1
AAATCTAAGCAATCCCTTGCTGGAAAGTTACTAATATTAGTAAACTT
>2010915|reference BmtI_mod_final_v3_jobs_022_022583_data_consensus|length 41|copies 1
AAATCTACATAGGCAAACGGTTCATCAGTGAATACCAGAAG
>2010915|reference BmtI_mod_final_v3_jobs_022_022583_data_consensus|length 46|copies 18
AAATCTACATAGGCAAACGGTTCATCAGTGAATACCAGAAGTCCAA
>2010915|reference BmtI_mod_final_v3_jobs_022_022583_data_consensus|length 49|copies 1
AAATCTATAGCCTCGAGCAAGGAAATGTCGATATTGAGATGTCTTTGCC
>2010915|reference BmtI_mod_final_v3_jobs_022_022583_data_consensus|length 43|copies 1
AAATCTATATCAGAACCATCCAGTTAAGATTGATATAGCAGGT
>2010915|reference BmtI_mod_final_v3_jobs_022_022583_data_consensus|length 51|copies 7
AAATCTATCAAAATATGGGGGATTCTCGATGAAAAAATCAATCTCGTTAGT
>2010915|reference BmtI_mod_final_v3_jobs_022_022583_data_consensus|length 38|copies 1
AAATCTATGGTCTCCTCCTCGTATAGTTACATTCGGTC
>2010915|reference BmtI_mod_final_v3_jobs_022_022583_data_consensus|length 43|copies 6
AAATCTCCAAGGTTGATATCAGCCAATACTCTTTCTTCCGCAA
>2010915|reference BmtI_mod_final_v3_jobs_022_022583_data_consensus|length 40|copies 13
AAATCTCCCGTATGGAACCAGCCGCCCCTGATTGCCGCTG
>2010915|reference BmtI_mod_final_v3_jobs_022_022583_data_consensus|length 67|copies 12
AAATCTCCGGCCCAAAGAGCTTGTTTTAAGAATGCCCCCCCATATGCTGCTGGATTTAATACTTTAT
>2010915|reference BmtI_mod_final_v3_jobs_022_022583_data_consensus|length 44|copies 40
AAATCTCTCGAATGGCCCATATACTTCATGCCATGAACCTCTAA
>2010915|reference BmtI_mod_final_v3_jobs_022_022583_data_consensus|length 65|copies 2
AAATCTGATTTTGTTCCATTCATCATTTCATCACTGAAAACATGGATCCAAGGCATTGGGTTTAC
>2010915|reference BmtI_mod_final_v3_jobs_022_022583_data_consensus|length 36|copies 9
AAATCTGCTACACCAAGATCAGGCTGATCCTCTGCT
>2010915|reference BmtI_mod_final_v3_jobs_022_022583_data_consensus|length 37|copies 1
AAATCTGCTACACCAAGATCAGGCTGATCCTCTGCTC
>2010915|reference BmtI_mod_final_v3_jobs_022_022583_data_consensus|length 50|copies 3
AAATCTGTCGCTGCTGGATCCGCATATTCTTCCTTTACGATTTCAGCACC
>2010915|reference BmtI_mod_final_v3_jobs_022_022583_data_consensus|length 9|copies 1
AAATCTTAC
>2010915|reference BmtI_mod_final_v3_jobs_022_022583_data_consensus|length 32|copies 1
AAATCTTACCATGATCGTATGATACATATGAT
>2010915|reference BmtI_mod_final_v3_jobs_022_022583_data_consensus|length 42|copies 1
AAATCTTACGGATGACATGCATTTCATGGGTGATTAAAACAA
>2010915|reference BmtI_mod_final_v3_jobs_022_022583_data_consensus|length 52|copies 1
AAATCTTACTGGCTTCTTATTATCCACTTCCTGCACTTGGCGGGATTTGGAG
>2010915|reference BmtI_mod_final_v3_jobs_022_022583_data_consensus|length 54|copies 3
AAATCTTCACGGACAAAATGTTCAAGCATTTGTGAATCAACTGCACCTGAACCC
>2010915|reference BmtI_mod_final_v3_jobs_022_022583_data_consensus|length 50|copies 1
AAATCTTCTCCTCCTTGTGAAATACATTTGTCTACTACATTTTCTTCTCC
>2010915|reference BmtI_mod_final_v3_jobs_022_022583_data_consensus|length 49|copies 1
AAATCTTTCCGAAGCGATGCTTGCGTTTAAAGAGCGGGGATATGAGACG
>2010915|reference BmtI_mod_final_v3_jobs_022_022583_data_consensus|length 41|copies 1
AAATCTTTGATCGTTAAAGTTGATCCAGCCATATCTATACC
>2010915|reference BmtI_mod_final_v3_jobs_022_022583_data_consensus|length 12|copies 1
AAATCTTTTTCA
>2010915|reference BmtI_mod_final_v3_jobs_022_022583_data_consensus|length 60|copies 1
AAATCTTTTTTTCTTTCCACACATTTTTCGCTGGTGCCTGACACCAAGACAGATAAAACT
>2010915|reference BmtI_mod_final_v3_jobs_022_022583_data_consensus|length 50|copies 1
AAATGAAAAATTATTTGATCGTTCCCGTGATTTAGGGGAGCAACTCTTAA
>2010915|reference BmtI_mod_final_v3_jobs_022_022583_data_consensus|length 54|copies 11
AAATGAAAATACTGATGAAGCAATTCTTTGGATGGATCATGGCAGGGATAATTA
>2010915|reference BmtI_mod_final_v3_jobs_022_022583_data_consensus|length 55|copies 6
AAATGAAAATACTGATGAAGCAATTCTTTGGATGGATCATGGCAGGGATAATTAT
>2010915|reference BmtI_mod_final_v3_jobs_022_022583_data_consensus|length 49|copies 2
AAATGAAATAGGAAGACTAAAAATATTGGTACAGGGAACTGATCCATGT
>2010915|reference BmtI_mod_final_v3_jobs_022_022583_data_consensus|length 51|copies 1
AAATGAAATCAATCATGAAACTGATCGGTAAACTAGCAAGGATTTTTGTAG
>2010915|reference BmtI_mod_final_v3_jobs_022_022583_data_consensus|length 42|copies 1
AAATGAAATCCGTACAGGATACACTATATAATTGGCTTACTA
>2010915|reference BmtI_mod_final_v3_jobs_022_022583_data_consensus|length 52|copies 1
AAATGAAATTGAAGTTGTAACAAACAGCTGCTACTACAAATATCTTAAAGAC
>2010915|reference BmtI_mod_final_v3_jobs_022_022583_data_consensus|length 54|copies 1
AAATGAAGAATTATCATTTATCCTATTCAGAATTATCTACTTTTCTACCCATTT
>2010915|reference BmtI_mod_final_v3_jobs_022_022583_data_consensus|length 13|copies 1
AAATGAAGCAGCA
>2010915|reference BmtI_mod_final_v3_jobs_022_022583_data_consensus|length 55|copies 1
AAATGAAGCTTTATATCATTGGTGCCGGACCAGGCGATCCTGATTTAATCACGGT
>2010915|reference BmtI_mod_final_v3_jobs_022_022583_data_consensus|length 50|copies 1
AAATGAAGGAACAGAAGCTCTTCTGGCTTTAGGTGTAAAACCGGTAGGTG
>2010915|reference BmtI_mod_final_v3_jobs_022_022583_data_consensus|length 54|copies 1
AAATGAAGGCGTTAATAAATATCGATTATACCTATGATTTTGTGGCTGTTGATG
>2010915|reference BmtI_mod_final_v3_jobs_022_022583_data_consensus|length 46|copies 1
AAATGAATAGGTAGTCCCTTGATTACCTAATAAAGTTAAATCCTTC
>2010915|reference BmtI_mod_final_v3_jobs_022_022583_data_consensus|length 24|copies 1
AAATGAATCCCCCCGGTTAATTAA
>2010915|reference BmtI_mod_final_v3_jobs_022_022583_data_consensus|length 56|copies 10
AAATGAATCCCCCCGGTTAATTAAAAGTGCTTATCTATTGTGTTGTTTTATTTTCT
>2010915|reference BmtI_mod_final_v3_jobs_022_022583_data_consensus|length 57|copies 1
AAATGAATCCCCCCGGTTAATTAAAAGTGCTTATCTATTGTGTTGTTTTATTTTCTG
>2010915|reference BmtI_mod_final_v3_jobs_022_022583_data_consensus|length 43|copies 1
AAATGACAATTGCCAAGGAGGAACTCTTTGCCCCGGTATTAAG
>2010915|reference BmtI_mod_final_v3_jobs_022_022583_data_consensus|length 53|copies 33
AAATGACCACCGGCACGAATTCCACGCCTTTCAGATCAAGGACGCCGGTAAAT
>2010915|reference BmtI_mod_final_v3_jobs_022_022583_data_consensus|length 33|copies 1
AAATGACCGGCCGGCGAGCATGACTAATTTTGG
>2010915|reference BmtI_mod_final_v3_jobs_022_022583_data_consensus|length 44|copies 1
AAATGACGTTTAGAATCTTTTTTGATCATATAATGTTTTCCAAG
>2010915|reference BmtI_mod_final_v3_jobs_022_022583_data_consensus|length 42|copies 1
AAATGACTCACCCAGGTATCGCAGGTGCAGTTCTTTTAGATA
>2010915|reference BmtI_mod_final_v3_jobs_022_022583_data_consensus|length 32|copies 1
AAATGAGAGACTGATCCGGATGGCACTTTCAG
>2010915|reference BmtI_mod_final_v3_jobs_022_022583_data_consensus|length 49|copies 2
AAATGAGCATCCTTTTGATCCGAAAATAAGCTCACTGTTTTCATTTCGA
>2010915|reference BmtI_mod_final_v3_jobs_022_022583_data_consensus|length 54|copies 2
AAATGAGGCAGTCCTCTAAAAATTTTTCCCATTCCTTTTCAACATGAAAAAAGC
>2010915|reference BmtI_mod_final_v3_jobs_022_022583_data_consensus|length 44|copies 5
AAATGAGTAATATGAAAACCGGAACTCAGCAACTGGAAGAAGAA
>2010915|reference BmtI_mod_final_v3_jobs_022_022583_data_consensus|length 41|copies 4
AAATGAGTATCATATCAGGATTAACTCGCCCTAATGGCAGA
>2010915|reference BmtI_mod_final_v3_jobs_022_022583_data_consensus|length 42|copies 1
AAATGATAAATAATAAGGATAGGATGTGATGAGGATGGAATT
>2010915|reference BmtI_mod_final_v3_jobs_022_022583_data_consensus|length 30|copies 5
AAATGATAACGATCAGGATCGCAATCATCA
>2010915|reference BmtI_mod_final_v3_jobs_022_022583_data_consensus|length 48|copies 2
AAATGATCAAGAAGGCTGGATTAAAATTGATCAAGAGGCGATGATTAA
>2010915|reference BmtI_mod_final_v3_jobs_022_022583_data_consensus|length 54|copies 1
AAATGATGACCTTAAAAAAGATTTTCGGTATTTGATCAAGCAAAAAGGAGGATT
>2010915|reference BmtI_mod_final_v3_jobs_022_022583_data_consensus|length 54|copies 5
AAATGATGCTTTCATATTTTCAAGTGGTAATTTAGATGGCAATTCAGGTTGGAA
>2010915|reference BmtI_mod_final_v3_jobs_022_022583_data_consensus|length 50|copies 1
AAATGATTATCAACAAATTTTGAAGTTTGATTTGTAAACAATATCTCCAT
>2010915|reference BmtI_mod_final_v3_jobs_022_022583_data_consensus|length 11|copies 1
AAATGATTCAT
>2010915|reference BmtI_mod_final_v3_jobs_022_022583_data_consensus|length 48|copies 1
AAATGATTTCAATGATTGGAATTGTATATAAAATAACACTTGCACGGG
>2010915|reference BmtI_mod_final_v3_jobs_022_022583_data_consensus|length 25|copies 1
AAATGATTTCTCGCATGATCCGAGG
>2010915|reference BmtI_mod_final_v3_jobs_022_022583_data_consensus|length 26|copies 1
AAATGATTTCTCGCATGATCCGAGGG
>2010915|reference BmtI_mod_final_v3_jobs_022_022583_data_consensus|length 36|copies 1
AAATGATTTCTCGCATGATCCGAGGGCGGCAATAAA
>2010915|reference BmtI_mod_final_v3_jobs_022_022583_data_consensus|length 45|copies 32
AAATGATTTCTCGCATGATCCGAGGGCGGCAATAAAAACGACGAT
>2010915|reference BmtI_mod_final_v3_jobs_022_022583_data_consensus|length 46|copies 2
AAATGATTTCTCGCATGATCCGAGGGCGGCAATAAAAACGACGATT
>2010915|reference BmtI_mod_final_v3_jobs_022_022583_data_consensus|length 54|copies 1
AAATGATTTTCTTGGAATGCTTCAATTGCCTCATTTAAACACTCAAAAAAAAGG
>2010915|reference BmtI_mod_final_v3_jobs_022_022583_data_consensus|length 64|copies 1
AAATGATTTTTCCACATGTTCTAGAACTAAGGGTTCGATTACCATGGTTATTCTAACCTCCCCA
>2010915|reference BmtI_mod_final_v3_jobs_022_022583_data_consensus|length 32|copies 1
AAATGCAATCACAGCTAGCTTATATCAAGGGG
>2010915|reference BmtI_mod_final_v3_jobs_022_022583_data_consensus|length 31|copies 1
AAATGCAATGACACACATCATTGCCAATACG
>2010915|reference BmtI_mod_final_v3_jobs_022_022583_data_consensus|length 50|copies 1
AAATGCACTCAGATTACAAAGGATTAAGTTAAAAGGATAATCTATCTATT
>2010915|reference BmtI_mod_final_v3_jobs_022_022583_data_consensus|length 39|copies 1
AAATGCAGAAATTATTCGATATGGTGTGATGCACCGGAA
>2010915|reference BmtI_mod_final_v3_jobs_022_022583_data_consensus|length 46|copies 1
AAATGCAGCACAAATGATCAAATTGAGATCACAATACCAGACCCAG
>2010915|reference BmtI_mod_final_v3_jobs_022_022583_data_consensus|length 66|copies 1
AAATGCAGCTTATACATATGGAGGTCCAGAATTACTGAAGGAAACCATTAAAGAAAATTTCGGGCT
>2010915|reference BmtI_mod_final_v3_jobs_022_022583_data_consensus|length 37|copies 1
AAATGCATACTGATGGGATCGAAGAGGCTATAAGTAT
>2010915|reference BmtI_mod_final_v3_jobs_022_022583_data_consensus|length 55|copies 1
AAATGCATATGTGAAAATCTCTTTTACTGTCTTTGCTAAAGTCAAAGTTGGATTA
>2010915|reference BmtI_mod_final_v3_jobs_022_022583_data_consensus|length 51|copies 6
AAATGCCATTGTTAACACTCCTGATGAGATTTCTAGTTTTGGTGAAGAGAA
>2010915|reference BmtI_mod_final_v3_jobs_022_022583_data_consensus|length 47|copies 5
AAATGCCTGTCTATCGAAATCATTTGCAAATTATGGGCGATCAGCAG
>2010915|reference BmtI_mod_final_v3_jobs_022_022583_data_consensus|length 22|copies 1
AAATGCCTTTTGTACCATTTCA
>2010915|reference BmtI_mod_final_v3_jobs_022_022583_data_consensus|length 43|copies 1
AAATGCGAAGGCGCTGGATCGGTTTTAACTCCATATTCGCACT
>2010915|reference BmtI_mod_final_v3_jobs_022_022583_data_consensus|length 44|copies 28
AAATGCGAAGGCGCTGGATCGGTTTTAACTCCATATTCGCACTA
>2010915|reference BmtI_mod_final_v3_jobs_022_022583_data_consensus|length 49|copies 1
AAATGCGACCCATGACCATTTACCTCCCCTATGTATATTTCGACATTTT
>2010915|reference BmtI_mod_final_v3_jobs_022_022583_data_consensus|length 53|copies 1
AAATGCGACCCATGACCATTTACCTCCCCTATGTATATTTCGACATTTTCCAT
>2010915|reference BmtI_mod_final_v3_jobs_022_022583_data_consensus|length 48|copies 2
AAATGCTATTAAAAATATGAATGCATTGATCCCAGGACTTTTTATTTT
>2010915|reference BmtI_mod_final_v3_jobs_022_022583_data_consensus|length 19|copies 1
AAATGCTGGCAACTAAGAT
>2010915|reference BmtI_mod_final_v3_jobs_022_022583_data_consensus|length 36|copies 2
AAATGCTGGCAACTAAGATCAAGGGTTGCGCTCGTT
>2010915|reference BmtI_mod_final_v3_jobs_022_022583_data_consensus|length 52|copies 3
AAATGCTGGGCCTTGTCTTTCCGATGACAAAGGATCCAGCCACATTGGAAAG
>2010915|reference BmtI_mod_final_v3_jobs_022_022583_data_consensus|length 34|copies 1
AAATGCTTCAAGACCTTGTTTTAGCTGCAACAAA
>2010915|reference BmtI_mod_final_v3_jobs_022_022583_data_consensus|length 47|copies 1
AAATGCTTCAAGACCTTGTTTTAGCTGCAACAAATGATGCTCTTAAA
>2010915|reference BmtI_mod_final_v3_jobs_022_022583_data_consensus|length 48|copies 1
AAATGCTTCAAGACCTTGTTTTAGCTGCAACAAATGATGCTCTTAAAA
>2010915|reference BmtI_mod_final_v3_jobs_022_022583_data_consensus|length 53|copies 15
AAATGCTTCAAGACCTTGTTTTAGCTGCAACAAATGATGCTCTTAAAAAGGTA
>2010915|reference BmtI_mod_final_v3_jobs_022_022583_data_consensus|length 52|copies 1
AAATGCTTTTTGAAATTCCAATTACAAGCAGTATAATAGAGTAAGAATATCA
>2010915|reference BmtI_mod_final_v3_jobs_022_022583_data_consensus|length 49|copies 8
AAATGGAAATTAAAATTATTAAACCACAGGATCAGGCGTTTGGGCAGTT
>2010915|reference BmtI_mod_final_v3_jobs_022_022583_data_consensus|length 64|copies 1
AAATGGAACTTTTCGGATTTCAAAAGGAAACCTTTACAGCGGAACAACAAACCTTACAAATCGG
>2010915|reference BmtI_mod_final_v3_jobs_022_022583_data_consensus|length 12|copies 1
AAATGGAAGTCA
>2010915|reference BmtI_mod_final_v3_jobs_022_022583_data_consensus|length 40|copies 1
AAATGGAATTAAGCTATCACCCGCCAGTTTTTTCAACGAT
>2010915|reference BmtI_mod_final_v3_jobs_022_022583_data_consensus|length 45|copies 1
AAATGGAATTTTATTAAGCCCGATTACAGGGGAACTAGTTGCGGA
>2010915|reference BmtI_mod_final_v3_jobs_022_022583_data_consensus|length 48|copies 2
AAATGGACGAAGCAAAACATGAGCTGAAAAACCATTTTGCGCAGTTAT
>2010915|reference BmtI_mod_final_v3_jobs_022_022583_data_consensus|length 49|copies 1
AAATGGACGAAGCAAAACATGAGCTGAAAAACCATTTTGCGCAGTTATG
>2010915|reference BmtI_mod_final_v3_jobs_022_022583_data_consensus|length 43|copies 1
AAATGGACGGCGCGCCTGTAATTCGAGCCCTGCCGAAGTCAGA
>2010915|reference BmtI_mod_final_v3_jobs_022_022583_data_consensus|length 31|copies 1
AAATGGAGAACTGGCTAGCTTTATCAAGTTG
>2010915|reference BmtI_mod_final_v3_jobs_022_022583_data_consensus|length 43|copies 1
AAATGGAGATTCGCCATATGGATGGAACCTACGAGACGATAAC
>2010915|reference BmtI_mod_final_v3_jobs_022_022583_data_consensus|length 51|copies 1
AAATGGAGCTAATTAAATCGACCCGATTTTGCGTATACTCTTTTTTCAAGG
>2010915|reference BmtI_mod_final_v3_jobs_022_022583_data_consensus|length 42|copies 1
AAATGGATACAATCCCGGTTTATCTTGCAAGAATATGTATCC
>2010915|reference BmtI_mod_final_v3_jobs_022_022583_data_consensus|length 25|copies 2
AAATGGATCATAGCCTGATCCACCA
>2010915|reference BmtI_mod_final_v3_jobs_022_022583_data_consensus|length 38|copies 1
AAATGGATGTTACCATCCTTTCAAGTACTTATAGATAC
>2010915|reference BmtI_mod_final_v3_jobs_022_022583_data_consensus|length 50|copies 1
AAATGGATTTGACCTGATCATTTTTTTCCTCAGCTAGCTTTTTTAGCGCT
>2010915|reference BmtI_mod_final_v3_jobs_022_022583_data_consensus|length 42|copies 17
AAATGGATTTTACCCATTCATCAACGAATTGAAGTGCAGCAT
>2010915|reference BmtI_mod_final_v3_jobs_022_022583_data_consensus|length 44|copies 4
AAATGGATTTTATTTGGGATCCTTGTTCTTTTATTCATTTCTGT
>2010915|reference BmtI_mod_final_v3_jobs_022_022583_data_consensus|length 41|copies 1
AAATGGCATCCAGTTTCTACAAAGGTGGTACTAATATAGTG
>2010915|reference BmtI_mod_final_v3_jobs_022_022583_data_consensus|length 60|copies 1
AAATGGCCAGCCAAGTGGCTAAATCCTGTCGCGTTCGTATGTTAGGCATTTGAATTTGAC
>2010915|reference BmtI_mod_final_v3_jobs_022_022583_data_consensus|length 24|copies 1
AAATGGCCGCAATCCCGATCCAGC
>2010915|reference BmtI_mod_final_v3_jobs_022_022583_data_consensus|length 57|copies 3
AAATGGCCGCAATCCCGATCCAGCCGAGAATTTTTCGATCCATATTTTTCGGCATAA
>2010915|reference BmtI_mod_final_v3_jobs_022_022583_data_consensus|length 49|copies 1
AAATGGCCGGGAAATTTCCCCGGATTTCGCGATGTTTATTGATGAGAAT
>2010915|reference BmtI_mod_final_v3_jobs_022_022583_data_consensus|length 44|copies 12
AAATGGCGAAGGATCAGAACCTTTCATTGAATCCTACAAAAATA
>2010915|reference BmtI_mod_final_v3_jobs_022_022583_data_consensus|length 45|copies 1
AAATGGCGAAGGATCAGAACCTTTCATTGAATCCTACAAAAATAT
>2010915|reference BmtI_mod_final_v3_jobs_022_022583_data_consensus|length 69|copies 1
AAATGGCTAAACTAATTAATGTTCCATCCATTTTTGAACTGATTGGAGAACCACTCGAATTATTCGAAG
>2010915|reference BmtI_mod_final_v3_jobs_022_022583_data_consensus|length 43|copies 2
AAATGGCTAACAGCTTAAAAGCTCTTGATGCGGATTCAATTCC
>2010915|reference BmtI_mod_final_v3_jobs_022_022583_data_consensus|length 44|copies 1
AAATGGCTAACTTAGTAGGAATCAATCCTGGATGAAATGAGAGG
>2010915|reference BmtI_mod_final_v3_jobs_022_022583_data_consensus|length 49|copies 1
AAATGGCTAGGGTTCCTTTATGTGGATGAGATCCAATATGCCATGCACT
>2010915|reference BmtI_mod_final_v3_jobs_022_022583_data_consensus|length 51|copies 1
AAATGGCTGGGAAATTTCCGATATGTTAAAAGACGAACCGATGACTTTTGG
>2010915|reference BmtI_mod_final_v3_jobs_022_022583_data_consensus|length 16|copies 1
AAATGGCTTGCCCCTG
>2010915|reference BmtI_mod_final_v3_jobs_022_022583_data_consensus|length 46|copies 1
AAATGGCTTTTTTCCGTGATCTTCCCGGTCTTTATTAATCTCTTCT
>2010915|reference BmtI_mod_final_v3_jobs_022_022583_data_consensus|length 52|copies 3
AAATGGCTTTTTTCCGTGATCTTCCCGGTCTTTATTAATCTCTTCTTGTAGA
>2010915|reference BmtI_mod_final_v3_jobs_022_022583_data_consensus|length 57|copies 1
AAATGGGACCTTGGCATTTACGAGAGAACAATTAGTGGTGCTAGCCGAGGAGAATCC
>2010915|reference BmtI_mod_final_v3_jobs_022_022583_data_consensus|length 26|copies 1
AAATGGGATCATGATTTATTAGATAT
>2010915|reference BmtI_mod_final_v3_jobs_022_022583_data_consensus|length 54|copies 6
AAATGGGTAAACGGCGATGCCTTCGACCATGGTACTCGCTGCGTTAGCCCCTTG
>2010915|reference BmtI_mod_final_v3_jobs_022_022583_data_consensus|length 53|copies 1
AAATGGGTGAGTTATATGGTACAAGTGCAACCTCCCCAAGATAATGTGAGCCT
>2010915|reference BmtI_mod_final_v3_jobs_022_022583_data_consensus|length 52|copies 1
AAATGGGTGCCTTCTTGGTTGGCGTTTGAATTTGTCAGTTCTTTAGTTTAGA
>2010915|reference BmtI_mod_final_v3_jobs_022_022583_data_consensus|length 49|copies 7
AAATGGGTGTACATGATCCATTCCTCATCGATCATAATATTCATTGCTG
>2010915|reference BmtI_mod_final_v3_jobs_022_022583_data_consensus|length 57|copies 1
AAATGGTAAGATCCCCTTTTATGAACCTAACCTTAATGAAAAATTAAATAAGCACTT
>2010915|reference BmtI_mod_final_v3_jobs_022_022583_data_consensus|length 56|copies 4
AAATGGTACGCCAAGCTTTTCAAAAAGTTCAAATGAAGCTTCTACTCTTGCTTTTG
>2010915|reference BmtI_mod_final_v3_jobs_022_022583_data_consensus|length 40|copies 10
AAATGGTCATTTCTTTGATCCATGATGCGGCAAAACCTTT
>2010915|reference BmtI_mod_final_v3_jobs_022_022583_data_consensus|length 41|copies 1
AAATGGTCATTTCTTTGATCCATGATGCGGCAAAACCTTTG
>2010915|reference BmtI_mod_final_v3_jobs_022_022583_data_consensus|length 39|copies 1
AAATGGTGCAACTGTTGCAGATCATATCAATGCTTCTAT
>2010915|reference BmtI_mod_final_v3_jobs_022_022583_data_consensus|length 36|copies 3
AAATGGTGGACAACTTGATCAAAACTTGGCTGATCT
>2010915|reference BmtI_mod_final_v3_jobs_022_022583_data_consensus|length 37|copies 6
AAATGGTGGACAACTTGATCAAAACTTGGCTGATCTA
>2010915|reference BmtI_mod_final_v3_jobs_022_022583_data_consensus|length 54|copies 1
AAATGGTGGTAATACCGTTCTTTTCAAATACTTTTGTTGCTTCTGCTAAATCCT
>2010915|reference BmtI_mod_final_v3_jobs_022_022583_data_consensus|length 9|copies 1
AAATGGTGT
>2010915|reference BmtI_mod_final_v3_jobs_022_022583_data_consensus|length 41|copies 1
AAATGGTGTAGTGCCTGGTTTAATAGAACACCGCCTCCTTC
>2010915|reference BmtI_mod_final_v3_jobs_022_022583_data_consensus|length 52|copies 1
AAATGGTGTTTGCGTGTTTAAATTCCTTTGGGATCATTGATTTTCAACTCAC
>2010915|reference BmtI_mod_final_v3_jobs_022_022583_data_consensus|length 47|copies 1
AAATGGTTATCTACACAGATTCAATCGTGTCTGAATGGACTTGGGAG
>2010915|reference BmtI_mod_final_v3_jobs_022_022583_data_consensus|length 43|copies 1
AAATGGTTCATAGCCGCTATGCGGATATTCCATTTTATCTCCA
>2010915|reference BmtI_mod_final_v3_jobs_022_022583_data_consensus|length 41|copies 26
AAATGGTTGCGTATGACTCGTCCGGCGATATTCACATCACA
>2010915|reference BmtI_mod_final_v3_jobs_022_022583_data_consensus|length 20|copies 1
AAATGGTTGGAACACCTACA
>2010915|reference BmtI_mod_final_v3_jobs_022_022583_data_consensus|length 46|copies 1
AAATGGTTGGAACACCTACATTACTTCCTTAATCGTAACGTTAAGG
>2010915|reference BmtI_mod_final_v3_jobs_022_022583_data_consensus|length 47|copies 10
AAATGGTTGGAACACCTACATTACTTCCTTAATCGTAACGTTAAGGA
>2010915|reference BmtI_mod_final_v3_jobs_022_022583_data_consensus|length 54|copies 1
AAATGGTTGTCCTGCTCTCCCCATGGGGGTAGTTGATCCGAAAGCTGCAACCTG
>2010915|reference BmtI_mod_final_v3_jobs_022_022583_data_consensus|length 75|copies 1
AAATGGTTTGGGGTCACTCCTGCAAATTTTTTGAAAACTTTTATAAAATAACTTTGATCATGGAAGTTTAAAAGA
>2010915|reference BmtI_mod_final_v3_jobs_022_022583_data_consensus|length 46|copies 1
AAATGGTTTTCCCTTTCAATACTAATGGTAATCTTGCCCGTATTAT
>2010915|reference BmtI_mod_final_v3_jobs_022_022583_data_consensus|length 47|copies 22
AAATGGTTTTCCCTTTCAATACTAATGGTAATCTTGCCCGTATTATC
>2010915|reference BmtI_mod_final_v3_jobs_022_022583_data_consensus|length 48|copies 2
AAATGGTTTTCCCTTTCAATACTAATGGTAATCTTGCCCGTATTATCG
>2010915|reference BmtI_mod_final_v3_jobs_022_022583_data_consensus|length 34|copies 1
AAATGTAGTATTTTTCATCGGGAAGCATGCTTAG
>2010915|reference BmtI_mod_final_v3_jobs_022_022583_data_consensus|length 10|copies 1
AAATGTCATT
>2010915|reference BmtI_mod_final_v3_jobs_022_022583_data_consensus|length 36|copies 1
AAATGTCCTTAGACCTGATCTTGATTTGAAAACAAA
>2010915|reference BmtI_mod_final_v3_jobs_022_022583_data_consensus|length 37|copies 1
AAATGTCCTTAGACCTGATCTTGATTTGAAAACAAAT
>2010915|reference BmtI_mod_final_v3_jobs_022_022583_data_consensus|length 45|copies 1
AAATGTCCTTAGACCTGATCTTGATTTGAAAACAAATGATATTTC
>2010915|reference BmtI_mod_final_v3_jobs_022_022583_data_consensus|length 54|copies 2
AAATGTCGAACCTGTCGAATTAAGTGTCGTTAAAGATCATACCACCTTACTTTT
>2010915|reference BmtI_mod_final_v3_jobs_022_022583_data_consensus|length 50|copies 1
AAATGTGAGCGGTACATTGTTGCACCCGTTCGAAAAGTACACTTTTTCGA
>2010915|reference BmtI_mod_final_v3_jobs_022_022583_data_consensus|length 71|copies 1
AAATGTGCCTTAAATACTGTTTTTTTGAAGTATTTTAAAAACATCAAAAAAAACCTAGTCGGAATTGACCA
>2010915|reference BmtI_mod_final_v3_jobs_022_022583_data_consensus|length 40|copies 4
AAATGTGGTATAGAAAGTTGATCGAACTGAGGTGCACAAG
>2010915|reference BmtI_mod_final_v3_jobs_022_022583_data_consensus|length 56|copies 1
AAATGTTAAGAAGCCAGCCGAAGTATAAAACATTTTTGGAATTTCCTTATTAGGAG
>2010915|reference BmtI_mod_final_v3_jobs_022_022583_data_consensus|length 47|copies 1
AAATGTTAAGTATGATACCTATCTTAGCAGGGATTATTGTGGGATAT
>2010915|reference BmtI_mod_final_v3_jobs_022_022583_data_consensus|length 47|copies 1
AAATGTTATCTAGTCTAGATCATTTGGCTTGATAAAAAAGTCCCGCT
>2010915|reference BmtI_mod_final_v3_jobs_022_022583_data_consensus|length 63|copies 3
AAATGTTCCTTTGGAATCCGCAGGTTTTGCTGTATACCTTTTTGATCCAATCGCAACAGTGAC
>2010915|reference BmtI_mod_final_v3_jobs_022_022583_data_consensus|length 47|copies 1
AAATGTTCGATTTCCGCTGATAAAATGGCCCAGGTCGCTGATATCTC
>2010915|reference BmtI_mod_final_v3_jobs_022_022583_data_consensus|length 45|copies 1
AAATGTTCGGATATTATTCCAGCCAGCTGAAGAATTTGAAGGTGG
>2010915|reference BmtI_mod_final_v3_jobs_022_022583_data_consensus|length 52|copies 1
AAATGTTCTCGTTGATTTAATGAAACGATACAGTCATTCCACTTCAAGAGTG
>2010915|reference BmtI_mod_final_v3_jobs_022_022583_data_consensus|length 42|copies 7
AAATGTTCTGTAAGTCATACACAATACTATCCACAAGCAGGA
>2010915|reference BmtI_mod_final_v3_jobs_022_022583_data_consensus|length 12|copies 1
AAATGTTGAACA
>2010915|reference BmtI_mod_final_v3_jobs_022_022583_data_consensus|length 44|copies 12
AAATGTTGCACCGATGTGGCGGCCGATCCTGATTCGCAAAGGTT
>2010915|reference BmtI_mod_final_v3_jobs_022_022583_data_consensus|length 45|copies 3
AAATGTTGCACCGATGTGGCGGCCGATCCTGATTCGCAAAGGTTC
>2010915|reference BmtI_mod_final_v3_jobs_022_022583_data_consensus|length 41|copies 1
AAATGTTGGACAACTCGATCAACATCTCTTAATCTCTTGAT
>2010915|reference BmtI_mod_final_v3_jobs_022_022583_data_consensus|length 50|copies 3
AAATGTTGGACAACTCGATCAACATCTCTTAATCTCTTGATATCTTTTAC
>2010915|reference BmtI_mod_final_v3_jobs_022_022583_data_consensus|length 51|copies 1
AAATGTTGGACAACTCGATCAACATCTCTTAATCTCTTGATATCTTTTACA
>2010915|reference BmtI_mod_final_v3_jobs_022_022583_data_consensus|length 54|copies 2
AAATGTTGGGCGTGGGTGACCCGAAATCCTACTTGTTCCATTATGGATGTGTAT
>2010915|reference BmtI_mod_final_v3_jobs_022_022583_data_consensus|length 19|copies 1
AAATGTTTGATAAGTTTCG
>2010915|reference BmtI_mod_final_v3_jobs_022_022583_data_consensus|length 48|copies 23
AAATGTTTGATAAGTTTCGTCAAATCCAAATGGACCTGCAACAGAAAC
>2010915|reference BmtI_mod_final_v3_jobs_022_022583_data_consensus|length 49|copies 2
AAATGTTTGATAAGTTTCGTCAAATCCAAATGGACCTGCAACAGAAACA
>2010915|reference BmtI_mod_final_v3_jobs_022_022583_data_consensus|length 45|copies 14
AAATGTTTGATGATTTTGTTGAGGTTATTGACGCCCGTATCTGAG
>2010915|reference BmtI_mod_final_v3_jobs_022_022583_data_consensus|length 46|copies 1
AAATGTTTGATGATTTTGTTGAGGTTATTGACGCCCGTATCTGAGT
>2010915|reference BmtI_mod_final_v3_jobs_022_022583_data_consensus|length 49|copies 2
AAATTAAACCTGAAGATAATGGGTATAACGATCAAAATGATCCTCGTGC
>2010915|reference BmtI_mod_final_v3_jobs_022_022583_data_consensus|length 41|copies 1
AAATTAAAGAAGATGTATGGTGATCGTGTCATGCGCTTTTT
>2010915|reference BmtI_mod_final_v3_jobs_022_022583_data_consensus|length 17|copies 1
AAATTAAAGACTGTATC
>2010915|reference BmtI_mod_final_v3_jobs_022_022583_data_consensus|length 27|copies 1
AAATTAAAGACTGTATCCTCCAATATT
>2010915|reference BmtI_mod_final_v3_jobs_022_022583_data_consensus|length 43|copies 57
AAATTAAAGACTGTATCCTCCAATATTCCAACGGGAATGGATG
>2010915|reference BmtI_mod_final_v3_jobs_022_022583_data_consensus|length 59|copies 1
AAATTAAAGATTTCACGGGAATCGATTCACCTTATGAAGCGCCAGAACAACCGGAAATC
>2010915|reference BmtI_mod_final_v3_jobs_022_022583_data_consensus|length 58|copies 1
AAATTAAAGTTTATCCAGATCCTTATGCAACACAACTGAAGGAAAAGATTGCAAAATC
>2010915|reference BmtI_mod_final_v3_jobs_022_022583_data_consensus|length 46|copies 5
AAATTAACAAAGAAATACGGCGAAAGGATCGTAATTCAGGGAGGAA
>2010915|reference BmtI_mod_final_v3_jobs_022_022583_data_consensus|length 56|copies 1
AAATTAACAGGTGGGAATGTCCATGCAACCGATTATACGAATGCAAGCAGAACTCT
>2010915|reference BmtI_mod_final_v3_jobs_022_022583_data_consensus|length 40|copies 2
AAATTAACGTCACTTACATGGATGCATTAAATAAGCAATC
>2010915|reference BmtI_mod_final_v3_jobs_022_022583_data_consensus|length 54|copies 1
AAATTAAGATATTAGTATTGTTTCATAATGGAGGGATCAAATGAATTCGCAAGT
>2010915|reference BmtI_mod_final_v3_jobs_022_022583_data_consensus|length 46|copies 1
AAATTAAGCAATCCATTCCAGACTGGTCGAATGTTTGATATTCATA
>2010915|reference BmtI_mod_final_v3_jobs_022_022583_data_consensus|length 60|copies 1
AAATTAAGCCTCAATAGGTTTAATTTTGGGTTATTTTTAGGGCTCCACAATGGCGAACAG
>2010915|reference BmtI_mod_final_v3_jobs_022_022583_data_consensus|length 49|copies 1
AAATTAAGGGCTTGCTGCGAGCCAGAAACAACGACTACTCTTTCAGGTT
>2010915|reference BmtI_mod_final_v3_jobs_022_022583_data_consensus|length 60|copies 2
AAATTAAGGGCTTGCTGCGAGCCAGAAACAACGACTACTCTTTCAGGTTGAGTGAACACC
>2010915|reference BmtI_mod_final_v3_jobs_022_022583_data_consensus|length 61|copies 22
AAATTAAGTTTTAAACCAACATCCTCATTTGGCATTTCCACTTTTCTTATTTCTTCTATAG
>2010915|reference BmtI_mod_final_v3_jobs_022_022583_data_consensus|length 59|copies 1
AAATTAATTAAACATACCTGTTCTTCCGAAAGTGCTTGATCACCCTGCAAAATTCGCTG
>2010915|reference BmtI_mod_final_v3_jobs_022_022583_data_consensus|length 10|copies 1
AAATTAATTC
>2010915|reference BmtI_mod_final_v3_jobs_022_022583_data_consensus|length 58|copies 1
AAATTAATTCCCTCCTAAAATAAAATACGGAAGCTCCCCTTGGTACAAGGAGCCAGAC
>2010915|reference BmtI_mod_final_v3_jobs_022_022583_data_consensus|length 58|copies 1
AAATTAATTCTTTTATATATTTTTCTACTTTATCATTGTTAAGTTTATAAATACCTGA
>2010915|reference BmtI_mod_final_v3_jobs_022_022583_data_consensus|length 54|copies 14
AAATTAATTTACCTTCCGGCTTGTAAGAAAGGAGTGGTGTGGAGCATGTTTTTA
>2010915|reference BmtI_mod_final_v3_jobs_022_022583_data_consensus|length 52|copies 1
AAATTACACATATAGAAGAACTAAGGAGATAATCCCATGGCAAAAGATAGCG
>2010915|reference BmtI_mod_final_v3_jobs_022_022583_data_consensus|length 36|copies 2
AAATTACATGCCATTTGATCTCGCTGTCAATGCTCG
>2010915|reference BmtI_mod_final_v3_jobs_022_022583_data_consensus|length 48|copies 1
AAATTACCGTCATCATTGTGTTCATCATGGCTGGATTATTGTTGCTGC
>2010915|reference BmtI_mod_final_v3_jobs_022_022583_data_consensus|length 50|copies 2
AAATTACGAGGTGGATGGTTGATCGAAAGGAAACACCATCGATTTTTACC
>2010915|reference BmtI_mod_final_v3_jobs_022_022583_data_consensus|length 33|copies 1
AAATTACGTGACAGATCCAGTATAATAGATGAA
>2010915|reference BmtI_mod_final_v3_jobs_022_022583_data_consensus|length 37|copies 1
AAATTACTGCAACACCCGATCCAGTAGCATCCTCAAT
>2010915|reference BmtI_mod_final_v3_jobs_022_022583_data_consensus|length 49|copies 1
AAATTACTGCAACACCCGATCCAGTAGCATCCTCAATGAATGAAACGGA
>2010915|reference BmtI_mod_final_v3_jobs_022_022583_data_consensus|length 59|copies 1
AAATTAGAAACGGTTTGATCTTTAAGGGTATTAATCATTGATCATGAGGCAGATTGGAC
>2010915|reference BmtI_mod_final_v3_jobs_022_022583_data_consensus|length 44|copies 5
AAATTAGATGATCCCTGGAAAAATGATCAAAGGTATGGGAGGAG
>2010915|reference BmtI_mod_final_v3_jobs_022_022583_data_consensus|length 43|copies 53
AAATTAGATGCAGCACTACCAGTAGATCAATCGTTAGGAATTG
>2010915|reference BmtI_mod_final_v3_jobs_022_022583_data_consensus|length 42|copies 2
AAATTAGTACCAAGTACTAATAACTCATGTAATAATAGGAGG
>2010915|reference BmtI_mod_final_v3_jobs_022_022583_data_consensus|length 53|copies 1
AAATTAGTGGTTTACTGTCGGATAGGAGGGGTTTACTGGCGGATAAGGTGGGA
>2010915|reference BmtI_mod_final_v3_jobs_022_022583_data_consensus|length 50|copies 2
AAATTAGTTACCTTGGTTTCACCATATGCGATCGAACCAAACATAACAGA
>2010915|reference BmtI_mod_final_v3_jobs_022_022583_data_consensus|length 53|copies 1
AAATTATAAATTCCGATGGCAAGCCGTTTATAAAATTCTGAAATACTCTCCTT
>2010915|reference BmtI_mod_final_v3_jobs_022_022583_data_consensus|length 48|copies 1
AAATTATAATGCTCTAACTGGAGTTGGACTTCGTGATCCGGCATTTAC
>2010915|reference BmtI_mod_final_v3_jobs_022_022583_data_consensus|length 51|copies 2
AAATTATAGGTACTCCTAGGAGCAAAAAGATAAGTATTTCCAAATCAATTA
>2010915|reference BmtI_mod_final_v3_jobs_022_022583_data_consensus|length 47|copies 3
AAATTATATATAATTTAAATACTAAATTTGTCCACATTAAGATTAAG
>2010915|reference BmtI_mod_final_v3_jobs_022_022583_data_consensus|length 28|copies 1
AAATTATCCCACTCAGATCGATGTGTAT
>2010915|reference BmtI_mod_final_v3_jobs_022_022583_data_consensus|length 43|copies 1
AAATTATCGCTGAAAAGGGAACAGTTCTAGACAGGAGAAACCT
>2010915|reference BmtI_mod_final_v3_jobs_022_022583_data_consensus|length 45|copies 1
AAATTATCGGTGTGATTGGTATTAGCGGCGATCCAAATATTGTTG
>2010915|reference BmtI_mod_final_v3_jobs_022_022583_data_consensus|length 45|copies 1
AAATTATGAAACTATTTGATATTATTGAGGATTTAAAAAAGCAGG
>2010915|reference BmtI_mod_final_v3_jobs_022_022583_data_consensus|length 46|copies 1
AAATTATGAAACTATTTGATATTATTGAGGATTTAAAAAAGCAGGG
>2010915|reference BmtI_mod_final_v3_jobs_022_022583_data_consensus|length 45|copies 1
AAATTATTCATCGCGGATTTCGTTCGATCAGGAGAATCATGAATC
>2010915|reference BmtI_mod_final_v3_jobs_022_022583_data_consensus|length 51|copies 1
AAATTATTCCAAAAATAGATAGTATGGCTATCGAAATCATTAAAGAGGATG
>2010915|reference BmtI_mod_final_v3_jobs_022_022583_data_consensus|length 52|copies 1
AAATTATTCCAAAAATAGATAGTATGGCTATCGAAATCATTAAAGAGGATGA
>2010915|reference BmtI_mod_final_v3_jobs_022_022583_data_consensus|length 37|copies 1
AAATTATTCTGTTGACCCTGACAATAATTTTAACGCA
>2010915|reference BmtI_mod_final_v3_jobs_022_022583_data_consensus|length 45|copies 1
AAATTATTCTGTTGACCCTGACAATAATTTTAACGCAACGTCACA
>2010915|reference BmtI_mod_final_v3_jobs_022_022583_data_consensus|length 55|copies 1
AAATTCAAAGAATAAGAATTTTTTTTGAAACTGTTGATCAGGATACTTCCGTCGA
>2010915|reference BmtI_mod_final_v3_jobs_022_022583_data_consensus|length 54|copies 1
AAATTCAATTTCAATTTTCCCTTTATTTTTATTCTGCTTAATGTTTACAGTGGT
>2010915|reference BmtI_mod_final_v3_jobs_022_022583_data_consensus|length 12|copies 1
AAATTCACAAAA
>2010915|reference BmtI_mod_final_v3_jobs_022_022583_data_consensus|length 51|copies 1
AAATTCACAATGACATGGGTTCTGAGAGGTTGGAAGGAAATCCGCTTCACT
>2010915|reference BmtI_mod_final_v3_jobs_022_022583_data_consensus|length 37|copies 1
AAATTCACGATGTGACTTGCCGTACGTAATCCCTAAC
>2010915|reference BmtI_mod_final_v3_jobs_022_022583_data_consensus|length 52|copies 5
AAATTCAGCGTTTTTTAATTGATCAATCCAGTGATCGGAGCCGAATGACACA
>2010915|reference BmtI_mod_final_v3_jobs_022_022583_data_consensus|length 53|copies 4
AAATTCAGCGTTTTTTAATTGATCAATCCAGTGATCGGAGCCGAATGACACAA
>2010915|reference BmtI_mod_final_v3_jobs_022_022583_data_consensus|length 9|copies 1
AAATTCAGG
>2010915|reference BmtI_mod_final_v3_jobs_022_022583_data_consensus|length 49|copies 1
AAATTCAGTCCATTTTGACCAGACACTAATGTTTTTGAAAAATAAGAAA
>2010915|reference BmtI_mod_final_v3_jobs_022_022583_data_consensus|length 59|copies 1
AAATTCAGTTCTTTACTGCAGTCAATAATTTCTTGCTTGCCCTAACCTCCACAATAGCT
>2010915|reference BmtI_mod_final_v3_jobs_022_022583_data_consensus|length 44|copies 2
AAATTCATCTAGAAGAAAAGCTTCTAAGTCACCGCGGTACCCTC
>2010915|reference BmtI_mod_final_v3_jobs_022_022583_data_consensus|length 32|copies 2
AAATTCATGAACGCCGCGATCAGCTGTCTCAT
>2010915|reference BmtI_mod_final_v3_jobs_022_022583_data_consensus|length 34|copies 1
AAATTCATGAACGCCGCGATCAGCTGTCTCATCA
>2010915|reference BmtI_mod_final_v3_jobs_022_022583_data_consensus|length 53|copies 1
AAATTCATTAAGGAATTAAATACGGATTTAGGAATCACCTTTTTGATAATCAC
>2010915|reference BmtI_mod_final_v3_jobs_022_022583_data_consensus|length 48|copies 1
AAATTCCAAACTATGAACGTGCTGTGGAAACCGATAAACCGGCCATTG
>2010915|reference BmtI_mod_final_v3_jobs_022_022583_data_consensus|length 52|copies 4
AAATTCCCGGTGCCCCTCATGAAGTAATTTTAGTCCTTGACGCTACAACTGG
>2010915|reference BmtI_mod_final_v3_jobs_022_022583_data_consensus|length 58|copies 1
AAATTCCCTCTGTCGGGAACTTCAGGTTCCACACAAGCGTGGGTATGGGTTCATAATA
>2010915|reference BmtI_mod_final_v3_jobs_022_022583_data_consensus|length 44|copies 7
AAATTCCCTGTTCAGTTGCTTAAGAGTTGTCATGATAAAATCAG
>2010915|reference BmtI_mod_final_v3_jobs_022_022583_data_consensus|length 56|copies 1
AAATTCCGATTCGCTTTTTCTTTAAGGCTGCAACCTTTCTTATCTATTTCTTAGCC
>2010915|reference BmtI_mod_final_v3_jobs_022_022583_data_consensus|length 62|copies 1
AAATTCCGCTCAATCCACTGCTTAACACTTCATGAGGGATTAAGAAAAGGTTGAAGGCAACC
>2010915|reference BmtI_mod_final_v3_jobs_022_022583_data_consensus|length 44|copies 6
AAATTCGATGACGGCTGGATCACGTGGACCAACATTGATTCAAG
>2010915|reference BmtI_mod_final_v3_jobs_022_022583_data_consensus|length 40|copies 1
AAATTCGTGAAAGCATAAATAGCGCAGCAGTAATAATAGA
>2010915|reference BmtI_mod_final_v3_jobs_022_022583_data_consensus|length 30|copies 1
AAATTCTACAAAGCTAGCCAATAAAAATGC
>2010915|reference BmtI_mod_final_v3_jobs_022_022583_data_consensus|length 57|copies 1
AAATTCTACAAAGCTAGCCAATAAAAATGCTTTCTACAATCATCGACGGGTTCTTCC
>2010915|reference BmtI_mod_final_v3_jobs_022_022583_data_consensus|length 30|copies 1
AAATTCTACAAAGCTAGCCAATAAAAATGG
>2010915|reference BmtI_mod_final_v3_jobs_022_022583_data_consensus|length 58|copies 1
AAATTCTACAAAGCTAGCCAATAAAAATGGCTTTTGACAATCATCTACGGGTTCTTCC
>2010915|reference BmtI_mod_final_v3_jobs_022_022583_data_consensus|length 50|copies 1
AAATTCTACCCAGCTTCAAACCTTGCTGGTAATACTCAACAATTTCGTCC
>2010915|reference BmtI_mod_final_v3_jobs_022_022583_data_consensus|length 50|copies 1
AAATTCTATTTCCTCTCTGCAAAGACCGCAAACCAAGGTTTGAAAGACGG
>2010915|reference BmtI_mod_final_v3_jobs_022_022583_data_consensus|length 15|copies 1
AAATTCTCAATGTTT
>2010915|reference BmtI_mod_final_v3_jobs_022_022583_data_consensus|length 28|copies 1
AAATTCTCTGCATTTTTTTCATACTGAT
>2010915|reference BmtI_mod_final_v3_jobs_022_022583_data_consensus|length 60|copies 7
AAATTCTCTGCATTTTTTTCATACTGATTTTTATTGTTTGGATCTAGCTTTTCTATAGCC
>2010915|reference BmtI_mod_final_v3_jobs_022_022583_data_consensus|length 44|copies 2
AAATTCTGGAGAAGCACCCAGAGTACCTTGAAATTCTCTATCGT
>2010915|reference BmtI_mod_final_v3_jobs_022_022583_data_consensus|length 50|copies 2
AAATTCTTCTTCAGAAGAAAACGTGCGAATTTCTCCCGTCTCCACGTTTT
>2010915|reference BmtI_mod_final_v3_jobs_022_022583_data_consensus|length 43|copies 1
AAATTGAAACGAACATTGATGCGATCGTGGATCGGATAGTGGA
>2010915|reference BmtI_mod_final_v3_jobs_022_022583_data_consensus|length 51|copies 1
AAATTGAATTAGTGGAACGAAATGAAGGGCCAAAAAATAATTGGAGTTTTG
>2010915|reference BmtI_mod_final_v3_jobs_022_022583_data_consensus|length 60|copies 14
AAATTGAATTAGTGGAACGAAATGAAGGGCCAAAAAATAATTGGAGTTTTGGAGAAGTCG
>2010915|reference BmtI_mod_final_v3_jobs_022_022583_data_consensus|length 45|copies 1
AAATTGAATTATCGTAAAACAAATACACTACTTATTATATTGCCT
>2010915|reference BmtI_mod_final_v3_jobs_022_022583_data_consensus|length 52|copies 1
AAATTGAATTCACCACATTTCCTTTTTCAATAATAAGTGGTTTTTTCCCTAT
>2010915|reference BmtI_mod_final_v3_jobs_022_022583_data_consensus|length 43|copies 2
AAATTGAGATGAACCGTGTAGTTGATCTGGCTGTGCCTCACTT
>2010915|reference BmtI_mod_final_v3_jobs_022_022583_data_consensus|length 51|copies 2
AAATTGATAACGGTAGAAAACAAATAGGATAACTCCAACCATTAATACAAA
>2010915|reference BmtI_mod_final_v3_jobs_022_022583_data_consensus|length 50|copies 1
AAATTGATACTAGCCACGATCTCTTTGTCATTTCCCCCAACCTCTTATCC
>2010915|reference BmtI_mod_final_v3_jobs_022_022583_data_consensus|length 42|copies 1
AAATTGATGTGGGACGTAATGATCCATGTATTTGTGGAAGCG
>2010915|reference BmtI_mod_final_v3_jobs_022_022583_data_consensus|length 42|copies 1
AAATTGATTCGACTGCCCGATGTACCTGTAACAACGCTGAGT
>2010915|reference BmtI_mod_final_v3_jobs_022_022583_data_consensus|length 53|copies 1
AAATTGATTGTCCGAAACGGAAACAGAAGATGCAATTCCCGTTGGAATCAAAG
>2010915|reference BmtI_mod_final_v3_jobs_022_022583_data_consensus|length 46|copies 18
AAATTGATTTGGGAATATCGGAGCAAGATCAGGATGTTGTGCAACA
>2010915|reference BmtI_mod_final_v3_jobs_022_022583_data_consensus|length 53|copies 2
AAATTGATTTGTATGGAACAACGGTATTTGGTGCAAACAATGGCGATGCAGTA
>2010915|reference BmtI_mod_final_v3_jobs_022_022583_data_consensus|length 32|copies 1
AAATTGCAATACAGCTAGCGAAAAAAGCGGGA
>2010915|reference BmtI_mod_final_v3_jobs_022_022583_data_consensus|length 55|copies 2
AAATTGCACTAATGAATACATCTAAAGTTGTCATGGATCCAAGAACAAATAGTGA
>2010915|reference BmtI_mod_final_v3_jobs_022_022583_data_consensus|length 40|copies 3
AAATTGCCAACGAGTTTGGAGTTCAACTTGGTGCTGATAC
>2010915|reference BmtI_mod_final_v3_jobs_022_022583_data_consensus|length 46|copies 1
AAATTGCCCCAAGTATCGCACCAACTACGCTGGCTAGGAAAACTCC
>2010915|reference BmtI_mod_final_v3_jobs_022_022583_data_consensus|length 41|copies 1
AAATTGCGATTTATACTCGTGATTACGGAATTCGACAGGGC
>2010915|reference BmtI_mod_final_v3_jobs_022_022583_data_consensus|length 43|copies 2
AAATTGCGGCATCGACGAACGTATTAAATCAGTATAAATTAGG
>2010915|reference BmtI_mod_final_v3_jobs_022_022583_data_consensus|length 50|copies 1
AAATTGCGGCATCGACGAACGTATTAAATCAGTATAAATTAGGTATTGAA
>2010915|reference BmtI_mod_final_v3_jobs_022_022583_data_consensus|length 57|copies 1
AAATTGCTGATCACCCGATCTATCTTTCCTGGAGTGAGGTTCACCCAAAACTCCTCT
>2010915|reference BmtI_mod_final_v3_jobs_022_022583_data_consensus|length 55|copies 1
AAATTGCTTTAAAAGAAGGAATGCGAAGGTTAAACGATCGTGAAAAATTAATTTT
>2010915|reference BmtI_mod_final_v3_jobs_022_022583_data_consensus|length 52|copies 5
AAATTGGAAAAGATGAAAATGGTGAACTGACAGGCCTTCTATTTGAACATGC
>2010915|reference BmtI_mod_final_v3_jobs_022_022583_data_consensus|length 39|copies 1
AAATTGGATTGAAAAAGACAGCAGGTATAAGATGTCTAT
>2010915|reference BmtI_mod_final_v3_jobs_022_022583_data_consensus|length 43|copies 14
AAATTGGATTGAAAAAGACAGCAGGTATAAGATGTCTATGCTT
>2010915|reference BmtI_mod_final_v3_jobs_022_022583_data_consensus|length 43|copies 1
AAATTGGCCACATCATTGGTTTCTTTGATTGTTGCACTAACTA
>2010915|reference BmtI_mod_final_v3_jobs_022_022583_data_consensus|length 51|copies 1
AAATTGGCGCCAATAACCTGGCAGGTACATTTCAGCCGGGCTGGCTTGGGG
>2010915|reference BmtI_mod_final_v3_jobs_022_022583_data_consensus|length 37|copies 1
AAATTGGGCAGAACAAGATCCTGAAGAATGGTGGAGA
>2010915|reference BmtI_mod_final_v3_jobs_022_022583_data_consensus|length 46|copies 1
AAATTGGGCTGCCTTTTCCTCACTTGTCAGTGAATACGTAACAGCT
>2010915|reference BmtI_mod_final_v3_jobs_022_022583_data_consensus|length 46|copies 2
AAATTGGGTCAAGGTAGAAACGTACTTCGCTAGCTGCTCCCATAGC
>2010915|reference BmtI_mod_final_v3_jobs_022_022583_data_consensus|length 45|copies 1
AAATTGGTTCGGTACCCCAATGCTGATCCAGCCATCTGCCTGAGA
>2010915|reference BmtI_mod_final_v3_jobs_022_022583_data_consensus|length 33|copies 2
AAATTGTAGAAAACGCACTGAATATATGTGAAT
>2010915|reference BmtI_mod_final_v3_jobs_022_022583_data_consensus|length 58|copies 1
AAATTGTTATTCATTGATATAACCTCCATTTTTTTTAAGTTGAATTACGCAAATGCCC
>2010915|reference BmtI_mod_final_v3_jobs_022_022583_data_consensus|length 51|copies 2
AAATTGTTCGTCCTCTTCACCTCCGCCATGGGAATAAACTAGTCGTTCGGG
>2010915|reference BmtI_mod_final_v3_jobs_022_022583_data_consensus|length 45|copies 1
AAATTGTTCTGGATGCAAGTACTACCGCATGGTATGTCGCAAAGG
>2010915|reference BmtI_mod_final_v3_jobs_022_022583_data_consensus|length 10|copies 1
AAATTGTTTA
>2010915|reference BmtI_mod_final_v3_jobs_022_022583_data_consensus|length 40|copies 1
AAATTGTTTAGCTTTCAGATCTATCTTTAATGCTTCACAT
>2010915|reference BmtI_mod_final_v3_jobs_022_022583_data_consensus|length 48|copies 1
AAATTGTTTAGCTTTCAGATCTATCTTTAATGCTTCACATCCACAAAT
>2010915|reference BmtI_mod_final_v3_jobs_022_022583_data_consensus|length 63|copies 1
AAATTTAAAGTCCTTGGTTAAGAACTGGCCCACCGGCAGAAAACCTTGCATTAGGAAAAAGCG
>2010915|reference BmtI_mod_final_v3_jobs_022_022583_data_consensus|length 51|copies 1
AAATTTAACTTTAGCGTGAATCCAGACAATCGTCCGGAGAATTTTCACCGG
>2010915|reference BmtI_mod_final_v3_jobs_022_022583_data_consensus|length 14|copies 1
AAATTTACAAGAGC
>2010915|reference BmtI_mod_final_v3_jobs_022_022583_data_consensus|length 57|copies 3
AAATTTACAAGAGCCCTATGTGCTATTCGCAAGGACAAGGGGGATAAAAGAAAAAAC
>2010915|reference BmtI_mod_final_v3_jobs_022_022583_data_consensus|length 44|copies 1
AAATTTACAATTAATAATTACGAGATAGGAGAATGTTACTATGA
>2010915|reference BmtI_mod_final_v3_jobs_022_022583_data_consensus|length 49|copies 1
AAATTTACCGTCGAACCAATGCTGGCTGCAGTCTCCATGTGCATACGAT
>2010915|reference BmtI_mod_final_v3_jobs_022_022583_data_consensus|length 62|copies 1
AAATTTAGAAAAATCTGTATTTGAAGGAGTGAATTGTAAAAAAAATTAATTTCTTCCAGTAT
>2010915|reference BmtI_mod_final_v3_jobs_022_022583_data_consensus|length 56|copies 1
AAATTTAGAAATGCTTGGTTTGAATTTATCAAAAAGATAAATGCATATTTCTCTAC
>2010915|reference BmtI_mod_final_v3_jobs_022_022583_data_consensus|length 51|copies 1
AAATTTAGCAAGTTCCGCATCTTTCATACGGCGAAGTTGACTTTCATTTTC
>2010915|reference BmtI_mod_final_v3_jobs_022_022583_data_consensus|length 45|copies 1
AAATTTAGGCGAATGGTCTTCAGGATCAGACTGCTTGCTTGATAC
>2010915|reference BmtI_mod_final_v3_jobs_022_022583_data_consensus|length 30|copies 4
AAATTTCCATACGCTAGCATCCTCCTAACG
>2010915|reference BmtI_mod_final_v3_jobs_022_022583_data_consensus|length 45|copies 1
AAATTTCCCGTTTTAAGGCTCTTGAGAGCTCGCTCTCAAAAGAGA
>2010915|reference BmtI_mod_final_v3_jobs_022_022583_data_consensus|length 30|copies 1
AAATTTCCGGCCGCTAGCAGGACAATGATG
>2010915|reference BmtI_mod_final_v3_jobs_022_022583_data_consensus|length 31|copies 2
AAATTTCCGGCCGCTAGCAGGACAATGATGA
>2010915|reference BmtI_mod_final_v3_jobs_022_022583_data_consensus|length 42|copies 1
AAATTTCGATTAATACGATTATACTCCGGTATGTCCCAACGT
>2010915|reference BmtI_mod_final_v3_jobs_022_022583_data_consensus|length 52|copies 1
AAATTTCTTTACTGGACTCCCAGAAAAATCAGCTGACGGATAAAATTCTGCT
>2010915|reference BmtI_mod_final_v3_jobs_022_022583_data_consensus|length 27|copies 1
AAATTTGATCATGTTGACCATGAAGAA
>2010915|reference BmtI_mod_final_v3_jobs_022_022583_data_consensus|length 50|copies 1
AAATTTGCCATATCTTCAATAAAAACGTCTACTTCCTTTGGAGTGACCAT
>2010915|reference BmtI_mod_final_v3_jobs_022_022583_data_consensus|length 49|copies 1
AAATTTGGGACAGTATCCAGAAGTGAGAGAACGAGTTATTATTTAGGAA
>2010915|reference BmtI_mod_final_v3_jobs_022_022583_data_consensus|length 44|copies 6
AAATTTGTAATGCTCTAACCCAAGAAATACTACGAGAAAAGACG
>2010915|reference BmtI_mod_final_v3_jobs_022_022583_data_consensus|length 40|copies 1
AAATTTGTTCACTTTCGCTAGATCTGGTCTGGTTTTGCGG
>2010915|reference BmtI_mod_final_v3_jobs_022_022583_data_consensus|length 51|copies 1
AAATTTTAAAGGATGTAAGAGAAACCGTACATATCCCAATTAGAGACGAGC
>2010915|reference BmtI_mod_final_v3_jobs_022_022583_data_consensus|length 67|copies 1
AAATTTTAATTTGGATTGGTTTACAGAAGAATTAAAGAGAAAACATTTTGATTCCGCTTTCAAATAT
>2010915|reference BmtI_mod_final_v3_jobs_022_022583_data_consensus|length 51|copies 1
AAATTTTACTTGGTCTGATCTTTGGTATCATCGTTGGGTTGGTATTTTACA
>2010915|reference BmtI_mod_final_v3_jobs_022_022583_data_consensus|length 51|copies 1
AAATTTTATTATTGAAAGCGAAAAATTCCTTAGCAAAGACAAAATGATCAT
>2010915|reference BmtI_mod_final_v3_jobs_022_022583_data_consensus|length 37|copies 4
AAATTTTCAAGTACCAGATCCCAGTGCTTCGAAGAAG
>2010915|reference BmtI_mod_final_v3_jobs_022_022583_data_consensus|length 56|copies 7
AAATTTTCAAGTACCAGATCCCAGTGCTTCGAAGAAGTCATATTTCCGTGGATTAA
>2010915|reference BmtI_mod_final_v3_jobs_022_022583_data_consensus|length 63|copies 1
AAATTTTCACGGAAATTTGGATTTACCCCAAAGGTTTCGGCGCGATCATGAATAAAATGAACA
>2010915|reference BmtI_mod_final_v3_jobs_022_022583_data_consensus|length 57|copies 1
AAATTTTCATTTAACCCGTAAGCAATTATGCCCTTTTTTAAAATGGCCAGCCAAGTG
>2010915|reference BmtI_mod_final_v3_jobs_022_022583_data_consensus|length 40|copies 1
AAATTTTCGCATCATCCTCCTAAGTGATTTAGATAGAGAG
>2010915|reference BmtI_mod_final_v3_jobs_022_022583_data_consensus|length 47|copies 2
AAATTTTCTATTTGATTGTTAATGAAGCGGGTGCCAGTGTCTATTCT
>2010915|reference BmtI_mod_final_v3_jobs_022_022583_data_consensus|length 31|copies 1
AAATTTTCTGAAGCTAGCTGTATTAAAGCTT
>2010915|reference BmtI_mod_final_v3_jobs_022_022583_data_consensus|length 62|copies 1
AAATTTTGATTTAATCCTTCCTAGTTTGTCCCTTTGTTTACTGCACATGAATTCCTTTCAAT
>2010915|reference BmtI_mod_final_v3_jobs_022_022583_data_consensus|length 63|copies 1
AAATTTTGATTTAATCCTTCCTAGTTTGTCCCTTTGTTTACTGCACATGAATTCCTTTCAATG
>2010915|reference BmtI_mod_final_v3_jobs_022_022583_data_consensus|length 52|copies 1
AAATTTTGCTTATCATTATCGGAGGAGTATTTGTCATTGAAACATTATCCGT
>2010915|reference BmtI_mod_final_v3_jobs_022_022583_data_consensus|length 57|copies 1
AAATTTTGGTTGGCAATGTCGATTCTCTTCGGAGTAAACTCGTGTCTTTTGACTTGT
>2010915|reference BmtI_mod_final_v3_jobs_022_022583_data_consensus|length 18|copies 1
AAATTTTTTTCCCATTGA
>2010915|reference BmtI_mod_final_v3_jobs_022_022583_data_consensus|length 56|copies 2
AACAAAAAATCTCTTGGGGCGTTAGTTTTGGGAGTTTAGCATTAGTAGCTGGAATG
>2010915|reference BmtI_mod_final_v3_jobs_022_022583_data_consensus|length 46|copies 2
AACAAAAACCTTCCATGAAGCGATCGCTGAATTGCGCGACTGCTCT
>2010915|reference BmtI_mod_final_v3_jobs_022_022583_data_consensus|length 11|copies 1
AACAAAAACTG
>2010915|reference BmtI_mod_final_v3_jobs_022_022583_data_consensus|length 41|copies 1
AACAAAAATATAAGGGGGCAACAAAACTTATGAAGAAGAGG
>2010915|reference BmtI_mod_final_v3_jobs_022_022583_data_consensus|length 48|copies 1
AACAAAACCATCACGTGATCCTCTAACTACCTTTTCTGTATCGGGCTC
>2010915|reference BmtI_mod_final_v3_jobs_022_022583_data_consensus|length 46|copies 1
AACAAAACGCGTTTAACGACAGACCATCCTTCGAGATGGTCTTTTT
>2010915|reference BmtI_mod_final_v3_jobs_022_022583_data_consensus|length 52|copies 1
AACAAAAGTTAGAAAAAATAAATAAGTTTCTTCTATTCTATGAAGATAAAGT
>2010915|reference BmtI_mod_final_v3_jobs_022_022583_data_consensus|length 13|copies 1
AACAAAATATCAC
>2010915|reference BmtI_mod_final_v3_jobs_022_022583_data_consensus|length 69|copies 1
AACAAAATCACCAACATCGATTCGGGAAAGGCAGCATTCTCCCTTTAACAGGGTGAAACCCTTTAAGGA
>2010915|reference BmtI_mod_final_v3_jobs_022_022583_data_consensus|length 72|copies 3
AACAAAATCACCAACATCGATTCGGGAAAGGCAGCATTCTCCCTTTAACAGGGTGAAACCCTTTAAGGAAAT
>2010915|reference BmtI_mod_final_v3_jobs_022_022583_data_consensus|length 56|copies 9
AACAAAATCATCATGAGATCCATCTTAAGAGAATATGGTGTTGACAAAACAAAAAA
>2010915|reference BmtI_mod_final_v3_jobs_022_022583_data_consensus|length 51|copies 21
AACAAAATCCGATGATGAGGCTGAATATGACGATCAAATAAAATGTAATAA
>2010915|reference BmtI_mod_final_v3_jobs_022_022583_data_consensus|length 52|copies 2
AACAAAATCCGATGATGAGGCTGAATATGACGATCAAATAAAATGTAATAAC
>2010915|reference BmtI_mod_final_v3_jobs_022_022583_data_consensus|length 28|copies 1
AACAAACAGATCATATTTCATATGATAA
>2010915|reference BmtI_mod_final_v3_jobs_022_022583_data_consensus|length 35|copies 1
AACAAACCGATAATCGATCCGAGTCCTACAAATAA
>2010915|reference BmtI_mod_final_v3_jobs_022_022583_data_consensus|length 50|copies 1
AACAAACCGCTTCAGATTCGATTTCATGTCAGAATTTTTCCAAATAATAT
>2010915|reference BmtI_mod_final_v3_jobs_022_022583_data_consensus|length 60|copies 1
AACAAACCGGGACTTAATTGAAATGGTCAATGACAAACGATTCCGGGAAGATTTATTTTA
>2010915|reference BmtI_mod_final_v3_jobs_022_022583_data_consensus|length 58|copies 10
AACAAACTATTATAAAGTAAGGACGGTGATTCATTTGGTTGCAGGAATTGTAACTGCC
>2010915|reference BmtI_mod_final_v3_jobs_022_022583_data_consensus|length 52|copies 1
AACAAACTCCATCCCAATCATTTCATTCAGTTGATCCAAGGCGTTGATTCGA
>2010915|reference BmtI_mod_final_v3_jobs_022_022583_data_consensus|length 24|copies 1
AACAAACTGCATGTCGTCACCATA
>2010915|reference BmtI_mod_final_v3_jobs_022_022583_data_consensus|length 41|copies 13
AACAAACTGCATGTCGTCACCATAGATTTTATAATCAATTT
>2010915|reference BmtI_mod_final_v3_jobs_022_022583_data_consensus|length 42|copies 2
AACAAACTGCATGTCGTCACCATAGATTTTATAATCAATTTC
>2010915|reference BmtI_mod_final_v3_jobs_022_022583_data_consensus|length 51|copies 1
AACAAAGCCAAGTGATTTTTCAGAATTTCAGGTAGCGGCAGCTGGTGGGAT
>2010915|reference BmtI_mod_final_v3_jobs_022_022583_data_consensus|length 50|copies 1
AACAAAGCTGCTGAAATTTTTTGAGGAAGTGATCCGGTCAGATGACGAAA
>2010915|reference BmtI_mod_final_v3_jobs_022_022583_data_consensus|length 53|copies 1
AACAAAGGAGGCAAGCACTCCGTCCATTGTTAACAATGTATCCGCTGCTTGGG
>2010915|reference BmtI_mod_final_v3_jobs_022_022583_data_consensus|length 45|copies 3
AACAAAGGAGGCAAGCTGGCTCCAAGATCATGCAGCAGAGTACGG
>2010915|reference BmtI_mod_final_v3_jobs_022_022583_data_consensus|length 68|copies 1
AACAAAGTCCTTTTCCTTATTCAATTTTGATCCACCTCCCATCCACCTAATAAATTTCTTGTTTTATT
>2010915|reference BmtI_mod_final_v3_jobs_022_022583_data_consensus|length 36|copies 1
AACAAATAATACTCTTGATCCTGTGCGAATTTAACA
>2010915|reference BmtI_mod_final_v3_jobs_022_022583_data_consensus|length 37|copies 1
AACAAATAATACTCTTGATCCTGTGCGAATTTAACAA
>2010915|reference BmtI_mod_final_v3_jobs_022_022583_data_consensus|length 50|copies 1
AACAAATAATACTCTTGATCCTGTGCGAATTTAACAACTCCTTTAGCGCG
>2010915|reference BmtI_mod_final_v3_jobs_022_022583_data_consensus|length 49|copies 1
AACAAATATCGATAAAGAAATTGAGCAATTTTTTATTAGTAAAATTAGA
>2010915|reference BmtI_mod_final_v3_jobs_022_022583_data_consensus|length 49|copies 1
AACAAATCCTTGCAGGCATGCAGAATGAAAAAGTGAGCCAAATTGCCGA
>2010915|reference BmtI_mod_final_v3_jobs_022_022583_data_consensus|length 12|copies 1
AACAAATCGCCA
>2010915|reference BmtI_mod_final_v3_jobs_022_022583_data_consensus|length 58|copies 4
AACAAATGAATCCCGTGATCGAAAAAATACTGGAAAACATTGAAAAGGTTATGATTGG
>2010915|reference BmtI_mod_final_v3_jobs_022_022583_data_consensus|length 60|copies 2
AACAAATGACTCGATTTTTGCCATTTTGAAGTCTTTATTTTGAATGGTTTCAATTAATTC
>2010915|reference BmtI_mod_final_v3_jobs_022_022583_data_consensus|length 34|copies 1
AACAAATGATTGAGGATCAAGAAAAAGGTGCAGA
>2010915|reference BmtI_mod_final_v3_jobs_022_022583_data_consensus|length 47|copies 1
AACAAATTATTTGATATAACAGGAAAGACAGCAATCGTTACTGGAGG
>2010915|reference BmtI_mod_final_v3_jobs_022_022583_data_consensus|length 48|copies 9
AACAAATTATTTGATATAACAGGAAAGACAGCAATCGTTACTGGAGGC
>2010915|reference BmtI_mod_final_v3_jobs_022_022583_data_consensus|length 49|copies 34
AACAAATTATTTGATATAACAGGAAAGACAGCAATCGTTACTGGAGGCG
>2010915|reference BmtI_mod_final_v3_jobs_022_022583_data_consensus|length 50|copies 1
AACAAATTATTTGATATAACAGGAAAGACAGCAATCGTTACTGGAGGCGG
>2010915|reference BmtI_mod_final_v3_jobs_022_022583_data_consensus|length 54|copies 1
AACAAATTTTCTCCTAATTACCTCAACGTTATTGAAAGATTGTCTGACAATTGG
>2010915|reference BmtI_mod_final_v3_jobs_022_022583_data_consensus|length 30|copies 1
AACAAATTTTGTGCTAGCCTCATCTACCTG
>2010915|reference BmtI_mod_final_v3_jobs_022_022583_data_consensus|length 58|copies 1
AACAAATTTTGTGCTAGCCTCATCTACCTGAAAAAATCTACCTACAAAATAACCTGTG
>2010915|reference BmtI_mod_final_v3_jobs_022_022583_data_consensus|length 49|copies 4
AACAACAAGGACATCAGATCCCACTTGGTTTTCAACCGCGAATTGACTA
>2010915|reference BmtI_mod_final_v3_jobs_022_022583_data_consensus|length 62|copies 2
AACAACACTTGTATCGGTAATTTCTGCAAGGGCACATACAGCTTGCTTCCCCTCTGGGTCAA
>2010915|reference BmtI_mod_final_v3_jobs_022_022583_data_consensus|length 44|copies 4
AACAACATCAACGAGCAAACAACTAATAACCATTTTTTCATCCT
>2010915|reference BmtI_mod_final_v3_jobs_022_022583_data_consensus|length 9|copies 1
AACAACATT
>2010915|reference BmtI_mod_final_v3_jobs_022_022583_data_consensus|length 57|copies 1
AACAACATTTAGTAAGTGGCAATGGGTTTGGCGTCCCATTAATGCGTCCAAAGGTGG
>2010915|reference BmtI_mod_final_v3_jobs_022_022583_data_consensus|length 49|copies 18
AACAACCACATATTGTTGGTGTTTTCCATGAAGCCTTATATAGAACGGT
>2010915|reference BmtI_mod_final_v3_jobs_022_022583_data_consensus|length 50|copies 1
AACAACCACATATTGTTGGTGTTTTCCATGAAGCCTTATATAGAACGGTT
>2010915|reference BmtI_mod_final_v3_jobs_022_022583_data_consensus|length 49|copies 1
AACAACGCAGGCTTTGCCACGCACGGTTTGTTTGAACAAGTGTCAGGCG
>2010915|reference BmtI_mod_final_v3_jobs_022_022583_data_consensus|length 56|copies 3
AACAACGGTTTAACGTATGTTGTAGAAAAGTTCAAGGATCAAGTCATTTCCGGACA
>2010915|reference BmtI_mod_final_v3_jobs_022_022583_data_consensus|length 48|copies 1
AACAACGTACCCATATGGTGTGGCAATTGCTGCTGGAGCAATCTATCA
>2010915|reference BmtI_mod_final_v3_jobs_022_022583_data_consensus|length 48|copies 1
AACAACTAAGAAGGAAGTGTTTGAATATGACACAAAGAGTGATAAAAA
>2010915|reference BmtI_mod_final_v3_jobs_022_022583_data_consensus|length 53|copies 3
AACAACTAAGAAGGAAGTGTTTGAATATGACACAAAGAGTGATAAAAAGACAA
>2010915|reference BmtI_mod_final_v3_jobs_022_022583_data_consensus|length 45|copies 2
AACAACTCCTTTAGCGCGATACACTTCAGTAGGTATTTTACTAAA
>2010915|reference BmtI_mod_final_v3_jobs_022_022583_data_consensus|length 43|copies 1
AACAACTGGTACACCAGCGGTGCGTCCATCCCGGTCCTCTCGT
>2010915|reference BmtI_mod_final_v3_jobs_022_022583_data_consensus|length 52|copies 3
AACAACTTGTTTTCCTGATTCCCAGGCTTTGCGAATCAATTGATATGTATCC
>2010915|reference BmtI_mod_final_v3_jobs_022_022583_data_consensus|length 55|copies 2
AACAACTTTAACAGCTGCAATCACTTCTGTACTTGCAAAAACAGGTAAAGCAGAA
>2010915|reference BmtI_mod_final_v3_jobs_022_022583_data_consensus|length 57|copies 1
AACAAGAAAACGACCTCCATTTTGGAGTGCTTCAAAAATGCATGTAGCTGCTTCATC
>2010915|reference BmtI_mod_final_v3_jobs_022_022583_data_consensus|length 19|copies 1
AACAAGAAGATGGTACGAT
>2010915|reference BmtI_mod_final_v3_jobs_022_022583_data_consensus|length 49|copies 1
AACAAGAAGATGGTACGATCCTTTTAAAGTCCGAATTCACGAATAAGGA
>2010915|reference BmtI_mod_final_v3_jobs_022_022583_data_consensus|length 53|copies 1
AACAAGAAGGTCAAAAAACACACAGCTACAAGCCCAAGTTGAAATTTCATAAA
>2010915|reference BmtI_mod_final_v3_jobs_022_022583_data_consensus|length 56|copies 1
AACAAGAATAATTCCAATTAGGGCTTCTCTGTGAGCGATCTTGAAACGCTTGTCCA
>2010915|reference BmtI_mod_final_v3_jobs_022_022583_data_consensus|length 42|copies 1
AACAAGAATCGCATCATATTTTGATAGGTCCGTTTCTAGATG
>2010915|reference BmtI_mod_final_v3_jobs_022_022583_data_consensus|length 35|copies 3
AACAAGAATTACTCAAGCTCACAAGTAATGGGCCT
>2010915|reference BmtI_mod_final_v3_jobs_022_022583_data_consensus|length 10|copies 1
AACAAGACAC
>2010915|reference BmtI_mod_final_v3_jobs_022_022583_data_consensus|length 48|copies 1
AACAAGACTATTTTTTTCGATATCTTTATCTATGATTGCACCAGCTCC
>2010915|reference BmtI_mod_final_v3_jobs_022_022583_data_consensus|length 49|copies 1
AACAAGACTGGAAAAATTATCAGCTTTGTCGCTGGAAGGAATTATGACG
>2010915|reference BmtI_mod_final_v3_jobs_022_022583_data_consensus|length 57|copies 1
AACAAGAGACTCAGAACATTTAATCTGAGACGGGAAGTCAGGGGACAAACCCTGGCT
>2010915|reference BmtI_mod_final_v3_jobs_022_022583_data_consensus|length 43|copies 1
AACAAGATAGACACCATGTGCTGTTCCACATGAAACGGCCAAT
>2010915|reference BmtI_mod_final_v3_jobs_022_022583_data_consensus|length 50|copies 2
AACAAGATGAAAACAAAGAGATTAAACGCCCGATTATAGCTATTATTGAT
>2010915|reference BmtI_mod_final_v3_jobs_022_022583_data_consensus|length 38|copies 1
AACAAGCAACAGAGCTTGCCATTGAGGCTATGCATCAT
>2010915|reference BmtI_mod_final_v3_jobs_022_022583_data_consensus|length 43|copies 1
AACAAGCAGGATTCGAAAAAGAAGATCAAGCGTTCAATGGTGC
>2010915|reference BmtI_mod_final_v3_jobs_022_022583_data_consensus|length 49|copies 9
AACAAGCATTGGTAGATATCTATGAGGCACCCTGGGAAGATCGAATAAG
>2010915|reference BmtI_mod_final_v3_jobs_022_022583_data_consensus|length 50|copies 1
AACAAGCATTGGTAGATATCTATGAGGCACCCTGGGAAGATCGAATAAGC
>2010915|reference BmtI_mod_final_v3_jobs_022_022583_data_consensus|length 31|copies 1
AACAAGCCATTGATCCGGTGAGGCAACCCCG
>2010915|reference BmtI_mod_final_v3_jobs_022_022583_data_consensus|length 50|copies 3
AACAAGCCGGTGACTCGAGTATAGAGTTGGAACGAACGAAAGATATCCTG
>2010915|reference BmtI_mod_final_v3_jobs_022_022583_data_consensus|length 36|copies 4
AACAAGCGCAATGATTCCGCTTACTATAGATTTCGT
>2010915|reference BmtI_mod_final_v3_jobs_022_022583_data_consensus|length 58|copies 1
AACAAGCGGGGTAGATTTATCAGAAGCTAAAGTTGTCATCACTGGCGGACGAGGGGTT
>2010915|reference BmtI_mod_final_v3_jobs_022_022583_data_consensus|length 14|copies 1
AACAAGCTTTAGAA
>2010915|reference BmtI_mod_final_v3_jobs_022_022583_data_consensus|length 57|copies 9
AACAAGCTTTAGAAGTAGGGACAATTGACGTTGCAGCATTTGGACGTCCATTAATTT
>2010915|reference BmtI_mod_final_v3_jobs_022_022583_data_consensus|length 58|copies 2
AACAAGCTTTAGAAGTAGGGACAATTGACGTTGCAGCATTTGGACGTCCATTAATTTC
>2010915|reference BmtI_mod_final_v3_jobs_022_022583_data_consensus|length 59|copies 1
AACAAGCTTTAGAAGTAGGGACAATTGACGTTGCAGCATTTGGACGTCCATTAATTTCC
>2010915|reference BmtI_mod_final_v3_jobs_022_022583_data_consensus|length 55|copies 3
AACAAGGACCACCTTCGATCCTCCAATCCCTGGGACATCATCCCAGGTTACGTTA
>2010915|reference BmtI_mod_final_v3_jobs_022_022583_data_consensus|length 49|copies 2
AACAAGGGAGCGAAAAGGTGCTTGACTTTGATCTGGAAGAGGATGAAGA
>2010915|reference BmtI_mod_final_v3_jobs_022_022583_data_consensus|length 40|copies 1
AACAAGGTAATAGCCGGTTTGGCAGCCCATTGGTGAAATA
>2010915|reference BmtI_mod_final_v3_jobs_022_022583_data_consensus|length 58|copies 1
AACAAGGTAGCCGTATCGGAAGGTGCGGCTGGATCACCTCCTTTCTAAGGATAAAGCT
>2010915|reference BmtI_mod_final_v3_jobs_022_022583_data_consensus|length 19|copies 1
AACAAGGTGCTTCATAGCC
>2010915|reference BmtI_mod_final_v3_jobs_022_022583_data_consensus|length 48|copies 1
AACAAGGTTTGTACGAAAAGTGTAAAACCCACTAATAATTGTGCAACT
>2010915|reference BmtI_mod_final_v3_jobs_022_022583_data_consensus|length 50|copies 1
AACAAGTAAAGGATTAGCAATAAAATCCTCACCGCGGCGATGATGGTCAA
>2010915|reference BmtI_mod_final_v3_jobs_022_022583_data_consensus|length 34|copies 1
AACAAGTACTCTGGCTCCCGCTGCTCTCTCACAT
>2010915|reference BmtI_mod_final_v3_jobs_022_022583_data_consensus|length 52|copies 1
AACAAGTAGCGAACGCGTCATTAATGCGTATGGCCCATGGTGGAGTACAGCT
>2010915|reference BmtI_mod_final_v3_jobs_022_022583_data_consensus|length 46|copies 1
AACAAGTCAAGATATGCTGAATGTAAAAGCAGGATTTGTTGGGATT
>2010915|reference BmtI_mod_final_v3_jobs_022_022583_data_consensus|length 46|copies 1
AACAAGTCTTCTCGTGCGACTCGGTCAATATGGTACCTAATATTTT
>2010915|reference BmtI_mod_final_v3_jobs_022_022583_data_consensus|length 56|copies 1
AACAAGTGAATTGTATAAAATGGTACAACCTTGTGTTTCAATCGTAGAAAAGAACG
>2010915|reference BmtI_mod_final_v3_jobs_022_022583_data_consensus|length 12|copies 1
AACAAGTTCATG
>2010915|reference BmtI_mod_final_v3_jobs_022_022583_data_consensus|length 52|copies 1
AACAAGTTCTTTTACTTGATCATTCAAATCGCCGGCTAATACTCGACCTGCT
>2010915|reference BmtI_mod_final_v3_jobs_022_022583_data_consensus|length 48|copies 1
AACAAGTTTGACGCAACGATTGATGCAGATCCAACCGATTTAACAACT
>2010915|reference BmtI_mod_final_v3_jobs_022_022583_data_consensus|length 24|copies 1
AACAAGTTTGGCAAAGTAGGAGCG
>2010915|reference BmtI_mod_final_v3_jobs_022_022583_data_consensus|length 56|copies 2
AACAATAAAGGTACTTGATCATTTTATGAAGAAGGGTCATGAGAAAATCGGCTATA
>2010915|reference BmtI_mod_final_v3_jobs_022_022583_data_consensus|length 36|copies 1
AACAATAAGAAACCTCGATCTAATCGAGGTTTCTTA
>2010915|reference BmtI_mod_final_v3_jobs_022_022583_data_consensus|length 53|copies 1
AACAATAAGAAACCTCGATCTAATCGAGGTTTCTTAGATTTATATACCATAAT
>2010915|reference BmtI_mod_final_v3_jobs_022_022583_data_consensus|length 51|copies 1
AACAATAAGGAGCAATTTATTCCCTATACCTTTCATGTTCTCATTCAATGG
>2010915|reference BmtI_mod_final_v3_jobs_022_022583_data_consensus|length 53|copies 1
AACAATAAGGTTGATTAATATAAACTTGAGAATTTTCCAGCTCCAGCGACTAG
>2010915|reference BmtI_mod_final_v3_jobs_022_022583_data_consensus|length 14|copies 1
AACAATACATTACA
>2010915|reference BmtI_mod_final_v3_jobs_022_022583_data_consensus|length 55|copies 1
AACAATACGAACTGCATTTTACATGGGGCTTTATCTATTTCGGGGATTGCCTGTT
>2010915|reference BmtI_mod_final_v3_jobs_022_022583_data_consensus|length 52|copies 1
AACAATACTGGAATTTGATCCAAAGGAACGATCCCCGATAACAGTATTATTA
>2010915|reference BmtI_mod_final_v3_jobs_022_022583_data_consensus|length 11|copies 1
AACAATAGAGG
>2010915|reference BmtI_mod_final_v3_jobs_022_022583_data_consensus|length 57|copies 2
AACAATATCACAAAGAGAAAGCCTTCATGTTGGGAAGGTCCTTCACGGATTATGGAA
>2010915|reference BmtI_mod_final_v3_jobs_022_022583_data_consensus|length 44|copies 1
AACAATCAAAGATTATGGCGCATCAGGTCAAAACATGTAAGCCC
>2010915|reference BmtI_mod_final_v3_jobs_022_022583_data_consensus|length 51|copies 5
AACAATCACTTCAGTTACTTCTGGTTTCCCTTTGGTAAGTGTTCCCGTTTT
>2010915|reference BmtI_mod_final_v3_jobs_022_022583_data_consensus|length 54|copies 1
AACAATCATTGTTGCTTCTTCTTCTTCATCATAGGGAAAAAATAACTGTGGGAG
>2010915|reference BmtI_mod_final_v3_jobs_022_022583_data_consensus|length 60|copies 1
AACAATCCACGTCAGATTTACAACAAGGGCTTTTTGTTTCGCCGAGTAAGCCCGATATTA
>2010915|reference BmtI_mod_final_v3_jobs_022_022583_data_consensus|length 47|copies 1
AACAATCGATATCCCTATTGCTGCAATCAGCAGATTTAATTTGGGCG
>2010915|reference BmtI_mod_final_v3_jobs_022_022583_data_consensus|length 55|copies 1
AACAATCTCTTGGTATCCAGCATCAACTAATTGTTGGGCTTGACGGATAACTTCC
>2010915|reference BmtI_mod_final_v3_jobs_022_022583_data_consensus|length 39|copies 4
AACAATGAGTCCGAATGCGTTACCGCCGCCAATCGTCAT
>2010915|reference BmtI_mod_final_v3_jobs_022_022583_data_consensus|length 49|copies 1
AACAATGCATCAATTAGTACGCAAATATTGGGATGGAGTGATTGTTGGG
>2010915|reference BmtI_mod_final_v3_jobs_022_022583_data_consensus|length 40|copies 1
AACAATGGTGGCAGATAGCGTCATTGCAGCGACTCCTCAT
>2010915|reference BmtI_mod_final_v3_jobs_022_022583_data_consensus|length 51|copies 1
AACAATGTTGTCAAATTTTCGACAATTGAAGGCGGAATTATTGAAATTTCT
>2010915|reference BmtI_mod_final_v3_jobs_022_022583_data_consensus|length 53|copies 1
AACAATTCCCCCGTCTGATCTTTATCAAATATATCCCCTTGACGAGCAATGTT
>2010915|reference BmtI_mod_final_v3_jobs_022_022583_data_consensus|length 52|copies 1
AACAATTGCAGCAGCAAAAGCAGGCAAGCATGTTTTTTGCGAAAAACCGTTA
>2010915|reference BmtI_mod_final_v3_jobs_022_022583_data_consensus|length 55|copies 1
AACAATTGTTGTCCAAACCCATGGATACCATAATGCTGGGGGAAATGCTGTACAG
>2010915|reference BmtI_mod_final_v3_jobs_022_022583_data_consensus|length 9|copies 1
AACAATTTC
>2010915|reference BmtI_mod_final_v3_jobs_022_022583_data_consensus|length 39|copies 5
AACAATTTCCGCTAATGGCATCTCATAGATGATACTCAC
>2010915|reference BmtI_mod_final_v3_jobs_022_022583_data_consensus|length 48|copies 1
AACAATTTCTCAACCTCAGCTATAGGTAAGGAAGCCAGTATCGCCTTT
>2010915|reference BmtI_mod_final_v3_jobs_022_022583_data_consensus|length 64|copies 1
AACAATTTGAATCCTGGGGTCTTGTGGAATCTCAAACATCCGGGAACCCGTTTTGATGCCAAAT
>2010915|reference BmtI_mod_final_v3_jobs_022_022583_data_consensus|length 55|copies 2
AACAATTTTTTGCAGAACTTGGAACAGGTGGCGTTGATCTTGAAGCAGTACTTAA
>2010915|reference BmtI_mod_final_v3_jobs_022_022583_data_consensus|length 46|copies 1
AACACAAACTGTTAGTGGATCCATAACATCAACAGACCGTACTCAA
>2010915|reference BmtI_mod_final_v3_jobs_022_022583_data_consensus|length 47|copies 10
AACACAAACTGTTAGTGGATCCATAACATCAACAGACCGTACTCAAA
>2010915|reference BmtI_mod_final_v3_jobs_022_022583_data_consensus|length 38|copies 1
AACACAAGCAATTATTGTTGAGGATGTATTCAAGTACT
>2010915|reference BmtI_mod_final_v3_jobs_022_022583_data_consensus|length 51|copies 1
AACACAAGCTAAAAGATATGCACCTAAGACGGATGGAATTAATGGGCCGTG
>2010915|reference BmtI_mod_final_v3_jobs_022_022583_data_consensus|length 37|copies 1
AACACAATTGCAACCCCGATCCGGATGAGAAACAACG
>2010915|reference BmtI_mod_final_v3_jobs_022_022583_data_consensus|length 39|copies 1
AACACACCTTTAGGGGCTATAATCGTGCTTCACAATTAG
>2010915|reference BmtI_mod_final_v3_jobs_022_022583_data_consensus|length 55|copies 4
AACACAGATAAAATGGAAGCTGTTTTAGAAAATCCATATATCTTAATTACTGACA
>2010915|reference BmtI_mod_final_v3_jobs_022_022583_data_consensus|length 13|copies 1
AACACAGCTAAGG
>2010915|reference BmtI_mod_final_v3_jobs_022_022583_data_consensus|length 36|copies 3
AACACATCGTTATCCGGATCGCGTGTTGTTCCTAGT
>2010915|reference BmtI_mod_final_v3_jobs_022_022583_data_consensus|length 37|copies 1
AACACATCGTTATCCGGATCGCGTGTTGTTCCTAGTC
>2010915|reference BmtI_mod_final_v3_jobs_022_022583_data_consensus|length 12|copies 1
AACACATCTTAT
>2010915|reference BmtI_mod_final_v3_jobs_022_022583_data_consensus|length 45|copies 12
AACACCACAACATTCGTCAATGGCAGATCAAGGCAATTTCACAAC
>2010915|reference BmtI_mod_final_v3_jobs_022_022583_data_consensus|length 46|copies 6
AACACCACAACATTCGTCAATGGCAGATCAAGGCAATTTCACAACC
>2010915|reference BmtI_mod_final_v3_jobs_022_022583_data_consensus|length 43|copies 1
AACACCAGGAGGATGGCAAATTATCGGCCGCACCCCGCTTGAT
>2010915|reference BmtI_mod_final_v3_jobs_022_022583_data_consensus|length 49|copies 1
AACACCATAACCGTTCGCCTCAACATACCTCTTCCAATCCAATTGATCC
>2010915|reference BmtI_mod_final_v3_jobs_022_022583_data_consensus|length 50|copies 3
AACACCATAACCGTTCGCCTCAACATACCTCTTCCAATCCAATTGATCCT
>2010915|reference BmtI_mod_final_v3_jobs_022_022583_data_consensus|length 53|copies 1
AACACCATAGAAAATGAGAACGCAGGCATCCCAACAAAATGCAAGATTAGCTT
>2010915|reference BmtI_mod_final_v3_jobs_022_022583_data_consensus|length 38|copies 2
AACACCCTTTTTGCATGTGGCGATGCCTCACTGCCGTT
>2010915|reference BmtI_mod_final_v3_jobs_022_022583_data_consensus|length 48|copies 1
AACACCGGCACTCCATGATTGGAACCACTTCAGCTTGGAATGTGGAGC
>2010915|reference BmtI_mod_final_v3_jobs_022_022583_data_consensus|length 52|copies 1
AACACCGTTGTGTACTTCATGTCGGTGGAGGGTATAACGATAAGGAGAAAGC
>2010915|reference BmtI_mod_final_v3_jobs_022_022583_data_consensus|length 44|copies 3
AACACCGTTTAATTGGAGCAAATCCTTTTCTGCAACAATCAGCG
>2010915|reference BmtI_mod_final_v3_jobs_022_022583_data_consensus|length 30|copies 2
AACACCGTTTCCGCTAGCAGCTCCTTGGCT
>2010915|reference BmtI_mod_final_v3_jobs_022_022583_data_consensus|length 56|copies 3
AACACCTATCGTCATTCTAATTTTCTGCAGTTTTTAGATCGCGGTTTCTCAGGAAA
>2010915|reference BmtI_mod_final_v3_jobs_022_022583_data_consensus|length 48|copies 16
AACACCTCCCGATTGGTTTGGCACCAGATGAGCATGGAACGATTTTCT
>2010915|reference BmtI_mod_final_v3_jobs_022_022583_data_consensus|length 49|copies 31
AACACCTGGAATCTATTTGTGAAGAATACGATCAGGTTGGCCAAATGAC
>2010915|reference BmtI_mod_final_v3_jobs_022_022583_data_consensus|length 50|copies 9
AACACCTGGAATCTATTTGTGAAGAATACGATCAGGTTGGCCAAATGACA
>2010915|reference BmtI_mod_final_v3_jobs_022_022583_data_consensus|length 41|copies 1
AACACCTGTTTGATCCGATCCTAGCCCTGCTAATGACAAGA
>2010915|reference BmtI_mod_final_v3_jobs_022_022583_data_consensus|length 61|copies 1
AACACGAACCTCTCCAGCTTTTCAGGAAATGGACATTCATTTGAAAAGCGGAAGTGTTTTA
>2010915|reference BmtI_mod_final_v3_jobs_022_022583_data_consensus|length 42|copies 1
AACACGACTTGACCTGTCGCTGCACCTGGTGATGCTGGCAAG
>2010915|reference BmtI_mod_final_v3_jobs_022_022583_data_consensus|length 51|copies 1
AACACGACTTGACCTGTCGCTGCACCTGGTGATGCTGGCAAGCCTTTTGCT
>2010915|reference BmtI_mod_final_v3_jobs_022_022583_data_consensus|length 13|copies 1
AACACGCATAAAG
>2010915|reference BmtI_mod_final_v3_jobs_022_022583_data_consensus|length 30|copies 3
AACACGCTTTGATCGAGTAATTTTGTATAG
>2010915|reference BmtI_mod_final_v3_jobs_022_022583_data_consensus|length 39|copies 1
AACACGGAACTCATGTTGCTGGAACAATCGCATCTAACC
>2010915|reference BmtI_mod_final_v3_jobs_022_022583_data_consensus|length 43|copies 1
AACACGGTGTTATGGGAACAAATACACCCGGTGTACTTGAAGA
>2010915|reference BmtI_mod_final_v3_jobs_022_022583_data_consensus|length 51|copies 1
AACACGGTTTAATCCTAATGTGAAAAAGGCATAGTTTATAAGGGAATGGAC
>2010915|reference BmtI_mod_final_v3_jobs_022_022583_data_consensus|length 37|copies 1
AACACGTTTGCATATTCCCGGCGGAATAGTTCAGGAG
>2010915|reference BmtI_mod_final_v3_jobs_022_022583_data_consensus|length 61|copies 1
AACACTAAAAAGCTTTGACTTTACAGATTTACCGACCACAGGAAATTCCGCGTCTTCAGGT
>2010915|reference BmtI_mod_final_v3_jobs_022_022583_data_consensus|length 60|copies 38
AACACTATGAAGATATGATCTTCGGTGAAAACGGTGTTAAAGGCCCTAATGGTGAAACAT
>2010915|reference BmtI_mod_final_v3_jobs_022_022583_data_consensus|length 34|copies 1
AACACTCACCTATACACTAGCTGAAAAGGCATGG
>2010915|reference BmtI_mod_final_v3_jobs_022_022583_data_consensus|length 44|copies 9
AACACTCACCTATACACTAGCTGAAAAGGCATGGGAGCTGTTTC
>2010915|reference BmtI_mod_final_v3_jobs_022_022583_data_consensus|length 48|copies 2
AACACTCCAGAGGAATATGGTGGTGCAGATCTTGGTCAAATGATGATG
>2010915|reference BmtI_mod_final_v3_jobs_022_022583_data_consensus|length 45|copies 1
AACACTCCAGTTTGGATATCTGTTAATACGTCCTTCATCCGTGCT
>2010915|reference BmtI_mod_final_v3_jobs_022_022583_data_consensus|length 51|copies 1
AACACTCCAGTTTGGATATCTGTTAATACGTCCTTCATCCGTGCTTTTGTA
>2010915|reference BmtI_mod_final_v3_jobs_022_022583_data_consensus|length 52|copies 14
AACACTCCAGTTTGGATATCTGTTAATACGTCCTTCATCCGTGCTTTTGTAT
>2010915|reference BmtI_mod_final_v3_jobs_022_022583_data_consensus|length 31|copies 2
AACACTCTATGATCAAGTGACATACATAAAT
>2010915|reference BmtI_mod_final_v3_jobs_022_022583_data_consensus|length 43|copies 1
AACACTCTGGATGCATCTACTACGACTGTATTGTTTTCAAACG
>2010915|reference BmtI_mod_final_v3_jobs_022_022583_data_consensus|length 43|copies 11
AACACTTCGTAATAATAATTCCGTTCATCTAACCATTGGAGAA
>2010915|reference BmtI_mod_final_v3_jobs_022_022583_data_consensus|length 54|copies 1
AACACTTCTTCTGCCTGCTTCATAATTGAAAATTGGCGTTGCTTTTGTTTACGA
>2010915|reference BmtI_mod_final_v3_jobs_022_022583_data_consensus|length 43|copies 12
AACACTTGCTGGAAGTAATCTCTTATCATTTGCCTTGTAAAAT
>2010915|reference BmtI_mod_final_v3_jobs_022_022583_data_consensus|length 49|copies 3
AACACTTGTCATGTGGGAAGCACAATATGGCGACTTTGCCAACACAGCA
>2010915|reference BmtI_mod_final_v3_jobs_022_022583_data_consensus|length 9|copies 1
AACACTTTA
>2010915|reference BmtI_mod_final_v3_jobs_022_022583_data_consensus|length 53|copies 2
AACAGAAAAAGGTGCGATATATTTAGTAGGACCGATCCGGCTTCCCGTTAATT
>2010915|reference BmtI_mod_final_v3_jobs_022_022583_data_consensus|length 54|copies 1
AACAGAAAAAGGTGCGATATATTTAGTAGGACCGATCCGGCTTCCCGTTAATTT
>2010915|reference BmtI_mod_final_v3_jobs_022_022583_data_consensus|length 42|copies 1
AACAGAAACTACAGAAACAGCTGCTGCCAAAGAAGAAAGTAC
>2010915|reference BmtI_mod_final_v3_jobs_022_022583_data_consensus|length 48|copies 1
AACAGAAATTATAACACTATTACCAATGGACGCAATAATAACAATGTT
>2010915|reference BmtI_mod_final_v3_jobs_022_022583_data_consensus|length 46|copies 1
AACAGAACATACTTCCAAGGGCGATGATCTGGCATGTCTTCCTTAT
>2010915|reference BmtI_mod_final_v3_jobs_022_022583_data_consensus|length 59|copies 18
AACAGAAGATAAAATTGTTTCTTATAATCCTTCCAATAAGGAAGAAGTAATTGGCCGCG
>2010915|reference BmtI_mod_final_v3_jobs_022_022583_data_consensus|length 46|copies 1
AACAGAAGATTTGGATAAAAAGATAGTAAGCTACATCAAAGAGGGT
>2010915|reference BmtI_mod_final_v3_jobs_022_022583_data_consensus|length 42|copies 1
AACAGAATAGTGTACAACCCCATGTTTGATAAAGGTTGGATT
>2010915|reference BmtI_mod_final_v3_jobs_022_022583_data_consensus|length 54|copies 1
AACAGACCAGAGGCCAGCGCAAAAGTGGTGGAAGGTAATCTTTTTATAACAAGC
>2010915|reference BmtI_mod_final_v3_jobs_022_022583_data_consensus|length 53|copies 9
AACAGACTCTAAGCGACTGTTTAGGATCTTTTCTTTTCTTTTTACCGTCCAAC
>2010915|reference BmtI_mod_final_v3_jobs_022_022583_data_consensus|length 50|copies 1
AACAGAGCCTCATCGGGAGTTATTTCTCTCGATCCGGGAATTACCGTAAA
>2010915|reference BmtI_mod_final_v3_jobs_022_022583_data_consensus|length 38|copies 1
AACAGAGCTGCTTCGGGAGATGGTGAAGATGAACATTC
>2010915|reference BmtI_mod_final_v3_jobs_022_022583_data_consensus|length 46|copies 8
AACAGAGGAGTAATCGGTTATTAATAGATCTGAGATAAATAATAAA
>2010915|reference BmtI_mod_final_v3_jobs_022_022583_data_consensus|length 44|copies 4
AACAGATAATCCGCAGGAGGTAGCTGATTTAATTCTCGAGGAAG
>2010915|reference BmtI_mod_final_v3_jobs_022_022583_data_consensus|length 45|copies 1
AACAGATGACGATGATCGATTATATTCGATACCTTGTATGCGTTC
>2010915|reference BmtI_mod_final_v3_jobs_022_022583_data_consensus|length 52|copies 1
AACAGATGTTAAATTCATCGTAAGTACCCCCCTGTTAATGCAAAGATGACAA
>2010915|reference BmtI_mod_final_v3_jobs_022_022583_data_consensus|length 42|copies 14
AACAGATTCAAAGGCGATACTGGATCTAGTCGAGGAGGGGAT
>2010915|reference BmtI_mod_final_v3_jobs_022_022583_data_consensus|length 47|copies 10
AACAGATTCAAGAAGAGAGTCAAGCGATGCGAAACGCTTGGAAGGGC
>2010915|reference BmtI_mod_final_v3_jobs_022_022583_data_consensus|length 56|copies 1
AACAGCAAAACCAATGAAGAAGCGGGAGGAAAGAAAGATCCTGCCACTGGAAGTGG
>2010915|reference BmtI_mod_final_v3_jobs_022_022583_data_consensus|length 34|copies 1
AACAGCAAACAGCTTACAGGCAGTATTTTCGCAG
>2010915|reference BmtI_mod_final_v3_jobs_022_022583_data_consensus|length 42|copies 1
AACAGCATCACGAAAAGGCAAAAAGCGAGCCGGAATAGTGGT
>2010915|reference BmtI_mod_final_v3_jobs_022_022583_data_consensus|length 37|copies 1
AACAGCATTCTCTCTGTCGCTAGCTGTGCTATAGGAA
>2010915|reference BmtI_mod_final_v3_jobs_022_022583_data_consensus|length 31|copies 1
AACAGCCAATGATCAGAGTATTGCTCCAGCT
>2010915|reference BmtI_mod_final_v3_jobs_022_022583_data_consensus|length 36|copies 1
AACAGCCACACTTGTGATCAGAGAAGACATAACCAT
>2010915|reference BmtI_mod_final_v3_jobs_022_022583_data_consensus|length 63|copies 7
AACAGCCCGTAGATTTGATCATTTGCGGAAAAATGTCCATTGATGGAGATACCGGGCAAGTCG
>2010915|reference BmtI_mod_final_v3_jobs_022_022583_data_consensus|length 48|copies 1
AACAGCCTTATCCATTGGTGCATTATGGTTTTCGATTAAGCTTTGGTA
>2010915|reference BmtI_mod_final_v3_jobs_022_022583_data_consensus|length 53|copies 1
AACAGCGGAAGCGCTGGAGCTAGACAATAGAAAAAAAGCATAAAAAAGGTTCG
>2010915|reference BmtI_mod_final_v3_jobs_022_022583_data_consensus|length 46|copies 3
AACAGCGTCAACCCAGCCTTTTTGCATGACCATTGCTGCCATATTG
>2010915|reference BmtI_mod_final_v3_jobs_022_022583_data_consensus|length 49|copies 2
AACAGCTGAAGTGTTTGATCATTATGGATTAAGTGTAACCAATGTTAGG
>2010915|reference BmtI_mod_final_v3_jobs_022_022583_data_consensus|length 31|copies 4
AACAGCTGCAATGCTAGCAAATAGTGCAGCT
>2010915|reference BmtI_mod_final_v3_jobs_022_022583_data_consensus|length 36|copies 4
AACAGCTTATAATCTTGATCTAGGGCCAATGACGGC
>2010915|reference BmtI_mod_final_v3_jobs_022_022583_data_consensus|length 37|copies 9
AACAGCTTATAATCTTGATCTAGGGCCAATGACGGCA
>2010915|reference BmtI_mod_final_v3_jobs_022_022583_data_consensus|length 58|copies 1
AACAGCTTATTTGCTATTTAAATTAATTTTATCTATGGGGGCTAGTGGGTAAAAGAAA
>2010915|reference BmtI_mod_final_v3_jobs_022_022583_data_consensus|length 45|copies 1
AACAGCTTGATAAAATTGCCCATTCTACCTTGTTAGGGATGACAA
>2010915|reference BmtI_mod_final_v3_jobs_022_022583_data_consensus|length 59|copies 1
AACAGCTTGATAAAATTGCCCATTCTACCTTGTTAGGGATGACAAATGTCCCAGCAACA
>2010915|reference BmtI_mod_final_v3_jobs_022_022583_data_consensus|length 60|copies 1
AACAGCTTGATAAAATTGCCCATTCTACCTTGTTAGGGATGACAAATGTCCCAGCAACAG
>2010915|reference BmtI_mod_final_v3_jobs_022_022583_data_consensus|length 49|copies 1
AACAGCTTGGCAATGTGCAGGCTGGAGAAACAAAAGAAGAAAACTTTGG
>2010915|reference BmtI_mod_final_v3_jobs_022_022583_data_consensus|length 11|copies 1
AACAGCTTTAA
>2010915|reference BmtI_mod_final_v3_jobs_022_022583_data_consensus|length 44|copies 1
AACAGCTTTTAATCCTGATCCACAAACCTTATTAATTGTCAATG
>2010915|reference BmtI_mod_final_v3_jobs_022_022583_data_consensus|length 51|copies 1
AACAGCTTTTAATCCTGATCCACAAACCTTATTAATTGTCAATGCTGGTGC
>2010915|reference BmtI_mod_final_v3_jobs_022_022583_data_consensus|length 48|copies 1
AACAGGAAAATTCAAAGATGAAATTGTTCCGGTTGTTATTCCACAGCG
>2010915|reference BmtI_mod_final_v3_jobs_022_022583_data_consensus|length 52|copies 1
AACAGGAACAGTATGTAAATTATTATTGCTTCTAGTCATTGTTAGCACATTA
>2010915|reference BmtI_mod_final_v3_jobs_022_022583_data_consensus|length 48|copies 1
AACAGGAAGGTTCCAATGGCAGAACCAATTCGGCTGACAGCAGTAGTT
>2010915|reference BmtI_mod_final_v3_jobs_022_022583_data_consensus|length 52|copies 1
AACAGGAATAATTTCTTCATAAATTAACTCTTCCACAAACTTCTTGGTTATT
>2010915|reference BmtI_mod_final_v3_jobs_022_022583_data_consensus|length 47|copies 16
AACAGGAATCAATTCCTCGTAATACTTAGCTCCATGGAATTCATCCT
>2010915|reference BmtI_mod_final_v3_jobs_022_022583_data_consensus|length 50|copies 3
AACAGGAATCAATTCCTCGTAATACTTAGCTCCATGGAATTCATCCTTCC
>2010915|reference BmtI_mod_final_v3_jobs_022_022583_data_consensus|length 56|copies 1
AACAGGAATGCGATCCATTTTTGTGATTGGAAACGTCCTGCAATGACAGGAATGAA
>2010915|reference BmtI_mod_final_v3_jobs_022_022583_data_consensus|length 52|copies 1
AACAGGCAATGGAGGCTGATCGTCATATTCGAAAAATCCTCGAGCTAGGAAG
>2010915|reference BmtI_mod_final_v3_jobs_022_022583_data_consensus|length 47|copies 2
AACAGGCCAGAAGTGAGGAATGCAGTTGATCGGGAAACGGCAGACCA
>2010915|reference BmtI_mod_final_v3_jobs_022_022583_data_consensus|length 30|copies 1
AACAGGCTTGCAGCACGATCATACAAAATA
>2010915|reference BmtI_mod_final_v3_jobs_022_022583_data_consensus|length 54|copies 4
AACAGGCTTGCAGCACGATCATACAAAATACAAGCAATGGGACAATGGATATTC
>2010915|reference BmtI_mod_final_v3_jobs_022_022583_data_consensus|length 37|copies 1
AACAGGGCGGTCTCTAGATCAAACAGTGTTGATTTAG
>2010915|reference BmtI_mod_final_v3_jobs_022_022583_data_consensus|length 24|copies 1
AACAGGGTTTGTTGTTTCTAGAAA
>2010915|reference BmtI_mod_final_v3_jobs_022_022583_data_consensus|length 46|copies 1
AACAGGTATTGGTCTTTCCTATGTACAAGAAATTACCGAAGAACTT
>2010915|reference BmtI_mod_final_v3_jobs_022_022583_data_consensus|length 42|copies 1
AACAGGTCATGAATACATAAGGCGACTTGGTCTTTTATTCGA
>2010915|reference BmtI_mod_final_v3_jobs_022_022583_data_consensus|length 52|copies 1
AACAGGTTATAGCGGTTTGTACGCTTCCTTTAACAAAGGTAAAGATTGGAAA
>2010915|reference BmtI_mod_final_v3_jobs_022_022583_data_consensus|length 46|copies 1
AACAGGTTATGAGGCAAAGATGTGGGGGCCGAGTATTATTGGATTC
>2010915|reference BmtI_mod_final_v3_jobs_022_022583_data_consensus|length 37|copies 1
AACAGTAAAGCGTGATACAGTACGCGAGATTGCGGAA
>2010915|reference BmtI_mod_final_v3_jobs_022_022583_data_consensus|length 46|copies 31
AACAGTACCTTATTCACTTCAGTGTTTCCTAAAATAATCTTCCGTG
>2010915|reference BmtI_mod_final_v3_jobs_022_022583_data_consensus|length 43|copies 1
AACAGTAGTTGATACTTCCATCGTTGAAATGTAGTTTTCAACA
>2010915|reference BmtI_mod_final_v3_jobs_022_022583_data_consensus|length 57|copies 1
AACAGTATACTCTCTGGATCCGTTATTGGGGACTATTAGATTTACGCCTAAATGCCC
>2010915|reference BmtI_mod_final_v3_jobs_022_022583_data_consensus|length 54|copies 1
AACAGTATCAAAGGAGAGGCATATCCAAAGAAAGGATTTGGATATGCCTCTCCT
>2010915|reference BmtI_mod_final_v3_jobs_022_022583_data_consensus|length 55|copies 1
AACAGTATCAAAGGAGAGGCATATCCAAAGAAAGGATTTGGATATGCCTCTCCTT
>2010915|reference BmtI_mod_final_v3_jobs_022_022583_data_consensus|length 56|copies 5
AACAGTATCAAAGGAGAGGCATATCCAAAGAAAGGATTTGGATATGCCTCTCCTTT
>2010915|reference BmtI_mod_final_v3_jobs_022_022583_data_consensus|length 57|copies 1
AACAGTATCAAAGGAGAGGCATATCCAAAGAAAGGATTTGGATATGCCTCTCCTTTT
>2010915|reference BmtI_mod_final_v3_jobs_022_022583_data_consensus|length 52|copies 1
AACAGTATCTTTACCTGAATACATAGGGTATTGAAGGCATACCCGGGGAACT
>2010915|reference BmtI_mod_final_v3_jobs_022_022583_data_consensus|length 56|copies 7
AACAGTATCTTTACCTGAATACATAGGGTATTGAAGGCATACCCGGGGAACTGAAA
>2010915|reference BmtI_mod_final_v3_jobs_022_022583_data_consensus|length 42|copies 1
AACAGTCAGCGCTGTAAAAAATAAGCAAGTAGTCGATGTAGA
>2010915|reference BmtI_mod_final_v3_jobs_022_022583_data_consensus|length 64|copies 2
AACAGTCCATGAAAGCTGTCATAAATATACCAAATCAAGGACGAAATAAAATTAAATTTGGTTT
>2010915|reference BmtI_mod_final_v3_jobs_022_022583_data_consensus|length 59|copies 4
AACAGTGACTCCAAGTAATACCAAGGATTTGGATATGGTGGTAGAAACAGTTGAAGTAA
>2010915|reference BmtI_mod_final_v3_jobs_022_022583_data_consensus|length 51|copies 13
AACAGTGATAAGCTCCAAAATCAAAATAAACTGAAAGCGCTAACAGAAGCG
>2010915|reference BmtI_mod_final_v3_jobs_022_022583_data_consensus|length 18|copies 1
AACAGTGGATATTGATGG
>2010915|reference BmtI_mod_final_v3_jobs_022_022583_data_consensus|length 37|copies 1
AACAGTGGATATTGATGGGTTTTGATATGTCCTATAT
>2010915|reference BmtI_mod_final_v3_jobs_022_022583_data_consensus|length 43|copies 1
AACAGTGGATATTGATGGGTTTTGATATGTCCTATATCTCCGG
>2010915|reference BmtI_mod_final_v3_jobs_022_022583_data_consensus|length 51|copies 3
AACAGTGGATATTGATGGGTTTTGATATGTCCTATATCTCCGGACCGGAAG
>2010915|reference BmtI_mod_final_v3_jobs_022_022583_data_consensus|length 56|copies 1
AACAGTGGATATTGATGGGTTTTGATATGTCCTATATCTCCGGACCGGAAGAACCC
>2010915|reference BmtI_mod_final_v3_jobs_022_022583_data_consensus|length 42|copies 1
AACAGTGGTTTGATTAAAGCAATCAAGAAACTTCCTCCAAAA
>2010915|reference BmtI_mod_final_v3_jobs_022_022583_data_consensus|length 33|copies 2
AACAGTTAATTGAGATCCAGTAAGTACCGCTTT
>2010915|reference BmtI_mod_final_v3_jobs_022_022583_data_consensus|length 34|copies 1
AACAGTTAATTGAGATCCAGTAAGTACCGCTTTC
>2010915|reference BmtI_mod_final_v3_jobs_022_022583_data_consensus|length 40|copies 1
AACAGTTAATTGATTATTTAATAGATTCAGGAGTGCACGG
>2010915|reference BmtI_mod_final_v3_jobs_022_022583_data_consensus|length 50|copies 1
AACAGTTACTGAAGTGATCCTAGCGACCAACCCTAATATTGAAGGGGAAG
>2010915|reference BmtI_mod_final_v3_jobs_022_022583_data_consensus|length 37|copies 1
AACAGTTCAATAAAATTGATCAACGCTTTACTGCAAT
>2010915|reference BmtI_mod_final_v3_jobs_022_022583_data_consensus|length 45|copies 1
AACAGTTGCTTTATCCGGCGTTATTTCAGTCATGGTCTCTTCAGC
>2010915|reference BmtI_mod_final_v3_jobs_022_022583_data_consensus|length 47|copies 1
AACAGTTGGCGGCGAAATCCAATTCGACCCTTGCTATGAAGGAAATC
>2010915|reference BmtI_mod_final_v3_jobs_022_022583_data_consensus|length 51|copies 1
AACATAAACAAAAACAAGGTTAATTTTGAAGGAGGTGCGCATTTTCTATGG
>2010915|reference BmtI_mod_final_v3_jobs_022_022583_data_consensus|length 51|copies 1
AACATAACAAAAGGCTAGCTTAGAAGTTTGACTTTAGTTGATTAAATATAG
>2010915|reference BmtI_mod_final_v3_jobs_022_022583_data_consensus|length 8|copies 1
AACATAAG
>2010915|reference BmtI_mod_final_v3_jobs_022_022583_data_consensus|length 44|copies 16
AACATAAGGAAAGGAGGACAATGGATCAGGTTATTGAAAAGTCT
>2010915|reference BmtI_mod_final_v3_jobs_022_022583_data_consensus|length 47|copies 1
AACATAATCAACCCGGCATCTCTATATGTTGCAGGAAGGAATTTAGT
>2010915|reference BmtI_mod_final_v3_jobs_022_022583_data_consensus|length 49|copies 1
AACATACACTGGACAAAGAATAATGCTGCCACAATGACAAAGTATTTTC
>2010915|reference BmtI_mod_final_v3_jobs_022_022583_data_consensus|length 11|copies 1
AACATACTTCC
>2010915|reference BmtI_mod_final_v3_jobs_022_022583_data_consensus|length 51|copies 1
AACATAGGATAAAAATCAAGGTTTTTTGGAGGATCAGATGAAAGTAACAGA
>2010915|reference BmtI_mod_final_v3_jobs_022_022583_data_consensus|length 30|copies 1
AACATAGTACGATCAAGGTAGATAAATTAA
>2010915|reference BmtI_mod_final_v3_jobs_022_022583_data_consensus|length 45|copies 1
AACATATCTATTGAAAATAAGGTAGATTCTAAGCTTATTAAACAA
>2010915|reference BmtI_mod_final_v3_jobs_022_022583_data_consensus|length 45|copies 5
AACATATGATGCGTTCTCATTGTTTGTTAGTTCCTTTTTTGTACT
>2010915|reference BmtI_mod_final_v3_jobs_022_022583_data_consensus|length 12|copies 1
AACATATTAGAA
>2010915|reference BmtI_mod_final_v3_jobs_022_022583_data_consensus|length 48|copies 1
AACATATTCAGGAAGATTCAATAGATCAACGAAGGTTTGGGGATTTCT
>2010915|reference BmtI_mod_final_v3_jobs_022_022583_data_consensus|length 33|copies 3
AACATATTGCATGATCATAGCACCAGATTGTAG
>2010915|reference BmtI_mod_final_v3_jobs_022_022583_data_consensus|length 54|copies 1
AACATATTTACTTTATAGGCTTCTACCCCTGGCTGATCGAAAGGATTTACACCC
>2010915|reference BmtI_mod_final_v3_jobs_022_022583_data_consensus|length 50|copies 1
AACATATTTCTGGATAGGGTTAGTGCGGGCTTTTATAGACAAAAGGGAGT
>2010915|reference BmtI_mod_final_v3_jobs_022_022583_data_consensus|length 43|copies 1
AACATCAATGTAATTCACGCCATCTGTCCATTTATCCACATAA
>2010915|reference BmtI_mod_final_v3_jobs_022_022583_data_consensus|length 37|copies 1
AACATCACACATCATTAGATCCGGTGATACATTGTGG
>2010915|reference BmtI_mod_final_v3_jobs_022_022583_data_consensus|length 30|copies 1
AACATCCATAGTGCTAGCCCTTCCGTTAGT
>2010915|reference BmtI_mod_final_v3_jobs_022_022583_data_consensus|length 51|copies 1
AACATCCATAGTGCTAGCCCTTCCGTTAGTAAATAGGGATTAAAGGGGAGT
>2010915|reference BmtI_mod_final_v3_jobs_022_022583_data_consensus|length 48|copies 1
AACATCCCAGAAACCAGTGAGTAGGTTGGCCTGGAACCGATAGTATAT
>2010915|reference BmtI_mod_final_v3_jobs_022_022583_data_consensus|length 45|copies 1
AACATCCCAGACTATTTAACCAATATCCCTTGGTTATCAGACAAG
>2010915|reference BmtI_mod_final_v3_jobs_022_022583_data_consensus|length 56|copies 1
AACATCCCGAGTAGGCAAAACTAAATTTTAAAATAAATCCAGGAAAAAACTTTGTT
>2010915|reference BmtI_mod_final_v3_jobs_022_022583_data_consensus|length 53|copies 1
AACATCCCTTTCCTGGTGCCTCTTCATGGTGCCTGACACCTAAATTTCATTGC
>2010915|reference BmtI_mod_final_v3_jobs_022_022583_data_consensus|length 54|copies 1
AACATCCGTTAGTGCAAAAAATCATCAAAGTAGCTGAAGCTAAAACAACTTCAT
>2010915|reference BmtI_mod_final_v3_jobs_022_022583_data_consensus|length 72|copies 1
AACATCCGTTCGCTACAGGAAATGAAGAAGTATTTTGAAGGAAATCCATCCCCATTTGTAATTTTTTAAATG
>2010915|reference BmtI_mod_final_v3_jobs_022_022583_data_consensus|length 44|copies 1
AACATCCTGTATTTCTGCCAAGACAAGCTTGCAAAGTACAAGCG
>2010915|reference BmtI_mod_final_v3_jobs_022_022583_data_consensus|length 45|copies 2
AACATCGAACGGAAGGCTTTGTTTTAGGTGTAGGTGGAAATATGT
>2010915|reference BmtI_mod_final_v3_jobs_022_022583_data_consensus|length 49|copies 7
AACATCGTCGAACCCTAGTGCGAGTCCAGAAATTAACAAAATTAGCGAT
>2010915|reference BmtI_mod_final_v3_jobs_022_022583_data_consensus|length 42|copies 5
AACATCGTCTTAACCGAACTCCTTCAACTCATCTATTCAGAT
>2010915|reference BmtI_mod_final_v3_jobs_022_022583_data_consensus|length 52|copies 1
AACATCGTTCTCCCCAACCCTACCTGCCAAGACAGTTTTTCGATATCTAAAG
>2010915|reference BmtI_mod_final_v3_jobs_022_022583_data_consensus|length 44|copies 6
AACATCTAAGTACCCGGAGGAAGAGAAAGCAAACGCGATTCCCT
>2010915|reference BmtI_mod_final_v3_jobs_022_022583_data_consensus|length 44|copies 1
AACATCTATTCTGCGTGTCGAAAATAAAATTCTAAATGAGCTTG
>2010915|reference BmtI_mod_final_v3_jobs_022_022583_data_consensus|length 50|copies 1
AACATCTGGTTCGGGACAATTGGCAGATGGTTCCGGGCAGTTAAAAGACG
>2010915|reference BmtI_mod_final_v3_jobs_022_022583_data_consensus|length 48|copies 1
AACATCTTCCCCCATGGACAGGATATTCATTTTACCGGCAATTAACAC
>2010915|reference BmtI_mod_final_v3_jobs_022_022583_data_consensus|length 52|copies 1
AACATCTTCGGTTGATTCAAAGAAACTAAGGAAAGGTGTCGGTCCATAAATA
>2010915|reference BmtI_mod_final_v3_jobs_022_022583_data_consensus|length 47|copies 1
AACATCTTTTATTGTCAGATCAATTAAACTATCTTCAATGATTACTT
>2010915|reference BmtI_mod_final_v3_jobs_022_022583_data_consensus|length 36|copies 4
AACATGAAATTGCTAGGATCATGACAATAGAGCAAG
>2010915|reference BmtI_mod_final_v3_jobs_022_022583_data_consensus|length 48|copies 1
AACATGAAGCAGAGTTTGATCGAATTTATGATGATCTGGTGAAAGTAA
>2010915|reference BmtI_mod_final_v3_jobs_022_022583_data_consensus|length 42|copies 2
AACATGAATTATTTGATTGTGGCGGCGATCTTGCTAATGTGA
>2010915|reference BmtI_mod_final_v3_jobs_022_022583_data_consensus|length 46|copies 1
AACATGAATTATTTGATTGTGGCGGCGATCTTGCTAATGTGACTGA
>2010915|reference BmtI_mod_final_v3_jobs_022_022583_data_consensus|length 40|copies 1
AACATGACCGCTACATGATCACCATGGATGATTCCAGCTT
>2010915|reference BmtI_mod_final_v3_jobs_022_022583_data_consensus|length 42|copies 1
AACATGCCTATGAAGATACCGTTCTGGAAGAGATGAAATCAA
>2010915|reference BmtI_mod_final_v3_jobs_022_022583_data_consensus|length 47|copies 1
AACATGCGATAACGATTTTATGTAATTTAGAACACAGGGGCGGACAA
>2010915|reference BmtI_mod_final_v3_jobs_022_022583_data_consensus|length 41|copies 1
AACATGGCAACAGTAAACATTGCCCGTTATTACAATATTGA
>2010915|reference BmtI_mod_final_v3_jobs_022_022583_data_consensus|length 60|copies 1
AACATGGTTGCCTTTAACTGCTTTTAGCCCTTTCCAAATAGGTGATTCTTCTAACTGTTT
>2010915|reference BmtI_mod_final_v3_jobs_022_022583_data_consensus|length 54|copies 1
AACATGTTACATACTTGTGGAAGGAAAATGAAAAAGGTGGAGAGATTGCATTTT
>2010915|reference BmtI_mod_final_v3_jobs_022_022583_data_consensus|length 65|copies 1
AACATTAAATTCATTCCGATCTGCATCTGGTTTAAGTGGAATCGTTTCAAAAACATTTATTACAA
>2010915|reference BmtI_mod_final_v3_jobs_022_022583_data_consensus|length 61|copies 1
AACATTACATTAGCCAGCCTTAAAAAGATAACCAACAAATTTGTTATTAATAAGAACCAAG
>2010915|reference BmtI_mod_final_v3_jobs_022_022583_data_consensus|length 50|copies 1
AACATTACGTTAGCGTGTACAGAAACCGGCGATCGAAACTATATTACGAC
>2010915|reference BmtI_mod_final_v3_jobs_022_022583_data_consensus|length 51|copies 1
AACATTACGTTAGCGTGTACAGAAACCGGCGATCGAAACTATATTACGACA
>2010915|reference BmtI_mod_final_v3_jobs_022_022583_data_consensus|length 43|copies 1
AACATTACTGTCTTGCAATGGAAGCGTTGCACGAGATGCCACG
>2010915|reference BmtI_mod_final_v3_jobs_022_022583_data_consensus|length 39|copies 1
AACATTAGCTTCCTTATTTGCAGGAGTTTTTACAGGCAT
>2010915|reference BmtI_mod_final_v3_jobs_022_022583_data_consensus|length 61|copies 1
AACATTAGTAAATTTAGGATCCCTACAAACCAACCTTCCATATTAAAGGCGATAGAAGCTG
>2010915|reference BmtI_mod_final_v3_jobs_022_022583_data_consensus|length 52|copies 6
AACATTATATTCCTTCCGATCATTTAAGGACGATTCCCATTCTACAGGGATT
>2010915|reference BmtI_mod_final_v3_jobs_022_022583_data_consensus|length 66|copies 1
AACATTGAATTGAAAGGTGCCCGCATAGTGATTCAAGGTTTTGGGAATGCAGGAAGCTTTTTGGCC
>2010915|reference BmtI_mod_final_v3_jobs_022_022583_data_consensus|length 73|copies 1
AACATTGGGTACTCTAGATCTAAAACCGCTGAAAAAAAGCGGTTTTTCTTTTTGAAAAACAAATTTATAAAAA
>2010915|reference BmtI_mod_final_v3_jobs_022_022583_data_consensus|length 74|copies 1
AACATTGGGTACTCTAGATCTAAAACCGCTGAAAAAAAGCGGTTTTTCTTTTTGAAAAACAAATTTATAAAAAA
>2010915|reference BmtI_mod_final_v3_jobs_022_022583_data_consensus|length 46|copies 1
AACATTTACGTTGGAAGCAGCGGCGGTGATAATGGCACACGGGGCT
>2010915|reference BmtI_mod_final_v3_jobs_022_022583_data_consensus|length 56|copies 1
AACATTTAGTTAATCATTTTATCGATCAATTTAAAGGGACATTTTTCACACAAGTC
>2010915|reference BmtI_mod_final_v3_jobs_022_022583_data_consensus|length 57|copies 6
AACATTTAGTTAATCATTTTATCGATCAATTTAAAGGGACATTTTTCACACAAGTCA
>2010915|reference BmtI_mod_final_v3_jobs_022_022583_data_consensus|length 52|copies 1
AACATTTAGTTGGTCTTGTCACTGTTTCGAAAATACATGAGGCAACTCCATC
>2010915|reference BmtI_mod_final_v3_jobs_022_022583_data_consensus|length 50|copies 16
AACATTTATGAAACATTGATTCAATATGGTGATCAAGATACTACTATTAA
>2010915|reference BmtI_mod_final_v3_jobs_022_022583_data_consensus|length 48|copies 1
AACATTTCACATGATCTGAAAACGCCGATTACAGGAATTAAAGCGTGC
>2010915|reference BmtI_mod_final_v3_jobs_022_022583_data_consensus|length 27|copies 1
AACATTTCGCTCCTACTAATCTTACGG
>2010915|reference BmtI_mod_final_v3_jobs_022_022583_data_consensus|length 47|copies 1
AACATTTCTGCCTAGTTGCCTAGCTGCAACGATATCCCATTCGGTAA
>2010915|reference BmtI_mod_final_v3_jobs_022_022583_data_consensus|length 62|copies 1
AACATTTCTTCAAAATAATTCGATGCAAATAGTAAGTTATCCCATTCAAAGCCTAACCATTT
>2010915|reference BmtI_mod_final_v3_jobs_022_022583_data_consensus|length 53|copies 3
AACATTTCTTCTAGTATTGGTTTTAAAGGCGTTGATCCAGAAGCAGTAGATTC
>2010915|reference BmtI_mod_final_v3_jobs_022_022583_data_consensus|length 37|copies 1
AACATTTGACTCCTTTGATCCTGTGGGGGCTGAGGCT
>2010915|reference BmtI_mod_final_v3_jobs_022_022583_data_consensus|length 11|copies 1
AACATTTGATA
>2010915|reference BmtI_mod_final_v3_jobs_022_022583_data_consensus|length 48|copies 1
AACATTTGTTGCACAAAGTTTCTCTACAGATCTAAAAGATTTAACTGC
>2010915|reference BmtI_mod_final_v3_jobs_022_022583_data_consensus|length 49|copies 5
AACATTTGTTGCACAAAGTTTCTCTACAGATCTAAAAGATTTAACTGCC
>2010915|reference BmtI_mod_final_v3_jobs_022_022583_data_consensus|length 9|copies 1
AACATTTTC
>2010915|reference BmtI_mod_final_v3_jobs_022_022583_data_consensus|length 10|copies 1
AACATTTTCC
>2010915|reference BmtI_mod_final_v3_jobs_022_022583_data_consensus|length 42|copies 3
AACATTTTCTAATGCCTTGTCACCAATCGTATGAACAGCTAG
>2010915|reference BmtI_mod_final_v3_jobs_022_022583_data_consensus|length 50|copies 1
AACATTTTCTTAATACGATCTTCTTTTGATACTTTTTCTAAATCATGAGT
>2010915|reference BmtI_mod_final_v3_jobs_022_022583_data_consensus|length 14|copies 1
AACATTTTTAAAAG
>2010915|reference BmtI_mod_final_v3_jobs_022_022583_data_consensus|length 36|copies 1
AACCAAAACAACAACCGGTTTGTTATTTACTAATTG
>2010915|reference BmtI_mod_final_v3_jobs_022_022583_data_consensus|length 30|copies 1
AACCAAACAAATTGAAAAAAATGTTTATGT
>2010915|reference BmtI_mod_final_v3_jobs_022_022583_data_consensus|length 36|copies 2
AACCAAATCCTAACCAGATCAAAGCAGAAAAAATAT
>2010915|reference BmtI_mod_final_v3_jobs_022_022583_data_consensus|length 37|copies 4
AACCAAATCCTAACCAGATCAAAGCAGAAAAAATATA
>2010915|reference BmtI_mod_final_v3_jobs_022_022583_data_consensus|length 57|copies 1
AACCAAATCCTAACCAGATCAAAGCAGAAAAAATATATCAGCAAATGGGTTTGTCCG
>2010915|reference BmtI_mod_final_v3_jobs_022_022583_data_consensus|length 51|copies 1
AACCAAATGTCTCGGTGCTTTTGCCTTAAAAGATCCACATTCGCTTGGATG
>2010915|reference BmtI_mod_final_v3_jobs_022_022583_data_consensus|length 19|copies 1
AACCAAATTCATTTTTTCA
>2010915|reference BmtI_mod_final_v3_jobs_022_022583_data_consensus|length 64|copies 2
AACCAAATTGTGTTTCCAAAAGTTTATATAATGAATTTTCACAACCATGTTTATTTAAAGCTGG
>2010915|reference BmtI_mod_final_v3_jobs_022_022583_data_consensus|length 44|copies 8
AACCAACAAAGATAAACGACATTGATCTAGAACTGATCGGGATG
>2010915|reference BmtI_mod_final_v3_jobs_022_022583_data_consensus|length 49|copies 1
AACCAACCGATGGGGTAATGTATGAGGAAGTCGTGGTCTATGACTATAT
>2010915|reference BmtI_mod_final_v3_jobs_022_022583_data_consensus|length 40|copies 4
AACCAACGCATGTCGCAGTCAAAGTGCGATGCCTTACCGC
>2010915|reference BmtI_mod_final_v3_jobs_022_022583_data_consensus|length 57|copies 1
AACCAAGAAAAAGAGAAGATGGCCATCCGTTTTACTTGTCTTCTTACTGCTAATAGG
>2010915|reference BmtI_mod_final_v3_jobs_022_022583_data_consensus|length 47|copies 1
AACCAAGAAACCATCTGATTTTGGAGAAACCGCCTATAACTATATTG
>2010915|reference BmtI_mod_final_v3_jobs_022_022583_data_consensus|length 52|copies 1
AACCAAGAAACCATCTGATTTTGGAGAAACCGCCTATAACTATATTGGAAAA
>2010915|reference BmtI_mod_final_v3_jobs_022_022583_data_consensus|length 42|copies 1
AACCAAGAAATCAGAGGAGGCTTTACTAGCACTGTATGGACT
>2010915|reference BmtI_mod_final_v3_jobs_022_022583_data_consensus|length 48|copies 1
AACCAAGACAAATTAGCAGCGAGAAGGTCGAGGAAGCAAGCGAAGACC
>2010915|reference BmtI_mod_final_v3_jobs_022_022583_data_consensus|length 51|copies 1
AACCAAGACAAATTAGCAGCGAGAAGGTCGAGGAAGCAAGCGAAGACCGGA
>2010915|reference BmtI_mod_final_v3_jobs_022_022583_data_consensus|length 54|copies 1
AACCAAGGGTTGGCGCTATTTTGGCAGATTTGTTAAACTCTTCGAATTTATCCC
>2010915|reference BmtI_mod_final_v3_jobs_022_022583_data_consensus|length 39|copies 6
AACCAAGTATAAAGTTGCTGATGATAACAGCTGCTTGTG
>2010915|reference BmtI_mod_final_v3_jobs_022_022583_data_consensus|length 52|copies 2
AACCAAGTCCTTTGGCAACATCTTCCCCCATGGACAGGATATTCATTTTACC
>2010915|reference BmtI_mod_final_v3_jobs_022_022583_data_consensus|length 51|copies 2
AACCAATACTCAAGGCAATCAAACCTGATGTAAAAAACATCATGAGCTGAT
>2010915|reference BmtI_mod_final_v3_jobs_022_022583_data_consensus|length 45|copies 1
AACCAATCACCAGATGGAACGTCCGCACATGGTCGTAAACGGAGA
>2010915|reference BmtI_mod_final_v3_jobs_022_022583_data_consensus|length 45|copies 7
AACCAATCGTTAATTTTAAGTCGTCGATCAGGTAACTATAAATAG
>2010915|reference BmtI_mod_final_v3_jobs_022_022583_data_consensus|length 62|copies 6
AACCAATCGTTCTTTTGCACGGTTTTTGTGGAAGCTCCCGTTACTGGGAACATGTTATTCCT
>2010915|reference BmtI_mod_final_v3_jobs_022_022583_data_consensus|length 37|copies 8
AACCAATCTCAGATGCGATCATCTCTTTAGTAGAGGA
>2010915|reference BmtI_mod_final_v3_jobs_022_022583_data_consensus|length 39|copies 1
AACCAATGCCAATTTCTACACCCTTAAACGCATTTATAC
>2010915|reference BmtI_mod_final_v3_jobs_022_022583_data_consensus|length 12|copies 1
AACCAATTATCT
>2010915|reference BmtI_mod_final_v3_jobs_022_022583_data_consensus|length 55|copies 1
AACCAATTATTTATTTAAACAAATTATGGGGATTAAAGTTGGTGAAATCGAATAC
>2010915|reference BmtI_mod_final_v3_jobs_022_022583_data_consensus|length 14|copies 1
AACCAATTCACCAT
>2010915|reference BmtI_mod_final_v3_jobs_022_022583_data_consensus|length 36|copies 1
AACCAATTCACCATTAACGGTTGCTTTTACAGGGTT
>2010915|reference BmtI_mod_final_v3_jobs_022_022583_data_consensus|length 62|copies 9
AACCAATTCACCATTAACGGTTGCTTTTACAGGGTTTCCTTCAGATAAGAAAGCAAAAACTC
>2010915|reference BmtI_mod_final_v3_jobs_022_022583_data_consensus|length 63|copies 1
AACCAATTCACCATTAACGGTTGCTTTTACAGGGTTTCCTTCAGATAAGAAAGCAAAAACTCC
>2010915|reference BmtI_mod_final_v3_jobs_022_022583_data_consensus|length 52|copies 8
AACCAATTGAAGAAACGGTTGGTGCAATTGCCGATCTGGTAAAGGCGGGATA
>2010915|reference BmtI_mod_final_v3_jobs_022_022583_data_consensus|length 52|copies 2
AACCACAACGATTGGTAGCTTCCCTCAGTCAGATCAAGTAAAACGGACACGT
>2010915|reference BmtI_mod_final_v3_jobs_022_022583_data_consensus|length 51|copies 1
AACCACAATCTTGAAAATATTTTATCTGCTATGGCTGCGGCAAAGCTTTCA
>2010915|reference BmtI_mod_final_v3_jobs_022_022583_data_consensus|length 46|copies 2
AACCACACCAGAAGACTTGTTCTTTGCTGAAGCGATAATAGAAAAG
>2010915|reference BmtI_mod_final_v3_jobs_022_022583_data_consensus|length 44|copies 3
AACCACACCCTTCACGAGTCCGCCGACAAGGAAGACATCAATGA
>2010915|reference BmtI_mod_final_v3_jobs_022_022583_data_consensus|length 51|copies 1
AACCACCAATATATGACTTACCTTCATTTGCTCACCTGCCCAAAACCCTCG
>2010915|reference BmtI_mod_final_v3_jobs_022_022583_data_consensus|length 46|copies 1
AACCACCATCAATGTGAACTCCAAAAACCTTTAAATTTTGACAGAC
>2010915|reference BmtI_mod_final_v3_jobs_022_022583_data_consensus|length 47|copies 10
AACCACCATCAATGTGAACTCCAAAAACCTTTAAATTTTGACAGACA
>2010915|reference BmtI_mod_final_v3_jobs_022_022583_data_consensus|length 42|copies 1
AACCACCATTTTACCAGGTACGCCTAGTTGGATTATACTCGG
>2010915|reference BmtI_mod_final_v3_jobs_022_022583_data_consensus|length 36|copies 2
AACCACCGTCTCGCTGGATCGCTGGTGCAGATGCTA
>2010915|reference BmtI_mod_final_v3_jobs_022_022583_data_consensus|length 60|copies 1
AACCACCTGTTCCTTTTCAACCCATTCCCCATTTTTAACTATCCTAGAAACATCCTCTTT
>2010915|reference BmtI_mod_final_v3_jobs_022_022583_data_consensus|length 61|copies 1
AACCACGTTAAAAGTGGTTTTAAGGTCTATTTTTCTTTTTTGTATACTTAGATAAACTAGT
>2010915|reference BmtI_mod_final_v3_jobs_022_022583_data_consensus|length 37|copies 9
AACCACTACTGCATGATGATCGTGAGTTTCACCACCG
>2010915|reference BmtI_mod_final_v3_jobs_022_022583_data_consensus|length 36|copies 1
AACCACTATACATTCAGATCAAGGCTGGCATTATCA
>2010915|reference BmtI_mod_final_v3_jobs_022_022583_data_consensus|length 9|copies 1
AACCACTCA
>2010915|reference BmtI_mod_final_v3_jobs_022_022583_data_consensus|length 17|copies 1
AACCACTGGATAAAAGG
>2010915|reference BmtI_mod_final_v3_jobs_022_022583_data_consensus|length 50|copies 2
AACCACTTATACAAGAATGAATGGATGATAAATCATATTTTCTTAGATCA
>2010915|reference BmtI_mod_final_v3_jobs_022_022583_data_consensus|length 48|copies 1
AACCACTTGAACGAAATTTACTTGATCGCAAGTAATTTTCTGCAATGA
>2010915|reference BmtI_mod_final_v3_jobs_022_022583_data_consensus|length 39|copies 1
AACCACTTGTCGCGGTATCAGGATTAAAATAGTATATCG
>2010915|reference BmtI_mod_final_v3_jobs_022_022583_data_consensus|length 54|copies 18
AACCACTTTTCCAATCATCAGCCCTTTTGGAAAAACACCGCCTAAACCGGACGT
>2010915|reference BmtI_mod_final_v3_jobs_022_022583_data_consensus|length 56|copies 1
AACCAGAAGCAAATCGTTATTTTAAGCAGATTTTACAAATTGATGCGACGGAGTTA
>2010915|reference BmtI_mod_final_v3_jobs_022_022583_data_consensus|length 55|copies 1
AACCAGAAGCATGGTTTTGCTTTTGAATTTATCGGCAAGTTTCCCGTATAAAATG
>2010915|reference BmtI_mod_final_v3_jobs_022_022583_data_consensus|length 41|copies 6
AACCAGATGTCCACCCTCTTGTCTATGCGGTCGCAGACGAG
>2010915|reference BmtI_mod_final_v3_jobs_022_022583_data_consensus|length 42|copies 2
AACCAGATGTCCACCCTCTTGTCTATGCGGTCGCAGACGAGG
>2010915|reference BmtI_mod_final_v3_jobs_022_022583_data_consensus|length 56|copies 1
AACCAGCCAGTTGACCTAACCATTAATGCGTTTCCTGATCAAGTATTTACTGGTAA
>2010915|reference BmtI_mod_final_v3_jobs_022_022583_data_consensus|length 60|copies 1
AACCAGCGAAAGTAGCTGTTATTGAAGCGGAAGCAAAGGGGATCCCATTAACAATAGAGG
>2010915|reference BmtI_mod_final_v3_jobs_022_022583_data_consensus|length 30|copies 1
AACCAGCGACGATCACGATCTGCTCATTAT
>2010915|reference BmtI_mod_final_v3_jobs_022_022583_data_consensus|length 48|copies 1
AACCAGCGGACCGCGACCGAGTGATAGGCGTGATTATCAATAAATTCC
>2010915|reference BmtI_mod_final_v3_jobs_022_022583_data_consensus|length 40|copies 4
AACCAGGCGTTCATCCTTTACAGAAGCCAGTACTTCCCGC
>2010915|reference BmtI_mod_final_v3_jobs_022_022583_data_consensus|length 54|copies 7
AACCAGGTACCTTTGTTAGAAAACAAGAAGGAACGATCTCGACATTTTGAATTG
>2010915|reference BmtI_mod_final_v3_jobs_022_022583_data_consensus|length 55|copies 2
AACCAGGTACCTTTGTTAGAAAACAAGAAGGAACGATCTCGACATTTTGAATTGT
>2010915|reference BmtI_mod_final_v3_jobs_022_022583_data_consensus|length 45|copies 1
AACCAGGTACTTCGTTTATAATGTTGTTTCATTCGTTCTACCACT
>2010915|reference BmtI_mod_final_v3_jobs_022_022583_data_consensus|length 62|copies 1
AACCAGGTCCCGGCCGCCGGCATAGTTACGCTTGAGGTCGGGATGGTTGTAATCGACGCCCG
>2010915|reference BmtI_mod_final_v3_jobs_022_022583_data_consensus|length 64|copies 5
AACCAGGTCCCGGCCGCCGGCATAGTTACGCTTGAGGTCGGGATGGTTGTAATCGACGCCCGTA
>2010915|reference BmtI_mod_final_v3_jobs_022_022583_data_consensus|length 49|copies 17
AACCAGGTGTAACCTGTGGACAATGCGAAGCATGCAAAGAGGGTCGTTA
>2010915|reference BmtI_mod_final_v3_jobs_022_022583_data_consensus|length 47|copies 1
AACCAGTAAGCAAACTCGTAACTGAAAATGAAAACTATCAGGCAAAT
>2010915|reference BmtI_mod_final_v3_jobs_022_022583_data_consensus|length 48|copies 1
AACCAGTATCCGACCCATTCACAACAACATTCAAGGAATCGCCGGGAT
>2010915|reference BmtI_mod_final_v3_jobs_022_022583_data_consensus|length 43|copies 2
AACCAGTGATTCCAGAGGATCAGCTTCTCTAGTGAATTTTGGG
>2010915|reference BmtI_mod_final_v3_jobs_022_022583_data_consensus|length 40|copies 1
AACCAGTTATAGACAACCTGTCTAGTGCTAATCTTGTTCG
>2010915|reference BmtI_mod_final_v3_jobs_022_022583_data_consensus|length 54|copies 4
AACCAGTTTTGGCATTTCTGTGTTTCATTTCATGGATCAAGGTAACAAGAATAC
>2010915|reference BmtI_mod_final_v3_jobs_022_022583_data_consensus|length 55|copies 1
AACCAGTTTTTCTAGGATGGAACCCTCTCCTACAAATGCAAAAGCCAAATCGTCC
>2010915|reference BmtI_mod_final_v3_jobs_022_022583_data_consensus|length 31|copies 1
AACCATAAATGACACTGGCACACATGAATAA
>2010915|reference BmtI_mod_final_v3_jobs_022_022583_data_consensus|length 44|copies 1
AACCATAATATGATTACGATCACTTTTCTTGGTGATAATCTCAA
>2010915|reference BmtI_mod_final_v3_jobs_022_022583_data_consensus|length 52|copies 7
AACCATACCTTTACCCATCCGGATGTTGCATCGATCACACCATTTCAAACGA
>2010915|reference BmtI_mod_final_v3_jobs_022_022583_data_consensus|length 54|copies 1
AACCATATAGAGTGGAGTTGGTGTTTTATTCCAACTATTGTATAAAAGCAGTTG
>2010915|reference BmtI_mod_final_v3_jobs_022_022583_data_consensus|length 54|copies 1
AACCATCTAGCAGCTAGACGGTTAAAATAAATGCTCAAAAGGAGCGACATCAAT
>2010915|reference BmtI_mod_final_v3_jobs_022_022583_data_consensus|length 44|copies 1
AACCATCTCAATGTAATTTGCTTCCAGCACTGCATCCAACTGGA
>2010915|reference BmtI_mod_final_v3_jobs_022_022583_data_consensus|length 37|copies 1
AACCATGGCGATATCACGATCTTTCGGTGCTACGTCG
>2010915|reference BmtI_mod_final_v3_jobs_022_022583_data_consensus|length 57|copies 1
AACCATTAAGGCGACAATAATTCTTGGGAGGCGAAAAGATGTAATAATAAGCTTTTC
>2010915|reference BmtI_mod_final_v3_jobs_022_022583_data_consensus|length 51|copies 1
AACCATTACTACTCCTGATCACTGTCTTTTCAATATAAAGTATTACGGTTA
>2010915|reference BmtI_mod_final_v3_jobs_022_022583_data_consensus|length 52|copies 18
AACCATTACTACTCCTGATCACTGTCTTTTCAATATAAAGTATTACGGTTAT
>2010915|reference BmtI_mod_final_v3_jobs_022_022583_data_consensus|length 53|copies 1
AACCATTACTACTCCTGATCACTGTCTTTTCAATATAAAGTATTACGGTTATT
>2010915|reference BmtI_mod_final_v3_jobs_022_022583_data_consensus|length 54|copies 1
AACCATTACTACTCCTGATCACTGTCTTTTCAATATAAAGTATTACGGTTATTG
>2010915|reference BmtI_mod_final_v3_jobs_022_022583_data_consensus|length 61|copies 7
AACCATTAGTGGACAGCTCCCCGATTTTCGGTTTTTTTCCGGCGGCATTAGTAACCCAAGT
>2010915|reference BmtI_mod_final_v3_jobs_022_022583_data_consensus|length 50|copies 1
AACCATTCTGAAACAAGATCTTTGAAATCTCATACTGAAAATCGTTGAAA
>2010915|reference BmtI_mod_final_v3_jobs_022_022583_data_consensus|length 50|copies 8
AACCATTCTTGCATATGATCCGCAATTTGCTCAGGTGTGCCCTTGATTTC
>2010915|reference BmtI_mod_final_v3_jobs_022_022583_data_consensus|length 25|copies 1
AACCATTGGTAAATACATAGCCTTT
>2010915|reference BmtI_mod_final_v3_jobs_022_022583_data_consensus|length 50|copies 1
AACCATTGTAGTGGTTTCTGGTTCAGATCTTTCAGGAATAGAGAGTAGCC
>2010915|reference BmtI_mod_final_v3_jobs_022_022583_data_consensus|length 49|copies 1
AACCATTGTTCCATATCATCACAAGATGGAAAAAGGCGATGCCGCAATA
>2010915|reference BmtI_mod_final_v3_jobs_022_022583_data_consensus|length 37|copies 1
AACCATTTAGCGCCTTAGATCCAGTCACAAGAAGCTC
>2010915|reference BmtI_mod_final_v3_jobs_022_022583_data_consensus|length 51|copies 1
AACCCAAAAGAGTTATTTCCTTGTGAATGGTTCCACCGTAGGCAATCTAGC
>2010915|reference BmtI_mod_final_v3_jobs_022_022583_data_consensus|length 46|copies 1
AACCCAAATTGGATATGATCATCATAATAAAAACCATCATCATCCG
>2010915|reference BmtI_mod_final_v3_jobs_022_022583_data_consensus|length 47|copies 1
AACCCAAGAACAACCACTGCAAATTCATTTTCGAGTGCATCGAGCAT
>2010915|reference BmtI_mod_final_v3_jobs_022_022583_data_consensus|length 48|copies 3
AACCCAAGAACAACCACTGCAAATTCATTTTCGAGTGCATCGAGCATG
>2010915|reference BmtI_mod_final_v3_jobs_022_022583_data_consensus|length 49|copies 1
AACCCAAGAACAACCACTGCAAATTCATTTTCGAGTGCATCGAGCATGG
>2010915|reference BmtI_mod_final_v3_jobs_022_022583_data_consensus|length 57|copies 6
AACCCAAGAGCAATTATCCGTGCCATTAATCGGTTTTTCTGGTGCACCATTTACTTT
>2010915|reference BmtI_mod_final_v3_jobs_022_022583_data_consensus|length 37|copies 1
AACCCACAGACAGTAGATTCGATGATCATTGCCGGAA
>2010915|reference BmtI_mod_final_v3_jobs_022_022583_data_consensus|length 45|copies 1
AACCCACCAAGCATGATAATCGTATTTTTTTTCATTCTTCTCACC
>2010915|reference BmtI_mod_final_v3_jobs_022_022583_data_consensus|length 49|copies 1
AACCCACCTGCCGTTCCTTGGGGTCCCGTTGCGACTATTGGTCCTGCTA
>2010915|reference BmtI_mod_final_v3_jobs_022_022583_data_consensus|length 38|copies 4
AACCCACTGATTTATCTGTGATACGTTTCACGTTACGA
>2010915|reference BmtI_mod_final_v3_jobs_022_022583_data_consensus|length 39|copies 1
AACCCACTGATTTATCTGTGATACGTTTCACGTTACGAA
>2010915|reference BmtI_mod_final_v3_jobs_022_022583_data_consensus|length 61|copies 1
AACCCAGAACTAATGGTTACGGTTGACCGTTTGAATGGGTATAGGCAGGCTTTAAAAAAGG
>2010915|reference BmtI_mod_final_v3_jobs_022_022583_data_consensus|length 60|copies 1
AACCCAGCTTGTTCAAGATCTCGATTGTTGGTTCATCCTGTAAAAGGGCCGAAATTGGAG
>2010915|reference BmtI_mod_final_v3_jobs_022_022583_data_consensus|length 55|copies 1
AACCCATGTTCTTCAAGTTCAAAAGAATTTGAATCGATCACATCGGGAAAAACTT
>2010915|reference BmtI_mod_final_v3_jobs_022_022583_data_consensus|length 56|copies 4
AACCCATGTTCTTCAAGTTCAAAAGAATTTGAATCGATCACATCGGGAAAAACTTG
>2010915|reference BmtI_mod_final_v3_jobs_022_022583_data_consensus|length 53|copies 11
AACCCATTAACATGGGATGAGGTATTAGAGATTGCTAAAAAAGTAAATAATCC
>2010915|reference BmtI_mod_final_v3_jobs_022_022583_data_consensus|length 36|copies 1
AACCCATTCCGTTCCTGCAGGAGCCGAATTGTATAA
>2010915|reference BmtI_mod_final_v3_jobs_022_022583_data_consensus|length 57|copies 1
AACCCATTTTACTTTTGGGTTTAGCATCTTATATTGATAAGCAAGAAAATGAGATCC
>2010915|reference BmtI_mod_final_v3_jobs_022_022583_data_consensus|length 61|copies 1
AACCCCAGCTCTCTGAAAATACTAAATCTTATTCCTTTATTCCCGTCATCGATTTATTCGC
>2010915|reference BmtI_mod_final_v3_jobs_022_022583_data_consensus|length 63|copies 2
AACCCCAGCTCTCTGAAAATACTAAATCTTATTCCTTTATTCCCGTCATCGATTTATTCGCTA
>2010915|reference BmtI_mod_final_v3_jobs_022_022583_data_consensus|length 46|copies 1
AACCCCATATAAGAAATACTCGGACTGCATTATTTTCAACTCAATC
>2010915|reference BmtI_mod_final_v3_jobs_022_022583_data_consensus|length 53|copies 1
AACCCCGATGAAACCGGCAGAACAAGCAGAACAAGTAGAACTTGAATTACATA
>2010915|reference BmtI_mod_final_v3_jobs_022_022583_data_consensus|length 55|copies 2
AACCCCGATTAAGGGCGGTGTACCGAAAAAATTAAAAACGCGGGCCAATCTATTA
>2010915|reference BmtI_mod_final_v3_jobs_022_022583_data_consensus|length 57|copies 1
AACCCCGCTTAATAATTCCCATTCGCTAAAGCCTGAGTTCTCATGATTTAATAACAG
>2010915|reference BmtI_mod_final_v3_jobs_022_022583_data_consensus|length 43|copies 1
AACCCCGGCATTTCCAGTTTTTGCATTCAGATGACCGTGATAG
>2010915|reference BmtI_mod_final_v3_jobs_022_022583_data_consensus|length 44|copies 1
AACCCCTCGTGCTTGCCTTTAACCTCACCATCGAACGTCTCCAT
>2010915|reference BmtI_mod_final_v3_jobs_022_022583_data_consensus|length 8|copies 1
AACCCCTG
>2010915|reference BmtI_mod_final_v3_jobs_022_022583_data_consensus|length 38|copies 1
AACCCGAATGAAATCGTGATCCCATATGTTGTCCCTCG
>2010915|reference BmtI_mod_final_v3_jobs_022_022583_data_consensus|length 60|copies 1
AACCCGCCAAAGCCGCCGCCGAAATCTCCACCGCCGCCAAAGCCTTGGTTTGGATCCGTA
>2010915|reference BmtI_mod_final_v3_jobs_022_022583_data_consensus|length 61|copies 1
AACCCGCCAAAGCCGCCGCCGAAATCTCCACCGCCGCCAAAGCCTTGGTTTGGATCCGTAT
>2010915|reference BmtI_mod_final_v3_jobs_022_022583_data_consensus|length 62|copies 1
AACCCGCTTTTATTCCTGAAAAAGAAGAAATGAACGCTTATATCAATTTTATGAAGGCCGGA
>2010915|reference BmtI_mod_final_v3_jobs_022_022583_data_consensus|length 47|copies 1
AACCCGGCTGTCGAGGAACAAGCAGCCGATCGTGCCCACAGGATGGG
>2010915|reference BmtI_mod_final_v3_jobs_022_022583_data_consensus|length 38|copies 1
AACCCGGCTGTTTGTGGGATCTGAAGGCACTTTAGTGG
>2010915|reference BmtI_mod_final_v3_jobs_022_022583_data_consensus|length 36|copies 1
AACCCGTTAATTGCGGGATCGCAAAATAGATTAGCA
>2010915|reference BmtI_mod_final_v3_jobs_022_022583_data_consensus|length 49|copies 1
AACCCTATGATGGGTATCTATCAGGCAATTACGAGAAAAGATTTAAACG
>2010915|reference BmtI_mod_final_v3_jobs_022_022583_data_consensus|length 50|copies 1
AACCCTCAGTGCACGGGTGAATCAAAAAATATTGCCAAAGCCTGTTTTTC
>2010915|reference BmtI_mod_final_v3_jobs_022_022583_data_consensus|length 49|copies 1
AACCCTCCATTCATACGTTTGTTATCTTCTGGTTTATTATAATGTATGT
>2010915|reference BmtI_mod_final_v3_jobs_022_022583_data_consensus|length 48|copies 1
AACCCTCTATCTGTTGATAGAGGGTCTACATTATGATGCTTTTTGTAT
>2010915|reference BmtI_mod_final_v3_jobs_022_022583_data_consensus|length 42|copies 1
AACCCTCTGATACCATGTATCATCATTTGTAGCGGCTAATAC
>2010915|reference BmtI_mod_final_v3_jobs_022_022583_data_consensus|length 58|copies 1
AACCCTGACCACATTTCCGTATGTTCGTGCACACCAATTTGCAGAAGAAAAATTGGTA
>2010915|reference BmtI_mod_final_v3_jobs_022_022583_data_consensus|length 53|copies 2
AACCCTGATCCAATTTCCACTTGCTCCATACTTAAGAGCATTTTCTAAAAAAT
>2010915|reference BmtI_mod_final_v3_jobs_022_022583_data_consensus|length 41|copies 1
AACCCTGCAGCCACACGATCGACTCGCTCAGTTGATATGGA
>2010915|reference BmtI_mod_final_v3_jobs_022_022583_data_consensus|length 42|copies 1
AACCCTGCAGCCACACGATCGACTCGCTCAGTTGATATGGAT
>2010915|reference BmtI_mod_final_v3_jobs_022_022583_data_consensus|length 46|copies 16
AACCCTGCAGCCACACGATCGACTCGCTCAGTTGATATGGATTGAG
>2010915|reference BmtI_mod_final_v3_jobs_022_022583_data_consensus|length 47|copies 1
AACCCTGCAGCCACACGATCGACTCGCTCAGTTGATATGGATTGAGG
>2010915|reference BmtI_mod_final_v3_jobs_022_022583_data_consensus|length 36|copies 1
AACCCTGCATTAAGAATATCAGGCATTTCACCATAA
>2010915|reference BmtI_mod_final_v3_jobs_022_022583_data_consensus|length 33|copies 1
AACCCTGCGAAGTAAATCCTCCCAACGCCCTTC
>2010915|reference BmtI_mod_final_v3_jobs_022_022583_data_consensus|length 44|copies 1
AACCCTTCAAGTAGCCAAACCAACAAAGTTAGGACCATCTGGAG
>2010915|reference BmtI_mod_final_v3_jobs_022_022583_data_consensus|length 47|copies 3
AACCCTTCCCCTTCATCACCTAATCTGTTCACAACAGGAACTTTTAC
>2010915|reference BmtI_mod_final_v3_jobs_022_022583_data_consensus|length 46|copies 1
AACCCTTTCCGATGCTCTGGGCCTTGAGTTATGGAGTAATGGCGGA
>2010915|reference BmtI_mod_final_v3_jobs_022_022583_data_consensus|length 16|copies 1
AACCGAAAGCAGGCAC
>2010915|reference BmtI_mod_final_v3_jobs_022_022583_data_consensus|length 65|copies 1
AACCGAACCGGTAAGCGACAATTTTTCTGCATAATCTTCTAAAAGGTTGGGATTCATTTTTTGTA
>2010915|reference BmtI_mod_final_v3_jobs_022_022583_data_consensus|length 43|copies 2
AACCGAAGCATTTCTCGATCGGAACCCTATATAGTTCTTCTGG
>2010915|reference BmtI_mod_final_v3_jobs_022_022583_data_consensus|length 58|copies 4
AACCGAATATCCAACGGTATAAAGGTTTAGGTGAGATGAATCCTGAGCAATTATGGGA
>2010915|reference BmtI_mod_final_v3_jobs_022_022583_data_consensus|length 36|copies 1
AACCGAATCAATTCCCGATCAGATAATGGATGATGA
>2010915|reference BmtI_mod_final_v3_jobs_022_022583_data_consensus|length 47|copies 3
AACCGAATCAATTCCCGATCAGATAATGGATGATGAAGAGGGATGAG
>2010915|reference BmtI_mod_final_v3_jobs_022_022583_data_consensus|length 40|copies 1
AACCGACAACAATAATAATTTTACGAGAGAATAGTAACCT
>2010915|reference BmtI_mod_final_v3_jobs_022_022583_data_consensus|length 37|copies 1
AACCGACCTCTAACCTTGATCCGGGTGCTCAAGAAAA
>2010915|reference BmtI_mod_final_v3_jobs_022_022583_data_consensus|length 46|copies 2
AACCGACGCATAAAAGCTATTCATATCAACATGTAAAATGACTTTT
>2010915|reference BmtI_mod_final_v3_jobs_022_022583_data_consensus|length 47|copies 2
AACCGACGCATAAAAGCTATTCATATCAACATGTAAAATGACTTTTC
>2010915|reference BmtI_mod_final_v3_jobs_022_022583_data_consensus|length 25|copies 1
AACCGATCTGACCTTAGATCCTCCA
>2010915|reference BmtI_mod_final_v3_jobs_022_022583_data_consensus|length 44|copies 1
AACCGATCTGACCTTAGATCCTCCAACTTTACATCTTTTATCAA
>2010915|reference BmtI_mod_final_v3_jobs_022_022583_data_consensus|length 46|copies 10
AACCGATCTGACCTTAGATCCTCCAACTTTACATCTTTTATCAACT
>2010915|reference BmtI_mod_final_v3_jobs_022_022583_data_consensus|length 40|copies 2
AACCGATTAGCAGTAGTAGGTTTAGGAATTGTGGTCTTTT
>2010915|reference BmtI_mod_final_v3_jobs_022_022583_data_consensus|length 41|copies 1
AACCGATTAGCAGTAGTAGGTTTAGGAATTGTGGTCTTTTT
>2010915|reference BmtI_mod_final_v3_jobs_022_022583_data_consensus|length 68|copies 1
AACCGATTCTTAGAAAATTCCCGATTACAGGGGAACGAGTTTTACAAGGACCTGGTGAAGGTGCGGGT
>2010915|reference BmtI_mod_final_v3_jobs_022_022583_data_consensus|length 48|copies 3
AACCGCACGTTCGACGACCAAGGCCCGGTTTAAATGCTCACAGCATTG
>2010915|reference BmtI_mod_final_v3_jobs_022_022583_data_consensus|length 42|copies 1
AACCGCAGAAGTATCACCGCATCATTTATTGTTATCTGAAGA
>2010915|reference BmtI_mod_final_v3_jobs_022_022583_data_consensus|length 44|copies 1
AACCGCATAAACACTCTCGTCCTGTTCGGAAAGCCCAACAAGAT
>2010915|reference BmtI_mod_final_v3_jobs_022_022583_data_consensus|length 42|copies 19
AACCGCATCAAGACCTGATCCGCACAAACGATTAATAGTAGT
>2010915|reference BmtI_mod_final_v3_jobs_022_022583_data_consensus|length 37|copies 1
AACCGCCAAAGCATGTGATCTTTATTTTAGCGACGAC
>2010915|reference BmtI_mod_final_v3_jobs_022_022583_data_consensus|length 48|copies 18
AACCGCCAAAGCATGTGATCTTTATTTTAGCGACGACAGAACCTCATA
>2010915|reference BmtI_mod_final_v3_jobs_022_022583_data_consensus|length 56|copies 2
AACCGCCACATCTAAGGGTGTTTTGTATACGCTTCAAATGATTTGCGAATTAAAGA
>2010915|reference BmtI_mod_final_v3_jobs_022_022583_data_consensus|length 54|copies 26
AACCGCCACGGAAGAAGAATTTCAAATCAGTCTTTTTGAAATCCATTATCCAAC
>2010915|reference BmtI_mod_final_v3_jobs_022_022583_data_consensus|length 55|copies 1
AACCGCGCCCGCGAATCACGATTTGCTATGCTCATTCCACCTGTTAATTGGTTTG
>2010915|reference BmtI_mod_final_v3_jobs_022_022583_data_consensus|length 52|copies 1
AACCGCGCGCATTTTCTTCTTTTTTCCACCGTTGAAATGGAGTTTCGTGATG
>2010915|reference BmtI_mod_final_v3_jobs_022_022583_data_consensus|length 50|copies 1
AACCGCTACACCAGAATTGAAAGCAGCCTTACGAGCACAATTAAATGACG
>2010915|reference BmtI_mod_final_v3_jobs_022_022583_data_consensus|length 40|copies 1
AACCGCTTGAAAAGGTGGCAAAGGATACGGATCGAGATTA
>2010915|reference BmtI_mod_final_v3_jobs_022_022583_data_consensus|length 42|copies 1
AACCGCTTGATCCGTTGAAGTGCACCGTAGACAAGTTCTTCC
>2010915|reference BmtI_mod_final_v3_jobs_022_022583_data_consensus|length 48|copies 2
AACCGCTTGCACCAGGTTTTATTCATGTCTCACCACCGGATTCCTACC
>2010915|reference BmtI_mod_final_v3_jobs_022_022583_data_consensus|length 44|copies 1
AACCGGAAATCACCCTCCGTTCTGATCAGGTAAGTGTGGAAGAG
>2010915|reference BmtI_mod_final_v3_jobs_022_022583_data_consensus|length 67|copies 2
AACCGGAAATTGTTACCAGAGGATTTAGGTCGGATTGGTATTTTAATTCCAAATACGACGGAAAACC
>2010915|reference BmtI_mod_final_v3_jobs_022_022583_data_consensus|length 68|copies 1
AACCGGAAATTGTTACCAGAGGATTTAGGTCGGATTGGTATTTTAATTCCAAATACGACGGAAAACCC
>2010915|reference BmtI_mod_final_v3_jobs_022_022583_data_consensus|length 32|copies 1
AACCGGAAGACCAATACGCGTCATTTCCGCTA
>2010915|reference BmtI_mod_final_v3_jobs_022_022583_data_consensus|length 40|copies 2
AACCGGAAGCTTGCAAGCGGATCATAATAAATATCGATTG
>2010915|reference BmtI_mod_final_v3_jobs_022_022583_data_consensus|length 35|copies 2
AACCGGAAGTGACCTCCACTCGCTATGATGAATTA
>2010915|reference BmtI_mod_final_v3_jobs_022_022583_data_consensus|length 53|copies 7
AACCGGAAGTTGCTGAGATCAATCGAGACTAGCAGCAGATCCTTAACTGGCTC
>2010915|reference BmtI_mod_final_v3_jobs_022_022583_data_consensus|length 43|copies 28
AACCGGAATGATGATCCTTGAGAAAGGTGAATTGGTCAATCGA
>2010915|reference BmtI_mod_final_v3_jobs_022_022583_data_consensus|length 45|copies 6
AACCGGATTTCATCCACGATCATTCGTAAAGAAATACCTTCAATT
>2010915|reference BmtI_mod_final_v3_jobs_022_022583_data_consensus|length 48|copies 1
AACCGGCAGTGAAGCGTGCGGACCGATGGATCCGAGTCCCAGGACTGC
>2010915|reference BmtI_mod_final_v3_jobs_022_022583_data_consensus|length 39|copies 1
AACCGGCATGACCCGTGAAGTAATTGAAATATATGCAAG
>2010915|reference BmtI_mod_final_v3_jobs_022_022583_data_consensus|length 64|copies 7
AACCGGCCGCTTTCGCGATTTCCCTTGTCGTCGTCCGATGAAATCCCTTTTCCTTAAAAAGGCT
>2010915|reference BmtI_mod_final_v3_jobs_022_022583_data_consensus|length 58|copies 1
AACCGGCGCCGTATAGGAAGCTAAGGTACCGAGCCCTACTAAAATAAGCAATACATTA
>2010915|reference BmtI_mod_final_v3_jobs_022_022583_data_consensus|length 42|copies 1
AACCGGCTAACAATCTGCCACCGCGTTTATCAACAATTTCCT
>2010915|reference BmtI_mod_final_v3_jobs_022_022583_data_consensus|length 40|copies 1
AACCGGGCAAGTTATGCCAGCTTGAGCTAAGACGTAAGTT
>2010915|reference BmtI_mod_final_v3_jobs_022_022583_data_consensus|length 45|copies 1
AACCGGTTAAAGTCCAGGATATACTTAATGGTAAACAACATGCCT
>2010915|reference BmtI_mod_final_v3_jobs_022_022583_data_consensus|length 45|copies 3
AACCGTAACTAAACCAGAAGTCCCACCGTATTCATCAATCAAGAT
>2010915|reference BmtI_mod_final_v3_jobs_022_022583_data_consensus|length 30|copies 2
AACCGTAACTCAGCTAGCTGCTGTGTCGAT
>2010915|reference BmtI_mod_final_v3_jobs_022_022583_data_consensus|length 38|copies 1
AACCGTAACTCAGCTAGCTGCTGTGTCGATAACATGTG
>2010915|reference BmtI_mod_final_v3_jobs_022_022583_data_consensus|length 44|copies 1
AACCGTAGGATCCTTTGAATTGAACACCGCGCAGCAATTCTCCG
>2010915|reference BmtI_mod_final_v3_jobs_022_022583_data_consensus|length 39|copies 24
AACCGTAGTGATTGCACGAGAGCCATCCTTATTAACGAC
>2010915|reference BmtI_mod_final_v3_jobs_022_022583_data_consensus|length 56|copies 1
AACCGTAGTGCTCTTGAAATTCCTCCAGGCATTGTTGTATCGCCAACTGGTTGAAA
>2010915|reference BmtI_mod_final_v3_jobs_022_022583_data_consensus|length 45|copies 1
AACCGTATCGCGTAATGCTCCAGCAATTTCTTTTGCGGAAATTTC
>2010915|reference BmtI_mod_final_v3_jobs_022_022583_data_consensus|length 37|copies 1
AACCGTATGTTTTCCTTGATCAAGTGTAATATTCGAA
>2010915|reference BmtI_mod_final_v3_jobs_022_022583_data_consensus|length 58|copies 1
AACCGTATGTTTTCCTTGATCAAGTGTAATATTCGAATTGTGAGAAACCAAAACGGCT
>2010915|reference BmtI_mod_final_v3_jobs_022_022583_data_consensus|length 55|copies 5
AACCGTGGAAATTGACAATGAAACACTTACTTTTAAAGGATTAGTGGATAGTGGA
>2010915|reference BmtI_mod_final_v3_jobs_022_022583_data_consensus|length 48|copies 1
AACCGTGTTTCCTTATTCCCTTGAAGCCTGCAGTATCCCTTTACATTT
>2010915|reference BmtI_mod_final_v3_jobs_022_022583_data_consensus|length 45|copies 15
AACCGTTAAGGAATCCATCTTCGCACTCAATGCCACATGGGTGAT
>2010915|reference BmtI_mod_final_v3_jobs_022_022583_data_consensus|length 24|copies 1
AACCGTTAGATCCGCTAGCTTACC
>2010915|reference BmtI_mod_final_v3_jobs_022_022583_data_consensus|length 50|copies 1
AACCGTTGAGACCTCTTGATCTAACATCTCAACTTGCTCTGTAAGGAAAT
>2010915|reference BmtI_mod_final_v3_jobs_022_022583_data_consensus|length 44|copies 1
AACCGTTTCCGCACCAGTGGCACCAGAAAATATCGCTTGATTAA
>2010915|reference BmtI_mod_final_v3_jobs_022_022583_data_consensus|length 52|copies 1
AACCGTTTGAATACCTGGATCAGCAATCATCATAGATTTTGCTACTTTTAAT
>2010915|reference BmtI_mod_final_v3_jobs_022_022583_data_consensus|length 48|copies 1
AACCGTTTGCTTCACTTGATCATCTGTTAAACCAGTTAATGCTTTCGC
>2010915|reference BmtI_mod_final_v3_jobs_022_022583_data_consensus|length 51|copies 1
AACCTAACGATAACAAGATCGTGATCCAAACATCTTGTTTCGTTTCGAAGT
>2010915|reference BmtI_mod_final_v3_jobs_022_022583_data_consensus|length 48|copies 4
AACCTAAGGCGAATGCAAAGGTGAAGGACCACCTGAAAGTCGTATGGA
>2010915|reference BmtI_mod_final_v3_jobs_022_022583_data_consensus|length 56|copies 4
AACCTAATACGACTCCCATAAGGGTCAATATCGTAGGATCTAGGACAGGGGAAGCA
>2010915|reference BmtI_mod_final_v3_jobs_022_022583_data_consensus|length 57|copies 2
AACCTAATTAAAACCAGCTTTGGATGAAAAGCTGGTTTCGCTTGATATTGCTAAAAT
>2010915|reference BmtI_mod_final_v3_jobs_022_022583_data_consensus|length 48|copies 1
AACCTACCAAAAGCGAGCAGAAAACAGTCCTTCAGCCAACTGAAGCAG
>2010915|reference BmtI_mod_final_v3_jobs_022_022583_data_consensus|length 45|copies 1
AACCTACCGCTTCCTGCAATTGTCGATCATGTCGTTGTAAAACAG
>2010915|reference BmtI_mod_final_v3_jobs_022_022583_data_consensus|length 11|copies 1
AACCTACCTCC
>2010915|reference BmtI_mod_final_v3_jobs_022_022583_data_consensus|length 46|copies 9
AACCTACTGGAGATGCCTTTAACTCCATTATCCGCCTTGAAATGCA
>2010915|reference BmtI_mod_final_v3_jobs_022_022583_data_consensus|length 53|copies 1
AACCTAGAATCAGGTAATGTTAAGGAAGGTGAATATATCGTTTCTTCCTTGGT
>2010915|reference BmtI_mod_final_v3_jobs_022_022583_data_consensus|length 44|copies 2
AACCTAGTATCAATGATAGAATTCCCACTAACATAACGGATTGT
>2010915|reference BmtI_mod_final_v3_jobs_022_022583_data_consensus|length 51|copies 30
AACCTAGTGGCGGAAGCGCTGCCAAAAATACCACTCTTTTTCGATTTGGGA
>2010915|reference BmtI_mod_final_v3_jobs_022_022583_data_consensus|length 39|copies 2
AACCTATCGATACTCCATCGTAAATAATGCAGTAATTAC
>2010915|reference BmtI_mod_final_v3_jobs_022_022583_data_consensus|length 44|copies 1
AACCTCAATCTGAAGAGTGTCTCCACCCACCGTTGTATAGGCTA
>2010915|reference BmtI_mod_final_v3_jobs_022_022583_data_consensus|length 13|copies 1
AACCTCAGCAGTC
>2010915|reference BmtI_mod_final_v3_jobs_022_022583_data_consensus|length 53|copies 1
AACCTCATATTTACTGTCCACTTCCCTAATAATACGGTCTACTTCCCCAATAC
>2010915|reference BmtI_mod_final_v3_jobs_022_022583_data_consensus|length 47|copies 1
AACCTCATCGGGAAGTGTTCGATGAAGGAATTAGTAAACTGACTAGT
>2010915|reference BmtI_mod_final_v3_jobs_022_022583_data_consensus|length 35|copies 6
AACCTCCATACAGCGCGATCGAATCGCAGGCGGGA
>2010915|reference BmtI_mod_final_v3_jobs_022_022583_data_consensus|length 59|copies 1
AACCTCTACCTCATCCATGAAATTCTCCATGATAGTAAAACCCATACCGGAACGTTCTA
>2010915|reference BmtI_mod_final_v3_jobs_022_022583_data_consensus|length 50|copies 1
AACCTCTATATCACCAGTTTCAGAAGGGACCCGAGTGACACGGACAAAAT
>2010915|reference BmtI_mod_final_v3_jobs_022_022583_data_consensus|length 41|copies 1
AACCTCTGTAGAAGAGATATTCTCTCCACCAGAAATAATCA
>2010915|reference BmtI_mod_final_v3_jobs_022_022583_data_consensus|length 37|copies 1
AACCTCTGTTACGCTAGCATTAGTTTGCTCAAACGAT
>2010915|reference BmtI_mod_final_v3_jobs_022_022583_data_consensus|length 39|copies 1
AACCTCTTCCAGGCCAGCCAATGTGTCGTTATATAGATC
>2010915|reference BmtI_mod_final_v3_jobs_022_022583_data_consensus|length 8|copies 1
AACCTGAA
>2010915|reference BmtI_mod_final_v3_jobs_022_022583_data_consensus|length 47|copies 2
AACCTGAAACTCTTTTTCTATTTGCCGAACACGGTATGTTAATGCAG
>2010915|reference BmtI_mod_final_v3_jobs_022_022583_data_consensus|length 37|copies 1
AACCTGAAATCTAACTAGATCATGAAAGCCTTGCTCC
>2010915|reference BmtI_mod_final_v3_jobs_022_022583_data_consensus|length 47|copies 1
AACCTGAACTTGGCTCGGTTAAACAAAACGCACCAAGGTACTCCCCT
>2010915|reference BmtI_mod_final_v3_jobs_022_022583_data_consensus|length 67|copies 1
AACCTGAAGAGTTTAACACTGTATTAATAGACTTCTTATTGAAAAATGGAAAAGAAGCTAATCAAAA
>2010915|reference BmtI_mod_final_v3_jobs_022_022583_data_consensus|length 40|copies 1
AACCTGAAGTATGATGGCATGCAAAAGCAATATAAAGATA
>2010915|reference BmtI_mod_final_v3_jobs_022_022583_data_consensus|length 57|copies 3
AACCTGAATCCGAACCCGATTATCCTAAAAAAACTAGAGAATGATGAAATTTTGCTG
>2010915|reference BmtI_mod_final_v3_jobs_022_022583_data_consensus|length 44|copies 1
AACCTGACAAGGTTGATTTAATTATTTTAGATGGCGGAATAAAC
>2010915|reference BmtI_mod_final_v3_jobs_022_022583_data_consensus|length 46|copies 3
AACCTGACAAGGTTGATTTAATTATTTTAGATGGCGGAATAAACGA
>2010915|reference BmtI_mod_final_v3_jobs_022_022583_data_consensus|length 48|copies 3
AACCTGACAAGGTTGATTTAATTATTTTAGATGGCGGAATAAACGATG
>2010915|reference BmtI_mod_final_v3_jobs_022_022583_data_consensus|length 49|copies 1
AACCTGACAAGGTTGATTTAATTATTTTAGATGGCGGAATAAACGATGT
>2010915|reference BmtI_mod_final_v3_jobs_022_022583_data_consensus|length 48|copies 7
AACCTGACAATGATCTTAAAGGGATTGGCATGATGGAAGGATTTTCTC
>2010915|reference BmtI_mod_final_v3_jobs_022_022583_data_consensus|length 45|copies 1
AACCTGATTGAAACGTATTTATTAATTACACGCAATGTAGATCCC
>2010915|reference BmtI_mod_final_v3_jobs_022_022583_data_consensus|length 45|copies 1
AACCTGCAAAATTGCCAGTTTTCGGATGTGTTCCCCCTTTTATGA
>2010915|reference BmtI_mod_final_v3_jobs_022_022583_data_consensus|length 36|copies 3
AACCTGCACCAACCACGATCACGTCAAATTTCAAAT
>2010915|reference BmtI_mod_final_v3_jobs_022_022583_data_consensus|length 37|copies 1
AACCTGCACCAACCACGATCACGTCAAATTTCAAATG
>2010915|reference BmtI_mod_final_v3_jobs_022_022583_data_consensus|length 46|copies 3
AACCTGCATTCTTTGGCGTTAAACCAGAGATCGTCATTAAAGGTGG
>2010915|reference BmtI_mod_final_v3_jobs_022_022583_data_consensus|length 45|copies 1
AACCTGCCAACCCCTAGTGGAAAAATTGAATTATTTTCACAGAAG
>2010915|reference BmtI_mod_final_v3_jobs_022_022583_data_consensus|length 38|copies 3
AACCTGCCATTAGCTATGAATGGAGGAACCCCGATGAA
>2010915|reference BmtI_mod_final_v3_jobs_022_022583_data_consensus|length 46|copies 3
AACCTGCGAAAATCTAGGTTTCTCAAATATTGAATGTGTTCCTACA
>2010915|reference BmtI_mod_final_v3_jobs_022_022583_data_consensus|length 56|copies 2
AACCTGGAAGCGGCTCGCTTGATTTCAAAAAGCACTTTAATCAGTTAAAGGAAGAC
>2010915|reference BmtI_mod_final_v3_jobs_022_022583_data_consensus|length 66|copies 1
AACCTGGAGAAGGAGTTCACTAAAATGAGCATTCAAATTCAAAATATCTCAAAATCATTTGGAAAC
>2010915|reference BmtI_mod_final_v3_jobs_022_022583_data_consensus|length 47|copies 1
AACCTGGAGTTCACCTGTAACAACTCTTGTATGGATTGGAGTAGTAA
>2010915|reference BmtI_mod_final_v3_jobs_022_022583_data_consensus|length 55|copies 1
AACCTGGGTTGCGTTTTTACCAAAAGAAAGCCGTGATGAATTGTATGGACATGGT
>2010915|reference BmtI_mod_final_v3_jobs_022_022583_data_consensus|length 49|copies 5
AACCTGGTAAGCAAATTCAATTAGTTGCTGTTACTTCGGTTAGTGAGAC
>2010915|reference BmtI_mod_final_v3_jobs_022_022583_data_consensus|length 53|copies 1
AACCTGTAGTGGCTGCCCTTCTAAAACATTGTTAATAAAAATGGAAATGACTC
>2010915|reference BmtI_mod_final_v3_jobs_022_022583_data_consensus|length 47|copies 1
AACCTGTATCCGAGTTTGGTCCGACAAACACGTGGATATCGGCATCC
>2010915|reference BmtI_mod_final_v3_jobs_022_022583_data_consensus|length 46|copies 1
AACCTGTGATGGATTTAGCCCTACAGGTCCGTATCTTGTCAGTGCT
>2010915|reference BmtI_mod_final_v3_jobs_022_022583_data_consensus|length 48|copies 1
AACCTGTTTCAACAACTTTACCTAAAGCACCTTTATCCTGTTTTTTCT
>2010915|reference BmtI_mod_final_v3_jobs_022_022583_data_consensus|length 39|copies 2
AACCTTAACGTCGTGCTCATCGATGTACTCAACTACGCC
>2010915|reference BmtI_mod_final_v3_jobs_022_022583_data_consensus|length 55|copies 2
AACCTTACGATTGGCCGAATTGGGTGCGGAGATTATTAAGGTGGAGCCTCCTGAA
>2010915|reference BmtI_mod_final_v3_jobs_022_022583_data_consensus|length 36|copies 9
AACCTTAGATAATCAGGATCAAGGCGTGTCACTGGA
>2010915|reference BmtI_mod_final_v3_jobs_022_022583_data_consensus|length 46|copies 2
AACCTTAGGAGAACGGCCTTAATCGTGTTGTGTTCATCAAACTCGG
>2010915|reference BmtI_mod_final_v3_jobs_022_022583_data_consensus|length 55|copies 3
AACCTTATAGTTTTTGTGATTAACAACTGTTCGTTGATCCAATTCTAAATCACGA
>2010915|reference BmtI_mod_final_v3_jobs_022_022583_data_consensus|length 46|copies 2
AACCTTATCTAATATCACTGGACTTGTAATGATTACATTATAGGTG
>2010915|reference BmtI_mod_final_v3_jobs_022_022583_data_consensus|length 57|copies 1
AACCTTATTTTGTGGAGGCAAAAACCTTACTTGTTATTTTAGGGATATATCCAGCTG
>2010915|reference BmtI_mod_final_v3_jobs_022_022583_data_consensus|length 44|copies 11
AACCTTCCAATTGCGATTGTCGGTCTACTAATCTCAGTCGAGCC
>2010915|reference BmtI_mod_final_v3_jobs_022_022583_data_consensus|length 53|copies 1
AACCTTCCAGTAACTGGAGGTATGGCCGCAAACGAAATTTATGGAAGGAGTCA
>2010915|reference BmtI_mod_final_v3_jobs_022_022583_data_consensus|length 54|copies 1
AACCTTCCAGTAACTGGAGGTATGGCCGCAAACGAAATTTATGGAAGGAGTCAA
>2010915|reference BmtI_mod_final_v3_jobs_022_022583_data_consensus|length 30|copies 1
AACCTTCGGAATGCGGGTAATTTCTTGAGC
>2010915|reference BmtI_mod_final_v3_jobs_022_022583_data_consensus|length 47|copies 9
AACCTTCTACCGTACAAGTCAGATAGTTTCCCAACGATTGGGACAAC
>2010915|reference BmtI_mod_final_v3_jobs_022_022583_data_consensus|length 51|copies 1
AACCTTGCGGAAGCGAGCATGCTCGCTGGAATTCCAAAGGGGCCGGGAATC
>2010915|reference BmtI_mod_final_v3_jobs_022_022583_data_consensus|length 42|copies 1
AACCTTGGCATCAATGGACAAAGATCTGGATCTCTTAGGAAG
>2010915|reference BmtI_mod_final_v3_jobs_022_022583_data_consensus|length 50|copies 1
AACCTTGTTTTCAATTATGATTTACAGTTGAAGCTAGATAAGCTTGCTAA
>2010915|reference BmtI_mod_final_v3_jobs_022_022583_data_consensus|length 66|copies 1
AACCTTTAAAAGGAATTCTCCCCTTTTTCTGGATTGGTCCTTTTTCAGTCATAACCATTTCGTAAA
>2010915|reference BmtI_mod_final_v3_jobs_022_022583_data_consensus|length 67|copies 1
AACCTTTAAAAGGAATTCTCCCCTTTTTCTGGATTGGTCCTTTTTCAGTCATAACCATTTCGTAAAA
>2010915|reference BmtI_mod_final_v3_jobs_022_022583_data_consensus|length 44|copies 1
AACCTTTAATCATCCCCGTTGCTGCTAACACACCCAGAACCGGA
>2010915|reference BmtI_mod_final_v3_jobs_022_022583_data_consensus|length 43|copies 1
AACCTTTAATTGTTTTGATTATTGATCGCGTAATTTCATCGGG
>2010915|reference BmtI_mod_final_v3_jobs_022_022583_data_consensus|length 47|copies 1
AACCTTTACTTGATCATCAGAATGGGCGGTCGTCGATAAGAGGCGAA
>2010915|reference BmtI_mod_final_v3_jobs_022_022583_data_consensus|length 58|copies 1
AACCTTTAGGGAAAGGAACAGTAGAAGGGGTAGTCAAGGATCAAGCGACAGGGAAACC
>2010915|reference BmtI_mod_final_v3_jobs_022_022583_data_consensus|length 48|copies 1
AACCTTTATATAACAGGCATTTTCGACAATACTTTTAATGGGCGATTT
>2010915|reference BmtI_mod_final_v3_jobs_022_022583_data_consensus|length 69|copies 1
AACCTTTCAGCAATCTTATCTTTTTGGGGTGCTTCATAAATAACGGCAAACCATATAAATAAATGGGTA
>2010915|reference BmtI_mod_final_v3_jobs_022_022583_data_consensus|length 30|copies 5
AACCTTTGCAGTGCTAGCAAAATATGTTGA
>2010915|reference BmtI_mod_final_v3_jobs_022_022583_data_consensus|length 47|copies 4
AACCTTTGCAGTGCTAGCAAAATATGTTGAAAGCGGCTTATTGCCAG
>2010915|reference BmtI_mod_final_v3_jobs_022_022583_data_consensus|length 56|copies 1
AACCTTTGGCGTTTCCGATCGTTCGCGACGCGGTGTACCCTTCATGCCCACAATTT
>2010915|reference BmtI_mod_final_v3_jobs_022_022583_data_consensus|length 52|copies 1
AACCTTTTATTACTAGGAATCATAGCAATGGCCGCGGCCGTGCTATTTCAGG
>2010915|reference BmtI_mod_final_v3_jobs_022_022583_data_consensus|length 51|copies 1
AACCTTTTCCAAGTACTAATAAAAGAATTGGATCAGATTGCCTTTAGAATG
>2010915|reference BmtI_mod_final_v3_jobs_022_022583_data_consensus|length 42|copies 7
AACCTTTTGGCCTGAATTAGTGCAGCAACATAGAAACCGCCT
>2010915|reference BmtI_mod_final_v3_jobs_022_022583_data_consensus|length 44|copies 1
AACCTTTTTCAACCATCCCTTCGGTGGAACAATATATCCACCCT
>2010915|reference BmtI_mod_final_v3_jobs_022_022583_data_consensus|length 60|copies 3
AACCTTTTTCAACCATCCCTTCGGTGGAACAATATATCCACCCTCACCAAGCACAGGCTC
>2010915|reference BmtI_mod_final_v3_jobs_022_022583_data_consensus|length 49|copies 1
AACCTTTTTTTGCTAGTACGCATTAAAAATTAACTATGTGCTAATAGGG
>2010915|reference BmtI_mod_final_v3_jobs_022_022583_data_consensus|length 53|copies 1
AACGAAAAAGTATGAGGAATTTATTCGCGGATCGATCGAAGAAGTAATCACTT
>2010915|reference BmtI_mod_final_v3_jobs_022_022583_data_consensus|length 49|copies 1
AACGAAAAGGTATGCTTCCCTTTAATTAATAGTTCACCAACCTCATTGT
>2010915|reference BmtI_mod_final_v3_jobs_022_022583_data_consensus|length 13|copies 1
AACGAAAAGTCAT
>2010915|reference BmtI_mod_final_v3_jobs_022_022583_data_consensus|length 53|copies 1
AACGAAAAGTCATGAATTTCTAGTTAGTAGCGGGATTGGATGGGGAATGATAT
>2010915|reference BmtI_mod_final_v3_jobs_022_022583_data_consensus|length 56|copies 1
AACGAAAAGTCATGAATTTCTAGTTAGTAGCGGGATTGGATGGGGAATGATATGAA
>2010915|reference BmtI_mod_final_v3_jobs_022_022583_data_consensus|length 57|copies 2
AACGAAAAGTCATGAATTTCTAGTTAGTAGCGGGATTGGATGGGGAATGATATGAAA
>2010915|reference BmtI_mod_final_v3_jobs_022_022583_data_consensus|length 58|copies 27
AACGAAAAGTCATGAATTTCTAGTTAGTAGCGGGATTGGATGGGGAATGATATGAAAA
>2010915|reference BmtI_mod_final_v3_jobs_022_022583_data_consensus|length 45|copies 1
AACGAAACAGTCTGAGATGGCCAACGCGATGACGTTCGGCTCACA
>2010915|reference BmtI_mod_final_v3_jobs_022_022583_data_consensus|length 30|copies 1
AACGAAAGAAGATTTAGATCATGCAGTTAC
>2010915|reference BmtI_mod_final_v3_jobs_022_022583_data_consensus|length 36|copies 3
AACGAAAGATACTCCAGATCCTGAATATGGAGAAAT
>2010915|reference BmtI_mod_final_v3_jobs_022_022583_data_consensus|length 37|copies 2
AACGAAAGATACTCCAGATCCTGAATATGGAGAAATT
>2010915|reference BmtI_mod_final_v3_jobs_022_022583_data_consensus|length 44|copies 4
AACGAAAGATACTCCAGATCCTGAATATGGAGAAATTGGAAAAG
>2010915|reference BmtI_mod_final_v3_jobs_022_022583_data_consensus|length 50|copies 1
AACGAAAGTTCTGAGAGAATTGCACTCTCAAAACTAAACAAACAAGAAAC
>2010915|reference BmtI_mod_final_v3_jobs_022_022583_data_consensus|length 34|copies 3
AACGAAATACCCGTCTCAAGCCTTGATGCAATGG
>2010915|reference BmtI_mod_final_v3_jobs_022_022583_data_consensus|length 49|copies 1
AACGAAATAGATGATTACCAAGAAGGAGGATCCAGTTCATCATCTCAAA
>2010915|reference BmtI_mod_final_v3_jobs_022_022583_data_consensus|length 42|copies 1
AACGAACCAAGTGGTTCGCGGGTACAAGTTGTTCTAAAGCTA
>2010915|reference BmtI_mod_final_v3_jobs_022_022583_data_consensus|length 42|copies 1
AACGAACCAGATAATTGTTTCACATACTAGATTATGAATTTA
>2010915|reference BmtI_mod_final_v3_jobs_022_022583_data_consensus|length 45|copies 1
AACGAACGAGTAACAGGTCTTCGCTTTAAAGATGGATCACAGGTG
>2010915|reference BmtI_mod_final_v3_jobs_022_022583_data_consensus|length 55|copies 21
AACGAACGAGTAACAGGTCTTCGCTTTAAAGATGGATCACAGGTGGAAGCGGACC
>2010915|reference BmtI_mod_final_v3_jobs_022_022583_data_consensus|length 53|copies 1
AACGAACGCCTCTATTTCCGGATTCATAAGTCAAAATTTCGTATCCATGATAC
>2010915|reference BmtI_mod_final_v3_jobs_022_022583_data_consensus|length 43|copies 1
AACGAACGGTAAAGGCACATTTAACGAATATATACAATAAACT
>2010915|reference BmtI_mod_final_v3_jobs_022_022583_data_consensus|length 51|copies 3
AACGAAGAATTAGTCAAATGAATCCAACAGCAAAAAGATTACATGCAGAAA
>2010915|reference BmtI_mod_final_v3_jobs_022_022583_data_consensus|length 60|copies 3
AACGAAGTAAAAGAGGCTATTTTTAATGTTTAAATCTATCATTTTTTAATAGAGAGGAAG
>2010915|reference BmtI_mod_final_v3_jobs_022_022583_data_consensus|length 44|copies 5
AACGAAGTAAAGCAGTTGTTTAAGATCATGCGTAAGCTGCGTGA
>2010915|reference BmtI_mod_final_v3_jobs_022_022583_data_consensus|length 42|copies 3
AACGAAGTGAAATCGCTGATAAATTTCAATGTGTACCATCTC
>2010915|reference BmtI_mod_final_v3_jobs_022_022583_data_consensus|length 56|copies 1
AACGAAGTGACGGATATAACGTTTTTGACCTTTTTGATAATAATGTCGCAATAGAA
>2010915|reference BmtI_mod_final_v3_jobs_022_022583_data_consensus|length 39|copies 2
AACGAATCCAGTGTCTCTTTTGATTCGGTCTCAGTCGGT
>2010915|reference BmtI_mod_final_v3_jobs_022_022583_data_consensus|length 52|copies 1
AACGAATGCACATCTTCCCTTTCACTCAGATGGATCTGACGTAGTCGGTTTA
>2010915|reference BmtI_mod_final_v3_jobs_022_022583_data_consensus|length 40|copies 2
AACGAATGGGTTCCCTGATCTGCTTGTGGATCAGGATGAA
>2010915|reference BmtI_mod_final_v3_jobs_022_022583_data_consensus|length 41|copies 1
AACGAATGGGTTCCCTGATCTGCTTGTGGATCAGGATGAAT
>2010915|reference BmtI_mod_final_v3_jobs_022_022583_data_consensus|length 48|copies 1
AACGAATGGGTTCCCTGATCTGCTTGTGGATCAGGATGAATCGCTGAT
>2010915|reference BmtI_mod_final_v3_jobs_022_022583_data_consensus|length 60|copies 1
AACGAATGGTTCTTGATAAGCTGGATGGAAATGGTCAGGTGATCAAAGGAACACCTCAAA
>2010915|reference BmtI_mod_final_v3_jobs_022_022583_data_consensus|length 44|copies 1
AACGAATTAGAGATAAGCAGGTACAAGCCCTCTTAATTCAGGAT
>2010915|reference BmtI_mod_final_v3_jobs_022_022583_data_consensus|length 35|copies 1
AACGACCCTTGTTAAAATGATTGTTGGGATGGATA
>2010915|reference BmtI_mod_final_v3_jobs_022_022583_data_consensus|length 36|copies 1
AACGACTACAAGCCAGAGCGATAAGAAAAATAAATC
>2010915|reference BmtI_mod_final_v3_jobs_022_022583_data_consensus|length 52|copies 2
AACGAGAAACTTCACTCAATGCCCGGTGGTTCGATCATGGGAATTCCAACGG
>2010915|reference BmtI_mod_final_v3_jobs_022_022583_data_consensus|length 44|copies 14
AACGAGAAATATATTCTTTCGATTGATCAAAGTACATCGGGAAC
>2010915|reference BmtI_mod_final_v3_jobs_022_022583_data_consensus|length 45|copies 1
AACGAGAAATATATTCTTTCGATTGATCAAAGTACATCGGGAACA
>2010915|reference BmtI_mod_final_v3_jobs_022_022583_data_consensus|length 61|copies 1
AACGAGACGTTCAGGGATGATGAACCGATTATCGAAAAAAGCTCAAGGGAAAATAAATGAA
>2010915|reference BmtI_mod_final_v3_jobs_022_022583_data_consensus|length 56|copies 3
AACGAGAGACTCGGTGAAATTATAGTACCTGTGAAGATGCAGGTTACCCGCGACAG
>2010915|reference BmtI_mod_final_v3_jobs_022_022583_data_consensus|length 39|copies 1
AACGAGCCCTGCAGATGTTGCGCATGATTTTACAGTAAA
>2010915|reference BmtI_mod_final_v3_jobs_022_022583_data_consensus|length 23|copies 1
AACGAGCGCAACCCTTGATCTTA
>2010915|reference BmtI_mod_final_v3_jobs_022_022583_data_consensus|length 42|copies 1
AACGAGCGCAACCCTTGATCTTAGTTGCCAGCATTCAGTTGG
>2010915|reference BmtI_mod_final_v3_jobs_022_022583_data_consensus|length 54|copies 1
AACGAGCGCAACCCTTGATCTTAGTTGCCAGCATTCAGTTGGGCACTCTAAGGT
>2010915|reference BmtI_mod_final_v3_jobs_022_022583_data_consensus|length 57|copies 34
AACGAGCGCAACCCTTGATCTTAGTTGCCAGCATTCAGTTGGGCACTCTAAGGTGAC
>2010915|reference BmtI_mod_final_v3_jobs_022_022583_data_consensus|length 56|copies 1
AACGAGCGCAACCCTTGATCTTAGTTGCCAGCATTTAGTTGGGCACTCTAAGGTGA
>2010915|reference BmtI_mod_final_v3_jobs_022_022583_data_consensus|length 57|copies 14
AACGAGCGCAACCCTTGATCTTAGTTGCCAGCATTTAGTTGGGCACTCTAAGGTGAC
>2010915|reference BmtI_mod_final_v3_jobs_022_022583_data_consensus|length 40|copies 1
AACGAGCTCATAATCGCGACAGTAAATGCTAAATAAAAGG
>2010915|reference BmtI_mod_final_v3_jobs_022_022583_data_consensus|length 52|copies 1
AACGAGTCAGGTCATTTGGTAGAGGTTGTTCCGCAGAATGTCGGCTTCCGAA
>2010915|reference BmtI_mod_final_v3_jobs_022_022583_data_consensus|length 41|copies 2
AACGAGTCCATTTTACCGTCTTAATAATCGTACCTTCCTCT
>2010915|reference BmtI_mod_final_v3_jobs_022_022583_data_consensus|length 42|copies 1
AACGAGTCCATTTTACCGTCTTAATAATCGTACCTTCCTCTA
>2010915|reference BmtI_mod_final_v3_jobs_022_022583_data_consensus|length 51|copies 1
AACGAGTTAATGAATCAAGATCTTACAATTGATCCTAACCAAATGCCTAAA
>2010915|reference BmtI_mod_final_v3_jobs_022_022583_data_consensus|length 36|copies 1
AACGATAGCCTACATAGATCAGGGTGAAGGGAAACC
>2010915|reference BmtI_mod_final_v3_jobs_022_022583_data_consensus|length 40|copies 1
AACGATCACGAAGCAATTGATGAACACACCACTCGTGGCC
>2010915|reference BmtI_mod_final_v3_jobs_022_022583_data_consensus|length 37|copies 1
AACGATGACCGAATACCGTGCTGATTATATTATCATT
>2010915|reference BmtI_mod_final_v3_jobs_022_022583_data_consensus|length 38|copies 1
AACGATGGATTTGTTCTAAGTGAAAAGGATTTAGAACT
>2010915|reference BmtI_mod_final_v3_jobs_022_022583_data_consensus|length 49|copies 1
AACGATGGTGAAAGCTGATGGCGGTGACGCCGGAAAGATAAAAATGGTC
>2010915|reference BmtI_mod_final_v3_jobs_022_022583_data_consensus|length 56|copies 1
AACGATGGTTACGCCTGATCCGCCTTCGCCGGCTTCCCCAAAGCGAATTTTTTTAA
>2010915|reference BmtI_mod_final_v3_jobs_022_022583_data_consensus|length 53|copies 1
AACGATGTGGCCTTTCCAGTGTTTTGTTTCTATTACATATATACCAGTTGATA
>2010915|reference BmtI_mod_final_v3_jobs_022_022583_data_consensus|length 44|copies 1
AACGATGTTAGTTGCCTGACCGCCTTCAAACCGGCCAATGTTGG
>2010915|reference BmtI_mod_final_v3_jobs_022_022583_data_consensus|length 60|copies 1
AACGATTACCTTGGTATTCAGCTGATGTTATTTCCTCTTGGGCTAGGTAGTTTTTCTCAA
>2010915|reference BmtI_mod_final_v3_jobs_022_022583_data_consensus|length 37|copies 1
AACGATTAGGGATGTAAAATTGAACATTTGCACCAAG
>2010915|reference BmtI_mod_final_v3_jobs_022_022583_data_consensus|length 52|copies 2
AACGATTCAATCGCCATGTCCATTCGTTTGCAAAAACAAAGATACAAAAATC
>2010915|reference BmtI_mod_final_v3_jobs_022_022583_data_consensus|length 45|copies 3
AACGATTCCATCACTTGATCAATCTCATCTTTCGTCGTAAACCGG
>2010915|reference BmtI_mod_final_v3_jobs_022_022583_data_consensus|length 51|copies 1
AACGATTCGATTTATGGTTTGGCAGGAGTCGTTTGGTCAAATGATTTAAGA
>2010915|reference BmtI_mod_final_v3_jobs_022_022583_data_consensus|length 53|copies 6
AACGATTCTTTACTTTATGGAAGAAATATTAGAGATCTTGGAACGAAGGGACA
>2010915|reference BmtI_mod_final_v3_jobs_022_022583_data_consensus|length 36|copies 3
AACGATTGCAGCGCTTGATCCTATGTCAAGGATGCC
>2010915|reference BmtI_mod_final_v3_jobs_022_022583_data_consensus|length 40|copies 1
AACGATTGCAGCGCTTGATCCTATGTCAAGGATGCCGGAA
>2010915|reference BmtI_mod_final_v3_jobs_022_022583_data_consensus|length 42|copies 4
AACGATTGCAGCGCTTGATCCTATGTCAAGGATGCCGGAATT
>2010915|reference BmtI_mod_final_v3_jobs_022_022583_data_consensus|length 48|copies 1
AACGATTGGGACAACCGTTGTCGATGTGATCATATAGGCGGTAGTAAC
>2010915|reference BmtI_mod_final_v3_jobs_022_022583_data_consensus|length 48|copies 2
AACGATTGTATCAAATGAAGAGGAAGTGGCACCAGCTTTCCTCATAAA
>2010915|reference BmtI_mod_final_v3_jobs_022_022583_data_consensus|length 51|copies 1
AACGATTGTATCAAATGAAGAGGAAGTGGCACCAGCTTTCCTCATAAAGAA
>2010915|reference BmtI_mod_final_v3_jobs_022_022583_data_consensus|length 54|copies 1
AACGATTTCGGTGCAAAGTTCAATACATTCGTCACATATGTAAACTCCTGGCCC
>2010915|reference BmtI_mod_final_v3_jobs_022_022583_data_consensus|length 47|copies 1
AACGATTTGGAGAAGCTAAGCAAACAGATCCTTCAAACGAAAGCAGA
>2010915|reference BmtI_mod_final_v3_jobs_022_022583_data_consensus|length 52|copies 1
AACGATTTTTTGATCGGCACCGCCAAGTTCTTTCCAGTTTGTGATTTTTCCA
>2010915|reference BmtI_mod_final_v3_jobs_022_022583_data_consensus|length 59|copies 1
AACGCAAAAATTAAAGGAAAGAATTTTTTTCGAGCAACATACTTCTTACCAAATGTACT
>2010915|reference BmtI_mod_final_v3_jobs_022_022583_data_consensus|length 62|copies 3
AACGCAAAAATTAAAGGAAAGAATTTTTTTCGAGCAACATACTTCTTACCAAATGTACTCGG
>2010915|reference BmtI_mod_final_v3_jobs_022_022583_data_consensus|length 30|copies 1
AACGCAAACCCTGCTAGCATCGACACAAAA
>2010915|reference BmtI_mod_final_v3_jobs_022_022583_data_consensus|length 48|copies 1
AACGCAAGTAACTCTTGATCTCAACCGGAAAATTAAATTGTCAAGTGA
>2010915|reference BmtI_mod_final_v3_jobs_022_022583_data_consensus|length 49|copies 14
AACGCAAGTAACTCTTGATCTCAACCGGAAAATTAAATTGTCAAGTGAT
>2010915|reference BmtI_mod_final_v3_jobs_022_022583_data_consensus|length 50|copies 1
AACGCAAGTAACTCTTGATCTCAACCGGAAAATTAAATTGTCAAGTGATG
>2010915|reference BmtI_mod_final_v3_jobs_022_022583_data_consensus|length 52|copies 1
AACGCAAGTAACTCTTGATCTCAACCGGAAAATTAAATTGTCAAGTGATGGA
>2010915|reference BmtI_mod_final_v3_jobs_022_022583_data_consensus|length 48|copies 2
AACGCAATATTTTCTAATGGAGTGTAATGATCATATAGCAAACTGGAA
>2010915|reference BmtI_mod_final_v3_jobs_022_022583_data_consensus|length 49|copies 1
AACGCATTCATCAATGGACTTAGTAAATCTACAGCAAAAATGCTCTCTT
>2010915|reference BmtI_mod_final_v3_jobs_022_022583_data_consensus|length 54|copies 1
AACGCCAACCGTCTCACTGGCAGTGATTTGGACATTCGCAATATGATCCTTGTT
>2010915|reference BmtI_mod_final_v3_jobs_022_022583_data_consensus|length 45|copies 1
AACGCCATTTATCCACGTTATTTAGCCGTACCATTGTCTATTCCT
>2010915|reference BmtI_mod_final_v3_jobs_022_022583_data_consensus|length 23|copies 1
AACGCCATTTCCCGCTTTACTGG
>2010915|reference BmtI_mod_final_v3_jobs_022_022583_data_consensus|length 50|copies 1
AACGCCATTTCCCGCTTTACTGGCCATTTCAGAGCTTGAGCTGGTTAAGC
>2010915|reference BmtI_mod_final_v3_jobs_022_022583_data_consensus|length 56|copies 1
AACGCCATTTCCCGCTTTACTGGCCATTTCAGAGCTTGAGCTGGTTAAGCCTGCTG
>2010915|reference BmtI_mod_final_v3_jobs_022_022583_data_consensus|length 35|copies 1
AACGCCTATTTCATGAGTGGTAGCAGCCGTTCGAG
>2010915|reference BmtI_mod_final_v3_jobs_022_022583_data_consensus|length 43|copies 1
AACGCCTGATCCAACGAGATATGGAACAGGGTGTCGGAGTCAT
>2010915|reference BmtI_mod_final_v3_jobs_022_022583_data_consensus|length 59|copies 1
AACGCGGCCCGGATCATTTCCCATTTATTGGTGTAAAAGGATCCGGTATGGGAGCGCAA
>2010915|reference BmtI_mod_final_v3_jobs_022_022583_data_consensus|length 56|copies 1
AACGCGGCTTAATGATCGACTTTGGCGATATTAAAGACATTTGGAAAAATGAAATC
>2010915|reference BmtI_mod_final_v3_jobs_022_022583_data_consensus|length 41|copies 12
AACGCGTTTGCTGAATATACAGATCATAATATCGTTCAGGT
>2010915|reference BmtI_mod_final_v3_jobs_022_022583_data_consensus|length 42|copies 1
AACGCGTTTGCTGAATATACAGATCATAATATCGTTCAGGTT
>2010915|reference BmtI_mod_final_v3_jobs_022_022583_data_consensus|length 35|copies 6
AACGCTCTTATGATTTATTAGTGAACAAATATCAC
>2010915|reference BmtI_mod_final_v3_jobs_022_022583_data_consensus|length 49|copies 1
AACGCTGTCGTATCCAGTAACATTTTCACGTCATGAATCACTTTTTCGA
>2010915|reference BmtI_mod_final_v3_jobs_022_022583_data_consensus|length 42|copies 1
AACGCTTCGTTATTGGACAGAATTACAATTGATTATTATGGT
>2010915|reference BmtI_mod_final_v3_jobs_022_022583_data_consensus|length 58|copies 1
AACGCTTTAAATGACTAAACAAGTTTTTTAAAAAGAATTGCCATCCCCATCTCCAAAT
>2010915|reference BmtI_mod_final_v3_jobs_022_022583_data_consensus|length 16|copies 1
AACGCTTTATATGCTA
>2010915|reference BmtI_mod_final_v3_jobs_022_022583_data_consensus|length 36|copies 2
AACGCTTTATATGCTAGATCAAGCGTAAAATAATGA
>2010915|reference BmtI_mod_final_v3_jobs_022_022583_data_consensus|length 41|copies 4
AACGCTTTTTGCAGCCTGAACGATCACGGCAACTGATTCAC
>2010915|reference BmtI_mod_final_v3_jobs_022_022583_data_consensus|length 42|copies 3
AACGCTTTTTGCAGCCTGAACGATCACGGCAACTGATTCACG
>2010915|reference BmtI_mod_final_v3_jobs_022_022583_data_consensus|length 52|copies 24
AACGGAAGAACCTACAAATTCTTAATTTAAGGAGAACAACAACATGTCAAAC
>2010915|reference BmtI_mod_final_v3_jobs_022_022583_data_consensus|length 37|copies 1
AACGGAAGAGTATCAGGATCGATTCCCGCTTGCCATA
>2010915|reference BmtI_mod_final_v3_jobs_022_022583_data_consensus|length 50|copies 5
AACGGAAGAGTATCAGGATCGATTCCCGCTTGCCATAGGTGTTCTAAAAG
>2010915|reference BmtI_mod_final_v3_jobs_022_022583_data_consensus|length 51|copies 1
AACGGAAGAGTATCAGGATCGATTCCCGCTTGCCATAGGTGTTCTAAAAGG
>2010915|reference BmtI_mod_final_v3_jobs_022_022583_data_consensus|length 52|copies 1
AACGGAAGCATTTCTTAAAATGAGGAAATTTGATCTTGTGAAATTACAGAAA
>2010915|reference BmtI_mod_final_v3_jobs_022_022583_data_consensus|length 59|copies 2
AACGGAATAAAAATCACAGTTTTTGTTATATTTATACCTTATTTTGATACTAAAACACC
>2010915|reference BmtI_mod_final_v3_jobs_022_022583_data_consensus|length 40|copies 1
AACGGAATGGTAATAAAGCCAAGCCAGTTAATATAATCCT
>2010915|reference BmtI_mod_final_v3_jobs_022_022583_data_consensus|length 39|copies 2
AACGGACTCGTGATGATGTCTGTCCCATATTATGCGATG
>2010915|reference BmtI_mod_final_v3_jobs_022_022583_data_consensus|length 44|copies 1
AACGGAGCTGCACCCAATTTAAAGGCTAATCCAACAAAAACCAT
>2010915|reference BmtI_mod_final_v3_jobs_022_022583_data_consensus|length 54|copies 1
AACGGATAAAGGTTCCGATCATCCAGCGTGAATTATAATCATCAGGTGAATGGA
>2010915|reference BmtI_mod_final_v3_jobs_022_022583_data_consensus|length 55|copies 2
AACGGATAAAGGTTCCGATCATCCAGCGTGAATTATAATCATCAGGTGAATGGAA
>2010915|reference BmtI_mod_final_v3_jobs_022_022583_data_consensus|length 56|copies 4
AACGGATAAAGGTTCCGATCATCCAGCGTGAATTATAATCATCAGGTGAATGGAAA
>2010915|reference BmtI_mod_final_v3_jobs_022_022583_data_consensus|length 59|copies 1
AACGGATAACTTTGAAACATTTGTAAATCGCTCGGGTGAGGGGAATTCTGAAACTATAT
>2010915|reference BmtI_mod_final_v3_jobs_022_022583_data_consensus|length 42|copies 10
AACGGATAATAAACAGGATCTTGCACGATAACCGCATCACCT
>2010915|reference BmtI_mod_final_v3_jobs_022_022583_data_consensus|length 49|copies 1
AACGGATATCCTGGTTTATCATGCCCGCTCCTACAAGGATATTCAAGGG
>2010915|reference BmtI_mod_final_v3_jobs_022_022583_data_consensus|length 25|copies 1
AACGGATCTCGATGAGTGAAGAAAG
>2010915|reference BmtI_mod_final_v3_jobs_022_022583_data_consensus|length 36|copies 1
AACGGATTTAGAATGTCACGGGTTTGAATTGACAGG
>2010915|reference BmtI_mod_final_v3_jobs_022_022583_data_consensus|length 57|copies 1
AACGGATTTCTTGCCATGGAATGGTGTTGGGTACGTATTCACTTTGTCAGCTAACTC
>2010915|reference BmtI_mod_final_v3_jobs_022_022583_data_consensus|length 51|copies 17
AACGGCAAGACCGGAATCCCAAGCGGAATAAAGATTAACGTATCCTCGACA
>2010915|reference BmtI_mod_final_v3_jobs_022_022583_data_consensus|length 52|copies 2
AACGGCAAGACCGGAATCCCAAGCGGAATAAAGATTAACGTATCCTCGACAA
>2010915|reference BmtI_mod_final_v3_jobs_022_022583_data_consensus|length 50|copies 3
AACGGCACAAAGAAACGGTTAGTTAGGAGGTATACCATGAAGGTAGTAGT
>2010915|reference BmtI_mod_final_v3_jobs_022_022583_data_consensus|length 68|copies 7
AACGGCACCTTCTTTTACAAAGGTCTCGGTGACAGCCCTTCCAATCCCGGAGGCACCTCCGGTCAAAT
>2010915|reference BmtI_mod_final_v3_jobs_022_022583_data_consensus|length 35|copies 1
AACGGCACTTGTATCTGATCTTTCTGTGTATCGAA
>2010915|reference BmtI_mod_final_v3_jobs_022_022583_data_consensus|length 37|copies 7
AACGGCACTTGTATCTGATCTTTCTGTGTATCGAACT
>2010915|reference BmtI_mod_final_v3_jobs_022_022583_data_consensus|length 54|copies 2
AACGGCATATGTTTCAAGGCTTGAGCGGATGATTAATCGTGATAAAAACCATCC
>2010915|reference BmtI_mod_final_v3_jobs_022_022583_data_consensus|length 57|copies 2
AACGGCATGCTGGTCAACGATACAAAAGAAACAATTGTATTCGTTTTGCATTTCAAC
>2010915|reference BmtI_mod_final_v3_jobs_022_022583_data_consensus|length 53|copies 2
AACGGCCACATCTGGTTGGATTCCCTTTTTGTGGATCCAATTTCCATCTGGGG
>2010915|reference BmtI_mod_final_v3_jobs_022_022583_data_consensus|length 45|copies 4
AACGGCCCTCATGTTCATCATAAATGGTTTGGATCAATTCTTTTA
>2010915|reference BmtI_mod_final_v3_jobs_022_022583_data_consensus|length 42|copies 1
AACGGCCGGCACCATCATTTGAAGCATGGCTGGAGAAAATGG
>2010915|reference BmtI_mod_final_v3_jobs_022_022583_data_consensus|length 47|copies 1
AACGGCGAGCGCTATCCTGGGAGATTTTAACCGCCAGATAATTGATG
>2010915|reference BmtI_mod_final_v3_jobs_022_022583_data_consensus|length 51|copies 1
AACGGCGAGCGCTATCCTGGGAGATTTTAACCGCCAGATAATTGATGTCTA
>2010915|reference BmtI_mod_final_v3_jobs_022_022583_data_consensus|length 49|copies 2
AACGGCGGAAGGCTTCGCTGAATTAATTCACCGTCAAATGCGTGACCGT
>2010915|reference BmtI_mod_final_v3_jobs_022_022583_data_consensus|length 59|copies 2
AACGGCGTACCATTCGAAGTTGAAACGAAACGTGGCTTGGATCATGGAGCATGGGTGGT
>2010915|reference BmtI_mod_final_v3_jobs_022_022583_data_consensus|length 49|copies 1
AACGGCTCCAAGCATCTGAAGGGCGAATTTACCTATGGACTGAAATTTG
>2010915|reference BmtI_mod_final_v3_jobs_022_022583_data_consensus|length 46|copies 1
AACGGCTGCATGAATACAGACCAAAACAGCTGGCCCAAATGATTGC
>2010915|reference BmtI_mod_final_v3_jobs_022_022583_data_consensus|length 56|copies 1
AACGGCTTCTTGAACGGCGGATTGAATTTGCGCCTTATTTGTCACGTCCAAAGCTG
>2010915|reference BmtI_mod_final_v3_jobs_022_022583_data_consensus|length 10|copies 1
AACGGCTTTT
>2010915|reference BmtI_mod_final_v3_jobs_022_022583_data_consensus|length 52|copies 1
AACGGGAAGTAGCTCAGCTTGGTAGAGCACTTGGTTTGGGACCAAGGGGTCG
>2010915|reference BmtI_mod_final_v3_jobs_022_022583_data_consensus|length 41|copies 1
AACGGGAATCTCGCCTGCAGCTGTAGTATATAGCGTAATTA
>2010915|reference BmtI_mod_final_v3_jobs_022_022583_data_consensus|length 56|copies 1
AACGGGATTTGTTCCTCATTTCTTTAAAAGCAGGAGGAACAGGTCTTAATTTGATG
>2010915|reference BmtI_mod_final_v3_jobs_022_022583_data_consensus|length 57|copies 1
AACGGGCGGTCATTGAATTGGTAAACAAAGGGTATCTTTACCGGCAAAGAGGGAAAG
>2010915|reference BmtI_mod_final_v3_jobs_022_022583_data_consensus|length 47|copies 1
AACGGGGCCTTAGCTCAGCTGGGAGAGCGCCTGCTTTGCACGCAGGA
>2010915|reference BmtI_mod_final_v3_jobs_022_022583_data_consensus|length 61|copies 1
AACGGGTCCGAATGATATTTTCCACGACGAACGCCTTTTTTGTGAAATACAAATAATCCCG
>2010915|reference BmtI_mod_final_v3_jobs_022_022583_data_consensus|length 51|copies 2
AACGGGTGCTGTTTAGAACCCTTGCGTGGGAAAATCCCAATCAATTCCCTG
>2010915|reference BmtI_mod_final_v3_jobs_022_022583_data_consensus|length 39|copies 4
AACGGGTGCTTGAGTAAAAGATCAGAGCTGTCATTAAGG
>2010915|reference BmtI_mod_final_v3_jobs_022_022583_data_consensus|length 19|copies 1
AACGGGTTTCAATCCAGAT
>2010915|reference BmtI_mod_final_v3_jobs_022_022583_data_consensus|length 48|copies 1
AACGGGTTTCAATCCAGATCCGTGTATTTGCCGGGTTGGCGAAGATTA
>2010915|reference BmtI_mod_final_v3_jobs_022_022583_data_consensus|length 49|copies 11
AACGGGTTTCAATCCAGATCCGTGTATTTGCCGGGTTGGCGAAGATTAT
>2010915|reference BmtI_mod_final_v3_jobs_022_022583_data_consensus|length 53|copies 1
AACGGTAAGAATGGTTTACGGAACATCCCTTTAGCCGTTCCTGACAACGAGCC
>2010915|reference BmtI_mod_final_v3_jobs_022_022583_data_consensus|length 36|copies 1
AACGGTACATTTATTGATGGTTGTCGTATATCTGAT
>2010915|reference BmtI_mod_final_v3_jobs_022_022583_data_consensus|length 10|copies 1
AACGGTAGTC
>2010915|reference BmtI_mod_final_v3_jobs_022_022583_data_consensus|length 44|copies 4
AACGGTATACACAGTTCGAGAGAAGATCGGCGATAGGAGAATCC
>2010915|reference BmtI_mod_final_v3_jobs_022_022583_data_consensus|length 53|copies 1
AACGGTATTCTTTCGTTTAAAACTGCTACACATGATCAAGCTGTTCAAGCGGG
>2010915|reference BmtI_mod_final_v3_jobs_022_022583_data_consensus|length 57|copies 2
AACGGTCAAAAGCCTGACCAAGTCTTTAAATACCTTTCACTAGCCTACGATAGGGCT
>2010915|reference BmtI_mod_final_v3_jobs_022_022583_data_consensus|length 49|copies 1
AACGGTCAGAACTTCCAACGAACAAGTGAGAAAGAAAATATATGAGGTA
>2010915|reference BmtI_mod_final_v3_jobs_022_022583_data_consensus|length 40|copies 1
AACGGTGAGTATTCTGGATCGCATTCGTACAACAATAATG
>2010915|reference BmtI_mod_final_v3_jobs_022_022583_data_consensus|length 42|copies 1
AACGGTGAGTATTCTGGATCGCATTCGTACAACAATAATGTG
>2010915|reference BmtI_mod_final_v3_jobs_022_022583_data_consensus|length 46|copies 5
AACGGTGAGTATTCTGGATCGCATTCGTACAACAATAATGTGGTGG
>2010915|reference BmtI_mod_final_v3_jobs_022_022583_data_consensus|length 37|copies 1
AACGGTGATCGATTCTGATCAAATTATCTTTTTGGAT
>2010915|reference BmtI_mod_final_v3_jobs_022_022583_data_consensus|length 36|copies 1
AACGGTGATTGTGCACGATCCCATTGTCCTCCAACA
>2010915|reference BmtI_mod_final_v3_jobs_022_022583_data_consensus|length 39|copies 3
AACGGTGATTGTGCACGATCCCATTGTCCTCCAACACCC
>2010915|reference BmtI_mod_final_v3_jobs_022_022583_data_consensus|length 45|copies 3
AACGGTGTTGACCAAGGCCTAGCTCATATCCGTCGTGGAGCAAGC
>2010915|reference BmtI_mod_final_v3_jobs_022_022583_data_consensus|length 54|copies 36
AACGGTGTTGATATTGAGGATTGCGGACTCGTTAGCGAAAAACTCAGCGAAAAA
>2010915|reference BmtI_mod_final_v3_jobs_022_022583_data_consensus|length 41|copies 2
AACGTAACACTTACTAGTATAGATCAGATTCCATCATGGCT
>2010915|reference BmtI_mod_final_v3_jobs_022_022583_data_consensus|length 42|copies 1
AACGTAATAAGCAATTAGAGATGGAGAATGATATTTTAAAGC
>2010915|reference BmtI_mod_final_v3_jobs_022_022583_data_consensus|length 48|copies 1
AACGTACAGCAAGAAAACAAGGCGGAAAAGGCTTAATCGGATGGTATA
>2010915|reference BmtI_mod_final_v3_jobs_022_022583_data_consensus|length 56|copies 1
AACGTACAGCAAGAAAACAAGGCGGAAAAGGCTTAATCGGATGGTATAAAAAAATG
>2010915|reference BmtI_mod_final_v3_jobs_022_022583_data_consensus|length 11|copies 1
AACGTACTTTT
>2010915|reference BmtI_mod_final_v3_jobs_022_022583_data_consensus|length 37|copies 6
AACGTAGCTACACAAACACGTGCTGTGAATGTAGATG
>2010915|reference BmtI_mod_final_v3_jobs_022_022583_data_consensus|length 46|copies 3
AACGTATCATTTATCAATCTGTTTATAAATGGAATTTTACAACCCA
>2010915|reference BmtI_mod_final_v3_jobs_022_022583_data_consensus|length 48|copies 1
AACGTATGTGGTAACGGCCACAGCCATAGATCCAGATGGGACGACAGT
>2010915|reference BmtI_mod_final_v3_jobs_022_022583_data_consensus|length 48|copies 1
AACGTATTTATTAATTACACGCAATGTAGATCCCAAGCGACTTCACCA
>2010915|reference BmtI_mod_final_v3_jobs_022_022583_data_consensus|length 49|copies 2
AACGTATTTATTAATTACACGCAATGTAGATCCCAAGCGACTTCACCAA
>2010915|reference BmtI_mod_final_v3_jobs_022_022583_data_consensus|length 65|copies 1
AACGTCAGGTGCCCACATATGGAACGGAGCTGCACCCAATTTAAAGGCTAATCCAACAAAAACCA
>2010915|reference BmtI_mod_final_v3_jobs_022_022583_data_consensus|length 50|copies 2
AACGTCGAGCCCGTTTCGTCTACGTCGGGTATTTCAGGAAAATCAAGCAA
>2010915|reference BmtI_mod_final_v3_jobs_022_022583_data_consensus|length 40|copies 1
AACGTCTAGTATCCATAATAATAACCAATTAACCTCGATG
>2010915|reference BmtI_mod_final_v3_jobs_022_022583_data_consensus|length 46|copies 1
AACGTCTGGACAAGATGAAACGGAAGATCACAAAATGTTACTTGAT
>2010915|reference BmtI_mod_final_v3_jobs_022_022583_data_consensus|length 34|copies 1
AACGTGAAGGATTAAAATGGCTGTTGAAAACGAC
>2010915|reference BmtI_mod_final_v3_jobs_022_022583_data_consensus|length 44|copies 4
AACGTGAAGGATTAAAATGGCTGTTGAAAACGACTTCCATCCCT
>2010915|reference BmtI_mod_final_v3_jobs_022_022583_data_consensus|length 10|copies 1
AACGTGAATT
>2010915|reference BmtI_mod_final_v3_jobs_022_022583_data_consensus|length 57|copies 1
AACGTGAGCAAACCTTGAACCAATTGCTTGTTGAAATGGATGGTTTTGGGGCAAATG
>2010915|reference BmtI_mod_final_v3_jobs_022_022583_data_consensus|length 30|copies 1
AACGTGCTATCAGCTAGCACGTCTATTTCA
>2010915|reference BmtI_mod_final_v3_jobs_022_022583_data_consensus|length 37|copies 1
AACGTGGAAAACTTTAGGATCAGACATCTGGTGGGGG
>2010915|reference BmtI_mod_final_v3_jobs_022_022583_data_consensus|length 63|copies 1
AACGTGGGCGGTCCGAAGTTCCCATTTTGGGCAGGGGTCATCACTGCTGGAATTGTCGGAACT
>2010915|reference BmtI_mod_final_v3_jobs_022_022583_data_consensus|length 51|copies 1
AACGTGTATTAGCCCATTTATTAAGTGTTCAACTGGTTAATCCAAGCATGA
>2010915|reference BmtI_mod_final_v3_jobs_022_022583_data_consensus|length 57|copies 2
AACGTGTCTTTATCAAGTCCCCTTCGATTACCTTCCCTTATGGCAAGGTACAAGGCA
>2010915|reference BmtI_mod_final_v3_jobs_022_022583_data_consensus|length 42|copies 1
AACGTGTTCGAATCCTGTGAAGATCTGGAATATAAACACATG
>2010915|reference BmtI_mod_final_v3_jobs_022_022583_data_consensus|length 32|copies 1
AACGTTAAGACCGATCATGGTCGGCGAACGAA
>2010915|reference BmtI_mod_final_v3_jobs_022_022583_data_consensus|length 54|copies 1
AACGTTATGTTGACCATGATGTTTTAAAAGCTTAAAAAAGGGTTACATAAAGGG
>2010915|reference BmtI_mod_final_v3_jobs_022_022583_data_consensus|length 36|copies 1
AACGTTGACTTCCCAGATCCGGAAGGTCCAATAACG
>2010915|reference BmtI_mod_final_v3_jobs_022_022583_data_consensus|length 57|copies 23
AACGTTGCTATAGCAGAATTAACTGGCCTGTTTCTGACCCAAAAGGCAATAGAGGAA
>2010915|reference BmtI_mod_final_v3_jobs_022_022583_data_consensus|length 43|copies 1
AACGTTGGCTGAAACTGATATTGCGCAAGATGTTGCCGATAAA
>2010915|reference BmtI_mod_final_v3_jobs_022_022583_data_consensus|length 57|copies 1
AACGTTTGACCTGATAATTCATATAACTTTTTTTCAAGATCTGGGTCAGTATTCTTA
>2010915|reference BmtI_mod_final_v3_jobs_022_022583_data_consensus|length 43|copies 17
AACGTTTTTTGGCCACTGAATCACTGTACGGGCTGAGCATTGG
>2010915|reference BmtI_mod_final_v3_jobs_022_022583_data_consensus|length 47|copies 1
AACTAAAACTTTATTCAGATCATCCAACGAACGGCAGCGGTAACTGT
>2010915|reference BmtI_mod_final_v3_jobs_022_022583_data_consensus|length 48|copies 9
AACTAAAACTTTATTCAGATCATCCAACGAACGGCAGCGGTAACTGTC
[truncated: 17,970,793 more chars]
