# Supplementary material for: Genome-wide identification of 5-methylcytosine sites in bacterial genomes by high-throughput sequencing of MspJI restriction fragments
Source: PLoS One. 2021 May 11;16(5):e0247541. doi: 10.1371/journal.pone.0247541 (PMC8112702; doi:10.1371/journal.pone.0247541)
Supplement: S3 Dataset — (GZ) [file pone.0247541.s005.gz › Data_set_3/Bac_stearothermophilus_1939636_MspJI_processed.fasta]

>1939636|reference BsrF|length 54|copies 2
AAAAAAAAGAGCCTTCTTATGAGGCTCGCTCCGCCAGCCGGCGGATGAAGGCGT
>1939636|reference BsrF|length 55|copies 1
AAAAAAAATGCCCCGTGCATCATTTTTATCGATGAAATTGACGCTGTCGGGCGCC
>1939636|reference BsrF|length 70|copies 3
AAAAAAACGAATTTTTTTAGTTAAACAAAAAAACGCCCTTTTACAGGGCGTTGGACAATGCTTTTTCGTC
>1939636|reference BsrF|length 60|copies 9
AAAAAAACGATCGCAATCGAAACCCTTCCATTGTTTTTTGGCGCAAGAGGAAGACGTTAG
>1939636|reference BsrF|length 59|copies 1
AAAAAAAGAGCGCTTCGATCGGCTCGTTGTTATACGTTAAAATTTGTCCGCGCGTATCA
>1939636|reference BsrF|length 60|copies 2
AAAAAAAGCAGGCAGTCCGCTTTTTCCCACGTAAATGAAAAAGCCGGCATCGCCTGCCCC
>1939636|reference BsrF|length 49|copies 1
AAAAAAAGCGAGGGCCGCATCATCTTGTTTATCGACGAGCTGCACACGA
>1939636|reference BsrF|length 13|copies 1
AAAAAAAGCGGTG
>1939636|reference BsrF|length 46|copies 1
AAAAAAAGCGTACCAGCAAGCGCTCTATTTTTTGGCGCATCGGATG
>1939636|reference BsrF|length 51|copies 1
AAAAAAAGGAGGAGGCCGATGATGGCGGAAACTTTGACTCCACGACAAATT
>1939636|reference BsrF|length 58|copies 1
AAAAAAATAAACATCGCAATGATCAGCGGTGGACGATGCTCCCCGCTTTTTTTCATGG
>1939636|reference BsrF|length 56|copies 1
AAAAAAATGAGGCGAAAAAAATTATCTACATCCCGGACCCGGTCTGCTGGACGGAG
>1939636|reference BsrF|length 54|copies 1
AAAAAAATGCCCCGTGCATCATTTTTATCGATGAAATTGACGCTGTCGGGCGCC
>1939636|reference BsrF|length 57|copies 1
AAAAAAATGGCCGAGTGCGGCATCAAAGTGGCGGAAACGCCGGCCGTCATCGGCGAA
>1939636|reference BsrF|length 62|copies 1
AAAAAAATTCGATCAAAGTCAACTCGCGGATGGAGACGAACATCCCCGGCGTGTATGCGGCC
>1939636|reference BsrF|length 64|copies 1
AAAAAACAAAGAACTTATAAAAGCTATTCTTCAGAATTGAAGCTGGAAGCCGTTCAAAGAGCCT
>1939636|reference BsrF|length 63|copies 1
AAAAAACAAGCCGCCTCGGCCGCGAAGCAGGCGCCGCAGCCAGTGAAAAAAGAAAAAGAGCTG
>1939636|reference BsrF|length 38|copies 1
AAAAAACAGCGATGCCCGCCCGTAAGACAGCTCAATCG
>1939636|reference BsrF|length 49|copies 1
AAAAAACCAGGCAAACCGCCCGCTCCACGTCGCCACGGCCGCCGCGTTG
>1939636|reference BsrF|length 31|copies 1
AAAAAACCCCGCCGCCGTCAGCCAAAGATGC
>1939636|reference BsrF|length 69|copies 1
AAAAAACGAATTTTTTTAGTTAAACAAAAAAACGCCCTTTTACAGGGCGTTGGACAATGCTTTTTCGTC
>1939636|reference BsrF|length 59|copies 9
AAAAAACGATCGCAATCGAAACCCTTCCATTGTTTTTTGGCGCAAGAGGAAGACGTTAG
>1939636|reference BsrF|length 49|copies 1
AAAAAACGCCGGGGACATACATCGATGGATCACCGGCAAATTGACTCGC
>1939636|reference BsrF|length 49|copies 1
AAAAAACGGAAAGGATGTGATCGCATGAAGCGCCGGCTCGTTTCGCTGT
>1939636|reference BsrF|length 44|copies 1
AAAAAACGGAGCCGCTTGCGGAGATCGGCCCGGTGATGACGCTG
>1939636|reference BsrF|length 46|copies 1
AAAAAACGGAGCCGCTTGCGGAGATCGGCCCGGTGATGACGCTGGA
>1939636|reference BsrF|length 51|copies 1
AAAAAACGGGAAAGGAGGGCAGCCCATGTTCTTGAACATGACGTTCATCCG
>1939636|reference BsrF|length 52|copies 4
AAAAAACGGGACAAACATAATGGCTCCGAACATGCCGATGCTCATGAAAAAG
>1939636|reference BsrF|length 53|copies 1
AAAAAACGGGACGTACCGTTCTCCCTCATCCAAATGGCCGTGGCCGCCGATGC
>1939636|reference BsrF|length 53|copies 1
AAAAAACGGGCCTACTCCCCTGCCGCCAGGGAAGGGAGCGCTTCCATCAAACC
>1939636|reference BsrF|length 55|copies 1
AAAAAACGGGCCTACTCCCCTGCCGCCAGGGAAGGGAGCGCTTCCATCAAACCGG
>1939636|reference BsrF|length 54|copies 1
AAAAAACGGGTCGCCCGGCGGCGGATCCGGAACGGCTGCTTCGCCTAATGCTGC
>1939636|reference BsrF|length 47|copies 13
AAAAAACGGGTTTTGCCTATGGGCGCACAGTGAACAACATCGGTTTG
>1939636|reference BsrF|length 53|copies 7
AAAAAACGGTCTCAACCATTTCCCGATCGCCGACATCTAGCCGCGCATACCGG
>1939636|reference BsrF|length 47|copies 1
AAAAAACGTCGACAACAACTCCTTAAACAGCCGATCATGGTCGATTC
>1939636|reference BsrF|length 62|copies 1
AAAAAACTAAAAAACCCGTTTGCCAGAAACGTTGTGATTTCCGCCCCGGCATCATAAACGCA
>1939636|reference BsrF|length 63|copies 2
AAAAAACTAAAAAACCCGTTTGCCAGAAACGTTGTGATTTCCGCCCCGGCATCATAAACGCAT
>1939636|reference BsrF|length 44|copies 1
AAAAAAGAAGGCGATATCGCCAAACTGTCCGATGTACTCGGGCT
>1939636|reference BsrF|length 56|copies 1
AAAAAAGAAGTCATTCCTGGCGTAGGGATGATGAGGTTTCGCGACGTTACGGAGCG
>1939636|reference BsrF|length 32|copies 1
AAAAAAGAATTGACGCCGGCCGAGCCGCTTGG
>1939636|reference BsrF|length 44|copies 1
AAAAAAGAGACAGCCGGCGGCGTCTCTTTCTATTTCGTTACTGC
>1939636|reference BsrF|length 40|copies 16
AAAAAAGAGATATGGCGGCGTCGTTTCCGTATTGACGATG
>1939636|reference BsrF|length 45|copies 1
AAAAAAGAGCGCAAACGCTATGCGCTGCGCTGGTCAGCCGCCTCC
>1939636|reference BsrF|length 58|copies 1
AAAAAAGAGCGCTTCGATCGGCTCGTTGTTATACGTTAAAATTTGTCCGCGCGTATCA
>1939636|reference BsrF|length 42|copies 2
AAAAAAGCAAAGTGCATATGGCGATCGTCGTCGATGAGTTCG
>1939636|reference BsrF|length 59|copies 1
AAAAAAGCAGGCAGTCCGCTTTTTCCCACGTAAATGAAAAAGCCGGCATCGCCTGCCCC
>1939636|reference BsrF|length 46|copies 1
AAAAAAGCAGTGCTTCGCAAAGCGGCGGATTACTTGCGCGCCCACC
>1939636|reference BsrF|length 47|copies 1
AAAAAAGCCGGTTACCTCGGCACAGATGATGCCAGCCTTGTCGAACG
>1939636|reference BsrF|length 51|copies 29
AAAAAAGCGATCTGCACCTCGTTGTGGCAGGCACGAAAGACGCGATCAACA
>1939636|reference BsrF|length 42|copies 1
AAAAAAGCGCGCTATTCACACCCTGGCGATTACAACGTCTTG
>1939636|reference BsrF|length 52|copies 1
AAAAAAGGAAAAACGATAACGACAGCCCGGTGATGCCGATGAGCAATACCGG
>1939636|reference BsrF|length 73|copies 1
AAAAAAGGCGGATTTTTCGTTTGAGCACATTTTTTATTCAAATAACGGATGGATGACCGGGTGTTTTCGCCGG
>1939636|reference BsrF|length 56|copies 2
AAAAAAGGCGGGGCGCCGAAATATCATGAGAAAAACGCCGCCCAAGGAAAGCTGTT
>1939636|reference BsrF|length 46|copies 1
AAAAAAGTAGTTGCCGAGCCCCGTTTTCGCCGGGCGCGACTCAATT
>1939636|reference BsrF|length 50|copies 1
AAAAAAGTGACTGTTCATTAATTCACATAGCGACCGATTATGTTCCTCAT
>1939636|reference BsrF|length 62|copies 1
AAAAAAGTGGCTTGCCCGTCTAAAAAACGCCGCATGGAAAAGGAAAACGGGCGGCTGAAGGA
>1939636|reference BsrF|length 56|copies 1
AAAAAAGTTAAGCAAAAGACAGGGAAAGTCTTTTGGCATGTTGAATTATATGGAGT
>1939636|reference BsrF|length 52|copies 1
AAAAAATAAAGGAAAGATGATTGTTGAATGCGGATTGAGGTGAAAAGCCATG
>1939636|reference BsrF|length 37|copies 1
AAAAAATACCGAATAAAGCCTGGCGGTTTAGGGAACG
>1939636|reference BsrF|length 41|copies 1
AAAAAATCAAGCAGCACATATTGGCCGGCTTATTGCTTCCG
>1939636|reference BsrF|length 56|copies 1
AAAAAATCGCCGATGTATACGCTTCGTTCGGGTTTCCTCTCCTTCATCTCGAAGTC
>1939636|reference BsrF|length 48|copies 2
AAAAAATGACGAATCACGCCATCGAGAAAGGGGACGTGTTGGCTGTAG
>1939636|reference BsrF|length 54|copies 1
AAAAAATGAGCGCCAACGCCGTCATCACGCGTCCGAAAGCTGAACAAACCGACG
>1939636|reference BsrF|length 55|copies 1
AAAAAATGAGGCGAAAAAAATTATCTACATCCCGGACCCGGTCTGCTGGACGGAG
>1939636|reference BsrF|length 53|copies 1
AAAAAATGCCCCGTGCATCATTTTTATCGATGAAATTGACGCTGTCGGGCGCC
>1939636|reference BsrF|length 54|copies 5
AAAAAATGGCCGTATTCAATCGTCAGCTTTTTGATGACCGGTTCAAGCCCCCAG
>1939636|reference BsrF|length 44|copies 3
AAAAAATGGCGTATACCGACTTTCTGACCGGCGTTCATAACCGC
>1939636|reference BsrF|length 45|copies 1
AAAAAATGGCGTATACCGACTTTCTGACCGGCGTTCATAACCGCG
>1939636|reference BsrF|length 51|copies 1
AAAAAATGGCTGACTCGATTACCACTTATTTTTCCCAGCCGGAAGCGGTTG
>1939636|reference BsrF|length 55|copies 1
AAAAAATTCAAAAATGACGACCCCTCTTCATCCCCACTGCCAAACGGCAAGTACG
>1939636|reference BsrF|length 51|copies 1
AAAAAATTCGGAATGACAGTCGCCTCCCACGGAACAAGCATCGTTGCAATG
>1939636|reference BsrF|length 43|copies 20
AAAAAATTGAGGCGCTCGACTTGCCGGGCATCGCTTTCATCCG
>1939636|reference BsrF|length 30|copies 1
AAAAACAAAAGCGCCGGCCGTTGAATGAGG
>1939636|reference BsrF|length 57|copies 1
AAAAACAAACAAGCGCCCTCCGGTCTCATACGATGAGGTGTTGGCGTTTGTCCACCC
>1939636|reference BsrF|length 58|copies 6
AAAAACAAACAAGCGCCCTCCGGTCTCATACGATGAGGTGTTGGCGTTTGTCCACCCC
>1939636|reference BsrF|length 63|copies 2
AAAAACAAACGTGGCTTGTGCCGATGGCAAAGGGGGAAACGCTTGGCGCCTTCGGGCTCACTG
>1939636|reference BsrF|length 58|copies 1
AAAAACAAAGCGTGCCGGTCGCCAGCTTAGAAGAGCATTCGTAACCACAAAAAAGCGG
>1939636|reference BsrF|length 40|copies 1
AAAAACAAATCGACCGGCGCCCCTTGCGCGATTTGTTTTT
>1939636|reference BsrF|length 54|copies 2
AAAAACAAATCGACCGGCGCCCCTTGCGCGATTTGTTTTTGCAAGGCGCCGGAT
>1939636|reference BsrF|length 47|copies 1
AAAAACAAATGCGCGGAGCGGCCATCTTGCCGGATGAAATGGAACAG
>1939636|reference BsrF|length 44|copies 1
AAAAACAAGCCGCCTCGGCCGCGAAGCAGGCGCCGCAGCCAGTG
>1939636|reference BsrF|length 62|copies 3
AAAAACAAGCCGCCTCGGCCGCGAAGCAGGCGCCGCAGCCAGTGAAAAAAGAAAAAGAGCTG
>1939636|reference BsrF|length 63|copies 2
AAAAACAAGTGCCGGTATACCGTCCCGAAATAAAGGAGCGCCCCAAACAATCCGAAAATGGCG
>1939636|reference BsrF|length 29|copies 1
AAAAACACAAGCCCGGTGATGTAGACGAG
>1939636|reference BsrF|length 56|copies 1
AAAAACACCTCCTTTGCCCCATATCGGCTGCGAAATCATCGTTCCCCTACCTAGAG
>1939636|reference BsrF|length 71|copies 46
AAAAACAGACGTTCTCAATGAAGGAAACCTTTTTACATTGGCCTTTTTCAATCACCGGCCCACTAGGCGGG
>1939636|reference BsrF|length 72|copies 1
AAAAACAGACGTTCTCAATGAAGGAAACCTTTTTACATTGGCCTTTTTCAATCACCGGCCCACTAGGCGGGC
>1939636|reference BsrF|length 50|copies 22
AAAAACAGACTGACCGCAAGACGGAAATGCTCGCCGGTTTGACCACGTTC
>1939636|reference BsrF|length 51|copies 3
AAAAACAGACTGACCGCAAGACGGAAATGCTCGCCGGTTTGACCACGTTCC
>1939636|reference BsrF|length 46|copies 1
AAAAACAGCGCCACTTCGGCATCTTCCATCCGGTATAAATCGAGCG
>1939636|reference BsrF|length 38|copies 1
AAAAACAGCTCGCCTGTGTTGCCGGAGCGGATGCCAAG
>1939636|reference BsrF|length 49|copies 1
AAAAACAGCTCGCCTGTGTTGCCGGAGCGGATGCCAAGCTTCCCTTTAA
>1939636|reference BsrF|length 50|copies 1
AAAAACAGTCGAATATTTAGGGGAAAGCGGCGCCGGCAGTGCGGCGAAAA
>1939636|reference BsrF|length 35|copies 1
AAAAACAGTTCATCCGGTGCCGTGCTATGCGATGC
>1939636|reference BsrF|length 48|copies 3
AAAAACAGTTGAAAAACGCGGTTTTCCATGTGTATATAACGCTTCTTG
>1939636|reference BsrF|length 40|copies 1
AAAAACATCGGCAAGCCATTGCGCACAGCCAATGCATGCA
>1939636|reference BsrF|length 31|copies 2
AAAAACATTGTCGCCGGCCAGTCCGGCATCG
>1939636|reference BsrF|length 43|copies 1
AAAAACATTGTCGCCGGCCAGTCCGGCATCGACATTGTCACCC
>1939636|reference BsrF|length 52|copies 1
AAAAACCAGGCAAAATTGTTAAACAGCAATAGCCCGAGCGCAAATCCAGTGA
>1939636|reference BsrF|length 59|copies 2
AAAAACCATGGGAACGCCCGTCCGTCGCGGCCGGGCGGTCATTATGTAGAGAAAAAGGC
>1939636|reference BsrF|length 61|copies 1
AAAAACCCGCTGACCGGCGGCATCACCGTCGGCTTTGACGTCGAAGGAACGATTAATCGCG
>1939636|reference BsrF|length 42|copies 1
AAAAACCGACGAATGAACCAATCATAAAGACGTCGCCATGGG
>1939636|reference BsrF|length 50|copies 5
AAAAACCGATTCCTGAGCATATTTCCGACTTGACCGGCATTACGGCGAAA
>1939636|reference BsrF|length 51|copies 3
AAAAACCGATTCCTGAGCATATTTCCGACTTGACCGGCATTACGGCGAAAG
>1939636|reference BsrF|length 62|copies 1
AAAAACCGCGCTCAAAAAGGAAAACCGTCCGCCGATACGGTCAAACCGGTAATCGCCAAAGA
>1939636|reference BsrF|length 49|copies 1
AAAAACCGCTCTTCATCTTTATCTCGCAAAGCGGGGAAACGGCCGACAG
>1939636|reference BsrF|length 62|copies 2
AAAAACCGCTGCTGTTCACCGCCCCGCGAAAAAAGAAAGCCGCTTCCCGAATCATTTGGGAG
>1939636|reference BsrF|length 45|copies 1
AAAAACCGGTGCGCGGCTTCACCGCTCCCGCACCGCCCCGCGAAG
>1939636|reference BsrF|length 22|copies 1
AAAAACGAAAAGCGGTCGAGAA
>1939636|reference BsrF|length 49|copies 45
AAAAACGAAACGGTATATACGATTCGGCTTCTCCCGCTTGGAGGCTTCG
>1939636|reference BsrF|length 45|copies 1
AAAAACGAAGCCTTCGTCACGGGCCACGCACGTCATTCAAGGATG
>1939636|reference BsrF|length 53|copies 2
AAAAACGAAGCGAGCACGCCGCCCTCTGGGGCCGGAAATGCCAAAGCCAGCTG
>1939636|reference BsrF|length 52|copies 2
AAAAACGAATATTATTATACTTGCTTCTACTATTGTTCGTCTTTTAGGAGGT
>1939636|reference BsrF|length 51|copies 1
AAAAACGAATGAATAATAGCTGAAGCAGCTCTAGCCGATTACCCTTTAATG
>1939636|reference BsrF|length 34|copies 1
AAAAACGACCGTGCGGCCCGTCGTGCATCGTGTC
>1939636|reference BsrF|length 46|copies 27
AAAAACGACTGTTCTGGCATCGTTTGATGGAATGCCGTATCAAACA
>1939636|reference BsrF|length 49|copies 23
AAAAACGAGGCAGTCCACTCATTGGCGCACAGCCGGCGGTCAGGGTACG
>1939636|reference BsrF|length 69|copies 1
AAAAACGATGTTGTCGCTCCATCGCCATAGCGGGGACGAAGCGGCCGGACTGCCGGTCGGTTTGACAAA
>1939636|reference BsrF|length 48|copies 4
AAAAACGCCGCAAACATCTCTTCCTTGTTCTCATATGGAATCGGGCCG
>1939636|reference BsrF|length 59|copies 1
AAAAACGCCGCCGTCCCCATAAACGTGCCGCCGGAACCGGCGCCGGCAACAAAGACGTC
>1939636|reference BsrF|length 40|copies 1
AAAAACGCCTTGATCGGCATGGGATCGATCATCCTCGATG
>1939636|reference BsrF|length 44|copies 1
AAAAACGCTCCATGACCGTCTGCAAGCGAACGCTCATCCGGTGC
>1939636|reference BsrF|length 57|copies 1
AAAAACGCTTCACCCCTGGGATCGATTTTTCATCTTGCGTCACGACGCCTTGTGATT
>1939636|reference BsrF|length 48|copies 2
AAAAACGGATCGCCTTGATACAGCAGCGGCCATCGTGTCACTTCCGCC
>1939636|reference BsrF|length 45|copies 1
AAAAACGGCAAGAATGACTCTTGCCGTCCAACATAAGAGATGGGC
>1939636|reference BsrF|length 57|copies 1
AAAAACGGCACTTGAACGACAAGGCCGGTTTCGAGCTTGGCCGGTTTCGAACCGCCG
>1939636|reference BsrF|length 55|copies 3
AAAAACGGCCCCGTGCCGAAGTGGCAGAGACCGTTTTTGCCAGCCAAAGGCCGAT
>1939636|reference BsrF|length 54|copies 4
AAAAACGGGGCTAAGGCGGTGGCAACAAAATCGACGACCGGCCACCAAACGTCT
>1939636|reference BsrF|length 52|copies 2
AAAAACGGGTAAAACATGCCGATGGCGTTGCTGCCGCCGCCGACACAGGCGA
>1939636|reference BsrF|length 45|copies 1
AAAAACGGGTAGCGGTGCGGGATGATCGCTTGAATTTGTTGGATG
>1939636|reference BsrF|length 53|copies 1
AAAAACGGGTCGCCCGGCGGCGGATCCGGAACGGCTGCTTCGCCTAATGCTGC
>1939636|reference BsrF|length 54|copies 1
AAAAACGGGTCGCCCGGCGGCGGATCCGGAACGGCTGCTTCGCCTAATGCTGCT
>1939636|reference BsrF|length 47|copies 2
AAAAACGGGTTGAGCTCCATTTGCACACGCCGATGAGCCAAATGGAT
>1939636|reference BsrF|length 46|copies 6
AAAAACGGGTTTTGCCTATGGGCGCACAGTGAACAACATCGGTTTG
>1939636|reference BsrF|length 52|copies 1
AAAAACGGTCTCAACCATTTCCCGATCGCCGACATCTAGCCGCGCATACCGG
>1939636|reference BsrF|length 58|copies 1
AAAAACGGTGTCCGGCAAACGGACACCGTTTTTTCGTCATTGTTTCAACGACGCTTTG
>1939636|reference BsrF|length 60|copies 6
AAAAACGTCCCGAACGCTTCAATGAACGTGCTTTTCCCCGCCCCCGGCACCCCGGTGATG
>1939636|reference BsrF|length 54|copies 1
AAAAACGTCGCCGTCAACAACAGCCGAAACGGGCCAATCGAAAGCAGCCCGCCG
>1939636|reference BsrF|length 55|copies 1
AAAAACGTTTGAACAGACGAAAGGCCCGCTCGCCGAACGGCTGTTAAAGGCGCTC
>1939636|reference BsrF|length 32|copies 1
AAAAACGTTTTCTGCCGGGGAAGAAATCGGTG
>1939636|reference BsrF|length 61|copies 7
AAAAACTAAAAAACCCGTTTGCCAGAAACGTTGTGATTTCCGCCCCGGCATCATAAACGCA
>1939636|reference BsrF|length 62|copies 3
AAAAACTAAAAAACCCGTTTGCCAGAAACGTTGTGATTTCCGCCCCGGCATCATAAACGCAT
>1939636|reference BsrF|length 41|copies 8
AAAAACTCAATGTTGCCGTCGCCGCCGGTGATCGGCGAATA
>1939636|reference BsrF|length 42|copies 2
AAAAACTCAATGTTGCCGTCGCCGCCGGTGATCGGCGAATAA
>1939636|reference BsrF|length 51|copies 4
AAAAACTCCAAACCTGTGCTGAAAAAATTCCCGACCGATGGCCCGCATGTG
>1939636|reference BsrF|length 44|copies 2
AAAAACTGCTCTGGGCGGTGCGCTGGGGCGCCGATACAGTGATG
>1939636|reference BsrF|length 45|copies 24
AAAAACTGCTCTGGGCGGTGCGCTGGGGCGCCGATACAGTGATGG
>1939636|reference BsrF|length 53|copies 1
AAAAACTGGACGACGAGACAATCGCCAAATTCCAGCAAGAGCTCGGTAAAATG
>1939636|reference BsrF|length 11|copies 1
AAAAACTTGCC
>1939636|reference BsrF|length 52|copies 29
AAAAAGAAAAGGGGTTTGTGCAACCATGGTGATCATTGAACAGGAACAGTTG
>1939636|reference BsrF|length 70|copies 2
AAAAAGAAACCGCCGTAAAAGGCGGTTTCCTTATTAAGCGGACGTTTTCCGTTCGTGTTCGACCACCGTG
>1939636|reference BsrF|length 33|copies 1
AAAAAGAAAGCCGCTTCCCGAATCATTTGGGAG
>1939636|reference BsrF|length 42|copies 1
AAAAAGAACGCGAGGCAAAGCTGGACCGGCTCATCGATCAGC
>1939636|reference BsrF|length 68|copies 1
AAAAAGAACTTAATACCGTTCATTTTGCCGTTGGTGGTTCACTTCATTTTTCCGGCGATACGCGGCGG
>1939636|reference BsrF|length 45|copies 2
AAAAAGAAGGAATGGTCCATTTTATCGGCTTCGCCTTGCTCATGC
>1939636|reference BsrF|length 52|copies 1
AAAAAGAAGGACGCTTGCTTGTTGATGTAAAAAGACCAGGAAGCATCGTACT
>1939636|reference BsrF|length 53|copies 1
AAAAAGAAGGACGCTTGCTTGTTGATGTAAAAAGACCAGGAAGCATCGTACTG
>1939636|reference BsrF|length 43|copies 1
AAAAAGAAGGCATCATGGAAATCGTGCCGGCGTTTTCATCGCT
>1939636|reference BsrF|length 48|copies 1
AAAAAGACACGCCTCATCGGCCCGAACTGCCCGGGCGTCATTACGCCG
>1939636|reference BsrF|length 52|copies 1
AAAAAGACACGCCTCATCGGCCCGAACTGCCCGGGCGTCATTACGCCGGAAG
>1939636|reference BsrF|length 62|copies 50
AAAAAGACCATTTTAAAATTTTTGACGCGGTTGGAATTTATGAATCTTTAAAGCCGTATACG
>1939636|reference BsrF|length 14|copies 1
AAAAAGACCTAGAG
>1939636|reference BsrF|length 48|copies 1
AAAAAGACGACGCAATCGTGCCCAAGGAGCGCCGCTTTCATCGCTTCG
>1939636|reference BsrF|length 51|copies 1
AAAAAGACGGGCGGCGTATCGGCAAGTTGATAACGATACCAATAATATCCA
>1939636|reference BsrF|length 61|copies 3
AAAAAGACGTGCTTTCGTGTTTGCTTGAAAAAGGAGAAGCGATGCCGGTTGCCGAGCTGCA
>1939636|reference BsrF|length 48|copies 1
AAAAAGAGAAATTGGAGAAGGGATTTTTGAACGAGCACGGTCTCAAGG
>1939636|reference BsrF|length 56|copies 1
AAAAAGAGAAATTGGAGAAGGGATTTTTGAACGAGCACGGTCTCAAGGTCAAGCTC
>1939636|reference BsrF|length 57|copies 1
AAAAAGAGACCATGACAAACACGATAAGCGTTCTGCCTACCATGTATGCATGGTCTC
>1939636|reference BsrF|length 35|copies 1
AAAAAGAGAGCGGCTATCGCTCATACCATATCGTG
>1939636|reference BsrF|length 39|copies 1
AAAAAGAGATATGGCGGCGTCGTTTCCGTATTGACGATG
>1939636|reference BsrF|length 48|copies 1
AAAAAGAGGATAACCATGTGTTGATTATCGTCGACATCCCGATCGTCG
>1939636|reference BsrF|length 48|copies 5
AAAAAGAGGCCGCGCTCGCCTTCGCGCTCCTTCTGCTGGCGACCGCGG
>1939636|reference BsrF|length 54|copies 2
AAAAAGAGGGGCGGCAGGACCGCGAGAGCGATTTTGCCGAGCAGTTTAAAATCA
>1939636|reference BsrF|length 46|copies 5
AAAAAGAGTATATGAACAAAAGCGTCAGCCCGTTAGTGGAAAAGGC
>1939636|reference BsrF|length 59|copies 1
AAAAAGAGTGAACGGTACGTTGCTTTTGATTTTAAAAACAAAATGAGCGGCGACAGTTC
>1939636|reference BsrF|length 40|copies 1
AAAAAGATGCGTTGCACGGCGAGGACGTGCTTTTGCCGGG
>1939636|reference BsrF|length 54|copies 2
AAAAAGATTCCCCGGGGTTCATCGTCAACCGCATTATGATTCCGCAGTTTATCG
>1939636|reference BsrF|length 41|copies 2
AAAAAGCAAAGTGCATATGGCGATCGTCGTCGATGAGTTCG
>1939636|reference BsrF|length 51|copies 1
AAAAAGCAGGCGCTCGTTTTGGAAGGATCGGCAGTGTTGAAAAACGAGCAC
>1939636|reference BsrF|length 45|copies 1
AAAAAGCAGTGCTTCGCAAAGCGGCGGATTACTTGCGCGCCCACC
>1939636|reference BsrF|length 52|copies 1
AAAAAGCATCTTGATCTGCGGAAAAACTCTCTTGAACGATCTTTTTTCGATC
>1939636|reference BsrF|length 40|copies 1
AAAAAGCCAACTTCATCCGCGCCAAACGACTGCCGAATTT
>1939636|reference BsrF|length 54|copies 3
AAAAAGCCAGCCCTTTCCCACAAATCATTAGCGATGCCGGTTCGCTGCCGCTAG
>1939636|reference BsrF|length 61|copies 1
AAAAAGCCTTAGCGCTTGCCAAACAAATCGATCCGGCCAACCAGCAGGCCATTTTACAATA
>1939636|reference BsrF|length 48|copies 1
AAAAAGCGAACGAACCGGTGAAGGCGGACGACGGGCTGAAGCCGAAAC
>1939636|reference BsrF|length 57|copies 2
AAAAAGCGAACGAACCGGTGAAGGCGGACGACGGGCTGAAGCCGAAACGGAAGCGGG
>1939636|reference BsrF|length 49|copies 1
AAAAAGCGAATGCCATGAAAGCGCAATGGCAACAAGAGAAAGAGGCGCT
>1939636|reference BsrF|length 51|copies 1
AAAAAGCGAATGTACGCTTCGCGCTTTTGGCCCGCCGGGTGATATTTCTCG
>1939636|reference BsrF|length 42|copies 19
AAAAAGCGACAGCGCTCAATCCGTCGTCGAGGCGCTCGTGAA
>1939636|reference BsrF|length 50|copies 1
AAAAAGCGATCTGCACCTCGTTGTGGCAGGCACGAAAGACGCGATCAACA
>1939636|reference BsrF|length 52|copies 1
AAAAAGCGCACCCAGACGTGTTTAACATTTTGCTGCAAGTATTAGAAGACGG
>1939636|reference BsrF|length 47|copies 1
AAAAAGCGCCAAGCCGCGGACGCTGCTTCACAAGCAGCGCAGAAGCC
>1939636|reference BsrF|length 52|copies 16
AAAAAGCGCCCATCCGGACGCTTTTTCCCGTTGCTTATTTTGTCGACTCGCG
>1939636|reference BsrF|length 52|copies 1
AAAAAGCGCTCCATATGCTTCGCCAGCTTGAACACCGGGGCGGCCAAGGCAG
>1939636|reference BsrF|length 51|copies 1
AAAAAGCGGCGAGGCTGGCGACAAACGTCGTCGTCGTATCGCCATGGACAA
>1939636|reference BsrF|length 50|copies 3
AAAAAGCGGCGGCAACCGGGTGGAGCGCTATTGCACACACATGAATGAGG
>1939636|reference BsrF|length 51|copies 3
AAAAAGCGGCGGCAACCGGGTGGAGCGCTATTGCACACACATGAATGAGGA
>1939636|reference BsrF|length 38|copies 69
AAAAAGCGGCTGCAAGTCATCGAGGAAGAGCTGCTCAT
>1939636|reference BsrF|length 52|copies 1
AAAAAGCGGGAAATCGAGCTGATCGAACAATCGTACCGGCTATTCCGCCAGG
>1939636|reference BsrF|length 40|copies 6
AAAAAGCGTGCGTTTTGTCCGTTCATCGCCTGCATGCATT
>1939636|reference BsrF|length 23|copies 1
AAAAAGCGTTTAACAACTATCGT
>1939636|reference BsrF|length 45|copies 1
AAAAAGCGTTTGTGGCCGGTGCCGATATTCATGAAATGATGGACT
>1939636|reference BsrF|length 39|copies 10
AAAAAGCTATCGCTGCTAGTGAGACACGGCGAGGAAAAA
>1939636|reference BsrF|length 48|copies 1
AAAAAGCTCGAGGACATCAAGGTTGTCTTAACCGGCATCGGCGCGGCC
>1939636|reference BsrF|length 72|copies 1
AAAAAGGAAAAGGACCGGCGAAAGGAAAAAAACAAGCCGCCTCGGCCGCGAAGCAGGCGCCGCAGCCAGTGA
>1939636|reference BsrF|length 46|copies 3
AAAAAGGAAACGAACGAGATCATTGTTTCCCGGCCGCTACTGGATA
>1939636|reference BsrF|length 56|copies 1
AAAAAGGAAACGAACGAGATCATTGTTTCCCGGCCGCTACTGGATAGCAGCGACCG
>1939636|reference BsrF|length 44|copies 1
AAAAAGGAAATGCCGGAGCTTGAGAAGTTTTACAAACAGCATGG
>1939636|reference BsrF|length 55|copies 1
AAAAAGGACAACGCCATATGAATGCGGCCAACTTCCGCTGTCAGCGAGGCCGAAC
>1939636|reference BsrF|length 50|copies 1
AAAAAGGACAGCGCCGTGATCGGCACGCGACCGCCGGCAAAAAAGCTCAT
>1939636|reference BsrF|length 60|copies 4
AAAAAGGACCGGCCGCCAACCTTCCCCATTCATAGAGAAGGTCTGTCGCACCGATCCTTT
>1939636|reference BsrF|length 54|copies 1
AAAAAGGAGGGTGCTATGGAGGATGCAAAGGCTGCATCCGGTCTTGAGTAAAGG
>1939636|reference BsrF|length 39|copies 2
AAAAAGGATATGTGCCGGTCGTCATCGGCAGCGGCAAAT
>1939636|reference BsrF|length 40|copies 1
AAAAAGGATATGTGCCGGTCGTCATCGGCAGCGGCAAATA
>1939636|reference BsrF|length 51|copies 1
AAAAAGGCATCAAACTGCTTCATCGTTTTCATAGCCGGAACAATTGGTTGT
>1939636|reference BsrF|length 10|copies 1
AAAAAGGCCT
>1939636|reference BsrF|length 47|copies 1
AAAAAGGCGAAGCAAGTCGAGTTCGGCTCCTACGGCCGCAACATCAG
>1939636|reference BsrF|length 57|copies 75
AAAAAGGCGATCTCGTCTTTTTTGACACCGATTCGAACGGCACGATCAACCACGTCG
>1939636|reference BsrF|length 53|copies 5
AAAAAGGCGCGCAACTCCGTTTCGTTCACATACGTGCCGGTCGGGTTGTTCGG
>1939636|reference BsrF|length 45|copies 1
AAAAAGGCGGAAGGAATCGCGCTCGGCTTGACGGTCGGCACATGG
>1939636|reference BsrF|length 59|copies 1
AAAAAGGCGGCCGGGATGAAATAGGCGAGCGACTTTCCAAGCCCGGTTCCCGCCTCAAT
>1939636|reference BsrF|length 44|copies 1
AAAAAGGCGGCGGCGATCGTGAACCATCAGGCTGGAAAGCTGAG
>1939636|reference BsrF|length 45|copies 1
AAAAAGGCGTTTGACGGGCGCGGCAACTATACGCTTGGCATTAAA
>1939636|reference BsrF|length 46|copies 36
AAAAAGGCTGTCCGATCCAATCCGGCGAACCGGTTGTTTCGGACAG
>1939636|reference BsrF|length 70|copies 3
AAAAAGGCTTAAGGGAGAAAGGGGCGGATGCAACGTTCTTTGCCCATTACTGCAAGGGAGGGAATTTGTA
>1939636|reference BsrF|length 71|copies 1
AAAAAGGGCGGATTTCCCATGCGTACTTGTTTGAAGGGCAGCGGGGGACGGGAAAAAAAGCGGCCGGTTTG
>1939636|reference BsrF|length 55|copies 1
AAAAAGGGGTCGATGAGTATGTGACAAAGCCGTTCAAATGGCTTGAGCTTGAAGC
>1939636|reference BsrF|length 54|copies 1
AAAAAGGGGTCGGCCATTACGCCGGGAGCGTCCTGCCGGGCGAAGCGGACAACT
>1939636|reference BsrF|length 46|copies 1
AAAAAGGGTTAACGTATTTATTTATTGCCCATGATTTATCGATGGT
>1939636|reference BsrF|length 47|copies 2
AAAAAGGTCATTTGCGTCGCTAATTTAAAACCGGCCAAACTGCGCGG
>1939636|reference BsrF|length 53|copies 1
AAAAAGGTCGGCCGCATCGGCGGCAAGGCGCTCCTTTATTTCGAGATCGTCAC
>1939636|reference BsrF|length 55|copies 2
AAAAAGTATTTGCCAAACGGGCAAGGAGCGATCGTCACCTTTGAAATCAAAGGCG
>1939636|reference BsrF|length 42|copies 2
AAAAAGTCAGTCATCATTGTCATACGCTTATCTGCTAGGGGA
>1939636|reference BsrF|length 45|copies 3
AAAAAGTGGTCGCCTTTGAAATCGACAGCCGGCTGTTGCCGATTT
>1939636|reference BsrF|length 46|copies 1
AAAAAGTGTCGAGCATTCAAGAACTGTTGCCGGTTCTTGAGCAAGT
>1939636|reference BsrF|length 44|copies 7
AAAAATAAGTGGTTTGGCATCGGCTTGCCGGTTATGCTCGGCTG
>1939636|reference BsrF|length 45|copies 5
AAAAATAAGTGGTTTGGCATCGGCTTGCCGGTTATGCTCGGCTGT
>1939636|reference BsrF|length 14|copies 1
AAAAATCAAGCAGC
>1939636|reference BsrF|length 51|copies 1
AAAAATCATCTTTCTATTTTCTAATCGTCACGTTTAACAGATTTTACTTCG
>1939636|reference BsrF|length 47|copies 1
AAAAATCCCCCGCCCTCATCACCGTTGTCGCCGGCGAAATGGTCAGC
>1939636|reference BsrF|length 44|copies 1
AAAAATCCGTAAACGATCGTCGGAATGCCGGCAAGCACTTCGAG
>1939636|reference BsrF|length 55|copies 4
AAAAATCGCCGATGTATACGCTTCGTTCGGGTTTCCTCTCCTTCATCTCGAAGTC
>1939636|reference BsrF|length 54|copies 1
AAAAATCGTCACAAACAGGCGGAGGAGAAGAACAAAACCGGCCGTTTTCGACAC
>1939636|reference BsrF|length 55|copies 3
AAAAATCGTCACAAACAGGCGGAGGAGAAGAACAAAACCGGCCGTTTTCGACACG
>1939636|reference BsrF|length 43|copies 1
AAAAATCGTGCTTTGCCATGACCGAGCCGGGCGCAGGGTCGGA
>1939636|reference BsrF|length 47|copies 1
AAAAATCGTTTACGCTCGTTCAAGAAAAAGCGGAAGTGCTCCCGGCC
>1939636|reference BsrF|length 58|copies 2
AAAAATCGTTTACGCTCGTTCAAGAAAAAGCGGAAGTGCTCCCGGCCACGAGCATGCC
>1939636|reference BsrF|length 62|copies 1
AAAAATGACCTTTAGCTGTCCATTTGTCCGTTTGTCGCTGTTGACCTTGTCAGCCACCGAAT
>1939636|reference BsrF|length 47|copies 1
AAAAATGACGAATCACGCCATCGAGAAAGGGGACGTGTTGGCTGTAG
>1939636|reference BsrF|length 49|copies 1
AAAAATGACGTCGCCGGCCGGCGTGGCCAAAAAGTATAAATAGTCGGTT
>1939636|reference BsrF|length 48|copies 1
AAAAATGAGCAAGGGGAGTACATCGTCTTAACCGGCAACCAAACGGGC
>1939636|reference BsrF|length 53|copies 14
AAAAATGAGCGCCAACGCCGTCATCACGCGTCCGAAAGCTGAACAAACCGACG
>1939636|reference BsrF|length 19|copies 1
AAAAATGAGGCCAACGTCG
>1939636|reference BsrF|length 43|copies 1
AAAAATGATGCCGCCCGCCGTCCTCCTCCTCGCCGATGGCGAG
>1939636|reference BsrF|length 63|copies 1
AAAAATGCCATTAGGAAAATACTTTGCTTCTAAGCGGCAACTTTATATAATAGGAATAGTGGA
>1939636|reference BsrF|length 52|copies 1
AAAAATGCCCCGTGCATCATTTTTATCGATGAAATTGACGCTGTCGGGCGCC
>1939636|reference BsrF|length 24|copies 1
AAAAATGCCGGATATACCGATCAT
>1939636|reference BsrF|length 50|copies 1
AAAAATGGAAGCGGACATTGAGCAGTTGCGCGACCAAATCACCGCCATTG
>1939636|reference BsrF|length 53|copies 8
AAAAATGGCCGTATTCAATCGTCAGCTTTTTGATGACCGGTTCAAGCCCCCAG
>1939636|reference BsrF|length 48|copies 1
AAAAATGGCGAACAGCTTGGTTTCGCGAACAGTTTTTCGCCGAGATCG
>1939636|reference BsrF|length 43|copies 4
AAAAATGGCGTATACCGACTTTCTGACCGGCGTTCATAACCGC
>1939636|reference BsrF|length 44|copies 9
AAAAATGGCGTATACCGACTTTCTGACCGGCGTTCATAACCGCG
>1939636|reference BsrF|length 50|copies 1
AAAAATGGCTCGGCATGGCATTCAATGAGGCAACAAAGGAATCAGCAGAA
>1939636|reference BsrF|length 64|copies 1
AAAAATGGCTGACTCGATTACCACTTATTTTTCCCAGCCGGAAGCGGTTGAGTTGTTGAATGAG
>1939636|reference BsrF|length 66|copies 1
AAAAATGGCTGACTCGATTACCACTTATTTTTCCCAGCCGGAAGCGGTTGAGTTGTTGAATGAGCT
>1939636|reference BsrF|length 59|copies 1
AAAAATTAACGAAAAAACTGTACTATCGCCACAGCTTACATCCAGGCGGTTTGAAAGTA
>1939636|reference BsrF|length 54|copies 4
AAAAATTAACGCCATGCTGCAAAAAGCAGCCGGGCGGCCGGTCAATTTCAAAGA
>1939636|reference BsrF|length 58|copies 1
AAAAATTAAGGCGATCCGAAAAGGCGACCAAAACGCATACGCCGATCTTGTCGATTTG
>1939636|reference BsrF|length 40|copies 5
AAAAATTACCGATAAAGACGGAACGATCATTTATCAGCAT
>1939636|reference BsrF|length 50|copies 2
AAAAATTCGGAATGACAGTCGCCTCCCACGGAACAAGCATCGTTGCAATG
>1939636|reference BsrF|length 46|copies 2
AAAAATTCTTGTCGTGTCGCTCACGACGACCGGAGTGCTGAGTCTC
>1939636|reference BsrF|length 51|copies 2
AAAAATTGCGAATCCGTTCTTGTCGTTTCAACCGTTCTTCCCGGTTCATTG
>1939636|reference BsrF|length 46|copies 9
AAAAATTTAGGGAAGCGGTTGGCGCTCGAGGCGCCAGCCGAAGCCG
>1939636|reference BsrF|length 48|copies 1
AAAAATTTCCGATTTTTCGTTTCGGTTTTCATCGACATACAAGCTGAT
>1939636|reference BsrF|length 49|copies 5
AAAAATTTGTCGTTCGTGAAACGGTCGAACAAGTCGTGGCGCTCACAAG
>1939636|reference BsrF|length 65|copies 1
AAAACAAAAAAGGCGGATTTTTCGTTTGAGCACATTTTTTATTCAAATAACGGATGGATGACCGG
>1939636|reference BsrF|length 30|copies 1
AAAACAAAAACAACCGGCTTCATCGCCACC
>1939636|reference BsrF|length 58|copies 1
AAAACAAAAACAACCGGCTTCATCGCCACCAAACAACCGCCGCCATAAGCGCCCCACC
>1939636|reference BsrF|length 55|copies 3
AAAACAAAAAGAACGGATCGATAACATGCTCGCGCTCGTCAACTTGACGGATGAC
>1939636|reference BsrF|length 44|copies 1
AAAACAAAATCGGGCTATGCGTTTGTGCCGGTCAAAACAGGAAA
>1939636|reference BsrF|length 57|copies 3
AAAACAAACGAAACCGGTGCGACGATTGCCATCAGCCAGAGGGAGCCGACCAATCCG
>1939636|reference BsrF|length 58|copies 1
AAAACAAACGAAACCGGTGCGACGATTGCCATCAGCCAGAGGGAGCCGACCAATCCGG
>1939636|reference BsrF|length 62|copies 15
AAAACAAACGTGGCTTGTGCCGATGGCAAAGGGGGAAACGCTTGGCGCCTTCGGGCTCACTG
>1939636|reference BsrF|length 52|copies 2
AAAACAAAGTTGTCAATGAATATGGGGAAGAAGTGCCGGTCGGAGAAGTCGG
>1939636|reference BsrF|length 46|copies 1
AAAACAAATGCGCGGAGCGGCCATCTTGCCGGATGAAATGGAACAG
>1939636|reference BsrF|length 40|copies 1
AAAACAACCGCCCACAGCGCCGCACCGTATAAAATGCCCG
>1939636|reference BsrF|length 50|copies 1
AAAACAACCGCTGCTGTTTGGGAAAGCGATTCCCTTGAGCAGGCGGCCCG
>1939636|reference BsrF|length 49|copies 1
AAAACAACGAGGCGGTCATTCAAGCGTATCTAGGGGGGAGCACCGTTGC
>1939636|reference BsrF|length 12|copies 1
AAAACAACGGGG
>1939636|reference BsrF|length 55|copies 1
AAAACAAGAATTTCAACGCATGGGTAAGCACAGCCGCCGTATACGCCACGCTCCC
>1939636|reference BsrF|length 46|copies 1
AAAACAAGCCGCTTTCTTGTGCTCCGTCATCATCGCCATCGGCGCC
>1939636|reference BsrF|length 56|copies 1
AAAACAAGCGGAGCTCATCAACCAAACGATTGGGTGCTGCCGGTTTGTGTAAAGTC
>1939636|reference BsrF|length 51|copies 1
AAAACAAGCGGTCAACCTCCAGCATTACGGCAAACATGAAGCGCTGAAGCG
>1939636|reference BsrF|length 55|copies 1
AAAACAAGCGTTATGGGAGAAGGGGCTCAGCCAAGCGGACCATTCCGTGTTTGTC
>1939636|reference BsrF|length 62|copies 10
AAAACAAGTGCCGGTATACCGTCCCGAAATAAAGGAGCGCCCCAAACAATCCGAAAATGGCG
>1939636|reference BsrF|length 52|copies 2
AAAACAATAAAACCGGTAATGGGAGCACAAACCAGCCGGTATGGAGCGGACG
>1939636|reference BsrF|length 53|copies 3
AAAACAATGGTCAAACAGGCAGCTCATCCCGCTCGGGTTGGCGGCTGGGTTCC
>1939636|reference BsrF|length 48|copies 1
AAAACACCGGTGAATACATGAAGGAGCTGACCGGCGGCGGGGCGGATG
>1939636|reference BsrF|length 60|copies 1
AAAACACCTCAAACACGGCCCGGCGCTCATGCATCCCGTCTTCCCAGTAGGTTTCAACCA
>1939636|reference BsrF|length 42|copies 1
AAAACACCTCGAGCAGCTCGCACACACAGCACTCCCGCTGAT
>1939636|reference BsrF|length 55|copies 1
AAAACACCTTTTAATTGAGTCCCGCGAGGCTTAAAAAGGTGTGAAAAAGAAGGCG
>1939636|reference BsrF|length 53|copies 2
AAAACACGAAAAACAATGCCCGCACGCGCAAAGGCCCGCGCCGTACGGTAGCG
>1939636|reference BsrF|length 44|copies 1
AAAACACTTGATAAAATCAATGCATATCATGTTCTTGGCGAACT
>1939636|reference BsrF|length 49|copies 1
AAAACAGACTGACCGCAAGACGGAAATGCTCGCCGGTTTGACCACGTTC
>1939636|reference BsrF|length 41|copies 1
AAAACAGATGGGGCGAATAACACCCTTGCTGGTCATAGCGC
>1939636|reference BsrF|length 59|copies 2
AAAACAGCAAAACACATCCGCACCGCTCGGAACGACAACCAACCGGCAAACAAGCGCCC
>1939636|reference BsrF|length 69|copies 1
AAAACAGCACGAACCGGCGGAACAAGAAAGAGAAAAGCCGTCCGAGCGACGGATGGCCGTCTCGTTCGC
>1939636|reference BsrF|length 37|copies 4
AAAACAGCTCGCCTGTGTTGCCGGAGCGGATGCCAAG
>1939636|reference BsrF|length 30|copies 1
AAAACAGCTGATGCCGGCCAGCAGCGCGCC
>1939636|reference BsrF|length 50|copies 1
AAAACAGCTGGTTCCCCTGACCGATGAGTGAACATGTGAAAAATAGGACC
>1939636|reference BsrF|length 49|copies 1
AAAACAGGCGGTATCGCTTGAAGAATTTTATCGCATGCGGGAAACAACC
>1939636|reference BsrF|length 42|copies 13
AAAACAGGCGTGTTTACATTAAAGCAGCTTGTCGATTGGCTG
>1939636|reference BsrF|length 48|copies 1
AAAACAGGTGAAAATGACGGTGATTTAGGTATAATGGCAACATAGAAG
>1939636|reference BsrF|length 30|copies 1
AAAACAGTACAAACCGGTCTATGTATTGGA
>1939636|reference BsrF|length 55|copies 3
AAAACAGTACAAACCGGTCTATGTATTGGATAAGAAAAAGATGACAAATGAGGGC
>1939636|reference BsrF|length 38|copies 1
AAAACAGTATGCCGGCGCTTCGATGACCGCCAAAGAGA
>1939636|reference BsrF|length 48|copies 1
AAAACAGTCGAATATTTAGGGGAAAGCGGCGCCGGCAGTGCGGCGAAA
>1939636|reference BsrF|length 49|copies 1
AAAACAGTCGCCCGCCGCCAACCGGTGGAAGTGGGAGCGATGCTCATCG
>1939636|reference BsrF|length 46|copies 1
AAAACAGTGTCGGGCAAAATGACGGGTCGCTCTGCCGCTGTTCAAT
>1939636|reference BsrF|length 34|copies 2
AAAACAGTTCATCCGGTGCCGTGCTATGCGATGC
>1939636|reference BsrF|length 47|copies 16
AAAACAGTTGAAAAACGCGGTTTTCCATGTGTATATAACGCTTCTTG
>1939636|reference BsrF|length 52|copies 1
AAAACATACACCGATTTTCCATTTGTCGTCACGTTAAAACAAGACGGCGGCG
>1939636|reference BsrF|length 30|copies 1
AAAACATCAAACGCCGGGCATATGGCTATC
>1939636|reference BsrF|length 48|copies 1
AAAACATCAACGGCGAAAAAACATCGCTCATTTTCGGCGATGAGACGG
>1939636|reference BsrF|length 37|copies 1
AAAACATCGATATCGGCGGTCCGACGATGGTGCGCGC
>1939636|reference BsrF|length 45|copies 1
AAAACATCGGCAGCAAAATAGCTAAATACATGCCGACGATGAGCG
>1939636|reference BsrF|length 49|copies 1
AAAACATGAAAAAAACAGGGACGTTCGATGAGCAGAAACTCGTGTTCCG
>1939636|reference BsrF|length 53|copies 1
AAAACATTCCGGAGCCGGGTGTGCCGGAGTCGTTTAAAGTGTTGATTAAAGAG
>1939636|reference BsrF|length 59|copies 1
AAAACATTCGTGTGCCGCTTGTGACGACCGTTGAGGTGGAAAAAGCAAACTGGTTTGTG
>1939636|reference BsrF|length 52|copies 1
AAAACATTGTCGTCAAACGCGACCGCGTCGACTATATGGACGTTTCGCCAAA
>1939636|reference BsrF|length 59|copies 1
AAAACATTTTCCGGTGGTTTTCCGCCTGTTGTTCCTCTTGCGACTTATATTTAATTTTG
>1939636|reference BsrF|length 76|copies 1
AAAACATTTTTTATTTAGTATCGCGAAAGGGGTATGGCGGGGTCAACATTGATTTTGAGCAAATCCGTGGCGAGGA
>1939636|reference BsrF|length 61|copies 2
AAAACCAAAAAAACGAGTAATATGCCGAATCATTTACCCGTCGGCAGGTTAAAACAGTTTG
>1939636|reference BsrF|length 43|copies 2
AAAACCAGGCGAGACGCGGCTTGATCTAGTGGATAAAAATATC
>1939636|reference BsrF|length 58|copies 15
AAAACCATGGGAACGCCCGTCCGTCGCGGCCGGGCGGTCATTATGTAGAGAAAAAGGC
>1939636|reference BsrF|length 47|copies 3
AAAACCCGAACGGCAGCTTGGCGGATATCGCCGGCATTGTCAACGAG
>1939636|reference BsrF|length 48|copies 1
AAAACCCGATCATGCCGGCGTCCGGCTGTTTCGGATTTGGCCGCGAGT
>1939636|reference BsrF|length 46|copies 1
AAAACCCGGAGAGCTGGACGCCATTTTAGCCGGCATGAGCTCGATC
>1939636|reference BsrF|length 65|copies 2
AAAACCCGGCGAGCCGGGCGGCGATTTGCATAATTTGTTCTTGGTAAATGAGAACGCCGTATGTC
>1939636|reference BsrF|length 46|copies 4
AAAACCCGTGTAGCCAAGCAGCAGCCATGCCGATTCGCCTGTCGCC
>1939636|reference BsrF|length 58|copies 1
AAAACCGAAGCTGATCGACCCGCCGGAGCGGTTTTTAATGCCCGGCGGCATCGTTCGC
>1939636|reference BsrF|length 47|copies 1
AAAACCGAGAAGGGCTCTATCCTGCTGAACGGGTAGTCTAGCAGGCG
>1939636|reference BsrF|length 58|copies 1
AAAACCGATTTTTGTTCAAGAACTGTGCGAATTTTTGCCACCATTAAATCGATGGCGA
>1939636|reference BsrF|length 49|copies 1
AAAACCGCCGTGTTGTGCGGGCGCGATTCCGTCCAAATCCGCCCATCCG
>1939636|reference BsrF|length 61|copies 5
AAAACCGCGCTCAAAAAGGAAAACCGTCCGCCGATACGGTCAAACCGGTAATCGCCAAAGA
>1939636|reference BsrF|length 62|copies 5
AAAACCGCGCTCAAAAAGGAAAACCGTCCGCCGATACGGTCAAACCGGTAATCGCCAAAGAA
>1939636|reference BsrF|length 43|copies 1
AAAACCGCTCACCCAGCTGCCGACGACCACAAGCGTCAGGCCG
>1939636|reference BsrF|length 48|copies 1
AAAACCGCTCCATTTCATCAAACGGAACAGGAGGATGAAACAGGAGCG
>1939636|reference BsrF|length 49|copies 1
AAAACCGCTCTTCATCTTTATCTCGCAAAGCGGGGAAACGGCCGACAGC
>1939636|reference BsrF|length 61|copies 46
AAAACCGCTGCTGTTCACCGCCCCGCGAAAAAAGAAAGCCGCTTCCCGAATCATTTGGGAG
>1939636|reference BsrF|length 45|copies 2
AAAACCGCTGGCTTGTTGAAGCGTATTTGGATGATGACTATGAGC
>1939636|reference BsrF|length 50|copies 19
AAAACCGGATTATCTCTTTTTGCATTGTCTGCCGGCCCACCGAGGCGAAG
>1939636|reference BsrF|length 41|copies 1
AAAACCGTCGCCATCTGTTATAGTGAAACGGGTAACATCGA
>1939636|reference BsrF|length 57|copies 1
AAAACCGTTCGCTCCTCGACCGCGGCAAAGAATCCATTTCCCAGCTACTTTCCACTT
>1939636|reference BsrF|length 48|copies 1
AAAACCGTTGTTTGCCTTGATCGATGATGGAACGCGTGAACATAGAGG
>1939636|reference BsrF|length 53|copies 1
AAAACCGTTGTTTGCCTTGATCGATGATGGAACGCGTGAACATAGAGGCTGAT
>1939636|reference BsrF|length 46|copies 1
AAAACCTTTATTTCAATTTATATATATGAAATACAAATAGGGGTCA
>1939636|reference BsrF|length 40|copies 1
AAAACGAAAACGGGCGTCACGATCATGTACATGGTCGAGC
>1939636|reference BsrF|length 53|copies 1
AAAACGAAACGAGCCAGCCGGATCGCTGAGCGGCGGCCAGCAGCAAATGCTTG
>1939636|reference BsrF|length 52|copies 1
AAAACGAAAGCGGAGTATGCGTACATTATGTACGACATCAAAAACGCGGAAG
>1939636|reference BsrF|length 60|copies 1
AAAACGAACTGAGCCGGCCAAGCCAAATCCGGTGCACGAGCAGCCGGCCGAGTCCCCGGG
>1939636|reference BsrF|length 52|copies 2
AAAACGAAGCGAGCACGCCGCCCTCTGGGGCCGGAAATGCCAAAGCCAGCTG
>1939636|reference BsrF|length 53|copies 2
AAAACGAAGCGGCGCCGGTCGCGACGGCTGACAAAATCGCCTGGATCAATTTA
>1939636|reference BsrF|length 50|copies 1
AAAACGACCGGTTCAATGGCGGCCGTCTCCAAGGCAATGGCCGGATCTTT
>1939636|reference BsrF|length 51|copies 1
AAAACGACCGGTTCAATGGCGGCCGTCTCCAAGGCAATGGCCGGATCTTTC
>1939636|reference BsrF|length 45|copies 1
AAAACGACGACGACTCATATCATTGAGCAGGTTGCCAGAAAGGCT
>1939636|reference BsrF|length 46|copies 3
AAAACGACGACGACTCATATCATTGAGCAGGTTGCCAGAAAGGCTG
>1939636|reference BsrF|length 58|copies 1
AAAACGACGACGATCGGAAAACTTGCCCATAAGCTGAAATCGGAAGGAAAATCGGTGC
>1939636|reference BsrF|length 45|copies 1
AAAACGACTGTTCTGGCATCGTTTGATGGAATGCCGTATCAAACA
>1939636|reference BsrF|length 12|copies 1
AAAACGAGAAAA
>1939636|reference BsrF|length 54|copies 1
AAAACGAGACGGTGATGAATCCCGAGAAAAAGCCGACCAAAAAGCGAAGAACAA
>1939636|reference BsrF|length 46|copies 1
AAAACGAGATAACGATGATCCAACAAACGGACATTCCGGCGATGAG
>1939636|reference BsrF|length 52|copies 1
AAAACGAGCGCCGAGACGGCAGCCGAAACGGCGCTTCACCTCGTGCGCGAAG
>1939636|reference BsrF|length 37|copies 1
AAAACGAGCGCGTTGCAAAGCGCATGCAAATTGCCGG
>1939636|reference BsrF|length 37|copies 2
AAAACGAGCTGTACATCGGGCCGGCGAGCACCGCCAT
>1939636|reference BsrF|length 38|copies 1
AAAACGAGCTGTACATCGGGCCGGCGAGCACCGCCATG
>1939636|reference BsrF|length 39|copies 2
AAAACGAGCTGTACATCGGGCCGGCGAGCACCGCCATGC
>1939636|reference BsrF|length 53|copies 28
AAAACGAGTGACGAAGCGCTCGATCTATGAAATGCACCGGTAAAGAAAAGGGC
>1939636|reference BsrF|length 54|copies 4
AAAACGAGTGACGAAGCGCTCGATCTATGAAATGCACCGGTAAAGAAAAGGGCC
>1939636|reference BsrF|length 56|copies 3
AAAACGATAACGACAGCCCGGTGATGCCGATGAGCAATACCGGCTTACGGCCATAA
>1939636|reference BsrF|length 52|copies 1
AAAACGATCGGGATGGGTTTCAGCCATTATTTGGCGTATTATCGGTTGTCAA
>1939636|reference BsrF|length 44|copies 9
AAAACGATGGGTGTCACTAGCCGCCATTGGCGCGTTGGCGATCA
>1939636|reference BsrF|length 44|copies 3
AAAACGATTCGGTCGCAACGGCGGGCACCGGATTCCCCGGAAAG
>1939636|reference BsrF|length 53|copies 4
AAAACGATTCTTGCCCCGGCGTTCGTCAACGAAAAAAGACGGCGATCGTCCCA
>1939636|reference BsrF|length 52|copies 2
AAAACGATTGCGGCCGGCCCGGAAATCATTTCGCGCGGCTTCGTGTACATGC
>1939636|reference BsrF|length 54|copies 1
AAAACGCAGGAGGCAAACCGAGCCTCTTGCGTTTTTTTACGCCATTTTGAGCGT
>1939636|reference BsrF|length 43|copies 1
AAAACGCATTAATGTTCCTGCCCCGCACGATCACGTGCGGGGT
>1939636|reference BsrF|length 51|copies 1
AAAACGCCAGGGCATCCGGAATACGGCCATACGCCGGGAGTGGAAGCGACG
>1939636|reference BsrF|length 51|copies 2
AAAACGCCCCGAGCCAATCGCGCGCCCCGCGTTGCCGGCCGTCATAGACAA
>1939636|reference BsrF|length 44|copies 2
AAAACGCCGAGGCGTACTTAATGGCATATGACATGATTGGCACG
>1939636|reference BsrF|length 61|copies 1
AAAACGCCGGTTTCCCAATGGAAACCAGCGTTTTCCGGCCCTAACCGGTTACAGCCCGCAT
>1939636|reference BsrF|length 39|copies 1
AAAACGCCTTGATCGGCATGGGATCGATCATCCTCGATG
>1939636|reference BsrF|length 32|copies 1
AAAACGCCTTTCGCGCCGGGGCGGATGAAGTG
>1939636|reference BsrF|length 40|copies 1
AAAACGCGATAGTTATTCATTGGATCAAGGATCGATCGCC
>1939636|reference BsrF|length 47|copies 2
AAAACGCGATCGACCGGTTTTACTTTTCATTGGCCCACGGCATTTTT
>1939636|reference BsrF|length 47|copies 1
AAAACGCGGCGCGGGCGCACTACCGAATCCAGCGGGTGATCAGCGGG
>1939636|reference BsrF|length 41|copies 4
AAAACGCGGTTTGCACATCGACGGCAACAGCGAGGTCGATG
>1939636|reference BsrF|length 54|copies 1
AAAACGCGTACAACAAAATTATGGAATATATCGAAATCGGAAAACAGGAAGGCC
>1939636|reference BsrF|length 57|copies 2
AAAACGCGTACAACAAAATTATGGAATATATCGAAATCGGAAAACAGGAAGGCCGTC
>1939636|reference BsrF|length 47|copies 1
AAAACGCTGCACAACCGGTATGGTCTTCATGAAAATGAGTGATCACA
>1939636|reference BsrF|length 31|copies 1
AAAACGCTTACAACCGGTCTTCAATGGTAAG
>1939636|reference BsrF|length 58|copies 1
AAAACGGAAAACGGTACGCCGAACAGCTCTCCTTGGCCGATAAATAAAAAGGAAGGAA
>1939636|reference BsrF|length 45|copies 1
AAAACGGAAAGCGAAGAAAGTAAAGGAGAAGCGGGCGAACGTGAG
>1939636|reference BsrF|length 41|copies 1
AAAACGGAATCATGCCGGTGTGCCAGTCATGGCAATGAATG
>1939636|reference BsrF|length 42|copies 1
AAAACGGAATCATGCCGGTGTGCCAGTCATGGCAATGAATGA
>1939636|reference BsrF|length 51|copies 1
AAAACGGATCAAGCCGGGGTCAAAGACATTGTCCTAGAAGCGGCCGTGACG
>1939636|reference BsrF|length 49|copies 1
AAAACGGATCGCCGCCGGCGGCGCGAATCCGCTCACTTTTCGCCTCCAT
>1939636|reference BsrF|length 54|copies 2
AAAACGGATGCTTCATCCCCCTACACCACCTTTGGACATACTTGGCCAAGTTCT
>1939636|reference BsrF|length 48|copies 1
AAAACGGATTGACCAAATTGTTCATTCAGTCAAATTAAAGGATGAGAC
>1939636|reference BsrF|length 56|copies 1
AAAACGGCACTTGAACGACAAGGCCGGTTTCGAGCTTGGCCGGTTTCGAACCGCCG
>1939636|reference BsrF|length 35|copies 1
AAAACGGCAGTGCGCGAAACGCTCGTGGGGCTAGG
>1939636|reference BsrF|length 51|copies 1
AAAACGGCATGGGAAGTTTTTATGGAAACGGCGCATACGTTGACCGACGGT
>1939636|reference BsrF|length 54|copies 4
AAAACGGCCCCGTGCCGAAGTGGCAGAGACCGTTTTTGCCAGCCAAAGGCCGAT
>1939636|reference BsrF|length 51|copies 2
AAAACGGCCGGCTTGTCATTCGCCCGTCAGCGTGAAACGAGTCGAAGAGGC
>1939636|reference BsrF|length 57|copies 21
AAAACGGCGGCCGACAGCGAGACGTACGCGGAAAAAGTCGAGTCAACGGATGGGGTG
>1939636|reference BsrF|length 54|copies 16
AAAACGGCGTCGTCGTCGCCCGCGCCGTCGTCTCCCACCGGCTGCCGCGCGGCA
>1939636|reference BsrF|length 52|copies 8
AAAACGGCGTTGTCACGATTCCGAAATCGGTGACGCCGGCACGCATAAAGGA
>1939636|reference BsrF|length 50|copies 1
AAAACGGCTGAGCGACGCGGAGTAAAGGAAAGACGGGGGCGCTTAAGGCG
>1939636|reference BsrF|length 58|copies 1
AAAACGGCTGTTTCGGGCGCTCGCTGCTGATTCATTCCGGCAAAACGGCCGCTGGGAC
>1939636|reference BsrF|length 44|copies 24
AAAACGGCTTTTTGAATGTCCTCTTCACCGGCGAAATACGCCAT
>1939636|reference BsrF|length 49|copies 10
AAAACGGGAAAGGAGGGCAGCCCATGTTCTTGAACATGACGTTCATCCG
>1939636|reference BsrF|length 46|copies 1
AAAACGGGCTTTGTCTCTTTATCCGGAACATGTGTCGTTTCATATT
>1939636|reference BsrF|length 53|copies 10
AAAACGGGGCTAAGGCGGTGGCAACAAAATCGACGACCGGCCACCAAACGTCT
>1939636|reference BsrF|length 54|copies 2
AAAACGGGGCTAAGGCGGTGGCAACAAAATCGACGACCGGCCACCAAACGTCTT
>1939636|reference BsrF|length 53|copies 1
AAAACGGGGGCGAACGCCTCGGTCATTTACGTTCCGCCGGCGTTTGCAGCTGA
>1939636|reference BsrF|length 59|copies 2
AAAACGGGTCGGGCCGGTGGAGCTGGCGACGACCGCGTTCGGCCAAGGGGTGTCGGTGA
>1939636|reference BsrF|length 46|copies 4
AAAACGGTACGGGTTGATTTATGTCGATAAACATGACGACGGCAGC
>1939636|reference BsrF|length 47|copies 2
AAAACGGTACGGGTTGATTTATGTCGATAAACATGACGACGGCAGCG
>1939636|reference BsrF|length 33|copies 1
AAAACGGTGATGATTACCGGCGACCATGTAGTG
>1939636|reference BsrF|length 40|copies 1
AAAACGGTGCAGGCGGCGAAACAGTACCGTGTCCGGCAAG
>1939636|reference BsrF|length 53|copies 2
AAAACGTAATGGCCGCAAATTCTTTTTCCATAATCGCCGGCACGGCGACCGTG
>1939636|reference BsrF|length 47|copies 1
AAAACGTACGCTCCGGCAGTGATGGAAGACTTGCAAAAAGAAAACAA
>1939636|reference BsrF|length 54|copies 2
AAAACGTCACCGTCGTCAACTTCGTAAACAGCGAAAACCGGTAGCGCCCTCGGT
>1939636|reference BsrF|length 59|copies 7
AAAACGTCCCGAACGCTTCAATGAACGTGCTTTTCCCCGCCCCCGGCACCCCGGTGATG
>1939636|reference BsrF|length 51|copies 1
AAAACGTCCGCTCATAGTCAATGAGCGTCTCGTCCAAATCAAACCAAACGG
>1939636|reference BsrF|length 47|copies 2
AAAACGTCGATGGGCGGTTGCTGCCGTACCGCGACGGGGTTCCGATC
>1939636|reference BsrF|length 54|copies 4
AAAACGTCTCCGTACGGCGAATGGTGAAAGACAGCCGCCGGCAAAACCAAAATC
>1939636|reference BsrF|length 55|copies 1
AAAACGTCTCCGTACGGCGAATGGTGAAAGACAGCCGCCGGCAAAACCAAAATCG
>1939636|reference BsrF|length 45|copies 1
AAAACGTGTCACCGATCTGTCAGGACACCGGCTTGCCGACGTTTA
>1939636|reference BsrF|length 55|copies 1
AAAACGTGTGTGCCTGTATCCAACGTCAAGGCGCCTCCTTTATCAGCGTCGTTTG
>1939636|reference BsrF|length 46|copies 1
AAAACGTGTTCATTTTGACCCAAGGAGCGGTTCAGCGGCGTTGGCG
>1939636|reference BsrF|length 47|copies 2
AAAACGTGTTCATTTTGACCCAAGGAGCGGTTCAGCGGCGTTGGCGG
>1939636|reference BsrF|length 57|copies 1
AAAACGTTGGGGCCGCTGCCCCGGCAGCCGCAGCGGAAGCCGATCCAAACCGCCGCG
>1939636|reference BsrF|length 60|copies 1
AAAACGTTGGGGCCGCTGCCCCGGCAGCCGCAGCGGAAGCCGATCCAAACCGCCGCGTCA
>1939636|reference BsrF|length 58|copies 1
AAAACGTTTTCTGCCGGGGAAGAAATCGGTGCGGTGTCTGATGGGAAAACGACGGTGC
>1939636|reference BsrF|length 63|copies 2
AAAACTAGAGCAGCCGGCGCAAATGAAACAAAAGCATGGCGAACAGAAACCAAAGCAGCAGAA
>1939636|reference BsrF|length 45|copies 1
AAAACTATGGTACGTTTTCAGCCAACCGTAATCGGCATGATAACG
>1939636|reference BsrF|length 48|copies 15
AAAACTATTCTGCCGCTGTTGCCGTGCCCATTTTCAACCATGAAGGGG
>1939636|reference BsrF|length 55|copies 1
AAAACTATTTAACTATGGATTTAATCAATACTCGCTTCAAACGCTTTATCCGAAG
>1939636|reference BsrF|length 46|copies 1
AAAACTCCCTTGCATAGCGGCGGGCGCGCTCAATGTTTTCTTTGAT
>1939636|reference BsrF|length 51|copies 19
AAAACTCCTTACGGTTTGATGCTTTCCAAATGGCGCTGAATGTCTGCTTTT
>1939636|reference BsrF|length 48|copies 1
AAAACTCGAGCTCTCCCCGCTTCGCTTTTTCGAGCAGGCGCAAAAGCC
>1939636|reference BsrF|length 62|copies 1
AAAACTCGTTGCTAAACACGATGCCGGAAAACGGCCCGCACTCATCGAGCCAACGGGGGATG
>1939636|reference BsrF|length 44|copies 1
AAAACTGCTCTGGGCGGTGCGCTGGGGCGCCGATACAGTGATGG
>1939636|reference BsrF|length 52|copies 1
AAAACTGGACGACGAGACAATCGCCAAATTCCAGCAAGAGCTCGGTAAAATG
>1939636|reference BsrF|length 49|copies 8
AAAACTGGCGGCCACAACCGACACAAGTGCAATGACGGATCCCGATGAC
>1939636|reference BsrF|length 55|copies 1
AAAACTGGGATTCACTGGGCGCGAAGAAGGCATTGCCGCCCAGGCGGTCGTATTG
>1939636|reference BsrF|length 57|copies 3
AAAACTGGGGGCTTGACATCGAAAAAAATTCGATCAAAGTCAACTCGCGGATGGAGA
>1939636|reference BsrF|length 57|copies 1
AAAACTTAATCGTCAAAGACGCCCGAGGGGTCACGGCGGTCAACGGCTTGAACTTGA
>1939636|reference BsrF|length 44|copies 4
AAAACTTAGCCGATTTGATCCAAACGGTGCGCAAGGAGCAGGCG
>1939636|reference BsrF|length 53|copies 1
AAAACTTGCCTTTCAACCACCAGTCATAGCGCCCCGCCTCAACGGCGCGATGG
>1939636|reference BsrF|length 49|copies 7
AAAACTTTTGGCGATGCGAATGCTTGCCGCCACCGGCAACGTCATTAGC
>1939636|reference BsrF|length 50|copies 1
AAAACTTTTGGCGATGCGAATGCTTGCCGCCACCGGCAACGTCATTAGCG
>1939636|reference BsrF|length 61|copies 1
AAAAGAAAAAAGCAGGCAAGGCTAGGGAAAAACATGGACAACTTTTTACACCGATGGGCCG
>1939636|reference BsrF|length 60|copies 1
AAAAGAAAAAGCACCGGTGTTCAATCCGGTGTTTTTCGTTTTTGTCGGGTGTGCCAATAG
>1939636|reference BsrF|length 46|copies 1
AAAAGAAAAAGCGGATTCCAGCAAATCGGCAGGCAAGAAATCATCG
>1939636|reference BsrF|length 58|copies 1
AAAAGAAAAATGAAGGAAAAAGTGGAAAAAGGATGAGCGAGCCGATTACAATAAAACC
>1939636|reference BsrF|length 59|copies 1
AAAAGAAAAATGAAGGAAAAAGTGGAAAAAGGATGAGCGAGCCGATTACAATAAAACCC
>1939636|reference BsrF|length 67|copies 1
AAAAGAAAAGGGAATTTTCGAAAAGTTTTTTGTTCTTTATAAGAAAACGACCGGCGTTACGTCCGGT
>1939636|reference BsrF|length 51|copies 76
AAAAGAAAAGGGGTTTGTGCAACCATGGTGATCATTGAACAGGAACAGTTG
>1939636|reference BsrF|length 46|copies 2
AAAAGAAACAACGACCGGCGATACTCTTTGTGATGAGAAAAATCTC
>1939636|reference BsrF|length 45|copies 1
AAAAGAAACAGTTTGCGGTGATCGGTCTCGGGCGATTTGGAGGCA
>1939636|reference BsrF|length 49|copies 1
AAAAGAAAGAGCGAAACGAAGCATAAGCGTTGTCCCGAAGAAAGAGGCG
>1939636|reference BsrF|length 8|copies 1
AAAAGAAC
>1939636|reference BsrF|length 56|copies 1
AAAAGAACAACTGTCGGCATTTTTGCAGTCGGAAGAAGGAAAAACGTTCATCCAAC
>1939636|reference BsrF|length 41|copies 3
AAAAGAACGCGAGGCAAAGCTGGACCGGCTCATCGATCAGC
>1939636|reference BsrF|length 47|copies 1
AAAAGAAGACATCGAAGTCATTTTCGAACAAGACCCGGCAGCAAGAA
>1939636|reference BsrF|length 56|copies 2
AAAAGAAGACCGACGCGGCCGGAAACTGAAAGACGGCGACCGGGTCGACATTGAAC
>1939636|reference BsrF|length 43|copies 1
AAAAGAAGACGCATACGACGTCGTGATGATCGACTCCTCCGAT
>1939636|reference BsrF|length 42|copies 1
AAAAGAAGGCATCATGGAAATCGTGCCGGCGTTTTCATCGCT
>1939636|reference BsrF|length 45|copies 2
AAAAGAAGGTATTGTCCATCTATTGCAGGCGCTGATCGATCCGGG
>1939636|reference BsrF|length 46|copies 2
AAAAGAAGGTATTGTCCATCTATTGCAGGCGCTGATCGATCCGGGG
>1939636|reference BsrF|length 44|copies 9
AAAAGAAGTGAAACGGCTGTTGATTGAAGAAGGGTGCGACATCC
>1939636|reference BsrF|length 45|copies 3
AAAAGAAGTGAAACGGCTGTTGATTGAAGAAGGGTGCGACATCCA
>1939636|reference BsrF|length 30|copies 1
AAAAGAATGGGCGCCGGTGCTGCTTGTGCA
>1939636|reference BsrF|length 35|copies 4
AAAAGAATGGGCGCCGGTGCTGCTTGTGCAGCTGT
>1939636|reference BsrF|length 43|copies 1
AAAAGAATTGACGCCGGCCGAGCCGCTTGGCGATATTCATATG
>1939636|reference BsrF|length 46|copies 6
AAAAGAATTGATGCCGCTAGAAAATGACGTCTTGCGCAATGAGCGG
>1939636|reference BsrF|length 45|copies 1
AAAAGACACGCTCTTTATGCTTGCCGAGCGCGTATAAGACCGTCG
>1939636|reference BsrF|length 43|copies 1
AAAAGACATTTTGTTATCGATCGTCGCCGGTTTGATTGCCCCG
>1939636|reference BsrF|length 61|copies 1
AAAAGACCATTTTAAAATTTTTGACGCGGTTGGAATTTATGAATCTTTAAAGCCGTATACG
>1939636|reference BsrF|length 63|copies 5
AAAAGACCGGTTGGAAGGCTTGCAGGCGTTTAAAGAAAGACGGAAACCGGTATACAAAGGGGA
>1939636|reference BsrF|length 64|copies 3
AAAAGACCGGTTGGAAGGCTTGCAGGCGTTTAAAGAAAGACGGAAACCGGTATACAAAGGGGAG
>1939636|reference BsrF|length 54|copies 1
AAAAGACCGTCCGCCAGCTCAGCTCGCCGTCAAACACCGGATGCGGAAACGTCT
>1939636|reference BsrF|length 45|copies 7
AAAAGACCGTTTCCAGTTCGGCGAGCGCCGGGTCTAAATCGCGCG
>1939636|reference BsrF|length 42|copies 9
AAAAGACGACCCATATCAAATATGGAAGCGTCGTATCAATCA
>1939636|reference BsrF|length 51|copies 8
AAAAGACGACGCAATCGTGCCCAAGGAGCGCCGCTTTCATCGCTTCGTAAT
>1939636|reference BsrF|length 42|copies 1
AAAAGACGATGTTCGTGCGCACCGCCGGCTGCGATTACCGCT
>1939636|reference BsrF|length 42|copies 1
AAAAGACGGAGTTGAGCACCTCGCGCCCGGCCGGCGGCAAGC
>1939636|reference BsrF|length 47|copies 1
AAAAGACGGAGTTGAGCACCTCGCGCCCGGCCGGCGGCAAGCCGAAC
>1939636|reference BsrF|length 47|copies 1
AAAAGACGGCGACATTCGTCCAGCTTGGCGCCGATTCGAGCCATTGT
>1939636|reference BsrF|length 50|copies 10
AAAAGACGGGCGGCGTATCGGCAAGTTGATAACGATACCAATAATATCCA
>1939636|reference BsrF|length 46|copies 1
AAAAGACGTCATCGTCGCCATCAACGGCGACAAAATCGACAGCGTC
>1939636|reference BsrF|length 60|copies 4
AAAAGACGTGCTTTCGTGTTTGCTTGAAAAAGGAGAAGCGATGCCGGTTGCCGAGCTGCA
>1939636|reference BsrF|length 44|copies 1
AAAAGACGTTTTCCATTGAGGCGATGACGTAAATGACACCTTTG
>1939636|reference BsrF|length 54|copies 2
AAAAGACGTTTTCCATTGAGGCGATGACGTAAATGACACCTTTGACTTCCCCGC
>1939636|reference BsrF|length 54|copies 1
AAAAGAGAAGGAAAAAAACGGACAAGGAGGTTAGAACCGTGGGCAAAAAAGTGT
>1939636|reference BsrF|length 53|copies 1
AAAAGAGATCATTTGGAGGGTGCTTGAAGAAGAAAACATGAACCAAACGAAAG
>1939636|reference BsrF|length 48|copies 11
AAAAGAGCAGTATTTGGCGGCGCAGGCAAAGGCGTCCCGCCTTCGCTT
>1939636|reference BsrF|length 51|copies 1
AAAAGAGCGGATTGAGGTTGATGAACACCGCCGACTCAGCGGGGCCAAGGT
>1939636|reference BsrF|length 54|copies 1
AAAAGAGCGGTTCGTGGTATTCGTACAAAGACGAACGGCTCGGCCAAGGACGGG
>1939636|reference BsrF|length 45|copies 2
AAAAGAGCTCCATGACATCGCCTTGACGCCGGAAAGCTTGGCTAG
>1939636|reference BsrF|length 47|copies 1
AAAAGAGGATAACCATGTGTTGATTATCGTCGACATCCCGATCGTCG
>1939636|reference BsrF|length 47|copies 14
AAAAGAGGCCGCGCTCGCCTTCGCGCTCCTTCTGCTGGCGACCGCGG
>1939636|reference BsrF|length 56|copies 2
AAAAGAGGCGAAAAAAGCGGTGGCGATTGCGCTTCGCAACCGGTATCGCCGCAGTT
>1939636|reference BsrF|length 45|copies 2
AAAAGAGGCGACATCGCGAATGGCCTTCACCTTGCCGCCTTCCGT
>1939636|reference BsrF|length 46|copies 23
AAAAGAGGCGACATCGCGAATGGCCTTCACCTTGCCGCCTTCCGTG
>1939636|reference BsrF|length 52|copies 1
AAAAGAGGCGACATCGCGAATGGCCTTCACCTTGCCGCCTTCCGTGACGACC
>1939636|reference BsrF|length 56|copies 1
AAAAGAGGGGACGGCCGGCGATTGCCGATCACCCCCTCTTTTTTCGTTATTGTCCG
>1939636|reference BsrF|length 56|copies 1
AAAAGAGGGTGTTCACATAAAAGATGTTTAACGTTCCGCTTGTAATCAGCCACTGG
>1939636|reference BsrF|length 45|copies 26
AAAAGAGTATATGAACAAAAGCGTCAGCCCGTTAGTGGAAAAGGC
>1939636|reference BsrF|length 54|copies 1
AAAAGAGTATATGAACAAAAGCGTCAGCCCGTTAGTGGAAAAGGCGATGGAAGA
>1939636|reference BsrF|length 44|copies 1
AAAAGAGTTGGTATAGACAAGCGCACCAGCTAACGAGAAAACGG
>1939636|reference BsrF|length 50|copies 1
AAAAGATAATACCGACAGCACGGAAAAAGCGTTGATCGAAATTTATGAGC
>1939636|reference BsrF|length 57|copies 27
AAAAGATCGCTCCATCCCGCGCAACAAAAACGGAAAGGCACCGCCTAGCAAACACCG
>1939636|reference BsrF|length 54|copies 1
AAAAGATGAATGCGAAACCCGCTGTTGCTTGGCTTAGCCGGGCCGCCAGCGGTT
>1939636|reference BsrF|length 50|copies 1
AAAAGATGGCGGTGTGGGATGAAGAATTGGCCGCGCGGCTGATTCAGGCG
>1939636|reference BsrF|length 51|copies 1
AAAAGCAAACAGCGATTCACAAAATACGAAATAGCCGGCTTTCATGGCTAG
>1939636|reference BsrF|length 40|copies 1
AAAAGCAAAGTGCATATGGCGATCGTCGTCGATGAGTTCG
>1939636|reference BsrF|length 55|copies 1
AAAAGCAAATGGCGGCCATCATTAAACGCCGCCTAAAGAAAAAAGGCGTCGAAGT
>1939636|reference BsrF|length 55|copies 3
AAAAGCAAGCGCCATCCAAGTTCCTTTGACCGTCGTCATCGTCAACAACACCATT
>1939636|reference BsrF|length 46|copies 1
AAAAGCAATGACGCGCTCCCTTGGGATGCCGAAATAGTCAGCGACT
>1939636|reference BsrF|length 45|copies 2
AAAAGCAATGGCTGAAAGAATGGGAGCGAGAGCGCGAATAGCTAT
>1939636|reference BsrF|length 53|copies 1
AAAAGCACATCAGTTGTATTCATCTCCAACTGGGCGAGCAAACGGTCGGTCTC
>1939636|reference BsrF|length 54|copies 1
AAAAGCACATCAGTTGTATTCATCTCCAACTGGGCGAGCAAACGGTCGGTCTCT
>1939636|reference BsrF|length 61|copies 1
AAAAGCAGCCCAAAAACGTCCTTTCCTAAGTTGAGAAACGTTCCCCCGACGGCAAAAGACC
>1939636|reference BsrF|length 50|copies 9
AAAAGCAGGCGCTCGTTTTGGAAGGATCGGCAGTGTTGAAAAACGAGCAC
>1939636|reference BsrF|length 50|copies 1
AAAAGCCAAAAACGAACCCGCCGTCCGACTTGGCCGTCATCGGCCGCTAC
>1939636|reference BsrF|length 50|copies 1
AAAAGCCAAACCGTTTGTTCGCCTCCCGCTGCAGCTCAGTTAAGTCATAT
>1939636|reference BsrF|length 51|copies 27
AAAAGCCAAACCGTTTGTTCGCCTCCCGCTGCAGCTCAGTTAAGTCATATG
>1939636|reference BsrF|length 51|copies 1
AAAAGCCAACATGGCCAACATTTTAACGATGACGAACTTATCGCTCGGCGG
>1939636|reference BsrF|length 46|copies 1
AAAAGCCAGCCCTCGCGGCATAAGAGCGGCCGGTTGCTGTATGAGG
>1939636|reference BsrF|length 44|copies 3
AAAAGCCGCAGCCGCCGGCGCCGTCGCGCCAAGAGAAGGGGGAT
>1939636|reference BsrF|length 54|copies 4
AAAAGCCGGCTACCGCTGGGTGATGAAGCTGCTGCCGCCGGTTGTCGTCGGTCC
>1939636|reference BsrF|length 52|copies 1
AAAAGCCGGTGCCGATGATGCCGACGTTGATCGGTTTCATCGCGCTGTTCCC
>1939636|reference BsrF|length 52|copies 1
AAAAGCCTCTTGGAGCGATGCGCTAGGCAACGAGTCTTTTTCCGATCGGCAG
>1939636|reference BsrF|length 47|copies 1
AAAAGCGAAAAAAGAAGGGCTTTGGAACTTGTTTTTGCCGGACAGTG
>1939636|reference BsrF|length 43|copies 2
AAAAGCGAAAGTGACCGGCAAAACGAAGAGCGGGCGCACGGTC
>1939636|reference BsrF|length 50|copies 13
AAAAGCGAATGTACGCTTCGCGCTTTTGGCCCGCCGGGTGATATTTCTCG
>1939636|reference BsrF|length 51|copies 4
AAAAGCGAATGTACGCTTCGCGCTTTTGGCCCGCCGGGTGATATTTCTCGT
>1939636|reference BsrF|length 51|copies 4
AAAAGCGAGCAATCTCCTCGGGCGTGTTCCGGCCGGACAACCATTCTCCTT
>1939636|reference BsrF|length 44|copies 1
AAAAGCGATATGCTTTGCAAATGTCGACCGGAGAGAAAGAGAAC
>1939636|reference BsrF|length 45|copies 1
AAAAGCGATATGCTTTGCAAATGTCGACCGGAGAGAAAGAGAACG
>1939636|reference BsrF|length 35|copies 1
AAAAGCGATCACCGTACACAACCATCGTGTCAGCG
>1939636|reference BsrF|length 51|copies 2
AAAAGCGCACCCAGACGTGTTTAACATTTTGCTGCAAGTATTAGAAGACGG
>1939636|reference BsrF|length 54|copies 20
AAAAGCGCACGGAGGAGCTGCTATTGAAAAAAGAGAAGCTGTCGGTGCTTGGGG
>1939636|reference BsrF|length 42|copies 1
AAAAGCGCCCGGTTGAGATCTTCTTCCGCCAGGCGCCGCACG
>1939636|reference BsrF|length 49|copies 1
AAAAGCGCCGTTAAAGCGAAGGCGAAATAACACTTGGCCAAGAAAGGAG
>1939636|reference BsrF|length 49|copies 2
AAAAGCGCGGATGGCGCTTCACCCCTTGCCGCTTCAAGGCGCGGTAAAG
>1939636|reference BsrF|length 47|copies 1
AAAAGCGCGGCAGGAGTTCCATGTCGGCAACTTGTACTTCAACCGCG
>1939636|reference BsrF|length 58|copies 3
AAAAGCGCTATGAAAACTTTATTGGCGGCAAATGGGTGCCGCCGGTGGACGGCGAGTA
>1939636|reference BsrF|length 42|copies 8
AAAAGCGCTGCGGCAAGGAGGCTTGCACATTTATACGACGAT
>1939636|reference BsrF|length 39|copies 1
AAAAGCGCTGCGGCAGAAGGCGGATGACGAGGCTTTCAT
>1939636|reference BsrF|length 34|copies 1
AAAAGCGCTGTACTCGGCCTCAAGCCGCATCCAT
>1939636|reference BsrF|length 38|copies 1
AAAAGCGCTGTACTCGGCCTCAAGCCGCATCCATTCAT
>1939636|reference BsrF|length 53|copies 1
AAAAGCGCTGTACTCGGCCTCAAGCCGCATCCATTCATGGAAGTCGGCGGAAA
>1939636|reference BsrF|length 42|copies 1
AAAAGCGCTTGAGCAGCAGCTCGTGCCGATCGTCGTCGTCAA
>1939636|reference BsrF|length 44|copies 1
AAAAGCGGAAGCAGCCGGTCCGTCAGTTCACTGACATGCGGCAC
>1939636|reference BsrF|length 50|copies 2
AAAAGCGGCGAGGCTGGCGACAAACGTCGTCGTCGTATCGCCATGGACAA
>1939636|reference BsrF|length 63|copies 1
AAAAGCGGCGCTACTTGCCAAAAATGGCGACAGGCGAATGGATCGGAGCCTTTGCCTTAACCG
>1939636|reference BsrF|length 49|copies 2
AAAAGCGGCGGCAACCGGGTGGAGCGCTATTGCACACACATGAATGAGG
>1939636|reference BsrF|length 50|copies 9
AAAAGCGGCGGCAACCGGGTGGAGCGCTATTGCACACACATGAATGAGGA
>1939636|reference BsrF|length 55|copies 1
AAAAGCGGCGTCACCGGCGCCGCTTTTCACTCAAGCCGGGGGGTGGGGATGATGA
>1939636|reference BsrF|length 51|copies 1
AAAAGCGGGAAATCGAGCTGATCGAACAATCGTACCGGCTATTCCGCCAGG
>1939636|reference BsrF|length 55|copies 2
AAAAGCGGTGCAGCCGGCAAGAAACAAACCCACCGCGATTAGCCATCCCCATCGT
>1939636|reference BsrF|length 43|copies 1
AAAAGCGGTTCGCCCGAAGGAACCGCTTTTCCGCAAAATCACT
>1939636|reference BsrF|length 47|copies 1
AAAAGCGTTTGTGGCCGGTGCCGATATTCATGAAATGATGGACTTGG
>1939636|reference BsrF|length 50|copies 1
AAAAGCGTTTTCTCCTTATGAAGACCAACTGCACGAATGGTAATCGGTCA
>1939636|reference BsrF|length 38|copies 1
AAAAGCTATCGCTGCTAGTGAGACACGGCGAGGAAAAA
>1939636|reference BsrF|length 47|copies 1
AAAAGCTCGAGGACATCAAGGTTGTCTTAACCGGCATCGGCGCGGCC
>1939636|reference BsrF|length 15|copies 1
AAAAGCTCGCAATGT
>1939636|reference BsrF|length 30|copies 3
AAAAGCTCTCATGCCGGGGATCACCCAAAG
>1939636|reference BsrF|length 31|copies 1
AAAAGCTCTCATGCCGGGGATCACCCAAAGA
>1939636|reference BsrF|length 47|copies 1
AAAAGCTCTCATGCCGGGGATCACCCAAAGAATGCTTGTTAACCAGT
>1939636|reference BsrF|length 47|copies 1
AAAAGCTGCCTCCTTAGGAAATATACAGGTGGCGAGCGGTAGAAGAT
>1939636|reference BsrF|length 26|copies 1
AAAAGCTGCTGTATGACTGCATGCGC
>1939636|reference BsrF|length 46|copies 1
AAAAGCTTAACGCCCGGCCAGCAAGTCATTAAGGTCGTCAAAGAAG
>1939636|reference BsrF|length 50|copies 1
AAAAGCTTATTTTGTCTATCCCCGTCAGGAATTGCGCCTTGTTTGGAATG
>1939636|reference BsrF|length 62|copies 1
AAAAGCTTCCGGTCTAAGCCGACGCCGAAGAAACCGACAACGCTGAAAGCGGCGCGGAAAAC
>1939636|reference BsrF|length 71|copies 11
AAAAGGAAAAAAGGGTTACTTTGAACAGGCGGATGGCGGGACGATTTTTCTCGATGAAATCAGTGAAATCC
>1939636|reference BsrF|length 16|copies 1
AAAAGGAAAAGGACCG
>1939636|reference BsrF|length 71|copies 1
AAAAGGAAAAGGACCGGCGAAAGGAAAAAAACAAGCCGCCTCGGCCGCGAAGCAGGCGCCGCAGCCAGTGA
>1939636|reference BsrF|length 58|copies 1
AAAAGGAAAAGTCGCCCGCTTTATTTGCGACATTTACAATGCGGACGGCACGCCGTTT
>1939636|reference BsrF|length 48|copies 1
AAAAGGAAACAGGGACAACCGGCGCGTTCGCGGCGCTGCTTGCGCGCA
>1939636|reference BsrF|length 47|copies 1
AAAAGGAACTCCTTTTCTTTTTGTGGATTTGTTATAATGAAACAATG
>1939636|reference BsrF|length 31|copies 1
AAAAGGAATGATCGCCGGCACGCTTGCGCCG
>1939636|reference BsrF|length 46|copies 1
AAAAGGAATGATCGCCGGCACGCTTGCGCCGTCGTTGACGTACAAA
>1939636|reference BsrF|length 49|copies 3
AAAAGGACAGCGCCGTGATCGGCACGCGACCGCCGGCAAAAAAGCTCAT
>1939636|reference BsrF|length 50|copies 1
AAAAGGACAGCGCCGTGATCGGCACGCGACCGCCGGCAAAAAAGCTCATC
>1939636|reference BsrF|length 54|copies 1
AAAAGGACCTAAAGCACCGCCAAAAGAGGGGACACTTCAGGTCCAGCGGCGGCA
>1939636|reference BsrF|length 55|copies 1
AAAAGGAGATTGGTAGGATGCTTGGCAACAGCGGCAAACCGATTTCGGAAAAAGC
>1939636|reference BsrF|length 60|copies 1
AAAAGGAGGAAAAGCCCTATCCTTGGCTTTCCCTCCTTTCCTCTCACCCGTAGTTCGGCT
>1939636|reference BsrF|length 54|copies 1
AAAAGGAGGAACGGGTTATGGCATTCGAAAATAAAATTGTCGAAGCGTTTATCG
>1939636|reference BsrF|length 43|copies 2
AAAAGGAGGCGGCAGACATATAATCGCCGGCGATGGCCAGTCC
>1939636|reference BsrF|length 16|copies 1
AAAAGGATATGTGCCG
>1939636|reference BsrF|length 30|copies 3
AAAAGGATATGTGCCGGTCGTCATCGGCAG
>1939636|reference BsrF|length 38|copies 9
AAAAGGATATGTGCCGGTCGTCATCGGCAGCGGCAAAT
>1939636|reference BsrF|length 39|copies 1
AAAAGGATATGTGCCGGTCGTCATCGGCAGCGGCAAATA
>1939636|reference BsrF|length 50|copies 5
AAAAGGCAAACGTCAGCCCAAGCAGCAGCGCCAACGGGACAAAAAGATGA
>1939636|reference BsrF|length 55|copies 1
AAAAGGCACGCCATCACCCATGAACGGGCTCTGACTACTTGTAGGCACACGGTTT
>1939636|reference BsrF|length 50|copies 1
AAAAGGCAGCCCGTTTCTTGTAAGGACCGCCCCCGCTTTTCGCTTATGAT
>1939636|reference BsrF|length 50|copies 1
AAAAGGCATCAAACTGCTTCATCGTTTTCATAGCCGGAACAATTGGTTGT
>1939636|reference BsrF|length 56|copies 1
AAAAGGCATTCTCGGTTCGCTCGGCAAAAAACACGGCTTCGGCCTCGTCGCTGACC
>1939636|reference BsrF|length 51|copies 1
AAAAGGCATTGTCCCCGACGCGCGCAACAGCTTGCGGGCGCTTATTGACCG
>1939636|reference BsrF|length 48|copies 5
AAAAGGCCAGCCGCTAACAAAAACCGATCTTGGCGGACGAATGCCACT
>1939636|reference BsrF|length 53|copies 1
AAAAGGCGAACCGCCGGCTGATTTTGTATTTGTCCTTCTTTTTCCTGTTCATC
>1939636|reference BsrF|length 56|copies 1
AAAAGGCGATCTCGTCTTTTTTGACACCGATTCGAACGGCACGATCAACCACGTCG
>1939636|reference BsrF|length 41|copies 2
AAAAGGCGGATACCCGGCTGGCGGCGCGTACATTCCAGGCG
>1939636|reference BsrF|length 42|copies 1
AAAAGGCGGATACCCGGCTGGCGGCGCGTACATTCCAGGCGG
>1939636|reference BsrF|length 49|copies 3
AAAAGGCGGCCGATGAAATATCGCCGGGAACGTAAATGTGCGTCCCGCG
>1939636|reference BsrF|length 53|copies 2
AAAAGGCGGCCGATGAAATATCGCCGGGAACGTAAATGTGCGTCCCGCGCAAG
>1939636|reference BsrF|length 58|copies 2
AAAAGGCGGCCGGGATGAAATAGGCGAGCGACTTTCCAAGCCCGGTTCCCGCCTCAAT
>1939636|reference BsrF|length 54|copies 1
AAAAGGCGGCGCGTTTATTATTGAGCAACGGTATTTTGTTGAAGCGAGCGAAGG
>1939636|reference BsrF|length 49|copies 3
AAAAGGCGTTTGACGGGCGCGGCAACTATACGCTTGGCATTAAAGAACA
>1939636|reference BsrF|length 45|copies 87
AAAAGGCTGTCCGATCCAATCCGGCGAACCGGTTGTTTCGGACAG
>1939636|reference BsrF|length 69|copies 1
AAAAGGCTTAAGGGAGAAAGGGGCGGATGCAACGTTCTTTGCCCATTACTGCAAGGGAGGGAATTTGTA
>1939636|reference BsrF|length 46|copies 3
AAAAGGGAAGGGGAGAGACAGATGAAGTGGTTATGGATGACGATGG
>1939636|reference BsrF|length 46|copies 4
AAAAGGGAAGGGGCTGTTTTTGAACGGCGAGCCGCTCGGCCGCTTG
>1939636|reference BsrF|length 46|copies 1
AAAAGGGAATCGACAGCGACCCGGTCGATATCCCCACGAGCAGTGA
>1939636|reference BsrF|length 53|copies 1
AAAAGGGAATGAAACGATGAAGCGGGCGTTTGTCCTGCTGAAAGAAACGAACC
>1939636|reference BsrF|length 52|copies 2
AAAAGGGAATTTGGCCCATACGGAGGCGTTTCGCGCCGGCTGGCTGACGATC
>1939636|reference BsrF|length 39|copies 1
AAAAGGGAGGGGATCAGATGAACCATCGATTTGTCGATG
>1939636|reference BsrF|length 46|copies 1
AAAAGGGCATGTCGGCATCGTCTCTCGCTCCGGCACACTGACGTAC
>1939636|reference BsrF|length 43|copies 1
AAAAGGGCGAGTCGTTGAATTGAATGGCTATTTTGTTGCAGAA
>1939636|reference BsrF|length 44|copies 1
AAAAGGGCTGAGCGCCGGCCGCGTCCAGTCGGTCGCGCTGCGCC
>1939636|reference BsrF|length 52|copies 1
AAAAGGGGAAAAGCTGGCGGCGTTGGCGGTCGACTCATTTATCGGACAGCAG
>1939636|reference BsrF|length 55|copies 1
AAAAGGGGAAACAGGGGGAGCGGAGGCCGCTAAACCAGCCGGTGGATGCTCCAAC
>1939636|reference BsrF|length 54|copies 1
AAAAGGGGAGCGAGGAGATGGCAAAACGACGATATCGGGTGTTTGTGTATGGAA
>1939636|reference BsrF|length 56|copies 1
AAAAGGGGGAGATATTTCTTCCGTTCGGTCGGGGCAAACTATAGCGGTCATTCATC
>1939636|reference BsrF|length 47|copies 1
AAAAGGGGGATTTAGCGTGGCAAAAGCATACAAACAAGCAGGAGTTG
>1939636|reference BsrF|length 69|copies 2
AAAAGGGGGATTTTCGCTTGGCGGAGGTGTTCCGCCTATTTTGGCGGGCGAGTTTTCTCATTTTTGCTT
>1939636|reference BsrF|length 48|copies 2
AAAAGGGGTCCCGTTGCTTTTGCGGGCCCTCCTTTTTTGCATATGTGC
>1939636|reference BsrF|length 54|copies 4
AAAAGGGGTCGATGAGTATGTGACAAAGCCGTTCAAATGGCTTGAGCTTGAAGC
>1939636|reference BsrF|length 53|copies 2
AAAAGGGGTCGGCCATTACGCCGGGAGCGTCCTGCCGGGCGAAGCGGACAACT
>1939636|reference BsrF|length 49|copies 1
AAAAGGGGTGCTGCTTGTCGGGCCGCCGGGTACAGGGAAAACGCTGTTG
>1939636|reference BsrF|length 53|copies 1
AAAAGGGGTGCTGCTTGTCGGGCCGCCGGGTACAGGGAAAACGCTGTTGGCGC
>1939636|reference BsrF|length 46|copies 1
AAAAGGGGTTTGTGCAACCATGGTGATCATTGAACAGGAACAGTTG
>1939636|reference BsrF|length 70|copies 1
AAAAGGGTAGTTTTTTCGCCAAACCTCATATATAATGAACAATGAATGTTTTGCCTTGGAGGTTTTGGCG
>1939636|reference BsrF|length 62|copies 1
AAAAGGGTATTTTCGACAAGAGATTGCCCCCGTCACCGTGCAAGCAAGAAAAGGGGAGACGG
>1939636|reference BsrF|length 44|copies 1
AAAAGGGTTAACGTATTTATTTATTGCCCATGATTTATCGATGG
>1939636|reference BsrF|length 35|copies 1
AAAAGGTAAGGATGACAGTTGTAGCCACGGTCAGA
>1939636|reference BsrF|length 43|copies 1
AAAAGGTATAATAAAAAGAAGAAGTTCCCATCGGAAAGTAGGG
>1939636|reference BsrF|length 46|copies 6
AAAAGGTCATTTGCGTCGCTAATTTAAAACCGGCCAAACTGCGCGG
>1939636|reference BsrF|length 56|copies 1
AAAAGGTGAAGCCGGGTGAGTTCACGGAACGCATTTTTGCCCTTGACAACCGTTCA
>1939636|reference BsrF|length 58|copies 1
AAAAGGTGAAGGCTGTTTCATCGTGGGAGGTTTTTTCCGCTAAAACCACAATCAAGGA
>1939636|reference BsrF|length 50|copies 1
AAAAGGTGATGATGACATAACTTTTTGAAGCAGCCTTTTTCAACTGAGTG
>1939636|reference BsrF|length 41|copies 3
AAAAGGTGGCATTGGAAAAAAACGCGAAGACGGAAGAGGAG
>1939636|reference BsrF|length 42|copies 1
AAAAGGTGGCATTGGAAAAAAACGCGAAGACGGAAGAGGAGC
>1939636|reference BsrF|length 47|copies 1
AAAAGGTTCGTCAGCGATGCCGCATAAGCGCAATCCGATCGGTTCGG
>1939636|reference BsrF|length 54|copies 1
AAAAGTAGGATTCATTACAACAGATACGTACCGGATTGCCGCCATCGACCAGCT
>1939636|reference BsrF|length 44|copies 1
AAAAGTATGTCTATCCAATTGTTAAGGCCGGCATTGCGATGGTT
>1939636|reference BsrF|length 45|copies 1
AAAAGTATGTCTATCCAATTGTTAAGGCCGGCATTGCGATGGTTG
>1939636|reference BsrF|length 54|copies 3
AAAAGTATTTGCCAAACGGGCAAGGAGCGATCGTCACCTTTGAAATCAAAGGCG
>1939636|reference BsrF|length 41|copies 5
AAAAGTCAGTCATCATTGTCATACGCTTATCTGCTAGGGGA
>1939636|reference BsrF|length 54|copies 1
AAAAGTCATTTCCGTGGAAACGATGAAAGCGATCTACCATGTCGCCAACGAACG
>1939636|reference BsrF|length 34|copies 1
AAAAGTCGCTAATGATAAATACGCCGCTCAGCAG
>1939636|reference BsrF|length 53|copies 2
AAAAGTCGGCCAAACGATCGGGATCGTGGGCGGGATTGTTATTGGAACCGCCT
>1939636|reference BsrF|length 59|copies 1
AAAAGTCGGCGATCAACGTCCCGTCTTTTTCCAGTTTTGTGCCAAGCACAGTCGTGCCT
>1939636|reference BsrF|length 44|copies 1
AAAAGTCGTCGATCCAGACAGCGGCAAAGTCGTTCTTGATCATG
>1939636|reference BsrF|length 43|copies 2
AAAAGTCGTGCGCACCGATCCGGAAGCCGGCATGACGGTGAAG
>1939636|reference BsrF|length 50|copies 2
AAAAGTGAACGAACCGGTGGATGGCTATGTGATTCACGGGGAAGCCGGGC
>1939636|reference BsrF|length 45|copies 1
AAAAGTGAATCGCCCGGCCATCGACGGCCAGCGCCGCTTCCGCCA
>1939636|reference BsrF|length 52|copies 2
AAAAGTGATCCATACCGGCGGATTTTTCGGCCTGTTTGCGAAAAAAAAGATC
>1939636|reference BsrF|length 42|copies 1
AAAAGTGCAGCGCAAAATTCGTCGCCTGGGCTTCTTGTAGCT
>1939636|reference BsrF|length 52|copies 1
AAAAGTGGATATCCCTAAGGCGGGATGCGGCCGCTTCAAGGAGCGTCCGTCC
>1939636|reference BsrF|length 44|copies 2
AAAAGTGGTCGCCTTTGAAATCGACAGCCGGCTGTTGCCGATTT
>1939636|reference BsrF|length 45|copies 1
AAAAGTGGTCGCCTTTGAAATCGACAGCCGGCTGTTGCCGATTTT
>1939636|reference BsrF|length 51|copies 1
AAAAGTGGTGAAGCCGGCACCGCCGAAGCCGTTGAAGCGAACCGAAGCCGG
>1939636|reference BsrF|length 45|copies 1
AAAAGTGTCGAGCATTCAAGAACTGTTGCCGGTTCTTGAGCAAGT
>1939636|reference BsrF|length 48|copies 3
AAAAGTGTTGAATGAACGGAACGCGCTGCGCGAGCAGTTCAAGGACGA
>1939636|reference BsrF|length 58|copies 1
AAAAGTGTTTTCATTGCCTTGTTTCACAGCAAACTTCACATCGGCGGCGAGAACCTCC
>1939636|reference BsrF|length 31|copies 2
AAAAGTGTTTTGCGCCGGCGCCGATTTGAAG
>1939636|reference BsrF|length 32|copies 1
AAAAGTGTTTTGCGCCGGCGCCGATTTGAAGG
>1939636|reference BsrF|length 44|copies 3
AAAAGTGTTTTGCGCCGGCGCCGATTTGAAGGAGCGGGCGGGAA
>1939636|reference BsrF|length 45|copies 1
AAAAGTGTTTTGCGCCGGCGCCGATTTGAAGGAGCGGGCGGGAAT
>1939636|reference BsrF|length 45|copies 1
AAAAGTTAAATGGAATGCTTCGGACGTACACGATGTACGGCTCCG
>1939636|reference BsrF|length 50|copies 1
AAAATAAAACGTATTCGGATCGCGGGTGAGCGAGTTCAAGAACGGGGTGA
>1939636|reference BsrF|length 42|copies 5
AAAATAACAACAACCGGGCCGACGAACAGCCCGATGAAGCCG
>1939636|reference BsrF|length 43|copies 1
AAAATAACTATTACAAGAGAACAATAATGATTATTATATAATA
>1939636|reference BsrF|length 38|copies 1
AAAATAACTCGCCGCGCCGCCGAGCGTGTCGCGAATAT
>1939636|reference BsrF|length 47|copies 2
AAAATAAGGACGCTTTTCTAATTAGTATACCATATTTTCTCAATCAA
>1939636|reference BsrF|length 42|copies 1
AAAATAAGTTCCAAATTGATCGTTTCAATATCGGCGAGCGGA
>1939636|reference BsrF|length 42|copies 3
AAAATAATCGCCATCATCGACAAGGCAGGTGATGATTCGCCG
>1939636|reference BsrF|length 48|copies 1
AAAATACAAATCCCTCCTTTACAAGCTATATGTATGCTTGCAAGGAGG
>1939636|reference BsrF|length 49|copies 1
AAAATACGCCGGCAAAGTGACGCAAATCATCACCGGCTCCGTCGGCTTG
>1939636|reference BsrF|length 45|copies 4
AAAATACGGTAGCCGCCATGCAATATGGGGCGGTTGACTTTGTGG
>1939636|reference BsrF|length 48|copies 2
AAAATAGACAAAAACAAACGAGCCAGCGACGGATCAATCGTTTGTAAA
>1939636|reference BsrF|length 51|copies 1
AAAATAGCGGTCATGGGAAACGAGCAAGACAGCGCCGGGATATGCCTGCAA
>1939636|reference BsrF|length 12|copies 1
AAAATAGGCGAC
>1939636|reference BsrF|length 44|copies 1
AAAATAGTTCTCCACCGCCTTCCACAGCGGCAAGGCCTTATACG
>1939636|reference BsrF|length 13|copies 1
AAAATATAGGCGT
>1939636|reference BsrF|length 48|copies 9
AAAATATAGTCATCGCCATCGCGGACAGCGGTCGTTTGAATCGAAGCG
>1939636|reference BsrF|length 50|copies 1
AAAATATGAAAGGAAATGTCTTCGATATTCACATGCCTCAAATACGAAGT
>1939636|reference BsrF|length 49|copies 2
AAAATATGAGAGGGAGGAGAACAATGACAAAGCCGGTTGATCTTGGTTA
>1939636|reference BsrF|length 58|copies 4
AAAATATTCTCGGCAATCTCGAAAATGTCGGTTACGCCTTGCCGGGACATGAGAGCAT
>1939636|reference BsrF|length 38|copies 1
AAAATCAATTGGACGATGAAGGCATCATGTCCAATATC
>1939636|reference BsrF|length 60|copies 1
AAAATCAATTGGGCAAGCGGGTAAGCTTTCCCGTTTAACGTCACCGGCACGCCTTGTTCA
>1939636|reference BsrF|length 42|copies 1
AAAATCACACAGACCGGCAACAAGCTGACAATCCGCATCCCG
>1939636|reference BsrF|length 51|copies 1
AAAATCACCTTCTTTGAGTTGAATGCCTTTCACCCCGGCGGCACGCACACC
>1939636|reference BsrF|length 43|copies 3
AAAATCAGCGACAGCTTCCAAATCACCGGCATGGCGCTCTCAG
>1939636|reference BsrF|length 43|copies 6
AAAATCAGGGTGATCGACGCGGTTAAGCACGACCGTCGCCACA
>1939636|reference BsrF|length 44|copies 1
AAAATCAGGGTGATCGACGCGGTTAAGCACGACCGTCGCCACAG
>1939636|reference BsrF|length 47|copies 2
AAAATCATTGTCCAAAAGTTCGGCGGCACGTCCGTCCGCGATGAGCG
>1939636|reference BsrF|length 49|copies 1
AAAATCCAACAATGGCATGCGGCACCCGCAACGTTTTCAGTGCCTCATG
>1939636|reference BsrF|length 52|copies 1
AAAATCCAGCGGAAAAAGCGGAAATGGTCCGATCGGCAGCACCAAGACTTTC
>1939636|reference BsrF|length 43|copies 1
AAAATCCCGAGGCGAAACAGACGGTGCTCGCTTATTTTGATGA
>1939636|reference BsrF|length 50|copies 2
AAAATCCCGCCGAACGTGCTCGCCCTCGGCCGGCCGGCGAAAGTCGTCCG
>1939636|reference BsrF|length 47|copies 1
AAAATCCCTCCTAAAATCTTCCCCATACTTGGGCGTTTATCTAGTCC
>1939636|reference BsrF|length 48|copies 1
AAAATCCGACGGCGAAAGTCGTGTTAGACCATATTATTCGCGAATCGG
>1939636|reference BsrF|length 50|copies 15
AAAATCCGCACCGGGCGGCTCGCGCCGCGCCGCCTGCCGCTTGTCGGTCA
>1939636|reference BsrF|length 47|copies 1
AAAATCCGTACATCTTAATTACGGACAAAAAAGTGTCGAGCATTCAA
>1939636|reference BsrF|length 32|copies 1
AAAATCCGTCTCATGACATCATCCATTCTCAT
>1939636|reference BsrF|length 32|copies 1
AAAATCCGTGATGGCCGGCGAATAGACGGCCC
>1939636|reference BsrF|length 50|copies 2
AAAATCCTGGCGGTTCACGAGGGATGGAGACGAAACGGGTCGCAGCTTGA
>1939636|reference BsrF|length 51|copies 10
AAAATCGAACGCCTCGATCGATTTGTGGAGCAGCATCAGCTCTTTGTCATT
>1939636|reference BsrF|length 40|copies 4
AAAATCGACATCGCCGGCACGATCGAATCGATTGCCGAGA
>1939636|reference BsrF|length 39|copies 1
AAAATCGAGCTCATGCAAGCGATCGTTGACCGCCAGCTC
>1939636|reference BsrF|length 42|copies 6
AAAATCGATATGAGCGATATCGACGAAGCGACGGATCGGGTG
>1939636|reference BsrF|length 54|copies 7
AAAATCGCCGATGTATACGCTTCGTTCGGGTTTCCTCTCCTTCATCTCGAAGTC
>1939636|reference BsrF|length 56|copies 2
AAAATCGCCTGCCCCGTCGGTCGGGTCAGCTTGCGGCCTCCGGCGCCCTTTAACGG
>1939636|reference BsrF|length 44|copies 1
AAAATCGCGCGCCACCTCTTCATCGGCTGAATTGGAATAGAGCG
>1939636|reference BsrF|length 48|copies 1
AAAATCGCTGTCCATATGGTAAACTATACAGCGATGGAAAAAGAAAAG
>1939636|reference BsrF|length 49|copies 1
AAAATCGCTGTCCATATGGTAAACTATACAGCGATGGAAAAAGAAAAGG
>1939636|reference BsrF|length 46|copies 1
AAAATCGCTTCCACCGACTGCGAGTGGTACAGGGCGCCATGCACCC
>1939636|reference BsrF|length 54|copies 2
AAAATCGGCAAACAAATAGGAAACGCCGTTCCAAACGCCGATGACCGATGTAAA
>1939636|reference BsrF|length 40|copies 1
AAAATCGGCACGTACGAGGCGGACAAGCGTCGGGCGCCGC
>1939636|reference BsrF|length 53|copies 1
AAAATCGGGCTGACCGGCACCCCGTGTTCGTCCAAAATCCGGAGCAGTTCGTC
>1939636|reference BsrF|length 39|copies 2
AAAATCGGTACAGCCGGTGGGACGGGATATGTAATCGAG
>1939636|reference BsrF|length 53|copies 7
AAAATCGTCACAAACAGGCGGAGGAGAAGAACAAAACCGGCCGTTTTCGACAC
>1939636|reference BsrF|length 54|copies 10
AAAATCGTCACAAACAGGCGGAGGAGAAGAACAAAACCGGCCGTTTTCGACACG
>1939636|reference BsrF|length 48|copies 1
AAAATCGTTTCGTCCGGCTCCGGAATGTCGAAAAACTCACCGTACATT
>1939636|reference BsrF|length 44|copies 2
AAAATCTTATATTTATCGACATTGACCCCGGCAATGACGGCGGC
>1939636|reference BsrF|length 50|copies 1
AAAATGAAACGCTCGTCGAAGACGCCCTCGCCCGCGCGGCCAAAACGTGG
>1939636|reference BsrF|length 15|copies 1
AAAATGAACGACACG
>1939636|reference BsrF|length 47|copies 2
AAAATGAACGGCATCGGCGTCGGCGTCACCCCGGTGTTAAAAGGCAT
>1939636|reference BsrF|length 39|copies 1
AAAATGAATACGGCATCCGTTGTGTGGCTGTGCCGATTT
>1939636|reference BsrF|length 44|copies 1
AAAATGACATCACTTTTCATAGATGGTCCCGCTTTCCGCAATTT
>1939636|reference BsrF|length 56|copies 1
AAAATGACCGCCGCAACTCCGCCATTCCGCTATTGGATTTAAAAGGGGTGAAAGCG
>1939636|reference BsrF|length 43|copies 1
AAAATGACGAGCAGTAGCCCGGCCAACACGCCTAAACTTTTCG
>1939636|reference BsrF|length 40|copies 1
AAAATGACGCAAATTGCGCCGCGCTCGGTGAGCTTTGGAA
>1939636|reference BsrF|length 41|copies 11
AAAATGACGCAAATTGCGCCGCGCTCGGTGAGCTTTGGAAA
>1939636|reference BsrF|length 47|copies 1
AAAATGAGCAAGGGGAGTACATCGTCTTAACCGGCAACCAAACGGGC
>1939636|reference BsrF|length 48|copies 1
AAAATGAGCAAGGGGAGTACATCGTCTTAACCGGCAACCAAACGGGCG
>1939636|reference BsrF|length 52|copies 15
AAAATGAGCGCCAACGCCGTCATCACGCGTCCGAAAGCTGAACAAACCGACG
>1939636|reference BsrF|length 31|copies 1
AAAATGATCAGCGCCGGCTGCTCAGACGCCA
>1939636|reference BsrF|length 47|copies 11
AAAATGATGAACGCCGGCGGACTCGTCTGGTACGCGACCGATGACCC
>1939636|reference BsrF|length 60|copies 1
AAAATGATGCATCATTTAATCCAAGAAATTACGAAAGAACAATTGCGGACCGATTTGCCG
>1939636|reference BsrF|length 45|copies 1
AAAATGCAAATTTCAAAGTTAATGTTGTACGTCTCAATCACTTTC
>1939636|reference BsrF|length 45|copies 1
AAAATGCAATAGTCGGTCCCAATGCCAAACAAAACGGCGACTAAA
>1939636|reference BsrF|length 46|copies 12
AAAATGCAATAGTCGGTCCCAATGCCAAACAAAACGGCGACTAAAA
>1939636|reference BsrF|length 51|copies 1
AAAATGCCGAACGTTGGCTTGACGAACGATTCCTCGTGTTTAACGCTGATA
>1939636|reference BsrF|length 40|copies 1
AAAATGCCGCACTTATTGATCGCCGGCGCCACCGGCAGCG
>1939636|reference BsrF|length 52|copies 1
AAAATGCCGCCTTCCGCTTCTTTCACCGCCTTGCGCATGGCGACGATCGCCC
>1939636|reference BsrF|length 48|copies 1
AAAATGCCGTCGATTTTAAAGCTGTCAATGCCGGCATCGATCATGTCA
>1939636|reference BsrF|length 46|copies 1
AAAATGCCGTTCCCGTTTTCATCCACGACCGAGATCGCTTCTTCTG
>1939636|reference BsrF|length 31|copies 1
AAAATGCGAAAAAACCGGTTGTGACAGATCC
>1939636|reference BsrF|length 35|copies 1
AAAATGCGCTTGTATGACGGAGAGATGATTGAAGG
>1939636|reference BsrF|length 49|copies 1
AAAATGCGTAAATGGGCGATTTTCTCCGCCAAATAGGCGGCGTCATCCT
>1939636|reference BsrF|length 49|copies 1
AAAATGCGTACGAAGCCAAAAATAAGCCAAACGAAGCCTCATTCAGCCA
>1939636|reference BsrF|length 39|copies 1
AAAATGCTGCCGCCGAGCGCTTCGCTGTATGAACCGAGC
>1939636|reference BsrF|length 36|copies 2
AAAATGCTTCATGACATACAGCCATGTATACGGAAC
>1939636|reference BsrF|length 47|copies 3
AAAATGCTTTCGACATCGCCTTCCTCCACTTTCTCCCCGGCGTACAT
>1939636|reference BsrF|length 52|copies 1
AAAATGGAAAAACAGTGGCGGTTGTCGGCGGCGGCCCTGCTGGATTATCATC
>1939636|reference BsrF|length 51|copies 1
AAAATGGAAAACATCATGGCGATGATCGAGCTGGCCGAGCAGCTCGGAAAA
>1939636|reference BsrF|length 51|copies 4
AAAATGGACGAACGGTTTATCAAGGATACCACTTTTTGCATGGCACCTTGC
>1939636|reference BsrF|length 52|copies 2
AAAATGGACGAACGGTTTATCAAGGATACCACTTTTTGCATGGCACCTTGCT
>1939636|reference BsrF|length 52|copies 1
AAAATGGCCGACGCTTTTATCGTTGATCGCCGAGCGTGACCTGCTAGAGGCG
>1939636|reference BsrF|length 27|copies 1
AAAATGGCCGAGTGCGGCATCAAAGTG
>1939636|reference BsrF|length 52|copies 1
AAAATGGCCGTATTCAATCGTCAGCTTTTTGATGACCGGTTCAAGCCCCCAG
>1939636|reference BsrF|length 47|copies 4
AAAATGGCGAACAGCTTGGTTTCGCGAACAGTTTTTCGCCGAGATCG
>1939636|reference BsrF|length 37|copies 1
AAAATGGCGGATCGACCGCATTAGCATCAATCCGCAG
>1939636|reference BsrF|length 46|copies 1
AAAATGGCTCGCCCGGAAGCGGACGAACAATCAGCTAAAAGAAGAG
>1939636|reference BsrF|length 43|copies 1
AAAATGGCTCGTCGCGCCGCGGATGACGGCGCCAAGCGTAATG
>1939636|reference BsrF|length 49|copies 1
AAAATGGGCTGCGCAGCGGGCGGGCCGCGCAAATGCTCTACCGGAAAGG
>1939636|reference BsrF|length 60|copies 1
AAAATGGGTCTTTTTTCTTCACTCTTTCCGTTCACCGGGACAACGGTCGACAGGCGGTTG
>1939636|reference BsrF|length 50|copies 1
AAAATGGTTATAAAATATAATGAAATAAAGGAGTAGAATTTAATGGAGGA
>1939636|reference BsrF|length 41|copies 1
AAAATGTACCACCATGAGCCGTACAAGTTGTTAAAGCCGAG
>1939636|reference BsrF|length 12|copies 1
AAAATGTATGAA
>1939636|reference BsrF|length 46|copies 55
AAAATGTATTCACCGAGGTCGGTTTCGACAACGTCACAGCCGATGG
>1939636|reference BsrF|length 49|copies 2
AAAATGTCGGTCCAGCCACTCTCGGCGACAAACCGGCCGTTATGTTTGC
>1939636|reference BsrF|length 50|copies 2
AAAATGTGCATCGCATCGCGGAACGAACCGACGCCGGGCAAAATGAGCCC
>1939636|reference BsrF|length 58|copies 1
AAAATGTTCGACATCATCGGTAGACTGAGGTGTCCAGTGTGTTCAAAAATCGTTTATC
>1939636|reference BsrF|length 51|copies 1
AAAATTAAATAAAACCAGCCGCGGTGATGTTTTGGTTTACTTCTTGTCCTG
>1939636|reference BsrF|length 39|copies 14
AAAATTACCGATAAAGACGGAACGATCATTTATCAGCAT
>1939636|reference BsrF|length 60|copies 1
AAAATTATTCCGGTTGATTTGAGCCAGCTCGGCGGGAAACTGATCTGTCAAAAAGATTCG
>1939636|reference BsrF|length 29|copies 1
AAAATTCAACGTGATCGTCTCGGAAGGGT
>1939636|reference BsrF|length 48|copies 1
AAAATTCGGCATCTCATACACCGCCGCTGGGGAAAATATTGCTAAAGG
>1939636|reference BsrF|length 45|copies 1
AAAATTCGTAATGGATGCGCTCCTCCGGCACGCCCCATTGTGTCA
>1939636|reference BsrF|length 14|copies 1
AAAATTCTCGGTTT
>1939636|reference BsrF|length 53|copies 2
AAAATTGACCCGCATTCAACCGACGAAGCAAGATTACGAGGCGGTGGACAAGG
>1939636|reference BsrF|length 36|copies 1
AAAATTGATACGGGACATCAAGCGCTTCCGCTGTGT
>1939636|reference BsrF|length 47|copies 18
AAAATTGCCGAACTGCCGCCGGAAGAGCGGCCGGCGTTTGTTGAGCA
>1939636|reference BsrF|length 51|copies 1
AAAATTGCCGAACTGCCGCCGGAAGAGCGGCCGGCGTTTGTTGAGCAAAAG
>1939636|reference BsrF|length 56|copies 2
AAAATTGCGAATCCGTTCTTGTCGTTTCAACCGTTCTTCCCGGTTCATTGTCTCTC
>1939636|reference BsrF|length 49|copies 3
AAAATTGTCGACAAAAAGCTCGAGGACATCAAGGTTGTCTTAACCGGCA
>1939636|reference BsrF|length 48|copies 1
AAAATTTACCAATTTGCTGATGAAGGGATGCAAGTGAATTTCGCCATC
>1939636|reference BsrF|length 42|copies 1
AAAATTTAGGGAAGCGGTTGGCGCTCGAGGCGCCAGCCGAAG
>1939636|reference BsrF|length 45|copies 24
AAAATTTAGGGAAGCGGTTGGCGCTCGAGGCGCCAGCCGAAGCCG
>1939636|reference BsrF|length 52|copies 1
AAAATTTAGTGAAAAAATACGGCATCAGCCGCGAAGAACAAGACGCCTTCGC
>1939636|reference BsrF|length 52|copies 1
AAAATTTCAACCCCTTGTTTTTTGTAAACCGGGTACAGCTCGTTCATATACG
>1939636|reference BsrF|length 51|copies 1
AAAATTTCATTGGCATCATTGCCAGCGGCGATCACCCCGGCGATAAACACC
>1939636|reference BsrF|length 53|copies 5
AAAATTTCATTGGCATCATTGCCAGCGGCGATCACCCCGGCGATAAACACCCC
>1939636|reference BsrF|length 54|copies 1
AAAATTTCATTGGCATCATTGCCAGCGGCGATCACCCCGGCGATAAACACCCCT
>1939636|reference BsrF|length 43|copies 1
AAAATTTGAGCGCAAACCAGACTGCGCCGGGAATCCAGCCAAG
>1939636|reference BsrF|length 38|copies 1
AAAATTTGATTACAATTCGCATGAGCGGCTGCGCGAAG
>1939636|reference BsrF|length 44|copies 1
AAAATTTGTAACGAATATCGCATTCCGATCGTACCGCGCGGATC
>1939636|reference BsrF|length 48|copies 31
AAAATTTGTCGTTCGTGAAACGGTCGAACAAGTCGTGGCGCTCACAAG
>1939636|reference BsrF|length 70|copies 1
AAACAAAAAAAGGACGCGGTCAGCGCCCGAATACAAGCAAGACGATGAAAAAGGAGACGATAAAGCTAAG
>1939636|reference BsrF|length 46|copies 7
AAACAAAAACTCGTTCCAAATGTTCGTAAACTGCCAAATGGCGACA
>1939636|reference BsrF|length 54|copies 26
AAACAAAAAGAACGGATCGATAACATGCTCGCGCTCGTCAACTTGACGGATGAC
>1939636|reference BsrF|length 56|copies 1
AAACAAAAAGCGTACTTTTTGACAGGAATAGTGCTTCTTTACGTATGCAAAGGCTC
>1939636|reference BsrF|length 46|copies 1
AAACAAAACGCCGCCATGGGCGTTCGTCACCGCCCCTTGCTTCGGC
>1939636|reference BsrF|length 53|copies 1
AAACAAAATACCTCTCATCCCTTGATATAAAAGGGACGAGAGGTATTTAGGCA
>1939636|reference BsrF|length 62|copies 2
AAACAAAATGGGCAAATTCCTTGCCGGCGCCGAACCATTTTTCCCCAAGTGCCGCCAGCTTC
>1939636|reference BsrF|length 52|copies 1
AAACAAACGCGGCCCGGCAAGCGGGCATGCCGCCTGCGGGCCGCTGTTAGTT
>1939636|reference BsrF|length 51|copies 1
AAACAAACGTTAGCGAGCTTAAAAGGCATTCACGCTGGGCTGCAACAGTTG
>1939636|reference BsrF|length 43|copies 1
AAACAAAGAAATTGCGTTGCTTGGCATCGTTCCGGAAGATCGG
>1939636|reference BsrF|length 57|copies 3
AAACAAAGAAATTGCGTTGCTTGGCATCGTTCCGGAAGATCGGGCGGTCGCCCGCGC
>1939636|reference BsrF|length 32|copies 1
AAACAAAGCCAAAGCCGGTCGTGCAGCAGTCG
>1939636|reference BsrF|length 52|copies 1
AAACAAAGTAAGCGTATTTTCTCATTCGCTGCAGCCGGTACGGATTTAACAC
>1939636|reference BsrF|length 51|copies 3
AAACAAAGTTGTCAATGAATATGGGGAAGAAGTGCCGGTCGGAGAAGTCGG
>1939636|reference BsrF|length 53|copies 1
AAACAAATAGGAAACGCCGTTCCAAACGCCGATGACCGATGTAAACGATGCCG
>1939636|reference BsrF|length 46|copies 1
AAACAAATCCACATCGCGGGCAGAGATGCCGGCCTTTTGCAGACAG
>1939636|reference BsrF|length 52|copies 1
AAACAAATTGACTCCGTAAAAGCGAAAGCAGGCGACAAAAAAGCGTTGATCA
>1939636|reference BsrF|length 50|copies 1
AAACAACAAGCGTTAAATGAAGGCAAGCCGGAAAAAATCGTTGAGAAAAT
>1939636|reference BsrF|length 52|copies 1
AAACAACAGCGAGGCAATCGGCCAATTTTGGCTCCACCTCCACTAACAAGCG
>1939636|reference BsrF|length 53|copies 28
AAACAACAGCGAGGCAATCGGCCAATTTTGGCTCCACCTCCACTAACAAGCGG
>1939636|reference BsrF|length 37|copies 2
AAACAACAGCGCGCCACCGAGCAAATACGTAAGAATA
>1939636|reference BsrF|length 46|copies 1
AAACAACATCCGCAACCTGTTCGGACTTGTCGAACAGCTCGGCTTT
>1939636|reference BsrF|length 35|copies 1
AAACAACGGATGCTGCGGCCACGCATCCGCCATAG
>1939636|reference BsrF|length 44|copies 13
AAACAACGGTCAGATGGCGGGTGTGCGCCGGCAGCAAGGAAAAC
>1939636|reference BsrF|length 45|copies 2
AAACAACGGTCAGATGGCGGGTGTGCGCCGGCAGCAAGGAAAACA
>1939636|reference BsrF|length 23|copies 1
AAACAACTAGACGGTCGATACGG
>1939636|reference BsrF|length 44|copies 1
AAACAACTCCCTCACCGTCAGCATCCACTGGCTGCCGCTCGCGG
>1939636|reference BsrF|length 56|copies 1
AAACAACTCCCTCCTGGCCAATTTGAAACGGAAAAATGGCCGATTTTGCATGAAGG
>1939636|reference BsrF|length 56|copies 1
AAACAACTCGGCGTTCCGGCTCCACACCTGCAACCGGGGCGGCCCGGCCCATTACG
>1939636|reference BsrF|length 52|copies 1
AAACAACTTGGTTCCCGGCGGGCAGGCAAGCGCCCGGAGCAGGCGCGGCAAT
>1939636|reference BsrF|length 42|copies 2
AAACAAGCAGGAGTTGACATTGAGGCCGGTTATCAGGCCGTC
>1939636|reference BsrF|length 41|copies 1
AAACAAGCCGGGCAACAGCTAGTATTGTTTCTCTATGTATT
>1939636|reference BsrF|length 11|copies 1
AAACAAGCTGG
>1939636|reference BsrF|length 55|copies 2
AAACAAGGCCAAGAAAATTTGGAAGTGACGGTCGAAGACATTGCCGCGGTCGTCT
>1939636|reference BsrF|length 54|copies 1
AAACAAGGGACGGGGTGTCAATGGGCGAACAACGCTACCGATGGAAAAGCAGTG
>1939636|reference BsrF|length 58|copies 1
AAACAAGGGATGCCCAACGTTTGCGGGCATCCCTTTTTTGAGGAGTCTGACCGTTATT
>1939636|reference BsrF|length 23|copies 1
AAACAAGGTGATGGAGCAAGCCG
>1939636|reference BsrF|length 52|copies 1
AAACAAGGTGGTGAAGCAACCTGCTCCTTTAATCACCGGTCTTTTCCAAAAG
>1939636|reference BsrF|length 52|copies 1
AAACAATAACCGGGCTCCCTCTTACAAGAACCCGGTTACCTCACTGTATATC
>1939636|reference BsrF|length 47|copies 1
AAACAATCGCCGACAAAAGTATTAACGAACGCAACGTATTTGCATTC
>1939636|reference BsrF|length 54|copies 1
AAACACAAGAGGGGACTCCACAAGGAGGGCCGCTCAGTCCACTTTTGTCCAACA
>1939636|reference BsrF|length 48|copies 5
AAACACATCCCATACCGATAATCCTTTTCCATCTTCGTTCCACGCCCC
>1939636|reference BsrF|length 36|copies 2
AAACACCATATGGTTCAAGCCGGCAAAATCAATGTG
>1939636|reference BsrF|length 46|copies 1
AAACACCATCGGGTTGAGCTTCCGGTAGCCGGGGAGCGGCTCGGCG
>1939636|reference BsrF|length 45|copies 1
AAACACCCCTCATGCCGGCCACGGGGAAATGAATCACTCCGGTTC
>1939636|reference BsrF|length 50|copies 20
AAACACCCCTTCCGCTTCGTCCCGTTTGTTCAGCTGGTTTTGTTCCGCAT
>1939636|reference BsrF|length 59|copies 1
AAACACCCTTCTTCGCCAACGGGTGATGGCGGTTCGCCTGGTCATGGAAGGCTATTTGG
>1939636|reference BsrF|length 51|copies 1
AAACACCGAATGTCATTCCTGGGCATAACCAAGTTTATACCGTGATTGGCG
>1939636|reference BsrF|length 60|copies 1
AAACACCGCTCCATTTAACAAAAGCAAAAAAACGGTAAAACAAAGCAGCATCTTCGTGCG
>1939636|reference BsrF|length 46|copies 1
AAACACCGGCGTTTACGGCATTGTCAGCAGTGGATATTGGCGCGAT
>1939636|reference BsrF|length 46|copies 1
AAACACCGGTGAATACATGAAGGAGCTGACCGGCGGCGGGGCGGAT
>1939636|reference BsrF|length 53|copies 14
AAACACGCGCTCGGCTGCTTTTTTCCCCATCGCAAACGTCGGCTGGGCGATGG
>1939636|reference BsrF|length 58|copies 2
AAACACGCGCTTCCCGGCGAGCGGGCGAAGGTGAAAGCGATCAAAGTGAAAAAAGGGT
>1939636|reference BsrF|length 47|copies 2
AAACACGGCAAAGTGCGCGTCGCCTTTACACCGGATGAAGAAATCGG
>1939636|reference BsrF|length 45|copies 2
AAACACGGCGACAGCGGCGCCGAGGAGGCCGGCTTGTTCGTAGCC
>1939636|reference BsrF|length 43|copies 1
AAACACTTCGACATCTGCAATCGTTTTGCCAACAACAAGCGGC
>1939636|reference BsrF|length 51|copies 2
AAACAGAAGAAGCGATTGATCCCGAGACGTTTGCGTCCAAAGGGAAAAATA
>1939636|reference BsrF|length 52|copies 1
AAACAGAGCGGCCGATGGCGCCAGTAAAGCAAACGCCAACAGCGGAATCGTC
>1939636|reference BsrF|length 43|copies 1
AAACAGAGCGTGTAGCCAGACGATGCCGGTCAACTCCGAGCCA
>1939636|reference BsrF|length 40|copies 1
AAACAGATGGGGCGAATAACACCCTTGCTGGTCATAGCGC
>1939636|reference BsrF|length 41|copies 1
AAACAGATGTGGCGGATTCCGCTGCGATGACATTTCCTTGA
>1939636|reference BsrF|length 41|copies 1
AAACAGCAAAAACTCCTGCATGGAGTTGCTAATGCCAAGGT
>1939636|reference BsrF|length 32|copies 1
AAACAGCAAAAATCGGAGTGAAGCGAGCCACT
>1939636|reference BsrF|length 58|copies 1
AAACAGCAAAACACATCCGCACCGCTCGGAACGACAACCAACCGGCAAACAAGCGCCC
>1939636|reference BsrF|length 54|copies 1
AAACAGCAATCGCCGAAGGATTGGCTCAGCAAATTGTCAATAACGAGGTGCCGG
>1939636|reference BsrF|length 56|copies 6
AAACAGCAATCGCCGAAGGATTGGCTCAGCAAATTGTCAATAACGAGGTGCCGGAA
>1939636|reference BsrF|length 57|copies 1
AAACAGCAATCGCCGAAGGATTGGCTCAGCAAATTGTCAATAACGAGGTGCCGGAAA
>1939636|reference BsrF|length 61|copies 2
AAACAGCAATTTGACCGGTTTTCCTTGTCGAAAGACAGGAACCGTATTTTGTAAATGTCCT
>1939636|reference BsrF|length 41|copies 1
AAACAGCACAATGGAAGTGCGCAGCCGGGCAGCTGAGCAAG
>1939636|reference BsrF|length 51|copies 5
AAACAGCATCAATCCGTCTCCGTCAAACGGCACATAACGGTAATACCGTTC
>1939636|reference BsrF|length 56|copies 1
AAACAGCCAAAAGCGGACGAAGCGGACATCTTTTGTCCGCTCAAGAAAAAAACGAA
>1939636|reference BsrF|length 55|copies 2
AAACAGCCCGGCTTGCGCCATTAATGTCAACAAGCCAACCGTTTTTAACGTCACC
>1939636|reference BsrF|length 47|copies 1
AAACAGCCGCATGAGCCGCAACGGCAAAAACGAGCTTCTTCTCGGCC
>1939636|reference BsrF|length 51|copies 1
AAACAGCCGCTCCCCGTTCAGCTGCTTGGCGATGAAATAAAGAAGCGGCAG
>1939636|reference BsrF|length 30|copies 1
AAACAGCCGGTCGCCGGCATCGCCGAGGCC
>1939636|reference BsrF|length 51|copies 1
AAACAGCGCATCCCCTTTTTCCATTTCCGCTCCGGACTGCCGTTTCATTAA
>1939636|reference BsrF|length 44|copies 1
AAACAGCGGTCCGGCTTCAGGCCGCGCAAAAAGAAGGCATCATG
>1939636|reference BsrF|length 46|copies 1
AAACAGCTAGTAGAGGAAGAGGCAGGTAGAGCTCGTCAGTACGTAG
>1939636|reference BsrF|length 47|copies 1
AAACAGCTAGTAGAGGAAGAGGCAGGTAGAGCTCGTCAGTACGTAGA
>1939636|reference BsrF|length 58|copies 1
AAACAGCTGAAAATCGGCAACGGACTGGAAGAAGGCGTGTGGATGGGGCCATGTGCCA
>1939636|reference BsrF|length 48|copies 1
AAACAGCTGAACGACCGGTTGATCAATGAGCCGTCCGATGAGCCGATG
>1939636|reference BsrF|length 49|copies 1
AAACAGCTGCGTGCCCGTTTTTCCCGTATAAAAATAACCGACGCGCGGC
>1939636|reference BsrF|length 55|copies 1
AAACAGCTGGCAGCCGAGCAAGGGGCGGAAGTGCTTTACAGGCAGCTTGAGACGG
>1939636|reference BsrF|length 41|copies 23
AAACAGCTTCGGCGCGCCAGAATACACATGCTTCTCCACCG
>1939636|reference BsrF|length 42|copies 1
AAACAGGAGGAGCATACATGTCAGTGATTTCGATGAAACAGC
>1939636|reference BsrF|length 54|copies 2
AAACAGGCCGAACCAGCCTTTTTTCCCTTCATCGATCACGACGATGTCCGCGCG
>1939636|reference BsrF|length 36|copies 1
AAACAGGCGCGGATCAAACAGCAGCAAACTGTACAG
>1939636|reference BsrF|length 51|copies 2
AAACAGGCGGCGGACTTTTTGCAGCTCGCCGCCCGAGGCGACTTCAAAACC
>1939636|reference BsrF|length 58|copies 6
AAACAGTCCAAGGAAAGCGGTAAATTCGCCGACAAATCCGGCAAGCCCCGGCAAACCG
>1939636|reference BsrF|length 59|copies 1
AAACAGTTAGGAGCTGTCGTTTTCGATGCCATCGAACGGACGGGGTGGGGCCACCTTGG
>1939636|reference BsrF|length 32|copies 2
AAACAGTTCATCCGGTGCCGTGCTATGCGATG
>1939636|reference BsrF|length 33|copies 37
AAACAGTTCATCCGGTGCCGTGCTATGCGATGC
>1939636|reference BsrF|length 44|copies 19
AAACAGTTCATTGCGAATGAGTAAAGGAGCGAGCGGATCGCTGT
>1939636|reference BsrF|length 46|copies 1
AAACAGTTGAAAAACGCGGTTTTCCATGTGTATATAACGCTTCTTG
>1939636|reference BsrF|length 39|copies 1
AAACATACGTTAATCGACACGCTCGGCATCGAACTGGTC
>1939636|reference BsrF|length 36|copies 1
AAACATATCGATGCCGCGGATCGCTCCGTCAATGAG
>1939636|reference BsrF|length 48|copies 1
AAACATATTGTTGCCGGCTTTGATTTCACCTATGGGCGGTTCGGAAAA
>1939636|reference BsrF|length 45|copies 1
AAACATCATCGCGCTCAAAAGCAATAACGTCGGATTAGAGAACTC
>1939636|reference BsrF|length 32|copies 1
AAACATGAAAGCAACCGGTATTGTTCGTCGGA
>1939636|reference BsrF|length 58|copies 2
AAACATGAAAGCAACCGGTATTGTTCGTCGGATTGATGACTTAGGAAGGGTTGTCATT
>1939636|reference BsrF|length 46|copies 4
AAACATGAGCACTTGGAACGTCTGGTTCAAATATTGCCGCAGCGCC
>1939636|reference BsrF|length 53|copies 3
AAACATGCCGCTCCGCTTAAATAATCTCTTTTTCTTTCAATTGCCGAATGTCT
>1939636|reference BsrF|length 54|copies 1
AAACATGCCGTAATACGAGAAAACGACACAAAACCAAAGGATCCAAAGCATCGT
>1939636|reference BsrF|length 51|copies 1
AAACATGCTGTCTCCCGTTTGATCGGGGCGCCGCCCGGCTATGTCGGCTAT
>1939636|reference BsrF|length 49|copies 1
AAACATGGTCACGTCCGGTCCGGTCATTGAAGCGAGCGGACTTACCGCG
>1939636|reference BsrF|length 45|copies 2
AAACATGTACGGGATGATAAACGCGGAAATCGCTAGCTTCGACGC
>1939636|reference BsrF|length 43|copies 1
AAACATGTGATTTACGTCTGGATCGATGCGCTGGCGAACTATA
>1939636|reference BsrF|length 55|copies 1
AAACATTAAACGGCGGCAAAAGGGGAGGAAGACGATGAACATTCTCGTAGTCGGA
>1939636|reference BsrF|length 63|copies 1
AAACATTCAATTTGCCAGACGGTGCCGCGAAGAAGGAATTATTTTTATTGGCCCGAATGAAGA
>1939636|reference BsrF|length 34|copies 1
AAACATTCCGAGGAGATAGGCATTAAGGCAGAAA
>1939636|reference BsrF|length 48|copies 1
AAACATTCCGCGCCTCCGGCTCGACGACAGCTTGATGAAGGCGGTCGG
>1939636|reference BsrF|length 46|copies 2
AAACATTTACGTCATGACGAAAGAAGAGCGGCTCGAGGAAGGGATT
>1939636|reference BsrF|length 48|copies 5
AAACATTTTCCACGCCGGCGACGGCAATTTGCACCCGCTTGTGCTGTT
>1939636|reference BsrF|length 55|copies 1
AAACCAAAACATCACCGCGGCTGGTTTTATTTAATTTTTGTCAGACATAAAAAGT
>1939636|reference BsrF|length 54|copies 1
AAACCAAAACTACTTCTTTTTATCTGATGATGGCGATTATATTTATTCGCTTAA
>1939636|reference BsrF|length 49|copies 1
AAACCAATCAAGACCCGGCTTAAGCAACGCCGCATCACCGTGAAACTTG
>1939636|reference BsrF|length 46|copies 2
AAACCACAAGTATCCGGCATGCATGGGGAGGATCTCATACAACTCC
>1939636|reference BsrF|length 45|copies 1
AAACCAGCGACTAAAACATCCAGCATGTTGACAATCAAGTTAGCC
>1939636|reference BsrF|length 54|copies 4
AAACCATACCGATTTGCCGGATCCGATCGCCGACCGGTTCCGGGAGCTTGAAGC
>1939636|reference BsrF|length 51|copies 1
AAACCATGAATTTTGCCGGATGGCGGAGATAATGCCGGCAACCACGCCGAT
>1939636|reference BsrF|length 57|copies 1
AAACCATGGGAACGCCCGTCCGTCGCGGCCGGGCGGTCATTATGTAGAGAAAAAGGC
>1939636|reference BsrF|length 46|copies 1
AAACCATGTCATGCCGGCGACCCCTTCGCCATTATTTGGCTGCGAA
>1939636|reference BsrF|length 51|copies 4
AAACCATTCCGGCGCCGGCGTAGTGATCAGAAGGAAAAACAAACAAGACCA
>1939636|reference BsrF|length 61|copies 1
AAACCATTTTCCGCCGGCGATGACAAGCACTGTCTCAGGATGGCGGGCCAACAAGGACGGC
>1939636|reference BsrF|length 44|copies 1
AAACCCAATGACATGGGTGGCTGTTGGGATCGCGGCCTTAATCG
>1939636|reference BsrF|length 47|copies 13
AAACCCATAGCGAAGAAACAGCAAAAATCGGAGTGAAGCGAGCCACT
>1939636|reference BsrF|length 56|copies 1
AAACCCATCCAATCGGAACGTATCATGCAAAATCGAAACCGGCTCGGCTGGAATCA
>1939636|reference BsrF|length 52|copies 1
AAACCCCCTTTGACTAGTAATAAAATGTGTGCCCCTCGTTGCAGAACGGAAA
>1939636|reference BsrF|length 55|copies 1
AAACCCCTTTTAACATTCCGTACTAACCCTTCATTATAGCGCAGTTTCACCAAAT
>1939636|reference BsrF|length 46|copies 37
AAACCCGAACGGCAGCTTGGCGGATATCGCCGGCATTGTCAACGAG
>1939636|reference BsrF|length 47|copies 1
AAACCCGAACGGCAGCTTGGCGGATATCGCCGGCATTGTCAACGAGC
>1939636|reference BsrF|length 45|copies 16
AAACCCGAGCAAGAGCGGATAGTCCATGCCGGCGAGCCAAAGGCC
>1939636|reference BsrF|length 47|copies 3
AAACCCGATCATGCCGGCGTCCGGCTGTTTCGGATTTGGCCGCGAGT
>1939636|reference BsrF|length 30|copies 1
AAACCCGCATACGCCGGTTGATATGATCCG
>1939636|reference BsrF|length 68|copies 1
AAACCCGCCGACTTGCTTCTCTTGTGCCAGCAACTTGGCGAAAAAGAAGCTCCGGCTTCCAACTGGGC
>1939636|reference BsrF|length 52|copies 1
AAACCCGCTAATCCGAGCGATCGGCTCAAGCTCATCGACGACGACCGGGTCG
>1939636|reference BsrF|length 55|copies 1
AAACCCGCTGCTGCCGTTTGATCATAGAGAAAACCAATTGGCTGGTGAGAGAGTT
>1939636|reference BsrF|length 30|copies 1
AAACCCGTCCTCACCGGTATAGCCGGTGCG
>1939636|reference BsrF|length 34|copies 1
AAACCCGTCGGCGCCGGACGCATGAACAGCCACC
>1939636|reference BsrF|length 49|copies 2
AAACCCGTCGGCGCCGGACGCATGAACAGCCACCGGCGTCCCGCCGGCA
>1939636|reference BsrF|length 57|copies 1
AAACCCGTCGGCGCCGGACGCATGAACAGCCACCGGCGTCCCGCCGGCAAGCACCAC
>1939636|reference BsrF|length 58|copies 1
AAACCCGTCGGCGCCGGACGCATGAACAGCCACCGGCGTCCCGCCGGCAAGCACCACA
>1939636|reference BsrF|length 46|copies 3
AAACCCGTTCGTCTATACGCCGTTTGCCGCTGATGGCAGCCTCAAA
>1939636|reference BsrF|length 31|copies 1
AAACCCTATCGCCGCCGGCGCGATGCGCTTC
>1939636|reference BsrF|length 45|copies 1
AAACCGAACCTTCAGCATGCTTCATATAATGCGGTTGTATATGTA
>1939636|reference BsrF|length 55|copies 5
AAACCGACATTCGCGAGAAAGTGAGGGAAGCGCTCCGGTTTGTCAACTTGGAAGG
>1939636|reference BsrF|length 51|copies 1
AAACCGACGCCGCTCATGGAGGAAGAAGTGAAGATGATTTTGAAGCGGATG
>1939636|reference BsrF|length 43|copies 1
AAACCGAGAAGGGCTCTATCCTGCTGAACGGGTAGTCTAGCAG
>1939636|reference BsrF|length 46|copies 1
AAACCGAGCCGCTCCATCATGTCATCAAGGCGGGACAGTTTAACCG
>1939636|reference BsrF|length 47|copies 1
AAACCGAGCGTCCGGCACGCCTCATACACATCGCGCCGCAACGCGTC
>1939636|reference BsrF|length 50|copies 19
AAACCGAGGGAACGCGCCAGAGAGTGGAACCCATAGGCTGGAAGGTTCCT
>1939636|reference BsrF|length 49|copies 15
AAACCGAGTTGCTTTGGCCGGCTGGCATTGTCATTGTGATTGCTATATG
>1939636|reference BsrF|length 42|copies 3
AAACCGATATGACGAAAGCGACCGCCGAGCGGCTTGGCATTT
>1939636|reference BsrF|length 55|copies 1
AAACCGATGCTTCGGGCGCTGGCGGAACGGTTTCCGAACCGGCCGGTGTACGTGT
>1939636|reference BsrF|length 33|copies 1
AAACCGATTAAAATCGGCATTTGAATTAAAATC
>1939636|reference BsrF|length 44|copies 3
AAACCGCAGCGACTGTTCAATAATAACCGGCTGGTCATAGTCAA
>1939636|reference BsrF|length 38|copies 1
AAACCGCATCAAGCCGCCATGCCCGCTCTATGACCAGT
>1939636|reference BsrF|length 48|copies 1
AAACCGCCCGGCCGGCTCGCCGTCAATGACGCGGTGGTCAAAGGTGAG
>1939636|reference BsrF|length 43|copies 1
AAACCGCGAAAAGCAAGTGCTTCTTCAACGGCGCGATATGCCT
>1939636|reference BsrF|length 43|copies 3
AAACCGCGAGCAGCTGCTTGCTGATGCGGCGGCCAACACTCCG
>1939636|reference BsrF|length 60|copies 1
AAACCGCGCTCAAAAAGGAAAACCGTCCGCCGATACGGTCAAACCGGTAATCGCCAAAGA
>1939636|reference BsrF|length 39|copies 1
AAACCGCGCTGCAATTGCGCGGATTGGATGTCGGCCCGG
>1939636|reference BsrF|length 47|copies 1
AAACCGCGGCGCATGGCTTGAATATGAAACCGATGCGAAAGACGTCG
>1939636|reference BsrF|length 46|copies 13
AAACCGCGTCGCTTTGTCCGGGCTCGTCAATGAATACGTGATCGCC
>1939636|reference BsrF|length 42|copies 32
AAACCGCTCACCCAGCTGCCGACGACCACAAGCGTCAGGCCG
>1939636|reference BsrF|length 60|copies 1
AAACCGCTGCTGTTCACCGCCCCGCGAAAAAAGAAAGCCGCTTCCCGAATCATTTGGGAG
>1939636|reference BsrF|length 44|copies 4
AAACCGCTGGCTTGTTGAAGCGTATTTGGATGATGACTATGAGC
>1939636|reference BsrF|length 46|copies 1
AAACCGCTGTTTTTGCTCGGGCGTGCCGCTCGATTGAACCGGCGGC
>1939636|reference BsrF|length 50|copies 1
AAACCGCTTGACATCCACCCACTGCTGCAACAGCTGGCCCCACACTGGAC
>1939636|reference BsrF|length 49|copies 3
AAACCGCTTGATGAATCCGTTGACTTAAAGGCGATCGCCATGCGGACAC
>1939636|reference BsrF|length 54|copies 7
AAACCGGAAGGGACGATTTTGGATCAATACCCGTACGCCGGCGATGAAGTCGTA
>1939636|reference BsrF|length 55|copies 4
AAACCGGAAGGGACGATTTTGGATCAATACCCGTACGCCGGCGATGAAGTCGTAC
>1939636|reference BsrF|length 56|copies 3
AAACCGGAAGGGACGATTTTGGATCAATACCCGTACGCCGGCGATGAAGTCGTACC
>1939636|reference BsrF|length 52|copies 22
AAACCGGACCGGCCGCGGCGCCGTAATGCCGACGACCGGCGGATCTAAGTTG
>1939636|reference BsrF|length 53|copies 1
AAACCGGACCGGCCGCGGCGCCGTAATGCCGACGACCGGCGGATCTAAGTTGC
>1939636|reference BsrF|length 40|copies 1
AAACCGGAGCACGACGTCCGGCACGAGCTTTGACGCGATC
>1939636|reference BsrF|length 49|copies 5
AAACCGGAGCACGACGTCCGGCACGAGCTTTGACGCGATCGCCTCGTCT
>1939636|reference BsrF|length 50|copies 1
AAACCGGAGCACGACGTCCGGCACGAGCTTTGACGCGATCGCCTCGTCTT
>1939636|reference BsrF|length 44|copies 1
AAACCGGAGTTTGGCGGCAGCGAGTTGCAAAAATGGTTAGAGGG
>1939636|reference BsrF|length 54|copies 1
AAACCGGCCAACGCCGGTTCGAGCGTCGGCATTTCCAAATGCAAACAGCGCGAC
>1939636|reference BsrF|length 54|copies 1
AAACCGGCCCAAAACAGCCGCAGTAGCGGCTTTCGGGCCGGCCGATTCATCAGC
>1939636|reference BsrF|length 48|copies 1
AAACCGGCCGGCCGATTTTGGCCAACGGCACCGGCGGCTTATCCGGCC
>1939636|reference BsrF|length 52|copies 2
AAACCGGCGCTTGTTGTTTCAACGCCTCGAGGACGCCGGCAAAATCGGTATA
>1939636|reference BsrF|length 50|copies 2
AAACCGGCTGTGCCGGAAGGCGAATTCCCGGAAACGCGCGAGAAAATGAG
>1939636|reference BsrF|length 55|copies 1
AAACCGGCTGTGCCGGAAGGCGAATTCCCGGAAACGCGCGAGAAAATGAGCGGCA
>1939636|reference BsrF|length 53|copies 7
AAACCGGGACAGACGAGCCGACGGGGGCCGGTTGCCGCGGCCGAAAATACACG
>1939636|reference BsrF|length 58|copies 1
AAACCGGGCATAAAGCCCGGTTTTTCGTTTAGACGGGAGTGAAGATTTGAATCGTCGG
>1939636|reference BsrF|length 30|copies 1
AAACCGGGCGTGCCGGAGCAAAAGACAGAG
>1939636|reference BsrF|length 25|copies 1
AAACCGGGTCCGCATAAAATCCAAG
>1939636|reference BsrF|length 51|copies 1
AAACCGGGTCCGCATAAAATCCAAGGAATCGGAGCCGGGTTTGTTCCAGAT
>1939636|reference BsrF|length 52|copies 4
AAACCGGGTCCGCATAAAATCCAAGGAATCGGAGCCGGGTTTGTTCCAGATA
>1939636|reference BsrF|length 44|copies 2
AAACCGGGTTGAACATCATTTGCGCCACCGGCTATTACTATGAA
>1939636|reference BsrF|length 45|copies 15
AAACCGGGTTGAACATCATTTGCGCCACCGGCTATTACTATGAAG
>1939636|reference BsrF|length 50|copies 1
AAACCGGTCAGACGAGCTGTTTTTCGCGAAGCATGTGCAAAACCGTTTCA
>1939636|reference BsrF|length 61|copies 3
AAACCGGTGCGACGATTGCCATCAGCCAGAGGGAGCCGACCAATCCGGATTTGATCCCAGC
>1939636|reference BsrF|length 50|copies 5
AAACCGGTTGCTCCATTTCGCTTTGATCGTTGGCCGGCCGCGGCGCAAGT
>1939636|reference BsrF|length 49|copies 2
AAACCGTCCTTGCATCGCGACGACCGCCGCCCCTTCAAGCCGGCCGCAC
>1939636|reference BsrF|length 44|copies 1
AAACCGTCTTTCAGACACTCAAATTTCAACTGCAAGAGCTGCTC
>1939636|reference BsrF|length 47|copies 1
AAACCGTTCAATGTATACCTGAATCCGTGATGGTTGGAAATCAACTT
>1939636|reference BsrF|length 47|copies 1
AAACCGTTTCAAACACCCGGTCATTCTGCTCTTTCGTGCCGATGGTG
>1939636|reference BsrF|length 31|copies 2
AAACCGTTTCCGTGCCGGCTCAAGGCGCTCC
>1939636|reference BsrF|length 52|copies 1
AAACCGTTTCCGTGCCGGCTCAAGGCGCTCCCACAAGTCTTCATGAATGACC
>1939636|reference BsrF|length 52|copies 1
AAACCGTTTGGTGACATTTCCTTGCAGCGTTGTCACCGCTTGTTCATCCACT
>1939636|reference BsrF|length 59|copies 1
AAACCTGCCATAGCGGCAGGTGGTGGTTATTGAGGGCGGACGGATGCAAACAAAAGCCC
>1939636|reference BsrF|length 31|copies 1
AAACCTTGCTGAACCGGCTTCTTTTCTGATG
>1939636|reference BsrF|length 46|copies 1
AAACCTTGGTGCATCGGTCCTGCCTTTCACGTGTTCTCCCATTGAT
>1939636|reference BsrF|length 48|copies 1
AAACCTTTGGAAGCCAGACGCGGGCTTTGTTGCTTTATCTGGCAATGG
>1939636|reference BsrF|length 23|copies 1
AAACGAAACGTTTACCGAGGAAC
>1939636|reference BsrF|length 67|copies 7
AAACGAAACGTTTACCGAGGAACAAAACAACAAGCTGCTCTTGACAACCGTCGGGAAGCTCATTTTC
>1939636|reference BsrF|length 52|copies 3
AAACGAAAGATGTGCTTGCCTCCTATTGGCGGATGCCGGTCGTTCTCCGTTT
>1939636|reference BsrF|length 51|copies 26
AAACGAAAGCGGAGTATGCGTACATTATGTACGACATCAAAAACGCGGAAG
>1939636|reference BsrF|length 15|copies 1
AAACGAACACATTCG
>1939636|reference BsrF|length 45|copies 1
AAACGAACCATCGGCGGCGCGACGTGCAGCCCATCGGCAATCAAC
>1939636|reference BsrF|length 57|copies 1
AAACGAACCCGCAGGCGAAAAAGTACGCCTTTTTGCCGGAGATTACAAGCGAGATGC
>1939636|reference BsrF|length 37|copies 1
AAACGAACCGACGATCGTGGACATTGGGAAGAAATAC
>1939636|reference BsrF|length 49|copies 1
AAACGAACCGGTCGTCGCCTATGGGCCGTTTGTCATGAACACGCCGGAA
>1939636|reference BsrF|length 20|copies 1
AAACGAACGCGGCACCGACG
>1939636|reference BsrF|length 54|copies 1
AAACGAACGTGTCGTCTCCGCAAAAGCGCGGCGTATGCACGCGTGTCGGCACGA
>1939636|reference BsrF|length 48|copies 1
AAACGAACTCATGGCGCTTGCCTCCAAACCGCCGGGTGCCATGCTCGC
>1939636|reference BsrF|length 45|copies 1
AAACGAAGCAGCATCCGGCCCGCTTCCTAGTTTGGCGAGAATGTC
>1939636|reference BsrF|length 57|copies 3
AAACGAAGCCAAAATCCGCCGTAGCGGGGAGCCGCTTCCACCGGCAAACGGTGTTCA
>1939636|reference BsrF|length 42|copies 2
AAACGAAGCGAGATCGCTAATAAGTTTCAATGTGTTCCATCG
>1939636|reference BsrF|length 52|copies 4
AAACGAAGCGGCGCCGGTCGCGACGGCTGACAAAATCGCCTGGATCAATTTA
>1939636|reference BsrF|length 46|copies 1
AAACGAAGGTATTGATGCTTTCCGCCACCCCCGTCAACAACAAGCT
>1939636|reference BsrF|length 45|copies 1
AAACGAATCCGAACGAATTGGCGGCGCTCATGGTCGGCCGCGAGG
>1939636|reference BsrF|length 48|copies 25
AAACGAATGGATGACCATCCCGACGACATTGCCGGCTGTGATGAACTG
>1939636|reference BsrF|length 49|copies 10
AAACGAATGGATGACCATCCCGACGACATTGCCGGCTGTGATGAACTGA
>1939636|reference BsrF|length 56|copies 3
AAACGAATGGGTCATCGACATGCCAAGTCCAATCAAGACACCGATGACGAAGTATA
>1939636|reference BsrF|length 43|copies 2
AAACGAATGTCGATCAGATTCGGATGGAGAGGACAGTGATGAT
>1939636|reference BsrF|length 42|copies 1
AAACGACAAACAACCGGGTGCGCGTCGTTTACGAGCTGCCGG
>1939636|reference BsrF|length 51|copies 1
AAACGACAAATCGACCGGCAAATGCAACACGTTTTTGGACGATATCGTCGG
>1939636|reference BsrF|length 48|copies 2
AAACGACAACGACAGCGTCCGCAAACAAAAAGGGGGTTTCATTGAGCG
>1939636|reference BsrF|length 43|copies 2
AAACGACAAGACGATCGATGCGAGCAGCGCCGTGCCGAACCCT
>1939636|reference BsrF|length 49|copies 1
AAACGACAAGGCGGCGATGAGCCCGTGGGCGACCGACTGGAACACCGCC
>1939636|reference BsrF|length 62|copies 1
AAACGACCGCCCGTTCGCGCCCGACTTCGGCGACCATTTTCACTTCGAATTGTTTTAAATAG
>1939636|reference BsrF|length 42|copies 2
AAACGACGACGACTCATATCATTGAGCAGGTTGCCAGAAAGG
>1939636|reference BsrF|length 44|copies 1
AAACGACGACGACTCATATCATTGAGCAGGTTGCCAGAAAGGCT
>1939636|reference BsrF|length 45|copies 56
AAACGACGACGACTCATATCATTGAGCAGGTTGCCAGAAAGGCTG
>1939636|reference BsrF|length 53|copies 3
AAACGACGCGCGATCCTTCCGGATGGAAGACGGCTGAACCGATTCCGACCAAC
>1939636|reference BsrF|length 43|copies 1
AAACGACGCGCGTGACAAACATCATCAAAACGATTTTGCAAGA
>1939636|reference BsrF|length 61|copies 1
AAACGACGCTAACCAGCTGTCGGAAACAGCGTACCAGTTTATCGCCGGTTTGTTGAAAAAC
>1939636|reference BsrF|length 44|copies 1
AAACGACGCTGTCGCCGGTGTACCATTATGAGAAGCTGCTTGCT
>1939636|reference BsrF|length 55|copies 2
AAACGACGGACTGACCGGCGGGCGGTCTGGATACCCTTGCAAGTACGTAAACCCG
>1939636|reference BsrF|length 76|copies 2
AAACGACGGGGGTGTAACTTGGCCCCCATCGTTTTTCATGAACATTCCCCGCCTGCCCGCCGGTTAAGAGGCGGGA
>1939636|reference BsrF|length 43|copies 1
AAACGACTGCATCGCTTTAGATATAGTCCAACTGTTGCATATG
>1939636|reference BsrF|length 61|copies 2
AAACGAGACCGTCCGAATTAAAGAAGGACCGTTTGCGAACTTCACCGGAAAAATTGAAGCG
>1939636|reference BsrF|length 62|copies 1
AAACGAGACCGTCCGAATTAAAGAAGGACCGTTTGCGAACTTCACCGGAAAAATTGAAGCGA
>1939636|reference BsrF|length 47|copies 10
AAACGAGCACATTCATAACGACCGCCCAAATTCCATACTTAACAAGC
>1939636|reference BsrF|length 45|copies 1
AAACGAGCGCGAGACCCAATCCGGCGATCAACCCGGCTTGCATCG
>1939636|reference BsrF|length 38|copies 6
AAACGAGGCGATGGCTCAGTTCGATAACGAGTTCTGGC
>1939636|reference BsrF|length 42|copies 1
AAACGAGGCGCATCGAGGCGGCAAACAGGCGCTCGATTGCCG
>1939636|reference BsrF|length 56|copies 2
AAACGAGGCGCATCGAGGCGGCAAACAGGCGCTCGATTGCCGGCTTTTCGAAGAAA
>1939636|reference BsrF|length 56|copies 1
AAACGAGGGAGTCCCCAAAAGATCGGACCCCCTTTTCATCACGATATCCACGCGCT
>1939636|reference BsrF|length 62|copies 1
AAACGAGGGGGGACCGGCTCTTTGGCGTGCGCAAAACCGGAATTGGGAGCAGGAAGTCCTGC
>1939636|reference BsrF|length 43|copies 1
AAACGATACAAGACGAAGCGGCGGCGCCGGCTCGCAGCGTTCC
>1939636|reference BsrF|length 49|copies 1
AAACGATAGTGTAACCGGTTGAGACAATGGGAGTGATCTTCAATTCCAA
>1939636|reference BsrF|length 49|copies 3
AAACGATCGCCTCTAACGCCTCGATCGCTTCGGCAAACTGCTCTTGCTC
>1939636|reference BsrF|length 54|copies 1
AAACGATCGGGATGGGTTTCAGCCATTATTTGGCGTATTATCGGTTGTCAAAGG
>1939636|reference BsrF|length 47|copies 1
AAACGATCGTTTGTCAATGGCTACACCTCCTGTATGTCATCTAGTAT
>1939636|reference BsrF|length 44|copies 3
AAACGATGACGAAACCGAGCGTGGTTACTAAGCAAAACATGACG
>1939636|reference BsrF|length 54|copies 1
AAACGATGCCGACCAAAAGCCGAGCAAAAAGAGCCAACGGGCGGCCGGGTGCAG
>1939636|reference BsrF|length 61|copies 7
AAACGATGCCGACCAAAAGCCGAGCAAAAAGAGCCAACGGGCGGCCGGGTGCAGCTCATTG
>1939636|reference BsrF|length 44|copies 13
AAACGATGCGGACGACGTCTCCTTGTTTTGTAAACGCCCGCTCC
>1939636|reference BsrF|length 37|copies 1
AAACGATGGAAGACCCGCTCAGCGCGGGCATCCCAGA
>1939636|reference BsrF|length 52|copies 1
AAACGATGGCTGACAGCCCTTCGCGAATATCGGCCCCCTCAAGGTTTTTATC
>1939636|reference BsrF|length 61|copies 1
AAACGATGTGTTTTACACGCCGATTTATATGAAAAAGAATCGCCCCGGCGTTTTGCTGCAA
>1939636|reference BsrF|length 67|copies 1
AAACGATGTTGTCGCTCCATCGCCATAGCGGGGACGAAGCGGCCGGACTGCCGGTCGGTTTGACAAA
>1939636|reference BsrF|length 68|copies 2
AAACGATGTTGTCGCTCCATCGCCATAGCGGGGACGAAGCGGCCGGACTGCCGGTCGGTTTGACAAAA
>1939636|reference BsrF|length 48|copies 1
AAACGATTCTTGGCTTTCGTCTTCAAAGTTGATCGGCGAAAGCTTCGG
>1939636|reference BsrF|length 39|copies 5
AAACGATTGCCGCACTAGAAGGCGGCGTGCGCGGGTTCG
>1939636|reference BsrF|length 47|copies 2
AAACGATTGGAAACTGAGCCAGGCGCAAATCTCGCCGCCATCTTCCA
>1939636|reference BsrF|length 48|copies 1
AAACGATTGGAAACTGAGCCAGGCGCAAATCTCGCCGCCATCTTCCAC
>1939636|reference BsrF|length 38|copies 1
AAACGCAAATCGCGCGTTACCGTGTCTGGAATGTCAGC
>1939636|reference BsrF|length 42|copies 2
AAACGCAAATCGCGCGTTACCGTGTCTGGAATGTCAGCCAAG
>1939636|reference BsrF|length 36|copies 1
AAACGCAATCATGTCGAGGTTAAGCGTAATGACGAG
>1939636|reference BsrF|length 31|copies 1
AAACGCATCCCAACCGGTGATCGCGGCGGTG
>1939636|reference BsrF|length 51|copies 1
AAACGCATCCCAACCGGTGATCGCGGCGGTGAACGGGCTGGCGCTCGGAGG
>1939636|reference BsrF|length 45|copies 2
AAACGCATCTTCTGCCGGCGCTCGACGAATTGATCGCCACGTTCG
>1939636|reference BsrF|length 50|copies 1
AAACGCCAAATCACGGATTTGGCTCATCATCTTTTTGCGCTCGCGCGGCG
>1939636|reference BsrF|length 26|copies 1
AAACGCCAATGCTACGTTGACAAGCG
>1939636|reference BsrF|length 45|copies 1
AAACGCCAGGCTGGCGGGCGAGCACAGCAACGCGGGCCGCATCGC
>1939636|reference BsrF|length 55|copies 1
AAACGCCATGATGATGTCAGCGCCGAGCGCATTTTGAATTTCGGTCGCTTTTTCC
>1939636|reference BsrF|length 50|copies 13
AAACGCCCCGAGCCAATCGCGCGCCCCGCGTTGCCGGCCGTCATAGACAA
>1939636|reference BsrF|length 40|copies 1
AAACGCCCGCGGCTCTTCGTCTCCCGGCTGAATTTCTGTT
>1939636|reference BsrF|length 49|copies 1
AAACGCCGAACGGAACGCTTCTCATCGAAGGGCCGGTGACGCCGGAAGC
>1939636|reference BsrF|length 43|copies 5
AAACGCCGAGGCGTACTTAATGGCATATGACATGATTGGCACG
>1939636|reference BsrF|length 54|copies 7
AAACGCCGCCGATGTACTCGGCGGTGAAAGTGAATGGAAAAAAACTGTATGAAT
>1939636|reference BsrF|length 58|copies 1
AAACGCCGCTCTCCCCACTTGCTTTCCAACCGTGTTCGAGCCGGTAAAGGTGACGCCA
>1939636|reference BsrF|length 46|copies 3
AAACGCCGGTTTGCGCTCGTTCGTATAGACCGGCCACTTCTCTGGC
>1939636|reference BsrF|length 48|copies 2
AAACGCCTCCATTTGGTCGATCCGCTTCGCCCATAGTTCCCGCCATTG
>1939636|reference BsrF|length 47|copies 1
AAACGCCTCGCGGGTCGCCCGCCAAATTTCTTTCGCCGACTGACGCG
>1939636|reference BsrF|length 52|copies 1
AAACGCCTCGCGGGTCGCCCGCCAAATTTCTTTCGCCGACTGACGCGGAAGC
>1939636|reference BsrF|length 58|copies 1
AAACGCCTCTTCCCCCGACTAAGGGAGAAGAGACGTTTTTCGATTCACTCTGGAAAAT
>1939636|reference BsrF|length 52|copies 1
AAACGCCTTATACCGCCATCCGGACATCCTTGAATACCGCGACTTGGATGAA
>1939636|reference BsrF|length 41|copies 1
AAACGCGAATGGCAGCGACATGTTCACGCATCCGCTGCGGG
>1939636|reference BsrF|length 50|copies 1
AAACGCGATTTTAACCGGCATTCAGCTCGATAAACTCGCCGAGGCCGGCC
>1939636|reference BsrF|length 46|copies 39
AAACGCGCCAAGCAAAATCAAGAGCATCGCCGGCACAAACAACGGA
>1939636|reference BsrF|length 52|copies 8
AAACGCGCCTGTTTGATAACAGGCGCGTTTTATATATTAGAAAAACAAATTA
>1939636|reference BsrF|length 53|copies 1
AAACGCGCCTGTTTGATAACAGGCGCGTTTTATATATTAGAAAAACAAATTAA
>1939636|reference BsrF|length 40|copies 1
AAACGCGCGAAGTGAATGACGACCACGTGCGCATTATGCT
>1939636|reference BsrF|length 55|copies 1
AAACGCGCGGCGCCGTGCGTTCCCCGAACGTCCCGAGCCCGGCAAGCCGAAGGGA
>1939636|reference BsrF|length 51|copies 1
AAACGCGCGGTCAACCGGCGGAAAATCAATATCATCCGCCGTTTGGCGGCT
>1939636|reference BsrF|length 44|copies 1
AAACGCGGTCGTACTGAAAAATGATAGATCCTATACGCTTAGCG
>1939636|reference BsrF|length 57|copies 1
AAACGCGTACGGCACTTGCCCCCATGTTTCATCTTCCACGCCGGTCACCCCGGCTTC
>1939636|reference BsrF|length 46|copies 1
AAACGCGTGAATATATTCTCCGCAATTCGCCGGTTCCCATCGGAAC
>1939636|reference BsrF|length 53|copies 34
AAACGCGTGAGCGACAATGCCCATTCCCCGCGACAAAGCAAACACACCTTTCG
>1939636|reference BsrF|length 56|copies 1
AAACGCTACGACCTGGCCAGCGTAGGGCGCTATAAAATCAACAAAAAACTTCATAT
>1939636|reference BsrF|length 40|copies 1
AAACGCTCATTACGCTTGATGCGCCGGGATATGAAAACAT
>1939636|reference BsrF|length 46|copies 3
AAACGCTGCAAATCGGCCACCCGCTTGACCCGGCGACGGATATCGG
>1939636|reference BsrF|length 46|copies 2
AAACGCTGCACAACCGGTATGGTCTTCATGAAAATGAGTGATCACA
>1939636|reference BsrF|length 46|copies 1
AAACGCTGTTGGCGCGCGCGGTCGCCGGGGAAGCAGGCGTGCCGTT
>1939636|reference BsrF|length 47|copies 3
AAACGCTGTTGGCGCGCGCGGTCGCCGGGGAAGCAGGCGTGCCGTTT
>1939636|reference BsrF|length 37|copies 2
AAACGCTTCATCTGCCGGCTGATGATGCCGAGGCGGT
>1939636|reference BsrF|length 46|copies 2
AAACGCTTCCGTTCCGGTGAAGACGTACGGGATGTTCGTCGCTGCC
>1939636|reference BsrF|length 47|copies 1
AAACGCTTCCGTTCCGGTGAAGACGTACGGGATGTTCGTCGCTGCCA
>1939636|reference BsrF|length 47|copies 1
AAACGCTTGTGTTCGTTAGCTTTGCTGTTGCGGCTGTTGTCTTGCTT
>1939636|reference BsrF|length 57|copies 13
AAACGGAAAACGGTACGCCGAACAGCTCTCCTTGGCCGATAAATAAAAAGGAAGGAA
>1939636|reference BsrF|length 58|copies 1
AAACGGAAAGTCGAGCTTTTTGGCGATGTAAATCATTTTTTGCAGCTTTTTGCGGCCC
>1939636|reference BsrF|length 63|copies 1
AAACGGAACGCCGAACGGTACAAGTTTTTGAAATGGGCGCAAAAAGCGTTTAACAACTATCGT
>1939636|reference BsrF|length 62|copies 1
AAACGGAAGAAAGCCGGCGGCGCCAAGCTCGGTTCCTTTTTGGATGACGAGCTCCCATTTTT
>1939636|reference BsrF|length 64|copies 4
AAACGGAAGAAAGCCGGCGGCGCCAAGCTCGGTTCCTTTTTGGATGACGAGCTCCCATTTTTCG
>1939636|reference BsrF|length 15|copies 1
AAACGGAAGAAGAGG
>1939636|reference BsrF|length 30|copies 3
AAACGGAATAGCGCCGGCGGCGATGGCGCG
>1939636|reference BsrF|length 40|copies 1
AAACGGAATCATGCCGGTGTGCCAGTCATGGCAATGAATG
>1939636|reference BsrF|length 41|copies 2
AAACGGAATCATGCCGGTGTGCCAGTCATGGCAATGAATGA
>1939636|reference BsrF|length 42|copies 1
AAACGGAATCATGCCGGTGTGCCAGTCATGGCAATGAATGAT
>1939636|reference BsrF|length 29|copies 1
AAACGGACAAAATCGGTCGCGTTCCCCCG
>1939636|reference BsrF|length 41|copies 1
AAACGGACATTATTATTTTTTCTATTCAAACTATTCATACA
>1939636|reference BsrF|length 42|copies 6
AAACGGACATTATTATTTTTTCTATTCAAACTATTCATACAA
>1939636|reference BsrF|length 43|copies 1
AAACGGACATTATTATTTTTTCTATTCAAACTATTCATACAAT
>1939636|reference BsrF|length 43|copies 20
AAACGGAGCAATTTCATCCGCTTCCGCCGGCAGCTCGGAATCA
>1939636|reference BsrF|length 55|copies 1
AAACGGATATGTACTTCCCGGCTTTTTTGGATGAATGATCGCGTACGCCTCCGGT
>1939636|reference BsrF|length 48|copies 2
AAACGGATCGCCGCCGGCGGCGCGAATCCGCTCACTTTTCGCCTCCAT
>1939636|reference BsrF|length 31|copies 1
AAACGGATCGTCACCCGGCGATGTCCACTTG
>1939636|reference BsrF|length 58|copies 2
AAACGGATCGTCACCCGGCGATGTCCACTTGTTCCGGTCTCGCTTTTGGCGCTTTCGT
>1939636|reference BsrF|length 18|copies 1
AAACGGATGAAGCGAAGC
>1939636|reference BsrF|length 64|copies 1
AAACGGATGCCCGTTCCCTTGGGCTTGCCCGTTTTGCCCATTTCCGCCCGCTTGCGTCCCTTGG
>1939636|reference BsrF|length 53|copies 9
AAACGGATGCTTCATCCCCCTACACCACCTTTGGACATACTTGGCCAAGTTCT
>1939636|reference BsrF|length 55|copies 1
AAACGGCAACGTGAACGTTTTCGCCGCCGCCACTTCCCCGCCGAGCACGGCGATC
>1939636|reference BsrF|length 41|copies 1
AAACGGCAATACGATTTCCGCTGCTGAACATACATTCGCGA
>1939636|reference BsrF|length 52|copies 3
AAACGGCACGGCCGGTTTAGCGATGTTTGTCGTCAGCGAGCGAAGCCGACTT
>1939636|reference BsrF|length 35|copies 1
AAACGGCACGGCGGTGCTCGGGCTCGGCAACATCG
>1939636|reference BsrF|length 43|copies 3
AAACGGCACGGCGGTGCTCGGGCTCGGCAACATCGGTGCGCGG
>1939636|reference BsrF|length 55|copies 1
AAACGGCACTTGAACGACAAGGCCGGTTTCGAGCTTGGCCGGTTTCGAACCGCCG
>1939636|reference BsrF|length 41|copies 1
AAACGGCATAAACAGCGCTCCGAGCGCTCCATAGACAATAA
>1939636|reference BsrF|length 44|copies 1
AAACGGCATTATCCGCGTTTGCAGCGATACGCGCCGGAACAGTT
>1939636|reference BsrF|length 31|copies 1
AAACGGCGAAGAAAGTGATGAACTTCTAATA
>1939636|reference BsrF|length 46|copies 4
AAACGGCGAGCAACGTCTCCGCTAAATCGCCGGGCGGCACCCCGAA
>1939636|reference BsrF|length 49|copies 1
AAACGGCGAGTGGACAAACAGACGGCCGCAAACCGGACAATTTTCTAAC
>1939636|reference BsrF|length 45|copies 1
AAACGGCGATCGTCGAAGGGCTCGCCCAGCGCATCGTGCGCAAAG
>1939636|reference BsrF|length 59|copies 1
AAACGGCGCGTCCAACCCACCGACTGGCAGTAATTGCAAGTTGACGGCAAAGATTAAAA
>1939636|reference BsrF|length 57|copies 1
AAACGGCGGAGCCGAGCCGGAAGGAAAAAGGCGGTCCGTGCGCCGCCGCGGCCCGAG
>1939636|reference BsrF|length 30|copies 1
AAACGGCGTAATGCCGGCGACGACACCGAG
>1939636|reference BsrF|length 43|copies 3
AAACGGCGTAATGCCGGCGACGACACCGAGCGGATAGCGGTAC
>1939636|reference BsrF|length 44|copies 3
AAACGGCGTACAGCAGGGCGGAAACGACAAGTGCGCGCGGCGGC
>1939636|reference BsrF|length 44|copies 1
AAACGGCGTCACCATGCACCAAAAGCAGCCGCCGGCGAATGTCG
>1939636|reference BsrF|length 48|copies 8
AAACGGCGTCACCATGCACCAAAAGCAGCCGCCGGCGAATGTCGCTTT
>1939636|reference BsrF|length 51|copies 24
AAACGGCGTTGTCACGATTCCGAAATCGGTGACGCCGGCACGCATAAAGGA
>1939636|reference BsrF|length 16|copies 1
AAACGGCTACGTGATG
>1939636|reference BsrF|length 43|copies 9
AAACGGCTAGCCATTTGTTTACGCGACCGGTCATGGCGATGCC
>1939636|reference BsrF|length 57|copies 1
AAACGGCTATATTTGGACGCAGCAATTTATCCGCAAGTAAGAGCGGCGTCCTCCCCA
>1939636|reference BsrF|length 45|copies 1
AAACGGCTCGCGCGCCGGTTCGACGGCGCGAATGATGGCCTCGCT
>1939636|reference BsrF|length 55|copies 1
AAACGGCTCGGCGCGTTGAACGTTTCTTTCCAATTGGCCGGGGAAAATATCGCTG
>1939636|reference BsrF|length 45|copies 1
AAACGGCTCGTCTCCGATGAAATTGCGCGCGCACCAAACGGCATG
>1939636|reference BsrF|length 61|copies 1
AAACGGCTGTTCTTCAAATTCGACCCAACCGGGTCGTTTTGGGGGATTTTTCGAGCGTTGT
>1939636|reference BsrF|length 48|copies 4
AAACGGGAAAGGAGGGCAGCCCATGTTCTTGAACATGACGTTCATCCG
>1939636|reference BsrF|length 61|copies 2
AAACGGGACGTACCGTTCTCCCTCATCCAAATGGCCGTGGCCGCCGATGCCGTCCGCTTGG
>1939636|reference BsrF|length 52|copies 6
AAACGGGATGAAAAGCGGGGGAAGCAAGGTTTCTCGATTTCCGCTGCGTTCA
>1939636|reference BsrF|length 50|copies 2
AAACGGGATTTTGCTTAGCGCAATCACCGGGCGTCTAATGGCGGACTTAG
>1939636|reference BsrF|length 50|copies 1
AAACGGGCAAACATACAACATTAACGCCGACACGGCGGCTGGGGCGGTCG
>1939636|reference BsrF|length 52|copies 1
AAACGGGCGCTTATGGTATACGACCGTTTTTCGAAACAAATAAATAATCGAT
>1939636|reference BsrF|length 45|copies 2
AAACGGGCTCGAGACCGGGTTCTCAAGCCAGACGCTTCCGTCGCA
>1939636|reference BsrF|length 58|copies 1
AAACGGGGAGAGCGGGTTTTTTTTCGCTTCTTCCAACACAAGCCGGGCTGCAGCCGTC
>1939636|reference BsrF|length 59|copies 2
AAACGGGGAGAGCGGGTTTTTTTTCGCTTCTTCCAACACAAGCCGGGCTGCAGCCGTCT
>1939636|reference BsrF|length 49|copies 3
AAACGGGGGCACGCCCATATTCCGCCCCATTTCGCCAAGCGTCAAGCAG
>1939636|reference BsrF|length 50|copies 31
AAACGGGGGCACGCCCATATTCCGCCCCATTTCGCCAAGCGTCAAGCAGG
>1939636|reference BsrF|length 52|copies 2
AAACGGGGGCGAACGCCTCGGTCATTTACGTTCCGCCGGCGTTTGCAGCTGA
>1939636|reference BsrF|length 53|copies 1
AAACGGTACGCATCGTAACCATCGAAAGAGGTCAAAAGTATCCGCTTTTGGCC
>1939636|reference BsrF|length 42|copies 1
AAACGGTCAGCTCGTAATCAGCGCGCCGGCTCTGTTTTAATA
>1939636|reference BsrF|length 48|copies 1
AAACGGTCGATGAAGGGCAAAATTTTACTATTATCGTCGACTACGCCC
>1939636|reference BsrF|length 44|copies 1
AAACGGTCGCCGCCATGGATGTGCAAGGCATCAAAATCCATTCG
>1939636|reference BsrF|length 52|copies 1
AAACGGTCGCCGCCATGGATGTGCAAGGCATCAAAATCCATTCGCTTCATTT
>1939636|reference BsrF|length 48|copies 3
AAACGGTGAAAGAAGCGCGCAAAAAAGTGCCGCATCTAGACCAGCTCA
>1939636|reference BsrF|length 48|copies 5
AAACGGTGAATTAGCCGGTGCAGTTGCTGTTTTGCAAGATTTCAATGA
>1939636|reference BsrF|length 37|copies 1
AAACGGTGACGGTCATCGTCTACGATGATCAAGATGG
>1939636|reference BsrF|length 39|copies 4
AAACGGTGCAGGCGGCGAAACAGTACCGTGTCCGGCAAG
>1939636|reference BsrF|length 42|copies 1
AAACGGTGCGTGGGCGATACCAAGCCGCTCGTCGGCTGCTCG
>1939636|reference BsrF|length 48|copies 1
AAACGGTGTCGCTCGATGAACGGACGGAGCGGGCCAACCGCTGGGGAG
>1939636|reference BsrF|length 56|copies 1
AAACGGTGTCTTCTCGGAAGCGAAAGATTTGAAGAAGAAAGATCCGAACCGCGAAA
>1939636|reference BsrF|length 18|copies 1
AAACGGTTGGCCGCCTGC
>1939636|reference BsrF|length 44|copies 2
AAACGGTTGGTGGAAGTCGCTGACGAACCGATCGTTGTCAACGG
>1939636|reference BsrF|length 52|copies 2
AAACGTAATGGCCGCAAATTCTTTTTCCATAATCGCCGGCACGGCGACCGTG
>1939636|reference BsrF|length 50|copies 2
AAACGTACAGCCGACGTCAAGCAGCGGGAGAATGATGCTTTGTTCGTTCA
>1939636|reference BsrF|length 58|copies 1
AAACGTATTAAACGTCTCCGGAATCGACACAACCGTCAACCCGGTCACACTAATGGCG
>1939636|reference BsrF|length 46|copies 1
AAACGTATTACGGCCCGGCATATGCCGCCGACCCGGGAGCCGCACG
>1939636|reference BsrF|length 43|copies 1
AAACGTATTGCGCCAGCTGCATCGGCGTATACATGTCGTACTG
>1939636|reference BsrF|length 42|copies 15
AAACGTCAATACCGCTTGTGATGCGCCGGTCAAATCAATCGT
>1939636|reference BsrF|length 44|copies 1
AAACGTCAATACCGCTTGTGATGCGCCGGTCAAATCAATCGTCG
>1939636|reference BsrF|length 45|copies 1
AAACGTCAATACCGCTTGTGATGCGCCGGTCAAATCAATCGTCGT
>1939636|reference BsrF|length 53|copies 3
AAACGTCACCGTCGTCAACTTCGTAAACAGCGAAAACCGGTAGCGCCCTCGGT
>1939636|reference BsrF|length 54|copies 1
AAACGTCACCGTCGTCAACTTCGTAAACAGCGAAAACCGGTAGCGCCCTCGGTC
>1939636|reference BsrF|length 45|copies 2
AAACGTCCGCACCCCGCGGGCAGCAAGCACCGACTCAAGCCACCG
>1939636|reference BsrF|length 46|copies 5
AAACGTCGATGGGCGGTTGCTGCCGTACCGCGACGGGGTTCCGATC
>1939636|reference BsrF|length 51|copies 1
AAACGTCGCAAACCACGAAGCGAACTCCGGCCCGCGGAGCGCTTCTTTGTA
>1939636|reference BsrF|length 43|copies 1
AAACGTCGCCAAAGCGGCGACGCCGATCGTCAGCACCGTCGCG
>1939636|reference BsrF|length 43|copies 2
AAACGTCGCCGCTCCGTCCCCGCCTGTGCCGCACGTGTCGATC
>1939636|reference BsrF|length 59|copies 1
AAACGTCGTTTTTCCGGCGTCAAACGCCACCAGCAAGTGGGTTGGCCGTTCTTCGGCCA
>1939636|reference BsrF|length 53|copies 8
AAACGTCTCCGTACGGCGAATGGTGAAAGACAGCCGCCGGCAAAACCAAAATC
>1939636|reference BsrF|length 47|copies 1
AAACGTCTTGTCTTCATCCGCCTCGCCGAGAAACGCCGCATACACCT
>1939636|reference BsrF|length 47|copies 3
AAACGTGGCGACAAACAAGATGATGAGCGGCCGGTGTTCGAACACCT
>1939636|reference BsrF|length 51|copies 1
AAACGTGTGAAGGTCATCGATTTCATCGCCGTCTTCGTCTCCCGCGATCAG
>1939636|reference BsrF|length 46|copies 6
AAACGTGTGCTCGGTCATGACGTGATGATGGCCGAGAAGAAAGTTT
>1939636|reference BsrF|length 47|copies 2
AAACGTGTGCTCGGTCATGACGTGATGATGGCCGAGAAGAAAGTTTT
>1939636|reference BsrF|length 46|copies 8
AAACGTGTTCATTTTGACCCAAGGAGCGGTTCAGCGGCGTTGGCGG
>1939636|reference BsrF|length 50|copies 1
AAACGTTAGGTATAAAATGAAAGCGCTAAGACTTTTTTAGTTTATACATA
>1939636|reference BsrF|length 46|copies 2
AAACGTTATGACGGCCGGTTCACCGGCGTCAATGGCGGCCGCCCTT
>1939636|reference BsrF|length 40|copies 1
AAACGTTCACGAAGTATGGTTTGAAGATAGCCGAAGCATG
>1939636|reference BsrF|length 49|copies 1
AAACGTTCCTTTGCCGGTCGTATACAGTTGCGGCGGCGGCGACACTTCA
>1939636|reference BsrF|length 49|copies 1
AAACGTTCGCACCTTCACGACAGAAAATGGAGCCGGCTCGACCTTTAGG
>1939636|reference BsrF|length 46|copies 1
AAACGTTCGTCGCATATATAGCGATGAAAAAGGGTGCCCCGCTGCG
>1939636|reference BsrF|length 44|copies 2
AAACGTTGCCACCGATGATTTAGTGTACATGCTGCACGGCATGG
>1939636|reference BsrF|length 45|copies 1
AAACGTTGCCACCGATGATTTAGTGTACATGCTGCACGGCATGGG
>1939636|reference BsrF|length 32|copies 1
AAACGTTTGATGTGCCGGTCAGTGAGCTGATC
>1939636|reference BsrF|length 50|copies 1
AAACGTTTGATGTGCCGGTCAGTGAGCTGATCGAAACAGTGCGCCGTCTT
>1939636|reference BsrF|length 42|copies 1
AAACGTTTGCGCAGCTGCCAGCTAAACAACGAACGTTGCTAG
>1939636|reference BsrF|length 41|copies 1
AAACGTTTGCGGCCAATAGTCGGCGCGCGAGCCGCTATGGG
>1939636|reference BsrF|length 45|copies 1
AAACGTTTGCTGCATCAGCGGGTCGAGGCCGGATGTTGGTTCATC
>1939636|reference BsrF|length 51|copies 1
AAACGTTTGTGAAGCATTTGCTAAAGGCGATCGAAACGCACGAAAAGGCGT
>1939636|reference BsrF|length 64|copies 1
AAACGTTTTAAAAACTTGCGGAACATAAAAAAGCCGCCGATCGACATCATGACAAGCAAAAAGA
>1939636|reference BsrF|length 34|copies 1
AAACTAATGGCGCCCATAACGGCATTGTTCCATG
>1939636|reference BsrF|length 52|copies 2
AAACTAGAAGGGGACGGGCTCGCCTTTTTGCACGCCGGCGGGACGATTCACC
>1939636|reference BsrF|length 44|copies 1
AAACTATATCAATCAAGACTGGGTCGCCGGCTTTATTTCGCTCG
>1939636|reference BsrF|length 41|copies 1
AAACTATGGTACGTTTTCAGCCAACCGTAATCGGCATGATA
>1939636|reference BsrF|length 44|copies 27
AAACTATGGTACGTTTTCAGCCAACCGTAATCGGCATGATAACG
>1939636|reference BsrF|length 52|copies 1
AAACTATGGTACGTTTTCAGCCAACCGTAATCGGCATGATAACGGGATGAAG
>1939636|reference BsrF|length 42|copies 1
AAACTCAAAAGATGCGACGATCGTCGATACGATCATCCACCT
>1939636|reference BsrF|length 38|copies 1
AAACTCACGCACGGAAGTGAACGTCTTATGCATTGGGG
>1939636|reference BsrF|length 54|copies 1
AAACTCAGTCCCATGTTCATCGCCCCCATCGCTTGGCCGAGCGCCGCTTTCGGG
>1939636|reference BsrF|length 55|copies 5
AAACTCCACGATTTCCATTTCTTCGTTTGTATTCATAATCCCAAACCGGCTCGCT
>1939636|reference BsrF|length 56|copies 1
AAACTCCACGATTTCCATTTCTTCGTTTGTATTCATAATCCCAAACCGGCTCGCTT
>1939636|reference BsrF|length 50|copies 1
AAACTCCACGCCAACCTATTGTCCCTGGCCGCCCGCGTTCCGGCCGTCAT
>1939636|reference BsrF|length 52|copies 1
AAACTCGACCATCAAAAACGCTGCCGCTCCCATGACCGGAGGCATGAGCTGG
>1939636|reference BsrF|length 44|copies 19
AAACTCGACGAGACCGACTCGTACGGGGCCGTGTTCAGCTTGCT
>1939636|reference BsrF|length 65|copies 16
AAACTCGACGTACATCCAAAATCCGCCGTTCTTTGAAGGGCTGTCTCCGGATGTGCGCAAAGTCG
>1939636|reference BsrF|length 40|copies 2
AAACTCGCCGAGGCCGGCCAGCTTGATGAGCCGCTGCAAT
>1939636|reference BsrF|length 49|copies 4
AAACTCGCCTTCGCGAATGGCGATGTTCACCCGCGTCAAGCTTTGGTAG
>1939636|reference BsrF|length 47|copies 1
AAACTCGCGCAAGTTAATGGACGGATCGTTGGCTGCCGCCGCGAGCG
>1939636|reference BsrF|length 55|copies 1
AAACTCGGACAGGCCGGGTTTGACGTGTTGTATGACGACCGTCCGGAACGGGCCG
>1939636|reference BsrF|length 56|copies 1
AAACTCGGACAGGCCGGGTTTGACGTGTTGTATGACGACCGTCCGGAACGGGCCGG
>1939636|reference BsrF|length 49|copies 8
AAACTCGGCAAACGCGCGAATCACGTCGGCATTGCCGCACAAATAGCCG
>1939636|reference BsrF|length 42|copies 1
AAACTCGGCACGCAAATGAAGGCGACCGGGGAAGTGATGGCG
>1939636|reference BsrF|length 39|copies 1
AAACTCGTTGACGCTATCGCGCCGATCGAACCGGAAGCG
>1939636|reference BsrF|length 50|copies 14
AAACTCTTGGATCTGGAAAAGCGCACGGATGCTCGATTTGAGCGCTTGGA
>1939636|reference BsrF|length 51|copies 1
AAACTCTTGGATCTGGAAAAGCGCACGGATGCTCGATTTGAGCGCTTGGAA
>1939636|reference BsrF|length 53|copies 1
AAACTGAAAATGGTTGTGGATGCTCGCTAACAGACGGCCGAGCTGCGCCGGCT
>1939636|reference BsrF|length 59|copies 1
AAACTGCCGGTACCAAAAGTGAAAAAGAATATGTTCTCCTGCCCGGTTTTATAAAGGGA
>1939636|reference BsrF|length 49|copies 1
AAACTGCGAAGCCGCCAACGCCAAAAACGTAATGGCCGCAAATTCTTTT
>1939636|reference BsrF|length 50|copies 17
AAACTGCGAAGCCGCCAACGCCAAAAACGTAATGGCCGCAAATTCTTTTT
>1939636|reference BsrF|length 36|copies 1
AAACTGCGACGCCGCCCCGCCGGCGCGGACGAGCTG
>1939636|reference BsrF|length 53|copies 1
AAACTGCGCACCGTCCCGTCCGGCTGTAAGTCAACCCATGTGTACAAATACTC
>1939636|reference BsrF|length 44|copies 1
AAACTGCGTCCGGTGGCCATCGATGAGGAGCGGATTGAAAACCG
>1939636|reference BsrF|length 46|copies 1
AAACTGCTCTTCGACCGCCGCCAATACCCGCTCATGGACGGCCGTG
>1939636|reference BsrF|length 45|copies 1
AAACTGGCGGATTTTGTTGCGGGCCTGCGACGTTTTCGCCAATTT
>1939636|reference BsrF|length 37|copies 1
AAACTGGCTGGCTATATCAAGCGCAAACGATTGAACG
>1939636|reference BsrF|length 13|copies 1
AAACTGGGCGATG
>1939636|reference BsrF|length 44|copies 2
AAACTGTTCAGCGACAAACACCCCGAGCGCACCAAGCAAGTTCC
>1939636|reference BsrF|length 46|copies 1
AAACTGTTCAGCGACAAACACCCCGAGCGCACCAAGCAAGTTCCAA
>1939636|reference BsrF|length 47|copies 2
AAACTGTTTCATAATTTCATGCAAGTCGACAACTTGTTTGAGAAACT
>1939636|reference BsrF|length 49|copies 1
AAACTTAAAATGGCTCGGCATTGATTATGATGAATCGGTTGATAAAGAC
>1939636|reference BsrF|length 50|copies 1
AAACTTAAACAAACTCGTGCGCAGCGATTTTGATTTGATTTACGGCATCG
>1939636|reference BsrF|length 57|copies 1
AAACTTCCATCGTTTTCCCCATTATACCATAACAAAGAATATTTGTTCGTTTCTTTG
>1939636|reference BsrF|length 30|copies 1
AAACTTCCCATTGCCGGCAGGTTTTACCTT
>1939636|reference BsrF|length 32|copies 1
AAACTTCCCATTGCCGGCAGGTTTTACCTTTT
>1939636|reference BsrF|length 58|copies 1
AAACTTCCCGACCCATGCCTTCATTTTCGTCCACCACCGCCCCGGCATTTCATCCATC
>1939636|reference BsrF|length 46|copies 2
AAACTTGCGCGGTTTTACGCCGCTCGATGCCGGTTTGCTATTGCTG
>1939636|reference BsrF|length 49|copies 4
AAACTTGGAGCTTTCGATTTCCAAGCCAAAACCGGCGATCGTCATTCCG
>1939636|reference BsrF|length 56|copies 1
AAACTTGTTAATGATGACGCCGACTACCCGCTTTCGGTCCTCGGGTTCCAAAAGCG
>1939636|reference BsrF|length 41|copies 2
AAACTTTGCGCTCAATTATGGGAGCCGGGCGGAAATTACCG
>1939636|reference BsrF|length 51|copies 17
AAACTTTTCTGTCAACGCTGCAATAGCGGCGCAGCCGGCCTAAACGAAACG
>1939636|reference BsrF|length 52|copies 1
AAACTTTTCTGTCAACGCTGCAATAGCGGCGCAGCCGGCCTAAACGAAACGG
>1939636|reference BsrF|length 53|copies 1
AAACTTTTTTGATAAGCTGAGCCAGTGGATCGGCGATGTCTTTTACGATATTT
>1939636|reference BsrF|length 51|copies 1
AAAGAAAAAAATCGCCAGCGTGCCGCTGACGAATGCTATTGTTCTTCAAGC
>1939636|reference BsrF|length 49|copies 1
AAAGAAAAAATGGACAAAGCCGTGCAAGCGTTCAGCCGCGAGCTGGCGA
>1939636|reference BsrF|length 60|copies 3
AAAGAAAAACCGGTGCGCATTGGCCGGCAGGCGCTTTTGCTGGCGATGCTTGACGAAGGA
>1939636|reference BsrF|length 53|copies 1
AAAGAAAAACGGTTTTGGCGGAACAATTTTCATCATCGTTCTCCTTCCTCTCT
>1939636|reference BsrF|length 53|copies 2
AAAGAAAAACGTATCGGCGTCGCGGATCGGCATGCTGTTGCCGACAAAAAGCG
>1939636|reference BsrF|length 50|copies 1
AAAGAAAAAGTATCCAACTTCATTACACCGGTGAAACAGTGGTTTGACGG
>1939636|reference BsrF|length 42|copies 1
AAAGAAAACGTCGAACAATATACGGTGGAGGTGAATGCAATG
>1939636|reference BsrF|length 54|copies 1
AAAGAAAAGACGGACCGGCCGTTTGGAGTTAATTTTGCCATCGGCCAGCACGGC
>1939636|reference BsrF|length 54|copies 1
AAAGAAAATAAAGACGACCGTCGCCACGACCGCCACCCCGGAAAAGACGATGCC
>1939636|reference BsrF|length 41|copies 6
AAAGAAAATCGATATGAGCGATATCGACGAAGCGACGGATC
>1939636|reference BsrF|length 62|copies 1
AAAGAAAATTTTAGGAGAGGCGCGGCGCCAGCTCATTTTGCAATGGCTGAAAGAAAGCGGGA
>1939636|reference BsrF|length 45|copies 5
AAAGAAACAACGACCGGCGATACTCTTTGTGATGAGAAAAATCTC
>1939636|reference BsrF|length 53|copies 15
AAAGAAACGTCCCGGCTTCAATCGGGAAAAATAAAAAGAATAAAGCGACGCCT
>1939636|reference BsrF|length 62|copies 2
AAAGAAAGAACGTTCATCCATCCATAGGGCTCGCGTTCGGAAGCGCGCCTTTTCCTAAGAGA
>1939636|reference BsrF|length 68|copies 2
AAAGAAAGAACGTTCATCCATCCATAGGGCTCGCGTTCGGAAGCGCGCCTTTTCCTAAGAGAGGGATA
>1939636|reference BsrF|length 48|copies 1
AAAGAAAGAATATGTCGAGGCGGCGTGCCGAATCGGTGAACAGACAGG
>1939636|reference BsrF|length 62|copies 3
AAAGAAAGGGCGGGGAAACAGATGAACGAAAAAGTGGCCTTTTTGCCGGCATTTATCCAAAG
>1939636|reference BsrF|length 46|copies 1
AAAGAAAGTTTGGACGAAACGTACCATCACATGTATGAAGCGTACG
>1939636|reference BsrF|length 46|copies 16
AAAGAAATCGTATGCCGCAAATTCCGGCTGGATCGTCATTACGATG
>1939636|reference BsrF|length 51|copies 1
AAAGAAATTATGATCGGCACCCCGTACTTTATCCCGAGCCGTCCGCTGTTT
>1939636|reference BsrF|length 47|copies 1
AAAGAACAAAGCTATGAAGGTGTGCTGAAACGATGCACGGCGACCGA
>1939636|reference BsrF|length 60|copies 12
AAAGAACGCGAGGAAGAATGCTTTACGTTTGAACAAATCACCGCCCAGCCGAAAACGGTC
>1939636|reference BsrF|length 46|copies 1
AAAGAACGCGAGTGAAGTCAAATCAGGAGCGGGGCAATATTTTACG
>1939636|reference BsrF|length 51|copies 1
AAAGAACGCTTGAACGGACGGTTGAGGAAATTCAACAGGGGAATGAAGCGC
>1939636|reference BsrF|length 61|copies 1
AAAGAACGGCCCGTTCGTATGCTTGTTGAAACTTTTGAATGTCGCCGGCGCCCATAAACAC
>1939636|reference BsrF|length 41|copies 7
AAAGAAGAGCCGAAGGAAGCGGCGCCGGCTGCAGCGCGGGC
>1939636|reference BsrF|length 42|copies 2
AAAGAAGAGCCGAAGGAAGCGGCGCCGGCTGCAGCGCGGGCG
>1939636|reference BsrF|length 45|copies 7
AAAGAAGAGCTGAAAGCCGCGATCCGTAAAGCGACGATCAGCGTT
>1939636|reference BsrF|length 30|copies 2
AAAGAAGAGGCGGCCGGCATCAAAGAGACG
>1939636|reference BsrF|length 49|copies 2
AAAGAAGAGGTGCTCGAGGAGTTTCGCCAGCTTGCTTTGGCGCAGGACT
>1939636|reference BsrF|length 57|copies 1
AAAGAAGATTTAAAAAAGACGTCATAAACGGAGAAGCAGGCAGGCTCATTTCACCTG
>1939636|reference BsrF|length 52|copies 1
AAAGAAGCAAATCTTTATCTTCGATAGCCGCCTGGAAGACAAGCTTTTCTCC
>1939636|reference BsrF|length 61|copies 1
AAAGAAGCAAGCAAGGAACGCTTTCAATTTTCCAAACGGCTGCTTGCTCCGGAATATAATT
>1939636|reference BsrF|length 48|copies 1
AAAGAAGCACTCGACCGCCTACGGGCCGAGTGGCGGCGGCGCGGGTTG
>1939636|reference BsrF|length 42|copies 2
AAAGAAGCAGGACGGCGCATTCGCGCCTCGTTTGCCGAACAG
>1939636|reference BsrF|length 52|copies 15
AAAGAAGCGATTTGGATCTATACGGGGATGAAAGACCGGTAAGCGGCAGGCG
>1939636|reference BsrF|length 53|copies 1
AAAGAAGCGATTTGGATCTATACGGGGATGAAAGACCGGTAAGCGGCAGGCGG
>1939636|reference BsrF|length 40|copies 1
AAAGAAGCTGGCCGAATCGCTCCGTTTCGTCGTTGAGACG
>1939636|reference BsrF|length 66|copies 9
AAAGAAGGAAAAGAAACCATCACCAGTAAAAGGGCAAAAACTAGAGCAGCCGGCGCAAATGAAACA
>1939636|reference BsrF|length 39|copies 1
AAAGAAGTAGCGAACGGCATCGACGCCGACTTCTTCCAT
>1939636|reference BsrF|length 45|copies 1
AAAGAATACATAGGAAAGGGAGTTTTTGTCATGGAAGTTCGCGAG
>1939636|reference BsrF|length 46|copies 37
AAAGAATGTTTTTGATCGCATCGCCGCCGCCGGCGCCAGGAATGAG
>1939636|reference BsrF|length 45|copies 72
AAAGAATTGATGCCGCTAGAAAATGACGTCTTGCGCAATGAGCGG
>1939636|reference BsrF|length 51|copies 6
AAAGACAAACGGCCGACCACGATCCAAACGCTGTTTGGAGAAGTGACGTTT
>1939636|reference BsrF|length 48|copies 1
AAAGACAAACGGCCGACTACGATCCAAACGCTGTTTGGAGAAGTGACG
>1939636|reference BsrF|length 50|copies 1
AAAGACAAACGGCCGACTACGATCCAAACGCTGTTTGGAGAAGTGACGTT
>1939636|reference BsrF|length 49|copies 1
AAAGACAGAGGCTTCGTTTGCCATTTTAATTCATGGCGATGCTGCTTTC
>1939636|reference BsrF|length 28|copies 1
AAAGACAGCCGCCGGCAAAACCAAAATC
>1939636|reference BsrF|length 39|copies 1
AAAGACATGATTCGCAGCATCGTCGCCCTCGGCGAGAAG
>1939636|reference BsrF|length 44|copies 2
AAAGACATGCCGCCCGGCAGAAGCGGCTGGCGCCGGAGGCGGAC
>1939636|reference BsrF|length 63|copies 1
AAAGACCCGAAACGCCCGATCGGTTCGTTCATTTTCCTCGGCCCGACCGGCGTCGGGAAAACG
>1939636|reference BsrF|length 40|copies 1
AAAGACCCGTCGCTTGTTGAGCTGTTAAGCGAAGTGGAGA
>1939636|reference BsrF|length 46|copies 1
AAAGACCGGCTGAAAGAGCTCGGCGCTGCCGGTGTGCTCGAAGTCG
>1939636|reference BsrF|length 62|copies 2
AAAGACCGGTTGGAAGGCTTGCAGGCGTTTAAAGAAAGACGGAAACCGGTATACAAAGGGGA
>1939636|reference BsrF|length 63|copies 5
AAAGACCGGTTGGAAGGCTTGCAGGCGTTTAAAGAAAGACGGAAACCGGTATACAAAGGGGAG
>1939636|reference BsrF|length 52|copies 1
AAAGACCGGTTTCTTTCATATCCCCTTGGCGGAAGTTCGGGATGAGCTCTTG
>1939636|reference BsrF|length 16|copies 1
AAAGACGACGAGCACC
>1939636|reference BsrF|length 50|copies 1
AAAGACGACGCAATCGTGCCCAAGGAGCGCCGCTTTCATCGCTTCGTAAT
>1939636|reference BsrF|length 43|copies 8
AAAGACGACGCTGTTGAAGCTGATGGCCGGCATTCTCCGCCAG
>1939636|reference BsrF|length 50|copies 12
AAAGACGACTTTCTCTTCGATGAGTTTGTTGTTTTCGACTTTGCGCACCG
>1939636|reference BsrF|length 46|copies 1
AAAGACGAGCAAGGCAAGCGCAAACGCCACCGGGTGTCCGGGATCG
>1939636|reference BsrF|length 56|copies 1
AAAGACGATCGGAATGCCCTTTTCATAGCACATTTTCAGCAGGCGCGGGTCCGGGT
>1939636|reference BsrF|length 59|copies 8
AAAGACGATCGGAATGCCCTTTTCATAGCACATTTTCAGCAGGCGCGGGTCCGGGTACA
>1939636|reference BsrF|length 41|copies 5
AAAGACGCCGAAATCGGCAATGCGGCGGACGACGCCATCCA
>1939636|reference BsrF|length 49|copies 1
AAAGACGCCGACATTTACGTCACCGCCCCGTTCCCGGTGTCGGGCACCG
>1939636|reference BsrF|length 44|copies 3
AAAGACGCCGCACATTGCCCCGTCCGCCTTTATCGCCGATTATG
>1939636|reference BsrF|length 42|copies 1
AAAGACGCGATCAACATGGTTGAAGCCGGCGCGGACGAAGTG
>1939636|reference BsrF|length 45|copies 1
AAAGACGCTCTATCGGGGCGCTGACATTTTGATTTTTGACGAACC
>1939636|reference BsrF|length 49|copies 3
AAAGACGGATGCCTTCGCTGATCGATGGACGCCCAAACTCTAAAAAACT
>1939636|reference BsrF|length 53|copies 1
AAAGACGGTGCTGCTTCCGTATTGGCGCGAACAACTCGAAGCGCCCGGTGACG
>1939636|reference BsrF|length 58|copies 2
AAAGACGGTTTCCACCCCTTCGCGCAACACGACTAAAAACGAATGGATGACCATCCCG
>1939636|reference BsrF|length 50|copies 4
AAAGACGTGAAGTTTAAAGATTTAGGCTTGCTCATTATCGACGAGGAACA
>1939636|reference BsrF|length 51|copies 3
AAAGACGTGCTGGTCGCCGTTGGCGTACAAATATTGCATTTTGCGCGTATC
>1939636|reference BsrF|length 37|copies 32
AAAGACGTGCTTCTCTTCCGCCGGCACGCCAAATGAG
>1939636|reference BsrF|length 38|copies 2
AAAGACGTGCTTCTCTTCCGCCGGCACGCCAAATGAGC
>1939636|reference BsrF|length 41|copies 5
AAAGACGTTGGCGCCGGCGATTGTCATGTACAGGACAGCGG
>1939636|reference BsrF|length 58|copies 1
AAAGACTTCGTCACCGGTCCGGATGGCAAAGACTTCCGCGATGTGAATGGCGATTTGG
>1939636|reference BsrF|length 43|copies 4
AAAGAGAAAAGCCGTCCGAGCGACGGATGGCCGTCTCGTTCGC
>1939636|reference BsrF|length 43|copies 2
AAAGAGAAAGTCAAAATGATAGCGACAGGCGGAATCAACGAGG
>1939636|reference BsrF|length 45|copies 1
AAAGAGAAAGTCAAAATGATAGCGACAGGCGGAATCAACGAGGGG
>1939636|reference BsrF|length 45|copies 2
AAAGAGAACCGGCCCGGCGACATCTTCAGGAGTGGCGATTCGCCG
>1939636|reference BsrF|length 49|copies 1
AAAGAGAAGTACAAGCAAATGAAAAAAGAACGCGAGGCAAAGCTGGACC
>1939636|reference BsrF|length 19|copies 1
AAAGAGATCGAGCGGCGCG
>1939636|reference BsrF|length 45|copies 1
AAAGAGATGTCTCACCCTTTTTTCATAGGCATGCGCCCAACATCT
>1939636|reference BsrF|length 57|copies 1
AAAGAGATTTGGAATGCCATCAAATCAGCGTTCTCCTCGAGCCAATAAAAAAGCCCG
>1939636|reference BsrF|length 46|copies 32
AAAGAGCAGTTGCTGCTTTGGCCGACGCTCGCCTCGTGCTGGGGCG
>1939636|reference BsrF|length 48|copies 1
AAAGAGCGCGTCCAGTTCGGCCAATCGATTTCTAAGTTCCAGGCGATC
>1939636|reference BsrF|length 47|copies 1
AAAGAGCGGCAGTTTGAGTATAAACCCGGACCGGTTGTCGCCCATAT
>1939636|reference BsrF|length 43|copies 3
AAAGAGCGGGTCGCCTTGTTGCGCCGCCTGACGGAAGTGGAGG
>1939636|reference BsrF|length 42|copies 1
AAAGAGCTAGGCTTTTACGATGTCGTGCAGCGTGAAGGATGG
>1939636|reference BsrF|length 36|copies 2
AAAGAGGAAGCGTGGAAGATGTTGCGCGATTGGGAG
>1939636|reference BsrF|length 45|copies 28
AAAGAGGACGCCTTGCTCTTGCAAGTCGCGGACGATTTGCTTCCG
>1939636|reference BsrF|length 52|copies 2
AAAGAGGCCATTCCCGGCGGGTTGTTGTACGAGTCGTTTCCAAAAGCGCAAT
>1939636|reference BsrF|length 52|copies 1
AAAGAGGCGATGACCGGTGAAGATTTTGGCTATATGTTGGCAGAGATCCCCG
>1939636|reference BsrF|length 52|copies 6
AAAGAGGCGCCAGCCGCTGTGAAAGCGGCGTTGGGCCGGCTGCCATGGCATC
>1939636|reference BsrF|length 60|copies 3
AAAGAGGCGTTCATTGAATTGGACGGAAAACGGTTTTTCCGCACCGGTGACATCGGGCGG
>1939636|reference BsrF|length 54|copies 1
AAAGAGGGGACGGCCGGCGATTGCCGATCACCCCCTCTTTTTTCGTTATTGTCC
>1939636|reference BsrF|length 55|copies 5
AAAGAGGGGACGGCCGGCGATTGCCGATCACCCCCTCTTTTTTCGTTATTGTCCG
>1939636|reference BsrF|length 53|copies 1
AAAGAGGTGACGTTGAACGAAGGGAAAGCCGGCTATATCATTTACATCGATGA
>1939636|reference BsrF|length 52|copies 1
AAAGAGTACGTGCCGGCCGTTCAAGCTGGATTGGAAGAAGCGATGCAAAACG
>1939636|reference BsrF|length 37|copies 1
AAAGAGTCGATTTGGGAAACGAGCAACTCGTCATACT
>1939636|reference BsrF|length 54|copies 1
AAAGAGTGGAAACTTCCGAGAACCAGAGTCCGAAAACTGCAAAGTTTAGGAGTG
>1939636|reference BsrF|length 55|copies 1
AAAGAGTTCACCGAGCTTGGCTCCGGGTTTAAAATTGCCATGCGCGATTTGTCGA
>1939636|reference BsrF|length 34|copies 1
AAAGAGTTGGTATAGACAAGCGCACCAGCTAACG
>1939636|reference BsrF|length 56|copies 1
AAAGATAAGCGACAAGGCAAACCCTAAATGGATCGACAATAAAATTTGTTTTGGAA
>1939636|reference BsrF|length 54|copies 1
AAAGATAAGGTAAGAATGAGAGAACATTTAGTTAAGCATGGTCTAAAATCTGTT
>1939636|reference BsrF|length 44|copies 1
AAAGATAGGCGGTCAGAGCAGCGAACACCGGCTCCGTAGCGAAA
>1939636|reference BsrF|length 45|copies 6
AAAGATAGGCGGTCAGAGCAGCGAACACCGGCTCCGTAGCGAAAA
>1939636|reference BsrF|length 49|copies 1
AAAGATAGGCGGTCAGAGCAGCGAACACCGGCTCCGTAGCGAAAATGAG
>1939636|reference BsrF|length 51|copies 1
AAAGATAGGCGGTCAGAGCAGCGAACACCGGCTCCGTAGCGAAAATGAGCG
>1939636|reference BsrF|length 44|copies 1
AAAGATATCCGCATCGGCGATGCTGTCATTATTAAAAAGGCGGG
>1939636|reference BsrF|length 50|copies 2
AAAGATCCGCTGTCCGTTGGTTTTTCTGTATGTACGTTGATGACTGTTTG
>1939636|reference BsrF|length 10|copies 1
AAAGATCGAG
>1939636|reference BsrF|length 53|copies 1
AAAGATGAATGCGAAACCCGCTGTTGCTTGGCTTAGCCGGGCCGCCAGCGGTT
>1939636|reference BsrF|length 46|copies 1
AAAGATGATGGACTACTCTGAATACGGCGGTGCCGCGCTGTTTGGC
>1939636|reference BsrF|length 44|copies 5
AAAGATGCCCGCGGTGGTTTGCAGCCGCCGGTGGGCAACTGTTG
>1939636|reference BsrF|length 41|copies 1
AAAGATGCTTGACCGCATGAAAGATCTCGGTTTCCAATACT
>1939636|reference BsrF|length 51|copies 1
AAAGATGGAGTGAATTTTTACACGCGCAAAAAGATGATTACTTCTCGGTTT
>1939636|reference BsrF|length 54|copies 1
AAAGATGGCAATATGATTTATATTTTTCCAAAAATATAAAACAGGATTAATACA
>1939636|reference BsrF|length 47|copies 1
AAAGATGGTCGACGAGAATGAGGTGAGCATGATGGATGCATTAGACG
>1939636|reference BsrF|length 54|copies 7
AAAGATGGTCGTAAACATGATCCCGTGGGCCAACACGGATAAAACGGAGACTTT
>1939636|reference BsrF|length 26|copies 1
AAAGATGTGCCGGCGTACCGCGAGGA
>1939636|reference BsrF|length 55|copies 1
AAAGATTGTGTATTAGAAGTTGAAGAATAGATTCCAAAGTTTGGAGAACCAGCAA
>1939636|reference BsrF|length 44|copies 61
AAAGATTTTGATCCGTCGTTGTTTATGGACCGCCGCGAAGCGCG
>1939636|reference BsrF|length 54|copies 1
AAAGCAAAAGTAGACGAAGCGTTAAAGAAAGTGATTGACAGCGGCAAATATGCA
>1939636|reference BsrF|length 49|copies 1
AAAGCAAAAGTCATTCACGTTGATAAGCTGATCATTCACGCCGATGACG
>1939636|reference BsrF|length 50|copies 1
AAAGCAAACAGCGATTCACAAAATACGAAATAGCCGGCTTTCATGGCTAG
>1939636|reference BsrF|length 45|copies 1
AAAGCAAAGTTCCGCCGAAAGTGATCGCGACCGGTGGCCTAGCGC
>1939636|reference BsrF|length 47|copies 3
AAAGCAAAGTTCCGCCGAAAGTGATCGCGACCGGTGGCCTAGCGCCG
>1939636|reference BsrF|length 45|copies 2
AAAGCAAATGGCCAACGAGCGTCTCCTGCCGGGCCCCGATGTTCT
>1939636|reference BsrF|length 43|copies 1
AAAGCAAATTCCGCTCGCCCGCTTCGGCGAGCCGGATGACGTC
>1939636|reference BsrF|length 51|copies 2
AAAGCAAGTTTACAGCCAATTAAAAAAGCTTCGTTGGCGACGTTGCCCTAT
>1939636|reference BsrF|length 44|copies 48
AAAGCAATGGCTGAAAGAATGGGAGCGAGAGCGCGAATAGCTAT
>1939636|reference BsrF|length 41|copies 1
AAAGCACCTCCTGCTCAGGCTTCAATGTTTGAAATTCATAG
>1939636|reference BsrF|length 47|copies 1
AAAGCACGCCTTGGAAAGAAGGACAGCGCCATTACAGCGCCTTCAAC
>1939636|reference BsrF|length 31|copies 3
AAAGCACGTCATAGCCGGCGACAGCGCATAC
>1939636|reference BsrF|length 32|copies 2
AAAGCACGTCATAGCCGGCGACAGCGCATACT
>1939636|reference BsrF|length 45|copies 1
AAAGCAGATGATTCAGAACGCCGCGGCTGCATTCAGTGGCGGCGA
>1939636|reference BsrF|length 46|copies 6
AAAGCAGATGGCGGCATTGTATCTGCTTATCAGACGCCGTCGTTTG
>1939636|reference BsrF|length 38|copies 1
AAAGCAGCAACAATATTACCTAGAGCATGACATTAACC
>1939636|reference BsrF|length 44|copies 3
AAAGCAGCGCCGCCAGCAACAAAAGAGGCAATGTGACATATTCG
>1939636|reference BsrF|length 44|copies 1
AAAGCAGCGGCGTGATGCGGATCGTCTCCCGAATGTACAGCGCC
>1939636|reference BsrF|length 52|copies 1
AAAGCAGCGTATTCCTATAGTGCTGAAATATTTGCAAGGATTCACCGATGAG
>1939636|reference BsrF|length 48|copies 13
AAAGCAGGGAGCGTCATTTTGACGAAGCAACAGCTGCTCAAGCTCGCT
>1939636|reference BsrF|length 51|copies 1
AAAGCAGGGCGCGCTCGCTGGTTAGGCATCCGCCCGACAGTTCGCGGTTCG
>1939636|reference BsrF|length 35|copies 1
AAAGCAGTCCGATCGCCATCGTCACGATCATGACG
>1939636|reference BsrF|length 44|copies 1
AAAGCATAAAACCATTTAAAATGGTCGCGCGTCGGAAACGTCCG
>1939636|reference BsrF|length 38|copies 1
AAAGCATCCGCGGCGACGATGTGTTTGTCATCCAATCG
>1939636|reference BsrF|length 45|copies 1
AAAGCATCTGTCACTCATTACACTGCTGTTCAAAAGAGCGGATCG
>1939636|reference BsrF|length 33|copies 1
AAAGCATTGACGATCGCCGGCTCGGACAGCAGC
>1939636|reference BsrF|length 53|copies 1
AAAGCCAAAAGTTTTTCATCGGCAAATCGCCGAGCCCATGTTTCTCGCAAAGC
>1939636|reference BsrF|length 55|copies 1
AAAGCCAAAAGTTTTTCATCGGCAAATCGCCGAGCCCATGTTTCTCGCAAAGCCG
>1939636|reference BsrF|length 50|copies 1
AAAGCCAAACCGTTTGTTCGCCTCCCGCTGCAGCTCAGTTAAGTCATATG
>1939636|reference BsrF|length 38|copies 9
AAAGCCAAGAACGATGGTGTCCGGCTCCATGCCGCGCG
>1939636|reference BsrF|length 42|copies 2
AAAGCCAAGCCGTACCAAGCAATGCCCCGGCGGATGAGACGG
>1939636|reference BsrF|length 43|copies 2
AAAGCCAAGCCGTACCAAGCAATGCCCCGGCGGATGAGACGGA
>1939636|reference BsrF|length 53|copies 27
AAAGCCAAGCCGTACCAAGCAATGCCCCGGCGGATGAGACGGAAAGAAGCAAG
>1939636|reference BsrF|length 46|copies 1
AAAGCCAATACGGCGCCGACAGAAGCAGCACCGCCAAGACAATATA
>1939636|reference BsrF|length 35|copies 1
AAAGCCAATGCTCGCCCGCGGCGAGCTGCGCTGCA
>1939636|reference BsrF|length 49|copies 1
AAAGCCACACGTCCTTTTTGTCTTGGTACGGACCGGCGACCGACCAATG
>1939636|reference BsrF|length 48|copies 1
AAAGCCAGCAAGAGATGAAGTGGACGAACCACCCGCGCCTCCTTTTGG
>1939636|reference BsrF|length 45|copies 2
AAAGCCAGCCCTCGCGGCATAAGAGCGGCCGGTTGCTGTATGAGG
>1939636|reference BsrF|length 51|copies 1
AAAGCCATAACCATCCGTCGGCCATCGAGCCGTACCAAGGGGCGGCGACCG
>1939636|reference BsrF|length 52|copies 1
AAAGCCATGGGCGGCGGGAACAAGCAAACCGAGCCCATAACGGACAAGCGCG
>1939636|reference BsrF|length 43|copies 1
AAAGCCCAAGTCATGGCAAATTGTGCGAAGGCGAACAGCCACG
>1939636|reference BsrF|length 25|copies 1
AAAGCCCCCTTTTTTTGTTAAATCT
>1939636|reference BsrF|length 63|copies 1
AAAGCCCGCTAATCACTCCGGCCGCAAAGCCGTCCCCTGCTCCCACCGGGTCTACAACCTGCG
>1939636|reference BsrF|length 37|copies 2
AAAGCCCGGCAGCTCGCTGCCGAGCAGGCTGCGCGGG
>1939636|reference BsrF|length 68|copies 1
AAAGCCCGTATTTTCAAACAGCGATTTTACTTTCAACGCAACATTCAAATTAATGTTTTTTTCCACAA
>1939636|reference BsrF|length 61|copies 1
AAAGCCGAACGGCAAACCGATCATCACCCACCGGATGGACATGCTGTTTACCCATTTCGGC
>1939636|reference BsrF|length 48|copies 1
AAAGCCGACCGGTTCCTTTTGATCGCCTAAACCGGTTTCCCATTTGAT
>1939636|reference BsrF|length 49|copies 1
AAAGCCGACCGGTTCCTTTTGATCGCCTAAACCGGTTTCCCATTTGATG
>1939636|reference BsrF|length 46|copies 2
AAAGCCGAGCAGCGTCTTCATCCCAAGCGCCGGCGCCTTGTCGACC
>1939636|reference BsrF|length 54|copies 10
AAAGCCGCAAGCTTGGCTCATTATGGGCAAAAATAAAGCCGAGCAGCGTCTTCA
>1939636|reference BsrF|length 43|copies 2
AAAGCCGCAGCCGCCGGCGCCGTCGCGCCAAGAGAAGGGGGAT
>1939636|reference BsrF|length 48|copies 1
AAAGCCGCCGGTTTCAAGGCTGATTATGTCGCCGGCCATAGTTTAGGC
>1939636|reference BsrF|length 49|copies 1
AAAGCCGCCGGTTTCAAGGCTGATTATGTCGCCGGCCATAGTTTAGGCG
>1939636|reference BsrF|length 44|copies 1
AAAGCCGCCGTCCTTGACGAGCTTTAATCCGTTTAAGTTAATGT
>1939636|reference BsrF|length 55|copies 2
AAAGCCGCGGATTGGCATTTTTGCGACTGGAAGCGAACTGCTCGACGTCTCTGAA
>1939636|reference BsrF|length 63|copies 1
AAAGCCGCGGCTCGTTAATGGGCCGCTGGCCGCGATTTGTGAAGATTGCCTGCAATTTGGGCT
>1939636|reference BsrF|length 47|copies 1
AAAGCCGGAGTGGTGTTAAACCCGCATACGCCGGTTGATATGATCCG
>1939636|reference BsrF|length 53|copies 2
AAAGCCGGCTACCGCTGGGTGATGAAGCTGCTGCCGCCGGTTGTCGTCGGTCC
>1939636|reference BsrF|length 42|copies 1
AAAGCCGGCTGAACCGGCGCAAACGTATACGAGGACGATCGC
>1939636|reference BsrF|length 58|copies 1
AAAGCCGGGGATGATCGTATGGTACGGCTTTTTCCTTGGTGCGAGCCCGTTCGGATGG
>1939636|reference BsrF|length 58|copies 2
AAAGCCGGGTTTACCGGCCTTGGGTTTGACGGCATTGCTGTTGCCTTAATTGGCGGCA
>1939636|reference BsrF|length 21|copies 1
AAAGCCGGTTCTTGGGGGGCG
>1939636|reference BsrF|length 45|copies 2
AAAGCCGTCGACGCCGATGACTTGGTGCCGGTCGTTTTCGAGCAG
>1939636|reference BsrF|length 26|copies 1
AAAGCCGTTAGGCTTTAAGTGGTGGG
>1939636|reference BsrF|length 39|copies 1
AAAGCGAAACGGCGGAAATGGACAGCGACATGCTTAACG
>1939636|reference BsrF|length 55|copies 1
AAAGCGAAGCGGGAAGTACAAGAAAAACTAAAGCTGATCGATGTGGCGTTCGAAC
>1939636|reference BsrF|length 35|copies 1
AAAGCGAAGTGTTGACGCCGGCTGATGAGGAATTC
>1939636|reference BsrF|length 35|copies 6
AAAGCGAATATGACGAAGCCGGTCGTCGGCTTTAT
>1939636|reference BsrF|length 36|copies 3
AAAGCGAATATGACGAAGCCGGTCGTCGGCTTTATC
>1939636|reference BsrF|length 55|copies 1
AAAGCGAATATGACGAAGCCGGTCGTCGGCTTTATCGGCGGGCAAACGGCGCCCC
>1939636|reference BsrF|length 44|copies 1
AAAGCGAATCGATCATCGCCCACGACATGGCGGCAAACCCGGCG
>1939636|reference BsrF|length 49|copies 1
AAAGCGAATGTACGCTTCGCGCTTTTGGCCCGCCGGGTGATATTTCTCG
>1939636|reference BsrF|length 46|copies 1
AAAGCGACCGGCTACCCAATCGCCCGCATTGCGGCGAAGCTGGCGG
>1939636|reference BsrF|length 48|copies 22
AAAGCGACGACCAAAGAGCCGCGCTTTGGCAACCCGACACCAAGGGTG
>1939636|reference BsrF|length 49|copies 1
AAAGCGACGACCAAAGAGCCGCGCTTTGGCAACCCGACACCAAGGGTGG
>1939636|reference BsrF|length 50|copies 2
AAAGCGAGCAATCTCCTCGGGCGTGTTCCGGCCGGACAACCATTCTCCTT
>1939636|reference BsrF|length 48|copies 1
AAAGCGAGGAAAACCGGCTGTATGCCGAGTTTGAAAAAGAAAGCGGCT
>1939636|reference BsrF|length 48|copies 1
AAAGCGAGGTACATACGGTGGACAACATGAACCCGAAATCGATCATCG
>1939636|reference BsrF|length 51|copies 1
AAAGCGATAGAGTCATATACCGTAATGTTTTTCGGCAGCGGACGCCCTTCC
>1939636|reference BsrF|length 47|copies 1
AAAGCGATCAAAGAACAGCGTCTGCCGCTGACGTGCAAGCTTGTCGA
>1939636|reference BsrF|length 61|copies 1
AAAGCGATCCATCCGACAAAGCGGCAAAACAGCCCGCAATAAGGAAGATAATAGAAAAACC
>1939636|reference BsrF|length 45|copies 1
AAAGCGATCCGCCAAGATATCGATGGCACCGGGTTTGTCGTCTCG
>1939636|reference BsrF|length 30|copies 1
AAAGCGATCGAAGCCGGCGTCGACATTGTC
>1939636|reference BsrF|length 43|copies 2
AAAGCGATCGAAGCCGGCGTCGACATTGTCGATGTCGCCATCA
>1939636|reference BsrF|length 45|copies 1
AAAGCGATCGGCTAAAACGGCTAAAATAATAGGCAATACAGGAGG
>1939636|reference BsrF|length 47|copies 2
AAAGCGATCGGTTTCCCGACATACTGCTTCCATGCCCATGCCCGCAG
>1939636|reference BsrF|length 51|copies 1
AAAGCGATCTGCACCTCGTTGTGGCAGGCACGAAAGACGCGATCAACATGG
>1939636|reference BsrF|length 47|copies 2
AAAGCGATGATGATCCTCTCGCTTGACAAACCGGTGGATGATGCGGT
>1939636|reference BsrF|length 49|copies 3
AAAGCGATGGATGTTGATTATAACAAAAAAGGGTTGAACGATGGTGAAA
>1939636|reference BsrF|length 32|copies 1
AAAGCGATGGTGCATTCGAAACATACAGCTCC
>1939636|reference BsrF|length 44|copies 4
AAAGCGATTCGTACACCTCCCACTTGCCCGGCAGGCCGTAGCCT
>1939636|reference BsrF|length 30|copies 1
AAAGCGATTTCACCCGGTAAATAGCCGACC
>1939636|reference BsrF|length 52|copies 1
AAAGCGCACGGAGGAGCTGCTATTGAAAAAAGAGAAGCTGTCGGTGCTTGGG
>1939636|reference BsrF|length 53|copies 1
AAAGCGCACGGAGGAGCTGCTATTGAAAAAAGAGAAGCTGTCGGTGCTTGGGG
>1939636|reference BsrF|length 43|copies 2
AAAGCGCCAGTTGCCGGCATTGCCATGGGGCTTGTGAAAAATG
>1939636|reference BsrF|length 43|copies 2
AAAGCGCCCATACGATGCGAATTACGCTCGCCAACAACCCGAG
>1939636|reference BsrF|length 47|copies 1
AAAGCGCCGCATCGTACGTGTCGTTCGGCTCAGGCAAAAACGAAGCG
>1939636|reference BsrF|length 46|copies 1
AAAGCGCCGGAAAGCGAAAGAGCACGCGCACGACAAAAGGCAATCC
>1939636|reference BsrF|length 51|copies 11
AAAGCGCCGTATTTGGAATGGAAGCTCGGCCCGGCCGGTATTGCCGCCATG
>1939636|reference BsrF|length 42|copies 1
AAAGCGCCTCGATTTTCGCTGTCAGCTGCGCAGCATCCTCGC
>1939636|reference BsrF|length 45|copies 22
AAAGCGCGAATGGTTCCGGGAAACGCTGCAAACGCTCCATTTAGG
>1939636|reference BsrF|length 51|copies 1
AAAGCGCGATTTGTTCGCATGGCTCGTCCGCCAAGGGGTCGAAGCGAAGCT
>1939636|reference BsrF|length 45|copies 5
AAAGCGCGGAAATGCGGGATTGGTGGGGCGACACGTTCGTCGAAG
>1939636|reference BsrF|length 47|copies 2
AAAGCGCGTTTCAATATATTCTTTGATCATGGCGTGCATCCAGTCTT
>1939636|reference BsrF|length 57|copies 8
AAAGCGCTATGAAAACTTTATTGGCGGCAAATGGGTGCCGCCGGTGGACGGCGAGTA
>1939636|reference BsrF|length 38|copies 9
AAAGCGCTCGTCCGCCCGCTATCTAAACAGCGGCAATG
>1939636|reference BsrF|length 38|copies 2
AAAGCGCTGCGGCAGAAGGCGGATGACGAGGCTTTCAT
>1939636|reference BsrF|length 48|copies 1
AAAGCGCTTAAGCTCAGCACGCGAATTTCTTTTTTCGTAATCAATCCT
>1939636|reference BsrF|length 43|copies 1
AAAGCGCTTCGCCTTTAGCGACAGACCGGCATATTCATCATAG
>1939636|reference BsrF|length 44|copies 1
AAAGCGCTTGGCGCACGTTTTCTTGCACTTTTTTCGCCACGTTC
>1939636|reference BsrF|length 46|copies 1
AAAGCGCTTGGCGCCAACTTCGTGCCGAACCGGTACAATGACGGTG
>1939636|reference BsrF|length 43|copies 1
AAAGCGGAAGCAGCCGGTCCGTCAGTTCACTGACATGCGGCAC
>1939636|reference BsrF|length 58|copies 1
AAAGCGGAATGGCGTCGGCATGTACGGCGGGCGCTCCGTTGCAGGAAATGAAAGGGCT
>1939636|reference BsrF|length 45|copies 2
AAAGCGGAGCATGAGCGGCCGGCGTCCGCCGGTCGAAACACCGAT
>1939636|reference BsrF|length 46|copies 8
AAAGCGGAGCATGAGCGGCCGGCGTCCGCCGGTCGAAACACCGATG
>1939636|reference BsrF|length 45|copies 2
AAAGCGGCATGCCGACCGCTTTAGCGATCATGTCAATGACCGCCG
>1939636|reference BsrF|length 52|copies 1
AAAGCGGCCGAGCGCCTTTTGGGTGCTGTTTGGCACATAGCTTCGTTCGACC
>1939636|reference BsrF|length 44|copies 4
AAAGCGGCGATTGTCGAAGCCGGGTTGCCGGTGGCGCCGTATAG
>1939636|reference BsrF|length 39|copies 1
AAAGCGGCGCAACGACGTCCTCTGGCAGTTTTCGCATAA
>1939636|reference BsrF|length 33|copies 1
AAAGCGGCGCAGCGGCGTATTTATGCAAAATGG
>1939636|reference BsrF|length 62|copies 20
AAAGCGGCGCTACTTGCCAAAAATGGCGACAGGCGAATGGATCGGAGCCTTTGCCTTAACCG
>1939636|reference BsrF|length 57|copies 1
AAAGCGGCGGCTGCAGCGTTGGCAGCGGCGGTGCGGGCCGCCGGCCCGCGCTAAACG
>1939636|reference BsrF|length 50|copies 26
AAAGCGGGAAATCGAGCTGATCGAACAATCGTACCGGCTATTCCGCCAGG
>1939636|reference BsrF|length 51|copies 3
AAAGCGGGAAATCGAGCTGATCGAACAATCGTACCGGCTATTCCGCCAGGA
>1939636|reference BsrF|length 58|copies 1
AAAGCGGGACGAGCGAATCGATTTCCGGGTTGTCGCGCTCGATTTTCACTTTGAGCGC
>1939636|reference BsrF|length 55|copies 1
AAAGCGGGGCCGAGCCTGTTAAGACGTTGGTGAGCCCCATGTAGTTGTTGAGGCG
>1939636|reference BsrF|length 59|copies 2
AAAGCGGGTGATGGGAATCGAACCCACGACTTCAGCTTGGGAAGCTGAGGTTTTACCAT
>1939636|reference BsrF|length 38|copies 1
AAAGCGGGTGGCGATGGTCGGCGACGGCATCAACGACG
>1939636|reference BsrF|length 46|copies 18
AAAGCGGGTTCGTCTGCACGACGATGCCGCCGGCTAGGAGCGTCCC
>1939636|reference BsrF|length 47|copies 8
AAAGCGGGTTCGTCTGCACGACGATGCCGCCGGCTAGGAGCGTCCCG
>1939636|reference BsrF|length 51|copies 2
AAAGCGGTAAATTCGCCGACAAATCCGGCAAGCCCCGGCAAACCGAGCAAG
>1939636|reference BsrF|length 35|copies 9
AAAGCGGTATTGGTCATGCCGGATACGATGAGTTT
>1939636|reference BsrF|length 37|copies 1
AAAGCGGTGATCGCAGCAAGCTTGTTGCGCTCTACAG
>1939636|reference BsrF|length 42|copies 2
AAAGCGGTGATCGCAGCAAGCTTGTTGCGCTCTACAGGCGTT
>1939636|reference BsrF|length 44|copies 3
AAAGCGGTGATTCGCTGCTGCGCGGCGCCGGTTAACCGCTCATG
>1939636|reference BsrF|length 45|copies 1
AAAGCGGTGATTCGCTGCTGCGCGGCGCCGGTTAACCGCTCATGA
>1939636|reference BsrF|length 43|copies 1
AAAGCGGTGGAACGGCGAAGAGCCGCCAAGCGAATTCCCGCCG
>1939636|reference BsrF|length 52|copies 1
AAAGCGTATAAAGAAGCGTACGGAGAAATTCAACGGGGGATTGAATGCGTGG
>1939636|reference BsrF|length 43|copies 1
AAAGCGTATCGATGCCGGCGTTCATGCCCGCTAAAATGTCGGT
>1939636|reference BsrF|length 45|copies 1
AAAGCGTATGCGCAATAGATAGCAATGAAGGCCATTAGCCTCGGC
>1939636|reference BsrF|length 27|copies 1
AAAGCGTCAACCGGCATCGATGTGAAG
>1939636|reference BsrF|length 44|copies 1
AAAGCGTCACCGATCACATGAAGATAAGCGCTACGAAGATTGAC
>1939636|reference BsrF|length 35|copies 1
AAAGCGTCATTTGCCATGGCGTGATGCGCATCCGG
>1939636|reference BsrF|length 47|copies 6
AAAGCGTCCTCATATAAGGATCGGTCGTTTGTTGTTCCAATGGCGAT
>1939636|reference BsrF|length 55|copies 2
AAAGCGTTCGTGACCGGGGGCGGGGTGTCTGTGAAAGAAATTGAACCGAAAACGA
>1939636|reference BsrF|length 43|copies 1
AAAGCGTTTGTGGCCGGTGCCGATATTCATGAAATGATGGACT
>1939636|reference BsrF|length 46|copies 1
AAAGCGTTTGTGGCCGGTGCCGATATTCATGAAATGATGGACTTGG
>1939636|reference BsrF|length 39|copies 6
AAAGCTATTTCATCGCGGTCGGCGTGCTGCTTGGCGGCG
>1939636|reference BsrF|length 55|copies 1
AAAGCTCCTCAACGTGGCAGAAACGGAAAATTTATCATTTTACAAACGAGCGGCT
>1939636|reference BsrF|length 46|copies 8
AAAGCTCGACCATCAGTACCGCCCGAACGCCGGGAAAAAAGAGGAG
>1939636|reference BsrF|length 47|copies 3
AAAGCTCGACCATCAGTACCGCCCGAACGCCGGGAAAAAAGAGGAGA
>1939636|reference BsrF|length 61|copies 2
AAAGCTCGAGTTAAAAACGGAAGCGGACGTAAAAGGAGTGCTCGCCCGTTTAAACGGGCGG
>1939636|reference BsrF|length 51|copies 1
AAAGCTCTGTCAAATCACCCGGTCCGTGCCCTTTCAGCGTAGCGATCGCCT
>1939636|reference BsrF|length 44|copies 1
AAAGCTGAAATTGGCGTTTTTGCTTGACCGGCACGATACGATCG
>1939636|reference BsrF|length 43|copies 1
AAAGCTGACCTTAGAAGAGATTCAACGTGAATACGAACGAGCC
>1939636|reference BsrF|length 48|copies 11
AAAGCTGCAGCACGGCCCAGTTTAAAACGATGAAATCAGCCCACTCCC
>1939636|reference BsrF|length 46|copies 1
AAAGCTGCCTCCTTAGGAAATATACAGGTGGCGAGCGGTAGAAGAT
>1939636|reference BsrF|length 37|copies 1
AAAGCTGCCTGCTCCGCTCACAGGCGAAGATGAGGAT
>1939636|reference BsrF|length 46|copies 8
AAAGCTGCGCTTTTTATTGACCGATGCCGTCACACGCCAGCTCGTT
>1939636|reference BsrF|length 42|copies 8
AAAGCTGCGGACGTTGAAGTTGCGGCTTGTAATATCAGGCAA
>1939636|reference BsrF|length 55|copies 7
AAAGCTGGCGCTGCCGGCGGGGCAACTGGGACGTGCGGGATGTTTGGCAACGGCG
>1939636|reference BsrF|length 31|copies 1
AAAGCTGTCAATGCCGGCATCGATCATGTCA
>1939636|reference BsrF|length 38|copies 1
AAAGCTGTCAATGCCGGCATCGATCATGTCACCGAGCT
>1939636|reference BsrF|length 61|copies 1
AAAGCTGTCCAATGTGGGTTTGAATTAACCGTAGTTCAAGAAAAAGATAAAATTAAACTCG
>1939636|reference BsrF|length 62|copies 1
AAAGCTGTCCAATGTGGGTTTGAATTAACCGTAGTTCAAGAAAAAGATAAAATTAAACTCGA
>1939636|reference BsrF|length 30|copies 2
AAAGCTGTGAGCGCCGGCTTATGTAGAATG
>1939636|reference BsrF|length 46|copies 1
AAAGCTGTTTCACTTCTTCAACAAGCGCATCGGCCGCTTCGGCATC
>1939636|reference BsrF|length 48|copies 9
AAAGCTTCAAGTTTGTCAGCGACTGGCCGAAAAACAGCAGTCAAGCGT
>1939636|reference BsrF|length 54|copies 1
AAAGCTTCCGGTCTAAGCCGACGCCGAAGAAACCGACAACGCTGAAAGCGGCGC
>1939636|reference BsrF|length 61|copies 1
AAAGCTTCCGGTCTAAGCCGACGCCGAAGAAACCGACAACGCTGAAAGCGGCGCGGAAAAC
>1939636|reference BsrF|length 43|copies 3
AAAGCTTCCGTATTTCACCGCTGAAGGCGGGAAAACGATCGAA
>1939636|reference BsrF|length 61|copies 4
AAAGCTTTCCCAATCTACTGCAGGTAAAGCCAGCACAATTATGGGGAACCTAAAAAGCGGT
>1939636|reference BsrF|length 48|copies 8
AAAGGAAAACAGCGTCGTGCCGTTTTTATAGAGCACTTGATCGACGGC
>1939636|reference BsrF|length 49|copies 1
AAAGGAAAACAGCGTCGTGCCGTTTTTATAGAGCACTTGATCGACGGCC
>1939636|reference BsrF|length 49|copies 1
AAAGGAAAAGCGATCGGCATCGCCGCGGTGCTGGCTGGGGTGGCGGCGG
>1939636|reference BsrF|length 47|copies 9
AAAGGAAAGCGCCGTTTCGTGGGACGATGGCCGGCCGCACCCGCTGG
>1939636|reference BsrF|length 49|copies 1
AAAGGAAATCCCGCTCAGCCATTTATTGATTGAGACCGATTGTCCGTAT
>1939636|reference BsrF|length 45|copies 1
AAAGGAACGACCATCATCATGACGCTGCCGGAGGGATCGTGATGT
>1939636|reference BsrF|length 45|copies 1
AAAGGAACGCGATCGCGATGGGGCGAATGATTGCGCTGTTCATTT
>1939636|reference BsrF|length 59|copies 4
AAAGGAACGGACATCACGGTGTCCAACTTATTTTTCAACACCCCGGCAAGGCTGAAATA
>1939636|reference BsrF|length 60|copies 1
AAAGGAACGGACATCACGGTGTCCAACTTATTTTTCAACACCCCGGCAAGGCTGAAATAT
>1939636|reference BsrF|length 42|copies 1
AAAGGAACTCGGGACGCGCCATCGGGCGGCGCTCGGCATTAG
>1939636|reference BsrF|length 51|copies 1
AAAGGAAGAACAAAGGAGGAGGAATCAGAGTGAATCGACCATTATGGATGA
>1939636|reference BsrF|length 46|copies 1
AAAGGAAGCGAAACCGGATCAATGGCTTGTCACCGAGCTGTCTTCG
>1939636|reference BsrF|length 47|copies 3
AAAGGAAGCGAAACCGGATCAATGGCTTGTCACCGAGCTGTCTTCGT
>1939636|reference BsrF|length 31|copies 2
AAAGGAAGCGGTGACCGGCTACAAGTATGAG
>1939636|reference BsrF|length 55|copies 1
AAAGGAAGGGGAGGACGTTCGATGAATTACGCATTAATCACCGGCGCTTCAGGCG
>1939636|reference BsrF|length 56|copies 1
AAAGGAAGGGGAGGACGTTCGATGAATTACGCATTAATCACCGGCGCTTCAGGCGG
>1939636|reference BsrF|length 57|copies 1
AAAGGAAGGGGAGGACGTTCGATGAATTACGCATTAATCACCGGCGCTTCAGGCGGC
>1939636|reference BsrF|length 58|copies 7
AAAGGAAGGGGAGGACGTTCGATGAATTACGCATTAATCACCGGCGCTTCAGGCGGCA
>1939636|reference BsrF|length 48|copies 23
AAAGGACAGCGCCGTGATCGGCACGCGACCGCCGGCAAAAAAGCTCAT
>1939636|reference BsrF|length 49|copies 6
AAAGGACAGCGCCGTGATCGGCACGCGACCGCCGGCAAAAAAGCTCATC
>1939636|reference BsrF|length 50|copies 1
AAAGGACGCGACAACCATCGGCGAATTTCTTGCTGATGAAACGGACGAGG
>1939636|reference BsrF|length 44|copies 1
AAAGGAGAAGTCGTGGCAGAAGGGACGCCGGAGCACGTTTTCCG
>1939636|reference BsrF|length 46|copies 5
AAAGGAGCGCTGGCTGCAGCGGCTAGTTTCTAAGCTTCGGCCAAGA
>1939636|reference BsrF|length 53|copies 27
AAAGGAGGAACGGGTTATGGCATTCGAAAATAAAATTGTCGAAGCGTTTATCG
>1939636|reference BsrF|length 79|copies 3
AAAGGAGGAACGGGTTATGGCATTCGAAAATAAAATTGTCGAAGCGTTTATCGAAATTCCGACCGGCAGCCAAAACAAA
>1939636|reference BsrF|length 50|copies 1
AAAGGAGGAAGGATGCTAGATGATGAAAATGTATTTGTCCGATGCCAGCG
>1939636|reference BsrF|length 46|copies 1
AAAGGAGGCAGCTCCTAGTTGCTACTGGCCGGCTGCAGAACGCGAA
>1939636|reference BsrF|length 42|copies 1
AAAGGAGGGGATTGTTTGTGAACGCTCAAGCATATTGGAAAG
>1939636|reference BsrF|length 43|copies 1
AAAGGAGGGGATTGTTTGTGAACGCTCAAGCATATTGGAAAGA
>1939636|reference BsrF|length 48|copies 6
AAAGGAGTTGATTGAATACGCCAAAACGCTCAAGGATGGCGAATATGC
>1939636|reference BsrF|length 51|copies 1
AAAGGATGCTGCCTACGTCCATATTACGTCCAACAACACGATTTTCGGCAC
>1939636|reference BsrF|length 45|copies 1
AAAGGCAAAGGGCAGGAAGCGTATCCTCGGTATCTGGTGCACGAC
>1939636|reference BsrF|length 45|copies 3
AAAGGCAATAAGCAGAGGCAACACGCCTCTGCTTTTTTGTCGACA
>1939636|reference BsrF|length 46|copies 3
AAAGGCAATAAGCAGAGGCAACACGCCTCTGCTTTTTTGTCGACAA
>1939636|reference BsrF|length 47|copies 1
AAAGGCAGCCGCTGCGGCTAAAAGCGCCGCCGCGGCGATATAAACGG
>1939636|reference BsrF|length 39|copies 1
AAAGGCAGGTGAGAATGGTGTGGGCAGCGATGTTTAGTT
>1939636|reference BsrF|length 36|copies 1
AAAGGCATAACGCTTGAGCCAGGCGATATTATTGCG
>1939636|reference BsrF|length 49|copies 1
AAAGGCATTGAACGGACTCGATTCGTTATTGTCGATCGTGCAAATGCCA
>1939636|reference BsrF|length 46|copies 1
AAAGGCCAAGGGCGATCAAGACGGTGACAATGAGCGTTACGAGCCA
>1939636|reference BsrF|length 47|copies 16
AAAGGCCAGCCGCTAACAAAAACCGATCTTGGCGGACGAATGCCACT
>1939636|reference BsrF|length 55|copies 2
AAAGGCCAGCCGCTAACAAAAACCGATCTTGGCGGACGAATGCCACTTCCTCCCA
>1939636|reference BsrF|length 45|copies 1
AAAGGCCAGCTTCATCGCCTCGATTTGCCGGTGGCATGTCTCAAC
>1939636|reference BsrF|length 51|copies 1
AAAGGCCATCGTTATGGCCAACGCTGCGTTCGCTCCAGCGGTTAGGCCAAG
>1939636|reference BsrF|length 63|copies 1
AAAGGCCGGATGGGACAGCGATCCTTCTAACCGGCCCAAAGCGGCAAAAATACGTACCCGGCC
>1939636|reference BsrF|length 59|copies 1
AAAGGCCGTATTCCCGCTTCACTTCCTCGATCGATTTTCCCGGCTGGTACGGGGGAAGC
>1939636|reference BsrF|length 47|copies 12
AAAGGCCGTCAGCGCCCCAAGAGCGATCGCCGGGGCAAACGGCATCG
>1939636|reference BsrF|length 39|copies 1
AAAGGCCGTGCGATTGAACATAATGACGTACGGCATTCA
>1939636|reference BsrF|length 40|copies 7
AAAGGCCGTGCGATTGAACATAATGACGTACGGCATTCAC
>1939636|reference BsrF|length 48|copies 10
AAAGGCGAACGAAGTTGTTGAAACGATCCGTTCGCTTGGCCGCGAGGC
>1939636|reference BsrF|length 54|copies 6
AAAGGCGACCGCTGGCATCGTCGCCTTGATCGGCCAACCGGCGCAAGAAGCGGA
>1939636|reference BsrF|length 49|copies 11
AAAGGCGAGGAAGTGGCGCGCGGCGAGCTGCTGCTTGACCATTATTTGG
>1939636|reference BsrF|length 43|copies 1
AAAGGCGATGTACGAGCTATCGGCCATCGTAAACGGGAACGTT
>1939636|reference BsrF|length 59|copies 1
AAAGGCGCAAAAAACATTGGAACGGACACTCACTATCCCCGAAGTGGAATTTAGCGTCG
>1939636|reference BsrF|length 48|copies 1
AAAGGCGCATCGTGCACGATTACGAACATCGGCTCCGCCGGCGGGCAA
>1939636|reference BsrF|length 61|copies 6
AAAGGCGCCGTCAAGATCGAAAAACCCGTCGAGTTCGGCCATGTTTTGTTCAAAAAACGGC
>1939636|reference BsrF|length 44|copies 2
AAAGGCGCCGTCTTGTTCCTCGCTTCGCCGGCATCCGCGTTTGT
>1939636|reference BsrF|length 70|copies 1
AAAGGCGGATTTTTCGTTTGAGCACATTTTTTATTCAAATAACGGATGGATGACCGGGTGTTTTCGCCGG
>1939636|reference BsrF|length 52|copies 2
AAAGGCGGCCGATGAAATATCGCCGGGAACGTAAATGTGCGTCCCGCGCAAG
>1939636|reference BsrF|length 56|copies 29
AAAGGCGGCCTGGCGATCGGCAGCCCGTTTTCTTTGCCGTTTGAAAAAGGGGTGAT
>1939636|reference BsrF|length 53|copies 19
AAAGGCGGCGCGTTTATTATTGAGCAACGGTATTTTGTTGAAGCGAGCGAAGG
>1939636|reference BsrF|length 51|copies 1
AAAGGCGGTCCGTGCGCCGCCGCGGCCCGAGCACGCCAAGGTAAGCGAGCG
>1939636|reference BsrF|length 50|copies 1
AAAGGCGTATTGGACCAGATTCAACAACTCGACGGGCTAAAGGTCGATCT
>1939636|reference BsrF|length 51|copies 1
AAAGGCTAGGCAAGCGACAGCGATCAAAAGGATCAGGACGAAGTTTCTCAA
>1939636|reference BsrF|length 56|copies 2
AAAGGCTGGTACCATTCCGGCGACCTCGGTTACGTTGACGAAGACGGCTACTTGTA
>1939636|reference BsrF|length 20|copies 1
AAAGGCTTGGACGATAGGGG
>1939636|reference BsrF|length 58|copies 2
AAAGGGAAAAACACCGGCCGCCAGTTTTTTTAGCGGCGAGGCCAGACGGACTCAACGT
>1939636|reference BsrF|length 43|copies 1
AAAGGGAACGCCGATGTCATTGTCATCAGCGGTTATGACGGCG
>1939636|reference BsrF|length 56|copies 1
AAAGGGAAGGCCGCGAACGACCGACCATTAACAAATCGCGCTTTCGTTTCGTTCAG
>1939636|reference BsrF|length 45|copies 1
AAAGGGAAGGGGAGAGACAGATGAAGTGGTTATGGATGACGATGG
>1939636|reference BsrF|length 50|copies 1
AAAGGGAATCATTTAATTACCACCGAAATCGAGCACGCCTCACTATATCA
>1939636|reference BsrF|length 45|copies 1
AAAGGGAATCGACAGCGACCCGGTCGATATCCCCACGAGCAGTGA
>1939636|reference BsrF|length 51|copies 12
AAAGGGAATTTGGCCCATACGGAGGCGTTTCGCGCCGGCTGGCTGACGATC
>1939636|reference BsrF|length 52|copies 1
AAAGGGAATTTGGCCCATACGGAGGCGTTTCGCGCCGGCTGGCTGACGATCC
>1939636|reference BsrF|length 60|copies 1
AAAGGGACAGTTTTTTCGTCCGGCTGGCAATGGTCGAAACGGCAATGACATGGTCCGGTT
>1939636|reference BsrF|length 49|copies 1
AAAGGGAGAGTTTGCCGGATGCCGCAACCTTACCGACTTTCTGTAACGG
>1939636|reference BsrF|length 61|copies 1
AAAGGGATATAAGGCGTACAAAGCGATTGAGGGGGAGTATTCCTTTCCGGCATTTACCCTG
>1939636|reference BsrF|length 47|copies 1
AAAGGGATCAAGCCGGAAACGATGGATAAGCTGGTCAAAGCGAGTGA
>1939636|reference BsrF|length 47|copies 1
AAAGGGATGTTGATGAAGGCGCTTGAGATTGGGAAATAGCGCGTAAG
>1939636|reference BsrF|length 48|copies 2
AAAGGGATGTTGATGAAGGCGCTTGAGATTGGGAAATAGCGCGTAAGG
>1939636|reference BsrF|length 55|copies 6
AAAGGGCAAAAAGGTTCGTCAGCGATGCCGCATAAGCGCAATCCGATCGGTTCGG
>1939636|reference BsrF|length 44|copies 1
AAAGGGCAAGCGCTTCGTCTTCAGCCTCAAGTTCCGTATACACT
>1939636|reference BsrF|length 47|copies 1
AAAGGGCACGCAACCCGGCGCGATCCGTTTTGCGCAGCGCCTCAAGC
>1939636|reference BsrF|length 56|copies 4
AAAGGGCTACAACCATCATGGCCAGCGCCAATGTAATGGCCGGGTCAGCCGTCGGT
>1939636|reference BsrF|length 43|copies 1
AAAGGGCTGAGCGCCGGCCGCGTCCAGTCGGTCGCGCTGCGCC
>1939636|reference BsrF|length 41|copies 1
AAAGGGCTGCGCAGCGGGGATATTATCGGCGTCGTCAGTAC
>1939636|reference BsrF|length 47|copies 15
AAAGGGCTGTTTGCGGCGCCAAGCCCGGTGCCGGTGAAAACCGCGCT
>1939636|reference BsrF|length 48|copies 2
AAAGGGCTGTTTGCGGCGCCAAGCCCGGTGCCGGTGAAAACCGCGCTG
>1939636|reference BsrF|length 52|copies 1
AAAGGGGAATTTACACAATAATTTGGACTTAACCTATGTGTTTCATCGCTAT
>1939636|reference BsrF|length 51|copies 15
AAAGGGGAGAAGATCACTTGTGATACGGTTCCCCCCGGTTAATGCGAAACG
>1939636|reference BsrF|length 50|copies 8
AAAGGGGAGCGGTGCGATGGCGTTTGGCATCCGCCGGCATGAACTCGCGG
>1939636|reference BsrF|length 53|copies 1
AAAGGGGCAACCGTCATTATTTTTTCTCTTCGTCTCCCGGCCGCCAAGGAGCC
>1939636|reference BsrF|length 40|copies 1
AAAGGGGCGACGATCATCTCTGAACAAAGCGAAGAAATCG
>1939636|reference BsrF|length 47|copies 1
AAAGGGGCGCCCGATGTGCTGCTTGAGCGGGCGGACCGCCTTGAATG
>1939636|reference BsrF|length 48|copies 1
AAAGGGGCGGTGGATCGAGGAACTATGGCAGGAAGAGCAACCGGAGCT
>1939636|reference BsrF|length 58|copies 1
AAAGGGGCTATTCCATGCTTGCTGAAATCAAAGGATTGAACGAAGAGTGCGGTATTTT
>1939636|reference BsrF|length 45|copies 1
AAAGGGGGATTTAGCGTGGCAAAAGCATACAAACAAGCAGGAGTT
>1939636|reference BsrF|length 46|copies 70
AAAGGGGGATTTAGCGTGGCAAAAGCATACAAACAAGCAGGAGTTG
>1939636|reference BsrF|length 46|copies 1
AAAGGGGTCCCGTTGCTTTTGCGGGCCCTCCTTTTTTGCATATGTG
>1939636|reference BsrF|length 47|copies 2
AAAGGGGTCCCGTTGCTTTTGCGGGCCCTCCTTTTTTGCATATGTGC
>1939636|reference BsrF|length 53|copies 12
AAAGGGGTCGATGAGTATGTGACAAAGCCGTTCAAATGGCTTGAGCTTGAAGC
>1939636|reference BsrF|length 30|copies 1
AAAGGGGTCGATGCCGGCCAAGGAAGCGGG
>1939636|reference BsrF|length 60|copies 1
AAAGGGGTCGATGCCGGCCAAGGAAGCGGGGACGTGGTCGCCTTGGCCAAACGGGCGGCC
>1939636|reference BsrF|length 62|copies 1
AAAGGGGTCGTTTTCACCGACACCGTCCAATCATTTCCTTGACACCCGGCAAGCAAGAAGAG
>1939636|reference BsrF|length 41|copies 4
AAAGGGGTGAAAGCGCGCATTGAGCCGGGCGCCATTATTCG
>1939636|reference BsrF|length 31|copies 1
AAAGGGGTGATGCACCGGCACCGCGACATGA
>1939636|reference BsrF|length 54|copies 1
AAAGGGTACTACAACAACCCGGAAGCGACCAACGAAGCGATCGACCAAGACGGC
>1939636|reference BsrF|length 55|copies 21
AAAGGGTACTACAACAACCCGGAAGCGACCAACGAAGCGATCGACCAAGACGGCT
>1939636|reference BsrF|length 55|copies 4
AAAGGGTCGGTCGGTCAAGGGAATTGGACCGACGTGCCGTGGGTGGCGGTGATGG
>1939636|reference BsrF|length 50|copies 1
AAAGGGTTAAATCGGATGGAAGGTGTGACAAGCGCTGCTGTCAACTTGGC
>1939636|reference BsrF|length 43|copies 1
AAAGGGTTTACGAAATCGCTTGCCAACCGGCTTGATGCACTAT
>1939636|reference BsrF|length 51|copies 2
AAAGGGTTTGAAGTGCCGATTGTGCATGTCAATGCCGACGATCCGGAGGCC
>1939636|reference BsrF|length 34|copies 2
AAAGGTAAGGATGACAGTTGTAGCCACGGTCAGA
>1939636|reference BsrF|length 38|copies 1
AAAGGTATAGCCAAATTAACAGGAGGTGGATTCTCTAG
>1939636|reference BsrF|length 45|copies 42
AAAGGTCATTTGCGTCGCTAATTTAAAACCGGCCAAACTGCGCGG
>1939636|reference BsrF|length 50|copies 5
AAAGGTCCGGCGTGACGACTTTTCCCGTTTGCCCGATTTGCAGCGAGTAG
>1939636|reference BsrF|length 58|copies 1
AAAGGTCGCGCCGCCGCCCATGTCGGCGATCCGATCGGGAGTAAGGGAGTTGACCAAA
>1939636|reference BsrF|length 43|copies 5
AAAGGTCGCGCCGCCTGTCACCGACAACGTCTTCGTCGTCGGC
>1939636|reference BsrF|length 56|copies 1
AAAGGTCGTCGTTCTAGAGGACCGCGTGCCGAAACTGAAAGAGCGGCGCCGCCAAA
>1939636|reference BsrF|length 40|copies 1
AAAGGTCTTGAGGCTAGAACTGTCAAGGGGTTGAGCCATT
>1939636|reference BsrF|length 37|copies 1
AAAGGTGAAATGATTACAGAAGATATCGCTAATGAGA
>1939636|reference BsrF|length 55|copies 17
AAAGGTGAAGCCGGGTGAGTTCACGGAACGCATTTTTGCCCTTGACAACCGTTCA
>1939636|reference BsrF|length 53|copies 4
AAAGGTGATCATGAATCCGGACAACATTTTAGTGCTTGTCAATAAAGAACAGT
>1939636|reference BsrF|length 38|copies 1
AAAGGTGCGCACCTCTTCGGCCAGCGAAGCATCGCCCT
>1939636|reference BsrF|length 47|copies 1
AAAGGTGGAGCCCGGAGCGGCTTGTGGAATTGAGGAACGATGAACCG
>1939636|reference BsrF|length 45|copies 3
AAAGGTGGCGGCGTTCGCCAACGGCGGACAGGAACGGCAGCATAG
>1939636|reference BsrF|length 48|copies 1
AAAGGTGTATAAAGAAATTCTTTCAGCCGGACCGGTCGAGCAGTTTAT
>1939636|reference BsrF|length 51|copies 1
AAAGGTGTGCTTGACGGCGATGAGCGGATCGTCATTTGGACGACGACGCCG
>1939636|reference BsrF|length 53|copies 1
AAAGGTTTACGCTTCATCAACATGAAAAATAAGAGCCGCAAACGGACTCTTAT
>1939636|reference BsrF|length 48|copies 1
AAAGTAAAAAACGGGGCGCTGCTCCGTCTCCCCGCCTTTTTGCAGGAG
>1939636|reference BsrF|length 39|copies 1
AAAGTAAGGAGCATGATCCATGCCTGTATGGTTAGAAGC
>1939636|reference BsrF|length 42|copies 1
AAAGTACAATGCACGCCCAACGATTGAAGCGTTGGAAGGTTA
>1939636|reference BsrF|length 57|copies 5
AAAGTACATATCGATTGGGATTTGCTCGGTCAATATTGGGCCGGGGTGCAGGAGGCG
>1939636|reference BsrF|length 58|copies 1
AAAGTACATATCGATTGGGATTTGCTCGGTCAATATTGGGCCGGGGTGCAGGAGGCGG
>1939636|reference BsrF|length 49|copies 1
AAAGTACATGAAAAAGGAGCTTGTTTGTTCAAGCTCCTTTTTTCGCAAG
>1939636|reference BsrF|length 44|copies 22
AAAGTACCATTGGCGCATTGAGACAAGCCGGGCGAAAACGGAAG
>1939636|reference BsrF|length 45|copies 27
AAAGTACCATTGGCGCATTGAGACAAGCCGGGCGAAAACGGAAGA
>1939636|reference BsrF|length 13|copies 1
AAAGTAGCCGATG
>1939636|reference BsrF|length 51|copies 1
AAAGTAGCCGCCGAGCTCCGGCCGCGCGCTCCCCCCAGCCACCAGTTTCGC
>1939636|reference BsrF|length 62|copies 17
AAAGTATCCGGTCTTTTCGACCCATAAGCTGCCGGGGGTTGACCCGGTGGTTGGGCCAGAGA
>1939636|reference BsrF|length 45|copies 1
AAAGTATCGTCGCCCAGCTGACTCATTGCTACGATAGCACAACGA
>1939636|reference BsrF|length 37|copies 2
AAAGTATGGAAGGCGACGCCCGGCTATAACGGGCTCG
>1939636|reference BsrF|length 43|copies 5
AAAGTATGTCTATCCAATTGTTAAGGCCGGCATTGCGATGGTT
>1939636|reference BsrF|length 44|copies 20
AAAGTATGTCTATCCAATTGTTAAGGCCGGCATTGCGATGGTTG
>1939636|reference BsrF|length 54|copies 5
AAAGTCAAACCCGCCCCCTTGGAATCCGCCGCCGAACGCCTCGTTCGGGTCGGC
>1939636|reference BsrF|length 53|copies 6
AAAGTCATGTTTACAGTTATTCTTCCTAACATATTGCCGGGAATCCTTGCTGG
>1939636|reference BsrF|length 54|copies 2
AAAGTCATGTTTACAGTTATTCTTCCTAACATATTGCCGGGAATCCTTGCTGGT
>1939636|reference BsrF|length 39|copies 1
AAAGTCATTAAACTGGCTCATGATACATTGACAAGAGCG
>1939636|reference BsrF|length 45|copies 1
AAAGTCATTAAACTGGCTCATGATACATTGACAAGAGCGGGGAAG
>1939636|reference BsrF|length 36|copies 1
AAAGTCCTCAATCGTTCCCCCGGCTCCCGGCGGGGC
>1939636|reference BsrF|length 50|copies 1
AAAGTCGAAGTTCATCATCGTTTTGATCCCCCTATGCATGAATTTGTTGG
>1939636|reference BsrF|length 30|copies 1
AAAGTCGAGCGAGCCGGCATCATCCGCCAC
>1939636|reference BsrF|length 48|copies 2
AAAGTCGAGCGAGCCGGCATCATCCGCCACGGGGCGAAAATGATTGCG
>1939636|reference BsrF|length 54|copies 1
AAAGTCGCAGGAAGCCGGTTTGTGTTTTATAAGGGGCTAGGGGCTCGTCTTGAG
>1939636|reference BsrF|length 43|copies 1
AAAGTCGGCGCCGACATGTTCCGGCACGTGCGCGTCGGAGGAA
>1939636|reference BsrF|length 48|copies 2
AAAGTCGGGTCGCTTGAGATGCCCTCGGGCGCCGGCGTGCCAACGGAA
>1939636|reference BsrF|length 49|copies 2
AAAGTCGGGTCGCTTGAGATGCCCTCGGGCGCCGGCGTGCCAACGGAAC
>1939636|reference BsrF|length 67|copies 1
AAAGTCGTCGGCTAGCGGCATAATCGGAAACGGCTGTTCTTCAAATTCGACCCAACCGGGTCGTTTT
>1939636|reference BsrF|length 42|copies 1
AAAGTCGTGCGCACCGATCCGGAAGCCGGCATGACGGTGAAG
>1939636|reference BsrF|length 49|copies 1
AAAGTGACGGAAGCGTTCAAAATCATTTTGTCTGACCCGAACGTGAAAG
>1939636|reference BsrF|length 48|copies 1
AAAGTGACTCAAGTCATTCCGGTGACGATTTCCATCGACAACTACAGC
>1939636|reference BsrF|length 44|copies 1
AAAGTGATCGCGACCGGTGGCCTAGCGCCGCTCATTGCCGGCGA
>1939636|reference BsrF|length 46|copies 1
AAAGTGATCGCGACCGGTGGCCTAGCGCCGCTCATTGCCGGCGAGT
>1939636|reference BsrF|length 48|copies 1
AAAGTGATTCGCTAGGCGAATCGCTTTTTTTCGCGGATCCGTAAAGAA
>1939636|reference BsrF|length 49|copies 1
AAAGTGATTGACAGCGGCAAATATGCAGAGATTTACCAAAAATGGTTCG
>1939636|reference BsrF|length 42|copies 4
AAAGTGCAATATGCCGGTGCCTTCGACCAAGCGGATAAAGGG
>1939636|reference BsrF|length 49|copies 3
AAAGTGCAGACGGTCATGCGCAACGGCTATGTCATTGAGCGCGGGCCGG
>1939636|reference BsrF|length 50|copies 1
AAAGTGCAGACGGTCATGCGCAACGGCTATGTCATTGAGCGCGGGCCGGA
>1939636|reference BsrF|length 45|copies 1
AAAGTGCCATAAGGAGGAAGCGGAACGGATATGATTGATCTCCTA
>1939636|reference BsrF|length 58|copies 5
AAAGTGCTCGAAATGACGATCGAGGAACTCGATCTTTCTGTCCGTTCCTACAACTGCT
>1939636|reference BsrF|length 43|copies 2
AAAGTGGAAGCGCTCGCCGCCCAATATGCGGCAAAGACCGCAT
>1939636|reference BsrF|length 51|copies 29
AAAGTGGATATCCCTAAGGCGGGATGCGGCCGCTTCAAGGAGCGTCCGTCC
>1939636|reference BsrF|length 42|copies 8
AAAGTGGGGCTTCTCTCCGGTGGAGAGCGGCAAGCGCTCTCG
>1939636|reference BsrF|length 44|copies 1
AAAGTGTATCAAATCCGCGGAAGTCGACTAAGATCACGTTGACA
>1939636|reference BsrF|length 42|copies 1
AAAGTGTCGAAAGTCGGCACGATCGCCGGGTGTTACGTCACC
>1939636|reference BsrF|length 48|copies 4
AAAGTGTTAAAGCTTTACATTGCATCTATACAATCAGAGCAGGCGCCG
>1939636|reference BsrF|length 49|copies 1
AAAGTGTTAAAGCTTTACATTGCATCTATACAATCAGAGCAGGCGCCGC
>1939636|reference BsrF|length 30|copies 1
AAAGTGTTTTGCGCCGGCGCCGATTTGAAG
>1939636|reference BsrF|length 31|copies 1
AAAGTGTTTTGCGCCGGCGCCGATTTGAAGG
>1939636|reference BsrF|length 44|copies 1
AAAGTGTTTTGCGCCGGCGCCGATTTGAAGGAGCGGGCGGGAAT
>1939636|reference BsrF|length 51|copies 1
AAAGTTAGACAACTATATGAAAAGACGCTATATTGAAAATTACACAAATAG
>1939636|reference BsrF|length 42|copies 1
AAAGTTAGGACGGCTCAGCTTTGAAACGCCCGCTTTATGGAC
>1939636|reference BsrF|length 60|copies 2
AAAGTTCAATTAAACGGCATGTTTTCCGATTTAGAGCAATAACCCGGGTCTTTTTAGTCT
>1939636|reference BsrF|length 76|copies 1
AAAGTTCCTTCGTTCTTCCATGTATAAAAAAGAGGGGCCCAAACGCGGCAGGGCCCCTTCGCTTATTTTCCTGTTC
>1939636|reference BsrF|length 43|copies 1
AAAGTTCGATTAAATCGTCAAGCATACCGGTAATAATAATAAT
>1939636|reference BsrF|length 53|copies 2
AAAGTTCGCCCATATCGACCCGACGATCGAAAAACTCGGCGGACCGCTCGTGT
>1939636|reference BsrF|length 47|copies 2
AAAGTTCGCGCGCCGCCGTTTTCACCCACGCCGGGTTGACGCACACC
>1939636|reference BsrF|length 53|copies 3
AAAGTTCGGCCAGTTTAAGCGCCGTCAGCGGCGTTTCCGGGGCCGGTTTTACC
>1939636|reference BsrF|length 45|copies 1
AAAGTTGAACGCGATTTTGCAAGATGGAGTGGCGGTCATTCGACG
>1939636|reference BsrF|length 46|copies 1
AAAGTTGTGCCGATCGAGCTAAAGAAATAAGTCGATCTATTTACTG
>1939636|reference BsrF|length 54|copies 1
AAAGTTTAACAAACCGGTTTCGACAATCGTCACATCGTTTTCCGAAAGCCCGGC
>1939636|reference BsrF|length 58|copies 1
AAAGTTTAACAAACCGGTTTCGACAATCGTCACATCGTTTTCCGAAAGCCCGGCTTGA
>1939636|reference BsrF|length 35|copies 1
AAAGTTTGATGTTGTCCTCAAGCATGATGACCATC
>1939636|reference BsrF|length 38|copies 1
AAAGTTTGATGTTGTCCTCAAGCATGATGACCATCATC
>1939636|reference BsrF|length 39|copies 1
AAAGTTTGATGTTGTCCTCAAGCATGATGACCATCATCG
>1939636|reference BsrF|length 40|copies 1
AAAGTTTGCCATGCTCGACGCCGAGCGCGAGCGGCATATC
>1939636|reference BsrF|length 41|copies 1
AAAGTTTGCTTTTTTTCGTCGGTGTGGTGGTTGCCAAAGAG
>1939636|reference BsrF|length 48|copies 1
AAAGTTTGCTTTTTTTCGTCGGTGTGGTGGTTGCCAAAGAGCAGTTGC
>1939636|reference BsrF|length 48|copies 3
AAAGTTTGGCCGCGAAATGATAAAGCAGATTGTATGGTAAAGGGGAAG
>1939636|reference BsrF|length 58|copies 1
AAAGTTTTTGTGACCGGCGGTTGTGGGTTTATTGGCTCCCATATCGTCGATTTGTTGG
>1939636|reference BsrF|length 20|copies 1
AAAGTTTTTTGTTCTTTATA
>1939636|reference BsrF|length 54|copies 1
AAATAAAAAAGGGAAACATCTCAACATTCATTATTAGGATTATAGACGTTCCAG
>1939636|reference BsrF|length 47|copies 1
AAATAAAAATGTGCAACGCTTCGGTCGAGCCGATGCCGTCTAAAATG
>1939636|reference BsrF|length 52|copies 1
AAATAAAACAGCTCCCTTTTAAGCGCAGTCCCGTGAGGCTGCAAAAGGGGCG
>1939636|reference BsrF|length 55|copies 1
AAATAAACATTTGCAGGAGGGATCATCCGTTGCCGATGTTATTCACTGGGGGGAT
>1939636|reference BsrF|length 39|copies 3
AAATAAACCGTGACCGGGTGCGTATTCGTAATGTCCGGC
>1939636|reference BsrF|length 49|copies 1
AAATAAACGCTTCTTGCATCGAACCGTAGCCGAACAGTGTCGGCACGAT
>1939636|reference BsrF|length 49|copies 1
AAATAAACGTCTCGACCATCGTCCACTCGTGAGGCTGGCCAAAGAGGCG
>1939636|reference BsrF|length 58|copies 2
AAATAAAGAGGAAGCGGGACATTTCTTCCGACCACGTAATGCCGGAGTTAAATCCGTA
>1939636|reference BsrF|length 69|copies 1
AAATAAAGAGGCGGAATACGTTTCCACCTCTTTGTTATACCATAATGGCCCCCTTTGTTTCCAGCTTGT
>1939636|reference BsrF|length 47|copies 2
AAATAAAGCCGTCGAGCAAAATTGGGATGCGCCGCTCGGCAGCCGCA
>1939636|reference BsrF|length 41|copies 47
AAATAAATCAACGGCGATCGTTTGCTGCACATCCGAAGCAG
>1939636|reference BsrF|length 42|copies 1
AAATAAATCAACGGCGATCGTTTGCTGCACATCCGAAGCAGT
>1939636|reference BsrF|length 42|copies 2
AAATAAATGATCAAGTCAAACTTCCGGTCTACACGTACAATG
>1939636|reference BsrF|length 37|copies 1
AAATAACATAGCAGATGACGCAGGAAACATCAGGCGA
>1939636|reference BsrF|length 41|copies 1
AAATAACCGAAAATCCTGGCTGATGGCGATTGAGCCATAAA
>1939636|reference BsrF|length 39|copies 1
AAATAACCGGCGTCGGCAAGGCCGGTCTCGTGTACGGCG
>1939636|reference BsrF|length 47|copies 4
AAATAACGGATGGATGACCGGGTGTTTTCGCCGGTCGAAGAGTTGGA
>1939636|reference BsrF|length 57|copies 9
AAATAAGAAACCGCGGCCAACAAGATCCCAAGCAACAACACGATCTGCCAAAGCGGC
>1939636|reference BsrF|length 47|copies 1
AAATAAGCAAACGGCCGGTTTTCTATGAATATTAGTGGTTGATTCCA
>1939636|reference BsrF|length 50|copies 1
AAATAAGCTCCCACATATGTTGTCATGCCTTTCATGAAAAATGTCGCCGC
>1939636|reference BsrF|length 43|copies 3
AAATAAGTCAAAAACTGTTCCACTGTCGCGATGAGATGAGGCT
>1939636|reference BsrF|length 62|copies 1
AAATAAGTGGTAAATTTCCTAATTCAGACAAAATTCTACAAAAAACAGGACTTTTTCGCTTG
>1939636|reference BsrF|length 40|copies 1
AAATAATCCGTTCGTCTTTGTCTGGATGTGTTGTGCTGCT
>1939636|reference BsrF|length 42|copies 1
AAATAATCGGAAAATCGGCATCGGGAACAAACCCGACATCCG
>1939636|reference BsrF|length 44|copies 2
AAATAATGAACGACGTCTTTTGCAAGCAAGGGGATTCCTCCTCG
>1939636|reference BsrF|length 53|copies 1
AAATAATTATATAAAAATCAAAGGGGAAAAGGCAAGCGAAAAAAATGGGACAT
>1939636|reference BsrF|length 40|copies 1
AAATACAACATTTCCGATTCGCATTACCGCGTGGTCTTGC
>1939636|reference BsrF|length 43|copies 1
AAATACAACATTTCCGATTCGCATTACCGCGTGGTCTTGCCGT
>1939636|reference BsrF|length 43|copies 1
AAATACACGATCGACCGGCTTGGCCTTGAAGTCGTGAAAGAGG
>1939636|reference BsrF|length 31|copies 1
AAATACACGATCGACCGGTAGCGCTGGCTGT
>1939636|reference BsrF|length 50|copies 1
AAATACACTTTGCCGACCGTCATCGTTCCTTCTCCCCTTTCGCTTCTGCG
>1939636|reference BsrF|length 11|copies 1
AAATACAGAGG
>1939636|reference BsrF|length 43|copies 2
AAATACATCGAGCCCAGCCGCCGCGATCTCTCCATGAACGAGC
>1939636|reference BsrF|length 33|copies 5
AAATACATGCACGCCGCCGGCAGCGAGGCGCCG
>1939636|reference BsrF|length 39|copies 2
AAATACATGCGCGCCGGCACTTTATAGGTAGCTAATCGG
>1939636|reference BsrF|length 43|copies 1
AAATACCACCCGCACGGCGACGCCGCCGTGTACGATACGATGG
>1939636|reference BsrF|length 56|copies 1
AAATACCCGGTCATCATTCAAACCGGAAAAGTGAACGAACCGGTGGATGGCTATGT
>1939636|reference BsrF|length 48|copies 1
AAATACCGGCAAATTTCAAAAACGAAGCGAGCACGCCGCCCTCTGGGG
>1939636|reference BsrF|length 60|copies 2
AAATACCGGTCGTAATACCCACCCCCATAACCGATCCGGTAGCCGGCTTTCTTGAAACAT
>1939636|reference BsrF|length 26|copies 1
AAATACGAAACTGGTTACTCTTTTTT
>1939636|reference BsrF|length 49|copies 3
AAATACGAAACTGGTTACTCTTTTTTGATTGCAAAAAATTAAATTTACC
>1939636|reference BsrF|length 30|copies 1
AAATACGAAATAGCCGGCTTTCATGGCTAG
>1939636|reference BsrF|length 31|copies 1
AAATACGAAATAGCCGGCTTTCATGGCTAGG
>1939636|reference BsrF|length 44|copies 1
AAATACGAACGCAGCGCAATAATGGACAACGGTGGATCACAGCG
>1939636|reference BsrF|length 47|copies 2
AAATACGACGCCGCATCGAACGTCCGTGAACCGGTGCGGAGCGTGAA
>1939636|reference BsrF|length 48|copies 1
AAATACGATGTTGTAATGACATTCCCTTTGCCGGTCGCCTCTTCAATG
>1939636|reference BsrF|length 54|copies 1
AAATACGCCGTTTGCCGGCTGGGTGTGCCAAGGCTGGCCGGTGATGACGTTTGT
>1939636|reference BsrF|length 45|copies 1
AAATACGCGCGGACCGTCGGCTTTTTTCGCTTTCATTTGTTCAAA
>1939636|reference BsrF|length 55|copies 5
AAATACGCGCTGACCGGGGTGGGTGCTTCCATCGCGTCCGGAAGCCAAATGTAAA
>1939636|reference BsrF|length 56|copies 1
AAATACGCGCTGACCGGGGTGGGTGCTTCCATCGCGTCCGGAAGCCAAATGTAAAA
>1939636|reference BsrF|length 47|copies 1
AAATACGGAAAATCGTCCGCCTTTCGTACACCGCCTCTATGCACAGC
>1939636|reference BsrF|length 45|copies 10
AAATACGGCAATCAAGTTTAAATATACACCGGCATGGCTCGGGCC
>1939636|reference BsrF|length 46|copies 2
AAATACGGCGATGTGTCTGTGCTCGATACACCGACGTTCTTGTACG
>1939636|reference BsrF|length 55|copies 1
AAATACGGTTCGATCGGCCTCCTTTCTTTCCCATATTTTTGGTTCATTGAGTTTC
>1939636|reference BsrF|length 8|copies 1
AAATACTA
>1939636|reference BsrF|length 43|copies 1
AAATACTCGCCCATCGATACGCCCGCATACGGCGCCAAGAACA
>1939636|reference BsrF|length 36|copies 1
AAATAGAAAGGAAGGTGCCGCCATTGCGCGTCTCGG
>1939636|reference BsrF|length 42|copies 1
AAATAGAACAGGATGTCGCCGTCCATGGCCGGGATGCGTTCT
>1939636|reference BsrF|length 48|copies 4
AAATAGACCGTTCCGCCTTTTGGCGGCGTTCCCGGCTCCGGCGTGAGC
>1939636|reference BsrF|length 30|copies 2
AAATAGCACGACGCCGGCGCATGGGCATCA
>1939636|reference BsrF|length 39|copies 9
AAATAGCCGCGCACCGTCGTCAGCGGGTTGCGGATTTCA
>1939636|reference BsrF|length 58|copies 6
AAATAGCGTTTGACCGGTGATGTAGCTGGCCGCATCGGAGGCAAGAAACACGGCCGGG
>1939636|reference BsrF|length 59|copies 1
AAATAGCGTTTGACCGGTGATGTAGCTGGCCGCATCGGAGGCAAGAAACACGGCCGGGC
>1939636|reference BsrF|length 41|copies 7
AAATAGCTAAGTAGATCGCTGCCGCCCCTTTAAATCGCTTG
>1939636|reference BsrF|length 43|copies 1
AAATAGCTTTAGGGCTAGCCTCAAGGTAAGAGTGTTGGAGGTA
>1939636|reference BsrF|length 35|copies 4
AAATAGGATCCACCGATGCCGATCACCACAAGAGC
>1939636|reference BsrF|length 42|copies 1
AAATAGGCGTGAAACCGGTCGGCCATCTCTTCGTCCGCTTCG
>1939636|reference BsrF|length 46|copies 1
AAATAGTAAACGAGCGGCGACAGCAAGAGCAGCACGAACAAAAACA
>1939636|reference BsrF|length 50|copies 1
AAATAGTAAATGGCCCCGCCGCTCGGATCCCAGCCGTTGATGGCATCAAG
>1939636|reference BsrF|length 48|copies 3
AAATAGTCAATATGCTGCTCAAAATGGGCAAATGCCCCGACCCGGCGC
>1939636|reference BsrF|length 48|copies 1
AAATAGTCGATATGCTGCTCAAAATGGGCAAACGCCCCGACCCGGCGC
>1939636|reference BsrF|length 41|copies 1
AAATAGTCGATCAGCCACGGCTCGCCGGTGACATACGCTCC
>1939636|reference BsrF|length 41|copies 1
AAATAGTCGCCGAGCGTTACATGGCCGGCAAAAAACGATAA
>1939636|reference BsrF|length 30|copies 1
AAATAGTGCAACGCCGGTTCGTAGTTGACG
>1939636|reference BsrF|length 48|copies 1
AAATAGTGGATGCTTGACGGGTTGCCGAACTGTTCGGTCATCCAATGG
>1939636|reference BsrF|length 44|copies 1
AAATAGTTTTGAATCGTAATGGAAGCGTATGTTTTGTTCTCTTC
>1939636|reference BsrF|length 60|copies 4
AAATATAACCTGTTGGCGCCTTCCATTTCGAAGGCAGGCAGGTTATTTTTGCTTTTTAAG
>1939636|reference BsrF|length 58|copies 2
AAATATAAGCAAAGCACGGCCGGCAAAGGAGGGAAGAGTGATGAACAAAGGGTTAAAA
>1939636|reference BsrF|length 49|copies 1
AAATATAGCCAAACAGTTGTCGGGGCCGCGGTGTTGACGGCTGTCGGCA
>1939636|reference BsrF|length 41|copies 1
AAATATAGCGCCTCATTTGTTCGTAACGCTGCTTAAACCCT
>1939636|reference BsrF|length 47|copies 5
AAATATAGTCATCGCCATCGCGGACAGCGGTCGTTTGAATCGAAGCG
>1939636|reference BsrF|length 42|copies 1
AAATATATCCGTATTGTAGCACATGTTTGGCGAAATGATAAG
>1939636|reference BsrF|length 14|copies 1
AAATATCAGCGATG
>1939636|reference BsrF|length 39|copies 1
AAATATCAGCGCAACCGGCGACTTCACTCTCAATCCGCT
>1939636|reference BsrF|length 41|copies 2
AAATATCGTACATCGGCACGATGATGGAAGTGACGATCGTC
>1939636|reference BsrF|length 47|copies 1
AAATATGTACTTCCCGGTTTAGCACGTGAACTTTCCGCACACCTAAA
>1939636|reference BsrF|length 45|copies 4
AAATATGTATGCAGCCAAATAGGAGCGGCCGGTTTTGAATTGATT
>1939636|reference BsrF|length 59|copies 1
AAATATTCCACAAACAATAACCGGGCTCCCTCTTACAAGAACCCGGTTACCTCACTGTA
>1939636|reference BsrF|length 51|copies 12
AAATATTCGTTTGAATAAAAGCGGTGAAACGGTTTTTGCGCGCGTATTCTT
>1939636|reference BsrF|length 57|copies 2
AAATATTCTCGGCAATCTCGAAAATGTCGGTTACGCCTTGCCGGGACATGAGAGCAT
>1939636|reference BsrF|length 43|copies 1
AAATATTGCATATCGACAAACGTGCCGCGCTTCCCTTGGCACA
>1939636|reference BsrF|length 49|copies 1
AAATATTGGAAGCCGAAAAGCACCTTCCGCTTTGCGACCGAGTCGGAGG
>1939636|reference BsrF|length 44|copies 7
AAATATTTTGTTCTAACGGATGATGGGATGCATCGATCATCACC
>1939636|reference BsrF|length 60|copies 1
AAATCAAAAAAGTCGGCAAACGGCCCATGCTCCCTTCGTTCGTCCATGATGAGCTTCGCC
>1939636|reference BsrF|length 44|copies 7
AAATCAAAGGGCTCGATAGCATCCAAGTCGACGAAAAGCAAATC
>1939636|reference BsrF|length 43|copies 1
AAATCAACCGTGTGTACCGCTTGCCGCTCGGCGTAATCACATC
>1939636|reference BsrF|length 15|copies 1
AAATCAATGAAGAGC
>1939636|reference BsrF|length 45|copies 5
AAATCAATGAAGAGCTGGCGCTCAAATGGCTGCAAAACGGCGCCA
>1939636|reference BsrF|length 37|copies 14
AAATCAATTGGACGATGAAGGCATCATGTCCAATATC
>1939636|reference BsrF|length 59|copies 15
AAATCAATTGGGCAAGCGGGTAAGCTTTCCCGTTTAACGTCACCGGCACGCCTTGTTCA
>1939636|reference BsrF|length 38|copies 1
AAATCACAAGATATCGCGGATTTGACGGGAAGCATCGA
>1939636|reference BsrF|length 52|copies 1
AAATCACCCGGAGATGGCAAAAATGATAGCAGACGCCGGCCATGAAATCGGC
>1939636|reference BsrF|length 52|copies 4
AAATCACCGCTCACCGGCACAGGATTTTCATGGAAATGAAACGGCTGGCCCT
>1939636|reference BsrF|length 53|copies 2
AAATCACCGCTCACCGGCACAGGATTTTCATGGAAATGAAACGGCTGGCCCTG
>1939636|reference BsrF|length 54|copies 1
AAATCACCGCTCACCGGCACAGGATTTTCATGGAAATGAAACGGCTGGCCCTGC
>1939636|reference BsrF|length 42|copies 2
AAATCACCGCTCGCCGGCGCGGGATGTTCATAGAAAAGAGCC
>1939636|reference BsrF|length 33|copies 1
AAATCACCGGCTACAGTGCAGAAGTCATCGGCC
>1939636|reference BsrF|length 50|copies 1
AAATCACCTTCTTTGAGTTGAATGCCTTTCACCCCGGCGGCACGCACACC
>1939636|reference BsrF|length 31|copies 1
AAATCACTGTCGACCGGCCGGATGTAAAAGG
>1939636|reference BsrF|length 40|copies 1
AAATCACTGTCGACCGGCCGGATGTAAAAGGGCGCGAGGC
>1939636|reference BsrF|length 50|copies 1
AAATCAGACAGCCGCCATCTTTACCTGCAAGTCATCGACCGGATTAAACA
>1939636|reference BsrF|length 41|copies 1
AAATCAGACCGGCGATGCCAGTGACGAGGCCAACTGGAAGA
>1939636|reference BsrF|length 42|copies 1
AAATCAGACCGGCGATGCCAGTGACGAGGCCAACTGGAAGAC
>1939636|reference BsrF|length 41|copies 1
AAATCAGCCATTGGTTCGGCTACCCGAGCATTTATCTAGCT
>1939636|reference BsrF|length 49|copies 1
AAATCAGCTACCGCATCAAAGAGGTGATCTTTGCCGAGCCGTCCGAGTA
>1939636|reference BsrF|length 42|copies 1
AAATCAGGGTGATCGACGCGGTTAAGCACGACCGTCGCCACA
>1939636|reference BsrF|length 33|copies 1
AAATCATCAACGTATTCCCGACAAAGCATGCTA
>1939636|reference BsrF|length 34|copies 1
AAATCATCAACGTATTCCCGACAAAGCATGCTAT
>1939636|reference BsrF|length 20|copies 1
AAATCATCCAACTTGTGCGA
>1939636|reference BsrF|length 38|copies 9
AAATCATCCAACTTGTGCGAATCAATAGCGGCCCTATG
>1939636|reference BsrF|length 38|copies 6
AAATCATCGGCAAGCACTTTGATGAAAGCACGGTCTAT
>1939636|reference BsrF|length 61|copies 1
AAATCATTACGGCGTCCCGGAAATCAGCGGTCCGGATTTAATCGAAACAGGCAAAAAACAA
>1939636|reference BsrF|length 42|copies 1
AAATCATTGGCATTTCCCCCTTAATGATGATGATGGTGGTGA
>1939636|reference BsrF|length 47|copies 1
AAATCATTTATATTTGGGCAATGTTCCCGCGGCGGACATTGGCGATT
>1939636|reference BsrF|length 50|copies 70
AAATCATTTATATTTGGGCAATGTTCCCGCGGCGGACATTGGCGATTCCT
>1939636|reference BsrF|length 51|copies 1
AAATCATTTATATTTGGGCAATGTTCCCGCGGCGGACATTGGCGATTCCTT
>1939636|reference BsrF|length 54|copies 1
AAATCCAAACGGCGAGCTGATTATTGAGCGAAAACTGAATGACTTTCCTCACGC
>1939636|reference BsrF|length 61|copies 1
AAATCCAAAGCCGCCATCCGATCGATTATTTGCTCAAAATGGGGGTTACAAGCGTCGCCAG
>1939636|reference BsrF|length 13|copies 1
AAATCCAGCCAGG
>1939636|reference BsrF|length 38|copies 1
AAATCCAGCCGAGCGTCGAACCGAGCAAGCTGATGAGA
>1939636|reference BsrF|length 54|copies 1
AAATCCATCCGCTGTTCCCGCTCGCCCCGAAACCATTCTATTTTTGTGAAGACG
>1939636|reference BsrF|length 49|copies 1
AAATCCATTGCGTCCATTTGTAATAGTTCGGGTCGGTCGTGTTAATTTC
>1939636|reference BsrF|length 55|copies 1
AAATCCCACCACTAGACCGATGCCTGTCAACCCGATCGACTGGAGAAACTCCGCC
>1939636|reference BsrF|length 56|copies 2
AAATCCCACGTTTCTTCCGCTCCCGTTTGGAGGGGTATGCCGGCGTTACGCTCCGC
>1939636|reference BsrF|length 39|copies 3
AAATCCCGCCGTGCTCTTGGGCGATGTTGTGGATCAGCT
>1939636|reference BsrF|length 40|copies 2
AAATCCCGCCGTGCTCTTGGGCGATGTTGTGGATCAGCTC
>1939636|reference BsrF|length 30|copies 1
AAATCCCTGACAACCGGTTCATCGCTCCAG
>1939636|reference BsrF|length 52|copies 2
AAATCCCTGCAAAAACTGTATTACGCGCTCAAGCCCGGCAAAGACGGCATAG
>1939636|reference BsrF|length 41|copies 4
AAATCCGACTTCAAGCGCTAAATCGCCGCGAGCAATCATCA
>1939636|reference BsrF|length 33|copies 10
AAATCCGCAATGTGGCATTATTGACGAGTATCA
>1939636|reference BsrF|length 34|copies 1
AAATCCGCAATGTGGCATTATTGACGAGTATCAT
>1939636|reference BsrF|length 34|copies 1
AAATCCGCGCACTCGCAGCTGTTGGTGCGCCGCC
>1939636|reference BsrF|length 47|copies 1
AAATCCGCGCCATGTACCCAGGGGATTTGCCGGTCGATTGGACGAAC
>1939636|reference BsrF|length 44|copies 1
AAATCCGGAGCAGTTCGTCGCGCGGTTTGGAACGAATCCAGTCG
>1939636|reference BsrF|length 53|copies 1
AAATCCGGAGCAGTTCGTCGCGCGGTTTGGAACGAATCCAGTCGGCAACGATC
>1939636|reference BsrF|length 51|copies 1
AAATCCGGCCTTTGTCCGGAAAACTGCGGCTACTGTTCGCAGTCCGCCGTG
>1939636|reference BsrF|length 51|copies 1
AAATCCGGCTGGCCGATCGTCAAGGAAACTAGCCCCGGCCGGCCGGCGACA
>1939636|reference BsrF|length 55|copies 1
AAATCCGGCTGGCCGATCGTCAAGGAAACTAGCCCCGGCCGGCCGGCGACAAGGT
>1939636|reference BsrF|length 31|copies 1
AAATCCGGGCACCCCGGCATGCCGATGGGCG
>1939636|reference BsrF|length 50|copies 1
AAATCCGTATAAGCCGGGATTGAAAATTTGCTCGGTGCTGCCGACAAACA
>1939636|reference BsrF|length 15|copies 1
AAATCCGTCTCATGA
>1939636|reference BsrF|length 47|copies 31
AAATCCGTCTCATGACATCATCCATTCTCATCCCTCCTTCCCTTCTT
>1939636|reference BsrF|length 65|copies 3
AAATCCTCCATTATTTTCAAAAATCGTAAAATTACCTATTAAAAATGTCTTTTTAACGCACCTCT
>1939636|reference BsrF|length 51|copies 2
AAATCCTCGACATAATGCGGTTCGACAAGCGAGGCCGGGATAAAGCCACGC
>1939636|reference BsrF|length 52|copies 1
AAATCCTCGACATAATGCGGTTCGACAAGCGAGGCCGGGATAAAGCCACGCA
>1939636|reference BsrF|length 68|copies 1
AAATCCTTTTTCCTTTAATAATTGCTGCAACTCTTTCACCTTTGGGGAACTCATGCCTTCTTTCCATT
>1939636|reference BsrF|length 32|copies 1
AAATCGAAAGGCAATGTCGTTGACCCAGTGAC
>1939636|reference BsrF|length 40|copies 1
AAATCGAAGCGCTGCGCGACAACGTGTTTTCGCTTCGCCC
>1939636|reference BsrF|length 44|copies 5
AAATCGACCGGGCCGAACGATCCGACGCCGATCGCCTCGATACG
>1939636|reference BsrF|length 42|copies 1
AAATCGACGAGATGGGATGCAGCGACAAGCACGAAAATAAGC
>1939636|reference BsrF|length 42|copies 1
AAATCGACGTTGCTGCAAGTGATGGCCGGCATCATTCCGAAT
>1939636|reference BsrF|length 40|copies 1
AAATCGAGACGATATATTCATCCACCATAGGCGTCCCTCA
>1939636|reference BsrF|length 51|copies 3
AAATCGAGAGCGGAATGCCGGTGAGCTGGGAAATGCGCTCGACGTAATGGC
>1939636|reference BsrF|length 46|copies 1
AAATCGAGCGCAAATACGCCACCGTCGACCCTTTGCCGTTCGTTCC
>1939636|reference BsrF|length 45|copies 3
AAATCGAGCGGCTCACGACGATCGCTCGGCCGAATGCCGCCGTCA
>1939636|reference BsrF|length 41|copies 21
AAATCGATATGAGCGATATCGACGAAGCGACGGATCGGGTG
>1939636|reference BsrF|length 55|copies 1
AAATCGATCCGCCCTTCTTTGCGAAAATGTGGGTGTTTCCGGTCTTCGTCGGACG
>1939636|reference BsrF|length 50|copies 1
AAATCGATCTTCTCGGTGATGAACTATTTGCTGCCGGAACAAGGCATCCT
>1939636|reference BsrF|length 52|copies 1
AAATCGATGCATAGCCGGCCAACGGCGATAAAATCGAACGGTTTTTGCTGGT
>1939636|reference BsrF|length 48|copies 1
AAATCGATGGATCGCCGGTATGGACGCGCACGACGAGCCGTCCTTGTT
>1939636|reference BsrF|length 49|copies 1
AAATCGATGGATCGCCGGTATGGACGCGCACGACGAGCCGTCCTTGTTT
>1939636|reference BsrF|length 45|copies 1
AAATCGATGTACGAAGAACTGGCGCAAGCCGGCGAGGAAAACAGC
>1939636|reference BsrF|length 46|copies 1
AAATCGATGTACGAAGAACTGGCGCAAGCCGGCGAGGAAAACAGCG
>1939636|reference BsrF|length 44|copies 1
AAATCGCATGGTCATCTGTTTTCACTCCAGCACATTTCCTTGCT
>1939636|reference BsrF|length 39|copies 1
AAATCGCCAATAACTCATGGTCAGACAAGCTTTCCGGCC
>1939636|reference BsrF|length 47|copies 1
AAATCGCCACTTCCGGATAGTTGATGATCGGCGTCGCAAACCACCCT
>1939636|reference BsrF|length 45|copies 1
AAATCGCCGACGGACCAGCTGACCGCAGCTACGGCATCCATGTCG
>1939636|reference BsrF|length 53|copies 3
AAATCGCCGATGTATACGCTTCGTTCGGGTTTCCTCTCCTTCATCTCGAAGTC
>1939636|reference BsrF|length 48|copies 2
AAATCGCCGCGAGCAATCATCACCCCGAACGCCGGGAGCTTTAGCCCC
>1939636|reference BsrF|length 43|copies 1
AAATCGCCGCTGCCACTGATGCGGCGCTCGAGAAAACGGGAGG
>1939636|reference BsrF|length 46|copies 1
AAATCGCCTCGTTAATCGGCGACATCAAACCGATCAAAGACGAACT
>1939636|reference BsrF|length 43|copies 1
AAATCGCCTCTTCGCCGCGCTTGCGCCGGATATAAGTGGGAAT
>1939636|reference BsrF|length 45|copies 2
AAATCGCCTCTTCTTCCGGTTCGAGCAGCCGGTGGGTGACCACAA
>1939636|reference BsrF|length 46|copies 2
AAATCGCCTCTTCTTCCGGTTCGAGCAGCCGGTGGGTGACCACAAG
>1939636|reference BsrF|length 41|copies 4
AAATCGCGCGCGAATTAGGAGCGCTGACGGTTGGCGTCGTT
>1939636|reference BsrF|length 42|copies 2
AAATCGCGCGCGAATTAGGAGCGCTGACGGTTGGCGTCGTTA
>1939636|reference BsrF|length 43|copies 1
AAATCGCGCGCGAATTAGGAGCGCTGACGGTTGGCGTCGTTAC
>1939636|reference BsrF|length 53|copies 1
AAATCGCGCGGATAACGGGCAAAATCTTCGTTCGGTCCAAACTGAAGCGGATT
>1939636|reference BsrF|length 54|copies 2
AAATCGCGCGGATAACGGGCAAAATCTTCGTTCGGTCCAAACTGAAGCGGATTG
>1939636|reference BsrF|length 45|copies 1
AAATCGCGCGGCGCCGGCGCTTTTGGCGGCTTGCGTGCCTGTTCA
>1939636|reference BsrF|length 51|copies 7
AAATCGCGCTTCGCCGGTGTACGGACGAGTGAGATGACGCCGTTTTGTTCG
>1939636|reference BsrF|length 44|copies 1
AAATCGCTAATAAAGGCGTCACCCAAGCCATTGCAGACAACCCG
>1939636|reference BsrF|length 51|copies 2
AAATCGCTCCGCTGAAAGCCGGATGTCATCCGGTCAAGCTCAGTAAACCCG
>1939636|reference BsrF|length 13|copies 1
AAATCGCTCGTCG
>1939636|reference BsrF|length 50|copies 1
AAATCGCTTTCGTTGCGGACATCAAGAATGAACAACGATTCTTTGTTCAG
>1939636|reference BsrF|length 45|copies 4
AAATCGCTTTGCCGCTGCATCCGGAATACCGGACGCTGCCAATGG
>1939636|reference BsrF|length 50|copies 1
AAATCGGAACGTAGGCCAGCACTTCGCCCGTTGCCGGGTTCGGAACGGCT
>1939636|reference BsrF|length 54|copies 4
AAATCGGACGGGTCGAGAAAAACTAAAAGCGGCGTCACCGGCGCCGCTTTTCAC
>1939636|reference BsrF|length 55|copies 1
AAATCGGACGGGTCGAGAAAAACTAAAAGCGGCGTCACCGGCGCCGCTTTTCACT
>1939636|reference BsrF|length 50|copies 1
AAATCGGAGTGAAGCGAGCCACTAAATAAATGCCGGCTTTCACCATGGTG
>1939636|reference BsrF|length 40|copies 1
AAATCGGCAACAAGCCGGCGCGACTGTTCGTACAGTTTGG
>1939636|reference BsrF|length 39|copies 8
AAATCGGCACGTACGAGGCGGACAAGCGTCGGGCGCCGC
>1939636|reference BsrF|length 61|copies 1
AAATCGGCATCAATGATCCCTTTTTCTGCGTAAATAATCGGAAAATCGGCATCGGGAACAA
>1939636|reference BsrF|length 57|copies 1
AAATCGGCATCGGGAACAAACCCGACATCCGGCATCTCTTCATGCTTGAAATAATGG
>1939636|reference BsrF|length 45|copies 1
AAATCGGCATTATGCCGGGCTACATCCACAAAAAAGGGCATGTCG
>1939636|reference BsrF|length 50|copies 1
AAATCGGCCGCTTTTTTCTCTCCTTGCCAAAGGTGAGCATGCCATAAACC
>1939636|reference BsrF|length 48|copies 2
AAATCGGCCGGTGGGTGCTGCAAACCGCTTGCCGGCAGACGAAGCGGT
>1939636|reference BsrF|length 31|copies 1
AAATCGGCGCAAGCCGGCATTGATGTGTTCC
>1939636|reference BsrF|length 47|copies 1
AAATCGGCGGTCACTTCAAGCACCTCAAAGCCGGCATCAGCCAGCCA
>1939636|reference BsrF|length 45|copies 1
AAATCGGCGTCATCCCGACCGACTTGAATGCGCGCACCGGGCTGT
>1939636|reference BsrF|length 14|copies 1
AAATCGGCGTCATG
>1939636|reference BsrF|length 45|copies 1
AAATCGGCGTCCGGATTTCTTCATAGCCATACCGCCCGCAAAGGT
>1939636|reference BsrF|length 39|copies 1
AAATCGGCGTTGTCGTGGCGGAGCAACAGCCGATATTCG
>1939636|reference BsrF|length 54|copies 1
AAATCGGCTCCCCGCCGCTGCCGTACAAAATCTTCTCCAGCTGCTCTTTTGGCA
>1939636|reference BsrF|length 45|copies 2
AAATCGGCTTCCCGGTCCGCTCCTTCACCTCGCGGATGATGTGGG
>1939636|reference BsrF|length 48|copies 1
AAATCGGGCGTATCGGGCGCGGGACGGAAAGCCGGGCTCGGGACACAT
>1939636|reference BsrF|length 65|copies 13
AAATCGGGCGTCGTTCCCGGAAGCGCCGGAAATTTTTTATGCTGATGGCCGGTCAACACGGCGTC
>1939636|reference BsrF|length 52|copies 1
AAATCGGGGCGAAGCTGACGCGCGGCTTAGGCGCAGGCGCGAACCCGGAAGT
>1939636|reference BsrF|length 45|copies 2
AAATCGGGTTGGCGTTTTTTTTCAGCTGGCTGTTGTTTTTGGCGG
>1939636|reference BsrF|length 56|copies 1
AAATCGGGTTTGCCATCGCCAATGTCATTGATCCGCAAACCGGGGCGCAAAGCCCG
>1939636|reference BsrF|length 45|copies 8
AAATCGGTCATGCCCGGCAAGGCAACCGCAAATCGGCTCACTGCC
>1939636|reference BsrF|length 47|copies 1
AAATCGGTCATGCCCGGCAAGGCAACCGCAAATCGGCTCACTGCCTC
>1939636|reference BsrF|length 49|copies 1
AAATCGGTGAAGACCTGCAAGACGCAGGACAAGCGGCGAAAATCGAAAA
>1939636|reference BsrF|length 50|copies 19
AAATCGGTGAAGACCTGCAAGACGCAGGACAAGCGGCGAAAATCGAAAAA
>1939636|reference BsrF|length 42|copies 1
AAATCGTACGACCACGGCGGCAGCGCAACTTGATAGGCAATG
>1939636|reference BsrF|length 41|copies 1
AAATCGTATAATAGCTGATGCCGGCCGGCAGTTCAAACTTG
>1939636|reference BsrF|length 46|copies 5
AAATCGTCAACATCCATCCGTCGCTGTTGCCGGCGTTTCCAGGCAA
>1939636|reference BsrF|length 37|copies 1
AAATCGTCAACGCAGCAAAGCTGGCTGACATTCACGA
>1939636|reference BsrF|length 41|copies 1
AAATCGTCACGTCCGCGCCGAGGCCGACGGCGATTTTCGCC
>1939636|reference BsrF|length 50|copies 1
AAATCGTCATCACCCGGTCGCCCGGACGGAAAAGGGACAAGGCGTATTCG
>1939636|reference BsrF|length 45|copies 1
AAATCGTCATCCCTTGTTTGGCGCGGTACGTGCGTCCGTTGATGG
>1939636|reference BsrF|length 48|copies 1
AAATCGTCATCGCCCGCGGGGGAGGAGATGATATTATTGTCTAACGTC
>1939636|reference BsrF|length 42|copies 1
AAATCGTCGACTTGCAAAACCGCCTCCAGTCGCCGAGCATGT
>1939636|reference BsrF|length 58|copies 1
AAATCGTGCCGATCGGAAAAATGCTTAAATCCGCAGCAATCGTTGAGTAAAGGTCGCG
>1939636|reference BsrF|length 53|copies 1
AAATCGTGCGAATCGCGGCGAGCGGAACGACTTCGGCCGGCAGCCCGATGGCC
>1939636|reference BsrF|length 49|copies 1
AAATCGTTCCGGCGCAACGATTTTCTCGACTGGACGGTGCCGAAAATGG
>1939636|reference BsrF|length 46|copies 1
AAATCGTTGTGCATACTTTTCCTTCTGGAACGACAACGATATCGTC
>1939636|reference BsrF|length 39|copies 1
AAATCGTTTGCCCATGCGCGCCGAACCGTTTCGCTAAAT
>1939636|reference BsrF|length 79|copies 1
AAATCTCCTGAAAACGAAAGAGAAACAAGCCAACCGGCCGCCAGCATGTTTTTTGCTTGACGGCCGGTTGGGCTTTTGT
>1939636|reference BsrF|length 80|copies 5
AAATCTCCTGAAAACGAAAGAGAAACAAGCCAACCGGCCGCCAGCATGTTTTTTGCTTGACGGCCGGTTGGGCTTTTGTC
>1939636|reference BsrF|length 53|copies 1
AAATCTCGGTCGCATCGGCTGATCAAATTCCTTACGAGGAGTTCGTCCGTTCC
>1939636|reference BsrF|length 39|copies 1
AAATCTGGTCTGATACTGGACGATACTTTAGATAAGATT
>1939636|reference BsrF|length 51|copies 8
AAATCTTCCGCCTCAAGGAACGTGCAGGCAATCGCTCAATGAGTAGGCGGG
>1939636|reference BsrF|length 45|copies 1
AAATCTTCGAGCAGCCGGTCGGCATAAGCCGTAATTTTCAGCATC
>1939636|reference BsrF|length 50|copies 1
AAATCTTGGAACAAGTACTGATAGTTTTTCAGCCCGGCGAATGACCAATC
>1939636|reference BsrF|length 44|copies 1
AAATCTTGGCCCGTCGGGGGTCACGGTCGTCATCCTCCGCAACG
>1939636|reference BsrF|length 53|copies 4
AAATCTTTCACCGTTTCCTTCAAACGCCGCAAACTGCCGGCCCGTGAAAAACG
>1939636|reference BsrF|length 43|copies 2
AAATGAAAAAAAAGCTGACCGTGCAAGACGTTTCCGTTCATCT
>1939636|reference BsrF|length 51|copies 1
AAATGAAACAACGGTTAGGGGGAGAAGAGACCATGAAAAAACAACGCCAAT
>1939636|reference BsrF|length 56|copies 4
AAATGAACCACACAAGTCAATTTCTCCCTAAATCGACCACCGGCCGCACCCGAGCT
>1939636|reference BsrF|length 30|copies 1
AAATGAAGCGCGACTGGCACCGTGATGCGG
>1939636|reference BsrF|length 45|copies 1
AAATGAAGCTGTCGCCGGTGCGCGGCGTGGTTGCCGGCAAACGGG
>1939636|reference BsrF|length 43|copies 2
AAATGAATGGTTCAGCCATTCGGCGCTGCTGTAAATGCGGTCG
>1939636|reference BsrF|length 50|copies 24
AAATGACACCGATCAACGCGATGGCTACATAGTTGCCTGTTTTTCCGTAT
>1939636|reference BsrF|length 53|copies 2
AAATGACACCTTTGACTTCCCCGCTCGTTTTGATCGGCGTTGAGGAAATGTAC
>1939636|reference BsrF|length 53|copies 1
AAATGACATCAACCAACGGCTTGCCCGTCTCTTCATCGATTTTTGTGAAAATG
>1939636|reference BsrF|length 43|copies 4
AAATGACATCACTTTTCATAGATGGTCCCGCTTTCCGCAATTT
>1939636|reference BsrF|length 41|copies 52
AAATGACATCCGCCTTCACATCCGCCGCGTTCAAATCAGTC
>1939636|reference BsrF|length 41|copies 14
AAATGACCGCCACCTCGGTCGTGCCGCCGCCAATGTCCACG
>1939636|reference BsrF|length 46|copies 1
AAATGACCGCCACCTCGGTCGTGCCGCCGCCAATGTCCACGACCAT
>1939636|reference BsrF|length 52|copies 1
AAATGACCGCCCTGGGTCCGAACGTCGCCCGCCAGCCGATCGGCACAAAAGG
>1939636|reference BsrF|length 50|copies 2
AAATGACCGGGCGCTTCGACTGGCTGACCGCCTCGACGAGCCGCCGGATT
>1939636|reference BsrF|length 30|copies 1
AAATGACGCAAATTGCGCCGCGCTCGGTGA
>1939636|reference BsrF|length 46|copies 1
AAATGACGCCTTCGTCGATCTCAACGATGTTCAGTTCATATCGAAG
>1939636|reference BsrF|length 50|copies 1
AAATGACGCTGTTTTCGAGCATCGGGAGCTTTTCTTTCACGACCGGGTCG
>1939636|reference BsrF|length 43|copies 1
AAATGACGGAAATCAGCTCATTGCCGCCTTTAACAAAATGAGT
>1939636|reference BsrF|length 51|copies 1
AAATGACGGCAGCGGATATCCGTTGCGAGTCAAAGCGGAAAAAATTCATCC
>1939636|reference BsrF|length 41|copies 2
AAATGACGTCAACAGCGCTGCGGCGACCGCCAGCCAAAAGA
>1939636|reference BsrF|length 56|copies 2
AAATGACTAAAATGTTGTTTGGCGGCCCCATCTTGTACACTTTTTCCGTCACTTGG
>1939636|reference BsrF|length 46|copies 2
AAATGAGAAATGGCATCCGTTGTTCGCGCGCCCGCTCGACGGCGCG
>1939636|reference BsrF|length 46|copies 1
AAATGAGATAATCGCGGCTTCCGTTTTGCCGGCCCCTAAATGTACG
>1939636|reference BsrF|length 46|copies 5
AAATGAGCAAGGGGAGTACATCGTCTTAACCGGCAACCAAACGGGC
>1939636|reference BsrF|length 47|copies 5
AAATGAGCAAGGGGAGTACATCGTCTTAACCGGCAACCAAACGGGCG
>1939636|reference BsrF|length 57|copies 1
AAATGAGCCGACACCGGGGATGTTAAAAACAGAAAGACAATAGCCAACAACAAACGG
>1939636|reference BsrF|length 41|copies 1
AAATGAGCGCCAGCATTAAAATGACGGAAATCAGCTCATTG
>1939636|reference BsrF|length 53|copies 4
AAATGAGCGCGACGTTTTGGGTGTTTTTCCTGATCATTTATTCTTATGTGGCG
>1939636|reference BsrF|length 49|copies 13
AAATGAGCGGGAGGACGATCACTTCCTTCGCCCCGGCTTCTGCACAAAG
>1939636|reference BsrF|length 41|copies 1
AAATGAGGCCATGCGGGCGAAACTCTTGGCAAAGGTATTCC
>1939636|reference BsrF|length 50|copies 1
AAATGAGGCCGATTGAGAAAATCCGCATTGTCAGCCGAAAAGGACGGGTG
>1939636|reference BsrF|length 50|copies 7
AAATGAGGGAGATGCCGACCGCCACGATGGCAAAGCAAAGAAATTTGCCG
>1939636|reference BsrF|length 45|copies 1
AAATGAGTTCTATTCCCGCGCCTTGTCCCATATAAGATAGAGAAG
>1939636|reference BsrF|length 44|copies 1
AAATGATCATCGTTCTCCGTCGCGAGCAGAGAGGCCTGGGCCGC
>1939636|reference BsrF|length 45|copies 18
AAATGATCATCGTTCTCCGTCGCGAGCAGAGAGGCCTGGGCCGCC
>1939636|reference BsrF|length 42|copies 1
AAATGATCGTATGGCTTCCTTCCTCTTTCGCTTTCGCCACCG
>1939636|reference BsrF|length 46|copies 6
AAATGATGACATGTTGCGGGTTCGGCCCGCACAGCGCCGCTTTGAG
>1939636|reference BsrF|length 55|copies 10
AAATGATGAGGGCAACCGGTTTTTTACTCATGGCGCCCCGCCTCCACGAGCTGCA
>1939636|reference BsrF|length 17|copies 1
AAATGATTCCTGATTTG
>1939636|reference BsrF|length 47|copies 33
AAATGATTCCTGATTTGTATTTGCCGAAGGCGAAGCGGCTGGCTGAA
>1939636|reference BsrF|length 34|copies 1
AAATGCAAAAAGGCGGCGTCATTATGGACGTCGT
>1939636|reference BsrF|length 47|copies 1
AAATGCAAAATTCCTGTCTACCGTTTTTTCGCATGCATGATAAAATA
>1939636|reference BsrF|length 45|copies 1
AAATGCAAGAAAATGGCATTGCCATCGTGACGTTAAACCGCCCGG
>1939636|reference BsrF|length 36|copies 1
AAATGCATAGGCAGCCGGCAAAAACGGTTGCCTGTC
>1939636|reference BsrF|length 43|copies 1
AAATGCCACGGCAGCCGGTTGTCTTTGCCGATCACCCGATTTT
>1939636|reference BsrF|length 46|copies 1
AAATGCCAGTTTGCTAGGTCGTCCGTAAACTGTTTCGCATAGGCGG
>1939636|reference BsrF|length 31|copies 1
AAATGCCCGCTACCCGGTCGGTTTAAAGAAA
>1939636|reference BsrF|length 53|copies 1
AAATGCCCGCTACCCGGTCGGTTTAAAGAAAGGAACAACGTACTATATCCAGC
>1939636|reference BsrF|length 42|copies 1
AAATGCCCGGCTGAGGCGGCAAGTCGAGGAGCTGCAAAAGCG
>1939636|reference BsrF|length 43|copies 5
AAATGCCCGGCTGAGGCGGCAAGTCGAGGAGCTGCAAAAGCGG
>1939636|reference BsrF|length 47|copies 1
AAATGCCCGTCCACATGAGGCGAGGCAGACCGTTTGAAGAAAAAAGG
>1939636|reference BsrF|length 44|copies 10
AAATGCCGAACAGCGGATACAACAGCACCGGTTTAATGCCTTCT
>1939636|reference BsrF|length 45|copies 6
AAATGCCGAACGAAACGTACAAACCGCACGATCGGCTGAAAGTCT
>1939636|reference BsrF|length 46|copies 1
AAATGCCGATAACCCATGTTGCATAAACGACTGACTTGCGCGCAGT
>1939636|reference BsrF|length 50|copies 34
AAATGCCGATGGCTGCCCCGAATGAGCAGGAAAAAAAGGTGAGCGGATAC
>1939636|reference BsrF|length 50|copies 1
AAATGCCGCCGATGATGCCGAGCCTCGCATTTAACGTCTTTTTAGCGATC
>1939636|reference BsrF|length 51|copies 9
AAATGCCGCCGATGATGCCGAGCCTCGCATTTAACGTCTTTTTAGCGATCT
>1939636|reference BsrF|length 39|copies 4
AAATGCCGCGCCCGCGGGTGATAAAGCCGATAATTTCAT
>1939636|reference BsrF|length 50|copies 7
AAATGCCGGCCGCCGCAAACGCCGCAAGCGCCACCGGCGGCGTAATATCG
>1939636|reference BsrF|length 42|copies 1
AAATGCCGGTCACACCAAGGTCAACAAGGTAATCGAGATGGT
>1939636|reference BsrF|length 47|copies 4
AAATGCCTCTTCCGTTCACGGCTCAACATTGCCGTCTTGTTTCAACT
>1939636|reference BsrF|length 48|copies 116
AAATGCCTCTTCCGTTCACGGCTCAACATTGCCGTCTTGTTTCAACTG
>1939636|reference BsrF|length 47|copies 1
AAATGCCTTTTGAGCCGATAGGAATCAACTCGTAAACATACGGGGAG
>1939636|reference BsrF|length 42|copies 3
AAATGCGCATTCCGATCGAATATTTGGCGAATTTGCTGACGG
>1939636|reference BsrF|length 43|copies 1
AAATGCGCATTCCGATCGAATATTTGGCGAATTTGCTGACGGC
>1939636|reference BsrF|length 51|copies 1
AAATGCGCGGCAAATCTTCTTTTTTCACCCCAAGCAAGTCAATGCGCTGCC
>1939636|reference BsrF|length 46|copies 1
AAATGCGCTCGACGTAATGGCGGGCGTTGGCCGGCAGTTCGTCTAG
>1939636|reference BsrF|length 31|copies 1
AAATGCGCTGCGACCGGCTGCTTGAGGCGCT
>1939636|reference BsrF|length 33|copies 3
AAATGCGCTGCGACCGGCTGCTTGAGGCGCTCG
>1939636|reference BsrF|length 35|copies 6
AAATGCGCTGCTCGACGGCACGCAGCTGCTCGGCG
>1939636|reference BsrF|length 44|copies 2
AAATGCGGAGCGAGCCACCGCCGAGCTCATAGCCGTTTAACACC
>1939636|reference BsrF|length 55|copies 1
AAATGCGGCCAACGAGGAGGCGGTGGCTGCCTTTTTGGCCGGCCGCATTCCGTTT
>1939636|reference BsrF|length 42|copies 6
AAATGCGGCCATGGTCGGCGACCGAGTTGCTCATAATGATCG
>1939636|reference BsrF|length 38|copies 2
AAATGCGGGCGGCGAGCTTTCGTTTGCGCTGCTGCTTA
>1939636|reference BsrF|length 46|copies 2
AAATGCGTATACCCCGGCATGATCGTTTCGACATGCTTCTCGGCTT
>1939636|reference BsrF|length 42|copies 1
AAATGCGTCCATACGAACGCGGAAAAATACATCGTCAACCAT
>1939636|reference BsrF|length 46|copies 1
AAATGCGTTCGGCCACCAGCTCCCATCCGTGGTCAAGGAGCCAGCG
>1939636|reference BsrF|length 45|copies 1
AAATGCTCAAGCAGCTGCCGCTGGCCGCCATTGACTTGCTCGAGG
>1939636|reference BsrF|length 50|copies 3
AAATGCTCTTCATGATACACCGCTCCTTCCCAACCGGCCGTCGGATACAG
>1939636|reference BsrF|length 40|copies 1
AAATGCTGGCGCGCCGGGCTGGCTTGCTTCATGACATCGG
>1939636|reference BsrF|length 48|copies 6
AAATGCTTTGCAGCGTCACTTTCACCGTCACATCCCCGGCGCTTACCA
>1939636|reference BsrF|length 52|copies 1
AAATGCTTTGCAGCGTCACTTTCACCGTCACATCCCCGGCGCTTACCACCTC
>1939636|reference BsrF|length 53|copies 4
AAATGCTTTGCAGCGTCACTTTCACCGTCACATCCCCGGCGCTTACCACCTCG
>1939636|reference BsrF|length 59|copies 1
AAATGGAAAAAGAGCTTGATGAAATTGAAGAAGGAAAAGTAGAGTGGATCAAAGTCGTC
>1939636|reference BsrF|length 61|copies 1
AAATGGAAATTCCGATCCGCAAGCTGCTCTTAGGCTTCCCGCTCGAAAAAGCGGTCAACCC
>1939636|reference BsrF|length 48|copies 1
AAATGGAACAGGAAGTGGCCGAACGGTTGAAAATTGCTTATGAACGGG
>1939636|reference BsrF|length 45|copies 1
AAATGGAAGGGCTTGACTGGCTGCATGTCGTGCGCGTTGAAGAGC
>1939636|reference BsrF|length 57|copies 4
AAATGGAATCCCAGCCTTCGCCAACACTTCCGCTTCCTCGCCGGCGCGGCCAAAGAC
>1939636|reference BsrF|length 42|copies 4
AAATGGACAGCGCCCGCCGCCAAAAAGCCGCCAATGAGTCCG
>1939636|reference BsrF|length 36|copies 1
AAATGGACGACCACGAACAAAAAAGTGCGTATCTCT
>1939636|reference BsrF|length 51|copies 18
AAATGGACGGTCGCCATTTGTTTTTCTTCGTCATACCCGTCAATCCAAACC
>1939636|reference BsrF|length 52|copies 2
AAATGGACGGTCGCCATTTGTTTTTCTTCGTCATACCCGTCAATCCAAACCG
>1939636|reference BsrF|length 53|copies 1
AAATGGACGGTCGCCATTTGTTTTTCTTCGTCATACCCGTCAATCCAAACCGA
>1939636|reference BsrF|length 30|copies 1
AAATGGACTGGAACCGGCTCAATCCGGTGC
>1939636|reference BsrF|length 48|copies 2
AAATGGACTGGAACCGGCTCAATCCGGTGCAAGGAATGAAGCGGCTTT
>1939636|reference BsrF|length 49|copies 1
AAATGGACTGGAACCGGCTCAATCCGGTGCAAGGAATGAAGCGGCTTTT
>1939636|reference BsrF|length 45|copies 1
AAATGGAGCAGCCGCCGCTAAGAGACGTTCGCGAACGATCGATGG
>1939636|reference BsrF|length 45|copies 4
AAATGGAGCAGTTTTTGGCGCAAAAACAGCAAGAAGATGAAGAAC
>1939636|reference BsrF|length 51|copies 2
AAATGGAGGCCCGCTTTGTTATGTCGATGGCTCAAGGTAAATAAATTCCGG
>1939636|reference BsrF|length 39|copies 1
AAATGGAGGCGCTCACGCATGAGCTTGCTGCCCTCAATG
>1939636|reference BsrF|length 50|copies 2
AAATGGAGTCACCGTCAGCATCGACGCTGAAAGAAAAAGTGGAACAGTAC
>1939636|reference BsrF|length 62|copies 17
AAATGGATATAGAAACGGCAAAACCAGCCTCCCTTGCCCTCATCCTTCCGAATAAACCAAGC
>1939636|reference BsrF|length 45|copies 1
AAATGGCAAAGCGTATAAAGAAGCGTACGGAGAAATTCAACGGGG
>1939636|reference BsrF|length 52|copies 1
AAATGGCAGCCAGCTGCCGCTCAAGCTCCCGCACGCCGGCTTCACGCGTGTA
>1939636|reference BsrF|length 40|copies 2
AAATGGCCAAAGCGATCAAAAGACCGGCGATCGTCGCCCG
>1939636|reference BsrF|length 43|copies 1
AAATGGCGCGCGATCCGATCGTGTTCGCAATGGCCAATCCGGT
>1939636|reference BsrF|length 47|copies 1
AAATGGCGCGCGATCCGATCGTGTTCGCAATGGCCAATCCGGTGCCG
>1939636|reference BsrF|length 51|copies 1
AAATGGCGCTCCCCTCGAACGGGGAAAAGTTCGTAATTTTCTTTCCGTTTG
>1939636|reference BsrF|length 60|copies 1
AAATGGCGCTCCCCTCGAACGGGGAAAAGTTCGTAATTTTCTTTCCGTTTGTTTCCAATA
>1939636|reference BsrF|length 43|copies 3
AAATGGCGGGAAAACCGGCGCCAGGCCCGGCTGCGCGCCTATA
>1939636|reference BsrF|length 54|copies 3
AAATGGCGGGCGGCCGGTTCATCGGTAATCGGGCCTGTCAACAATTGAATATAA
>1939636|reference BsrF|length 39|copies 1
AAATGGCGGTCGATGTCAAGCATCTGCTCGTTGACGCCA
>1939636|reference BsrF|length 46|copies 1
AAATGGCGTCGTCCCCTTTCACTAAGTCGTCCATGCGCAACACTTT
>1939636|reference BsrF|length 48|copies 4
AAATGGCGTCGTCCCCTTTCACTAAGTCGTCCATGCGCAACACTTTGT
>1939636|reference BsrF|length 47|copies 1
AAATGGCGTTCGCACCGGCGCGGGAGACGACGAGATCGGCCAGGGCC
>1939636|reference BsrF|length 41|copies 1
AAATGGCTAGATCAGGCCGAAGCGTCGCCCGCGTCAAATTC
>1939636|reference BsrF|length 42|copies 8
AAATGGCTAGATCAGGCCGAAGCGTCGCCCGCGTCAAATTCA
>1939636|reference BsrF|length 44|copies 1
AAATGGCTAGATCAGGCCGAAGCGTCGCCCGCGTCAAATTCAGC
>1939636|reference BsrF|length 53|copies 4
AAATGGCTTCATTTGACGATCGGCGTGAAGATTTCCAGCTGCCGCCCCACCCG
>1939636|reference BsrF|length 46|copies 22
AAATGGCTTGAGCTTGAAGCGCGGCTGCGCCGGCTGCTAAAGGAGC
>1939636|reference BsrF|length 47|copies 13
AAATGGCTTGAGCTTGAAGCGCGGCTGCGCCGGCTGCTAAAGGAGCT
>1939636|reference BsrF|length 38|copies 8
AAATGGCTTGCACGAGCAACCCGGCAGCAATGAGGACG
>1939636|reference BsrF|length 31|copies 1
AAATGGCTTGCCTCCCGGCGGCGGTAGACGC
>1939636|reference BsrF|length 54|copies 2
AAATGGCTTGGGGACAAACGATTAATGTAGACGTTTGGTGGGCGATTCGCGGCA
>1939636|reference BsrF|length 48|copies 1
AAATGGGAATGGACCGGGCGACGGCCGACTACATGGGCATGTTAGCGA
>1939636|reference BsrF|length 55|copies 3
AAATGGGCCGCGCTGTTCCCGGATGCGGGACAAGGGCGCATCCCCGCTCCGCTCG
>1939636|reference BsrF|length 48|copies 1
AAATGGGCTGCGCAGCGGGCGGGCCGCGCAAATGCTCTACCGGAAAGG
>1939636|reference BsrF|length 45|copies 2
AAATGGGGAAAGTGATCGAAGAGGCGCGCGGCGAAGTGCAAGAAG
>1939636|reference BsrF|length 41|copies 1
AAATGGGGGTGAAGCGCGGCGACCGCGTTGTCGCCTATATG
>1939636|reference BsrF|length 59|copies 2
AAATGGGTCTTTTTTCTTCACTCTTTCCGTTCACCGGGACAACGGTCGACAGGCGGTTG
>1939636|reference BsrF|length 51|copies 1
AAATGGTATGGGGCTGGATGCTTGTTCCGCTGCCAAAAGACATTTTGTTAT
>1939636|reference BsrF|length 47|copies 1
AAATGGTGAAGTCCATGGGGGACCTCAAGAGGGTGGAGAAGAAGATG
>1939636|reference BsrF|length 34|copies 1
AAATGGTGATCGTCACGAGCGAGAACGTCACGAT
>1939636|reference BsrF|length 68|copies 17
AAATGGTGCGCATCGTCCGTTCGAAAGAAGGGGACGTATCGATTGACCCGACCGGCAAAAAGGCGGGG
>1939636|reference BsrF|length 69|copies 1
AAATGGTGCGCATCGTCCGTTCGAAAGAAGGGGACGTATCGATTGACCCGACCGGCAAAAAGGCGGGGC
>1939636|reference BsrF|length 48|copies 1
AAATGGTGGAAGGCCGGCTGAACAAGTTTTACGAAGACGTTTGCCTGC
>1939636|reference BsrF|length 59|copies 2
AAATGGTGGCACAACAGCCACTCGGCCGCCCGCTCCTCCTTCCCATGGGCGCGCAAAAA
>1939636|reference BsrF|length 49|copies 1
AAATGGTTATAAAATATAATGAAATAAAGGAGTAGAATTTAATGGAGGA
>1939636|reference BsrF|length 50|copies 20
AAATGGTTCCGCTTCCTGTCGTTGTCCTGACAACGGCCGTGAGCCAGCTG
>1939636|reference BsrF|length 42|copies 1
AAATGTAAATTCCGGCGATGATCCGCCAGCCACCGCGACGAT
>1939636|reference BsrF|length 47|copies 1
AAATGTCAATGAACCGGTCGATCCAAAACGGATCGAGACCATTTGTC
>1939636|reference BsrF|length 55|copies 1
AAATGTCCAAAAACACGAGCTCGTCCGCCCCTTGCTCATCGTACGCCTTCGCCAG
>1939636|reference BsrF|length 44|copies 1
AAATGTCCGCTCCGTACATGGCGGCTTGCGCCAATTTGCCAAGG
>1939636|reference BsrF|length 45|copies 1
AAATGTCCGCTCCGTACATGGCGGCTTGCGCCAATTTGCCAAGGG
>1939636|reference BsrF|length 50|copies 1
AAATGTCCGGAAACTTGCGCTGGATGCCTTTTGATTTGTACGTCAAGTTT
>1939636|reference BsrF|length 38|copies 3
AAATGTCCGGCTCCTTCTCTTCAAGCATGTGCAAGCAG
>1939636|reference BsrF|length 50|copies 1
AAATGTCGACGGCGGTGACGTGCTTTGCCCCATACAGACAAGCGTTTAAC
>1939636|reference BsrF|length 43|copies 1
AAATGTCGCGCCACATTTCCGGATTGCTCGACGCAATGCGGGT
>1939636|reference BsrF|length 45|copies 1
AAATGTCGGAGTTTCATATTTTCAAGCGTTGCCGGCAAGTGAAAT
>1939636|reference BsrF|length 49|copies 1
AAATGTCTTCCAGTCGGAAGCCTTCAACTCCGTACACCTTTTCAAACAG
>1939636|reference BsrF|length 55|copies 1
AAATGTGCACATGACCGACGGTGAAATGGTCGTTTGTCGCAATTTCCGGGTTTTG
>1939636|reference BsrF|length 40|copies 1
AAATGTGCATCGCATCGCGGAACGAACCGACGCCGGGCAA
>1939636|reference BsrF|length 30|copies 2
AAATGTGTTCAAGCCGGTCATCGCCTATAA
>1939636|reference BsrF|length 43|copies 16
AAATGTGTTCAAGCCGGTCATCGCCTATAACGCCATTCAGTCC
>1939636|reference BsrF|length 46|copies 2
AAATGTTGCAAAGCGAATCGCCGACTGCCGCGCCGCGGGCATGGCC
>1939636|reference BsrF|length 30|copies 1
AAATGTTTCCCGGCCGGCGCGGGGCGGGGC
>1939636|reference BsrF|length 56|copies 1
AAATGTTTCCCGGCCGGCGCGGGGCGGGGCGCATTTTTTACAATGAAGTGAAACTG
>1939636|reference BsrF|length 50|copies 2
AAATGTTTCGTCATTTTCGATGCGCCGGTTCGGCAGGCGGTTGTAAATCA
>1939636|reference BsrF|length 31|copies 1
AAATGTTTTAATGCCGGGGCGGCCGCGGCCG
>1939636|reference BsrF|length 47|copies 1
AAATGTTTTCGACGATTTCATGGTGGGGCGCGAGCTTCTCAAGCACA
>1939636|reference BsrF|length 51|copies 1
AAATTAAACAAGGCAACCCGCTTGACACGGAAACGATGATCGGCGCCCAAG
>1939636|reference BsrF|length 48|copies 1
AAATTAAACCACTTTATGAAGGAAACGAAGACCGGCTGCAATTCATCG
>1939636|reference BsrF|length 79|copies 1
AAATTAACCCCATATTTTTGGGCAATTTTCCAAAGGGTGTCGCCCTTTTGAACAATATGGATTTTCACGCCGTTCCCCT
>1939636|reference BsrF|length 46|copies 1
AAATTAACGAGCAGCATTTTAAAGGCGACCTGGATCAGCTCAGCCA
>1939636|reference BsrF|length 50|copies 1
AAATTAATACGATGCCGGGGTTTACGCCGTACAGCATGTTCCCGCTCCTT
>1939636|reference BsrF|length 49|copies 1
AAATTAATCGTCGAACCTCGTTAACTGGATGACCGGTAAATGGTAAAAT
>1939636|reference BsrF|length 50|copies 1
AAATTAATGACGTCCGGCGTCGCTTTTTCGGCCAGCGCGACAAAATCCCC
>1939636|reference BsrF|length 38|copies 1
AAATTACCGATAAAGACGGAACGATCATTTATCAGCAT
>1939636|reference BsrF|length 54|copies 1
AAATTACGCTATGGGTGTTGGAACGGGCGTGCCGCCAAGTGAAAGAATGGGAAA
>1939636|reference BsrF|length 37|copies 1
AAATTATGGAAGTGTGCGATCGCGTCACCGTCATCCG
>1939636|reference BsrF|length 50|copies 1
AAATTATGGCGTACCGCTCCGGCGGCGGCTTCGGCGTGCGTTTGGACGCC
>1939636|reference BsrF|length 51|copies 1
AAATTCAAATCAACATCGAAGAAAGCATCCGCGGCGACGATGTGTTTGTCA
>1939636|reference BsrF|length 53|copies 1
AAATTCAAGACCCGGAACTGGCCGAAGAAATCAAAAAGCGGATGTTCGTCTTT
>1939636|reference BsrF|length 69|copies 1
AAATTCACTTCGCCGTTCAGTTCCATCATTTTTTCGTCCGTTAAGATGTTGGCCAGTTTGTTTAATGCT
>1939636|reference BsrF|length 46|copies 1
AAATTCAGGACATTATCGATCAAGAAGGGCAGGCGGAAGCTTCGTG
>1939636|reference BsrF|length 48|copies 1
AAATTCAGGCGCTCGTTTCGCCGACGAGTTTCGGCAATCCAAGGCGGA
>1939636|reference BsrF|length 55|copies 7
AAATTCAGGCGTTGATCAACACCGCGAAGGACTCGATTGGGGTGACGGAAGGGGC
>1939636|reference BsrF|length 47|copies 2
AAATTCATTTTTCACTCGAGACGAAAAATGAAGATCATATCCAGCAG
>1939636|reference BsrF|length 42|copies 1
AAATTCCATGTCGGCGACTGCCGCACCGGCGCGATACGCCAT
>1939636|reference BsrF|length 43|copies 4
AAATTCCATGTCGGCGACTGCCGCACCGGCGCGATACGCCATG
>1939636|reference BsrF|length 46|copies 4
AAATTCCGGATTGGCCGATTTAATGCTCGTCAGCGTAGCGCGGAAG
>1939636|reference BsrF|length 49|copies 134
AAATTCCGGGTGCGGGTGGCTTAGAAAGTCATGGTGGGAAATGTCCCAG
>1939636|reference BsrF|length 47|copies 1
AAATTCCGTTTCCGCCTGTTCGTTTAAGGCGGATGGGACGACATCGA
>1939636|reference BsrF|length 46|copies 3
AAATTCGAAAACACCGGCATTCATATCGAGGATTTGATCAGCATCG
>1939636|reference BsrF|length 51|copies 1
AAATTCGACAAGTATCGTCCGCGATTGAACAAATGACGGGCCATGCCCGCC
>1939636|reference BsrF|length 42|copies 2
AAATTCGACAATTTCCATGTTTTCATTCGTGTTCATAATGCC
>1939636|reference BsrF|length 43|copies 1
AAATTCGACAATTTCCATGTTTTCATTCGTGTTCATAATGCCG
>1939636|reference BsrF|length 34|copies 3
AAATTCGAGCGTTGACACAGACACAGTTTGAAGA
>1939636|reference BsrF|length 33|copies 2
AAATTCGCCTATCGGCAGGCGCAGCTGCAAGGA
>1939636|reference BsrF|length 45|copies 22
AAATTCGTCAAGTGACGGACCGATCCCCAGAGATGGTGGCCGTCG
>1939636|reference BsrF|length 50|copies 1
AAATTCTAAAAATAATCGGAAAGGAGGCAGCTCCTAGTTGCTACTGGCCG
>1939636|reference BsrF|length 56|copies 2
AAATTGAAACTTCACCGGCTTTCCTTTTTTTACTATAACAATGTGTGGAGTATAGC
>1939636|reference BsrF|length 49|copies 1
AAATTGAACATGATCATCAACGCCAAATCCGGCCTTTGTCCGGAAAACT
>1939636|reference BsrF|length 47|copies 2
AAATTGACGCTGTCGGGCGCCAACGCGGCGCCGGTCTCGGCGGCGGC
>1939636|reference BsrF|length 49|copies 1
AAATTGAGCGCTGCCGGGGCTAAACTATTATCAGAAACGCTCCCGCTTT
>1939636|reference BsrF|length 49|copies 7
AAATTGATAGACTGGCTTTCCGCCAAGGGAAAAACGCGTCGTCCCGTCC
>1939636|reference BsrF|length 50|copies 2
AAATTGCCGAGCACAAGCGGCACGGCCGCATCGCCGGATAAGCCAAACCA
>1939636|reference BsrF|length 51|copies 1
AAATTGCCGGACAGCTCCTCGCCTAATAGGCAAACAAGCCGTCGAGGGCCG
>1939636|reference BsrF|length 31|copies 1
AAATTGCCGGTAACCCGGTCGTCGAAGCGGG
>1939636|reference BsrF|length 50|copies 1
AAATTGCGGCAACGATGGAAAGGCTCGCTGCCCATGCGGAAGAGCAGGCG
>1939636|reference BsrF|length 61|copies 5
AAATTGCGGGAATGTCACCGGGCTGCCCCAGCCGTATTTTTCTTTCGTCTCCCAGTTCGTG
>1939636|reference BsrF|length 56|copies 1
AAATTGCTTATGAACGGGTGCCGAAAAGTGAAGAGGAACTCGATTTCATTATGGAT
>1939636|reference BsrF|length 30|copies 2
AAATTGCTTGTTGCCGGCGAATCGGCCGAG
>1939636|reference BsrF|length 53|copies 3
AAATTGCTTGTTGCCGGCGAATCGGCCGAGCCATTTGATCTTGTCGTGTTCTC
>1939636|reference BsrF|length 37|copies 1
AAATTGCTTTAAGGCCGGCGCGGTATCGCCGTACAGC
>1939636|reference BsrF|length 60|copies 1
AAATTGGAGCCGGCGTACCAGTTCATGATTCGCGTCCGCACACCGGGCGGGGTGGCGACG
>1939636|reference BsrF|length 59|copies 1
AAATTGGTCAAGCCGTTCGTTCCGCCTGTCCATTCTTGCTTGCCGATAAACAACGTAAC
>1939636|reference BsrF|length 55|copies 1
AAATTGGTGCCCGGCAATATCAAACCATTTAAAGTAATTCGGATAATAGACGATG
>1939636|reference BsrF|length 45|copies 1
AAATTGGTGCTGACGATGACGGCAATGGCGCGATCAATGGCATTG
>1939636|reference BsrF|length 43|copies 1
AAATTGGTTGGTGTACAGCGCCTTGCCGACGATCGCCCCGCCG
>1939636|reference BsrF|length 55|copies 1
AAATTGTCGATGCGCCCGAAGACTTAACCGAACGGCCGCCGGTCGTCACGATTAT
>1939636|reference BsrF|length 57|copies 5
AAATTGTCGCCTTGGCGTTCGGCGAGCAGTCGGTGCTGCGCCGGCGGCTCCAACGCA
>1939636|reference BsrF|length 45|copies 2
AAATTGTTCATGTTCTTCCTTCATCATGCCGATTTGCCCAACGAG
>1939636|reference BsrF|length 46|copies 2
AAATTGTTCATGTTCTTCCTTCATCATGCCGATTTGCCCAACGAGC
>1939636|reference BsrF|length 46|copies 1
AAATTGTTTGGCTAACTCTCTCGACAATTAATTCAATTTTCGTGAA
>1939636|reference BsrF|length 55|copies 4
AAATTTAAACGGGCCGGTGCCAACTGGCTGTTTCATTAAATCTTGTTTTTGATCG
>1939636|reference BsrF|length 50|copies 1
AAATTTAACAGCGAAATCCAGCTCGAATACAACGGGAAAACCGTCAACTT
>1939636|reference BsrF|length 50|copies 2
AAATTTACAAGCGTTCCATTTTGGATGCGGAATTGTATGAAATTTCTCCT
>1939636|reference BsrF|length 44|copies 1
AAATTTAGGGAAGCGGTTGGCGCTCGAGGCGCCAGCCGAAGCCG
>1939636|reference BsrF|length 48|copies 1
AAATTTATCAAGGACGCCGCTTTAAAGTGTACCGGGGCATGGGATCGG
>1939636|reference BsrF|length 47|copies 1
AAATTTCAATGACGCGCGCAATTTCTTTGTCGCGGCCGATGACGGGG
>1939636|reference BsrF|length 48|copies 1
AAATTTCATCAATGAGCTGCCGTTCCATGGCCAGCCATTCATTGGTGC
>1939636|reference BsrF|length 56|copies 70
AAATTTCCCTTCCGTAATCGTCACTTCGACATCGGAACGCCGGCCGGATTTCAGCA
>1939636|reference BsrF|length 57|copies 1
AAATTTCCCTTCCGTAATCGTCACTTCGACATCGGAACGCCGGCCGGATTTCAGCAC
>1939636|reference BsrF|length 59|copies 6
AAATTTCCCTTCCGTAATCGTCACTTCGACATCGGAACGCCGGCCGGATTTCAGCACAA
>1939636|reference BsrF|length 54|copies 1
AAATTTCGGCTTTTAAATTCCATTTCTTCATTTTCATCGTAATGAAGCCGGAGC
>1939636|reference BsrF|length 62|copies 2
AAATTTGAAAAATGAAAATAGTTTCCGGAAAAAAAGAAGCCGGCACCGGCTATCTTTTTCGG
>1939636|reference BsrF|length 63|copies 1
AAATTTGAAAAATGAAAATAGTTTCCGGAAAAAAAGAAGCCGGCACCGGCTATCTTTTTCGGT
>1939636|reference BsrF|length 54|copies 1
AAATTTGCCGTCTTGCAGCGTCCCTTTAATAAAGTTCATGGCCGGAGAACCGAT
>1939636|reference BsrF|length 52|copies 2
AAATTTGCGCCAGCCCTTCTTCTTCGGCCTGTTTTTTGACTTGCTGCGATCC
>1939636|reference BsrF|length 36|copies 1
AAATTTGCGTCCGCAGCCGCCGACTGACAGCCAAGG
>1939636|reference BsrF|length 53|copies 2
AAATTTGGGGCGACCAAACGGACGTGCCGGAATCGAGCGACTGGTACAACGCC
>1939636|reference BsrF|length 47|copies 3
AAATTTGTCCAATTCGTTGAATACGGTGGACCGGATGTCTTGCGTGT
>1939636|reference BsrF|length 62|copies 1
AAATTTTACTTGAAGCCGGCCTGCTTCCTGGGGCGATGCGCCGCAACCAAGGGCTGAAATTC
>1939636|reference BsrF|length 52|copies 1
AAATTTTATGGGTGAACCTCGTGACGGACGGCTTGCCGGCGATGGCGCTTGG
>1939636|reference BsrF|length 42|copies 8
AAATTTTCAGCTTGCTCATTAGCGGCCGGCATCCCGGGACGG
>1939636|reference BsrF|length 43|copies 1
AAATTTTCAGCTTGCTCATTAGCGGCCGGCATCCCGGGACGGC
>1939636|reference BsrF|length 39|copies 8
AAATTTTGCAGCTGTCGGCCGGATCGATCATTGAGCTCG
>1939636|reference BsrF|length 42|copies 1
AAATTTTGCCGAAGGCGCTGCTCGATGCGCCAAAATACGGCT
>1939636|reference BsrF|length 41|copies 1
AAATTTTTACGACGGTAATGAAAAGCAGTCTGCAATATTTG
>1939636|reference BsrF|length 56|copies 2
AAATTTTTCAACCGCTTTGATCAAGCCCATGTTTCCTTCTTGGATCAAATCAAGGA
>1939636|reference BsrF|length 63|copies 1
AACAAAAAAACTTTTATTTTCTTGAAATGAACACTCGGCTCCAAGTCGAACATCCGGTGACCG
>1939636|reference BsrF|length 47|copies 1
AACAAAAACAACCCGAGCGTCAATACGGTCACCGGCAGCGTCAATAA
>1939636|reference BsrF|length 53|copies 2
AACAAAAAGAACGGATCGATAACATGCTCGCGCTCGTCAACTTGACGGATGAC
>1939636|reference BsrF|length 58|copies 1
AACAAAAAGTTTAATCGAAAAAATCGCCAACCCGAACGAACCGGTAAAACGAATCATT
>1939636|reference BsrF|length 41|copies 29
AACAAAAGAAGAATATTTATACCATCACGCTGTCAGCGTTG
>1939636|reference BsrF|length 49|copies 1
AACAAAATAATGGCATTTCCCATTTCTTAGAACACATGTTTTTTAAAGG
>1939636|reference BsrF|length 51|copies 2
AACAAAATAATGGCATTTCCCATTTCTTAGAACACATGTTTTTTAAAGGGA
>1939636|reference BsrF|length 52|copies 1
AACAAACAAAAGATTTTTATACAAAAAAAGAAGCTGCTCCCATACAGAGCAG
>1939636|reference BsrF|length 43|copies 1
AACAAACAACTGCGCTGCGTTAATGTCGTGCGCGGCGCTTTAT
>1939636|reference BsrF|length 49|copies 27
AACAAACCGACGCCGTCCGCGCCGGGCACATCCATCTTCTTGAGGAAGC
>1939636|reference BsrF|length 52|copies 1
AACAAACGGTAAGGCATGACCATCATCGGCAAGGCGCCGCCGTGGCGGGCGA
>1939636|reference BsrF|length 59|copies 1
AACAAAGAGTGGGCAGTCGATTTCATGAAGTTTGTCACGAACGAGGAAAATTCACTTCA
>1939636|reference BsrF|length 30|copies 2
AACAAAGCCAAAGCCGGTCGTGCAGCAGTC
>1939636|reference BsrF|length 53|copies 2
AACAAAGCCGCTTACCGGCAGGCAGCAAGCGGCTATTCGTCGCTGGCGAACAT
>1939636|reference BsrF|length 49|copies 1
AACAAAGCGCAGCTGCAAAAATTAGCTAATCAGTTGCTAAAAGAGATGG
>1939636|reference BsrF|length 55|copies 1
AACAAAGTCCAAGCGGATCGAACAGGCCAAACGGAAGGCCGGACGGTTATGGGCA
>1939636|reference BsrF|length 46|copies 4
AACAAATAATCGCCCGTATACATGGCAAACCGGTTGCTCCATTTCG
>1939636|reference BsrF|length 50|copies 1
AACAAATCCCATTTCTCGATATCCATATGAAGATGTCCGTGGGTTCCGAA
>1939636|reference BsrF|length 56|copies 1
AACAAATCGCTGATCAGGCGCCGCTTCGCCGATTCCGAACCGGCCAGTTCCACCCC
>1939636|reference BsrF|length 45|copies 1
AACAAATCGTACGTTCCGTTCGGCTTGTTGCTGACGTCGCCGAAT
>1939636|reference BsrF|length 56|copies 1
AACAAATCGTCACCAAACCGGAATCGACGATTCAGGCGGTCGAACAGCTTCTTTCC
>1939636|reference BsrF|length 41|copies 1
AACAAATCGTCCGCCGCTTTGCGACGAGGCGTTGGGTGATT
>1939636|reference BsrF|length 48|copies 15
AACAAATCGTCGGTAATTAAGACGCGCTGCCCCGGTTTAATGGCATCT
>1939636|reference BsrF|length 44|copies 1
AACAAATCGTCGTACGAGCAGCGGTCATCAAGATGCAGCGTCAG
>1939636|reference BsrF|length 39|copies 1
AACAAATGCAACAGTTTCACAGCTGGATGCACTTCGCCA
>1939636|reference BsrF|length 50|copies 2
AACAAATTCGGCGCCGCTGGGCAAACTAACGGCGGAGGTGAAACAATGGG
>1939636|reference BsrF|length 51|copies 1
AACAACAAGGTTTTTCGACATTTCCTGTCGATTTTCACAGCAGCATCGTAT
>1939636|reference BsrF|length 35|copies 9
AACAACACAGAATATGGCCTGACAGGCGCTGTCAT
>1939636|reference BsrF|length 46|copies 1
AACAACAGAGCGCCGAGCTCTTCTTCACCGAAATGGTCAAGCATGA
>1939636|reference BsrF|length 53|copies 1
AACAACAGCGTGGCTTTGCTAGGAAAGGATGGGATAACGAATGTTTCGCAATG
>1939636|reference BsrF|length 56|copies 1
AACAACAGGAAAAATCAAGATTCTTCCCGCTTTCCCGCGCTGGCGGGAGACGGGCG
>1939636|reference BsrF|length 46|copies 1
AACAACAGTTGCTGCAGTCTCTCGTTTTCGACGATGTCCCGCCACG
>1939636|reference BsrF|length 49|copies 4
AACAACCCGCTGCATCCGCTTGTTCGGCGCGACCGGCGGACGGCTCGAT
>1939636|reference BsrF|length 52|copies 2
AACAACCCGGTGCTGATCGGGGAGCCGGGTGTCGGGAAAACAGCAATCGCCG
>1939636|reference BsrF|length 58|copies 1
AACAACCCGTTTGCTTTTACGTATGAAGGAACGCATTTTCCAAAAGGGGAAATTACGC
>1939636|reference BsrF|length 48|copies 1
AACAACCGGGCCGACGAACAGCCCGATGAAGCCGAGCAGCTGAAAGCC
>1939636|reference BsrF|length 51|copies 7
AACAACCGTTCGCACAAAAGCTCGAGCTTGAAAGCAAAATGCAATACGACC
>1939636|reference BsrF|length 43|copies 11
AACAACCTCACTTGTCATACCTTCTGACTATAGGCCTTTATTC
>1939636|reference BsrF|length 46|copies 1
AACAACGCCCGGCGGCCGCGTTCTGTCGAAGTGTAAAAAACTATGC
>1939636|reference BsrF|length 57|copies 1
AACAACGCCGCCAAAACAAGCGTTATTAGTAACATCCCGACCGGTTTGCGCGTATAG
>1939636|reference BsrF|length 51|copies 1
AACAACGGACTGTTGTTGCCGGAGCTTTCGGTGAAAACGAATGATGAGCTG
>1939636|reference BsrF|length 46|copies 11
AACAACGTCTCCCCCTTCCGCTTGACGCGCCGGGCATAGGTTGATG
>1939636|reference BsrF|length 51|copies 1
AACAACGTTTCGATCAAAACGTCTTTTACCTCAAACAGCTCCGCTGCCGTC
>1939636|reference BsrF|length 45|copies 1
AACAACTCGATGGCCATCGTCGCGCCGATCATTACGGGCTTTATT
>1939636|reference BsrF|length 46|copies 13
AACAACTCGATGGCCATCGTCGCGCCGATCATTACGGGCTTTATTG
>1939636|reference BsrF|length 46|copies 1
AACAACTCGCGCGTGCTGAATGGCTTTGTCACGTAATCGTCCGCCC
>1939636|reference BsrF|length 52|copies 1
AACAACTCTTTCAGATAATAAGCAATGGAAAGTGCCGGATACTCCTCCAAGA
>1939636|reference BsrF|length 49|copies 1
AACAAGAAAACATTTTCGTCATGGACGAAGAACGGGCGTATTCGCAAGA
>1939636|reference BsrF|length 13|copies 1
AACAAGAAGCGGG
>1939636|reference BsrF|length 37|copies 5
AACAAGACTACTCGTCAAGGCCGGTCGTCAAAGTCGG
>1939636|reference BsrF|length 46|copies 4
AACAAGAGAGGCAGTTGCCCGCGACACGCCGGCGTGTTTAGCCACT
>1939636|reference BsrF|length 48|copies 3
AACAAGAGCGCGAACATGGACGTCCTAGTGGCGCTTGGAACATCGGCT
>1939636|reference BsrF|length 42|copies 3
AACAAGAGCGGAGCCGGCTGCGACGCCGAAGCGGTGACGACG
>1939636|reference BsrF|length 41|copies 1
AACAAGATAAATGCCAGCCGTGCGAGCGAATCAGAGAAGAT
>1939636|reference BsrF|length 46|copies 1
AACAAGATGTCGTCGTCGGGAATCCGGAACAGGCCGCAGCTGAGGG
>1939636|reference BsrF|length 43|copies 1
AACAAGCGAAACGGCGTGCATCGAAGCGGGTTCGCAAAGGGGG
>1939636|reference BsrF|length 46|copies 1
AACAAGCGACCGACTACCATAAGCAAAAACCGGTGTTGTAAGGGGG
>1939636|reference BsrF|length 62|copies 15
AACAAGCGGCCGTTCCCTGTTGGCCGCCATACAAAAAAGCTTCCGCCGGCGCGGAAGCTTTC
>1939636|reference BsrF|length 43|copies 1
AACAAGCGTCGGCACGTCTTTCGCCAGCCGGTTGATATAGGCG
>1939636|reference BsrF|length 44|copies 13
AACAAGCGTCGGCACGTCTTTCGCCAGCCGGTTGATATAGGCGT
>1939636|reference BsrF|length 52|copies 1
AACAAGCTTTTGCCTGAACTTTTCGAGAAGATGGGGGAATGTCATGAAAATC
>1939636|reference BsrF|length 56|copies 3
AACAAGGGGCGGCGTCCTCGATCGCCTGGCGGATCGCCTCGCTGCTTCCGGATCCG
>1939636|reference BsrF|length 51|copies 1
AACAAGTAGCGGGCGAGCGCCTTCAGCCATTCGACCGGTGACCATTGCTTA
>1939636|reference BsrF|length 60|copies 5
AACAAGTCAGCTTGCAATTCTTCGCGCGTAATGGCGTCCAATGCCGCAAACGGCTCGTCC
>1939636|reference BsrF|length 62|copies 1
AACAAGTCAGCTTGCAATTCTTCGCGCGTAATGGCGTCCAATGCCGCAAACGGCTCGTCCAA
>1939636|reference BsrF|length 43|copies 1
AACAAGTCCTGACGGCATTCCTATTCGAGATGAGTTGTTGCTG
>1939636|reference BsrF|length 44|copies 1
AACAAGTGGCCGAGCAGCTGAAGGCGCAAACCGGCTATCCATTC
>1939636|reference BsrF|length 45|copies 1
AACAAGTGGCCGAGCAGCTGAAGGCGCAAACCGGCTATCCATTCC
>1939636|reference BsrF|length 37|copies 1
AACAATAAACACTCCAAGCAGCGGCGCGGCAAATCCG
>1939636|reference BsrF|length 48|copies 1
AACAATAAATATGTTATGTAAACTTTTAGGCGTGATGGTTTCTTATGT
>1939636|reference BsrF|length 52|copies 1
AACAATAAATATGTTATGTAAACTTTTAGGCGTGATGGTTTCTTATGTGCGG
>1939636|reference BsrF|length 52|copies 1
AACAATCAAATCCGCTTGCCTAAACCCGTCTTCTACAGAATGGACGGCTTCG
>1939636|reference BsrF|length 49|copies 1
AACAATCACTAGACACAAAGCAGGAAGAGATTCTTTCTGTTCCTGCGCT
>1939636|reference BsrF|length 50|copies 1
AACAATCCAGCCGCCGGCAAAACAGCAATCGGCAGCATTAACGCTTTTCC
>1939636|reference BsrF|length 46|copies 2
AACAATCCGAGAATGAGCGCGATCCCGACGAGAAATTCACCCCATG
>1939636|reference BsrF|length 49|copies 2
AACAATCCGGCCGGCCGGAAAATGAGGATGAGAATTAAAATGATGAACG
>1939636|reference BsrF|length 53|copies 2
AACAATCGCGAAAAAACGGTCGCAAGGCGACATCCCATTCACCAGCGATGGAC
>1939636|reference BsrF|length 41|copies 3
AACAATGACAAAGCCGGTTGATCTTGGTTACCGTATGTCGC
>1939636|reference BsrF|length 47|copies 1
AACACAACGTACGCCCCGCCGAGCGCGCCGCCAATGGCTGCGGCGAT
>1939636|reference BsrF|length 47|copies 5
AACACAGAAGCGACAACCGCCGCGCACGCCCCGGTGCCGCACGCCTG
>1939636|reference BsrF|length 30|copies 1
AACACATCCGGCACCGGCCGCTAATCCCCT
>1939636|reference BsrF|length 52|copies 2
AACACATGGCTGACCGGTGCCGCTGTTTCGGTATTTGCCGGTGTCATCCCGC
>1939636|reference BsrF|length 39|copies 1
AACACATTGACAGCGAGCGCTAAATAATGGGCGAGCGAA
>1939636|reference BsrF|length 42|copies 1
AACACATTTTCTTCCGGCGTGCGGGCGACAAGTTGCTCGACA
>1939636|reference BsrF|length 37|copies 4
AACACCAATTGACGGAGCAATCACCTTATTGATCGTG
>1939636|reference BsrF|length 48|copies 1
AACACCACGTATACAACGCGCTGGCCGCCATCGCAGTCGCCCGCTTTT
>1939636|reference BsrF|length 35|copies 59
AACACCATATGGTTCAAGCCGGCAAAATCAATGTG
>1939636|reference BsrF|length 36|copies 1
AACACCATATGGTTCAAGCCGGCAAAATCAATGTGC
>1939636|reference BsrF|length 55|copies 4
AACACCCCAAGACTCGTCAAGAACATGATGATGACCGGAAGTTCGAATAAAAATC
>1939636|reference BsrF|length 56|copies 1
AACACCCCAAGACTCGTCAAGAACATGATGATGACCGGAAGTTCGAATAAAAATCC
>1939636|reference BsrF|length 63|copies 2
AACACCCCCGCTTGCGCGGAGGCGCTTTAAAACATTTGATATCCTTTTGCCCGCAGCGTTCGG
>1939636|reference BsrF|length 45|copies 1
AACACCCCTCATGCCGGCCACGGGGAAATGAATCACTCCGGTTCA
>1939636|reference BsrF|length 30|copies 1
AACACCGAATAAGCCGGTCTTGGTGCTGGT
>1939636|reference BsrF|length 51|copies 1
AACACCGCCACCGCCGGCACGTTCGGCAGCACTTCCTGGAACGCCCGGATG
>1939636|reference BsrF|length 46|copies 1
AACACCGGCACGCCCGGCGGCGGTTCGTAACCGGACGACTGCGCAT
>1939636|reference BsrF|length 58|copies 1
AACACCGGCCTCATTTTAAACTTTGCGCTCAATTATGGGAGCCGGGCGGAAATTACCG
>1939636|reference BsrF|length 38|copies 3
AACACCGGGATGCGCGCACGGACCTCTTTAACGAGCGC
>1939636|reference BsrF|length 46|copies 1
AACACCGGTGAATACATGAAGGAGCTGACCGGCGGCGGGGCGGATG
>1939636|reference BsrF|length 40|copies 4
AACACCGTTTCGTGCGGCTCTGATTGCGTCGTGCCGATCG
>1939636|reference BsrF|length 40|copies 1
AACACCTCGCCATGCTCATCGATTGAGCGGCGGATGTCCT
>1939636|reference BsrF|length 50|copies 1
AACACGAACGTGTTCCAGTGATCGATTTGACAACGAAAAGCAAACATCGG
>1939636|reference BsrF|length 47|copies 1
AACACGACAAAATCGCCCGGTGTGAGCGTCAGCTTTTCCGTATCCTT
>1939636|reference BsrF|length 41|copies 1
AACACGACAAGCGATGGCAATCCTTTTTTTACCATCGCTAG
>1939636|reference BsrF|length 46|copies 1
AACACGACATTCCTCTGTTCGTCGGCGAGCTTGATTCAGTGAAGCG
>1939636|reference BsrF|length 50|copies 139
AACACGACTATATTTAATGGAAGAAACTCGGTTTCGGCCATTTCTTCGAG
>1939636|reference BsrF|length 61|copies 1
AACACGAGCGTGACGTTCGTTTTGATGCCTTTTTCGCTGAACGTTTTTACCGCTTTTAACC
>1939636|reference BsrF|length 42|copies 1
AACACGATCTCCGTCTCTTTCGCTCCGAGGCTGCGGGCGACG
>1939636|reference BsrF|length 47|copies 1
AACACGATGCCAAATGACATGACGAACAAACCGGCAAAATAAATGCC
>1939636|reference BsrF|length 50|copies 1
AACACGATTTGTTCCGCATTCGCACGCTTGGCTTTCGCGGTGAGGCGCTG
>1939636|reference BsrF|length 53|copies 1
AACACGATTTGTTCCGCATTCGCACGCTTGGCTTTCGCGGTGAGGCGCTGCCG
>1939636|reference BsrF|length 46|copies 1
AACACGCAAACAATGGCGTCTTTCGGCTTCATGCGCATGACGCGGG
>1939636|reference BsrF|length 53|copies 3
AACACGCACGCCATCGAGCGCTCCTCCCATCGGATTCCCTCCTTTCTTTCACA
>1939636|reference BsrF|length 34|copies 1
AACACGCCGACCCGCCGGCCGGCAAACAAGGCCG
>1939636|reference BsrF|length 48|copies 2
AACACGCGGCCGGCCGGGACAAAATTCATGCTCGAGAGCTCCTCATAA
>1939636|reference BsrF|length 59|copies 3
AACACGGACGAGAGTGAAATTTTCCGCCCGTCTTTCGTCACGCCGGCTTTCATCGGCCC
>1939636|reference BsrF|length 60|copies 1
AACACGGACGAGAGTGAAATTTTCCGCCCGTCTTTCGTCACGCCGGCTTTCATCGGCCCG
>1939636|reference BsrF|length 46|copies 16
AACACGGCAATCGTAATCACCGTAACCCCCCAGTTGATTCCTTTCG
>1939636|reference BsrF|length 43|copies 1
AACACGGCGTCAACCCCCGGAATTTGCGTCAAATAATAGGAGG
>1939636|reference BsrF|length 45|copies 1
AACACGGGGCGACCACGGTGGCGGGGACGATGATTTGCGCGGCGA
>1939636|reference BsrF|length 43|copies 1
AACACGGGGTTGAAGTCGCCCCGCACATGACGTTCGGTCATAT
>1939636|reference BsrF|length 35|copies 1
AACACGGTATTGTTTTCGCCGTATACCATCCGCGG
>1939636|reference BsrF|length 49|copies 1
AACACGGTCGTCGCTCCGGGATCGGACGCGGCCGTCGTGCGCATTCGCG
>1939636|reference BsrF|length 41|copies 1
AACACGGTGATGACGCGCGAATACTCCATGCGCGTCGGACC
>1939636|reference BsrF|length 55|copies 1
AACACGGTTGCTAATTTCCACTTCATCATGAACTCCCCCTAAAAACAAAAATTCG
>1939636|reference BsrF|length 43|copies 4
AACACGTATTTCTTGGCGCGGGACGCCCGGCGCGGCATCGATG
>1939636|reference BsrF|length 34|copies 42
AACACGTCCGGCTAGAGGAGATTTACCAGTTCAT
>1939636|reference BsrF|length 42|copies 1
AACACGTCGAAAAAGCCGGCGTCCACTCCGGTGACAGCTATG
>1939636|reference BsrF|length 39|copies 11
AACACGTCGATGAAGAGCAGGAAATGGCGCGCATTTATT
>1939636|reference BsrF|length 40|copies 1
AACACGTCGATGAAGAGCAGGAAATGGCGCGCATTTATTT
>1939636|reference BsrF|length 51|copies 1
AACACGTGGACGAACCGTCCTGGTGCGGAATATATGTACTTTAACAACGTC
>1939636|reference BsrF|length 48|copies 1
AACACTAAGCCAAGCGCTTTTGCGGCCCCGGTCGTCGTCGGGATGATC
>1939636|reference BsrF|length 56|copies 1
AACACTCTTACCTTGAGGCTAGCCCTAAAGCTATTTCGGGGAGAACCAGCTATCTC
>1939636|reference BsrF|length 44|copies 4
AACACTGCAACTAAAATTAAAACAAAGTAAGCGTATTTTCTCAT
>1939636|reference BsrF|length 52|copies 1
AACACTGTTTTCGGCCGGCGTCATCGTCATCGAAGGGCTGCGCTTAAAAGAC
>1939636|reference BsrF|length 41|copies 1
AACACTGTTTTCGTGTCATCGCGCACTTCCGAGTTGGCTCC
>1939636|reference BsrF|length 42|copies 61
AACACTGTTTTCGTGTCATCGCGCACTTCCGAGTTGGCTCCG
>1939636|reference BsrF|length 54|copies 1
AACACTTCCTTTGGCACAAACCGCTCGATTTGCGTCGCCAATAAAGCGATGCCG
>1939636|reference BsrF|length 35|copies 1
AACACTTCGACAGCAAAGCCGGCCGCGGCACGCTC
>1939636|reference BsrF|length 44|copies 2
AACAGAAACGGACAAGCACGCTTGATGAGCTGTTGGCCCAGCCG
>1939636|reference BsrF|length 45|copies 1
AACAGAAAGGGTGGCACAGCATGAAATCAACCGTCAACTTGCATG
>1939636|reference BsrF|length 53|copies 1
AACAGAACGGTTGCAGCGTTCATTTTCGGTGTGATCGAACGGGCATTGATCCC
>1939636|reference BsrF|length 50|copies 1
AACAGAAGTGCGGCAGGCGGTCGCCTTGATCAGCAAAACGATCAACGAGG
>1939636|reference BsrF|length 47|copies 1
AACAGAATTTACCGCCGGCGTGCAGACGATATCCATGGATGATTTGC
>1939636|reference BsrF|length 48|copies 1
AACAGAATTTACCGCCGGCGTGCAGACGATATCCATGGATGATTTGCC
>1939636|reference BsrF|length 44|copies 1
AACAGACAAAGGCTTCCAGAGAGGTGCTGGCCCGATATGGCAAT
>1939636|reference BsrF|length 49|copies 1
AACAGACGGAACAAACGACAAAAGAGGCGCTTCAGGCAGCGATCACCGA
>1939636|reference BsrF|length 46|copies 1
AACAGAGATGAAACCGTTTGCAGAAGTGCTGGCTGCCGGCAGTCCG
>1939636|reference BsrF|length 42|copies 5
AACAGAGCTAAACGCCATTGCCGCTGCGGCTACAAGCGGAGA
>1939636|reference BsrF|length 43|copies 18
AACAGAGCTAAACGCCATTGCCGCTGCGGCTACAAGCGGAGAC
>1939636|reference BsrF|length 27|copies 1
AACAGAGCTGGCCCCGGTGAACTACCC
>1939636|reference BsrF|length 53|copies 1
AACAGAGGCGGCTCAACCGCCATCTTTGTCAGAAAATAAAACGAGAAAAACGG
>1939636|reference BsrF|length 39|copies 1
AACAGATGAGATTTACAACATTCTTGATTCTGGCATGAT
>1939636|reference BsrF|length 46|copies 1
AACAGCAAGCAAGCCAGCGAATCGCTAAGTCAACGGAACGGTCTCT
>1939636|reference BsrF|length 52|copies 1
AACAGCAATCGCCGAAGGATTGGCTCAGCAAATTGTCAATAACGAGGTGCCG
>1939636|reference BsrF|length 30|copies 1
AACAGCAATTTGACCGGTTTTCCTTGTCGA
>1939636|reference BsrF|length 60|copies 10
AACAGCAATTTGACCGGTTTTCCTTGTCGAAAGACAGGAACCGTATTTTGTAAATGTCCT
>1939636|reference BsrF|length 30|copies 1
AACAGCACACCGCCCGGCCGAAGCGCATCA
>1939636|reference BsrF|length 49|copies 1
AACAGCACCCAGTCCAGCTCCTCGGCAGACTTCCATTCATCAAACTGGG
>1939636|reference BsrF|length 35|copies 2
AACAGCACTCCAATCGTTTGTATCGCTAGTGCTAT
>1939636|reference BsrF|length 56|copies 5
AACAGCAGAGGTTTCCGACGGGGCTCACCAAGCGGACCGCCGGCAAAAAACCGCCC
>1939636|reference BsrF|length 30|copies 2
AACAGCAGCGATGCCGGCAGCACCCCATGT
>1939636|reference BsrF|length 51|copies 3
AACAGCAGCGATGCCGGCAGCACCCCATGTTTGACAAAATGCAAAAACTGT
>1939636|reference BsrF|length 45|copies 1
AACAGCAGCTGCCCCGGCGTCCGGCGGAGGAAAATGTTCAGCTTA
>1939636|reference BsrF|length 44|copies 1
AACAGCAGTTATCGGAAGAGTATGCACGGCAGCGGCGCGAGAAA
>1939636|reference BsrF|length 48|copies 1
AACAGCATGTTGATCGGCAAGGCGGTGAGCGTAATCCACATCGTCACT
>1939636|reference BsrF|length 54|copies 1
AACAGCATGTTTTTCTCTTCCAAATTGCGGGCCAGCTTTTCCGCAAACACATCA
>1939636|reference BsrF|length 55|copies 17
AACAGCCAAAAGCGGACGAAGCGGACATCTTTTGTCCGCTCAAGAAAAAAACGAA
>1939636|reference BsrF|length 52|copies 1
AACAGCCAGCCATCCAGCGGACAGAAAATCCGACTTGGATCGGCTGAAAGCA
>1939636|reference BsrF|length 39|copies 1
AACAGCCAGTGAGCCAGCGCCGGAACAACAGTGACAGCG
>1939636|reference BsrF|length 57|copies 1
AACAGCCCGGCCGCCGGCCAAGGCGTGCGGCCGCCGTCGAGCAGGCCGACAAGCTCA
>1939636|reference BsrF|length 30|copies 1
AACAGCCCGTTTGCCGGGCGTGAAGGCAAG
>1939636|reference BsrF|length 51|copies 2
AACAGCCCGTTTGCCGGGCGTGAAGGCAAGCATGTCACCGCCCGCAAGCTG
>1939636|reference BsrF|length 49|copies 8
AACAGCCGAGCTGAGGCCGGCGAAAGCGAAAACCGGTGCGGATCAGCCG
>1939636|reference BsrF|length 33|copies 1
AACAGCCGCATGCCGAGATATACGCCGACGATG
>1939636|reference BsrF|length 47|copies 2
AACAGCCGCCTTTTTTACTTTCAAGTCGTTCAGCGCAAATTTGGCCG
>1939636|reference BsrF|length 55|copies 1
AACAGCCGGCGGCAAAACCGCAAGCTAATACGCAAGCGCCGGCAAAAACGCCAGC
>1939636|reference BsrF|length 51|copies 1
AACAGCCGTGCGCGCCGGTGACGGCCTTTGACCGCCAGCTCGGCCGGCTGC
>1939636|reference BsrF|length 51|copies 9
AACAGCCTCTCAATGCTTAGCGCAAAGCCGATGCCCGGCGCTTCCGGGCCG
>1939636|reference BsrF|length 49|copies 6
AACAGCCTTGGCTTATGGCCAAGGCTGTTTTCGTTGGTCGACAACCGCA
>1939636|reference BsrF|length 54|copies 1
AACAGCGAAACGTCCGGGTCGGCGAGATGACGCGGGTGCTGCGCCCCGGCGCGC
>1939636|reference BsrF|length 40|copies 3
AACAGCGAACCCATACCGTTATGCCGGGTATTATTACGAT
>1939636|reference BsrF|length 31|copies 1
AACAGCGATGAAACCGGGCATGATAACAAAT
>1939636|reference BsrF|length 56|copies 2
AACAGCGATGAAACCGGGCATGATAACAAATGCAATCGAAGCAAGGGGGATGAAAC
>1939636|reference BsrF|length 45|copies 1
AACAGCGCAATTACATGGCACTTTACTACTTGGACGACTACTCCC
>1939636|reference BsrF|length 44|copies 1
AACAGCGCATCGAACGGCGCAGCGGCGGCCACGTCCGCCCCCAC
>1939636|reference BsrF|length 54|copies 1
AACAGCGCCTTTTCGGCCATTGTCAAAAAAGAACTGGCCGATTATTTGACGAGT
>1939636|reference BsrF|length 39|copies 1
AACAGCGCTATGGGCGGATCATCAACGTCGCTTCGGTCG
>1939636|reference BsrF|length 46|copies 1
AACAGCGCTTTTTTTGCTTAGTTTTATCGCAAGCGCTTACAACAAG
>1939636|reference BsrF|length 48|copies 2
AACAGCGGACCGACCGGCCCGGAAACGGCGGCGATCGTTTCGCCGGCT
>1939636|reference BsrF|length 45|copies 1
AACAGCGGCGCGAACTCATGCGCGCCCACGGCATGACCGGCCGAA
>1939636|reference BsrF|length 38|copies 1
AACAGCGGCGGCAACAAGCGCCGGCGCGCTGTCTAAAG
>1939636|reference BsrF|length 46|copies 1
AACAGCGGGATGATTCCGAGCGACAACGCCAGCAAATAATGGGAGG
>1939636|reference BsrF|length 42|copies 1
AACAGCGGTCCGGCTTCAGGCCGCGCAAAAAGAAGGCATCAT
>1939636|reference BsrF|length 43|copies 50
AACAGCGGTCCGGCTTCAGGCCGCGCAAAAAGAAGGCATCATG
>1939636|reference BsrF|length 48|copies 3
AACAGCGTCTTCGGATAGCGGGCAAGAAGCGCACCGATTTCCTCAATC
>1939636|reference BsrF|length 46|copies 47
AACAGCTCATTCCAAACCGGGTCAGGACGCAACAGCGCCAACAGCG
>1939636|reference BsrF|length 44|copies 1
AACAGCTCCATGTCGCCTAAGGGGTACCCTGTTTGTCTCTTAGG
>1939636|reference BsrF|length 51|copies 6
AACAGCTCGGCACCCGGTGTGAATACGCGCTGCAAGAAGAGCAACTTGGGA
>1939636|reference BsrF|length 47|copies 3
AACAGCTGAACGACCGGTTGATCAATGAGCCGTCCGATGAGCCGATG
>1939636|reference BsrF|length 42|copies 2
AACAGCTGACCGACCGGCTTGCCGACGATGTTGCTGCGGCCG
>1939636|reference BsrF|length 36|copies 1
AACAGCTGCAGCGAACGTTCCGCGATGTGCTCTTGC
>1939636|reference BsrF|length 58|copies 1
AACAGCTGCCAACCACGTCATCCATTTCGACCGTTGGTGGAACCCGGCGGTGGAAAAC
>1939636|reference BsrF|length 40|copies 5
AACAGCTGCGCCGCCGGCTGCTTGACGCCATCGCGGCCAA
>1939636|reference BsrF|length 55|copies 1
AACAGCTGCTTGTCGACAAAGACGACCGCCGCTTTTTCGCGATTTTGGAACTGCT
>1939636|reference BsrF|length 47|copies 1
AACAGCTGCTTGTCGGCATCGCCAACGTGCTTGGCCATCTTGTTCCC
>1939636|reference BsrF|length 48|copies 33
AACAGCTGCTTGTCGGCATCGCCAACGTGCTTGGCCATCTTGTTCCCA
>1939636|reference BsrF|length 45|copies 3
AACAGCTGGAACGGCTGGGCGAGCCGTACTTTACAACGAAAGGAA
>1939636|reference BsrF|length 42|copies 1
AACAGCTTAGCCAAAACAAGTTCGTGTCGCCGACGACGGCAG
>1939636|reference BsrF|length 40|copies 6
AACAGCTTCGGCGCGCCAGAATACACATGCTTCTCCACCG
>1939636|reference BsrF|length 46|copies 22
AACAGCTTGCCGCGGATGAAACCGTATGGCGCAATGTCAATACGGA
>1939636|reference BsrF|length 64|copies 1
AACAGCTTGGACCGGAACGGACGAAGCGGTGGTTTTTATGGCTTGAGCCGGGCGAGCACCCCAA
>1939636|reference BsrF|length 46|copies 1
AACAGGAAAATCTCCGGCGTCAACACATAGCGCCCGACGATCGCCA
>1939636|reference BsrF|length 47|copies 1
AACAGGAAAATCTCCGGCGTCAACACATAGCGCCCGACGATCGCCAA
>1939636|reference BsrF|length 52|copies 1
AACAGGAAAATTGACCCGCATTCAACCGACGAAGCAAGATTACGAGGCGGTG
>1939636|reference BsrF|length 43|copies 1
AACAGGAAACCCCACTCCCTTTCACACCGGCTTCGTCATTCGG
>1939636|reference BsrF|length 14|copies 1
AACAGGAACAGTTG
>1939636|reference BsrF|length 45|copies 1
AACAGGACGCATCAGTTTCAGCGCCCCTTCACTATAGTTGTCCAA
>1939636|reference BsrF|length 46|copies 1
AACAGGACGCATCAGTTTCAGCGCCCCTTCACTATAGTTGTCCAAA
>1939636|reference BsrF|length 61|copies 1
AACAGGAGGATGAAACAGGAGCGGTTTTGTTCGTTGCGGTGGGTCAAAAAGGCTAACGTTT
>1939636|reference BsrF|length 50|copies 1
AACAGGAGTGATGCCGATGGCCTATTATCCACCGGTCGTACCACACGGGT
>1939636|reference BsrF|length 54|copies 1
AACAGGCACCGCAGCCGGTCGCTGTCGCCCAAGCGCCGGGCCAACGCCCGGTCG
>1939636|reference BsrF|length 44|copies 1
AACAGGCACGCACAGCGCCGAATTTGGCGAACTTTGGCGATCGT
>1939636|reference BsrF|length 45|copies 2
AACAGGCACGCACAGCGCCGAATTTGGCGAACTTTGGCGATCGTG
>1939636|reference BsrF|length 52|copies 1
AACAGGCAGAACAGGCGGTGATCGCATGAATGCAGTGATGTCATTAAAAGGG
>1939636|reference BsrF|length 56|copies 1
AACAGGCCGCCGGCCGGCTTGATGAAGCGGCAGCTTACCTTGAACAAACGGATTTG
>1939636|reference BsrF|length 42|copies 1
AACAGGCGGACGAACCGCCATATTTGTGGCGGCAGATGTACG
>1939636|reference BsrF|length 37|copies 1
AACAGGCGTACCGCGACGAGCTCGTCTACGTCCGGCA
>1939636|reference BsrF|length 54|copies 7
AACAGGCTAAACAGCACCCCGGCCACCAGCGCAATGGCAAACGTCGTAAACCGT
>1939636|reference BsrF|length 41|copies 11
AACAGGCTGGACATCGCTGATCACGTCGATTTGGCTGTTGG
>1939636|reference BsrF|length 42|copies 1
AACAGGCTGGACATCGCTGATCACGTCGATTTGGCTGTTGGG
>1939636|reference BsrF|length 66|copies 1
AACAGGGAAACTGCCTGTTGAATCAGCCCAGTTTATTGTTGCCCATTTGTTTCTGGGGCCGCCTTC
>1939636|reference BsrF|length 52|copies 1
AACAGGGCCAGTAAACCGGAAACGGCAGCCAGAGAGCGAAGCCCGCGGCTGG
>1939636|reference BsrF|length 31|copies 1
AACAGGTGCGGCGCCGGTCATCGCCCAAATC
>1939636|reference BsrF|length 47|copies 2
AACAGGTGCGGCGCCGGTCATCGCCCAAATCGCGCGCGAATTAGGAG
>1939636|reference BsrF|length 57|copies 4
AACAGGTGGCAAAAGGTGAAACCATCACGGTCGTTATTTCCCGCGGTCCGGAGCCGA
>1939636|reference BsrF|length 47|copies 1
AACAGTACCGTGTCCGGCAAGTGCTGCTGGCCGGCGGGGTGGCGGCC
>1939636|reference BsrF|length 37|copies 1
AACAGTAGGAAATCATGTTATCATATGAATAGTCTGA
>1939636|reference BsrF|length 46|copies 1
AACAGTCGGGATTGCGATGATGTTTGCGCCGGCGATCGGGCCGACG
>1939636|reference BsrF|length 44|copies 1
AACAGTCTATGCCGGCGACATTGCGGCGGCCGTAGGTTTAAAAG
>1939636|reference BsrF|length 54|copies 2
AACAGTGCCGATTTACCAAGCGCTTGAGAAAGTGGGCGGCGTGCCGGAGAAGTT
>1939636|reference BsrF|length 44|copies 1
AACAGTGTCAATGCAAGGCGCGGGCTGCCGCCAAAAAGAGACGT
>1939636|reference BsrF|length 39|copies 1
AACAGTTCCAGCAGTCATCTCAAATTTACTCTGATATAA
>1939636|reference BsrF|length 48|copies 1
AACAGTTCGGGCTTCCTTCACCGGGAGCAAACGAATAACAAAGGAACG
>1939636|reference BsrF|length 63|copies 10
AACAGTTCGGGCTTCCTTCACCGGGAGCAAACGAATAACAAAGGAACGGCGGTTGGCCGTTCC
>1939636|reference BsrF|length 64|copies 3
AACAGTTCGGGCTTCCTTCACCGGGAGCAAACGAATAACAAAGGAACGGCGGTTGGCCGTTCCT
>1939636|reference BsrF|length 45|copies 6
AACAGTTGAAACGCCGGCTCGGCACTGTCCGGCGCGCTTCCATCG
>1939636|reference BsrF|length 48|copies 1
AACAGTTTGCGCGCTTCCTGGTACAACTTGACCGGCAACACGACCGCT
>1939636|reference BsrF|length 47|copies 1
AACAGTTTTGGGAAACGGTTTGGGAATATGCCGGTGTGCAGGCAGCG
>1939636|reference BsrF|length 47|copies 17
AACATACACCCGGAACGAGGATGAGGTCAAGCTCATCACGGTCGATC
>1939636|reference BsrF|length 48|copies 1
AACATACACCCGGAACGAGGATGAGGTCAAGCTCATCACGGTCGATCG
>1939636|reference BsrF|length 44|copies 1
AACATACGCTTGCCTCCTACCGGCTTGCCGGCCGCATGCACGCT
>1939636|reference BsrF|length 51|copies 2
AACATACTAATGACCCGTTTGACCGATCCGTCATCATTATAAATAAAGCGG
>1939636|reference BsrF|length 45|copies 17
AACATAGAATAAATAACCGAACGGAGAGGGAAACGAAAGGAGCGC
>1939636|reference BsrF|length 46|copies 2
AACATAGAATAAATAACCGAACGGAGAGGGAAACGAAAGGAGCGCA
>1939636|reference BsrF|length 56|copies 1
AACATAGCCGATCGAAGAGGAAGGTTTCGTCACTTTTTCGCCTCGCAAATAAACGG
>1939636|reference BsrF|length 40|copies 1
AACATAGGCAAAACATAGCAAGGAGGGAAAAGCAGAATCG
>1939636|reference BsrF|length 53|copies 2
AACATAGGGACGCTTCGTCAGCTTCCTTCCTTCGCCGCCTCTTTCCCGGCGCT
>1939636|reference BsrF|length 42|copies 1
AACATAGTTGGAGAAATGATAATGAAAGTGGGACTTGAGGAG
>1939636|reference BsrF|length 51|copies 1
AACATATAGTCCGGTTCATATTGTTCCAAATACCCGCGGCCTTTAATCGCC
>1939636|reference BsrF|length 42|copies 1
AACATATCAAGACCTTGCGTCTGACAAGACATGGGAAGTACG
>1939636|reference BsrF|length 46|copies 1
AACATATCCGCCAACAGAACGAAACGGTGCCGGAACAGCAGCCGCT
>1939636|reference BsrF|length 48|copies 1
AACATATTAGCAGTTTCGTGCAGCCATTAGGAGCAACCATCAATATGG
>1939636|reference BsrF|length 48|copies 2
AACATCAAAACACTCATCGACCTCACCATGCCGATCACGGCCCAAACT
>1939636|reference BsrF|length 40|copies 1
AACATCACGCGTCAGCCCGAGAACAAGATGGACGGGAATG
>1939636|reference BsrF|length 42|copies 11
AACATCAGCGAATGCCGCTTCATATCCGGCTTGTGCGCAAGG
>1939636|reference BsrF|length 42|copies 4
AACATCAGGCGAGAAGGAAAGAGGGAGAGCGGATGAAAACAC
>1939636|reference BsrF|length 39|copies 1
AACATCATCATCATTCCATACGCCGGCTTCGAGTGTTGA
>1939636|reference BsrF|length 48|copies 20
AACATCATCATCATTCCATACGCCGGCTTCGAGTGTTGATGGGCGGTA
>1939636|reference BsrF|length 47|copies 1
AACATCCAATTTCCCGGATTATCCGCTTTAAACGCGACGACATATTC
>1939636|reference BsrF|length 61|copies 1
AACATCCCTTTTTCGTACTTTTTCCGTTCGATTTCCATCACTTTTCCTTGATACTCAAAAT
>1939636|reference BsrF|length 47|copies 1
AACATCCGGATGCCCGGTTTGTGCTCAAGTATTTGCTGCAGCATCCG
>1939636|reference BsrF|length 48|copies 1
AACATCCGGATGCCCGGTTTGTGCTCAAGTATTTGCTGCAGCATCCGC
>1939636|reference BsrF|length 50|copies 1
AACATCGAAATGGCCTGCTGCGGGTCGATCCATTCCTTGCGCTTCGAATC
>1939636|reference BsrF|length 46|copies 5
AACATCGACGTCGCCACCGCCACATGGGGCGGAAAGCGAAACAGCA
>1939636|reference BsrF|length 40|copies 2
AACATCGAGATCATGGAGACGGAGCGGCTGTTTGACCGCT
>1939636|reference BsrF|length 61|copies 12
AACATCGCTTCCGTTTTCGCTCGAGAAGCGGCCATCCGGGGAAGGAATGGTGCAACGCGAA
>1939636|reference BsrF|length 45|copies 6
AACATCGGCTCCGCCGGCGGGCAATGGTTCACCCCGGTCATCAAT
>1939636|reference BsrF|length 45|copies 21
AACATCGGTCCGGTATAATACAGCTTGACCGGCTGGTTCGGGCTG
>1939636|reference BsrF|length 45|copies 2
AACATCGTCATAATTTTTGTCATGCTCGCCGGCGGCAGTTTTTCA
>1939636|reference BsrF|length 19|copies 1
AACATCTAGAAGGCCGGTG
>1939636|reference BsrF|length 71|copies 2
AACATCTAGAAGGCCGGTGAAAAAAGTACACCCTGAGGCAGGGATTTAGGGGGCTTATGTCGAAAAAGGAA
>1939636|reference BsrF|length 58|copies 1
AACATCTATTTAGCAGGTTTGTTGTTATTTGTTTCAGAAATCGGAGGATCAATAGGAA
>1939636|reference BsrF|length 57|copies 2
AACATCTCTTGTTCCGGTGTAAAGTCGAAGTTCATCATCGTTTTGATCCCCCTATGC
>1939636|reference BsrF|length 66|copies 1
AACATCTGCGGGGAGAATGATTTTTGCCAAACTGAAACTGCTGCAAAAGGCGCTGTAAAAAGAACA
>1939636|reference BsrF|length 44|copies 2
AACATCTTAGTACCCGGAGGAGAAGAAAGCAAACGCGATTCCCT
>1939636|reference BsrF|length 57|copies 20
AACATGAAAGCAACCGGTATTGTTCGTCGGATTGATGACTTAGGAAGGGTTGTCATT
>1939636|reference BsrF|length 32|copies 1
AACATGAACAGCAGTCGATGATCATCGTCCCG
>1939636|reference BsrF|length 46|copies 1
AACATGACAAACACCGGGTCATGCGGCGTTTGCAAAATAAGCTCCA
>1939636|reference BsrF|length 45|copies 1
AACATGACTAGAGCCTGCCCCCAGTTCACTGGCAACCAAACAATG
>1939636|reference BsrF|length 52|copies 1
AACATGAGCACTTGGAACGTCTGGTTCAAATATTGCCGCAGCGCCTTCCGGT
>1939636|reference BsrF|length 12|copies 1
AACATGATACAA
>1939636|reference BsrF|length 42|copies 1
AACATGATACAATAACAGCGGATAAAGGAAGAAAAAGGTTTT
>1939636|reference BsrF|length 53|copies 3
AACATGATACAATAACAGCGGATAAAGGAAGAAAAAGGTTTTCTAGGGTTCCG
>1939636|reference BsrF|length 15|copies 1
AACATGATACAATCA
>1939636|reference BsrF|length 50|copies 6
AACATGCTGTCTCCCGTTTGATCGGGGCGCCGCCCGGCTATGTCGGCTAT
>1939636|reference BsrF|length 51|copies 1
AACATGGCAAGATCGTTTTACCGCTATTTATTGCGCTTCCGCCACGGGCGT
>1939636|reference BsrF|length 50|copies 5
AACATGGCCGGCAAACGTCGATAAGACGACGACGCGTTTTGGATCAGCTG
>1939636|reference BsrF|length 53|copies 56
AACATGGTAAGATTGGCGATTGAACGGGCAGAACGGCAGCTGGCCGGGAAAAC
>1939636|reference BsrF|length 30|copies 2
AACATGGTTGAAGCCGGCGCGGACGAAGTG
>1939636|reference BsrF|length 52|copies 8
AACATGGTTGAAGCCGGCGCGGACGAAGTGCCGGAAGAAGTAATGCTGGAAG
>1939636|reference BsrF|length 52|copies 1
AACATGTACCTCGGCGCCGCCTTCAACGGCACGCGCCTTGGCAAACTGTACC
>1939636|reference BsrF|length 40|copies 1
AACATGTCAACAAGAATGGCCGAGACGTTTAAAGAAGAGA
>1939636|reference BsrF|length 26|copies 1
AACATGTGCTGCTCGCGCTGTCTCAT
>1939636|reference BsrF|length 47|copies 1
AACATGTGTTCCACTTGGTTAACTCCTTTTCCCCTGTATTCACTATC
>1939636|reference BsrF|length 45|copies 1
AACATGTTTTTGCATGCGTCTGTCACAACGGTCATTTTCATTGCA
>1939636|reference BsrF|length 45|copies 1
AACATTAGTGGATTCATCGTTTGCCAAACAGGCGATGAATGAGTA
>1939636|reference BsrF|length 52|copies 2
AACATTCAGTCAGCTTTTGCCTTGCATGTGCAGAACAATGGCTGTTGTCTAA
>1939636|reference BsrF|length 53|copies 2
AACATTCCGACTGCAAAAAGTATTGACGATGAAAGAAAAAGAAAAAGAGAAGG
>1939636|reference BsrF|length 45|copies 2
AACATTCCGCCATTTTTCAATGTTTGCAAGGGGAGAAGCACGAGC
>1939636|reference BsrF|length 46|copies 1
AACATTCGAAATATGCGACTTCCGGCTGATATCCCGCTTCAACGAG
>1939636|reference BsrF|length 65|copies 1
AACATTCGATCAAAAAAGAAAGTGGAGGTGAAAAGGCCTTTCCAAATGGAACAAGGATGTGGTTT
>1939636|reference BsrF|length 52|copies 2
AACATTCGTCCGCCCTAGTTGCGGAGCGGTTTTCCTTTCACAAGCATGTGCT
>1939636|reference BsrF|length 40|copies 19
AACATTGACAAACGAGGAACTGGAGCTCGGTTATCGAACA
>1939636|reference BsrF|length 42|copies 14
AACATTGAGGCCATTGTTGGGGATGCCGGCGCACAAGAGCTG
>1939636|reference BsrF|length 37|copies 1
AACATTGAGGCGTTTCAAGAGGTCGACCATGTCATTG
>1939636|reference BsrF|length 45|copies 6
AACATTGCTGTACGGAGTGGCTGACGATTTTTGGATTGAACAAGG
>1939636|reference BsrF|length 45|copies 1
AACATTGCTTCGTACAAGGAAGCGTTAGGCGACAAGCTGGCGACA
>1939636|reference BsrF|length 52|copies 2
AACATTGGCGGTGCCGGGCTTGGGTTCAACGTGCTGTTCGGCATGTCTCCAA
>1939636|reference BsrF|length 38|copies 1
AACATTGGCTGGCGGCGTCATCATCGGTGCAATCGCTT
>1939636|reference BsrF|length 45|copies 2
AACATTTACGTCATGACGAAAGAAGAGCGGCTCGAGGAAGGGATT
>1939636|reference BsrF|length 44|copies 1
AACATTTCCCTTCTTCATTCTGCTAACGTTGCACAGGCAGCTGA
>1939636|reference BsrF|length 49|copies 11
AACATTTCCCTTCTTCATTCTGCTAACGTTGCACAGGCAGCTGAAAAGA
>1939636|reference BsrF|length 50|copies 1
AACATTTCCCTTCTTCATTCTGCTAACGTTGCACAGGCAGCTGAAAAGAG
>1939636|reference BsrF|length 39|copies 5
AACATTTGCCGCTTAATATGAGAGGCGAGCAGCCAAGCT
>1939636|reference BsrF|length 58|copies 1
AACATTTGGCGCGGAAAAACAGGAAGCGAAATGGGAATGGACCGGGCGACGGCCGACT
>1939636|reference BsrF|length 52|copies 1
AACATTTGGGAATGAAGTGTTCTTAACCGACATTATGGGCATCGTCGACGGG
>1939636|reference BsrF|length 47|copies 3
AACATTTTCCACGCCGGCGACGGCAATTTGCACCCGCTTGTGCTGTT
>1939636|reference BsrF|length 66|copies 2
AACCAAAACGAGGGGTGTCCCGCATCTTTTTTGCCTTCCATACCGTTTCGGCCGGAAAGACCTTGA
>1939636|reference BsrF|length 45|copies 1
AACCAAAACGCGACCCGTATGCCGGAAAATATCCGTACTACGTCG
>1939636|reference BsrF|length 32|copies 1
AACCAAAGCGGTGGATCGGCAGCGTATGACAG
>1939636|reference BsrF|length 44|copies 1
AACCAAATACGCAACGGCTGCCAACTACTGGATTCGGATCAGTG
>1939636|reference BsrF|length 50|copies 1
AACCAAATGGCCATCAGCAGGATAAGAGAGAAGAGAAACGTATAACGAAA
>1939636|reference BsrF|length 51|copies 1
AACCAACAGGCAAAGGAGGATGGTTATGAAAGCGTTGAATTTTATTAACGG
>1939636|reference BsrF|length 49|copies 5
AACCAACGGCGTTTTCGTCGCCTTGTCGTACACCGGGCGAAGCTGGGCT
>1939636|reference BsrF|length 54|copies 1
AACCAAGAGGCGTGCCTCTTGGGGTTGTAGGACCGCTCATATGGGAGTGAGAAA
>1939636|reference BsrF|length 49|copies 1
AACCAAGCATACATAGCAAGGGAACTGGCGAAATGGCTGAAACAGAAAG
>1939636|reference BsrF|length 60|copies 15
AACCAAGCGGCTCCCTTTTGGCCGAACGGCACAAAAATCAGGGCGGTAAACAGCGGGGCC
>1939636|reference BsrF|length 45|copies 1
AACCAAGGGCTGAAATTCATTTGCCGGCCGGTGCAGCTTGTCGTG
>1939636|reference BsrF|length 47|copies 1
AACCAATCTTCCTATTCCGCGTTGAGCATATGAAACACCCGCTCGAC
>1939636|reference BsrF|length 35|copies 2
AACCAATGCCGGAGCTGACCGGAGCAACAGCCATG
>1939636|reference BsrF|length 61|copies 1
AACCACAAACGCCTCCCCATCCACCGTTACTTCCCCGTATTTATTGACATTAGCGTGGTGG
>1939636|reference BsrF|length 23|copies 1
AACCACCCGGCTGACGAGGCGAC
>1939636|reference BsrF|length 47|copies 1
AACCACCTTCTCGGCTTTCATCATCGCCTCAGCGGCTTTTTCTAACT
>1939636|reference BsrF|length 50|copies 1
AACCACGAAGCGAACTCCGGCCCGCGGAGCGCTTCTTTGTACACTCGGTA
>1939636|reference BsrF|length 51|copies 5
AACCACGACCGGACTTTGGCGTTGACCAAGCCCGCCGGCGGATTCGAATAG
>1939636|reference BsrF|length 51|copies 62
AACCACGTCTTTATTGAAATTGAGGACGACGGCGCCGGCATTTCCCGGGAG
>1939636|reference BsrF|length 52|copies 2
AACCACGTCTTTATTGAAATTGAGGACGACGGCGCCGGCATTTCCCGGGAGA
>1939636|reference BsrF|length 41|copies 20
AACCACTCCTCAATTTGATTGGTGCTTGTCACCGAGTCGAT
>1939636|reference BsrF|length 16|copies 1
AACCACTTTATGAAGG
>1939636|reference BsrF|length 43|copies 1
AACCAGACGGAACGCGATTACGCCGTCGTGAACGCGGATGATC
>1939636|reference BsrF|length 52|copies 2
AACCAGACGTCTTTTTGCGCGTTGACGATGTCGACCAAGTTCATGCTTCCAG
>1939636|reference BsrF|length 47|copies 1
AACCAGCGGAATTCCTGCTCATAGGCGCGCGCGTATCGCCCCTCTTT
>1939636|reference BsrF|length 43|copies 1
AACCAGGCGTTGCAACGCGCAGATCAAATCCAATATTTAGAGG
>1939636|reference BsrF|length 45|copies 1
AACCAGGGGCTGTCATTTTGCATCCAGCTCCGGTCAACCGCGGGG
>1939636|reference BsrF|length 46|copies 1
AACCAGGGGCTGTCATTTTGCATCCAGCTCCGGTCAACCGCGGGGT
>1939636|reference BsrF|length 46|copies 3
AACCATCGCCTTATTTTGTTCGTCCGACACCGGGTTGACGCACGGG
>1939636|reference BsrF|length 47|copies 1
AACCATCGCCTTATTTTGTTCGTCCGACACCGGGTTGACGCACGGGG
>1939636|reference BsrF|length 39|copies 2
AACCATCTGTGGAGCCGGCTTATTACCGCGAATTTCAAG
>1939636|reference BsrF|length 40|copies 1
AACCATCTTCCATTTCAGCATGCAAAACGACACTTTTGTT
>1939636|reference BsrF|length 50|copies 19
AACCATGAATTTTGCCGGATGGCGGAGATAATGCCGGCAACCACGCCGAT
>1939636|reference BsrF|length 40|copies 1
AACCATTATGCGCGGTATCGAATGGTGCATCGATTACAAC
>1939636|reference BsrF|length 50|copies 7
AACCATTCCGGCGCCGGCGTAGTGATCAGAAGGAAAAACAAACAAGACCA
>1939636|reference BsrF|length 42|copies 13
AACCATTCGTCTGCCGGCAAGTGCTCCCGCAACACGGTGCGG
>1939636|reference BsrF|length 30|copies 2
AACCCAACCAGCGCCGGCTGCGCCGCGGGC
>1939636|reference BsrF|length 49|copies 1
AACCCAACCAGCGCCGGCTGCGCCGCGGGCAAATTCGGAAGCGACACCT
>1939636|reference BsrF|length 50|copies 7
AACCCACCGCGATTAGCCATCCCCATCGTTTCATGTTTGACACCTGCCTT
>1939636|reference BsrF|length 37|copies 1
AACCCAGCCGGTGCGGCGCCCACGAGGCTGCGGCTGC
>1939636|reference BsrF|length 47|copies 1
AACCCAGTCAAACTCCGAATGCCAATGACTTATCCTTGGGAGTCAGA
>1939636|reference BsrF|length 31|copies 1
AACCCAGTGGATACCGGTAAGATCTAAGTTA
>1939636|reference BsrF|length 59|copies 1
AACCCATCCCCACCCCCTTTCAAGCAACGGAAGAACGATTCACCGATCAAAATTTCACA
>1939636|reference BsrF|length 45|copies 1
AACCCATCTCGCCACAGCACTTGGCATTCAGGCGTGCCAACAAGG
>1939636|reference BsrF|length 10|copies 1
AACCCATGCC
>1939636|reference BsrF|length 48|copies 17
AACCCATGCCGTTCAAACTGCTTCAACGCTTGTTCGCTCGTTAAATAA
>1939636|reference BsrF|length 36|copies 1
AACCCCATGCTGCCCGGCGCCGGTTTCGGCGATCAA
>1939636|reference BsrF|length 49|copies 1
AACCCCATGCTGCCCGGCGCCGGTTTCGGCGATCAACTTTTTCTTGCCC
>1939636|reference BsrF|length 54|copies 1
AACCCCCAGCCGCCCGGTATGCCATACGGGTTATGCACCGCCCAGTCGCCGTAG
>1939636|reference BsrF|length 58|copies 3
AACCCCCATTTTTTCCAATCGGGCAATCGCATCTTGGTCGGCCGGCTCGTAAATGGTC
>1939636|reference BsrF|length 44|copies 2
AACCCCGAACATCGCCGGCTCGGTTATGCCGAGATACGCTGAAA
>1939636|reference BsrF|length 44|copies 1
AACCCCGATAAACATTGTCGTTTGCAACATGCCGCGAGCTTCCG
>1939636|reference BsrF|length 44|copies 1
AACCCCGCTGATCGACAGCGCCCCGACAAGAAAGAGCGGCGCGG
>1939636|reference BsrF|length 55|copies 1
AACCCCGGACTATATTTCGCAGGCCTATCGCTGCATCCCACGCTGCAACCTGACC
>1939636|reference BsrF|length 53|copies 1
AACCCCGTCCGGCTTTTGAAGCGGCGCAGCAAAATATGGCTTTCCACTCTCGT
>1939636|reference BsrF|length 39|copies 1
AACCCCTAAAATATATGAAGAGCCGGGCTTCTCACCCGG
>1939636|reference BsrF|length 48|copies 1
AACCCGAACACGATGCCAAGGAGCCGAAACCATGTCGGCCGCTGGCCT
>1939636|reference BsrF|length 50|copies 1
AACCCGAACAGGGAGCCCCACGGGGCATCGCCTACATATTTCACAACTTG
>1939636|reference BsrF|length 45|copies 3
AACCCGAACGGCAGCTTGGCGGATATCGCCGGCATTGTCAACGAG
>1939636|reference BsrF|length 45|copies 2
AACCCGACCGGCAGGCCGATCACCAGCCCCGGCCGCGCCTCTCCT
>1939636|reference BsrF|length 50|copies 2
AACCCGACGAGCGGCCGGTTATGCTGTATTTAGAGGCAGTGCAACAGTAT
>1939636|reference BsrF|length 49|copies 1
AACCCGAGCGCCTCATAAATGTGCATCGCCAACGCCATCACCTCGGCGT
>1939636|reference BsrF|length 54|copies 1
AACCCGATTCATACGATCGACGACGAAGCGAAAAAAGCCGGCCTGCCGGGGATT
>1939636|reference BsrF|length 49|copies 1
AACCCGATTTGCTCGAGGAAATCGATCGCCGCCCCGAGGCCGATCGCCC
>1939636|reference BsrF|length 39|copies 1
AACCCGCATTGATCAGGACAATCGAGAGAACAGACAGAC
>1939636|reference BsrF|length 54|copies 1
AACCCGCCGCGGATGTGGCCAACCAGCGCCAAGGCAAAGCGGATGATCCGCTTG
>1939636|reference BsrF|length 51|copies 1
AACCCGCCGTCGCGTTTTTTAGATGAAATTCCGGCGCATTTGCTTGAGACG
>1939636|reference BsrF|length 57|copies 1
AACCCGCCTTCCGGCCCAAAGACGGCTAAAAGCGAGCCGCCGGGCTGAAGGCGGGCG
>1939636|reference BsrF|length 42|copies 1
AACCCGCGCAGCCCGATTCGCTTCGCTTCAAAGTGCGTCATC
>1939636|reference BsrF|length 39|copies 2
AACCCGCGGTGTGACACCATCGTCGCATCGTACAACACA
>1939636|reference BsrF|length 31|copies 1
AACCCGGAAGAATTCGCCGAGGCGTTCGCCC
>1939636|reference BsrF|length 44|copies 1
AACCCGGAAGAATTCGCCGAGGCGTTCGCCCGGGCGTGGTTCAA
>1939636|reference BsrF|length 62|copies 1
AACCCGGAAGTGAAAAAATACTTAATTGACGCCGCCAAATGGTGGATTAAAGAAACGGATAT
>1939636|reference BsrF|length 57|copies 1
AACCCGGAGTCGATTTCGTCCAAAATGGCGATTTTCGGCTCAAGCATCATCAGCTGC
>1939636|reference BsrF|length 43|copies 1
AACCCGGATTGGCGCGTTTACTTCGGCGCCATCGAAAGCATGT
>1939636|reference BsrF|length 47|copies 1
AACCCGGCAGCAATGAGGACGATAAAAGCGCCGGTCACCTTAAAGAA
>1939636|reference BsrF|length 52|copies 1
AACCCGGCGCCGATGCGCGTGTTTGTTTCGGGAAGCCGGTGTCAGCTAAAAG
>1939636|reference BsrF|length 49|copies 1
AACCCGGCGCTTGGCCGGTATGACATTTCCTCGCTCTCAAGCATTTCCG
>1939636|reference BsrF|length 47|copies 10
AACCCGGCGGAAGCGGCGGAAAAGCTGTCCGCTGTGTTGGGCGCTTC
>1939636|reference BsrF|length 52|copies 3
AACCCGGCGGCGGGGAATAGGGCGGCATGGCTGGCAGCGGCGGCGTATAAAA
>1939636|reference BsrF|length 39|copies 1
AACCCGGGTCAGCCAAATCGCCCGACCGTGCATGACCGT
>1939636|reference BsrF|length 40|copies 38
AACCCGGGTCAGCCAAATCGCCCGACCGTGCATGACCGTC
>1939636|reference BsrF|length 41|copies 2
AACCCGGGTCAGCCAAATCGCCCGACCGTGCATGACCGTCA
>1939636|reference BsrF|length 44|copies 1
AACCCGTCAACAACATGATTGGTCATATAAATTGTAGCATGGCG
>1939636|reference BsrF|length 56|copies 1
AACCCGTCGACCGTTTTCAACCATTGGTACTCCATCGTCGTTTGAACCAATGCCTT
>1939636|reference BsrF|length 57|copies 1
AACCCGTCTGCTCCCGGTGCCCCGACGTTTATGCGCATTTTTATCGAAAACGCCATC
>1939636|reference BsrF|length 54|copies 1
AACCCGTGTTCTTCCGGCAAAAACCAAAGCTGCAAAAAGTTCACTTCTTCGGTC
>1939636|reference BsrF|length 49|copies 1
AACCCTAAATAGCTGAGCGAGGCGGTCGATAAAATGGCCGTTGCCATGC
>1939636|reference BsrF|length 50|copies 3
AACCCTATCGCCGCCGGCGCGATGCGCTTCGCTTTGTCGGTGAAACGTTT
>1939636|reference BsrF|length 51|copies 2
AACCCTATCGCCGCCGGCGCGATGCGCTTCGCTTTGTCGGTGAAACGTTTA
>1939636|reference BsrF|length 55|copies 1
AACCCTGAAAGCGCAGGTGATGGGCAGTTTACGGGAGGACAATTTCATTATGATC
>1939636|reference BsrF|length 56|copies 3
AACCCTTTAATGCCGAACGTCTCTGATTCAAACCCAAGGGCGATGACAAGGTAGTC
>1939636|reference BsrF|length 62|copies 1
AACCCTTTTTTTTCAAAGCGGGAGACAATTTCGCCGATCAAATTGCGCTGAACCCCGTCTGG
>1939636|reference BsrF|length 46|copies 1
AACCGAACACATCGCCGGTTAAACATTCCGAATGGACGCGCACGAG
>1939636|reference BsrF|length 54|copies 1
AACCGAACGCGGATCGGCCGTCCCGTTCGGTTTTGTTTTGTCATCGCCGCCAAT
>1939636|reference BsrF|length 30|copies 1
AACCGAACGGCCGCCGGTCGTCACGATTAT
>1939636|reference BsrF|length 47|copies 12
AACCGAACGGCCGCCGGTCGTCACGATTATGGGGCACGTTGACCACG
>1939636|reference BsrF|length 56|copies 1
AACCGAAGCTGATCGACCCGCCGGAGCGGTTTTTAATGCCCGGCGGCATCGTTCGC
>1939636|reference BsrF|length 43|copies 1
AACCGAATCCGAACTTCAAGTTGCCGAAAGATCCGTCAACACC
>1939636|reference BsrF|length 41|copies 1
AACCGAATTGCAGCAGCTCGGCGTGCAGGCGGCGATCGACG
>1939636|reference BsrF|length 47|copies 1
AACCGAATTTCTATTGAACTCAATGACCAATATTACAACATGCGCGA
>1939636|reference BsrF|length 53|copies 1
AACCGACAATAATGCCGGCTGCCCCTAACAAAATCGGCCAAATAAACAGGGCG
>1939636|reference BsrF|length 9|copies 1
AACCGACCA
>1939636|reference BsrF|length 43|copies 1
AACCGACCATATTTTATTTATTGCCGCCGGCGCGTTCCATATG
>1939636|reference BsrF|length 44|copies 2
AACCGACCATATTTTATTTATTGCCGCCGGCGCGTTCCATATGG
>1939636|reference BsrF|length 45|copies 1
AACCGACCCACATCGGCGCGGCCGTAAACAAGGCAGCGGTGGCCA
>1939636|reference BsrF|length 49|copies 1
AACCGACGCCAAGCGCATAGGCAACCGGACAGCCGATGATGAAGCCGCG
>1939636|reference BsrF|length 50|copies 9
AACCGACTTCATCTTTTTCGTCCGGCACGCCAAACACCATGACCGCCCGG
>1939636|reference BsrF|length 50|copies 16
AACCGACTTGCGCCGCGGCCGCAGGAACGCCTGCGGCGGTGAGCAGAAAA
>1939636|reference BsrF|length 51|copies 1
AACCGACTTGCGCCGCGGCCGCAGGAACGCCTGCGGCGGTGAGCAGAAAAA
>1939636|reference BsrF|length 45|copies 1
AACCGAGAAAAACGTATAATCGGCGCCAAACGCTTCAGCAGCGAG
>1939636|reference BsrF|length 40|copies 1
AACCGAGAAGACCCCCACTTCCACGCGTGAGCGTCAGTAG
>1939636|reference BsrF|length 47|copies 1
AACCGAGAATCAAGCCGATGGCGGGCGGTGCCGGCATACGCTGGCGC
>1939636|reference BsrF|length 38|copies 1
AACCGAGCAAGCTGATGAGACCAAGACCAGCAAGCACG
>1939636|reference BsrF|length 41|copies 1
AACCGAGCAAGCTGATGAGACCAAGACCAGCAAGCACGTAG
>1939636|reference BsrF|length 32|copies 1
AACCGAGCCGAGCGCCGGCTCGAACGCCGCCG
>1939636|reference BsrF|length 44|copies 1
AACCGAGCCGGACGGAATTTTGCCGACGATGCGCGCTTCGCTGT
>1939636|reference BsrF|length 52|copies 14
AACCGAGGAAAGAAGCGGCATGAAATGGGCCGCCCGCCATCATTGGGCCGTT
>1939636|reference BsrF|length 51|copies 6
AACCGAGGATTTGCGAACGTATAAAAAACTGCTCGTCGCCCGGCCCATTGT
>1939636|reference BsrF|length 45|copies 2
AACCGATCAAACGCATCATCATCCCGCACCGGCTCGTGGAGCGGG
>1939636|reference BsrF|length 37|copies 2
AACCGATCGCAAACGCTGCGACTTTGTAATACGTCGT
>1939636|reference BsrF|length 38|copies 1
AACCGATCGCAAACGCTGCGACTTTGTAATACGTCGTG
>1939636|reference BsrF|length 45|copies 1
AACCGATCGCCATCCGCATGATTTACGAAGTGAGCCAAGCGGTGT
>1939636|reference BsrF|length 44|copies 1
AACCGATCTGTTTTTGCCAGCGATGATGCCGGTTGTAGCCATGC
>1939636|reference BsrF|length 43|copies 2
AACCGATGCGAAAGACGTCGTTTACGTCCGCATCGACCGCACC
>1939636|reference BsrF|length 45|copies 8
AACCGATGGCCGACCGGCTGCATGAAAAGATGGCCATGGAACGCG
>1939636|reference BsrF|length 45|copies 4
AACCGATGGGCGAACGCTTTTCTTGAAGCCGGCGTCCGCAAAGGG
>1939636|reference BsrF|length 46|copies 1
AACCGATGGTGAACATGGGAGCTTGGCAAAGCAAAATGGACGCAAA
>1939636|reference BsrF|length 50|copies 2
AACCGATGTAGGCGGCGGCGACGCCGTCCATCAAAAATGAGGCCCCAGCT
>1939636|reference BsrF|length 51|copies 1
AACCGATTTCAAACCGGTCGATCGTTTCCTTTGTCCATCCGCGCGCCTGCA
>1939636|reference BsrF|length 55|copies 1
AACCGCAAAAGAACTGAAAAACCGGCCGCATCGCCTGAATCCGGACGGCTCGGCC
>1939636|reference BsrF|length 48|copies 6
AACCGCATCCATCCCGGTAATTTCTTTTAAGTGCTCTTGCAAGTCGTA
>1939636|reference BsrF|length 38|copies 1
AACCGCATCGATGACCGTCTCACCGCGTTGGTTGACGA
>1939636|reference BsrF|length 43|copies 1
AACCGCATCGCCAAAACGGCGGACGACATGTTCGAGAGCGGCT
>1939636|reference BsrF|length 44|copies 1
AACCGCATCGCCAAAACGGCGGACGACATGTTCGAGAGCGGCTG
>1939636|reference BsrF|length 50|copies 2
AACCGCATTTCGGCCTGCATCATCCGGAAAGAAGTGCCGTCGATCAACGC
>1939636|reference BsrF|length 49|copies 1
AACCGCCAATTGTTTCGGCTTGTCCGCTCGTCATCTTCCGTCCGCTGCT
>1939636|reference BsrF|length 54|copies 1
AACCGCCACTTGGGCAAACCCGGTCAATGTCGCCTTGCCGAGCTCGTTGTTGCG
>1939636|reference BsrF|length 55|copies 4
AACCGCCAGCTCGGCGAAATCAAGTCGAACAACGAAGCGGAATATGCGGCGTTTT
>1939636|reference BsrF|length 48|copies 1
AACCGCCATCCTAGGAAATCTCGCAGCTTTTGATTTCCCTCTCTGCAG
>1939636|reference BsrF|length 49|copies 1
AACCGCCGGAGACGGAGGAGAAACTGCGCCGCCGGCAGCTTGAACGACT
>1939636|reference BsrF|length 48|copies 3
AACCGCCGTATGATCCGGACCTTATCCGCGCGCAATGCCGCGACGGGG
>1939636|reference BsrF|length 49|copies 1
AACCGCCGTATGATCCGGACCTTATCCGCGCGCAATGCCGCGACGGGGA
>1939636|reference BsrF|length 38|copies 1
AACCGCCTCCTCAGTGCCGCGCTACTTGACGTTTTCGG
>1939636|reference BsrF|length 42|copies 10
AACCGCGAAAAGCAAGTGCTTCTTCAACGGCGCGATATGCCT
>1939636|reference BsrF|length 43|copies 2
AACCGCGACTTGACGGTCATCGCCGCCGGCGGCGACGGCGACG
>1939636|reference BsrF|length 43|copies 1
AACCGCGATAAAGAAACTGTACACCATATTGAACGTTTGCATG
>1939636|reference BsrF|length 60|copies 1
AACCGCGATTTTTATCTTGATCCTTATTTCTGTTTTAGCCCACCGGCAAGAAAGCTTTGC
>1939636|reference BsrF|length 44|copies 1
AACCGCGGCTGCACGGGAGCGATCGTCGGCTATCAGCCGTTTGG
>1939636|reference BsrF|length 44|copies 5
AACCGCGTAATGGACGACACCGTGCTTGACGTATGTCGGGTCGT
>1939636|reference BsrF|length 43|copies 4
AACCGCGTCACTCCCGGCTCGACGATGGCGAGAAAATCGTCCG
>1939636|reference BsrF|length 30|copies 1
AACCGCGTCCTCCCCGGTGATCATCCGCCG
>1939636|reference BsrF|length 50|copies 2
AACCGCTACTTCCACGTCCGTTACGGCTTCAATTTCATATACATCGTTGG
>1939636|reference BsrF|length 45|copies 7
AACCGCTCCGTTTTCAGCCACGCGAGCGCATCGCCGCGTTTTGAA
>1939636|reference BsrF|length 47|copies 1
AACCGCTCCGTTTTCAGCCACGCGAGCGCATCGCCGCGTTTTGAAGC
>1939636|reference BsrF|length 49|copies 1
AACCGCTCCTTGCACGAGGACATTGCCGCCGGTGATGGCCGCTGCGACC
>1939636|reference BsrF|length 57|copies 1
AACCGCTCCTTGCCGTGAACGCGTATATATTCATCCGGGTCAAGGCCGTTCGGAATG
>1939636|reference BsrF|length 45|copies 4
AACCGCTCTTAAGGCGCGATTTGGACGCGCTTGTTGCGCGGCTGT
>1939636|reference BsrF|length 37|copies 2
AACCGCTGACACTTCCGGCGTCGTGACGACGATCGCC
>1939636|reference BsrF|length 53|copies 5
AACCGCTGATGTTTCGGACGAATACACGATCCTGCCTGTGTACATTGTTCTTC
>1939636|reference BsrF|length 54|copies 1
AACCGCTGATGTTTCGGACGAATACACGATCCTGCCTGTGTACATTGTTCTTCA
>1939636|reference BsrF|length 54|copies 5
AACCGCTGTTTTTGCTCGGGCGTGCCGCTCGATTGAACCGGCGGCCCGCCAAGG
>1939636|reference BsrF|length 55|copies 1
AACCGCTGTTTTTGCTCGGGCGTGCCGCTCGATTGAACCGGCGGCCCGCCAAGGC
>1939636|reference BsrF|length 45|copies 3
AACCGGAACAGCCAAAAGCATAGCGATACCGGTCGTCAGCAGCGT
>1939636|reference BsrF|length 46|copies 1
AACCGGAACAGCCAAAAGCATAGCGATACCGGTCGTCAGCAGCGTG
>1939636|reference BsrF|length 30|copies 2
AACCGGAAGCGCGCCGGCGTTGAGCAAGTC
>1939636|reference BsrF|length 31|copies 1
AACCGGAAGCGCGCCGGCGTTGAGCAAGTCG
>1939636|reference BsrF|length 50|copies 1
AACCGGAAGCGCGCCGGCGTTGAGCAAGTCGGCGAGCTGCTGCGCTTCTT
>1939636|reference BsrF|length 51|copies 1
AACCGGAAGCGCGCCGGCGTTGAGCAAGTCGGCGAGCTGCTGCGCTTCTTT
>1939636|reference BsrF|length 45|copies 1
AACCGGACAAATTCAAACAGCCAGCCATCCAGCGGACAGAAAATC
>1939636|reference BsrF|length 56|copies 1
AACCGGACACGACGCCGGTGAAGTTGACGGAAGAACCGCCTTTAGCGGTCAAACGG
>1939636|reference BsrF|length 56|copies 1
AACCGGACCGGGATTGACAGCGGTGACAAACACGCCAAACCGGCTCGCCTCGAGGC
>1939636|reference BsrF|length 38|copies 1
AACCGGACTATACTACCTAATGGCGCGGTATTATGAGG
>1939636|reference BsrF|length 63|copies 1
AACCGGAGCCGCCAGCAACGCCGATGACAACGGGCTTCTTTGCCATCTTAATTCTCCTTTCTC
>1939636|reference BsrF|length 55|copies 2
AACCGGAGCGAAAATTTCGTCCGTCCAAATCGTCATGCCCGGCTTGACATGGTCA
>1939636|reference BsrF|length 33|copies 27
AACCGGATCAACGCCGGCATGTATATTTTGGAG
>1939636|reference BsrF|length 55|copies 1
AACCGGCAAATGGGCCGGCAAGAAAATGCGCGCCGAGCGAACGTATTCAAGAAAG
>1939636|reference BsrF|length 47|copies 1
AACCGGCCAACCGGAAAGTCTCATCGTACGCCAGGCGAAAGCGGATG
>1939636|reference BsrF|length 20|copies 1
AACCGGCCATCATTGCTACG
>1939636|reference BsrF|length 49|copies 1
AACCGGCCCATTGATCGTTCGACGGCCTATCGCATTTTGCGGGAGGCGG
>1939636|reference BsrF|length 39|copies 4
AACCGGCCGGAAGCCGGTGGACAGATGAACAATGGAAGG
>1939636|reference BsrF|length 46|copies 1
AACCGGCCGGAAGCCGGTGGACAGATGAACAATGGAAGGCGATTGC
>1939636|reference BsrF|length 55|copies 3
AACCGGCGCCAGCGAACGTTTTCGTCACGCTTTGTGGGGAAATCGCAAACACATC
>1939636|reference BsrF|length 48|copies 1
AACCGGCGGCCTCTGTCCGGCCAACTGGAAGCCGGGGCAAGCGACGTT
>1939636|reference BsrF|length 43|copies 1
AACCGGCTCGGCTGGAATCATCACCGCCGTCGCGATGAGCGCG
>1939636|reference BsrF|length 42|copies 1
AACCGGCTGCCCATATCCATCCAGCCCGGCATGTTCACTTCG
>1939636|reference BsrF|length 35|copies 1
AACCGGCTGTGCCGGAAGGCGAATTCCCGGAAACG
>1939636|reference BsrF|length 60|copies 2
AACCGGCTGTGCCGGAAGGCGAATTCCCGGAAACGCGCGAGAAAATGAGCGGCATTCGCC
>1939636|reference BsrF|length 61|copies 2
AACCGGCTGTGCCGGAAGGCGAATTCCCGGAAACGCGCGAGAAAATGAGCGGCATTCGCCG
>1939636|reference BsrF|length 54|copies 2
AACCGGCTGTTAACCGGTAGGTCGTAGGTTCGAATCCTACTTGCGGAGCCATTT
>1939636|reference BsrF|length 55|copies 1
AACCGGCTGTTAACCGGTAGGTCGTAGGTTCGAATCCTACTTGCGGAGCCATTTT
>1939636|reference BsrF|length 41|copies 1
AACCGGCTTCATCACCCGAACGGACGGCCGCAGCTTTGTTG
>1939636|reference BsrF|length 55|copies 1
AACCGGGATGCGGGCGGCTGCGCGGGCGGCCATCCCCCTCCGTATAGAGGGCAAG
>1939636|reference BsrF|length 52|copies 1
AACCGGGCAAAGTCATGTTTGAAGTGGGCGGTGTTTCCGAGGAAGTGGCACG
>1939636|reference BsrF|length 58|copies 1
AACCGGGGAGAAAACGGCGATCACGCTCCCTGCTTCGAACGTGTTGAAATACGTATTG
>1939636|reference BsrF|length 44|copies 3
AACCGGGGCACGAAGTCGGCCTGCATCATTACCGTCAGATTCCC
>1939636|reference BsrF|length 51|copies 6
AACCGGGGCGGCGCCGGTGTCGCAAATTTTTACGACGGTAATGAAAAGCAG
>1939636|reference BsrF|length 52|copies 1
AACCGGGGCGGCGCCGGTGTCGCAAATTTTTACGACGGTAATGAAAAGCAGT
>1939636|reference BsrF|length 55|copies 2
AACCGGGGCGGCGCCGGTGTCGCAAATTTTTACGACGGTAATGAAAAGCAGTCTG
>1939636|reference BsrF|length 51|copies 1
AACCGGGGCTGCACCGCTCGATTTTAGGGGACGGAACAGCGACGATGATTT
>1939636|reference BsrF|length 52|copies 1
AACCGGTCAAGCCCTTGATATTGCAAGGCATTTTCGTTCATCGTGCCATCTT
>1939636|reference BsrF|length 46|copies 1
AACCGGTCGCCGATCGTCGACGATGGAAAAGTTGTGGGGGCGGTCG
>1939636|reference BsrF|length 46|copies 1
AACCGGTCGGCCGCCGGCGTGCGCGCTGCGCCGTCAAGCGAGCGGG
>1939636|reference BsrF|length 53|copies 1
AACCGGTGATGACGCCGGCGAGCCGCTCGTTTTCCGCCGGCTGGACGTTTTCC
>1939636|reference BsrF|length 60|copies 1
AACCGGTGCGACGATTGCCATCAGCCAGAGGGAGCCGACCAATCCGGATTTGATCCCAGC
>1939636|reference BsrF|length 45|copies 1
AACCGGTGGATGGCTATGTGATTCACGGGGAAGCCGGGCATCAGT
>1939636|reference BsrF|length 49|copies 1
AACCGTAAACTGCCGATCCGTAAATGAAGTGACGGTCAGGCAGACGCCG
>1939636|reference BsrF|length 55|copies 3
AACCGTAACCGGCCCGGTTACGGTTTTTACAGCACCTCGGTAATGTGCGGCATAT
>1939636|reference BsrF|length 39|copies 1
AACCGTAATTTCTACCGTTTCACCGATCAAGTCTTCAAG
>1939636|reference BsrF|length 42|copies 2
AACCGTAATTTCTACCGTTTCACCGATCAAGTCTTCAAGCTC
>1939636|reference BsrF|length 46|copies 2
AACCGTAATTTCTACCGTTTCACCGATCAAGTCTTCAAGCTCATCG
>1939636|reference BsrF|length 46|copies 16
AACCGTACCAGCGCCGGTATAGTTGACCGCTTTCGCCGCCTTGACC
>1939636|reference BsrF|length 47|copies 1
AACCGTAGGCGCAATTAATGCGGGCAATGTCCATGCCGTACAAAAGA
>1939636|reference BsrF|length 39|copies 1
AACCGTATGCATGGGTGCATTGGCAATGGGAATGGAACG
>1939636|reference BsrF|length 50|copies 1
AACCGTCAGCGGACCAAGCGCGTCAGGGGTAACATTTTGGTTGCCGAGTC
>1939636|reference BsrF|length 52|copies 2
AACCGTCCCTCAACTGGCGCGTACCATCTTGAAGCTGATCCGCTCCTTGAGC
>1939636|reference BsrF|length 52|copies 1
AACCGTCCGCTTTTCCTTTCACTTTCGGCATGATTGCACCCATCACTTTTCC
>1939636|reference BsrF|length 53|copies 1
AACCGTCCGTTTGCCCATTGACGTTCCCTCCTACTCGTAGTTTGTACTACTAT
>1939636|reference BsrF|length 50|copies 1
AACCGTCGAAGCTGGGCGGCCGGACACGATTACGCCAGAAAAGCTTGACG
>1939636|reference BsrF|length 60|copies 13
AACCGTCGCGCAAAGTGCGGGCCGTTTCCTCCTCTTTTTTATAGTAGCCTTGAAAAACGT
>1939636|reference BsrF|length 37|copies 1
AACCGTCGGCGTGCAGCCCGCCGGCCATCCAAATGCC
>1939636|reference BsrF|length 46|copies 2
AACCGTCTCCCATTCCATAATGAGCCGCGTGTTCAGCGACAGTTTC
>1939636|reference BsrF|length 51|copies 1
AACCGTGAACTGATGATAGCCTCAAGCGGCGAGGAAATCCAGATGACCGTG
>1939636|reference BsrF|length 38|copies 4
AACCGTGACGCAACATCCTCTCCGGATCAGCTGGGGAG
>1939636|reference BsrF|length 39|copies 1
AACCGTGACGCAACATCCTCTCCGGATCAGCTGGGGAGG
>1939636|reference BsrF|length 48|copies 2
AACCGTGAGTGGAATGCCAAGGTGTTTCGCGGCGTCATTGAAGCGGCT
>1939636|reference BsrF|length 44|copies 4
AACCGTGCAAAGAAATTTATGCCAACGAAGATGAGATGTATGAT
>1939636|reference BsrF|length 50|copies 1
AACCGTGCTCGGCCTTGACGGCGTCGTCGGTCTGTCGATCGCCACGCGCC
>1939636|reference BsrF|length 49|copies 1
AACCGTGTGCCTACAAGTAGTCAGAGCCCGTTCATGGGTGATGGCGTGC
>1939636|reference BsrF|length 31|copies 1
AACCGTGTTCGAGCCGGTAAAGGTGACGCCA
>1939636|reference BsrF|length 50|copies 10
AACCGTGTTCGAGCCGGTAAAGGTGACGCCATCAACATCCGGGTGGTTCG
>1939636|reference BsrF|length 51|copies 1
AACCGTGTTCGAGCCGGTAAAGGTGACGCCATCAACATCCGGGTGGTTCGC
>1939636|reference BsrF|length 44|copies 2
AACCGTTCACGCGGCCGGCTGTCTCTCGGTACATCGCGAATCAT
>1939636|reference BsrF|length 55|copies 1
AACCGTTCATTTTTTAGTTCGGACTATATTGTCGCCGAAGGGATTTTAGAAGCCA
>1939636|reference BsrF|length 45|copies 1
AACCGTTCGCATGGCCGGCACACGTATTTAAAGAGTATGACATTC
>1939636|reference BsrF|length 39|copies 7
AACCGTTCGGCCAGCCGGCGCGCTTTCTGTTGAACGCTG
>1939636|reference BsrF|length 65|copies 2
AACCGTTCTCATCCCGGTTTACAAAAAAGGAGAAACAGCAAACAAAACGTTGACAGCCGTTTCCC
>1939636|reference BsrF|length 49|copies 1
AACCGTTCTGCCCGCCGCGGTAATAATATACGCCGGTGCACACCGTTTC
>1939636|reference BsrF|length 46|copies 1
AACCGTTGAAGAAGGCCATCAAGAAGATGAAGGAGGACTACTTGCC
>1939636|reference BsrF|length 44|copies 2
AACCGTTGCTGATGATTATTACGACGGCCGGCGCCAACTTAAAC
>1939636|reference BsrF|length 45|copies 1
AACCGTTGCTGATGATTATTACGACGGCCGGCGCCAACTTAAACA
>1939636|reference BsrF|length 46|copies 7
AACCGTTTCAAACACCCGGTCATTCTGCTCTTTCGTGCCGATGGTG
>1939636|reference BsrF|length 30|copies 2
AACCGTTTCCGTGCCGGCTCAAGGCGCTCC
>1939636|reference BsrF|length 51|copies 2
AACCGTTTCCGTGCCGGCTCAAGGCGCTCCCACAAGTCTTCATGAATGACC
>1939636|reference BsrF|length 53|copies 22
AACCGTTTTGCCGCGGATTTGCTCTTTGTAAAACTCAAGGGCGGCAATCGGGA
>1939636|reference BsrF|length 51|copies 6
AACCTAAATAATACGGGAACGACTCGATCAACAGCCGGTCAAACGGCGACG
>1939636|reference BsrF|length 46|copies 18
AACCTAGCCGACGCCGGCGTGGTATTCCGTTTAGAACAAGAACTGG
>1939636|reference BsrF|length 44|copies 1
AACCTAGCGCCGTCGTTTTTGGCGGTCGCTGCTGATTTTGCCGA
>1939636|reference BsrF|length 46|copies 4
AACCTCATTCAAAACGTCGATTTCGCCAACATCGCCAACGCGTTTG
>1939636|reference BsrF|length 40|copies 1
AACCTCCGCCGCTATGTTATTCCCGTGGCAGCAGCTTTCT
>1939636|reference BsrF|length 61|copies 2
AACCTCGAAAAACGCCGACACTTGTTTGCCGAACTTCTCCGAGTTGATGACGACAGTAAAT
>1939636|reference BsrF|length 41|copies 1
AACCTCGCGGGCGCTGTAGCCTGCCGCGAGCAGCGCCGCCA
>1939636|reference BsrF|length 52|copies 1
AACCTCGGCTATTTGCCGGGCGGCGATAAACAAATCGTCACCAAACCGGAAT
>1939636|reference BsrF|length 41|copies 1
AACCTGCCGATTGCCGGCAGGTTTTTTGTTTTTGTCAGCTT
>1939636|reference BsrF|length 50|copies 1
AACCTGCCGATTGCCGGCAGGTTTTTTGTTTTTGTCAGCTTGGGCGGCGG
>1939636|reference BsrF|length 8|copies 1
AACCTGCG
>1939636|reference BsrF|length 54|copies 1
AACCTTACGTAAAATGTATCGCTATCTAAAAGTGTACAGGAAAAAAGAGGGAAG
>1939636|reference BsrF|length 60|copies 1
AACCTTATTGCAAGGCATATCCGGCGGCGATCATCGCGAGAAACAAAAGGAGTCCGGCAA
>1939636|reference BsrF|length 48|copies 1
AACCTTCATCATTTACACTCCCGTTTCCGTTTTTCGATGTGCTCCAAT
>1939636|reference BsrF|length 40|copies 1
AACCTTCATTTCATCGGCAACGTCGAAGCGCGCGACTTGC
>1939636|reference BsrF|length 32|copies 1
AACCTTCTAGAAGGCCGGTGAAAAAGCACACG
>1939636|reference BsrF|length 66|copies 1
AACCTTCTAGAAGGCCGGTGAAAAAGCACACGCCAAGGCAGGGGTTTAGGGGGCTTATGTCGAAAA
>1939636|reference BsrF|length 48|copies 1
AACCTTGGAATCTCCCGTTATCGGGGAGAATTATCGTATTAGACCCCG
>1939636|reference BsrF|length 55|copies 1
AACCTTGGCGCCCGACAGGCGGCGACAGTGGCAGAACTGGCCGGCGGGGCGGAGG
>1939636|reference BsrF|length 57|copies 2
AACCTTGGCGCCCGACAGGCGGCGACAGTGGCAGAACTGGCCGGCGGGGCGGAGGTC
>1939636|reference BsrF|length 57|copies 2
AACCTTGTTCCGTCCGGCGGCTCAACCACCATTGGCCGTGATGGTTCGTCCAAAACA
>1939636|reference BsrF|length 61|copies 4
AACGAAAAAAACAGAAGCGCAGCAGCAGGAAAAGAAGCTGTTCCAAGCGGCGAAGAAAAAA
>1939636|reference BsrF|length 53|copies 3
AACGAAAAACAATATTCCGGTTGACTACGGCATTAACTACAGCTTATCGTTCG
>1939636|reference BsrF|length 47|copies 1
AACGAAAACGCCGGCACTTCGACCGGGAAGCCGGCAGCAAGCGCCGC
>1939636|reference BsrF|length 48|copies 2
AACGAAAACGCCGGCACTTCGACCGGGAAGCCGGCAGCAAGCGCCGCT
>1939636|reference BsrF|length 44|copies 4
AACGAAAACGGAACAGGCGAGAATTGTCTGGAAGGAAGCCGAAG
>1939636|reference BsrF|length 48|copies 3
AACGAAACGGTTCGCAGCTCGAGCTCGTGAACCGGCGCCACTACCTCC
>1939636|reference BsrF|length 53|copies 1
AACGAAAGAGGGGATATCGCCATGAAATTTGTCCAATTCGTTGAATACGGTGG
>1939636|reference BsrF|length 35|copies 23
AACGAAATACATGCGCGCCGGCACTTTATAGGTAG
>1939636|reference BsrF|length 31|copies 1
AACGAAATAGTAAAGGGCGATTTATTTGACG
>1939636|reference BsrF|length 50|copies 1
AACGAAATCGGGGCGGTGACGCTCACCATCGTCGGGGCGATTACCGGCCT
>1939636|reference BsrF|length 58|copies 1
AACGAAATCTCCTGAAAACGAAAGAGAAACAAGCCAACCGGCCGCCAGCATGTTTTTT
>1939636|reference BsrF|length 47|copies 1
AACGAACAAGAAGCCGGCGGGCGGAAGTCGATTCCGAAACGGGAGAT
>1939636|reference BsrF|length 48|copies 1
AACGAACACGGCATTAAGGCGACGGCGTTCACTGGCGCGCAAGCCGGA
>1939636|reference BsrF|length 49|copies 9
AACGAACAGCCACGCTTGATGGGCGGCAATTGGTATTGTCCCGGCAATG
>1939636|reference BsrF|length 50|copies 1
AACGAACAGCTCATTCCAAACCGGGTCAGGACGCAACAGCGCCAACAGCG
>1939636|reference BsrF|length 47|copies 10
AACGAACCAAGACTGTCGAAAGAAAAAGTGCCGGCGATCGAAGTGAT
>1939636|reference BsrF|length 48|copies 2
AACGAACCAAGACTGTCGAAAGAAAAAGTGCCGGCGATCGAAGTGATG
>1939636|reference BsrF|length 51|copies 19
AACGAACCCCAGCCGGACAGCGTTTTTCATGATGCCGGCATGGGTGTCATC
>1939636|reference BsrF|length 56|copies 17
AACGAACCCGCAGGCGAAAAAGTACGCCTTTTTGCCGGAGATTACAAGCGAGATGC
>1939636|reference BsrF|length 50|copies 4
AACGAACCGACCGGACGGTGTTTCGCTTTCAAGCCGGCGCGGCTGCGGCG
>1939636|reference BsrF|length 34|copies 3
AACGAACGCACGCAGCTTCGCGTAAGTCGCATCA
>1939636|reference BsrF|length 51|copies 1
AACGAACGCCGCTGCTCCCAAATGATTTCGGCGTTTAAGTTCGTCAAGACG
>1939636|reference BsrF|length 30|copies 3
AACGAACTTAGCGCCGGGCTTCCTCAGGCT
>1939636|reference BsrF|length 45|copies 1
AACGAAGCAAAAGCCGGCTGCGCAGGCGGCCAAAAAACGCTCCGT
>1939636|reference BsrF|length 36|copies 1
AACGAAGCAATATGTCTAACCGGATGAAAACAGCAG
>1939636|reference BsrF|length 56|copies 10
AACGAAGCCAAAATCCGCCGTAGCGGGGAGCCGCTTCCACCGGCAAACGGTGTTCA
>1939636|reference BsrF|length 46|copies 1
AACGAAGCGCTCATCGTTGAGTTCTACTCGCGTTAATGCGCAAAAA
>1939636|reference BsrF|length 38|copies 1
AACGAAGCTCGACGGCGATACGCGCGGCGGAGCGGCGC
>1939636|reference BsrF|length 38|copies 1
AACGAAGGGAAAGCCGGCTATATCATTTACATCGATGA
>1939636|reference BsrF|length 58|copies 4
AACGAAGGGAAAGCCGGCTATATCATTTACATCGATGAAAGTATGTACCGGCTTGAAA
>1939636|reference BsrF|length 30|copies 1
AACGAAGTGTGACCCGGTTCTGCTTGAGCC
>1939636|reference BsrF|length 42|copies 1
AACGAATAGCGGTCATACGTGACAACCGGCAGCCCGTACCGC
>1939636|reference BsrF|length 43|copies 2
AACGAATAGCGGTCATACGTGACAACCGGCAGCCCGTACCGCT
>1939636|reference BsrF|length 45|copies 1
AACGAATCCGCTCATGAGCAAGGCTGCACCGGCTGCAAGCCATGC
>1939636|reference BsrF|length 41|copies 8
AACGAATGGTCGGTTGTCATCATGCCGGTAAACGGCAGCGG
>1939636|reference BsrF|length 43|copies 3
AACGAATGGTCGGTTGTCATCATGCCGGTAAACGGCAGCGGAA
>1939636|reference BsrF|length 42|copies 1
AACGAATGTCGATCAGATTCGGATGGAGAGGACAGTGATGAT
>1939636|reference BsrF|length 49|copies 1
AACGACAAACGAGCCGGCCGATTCGGCCAGCTCGTTTCCGGCTTATAAC
>1939636|reference BsrF|length 44|copies 8
AACGACAAACTACGGCCCGTCCGGTGCCCAATTTGGTTTACCGG
>1939636|reference BsrF|length 39|copies 1
AACGACAAGCGCTCCGGTCGCCATTTGCGCGAGAGCCAG
>1939636|reference BsrF|length 46|copies 1
AACGACAAGCGCTCCGGTCGCCATTTGCGCGAGAGCCAGAAGAAGG
>1939636|reference BsrF|length 48|copies 9
AACGACAAGGCGGCGATGAGCCCGTGGGCGACCGACTGGAACACCGCC
>1939636|reference BsrF|length 56|copies 1
AACGACAATCGACGGCAAGACGGTTACGGTCGGCGGGGCGGCGAAAGGATCGGGGA
>1939636|reference BsrF|length 39|copies 6
AACGACACGGAGGACGGCTGACGCACACCGGAGCCGTCG
>1939636|reference BsrF|length 36|copies 1
AACGACACTGACACCGCGCCGGTCGCCCCGATTTCC
>1939636|reference BsrF|length 57|copies 1
AACGACAGTTTTTCTTTTGCGCCGGCAAGCGACAACAGCGCCGGGTAAGTAGCCTTG
>1939636|reference BsrF|length 49|copies 1
AACGACATCGACCGTTTGCTCGAGATTAAAGACTTGATTGACCAAGGCG
>1939636|reference BsrF|length 37|copies 1
AACGACATCGGCACAGAAGAGCTCGCCCATCTCGAAA
>1939636|reference BsrF|length 12|copies 1
AACGACATTACG
>1939636|reference BsrF|length 37|copies 4
AACGACCATTTCGGCCTCGTGCGCAGCCATGCCCATG
>1939636|reference BsrF|length 53|copies 1
AACGACCCCGATTCAAGCAAAAACGATCCCGCTCAGCCTGCAAAATAAAGATG
>1939636|reference BsrF|length 51|copies 2
AACGACCGCGTTGGCGGGGACATCTTTTGTCACAACCGCCCCTGAGGCGAT
>1939636|reference BsrF|length 48|copies 3
AACGACCGGAAACGAAGACAACGGAGCGGCGCGCGCTTGACTCGTTGA
>1939636|reference BsrF|length 48|copies 6
AACGACCGGAGCCCGCTTGCCAATATCGACTCCCAGATGGAAGTCCGT
>1939636|reference BsrF|length 52|copies 1
AACGACCGGTGTCGTTTTTTCGCCTTTGGCGTTGACCGGGTTGCGGCGGATT
>1939636|reference BsrF|length 59|copies 2
AACGACCGTATGTTTAAACAGCTCTTTTTCCCCGAGCCCAAGGGCGGCAAAATCCGCTC
>1939636|reference BsrF|length 58|copies 1
AACGACCGTGCGGCCCGTCGTGCATCGTGTCTCCACCGAGCCGGTCAAACTCGCGCAG
>1939636|reference BsrF|length 58|copies 1
AACGACGAAGAAATTTTGGCACAAACGGCGATCCGCGACGTGTTCAATCCGAAAAACT
>1939636|reference BsrF|length 44|copies 2
AACGACGACGACTCATATCATTGAGCAGGTTGCCAGAAAGGCTG
>1939636|reference BsrF|length 44|copies 2
AACGACGACGCCATGGTCGGCGGCAAAAACAAGCACCCCCGGGG
>1939636|reference BsrF|length 57|copies 1
AACGACGACGCCATGGTCGGCGGCAAAAACAAGCACCCCCGGGGGCGTCACTTCCGG
>1939636|reference BsrF|length 58|copies 3
AACGACGACGCCATGGTCGGCGGCAAAAACAAGCACCCCCGGGGGCGTCACTTCCGGG
>1939636|reference BsrF|length 44|copies 1
AACGACGAGCTCATGAATGAACGAATCGCCTTTCCGTTCATACT
>1939636|reference BsrF|length 46|copies 1
AACGACGATCAGCAGCTTTTCCTGTTCACGCGGAGTCAGTTTCACT
>1939636|reference BsrF|length 42|copies 1
AACGACGCTGTCGCCGGTGTACCATTATGAGAAGCTGCTTGC
>1939636|reference BsrF|length 43|copies 2
AACGACGCTGTCGCCGGTGTACCATTATGAGAAGCTGCTTGCT
>1939636|reference BsrF|length 55|copies 2
AACGACGGGGCCGCCAAAATAAAGCGAGCCGTTTAACGCCGGATCTTGCAGCCAC
>1939636|reference BsrF|length 47|copies 2
AACGACGGTGTCTTTTTTCACTTGATCGCCCGGCTTCACATACGGCG
>1939636|reference BsrF|length 56|copies 17
AACGACGTACGGGGAAAACATCGGCGTGCTCGCGATCACCCGGGTTTACAGCGTCT
>1939636|reference BsrF|length 53|copies 8
AACGACGTCGTCAAGGCTTGAGGCGAGGTCGAAAAACCGGCGGATGCCGGACG
>1939636|reference BsrF|length 52|copies 4
AACGACGTTTTTAGCCGACGTGATGTCAATGACGGAATCGAGCATTTCGTCG
>1939636|reference BsrF|length 41|copies 1
AACGACTAAAATCCCGCTTTCATATGCTTTCTGAATGGCCG
>1939636|reference BsrF|length 57|copies 1
AACGACTCCCCTGCCGGGGGAGCTTTTTTCCATTGTGATTTTTGTAAAAATTGAGGT
>1939636|reference BsrF|length 44|copies 1
AACGACTGCCGAATTTGCGACACCATATACTCGATCGCCTCGTG
>1939636|reference BsrF|length 30|copies 1
AACGACTTCCACGCCGGCCAACACCCCGAG
>1939636|reference BsrF|length 52|copies 1
AACGACTTCGCGCGGCAATTTCCCTTCTTTGCGCACCGGGGCAAAACCGACG
>1939636|reference BsrF|length 40|copies 1
AACGACTTGAGCGCCAAGTTCTTTCGCCCCAATAATAACT
>1939636|reference BsrF|length 47|copies 2
AACGACTTTCAATTCGACGGTGTTCGGCAGCTCGACGCCGATCGTTT
>1939636|reference BsrF|length 49|copies 1
AACGACTTTCTTGCCGGCAAAGTCGTGCGCACCAAGGGCGCGGATCAGC
>1939636|reference BsrF|length 50|copies 1
AACGACTTTTCAAAAGAAATAGGTGACCTTTTATGAGTGAATCCATGATG
>1939636|reference BsrF|length 53|copies 2
AACGAGACGCCGGGAGTAGACGAAACATGCCGCTCCGCTTAAATAATCTCTTT
>1939636|reference BsrF|length 47|copies 1
AACGAGACGGCGTTTAAAATCGCCCGCCAATACCATCAGCAGCGCGG
>1939636|reference BsrF|length 41|copies 1
AACGAGCAACGCCATGAAAAACAGCCGGGCGTCAACACGGC
>1939636|reference BsrF|length 47|copies 3
AACGAGCACCGAACCGGTCCCTAAAATCGGCAAAATGTCGACGACGA
>1939636|reference BsrF|length 42|copies 1
AACGAGCACCGTCGGCCCCGCCCCGCTTAACGCCGCGCCGAT
>1939636|reference BsrF|length 43|copies 1
AACGAGCATCGTCACACTCGCGCCTTGCGGAACGTAATCTTGT
>1939636|reference BsrF|length 50|copies 6
AACGAGCATTGTTTGTCCATCGACAGGCAAAAGGAAAACTGTCGGTTGAA
>1939636|reference BsrF|length 51|copies 2
AACGAGCATTGTTTGTCCATCGACAGGCAAAAGGAAAACTGTCGGTTGAAG
>1939636|reference BsrF|length 44|copies 1
AACGAGCCAAGTAAGTTCACAATGAGCGTGCCGAGCGGGAAGCG
>1939636|reference BsrF|length 50|copies 1
AACGAGCCGGAGGTGACCAGCATGGATTGGTCCAAGGCGACCATACGGCA
>1939636|reference BsrF|length 49|copies 5
AACGAGCGATGAAACAGTGGAGCAGGTGAAAGAGCTCGCGCGGAAACTG
>1939636|reference BsrF|length 43|copies 1
AACGAGCGGATCATTCGGGCGCTTGAGCTGCTGCAAGACCATT
>1939636|reference BsrF|length 47|copies 1
AACGAGCGGCCTTCCATCACGCGTCCGGTAAAAGCGTCAACAAGCAA
>1939636|reference BsrF|length 44|copies 2
AACGAGCGGCTTCTCCGATTGAATGAGCTTGTCTTGCGGCAAGA
>1939636|reference BsrF|length 40|copies 18
AACGAGCGGGCCAAGCGTGGTCACCGGCGCCTTTTCAATC
>1939636|reference BsrF|length 41|copies 5
AACGAGCGGGCCAAGCGTGGTCACCGGCGCCTTTTCAATCT
>1939636|reference BsrF|length 13|copies 1
AACGAGCGTATAC
>1939636|reference BsrF|length 42|copies 10
AACGAGCGTGCATGGTGACGGTCGGCCGGTGGTCCGTCATTG
>1939636|reference BsrF|length 43|copies 3
AACGAGCTGCTTATCGCCGAGTGACGCCGGCGCCAACCATCGT
>1939636|reference BsrF|length 44|copies 1
AACGAGCTGGCTAAAGGCGGCCTCGTGCCGGCGCGCAAGTACGT
>1939636|reference BsrF|length 45|copies 1
AACGAGCTGGCTAAAGGCGGCCTCGTGCCGGCGCGCAAGTACGTA
>1939636|reference BsrF|length 50|copies 43
AACGAGCTGTACGCCCATTTTACGAAAATGGCGCCGGCGTTTTACCAGCG
>1939636|reference BsrF|length 50|copies 4
AACGAGGCGAACTCGCTTTCCATCGATTTGGCCCCGGTATCAATGAGAAC
>1939636|reference BsrF|length 41|copies 1
AACGAGGGCGATCGTATATGTTGCCGGCGGAATGCCCGCCG
>1939636|reference BsrF|length 41|copies 2
AACGAGGGCGCCTTGTTCGATTTGCTCGTGAATGAGCGCCG
>1939636|reference BsrF|length 45|copies 18
AACGAGGGTGCAGACGTCGATTGAAATGCGGCAAGTAGCCGAGCC
>1939636|reference BsrF|length 50|copies 1
AACGAGGGTTTGGCGGGCAGCGGGAACAGGCAGATATTTTGCTGTCTTTG
>1939636|reference BsrF|length 51|copies 3
AACGAGGGTTTGGCGGGCAGCGGGAACAGGCAGATATTTTGCTGTCTTTGG
>1939636|reference BsrF|length 53|copies 1
AACGAGTGCCAATCCCAATGACCAAATCGGCTTCCTTCGCGATTATATTGGCG
>1939636|reference BsrF|length 43|copies 11
AACGAGTTCTTCCTCGTACGGCGTCCCGTGCTCCTCGAGCGCG
>1939636|reference BsrF|length 54|copies 1
AACGAGTTGGCGGCTTCAGCCGACCATTTAAGTGCCGTCTCGGAAGAAACGATG
>1939636|reference BsrF|length 44|copies 1
AACGAGTTTGAGCGCATGGAGACAATCGATGATGAAAGAAAAAC
>1939636|reference BsrF|length 51|copies 1
AACGAGTTTTATTTTACCATAAATACCCTGATGTTGTGAAGAGCCCCCTGT
>1939636|reference BsrF|length 41|copies 1
AACGATAAATGGTCGGCTGCATGGCAAATACAGCGGAAATG
>1939636|reference BsrF|length 42|copies 1
AACGATAAATGGTCGGCTGCATGGCAAATACAGCGGAAATGC
>1939636|reference BsrF|length 54|copies 14
AACGATAACGACAGCCCGGTGATGCCGATGAGCAATACCGGCTTACGGCCATAA
>1939636|reference BsrF|length 55|copies 1
AACGATAACGACAGCCCGGTGATGCCGATGAGCAATACCGGCTTACGGCCATAAC
>1939636|reference BsrF|length 48|copies 1
AACGATAGTGTAACCGGTTGAGACAATGGGAGTGATCTTCAATTCCAA
>1939636|reference BsrF|length 50|copies 1
AACGATCATTTATCAGCATACGAGCAAGCCGGTTCCCGTCTTTTCTCCGC
>1939636|reference BsrF|length 48|copies 1
AACGATCGCCTCTAACGCCTCGATCGCTTCGGCAAACTGCTCTTGCTC
>1939636|reference BsrF|length 43|copies 17
AACGATCGGTTTGAAACGGAAATCGCCGGGCTGTATGTCGGCG
>1939636|reference BsrF|length 31|copies 1
AACGATCGTCATGCCGGGGCCGGCGTTTACG
>1939636|reference BsrF|length 45|copies 2
AACGATCGTCATGCCGGGGCCGGCGTTTACGCCGAAAGTGCTTGC
>1939636|reference BsrF|length 50|copies 1
AACGATCGTTTTGGACATCCTGCTTCCCTCCCTCCGAACAACAACCATTG
>1939636|reference BsrF|length 44|copies 2
AACGATCTTTGCACGTCCTTTTCTATTTGAAATATTGTTGTACT
>1939636|reference BsrF|length 45|copies 24
AACGATGAAGCCGCTTTTAGTGTACGCGCCGGCGATGGAAATGGG
>1939636|reference BsrF|length 46|copies 2
AACGATGAAGCCGCTTTTAGTGTACGCGCCGGCGATGGAAATGGGC
>1939636|reference BsrF|length 36|copies 1
AACGATGAAGTGATCGGCTTCATTTGGGTGCTCGAA
>1939636|reference BsrF|length 45|copies 1
AACGATGACGGGTGAAAGGCAGGAACGAAGCGCTGCCTTGAGTCC
>1939636|reference BsrF|length 36|copies 3
AACGATGCCAATGCGGCCATCAACCTTATTCGCGAG
>1939636|reference BsrF|length 56|copies 1
AACGATGCTCCACTTCCCGAGGAAGTTTTGTTCCGTCACTTCAACAAAATCTCCGT
>1939636|reference BsrF|length 45|copies 2
AACGATGGGGCAATCGAATGCCCCAAAGGCGTACGAGCATATCGG
>1939636|reference BsrF|length 40|copies 5
AACGATGTGAAACAGCTTAATGAGCACCGTCGCTACGCCG
>1939636|reference BsrF|length 58|copies 1
AACGATGTGCCTCGACCTCTAACCGGAATTTTGAGGGACGGCAAGGAAAGGGAGGGCG
>1939636|reference BsrF|length 57|copies 1
AACGATGTTCTTCCGTTGTTGGCCGCTTGGTTTCATTGGGCCGGAATGGCGCCGGAA
>1939636|reference BsrF|length 35|copies 1
AACGATGTTGATGGATGACATCCAAGAGCGTCTCT
>1939636|reference BsrF|length 59|copies 2
AACGATTACATTGACGTCCGTTTGATTTTAAAAGGCGGCGGCTGTGAAAACAAAAACAT
>1939636|reference BsrF|length 60|copies 1
AACGATTACATTGACGTCCGTTTGATTTTAAAAGGCGGCGGCTGTGAAAACAAAAACATT
>1939636|reference BsrF|length 44|copies 3
AACGATTCCAATTACGAGCTTTGGAAACGCGCTCGTCCACGGGG
>1939636|reference BsrF|length 50|copies 1
AACGATTCCGTTAGAAAAATCATAAACAAAATACCAATAATAAACGCATA
>1939636|reference BsrF|length 53|copies 1
AACGATTCCGTTAGAAAAATCATAAACAAAATACCAATAATAAACGCATATGT
>1939636|reference BsrF|length 60|copies 3
AACGATTCCTTCCACGCCCGAAGGGCGAACGTCTTGCCCGCCCCCGGCTCTCCGATCAAC
>1939636|reference BsrF|length 61|copies 3
AACGATTCCTTCCACGCCCGAAGGGCGAACGTCTTGCCCGCCCCCGGCTCTCCGATCAACA
>1939636|reference BsrF|length 46|copies 10
AACGATTCGAAGGCGACGAACCTATTAGCGACGCAAAAGGCGCTCT
>1939636|reference BsrF|length 50|copies 2
AACGATTCTCGCCCCAGCTTCAAAAATATTCTACCATTTTTATGACCGTA
>1939636|reference BsrF|length 47|copies 2
AACGATTCTTGGCTTTCGTCTTCAAAGTTGATCGGCGAAAGCTTCGG
>1939636|reference BsrF|length 61|copies 8
AACGATTCTTTCCACGCCCGAAGGGCGAATGTCTTGCCCGCCCCCGGTTCTCCGGTCAACA
>1939636|reference BsrF|length 45|copies 1
AACGATTTGGCGGATCGAGCGGTGTTGCTTGAGCCATAAAAAGAG
>1939636|reference BsrF|length 47|copies 37
AACGATTTGGCGGATCGAGCGGTGTTGCTTGAGCCATAAAAAGAGCG
>1939636|reference BsrF|length 56|copies 1
AACGATTTTTACGATTGCCATTTATCCGGTCATCGGCCACTGGGTGTGGGGCGGCG
>1939636|reference BsrF|length 54|copies 1
AACGCAAATGCATTACGCCAAAAAAGGAATCATTACACCGGAAATGGAATTTGT
>1939636|reference BsrF|length 49|copies 1
AACGCAACCGCAAACTCCCTGATCGGGTGTTAACACCGCGAGAGAAGGC
>1939636|reference BsrF|length 40|copies 1
AACGCAAGAGGCGGTCCGCCTTGCCGAGCAGTCCGGCATC
>1939636|reference BsrF|length 50|copies 1
AACGCAAGCGGATGTCGGGCGAGCGTCTCCATCCGCGTTTTGTCGCCGAG
>1939636|reference BsrF|length 51|copies 8
AACGCAAGCGGATGTCGGGCGAGCGTCTCCATCCGCGTTTTGTCGCCGAGG
>1939636|reference BsrF|length 55|copies 2
AACGCAATAATATCCGGCGGGGCAAACCTGAGCCATCGGGCCGCCATCCAAGAAA
>1939636|reference BsrF|length 23|copies 1
AACGCACCGGCTCGGCGGAAAAG
>1939636|reference BsrF|length 56|copies 1
AACGCACCGTCATTTTGGCGGAGAACGAAAAAGATATGGCCGCCGGCCGCGCGCAA
>1939636|reference BsrF|length 53|copies 1
AACGCACGATGTCGATGCGACGGTGGCCCAAATTCACCGGCTTGAAGAGGCGG
>1939636|reference BsrF|length 47|copies 2
AACGCACGTGTTGGCCGGCCGTGATTTCATTTATGACGAATTGTGTG
>1939636|reference BsrF|length 38|copies 1
AACGCACTCATCAGCGTACGAGCACAAACGTGGCGGCG
>1939636|reference BsrF|length 39|copies 1
AACGCATAGGCGGTGACGCGGTGCGGCATCCGCTTCAAG
>1939636|reference BsrF|length 30|copies 1
AACGCATCTTCTGCCGGCGCTCGACGAATT
>1939636|reference BsrF|length 44|copies 3
AACGCATCTTCTGCCGGCGCTCGACGAATTGATCGCCACGTTCG
>1939636|reference BsrF|length 44|copies 4
AACGCATCTTGGTCCTCGCGGCTGACGCCGTATTTTTTCGCCAC
>1939636|reference BsrF|length 42|copies 1
AACGCATGGGAAATCGGCAACACCCCAAGGGCGACGCGCTCG
>1939636|reference BsrF|length 55|copies 1
AACGCATTAAGGCGGCGCAGTTCCACAGAAAAACAGACGTTCTCAATGAAGGAAA
>1939636|reference BsrF|length 45|copies 1
AACGCATTCACATCCGGGTGCTTTTTCAAAATCGTATACGCCTTT
>1939636|reference BsrF|length 42|copies 1
AACGCATTCATCATCCTTATTGTACCATGTTTCCGCCCGATT
>1939636|reference BsrF|length 55|copies 4
AACGCATTGGTGATTTTTCGTTTCGGCCGCTCGCCCGGCTTGGCGCTCAGCTGGA
>1939636|reference BsrF|length 50|copies 1
AACGCATTGTACCGCTCGCGGTCGGACGGGTAGACATTTTCAAAATCGAC
>1939636|reference BsrF|length 50|copies 8
AACGCCAACGACGACTTGCCCGACCCAGACAACCCGGTCAACACAACGAG
>1939636|reference BsrF|length 48|copies 1
AACGCCAACGGCCGCCGCCGCCCCCGAGACGGTCAGCAACCGCAACAG
>1939636|reference BsrF|length 49|copies 6
AACGCCAACGGCCGCCGCCGCCCCCGAGACGGTCAGCAACCGCAACAGC
>1939636|reference BsrF|length 43|copies 1
AACGCCAACGTTAAGTCGCGTTTGGAGACGCCGTCTTCTTTTG
>1939636|reference BsrF|length 43|copies 1
AACGCCATCGTCATCGGCTTTAACGTCCGTCCGGACGCCAACG
>1939636|reference BsrF|length 37|copies 1
AACGCCATTTTGACCGGCATTTCTCATATTATTCCGA
>1939636|reference BsrF|length 50|copies 1
AACGCCATTTTGACCGGCATTTCTCATATTATTCCGATTATCGTCGCCGG
>1939636|reference BsrF|length 44|copies 1
AACGCCATTTTGATCGTTGTACCGCCAAGATCAATGCCTGCCAA
>1939636|reference BsrF|length 25|copies 1
AACGCCCATTTTACCCCGTACCCAG
>1939636|reference BsrF|length 51|copies 4
AACGCCCATTTTACCCCGTACCCAGGCGAGATGCCCGGCTACGAGGATAAA
>1939636|reference BsrF|length 52|copies 9
AACGCCCATTTTACCCCGTACCCAGGCGAGATGCCCGGCTACGAGGATAAAG
>1939636|reference BsrF|length 30|copies 2
AACGCCCGCACGACCGGCGCCGTTCCTTCC
>1939636|reference BsrF|length 41|copies 3
AACGCCCGCACGACCGGCGCCGTTCCTTCCGGGCGGAGCGT
>1939636|reference BsrF|length 49|copies 1
AACGCCCGTCCGCCCACTTTCTTGTAAATGACGCCCGATCCGACCCCAG
>1939636|reference BsrF|length 57|copies 3
AACGCCCTTCCATGCGCAAATGGGAAACGAGCATATCGCGGTCAAGCAAAAACTTCA
>1939636|reference BsrF|length 48|copies 1
AACGCCGAACGGAACGCTTCTCATCGAAGGGCCGGTGACGCCGGAAGC
>1939636|reference BsrF|length 49|copies 1
AACGCCGAACGGAACGCTTCTCATCGAAGGGCCGGTGACGCCGGAAGCG
>1939636|reference BsrF|length 50|copies 1
AACGCCGAAGAAGGCGGCGGAGGGGAACACAATCATGGTGACAAAGACCC
>1939636|reference BsrF|length 52|copies 4
AACGCCGATAAGCTGCTGAAGCTCGAGCTTGATCTTGGCGGCGAGAAACGGC
>1939636|reference BsrF|length 53|copies 6
AACGCCGATGACCGATGTAAACGATGCCGACCAAAAGCCGAGCAAAAAGAGCC
>1939636|reference BsrF|length 59|copies 1
AACGCCGATGACCGATGTAAACGATGCCGACCAAAAGCCGAGCAAAAAGAGCCAACGGG
>1939636|reference BsrF|length 55|copies 3
AACGCCGATTCGCGCAGCCGCTCGCTCAACGTTTCGTAATCAAACACCGTCGTGC
>1939636|reference BsrF|length 47|copies 1
AACGCCGCATCATGCACTTGATAGCGCGTCGAGGCCACCGTATTGCC
>1939636|reference BsrF|length 43|copies 1
AACGCCGCCGGATTGATGTCAAGCGGCCGATGCGGACGATACA
>1939636|reference BsrF|length 44|copies 4
AACGCCGCTGAAAAACGTCCGGCTCGCCGAAGTGACGCACTCGA
>1939636|reference BsrF|length 45|copies 3
AACGCCGCTGAAAAACGTCCGGCTCGCCGAAGTGACGCACTCGAT
>1939636|reference BsrF|length 45|copies 1
AACGCCGCTGCCGCCGCATGGCCAAGCTCATGAATGAGCACGATG
>1939636|reference BsrF|length 54|copies 1
AACGCCGGAGCGTACGGCGGGGAAGTGAAAGATGTGCTTGACCATGTCAAGGTG
>1939636|reference BsrF|length 55|copies 9
AACGCCGGAGCGTACGGCGGGGAAGTGAAAGATGTGCTTGACCATGTCAAGGTGG
>1939636|reference BsrF|length 55|copies 2
AACGCCGGATGAGATCAAGGAGGCGTTAAAAGACGGCGCCGATTTATGGAAAGGG
>1939636|reference BsrF|length 52|copies 4
AACGCCGGCAAAAATGAGTGGTGAATGTTGATGATTCGCCCCGGAAATTCAG
>1939636|reference BsrF|length 46|copies 1
AACGCCGGCCCGTTACCGTCAAGTGCATTGGGATGCCTTGAATCGG
>1939636|reference BsrF|length 50|copies 1
AACGCCGGCCGGATTTCAGCACAACGAGCTCGGCCGGCTTCGTTTCATAA
>1939636|reference BsrF|length 48|copies 1
AACGCCGTATCAAAGCCGATCGTAAAATCCGTGCCCGGAATGTCGTTA
>1939636|reference BsrF|length 51|copies 1
AACGCCGTCAATCGGATGATTGAACACGGAGTGCAAGGCGTGGAGTTTATT
>1939636|reference BsrF|length 49|copies 12
AACGCCGTCAATTTAGCGGCGCAAGCCATTTGGGCCGGCGATGGGGACG
>1939636|reference BsrF|length 43|copies 1
AACGCCGTCGCCGCGTCAGCAAACTGCCGGCCGAGTTCAGAAA
>1939636|reference BsrF|length 43|copies 1
AACGCCGTGCTGCCCGGTCTCGGCTATGTGTTGGCGGCGTTTG
>1939636|reference BsrF|length 46|copies 2
AACGCCGTTAACACCCAAAATCCGAGTTGCCGGTTGTTATTCAAGA
>1939636|reference BsrF|length 47|copies 1
AACGCCGTTAACACCCAAAATCCGAGTTGCCGGTTGTTATTCAAGAT
>1939636|reference BsrF|length 55|copies 1
AACGCCGTTCCAAACGCCGATGACCGATGTAAACGATGCCGACCAAAAGCCGAGC
>1939636|reference BsrF|length 47|copies 1
AACGCCGTTGCCGCCGGCAAGAGCACGATGATCGGCTCGGTCGAGAC
>1939636|reference BsrF|length 48|copies 6
AACGCCGTTGCCGCCGGCAAGAGCACGATGATCGGCTCGGTCGAGACA
>1939636|reference BsrF|length 48|copies 1
AACGCCGTTTCGCTGAATAAGCGAGTCAAGCCCCGGCTCATAAATCGG
>1939636|reference BsrF|length 49|copies 4
AACGCCGTTTCGCTGAATAAGCGAGTCAAGCCCCGGCTCATAAATCGGG
>1939636|reference BsrF|length 45|copies 2
AACGCCTCATAGATGAGCTGCATCATTTCCCATTGCCCTTCACGC
>1939636|reference BsrF|length 41|copies 3
AACGCCTCCGTTTCGATGATGGAGTGCGCAAACAGCGAATC
>1939636|reference BsrF|length 50|copies 1
AACGCCTGCTCCCCTCCAAACGATTCCCGCCGCCAGCACGCTTCTCGTTT
>1939636|reference BsrF|length 42|copies 1
AACGCCTGTCTGCTGTCGATGTTCTCCGGCAGCTGGGCGGTC
>1939636|reference BsrF|length 63|copies 1
AACGCCTGTTCAGCAAGCGGCCACATTTTCCCCTTCATCGTCCTTCCCCTCCGACAAGTCTCA
>1939636|reference BsrF|length 61|copies 2
AACGCCTTCCGTGCGGGCAAGCCGTTGGTAAGCCGCCAAAATTTCCGCATCGCTCACTTCA
>1939636|reference BsrF|length 39|copies 2
AACGCCTTGATGATTTCCCCGCGCACCGGATCGGGCTTG
>1939636|reference BsrF|length 58|copies 1
AACGCCTTTCGCGCCGGGGCGGATGAAGTGATCCGGACCAACTTGTTGTCCAGCTTCG
>1939636|reference BsrF|length 48|copies 1
AACGCGAAAGACGCGAGCGGAAAAACGACGAAAGAGGCGCGCTTTGAG
>1939636|reference BsrF|length 30|copies 1
AACGCGACAAGCGCCGGGACGCCGAGCACA
>1939636|reference BsrF|length 45|copies 1
AACGCGAGATCCGCAACGAGCTGACGGAAAAGGCAGAAGAACGGG
>1939636|reference BsrF|length 61|copies 1
AACGCGAGGCCGCCGAGGAACTTTTAAAAGAAATTTATGCGTATATCGAGGGGATTCGATG
>1939636|reference BsrF|length 44|copies 1
AACGCGATACGCCGGGATTTACGCGCGGGCGGAAGCTCGAGAAA
>1939636|reference BsrF|length 50|copies 12
AACGCGATCCGCCGAACCCGCTCACCCGGCCGCCGATTGCCGAACCGCTT
>1939636|reference BsrF|length 47|copies 1
AACGCGATTTTAACCGGCATTCAGCTCGATAAACTCGCCGAGGCCGG
>1939636|reference BsrF|length 49|copies 4
AACGCGATTTTAACCGGCATTCAGCTCGATAAACTCGCCGAGGCCGGCC
>1939636|reference BsrF|length 50|copies 1
AACGCGATTTTAACCGGCATTCAGCTCGATAAACTCGCCGAGGCCGGCCA
>1939636|reference BsrF|length 51|copies 1
AACGCGATTTTAACCGGCATTCAGCTCGATAAACTCGCCGAGGCCGGCCAG
>1939636|reference BsrF|length 39|copies 1
AACGCGCCAAAGCAAGGTGATGCCGACAGCCGCGGCAAG
>1939636|reference BsrF|length 32|copies 5
AACGCGCCAGCACATCGTAATACAGTCCGCTG
>1939636|reference BsrF|length 51|copies 6
AACGCGCCCCTAAAGGCGCGTGTTACCGTCTTAGCGAGTATGTACAGTGGC
>1939636|reference BsrF|length 10|copies 1
AACGCGCGCT
>1939636|reference BsrF|length 54|copies 1
AACGCGCGGCGCCGTGCGTTCCCCGAACGTCCCGAGCCCGGCAAGCCGAAGGGA
>1939636|reference BsrF|length 43|copies 5
AACGCGCTCGAGCTCGGCGTCGATATCGGCCAGCTGCAGGCGT
>1939636|reference BsrF|length 37|copies 1
AACGCGGCAATGGGCGTCATTTGCGCTACACCGACAG
>1939636|reference BsrF|length 41|copies 2
AACGCGGCACCGACGAGATACGCACCGGTCGCAAAATAGCT
>1939636|reference BsrF|length 48|copies 1
AACGCGGCCCGCAGCCGGCATCCACCGTCCGCTTTGTCACCGCCGCGC
>1939636|reference BsrF|length 55|copies 5
AACGCGGGCCGATCGTGTCCGTAATCAACGCCGACAGCTCGGGGTTGGCTTTTAA
>1939636|reference BsrF|length 44|copies 1
AACGCGGTCTTTTCCGCTTGCGGCGAGCGGCTGAACAAATACAA
>1939636|reference BsrF|length 41|copies 1
AACGCGTACGTCAACAGCCCATCCCCGGCTAAAATGGCGAT
>1939636|reference BsrF|length 43|copies 1
AACGCGTCCTCGAGCGTCCGGCCGCGCATGTAGGCGAGCGGGG
>1939636|reference BsrF|length 44|copies 1
AACGCGTCCTTGAACATCATCCGCGCCCTTGGCATCGAAGGCGG
>1939636|reference BsrF|length 62|copies 1
AACGCGTTTATGTAAAAATATATCATAAATTTGAAAAATGAAAATAGTTTCCGGAAAAAAAG
>1939636|reference BsrF|length 46|copies 1
AACGCTCATCGTTGTGCCGCTCATGTACGCCGGGATGCGCTGGATT
>1939636|reference BsrF|length 39|copies 2
AACGCTCATTACGCTTGATGCGCCGGGATATGAAAACAT
>1939636|reference BsrF|length 42|copies 2
AACGCTCGTCAACGATCGCCACCTTTTGCGCCGGGATGCGCT
>1939636|reference BsrF|length 47|copies 1
AACGCTCGTCAACGATCGCCACCTTTTGCGCCGGGATGCGCTCTGTT
>1939636|reference BsrF|length 50|copies 2
AACGCTCGTGCCAAAAGCGATGGTCGTGACGCCAAACTTGTTCGAAGCAG
>1939636|reference BsrF|length 50|copies 1
AACGCTGAAAGCGGCGCGGAAAACAGCGTCGCACCGGCACCGGACGGGTC
>1939636|reference BsrF|length 43|copies 1
AACGCTGACCATATGAAAGGGATGAAAGGCGCGAAAGCCGTCA
>1939636|reference BsrF|length 41|copies 10
AACGCTGATATCGTGCATTTGCCGCAATTGGTTCCTCTGCT
>1939636|reference BsrF|length 45|copies 3
AACGCTGCAAATCGGCCACCCGCTTGACCCGGCGACGGATATCGG
>1939636|reference BsrF|length 49|copies 8
AACGCTGCCGGAATGTCGCGCTTCGCGACTTGCTCGACAAGAACGAACA
>1939636|reference BsrF|length 50|copies 16
AACGCTGCTTGAGATGAAGCGGGACATTGAAGACCGGCTGAAGCAAAACG
>1939636|reference BsrF|length 44|copies 1
AACGCTGGCGGCGCCGGCTGCCGCATCATTTTGATGCCAAGATA
>1939636|reference BsrF|length 46|copies 7
AACGCTTCAGCCGCCGGCGATGAAATGATGTTTTCCTCCGCTAACA
>1939636|reference BsrF|length 36|copies 1
AACGCTTCATCTGCCGGCTGATGATGCCGAGGCGGT
>1939636|reference BsrF|length 47|copies 4
AACGCTTCGATCGCCGCCACTGCCGAGCCGCCGGTCGCGAGCATCGG
>1939636|reference BsrF|length 51|copies 1
AACGCTTCGCCCGCTTCGACGTCAATGATGACCGGCGAAACGTTTTCTAAG
>1939636|reference BsrF|length 51|copies 1
AACGCTTGAATACGCCATTTTGGAAGAAAAAGGACCGGCCCACAATAAAGA
>1939636|reference BsrF|length 56|copies 1
AACGGAAAACGGTACGCCGAACAGCTCTCCTTGGCCGATAAATAAAAAGGAAGGAA
>1939636|reference BsrF|length 56|copies 1
AACGGAAAATGGCAACCGGCTTTAAGCGGGCAATGGGCGCCGGTGGTGAATCCGGC
>1939636|reference BsrF|length 22|copies 1
AACGGAAACGGCTAGCCATTTG
>1939636|reference BsrF|length 42|copies 1
AACGGAAACGGTCCCGGCGTGAAAATCGGAAACCGCCAATAA
>1939636|reference BsrF|length 62|copies 17
AACGGAACGCCGAACGGTACAAGTTTTTGAAATGGGCGCAAAAAGCGTTTAACAACTATCGT
>1939636|reference BsrF|length 30|copies 1
AACGGAAGTATTACCGGCTGAAATCGAGGG
>1939636|reference BsrF|length 50|copies 1
AACGGAAGTGAAAAACGCCATTTTGACCGGCATTTCTCATATTATTCCGA
>1939636|reference BsrF|length 44|copies 2
AACGGAATAGAACGGAAAATATTCACAAACGCAGCAATGACCAT
>1939636|reference BsrF|length 56|copies 1
AACGGAATGGGCGCCATTGGTTCGCTTTTGCCGGTTTGTTGCTTTTGGCGGCTGCC
>1939636|reference BsrF|length 41|copies 5
AACGGAATTGGCCCGTGCATTGGCCGAGGCAATGTTTGGAG
>1939636|reference BsrF|length 44|copies 2
AACGGACAGCTGGATGATCGGGTTCGCCCCACAACTTGTTGCCG
>1939636|reference BsrF|length 38|copies 2
AACGGACATTGCGGAAGTAGCGGCGATCATCCGCGATC
>1939636|reference BsrF|length 31|copies 1
AACGGACGCGAAACCGGCGCATATTGCTCGA
>1939636|reference BsrF|length 53|copies 3
AACGGACGCGGCCGATGCTCGCCAAATACGCGTGTTCCGGACCGACGCCGGGG
>1939636|reference BsrF|length 45|copies 1
AACGGACGGAGCGGCAACGATGCCTGATTTGCGCGGCTTTTCGCT
>1939636|reference BsrF|length 48|copies 1
AACGGACGGCAAACTCATGACCGGCCGTGACGTTGTGATGGCTGCGCT
>1939636|reference BsrF|length 56|copies 1
AACGGACGGCAAACTCATGACCGGCCGTGACGTTGTGATGGCTGCGCTGTTTGGGG
>1939636|reference BsrF|length 42|copies 1
AACGGACGTTGGCGCTCGCCCGCGAGCTTGGCTATTACCACG
>1939636|reference BsrF|length 52|copies 1
AACGGACTCCAGGCTGGATGGAACCGATCGCCTGTTTCTTTCCGTTTTGAAA
>1939636|reference BsrF|length 48|copies 1
AACGGACTGCCAAGCGGCGCCAAGCCACGTGTCCAGCCAACTGCCGAG
>1939636|reference BsrF|length 52|copies 1
AACGGAGAACTGGCCGGTTTGATCGCCGTCGCCGATACGGTGAAAGAAAGCT
>1939636|reference BsrF|length 41|copies 1
AACGGAGACATCGTCGTTTTTGGTCAAGGATGCCATAACTG
>1939636|reference BsrF|length 43|copies 1
AACGGAGATATTAAGGAAAAGGGGATCATGACGTGGGGCATCT
>1939636|reference BsrF|length 45|copies 1
AACGGAGATGGGGGCAATCCATAACGGGAGCGAATGGAATTCACT
>1939636|reference BsrF|length 46|copies 5
AACGGAGATGGGGGCAATCCATAACGGGAGCGAATGGAATTCACTC
>1939636|reference BsrF|length 40|copies 1
AACGGAGCAGCACCGCCAACACGATGGCGATGCCAATAAG
>1939636|reference BsrF|length 9|copies 1
AACGGAGCG
>1939636|reference BsrF|length 43|copies 9
AACGGAGCGCTCTTTTACGGCATGGTCATCATCGGGATCATCG
>1939636|reference BsrF|length 55|copies 1
AACGGAGCGTCATTTCCCCCGTTTCTTCGCTTCCCGCGGGGCGATAGCGCAAATC
>1939636|reference BsrF|length 48|copies 1
AACGGAGCTCGGCCAGTGTCTCGCGGATGACCGTTTCAATTTCCTCAG
>1939636|reference BsrF|length 49|copies 3
AACGGAGCTCGGCCAGTGTCTCGCGGATGACCGTTTCAATTTCCTCAGC
>1939636|reference BsrF|length 49|copies 2
AACGGAGCTGAACGTGACCGCCCGCGAAAAACTGCGCCTCCTTCTTTAC
>1939636|reference BsrF|length 38|copies 2
AACGGAGCTGGCCAAAGCGCTGGCCGAGGCGCTGTTTG
>1939636|reference BsrF|length 43|copies 1
AACGGAGGTGCTTGCATCGTTGTTTGCCGGCGCTAACGCCTGC
>1939636|reference BsrF|length 32|copies 4
AACGGATACCGTCGGCACGCTGCATGATAAAT
>1939636|reference BsrF|length 38|copies 1
AACGGATCAAGGAAGGGTTTATTGAACCGACGTTAAAA
>1939636|reference BsrF|length 57|copies 1
AACGGATCGTCACCCGGCGATGTCCACTTGTTCCGGTCTCGCTTTTGGCGCTTTCGT
>1939636|reference BsrF|length 60|copies 1
AACGGATCGTTAAGCCGGACAATGGAGCGAACGTCTATTTGACGATCGACGGAAAAATCC
>1939636|reference BsrF|length 44|copies 1
AACGGATGAAGCGAAGCAGCTGTTTGCCGGTGACCGGATTCGCC
>1939636|reference BsrF|length 49|copies 1
AACGGATGCATGAAGGGGATTTGGAGGCGAGAGAAAAGTTAGTAAACGG
>1939636|reference BsrF|length 30|copies 1
AACGGATGGATGACCGGGTGTTTTCGCCGG
>1939636|reference BsrF|length 47|copies 1
AACGGATTTTAGCGGCTACCCGGATTGCCGCGACATCTTTATCAAAT
>1939636|reference BsrF|length 65|copies 1
AACGGCAAAAAAACCGGGGAATCGACGACAACGACGGCCCCGTTTCAACTCGATTATTGCAACAA
>1939636|reference BsrF|length 40|copies 4
AACGGCAAAGCGTGGATCGCCGAACTGGAGGCGAAAGAGC
>1939636|reference BsrF|length 42|copies 1
AACGGCAAAGCGTGGATCGCCGAACTGGAGGCGAAAGAGCGG
>1939636|reference BsrF|length 43|copies 1
AACGGCAACAAAATCGTCGTCGATGTCGAGCGGGAGTTTGTCG
>1939636|reference BsrF|length 42|copies 2
AACGGCAATGTCTCCGGCATCGGCGTGCTCGTCGAGTCTGAG
>1939636|reference BsrF|length 54|copies 1
AACGGCACCGTTTCCGCCTCTTCAAGCGCCGCCTGCACCGGCGTTTCCTCACAG
>1939636|reference BsrF|length 32|copies 1
AACGGCACGAGCGTCACAAGCGCCACAAGCAG
>1939636|reference BsrF|length 43|copies 1
AACGGCACGATGACGAAAGAAGTGCTCATTCGTTGGATGGCCG
>1939636|reference BsrF|length 50|copies 1
AACGGCACGATTTCGTCGAAAATCGCGAAAAAAGTGTTCAAAGAGCTCGT
>1939636|reference BsrF|length 51|copies 1
AACGGCACGTTTGCTTCGCACGTGATCGGTTATGCGCAGAAAAACGAGGAA
>1939636|reference BsrF|length 60|copies 1
AACGGCAGCTGCAAATTTGTTTGCGAAAACATTCCCCCAATGGCCGGTCCGCAAATAAAG
>1939636|reference BsrF|length 40|copies 1
AACGGCATAAACAGCGCTCCGAGCGCTCCATAGACAATAA
>1939636|reference BsrF|length 47|copies 1
AACGGCATAACCGAGCGGCTGGCTCATATCGGAAATGACAGCCATCG
>1939636|reference BsrF|length 48|copies 1
AACGGCATCAACAATATTTGCTCGGCAAAAGCTTGGATACATTTTGTC
>1939636|reference BsrF|length 22|copies 1
AACGGCCAAGCTCAAAAATGAC
>1939636|reference BsrF|length 48|copies 1
AACGGCCATCCCGGAAACAGCCATTGAGCTGCTCGAAGACACGAGCCG
>1939636|reference BsrF|length 52|copies 2
AACGGCCATGTCGCCAAAGCGAGTTCGGACGTGAAAATCGGTGATGAACTGA
>1939636|reference BsrF|length 53|copies 2
AACGGCCATGTCGCCAAAGCGAGTTCGGACGTGAAAATCGGTGATGAACTGAC
>1939636|reference BsrF|length 45|copies 1
AACGGCCCGCTTCCCCGGCAGCATGTATCGCGGAGTGGTTCGGAT
>1939636|reference BsrF|length 61|copies 6
AACGGCCGCGAAAATCAACCCGAGTGCCCCAGCCGCCGCGAGGGCCGGCTTCGTTTCAAAC
>1939636|reference BsrF|length 62|copies 2
AACGGCCGCGAAAATCAACCCGAGTGCCCCAGCCGCCGCGAGGGCCGGCTTCGTTTCAAACA
>1939636|reference BsrF|length 45|copies 2
AACGGCCGGACGGTGCGGTGCGCTGCCGCCGGCCACTTCTCCCGG
>1939636|reference BsrF|length 57|copies 1
AACGGCCGGCGATGAATGAATTTGTCCATATGTTTAATTCCATGGCTCCCGAGCATG
>1939636|reference BsrF|length 30|copies 2
AACGGCCTATGTGCCGGTATGGTATATGAG
>1939636|reference BsrF|length 48|copies 4
AACGGCCTATGTGCCGGTATGGTATATGAGGCAGGCCGGACGGTCGCA
>1939636|reference BsrF|length 47|copies 1
AACGGCGAAGCGGCAGCGAAAGAAACAGGTAGCTGATCGTCGAAAGG
>1939636|reference BsrF|length 51|copies 1
AACGGCGACCGCTGAGGAAATTCGCGAGTTTTGCCGCGGCAACATTTCCCG
>1939636|reference BsrF|length 52|copies 1
AACGGCGACCGTCTCAATGCCGAGCTCGCGGCAAGCGCGGATAATGCGGACG
>1939636|reference BsrF|length 52|copies 1
AACGGCGATTTGTTTTTAGGCAATACCGTACAGACGCCGACAAAAGTGCGCG
>1939636|reference BsrF|length 41|copies 12
AACGGCGCAATGGCCGGTTCCATCTTGAACGCCTCCTTTGC
>1939636|reference BsrF|length 57|copies 13
AACGGCGCCGCCGTTGACATTTACTTTTTCCGGGTCAAGGCCGGCGATTTGGATGGC
>1939636|reference BsrF|length 58|copies 3
AACGGCGCCGCCGTTGACATTTACTTTTTCCGGGTCAAGGCCGGCGATTTGGATGGCC
>1939636|reference BsrF|length 50|copies 1
AACGGCGCCGGTTCCGCTCCATCAAACGCTGACGGTGGCGAAAAACGGGG
>1939636|reference BsrF|length 51|copies 1
AACGGCGCGCACATGGCGAAGCGCTGTTTCATTGCCGGCGCCGTTCACTTG
>1939636|reference BsrF|length 34|copies 2
AACGGCGCGCATTGCGCTAGATAAGCTCGTGCAG
>1939636|reference BsrF|length 49|copies 1
AACGGCGGAAATGCCGGGAATGTACGCGGAAGACGAGTACGATTTGGCC
>1939636|reference BsrF|length 34|copies 1
AACGGCGGCATCATAATAAAATACACGATATATG
>1939636|reference BsrF|length 53|copies 1
AACGGCGGCCGTAACTATAACGGTCCTAAGGTAGCGAAATTCCTTGTCGGGTA
>1939636|reference BsrF|length 30|copies 1
AACGGCGGCGATGCCGGCGGCGATCAACGA
>1939636|reference BsrF|length 39|copies 2
AACGGCGGCGATGCCGGCGGCGATCAACGATGGGATCAA
>1939636|reference BsrF|length 50|copies 38
AACGGCGGCTTAACAAGCTCGAGTTTGGCGGCATCGCGGTCAAGACGGCC
>1939636|reference BsrF|length 52|copies 1
AACGGCGGTCGGACCGGTTCGTGTCCATACGATTTCGACCGATAAATACAAA
>1939636|reference BsrF|length 48|copies 1
AACGGCGGTGGAAGGAGACGGGCTTTTGCAGCTTCATCTCCGCCGCCC
>1939636|reference BsrF|length 50|copies 1
AACGGCGTACGCACCGGTGAATACGCCCGTCTTTTCTTTCGCCAAGTCGG
>1939636|reference BsrF|length 55|copies 1
AACGGCGTATAAAAAAGTATGCAGCGACGGTCCGGTGTTTCGGACCGGGGAGGTG
>1939636|reference BsrF|length 56|copies 5
AACGGCGTATAAAAAAGTATGCAGCGACGGTCCGGTGTTTCGGACCGGGGAGGTGG
>1939636|reference BsrF|length 41|copies 9
AACGGCTACGTGATGGCGACGTTGCCGGCCAATACGGATAA
>1939636|reference BsrF|length 42|copies 1
AACGGCTAGCCATTTGTTTACGCGACCGGTCATGGCGATGCC
>1939636|reference BsrF|length 56|copies 2
AACGGCTATATTTGGACGCAGCAATTTATCCGCAAGTAAGAGCGGCGTCCTCCCCA
>1939636|reference BsrF|length 39|copies 1
AACGGCTCCTTCATACGTTAAGCCGGCAGGAAGGCGATG
>1939636|reference BsrF|length 46|copies 1
AACGGCTCGACCGGCGGCTCGACCGGGTGGACAGCCGCCTCGACCG
>1939636|reference BsrF|length 44|copies 2
AACGGCTCGCGCGCCGGTTCGACGGCGCGAATGATGGCCTCGCT
>1939636|reference BsrF|length 57|copies 3
AACGGCTCGGCAGGCCGGTGAAAATCTTGGAAGGGGACTATCGCAACATTAAGCTGA
>1939636|reference BsrF|length 51|copies 2
AACGGCTGCCGCTTGCCGATTTCGGCCGGGGTGCGCAAATCGTAGCCATCG
>1939636|reference BsrF|length 44|copies 1
AACGGCTGCTGCAGGAGACGATCCGGGAAAACCCGTTTGTGACT
>1939636|reference BsrF|length 37|copies 1
AACGGCTGTACGCGCTGCAGCAAGACATGGAGGCGGA
>1939636|reference BsrF|length 46|copies 1
AACGGCTTCCACCGCTTTGATCGTCGGTTCGAGCTTGCCCGAATGG
>1939636|reference BsrF|length 49|copies 3
AACGGCTTGTTGTTGACCGTCGGCTGCTTTCGTCAAGCCAACCGCCAGT
>1939636|reference BsrF|length 30|copies 1
AACGGCTTTGCCGCCGGGCTTCGCGAAGGG
>1939636|reference BsrF|length 51|copies 1
AACGGGAACGGCCGCAACAAGTTCATCATCGCGCTCGAGCGGAATGAGGCT
>1939636|reference BsrF|length 47|copies 1
AACGGGAAGGGGTGTCGCTTTACGCTGTTCCGTTCACCGATATCGCG
>1939636|reference BsrF|length 40|copies 1
AACGGGAAGTGCCGCCTGGGTCGATTATGATGATCATCGC
>1939636|reference BsrF|length 42|copies 1
AACGGGACGGACGCATCAAATTCGCGTCCATATGAAATATAT
>1939636|reference BsrF|length 47|copies 11
AACGGGACGGACGCATCAAATTCGCGTCCATATGAAATATATCGGCT
>1939636|reference BsrF|length 52|copies 3
AACGGGAGCGTTTACGATGATTTAATTTCCCCACAGGCGATGCGTCCGCCCG
>1939636|reference BsrF|length 43|copies 1
AACGGGAGGGCTGTTGGCCGAGCCGACGAAAAAATGGCTGGCG
>1939636|reference BsrF|length 52|copies 1
AACGGGAGGGGAAGGCAGCATGAAACACTACGGATTACCGAAAGCACAAGGG
>1939636|reference BsrF|length 53|copies 2
AACGGGAGTATCTTACTTTTTTTCCGAAACGAACGATACGACAGAAAGGGTCG
>1939636|reference BsrF|length 62|copies 1
AACGGGATGGCCAATGCCATGCCGAGCGAAAACGAAAGGAGCAAACCGGTTATGACGGAGCG
>1939636|reference BsrF|length 48|copies 1
AACGGGCACGTTGTCGGTATACGTCGGGATGACATCCGGTTTCCAATC
>1939636|reference BsrF|length 47|copies 1
AACGGGCCGACGAAAGCGATTGGCAAGCAAAAGCGGCTGATCGAGCA
>1939636|reference BsrF|length 50|copies 14
AACGGGCGCGCTTACCTTGGAGGAAAAAATCCGCATCATGGAGGAATCGG
>1939636|reference BsrF|length 47|copies 1
AACGGGCGGTCGTGCCGCTTCCGGATGGAATGGATGCCCGGCAGGCG
>1939636|reference BsrF|length 43|copies 1
AACGGGCTCGAGACCGGGTTCTCAAGCCAGACGCTTCCGTCGC
>1939636|reference BsrF|length 44|copies 1
AACGGGCTCGAGACCGGGTTCTCAAGCCAGACGCTTCCGTCGCA
>1939636|reference BsrF|length 50|copies 1
AACGGGGAACTATACCTTCTTGCTGGATGCCGAATTAGGCTTTGATGGGG
>1939636|reference BsrF|length 47|copies 1
AACGGGGACGTCGAGTCGTTTTCCATTAAGCCGGAGCGCGGCGTATA
>1939636|reference BsrF|length 49|copies 1
AACGGGGCTGGCGGTAGCCTTTGCCTTTCGCACCGGTTTGTTTAACATC
>1939636|reference BsrF|length 61|copies 1
AACGGGGTGACTGCCGGCCGCTAGCGGGCAGTTTCATGTTTTTGGCAAAACTTTTGCAAAA
>1939636|reference BsrF|length 56|copies 1
AACGGGGTTTCTCCCTTACTTTCGTTCCAGAAAGGGAAACCGGTTCGATTTTTCGA
>1939636|reference BsrF|length 57|copies 4
AACGGGGTTTCTCCCTTACTTTCGTTCCAGAAAGGGAAACCGGTTCGATTTTTCGAT
>1939636|reference BsrF|length 51|copies 18
AACGGGTCGATCCGGAATCGATTCAACGGTTTGACCGGCTTCGCTTTATGA
>1939636|reference BsrF|length 52|copies 14
AACGGGTCGATCCGGAATCGATTCAACGGTTTGACCGGCTTCGCTTTATGAA
>1939636|reference BsrF|length 60|copies 1
AACGGGTGGCTGCCATCATCAGCGAACGACCCGATCATGATCGACCGGTATTTTTTTAGA
>1939636|reference BsrF|length 57|copies 3
AACGGGTGTCCGAAACCGGACATCCGTTTTTCGTGTGCGCCCGGCATGGGTGCAGTC
>1939636|reference BsrF|length 42|copies 3
AACGGGTTCGCACGCTGCTTGCCCTTCTTCGCGACGGGTATG
>1939636|reference BsrF|length 51|copies 1
AACGGTCAAACAGCCGGCGGCAAAACCGCAAGCTAATACGCAAGCGCCGGC
>1939636|reference BsrF|length 42|copies 1
AACGGTCAATGTACCGGGGATCGTTGCCTTCATTACCGCTGC
>1939636|reference BsrF|length 56|copies 2
AACGGTCACATATTCGGCGTCCGGAATTTCTTTTTTCACCATATGAATGACTTCGT
>1939636|reference BsrF|length 57|copies 1
AACGGTCACATATTCGGCGTCCGGAATTTCTTTTTTCACCATATGAATGACTTCGTT
>1939636|reference BsrF|length 51|copies 1
AACGGTCATATGCGTTGCTGACAAGTTTATTTGCCGGCTTGTTTTTGTTGA
>1939636|reference BsrF|length 48|copies 4
AACGGTCCGTGCTCATCGCGGTAGGCGATGATCGCTTTGGCTTTCGTC
>1939636|reference BsrF|length 58|copies 1
AACGGTCGATGAGTTTATCGATTGGGTAAAAGCCTTGCCGCCGGAGGAATTACTTGTA
>1939636|reference BsrF|length 47|copies 6
AACGGTGAATTAGCCGGTGCAGTTGCTGTTTTGCAAGATTTCAATGA
>1939636|reference BsrF|length 55|copies 3
AACGGTGACGGGAACGGGAGAAGAATTGAAAAAACGGATTCCGAATTTGCGCATT
>1939636|reference BsrF|length 37|copies 3
AACGGTGACGGTCATCGTCTACGATGATCAAGATGGG
>1939636|reference BsrF|length 41|copies 1
AACGGTGATGATTACCGGCGACCATGTAGTGACGGCCGCCG
>1939636|reference BsrF|length 38|copies 65
AACGGTGCAGGCGGCGAAACAGTACCGTGTCCGGCAAG
>1939636|reference BsrF|length 44|copies 2
AACGGTGCATCCGCATGAGGAATCCGACCGGCCATCCTCACGCG
>1939636|reference BsrF|length 25|copies 1
AACGGTGCCGGTTCGGCGCTATCAT
>1939636|reference BsrF|length 50|copies 1
AACGGTGCGACCAAATGGCATCGCCGCCAAGCGAACCGCCGCCCGCCTCT
>1939636|reference BsrF|length 45|copies 16
AACGGTGCGCCGAGGCAGGCTCTACGGCGCCCTTTTCCGCTCCTG
>1939636|reference BsrF|length 45|copies 1
AACGGTGCTTGAACAAATGAATGGCAAGCCGGTTGTCGTCCGCAC
>1939636|reference BsrF|length 64|copies 1
AACGGTGGAGCACAGTTTTCCTTCCCCCTTACTTATGACTTGGCCCGCTTGTAAAACGGGGTCG
>1939636|reference BsrF|length 37|copies 1
AACGGTGGAGGCCGTCAGGACAATAAAGCGCAGCAAG
>1939636|reference BsrF|length 32|copies 1
AACGGTGTTATTGACCGGCCCGTCCGGCGTCG
>1939636|reference BsrF|length 50|copies 1
AACGGTGTTATTGACCGGCCCGTCCGGCGTCGGCAAAGAAGTGATCGCTA
>1939636|reference BsrF|length 43|copies 1
AACGGTTATGGACCATCGAGCCCTGGTGACAAAGTAGCCATCG
>1939636|reference BsrF|length 60|copies 1
AACGGTTCAAGCCGCGGCGGGGCCGGGGCGTTTCGTTCGGTCGCCGGCCGGTTGAAACTG
>1939636|reference BsrF|length 43|copies 9
AACGGTTCCGTTTTATGGGAAAGCGGAAGTGATCGGCTTTACG
>1939636|reference BsrF|length 44|copies 11
AACGGTTCCGTTTTATGGGAAAGCGGAAGTGATCGGCTTTACGC
>1939636|reference BsrF|length 47|copies 1
AACGGTTGCCTGTCTGTTCGCCGTTTCGGTATAATGCAAGTAGGAAA
>1939636|reference BsrF|length 45|copies 6
AACGGTTGCGTTCGGTGCTTGAACGGTTTACGATCAAAGGGATGG
>1939636|reference BsrF|length 54|copies 1
AACGGTTGGTTTCCAAGCGATTTCCCCATCATCACGGCTGCGGAACAACAGCAC
>1939636|reference BsrF|length 48|copies 1
AACGGTTGTCACGGCCGCCCCCTCGGCCGTGTAGCGAAGCTCCGGGTC
>1939636|reference BsrF|length 49|copies 3
AACGGTTTCCGAACCGGCCGGTGTACGTGTCGCTCGAGGAGCGGATGGG
>1939636|reference BsrF|length 50|copies 2
AACGGTTTGTTCTACACGCCGGATGCACCGGAGCCGGTGTTTACGGATGT
>1939636|reference BsrF|length 54|copies 2
AACGGTTTTATTGCCGAGGATGTGAAACATATTACACCGGCGGATATTATTGCG
>1939636|reference BsrF|length 56|copies 1
AACGGTTTTTGCGCGCGTATTCTTCCAAATAAATGGCCGTCCCGACCCCCAAAACA
>1939636|reference BsrF|length 46|copies 5
AACGTAAAAAACCCGGTGGCGTTCGCGTTAAACTATATCAATCAAG
>1939636|reference BsrF|length 60|copies 1
AACGTAAAACCCTTTTTCGGTATAAATGAGCTTCTCCTCTCCTGAGTGCAGCATAAACCC
>1939636|reference BsrF|length 45|copies 2
AACGTAAGCAGCGCCGGCAGGCGAAGCGGGTGATCCGTATTTCCA
>1939636|reference BsrF|length 51|copies 3
AACGTAATGGCCGCAAATTCTTTTTCCATAATCGCCGGCACGGCGACCGTG
>1939636|reference BsrF|length 49|copies 42
AACGTACAGCCGACGTCAAGCAGCGGGAGAATGATGCTTTGTTCGTTCA
>1939636|reference BsrF|length 51|copies 2
AACGTACCGCTTGTGCTTACCCATTTTTTAGACCGCGCTGTGGCCCTGTAC
>1939636|reference BsrF|length 53|copies 1
AACGTACTGCCGTTTTCTCCTTCCGCCGTGCGGGTGCCGGTTTGGGGGCTTGG
>1939636|reference BsrF|length 54|copies 29
AACGTAGCGCAGACGAGGGCGGACTTAATCCTTTTTACCGGCGGGCTCGGCCCG
>1939636|reference BsrF|length 55|copies 1
AACGTAGCGCAGACGAGGGCGGACTTAATCCTTTTTACCGGCGGGCTCGGCCCGA
>1939636|reference BsrF|length 10|copies 1
AACGTATCCC
>1939636|reference BsrF|length 44|copies 1
AACGTATTACGGCCCGGCATATGCCGCCGACCCGGGAGCCGCAC
>1939636|reference BsrF|length 45|copies 1
AACGTATTACGGCCCGGCATATGCCGCCGACCCGGGAGCCGCACG
>1939636|reference BsrF|length 47|copies 2
AACGTATTGCGCCAGCTGCATCGGCGTATACATGTCGTACTGGCCGA
>1939636|reference BsrF|length 49|copies 2
AACGTCAACGTCACCGGCACGTTTTTGATGAGCCAGGCGGCCGGCAAAG
>1939636|reference BsrF|length 38|copies 1
AACGTCAATTTGATCGCGCCGGTTACGATCGGCCAAGG
>1939636|reference BsrF|length 54|copies 1
AACGTCACCGCCGTTTTTTCCGCAAACGACACCGCTTCCCCGTCCGGCGTTGCA
>1939636|reference BsrF|length 43|copies 1
AACGTCAGCGTACATCGAGTCGTCCACTGGCATCGCTGCCGGC
>1939636|reference BsrF|length 55|copies 1
AACGTCAGCGTACATCGAGTCGTCCACTGGCATCGCTGCCGGCGGACGGACCGGA
>1939636|reference BsrF|length 48|copies 2
AACGTCAGCTAGGGGAGATCGCTGTTTTTCACCGGCCTTCTAGAAGGC
>1939636|reference BsrF|length 49|copies 5
AACGTCAGCTAGGGGAGATCGCTGTTTTTCACCGGCCTTCTAGAAGGCT
>1939636|reference BsrF|length 41|copies 1
AACGTCATCTTATCGACGCGAATGCCGGCATGATTCAAGAG
>1939636|reference BsrF|length 43|copies 2
AACGTCATGTGCAATCCGAACCCATACCAGTCGGAAGTGCATG
>1939636|reference BsrF|length 46|copies 1
AACGTCATTGACGCCCGCAACGACGCCCGCCGGCGGCAGCGCGGCG
>1939636|reference BsrF|length 37|copies 1
AACGTCCACGCCGCCGGCGGCCGGCGCATGATGGAAG
>1939636|reference BsrF|length 49|copies 2
AACGTCCGAAAGGCCTGCTCGATATCCACCAGTTGCTTATACCCGAGCG
>1939636|reference BsrF|length 49|copies 1
AACGTCCTGTTGAACTGTTTGCGCCTATTCTTCATTATGGGAAGAAAAG
>1939636|reference BsrF|length 52|copies 1
AACGTCCTGTTGAACTGTTTGCGCCTATTCTTCATTATGGGAAGAAAAGGGG
>1939636|reference BsrF|length 54|copies 1
AACGTCCTGTTGAACTGTTTGCGCCTATTCTTCATTATGGGAAGAAAAGGGGGA
>1939636|reference BsrF|length 37|copies 1
AACGTCGACCACCGCCCCGGCTTCATCGGTGTCAATG
>1939636|reference BsrF|length 47|copies 7
AACGTCGATGATGCAAGCGAAGTGAAATTTGAAGTATGGAAGCATGG
>1939636|reference BsrF|length 39|copies 1
AACGTCGCCACGACAAGCGCGTTGTTTCGTTTGGCGATA
>1939636|reference BsrF|length 42|copies 20
AACGTCGCCGCTCCGTCCCCGCCTGTGCCGCACGTGTCGATC
>1939636|reference BsrF|length 43|copies 1
AACGTCGCCGGATAATAAGTAATTGGCGGCGACATTGACCAGC
>1939636|reference BsrF|length 36|copies 1
AACGTCGCGATCAGCCGGTCGTTGTCGCGCTGATGC
>1939636|reference BsrF|length 40|copies 1
AACGTCGCTCGCGCCGGGCTCGAAAGTCGTCACCGGCTAT
>1939636|reference BsrF|length 51|copies 2
AACGTCGGATGAGCCGGGTCGAGGTAAACAGGACGCATCAGTTTCAGCGCC
>1939636|reference BsrF|length 47|copies 1
AACGTCGTAAACGTGATCGTCTCAGCCAGCTCGTCAAGCGGCCGGAT
>1939636|reference BsrF|length 36|copies 5
AACGTCGTGCCGGCGAGCGCCCCGGCGCCAAGCGGC
>1939636|reference BsrF|length 30|copies 1
AACGTCTACCGCGCCGGCACGATCGGCACG
>1939636|reference BsrF|length 45|copies 2
AACGTCTACGGGTCGATCGGCTTTACAAACTATGGATACATCGAC
>1939636|reference BsrF|length 59|copies 1
AACGTCTACGGGTCGATCGGCTTTACAAACTATGGATACATCGACAAACAAAAACCGGG
>1939636|reference BsrF|length 50|copies 4
AACGTCTATGTATGAATATCCAGCTGCATACGAGGGGGTTATCGGGGTTG
>1939636|reference BsrF|length 56|copies 1
AACGTCTGGCGAATCACCACCTCCATCGCTTCCGGTTGGATGAAGGGACAAACACG
>1939636|reference BsrF|length 52|copies 1
AACGTCTTCGCCGGTTCGGCGCTCCAAAGCCGGAGCGTGTTGACCGTGTTCG
>1939636|reference BsrF|length 60|copies 1
AACGTGAAGCACACGTTGCGGGAAAGATCAAAATCATTCCGCACGTGTGCTTTTTTTGCC
>1939636|reference BsrF|length 48|copies 1
AACGTGACAAGTTGTACGAAACGATCGCCAAACAGGCAAAGCAATACG
>1939636|reference BsrF|length 38|copies 2
AACGTGATCTACGAGCATCAGCCGGCAAGCCGGCAAGT
>1939636|reference BsrF|length 36|copies 3
AACGTGATGCGCTCGTTGACCGGATATTTCGGCACA
>1939636|reference BsrF|length 49|copies 1
AACGTGCGCGCCAACTTGTATTGGTGGGAGTTTGAGTACCCGGATTACG
>1939636|reference BsrF|length 39|copies 1
AACGTGCGCGGCACAAGCGGCGGAAACTCATCCGCGTAG
>1939636|reference BsrF|length 40|copies 1
AACGTGCTCGATGCCACGGTCGTTGAGTTAGCGGCGCCGG
>1939636|reference BsrF|length 39|copies 6
AACGTGCTGGCAATGTTCGTCCCGGGCGCGACGACATCT
>1939636|reference BsrF|length 43|copies 1
AACGTGCTGTTCGGCATGTCTCCAAAGACCGGGGCGATCGTGA
>1939636|reference BsrF|length 45|copies 1
AACGTGCTTCCTTCCTGCTTCGGCTTGTAGCGAACCGGATGGACG
>1939636|reference BsrF|length 46|copies 1
AACGTGCTTGGGCTCGACGAACTGCATATGTACGACTTATACACCC
>1939636|reference BsrF|length 46|copies 12
AACGTGGAAGGCATCGACTTCGGCCCGGGCGCGAAAACGTTTATCG
>1939636|reference BsrF|length 45|copies 2
AACGTGTTCATTTTGACCCAAGGAGCGGTTCAGCGGCGTTGGCGG
>1939636|reference BsrF|length 41|copies 1
AACGTGTTCCATCCACCTGTATAGCCGGCTGCCATAAATAA
>1939636|reference BsrF|length 57|copies 1
AACGTTAAAAATTCAAGCCGAGGGCCGCTTGAAACGGCAACAGGCCGAACGCGAGCT
>1939636|reference BsrF|length 42|copies 1
AACGTTAATGTTCGGGATCGTTTCAAGCTTCATGTTCATTCC
>1939636|reference BsrF|length 43|copies 1
AACGTTAATGTTCGGGATCGTTTCAAGCTTCATGTTCATTCCC
>1939636|reference BsrF|length 40|copies 1
AACGTTAGGCCGTTTAGCTAGCGAAGTAGCGGCGCTGTTG
>1939636|reference BsrF|length 45|copies 2
AACGTTATCCGGCGCCCCAAATCCAGAGCCGGGCACAAGGGCGAC
>1939636|reference BsrF|length 43|copies 2
AACGTTCACGGTCCGCAAAGTGTCCTATGGCGTCGGCGTTGAG
>1939636|reference BsrF|length 52|copies 1
AACGTTCATTTCACAAGCGACAAATCCACTCCAATGACCCCGACAATTTGAC
>1939636|reference BsrF|length 46|copies 5
AACGTTCGCCAATGGACGGTATGGCACCCCCGGCCCTTGGCGGACG
>1939636|reference BsrF|length 48|copies 1
AACGTTGAAACGGGCGATCTCTTTCACCCGGTCGCGGCTCCATCGCTC
>1939636|reference BsrF|length 49|copies 1
AACGTTGAGACGATTTTGTTCGAACTGACGAACCGGCGGTTTGAAATGG
>1939636|reference BsrF|length 37|copies 2
AACGTTGATGAACATCATCGCCGGTCGGTTGTCTCCT
>1939636|reference BsrF|length 51|copies 1
AACGTTGATGGCGGGTCGTCCCCTTGCATGCGGCTCGCTAAGACCGCCTTG
>1939636|reference BsrF|length 42|copies 2
AACGTTGCCACCGATGATTTAGTGTACATGCTGCACGGCATG
>1939636|reference BsrF|length 43|copies 113
AACGTTGCCACCGATGATTTAGTGTACATGCTGCACGGCATGG
>1939636|reference BsrF|length 51|copies 2
AACGTTGCTTCGCAACCGCGGCCATCGCGCGTCGGCATCAGCACCGTGCCA
>1939636|reference BsrF|length 38|copies 1
AACGTTGGACATACCGGCGCTATCAGGCGCTTGACGGG
>1939636|reference BsrF|length 48|copies 11
AACGTTGGCGCCGCCATCACCGTATTCGTGCCCGGCTCTAAAAAGGCG
>1939636|reference BsrF|length 55|copies 3
AACGTTGTATGCGGCGAAAAACAAAAGCCCGCTTCTTGCCGGTCTCGGTGACGGC
>1939636|reference BsrF|length 47|copies 1
AACGTTGTCAAAAATCCCGACAAACACGTTCGTAATCGCGTTCCCGA
>1939636|reference BsrF|length 50|copies 1
AACGTTGTCAAAAATCCCGACAAACACGTTCGTAATCGCGTTCCCGATCG
>1939636|reference BsrF|length 50|copies 1
AACGTTTCCGGTCGACAAGCAGGAAAGAAGTAAAAGAAGTTTATTGTATG
>1939636|reference BsrF|length 55|copies 2
AACGTTTCTGGCGCTTCCTTGTTGAGATAGGCGGCCACTTTTTCTTGAATGGGGC
>1939636|reference BsrF|length 44|copies 1
AACGTTTCTTTCAGTCTGAATTCTTTCGTGTCAACGATCGCAAT
>1939636|reference BsrF|length 18|copies 1
AACGTTTGCAGCCGCGCA
>1939636|reference BsrF|length 51|copies 1
AACGTTTGCCGTCATGCTCGCGGGACGGCTGACGCAAGCGGTTGGAGCGGG
>1939636|reference BsrF|length 54|copies 1
AACGTTTGCGGAAGAAACGCTTCAGCGACGGTTGTTTTTGTTCCTCTCTCATGT
>1939636|reference BsrF|length 47|copies 4
AACGTTTTCCGTGCCGGCGCGCCGTTTCCGTTCTTGCTCACCGCCGA
>1939636|reference BsrF|length 54|copies 2
AACGTTTTGCCATCCGGCGCAAATCGTCGTGACAAACCGCCAAAACCGCGCCCG
>1939636|reference BsrF|length 56|copies 2
AACGTTTTGCCATCCGGCGCAAATCGTCGTGACAAACCGCCAAAACCGCGCCCGGC
>1939636|reference BsrF|length 50|copies 1
AACTAACTTGTCTTTTCCACTTTATGATTTAACCTCTCTTTGTTTGACTC
>1939636|reference BsrF|length 59|copies 1
AACTAAGTCTACTTTTTCTTCATCCGCAATTCCGAAGTTCTTCAACTTATTTAACTTTG
>1939636|reference BsrF|length 43|copies 1
AACTACAGCATGTTTGAGTTGGCGCGCGGCTACAAAGAGAGAG
>1939636|reference BsrF|length 47|copies 1
AACTACATTGAAGGCCGGGCTTGAGGCGCGGGGGCATCGTGTAGACG
>1939636|reference BsrF|length 48|copies 5
AACTACCGGGAGGCGGTCCGGACGGCCAAAAAAATCGGGACGAAGATG
>1939636|reference BsrF|length 58|copies 1
AACTACCGGGAGGCGGTCCGGACGGCCAAAAAAATCGGGACGAAGATGAAAATCGTCC
>1939636|reference BsrF|length 43|copies 1
AACTACGACATCACCGGGTTAGTGAGAAGTGTGGAATGGAGCG
>1939636|reference BsrF|length 44|copies 1
AACTACGACATCACCGGGTTAGTGAGAAGTGTGGAATGGAGCGG
>1939636|reference BsrF|length 47|copies 1
AACTACGACTTGCCGTGGAACCCGATGCGCCTCGAACAGCGGATCGG
>1939636|reference BsrF|length 37|copies 1
AACTAGCAAATTAAATTCCTCAGGCTGAAATGTATAT
>1939636|reference BsrF|length 54|copies 1
AACTAGCGTCCACCGCTGCGGCCGCGGAGCCGCCTACTCCGTAAAAAACCACCT
>1939636|reference BsrF|length 45|copies 1
AACTAGGCGATGGAATGGAAGAAGAGGAACTCAAACTTTCCGTCG
>1939636|reference BsrF|length 41|copies 1
AACTAGTTCATATATTGATATACACTGAACGTTTTCTTGAC
>1939636|reference BsrF|length 43|copies 1
AACTATACACAAACACTTTATAGACGGTCGGATTGAATCCTAA
>1939636|reference BsrF|length 49|copies 12
AACTATACCTTCTTGCTGGATGCCGAATTAGGCTTTGATGGGGCCCAAT
>1939636|reference BsrF|length 50|copies 2
AACTATACCTTCTTGCTGGATGCCGAATTAGGCTTTGATGGGGCCCAATC
>1939636|reference BsrF|length 43|copies 1
AACTATAGATCCTGCAGACAGCCGGGCCGGCAAAACGCCTTAT
>1939636|reference BsrF|length 44|copies 1
AACTATCCGTGGAACTGGGACGACACGCCATGGCCTTGGCAAGT
>1939636|reference BsrF|length 31|copies 2
AACTATGGCAAGACCGGTCATTGTCGTTTCA
>1939636|reference BsrF|length 42|copies 4
AACTATGGCAAGACCGGTCATTGTCGTTTCAGGACGGGCCAT
>1939636|reference BsrF|length 9|copies 1
AACTATTAT
>1939636|reference BsrF|length 51|copies 1
AACTATTATTCCGATATTCGGAACAAGAGGAGACCATGAACAAAACGGTTT
>1939636|reference BsrF|length 45|copies 1
AACTATTCCACCGCACACTGTTGTCTTCCACCGCATAAGCATGGT
>1939636|reference BsrF|length 45|copies 50
AACTCAAGCCCTTGGAAAATCATGCGCGACACCCAGAAGAAAATG
>1939636|reference BsrF|length 47|copies 1
AACTCAAGCCCTTGGAAAATCATGCGCGACACCCAGAAGAAAATGAT
>1939636|reference BsrF|length 37|copies 1
AACTCAAGCGGTGGCTCGATCGACTGAAAGTGCATAT
>1939636|reference BsrF|length 54|copies 1
AACTCAATGGAAGCCATTTCATTGTAGCCAATGGCTTGGAGCGTACGTAAAATG
>1939636|reference BsrF|length 30|copies 1
AACTCACCGCTTGCCGGCGGGATTTTCGCC
>1939636|reference BsrF|length 46|copies 1
AACTCATCAAACGGCGGGAGTATAGGTATAGAAATATTTTACATAT
>1939636|reference BsrF|length 30|copies 2
AACTCATGCACGACCGGTTCCGCCCGCAAG
>1939636|reference BsrF|length 56|copies 2
AACTCATGCACGACCGGTTCCGCCCGCAAGTGAAATTGTTTTACCCCGTTTTTGAG
>1939636|reference BsrF|length 44|copies 1
AACTCATGGTCAGACAAGCTTTCCGGCCCTGATGACAGCAACCG
>1939636|reference BsrF|length 48|copies 1
AACTCCAGCGACCGTATCCGGGAACGACGGATGTTCGAGCCGGTTTAA
>1939636|reference BsrF|length 56|copies 1
AACTCCAGCGACCGTATCCGGGAACGACGGATGTTCGAGCCGGTTTAAAATGACGG
>1939636|reference BsrF|length 47|copies 1
AACTCCATTTGAAACGGCTCATCGTCGGCGGTTTGGAGAAAGTGTAT
>1939636|reference BsrF|length 45|copies 1
AACTCCGAATCGTCGAATATGTAGAAGCGACAAGAAGTCATGCTT
>1939636|reference BsrF|length 45|copies 1
AACTCCTATGGCTAGAGAACGCAGAAGCGTTGGAACGAACCGCCG
>1939636|reference BsrF|length 45|copies 2
AACTCGAAAATCGCCTGCAGCTCGCCTTGCGAAATTTCCGGCTGG
>1939636|reference BsrF|length 46|copies 1
AACTCGACAACTTGCTTGCCCGCCTCCGTGAAGAGTACGGGCTGTC
>1939636|reference BsrF|length 41|copies 1
AACTCGATCCGCGCTATTTCAGCGCCAAAGGGTATGGCGAA
>1939636|reference BsrF|length 45|copies 3
AACTCGATGACAACCTGCCGACGAAACACGACGCCAAAGACGCTC
>1939636|reference BsrF|length 54|copies 1
AACTCGATTTGCAGCTGCTGCAAAAACAAACGCCACTCAAGGTGCGTAAACCCA
>1939636|reference BsrF|length 48|copies 1
AACTCGCAGAAGACATGGCAGCGTTGACACCTGGCAAAACTCTTTCGG
>1939636|reference BsrF|length 44|copies 30
AACTCGCGATTTCCTGCCATATGTAAACCCCCTTTGACTAGTAA
>1939636|reference BsrF|length 45|copies 3
AACTCGCGATTTCCTGCCATATGTAAACCCCCTTTGACTAGTAAT
>1939636|reference BsrF|length 37|copies 2
AACTCGCTATCACCATGTATGCAAAAAAAGAGGCAAA
>1939636|reference BsrF|length 58|copies 1
AACTCGGAAATGGCTTCGGTCTCCCGTTTGTATTGCATGACATCTTTATGGAGCGGGA
>1939636|reference BsrF|length 40|copies 1
AACTCGGCGACGTGATGCAGCTGCCGGCCGTCATCCAAGC
>1939636|reference BsrF|length 41|copies 1
AACTCGGCGACGTGATGCAGCTGCCGGCCGTCATCCAAGCG
>1939636|reference BsrF|length 62|copies 3
AACTCGGCGCCATGGTCATTGTCGACAGCGTCGTCCGTCTTCTCCCCGGGGTGCTCGGCAAT
>1939636|reference BsrF|length 41|copies 1
AACTCGGCGTCCAAGACCGGACGCAAGCGGTGATTTATGCG
>1939636|reference BsrF|length 66|copies 1
AACTCGGCTCCCTGCCAAGAAAAATGTTTTCCGCTACTGTCATGTTCGGAACAGGGCTTAACTCTT
>1939636|reference BsrF|length 39|copies 5
AACTCGGGAAAACGCATAACGGCTATACGACATTAATCG
>1939636|reference BsrF|length 30|copies 1
AACTCGTCACCGGCCGGCTGCCATTTTCCG
>1939636|reference BsrF|length 46|copies 1
AACTCGTCCGCGGCCGGCGGCCCATTCCGATTTATCAGGACGAACG
>1939636|reference BsrF|length 44|copies 1
AACTCGTCCTTATAAAGTCGTGTTTATGGCCGGAGTATTTATCG
>1939636|reference BsrF|length 46|copies 1
AACTCGTCCTTGTCCACGTATCCCTTCTCCAGCAGCCGGGCAAGGA
>1939636|reference BsrF|length 51|copies 3
AACTCGTCCTTGTCCACGTATCCCTTCTCCAGCAGCCGGGCAAGGATGTTT
>1939636|reference BsrF|length 52|copies 1
AACTCGTCCTTGTCCACGTATCCCTTCTCCAGCAGCCGGGCAAGGATGTTTC
>1939636|reference BsrF|length 53|copies 1
AACTCGTTCGTGAAGGCTATTTCGATCAATCCGTATCTTTGCTCGTTTTAAAG
>1939636|reference BsrF|length 46|copies 1
AACTCTCCTGAAATTTCGTCAGTAGGGGATTCATTTACATAAGTTA
>1939636|reference BsrF|length 46|copies 7
AACTCTTCCTCGCCCGGCACGCCGAGATTTCGCCAGCGGGCGCCGG
>1939636|reference BsrF|length 47|copies 2
AACTCTTCGACGTCTTCATCAATAATGCCGTGCTGCTTTAAAAAATA
>1939636|reference BsrF|length 53|copies 1
AACTCTTCGTCACTAGAAATATTCAGCCCATGATTTTTCTTATACAGAACCCC
>1939636|reference BsrF|length 47|copies 1
AACTCTTCTTTAAACCGGCTCAGCAGCAAAATGCAATAGTCGGTCCC
>1939636|reference BsrF|length 48|copies 1
AACTCTTCTTTAAACCGGCTCAGCAGCAAAATGCAATAGTCGGTCCCA
>1939636|reference BsrF|length 53|copies 1
AACTGAAAAAACGATCGGCTTCCTCCTCGTCTGGTGACGGTCGAAAAACACGA
>1939636|reference BsrF|length 26|copies 1
AACTGAACAGCCAGAACGCAGCATCG
>1939636|reference BsrF|length 49|copies 8
AACTGAACAGCCAGAACGCAGCATCGTCCTTACTTGTGGGAGCCGCTGT
>1939636|reference BsrF|length 46|copies 11
AACTGAACCGAGCCCGGCGCGGCGATCTGCGAAGTAAGCAAACGTT
>1939636|reference BsrF|length 47|copies 1
AACTGAACCGAGCCCGGCGCGGCGATCTGCGAAGTAAGCAAACGTTG
>1939636|reference BsrF|length 41|copies 1
AACTGAAGCAGTGCCGGAACGATGGTCTGGTTTAGCAAGCG
>1939636|reference BsrF|length 52|copies 1
AACTGAAGCGGATTGACAAAAATGCTGACGACGACCATGTCGTTCTCTTCGC
>1939636|reference BsrF|length 42|copies 7
AACTGAATAGAAAGATCGGCAGCAGCCGGCAAACGTTGAGAA
>1939636|reference BsrF|length 43|copies 1
AACTGAATAGAAAGATCGGCAGCAGCCGGCAAACGTTGAGAAC
>1939636|reference BsrF|length 32|copies 1
AACTGACACATCAGCACCAAGCGGGCGGACAG
>1939636|reference BsrF|length 43|copies 5
AACTGAGCGAAGCGGTCAAAGTCGACCCGGCGACGATCCGCCG
>1939636|reference BsrF|length 47|copies 1
AACTGAGCGAAGCGGTCAAAGTCGACCCGGCGACGATCCGCCGCGAT
>1939636|reference BsrF|length 54|copies 1
AACTGAGCGGTTTTCCCTCTCTCCCCTTTCGCCCCCACCGGCCAAGCAGCCGCA
>1939636|reference BsrF|length 55|copies 8
AACTGAGCGGTTTTCCCTCTCTCCCCTTTCGCCCCCACCGGCCAAGCAGCCGCAG
>1939636|reference BsrF|length 46|copies 1
AACTGAGGAAAAGCGCTCCGGCCGCCAGCCCGGTGATGAGGCCGAT
>1939636|reference BsrF|length 49|copies 2
AACTGATAAGCAAAGAGGTCGCCGGACCGCCGGAAGCAAAAAGCGGCAG
>1939636|reference BsrF|length 45|copies 1
AACTGATATGGCTTGCGGGCAAGCACGATGCAGACGCCTTTTGTT
>1939636|reference BsrF|length 45|copies 1
AACTGATATTCTGACCGGCGAAATAAATTTGTGTCGCATCGTTTA
>1939636|reference BsrF|length 51|copies 1
AACTGATCCATTGTTCTTCTCCCCTATCGTTTGATCAATTCTTTTCCATTG
>1939636|reference BsrF|length 59|copies 25
AACTGATGAACTTTTTAAACAACTTGAGTTTCGCGCTTATTGCCGGCATCGGTGGATGG
>1939636|reference BsrF|length 60|copies 1
AACTGATGAACTTTTTAAACAACTTGAGTTTCGCGCTTATTGCCGGCATCGGTGGATGGC
>1939636|reference BsrF|length 46|copies 1
AACTGCAAGAGGCGCTTATGGCGGCGCAGTCGCTCGCCAAAGAGCG
>1939636|reference BsrF|length 55|copies 1
AACTGCAATTTTGTTGCCCTTGTATATTGCATTTTTGTCCAAAAAATTAGAAAAG
>1939636|reference BsrF|length 39|copies 1
AACTGCACCGAGGGTTGCGCGAGTTCCATCTCTTCCTCA
>1939636|reference BsrF|length 36|copies 1
AACTGCACGCACACTTGGGCGATCGCCGCCGCTTCC
>1939636|reference BsrF|length 52|copies 3
AACTGCACTTCATCAATGGCGACGACATCGGTGGCAGCGGAAATGTAACGAA
>1939636|reference BsrF|length 39|copies 23
AACTGCCCGGGCGTCATTACGCCGGAAGAGTGCAAAATC
>1939636|reference BsrF|length 42|copies 2
AACTGCCCTTCCGCCTGCTGCGCGTTCCGTTGCTCTGCTTTC
>1939636|reference BsrF|length 45|copies 1
AACTGCCGAAGCCGCCGGTACACTTTAGCATAATATTTTTCCTCC
>1939636|reference BsrF|length 37|copies 5
AACTGCCGCCAACAATCATACCGACCATGGGTCCGCT
>1939636|reference BsrF|length 48|copies 1
AACTGCCGCCTGCGAAACGGGCGGTGTAAACGAAGCAAGGAGGGGACG
>1939636|reference BsrF|length 28|copies 1
AACTGCTCAACCCGGCGCTTGCCGAGCG
>1939636|reference BsrF|length 39|copies 30
AACTGCTCAACCCGGCGCTTGCCGAGCGGTTGACGGGAC
>1939636|reference BsrF|length 40|copies 1
AACTGCTCAACCCGGCGCTTGCCGAGCGGTTGACGGGACG
>1939636|reference BsrF|length 31|copies 1
AACTGCTCATAGAGCACCGCCGCGTTTTCTG
>1939636|reference BsrF|length 55|copies 1
AACTGCTGCAACGTTTTATAATTTTTTAGGCTTTTTTCCATTTCTTCTTGGTTAA
>1939636|reference BsrF|length 56|copies 1
AACTGCTGCAACGTTTTATAATTTTTTAGGCTTTTTTCCATTTCTTCTTGGTTAAT
>1939636|reference BsrF|length 57|copies 3
AACTGCTGCAACGTTTTATAATTTTTTAGGCTTTTTTCCATTTCTTCTTGGTTAATA
>1939636|reference BsrF|length 38|copies 1
AACTGCTGTCGGCCGAGCAAGCTGAAGCGGTCGATGCC
>1939636|reference BsrF|length 50|copies 1
AACTGCTTGACGAACCGGCTTTTGCCAGTCAAATGGGCAAATACGGGCGG
>1939636|reference BsrF|length 50|copies 4
AACTGCTTTATTTTATCAAAAAGCGAAACGTCCAACAACCGCTTTAATGC
>1939636|reference BsrF|length 37|copies 1
AACTGGAGCGATGCCAACAGGAGTGATGCCGATGGCC
>1939636|reference BsrF|length 48|copies 1
AACTGGATATTTTCCTTGACCCGAACGATCCGACTGTCATCGCTGAGG
>1939636|reference BsrF|length 51|copies 1
AACTGGATGGTATCGAGTCGGGCGCACAACGGAATACAGTAACGAGTGTCA
>1939636|reference BsrF|length 42|copies 1
AACTGGCACAAATGGGCGGAATTGCTTGAGCGGGTGCGAGAG
>1939636|reference BsrF|length 39|copies 12
AACTGGCATCGTTTGGCTTGACAGAGGAAGCACTGGTAG
>1939636|reference BsrF|length 40|copies 2
AACTGGCATCGTTTGGCTTGACAGAGGAAGCACTGGTAGA
>1939636|reference BsrF|length 62|copies 1
AACTGGCCGAAGTCCGGTTTCCGTTTTTCTTTAAACGCTCTCATTCCTTCTTTCGCTTCTTC
>1939636|reference BsrF|length 10|copies 1
AACTGGCTGA
>1939636|reference BsrF|length 48|copies 1
AACTGGGCCGCCTCCGGCGTGATGCCGATTCTCTTTTGTCCGCTCGCC
>1939636|reference BsrF|length 30|copies 1
AACTGGTATACAGCCGGCGGCGTCGCCGCT
>1939636|reference BsrF|length 41|copies 1
AACTGGTGCCGCCGCTTGCCGCCGCCGGTTGGACGATCGTG
>1939636|reference BsrF|length 41|copies 1
AACTGGTGGAATAACTGGGCAACATCTTGGCGCGATGCCAG
>1939636|reference BsrF|length 44|copies 2
AACTGTAAAAAAGCCTGTCTCGTCTTAGAACATCAAGCGCTCGG
>1939636|reference BsrF|length 52|copies 1
AACTGTACGACCGCACTCCGGCGGAATATTTTATTTACGATTCGCAGAAGCT
>1939636|reference BsrF|length 31|copies 1
AACTGTCACGCGGACCGGCGCCGACGCCGGC
>1939636|reference BsrF|length 41|copies 16
AACTGTCGATGGAAGAGAGAATGACTATCTGTAATATGGCA
>1939636|reference BsrF|length 42|copies 1
AACTGTCGATGGAAGAGAGAATGACTATCTGTAATATGGCAA
>1939636|reference BsrF|length 31|copies 1
AACTGTGTCCTCGCCGGCCATCGCGATACAG
>1939636|reference BsrF|length 40|copies 1
AACTGTGTCCTCGCCGGCCATCGCGATACAGTCTTCCGCC
>1939636|reference BsrF|length 43|copies 1
AACTGTGTCCTCGCCGGCCATCGCGATACAGTCTTCCGCCGGC
>1939636|reference BsrF|length 47|copies 20
AACTGTGTTTCACTTGTCCTAAAATTTGCGTTTCTCCGAGCACCATC
>1939636|reference BsrF|length 41|copies 1
AACTGTTAGCCAGAAACGACGATTCGCTTGATCACTATACG
>1939636|reference BsrF|length 54|copies 2
AACTGTTCCTCAAGCCGCGGAGCCGAGCGGTTGTCAAGTTTTGCGCTTCCTTTC
>1939636|reference BsrF|length 50|copies 1
AACTGTTGAAACAAAGGAAAAGGCACACTGCCGAACCGATCATTGGCAGT
>1939636|reference BsrF|length 14|copies 1
AACTGTTTCCGACA
>1939636|reference BsrF|length 39|copies 25
AACTGTTTGCATAATGCTCCCGCCGGCCCGGTTCCGCAT
>1939636|reference BsrF|length 40|copies 2
AACTGTTTGCATAATGCTCCCGCCGGCCCGGTTCCGCATG
>1939636|reference BsrF|length 44|copies 3
AACTGTTTGCATAATGCTCCCGCCGGCCCGGTTCCGCATGAGGC
>1939636|reference BsrF|length 52|copies 1
AACTGTTTGCTGTCCCTGGTCTTGGGGAGCAGTTTGTCCGTTCGATTGAACT
>1939636|reference BsrF|length 53|copies 2
AACTGTTTGCTGTCCCTGGTCTTGGGGAGCAGTTTGTCCGTTCGATTGAACTG
>1939636|reference BsrF|length 44|copies 2
AACTGTTTGTGTCGCTCGCCAAAGACACCGGCATGTATTTGATC
>1939636|reference BsrF|length 54|copies 3
AACTGTTTGTTCAAGCGGAAGGTTCGGATGAAGCATCCCGGCAAATTGCACGAG
>1939636|reference BsrF|length 55|copies 1
AACTTAAGGGAGGACATGAATCATGACTGTTGCTACACAAGTGAAACAAACGTTA
>1939636|reference BsrF|length 52|copies 10
AACTTAGCGGCGGATTGTCGATCATTTTCCAACCGACATTTGGCTTTATTCT
>1939636|reference BsrF|length 49|copies 1
AACTTCAAAACGATCGGTGTCTTGCACGTCGAACGAAAAAACGAAGGAA
>1939636|reference BsrF|length 49|copies 29
AACTTCAACATCATCTATTTGTTCAACGACGGCGGTCCGGCGGTGCGTG
>1939636|reference BsrF|length 48|copies 2
AACTTCACCGTTCCATGGTATAATAAGCGCGACAGCACTCGACAAGGA
>1939636|reference BsrF|length 44|copies 1
AACTTCATCCTGCGTCCGTTCTACTTCGCGGCGGTAGTCCTCTC
>1939636|reference BsrF|length 45|copies 61
AACTTCATCCTGCGTCCGTTCTACTTCGCGGCGGTAGTCCTCTCC
>1939636|reference BsrF|length 46|copies 2
AACTTCATCCTGCGTCCGTTCTACTTCGCGGCGGTAGTCCTCTCCG
>1939636|reference BsrF|length 44|copies 1
AACTTCCACGTCCGTACAGGCCCAGCCATGACGTTCAAGTAATA
>1939636|reference BsrF|length 36|copies 6
AACTTCCGCCCGGCCCGCTCGATCAGCCATGCGGCG
>1939636|reference BsrF|length 49|copies 4
AACTTCCGCGACATTCAGCTCCGGCTGCACGAAAAACAAATGCGCGGAG
>1939636|reference BsrF|length 48|copies 3
AACTTCCGCTGGGCCGGCGTGCCGTTTTACATCCGCACCGGCAAACGA
>1939636|reference BsrF|length 58|copies 1
AACTTCCGCTGGGCCGGCGTGCCGTTTTACATCCGCACCGGCAAACGAATGGCGGAAA
>1939636|reference BsrF|length 56|copies 1
AACTTCGCAAGGGAATCGGAAGTAGGCCGGGGGAATCTAAATGGCATAAATATTCG
>1939636|reference BsrF|length 36|copies 2
AACTTCGCTGTAAACGCGATATAGATGCCGTATACA
>1939636|reference BsrF|length 30|copies 1
AACTTCGTAATCGCCGGCAGCTCGGCGTCA
>1939636|reference BsrF|length 47|copies 1
AACTTCGTAATCGCCGGCAGCTCGGCGTCAAAATCGGCAAACATCTC
>1939636|reference BsrF|length 59|copies 1
AACTTCGTGCCGAACCGGTACAATGACGGTGAGGCGGTCCCGAGACGAAACGCCTTCAT
>1939636|reference BsrF|length 38|copies 1
AACTTCTCGATCCCTTGGTCAGTGAGCGGATGGTTAAA
>1939636|reference BsrF|length 46|copies 6
AACTTCTGTTAATCGCCCCATTTCGATCAGCTTGTTATGCAACGAG
>1939636|reference BsrF|length 51|copies 7
AACTTCTTGTCCGCCGGCGTCAAGTCGCCGGTTTGGCCGATAATGGCGATC
>1939636|reference BsrF|length 43|copies 2
AACTTGAAAAACTGCATCTACCAAGTGCGCGACCGCATCATTT
>1939636|reference BsrF|length 49|copies 1
AACTTGAGGAACGCCTTAAAAAGTATAAAGACAATCCGGACGGGTGATG
>1939636|reference BsrF|length 35|copies 2
AACTTGATCGTGTCCGGCGTGCCGAAATATGTCAA
>1939636|reference BsrF|length 44|copies 1
AACTTGATGACAACCTGCCGACGAAACACGACGCCAAAGACGCC
>1939636|reference BsrF|length 34|copies 11
AACTTGCATGCGTCGGGAAAACAGCGTGTATCCT
>1939636|reference BsrF|length 35|copies 1
AACTTGCATGCGTCGGGAAAACAGCGTGTATCCTC
>1939636|reference BsrF|length 45|copies 1
AACTTGCCGAGGCGGCCGCTCCGGTAGTATGCGAATGAGAAGTAC
>1939636|reference BsrF|length 41|copies 17
AACTTGCCGTATTATGTGACGACGCCGATCATTATGAAGCT
>1939636|reference BsrF|length 45|copies 1
AACTTGCTCAACGCCGGCAAGCTGTTCCCGACGCCAGGACGGTGT
>1939636|reference BsrF|length 41|copies 1
AACTTGGAGATAGCTGGTTCTCCCCGAAATAGCTTTAGGGC
>1939636|reference BsrF|length 11|copies 1
AACTTGGAGGC
>1939636|reference BsrF|length 51|copies 2
AACTTGGCAATGAGCGAGCTTAAATGTTCGGGAACCGCTCCTTGCACGAGG
>1939636|reference BsrF|length 50|copies 1
AACTTGGGCCACGGCATTTTCCCGGACGTCCAGCCGGCGACATTGAAGCG
>1939636|reference BsrF|length 33|copies 1
AACTTGGTGAATTTGCGCCGACGCGCACGTTCC
>1939636|reference BsrF|length 40|copies 1
AACTTGTACAGCAATGCGCAAGACACGGCTGATTATTTGG
>1939636|reference BsrF|length 49|copies 1
AACTTGTACCGTTCGTCGTTTTTGCCGTATCGCTGGCAACAAAATGGGC
>1939636|reference BsrF|length 59|copies 1
AACTTGTCGCGTTGGTCACCCCGACGACGACCGGAATGCCAAGGCTTAAACCGACAACG
>1939636|reference BsrF|length 55|copies 1
AACTTGTTTATGGTCGGCGATGTCAAGCAATCGATTTACCGGTTCCGCCTTGCCG
>1939636|reference BsrF|length 52|copies 1
AACTTTACCCTTCCCGGCGATACCGCCGCGTCGTCCCATTATTGGGAGCGGG
>1939636|reference BsrF|length 65|copies 1
AACTTTCCGGATGGACGACATTATCCGGGTTAAAAAAAATGGGCTATATTTTTGCCGACGGCATG
>1939636|reference BsrF|length 43|copies 1
AACTTTGAGCACATCGGCGCGCAACTGCGGATATATGCCGATG
>1939636|reference BsrF|length 42|copies 2
AACTTTGCCGGAGAACGCTCCGCTCCTCGCTCATCGGCAGCG
>1939636|reference BsrF|length 42|copies 1
AACTTTTGCACTTGTTCTTTCACGCCGGCGATGTATTGCGAG
>1939636|reference BsrF|length 57|copies 14
AACTTTTTACACCGATGGGCCGCCCCGTTCACCGGCCAGCTTCGTCCGAAACAAGAG
>1939636|reference BsrF|length 52|copies 3
AACTTTTTTGATAAGCTGAGCCAGTGGATCGGCGATGTCTTTTACGATATTT
>1939636|reference BsrF|length 57|copies 2
AAGAAAAAAGAAATGCAGCAGCGGCCGAAGCAAAAAGCAGCTGGGTTAAAAGGGATG
>1939636|reference BsrF|length 63|copies 1
AAGAAAAACTGCGCCCATGGATGCAGCCGATTTTTGATAACCTTGAATATTTGTTCAACACGA
>1939636|reference BsrF|length 45|copies 2
AAGAAAAAGGAGTGAATGCGATGACAACAGCACGGTCCATTGCCT
>1939636|reference BsrF|length 46|copies 1
AAGAAAACAAAGGCGGCAATCCGGGCATGCCGGATATGGGCGGCAT
>1939636|reference BsrF|length 14|copies 1
AAGAAAACAAGAAA
>1939636|reference BsrF|length 48|copies 1
AAGAAAACGGAAGCCGAGCAACAAGGGCCACCGAACAAGGACGCCCTT
>1939636|reference BsrF|length 52|copies 1
AAGAAAAGACGGACCGGCCGTTTGGAGTTAATTTTGCCATCGGCCAGCACGG
>1939636|reference BsrF|length 50|copies 1
AAGAAAAGCACTGACAACACTCCGGACGTAAGGAAACGAAGGGTTGTCAG
>1939636|reference BsrF|length 40|copies 12
AAGAAAATCGATATGAGCGATATCGACGAAGCGACGGATC
>1939636|reference BsrF|length 48|copies 1
AAGAAACAACAGCCCGACGCATACCGCCACACCGGCGACCGCTAAAAT
>1939636|reference BsrF|length 53|copies 1
AAGAAACTGCGCAAGGGGGGCTGGCCGCCACGCCGACAGGCCGCGCCATTGCG
>1939636|reference BsrF|length 36|copies 159
AAGAAAGAAGACATCGCCCGCCTGCTCATTGAGCAG
>1939636|reference BsrF|length 58|copies 2
AAGAAAGAATCCGGGAATGGATTCTTTCTTTATTTTGGAAAAAATTCTTGCCTTTCTT
>1939636|reference BsrF|length 41|copies 16
AAGAAAGCATCCGCGGCGACGATGTGTTTGTCATCCAATCG
>1939636|reference BsrF|length 47|copies 1
AAGAAAGCGGGTAATGAAAAATAGCGTCATGCAAAGGAGGGATGAGG
>1939636|reference BsrF|length 48|copies 9
AAGAAAGCGGGTAATGAAAAATAGCGTCATGCAAAGGAGGGATGAGGC
>1939636|reference BsrF|length 41|copies 1
AAGAAAGCGGTTGCGAGTGGGAGCAAGGTTAAACAACAGCG
>1939636|reference BsrF|length 47|copies 3
AAGAAAGTGAAATGCGTCCATACGAACGCGGAAAAATACATCGTCAA
>1939636|reference BsrF|length 45|copies 1
AAGAAAGTTTGGACGAAACGTACCATCACATGTATGAAGCGTACG
>1939636|reference BsrF|length 45|copies 1
AAGAAATAGCCGCTGCTGTACATATTCCCGTCATTGCCATCGGCG
>1939636|reference BsrF|length 44|copies 5
AAGAAATCCGAACCATAGCGTTTGGCCGATGGAAAGCGGAGTCT
>1939636|reference BsrF|length 40|copies 1
AAGAAATCTTTGGCCATTCTAGTATGGTGGATGCGTGCAT
>1939636|reference BsrF|length 47|copies 2
AAGAAATGAACGAACCGTTCACCCTTGTGCTGTTTGACCACCATACG
>1939636|reference BsrF|length 47|copies 1
AAGAAATGACGAAAGATCATTATGCCGTCGCCGGAAAACGGCTGAGC
>1939636|reference BsrF|length 45|copies 4
AAGAAATGGCGGAAACGCTTTGCGATGTCATCGAAGCAAACGTGT
>1939636|reference BsrF|length 39|copies 1
AAGAACAAAAATTGTATCGTGAAATGGGATTGACGGACG
>1939636|reference BsrF|length 45|copies 2
AAGAACAATAGGAGAAAAATCATGTTGCCTAATCAAGAAGGCCCC
>1939636|reference BsrF|length 31|copies 1
AAGAACAATGTTGCCGGCGTACTTTTGCGCT
>1939636|reference BsrF|length 44|copies 82
AAGAACAGTTGACGTTCTTGCGCAACTTGTTCGACTTCGATCCG
>1939636|reference BsrF|length 44|copies 1
AAGAACATCATCGGCAGCTGGGCGAACTGAAAGAAAAACAACAG
>1939636|reference BsrF|length 43|copies 1
AAGAACATCGTAACGATCGCATCGTAGACGCTGACGTTTTCGT
>1939636|reference BsrF|length 9|copies 1
AAGAACCTG
>1939636|reference BsrF|length 55|copies 1
AAGAACGATGGCGACAAATTCCCAATCGGTCTCCCGTCGCTGAATAACAGCGCTG
>1939636|reference BsrF|length 51|copies 1
AAGAACGCGGGTATTCGATGACTGCCAATCCGTTTAAAGAAGAACGGTTCG
>1939636|reference BsrF|length 59|copies 1
AAGAACGGACGGAAACAAGCAAATATAGGTAATCCCAGCGAACCCGATGGCGCTCAACT
>1939636|reference BsrF|length 47|copies 1
AAGAACGGATCGATAACATGCTCGCGCTCGTCAACTTGACGGATGAC
>1939636|reference BsrF|length 43|copies 1
AAGAACGGCCATGTCGGATTTGGCACAGGGAAAGCGCAAGAAG
>1939636|reference BsrF|length 60|copies 2
AAGAACGGCCCGTTCGTATGCTTGTTGAAACTTTTGAATGTCGCCGGCGCCCATAAACAC
>1939636|reference BsrF|length 55|copies 2
AAGAACGGGTACGACCGGATTGTGCCGCTTCATCAAGGGGGCGCCAACATTCCGC
>1939636|reference BsrF|length 47|copies 1
AAGAACTGAAAAACCGGCCGCATCGCCTGAATCCGGACGGCTCGGCC
>1939636|reference BsrF|length 60|copies 1
AAGAACTGAAAAACCGGCCGCATCGCCTGAATCCGGACGGCTCGGCCAAAAAACGGGTCG
>1939636|reference BsrF|length 51|copies 1
AAGAAGAAAACAATCCGGCTTTAGCAATTGGCGGGACGCACATCGGCGTCA
>1939636|reference BsrF|length 44|copies 1
AAGAAGAAAGGCCGATGTCATCCGCCGCTCCGCGCGCGGATAGG
>1939636|reference BsrF|length 51|copies 2
AAGAAGAACTGTTTCAACGCCTGGCCAAATTATGCAAAGAAGAGCCGAAAA
>1939636|reference BsrF|length 43|copies 1
AAGAAGAAGCGGCTTCGTTTTGGAGTCAGGCGTACGTAGAAGA
>1939636|reference BsrF|length 45|copies 2
AAGAAGAAGGACTCATGGCCGAGGTTGAGCGGGAGCAATTGCGCG
>1939636|reference BsrF|length 42|copies 1
AAGAAGAATTGTATTTGCTCGTCGACTGCGGCGTAACGGTAA
>1939636|reference BsrF|length 34|copies 1
AAGAAGACGCTGGGCGAGCTGCACGACCGACTCG
>1939636|reference BsrF|length 40|copies 2
AAGAAGAGCCGAAGGAAGCGGCGCCGGCTGCAGCGCGGGC
>1939636|reference BsrF|length 41|copies 1
AAGAAGAGCCGAAGGAAGCGGCGCCGGCTGCAGCGCGGGCG
>1939636|reference BsrF|length 41|copies 1
AAGAAGAGCCGTTCAATCGAGCGCAGGCCATCAACCGTGCT
>1939636|reference BsrF|length 34|copies 2
AAGAAGAGCGCGCCGCGGGCGAGCGGCTCTTCAG
>1939636|reference BsrF|length 61|copies 7
AAGAAGAGCTGGAAAAAGCGATCCATCCGACAAAGCGGCAAAACAGCCCGCAATAAGGAAG
>1939636|reference BsrF|length 41|copies 2
AAGAAGATGTCGACGCTTTCCTCGCCGGCGGCGCGCAACCG
>1939636|reference BsrF|length 55|copies 1
AAGAAGCAAATCTTTATCTTCGATAGCCGCCTGGAAGACAAGCTTTTCTCCCGGT
>1939636|reference BsrF|length 37|copies 1
AAGAAGCAGCGGATCGTCAAAGCTTGCGGGTCCATCG
>1939636|reference BsrF|length 50|copies 1
AAGAAGCCCGCTTGCGAGCTTTGAACGGCGCCATTGGTCATACACGTCCG
>1939636|reference BsrF|length 53|copies 1
AAGAAGCCGGGCTTGAGCCGCATTACGTCGACCATGAGCGCGCCCTCTTTTAC
>1939636|reference BsrF|length 52|copies 1
AAGAAGCGAAACAGCCAACCTACCCGGTCGGAAGCAAAGTCATCATTCACGC
>1939636|reference BsrF|length 43|copies 4
AAGAAGCGAAAGGGAGAAGAATGCGAGCACAAGCGACCAGACG
>1939636|reference BsrF|length 46|copies 2
AAGAAGCGAAAGGGAGAAGAATGCGAGCACAAGCGACCAGACGGCA
>1939636|reference BsrF|length 44|copies 2
AAGAAGCGACTGTTTGTAGTCGATGACCGTGCCGCGCAAAATGG
>1939636|reference BsrF|length 36|copies 1
AAGAAGCGCAGCGGCAGGCTGGCATCGCCGCCAACG
>1939636|reference BsrF|length 45|copies 2
AAGAAGCGCTGGCCGCAGCGAAGGCCGCGCTTGTCGACGGACAAT
>1939636|reference BsrF|length 44|copies 1
AAGAAGCGGGCATCGGCCAGGTGAGCCGCCTGCCGTACTCGATC
>1939636|reference BsrF|length 49|copies 1
AAGAAGCGGTGCCGGGCGATTTAGGCCTTGTCCTGCCGTACAACACGAT
>1939636|reference BsrF|length 62|copies 1
AAGAAGCTCCGGCTTCCAACTGGGCGATGGAGCGACTTGGTGAACCCGGCGGTCAAAATGCC
>1939636|reference BsrF|length 41|copies 1
AAGAAGCTCGTACGTCTGTCGGACGAGGGCGTTAGACACCG
>1939636|reference BsrF|length 47|copies 1
AAGAAGCTTGATGCGTCGGGGCAACTTGAAGCCCATTCGACGATGTC
>1939636|reference BsrF|length 43|copies 1
AAGAAGGAAAGCTGCAAGTTGAGCTCGCTCAGCTCGAGTACAT
>1939636|reference BsrF|length 42|copies 1
AAGAAGGAAGCATTTCGGCAGCTGTTCTTGAGCATTGCCGCT
>1939636|reference BsrF|length 52|copies 1
AAGAAGGACAGTGTTTTCACTTCCTTTCCCTTCCTCCGTATTCTCCGCAACT
>1939636|reference BsrF|length 47|copies 1
AAGAAGGCGCACGGTGATGTTCGTCCGCACCGATTCGGGCAAAAACA
>1939636|reference BsrF|length 65|copies 1
AAGAAGGCTGTACAAAAAGGTGAACACGCTGCCCACCCAAGCGAGCACCGGAAACAAGATCCCCC
>1939636|reference BsrF|length 55|copies 2
AAGAAGGGAGAGACTATATTAAGCGAGTCATCGGCCTGCCGGGCGACCGAATTGA
>1939636|reference BsrF|length 50|copies 2
AAGAAGGGCTTGCCTTCTATGATCGGGTGTTCGATGAGTTACATAAATAC
>1939636|reference BsrF|length 51|copies 1
AAGAAGGGGCTTACGAATATTTCCAACCGCTTGTTGAACTGGCGAAACAGC
>1939636|reference BsrF|length 59|copies 2
AAGAAGGGGCTTACGAATATTTCCAACCGCTTGTTGAACTGGCGAAACAGCTTGACCCG
>1939636|reference BsrF|length 47|copies 12
AAGAAGGGGGCGAACGCCTGATGCACGTGGAGGAAAAACTGACGGCC
>1939636|reference BsrF|length 44|copies 1
AAGAAGGGGTGACGATTCGCGTCTTTTCCGGCTCATCAAAAGGG
>1939636|reference BsrF|length 55|copies 1
AAGAAGGTCAAGAAATTTTTCGGGTCTTTCTTTGAATAGAGATTGAAATTTAGGA
>1939636|reference BsrF|length 49|copies 1
AAGAAGGTGTCCCGTTGCCTCGGGACACCTTCTTTTGTGCTATCTATAC
>1939636|reference BsrF|length 37|copies 1
AAGAAGTACCATATAATGAATGCAACGACAGCAATTC
>1939636|reference BsrF|length 60|copies 4
AAGAAGTGCCGTCCCTTTCTGAGGTCGAGCCGATTTATTTCGACCGGTTCGGGCCGCTTG
>1939636|reference BsrF|length 42|copies 1
AAGAAGTGCGCAGTGAAAGCGGTCAAGTGTTGATGACGAAAG
>1939636|reference BsrF|length 54|copies 1
AAGAAGTTGGATCCGGAAGAAGAAGGACGCCTGTGGATCATCGACAATGGGCTG
>1939636|reference BsrF|length 44|copies 108
AAGAATACATAGGAAAGGGAGTTTTTGTCATGGAAGTTCGCGAG
>1939636|reference BsrF|length 42|copies 3
AAGAATATATTAGCGGGGAGGCAAACCGGCGCTTCATTTATG
>1939636|reference BsrF|length 45|copies 1
AAGAATATGGCGGCCGAATTGAAGACGTCATGGTCGAACGCATTT
>1939636|reference BsrF|length 52|copies 2
AAGAATCATCGGAATGCTCGGCGGAATGATCGGAGCAATGATGCCGCCTGCG
>1939636|reference BsrF|length 66|copies 1
AAGAATCCAAATTTCCGATCAAAAAGGGGCTGACCCAAAAGTCCGCCAAAAAGCGGACTTTTGGAG
>1939636|reference BsrF|length 54|copies 2
AAGAATGAAAAAAGCGCTCATGGCCGTTCCGATCGTCATCATCCAAAAGCCGGT
>1939636|reference BsrF|length 49|copies 1
AAGAATGAAACGGCTAGGTTGGTGAAGCATGTGGAATGGAAACAACGGG
>1939636|reference BsrF|length 49|copies 1
AAGAATGAGTGCAGTGCCTAGGTCAACTTCAATTTCCAACGTATGAACC
>1939636|reference BsrF|length 43|copies 1
AAGAATGCCGGTGTACGTGTTGCGCAAAATCGGAAGCAAGGCA
>1939636|reference BsrF|length 51|copies 1
AAGAATGGTGCCGGCCGATGCAGCAGAAAGAAGCCGGGCGGGCGGCCTGCA
>1939636|reference BsrF|length 50|copies 2
AAGAATGTATGGGAAGTAAATTTCATGAATTCCACCTAAGAAGTGAATAA
>1939636|reference BsrF|length 55|copies 1
AAGAATGTCTTGAGCGGGATGCGCATCGTTCCCTTAAAGAAGAAGTAGCTGACCA
>1939636|reference BsrF|length 44|copies 1
AAGAATTATGATGCCGTTGGGAATCTATTAAGCGAGTACGATAA
>1939636|reference BsrF|length 44|copies 2
AAGAATTGATGCCGCTAGAAAATGACGTCTTGCGCAATGAGCGG
>1939636|reference BsrF|length 47|copies 1
AAGAATTTGTCGCCCGGGTGGCGCTGAACGGCCAAGAACTTGGCATC
>1939636|reference BsrF|length 64|copies 2
AAGACAAAACGAACGGCGGCCCTTCCGCGGAAGAGCTGTTCCAAATGCCGATCGTGTTTATGGC
>1939636|reference BsrF|length 45|copies 4
AAGACAAGATGGATGATGAGCTCATCCCCGGCAGCGTATTTGATG
>1939636|reference BsrF|length 63|copies 1
AAGACAAGCACGATCGAAAGCGGAACGATCAAATTCCACGGCTTGACCGGCGTTTCTTTTTGG
>1939636|reference BsrF|length 64|copies 1
AAGACAAGCACGATCGAAAGCGGAACGATCAAATTCCACGGCTTGACCGGCGTTTCTTTTTGGT
>1939636|reference BsrF|length 48|copies 2
AAGACAAGCAGTTCCATATTCGTTCCCGGCATTGTAGCCGCGATGGGG
>1939636|reference BsrF|length 49|copies 1
AAGACAAGCAGTTCCATATTCGTTCCCGGCATTGTAGCCGCGATGGGGG
>1939636|reference BsrF|length 39|copies 1
AAGACAAGTATTGATTAAGATAAGGAGAGGAACAGAAGC
>1939636|reference BsrF|length 48|copies 1
AAGACACACTGCCATCAGGCGAAATGGTTCACAGTGATGGGAAAGAGG
>1939636|reference BsrF|length 49|copies 1
AAGACACAGGATGTTTTGTCGCCTCACATCCGCCACCGCCGTCCTGCCT
>1939636|reference BsrF|length 45|copies 17
AAGACACCGATGGCGTGGGCGTTGCCCGGCAACGTCCGCAGCACG
>1939636|reference BsrF|length 47|copies 3
AAGACACGAAAGTGATCGTACAAGGGATTACCGGTTCGCAAGGGCTG
>1939636|reference BsrF|length 39|copies 3
AAGACAGCGGCTACCGGTAGAAAGATGAGGGTTACGCGC
>1939636|reference BsrF|length 37|copies 4
AAGACAGTGGTGGAGACGGTGTTTATGTTGCCGCTCG
>1939636|reference BsrF|length 42|copies 1
AAGACATCGATAAGGCGAACCGGACGTTTCAGCGTTACGGAG
>1939636|reference BsrF|length 51|copies 1
AAGACATGGAAACCATGAAGCAAGACATGGAAACCATGAAGCAAGATATGG
>1939636|reference BsrF|length 42|copies 1
AAGACATTGAAAAAGTGCCGGAGCTCATGATTTTATCGGTCG
>1939636|reference BsrF|length 33|copies 1
AAGACATTGTCAATGCCGTCTTGTTTTTATTAT
>1939636|reference BsrF|length 45|copies 1
AAGACATTGTCAATGCCGTCTTGTTTTTATTATCTGATGCGGCGG
>1939636|reference BsrF|length 63|copies 1
AAGACCAAGGGCTTCGGGCGTTTCTGAGGGCGATGGCAGCCCGAATCGACGGGATTTGGCGGA
>1939636|reference BsrF|length 41|copies 4
AAGACCACGTGGCGAAATGGCTTCATCTTGAGCCGCCGACG
>1939636|reference BsrF|length 49|copies 1
AAGACCATGGCAGGGGAGCCGGCTTTGGCCGCCGGCAAGCTGAAAGAGA
>1939636|reference BsrF|length 45|copies 1
AAGACCATTCCGAGATCGAACAGCTGAAGCCGATCGAACACGTAC
>1939636|reference BsrF|length 40|copies 1
AAGACCCGAAAGCGACACGAGAATCACCGGCAGCTCATAG
>1939636|reference BsrF|length 43|copies 7
AAGACCCGAAAGCGACACGAGAATCACCGGCAGCTCATAGTCG
>1939636|reference BsrF|length 53|copies 3
AAGACCGACGGCTCGCCGGCCCAACCGCACCGGCCGAAGGGCTGTACTTATGG
>1939636|reference BsrF|length 48|copies 1
AAGACCGCATGGTCTTCGGTTGAAAGGCGGCCTTTGGCTGTCACTTGC
>1939636|reference BsrF|length 43|copies 3
AAGACCGCGGCACGATTTTTGTAGAGCCGGGTACGGAAGTGTA
>1939636|reference BsrF|length 50|copies 1
AAGACCGGTGCTTCTTTGTTTTGAACAACCCTCCACCTATGACGCCAGCC
>1939636|reference BsrF|length 51|copies 1
AAGACCGGTGCTTCTTTGTTTTGAACAACCCTCCACCTATGACGCCAGCCG
>1939636|reference BsrF|length 52|copies 2
AAGACCGGTTTCTTTCATATCCCCTTGGCGGAAGTTCGGGATGAGCTCTTGC
>1939636|reference BsrF|length 67|copies 1
AAGACCGTTTCGTCAGTTGGGAGAAAAAAGAGCTGTTAACGGTCGATGTGGAGTTGACGAAAAGGCA
>1939636|reference BsrF|length 37|copies 2
AAGACGAAAATGTATGTCGCCGATACGTACAGCGGCG
>1939636|reference BsrF|length 49|copies 2
AAGACGAAAGGCATCGCGATTTTCATTGTCGGCCATGTGACGAAAGAAG
>1939636|reference BsrF|length 57|copies 13
AAGACGAACTCGAAGCGCAGCGTCAGCAAAAACTGGAAGACAAGCAAAAAACGATTG
>1939636|reference BsrF|length 58|copies 1
AAGACGAACTCGAAGCGCAGCGTCAGCAAAAACTGGAAGACAAGCAAAAAACGATTGA
>1939636|reference BsrF|length 48|copies 1
AAGACGAACTGTCGCCGGTGAAATAAGGAATCGATGGCAAGGGAGTCT
>1939636|reference BsrF|length 42|copies 31
AAGACGACGCTGTTGAAGCTGATGGCCGGCATTCTCCGCCAG
>1939636|reference BsrF|length 45|copies 2
AAGACGAGAACGGTCTGAAAAGAGCACGCCGATGAATTTGCTGGC
>1939636|reference BsrF|length 36|copies 1
AAGACGAGAGGATATTGTGCCGGCTGAATCAGCATA
>1939636|reference BsrF|length 45|copies 1
AAGACGAGCAAGGCAAGCGCAAACGCCACCGGGTGTCCGGGATCG
>1939636|reference BsrF|length 48|copies 3
AAGACGAGCGGATCGAAAATGATGTCGCGCGCCGGCACCCCGTAGCGG
>1939636|reference BsrF|length 52|copies 1
AAGACGAGCTTCGTTCCCGGTTTGACCCGTTTGCCCGGCTTGACGAGCGTCT
>1939636|reference BsrF|length 43|copies 17
AAGACGATGAAATCGACGCGCAACAGCCGGTTGATGACGAGCG
>1939636|reference BsrF|length 43|copies 1
AAGACGATTCTATGGAGTGTCGATACAATTGATTGGCAAAAAC
>1939636|reference BsrF|length 51|copies 1
AAGACGCCATGAACAGCGTTGAGAAGCAGTACAAACCGAAAAAAATGATCG
>1939636|reference BsrF|length 48|copies 1
AAGACGCCCATTACCAAAAAGCTGATGCCAATATAAATGGCCAAAGCG
>1939636|reference BsrF|length 39|copies 2
AAGACGCCGGATATCCCGCGTCCCGGTCTCATGATCGAC
>1939636|reference BsrF|length 46|copies 1
AAGACGCCGTTCGTTTCAGTTCGAGCAGCCGGCTGGCAAGTTGTAG
>1939636|reference BsrF|length 39|copies 1
AAGACGCTCATGATACGCAAGTGAAAAATGATTTCGCCT
>1939636|reference BsrF|length 43|copies 1
AAGACGCTCGCATGGCCGCGGTAGACAGCGCCAAACCCGCCGT
>1939636|reference BsrF|length 47|copies 2
AAGACGCTCGGCGAAGTGGAACATAAAGCGGTCGAAACCGCGGCCAG
>1939636|reference BsrF|length 32|copies 1
AAGACGCTGGACACCGCCATCGCGTCACAGGA
>1939636|reference BsrF|length 60|copies 3
AAGACGGAAAAACCGATGTAGGCGGCGGCGACGCCGTCCATCAAAAATGAGGCCCCAGCT
>1939636|reference BsrF|length 46|copies 2
AAGACGGAGTTGAGCACCTCGCGCCCGGCCGGCGGCAAGCCGAACG
>1939636|reference BsrF|length 39|copies 1
AAGACGGCGAGCGCCGGGCAAGTCGTTGCAGTTGTCAAC
>1939636|reference BsrF|length 38|copies 2
AAGACGGCGGATATACGCGGGCAAGATCGTCCAGCTTG
>1939636|reference BsrF|length 36|copies 1
AAGACGGCGTCATCACCGCCGGCAATGCGAGCCAAA
>1939636|reference BsrF|length 38|copies 21
AAGACGGCTGTCGGCGGCAGCGAAAACTATGTTCTTCT
>1939636|reference BsrF|length 51|copies 1
AAGACGGGGAACATGAGGAGGGATTAGGATGAAGCAGGCCATTCAGGAACG
>1939636|reference BsrF|length 63|copies 2
AAGACGGGGCCGAGCTGATGGTGAAAAAGCCGGTGTCGAAAAAATTTGTCGGCCAGGCGTTAG
>1939636|reference BsrF|length 12|copies 1
AAGACGGTACGA
>1939636|reference BsrF|length 42|copies 1
AAGACGGTCAGCGGCGTCTCGCCGCTTTGAAACGAGCGGCTG
>1939636|reference BsrF|length 57|copies 6
AAGACGGTTTCCACCCCTTCGCGCAACACGACTAAAAACGAATGGATGACCATCCCG
>1939636|reference BsrF|length 57|copies 1
AAGACGGTTTTACATAATCTCCTTCGCTGTGTGGAACGGGCCGGCCTGGAAATCAGC
>1939636|reference BsrF|length 30|copies 2
AAGACGTATTTCGCCGGCAAATCGCGCTGG
>1939636|reference BsrF|length 46|copies 1
AAGACGTATTTCGCCGGCAAATCGCGCTGGCAAAAAAGGTGAAGCT
>1939636|reference BsrF|length 47|copies 3
AAGACGTCTATGAAAAAATTCAATCATTCTATCATTTAGGCCGGAAG
>1939636|reference BsrF|length 46|copies 1
AAGACGTCTGCTTCCGGCTTCCGGTAGCGCTCAATCAGTTCCTCGC
>1939636|reference BsrF|length 49|copies 2
AAGACGTGCTTCTCTTCCGCCGGCACGCCAAATGAGCGCAATTTTTCCG
>1939636|reference BsrF|length 48|copies 1
AAGACGTTTCCGACGCGGTGAGAACGCGGAGCTTCCGGACAGCCCAAA
>1939636|reference BsrF|length 51|copies 1
AAGACGTTTCCGACGCGGTGAGAACGCGGAGCTTCCGGACAGCCCAAAAAG
>1939636|reference BsrF|length 57|copies 1
AAGACGTTTCCGACGCGGTGAGAACGCGGAGCTTCCGGACAGCCCAAAAAGTTGGCT
>1939636|reference BsrF|length 64|copies 2
AAGACTACTGTGAAAAAGAAGGGCTGACCCCGCGCCGGGACCCAAGCAATGAGAAAGACGATTA
>1939636|reference BsrF|length 41|copies 14
AAGACTATCAGTTAGAGGATATTGTGTTCCTAGACTGGGCG
>1939636|reference BsrF|length 30|copies 1
AAGACTGCTCGATCGCCGAAATCAACCCGC
>1939636|reference BsrF|length 43|copies 1
AAGACTGTCAATGGCGTCGTTACGAACTATCATTACCAAGGCG
>1939636|reference BsrF|length 47|copies 1
AAGACTGTTTTTCCTAAACACAAAAACTGTTACAATTATGTTAACAT
>1939636|reference BsrF|length 42|copies 3
AAGACTTGGCGCGCGGCGAGGGGGCGGTTGTCTCGGTCAATG
>1939636|reference BsrF|length 39|copies 1
AAGACTTTGCGTTAGATATGCACATTGACACCGATGAAG
>1939636|reference BsrF|length 44|copies 6
AAGAGAAAATATCGTCAAATCCGTCAGCCGGGCGCTTCAAATTA
>1939636|reference BsrF|length 46|copies 1
AAGAGAAACGTATAACGAAACGGCCATAGCCGGCGGTTTGCTTCCA
>1939636|reference BsrF|length 31|copies 1
AAGAGAAAGAAACCCGGCTTCCTGTAAATCA
>1939636|reference BsrF|length 42|copies 1
AAGAGAAAGTCAAAATGATAGCGACAGGCGGAATCAACGAGG
>1939636|reference BsrF|length 59|copies 1
AAGAGAAAGTCAAAATGATAGCGACAGGCGGAATCAACGAGGGGCTAACTTTACTTGAA
>1939636|reference BsrF|length 44|copies 1
AAGAGACGAAGTTGGCGATTTCCTCCACAGAGCGGGTCGTTGCT
>1939636|reference BsrF|length 57|copies 29
AAGAGACGATCATTGTGATTTGTTCCGGCTCGTCGGGCCGTTTTTGCCTAGAAGACT
>1939636|reference BsrF|length 39|copies 49
AAGAGACGGTGCAGGCGTTCCAAGACGGTGCGCGGCGGG
>1939636|reference BsrF|length 46|copies 1
AAGAGAGATCGCCATCCCGCTGTTCAACAAAATGATAAAGCATAAA
>1939636|reference BsrF|length 35|copies 1
AAGAGAGCGTCGTCGATGTGCTGGTGACCAAAACG
>1939636|reference BsrF|length 50|copies 1
AAGAGAGGTTGTCCATGGTATACTCTTTAAAGGAAATATGATCATGTTTC
>1939636|reference BsrF|length 53|copies 1
AAGAGAGTTTGAGCCGGCCGTGGCAATGGCCGCAGACGTAGCGGTCGGTGTTC
>1939636|reference BsrF|length 52|copies 1
AAGAGATACTGCGATCCGTTTTTCCGCACCATGTCGATTTATTTATTTACCC
>1939636|reference BsrF|length 42|copies 3
AAGAGATCTTGTCGTGTGTCACTTCCGTCAATATTGCCTGCG
>1939636|reference BsrF|length 56|copies 3
AAGAGATGACGAAAATTCAGAAGCGGTATTTGATCGGCATCGAGGAAGGAAATTAC
>1939636|reference BsrF|length 44|copies 1
AAGAGATGCATTTACAACAAAGAAAACCGGCATCAATCCCCAAT
>1939636|reference BsrF|length 43|copies 2
AAGAGATGTTTCCTATCGGCGCTAAGCCGGCGATTCAATATAT
>1939636|reference BsrF|length 48|copies 1
AAGAGATTCGCGCTTGGCGCCATGTGTTTAAACTAGACCCGAACAAGC
>1939636|reference BsrF|length 36|copies 1
AAGAGCACGCCGATGAATTTGCTGGCGAGCTCGATG
>1939636|reference BsrF|length 33|copies 2
AAGAGCAGATCGCCCGGCTTGATGTCATCGCTG
>1939636|reference BsrF|length 47|copies 16
AAGAGCCACCTCTTTCCGTTGGGTAATGACATTGCTTTTAAAATACG
>1939636|reference BsrF|length 54|copies 1
AAGAGCCCCCTGTTTAGTGCTGCCGGGCGCGGCGGAACCCATGCCGTTCAAACT
>1939636|reference BsrF|length 44|copies 1
AAGAGCCGCGCTTTGGCAACCCGACACCAAGGGTGGCAGAAACG
>1939636|reference BsrF|length 11|copies 1
AAGAGCCGGGC
>1939636|reference BsrF|length 50|copies 1
AAGAGCGAAAAGGGGCGTTTCAGACGTTAAAAACAGGCTTGCAGTCGCTG
>1939636|reference BsrF|length 40|copies 8
AAGAGCGAACAGCGATTAAATTAATCGTCGAACCTCGTTA
>1939636|reference BsrF|length 45|copies 1
AAGAGCGACGGTCGTTTCAGCTGGTGACACGAGCGATTCCAGAGG
>1939636|reference BsrF|length 44|copies 1
AAGAGCGATAAAGCGTTCAAGGCGGCGACCGTCACTGTGCTTCC
>1939636|reference BsrF|length 44|copies 1
AAGAGCGCATGAGAAGCGCCATTCCGCTCGGCCGTTACGGAACG
>1939636|reference BsrF|length 50|copies 3
AAGAGCGCGTCCGTGCCTCGATTCCGGAGCTGCCGGACGCCCGCCGGAAG
>1939636|reference BsrF|length 56|copies 1
AAGAGCGGATGCACTATATCACCAGCCATGACGAACTGACCGGGCTGCCGAACAAA
>1939636|reference BsrF|length 49|copies 1
AAGAGCGGCAATAAGTAGTTGTTTCGACTCGACCAATGAAGGCTAAGCC
>1939636|reference BsrF|length 50|copies 1
AAGAGCGGCAATAAGTAGTTGTTTCGACTCGACCAATGAAGGCTAAGCCG
>1939636|reference BsrF|length 46|copies 21
AAGAGCGGCAGTTTGAGTATAAACCCGGACCGGTTGTCGCCCATAT
>1939636|reference BsrF|length 47|copies 5
AAGAGCGGCAGTTTGAGTATAAACCCGGACCGGTTGTCGCCCATATC
>1939636|reference BsrF|length 46|copies 2
AAGAGCGGCGACGCTTCTTGATACACGTCAAGCGGCAAATCGGCCA
>1939636|reference BsrF|length 48|copies 1
AAGAGCGGCGCATTGTTGCCTTTCATGAGGCGGGACATACGGTCATCG
>1939636|reference BsrF|length 44|copies 8
AAGAGCGGGCCGACCGGCTCATCACATTTTATATGCGCAAAATG
>1939636|reference BsrF|length 59|copies 1
AAGAGCGGGGAGCGGCCTTTGCGCTTCGTGGCCAAAATCTCCTGCTCAATAATTTGCTC
>1939636|reference BsrF|length 46|copies 1
AAGAGCGGGTCACCCGGTTCCTCTTTCATCAAAATATCGGTCACTT
>1939636|reference BsrF|length 48|copies 6
AAGAGCGGTGGCTGGCAACAATAAACAAAGACCGGCAGCAAGTAAACC
>1939636|reference BsrF|length 49|copies 1
AAGAGCGGTGGCTGGCAACAATAAACAAAGACCGGCAGCAAGTAAACCG
>1939636|reference BsrF|length 53|copies 7
AAGAGCTCGAGCGGGAACGGGAGGAGCAGCGGGCGGCCGGTATTGCCGCTCCG
>1939636|reference BsrF|length 39|copies 1
AAGAGCTGCATCAGGCGCGGCGCCGGTTCGTCTATGAAG
>1939636|reference BsrF|length 38|copies 1
AAGAGCTGTCCGTCACCTATGCCGGCACGGTCGCTGAT
>1939636|reference BsrF|length 41|copies 1
AAGAGCTTAACTCCATTATAAGGGAAGAAAAATGGCACGTC
>1939636|reference BsrF|length 42|copies 1
AAGAGCTTGGCGTCTTTGGCATGTCGGCGATTACGGCGGTGA
>1939636|reference BsrF|length 30|copies 1
AAGAGGAAAACGGCCGGCGTTACGTCGACG
>1939636|reference BsrF|length 49|copies 5
AAGAGGAAAACGGCCGGCGTTACGTCGACGGCGATCCGACGGAAGGAGC
>1939636|reference BsrF|length 43|copies 1
AAGAGGAAAATGCGATGCTGAATCGCCGCAGTTTATGGCATAC
>1939636|reference BsrF|length 42|copies 1
AAGAGGAAGCCAAACCCTATCGCCGCCGGCGCGATGCGCTTC
>1939636|reference BsrF|length 43|copies 1
AAGAGGAAGCCAAACCCTATCGCCGCCGGCGCGATGCGCTTCG
>1939636|reference BsrF|length 48|copies 1
AAGAGGAAGCGTGGAAGATGTTGCGCGATTGGGAGGAGGAACATCATG
>1939636|reference BsrF|length 50|copies 4
AAGAGGACGTTGTTTTCCAAATGGATGTGGGTAAACAAATCGTCTTCAAG
>1939636|reference BsrF|length 44|copies 1
AAGAGGAGTATAAAACGCTGCTCGCCATTATGGAGCGGGCGCGG
>1939636|reference BsrF|length 50|copies 4
AAGAGGAGTGGGACCGGGTCATCGACGTCAATTTGAAAGGAGTGTTTCTC
>1939636|reference BsrF|length 45|copies 5
AAGAGGATATTAAAGTGATGGTCGAACTGAGTGAAGAAGAAGGGG
>1939636|reference BsrF|length 46|copies 1
AAGAGGATATTAAAGTGATGGTCGAACTGAGTGAAGAAGAAGGGGT
>1939636|reference BsrF|length 43|copies 72
AAGAGGATGCGAAACTCATCGGCGTACCGGTTGAAGATCCTCG
>1939636|reference BsrF|length 44|copies 1
AAGAGGATGCGAAACTCATCGGCGTACCGGTTGAAGATCCTCGT
>1939636|reference BsrF|length 41|copies 1
AAGAGGCCGAACAGCTGCGCATGCATGTCGGAAAGGCGAGG
>1939636|reference BsrF|length 48|copies 1
AAGAGGCCGTCCAGATGGTTGATGAATTGACCAAAGTGAAAGAGTTGC
>1939636|reference BsrF|length 42|copies 1
AAGAGGCGATCGCCAAGCTGGAAGGCGGTGACCAAGGTTATG
>1939636|reference BsrF|length 49|copies 2
AAGAGGCGCATTTTCCGCGTGAAGTGTTCCGCAAAATGGGCGAGCTGGG
>1939636|reference BsrF|length 53|copies 4
AAGAGGCGCTTGAGAAAATCGCTGTTTGTCGCCCCGATGTTGTGACGCTCGAC
>1939636|reference BsrF|length 54|copies 5
AAGAGGCGGCTGCCATTTGGCGCGACTTATTCGATCATGGGAGCGGCCTTTGGA
>1939636|reference BsrF|length 47|copies 2
AAGAGGCGGGCATGAAAACGGTGATGATTACCGGCGACCATGTAGTG
>1939636|reference BsrF|length 30|copies 1
AAGAGGCGGTTCGCCGGTTTGAACAAGCGG
>1939636|reference BsrF|length 53|copies 1
AAGAGGCGGTTCGCCGGTTTGAACAAGCGGCCGAAGCGCTGTATCACTTGCTC
>1939636|reference BsrF|length 49|copies 8
AAGAGGCGTCATCCATTTACACGGACTCGGCCCCGGTTCACTTTCATTT
>1939636|reference BsrF|length 50|copies 1
AAGAGGCGTCATCCATTTACACGGACTCGGCCCCGGTTCACTTTCATTTG
>1939636|reference BsrF|length 36|copies 1
AAGAGGCTGTATATGTGTGCCGGGCGTGACTAGACG
>1939636|reference BsrF|length 49|copies 3
AAGAGGCTTGCCGGTGACGAAAGTCATTCCGAAAGAGATGTTTCCTATC
>1939636|reference BsrF|length 32|copies 17
AAGAGGCTTTTCGCGTCGAACTGGAGCGCGTG
>1939636|reference BsrF|length 33|copies 1
AAGAGGCTTTTCGCGTCGAACTGGAGCGCGTGC
>1939636|reference BsrF|length 56|copies 1
AAGAGGGGAGAAAGTTAAACGGCAAAAACGCATCGGTCGAATCTTTCTTTTCGTTG
>1939636|reference BsrF|length 55|copies 1
AAGAGGGGATCGACCGGCAAAAGCTGTTTACCCGCGTCTTATATATTTCCGCTCC
>1939636|reference BsrF|length 57|copies 2
AAGAGGGGGGCGGCGGACCCGCCGTCCCGCCCGTCTTGTTAGTTGGCAACGATATTG
>1939636|reference BsrF|length 49|copies 2
AAGAGGTCGAGCGCCGGGCGGCCGATGGGACGGCCGATGCCTTGCTCAT
>1939636|reference BsrF|length 59|copies 1
AAGAGGTCTACCTTGCGGTACTTCGGTTCCTCTCCTAATCCCAAGGCCAAACCACGGTA
>1939636|reference BsrF|length 58|copies 1
AAGAGTATAATGTGTTTGTCAACGGCGAAAAAGAAGACCGACGCGGCCGGAAACTGAA
>1939636|reference BsrF|length 38|copies 1
AAGAGTGAACATCACCCTGGAGTTCCATGCCGAACGTC
>1939636|reference BsrF|length 39|copies 1
AAGAGTGAACATCACCCTGGAGTTCCATGCCGAACGTCA
>1939636|reference BsrF|length 41|copies 1
AAGAGTGCGCCGCCCGGCAGCGGCGCATTTTGCAAAGCGCC
>1939636|reference BsrF|length 47|copies 10
AAGAGTGGATCGACCGGCGCAACGAGTTTCCGCATTTTGATTTGCTC
>1939636|reference BsrF|length 48|copies 4
AAGAGTGGATCGACCGGCGCAACGAGTTTCCGCATTTTGATTTGCTCG
>1939636|reference BsrF|length 63|copies 1
AAGAGTGGGACAGCTTGTACGATTTCGGCCTCATTCCGGAAGGAACAAACGTGCAAAAAGGGG
>1939636|reference BsrF|length 43|copies 2
AAGAGTTCGTCGTTCCTAAGTCAATGCCGATAATTTTGCTCAT
>1939636|reference BsrF|length 44|copies 1
AAGAGTTCGTCGTTCCTAAGTCAATGCCGATAATTTTGCTCATC
>1939636|reference BsrF|length 45|copies 1
AAGAGTTGAAAGGGCAAACGTTTGCGCGTTATGATATTATGACGG
>1939636|reference BsrF|length 53|copies 4
AAGAGTTGCGGCTCGGGTATTTGTTGCTGAAAAATGCCGGGTATGTGACGGAA
>1939636|reference BsrF|length 54|copies 2
AAGAGTTGCGGCTCGGGTATTTGTTGCTGAAAAATGCCGGGTATGTGACGGAAG
>1939636|reference BsrF|length 41|copies 6
AAGATAAACGACCGATTCATACGGGCGCAGCACCATGCGGC
>1939636|reference BsrF|length 57|copies 1
AAGATACAGAAGAAATCATCCAAATTGTGAAGGCGATTGCCCCGGCGTTTGGCGGCA
>1939636|reference BsrF|length 40|copies 2
AAGATAGGGGAATGCCGATGAAGCATGTCATCATGATCCG
>1939636|reference BsrF|length 45|copies 2
AAGATATGGTATTACCGAAGTGTTCAGTGCGTATCTAGCAACGGA
>1939636|reference BsrF|length 46|copies 1
AAGATATGGTATTACCGAAGTGTTCAGTGCGTATCTAGCAACGGAC
>1939636|reference BsrF|length 45|copies 1
AAGATCACCTGCAGCGGTTTTACGAGAAAGGAGAGCTTGTGTTGG
>1939636|reference BsrF|length 53|copies 2
AAGATCGGAGGCTGGAACGAAGATGATTGAACGCTACACGAGACCGGAAATGG
>1939636|reference BsrF|length 46|copies 1
AAGATCGTCACCATAATTTGAATCGTCGCCCCGAGCGGATGTTGAT
>1939636|reference BsrF|length 43|copies 1
AAGATGAACAAGCTGCCAAAACAATACATCCATCGTTCCGATC
>1939636|reference BsrF|length 48|copies 1
AAGATGACGACCGCCTGCGGGCGAATTCCTTCCCCAAGCTTTTTCAAA
>1939636|reference BsrF|length 28|copies 1
AAGATGACGCCGCCAAGCAGCGGATGTA
>1939636|reference BsrF|length 30|copies 1
AAGATGACGCTTGCCGGCACAGCAGTCGCT
>1939636|reference BsrF|length 37|copies 4
AAGATGACGCTTGCCGGCACAGCAGTCGCTGCCTTAT
>1939636|reference BsrF|length 51|copies 1
AAGATGAGTCGATGATTCGTGATTACCAAGCGATTCAAAAAACATGGTTTG
>1939636|reference BsrF|length 41|copies 21
AAGATGATGTTCTCGTTGGAGCTAATGCCGTCATTTTGGAA
>1939636|reference BsrF|length 42|copies 2
AAGATGATGTTCTCGTTGGAGCTAATGCCGTCATTTTGGAAG
>1939636|reference BsrF|length 50|copies 1
AAGATGATTTAGTGGCACAAAACAACGGGGAACCAGACGAGAGCGAATAG
>1939636|reference BsrF|length 43|copies 3
AAGATGCCCGCGGTGGTTTGCAGCCGCCGGTGGGCAACTGTTG
>1939636|reference BsrF|length 45|copies 1
AAGATGCGGAAACGTTTGGCGTCCGCGACAAGCAAGTCGTGAAAG
>1939636|reference BsrF|length 37|copies 2
AAGATGCTGACTCAACCGAGTTGCTCGCGCACGTATG
>1939636|reference BsrF|length 41|copies 1
AAGATGCTGTAATCGATGCCGAGCGCCATAAGCAAAACGAA
>1939636|reference BsrF|length 42|copies 1
AAGATGCTGTAATCGATGCCGAGCGCCATAAGCAAAACGAAG
>1939636|reference BsrF|length 40|copies 1
AAGATGCTTGACCGCATGAAAGATCTCGGTTTCCAATACT
>1939636|reference BsrF|length 54|copies 1
AAGATGGAAAACTCCTTTCTTCACCAAAGATAAACAATAAAAAAGCACCCTTAT
>1939636|reference BsrF|length 40|copies 1
AAGATGGACGACGCTAAGCGGACCGCGCTCTATGAAGGAT
>1939636|reference BsrF|length 35|copies 1
AAGATGGACTGCAGCTCGTCATCGATCATCAGGAA
>1939636|reference BsrF|length 51|copies 1
AAGATGGATTTCTTTCCGATTCGTGTGAAAAACGTACCATTCCTGATGAGG
>1939636|reference BsrF|length 40|copies 2
AAGATGGCCATGGAACGCGATTTGCGGCGTGCGCTTCAAA
>1939636|reference BsrF|length 41|copies 1
AAGATGGCCATGGAACGCGATTTGCGGCGTGCGCTTCAAAA
>1939636|reference BsrF|length 40|copies 2
AAGATGGCGACGACTTCGCGCCCCGGGTATTTTTGTCTAG
>1939636|reference BsrF|length 50|copies 1
AAGATGGTTAAAACATAGAAAATGCCGATAACCCATGTTGCATAAACGAC
>1939636|reference BsrF|length 51|copies 1
AAGATGGTTAAAACATAGAAAATGCCGATAACCCATGTTGCATAAACGACT
>1939636|reference BsrF|length 42|copies 41
AAGATGTAACGATCGGCGACCGGACGTATAAAAAAGGGGAGC
>1939636|reference BsrF|length 35|copies 1
AAGATGTCATTAAACTGCGCGGCTCGCTTGATATT
>1939636|reference BsrF|length 35|copies 1
AAGATGTCGGTGATGATGGAGACGAATATGACTTT
>1939636|reference BsrF|length 48|copies 2
AAGATGTGCATGCCGACCGCGCCGCTTTTTTCCGGGTGAAACTGTGTG
>1939636|reference BsrF|length 35|copies 18
AAGATGTGCTAGTGCGCCGCGTTCATCACGAACTG
>1939636|reference BsrF|length 38|copies 77
AAGATGTGGAACAATCGTCGCTTGAAAAGCTCGCTCAG
>1939636|reference BsrF|length 44|copies 1
AAGATGTTGTCGATATGGCGCGCAGCCTGCGGGCGCTCGATGCC
>1939636|reference BsrF|length 44|copies 16
AAGATGTTTGGCGTCGACCTCGTTTACAACCATGCCGACTACCG
>1939636|reference BsrF|length 54|copies 4
AAGATTCCGGTCATCCCCCTCGGGCAAAACCGAATTCATCCCTTCCCCTTCCCT
>1939636|reference BsrF|length 44|copies 1
AAGATTCGGAAACTGCGGCAAGCAAGGCAGGTCTACTGGCTCAT
>1939636|reference BsrF|length 52|copies 6
AAGATTGGCGATTGAACGGGCAGAACGGCAGCTGGCCGGGAAAACGGAATAG
>1939636|reference BsrF|length 42|copies 2
AAGATTTCAACTACCGGTACATGCTCGTTGATGGGCACGGCA
>1939636|reference BsrF|length 47|copies 1
AAGATTTCACGAAAAAAATCGGCGGCGATGCCGTCGAGGTCCATAAC
>1939636|reference BsrF|length 43|copies 1
AAGATTTGCCGCCGGACAAGCGCGGCCAAGTGATGGAAGTCGT
>1939636|reference BsrF|length 43|copies 1
AAGATTTTGCTCATTGCCAAGCTTGACCGGCTATTGCCAATCG
>1939636|reference BsrF|length 47|copies 10
AAGATTTTTATACAAAAAAAGAAGCTGCTCCCATACAGAGCAGCGCG
>1939636|reference BsrF|length 52|copies 1
AAGCAAAACATGACGGCTTCGAGCCAAAACGTGCGCTTCGACGGTTTCGACT
>1939636|reference BsrF|length 54|copies 2
AAGCAAAACGCCAGGGCATCCGGAATACGGCCATACGCCGGGAGTGGAAGCGAC
>1939636|reference BsrF|length 53|copies 1
AAGCAAAACGGCGACGCCGAAAAACGAGAAGATCGTTCCGATTCCCATGAGGC
>1939636|reference BsrF|length 35|copies 2
AAGCAAAAGCTGTGAGCGCCGGCTTATGTAGAATG
>1939636|reference BsrF|length 36|copies 1
AAGCAAAAGCTGTGAGCGCCGGCTTATGTAGAATGG
>1939636|reference BsrF|length 63|copies 1
AAGCAAAATAATTAAAATAATGAACGGAATAGAACGGAAAATATTCACAAACGCAGCAATGAC
>1939636|reference BsrF|length 52|copies 1
AAGCAAAATTTCGCCGGCAAAAATGTTTCCATAAAGACGAAGACCGAGCGTC
>1939636|reference BsrF|length 42|copies 1
AAGCAAACGCAATGATGTGTCGCAACAAATCGCCGTCTTAAA
>1939636|reference BsrF|length 52|copies 1
AAGCAAACGCAATGATGTGTCGCAACAAATCGCCGTCTTAAAGCGCGAAAAA
>1939636|reference BsrF|length 41|copies 1
AAGCAAACGGGACAACGAGGCAAGCAGGCGCTCTTGAAACG
>1939636|reference BsrF|length 57|copies 1
AAGCAAACTGTTGGTGAGGTATAGGTGGGAATTAAAGGGAGAGTTTATCACAAAAAA
>1939636|reference BsrF|length 51|copies 10
AAGCAAACTTTTGCTTAACATTAAGTACGTGGCGCCGGCAAACAAACAGCC
>1939636|reference BsrF|length 52|copies 3
AAGCAAAGCACGGCCGGCAAAGGAGGGAAGAGTGATGAACAAAGGGTTAAAA
>1939636|reference BsrF|length 37|copies 1
AAGCAAAGCGTTTGCGAAAGAGCTTATGAAAACATAC
>1939636|reference BsrF|length 51|copies 1
AAGCAAAGGCTGAACAGCGGATGAACGGCGTTGCCGAGCGAACGGATGCCG
>1939636|reference BsrF|length 39|copies 3
AAGCAAATATACGCCGGCAAGCGAAATTACGTATGAGCT
>1939636|reference BsrF|length 46|copies 1
AAGCAAATGGAAGCCGGCCTGTTTCGCGCCGACTTGTACTACCGGC
>1939636|reference BsrF|length 55|copies 1
AAGCAAATTCCCAAGCTTTAGCGTAAACGAGCCCATCGTGAGAACGGTTTTGTCG
>1939636|reference BsrF|length 47|copies 1
AAGCAAATTGGCCACACGAATGTTCGTCAAACCGAGCATGTTCAGTC
>1939636|reference BsrF|length 61|copies 1
AAGCAAATTTTTTTTGCACCCTTCCTTTGCGTAAAAAAGGAGGGTGCTATGGAGGATGCAA
>1939636|reference BsrF|length 38|copies 1
AAGCAACAAAATAACCGTGAAGCCTGCGAAAAGGCGTG
>1939636|reference BsrF|length 48|copies 1
AAGCAACCCGGCGATGACCACCACCGCGCGGGAAAGCGCGACAAGCTG
>1939636|reference BsrF|length 45|copies 1
AAGCAACCGGCTCGTTTATGTACGCATTTCTCGTCGCCGCACTCA
>1939636|reference BsrF|length 50|copies 1
AAGCAACGATAAAGAAAAGGCGAGCAATGAAACGATCAGCCATTTGCCGA
>1939636|reference BsrF|length 47|copies 1
AAGCAACGGCATACCGGTCATATTGTTTAACCGCCGCATGGACGGCC
>1939636|reference BsrF|length 41|copies 1
AAGCAAGACATGGAAACCATGAAGCAAGACATGGAAACCAT
>1939636|reference BsrF|length 60|copies 1
AAGCAAGACCGTGCCACTTCAAGTGCAAACAACCGGGGAGCTGCCGGATGGGGTGCATCT
>1939636|reference BsrF|length 48|copies 1
AAGCAAGACGAGCTCCCCTTCACTCAAACCGAGCCGCTTGTAATGGTT
>1939636|reference BsrF|length 54|copies 1
AAGCAAGATGAACACAGCCAGCGCCGCCACTTTCAACCCGGCGAGCCAAAATTC
>1939636|reference BsrF|length 43|copies 1
AAGCAAGGCGAGATTGAATTCATAGCCTGTTTCCCGGCCGTTG
>1939636|reference BsrF|length 42|copies 1
AAGCAAGGCGGCATGGAACGCAGCACCGGACGAGCTGCCGAC
>1939636|reference BsrF|length 53|copies 1
AAGCAAGGCGGCATGGAACGCAGCACCGGACGAGCTGCCGACCAAAAGCCCTT
>1939636|reference BsrF|length 51|copies 1
AAGCAAGGGATGGCCGGGGCCATCGCATGCGACAGTGAAGGAGAAATGGTC
>1939636|reference BsrF|length 52|copies 2
AAGCAAGGGATGGCCGGGGCCATCGCATGCGACAGTGAAGGAGAAATGGTCG
>1939636|reference BsrF|length 47|copies 1
AAGCAAGTCGATTTGGTAGGCCAAATCGTGGAACGCGCGCTGGTAGT
>1939636|reference BsrF|length 46|copies 1
AAGCAATCAAGAAATGTTGATTTGTTTATGCCGGAGAATTCGAAGT
>1939636|reference BsrF|length 45|copies 1
AAGCAATTCCAGCTCTGAACGCTCCATCGTCTCCGGGTTCAACAC
>1939636|reference BsrF|length 61|copies 13
AAGCACAAACGCTGCCCAGCCGAAAATAAACACGTTGACAAACATGACGAACTCGCCGACG
>1939636|reference BsrF|length 41|copies 2
AAGCACAAGTTCGCCGGCGTCGATGGCCCGCTCTAAACGCT
>1939636|reference BsrF|length 52|copies 5
AAGCACAATGAACAACGCACCAACGATAGCCAACGCAAACCACTTGAACACA
>1939636|reference BsrF|length 36|copies 1
AAGCACACATAATGATAAAGCGTTGACGAGGAGAAG
>1939636|reference BsrF|length 46|copies 1
AAGCACAGCTTGATTGCGAACACCGTCTTCGAAGTTCGGCGAAGGG
>1939636|reference BsrF|length 44|copies 1
AAGCACATCGTAAAGCAGTTTGACCTTTTCGCGCCCGCGCAGTG
>1939636|reference BsrF|length 37|copies 1
AAGCACCAACAAGATCACCGCCATCGCGAACTTCCAT
>1939636|reference BsrF|length 53|copies 1
AAGCACCGGAAGCAGATCGCTCGCCAAACTTTGGGCGCGGTATTTTTCAGCCG
>1939636|reference BsrF|length 40|copies 1
AAGCACCGTATCGCCGTTGTCGACCAGCCGATGAAGCACA
>1939636|reference BsrF|length 50|copies 1
AAGCACCGTCGAACCGGTTGCTAACCCGAGAACCGCCGTCGGTTTTTCCT
>1939636|reference BsrF|length 46|copies 1
AAGCACCTCAAAGCCGGCATCAGCCAGCCACTGCTCGTAAACGGCG
>1939636|reference BsrF|length 45|copies 2
AAGCACGAAATCAATGAGCCGATACCGCCCGGCAAACGGCACCGC
>1939636|reference BsrF|length 46|copies 3
AAGCACGAAATCAATGAGCCGATACCGCCCGGCAAACGGCACCGCT
>1939636|reference BsrF|length 46|copies 1
AAGCACGACCCCGGCGGCAAATGGCGACGCCGATTCGCGCCAGAGG
>1939636|reference BsrF|length 48|copies 1
AAGCACGCCGCTGCCGGTCATGCTGTATAACGTCCCGGGACGCACGTC
>1939636|reference BsrF|length 44|copies 2
AAGCACGGCCAACCCGTCCAAATGCGGCATAATGATATCCAAAA
>1939636|reference BsrF|length 31|copies 1
AAGCACGTCATAGCCGGCGACAGCGCATACT
>1939636|reference BsrF|length 36|copies 1
AAGCACGTCATAGCCGGCGACAGCGCATACTTGAGC
>1939636|reference BsrF|length 50|copies 1
AAGCACGTCGAGGGCGACCATCACTTTTTTGACCGGCTTGTTCAACGTTC
>1939636|reference BsrF|length 52|copies 23
AAGCACTTCCCGGTGGACGTCCGGATCGCGGACGATCCCTTTTTTGCCGACG
>1939636|reference BsrF|length 41|copies 1
AAGCACTTCTGTCCCTTCTTCTAAAATGGTGCGAAACGTAA
>1939636|reference BsrF|length 42|copies 1
AAGCACTTCTGTCCCTTCTTCTAAAATGGTGCGAAACGTAAT
>1939636|reference BsrF|length 45|copies 1
AAGCAGAACAGAAGCCGATAACGGCAGTTCTCTGATTAACCAAGT
>1939636|reference BsrF|length 36|copies 27
AAGCAGAACGAATCGACGCCCCTTTGTATATTGAAT
>1939636|reference BsrF|length 40|copies 6
AAGCAGACCGCTCGCGACGATCGCCGGGATGATTGGTACG
>1939636|reference BsrF|length 40|copies 3
AAGCAGACGGCGACAGCCGCTCGCCGGCCCAAAGATAGGC
>1939636|reference BsrF|length 41|copies 2
AAGCAGACGGCGACAGCCGCTCGCCGGCCCAAAGATAGGCG
>1939636|reference BsrF|length 45|copies 1
AAGCAGATGGCGGCATTGTATCTGCTTATCAGACGCCGTCGTTTG
>1939636|reference BsrF|length 46|copies 1
AAGCAGCACAGGCGCTTGGATCTCCCTAAGCCGCTTCCACCACGAC
>1939636|reference BsrF|length 44|copies 1
AAGCAGCACGGATATGCATCCGTTCGTCCATCCGTTCAATCCAG
>1939636|reference BsrF|length 36|copies 2
AAGCAGCAGCACTCGAAAACCGGCTTTTCAGCCAGT
>1939636|reference BsrF|length 45|copies 1
AAGCAGCAGGAATGATCTTCCTACTGCTTACTTCGTTTCGCGGTG
>1939636|reference BsrF|length 41|copies 1
AAGCAGCGCCCCGCCCAACACCGGAATGGCGACCATCAGCC
>1939636|reference BsrF|length 43|copies 2
AAGCAGCGCCGCCAGCAACAAAAGAGGCAATGTGACATATTCG
>1939636|reference BsrF|length 44|copies 1
AAGCAGCGCGCCGATTTCACGGATCGGCTGGATTGTGCCAACTT
>1939636|reference BsrF|length 39|copies 6
AAGCAGCGCTGCATGCGGGCGCTCTGTTCGGCAATGCCC
>1939636|reference BsrF|length 22|copies 1
AAGCAGCGGCTCATCGCCGATG
>1939636|reference BsrF|length 51|copies 1
AAGCAGCGTATTCCTATAGTGCTGAAATATTTGCAAGGATTCACCGATGAG
>1939636|reference BsrF|length 44|copies 19
AAGCAGCTGGGGCTGCCATCGTGGCGACCGGCCGATCAGACTTG
>1939636|reference BsrF|length 45|copies 1
AAGCAGCTGTTTGCCGGTGACCGGATTCGCCGTCTTGTCCGGCTG
>1939636|reference BsrF|length 40|copies 1
AAGCAGGACACATCGACTTCGACCGACGGCTCCGTAAACG
>1939636|reference BsrF|length 58|copies 4
AAGCAGGACGTTCTGTTTTTGCTCCAAAAAGCGAAGGTCGCAAAGTTCTTCCTTCGAG
>1939636|reference BsrF|length 54|copies 1
AAGCAGGCCGAGCGGCTGTCCGTCTCCGTCATAACGCGGGGCATCAAGCGGACC
>1939636|reference BsrF|length 47|copies 1
AAGCAGGCCGGCGGGAAGTGTTGGAAGAAACCGGCCTTGAAATCGGT
>1939636|reference BsrF|length 43|copies 4
AAGCAGGCGTAGTGGGTTCGTTTCGCGATATCAATACCCACGA
>1939636|reference BsrF|length 43|copies 1
AAGCAGGCGTAGTGGGTTCGTTTCGCGATATCGATGCCCACGA
>1939636|reference BsrF|length 45|copies 1
AAGCAGGCGTGCCGTTTTTCTCGATCAGCGGGTCGGATTTTGTGG
>1939636|reference BsrF|length 54|copies 1
AAGCAGGGAGCGGCCACCCCTCTTCGCGCCGCCTCCCGCTTTGCTTGAAGGAAT
>1939636|reference BsrF|length 42|copies 1
AAGCAGGGCTGACCGTGTTCATCTGCATCGAAGGCCATCCCG
>1939636|reference BsrF|length 58|copies 11
AAGCAGTGTCAAAGACCGGATCGCGCTGGCCATGATTGAAGCAGCGGAAAAGGAAGGA
>1939636|reference BsrF|length 40|copies 1
AAGCAGTTTATGAGCAAGCATACAAGGCAGCAGGATTTAG
>1939636|reference BsrF|length 39|copies 2
AAGCATAAGCAAAATGACGCCTGTCATATAGACGCGCCG
>1939636|reference BsrF|length 43|copies 1
AAGCATAATGACAAGCGGATGCATATGCACACTTTTGCCGACA
>1939636|reference BsrF|length 43|copies 1
AAGCATATCGAGCGCTTTCCCTTTCGTCGGATTCTCAAGCTGT
>1939636|reference BsrF|length 57|copies 1
AAGCATATTCGAAACACCGTTCATCAAATGTTTGTAAAAACCGGTGCGCGGCTTCAC
>1939636|reference BsrF|length 46|copies 5
AAGCATCACCTCGCGCCAGGCGGCGTATTGTTTGCGCTTTTCCTCC
>1939636|reference BsrF|length 57|copies 3
AAGCATCAGACGGTGGAATGGCGCCTTGTCTGTTTTTGGGGCCACCCATTGCCTACA
>1939636|reference BsrF|length 46|copies 3
AAGCATCATCAGCCGGACGCATGATATTGTGCTTGAAGTCGTCTTT
>1939636|reference BsrF|length 53|copies 23
AAGCATCCAGCATAAACTAGAGCGCGACCAGTTTGAAAAAATGGCGTATACCG
>1939636|reference BsrF|length 47|copies 2
AAGCATCGCTGTTTATCTTTTGCTGGCGGCCGGCAAACTTTTCGCCG
>1939636|reference BsrF|length 54|copies 2
AAGCATCGCTGTTTATCTTTTGCTGGCGGCCGGCAAACTTTTCGCCGGGTCAGC
>1939636|reference BsrF|length 48|copies 7
AAGCATCGGTGTTGTCGGAGTCCTCGGTTATATTGTCGCCTTCATTGA
>1939636|reference BsrF|length 43|copies 2
AAGCATCGTTCCTGATTATCTATTAACAGGTTATGTACGTGAA
>1939636|reference BsrF|length 44|copies 1
AAGCATGAATTTGCCGGTTAATGTTCGTAATATCGACGTTGTCG
>1939636|reference BsrF|length 45|copies 1
AAGCATGAGCCGCGCGCCGTATTTGATGGACCGCCCGGAAAAACC
>1939636|reference BsrF|length 48|copies 5
AAGCATGAGCCGCGCGCCGTATTTGATGGACCGCCCGGAAAAACCGTA
>1939636|reference BsrF|length 48|copies 1
AAGCATGCCGCTTTGGCTGTTCCAGCGGAACAGGCGCGGGGCGCGTTA
>1939636|reference BsrF|length 44|copies 1
AAGCATGGATGACTGGGTTGGCGCTTTGCGTGCCGCAGGGGGTG
>1939636|reference BsrF|length 38|copies 1
AAGCATGTACATCAGCCCGTTGGCGCTCGTGGCGTTCA
>1939636|reference BsrF|length 48|copies 2
AAGCATTCCTGCTGCCATAAAGCCGCCGACCCCGGTCAGCGTGTAGTT
>1939636|reference BsrF|length 58|copies 1
AAGCATTCGCATTGTCAAACAGGCGGGGGTGAAAGAGGAAAACATCATTTTAGACCCA
>1939636|reference BsrF|length 32|copies 16
AAGCATTGACGATCGCCGGCTCGGACAGCAGC
>1939636|reference BsrF|length 33|copies 3
AAGCATTGACGATCGCCGGCTCGGACAGCAGCG
>1939636|reference BsrF|length 58|copies 2
AAGCATTGCCGATCAAAGACGGGACGAAAAAGAAAAAAGTCCATGTCAATATGGCGGT
>1939636|reference BsrF|length 38|copies 1
AAGCATTTTAGGTTATGTCGTCCGCTGGATTGACCAAG
>1939636|reference BsrF|length 43|copies 1
AAGCCAAAAAGAAAAAGAGGGGACGGCCGGCGATTGCCGATCA
>1939636|reference BsrF|length 46|copies 1
AAGCCAAACTGTTTCCGACATTATTTCCGCCGGGATCGTGCCGGCG
>1939636|reference BsrF|length 54|copies 1
AAGCCAAATTACGGATTGAAACTTCATACGAATGGCAATGGACAAACCTATTGG
>1939636|reference BsrF|length 52|copies 1
AAGCCAACGACCGTGTTCCAGCCGAGTTCGGCAAACCGCTTCCGCGTTTCTG
>1939636|reference BsrF|length 64|copies 1
AAGCCAAGCCGTACCAAGCAATGCCCCGGCGGATGAGACGGAAAGAAGCAAGGCGAAATCCCCG
>1939636|reference BsrF|length 42|copies 1
AAGCCAATGGTTTATTTCCTGTCCCCTGCGGCATGGGCAAGG
>1939636|reference BsrF|length 45|copies 1
AAGCCAATGTCGATCGGCTGATTGCCCAGATCGAGGCGATCGTGG
>1939636|reference BsrF|length 46|copies 1
AAGCCAATGTCGATCGGCTGATTGCCCAGATCGAGGCGATCGTGGA
>1939636|reference BsrF|length 46|copies 2
AAGCCACCGCTTTCTCCCGTCAAGCAAAGCTGGAATAGATGAGGCG
>1939636|reference BsrF|length 48|copies 2
AAGCCAGGCCAAAAATTGCGAATCCGCAAGCGCCATCTCCGCACGCAG
>1939636|reference BsrF|length 49|copies 1
AAGCCATCGGCGTGCCTTGGCCGCCATGCGCGAAGGGAAGTTTCGCGCC
>1939636|reference BsrF|length 53|copies 15
AAGCCATGATGAAACCAACTCCGCCGAAACCGACGACGTGGGCGCTTTCCTCG
>1939636|reference BsrF|length 41|copies 3
AAGCCATTTACGAAGCGGCAAAGCAAAAAGGCATCCACGCG
>1939636|reference BsrF|length 35|copies 1
AAGCCCAACGTCAGCGTACATCGAGTCGTCCACTG
>1939636|reference BsrF|length 44|copies 5
AAGCCCAGGCAGAAGGAATCAATGTCACCGGGCCATACCCCGCT
>1939636|reference BsrF|length 46|copies 1
AAGCCCATTTTTCGCCGGCGGAGCGCAAAAGCTTTCCCAATCTACT
>1939636|reference BsrF|length 62|copies 1
AAGCCCCTCCCTTTTTTCCGCACGACAAACAGGAAAAACGGCAAGCCGATCACCGCAACGAT
>1939636|reference BsrF|length 56|copies 1
AAGCCCCTTCGTTATGACCCAAACCTTCAATACGAGCGAAACGCATCGCCGACTGG
>1939636|reference BsrF|length 43|copies 1
AAGCCCGATCCTCGGCGATGCAAACGGCTATAACGACATGCCG
>1939636|reference BsrF|length 47|copies 1
AAGCCCGATTGACACTTCGCGAATGCGGGCCGGGCCGAACCGCGAAC
>1939636|reference BsrF|length 39|copies 28
AAGCCCGCCATGCTCTTCCTGCAAGTCGGCAATTAACCG
>1939636|reference BsrF|length 62|copies 21
AAGCCCGCTAATCACTCCGGCCGCAAAGCCGTCCCCTGCTCCCACCGGGTCTACAACCTGCG
>1939636|reference BsrF|length 44|copies 26
AAGCCCGCTGCCGCTCGCCGCCGCTTAACCGCTCGAGCGGCACA
>1939636|reference BsrF|length 49|copies 1
AAGCCCGGACGAAGAGCGAACAGATAGGGAGACCCGGACACTCGTTTCC
>1939636|reference BsrF|length 43|copies 1
AAGCCCGGCGAGCACAAGATTGCTTAGCGGCCCGGCAACTGAG
>1939636|reference BsrF|length 57|copies 1
AAGCCCGTACCCGAAAACGCACCATCCGCAGTATACGAAGCTGGTGAAACAATGGCT
>1939636|reference BsrF|length 44|copies 1
AAGCCCGTAGACGAGCGTATGTAAATGCATGACCGTTTCCACCG
>1939636|reference BsrF|length 58|copies 20
AAGCCCGTAGTAGCCAAGTTCAACCTTAGTAACGCGATCCCCCGGCTGCAAATGCCCC
>1939636|reference BsrF|length 40|copies 11
AAGCCCGTCCTTGATGTCGTGTTCGTTGGCGAATGCGAAC
>1939636|reference BsrF|length 61|copies 3
AAGCCCTGTCCCCGTTTCTTTCGTTGAGAAAAACGGATCAAAAATATGATCGATGACCGAC
>1939636|reference BsrF|length 55|copies 1
AAGCCCTTCCGCCCCCGGCGGGACGCGTTCCGCGTATTTCGTCAACAAGTCATAC
>1939636|reference BsrF|length 40|copies 5
AAGCCGAAAGCGCGCATCATCGCGCAGACGGTCGTCGGCT
>1939636|reference BsrF|length 46|copies 2
AAGCCGAAATCGACCGGCGCGCTCTTGGCGTGAACCATCATGACTC
>1939636|reference BsrF|length 42|copies 1
AAGCCGAAGAAGTGCTGCATAACGGCCGGGCCGATCTTGTCT
>1939636|reference BsrF|length 37|copies 1
AAGCCGACCGGGGCGATGAGGTCGATGATGCGGGTCG
>1939636|reference BsrF|length 48|copies 1
AAGCCGACCGGTTCCTTTTGATCGCCTAAACCGGTTTCCCATTTGATG
>1939636|reference BsrF|length 45|copies 7
AAGCCGAGCAGCGTCTTCATCCCAAGCGCCGGCGCCTTGTCGACC
>1939636|reference BsrF|length 40|copies 1
AAGCCGAGCCATGTCCGTTCAGACCGGACGGTATCCGGAT
>1939636|reference BsrF|length 54|copies 3
AAGCCGAGCGCCGGTCACTGGATGAACGGCGTACGCACCGGTGAATACGCCCGT
>1939636|reference BsrF|length 38|copies 1
AAGCCGATCGCTCGCATCCTTATACCGCTCTTGGAGCG
>1939636|reference BsrF|length 21|copies 1
AAGCCGATGACGGTGATGACC
>1939636|reference BsrF|length 38|copies 1
AAGCCGATGATCTCCGGTGCGATCACTTCGTTGACGTT
>1939636|reference BsrF|length 53|copies 32
AAGCCGCAAGCTTGGCTCATTATGGGCAAAAATAAAGCCGAGCAGCGTCTTCA
>1939636|reference BsrF|length 40|copies 1
AAGCCGCACCGATGTGAAGGAGAAACTGTTGGCGCTCGAG
>1939636|reference BsrF|length 49|copies 3
AAGCCGCACCGTGCCGTTTTTAAGCAAAATCACCGGCGTGCCGATGGCC
>1939636|reference BsrF|length 48|copies 1
AAGCCGCATCAGCTCCGCCTCGCCCAGCCGTTTTTCTTAAACGAGTGG
>1939636|reference BsrF|length 45|copies 1
AAGCCGCCAATGCGATTTCTGTCACTTGGTCGTACGACGAACAGA
>1939636|reference BsrF|length 45|copies 1
AAGCCGCCGATTTAATCAGCAAACTGTGCACGCAGCTGCCGGGCG
>1939636|reference BsrF|length 51|copies 1
AAGCCGCCGCTGGTTCGCCCGATTTCGGTTTGGCCCGGTCGAATGGCTGTG
>1939636|reference BsrF|length 40|copies 1
AAGCCGCCGTTTCCACCATAGCAGCGGCCTTCGCTTCTTC
>1939636|reference BsrF|length 14|copies 1
AAGCCGCCTCACAG
>1939636|reference BsrF|length 40|copies 3
AAGCCGCCTCACAGCCGGCGTGGCCGGCGCCGATGACGAT
>1939636|reference BsrF|length 41|copies 1
AAGCCGCCTCACAGCCGGCGTGGCCGGCGCCGATGACGATG
>1939636|reference BsrF|length 35|copies 1
AAGCCGCCTGAGCACAAACGCGGCGTCAATCACCG
>1939636|reference BsrF|length 42|copies 1
AAGCCGCCTGAGCACAAACGCGGCGTCAATCACCGCGTTGAA
>1939636|reference BsrF|length 43|copies 1
AAGCCGCCTGGCGCAGCTCAAGGAGGCCGGCGTTCGCCGTATA
>1939636|reference BsrF|length 54|copies 2
AAGCCGCGGATTGGCATTTTTGCGACTGGAAGCGAACTGCTCGACGTCTCTGAA
>1939636|reference BsrF|length 38|copies 1
AAGCCGCGTTTTCCGCAAGCCCATGAGCGCCGTGTCAT
>1939636|reference BsrF|length 47|copies 1
AAGCCGCGTTTTCCGCAAGCCCATGAGCGCCGTGTCATGCATTTTCG
>1939636|reference BsrF|length 54|copies 1
AAGCCGCTATTTACAAACGATTTCATCATCAGCAAATTCATTCAAGGAGGAAGA
>1939636|reference BsrF|length 62|copies 1
AAGCCGCTATTTACAAACGATTTCATCATCAGCAAATTCATTCAAGGAGGAAGAGAAAAGTG
>1939636|reference BsrF|length 34|copies 2
AAGCCGCTCCATAATCACTTGCACATTGACATCG
>1939636|reference BsrF|length 51|copies 1
AAGCCGCTTCGTATGCGGACCAGGCGTTCCGTCGCCGATCGTCCGGCCGTC
>1939636|reference BsrF|length 50|copies 1
AAGCCGCTTGATAATTGACCCACTCCCAGCGATCAGGCCATAGATGCCCC
>1939636|reference BsrF|length 40|copies 1
AAGCCGCTTTCGATCGTTCATAGCTTCGCACGATTCCGCC
>1939636|reference BsrF|length 52|copies 3
AAGCCGGAAAAAATCGTTGAGAAAATGGTGGAAGGCCGGCTGAACAAGTTTT
>1939636|reference BsrF|length 53|copies 4
AAGCCGGAAAAAATCGTTGAGAAAATGGTGGAAGGCCGGCTGAACAAGTTTTA
>1939636|reference BsrF|length 56|copies 1
AAGCCGGAAAAAATCGTTGAGAAAATGGTGGAAGGCCGGCTGAACAAGTTTTACGA
>1939636|reference BsrF|length 51|copies 1
AAGCCGGAAATTAAAATTGTCCGTTCGCGCATGCCGGGAACGGCGGCCATG
>1939636|reference BsrF|length 46|copies 1
AAGCCGGAAGTGCACGGAGCGGGAGAGGGACAGATGTACGTTGCGC
>1939636|reference BsrF|length 46|copies 4
AAGCCGGAGTGGTGTTAAACCCGCATACGCCGGTTGATATGATCCG
>1939636|reference BsrF|length 39|copies 71
AAGCCGGATGATGCCGATGTCATCGTCGCTTCAACATCC
>1939636|reference BsrF|length 49|copies 1
AAGCCGGATTAAACCGGCAAGGCAAAGCACGGCAATCGAAAGCAGCAAC
>1939636|reference BsrF|length 38|copies 1
AAGCCGGCCGCCTTCTTTCAGCCGGCGTTCTCTCATCG
>1939636|reference BsrF|length 30|copies 3
AAGCCGGCTGGATCGACCACCATCATCAAG
>1939636|reference BsrF|length 46|copies 1
AAGCCGGGCGAAAACGGAAGACGAGTACGGCATGACGATCAAAGCG
>1939636|reference BsrF|length 45|copies 1
AAGCCGTAAACGCCTCCCGCTGCCATGGCAGCCATTGGTTTTTAT
>1939636|reference BsrF|length 47|copies 1
AAGCCGTACCAAGCAATGCCCCGGCGGATGAGACGGAAAGAAGCAAG
>1939636|reference BsrF|length 52|copies 6
AAGCCGTACTTCGGCATTTCCGTATAGCCGCGCTCTTTTAGCGCGTCAAGCG
>1939636|reference BsrF|length 30|copies 1
AAGCCGTCCGTCGCCGGCGATTGGCAATAG
>1939636|reference BsrF|length 50|copies 1
AAGCCGTCCGTCGCCGGCGATTGGCAATAGCGCGAACAGTTGTCGACGTT
>1939636|reference BsrF|length 44|copies 43
AAGCCGTCGACGCCGATGACTTGGTGCCGGTCGTTTTCGAGCAG
>1939636|reference BsrF|length 41|copies 1
AAGCCGTGTATGCGAATGATTCGCTGTTTCCATCAAGCCCG
>1939636|reference BsrF|length 37|copies 1
AAGCCGTTCGGCGTAAGCGGCGCGCATCGCCTCGGCG
>1939636|reference BsrF|length 44|copies 3
AAGCCGTTTCCATCCGGACGGCGGGGGCCGGCCGCATGCATGCC
>1939636|reference BsrF|length 47|copies 1
AAGCCGTTTGAATTGTTCAAGTACGTTCATCGTTCTCTCCCCCCATT
>1939636|reference BsrF|length 45|copies 6
AAGCCGTTTTCCTTTTTGATAAGCTCCATAGCGCTTGACGTGCCG
>1939636|reference BsrF|length 53|copies 1
AAGCCTAATGGCGTTCGCAGAGAGGAAAATACATAACGGGGGTGTCAACGATG
>1939636|reference BsrF|length 40|copies 1
AAGCCTCCACCTCCAAGCGAAGCGTAGGTGGCAGGTAGTT
>1939636|reference BsrF|length 54|copies 1
AAGCCTCGATCACTTTCGGGTTGCTGCGCACTTGTTCCGGCGTGCCGTGGGCGA
>1939636|reference BsrF|length 47|copies 1
AAGCCTCGCCGCAAGATTATCGGCGCCATCGCCTGTACCGGAAGTTG
>1939636|reference BsrF|length 48|copies 1
AAGCCTGTTTCGACTTGCTTGTATTGGCTGCTGATCGCCGCCAAGCCT
>1939636|reference BsrF|length 40|copies 1
AAGCCTTCCATGCGTAAACTATCCAAGGCACGACAGGACT
>1939636|reference BsrF|length 61|copies 1
AAGCCTTTGCGCTCAAACAAGTAAGAGACGCAGCCCGTTTCCCCCAGATTGCCGCCGTTTT
>1939636|reference BsrF|length 52|copies 1
AAGCCTTTGTTCACCTGCTCCGCGTCGACCTCAACGGTCAATACGCCTTCGT
>1939636|reference BsrF|length 42|copies 1
AAGCGAAAAACGGCAAAGGTGTTGGGGTCGAGCATGCCTCTC
>1939636|reference BsrF|length 39|copies 35
AAGCGAAACAGCACGATCATCGCCGGCACCATGAGCGAG
>1939636|reference BsrF|length 53|copies 1
AAGCGAAACGGGTCGTCGTCATCGAGCAAAATGCGACCGGGCAATTGGCGAGC
>1939636|reference BsrF|length 47|copies 2
AAGCGAACAAATTCGACAAGTATCGTCCGCGATTGAACAAATGACGG
>1939636|reference BsrF|length 48|copies 1
AAGCGAACAACGTCCTGTTCATCGCGGACGAAATTCAAACCGGACTCG
>1939636|reference BsrF|length 44|copies 1
AAGCGAACACCGGCGCTAAGATGATAATGAACAATGGGTTGAGC
>1939636|reference BsrF|length 49|copies 1
AAGCGAACCGATGATTATTGGCCGCCGTTTTCATGTGAAAATTAACGCC
>1939636|reference BsrF|length 51|copies 1
AAGCGAACCGGGCCAAACTCTACTTTGTACGACTGGCTGCTTTGCTCATCA
>1939636|reference BsrF|length 39|copies 1
AAGCGAACGAGACAAGCCCTTGTTCGCCGCTGATCGACG
>1939636|reference BsrF|length 42|copies 1
AAGCGAACGAGGCGGCGCTGAAGCTGGCGCGCAAACATACTG
>1939636|reference BsrF|length 37|copies 1
AAGCGAACGCGCCGCGCACAAGAGCCGCGCGCGAAGC
>1939636|reference BsrF|length 48|copies 1
AAGCGAAGCGCTGAAAGTGAACGACGTGTTGCGCGCTCATTTTGCCGA
>1939636|reference BsrF|length 54|copies 4
AAGCGAAGTTTGCCGCCGTTCAGCAATAAGCGACTTGTCGCTCCGGAACAGGGG
>1939636|reference BsrF|length 43|copies 1
AAGCGAATACGGCACCCCCGGCAGCGCCGCCAAGTGGTAGACG
>1939636|reference BsrF|length 30|copies 3
AAGCGAATGCCAACCGGTACACCTTCGTTT
>1939636|reference BsrF|length 43|copies 1
AAGCGAATGCCAACCGGTACACCTTCGTTTGGCGCAAATCGGC
>1939636|reference BsrF|length 56|copies 27
AAGCGAATGCCAACCGGTACACCTTCGTTTGGCGCAAATCGGCTGAGAAGTACCAG
>1939636|reference BsrF|length 59|copies 1
AAGCGAATGGAAGCATGAACAAGGCTGGACATATGAGAAAAACCCGAATTACTGGGACA
>1939636|reference BsrF|length 38|copies 1
AAGCGAATTCGTTAAGATACGGTTCATAGGCGACAACC
>1939636|reference BsrF|length 46|copies 5
AAGCGAATTTAATACGACATCGGAAATCACATGTTTCTTGTTGCTG
>1939636|reference BsrF|length 38|copies 1
AAGCGACAGGCTGCCGGCCGCGCCGTGATAGACGACGC
>1939636|reference BsrF|length 39|copies 6
AAGCGACAGTGCCAAAAATTTCGATCATCGTCCGCAAAG
>1939636|reference BsrF|length 45|copies 1
AAGCGACAGTGCCAAAAATTTCGATCATCGTCCGCAAAGCATACG
>1939636|reference BsrF|length 45|copies 1
AAGCGACATATAGACGAATAATTCGATCGGCGCTTCCATGCGTCC
>1939636|reference BsrF|length 51|copies 1
AAGCGACCGTAACAGCAAGGAACATATCAGACGGCCATTACGCTAGAGCCC
>1939636|reference BsrF|length 47|copies 5
AAGCGACGACCAAAGAGCCGCGCTTTGGCAACCCGACACCAAGGGTG
>1939636|reference BsrF|length 46|copies 1
AAGCGACGGCATCGACGAGTAGCCGAACAGCGCTTTTAAAAAGACG
>1939636|reference BsrF|length 19|copies 1
AAGCGACTCCGGCAGCGTC
>1939636|reference BsrF|length 58|copies 1
AAGCGACTCCTTTCATGGCGAAATTGTTCGCTTCCGTTCCGCCGGACGTGAACACGAC
>1939636|reference BsrF|length 59|copies 2
AAGCGACTCCTTTCATGGCGAAATTGTTCGCTTCCGTTCCGCCGGACGTGAACACGACC
>1939636|reference BsrF|length 48|copies 1
AAGCGACTGAAAACGGCAACAGTTCCTGCCACTGTTCCCACTCGTCGG
>1939636|reference BsrF|length 59|copies 1
AAGCGACTTGTTTTCGGAAGTGGGGGAACAGCGATTTGCGGCGGTGGTCACCAATCCGC
>1939636|reference BsrF|length 41|copies 1
AAGCGAGACAAAGGCGGCCAAGCAGGCGTATGAAGAAGGGG
>1939636|reference BsrF|length 45|copies 17
AAGCGAGCGAACGGGCAACTTGTTTATGGTCGGCGATGTCAAGCA
>1939636|reference BsrF|length 40|copies 1
AAGCGAGCGCTGCCGCCGTCGGTTCGTTGATGATGCGCTC
>1939636|reference BsrF|length 41|copies 2
AAGCGAGCGCTGCCGCCGTCGGTTCGTTGATGATGCGCTCC
>1939636|reference BsrF|length 41|copies 2
AAGCGAGCGGGAAAAGCACGAATACGTCCCCGTATGGCACG
>1939636|reference BsrF|length 35|copies 1
AAGCGAGGCGGAAGCGGTGCTTCATGGCGGCCGCT
>1939636|reference BsrF|length 36|copies 1
AAGCGAGGCGGAAGCGGTGCTTCATGGCGGCCGCTA
>1939636|reference BsrF|length 45|copies 15
AAGCGATAAATCGCATGGACGATGTTTCCTTTTTCGATCACAAGC
>1939636|reference BsrF|length 50|copies 1
AAGCGATACGCCTTTTAAGGCATGAATGTTGCCGTAAAACACATCGATTG
>1939636|reference BsrF|length 54|copies 1
AAGCGATACGCCTTTTAAGGCATGAATGTTGCCGTAAAACACATCGATTGCCTC
>1939636|reference BsrF|length 37|copies 1
AAGCGATACTTCGATCGCTGCCTGTTCTCGCCGGGCG
>1939636|reference BsrF|length 50|copies 4
AAGCGATAGAGTCATATACCGTAATGTTTTTCGGCAGCGGACGCCCTTCC
>1939636|reference BsrF|length 46|copies 1
AAGCGATCAAAGAACAGCGTCTGCCGCTGACGTGCAAGCTTGTCGA
>1939636|reference BsrF|length 54|copies 1
AAGCGATCCAAATCGGCGATGTGTCCCGCGTCTCGGCCATTGACAAATCGAGCT
>1939636|reference BsrF|length 49|copies 5
AAGCGATCGCCCATTTCGGCCGCAAACGGTCGCTAAGGAGCTGGATTGG
>1939636|reference BsrF|length 39|copies 1
AAGCGATCGCCGCCGCCAGTCCACATGGTCCGCCGCCGA
>1939636|reference BsrF|length 53|copies 1
AAGCGATCTGCACCTCGTTGTGGCAGGCACGAAAGACGCGATCAACATGGTTG
>1939636|reference BsrF|length 43|copies 5
AAGCGATGACGGTTTTCTTGTCCGGCAAGTTGATGCGCACCGC
>1939636|reference BsrF|length 36|copies 1
AAGCGATGATATGATCTTTGCTTGTATCATACGACT
>1939636|reference BsrF|length 49|copies 3
AAGCGATGGACGTGAATTCTTTAATATCGGCGCCGGCTGAGAAAAACCG
>1939636|reference BsrF|length 44|copies 1
AAGCGATGGGCTTTACGATTGAAGCATCGCACCATGAAGTAGCG
>1939636|reference BsrF|length 57|copies 6
AAGCGATGTCATGAATCGTGCCGGAATCGCCGCCCATCCCGACCGTGCGGAACAAGC
>1939636|reference BsrF|length 45|copies 1
AAGCGATGTGGCGCCAGGCGGAAGAGGAACGGGCAAAGAGGGAAC
>1939636|reference BsrF|length 49|copies 3
AAGCGATTACGACCTTTCTTCGCTCCGCCTCGGCTTGTATGGCGCCGCC
>1939636|reference BsrF|length 58|copies 1
AAGCGATTTATTTGCACGAAGGAACGCAATATCAAGTCGAAAAACTTGATTGGGAAGA
>1939636|reference BsrF|length 57|copies 1
AAGCGATTTTTCGCTCGACGGCCCGCTTTGGATTCAAGTGCAGGCGTTGGAAAAAGG
>1939636|reference BsrF|length 43|copies 8
AAGCGCAACTGTCCGATTTTGCAGAAAAAAATTGAGAAATGCC
>1939636|reference BsrF|length 56|copies 1
AAGCGCAAGGAGCGATGTTTTCCATCGTGCTGACGAACGATGAGGCGGAGGAATGG
>1939636|reference BsrF|length 42|copies 1
AAGCGCAAGTCGGCATGGTCATGAACTTGGATAAATGCATCG
>1939636|reference BsrF|length 56|copies 1
AAGCGCAGCAGTTGGAGAGGGGGGAGTCCATTGCTGGAGCTAAGACGAATTACAAA
>1939636|reference BsrF|length 36|copies 1
AAGCGCAGCTCAGCCGGCAGATCGAGCGGTATAAGC
>1939636|reference BsrF|length 37|copies 1
AAGCGCAGTTTGGCGATTTCGCCAACATGGCGCAAGT
>1939636|reference BsrF|length 38|copies 1
AAGCGCATAGCTGGCTGCGAGGCGGAAGCTGTTTAAGG
>1939636|reference BsrF|length 47|copies 1
AAGCGCATCCGCAAGCGCTCGCCAAACCGCATCAAGCCGCCATGCCC
>1939636|reference BsrF|length 39|copies 1
AAGCGCCATTTTTTCCCGATCACCGGACGCGTTCGAGAG
>1939636|reference BsrF|length 58|copies 5
AAGCGCCCGAAACGCCAAAGCATTCGGACGCTGCTGTTCGTTTTAGTCTTCCATGGTC
>1939636|reference BsrF|length 42|copies 5
AAGCGCCGCTTCCATGAGGCCGACTTCCTTCGCCGCCTCTAG
>1939636|reference BsrF|length 36|copies 1
AAGCGCCGCTTCGATTTGTTCGCTTGGCGCCGTCAT
>1939636|reference BsrF|length 46|copies 1
AAGCGCCGGAAAGCGAAAGAGCACGCGCACGACAAAAGGCAATCCC
>1939636|reference BsrF|length 23|copies 1
AAGCGCCGGCCATCTTTGTCGTG
>1939636|reference BsrF|length 58|copies 1
AAGCGCCGGCCCTTCGTGAATCTCAAGGCCGATGCCATGGCCGGTCGAATGGCCGAAA
>1939636|reference BsrF|length 41|copies 1
AAGCGCCGGGAATTCCGCCTCGGCGAGGCGCTCGCCGGATG
>1939636|reference BsrF|length 57|copies 5
AAGCGCCGGGGAATATGTTTTTCGTGCTGCCGCCGGAGCAGGCGGAGCGGTTTGTCC
>1939636|reference BsrF|length 30|copies 1
AAGCGCCGGTGCGCCGGTGCGCCTGTGCCT
>1939636|reference BsrF|length 31|copies 1
AAGCGCCGGTGCGCCGGTGCGCCTGTGCCTG
>1939636|reference BsrF|length 45|copies 2
AAGCGCCGGTGCGCCGGTGCGCCTGTGCCTGTTGTCGATAATTAT
>1939636|reference BsrF|length 46|copies 15
AAGCGCCGGTGCGCCGGTGCGCCTGTGCCTGTTGTCGATAATTATC
>1939636|reference BsrF|length 54|copies 1
AAGCGCCGTATTTGGAATGGAAGCTCGGCCCGGCCGGTATTGCCGCCATGAAGG
>1939636|reference BsrF|length 47|copies 1
AAGCGCCGTCGGCCCGGCAAGCACAGCGGCGACCGCTTCTTCGAGAT
>1939636|reference BsrF|length 54|copies 1
AAGCGCCGTTTCACTTTTGCCGACGCCGCTTTTGCCTGTGATCAATACGCCGAC
>1939636|reference BsrF|length 55|copies 1
AAGCGCCGTTTCACTTTTGCCGACGCCGCTTTTGCCTGTGATCAATACGCCGACG
>1939636|reference BsrF|length 33|copies 68
AAGCGCGAGCGCCCCGCCGGCTAATAGGATGAG
>1939636|reference BsrF|length 34|copies 1
AAGCGCGAGCGCCCCGCCGGCTAATAGGATGAGC
>1939636|reference BsrF|length 47|copies 1
AAGCGCGCCATGCGGCGGTGAACGCCGGCATTCCGGTCATTCCGGGC
>1939636|reference BsrF|length 46|copies 1
AAGCGCGCCGGCGACAATCAATGCCGCGCAAGATAGATAAATAGCC
>1939636|reference BsrF|length 51|copies 1
AAGCGCGGATAATGCGGACGGCAATTTCCCCGCGGTTTGCCACTAACACTT
>1939636|reference BsrF|length 42|copies 1
AAGCGCGGATCGTTTGGCACGATGACCGGTCCGCCGCCGTAG
>1939636|reference BsrF|length 50|copies 1
AAGCGCGGTGATGTCGATGGTGTATCGTTTGGGATGCGAGTTACAAAAGA
>1939636|reference BsrF|length 50|copies 4
AAGCGCTCAAGGAAGCGGAAGAAAAGCGCATCACCGGCAAAGCGGTCACC
>1939636|reference BsrF|length 51|copies 1
AAGCGCTCACATGGCGGAAGCTTGCGGCGTTGTTGTTGGCGGCAGCGGGAG
>1939636|reference BsrF|length 35|copies 1
AAGCGCTCAGCATCCAGCATATTGAGCGGATTGAC
>1939636|reference BsrF|length 40|copies 5
AAGCGCTCAGCATCCAGCATATTGAGCGGATTGACATCCA
>1939636|reference BsrF|length 40|copies 1
AAGCGCTCGGCAAACATTTATTCGAGCATTTCGTCGAAGC
>1939636|reference BsrF|length 47|copies 1
AAGCGCTCGTCGCCGTCGCCGGGTTGAAATAGTAAATGGCCCCGCCG
>1939636|reference BsrF|length 42|copies 1
AAGCGCTGAAAATTTTAGTGGAAGACTGGGCAGCGCTGCGCG
>1939636|reference BsrF|length 26|copies 1
AAGCGCTGAAGAAAACAGAAAAAGTG
>1939636|reference BsrF|length 41|copies 1
AAGCGCTGGCCGACGAAATTCCGGCCGGTCGGCTCGGCACG
>1939636|reference BsrF|length 42|copies 1
AAGCGCTGGCGATGTCCGATTACATTTTTGTTCTGAATAAAG
>1939636|reference BsrF|length 40|copies 1
AAGCGCTGGGTCGATATGGAAAACGGTAAACAATGTCTTG
>1939636|reference BsrF|length 43|copies 1
AAGCGCTTCAACTGCTCGCTGATCTCTTGTTCCGCCCGGCGCT
>1939636|reference BsrF|length 41|copies 2
AAGCGCTTGACTATTTGCGCTTGACCGGCCGCGACGAACAT
>1939636|reference BsrF|length 46|copies 1
AAGCGCTTGCGCCAAATCGTCAAGCAAATCGTTGACGTCTTCAAGG
>1939636|reference BsrF|length 45|copies 20
AAGCGCTTGGCGCCAACTTCGTGCCGAACCGGTACAATGACGGTG
>1939636|reference BsrF|length 46|copies 1
AAGCGCTTGGCGCCAACTTCGTGCCGAACCGGTACAATGACGGTGA
>1939636|reference BsrF|length 47|copies 1
AAGCGCTTGGCGCCAACTTCGTGCCGAACCGGTACAATGACGGTGAG
>1939636|reference BsrF|length 44|copies 1
AAGCGCTTTCAAACTTGCGTGATGAGAAAGGCAGCGAGAGAGGA
>1939636|reference BsrF|length 44|copies 1
AAGCGGAAATCGATGAAGCGGTGGACATTTTGACAAACGTGTTG
>1939636|reference BsrF|length 53|copies 1
AAGCGGAACGACCGGGAGGCCCAAAGGGGTGATGCACCGGCACCGCGACATGA
>1939636|reference BsrF|length 46|copies 1
AAGCGGAAGCGATCGCGGCGGCGGCGGCCCGCCTTGCTGAACGCGG
>1939636|reference BsrF|length 35|copies 2
AAGCGGAAGTCGAGTACATTAAGGCGCATATGCAG
>1939636|reference BsrF|length 30|copies 1
AAGCGGAATGCCGCCGGCATATGAGTAGCG
>1939636|reference BsrF|length 34|copies 1
AAGCGGAATGCCGCCGGCATATGAGTAGCGGACG
>1939636|reference BsrF|length 47|copies 1
AAGCGGAATTGCCCGGAAGTTTGGCACAACGGTAGACGCGTTGCTCA
>1939636|reference BsrF|length 44|copies 1
AAGCGGACTATACGCTCTTGTTGCACGCCGGCCCGGAAATCGCC
>1939636|reference BsrF|length 45|copies 16
AAGCGGACTATACGCTCTTGTTGCACGCCGGCCCGGAAATCGCCG
>1939636|reference BsrF|length 34|copies 3
AAGCGGAGATTATTCTCGGCATCACGGCCGACAG
>1939636|reference BsrF|length 49|copies 2
AAGCGGAGCAAAGCCGGGGAAATCGCGCGGCGCCGGCGCTTTTGGCGGC
>1939636|reference BsrF|length 48|copies 1
AAGCGGAGCACGGCCGGCGAATAGCGGCCGTTGTTGGCCCGGCCGGCC
>1939636|reference BsrF|length 45|copies 1
AAGCGGATAATACGTTCCGCCCGTCCCGCCGGTGGCAATGCTGAG
>1939636|reference BsrF|length 40|copies 1
AAGCGGATGGAAGCGGAGTTGGCGCGCAAAAACGCCGAGC
>1939636|reference BsrF|length 47|copies 1
AAGCGGATGGAGGCTTGCCTCATCCGCTTATCGATAATTCACAAACT
>1939636|reference BsrF|length 51|copies 1
AAGCGGATGTTGAACGGACGAGACAGCTTTGGGCGTGGCAGCAAGAAAAAG
>1939636|reference BsrF|length 48|copies 1
AAGCGGATTGACACGCGCCATACGCACGGAACCGGCTGCACGTTCGCC
>1939636|reference BsrF|length 30|copies 1
AAGCGGATTGCCGCCGGCGATTTGACCGAG
>1939636|reference BsrF|length 44|copies 1
AAGCGGATTTATTAATCAGCGGCGGCGGGGGATTGCTTCAAGAT
>1939636|reference BsrF|length 46|copies 1
AAGCGGCAAGCCGAACCGGTTCAGATGTTCCACTGAGCACATAGCC
>1939636|reference BsrF|length 47|copies 26
AAGCGGCAATGCTGGCGTGCCTATTGCTCGCCGGCTGCCAAACAGGG
>1939636|reference BsrF|length 48|copies 2
AAGCGGCAATGCTGGCGTGCCTATTGCTCGCCGGCTGCCAAACAGGGG
>1939636|reference BsrF|length 44|copies 1
AAGCGGCACCACAGCCCCAATCAGTCACGCTTGATCAAGTGATC
>1939636|reference BsrF|length 50|copies 2
AAGCGGCACCTTGCGTTTGGGACGTTGCTCCTTGACCTGCCGTCATTCCT
>1939636|reference BsrF|length 60|copies 1
AAGCGGCACCTTGCGTTTGGGACGTTGCTCCTTGACCTGCCGTCATTCCTTGCATGTGAC
>1939636|reference BsrF|length 48|copies 1
AAGCGGCAGCAAATAAATCGCGGGCAGCGGCCGGATCATCTTTGTACG
>1939636|reference BsrF|length 45|copies 3
AAGCGGCATGTTTTATTTGCTCGCTTTTTCCATGATCGTCCCGTG
>1939636|reference BsrF|length 51|copies 4
AAGCGGCCCGCTGCCGCGAACCGCCGCAGCCAAACCGGTGCGCCCTAAACG
>1939636|reference BsrF|length 52|copies 1
AAGCGGCCCGCTGCCGCGAACCGCCGCAGCCAAACCGGTGCGCCCTAAACGG
>1939636|reference BsrF|length 41|copies 5
AAGCGGCCCGGCATACGTCTATTACTTGGTCGAGGCGATGG
>1939636|reference BsrF|length 41|copies 1
AAGCGGCCGACATGGGCGCGCACGCCGGCGGCTTCTAGCTG
>1939636|reference BsrF|length 45|copies 1
AAGCGGCCGCCGCCGCCGCCAAGCATAGCCGGGATATGCATGACC
>1939636|reference BsrF|length 56|copies 1
AAGCGGCCGGCGCCGGGCCGGAAGAGGAAACGGCGGCAGCGGACGAATTGAAAAGC
>1939636|reference BsrF|length 40|copies 1
AAGCGGCCGTCCCTTGCCAAGTGGTGCGCGCCATTCCGAG
>1939636|reference BsrF|length 43|copies 1
AAGCGGCCGTGATGTGTCCGATATACACGTTTATTTAACGTTT
>1939636|reference BsrF|length 65|copies 3
AAGCGGCCTTGAAAAAGGGCGGATTTCCCATGCGTACTTGTTTGAAGGGCAGCGGGGGACGGGAA
>1939636|reference BsrF|length 62|copies 2
AAGCGGCGATTCGCCCGTTCCCGACGGACGGATTTCATCCGTTTTCGGCAGGACAAGCGGCA
>1939636|reference BsrF|length 65|copies 1
AAGCGGCGCCAAAAGAAAACGCCAGCCAAGAAGAAAACACCCCTCATGCCGGCCACGGGGAAATG
>1939636|reference BsrF|length 39|copies 14
AAGCGGCGCGCACGTTTGACTACCCGCTTCACGTCGGCA
>1939636|reference BsrF|length 57|copies 1
AAGCGGCGGACGCGGTCATGTTTCGTTTCTTCATCGATTTGGTCCGGCATGCGGGCC
>1939636|reference BsrF|length 53|copies 1
AAGCGGCGGCCATGGAGGAGCTCAGACGGCTGGAGGCGGAGCTTGTCGATTGG
>1939636|reference BsrF|length 58|copies 8
AAGCGGCGGCCATTGCTTTTCCATACAGTGAAAACGGGACACCGGCCCGGCCAATGAT
>1939636|reference BsrF|length 59|copies 5
AAGCGGCGGCCATTGCTTTTCCATACAGTGAAAACGGGACACCGGCCCGGCCAATGATC
>1939636|reference BsrF|length 48|copies 1
AAGCGGCGGCCCTTGCAGTGTCGCGTCGCGCCGGATGGAAAAATAAAA
>1939636|reference BsrF|length 43|copies 1
AAGCGGCGGCGCTCATTGAAGGAAGCAAAGCGTTTGCGAAAGA
>1939636|reference BsrF|length 52|copies 1
AAGCGGCGGCTAAAATTTCATCCTTGCTGAAAAAGCCGGCAAACAGCGGAAC
>1939636|reference BsrF|length 56|copies 4
AAGCGGCGGCTGCAGCGTTGGCAGCGGCGGTGCGGGCCGCCGGCCCGCGCTAAACG
>1939636|reference BsrF|length 47|copies 1
AAGCGGCGGGGCGATTCCGCTAAACGGCGAAGTCGTCATCAGCCTAA
>1939636|reference BsrF|length 39|copies 1
AAGCGGCGGTCAGCCGGCGATCGAGCACAAATACGGCTC
>1939636|reference BsrF|length 44|copies 1
AAGCGGCGGTGCATAGGATGTCGGCGCCGTCTTTACTTTTGGCA
>1939636|reference BsrF|length 34|copies 1
AAGCGGCGGTGGACACGCTCGGAGCAGATCATGT
>1939636|reference BsrF|length 58|copies 1
AAGCGGCGGTTCATCCCCGAAATCGGTGACGATGACATCGCCGGTGAAAATGTTGACA
>1939636|reference BsrF|length 51|copies 1
AAGCGGCGTCAGACGGATGATATTAATGATTTGCCTTGTGTTCTCCGAACC
>1939636|reference BsrF|length 45|copies 1
AAGCGGCGTTCTCCCTTCAATCACCGACTCTCGAAAAATGATTTG
>1939636|reference BsrF|length 54|copies 18
AAGCGGCGTTTCAAGCGATGGAAAAGGCCGGTTTGGAGAAGGAACAGGTGCAGT
>1939636|reference BsrF|length 43|copies 1
AAGCGGCTATGAGCCGGCCGTTGATCGTTTCCGTGTTGTCAGC
>1939636|reference BsrF|length 45|copies 2
AAGCGGCTATGAGCCGGCCGTTGATCGTTTCCGTGTTGTCAGCGC
>1939636|reference BsrF|length 33|copies 12
AAGCGGCTCATGTGCGCCGGCGACGGTGTAACG
>1939636|reference BsrF|length 38|copies 4
AAGCGGCTCGGCGACGATATACAGGACGACAAGATAGG
>1939636|reference BsrF|length 42|copies 2
AAGCGGCTGCAAGTCATCGAGGAAGAGCTGCTCATCCCCGAG
>1939636|reference BsrF|length 34|copies 5
AAGCGGCTGCAATAAGGCGGCCGATAGTTTGTAG
>1939636|reference BsrF|length 44|copies 2
AAGCGGCTTCATGCGGCCGGCGCTTTCTTTCATAAGCTCCCCTT
>1939636|reference BsrF|length 53|copies 1
AAGCGGCTTCATGCGGCCGGCGCTTTCTTTCATAAGCTCCCCTTTGTGCGGCC
>1939636|reference BsrF|length 49|copies 2
AAGCGGCTTGACTTCCCTTATGTCCATCCATCTTGGAACAATGATGGAG
>1939636|reference BsrF|length 46|copies 3
AAGCGGCTTGATGCCGGCTCGTGGTTTAGCAAGCGCTTTGCCGGCG
>1939636|reference BsrF|length 46|copies 1
AAGCGGCTTTTTTCGCTGCGCGCCATTGTCGAATTGTTGAAATCAG
>1939636|reference BsrF|length 46|copies 1
AAGCGGGAAAAGATAGAACCGTTTTTTGCCTAATGGGTGTACGAGC
>1939636|reference BsrF|length 50|copies 1
AAGCGGGAAATCGAGCTGATCGAACAATCGTACCGGCTATTCCGCCAGGA
>1939636|reference BsrF|length 49|copies 4
AAGCGGGAAGCCCTCGATTGGCGAGGATTTCCCCGGTGGATTCGATATG
>1939636|reference BsrF|length 50|copies 3
AAGCGGGACGAGCGAATCGATTTCCGGGTTGTCGCGCTCGATTTTCACTT
>1939636|reference BsrF|length 57|copies 3
AAGCGGGACGAGCGAATCGATTTCCGGGTTGTCGCGCTCGATTTTCACTTTGAGCGC
>1939636|reference BsrF|length 47|copies 26
AAGCGGGAGACTTGTTGATTGAGCTGTCCAAATAAAATCATCGCGAC
>1939636|reference BsrF|length 38|copies 1
AAGCGGGATGTCCAATTGGGCAAACAAGTGGTGATTCA
>1939636|reference BsrF|length 54|copies 2
AAGCGGGCGAGTGAAGGTGTGGTTGAAGTAAAAGTTCGGAAAACAGGCGAAACG
>1939636|reference BsrF|length 56|copies 4
AAGCGGGCGCATCCGCTCTTTTTGCGGACGAAAGAACACCCGGCTGTGAAGGGGCT
>1939636|reference BsrF|length 42|copies 1
AAGCGGGCGGACGTCGCGGCAGCCGCGGGCATCAAACAGCTG
>1939636|reference BsrF|length 48|copies 1
AAGCGGGCGGCAAACTTCCGGTCTGAGGAACACGAACTTCATAAGAGG
>1939636|reference BsrF|length 49|copies 1
AAGCGGGCGTACAGCAAGTGCAACACCGCATGCTCTGCCCCGCCGATGT
>1939636|reference BsrF|length 54|copies 1
AAGCGGGGAAAACAGCAGCCCCGTCAAAAACTGCGCAAAGGAAAACGGTTCAAG
>1939636|reference BsrF|length 44|copies 3
AAGCGGGGCAACCAGCTGCTGATTGGCGCGACATCCGCTCCGGG
>1939636|reference BsrF|length 41|copies 1
AAGCGGGGCGGCCGTCACGTCCGTCGAACCGTTCTCCCCAG
>1939636|reference BsrF|length 56|copies 1
AAGCGGGGGCTTTGCCGGAAGGGTCCCCATCGTTGAAAAGGCTGCTTCTTCACTTT
>1939636|reference BsrF|length 47|copies 1
AAGCGGGTCATGCGCGGTCTTTCCGTCCCGCAGGCAATCGTCGAATG
>1939636|reference BsrF|length 51|copies 1
AAGCGGGTGCACGATTTAAAGCTCAGCCGGCAAGTGACGATCCAAACAGCG
>1939636|reference BsrF|length 47|copies 1
AAGCGGGTGCTTCTGCTTTTGTTACAAACAAGCAATCATTCCACTTT
>1939636|reference BsrF|length 50|copies 15
AAGCGGTAAATTCGCCGACAAATCCGGCAAGCCCCGGCAAACCGAGCAAG
>1939636|reference BsrF|length 51|copies 1
AAGCGGTAAATTCGCCGACAAATCCGGCAAGCCCCGGCAAACCGAGCAAGG
>1939636|reference BsrF|length 35|copies 2
AAGCGGTCAATGCATCAATAAGCGGCGCGGTCAGC
>1939636|reference BsrF|length 41|copies 1
AAGCGGTCATCCATTCACTCAACGTGCCGGCCGTCTGGCTG
>1939636|reference BsrF|length 43|copies 6
AAGCGGTCATCCATTCACTCAACGTGCCGGCCGTCTGGCTGTT
>1939636|reference BsrF|length 44|copies 1
AAGCGGTCATCCATTCACTCAACGTGCCGGCCGTCTGGCTGTTA
>1939636|reference BsrF|length 45|copies 1
AAGCGGTCCGGGTCAAGCCCCGCCTGTTTCATCGCTTCAGCGAGG
>1939636|reference BsrF|length 48|copies 1
AAGCGGTGAAACAGCAAATGAGCCGTTATGACGTGTCGATTCCGAGCG
>1939636|reference BsrF|length 43|copies 14
AAGCGGTGATTCGCTGCTGCGCGGCGCCGGTTAACCGCTCATG
>1939636|reference BsrF|length 44|copies 1
AAGCGGTGATTCGCTGCTGCGCGGCGCCGGTTAACCGCTCATGA
>1939636|reference BsrF|length 42|copies 1
AAGCGGTGTGAAGAATACCGCGCCGCCGGCATTCCGATGCTG
>1939636|reference BsrF|length 43|copies 1
AAGCGGTGTTGCGTTCGTTTTTGGAGCAATACGAACCGCTCAG
>1939636|reference BsrF|length 53|copies 2
AAGCGGTTCGCCCGAAGGAACCGCTTTTCCGCAAAATCACTGATCGCGCCCGG
>1939636|reference BsrF|length 61|copies 1
AAGCGGTTCGCCCGAAGGAACCGCTTTTCCGCAAAATCACTGATCGCGCCCGGCGACTGGC
>1939636|reference BsrF|length 56|copies 1
AAGCGGTTCTCTTCTAACAGTGAACCGCTTTTTGCGTCGAATGCGCCGATAAACGG
>1939636|reference BsrF|length 51|copies 1
AAGCGGTTTACCGATCGGATCGTTGTCATTGATGCAAGCCGACCGCTCGAT
>1939636|reference BsrF|length 59|copies 1
AAGCGTAAAGAGGTCTTGGGTGGCTTACCGTTCGGCGGACACATAAGTCGCTTGAATCC
>1939636|reference BsrF|length 46|copies 1
AAGCGTAAAGTCGCCGGCCGGGGCGCTTACTTCAAGCACATCGCCT
>1939636|reference BsrF|length 50|copies 1
AAGCGTAAATGTCTCCCCTGGCGCCGCGTTCGCCGGCATCCCGACCGCCG
>1939636|reference BsrF|length 64|copies 1
AAGCGTAACCATTTGATCTTGATCTTATAACGGCTCAAATAAATGAAGCCGACCGAAATAAACA
>1939636|reference BsrF|length 49|copies 1
AAGCGTAATGTTGTCTTTCGTCATAAGCGGCGCTGGTTTTTGTTTCAGC
>1939636|reference BsrF|length 42|copies 2
AAGCGTATCGATGCCGGCGTTCATGCCCGCTAAAATGTCGGT
>1939636|reference BsrF|length 43|copies 1
AAGCGTCAACTACAAAGATGGATTGGCGTCCATTCCGGACGGC
>1939636|reference BsrF|length 39|copies 1
AAGCGTCCCTTCGCCGGTAACGACCGCCTCGTTTAGCCC
>1939636|reference BsrF|length 42|copies 1
AAGCGTCCGCCCGTTCCACGGGTCGCCGGTCATGTCGCGCTC
>1939636|reference BsrF|length 50|copies 1
AAGCGTCGAGCCGACCAAGATCAAGGTGCACATCGATGTGGAAACGGACG
>1939636|reference BsrF|length 40|copies 1
AAGCGTCGCACCATGAAGTCGCCCCGGGCCAGCACGAGAT
>1939636|reference BsrF|length 41|copies 2
AAGCGTCGCACCATGAAGTCGCCCCGGGCCAGCACGAGATC
>1939636|reference BsrF|length 30|copies 7
AAGCGTCTGCATTAACGGCATGATCGTCAG
>1939636|reference BsrF|length 50|copies 34
AAGCGTCTTCATGCGGTTCGGCGTTTCGCAAAAACGGGGCAAACGGCATG
>1939636|reference BsrF|length 51|copies 4
AAGCGTGCGTTCCTCCTTTTTGATCAGCTGTTCATAGACTTGCTTGTATTG
>1939636|reference BsrF|length 42|copies 3
AAGCGTGCTCAATCGATACGTTCTCATCACGTCCGCCGTGGA
>1939636|reference BsrF|length 46|copies 1
AAGCGTGGCGCCGGGTTGACTGCGTTCGGCCGGCAAGTCATCGGGT
>1939636|reference BsrF|length 46|copies 14
AAGCGTTCATCATAAAGAGCCATTTGCATGTAGTCGGCATATGACA
>1939636|reference BsrF|length 47|copies 15
AAGCGTTCCGGCCTCGTGTTTTTCCGCCGGGGCGTGAAGGCGTCGAG
>1939636|reference BsrF|length 52|copies 3
AAGCGTTCGCCACCACGTTCATAAACACAACGTACGCCCCGCCGAGCGCGCC
>1939636|reference BsrF|length 41|copies 5
AAGCGTTCGCGCTGTCCATCTTGTCGATTTGCTGCTGGAGG
>1939636|reference BsrF|length 44|copies 1
AAGCGTTCGGGTTCGACATGGAACAGACAAAGGCTTCCAGAGAG
>1939636|reference BsrF|length 31|copies 1
AAGCGTTGACGAGGAGAAGTAGGTGACATCG
>1939636|reference BsrF|length 49|copies 18
AAGCGTTGTCGCCGACACGTTCGCCCGCAAAGGGGCACAAGTCGTCGAG
>1939636|reference BsrF|length 50|copies 1
AAGCGTTGTCGCCGACACGTTCGCCCGCAAAGGGGCACAAGTCGTCGAGA
>1939636|reference BsrF|length 51|copies 1
AAGCGTTGTCGCCGACACGTTCGCCCGCAAAGGGGCACAAGTCGTCGAGAA
>1939636|reference BsrF|length 42|copies 1
AAGCGTTTGTGGCCGGTGCCGATATTCATGAAATGATGGACT
>1939636|reference BsrF|length 41|copies 1
AAGCGTTTGTTTCGCGTATATGCCGGCCGGCACCGACTCAG
>1939636|reference BsrF|length 42|copies 1
AAGCGTTTGTTTCGCGTATATGCCGGCCGGCACCGACTCAGG
>1939636|reference BsrF|length 43|copies 3
AAGCGTTTGTTTCGCGTATATGCCGGCCGGCACCGACTCAGGG
>1939636|reference BsrF|length 44|copies 4
AAGCGTTTGTTTCGCGTATATGCCGGCCGGCACCGACTCAGGGA
>1939636|reference BsrF|length 37|copies 1
AAGCTAAAGGCGCAACAACGATAAGACAAATGAGGTG
>1939636|reference BsrF|length 49|copies 2
AAGCTAACGACCTTTGTGAGGTTGTTAGCTTTTTCATTTTGTACAGCCT
>1939636|reference BsrF|length 50|copies 1
AAGCTACGCGGCTGCCGTTTCGCTCGGGGCGAGCCCGATTTATTACTTCG
>1939636|reference BsrF|length 52|copies 3
AAGCTACGTCCACCGGATCGGGCGCACGGGACGCGCCGGCAAGACAGGAATG
>1939636|reference BsrF|length 53|copies 1
AAGCTACGTCCACCGGATCGGGCGCACGGGACGCGCCGGCAAGACAGGAATGG
>1939636|reference BsrF|length 50|copies 1
AAGCTATACACATCACCGAGTTGCACGTCGTGCCGGAAGGCGAAGGCGTG
>1939636|reference BsrF|length 52|copies 1
AAGCTATATAAAGACGGGTATGTGCGTGCAATTGGCGTCAGCAATTTTCAAA
>1939636|reference BsrF|length 47|copies 1
AAGCTATGGTGCACGCCAGTAATAACGATCATCGAGTACAACCCACC
>1939636|reference BsrF|length 48|copies 15
AAGCTATGGTGCACGCCAGTAATAACGATCATCGAGTACAACCCACCG
>1939636|reference BsrF|length 51|copies 1
AAGCTCAAAAATGACGGTCCAATGCCGGGAAGCGTGGCGGCGCAGCAGAAG
>1939636|reference BsrF|length 43|copies 6
AAGCTCACCGAGCACAACGATGAAATAGCTCAACACAAGCCAA
>1939636|reference BsrF|length 43|copies 3
AAGCTCACTTCCGCCCCGCCGCCGAGCGTCATAGCAAACGGCG
>1939636|reference BsrF|length 43|copies 1
AAGCTCATACGGCCCCGGCGTCGCGGAGACATAAATAATTTGG
>1939636|reference BsrF|length 43|copies 1
AAGCTCATCACGGTCGATCGCCGTGGTTTGTTCCTCGATCGGC
>1939636|reference BsrF|length 34|copies 23
AAGCTCATCAGCTTCGGCCGGCGCTCGTGAATCG
>1939636|reference BsrF|length 33|copies 1
AAGCTCATCGGCATAGCCGGCAAGCCGCATAAG
>1939636|reference BsrF|length 40|copies 5
AAGCTCATCGGCATAGCCGGCAAGCCGCATAAGCCCGCCA
>1939636|reference BsrF|length 49|copies 1
AAGCTCCAGTAATGAATATCAGTCAATGTTCCCGAGAATCCCTTGGTGG
>1939636|reference BsrF|length 42|copies 1
AAGCTCCATGCAACCGGCTCCGTTGAGCACGAGGGGGCTGAC
>1939636|reference BsrF|length 46|copies 2
AAGCTCCCCTTTGTGCGGCCCAACGAGCGCCGGCATATGGTACTCG
>1939636|reference BsrF|length 48|copies 1
AAGCTCCGCTTCCGCCGGCGGCTAGCGACAAAACGACCGCCATGGCGA
>1939636|reference BsrF|length 44|copies 1
AAGCTCGACGGCGATACGCGCGGCGGAGCGGCGCTGTCGATCCG
>1939636|reference BsrF|length 51|copies 2
AAGCTCGATGCTGCCTGCCGTGCCTTAAAACAAGCAGGCTTTTTAATCGAG
>1939636|reference BsrF|length 52|copies 1
AAGCTCGATGCTGCCTGCCGTGCCTTAAAACAAGCAGGCTTTTTAATCGAGG
>1939636|reference BsrF|length 54|copies 1
AAGCTCGATGCTGCCTGCCGTGCCTTAAAACAAGCAGGCTTTTTAATCGAGGCC
>1939636|reference BsrF|length 57|copies 5
AAGCTCGATGCTGCCTGCCGTGCCTTAAAACAAGCAGGCTTTTTAATCGAGGCCTAA
>1939636|reference BsrF|length 39|copies 1
AAGCTCGCGGAACGACATCGTGCGCGGGTCGCAGACAAT
>1939636|reference BsrF|length 58|copies 1
AAGCTCGGCGAGCCGTTTTATACGACAAAAGAGCGCGGCACCGGGCTCGGCTTGATGG
>1939636|reference BsrF|length 42|copies 2
AAGCTCGGCGCGGTTTTGCTCGACGCAGGCGCGGATGAACGC
>1939636|reference BsrF|length 56|copies 1
AAGCTCGGCGTGCGTTCAAGTTTTGCTTTTTCCACTTTGATTTTCGGCGACATGGC
>1939636|reference BsrF|length 33|copies 134
AAGCTCGGGCTGACGGATGAACAGATGGCGGAG
>1939636|reference BsrF|length 37|copies 1
AAGCTCGGTTTCATCACCCACTCGTATCCGCACGACT
>1939636|reference BsrF|length 31|copies 1
AAGCTCGTCCACGCCGGGGTGGCGGTCGCTG
>1939636|reference BsrF|length 42|copies 1
AAGCTCGTCCACGCCGGGGTGGCGGTCGCTGAGATTGAACCG
>1939636|reference BsrF|length 33|copies 11
AAGCTCGTCGCCAAAGCCGGCGTTGGCACGATC
>1939636|reference BsrF|length 53|copies 1
AAGCTCGTGCCGGCGCCAAACGGCGTGACCGGAATGCGATGCTCGTTGGCAAA
>1939636|reference BsrF|length 60|copies 1
AAGCTCGTTGAAGCCGGGCATTTAGGGCGGAAAACAGGGAAAGGGTTTTATGCGTATACA
>1939636|reference BsrF|length 34|copies 13
AAGCTCGTTTCATCCGCCGCGTTTTGGCGCGACG
>1939636|reference BsrF|length 51|copies 1
AAGCTCTGGCAGCCATGTAATGACGCAATAAAAGAAAAATGATTGCAGCCC
>1939636|reference BsrF|length 49|copies 3
AAGCTCTTTCTTTCTTATATCGCCATTTATCCAGTCGCCACGACCGTCC
>1939636|reference BsrF|length 52|copies 1
AAGCTGAAACAGTCGCGGCAAGTTCAGTCAGACCGTGACCAGTCGTTCTCCT
>1939636|reference BsrF|length 40|copies 8
AAGCTGAACAAAACCGGCAGTGTCTTTGATAAACTGCTCC
>1939636|reference BsrF|length 46|copies 1
AAGCTGAAGCCGCATCCGGTGCAGCTGCTCACGCTGCTGGGCGTTG
>1939636|reference BsrF|length 48|copies 1
AAGCTGAAGCCGCATCCGGTGCAGCTGCTCACGCTGCTGGGCGTTGCA
>1939636|reference BsrF|length 41|copies 1
AAGCTGACCTTAGAAGAGATTCAACGTGAATACGAACGAGC
>1939636|reference BsrF|length 57|copies 4
AAGCTGATCCATGAGTCGGAAATGTACGTCGTTACCAAAGCCGGAGCCTTTGGTTCA
>1939636|reference BsrF|length 55|copies 1
AAGCTGATCGACCGCCTGCGTGAAAACGGCAAGCTGCACGAGAAAATTCCGCTGG
>1939636|reference BsrF|length 41|copies 1
AAGCTGATGATTGATTTAGCGGAACAAATCGGCAAAATGGA
>1939636|reference BsrF|length 46|copies 3
AAGCTGCACCCGTTCCCGGCCTACGTTGACCGGCGCCTGCAGCCGG
>1939636|reference BsrF|length 39|copies 1
AAGCTGCAGTATGACATCTATCATATGGCGCGGCTTGGC
>1939636|reference BsrF|length 37|copies 1
AAGCTGCATAAACATCGCCTCAATGCGCGTATGCACC
>1939636|reference BsrF|length 47|copies 1
AAGCTGCCGCCGCGAAACCAGCCGATTAACAACGACAAAATGATCCC
>1939636|reference BsrF|length 41|copies 1
[truncated: 19,538,715 more chars]
