# Supplementary material for: Genome-wide identification of 5-methylcytosine sites in bacterial genomes by high-throughput sequencing of MspJI restriction fragments
Source: PLoS One. 2021 May 11;16(5):e0247541. doi: 10.1371/journal.pone.0247541 (PMC8112702; doi:10.1371/journal.pone.0247541)
Supplement: S3 Dataset — (GZ) [file pone.0247541.s005.gz › Data_set_3/Mor_ATCC49670_1811498_MF_processed.fasta]

>1811498|reference Msp|length 58|copies 1
AAAAAAACAATCTTGCTATTTTTGACTTTTCACACCATTTTGTTCAATTTGTACTGCG
>1811498|reference Msp|length 56|copies 1
AAAAAAACTATAATGACCTTATCCGATCTACCCGAAATCCAAATCACCCGAAATGT
>1811498|reference Msp|length 8|copies 1
AAAAAAAG
>1811498|reference Msp|length 53|copies 12
AAAAAAATCGCTTATGTGTCCTTTGAAACCAAACGCCCGGCGATTTATGTACA
>1811498|reference Msp|length 54|copies 1
AAAAAAATCGCTTATGTGTCCTTTGAAACCAAACGCCCGGCGATTTATGTACAG
>1811498|reference Msp|length 45|copies 1
AAAAAAATCTATTAAAAATTAGAGATATAGAAAATATTCTAAAAG
>1811498|reference Msp|length 42|copies 3
AAAAAAATGTCCGGGTAGCACACTATCTGAGCATGGGCTTAT
>1811498|reference Msp|length 55|copies 2
AAAAAACAATTCGTCCGGTCTGACCATGCACAATTCGGCTGATATCACTCTGTGC
>1811498|reference Msp|length 56|copies 1
AAAAAACAGGAAAGGTTTATTTTACTTGGTTCATTAGATTTCAGATAGTCGTAGTT
>1811498|reference Msp|length 57|copies 4
AAAAAACAGGAAAGGTTTATTTTACTTGGTTCATTAGATTTCAGATAGTCGTAGTTC
>1811498|reference Msp|length 57|copies 1
AAAAAACCAGCGAATGCTCCTGCTAAAGCTGCTGAAATCCCAAATACATTTACTGTG
>1811498|reference Msp|length 52|copies 1
AAAAAACCATTGATGCCAATGGCCTGATTCTGGATCCGGTCAGCCAGCGGGT
>1811498|reference Msp|length 55|copies 1
AAAAAACCCAAGCATCGCGACTTGGGTTTTTTATTGCCTGTATATTTTATGTTGG
>1811498|reference Msp|length 56|copies 1
AAAAAACCCAATCTAGGATTCGGCTTTTTGACAGACTACAAACTTATTGTGTTTCG
>1811498|reference Msp|length 58|copies 1
AAAAAACCGCGTCTGACCAATATCAGTGTTTCTGACATTACCAATGATTTATGCGGTT
>1811498|reference Msp|length 56|copies 1
AAAAAACCTGCATCATGATGCAGGTTTTTTTATTTAGGCCGGAGGAGTGACCGCTT
>1811498|reference Msp|length 51|copies 8
AAAAAACTCAGTGGCGAATATTCTGCAAGTGATGCCGGTAAAAGCTCAGCA
>1811498|reference Msp|length 45|copies 1
AAAAAACTGTCTGGATTATCATTATTATAATTATAGCCTTCGAGT
>1811498|reference Msp|length 22|copies 1
AAAAAACTTGAAGATCAGATCA
>1811498|reference Msp|length 48|copies 3
AAAAAAGAAGGCCTGTTGATGGCGCCTGCTTATGCAGTACCACGTATG
>1811498|reference Msp|length 49|copies 13
AAAAAAGAAGGCCTGTTGATGGCGCCTGCTTATGCAGTACCACGTATGC
>1811498|reference Msp|length 56|copies 1
AAAAAAGACCCGGGGCCAGAAAAATGCCAAAAGTCTGGTGATTCTGGTGAATGGCA
>1811498|reference Msp|length 49|copies 1
AAAAAAGATAAAAGCATCCGATGTGTGATTTTAACGGGAGAAGCCCAGG
>1811498|reference Msp|length 53|copies 7
AAAAAAGCCCTGAACGACAAGTGGACAGCACTTGTCGTTTATGTCGTAAGATT
>1811498|reference Msp|length 63|copies 2
AAAAAAGCCGATGCGATTTTACTTGGTGCCGTGGGCGGTCCAAAATGGGATACGATTGAGCGT
>1811498|reference Msp|length 63|copies 1
AAAAAAGCGCTGTTATTACCAAACTTTTTTAAAATTAGCTGATGGACATGTCTAATTTATCCC
>1811498|reference Msp|length 40|copies 1
AAAAAAGCTTGTACAACATTCCGTAAAGATGGCCGTGTGG
>1811498|reference Msp|length 52|copies 2
AAAAAAGTCAATGCCGGTAAAGTCAGTACCTGGTTGGCAGAACAGGCACAAG
>1811498|reference Msp|length 64|copies 1
AAAAAATAAAAAACCGCTTCTACAAGCGGTTTTTCAAGAAAATCTAGCAATCTTATGAGATACG
>1811498|reference Msp|length 42|copies 1
AAAAAATACAGCCAAGTAAGAAGCAGTCTTTAACTAATGTCT
>1811498|reference Msp|length 60|copies 1
AAAAAATATGTCTTAGCCTTATCTTACTCATGAGCTCACCTTGGCTAATGGCGACAGAAA
>1811498|reference Msp|length 49|copies 2
AAAAAATCCAGCCTTTACTGGATGAAGGTAAACCGGCACGCGCAGCGGA
>1811498|reference Msp|length 52|copies 3
AAAAAATCGCTTATGTGTCCTTTGAAACCAAACGCCCGGCGATTTATGTACA
>1811498|reference Msp|length 53|copies 1
AAAAAATCGCTTATGTGTCCTTTGAAACCAAACGCCCGGCGATTTATGTACAG
>1811498|reference Msp|length 41|copies 1
AAAAAATGTCCGGGTAGCACACTATCTGAGCATGGGCTTAT
>1811498|reference Msp|length 36|copies 1
AAAAAATTATCCCCACCACAAGGCAATTAAGCCACT
>1811498|reference Msp|length 62|copies 3
AAAAAATTTGGCGCCTTTTCAAAAATGAAACTGGAACTGGTCGGTCCGGTTTATCCAGTCAT
>1811498|reference Msp|length 41|copies 1
AAAAACAAGAATAACATCGCAACACCAGGACGTGAGGTACG
>1811498|reference Msp|length 50|copies 4
AAAAACAATCAGCAAGGCCAGATAGGGTAAATGACTTTGATTGATCAGAC
>1811498|reference Msp|length 54|copies 4
AAAAACAATTCGTCCGGTCTGACCATGCACAATTCGGCTGATATCACTCTGTGC
>1811498|reference Msp|length 44|copies 5
AAAAACAGCAAGTTCTATTATCGCAAGGTGATTGAAAATGTCTT
>1811498|reference Msp|length 45|copies 1
AAAAACATAGCACTCTGCAAACACGAAAGTGGACGTATAGGGTGT
>1811498|reference Msp|length 52|copies 8
AAAAACATTCGGTCAGCCGTTTGGTTGGTGCGCCTCCGGGCTATGTCGGTTA
>1811498|reference Msp|length 51|copies 4
AAAAACCATTGATGCCAATGGCCTGATTCTGGATCCGGTCAGCCAGCGGGT
>1811498|reference Msp|length 59|copies 16
AAAAACCCGTCTTGGTTATTTGAACGGCCAGGAAAATATTATACGGGTCGCCAAACGTG
>1811498|reference Msp|length 50|copies 2
AAAAACCGCCATTTTTCAATATTGGCATGATGCCCGGACTTTAACACCTC
>1811498|reference Msp|length 57|copies 1
AAAAACCGCGTCTGACCAATATCAGTGTTTCTGACATTACCAATGATTTATGCGGTT
>1811498|reference Msp|length 59|copies 6
AAAAACCGCTGCGAATTTTATCCGGTGCCTTACGTGAACCTTCCGGTGCCATACCGACC
>1811498|reference Msp|length 44|copies 1
AAAAACCGGTGTGATTCAGGCAGCCAGTGCCGAAGAATTACTGC
>1811498|reference Msp|length 35|copies 1
AAAAACCGTAACGCAGTTCCGGTTACAGCATCAGA
>1811498|reference Msp|length 37|copies 4
AAAAACCGTACTGAATCTGCCATTGGTGGTGCCCTAG
>1811498|reference Msp|length 59|copies 1
AAAAACCTGAAAAACCGGGTCTCCAGCTATTTTGTCAAAACGCTGGATCATCCCAAAAC
>1811498|reference Msp|length 26|copies 1
AAAAACGCACCGGTGACGGTACCGAG
>1811498|reference Msp|length 40|copies 1
AAAAACGCATATATTATCGATGCCATCCGTACCCCATTCG
>1811498|reference Msp|length 44|copies 1
AAAAACGCCTGCAGATTGAAGCCGCTGATATTGCAGCCCGCAGT
>1811498|reference Msp|length 55|copies 1
AAAAACGGCCATGAATTTATTCAGAAAGCCGCAGAAATTTTACCGAAACCGATCG
>1811498|reference Msp|length 45|copies 2
AAAAACGGCGCCGGTCTGCCAGTTCATACCGGATGGCCTGAGTGG
>1811498|reference Msp|length 63|copies 1
AAAAACGGCGCCGGTCTGCCAGTTCATACCGGATGGCCTGAGTGGTTTGAGTTTTGCTCCACC
>1811498|reference Msp|length 47|copies 9
AAAAACGTATCGGTCAGACCATGACTGTGCTGGTAGATGACCTGGAA
>1811498|reference Msp|length 21|copies 1
AAAAACTACTTCAAATGAAGT
>1811498|reference Msp|length 49|copies 2
AAAAACTATGAAATGGGTTCTGGTTTTTGGTTCCGGTACGCGCAATCGC
>1811498|reference Msp|length 50|copies 1
AAAAACTATGAAATGGGTTCTGGTTTTTGGTTCCGGTACGCGCAATCGCG
>1811498|reference Msp|length 55|copies 1
AAAAACTATTCCGGCATATTCAGCCAATGTGGCCCTAAAGGTAATTCAGGTAAGT
>1811498|reference Msp|length 50|copies 1
AAAAACTCAGTGGCGAATATTCTGCAAGTGATGCCGGTAAAAGCTCAGCA
>1811498|reference Msp|length 44|copies 2
AAAAACTCGACTAGACTGGCTTCTTTACCGGCCAGCAAGTGAAT
>1811498|reference Msp|length 45|copies 1
AAAAACTCGACTAGACTGGCTTCTTTACCGGCCAGCAAGTGAATA
>1811498|reference Msp|length 44|copies 1
AAAAACTGTCTGGATTATCATTATTATAATTATAGCCTTCGAGT
>1811498|reference Msp|length 27|copies 1
AAAAAGAAATCCGGGTACTCAAAGGTG
>1811498|reference Msp|length 28|copies 2
AAAAAGAAATCCGGGTACTCAAAGGTGA
>1811498|reference Msp|length 43|copies 2
AAAAAGACTCTATTAAAGAGATGGCTGTGATTCGGCTTAACAT
>1811498|reference Msp|length 47|copies 1
AAAAAGAGCGCCGGCCATGCCGAACGCGAGTAGCATTTTTTTCATTC
>1811498|reference Msp|length 48|copies 4
AAAAAGATAAAAGCATCCGATGTGTGATTTTAACGGGAGAAGCCCAGG
>1811498|reference Msp|length 44|copies 2
AAAAAGATATTCAAAAGAAATATGGCGAGCCGACTGGTCAGGCA
>1811498|reference Msp|length 63|copies 1
AAAAAGATTCACCCATTTTTGAAGATGCCGGATCTTCTGGTGTCGCCACCCGTTTATGGTGTC
>1811498|reference Msp|length 67|copies 5
AAAAAGCACATGAACAATTAAATGAATTAGAAAATATTCTTGCCACGCCCATCAGTCTTAAAGCTGA
>1811498|reference Msp|length 31|copies 1
AAAAAGCAGAAGCCCCGGGCGCAGAAAGCAA
>1811498|reference Msp|length 57|copies 1
AAAAAGCAGGTGAAATTGAACAAAAAGGCCTTTACGAAAAACATATATTCTGGAAGA
>1811498|reference Msp|length 53|copies 1
AAAAAGCATCCTGAAAATGTTTTTGCAATAGGAAATGGGTCCACAAATGCAAG
>1811498|reference Msp|length 41|copies 3
AAAAAGCCAGACCAATCCAGAGATCCGGATGAATCAGCGAA
>1811498|reference Msp|length 42|copies 1
AAAAAGCCAGACCAATCCAGAGATCCGGATGAATCAGCGAAG
>1811498|reference Msp|length 40|copies 1
AAAAAGCCCAAGGTGCGTATCTGTATGATGTCGATGGCAA
>1811498|reference Msp|length 62|copies 3
AAAAAGCCGATGCGATTTTACTTGGTGCCGTGGGCGGTCCAAAATGGGATACGATTGAGCGT
>1811498|reference Msp|length 62|copies 1
AAAAAGCCGTAAATCTGACCGGGCCGCAACATCGGACTGGATGGAAATGGAAAAAGAGCGTG
>1811498|reference Msp|length 49|copies 1
AAAAAGCTCGACATCCGGTTCAGATCCGTCACTGCACGTCCTGTCGGCA
>1811498|reference Msp|length 8|copies 1
AAAAAGGC
>1811498|reference Msp|length 55|copies 1
AAAAAGGCGAGCCAAAAATCGTGGCTGAACTGACGTATCCGGCTACTGGCTTGAA
>1811498|reference Msp|length 32|copies 6
AAAAAGGCGCTGCAGTCATGGTGTATTCTCAT
>1811498|reference Msp|length 38|copies 1
AAAAAGGCGGTGATCTGGCGGTTGCGCGTGTTGTAGAG
>1811498|reference Msp|length 56|copies 1
AAAAAGGGAACCTATGTATCTGACTCTTAGTTTAATCAGATATAAAATCCTAAACC
>1811498|reference Msp|length 47|copies 2
AAAAAGGTGCCGAACCGGGTTTGCCTATTTTTCCTGTCAATAAATGA
>1811498|reference Msp|length 51|copies 1
AAAAAGTAAAGCTGCAAGCCAAGGAAAAGCGCGTTGCTATCATCATCATGG
>1811498|reference Msp|length 56|copies 1
AAAAAGTAATGAGCCGGATGCGCAAACCGAAACCACCAAACGCTTTGAAGCAGATG
>1811498|reference Msp|length 47|copies 1
AAAAAGTAGCGGTTGCAGTAACACCTGCGCCTGAACATCAACTGGTA
>1811498|reference Msp|length 42|copies 3
AAAAAGTAGGCTGGCAATATCCGGTCCGGCAATTTGAACAGG
>1811498|reference Msp|length 29|copies 1
AAAAAGTCAATGCCGGTAAAGTCAGTACC
>1811498|reference Msp|length 42|copies 1
AAAAAGTCAATGGTGTGGCCGAAGACCTGACCTGGGAGATCT
>1811498|reference Msp|length 53|copies 1
AAAAAGTCAATGGTGTGGCCGAAGACCTGACCTGGGAGATCTTTAAAGACACC
>1811498|reference Msp|length 71|copies 2
AAAAAGTCAGTTTTGACCCCAAGAAAACTGCCTTTATTATTTTTCATTTAAATCCCAAAGCACGGTTTAGC
>1811498|reference Msp|length 53|copies 12
AAAAAGTCGATCATACTGCGATATATTATTTAATCGCCGGAACCTATACCCCT
>1811498|reference Msp|length 54|copies 1
AAAAAGTCGCCTGCTATGGGTTTAAAAGCTACAGAAACAGTCACGCTCAAATTT
>1811498|reference Msp|length 63|copies 1
AAAAAGTGCTGGGTAAAGTTGTTCAAACTTTTACTGCTTAAGTGATCCCAATTTTATAAAAGT
>1811498|reference Msp|length 56|copies 1
AAAAAGTGTCTGAACCGGAATGGTTGTGGGAGCGTAATCCTCCTGTACGTTTCCGT
>1811498|reference Msp|length 27|copies 1
AAAAAGTTGAAAGGAGTGATTAAAACT
>1811498|reference Msp|length 53|copies 4
AAAAAGTTTATAATAATAACAATGAGGGTGAAACACTGGCAGATATTAGCCTG
>1811498|reference Msp|length 35|copies 1
AAAAATAAAGAAACCCATCCGGTGCCGATTCATCT
>1811498|reference Msp|length 61|copies 1
AAAAATAAATAAAAGTCAATGAATTAACTTGAACAAAAAGTTGAAAGGAGTGATTAAAACT
>1811498|reference Msp|length 56|copies 1
AAAAATAAATATTTGAAAAGATCACTAAAACTTAGTGATCAGGAGTTTGATATTGC
>1811498|reference Msp|length 59|copies 1
AAAAATAACAGCCAACTGGAATAAGCTCATTCGATGAAAACCCCGGTGCCCGATTATCT
>1811498|reference Msp|length 40|copies 1
AAAAATAACGCTAATTCTGCTCTATCTAGCAAAAATACCC
>1811498|reference Msp|length 41|copies 38
AAAAATACAGCCAAGTAAGAAGCAGTCTTTAACTAATGTCT
>1811498|reference Msp|length 49|copies 10
AAAAATAGCGCATTCGGTGTTTCCAGGTAATCCCGGATGCCCATCAGTT
>1811498|reference Msp|length 34|copies 1
AAAAATATCCTGAAATTAAAGTCCAGATGATGAT
>1811498|reference Msp|length 31|copies 2
AAAAATATGGTATGCCGGTACAGGAAGGGAT
>1811498|reference Msp|length 64|copies 1
AAAAATATTACAACCCTTTGATCAAGCTGATTACCGAAATGCCTAAACCGGTGATTTGTGCCGT
>1811498|reference Msp|length 62|copies 1
AAAAATCAGGGCAACCGGTCAGTTTCATTTTACCGAGCTATCAGGTCAAAGAAGGAAAAGCC
>1811498|reference Msp|length 59|copies 7
AAAAATCCATGAAAATAGGCACCGATGGTGTACAGATTTTGGGTGGTCATGGTTTTACC
>1811498|reference Msp|length 49|copies 1
AAAAATCCGAGACATCACGTTCATAGGCTTGCAAGGTATGTTTGGACTG
>1811498|reference Msp|length 53|copies 1
AAAAATCGTGCTTATGCCGCATGGGAACTGATCCGTCCGGGTCAAAGCTTATT
>1811498|reference Msp|length 52|copies 1
AAAAATCTGAAAATATTTTTAGTGCGATGCAGAAACAGGATATTTTGCTGCA
>1811498|reference Msp|length 48|copies 1
AAAAATCTGCAACAAGCCATTCATCAAGGACTGATTCCAAAGCAATAT
>1811498|reference Msp|length 19|copies 1
AAAAATGAGATACGCCGGG
>1811498|reference Msp|length 59|copies 1
AAAAATGCTTTTCCCTGCACCCATTTAGCAAGGCTTTTTCAGAAAACTCACTAAAACTC
>1811498|reference Msp|length 56|copies 2
AAAAATGGGTGAATACCCCAGCCAGCCCGCTGGCAGATGAAAATCAAAATCCGATA
>1811498|reference Msp|length 49|copies 1
AAAAATGGTGGAAGATGAAGGCCGCCGTTGTCTGCTGATTCAATGTGAT
>1811498|reference Msp|length 40|copies 2
AAAAATGTCCGGGTAGCACACTATCTGAGCATGGGCTTAT
>1811498|reference Msp|length 50|copies 1
AAAAATGTTCAAGTGCAAATAAAAGTATTTTAAACGTCAAGTTATGTCGG
>1811498|reference Msp|length 62|copies 1
AAAAATTAAGTAACGACACGGCATGTGTATTCACTGGTAAAGGTTTAACTTTCGGTGGTTCA
>1811498|reference Msp|length 47|copies 1
AAAAATTCCGTGGCATGATGGACTGGGCAGCTAAAGTCATTGTGATG
>1811498|reference Msp|length 12|copies 1
AAAAATTCGCAG
>1811498|reference Msp|length 42|copies 1
AAAAATTGCAGAAATGGGATCGACTGGTACAAACCGTACCAT
>1811498|reference Msp|length 42|copies 2
AAAAATTGCAGTACCCATAGTGCCGAAAGCAAATACCGCACG
>1811498|reference Msp|length 57|copies 1
AAAAATTTCTGTCGCAATTGGTAAAGCGTTTTTGGCGGTTGAAGGCCAACAAAGCGC
>1811498|reference Msp|length 57|copies 1
AAAAATTTGGCGGAAGCGGTGAGATTCGAACTCACGGAGGACTCACACCCTCGTCGG
>1811498|reference Msp|length 30|copies 1
AAAACAAGAACTACCGGATATGACCCAAGA
>1811498|reference Msp|length 34|copies 1
AAAACAAGTAAACCTTGTGTTGATTCTTTCGCAG
>1811498|reference Msp|length 25|copies 1
AAAACAATATGGTCAGCAACGCGAG
>1811498|reference Msp|length 30|copies 1
AAAACACGACCTTCCGGTGCCACAAACGCC
>1811498|reference Msp|length 47|copies 1
AAAACACGTCTCTGGTAGATTCGCCACTCTGTGCACCGTGGTCCACC
>1811498|reference Msp|length 49|copies 1
AAAACACTGACAGCCGGGAAACTGATTTCTGCAGATAAACCTTATTGGG
>1811498|reference Msp|length 57|copies 1
AAAACACTTGAGCAAGGTTTGAAATTGCTTGAAGGTGAATTGGCACAGTTAAAAGGT
>1811498|reference Msp|length 54|copies 1
AAAACAGAATAAACGTTCCCGTCTCAAGAAAAGTATGCCGAGTCGTAAAGCTCA
>1811498|reference Msp|length 43|copies 10
AAAACAGCAAGTTCTATTATCGCAAGGTGATTGAAAATGTCTT
>1811498|reference Msp|length 47|copies 9
AAAACAGCGTACCGCCATTTGCCTGTTCAAAACGACCTTGGCGCTGG
>1811498|reference Msp|length 55|copies 3
AAAACAGGATACTGAACTTACCGTCAGTTTCCAGTAAACCGGTGCGTACCTGACC
>1811498|reference Msp|length 35|copies 1
AAAACAGGCAAATCGCCAGTGCCATAAATGCAATG
>1811498|reference Msp|length 36|copies 24
AAAACAGGCAAATCGCCAGTGCCATAAATGCAATGC
>1811498|reference Msp|length 50|copies 2
AAAACAGGTGCGATCATAAAGCAGAACAAGGACGCAAAAATCAGTTGCAG
>1811498|reference Msp|length 30|copies 5
AAAACAGTTACAACCGGTCACCCTACATCG
>1811498|reference Msp|length 54|copies 3
AAAACATCACAATCGGCAAATGGGCTGCCTTGGCAATATGATAAAAACCGCTGC
>1811498|reference Msp|length 44|copies 1
AAAACATTTACAGGAATCGATGCAGGACTGGATTGCCCAACACC
>1811498|reference Msp|length 50|copies 5
AAAACATTTACGGAAACCCGTGATGAACATAGCCCGGATCAATTGTGGAT
>1811498|reference Msp|length 48|copies 1
AAAACCAAAACTGTCTGGTATTAAAACTGAAGATGAAGGTCTATACCT
>1811498|reference Msp|length 52|copies 1
AAAACCAGAGTAATATTGTCATTTAAACCCACACCCATGGCATCGGTCATTT
>1811498|reference Msp|length 55|copies 1
AAAACCAGCGAATGCTCCTGCTAAAGCTGCTGAAATCCCAAATACATTTACTGTG
>1811498|reference Msp|length 46|copies 1
AAAACCATCATGTCCTTTGCTGCCAACCGTTTGTAAAGCAGTGCAT
>1811498|reference Msp|length 31|copies 1
AAAACCATGATGATCCGGGTTGATGAAGTCG
>1811498|reference Msp|length 59|copies 1
AAAACCATGCGGGGTCGCCTGAAAACTCTGGCGACAAAAATCCGGGAAAAAGTCGGAGA
>1811498|reference Msp|length 54|copies 1
AAAACCATTAATGGTAGATCTCGGACTGAGCTTTAGCCAGATTGGTCTTTATGT
>1811498|reference Msp|length 35|copies 1
AAAACCATTCACACCCGGCATAACCACATCCATCA
>1811498|reference Msp|length 53|copies 1
AAAACCCACTTCAGTAATTTCAACTGAACGCTGTTTTTCATCAATCCAGAAGT
>1811498|reference Msp|length 68|copies 1
AAAACCCGTCAACGTCAACCGAATGATGCGGAAATAAAAGATTTCAGGATCAAGCAGCTAAACTTTAA
>1811498|reference Msp|length 58|copies 2
AAAACCCGTCTTGGTTATTTGAACGGCCAGGAAAATATTATACGGGTCGCCAAACGTG
>1811498|reference Msp|length 30|copies 1
AAAACCCTAGTGGCCGGTGTCGCAGCCTGC
>1811498|reference Msp|length 45|copies 1
AAAACCCTAGTGGCCGGTGTCGCAGCCTGCCATGCCTTAGAGGAA
>1811498|reference Msp|length 55|copies 1
AAAACCCTCAAAAAGAGGGATTTATTCATACATAAAAACTAGCTTAACGAAGTCG
>1811498|reference Msp|length 57|copies 4
AAAACCCTTCACTAATGGTAGCCAATGAAGCTGTGATTTTCCGGCTATACAGGAAAA
>1811498|reference Msp|length 52|copies 11
AAAACCGAAAAATAACATCAGCCAGAGGATATTATCCGGCGTATTACCAAAG
>1811498|reference Msp|length 53|copies 1
AAAACCGAAAAATAACATCAGCCAGAGGATATTATCCGGCGTATTACCAAAGA
>1811498|reference Msp|length 50|copies 1
AAAACCGAAACAGCATCCGTTTAATGTCTTGCCTAAAGCAAAATCCGATG
>1811498|reference Msp|length 53|copies 1
AAAACCGAACATGAAATTGTTGCGGTCTACACTCAACCGGACCGCAAAGCTGG
>1811498|reference Msp|length 56|copies 3
AAAACCGCGTCTGACCAATATCAGTGTTTCTGACATTACCAATGATTTATGCGGTT
>1811498|reference Msp|length 61|copies 1
AAAACCGGAGAAGTGGTGGGCTTCCTGATGAGCGGATTACTGGTCGGTATTCTGCTCTCGA
>1811498|reference Msp|length 31|copies 2
AAAACCGTATTTTCCGGAAGGGATTTAACAA
>1811498|reference Msp|length 30|copies 1
AAAACCGTCTTATCCGGGATATAAGACTCA
>1811498|reference Msp|length 36|copies 1
AAAACCGTCTTATCCGGGATATAAGACTCATTCCAG
>1811498|reference Msp|length 25|copies 1
AAAACCGTTAAATCCGGGGACACCA
>1811498|reference Msp|length 31|copies 1
AAAACCGTTAAATCCGGGGACACCATCCATC
>1811498|reference Msp|length 31|copies 1
AAAACCGTTTTCAACCGGATGCCGTGGTATC
>1811498|reference Msp|length 58|copies 2
AAAACCTGAAAAACCGGGTCTCCAGCTATTTTGTCAAAACGCTGGATCATCCCAAAAC
>1811498|reference Msp|length 62|copies 1
AAAACCTGGCCGTACCCAGATGATCAACTTTTTCAGCCTGGGTAATCCGGATCAGCGTCTGG
>1811498|reference Msp|length 46|copies 1
AAAACCTGGTGCCATATTGATCTTGTCATCCGGCAAGGCAATCCAT
>1811498|reference Msp|length 49|copies 2
AAAACGAATCGTACCGGCAATCGCATAAGCCACCACTAAAGGCGGTGAA
>1811498|reference Msp|length 37|copies 4
AAAACGAGCGTATTGATTCTCCGGCACTGGCCTCGCA
>1811498|reference Msp|length 39|copies 21
AAAACGCATATATTATCGATGCCATCCGTACCCCATTCG
>1811498|reference Msp|length 56|copies 2
AAAACGCATCTTTGCCGGGGTGGAGCGTATTGTAAAATTTTATGGCCCCACTGAAG
>1811498|reference Msp|length 44|copies 4
AAAACGCCCATCACAATCGGATCTTGTCCGGCAAACGGTTCATC
>1811498|reference Msp|length 48|copies 1
AAAACGCTTACCAATGCAGCACGCTTGATTGGGGTTGAACACAGTACC
>1811498|reference Msp|length 49|copies 5
AAAACGGAATTTTCCGATTTCGGCTATGTAGAAGGATTGGACAACTGGC
>1811498|reference Msp|length 52|copies 1
AAAACGGACAAAGTTATAGTCCAGTGATGCAAAACCACGTGAACAAGACTTC
>1811498|reference Msp|length 53|copies 1
AAAACGGGACTGAAAACGGCTGATGGTTTGCGGCGTCAGGCCGATTTCCGGCA
>1811498|reference Msp|length 58|copies 1
AAAACGGGGTAAATTCTACGTCCGTCCGTTTGGATAAACGTGTGGCCAGACTCCAGTC
>1811498|reference Msp|length 47|copies 1
AAAACGTACCGGTGATATCGGTCTGTTCAAAATCACCTCTGAAGGTG
>1811498|reference Msp|length 46|copies 21
AAAACGTCAGGCGATGAACGTCTACCGTATGCGTTTATTAGGTGCG
>1811498|reference Msp|length 45|copies 1
AAAACGTGCCACATTACGGCTGTCTTCACCGGCCTGATTGGTGCT
>1811498|reference Msp|length 54|copies 1
AAAACGTTCTAAAAATTAAATGTGTCCCGATCACCTGGCCACTCGGTACAGGCC
>1811498|reference Msp|length 46|copies 1
AAAACTAAAAAAGCCACGTAATCACGTGGCTTTTTTATGGAATGTG
>1811498|reference Msp|length 48|copies 1
AAAACTAAAGCAATCAATAAGGCAATTGGAATCCAGGTCAGTAATCTA
>1811498|reference Msp|length 30|copies 1
AAAACTATCGAAGCCGGTTTGATCATCCAT
>1811498|reference Msp|length 49|copies 2
AAAACTATCGAAGCCGGTTTGATCATCCATCAACAGCTGAAAACTGGCC
>1811498|reference Msp|length 48|copies 1
AAAACTATGAAATGGGTTCTGGTTTTTGGTTCCGGTACGCGCAATCGC
>1811498|reference Msp|length 43|copies 4
AAAACTCAGGCTGATGGCTCCTATACCGGAACGATTACTAAAG
>1811498|reference Msp|length 42|copies 2
AAAACTCGATCAGCCGGATCAACTGGATGATGCAGAACTGGC
>1811498|reference Msp|length 43|copies 1
AAAACTCGATCAGCCGGATCAACTGGATGATGCAGAACTGGCA
>1811498|reference Msp|length 30|copies 1
AAAACTCGGACATCCGGTTTGGGTCTGGAA
>1811498|reference Msp|length 47|copies 1
AAAACTCGGACATCCGGTTTGGGTCTGGAACCGGACTGAACAGAAAG
>1811498|reference Msp|length 46|copies 1
AAAACTGAAATGCCCGGCAAAATAATCATGCTCACTCAAATAGCTT
>1811498|reference Msp|length 45|copies 1
AAAACTGAGAGCTTCTGCAGTCAAGCAGCTGGCTTTAGAAAATAA
>1811498|reference Msp|length 55|copies 8
AAAACTGAGTGAACATTTTTACCGGGTGTTTATCTATTATGGTTTTAAGGATCAG
>1811498|reference Msp|length 34|copies 2
AAAACTGATAATGAATGGCGGATTGCGATCCTAC
>1811498|reference Msp|length 43|copies 1
AAAACTGATTCTACTCACCAATATCACCGGTGTCTTGGATGAA
>1811498|reference Msp|length 31|copies 2
AAAACTGCATTCACCGGCACTATTCGTGCAG
>1811498|reference Msp|length 50|copies 1
AAAACTGCCTGAAGCCAAGGTTGATAATTTATTATTGTAGTACTCATGGC
>1811498|reference Msp|length 48|copies 1
AAAACTGCTATTTAGCTAAATTGAGATTCACCGGTCATATCTTTAAAG
>1811498|reference Msp|length 36|copies 1
AAAACTGCTTATAAATATCGACAAAATCATCAGAAG
>1811498|reference Msp|length 40|copies 11
AAAACTGCTTCGTTCCTAGCAGGTATTGGTGTTGTGGCAG
>1811498|reference Msp|length 40|copies 2
AAAACTGGCAATTAACTGGCCATCCTGAAGCACCACACTA
>1811498|reference Msp|length 38|copies 3
AAAACTGGCGAATAGGCAGGTCATGCCAATTATCGTGT
>1811498|reference Msp|length 46|copies 1
AAAACTGGCTGGGAACAGATGACCAGGGCCGTGATATTCTGGCACG
>1811498|reference Msp|length 30|copies 1
AAAACTGGTAGAACCGGTTGCAGTTGATCA
>1811498|reference Msp|length 52|copies 3
AAAACTGGTAGAACCGGTTGCAGTTGATCATAAGACAGCTTTAAGAGTAACG
>1811498|reference Msp|length 53|copies 1
AAAACTGTAGATGAAATTCTGCAGCCTGTTGCAACACCGGCAGAACAGGCCCA
>1811498|reference Msp|length 44|copies 1
AAAACTGTTCGGCTCGTAATGTGGCAATGAACCATAGTTGCCAT
>1811498|reference Msp|length 30|copies 2
AAAACTTATGGCGCCGGCCCGATAAGAACC
>1811498|reference Msp|length 44|copies 1
AAAACTTATGTCAATATCGTGGTGCATAACCGTAAACAGATTGC
>1811498|reference Msp|length 48|copies 1
AAAACTTATTGGTGTAGATTTATAAATGTCACAAGCAGTTTGTATACT
>1811498|reference Msp|length 37|copies 2
AAAACTTGCACATGAAATTGCCGGTATTCGGCCATGG
>1811498|reference Msp|length 24|copies 1
AAAACTTGGCATCACTCGGCAGAT
>1811498|reference Msp|length 30|copies 1
AAAACTTGGCCATCCGGTGTTGGTCACCAA
>1811498|reference Msp|length 21|copies 1
AAAACTTGTTTTATCCGGTCT
>1811498|reference Msp|length 56|copies 1
AAAACTTGTTTTATCCGGTCTTCTTCCAAGATACATAGGCCCAATTTAAATATGGA
>1811498|reference Msp|length 55|copies 1
AAAACTTTCCGATTATCGGTTTAGTACCCGCACTTAAACCGGCCGTCCTGAATAC
>1811498|reference Msp|length 32|copies 1
AAAACTTTGCCGCACCGGCATATGCGCAGCCG
>1811498|reference Msp|length 44|copies 3
AAAAGAAATTGCCCGTCGTTCACGAGGCACACCACGTATTGCCA
>1811498|reference Msp|length 59|copies 1
AAAAGAACGTGGTCATTCTGAGGAAGAAGCCGAACGTATTGCCTGGTCAACGGTCAATA
>1811498|reference Msp|length 45|copies 1
AAAAGAAGATTTTAAGTGGCGCCGACTTCAATAAAATCGCCAAAC
>1811498|reference Msp|length 54|copies 1
AAAAGAAGCTGTGTGAAGATGAGCATTTATATTTCACCCGGCGTTTCTTTAAGC
>1811498|reference Msp|length 41|copies 1
AAAAGAATCCGTTACAGCAGTTTATGGGATTTTGCGAAGCA
>1811498|reference Msp|length 57|copies 1
AAAAGAATTCCAGCAAACCCGGATTCGCTTTGATGAAATTCAGGGGCTTACGCGTGG
>1811498|reference Msp|length 46|copies 8
AAAAGACACGCTTCCGGGCGTGTTTTTTTATGCCTGTACAATGACT
>1811498|reference Msp|length 47|copies 1
AAAAGACACGCTTCCGGGCGTGTTTTTTTATGCCTGTACAATGACTG
>1811498|reference Msp|length 53|copies 1
AAAAGACAGCCTGAAAAAAGACAGTTATTCACTGTGTTTTAATGGCTTTAATG
>1811498|reference Msp|length 42|copies 1
AAAAGACTCTATTAAAGAGATGGCTGTGATTCGGCTTAACAT
>1811498|reference Msp|length 46|copies 12
AAAAGACTGCAGAACGCTTGATGATTGAATTGCGTGACCGCTTTAA
>1811498|reference Msp|length 41|copies 3
AAAAGACTTCAATATGCGTTGGGTTGCTTGTATGGTGGGCG
>1811498|reference Msp|length 44|copies 7
AAAAGAGCAATAAGCCCCAGGCAAAGGATTTGATTTTCACACTG
>1811498|reference Msp|length 22|copies 1
AAAAGAGTCTTCATATGCCTGG
>1811498|reference Msp|length 34|copies 14
AAAAGATACCTTGTTCCTGATCGTACATGCTGAT
>1811498|reference Msp|length 43|copies 23
AAAAGATATTCAAAAGAAATATGGCGAGCCGACTGGTCAGGCA
>1811498|reference Msp|length 61|copies 1
AAAAGATCCGCCATTTTATATTCCGGAATTTGAATTGAAAATGGCATGGTGCCCTTTATTG
>1811498|reference Msp|length 31|copies 4
AAAAGCAATACGTCCGGCTGCATTTTCTACT
>1811498|reference Msp|length 50|copies 1
AAAAGCAATCGCATGTTCCATAGTTTCAGTATCGCGAATTTCCCCGATCA
>1811498|reference Msp|length 54|copies 1
AAAAGCACAAATTCGGCAGTAAAAACGAACATCTCACCGCAAAACAAATCCATC
>1811498|reference Msp|length 53|copies 2
AAAAGCACCGACCGTCCCCACCTGCTCCTTGCTTAACACTTGACTCTTTACAG
>1811498|reference Msp|length 47|copies 1
AAAAGCACCGAGTGAACGACGATTTTCATCCGGATCAAAGAAGGTAT
>1811498|reference Msp|length 46|copies 2
AAAAGCACTTTGCATAAATGAACCAAAAACCGGTGCCATCGCACTC
>1811498|reference Msp|length 53|copies 2
AAAAGCAGAAAGAAGCGAAGAAAAAACAACATCAAGTCCAGGTGAAAGAAATC
>1811498|reference Msp|length 30|copies 7
AAAAGCAGAAGCCCCGGGCGCAGAAAGCAA
>1811498|reference Msp|length 31|copies 1
AAAAGCAGAAGCCCCGGGCGCAGAAAGCAAA
>1811498|reference Msp|length 52|copies 4
AAAAGCATCACCGCCTACGATCTGGCCCTCATGACCCGGCAGCTATCTGTGC
>1811498|reference Msp|length 48|copies 1
AAAAGCATCCCCCACCGAAAAGTGCCTGTTGCATGGTTGATTCCTCAT
>1811498|reference Msp|length 29|copies 1
AAAAGCATGTGTCCGGCTGGCTCTGATTA
>1811498|reference Msp|length 55|copies 3
AAAAGCATTCACATTTGGGTCCATATAAGGAATTGAACCTGGACGGCGCTGGAAA
>1811498|reference Msp|length 40|copies 1
AAAAGCCAGACCAATCCAGAGATCCGGATGAATCAGCGAA
>1811498|reference Msp|length 62|copies 22
AAAAGCCCAGCTTTGGCCATCTTCAAAGGCTTCATAAAAATAATCCCGGTTGATTGCATACA
>1811498|reference Msp|length 63|copies 6
AAAAGCCCAGCTTTGGCCATCTTCAAAGGCTTCATAAAAATAATCCCGGTTGATTGCATACAA
>1811498|reference Msp|length 64|copies 1
AAAAGCCCAGCTTTGGCCATCTTCAAAGGCTTCATAAAAATAATCCCGGTTGATTGCATACAAG
>1811498|reference Msp|length 30|copies 1
AAAAGCCGGAATACCGGCACCGCCAGCACG
>1811498|reference Msp|length 45|copies 2
AAAAGCCGGCATTGGCCAGCAAGCCTAAGACTTTCTCGGCCAATT
>1811498|reference Msp|length 52|copies 2
AAAAGCCGGCTGCTTTCTGCACAATTATTTGTCAAGCATCTGGATGATTTTG
>1811498|reference Msp|length 45|copies 2
AAAAGCCTTGTTTGATGAACTGGCTATTCCGGTTGCACCGTACAA
>1811498|reference Msp|length 46|copies 1
AAAAGCCTTGTTTGATGAACTGGCTATTCCGGTTGCACCGTACAAA
>1811498|reference Msp|length 30|copies 1
AAAAGCGAATGCACCGGTGATTTGCAATGC
>1811498|reference Msp|length 56|copies 1
AAAAGCGAATGCACCGGTGATTTGCAATGCTTCCAGAATTTGCTGATCGGTGGCCA
>1811498|reference Msp|length 31|copies 1
AAAAGCGACCGATACCGGTCGCTTTTTTCAG
>1811498|reference Msp|length 46|copies 2
AAAAGCGACCGATACCGGTCGCTTTTTTCAGCTTCGTGCTTTGTGT
>1811498|reference Msp|length 45|copies 1
AAAAGCGCATGAGTGAATTAGGGGTAAGGGCCGGTTTTACTGAAA
>1811498|reference Msp|length 47|copies 3
AAAAGCGCATGAGTGAATTAGGGGTAAGGGCCGGTTTTACTGAAAAA
>1811498|reference Msp|length 42|copies 2
AAAAGCGGTGGTGCGCCAGGCATGTCCGGCTGCCTGCAAACG
>1811498|reference Msp|length 49|copies 1
AAAAGCGGTGGTGCGCCAGGCATGTCCGGCTGCCTGCAAACGGCTATAA
>1811498|reference Msp|length 45|copies 1
AAAAGCGGTTTCATTGCTGAACTGAAGCGCGCCTACCGTTTATGC
>1811498|reference Msp|length 44|copies 1
AAAAGCGTGAACTGATCTTGTTTGATCTGGATGGTACCTTGGTG
>1811498|reference Msp|length 55|copies 1
AAAAGCTAAAAAACTTGAGGAAAAAATGAGCATTCGTAAATTAAAAATTGGGGTA
>1811498|reference Msp|length 47|copies 1
AAAAGCTACGCGCAGTTGCCATTCTACCAGATCCTGTCCGGTAATCA
>1811498|reference Msp|length 35|copies 24
AAAAGCTATGCAGCCTTACCGGTAGAACTGCAACC
>1811498|reference Msp|length 46|copies 4
AAAAGCTCGACAACCTGATTTGGGTAGTGAACTGTAACTTGCAACG
>1811498|reference Msp|length 47|copies 2
AAAAGCTCGACAACCTGATTTGGGTAGTGAACTGTAACTTGCAACGT
>1811498|reference Msp|length 30|copies 2
AAAAGCTCGACATCCGGTTCAGATCCGTCA
>1811498|reference Msp|length 48|copies 1
AAAAGCTCGACATCCGGTTCAGATCCGTCACTGCACGTCCTGTCGGCA
>1811498|reference Msp|length 42|copies 2
AAAAGCTCGGTCTATTTGCTCAGGAAAATAATCTGTCGCTTC
>1811498|reference Msp|length 50|copies 5
AAAAGCTGCAAATAACCCTGCACCGCCCAAAACCATCCAGGTTTCATTGC
>1811498|reference Msp|length 43|copies 2
AAAAGCTGCCATCCGATCATATCCGCCGGGTGCTTCTTCAAGA
>1811498|reference Msp|length 53|copies 5
AAAAGCTGCGAAAAAAGTAGAACGTAAAAAGATTGTGGCAGGTCCAACTTTGC
>1811498|reference Msp|length 44|copies 3
AAAAGCTTTGACGCCGGTTGACGAATTACCGCGACATATCATGC
>1811498|reference Msp|length 30|copies 2
AAAAGCTTTTCTCCCGGTACAGCCAGAAGT
>1811498|reference Msp|length 52|copies 2
AAAAGCTTTTCTCCCGGTACAGCCAGAAGTTTTATCGCCATGCCACGGGCAT
>1811498|reference Msp|length 53|copies 5
AAAAGCTTTTCTCCCGGTACAGCCAGAAGTTTTATCGCCATGCCACGGGCATC
>1811498|reference Msp|length 49|copies 1
AAAAGGCACTTTAACCGTGATGGTGGGAGGAAGTGAATCTGCCTTTACG
>1811498|reference Msp|length 31|copies 1
AAAAGGCAGCTCTCCCGGTGATTACACTGGC
>1811498|reference Msp|length 43|copies 1
AAAAGGCAGGGGAAAGCGCAGCTTCACCGGCACCCACACTCAG
>1811498|reference Msp|length 30|copies 3
AAAAGGCATCAGCCCGGCATTTGCGCTTAT
>1811498|reference Msp|length 50|copies 1
AAAAGGCATTAGCGCCAATACCCAGTTTCATCACCGGATTCGCGCCTTTC
>1811498|reference Msp|length 31|copies 1
AAAAGGCATTCAAACCGGTGATATGGGTATC
>1811498|reference Msp|length 47|copies 1
AAAAGGCATTCAAACCGGTGATATGGGTATCGGTAAAGATGGCGAAC
>1811498|reference Msp|length 54|copies 1
AAAAGGCATTCAAACCGGTGATATGGGTATCGGTAAAGATGGCGAACCAACGCA
>1811498|reference Msp|length 60|copies 2
AAAAGGCCCCACCTTGTCTGGGTGAAGATACCGATGCCATTTTGAGTCAATATTTAAGTT
>1811498|reference Msp|length 50|copies 7
AAAAGGCGTATTTGCCTAGTCTTTTTTCAAAGGCTTTTGTAACGGCTTGG
>1811498|reference Msp|length 30|copies 1
AAAAGGCTATATTCCGGCGCTGATGGCAGT
>1811498|reference Msp|length 39|copies 1
AAAAGGCTCAGAACTGAATTTGAACGTGAAGATGTTGAT
>1811498|reference Msp|length 31|copies 2
AAAAGGCTGCAATTCCGGTTTGTGCACGACC
>1811498|reference Msp|length 46|copies 6
AAAAGGCTGGCCAGTATAACGGGAACACCAAGCATCCATCAGGATA
>1811498|reference Msp|length 30|copies 1
AAAAGGGCCTAAGCCGGCTGGAGCGGATTG
>1811498|reference Msp|length 67|copies 1
AAAAGGGCCTAAGCCGGCTGGAGCGGATTGAAGACATCCAATCACAATTCCAGATCAGTACCATTTC
>1811498|reference Msp|length 50|copies 3
AAAAGGGTTGTTGAACGAAAATAAACGCGGTTCCAGTTCAGCCACCGCGC
>1811498|reference Msp|length 57|copies 2
AAAAGGTAAACCTTCTGCCATTCTGACCTTTGGGGTAGAACATGGTCTCGAAGGCGG
>1811498|reference Msp|length 46|copies 3
AAAAGGTGCCGAACCGGGTTTGCCTATTTTTCCTGTCAATAAATGA
>1811498|reference Msp|length 31|copies 1
AAAAGGTGTAAAACCCGGCCCTGTGATGGCC
>1811498|reference Msp|length 45|copies 3
AAAAGTAAGTGCCATGGCACGTGCATAACCGATTAAACGTGGCAA
>1811498|reference Msp|length 52|copies 1
AAAAGTACTTCGGCTCGATCCATCGACCACACCGACACTGGACACCTGGGAT
>1811498|reference Msp|length 52|copies 2
AAAAGTATCTGGCAAAGGCTCTAAGCTGGAAAAAGCAGGTCTGATTTCAATG
>1811498|reference Msp|length 42|copies 1
AAAAGTATTCAACATGGCATTGATTCAGGGCAGTCTGATCAG
>1811498|reference Msp|length 50|copies 9
AAAAGTATTGTAAGTTATCGGCAGAAAAGCAGCTTAATTGTTATAGGTGG
>1811498|reference Msp|length 30|copies 1
AAAAGTCAAAGATCCGGCTGAAGCGGGTTA
>1811498|reference Msp|length 45|copies 1
AAAAGTCAAAGATCCGGCTGAAGCGGGTTATTCAGACTGCTTTAA
>1811498|reference Msp|length 30|copies 1
AAAAGTCACAATCCCGGCTTTTTCCCAGCG
>1811498|reference Msp|length 70|copies 1
AAAAGTCAGTTTTGACCCCAAGAAAACTGCCTTTATTATTTTTCATTTAAATCCCAAAGCACGGTTTAGC
>1811498|reference Msp|length 49|copies 1
AAAAGTCGAGCGTCTGGGCATTCTGATTGCTGCCGGGACGGATATTAAG
>1811498|reference Msp|length 52|copies 4
AAAAGTCGATCATACTGCGATATATTATTTAATCGCCGGAACCTATACCCCT
>1811498|reference Msp|length 53|copies 10
AAAAGTCGCCTGCTATGGGTTTAAAAGCTACAGAAACAGTCACGCTCAAATTT
>1811498|reference Msp|length 42|copies 1
AAAAGTCTGTTGCACAGCATAGCGCAAAATGCACCTAAAAGT
>1811498|reference Msp|length 55|copies 1
AAAAGTGACCTCCACTTCTTCCGAGAACATCAAAATGCCGAACACTTTCCAAACC
>1811498|reference Msp|length 43|copies 2
AAAAGTGATACTACTTGGACATAGTGCCGGTGGTCAGCTTTTA
>1811498|reference Msp|length 44|copies 1
AAAAGTGATTTCTAATCTGGGTGTCGCGGGACTGTTTGCCTTGG
>1811498|reference Msp|length 43|copies 3
AAAAGTGGTGGCTGTCTCTGGCTCTACCGGACATGTGAAAGGA
>1811498|reference Msp|length 44|copies 4
AAAAGTGGTGGCTGTCTCTGGCTCTACCGGACATGTGAAAGGAC
>1811498|reference Msp|length 30|copies 1
AAAAGTGTCTGAACCGGAATGGTTGTGGGA
>1811498|reference Msp|length 55|copies 3
AAAAGTGTCTGAACCGGAATGGTTGTGGGAGCGTAATCCTCCTGTACGTTTCCGT
>1811498|reference Msp|length 38|copies 1
AAAAGTTCTGGAGATATTGGTCCGGCGAGCATGATGCT
>1811498|reference Msp|length 50|copies 1
AAAAGTTGAAGATGTTGAAATCTGTTTTGAAGACCGGCTGCAAGGTCGGC
>1811498|reference Msp|length 55|copies 2
AAAAGTTGACAATGATGAAGCCTTTGCCAAACGTTTGATGGAAGAGGCACATATT
>1811498|reference Msp|length 31|copies 1
AAAAGTTTGTCGATCCGGTACAGCTGGAATT
>1811498|reference Msp|length 31|copies 2
AAAATAAAAAAATCCCGGCTTGAACCGGGAG
>1811498|reference Msp|length 59|copies 1
AAAATAAAAAAATCCCGGCTTGAACCGGGAGTTTAAAATCTAGAGATGAGAACTCAATC
>1811498|reference Msp|length 45|copies 27
AAAATAAAAGCGCAATTGCGACATGAATTGTAGCTTTAGTCATGA
>1811498|reference Msp|length 10|copies 1
AAAATAAAAT
>1811498|reference Msp|length 60|copies 31
AAAATAAATAAAAGTCAATGAATTAACTTGAACAAAAAGTTGAAAGGAGTGATTAAAACT
>1811498|reference Msp|length 53|copies 1
AAAATAACAATACTTAAAAATGCAATTCATTTCTGGAGAATTGCCCATAAAGG
>1811498|reference Msp|length 58|copies 1
AAAATAAGATGTCAGAATTAAATTTCTCAAAACTGGTAGAACCGGTTGCAGTTGATCA
>1811498|reference Msp|length 41|copies 2
AAAATAATCCGGACTATCACCAATGCTGGCCAGTGTGGCAT
>1811498|reference Msp|length 41|copies 4
AAAATACAGCAGCATCGAATAAAGCCGGACTGCAAAAGCTG
>1811498|reference Msp|length 40|copies 2
AAAATACAGCCAAGTAAGAAGCAGTCTTTAACTAATGTCT
>1811498|reference Msp|length 47|copies 1
AAAATACAGTCAGGGCAGTGATTATGCTTTCCGGGTCGGCGGTGAAG
>1811498|reference Msp|length 31|copies 1
AAAATACATCAAGCCGGACCAGCTGGTGGAA
>1811498|reference Msp|length 49|copies 1
AAAATACATGACATTTTGGCCCACGGTGCCGCGTTGCAGGCTTAAAGCG
>1811498|reference Msp|length 30|copies 2
AAAATACCTAAACCCGGTATTGTCATAAAA
>1811498|reference Msp|length 51|copies 5
AAAATACGTGAAAACTGTTCTGCTGATGGCGATACCGGCAAAGACACCCAG
>1811498|reference Msp|length 14|copies 1
AAAATAGAAATAAT
>1811498|reference Msp|length 30|copies 1
AAAATAGCTCAATCCGGCATTATCTGTTTA
>1811498|reference Msp|length 63|copies 4
AAAATAGCTCCAGTTTGCATGCCAAGTTTTTTGATCTGGATGGCATGGTTTTTGTCGGTTCAT
>1811498|reference Msp|length 46|copies 1
AAAATAGGCCTGCAAAGCAGCCAGCTTACGTGCAAAAAAATCACCT
>1811498|reference Msp|length 48|copies 1
AAAATAGTGTGCCAGTTCAAAGCTGGCGCGGCCGGTAGCACAGCCAAT
>1811498|reference Msp|length 52|copies 1
AAAATATAAGAATCCGGAAACCATTTTTCAGACCAGTCGCTGACGCGCAAGG
>1811498|reference Msp|length 44|copies 7
AAAATATATGTTCAAGATGATGAATGAAGCACGTGTGGGTGTCG
>1811498|reference Msp|length 45|copies 1
AAAATATATGTTCAAGATGATGAATGAAGCACGTGTGGGTGTCGG
>1811498|reference Msp|length 8|copies 1
AAAATATC
>1811498|reference Msp|length 57|copies 2
AAAATATCATTAAACTGGCAATTTACCGGTTCAAACTCTTCCGGTTGTTGCTGTAAG
>1811498|reference Msp|length 47|copies 1
AAAATATCCACCCATGAATAAACCCAGGCCCCGGAAGAACATGAGGA
>1811498|reference Msp|length 33|copies 3
AAAATATCCAGCTGCATATTCTGGATTATGCTG
>1811498|reference Msp|length 59|copies 1
AAAATATCCTGAAATTAAAGTCCAGATGATGATCACCAATCGCCGGGTCGATATTATCA
>1811498|reference Msp|length 60|copies 9
AAAATATCCTGAAATTAAAGTCCAGATGATGATCACCAATCGCCGGGTCGATATTATCAA
>1811498|reference Msp|length 10|copies 1
AAAATATCTG
>1811498|reference Msp|length 46|copies 3
AAAATATCTTCGATGCTTTGCATTGCATCATCAACACTAATGCCTT
>1811498|reference Msp|length 45|copies 4
AAAATATGCCCTCCTCCAATCTGTTTATTGAGTCCTTGCTCCATC
>1811498|reference Msp|length 59|copies 1
AAAATATTCCACACCAATTGCCTGATTACGATTAAACAGAATCCGGTTGGTCATAGCGT
>1811498|reference Msp|length 31|copies 2
AAAATCAACATCACCCGGCTATTGTTATTGA
>1811498|reference Msp|length 44|copies 1
AAAATCAACATCACCCGGCTATTGTTATTGATGAACTGAACGTT
>1811498|reference Msp|length 30|copies 10
AAAATCAAGGTTGCCGGTGTCAATCTGGAA
>1811498|reference Msp|length 47|copies 1
AAAATCAAGGTTGCCGGTGTCAATCTGGAAGAACGCAAGATCGACTT
>1811498|reference Msp|length 30|copies 1
AAAATCACCACATCCGGATGCGTAGCTTCT
>1811498|reference Msp|length 45|copies 3
AAAATCACCACATCCGGATGCGTAGCTTCTACACGCTTAATGCCT
>1811498|reference Msp|length 61|copies 3
AAAATCAGGGCAACCGGTCAGTTTCATTTTACCGAGCTATCAGGTCAAAGAAGGAAAAGCC
>1811498|reference Msp|length 22|copies 1
AAAATCATCCGCTGGCGAGTAA
>1811498|reference Msp|length 49|copies 8
AAAATCATGCTCGAATTTGTCTGAACGATGTCCCGGACGCCCCTGCACT
>1811498|reference Msp|length 21|copies 1
AAAATCCAGCCTTTACTGGAT
>1811498|reference Msp|length 30|copies 2
AAAATCCAGTATTCCGGATAATAGCCCAAG
>1811498|reference Msp|length 56|copies 1
AAAATCCATAATTTAGTTCTTAAAAAAAGCTGAACCCGTTTAAGAAACCTGCATCT
>1811498|reference Msp|length 47|copies 2
AAAATCCGGATTATGATGCGATTGCACAACAGATTTCGCACTGGGAA
>1811498|reference Msp|length 54|copies 6
AAAATCCGTACCTCGATTGTGTTGACTTTGGGCCTGATTCTCATCGCCCAGATG
>1811498|reference Msp|length 53|copies 1
AAAATCCTAAATAGCTGGTTTCCATTTATCCCGATCTGGGGCTATATGCTTCT
>1811498|reference Msp|length 64|copies 1
AAAATCCTTGGGGCAGATCAGGTCATCCAGCAGGCTAAAAAAACTGGCAAGTTCAACTACGATG
>1811498|reference Msp|length 48|copies 1
AAAATCGAAATCACATCGATGGTGCGACAAGCCGGAATCAGGCCTGTA
>1811498|reference Msp|length 49|copies 1
AAAATCGAAATCACATCGATGGTGCGACAAGCCGGAATCAGGCCTGTAG
>1811498|reference Msp|length 45|copies 15
AAAATCGATATCCAGATTGGTTTTCCTGAAGAGATGGGCAGCTTG
>1811498|reference Msp|length 46|copies 1
AAAATCGATATCCAGATTGGTTTTCCTGAAGAGATGGGCAGCTTGC
>1811498|reference Msp|length 43|copies 26
AAAATCGCTTTCTTTTGTTCTATTGATCTCCCTTTATGACAAG
>1811498|reference Msp|length 52|copies 1
AAAATCGCTTTGTCCCGGAGCCACATTTGCTGCTGTATTTCATTTTCGGGCG
>1811498|reference Msp|length 38|copies 1
AAAATCGGAGCAAAATGTTCCAGCGTTGGATGATTCCG
>1811498|reference Msp|length 39|copies 1
AAAATCGGCGGGACAATATGGTTTTCGGTGAAACCCAGT
>1811498|reference Msp|length 42|copies 1
AAAATCGGCGGGACAATATGGTTTTCGGTGAAACCCAGTGCA
>1811498|reference Msp|length 48|copies 1
AAAATCGGTGTTTCGACTTCTAATACATCGCGCTCAGCAAAAAACTGA
>1811498|reference Msp|length 45|copies 3
AAAATCTATAGTGAAAAGGAAAGAACCAACCGGGAATTATTTGAT
>1811498|reference Msp|length 46|copies 11
AAAATCTATAGTGAAAAGGAAAGAACCAACCGGGAATTATTTGATC
>1811498|reference Msp|length 47|copies 7
AAAATCTATAGTGAAAAGGAAAGAACCAACCGGGAATTATTTGATCG
>1811498|reference Msp|length 46|copies 1
AAAATCTGCAGTGACTTCAAAGTCGGTCAGCAGTGGTTTTCCCTCA
>1811498|reference Msp|length 51|copies 20
AAAATCTGCATCATTTGGCCGTGAATACCTGATTCCGGGACCACTGGATCA
>1811498|reference Msp|length 53|copies 1
AAAATCTGGAACAAGAATTCTGGACCAAAAATCTGGAACGCGCCCGCAAACAT
>1811498|reference Msp|length 54|copies 1
AAAATCTGGAACAAGAATTCTGGACCAAAAATCTGGAACGCGCCCGCAAACATG
>1811498|reference Msp|length 30|copies 1
AAAATCTTGAATAAAAATAAAGGCGCTAGG
>1811498|reference Msp|length 46|copies 25
AAAATCTTTATTACCAATGGCTATCTCTGTGACATGGCGATTGTGG
>1811498|reference Msp|length 49|copies 1
AAAATGACATTTGGCAGTGGCCTCAGCAAAAGTGGGCTTTTGCAGTAAG
>1811498|reference Msp|length 30|copies 3
AAAATGAGATACGCCGGGATACCGCCATTG
>1811498|reference Msp|length 48|copies 2
AAAATGAGATACGCCGGGATACCGCCATTGAATTGCTGACCCGTACTG
>1811498|reference Msp|length 40|copies 7
AAAATGATACTGTTTCGACTGACGAAATTCGCTTTGGTGA
>1811498|reference Msp|length 55|copies 1
AAAATGATTGGCAGACATCGGGAAAAATTGATTGCACACCTGGCCACATGCGGAC
>1811498|reference Msp|length 54|copies 1
AAAATGATTTTCTGGGTTGAGTGCATAAAATTAAAACAATCTAGAGAAAATACT
>1811498|reference Msp|length 55|copies 1
AAAATGCACATGCCGGTAATGACATGATTCCTCAACATCCGGATGGTTCAGCTTA
>1811498|reference Msp|length 44|copies 1
AAAATGCACCGAAACTGCATGACTTTATGGGTGAAGAAACTCTG
>1811498|reference Msp|length 46|copies 1
AAAATGCACCGAAACTGCATGACTTTATGGGTGAAGAAACTCTGGC
>1811498|reference Msp|length 40|copies 4
AAAATGCCATGCAGCAACAGTTGCATCTGCAATATGCTTT
>1811498|reference Msp|length 41|copies 26
AAAATGCCCGAAACGGATATGACAGTCAGAAGTACGCAGCA
>1811498|reference Msp|length 44|copies 1
AAAATGCGCGCGGATATTCAGCATGATATTAGGAAAGACTTTCA
>1811498|reference Msp|length 13|copies 1
AAAATGCTAAAAA
>1811498|reference Msp|length 30|copies 1
AAAATGCTGAACTCCGGGTCATAAAAAGCC
>1811498|reference Msp|length 13|copies 1
AAAATGCTGGATA
>1811498|reference Msp|length 54|copies 1
AAAATGCTTCTGGCTGTTTGGCTGCAGTACGTGCAACTTGCGGGCTGATCAAAC
>1811498|reference Msp|length 45|copies 1
AAAATGCTTGATTGGCTTGAACATGATCGCCATCATTTTTCAGCC
>1811498|reference Msp|length 63|copies 7
AAAATGCTTTAAAGGGATTGATCAAGGTATTTTGAATAAAGTTGGTAAAGAAAGAAGAAGGCG
>1811498|reference Msp|length 49|copies 2
AAAATGGAAGATGGCATGTCGCTGATCACTGCTACCGTGCCATTTACCT
>1811498|reference Msp|length 42|copies 3
AAAATGGCAAGGGCATGTATGAGCCTTGTCATGGTTCTGCAC
>1811498|reference Msp|length 52|copies 1
AAAATGGCATGATTGCAGCGTACAAACTTCGTCAGCCGGACCAAAAACGTAA
>1811498|reference Msp|length 50|copies 3
AAAATGGCATGGTGCCCTTTATTGCATCATCATCCGGCACATCGCTGGTT
>1811498|reference Msp|length 51|copies 1
AAAATGGCATGGTGCCCTTTATTGCATCATCATCCGGCACATCGCTGGTTA
>1811498|reference Msp|length 51|copies 1
AAAATGGGATGTTTACCATCGGTTGGATAATGGGAGCCGGATGAGCTGAGA
>1811498|reference Msp|length 61|copies 1
AAAATGTACTTCTGAAAATTGGCGTCCCTACGGGGATTCGAACCCCGGTTACCGCCGTGAA
>1811498|reference Msp|length 50|copies 1
AAAATGTATAGCATCTTGAATGCTGTTGAGCATTTTTACCTGAAGGACTT
>1811498|reference Msp|length 46|copies 3
AAAATGTGGTGTTCTTCACCTTGAATGAACCGGAAGAAAGTATTCG
>1811498|reference Msp|length 44|copies 1
AAAATGTGTTGGGCTTTAATTGAAATGACTGCGAGATGATAATC
>1811498|reference Msp|length 46|copies 1
AAAATTAACCAGTTAGGTCAGGTGGCCTAACTTAAATAAAAAGTCT
>1811498|reference Msp|length 54|copies 2
AAAATTAAGTAACGACACGGCATGTGTATTCACTGGTAAAGGTTTAACTTTCGG
>1811498|reference Msp|length 61|copies 3
AAAATTAAGTAACGACACGGCATGTGTATTCACTGGTAAAGGTTTAACTTTCGGTGGTTCA
>1811498|reference Msp|length 43|copies 1
AAAATTACTCGATGCCACTGCAGCAACCGGTATTGGTCTGGTG
>1811498|reference Msp|length 49|copies 1
AAAATTATCCCCACCACAAGGCAATTAAGCCACTGGTCACGATAAAACC
>1811498|reference Msp|length 31|copies 1
AAAATTATGAGGACCGGTAAGATTTTCTCAA
>1811498|reference Msp|length 56|copies 1
AAAATTATGCTACTGATTCAGCAAGCACAACAAAATCATCAAAAGGTGCTCCTGCA
>1811498|reference Msp|length 60|copies 1
AAAATTATTTTTGCCACCTGGGGCAATGTCAGCGATGAATTGCGGGACGAGATTCAAAAC
>1811498|reference Msp|length 32|copies 2
AAAATTCACCTTCCCGGGTGGTTCGTTAATTG
>1811498|reference Msp|length 52|copies 1
AAAATTCAGAAAGCTTTGGATGAGTTCAAAACCAAACCGGCTGCAGCAGTGG
>1811498|reference Msp|length 53|copies 4
AAAATTCAGAAAGCTTTGGATGAGTTCAAAACCAAACCGGCTGCAGCAGTGGC
>1811498|reference Msp|length 41|copies 7
AAAATTCCCTGAAACGGTATCAATCCGGGCGCCATACATCG
>1811498|reference Msp|length 43|copies 1
AAAATTCGCCAATCTCTGTATAATATGTTGACTTAACGCATAA
>1811498|reference Msp|length 49|copies 1
AAAATTCGGCGCAAATTTACCTGCCAAGCTAGCTGCCAATAAAGCACCC
>1811498|reference Msp|length 44|copies 3
AAAATTCGGCTAAAGCTGTTTCCCAAGAAGCATAGTCAGCTACA
>1811498|reference Msp|length 47|copies 1
AAAATTCTAAAAAATCCGAGACATCACGTTCATAGGCTTGCAAGGTA
>1811498|reference Msp|length 42|copies 17
AAAATTGACTTCAAGCATGAAGGCGTAGATCGCATCATGAAG
>1811498|reference Msp|length 56|copies 1
AAAATTGCAATCTGCTGATCTTCAATCAGGGCTGCCACACCGGTATTCGGAGTGAT
>1811498|reference Msp|length 57|copies 3
AAAATTGCAATCTGCTGATCTTCAATCAGGGCTGCCACACCGGTATTCGGAGTGATC
>1811498|reference Msp|length 41|copies 3
AAAATTGCACATGAATATGGCGTACCGGTGATTGTCGACAA
>1811498|reference Msp|length 42|copies 1
AAAATTGCACATGAATATGGCGTACCGGTGATTGTCGACAAT
>1811498|reference Msp|length 30|copies 2
AAAATTGGCCTAACCGGTGTCAATGGTGCT
>1811498|reference Msp|length 42|copies 1
AAAATTTCGATATGCCACCGGGTTATAGTTTCGACACTCAAG
>1811498|reference Msp|length 43|copies 1
AAAATTTCTGCTTCGGAATGCTGTTCCCGGCTAAAGGAAAACA
>1811498|reference Msp|length 48|copies 1
AAAATTTCTGGTCGAAAATCTGGGTGATCTGACCTTCGAAGAAGCACT
>1811498|reference Msp|length 56|copies 2
AAAATTTGGCGGAAGCGGTGAGATTCGAACTCACGGAGGACTCACACCCTCGTCGG
>1811498|reference Msp|length 48|copies 2
AAAATTTTATGCAGAGGTTCGCCGTCTTGCCCGGCCTAATGCCGTTCT
>1811498|reference Msp|length 31|copies 2
AAACAAAAACCTGTCCGGTATCCATGCCAGA
>1811498|reference Msp|length 54|copies 2
AAACAAAATCCCTTTGTTTGCCCGATATGGCATCCCTGCCATACGGGCAAACGT
>1811498|reference Msp|length 55|copies 1
AAACAAAATCCCTTTGTTTGCCCGATATGGCATCCCTGCCATACGGGCAAACGTG
>1811498|reference Msp|length 48|copies 1
AAACAAACCTTCTGACAATAGTCATAGATTTCTTTATAGTTTTCTAGG
>1811498|reference Msp|length 54|copies 1
AAACAAAGCTTACTGGAGATGGGTTTTACCGAAACCGACTTGCAGCAACCTGAG
>1811498|reference Msp|length 40|copies 1
AAACAACATTAGACAATAACCAGAAAAATCTCGTTTCCCA
>1811498|reference Msp|length 66|copies 6
AAACAACATTAGACAATAACCAGAAAAATCTCGTTTCCCAAAAAGAAAATATTCAATCTTTACAAA
>1811498|reference Msp|length 67|copies 1
AAACAACATTAGACAATAACCAGAAAAATCTCGTTTCCCAAAAAGAAAATATTCAATCTTTACAAAG
>1811498|reference Msp|length 30|copies 4
AAACAACGTAAAACCGGGCATTAATCACAG
>1811498|reference Msp|length 49|copies 15
AAACAAGGAAGCTTTACCGCAGGCTTTTGCTTTTAAATCACACTGCACT
>1811498|reference Msp|length 40|copies 3
AAACAAGGTCTCCTGTAAGGGACTGGTGATTGCAGCGCAG
>1811498|reference Msp|length 62|copies 2
AAACAAGTCGAACAACACTTAAAAAAACAACCGATGCACTGGGCTCCGGCTTATTTTGTTGC
>1811498|reference Msp|length 50|copies 2
AAACAATTTTCGCATAAACGCATCTGAATGGAACCGGATGAATTTATGGT
>1811498|reference Msp|length 31|copies 1
AAACACACAAAAAACCGGTACACAGACAAGG
>1811498|reference Msp|length 30|copies 6
AAACACATCTGCACCGGCTTCGGCATGGCT
>1811498|reference Msp|length 46|copies 2
AAACACCAGACCTGCAGCAACCGCCTGATTCAGGTCAATCAGCTCA
>1811498|reference Msp|length 31|copies 1
AAACACCAGTTTGCCGGAACGGTTGGCATCC
>1811498|reference Msp|length 49|copies 1
AAACACCATCCCGATCAGGCTTGAGCAGACAAAGGCCGCTACAATCGAA
>1811498|reference Msp|length 45|copies 1
AAACACCGCAGGCTGAAATCGTGGCATTTTCACTCAATATGCAGA
>1811498|reference Msp|length 48|copies 1
AAACACCTGGTCTATTTTGAGCATCAGTTTTGCTGAATTCGCTGGAGT
>1811498|reference Msp|length 49|copies 1
AAACACGAAGGCGAAATCATCCTGTTTATCGACGAGTTGCATACCCTGG
>1811498|reference Msp|length 38|copies 1
AAACACGTCATACAGCAGCAACGCTCTGGCTGTCGGCA
>1811498|reference Msp|length 46|copies 1
AAACACTGGCAACTCTGGCACGTAAAGAAGGCTATAATTTGGTAGA
>1811498|reference Msp|length 31|copies 3
AAACACTTTTTCTACCGGCTGGCTGGCGATC
>1811498|reference Msp|length 54|copies 2
AAACACTTTTTCTACCGGCTGGCTGGCGATCGAACTGGATAACCAGCCGCTAGC
>1811498|reference Msp|length 42|copies 1
AAACAGACCGGTCTGTTTTCCGATACCGGCATTTTGTCTCTG
>1811498|reference Msp|length 46|copies 1
AAACAGAGCAGCTGGTCGAATTTTATTGTCCGGCGCCGTTCTAGGA
>1811498|reference Msp|length 8|copies 2
AAACAGAT
>1811498|reference Msp|length 31|copies 3
AAACAGATCCCCATCCGGCACCACACAGAGA
>1811498|reference Msp|length 48|copies 2
AAACAGATGCAGAATAATGTCGCTTTACTGGTCGTGGATGTACAGAGA
>1811498|reference Msp|length 30|copies 1
AAACAGATGCTGCCCGGCCTTACACTCAAA
>1811498|reference Msp|length 27|copies 1
AAACAGATTTATTATTCAATTAAAGAT
>1811498|reference Msp|length 47|copies 1
AAACAGATTTATTATTCAATTAAAGATCAAAATTTGATTGTGGTCTT
>1811498|reference Msp|length 52|copies 3
AAACAGATTTATTATTCAATTAAAGATCAAAATTTGATTGTGGTCTTAAATA
>1811498|reference Msp|length 53|copies 11
AAACAGATTTATTATTCAATTAAAGATCAAAATTTGATTGTGGTCTTAAATAC
>1811498|reference Msp|length 54|copies 1
AAACAGATTTATTATTCAATTAAAGATCAAAATTTGATTGTGGTCTTAAATACC
>1811498|reference Msp|length 31|copies 2
AAACAGATTTCTTGCCGGCATTTCATAAAAT
>1811498|reference Msp|length 51|copies 1
AAACAGATTTCTTGCCGGCATTTCATAAAATGCAGTTTGGCCCTCTGCCGA
>1811498|reference Msp|length 34|copies 1
AAACAGCACACTCGGAATAATCAGCGCTGCACAG
>1811498|reference Msp|length 30|copies 1
AAACAGCACTTCACCGGTTTGTGCATCCAT
>1811498|reference Msp|length 48|copies 3
AAACAGCCATCACCATAATGAAAGCCACGATCCAGCACATCTATCTGG
>1811498|reference Msp|length 32|copies 1
AAACAGCCCACTTTCCGGGCTGCTTTCATTCT
>1811498|reference Msp|length 41|copies 1
AAACAGCCGCCTGGTTCACTGGATGCGCACCTTTTTCATAG
>1811498|reference Msp|length 39|copies 4
AAACAGCCGCGCACATGGCTTCTGCCAAAAATTCGGCCT
>1811498|reference Msp|length 46|copies 1
AAACAGCGCACGCCATTGCCACACTGTTCCACTTCCGAACCATCGG
>1811498|reference Msp|length 47|copies 2
AAACAGCGCACGCCATTGCCACACTGTTCCACTTCCGAACCATCGGC
>1811498|reference Msp|length 46|copies 1
AAACAGCGTACCGCCATTTGCCTGTTCAAAACGACCTTGGCGCTGG
>1811498|reference Msp|length 46|copies 1
AAACAGCTACAGACTGTCGCAGGTGAAGTCGGTGCGATTTTCCTAG
>1811498|reference Msp|length 30|copies 2
AAACAGCTGCATACCGGCAAAGGTCATGGC
>1811498|reference Msp|length 12|copies 1
AAACAGCTTTCT
>1811498|reference Msp|length 53|copies 14
AAACAGGATCTGATGAGTTTGTGCTGCCTGTGATTCAAACTCAAACCAGGGTT
>1811498|reference Msp|length 35|copies 2
AAACAGGCAAATCGCCAGTGCCATAAATGCAATGC
>1811498|reference Msp|length 31|copies 1
AAACAGGCCCAAAGCCGGATCAAGCAACTGG
>1811498|reference Msp|length 38|copies 1
AAACAGGCGCACTTGGGTTATCGTGCTGCGTTTAGCAT
>1811498|reference Msp|length 42|copies 16
AAACAGGCTGTGCATGAAAAACGCACCGGTGACGGTACCGAG
>1811498|reference Msp|length 45|copies 1
AAACAGGTCAAAACCATTGATGAAGTGAAGACAGCCTGGCAACAG
>1811498|reference Msp|length 49|copies 46
AAACAGGTGCGATCATAAAGCAGAACAAGGACGCAAAAATCAGTTGCAG
>1811498|reference Msp|length 53|copies 1
AAACAGGTTATAAGCTTCTTTTTTATATTCCTGCTCTGGATTCTTTTGCGCAT
>1811498|reference Msp|length 59|copies 1
AAACAGTACCATTCAGATTGAAATTGAGCGGGCAGGAAAAACCATGATCCTAGAGGTTG
>1811498|reference Msp|length 46|copies 1
AAACAGTCCTTTATCTTGTGGATGGATCTGCTGCTTAACATGGTTG
>1811498|reference Msp|length 39|copies 1
AAACAGTCGAAGGATTTAGCTTCGTGCGCTGAAACAATA
>1811498|reference Msp|length 47|copies 1
AAACAGTGCTTTTTCAAAACCAGGCAGTAAATTGCCATCACCAATCA
>1811498|reference Msp|length 43|copies 1
AAACAGTTCTGGGGCAGTCAGGCCGCAGCGCAGTCAGGTAATT
>1811498|reference Msp|length 51|copies 1
AAACAGTTTGGACATCACGTCTATCCAACCCGTGCCGGACTGGTTCCATTT
>1811498|reference Msp|length 52|copies 1
AAACAGTTTGGACATCACGTCTATCCAACCCGTGCCGGACTGGTTCCATTTA
>1811498|reference Msp|length 48|copies 5
AAACATCCTAAAGTGAAATGGGTCAATTACGCCGGCCTGAAAGATCAC
>1811498|reference Msp|length 49|copies 3
AAACATCCTAAAGTGAAATGGGTCAATTACGCCGGCCTGAAAGATCACC
>1811498|reference Msp|length 62|copies 1
AAACATGCAGAAAAACAGAATCTAGAAATCATGGCTTTTTAGAGGGTTTTTATTAAAAAGCC
>1811498|reference Msp|length 46|copies 1
AAACATGCCCTAAGTGTGCGTCACAATGATGACAAACAATCTCAGT
>1811498|reference Msp|length 42|copies 1
AAACATGTGCCTGCAACTGCAGCCCATTGATACACCGAATCG
>1811498|reference Msp|length 31|copies 3
AAACATTATTCCACCCGGCAGAAAGGATTAT
>1811498|reference Msp|length 32|copies 3
AAACATTATTCCACCCGGCAGAAAGGATTATT
>1811498|reference Msp|length 36|copies 3
AAACATTCGGGTACGTTCAATCGTAGGACGTTTCCT
>1811498|reference Msp|length 64|copies 2
AAACATTCGGGTACGTTCAATCGTAGGACGTTTCCTGGAACATACCCGGGTCTATTATTTTGAG
>1811498|reference Msp|length 48|copies 1
AAACATTTCTTTCAGAAAATCATCTAACACCTCAAAGTCATCATGAGC
>1811498|reference Msp|length 51|copies 19
AAACATTTCTTTCAGAAAATCATCTAACACCTCAAAGTCATCATGAGCAAT
>1811498|reference Msp|length 63|copies 1
AAACCAACAAAATCCGGGAGGATCATCGAACGACGCGACCAAGTTTTGATCGGCTTACGGTTA
>1811498|reference Msp|length 56|copies 1
AAACCAACAATTGGATGCCAAAGTTCAACATCTTTCTATTCTCAATCAAAAATACG
>1811498|reference Msp|length 51|copies 1
AAACCAAGGATGGTACCTTGGTTTGCATTAAACAAGTTTTCTAACGCAGCA
>1811498|reference Msp|length 48|copies 4
AAACCAATAATCACAATCCAGATTAATGATAAATCAATCATTTTTTGT
>1811498|reference Msp|length 34|copies 1
AAACCAATACGCGCAAACTGCCCTGCGGTAAACT
>1811498|reference Msp|length 30|copies 1
AAACCAATCCGTACCGGTTTCTGGCATATT
>1811498|reference Msp|length 41|copies 1
AAACCACGATACCGGCAGAGATCCCTGCAATAACTTTCAGG
>1811498|reference Msp|length 39|copies 1
AAACCACGCACTGCAAACTTGGTCGCATTATAAGCAGAC
>1811498|reference Msp|length 44|copies 1
AAACCACTTTGGCGCGCCAGTTCATCACGCGGACGAATACCGGC
>1811498|reference Msp|length 63|copies 1
AAACCAGAATTCAGCCTGCTGAGTTGGTCGGCGATGCTATTTTCTGCCGGAATCGGGATTGAC
>1811498|reference Msp|length 61|copies 2
AAACCAGACGTCAGCTCCAGGAATATTTTGCCGGTCAGCGCAATGTTTTTGACCTGCCTTT
>1811498|reference Msp|length 44|copies 4
AAACCAGATACACCTTCATTGACACGACCGGTAATCAAGGCATT
>1811498|reference Msp|length 52|copies 1
AAACCAGCAATAAACCACCGTCGGCCTGGGCAACGTTCCAGCCCATTTTACC
>1811498|reference Msp|length 40|copies 3
AAACCAGCAATAACTTTGGTACACATCATGATCAGGAAAG
>1811498|reference Msp|length 58|copies 1
AAACCAGGTGTCTTTTGGCAAGATTACCGGCAAATCGAAAATCGGTTCGCGCTGCCCC
>1811498|reference Msp|length 30|copies 2
AAACCATGATGATCCGGGTTGATGAAGTCG
>1811498|reference Msp|length 51|copies 1
AAACCATGATGATCCGGGTTGATGAAGTCGATGCCACCTTGTCTGCCCTAG
>1811498|reference Msp|length 30|copies 4
AAACCATTCACACCCGGCATAACCACATCC
>1811498|reference Msp|length 31|copies 2
AAACCATTCACACCCGGCATAACCACATCCA
>1811498|reference Msp|length 34|copies 9
AAACCATTCACACCCGGCATAACCACATCCATCA
>1811498|reference Msp|length 46|copies 1
AAACCATTCTTCTTCAACCAAATCGCCAGATTCATCATGTCGTAAT
>1811498|reference Msp|length 52|copies 11
AAACCCACTTCAGTAATTTCAACTGAACGCTGTTTTTCATCAATCCAGAAGT
>1811498|reference Msp|length 55|copies 8
AAACCCAGAAAGACATGGCGATTAGGGCAAAGGCAAAACCGGTTAGTCCCTGGAC
>1811498|reference Msp|length 46|copies 12
AAACCCAGATGTACAAGTATTTGGTGTAGCCGGTGAATATAAATTT
>1811498|reference Msp|length 47|copies 1
AAACCCAGATGTACAAGTATTTGGTGTAGCCGGTGAATATAAATTTG
>1811498|reference Msp|length 51|copies 3
AAACCCAGCACATGCTGGGTTTTTTATATCTTGAAAATGCTTAGTTGTTGT
>1811498|reference Msp|length 45|copies 1
AAACCCGAAATGGAGAATATCTTTTCCTGACGCTGTGTCTCTGGG
>1811498|reference Msp|length 56|copies 1
AAACCCGCCATTTCCGGAAAATGCTTGACCGCACCTTCGAAAATACCCAGTGCATC
>1811498|reference Msp|length 26|copies 3
AAACCCGCTCCGGCAAAATCATGCGG
>1811498|reference Msp|length 67|copies 9
AAACCCGTCAACGTCAACCGAATGATGCGGAAATAAAAGATTTCAGGATCAAGCAGCTAAACTTTAA
>1811498|reference Msp|length 48|copies 6
AAACCCTACCTTAGTTGCGCGAGCAATTCCACCGGATTATGCATTAGG
>1811498|reference Msp|length 49|copies 1
AAACCCTACCTTAGTTGCGCGAGCAATTCCACCGGATTATGCATTAGGT
>1811498|reference Msp|length 45|copies 1
AAACCCTCCTTTATTAAGGAGGGCTAGGGAGGATTTAAAATTAAT
>1811498|reference Msp|length 51|copies 1
AAACCCTCTCCACCTTCCCAGGTCGTTGAAACCAGTACATCTTTAACCGGA
>1811498|reference Msp|length 51|copies 3
AAACCCTGACCGGCGCCACCAATAAAATTCGCTACCGGAACGCGGACATTT
>1811498|reference Msp|length 56|copies 1
AAACCCTTCACTAATGGTAGCCAATGAAGCTGTGATTTTCCGGCTATACAGGAAAA
>1811498|reference Msp|length 49|copies 2
AAACCGAAACAGCATCCGTTTAATGTCTTGCCTAAAGCAAAATCCGATG
>1811498|reference Msp|length 50|copies 2
AAACCGACCGGGCGATCTGCTCCGAAAACGCTGGCCATATCTTTAACGGA
>1811498|reference Msp|length 54|copies 1
AAACCGACTTTCATCATTTCGCTTTGCTGGATATGACCGGTTCCAAAAACAATC
>1811498|reference Msp|length 43|copies 4
AAACCGCCATTGAGCTGCCACGCATTCCTGTATTACAAAATGT
>1811498|reference Msp|length 44|copies 1
AAACCGCCATTGAGCTGCCACGCATTCCTGTATTACAAAATGTA
>1811498|reference Msp|length 45|copies 1
AAACCGCCATTGGCCTTATGCAATGTCCCTGGACGAATCAGGGTG
>1811498|reference Msp|length 30|copies 3
AAACCGCCTGCAACCGGCTCAGGAATATTG
>1811498|reference Msp|length 45|copies 2
AAACCGCCTTTCAAAATGAGGCTGCCTTCCGGCAAATTCTGTTGA
>1811498|reference Msp|length 54|copies 1
AAACCGCGAAAACCTAAGACCTGAGCCACCCGGGAAATGGCCCACCAGTCTGCT
>1811498|reference Msp|length 48|copies 1
AAACCGCGAACTTCCGGAAATGCATTTTCTTCTGGAACAAAGACGTTA
>1811498|reference Msp|length 55|copies 1
AAACCGCGAACTTCCGGAAATGCATTTTCTTCTGGAACAAAGACGTTATCCATTA
>1811498|reference Msp|length 55|copies 3
AAACCGCGTCTGACCAATATCAGTGTTTCTGACATTACCAATGATTTATGCGGTT
>1811498|reference Msp|length 45|copies 25
AAACCGCTTCACCATCCGCCTTACCACCCGTCAGCTCTACCCAGG
>1811498|reference Msp|length 30|copies 1
AAACCGGATGCCCCCGGGGTTTACGTCGCT
>1811498|reference Msp|length 41|copies 2
AAACCGGATTGTATCGTGATGCATCCGGGACCAATGAACCG
>1811498|reference Msp|length 46|copies 1
AAACCGGTCATTGCTGCTTTTGCTGGGTTGATTGAATATGTGGGAG
>1811498|reference Msp|length 53|copies 2
AAACCGGTTGGAGTAAAAACAGCTCCTAAGCCTGCACCGGCTGCCTGAATACG
>1811498|reference Msp|length 51|copies 1
AAACCGTAAGATTGATTCGATTTTCACTACTGAACATGCACTTTCACATCC
>1811498|reference Msp|length 43|copies 1
AAACCGTCAAGGCTGGTTGTTGCCGGCGGGCGGCACCATGAAT
>1811498|reference Msp|length 42|copies 9
AAACCGTGGCGATTGCCAAATATCTGTTGATGATTGAAGCAA
>1811498|reference Msp|length 43|copies 3
AAACCGTTCATCTGGTTGGCCAGATGCTGGGCATCGACACACC
>1811498|reference Msp|length 38|copies 1
AAACCTATACCTTGGCGCATATGATTGCGGTCCTGCAT
>1811498|reference Msp|length 46|copies 7
AAACCTATGCCTGATTGGCTAAAATTGCCTGTTTCATTAACTCGAG
>1811498|reference Msp|length 47|copies 1
AAACCTATGCCTGATTGGCTAAAATTGCCTGTTTCATTAACTCGAGA
>1811498|reference Msp|length 52|copies 5
AAACCTCGATTGCTGAAGGTCTTGCTTGGTTAATCGTCAATGGTAAAGCGCC
>1811498|reference Msp|length 53|copies 20
AAACCTGACTTTGGGTGCACCTTTGGCCACCGATCAGCAAATTCTGGAAGCCT
>1811498|reference Msp|length 52|copies 1
AAACCTGATGATCGAATTGCTAAAAAATATGGCATTAATGCCTATGCCAAAC
>1811498|reference Msp|length 29|copies 1
AAACCTGATTGCACCGGCACCGAATACGG
>1811498|reference Msp|length 30|copies 3
AAACCTGATTGCACCGGCACCGAATACGGA
>1811498|reference Msp|length 31|copies 4
AAACCTGATTGCACCGGCACCGAATACGGAA
>1811498|reference Msp|length 50|copies 1
AAACCTGCCGGCGTGTTGTGTGAACTGACTAATCCGGATGGCAGCATGGC
>1811498|reference Msp|length 13|copies 1
AAACCTGGCACCT
>1811498|reference Msp|length 60|copies 1
AAACCTGTTCCCGAAAGAAATTGAAGATTTCCTTTATACCCATCCGGCTGTTTCAGATGT
>1811498|reference Msp|length 36|copies 2
AAACCTTAGACATGGTGTAACTCCATTGATTTAGCC
>1811498|reference Msp|length 41|copies 3
AAACCTTATTATGAATTTTTCTGTCCGGTCAAAGTGATTGC
>1811498|reference Msp|length 46|copies 1
AAACCTTCGATATACAGCTCAAAACGTGCGGCGACCAGTTCACCCT
>1811498|reference Msp|length 31|copies 1
AAACCTTGGATGTACCGGCCGCGGATCGTTT
>1811498|reference Msp|length 32|copies 1
AAACCTTGGATGTACCGGCCGCGGATCGTTTG
>1811498|reference Msp|length 52|copies 3
AAACCTTGGATGTACCGGCCGCGGATCGTTTGGGTGGATTAAAAGTTTTTCG
>1811498|reference Msp|length 51|copies 12
AAACCTTTCTGGGTGATTGCGACACAAAACCCGCTATTCCAAAGTGGTACT
>1811498|reference Msp|length 40|copies 6
AAACGAACTTTCACTCGTCCCCATGCATCGACATAAATAC
>1811498|reference Msp|length 47|copies 3
AAACGAACTTTCACTCGTCCCCATGCATCGACATAAATACTTTCACC
>1811498|reference Msp|length 30|copies 1
AAACGAATATGTTCCGGACGCGGACCAATA
>1811498|reference Msp|length 45|copies 1
AAACGACCACCAGACCAAAGAACAGCACAGGTACAAAACCGAGCG
>1811498|reference Msp|length 30|copies 1
AAACGAGAAACGACCGGCAGCATAACCGCG
>1811498|reference Msp|length 32|copies 1
AAACGAGAAACGACCGGCAGCATAACCGCGTG
>1811498|reference Msp|length 50|copies 1
AAACGAGAAACGACCGGCAGCATAACCGCGTGCCTTGGCTTCCTGAGTTT
>1811498|reference Msp|length 60|copies 6
AAACGAGAAAGAATATAAATGGGAAGGTACATCACAGGCGACTCCGGGATAGGTATTGTC
>1811498|reference Msp|length 30|copies 1
AAACGAGTTGTTCCCGGACTGGAAAGAACA
>1811498|reference Msp|length 58|copies 1
AAACGAGTTGTTCCCGGACTGGAAAGAACAGGGTGCCCCGCTGAATGTTCCAGTGACC
>1811498|reference Msp|length 46|copies 2
AAACGATAAATAATCCAATCGCGGCAAAGCCAAGACATTGCAGACC
>1811498|reference Msp|length 30|copies 1
AAACGATAAGAGACCGGTCAACAAGGCACG
>1811498|reference Msp|length 53|copies 21
AAACGCAATCCCCGATACTGGGGCAAAGACTTGATGGTCAATCGCGGGCGTTA
>1811498|reference Msp|length 30|copies 7
AAACGCACATAATCCGGATTTAAAGGATAG
>1811498|reference Msp|length 48|copies 7
AAACGCACATAATCCGGATTTAAAGGATAGCCACTTTGGATGGCTTTA
>1811498|reference Msp|length 32|copies 1
AAACGCAGAAACTCCGGATTATGATTATTGCG
>1811498|reference Msp|length 55|copies 3
AAACGCATCTTTGCCGGGGTGGAGCGTATTGTAAAATTTTATGGCCCCACTGAAG
>1811498|reference Msp|length 30|copies 1
AAACGCCACAACGCCGGCATGATCAGGTCA
>1811498|reference Msp|length 31|copies 1
AAACGCCACAACGCCGGCATGATCAGGTCAT
>1811498|reference Msp|length 51|copies 1
AAACGCCACAACGCCGGCATGATCAGGTCATTGCTGAGCATGATTGACAGT
>1811498|reference Msp|length 55|copies 1
AAACGCCCGGCGATTTATGTACAGGATCTGGCGACCGGACAACGTGAAAAACTGG
>1811498|reference Msp|length 45|copies 3
AAACGCCGCGTTTAGTCAGGTCAATTCGGGAATCCCGCATCATTT
>1811498|reference Msp|length 51|copies 1
AAACGCGGCAACATCCGGTCAAATGGGACCAGACGGGTACGCATCAGGCTT
>1811498|reference Msp|length 54|copies 3
AAACGCTATGGTGCCAATTTTGGTGCCAATCTGAAAGCCGGCAATTTGTCTGGT
>1811498|reference Msp|length 30|copies 1
AAACGCTGATACTCCGGTAGAAAAAGCAGT
>1811498|reference Msp|length 58|copies 1
AAACGCTGGTGACTGTCACCCAATGGGGCGACCTGAATCAGCCCAAAGGCTTTTTATT
>1811498|reference Msp|length 40|copies 1
AAACGCTGTATCAGTCTCGGTGACCAGAAAGGTCTCTATG
>1811498|reference Msp|length 42|copies 1
AAACGCTTTTCGGAAATTGCTATTGCCGGTAATCTGGTGCAT
>1811498|reference Msp|length 43|copies 1
AAACGCTTTTCGGAAATTGCTATTGCCGGTAATCTGGTGCATC
>1811498|reference Msp|length 53|copies 2
AAACGGAGTGTATAACATGGCTAAACCTTATTATGAATTTTTCTGTCCGGTCA
>1811498|reference Msp|length 27|copies 1
AAACGGCATTTCCACTCGATCCTTATC
>1811498|reference Msp|length 56|copies 3
AAACGGCGGCCAATTTTTGCGCCGGGATGAATTTCAATGCCGGTGGCAAAGCGGCT
>1811498|reference Msp|length 24|copies 1
AAACGGCTATTGCCCGGCACATAG
>1811498|reference Msp|length 31|copies 2
AAACGGCTATTGCCCGGCACATAGAAAGACT
>1811498|reference Msp|length 45|copies 1
AAACGGCTTAAAGGCGCATTTCAATGCCTTGGGCTGCCATATAGG
>1811498|reference Msp|length 31|copies 1
AAACGGCTTCAATCCGGCACTTCTCTAGGCT
>1811498|reference Msp|length 30|copies 2
AAACGGGAAACGCCCGGCACATTGATGGCA
>1811498|reference Msp|length 40|copies 1
AAACGGTACAGCTGCAAAAGCAGATTCTGGAAAATATGTG
>1811498|reference Msp|length 55|copies 1
AAACGGTACATTTCATTCTGAGCAGGCTTTGGCTTACGGCACCAAAGTTGTCGGT
>1811498|reference Msp|length 30|copies 12
AAACGGTATCAATCCGGGCGCCATACATCG
>1811498|reference Msp|length 51|copies 1
AAACGGTCAATTCCCAAGGCAATCCCTGAACATTCCGGCATCTTCGGTAAA
>1811498|reference Msp|length 51|copies 1
AAACGGTGTATGGAAGGCACATGAAAAATTGCCTTCACTTCGCGAACAGAC
>1811498|reference Msp|length 46|copies 1
AAACGTACCGGTGATATCGGTCTGTTCAAAATCACCTCTGAAGGTG
>1811498|reference Msp|length 54|copies 2
AAACGTACTGCTTCCGGAAGCTTATCTGGCCCAAGAACCAAAAGCGCAATAATC
>1811498|reference Msp|length 50|copies 2
AAACGTAGTGTTTCCAAGCCTTTTAGAAAAACCCAGGCATTGAATGGGCT
>1811498|reference Msp|length 51|copies 4
AAACGTAGTGTTTCCAAGCCTTTTAGAAAAACCCAGGCATTGAATGGGCTC
>1811498|reference Msp|length 42|copies 1
AAACGTATTCGTCCACTCGGTTCGGATACCGAAATTGATGTG
>1811498|reference Msp|length 54|copies 1
AAACGTCCGAAGAAAGTGGCGACCGGTTTGGGCCGCCTGGCTTCCATTACCTAT
>1811498|reference Msp|length 42|copies 2
AAACGTGACAATATGGGCAATGTGACCGGTATGCTGGGTGTA
>1811498|reference Msp|length 50|copies 1
AAACGTGATGTACAGCGTGCGGCCTTTAGTCTGCCGACACCAAAAGCAGG
>1811498|reference Msp|length 39|copies 4
AAACGTGCCTGTAACATACGGTCCGGTGAGTAGCTGATG
>1811498|reference Msp|length 41|copies 4
AAACGTGGCAACATCCAGGTGCCACCGGCATCAGGAATCAA
>1811498|reference Msp|length 42|copies 10
AAACGTGGCAACATCCAGGTGCCACCGGCATCAGGAATCAAG
>1811498|reference Msp|length 53|copies 4
AAACGTGTGAAAAAAAGCCTCTTTAGCAAGCTTGATCCGGATGCACAAAATGC
>1811498|reference Msp|length 40|copies 1
AAACGTTATTACGAACCTACACCTCAAGATATAGATGTCG
>1811498|reference Msp|length 50|copies 1
AAACGTTATTACTATCGTCTGGAAAGTTATCTGTTTGAAGGCTCTCAGGG
>1811498|reference Msp|length 57|copies 4
AAACGTTCTGCCTCTTCAATCGCGCCCTTCATACCTTTGGCCGGATCAGTCAAAACC
>1811498|reference Msp|length 31|copies 1
AAACGTTCTGCTACCCGGAGCCATGCGCTAC
>1811498|reference Msp|length 42|copies 1
AAACGTTCTGCTACCCGGAGCCATGCGCTACGCGAACGAGGA
>1811498|reference Msp|length 49|copies 1
AAACGTTGAAAAGCTGATTGTAGAAGGTGACCAGATCAAAGGTGTTATG
>1811498|reference Msp|length 41|copies 2
AAACGTTTTTCTATTTCAGGAGCATAACGTTGAACCCAACG
>1811498|reference Msp|length 45|copies 1
AAACTAAAAAAGCCACGTAATCACGTGGCTTTTTTATGGAATGTG
>1811498|reference Msp|length 47|copies 4
AAACTAAAGCAATCAATAAGGCAATTGGAATCCAGGTCAGTAATCTA
>1811498|reference Msp|length 48|copies 1
AAACTAATCTGTTCTGCAATTTTTGTAACCACCGGAACTACGACAGAG
>1811498|reference Msp|length 38|copies 1
AAACTAATGTCAACAGCATCGCGATCGTCGTGGTAGCG
>1811498|reference Msp|length 30|copies 1
AAACTATACTAATCCGGTCAAACCTGAAGA
>1811498|reference Msp|length 39|copies 13
AAACTATACTGTACGGAATGTCGTTTTAAGCACAGGCTG
>1811498|reference Msp|length 46|copies 4
AAACTATCCAAAACCGGATGGCAAGCTGACCTTTGACCGTCTGTCT
>1811498|reference Msp|length 62|copies 1
AAACTATTTGAAGCTTTGGAAATTAAAAACTTCGAATTTAATGCACAAGGTGTAGAACTGAA
>1811498|reference Msp|length 37|copies 1
AAACTCAAGCTGAAACCGAGCAGGCTGAAGTTTCCGT
>1811498|reference Msp|length 33|copies 1
AAACTCAATCAAGATGGTGTCTCAGGTATGGCA
>1811498|reference Msp|length 34|copies 1
AAACTCAATCAAGATGGTGTCTCAGGTATGGCAC
>1811498|reference Msp|length 38|copies 5
AAACTCAATCAAGATGGTGTCTCAGGTATGGCACATGC
>1811498|reference Msp|length 39|copies 1
AAACTCAATCAAGATGGTGTCTCAGGTATGGCACATGCC
>1811498|reference Msp|length 47|copies 1
AAACTCACCGGTATCCAGATGCAAATCAATGATGATTCCGCTATTCG
>1811498|reference Msp|length 42|copies 1
AAACTCATGCAGACTGCTGTATCTCAGGGTGTGGGTGCGATG
>1811498|reference Msp|length 42|copies 1
AAACTCATTCAGGCTGGGTCTATACCGCCTTTATTATTGATG
>1811498|reference Msp|length 52|copies 3
AAACTCGAATCGGTCCGGCCAGTTACACACATCGGATACCACACATTCATGA
>1811498|reference Msp|length 30|copies 2
AAACTCGATGGTGCCGGCGACCAGATAGGT
>1811498|reference Msp|length 42|copies 4
AAACTCGATGGTGCCGGCGACCAGATAGGTGTCGATATGAGA
>1811498|reference Msp|length 32|copies 2
AAACTCTGCTTCAGCCGGATCAAATCGCCAGG
>1811498|reference Msp|length 30|copies 3
AAACTGAACCGTACCGGGTTTGTCGGAGAC
>1811498|reference Msp|length 31|copies 2
AAACTGAACCGTACCGGGTTTGTCGGAGACT
>1811498|reference Msp|length 31|copies 4
AAACTGACCCAGACCCGGCGTTTCTGCTTCT
>1811498|reference Msp|length 42|copies 1
AAACTGACCGTGCCATGTTATGCGGTAGCCCTGCATTCCTAG
>1811498|reference Msp|length 45|copies 17
AAACTGACGAATGGACTTCTCAGCTTTTGGCGATTCGTGGTATTG
>1811498|reference Msp|length 54|copies 11
AAACTGAGTCCCTGCTACAGAGCGGAACTTTAGGCAACCGGATGAGGATCATCC
>1811498|reference Msp|length 31|copies 1
AAACTGATAACCACCCGGACCTTCCATACCG
>1811498|reference Msp|length 31|copies 2
AAACTGATAATCCACCGGACCTTCTACCGAA
>1811498|reference Msp|length 57|copies 1
AAACTGATCGGCACCGAATTTGTACCGGTCCCGGATAAAGGCGAAATCCGGATCAAG
>1811498|reference Msp|length 55|copies 10
AAACTGCACATCAATTGCAAAAACCGTGGGTGCTTGATCCGGTCGGTTATGGAAC
>1811498|reference Msp|length 56|copies 1
AAACTGCACATCAATTGCAAAAACCGTGGGTGCTTGATCCGGTCGGTTATGGAACA
>1811498|reference Msp|length 49|copies 1
AAACTGCATTTCAGACCGGCACAGTTCTACAAGGAACAGCATGTCCGTG
>1811498|reference Msp|length 40|copies 3
AAACTGCGATCGCACCGATTCGCCCGGAACTTGGCGGTGA
>1811498|reference Msp|length 45|copies 1
AAACTGCGCCGGTGAACGCTTGGTTCCTGGATGGTTTTGCGCCTT
>1811498|reference Msp|length 40|copies 4
AAACTGCGCTTTTCTGGTGGGGCAGCACGCCCGACCGCAG
>1811498|reference Msp|length 47|copies 1
AAACTGGATATTCGCCTGCATTTTGCCGAAGTTAAAGGTCCGGTCAT
>1811498|reference Msp|length 56|copies 1
AAACTGGATATTCGCCTGCATTTTGCCGAAGTTAAAGGTCCGGTCATGGACAAGCT
>1811498|reference Msp|length 49|copies 1
AAACTGGATGCAGTCTGGAATGATTTCTTTGCTCTGGCCCAACAGTACA
>1811498|reference Msp|length 31|copies 1
AAACTGGCAATTTACCGGTTCAAACTCTTCC
>1811498|reference Msp|length 30|copies 2
AAACTGGCGGTCACCGGAATCAGCTCATCC
>1811498|reference Msp|length 32|copies 2
AAACTGGCTGCTACTTGTGCAGCAATCACTGC
>1811498|reference Msp|length 31|copies 1
AAACTGGGCATCACCGGGCAAATCACCAATC
>1811498|reference Msp|length 53|copies 13
AAACTGGGTATTACATTCAGTTTGGTATCTGGTTTCAGTTGGTGTACCACCCG
>1811498|reference Msp|length 58|copies 2
AAACTGGTTGTTTTTCCAGGCATGTCGAAAATTCGGTTTGGATGCCACTGTTTCAGTC
>1811498|reference Msp|length 30|copies 7
AAACTGTCACGTGCCGGTTTGAAGTCTCCA
>1811498|reference Msp|length 47|copies 5
AAACTGTCACGTGCCGGTTTGAAGTCTCCAGATAAGCCTGTAGGTAG
>1811498|reference Msp|length 51|copies 2
AAACTGTTTGACCGGGTGATTGTCGCGACACCGACCACCAAAATTGAGGAG
>1811498|reference Msp|length 45|copies 3
AAACTTACCAGGGCTGGGTGATGGAAATTACCGAGGATGCGCTTC
>1811498|reference Msp|length 50|copies 1
AAACTTCACCTGAATAGAACACCACGCTTTGACCCGGGGTCACTGCACGT
>1811498|reference Msp|length 30|copies 4
AAACTTCATTTTACCGGCATCGATCAATTC
>1811498|reference Msp|length 10|copies 1
AAACTTCCAA
>1811498|reference Msp|length 53|copies 24
AAACTTCCATTTCCATTATTACATGTCGATACAGGCTGGAAGTTTAAAGACAT
>1811498|reference Msp|length 30|copies 1
AAACTTCGGGAACCCGGTATTTCTGGATGA
>1811498|reference Msp|length 45|copies 1
AAACTTCTGCATAAATTTCAACAGTTCACAAAATTAAAGCAATTA
>1811498|reference Msp|length 59|copies 2
AAACTTGAGAAACTTGACCCATCTCAACATTTCACCAAACCACCGGCACGTTTTACCGA
>1811498|reference Msp|length 60|copies 12
AAACTTGAGAAACTTGACCCATCTCAACATTTCACCAAACCACCGGCACGTTTTACCGAA
>1811498|reference Msp|length 51|copies 5
AAACTTGCCATCCAGGTATTGGCGCCATACACTGCAACCAAGGCATCCACC
>1811498|reference Msp|length 47|copies 13
AAACTTGCCGCTGTTTTATTTTCATGTTGACCGGATTCGCATTAATA
>1811498|reference Msp|length 37|copies 1
AAACTTGGCATCACTCGGCAGATATTGAAATTCCGGC
>1811498|reference Msp|length 46|copies 1
AAACTTGGCTATCAGATCATACTTTTTGCCGTTACCAATGGGACAG
>1811498|reference Msp|length 30|copies 1
AAACTTGTTTTATCCGGTCTTCTTCCAAGA
>1811498|reference Msp|length 44|copies 3
AAACTTTATCTTCATCATAAATGGTGTCGGTCCCATAACTGCTA
>1811498|reference Msp|length 59|copies 1
AAACTTTCAAGACTTTCACCACAAGATTCTAAAAGTGGAAGGCTTGTCATCAAAAAAAA
>1811498|reference Msp|length 53|copies 1
AAACTTTGATTGACATTTATCACTGCAAAAAAAGTAAGTTTTCCCCTTAAATT
>1811498|reference Msp|length 30|copies 2
AAACTTTGCCGCACCGGCATATGCGCAGCC
>1811498|reference Msp|length 30|copies 1
AAACTTTGCTTGCCCGGGACTTCAACTGCT
>1811498|reference Msp|length 56|copies 2
AAACTTTGCTTGCCCGGGACTTCAACTGCTGATGGATTTTAATGAGCTGGATTTCA
>1811498|reference Msp|length 51|copies 1
AAACTTTGGCACATGCAGGTCATCTGGCTTTGTATTTTATGCTGATTGCCC
>1811498|reference Msp|length 39|copies 1
AAACTTTGTCTATGAAATATGGCCGGTACGCTATGACAC
>1811498|reference Msp|length 40|copies 1
AAACTTTGTCTATGAAATATGGCCGGTACGCTATGACACG
>1811498|reference Msp|length 46|copies 1
AAACTTTGTGAAACCGGTGATGTCATCTTCAGGCAAAGGTCAGTCT
>1811498|reference Msp|length 53|copies 3
AAACTTTGTGAAACCGGTGATGTCATCTTCAGGCAAAGGTCAGTCTCGTGTTA
>1811498|reference Msp|length 48|copies 1
AAACTTTTCAGGTTGAATTGTAAGATGAAAACAGAAACCACTATTCAG
>1811498|reference Msp|length 43|copies 1
AAACTTTTCGCAGCCCGGATGCGTTTATGCTGACACATTTAAC
>1811498|reference Msp|length 43|copies 62
AAACTTTTTCAGGCGTTTATTTGCCGAAGGCGCATTTTCACAG
>1811498|reference Msp|length 48|copies 1
AAAGAAAACGGCGGAAAAGCCATTGCATTGCCAGTATCGGTTCCATCG
>1811498|reference Msp|length 30|copies 2
AAAGAAAACTATTCCGGTGGCCATCAAACA
>1811498|reference Msp|length 48|copies 1
AAAGAAAACTATTCCGGTGGCCATCAAACAGATTTTCTGGCGTATCCT
>1811498|reference Msp|length 49|copies 2
AAAGAAAACTATTCCGGTGGCCATCAAACAGATTTTCTGGCGTATCCTT
>1811498|reference Msp|length 45|copies 2
AAAGAAAGACTGGCCGGAACAGCTTGCCGAGCTGTCACATGACTT
>1811498|reference Msp|length 46|copies 3
AAAGAAAGCGGGTATCAGGCCGCAAAGAAAATAGGCAATGCCCATA
>1811498|reference Msp|length 43|copies 15
AAAGAAATGCATCGCATCTTCAACGGTCATCTGCAAGACATCG
>1811498|reference Msp|length 30|copies 1
AAAGAAATTAATACCGGTATTTATGCGGTC
>1811498|reference Msp|length 31|copies 2
AAAGAAATTAATACCGGTATTTATGCGGTCA
>1811498|reference Msp|length 61|copies 1
AAAGAAATTTATTTACCCGAAGGCGCACCAGAACATTTAAAAAATCGGGAAAAACTCTGGA
>1811498|reference Msp|length 64|copies 1
AAAGAACAATTCACTGACCAAGCCTTTCTCGAATGCAACGGTTTTCCCTGCAAGCTCTTTAACA
>1811498|reference Msp|length 52|copies 2
AAAGAACCAACCGGGAATTATTTGATCGCGGTTATCCGGCACCTTCAAAAGC
>1811498|reference Msp|length 46|copies 1
AAAGAACCGAGCGAATGATTGCCTGTCTCTTTATTTTCAACTTCCG
>1811498|reference Msp|length 50|copies 1
AAAGAACCGTGGCAACCAAAGAGTGGGTGGTGCCTAAATCGATACCAATC
>1811498|reference Msp|length 41|copies 1
AAAGAACGAAGATCACGTACCATACCGGTACCATGGCAGCG
>1811498|reference Msp|length 66|copies 1
AAAGAACGCCTGGTTCCGATGGGAAAAATGGCCTGTGAATGGGTGGGAAAATATCTGAATGAAGCC
>1811498|reference Msp|length 53|copies 1
AAAGAACGGCCCTTGTACTCCTTGTGGCAATTCATGCCGGATATCGCCCACTT
>1811498|reference Msp|length 31|copies 1
AAAGAACTGTTTATCCGGATATTGTGTTGCC
>1811498|reference Msp|length 52|copies 1
AAAGAACTGTTTATCCGGATATTGTGTTGCCTGACTATAAATAGCACTTTGC
>1811498|reference Msp|length 43|copies 1
AAAGAAGAACAAAATCAGAATTTGTGGCAGGAATACGACTACT
>1811498|reference Msp|length 13|copies 1
AAAGAAGAAGGCG
>1811498|reference Msp|length 45|copies 1
AAAGAAGACAAAAATCACGCCAATTAAACTGGCAGTGAACAGACC
>1811498|reference Msp|length 57|copies 1
AAAGAAGACCAAGATTGACAGATAAACCACATAGTTTTGCTGGAACAAAATCGGACC
>1811498|reference Msp|length 30|copies 1
AAAGAAGCGGTAGCCGGACAAAATTCCGAT
>1811498|reference Msp|length 31|copies 2
AAAGAAGCGGTAGCCGGACAAAATTCCGATG
>1811498|reference Msp|length 53|copies 5
AAAGAAGCTGTGTGAAGATGAGCATTTATATTTCACCCGGCGTTTCTTTAAGC
>1811498|reference Msp|length 54|copies 5
AAAGAAGCTGTGTGAAGATGAGCATTTATATTTCACCCGGCGTTTCTTTAAGCC
>1811498|reference Msp|length 47|copies 3
AAAGAAGGCGCCAAGTATCGTTTCTTCATTCCGGCAGAACTTGCCTA
>1811498|reference Msp|length 12|copies 1
AAAGAAGTCGTG
>1811498|reference Msp|length 49|copies 1
AAAGAATTCGGACAAGCGGTTTTCGGCCTGCACTTTGAGAATGTGTGCA
>1811498|reference Msp|length 34|copies 2
AAAGAATTGATACACGTCTTCATCTTCAGTACGG
>1811498|reference Msp|length 53|copies 5
AAAGACAATCACAGGGATAAAAATTGCAGTACCCATAGTGCCGAAAGCAAATA
>1811498|reference Msp|length 30|copies 1
AAAGACACGACTTCCGGTGCAGATACCAAT
>1811498|reference Msp|length 31|copies 1
AAAGACACGACTTCCGGTGCAGATACCAATA
>1811498|reference Msp|length 40|copies 1
AAAGACACGACTTCCGGTGCAGATACCAATATCCGTCAAA
>1811498|reference Msp|length 41|copies 1
AAAGACACGACTTCCGGTGCAGATACCAATATCCGTCAAAT
>1811498|reference Msp|length 52|copies 7
AAAGACAGCCTGAAAAAAGACAGTTATTCACTGTGTTTTAATGGCTTTAATG
>1811498|reference Msp|length 30|copies 1
AAAGACCAGATGACCGGTTTCGGCAAAGGC
>1811498|reference Msp|length 43|copies 1
AAAGACCGACGTACAGGCGGAACTGCAATATGATTTCATTGAT
>1811498|reference Msp|length 31|copies 1
AAAGACCGCATAGCCGGCATTTCTAGCAGAA
>1811498|reference Msp|length 46|copies 1
AAAGACGGATGGTACAGCGGAAGACCGCTGCGAATACCGACAACAG
>1811498|reference Msp|length 48|copies 27
AAAGACGGCTGTGTGCATGAAGGCTTTATTGCTTCACGTCAGGGCTTG
>1811498|reference Msp|length 38|copies 4
AAAGACGGTGAATTATTGTATGTGGGTAAAGCCAAAAA
>1811498|reference Msp|length 53|copies 1
AAAGACGGTGAATTATTGTATGTGGGTAAAGCCAAAAACCTGAAAAACCGGGT
>1811498|reference Msp|length 59|copies 3
AAAGACGGTGAATTATTGTATGTGGGTAAAGCCAAAAACCTGAAAAACCGGGTCTCCAG
>1811498|reference Msp|length 42|copies 6
AAAGACTCAAAACCGATCAGGGCTTCCGGTCTTAACCAGTTC
>1811498|reference Msp|length 41|copies 12
AAAGACTCTATTAAAGAGATGGCTGTGATTCGGCTTAACAT
>1811498|reference Msp|length 31|copies 1
AAAGAGAATAACTGCCGGGTTTATACAGTGA
>1811498|reference Msp|length 46|copies 2
AAAGAGATATTATTTAAAGCAGAATGTGATTCATTTGGATAACATA
>1811498|reference Msp|length 39|copies 6
AAAGAGCTGTTATCTTCACGGGCACGTTTAGTATCCAGA
>1811498|reference Msp|length 37|copies 1
AAAGAGCTTAATGGGGAGCAATAGCAGCAGCCTGGAT
>1811498|reference Msp|length 31|copies 1
AAAGAGTATTTTTCCCGGTTCTGCAAAAGCA
>1811498|reference Msp|length 16|copies 1
AAAGATAAAAAAGCCT
>1811498|reference Msp|length 46|copies 2
AAAGATAAAAGCATCCGATGTGTGATTTTAACGGGAGAAGCCCAGG
>1811498|reference Msp|length 51|copies 1
AAAGATAACCACCCGCATCGAGCAAAGTTGAATGCGTGCCTAATAACAGCA
>1811498|reference Msp|length 36|copies 1
AAAGATACCATTGTTTGGATGCAAAGTAATGCAGTA
>1811498|reference Msp|length 46|copies 1
AAAGATAGTCATCGGCAAACCACGTTTCTGGAACTCCTGATGAATC
>1811498|reference Msp|length 43|copies 14
AAAGATATATTCACCTGACATACTCAACTGCGGTAAAAGCGCA
>1811498|reference Msp|length 49|copies 1
AAAGATATGGGAATTGAACCATTTCTGCTGTCCAGTTCTTTAATCGGGG
>1811498|reference Msp|length 42|copies 1
AAAGATATTCAAAAGAAATATGGCGAGCCGACTGGTCAGGCA
>1811498|reference Msp|length 43|copies 37
AAAGATCACTCATTGTCGGCACAATATGAACATACAATTCTGG
>1811498|reference Msp|length 47|copies 1
AAAGATCCAAATCTGCCTTTTGAATTATTGCCATCCAACTGGCTTTC
>1811498|reference Msp|length 60|copies 1
AAAGATCCGCCATTTTATATTCCGGAATTTGAATTGAAAATGGCATGGTGCCCTTTATTG
>1811498|reference Msp|length 45|copies 3
AAAGATCCTTTTATTTTTACCGTTCATCATCAAGATCATTATCCG
>1811498|reference Msp|length 31|copies 1
AAAGATCTCTCCGAAGCTGATGTCGAAGCCC
>1811498|reference Msp|length 48|copies 1
AAAGATGAACTTTTACAACCGCTCCTGACCTGCTACCGTTCACTGATG
>1811498|reference Msp|length 30|copies 2
AAAGATGAATTGACCGGGCTCTATAATCGT
>1811498|reference Msp|length 59|copies 5
AAAGATGCCTTAAGGCCAAGTCTGGGTGATATCCCCACGGTTGAAAATTTTGATAGTTT
>1811498|reference Msp|length 50|copies 1
AAAGATGGCCGTAGCATTCAACATTCACATGATCCGGAAACTACAAAATT
>1811498|reference Msp|length 39|copies 1
AAAGATGGCGAAGCTGTAGAAGCAGGCGGTATTGTGGCG
>1811498|reference Msp|length 50|copies 1
AAAGATGTAGAGAAATCAATTTCTTTAGTCAAACAGGCTGCGGAATGGGG
>1811498|reference Msp|length 57|copies 2
AAAGATGTAGGTGGTCAATTCACTAACCGACAAGAAATTACCGGTAAGGACGGCGAA
>1811498|reference Msp|length 58|copies 3
AAAGATGTAGGTGGTCAATTCACTAACCGACAAGAAATTACCGGTAAGGACGGCGAAG
>1811498|reference Msp|length 51|copies 16
AAAGATTAAAAAGGATGTAAAAATGAAAACCACCCCGGGCACAGAAGACGT
>1811498|reference Msp|length 18|copies 1
AAAGATTATTATTGATGT
>1811498|reference Msp|length 47|copies 15
AAAGATTCTTACTGCAACAAAATTCAGTAAGGTTAAGATGACCAAGG
>1811498|reference Msp|length 59|copies 22
AAAGATTCTTACTGCAACAAAATTCAGTAAGGTTAAGATGACCAAGGAGCCAAAAGCCG
>1811498|reference Msp|length 53|copies 2
AAAGATTCTTCCAGAATGTAAGACTTGCCATTAAATTCACGGACATCCTTACC
>1811498|reference Msp|length 52|copies 11
AAAGATTTAAGTAAATCTTTTGGCATCATTGCGGTCTATGGTGGTTCATCTT
>1811498|reference Msp|length 36|copies 2
AAAGATTTCATGCTGCATGATCTGCATCATCGGGGT
>1811498|reference Msp|length 37|copies 1
AAAGATTTTTCGACCGGTACCTGTGAAATTGCTGAAG
>1811498|reference Msp|length 61|copies 3
AAAGCAAAAACCGGAATCTGTACCTGCTCTGCCATTTGCTTGAATTGCTCCCAGCCTAGCG
>1811498|reference Msp|length 59|copies 1
AAAGCAAAAATATACTAGTGAAATAAACTAAAAAGATGTTTGAGGGTTAAGGTAATGCG
>1811498|reference Msp|length 55|copies 1
AAAGCAAAAGTAAAGCTTTGAGGATTAATTTTGCTGTTTAGCATGATAGGGAAAA
>1811498|reference Msp|length 43|copies 2
AAAGCAAATACCGCACGACGGCCAATCCGGTCAGCGATAAAAC
>1811498|reference Msp|length 44|copies 2
AAAGCAAATACCGCACGACGGCCAATCCGGTCAGCGATAAAACC
>1811498|reference Msp|length 57|copies 1
AAAGCAAATATAAACCACCACAAATTTTTAAGGCCAGATAAGCCGAAGGTACTGCCA
>1811498|reference Msp|length 40|copies 2
AAAGCAACACAAATCATGGGACTAGTGTATTTAGCAACTT
>1811498|reference Msp|length 50|copies 1
AAAGCAACCGGTGCCTGCTCTTCACGCGACAGGCCAAACAGCATACGGCT
>1811498|reference Msp|length 53|copies 24
AAAGCAAGCTGAAGAAAATGCCAAAATTGGTCATGCTTTTCTGGCTGAAAATG
>1811498|reference Msp|length 30|copies 2
AAAGCAATATAGCCCGGGTCAGTTTTCACA
>1811498|reference Msp|length 31|copies 8
AAAGCAATATAGCCCGGGTCAGTTTTCACAG
>1811498|reference Msp|length 40|copies 2
AAAGCAATATTGTTACCCAGACCATCGACATGGAACTGAC
>1811498|reference Msp|length 49|copies 31
AAAGCAATCGCATGTTCCATAGTTTCAGTATCGCGAATTTCCCCGATCA
>1811498|reference Msp|length 39|copies 1
AAAGCAATTATGAAAGAGTTAGAAAACTTCTCCCCAACG
>1811498|reference Msp|length 43|copies 2
AAAGCACAATCCAAGATTTGAATCAGCCGGATACGTTTGATGC
>1811498|reference Msp|length 44|copies 7
AAAGCACAATCCAAGATTTGAATCAGCCGGATACGTTTGATGCT
>1811498|reference Msp|length 45|copies 1
AAAGCACGTCGGCAATAACAGTTTTGCTCAAGGCAAGCTGCTTGA
>1811498|reference Msp|length 56|copies 1
AAAGCACGTGGCGGTTTCCGTATGGGTCACGGTGAAATCAAGGACCATATGTTTCT
>1811498|reference Msp|length 45|copies 1
AAAGCACGTTCGGCAGCTAGCGCAATCACCGGCCCATCCGCCATC
>1811498|reference Msp|length 46|copies 7
AAAGCACGTTCGGCAGCTAGCGCAATCACCGGCCCATCCGCCATCG
>1811498|reference Msp|length 52|copies 9
AAAGCAGAAAGAAGCGAAGAAAAAACAACATCAAGTCCAGGTGAAAGAAATC
>1811498|reference Msp|length 21|copies 1
AAAGCAGACAGTGACGCCTTG
>1811498|reference Msp|length 30|copies 1
AAAGCAGCTTGATCCGGTTCAACGTCAGGC
>1811498|reference Msp|length 31|copies 1
AAAGCAGCTTGATCCGGTTCAACGTCAGGCT
>1811498|reference Msp|length 36|copies 2
AAAGCAGGATACCAGAACCCCGGTGCGTATCGGTCT
>1811498|reference Msp|length 30|copies 2
AAAGCAGGATCGGCCGGTTCTTGAGCTGAA
>1811498|reference Msp|length 46|copies 1
AAAGCAGGATCGGCCGGTTCTTGAGCTGAATCAGCTCAGTTTTATC
>1811498|reference Msp|length 45|copies 1
AAAGCAGGGGCTTATGCAATTCAAGGAATTGCAGCACGTTATATT
>1811498|reference Msp|length 44|copies 1
AAAGCAGGTTTTGGGGTAAGAATGACCCATAACCAGATCTGTAG
>1811498|reference Msp|length 44|copies 19
AAAGCAGTTTGCTGATGTGGAGCTTATTCTTCTTTGGCGTGAGC
>1811498|reference Msp|length 50|copies 1
AAAGCATATGCACGTCTGTTCCCGGGCGAACACTGGTAATTTTTTATACG
>1811498|reference Msp|length 51|copies 1
AAAGCATCACCGCCTACGATCTGGCCCTCATGACCCGGCAGCTATCTGTGC
>1811498|reference Msp|length 30|copies 3
AAAGCATCACCTACCGGAATCACTCCAACA
>1811498|reference Msp|length 31|copies 1
AAAGCATCACCTACCGGAATCACTCCAACAA
>1811498|reference Msp|length 48|copies 4
AAAGCATCACCTACCGGAATCACTCCAACAATTTCATATTTACCTTGC
>1811498|reference Msp|length 37|copies 1
AAAGCATCGGATGCCTCAAGCTTTACTTTTGGATCGG
>1811498|reference Msp|length 54|copies 1
AAAGCATCTACTACACGGCCTAAAAGTTCTGGACCAACCGGAACTTCTAATACA
>1811498|reference Msp|length 37|copies 1
AAAGCATGCGCAGTCCAGAGCCGGTTGCGCAGGCAGA
>1811498|reference Msp|length 39|copies 2
AAAGCATTATCGTATGAATCACCTGTCGTACCGACTGAT
>1811498|reference Msp|length 45|copies 8
AAAGCATTTGCGCCTTTAACTGAAATATCCCAACGATCATAAAGT
>1811498|reference Msp|length 34|copies 1
AAAGCCAAAAAACTGTCTAAACAGGCTGTGCATG
>1811498|reference Msp|length 55|copies 1
AAAGCCAAACAGTACCATTCAGATTGAAATTGAGCGGGCAGGAAAAACCATGATC
>1811498|reference Msp|length 58|copies 1
AAAGCCAATAATTTTAAAGGTGCCTATGACGCTTTAAATCAATTGGCCAGTCAAGGAA
>1811498|reference Msp|length 44|copies 3
AAAGCCACAACGCCATTTAGTGACCGTATTACCTGGTGCCAACC
>1811498|reference Msp|length 30|copies 1
AAAGCCAGACGGTCCGGCAAGAGCGAATTG
>1811498|reference Msp|length 39|copies 1
AAAGCCAGACGGTCCGGCAAGAGCGAATTGGTTTGTTCA
>1811498|reference Msp|length 51|copies 1
AAAGCCAGACGGTCCGGCAAGAGCGAATTGGTTTGTTCAATAGTATTTAAA
>1811498|reference Msp|length 30|copies 3
AAAGCCAGCAGAACCGGTGAAATCCCAAGT
>1811498|reference Msp|length 51|copies 1
AAAGCCATAAAAGCGTTCAATCAGATGTAAGCCTAGGTCGAACCAGGCCAG
>1811498|reference Msp|length 30|copies 1
AAAGCCATAATGACCGGCTTTAAAAAATAG
>1811498|reference Msp|length 31|copies 1
AAAGCCATAATGACCGGCTTTAAAAAATAGA
>1811498|reference Msp|length 48|copies 1
AAAGCCATTGATCAGGCTTTTCCTTTGCGTGGCGAACTGCGGGTGCAA
>1811498|reference Msp|length 43|copies 1
AAAGCCCAGGCACATCTGCATGCACCGAATCTCAGCGCTTTAA
>1811498|reference Msp|length 30|copies 1
AAAGCCCATTTTTCCGGTACTGTGATTGGA
>1811498|reference Msp|length 54|copies 6
AAAGCCCATTTTTCCGGTACTGTGATTGGAAATATAGCGCACTGGATCAATCGC
>1811498|reference Msp|length 59|copies 1
AAAGCCCCGTATTGCCGGGGCTTTTTTATTTTTTATTAGGTAGTCTTTATTACAAAACT
>1811498|reference Msp|length 45|copies 1
AAAGCCGACTAATTTGCTTCATTTTTATTTGAATCAATACGCTAT
>1811498|reference Msp|length 30|copies 1
AAAGCCGAGCTGCCCGGCCACATCCATGAC
>1811498|reference Msp|length 46|copies 2
AAAGCCGCAGAGCAAGTACTCACACGCGTAAATGAAAAATTTAATC
>1811498|reference Msp|length 52|copies 3
AAAGCCGTACTGATGGCAAAAGTCCAGGACGAAGCCGGTCATGCTTTGTATC
>1811498|reference Msp|length 41|copies 3
AAAGCCGTCACTCACATCAATGATCCGGCCAAGCATTTGCT
>1811498|reference Msp|length 56|copies 1
AAAGCCGTGGTTGAACAGGTTGAACAGGCTGCCCAGCAAATTTTGAAGCAACATTT
>1811498|reference Msp|length 54|copies 1
AAAGCCTAATTTTCTGCTCCCACAATATCTCCAAACACCAGCCAGAACGTGCCG
>1811498|reference Msp|length 57|copies 15
AAAGCCTCATTACTTTTTAAGGTTTCAAAATAATTGTGATCCGGATGTTCCGCGACA
>1811498|reference Msp|length 52|copies 2
AAAGCCTCCTGAACCAGATTCTTAAGATTAATCGTTTGCGTTGCTAATTGCC
>1811498|reference Msp|length 46|copies 1
AAAGCCTTCACAGCCCAAAGTGGTCAGTTTCTGAGTATAGGTCCAG
>1811498|reference Msp|length 48|copies 1
AAAGCCTTCTTTTCTTGACTCAAGCATTAATGCAGTACGATCTTCAAA
>1811498|reference Msp|length 49|copies 1
AAAGCCTTGTTGGTATTGTCCCAAACCAGATCTTCTACCAGATAAATTT
>1811498|reference Msp|length 51|copies 1
AAAGCGAAAACAAAACTCATCTTCCTGGAAAATGAGCTGGATCTCCCGACG
>1811498|reference Msp|length 30|copies 1
AAAGCGACCGATACCGGTCGCTTTTTTCAG
>1811498|reference Msp|length 45|copies 1
AAAGCGACCGATACCGGTCGCTTTTTTCAGCTTCGTGCTTTGTGT
>1811498|reference Msp|length 30|copies 2
AAAGCGACCTGAACCGGTCGCTTTTAAGCT
>1811498|reference Msp|length 31|copies 1
AAAGCGATACGTATCCGGGCCAAAAAATACC
>1811498|reference Msp|length 30|copies 1
AAAGCGATTGCGACCGGTCTGTCTTCCAAG
>1811498|reference Msp|length 49|copies 13
AAAGCGCAATTAAACTGGCCTTACGTGACTTTAAATTATCTGGGGTAGC
>1811498|reference Msp|length 50|copies 1
AAAGCGCAATTAAACTGGCCTTACGTGACTTTAAATTATCTGGGGTAGCA
>1811498|reference Msp|length 34|copies 16
AAAGCGCATAACTGAGTCCGGCAGAAGCATAACG
>1811498|reference Msp|length 47|copies 1
AAAGCGCATGGAATAAATCTGCATGAAGCGCTAGATTGTATTAATGC
>1811498|reference Msp|length 40|copies 1
AAAGCGCGGCTCATAACGGGCGAATACCTGCTGATGATTA
>1811498|reference Msp|length 68|copies 1
AAAGCGGCAAAGAAAATAATATCCTTGGGATTAGAAATACCTACCAGAAAACCGGTACGAAAGCCACC
>1811498|reference Msp|length 31|copies 1
AAAGCGGCAGCAGCCGGGTTCTCGGACTTCA
>1811498|reference Msp|length 45|copies 1
AAAGCGGCAGCAGCCGGGTTCTCGGACTTCATCAGAGCAAATAAT
>1811498|reference Msp|length 30|copies 1
AAAGCGGCCAGACCCGGGCCAATTTCCAGA
>1811498|reference Msp|length 31|copies 2
AAAGCGGCCAGACCCGGGCCAATTTCCAGAA
>1811498|reference Msp|length 30|copies 1
AAAGCGGGAAACCCCGGGCACGCTTTTGGC
>1811498|reference Msp|length 50|copies 2
AAAGCGGTGATCAAGGGACAATTAAACTCGCGAAAATCGGCTTAATCTTT
>1811498|reference Msp|length 42|copies 1
AAAGCGGTTCAGACTTTACAGGCAGCCTGGGAGCTTGGGAAT
>1811498|reference Msp|length 45|copies 1
AAAGCGTAACGCCAATGATTATATTGCACCTGATTATTTTCATGA
>1811498|reference Msp|length 32|copies 24
AAAGCGTACAGCAATAACCGCAATCTGCTGCT
>1811498|reference Msp|length 42|copies 19
AAAGCGTTTAAGGCAGAGTATCAGATCAAGCAGAATAGCTTG
>1811498|reference Msp|length 43|copies 1
AAAGCGTTTAAGGCAGAGTATCAGATCAAGCAGAATAGCTTGA
>1811498|reference Msp|length 45|copies 3
AAAGCGTTTACTTGATCTGAATACTTCATCACTGCAACACAATAC
>1811498|reference Msp|length 34|copies 1
AAAGCTATGCAGCCTTACCGGTAGAACTGCAACC
>1811498|reference Msp|length 42|copies 1
AAAGCTCCGTATTATTGCGCCCATGGAAGCGTGGCAGAGCGG
>1811498|reference Msp|length 57|copies 2
AAAGCTGAAAAATATGCGGATGCCCTCTTCTCTGCCAATCCCGGTGGCACGCGTACA
>1811498|reference Msp|length 30|copies 1
AAAGCTGAATAATCCGGATCAGAACTTTCC
>1811498|reference Msp|length 47|copies 6
AAAGCTGAATAATCCGGATCAGAACTTTCCGATGTTGCTGGCACATG
>1811498|reference Msp|length 40|copies 7
AAAGCTGACGCCGAATCTGTCTTTGCTGGATAGCCGCTGG
>1811498|reference Msp|length 39|copies 1
AAAGCTGATCCAGACCGGAAATGTCGATATATCAGAAGA
>1811498|reference Msp|length 30|copies 1
AAAGCTGCGCAGACCGGTCATATGGTGATG
>1811498|reference Msp|length 35|copies 1
AAAGCTGCGCAGACCGGTCATATGGTGATGTCGAC
>1811498|reference Msp|length 51|copies 6
AAAGCTGGAATACCATGCTGATAAAAACGCCGTCCCGGAATAATCAGCACC
>1811498|reference Msp|length 30|copies 2
AAAGCTGGCGCGGCCGGTAGCACAGCCAAT
>1811498|reference Msp|length 31|copies 1
AAAGCTGGCGCGGCCGGTAGCACAGCCAATA
>1811498|reference Msp|length 42|copies 1
AAAGCTGTGGATGCCAGTCTTTGAACAGCAGCAAGGTCAGAT
>1811498|reference Msp|length 59|copies 1
AAAGCTGTTTAGGTTTGGGTCGTCCGGGATGATTCCTTGTTTTTTGACAACAATAAGCG
>1811498|reference Msp|length 42|copies 2
AAAGCTTCATCATTTGTATTGCAACAAAATATTTATCGTGGT
>1811498|reference Msp|length 48|copies 5
AAAGCTTGCAAAAGGCTGAACAGCAATTACAGGCAGGCGTGGAACTGG
>1811498|reference Msp|length 30|copies 1
AAAGGAAATCAATCCGGTATCCATCGCATC
>1811498|reference Msp|length 51|copies 1
AAAGGAAATTGAGGCCGGAAAATTAGATAAAAATGAAGTTTTAACCGCGAC
>1811498|reference Msp|length 55|copies 1
AAAGGAATTTTCTGGGTCTGGTCAGGCAAAGTTGTCAATACAAAAACTTCTTCGC
>1811498|reference Msp|length 30|copies 16
AAAGGACATTAAGCCGGTATTGTTGCATCT
>1811498|reference Msp|length 55|copies 1
AAAGGACGCGATTGACGTTTTAACTGAAAATCATCCGCCGGATTAAAAGCCATAT
>1811498|reference Msp|length 48|copies 2
AAAGGAGAAACTTCCGGATCACCCCGATCAATTGAACGCGGTACATAA
>1811498|reference Msp|length 53|copies 2
AAAGGAGAAACTTCCGGATCACCCCGATCAATTGAACGCGGTACATAATATTC
>1811498|reference Msp|length 50|copies 1
AAAGGAGAAGATACCGGAATTTGTATTATTGATTCGACTAAATTGGTCGT
>1811498|reference Msp|length 49|copies 6
AAAGGATATTGTGAATCTTTAAATCATGCTGAATACCGATGAAACGGTA
>1811498|reference Msp|length 43|copies 1
AAAGGCAAAGATCAGGACATGCGGTCCGGAAATCGCCAGTAAA
>1811498|reference Msp|length 48|copies 1
AAAGGCAAAGTTGCCTTGATTACTGGTGGTGATAGCGGAATTGGCCGT
>1811498|reference Msp|length 49|copies 1
AAAGGCAAAGTTGCCTTGATTACTGGTGGTGATAGCGGAATTGGCCGTT
>1811498|reference Msp|length 66|copies 1
AAAGGCAATGCAGTCGTGCTTTTAACCGTTTGCAATGGAATTTCAGTTTTTACGCTTTGAATGCAG
>1811498|reference Msp|length 44|copies 6
AAAGGCAATGTCAATCTGTCCATTTCTTAAGGCACTAAACTGTT
>1811498|reference Msp|length 30|copies 4
AAAGGCAGATTTACCGGCACCTTTCACTTG
>1811498|reference Msp|length 30|copies 2
AAAGGCAGCTCTCCCGGTGATTACACTGGC
>1811498|reference Msp|length 51|copies 1
AAAGGCAGCTCTCCCGGTGATTACACTGGCTGCGCTTGGGGTCGTTTTCGG
>1811498|reference Msp|length 30|copies 4
AAAGGCAGCTTTACCGGCGCTGCTCAGGAC
>1811498|reference Msp|length 46|copies 1
AAAGGCAGTGGATTGTGTGCGGCGCAGCTCTGGATCAGCTTGATGC
>1811498|reference Msp|length 30|copies 2
AAAGGCATAAGAACCGGTAGCGAGAATCAA
>1811498|reference Msp|length 44|copies 5
AAAGGCATAAGAACCGGTAGCGAGAATCAACTTGTCAAAACTCA
>1811498|reference Msp|length 39|copies 2
AAAGGCATCGCAAATTTCATCACCTCACTCGGTTGCATG
>1811498|reference Msp|length 40|copies 23
AAAGGCATCGCAAATTTCATCACCTCACTCGGTTGCATGC
>1811498|reference Msp|length 30|copies 5
AAAGGCATTAAGACCGGGATCGTGGCGGAG
>1811498|reference Msp|length 31|copies 2
AAAGGCATTAAGACCGGGATCGTGGCGGAGC
>1811498|reference Msp|length 49|copies 6
AAAGGCATTAAGACCGGGATCGTGGCGGAGCGCATGGGCGGTCAGGTCA
>1811498|reference Msp|length 30|copies 3
AAAGGCATTCAAACCGGTGATATGGGTATC
>1811498|reference Msp|length 31|copies 2
AAAGGCATTCAAACCGGTGATATGGGTATCG
>1811498|reference Msp|length 36|copies 5
AAAGGCCAATTTGCCGGCTCCGGCAGGAATTTCAAT
>1811498|reference Msp|length 37|copies 1
AAAGGCCAATTTGCCGGCTCCGGCAGGAATTTCAATA
>1811498|reference Msp|length 57|copies 1
AAAGGCCAATTTGCCGGCTCCGGCAGGAATTTCAATAAATCTAAAATGGTTTTGCCA
>1811498|reference Msp|length 48|copies 20
AAAGGCCAGCGAGTACAGCAACCCCATCACGACGCGCAGATTGAACCA
>1811498|reference Msp|length 58|copies 2
AAAGGCCCAAAACAGGTTCTGTTTAATATTGCGCATGGTCGCCTGACTTAAACCAATG
>1811498|reference Msp|length 57|copies 2
AAAGGCGGTGTACTGGTAAATGGCGCGAATTCATTCCTTGCCGGTATTTTTAACACC
>1811498|reference Msp|length 49|copies 5
AAAGGCGTATTTGCCTAGTCTTTTTTCAAAGGCTTTTGTAACGGCTTGG
>1811498|reference Msp|length 42|copies 1
AAAGGCGTCGACAAGATCAGCCCTACCGGTCCCCAGAGGGTG
>1811498|reference Msp|length 45|copies 1
AAAGGCGTGTTGCTGTTGCAGTAGAATGCGGGCGATGATTTGTCC
>1811498|reference Msp|length 27|copies 1
AAAGGCTATGTGACCGGTCATATCGAA
>1811498|reference Msp|length 30|copies 10
AAAGGCTATGTGACCGGTCATATCGAAAAT
>1811498|reference Msp|length 46|copies 1
AAAGGCTCAGAACTGAATTTGAACGTGAAGATGTTGATGAAACTGA
>1811498|reference Msp|length 43|copies 1
AAAGGCTGAATCAACTCCGGTTGAGCCGGCAGCGGTCGAAACT
>1811498|reference Msp|length 32|copies 1
AAAGGCTGATCAAGCCGGTGCTTTGTATGCGG
>1811498|reference Msp|length 30|copies 1
AAAGGCTGCAATTCCGGTTTGTGCACGACC
>1811498|reference Msp|length 43|copies 1
AAAGGCTGTAGACGAAGGATTTGAAACTGGCTTTGCTCTGCAT
>1811498|reference Msp|length 39|copies 1
AAAGGGACAGCTATGCATACTTTCAGCAAGATAGCCCAG
>1811498|reference Msp|length 51|copies 1
AAAGGGGCAGCCAGTGAAGTTGAAGTGTTGCGTCTAAAACGTGAAGCCAAT
>1811498|reference Msp|length 39|copies 1
AAAGGGGCTCTTGTGGTCCAGGTACATTGGAAATAATCA
>1811498|reference Msp|length 47|copies 1
AAAGGGGGACTTGAAGAAATTATCTTCGTGACTTAAAGCTGACATCC
>1811498|reference Msp|length 35|copies 2
AAAGGGTACAACTTATCCAAAGCACAATCCAAGAT
>1811498|reference Msp|length 42|copies 1
AAAGGGTATTGCGAGGCATAGACTGTGGCAATCGAGCCACCC
>1811498|reference Msp|length 48|copies 1
AAAGGTACAGTGGCCGGAACTTTCTTGCACAGCATTTTTGAACATATC
>1811498|reference Msp|length 35|copies 1
AAAGGTCATAGCCACGTTTCAGCGCATGCTGCTGG
>1811498|reference Msp|length 36|copies 6
AAAGGTCATAGCCACGTTTCAGCGCATGCTGCTGGC
>1811498|reference Msp|length 42|copies 1
AAAGGTCCTCTTTATTACATCCAATCAAGGCATTGAACATGA
>1811498|reference Msp|length 46|copies 1
AAAGGTCGCAGTCGCCTGTTTCTCATTGACCACCTCATAGTTTTCT
>1811498|reference Msp|length 38|copies 1
AAAGGTGAAATGTCCGGTGGTCCGATGTACTACATCGA
>1811498|reference Msp|length 42|copies 1
AAAGGTGAAATGTCCGGTGGTCCGATGTACTACATCGAGCGT
>1811498|reference Msp|length 42|copies 1
AAAGGTGATCCCACGACGCGCAAACGGGTGCGTCAAGTGATC
>1811498|reference Msp|length 48|copies 3
AAAGGTGATCCCACGACGCGCAAACGGGTGCGTCAAGTGATCGAAACC
>1811498|reference Msp|length 41|copies 3
AAAGGTGATGATGTCATTTCGACTATTGCCAAAACCATCAA
>1811498|reference Msp|length 45|copies 1
AAAGGTGGATTTACCACCCATGTTGGGGCCGGTAATGATGGCCAT
>1811498|reference Msp|length 46|copies 3
AAAGGTGGATTTACCACCCATGTTGGGGCCGGTAATGATGGCCATG
>1811498|reference Msp|length 53|copies 6
AAAGGTGGCTTTAACTCGCTGCCAAAATTCACCTTCCCGGGTGGTTCGTTAAT
>1811498|reference Msp|length 54|copies 7
AAAGGTGGCTTTAACTCGCTGCCAAAATTCACCTTCCCGGGTGGTTCGTTAATT
>1811498|reference Msp|length 55|copies 41
AAAGGTGGCTTTAACTCGCTGCCAAAATTCACCTTCCCGGGTGGTTCGTTAATTG
>1811498|reference Msp|length 30|copies 2
AAAGGTGTAAAACCCGGCCCTGTGATGGCC
>1811498|reference Msp|length 53|copies 1
AAAGGTGTAAAACCCGGCCCTGTGATGGCCTTACGCGCAGATATGGATGCATT
>1811498|reference Msp|length 39|copies 12
AAAGGTGTCATTACCGGTATGGCGAAAGAAATGCTGATG
>1811498|reference Msp|length 53|copies 2
AAAGGTGTGTGTAACCTGCGTTTTGACGATACCAACCCGGATGCCGAAGAGCA
>1811498|reference Msp|length 38|copies 1
AAAGGTGTTATGGTCAATGGTCAGGTGCTCACAGCAGA
>1811498|reference Msp|length 30|copies 2
AAAGGTGTTTGCGCCGGGAGTGGTGCAAGC
>1811498|reference Msp|length 31|copies 1
AAAGGTGTTTGCGCCGGGAGTGGTGCAAGCC
>1811498|reference Msp|length 49|copies 2
AAAGGTTCCAGAGTCTTTTTCACCACAATATTATCGCCGAGCAATGGAA
>1811498|reference Msp|length 50|copies 3
AAAGGTTTAACTTTCGGTGGTTCATTGGCACGTCCGGAAGCAACGGGTTA
>1811498|reference Msp|length 44|copies 1
AAAGGTTTTGCTTTTGTAGAAATGCCACATGGCCGTGAAGCAGT
>1811498|reference Msp|length 53|copies 5
AAAGTAAAAAATCTGCTATTGGTGGCACCAGCTAATCCGGCACGATTTGGGGA
>1811498|reference Msp|length 63|copies 1
AAAGTAAAAGATCCTTTCTGGCTTTGAAAGGTTTCCCCACAAACGAATGACTCAAAACCAGAA
>1811498|reference Msp|length 54|copies 1
AAAGTAATTGCAGGCTAAAAAAGCCAATTCGGTGAGAACAAAGTACTTCTTTAC
>1811498|reference Msp|length 40|copies 106
AAAGTAATTTCATCGGCACCTTGTTCATTATAACGGCGCG
>1811498|reference Msp|length 42|copies 1
AAAGTACAGCAGGCGGTGGCGGAATTGGCTTGACCCGTTGTG
>1811498|reference Msp|length 51|copies 1
AAAGTACCCAGCTCCAAATACAGCTGGTCCTGCGCAAGTGGTGTGCTTGGG
>1811498|reference Msp|length 44|copies 1
AAAGTACCCATCAGGGTTTTACCTTCACCGGTACGCATTTCTGC
>1811498|reference Msp|length 48|copies 1
AAAGTAGAATCCGTGAGCAGGTCGAATTGCCTGAACCGTTATCTCTGG
>1811498|reference Msp|length 45|copies 12
AAAGTAGCGGTTGCAGTAACACCTGCGCCTGAACATCAACTGGTA
>1811498|reference Msp|length 51|copies 22
AAAGTAGGCCACGCCATGTTCGGTCGAGCGAATCCCGGCAAATAAGGGAAT
>1811498|reference Msp|length 52|copies 1
AAAGTAGGCCACGCCATGTTCGGTCGAGCGAATCCCGGCAAATAAGGGAATG
>1811498|reference Msp|length 54|copies 1
AAAGTATGGTTGACCACGCCTTCAGAAGAATTTTCTACCGGCACCAGACCATAA
>1811498|reference Msp|length 48|copies 4
AAAGTATTATCAAAAAACTTGCTGAACAGAGTGATGTAGTCATTGAAA
>1811498|reference Msp|length 57|copies 1
AAAGTATTCGGCAAATATCGCTAGCACAGTTTGACCAAGCCCGGTCTTACCAGAAGG
>1811498|reference Msp|length 39|copies 2
AAAGTATTGCTCACTGGCTGACGCGCCGTTTTCACCTAA
>1811498|reference Msp|length 43|copies 1
AAAGTCAAACAACCACTGACCAAAATCGCTCATTAAAATGGCG
>1811498|reference Msp|length 41|copies 1
AAAGTCACATCATGTCGGTAACCATCTATTTGAAAGACATT
>1811498|reference Msp|length 45|copies 1
AAAGTCAGCGTCTTTGGGGACTATGTGCGTGGCAAGATTGAAGCT
>1811498|reference Msp|length 52|copies 2
AAAGTCAGTTTGATTTAATCAAGGGGCAGACTTTATCCAGTCTGGATCGTCC
>1811498|reference Msp|length 31|copies 2
AAAGTCATTTAGCACCGGGCTTGCATCCATT
>1811498|reference Msp|length 47|copies 18
AAAGTCCAGGTCTACATCCGGATATTGCATCCGGTATTGATTGAGTA
>1811498|reference Msp|length 31|copies 1
AAAGTCCGCGAAACCCGGGCCGAATGGCTGG
>1811498|reference Msp|length 57|copies 1
AAAGTCCGGTTCATGACTTTTTGTTGTTTCGATGATTTTAGTAGCCTTAAAACTTTA
>1811498|reference Msp|length 52|copies 1
AAAGTCCTGTGATTCTTTATTCTGAACCACCAGTACACCCATGACCTTACGG
>1811498|reference Msp|length 53|copies 7
AAAGTCCTGTGATTCTTTATTCTGAACCACCAGTACACCCATGACCTTACGGC
>1811498|reference Msp|length 32|copies 1
AAAGTCCTTTATCACCGGTTAATTCAGCAACA
>1811498|reference Msp|length 50|copies 1
AAAGTCCTTTATCACCGGTTAATTCAGCAACAGGAGTATTCCAGCGGTAT
>1811498|reference Msp|length 53|copies 9
AAAGTCGCATCTTCAATCAAACAGGCGATGGTGGTTCCGGGTTCGGGTCTGGT
>1811498|reference Msp|length 50|copies 1
AAAGTCGGAATTCATCAAATTCGACAATTTGACCTTCAATATCCATGACC
>1811498|reference Msp|length 45|copies 1
AAAGTCGGTTCACTTCAAGTCTATATGCCGGTGACTCAACCTGCA
>1811498|reference Msp|length 30|copies 1
AAAGTCGTGATGACCGGATTGGTTTGTTAT
>1811498|reference Msp|length 31|copies 2
AAAGTCGTGATGACCGGATTGGTTTGTTATA
>1811498|reference Msp|length 56|copies 1
AAAGTCTATGTTCAGGGGGAAGCTGGCTCGCGTATGATGCCGGAAGATCTGGACCA
>1811498|reference Msp|length 46|copies 1
AAAGTCTTAAAGCGTTTGCGTACTTCAGGATCTTCAATTGCGGTGC
>1811498|reference Msp|length 57|copies 1
AAAGTCTTATAGCTTAATTTTCAGTTGGGTTCGAGCATAAAAAATGAGGACTTGATC
>1811498|reference Msp|length 30|copies 1
AAAGTCTTTGCACCCGGTTTTTATGCAAAG
>1811498|reference Msp|length 36|copies 3
AAAGTCTTTGCACCCGGTTTTTATGCAAAGCAGGAT
>1811498|reference Msp|length 56|copies 1
AAAGTCTTTGCACCCGGTTTTTATGCAAAGCAGGATACCAGAACCCCGGTGCGTAT
>1811498|reference Msp|length 50|copies 1
AAAGTGAATACCATCCGGGATGATAATATTACTTTTGATGATATTTCTGC
>1811498|reference Msp|length 37|copies 4
AAAGTGACCAAGGCATTCACCGGTGCAGACTGCTTAT
>1811498|reference Msp|length 38|copies 4
AAAGTGACTGAGCTGCTGACGATAAATCGCACGTTGTT
>1811498|reference Msp|length 49|copies 7
AAAGTGACTGAGCTGCTGACGATAAATCGCACGTTGTTCTTCCTCGCCC
>1811498|reference Msp|length 43|copies 1
AAAGTGATCGTACAAGGCCGTCATGAAAATCTGTTTATTGTAG
>1811498|reference Msp|length 38|copies 1
AAAGTGCACGTCTGGCTTATCTAGGGATATTAGATTTA
>1811498|reference Msp|length 45|copies 1
AAAGTGCATTGCATGATGCCAAACCGGAATTACAGGAAAAATTCA
>1811498|reference Msp|length 30|copies 3
AAAGTGCGTAACGCCGGAATTTCAAAACCG
>1811498|reference Msp|length 55|copies 1
AAAGTGCGTAACGCCGGAATTTCAAAACCGACGAAGGCACAATACAGCAGTACAC
>1811498|reference Msp|length 41|copies 1
AAAGTGCGTGTCCAGATTGATGATCAAAATGGTACCCAGCT
>1811498|reference Msp|length 43|copies 3
AAAGTGCTGCATGAATGACGCGTGGCTTAAATGCAAGGGCCAA
>1811498|reference Msp|length 45|copies 1
AAAGTGCTGGACGCCGGGAAAGTCTTAAAGATGCCTTAAGGCCAA
>1811498|reference Msp|length 51|copies 1
AAAGTGCTGGACGCCGGGAAAGTCTTAAAGATGCCTTAAGGCCAAGTCTGG
>1811498|reference Msp|length 46|copies 1
AAAGTTAATCGAGTCGGCAATCGCACCAGTAAAGTCTTCAGATACT
>1811498|reference Msp|length 56|copies 5
AAAGTTACTCCACAGCAATTACAGCCGATTAAGCCTTGGCAAGTACAGCAATGGGG
>1811498|reference Msp|length 60|copies 5
AAAGTTCAAAGAACATGCCTGGAAGCAGTATCAACAACAACATCCGGCCAAAGCCAAGCA
>1811498|reference Msp|length 61|copies 1
AAAGTTCAAAGAACATGCCTGGAAGCAGTATCAACAACAACATCCGGCCAAAGCCAAGCAA
>1811498|reference Msp|length 40|copies 1
AAAGTTCAACTGATACTCTTGACCGTTGGGATGCGTATAG
>1811498|reference Msp|length 30|copies 3
AAAGTTCAGGAAGCCGGCATCATCCCCAAT
>1811498|reference Msp|length 32|copies 1
AAAGTTCAGGAAGCCGGCATCATCCCCAATCA
>1811498|reference Msp|length 50|copies 2
AAAGTTCAGGAAGCCGGCATCATCCCCAATCAACGAGCCGCCCGGAAAGG
>1811498|reference Msp|length 46|copies 2
AAAGTTCATGACGCAGGTCGCCGAGCCTTTAATTCCCATTTTATGT
>1811498|reference Msp|length 45|copies 8
AAAGTTCTGCTGCATTTGTGCGATGAGCTGATCTTTTTCAGTCCA
>1811498|reference Msp|length 30|copies 1
AAAGTTCTGGATTCCGGGGCACGTGGTTCA
>1811498|reference Msp|length 55|copies 8
AAAGTTCTGGATTCCGGGGCACGTGGTTCAACCACGACCTTTGCTGAACGTGGCA
>1811498|reference Msp|length 31|copies 1
AAAGTTCTTATGACCCGGCAGCGACCAGTAG
>1811498|reference Msp|length 47|copies 1
AAAGTTGGACAGGCGTGCCAACAGTTTTTCGGCATAGTCATCGCGCA
>1811498|reference Msp|length 48|copies 2
AAAGTTGTGGCACTTTGTCTGGCAATGGAAACTGGTAGTCTGGATCAG
>1811498|reference Msp|length 30|copies 1
AAAGTTTGACCATCCGGTGTGAAAGTCAGC
>1811498|reference Msp|length 31|copies 1
AAAGTTTGACCATCCGGTGTGAAAGTCAGCA
>1811498|reference Msp|length 51|copies 1
AAAGTTTGACCATCCGGTGTGAAAGTCAGCATGTCCGGCAAGGCACCCACC
>1811498|reference Msp|length 31|copies 1
AAAGTTTGTCGATCCGGTACAGCTGGAATTA
>1811498|reference Msp|length 30|copies 1
AAAGTTTGTCTTGCCGGATATTTACTGACA
>1811498|reference Msp|length 62|copies 3
AAAGTTTTAAAAACAGTATTTCCGGCGGCTGAAACCGGTTTTGATCCGGGTTATATCCATGA
>1811498|reference Msp|length 49|copies 5
AAAGTTTTCAATGTCCATGGTATCCATGACCTGACCGCCCATGCGTTCA
>1811498|reference Msp|length 48|copies 1
AAAGTTTTGCATGATAGGTGTTGTATACAACCCGGCCTTGATCAGCTG
>1811498|reference Msp|length 61|copies 1
AAATAAAAAAACCTGAGTCCTAACAGTTAAAATATGAGTGCAAACAAACACTTTAACGACC
>1811498|reference Msp|length 13|copies 1
AAATAAAACGGCT
>1811498|reference Msp|length 44|copies 1
AAATAAAAGCGCAATTGCGACATGAATTGTAGCTTTAGTCATGA
>1811498|reference Msp|length 44|copies 1
AAATAAACGATATGGCCGAGTGTATGCCCGGGTACAGCAATCAC
>1811498|reference Msp|length 31|copies 1
AAATAAAGAAACTACCGGTGCCCGGACCAAA
>1811498|reference Msp|length 32|copies 1
AAATAAAGAAACTACCGGTGCCCGGACCAAAG
>1811498|reference Msp|length 38|copies 4
AAATAAAGAAACTACCGGTGCCCGGACCAAAGATACCA
>1811498|reference Msp|length 40|copies 11
AAATAAAGCGCCTGCCGGATCGCGCGGTGGATGCAGATAG
>1811498|reference Msp|length 30|copies 4
AAATAAAGGCATGCCGGCATTAACCGAGTT
>1811498|reference Msp|length 59|copies 12
AAATAAATAAAAGTCAATGAATTAACTTGAACAAAAAGTTGAAAGGAGTGATTAAAACT
>1811498|reference Msp|length 56|copies 1
AAATAACAAAGTTGCCCATGTTTGATTATAAATACAACAATTATGCTTTATCTAAA
>1811498|reference Msp|length 51|copies 6
AAATAACAGCTTTGGCTTATTCAAACAATGCTGAAATTTTCAGGCAGATGC
>1811498|reference Msp|length 52|copies 1
AAATAACATTTAAAAATTAAAACCAGTTCTCTCCGCCTAAGCAAAAGCTTAG
>1811498|reference Msp|length 44|copies 1
AAATAACGCGGATTCTGAGGCTCTACTGTGGCACGCCAGTCTTC
>1811498|reference Msp|length 40|copies 1
AAATAACGGAAATGGTCAATAGCCAGCGGAATATCGGCAG
>1811498|reference Msp|length 51|copies 1
AAATAACGGCATTGCCACTGTTACACTGAATCGTCCGGATAAACGCAATGC
>1811498|reference Msp|length 48|copies 3
AAATAACTACCTTGGTGATTTTGATGCTGTTCCGGCAGAAGTCTGGGA
>1811498|reference Msp|length 43|copies 1
AAATAACTATAGCGGAACATCAGGTTCATGGCAGTGCTAGCTG
>1811498|reference Msp|length 30|copies 4
AAATAACTGCACACCGGTTTAAGATACAAA
>1811498|reference Msp|length 31|copies 2
AAATAACTGCACACCGGTTTAAGATACAAAT
>1811498|reference Msp|length 37|copies 1
AAATAACTGCACACCGGTTTAAGATACAAATCCAATG
>1811498|reference Msp|length 39|copies 3
AAATAACTGCACACCGGTTTAAGATACAAATCCAATGAG
>1811498|reference Msp|length 49|copies 1
AAATAAGAAAGACCATTTTGAGAAATATACTGACCTCTTCATCCCTTCT
>1811498|reference Msp|length 51|copies 5
AAATAAGAACTTTTGTATTGTTATTAATTCGAAACCGGTTTTTTTGTTCAT
>1811498|reference Msp|length 52|copies 2
AAATAAGAACTTTTGTATTGTTATTAATTCGAAACCGGTTTTTTTGTTCATC
>1811498|reference Msp|length 57|copies 15
AAATAAGATGTCAGAATTAAATTTCTCAAAACTGGTAGAACCGGTTGCAGTTGATCA
>1811498|reference Msp|length 30|copies 2
AAATAAGATTTCACCGGTGCTGCAATCTCT
>1811498|reference Msp|length 31|copies 1
AAATAAGATTTCACCGGTGCTGCAATCTCTG
>1811498|reference Msp|length 37|copies 6
AAATAAGATTTCACCGGTGCTGCAATCTCTGAATCAG
>1811498|reference Msp|length 42|copies 1
AAATAAGCGGAAAATCAACATCACCCGGCTATTGTTATTGAT
>1811498|reference Msp|length 48|copies 2
AAATAAGGAAGAATGCCATGTCACTCGTGCGCTTGGAAAAAAATAACG
>1811498|reference Msp|length 50|copies 1
AAATAAGGATGTCCCATGTTCAAATAAAGGCTCAATCAGTTCAAGATTAC
>1811498|reference Msp|length 30|copies 2
AAATAAGTACGATCCGGAAACATGGGTGGG
>1811498|reference Msp|length 47|copies 1
AAATAAGTACGATCCGGAAACATGGGTGGGGTATAGGTATACATCCC
>1811498|reference Msp|length 30|copies 2
AAATAAGTGAAAGCCGGAGCAAAGGCTCGC
>1811498|reference Msp|length 41|copies 1
AAATAATACCGAACCAGATCAGCCAGAGCATAAGCGTACGG
>1811498|reference Msp|length 45|copies 1
AAATAATATTGGTTTTCTGTGCGGCATCCGGCACGATCGCATTAA
>1811498|reference Msp|length 40|copies 3
AAATAATCCGGACTATCACCAATGCTGGCCAGTGTGGCAT
>1811498|reference Msp|length 47|copies 1
AAATAATCTGGAACTGGTCGTGCCGGCACTGAAAATGATCTTCACCT
>1811498|reference Msp|length 42|copies 8
AAATAATGATACGGATCGGAATAGAGTTCACCGCTTTTGGCA
>1811498|reference Msp|length 40|copies 1
AAATAATGCTGAATCTTTTGCCAAGGAGTATGTAATGCTG
>1811498|reference Msp|length 45|copies 9
AAATAATTACCACGGTCAATAGAAGAATCAAACTTGGTTCCATCT
>1811498|reference Msp|length 30|copies 3
AAATAATTGTGATCCGGATGTTCCGCGACA
>1811498|reference Msp|length 30|copies 1
AAATACAAAATCACCGGTAACTTAACCGTA
>1811498|reference Msp|length 39|copies 6
AAATACAGAAATGTGATCTACTCCGGCATTGGTCCGGGT
>1811498|reference Msp|length 40|copies 1
AAATACAGAAATGTGATCTACTCCGGCATTGGTCCGGGTA
>1811498|reference Msp|length 58|copies 1
AAATACAGATTTTTGATTGAAATTCCACACAAAGCCTATATAAATAGACTGTACAAAC
>1811498|reference Msp|length 51|copies 1
AAATACAGCCCGAAAAAACTCTATGCCATTGATCAGGATGCTAAACGTTTA
>1811498|reference Msp|length 50|copies 2
AAATACAGCGTGAGAAGTTGATACGGAAAAATTCCGGATACCAGCGACCA
>1811498|reference Msp|length 50|copies 8
AAATACAGGTGAGTTGCTTAGCACCTGTTTCTTTTAGTGCTGTAATCAGG
>1811498|reference Msp|length 51|copies 1
AAATACAGGTGAGTTGCTTAGCACCTGTTTCTTTTAGTGCTGTAATCAGGG
>1811498|reference Msp|length 46|copies 1
AAATACAGTCAGGGCAGTGATTATGCTTTCCGGGTCGGCGGTGAAG
>1811498|reference Msp|length 31|copies 2
AAATACCAAACCTTCCGGTCCTAAATCACCA
>1811498|reference Msp|length 53|copies 1
AAATACCATAGTTAGCGGTTGAGAGATTATTCACCTCTAGTTAAACTAAGGAA
>1811498|reference Msp|length 41|copies 2
AAATACCCGTGCTCCGGAACCCAGAACTGCGATATCGAGCC
>1811498|reference Msp|length 42|copies 1
AAATACCGAGACAAAGCAGCCCATCAAGATAAAACCTTGCAG
>1811498|reference Msp|length 37|copies 1
AAATACGATATTTTTATCATTCGACATATTCATCGCC
>1811498|reference Msp|length 51|copies 1
AAATACGCATTACCAGTTTTTCACCAAAAGCTGTCGGTAAGGTCGACAGGC
>1811498|reference Msp|length 41|copies 1
AAATACGCTCTTGCGGCGCACGCTCGGTTTTAAATAGATAG
>1811498|reference Msp|length 46|copies 1
AAATACGCTGTATGCAGCATTTGACGGCATTCATTTTCGTCTTTCG
>1811498|reference Msp|length 42|copies 6
AAATACGTCCCTTAAAGCTGCCCTCTTTACGCGTAGCCTCCT
>1811498|reference Msp|length 50|copies 11
AAATACGTGAAAACTGTTCTGCTGATGGCGATACCGGCAAAGACACCCAG
>1811498|reference Msp|length 51|copies 1
AAATACGTGAAAACTGTTCTGCTGATGGCGATACCGGCAAAGACACCCAGC
>1811498|reference Msp|length 54|copies 1
AAATACTCTGGGTAATTTCAGGTCGTCGTTGCACTGCCCGGTGTACGGCTTCCA
>1811498|reference Msp|length 60|copies 1
AAATACTGGAAAATTACATGGTTTAAGCTGGATTTTTAAGCAATTCCAGAATTGCTTCTA
>1811498|reference Msp|length 45|copies 1
AAATACTTGCTGTTGCACTACAGAGTAAAATCAGCATCGGGATTG
>1811498|reference Msp|length 31|copies 2
AAATAGAAGTTGGCCCGGGACTCATTGCGCC
>1811498|reference Msp|length 40|copies 5
AAATAGAATGTTCCATAGCGAATATTGGTATTCATATCGG
>1811498|reference Msp|length 48|copies 1
AAATAGCTCATTTAAATGTTCTTCGACTTTGCCGGTGCCCATACCCAG
>1811498|reference Msp|length 52|copies 1
AAATAGCTTTCGGGGAGAACCAGCTATCACCAAGTTTGATTAGCCTTTCACC
>1811498|reference Msp|length 48|copies 1
AAATAGGCGGAGTATTTCCCACATAGCCATAATCCACTGCACCGACTG
>1811498|reference Msp|length 48|copies 16
AAATAGGGTGCGTTTGACATCGACTCCATCCCGCCTGCAACCACAATC
>1811498|reference Msp|length 47|copies 3
AAATAGTAAAAAAAGTCGCAATGATTAAAGCCGGAATAATCAGGTAA
>1811498|reference Msp|length 57|copies 1
AAATAGTAATAACTTAAAGTCGCGCGGGTAGGGGTGTCCAGACCAAATACAATACTC
>1811498|reference Msp|length 47|copies 3
AAATAGTGTGCCAGTTCAAAGCTGGCGCGGCCGGTAGCACAGCCAAT
>1811498|reference Msp|length 48|copies 5
AAATAGTGTGCCAGTTCAAAGCTGGCGCGGCCGGTAGCACAGCCAATA
>1811498|reference Msp|length 30|copies 2
AAATAGTTCCAGCCCGGTGTGGGTTCGGGT
>1811498|reference Msp|length 61|copies 2
AAATAGTTCCAGCCCGGTGTGGGTTCGGGTATTCGGCTGATACAAATAAGCCTGTCCCAGC
>1811498|reference Msp|length 33|copies 1
AAATAGTTCGTCATGCCGGAAGATTAACAATAA
>1811498|reference Msp|length 32|copies 1
AAATATAATCTACTCCGGTACTCGCGACTTCA
>1811498|reference Msp|length 38|copies 1
AAATATAATCTACTCCGGTACTCGCGACTTCACGTAAA
>1811498|reference Msp|length 26|copies 1
AAATATACTCCGGAAGACCAAGAACA
>1811498|reference Msp|length 30|copies 8
AAATATACTTTAACCGGAATACGTTGATAT
>1811498|reference Msp|length 39|copies 3
AAATATACTTTAACCGGAATACGTTGATATTCATCGCCT
>1811498|reference Msp|length 30|copies 2
AAATATAGATAAGCCGGCATGATTGAATCG
>1811498|reference Msp|length 31|copies 1
AAATATAGATAAGCCGGCATGATTGAATCGG
>1811498|reference Msp|length 49|copies 1
AAATATAGCTGAAATGCTTGTCGGTATTTCCACCGGTGCCATGAATCAA
>1811498|reference Msp|length 47|copies 1
AAATATCAACACTGAAGCCCGCCTGTTTGAGATATTTGGCCACAAGA
>1811498|reference Msp|length 31|copies 1
AAATATCAGGGTCCCGGTCTGAGAGCCTTTA
>1811498|reference Msp|length 46|copies 1
AAATATCCACCCATGAATAAACCCAGGCCCCGGAAGAACATGAGGA
>1811498|reference Msp|length 56|copies 1
AAATATCCTGAAAAGTTTTGATGTATTTTTTATGCAGTGGTTTATTTTCATAATTA
>1811498|reference Msp|length 59|copies 2
AAATATCCTGAAATTAAAGTCCAGATGATGATCACCAATCGCCGGGTCGATATTATCAA
>1811498|reference Msp|length 44|copies 1
AAATATCCTGTGATCCGGAGATGTCTGAATGGGGAAACCCACTT
>1811498|reference Msp|length 30|copies 1
AAATATCGCAGTGCCGGTACGGTTGAGTTT
>1811498|reference Msp|length 31|copies 1
AAATATCGCAGTGCCGGTACGGTTGAGTTTA
>1811498|reference Msp|length 44|copies 5
AAATATCGCAGTGCCGGTACGGTTGAGTTTATTTATGATGCAGT
>1811498|reference Msp|length 48|copies 2
AAATATCGCTCGGCTTTGGGATCTGGGTCAACAGGCCAAAACGCATCA
>1811498|reference Msp|length 36|copies 1
AAATATCTACGCTGCCGGTGATGTAATCGGTTGGCC
>1811498|reference Msp|length 44|copies 3
AAATATGCCCTCCTCCAATCTGTTTATTGAGTCCTTGCTCCATC
>1811498|reference Msp|length 49|copies 1
AAATATTATGCTCGGCAAAAGCCTGAATCACCCGTTCCTGCACCGCACT
>1811498|reference Msp|length 50|copies 10
AAATATTATGCTCGGCAAAAGCCTGAATCACCCGTTCCTGCACCGCACTG
>1811498|reference Msp|length 38|copies 3
AAATATTCAACGTCCGGGCGAGTACTTGCGCCAGATTC
>1811498|reference Msp|length 60|copies 1
AAATATTCCCAATGAAAATTGGATTTCAATTCCAGTTTATCAACGATGCGAAGTGCGGCC
>1811498|reference Msp|length 55|copies 2
AAATATTCCTGATCGCTTTGGGTTTTGTCGGTGCCTCACTATTTTTTGGTGACGG
>1811498|reference Msp|length 56|copies 7
AAATATTCCTGATCGCTTTGGGTTTTGTCGGTGCCTCACTATTTTTTGGTGACGGG
>1811498|reference Msp|length 47|copies 1
AAATATTCGGTACACGTGCCGGCAAGTTCACCGGTTCTTTCATCGAA
>1811498|reference Msp|length 49|copies 1
AAATATTGCAGATGTTTTTTGTTGCTGACCCACAAGGGTTGCGGTAAGG
>1811498|reference Msp|length 39|copies 1
AAATATTGGTAATGATGACACAGGCCACGACTGAAGATG
>1811498|reference Msp|length 43|copies 2
AAATATTTTATTTGAACCAGCAGTTCCCGGCAGCGACACAAAT
>1811498|reference Msp|length 32|copies 1
AAATATTTTTTATACCGGTGCTGCGCCTAACC
>1811498|reference Msp|length 57|copies 1
AAATCAAAATTGAGGAATGCGAGTTTGACTTTGCAGCATATCAGGATTTCCTTGCTG
>1811498|reference Msp|length 11|copies 1
AAATCAAAGAA
>1811498|reference Msp|length 53|copies 1
AAATCAAAGTTTTGAACTGTTGTTTGATAATTTAACATGTTAAACCTCAGCCT
>1811498|reference Msp|length 45|copies 1
AAATCAAATCATCTTGATCGATTTGAGCGAGTTGTTGAGCAATCG
>1811498|reference Msp|length 30|copies 3
AAATCAACATCACCCGGCTATTGTTATTGA
>1811498|reference Msp|length 31|copies 1
AAATCAACATCACCCGGCTATTGTTATTGAT
>1811498|reference Msp|length 43|copies 1
AAATCAACATCACCCGGCTATTGTTATTGATGAACTGAACGTT
>1811498|reference Msp|length 42|copies 2
AAATCAAGTATTGGCAGAATTTCTTTTACATGTGGGTGACAG
>1811498|reference Msp|length 48|copies 1
AAATCAATCAGAAAGTCTGCGACCTGTCCTAGTTGGTTACGACTCGGT
>1811498|reference Msp|length 51|copies 1
AAATCAATGATGATTCCGCTATTCGTGACATCGTCCGGGATTTCTTTCAGA
>1811498|reference Msp|length 51|copies 1
AAATCAATGTAAATGGCACGCCTTGGGATGCCAACATGATTCTTGACGATG
>1811498|reference Msp|length 57|copies 1
AAATCACCAAAAAACTTGAAGATCAGATCAATACCATTTCCGGTTTAAAACAGGTGA
>1811498|reference Msp|length 53|copies 2
AAATCACCAAAACCGAATAAATAAGCCAGTACTGAACCTAAAACAATTGCCAG
>1811498|reference Msp|length 52|copies 1
AAATCACCAAGCACCTGTGAATCACTGACATTATTGGTTGTAAGCTGAACTG
>1811498|reference Msp|length 42|copies 2
AAATCACCGCAGCTCAGCAGACCGCAGATGTTTTGCCTTATC
>1811498|reference Msp|length 50|copies 2
AAATCACCTATGGCCGGTGTTTTATCCTCGATCCTGATTATTTTCGTAAG
>1811498|reference Msp|length 58|copies 1
AAATCACCTTGAGTCATGAAAACAATTTTAGTTGCGAATCAGAAAGGCGGTTGTGGCA
>1811498|reference Msp|length 59|copies 1
AAATCACCTTGAGTCATGAAAACAATTTTAGTTGCGAATCAGAAAGGCGGTTGTGGCAA
>1811498|reference Msp|length 46|copies 1
AAATCACGATTACCCCTGGGGCGACAATTGCGATTTTTTGTGCCAT
>1811498|reference Msp|length 29|copies 1
AAATCACGTAACTCCGGATTCTCATCTTC
>1811498|reference Msp|length 30|copies 1
AAATCACGTAACTCCGGATTCTCATCTTCC
>1811498|reference Msp|length 40|copies 4
AAATCACTGCCGTTCCACCATAACTCATGAGCGGTAATGG
>1811498|reference Msp|length 30|copies 1
AAATCAGAACGATCCGGTGCAGCTTTGAAC
>1811498|reference Msp|length 31|copies 3
AAATCAGAACGATCCGGTGCAGCTTTGAACG
>1811498|reference Msp|length 56|copies 1
AAATCAGAACGATCCGGTGCAGCTTTGAACGTACCTTCTAATTTAGAATGGTCAAT
>1811498|reference Msp|length 17|copies 1
AAATCAGACAACCTGCG
>1811498|reference Msp|length 45|copies 1
AAATCAGCAGGCAGTCAAAAAGCAGGCACAGGTCAAAAAACAGAT
>1811498|reference Msp|length 34|copies 2
AAATCAGCGGGATTCAGGACTGAGTATGCCTAAG
>1811498|reference Msp|length 41|copies 1
AAATCAGCGTAGTTTATAAATTCTAGGTGATCAGAGAGACT
>1811498|reference Msp|length 50|copies 5
AAATCAGCTCCTGCTGCGAAATCTGTTTCACCACCGGTAAGAATAATGAC
>1811498|reference Msp|length 51|copies 25
AAATCAGCTCCTGCTGCGAAATCTGTTTCACCACCGGTAAGAATAATGACA
>1811498|reference Msp|length 42|copies 1
AAATCAGGAATTTGTTTTAGTTCGGGCAGACTTTGCTGAAGT
>1811498|reference Msp|length 46|copies 1
AAATCAGGCGAAACATGATTATTAAAGCACCGGATCACGCTGCTTT
>1811498|reference Msp|length 55|copies 4
AAATCAGGTTTGGATAAGCCCATCAATTTGTAGATTTCCCGGATAAACTTAAACG
>1811498|reference Msp|length 56|copies 1
AAATCAGGTTTGGATAAGCCCATCAATTTGTAGATTTCCCGGATAAACTTAAACGT
>1811498|reference Msp|length 39|copies 11
AAATCAGTTGCAGCACGGTGACCCGGCGTACATTCACCT
>1811498|reference Msp|length 30|copies 4
AAATCATCAAATACCGGTTCTGCCTCCAAT
>1811498|reference Msp|length 21|copies 1
AAATCATCCGCTGGCGAGTAA
>1811498|reference Msp|length 48|copies 1
AAATCATGCTCGAATTTGTCTGAACGATGTCCCGGACGCCCCTGCACT
>1811498|reference Msp|length 48|copies 5
AAATCATGTCGGTATGGCCTTCGCCTGGTTTGATGGTGCCGCCATAAA
>1811498|reference Msp|length 42|copies 17
AAATCATTCAGTTTGCCCAATTCTATTGCCGTAGCTGGAATG
>1811498|reference Msp|length 38|copies 1
AAATCATTGACAGTGGTTCATCTATTGAAAATAAAGTC
>1811498|reference Msp|length 49|copies 17
AAATCATTGAGTTGGTTTGAGCATTATGGTCACCGGATTGTGTTCTTTG
>1811498|reference Msp|length 50|copies 2
AAATCATTGAGTTGGTTTGAGCATTATGGTCACCGGATTGTGTTCTTTGG
>1811498|reference Msp|length 56|copies 1
AAATCCACATCAAAGGTTTTTAAATTACGGTTATTTACACCGAGCAGACAACGATC
>1811498|reference Msp|length 47|copies 1
AAATCCACATTACTGGGTATTCTGGCGACACTGGATCAGGCGAGTTC
>1811498|reference Msp|length 57|copies 12
AAATCCAGACTAAAGGACGCAATCGATTTGTTCAGAATTTCGGTTAAAGAGACATAG
>1811498|reference Msp|length 56|copies 1
AAATCCAGCGATGCGTGAAGTTGTACTGGGAATTAAAGGTGAAGTAGAAGGCGGTA
>1811498|reference Msp|length 55|copies 10
AAATCCATAATTTAGTTCTTAAAAAAAGCTGAACCCGTTTAAGAAACCTGCATCT
>1811498|reference Msp|length 44|copies 2
AAATCCCGTCCAGATTACGGATGTCCTGAATAAATGGCTTAAAG
>1811498|reference Msp|length 44|copies 1
AAATCCGCAATTCCCGGATAATCGTGCTGAAGTCGCATTATTAG
>1811498|reference Msp|length 38|copies 1
AAATCCGCTCACAGGCCAGAATATAAGCGGCTGTACGC
>1811498|reference Msp|length 21|copies 1
AAATCCGGATCGTGGAAATAC
>1811498|reference Msp|length 30|copies 1
AAATCCGGCCCAACCGGTAGAAACACAATT
>1811498|reference Msp|length 45|copies 1
AAATCCGGCCCAACCGGTAGAAACACAATTAACGGTCAGTGATGC
>1811498|reference Msp|length 50|copies 1
AAATCCGGTTGGCTTGGGCACTTTGATACTGGGCATTGGCTTCACTGACC
>1811498|reference Msp|length 53|copies 2
AAATCCGTACCTCGATTGTGTTGACTTTGGGCCTGATTCTCATCGCCCAGATG
>1811498|reference Msp|length 22|copies 1
AAATCCTATACCTAAGGCATCT
>1811498|reference Msp|length 42|copies 1
AAATCCTGCACCAGTTGCTGATGTTGCGGATTATCCAAATCC
>1811498|reference Msp|length 43|copies 1
AAATCCTGTAATAAATGCACATGATGCCGGTCACGGGCACGTA
>1811498|reference Msp|length 44|copies 1
AAATCCTGTAATAAATGCACATGATGCCGGTCACGGGCACGTAC
>1811498|reference Msp|length 46|copies 16
AAATCCTTGGCCAATAGAATGCCCACCACATTGTCGGTCTGATCGG
>1811498|reference Msp|length 58|copies 1
AAATCCTTGGGGCAGATCAGGTCATCCAGCAGGCTAAAAAAACTGGCAAGTTCAACTA
>1811498|reference Msp|length 63|copies 1
AAATCCTTGGGGCAGATCAGGTCATCCAGCAGGCTAAAAAAACTGGCAAGTTCAACTACGATG
>1811498|reference Msp|length 41|copies 12
AAATCGAATTATTACCAGTATTCGCGCGCATGCCAGTCGCG
>1811498|reference Msp|length 30|copies 1
AAATCGACACCATCCGGGCAGTTTGAATGC
>1811498|reference Msp|length 42|copies 1
AAATCGACACCATCCGGGCAGTTTGAATGCTCTTCTTTTTGC
>1811498|reference Msp|length 40|copies 17
AAATCGACATATCATTGTCGTTCAGCACCACCATCAGATC
>1811498|reference Msp|length 49|copies 1
AAATCGACCTGAGTTTTAAAGTCTTCCACCAGTGCTCGTAAATATTCCT
>1811498|reference Msp|length 31|copies 2
AAATCGATTTTAATCCGGGCATCCTGATGCC
>1811498|reference Msp|length 56|copies 1
AAATCGCAAAGAAAATCAGAATCACGAAAGCCGAAACAATACGCAGGATTTTTTTC
>1811498|reference Msp|length 42|copies 2
AAATCGCAAGTTTCCGTGGATTAAGCCGGTGATTCCTCGTAT
>1811498|reference Msp|length 43|copies 1
AAATCGCAAGTTTCCGTGGATTAAGCCGGTGATTCCTCGTATC
>1811498|reference Msp|length 50|copies 1
AAATCGCACCACGAATTGCATTGGTATGTAAACCGGTTGACGTGGTTAAT
>1811498|reference Msp|length 46|copies 1
AAATCGCCGGACTAATTAATAGCAATAAACCGGCCATGACACTGAG
>1811498|reference Msp|length 40|copies 1
AAATCGCTAAGTCACCAATACCACCCGCACCGACTGCACC
>1811498|reference Msp|length 40|copies 3
AAATCGCTCACAATCGCATCAAGCGCTGCATTAGTTTCGC
>1811498|reference Msp|length 40|copies 5
AAATCGCTGAACTGAAAGCGATTGCCGCTGAAGATGGCAT
>1811498|reference Msp|length 42|copies 1
AAATCGCTTTCTTTTGTTCTATTGATCTCCCTTTATGACAAG
>1811498|reference Msp|length 51|copies 1
AAATCGCTTTGTCCCGGAGCCACATTTGCTGCTGTATTTCATTTTCGGGCG
>1811498|reference Msp|length 30|copies 2
AAATCGGCGTGTCCCGGGGTGTCCACGATG
>1811498|reference Msp|length 39|copies 1
AAATCGGTAATTTTGGTTGGCGAGATCACCACACCACCG
>1811498|reference Msp|length 53|copies 1
AAATCGGTAATTTTGGTTGGCGAGATCACCACACCACCGGCGTGTTTACCGGT
>1811498|reference Msp|length 46|copies 1
AAATCGGTGTTTCGACTTCTAATACATCGCGCTCAGCAAAAAACTG
>1811498|reference Msp|length 46|copies 2
AAATCGGTTCGCGCTGCCCCTCGACAAAACCGGCAATCCATAAGGG
>1811498|reference Msp|length 31|copies 1
AAATCGGTTCTCGTCCGGTAGAAGAAGATGT
>1811498|reference Msp|length 55|copies 1
AAATCGGTTGAGTCCGGAAAAATACCGTATTGGGTTCAATCGTCAGCTGATACCA
>1811498|reference Msp|length 44|copies 1
AAATCGTACACGTTTCCTGCTAGAAGCAACTGATGCACTGATTG
>1811498|reference Msp|length 40|copies 1
AAATCGTCAGGACGGCCTGATTCTTATATAAAAGGAGGAG
>1811498|reference Msp|length 38|copies 1
AAATCGTGGCATTTTCACTCAATATGCAGATGCAAAAT
>1811498|reference Msp|length 55|copies 6
AAATCGTGGCGTAAACCTTGCACCATCTGCTTTTGAAGCCGGCTTTATTTCAGCT
>1811498|reference Msp|length 46|copies 1
AAATCTATAGTGAAAAGGAAAGAACCAACCGGGAATTATTTGATCG
>1811498|reference Msp|length 31|copies 1
AAATCTATGCAAATCCGGAATTGTCGCAGCA
>1811498|reference Msp|length 52|copies 1
AAATCTCAATGCTGGAAAGGCATCCTCTAGGATCACAGGCTTTTATTCCGAT
>1811498|reference Msp|length 42|copies 4
AAATCTCCCTTGACCAAGGTAACTTGAGCACTATTCATTGCG
>1811498|reference Msp|length 52|copies 1
AAATCTCGTCTTTGCCTCGGGTAATGACGGTAATAACGCAAGGCTGTACCCG
>1811498|reference Msp|length 30|copies 1
AAATCTGAAATCACCGGAATCTGGGTAATT
>1811498|reference Msp|length 44|copies 9
AAATCTGATCATAGGCATTCACCACACCGGCTTTTTTCGACCAG
>1811498|reference Msp|length 45|copies 1
AAATCTGATCATAGGCATTCACCACACCGGCTTTTTTCGACCAGT
>1811498|reference Msp|length 43|copies 1
AAATCTGATCCCGATATCTATCCGCTCATCGATCACATCCGAG
>1811498|reference Msp|length 50|copies 2
AAATCTGCATCATTTGGCCGTGAATACCTGATTCCGGGACCACTGGATCA
>1811498|reference Msp|length 25|copies 1
AAATCTGCCAGTTCCGGTACCATCT
>1811498|reference Msp|length 30|copies 3
AAATCTGCCAGTTCCGGTACCATCTCGATA
>1811498|reference Msp|length 39|copies 2
AAATCTGCCAGTTCCGGTACCATCTCGATACACGCCTGT
>1811498|reference Msp|length 38|copies 6
AAATCTGCTGATGCACCAAAATGCGTTGCACACTGATA
>1811498|reference Msp|length 55|copies 3
AAATCTGCTTCTAGCAGCACCCAAAGACAAACGTGTGAAAAAAAGCCTCTTTAGC
>1811498|reference Msp|length 33|copies 1
AAATCTGTACGGCTTGTGCTGCAATGAGCGGTG
>1811498|reference Msp|length 56|copies 1
AAATCTTGACTCTATAGTAACTATAGGGATTCTAATATTCAAAGTTTATAAATTTT
>1811498|reference Msp|length 54|copies 4
AAATCTTTCTCAGTGATTTGATCACCACGCAACTGGAATGCCAAAAAACTAAAA
>1811498|reference Msp|length 55|copies 1
AAATCTTTCTCAGTGATTTGATCACCACGCAACTGGAATGCCAAAAAACTAAAAA
>1811498|reference Msp|length 38|copies 1
AAATGAAAAGCGCAGCATCACCAATCGCATTTCATTTG
>1811498|reference Msp|length 30|copies 1
AAATGAAACAATTCCGGAAAATGACACATA
>1811498|reference Msp|length 55|copies 4
AAATGAAACAATTCCGGAAAATGACACATAATAGCCGCAATCCAGTACCGCTTTA
>1811498|reference Msp|length 31|copies 1
AAATGAAACCTGGACCGGTTTAATGCATGCG
>1811498|reference Msp|length 32|copies 1
AAATGAAACCTGGACCGGTTTAATGCATGCGG
>1811498|reference Msp|length 48|copies 4
AAATGAAACCTGGACCGGTTTAATGCATGCGGTTGCCCTACAGCTACA
>1811498|reference Msp|length 39|copies 22
AAATGAAATATATTGCCCAACAAGCTTATGATTCAGCTC
>1811498|reference Msp|length 47|copies 1
AAATGAACGAACTCTGGCTAATACAGGCCTATCAACCATTTAATGCA
>1811498|reference Msp|length 30|copies 1
AAATGAACGGGTTCCGGAAGCTTTAAAGCA
>1811498|reference Msp|length 48|copies 1
AAATGAACGGGTTCCGGAAGCTTTAAAGCAACTCAATGTGCGATTAAG
>1811498|reference Msp|length 47|copies 3
AAATGAACTGGCACGCCGCCAAGGCTTGTCCGGTCTGGTCGAAAAAG
>1811498|reference Msp|length 48|copies 1
AAATGAATCACCACATCTAGGTCTTGCTGGGCAATTTCCTGATAGATA
>1811498|reference Msp|length 37|copies 1
AAATGAATGGCTGAATGACGGTGATGTAGATGTCTAC
>1811498|reference Msp|length 41|copies 1
AAATGAATGGCTGAATGACGGTGATGTAGATGTCTACCTGT
>1811498|reference Msp|length 38|copies 2
AAATGACACCACCATTAACGTGGCAGGTGCATCAGGTA
>1811498|reference Msp|length 36|copies 13
AAATGACATCGGCACGATGCAGATTTTCTGCAAGCT
>1811498|reference Msp|length 31|copies 40
AAATGACCGAGCTATCGGTGCAGGTCTATCG
>1811498|reference Msp|length 32|copies 1
AAATGACCTTCCATCCGGTTAAAGTTAATTGA
>1811498|reference Msp|length 42|copies 1
AAATGACGGCGGTCAATGTATTGGCCGGCATATTGTAAATCG
>1811498|reference Msp|length 30|copies 2
AAATGAGAATAATCCGGCTGATCGACCGAT
>1811498|reference Msp|length 42|copies 3
AAATGAGAATAATCCGGCTGATCGACCGATTTTTTCATCAAC
>1811498|reference Msp|length 50|copies 1
AAATGAGAATAATCCGGCTGATCGACCGATTTTTTCATCAACTCATCCAG
>1811498|reference Msp|length 40|copies 1
AAATGAGCCCATTGCGATTGTCACTAGCGATTTTCATAGC
>1811498|reference Msp|length 41|copies 1
AAATGAGCCCATTGCGATTGTCACTAGCGATTTTCATAGCC
>1811498|reference Msp|length 58|copies 1
AAATGAGCGGCAAACCGAATACGGTGGAAACCCTAAAAAACTCAGTGGCGAATATTCT
>1811498|reference Msp|length 59|copies 25
AAATGAGCGGCAAACCGAATACGGTGGAAACCCTAAAAAACTCAGTGGCGAATATTCTG
>1811498|reference Msp|length 38|copies 13
AAATGAGCTGGCGCAGTTAGATGTGGTCAGCATCCAGC
>1811498|reference Msp|length 52|copies 2
AAATGAGCTTACGGAAAAAGTTTGAAGTCTTGCGCCGGGATATTTTGATTCA
>1811498|reference Msp|length 53|copies 1
AAATGATAATTCTCCGGTGACTCAGGCAGATTTTCGGGTTAATACTTATCTGA
>1811498|reference Msp|length 50|copies 1
AAATGATCCTGGATTCATTGCGCTGGTTGGGTCTGAACTGGTCTGAAGGT
>1811498|reference Msp|length 30|copies 2
AAATGATGAAATGCCGGAATCAGATGCGAG
>1811498|reference Msp|length 31|copies 2
AAATGATGAAATGCCGGAATCAGATGCGAGC
>1811498|reference Msp|length 49|copies 6
AAATGATGAAATGCCGGAATCAGATGCGAGCCCATTTCCAGAATAAATA
>1811498|reference Msp|length 47|copies 1
AAATGATTTGGCTAGAACATCAAAAAGATGGCCGTAGCATTCAACAT
>1811498|reference Msp|length 53|copies 2
AAATGATTTTCTGGGTTGAGTGCATAAAATTAAAACAATCTAGAGAAAATACT
>1811498|reference Msp|length 32|copies 1
AAATGCAAGGCAGCACCGGTATCTTGACCCTG
>1811498|reference Msp|length 30|copies 1
AAATGCAATGGATCCGGATCATTTTATTAC
>1811498|reference Msp|length 31|copies 2
AAATGCAATGGATCCGGATCATTTTATTACT
>1811498|reference Msp|length 49|copies 1
AAATGCAATGGATCCGGATCATTTTATTACTGAAAGCATGTTGATGATC
>1811498|reference Msp|length 50|copies 1
AAATGCAATGGATCCGGATCATTTTATTACTGAAAGCATGTTGATGATCT
>1811498|reference Msp|length 32|copies 1
AAATGCACATGATGCCGGTCACGGGCACGTAC
>1811498|reference Msp|length 45|copies 1
AAATGCACATGCCAATATTGTGCCCTATCAGGTGTTTAAAGCCCA
>1811498|reference Msp|length 52|copies 12
AAATGCACATGCCAATATTGTGCCCTATCAGGTGTTTAAAGCCCAAGAAGGT
>1811498|reference Msp|length 30|copies 9
AAATGCAGAATTGCCGGAATGACATAGGGT
>1811498|reference Msp|length 48|copies 7
AAATGCAGAATTGCCGGAATGACATAGGGTTCCAGATAGAATTCATAA
>1811498|reference Msp|length 37|copies 1
AAATGCAGTGAATGCGCCGACTGCATTAGAACCACCA
>1811498|reference Msp|length 40|copies 1
AAATGCAGTTTGGCCCTCTGCCGAAACAGGGCTGCACCCA
>1811498|reference Msp|length 44|copies 4
AAATGCATCAATTGCGATATGTGTTTACCGGAATGCCCAAATGA
>1811498|reference Msp|length 30|copies 6
AAATGCATTGACACCGGAACGCGTCTGGAA
>1811498|reference Msp|length 42|copies 4
AAATGCATTGACACCGGAACGCGTCTGGAAAGAGACCTCCCG
>1811498|reference Msp|length 44|copies 3
AAATGCCAGCAAGACCGGTGAGCATTATGTGAGTACCGACAAGC
>1811498|reference Msp|length 12|copies 1
AAATGCCATGCA
>1811498|reference Msp|length 22|copies 1
AAATGCCGGCCAAATAAGTAAT
>1811498|reference Msp|length 39|copies 1
AAATGCCTATTTATTCCTGCGCCGGGTTGAGCACGCGAT
>1811498|reference Msp|length 43|copies 1
AAATGCGACCTGACCGGTGCTGAAGCCGTGATTGGCGATTTAA
>1811498|reference Msp|length 43|copies 11
AAATGCGCGCGGATATTCAGCATGATATTAGGAAAGACTTTCA
>1811498|reference Msp|length 30|copies 2
AAATGCGCGTTGTCCGGTCGGCGTGGCACA
>1811498|reference Msp|length 45|copies 1
AAATGCGGCAATTATGGAAAATGGCCAGTCTTATCCGATTGAAGA
>1811498|reference Msp|length 47|copies 2
AAATGCGGCCGGTTATTCAAAACTGTTTGACCGGGTGATTGTCGCGA
>1811498|reference Msp|length 47|copies 1
AAATGCTCGACCGAGGTCAACAGCGCTTTCACGGCTTTAATTAAAGG
>1811498|reference Msp|length 46|copies 5
AAATGCTGAAAGCGATGAAAAGCGGCGAAACCTATACAGCTATTGG
>1811498|reference Msp|length 30|copies 3
AAATGCTGATAATCCGGCAATAACAGTTGG
>1811498|reference Msp|length 45|copies 2
AAATGCTGATAATCCGGCAATAACAGTTGGCCTTTTAACAGCAAC
>1811498|reference Msp|length 61|copies 1
AAATGCTGATGGGGATTTTTGATCTGATCGAGAAAAATTATTTTCCGGCTAGATCAAAACT
>1811498|reference Msp|length 46|copies 13
AAATGCTGATTGAACGACGGATTCAGGCACTTGGTGAGCTTAAAGC
>1811498|reference Msp|length 45|copies 2
AAATGCTGATTGAAGATACTAAATTTGCAGCCAGTGAACTTCTGG
>1811498|reference Msp|length 14|copies 1
AAATGCTGCCACTG
>1811498|reference Msp|length 43|copies 1
AAATGCTGCGTGTCCCGGAGTATCAAGGAATGTAATCATACCT
>1811498|reference Msp|length 30|copies 1
AAATGCTTCGGCACCGGATCCGCTCTGTGT
>1811498|reference Msp|length 62|copies 100
AAATGCTTTAAAGGGATTGATCAAGGTATTTTGAATAAAGTTGGTAAAGAAAGAAGAAGGCG
>1811498|reference Msp|length 30|copies 1
AAATGCTTTGGTACCGGACTATGAAAACTC
>1811498|reference Msp|length 44|copies 1
AAATGGAAAGTTCCATGGACTAATGACAGCAATCACGCCTAAGG
>1811498|reference Msp|length 33|copies 8
AAATGGAACATGAGCGTTTTCGCAGTAAGCAGC
>1811498|reference Msp|length 34|copies 1
AAATGGAACATGAGCGTTTTCGCAGTAAGCAGCT
>1811498|reference Msp|length 46|copies 2
AAATGGAAGCGGCCGCTGAAGCGCTGGAATTTGAAAAAGCGGTGTT
>1811498|reference Msp|length 42|copies 1
AAATGGACGTTCAAAATCAGCATCTTGAAAACCTGTGGCACG
>1811498|reference Msp|length 49|copies 1
AAATGGACTATATTCAATGGTGTAATTCAACGCTTTTTCAGTTTTAAGT
>1811498|reference Msp|length 31|copies 1
AAATGGACTTTTATCCGGTGAAACCTGTGAC
>1811498|reference Msp|length 39|copies 1
AAATGGACTTTTATCCGGTGAAACCTGTGACCATGAAGT
>1811498|reference Msp|length 42|copies 1
AAATGGAGCGTAAAACGCTGTCCTTCAGGGCAGAGATATAAG
>1811498|reference Msp|length 53|copies 9
AAATGGATCAGTTATCCGACCAGCCATTATCGCCAACCGGTGATTGGACACAT
>1811498|reference Msp|length 54|copies 1
AAATGGATCAGTTATCCGACCAGCCATTATCGCCAACCGGTGATTGGACACATG
>1811498|reference Msp|length 52|copies 1
AAATGGATCAGTTTATATTCACCTAAATAATGCATTGCTTAGGTAAAAATGT
>1811498|reference Msp|length 32|copies 1
AAATGGATGGTTAAAATCTTTCTGTAAATGCA
>1811498|reference Msp|length 43|copies 2
AAATGGATTTGAATGGTTTGCACATAAATATGTATTGCATGGT
>1811498|reference Msp|length 44|copies 1
AAATGGCAAAATCGCGTGCGTTATTTGCTGGTCGATGAATATCA
>1811498|reference Msp|length 48|copies 1
AAATGGCAACTCGATCCGCAAATCAGGTTTGGATAAGCCCATCAATTT
>1811498|reference Msp|length 43|copies 1
AAATGGCCGTGAAAGCACGCCGACAGGCTCAACCCGATGCGAC
>1811498|reference Msp|length 45|copies 9
AAATGGCGCAACCTCATTAGAGATAGCTCCGGTATTGATTCCCAC
>1811498|reference Msp|length 46|copies 1
AAATGGCGCAACCTCATTAGAGATAGCTCCGGTATTGATTCCCACC
>1811498|reference Msp|length 30|copies 1
AAATGGCGGTGTTCCGGCTTATAACAGTAT
>1811498|reference Msp|length 46|copies 1
AAATGGCTGTACGCCTAAATCATGCAGACGGGTCAGACTCGACGGC
>1811498|reference Msp|length 41|copies 1
AAATGGGCAATGATGGCATTAAATATTTGCTCGAAGAATAT
>1811498|reference Msp|length 50|copies 1
AAATGGGCTTGCAAGGTTTCGACTTCGAATGGACAGGTCTGTCTTTAGAA
>1811498|reference Msp|length 30|copies 3
AAATGGGGCATATCCGGATTGAAAGTCTCT
>1811498|reference Msp|length 43|copies 2
AAATGGGGCATATCCGGATTGAAAGTCTCTCGTCTTGCTAACA
>1811498|reference Msp|length 37|copies 1
AAATGGGTCTGTGATCAGTGTGACACTCTAACTCAGC
>1811498|reference Msp|length 47|copies 5
AAATGGTATAGATCCGGCGATCCGCCTTGAAATTTTGCAGCAGGCTT
>1811498|reference Msp|length 45|copies 1
AAATGGTCGCTTTATCAATCTCACGCATGCCTTCTAGCGCAAACC
>1811498|reference Msp|length 45|copies 1
AAATGGTGTGACATTTTCATTCAAAATTGCATAGGCTTCGCTACC
>1811498|reference Msp|length 46|copies 1
AAATGGTGTGACATTTTCATTCAAAATTGCATAGGCTTCGCTACCA
>1811498|reference Msp|length 37|copies 2
AAATGGTTATCATGAGCTGCAAAGTATTTTTCAGCTG
>1811498|reference Msp|length 38|copies 1
AAATGGTTATCATGAGCTGCAAAGTATTTTTCAGCTGA
>1811498|reference Msp|length 43|copies 1
AAATGGTTATTATGTCGGGGTTTATGCCGGTCATATCGACAGC
>1811498|reference Msp|length 48|copies 1
AAATGGTTATTATGTCGGGGTTTATGCCGGTCATATCGACAGCAAACA
>1811498|reference Msp|length 33|copies 1
AAATGTAATATCTTGCCGGTAATACCTGAGTTA
>1811498|reference Msp|length 30|copies 5
AAATGTACAGGATCCGGGTAATGTAGGCAC
>1811498|reference Msp|length 42|copies 1
AAATGTACAGGATCCGGGTAATGTAGGCACTCTGCTTCGCTC
>1811498|reference Msp|length 50|copies 1
AAATGTACATAAGTGGATATTCGGGGTGTTATACCACATATACGGCAAGG
>1811498|reference Msp|length 54|copies 6
AAATGTATCAACAGTTTGTGCGTGGTGTGGGGCAGAAAAATCAGGGTGCCCGTG
>1811498|reference Msp|length 56|copies 1
AAATGTCCAAGTTTGTCCTGCAAGCTAAAACCAAAACGTTCCAGTACCGCACCATG
>1811498|reference Msp|length 49|copies 1
AAATGTGCCACATCATCCAGCTTCTGGAAATGACGGGCATGAAACATGG
>1811498|reference Msp|length 50|copies 1
AAATGTGCCACATCATCCAGCTTCTGGAAATGACGGGCATGAAACATGGC
>1811498|reference Msp|length 51|copies 1
AAATGTGCCGGGACAGCGCTTATTGCCGAATGATCCAAGCGATGGTCATCA
>1811498|reference Msp|length 46|copies 3
AAATGTGTTTCACCCGGCCATTAATTTCAGCTTCGATGCCATGCTC
>1811498|reference Msp|length 38|copies 1
AAATGTTCAACTCTGGTTCGCGATACAGTGCAACGTCT
>1811498|reference Msp|length 39|copies 45
AAATGTTCAACTCTGGTTCGCGATACAGTGCAACGTCTG
>1811498|reference Msp|length 10|copies 1
AAATGTTGAA
>1811498|reference Msp|length 30|copies 4
AAATGTTGTGGGGCCGGTGTCACCACCATC
>1811498|reference Msp|length 61|copies 1
AAATGTTGTGGGGCCGGTGTCACCACCATCAAATAAGATTTTGGTTTTAGGACTCGCAGGA
>1811498|reference Msp|length 30|copies 12
AAATGTTTAATGACCGGTACGCGTGCTTCC
>1811498|reference Msp|length 31|copies 1
AAATGTTTAATGACCGGTACGCGTGCTTCCT
>1811498|reference Msp|length 47|copies 3
AAATGTTTAATGACCGGTACGCGTGCTTCCTCGGTAATCCGTTCGAT
>1811498|reference Msp|length 52|copies 1
AAATTAAACCAATCCTTAAATTCGACATCGCCTGTGGCCAAAGCACGCACCA
>1811498|reference Msp|length 50|copies 1
AAATTAAACTTGCCTGATTCATCCTGTATTATTCCGGAGACATAACCGTC
>1811498|reference Msp|length 33|copies 1
AAATTACAACGCCTGAGCCATCTGTCTCAGAGC
>1811498|reference Msp|length 56|copies 18
AAATTACCTTATTGACTGTTCGTGCAAAAAATCCAGAAACCGGCGAAATCGAAACG
>1811498|reference Msp|length 43|copies 1
AAATTACTCGATGCCACTGCAGCAACCGGTATTGGTCTGGTGA
>1811498|reference Msp|length 30|copies 2
AAATTAGCCAGACCCGGTAAAGCCATACTG
>1811498|reference Msp|length 41|copies 1
AAATTAGCGAAATTTTAAATCCATCCTGGCGTTATCAGGAG
>1811498|reference Msp|length 47|copies 6
AAATTAGCGAAATTTTAAATCCATCCTGGCGTTATCAGGAGCGTGAC
>1811498|reference Msp|length 44|copies 1
AAATTAGTGGTGTGGTTCTGCAACGTCTGGTGCAGGAAGGCGAT
>1811498|reference Msp|length 10|copies 1
AAATTATATT
>1811498|reference Msp|length 55|copies 1
AAATTATCGTACTGGTATGTGAACCAGACCTGGGCCACTGAATATTCTAAAGGTC
>1811498|reference Msp|length 41|copies 1
AAATTATGCATCAAGCTGAATCAGGTTACGACCCTGCATTT
>1811498|reference Msp|length 31|copies 2
AAATTATGCATGCCCGGCATGGCAACCAAAG
>1811498|reference Msp|length 30|copies 1
AAATTCAAAAAATCCGGATCGTGGAAATAC
>1811498|reference Msp|length 53|copies 1
AAATTCAAAAAATCCGGATCGTGGAAATACGGAACTCGGCACCAAAGGGATTA
>1811498|reference Msp|length 58|copies 1
AAATTCAAAAAATCCGGATCGTGGAAATACGGAACTCGGCACCAAAGGGATTACCCTG
>1811498|reference Msp|length 58|copies 3
AAATTCAAGCCAACATGTCGCTTTTGCCCGAAAATAAAAAACCGGAAATGTGATAAAT
>1811498|reference Msp|length 39|copies 1
AAATTCACCTTTAAGCTGTTTAACCGGACTATGCGTTTC
>1811498|reference Msp|length 51|copies 1
AAATTCACGAATTCCCGGAGAGTCAATCAGGGCGGCACCTTGACCAAAACC
>1811498|reference Msp|length 48|copies 1
AAATTCAGTAATATTACGGCCTTGTAATGCACGGCAGAAACTCAGGAA
>1811498|reference Msp|length 47|copies 3
AAATTCATCATTTTCTCCAAAATAAAAAAGCCGGCATGCGCCGACTT
>1811498|reference Msp|length 30|copies 8
AAATTCATTTACGCCGGGTGATTTTTGCCA
>1811498|reference Msp|length 52|copies 1
AAATTCCAAGTCTAAACTTCTGCATAAACTGCCTGCCTGGGCATGGTTAAGC
>1811498|reference Msp|length 30|copies 1
AAATTCCAGAAAACCGGAAAACGGTTCAGT
>1811498|reference Msp|length 41|copies 1
AAATTCCAGCCGATTATCATCCATATCCACCATAATAATAT
>1811498|reference Msp|length 49|copies 2
AAATTCCCAATAACAGCAGCCAGGCCAATATTCCAGCCAATATCGAACT
>1811498|reference Msp|length 47|copies 3
AAATTCCGTCACGACCACCAAATTCACCTAAATGCGCAGTCCCAATA
>1811498|reference Msp|length 41|copies 2
AAATTCCTTTATTTAATCCGCTGTCCGGCTATGGCAGTTAT
>1811498|reference Msp|length 42|copies 2
AAATTCCTTTATTTAATCCGCTGTCCGGCTATGGCAGTTATG
>1811498|reference Msp|length 46|copies 1
AAATTCGACATCGCCTGTGGCCAAAGCACGCACCATCAAGGTGGCT
>1811498|reference Msp|length 55|copies 1
AAATTCTGCCGGATTTTTTGAAAAAATATCCTGAAATTAAAGTCCAGATGATGAT
>1811498|reference Msp|length 23|copies 1
AAATTCTGGCTCGCCGGAAATCG
>1811498|reference Msp|length 30|copies 1
AAATTCTGGCTCGCCGGAAATCGGGTCAAC
>1811498|reference Msp|length 49|copies 1
AAATTCTGGCTCGCCGGAAATCGGGTCAACCACCGGATTCACCACTTTG
>1811498|reference Msp|length 49|copies 13
AAATTCTTTACGCTGCTTTTCGGTCATGATGGAATGGAGCAGTTGTCCT
>1811498|reference Msp|length 55|copies 4
AAATTGAAAAAGCTTAGTCAAAATGAATGACCGTACGGATTGATTTACCTTCATG
>1811498|reference Msp|length 58|copies 3
AAATTGAACCGGAAAAGAAAACCAATGCCGATGTCGAGCAACGGGTTTATATGGTCGC
>1811498|reference Msp|length 44|copies 1
AAATTGAAGATGATGAGGTTGCCGTTGTATTAAAGCATATCCAG
>1811498|reference Msp|length 26|copies 1
AAATTGAATCTGTCCGGACGGATTGG
>1811498|reference Msp|length 30|copies 3
AAATTGAATCTGTCCGGACGGATTGGTCAT
>1811498|reference Msp|length 45|copies 1
AAATTGACATCTGGATGAAAACGCACGCCGCCTTTGCCTGGACCG
>1811498|reference Msp|length 41|copies 2
AAATTGACCTTAAATTCTTTGGCAATATGGCCTTTGTCCAG
>1811498|reference Msp|length 31|copies 2
AAATTGAGATTCACCGGTCATATCTTTAAAG
>1811498|reference Msp|length 55|copies 2
AAATTGAGATTCACCGGTCATATCTTTAAAGTAATTGCAGGCTAAAAAAGCCAAT
>1811498|reference Msp|length 30|copies 4
AAATTGATGACCGCCGGTAAGGTGGGGATG
>1811498|reference Msp|length 23|copies 1
AAATTGATTTAAAGCAGCTTGAA
>1811498|reference Msp|length 52|copies 1
AAATTGCAATCTGCTGATCTTCAATCAGGGCTGCCACACCGGTATTCGGAGT
>1811498|reference Msp|length 56|copies 6
AAATTGCAATCTGCTGATCTTCAATCAGGGCTGCCACACCGGTATTCGGAGTGATC
>1811498|reference Msp|length 30|copies 1
AAATTGCAGAAAACCGGCCGTAAAGATCCA
>1811498|reference Msp|length 61|copies 1
AAATTGCCAAAACTTTTGAAGATGATGCTGAGGAAGAAACTCATAGTTAGCTTTTCTATCC
>1811498|reference Msp|length 41|copies 16
AAATTGCCAATTTGCGTGCCCGCGCCGGAATCAGCAGTCAG
>1811498|reference Msp|length 42|copies 1
AAATTGCCAATTTGCGTGCCCGCGCCGGAATCAGCAGTCAGG
>1811498|reference Msp|length 50|copies 8
AAATTGCCCAAATTCGAGGCATCAGCCGTGATCATGATTGTGTTTCACCT
>1811498|reference Msp|length 67|copies 5
AAATTGCCGCCTGATTACCTGGCCGATTCTGAAAATTTCGGAAAATACAATTCATTGTATTAATGGT
>1811498|reference Msp|length 43|copies 1
AAATTGCTATATTTATCGCATCGAATTTTCATGAATGGCACAG
>1811498|reference Msp|length 30|copies 3
AAATTGCTTTGCACCGGAGAGATTGAAGTA
>1811498|reference Msp|length 51|copies 3
AAATTGCTTTGCACCGGAGAGATTGAAGTAAAACCCGAAAAATCAATATTG
>1811498|reference Msp|length 49|copies 1
AAATTGGCCTGTTGGATGCATTATTACTGGAATGTGTGAAATACGAACT
>1811498|reference Msp|length 38|copies 1
AAATTGGCTTGTCATAATCCGCCGGATACATCATCAGG
>1811498|reference Msp|length 30|copies 2
AAATTGGTATATGCCGGCTCAGTAAAATCT
>1811498|reference Msp|length 45|copies 1
AAATTGGTATATGCCGGCTCAGTAAAATCTTGGGCAAGGCTACTT
>1811498|reference Msp|length 40|copies 1
AAATTGGTGCGCTATGTGCATCTGGGCACCGGTAATTATC
>1811498|reference Msp|length 51|copies 1
AAATTGTCATTTCCCGGGCATCACGCCAGATTACTTTTCCCGCCAATTTCC
>1811498|reference Msp|length 50|copies 1
AAATTGTGAAACCAGCAATAAACCACCGTCGGCCTGGGCAACGTTCCAGC
>1811498|reference Msp|length 64|copies 1
AAATTGTGCAAGCTCTCCTTCATTTTCTAAAAACAATTCGAGTGTTTCTGGGGTAATTTCCGGA
>1811498|reference Msp|length 38|copies 1
AAATTGTTGACGACATGAATGTCATCGCTGGCATCACC
>1811498|reference Msp|length 49|copies 4
AAATTGTTGATCCTTATGACGGTAAAATCAAGCTGACTGCCATTCAAAC
>1811498|reference Msp|length 46|copies 12
AAATTGTTGTGTCACTTTATTTTTCTCCATGAAAGGTTTCTTGGCG
>1811498|reference Msp|length 58|copies 1
AAATTTAAAGGAGCTGGACGTAATGTCCGGGTTGTCGTTCTTCATAATTACTCAGTTA
>1811498|reference Msp|length 45|copies 1
AAATTTACAAGCATAAACACACAAAAAACCGGTACACAGACAAGG
>1811498|reference Msp|length 61|copies 1
AAATTTACGAGTCAGTACAAAAAACAAAGAAGTATCACTGCAACCCCAAAAATGTTTCTTT
>1811498|reference Msp|length 37|copies 4
AAATTTACTCTGCTGCGATTCAGGATTATGAACGCGG
>1811498|reference Msp|length 51|copies 21
AAATTTACTCTGCTGCGATTCAGGATTATGAACGCGGGATTGTGATTGGCA
>1811498|reference Msp|length 30|copies 4
AAATTTACTTAAACCGGCTTCTGCTTCAGG
>1811498|reference Msp|length 41|copies 2
AAATTTACTTAAACCGGCTTCTGCTTCAGGCGGATGTAAGC
>1811498|reference Msp|length 42|copies 1
AAATTTAGTCACATTATTGAGATCATTGAAAATCATGAAACG
>1811498|reference Msp|length 50|copies 1
AAATTTCATAGACTTGAACGCCACATTGACGCTCAATCTTTTTGACCAGT
>1811498|reference Msp|length 31|copies 1
AAATTTCGAAAGGGCCGGTTGAAAAGAACTA
>1811498|reference Msp|length 11|copies 1
AAATTTCGCCG
>1811498|reference Msp|length 41|copies 2
AAATTTCTGGGTGTAGATGCGTCTAGTATTATTCAGCGTTT
>1811498|reference Msp|length 54|copies 1
AAATTTGGCGGAAGCGGTGAGATTCGAACTCACGGAGGACTCACACCCTCGTCG
>1811498|reference Msp|length 55|copies 19
AAATTTGGCGGAAGCGGTGAGATTCGAACTCACGGAGGACTCACACCCTCGTCGG
>1811498|reference Msp|length 47|copies 1
AAATTTTATGCAGAGGTTCGCCGTCTTGCCCGGCCTAATGCCGTTCT
>1811498|reference Msp|length 46|copies 1
AAATTTTCACAACAAATGAGCAAGATGGATCATCATATTAATACAG
>1811498|reference Msp|length 49|copies 1
AAATTTTCCGCAAACAGAAAAGTATTTTTGAAATTTTGAAGGCGCAGGA
>1811498|reference Msp|length 46|copies 1
AAATTTTTGCGCATTTGCAGTTACTGAATCAGGCTTAAGTTATTCT
>1811498|reference Msp|length 62|copies 1
AACAAAAAAAACCTCCGGTACAGTCGAAATTTTTGGTCATAATCTGGATATCCACCCCTCTC
>1811498|reference Msp|length 48|copies 1
AACAAAAACAGCTGCACGCGACGCATCTGGATTTATTGCTGGAGAGTT
>1811498|reference Msp|length 57|copies 2
AACAAAACCGGTTCATCGTCTGGTCGTGTACAAATCGTGATTCCACCCTCTAGTTCA
>1811498|reference Msp|length 42|copies 1
AACAAAACTTTGGTCGCTGCACAGTAAAAGCAGATCAACAAG
>1811498|reference Msp|length 30|copies 1
AACAAAATTCTTTCCGGCCACAAATAACTT
>1811498|reference Msp|length 43|copies 1
AACAAACACAACAGGTCTTGAAAGCTGATATCTATCAGCATAT
>1811498|reference Msp|length 59|copies 1
AACAAACGTGAAAACTAGACTACACAAACAACTGGAAAAACGTGTTGCAGGTAAAACCG
>1811498|reference Msp|length 45|copies 1
AACAAAGAAATCTTCGCCCTCTACAACACGTGCCACCGCCAGATC
>1811498|reference Msp|length 45|copies 1
AACAAAGACGTTATCCATTACAATTTCACCGGTGATTGAGGCACG
>1811498|reference Msp|length 59|copies 12
AACAAAGTAGCAGATTGCCAAGAGATAAAATCAACTAAAACTCCGGCAATTAAACGCCC
>1811498|reference Msp|length 51|copies 32
AACAAAGTTTTGCATGATAGGTGTTGTATACAACCCGGCCTTGATCAGCTG
>1811498|reference Msp|length 52|copies 8
AACAAAGTTTTGCATGATAGGTGTTGTATACAACCCGGCCTTGATCAGCTGG
>1811498|reference Msp|length 40|copies 1
AACAAATGATGTCGTTTTGACTCCAGTGCAGCATTCAACT
>1811498|reference Msp|length 40|copies 28
AACAAATTCCCATCTATGGCAGTACAAATGGTCGCAATTG
>1811498|reference Msp|length 48|copies 3
AACAAATTCTGATTATTGCCAATACCACACGCTTGGTTGACCGTAGCT
>1811498|reference Msp|length 48|copies 1
AACAAATTGGTGCGCTATGTGCATCTGGGCACCGGTAATTATCATGCC
>1811498|reference Msp|length 28|copies 2
AACAACAGTTGCCGGTTTTCACTGAGAT
>1811498|reference Msp|length 56|copies 1
AACAACCAATCGCCATAGGTGGCGCTAGATTTTTAAAAACAGGCCAAATCACAGCA
>1811498|reference Msp|length 57|copies 13
AACAACCCCAGCTGAACAAGCGAAAAAGTTAATCAAAGTGCCGGAAATGCGCCGTAT
>1811498|reference Msp|length 58|copies 3
AACAACCCCAGCTGAACAAGCGAAAAAGTTAATCAAAGTGCCGGAAATGCGCCGTATC
>1811498|reference Msp|length 48|copies 1
AACAACCGAAAGAGTGGATGAATAGCTGGACCCTGTTCTTCTGGGCAT
>1811498|reference Msp|length 47|copies 1
AACAACCGGAGCAATGACCAGGATCGAGATACCACGGAAATAAATTT
>1811498|reference Msp|length 50|copies 2
AACAACCTCGGGCGGTGCTGGATGAAAATCTTCTGATTGAACTGGTTGAA
>1811498|reference Msp|length 41|copies 1
AACAAGCAAGGTAAAGAAGACAGTCATGGTGCACCACTCGG
>1811498|reference Msp|length 55|copies 2
AACAAGCAGGTTTCCGGACTTAAATGTGCAAAGCAGCGACTTTGCTGTATATCCA
>1811498|reference Msp|length 46|copies 3
AACAAGCCGTGATTCAACATCAAGCGGATTTGGGTATTGCCTTTGA
>1811498|reference Msp|length 41|copies 5
AACAAGCGATTATTGATAACTTTAAACATTTGTCGACCTAT
>1811498|reference Msp|length 50|copies 2
AACAAGTCTTGCCTGCCGATTATAGAAACCGCTCGGAAGCAGAACAGATT
>1811498|reference Msp|length 41|copies 1
AACAATACCGAAAGCAATCTGGAACCGGATATTAAAAATGC
>1811498|reference Msp|length 42|copies 1
AACAATACCGAAAGCAATCTGGAACCGGATATTAAAAATGCG
>1811498|reference Msp|length 30|copies 1
AACAATACGACTACCGGTTCAAGTAGCAAC
>1811498|reference Msp|length 50|copies 1
AACAATACGACTACCGGTTCAAGTAGCAACACCTCTTCAGGCATTCAGCT
>1811498|reference Msp|length 51|copies 3
AACAATAGTGTCAACTATCAGCGTTTTAATGCACATTCAAAACAAATAGCA
>1811498|reference Msp|length 40|copies 1
AACAATCATTTTTACTTTTTATTCAGGTTAAAGGTTATGA
>1811498|reference Msp|length 57|copies 3
AACAATGCACGTGGAATGTCCCAGACCTCGACTTCAATTGAACAACCTTTAGCGCTG
>1811498|reference Msp|length 49|copies 1
AACAATGCCAGGATCAGTGAGGTGAACTCATGGCCCATTGGCAAGCCTG
>1811498|reference Msp|length 51|copies 3
AACAATTTCATATTTACCTTGCAACATTTGTTTGGCGAAGGTGGGACTGGC
>1811498|reference Msp|length 52|copies 3
AACAATTTCATATTTACCTTGCAACATTTGTTTGGCGAAGGTGGGACTGGCC
>1811498|reference Msp|length 46|copies 1
AACAATTTGGCAGATTCATCAATCCCGAACCATAAGATGACTAGGG
>1811498|reference Msp|length 51|copies 5
AACACAAAGATTACAGACACTAAACCTGCCAGTGAAGTAAAGAAATAGCGT
>1811498|reference Msp|length 48|copies 1
AACACAAAGCATCTTGGAAAATGCACCGAAACTGCATGACTTTATGGG
>1811498|reference Msp|length 30|copies 2
AACACACAAAAAACCGGTACACAGACAAGG
>1811498|reference Msp|length 65|copies 4
AACACACAAAAAACCGGTACACAGACAAGGTCGTCGTGGTCATAAAACAATTAGTAAAGTTGAAA
>1811498|reference Msp|length 42|copies 1
AACACAGGTAAATGGCGTGATGCTGAAGGTCTTGCTCAACAC
>1811498|reference Msp|length 41|copies 1
AACACAGTCCTGAAGCAGCCTGGTTGAAAGAGCATGAGCTG
>1811498|reference Msp|length 48|copies 7
AACACCAGTTGCTGTAAAACTTCAGGTGGAATCAGGTCACGGCGGGTC
>1811498|reference Msp|length 51|copies 1
AACACCAGTTGGGTAATCGCTTTGGCGGCAATATCCGGATGAAATAATTTT
>1811498|reference Msp|length 30|copies 2
AACACCATGCTGGCCGGCACCAGTTTCTGC
>1811498|reference Msp|length 48|copies 3
AACACCATGCTGGCCGGCACCAGTTTCTGCGATGACTTTGGTCTTGCC
>1811498|reference Msp|length 44|copies 1
AACACCGAGTTTTTCAGCGCTGCAGTATGGTATTCCTTCAAACG
>1811498|reference Msp|length 44|copies 1
AACACCGCAGGCTGAAATCGTGGCATTTTCACTCAATATGCAGA
>1811498|reference Msp|length 42|copies 1
AACACCGCCATCAGACAGCATTTTGCTGGCAGAGCAATATTT
>1811498|reference Msp|length 54|copies 4
AACACCGCTTTGGGTCGCAGAAGCCTTAACGCCAGCACGCTTAAGCCAGAAAAT
>1811498|reference Msp|length 30|copies 4
AACACCTCAGCACCCGGATGTTTAATGCCT
>1811498|reference Msp|length 39|copies 1
AACACCTGCAGCGCCAGCGAAACAGATTCAGGTCGAACC
>1811498|reference Msp|length 55|copies 9
AACACGAAAAAATTTCCCATATTCGTGTCAACATGATTCCGGACGGTGGCATCAG
>1811498|reference Msp|length 47|copies 1
AACACGAACCAGGCCGGAGATGGTGCGTAAATCAAGCTGGCATAGCC
>1811498|reference Msp|length 43|copies 2
AACACGGGATTCACTGGAGGCTGATATTTTCTCATCAGTTTTT
>1811498|reference Msp|length 44|copies 11
AACACGGGATTCACTGGAGGCTGATATTTTCTCATCAGTTTTTT
>1811498|reference Msp|length 52|copies 22
AACACGGTACGCTTAAGTCTGAAGGAAAAGCGGCACGTGAAAATGGCATTTT
>1811498|reference Msp|length 37|copies 7
AACACGTCATACAGCAGCAACGCTCTGGCTGTCGGCA
>1811498|reference Msp|length 50|copies 28
AACACGTTCCACGATACCAGACTGGTTAAAGTAGATTTTCAAATGCTGGC
>1811498|reference Msp|length 58|copies 3
AACACTAACACAGCGCCAGCGAAAAATTCTGGAAGTAGTCCCCGGCTGCGTGCTGATT
>1811498|reference Msp|length 31|copies 1
AACACTAAGAAACGCCGGCATAGCTCAGTTG
>1811498|reference Msp|length 44|copies 1
AACACTATAACGATGGCGCAGATATGGAAGCGATTAACTGGTTG
>1811498|reference Msp|length 41|copies 6
AACACTCAAGTATCCGCGTTGATTCAAATTACAATAATTCA
>1811498|reference Msp|length 30|copies 1
AACACTGATCAATCCGGCAAACAGCAGCAA
>1811498|reference Msp|length 48|copies 1
AACACTGATCAATCCGGCAAACAGCAGCAAACAGATCGCCTGACGCTG
>1811498|reference Msp|length 46|copies 1
AACAGAAAATAGGCATGTAATGAATGTGCTGGACGGTCTGTGGTAT
>1811498|reference Msp|length 35|copies 4
AACAGAAACGACAGAAATGCCTGAACGTTTAAAAC
>1811498|reference Msp|length 31|copies 2
AACAGAAATCAGTCCCGGTTCAGCACCGCAG
>1811498|reference Msp|length 39|copies 1
AACAGAACTGCGTCAGCGTTTGCAGGATGCTGTACAAAC
>1811498|reference Msp|length 32|copies 1
AACAGAATATGGAACCGGTGCTGGTGGAAAAA
>1811498|reference Msp|length 40|copies 1
AACAGAATATGGAACCGGTGCTGGTGGAAAAACGCCTGCA
>1811498|reference Msp|length 44|copies 1
AACAGAATATTTCCCAAGAACTGGCTTCCATTCTACGTCGCATG
>1811498|reference Msp|length 45|copies 12
AACAGAATATTTCCCAAGAACTGGCTTCCATTCTACGTCGCATGG
>1811498|reference Msp|length 46|copies 1
AACAGACCATGATCCAGCTGACGATCGGTCAATAAGGATTCATTAT
>1811498|reference Msp|length 49|copies 1
AACAGACCATGATCCAGCTGACGATCGGTCAATAAGGATTCATTATAGC
>1811498|reference Msp|length 42|copies 1
AACAGACCTTGACTGGTTCGGCACACTAAATATGGCTCAACT
>1811498|reference Msp|length 49|copies 1
AACAGACGTTCTAAAGCTCTTTTAGTAAGATTTAAGATAAGAGATGAAT
>1811498|reference Msp|length 40|copies 4
AACAGACTCAATGCCCGGTTTCGCAATAATGATATCATTT
>1811498|reference Msp|length 33|copies 1
AACAGACTCCGGTCAGTATTCTGGTGCTGGCTG
>1811498|reference Msp|length 34|copies 3
AACAGAGCCATGACCGGGGAAATGTTTACCAGTT
>1811498|reference Msp|length 51|copies 1
AACAGAGCCATGACCGGGGAAATGTTTACCAGTTGAAGCCATACCGGCACG
>1811498|reference Msp|length 44|copies 1
AACAGATATGATGATAATCAACTTAAACCGGTGGAGGGACCTTA
>1811498|reference Msp|length 30|copies 2
AACAGATCCCCATCCGGCACCACACAGAGA
>1811498|reference Msp|length 43|copies 1
AACAGATTTTCTGGCGTATCCTTCTGTTTTATATTGTATGTAT
>1811498|reference Msp|length 44|copies 4
AACAGATTTTCTGGCGTATCCTTCTGTTTTATATTGTATGTATT
>1811498|reference Msp|length 35|copies 1
AACAGCAAAGTGCACAGATTCAGCAACAGGCGCAG
>1811498|reference Msp|length 46|copies 1
AACAGCAACATATTGATCGAAATGAGCCCATTGCGATTGTCACTAG
>1811498|reference Msp|length 30|copies 2
AACAGCAATAGAACCGGCCGCTTGTGCCAT
>1811498|reference Msp|length 31|copies 2
AACAGCAATAGAACCGGCCGCTTGTGCCATA
>1811498|reference Msp|length 47|copies 2
AACAGCAATAGAACCGGCCGCTTGTGCCATAGGTTCGAGAGGTGCAT
>1811498|reference Msp|length 41|copies 5
AACAGCAGATACTGGAACTTATGGCCGGAGATTCCAGCTGG
>1811498|reference Msp|length 45|copies 1
AACAGCAGCAGGCTGAAAATACCCCGGTCGATCATGCCTTAATGG
>1811498|reference Msp|length 40|copies 2
AACAGCAGCCTGCGCCCGTCGAGCCGCAAAAAGCGACTAA
>1811498|reference Msp|length 54|copies 2
AACAGCATATTGAAAAACAGGGCTTTGTGTTTGTAAAACAGATTCCGGCACCGC
>1811498|reference Msp|length 44|copies 1
AACAGCATCAATGCCTGAATCAAAGCTTCAGGACGTGGTGGGCA
>1811498|reference Msp|length 51|copies 1
AACAGCATCCATTTACTGTAGAGGCAGTGGTCAAGGCAGTACAAAAAGCGC
>1811498|reference Msp|length 33|copies 1
AACAGCCAATTATCTCCGGTATCGCATTTAACC
>1811498|reference Msp|length 31|copies 2
AACAGCCCACTTTCCGGGCTGCTTTCATTCT
>1811498|reference Msp|length 69|copies 1
AACAGCCCACTTTCCGGGCTGCTTTCATTCTGGTTTAAATTTTCTAATGGGGAAGTTTTGCCACAATTT
>1811498|reference Msp|length 47|copies 2
AACAGCCGATCGGTTTGTTGGTCATTAATGATCCGCAAATTAATGCT
>1811498|reference Msp|length 41|copies 6
AACAGCCGCAATATATGGTCAATCATCTGTATGTCCAGAAT
>1811498|reference Msp|length 37|copies 4
AACAGCGACATTTCCTGCAAGAAGCCGTAGTGTTGCT
>1811498|reference Msp|length 30|copies 1
AACAGCGCAAAAACCGGTGTGATTCAGGCA
>1811498|reference Msp|length 31|copies 2
AACAGCGCAAAAACCGGTGTGATTCAGGCAG
>1811498|reference Msp|length 43|copies 1
AACAGCGCAAAAACCGGTGTGATTCAGGCAGCCAGTGCCGAAG
>1811498|reference Msp|length 46|copies 10
AACAGCGCATGCGCCACGGCAATACCAATCCGGCTCAGCACCAGAA
>1811498|reference Msp|length 32|copies 1
AACAGCGGCAATGCCCGGCATACTGTACCACA
>1811498|reference Msp|length 46|copies 27
AACAGCGTATTGGTCGTCTGGATCGTATCGGTCAGGAAAACCGCAT
>1811498|reference Msp|length 47|copies 1
AACAGCGTATTGGTCGTCTGGATCGTATCGGTCAGGAAAACCGCATT
>1811498|reference Msp|length 45|copies 7
AACAGCTACAGACTGTCGCAGGTGAAGTCGGTGCGATTTTCCTAG
>1811498|reference Msp|length 49|copies 1
AACAGCTCAACAGTTTTAATGAAACCATGCATCAGGAAGTCTCCAAGGT
>1811498|reference Msp|length 49|copies 1
AACAGCTCCGACCGATTTTGCAGCACCTGATTCCGGCCGATTTAAAATG
>1811498|reference Msp|length 51|copies 1
AACAGCTCTGATTCCAAGTTATGGCAAGGAATGGAAAATTGGTGTGCTCTA
>1811498|reference Msp|length 24|copies 1
AACAGCTTCATGCCCTGCTCATCG
>1811498|reference Msp|length 50|copies 6
AACAGCTTCATGCCCTGCTCATCGATCCATAAACCGGAAATACAGACAAT
>1811498|reference Msp|length 51|copies 1
AACAGCTTCATGCCCTGCTCATCGATCCATAAACCGGAAATACAGACAATT
>1811498|reference Msp|length 45|copies 1
AACAGCTTGAACCCATTCATGGTTCATTTGAAATGCCGGTTGTTC
>1811498|reference Msp|length 33|copies 1
AACAGCTTTTCACGATGCGGCTGTAAAGACGTC
>1811498|reference Msp|length 53|copies 1
AACAGCTTTTTTCTTCGTTTAATTCACCTTCTAGCGGCAGCTGATAACGTACC
>1811498|reference Msp|length 47|copies 1
AACAGGAAAATATCCCAAGCAAAACTTGTCGCTGTCACTGTATTTTC
>1811498|reference Msp|length 30|copies 2
AACAGGAAATTGCCCGGGGTGACTGGCTGA
>1811498|reference Msp|length 45|copies 1
AACAGGAACCCCGCAGCCACCGCGCCGACATTGCCACCTGCTCCA
>1811498|reference Msp|length 30|copies 3
AACAGGAACTGTACCGGATTGATGGACCGA
>1811498|reference Msp|length 47|copies 1
AACAGGAACTGTACCGGATTGATGGACCGATCAATTTGTCCCGCCTG
>1811498|reference Msp|length 43|copies 1
AACAGGAAGCCGACACCGACATCACGGATACAGCGTTCAGTCT
>1811498|reference Msp|length 29|copies 1
AACAGGAATTTGACCGGCTTTCCCATCAT
>1811498|reference Msp|length 30|copies 7
AACAGGAATTTGACCGGCTTTCCCATCATG
>1811498|reference Msp|length 45|copies 6
AACAGGAATTTGACCGGCTTTCCCATCATGAAGCGATCATGCAGG
>1811498|reference Msp|length 46|copies 1
AACAGGAATTTGACCGGCTTTCCCATCATGAAGCGATCATGCAGGA
>1811498|reference Msp|length 69|copies 1
AACAGGATACAAAGGTGGTGGTGGGGAAAATTTAGCAACAGGTCAAAGCAACCTAAAACAAGTTTTAGA
>1811498|reference Msp|length 32|copies 1
AACAGGATGGCGAACCGGCCTGGAACCTGGAT
>1811498|reference Msp|length 41|copies 1
AACAGGATGTCGAATCTGATCGTATCGAGCCAAGCCTGAGT
>1811498|reference Msp|length 36|copies 1
AACAGGCAAAAATAATCGCCAGACAGATAATCGATG
>1811498|reference Msp|length 29|copies 1
AACAGGCCCAAAGCCGGATCAAGCAACTG
>1811498|reference Msp|length 43|copies 3
AACAGGCCCAAAGCCGGATCAAGCAACTGGAACGTATGCAGGA
>1811498|reference Msp|length 30|copies 2
AACAGGCTCGCCTCCGGTTAATGAGCTTAG
>1811498|reference Msp|length 57|copies 1
AACAGGGCTATTTACGTATTGTGGGTAAAGGTAATAAAGAACGCCTGGTTCCGATGG
>1811498|reference Msp|length 42|copies 1
AACAGGGCTGCCCATACCGGTTCGCCGGCATAGATAATCGCT
>1811498|reference Msp|length 53|copies 2
AACAGGGTAATGCCTTGCTCACTCTGGCTAAAAGCCAGTTTTTGCTGTTTACC
>1811498|reference Msp|length 57|copies 20
AACAGGGTGCCCCGCTGAATGTTCCAGTGACCGAAGATAAAACCTTCTTCCTGCTTT
>1811498|reference Msp|length 51|copies 3
AACAGGTCATCGACTGCCTGATACTGGCGTCCGCCTAAATTAAAATAGCTG
>1811498|reference Msp|length 56|copies 1
AACAGGTCTTTAACCAGAAAAGGCACACCGGCAAAAGGTCCGGACAGATTTTGCTG
>1811498|reference Msp|length 41|copies 1
AACAGGTGAATGGTTTGGCGCATACCGGATTGCAGTATCAG
>1811498|reference Msp|length 32|copies 1
AACAGGTGTGACCATTATGAAAATGGCGGCCG
>1811498|reference Msp|length 46|copies 2
AACAGGTGTGACCATTATGAAAATGGCGGCCGGTCTGGATACCGGG
>1811498|reference Msp|length 49|copies 1
AACAGGTGTGACCATTATGAAAATGGCGGCCGGTCTGGATACCGGGGAT
>1811498|reference Msp|length 30|copies 4
AACAGTAGTCGTACCGGGAACCACAACTAC
>1811498|reference Msp|length 31|copies 3
AACAGTAGTCGTACCGGGAACCACAACTACT
>1811498|reference Msp|length 46|copies 7
AACAGTAGTCGTACCGGGAACCACAACTACTACTAATAAAGATAAT
>1811498|reference Msp|length 39|copies 1
AACAGTGACCACAGCCATACCAGAAGAATTCACGTACCT
>1811498|reference Msp|length 43|copies 19
AACAGTGCAGATAAACCGACTGCACCCACACCAATGATCGCTG
>1811498|reference Msp|length 46|copies 2
AACAGTGCTTTTTCAAAACCAGGCAGTAAATTGCCATCACCAATCA
>1811498|reference Msp|length 47|copies 1
AACAGTGGAAAACGCTCGGCGTGAAATTCATTCAGGTGATCCCGGCA
>1811498|reference Msp|length 39|copies 2
AACAGTTCATCGGTATGTTGGGTATGCACGGTACTTATG
>1811498|reference Msp|length 43|copies 1
AACAGTTCCACATAAGCATTTAAACTTTCAACTAATTCTTCAT
>1811498|reference Msp|length 49|copies 22
AACAGTTCCACATAAGCATTTAAACTTTCAACTAATTCTTCATTGGTGA
>1811498|reference Msp|length 47|copies 3
AACAGTTCGACTCAAAGTATCCGACTTGCCACGAACCACCTGTTGCT
>1811498|reference Msp|length 36|copies 1
AACAGTTGTACATCATGAAAAGTAGTGCTGATATCG
>1811498|reference Msp|length 8|copies 1
AACAGTTT
>1811498|reference Msp|length 46|copies 1
AACATAAACAGAATCATATTCATCATGATAATTTTCATGAGCATTT
>1811498|reference Msp|length 40|copies 1
AACATAAACAGATCGGTGATGTACATGTGGAACTTGGAGC
>1811498|reference Msp|length 41|copies 2
AACATAAACAGATCGGTGATGTACATGTGGAACTTGGAGCA
>1811498|reference Msp|length 64|copies 1
AACATAAATAATGCCGGTATTATAGTTTTATAAATAACGAGAAAAACATCTTTTAAGGAAAATT
>1811498|reference Msp|length 34|copies 4
AACATACGCCTCAGTTACCGGCAGCTACAGGAAC
>1811498|reference Msp|length 42|copies 1
AACATACTATTTGTACTTCTGTAAACCATGTGGTGTGTCACG
>1811498|reference Msp|length 48|copies 1
AACATAGTCAATATCAAGGTTATGTTGCTGCCGAGTATAAACCCAGCG
>1811498|reference Msp|length 36|copies 1
AACATAGTCTGATCGTGGCAATTGATGCGCTGTGTG
>1811498|reference Msp|length 35|copies 4
AACATATCGCCATCTGCGTGGCGTTCATTGATATA
>1811498|reference Msp|length 11|copies 1
AACATATGACT
>1811498|reference Msp|length 44|copies 14
AACATATGACTGGCAAAACAATGTCTTAACAAATGCGGATGCAG
>1811498|reference Msp|length 39|copies 1
AACATATTCTGCGAGCCGCCACCGAGCAGCAGTAATATG
>1811498|reference Msp|length 51|copies 1
AACATATTTACGAAGGTCAAAGGAATGGAACCTTCCGGATTGGCATAACCA
>1811498|reference Msp|length 30|copies 10
AACATCAACAAAGCCGGGATGTTACGGATG
>1811498|reference Msp|length 31|copies 3
AACATCAACAAAGCCGGGATGTTACGGATGT
>1811498|reference Msp|length 40|copies 1
AACATCATGTGTGGTTCCATCGGTAATCATGAAATCAATA
>1811498|reference Msp|length 30|copies 3
AACATCCATGCAGCCGGAGCTGCCACAGCT
>1811498|reference Msp|length 35|copies 9
AACATCCATGCAGCCGGAGCTGCCACAGCTACCGC
>1811498|reference Msp|length 36|copies 1
AACATCCATGCAGCCGGAGCTGCCACAGCTACCGCC
>1811498|reference Msp|length 56|copies 9
AACATCCTGAAGCTGCGGTAATCCCTGGAACCACTTGAAAAGTAACACCTGCCGCA
>1811498|reference Msp|length 42|copies 13
AACATCCTGCGGATGCAAGGAAGTGGCTGTATCTGTATAGGA
>1811498|reference Msp|length 60|copies 1
AACATCCTTTTGGTTATGGGCGTGAACTGTATTTTTGGGCCTTTATTGTGGCACTGATGG
>1811498|reference Msp|length 25|copies 1
AACATCTGCAGTGCCTGATCAACAG
>1811498|reference Msp|length 40|copies 2
AACATCTGGATATTGATAGCTATAGGGATGAAATGTTATA
>1811498|reference Msp|length 30|copies 1
AACATCTTTTCCCCCGGAAATGCACAACTG
>1811498|reference Msp|length 30|copies 1
AACATGAAAACAACCGGAGCAATGACCAGG
>1811498|reference Msp|length 47|copies 2
AACATGAAAACAACCGGAGCAATGACCAGGATCGAGATACCACGGAA
>1811498|reference Msp|length 17|copies 1
AACATGACCATTAAGAT
>1811498|reference Msp|length 41|copies 1
AACATGTGCCTGCAACTGCAGCCCATTGATACACCGAATCG
>1811498|reference Msp|length 47|copies 1
AACATGTTTCGGTGCCGGTGATTGCCTCTAACCGGATCAATATGCCA
>1811498|reference Msp|length 44|copies 1
AACATGTTTTAGATCCCGTATTGCTCGAACAGTGAAGAGATCAG
>1811498|reference Msp|length 32|copies 1
AACATTATAAATCCCCGGGGTGATTAAGCGCG
>1811498|reference Msp|length 56|copies 1
AACATTATAAATCCCCGGGGTGATTAAGCGCGGTAGCGGAAAAGTGGTTGACCGAA
>1811498|reference Msp|length 31|copies 1
AACATTATTCCACCCGGCAGAAAGGATTATT
>1811498|reference Msp|length 45|copies 9
AACATTCTGTTCGATGCTGCGCCAGGGCAGCAGGCGAGGGTCCTG
>1811498|reference Msp|length 56|copies 1
AACATTGCGCATTCTTCCTTAGAACATACCTGCCAGACCCGGTGGTAAACCCATAC
>1811498|reference Msp|length 48|copies 2
AACATTGCGGTATTCATTATTTAAAACCGGGATTGCTTGGCGACACGC
>1811498|reference Msp|length 39|copies 2
AACATTGGTCATATGCTGATGTTTAAAAAGTCGCATCAG
>1811498|reference Msp|length 48|copies 1
AACATTTCGCTGGATTTTCCAGATGGTCAACTGGTCGCGCTTCTTGGC
>1811498|reference Msp|length 30|copies 3
AACATTTGACACACCGGATTATTTGGAATG
>1811498|reference Msp|length 48|copies 2
AACATTTTAAGATTGAAAATTTAAGTTAATCCTATCTCTTGTTAACTG
>1811498|reference Msp|length 30|copies 1
AACATTTTACCTTCCGGATGATCTATCATT
>1811498|reference Msp|length 40|copies 9
AACATTTTCTGATACTTGGTTTTATCTTCAGCGCTCAGAT
>1811498|reference Msp|length 50|copies 1
AACCAAAAGAAGGTAGGGGCGTCCATTGATGATCGGCATGTGGAGTCAGT
>1811498|reference Msp|length 30|copies 1
AACCAAAATTATTCCGGAAGAACTGGTGCC
>1811498|reference Msp|length 56|copies 1
AACCAAAATTATTCCGGAAGAACTGGTGCCGGTGACGCCGATTGGCAGAATGGTGC
>1811498|reference Msp|length 46|copies 6
AACCAAACTTCGCGGACGTTCCACATATCCCTCACGGCCATCTGGA
>1811498|reference Msp|length 49|copies 1
AACCAAAGACGAGAAAAAAGCCATTCAGCTCTATGAGCAGTCTGCCAGC
>1811498|reference Msp|length 54|copies 2
AACCAAAGACGAGAAAAAAGCCATTCAGCTCTATGAGCAGTCTGCCAGCAAAGG
>1811498|reference Msp|length 46|copies 4
AACCAAAGATCATCGCACCAAACATCATGCCGGCCAGCGCGGTACT
>1811498|reference Msp|length 43|copies 11
AACCAAAGCAAACCATTTTATGTGGTCTGCCGACTGCAACAGT
>1811498|reference Msp|length 53|copies 1
AACCAAAGCACGTGCCAGCCAGCCTGCACGAGTAGTTCGGGTATTGCTAAGGG
>1811498|reference Msp|length 38|copies 1
AACCAAAGTGCATCCGACCATTGCAGCGGCATACGGCG
>1811498|reference Msp|length 39|copies 17
AACCAAAGTGCATCCGACCATTGCAGCGGCATACGGCGT
>1811498|reference Msp|length 44|copies 1
AACCAAATACTGCAACACTGTCACCTTCCTGAACTTTAGCGGTG
>1811498|reference Msp|length 42|copies 1
AACCAAGGCTGTTGCACATCAGGGACATTATCTGATTCGGGG
>1811498|reference Msp|length 30|copies 1
AACCAATACCGCACCGGTACCACCTTGCTT
>1811498|reference Msp|length 48|copies 5
AACCAATACCGCACCGGTACCACCTTGCTTTTCAGGTGCACTGACAAA
>1811498|reference Msp|length 39|copies 1
AACCAATACTCAGGCTCAGGATGCAGAACAAGGCAGTCG
>1811498|reference Msp|length 49|copies 2
AACCAATATATTCACCGGTTGCTAATTTTGGTAAATACTTCTGCTTTTG
>1811498|reference Msp|length 36|copies 2
AACCAATCCCAAACCGGTAATCCTTCAGCCGTACCA
>1811498|reference Msp|length 9|copies 1
AACCAATGA
>1811498|reference Msp|length 37|copies 1
AACCAATGATGTATCAAGTGATTAGCAAGAAAGCGAC
>1811498|reference Msp|length 42|copies 1
AACCAATGCGATTCAGGTGGGTAGCCGGATTGAATATCGCCT
>1811498|reference Msp|length 43|copies 8
AACCAATGTGTCCCTGAACGCCTTAAACGGTGAAGGAAAACCG
>1811498|reference Msp|length 64|copies 2
AACCACAAAAATTAAACTTGGTGCAAAAAGCATATGCACGTCTGTTCCCGGGCGAACACTGGTA
>1811498|reference Msp|length 65|copies 4
AACCACAAAAATTAAACTTGGTGCAAAAAGCATATGCACGTCTGTTCCCGGGCGAACACTGGTAA
>1811498|reference Msp|length 57|copies 1
AACCACAAATTTTATTGATGGTGGTCGCACCAGTTGAATCCGGTAGACCTGCCTGAC
>1811498|reference Msp|length 52|copies 1
AACCACAATCGGGTGAGATCAAAACTGCGCGCAAACTCAAATTCTCTTATGT
>1811498|reference Msp|length 30|copies 8
AACCACATGCCATCCGGGCTGGAGAAGTCA
>1811498|reference Msp|length 49|copies 1
AACCACATGCCATCCGGGCTGGAGAAGTCATTTAAATCATCCAGACCTG
>1811498|reference Msp|length 30|copies 3
AACCACCAAAGTACCGGATGTCAAAGACTT
>1811498|reference Msp|length 50|copies 6
AACCACCAACCATGTCGCCATACAGGGTGCAATAACCAACAGCTAGTTCA
>1811498|reference Msp|length 48|copies 3
AACCACCACCTTATATGCGGCACTTTCTGACCTGAATGACGGTTCTAA
>1811498|reference Msp|length 47|copies 1
AACCACCAGATATATCTTCTTTTGGACCGCCGGGCCCTTGCATCACA
>1811498|reference Msp|length 48|copies 1
AACCACCATCGGTTTGTTGCTGATGCGTCTGCAACAGTCTACGGGCGG
>1811498|reference Msp|length 59|copies 1
AACCACCATTGCCTTACTGCTGGCTCAAGCGGTAGACCGGCCTTTTATCAGCTTGTCTG
>1811498|reference Msp|length 30|copies 1
AACCACCGCATAGCCGGCACTGGCAAAACG
>1811498|reference Msp|length 35|copies 1
AACCACCGCATAGCCGGCACTGGCAAAACGCTGGG
>1811498|reference Msp|length 45|copies 1
AACCACCGCATAGCCGGCACTGGCAAAACGCTGGGCATATTGCAC
>1811498|reference Msp|length 30|copies 2
AACCACCTGCGCACCGGCCTCATTAAACAA
>1811498|reference Msp|length 31|copies 2
AACCACCTGCGCACCGGCCTCATTAAACAAG
>1811498|reference Msp|length 41|copies 1
AACCACCTTATCCGAAGCACTGGCTGGATCGTTATTATCAT
>1811498|reference Msp|length 30|copies 1
AACCACGGTGAACCCGGATAAGCACCCTTA
>1811498|reference Msp|length 48|copies 19
AACCACGTATCATGGGCTTTGGTCCAGCACCTGCCATTAAGAAATTAC
>1811498|reference Msp|length 45|copies 1
AACCACTACCAGGCGGTAAGCGTGAACATTTGTTTGAAATGATGG
>1811498|reference Msp|length 44|copies 2
AACCACTACGGCGTATTAAGGCATGAATACGGGCCAGCAACTCG
>1811498|reference Msp|length 30|copies 1
AACCACTTAAAGACCGGATCAGCCTGTTTT
>1811498|reference Msp|length 31|copies 2
AACCACTTAAAGACCGGATCAGCCTGTTTTG
>1811498|reference Msp|length 44|copies 1
AACCAGAAGGTTAATGAAGAAAATAATGCAATGGCAATGACGAT
>1811498|reference Msp|length 50|copies 1
AACCAGAAGTATCAGCTCTGAACGGGACCGATTAGCAACAATTATGATTG
>1811498|reference Msp|length 47|copies 5
AACCAGATTGGCACCCAATGCTTTCACCACCTTACGGCGTTCAATAC
>1811498|reference Msp|length 46|copies 1
AACCAGCAGACTGCTTTGCAATTCATAGCCTGAATCATATTGATGG
>1811498|reference Msp|length 56|copies 1
AACCAGCCAGCGCATCTGAAACTCACCGATGCCTCTATTCCGGTGGAAGTGAACCT
>1811498|reference Msp|length 30|copies 4
AACCAGCGAAATCCCGGTGTATGTTGTGTG
>1811498|reference Msp|length 45|copies 1
AACCAGCGAAATCCCGGTGTATGTTGTGTGTTATACACACTGTCA
>1811498|reference Msp|length 30|copies 1
AACCAGGCCGTTTCCGGGCGCAAAAAGCCA
>1811498|reference Msp|length 54|copies 1
AACCAGGCCGTTTCCGGGCGCAAAAAGCCACAGGTATCATCCAGAGAAGCAAAG
>1811498|reference Msp|length 30|copies 6
AACCAGGCGGATACCGGGACAAAAACACCT
>1811498|reference Msp|length 31|copies 1
AACCAGGCGGATACCGGGACAAAAACACCTT
>1811498|reference Msp|length 45|copies 1
AACCAGTCGAATTCCATCAGGACTAACATCCAGTACACCGAGGTC
>1811498|reference Msp|length 46|copies 4
AACCAGTCTTTATTACCAGACTAAAATTACTGGACTAATGCCAATA
>1811498|reference Msp|length 55|copies 1
AACCAGTGGTGTGAGTATCAGTTTCCTTGCAGAAGATGATGCGTTCTATCTGCCA
>1811498|reference Msp|length 56|copies 7
AACCAGTGGTGTGAGTATCAGTTTCCTTGCAGAAGATGATGCGTTCTATCTGCCAG
>1811498|reference Msp|length 50|copies 11
AACCATATTTAGCCCCAAGTGACTGTAAAATCAAGCGGGCATCAAAGGCA
>1811498|reference Msp|length 48|copies 5
AACCATCAGATGGCTGTAAACCGACGATCTGAATATCAGGATTCATTT
>1811498|reference Msp|length 31|copies 1
AACCATGATAATGTCCGGGTCCTGACGCATT
>1811498|reference Msp|length 36|copies 6
AACCATGATAATGTCCGGGTCCTGACGCATTAGTGC
>1811498|reference Msp|length 30|copies 3
AACCATGATTTCACCGGATACCTTGCGTGA
>1811498|reference Msp|length 31|copies 1
AACCATGATTTCACCGGATACCTTGCGTGAT
>1811498|reference Msp|length 49|copies 1
AACCATGATTTCACCGGATACCTTGCGTGATGAAGTCAAGCAGGATCAA
>1811498|reference Msp|length 50|copies 1
AACCATGATTTCACCGGATACCTTGCGTGATGAAGTCAAGCAGGATCAAT
>1811498|reference Msp|length 30|copies 1
AACCATGCCTGAACCGGGAACATCAAAATT
>1811498|reference Msp|length 57|copies 20
AACCATGCCTGAACCGGGAACATCAAAATTAGTGACAGTTAATTTGGAACAGGCAAA
>1811498|reference Msp|length 54|copies 25
AACCATTCACCATGACTTTTTCAGTTTCATCTGGACGGTTCCAATAGCCTTTCA
>1811498|reference Msp|length 45|copies 4
AACCATTCTTCTTCAACCAAATCGCCAGATTCATCATGTCGTAAT
>1811498|reference Msp|length 49|copies 1
AACCATTGCACTTCCTGTGCGAGGGCAAACTTGATCGTTATCCAACGAT
>1811498|reference Msp|length 42|copies 1
AACCATTTCGGACTGTACCAGGCATTCAGCGTCTCAAACACC
>1811498|reference Msp|length 51|copies 15
AACCATTTTATCTGATTATTGGATTAAATATTAAACCAGACCCACATGTTC
>1811498|reference Msp|length 56|copies 5
AACCCAAAATTTAAAGCGCAGTTTGGCGTCGACAGCATGCCGGAAACAGCCGAAAA
>1811498|reference Msp|length 52|copies 1
AACCCAATACGGGCTCAATTCAATATCATGATATATTTCAGTGGTTAAAACA
>1811498|reference Msp|length 48|copies 1
AACCCAATGGGTAAGAAATTCGTTGAGATGACCGGTGCAGACCTGTCT
>1811498|reference Msp|length 41|copies 2
AACCCAGCCACTCCATGACTGATCTTCTGGCGCATATCCCA
>1811498|reference Msp|length 54|copies 4
AACCCAGTCCAGTCAAGACATTAGCGGCCAGTCGGTCAGGATTGGCCACGCCTA
>1811498|reference Msp|length 31|copies 1
AACCCATGCACCGACCGGAATTGTGGTGGCC
>1811498|reference Msp|length 30|copies 4
AACCCATGCTGATCCGGCGTAGTATGATCG
>1811498|reference Msp|length 47|copies 10
AACCCATGCTGATCCGGCGTAGTATGATCGGAGGTTTGGGTTTTGGC
>1811498|reference Msp|length 51|copies 1
AACCCCAGCGGCTCATTTACCTGAAGCAACCCGTCAAAAACTGCATCAGGC
>1811498|reference Msp|length 50|copies 1
AACCCCCTGAACCGCCAAAACAGATCAAAACCGTTCTGATCAAGCCAGAA
>1811498|reference Msp|length 30|copies 3
AACCCCGCCAGGACCGGAAGGTAGCAACGG
>1811498|reference Msp|length 39|copies 7
AACCCCGCCAGGACCGGAAGGTAGCAACGGTAATAGAAC
>1811498|reference Msp|length 30|copies 8
AACCCCTTCAATTCCGGCAGCCAAGAGCAT
>1811498|reference Msp|length 53|copies 6
AACCCGATGGACCAGTCAAAAAGCGACGAACACGATCATTGCTGAGTTTGGCA
>1811498|reference Msp|length 32|copies 1
AACCCGCAAGGAAACCGGGAAATTTCCCCCAG
>1811498|reference Msp|length 55|copies 5
AACCCGCGTTGAGCATGCTGATGGAGGTTCTTAAGAATGCGTCATTTAAACCGTC
>1811498|reference Msp|length 54|copies 6
AACCCGGAGTTAAACAGAAATAAAATCAAATTTTATGCCGGTGTACCTTTACGT
>1811498|reference Msp|length 55|copies 1
AACCCGGAGTTAAACAGAAATAAAATCAAATTTTATGCCGGTGTACCTTTACGTA
>1811498|reference Msp|length 21|copies 1
AACCCGGCCATTCTCCAGTCC
>1811498|reference Msp|length 36|copies 1
AACCCGGCTGAGCCACCTCTAATGATGCGTGATACT
>1811498|reference Msp|length 31|copies 1
AACCCGGTCAGCACCGGCCATAATTGCCAAT
>1811498|reference Msp|length 46|copies 3
AACCCGGTCAGCACCGGCCATAATTGCCAATTCTGAAGCGGCAATG
>1811498|reference Msp|length 47|copies 1
AACCCTAAAGAAGATTACACAAATATTCCGCACGAAACTTTCGATGC
>1811498|reference Msp|length 30|copies 9
AACCCTGATAAAACCGGGTTTGATAAGGAT
>1811498|reference Msp|length 40|copies 3
AACCCTGATAAAACCGGGTTTGATAAGGATCATAATGTTC
>1811498|reference Msp|length 11|copies 1
AACCCTGTTGG
>1811498|reference Msp|length 30|copies 1
AACCCTGTTGGTACGCAAGGTGCGATAAAA
>1811498|reference Msp|length 41|copies 1
AACCCTGTTGGTACGCAAGGTGCGATAAAATCTAAGGTCTG
>1811498|reference Msp|length 42|copies 27
AACCCTGTTGGTACGCAAGGTGCGATAAAATCTAAGGTCTGG
>1811498|reference Msp|length 48|copies 1
AACCCTTACCATCACAGGCATCACACGGTGCCGGTGCAGTAAAGGTAA
>1811498|reference Msp|length 43|copies 1
AACCCTTTTATGTGGCAGCTCAGCCTCCGGCTATGCTGCATCA
>1811498|reference Msp|length 48|copies 28
AACCGAAACAGCATCCGTTTAATGTCTTGCCTAAAGCAAAATCCGATG
>1811498|reference Msp|length 51|copies 5
AACCGAAACTGGTGGTTTTATGATTACGCCATTGCCGGGTGCGACTGATTT
>1811498|reference Msp|length 32|copies 1
AACCGAACGCATATCCGGTTCAGAAACGATTT
>1811498|reference Msp|length 40|copies 14
AACCGAAGCCAACCGTGGCAAGCTAAATAGTCTGATGTAT
>1811498|reference Msp|length 34|copies 1
AACCGAAGTGACCAAGCAGCTGGCGAAACAGATG
>1811498|reference Msp|length 25|copies 1
AACCGAATTAGAACAGCTGCATCAA
>1811498|reference Msp|length 52|copies 3
AACCGACTTTCATCATTTCGCTTTGCTGGATATGACCGGTTCCAAAAACAAT
>1811498|reference Msp|length 44|copies 1
AACCGAGCATGAGGAAGTCAATGCCTTGCTGGCAATGATCATTA
>1811498|reference Msp|length 50|copies 1
AACCGAGTTGCTGAAAACTTCTCACCAGCACTTCCGGATCGAAAATACGC
>1811498|reference Msp|length 51|copies 2
AACCGAGTTGCTGAAAACTTCTCACCAGCACTTCCGGATCGAAAATACGCA
>1811498|reference Msp|length 42|copies 1
AACCGATCGGTGCACCGGTTGCCATGCATGGACCTTTTGTTC
>1811498|reference Msp|length 41|copies 1
AACCGATGATGCCAAAAATACTGCCGGTTGGAATCTGAAGA
>1811498|reference Msp|length 53|copies 1
AACCGATTTTTAAACCATAACCCATTGCATAATTGTCTTCAAATTCTCCAACT
>1811498|reference Msp|length 31|copies 1
AACCGCAAGGACATCCGGATGAAGCGATTGA
>1811498|reference Msp|length 52|copies 1
AACCGCAGAACGCCATGAAGAAATCTTCTTTTGTTCACTGCGGATTAGCGGC
>1811498|reference Msp|length 45|copies 1
AACCGCATGCATGAACCTCGGTTCAATATTACAAAGATTTGAAAC
>1811498|reference Msp|length 61|copies 22
AACCGCATTATAAAGGCAGTGAAAAATTAAAAGGCAAAGTTGCCTTGATTACTGGTGGTGA
>1811498|reference Msp|length 62|copies 1
AACCGCATTATAAAGGCAGTGAAAAATTAAAAGGCAAAGTTGCCTTGATTACTGGTGGTGAT
>1811498|reference Msp|length 45|copies 1
AACCGCCAATATTACTGCACTGACAGCGCTGGATTTTTTAGGGTA
>1811498|reference Msp|length 46|copies 2
AACCGCCAATATTACTGCACTGACAGCGCTGGATTTTTTAGGGTAT
>1811498|reference Msp|length 37|copies 6
AACCGCCAGATTCAGATCTGGAATCGCGCCAATAGCA
>1811498|reference Msp|length 50|copies 2
AACCGCCATGCTCCCAGATATGACTAAAGGATGCGACCGTACCGACATCA
>1811498|reference Msp|length 65|copies 6
AACCGCCTCGAAAGGCGGTTTATGTTTGAAAGAATTACTTCAAGAAACGTTGATAACCCAGATTA
>1811498|reference Msp|length 40|copies 5
AACCGCGGATACTCTGGTCACCCCCGGTAAAATATCTCAG
>1811498|reference Msp|length 41|copies 3
AACCGCGGATACTCTGGTCACCCCCGGTAAAATATCTCAGG
>1811498|reference Msp|length 62|copies 3
AACCGCGGGTCCTTGGGTAGATTTAAAGTCTGAGCGTTATGATGTCCGTACCGAACTTGAAC
>1811498|reference Msp|length 52|copies 1
AACCGCGGTCTATAAGGCGGTTTATATGCCGAAAACCGGTGCTATTGGTGCT
>1811498|reference Msp|length 54|copies 1
AACCGCGGTCTATAAGGCGGTTTATATGCCGAAAACCGGTGCTATTGGTGCTTA
>1811498|reference Msp|length 52|copies 6
AACCGCGTACGCATTGTTCCGGCCACCCAACCGCTGATTCCACCTGTGGTAG
>1811498|reference Msp|length 45|copies 1
AACCGCTATATTCTGGAACAGATTGAAACCGGTTATCTGGTACTG
>1811498|reference Msp|length 51|copies 1
AACCGCTATGACTTTTCCTTTCAGTTTTCTAAAAGCAGATGAACCAAAGAT
>1811498|reference Msp|length 59|copies 1
AACCGCTATGACTTTTCCTTTCAGTTTTCTAAAAGCAGATGAACCAAAGATTTTGTTTC
>1811498|reference Msp|length 60|copies 1
AACCGCTATGACTTTTCCTTTCAGTTTTCTAAAAGCAGATGAACCAAAGATTTTGTTTCA
>1811498|reference Msp|length 42|copies 1
AACCGCTGATTCCACCTGTGGTAGATAAGGCCGCGCAGCAAG
>1811498|reference Msp|length 40|copies 4
AACCGCTTCCACCACAAAGACACCGGCCATAATCGCAAAT
>1811498|reference Msp|length 19|copies 1
AACCGGAATTAACCAGAGC
>1811498|reference Msp|length 47|copies 1
AACCGGACTACGTAATCCGAATGGCATGGACTGGCAACCCCAGAGCG
>1811498|reference Msp|length 50|copies 3
AACCGGACTGGGTGGCGGCATTTTGCTGTTGCAAGGCTTGCTGAATCGCC
>1811498|reference Msp|length 40|copies 1
AACCGGAGACATAAATACCTGCGCCGGCATTCAGCGCGAT
>1811498|reference Msp|length 74|copies 1
AACCGGCAAAAGTCCGGTTCATGACTTTTTGTTGTTTCGATGATTTTAGTAGCCTTAAAACTTTAGCAGCCAAT
>1811498|reference Msp|length 19|copies 1
AACCGGCTGCTCAGTAAGG
>1811498|reference Msp|length 51|copies 1
AACCGGCTGTTATCAGTTCCGTGTTACCCGAAATGCCGATTTGGCCTTGAA
>1811498|reference Msp|length 19|copies 1
AACCGGTATTGTGGCACCG
>1811498|reference Msp|length 45|copies 3
AACCGGTCGGGCCAAGCACCACAATATTATGACTGTCCAGATGGC
>1811498|reference Msp|length 58|copies 3
AACCGGTCTTTTGCACTTATATTGCAGGTACATTTCCAGATGGTCCTGCAGATTTTCA
>1811498|reference Msp|length 38|copies 2
AACCGGTGCATAGGCCGGCAATAACAGTTCATCGCGCT
>1811498|reference Msp|length 60|copies 1
AACCGGTTAAATCGGCAAAAAAAGGAGAAACTTCCGGATCACCCCGATCAATTGAACGCG
>1811498|reference Msp|length 30|copies 1
AACCGGTTTTGATCCGGGTTATATCCATGA
>1811498|reference Msp|length 52|copies 1
AACCGGTTTTGATCCGGGTTATATCCATGACCGTTATTCAGCCAAGATTAAT
>1811498|reference Msp|length 51|copies 1
AACCGGTTTTTTTGTTCATCATCATGAAGATTTCAGGACAATTTTTACATT
>1811498|reference Msp|length 36|copies 1
AACCGTAACCGTATCTTAACCGGTGAACGTGTTCAG
>1811498|reference Msp|length 40|copies 2
AACCGTACCATCATCCATGATGACCGGAACATCGACAATC
>1811498|reference Msp|length 53|copies 1
AACCGTACTGGCTGCACAACAATCTATGCGGGTCACCTTTTTCCACTGGGGCT
>1811498|reference Msp|length 30|copies 5
AACCGTATCAATCCCGGTAATTACCGCGCC
>1811498|reference Msp|length 31|copies 1
AACCGTATCAATCCCGGTAATTACCGCGCCT
>1811498|reference Msp|length 30|copies 2
AACCGTATCTTAACCGGTGAACGTGTTCAG
>1811498|reference Msp|length 48|copies 12
AACCGTATCTTAACCGGTGAACGTGTTCAGAATGCATCAAGTGGCTTT
>1811498|reference Msp|length 53|copies 5
AACCGTCATTATTTTCCATGATCTCATAAACACCCGCCGGGCAGTAACGCTGC
>1811498|reference Msp|length 54|copies 2
AACCGTCATTATTTTCCATGATCTCATAAACACCCGCCGGGCAGTAACGCTGCG
>1811498|reference Msp|length 30|copies 36
AACCGTCTGCAACCCGGGTTTCTTCGTTAG
>1811498|reference Msp|length 50|copies 9
AACCGTCTGCAACCCGGGTTTCTTCGTTAGGATGAATAAAATCAGTCATG
>1811498|reference Msp|length 30|copies 1
AACCGTCTGTTTACCGGCATTGATCAGGTC
>1811498|reference Msp|length 31|copies 13
AACCGTCTGTTTACCGGCATTGATCAGGTCG
>1811498|reference Msp|length 46|copies 1
AACCGTGACCACGCCTGGAAGCAGTTACGTGCCAAACTTTATGAGC
>1811498|reference Msp|length 46|copies 1
AACCGTTATCAATTACAAGGAGTTACCTGCAATCAAGATGACATTG
>1811498|reference Msp|length 31|copies 1
AACCGTTGAACCATCCGGCATTTTGGATGGA
>1811498|reference Msp|length 52|copies 1
AACCGTTGAACCATCCGGCATTTTGGATGGACTGTCGATATAAATCGTCTGA
>1811498|reference Msp|length 52|copies 15
AACCTAAAGCCGGTTTATTCCTGCATTCCATTGGTTTTGGTATGCCAGCGGT
>1811498|reference Msp|length 21|copies 1
AACCTACCATGGCTCCAAAGT
>1811498|reference Msp|length 51|copies 12
AACCTACCTGAATATGAATCGGTGGCAAACCGGTTAAATCGGCAAAAAAAG
>1811498|reference Msp|length 55|copies 17
AACCTACGGGCAATCTCGATGGTGAAACGGCCAGAGAAATTGAACAACTGCTGTT
>1811498|reference Msp|length 35|copies 4
AACCTAGAGCACGAATACGTTCAGCAATGATGTCC
>1811498|reference Msp|length 52|copies 2
AACCTAGTGTTTTTCTAGGACGATGGTTGAGTGCAAATTCTATCTGCTCTAT
>1811498|reference Msp|length 54|copies 1
AACCTATATTCTCAATCCTCTGGCATTGGTACAAAAAGGGTCAATCATTTATCT
>1811498|reference Msp|length 42|copies 21
AACCTATCCAGCACAACATCAATCACTACGCCAGCAAATCAT
>1811498|reference Msp|length 43|copies 2
AACCTATCCAGCACAACATCAATCACTACGCCAGCAAATCATT
>1811498|reference Msp|length 42|copies 1
AACCTATCTCGCCGTTGCGGCTGCAGTCGACATGCTGGAGCG
>1811498|reference Msp|length 45|copies 1
AACCTATGCCTGATTGGCTAAAATTGCCTGTTTCATTAACTCGAG
>1811498|reference Msp|length 51|copies 2
AACCTCAACGTCCTCAGCATTGGGGACAGCCCATTCATCAGAATCATAATT
>1811498|reference Msp|length 52|copies 10
AACCTCAACGTCCTCAGCATTGGGGACAGCCCATTCATCAGAATCATAATTT
>1811498|reference Msp|length 30|copies 1
AACCTCGACATGTAGCTGGATCCCATTGCC
>1811498|reference Msp|length 38|copies 32
AACCTCGACATGTAGCTGGATCCCATTGCCAAGATCAA
>1811498|reference Msp|length 36|copies 11
AACCTCTCCATCAAATGAAGTGGTCAGAGCAGTAAC
>1811498|reference Msp|length 28|copies 3
AACCTCTGGTGTACCGGTTGTCACGCCA
>1811498|reference Msp|length 30|copies 15
AACCTCTGGTGTACCGGTTGTCACGCCAGT
>1811498|reference Msp|length 31|copies 20
AACCTCTGGTGTACCGGTTGTCACGCCAGTG
>1811498|reference Msp|length 45|copies 1
AACCTCTGGTGTACCGGTTGTCACGCCAGTGGCATCGCCGGGTAG
>1811498|reference Msp|length 49|copies 3
AACCTCTTTACCATCTTCCAGCACGATTTTTCCCGGTTGAGCAGGTAAA
>1811498|reference Msp|length 48|copies 2
AACCTGAAACGCAGGGTGCTACCGAGCGTATTATCGGGAACTGGATCG
>1811498|reference Msp|length 37|copies 1
AACCTGAAAGGTGCCGGTTACGCGATCATTTTGCCAC
>1811498|reference Msp|length 49|copies 10
AACCTGAACGTGGTGGGGTGACGTTAACTATTCCAAAACAGATAGAAGC
>1811498|reference Msp|length 38|copies 1
AACCTGAATATCTGCCTAAAACTGAAAAAGCTGCCTCT
>1811498|reference Msp|length 52|copies 4
AACCTGACTTTGGGTGCACCTTTGGCCACCGATCAGCAAATTCTGGAAGCCT
>1811498|reference Msp|length 33|copies 1
AACCTGAGCGTGTGCATGGCGCTTTTATTGCTG
>1811498|reference Msp|length 37|copies 3
AACCTGAGCGTGTGCATGGCGCTTTTATTGCTGATGA
>1811498|reference Msp|length 38|copies 1
AACCTGAGCGTGTGCATGGCGCTTTTATTGCTGATGAC
>1811498|reference Msp|length 49|copies 1
AACCTGATAACTAATAGAATCAAAATTGGCTTCTTTTAAAATTTCCATT
>1811498|reference Msp|length 43|copies 1
AACCTGATTCGTGCGCAAAAGCTGCTGATGGAAAAAGTGGCTG
>1811498|reference Msp|length 56|copies 7
AACCTGATTTTTGCAGTTCTTCTATTTTGGGTGTTATTTTTACCAGCTCAAGAACA
>1811498|reference Msp|length 47|copies 1
AACCTGCAATGAACGGAATGAGGATCAGAGCCGGCAAAATAATATTG
>1811498|reference Msp|length 45|copies 8
AACCTGCAGAGCCTTCTGCTCAGGAAGTAGCAAATAAATTACTCG
>1811498|reference Msp|length 46|copies 1
AACCTGCATGACACTGGGGATGCTAAATGGATCACAGGCTGAACGC
>1811498|reference Msp|length 31|copies 5
AACCTGCCATCACGCCGGTCATGGCCCAGAA
>1811498|reference Msp|length 44|copies 1
AACCTGCCGGCACTGATTTCAGAAAATCCGGCTGTAACCGCGAT
>1811498|reference Msp|length 48|copies 2
AACCTGCGTACCAAACATGACCTCAAGCTTTCCGGAAAGACGACGTGA
>1811498|reference Msp|length 45|copies 1
AACCTGCTATTAAATACCATTTGGGCCTCATTCATGCAGGATGGT
>1811498|reference Msp|length 42|copies 10
AACCTGCTCATCTAAGCTTTGACGAACGGCTTGTTGCAAGTC
>1811498|reference Msp|length 51|copies 2
AACCTGCTCGGTCTGGAAGGCATGGGCTTTATGATGCTGATGAAAGAACTG
>1811498|reference Msp|length 44|copies 19
AACCTGCTGTAGTTGCATTTGCCGTTCCCACCACATTCGGCGCA
>1811498|reference Msp|length 40|copies 1
AACCTGCTTTGTAGCCAGTTTGACCAATTGCTTCAAGAAT
>1811498|reference Msp|length 32|copies 1
AACCTGGATTATGCCCGGCATGTGATTCAACT
>1811498|reference Msp|length 34|copies 2
AACCTGGCTATAGATGACATGAGCCGGCATTAGC
>1811498|reference Msp|length 52|copies 4
AACCTGGGTCAATCCGGTTGCCGACTTCTTTAAACGTTATGGCTTGAAACTG
>1811498|reference Msp|length 50|copies 5
AACCTGTACAGAATGGCCTTTGAAAATGGTGAACCGGTGGCACCGCTTGA
>1811498|reference Msp|length 41|copies 1
AACCTGTATCACTGCGTTTCGGAGCCGGCAACAAGCCGATT
>1811498|reference Msp|length 30|copies 3
AACCTGTATCATGCCGGCACCAATGGGATT
>1811498|reference Msp|length 42|copies 1
AACCTGTATCATGCCGGCACCAATGGGATTTATTATCAACAG
>1811498|reference Msp|length 47|copies 1
AACCTGTATCTTTATCTGTGCAACAGATTTACCCAATTGCTGCAATA
>1811498|reference Msp|length 48|copies 5
AACCTGTATCTTTATCTGTGCAACAGATTTACCCAATTGCTGCAATAA
>1811498|reference Msp|length 32|copies 1
AACCTGTCGCTGCACCGGCAAATGGCGCAATC
>1811498|reference Msp|length 54|copies 1
AACCTGTGGTAATTCCGGGAATAAACGTTTAGTGGCTTTAATGCCAATCAGGTG
>1811498|reference Msp|length 47|copies 9
AACCTGTTTAATCGGGTCGAGGCCTGTTTCCCGGTCGAAGATGAAGC
>1811498|reference Msp|length 48|copies 2
AACCTGTTTAATCGGGTCGAGGCCTGTTTCCCGGTCGAAGATGAAGCC
>1811498|reference Msp|length 52|copies 1
AACCTGTTTGCAGGGGTCGCATTTGGTGCATCCGCGTTCTGTTTAGTGGTGG
>1811498|reference Msp|length 57|copies 1
AACCTTAATTAAAGAAGGTTTAATCAGCATGGGCGGTGGTTATCAGGCCATGAGCGA
>1811498|reference Msp|length 31|copies 1
AACCTTACAAAGAACCGGCACATTACGCGAC
>1811498|reference Msp|length 46|copies 4
AACCTTACAAAGAACCGGCACATTACGCGACAAACGGTCGATGTCG
>1811498|reference Msp|length 55|copies 8
AACCTTACGCAAAATTTAGTCACATTATTGAGATCATTGAAAATCATGAAACGGC
>1811498|reference Msp|length 39|copies 1
AACCTTAGAAGCAGTAGTCGAAGACTGTGTGAACTCAGT
>1811498|reference Msp|length 48|copies 13
AACCTTATTAAATAGTATTGGCGTAAAGGCAGAGACTTTAGGCCAAGT
>1811498|reference Msp|length 50|copies 1
AACCTTATTTTGATTCCTCTAAGTTTTTGGATGCCGGTTAGTCCAGCTGA
>1811498|reference Msp|length 54|copies 5
AACCTTCAAAATGGCAGACATAGTCCAGCACATCATCGGTTTCGATTTTAAAAC
>1811498|reference Msp|length 47|copies 1
AACCTTCAATTTTGGCATTCACACCACCTACCGGCTGTACTTGTCCC
>1811498|reference Msp|length 45|copies 1
AACCTTCCAGACATTTTCGTTTCTTGGCATATTCAGGGTACAGGC
>1811498|reference Msp|length 40|copies 1
AACCTTGATTAATGAGATAACTGCAATTGAACTGGGCTGG
>1811498|reference Msp|length 42|copies 35
AACCTTGATTAATGAGATAACTGCAATTGAACTGGGCTGGAA
>1811498|reference Msp|length 43|copies 1
AACCTTGATTAATGAGATAACTGCAATTGAACTGGGCTGGAAA
>1811498|reference Msp|length 44|copies 1
AACCTTGATTAATGAGATAACTGCAATTGAACTGGGCTGGAAAT
>1811498|reference Msp|length 40|copies 1
AACCTTGCTGATCATTTTGCTGATCAATTTCATGGTGATC
>1811498|reference Msp|length 41|copies 34
AACCTTGCTGATCATTTTGCTGATCAATTTCATGGTGATCC
>1811498|reference Msp|length 49|copies 4
AACCTTGCTGATCATTTTGCTGATCAATTTCATGGTGATCCAGCTGGCA
>1811498|reference Msp|length 40|copies 13
AACCTTGCTGCATACGCACTTGACCGGCACCATGACAGGT
>1811498|reference Msp|length 41|copies 1
AACCTTGCTGCATACGCACTTGACCGGCACCATGACAGGTA
>1811498|reference Msp|length 40|copies 3
AACCTTGCTGGCTTATGGTCGTGCCGGTGAAATGTGTATG
>1811498|reference Msp|length 38|copies 1
AACCTTGGATGGACGTGTATATGAAGTCGATACCCGAT
>1811498|reference Msp|length 30|copies 1
AACCTTGGATGTACCGGCCGCGGATCGTTT
>1811498|reference Msp|length 31|copies 2
AACCTTGGATGTACCGGCCGCGGATCGTTTG
>1811498|reference Msp|length 51|copies 6
AACCTTGGATGTACCGGCCGCGGATCGTTTGGGTGGATTAAAAGTTTTTCG
>1811498|reference Msp|length 52|copies 1
AACCTTGGATGTACCGGCCGCGGATCGTTTGGGTGGATTAAAAGTTTTTCGT
>1811498|reference Msp|length 44|copies 1
AACCTTGGCCACGGTCACTTGAACATCACGGGTGACCGGTTTTT
>1811498|reference Msp|length 50|copies 1
AACCTTGTATCGTCATGGTTTGGGCGTGCGTTATGGTCGCCGCATGCAGA
>1811498|reference Msp|length 42|copies 1
AACCTTGTGAACATACCCTGTTTATTGCCATGGATATAGGCT
>1811498|reference Msp|length 46|copies 1
AACGAAGAAAAAGCGATTGCCTTTTTAAATGCCTATGAAACGATTC
>1811498|reference Msp|length 58|copies 9
AACGAAGACGTACAAAACGTTTTTCGCTTTCTAACCAGAAACGGTGGTGGTGCAGGTT
>1811498|reference Msp|length 35|copies 1
AACGAATCACCCGATAACCGGCCATGGTTAGTAAT
>1811498|reference Msp|length 46|copies 28
AACGAATTGTTCGCCGTCAGGGCGCGGTGATTACCAAAGGAATGAT
>1811498|reference Msp|length 30|copies 1
AACGACAATCAAACCGGTGCACGTGAAGTT
>1811498|reference Msp|length 51|copies 4
AACGACACGCCTGCATAAGTCGAGAAGCCTTCACCCGGTGAAGATCGTGCT
>1811498|reference Msp|length 30|copies 1
AACGACATTTTATCGAGTTCATGCAGCAAG
>1811498|reference Msp|length 52|copies 26
AACGACGCTGTTTTTTAATGCTCAAGGCCAGCTGGTCGAGCGGCATATGGGG
>1811498|reference Msp|length 47|copies 5
AACGACGTGCACAAATCGCCAGGTTATAGCCTTTTTTTGCAAATTCA
>1811498|reference Msp|length 45|copies 1
AACGACTTTGCTGCACTCATTGGCCCTTCCGGTTCTGGCAAAAGT
>1811498|reference Msp|length 56|copies 2
AACGACTTTTTTCAGTTTTTCAATTAGGCGACTCTGTACGGTGTCCAAAAGTTCAG
>1811498|reference Msp|length 59|copies 1
AACGAGAAAGAATATAAATGGGAAGGTACATCACAGGCGACTCCGGGATAGGTATTGTC
>1811498|reference Msp|length 60|copies 1
AACGAGATTTTAGTTTAATCTCTCAAAACCCCTCTTTCATAAAGAGGGAATTTTTCCTCT
>1811498|reference Msp|length 47|copies 1
AACGAGCTGAAAGTCGGGCAAACGGTACTGGATGACAAGGGTATCAT
>1811498|reference Msp|length 42|copies 15
AACGATAACGATTAGCAGGCAAAGCCAGTTCAATTTGCTGAC
>1811498|reference Msp|length 10|copies 1
AACGATACCC
>1811498|reference Msp|length 30|copies 1
AACGATATTGGTTCCGGTAACTTTCTTCCA
>1811498|reference Msp|length 31|copies 3
AACGATATTGGTTCCGGTAACTTTCTTCCAT
>1811498|reference Msp|length 44|copies 9
AACGATCCATCAGAATGGTAGAAGAAGCACTGATATAACAGAAC
>1811498|reference Msp|length 43|copies 1
AACGATTCTTTTAGCTCCAAACTGAGGGATATAATGCATGACT
>1811498|reference Msp|length 38|copies 1
AACGCAAGAAATCTACCGCCTCACGTACTTCGGCAATC
>1811498|reference Msp|length 53|copies 1
AACGCAAGGCTTTTAAGGTCAACAATTCTGGATCACCCGGACCCGCACCGACC
>1811498|reference Msp|length 44|copies 20
AACGCAATTTCACCACGGTTTGCAATTAAAACTTTTTGCAACAT
>1811498|reference Msp|length 30|copies 2
AACGCACCCCAATCCGGGCTTTACGGCGAT
>1811498|reference Msp|length 16|copies 1
AACGCCAAATTTTGAA
>1811498|reference Msp|length 54|copies 1
AACGCCCTCAAGCATGGCAACAGTATCGGGTTCTAAAAATCGACGTGAATCTTG
>1811498|reference Msp|length 59|copies 3
AACGCCGGGTGGGTATTGCCGAGAAACAAGTCGAACAACACTTAAAAAAACAACCGATG
>1811498|reference Msp|length 30|copies 3
AACGCCTCTATGACCGGCAATATCTGGAAG
>1811498|reference Msp|length 31|copies 1
AACGCCTCTATGACCGGCAATATCTGGAAGA
>1811498|reference Msp|length 52|copies 1
AACGCCTCTATGACCGGCAATATCTGGAAGATTTTTGTAGAAGCGGGGCAGA
>1811498|reference Msp|length 39|copies 1
AACGCCTGAATGCCGATACCCTCGGCCAGCATATGGTGA
>1811498|reference Msp|length 30|copies 1
AACGCCTGGAATACCGGGGTTATGATTCAG
>1811498|reference Msp|length 37|copies 1
AACGCCTTCATCTGTTACGATTGTTTCATCAGCAGCC
>1811498|reference Msp|length 49|copies 1
AACGCGATCTTGAGAGCGAAACCCGTATTATCGCCAGTGGAAGTTATAG
>1811498|reference Msp|length 44|copies 2
AACGCGCAGTTATCCGGTGATGGAAGTGATTAAAGAAAGTCAGC
>1811498|reference Msp|length 51|copies 2
AACGCGCAGTTATCCGGTGATGGAAGTGATTAAAGAAAGTCAGCAGATCCA
>1811498|reference Msp|length 45|copies 2
AACGCGGCATCAGACCTTCACGTTCCCACTGGTCATAGTATGGTG
>1811498|reference Msp|length 48|copies 1
AACGCGGTGATACCTTAATCGGTCTGGCTTCACGTTATGGTCTGAACA
>1811498|reference Msp|length 31|copies 1
AACGCGGTGCGCCACCGGTTTTTGGGTTTGG
>1811498|reference Msp|length 40|copies 1
AACGCGTCTGGAAAGAGACCTCCCGTGCATTATCTGAACG
>1811498|reference Msp|length 30|copies 1
AACGCTATCAGAACCGGATTTCAGGCCCGT
>1811498|reference Msp|length 53|copies 1
AACGCTATGGTGCCAATTTTGGTGCCAATCTGAAAGCCGGCAATTTGTCTGGT
>1811498|reference Msp|length 44|copies 4
AACGCTCAATCTCGCCACGGCGGCTTCCCGGTAATAATGCAATA
>1811498|reference Msp|length 48|copies 2
AACGCTCGGCGTGAAATTCATTCAGGTGATCCCGGCAGTGCAATTGCA
>1811498|reference Msp|length 42|copies 1
AACGCTGGGCATATTGCACCAGTTTAAATTGACGTAAGGCAG
>1811498|reference Msp|length 59|copies 1
AACGCTGGTTTGAGCCTTTGGGCTTAAATGTGGCCTGGCTTTCCGGCAAGCAAAAAGGT
>1811498|reference Msp|length 38|copies 2
AACGCTGTATCAGTCTCGGTGACCAGAAAGGTCTCTAT
>1811498|reference Msp|length 39|copies 35
AACGCTGTATCAGTCTCGGTGACCAGAAAGGTCTCTATG
>1811498|reference Msp|length 53|copies 1
AACGCTGTTTTTCATCAATCCAGAAGTGACCGCCATCCGGCACTTTCTCTTCT
>1811498|reference Msp|length 55|copies 2
AACGCTTGACTGAAACCGGTGAATTAAATGCATTGACACCGGAACGCGTCTGGAA
>1811498|reference Msp|length 66|copies 6
AACGCTTTATGGCGAAGTTTCCAACGCATCAGTTCCGTTTTGAACAACCGCATTTAATTCTGAGCT
>1811498|reference Msp|length 44|copies 1
AACGGAAATTGCACCCTTAATGATTATTTCTCGCCTAGAAGAAT
>1811498|reference Msp|length 44|copies 1
AACGGACACGAGTACCGGTTCTATTGGTATCGCCCACTACTTTT
>1811498|reference Msp|length 30|copies 2
AACGGACATGAATCCGGTCAAGAACCTGTT
>1811498|reference Msp|length 40|copies 2
AACGGACATGAATCCGGTCAAGAACCTGTTTGATGTCTAG
>1811498|reference Msp|length 51|copies 3
AACGGACATTTGGTTATCAGCGCTTTGAGATTTTGGCTGCTTTGTTTAACG
>1811498|reference Msp|length 42|copies 1
AACGGACGCAACATTCACTCTGGTATATGGTAACCGCTCCTG
>1811498|reference Msp|length 43|copies 1
AACGGATTGCCAGCAACTGTGCTGAAGGTAAGCAGGCCTACTG
>1811498|reference Msp|length 48|copies 1
AACGGCAAAATGCTGGGTGGAAAAAGTTATTTCCCAGATATGCTCAGT
>1811498|reference Msp|length 42|copies 1
AACGGCACTGGAATAACCGCAGCACCGGCAGAATAATAGGCG
>1811498|reference Msp|length 63|copies 17
AACGGCAGCCTTAACTTTTTTAATTGCCCAGGTTGGATGGATTTTTTCACCAATAAAATCAAT
>1811498|reference Msp|length 32|copies 1
AACGGCCAATGGCACGAAACACTTCCTGCATG
>1811498|reference Msp|length 49|copies 1
AACGGCTATAACCCTGCTCCATTTTAATCGCCATCATTTCAATCGCGAT
>1811498|reference Msp|length 40|copies 1
AACGGCTCGGCCGCACCCCAAAGCAACTGGTCACCTACAG
>1811498|reference Msp|length 38|copies 1
AACGGCTGCATCAAGTAACGATTACACAGGAACAGACC
>1811498|reference Msp|length 35|copies 75
AACGGCTTATCAAAGTACCGTGATTGAAGTGCAAG
>1811498|reference Msp|length 43|copies 1
AACGGCTTATCAAAGTACCGTGATTGAAGTGCAAGGGCAGGTG
>1811498|reference Msp|length 53|copies 1
AACGGCTTTCCTGACGCATCAAACCATAGGCCCAGGCCGGATCAACCCCCGCA
>1811498|reference Msp|length 32|copies 7
AACGGGATTCTGTGCCTGATGTGACAGAAGTT
>1811498|reference Msp|length 33|copies 1
AACGGGATTCTGTGCCTGATGTGACAGAAGTTC
>1811498|reference Msp|length 31|copies 1
AACGGGCAATTGGTCCGGTAACGCTGGAAAA
>1811498|reference Msp|length 44|copies 2
AACGGGCATAAAAGCGGGTCTCGATATCCGGACTGATCTGATAA
>1811498|reference Msp|length 45|copies 4
AACGGGCATAAAAGCGGGTCTCGATATCCGGACTGATCTGATAAC
>1811498|reference Msp|length 30|copies 1
AACGGGCCGTTGTCCGGAAGATTGTAAATA
>1811498|reference Msp|length 45|copies 4
AACGGGCCGTTGTCCGGAAGATTGTAAATACTGTTCGCAATCTGC
>1811498|reference Msp|length 56|copies 2
AACGGGGTAAATTCTACGTCCGTCCGTTTGGATAAACGTGTGGCCAGACTCCAGTC
>1811498|reference Msp|length 44|copies 1
AACGGGTCGGTGAACCGAGCGCCAGGCCGGCACACTGCGCTAGA
>1811498|reference Msp|length 50|copies 5
AACGGTAAAAAGATTCACCCATTTTTGAAGATGCCGGATCTTCTGGTGTC
>1811498|reference Msp|length 51|copies 9
AACGGTAAAAAGATTCACCCATTTTTGAAGATGCCGGATCTTCTGGTGTCG
>1811498|reference Msp|length 27|copies 1
AACGGTAAAGCCATAGCTGGGACAGAT
>1811498|reference Msp|length 61|copies 1
AACGGTATTCTAGCAAAATTATGTAAGTTTTTTCGCAGGTTTTCTATGTCGGTTTATACCA
>1811498|reference Msp|length 47|copies 2
AACGGTCATGCGTAATCGCGACGATGGTACCCGGGAAATCTTTCAAG
>1811498|reference Msp|length 43|copies 1
AACGGTGTTCTCTTGGAGCCACTTTGGTTTCTCTACACCATCT
>1811498|reference Msp|length 55|copies 1
AACGGTTTTCCCTGCAAGCTCTTTAACAGACTCAATGCCCGGTTTCGCAATAATG
>1811498|reference Msp|length 56|copies 1
AACGGTTTTCCCTGCAAGCTCTTTAACAGACTCAATGCCCGGTTTCGCAATAATGA
>1811498|reference Msp|length 45|copies 1
AACGTAAGATACGTTCTGCAATGAATACCTGGTTTTTGGCAATAA
>1811498|reference Msp|length 33|copies 1
AACGTAATGCTTCATTAAAGCCATGCGTATCAC
>1811498|reference Msp|length 49|copies 14
AACGTAATGGTGCCACATGATCCTGCATCTGTCTGATCTGCATTTTGGA
>1811498|reference Msp|length 58|copies 1
AACGTACATCCTGAACTGCCATGGCAAAAGCAGTTTTTTCGAACAGGCGTTTAAGTTC
>1811498|reference Msp|length 56|copies 11
AACGTACATTTTCCATTTTGGATAGTCACCACGTTCGATGGCATCAAACAGGTCGG
>1811498|reference Msp|length 46|copies 1
AACGTACCTTCTACTGAAGTTGATCGTCGCCGCGCTAGCGCTTAAT
>1811498|reference Msp|length 66|copies 6
AACGTACGGCCATGGAATGAACTTTCAAAAGAAATAATCTCATTCTTTTCCGGATTACCGCTTAAA
>1811498|reference Msp|length 61|copies 3
AACGTACTGATCTGTGAACGAATACGGGAAGAAATGAAATGGGGGGCTTCGCCAAAACAGG
>1811498|reference Msp|length 50|copies 1
AACGTATATGGTCGAAGGTGGTTCAAGCAAGGATTTCCGTTTTACCAAAC
>1811498|reference Msp|length 38|copies 1
AACGTCAGACACGGTTTTAACGTGTGGACGCATCGCAT
>1811498|reference Msp|length 31|copies 2
AACGTCGTATTATCCGGAAAGTTTTTAGCTT
>1811498|reference Msp|length 46|copies 1
AACGTCTGCTCGAAGATGCGCCGCTGAATGAACTGAAGCTGGAAAA
>1811498|reference Msp|length 31|copies 3
AACGTCTGGATGGTCCGGTACGTGGTAATGG
>1811498|reference Msp|length 47|copies 1
AACGTCTGGCCTGGCAGGCAGCCAAATCTGATTTGCAGCATTATGCT
>1811498|reference Msp|length 43|copies 11
AACGTCTTATTGCGACCCGATCGGACATCGTCAGGACTCAGGT
>1811498|reference Msp|length 47|copies 11
AACGTCTTTTAGGCGGCGTGGTAATTTTTATTGGTGTGCTTCTCACT
>1811498|reference Msp|length 41|copies 4
AACGTGAACAGGTCAATCCGCTTGCCGGCTGTTTACCACTG
>1811498|reference Msp|length 39|copies 2
AACGTGACAAACTCACGCCTGCCGAGCTGTATCAGCACT
>1811498|reference Msp|length 49|copies 1
AACGTGACAAACTCACGCCTGCCGAGCTGTATCAGCACTTTAACCGTAC
>1811498|reference Msp|length 40|copies 1
AACGTGATCAGGCGAAGGCTGTACAACATGATTTATGGAT
>1811498|reference Msp|length 35|copies 1
AACGTGCCGAACTCGCACCGCGTGATATCGTGGCA
>1811498|reference Msp|length 30|copies 1
AACGTGCCGTATACCGGTACCGGTGTACAA
>1811498|reference Msp|length 45|copies 1
AACGTGCCGTATACCGGTACCGGTGTACAAGGTTCTGCGATCGGC
>1811498|reference Msp|length 38|copies 4
AACGTGCCTGTAACATACGGTCCGGTGAGTAGCTGATG
>1811498|reference Msp|length 44|copies 3
AACGTGCCTGTTTGCCCGAACCGCCATGTGACTGCTTGAAATTC
>1811498|reference Msp|length 41|copies 2
AACGTGCTCGCGGACAGGTGGTGCCGGACAGCTTTACTCAT
>1811498|reference Msp|length 52|copies 1
AACGTGCTGTTAAAGAACGTTTAAGCCAAGCTGAAACTGACAACCTGTCTCC
>1811498|reference Msp|length 40|copies 1
AACGTGGCAACATCCAGGTGCCACCGGCATCAGGAATCAA
>1811498|reference Msp|length 41|copies 1
AACGTGGCAACATCCAGGTGCCACCGGCATCAGGAATCAAG
>1811498|reference Msp|length 30|copies 3
AACGTGGCGTTGTCCGGATTATTACGATGA
>1811498|reference Msp|length 46|copies 1
AACGTGGTAAATATCGTTATGGAGTTAATCATATATTTATTGATTG
>1811498|reference Msp|length 51|copies 1
AACGTGTGGCAGATTTTATTCGTCAGGAAGCACAGCACGGCATTGCCCATG
>1811498|reference Msp|length 37|copies 1
AACGTGTGGTTATGCAGATGCAACAGGTCCATTCATG
>1811498|reference Msp|length 50|copies 1
AACGTTAAGAGAAACCCCGAACGATGCTGAGGTTATTTCACATCAGCTCA
>1811498|reference Msp|length 43|copies 2
AACGTTATCCTAAAATGCAAGCCGCCTTGGTGCGAACCAGTGA
>1811498|reference Msp|length 44|copies 1
AACGTTCAATCAGAACGTCTTCATTGCCAAAACTTGAACGTGCT
>1811498|reference Msp|length 40|copies 1
AACGTTCACGTAACCTGTGTATCTATCCAAACGTTTACTT
>1811498|reference Msp|length 46|copies 1
AACGTTCCGGAAATCTCTGCCTGTGCCAGCAACATTCTCAAATGAT
>1811498|reference Msp|length 47|copies 1
AACGTTCCGGAAATCTCTGCCTGTGCCAGCAACATTCTCAAATGATC
>1811498|reference Msp|length 31|copies 2
AACGTTCTGCTACCCGGAGCCATGCGCTACG
>1811498|reference Msp|length 41|copies 1
AACGTTCTGCTACCCGGAGCCATGCGCTACGCGAACGAGGA
>1811498|reference Msp|length 42|copies 1
AACGTTGGCTGTACTGGTCGCTGTACCGGTCCACACTTACAT
>1811498|reference Msp|length 49|copies 1
AACGTTTAAATTAAAACAGCTCGAAAACTTACAACATGATCTGCTGCAG
>1811498|reference Msp|length 44|copies 1
AACGTTTGTACAGGTCCATCAGGTCCACCGGGTTTTCTGCGCGG
>1811498|reference Msp|length 53|copies 1
AACGTTTGTTCTGTTTTAGATCAAAATTGATATATTCCACATGTTTCAGAGAA
>1811498|reference Msp|length 34|copies 1
AACGTTTTATATAATAGCCAATACTATTCAACAG
>1811498|reference Msp|length 48|copies 1
AACTAAAGCGAATATACCAAAGAAAACAAATAGCCAATCGAACAATGA
>1811498|reference Msp|length 48|copies 1
AACTAAAGCTTTCACCGGTATGTGAGCGTTTTAAAATTTCACGCCAGA
>1811498|reference Msp|length 30|copies 3
AACTAAAGTTAAACCGGCACCTGCTCCAGT
>1811498|reference Msp|length 59|copies 1
AACTAAATAAAAAGATTAATAGGCTTTGTTTTCGGTACGCAGTACTTCAACCAGATTGG
>1811498|reference Msp|length 38|copies 1
AACTAACATTTGTTCCAGTTGTGCCTTATCACCGAGTG
>1811498|reference Msp|length 48|copies 1
AACTAAGCTGAAATACCAACGGACGACTGTACATGATCAACACCCATC
>1811498|reference Msp|length 44|copies 1
AACTAAGGTCGACCTGTTGCTGATAAATCCGGCTGATGCGCAGC
>1811498|reference Msp|length 45|copies 2
AACTAAGGTCGACCTGTTGCTGATAAATCCGGCTGATGCGCAGCA
>1811498|reference Msp|length 37|copies 46
AACTAATGTCAACAGCATCGCGATCGTCGTGGTAGCG
>1811498|reference Msp|length 48|copies 1
AACTACACGTGTGAATATGGGTGAAAACTACCGGACTTTATTGGGTCA
>1811498|reference Msp|length 30|copies 1
AACTACATCCTTACCGGTTTGATCCAGAAT
>1811498|reference Msp|length 51|copies 13
AACTACATTAGCCAGCAGTCTGGCACATCTGGCTGGGTTAAAGTTCCAGCG
>1811498|reference Msp|length 40|copies 4
AACTACGGTGAAAAAGCTGTGCCACGTGCATGTGCTGCTG
>1811498|reference Msp|length 58|copies 12
AACTACGTATTACCTTACAAAAAATTGCCCGATCCCAAGCACCGGTTTTTATCACTGG
>1811498|reference Msp|length 59|copies 1
AACTACGTATTACCTTACAAAAAATTGCCCGATCCCAAGCACCGGTTTTTATCACTGGT
>1811498|reference Msp|length 31|copies 1
AACTACTACAGTAACCGGCGTAGAAATGTTC
>1811498|reference Msp|length 48|copies 4
AACTACTATTCTTGTATTGTTTAGCCTTTCAGTTGAATTTAATCCTAT
>1811498|reference Msp|length 52|copies 1
AACTAGACTTTTGGTGAACATAAGTTAAATAGGGGATAAAATACGATCATGT
>1811498|reference Msp|length 30|copies 1
AACTATAAATATGCCGGTTGATATCTTCTT
>1811498|reference Msp|length 43|copies 3
AACTATATGAATGGCTCAACCAACATCAGCTGACGGTGCCATC
>1811498|reference Msp|length 45|copies 1
AACTATATGAATGGCTCAACCAACATCAGCTGACGGTGCCATCGA
>1811498|reference Msp|length 27|copies 1
AACTATATTCCGGTGGTGAGCGAGCAG
>1811498|reference Msp|length 45|copies 1
AACTATGAAACCATGCGTATGGAAATGGTGGACTTTGCTGCATTG
>1811498|reference Msp|length 46|copies 1
AACTATTATTGGACTATCAAACGGCCAGAAATCAACGCTGTCCACA
>1811498|reference Msp|length 36|copies 2
AACTATTGGCGATATTGGTCATGCCATTCAGCAGTA
>1811498|reference Msp|length 44|copies 17
AACTCAAACTCATTTTAATCTCTGCAACCGGCACCAATAATGTC
>1811498|reference Msp|length 45|copies 3
AACTCAAACTCATTTTAATCTCTGCAACCGGCACCAATAATGTCG
>1811498|reference Msp|length 33|copies 1
AACTCAATCTGAAAAAAGTAGCGCAGGCCGTAG
>1811498|reference Msp|length 43|copies 1
AACTCAATCTGAAAAAAGTAGCGCAGGCCGTAGGATGCAAAAA
>1811498|reference Msp|length 30|copies 4
AACTCAATTGATACCGGTTGCACCAGATTA
>1811498|reference Msp|length 46|copies 6
AACTCACCGGTATCCAGATGCAAATCAATGATGATTCCGCTATTCG
>1811498|reference Msp|length 32|copies 1
AACTCACGATGCACATGCTGCATAAAATGGTG
>1811498|reference Msp|length 43|copies 1
AACTCAGGTATTACCGGCAAGATATTACATTTAATGGTCAGAG
>1811498|reference Msp|length 48|copies 1
AACTCAGTGGCGAATATTCTGCAAGTGATGCCGGTAAAAGCTCAGCAT
>1811498|reference Msp|length 30|copies 2
AACTCATCAAAATCCGGGATCAATTATTAG
>1811498|reference Msp|length 52|copies 2
AACTCATCAAAATCCGGGATCAATTATTAGAAGATCTCGACTCTCCACAATG
>1811498|reference Msp|length 53|copies 2
AACTCATCAAAATCCGGGATCAATTATTAGAAGATCTCGACTCTCCACAATGG
>1811498|reference Msp|length 54|copies 10
AACTCATCAAAATCCGGGATCAATTATTAGAAGATCTCGACTCTCCACAATGGA
>1811498|reference Msp|length 30|copies 1
AACTCATCAAATGCCGGTAAAATTTTCGCA
>1811498|reference Msp|length 31|copies 3
AACTCATCAAATGCCGGTAAAATTTTCGCAG
>1811498|reference Msp|length 33|copies 10
AACTCATCGCGATACGGTGATCGTGATGCGATT
>1811498|reference Msp|length 49|copies 1
AACTCATCTGAATATCGGCAAAACTGAAATGCCCGGCAAAATAATCATG
>1811498|reference Msp|length 50|copies 1
AACTCATCTGAATATCGGCAAAACTGAAATGCCCGGCAAAATAATCATGC
>1811498|reference Msp|length 46|copies 1
AACTCATTTCCAGTGGTGTTCTCACCGCCCGGATAATAATAGGTCG
>1811498|reference Msp|length 46|copies 7
AACTCCAAACGTACCGGCCTTGAAGATATTTTCTATCAGGGTCTGG
>1811498|reference Msp|length 56|copies 1
AACTCCACCAGGACGTGGCGGCGTTGGGGTGATTCGCCTGTCAGGCCCGAAATCCT
>1811498|reference Msp|length 53|copies 1
AACTCCGGTAAATTACTTGGCGCAGAACTATTCTGTTCACAAGCAGAACATCT
>1811498|reference Msp|length 44|copies 1
AACTCCTGTAAAGTATCTAGACTCAAACCGGTACGTTCGGCATA
>1811498|reference Msp|length 40|copies 1
AACTCGAAATAAAACGTGGTGATCAGGTGATGACCATACA
>1811498|reference Msp|length 41|copies 1
AACTCGAACCTTATCAGTTTGATGCCGGAGAACTGCAGCCG
>1811498|reference Msp|length 30|copies 3
AACTCGAATCGGTCCGGCCAGTTACACACA
>1811498|reference Msp|length 51|copies 1
AACTCGAATCGGTCCGGCCAGTTACACACATCGGATACCACACATTCATGA
>1811498|reference Msp|length 14|copies 1
AACTCGAGTGACCG
>1811498|reference Msp|length 40|copies 1
AACTCGAGTGACCGCATCACATACCGGTATCCATTACCGC
>1811498|reference Msp|length 41|copies 3
AACTCGAGTGACCGCATCACATACCGGTATCCATTACCGCT
>1811498|reference Msp|length 51|copies 1
AACTCGATATCGCCTTTTAGGCTATCAGTCAACGTCCCGGTATTTTTTCCT
>1811498|reference Msp|length 45|copies 12
AACTCGATTGAACCTTCTCTGGTCGGCAAGTCGGCCGTATTTCAG
>1811498|reference Msp|length 43|copies 6
AACTCGCCGCCGAAGGCACCTCCTTTTCTACACTCGTCGATGA
>1811498|reference Msp|length 46|copies 7
AACTCGGGCGGTGCACTGATTGATGTCGCCGGTAATTTAATTGGCG
>1811498|reference Msp|length 51|copies 1
AACTCGGTGCGGTCACCATTAAAGAAGCAATTGCCCGTGCGGGTCTGCAAC
>1811498|reference Msp|length 52|copies 1
AACTCGGTGCGGTCACCATTAAAGAAGCAATTGCCCGTGCGGGTCTGCAACC
>1811498|reference Msp|length 10|copies 1
AACTCGGTTA
>1811498|reference Msp|length 32|copies 1
AACTCGGTTTCCTGCCGGGGGATTTAACCCAG
>1811498|reference Msp|length 40|copies 1
AACTCGTTTATAAATGCAGCGCACAAGTCTTTTCATTCCG
>1811498|reference Msp|length 49|copies 1
AACTCTATCGTGCAGGCAAGATCGAACTGGAACTGGTGCCGCAAGGTAA
>1811498|reference Msp|length 30|copies 12
AACTCTGCTTCAGCCGGATCAAATCGCCAG
>1811498|reference Msp|length 31|copies 4
AACTCTGCTTCAGCCGGATCAAATCGCCAGG
>1811498|reference Msp|length 49|copies 11
AACTCTGCTTCAGCCGGATCAAATCGCCAGGTACGAATCACCCGCAGCT
>1811498|reference Msp|length 50|copies 2
AACTCTGGCACGTAAAGAAGGCTATAATTTGGTAGATAAGTTAATAGAAG
>1811498|reference Msp|length 47|copies 3
AACTCTGGTTCGCGATACAGTGCAACGTCTGGGCGGGGAACCGGTGA
>1811498|reference Msp|length 45|copies 1
AACTCTTACTCTACCCTCATGGTTCACTATTCAATGAACCTTTCA
>1811498|reference Msp|length 44|copies 1
AACTCTTCAGCATGCTGACCTGAACGGCTATCCTGAAAGTCATA
>1811498|reference Msp|length 30|copies 1
AACTCTTCCTTGCCCGGAATGGTCTTGGCA
>1811498|reference Msp|length 44|copies 2
AACTCTTCCTTGCCCGGAATGGTCTTGGCAATATTAAACTGCCC
>1811498|reference Msp|length 40|copies 1
AACTCTTCTACATCTTGCTGTACCAGACCGAGAATATTGG
>1811498|reference Msp|length 55|copies 1
AACTGAAATATCCCAACGATCATAAAGTCCTTTATCACCGGTTAATTCAGCAACA
>1811498|reference Msp|length 39|copies 2
AACTGAACAGCAACAGCTACTCCAGCAAATGATTGGCCG
>1811498|reference Msp|length 52|copies 1
AACTGAACCGGCTTTTTCCAACAAGGCCAAAACACCGCCACCTGCCCACTCA
>1811498|reference Msp|length 39|copies 1
AACTGAATAAAACTACCCAGTTGATCGTGTTCGAGCAAA
>1811498|reference Msp|length 50|copies 1
AACTGAATATTTCCCAGCAAGCATTTTTGGTGGGTTTAGTCCAAGGCCCG
>1811498|reference Msp|length 17|copies 1
AACTGAATCAAAAACAG
>1811498|reference Msp|length 60|copies 1
AACTGAATGCTAAAATCAGTTTTCAGCTTTTTCCCGAACTTCTCCGGCACCTTCTTCAAC
>1811498|reference Msp|length 31|copies 1
AACTGAATTTCAGACCGGCACAGTTCTATAA
>1811498|reference Msp|length 32|copies 1
AACTGAATTTCAGACCGGCACAGTTCTATAAG
>1811498|reference Msp|length 44|copies 1
AACTGAATTTCAGACCGGCACAGTTCTATAAGGAACAGCATGTG
>1811498|reference Msp|length 35|copies 1
AACTGACAATAATCCGGCCGGCTTTTCAATCACCA
>1811498|reference Msp|length 46|copies 2
AACTGACAATAATCCGGCCGGCTTTTCAATCACCACCAGATCATCG
>1811498|reference Msp|length 31|copies 2
AACTGACCAAAGACCGGATCAAGGTTGAAGG
>1811498|reference Msp|length 46|copies 1
AACTGACCAAAGACCGGATCAAGGTTGAAGGTCTTGCCTATCGTAA
>1811498|reference Msp|length 50|copies 2
AACTGACCAAAGACCGGATCAAGGTTGAAGGTCTTGCCTATCGTAATCCG
>1811498|reference Msp|length 35|copies 9
AACTGACCAAGGCAGGCTTCCTGACCAATACCAGT
>1811498|reference Msp|length 30|copies 2
AACTGACCCAGACCCGGCGTTTCTGCTTCT
>1811498|reference Msp|length 53|copies 2
AACTGACCCAGACCCGGCGTTTCTGCTTCTTTTTCAGCTCACGATCCTGAAAA
>1811498|reference Msp|length 41|copies 1
AACTGACCCATGAACAACTGCTGGAATTCACCAGGCAGTTG
>1811498|reference Msp|length 51|copies 1
AACTGACCGCCTAGTGAAGCATCTTTGACCAGAACCGGGAAGCCCTGTTCT
>1811498|reference Msp|length 57|copies 2
AACTGACTACAATTCCGCTAAAGGCAAGAAATATTCCGCCCCATTGCACAGAAGACA
>1811498|reference Msp|length 48|copies 1
AACTGACTGGTCCAAATGTCCATTTTGGTAAACACAATTATGATGACT
>1811498|reference Msp|length 38|copies 1
AACTGAGAGCTTCTGCAGTCAAGCAGCTGGCTTTAGAA
>1811498|reference Msp|length 50|copies 2
AACTGAGCTGACCATGGGCGCGCCTGTGGTACATATCGATTATGGGGTCG
>1811498|reference Msp|length 56|copies 1
AACTGAGTGGGTGGCTGATGTATTGATTGTGCGAATTTCTTCAAAATATTGAAAGG
>1811498|reference Msp|length 30|copies 5
AACTGATAACCACCCGGACCTTCCATACCG
>1811498|reference Msp|length 47|copies 1
AACTGATAACCACCCGGACCTTCCATACCGTAGACACACATATACGC
>1811498|reference Msp|length 30|copies 1
AACTGATAATATTCCGGCACATCATCGTAA
>1811498|reference Msp|length 31|copies 1
AACTGATAATATTCCGGCACATCATCGTAAC
>1811498|reference Msp|length 36|copies 5
AACTGATAATATTCCGGCACATCATCGTAACGAATC
>1811498|reference Msp|length 38|copies 1
AACTGATAATATTCCGGCACATCATCGTAACGAATCAC
>1811498|reference Msp|length 30|copies 1
AACTGATAATCCACCGGACCTTCTACCGAA
>1811498|reference Msp|length 31|copies 1
AACTGATAATCCACCGGACCTTCTACCGAAC
>1811498|reference Msp|length 43|copies 1
AACTGATAATCCACCGGACCTTCTACCGAACCGGTCAGGAATT
>1811498|reference Msp|length 58|copies 2
AACTGATAATTATATTCTAATGAAGCCACGCCCAAGGCCTGACCACCTACTTTAAAAC
>1811498|reference Msp|length 49|copies 2
AACTGATCAACTTAAAACAGGGCTATTTACGTATTGTGGGTAAAGGTAA
>1811498|reference Msp|length 46|copies 1
AACTGATGAATGCCCTCTGTGACTTGATAATCAGTAGCATCTGAAA
>1811498|reference Msp|length 53|copies 2
AACTGATTACACAAGATGGTGAAAACCTGATTGCACCGGCACCGAATACGGAA
>1811498|reference Msp|length 51|copies 2
AACTGATTGATGGTCTGATCGAATTGGGTATTAAAGACCTGATTATTGTCA
>1811498|reference Msp|length 30|copies 8
AACTGATTTAAAGCCGGTGATGTTATCCGG
>1811498|reference Msp|length 50|copies 1
AACTGATTTCCAGAATGCCTTTTGCCAATAATCAGATTTTTGCTGAGCAT
>1811498|reference Msp|length 45|copies 6
AACTGCAAAAAATTTCCGATCGCTTTATGACGGAAATGGCGAAGA
>1811498|reference Msp|length 56|copies 1
AACTGCAAAACCTGTTCCCGAAAGTGTTTGAAGGCGGTGAGGCGAGTTTAAGCCTT
>1811498|reference Msp|length 30|copies 7
AACTGCAAGATTTCCGGTAAACGAATAAAG
>1811498|reference Msp|length 31|copies 1
AACTGCAAGATTTCCGGTAAACGAATAAAGT
>1811498|reference Msp|length 53|copies 1
AACTGCAAGATTTCCGGTAAACGAATAAAGTCAAACAACCACTGACCAAAATC
>1811498|reference Msp|length 54|copies 11
AACTGCAAGATTTCCGGTAAACGAATAAAGTCAAACAACCACTGACCAAAATCG
>1811498|reference Msp|length 55|copies 1
AACTGCAAGATTTCCGGTAAACGAATAAAGTCAAACAACCACTGACCAAAATCGC
>1811498|reference Msp|length 46|copies 1
AACTGCAGCCTGGGCCGGTGCATTGTATTATATGGTGCACAGTACC
>1811498|reference Msp|length 17|copies 1
AACTGCAGTATTCGACA
>1811498|reference Msp|length 45|copies 1
AACTGCATCACGGAACGGGCCATAGAAACTTGATGCATATTTGGC
>1811498|reference Msp|length 31|copies 4
AACTGCATTTCAGACCGGCACAGTTCTACAA
>1811498|reference Msp|length 32|copies 1
AACTGCATTTCAGACCGGCACAGTTCTACAAG
>1811498|reference Msp|length 48|copies 5
AACTGCATTTCAGACCGGCACAGTTCTACAAGGAACAGCATGTCCGTG
>1811498|reference Msp|length 32|copies 4
AACTGCATTTCAGACCGGCACAGTTCTATAAG
>1811498|reference Msp|length 38|copies 4
AACTGCATTTCAGACCGGCACAGTTCTATAAGGAACAG
>1811498|reference Msp|length 31|copies 1
AACTGCCGACACCTCCGGTAATCGCGTTCAC
>1811498|reference Msp|length 61|copies 1
AACTGCCTCATGATTTTTTCCAACCACTCACCAAACACCTATCCCTTGAACAAAAAATTTC
>1811498|reference Msp|length 36|copies 2
AACTGCCTGAACTAGATGTATCTATTCGTGGTGCGG
>1811498|reference Msp|length 52|copies 3
AACTGCCTGCCTGGGCATGGTTAAGCCACTATACGCCGGTCAAATTTAAGTC
>1811498|reference Msp|length 53|copies 1
AACTGCCTGCCTGGGCATGGTTAAGCCACTATACGCCGGTCAAATTTAAGTCC
>1811498|reference Msp|length 57|copies 1
AACTGCGGTCAATGAAGGCTACTTTGCTGATGAAATCGTGCCTGTAACAGTTAAAAC
>1811498|reference Msp|length 37|copies 1
AACTGCGTCAATGGCGCATGGTCGGTATGCAGGTTTT
>1811498|reference Msp|length 46|copies 6
AACTGCTCACGCTGGTTTTCGTCCAGCGCCCGGGTAAAGTCGTAGA
>1811498|reference Msp|length 63|copies 2
AACTGCTGAGGCTGCCAGCTTTCTAGGAATGGACGTACCACTGCGGCCGGTTTAACCGTACCG
>1811498|reference Msp|length 39|copies 1
AACTGCTTATGTTTGGTACGATAACGAAGTGGGTTATAG
>1811498|reference Msp|length 31|copies 6
AACTGGACAATATCCGGATGGAATTGATCGA
>1811498|reference Msp|length 44|copies 1
AACTGGACAATATCCGGATGGAATTGATCGATCGTTTTGGTATA
>1811498|reference Msp|length 37|copies 1
AACTGGATAACCAGCCGCTAGCAATTGCCCGTTACCG
>1811498|reference Msp|length 44|copies 2
AACTGGATGGCGTAACCTTTCCTGCGGCCGAAGTGCAGATCGAG
>1811498|reference Msp|length 49|copies 1
AACTGGATGTACAACGCAGCGACTGGAAAAACCGGGTGACGGGCTATTT
>1811498|reference Msp|length 54|copies 20
AACTGGATTTTTTCAATATAGAACAGATTTCCCGCTTTGATTAAGTCAACGCTC
>1811498|reference Msp|length 30|copies 1
AACTGGCAATTTACCGGTTCAAACTCTTCC
>1811498|reference Msp|length 45|copies 1
AACTGGCAATTTACCGGTTCAAACTCTTCCGGTTGTTGCTGTAAG
>1811498|reference Msp|length 40|copies 5
AACTGGCCCAGCGCGCATCATTTTTATGCTTCAGATAACT
>1811498|reference Msp|length 12|copies 1
AACTGGCGAAAA
>1811498|reference Msp|length 53|copies 2
AACTGGCGTTCTACTGCCTGTTTATAAGATTTGGAACCGGTATAACCTTCACG
>1811498|reference Msp|length 41|copies 1
AACTGGCTAAACACTGGGATGGTCTGGACGGCGTGGTGCAT
>1811498|reference Msp|length 45|copies 1
AACTGGCTGAAATGGCCATTTCCAAAGCCGGTCGCCGTTTAAAAG
>1811498|reference Msp|length 44|copies 2
AACTGGCTGGATCGATTGGTGGAACTTCCGGATCATGGTCAGAT
>1811498|reference Msp|length 51|copies 1
AACTGGCTGGATCGATTGGTGGAACTTCCGGATCATGGTCAGATCGTTTCG
>1811498|reference Msp|length 34|copies 6
AACTGGCTTCAATCGCTGCCTGGGATGATGAAGC
>1811498|reference Msp|length 40|copies 2
AACTGGCTTCAATCGCTGCCTGGGATGATGAAGCACATGT
>1811498|reference Msp|length 44|copies 3
AACTGGCTTCAATCGCTGCCTGGGATGATGAAGCACATGTGGAA
>1811498|reference Msp|length 37|copies 14
AACTGGGAACAGGTCGATGACGTGATCTATGGCTGTG
>1811498|reference Msp|length 38|copies 2
AACTGGGAACAGGTCGATGACGTGATCTATGGCTGTGC
>1811498|reference Msp|length 44|copies 2
AACTGGGACTGGATGCCTTTATGGTCGGTGTGTCCAAAGGTGAG
>1811498|reference Msp|length 45|copies 2
AACTGGGACTGGATGCCTTTATGGTCGGTGTGTCCAAAGGTGAGG
>1811498|reference Msp|length 44|copies 8
AACTGGGCGGTAAATCACCGAATCTGTTCTTTGCTGACATTATG
>1811498|reference Msp|length 45|copies 1
AACTGGGCGGTAAATCACCGAATCTGTTCTTTGCTGACATTATGG
>1811498|reference Msp|length 43|copies 1
AACTGGTGAATGACAATAATCAGTTGATTTCATCGCGTCTACC
>1811498|reference Msp|length 37|copies 11
AACTGGTGGTATATCGTGAATACATTAACAGCCGAGC
>1811498|reference Msp|length 54|copies 6
AACTGGTTGATGAATCAGGGCGGGAAAGACACGACTTCCGGTGCAGATACCAAT
>1811498|reference Msp|length 55|copies 4
AACTGGTTGATGAATCAGGGCGGGAAAGACACGACTTCCGGTGCAGATACCAATA
>1811498|reference Msp|length 52|copies 1
AACTGGTTGGCTGTGGTGGCTTAAACCAGCAATGGGGAGATAACGGCATTGA
>1811498|reference Msp|length 36|copies 1
AACTGTACCGCCCACTTGCAGCAGATAGCCATTCGG
>1811498|reference Msp|length 50|copies 1
AACTGTACCGGATTGATGGACCGATCAATTTGTCCCGCCTGAGTACCAGC
>1811498|reference Msp|length 43|copies 6
AACTGTATGAATATGTGCGTAACTTGCCGGAAAAATATGGCTG
>1811498|reference Msp|length 44|copies 1
AACTGTATGAATATGTGCGTAACTTGCCGGAAAAATATGGCTGT
>1811498|reference Msp|length 52|copies 2
AACTGTATGGCAGCCAGCATTATTTACAGCAAAATCCGGAAATTAAAAAACT
>1811498|reference Msp|length 40|copies 1
AACTGTATTCGTGCTAACTCTAATGCAGTTAAACCCAGAG
>1811498|reference Msp|length 22|copies 1
AACTGTCACGTGCCGGTTTGAA
>1811498|reference Msp|length 50|copies 1
AACTGTCATTTATTTTTATTCAGAAAATGCCAGTAAATCTAAACTTCAAA
>1811498|reference Msp|length 36|copies 4
AACTGTCGATCTATTATGTGCTCGGTGCCTGCGCAG
>1811498|reference Msp|length 41|copies 1
AACTGTGCATTGGATATTTATCATGCGCATAACGAACCGTG
>1811498|reference Msp|length 42|copies 1
AACTGTGTGGTATTTTTTATGGCGTATTTTATGATGAGATTT
>1811498|reference Msp|length 37|copies 1
AACTGTTATCATATCTACCCTGCGCATGCGGCTTTCG
>1811498|reference Msp|length 43|copies 1
AACTGTTATCATATCTACCCTGCGCATGCGGCTTTCGGTGGCT
>1811498|reference Msp|length 45|copies 1
AACTGTTCGCCGAACGGACTTTGTGCACCAATGGCACGTGCCACA
>1811498|reference Msp|length 27|copies 1
AACTGTTGAATGACCAGTGTCATGGCG
>1811498|reference Msp|length 38|copies 24
AACTGTTGGCACCAATCTGGCTTTGCCATCTGCATGGC
>1811498|reference Msp|length 30|copies 3
AACTTAAAATGTGCCGGGCGTGTCATCGTA
>1811498|reference Msp|length 55|copies 1
AACTTAAACCGGTGGAGGGACCTTAATGGCTGTATCATTCCTGCAACGTTGGTTC
>1811498|reference Msp|length 52|copies 1
AACTTAAATATTCCTTTGATCTTATTTATATTTAAATATAAAAATTCAGGCG
>1811498|reference Msp|length 45|copies 1
AACTTAAATCAAGCCACTCCTCAACTCACACAAATTGAACGGATC
>1811498|reference Msp|length 57|copies 1
AACTTAAATCAAGCCACTCCTCAACTCACACAAATTGAACGGATCTGGACGCAAGTG
>1811498|reference Msp|length 58|copies 7
AACTTAAATCAAGCCACTCCTCAACTCACACAAATTGAACGGATCTGGACGCAAGTGC
>1811498|reference Msp|length 59|copies 1
AACTTAAATCAAGCCACTCCTCAACTCACACAAATTGAACGGATCTGGACGCAAGTGCC
>1811498|reference Msp|length 60|copies 1
AACTTAAATCAAGCCACTCCTCAACTCACACAAATTGAACGGATCTGGACGCAAGTGCCG
>1811498|reference Msp|length 30|copies 6
AACTTAACCGCAACCGGTGATCTTTATGCT
>1811498|reference Msp|length 50|copies 27
AACTTAACCGCAACCGGTGATCTTTATGCTCGACTGACCAAGATTGGTCA
>1811498|reference Msp|length 51|copies 2
AACTTAACCGCAACCGGTGATCTTTATGCTCGACTGACCAAGATTGGTCAA
>1811498|reference Msp|length 52|copies 1
AACTTAATTCTGATGTTTATGGTGTTTATGCTGGCCGGCGCCTTTGCCAGCG
>1811498|reference Msp|length 31|copies 1
AACTTACGGTGTTCCGGTTGAACAGCTGGTT
>1811498|reference Msp|length 48|copies 1
AACTTACTTTGAAGATATCGCTGCAACACAGCCGGATATTTTACAAGC
>1811498|reference Msp|length 49|copies 6
AACTTACTTTGAAGATATCGCTGCAACACAGCCGGATATTTTACAAGCT
>1811498|reference Msp|length 41|copies 2
AACTTATCTGAACCAGTCTCAGCATCAGGCGATTTTTGGTG
>1811498|reference Msp|length 54|copies 4
AACTTATTGATTACACCAACAGCACAAGAGTATTTAAAGGATCTACTGGATAAA
>1811498|reference Msp|length 40|copies 2
AACTTCAGGCCTGAATTCACACCGCTCAGGTTAATATCTT
>1811498|reference Msp|length 26|copies 1
AACTTCCAAAAAACCGGAGTATGATG
>1811498|reference Msp|length 30|copies 5
AACTTCCAAAAAACCGGAGTATGATGTGCA
>1811498|reference Msp|length 53|copies 12
AACTTCCAAAAAACCGGAGTATGATGTGCACAATTTATCTTTTGAGTGCTCAT
>1811498|reference Msp|length 40|copies 1
AACTTCGCTTAACCCGGATAGATGCCGCGTTCCTGACGCG
>1811498|reference Msp|length 34|copies 20
AACTTCTTCGATACGTTCGCGAATACTACTTAAT
>1811498|reference Msp|length 35|copies 1
AACTTCTTCGATACGTTCGCGAATACTACTTAATG
>1811498|reference Msp|length 49|copies 4
AACTTGAATCCCTAATGTATTGAAAGCATAAGCCACAACACAATGCACT
>1811498|reference Msp|length 30|copies 2
AACTTGAGAGTTCCCGGTGTGCTGTCGGCA
>1811498|reference Msp|length 31|copies 1
AACTTGAGAGTTCCCGGTGTGCTGTCGGCAA
>1811498|reference Msp|length 62|copies 5
AACTTGAGAGTTCCCGGTGTGCTGTCGGCAATTTTTTCTAAATGGGCAAAGCTTTTACTTTT
>1811498|reference Msp|length 40|copies 19
AACTTGATTTCGCCGTAGCTTTGCTGTTCCAGATCGGCAA
>1811498|reference Msp|length 41|copies 1
AACTTGATTTCGCCGTAGCTTTGCTGTTCCAGATCGGCAAT
>1811498|reference Msp|length 61|copies 5
AACTTGCCCTCATTCAACGAGGCACCCACGAAATTATTTCTGAAGAAGACCTTCTCAAGAA
>1811498|reference Msp|length 44|copies 1
AACTTGCTGTTGTATACTCAAAAATACCGGTACTGCATAAGCTG
>1811498|reference Msp|length 46|copies 1
AACTTGGCAATGATTTCTTCCAGCGTCATACGACCCTGACCTATAT
>1811498|reference Msp|length 51|copies 1
AACTTGGCCAGATCACGTTCCAGACGTATCACCTCTTGTTGGCTTAATTTT
>1811498|reference Msp|length 45|copies 92
AACTTGGCTATCAGATCATACTTTTTGCCGTTACCAATGGGACAG
>1811498|reference Msp|length 49|copies 1
AACTTGGCTATCAGATCATACTTTTTGCCGTTACCAATGGGACAGCCAG
>1811498|reference Msp|length 54|copies 1
AACTTGTAAAGCTGTGACCACCTTTAACAAGTGCAGGAAGTACCAGCCATAGGC
>1811498|reference Msp|length 30|copies 3
AACTTGTATTTCGCCGGTCAAATCAACGGC
>1811498|reference Msp|length 31|copies 1
AACTTGTATTTCGCCGGTCAAATCAACGGCA
>1811498|reference Msp|length 32|copies 4
AACTTGTGGGCCAATACGTGCGACATCGGCAG
>1811498|reference Msp|length 48|copies 2
AACTTTAACGTTGGCATCAACCACACGTTTTACAGCAACAAGAGCCTT
>1811498|reference Msp|length 24|copies 1
AACTTTAATGGCTATATTCATCTG
>1811498|reference Msp|length 47|copies 3
AACTTTAGGTGCCTCAATCACAGGCACTTCAATCATAAAGCAGGAGC
>1811498|reference Msp|length 43|copies 7
AACTTTATAGTCATCCACACCGTGGCCCGGTGCGGTATGTACT
>1811498|reference Msp|length 31|copies 3
AACTTTCACATCGAGAAGCCGATATTGTGAT
>1811498|reference Msp|length 44|copies 1
AACTTTCCTGGCAGCCGGTGCATGGTTGTATTTTGGTGGCATTC
>1811498|reference Msp|length 30|copies 1
AACTTTCGCTTCACCGGCAATGGCTTTGGC
>1811498|reference Msp|length 57|copies 5
AACTTTCGCTTCACCGGCAATGGCTTTGGCAAGTAAGGTTTTACCCGTACCTGGAGG
>1811498|reference Msp|length 40|copies 19
AACTTTCTTGAACATTCGTGGTATCGATAACGTTCTGATC
>1811498|reference Msp|length 42|copies 2
AACTTTGCCAAGGTGTCACAGCTGGCCGGTGCTACCAGCAAC
>1811498|reference Msp|length 43|copies 1
AACTTTGCCAAGGTGTCACAGCTGGCCGGTGCTACCAGCAACA
>1811498|reference Msp|length 47|copies 1
AACTTTGTCTATACCACTTATATTCTGGAACAGGCAGAGCGCGAAGG
>1811498|reference Msp|length 51|copies 1
AACTTTTAATCCATCCGGATCATGGAAAATAATTTAGTGCTCGAGCTAACA
>1811498|reference Msp|length 47|copies 1
AACTTTTCAAAATCTCGTCTCCAGTGGCATTCGGCAGGCCGCGATCC
>1811498|reference Msp|length 46|copies 4
AACTTTTCAGAAACCGGTTTTAGTTTCTTTAATGAGCGCCCTATCG
>1811498|reference Msp|length 30|copies 5
AACTTTTCGCAGCCCGGATGCGTTTATGCT
>1811498|reference Msp|length 41|copies 1
AACTTTTCGCAGCCCGGATGCGTTTATGCTGACACATTTAA
>1811498|reference Msp|length 42|copies 1
AACTTTTCGCAGCCCGGATGCGTTTATGCTGACACATTTAAC
>1811498|reference Msp|length 30|copies 2
AACTTTTGCTCTTCCGGACCTAAACGGGCT
>1811498|reference Msp|length 45|copies 1
AACTTTTTATACTTTTTATGATATGGGGATTGCCATCGGTTCACT
>1811498|reference Msp|length 42|copies 1
AACTTTTTCAGGCGTTTATTTGCCGAAGGCGCATTTTCACAG
>1811498|reference Msp|length 45|copies 5
AAGAAAAAACACGCTGTTCTATATAGAGGTGTCTTATAAAGCAAC
>1811498|reference Msp|length 48|copies 1
AAGAAAAAACCTATATTCTCAATCCTCTGGCATTGGTACAAAAAGGGT
>1811498|reference Msp|length 47|copies 1
AAGAAAAAATTCACCACACTTTAATGGAGCTGGTAGAGATTTCCGCT
>1811498|reference Msp|length 50|copies 1
AAGAAAAAATTCACCACACTTTAATGGAGCTGGTAGAGATTTCCGCTCAG
>1811498|reference Msp|length 40|copies 2
AAGAAAACGGCAATCTGGTCTTGGGGTTTGACCGATGAAG
>1811498|reference Msp|length 30|copies 1
AAGAAAAGCACCTCCGGGTGCTTTTTTAAT
>1811498|reference Msp|length 31|copies 1
AAGAAAAGCACCTCCGGGTGCTTTTTTAATG
>1811498|reference Msp|length 26|copies 1
AAGAAAATACCGGCGGGCTATAAGTC
>1811498|reference Msp|length 42|copies 3
AAGAAAATGGAAGCGATTATCCAGTCGATGACCATCAAAGAG
>1811498|reference Msp|length 52|copies 56
AAGAAAATGGTGGAGCAGACCCTTCAGGAATTTAAAACGATTAATATTCTGG
>1811498|reference Msp|length 43|copies 11
AAGAAACAGTAGTCAACAGTCCCACGCCGGCAACGGCTGAAGC
>1811498|reference Msp|length 31|copies 1
AAGAAACATTTTTACCGGCATTTGAACACTT
>1811498|reference Msp|length 44|copies 1
AAGAAACCGAATTTGAGGAAACTGCACATGAAAACGTCGCAGAA
>1811498|reference Msp|length 46|copies 2
AAGAAACCGAATTTGAGGAAACTGCACATGAAAACGTCGCAGAAGA
>1811498|reference Msp|length 46|copies 2
AAGAAACGTGATAAATCTTCAATATGAATCCGGTTGGACCAGTGCA
>1811498|reference Msp|length 53|copies 1
AAGAAAGCAAATTCCGGATGGAAGGTTGACCATTGACGGATCAATTCACAAGT
>1811498|reference Msp|length 46|copies 1
AAGAAAGTCGAAAGCATTGCTTTCGCACACCAGTTTCCTTTAGATG
>1811498|reference Msp|length 45|copies 1
AAGAAAGTGGCGACCGGTTTGGGCCGCCTGGCTTCCATTACCTAT
>1811498|reference Msp|length 63|copies 2
AAGAAATAAAAAATCCTTGAGTAGTTGGAACAATCAAGGGGTGGTACGTGCCGATGGTTCGGC
>1811498|reference Msp|length 50|copies 4
AAGAAATAAAATTAGACAGTTTGTTACAACTAGCCGGGGTTTTAGATACT
>1811498|reference Msp|length 30|copies 1
AAGAAATAAGTATCCGGTGCAAACAGCCCT
>1811498|reference Msp|length 49|copies 1
AAGAAATCTTTTCCGCAACAAAAATCGGAATTACATGCACGAAATCTGC
>1811498|reference Msp|length 41|copies 2
AAGAAATGGATAATCCGGTCAATCGCCTGGTTAGCGTTGTT
>1811498|reference Msp|length 58|copies 3
AAGAACAATCCCGACACTCAACTGATTGCGATTGAACGTACCCGGGAAAAATTTCTGG
>1811498|reference Msp|length 50|copies 2
AAGAACAGCACCGGAATATCCTGTTTCAGGAAACCGGTAATTTGTTCACG
>1811498|reference Msp|length 43|copies 1
AAGAACAGCACGAGTGCCATCGCGGCAATAGTCTTACCAATCA
>1811498|reference Msp|length 45|copies 1
AAGAACCCAATGGATGACCAAGCGCACAAGCACCACCATTAATGT
>1811498|reference Msp|length 45|copies 12
AAGAACCGAGCGAATGATTGCCTGTCTCTTTATTTTCAACTTCCG
>1811498|reference Msp|length 40|copies 3
AAGAACGAAGATCACGTACCATACCGGTACCATGGCAGCG
>1811498|reference Msp|length 30|copies 1
AAGAACGGATTATCCGGATTAAAGACATCA
>1811498|reference Msp|length 47|copies 1
AAGAACTGTCGGATTCATCCCAGAAACGTTGCATGCCATCATCGCCA
>1811498|reference Msp|length 30|copies 1
AAGAACTGTTTATCCGGATATTGTGTTGCC
>1811498|reference Msp|length 57|copies 39
AAGAAGAAACTAATTATTTTGCCCATTCAGCCACACATCATTATGAATTTGTCTTGG
>1811498|reference Msp|length 53|copies 45
AAGAAGACTTCCAGATGTTACTGGACTGGCTGAAAGAAGCCCAGCTGGATCGT
>1811498|reference Msp|length 63|copies 22
AAGAAGAGTATGTTTTTTATTTTTGGCGTCGGCCCTAAAACTAAAACCATTGAGAAAAGCCAG
>1811498|reference Msp|length 62|copies 39
AAGAAGAGTTGCTGAAGGACAAACCAGACATGCTTAAAAGTTTTTTGATAGGCAATTAAACG
>1811498|reference Msp|length 41|copies 16
AAGAAGATCGTAAGGTTTGGGCTTATCTGGGTGATGGTGAG
>1811498|reference Msp|length 39|copies 1
AAGAAGCCAAGGGACTGCGGGCCTCGACCTTTCATACCT
>1811498|reference Msp|length 15|copies 1
AAGAAGCCAGTAAAG
>1811498|reference Msp|length 42|copies 1
AAGAAGCCATGTACCGGGGTATTGAAACTGTAAAACCGGGTT
>1811498|reference Msp|length 35|copies 2
AAGAAGCCATTTTCACCGAGTGCATTCCAGACTGA
>1811498|reference Msp|length 44|copies 1
AAGAAGCGAAATTTGCAGTTAAAGATGCCTGGCATCGTGTCACA
>1811498|reference Msp|length 30|copies 2
AAGAAGCGCAATCCCGGATGCTGGCATTTA
>1811498|reference Msp|length 45|copies 3
AAGAAGCGGATATTGGTGTCGTAGGTGCAGCACCACGTTCACTGG
>1811498|reference Msp|length 49|copies 1
AAGAAGGTGAAGCAACACTTGCTCCATCAATCGACCTGGTGGGTAAAAT
>1811498|reference Msp|length 43|copies 1
AAGAAGTCATTATGGGTTGTGTCCTTCCGGCAGGTTTAAAGCA
>1811498|reference Msp|length 35|copies 1
AAGAAGTCATTCCATATACCGAGCGTTATGAAAGT
>1811498|reference Msp|length 53|copies 1
AAGAAGTCTGGCCGAAACCGGATTGAAGTCTATCATCCGGATATGCTGAATAA
>1811498|reference Msp|length 54|copies 2
AAGAAGTCTGGCCGAAACCGGATTGAAGTCTATCATCCGGATATGCTGAATAAG
>1811498|reference Msp|length 47|copies 3
AAGAAGTTTCGTGCCGGGCAGGTGATGAAATGGATTCACCAATTTTT
>1811498|reference Msp|length 40|copies 1
AAGAATACACGGAATGCTTCCTGTTTATCTTGCAAGGCCT
>1811498|reference Msp|length 42|copies 3
AAGAATATGGCGGCTCTGGCGTAGACCGGCTGTATAGCATGA
>1811498|reference Msp|length 31|copies 1
AAGAATCACTGATGCCGGCATAGATACGTAT
>1811498|reference Msp|length 27|copies 1
AAGAATCGGTCTACTTGGGAAGCTGAT
>1811498|reference Msp|length 34|copies 1
AAGAATCTTAGAGGCTGCCGGACAATCCTGCTAT
>1811498|reference Msp|length 38|copies 1
AAGAATGACCCAAGGCTTGTCCTGAGGCAAGTCTGGCA
>1811498|reference Msp|length 29|copies 1
AAGAATGCCCGTGCAGGAATATGACCACT
>1811498|reference Msp|length 31|copies 5
AAGAATGCCCGTGCAGGAATATGACCACTCC
>1811498|reference Msp|length 45|copies 1
AAGAATGGCCACATATTCCAGTGGTAATGCATCAAGACCACGGTA
>1811498|reference Msp|length 52|copies 1
AAGAATGGCCACATATTCCAGTGGTAATGCATCAAGACCACGGTACCAGCCC
>1811498|reference Msp|length 59|copies 1
AAGAATGGCGAATTGGACGTGCCAGACGTAAAGGCCAATTTGCCGGCTCCGGCAGGAAT
>1811498|reference Msp|length 12|copies 1
AAGAATTCGCCG
>1811498|reference Msp|length 45|copies 2
AAGAATTGACGCGTACTCTGGTTGATGCCCAAACCCAGGCACAAA
>1811498|reference Msp|length 50|copies 4
AAGAATTTGCATGAGCAGGCGATTCTGCAAAATGCAGCGCGTAATGCTGC
>1811498|reference Msp|length 43|copies 9
AAGACAAACATCTTGAGACTTTACGTCAAACCGTCATGCAACA
>1811498|reference Msp|length 46|copies 1
AAGACAAACCAATGATAGTAATGACGCAACCGGTCACGACTGGTGG
>1811498|reference Msp|length 47|copies 5
AAGACAAGTTTGATGAGCATGGCAAATGGATGGATGGCTGGGAAACC
>1811498|reference Msp|length 37|copies 1
AAGACACAATATTAAATGCCGCGACTAGAACGATCAG
>1811498|reference Msp|length 47|copies 1
AAGACACATTTGGCCGGCTTACGACATAACCGGCAAAGGCATTGGCT
>1811498|reference Msp|length 48|copies 3
AAGACACATTTGGCCGGCTTACGACATAACCGGCAAAGGCATTGGCTG
>1811498|reference Msp|length 37|copies 3
AAGACAGCAGCGCCACGACCCAGGCATAAATTGTCAG
>1811498|reference Msp|length 39|copies 1
AAGACAGCAGCGCCACGACCCAGGCATAAATTGTCAGCA
>1811498|reference Msp|length 45|copies 7
AAGACAGCCAGATTCGTGCCGTGGTGATTTCAGCTGAAGGCCGTG
>1811498|reference Msp|length 46|copies 1
AAGACAGGAACGGTATGCCATTAGAACAAGCGCACAGTTTGTCTGA
>1811498|reference Msp|length 51|copies 1
AAGACAGGAGTTGCAGTGATTCCTGCCAACTCAAATGACATACCGCTGGCG
>1811498|reference Msp|length 48|copies 1
AAGACATAAAATACAATCACCAGACCCAATAACAGTTTTAAATAAGCC
>1811498|reference Msp|length 35|copies 9
AAGACATAACTGCCATAGCCGGACAGTGGATTAAA
>1811498|reference Msp|length 36|copies 3
AAGACATAACTGCCATAGCCGGACAGTGGATTAAAT
>1811498|reference Msp|length 52|copies 8
AAGACATAACTGCCATAGCCGGACAGTGGATTAAATAAAGGAATTTGATGTA
>1811498|reference Msp|length 53|copies 1
AAGACCACCGCATCCGGTATGCAATATTTAGTGACCAAAGAAGGGACAGGCAA
>1811498|reference Msp|length 57|copies 3
AAGACCAGTTCGCTGATAAATCTAAAGAAGAAATTGAAGCAGGCGAAAAGGTCTACG
>1811498|reference Msp|length 51|copies 1
AAGACCCAAGCACCGCGAGCTTCATCGACACGTTTCAGGGCTTGTAGATAA
>1811498|reference Msp|length 28|copies 1
AAGACCGATTTGTCCGGTCTGGTGCAAT
>1811498|reference Msp|length 48|copies 1
AAGACCGATTTGTCCGGTCTGGTGCAATTTGAAGCTGCCGGATCAGGA
>1811498|reference Msp|length 50|copies 1
AAGACCGATTTGTCCGGTCTGGTGCAATTTGAAGCTGCCGGATCAGGAAC
>1811498|reference Msp|length 38|copies 5
AAGACCGCGTGTTCCGGATCAAGACTGAACGCTCATCT
>1811498|reference Msp|length 43|copies 1
AAGACCGCGTGTTCCGGATCAAGACTGAACGCTCATCTGCCAC
>1811498|reference Msp|length 42|copies 1
AAGACCGTGCGACTGATGAAGAGCATACGGTAGAACTTGCGG
>1811498|reference Msp|length 30|copies 1
AAGACCTCGGTTTCCGGATTAAACATCTGG
>1811498|reference Msp|length 43|copies 39
AAGACCTGCCTGCCGATATTCAGGGACCGGATATTGGCGAAAT
>1811498|reference Msp|length 44|copies 8
AAGACCTGCCTGCCGATATTCAGGGACCGGATATTGGCGAAATG
>1811498|reference Msp|length 34|copies 2
AAGACGACGCTCAAATGCAATCTTCGCTACATCC
>1811498|reference Msp|length 45|copies 1
AAGACGAGCACCCGCGTGCAGAAACGACGCTGGATAATCTGGCAG
>1811498|reference Msp|length 44|copies 1
AAGACGGATGGTACAGCGGAAGACCGCTGCGAATACCGACAACA
>1811498|reference Msp|length 45|copies 16
AAGACGGATGGTACAGCGGAAGACCGCTGCGAATACCGACAACAG
>1811498|reference Msp|length 50|copies 3
AAGACGGTGTGCCAGGCTTTTCCAAATACCTTTCCGGCCCAAGATAAAGT
>1811498|reference Msp|length 48|copies 1
AAGACGGTTTTGAAAATAACCCGCATTTAGATGCAGTGAGAAAATTGG
>1811498|reference Msp|length 49|copies 3
AAGACTACAATTTCATTTACAAAAATCATGCTTCAAGGCGCTTTCTTAC
>1811498|reference Msp|length 64|copies 2
AAGACTACGTTTTAGAAAATCCAATTAAAGCTGACTTTGCTTTAATTAAAGCTTCTAAAGGCGA
>1811498|reference Msp|length 51|copies 9
AAGACTCAGTAAAGCTTCTTTTAAAAACGCCTGACCGGCTTCAGTCAGTCC
>1811498|reference Msp|length 30|copies 1
AAGACTGGCGTAACCGGGAGCGCTGGGACG
>1811498|reference Msp|length 45|copies 1
AAGACTGTGAATCAATGTATGGATCCAAATTCTGGCGGACAATCG
>1811498|reference Msp|length 47|copies 1
AAGACTTCCTGACCTTCAAACTGGCCATAGCAGACCACGCCCGTATC
>1811498|reference Msp|length 48|copies 18
AAGACTTCCTGACCTTCAAACTGGCCATAGCAGACCACGCCCGTATCA
>1811498|reference Msp|length 36|copies 1
AAGACTTTCATTTCCGCGACCGGCACGAAACCGATA
>1811498|reference Msp|length 31|copies 1
AAGAGAACATCATCGTTGCCGATTCACGCGG
>1811498|reference Msp|length 53|copies 2
AAGAGAACTCACCTTGCGCACGCTCTTTGGCCCACTCACGTAAAACAAATTTC
>1811498|reference Msp|length 30|copies 1
AAGAGAATAACTGCCGGGTTTATACAGTGA
>1811498|reference Msp|length 31|copies 4
AAGAGAATAACTGCCGGGTTTATACAGTGAA
>1811498|reference Msp|length 42|copies 1
AAGAGACGATGCCGATCAGACCCAGCAGGATCATAAAATACA
>1811498|reference Msp|length 45|copies 1
AAGAGACGATGCCGATCAGACCCAGCAGGATCATAAAATACAGCA
>1811498|reference Msp|length 36|copies 1
AAGAGACGCTGCCAACATTCAGGCCCTCAAGCAGTT
>1811498|reference Msp|length 27|copies 1
AAGAGATTGGTACCGTATTACTCAGTG
>1811498|reference Msp|length 46|copies 1
AAGAGCAATGGGGTCTGGTTGAAGTGAATCGTGTGAAGTCTTACAA
>1811498|reference Msp|length 41|copies 5
AAGAGCGATTCAGTCTGGATCTATGGCTGGGTGATGCACAT
>1811498|reference Msp|length 31|copies 1
AAGAGCGCCGTAACCCGGACTTGATGAACCC
>1811498|reference Msp|length 48|copies 4
AAGAGCTGCATGCAGCGATTAACCCGACTGAAACCCTGTTCGTGGTCG
>1811498|reference Msp|length 51|copies 2
AAGAGCTGCATGCAGCGATTAACCCGACTGAAACCCTGTTCGTGGTCGATG
>1811498|reference Msp|length 42|copies 4
AAGAGGCCAAATCGCTGATTGTGCTGGATATGTTTTTATTTA
>1811498|reference Msp|length 60|copies 2
AAGAGGTTTTATATTTTCCTGCGAGGGTTTTTTCAGCCTTAATCCGGCCCTGATCGTGAG
>1811498|reference Msp|length 30|copies 10
AAGAGTATTTTTCCCGGTTCTGCAAAAGCA
>1811498|reference Msp|length 32|copies 1
AAGAGTATTTTTCCCGGTTCTGCAAAAGCAAC
>1811498|reference Msp|length 39|copies 11
AAGAGTCGCAACGTGATGCAGCACTGATCACCTTTTTAG
>1811498|reference Msp|length 38|copies 1
AAGAGTCTTGATCGACCTGATCTGGACGCAGTTCTGCT
>1811498|reference Msp|length 30|copies 3
AAGATAAAAATGGCCGGATGATTTCCAGTG
>1811498|reference Msp|length 31|copies 2
AAGATAAAAATGGCCGGATGATTTCCAGTGT
>1811498|reference Msp|length 47|copies 2
AAGATAAACCATCCAGTTGCAAGCTGATGCCCGGAGCAAAACCACCA
>1811498|reference Msp|length 30|copies 5
AAGATAAATCGCACCGGGCAGGCCCATGAG
>1811498|reference Msp|length 47|copies 1
AAGATAACCTGTATTTACCGATCCAGATTGCCGGGGTGTCGCGTCTG
>1811498|reference Msp|length 52|copies 1
AAGATAAGTCAAAGGATGAAATAATTCATGAGTTTTGCCGCCCAAATCAAGA
>1811498|reference Msp|length 47|copies 3
AAGATAATCCTGATAACCGCCGACATATTCGTCAATATTGCCCTTAC
>1811498|reference Msp|length 16|copies 1
AAGATACGGAATGATA
>1811498|reference Msp|length 45|copies 5
AAGATATAATTTGTCAATGGACCAGGTGGCGAGCCTGAATGGCAT
>1811498|reference Msp|length 35|copies 1
AAGATATCGAACAGCATCGTGCAATTATGGGTTGT
>1811498|reference Msp|length 35|copies 4
AAGATATCGCGCAGCAGGTTTACCACAAAGTATCG
>1811498|reference Msp|length 39|copies 2
AAGATATGTACCGCTGACTGCCAACCGTTTGACCGGTAT
>1811498|reference Msp|length 30|copies 1
AAGATATTGATTCTGCTATGAAATATGGCG
>1811498|reference Msp|length 44|copies 1
AAGATATTGCTTACACGATTCGAGCGGCTAAAGAAACTTTTGCT
>1811498|reference Msp|length 48|copies 1
AAGATCAACTTCCAAGGTTCAAACAGAATATAGGCAAACAGTACAGCC
>1811498|reference Msp|length 42|copies 1
AAGATCACTCATTGTCGGCACAATATGAACATACAATTCTGG
>1811498|reference Msp|length 39|copies 1
AAGATCAGATGGGCGTGCTTGCCGATGTCACCACGATTT
>1811498|reference Msp|length 52|copies 6
AAGATCAGCACACAGCCCAGCACCACGCTAAACAGTGAAATATAAATAACTA
>1811498|reference Msp|length 42|copies 7
AAGATCAGGATAAAACCCAGGAAGTGATTGATGCGGCGCGCT
>1811498|reference Msp|length 52|copies 2
AAGATCCAATTCCAGGACAGCGTATTGTGGCAACGCCGGGTCAAAGCACGCA
>1811498|reference Msp|length 46|copies 1
AAGATCGCAATTGCGACCATTAATTCAACCAGGGTAAATCCTTTAG
>1811498|reference Msp|length 39|copies 8
AAGATCGCTCACGGTACGCATATCTGCACTTAACAACAG
>1811498|reference Msp|length 40|copies 1
AAGATCGCTCACGGTACGCATATCTGCACTTAACAACAGC
>1811498|reference Msp|length 32|copies 1
AAGATCGGGATCATGCCGGGTCATATTCATCA
>1811498|reference Msp|length 42|copies 1
AAGATCTAGTTGCAGTTCAATCTGGCAATTCAGTTCAAAAAA
>1811498|reference Msp|length 46|copies 7
AAGATCTCCCAAAACGCGACCGACGGCATGCAAACACTGCTAGGTT
>1811498|reference Msp|length 56|copies 1
AAGATCTCCCAAAACGCGACCGACGGCATGCAAACACTGCTAGGTTTACTTAAATC
>1811498|reference Msp|length 49|copies 1
AAGATCTCTGCCAAGGCAAACCTGTCTTGGTCATGGATGATTTTGACCG
>1811498|reference Msp|length 42|copies 1
AAGATGAAAAACATGCTGGTGCGTGTTGATGGCAAATTAGGT
>1811498|reference Msp|length 42|copies 1
AAGATGAAATAGAGCATACCTTGAACCGGTCAATTGTACCGA
>1811498|reference Msp|length 52|copies 5
AAGATGAACCCCCATAGACCGCAATGAGGCCGAAAGATTTACTTAAATCTTT
>1811498|reference Msp|length 50|copies 1
AAGATGAACTGGATCCGGTTCAGGCTTTTCAGCTGCGAATTTTGCTGATT
>1811498|reference Msp|length 58|copies 1
AAGATGAAGAAATGAAAGACATAAAAAAAGCCCGCATGATGCAGGCTTTTTTTAAGAA
>1811498|reference Msp|length 46|copies 1
AAGATGATGTAAAACACGCATATTAGACTCATGATTTTATTGTTCT
>1811498|reference Msp|length 51|copies 1
AAGATGATTTTTCTACACCTTTAAGTTTATTGGCCAAACATATTCAATTCA
>1811498|reference Msp|length 48|copies 1
AAGATGCAAAAGCAATAATAAGAATATGAATAAGAAAAAAGGAACCCT
>1811498|reference Msp|length 59|copies 2
AAGATGCCGCTGCCTTAAAAACCTTATTGCACAAAGATGGAATTCAACAGCTGCTGATT
>1811498|reference Msp|length 38|copies 5
AAGATGCCTGATTGGTATCGCCTTTGACATCAAAAGTG
>1811498|reference Msp|length 47|copies 5
AAGATGCGCATCTGCAGGCAAAGCCAGCATTTCACTCAGCCACTGGC
>1811498|reference Msp|length 37|copies 1
AAGATGCTGAGGATACAGTCCTCGTTGAATAAGAAGG
>1811498|reference Msp|length 52|copies 4
AAGATGCTGTCCTGATCGACATAACGTTGTTTAATCCGGTCATGGCCTTGTT
>1811498|reference Msp|length 46|copies 1
AAGATGCTTTCTATACCCAGCCAACTCTGCTGAACAAAGCGCTGGA
>1811498|reference Msp|length 48|copies 1
AAGATGGATTTCATCTGGATCCAGCACGCCAATTTCGACAATCTCTTC
>1811498|reference Msp|length 47|copies 1
AAGATGGCGAACCAACGCATAACTTTACCCCGGGTTATGAACTACAT
>1811498|reference Msp|length 44|copies 22
AAGATGGTCAATTGTTTGTAGAGATGGCAGGAGAGTAAGCATGG
>1811498|reference Msp|length 35|copies 12
AAGATGGTTCATATTATCTAGAATATAAAAATCAG
>1811498|reference Msp|length 45|copies 6
AAGATGTACTGCTGGGACATTTGACAGAATTATACGAATTTTACG
>1811498|reference Msp|length 40|copies 1
AAGATGTCTCCAAGGCATTGAACCAGGCAGGCTTTAATGA
>1811498|reference Msp|length 51|copies 1
AAGATGTTCCGGTCTTGGCAGTTCCCTATTTCAACTTCCCGATTGATGACC
>1811498|reference Msp|length 42|copies 1
AAGATGTTGAAATCTGTTTTGAAGACCGGCTGCAAGGTCGGC
>1811498|reference Msp|length 29|copies 1
AAGATTAATTGAATACTTCAATAATTTTA
>1811498|reference Msp|length 36|copies 1
AAGATTACTTTACGTGGCCTGTACACGTGCTAAAGT
>1811498|reference Msp|length 56|copies 1
AAGATTCAGGCTATCACATCAAAAAAAGGCGTATTTGCCTAGTCTTTTTTCAAAGG
>1811498|reference Msp|length 56|copies 1
AAGATTCATCTCCGTGATTTTTAAACTGGCTGAGAGTTAAAGTTTTAGTTGCTGTT
>1811498|reference Msp|length 39|copies 1
AAGATTCGGGCTGCGGTCGCCGGCACAGTACTGACACGC
>1811498|reference Msp|length 46|copies 1
AAGATTCTTACTGCAACAAAATTCAGTAAGGTTAAGATGACCAAGG
>1811498|reference Msp|length 50|copies 16
AAGATTGATATTTGTGCCTGAAAATGCTGAACTCCGGGTCATAAAAAGCC
>1811498|reference Msp|length 45|copies 12
AAGATTGCCAAACTTGCAGGTATTGACCTGTATGGCGGCACCATG
>1811498|reference Msp|length 30|copies 7
AAGATTGCCAAGTCCGGTTTTTATCGAGCG
>1811498|reference Msp|length 63|copies 1
AAGATTGCCAAGTCCGGTTTTTATCGAGCGGGTAGTCCTCGTGAAAACAAGTTCGAAACTTTC
>1811498|reference Msp|length 30|copies 1
AAGATTGCCTTTACCGGTTCAACCGCAGTG
>1811498|reference Msp|length 44|copies 2
AAGATTGGCCAACGTATGTTGTTAGCACGTGTTCGTAAACTAGG
>1811498|reference Msp|length 45|copies 1
AAGATTTAACCCACATTGTCAAACGTTCAGCCAACTTGATGGATG
>1811498|reference Msp|length 49|copies 1
AAGATTTACAGGGTGCGGTATTGGTATCGCATCCGGAAAATGGTGAGCT
>1811498|reference Msp|length 8|copies 1
AAGATTTC
>1811498|reference Msp|length 52|copies 3
AAGATTTGAAAGATGCGGTAAGAACCACCAAAGTACCGGATGTCAAAGACTT
>1811498|reference Msp|length 53|copies 3
AAGATTTGAAAGATGCGGTAAGAACCACCAAAGTACCGGATGTCAAAGACTTT
>1811498|reference Msp|length 34|copies 2
AAGATTTGAATGACCGGTTATGTGATCCGCAAAC
>1811498|reference Msp|length 27|copies 1
AAGATTTTACCGGCTTTAACCGTGCAG
>1811498|reference Msp|length 58|copies 1
AAGCAAAAATATACTAGTGAAATAAACTAAAAAGATGTTTGAGGGTTAAGGTAATGCG
>1811498|reference Msp|length 42|copies 1
AAGCAAAAGAACCAGCTTAATAAAGCGCCTGTCGATATTATG
>1811498|reference Msp|length 54|copies 5
AAGCAAAAGTAAAGCTTTGAGGATTAATTTTGCTGTTTAGCATGATAGGGAAAA
>1811498|reference Msp|length 37|copies 1
AAGCAAAGATGGTCATTGGTCCGGTCATTGAGGAAGG
>1811498|reference Msp|length 30|copies 1
AAGCAAATCCAATCCGGGTCGCCTGAAAGA
>1811498|reference Msp|length 42|copies 2
AAGCAAATCCAATCCGGGTCGCCTGAAAGATTTACAGGGTGC
>1811498|reference Msp|length 49|copies 1
AAGCAAATCCAATCCGGGTCGCCTGAAAGATTTACAGGGTGCGGTATTG
>1811498|reference Msp|length 47|copies 27
AAGCAACAGGTCAAATGCGCCGAAGTAAGGGAACAATACGCGGTTCA
>1811498|reference Msp|length 40|copies 7
AAGCAACATGCCCAAATGGCCAAGATGATGAAAAAATTTG
>1811498|reference Msp|length 57|copies 22
AAGCAACCCGTCAAAAACTGCATCAGGCGGCAGTTGAACTGGGCAAATCGGTGAAAT
>1811498|reference Msp|length 17|copies 1
AAGCAACGAATAAATAC
>1811498|reference Msp|length 52|copies 10
AAGCAACTGGGTATAGTTAACCTGGTTTTCATCGAAATCGATCAGAATGACT
>1811498|reference Msp|length 39|copies 1
AAGCAAGCTGAGTGTTTCTGAACTGGCTGCACTGAATGG
>1811498|reference Msp|length 39|copies 1
AAGCAATCAGCGCAAGGAATAAGCCAATACCACCACCGA
>1811498|reference Msp|length 48|copies 1
AAGCAATCGCATGTTCCATAGTTTCAGTATCGCGAATTTCCCCGATCA
>1811498|reference Msp|length 39|copies 1
AAGCAATGTAAAACCATGTTCAAGAGTTCTGCATGGATT
>1811498|reference Msp|length 41|copies 1
AAGCAATTTTCTCAATGGTGTCACCAAGCCAGTCGGTATGA
>1811498|reference Msp|length 48|copies 1
AAGCACAACAAAATCATCAAAAGGTGCTCCTGCATTGTTATCACGGCT
>1811498|reference Msp|length 30|copies 1
AAGCACAGGCAATCCGGCTAAAATGTTCAG
>1811498|reference Msp|length 50|copies 1
AAGCACAGGCAATCCGGCTAAAATGTTCAGCCTGAAATTGGTGATGATGA
>1811498|reference Msp|length 35|copies 1
AAGCACCCAGCACATAGACTTGTTCCAGCTGCATT
>1811498|reference Msp|length 32|copies 1
AAGCACCCATACCGCCGGTGTTCGGACCTTGG
>1811498|reference Msp|length 56|copies 2
AAGCACCCTCCAAGCGAGGGTGTTTTAATTTTATGAGAAATTAAATTTGATGATAA
>1811498|reference Msp|length 41|copies 4
AAGCACGAATAATCAGTTGATAACCGGTATATTTGCGCATA
>1811498|reference Msp|length 49|copies 3
AAGCACGCAAGACCCTGGAAAGTATTACCCATCCGGCAATTCGCACTTC
>1811498|reference Msp|length 39|copies 1
AAGCACGGATAACCTCGGCACCAAAACGTGACAAGTCAT
>1811498|reference Msp|length 55|copies 1
AAGCACGTCAGGAAGTGGGTCAAGGTTTCTATATTGAACCAACCATCTTTAAAGG
>1811498|reference Msp|length 61|copies 1
AAGCACGTGGCATTGAAGGATCAGCCAAGGTCCCTGCATTGGGCCCGGTCTCAATAAACAC
>1811498|reference Msp|length 44|copies 1
AAGCACTAAGACAGCACAGACCTAAAGTTCCAATAAAAAACCCT
>1811498|reference Msp|length 38|copies 1
AAGCACTAGCGCATGACGGTCACTGCCACCAGAAGCTG
>1811498|reference Msp|length 51|copies 1
AAGCAGAAAGAAGCGAAGAAAAAACAACATCAAGTCCAGGTGAAAGAAATC
>1811498|reference Msp|length 41|copies 7
AAGCAGAAAGCTCTGAAAGCCAATCCGGAATTGGCCAATGG
>1811498|reference Msp|length 41|copies 1
AAGCAGAACTCATGCCCAAAAAGGCAGTAAACCACATCCAG
>1811498|reference Msp|length 30|copies 1
AAGCAGAATTAAACCGGGCTAAAAATCTGA
>1811498|reference Msp|length 49|copies 7
AAGCAGAATTAAACCGGGCTAAAAATCTGACCCGAAATCAGGCCGACAA
>1811498|reference Msp|length 49|copies 1
AAGCAGACCAGGTTGCAGCACAAGTCGGACGCCTGACCTCATTAAAAGC
>1811498|reference Msp|length 47|copies 1
AAGCAGATAGCGATCAGGTGATTGCCAGTTGCCGAGCGACCATCTGG
>1811498|reference Msp|length 46|copies 2
AAGCAGCAATTCGTGCAGCTCAACTTGGTTTCAAAGTTGCGTGTAT
>1811498|reference Msp|length 50|copies 11
AAGCAGCACGTGCATCCGCAGGGGGAAGCCAGACGGCTTGAATCTCTGAC
>1811498|reference Msp|length 41|copies 1
AAGCAGCAGCGTCTGAGCCGGAATCCGGTTCGGTCAAACAG
>1811498|reference Msp|length 41|copies 1
AAGCAGCATTTCCGCAAGATCGAACCGGCTGAATGTGACCT
>1811498|reference Msp|length 47|copies 2
AAGCAGCCAAGCAGCATCCTCAAGTGAATTTTGTCATGCTGAATCAG
>1811498|reference Msp|length 42|copies 2
AAGCAGGCCATACTGCCATTATGCATAAAAAACAATCAACAA
>1811498|reference Msp|length 40|copies 1
AAGCAGGCCCGGGTCAATATTGAAAGTTTCCATGGCAATG
>1811498|reference Msp|length 24|copies 1
AAGCAGGCCGGCCAATTCACCATT
>1811498|reference Msp|length 44|copies 4
AAGCAGGCTGAGCCAGTCGATCAGTTCAGAAGTTGAAGGTGGTT
>1811498|reference Msp|length 47|copies 1
AAGCAGGGAATCAGCTAGCGAAAGTTTATCTGAATGCACAAAAACAG
>1811498|reference Msp|length 46|copies 24
AAGCAGGTCTCGTCAATGCCTGTTTGAGTACTGAAGCCAAAGCAAT
>1811498|reference Msp|length 52|copies 4
AAGCAGGTGTATAAGTCTGAAGTCAAAACTGCATTCCGGAACCTGTCGATTG
>1811498|reference Msp|length 40|copies 1
AAGCAGGTTCAATCGAAATGCTGCCGGTCAGCGTGATCAT
>1811498|reference Msp|length 42|copies 1
AAGCAGTCGGTGCCAGTGGTTGGGGCCGGATTGATGCCATGC
>1811498|reference Msp|length 43|copies 4
AAGCAGTCGGTGCCAGTGGTTGGGGCCGGATTGATGCCATGCA
>1811498|reference Msp|length 55|copies 1
AAGCAGTGATGAAACTATCCCAATGATCACTTGCAATTCGGGTGTAGTGAATACC
>1811498|reference Msp|length 38|copies 1
AAGCAGTTAAGGCTACACTTAATGTGAGAAGAGCACAG
>1811498|reference Msp|length 39|copies 1
AAGCAGTTCATTCAAGATCGACATATCACGGCTTTCCAG
>1811498|reference Msp|length 57|copies 1
AAGCAGTTGCTTTGCCGGTCCGGCTATCTCTGAACTGGATTTTTTCAATATAGAACA
>1811498|reference Msp|length 33|copies 1
AAGCATAATGATTTAGAGGACGATAATCCGAAT
>1811498|reference Msp|length 42|copies 1
AAGCATACATGGGTGTTCTGGTTGATGACCTGATCACATTAG
>1811498|reference Msp|length 54|copies 7
AAGCATACTGTTTTTTTATAAAATAGTGAAATGAATGCCGGTTTATAAAGAATA
>1811498|reference Msp|length 35|copies 2
AAGCATAGTCAGGCCAGTCAGGTAAAAGTCAGTCT
>1811498|reference Msp|length 50|copies 14
AAGCATATAAGGTGCCAATCCCGCCTTCAATATCAATCCAGGCATCTTTA
>1811498|reference Msp|length 47|copies 1
AAGCATCACCTTGGGTAAATACGTCGTGCATAATGACTGACTTGTTT
>1811498|reference Msp|length 28|copies 2
AAGCATGAAAGTACCGGTCCACGCTTTA
>1811498|reference Msp|length 30|copies 1
AAGCATGAAAGTACCGGTCCACGCTTTAGT
>1811498|reference Msp|length 37|copies 2
AAGCATGACATGCGTCGTTTCCGGATTAAACGCGATA
>1811498|reference Msp|length 40|copies 1
AAGCATGACATGCGTCGTTTCCGGATTAAACGCGATACCT
>1811498|reference Msp|length 46|copies 1
AAGCATGCTGCTGGGCAAGATTAACCCGGTCACGGCAGATTTCAGT
>1811498|reference Msp|length 47|copies 1
AAGCATGCTGCTGGGCAAGATTAACCCGGTCACGGCAGATTTCAGTC
>1811498|reference Msp|length 44|copies 2
AAGCATGGCGAGCCTTAATAATCGCATTTTCGACAAAGCTTAGA
>1811498|reference Msp|length 45|copies 1
AAGCATGTTTAATTCGTCTAATCACAGATACTTTATAAAGTATTT
>1811498|reference Msp|length 42|copies 10
AAGCATTGATGGCGAAAGCCCGCGCTGCTTAATTTGAAAAAA
>1811498|reference Msp|length 42|copies 6
AAGCATTTATTGATACCGTACATGAGTATAGTGCCAAATATC
>1811498|reference Msp|length 43|copies 1
AAGCATTTATTGATACCGTACATGAGTATAGTGCCAAATATCT
>1811498|reference Msp|length 41|copies 2
AAGCATTTGCAGAAATTCTGAAAACCTCTAAAACCATTCTT
>1811498|reference Msp|length 58|copies 1
AAGCCAAAACCGAAGAACACCTGAATTTCCAGTTATTACAGCGTCTGGAAAAACCTGA
>1811498|reference Msp|length 59|copies 1
AAGCCAAAACCGAAGAACACCTGAATTTCCAGTTATTACAGCGTCTGGAAAAACCTGAA
>1811498|reference Msp|length 35|copies 1
AAGCCAAACGTAAAGCGCTGGAACAGATTCACGAT
>1811498|reference Msp|length 50|copies 1
AAGCCAAAGGCTCACCGGCAGCAATACGCGCCAACCCGTCTTTATACGCT
>1811498|reference Msp|length 44|copies 1
AAGCCAAGAAGAACCAGCGCATCGACTATGACACCCTGGTACTG
>1811498|reference Msp|length 47|copies 9
AAGCCAATGATCTGGCTATTCAGGTCCTGGGCGGCGCGGGTTATACG
>1811498|reference Msp|length 47|copies 5
AAGCCACCACTAAAGGCGGTGAAGCCAAGAATGCCTGCTTCGCATAT
>1811498|reference Msp|length 50|copies 1
AAGCCACGTGTAGATTGGAAAAAGCGAGATCAACAATTGATTAAACAACT
>1811498|reference Msp|length 30|copies 3
AAGCCACTATACGCCGGTCAAATTTAAGTC
>1811498|reference Msp|length 46|copies 1
AAGCCACTGCCTTTATCACGATTTTAGCCCTAATCAACTTCAATCT
>1811498|reference Msp|length 30|copies 3
AAGCCACTTAATACCGGCATGACCGTAATG
>1811498|reference Msp|length 46|copies 1
AAGCCAGCCTGCTGAAAGACGAAAAAGAATATGGCGTATGCTTAGT
>1811498|reference Msp|length 48|copies 28
AAGCCAGCCTGCTGAAAGACGAAAAAGAATATGGCGTATGCTTAGTAG
>1811498|reference Msp|length 43|copies 1
AAGCCAGTATGGAGAGCAGTCGGTATCGGGTGTTGGCTATATG
>1811498|reference Msp|length 42|copies 3
AAGCCATCATTGCAACAGGCAATGCCGGTTTCACTAATGAAG
>1811498|reference Msp|length 30|copies 1
AAGCCATCTTCGACCGGAAGCATAAAGTCG
>1811498|reference Msp|length 53|copies 9
AAGCCATCTTCGACCGGAAGCATAAAGTCGAGCACGATCAGAGAAAACAGTTC
>1811498|reference Msp|length 41|copies 1
AAGCCATGATCAAGCCTCCGCCTTTAAGGTCATCTGTTCAA
>1811498|reference Msp|length 48|copies 9
AAGCCATTGATTCGGATATGAGCCTGTTTAAAAACATGCTGAAATTGA
>1811498|reference Msp|length 47|copies 1
AAGCCCATAAAAACCAGATAGCTCACCAGATAAATGATCCAGCCGCC
>1811498|reference Msp|length 48|copies 1
AAGCCCATTACGATGACTTGGCTCAACAGGCTCGCCTCCGGTTAATGA
>1811498|reference Msp|length 43|copies 3
AAGCCCCAGACAGTTTGTGCGGGTACAAATGCCGCAATCAGCA
>1811498|reference Msp|length 49|copies 1
AAGCCCCGCCGATGGGCGTAATAGCACCTAAACCGCGGGGTAATCCTAA
>1811498|reference Msp|length 40|copies 1
AAGCCCGCCGTCTGCTCGGTTATCCGGCTCATTTTCAGCT
>1811498|reference Msp|length 45|copies 1
AAGCCCGCCTGTTTGAGATATTTGGCCACAAGATAGCCATCGCCG
>1811498|reference Msp|length 50|copies 1
AAGCCCTAAAACATATATTAGCAGGACTACACAGTCACCCAGAAAGCTTT
>1811498|reference Msp|length 30|copies 2
AAGCCCTTAGTATCCGGAGTCGGTAAATCG
>1811498|reference Msp|length 33|copies 1
AAGCCGACAATTTTACGTTGCTGCATGCTGACA
>1811498|reference Msp|length 33|copies 1
AAGCCGACCGTGGCCACAGGTGCGAAAGCATCG
>1811498|reference Msp|length 47|copies 1
AAGCCGAGATTCGTAATCTAAGCATTAAAGCCGGCCATTATTATCTG
>1811498|reference Msp|length 45|copies 1
AAGCCGATGAGGTCAACCATTTGCGTTCTTGTTCAACGGTCTGCT
>1811498|reference Msp|length 44|copies 4
AAGCCGCTTTTAATGCCTCGGCCTGTACCGGATTGAATTACGTC
>1811498|reference Msp|length 45|copies 1
AAGCCGCTTTTAATGCCTCGGCCTGTACCGGATTGAATTACGTCC
>1811498|reference Msp|length 51|copies 1
AAGCCGGTTCAACAGACTGCCAAAAATTGCAGCAAAGATATACATAAAGAT
>1811498|reference Msp|length 39|copies 1
AAGCCGGTTTTGCCCCGGGCATGATTTTCTATCTGACCT
>1811498|reference Msp|length 55|copies 1
AAGCCGTACATTAATGGTCGGGAAATCAATAGTTCGACCAATCTGATCACCATAT
>1811498|reference Msp|length 40|copies 1
AAGCCGTCACTCACATCAATGATCCGGCCAAGCATTTGCT
>1811498|reference Msp|length 49|copies 2
AAGCCGTCATTCTGAACAATGCCGTGATTGGCAAGAATTGTATTATCGG
>1811498|reference Msp|length 40|copies 1
AAGCCGTGATGATCACCAACCTCTTTACCATCTTCCAGCA
>1811498|reference Msp|length 52|copies 5
AAGCCTACCATGCTGCAGTTTTAGATGGATCTTTCCCGGCACCAGAACAAAC
>1811498|reference Msp|length 54|copies 1
AAGCCTAGGCTTTCTTTAAAGTCGGCTTTTCATGTTTATCAAGACTGTGTATAA
>1811498|reference Msp|length 29|copies 1
AAGCCTATATTACCGGGCGTTTCGGTTAA
>1811498|reference Msp|length 50|copies 1
AAGCCTATGAACTGGTCAAAGACACATCCTTTCATATTCAAAAATAATGC
>1811498|reference Msp|length 43|copies 1
AAGCCTATGTGATCCTGTTGATGTACGGTGGTATTTTGGCAGG
>1811498|reference Msp|length 61|copies 1
AAGCCTCACTGAGCCAGCGCGGTTTATTGGTCACAATCCCCCAAGGAATGTCATTTTCCTC
>1811498|reference Msp|length 57|copies 1
AAGCCTCAGCTAGCCGGCCCGAAGCAGACCTTGTGGCAACCTTATGCACGTTTTATT
>1811498|reference Msp|length 36|copies 1
AAGCCTCTACCCTGACAGAACGCAATGCAGAACAGC
>1811498|reference Msp|length 44|copies 1
AAGCCTGACCATATGATTCAGTTCCAAGGAATTGACGGGCCACA
>1811498|reference Msp|length 50|copies 1
AAGCCTGATTACCACCAGTCTGGTCGGCGAAGAAATCGCCCGTTTAAGTG
>1811498|reference Msp|length 30|copies 2
AAGCCTGCATCATCCGGCTCAAGTTCAGAT
>1811498|reference Msp|length 35|copies 1
AAGCCTGTAAGGACCTGAGTGAAAGTTTGCTAATG
>1811498|reference Msp|length 37|copies 4
AAGCCTGTGCTGCACTGGAAATTAGTGCAGAGCGTCT
>1811498|reference Msp|length 47|copies 1
AAGCCTGTGTCAACCGGATCGAAGCGCAGATTAAACAGCTGCACCCG
>1811498|reference Msp|length 54|copies 2
AAGCCTGTTCTAAAGTCTGTTCAGGCAAACCATGCATCAAGTCGACATTAATCC
>1811498|reference Msp|length 44|copies 1
AAGCCTTATATGGCGAGCGCAAGGTCAGTATGGGGACTTTAAAA
>1811498|reference Msp|length 31|copies 13
AAGCCTTCAAATGCCGGGCTTAAGTTGGTAT
>1811498|reference Msp|length 45|copies 1
AAGCCTTCACAGCCCAAAGTGGTCAGTTTCTGAGTATAGGTCCAG
>1811498|reference Msp|length 48|copies 1
AAGCCTTGGGCCAGCCCCATCCTGAACCTTATCGTGAATATTTACGTG
>1811498|reference Msp|length 38|copies 1
AAGCCTTTAAACAAGGGGTTGGCGTTTATACCCAAGCG
>1811498|reference Msp|length 29|copies 4
AAGCCTTTATTGAAAATCTGGCGGAACAG
>1811498|reference Msp|length 43|copies 1
AAGCCTTTATTGAAAATCTGGCGGAACAGAATATGGAACCGGT
>1811498|reference Msp|length 45|copies 2
AAGCCTTTATTGAAAATCTGGCGGAACAGAATATGGAACCGGTGC
>1811498|reference Msp|length 48|copies 1
AAGCCTTTATTGAAAATCTGGCGGAACAGAATATGGAACCGGTGCTGG
>1811498|reference Msp|length 47|copies 1
AAGCCTTTCGTGCCTTGCAGGAAAATGCTACCACACCCGAACAGCTC
>1811498|reference Msp|length 31|copies 1
AAGCCTTTGCTATTCCGGAACCTTTAAGGTC
>1811498|reference Msp|length 53|copies 1
AAGCGAAACAATGGTACTTTCCTGACATAAAAAGGGAATGACTTTCTCTACAA
>1811498|reference Msp|length 30|copies 1
AAGCGAAACAGTTCCGGATCGCCCCTTCTC
>1811498|reference Msp|length 46|copies 1
AAGCGAACCTGATCAACCTCAATTTCAACACGTTTTGCCGGTTTAT
>1811498|reference Msp|length 42|copies 3
AAGCGAAGAGCATCGTGCAATCGCACCGGTCATTTATCAAAG
>1811498|reference Msp|length 31|copies 1
AAGCGAATGATATGCCGGATCATTTCCGCAA
>1811498|reference Msp|length 32|copies 1
AAGCGAATGATATGCCGGATCATTTCCGCAAC
>1811498|reference Msp|length 45|copies 1
AAGCGACCAAATGGCGCGCCTGACAGGATTCGAACCTGTGACCAT
>1811498|reference Msp|length 39|copies 1
AAGCGACTCCACCTTTGGCGCGCTCTGCATAAAAAGCTG
>1811498|reference Msp|length 41|copies 1
AAGCGACTGTGGTAGCGGATAGTAAAGTGCATGTGCATACT
>1811498|reference Msp|length 45|copies 2
AAGCGACTTATTTGAATATTATTCATGGCAAAACTTCGCGCCTGT
>1811498|reference Msp|length 40|copies 1
AAGCGAGCAGATTGAAGACATCATTCAGATGCTGAATGAC
>1811498|reference Msp|length 48|copies 9
AAGCGAGTAGGCTGTTATTCATTTTTGCCGCATTGGCAATATTGGTAC
>1811498|reference Msp|length 30|copies 3
AAGCGAGTTCTGCCCGGGTGCGCACACTAT
>1811498|reference Msp|length 30|copies 4
AAGCGATACGTATCCGGGCCAAAAAATACC
>1811498|reference Msp|length 46|copies 1
AAGCGATCGAACAGTGGATTTATAATAATATTTTTTATGTGTCGGG
>1811498|reference Msp|length 45|copies 1
AAGCGATCTTAAAAGAGCTTGAAGGCGAAGCTGCCTAAGCTCCTA
>1811498|reference Msp|length 42|copies 3
AAGCGATTCGGCATTTCTGTCAGACCCATCCACTTGAAGCCG
>1811498|reference Msp|length 46|copies 2
AAGCGATTTAACCAGCACAATGAACGGTCTTGATTTTGTCCTGCGG
>1811498|reference Msp|length 30|copies 7
AAGCGCAGCTTCACCGGCACCCACACTCAG
>1811498|reference Msp|length 47|copies 1
AAGCGCAGCTTCACCGGCACCCACACTCAGACGTGCAATAAACATTT
>1811498|reference Msp|length 51|copies 1
AAGCGCCGTACGTAAGTTTTCAAACACACCAAGATAATCGACAATTAAGCC
>1811498|reference Msp|length 30|copies 1
AAGCGCGAAGCCACCGGTTATGAACTGACC
>1811498|reference Msp|length 34|copies 2
AAGCGCGGCGTAATGGCTAGCTATATTCGCCCCG
>1811498|reference Msp|length 48|copies 1
AAGCGCGGCGTAATGGCTAGCTATATTCGCCCCGGCAGAATCTCCGGC
>1811498|reference Msp|length 49|copies 3
AAGCGCTCAATCATCTGCGCCAAATCATTTTTTAAGTCAGTGTCTTTCA
>1811498|reference Msp|length 36|copies 57
AAGCGCTGATTCGCTGGAACCATCCAGAAAAAGGCA
>1811498|reference Msp|length 54|copies 1
AAGCGCTGCTGGTCCATACGGCTCATTGCAGGTTCAATTTTTGCCTGTGATGGG
>1811498|reference Msp|length 47|copies 2
AAGCGCTGGAAAATGTACTGCGTTTACATGCCGGTATTCGTACGGCG
>1811498|reference Msp|length 40|copies 6
AAGCGCTTGTAACCAACGCACTTCAACAGTCACACGAGCA
>1811498|reference Msp|length 39|copies 3
AAGCGCTTTACGGCCGGATTCAGGATGAGTGCGCACCAG
>1811498|reference Msp|length 44|copies 1
AAGCGCTTTTTTAAAGATTGCGTCCAAGCCATGTGGCAGATCCG
>1811498|reference Msp|length 27|copies 1
AAGCGGAAATCTTCCGGACTGTACCCG
>1811498|reference Msp|length 30|copies 1
AAGCGGAAATCTTCCGGACTGTACCCGCCT
>1811498|reference Msp|length 40|copies 50
AAGCGGATTTATGACAGTGCCGACCGGCTGGAACAGGGCA
>1811498|reference Msp|length 51|copies 7
AAGCGGATTTGGGTATTGCCTTTGATGGGGATGCTGACCGTGTGGTTCTCG
>1811498|reference Msp|length 67|copies 7
AAGCGGCAAAGAAAATAATATCCTTGGGATTAGAAATACCTACCAGAAAACCGGTACGAAAGCCACC
>1811498|reference Msp|length 52|copies 1
AAGCGGCATGTCCTGATAATGTAGCCAGCGCTGCCCATGTGAAACCACATCA
>1811498|reference Msp|length 50|copies 1
AAGCGGCGTGGGTTGGTTTAACAGAACAGCAAGCCAAAGACAAAGGTCAC
>1811498|reference Msp|length 41|copies 1
AAGCGGCTCAGGCCCTTGAAATTCCGGCAGAACGTATCAAT
>1811498|reference Msp|length 41|copies 1
AAGCGGTCGCCTTGGCTGGACTTGCCGGGGTGGATACACGA
>1811498|reference Msp|length 32|copies 1
AAGCGGTGCATAGACATGGGTGACCTGTTTAT
>1811498|reference Msp|length 31|copies 2
AAGCGGTTCCAATACCGGCATTCTGCCGGTA
>1811498|reference Msp|length 34|copies 1
AAGCGTACCGCGCTGTCCGGCAGGAATATAAATC
>1811498|reference Msp|length 43|copies 5
AAGCGTCCGTTCTGTAGCACTAGAGCCGGCTGAATATCGCCAT
>1811498|reference Msp|length 49|copies 1
AAGCGTGCTGGCTTTTTGCATACTCAAGCTCATCAGCCTTCATTCCACC
>1811498|reference Msp|length 48|copies 1
AAGCGTGTCCTCTTTATCTTGGCGGAGCGATCAAGGCGCACTGGGGCC
>1811498|reference Msp|length 47|copies 2
AAGCGTTTAACACCTGTCGGCTCAATCTGGTTCTTCTCCAGTTGCGC
>1811498|reference Msp|length 42|copies 1
AAGCGTTTAATCCAGAAGTTCAACCTAGACAAAGACGCTGAT
>1811498|reference Msp|length 54|copies 3
AAGCGTTTGTTTTTTGCTTTTGCTATACTAAGCCGTTTTAAAATTCAGGTTATC
>1811498|reference Msp|length 30|copies 1
AAGCTAAAGAAGGCCGGCAGCATCAGCAAA
>1811498|reference Msp|length 47|copies 3
AAGCTAAATCTGTGTGAAAGTTATAAGAATCCGGCACAACATTGCTT
>1811498|reference Msp|length 40|copies 10
AAGCTACACGCTGACGCTCACCTCCGGATAATTCACCCGG
>1811498|reference Msp|length 47|copies 2
AAGCTACGAATATCCGGATGCCTTAGCGTTAGCCATTCTTGCAGTCG
>1811498|reference Msp|length 57|copies 7
AAGCTACGCAAACACCGAGAAACCTCATTTAAAAAGAAATAAAATTAGACAGTTTGT
>1811498|reference Msp|length 30|copies 3
AAGCTACTCGCTGCCGGATATAAATTGGCT
>1811498|reference Msp|length 42|copies 1
AAGCTACTTCTCAGGCCTAGGTTTCTCTGTACTGTTCTAAGT
>1811498|reference Msp|length 46|copies 1
AAGCTATTTTTCGTGCAGGAGGGTTCAAATCCTATCAATTAACATT
>1811498|reference Msp|length 46|copies 1
AAGCTCAAATTCGCCGGGTGTTTGATAACTTAAAAGCAGTCTGTGA
>1811498|reference Msp|length 42|copies 3
AAGCTCAATCAAGATGGTGTTTCAGGCATGACGCATGCTAGT
>1811498|reference Msp|length 44|copies 1
AAGCTCAATCAAGATGGTGTTTCAGGCATGACGCATGCTAGTCG
>1811498|reference Msp|length 36|copies 1
AAGCTCAGTTGATCTGTAAGCGCTACAATATCCCAC
>1811498|reference Msp|length 30|copies 7
AAGCTCATCAACGCCGGATAAGCCCAAGCC
>1811498|reference Msp|length 47|copies 2
AAGCTCATCAACGCCGGATAAGCCCAAGCCGATGAGGTCAACCATTT
>1811498|reference Msp|length 46|copies 1
AAGCTCATGTCTTTTTTGACGTTCCTGATCAAGCTCGATTGCGAGG
>1811498|reference Msp|length 46|copies 7
AAGCTCCCACAGCCAGCAATAGACTGTCGCCGGGCAGGAAAAAGAA
>1811498|reference Msp|length 47|copies 3
AAGCTCCCACAGCCAGCAATAGACTGTCGCCGGGCAGGAAAAAGAAA
>1811498|reference Msp|length 46|copies 1
AAGCTCCCATAGACCCGGGAATTTTACCTTACCTGATGCACCATAA
>1811498|reference Msp|length 53|copies 1
AAGCTCCCGAAGGAGCTTTTTTAAAATCAGTTAATTAGCTGATGTCTTACATC
>1811498|reference Msp|length 30|copies 1
AAGCTCGAAAAAACCGGCAGGTATCGTCGG
>1811498|reference Msp|length 29|copies 1
AAGCTCGCTGAACCAGATGTATATGGCAG
>1811498|reference Msp|length 30|copies 1
AAGCTCGGCAGCACCGGTCAGGATGGTTTG
>1811498|reference Msp|length 31|copies 1
AAGCTCGGCAGCACCGGTCAGGATGGTTTGA
>1811498|reference Msp|length 30|copies 6
AAGCTCGGCCAAGCCGGTATAAATATGTTG
>1811498|reference Msp|length 30|copies 2
AAGCTCTGTGTCGCCGGTACCATGGATAAC
>1811498|reference Msp|length 36|copies 1
AAGCTCTGTGTCGCCGGTACCATGGATAACTACGCT
>1811498|reference Msp|length 43|copies 1
AAGCTCTTCTGGGAAGTCTGATAATCAGCAATCACATTCGCCA
>1811498|reference Msp|length 54|copies 1
AAGCTGAATGCCATTCGGGAAAATGCCCAAGCCTGGCTGAAACTAAAACAGCAA
>1811498|reference Msp|length 41|copies 3
AAGCTGACGCTGAATCGTAGATAAATAGAATGTTCCATAGC
>1811498|reference Msp|length 54|copies 1
AAGCTGAGTTCACATTCATAATGACAATTGCCCCATTCCGGATTCCATTCAATG
>1811498|reference Msp|length 49|copies 7
AAGCTGATAATCTGGCTGACAGGCTGCATGGCAAGATTCTGGTTTAAAA
>1811498|reference Msp|length 42|copies 2
AAGCTGATGATTGGTTACAATCAAGGCATGCATAGCGCATGC
>1811498|reference Msp|length 31|copies 1
AAGCTGATGCTGAACCGGCAGATTCTCTTCA
>1811498|reference Msp|length 37|copies 37
AAGCTGATGTCTGCTCCTGAGTATCAACATCTCCATT
>1811498|reference Msp|length 43|copies 7
AAGCTGATGTGGTTTATCGTGAAACTACACGTGTGAATATGGG
>1811498|reference Msp|length 39|copies 1
AAGCTGCACGCAATGCCGGTCTGGATTATGTATTCCAGC
>1811498|reference Msp|length 56|copies 2
AAGCTGCGACCTTATTGGCACTCATGGTCGGCATTATTTCCCTGCTTTTGGGATTA
>1811498|reference Msp|length 57|copies 3
AAGCTGCGACCTTATTGGCACTCATGGTCGGCATTATTTCCCTGCTTTTGGGATTAT
>1811498|reference Msp|length 46|copies 22
AAGCTGCGCGGTAACTGTTTTACAAACCAGTTTCGGGATTGCGCGG
>1811498|reference Msp|length 37|copies 2
AAGCTGCGTTACCGTCGGGTGCTGATTATTGATGATG
>1811498|reference Msp|length 33|copies 1
AAGCTGGAACATCTGGATCTATTTACTGTCAAT
>1811498|reference Msp|length 48|copies 1
AAGCTGGCGAATAGACTCCCGATCAGCCTGATTCATAAAATTGGGGCG
>1811498|reference Msp|length 51|copies 1
AAGCTGGCTCTACAAGCGTTTAAAGAAAGACTGGCCGGAACAGCTTGCCGA
>1811498|reference Msp|length 31|copies 1
AAGCTGGGCGCGTACCGGGCATATTGTAGAT
>1811498|reference Msp|length 39|copies 1
AAGCTGGGCGCGTGAAAATGGCGGTGAAGCGGGTCTGCA
>1811498|reference Msp|length 40|copies 4
AAGCTGTCTGCTCCCTATCTACTCCGGATTATGCCACGCG
>1811498|reference Msp|length 30|copies 1
AAGCTGTGATTTTCCGGCTATACAGGAAAA
>1811498|reference Msp|length 29|copies 1
AAGCTGTGCATGTAAACGCTCATCTTCAG
>1811498|reference Msp|length 36|copies 4
AAGCTGTGCTCGTGCGGCATAAGATTTACCTGCACT
>1811498|reference Msp|length 43|copies 1
AAGCTTAATGTACCTTCGTAAATCGCACGGCCGGTAATTGCAC
>1811498|reference Msp|length 42|copies 1
AAGCTTACTTTATTTAAGCTAGTGTATCAGCTGATTCGTGGC
>1811498|reference Msp|length 32|copies 7
AAGCTTATGACGTATCGTTTAGTCTCGGCGAT
>1811498|reference Msp|length 45|copies 1
AAGCTTATGCTGCCATGTCTGCAGGTGCGGAACTCGAACCTTATC
>1811498|reference Msp|length 41|copies 1
AAGCTTCAACTCCATGATGCACGTTAATATCAGTTGGATTG
>1811498|reference Msp|length 41|copies 2
AAGCTTCCACTTCGTCTTCTTTACCCGGTTTAGCTTCAAGA
>1811498|reference Msp|length 38|copies 1
AAGCTTCGATAGGGACAAACTGCTCTGCTTCGATCATT
>1811498|reference Msp|length 45|copies 2
AAGCTTCTGACCCGACACTTCACCCAAGCTCAAACGTGGTGAAAA
>1811498|reference Msp|length 48|copies 13
AAGCTTGAGCAAAAAAGGTGAACTATCTGCACCGGTTACTCTCTGGTA
>1811498|reference Msp|length 30|copies 1
AAGCTTGCAAGGCCCGGGTTGAAGCGGTTC
>1811498|reference Msp|length 34|copies 1
AAGCTTGCAGACGTGCTTCATGCAAAATCTGACG
>1811498|reference Msp|length 35|copies 1
AAGCTTGCAGACGTGCTTCATGCAAAATCTGACGC
>1811498|reference Msp|length 60|copies 2
AAGCTTGCTCGCGCAAAATACCACAAAGTGGCGTAAATTAAAGCAAGCAAAATAAAAAGG
>1811498|reference Msp|length 41|copies 2
AAGCTTGGGCAGAATCAGAAGGGGCTGTGGTCGATGTACTG
>1811498|reference Msp|length 46|copies 1
AAGCTTGGGCAGAATCAGAAGGGGCTGTGGTCGATGTACTGACCCC
>1811498|reference Msp|length 47|copies 1
AAGCTTGGGCAGAATCAGAAGGGGCTGTGGTCGATGTACTGACCCCA
>1811498|reference Msp|length 53|copies 19
AAGCTTGGTCGCTTCAGTCAATGCTGTAATGATTTTTGGATTGGCTTTGTAGA
>1811498|reference Msp|length 40|copies 14
AAGCTTTAGAAGGTCACAGCTGTCCGGCATTATTCTATCT
>1811498|reference Msp|length 41|copies 7
AAGCTTTAGAAGGTCACAGCTGTCCGGCATTATTCTATCTG
>1811498|reference Msp|length 48|copies 2
AAGCTTTAGCAGATGGTTTAGGAGTTACTACCGGTAAACTTCGTGAGA
>1811498|reference Msp|length 43|copies 3
AAGCTTTATCCATGGCGTGCTGATTACCGGTATCGGTGTGCTG
>1811498|reference Msp|length 44|copies 1
AAGCTTTATCCATGGCGTGCTGATTACCGGTATCGGTGTGCTGT
>1811498|reference Msp|length 40|copies 1
AAGCTTTCAGCATTGACCAGAACAGGTGCCGGTGCAACGA
>1811498|reference Msp|length 42|copies 1
AAGCTTTCTGTCATGTAAGTCGCATTAATACCGTATGGAATA
>1811498|reference Msp|length 52|copies 1
AAGCTTTCTGTCATGTAAGTCGCATTAATACCGTATGGAATACCATAGAGAA
>1811498|reference Msp|length 44|copies 1
AAGCTTTCTTAATTTCAGCAATGACACCCGGACGTTTCGACACT
>1811498|reference Msp|length 45|copies 1
AAGCTTTGGAATCATCAGGCTTGGTTTTGGATCATCTTCGCCGTA
>1811498|reference Msp|length 56|copies 4
AAGCTTTTAGCAATGCTTCAATCAGATCCAGACGCCATCCCGGAATTCCCCATGAC
>1811498|reference Msp|length 52|copies 2
AAGCTTTTATTTACCGATACCTGGTCTACGCCAAGCCGGGTCAAACAACTGG
>1811498|reference Msp|length 59|copies 8
AAGGAAAATTAAACGGACTAATCAAAGACACTGCACCAATCGGCACCTGTTTTACAATG
>1811498|reference Msp|length 55|copies 13
AAGGAAACCGAATAACGTGTCTCAATATACGGCTCAATCTCTTGAAGTTTTATCT
>1811498|reference Msp|length 24|copies 1
AAGGAAATTATTTCCATTTCACCG
>1811498|reference Msp|length 30|copies 7
AAGGAAATTGATACCGGTGAAGTATTGGAT
>1811498|reference Msp|length 30|copies 2
AAGGAAGATGAAACCGGTGATGTGATTCCA
>1811498|reference Msp|length 31|copies 1
AAGGAAGATGAAACCGGTGATGTGATTCCAG
>1811498|reference Msp|length 41|copies 2
AAGGAAGCAATTTCTTTATAACGTTCCGGCGCAAGATAACG
>1811498|reference Msp|length 42|copies 18
AAGGAAGCAATTTCTTTATAACGTTCCGGCGCAAGATAACGG
>1811498|reference Msp|length 43|copies 1
AAGGAAGCAATTTCTTTATAACGTTCCGGCGCAAGATAACGGA
>1811498|reference Msp|length 30|copies 2
AAGGAAGGAGTGGCCGGTGGGAAATTCACA
>1811498|reference Msp|length 31|copies 1
AAGGAAGGAGTGGCCGGTGGGAAATTCACAT
>1811498|reference Msp|length 41|copies 2
AAGGAAGGAGTGGCCGGTGGGAAATTCACATCATCATGAGC
>1811498|reference Msp|length 51|copies 12
AAGGAAGTTAGGACCTTCATAGAAACAGTCTACAGGGCAAACTTCAACACA
>1811498|reference Msp|length 52|copies 2
AAGGAAGTTAGGACCTTCATAGAAACAGTCTACAGGGCAAACTTCAACACAG
>1811498|reference Msp|length 42|copies 1
AAGGAATCAGATTATGAACGAACATATAACCATTTTTATTGG
>1811498|reference Msp|length 51|copies 2
AAGGAATCTCGCATGGCAAAAACGGCTAGCACACCCGGTCGTCGCTTTATG
>1811498|reference Msp|length 44|copies 1
AAGGAATGAAAATACGAATGGTTTAATCCGGCAATATCTGCCAA
>1811498|reference Msp|length 30|copies 5
AAGGAATTTGAAGCCGGTATACACCAGGAA
>1811498|reference Msp|length 31|copies 1
AAGGAATTTGAAGCCGGTATACACCAGGAAC
>1811498|reference Msp|length 45|copies 2
AAGGAATTTGAAGCCGGTATACACCAGGAACGCACCGAAGATATA
>1811498|reference Msp|length 54|copies 9
AAGGAATTTTCTGGGTCTGGTCAGGCAAAGTTGTCAATACAAAAACTTCTTCGC
>1811498|reference Msp|length 36|copies 1
AAGGACACTGTCGAGTAATCATGTCTAAATCCATAT
>1811498|reference Msp|length 63|copies 4
AAGGACGAATTTTCGTCCTTTTTTATTATCTTAAATTAAGAAAATACCGGCGGGCTATAAGTC
>1811498|reference Msp|length 64|copies 1
AAGGACGAATTTTCGTCCTTTTTTATTATCTTAAATTAAGAAAATACCGGCGGGCTATAAGTCA
>1811498|reference Msp|length 52|copies 1
AAGGACGACCCAGCAATTGTGCGGCCAAGGCTAAATCACCAGCTTGCAAGGT
>1811498|reference Msp|length 53|copies 6
AAGGACGCGATTGACGTTTTAACTGAAAATCATCCGCCGGATTAAAAGCCATA
>1811498|reference Msp|length 54|copies 7
AAGGACGCGATTGACGTTTTAACTGAAAATCATCCGCCGGATTAAAAGCCATAT
>1811498|reference Msp|length 30|copies 11
AAGGACGTGTCGGCAGTTTCGGAATCATAT
>1811498|reference Msp|length 49|copies 1
AAGGACGTGTCGGCAGTTTCGGAATCATATCGACCGTATCCGGGTTATG
>1811498|reference Msp|length 55|copies 1
AAGGACGTTGCAGTTTGAATGTTGTCAACGGAATTTCCTCGCAGGTGGGTTATTT
>1811498|reference Msp|length 47|copies 2
AAGGACTTACCTGATTTTAAAATTTCAATGCAGGCATTCATGCAAAC
>1811498|reference Msp|length 43|copies 1
AAGGAGAGAGCAAACACTCTTTATTGATGCACCAAACTCAATA
>1811498|reference Msp|length 30|copies 1
AAGGAGCCAAAAGCCGGAATCCAGACCGGT
>1811498|reference Msp|length 50|copies 2
AAGGATAGATAGAAATGGGCAATCTGGTTGGCCCAGGCATTGAGAGCAGC
>1811498|reference Msp|length 56|copies 3
AAGGATCCTAGAATATTCATCAAAAACCCTTATATGATACCGGATGAAAAATGTTC
>1811498|reference Msp|length 58|copies 3
AAGGATGGGTTTTGGCATCGACATCAGGATTGACACGCAATGAAATCGGCGCTTTGAC
>1811498|reference Msp|length 44|copies 5
AAGGATGTTCGATCCGGAAATGGTTATAGCCCAAAGGCATCAGG
>1811498|reference Msp|length 56|copies 1
AAGGATTTATTGGAAAATGAAAAGTTCAAAGAACATGCCTGGAAGCAGTATCAACA
>1811498|reference Msp|length 43|copies 1
AAGGCAAAAATCGCACTAAATAGGGCCAGACGTTCAAATATCT
>1811498|reference Msp|length 39|copies 1
AAGGCAAATAAGGCAAAAATCACGCCTGCACCGCGCATC
>1811498|reference Msp|length 32|copies 1
AAGGCAAATTCAACACAAGCTGCGTCTGAAAG
>1811498|reference Msp|length 45|copies 2
AAGGCAAGCTGGTGTCTGTGATCCAGCAATTTTCCAACACGGTCT
>1811498|reference Msp|length 40|copies 5
AAGGCAATCCATAGCGCTGCTCTAAATTTGCTGTTGGGCT
>1811498|reference Msp|length 49|copies 7
AAGGCAATCGCATAATCCATGGTTTCACGTGAACGGATCTCACCAATCA
>1811498|reference Msp|length 30|copies 7
AAGGCAATGCCTTCCGGGTTACGCTTGGTG
>1811498|reference Msp|length 30|copies 1
AAGGCAATTTGAACCGGATAATTCCATGCA
>1811498|reference Msp|length 50|copies 2
AAGGCAATTTGAACCGGATAATTCCATGCACCAATCCCGGCAACCACACC
>1811498|reference Msp|length 53|copies 3
AAGGCAATTTGAACCGGATAATTCCATGCACCAATCCCGGCAACCACACCCAA
>1811498|reference Msp|length 41|copies 38
AAGGCACAAGACTTGAAGAATGGCGTTCCTGTCAGATCCTG
>1811498|reference Msp|length 39|copies 1
AAGGCACCATCTCGATTGATCTGGTGAACGAAGCATTGC
>1811498|reference Msp|length 30|copies 1
AAGGCACGCTGTTCCGGACTGAGCTGTTGA
>1811498|reference Msp|length 52|copies 5
AAGGCAGATGGCCTTGCCATGTGGATTACCTTTCTCGGCGTGGTTCTGATTG
>1811498|reference Msp|length 45|copies 1
AAGGCAGCACCAACTGTCTGGATAAAACCGGCTGCTTTTGTTCCT
>1811498|reference Msp|length 49|copies 3
AAGGCAGCACGATATAAAAGAAAATCGCCAACCCGGTAAATGTCATGGT
>1811498|reference Msp|length 30|copies 3
AAGGCAGCATTGGCCGGCCACAATAAGGCC
>1811498|reference Msp|length 49|copies 18
AAGGCAGCTCCACCTGTCCGCCATGGGTATGCCCGGACAGCATTAAAGG
>1811498|reference Msp|length 50|copies 1
AAGGCAGCTCCACCTGTCCGCCATGGGTATGCCCGGACAGCATTAAAGGA
>1811498|reference Msp|length 47|copies 1
AAGGCAGGTGGGCCATTTTCAATCCGACCACTGTGTCCAGCAATTCC
>1811498|reference Msp|length 47|copies 2
AAGGCAGTAAACCACATCCAGAACACGGCACCGGGGCCACCAATCGC
>1811498|reference Msp|length 47|copies 10
AAGGCATAATCGAGGCGTCAATCACACGCAACCCCTGCATTTCATGT
>1811498|reference Msp|length 48|copies 2
AAGGCATAATCGAGGCGTCAATCACACGCAACCCCTGCATTTCATGTA
>1811498|reference Msp|length 42|copies 1
AAGGCATATTCATTCAGTAAAATAATTTCCTGATCATCCTGC
>1811498|reference Msp|length 31|copies 4
AAGGCATCCGATTCCGGATCAAATAACGTGG
>1811498|reference Msp|length 53|copies 1
AAGGCATCCGATTCCGGATCAAATAACGTGGTAATACGTTTTTTTTGATACTC
>1811498|reference Msp|length 40|copies 1
AAGGCATCTAGCAAGGCTTCATCCTGAGATAAATGAGCCA
>1811498|reference Msp|length 44|copies 1
AAGGCATTTAAATGGCTGGTGCGGTCCAGGCTGATAATGCCCAG
>1811498|reference Msp|length 45|copies 1
AAGGCCAAGACTGGATTGTGCTGCAAAGTGAAGATCATGGTTATG
>1811498|reference Msp|length 44|copies 1
AAGGCCAAGCCGATATCGGTATTGCGACTGAAGCCCTGACGACT
>1811498|reference Msp|length 37|copies 1
AAGGCCAATGGGGATCATAAAGAATGGCACGAGCCAG
>1811498|reference Msp|length 60|copies 1
AAGGCCAGCAGGCGGAAATTGGGTTTTTTTAAGAATAATACCAGCCCCCCACCCACCACG
>1811498|reference Msp|length 37|copies 16
AAGGCCGCCAATGTGCTACGTTATCGTGCAGAAGTAG
>1811498|reference Msp|length 49|copies 4
AAGGCCGGTCAGACCACAGAATGACGCAGGTTGACGGATAGAACCACCG
>1811498|reference Msp|length 46|copies 1
AAGGCGAAATCCGGATCAAGTTTGAAACACCGGTCGATTCATCGCT
>1811498|reference Msp|length 40|copies 1
AAGGCGAACGTATACAGGAGCTCAGGATTGCCTCGGAGCT
>1811498|reference Msp|length 45|copies 1
AAGGCGATGATTGGCCTGTCGGTGATGGCAGGTCACGTACTGGCA
>1811498|reference Msp|length 32|copies 11
AAGGCGATTTGCCACTGGCATACAGGCTACCG
>1811498|reference Msp|length 43|copies 2
AAGGCGCATTTTCACAGGCATTTATTCCGGTACTGACTGAATA
>1811498|reference Msp|length 37|copies 6
AAGGCGCGTTGTACCTGTACCGGTGTACCTTCGGCAG
>1811498|reference Msp|length 46|copies 1
AAGGCGCGTTTTGAGTTCCGCTGGGAAGACCAGTTTAACTTGAGTC
>1811498|reference Msp|length 29|copies 1
AAGGCGCTGCAGTCATGGTGTATTCTCAT
>1811498|reference Msp|length 47|copies 1
AAGGCGGTACTGCGCCGTGCCAATGCCCTGAGCGGCGAAAAAACCAT
>1811498|reference Msp|length 49|copies 1
AAGGCGGTGGTTGACAGGCAGTCAGTAGAAAACCTATAGATAACAGTAA
>1811498|reference Msp|length 41|copies 14
AAGGCGTCGACAAGATCAGCCCTACCGGTCCCCAGAGGGTG
>1811498|reference Msp|length 49|copies 2
AAGGCTAAAACTTTGTTGAATACGCTAATAGCCCTGGAATTGTTTGAAA
>1811498|reference Msp|length 48|copies 1
AAGGCTACTTTGCTGATGAAATCGTGCCTGTAACAGTTAAAACCCGTA
>1811498|reference Msp|length 29|copies 1
AAGGCTATGTGACCGGTCATATCGAAAAT
>1811498|reference Msp|length 30|copies 1
AAGGCTCGATTGGCCGGACTGATTTCCCGC
>1811498|reference Msp|length 41|copies 1
AAGGCTCTCACCACCTGAGCCATGATAGTATCCATCCCTGC
>1811498|reference Msp|length 44|copies 6
AAGGCTGATATTGTACCCAGGCTTTAGCCGGCTGATGAATAATG
>1811498|reference Msp|length 30|copies 1
AAGGCTGATCAAGCCGGTGCTTTGTATGCG
>1811498|reference Msp|length 31|copies 1
AAGGCTGATCAAGCCGGTGCTTTGTATGCGG
>1811498|reference Msp|length 39|copies 6
AAGGCTGTACCCGTGGATATTGCCGGTAGTTGCAGGATG
>1811498|reference Msp|length 40|copies 3
AAGGCTGTACCCGTGGATATTGCCGGTAGTTGCAGGATGG
>1811498|reference Msp|length 35|copies 1
AAGGCTTATGGGCAGTATGGGCGGCAGAAGGCGGT
>1811498|reference Msp|length 51|copies 18
AAGGCTTATGGGCAGTATGGGCGGCAGAAGGCGGTCCCAAACCTTTAACAT
>1811498|reference Msp|length 50|copies 1
AAGGCTTCACTGAAGTTTATCACCTGAAAGGCGGTATTTTGAAATACCTG
>1811498|reference Msp|length 30|copies 2
AAGGCTTCAGAAACCGGCATTCTCCCTTTG
>1811498|reference Msp|length 51|copies 1
AAGGCTTTATTCGTCTGCTGAAAGATGCACGAATTGAGTTGCGTCGAGTGA
>1811498|reference Msp|length 12|copies 1
AAGGCTTTCAGG
>1811498|reference Msp|length 49|copies 1
AAGGGAAACGCTCACTGGCATTTGCACTTCTCTGGCAGCATCCAAGCCG
>1811498|reference Msp|length 51|copies 1
AAGGGAATAAATGCTTTTACAATGCGGTCATAATAAGGATCGTTAACCAGT
>1811498|reference Msp|length 49|copies 1
AAGGGAATCAGCACACGGTTCGCCGCAATGAGAGCAGAGAGGGTAAAGA
>1811498|reference Msp|length 54|copies 32
AAGGGACCAAACCTGGCGATACCTATTTGAGTATCGAAAAATTGATTGCTGCAG
>1811498|reference Msp|length 57|copies 1
AAGGGATCACGGACTGCCAATAAATCACGTAACTTTTGTTCCGGATTTTCGACTTGG
>1811498|reference Msp|length 45|copies 4
AAGGGATCAGATGATCGAGATCGACTGGCCGGTGGAGTCAGTAAC
>1811498|reference Msp|length 46|copies 5
AAGGGATCAGATGATCGAGATCGACTGGCCGGTGGAGTCAGTAACT
>1811498|reference Msp|length 43|copies 2
AAGGGATTATTCCCGATCTGCATCCCAAGAAACCACCTAAACT
>1811498|reference Msp|length 44|copies 39
AAGGGATTATTCCCGATCTGCATCCCAAGAAACCACCTAAACTG
>1811498|reference Msp|length 45|copies 1
AAGGGATTATTCCCGATCTGCATCCCAAGAAACCACCTAAACTGA
>1811498|reference Msp|length 46|copies 1
AAGGGATTATTCCCGATCTGCATCCCAAGAAACCACCTAAACTGAT
>1811498|reference Msp|length 52|copies 1
AAGGGATTGCCCTGAAACTTGATGAGGATGTTCCAGCACAAGTTAGCGATGC
>1811498|reference Msp|length 53|copies 1
AAGGGATTGCCCTGAAACTTGATGAGGATGTTCCAGCACAAGTTAGCGATGCA
>1811498|reference Msp|length 48|copies 3
AAGGGCACGTCGATATTCTGTGAAAGTGTACTCCAGCATCTGGTGGGT
>1811498|reference Msp|length 48|copies 11
AAGGGCCTGTAAACCAAATGGATGCCAAAGCGTGATCGCATCAATCCC
>1811498|reference Msp|length 49|copies 1
AAGGGCCTGTAAACCAAATGGATGCCAAAGCGTGATCGCATCAATCCCT
>1811498|reference Msp|length 44|copies 12
AAGGGCGCGGCAATGGATGGGAAAATTCCGGCATAGATAATGCT
>1811498|reference Msp|length 45|copies 1
AAGGGCGCGGCAATGGATGGGAAAATTCCGGCATAGATAATGCTG
>1811498|reference Msp|length 48|copies 7
AAGGGCTTAGTATTTTCTGCAAACTGCTGTAAACGCTCTGCTGCTTCG
>1811498|reference Msp|length 46|copies 1
AAGGGCTTTCATTCCCAGATCGACAGTTACTCGGCCTTTATGGAAG
>1811498|reference Msp|length 30|copies 1
AAGGGGTAAATGACCGGGTGCAGCTGGCTG
>1811498|reference Msp|length 34|copies 31
AAGGGTACAACTTATCCAAAGCACAATCCAAGAT
>1811498|reference Msp|length 40|copies 12
AAGGGTAGCATGCATGAAGCGCATTTTAATCGTCACGGGA
>1811498|reference Msp|length 40|copies 1
AAGGGTATTGCGAGGCATAGACTGTGGCAATCGAGCCACC
>1811498|reference Msp|length 41|copies 15
AAGGGTATTGCGAGGCATAGACTGTGGCAATCGAGCCACCC
>1811498|reference Msp|length 54|copies 1
AAGGGTCACCACTGCGTTCCAGTAAGCGGGCCAGAGTCGAGCGTTCCCGAATCC
>1811498|reference Msp|length 12|copies 1
AAGGGTGAAGCG
>1811498|reference Msp|length 44|copies 2
AAGGGTTGCACTGTCTTCAGTCACCTGGGACACCAGACCAATTT
>1811498|reference Msp|length 31|copies 1
AAGGGTTTTCTAGTCCGGTAGAATGGCAGCG
>1811498|reference Msp|length 60|copies 1
AAGGGTTTTCTAGTCCGGTAGAATGGCAGCGAGCTTATGCGGAAATTAACCGTTTTGAAC
>1811498|reference Msp|length 43|copies 1
AAGGTACAAACTCACTGCCATCAATCACCAGTCGTTGAAAGCG
>1811498|reference Msp|length 46|copies 1
AAGGTACACCGATGGCAGATGTAGAAAAACTGGATGTGATTGAGTG
>1811498|reference Msp|length 45|copies 1
AAGGTACAGTCGGCCTGCGTTATAACAGCGGCAGTGATGAAAAAC
>1811498|reference Msp|length 50|copies 1
AAGGTACGCCTTGGCGGGAGTGCAACTGTGCTTGTTCCTGAATAGATAAA
>1811498|reference Msp|length 49|copies 15
AAGGTACGTTGAATCAAGTGATCACGTGCCTGAACCAATACCTCGATAT
>1811498|reference Msp|length 31|copies 1
AAGGTACTGATGTACCGGTTGCAGTCGGAAC
>1811498|reference Msp|length 64|copies 1
AAGGTACTTTTGCCTGAACCACTTGAACCTACAATCGAAACAAACTCACCTGCTTTTACCTGTA
>1811498|reference Msp|length 48|copies 1
AAGGTAGATTCTGGACATTTTCGATAGAAACCGGATAAGAAAAATAAT
>1811498|reference Msp|length 49|copies 2
AAGGTAGCAACGGTAATAGAACTATGATGTGCCGGAGCTTTGCTGGTAG
>1811498|reference Msp|length 42|copies 13
AAGGTATAAGGGGTGAGCTCTTTCAGCAAGATGGTTGTGCTC
>1811498|reference Msp|length 37|copies 1
AAGGTATGATTGCACTTGAGTTTGTATCTTCAGTTGA
>1811498|reference Msp|length 39|copies 1
AAGGTATGTTTGACTCAGACCCGCGGTCTAATCCAGATG
>1811498|reference Msp|length 52|copies 1
AAGGTATTCGCCAGACTGCGGCCATTGGCAGAAATCCGGCGTCCGGTATTGT
>1811498|reference Msp|length 45|copies 2
AAGGTATTCGCGTGAATGCGATCTCTGCGGGTCCAATCCGTACTT
>1811498|reference Msp|length 50|copies 1
AAGGTATTTTGTCCTTCAAAATATTCCACACCAATTGCCTGATTACGATT
>1811498|reference Msp|length 45|copies 3
AAGGTCAAACCTGACACTTGCTCAAGCACAGGAATACAGACTTCT
>1811498|reference Msp|length 41|copies 1
AAGGTCACACTCGGCTTGTCATTCTCAATGGCAAATTGAAT
>1811498|reference Msp|length 53|copies 2
AAGGTCAGGCGCAGAAAATTGTCTACAATGCTGAAACCGGGATTATTACCTTG
>1811498|reference Msp|length 51|copies 4
AAGGTCAGTCTCGTGTTACCCGTTTTGATGAAGTCGATGCTGCCTGGGAAT
>1811498|reference Msp|length 33|copies 1
AAGGTCATAGCCACGTTTCAGCGCATGCTGCTG
>1811498|reference Msp|length 35|copies 19
AAGGTCATAGCCACGTTTCAGCGCATGCTGCTGGC
>1811498|reference Msp|length 51|copies 26
AAGGTCGAGTGTCCAAGCATTAAAGGACCAGTAATCGCGTAATACAAACCG
>1811498|reference Msp|length 49|copies 34
AAGGTCGGTACGCCAAAAGTATCTTTGACTTCGCGGACGATATCCAGAT
>1811498|reference Msp|length 42|copies 1
AAGGTCGTAATAGCCGGTGTATTATTTTTCAGCAAACGGTAC
>1811498|reference Msp|length 59|copies 6
AAGGTCGTCGTGGTCATAAAACAATTAGTAAAGTTGAAAATCAGAATTACAAAGAATCA
>1811498|reference Msp|length 43|copies 12
AAGGTCGTGCCTTCAATTACCAGAATCCGGCTCATCTGGGCAT
>1811498|reference Msp|length 44|copies 1
AAGGTCGTGCCTTCAATTACCAGAATCCGGCTCATCTGGGCATT
>1811498|reference Msp|length 37|copies 4
AAGGTCTCTATGATTATTATGCCGGTGTGTTACAAGG
>1811498|reference Msp|length 38|copies 1
AAGGTCTCTATGATTATTATGCCGGTGTGTTACAAGGC
>1811498|reference Msp|length 39|copies 5
AAGGTCTCTATGATTATTATGCCGGTGTGTTACAAGGCC
>1811498|reference Msp|length 46|copies 1
AAGGTCTGGATCAAACCGAATTTACCCAGCCGGTATTGCTGACTGC
>1811498|reference Msp|length 47|copies 1
AAGGTCTGGATCAAACCGAATTTACCCAGCCGGTATTGCTGACTGCA
>1811498|reference Msp|length 32|copies 1
AAGGTCTGGCGAATCCGGGTGGAACTGACCCG
>1811498|reference Msp|length 30|copies 1
AAGGTCTGGTTAATAATAAACTGATTATTT
>1811498|reference Msp|length 56|copies 1
AAGGTCTGTTCAAGGAAATTTAAACAGTTTTCCTGATCGCGAGAGGTCTGCAAACC
>1811498|reference Msp|length 46|copies 1
AAGGTGAGAACTGCAAAAGCCGCACTGGCCAGACAGCCTGCAAAAG
>1811498|reference Msp|length 47|copies 6
AAGGTGAGTTGTCTCCGCAGCTGATTCGTATGCTGAAAGATGCAGGC
>1811498|reference Msp|length 30|copies 2
AAGGTGATCCGTGCCGGACCATACTGATTA
>1811498|reference Msp|length 40|copies 1
AAGGTGATGCTTTTGTCCGTTATCCGGTAGAAAAATTGCT
>1811498|reference Msp|length 41|copies 2
AAGGTGATGCTTTTGTCCGTTATCCGGTAGAAAAATTGCTG
>1811498|reference Msp|length 8|copies 1
AAGGTGCA
>1811498|reference Msp|length 39|copies 1
AAGGTGCAGCGATTGAAGTACGCATCTATGCCGAAGATC
>1811498|reference Msp|length 51|copies 1
AAGGTGCATATTTTGATACGGTTGTCGTGTTGCAAGGTGAAGAAATTGAGC
>1811498|reference Msp|length 27|copies 1
AAGGTGCATTAGGCTTAGAATGCCGTA
>1811498|reference Msp|length 41|copies 1
AAGGTGCATTATTTTCAGGTGCTGAGCAGCCAGTTATGGGC
>1811498|reference Msp|length 40|copies 1
AAGGTGCCAACATTACTGCGCTTGACCAATATGCGACAGC
>1811498|reference Msp|length 53|copies 4
AAGGTGCCGAGTTGTGTGGGAATTCCTTTTGCCAGCCCGGCTGAATCTGACCA
>1811498|reference Msp|length 39|copies 1
AAGGTGCCGCGATACCGCCAATCCGGCCTACTGCACCAG
>1811498|reference Msp|length 45|copies 1
AAGGTGCTTAAAATCAAAACCGTACGGCCACGTCCTTATCAGGTG
>1811498|reference Msp|length 52|copies 38
AAGGTGTGTGTAACCTGCGTTTTGACGATACCAACCCGGATGCCGAAGAGCA
>1811498|reference Msp|length 30|copies 2
AAGGTTACGAACACCGGCTTCACGCGTATA
>1811498|reference Msp|length 39|copies 3
AAGGTTACGAACACCGGCTTCACGCGTATAACGACGCAC
>1811498|reference Msp|length 41|copies 1
AAGGTTAGAGCATTGTTCTGATATTCAGTATGGGCGCGCAG
>1811498|reference Msp|length 45|copies 1
AAGGTTATTACACCCAGTATCCCGTATGGCTAAATCTGTTTACTG
>1811498|reference Msp|length 37|copies 3
AAGGTTCAGGACGCTTTCAGCGTATTAAAAAGCCACT
>1811498|reference Msp|length 48|copies 15
AAGGTTCCAGAGTCTTTTTCACCACAATATTATCGCCGAGCAATGGAA
>1811498|reference Msp|length 46|copies 1
AAGGTTGAACGAACGCTATCCGTACCGACTATTCTGCCCCGAAGCG
>1811498|reference Msp|length 53|copies 6
AAGGTTGAACGAACGCTATCCGTACCGACTATTCTGCCCCGAAGCGGATTCAA
>1811498|reference Msp|length 56|copies 1
AAGGTTGACCATTGACGGATCAATTCACAAGTCGGACGTGGATCGGCAATTTCACC
>1811498|reference Msp|length 41|copies 43
AAGGTTGATCAAGGTTATCACGCAGGAATGAATAATCTTTG
>1811498|reference Msp|length 46|copies 1
AAGGTTGGTAAGGTTTCATAAGGCAGCGACAAGGCCAGTTTCGCCA
>1811498|reference Msp|length 31|copies 1
AAGGTTTAACTGAACATGCAGTACTGTATCG
>1811498|reference Msp|length 54|copies 1
AAGGTTTCACCCCCCGATAGGGACAGCACAGGGCGGACTTCACTATTCATGTCC
>1811498|reference Msp|length 38|copies 1
AAGGTTTCCACATTCTGCCAGGCAGGCGGAACCAGCAT
>1811498|reference Msp|length 53|copies 1
AAGGTTTCCTGCGTCAGGCCCCAAAGACGGTAATCTCCGGTTAATGAACCTGT
>1811498|reference Msp|length 56|copies 1
AAGGTTTGACGGGTTTAGATGGCTTGCGCTGAACTTCTTCCACTTCGCCAAACAAG
>1811498|reference Msp|length 44|copies 1
AAGGTTTGGATATGCTGGCATCGATGCGTTTGTGTGCCAACCAT
>1811498|reference Msp|length 48|copies 1
AAGGTTTGGCACGATCAATCAGGGCACTATGTTCTTGAGAAATATAGG
>1811498|reference Msp|length 51|copies 3
AAGGTTTGGCAGCCAACAAGATTGAATGGCTGGCCGGTATTATTAACGGCA
>1811498|reference Msp|length 51|copies 1
AAGGTTTGTACCCATTTTGGAAAATTGGCATAAAAGGAATGATCAATAATT
>1811498|reference Msp|length 47|copies 1
AAGGTTTTATTGCCTGGTTTAAACGCAAGATATTGCAACGTCATGAT
>1811498|reference Msp|length 30|copies 1
AAGGTTTTCACGACCGGCACACTCATCATG
>1811498|reference Msp|length 49|copies 1
AAGTAAAAATGACTGTCGACCAAAGCAGGCGCAGTTCCAGAGTCTAATG
>1811498|reference Msp|length 30|copies 2
AAGTAAAACAAAACCGGTCATCAGCATATC
>1811498|reference Msp|length 38|copies 1
AAGTAAAACCGACTGCATTACTGGATGCCACACCCAAG
>1811498|reference Msp|length 47|copies 3
AAGTAAAAGAACTGCATGAGCTTCTGGCATGGGCTGAAGGTATGGTG
>1811498|reference Msp|length 56|copies 8
AAGTAAATGTTCAGAAATAATGGAAAGACATTCTGATTTTAACAGGACGTCATGGC
>1811498|reference Msp|length 50|copies 1
AAGTAACAGTAGACTCGGAACAGAAAGATTATTCCGGTACGGGTCTTTCC
>1811498|reference Msp|length 45|copies 1
AAGTAATGGCCTGACGGTAAATACTGTCTGCAATATCACCCGCAG
>1811498|reference Msp|length 39|copies 1
AAGTAATTTCATCGGCACCTTGTTCATTATAACGGCGCG
>1811498|reference Msp|length 40|copies 1
AAGTACAGCCACCGAAACAGCCACGCATGATGTTCACAGA
>1811498|reference Msp|length 45|copies 1
AAGTACATGTAAATAATAAGGCATGACCCCGGCATCAAACAAGCG
>1811498|reference Msp|length 32|copies 2
AAGTACCAGTCAGATACGCGAGAAGCCATATC
>1811498|reference Msp|length 46|copies 1
AAGTACCTGAAGCTAAAGCCGCTGCTCCAGCCAAGAAAACCACAGG
>1811498|reference Msp|length 62|copies 1
AAGTACCTGTTTAGCCGGTTGAACATTTTTGGTTTCGAAGTTTGCATAACCCCAAGCCAACA
>1811498|reference Msp|length 43|copies 2
AAGTACCTTATTAAATATTCTGGGACTGCTGGATAAACCAACG
>1811498|reference Msp|length 44|copies 1
AAGTACCTTATTAAATATTCTGGGACTGCTGGATAAACCAACGA
>1811498|reference Msp|length 45|copies 2
AAGTACGACTTCGACTTACTGGATCCAACCAAAATTATTCCGGAA
>1811498|reference Msp|length 45|copies 1
AAGTACGCTGTTCCTGGATATTGCTGCACAGGCTGACTTGCAGCC
>1811498|reference Msp|length 55|copies 1
AAGTACGGAACATGAGTTCTTTAACTGGTTCCCAGCGTAAGGCCACTTTAGGATT
>1811498|reference Msp|length 56|copies 1
AAGTACGGAACATGAGTTCTTTAACTGGTTCCCAGCGTAAGGCCACTTTAGGATTA
>1811498|reference Msp|length 31|copies 1
AAGTACTAAAGCGACCGGAAAAAGCTCAGAC
>1811498|reference Msp|length 46|copies 3
AAGTACTAAATTCGACTTTAGAAATCTTCCATCGTCTGGCACGTAA
>1811498|reference Msp|length 44|copies 5
AAGTAGCCTGAATGAATTATTGGTGTACCGGATCTTTCAAGGGA
>1811498|reference Msp|length 44|copies 3
AAGTAGCGGTTGCAGTAACACCTGCGCCTGAACATCAACTGGTA
>1811498|reference Msp|length 48|copies 1
AAGTAGGTGAGTCTGTAGAAATCGTTGGTATCCGTGATACTCAAACTA
>1811498|reference Msp|length 51|copies 4
AAGTAGTTGCTGCCCAACCAAAACAATATAGTGCTTTTTCGCTCGGCCCCG
>1811498|reference Msp|length 40|copies 3
AAGTAGTTGTGCTCATATGCATCCATCCCAATCTTGTACG
>1811498|reference Msp|length 38|copies 5
AAGTATCAGTATTCATTTACGCCGGGCTTTGCAAATTC
>1811498|reference Msp|length 39|copies 1
AAGTATCAGTATTCATTTACGCCGGGCTTTGCAAATTCA
>1811498|reference Msp|length 47|copies 1
AAGTATCGAAGAAGAAGTCTCGAAAATGACCTGGGCGACACGTTGGG
>1811498|reference Msp|length 48|copies 3
AAGTATCTTCTAATTTTAAGAAACCCACCGTTTAGAATAACTTAGTCA
>1811498|reference Msp|length 52|copies 2
AAGTATTAAAGATGCTTCATTTCCAGTATGAGCTGGTTAATCAGATCGGAAG
>1811498|reference Msp|length 28|copies 1
AAGTATTGTCGCCGGTATTTATGAGCAG
>1811498|reference Msp|length 51|copies 1
AAGTATTTAGAACAGCGTAAAGCCGTGATGAAGAAAGCTGAAGAAGAGAAA
>1811498|reference Msp|length 33|copies 1
AAGTATTTTGACTATATTTAGCTGACTTGCATC
>1811498|reference Msp|length 58|copies 1
AAGTCAAAACTGAGTTCCGAGTCAGAACGCTGCAAACGAAAATTTGGAAAACTTCCGC
>1811498|reference Msp|length 49|copies 1
AAGTCAAAATTGTTCCGGTTACTGCCTTTCAGCAAAACTGTTCCATCGT
>1811498|reference Msp|length 42|copies 1
AAGTCAACATTAACGGTGGTGCATGTGCACTCGGTCATCCTG
>1811498|reference Msp|length 41|copies 1
AAGTCAATACCTGTAGCACGCAGACCTGTACCTGTTACACC
>1811498|reference Msp|length 53|copies 2
AAGTCACAACAAGGTGCGACCGCAGGTCAAACTATTGAGAAAATAATTAGCCT
>1811498|reference Msp|length 54|copies 31
AAGTCACAACAAGGTGCGACCGCAGGTCAAACTATTGAGAAAATAATTAGCCTG
>1811498|reference Msp|length 37|copies 6
AAGTCACACCATCCAGCTCGAACTGTTCTGACGCACC
>1811498|reference Msp|length 42|copies 1
AAGTCACATCATGTCGGTAACCATCTATTTGAAAGACATTGA
>1811498|reference Msp|length 55|copies 2
AAGTCACCGGTATGTCGGAAAACATTCGGGTACGTTCAATCGTAGGACGTTTCCT
>1811498|reference Msp|length 62|copies 4
AAGTCACCTTTAAACAGATAGCTAAACAGGTTGGCTGTTGCACCCCCGGGCGAAGCCGCCAA
>1811498|reference Msp|length 34|copies 8
AAGTCACGGCACAAGATGTGAAATATGCCGAAGA
>1811498|reference Msp|length 46|copies 1
AAGTCACTGAGACCATGCTGAATCAGTTTATTCGCAAAGTACATGA
>1811498|reference Msp|length 47|copies 1
AAGTCAGATTTGCCCTGGGATAAAGCCAAAGCGATTCATTATCGCAA
>1811498|reference Msp|length 48|copies 1
AAGTCAGCCAGATTTATTTAAAATACCAGCCCAAGCTGCAATTGATGG
>1811498|reference Msp|length 46|copies 8
AAGTCAGCTGAATATCGAGAAGCAGCGTAAAGCGCCTGAACGTCCA
>1811498|reference Msp|length 31|copies 2
AAGTCAGTATGAGTTATATACAATCTGCATA
>1811498|reference Msp|length 41|copies 10
AAGTCATCTAGTGAAATCTGGATTCCGGCCTGTTTCAGCAG
>1811498|reference Msp|length 42|copies 1
AAGTCATCTAGTGAAATCTGGATTCCGGCCTGTTTCAGCAGG
>1811498|reference Msp|length 49|copies 1
AAGTCATTGAACGCGAAGCGCCTGTATGGCATCCGGATGCACGTTATTT
>1811498|reference Msp|length 30|copies 2
AAGTCATTTAGCACCGGGCTTGCATCCATT
>1811498|reference Msp|length 37|copies 1
AAGTCCAGAATAGCCTGGTTCAGGGTCAAGGACTGCT
>1811498|reference Msp|length 46|copies 1
AAGTCCAGGTCTACATCCGGATATTGCATCCGGTATTGATTGAGTA
>1811498|reference Msp|length 36|copies 1
AAGTCCATCAATACCCGGCATGCGGATATCGGTCAA
>1811498|reference Msp|length 30|copies 3
AAGTCCGCGAAACCCGGGCCGAATGGCTGG
>1811498|reference Msp|length 55|copies 1
AAGTCCGCGAAACCCGGGCCGAATGGCTGGAACTGGCGCAGATGAATGTACAGCA
>1811498|reference Msp|length 49|copies 1
AAGTCCGCGTTGCTATCATTCGTGCTCTACAGCATTTGTTAACAAATAT
>1811498|reference Msp|length 76|copies 2
AAGTCCGGATTTTTAATCCCTATAAATTTCGTCATTTACGTGCGCTGGATTATGGCTTCCGGATGAAAAAGGTCAA
>1811498|reference Msp|length 34|copies 11
AAGTCCTACAGGTCGTGCCGGTCAGCAGATTCTG
>1811498|reference Msp|length 45|copies 1
AAGTCCTGCAGATAGAAAAAACCTAGGCCGGCAAATAAGGCAATC
>1811498|reference Msp|length 42|copies 3
AAGTCCTGGCGCAACTGATAATATTCCGGCACATCATCGTAA
>1811498|reference Msp|length 30|copies 1
AAGTCCTTTATCACCGGTTAATTCAGCAAC
>1811498|reference Msp|length 31|copies 1
AAGTCCTTTATCACCGGTTAATTCAGCAACA
>1811498|reference Msp|length 47|copies 2
AAGTCGATGAATAAATAGAGATGATATCCAAGTTACAGGATAAAGTC
>1811498|reference Msp|length 40|copies 1
AAGTCGATGTCCGTGTATCCACCTTGCCATCTTCTTATGG
>1811498|reference Msp|length 44|copies 2
AAGTCGCAGATGGCTGTCATCTGAATCGGGATATTGAGACCGCC
>1811498|reference Msp|length 45|copies 4
AAGTCGCAGATGGCTGTCATCTGAATCGGGATATTGAGACCGCCT
>1811498|reference Msp|length 24|copies 1
AAGTCGCCGCCGTCAGTCTAAACC
>1811498|reference Msp|length 37|copies 1
AAGTCGCTTCATCACAGAGTAAAATTTTTGGATGATT
>1811498|reference Msp|length 54|copies 4
AAGTCGGCCCTGAAGTAACCGAAGTCAAAAAAGGTGACCGGGTGATTATTCCCT
>1811498|reference Msp|length 41|copies 2
AAGTCGTCGCTTCAGGAAAGAACAGCACCGGAATATCCTGT
>1811498|reference Msp|length 44|copies 1
AAGTCGTCGCTTCAGGAAAGAACAGCACCGGAATATCCTGTTTC
>1811498|reference Msp|length 47|copies 2
AAGTCGTTGGCATCTGGATAAAGTACACACCGCGCTGGAAGCAGGCC
>1811498|reference Msp|length 47|copies 1
AAGTCGTTGGCCTGCTCATGAGTGGTGTTCTGGTTGGTATTCTATTT
>1811498|reference Msp|length 51|copies 18
AAGTCGTTGGCCTGCTCATGAGTGGTGTTCTGGTTGGTATTCTATTTGCCC
>1811498|reference Msp|length 53|copies 2
AAGTCTAATTGCAGCCCATGAACGCGGTGTCAAAGTCCGGATTTTACTCGACC
>1811498|reference Msp|length 38|copies 2
AAGTCTATAAATACAATCTTTTAGGTCTAATTTGGAGG
>1811498|reference Msp|length 44|copies 2
AAGTCTCAATCAAGACGATAGTTTATTCCGGATCATAAAGACCA
>1811498|reference Msp|length 30|copies 5
AAGTCTCCACAGACCGGCTGAGTTACAAAG
>1811498|reference Msp|length 42|copies 5
AAGTCTCCACAGACCGGCTGAGTTACAAAGCGTTTAAGGCAG
>1811498|reference Msp|length 43|copies 1
AAGTCTGAAGGAAAAGCGGCACGTGAAAATGGCATTTTGCACG
>1811498|reference Msp|length 63|copies 1
AAGTCTGAGCGTTATGATGTCCGTACCGAACTTGAACAGCCTTTTGCCGGTTTTGAAAAGTTA
>1811498|reference Msp|length 30|copies 4
AAGTCTGATGCTTCCGGCACAAGCTGAAAT
>1811498|reference Msp|length 40|copies 1
AAGTCTGGCCGGAGCGATTTCTACCGGAACGCATGGCACG
>1811498|reference Msp|length 55|copies 1
AAGTCTGGGAAAAAACGGCATTGCTATTTGTCTGTACCCCGGGCAATCCAACCGG
>1811498|reference Msp|length 47|copies 5
AAGTCTTTACCAAGGTTCCGCGTTCTTCTGTAGAAGACATTGAATTG
>1811498|reference Msp|length 48|copies 18
AAGTCTTTACCAAGGTTCCGCGTTCTTCTGTAGAAGACATTGAATTGG
>1811498|reference Msp|length 49|copies 1
AAGTCTTTACCAAGGTTCCGCGTTCTTCTGTAGAAGACATTGAATTGGC
>1811498|reference Msp|length 45|copies 1
AAGTCTTTTTACTGGCCACCGAAGCGTTTAGTTCACCGCTAAATA
>1811498|reference Msp|length 50|copies 12
AAGTCTTTTTACTGGCCACCGAAGCGTTTAGTTCACCGCTAAATAATCAG
>1811498|reference Msp|length 58|copies 1
AAGTGAAAAGCCGCGTCGTAAGACCAATGGCACAACTCGTCCAAATACCAAAGCACCA
>1811498|reference Msp|length 30|copies 1
AAGTGAAATGAACCCGGTGAACTCGATTGA
>1811498|reference Msp|length 45|copies 5
AAGTGAAATGAACCCGGTGAACTCGATTGAAATGGCGGTGTGGGT
>1811498|reference Msp|length 31|copies 2
AAGTGAAATTTATTCCGGTCGTAATGGCCAT
>1811498|reference Msp|length 32|copies 1
AAGTGAAATTTATTCCGGTCGTAATGGCCATA
>1811498|reference Msp|length 54|copies 2
AAGTGAACTTGAAAAAGATTGAATCGCAGATGGTTAATGTGCAATCCGAAATGG
>1811498|reference Msp|length 30|copies 2
AAGTGAAGTAGCACCGGCGTATTTATTTCT
>1811498|reference Msp|length 49|copies 10
AAGTGAATACCATCCGGGATGATAATATTACTTTTGATGATATTTCTGC
>1811498|reference Msp|length 31|copies 1
AAGTGAATTTTGCGCCGGCATTTCCCGAAGA
>1811498|reference Msp|length 46|copies 1
AAGTGACCAGTCAGGAAACGCACACTTTGCGCATAATCACGATGGG
>1811498|reference Msp|length 48|copies 14
AAGTGACCAGTCAGGAAACGCACACTTTGCGCATAATCACGATGGGTT
>1811498|reference Msp|length 45|copies 1
AAGTGACCCAGTGGCTGCAAGGCGGTGAAGTGCTCACCCTTGGCA
>1811498|reference Msp|length 39|copies 1
AAGTGATTGCGTTATTTCATCTCATGGCCATGGTGATGG
>1811498|reference Msp|length 46|copies 1
AAGTGCAAGAAGAAGATGGGATTTTAACCTCTCCCTAACCCTCTCC
>1811498|reference Msp|length 37|copies 16
AAGTGCACGTCTGGCTTATCTAGGGATATTAGATTTA
>1811498|reference Msp|length 30|copies 3
AAGTGCACTAAAGCCGGAAGTACCGCGATC
>1811498|reference Msp|length 31|copies 2
AAGTGCACTAAAGCCGGAAGTACCGCGATCA
>1811498|reference Msp|length 40|copies 1
AAGTGCACTAAAGCCGGAAGTACCGCGATCAGAGATTCTT
>1811498|reference Msp|length 48|copies 4
AAGTGCAGTAACTTTCTTTAGCTGGGCCGCATTGGGCTATTCGTTTAA
>1811498|reference Msp|length 32|copies 1
AAGTGCATGGGGTACCGGTGATGAACGTCATG
>1811498|reference Msp|length 49|copies 1
AAGTGCCCTCTAAAAAGGTTCAGGCCTTAATTCATGCCAAACACCGCGG
>1811498|reference Msp|length 44|copies 1
AAGTGCCGTCTTCATTACGTTCAGCTTTGGTCTTGATAATACCC
>1811498|reference Msp|length 34|copies 11
AAGTGCCTGAACCACATCCGGACAGTTATGGCAG
>1811498|reference Msp|length 35|copies 1
AAGTGCCTGAACCACATCCGGACAGTTATGGCAGC
>1811498|reference Msp|length 50|copies 28
AAGTGCCTTATGGTGTGTTATCAGGACCGAATCTGGCCAAGGAAATTGTG
>1811498|reference Msp|length 44|copies 1
AAGTGCGTGTTATTTGAGTTGTTACTATCTTCAACCAGATCCTG
>1811498|reference Msp|length 49|copies 2
AAGTGCTACCGAAACCTGATAGGTATCAATCAGGTTGACCAGACTTACA
>1811498|reference Msp|length 47|copies 1
AAGTGCTGCCAGATGGCGAACTGGGTGAACTGGTCTTTACCACCATT
>1811498|reference Msp|length 55|copies 1
AAGTGGCTAAATTAGATGACATCCAAGTTCAGCTCAATGAACAAAAAGCCACACT
>1811498|reference Msp|length 33|copies 12
AAGTGGCTGGTGGCTTCGGCATCATGCTGGATG
>1811498|reference Msp|length 48|copies 2
AAGTGGGAGCGGGTAAAGGTAAACATGCCTTGTTATTCAGCAAGAACA
>1811498|reference Msp|length 40|copies 4
AAGTGGGCGTAGCCATTGAAAGCATGGGAAATTCATCGCT
>1811498|reference Msp|length 30|copies 8
AAGTGGTAAGGCACCGGGTTTTGATCTCGG
>1811498|reference Msp|length 41|copies 3
AAGTGGTTTCACTTTCTGACTCTGCCGGTACAGTTCACGTT
>1811498|reference Msp|length 42|copies 2
AAGTGGTTTCACTTTCTGACTCTGCCGGTACAGTTCACGTTA
>1811498|reference Msp|length 52|copies 1
AAGTGTGAACTGAACTTGGCACTGTTGGCCTCCTTGAGTCTGGACTTTGAGG
>1811498|reference Msp|length 36|copies 1
AAGTGTGATAGTGTGTGACATAGATTAAATCCGATC
>1811498|reference Msp|length 30|copies 2
AAGTGTGCAAAATCCGGAGAAAGGGAAGGT
>1811498|reference Msp|length 54|copies 11
AAGTGTGCAAAATCCGGAGAAAGGGAAGGTACTAAAATAGAACGCTTTCCAATC
>1811498|reference Msp|length 43|copies 16
AAGTGTTTGCCACCATGCGTACGCTAGCCGAGCAACCGAGCGA
>1811498|reference Msp|length 45|copies 1
AAGTGTTTTTAAAATATGTCCTAATTCTAATTGGAAAGCACTTTC
>1811498|reference Msp|length 44|copies 1
AAGTTAAAAAATGTGCCTGAAGCAGATCCGGTTGGTTTACCCGA
>1811498|reference Msp|length 30|copies 1
AAGTTAATATAGGCCGGGAGAATCGCCAAC
>1811498|reference Msp|length 31|copies 6
AAGTTAATATAGGCCGGGAGAATCGCCAACA
>1811498|reference Msp|length 47|copies 1
AAGTTAATATAGGCCGGGAGAATCGCCAACAGGTCAATGATGGCACC
>1811498|reference Msp|length 61|copies 6
AAGTTAATATTGAAACTTATTTTGCGCCTCTTTTAAAGACATTATCCGGTTTAAATGTTGC
>1811498|reference Msp|length 62|copies 1
AAGTTAATATTGAAACTTATTTTGCGCCTCTTTTAAAGACATTATCCGGTTTAAATGTTGCA
>1811498|reference Msp|length 51|copies 1
AAGTTAGAAGGTGAGTAGCTGTACCAAGGGTTTGGTGCAACACCTGTTACT
>1811498|reference Msp|length 49|copies 4
AAGTTATCAATCATCATGTCGGCACTGGCCAGGGTGTCTAAAGCACGAT
>1811498|reference Msp|length 45|copies 1
AAGTTATGCTGAGTGCTGCACAGGCGGCGCATGATCTGGTGGACC
>1811498|reference Msp|length 47|copies 2
AAGTTATTACTGCAATTAAAAATGCCGTTCAAGAAGCAGAAGATATG
>1811498|reference Msp|length 61|copies 5
AAGTTATTCTCTTTTAGGAATGGGGATAGGAGGTTTTATTGGTGGATGGGCATGCGACAAA
>1811498|reference Msp|length 48|copies 2
AAGTTATTGCGGATGTTATTCGAGAACTGGGTAAACAACTCAGAATCC
>1811498|reference Msp|length 50|copies 1
AAGTTATTGCGGATGTTATTCGAGAACTGGGTAAACAACTCAGAATCCAG
>1811498|reference Msp|length 41|copies 1
AAGTTCAAATTGCTGACCTGTATAAGCAGATTGATGAAGAT
>1811498|reference Msp|length 49|copies 1
AAGTTCAACTGGCTTCGGGTGAAACCGTATTACTGGATGAAGTGATCGG
>1811498|reference Msp|length 30|copies 1
AAGTTCAGCTTTCCCGGTAACGGGCAGTCT
>1811498|reference Msp|length 33|copies 1
AAGTTCAGTTCAACCGGATTGGATTTGTTGAAT
>1811498|reference Msp|length 30|copies 3
AAGTTCATCCCTTCCGGATCACGCCAAGGA
>1811498|reference Msp|length 48|copies 1
AAGTTCATCCCTTCCGGATCACGCCAAGGACCGTTGACCAGGTATAGC
>1811498|reference Msp|length 46|copies 1
AAGTTCCCGGATTTTGTACATGCGGTCAAGCCTGAACCACAGACCG
>1811498|reference Msp|length 44|copies 7
AAGTTCCTGATTACAGTACGACAGAAACGGAGGTCGGTTTTAAT
>1811498|reference Msp|length 49|copies 1
AAGTTCCTGCTGAAAATAATTTAACTGGCGTTCTACTGCCTGTTTATAA
>1811498|reference Msp|length 49|copies 1
AAGTTCGGTTTGGTGTCCATGCCAATCACTTTGGCTGTCATGACTTGCG
>1811498|reference Msp|length 30|copies 11
AAGTTCTTATGACCCGGCAGCGACCAGTAG
>1811498|reference Msp|length 45|copies 1
AAGTTCTTTGTCACTATTGGCATAGTGTGCATTGATTTGAGCACC
>1811498|reference Msp|length 31|copies 1
AAGTTGAACCGTACCGGGTTCGTCGGAGACT
>1811498|reference Msp|length 42|copies 2
AAGTTGAAGTACAGCCTTTTATTGAGGATATGGCCAAAGCCT
>1811498|reference Msp|length 52|copies 1
AAGTTGACGGATTTTGATCGCAGCAGAAAGACCCGCCGGGCCTGCGCCTACG
>1811498|reference Msp|length 53|copies 1
AAGTTGACGGATTTTGATCGCAGCAGAAAGACCCGCCGGGCCTGCGCCTACGA
>1811498|reference Msp|length 30|copies 2
AAGTTGATTCAGGCCGGTTATCATCTGGTC
>1811498|reference Msp|length 51|copies 5
AAGTTGCAGCCGCGGAGCAGTTGGCTAAATTCTCGACCATTGGTACGTTTG
>1811498|reference Msp|length 30|copies 1
AAGTTGCGCCATACCGGCTTTATTCACTTC
>1811498|reference Msp|length 31|copies 1
AAGTTGCGCCATACCGGCTTTATTCACTTCA
>1811498|reference Msp|length 46|copies 15
AAGTTGGACAGGCGTGCCAACAGTTTTTCGGCATAGTCATCGCGCA
>1811498|reference Msp|length 44|copies 1
AAGTTGTCTTCATCCGGACGATTGGTGCGGGTCAGGGCAAGATA
>1811498|reference Msp|length 59|copies 1
AAGTTGTCTTCATCCGGACGATTGGTGCGGGTCAGGGCAAGATAAACACGATTGCCAAA
>1811498|reference Msp|length 39|copies 3
AAGTTGTGAATCAGATTGCATTCCGGGTGATTGGTAATG
>1811498|reference Msp|length 46|copies 2
AAGTTTAATTGTTGCATTTTCATAAATAAACGCCTGCTGATGCAGG
>1811498|reference Msp|length 30|copies 3
AAGTTTAGCCATGCCGGTACGTGGGACCTG
>1811498|reference Msp|length 61|copies 11
AAGTTTATGCTTCATATTTCGTTTAAAGTCATTCAGGCCCATACCAATTTCAGCAAAATCC
>1811498|reference Msp|length 53|copies 1
AAGTTTGAGCCTTTGGAACAGCCATCTAGTGAAGGCCTGAGCTTTATCCAGCT
>1811498|reference Msp|length 48|copies 1
AAGTTTGATGCTTGGCAGCCAGCAGGTCACACCGGTACTTTCCGTGGT
>1811498|reference Msp|length 30|copies 3
AAGTTTGGTTTAACCGGTGCATTCTTGTCG
>1811498|reference Msp|length 31|copies 3
AAGTTTGTACCTGCCGGACAAACTACACAGA
>1811498|reference Msp|length 61|copies 3
AAGTTTTAAAAACAGTATTTCCGGCGGCTGAAACCGGTTTTGATCCGGGTTATATCCATGA
>1811498|reference Msp|length 45|copies 3
AAGTTTTACTAGGCATCCGTCTGATACATGGCTTTATGATGGGTA
>1811498|reference Msp|length 44|copies 1
AAGTTTTATATGCAGCGCGTTTCTTTACTGGTCTGGGTTTAGGT
>1811498|reference Msp|length 49|copies 1
AAGTTTTATCGCCATGCCACGGGCATCTTTTTTAATATCTGCTTGTTGG
>1811498|reference Msp|length 30|copies 6
AAGTTTTCCAGTGCCGGTTCAATGAGCACA
>1811498|reference Msp|length 31|copies 1
AAGTTTTCCAGTGCCGGTTCAATGAGCACAT
>1811498|reference Msp|length 42|copies 4
AAGTTTTCCAGTGCCGGTTCAATGAGCACATGGTAGTGCGGA
>1811498|reference Msp|length 43|copies 1
AAGTTTTCCCGATGTCACAGCTGAATCAGGCGATTGAACATCT
>1811498|reference Msp|length 47|copies 1
AAGTTTTCTGGCTTGAGTTCGAGCAAGGCACATGAGTATTTGCAGCT
>1811498|reference Msp|length 56|copies 1
AAGTTTTGGCTTTTACCACATAATCAATGACTGGAATTTCAGATTTTTTCTCTTTA
>1811498|reference Msp|length 53|copies 1
AAGTTTTTGCAGGTAAGCCAAGTGCCTGTTCTGCACGTTCAAACAATTCAACG
>1811498|reference Msp|length 30|copies 1
AAGTTTTTGGATGCCGGTTAGTCCAGCTGA
>1811498|reference Msp|length 41|copies 1
AAGTTTTTGGATGCCGGTTAGTCCAGCTGAGCAAGCGCTGA
>1811498|reference Msp|length 31|copies 2
AAGTTTTTTCATACCGGAAGGCAGCACGATA
>1811498|reference Msp|length 57|copies 14
AATAAAAAAGCGCACCTTTCGATGCGCTTTTTTCAATTCCGACCGATTAAAGATCGA
>1811498|reference Msp|length 56|copies 3
AATAAAAATAAGGTCTCAATTGAGACCTTATTTTTTTAGTGAATTCTGTTATCGGC
>1811498|reference Msp|length 66|copies 4
AATAAAAATCCCTTGATCAAAATCATTGAAAAAGGGATATAAAACAGATGCTTTTTTAAAATTAGA
>1811498|reference Msp|length 50|copies 1
AATAAAAATCTGTCCGGGTTTAACTTTACGACTATCCAGCTCGAAGCCCT
>1811498|reference Msp|length 30|copies 1
AATAAAACCAGGACCGGCAATTTCTGCCTT
>1811498|reference Msp|length 62|copies 1
AATAAAACGTGCGATTAAAATAGTTTTACCGCCATGTTTCATAAAATAGTGATTGGTTTTCA
>1811498|reference Msp|length 46|copies 1
AATAAAATAATGCCGTGTTATGCCATTGCTGGTGTGATTCCTGTGG
>1811498|reference Msp|length 53|copies 1
AATAAAATAATGCCGTGTTATGCCATTGCTGGTGTGATTCCTGTGGTCAACCC
>1811498|reference Msp|length 50|copies 1
AATAAAATCGGTACTGTGATAATAATCAAGACCTGTTTCACCGAGCGCCC
>1811498|reference Msp|length 14|copies 1
AATAAAATCTGAAC
>1811498|reference Msp|length 42|copies 1
AATAAAATCTGAACTTTGTTCTAGCTGAATCGTGCGGATATG
>1811498|reference Msp|length 43|copies 7
AATAAAATCTGAACTTTGTTCTAGCTGAATCGTGCGGATATGC
>1811498|reference Msp|length 44|copies 1
AATAAAATCTGAACTTTGTTCTAGCTGAATCGTGCGGATATGCG
>1811498|reference Msp|length 45|copies 1
AATAAAATCTGAACTTTGTTCTAGCTGAATCGTGCGGATATGCGG
>1811498|reference Msp|length 41|copies 5
AATAAAATTGGTGCCTGTTTGATGGCGGAGCCTGATCTGGT
>1811498|reference Msp|length 58|copies 1
AATAAAATTTATGCGATTGGCATTTTGGGTAATTTCTTTGCCCGTCTCGGCGGCAACT
>1811498|reference Msp|length 30|copies 2
AATAAACACAAGACCGGAGATAAACACAGC
>1811498|reference Msp|length 31|copies 4
AATAAACACAAGACCGGAGATAAACACAGCC
>1811498|reference Msp|length 53|copies 1
AATAAACACAAGACCGGAGATAAACACAGCCCCAAGTGCTGTTTGCCAAGGCA
>1811498|reference Msp|length 54|copies 4
AATAAACACAAGACCGGAGATAAACACAGCCCCAAGTGCTGTTTGCCAAGGCAC
>1811498|reference Msp|length 55|copies 4
AATAAACACAAGACCGGAGATAAACACAGCCCCAAGTGCTGTTTGCCAAGGCACA
>1811498|reference Msp|length 56|copies 1
AATAAACACAAGACCGGAGATAAACACAGCCCCAAGTGCTGTTTGCCAAGGCACAC
>1811498|reference Msp|length 51|copies 22
AATAAACCATGTTTACGTGAAATGGCAATTGAATTTTTTGCTACATAAATA
>1811498|reference Msp|length 30|copies 1
AATAAACCCAGAACCGGAATTAACCAGAGC
>1811498|reference Msp|length 63|copies 1
AATAAACCCAGAACCGGAATTAACCAGAGCCATTTTTCAGAAAATTGTTGCCAGTTTTGCCAA
>1811498|reference Msp|length 42|copies 1
AATAAACGGGTTTTATTGTGTGAGACCGGACAACAAGCATTG
>1811498|reference Msp|length 52|copies 8
AATAAACTCAGCCGTCTTGCCACGAGGCAGGAACATATAATCTGGCGCTACA
>1811498|reference Msp|length 30|copies 2
AATAAAGAAACTACCGGTGCCCGGACCAAA
>1811498|reference Msp|length 37|copies 7
AATAAAGAAACTACCGGTGCCCGGACCAAAGATACCA
>1811498|reference Msp|length 36|copies 1
AATAAAGACCGCTTCATCAGCTAAAGTCACATGCAA
>1811498|reference Msp|length 57|copies 4
AATAAAGATAAAACCAGAATTTTCTACGATTTCTGCAAATTCTGCATTTTCAGCGAG
>1811498|reference Msp|length 58|copies 2
AATAAAGATGCCTTTGGCCGTGAAAAGAATGGAATTCCAAACCGGCAGGTGGCTTCAG
>1811498|reference Msp|length 45|copies 3
AATAAAGCAATTCCAAAATCGCTTTGTCCCGGAGCCACATTTGCT
>1811498|reference Msp|length 12|copies 1
AATAAAGCATGT
>1811498|reference Msp|length 30|copies 1
AATAAAGCATGTACCGGATTCGCGTTAGTC
>1811498|reference Msp|length 31|copies 6
AATAAAGCATGTACCGGATTCGCGTTAGTCA
>1811498|reference Msp|length 33|copies 6
AATAAAGCATGTACCGGATTCGCGTTAGTCACC
>1811498|reference Msp|length 60|copies 1
AATAAAGCCCGGTAAACGGTCTGGCCCTTGTGCTTGCTCGGTAGCGTTATACTGGGAAAC
>1811498|reference Msp|length 62|copies 1
AATAAAGCCCGGTAAACGGTCTGGCCCTTGTGCTTGCTCGGTAGCGTTATACTGGGAAACCA
>1811498|reference Msp|length 39|copies 3
AATAAAGCGCCTGCCGGATCGCGCGGTGGATGCAGATAG
>1811498|reference Msp|length 55|copies 1
AATAAAGCGCTTAATCAGTTTTTTGGCCATGACTTTACTGTAAAACGGATGCACA
>1811498|reference Msp|length 52|copies 2
AATAAAGCGTAGTAGTTTTACCGGAACCGGTCGGACCGGTCACCAGAATAAT
>1811498|reference Msp|length 53|copies 1
AATAAAGCGTAGTAGTTTTACCGGAACCGGTCGGACCGGTCACCAGAATAATG
>1811498|reference Msp|length 57|copies 3
AATAAAGCTATCAGTCGCTCAATATAAAAAAGCACCTTTCCGGTGCTTTTTTATTCA
>1811498|reference Msp|length 45|copies 1
AATAAAGGCAATAAAGCTGAAAATCACCCCGGTTACTACACAGGC
>1811498|reference Msp|length 39|copies 1
AATAAAGGCACGTCCTGACAAACCGGCTTTAAACATCAG
>1811498|reference Msp|length 30|copies 2
AATAAAGGGGCGACCGGCCGTCCAGTCCCA
>1811498|reference Msp|length 37|copies 1
AATAAAGTGACCGATCATGGCAATGCACCGTGCAAGG
>1811498|reference Msp|length 41|copies 3
AATAAAGTGACCGATCATGGCAATGCACCGTGCAAGGTCAA
>1811498|reference Msp|length 50|copies 12
AATAAAGTTTTTCAAATTCAGACAGATCTTTAACTTCTAATAACTGTTTC
>1811498|reference Msp|length 46|copies 5
AATAAATGGCTTGTGAGGTTATTTTGAGTTTGGTTCCCAGCATAAG
>1811498|reference Msp|length 47|copies 1
AATAAATGGCTTGTGAGGTTATTTTGAGTTTGGTTCCCAGCATAAGC
>1811498|reference Msp|length 45|copies 2
AATAAATGTTTTAACAATCAATATTGTTTAATTATCCACTGATAT
>1811498|reference Msp|length 58|copies 5
AATAAATGTTTTAACAATCAATATTGTTTAATTATCCACTGATATTAACGCAGTCCGG
>1811498|reference Msp|length 52|copies 2
AATAAATTCGGGATTGCCGATATAAAAGGAGTAGGTTTGTGGAAAGTCACTA
>1811498|reference Msp|length 48|copies 1
AATAAATTGACTAAATTCTTTTCAAATTCTGCACGTAAGTACTTCTTA
>1811498|reference Msp|length 50|copies 6
AATAACCAGATTGTCGGCTATTTGGGCTTAAAACCGGTTCTGGATCAGGA
>1811498|reference Msp|length 30|copies 1
AATAACCGCAGCACCGGCAGAATAATAGGC
>1811498|reference Msp|length 31|copies 2
AATAACCGCAGCACCGGCAGAATAATAGGCG
>1811498|reference Msp|length 49|copies 1
AATAACCGCAGCACCGGCAGAATAATAGGCGCGTTTTTTGGTGAGTTCC
>1811498|reference Msp|length 55|copies 1
AATAACCTAATTCCATTCTCACCAAGGAATCCTGCCAATGAGCTACACCTTGCCT
>1811498|reference Msp|length 30|copies 1
AATAACGGCTGTGCCGGCGCGCGACTGCGG
>1811498|reference Msp|length 37|copies 2
AATAACGGCTGTGCCGGCGCGCGACTGCGGTCGTTCC
>1811498|reference Msp|length 47|copies 1
AATAACTACCTTGGTGATTTTGATGCTGTTCCGGCAGAAGTCTGGGA
>1811498|reference Msp|length 53|copies 1
AATAACTGTGCTACTTTTCCACTCTTAGACACCTCTGGATTGCTGCAAAAGGG
>1811498|reference Msp|length 42|copies 2
AATAACTTTTGCCACGCCTGCTTCCACCAGACCTTCGGCACA
>1811498|reference Msp|length 46|copies 1
AATAACTTTTGCCACGCCTGCTTCCACCAGACCTTCGGCACAAGGC
>1811498|reference Msp|length 50|copies 10
AATAAGAACTTTTGTATTGTTATTAATTCGAAACCGGTTTTTTTGTTCAT
>1811498|reference Msp|length 56|copies 3
AATAAGATGTCAGAATTAAATTTCTCAAAACTGGTAGAACCGGTTGCAGTTGATCA
>1811498|reference Msp|length 44|copies 2
AATAAGCGTATGGATTAGCATCAAAGCCCGGTAAATCCACCACA
>1811498|reference Msp|length 52|copies 1
AATAAGGAATTCAGCGCATACTGGAAAAAAACCACCGGTCAGGATATTAACT
>1811498|reference Msp|length 45|copies 1
AATAAGGATTCATTATAGCGCTTGCCCTGAGCAATACTTTTCACC
>1811498|reference Msp|length 31|copies 1
AATAAGGCATGACCCCGGCATCAAACAAGCG
>1811498|reference Msp|length 48|copies 19
AATAAGGCTTATTCAGATCAAGAGTTTGTGAGTTTTCTAATAAAATAC
>1811498|reference Msp|length 39|copies 2
AATAAGGTTGGTGTGCTTTGCGATGTCGGCAACTGGCCG
>1811498|reference Msp|length 38|copies 2
AATAAGTAAATCACTATGAAAAATATAATCAAGAAAGT
>1811498|reference Msp|length 39|copies 13
AATAAGTAAATCACTATGAAAAATATAATCAAGAAAGTC
>1811498|reference Msp|length 31|copies 1
AATAATAAAGCCCACCGGAGTGAGCTTCAAT
>1811498|reference Msp|length 32|copies 1
AATAATAAAGCCCACCGGAGTGAGCTTCAATC
>1811498|reference Msp|length 49|copies 2
AATAATAAAGCCCACCGGAGTGAGCTTCAATCAAATGCGAATATTCTCG
>1811498|reference Msp|length 17|copies 1
AATAATACAAATTCCGG
>1811498|reference Msp|length 30|copies 12
AATAATACAAATTCCGGTATCTTCTCCTTT
>1811498|reference Msp|length 31|copies 1
AATAATACAAATTCCGGTATCTTCTCCTTTA
>1811498|reference Msp|length 51|copies 1
AATAATACAAATTCCGGTATCTTCTCCTTTAACTTGATGGAAGAAACTACT
>1811498|reference Msp|length 53|copies 53
AATAATACAAATTCCGGTATCTTCTCCTTTAACTTGATGGAAGAAACTACTCA
>1811498|reference Msp|length 25|copies 3
AATAATACGTCAGGTGCATCTACAG
>1811498|reference Msp|length 28|copies 1
AATAATACGTCAGGTGCATCTACAGCCT
>1811498|reference Msp|length 50|copies 1
AATAATACTGTTAATCCCGATTAATACACGATTACCAATCGTACAACCAT
>1811498|reference Msp|length 43|copies 1
AATAATAGCCGCAATCCCGAGTGCTACCAGAATAGAATGCACC
>1811498|reference Msp|length 51|copies 1
AATAATATGAAAATCTTGATGGTACTGACTTCACATGACCAGCTTGGCGAT
>1811498|reference Msp|length 24|copies 1
AATAATATTCGGAATTTTTTTTAG
>1811498|reference Msp|length 14|copies 1
AATAATCAAAACCA
>1811498|reference Msp|length 43|copies 7
AATAATCAAAACCAAATGGCGAACCAATTGCGAGTACAGGCTC
>1811498|reference Msp|length 44|copies 1
AATAATCAAAACCAAATGGCGAACCAATTGCGAGTACAGGCTCA
>1811498|reference Msp|length 43|copies 11
AATAATCAATAAGGCGGTATAGGTTTTACGCGGACCGTATTTA
>1811498|reference Msp|length 30|copies 1
AATAATCACGCAACCGGATAGCATCCTCTT
>1811498|reference Msp|length 41|copies 3
AATAATCACGCAACCGGATAGCATCCTCTTGAAAGGCTGGA
>1811498|reference Msp|length 41|copies 1
AATAATCAGCTTTGAGCGTTGTACCCGGTACAATATCATAC
>1811498|reference Msp|length 45|copies 1
AATAATCCAATTTGATAAGCCTCTAGGCCGGCTGCTGTTCCCACG
>1811498|reference Msp|length 36|copies 18
AATAATCCACGTGAACTCAAGGTGGAGGATGCTTAT
>1811498|reference Msp|length 49|copies 20
AATAATCGCTTGATAAACAGAAGCAAAGTTTTCAATAATCACCAGTACT
>1811498|reference Msp|length 45|copies 1
AATAATCGGTCGCCATGATCATGATGCCCTTGGTACCACCGGATG
>1811498|reference Msp|length 46|copies 1
AATAATCTGCTTGATCAGCTCTGCTTCATTTTTCAGGCTTTCTGCC
>1811498|reference Msp|length 46|copies 1
AATAATCTGGAACTGGTCGTGCCGGCACTGAAAATGATCTTCACCT
>1811498|reference Msp|length 31|copies 8
AATAATGAACCGTACCGGGTTTGTCGGAGAC
>1811498|reference Msp|length 32|copies 1
AATAATGAACCGTACCGGGTTTGTCGGAGACT
>1811498|reference Msp|length 41|copies 3
AATAATGATACGGATCGGAATAGAGTTCACCGCTTTTGGCA
>1811498|reference Msp|length 38|copies 1
AATAATGCCATTCTGGTGATTGTGGGGAACGTAGAATC
>1811498|reference Msp|length 41|copies 1
AATAATGCTGATGCCCCAGATTAACGCCAAGCTATTAAGCT
>1811498|reference Msp|length 43|copies 1
AATAATGCTGGTATTACCAAAGACAATTTGCTGCTGCGTATGT
>1811498|reference Msp|length 58|copies 1
AATAATGGCAGAAACCTTGTTTCCCATTAAACGAATATGTTCCGGACGCGGACCAATA
>1811498|reference Msp|length 31|copies 2
AATAATGTGTAAACCGGTACCGATTGACACT
>1811498|reference Msp|length 39|copies 3
AATAATGTGTAAACCGGTACCGATTGACACTTTTTCAAA
>1811498|reference Msp|length 44|copies 1
AATAATTACCACGGTCAATAGAAGAATCAAACTTGGTTCCATCT
>1811498|reference Msp|length 35|copies 3
AATAATTCCATCATCCAAAGAGCAGGTGATTCAGT
>1811498|reference Msp|length 39|copies 1
AATAATTCCATCATCCAAAGAGCAGGTGATTCAGTCTCT
>1811498|reference Msp|length 46|copies 1
AATAATTCTTTGGCACGTACTACGCTAATCACCTTATCTAGGCTAC
>1811498|reference Msp|length 36|copies 1
AATAATTGCATCCGCTGGCCCATCTGTACAGCCAAG
>1811498|reference Msp|length 37|copies 1
AATAATTGCGATGCACCTGCTGGCATACGGACACGCG
>1811498|reference Msp|length 43|copies 1
AATAATTTTGAATTATCACTTGCAGTCGCTATTGCAACTTTTG
>1811498|reference Msp|length 54|copies 2
AATAATTTTTCCGGTGCCACCAGAATATTCTGCCCTTCCGGGGTCAGGTCAAGC
>1811498|reference Msp|length 40|copies 4
AATACAAAGATAAGATAAATTAATAAAAACAATGGTGGAT
>1811498|reference Msp|length 54|copies 5
AATACAACATCTTCAACCGCTTCTTTCAATTCTTTATCGATGTCATCGTAAATC
>1811498|reference Msp|length 8|copies 1
AATACAAG
>1811498|reference Msp|length 31|copies 2
AATACAAGCACCCACCGGGTCAATACGGTGG
>1811498|reference Msp|length 40|copies 2
AATACAAGGGATTCTTAAAGCGAAATTTATGAGCTACTTT
>1811498|reference Msp|length 39|copies 5
AATACAATACTCGGTGCAATACCGGCACGTTTATATTCG
>1811498|reference Msp|length 16|copies 1
AATACAATGACATGCC
>1811498|reference Msp|length 39|copies 1
AATACAATTTAGCTTCTAATATCAAGGGCACCCGCTATA
>1811498|reference Msp|length 37|copies 1
AATACACACAATCACTGCATCCGGATGTTCTTCCGCC
>1811498|reference Msp|length 47|copies 1
AATACACCACCAGGTCTGCACCAAATTTGAGTGGTTGTTGTAATACA
>1811498|reference Msp|length 48|copies 2
AATACACCTGCTGCAACAGTACAAATGCAGCCGGGCGACAAAATTATA
>1811498|reference Msp|length 52|copies 1
AATACACGGAATGCTTCCTGTTTATCTTGCAAGGCCTGAGCCAAACCCAGGG
>1811498|reference Msp|length 31|copies 5
AATACAGAATCACACCGGTAGCATCGCAGAT
>1811498|reference Msp|length 32|copies 1
AATACAGAATCACACCGGTAGCATCGCAGATA
>1811498|reference Msp|length 41|copies 1
AATACAGTATAGTGGTACGCACACAGGTCGAATTTCAAATC
>1811498|reference Msp|length 35|copies 2
AATACATAACTCACAGCCCGTACATAGATCGGTCA
>1811498|reference Msp|length 44|copies 13
AATACATAACTCACAGCCCGTACATAGATCGGTCAGAATGGTGT
>1811498|reference Msp|length 45|copies 1
AATACATAACTCACAGCCCGTACATAGATCGGTCAGAATGGTGTG
>1811498|reference Msp|length 44|copies 12
AATACATGGGTTTCCAGATTAAGAATCCCGGCAATCATGGTGAT
>1811498|reference Msp|length 45|copies 5
AATACATGGGTTTCCAGATTAAGAATCCCGGCAATCATGGTGATG
>1811498|reference Msp|length 31|copies 2
AATACATTCGCCTCCGGTACAAAATCGCCAT
>1811498|reference Msp|length 30|copies 2
AATACCAAACCTTCCGGTCCTAAATCACCA
>1811498|reference Msp|length 48|copies 1
AATACCAAACCTTCCGGTCCTAAATCACCAGCTTGTCCCATTTCAATC
>1811498|reference Msp|length 26|copies 1
AATACCAATCCGGCTCAGCACCAGAA
>1811498|reference Msp|length 43|copies 4
AATACCATCGGCTTTTTGTGACTCCACCCATTGTTTGGCTTCG
>1811498|reference Msp|length 47|copies 1
AATACCATTATTGACCTGCATCTGGTTAAAGCTAGGTTCCAGCATCT
>1811498|reference Msp|length 33|copies 1
AATACCCAGCCGCGTACAGAACCGCATCAGATT
>1811498|reference Msp|length 30|copies 4
AATACCCAGCTTTCCGGGATCATGGCTTAT
>1811498|reference Msp|length 57|copies 4
AATACCCGGGCCGGACCAGCAAAATGCAGACCTTCCTTACCGGTAATCTTGGCCACG
>1811498|reference Msp|length 48|copies 5
AATACCCGGGTAGGCAAAGTTTTACCAAATACACCTGCTGCAACAGTA
>1811498|reference Msp|length 30|copies 2
AATACCGAAGAAGCCGGCTGCGACTGCACC
>1811498|reference Msp|length 55|copies 1
AATACCGAAGAGATCGAAGCGAAATTCAATGCATTTATCCGGGCTTTATTACTCA
>1811498|reference Msp|length 46|copies 1
AATACCGATAAAAGCCGGCTGCTTTCTGCACAATTATTTGTCAAGC
>1811498|reference Msp|length 30|copies 3
AATACCGATATAACCGGCAGCCACTGCACC
>1811498|reference Msp|length 40|copies 1
AATACCGATATAACCGGCAGCCACTGCACCGCCTAGGCAT
>1811498|reference Msp|length 46|copies 3
AATACCGCCTGGAAAATCACGAACATCATCACGGCCAGACTAATTA
>1811498|reference Msp|length 52|copies 1
AATACCGCCTGGAAAATCACGAACATCATCACGGCCAGACTAATTAAGCCCA
>1811498|reference Msp|length 58|copies 11
AATACCGGATTCGAAATCAGCATACGCTTCCAGAATTGCCACCGGGCCAAAGGCTTCA
>1811498|reference Msp|length 33|copies 1
AATACCGGCATTCTGCCGGTATTTTTATATCAG
>1811498|reference Msp|length 56|copies 1
AATACCGTGGCATGAAAGGACAGTTTAAGGACACGCTTTTTGTAAAACAAAACTAT
>1811498|reference Msp|length 46|copies 1
AATACCTGCTGATGATTAAATTCATTCCAGGCACTATCGGTCAGAA
>1811498|reference Msp|length 48|copies 1
AATACCTGTATCGCCTGTAATCAGGCTTGCTTGGATCATACCTTTAAA
>1811498|reference Msp|length 40|copies 1
AATACCTGTCGAACGTACCGCAAGTGGGTAGAACTGCGCA
>1811498|reference Msp|length 30|copies 1
AATACGAAACTTTCCGGGAAGGTTTTAAAT
>1811498|reference Msp|length 58|copies 2
AATACGAAACTTTCCGGGAAGGTTTTAAATTCACCTTTAAGCTGTTTAACCGGACTAT
>1811498|reference Msp|length 43|copies 22
AATACGAAGCCCTACCAAGTAAGGCACCGGCACGTAATGATCG
>1811498|reference Msp|length 44|copies 1
AATACGAAGCCCTACCAAGTAAGGCACCGGCACGTAATGATCGT
>1811498|reference Msp|length 57|copies 1
AATACGATATTTGACGGATGAGTAAACAGTTCCCACATTTTTTTATCTCTATAATTA
>1811498|reference Msp|length 51|copies 1
AATACGATTTTACGCTGGATAAAAAGCAAAGTTCATACAAACTTTATCGGG
>1811498|reference Msp|length 30|copies 4
AATACGCGACAAGCCGGCAATACTGCTGAC
>1811498|reference Msp|length 48|copies 2
AATACGCGACAAGCCGGCAATACTGCTGACAAAAGAGCCAAAAGCGTG
>1811498|reference Msp|length 48|copies 1
AATACGCGCAGCCGCAACGGGTTGGATTGCTTGCAAATACTGCTTTTG
>1811498|reference Msp|length 44|copies 3
AATACGCGCTGCGACATCTTCCAGTGTTTCACGTTCTCCAATCG
>1811498|reference Msp|length 45|copies 1
AATACGCGCTGCGACATCTTCCAGTGTTTCACGTTCTCCAATCGC
>1811498|reference Msp|length 49|copies 3
AATACGCTCGCCCATACGCAGCAACTGGCCGTGAATCATTTCCCCGGTG
>1811498|reference Msp|length 31|copies 1
AATACGGAACCATGCCGGGTGCATACGGTAA
>1811498|reference Msp|length 35|copies 1
AATACGGCAGCTTTGACCTGTACCGCTATCGTGAA
>1811498|reference Msp|length 48|copies 5
AATACGGCAGTGCATGCCAATCGACAGCATTTTTGGCGCAGTTTCGCC
>1811498|reference Msp|length 43|copies 1
AATACGGTTATAGAACGTTGCCACACCTTCAAGGTCTGCAACG
>1811498|reference Msp|length 43|copies 1
AATACGGTTGGCATGTGCATAGAGCACTGGATCTGCAGCAACT
>1811498|reference Msp|length 30|copies 2
AATACGTGCCTGACCGGCAGTCATTGGTGG
>1811498|reference Msp|length 52|copies 2
AATACGTGCCTGACCGGCAGTCATTGGTGGAATGCCATGCAGGACAAAACGC
>1811498|reference Msp|length 55|copies 1
AATACGTTGATGGTTCGACTTTGGCACAAATGGGTAATCCGGATATGGGCACGCC
>1811498|reference Msp|length 37|copies 18
AATACTATACGCAACTGGGTCAACATACGGCGCTGTA
>1811498|reference Msp|length 38|copies 1
AATACTATACGCAACTGGGTCAACATACGGCGCTGTAT
>1811498|reference Msp|length 50|copies 2
AATACTCAACTGAATCAAAAACAGTACGGTCGCCCGGAAGACGAACGCAT
>1811498|reference Msp|length 47|copies 1
AATACTCCGAAAGCCGGTGCAGAGCTTTTTATTGGCCCGGATGCAGT
>1811498|reference Msp|length 55|copies 1
AATACTCGCAGTTCCCGACCTGGGGGAAAATACTTGCCCCGGTTATTTTGGGAAG
>1811498|reference Msp|length 37|copies 1
AATACTGAACTGGCCTGTGAAGTGACTTTGCAGCCTT
>1811498|reference Msp|length 36|copies 1
AATACTGAGTTTGGTAAACTCTGCATCGACAACCGG
>1811498|reference Msp|length 30|copies 5
AATACTGCTGTGACCGGATCTTCGCTATTG
>1811498|reference Msp|length 39|copies 1
AATACTGTTCGCAATCTGCACATTATGATACTGATCTGG
>1811498|reference Msp|length 40|copies 1
AATACTGTTCGCAATCTGCACATTATGATACTGATCTGGA
>1811498|reference Msp|length 46|copies 1
AATACTTCAGGACGTCCTGCAGGCGACATCGGGACGGATATCAGCC
>1811498|reference Msp|length 49|copies 1
AATACTTCTTGAGCATTGTCCAAGTCTTCATTGATACGTGCAGCGTTCA
>1811498|reference Msp|length 33|copies 3
AATACTTGAGCTGTCACTAGCGTCAGTAATAAT
>1811498|reference Msp|length 46|copies 10
AATACTTTGACAACATCTCTCCGGTAGATGGCAAAGTCTTTACCAA
>1811498|reference Msp|length 45|copies 1
AATACTTTTCCATTCTTCATCCACTTCATGATAATGCCAGTGGCC
>1811498|reference Msp|length 37|copies 1
AATAGAAATTTATCCAGTCGCCTGAAATTGCAGCAGG
>1811498|reference Msp|length 47|copies 1
AATAGAAATTTATCCAGTCGCCTGTAATTGCAGTAGGTCGTACAATG
>1811498|reference Msp|length 56|copies 1
AATAGAAATTTCAAAGCTTAAACCCCTTAACAGGTTCGGCCTGTGGTGCGTACCGC
>1811498|reference Msp|length 44|copies 1
AATAGAACCAGCACCGCCATGACAATAAAAGTAGCCCAAATACT
>1811498|reference Msp|length 64|copies 1
AATAGAAGTTATTTCAATCGGGCGTTTCTTGAATAAATGCGCAAAGCCGGAATAATGAATGACA
>1811498|reference Msp|length 30|copies 8
AATAGAAGTTGGCCCGGGACTCATTGCGCC
>1811498|reference Msp|length 31|copies 1
AATAGAAGTTGGCCCGGGACTCATTGCGCCT
>1811498|reference Msp|length 39|copies 10
AATAGAATAACCCTGCTGCATCACAGCACGTACATAATG
>1811498|reference Msp|length 40|copies 1
AATAGAATAACCCTGCTGCATCACAGCACGTACATAATGC
>1811498|reference Msp|length 31|copies 1
AATAGAATCCACTTCCGGTTTTTCCATCTGG
>1811498|reference Msp|length 47|copies 1
AATAGAATCCACTTCCGGTTTTTCCATCTGGGAGAGGAACTGGCGGG
>1811498|reference Msp|length 46|copies 1
AATAGACCCAAGGCTTCTTCAGCGGTAAAGGTATACTGGCTATTAC
>1811498|reference Msp|length 56|copies 5
AATAGACTGTCGCCGGGCAGGAAAAAGAAAAACACCGAACCGGTTTCTGCAAAAAT
>1811498|reference Msp|length 35|copies 1
AATAGCAATGGTTCAAGCCGGTCCATACCACAAAT
>1811498|reference Msp|length 31|copies 18
AATAGCACATTGACCCGGTTTGGATTAGTAA
>1811498|reference Msp|length 32|copies 1
AATAGCACATTGACCCGGTTTGGATTAGTAAG
>1811498|reference Msp|length 40|copies 9
AATAGCACGGCCTGCACGGTAAGAGGTATGCGCTGAGCGT
>1811498|reference Msp|length 36|copies 1
AATAGCAGCAGGGTTGAAGGCAGCATGATAAACTGA
>1811498|reference Msp|length 48|copies 2
AATAGCAGCCAAAGTTGCGGGGAAAGATGACCCGGGCTTCCTGCATAA
>1811498|reference Msp|length 54|copies 1
AATAGCAGGTTTTCCGGAAATTTTAGAAGCATGGCGAGCCTTAATAATCGCATT
>1811498|reference Msp|length 50|copies 7
AATAGCCCAGCAGGATCAGTAATAAACCCAGAACCGGAATTAACCAGAGC
>1811498|reference Msp|length 30|copies 5
AATAGCCGTTTGGCCGGGCTATGTTGTATG
>1811498|reference Msp|length 31|copies 1
AATAGCCGTTTGGCCGGGCTATGTTGTATGT
>1811498|reference Msp|length 45|copies 2
AATAGCCGTTTGGCCGGGCTATGTTGTATGTCGACTGGGGTTTGG
>1811498|reference Msp|length 36|copies 2
AATAGCGAAAATTCACAGTGAGATCAGCGAGAAAAT
>1811498|reference Msp|length 50|copies 1
AATAGCGAATAAAAAAGAAAATAAAGAAACTACCGGTGCCCGGACCAAAG
>1811498|reference Msp|length 56|copies 2
AATAGCGAATAAAAAAGAAAATAAAGAAACTACCGGTGCCCGGACCAAAGATACCA
>1811498|reference Msp|length 43|copies 1
AATAGCGGTCAATCTGTGCTTTTAACAAAGTAATATATGATTC
>1811498|reference Msp|length 49|copies 1
AATAGCGTAAATGTCGAAGTTCCATAGCCTGCCCGGTTTCTGATCAGGT
>1811498|reference Msp|length 52|copies 1
AATAGGGGATAAAATACGATCATGTATTTATAATCCGGTTCTTTTTTGATAG
>1811498|reference Msp|length 41|copies 1
AATAGGGTACGCAGACGAACATCATCATCAACCACCAGGAT
>1811498|reference Msp|length 53|copies 15
AATAGGTAATAAGGCCATACTGCGTCCTCAATTATGCCATTGATCAAAAAACC
>1811498|reference Msp|length 54|copies 1
AATAGGTAATAAGGCCATACTGCGTCCTCAATTATGCCATTGATCAAAAAACCA
>1811498|reference Msp|length 56|copies 2
AATAGTAATAACTTAAAGTCGCGCGGGTAGGGGTGTCCAGACCAAATACAATACTC
>1811498|reference Msp|length 30|copies 9
AATAGTAATGACCCCGGTGCCATTATTGCT
>1811498|reference Msp|length 49|copies 2
AATAGTAATGACCCCGGTGCCATTATTGCTACGCCGAGTAAAAAAGTTT
>1811498|reference Msp|length 50|copies 1
AATAGTAATGACCCCGGTGCCATTATTGCTACGCCGAGTAAAAAAGTTTA
>1811498|reference Msp|length 38|copies 5
AATAGTACCGCAGTGATGGCAATGCAGATGCTGATAAG
>1811498|reference Msp|length 33|copies 1
AATAGTATATTGCACACCGGCTTTTACACCCGG
>1811498|reference Msp|length 59|copies 1
AATAGTCCTTGGGAAAAACTGGAATTGCTACGCACACTGCTGAAATAAAAAATGCTGAA
>1811498|reference Msp|length 37|copies 1
AATAGTCTGATGTATTGTGGTTTACCGGTAGGGGCGA
>1811498|reference Msp|length 44|copies 1
AATAGTGCCACTGAATTCTTCAGACGCAGGTGGGTTTGCTGTTG
>1811498|reference Msp|length 50|copies 1
AATAGTGTAAGGCCACGGTGAGCTCAATTACACCGAGGTTGGCACCAAAA
>1811498|reference Msp|length 32|copies 1
AATAGTTCGTCATGCCGGAAGATTAACAATAA
>1811498|reference Msp|length 48|copies 4
AATAGTTCTACTCCGGATTGTGCCAGTTTGTCCGGCACATCATGCAAG
>1811498|reference Msp|length 37|copies 14
AATATAAAACCAGTCGCACGCATACCGAAGTCCAGAT
>1811498|reference Msp|length 38|copies 1
AATATAAAACCAGTCGCACGCATACCGAAGTCCAGATC
>1811498|reference Msp|length 49|copies 12
AATATAAAACTCGTGGTGTAGCCTACTGCCCGCACTGTGATGGTCCTTT
>1811498|reference Msp|length 50|copies 1
AATATAAAACTCGTGGTGTAGCCTACTGCCCGCACTGTGATGGTCCTTTG
>1811498|reference Msp|length 36|copies 1
AATATAACTATAGGCGGTAAATTGCGCACTAATCAC
>1811498|reference Msp|length 30|copies 1
AATATAACTTTGTCCGGCAACCACTTCACC
>1811498|reference Msp|length 41|copies 1
AATATAACTTTGTCCGGCAACCACTTCACCATCGACAGCGA
>1811498|reference Msp|length 50|copies 1
AATATAACTTTGTCCGGCAACCACTTCACCATCGACAGCGACTTTTTCAC
>1811498|reference Msp|length 50|copies 1
AATATAAGAAAATGGGCAATGATGGCATTAAATATTTGCTCGAAGAATAT
>1811498|reference Msp|length 50|copies 1
AATATAAGTTAACCAGGTTCCATACGGCGTTTGATGCTTGTAGAAACCTG
>1811498|reference Msp|length 30|copies 1
AATATAATAATATCCGGATAATGTTCAATG
>1811498|reference Msp|length 15|copies 9
AATATAATCAATATG
>1811498|reference Msp|length 31|copies 1
AATATAATCTACTCCGGTACTCGCGACTTCA
>1811498|reference Msp|length 31|copies 2
AATATACACATCGACCGGGATGATTTTATCC
>1811498|reference Msp|length 43|copies 3
AATATACACATCGACCGGGATGATTTTATCCACACCTTGTACG
>1811498|reference Msp|length 48|copies 1
AATATACATTAGATTTTTTAAGTACCGATACATGATCAAACTGAGCTG
>1811498|reference Msp|length 46|copies 1
AATATACATTGACCTTGAACCCAGCCTTCATCAATGGTGAAAGTCT
>1811498|reference Msp|length 54|copies 2
AATATACCCTGGACCGGATGAGCGTATTGGCAGACAAAAGCTTGACTGAGACTG
>1811498|reference Msp|length 29|copies 1
AATATACTTTAACCGGAATACGTTGATAT
>1811498|reference Msp|length 30|copies 5
AATATAGCGAATGCCGGCAATGCCATAAGC
>1811498|reference Msp|length 31|copies 1
AATATAGCGAATGCCGGCAATGCCATAAGCG
>1811498|reference Msp|length 34|copies 3
AATATAGCGAATGCCGGCAATGCCATAAGCGTGC
>1811498|reference Msp|length 31|copies 1
AATATATTCATACGCCGGGTATTGTAAATGC
>1811498|reference Msp|length 48|copies 1
AATATATTCATACGCCGGGTATTGTAAATGCCTTGGGCTTTAAATTAC
>1811498|reference Msp|length 48|copies 1
AATATATTCCCTATTTCGGCGTGCCTTTGGCCACCAGTAATTTAAGTG
>1811498|reference Msp|length 36|copies 1
AATATATTCTTCTTCAGGATGTTCAGCCAGAAGACG
>1811498|reference Msp|length 55|copies 1
AATATATTCTTCTTCAGGATGTTCAGCCAGAAGACGGAAACATTTAGAGCCATTT
>1811498|reference Msp|length 48|copies 3
AATATATTTCTGATCTGGGTCTAGGCCTAATTCTGTCTGAGCCTCCAG
>1811498|reference Msp|length 49|copies 21
AATATATTTCTGATCTGGGTCTAGGCCTAATTCTGTCTGAGCCTCCAGA
>1811498|reference Msp|length 50|copies 1
AATATATTTCTGATCTGGGTCTAGGCCTAATTCTGTCTGAGCCTCCAGAA
>1811498|reference Msp|length 39|copies 1
AATATCAGTGGATGATTGAGATGCGCCGTCGTTTCAATC
>1811498|reference Msp|length 45|copies 3
AATATCATAATCATCCGGTAAAGCACGGGTTTTTTTAGCACGTCC
>1811498|reference Msp|length 46|copies 2
AATATCATGAAAATGCAGACCTGTGGTCGGTTCATCTAGAATATAC
>1811498|reference Msp|length 41|copies 1
AATATCCACGGCAATCACAATGTCTGCTCCCATATCTTTGG
>1811498|reference Msp|length 47|copies 1
AATATCCACTTCGCCCTGATTAAACTTGCGAATAAAATTGGAAATTT
>1811498|reference Msp|length 49|copies 1
AATATCCACTTCGCCCTGATTAAACTTGCGAATAAAATTGGAAATTTCC
>1811498|reference Msp|length 51|copies 1
AATATCCACTTCGCCCTGATTAAACTTGCGAATAAAATTGGAAATTTCCGA
>1811498|reference Msp|length 44|copies 1
AATATCCAGATTCAGGATCTGTCCGAGCCGGTATTTTCAGGCTT
>1811498|reference Msp|length 55|copies 1
AATATCCCGGAAGCTAATCACGCCTTCAAGTTCAGCACCCGGAATAGGTGGCATG
>1811498|reference Msp|length 40|copies 1
AATATCCGCTGTGGCAGGCTGAACCTGAGCTGTTGCAGCT
>1811498|reference Msp|length 45|copies 2
AATATCCGGATTGCCATGGCAGCACCTACCGGAAAGGCCGCACAG
>1811498|reference Msp|length 46|copies 1
AATATCCGGATTGCCATGGCAGCACCTACCGGAAAGGCCGCACAGC
>1811498|reference Msp|length 31|copies 1
AATATCCTGAAATTAAAGTCCAGATGATGAT
>1811498|reference Msp|length 57|copies 1
AATATCCTGAAATTAAAGTCCAGATGATGATCACCAATCGCCGGGTCGATATTATCA
>1811498|reference Msp|length 57|copies 1
AATATCCTGGACTTTTAAAATATTTCTTTTATTTTCAGGTAGGAAAATTGAATGTAG
>1811498|reference Msp|length 30|copies 8
AATATCCTGTGATCCGGAGATGTCTGAATG
>1811498|reference Msp|length 31|copies 5
AATATCCTGTGATCCGGAGATGTCTGAATGG
>1811498|reference Msp|length 43|copies 2
AATATCCTGTGATCCGGAGATGTCTGAATGGGGAAACCCACTT
>1811498|reference Msp|length 40|copies 1
AATATCCTGTGGCATCAGATTCTGCGTATTTACATCTTGG
>1811498|reference Msp|length 38|copies 1
AATATCCTGTTTACCGGCGGTCTGGTGATTCTGGCCTA
>1811498|reference Msp|length 31|copies 1
AATATCCTTTCGTTCCGGGTCATGAAGTCAT
>1811498|reference Msp|length 47|copies 1
AATATCGAGAATGATTTACATCGGGTTTATATCTAAAAAAACATCTG
>1811498|reference Msp|length 48|copies 3
AATATCGCCAAACCGTCAAGGCTGGTTGTTGCCGGCGGGCGGCACCAT
>1811498|reference Msp|length 44|copies 1
AATATCGCCACCAATGTCATGGCCTATCCGGGCTGTGATCATCA
>1811498|reference Msp|length 34|copies 1
AATATCGGCATCGGCACAGGCCACCAGATAACGG
>1811498|reference Msp|length 35|copies 14
AATATCGGCATCGGCACAGGCCACCAGATAACGGT
>1811498|reference Msp|length 43|copies 14
AATATCGGCCTGAAATTGCATTAGCATGTCATTGCTGCTGGCA
>1811498|reference Msp|length 46|copies 3
AATATCGGTACCACGACCGGCCATGTTGGTGGCAATCGTCACTGCA
>1811498|reference Msp|length 30|copies 2
AATATCGGTCACACCGGTTTTGGTGTCAAC
>1811498|reference Msp|length 50|copies 3
AATATCGGTCACACCGGTTTTGGTGTCAACAATGTTCTGGATAGCCCCGC
>1811498|reference Msp|length 42|copies 1
AATATCGTCAGTATATTGAAAAAGATGCAGCGCTGGAACGTC
>1811498|reference Msp|length 44|copies 1
AATATCGTCAGTATATTGAAAAAGATGCAGCGCTGGAACGTCGT
>1811498|reference Msp|length 31|copies 1
AATATCGTCTTCACCCGGATGGCCCGCACAT
>1811498|reference Msp|length 27|copies 1
AATATCGTTTTGGACTGTTCTAAAAGC
>1811498|reference Msp|length 53|copies 15
AATATCGTTTTGGACTGTTCTAAAAGCACACGCCCAAGATCGGGACGTTTAAG
>1811498|reference Msp|length 54|copies 2
AATATCGTTTTGGACTGTTCTAAAAGCACACGCCCAAGATCGGGACGTTTAAGA
>1811498|reference Msp|length 31|copies 1
AATATCTACGCTGCCGGTGATGTAATCGGTT
>1811498|reference Msp|length 35|copies 9
AATATCTACGCTGCCGGTGATGTAATCGGTTGGCC
>1811498|reference Msp|length 44|copies 1
AATATCTGCTGAAGCAATATACCTATTTCCTGTTTAGAGGTACC
>1811498|reference Msp|length 37|copies 1
AATATCTGCTTACGCCACCCTCGAAAGATCAGCTGGT
>1811498|reference Msp|length 56|copies 1
AATATCTGCTTGTTGGGCATCTTTAGAACCATTAGAGAAACGAATCCAGGCTTGAT
>1811498|reference Msp|length 43|copies 1
AATATCTTCGGTAAACATCGGGTCACCGGCAATCGAACCCAAG
>1811498|reference Msp|length 50|copies 1
AATATCTTGACCTTGGCGCGTATCGCTCTTATTCCGGTATTTTTATTGGT
>1811498|reference Msp|length 44|copies 4
AATATCTTTACTTTGCTGCTGTTTAGTCCGGTGATGATCTGGCT
>1811498|reference Msp|length 42|copies 1
AATATGAATACCAATGAGGTGATTGCCAATATTGCCCTAGAA
>1811498|reference Msp|length 41|copies 3
AATATGACACTCAGCAATCGGTTCACGTAAATCTTCAACCG
>1811498|reference Msp|length 40|copies 2
AATATGACCACTCCAGTAATAATCCGGATTGACAATCGAC
>1811498|reference Msp|length 41|copies 1
AATATGACCACTCCAGTAATAATCCGGATTGACAATCGACA
>1811498|reference Msp|length 49|copies 1
AATATGACTTTGCGTCCAGACTGCAGCAAGAATCGCATCTTTTGAGAAG
>1811498|reference Msp|length 29|copies 1
AATATGATCGCCTGGCAAGCCGACAATAC
>1811498|reference Msp|length 39|copies 1
AATATGATCTTTATGCCAGTGAGTCAGCCAGATTTGACT
>1811498|reference Msp|length 45|copies 8
AATATGATCTTTATGCCAGTGAGTCAGCCAGATTTGACTTATGGT
>1811498|reference Msp|length 46|copies 2
AATATGATCTTTATGCCAGTGAGTCAGCCAGATTTGACTTATGGTT
>1811498|reference Msp|length 43|copies 1
AATATGATGGGTGCCGGTGAGGGAGGCCAGATTATTAAGACTT
>1811498|reference Msp|length 44|copies 9
AATATGATGGGTGCCGGTGAGGGAGGCCAGATTATTAAGACTTA
>1811498|reference Msp|length 42|copies 3
AATATGATTTCATTGATAATCTGCTGGTCGATGTCGGTGCCA
>1811498|reference Msp|length 41|copies 1
AATATGCAATCCTCTAGTAGTTTTGCGACTGATCCGGTGAA
>1811498|reference Msp|length 43|copies 12
AATATGCACAACTTCTGCACCTAAATCAGCAAGATATAATGTA
>1811498|reference Msp|length 49|copies 1
AATATGCAGATAATTGGCAAAGCGCACGTCACCGGCCAAATAGGCAAAT
>1811498|reference Msp|length 35|copies 6
AATATGCCAGTCCTTCGGCTTCCACGGGTCCGCAG
>1811498|reference Msp|length 45|copies 4
AATATGCCAGTCCTTCGGCTTCCACGGGTCCGCAGCGGGTCATTC
>1811498|reference Msp|length 31|copies 3
AATATGCCATGGTCCCGGTGTCACTGTGGTT
>1811498|reference Msp|length 42|copies 1
AATATGCCTGTCTTAGACCAGTGAGCAAATTGGGCACTTTGG
>1811498|reference Msp|length 43|copies 1
AATATGCGCGATCAGGGACGCTTAGTGGAATGGTTTGATGACC
>1811498|reference Msp|length 48|copies 1
AATATGCTGGCACAACTGGCCGCGTCAGGCTCAGGCGTCACTTTGTTG
>1811498|reference Msp|length 52|copies 8
AATATGGAAGTTATGCATGCTTGAGTACGTCAACGAGTTGTGGCAAACCTTT
>1811498|reference Msp|length 50|copies 1
AATATGGAATTCCTGTACTGAAAAAACCGAAACAGCATCCGTTTAATGTC
>1811498|reference Msp|length 31|copies 1
AATATGGATGAGTTCCGGAAAATCTCTGGTC
>1811498|reference Msp|length 43|copies 1
AATATGGTGTGATCGAAATTCCGTCGTTCTACCTGAACTATCG
>1811498|reference Msp|length 44|copies 2
AATATGGTGTGATCGAAATTCCGTCGTTCTACCTGAACTATCGC
>1811498|reference Msp|length 47|copies 2
AATATGTACTGGATCCGGTGTCAATTTCGGAAATTGAACGCCAGTCG
>1811498|reference Msp|length 16|copies 1
AATATGTATTGCATGG
>1811498|reference Msp|length 49|copies 3
AATATGTCCATTGGTAATTGGATCAAAAGTCCCCGGATAAATCACACGA
>1811498|reference Msp|length 50|copies 4
AATATGTCCATTGGTAATTGGATCAAAAGTCCCCGGATAAATCACACGAG
>1811498|reference Msp|length 53|copies 1
AATATGTGATTTATCCGGCATTGCTGGCTTTTAGTTCGGGTTTATTTTTACTG
>1811498|reference Msp|length 43|copies 1
AATATGTGCTGGAAGCCGAGCTGAATTATGTCTTTGGCAAAAA
>1811498|reference Msp|length 44|copies 1
AATATGTGCTGGAAGCCGAGCTGAATTATGTCTTTGGCAAAAAT
>1811498|reference Msp|length 40|copies 1
AATATGTGGTGCTGCCGGTAGATGCCATGAAAGTGCTGCA
>1811498|reference Msp|length 44|copies 52
AATATGTTGCCGAATAATCAGATCTTCCTGATTTAAGACATGCC
>1811498|reference Msp|length 46|copies 1
AATATTAAACTGCTCCGGCAGGCTAAAACACGTCTCTGGTAGATTC
>1811498|reference Msp|length 30|copies 7
AATATTAATGATTCCGGCTACATGCGGCTG
>1811498|reference Msp|length 50|copies 4
AATATTAGACATCGCCCGAATTTTTTCTTTATAAGGTTCTAAATTTCGGA
>1811498|reference Msp|length 33|copies 1
AATATTATTTTTATAAGATAGGTCACCACTAAT
>1811498|reference Msp|length 56|copies 1
AATATTCACCCATGATTGGACTGGTCGTCAGCTCCAACTGTCAGTTTAATCAGGAA
>1811498|reference Msp|length 47|copies 2
AATATTCAGTCACCTGATGCGCTAAATCTTCCGGCTCAGGCATCCGG
>1811498|reference Msp|length 59|copies 17
AATATTCCCAATGAAAATTGGATTTCAATTCCAGTTTATCAACGATGCGAAGTGCGGCC
>1811498|reference Msp|length 37|copies 1
AATATTCTATACATAAGAGCAAACGATCTTCCAACGG
>1811498|reference Msp|length 48|copies 7
AATATTCTTCAGTTTCATTGACCAGATCACGATCAAGCAATAAGGAAA
>1811498|reference Msp|length 48|copies 1
AATATTCTTGCCCTTGTAGTTCACTTCCAGCGTTTCACGATTATAGCG
>1811498|reference Msp|length 50|copies 1
AATATTGAACTGAAACAGATCAATCGTGCTGCACCTGTGGTTTTGTTACT
>1811498|reference Msp|length 46|copies 1
AATATTGATCATAAAGTGATTGCCCTGTTGATGAGCTGTGAAGGCA
>1811498|reference Msp|length 31|copies 11
AATATTGATGTTATACGCTGAGCATACTATT
>1811498|reference Msp|length 30|copies 3
AATATTGATTGAACCGGTAGAGGCATCTTG
>1811498|reference Msp|length 31|copies 2
AATATTGATTGAACCGGTAGAGGCATCTTGT
>1811498|reference Msp|length 34|copies 1
AATATTGATTGAACCGGTAGAGGCATCTTGTATG
>1811498|reference Msp|length 36|copies 12
AATATTGATTGAACCGGTAGAGGCATCTTGTATGAT
>1811498|reference Msp|length 52|copies 2
AATATTGCCAAACTTCTGTCTAAGGTTTTACCAAGCACGGATGGTATCGAAG
>1811498|reference Msp|length 43|copies 6
AATATTGGCCGATGCAGCTTGAGCGCCATACTCACCAATACCG
>1811498|reference Msp|length 46|copies 3
AATATTGGTATTCATATCGGTGAGTGCCGCCGGGTTATAAGCCTCA
>1811498|reference Msp|length 44|copies 1
AATATTGTACTGGCTGCACATGCTTCTCCGGCCATGATCGACAA
>1811498|reference Msp|length 30|copies 2
AATATTGTCATACCCGGCTATATCTCGATT
>1811498|reference Msp|length 37|copies 1
AATATTTAAGGATGAATAAAGTGCGCCAATACCTTGC
>1811498|reference Msp|length 45|copies 1
AATATTTACAACAGGCGGGTATTAAGCTCTCGACGTTGGCGCAGG
>1811498|reference Msp|length 56|copies 1
AATATTTCAAGGCTCAGAATTATCGCCCTAGAATCATTTCCAGCACAAATTTAGAC
>1811498|reference Msp|length 57|copies 4
AATATTTCAAGGCTCAGAATTATCGCCCTAGAATCATTTCCAGCACAAATTTAGACC
>1811498|reference Msp|length 31|copies 1
AATATTTCCAGACACCGGTCAACATCCCGAT
>1811498|reference Msp|length 56|copies 3
AATATTTGAACTTGGCATCAGACGCCCTTAGAAAAATGAATCAAACATATTAAATA
>1811498|reference Msp|length 30|copies 2
AATATTTGGGCAACCGGTTGCCTTCTCTCG
>1811498|reference Msp|length 35|copies 1
AATATTTTAAAGATCCAATTCCAGGACAGCGTATT
>1811498|reference Msp|length 48|copies 1
AATATTTTAACCTATAAGCACGTGCCAGACTGGTTTAACTCCAAATTT
>1811498|reference Msp|length 33|copies 1
AATATTTTACCTACCCCGGAAGATCAGAAAAAA
>1811498|reference Msp|length 51|copies 1
AATATTTTACCTACCCCGGAAGATCAGAAAAAAGCGCAGGAACTGGCACAA
>1811498|reference Msp|length 56|copies 1
AATATTTTACCTACCCCGGAAGATCAGAAAAAAGCGCAGGAACTGGCACAAACAGA
>1811498|reference Msp|length 54|copies 3
AATATTTTAGTTTCAAATGATGATGGGGTGTTTGCACCCGGTATTCAGGCTTTG
>1811498|reference Msp|length 53|copies 1
AATATTTTATTCAAAACCCAACGGCGTTGTATATCGCAGTTGGGCTTTTTAGT
>1811498|reference Msp|length 30|copies 2
AATATTTTCTCCGCCGGAAATAATCACGTC
>1811498|reference Msp|length 31|copies 1
AATATTTTCTCCGCCGGAAATAATCACGTCT
>1811498|reference Msp|length 46|copies 2
AATATTTTCTCCGCCGGAAATAATCACGTCTTTAGAGCGGTCGGTA
>1811498|reference Msp|length 38|copies 5
AATATTTTGCAGTTCACCGTCAAACTGCTGTAGCAGAT
>1811498|reference Msp|length 30|copies 2
AATATTTTTTATACCGGTGCTGCGCCTAAC
>1811498|reference Msp|length 31|copies 1
AATATTTTTTATACCGGTGCTGCGCCTAACC
>1811498|reference Msp|length 55|copies 6
AATCAAAAAATTACGTGCAGTTCGCCCTGACATGCACCTATCTTCAGACTTTATC
>1811498|reference Msp|length 30|copies 4
AATCAAAACTTTCCCGGTGATTGTTGAAGA
>1811498|reference Msp|length 51|copies 4
AATCAAAACTTTCCCGGTGATTGTTGAAGATGGTCAATTGTTTGTAGAGAT
>1811498|reference Msp|length 45|copies 4
AATCAAACATATTAAATAAAGCGCCTGCCGGATCGCGCGGTGGAT
>1811498|reference Msp|length 49|copies 1
AATCAAACCGGATTTACTCGCCAGTTTGGCACCATGTTTATCTTCTTGG
>1811498|reference Msp|length 10|copies 1
AATCAAACTC
>1811498|reference Msp|length 38|copies 1
AATCAAAGACCCGAATGCCTTGCAGTAAAGACTGGTAA
>1811498|reference Msp|length 39|copies 1
AATCAAAGACCCGAATGCCTTGCAGTAAAGACTGGTAAA
>1811498|reference Msp|length 47|copies 1
AATCAAATCGATTTGTGTTGGTGTAATTCCAACCACACGACCATGAT
>1811498|reference Msp|length 39|copies 2
AATCAAATGCGAATATTCTCGTTATTTATGGTTCAATCC
>1811498|reference Msp|length 51|copies 1
AATCAAATTGAAGCGAATCTTGATTATGGGGTCACCGGTGCTGTTGCTGGG
>1811498|reference Msp|length 63|copies 1
AATCAAATTGACCCTGAGAAATCTTTTTGAAACGCGTTTTAAAATCATTCAAATCTGAAGGCT
>1811498|reference Msp|length 39|copies 2
AATCAACATTCCTTGTTGCACATCGGAAATTGCCAGATC
>1811498|reference Msp|length 40|copies 17
AATCAACATTCCTTGTTGCACATCGGAAATTGCCAGATCA
>1811498|reference Msp|length 52|copies 1
AATCAACGAGCCGCCCGGAAAGGTGAATTTTGGCAGCGAGTTAAAGCCACCT
>1811498|reference Msp|length 31|copies 1
AATCAACGGCACAACCGGTTATGAAGAAGCG
>1811498|reference Msp|length 38|copies 5
AATCAAGAGTTGTCCGGAACTTGCGCCTTTTGTCAGCC
>1811498|reference Msp|length 39|copies 1
AATCAAGAGTTGTCCGGAACTTGCGCCTTTTGTCAGCCC
>1811498|reference Msp|length 36|copies 7
AATCAAGATGGTGTTTCAGGCATGACGCATGCTAGT
>1811498|reference Msp|length 30|copies 14
AATCAAGCTACGCCCGGGTACTGATGTTGG
>1811498|reference Msp|length 41|copies 4
AATCAAGCTACGCCCGGGTACTGATGTTGGTGATTACAACG
>1811498|reference Msp|length 42|copies 1
AATCAAGCTACGCCCGGGTACTGATGTTGGTGATTACAACGT
>1811498|reference Msp|length 50|copies 1
AATCAAGTCATTATCAATATCTTAAACTGGGTCAGTCGTACCTTTAGCTG
>1811498|reference Msp|length 38|copies 1
AATCAATGTATGGATCCAAATTCTGGCGGACAATCGCT
>1811498|reference Msp|length 39|copies 3
AATCAATGTATGGATCCAAATTCTGGCGGACAATCGCTT
>1811498|reference Msp|length 46|copies 2
AATCACAAACCATACATCTTTTTGCGCTTCAACGATTTCACGCATG
>1811498|reference Msp|length 41|copies 7
AATCACAACATTATTTTGCAAATAAGCTGACATCAAGCCAG
>1811498|reference Msp|length 49|copies 1
AATCACAACATTATTTTGCAAATAAGCTGACATCAAGCCAGCGACACCC
>1811498|reference Msp|length 33|copies 2
AATCACAATGATACGGCCGGCTTTGGCCTGACG
>1811498|reference Msp|length 43|copies 3
AATCACAATGATACGGCCGGCTTTGGCCTGACGTGCGCCTTGT
>1811498|reference Msp|length 47|copies 7
AATCACATAATAAAATTACGTGACGACCGACCGGCTGACGGTAAATA
>1811498|reference Msp|length 48|copies 2
AATCACATAATAAAATTACGTGACGACCGACCGGCTGACGGTAAATAC
>1811498|reference Msp|length 33|copies 2
AATCACCATTTAAGTTCAGTGTCGCAATTACAG
>1811498|reference Msp|length 41|copies 1
AATCACCCAGCGACACGTACCACCATGCCGATTGCTTCCAA
>1811498|reference Msp|length 30|copies 1
AATCACCCGATAACCGGCCATGGTTAGTAA
>1811498|reference Msp|length 31|copies 2
AATCACCCGATAACCGGCCATGGTTAGTAAT
>1811498|reference Msp|length 46|copies 4
AATCACCCGATAACCGGCCATGGTTAGTAATGCATCCTGAAAACCC
>1811498|reference Msp|length 38|copies 1
AATCACCTGATGCAAGCGTTCAGGCGTAATCGCATCTG
>1811498|reference Msp|length 31|copies 1
AATCACCTTTTTTACCGGCCCAAAACTGCGA
>1811498|reference Msp|length 47|copies 3
AATCACGAAACGTAATAAACCGTACGCCGCAGTCTTAATCAAGATAC
>1811498|reference Msp|length 26|copies 1
AATCACGCGCCAGCCATCTACAGTCT
>1811498|reference Msp|length 40|copies 9
AATCACGCGCCAGCCATCTACAGTCTGTTGCACAAAAGGC
>1811498|reference Msp|length 40|copies 1
AATCACGGCGCACAATTGTGGTACTGGTAGTCGCAGCATC
>1811498|reference Msp|length 34|copies 1
AATCACGGCTGCCACCGGTAAGGCAATCAGCATG
>1811498|reference Msp|length 50|copies 1
AATCACGGTCTTGGTCGTTTTTTCAGTTGCCTGATGTAACAACTCCGTGG
>1811498|reference Msp|length 43|copies 1
AATCACGTCATGAATGCGTTGTCCTTCCGGATTGGTTGCATTG
>1811498|reference Msp|length 51|copies 1
AATCACGTGATCGCCCGGTTTCAGGCTAGTGACCCCTTCACCGACTTCAAC
>1811498|reference Msp|length 47|copies 1
AATCACTATGCAGCCAACTGCCCACCCAACCCGGCATCCTGCTCAGT
>1811498|reference Msp|length 52|copies 3
AATCACTGGTCCAACATCGGTATTCGGTTCATGCCCGGCATTTACCTTTAAG
>1811498|reference Msp|length 44|copies 1
AATCACTTAGTCATGAATCTGGAAAAAATCTATAGTGAAAAGGA
>1811498|reference Msp|length 44|copies 23
AATCACTTTAAAACCGGAAGCAGAATTAATCATTCCTGCCAGCA
>1811498|reference Msp|length 47|copies 3
AATCAGAAGTTTGCCAAGTGTGCGCGAAACTCAAAGAATTTACATCG
>1811498|reference Msp|length 9|copies 1
AATCAGAAT
>1811498|reference Msp|length 30|copies 1
AATCAGAATCGAACCGGTAATAATCACCAG
>1811498|reference Msp|length 31|copies 3
AATCAGAATCGAACCGGTAATAATCACCAGA
>1811498|reference Msp|length 31|copies 15
AATCAGAATTACATCCGGTGCCTGACGCAAG
>1811498|reference Msp|length 32|copies 3
AATCAGAATTACATCCGGTGCCTGACGCAAGG
>1811498|reference Msp|length 43|copies 7
AATCAGAATTACATCCGGTGCCTGACGCAAGGTGTTTTTCAGA
>1811498|reference Msp|length 32|copies 3
AATCAGAATTTTATCCGGCACTGCCTGCTGCA
>1811498|reference Msp|length 45|copies 3
AATCAGAATTTTATCCGGCACTGCCTGCTGCATTTTATAAAAAAT
>1811498|reference Msp|length 42|copies 1
AATCAGACCGCGTGAAGGAACAGTGGCTTCAATACGGATACG
>1811498|reference Msp|length 48|copies 7
AATCAGACTGCTGCGCAAGCCATTGACCAGTTTAAATACTGGTTTGGA
>1811498|reference Msp|length 45|copies 1
AATCAGATAGCTTCCCGGAATCCAGGTCGGTAATGACAAGACTTG
>1811498|reference Msp|length 30|copies 4
AATCAGATGTGGCCCGGTAGAAACCTCACC
>1811498|reference Msp|length 31|copies 1
AATCAGATGTGGCCCGGTAGAAACCTCACCA
>1811498|reference Msp|length 37|copies 14
AATCAGATTCAGGAAATGCACCATCGCACCTTGTGAA
>1811498|reference Msp|length 31|copies 2
AATCAGATTGCATTCCGGGTGATTGGTAATG
>1811498|reference Msp|length 23|copies 1
AATCAGATTTTTGCTGAGCATAG
>1811498|reference Msp|length 42|copies 2
AATCAGATTTTTGCTGAGCATAGCGTGATTCGCCGGATTGCC
>1811498|reference Msp|length 34|copies 1
AATCAGCAAACGCCCCCACTCTGCATTCAGGTCA
>1811498|reference Msp|length 44|copies 1
AATCAGCATGACCAGCATTTTCGCCTGTAAAATTTCTGCCACTT
>1811498|reference Msp|length 45|copies 5
AATCAGCATGACCAGCATTTTCGCCTGTAAAATTTCTGCCACTTC
>1811498|reference Msp|length 41|copies 1
AATCAGCCGGTTACACCAATCAGACGTACGACGATCTTGCC
>1811498|reference Msp|length 33|copies 49
AATCAGCGGGATTCAGGACTGAGTATGCCTAAG
>1811498|reference Msp|length 48|copies 1
AATCAGCGTCGTCCGGTATCGGTACTGGTGACCAATTTTAACCGTAAG
>1811498|reference Msp|length 51|copies 1
AATCAGCTCGGTACCAGAGAAGGCAAAGTTCACAATCAGCATCGTAGCAAA
>1811498|reference Msp|length 52|copies 22
AATCAGCTGGGCAATCGGATGTTCAATTTTTTCCAGTACACTTTCACTGGTA
>1811498|reference Msp|length 54|copies 1
AATCAGGAAGCCTTTAGCATTGTCAAAGTTGATGACACAAGTCGCGTTACCATG
>1811498|reference Msp|length 45|copies 1
AATCAGGCGAAACATGATTATTAAAGCACCGGATCACGCTGCTTT
>1811498|reference Msp|length 50|copies 4
AATCAGGCGATTCATCACCGTCTCTTTGGAAAAAGCAATAAATGACACAA
>1811498|reference Msp|length 46|copies 1
AATCAGGCTTTGAATATCGGGTGCCAGTTCCAGCTCTTTATCAAGC
>1811498|reference Msp|length 31|copies 1
AATCAGGGTGTCACCCGGTTTGATCTGCCCA
>1811498|reference Msp|length 32|copies 1
AATCAGGGTGTCACCCGGTTTGATCTGCCCAC
>1811498|reference Msp|length 30|copies 7
AATCAGGTCAAAACCGGCATCAACTGCACG
>1811498|reference Msp|length 41|copies 8
AATCAGGTCAAAACCGGCATCAACTGCACGTTTGGCACTTT
>1811498|reference Msp|length 64|copies 1
AATCAGGTCAAACTGACCTTCAAGATTGGAAAATAAATTGCTTTGCACCGGAGAGATTGAAGTA
>1811498|reference Msp|length 51|copies 14
AATCAGGTTCAAGAAACCGTCGAGCATACCAATACCGGCACGTAGAATTGG
>1811498|reference Msp|length 52|copies 1
AATCAGGTTCAAGAAACCGTCGAGCATACCAATACCGGCACGTAGAATTGGT
>1811498|reference Msp|length 34|copies 1
AATCAGTAAACCACCTGCACGCTGATGGTCACTT
>1811498|reference Msp|length 46|copies 1
AATCAGTATGGTTTAGCCAAAGCCGTGACCCGTGCCAAAGTACTTG
>1811498|reference Msp|length 39|copies 10
AATCAGTCGCTCATAGCACTTTTTCTTGAATGCGCTATA
>1811498|reference Msp|length 50|copies 2
AATCAGTTCAATAATATCAATGGTAGGCGGCACCCGGAAACGGAAAGGTA
>1811498|reference Msp|length 52|copies 2
AATCAGTTCAATAATATCAATGGTAGGCGGCACCCGGAAACGGAAAGGTACA
>1811498|reference Msp|length 55|copies 2
AATCAGTTCAATAATATCAATGGTAGGCGGCACCCGGAAACGGAAAGGTACACCG
>1811498|reference Msp|length 45|copies 2
AATCAGTTCCACCAAAGACTCAAATCGAACAAACCCGTGTGGCAC
>1811498|reference Msp|length 38|copies 1
AATCAGTTGATAACCGGTATATTTGCGCATATTAATCA
>1811498|reference Msp|length 38|copies 8
AATCAGTTGCAGCACGGTGACCCGGCGTACATTCACCT
>1811498|reference Msp|length 39|copies 1
AATCAGTTGCAGCACGGTGACCCGGCGTACATTCACCTG
>1811498|reference Msp|length 53|copies 2
AATCAGTTGCCCGATCGCCAGACCGAAGAAATAAGCCGGCAGGCTGTTAGAAA
>1811498|reference Msp|length 30|copies 3
AATCATATGCCGCCCGGCAATCAAAACTTG
>1811498|reference Msp|length 38|copies 5
AATCATATGCCGCCCGGCAATCAAAACTTGCGGCAACT
>1811498|reference Msp|length 31|copies 1
AATCATCACATCATCCGGAATGATGACATCA
>1811498|reference Msp|length 45|copies 4
AATCATCACATCATCCGGAATGATGACATCATCCAGAATAATACT
>1811498|reference Msp|length 43|copies 15
AATCATCGGATTGACAATAATGATGTAACACATCGTTAAGAAT
>1811498|reference Msp|length 46|copies 7
AATCATCGGTACGCCTTTCAGCAAACCCTGAATTACCACCAGTGCT
>1811498|reference Msp|length 39|copies 6
AATCATCTAGCGCACTCCAATATGTTGATGTAAGAATTC
>1811498|reference Msp|length 38|copies 4
AATCATGATTTTACCGGAACACTATCTGGATAAAGGCG
>1811498|reference Msp|length 40|copies 2
AATCATGCAGCGTTACAATACGCGACAAGCCGGCAATACT
>1811498|reference Msp|length 46|copies 3
AATCATGCAGCGTTACAATACGCGACAAGCCGGCAATACTGCTGAC
>1811498|reference Msp|length 42|copies 1
AATCATGCCTGCACCTTTGGAAATACCGGTCATGGTATAAGT
>1811498|reference Msp|length 41|copies 1
AATCATGCGCTCCATTTCTTTATTTAAGGTATCAACCGACA
>1811498|reference Msp|length 42|copies 1
AATCATGCGCTCCATTTCTTTATTTAAGGTATCAACCGACAA
>1811498|reference Msp|length 50|copies 1
AATCATGCTTAATCCCGATCCAGACGATGGGCAAATTCTGCAAGATCGGT
>1811498|reference Msp|length 47|copies 1
AATCATGGTCTGGATTTTCTGCTCAAAGCCTTCCCGTACATACAGCA
>1811498|reference Msp|length 50|copies 1
AATCATGGTCTGGATTTTCTGCTCAAAGCCTTCCCGTACATACAGCACGC
>1811498|reference Msp|length 39|copies 2
AATCATGTGTCATTACCGCACTAAGCCATGCAGGTGACT
>1811498|reference Msp|length 40|copies 5
AATCATTAAGCGTGCTAAATCACTGGTACTGTTGTCTTTG
>1811498|reference Msp|length 43|copies 22
AATCATTAAGCGTGCTAAATCACTGGTACTGTTGTCTTTGGGA
>1811498|reference Msp|length 50|copies 2
AATCATTAGGGATTCAATAATAAAGGTACCTGAACCACACATTGGATCGA
>1811498|reference Msp|length 41|copies 1
AATCATTCAGTTTGCCCAATTCTATTGCCGTAGCTGGAATG
>1811498|reference Msp|length 47|copies 3
AATCATTGAAGCCGTATTTGAAAATCCCGCGCTCAAGGCTCAAGTCA
>1811498|reference Msp|length 48|copies 19
AATCATTGAGTTGGTTTGAGCATTATGGTCACCGGATTGTGTTCTTTG
>1811498|reference Msp|length 49|copies 7
AATCATTGAGTTGGTTTGAGCATTATGGTCACCGGATTGTGTTCTTTGG
>1811498|reference Msp|length 43|copies 1
AATCCAAAAAGCTCTAGTAACGTAGCTATTAGGATCATAGGAT
>1811498|reference Msp|length 46|copies 6
AATCCAAAATTCAAGGAAATGGTCCGCAAGAAAAGTATGCTCAGCT
>1811498|reference Msp|length 30|copies 4
AATCCAAACAGAACCGGCATGTGGCACAAC
>1811498|reference Msp|length 42|copies 1
AATCCAAATTATAACTAGCATTTATGAGTGCATTATCTTTAA
>1811498|reference Msp|length 9|copies 1
AATCCAAGC
>1811498|reference Msp|length 30|copies 3
AATCCAAGCTGGTCCGGCTTCTGGTATATC
>1811498|reference Msp|length 52|copies 1
AATCCAATATGGAAGAAGTTCAGGCCCGTGGCGGTGAACTGTTTGTGTTTGC
>1811498|reference Msp|length 49|copies 2
AATCCACCTTCATCGGCTTACAGAACGCTCCCCTACCACGCATAATAAA
>1811498|reference Msp|length 36|copies 1
AATCCAGATCAGGAATCAGAGAGCAATACTGATCAG
>1811498|reference Msp|length 50|copies 1
AATCCAGATGACTGGCCAGCATATTGGCCAGCCCACCGACCTCCCGTCCG
>1811498|reference Msp|length 30|copies 8
AATCCAGCAAATGCCGGCTTCGATTTGATG
>1811498|reference Msp|length 49|copies 1
AATCCAGCACGCCCTGTCGTTAGCTAATATCAAATCAGGAAATAAAATT
>1811498|reference Msp|length 49|copies 1
AATCCAGCAGCGGATTGAAAATGGTCTGGCGCAGAAAATCCTGGGCGGA
>1811498|reference Msp|length 47|copies 12
AATCCAGCATGATTGGCACACGTGAAATATCCGGCTCAGAAGCAATC
>1811498|reference Msp|length 48|copies 3
AATCCAGCATGCGGTTAACATCCTGAATATCCCGGAAGCTAATCACGC
>1811498|reference Msp|length 40|copies 2
AATCCAGCCCATGGCCCAGTTCAGGGACAGTTCAATCAGC
>1811498|reference Msp|length 36|copies 24
AATCCAGGCGATAAAGTGATTGTAGATGGTATTGCG
>1811498|reference Msp|length 49|copies 25
AATCCAGGCTGGATGAATAACTACTCGACGTATCCAATCACAATGGCTG
>1811498|reference Msp|length 46|copies 1
AATCCAGTAGTTCCAACCCGCAAGGAAACCGGGAAATTTCCCCCAG
>1811498|reference Msp|length 47|copies 4
AATCCAGTCAGCATCACGGAACATTTTTTTACCTGCTTCCGCCAGAG
>1811498|reference Msp|length 37|copies 1
AATCCAGTGAAAATATTCAACTTGAACTGGAATGGCT
>1811498|reference Msp|length 51|copies 1
AATCCATCAATATGTTTGGCTTTTACCGTTAATGCAAGATCAAAAATACCG
>1811498|reference Msp|length 31|copies 1
AATCCATGCACTAACCGGACTTCCTCAAACC
>1811498|reference Msp|length 36|copies 1
AATCCATGTCACCTGATAACCGGCGCGCTGGGCAAT
>1811498|reference Msp|length 31|copies 3
AATCCATTCCAGAACCGGCTTCAGCGGTGTA
>1811498|reference Msp|length 53|copies 1
AATCCATTCCAGAACCGGCTTCAGCGGTGTACGAAACAGGCTGTCTTTACCAA
>1811498|reference Msp|length 47|copies 1
AATCCATTTGTTTGTGGCTTTCTTATAATGAGATGTCGGGGGACACA
>1811498|reference Msp|length 46|copies 3
AATCCCAGCATCAGCCGGAAACCACTGAAGCGACTTATTTGAATAT
>1811498|reference Msp|length 44|copies 1
AATCCCATCCATAAACGGCGCAGCCCAGGCAAATACCGCCTGGA
>1811498|reference Msp|length 48|copies 53
AATCCCATTCTGGTGCAAAAGCTGAAAAATATGCGGATGCCCTCTTCT
>1811498|reference Msp|length 62|copies 11
AATCCCCTCTTCCAAAGGGTCAGTCACTCCAGTTTTACTGAAATTAAAGCGTCCGTTCTGTA
>1811498|reference Msp|length 31|copies 1
AATCCCCTGAAATTCCGGCTGCCAGCGGCGG
>1811498|reference Msp|length 34|copies 2
AATCCCCTGAAATTCCGGCTGCCAGCGGCGGGCA
>1811498|reference Msp|length 41|copies 1
AATCCCGAACAGCAACAGGAACTGCTGGCTTTACTTGCCCA
>1811498|reference Msp|length 43|copies 6
AATCCCGAACAGCAACAGGAACTGCTGGCTTTACTTGCCCAGG
>1811498|reference Msp|length 31|copies 2
AATCCCGAGTGGTGCCGGTACTTCAGCGACA
>1811498|reference Msp|length 31|copies 1
AATCCCGGAAGCCACCGGCAGCATAACGAAA
>1811498|reference Msp|length 46|copies 3
AATCCCGGAAGCCACCGGCAGCATAACGAAATATATCTAAATTGTC
>1811498|reference Msp|length 53|copies 1
AATCCCGTTCAAACGCCCAGCCAGATCCCAGCTGACCCGATCTTTCCAGCCCA
>1811498|reference Msp|length 31|copies 8
AATCCCTGAACATTCCGGCATCTTCGGTAAA
>1811498|reference Msp|length 32|copies 5
AATCCCTGAACATTCCGGCATCTTCGGTAAAG
>1811498|reference Msp|length 35|copies 1
AATCCCTGAACATTCCGGCATCTTCGGTAAAGCCG
>1811498|reference Msp|length 30|copies 4
AATCCCTGATGCTCCGGTATAGGCAGTCGG
>1811498|reference Msp|length 44|copies 1
AATCCCTGATGCTCCGGTATAGGCAGTCGGTAATGCAGCTGCCA
>1811498|reference Msp|length 50|copies 1
AATCCCTTCAGCTGCCTGACGGCCTTCCCAGATTGCGGTTACCACCAGAT
>1811498|reference Msp|length 38|copies 6
AATCCGAAGAGCAATAATCAGCCGGATACCTTACTGAT
>1811498|reference Msp|length 39|copies 6
AATCCGCATTGGGAACTGGAACTGCGCAAATTTTCAGGG
>1811498|reference Msp|length 41|copies 1
AATCCGCCGTATCGGAAATTTCGACAAGTTCTGCACCGGTG
>1811498|reference Msp|length 52|copies 1
AATCCGCCGTATCGGAAATTTCGACAAGTTCTGCACCGGTGCCCGAATTAGC
>1811498|reference Msp|length 53|copies 2
AATCCGCCGTATCGGAAATTTCGACAAGTTCTGCACCGGTGCCCGAATTAGCT
>1811498|reference Msp|length 42|copies 1
AATCCGCGCATCGGATGCAAACTGGTCGTTCCAGTGAATCGG
>1811498|reference Msp|length 44|copies 1
AATCCGCTGAAACCCAGCTTCACGTGCCAGCCCAATGGCAGAAA
>1811498|reference Msp|length 46|copies 13
AATCCGCTGGATGCGATTGAATCTACAGTCGTGACTTTAGGTGGCA
>1811498|reference Msp|length 47|copies 1
AATCCGCTGGATGCGATTGAATCTACAGTCGTGACTTTAGGTGGCAG
>1811498|reference Msp|length 47|copies 2
AATCCGGAACTTCGGCTCAAGATGCCACGTCCGGAACTGATTGAGCG
>1811498|reference Msp|length 31|copies 1
AATCCGGCGCTGTACCGGTTTCAGGCCATCG
>1811498|reference Msp|length 45|copies 3
AATCCGGTCGACCATGATTTTTTGCGCATAGTCATAATGCAGCAC
>1811498|reference Msp|length 30|copies 1
AATCCGGTCTGAACCGGTTTCAAAAAAACC
>1811498|reference Msp|length 56|copies 1
AATCCGGTCTGAACCGGTTTCAAAAAAACCGGACTGGGTGGCGGCATTTTGCTGTT
>1811498|reference Msp|length 44|copies 2
AATCCGTCATCACCTGCACCGCCTGACCAAGCGCGATGAAAACC
>1811498|reference Msp|length 53|copies 6
AATCCTAAAGATTTCGATGCAGTTACCAATGCAACCCCGGCTCAGGTCAAGGA
>1811498|reference Msp|length 42|copies 2
AATCCTACTTGGTGCACGTCATGGCCGTTACAAAAAAGATGG
>1811498|reference Msp|length 53|copies 23
AATCCTAGAACAAATTGCAGTAATTCTCTAGCGATCTCAGTTATTTTTTTATG
>1811498|reference Msp|length 45|copies 1
AATCCTCAAATTTCATGCAGAAAATATCATTGCTTTAACTGGCGC
>1811498|reference Msp|length 32|copies 5
AATCCTCATTGCAGCAAAAACGTGTGCTACGC
>1811498|reference Msp|length 39|copies 10
AATCCTGAATAGAATGCTGGATCAATTGCGTAATCATGG
>1811498|reference Msp|length 32|copies 2
AATCCTGCGCACCGCCGGTACAGAAACCGACT
>1811498|reference Msp|length 48|copies 2
AATCCTGGTTTCCGCAAGGTTCCATGTGGAACATGTTGCAAGCCATCG
>1811498|reference Msp|length 42|copies 2
AATCCTGTAATAAATGCACATGATGCCGGTCACGGGCACGTA
>1811498|reference Msp|length 43|copies 2
AATCCTGTAATAAATGCACATGATGCCGGTCACGGGCACGTAC
>1811498|reference Msp|length 36|copies 29
AATCCTGTGAGACTTCATCCGGTAACATTGCCAAAG
>1811498|reference Msp|length 10|copies 1
AATCCTTAAG
>1811498|reference Msp|length 45|copies 10
AATCCTTACTACAGAGCGGTGAATCACCCCGTTAATGGTAAAGAG
>1811498|reference Msp|length 51|copies 1
AATCCTTTATAATTCCCGAAAAGCAAAATGCATGATAAGAGTACGATAATG
>1811498|reference Msp|length 40|copies 2
AATCCTTTCTATATGCTGCTGCCAGACTGGGCCTTATTCC
>1811498|reference Msp|length 30|copies 3
AATCGAAATGCTGCCGGTCAGCGTGATCAT
>1811498|reference Msp|length 31|copies 4
AATCGAAATGCTGCCGGTCAGCGTGATCATA
>1811498|reference Msp|length 38|copies 1
AATCGAAATGCTGCCGGTCAGCGTGATCATATGCTCGA
>1811498|reference Msp|length 40|copies 17
AATCGAAATGCTGCCGGTCAGCGTGATCATATGCTCGAGC
>1811498|reference Msp|length 39|copies 1
AATCGAACCCATTTCCGGCTTGTTCAGTGCGATACGATC
>1811498|reference Msp|length 41|copies 1
AATCGAACCCATTTCCGGCTTGTTCAGTGCGATACGATCTG
>1811498|reference Msp|length 43|copies 2
AATCGAAGATGATGTTTATCAGGAACTAAATTATGGTGCAGCC
>1811498|reference Msp|length 54|copies 1
AATCGAAGTCAATTTGCGAAGCTGATGGAAAGCCGATTTCAATGTGCTTGAAAC
>1811498|reference Msp|length 40|copies 13
AATCGAATTATTACCAGTATTCGCGCGCATGCCAGTCGCG
>1811498|reference Msp|length 26|copies 1
AATCGACACCCGGTTTTATCGTCAAT
>1811498|reference Msp|length 36|copies 1
AATCGACACCCGGTTTTATCGTCAATCGTGTCGCAC
>1811498|reference Msp|length 20|copies 1
AATCGACAGATCAATACGGT
>1811498|reference Msp|length 42|copies 7
AATCGACAGATCAATACGGTTCTTGATGAATTCTGCAGTGGT
>1811498|reference Msp|length 25|copies 1
AATCGACATGGCTTGATTGCAGGTG
>1811498|reference Msp|length 37|copies 1
AATCGACCACAATATTCAGTTGCTGTTCATCACAATA
>1811498|reference Msp|length 32|copies 1
AATCGACCATTTTGCCGGATCGACATCAGAGA
>1811498|reference Msp|length 31|copies 1
AATCGACGCCACCACCGGTAATCACGGTAAT
>1811498|reference Msp|length 50|copies 2
AATCGACGTCGAAGTCGGGCATCGAAACACGTTCCGGGTTCAGGAAACGT
>1811498|reference Msp|length 18|copies 1
AATCGACTGACGTGCCAC
>1811498|reference Msp|length 50|copies 9
AATCGACTGACGTGCCACTTCGTTAAAGGCAATATTCTGTGCAGAAAGCT
>1811498|reference Msp|length 44|copies 1
AATCGAGATGGCGATTGTGCCAGCACCACGTTCCTTGCCATGCC
>1811498|reference Msp|length 46|copies 8
AATCGAGATGGCGATTGTGCCAGCACCACGTTCCTTGCCATGCCTG
>1811498|reference Msp|length 49|copies 1
AATCGAGGCCCACACTGCCCCACCAGAAGATGTTCCGGCACTAATGCCT
>1811498|reference Msp|length 57|copies 1
AATCGAGGGCTTTTTTTATTTACTTCAGTTTAGGTCAGGGCAATGCCTTCCAGACTG
>1811498|reference Msp|length 30|copies 4
AATCGAGTTCTCACCGGACAGGTCAATCAT
>1811498|reference Msp|length 42|copies 1
AATCGAGTTGAAGCGCGTAATTTCTGCAAGATCCATATTTGG
>1811498|reference Msp|length 48|copies 2
AATCGATACCATCGCGGATGCCATACGGCTTGGCGGTGACAAAATTCC
>1811498|reference Msp|length 49|copies 7
AATCGATACCATCGCGGATGCCATACGGCTTGGCGGTGACAAAATTCCC
>1811498|reference Msp|length 56|copies 1
AATCGATTTATTCAACTTCGTTTACCCTTCCTGCAACTGTTTTTCTCGACTTTTGG
>1811498|reference Msp|length 30|copies 3
AATCGATTTTAATCCGGGCATCCTGATGCC
>1811498|reference Msp|length 47|copies 1
AATCGCAACAGGTCCGGTCGGGTTGGTGATTCAATATGCACAACTTC
>1811498|reference Msp|length 30|copies 13
AATCGCACCACGACCGGAATGTGGCAGGCG
>1811498|reference Msp|length 55|copies 2
AATCGCACCACGACCGGAATGTGGCAGGCGCGCCATTTTCTGGATCAGAAGCTGG
>1811498|reference Msp|length 45|copies 1
AATCGCACCCATAGAAACTCCAAGCAGTACCTGATCCAGCAAAGA
>1811498|reference Msp|length 48|copies 10
AATCGCACCTTTACTACCTAACCCCTTATGTAATTCTAAAGGCTTAAA
>1811498|reference Msp|length 31|copies 1
AATCGCATACAGGTCGGCATAATATTTACCT
>1811498|reference Msp|length 30|copies 7
AATCGCATCGATCCCGGTTTCCTTACGGCC
>1811498|reference Msp|length 31|copies 1
AATCGCATCGATCCCGGTTTCCTTACGGCCA
>1811498|reference Msp|length 50|copies 1
AATCGCATCGATCCCGGTTTCCTTACGGCCACCGTGGGTGAAAATTTCCC
>1811498|reference Msp|length 13|copies 1
AATCGCCACCAAG
>1811498|reference Msp|length 47|copies 1
AATCGCCAGACCGCTTGTGTGGTTGCGAAACTCGACTTTTGGGCAGA
>1811498|reference Msp|length 50|copies 2
AATCGCCATCGGGAACATCCACAGTGGAATCATCGCCGGAAAGTTAAACG
>1811498|reference Msp|length 52|copies 7
AATCGCCATCGGGAACATCCACAGTGGAATCATCGCCGGAAAGTTAAACGGG
>1811498|reference Msp|length 53|copies 5
AATCGCCATCGGGAACATCCACAGTGGAATCATCGCCGGAAAGTTAAACGGGG
>1811498|reference Msp|length 30|copies 2
AATCGCCATCTGACCGGCATTTACAATACC
>1811498|reference Msp|length 59|copies 1
AATCGCCCGAATTTCGTAATGTCAGTTTCTATAAAACACGTTAAATTTAAAAAATTAAA
>1811498|reference Msp|length 45|copies 2
AATCGCCGGACTAATTAATAGCAATAAACCGGCCATGACACTGAG
>1811498|reference Msp|length 45|copies 1
AATCGCCTGATTGCGATGGCAAGACAAACAGTGACGGTGTTTGCC
>1811498|reference Msp|length 40|copies 3
AATCGCGATAATGTGCTTACTGAGCGGGCGTAAATAGGGG
>1811498|reference Msp|length 44|copies 1
AATCGCGATAATGTGCTTACTGAGCGGGCGTAAATAGGGGATAA
>1811498|reference Msp|length 30|copies 9
AATCGCGATTGATCCGGACATGGCGGTCAG
>1811498|reference Msp|length 44|copies 1
AATCGCGATTGATCCGGACATGGCGGTCAGTGAAGGTGTAAATG
>1811498|reference Msp|length 43|copies 5
AATCGCGGCCATGCCGGCACGGCCATTGGTATTGGGGATTTCT
>1811498|reference Msp|length 50|copies 1
AATCGCGGTCGCACCACTACCAATAATGACCACCTTTTTGCCTTTATAGT
>1811498|reference Msp|length 42|copies 2
AATCGCTCCATTTTCATTGCATCTGTCATCAATATTTTAAAA
>1811498|reference Msp|length 52|copies 15
AATCGCTGGACTCAAGCCTTCAATAGAATCCACTTCCGGTTTTTCCATCTGG
>1811498|reference Msp|length 31|copies 1
AATCGCTTCACGCACCGGTTCGTTACCACGG
>1811498|reference Msp|length 40|copies 1
AATCGCTTCACGCACCGGTTCGTTACCACGGAACGAGAAC
>1811498|reference Msp|length 36|copies 1
AATCGCTTCATCTTCCTGCAAGCCCATGGCACGCAT
>1811498|reference Msp|length 43|copies 5
AATCGCTTCGGCAATAACTGGATGCGCGTGTCCCAAACCACAT
>1811498|reference Msp|length 30|copies 1
AATCGCTTGCGCACCGGTATATTTGGCCAC
>1811498|reference Msp|length 42|copies 2
AATCGCTTGTGAAAGTTGGGTTAAGCTAGTCATTATCAAGTC
>1811498|reference Msp|length 55|copies 1
AATCGGAAATCACCAAAAAACTTGAAGATCAGATCAATACCATTTCCGGTTTAAA
>1811498|reference Msp|length 40|copies 1
AATCGGACAAAACCGAGCAGATTACTTTGCTCCTCAGCAT
>1811498|reference Msp|length 13|copies 1
AATCGGATCTTGC
>1811498|reference Msp|length 30|copies 3
AATCGGCAGGAAACCGGCAGCAGTAATCAG
>1811498|reference Msp|length 50|copies 1
AATCGGCAGGAAACCGGCAGCAGTAATCAGGGTCCCGGTCAGCATCGGAA
>1811498|reference Msp|length 41|copies 3
AATCGGCGGTCCGGGATATTGTTCGTCATGATTGCCATTGA
>1811498|reference Msp|length 48|copies 1
AATCGGCTCGGGCTTTCACAGCCGCTGACGTGTTAGCATAAACCACCA
>1811498|reference Msp|length 53|copies 1
AATCGGGAAAAACTCTGGAACGAAGTTGAACAACGGGAAACCCGAAAAAACTC
>1811498|reference Msp|length 51|copies 1
AATCGGGATAAACTTAAAACCGGTATGTCCTTCACCAAAGGTCTCGGCGAT
>1811498|reference Msp|length 48|copies 2
AATCGGGATATTGAGACCGCCTTGCTGGAAACCGGTTTTGAAATAGAA
>1811498|reference Msp|length 49|copies 4
AATCGGGATATTGAGACCGCCTTGCTGGAAACCGGTTTTGAAATAGAAA
>1811498|reference Msp|length 55|copies 2
AATCGGGTGCTTTTAAAGGCCAGCCACTGAACCAGATGCCGGAACACATGTTTAA
>1811498|reference Msp|length 32|copies 1
AATCGGGTGTCCATCCGGACTGGCGATACTCA
>1811498|reference Msp|length 31|copies 7
AATCGGGTTTAATACCGGTGCTGCAATCAAT
>1811498|reference Msp|length 32|copies 1
AATCGGGTTTAATACCGGTGCTGCAATCAATG
>1811498|reference Msp|length 38|copies 3
AATCGGGTTTAATACCGGTGCTGCAATCAATGCTGCTT
>1811498|reference Msp|length 30|copies 1
AATCGGTAAATGATCCGGTTTCCCTTGAGC
>1811498|reference Msp|length 31|copies 9
AATCGGTAAATGATCCGGTTTCCCTTGAGCA
>1811498|reference Msp|length 51|copies 13
AATCGGTAAATGATCCGGTTTCCCTTGAGCAAACATGCTGCTGAATAAAAT
>1811498|reference Msp|length 51|copies 5
AATCGGTCAGGTTGACCAGAATCTTGGCTTGACCTTCCTGAACGATAAAAC
>1811498|reference Msp|length 30|copies 3
AATCGGTGCACCTCCGGGCTATGTCGGTTT
>1811498|reference Msp|length 48|copies 1
AATCGGTGCCCTTGCCCTGCATGCGATTATTCAGGCAGCAGATCGTGG
>1811498|reference Msp|length 35|copies 5
AATCGGTGGCAAACCGGTTAAATCGGCAAAAAAAG
>1811498|reference Msp|length 41|copies 5
AATCGGTGGTGGTGCCGGTGCTGCGATTGAACAGGATAACC
>1811498|reference Msp|length 45|copies 2
AATCGGTTCGCGCTGCCCCTCGACAAAACCGGCAATCCATAAGGG
>1811498|reference Msp|length 30|copies 2
AATCGGTTCTCGTCCGGTAGAAGAAGATGT
>1811498|reference Msp|length 49|copies 1
AATCGGTTTACCGAAATCTTCATCTTTCATGCCGGTGGCACGCCATAAA
>1811498|reference Msp|length 31|copies 1
AATCGTACCGACACCCGGTTCAGAAACCAGC
>1811498|reference Msp|length 61|copies 3
AATCGTACCGACACCCGGTTCAGAAACCAGCTTAACTGACACCATCGCCTGTGGGTTAACC
>1811498|reference Msp|length 31|copies 2
AATCGTATGCAGCACCCCATCAATCCGGAAA
>1811498|reference Msp|length 43|copies 1
AATCGTCCTGGTCATGTATTCCCATTACGCGCCCGTGAAGGTG
>1811498|reference Msp|length 44|copies 15
AATCGTCCTGGTCATGTATTCCCATTACGCGCCCGTGAAGGTGG
>1811498|reference Msp|length 51|copies 1
AATCGTCGAAGGTCTGGCGCAGCGGATTATTAATGGTGAAGTGCCTGAAGG
>1811498|reference Msp|length 43|copies 6
AATCGTCTGGTTGCGGGGCAGGATGTACGTTATGCGGTTGAGA
>1811498|reference Msp|length 31|copies 9
AATCGTGATTCTTTCCGGCGTGATTGGTGCA
>1811498|reference Msp|length 32|copies 8
AATCGTGATTCTTTCCGGCGTGATTGGTGCAG
>1811498|reference Msp|length 50|copies 1
AATCGTGCTTTGCATCAAATGCTGATAATCCGGCAATAACAGTTGGCCTT
>1811498|reference Msp|length 47|copies 14
AATCGTGGTAATTTCTTCAGCAGAAATCCGAATATCCGCCACCACTG
>1811498|reference Msp|length 30|copies 27
AATCGTTATAATGCCGGCGAATGAAAGTAG
>1811498|reference Msp|length 31|copies 1
AATCGTTATAATGCCGGCGAATGAAAGTAGA
>1811498|reference Msp|length 46|copies 1
AATCGTTCAACGTATTGACCAAAGAGATCCGTTCTTTAGGTATCAA
>1811498|reference Msp|length 56|copies 4
AATCTAAACTGTTCTTTCTTCAGTGAAAAACCTCCTGCCCCGGCATGGAGGTTTTT
>1811498|reference Msp|length 31|copies 1
AATCTAAGAAAATTCCGGACTGAAATAAAAT
>1811498|reference Msp|length 64|copies 1
AATCTAAGGTCTGGAACCAGGTCATCTTATATTTCTTGCACCACCATAACATGGCCAGAATGAC
>1811498|reference Msp|length 31|copies 4
AATCTACACGCCTACCGGTTTTGGTACTTTG
>1811498|reference Msp|length 47|copies 6
AATCTACACGCCTACCGGTTTTGGTACTTTGCTGGCTGAAGGCAAAC
>1811498|reference Msp|length 34|copies 1
AATCTACCAGTGTTACTTGCAGTAGGATCTGACA
>1811498|reference Msp|length 19|copies 1
AATCTACGATACCATGCAG
>1811498|reference Msp|length 41|copies 1
AATCTAGCAGTGGAGACAGCAGAATCAGACCGCTGACCTGT
>1811498|reference Msp|length 41|copies 6
AATCTATACCGATTATGGTCTGTTAACGACGGATAAAGATC
>1811498|reference Msp|length 30|copies 7
AATCTATGCAAATCCGGAATTGTCGCAGCA
>1811498|reference Msp|length 31|copies 1
AATCTATGCAAATCCGGAATTGTCGCAGCAG
>1811498|reference Msp|length 49|copies 1
AATCTATGCAAATCCGGAATTGTCGCAGCAGTATCAGGAAACTTTTGCC
>1811498|reference Msp|length 47|copies 1
AATCTCAAAGCCAAAGCTGTTTTGGCGGCGGGTTTACAGATCAATTA
>1811498|reference Msp|length 48|copies 1
AATCTCAAAGCCAAAGCTGTTTTGGCGGCGGGTTTACAGATCAATTAT
>1811498|reference Msp|length 48|copies 1
AATCTCAACTCCATTCACTTTTTCAAAATTATCTCGAATCTGTTTAAC
>1811498|reference Msp|length 46|copies 1
AATCTCATCCGGACGCACAGAAACTGAACCGGCTTTTTCCAACAAG
>1811498|reference Msp|length 42|copies 1
AATCTCATGAGCGCAATGAGTGGTGATGAACAGTTTGAAAGC
>1811498|reference Msp|length 52|copies 2
AATCTCATTCTTTTCCGGATTACCGCTTAAAGTTCCGACTTTACGTGCCAGT
>1811498|reference Msp|length 53|copies 2
AATCTCATTCTTTTCCGGATTACCGCTTAAAGTTCCGACTTTACGTGCCAGTT
>1811498|reference Msp|length 29|copies 1
AATCTCCCAAGTACCGGCAATATCTTTAT
>1811498|reference Msp|length 30|copies 5
AATCTCCCAAGTACCGGCAATATCTTTATA
>1811498|reference Msp|length 31|copies 1
AATCTCCCAAGTACCGGCAATATCTTTATAG
>1811498|reference Msp|length 31|copies 1
AATCTCGATCTGCTCGATCAGGTCAGTTGCA
>1811498|reference Msp|length 44|copies 1
AATCTCGCCATGTACCTGAACTTCGATATTGAATACTTTGCATA
>1811498|reference Msp|length 45|copies 1
AATCTCGGATAGTCCGGGCAAAACCATGACCGATAATGATACGTT
>1811498|reference Msp|length 51|copies 4
AATCTCGTCTTTGCCTCGGGTAATGACGGTAATAACGCAAGGCTGTACCCG
>1811498|reference Msp|length 38|copies 1
AATCTCTAACTTTTAATCCATCCGGATCATGGAAAATA
>1811498|reference Msp|length 30|copies 2
AATCTCTGCTGAACCGGCCTTGATCGCATC
>1811498|reference Msp|length 31|copies 2
AATCTCTGCTGAACCGGCCTTGATCGCATCT
>1811498|reference Msp|length 32|copies 3
AATCTCTGCTGAACCGGCCTTGATCGCATCTG
>1811498|reference Msp|length 49|copies 1
AATCTCTTCCACTTTACGCATAATCGAAAGGGATAAAGAACGAAGATCA
>1811498|reference Msp|length 12|copies 1
AATCTGAAAATT
>1811498|reference Msp|length 37|copies 1
AATCTGAATCAGTTGATTCTGGGCATTAATGGGATAA
>1811498|reference Msp|length 43|copies 1
AATCTGCATTTTGGCCGGCAATCAGATCATCATAAAACTGAAC
>1811498|reference Msp|length 44|copies 7
AATCTGCCGAATACAGACCGAGCATACGGCCACCAAAAGTCGCC
>1811498|reference Msp|length 64|copies 1
AATCTGCCGGGTACCAAACATCATCGCCAGTATTGCCAGAACCCCAGTCAGAAACAGTACGCCA
>1811498|reference Msp|length 53|copies 1
AATCTGCCTTTACGCAAGCCAAACCGGTCATTGCTGCTTTTGCTGGGTTGATT
>1811498|reference Msp|length 30|copies 1
AATCTGCGCGTAACTTCGGCCCGATTATGG
>1811498|reference Msp|length 43|copies 1
AATCTGGAACTGGTCGTGCCGGCACTGAAAATGATCTTCACCT
>1811498|reference Msp|length 39|copies 1
AATCTGGATGAATCTCATAAATGAGTTCACCCATATAGA
>1811498|reference Msp|length 30|copies 5
AATCTGGATGATGCCGGCTGGAGCGATGAG
>1811498|reference Msp|length 30|copies 4
AATCTGGATGGCACCGGTCAGAATGACATT
>1811498|reference Msp|length 31|copies 1
AATCTGGATGGCACCGGTCAGAATGACATTG
>1811498|reference Msp|length 42|copies 1
AATCTGGCCGATGCCTGCTACTTCGAATTTTTCTTTGCCAAT
>1811498|reference Msp|length 38|copies 1
AATCTGGCTGTCAGCCTGAATCGATTGCATCAACTGAT
>1811498|reference Msp|length 26|copies 1
AATCTGGGTAAATTCCGGATCCTGAT
>1811498|reference Msp|length 51|copies 3
AATCTGGGTAAATTCCGGATCCTGATAAAGATCAGCCTGTGCCACAATACG
>1811498|reference Msp|length 14|copies 1
AATCTGGGTGGTTC
>1811498|reference Msp|length 44|copies 1
AATCTGGTCATGCCCTGGCGGGTTAGCTCTAGAATCTGTTACTG
>1811498|reference Msp|length 42|copies 1
AATCTGGTTACAGGCAACCAGTATCCGGTCAGTATGATCGAG
>1811498|reference Msp|length 56|copies 5
AATCTGTCGCACCAAACTGTTTCGCCAGTTCAAATTTATCCGGATTGGTATCAATC
>1811498|reference Msp|length 57|copies 1
AATCTGTCGCACCAAACTGTTTCGCCAGTTCAAATTTATCCGGATTGGTATCAATCA
>1811498|reference Msp|length 47|copies 1
AATCTGTCGCTTTTCAGCAAGCACTGAATGCCGTGATTGAAGTTTTG
>1811498|reference Msp|length 37|copies 1
AATCTGTGATTCCAGCTCGCCTTCCATTCGACGTAAC
>1811498|reference Msp|length 32|copies 1
AATCTGTGCCTCTACCGGTCAATCCAGTTGAT
>1811498|reference Msp|length 41|copies 1
AATCTGTGCCTCTACCGGTCAATCCAGTTGATCCTTTAAAA
>1811498|reference Msp|length 50|copies 1
AATCTGTTCAGACAGCGGCACAGCCGTTTCTGTCGGTGTAGGCTCAAAAT
>1811498|reference Msp|length 51|copies 1
AATCTGTTCAGACAGCGGCACAGCCGTTTCTGTCGGTGTAGGCTCAAAATT
>1811498|reference Msp|length 32|copies 2
AATCTGTTTCACCACCGGTAAGAATAATGACA
>1811498|reference Msp|length 31|copies 1
AATCTGTTTTAAGGCCGGTGGCGCAGAAAGG
>1811498|reference Msp|length 65|copies 1
AATCTTAAGATTGCTTCATTTTCAAAATTAATTTAAGGGCACCACTCTCAGGACTTCTTCAAGCG
>1811498|reference Msp|length 54|copies 2
AATCTTAGGCGCAATTGCTGTGATTGCAGCCCAATTCGATGGATAATCTTTTTC
>1811498|reference Msp|length 55|copies 1
AATCTTAGGCGCAATTGCTGTGATTGCAGCCCAATTCGATGGATAATCTTTTTCA
>1811498|reference Msp|length 43|copies 1
AATCTTATGTCAACCTGATTCCGACCGCACAAGGCGGAACGCA
>1811498|reference Msp|length 63|copies 1
AATCTTCAAGCGTCAACTGGAACTGTTCCAGCCACCTGAAGGTAACAAGCCACCGCCACCATT
>1811498|reference Msp|length 31|copies 1
AATCTTCACTTTGACCGGAAATAATCAACGG
>1811498|reference Msp|length 48|copies 14
AATCTTCCGAAAAATCCAATGATTAACTCGGGTGCGATCACCACGCAT
>1811498|reference Msp|length 57|copies 1
AATCTTCGCTACATCCGGTTTCAGACCGGTACTTTTCTGATAAATATCTAGAGCTAC
>1811498|reference Msp|length 44|copies 1
AATCTTGATGGTACTGACTTCACATGACCAGCTTGGCGATACCG
>1811498|reference Msp|length 39|copies 3
AATCTTGATTTCAGCCGGATGTTGAAATTGATCGTGCTG
>1811498|reference Msp|length 18|copies 1
AATCTTGCGCATTAATTC
>1811498|reference Msp|length 38|copies 3
AATCTTGCGCATTAATTCTGCTGAATATTGAGCGACTT
>1811498|reference Msp|length 39|copies 2
AATCTTGCGCATTAATTCTGCTGAATATTGAGCGACTTT
>1811498|reference Msp|length 30|copies 1
AATCTTGCGCGCCCCGGCAATTCTGAGCGG
>1811498|reference Msp|length 41|copies 1
AATCTTGCGCGCCCCGGCAATTCTGAGCGGCTCTACGCCTT
>1811498|reference Msp|length 51|copies 1
AATCTTGCTTAATCTCGATCAGTTCAAAGGTATCGTTGCTTTTAATCAAGA
>1811498|reference Msp|length 60|copies 1
AATCTTGGATTTAACCAGTTCAATATTCGCAGGATCTTTCAAATCCAAAGCAACCGATTG
>1811498|reference Msp|length 41|copies 1
AATCTTGTCGAGGAAATCGGTACGTTTATCTTCCTGATCGA
>1811498|reference Msp|length 59|copies 2
AATCTTGTCGAGGAAATCGGTACGTTTATCTTCCTGATCGACGAAATTGACCACGTCAT
>1811498|reference Msp|length 60|copies 18
AATCTTGTCGAGGAAATCGGTACGTTTATCTTCCTGATCGACGAAATTGACCACGTCATT
>1811498|reference Msp|length 60|copies 1
AATCTTTCTCAGTGATTTGATCACCACGCAACTGGAATGCCAAAAAACTAAAAATATGCT
>1811498|reference Msp|length 40|copies 2
AATCTTTTGAATGCGTGCAGCGGCTTCAGAGACATCTAAA
>1811498|reference Msp|length 30|copies 1
AATGAAAACCACCCCGGGCACAGAAGACGT
>1811498|reference Msp|length 30|copies 2
AATGAAAACGAAACCGGCATAATTGATTTA
>1811498|reference Msp|length 48|copies 3
AATGAAAACGAAACCGGCATAATTGATTTATAGTGAACACATAAACTA
>1811498|reference Msp|length 45|copies 1
AATGAAAAGCAGCGCATTTTTAATTAACTGTGCGCGTGGCGGAAT
>1811498|reference Msp|length 34|copies 1
AATGAAAAGTATGCTGTGCTAGCATACAGCCTGA
>1811498|reference Msp|length 30|copies 2
AATGAAACCTGGACCGGTTTAATGCATGCG
>1811498|reference Msp|length 47|copies 5
AATGAAACCTGGACCGGTTTAATGCATGCGGTTGCCCTACAGCTACA
>1811498|reference Msp|length 53|copies 2
AATGAAAGGCAAACAGAGAAAGGCAAGAATGTTCAGGAAATAATGAAGCCAGC
>1811498|reference Msp|length 54|copies 1
AATGAAAGGCAAACAGAGAAAGGCAAGAATGTTCAGGAAATAATGAAGCCAGCC
>1811498|reference Msp|length 38|copies 10
AATGAACAGTATGGTGACCAAGGATGTCGAGAAGCGTG
>1811498|reference Msp|length 30|copies 1
AATGAACCAAAAACCGGTGCCATCGCACTC
>1811498|reference Msp|length 50|copies 2
AATGAACCCACAAAGTGGCCGAGGTGGAGTTGTCCGGTAGGACGGTCGCC
>1811498|reference Msp|length 25|copies 1
AATGAACTGATGTCCGGCAATGCCC
>1811498|reference Msp|length 47|copies 2
AATGAACTGATGTCCGGCAATGCCCTGTTTCAGTCCGGAACTTCTCT
>1811498|reference Msp|length 40|copies 6
AATGAAGAAACTGGTGGTCTTTTCCGGTGCAGGCATGAGC
>1811498|reference Msp|length 41|copies 1
AATGAAGAAACTGGTGGTCTTTTCCGGTGCAGGCATGAGCG
>1811498|reference Msp|length 30|copies 6
AATGAAGATACGGCCGGCTTCCTCGAAGTG
>1811498|reference Msp|length 31|copies 1
AATGAAGATACGGCCGGCTTCCTCGAAGTGG
>1811498|reference Msp|length 40|copies 1
AATGAAGATACGGCCGGCTTCCTCGAAGTGGTAGCTTTGT
>1811498|reference Msp|length 42|copies 2
AATGAAGATACGGCCGGCTTCCTCGAAGTGGTAGCTTTGTAC
>1811498|reference Msp|length 39|copies 6
AATGAAGCACTGGAACAAGGTTCCGGTACGAGCCAAATC
>1811498|reference Msp|length 57|copies 4
AATGAAGCTATTGTTGGTTCAGTTAAGTTTTCTGCCAAAGCCGGTGCTAAGACACGT
>1811498|reference Msp|length 47|copies 3
AATGAAGTCAATCTGCTCAACAAAAATAACCCGGCCATTCTCCAGTC
>1811498|reference Msp|length 48|copies 4
AATGAAGTCAATCTGCTCAACAAAAATAACCCGGCCATTCTCCAGTCC
>1811498|reference Msp|length 29|copies 1
AATGAATATTATTCCCGGCACTCTGATTG
>1811498|reference Msp|length 48|copies 43
AATGAATCTGTCTGGTCAAAATTAAGATTTACAAATTTTAACGCATGT
>1811498|reference Msp|length 46|copies 1
AATGAATGCGCCTTCTTATGAAGGTAAAGCCGGATTAGATACCTAT
>1811498|reference Msp|length 47|copies 1
AATGAATGCGCCTTCTTATGAAGGTAAAGCCGGATTAGATACCTATG
>1811498|reference Msp|length 26|copies 1
AATGAATGCGGCTGCTGCACAAGATA
>1811498|reference Msp|length 8|copies 1
AATGACAA
>1811498|reference Msp|length 40|copies 1
AATGACACCGACATCCTTGCTCTGTGCTTCTGCACATTCA
>1811498|reference Msp|length 30|copies 1
AATGACAGATCGGCCGGGTTTAGCGCATTG
>1811498|reference Msp|length 38|copies 2
AATGACAGATCGGCCGGGTTTAGCGCATTGGTCATCAT
>1811498|reference Msp|length 39|copies 6
AATGACAGATCGGCCGGGTTTAGCGCATTGGTCATCATA
>1811498|reference Msp|length 31|copies 2
AATGACATCAAAACCGGGGATGGATGTTGCC
>1811498|reference Msp|length 52|copies 5
AATGACATCAAAACCGGGGATGGATGTTGCCCCGCGATCAGTTTGGCCGTTA
>1811498|reference Msp|length 41|copies 1
AATGACATTTGTCCACCGGAACCGATGAATGCCGAAGATCC
>1811498|reference Msp|length 46|copies 5
AATGACCAAAAACCCGGTCAGAAATTTTTAAATCCGCGCGTTTACC
>1811498|reference Msp|length 50|copies 1
AATGACCAGTTGCTGAATCGCAAGTTAAGTAATCCGGTGATGCTGGGTAC
>1811498|reference Msp|length 44|copies 5
AATGACCATGCGTGCCCTGCGTCGTGGCCGTCAGGAAACCGAAG
>1811498|reference Msp|length 32|copies 1
AATGACCCTATTAATCCCGATTCAGCGAAGGG
>1811498|reference Msp|length 8|copies 1
AATGACCG
>1811498|reference Msp|length 40|copies 1
AATGACCGAAGACACCCAGAATTTATGGGGCAATATCCAG
>1811498|reference Msp|length 49|copies 7
AATGACCGTGCATGGTCATTTACGTGGCAAATCCAAACCGATTGTGTTT
>1811498|reference Msp|length 36|copies 1
AATGACCTACCAGTACATACTGGATTTGGCTGTCTG
>1811498|reference Msp|length 46|copies 1
AATGACCTCACCGACCGGCCAGATTCTGGCTGCAATTCTTGGATTT
>1811498|reference Msp|length 40|copies 4
AATGACCTGTGGATTCCTCGATCCAAGCGTCTGAAACGTC
>1811498|reference Msp|length 30|copies 4
AATGACGATCATGCCGGCAATCACCACATC
>1811498|reference Msp|length 44|copies 1
AATGACGCCAATTCTTATCAGTTTATTCCGGATTGAACCGCATA
>1811498|reference Msp|length 45|copies 1
AATGACTGGCGCAAAAATCAGGATACACATGGTCAGACGCCAGTT
>1811498|reference Msp|length 51|copies 1
AATGACTTCCGTTTATGGCAACAGTACGTTTATGTGAAGATTTTTAGTCTT
>1811498|reference Msp|length 39|copies 1
AATGAGAACGATCCTATCGATGTGTGATTTGAAATAATT
>1811498|reference Msp|length 60|copies 4
AATGAGCAGGGCATTCGTACCATAACCCAAAAGCTGATCCAGACCGGAAATGTCGATATA
>1811498|reference Msp|length 47|copies 2
AATGAGCCAGCAGGCAGCCTGATTGAACATCCGGATGTACAGGAAGT
>1811498|reference Msp|length 45|copies 1
AATGAGCCTTTAGACCGTGAAGAATTCCTGGCCGGTCGTCAAACG
>1811498|reference Msp|length 48|copies 7
AATGAGCCTTTAGACCGTGAAGAATTCCTGGCCGGTCGTCAAACGCCT
>1811498|reference Msp|length 49|copies 3
AATGAGCCTTTAGACCGTGAAGAATTCCTGGCCGGTCGTCAAACGCCTG
>1811498|reference Msp|length 38|copies 1
AATGAGCGATGCCACGTCCCTCATGCGATAGTGACTCA
>1811498|reference Msp|length 49|copies 5
AATGAGCGGACGGGTGTGACGACGTATTCGGGCAATGTCATCATTGAAC
>1811498|reference Msp|length 50|copies 1
AATGAGCGGACGGGTGTGACGACGTATTCGGGCAATGTCATCATTGAACA
>1811498|reference Msp|length 47|copies 1
AATGAGGATCAGAGCCGGCAAAATAATATTGTTTGGAGCTTCCATTT
>1811498|reference Msp|length 48|copies 1
AATGAGGATCAGAGCCGGCAAAATAATATTGTTTGGAGCTTCCATTTT
>1811498|reference Msp|length 31|copies 1
AATGAGGGTAACGCCCGGTACAGAATAACGT
>1811498|reference Msp|length 41|copies 3
AATGATAAAAATTTCAAAATAGCCCAGCAGGATCAGTAATA
>1811498|reference Msp|length 41|copies 3
AATGATATCAATTCCGGCTGCCTCAATAGCTTTGGCTTCGG
>1811498|reference Msp|length 30|copies 4
AATGATATCATTTCCGGTCGACATACTATT
>1811498|reference Msp|length 42|copies 2
AATGATATCATTTCCGGTCGACATACTATTGACCAAAATAAT
>1811498|reference Msp|length 43|copies 1
AATGATATGCTAGGCCGGAACAGAATAAAATCACCTTGAGTCA
>1811498|reference Msp|length 50|copies 3
AATGATCAGCCGCGAAGGTACGCGCCCGCTTCTGGTTGAAGTTCAGGCAC
>1811498|reference Msp|length 53|copies 1
AATGATCATCGCGATACGGTTTTGTACGTCTGGAACCAGTTTTTTATAATAGG
>1811498|reference Msp|length 31|copies 1
AATGATCGAACCATCCGGACGATAAGGGCAG
>1811498|reference Msp|length 45|copies 1
AATGATCTTTGAGCTGAGTTAAGGTTATGTGTGCCAGCTGGGTAT
>1811498|reference Msp|length 46|copies 4
AATGATGAAGTCACTCGGCGGCTTGCAGAAACAGTTTGGCGGCGGC
>1811498|reference Msp|length 50|copies 3
AATGATGATAAACATCCAAATAACTTTCACGTTCAGGAAAGAGTTCTTTT
>1811498|reference Msp|length 53|copies 2
AATGATGCGCCAAGGCATTAAACATGGTATTCACACCCGGAAAAACGGTCGGT
>1811498|reference Msp|length 41|copies 6
AATGATGTCTACAATCTGTCGGGTATGTCCTTGTGGACTAT
>1811498|reference Msp|length 39|copies 1
AATGATGTGAGACATATGAAATAGAAACAAAATCAGCAT
>1811498|reference Msp|length 54|copies 1
AATGATGTTGCGAAATAACATTTAAAAATTAAAACCAGTTCTCTCCGCCTAAGC
>1811498|reference Msp|length 28|copies 1
AATGATTCATCATCCTGCGGTGCAGTGG
>1811498|reference Msp|length 30|copies 2
AATGATTGTTAATCCGGGATGTTCAAAAGC
>1811498|reference Msp|length 54|copies 1
AATGATTTCCAGATTGGTCTCATGGGTATTGTGGGTGTGGTCGGCATCTGGTCC
>1811498|reference Msp|length 46|copies 1
AATGATTTGGCTAGAACATCAAAAAGATGGCCGTAGCATTCAACAT
>1811498|reference Msp|length 49|copies 1
AATGATTTTTTAAAAGGATGCACGCGGTCTTCAAAGACTTGAGCTCCAG
>1811498|reference Msp|length 32|copies 1
AATGCAAAAGCTCGCCGGGTTATTTTGTAGCG
>1811498|reference Msp|length 33|copies 1
AATGCAAATTGCATTACAAGTCGACTTTGCATA
>1811498|reference Msp|length 30|copies 7
AATGCAACAAATCCCGGTAACATGATGATG
>1811498|reference Msp|length 34|copies 2
AATGCAACGGTTTTCCCTGCAAGCTCTTTAACAG
>1811498|reference Msp|length 30|copies 4
AATGCAACTCATGCCGGCGACTGCCCGTCG
>1811498|reference Msp|length 36|copies 2
AATGCAACTCATGCCGGCGACTGCCCGTCGGTTTAA
>1811498|reference Msp|length 50|copies 1
AATGCAACTGGAGCTTGAGCAGAACTTAAGCCCAAGTTATAACCTGGGAA
>1811498|reference Msp|length 36|copies 1
AATGCAATAACAACAAGTATTCATCAGTGAAGATGA
>1811498|reference Msp|length 30|copies 2
AATGCAATCAAGTCCGGTGCCAGTCGCCCT
>1811498|reference Msp|length 41|copies 9
AATGCAATCAAGTCCGGTGCCAGTCGCCCTCAAGGTATTGA
>1811498|reference Msp|length 49|copies 1
AATGCAATCGCGACAGGTGGTACTGAAGCACCACCACGTAAAGTACCGC
>1811498|reference Msp|length 30|copies 1
AATGCAATCTGATCCGGATCAGTATCTGGA
>1811498|reference Msp|length 31|copies 1
AATGCAATCTGATCCGGATCAGTATCTGGAC
>1811498|reference Msp|length 42|copies 1
AATGCAATCTGATCCGGATCAGTATCTGGACCCTGTAAGAAA
>1811498|reference Msp|length 42|copies 2
AATGCAATGGGCTTGTTCTATCCATTCCTGAACGATCAAGAC
>1811498|reference Msp|length 30|copies 1
AATGCACATGATGCCGGTCACGGGCACGTA
>1811498|reference Msp|length 31|copies 2
AATGCACATGATGCCGGTCACGGGCACGTAC
>1811498|reference Msp|length 38|copies 1
AATGCACATGATGCCGGTCACGGGCACGTACCCATAAA
>1811498|reference Msp|length 52|copies 2
AATGCACATTATCCGGCACTAGAACAAAAAGAAATCCGGGTACTCAAAGGTG
>1811498|reference Msp|length 53|copies 6
AATGCACATTATCCGGCACTAGAACAAAAAGAAATCCGGGTACTCAAAGGTGA
>1811498|reference Msp|length 53|copies 1
AATGCACATTGATTGGTGTCGCTTCCCCAAGCTCATCCAGAATGGCCTGAACC
>1811498|reference Msp|length 51|copies 1
AATGCACCGCTGGATCTAGCACAAGTCGATCCAAAATGGTTGCGTGAAACA
>1811498|reference Msp|length 29|copies 1
AATGCAGAATTGCCGGAATGACATAGGGT
>1811498|reference Msp|length 30|copies 1
AATGCAGATCTAGCCGGTTGCGACCTAATC
>1811498|reference Msp|length 43|copies 9
AATGCAGATCTAGCCGGTTGCGACCTAATCATTGAAGCCGTAT
>1811498|reference Msp|length 48|copies 3
AATGCAGCCGCTGCTGAAAAACCGCTAAGATTTGCAGAAGAGGTAGTA
>1811498|reference Msp|length 30|copies 1
AATGCAGCTTTGACCGGTGGCTGGAAGTTT
>1811498|reference Msp|length 31|copies 1
AATGCAGCTTTGACCGGTGGCTGGAAGTTTG
>1811498|reference Msp|length 36|copies 1
AATGCAGCTTTGACCGGTGGCTGGAAGTTTGTCCTT
>1811498|reference Msp|length 31|copies 1
AATGCAGGTCGTACCCGGGCACCGGATGGTG
>1811498|reference Msp|length 33|copies 1
AATGCAGGTTCTGCATCAGTCGATTCTGAAACT
>1811498|reference Msp|length 34|copies 8
AATGCATCGGATGGGCCATCATGCTGTCATTGAT
>1811498|reference Msp|length 43|copies 1
AATGCATCTTGGGTAATATCGGCCTGACTGACCATTAAACGGG
>1811498|reference Msp|length 35|copies 15
AATGCATTTGGTACAGCCAATACATTCATCTTCAC
>1811498|reference Msp|length 30|copies 5
AATGCCAAAAAACCCGGAATCAAAACCACC
>1811498|reference Msp|length 51|copies 2
AATGCCAAAAAACCCGGAATCAAAACCACCAAATCAGGTCTGCAATATCAG
>1811498|reference Msp|length 46|copies 2
AATGCCAAAAGTCTGGTGATTCTGGTGAATGGCATTGAACTGGCCG
>1811498|reference Msp|length 53|copies 2
AATGCCAAACCGTTTGATTTTAAAGCAGTCACTTGGAAATGGTGCAGAAAACC
>1811498|reference Msp|length 32|copies 1
AATGCCAAAGGCATTCTGATCAACGTGACTGG
>1811498|reference Msp|length 30|copies 1
AATGCCAATAATACCGGTGACTTTCTGATT
>1811498|reference Msp|length 31|copies 1
AATGCCAATAATACCGGTGACTTTCTGATTT
>1811498|reference Msp|length 48|copies 2
AATGCCAATAATACCGGTGACTTTCTGATTTTGAATAATCGGTAAATT
>1811498|reference Msp|length 44|copies 1
AATGCCACAAAGTAGGCAAAGCTGATGCCGGTATAAAACAGCAC
>1811498|reference Msp|length 30|copies 2
AATGCCACACCTGCCGGACAGTTTCAGAAT
>1811498|reference Msp|length 46|copies 1
AATGCCACACCTGCCGGACAGTTTCAGAATCGTCGCGTGACCTTTG
>1811498|reference Msp|length 53|copies 1
AATGCCACTTTCCTTATCCAGTTCAGTCAGTTCGAAATAATGGGTAGCAAATA
>1811498|reference Msp|length 47|copies 1
AATGCCACTTTCGTCTGTTTTTTGCTCAATCGGTGTTTGTGCTGGTG
>1811498|reference Msp|length 46|copies 1
AATGCCAGACGGGTATCTTCTACCACTAGCTGGCAAATATCAGCAT
>1811498|reference Msp|length 30|copies 1
AATGCCAGCAAGACCGGTGAGCATTATGTG
>1811498|reference Msp|length 43|copies 5
AATGCCAGCAAGACCGGTGAGCATTATGTGAGTACCGACAAGC
>1811498|reference Msp|length 44|copies 1
AATGCCAGCAAGACCGGTGAGCATTATGTGAGTACCGACAAGCA
>1811498|reference Msp|length 33|copies 1
AATGCCATAGGTACAAGTAGCTGCTACCAAGTC
>1811498|reference Msp|length 47|copies 1
AATGCCATGCTGGAAATGGCCGAGAAAGGCATTCAGGAACTGGTAAA
>1811498|reference Msp|length 42|copies 1
AATGCCATTCAAGGCCGGATTAAGAAGAAAAACAACAATATT
>1811498|reference Msp|length 48|copies 1
AATGCCATTTTTTAGCAGGCTTTCGCAAAGATTGGCATTTTGTTCGAC
>1811498|reference Msp|length 30|copies 2
AATGCCCATGTCACCGGTCTGGATGCCTTT
>1811498|reference Msp|length 31|copies 1
AATGCCCATGTCACCGGTCTGGATGCCTTTG
>1811498|reference Msp|length 34|copies 3
AATGCCCATGTCACCGGTCTGGATGCCTTTGACT
>1811498|reference Msp|length 30|copies 2
AATGCCCCGATAACCGGATGCTGCCGCAGT
>1811498|reference Msp|length 46|copies 2
AATGCCCTGCATGACGATGCTTTTGCCTTCTTCAGGACTGTGTTCA
>1811498|reference Msp|length 43|copies 1
AATGCCGAGCGAATCATGCACAATGACATCTTTCAGATAGTCC
>1811498|reference Msp|length 35|copies 9
AATGCCGAGCGTCTGGGTCTATCTCAATTGCATCA
>1811498|reference Msp|length 36|copies 1
AATGCCGCAGCCATCCCGAATAACACCATTATTGTG
>1811498|reference Msp|length 45|copies 2
AATGCCGTTGCAGCCGGACATAGTACGTCTATTGAAGGCACAGCC
>1811498|reference Msp|length 43|copies 2
AATGCCTAAATGCCCAGTGGTTAAAGCATCCCGCAAGAAAATT
>1811498|reference Msp|length 41|copies 1
AATGCCTGCTTCGAGCGAACTTAAGGCACTCGGTGGCTTGA
>1811498|reference Msp|length 30|copies 1
AATGCCTGTAGCCACATGCTGTAAATTGCC
>1811498|reference Msp|length 45|copies 1
AATGCCTTAAAACAGGTGGTACTGCAACAGCAGGTGATCCATGCA
>1811498|reference Msp|length 42|copies 10
AATGCCTTCAATCTTGCAGCCCTATCCGGCAGAAGATCAGGC
>1811498|reference Msp|length 43|copies 4
AATGCCTTCAATCTTGCAGCCCTATCCGGCAGAAGATCAGGCC
>1811498|reference Msp|length 47|copies 1
AATGCCTTGAGCCTGACCTTTCCAGATGGCGAGCGTTATTTTATTCA
>1811498|reference Msp|length 44|copies 1
AATGCCTTGCAGATAGGCGTAAATCACTTTGCCAATCACTACCA
>1811498|reference Msp|length 31|copies 1
AATGCCTTGTGCACCCGGAATCAGGATTTCG
>1811498|reference Msp|length 45|copies 2
AATGCCTTGTGCACCCGGAATCAGGATTTCGCCCTGTTGCATATT
>1811498|reference Msp|length 56|copies 1
AATGCCTTTGGTCGCATCCAGCAAGGCCACGTTTTGTGGCGTTGTCACAATTACTG
>1811498|reference Msp|length 41|copies 1
AATGCGAAGGGAAATGTTGCAATGCTTGATCAGAAGCGACG
>1811498|reference Msp|length 30|copies 5
AATGCGAAGTAGTCCGGGTCTGCTTGATCA
>1811498|reference Msp|length 31|copies 4
AATGCGAAGTAGTCCGGGTCTGCTTGATCAG
>1811498|reference Msp|length 40|copies 2
AATGCGACCTGACCGGTGCTGAAGCCGTGATTGGCGATTT
>1811498|reference Msp|length 41|copies 1
AATGCGATGATTATCGATATTCGAGATGTAACGGCATGGCT
>1811498|reference Msp|length 31|copies 2
AATGCGCAAATCCGCCGGGTTAATGTCGACC
>1811498|reference Msp|length 46|copies 5
AATGCGCCACCATATTGGTCGCATGTACCCCGGCATCCGTGCGGCC
>1811498|reference Msp|length 46|copies 1
AATGCGCCAGAATGACTGGATTGTGCCATCCGGTCGTGATGACCGC
>1811498|reference Msp|length 45|copies 1
AATGCGTCACCGCGTCTTTACCGCCTGGAAGTACAGTCATTTTTA
>1811498|reference Msp|length 41|copies 9
AATGCGTCCAGTATTCAGGATCAGAGGATATTCAGCAGAAA
>1811498|reference Msp|length 39|copies 6
AATGCTACTTCAAAGTTAGGATGGGCACCGAATGAGGCA
>1811498|reference Msp|length 42|copies 1
AATGCTATCGTCGGTGAAGATACCCAGATTGGCCCTTTTGCA
>1811498|reference Msp|length 41|copies 2
AATGCTCAAAAGGCTCAGAACTGAATTTGAACGTGAAGATG
>1811498|reference Msp|length 48|copies 9
AATGCTCAATGGTTTCCAGAGAACGGATACCACCACCAATCTGGATCG
>1811498|reference Msp|length 43|copies 1
AATGCTGACAAGCTGACCAAAGAGCAGAATGCCGCTAATTCTA
>1811498|reference Msp|length 40|copies 1
AATGCTGACCAATAATGGTACCCAGCCGATTATGGCGCAG
>1811498|reference Msp|length 52|copies 1
AATGCTGATGGGGATTTTTGATCTGATCGAGAAAAATTATTTTCCGGCTAGA
>1811498|reference Msp|length 60|copies 8
AATGCTGATGGGGATTTTTGATCTGATCGAGAAAAATTATTTTCCGGCTAGATCAAAACT
>1811498|reference Msp|length 36|copies 23
AATGCTGATTAATCAGATCTGCACGTTTTTGCAGCT
>1811498|reference Msp|length 41|copies 1
AATGCTGCAACACCTGCCGGGGTACCGGTCATCACCACATC
>1811498|reference Msp|length 50|copies 1
AATGCTGCCAAACCTTGAGCGGCTTTCTCTGCCTGGTCTTTATTCAACTT
>1811498|reference Msp|length 30|copies 4
AATGCTGCGTGTCCCGGAGTATCAAGGAAT
>1811498|reference Msp|length 31|copies 1
AATGCTGCGTGTCCCGGAGTATCAAGGAATG
>1811498|reference Msp|length 42|copies 7
AATGCTGCGTGTCCCGGAGTATCAAGGAATGTAATCATACCT
>1811498|reference Msp|length 53|copies 4
AATGCTGCTGAAGTTATTCGTGGTCTTCGCTTACAACCGGTTGAGGGGGTGCG
>1811498|reference Msp|length 37|copies 1
AATGCTGCTGTCCAATCTGCATTACAAATCCTTTATT
>1811498|reference Msp|length 42|copies 1
AATGCTGCTGTCCAATCTGCATTACAAATCCTTTATTGATAT
>1811498|reference Msp|length 39|copies 1
AATGCTGGCATTCAGGCGATCATTCAACTGATGATTCAG
>1811498|reference Msp|length 35|copies 6
AATGCTGGCGCTGCCGGATGACCGTGCACTGGATG
>1811498|reference Msp|length 13|copies 1
AATGCTGGTGAAT
>1811498|reference Msp|length 39|copies 1
AATGCTGTAATGAATTTCAGTTTCTGATTGAAATTCAAG
>1811498|reference Msp|length 41|copies 1
AATGCTGTTACGATATTTCGCCAGTTCAAACACAATGGTTT
>1811498|reference Msp|length 42|copies 15
AATGCTGTTACGATATTTCGCCAGTTCAAACACAATGGTTTT
>1811498|reference Msp|length 33|copies 1
AATGCTTAAACAGCAAGTTATCAAAAGGATTTA
>1811498|reference Msp|length 49|copies 5
AATGCTTAAGGCATCGTACTGAAAGCGGTTTTCCGGATTTTGTTTAGGA
>1811498|reference Msp|length 59|copies 1
AATGCTTCAATCAGATCCAGACGCCATCCCGGAATTCCCCATGACCAGATACCTTCATC
>1811498|reference Msp|length 31|copies 3
AATGCTTGAACAGGCCGGTAAATGAAGCGCG
>1811498|reference Msp|length 46|copies 1
AATGCTTGATGGCGGACATCTGGTTTACTATTTTGTTGAATTAATT
>1811498|reference Msp|length 63|copies 2
AATGCTTGCTCTTTCAACTTGTTTTTCTGGTATTTAAAGGTGCCTGTAGTTTCAACTTGCTGT
>1811498|reference Msp|length 61|copies 3
AATGCTTTAAAGGGATTGATCAAGGTATTTTGAATAAAGTTGGTAAAGAAAGAAGAAGGCG
>1811498|reference Msp|length 45|copies 12
AATGCTTTACTGTTGGCTGGTGAATGTTTCCGTTCTGTGCAAGCC
>1811498|reference Msp|length 32|copies 1
AATGGAAAAATAATCCGGTGGGTATGATAACT
>1811498|reference Msp|length 54|copies 7
AATGGAAAAATAATCCGGTGGGTATGATAACTATTATCCAGCCAAATACCGTAA
>1811498|reference Msp|length 27|copies 2
AATGGAAAACCCGGCGTTCAAAGCGCA
>1811498|reference Msp|length 28|copies 6
AATGGAAAACCCGGCGTTCAAAGCGCAG
>1811498|reference Msp|length 47|copies 1
AATGGAACATGGGCCGGTGACCACCATCAAACGATGATCCTTGCCTT
>1811498|reference Msp|length 45|copies 11
AATGGAAGCGGCCGCTGAAGCGCTGGAATTTGAAAAAGCGGTGTT
>1811498|reference Msp|length 57|copies 1
AATGGAAGCTTTACTGGTGAAAAATGCCGGTGAACGTGGTGCAATTTATAACTTCAA
>1811498|reference Msp|length 49|copies 1
AATGGAATACCAATAGTGCCACTGAATTCTTCAGACGCAGGTGGGTTTG
>1811498|reference Msp|length 30|copies 2
AATGGAATAGATTCCGGTACCATTTTCCAG
>1811498|reference Msp|length 31|copies 1
AATGGAATAGATTCCGGTACCATTTTCCAGA
>1811498|reference Msp|length 47|copies 2
AATGGAATAGATTCCGGTACCATTTTCCAGATTACAATGGCATACAG
>1811498|reference Msp|length 47|copies 2
AATGGAATATCGTCAATCAGGACGTGCGTACCGGATGCGTGTGCACC
>1811498|reference Msp|length 44|copies 2
AATGGAATTCCAAACCGGCAGGTGGCTTCAGAATTGTACGAGGC
>1811498|reference Msp|length 30|copies 2
AATGGACCCTGCACCGGAAATTATTAAACC
>1811498|reference Msp|length 36|copies 1
AATGGACCTTATATATCGATGATAGTCCGTTTGGTC
>1811498|reference Msp|length 39|copies 1
AATGGACTCATGGGATCAAAGCCCGGCCGGTTCGTTGAT
>1811498|reference Msp|length 30|copies 3
AATGGACTTTTATCCGGTGAAACCTGTGAC
>1811498|reference Msp|length 31|copies 3
AATGGACTTTTATCCGGTGAAACCTGTGACC
>1811498|reference Msp|length 38|copies 11
AATGGACTTTTATCCGGTGAAACCTGTGACCATGAAGT
>1811498|reference Msp|length 40|copies 1
AATGGAGGGCTTCTGTTTTGGTGCCGGGATGCAACTGGCA
>1811498|reference Msp|length 12|copies 1
AATGGAGTCAAT
>1811498|reference Msp|length 31|copies 1
AATGGATAAACAGCGAGTACTTTGGCAGAAG
>1811498|reference Msp|length 52|copies 20
AATGGATCAGTTATCCGACCAGCCATTATCGCCAACCGGTGATTGGACACAT
>1811498|reference Msp|length 53|copies 1
AATGGATCAGTTATCCGACCAGCCATTATCGCCAACCGGTGATTGGACACATG
>1811498|reference Msp|length 47|copies 1
AATGGATCTTTAAGCCGGATAAAACGCAGAAACTCCGGATTATGATT
>1811498|reference Msp|length 37|copies 1
AATGGATGCACGATCGAATGCCGGTGCCGCGCTGATG
>1811498|reference Msp|length 30|copies 3
AATGGATGCGTTTCCGGGTTACCGTCGCCA
>1811498|reference Msp|length 47|copies 1
AATGGATGCGTTTCCGGGTTACCGTCGCCATAAATTGGTTTTGGTTC
>1811498|reference Msp|length 49|copies 12
AATGGATTGGCGAGGTCAAGCCTTATGAGGCAACCCTGATCTATGCCAC
>1811498|reference Msp|length 46|copies 13
AATGGATTTAACCAGTACGCACCAGGAGATGGTCTGCCAGTCTTGC
>1811498|reference Msp|length 41|copies 1
AATGGATTTGAATGGTTTGCACATAAATATGTATTGCATGG
>1811498|reference Msp|length 42|copies 19
AATGGATTTGAATGGTTTGCACATAAATATGTATTGCATGGT
>1811498|reference Msp|length 56|copies 2
AATGGCAAAATTGCAATAGCCCTGGGTCGGGTTCTTGGCAAAGAAGTTTTGATGAT
>1811498|reference Msp|length 50|copies 1
AATGGCAAATTGAATCGCTTTACGTACCAGACGCTGGCTACCTTCTTTGG
>1811498|reference Msp|length 47|copies 13
AATGGCAACTCGATCCGCAAATCAGGTTTGGATAAGCCCATCAATTT
>1811498|reference Msp|length 42|copies 3
AATGGCAATAAAGTCCGGTTAATCAAGGTCGATTTACCTGAA
>1811498|reference Msp|length 46|copies 1
AATGGCAATAAAGTCCGGTTAATCAAGGTCGATTTACCTGAACCGG
>1811498|reference Msp|length 65|copies 1
AATGGCAATATCCCACCTGATCATTGCTTTCAGTACGAATTTCAAGCTTGCCACCCTGATTGACA
>1811498|reference Msp|length 37|copies 3
AATGGCAATGTCACAACCTTGAGCCGCCACTTGCGCA
>1811498|reference Msp|length 48|copies 3
AATGGCACGCGTTTAATCGGGCCAAACTGTCCGGGCATTATTACGCCG
>1811498|reference Msp|length 30|copies 1
AATGGCACTGTATCCGGCACGTGCAGATTC
>1811498|reference Msp|length 41|copies 5
AATGGCACTGTATCCGGCACGTGCAGATTCTTCGATCAACA
>1811498|reference Msp|length 51|copies 1
AATGGCAGACATATTGGCAATCGTTTCTTCCAGCGGAAGGTCCTTACCCGG
>1811498|reference Msp|length 41|copies 4
AATGGCAGGTCAGTAATATGAGTGCAGTTTAAAACTCATTT
>1811498|reference Msp|length 34|copies 3
AATGGCAGTGTCCACCAGAAGCGTCGGCGGAAAT
>1811498|reference Msp|length 41|copies 1
AATGGCAGTGTCCACCAGAAGCGTCGGCGGAAATCACGTAA
>1811498|reference Msp|length 31|copies 2
AATGGCATAAATGTCCGGATGTGAGGTCTGG
>1811498|reference Msp|length 35|copies 8
AATGGCATAAATGTCCGGATGTGAGGTCTGGCAAT
>1811498|reference Msp|length 57|copies 3
AATGGCATTGCGGCCATTCACTTGCGCATAACCTGTAATACCGGGTCGCAGGTTATG
>1811498|reference Msp|length 26|copies 1
AATGGCATTTGGCCCGGCAATGATCG
>1811498|reference Msp|length 30|copies 3
AATGGCATTTGGCCCGGCAATGATCGGGAA
>1811498|reference Msp|length 46|copies 3
AATGGCATTTGGCCCGGCAATGATCGGGAAAAATACATAATCTTTT
>1811498|reference Msp|length 35|copies 3
AATGGCCAAACTGAAAGCCTTGCTGCATGCGCCGT
>1811498|reference Msp|length 39|copies 1
AATGGCCAAGCTGAAAAAGTTGCTGCATGCGCCGTTTAC
>1811498|reference Msp|length 14|copies 1
AATGGCCAGTCCAA
>1811498|reference Msp|length 45|copies 1
AATGGCCATCGTCATTTCGGTGATTGTGGCTTCTATTTTAATGGT
>1811498|reference Msp|length 52|copies 2
AATGGCCCTAGAATCTTGGCACCAGCACCGACCACCACGCCATCTTCTAGGG
>1811498|reference Msp|length 51|copies 1
AATGGCCGACAAAAGGCGATTTGCGGCTTTCTTCATAGCCCGAAAACCACA
>1811498|reference Msp|length 27|copies 5
AATGGCCTCTGAGCCGGATGGCAGCTG
>1811498|reference Msp|length 50|copies 1
AATGGCCTCTGAGCCGGATGGCAGCTGCGCCCTTAGCCGGGAAGATATCC
>1811498|reference Msp|length 52|copies 7
AATGGCGCAGCGGACGGGGCTCGAACCCGCGACCCCCGGCGTGACAGGCCGG
>1811498|reference Msp|length 53|copies 1
AATGGCGCAGCGGACGGGGCTCGAACCCGCGACCCCCGGCGTGACAGGCCGGT
>1811498|reference Msp|length 32|copies 1
AATGGCGCTCGTATGAAGAGGGCATGGTCATG
>1811498|reference Msp|length 43|copies 1
AATGGCGTCAGGCTTTAAGCGGTGGTAATGCTAAAACCTTGAA
>1811498|reference Msp|length 45|copies 12
AATGGCGTCAGGCTTTAAGCGGTGGTAATGCTAAAACCTTGAAAG
>1811498|reference Msp|length 56|copies 1
AATGGCTACTGGATTTTACTGACCAGCCTGTTTGTCTGTCAGATCAGTTATTTTGC
>1811498|reference Msp|length 39|copies 1
AATGGCTGACAGATCCGCGATCCCGATGGTAATCCAGCA
>1811498|reference Msp|length 14|copies 1
AATGGCTTAGAGCA
>1811498|reference Msp|length 41|copies 1
AATGGCTTTTTTGTCAAAAGCAGCACGTGCATCCGCAGGGG
>1811498|reference Msp|length 53|copies 1
AATGGCTTTTTTGTCAAAAGCAGCACGTGCATCCGCAGGGGGAAGCCAGACGG
>1811498|reference Msp|length 30|copies 1
AATGGGACTGTTGCCGGACGCGGATGGCTT
>1811498|reference Msp|length 37|copies 1
AATGGGAGAATAGTCCGATAATTGCCGGGCAGGATCT
>1811498|reference Msp|length 48|copies 1
AATGGGAGTGTCGGTTGGACAATCCCTGATTGCAAGTGCCAATCCCCT
>1811498|reference Msp|length 30|copies 11
AATGGGATATCGACCGGATTCCACATACAA
>1811498|reference Msp|length 48|copies 15
AATGGGATATCGACCGGATTCCACATACAACTGAGCTACAAGGTCACT
>1811498|reference Msp|length 36|copies 1
AATGGGATTGTGCTGAGTGTTGAGCCACATTTTGAA
>1811498|reference Msp|length 60|copies 1
AATGGGCACTGCCCGCTTCCACGTCACGGAAAACTTCATCAATGGTCGGTAAAGGACGAA
>1811498|reference Msp|length 38|copies 2
AATGGGCATTGACCATGTACTCGACCGAGTCTGCAATC
>1811498|reference Msp|length 30|copies 1
AATGGGCCCTTTCCCGGGTGCAAAAGAATT
>1811498|reference Msp|length 53|copies 2
AATGGGCCCTTTCCCGGGTGCAAAAGAATTTGTGAAATGGGTGAGTACGCATT
>1811498|reference Msp|length 46|copies 2
AATGGGCTACCCGTCGCAATCAACGCTTTGCCCTTGGTCCATTGCA
>1811498|reference Msp|length 59|copies 1
AATGGGCTTTGATCCAAACCTGGCAATTTTAATGTCAGGGATCTGTACCATCCTGTTCT
>1811498|reference Msp|length 52|copies 1
AATGGGGAAACCCACTTACCATAAGGTAGGTATTGCAACATGAATACATAGT
>1811498|reference Msp|length 31|copies 1
AATGGGGATAAGAACCGGTTGTTCTTGGATC
>1811498|reference Msp|length 42|copies 1
AATGGGTCGTGAATAACTGGCTTACTCTCGGTGGTGAACTAC
>1811498|reference Msp|length 35|copies 1
AATGGGTCTGTGATCAGTGTGACACTCTAACTCAG
>1811498|reference Msp|length 35|copies 1
AATGGGTCTGTGATCAGTGTGACACTCTGACTCAG
>1811498|reference Msp|length 58|copies 26
AATGGGTGAATACCCCAGCCAGCCCGCTGGCAGATGAAAATCAAAATCCGATAGAGGC
>1811498|reference Msp|length 55|copies 1
AATGGTAAAACCTGTATCGTGGCACGCGCGTGGAGAATGCTAACTTCAAATACCA
>1811498|reference Msp|length 31|copies 1
AATGGTAATTTTGCCGGCCATGGCACAGACC
>1811498|reference Msp|length 57|copies 1
AATGGTAATTTTGCCGGCCATGGCACAGACCGGATTAAAGTTCTGGGCGGTTTTACG
>1811498|reference Msp|length 48|copies 1
AATGGTATAACTTGGAATCAAATCAAAATGGCCGGTTTTGATGCGGTG
>1811498|reference Msp|length 45|copies 1
AATGGTATTGATTTCACCATTGTGCGCCAGGTAACGGAACGGTTG
>1811498|reference Msp|length 31|copies 1
AATGGTCAAACTGGCCGGCTTGCTGATCCAG
>1811498|reference Msp|length 40|copies 7
AATGGTCAAACTGGCCGGCTTGCTGATCCAGAATCCAGAT
>1811498|reference Msp|length 44|copies 1
AATGGTCACTATTTTGTGACAGACGGTCTGGTACGGATCCGTAA
>1811498|reference Msp|length 31|copies 1
AATGGTCAGCATTGCCGGCATTGCAGCCGGT
>1811498|reference Msp|length 44|copies 2
AATGGTCATCATCCAGAACAGCGCAAACTAATTTTTGTCGGTGA
>1811498|reference Msp|length 40|copies 1
AATGGTCGATCGTATCAAAGCGGCTGTAGATGCGAAAACC
>1811498|reference Msp|length 44|copies 7
AATGGTCGCTTTATCAATCTCACGCATGCCTTCTAGCGCAAACC
>1811498|reference Msp|length 45|copies 1
AATGGTCTGGATCATCTCAGGCTGAAAGCGCTGGCGACCTTCTTC
>1811498|reference Msp|length 40|copies 1
AATGGTGATATTACCTGAGGCTTCCAGTTTGCAGCGACCG
>1811498|reference Msp|length 53|copies 2
AATGGTGCCTTGGGCATCAATGTTCACCACACCGTTCGGGGTGTTGATTTGTT
>1811498|reference Msp|length 55|copies 1
AATGGTGCGCAAATTGTTGATATTAATATGGGCTGCCCAGCCAAAAAGGTCTGTA
>1811498|reference Msp|length 30|copies 2
AATGGTGCTGTTTCCGGTCAAACGTACGGT
>1811498|reference Msp|length 43|copies 1
AATGGTGCTGTTTCCGGTCAAACGTACGGTTTCATTTTGCTCC
>1811498|reference Msp|length 49|copies 2
AATGGTGCTGTTTCCGGTCAAACGTACGGTTTCATTTTGCTCCGCTAGT
>1811498|reference Msp|length 36|copies 1
AATGGTGGATCGCTCGTACAGCATCAACGACAGTAT
>1811498|reference Msp|length 38|copies 1
AATGGTTAAACGTGCCGTATACCGGTACCGGTGTACAA
>1811498|reference Msp|length 26|copies 1
AATGGTTATTTGAACCGGTCACAGTT
>1811498|reference Msp|length 31|copies 1
AATGGTTATTTGAACCGGTCACAGTTGAAAT
>1811498|reference Msp|length 45|copies 2
AATGGTTCGGCCAGGCCCGAGACCAGACTGGCCCAGAGCGCATAA
>1811498|reference Msp|length 34|copies 1
AATGGTTGCGTGAAACACTAGATGCATCAGGCAT
>1811498|reference Msp|length 40|copies 2
AATGGTTTTAGAAATTTGCTCGCCGGCTTTCGCGATGTAT
>1811498|reference Msp|length 47|copies 1
AATGTAAATTTACAGATCACGCCAAACAGCCGGATCGGTTTGCTTGG
>1811498|reference Msp|length 44|copies 1
AATGTAACGCTTCTTCAAGTTTGAGCACCGGTTCAACACAGACA
>1811498|reference Msp|length 45|copies 2
AATGTAACGCTTCTTCAAGTTTGAGCACCGGTTCAACACAGACAT
>1811498|reference Msp|length 31|copies 7
AATGTAATATCTTGCCGGTAATACCTGAGTT
>1811498|reference Msp|length 46|copies 4
AATGTAATGACATTGGAGTGACCTTAAAATTACATGCTATGAAAAG
>1811498|reference Msp|length 42|copies 1
AATGTACAGGCACGCTCTCCAGTCGGTGCACAGGGCTTAATG
>1811498|reference Msp|length 49|copies 30
AATGTACATAAGTGGATATTCGGGGTGTTATACCACATATACGGCAAGG
>1811498|reference Msp|length 50|copies 1
AATGTACCCATCTGGCAACCTGTTCGACGAATGAAACAACACTCGCAAAA
>1811498|reference Msp|length 51|copies 2
AATGTACTGACCTCAGAAGGCCGAATTATCGATAAAGAAGGTAAAGTTTAT
>1811498|reference Msp|length 44|copies 1
AATGTAGCGGGATTATCCACAATCAGGCCGGCATTTTTCAAAGC
>1811498|reference Msp|length 31|copies 3
AATGTAGTTATGTACCGGACATTTCCACTCA
>1811498|reference Msp|length 30|copies 3
AATGTATCCAAGCCCGGTATTACTAAGCGG
>1811498|reference Msp|length 31|copies 1
AATGTATCCAAGCCCGGTATTACTAAGCGGA
>1811498|reference Msp|length 33|copies 9
AATGTATCGCTTATGATGATTTCGTGCAGTACA
>1811498|reference Msp|length 34|copies 1
AATGTATCGCTTATGATGATTTCGTGCAGTACAA
>1811498|reference Msp|length 44|copies 1
AATGTATTAACTCGATCTTTAAATATGATCATTCTGTCGCAGCT
>1811498|reference Msp|length 18|copies 1
AATGTATTCTTCACCCGG
>1811498|reference Msp|length 31|copies 1
AATGTATTCTTCACCCGGCATCCAGCCATAA
>1811498|reference Msp|length 36|copies 1
AATGTCATTACTTCAATGCTAGACGATTTCGCACAG
>1811498|reference Msp|length 10|copies 1
AATGTCATTT
>1811498|reference Msp|length 30|copies 1
AATGTCCATTTTGCCGGTGCAACCTGGTGT
>1811498|reference Msp|length 46|copies 1
AATGTCCCCAATACAAAACGGCTGTTGCCCGATTTAAGGATACAGC
>1811498|reference Msp|length 31|copies 1
AATGTCCGTTCAACCCGGTTACGTTTGCGTG
>1811498|reference Msp|length 46|copies 10
AATGTCGATACAGATTTAATTATTCCAAAACAGTTTTTGAAATCGA
>1811498|reference Msp|length 40|copies 1
AATGTCGGGCCATCAGAAAGGTGATTATCACATTCTGCAT
>1811498|reference Msp|length 52|copies 8
AATGTCGGTCAAGAAACCGATATGCGCACGTGCCAGGTTATTTTGGTCAAGG
>1811498|reference Msp|length 57|copies 1
AATGTCGGTCAAGAAACCGATATGCGCACGTGCCAGGTTATTTTGGTCAAGGGTTTG
>1811498|reference Msp|length 30|copies 3
AATGTCGGTTATTCCGGGGTATCCAAAACA
>1811498|reference Msp|length 58|copies 5
AATGTCGGTTATTCCGGGGTATCCAAAACACCGCTTTGGGTCGCAGAAGCCTTAACGC
>1811498|reference Msp|length 49|copies 2
AATGTCGTTGGTCAGACGAATCCAGGCTTCAGGACTACTGGCCAGGCCA
>1811498|reference Msp|length 42|copies 1
AATGTCTTCCTTGATGCAAGCACGCTGGCAACGTTTTAAGCA
>1811498|reference Msp|length 31|copies 1
AATGTCTTGTTGACCGGTCAGGTGCCGGATG
>1811498|reference Msp|length 11|copies 1
AATGTCTTTTT
>1811498|reference Msp|length 50|copies 2
AATGTGAATATCAAAGGTGCTGCATCTTTAGGTCAGGAAAATCTTGGCCT
>1811498|reference Msp|length 40|copies 19
AATGTGAATCAACACAGCAGTGTTATCGGTACGGTTAATC
>1811498|reference Msp|length 52|copies 2
AATGTGACAAAAAGCCTCATAAATCATCTGAGTACCGCGCGCTTTGCCTTCC
>1811498|reference Msp|length 30|copies 3
AATGTGACGTTGACCGGAATGTCAATGGTG
>1811498|reference Msp|length 31|copies 2
AATGTGACGTTGACCGGAATGTCAATGGTGA
>1811498|reference Msp|length 48|copies 1
AATGTGACGTTGACCGGAATGTCAATGGTGACAAATAATATTTCTGAA
>1811498|reference Msp|length 30|copies 4
AATGTGATCTACTCCGGCATTGGTCCGGGT
>1811498|reference Msp|length 30|copies 1
AATGTGCAAATTGCCGGAAATCAGAGCTTT
>1811498|reference Msp|length 46|copies 1
AATGTGCAGCAAGCATGACAGATTTTTGCTAAGACTACAATTTCAT
>1811498|reference Msp|length 31|copies 3
AATGTGCAGGTGCACCGGCAACGATAAACAT
>1811498|reference Msp|length 44|copies 5
AATGTGCGATTAAGCGTCTATCATCAGTGTGGGCAAAACCATGC
>1811498|reference Msp|length 39|copies 1
AATGTGCTGCTCGACTCTACGATTCCCAACCTGATTGTG
>1811498|reference Msp|length 40|copies 1
AATGTGCTGGTGCAAATCGTGACGATTCTGGCGGTACTGG
>1811498|reference Msp|length 45|copies 1
AATGTGGCTCTTCTGCCAAAATGGTCAGCTCAATGTCATCACCGG
>1811498|reference Msp|length 45|copies 3
AATGTGGTGCATGTACTGGATATCCATACCGGTAAAGAGTTGGGC
>1811498|reference Msp|length 46|copies 4
AATGTGGTGCATGTACTGGATATCCATACCGGTAAAGAGTTGGGCC
>1811498|reference Msp|length 65|copies 2
AATGTGTCCCTGAACGCCTTAAACGGTGAAGGAAAACCGCAAGGACATCCGGATGAAGCGATTGA
>1811498|reference Msp|length 31|copies 5
AATGTGTTCACTGCCGGGAAGAAAGTCGGCT
>1811498|reference Msp|length 47|copies 1
AATGTGTTCACTGCCGGGAAGAAAGTCGGCTGGTATTTACGTAGCTC
>1811498|reference Msp|length 36|copies 1
AATGTTCCTGTGCCAGAGTATTCATATCAATCCGGC
>1811498|reference Msp|length 32|copies 1
AATGTTCGCAGAACACGTGTTCAACATCGCTG
>1811498|reference Msp|length 51|copies 2
AATGTTGAGCAATATTCAAGCCTGGCTAACCAAAACTTTGCCGCACCGGCA
>1811498|reference Msp|length 59|copies 1
AATGTTGCTCAAGCACAGGAAATGCTGGAAGCGGTACATCATCCGGCCTTAAAAATGCA
>1811498|reference Msp|length 37|copies 1
AATGTTGGCGATGCCACTGGCCGGCCGACTGGCCAAT
>1811498|reference Msp|length 38|copies 2
AATGTTGGCGATGCCACTGGCCGGCCGACTGGCCAATG
>1811498|reference Msp|length 49|copies 2
AATGTTGGCGATGCCACTGGCCGGCCGACTGGCCAATGCCTTAGGTTGC
>1811498|reference Msp|length 45|copies 1
AATGTTGGTCAGCTCGGGTTGTGCAGGAATTTTGATACATTTTCC
>1811498|reference Msp|length 30|copies 2
AATGTTGTTGCGACCGGACGTGTTGCGACA
>1811498|reference Msp|length 38|copies 1
AATGTTGTTGCGACCGGACGTGTTGCGACAGTTTCACG
>1811498|reference Msp|length 45|copies 1
AATGTTTGCGGTGATGTAACACCGTGCATTCAGGCTCTTTTTGAG
>1811498|reference Msp|length 54|copies 1
AATGTTTTCTATCTCGGTGGTCTGTTACCGATTTTTGCCATTCCGCTAATGATG
>1811498|reference Msp|length 54|copies 2
AATTAAAAACCTCTCCATGTGGAGAGGTTTTTTTATGATTCAAGTATTAAAGAT
>1811498|reference Msp|length 51|copies 1
AATTAAAAGACATCGTGTATTTAAAGGCTTAGCTGGTCGTGGTAAAAGTAG
>1811498|reference Msp|length 40|copies 1
AATTAAACAAGAGCGTTATGAGCGTTTCATGCAGGTTCAG
>1811498|reference Msp|length 54|copies 1
AATTAAACGTTTATCTGAACTAAATTTGGTACTTGCACTGCTGTTGCTGATTTT
>1811498|reference Msp|length 47|copies 3
AATTAAAGCGTCCGTTCTGTAGCACTAGAGCCGGCTGAATATCGCCA
>1811498|reference Msp|length 51|copies 1
AATTAAAGCTTCTAAAGGCGACCGTTGGGGCAATCTGGTCTACCGTAAATC
>1811498|reference Msp|length 44|copies 1
AATTAAAGGTTTACGGCGCTGCGCAATCCGGTCGGCCAGACTAA
>1811498|reference Msp|length 46|copies 1
AATTAAATAGGGGTAAATTGATGCAGAACATAAGTATGCTATATCG
>1811498|reference Msp|length 53|copies 3
AATTAACCGCGAAGGTCGCCAAAGCCATGCGTTCCGATTCGCGTAATGTGGTA
>1811498|reference Msp|length 45|copies 5
AATTAACCGCGATGCCACCAATGTGAGTATTGTCCGCGAGCAATT
>1811498|reference Msp|length 51|copies 1
AATTAACCGCGATGCCACCAATGTGAGTATTGTCCGCGAGCAATTCGATCC
>1811498|reference Msp|length 31|copies 1
AATTAACCGTTTGTCCGGTTTTCTGCTTCCA
>1811498|reference Msp|length 44|copies 1
AATTAACGACCTAATTCGCCCAGGTGGGCGTTTATATGAACAGC
>1811498|reference Msp|length 40|copies 1
AATTAACGGTCAGTGATGCACGTCATGTAGCAGGTTTAAT
>1811498|reference Msp|length 30|copies 6
AATTAACTGTAAACCGGCTCATTTCGTACA
>1811498|reference Msp|length 31|copies 2
AATTAACTGTAAACCGGCTCATTTCGTACAA
>1811498|reference Msp|length 55|copies 2
AATTAACTGTAAACCGGCTCATTTCGTACAAAGAGCAAAAAAATACAGATTTTTG
>1811498|reference Msp|length 29|copies 1
AATTAAGAAAATACCGGCGGGCTATAAGT
>1811498|reference Msp|length 30|copies 1
AATTAAGAAAATACCGGCGGGCTATAAGTC
>1811498|reference Msp|length 57|copies 3
AATTAAGAAAATACCGGCGGGCTATAAGTCAATGTCCGACCAAGGAACCATAGCAGG
>1811498|reference Msp|length 50|copies 1
AATTAAGAGTGTTTCAGCGAACCAGTTTGATTCGTGGATGGCATTAATCA
>1811498|reference Msp|length 31|copies 2
AATTAAGCCCAGTACCGGATGCAGAAAAATC
>1811498|reference Msp|length 31|copies 2
AATTAAGGCACTGACCGGACAAGGCTTGGAT
>1811498|reference Msp|length 44|copies 1
AATTAAGGCACTGACCGGACAAGGCTTGGATTATCTGCCTTTAG
>1811498|reference Msp|length 56|copies 1
AATTAAGGGCTTTCAGATGATTCAGATTTTTTGTCTTTCTCATTTCCATAATCTAA
>1811498|reference Msp|length 49|copies 4
AATTAATAAAAACAATGGTGGATTTTATAGACCCGGTCTTTATAATCAT
>1811498|reference Msp|length 50|copies 13
AATTAATAAAAACAATGGTGGATTTTATAGACCCGGTCTTTATAATCATG
>1811498|reference Msp|length 48|copies 11
AATTAATAGCCTTTATTAACATCTACCTGATGGCATAAATCCAGCCCG
>1811498|reference Msp|length 49|copies 2
AATTAATAGCCTTTATTAACATCTACCTGATGGCATAAATCCAGCCCGA
>1811498|reference Msp|length 45|copies 22
AATTAATGGCGTCAATCTACGTTCCTTACCGGTGGATCAGGAAGG
>1811498|reference Msp|length 61|copies 1
AATTACAACAAAACCATCCAAATGACCCAGAATTGAAACAACTTAATTCGCTATTGTTAGC
>1811498|reference Msp|length 54|copies 1
AATTACAACGCCTGAGCCATCTGTCTCAGAGCGATTTAAAGCCGGTCTGGTCTA
>1811498|reference Msp|length 33|copies 1
AATTACAGATGAAGCTGACCCGAAAGTATTACT
>1811498|reference Msp|length 31|copies 1
AATTACCAGTTTTCCGGTGGTTTGCATGGCG
>1811498|reference Msp|length 55|copies 1
AATTACCAGTTTTCCGGTGGTTTGCATGGCGTCGGGATTTCAGTGGTCAATGCGC
>1811498|reference Msp|length 46|copies 14
AATTACCGAGGATGCGCTTCTGATCAGTACCGGTTATGCTGACAAG
>1811498|reference Msp|length 47|copies 9
AATTACCGAGGATGCGCTTCTGATCAGTACCGGTTATGCTGACAAGG
>1811498|reference Msp|length 47|copies 1
AATTACGTCATGAATTACTAGGTGCCGAGATTAAATAACCAACTGCC
>1811498|reference Msp|length 15|copies 1
AATTAGACAGTTTGT
>1811498|reference Msp|length 27|copies 1
AATTAGTGACAGTTAATTTGGAACAGG
>1811498|reference Msp|length 46|copies 1
AATTAGTGACAGTTAATTTGGAACAGGCAAAAGAATACGGCCTAGC
>1811498|reference Msp|length 30|copies 1
AATTATAATTATGCCGGTATTCGAAATCCG
>1811498|reference Msp|length 51|copies 1
AATTATATGAATTGAGTCAAGCTGACCAAGAGCAGTTTTTAAGAGAGTCAA
>1811498|reference Msp|length 46|copies 1
AATTATATGACCGTGGTCTGGCTCGGTCTGGATGACAATAAAGTCA
>1811498|reference Msp|length 30|copies 2
AATTATCATGCAGCCGGCGAACAAACATTG
>1811498|reference Msp|length 49|copies 3
AATTATCATGCAGCCGGCGAACAAACATTGGCAGAAGCAAAACCCCGTG
>1811498|reference Msp|length 31|copies 3
AATTATCCGCGATACCGGCATTAGTAAACTG
>1811498|reference Msp|length 44|copies 1
AATTATCCGGATCGCCTGCAATATGTGCCGGACTGTATTCAGCT
>1811498|reference Msp|length 45|copies 1
AATTATCGGACGACGTTTCGAACTGGCGCATGTCTATTCAGGGCG
>1811498|reference Msp|length 42|copies 1
AATTATCTTTTATATGTTCTCCTGCTTACCCAAGATCAAGCG
>1811498|reference Msp|length 45|copies 1
AATTATGATGGTGTGAATAAATTTAAAACCATCATTGGTGATCAG
>1811498|reference Msp|length 44|copies 1
AATTATGCTTGAAACAGTGGCTTAGATCTGATTTGCGATTTACA
>1811498|reference Msp|length 45|copies 7
AATTATGTCAGTGAATGACATTTGTCCACCGGAACCGATGAATGC
>1811498|reference Msp|length 32|copies 1
AATTATGTGTCGGTTCGCCATCTTTACCAATG
>1811498|reference Msp|length 49|copies 3
AATTATTAAAGAATTGATGGAACAGTACCAGCATCAGACCCTGGAAATG
>1811498|reference Msp|length 44|copies 1
AATTATTAAAGTGATCCGTGAAGGTTTGGCAGCCAACAAGATTG
>1811498|reference Msp|length 54|copies 2
AATTATTACCCCTTCTCTGTCGATTCTGGCTGAGCCACCGGTGGCGATTGTAGA
>1811498|reference Msp|length 45|copies 1
AATTATTCTCAATTATTGTTCGGCAATTTGGGGCTTATAGCTAGG
>1811498|reference Msp|length 48|copies 1
AATTATTCTTATAGATAATAGCTATAGCAAAAAATAAAATAACTATTG
>1811498|reference Msp|length 30|copies 2
AATTATTGGTGTACCGGATCTTTCAAGGGA
>1811498|reference Msp|length 47|copies 4
AATTATTTAAAATTCTAAAAAATGGCCGTTATCGCCGTCTTCTACTG
>1811498|reference Msp|length 58|copies 2
AATTATTTTTGCCACCTGGGGCAATGTCAGCGATGAATTGCGGGACGAGATTCAAAAC
>1811498|reference Msp|length 54|copies 1
AATTCAAACCCTCCAAAACTTTGCCAAGGCAGAGATGACCCATGAGGCTGAAAT
>1811498|reference Msp|length 47|copies 1
AATTCAACACAATACCGGATACTCAAATTCTTACCGCAGTATACCGT
>1811498|reference Msp|length 45|copies 1
AATTCAACAGCTGCTGATTTTACGCCAGCCGGGCAGTGAAGCCGA
>1811498|reference Msp|length 32|copies 1
AATTCAACTACTTTCCGGTTGGCAGCCTCAAG
>1811498|reference Msp|length 43|copies 1
AATTCAACTACTTTCCGGTTGGCAGCCTCAAGCATCACGCACG
>1811498|reference Msp|length 47|copies 1
AATTCAAGCTGAAAAGGGTGTATTTCTCTGGTTATATCCCGATTAAT
>1811498|reference Msp|length 34|copies 3
AATTCAATTTGTGAGTAATCGGCTGCCAGCAAAA
>1811498|reference Msp|length 32|copies 2
AATTCACATCCAGACCGGTGCGGTTTTTCCAG
>1811498|reference Msp|length 47|copies 1
AATTCACATCCAGACCGGTGCGGTTTTTCCAGTAAGTGCCAAATGAT
>1811498|reference Msp|length 30|copies 1
AATTCACCATAGCCCGGAATACCGTCAGGA
>1811498|reference Msp|length 54|copies 1
AATTCACCATTAATGAGAAGTTTTGCGGTGGTGAATCCGGTACTTTGCTGTGGA
>1811498|reference Msp|length 53|copies 1
AATTCACCCAAAAACTGGCAGAACTATTCATTAAATATGAGGTCAAAAACCCT
>1811498|reference Msp|length 54|copies 22
AATTCACCCAAAAACTGGCAGAACTATTCATTAAATATGAGGTCAAAAACCCTG
>1811498|reference Msp|length 55|copies 1
AATTCACCCAAAAACTGGCAGAACTATTCATTAAATATGAGGTCAAAAACCCTGA
>1811498|reference Msp|length 50|copies 1
AATTCACGAATTCCCGGAGAGTCAATCAGGGCGGCACCTTGACCAAAACC
>1811498|reference Msp|length 39|copies 4
AATTCACGCTGTTCATTGCCTTGAGCATTCAGCAACGGA
>1811498|reference Msp|length 34|copies 13
AATTCACTGCACGAGCGGCATCAATCGCAGCCTG
>1811498|reference Msp|length 43|copies 9
AATTCACTGTGAATGGTATATTCAGGGGTGAAATCGCGGTCGG
>1811498|reference Msp|length 13|copies 1
AATTCAGAATGAG
>1811498|reference Msp|length 53|copies 1
AATTCAGCAACTGCCGGAAATTTTTGCGCATTTGCAGTTACTGAATCAGGCTT
>1811498|reference Msp|length 30|copies 1
AATTCAGCGACCTCCGGATTACGCATACGG
>1811498|reference Msp|length 51|copies 1
AATTCAGCGGCAATAAAACGGCCTTGTGAATCGGCCAGTTCAAAACCCAGG
>1811498|reference Msp|length 46|copies 12
AATTCAGCTTGATGCTGTTGTAAAGATTAAAAAGGATGTAAAAATG
>1811498|reference Msp|length 30|copies 1
AATTCAGGATTTCCCGGTGCAGGGTAGCGT
>1811498|reference Msp|length 58|copies 3
AATTCAGGATTTCCCGGTGCAGGGTAGCGTAATTGATAAAGTTCAGGCGGGAAACCAC
>1811498|reference Msp|length 32|copies 1
AATTCAGGCGATTACCGGAAATTTTGCCGAAG
>1811498|reference Msp|length 40|copies 1
AATTCAGTCCGGAACAGAAAGCCTTATATAACGTAGTACT
>1811498|reference Msp|length 45|copies 13
AATTCATCGCGGTGTTCAGCTCGATGTTCCGGTACTCATCATGCA
>1811498|reference Msp|length 50|copies 2
AATTCATTACAAATCACCTGATTTTTTTTCTTGCCGGCTTTCTTGGCATC
>1811498|reference Msp|length 51|copies 1
AATTCATTACAAATCACCTGATTTTTTTTCTTGCCGGCTTTCTTGGCATCC
>1811498|reference Msp|length 30|copies 1
AATTCATTCCTTGCCGGTATTTTTAACACC
>1811498|reference Msp|length 50|copies 1
AATTCCAAGTCTAAACTTCTGCATAAACTGCCTGCCTGGGCATGGTTAAG
>1811498|reference Msp|length 51|copies 11
AATTCCAAGTCTAAACTTCTGCATAAACTGCCTGCCTGGGCATGGTTAAGC
>1811498|reference Msp|length 30|copies 10
AATTCCACCAGCTCCGGCGGTTTTTCATCG
>1811498|reference Msp|length 31|copies 1
AATTCCACCAGCTCCGGCGGTTTTTCATCGG
>1811498|reference Msp|length 52|copies 1
AATTCCACCAGCTCCGGCGGTTTTTCATCGGTTACAGGAGGCGTGCCATTTG
>1811498|reference Msp|length 24|copies 1
AATTCCACCGGATTATGCATTAGG
>1811498|reference Msp|length 30|copies 9
AATTCCAGCAAACCCGGATTCGCTTTGATG
>1811498|reference Msp|length 57|copies 3
AATTCCAGCAAACCCGGATTCGCTTTGATGAAATTCAGGGGCTTACGCGTGGGACCA
>1811498|reference Msp|length 48|copies 7
AATTCCAGCAAGGGTGCAGGGAATTTTCCGTTTACAGTGATACGCTTG
>1811498|reference Msp|length 58|copies 2
AATTCCAGTGTATCCGGAATGGCAATTTTCCCTTTTGAAAATTGGCTCGGTACATTTT
>1811498|reference Msp|length 50|copies 1
AATTCCATTTCACCAAACAGTTTTACCGTGACCAGATTCAAGCCCATGAT
>1811498|reference Msp|length 47|copies 11
AATTCCGTATGAAGTCGGTCAGGCATCATTCCGTCATTTGGCACGTG
>1811498|reference Msp|length 37|copies 1
AATTCCTCAGGTAGCTGAGCACGTCCTGAATCAGATG
>1811498|reference Msp|length 43|copies 1
AATTCCTCCAATAACCACTGTTGCTAAAGGTCTCTGTACTTCT
>1811498|reference Msp|length 8|copies 1
AATTCCTG
>1811498|reference Msp|length 45|copies 41
AATTCGACATCGCCTGTGGCCAAAGCACGCACCATCAAGGTGGCT
>1811498|reference Msp|length 46|copies 3
AATTCGACCAGCTGTATGTTTATGTAGAGGGAAAGTTTCTCCAGTG
>1811498|reference Msp|length 50|copies 4
AATTCGACTTCCTGCCTGAACCGCGTGTTGAAGGCTATAAAGCCTTTGTT
>1811498|reference Msp|length 48|copies 1
AATTCGACTTTAGAAATCTTCCATCGTCTGGCACGTAAATATCGTACC
>1811498|reference Msp|length 30|copies 4
AATTCGATATTGTCCGGACACCACGGCGCA
>1811498|reference Msp|length 41|copies 8
AATTCGATATTGTCCGGACACCACGGCGCATCTGGACGTAC
>1811498|reference Msp|length 30|copies 3
AATTCGATCCGAACCGGCTGAATCTGAGCC
>1811498|reference Msp|length 51|copies 2
AATTCGATTACCTTCGGTTTTCACTTCATAACCAAAGGCACGTAGCATACG
>1811498|reference Msp|length 30|copies 3
AATTCGCCGTTATCCGGATCTGTTATTGCA
>1811498|reference Msp|length 36|copies 1
AATTCGCCGTTATCCGGATCTGTTATTGCATCGTGC
>1811498|reference Msp|length 48|copies 6
AATTCGCCGTTATCCGGATCTGTTATTGCATCGTGCAATCAAAGCACA
>1811498|reference Msp|length 65|copies 1
AATTCGGGAAAGATACAGCAATTTGGTCAAAGACCGCCTGATCAACCACCGGATTTTTAAAGAAG
>1811498|reference Msp|length 50|copies 2
AATTCGGGAATCCCGCATCATTTTTTGATAACCCGGTTTATCTGCCGCAG
>1811498|reference Msp|length 50|copies 6
AATTCGGGTCATTCGCCAGCAGGAAAAATCAATGCAATCCATGCTGTGGA
>1811498|reference Msp|length 49|copies 1
AATTCGGTATATTGCGGAACATCAACCCGGGTAACCGGGGTGTTTTCAT
>1811498|reference Msp|length 52|copies 2
AATTCGGTATATTGCGGAACATCAACCCGGGTAACCGGGGTGTTTTCATGCA
>1811498|reference Msp|length 30|copies 3
AATTCGTCGCCATCCGGAACATTATCATTG
>1811498|reference Msp|length 48|copies 1
AATTCGTCGCCATCCGGAACATTATCATTGGAGTTATAAACGCTTTAA
>1811498|reference Msp|length 49|copies 17
AATTCGTCGCTGATCCGCATAAAGTGGTGAAACCGGGTCAAATCGTACA
>1811498|reference Msp|length 50|copies 5
AATTCGTCGCTGATCCGCATAAAGTGGTGAAACCGGGTCAAATCGTACAA
>1811498|reference Msp|length 49|copies 7
AATTCGTGGTTATGATGCGTTAAAAGAAGCGATTCGTAATGCTTCAGTA
>1811498|reference Msp|length 52|copies 2
AATTCTAAATATGCGCCAACCACACGTTCTTTACGCAGGAATTCGGTTAGTG
>1811498|reference Msp|length 46|copies 2
AATTCTAGACGAAAAAAATACCGATATCCCGGCTGAAGTTGCCAAT
>1811498|reference Msp|length 53|copies 5
AATTCTATGACATGTGTGAAGCATTGGGTCAGTTGGGAATCTGGGTACGTTTG
>1811498|reference Msp|length 50|copies 1
AATTCTATTGCCGTAGCTGGAATGTGCAAATTGCCGGAAATCAGAGCTTT
>1811498|reference Msp|length 45|copies 2
AATTCTCAACAAAAAACAGATCCCACCAGGGGCAGCTTTATTTGG
>1811498|reference Msp|length 37|copies 4
AATTCTCATCCACATTTAAGGTTTCAATAAATAGACG
>1811498|reference Msp|length 47|copies 7
AATTCTCCTTAGAGGATTTAACCGAGCTTGCCGGCTGGATTAGCAGT
>1811498|reference Msp|length 49|copies 1
AATTCTGAATCGGCAGCGCTTTTTCATCCAGCATGGTACCAACCACACG
>1811498|reference Msp|length 63|copies 1
AATTCTGACATCGCCATGCAACTGGCTGAAATGGCCATTTCCAAAGCCGGTCGCCGTTTAAAA
>1811498|reference Msp|length 49|copies 7
AATTCTGCAACGAATTATTAATCACCCATTGATTGGTAAAAATCGCCGC
>1811498|reference Msp|length 50|copies 1
AATTCTGCAAGATCGGTCAGCGCCTGTTTGGCTTCATCGAACCAGGCGCT
>1811498|reference Msp|length 54|copies 29
AATTCTGCCGGATTTTTTGAAAAAATATCCTGAAATTAAAGTCCAGATGATGAT
>1811498|reference Msp|length 30|copies 2
AATTCTGGATCACCCGGACCCGCACCGACC
>1811498|reference Msp|length 31|copies 1
AATTCTGGCAGAAACCGGTGTGCAGGCTGAA
>1811498|reference Msp|length 31|copies 3
AATTCTGGCGATTACCGGCACATCTAAAGTC
>1811498|reference Msp|length 48|copies 1
AATTCTGGGTATTTCACCTGCAACCATGCAACCGGTCTGGAATGGTGA
>1811498|reference Msp|length 41|copies 1
AATTCTGTGATATCCATAAGGTCCCCGAGTTCATTAAAATG
>1811498|reference Msp|length 39|copies 2
AATTCTTCATGTACGATACAAGCACCATCCCAGAGCAAC
>1811498|reference Msp|length 30|copies 1
AATTCTTCCAGCCCCGGAATTTTCGGGAGA
>1811498|reference Msp|length 31|copies 1
AATTCTTCCAGCCCCGGAATTTTCGGGAGAT
>1811498|reference Msp|length 35|copies 12
AATTCTTCTTACGCGCCGATTGATACTGACCGTCT
>1811498|reference Msp|length 50|copies 3
AATTCTTTCGCCCAGGCTGGAATCAGTCCGAAACGTGCAATATCCAGCTC
>1811498|reference Msp|length 51|copies 1
AATTCTTTCGCCCAGGCTGGAATCAGTCCGAAACGTGCAATATCCAGCTCA
>1811498|reference Msp|length 47|copies 2
AATTCTTTGCCTGCAAAAAATTTTTAGATCAGCTCAATACGCCTTAT
>1811498|reference Msp|length 46|copies 13
AATTCTTTGGCGATCAGTTGCCTGACCAGTATGGACAAAGCCCGAA
>1811498|reference Msp|length 46|copies 1
AATTGAAAAGAAAATCTGGATGATGGCGGCCGTCGCAGTGGTCTTG
>1811498|reference Msp|length 47|copies 1
AATTGAACAACATATTGAAGTCTTACCGAGCTCTTATAATGTTTGCT
>1811498|reference Msp|length 51|copies 2
AATTGAACCGGGGCCGGGGTTTTGCTTGAATCAGTTGCCTGATGCAAACTG
>1811498|reference Msp|length 53|copies 1
AATTGAACGCCAGTCGGATCATGATGTGGTGACCTTAATCACCATTCACTCGG
>1811498|reference Msp|length 41|copies 1
AATTGAAGCTTCTGCAAAACCTAGCTCATTCACTGCAGCTA
>1811498|reference Msp|length 39|copies 1
AATTGAAGTCACAATAAGGACATTTGCGCACACACCAAG
>1811498|reference Msp|length 38|copies 11
AATTGAATAGATGTCGTGATGCGGAGGTGGCGAAATGA
>1811498|reference Msp|length 32|copies 1
AATTGAATATTTCCGAGCAACAATTGCCTGCG
>1811498|reference Msp|length 30|copies 3
AATTGAATCCGCACCGGTTTGACTTCACCA
>1811498|reference Msp|length 31|copies 1
AATTGAATCCGCACCGGTTTGACTTCACCAT
>1811498|reference Msp|length 51|copies 10
AATTGAATCTTTTTACATCTGGAATGGTATCAAGCCGGATTTAAAAGAGTT
>1811498|reference Msp|length 31|copies 9
AATTGAATTTCAGACCGGCACAGTTCTATAA
>1811498|reference Msp|length 32|copies 2
AATTGAATTTCAGACCGGCACAGTTCTATAAG
>1811498|reference Msp|length 46|copies 1
AATTGACCGTGGTGTCTTATCTTGCACATCCGGCAACTGCGAATGT
>1811498|reference Msp|length 30|copies 7
AATTGACGCTGCACCGGCCAGGAACACCAG
>1811498|reference Msp|length 50|copies 2
AATTGACGCTGCACCGGCCAGGAACACCAGGATGTAAAGTAAGAATTGGT
>1811498|reference Msp|length 52|copies 1
AATTGAGATTTCTCCTTGAAAGTTTTAGCATGAAGCCGGCTGCAATGCTGAT
>1811498|reference Msp|length 30|copies 2
AATTGATAATCGTCCGGAAATACTGACTGG
>1811498|reference Msp|length 48|copies 3
AATTGATAATCGTCCGGAAATACTGACTGGCATTCATCGGCACGCAGC
>1811498|reference Msp|length 51|copies 1
AATTGATAGTCAAACATCTTTGGGCAAAACCCCTTTTGGGGTAGCACAGCT
>1811498|reference Msp|length 49|copies 3
AATTGATCCGTATTGCCAAGGAAAAAGGCTTACCGGTGACCTGTGATGT
>1811498|reference Msp|length 44|copies 4
AATTGATGCCTATCCGGGGCAGCTTTCCGGTGGACAGCAGCAAC
>1811498|reference Msp|length 45|copies 1
AATTGATGCCTATCCGGGGCAGCTTTCCGGTGGACAGCAGCAACG
>1811498|reference Msp|length 37|copies 1
AATTGATGCTAAGCCAGGGAATGATCGCTCACCACTA
>1811498|reference Msp|length 37|copies 1
AATTGATGGTAAGCCAGGGAATGATCGCTCACCACTA
>1811498|reference Msp|length 42|copies 1
AATTGCACAGCGTCATGCCAAGTTAAAGCAAATCGAAGCTCA
>1811498|reference Msp|length 44|copies 1
AATTGCACCAGCGCCCGGGGAGACACTAATGACCCAGCAGGCCA
>1811498|reference Msp|length 49|copies 1
AATTGCAGCAAGGCTTCGACGCCCTTATTTTCCCGGTCATAGGCAGAGG
>1811498|reference Msp|length 43|copies 1
AATTGCAGCCAGCCTAGACCTTCTTCACTCCAGTATTGTTCGG
>1811498|reference Msp|length 34|copies 5
AATTGCAGCGATTACCGGTTTGAGCCGTGCAGAA
>1811498|reference Msp|length 40|copies 4
AATTGCAGCGATTACCGGTTTGAGCCGTGCAGAACTGTAT
>1811498|reference Msp|length 31|copies 1
AATTGCATCTTCGGCCGGCCTGAATTTTCAG
>1811498|reference Msp|length 40|copies 8
AATTGCATGATTGGTTTAAATATAAAGTATTTACCGACTA
>1811498|reference Msp|length 39|copies 1
AATTGCATGGTGTACTGTTCAAGCAGCTGGAACAGCTCT
>1811498|reference Msp|length 32|copies 1
AATTGCCAATGGCACCTGATCTTCCGGCATAT
>1811498|reference Msp|length 40|copies 2
AATTGCCAATGGCACCTGATCTTCCGGCATATGAATGCCT
>1811498|reference Msp|length 63|copies 1
AATTGCCCCGGGCAATTTTTGGCTCAATCTTGGAAATGATTTAAATACTGGTAAGAACAAAGT
>1811498|reference Msp|length 48|copies 1
AATTGCCGCCAAGATAGCAGCCAGAATGATTCCGGCAATCCATGGATT
>1811498|reference Msp|length 66|copies 30
AATTGCCGCCTGATTACCTGGCCGATTCTGAAAATTTCGGAAAATACAATTCATTGTATTAATGGT
>1811498|reference Msp|length 46|copies 3
AATTGCCTCGGCAGGCAAACCTACCGATTGCAAGACCATAATCATA
>1811498|reference Msp|length 32|copies 2
AATTGCCTGCAATACCGGTGAACATCCGGCAG
>1811498|reference Msp|length 54|copies 1
AATTGCCTGCAATACCGGTGAACATCCGGCAGTCGGTCAACATTGCGGTATTCA
>1811498|reference Msp|length 29|copies 1
AATTGCGGATTCACCGGTTTTTCCTCGGT
>1811498|reference Msp|length 30|copies 3
AATTGCGGATTCACCGGTTTTTCCTCGGTA
>1811498|reference Msp|length 40|copies 1
AATTGCGTGAACGCATGAATATTCCGGTATTCCATGATGA
>1811498|reference Msp|length 34|copies 4
AATTGCTGAAGGTGAAGTGCTGCAACTGCAATCC
>1811498|reference Msp|length 39|copies 3
AATTGCTGAAGGTGAAGTGCTGCAACTGCAATCCCAGCA
>1811498|reference Msp|length 34|copies 6
AATTGCTGCTACGTCATGCGCAGCAATATCTTCT
>1811498|reference Msp|length 39|copies 2
AATTGCTTGCTAACCGCGGCTGGCATGGTTGGTAAATAT
>1811498|reference Msp|length 29|copies 1
AATTGCTTTGGATTTATCAGTATTGCGCA
>1811498|reference Msp|length 31|copies 1
AATTGGAATCATACCGGCAGCAATAGCGGTC
>1811498|reference Msp|length 51|copies 4
AATTGGACAAAAACCGGCAGACAATAAACGGACATTTGGTTATCAGCGCTT
>1811498|reference Msp|length 30|copies 1
AATTGGACATGTACCGGTGTACCTGCTGCC
>1811498|reference Msp|length 31|copies 1
AATTGGACATGTACCGGTGTACCTGCTGCCG
>1811498|reference Msp|length 34|copies 1
AATTGGACATGTACCGGTGTACCTGCTGCCGTCT
>1811498|reference Msp|length 30|copies 1
AATTGGACGTAGGCCGGTATCTTCCGCACC
>1811498|reference Msp|length 55|copies 1
AATTGGACGTAGGCCGGTATCTTCCGCACCCATCACCACACAAACCCCGGTACCG
>1811498|reference Msp|length 45|copies 1
AATTGGCACCATGTTCGGATAGGCTCTGCTCGGTAATTTCTAGTT
>1811498|reference Msp|length 14|copies 1
AATTGGCCAGATCA
>1811498|reference Msp|length 44|copies 2
AATTGGCCAGATCACCAGTTTCAGACACTTCCATGGCTCCCAAA
>1811498|reference Msp|length 47|copies 2
AATTGGCCATCATGGCAATATCGGCCGCCAAATCCAGATCGGCATCT
>1811498|reference Msp|length 55|copies 1
AATTGGCCCACTAATTGGTGCAGGTGTCATTAACGGGGTAAAAACCTATTTCACC
>1811498|reference Msp|length 45|copies 1
AATTGGGAACCAACCTTTCAGTTGATTTACGTGCACTATCCATGG
>1811498|reference Msp|length 30|copies 6
AATTGGGTTATCGCCGGATGTGGCTGGCAG
>1811498|reference Msp|length 31|copies 1
AATTGGGTTATCGCCGGATGTGGCTGGCAGA
>1811498|reference Msp|length 43|copies 5
AATTGGGTTATCGCCGGATGTGGCTGGCAGAACATCATAATAT
>1811498|reference Msp|length 32|copies 4
AATTGGTAATCGGGTGCGCATTCATGCCAATA
>1811498|reference Msp|length 30|copies 1
AATTGGTACAATTCCGGCAGCCACGGCAGA
>1811498|reference Msp|length 41|copies 2
AATTGGTACAATTCCGGCAGCCACGGCAGAAGCGGAACCAC
>1811498|reference Msp|length 52|copies 4
AATTGGTGACTATACTGCGATGATCGGTGACCCAACCGGAAAAAGTGCTACA
>1811498|reference Msp|length 45|copies 3
AATTGGTGCGCTATGTGCATCTGGGCACCGGTAATTATCATGCCG
>1811498|reference Msp|length 30|copies 2
AATTGGTGGTGGCCCGGGCGGCTACGAAGC
>1811498|reference Msp|length 31|copies 1
AATTGGTGGTGGCCCGGGCGGCTACGAAGCA
>1811498|reference Msp|length 52|copies 1
AATTGGTGGTGGCCCGGGCGGCTACGAAGCAGCAATTCGTGCAGCTCAACTT
>1811498|reference Msp|length 30|copies 13
AATTGTAACTGTTCCGGATTAAAATCCCCA
>1811498|reference Msp|length 51|copies 1
AATTGTAATGCGTTGGAAAATCTTCAAAGATCACCGGTGCGCCACTGTTCG
>1811498|reference Msp|length 41|copies 9
AATTGTACAAAGCATGTTACCTGTACCAGAGCAAGTGAACT
>1811498|reference Msp|length 52|copies 1
AATTGTACTGCTTGATCAAAACCTGTGTTTAAGTTATTCCAATCCCATTGCG
>1811498|reference Msp|length 44|copies 2
AATTGTATTTATTGCCGCCTTTTAAGTTGCTGGCAGAACCAACT
>1811498|reference Msp|length 43|copies 2
AATTGTCGAAGGCAGCTTGCGCAAAGCCGGTCTGTGGGAAGAA
>1811498|reference Msp|length 44|copies 2
AATTGTCGAAGGCAGCTTGCGCAAAGCCGGTCTGTGGGAAGAAG
>1811498|reference Msp|length 47|copies 1
AATTGTCGAGCTGGCCGGAAAAACATTGGGCATTGTGGGTTATGGCG
>1811498|reference Msp|length 38|copies 1
AATTGTTCACCCGTCTGGTCAATATCGGCGACGCTAAA
>1811498|reference Msp|length 39|copies 1
AATTGTTGCAATCGGTTCAGATCAGGGGCAACCACATAG
>1811498|reference Msp|length 49|copies 1
AATTGTTGCACCCACATCGCTGATGCATAACTGGTTCAAAGAAGCGGAA
>1811498|reference Msp|length 46|copies 1
AATTGTTGTGGGCGTAATTCCGCGCTAGAAATGGCAATCCCGAAAC
>1811498|reference Msp|length 31|copies 1
AATTTAAAAAAGACCCGGGGCCAGAAAAATG
>1811498|reference Msp|length 60|copies 1
AATTTAAAAAAGACCCGGGGCCAGAAAAATGCCAAAAGTCTGGTGATTCTGGTGAATGGC
>1811498|reference Msp|length 24|copies 1
AATTTAATTCTAAAAGATCCGCCA
>1811498|reference Msp|length 43|copies 1
AATTTACAAGCATAAACACACAAAAAACCGGTACACAGACAAG
>1811498|reference Msp|length 44|copies 17
AATTTACAAGCATAAACACACAAAAAACCGGTACACAGACAAGG
>1811498|reference Msp|length 31|copies 1
AATTTACAGCTTTGCCGGTCTAGGCTCCAAA
>1811498|reference Msp|length 47|copies 1
AATTTACGACGTGCATGGGCCATGCAGCCCACCTCAATGACCTGGCC
>1811498|reference Msp|length 46|copies 1
AATTTACTACAACAAGAGCTTAGAAGAGCTTTCAATTGCACAAATG
>1811498|reference Msp|length 47|copies 1
AATTTACTACAACAAGAGCTTAGAAGAGCTTTCAATTGCACAAATGG
>1811498|reference Msp|length 50|copies 3
AATTTATATTTAGCCGGGCAGACATTTTATATATTCAATGGTTATCGAGC
>1811498|reference Msp|length 43|copies 2
AATTTATCCCTTACCCATCAATTTGACGTCATTATTGTGGGCA
>1811498|reference Msp|length 31|copies 1
AATTTATCTCTCGCCCGGGCCGTTTTGATAT
>1811498|reference Msp|length 41|copies 1
AATTTCAACTAGGTCAACAGAAATCGCCTGATTCACTGATG
>1811498|reference Msp|length 43|copies 1
AATTTCAACTAGGTCAACAGAAATCGCCTGATTCACTGATGCT
>1811498|reference Msp|length 30|copies 4
AATTTCACCACTGCCGGTAACCACATTAAA
>1811498|reference Msp|length 42|copies 1
AATTTCACCACTGCCGGTAACCACATTAAAGACACCATGCGG
>1811498|reference Msp|length 43|copies 12
AATTTCACCACTGCCGGTAACCACATTAAAGACACCATGCGGC
>1811498|reference Msp|length 46|copies 2
AATTTCACCGGTTTTGACATCTACCGCAATCGCAGTCGCTGAACGG
>1811498|reference Msp|length 60|copies 5
AATTTCAGCAATTTCCGCAGCTACCGCTTCTTTGACTTTATCTGAACAACCTAGCGGGTT
>1811498|reference Msp|length 51|copies 1
AATTTCAGCGGATCTTTGGCTATAAATTCCTGACCCAATTCTGTTTGTACC
>1811498|reference Msp|length 51|copies 1
AATTTCAGTAATGATGTTCGGATCACCAATTTGCAGGGTAAAACCATGTTC
>1811498|reference Msp|length 35|copies 1
AATTTCATTGTCATCCGGCAAAGTCAGTGCCATCA
>1811498|reference Msp|length 44|copies 1
AATTTCATTGTCATCCGGCAAAGTCAGTGCCATCAGCTCATCCC
>1811498|reference Msp|length 45|copies 3
AATTTCATTGTCATCCGGCAAAGTCAGTGCCATCAGCTCATCCCG
>1811498|reference Msp|length 57|copies 2
AATTTCCAAAACTTCAGAACGTGCTTCGACATTTTCAATTCGGGTAGCGACCAATAG
>1811498|reference Msp|length 42|copies 1
AATTTCCAAACCAAGTTGCTGTGACCAGTGTTGCGACCATGC
>1811498|reference Msp|length 54|copies 3
AATTTCCACGCCATTTTCGATTGCGACAGAAAAGTGCAGCTCGACTTTAGAACC
>1811498|reference Msp|length 31|copies 1
AATTTCCGAATAGCCCGGTACCAGAATACGG
>1811498|reference Msp|length 46|copies 1
AATTTCCGAATAGCCCGGTACCAGAATACGGCAAGCTGTTGCACCT
>1811498|reference Msp|length 31|copies 2
AATTTCCGACATGACCGGTACGGCTTCAATC
>1811498|reference Msp|length 50|copies 1
AATTTCCGGAATTGCCAATACTTATAAAGAAGCCGGTTGGGATGCTGTCG
>1811498|reference Msp|length 39|copies 3
AATTTCCGGGTGGTTTGCAAGCGCTTGTAACCAACGCAC
>1811498|reference Msp|length 30|copies 1
AATTTCGATGTACCCGGCTTACGGCGGTCC
>1811498|reference Msp|length 42|copies 24
AATTTCGCCTCAATCCTGCAATATCGACGGGGTTTGACATCA
>1811498|reference Msp|length 51|copies 2
AATTTCGCGACTTGCAAGCCATGACTTTGACTGGCCGGGCCATGTTGCACC
>1811498|reference Msp|length 30|copies 1
AATTTCGGCTTAACCGGTTGACCATTCACC
>1811498|reference Msp|length 44|copies 28
AATTTCTAAAAATATGATTGGCACTTTCTGGCATGGTCTGAATG
>1811498|reference Msp|length 30|copies 4
AATTTCTATCCTGCCGGGTTGAATCCCTGT
>1811498|reference Msp|length 38|copies 3
AATTTCTATTTATTGTTGCGCCGGTGATGGATGTGCAG
>1811498|reference Msp|length 30|copies 2
AATTTCTCAATGACCGGATGCGTTACTATG
>1811498|reference Msp|length 31|copies 1
AATTTCTCAATGACCGGATGCGTTACTATGC
>1811498|reference Msp|length 54|copies 1
AATTTCTGCAGTAATGGTACGAATTACCATACCGACATTAAGTTGTTGCACAAA
[truncated: 11,454,445 more chars]
