# Supplementary material for: Genome-wide identification of 5-methylcytosine sites in bacterial genomes by high-throughput sequencing of MspJI restriction fragments
Source: PLoS One. 2021 May 11;16(5):e0247541. doi: 10.1371/journal.pone.0247541 (PMC8112702; doi:10.1371/journal.pone.0247541)
Supplement: S3 Dataset — (GZ) [file pone.0247541.s005.gz › Data_set_3/Sul_denitrificans_1879549_MspJI_processed.fasta]

>1879549|reference Sulfurimonas_denitrificans_DSM_1251_CP000153|length 45|copies 1
AAAAAAACCTCTTTTAATCAGCGTTGATCAAGAGGGTGGACGAGT
>1879549|reference Sulfurimonas_denitrificans_DSM_1251_CP000153|length 59|copies 2
AAAAAAACGGGAATGAAAAAGAGATAAACCTTGAAGATATTCAAGTAGGAGATAAACTT
>1879549|reference Sulfurimonas_denitrificans_DSM_1251_CP000153|length 48|copies 1
AAAAAAATCACAATTATAGGTGCTATAACTCCAAAGTACAAATCAGCC
>1879549|reference Sulfurimonas_denitrificans_DSM_1251_CP000153|length 53|copies 1
AAAAAAATCTATCCTGCTGCTTAAAAAATTATTCAAATTTATTACACTCTTTG
>1879549|reference Sulfurimonas_denitrificans_DSM_1251_CP000153|length 55|copies 1
AAAAAAATTGAAGTAAGGAAAATTACAGATGAGAAGAAGAAAAGCTCCCGTTCGT
>1879549|reference Sulfurimonas_denitrificans_DSM_1251_CP000153|length 58|copies 1
AAAAAACATGCTCAAAATGTGTCATCAAGTCAAGAATAGGGTTTGGAACAGTTTTTCC
>1879549|reference Sulfurimonas_denitrificans_DSM_1251_CP000153|length 39|copies 1
AAAAAACCAGATAAGATTTGCACTAGCGACAAAAGAGAG
>1879549|reference Sulfurimonas_denitrificans_DSM_1251_CP000153|length 44|copies 1
AAAAAACTATCGCTCTTGCTCTTAGAACTAGATATAGAAGAATG
>1879549|reference Sulfurimonas_denitrificans_DSM_1251_CP000153|length 67|copies 1
AAAAAACTCGATGATGATTATGCTCCAGACAAAACGTTTTGCCCATTACCGGTGGATTCTTCCCAAC
>1879549|reference Sulfurimonas_denitrificans_DSM_1251_CP000153|length 52|copies 1
AAAAAACTTAAAAGAGTTTTCAACATCAGCTGACCGTTTTGAGGGAGCCAAC
>1879549|reference Sulfurimonas_denitrificans_DSM_1251_CP000153|length 53|copies 1
AAAAAACTTGAGCCTGAGGGGATAAGTATAAAAGAGTATCATGAGGTAAATCA
>1879549|reference Sulfurimonas_denitrificans_DSM_1251_CP000153|length 45|copies 1
AAAAAACTTTAGGCGTAAACTTAGAGTATAACGAGGTTGACACAT
>1879549|reference Sulfurimonas_denitrificans_DSM_1251_CP000153|length 38|copies 1
AAAAAAGAGAGTATAGTTGATCTTATAATTCTCAATAA
>1879549|reference Sulfurimonas_denitrificans_DSM_1251_CP000153|length 41|copies 1
AAAAAAGAGTATGATAGCACTGATCCAAGCTAAATATTTCA
>1879549|reference Sulfurimonas_denitrificans_DSM_1251_CP000153|length 50|copies 2
AAAAAAGATACTCTCTGAGCGTAAAAAACTCACTTGGATCATGCAAGACG
>1879549|reference Sulfurimonas_denitrificans_DSM_1251_CP000153|length 56|copies 17
AAAAAAGATACTCTCTGAGCGTAAAAAACTCACTTGGATCATGCAAGACGCCAATA
>1879549|reference Sulfurimonas_denitrificans_DSM_1251_CP000153|length 32|copies 1
AAAAAAGATATATACCAGGAACTGATGAGTTT
>1879549|reference Sulfurimonas_denitrificans_DSM_1251_CP000153|length 45|copies 6
AAAAAAGCAAGAGAGCTAACTCGTAGAAAAGACTCTATGAGTGTT
>1879549|reference Sulfurimonas_denitrificans_DSM_1251_CP000153|length 47|copies 1
AAAAAAGCTGTCGCACTTGTAAATAAAGATCTTGGCAAATTAGATGC
>1879549|reference Sulfurimonas_denitrificans_DSM_1251_CP000153|length 51|copies 1
AAAAAAGGGGTTTTAAAAGAGAGGCTATTAGATCTAGGACCTACTTCAAAG
>1879549|reference Sulfurimonas_denitrificans_DSM_1251_CP000153|length 39|copies 1
AAAAAAGGTAGCACTCATTCCGCTAGAAGTTGCCAGAGC
>1879549|reference Sulfurimonas_denitrificans_DSM_1251_CP000153|length 59|copies 1
AAAAAAGTAAAAAACTATCACCAAAAATGAATTCTTTAAATACCCAGCACTCAAAGAGC
>1879549|reference Sulfurimonas_denitrificans_DSM_1251_CP000153|length 44|copies 2
AAAAAATAGCCTTGAATCTCCTTATCCTGCATCAAATCAAGGAA
>1879549|reference Sulfurimonas_denitrificans_DSM_1251_CP000153|length 43|copies 1
AAAAAATAGTTTAGGTGTAGTTTTAGGGCTTAGTGCTTTAATG
>1879549|reference Sulfurimonas_denitrificans_DSM_1251_CP000153|length 47|copies 1
AAAAAATCACAATTATAGGTGCTATAACTCCAAAGTACAAATCAGCC
>1879549|reference Sulfurimonas_denitrificans_DSM_1251_CP000153|length 42|copies 1
AAAAAATGCGTTATAAAGGTGTTGTGTGTGAGAAGTGTGGTG
>1879549|reference Sulfurimonas_denitrificans_DSM_1251_CP000153|length 37|copies 1
AAAAAATGGTTATAACCTCTACTTAGCAGCAAGAGAG
>1879549|reference Sulfurimonas_denitrificans_DSM_1251_CP000153|length 54|copies 1
AAAAAATTGAAGTAAGGAAAATTACAGATGAGAAGAAGAAAAGCTCCCGTTCGT
>1879549|reference Sulfurimonas_denitrificans_DSM_1251_CP000153|length 12|copies 1
AAAAACAAAAAC
>1879549|reference Sulfurimonas_denitrificans_DSM_1251_CP000153|length 21|copies 1
AAAAACAAAACAACAGATGTT
>1879549|reference Sulfurimonas_denitrificans_DSM_1251_CP000153|length 46|copies 1
AAAAACAAAACAACAGATGTTGAATCTTTAGTTGAGAGATATGAAG
>1879549|reference Sulfurimonas_denitrificans_DSM_1251_CP000153|length 55|copies 1
AAAAACACCGCTTAATATCTCAACTTTGTCATCCTCTTTTCTTGCTGTTTCAAAC
>1879549|reference Sulfurimonas_denitrificans_DSM_1251_CP000153|length 39|copies 1
AAAAACATATATGCCAACCATGAAAGATAGATACTCAAG
>1879549|reference Sulfurimonas_denitrificans_DSM_1251_CP000153|length 44|copies 2
AAAAACATGATTACAGGTGCTGCACAAATGGATGGTGCTATTTT
>1879549|reference Sulfurimonas_denitrificans_DSM_1251_CP000153|length 44|copies 1
AAAAACCACTCAAAAGTACTAAAATGAAAAAACTATTTCTAATC
>1879549|reference Sulfurimonas_denitrificans_DSM_1251_CP000153|length 46|copies 1
AAAAACGATGATACAAAATAGAGAAGTAACTAGTCTGGACCTTACT
>1879549|reference Sulfurimonas_denitrificans_DSM_1251_CP000153|length 31|copies 3
AAAAACGCAAAGACCTGGAGTTTGTAATGCA
>1879549|reference Sulfurimonas_denitrificans_DSM_1251_CP000153|length 45|copies 1
AAAAACTACAACATCTGCGTCAGGTGACATGTAAAATGGAATGTG
>1879549|reference Sulfurimonas_denitrificans_DSM_1251_CP000153|length 54|copies 1
AAAAACTATAATAACTCTGTTTTTATCTTTATTACCACTTTTTTTATCAGCTCT
>1879549|reference Sulfurimonas_denitrificans_DSM_1251_CP000153|length 39|copies 1
AAAAACTGATATAGAAGTAGATACACTTGCTAAAGTCAC
>1879549|reference Sulfurimonas_denitrificans_DSM_1251_CP000153|length 37|copies 3
AAAAAGAAGAGTGTCATGAGTGTTACATGTAAAGAAC
>1879549|reference Sulfurimonas_denitrificans_DSM_1251_CP000153|length 47|copies 2
AAAAAGAATCATGATACCACCAACAATCATCATGATTTTTGCATTAC
>1879549|reference Sulfurimonas_denitrificans_DSM_1251_CP000153|length 50|copies 1
AAAAAGAGAGATATGGCAAAGTAAGACTCTTTGGTTCAGTTGGATTTATC
>1879549|reference Sulfurimonas_denitrificans_DSM_1251_CP000153|length 45|copies 2
AAAAAGAGAGGGGATTACAAATATCAAGACCCATCTTATAGGCTG
>1879549|reference Sulfurimonas_denitrificans_DSM_1251_CP000153|length 37|copies 2
AAAAAGAGAGTATAGTTGATCTTATAATTCTCAATAA
>1879549|reference Sulfurimonas_denitrificans_DSM_1251_CP000153|length 42|copies 1
AAAAAGAGTACTTCAGTTGCTCCACAAGCTGCAGAAATGCCG
>1879549|reference Sulfurimonas_denitrificans_DSM_1251_CP000153|length 40|copies 1
AAAAAGAGTATGATAGCACTGATCCAAGCTAAATATTTCA
>1879549|reference Sulfurimonas_denitrificans_DSM_1251_CP000153|length 36|copies 1
AAAAAGAGTTAAGCGTTCTCTTCATCACTCACGACT
>1879549|reference Sulfurimonas_denitrificans_DSM_1251_CP000153|length 55|copies 1
AAAAAGATACTCTCTGAGCGTAAAAAACTCACTTGGATCATGCAAGACGCCAATA
>1879549|reference Sulfurimonas_denitrificans_DSM_1251_CP000153|length 39|copies 1
AAAAAGATATCCAGAAATGATCTTTGCCCTTGTGGAAGT
>1879549|reference Sulfurimonas_denitrificans_DSM_1251_CP000153|length 44|copies 2
AAAAAGATGGTACGCCAATAGATTTGGCAACAGCATTTGAGGCT
>1879549|reference Sulfurimonas_denitrificans_DSM_1251_CP000153|length 40|copies 1
AAAAAGCAAAAAGACGCGTTGAGCTAGGTAAAAACGTTGT
>1879549|reference Sulfurimonas_denitrificans_DSM_1251_CP000153|length 44|copies 13
AAAAAGCAAGAGAGCTAACTCGTAGAAAAGACTCTATGAGTGTT
>1879549|reference Sulfurimonas_denitrificans_DSM_1251_CP000153|length 39|copies 7
AAAAAGCTACCATGTGCTGCTAAGCCAAGTGCTCCAGCA
>1879549|reference Sulfurimonas_denitrificans_DSM_1251_CP000153|length 41|copies 1
AAAAAGCTGATGCAATTGCAGAGGCGTGTGACGATATGTTA
>1879549|reference Sulfurimonas_denitrificans_DSM_1251_CP000153|length 45|copies 1
AAAAAGCTTATAGATGTAGCTTGTATTGCAGGTGTTGATGCTGTT
>1879549|reference Sulfurimonas_denitrificans_DSM_1251_CP000153|length 53|copies 1
AAAAAGGAGGAAAGCATTGCAGCTTGAAGTCCCATACTAATCGAATCTGAGTT
>1879549|reference Sulfurimonas_denitrificans_DSM_1251_CP000153|length 16|copies 1
AAAAAGTCTATAGTAG
>1879549|reference Sulfurimonas_denitrificans_DSM_1251_CP000153|length 45|copies 1
AAAAAGTGATATCTTCGAGTGTGCAGATTTGACTGACTGATTTGA
>1879549|reference Sulfurimonas_denitrificans_DSM_1251_CP000153|length 48|copies 1
AAAAATAAACACAAATTAAATCTATAAAGCACTTAGTCCTCTCAAGTG
>1879549|reference Sulfurimonas_denitrificans_DSM_1251_CP000153|length 46|copies 1
AAAAATAACTATTTTGTCTTCAGCTCCAGCAAGTATAAAACCCTTA
>1879549|reference Sulfurimonas_denitrificans_DSM_1251_CP000153|length 49|copies 1
AAAAATAGATTATAACTCCACTAATATCTGCTATGGATGTAACAAGCGG
>1879549|reference Sulfurimonas_denitrificans_DSM_1251_CP000153|length 47|copies 1
AAAAATAGTTTAGGTGTAGTTTTAGGGCTTAGTGCTTTAATGGCATT
>1879549|reference Sulfurimonas_denitrificans_DSM_1251_CP000153|length 50|copies 1
AAAAATATAGTGATATTGCTACATTAAACTCTTGTGGAACAAGCAACTCT
>1879549|reference Sulfurimonas_denitrificans_DSM_1251_CP000153|length 31|copies 1
AAAAATATCTACAAGTCCAACAGCTTGGTCA
>1879549|reference Sulfurimonas_denitrificans_DSM_1251_CP000153|length 47|copies 1
AAAAATATTATGCGTTTCCTATCTCTGAGGATGAACTAAGTATAACT
>1879549|reference Sulfurimonas_denitrificans_DSM_1251_CP000153|length 49|copies 1
AAAAATATTCATAAAAATCCTAATCCATTGAAATAATCGGAACATATAT
>1879549|reference Sulfurimonas_denitrificans_DSM_1251_CP000153|length 46|copies 1
AAAAATATTCGTAAAAATGCCCAGTATTTAAGCCCAACAAGAGACC
>1879549|reference Sulfurimonas_denitrificans_DSM_1251_CP000153|length 46|copies 1
AAAAATATTTAGGCTATTTGAGATTAAGACAAGTAAAATTTGACTA
>1879549|reference Sulfurimonas_denitrificans_DSM_1251_CP000153|length 40|copies 2
AAAAATCAACCCTTCTCTATCAGAAACTACAACTGATATA
>1879549|reference Sulfurimonas_denitrificans_DSM_1251_CP000153|length 48|copies 1
AAAAATCCAGCAACATTGATAACTAAAAGATAGTTAAAAATTTTATTT
>1879549|reference Sulfurimonas_denitrificans_DSM_1251_CP000153|length 52|copies 5
AAAAATCCCTCTTCTATCTCAGAATCAAGGCTCTTCGCGCTTAGATAAATAA
>1879549|reference Sulfurimonas_denitrificans_DSM_1251_CP000153|length 32|copies 1
AAAAATCGCTCATACCTGGTAAAATAGTCTCA
>1879549|reference Sulfurimonas_denitrificans_DSM_1251_CP000153|length 33|copies 1
AAAAATCGCTCATACCTGGTAAAATAGTCTCAC
>1879549|reference Sulfurimonas_denitrificans_DSM_1251_CP000153|length 31|copies 1
AAAAATCTAAATTCCAGGCAGAACTTTCTGC
>1879549|reference Sulfurimonas_denitrificans_DSM_1251_CP000153|length 50|copies 1
AAAAATCTTCCTGCTAAACAACTAAAGATAGATCAAACTTTTGTAAGAGA
>1879549|reference Sulfurimonas_denitrificans_DSM_1251_CP000153|length 39|copies 1
AAAAATGCTCCCATTGATGCAGCTTGACCAACACATATA
>1879549|reference Sulfurimonas_denitrificans_DSM_1251_CP000153|length 66|copies 14
AAAAATGCTGAACTTATTTTAGGAATTTTCCCTATTACAAAACTCCGAACCGCACAATTTTTATCG
>1879549|reference Sulfurimonas_denitrificans_DSM_1251_CP000153|length 54|copies 1
AAAAATGGTATCTTTATAATATGGCTCTTTCTTTGCCATCTCAATTAATCTCCC
>1879549|reference Sulfurimonas_denitrificans_DSM_1251_CP000153|length 53|copies 1
AAAAATTATAGAAGATTAAGGATTAATGCTTTTTAGAATCTTTTTGTAACTCA
>1879549|reference Sulfurimonas_denitrificans_DSM_1251_CP000153|length 52|copies 1
AAAAATTATTCTACTACAGCCTTGCCAATTCCACGCATGCTCTCTGTAATGT
>1879549|reference Sulfurimonas_denitrificans_DSM_1251_CP000153|length 48|copies 1
AAAAATTCATGGTCTTGATCATCGCTTCTATTTTGTTGTTTTGCAACT
>1879549|reference Sulfurimonas_denitrificans_DSM_1251_CP000153|length 45|copies 1
AAAAATTGATTAAGATGCCCAAGATAAGGCTTAAATGAAGATATG
>1879549|reference Sulfurimonas_denitrificans_DSM_1251_CP000153|length 52|copies 1
AAAAATTTGCTTCTTTGCCTTTAACACTTCTTGTACAAATCACCGCAGAGGT
>1879549|reference Sulfurimonas_denitrificans_DSM_1251_CP000153|length 46|copies 1
AAAACAAAAATGGCTAAATCAAACCTTAGACTTGTTGTATCTATTG
>1879549|reference Sulfurimonas_denitrificans_DSM_1251_CP000153|length 45|copies 3
AAAACAAAACAACAGATGTTGAATCTTTAGTTGAGAGATATGAAG
>1879549|reference Sulfurimonas_denitrificans_DSM_1251_CP000153|length 51|copies 3
AAAACAACTATAGGCAAAAATAATCATATTTTTTCACATGCAGTTATTGGC
>1879549|reference Sulfurimonas_denitrificans_DSM_1251_CP000153|length 58|copies 1
AAAACAATTTTTTCAAGATCAATTAGCTCCAATTGCAGTTTATGCAAAATTAAAAACT
>1879549|reference Sulfurimonas_denitrificans_DSM_1251_CP000153|length 54|copies 5
AAAACACCGCTTAATATCTCAACTTTGTCATCCTCTTTTCTTGCTGTTTCAAAC
>1879549|reference Sulfurimonas_denitrificans_DSM_1251_CP000153|length 15|copies 2
AAAACAGATTGGAAA
>1879549|reference Sulfurimonas_denitrificans_DSM_1251_CP000153|length 16|copies 1
AAAACAGATTGGAAAA
>1879549|reference Sulfurimonas_denitrificans_DSM_1251_CP000153|length 48|copies 1
AAAACAGTACTTCGATGGGCTTAAGATGAGCAAGCAAGAGATTAAAGA
>1879549|reference Sulfurimonas_denitrificans_DSM_1251_CP000153|length 40|copies 47
AAAACAGTTCGATGGACCAGCTGAAGAGTATTTTCCATAT
>1879549|reference Sulfurimonas_denitrificans_DSM_1251_CP000153|length 50|copies 1
AAAACATAACAATCGGAGACAACGTATTTCAAGGTCACTTTCCAGGTCAT
>1879549|reference Sulfurimonas_denitrificans_DSM_1251_CP000153|length 52|copies 3
AAAACCACTGTTTTGGAGAGAGCCATCAACTCTGATTTCTGCTCCAAATTTA
>1879549|reference Sulfurimonas_denitrificans_DSM_1251_CP000153|length 31|copies 7
AAAACCATGCGTTCCTGGCATGAAGGGTTGC
>1879549|reference Sulfurimonas_denitrificans_DSM_1251_CP000153|length 32|copies 2
AAAACCATGCGTTCCTGGCATGAAGGGTTGCA
>1879549|reference Sulfurimonas_denitrificans_DSM_1251_CP000153|length 43|copies 1
AAAACCGCCTACGAGTAAATCGTGGTCTGGAATTACAGAAGCA
>1879549|reference Sulfurimonas_denitrificans_DSM_1251_CP000153|length 46|copies 1
AAAACCGTATCTTCCAGCGCCGCAAAGTGCAACATAGTTCCACTCA
>1879549|reference Sulfurimonas_denitrificans_DSM_1251_CP000153|length 46|copies 1
AAAACCTGAAAACTTATCAAAGAGCATACCTGCTCTTTTTGCTATC
>1879549|reference Sulfurimonas_denitrificans_DSM_1251_CP000153|length 46|copies 1
AAAACGATAAGTACCGTTTACTGAGTAACCTTGTCCATTCCAGTTG
>1879549|reference Sulfurimonas_denitrificans_DSM_1251_CP000153|length 33|copies 10
AAAACGCTATTGCAATGATAGATGAATTGCATG
>1879549|reference Sulfurimonas_denitrificans_DSM_1251_CP000153|length 50|copies 1
AAAACGCTTTTGATATATGGTAAGAACTATAAGCTGGAAGTGCCGAGAGA
>1879549|reference Sulfurimonas_denitrificans_DSM_1251_CP000153|length 59|copies 2
AAAACGGAAAAATCATTTAAGATAAATCCGCCAAGAACTATCCCACCAAAAAGTGAGAG
>1879549|reference Sulfurimonas_denitrificans_DSM_1251_CP000153|length 47|copies 2
AAAACGGAACATCGGCTTCTCCAGCAACTGCTTTTGCAAGAAGAGTT
>1879549|reference Sulfurimonas_denitrificans_DSM_1251_CP000153|length 34|copies 1
AAAACTAATAATAGATCAAGGTATTGAGGTTTTA
>1879549|reference Sulfurimonas_denitrificans_DSM_1251_CP000153|length 35|copies 1
AAAACTATGTCGATGTTCGCACTGTTACAGATATG
>1879549|reference Sulfurimonas_denitrificans_DSM_1251_CP000153|length 23|copies 1
AAAACTCCAGAAGCAATCGTTAG
>1879549|reference Sulfurimonas_denitrificans_DSM_1251_CP000153|length 54|copies 1
AAAACTGAGTGGATTCTAGCCTCAAGTTCTCTGGGATCGTAAGGCTTTGGAATA
>1879549|reference Sulfurimonas_denitrificans_DSM_1251_CP000153|length 38|copies 2
AAAACTGATATAGAAGTAGATACACTTGCTAAAGTCAC
>1879549|reference Sulfurimonas_denitrificans_DSM_1251_CP000153|length 9|copies 1
AAAACTTAA
>1879549|reference Sulfurimonas_denitrificans_DSM_1251_CP000153|length 41|copies 1
AAAACTTAGCGTTAGCGTAGCAAACTGGACTCTGTTCAGGT
>1879549|reference Sulfurimonas_denitrificans_DSM_1251_CP000153|length 30|copies 1
AAAACTTATAACTCCTGGAATTATGTTTGA
>1879549|reference Sulfurimonas_denitrificans_DSM_1251_CP000153|length 45|copies 1
AAAACTTATCACAGTTGCTGGTAAGAATGATTCAAATGCTCATAA
>1879549|reference Sulfurimonas_denitrificans_DSM_1251_CP000153|length 37|copies 3
AAAACTTCACCGTGCAGGATCTTGTGGACTTGTAACT
>1879549|reference Sulfurimonas_denitrificans_DSM_1251_CP000153|length 44|copies 1
AAAACTTGAGAAACTCATAATGGAGGCAAAGCTAATTACTCTTG
>1879549|reference Sulfurimonas_denitrificans_DSM_1251_CP000153|length 31|copies 4
AAAACTTGAGTGCCCAGGAGTGGTAGATGCC
>1879549|reference Sulfurimonas_denitrificans_DSM_1251_CP000153|length 60|copies 1
AAAACTTTACAACCTCAGTTACTTTAGAGAGAATTTTATGAAGAAGTTTTGGGTTTGAGT
>1879549|reference Sulfurimonas_denitrificans_DSM_1251_CP000153|length 56|copies 2
AAAAGAAAAAGGCAATCCAATCGCTTATGTTGGTGATGTTGTTGGAACTGGAAGCT
>1879549|reference Sulfurimonas_denitrificans_DSM_1251_CP000153|length 42|copies 1
AAAAGAAACGTGATTTCCGTAAACTATGGATTATCCGTATCA
>1879549|reference Sulfurimonas_denitrificans_DSM_1251_CP000153|length 40|copies 1
AAAAGAAATATACAGAGATTAAATCTACTCAAATTTTCAG
>1879549|reference Sulfurimonas_denitrificans_DSM_1251_CP000153|length 49|copies 1
AAAAGAACAAGAGAGTTCGCAAGATTATACTCAAGATGTTGTTGAGATA
>1879549|reference Sulfurimonas_denitrificans_DSM_1251_CP000153|length 54|copies 1
AAAAGAAGCATACCTGAAACCCAAATCATCTCACGGCCTTTTTTATAAGAACCA
>1879549|reference Sulfurimonas_denitrificans_DSM_1251_CP000153|length 39|copies 1
AAAAGACAAGTACGCAAGAGTACATGCTGATTTTGAAAA
>1879549|reference Sulfurimonas_denitrificans_DSM_1251_CP000153|length 46|copies 10
AAAAGACATAGCTTTTGAAAATAGATTAAGACAAGAGTACCCAGCT
>1879549|reference Sulfurimonas_denitrificans_DSM_1251_CP000153|length 65|copies 1
AAAAGAGAAAAAAACACAACTTTTTACTCTTAAAATAAAAAGACAGATGATGCAACTACAAGACA
>1879549|reference Sulfurimonas_denitrificans_DSM_1251_CP000153|length 43|copies 1
AAAAGAGAAGTTTGCAGAGGACATTTTGCTTATGTATCTAGTT
>1879549|reference Sulfurimonas_denitrificans_DSM_1251_CP000153|length 38|copies 1
AAAAGAGAATAGTATCAAAGATACAAATGAAGATGACC
>1879549|reference Sulfurimonas_denitrificans_DSM_1251_CP000153|length 36|copies 2
AAAAGAGAGTATAGTTGATCTTATAATTCTCAATAA
>1879549|reference Sulfurimonas_denitrificans_DSM_1251_CP000153|length 48|copies 1
AAAAGAGAGTCATCTTCTTCATCATCTTCAATAGGTTGTTTTGGACAG
>1879549|reference Sulfurimonas_denitrificans_DSM_1251_CP000153|length 42|copies 1
AAAAGAGATATCCTCATATCTAGCTCCCATCTTTATAGTACT
>1879549|reference Sulfurimonas_denitrificans_DSM_1251_CP000153|length 53|copies 1
AAAAGAGATGGCTAAGAGCTTTAACTTTCCATGGCACATGAAATTTCTTGATG
>1879549|reference Sulfurimonas_denitrificans_DSM_1251_CP000153|length 48|copies 2
AAAAGAGATTTGCTCTAAACCACTCATTGCATGGAGTATTGAAGCTGG
>1879549|reference Sulfurimonas_denitrificans_DSM_1251_CP000153|length 46|copies 1
AAAAGAGCAATAAAGAGGTAAAAAGTGAGCAAGATTTAAGTAATAG
>1879549|reference Sulfurimonas_denitrificans_DSM_1251_CP000153|length 32|copies 1
AAAAGAGCAATGCTCAGATCAAATTGACTACC
>1879549|reference Sulfurimonas_denitrificans_DSM_1251_CP000153|length 36|copies 4
AAAAGAGCAATGCTCAGATCAAATTGACTACCCTCT
>1879549|reference Sulfurimonas_denitrificans_DSM_1251_CP000153|length 51|copies 16
AAAAGAGGCTTCAAAAAATAGCTTTGATATGGATCCAGAAAAGTTAGCAGA
>1879549|reference Sulfurimonas_denitrificans_DSM_1251_CP000153|length 34|copies 1
AAAAGAGGGATTGGTTCATGTATATTTTGAGTCT
>1879549|reference Sulfurimonas_denitrificans_DSM_1251_CP000153|length 38|copies 1
AAAAGAGGTACATGTAGTAAATGTTGGTGACACTATTA
>1879549|reference Sulfurimonas_denitrificans_DSM_1251_CP000153|length 31|copies 3
AAAAGAGGTAGGTCCAGGAGTTTATGATATA
>1879549|reference Sulfurimonas_denitrificans_DSM_1251_CP000153|length 48|copies 1
AAAAGAGTAGTTCATCAAGGTTATAGCTATTTGAAGAGATAAACTGCT
>1879549|reference Sulfurimonas_denitrificans_DSM_1251_CP000153|length 48|copies 1
AAAAGAGTCGGAGCAACGGGTGCTGATATTACATGTTTTAACTTCTCT
>1879549|reference Sulfurimonas_denitrificans_DSM_1251_CP000153|length 33|copies 1
AAAAGAGTTATCAGATAAACTGATGGATTTAGG
>1879549|reference Sulfurimonas_denitrificans_DSM_1251_CP000153|length 36|copies 2
AAAAGAGTTGAAGATAGATCAAAAATGCTCTTGTGG
>1879549|reference Sulfurimonas_denitrificans_DSM_1251_CP000153|length 37|copies 1
AAAAGAGTTGAAGATAGATCAAAAATGCTCTTGTGGA
>1879549|reference Sulfurimonas_denitrificans_DSM_1251_CP000153|length 54|copies 1
AAAAGATACTCTCTGAGCGTAAAAAACTCACTTGGATCATGCAAGACGCCAATA
>1879549|reference Sulfurimonas_denitrificans_DSM_1251_CP000153|length 56|copies 1
AAAAGATACTCTCTGAGCGTAAAAAACTCACTTGGATCATGCAAGACGCCAATAAA
>1879549|reference Sulfurimonas_denitrificans_DSM_1251_CP000153|length 30|copies 1
AAAAGATAGATTTCGCGGTAAAATTGGACT
>1879549|reference Sulfurimonas_denitrificans_DSM_1251_CP000153|length 47|copies 1
AAAAGATATAGGCTTGAGTGATGATATTAGCTTGATTCCGTTATCTG
>1879549|reference Sulfurimonas_denitrificans_DSM_1251_CP000153|length 51|copies 1
AAAAGATATTCAACTTGCAAATAAGAAAATATCAAATGAGCTCTTTATTAC
>1879549|reference Sulfurimonas_denitrificans_DSM_1251_CP000153|length 58|copies 1
AAAAGATATTTTTACAAAATGAAGTTAGAAAAAAAACAGCTATTTTACAAGAGCAAAA
>1879549|reference Sulfurimonas_denitrificans_DSM_1251_CP000153|length 50|copies 1
AAAAGATGAACTTAAATTTCAATGATGATTTTAACGGAGAACCTCTTATA
>1879549|reference Sulfurimonas_denitrificans_DSM_1251_CP000153|length 31|copies 1
AAAAGATGGTTGGTCGCGCATGTGGCATGAG
>1879549|reference Sulfurimonas_denitrificans_DSM_1251_CP000153|length 30|copies 2
AAAAGATGTACACCGCGCTTACGATAAAAA
>1879549|reference Sulfurimonas_denitrificans_DSM_1251_CP000153|length 52|copies 1
AAAAGATTACCATCGTTATCACATACCGACAAATTTAAAAGTTCTAAAGGTT
>1879549|reference Sulfurimonas_denitrificans_DSM_1251_CP000153|length 32|copies 4
AAAAGATTCGTACTCCCGGTCAAATCTGGGAA
>1879549|reference Sulfurimonas_denitrificans_DSM_1251_CP000153|length 33|copies 2
AAAAGATTCGTACTCCCGGTCAAATCTGGGAAA
>1879549|reference Sulfurimonas_denitrificans_DSM_1251_CP000153|length 36|copies 1
AAAAGATTCGTACTCCCGGTCAAATCTGGGAAACAG
>1879549|reference Sulfurimonas_denitrificans_DSM_1251_CP000153|length 36|copies 6
AAAAGATTTTAAACCAGATCCAAGCATTAAAGCTGA
>1879549|reference Sulfurimonas_denitrificans_DSM_1251_CP000153|length 37|copies 6
AAAAGATTTTAAACCAGATCCAAGCATTAAAGCTGAG
>1879549|reference Sulfurimonas_denitrificans_DSM_1251_CP000153|length 30|copies 3
AAAAGCAAAAAGACGCGTTGAGCTAGGTAA
>1879549|reference Sulfurimonas_denitrificans_DSM_1251_CP000153|length 43|copies 1
AAAAGCAAAATAGACAGCCAACATCCAGATAGATAGCTTTACA
>1879549|reference Sulfurimonas_denitrificans_DSM_1251_CP000153|length 43|copies 1
AAAAGCAAGAGAGCTAACTCGTAGAAAAGACTCTATGAGTGTT
>1879549|reference Sulfurimonas_denitrificans_DSM_1251_CP000153|length 43|copies 1
AAAAGCATTCAAAGCTCACCTGATGCAACTCTACAAAACGAAT
>1879549|reference Sulfurimonas_denitrificans_DSM_1251_CP000153|length 44|copies 1
AAAAGCCAGAGATTATATTTATTTGCACACCAAACAATCCAACT
>1879549|reference Sulfurimonas_denitrificans_DSM_1251_CP000153|length 23|copies 1
AAAAGCCAGGCAAGCGTAAAGCA
>1879549|reference Sulfurimonas_denitrificans_DSM_1251_CP000153|length 34|copies 1
AAAAGCCGCATGGCGATCATGCTGATGCGCTGAC
>1879549|reference Sulfurimonas_denitrificans_DSM_1251_CP000153|length 39|copies 1
AAAAGCGCATAGTGGTTCAAAGATTTTGATGAACAGCAT
>1879549|reference Sulfurimonas_denitrificans_DSM_1251_CP000153|length 12|copies 1
AAAAGCGCCAAC
>1879549|reference Sulfurimonas_denitrificans_DSM_1251_CP000153|length 31|copies 9
AAAAGCGCCAACTCCAGGGAGAATTAATTTA
>1879549|reference Sulfurimonas_denitrificans_DSM_1251_CP000153|length 49|copies 1
AAAAGCGGAGACAACGGTTGTGAGTTTTTGATGTACAAAGCTCCAATCC
>1879549|reference Sulfurimonas_denitrificans_DSM_1251_CP000153|length 48|copies 1
AAAAGCTAGTGTAATCAAGAGCATTGAAACACCTAAAATAATATACAT
>1879549|reference Sulfurimonas_denitrificans_DSM_1251_CP000153|length 9|copies 1
AAAAGCTAT
>1879549|reference Sulfurimonas_denitrificans_DSM_1251_CP000153|length 36|copies 1
AAAAGCTATAAATATGAAGCCAGATACTATTTCAGT
>1879549|reference Sulfurimonas_denitrificans_DSM_1251_CP000153|length 51|copies 4
AAAAGCTGAAAATCTTGGACTTGCTCAAATGACTGAAGTTCCTTTAGTTGT
>1879549|reference Sulfurimonas_denitrificans_DSM_1251_CP000153|length 46|copies 1
AAAAGCTGGATTTGAGTTAAGCATTACTCAACTGATAAGTGAAGCT
>1879549|reference Sulfurimonas_denitrificans_DSM_1251_CP000153|length 39|copies 1
AAAAGCTTACCTAACTCATTTATACGCACAAGCTTTATA
>1879549|reference Sulfurimonas_denitrificans_DSM_1251_CP000153|length 39|copies 1
AAAAGCTTCTGATCCACATCGTGCTGGTACTGCCCGATG
>1879549|reference Sulfurimonas_denitrificans_DSM_1251_CP000153|length 40|copies 1
AAAAGCTTCTGATCCACATCGTGCTGGTACTGCCCGATGC
>1879549|reference Sulfurimonas_denitrificans_DSM_1251_CP000153|length 46|copies 1
AAAAGCTTCTTGTATCCTTACAAAAGCACCGAGTGAAGTTGATGCG
>1879549|reference Sulfurimonas_denitrificans_DSM_1251_CP000153|length 38|copies 1
AAAAGCTTTACTTCTTTGACCCGGAACTCAAAGAGTAT
>1879549|reference Sulfurimonas_denitrificans_DSM_1251_CP000153|length 28|copies 1
AAAAGGACACCGCGCAATTGAGTCTATC
>1879549|reference Sulfurimonas_denitrificans_DSM_1251_CP000153|length 31|copies 20
AAAAGGACGAATCCCAGGGGTGAGTGTCATA
>1879549|reference Sulfurimonas_denitrificans_DSM_1251_CP000153|length 36|copies 1
AAAAGGACGAATCCCAGGGGTGAGTGTCATAAAATC
>1879549|reference Sulfurimonas_denitrificans_DSM_1251_CP000153|length 49|copies 1
AAAAGGATGCTCTTATAAAAGAGAGAGAAGATCAAAGAAAAGAGCAGGA
>1879549|reference Sulfurimonas_denitrificans_DSM_1251_CP000153|length 30|copies 1
AAAAGGGAACGATCAAGTTAGATTTGAGAT
>1879549|reference Sulfurimonas_denitrificans_DSM_1251_CP000153|length 40|copies 1
AAAAGGGAGCTATGAGAGAAATGCTCGCAACAAGGGCGCT
>1879549|reference Sulfurimonas_denitrificans_DSM_1251_CP000153|length 31|copies 1
AAAAGGGTATCGTCCCGGAGGGTACAACTAC
>1879549|reference Sulfurimonas_denitrificans_DSM_1251_CP000153|length 32|copies 1
AAAAGGGTATCGTCCCGGAGGGTACAACTACA
>1879549|reference Sulfurimonas_denitrificans_DSM_1251_CP000153|length 33|copies 1
AAAAGGGTATCGTCCCGGAGGGTACAACTACAG
>1879549|reference Sulfurimonas_denitrificans_DSM_1251_CP000153|length 31|copies 2
AAAAGGGTCCACTACGCGCCCTAAAAGAGAT
>1879549|reference Sulfurimonas_denitrificans_DSM_1251_CP000153|length 32|copies 1
AAAAGGGTCCACTACGCGCCCTAAAAGAGATG
>1879549|reference Sulfurimonas_denitrificans_DSM_1251_CP000153|length 47|copies 1
AAAAGGTGCAATCTCTAGAAGTTCTCCACCAGTTCCATGAATAGTTA
>1879549|reference Sulfurimonas_denitrificans_DSM_1251_CP000153|length 56|copies 3
AAAAGGTGCAATCTCTAGAAGTTCTCCACCAGTTCCATGAATAGTTAAAACCGCAG
>1879549|reference Sulfurimonas_denitrificans_DSM_1251_CP000153|length 41|copies 2
AAAAGGTGTAAAAAGCTATGCAACTTATGGAGCAAGAGTCG
>1879549|reference Sulfurimonas_denitrificans_DSM_1251_CP000153|length 47|copies 2
AAAAGGTGTGAGTACTTGTGCTACATGTGATGGATTTTTCTATAAAG
>1879549|reference Sulfurimonas_denitrificans_DSM_1251_CP000153|length 56|copies 1
AAAAGGTTAAAATACGCGAAAAAAACAAGGCTTTATTTGTTAAATATTCCTAATTT
>1879549|reference Sulfurimonas_denitrificans_DSM_1251_CP000153|length 50|copies 1
AAAAGTAAAATAAAACTAAGTCTTTGCCTTGTTGCAATGTTATCTACATG
>1879549|reference Sulfurimonas_denitrificans_DSM_1251_CP000153|length 45|copies 1
AAAAGTACAATCTCTCTCTTATCTCATTTAAAATAGGGGCAGAAA
>1879549|reference Sulfurimonas_denitrificans_DSM_1251_CP000153|length 34|copies 1
AAAAGTACTATCTGGATCCTGATAAACAGCTTCT
>1879549|reference Sulfurimonas_denitrificans_DSM_1251_CP000153|length 36|copies 4
AAAAGTAGCACTCTTTAGCACGCATCCACAAGTTGA
>1879549|reference Sulfurimonas_denitrificans_DSM_1251_CP000153|length 37|copies 1
AAAAGTAGCACTCTTTAGCACGCATCCACAAGTTGAT
>1879549|reference Sulfurimonas_denitrificans_DSM_1251_CP000153|length 56|copies 1
AAAAGTAGTGAAGCCAGCTGGAAGAAATGCAAATAAAAAATCTGCACCAAAAGGTA
>1879549|reference Sulfurimonas_denitrificans_DSM_1251_CP000153|length 31|copies 7
AAAAGTATATTCACCAGGCATCATGATTCCA
>1879549|reference Sulfurimonas_denitrificans_DSM_1251_CP000153|length 51|copies 1
AAAAGTCAGGTTCACTACATCCCATACAGCCATGTCCTGCTTGAACTGGCC
>1879549|reference Sulfurimonas_denitrificans_DSM_1251_CP000153|length 54|copies 1
AAAAGTCGCTAAATCTGTAACTCAGCCAGAGATAGAGTGAAATTTCTTTTACCA
>1879549|reference Sulfurimonas_denitrificans_DSM_1251_CP000153|length 44|copies 1
AAAAGTCTCATCATCTTCTCGTAACCTTAAAATATCAAAAGGGG
>1879549|reference Sulfurimonas_denitrificans_DSM_1251_CP000153|length 44|copies 3
AAAAGTGATATCTTCGAGTGTGCAGATTTGACTGACTGATTTGA
>1879549|reference Sulfurimonas_denitrificans_DSM_1251_CP000153|length 64|copies 1
AAAAGTGCCTCAAATCAATTTTAAATTTATTTTAGATACAATGCCATAAAATAGAGATATAAGG
>1879549|reference Sulfurimonas_denitrificans_DSM_1251_CP000153|length 38|copies 1
AAAAGTGTGTGTGTCTAGTGGGATAATAAGGTCACTTT
>1879549|reference Sulfurimonas_denitrificans_DSM_1251_CP000153|length 48|copies 1
AAAAGTTATGTAGCTTTTTATAATTTAGGAGTAGTAAAAGAGGCTGAG
>1879549|reference Sulfurimonas_denitrificans_DSM_1251_CP000153|length 49|copies 1
AAAAGTTCATGCAGCAAATAAATTAGCTTATGAGCTCGGTGAAAAATAC
>1879549|reference Sulfurimonas_denitrificans_DSM_1251_CP000153|length 42|copies 1
AAAAGTTGAACCAAATGTAGAGCTAGTTAGAACAATCTCATA
>1879549|reference Sulfurimonas_denitrificans_DSM_1251_CP000153|length 43|copies 1
AAAAGTTGAACCAAATGTAGAGCTAGTTAGAACAATCTCATAT
>1879549|reference Sulfurimonas_denitrificans_DSM_1251_CP000153|length 47|copies 2
AAAAGTTGTTGAAGAGTATTTAATAAGTGCTGATGTGTGGGATGAAC
>1879549|reference Sulfurimonas_denitrificans_DSM_1251_CP000153|length 55|copies 4
AAAAGTTTAAAGTTAGCGTAGTTTAAAGCGACTTGTCGCGCGAGCATCTGCTGAA
>1879549|reference Sulfurimonas_denitrificans_DSM_1251_CP000153|length 51|copies 14
AAAAGTTTCAGACCTTATCTTGCCTTCTGCTATGATTTATGAGAAGTGGGG
>1879549|reference Sulfurimonas_denitrificans_DSM_1251_CP000153|length 52|copies 2
AAAAGTTTCAGACCTTATCTTGCCTTCTGCTATGATTTATGAGAAGTGGGGA
>1879549|reference Sulfurimonas_denitrificans_DSM_1251_CP000153|length 51|copies 1
AAAAGTTTTTTAATTGAAGAAAATGAAAACAGCTACTCATCAAATGAGAGT
>1879549|reference Sulfurimonas_denitrificans_DSM_1251_CP000153|length 49|copies 1
AAAATAAGCTAACTTTAATCACAATTTATATAACATTACGCGTCTATAA
>1879549|reference Sulfurimonas_denitrificans_DSM_1251_CP000153|length 70|copies 1
AAAATAATAAAAAGGAAAAAAGATGGCAAAAAAAATAATGGGCTACATTAAGCTTCAAATTGAAGCTGGC
>1879549|reference Sulfurimonas_denitrificans_DSM_1251_CP000153|length 38|copies 1
AAAATAATAACAACAATAGATCAGATGATGCAAACTCT
>1879549|reference Sulfurimonas_denitrificans_DSM_1251_CP000153|length 9|copies 1
AAAATAATT
>1879549|reference Sulfurimonas_denitrificans_DSM_1251_CP000153|length 57|copies 1
AAAATAATTAATCTTTTAAAAAATTATCCTGAAGTTAAAACAAGCGATTTTGAATTT
>1879549|reference Sulfurimonas_denitrificans_DSM_1251_CP000153|length 18|copies 1
AAAATAATTGCATTTTTT
>1879549|reference Sulfurimonas_denitrificans_DSM_1251_CP000153|length 41|copies 11
AAAATAATTGCATTTTTTGGACTCCATAATCTATGTTTTAG
>1879549|reference Sulfurimonas_denitrificans_DSM_1251_CP000153|length 47|copies 1
AAAATACAACTATGTTTGAAATTCTTTTTGCTAATGATATTGCAAAA
>1879549|reference Sulfurimonas_denitrificans_DSM_1251_CP000153|length 13|copies 1
AAAATACCTGCAG
>1879549|reference Sulfurimonas_denitrificans_DSM_1251_CP000153|length 44|copies 1
AAAATAGGTATTAGCATTGAGATAGAGCTTGGTGTTACAGGTGG
>1879549|reference Sulfurimonas_denitrificans_DSM_1251_CP000153|length 44|copies 6
AAAATAGTTGCAGTGGATATGAAAGATCAAGATGTAAAAGATGC
>1879549|reference Sulfurimonas_denitrificans_DSM_1251_CP000153|length 45|copies 1
AAAATATAGACGGCTACAACCTTGAATTTGTAAATGCCTCAATGG
>1879549|reference Sulfurimonas_denitrificans_DSM_1251_CP000153|length 53|copies 1
AAAATATAGAGATTTTTTAGGGCTGGGAATCGCTGGAAACTTTGCTCTTCACT
>1879549|reference Sulfurimonas_denitrificans_DSM_1251_CP000153|length 31|copies 1
AAAATATATAATACCAGGAGTTATAGTAGTC
>1879549|reference Sulfurimonas_denitrificans_DSM_1251_CP000153|length 45|copies 1
AAAATATATGCAAATTATTCGTTATGCGACTATTGTTATAACAAT
>1879549|reference Sulfurimonas_denitrificans_DSM_1251_CP000153|length 35|copies 1
AAAATATCTCTATAAAAGCTGGAGATGCTCTAATT
>1879549|reference Sulfurimonas_denitrificans_DSM_1251_CP000153|length 27|copies 1
AAAATATGACGCGCTAACATCAAGAGT
>1879549|reference Sulfurimonas_denitrificans_DSM_1251_CP000153|length 51|copies 1
AAAATATTAAACAGAACATTTTTAACAACAAGTGCTAGAAATCAGATTCCC
>1879549|reference Sulfurimonas_denitrificans_DSM_1251_CP000153|length 31|copies 4
AAAATCAGCATGTCCAGGACGAAATATATCT
>1879549|reference Sulfurimonas_denitrificans_DSM_1251_CP000153|length 8|copies 1
AAAATCAT
>1879549|reference Sulfurimonas_denitrificans_DSM_1251_CP000153|length 53|copies 1
AAAATCATTAAAACCTGATCAACACTCTTTGGAGGGTGGCAAAATTTCACTTC
>1879549|reference Sulfurimonas_denitrificans_DSM_1251_CP000153|length 51|copies 1
AAAATCCCAACATTAGCCGCTTTTTCATACAGATACTCAAACGGTTTGCCT
>1879549|reference Sulfurimonas_denitrificans_DSM_1251_CP000153|length 36|copies 2
AAAATCGATAATATATGATCTAGCATACGTTAAACT
>1879549|reference Sulfurimonas_denitrificans_DSM_1251_CP000153|length 31|copies 4
AAAATCGCTCATACCTGGTAAAATAGTCTCA
>1879549|reference Sulfurimonas_denitrificans_DSM_1251_CP000153|length 28|copies 1
AAAATCTGAATCTAAAAAGTTAGCAACA
>1879549|reference Sulfurimonas_denitrificans_DSM_1251_CP000153|length 49|copies 1
AAAATCTTAAACTTATCAACTGCAGATAAGCTTACATGTAGTTATAGAG
>1879549|reference Sulfurimonas_denitrificans_DSM_1251_CP000153|length 42|copies 1
AAAATCTTACAAACTTGATCAAAATGATCCAATTCAAAAAGG
>1879549|reference Sulfurimonas_denitrificans_DSM_1251_CP000153|length 45|copies 7
AAAATCTTACAAACTTGATCAAAATGATCCAATTCAAAAAGGTTA
>1879549|reference Sulfurimonas_denitrificans_DSM_1251_CP000153|length 46|copies 2
AAAATCTTACAAACTTGATCAAAATGATCCAATTCAAAAAGGTTAT
>1879549|reference Sulfurimonas_denitrificans_DSM_1251_CP000153|length 45|copies 1
AAAATCTTCAGTTTAAAAGAGCAGATAGTGACCCTAGTAAAGAGA
>1879549|reference Sulfurimonas_denitrificans_DSM_1251_CP000153|length 49|copies 6
AAAATCTTCCTGCTAAACAACTAAAGATAGATCAAACTTTTGTAAGAGA
>1879549|reference Sulfurimonas_denitrificans_DSM_1251_CP000153|length 49|copies 6
AAAATGAACATTAATTTTTATATATATTAACCCATAATTTATAGGAGGG
>1879549|reference Sulfurimonas_denitrificans_DSM_1251_CP000153|length 50|copies 1
AAAATGAACATTAATTTTTATATATATTAACCCATAATTTATAGGAGGGT
>1879549|reference Sulfurimonas_denitrificans_DSM_1251_CP000153|length 44|copies 1
AAAATGACAAAGAATTTTCAGTTCACGCAGTTACCTCTCTTATG
>1879549|reference Sulfurimonas_denitrificans_DSM_1251_CP000153|length 39|copies 4
AAAATGATGGATTATGATGCTATCGACAATGCTCCTGAA
>1879549|reference Sulfurimonas_denitrificans_DSM_1251_CP000153|length 61|copies 1
AAAATGATTTAACTCTTGATAAAGAGCTAAGCCGCATAAAATTTTCTCTACTTAAATTACC
>1879549|reference Sulfurimonas_denitrificans_DSM_1251_CP000153|length 41|copies 2
AAAATGGAAGATGGATAAAGATTACATCAGTCTCTTAGCCA
>1879549|reference Sulfurimonas_denitrificans_DSM_1251_CP000153|length 39|copies 1
AAAATGGAATAATAGGAGAAACCATTGTAGCCTCAGGAG
>1879549|reference Sulfurimonas_denitrificans_DSM_1251_CP000153|length 46|copies 1
AAAATGTAATAATTGGCTCAGGAAGTGATCAAGTAATAGAGTTCTT
>1879549|reference Sulfurimonas_denitrificans_DSM_1251_CP000153|length 38|copies 1
AAAATGTACTCGTTCCTGATCTTGCTGTTTTTGATGCC
>1879549|reference Sulfurimonas_denitrificans_DSM_1251_CP000153|length 43|copies 1
AAAATGTGGAATGGCATTAGAGAGAGTTATCGTCAAAGCGGAT
>1879549|reference Sulfurimonas_denitrificans_DSM_1251_CP000153|length 41|copies 1
AAAATGTTATCGCTAAAAAAGATGGTTATAAAGATTATAAA
>1879549|reference Sulfurimonas_denitrificans_DSM_1251_CP000153|length 46|copies 1
AAAATTACTGCAAAAGGTTCATCTCCAATAAGTGTTTGTCCTGTCC
>1879549|reference Sulfurimonas_denitrificans_DSM_1251_CP000153|length 47|copies 1
AAAATTACTGCAAAAGGTTCATCTCCAATAAGTGTTTGTCCTGTCCA
>1879549|reference Sulfurimonas_denitrificans_DSM_1251_CP000153|length 37|copies 2
AAAATTAGAGCTAACACCATACTCTTTAGATAAAGGT
>1879549|reference Sulfurimonas_denitrificans_DSM_1251_CP000153|length 67|copies 2
AAAATTAGTTGCTAAACCAGATATGCTATTTGGTAAAAGAGGAAAAAATGGCTTAGTTCTTTTTAGA
>1879549|reference Sulfurimonas_denitrificans_DSM_1251_CP000153|length 36|copies 10
AAAATTATCAGACCCAGATCGTGTAAAGGTCGTATC
>1879549|reference Sulfurimonas_denitrificans_DSM_1251_CP000153|length 57|copies 1
AAAATTATCCCCAAGGGACGAGCTAAGAGATAAATTCACACAAACCCTATTTTGTAT
>1879549|reference Sulfurimonas_denitrificans_DSM_1251_CP000153|length 17|copies 1
AAAATTCAGTTCTTGGG
>1879549|reference Sulfurimonas_denitrificans_DSM_1251_CP000153|length 42|copies 2
AAAATTCATGAAGCTAGAATTGCTTCATCCATATACGCAGTT
>1879549|reference Sulfurimonas_denitrificans_DSM_1251_CP000153|length 42|copies 1
AAAATTCCTAGCTACTATTGTTGATCACGTTACAGCGATAAA
>1879549|reference Sulfurimonas_denitrificans_DSM_1251_CP000153|length 49|copies 1
AAAATTCCTGAAACTAAAAGTAGTGCGAACGTGATTGCAAGAACCATCC
>1879549|reference Sulfurimonas_denitrificans_DSM_1251_CP000153|length 41|copies 1
AAAATTGAAAGCTTATGATCATCGTGTACTTGATAGATCTG
>1879549|reference Sulfurimonas_denitrificans_DSM_1251_CP000153|length 49|copies 1
AAAATTGATGATATAAATATTCCTCTTACTCCAAAAGAGATAGAAGAGA
>1879549|reference Sulfurimonas_denitrificans_DSM_1251_CP000153|length 51|copies 2
AAAATTGGTGTCTAAGAGCTGGATTTAGTAGTTTTGAAGTTTTAGAGACCT
>1879549|reference Sulfurimonas_denitrificans_DSM_1251_CP000153|length 44|copies 1
AAAATTTCCAAAACTAGTTATGATGGAGCTTACTTCATCAACAC
>1879549|reference Sulfurimonas_denitrificans_DSM_1251_CP000153|length 40|copies 1
AAACAAAAGAGCAGATTTATAAACAAGATAGTATGATACT
>1879549|reference Sulfurimonas_denitrificans_DSM_1251_CP000153|length 51|copies 2
AAACAAACCATTGACTTAAATCATCTTCAAGATAATCAAGTGCAATTAAAA
>1879549|reference Sulfurimonas_denitrificans_DSM_1251_CP000153|length 50|copies 8
AAACAACTATAGGCAAAAATAATCATATTTTTTCACATGCAGTTATTGGC
>1879549|reference Sulfurimonas_denitrificans_DSM_1251_CP000153|length 48|copies 1
AAACAAGTATATGCAAGAGGCTTATGCACTTGGTAAAGAGGTTTTTAA
>1879549|reference Sulfurimonas_denitrificans_DSM_1251_CP000153|length 40|copies 1
AAACAATCCAGGTACACTAGTGCGCGCTACAGTAGAAGCA
>1879549|reference Sulfurimonas_denitrificans_DSM_1251_CP000153|length 53|copies 1
AAACAATGTCTCCACTATCAACAAAAATATCTACAAGTCCAACAGCTTGGTCA
>1879549|reference Sulfurimonas_denitrificans_DSM_1251_CP000153|length 41|copies 1
AAACACAGGCACACTGACTATCACGGGTACAAATTTCGATA
>1879549|reference Sulfurimonas_denitrificans_DSM_1251_CP000153|length 45|copies 1
AAACACAGGCACACTGACTATCACGGGTACAAATTTCGATACTAT
>1879549|reference Sulfurimonas_denitrificans_DSM_1251_CP000153|length 49|copies 1
AAACACCAATACTCAAAACTAAAATAAGAAGCAGAGAGAACTTTGAAAA
>1879549|reference Sulfurimonas_denitrificans_DSM_1251_CP000153|length 36|copies 1
AAACACCACACTCTAATGGATGATTTACATCATAGA
>1879549|reference Sulfurimonas_denitrificans_DSM_1251_CP000153|length 45|copies 28
AAACACCATCAGGGGAGCCAATAGTAAGATTTGCATTTGCTCCAG
>1879549|reference Sulfurimonas_denitrificans_DSM_1251_CP000153|length 53|copies 1
AAACACCCTATGAACAGACAAACTTTGATTTTCTAAATTAAAGAGACACAACC
>1879549|reference Sulfurimonas_denitrificans_DSM_1251_CP000153|length 36|copies 1
AAACACTAAATCCCATACTCTCTATAATTGCACCCG
>1879549|reference Sulfurimonas_denitrificans_DSM_1251_CP000153|length 44|copies 1
AAACACTAAATCCCATACTCTCTATAATTGCACCCGATTTTGCT
>1879549|reference Sulfurimonas_denitrificans_DSM_1251_CP000153|length 30|copies 1
AAACAGAACAGGACCAGGTCGTGTTTCATT
>1879549|reference Sulfurimonas_denitrificans_DSM_1251_CP000153|length 31|copies 20
AAACAGAACAGGACCAGGTCGTGTTTCATTA
>1879549|reference Sulfurimonas_denitrificans_DSM_1251_CP000153|length 32|copies 1
AAACAGAACAGGACCAGGTCGTGTTTCATTAT
>1879549|reference Sulfurimonas_denitrificans_DSM_1251_CP000153|length 31|copies 4
AAACAGAAGCTTCCCTGGAAGTACTCATGGC
>1879549|reference Sulfurimonas_denitrificans_DSM_1251_CP000153|length 45|copies 1
AAACAGAGAAAGAAGAGTTAAAGAGCTTTTTAAGAGCTTTGAAGA
>1879549|reference Sulfurimonas_denitrificans_DSM_1251_CP000153|length 42|copies 1
AAACAGAGATGACCTGCTAATAGTAACCCACTCAAGAATGTC
>1879549|reference Sulfurimonas_denitrificans_DSM_1251_CP000153|length 48|copies 1
AAACAGATTTTTGAAAATGCAAATCTCTCTATGAAAATTTTTGATAAT
>1879549|reference Sulfurimonas_denitrificans_DSM_1251_CP000153|length 40|copies 4
AAACAGCAGAACATTAGATAGAATCATAAGAAGAGAGTTG
>1879549|reference Sulfurimonas_denitrificans_DSM_1251_CP000153|length 23|copies 1
AAACAGCCCGCAACGCGTAATAT
>1879549|reference Sulfurimonas_denitrificans_DSM_1251_CP000153|length 30|copies 1
AAACAGCCCGCAACGCGTAATATGCGCTAT
>1879549|reference Sulfurimonas_denitrificans_DSM_1251_CP000153|length 31|copies 9
AAACAGCCCGCAACGCGTAATATGCGCTATT
>1879549|reference Sulfurimonas_denitrificans_DSM_1251_CP000153|length 28|copies 1
AAACAGCGGCACTCATAGCTACAGCAGG
>1879549|reference Sulfurimonas_denitrificans_DSM_1251_CP000153|length 49|copies 1
AAACAGTATTGGAGCATCCTGAATTTATTGATCAGATTTTAGATGTATT
>1879549|reference Sulfurimonas_denitrificans_DSM_1251_CP000153|length 43|copies 1
AAACAGTGGTTTAGTTGTTGGAGACTCTGCAACCACTGCTTAT
>1879549|reference Sulfurimonas_denitrificans_DSM_1251_CP000153|length 39|copies 3
AAACAGTTCGATGGACCAGCTGAAGAGTATTTTCCATAT
>1879549|reference Sulfurimonas_denitrificans_DSM_1251_CP000153|length 52|copies 1
AAACAGTTGAAGTGGCATTTAATTTAAATGTAGATCCAAGACATGCGGATCA
>1879549|reference Sulfurimonas_denitrificans_DSM_1251_CP000153|length 45|copies 5
AAACATAAAAGTTGCCATCAGCATCGATCTTGATATCGGTCGGTT
>1879549|reference Sulfurimonas_denitrificans_DSM_1251_CP000153|length 39|copies 1
AAACATAAAGTTGTAGCTGATCTTGTAGCTGATGCTTTT
>1879549|reference Sulfurimonas_denitrificans_DSM_1251_CP000153|length 51|copies 1
AAACATAAATATTCAATTTATCTTAAAATGCAGAGAAAGGGTGTTGGAATA
>1879549|reference Sulfurimonas_denitrificans_DSM_1251_CP000153|length 41|copies 2
AAACATAAGCGTGATCAATTCTCTCTTTTGGCATGATGCAA
>1879549|reference Sulfurimonas_denitrificans_DSM_1251_CP000153|length 52|copies 1
AAACATATACTTCAGCCAAAGACGCTGAAGCGGAGTCAAGTGAGTACTTTAT
>1879549|reference Sulfurimonas_denitrificans_DSM_1251_CP000153|length 37|copies 1
AAACATATGAAAATTTAGATCTTAATGATTTTATAGA
>1879549|reference Sulfurimonas_denitrificans_DSM_1251_CP000153|length 37|copies 1
AAACATCATAAGCTCAACTGAAGATACTTTAGAGAGA
>1879549|reference Sulfurimonas_denitrificans_DSM_1251_CP000153|length 44|copies 1
AAACATCTAAGATATCTGTAACTTTTTCAAGTTCATCAGCACTG
>1879549|reference Sulfurimonas_denitrificans_DSM_1251_CP000153|length 45|copies 2
AAACATGAACAACAGTTGAAACCAATGTTACAACCATCATCATAA
>1879549|reference Sulfurimonas_denitrificans_DSM_1251_CP000153|length 45|copies 1
AAACATGGTTATGGCAAAAATTTCAACCCATGTATCGATTGTCAT
>1879549|reference Sulfurimonas_denitrificans_DSM_1251_CP000153|length 46|copies 1
AAACATGGTTATGGCAAAAATTTCAACCCATGTATCGATTGTCATG
>1879549|reference Sulfurimonas_denitrificans_DSM_1251_CP000153|length 31|copies 2
AAACATTACTATGCCTGGCTTGATAGGCATA
>1879549|reference Sulfurimonas_denitrificans_DSM_1251_CP000153|length 12|copies 1
AAACATTATATC
>1879549|reference Sulfurimonas_denitrificans_DSM_1251_CP000153|length 45|copies 1
AAACATTGGTTCAACCTTAGCAAAGCATAATGTAAATATCGCAGA
>1879549|reference Sulfurimonas_denitrificans_DSM_1251_CP000153|length 31|copies 2
AAACCAAGATGTTCCAGGAGTTATTGGAAAC
>1879549|reference Sulfurimonas_denitrificans_DSM_1251_CP000153|length 32|copies 5
AAACCAAGATGTTCCAGGAGTTATTGGAAACA
>1879549|reference Sulfurimonas_denitrificans_DSM_1251_CP000153|length 46|copies 1
AAACCACCAAAAAAGTGGTGGTTTAAATATCTACATGTGGAATGAT
>1879549|reference Sulfurimonas_denitrificans_DSM_1251_CP000153|length 43|copies 6
AAACCAGTGCTCTTATGATCACAAAGATCAATCAATTGGAATT
>1879549|reference Sulfurimonas_denitrificans_DSM_1251_CP000153|length 10|copies 1
AAACCCGCAG
>1879549|reference Sulfurimonas_denitrificans_DSM_1251_CP000153|length 41|copies 1
AAACCGCTCTGGTATCGTAACTGTTCTTATGGCAGACATGA
>1879549|reference Sulfurimonas_denitrificans_DSM_1251_CP000153|length 40|copies 1
AAACCTATATCAATAATTCCACTCCAGTGAGGCATTGGTG
>1879549|reference Sulfurimonas_denitrificans_DSM_1251_CP000153|length 55|copies 1
AAACCTTGTCCAGTTGTGTATTTACTAGCACTATGTACAACAATGTCTGCTCCAA
>1879549|reference Sulfurimonas_denitrificans_DSM_1251_CP000153|length 30|copies 1
AAACCTTTAGAGACTCGTATGGGTAAAGGT
>1879549|reference Sulfurimonas_denitrificans_DSM_1251_CP000153|length 46|copies 1
AAACGAAAAGCAAAAAGCAAAATTCATGTATGGTGTATCAGAGAAG
>1879549|reference Sulfurimonas_denitrificans_DSM_1251_CP000153|length 32|copies 9
AAACGACCAACACACCAGGGAGGTCGTTTATG
>1879549|reference Sulfurimonas_denitrificans_DSM_1251_CP000153|length 39|copies 1
AAACGACGATAAGATGCATCAAAATTGTCATCACTACGT
>1879549|reference Sulfurimonas_denitrificans_DSM_1251_CP000153|length 51|copies 1
AAACGAGCATTTTTTACTTTGTTTCTAATCTTTTGAGCGAAAACTATTCCT
>1879549|reference Sulfurimonas_denitrificans_DSM_1251_CP000153|length 44|copies 1
AAACGCAATATTTTGATTCTCAAACGCAATTCCCATAAAAATAG
>1879549|reference Sulfurimonas_denitrificans_DSM_1251_CP000153|length 48|copies 1
AAACGCAATATTTTGATTCTCAAACGCAATTCCCATAAAAATAGCAAC
>1879549|reference Sulfurimonas_denitrificans_DSM_1251_CP000153|length 46|copies 9
AAACGGAACATCGGCTTCTCCAGCAACTGCTTTTGCAAGAAGAGTT
>1879549|reference Sulfurimonas_denitrificans_DSM_1251_CP000153|length 49|copies 15
AAACGGCACAATTCTTGGTCAAAGAGTAACGCCAGTTGATAGTGCTGGT
>1879549|reference Sulfurimonas_denitrificans_DSM_1251_CP000153|length 32|copies 1
AAACGGTAGCACTTCCTGGACCCCATTCACTG
>1879549|reference Sulfurimonas_denitrificans_DSM_1251_CP000153|length 52|copies 1
AAACGTAAAAAGACTCCCGTTATAAAAACTGGAGAGATTGGCATAGTAGTAC
>1879549|reference Sulfurimonas_denitrificans_DSM_1251_CP000153|length 57|copies 18
AAACTAAAAACCGAGTATTTGGATGATTTTGCAATGGAGCTTGCTCAAATATTAAGA
>1879549|reference Sulfurimonas_denitrificans_DSM_1251_CP000153|length 53|copies 1
AAACTAAAGAGCATTCTAAAAGGCACATTTTTTGAAACTATTTATACTCTCTC
>1879549|reference Sulfurimonas_denitrificans_DSM_1251_CP000153|length 49|copies 1
AAACTAATCATTATACTTCTGATTTTTTCATCCATCTCTTTGATATACT
>1879549|reference Sulfurimonas_denitrificans_DSM_1251_CP000153|length 13|copies 1
AAACTACCGCAAG
>1879549|reference Sulfurimonas_denitrificans_DSM_1251_CP000153|length 11|copies 1
AAACTACCTTT
>1879549|reference Sulfurimonas_denitrificans_DSM_1251_CP000153|length 42|copies 1
AAACTAGCAGAACCAGAAACTGTTAATGTAGTAAGTGCAGTC
>1879549|reference Sulfurimonas_denitrificans_DSM_1251_CP000153|length 38|copies 1
AAACTATAGAGAACTATGCTAAAGTTGGAGTTGATGCG
>1879549|reference Sulfurimonas_denitrificans_DSM_1251_CP000153|length 40|copies 1
AAACTATAGAGTAAAGCTAGGAACTGGCGAGAAGATAAGC
>1879549|reference Sulfurimonas_denitrificans_DSM_1251_CP000153|length 31|copies 1
AAACTATATAACACCTGGAGGTCCAGGAGTT
>1879549|reference Sulfurimonas_denitrificans_DSM_1251_CP000153|length 32|copies 2
AAACTATATAACACCTGGAGGTCCAGGAGTTA
>1879549|reference Sulfurimonas_denitrificans_DSM_1251_CP000153|length 40|copies 2
AAACTATATAACACCTGGAGGTCCAGGAGTTAGACTTGAT
>1879549|reference Sulfurimonas_denitrificans_DSM_1251_CP000153|length 48|copies 1
AAACTATATCCAGCATCAAAGCGTACTTTTTGCCCTAAAAATGCTACT
>1879549|reference Sulfurimonas_denitrificans_DSM_1251_CP000153|length 45|copies 2
AAACTATTCGTATTCAAGCACCAATCCCAGGAAAAGATGTTGTAG
>1879549|reference Sulfurimonas_denitrificans_DSM_1251_CP000153|length 40|copies 1
AAACTATTTTGCAACAATGATGGTACATGTAGGATTGGCG
>1879549|reference Sulfurimonas_denitrificans_DSM_1251_CP000153|length 40|copies 1
AAACTCAAGTATTTATAGATAATCTTGATACAAAAGAGGT
>1879549|reference Sulfurimonas_denitrificans_DSM_1251_CP000153|length 10|copies 1
AAACTCACTC
>1879549|reference Sulfurimonas_denitrificans_DSM_1251_CP000153|length 19|copies 1
AAACTCACTCTTGCCAGGT
>1879549|reference Sulfurimonas_denitrificans_DSM_1251_CP000153|length 31|copies 12
AAACTCACTCTTGCCAGGTTTTCTTCTATCT
>1879549|reference Sulfurimonas_denitrificans_DSM_1251_CP000153|length 31|copies 1
AAACTCGCGAACCGCGCGAGGTCTGTCTTCG
>1879549|reference Sulfurimonas_denitrificans_DSM_1251_CP000153|length 31|copies 4
AAACTCTGGTGTTCCTGGAAGCTCTGTTAGT
>1879549|reference Sulfurimonas_denitrificans_DSM_1251_CP000153|length 45|copies 1
AAACTCTTAGTCATAGCGATAACTCCGCCTTTGCTTGCAGAGTAG
>1879549|reference Sulfurimonas_denitrificans_DSM_1251_CP000153|length 49|copies 1
AAACTCTTTGAGATTGGATATAAAAGCGGTTTCTATAATACACCTATAA
>1879549|reference Sulfurimonas_denitrificans_DSM_1251_CP000153|length 47|copies 3
AAACTCTTTTGTATTGTAACGCTTTGCGCTCTCAATAAGTACGACTG
>1879549|reference Sulfurimonas_denitrificans_DSM_1251_CP000153|length 48|copies 1
AAACTCTTTTGTATTGTAACGCTTTGCGCTCTCAATAAGTACGACTGG
>1879549|reference Sulfurimonas_denitrificans_DSM_1251_CP000153|length 51|copies 5
AAACTGAACTCGCTATAAATCCTTTAGATAGATCTAAATATTTGACAGGAG
>1879549|reference Sulfurimonas_denitrificans_DSM_1251_CP000153|length 14|copies 1
AAACTGATAGTCAG
>1879549|reference Sulfurimonas_denitrificans_DSM_1251_CP000153|length 38|copies 3
AAACTGATAGTCAGAGAACAATCTCGCACGTGAGATAT
>1879549|reference Sulfurimonas_denitrificans_DSM_1251_CP000153|length 37|copies 1
AAACTGATATAGAAGTAGATACACTTGCTAAAGTCAC
>1879549|reference Sulfurimonas_denitrificans_DSM_1251_CP000153|length 23|copies 1
AAACTGGAAGCTAATAGCAGTAT
>1879549|reference Sulfurimonas_denitrificans_DSM_1251_CP000153|length 46|copies 1
AAACTTAACTTTAACACCGTTAAAATCAAACTCTTGATTTGCTTCT
>1879549|reference Sulfurimonas_denitrificans_DSM_1251_CP000153|length 40|copies 2
AAACTTAGCGTTAGCGTAGCAAACTGGACTCTGTTCAGGT
>1879549|reference Sulfurimonas_denitrificans_DSM_1251_CP000153|length 44|copies 3
AAACTTATCACAGTTGCTGGTAAGAATGATTCAAATGCTCATAA
>1879549|reference Sulfurimonas_denitrificans_DSM_1251_CP000153|length 37|copies 3
AAACTTATCATAACTATGATCTGATTGTTGATGAGCA
>1879549|reference Sulfurimonas_denitrificans_DSM_1251_CP000153|length 38|copies 2
AAACTTATCATAACTATGATCTGATTGTTGATGAGCAG
>1879549|reference Sulfurimonas_denitrificans_DSM_1251_CP000153|length 36|copies 25
AAACTTCACCGTGCAGGATCTTGTGGACTTGTAACT
>1879549|reference Sulfurimonas_denitrificans_DSM_1251_CP000153|length 40|copies 1
AAACTTGGCAAAACGCTCAAATGATACTTTTGATATAGAG
>1879549|reference Sulfurimonas_denitrificans_DSM_1251_CP000153|length 48|copies 1
AAACTTGGGCTAGACATAAGTAAAGCAACAATAATAGACCATAAAAAA
>1879549|reference Sulfurimonas_denitrificans_DSM_1251_CP000153|length 44|copies 1
AAACTTGTATCTATGATTTTAGATAGACAGGCAATTCAAGGACC
>1879549|reference Sulfurimonas_denitrificans_DSM_1251_CP000153|length 59|copies 1
AAACTTTGGGCGTATTATTTTTCAAATAATTTACCATATTCATAGCTATTTAGAGCTTG
>1879549|reference Sulfurimonas_denitrificans_DSM_1251_CP000153|length 53|copies 6
AAACTTTTGATTTTGCAACTCCAATGGGAGTAGGGCTCCTTGAGATGACTATT
>1879549|reference Sulfurimonas_denitrificans_DSM_1251_CP000153|length 59|copies 1
AAACTTTTTAGAGACAAAGCCTCTAAAAAGAAGAGAATAGATCCTGAACTTTTAAAAGA
>1879549|reference Sulfurimonas_denitrificans_DSM_1251_CP000153|length 52|copies 1
AAAGAAACCATTATTTTTATAGGAAATCCAATTACAAGAAGATTAAACTGAG
>1879549|reference Sulfurimonas_denitrificans_DSM_1251_CP000153|length 45|copies 1
AAAGAACAATCATAAAATTAATACATGTAACACAACTAAAACTCT
>1879549|reference Sulfurimonas_denitrificans_DSM_1251_CP000153|length 33|copies 1
AAAGAACTGGACTTCCTGGATGATCTTTTGACC
>1879549|reference Sulfurimonas_denitrificans_DSM_1251_CP000153|length 42|copies 2
AAAGAAGAGGGATATGAGGTTGAAGGATTGTATATGAAACTT
>1879549|reference Sulfurimonas_denitrificans_DSM_1251_CP000153|length 35|copies 1
AAAGAAGTAGTAGAACGTGGAAGCGGAGAGATACT
>1879549|reference Sulfurimonas_denitrificans_DSM_1251_CP000153|length 39|copies 1
AAAGAATTTCTTTTTTATTACATACAAGCTATAATGTAG
>1879549|reference Sulfurimonas_denitrificans_DSM_1251_CP000153|length 31|copies 1
AAAGACAAAATCACCAGGACGTTTTAAGAGT
>1879549|reference Sulfurimonas_denitrificans_DSM_1251_CP000153|length 46|copies 2
AAAGACACTTAAAAGAGTAGAAAAGATAACAGATGGTATAAGAGCT
>1879549|reference Sulfurimonas_denitrificans_DSM_1251_CP000153|length 42|copies 1
AAAGACCCCGTGCACCTTTACTATAGCTTGACATTGCTATTG
>1879549|reference Sulfurimonas_denitrificans_DSM_1251_CP000153|length 44|copies 8
AAAGACCCCGTGCACCTTTACTATAGCTTGACATTGCTATTGGG
>1879549|reference Sulfurimonas_denitrificans_DSM_1251_CP000153|length 45|copies 1
AAAGACCCCGTGCACCTTTACTATAGCTTGACATTGCTATTGGGA
>1879549|reference Sulfurimonas_denitrificans_DSM_1251_CP000153|length 44|copies 1
AAAGACCCTCTTATGCACAACCTTCTTCCAGATATAAACAAAGA
>1879549|reference Sulfurimonas_denitrificans_DSM_1251_CP000153|length 35|copies 1
AAAGACCTTTGATGGGCAGAGTTGCGGCAAGTTTG
>1879549|reference Sulfurimonas_denitrificans_DSM_1251_CP000153|length 44|copies 1
AAAGACCTTTGATGGGCAGAGTTGCGGCAAGTTTGGCAAAGAAG
>1879549|reference Sulfurimonas_denitrificans_DSM_1251_CP000153|length 45|copies 1
AAAGACCTTTGATGGGCAGAGTTGCGGCAAGTTTGGCAAAGAAGT
>1879549|reference Sulfurimonas_denitrificans_DSM_1251_CP000153|length 37|copies 1
AAAGACTTGAACTAATAGCACTAGATATTAATGAGCA
>1879549|reference Sulfurimonas_denitrificans_DSM_1251_CP000153|length 42|copies 1
AAAGAGAAGTTTGCAGAGGACATTTTGCTTATGTATCTAGTT
>1879549|reference Sulfurimonas_denitrificans_DSM_1251_CP000153|length 60|copies 1
AAAGAGAGATATGTTTCACCATTGTCCCAACGAAACGTTTCAACGCGAGCACCAAAGAGA
>1879549|reference Sulfurimonas_denitrificans_DSM_1251_CP000153|length 57|copies 2
AAAGAGAGTGCACCTTATATTGTAAATATTATGGTTTCAAATGTCAAAGATGAGGCT
>1879549|reference Sulfurimonas_denitrificans_DSM_1251_CP000153|length 51|copies 1
AAAGAGATTTTCTGGTAAAAATGGAATGAAAGATCTTCAAGCTATGATGGG
>1879549|reference Sulfurimonas_denitrificans_DSM_1251_CP000153|length 47|copies 1
AAAGAGCAAAACACATCACAACAACAGCTAAAATCCCGCACCCTTAT
>1879549|reference Sulfurimonas_denitrificans_DSM_1251_CP000153|length 41|copies 2
AAAGAGCATCGGAATAAGTCCAAGAGCTGCAATAAAAGCTG
>1879549|reference Sulfurimonas_denitrificans_DSM_1251_CP000153|length 63|copies 4
AAAGAGGACTTTTCAAACGCATACAAAAATGATCCTGCTTTAAATTCTAAATTGGATTTTTTG
>1879549|reference Sulfurimonas_denitrificans_DSM_1251_CP000153|length 47|copies 1
AAAGAGTACAATCCGTCATAGAGTTTCTGCTATCAAACGTAAAAGGT
>1879549|reference Sulfurimonas_denitrificans_DSM_1251_CP000153|length 54|copies 18
AAAGAGTACGAAAATCTTATCTATCCATCTTTGATGGTTCGAGTAAAAATTCAA
>1879549|reference Sulfurimonas_denitrificans_DSM_1251_CP000153|length 45|copies 1
AAAGAGTACGATTTTACAAATGCAGAACAAGGCAAGTTTTATAGA
>1879549|reference Sulfurimonas_denitrificans_DSM_1251_CP000153|length 50|copies 2
AAAGAGTATGCGGCAAAACTTATTGGCAAAGATGAGAAGAGCGATTTGGC
>1879549|reference Sulfurimonas_denitrificans_DSM_1251_CP000153|length 52|copies 1
AAAGAGTATGCGGCAAAACTTATTGGCAAAGATGAGAAGAGCGATTTGGCAA
>1879549|reference Sulfurimonas_denitrificans_DSM_1251_CP000153|length 46|copies 1
AAAGAGTCTAAGGCACCACTGATTAAAGAGGTATTAGAGATTACTC
>1879549|reference Sulfurimonas_denitrificans_DSM_1251_CP000153|length 41|copies 7
AAAGAGTGAGCGAAAGATAGCTCTAGCACTTGGACTCTTTA
>1879549|reference Sulfurimonas_denitrificans_DSM_1251_CP000153|length 53|copies 1
AAAGAGTGTTGTTTATAAATTCCAAAGAGAACTCATGGGTATGTCCAAAAACT
>1879549|reference Sulfurimonas_denitrificans_DSM_1251_CP000153|length 53|copies 1
AAAGAGTTTGAAGAGAAATTTGGTGTATCTGCACAGCCTGTAGCTGTTGCTGG
>1879549|reference Sulfurimonas_denitrificans_DSM_1251_CP000153|length 48|copies 2
AAAGAGTTTGGTATGGAGTATCTTACTTTAAAACAAGCTTGTAAAATA
>1879549|reference Sulfurimonas_denitrificans_DSM_1251_CP000153|length 38|copies 2
AAAGATAAGAAATGTAGTTATCTCAGGAAACAGCAGAA
>1879549|reference Sulfurimonas_denitrificans_DSM_1251_CP000153|length 48|copies 1
AAAGATATAAGCGGTGACTCTTTGGAGATAAAAATCTATCCTAAAAAT
>1879549|reference Sulfurimonas_denitrificans_DSM_1251_CP000153|length 48|copies 3
AAAGATATAGTGCCTCGTATTGGAGCTGAAGTTCTTTTTAAGGGTGTG
>1879549|reference Sulfurimonas_denitrificans_DSM_1251_CP000153|length 17|copies 1
AAAGATATTAAAATATG
>1879549|reference Sulfurimonas_denitrificans_DSM_1251_CP000153|length 30|copies 1
AAAGATGAAGCTCATGATATAGCATTAAGA
>1879549|reference Sulfurimonas_denitrificans_DSM_1251_CP000153|length 37|copies 1
AAAGATGAAGTTCTTGATATCTATGAGAAGATTAAGA
>1879549|reference Sulfurimonas_denitrificans_DSM_1251_CP000153|length 40|copies 1
AAAGATGATAGGCATTGGAAGTGCGGGAGTTACTCATAAG
>1879549|reference Sulfurimonas_denitrificans_DSM_1251_CP000153|length 57|copies 4
AAAGATGATGAAGGGTGGATTCCGCTCAAACGCATTTGATCCAAATGCTCGTCACTG
>1879549|reference Sulfurimonas_denitrificans_DSM_1251_CP000153|length 44|copies 1
AAAGATGATTTTATCATCTCACCCTCTCTTTTAAAGTTAATAGG
>1879549|reference Sulfurimonas_denitrificans_DSM_1251_CP000153|length 48|copies 11
AAAGATGCAGATATTGCTCTTGGAAATGCAGGTATAACAGTAAATAAA
>1879549|reference Sulfurimonas_denitrificans_DSM_1251_CP000153|length 31|copies 4
AAAGATGCAGGAATCGCGCCAAATGGAGTCT
>1879549|reference Sulfurimonas_denitrificans_DSM_1251_CP000153|length 49|copies 1
AAAGATGGTGCTGACATGTTACTCGCTCAAGGCATTTTAGCAAATGAAC
>1879549|reference Sulfurimonas_denitrificans_DSM_1251_CP000153|length 31|copies 2
AAAGATGGTTGGTCGCGCATGTGGCATGAGC
>1879549|reference Sulfurimonas_denitrificans_DSM_1251_CP000153|length 50|copies 1
AAAGATTACGTGTAACTATTATTGCTGCTCGTCCTGGTATTATTATCGGT
>1879549|reference Sulfurimonas_denitrificans_DSM_1251_CP000153|length 65|copies 1
AAAGATTATAAAAAAATGAGCGAATTTTTAGAGCTAAGCGCAATAGATCAAGAACTTTTGCTACA
>1879549|reference Sulfurimonas_denitrificans_DSM_1251_CP000153|length 31|copies 10
AAAGATTCGTACTCCCGGTCAAATCTGGGAA
>1879549|reference Sulfurimonas_denitrificans_DSM_1251_CP000153|length 32|copies 1
AAAGATTCGTACTCCCGGTCAAATCTGGGAAA
>1879549|reference Sulfurimonas_denitrificans_DSM_1251_CP000153|length 50|copies 5
AAAGATTCTAAAAATGTAAAAATCATTAATGATCATAAAGTTATACCTAT
>1879549|reference Sulfurimonas_denitrificans_DSM_1251_CP000153|length 51|copies 4
AAAGATTCTAAAAATGTAAAAATCATTAATGATCATAAAGTTATACCTATG
>1879549|reference Sulfurimonas_denitrificans_DSM_1251_CP000153|length 59|copies 1
AAAGATTTGGAGTTTTTCTTTAATGTCTTAAAGGAGGAAGATCCAAAGAGTATAGGCGA
>1879549|reference Sulfurimonas_denitrificans_DSM_1251_CP000153|length 39|copies 1
AAAGCAACTGCTAGAGAGATAGCAGAAATAGGGTCACTC
>1879549|reference Sulfurimonas_denitrificans_DSM_1251_CP000153|length 48|copies 2
AAAGCAAGATCAGCGCAGCGGAATTTTAACACATGGCATAGTCAGGGA
>1879549|reference Sulfurimonas_denitrificans_DSM_1251_CP000153|length 15|copies 1
AAAGCAGAGCATAGA
>1879549|reference Sulfurimonas_denitrificans_DSM_1251_CP000153|length 46|copies 2
AAAGCAGATAAAATTATTATAATCTGGTCTGAATTTATAGCATAAA
>1879549|reference Sulfurimonas_denitrificans_DSM_1251_CP000153|length 58|copies 1
AAAGCAGATATCTCATCTTTCAACTCTTTGGGAAAAAAGTCCAAATCAAGACTCTGTA
>1879549|reference Sulfurimonas_denitrificans_DSM_1251_CP000153|length 34|copies 1
AAAGCCGCATGGCGATCATGCTGATGCGCTGACA
>1879549|reference Sulfurimonas_denitrificans_DSM_1251_CP000153|length 45|copies 2
AAAGCGACCAAAATTTGATCCTCGACTTGAGGATCAAGAGTAATT
>1879549|reference Sulfurimonas_denitrificans_DSM_1251_CP000153|length 51|copies 3
AAAGCGACCAAAATTTGATCCTCGACTTGAGGATCAAGAGTAATTTTATTC
>1879549|reference Sulfurimonas_denitrificans_DSM_1251_CP000153|length 52|copies 1
AAAGCGACCAAAATTTGATCCTCGACTTGAGGATCAAGAGTAATTTTATTCG
>1879549|reference Sulfurimonas_denitrificans_DSM_1251_CP000153|length 29|copies 1
AAAGCGACTTGTCGCGCGAGCATCTGCTG
>1879549|reference Sulfurimonas_denitrificans_DSM_1251_CP000153|length 37|copies 1
AAAGCGATCTTACTTTAGATCCAGAGATGATTAAAAT
>1879549|reference Sulfurimonas_denitrificans_DSM_1251_CP000153|length 39|copies 1
AAAGCGGCACATGCAATTGATCATAGAGGTGAGCTTTAT
>1879549|reference Sulfurimonas_denitrificans_DSM_1251_CP000153|length 68|copies 1
AAAGCTACAAAACAAAGTTTCTTTAGAAAAAACTTATTTTTCGAGAATTATTGGGTTGTAGCACCTAT
>1879549|reference Sulfurimonas_denitrificans_DSM_1251_CP000153|length 46|copies 2
AAAGCTACCTTTAATCTCATCGCTCAACACATCCGTCATCTCTGTT
>1879549|reference Sulfurimonas_denitrificans_DSM_1251_CP000153|length 54|copies 1
AAAGCTATACTAAAACCTGAGGGTATGATGACTCGTGATTCACGTGTTGTTGAA
>1879549|reference Sulfurimonas_denitrificans_DSM_1251_CP000153|length 14|copies 1
AAAGCTCACACTGG
>1879549|reference Sulfurimonas_denitrificans_DSM_1251_CP000153|length 44|copies 5
AAAGCTCTGTCTTGTTTGCACTAAACTCTACATGTACATGGGCA
>1879549|reference Sulfurimonas_denitrificans_DSM_1251_CP000153|length 41|copies 1
AAAGCTTGAGTTAAATGCAGCGCTATTTGAAGCAAGTTCCT
>1879549|reference Sulfurimonas_denitrificans_DSM_1251_CP000153|length 39|copies 10
AAAGCTTTTAAATGCAAATCAATTGGGCGTTGTCCGATG
>1879549|reference Sulfurimonas_denitrificans_DSM_1251_CP000153|length 36|copies 1
AAAGGAACTATAGTAGGTTCAGGTGGTACTGATATC
>1879549|reference Sulfurimonas_denitrificans_DSM_1251_CP000153|length 48|copies 3
AAAGGATGCTCTTATAAAAGAGAGAGAAGATCAAAGAAAAGAGCAGGA
>1879549|reference Sulfurimonas_denitrificans_DSM_1251_CP000153|length 49|copies 6
AAAGGATGCTCTTATAAAAGAGAGAGAAGATCAAAGAAAAGAGCAGGAA
>1879549|reference Sulfurimonas_denitrificans_DSM_1251_CP000153|length 51|copies 1
AAAGGCAGAGAAACCTTGTTCAAAATGTTGAAGCCCTAGCAAAATGGCGGG
>1879549|reference Sulfurimonas_denitrificans_DSM_1251_CP000153|length 31|copies 2
AAAGGCATTTAAGCCAGGTTTTTACCAGTTA
>1879549|reference Sulfurimonas_denitrificans_DSM_1251_CP000153|length 43|copies 1
AAAGGCTATTAAAAGTAAATTCAGTGACGCAAAAGTGATAATG
>1879549|reference Sulfurimonas_denitrificans_DSM_1251_CP000153|length 45|copies 1
AAAGGCTCCACAAGGGTAACTTCAGTCTCTGGTAGTCCCATAGCT
>1879549|reference Sulfurimonas_denitrificans_DSM_1251_CP000153|length 41|copies 1
AAAGGCTGGCTCTCTTGTGCATTTCTTACAAGATTTTGAGC
>1879549|reference Sulfurimonas_denitrificans_DSM_1251_CP000153|length 14|copies 1
AAAGGGTATCGTCC
>1879549|reference Sulfurimonas_denitrificans_DSM_1251_CP000153|length 30|copies 7
AAAGGGTCCACTACGCGCCCTAAAAGAGAT
>1879549|reference Sulfurimonas_denitrificans_DSM_1251_CP000153|length 45|copies 3
AAAGGGTCCTTACATGTAAGAGCAAGGATGAAGCAGCAAAGGCGC
>1879549|reference Sulfurimonas_denitrificans_DSM_1251_CP000153|length 59|copies 11
AAAGGTAAGATTTTAAATGTTGAAAAAGCTAGACTTGACAAAATTTTAAAATCTGAAGA
>1879549|reference Sulfurimonas_denitrificans_DSM_1251_CP000153|length 45|copies 1
AAAGGTAGAAGCAAAAATTTAGTTTACGCAAGAAGAATTGCTATA
>1879549|reference Sulfurimonas_denitrificans_DSM_1251_CP000153|length 27|copies 1
AAAGGTAGCCGGAGTTGTGGTTTCGTT
>1879549|reference Sulfurimonas_denitrificans_DSM_1251_CP000153|length 38|copies 1
AAAGGTAGCCGGAGTTGTGGTTTCGTTGCCCTCAGCAT
>1879549|reference Sulfurimonas_denitrificans_DSM_1251_CP000153|length 24|copies 1
AAAGGTGCAATCTCTAGAAGTTCT
>1879549|reference Sulfurimonas_denitrificans_DSM_1251_CP000153|length 56|copies 1
AAAGGTGTAAACTTTGTAGGACTTAGAGACGCTGGAGATCCAGTAGAAGTTGCAAA
>1879549|reference Sulfurimonas_denitrificans_DSM_1251_CP000153|length 35|copies 2
AAAGGTGTAGTTGTAACCGAGTTCTACGCCATATA
>1879549|reference Sulfurimonas_denitrificans_DSM_1251_CP000153|length 51|copies 1
AAAGGTGTGTATCCCAGAGCTTTAAAAAAACTTGGGTTTTGAATCTCTACT
>1879549|reference Sulfurimonas_denitrificans_DSM_1251_CP000153|length 31|copies 1
AAAGGTTAAAATACGCGAAAAAAACAAGGCT
>1879549|reference Sulfurimonas_denitrificans_DSM_1251_CP000153|length 55|copies 1
AAAGGTTAAAATACGCGAAAAAAACAAGGCTTTATTTGTTAAATATTCCTAATTT
>1879549|reference Sulfurimonas_denitrificans_DSM_1251_CP000153|length 36|copies 2
AAAGGTTACATTACAGACCCAAGATAATTAAATAGG
>1879549|reference Sulfurimonas_denitrificans_DSM_1251_CP000153|length 48|copies 9
AAAGGTTTAAATGTTGGAGATGCGATTATTGCAGATGCAACAGGTGTA
>1879549|reference Sulfurimonas_denitrificans_DSM_1251_CP000153|length 47|copies 1
AAAGTAAAAAACTCTCTATTGCAAAAGTTGAGTAAGTTGTAAGAGCG
>1879549|reference Sulfurimonas_denitrificans_DSM_1251_CP000153|length 34|copies 1
AAAGTACTATCTGGATCCTGATAAACAGCTTCTA
>1879549|reference Sulfurimonas_denitrificans_DSM_1251_CP000153|length 48|copies 1
AAAGTAGGAGAAACCTGCACTCCTCTATCGTCTAGGAGATACACACCT
>1879549|reference Sulfurimonas_denitrificans_DSM_1251_CP000153|length 44|copies 1
AAAGTAGTGCATAAGCTCAACTCTACCATGAGGTATAAAAGGCT
>1879549|reference Sulfurimonas_denitrificans_DSM_1251_CP000153|length 53|copies 2
AAAGTAGTTCTTACACTGCAAGTGTTGCTGATTGGAGATTAATTAAACCAATT
>1879549|reference Sulfurimonas_denitrificans_DSM_1251_CP000153|length 40|copies 6
AAAGTATTCAGCCATTGTAAGACCAGTCAATGCAATACGG
>1879549|reference Sulfurimonas_denitrificans_DSM_1251_CP000153|length 39|copies 1
AAAGTCATTAATCAATATAGTATAAAATAATCAATAAAG
>1879549|reference Sulfurimonas_denitrificans_DSM_1251_CP000153|length 54|copies 1
AAAGTCCGATTTTGCTTTTCATTAAATCTATTTGCTAACTATTTTAAGATATAA
>1879549|reference Sulfurimonas_denitrificans_DSM_1251_CP000153|length 46|copies 1
AAAGTCGGTATCAATATCTCTGGTTTTACATGTCCAAATATAGATG
>1879549|reference Sulfurimonas_denitrificans_DSM_1251_CP000153|length 49|copies 1
AAAGTCTCACCAACATTAATAGCCCCAGAAACTGCTTCAGTTGCAGCAT
>1879549|reference Sulfurimonas_denitrificans_DSM_1251_CP000153|length 40|copies 1
AAAGTCTTAGCGTTATGTAAGCATCTTCTGCTGCATAATT
>1879549|reference Sulfurimonas_denitrificans_DSM_1251_CP000153|length 9|copies 1
AAAGTGACT
>1879549|reference Sulfurimonas_denitrificans_DSM_1251_CP000153|length 43|copies 1
AAAGTGATAGGTTTACCCTCATCCCCGCCAGTTCTAATACTAG
>1879549|reference Sulfurimonas_denitrificans_DSM_1251_CP000153|length 51|copies 1
AAAGTGTAATGAATTTGATCTTCAAATATAACTTTATCGCCTACATATAGA
>1879549|reference Sulfurimonas_denitrificans_DSM_1251_CP000153|length 47|copies 1
AAAGTGTTAAATCAGTTTATGCTTGATGAAGCACTCAAAGCCATGGG
>1879549|reference Sulfurimonas_denitrificans_DSM_1251_CP000153|length 42|copies 1
AAAGTTAAAGCTTGATACAGAGTTATTAAATAATAACGGCTA
>1879549|reference Sulfurimonas_denitrificans_DSM_1251_CP000153|length 47|copies 1
AAAGTTAAATGGAGTTTGGAAAAATTTTACACATCTATTACATCACT
>1879549|reference Sulfurimonas_denitrificans_DSM_1251_CP000153|length 61|copies 1
AAAGTTACCCTTAGAGCTGTAATTATAGGCGTTCTTTACTATGGTTTATCAGCTTTAGAGG
>1879549|reference Sulfurimonas_denitrificans_DSM_1251_CP000153|length 38|copies 1
AAAGTTATATCTCCATAAGCAATATCGCTGATAACGTA
>1879549|reference Sulfurimonas_denitrificans_DSM_1251_CP000153|length 31|copies 3
AAAGTTCCTCTAACCTGGTATCCGACAAAAA
>1879549|reference Sulfurimonas_denitrificans_DSM_1251_CP000153|length 36|copies 1
AAAGTTCTCTTGATGATGCAGATGAGTTCTCTTTAG
>1879549|reference Sulfurimonas_denitrificans_DSM_1251_CP000153|length 51|copies 1
AAAGTTGATGCTCAACCAGTACTAAGAAATATGAATGACCCTAAATTTATA
>1879549|reference Sulfurimonas_denitrificans_DSM_1251_CP000153|length 48|copies 1
AAAGTTTAATTTAGGTCCTGTTGCATTGATTAGGTAATCATACTCTAT
>1879549|reference Sulfurimonas_denitrificans_DSM_1251_CP000153|length 49|copies 2
AAAGTTTCCATCCAAATTCAAATCATGATAATCTGTTTCTATCAGTACA
>1879549|reference Sulfurimonas_denitrificans_DSM_1251_CP000153|length 35|copies 1
AAATAAACTCGCGAACCGCGCGAGGTCTGTCTTCG
>1879549|reference Sulfurimonas_denitrificans_DSM_1251_CP000153|length 52|copies 1
AAATAAAGCTTGTTATGATCTTCATGAGGGCAAAACATGGAGTGATGTAGGA
>1879549|reference Sulfurimonas_denitrificans_DSM_1251_CP000153|length 57|copies 1
AAATAAATCATAAAATCTTTTAAAATTGTAACTACAGGATTTTATGATGTTTGAATA
>1879549|reference Sulfurimonas_denitrificans_DSM_1251_CP000153|length 41|copies 2
AAATAAGACTTTTTACGTTGATGAAGATGTAATGGCAAGAT
>1879549|reference Sulfurimonas_denitrificans_DSM_1251_CP000153|length 47|copies 1
AAATAAGATAGATTTACCAGCCGCCGACCCAACAAAAGTTGCAGAAG
>1879549|reference Sulfurimonas_denitrificans_DSM_1251_CP000153|length 37|copies 1
AAATAAGCGATATAGACCCGCAGAGTTATCAGCTATA
>1879549|reference Sulfurimonas_denitrificans_DSM_1251_CP000153|length 46|copies 1
AAATAATATTGAGATAAAAATAAATGCTCAAGGTAAATTTGAACTA
>1879549|reference Sulfurimonas_denitrificans_DSM_1251_CP000153|length 40|copies 2
AAATAATGAGTAAAATTTCTCCACTAGCAATCATAGAAGA
>1879549|reference Sulfurimonas_denitrificans_DSM_1251_CP000153|length 14|copies 1
AAATACACAAAATA
>1879549|reference Sulfurimonas_denitrificans_DSM_1251_CP000153|length 41|copies 4
AAATACACAAAATAGTGTAAAGAATGAAATCATCTCTTTTG
>1879549|reference Sulfurimonas_denitrificans_DSM_1251_CP000153|length 56|copies 1
AAATACAGCATTTCTTCTGAGTTTAACCGTTTTGTTACTTTAGAAGTAGCAAACAG
>1879549|reference Sulfurimonas_denitrificans_DSM_1251_CP000153|length 64|copies 1
AAATACATAGTTTAATGAAACAAATTTTTACCTTTGGCAACTACTTACGAGATAAGTTTGGTTG
>1879549|reference Sulfurimonas_denitrificans_DSM_1251_CP000153|length 51|copies 1
AAATACCAGAGTTAAAATTTGTAGAGCCTGAACAAAATGGCGCAAAAAGGG
>1879549|reference Sulfurimonas_denitrificans_DSM_1251_CP000153|length 41|copies 1
AAATACCCAATTTAAGACTATAAAATATATAGCTAAAAGGG
>1879549|reference Sulfurimonas_denitrificans_DSM_1251_CP000153|length 50|copies 1
AAATACCTTTACTTACGGTATAGAAAATTCAGCAACTTATAGACTAATAG
>1879549|reference Sulfurimonas_denitrificans_DSM_1251_CP000153|length 38|copies 1
AAATACTAACTTAACGGCATCTGCGACTATTACCGCAG
>1879549|reference Sulfurimonas_denitrificans_DSM_1251_CP000153|length 35|copies 3
AAATACTACTTCTTTGATCGTGCTATCTACTATGG
>1879549|reference Sulfurimonas_denitrificans_DSM_1251_CP000153|length 36|copies 11
AAATACTCCAGACCTTGATCTCATACTTCCAAAGAT
>1879549|reference Sulfurimonas_denitrificans_DSM_1251_CP000153|length 31|copies 1
AAATACTGATGCTGAACTCACAGCTGATCTC
>1879549|reference Sulfurimonas_denitrificans_DSM_1251_CP000153|length 52|copies 1
AAATAGAAAAGTTGTATCTTTCTGGACAATGGGTATGAATCAACATACACGT
>1879549|reference Sulfurimonas_denitrificans_DSM_1251_CP000153|length 46|copies 1
AAATAGAGAGCATGATGAGTGAAGTTGTTATAACTTTTTATAGAGA
>1879549|reference Sulfurimonas_denitrificans_DSM_1251_CP000153|length 40|copies 29
AAATAGATAAACCATCAGCAGATCCAGAGAGAGTTGTAGA
>1879549|reference Sulfurimonas_denitrificans_DSM_1251_CP000153|length 46|copies 1
AAATAGATAGTGAAGTTTGGGTTGATGTTCATAGAAAAGCTCATAA
>1879549|reference Sulfurimonas_denitrificans_DSM_1251_CP000153|length 43|copies 1
AAATAGCAAAAGAGGAAGGATATGAGATTGATGAGAAGATACT
>1879549|reference Sulfurimonas_denitrificans_DSM_1251_CP000153|length 31|copies 1
AAATAGCGCTCTATCCAGGGACTTTTGACCC
>1879549|reference Sulfurimonas_denitrificans_DSM_1251_CP000153|length 32|copies 2
AAATAGCGCTCTATCCAGGGACTTTTGACCCC
>1879549|reference Sulfurimonas_denitrificans_DSM_1251_CP000153|length 40|copies 1
AAATAGGTAAAAATTGCATCATAAACACAAAAGCTTTGAT
>1879549|reference Sulfurimonas_denitrificans_DSM_1251_CP000153|length 39|copies 1
AAATAGTATCCAAACTAAACTTATAGAAATATTATCTAT
>1879549|reference Sulfurimonas_denitrificans_DSM_1251_CP000153|length 40|copies 1
AAATAGTATCCAAACTAAACTTATAGAAATATTATCTATA
>1879549|reference Sulfurimonas_denitrificans_DSM_1251_CP000153|length 36|copies 3
AAATAGTTTTTTGCTGGATCGTACAATCCAACAATA
>1879549|reference Sulfurimonas_denitrificans_DSM_1251_CP000153|length 44|copies 1
AAATAGTTTTTTGCTGGATCGTACAATCCAACAATACCAACTGT
>1879549|reference Sulfurimonas_denitrificans_DSM_1251_CP000153|length 48|copies 1
AAATATAAAAATGTTTGATCTTATCTCAAAAGAGGTAGGTGAACATCT
>1879549|reference Sulfurimonas_denitrificans_DSM_1251_CP000153|length 33|copies 1
AAATATAACGAGCATGCAAGCAGTGCAAAAGCT
>1879549|reference Sulfurimonas_denitrificans_DSM_1251_CP000153|length 35|copies 1
AAATATAGCAGTAGCGTTATCAAACTCTACCTCAC
>1879549|reference Sulfurimonas_denitrificans_DSM_1251_CP000153|length 20|copies 1
AAATATATAAGTGACGATGA
>1879549|reference Sulfurimonas_denitrificans_DSM_1251_CP000153|length 34|copies 1
AAATATATTTAGGTATAGCCTCGAGCAGTAGCAT
>1879549|reference Sulfurimonas_denitrificans_DSM_1251_CP000153|length 46|copies 1
AAATATCTACAAAGAATGAGCAAAATAGGTATTAGCATTGAGATAG
>1879549|reference Sulfurimonas_denitrificans_DSM_1251_CP000153|length 35|copies 1
AAATATCTTGTTATCTGATTCTGTATAGTCCATAT
>1879549|reference Sulfurimonas_denitrificans_DSM_1251_CP000153|length 11|copies 1
AAATATGACAT
>1879549|reference Sulfurimonas_denitrificans_DSM_1251_CP000153|length 55|copies 1
AAATATGCCATTGCAAGTAACAATAACTAAAATAGATCAAAAAGGGAATATTATA
>1879549|reference Sulfurimonas_denitrificans_DSM_1251_CP000153|length 46|copies 1
AAATATGGATACAATCGCACTTTTTGGTGGCTCATTCGACCCACCG
>1879549|reference Sulfurimonas_denitrificans_DSM_1251_CP000153|length 40|copies 1
AAATATGTCATGGGGAGTATGATCAAGATAGGATACTTTA
>1879549|reference Sulfurimonas_denitrificans_DSM_1251_CP000153|length 39|copies 1
AAATATTAAAACTTCAATGTGCTGACAACTCTTTAGCTC
>1879549|reference Sulfurimonas_denitrificans_DSM_1251_CP000153|length 34|copies 1
AAATATTCCTACACCACTTAGTGAGCATGACATA
>1879549|reference Sulfurimonas_denitrificans_DSM_1251_CP000153|length 52|copies 1
AAATATTGGAAATTGCATCTCTTTATAAAGGTATGGCATTGCACCGATGTGG
>1879549|reference Sulfurimonas_denitrificans_DSM_1251_CP000153|length 42|copies 1
AAATATTGTACAGCTTCATCAGTTGCAGTTTTATCAATAATA
>1879549|reference Sulfurimonas_denitrificans_DSM_1251_CP000153|length 43|copies 1
AAATATTTAGGCTATTTGAGATTAAGACAAGTAAAATTTGACT
>1879549|reference Sulfurimonas_denitrificans_DSM_1251_CP000153|length 52|copies 1
AAATATTTTCATAAAAAATTAAATATATAGGATGGATAAATGAATAACTTTG
>1879549|reference Sulfurimonas_denitrificans_DSM_1251_CP000153|length 43|copies 1
AAATCAACGTAAAAGAGTCATTTACTATTGAAATGCCTCCATA
>1879549|reference Sulfurimonas_denitrificans_DSM_1251_CP000153|length 45|copies 7
AAATCAACGTAAAAGAGTCATTTACTATTGAAATGCCTCCATATA
>1879549|reference Sulfurimonas_denitrificans_DSM_1251_CP000153|length 51|copies 1
AAATCAACTCAATAAATTCCTAGCTAAAAATATAATAAAAATATAATAAAA
>1879549|reference Sulfurimonas_denitrificans_DSM_1251_CP000153|length 36|copies 4
AAATCAACTTTTCTTTGATCCAGAGAGATATGATTT
>1879549|reference Sulfurimonas_denitrificans_DSM_1251_CP000153|length 23|copies 1
AAATCACAAGCACTAAGCAGCAC
>1879549|reference Sulfurimonas_denitrificans_DSM_1251_CP000153|length 30|copies 2
AAATCACTAATAACGCGGAATTTTGATATA
>1879549|reference Sulfurimonas_denitrificans_DSM_1251_CP000153|length 31|copies 2
AAATCACTAATAACGCGGAATTTTGATATAA
>1879549|reference Sulfurimonas_denitrificans_DSM_1251_CP000153|length 30|copies 16
AAATCACTTCCACCGCGTCCAAGTGTTGTT
>1879549|reference Sulfurimonas_denitrificans_DSM_1251_CP000153|length 31|copies 3
AAATCACTTCCACCGCGTCCAAGTGTTGTTA
>1879549|reference Sulfurimonas_denitrificans_DSM_1251_CP000153|length 46|copies 1
AAATCAGAATATTTGATTTTTCATCTATCTCTAGTAACTTTTGAGT
>1879549|reference Sulfurimonas_denitrificans_DSM_1251_CP000153|length 52|copies 18
AAATCAGCTGCAATTCCCTGATGAACCCCTTTTTCATCTATGCTCTCAAACG
>1879549|reference Sulfurimonas_denitrificans_DSM_1251_CP000153|length 41|copies 1
AAATCAGTTTATGCTTGATGAAGCACTCAAAGCCATGGGGG
>1879549|reference Sulfurimonas_denitrificans_DSM_1251_CP000153|length 9|copies 1
AAATCATTA
>1879549|reference Sulfurimonas_denitrificans_DSM_1251_CP000153|length 28|copies 1
AAATCCAAATCCTGGCATAAAAGCAATC
>1879549|reference Sulfurimonas_denitrificans_DSM_1251_CP000153|length 31|copies 1
AAATCCAGAGTTAGCGCGAACAACTTCAGAT
>1879549|reference Sulfurimonas_denitrificans_DSM_1251_CP000153|length 32|copies 2
AAATCCAGAGTTAGCGCGAACAACTTCAGATA
>1879549|reference Sulfurimonas_denitrificans_DSM_1251_CP000153|length 23|copies 1
AAATCCAGGACAACTGGAAGACC
>1879549|reference Sulfurimonas_denitrificans_DSM_1251_CP000153|length 37|copies 1
AAATCCATCTATAACTTGATCCTGAGGAGATGATTGC
>1879549|reference Sulfurimonas_denitrificans_DSM_1251_CP000153|length 38|copies 1
AAATCCATCTATAACTTGATCCTGAGGAGATGATTGCA
>1879549|reference Sulfurimonas_denitrificans_DSM_1251_CP000153|length 31|copies 3
AAATCCGCTCCCTCCGGGTTCAGAGGTTCGA
>1879549|reference Sulfurimonas_denitrificans_DSM_1251_CP000153|length 46|copies 1
AAATCCTAAACCACCTTGAGCAACTGGCAAGTTTACGTTATAAAGA
>1879549|reference Sulfurimonas_denitrificans_DSM_1251_CP000153|length 36|copies 13
AAATCCTATGCCTCTTGATCCTATGCATATCGAAGA
>1879549|reference Sulfurimonas_denitrificans_DSM_1251_CP000153|length 37|copies 11
AAATCCTATGCCTCTTGATCCTATGCATATCGAAGAG
>1879549|reference Sulfurimonas_denitrificans_DSM_1251_CP000153|length 38|copies 1
AAATCCTTCTATTATTATGGACGCGACAGATGATGATG
>1879549|reference Sulfurimonas_denitrificans_DSM_1251_CP000153|length 50|copies 1
AAATCGATATCTTTACTCTTTAGAAGAAACTCACCAGCTAATTCTCCCTG
>1879549|reference Sulfurimonas_denitrificans_DSM_1251_CP000153|length 26|copies 1
AAATCGATCTCTCAAGAACACAATCT
>1879549|reference Sulfurimonas_denitrificans_DSM_1251_CP000153|length 31|copies 5
AAATCGTGTATCACCAGGTGTTGATGACGCT
>1879549|reference Sulfurimonas_denitrificans_DSM_1251_CP000153|length 50|copies 1
AAATCTAATTACTCCAGAGTCATCGTATGATGGCATCGTTATTTTTTTAT
>1879549|reference Sulfurimonas_denitrificans_DSM_1251_CP000153|length 45|copies 1
AAATCTACATGAATATCTTGCAAATCAACTGGAATTTTACCAACT
>1879549|reference Sulfurimonas_denitrificans_DSM_1251_CP000153|length 51|copies 1
AAATCTAGCCATTTTAGAAGCAAAAAGAAAAGCAGCACAAAGAGAACTTCC
>1879549|reference Sulfurimonas_denitrificans_DSM_1251_CP000153|length 45|copies 1
AAATCTATGTTCGAATTTTATCATCAACCAGGTCGATGGTTCGAT
>1879549|reference Sulfurimonas_denitrificans_DSM_1251_CP000153|length 61|copies 1
AAATCTATTTGCATTGGTTGAGCGTTTAATTTGCTGCCAAAAGATGAGCCTCTGTGGTTTG
>1879549|reference Sulfurimonas_denitrificans_DSM_1251_CP000153|length 40|copies 1
AAATCTCATCAATGACATATTTCGCGGTATTCATACGCTC
>1879549|reference Sulfurimonas_denitrificans_DSM_1251_CP000153|length 31|copies 3
AAATCTCCACCTTGCGCGCTATCTGCAAGAC
>1879549|reference Sulfurimonas_denitrificans_DSM_1251_CP000153|length 32|copies 1
AAATCTCCACCTTGCGCGCTATCTGCAAGACG
>1879549|reference Sulfurimonas_denitrificans_DSM_1251_CP000153|length 39|copies 1
AAATCTCCACCTTGCGCGCTATCTGCAAGACGAATAAGT
>1879549|reference Sulfurimonas_denitrificans_DSM_1251_CP000153|length 53|copies 1
AAATCTCTAAAAATCTATCGCCATCTCCGCCCATGTAATCCTCTGGGCCACTA
>1879549|reference Sulfurimonas_denitrificans_DSM_1251_CP000153|length 57|copies 12
AAATCTCTAAAAATCTATCGCCATCTCCGCCCATGTAATCCTCTGGGCCACTAAATT
>1879549|reference Sulfurimonas_denitrificans_DSM_1251_CP000153|length 43|copies 2
AAATCTGAAGAGATTACTAATATGATCACAGCAATGGGCTGTG
>1879549|reference Sulfurimonas_denitrificans_DSM_1251_CP000153|length 49|copies 1
AAATCTGATGTTTGGTTGAGCGGCGACAAAGGATATTCAAAAGCAAAAG
>1879549|reference Sulfurimonas_denitrificans_DSM_1251_CP000153|length 40|copies 1
AAATCTTGAAATGTAATCTCATGACTCTCTGTTGTAGTTG
>1879549|reference Sulfurimonas_denitrificans_DSM_1251_CP000153|length 37|copies 1
AAATCTTTTATACATTCTAAGAAGTATAGAAGCCCAG
>1879549|reference Sulfurimonas_denitrificans_DSM_1251_CP000153|length 34|copies 1
AAATCTTTTATATGAACAATTAACTCATCTGGAT
>1879549|reference Sulfurimonas_denitrificans_DSM_1251_CP000153|length 53|copies 2
AAATGAAGTTAATTGAAGGACAACTAAAAGTTGTAAATGGGAAAAAAGTTGCG
>1879549|reference Sulfurimonas_denitrificans_DSM_1251_CP000153|length 43|copies 2
AAATGAGAGCATGTGGAGTGAAGTACCAGCTGTTGTGGTTATC
>1879549|reference Sulfurimonas_denitrificans_DSM_1251_CP000153|length 38|copies 1
AAATGAGTTTGAAGGCTCAATGCATAGAAATGCAACTT
>1879549|reference Sulfurimonas_denitrificans_DSM_1251_CP000153|length 46|copies 1
AAATGATGATTTAGGCTCTGCAAAGAAACTCGTAAAACTTCTCTCA
>1879549|reference Sulfurimonas_denitrificans_DSM_1251_CP000153|length 49|copies 2
AAATGATGCAATCTTAAAAGCATTTACAGGTTCTGGAACATCACAACAG
>1879549|reference Sulfurimonas_denitrificans_DSM_1251_CP000153|length 28|copies 1
AAATGATTTGCGCGCAATTAACCTAAAA
>1879549|reference Sulfurimonas_denitrificans_DSM_1251_CP000153|length 29|copies 1
AAATGCAGCTGTATATGCGGCTCTTCTAA
>1879549|reference Sulfurimonas_denitrificans_DSM_1251_CP000153|length 31|copies 12
AAATGCCCTAAGCCCTGGAGGTATTCTTGAC
>1879549|reference Sulfurimonas_denitrificans_DSM_1251_CP000153|length 50|copies 1
AAATGCGATAGGAACGCCCCAATCTCTCTGTCTTGAAATACACCAATCAG
>1879549|reference Sulfurimonas_denitrificans_DSM_1251_CP000153|length 34|copies 2
AAATGCGCGATATTTATTAAATATAGCAGTAGCG
>1879549|reference Sulfurimonas_denitrificans_DSM_1251_CP000153|length 35|copies 1
AAATGCTAAAAATCATGCACAAGAGGGTGAGATTA
>1879549|reference Sulfurimonas_denitrificans_DSM_1251_CP000153|length 56|copies 1
AAATGCTACTTAAAGATGTTTTAAATATGGATATTGGTTCTGTTATAGAGCTTAAT
>1879549|reference Sulfurimonas_denitrificans_DSM_1251_CP000153|length 22|copies 2
AAATGCTCAAGGTAAATTTGAA
>1879549|reference Sulfurimonas_denitrificans_DSM_1251_CP000153|length 50|copies 1
AAATGCTCAAGGTAAATTTGAACTATCAAATCCAGGTGGTTCACAAGATG
>1879549|reference Sulfurimonas_denitrificans_DSM_1251_CP000153|length 48|copies 1
AAATGCTGATGAACCTGCATAATCACTCTCAAAATCTTTTTGTTTTTT
>1879549|reference Sulfurimonas_denitrificans_DSM_1251_CP000153|length 35|copies 1
AAATGCTGCAACTCTTGCAGGGCACGTTGAGATGG
>1879549|reference Sulfurimonas_denitrificans_DSM_1251_CP000153|length 46|copies 3
AAATGCTGGTGGTGTTGCAACCAGCCAACTTGAGATGGCACAAAAT
>1879549|reference Sulfurimonas_denitrificans_DSM_1251_CP000153|length 53|copies 1
AAATGGAACTTTTACAATACCTAATACTGAAAATGGCGGGAGTTGGGAAGAAT
>1879549|reference Sulfurimonas_denitrificans_DSM_1251_CP000153|length 46|copies 2
AAATGGAATAATAGGAGAAACCATTGTAGCCTCAGGAGGCATAAAA
>1879549|reference Sulfurimonas_denitrificans_DSM_1251_CP000153|length 11|copies 1
AAATGGATTTG
>1879549|reference Sulfurimonas_denitrificans_DSM_1251_CP000153|length 57|copies 1
AAATGGATTTTCTTTGGCTAGAAAAGTTTTATTTGAAAAGATGAACTTAAATTTCAA
>1879549|reference Sulfurimonas_denitrificans_DSM_1251_CP000153|length 43|copies 2
AAATGGCACACAAATTATGGATATTGCCAGAATATTTGATAAT
>1879549|reference Sulfurimonas_denitrificans_DSM_1251_CP000153|length 30|copies 9
AAATGGCGAACAGCCATACCCTTGGGACCT
>1879549|reference Sulfurimonas_denitrificans_DSM_1251_CP000153|length 42|copies 1
AAATGGTGGTTTTCATAATCTAATACTAGCAAAAATGCAGCC
>1879549|reference Sulfurimonas_denitrificans_DSM_1251_CP000153|length 51|copies 1
AAATGGTTTACATGGAGATATGGAACAACGCCAACGTGAAACAGTGATTAA
>1879549|reference Sulfurimonas_denitrificans_DSM_1251_CP000153|length 32|copies 1
AAATGGTTTATATAAAACTCCTCACTCTCAAT
>1879549|reference Sulfurimonas_denitrificans_DSM_1251_CP000153|length 57|copies 1
AAATGGTTTTTTACAACAAGTCAGTAGTTCTAAAAGCGACTCTATGGAGGTTAGTAT
>1879549|reference Sulfurimonas_denitrificans_DSM_1251_CP000153|length 19|copies 1
AAATGTAAGGTTTGTGTAG
>1879549|reference Sulfurimonas_denitrificans_DSM_1251_CP000153|length 45|copies 1
AAATGTAATAATTGGCTCAGGAAGTGATCAAGTAATAGAGTTCTT
>1879549|reference Sulfurimonas_denitrificans_DSM_1251_CP000153|length 36|copies 3
AAATGTAATCAATTTTGATCAAGCAATTAATTATGT
>1879549|reference Sulfurimonas_denitrificans_DSM_1251_CP000153|length 37|copies 1
AAATGTAATCAATTTTGATCAAGCAATTAATTATGTG
>1879549|reference Sulfurimonas_denitrificans_DSM_1251_CP000153|length 38|copies 1
AAATGTACAACTTCTTTGATCGTCTTGTTTCTATGGCT
>1879549|reference Sulfurimonas_denitrificans_DSM_1251_CP000153|length 34|copies 1
AAATGTACGATCCAGATCGTATTGCATTTCCATT
>1879549|reference Sulfurimonas_denitrificans_DSM_1251_CP000153|length 36|copies 2
AAATGTACTCGTTCCTGATCTTGCTGTTTTTGATGC
>1879549|reference Sulfurimonas_denitrificans_DSM_1251_CP000153|length 37|copies 6
AAATGTACTCGTTCCTGATCTTGCTGTTTTTGATGCC
>1879549|reference Sulfurimonas_denitrificans_DSM_1251_CP000153|length 38|copies 2
AAATGTACTCGTTCCTGATCTTGCTGTTTTTGATGCCG
>1879549|reference Sulfurimonas_denitrificans_DSM_1251_CP000153|length 38|copies 1
AAATGTATAACAACAGCAGATCAGATGTTACAAAAAGC
>1879549|reference Sulfurimonas_denitrificans_DSM_1251_CP000153|length 53|copies 1
AAATGTATGGGTTTTGATTTCACTTGGATATGCTTACATGTTATATATAGGAA
>1879549|reference Sulfurimonas_denitrificans_DSM_1251_CP000153|length 15|copies 1
AAATGTGAAGATGCC
>1879549|reference Sulfurimonas_denitrificans_DSM_1251_CP000153|length 38|copies 4
AAATGTGAAGATGCCGACCATCATCATGACGCATAACA
>1879549|reference Sulfurimonas_denitrificans_DSM_1251_CP000153|length 46|copies 1
AAATGTTAAAGAAGTGTACTAAAGGATTTTCTTATGATGATTCAAG
>1879549|reference Sulfurimonas_denitrificans_DSM_1251_CP000153|length 43|copies 1
AAATGTTCCTGCTTGTAATTAGCTGCTATAGTATTTTTTAAGA
>1879549|reference Sulfurimonas_denitrificans_DSM_1251_CP000153|length 51|copies 1
AAATTAAATTAACCAAATCATATATGGAGATGGTTTTTGTGTCGCTTAGAT
>1879549|reference Sulfurimonas_denitrificans_DSM_1251_CP000153|length 45|copies 1
AAATTAACAGCGCATATTGATAGTTTAGGTTTAAGTGCAAGAAGT
>1879549|reference Sulfurimonas_denitrificans_DSM_1251_CP000153|length 39|copies 1
AAATTAGCAGATGCAATAAAAGCAGAGATTGAAAATTGG
>1879549|reference Sulfurimonas_denitrificans_DSM_1251_CP000153|length 38|copies 1
AAATTAGTGATTTGCTTAAAAAGATTGGAGATATGTAT
>1879549|reference Sulfurimonas_denitrificans_DSM_1251_CP000153|length 66|copies 1
AAATTAGTTGCTAAACCAGATATGCTATTTGGTAAAAGAGGAAAAAATGGCTTAGTTCTTTTTAGA
>1879549|reference Sulfurimonas_denitrificans_DSM_1251_CP000153|length 38|copies 1
AAATTATAGTCATGAGTGCGCACTCTGAGCAAGAGAGG
>1879549|reference Sulfurimonas_denitrificans_DSM_1251_CP000153|length 46|copies 1
AAATTATCTGCATCTTGGACGAGATGAGGAGAATGGCATCAAAGTT
>1879549|reference Sulfurimonas_denitrificans_DSM_1251_CP000153|length 65|copies 1
AAATTATGAATATATACAAAGAATTGGAGGAAAAATATGTTTGAAGATCTTGAAAACACATTAAA
>1879549|reference Sulfurimonas_denitrificans_DSM_1251_CP000153|length 60|copies 1
AAATTATTGTGTCTATCTCTTCATTTAAAACTAAAACATTTATACCACGAGATTTAAATC
>1879549|reference Sulfurimonas_denitrificans_DSM_1251_CP000153|length 44|copies 2
AAATTATTTAACAGTACTGCTAGCGATCTTAATATCATCACAAC
>1879549|reference Sulfurimonas_denitrificans_DSM_1251_CP000153|length 58|copies 1
AAATTATTTCACACAAGAGAGCAAATATAATCCAGATACCTCTAAAAATATTTTGACC
>1879549|reference Sulfurimonas_denitrificans_DSM_1251_CP000153|length 55|copies 1
AAATTATTTGTTTGCTTTTTAACATCCTCAACCGAACCATATTTAGAATCTTTAG
>1879549|reference Sulfurimonas_denitrificans_DSM_1251_CP000153|length 46|copies 1
AAATTCAATTTTACGTTTGTATATTGGTTTTGATACATTTGAAGGC
>1879549|reference Sulfurimonas_denitrificans_DSM_1251_CP000153|length 31|copies 56
AAATTCAGGTCACCCAGGCGCACCTATGGGG
>1879549|reference Sulfurimonas_denitrificans_DSM_1251_CP000153|length 47|copies 1
AAATTCGTTTAAAATTGAAAGCTTATGATCATCGTGTACTTGATAGA
>1879549|reference Sulfurimonas_denitrificans_DSM_1251_CP000153|length 47|copies 2
AAATTCTAATTTTACTTCTATCATTTACATCCTTATCTCTCTCATTC
>1879549|reference Sulfurimonas_denitrificans_DSM_1251_CP000153|length 42|copies 1
AAATTGAAAATGGGGAATTAGCTCAGCTGGGAGAGCGCCTGC
>1879549|reference Sulfurimonas_denitrificans_DSM_1251_CP000153|length 49|copies 2
AAATTGCGGTTGAAGAAATGGAATAACTTGTTTCTTACGACTAAGAACT
>1879549|reference Sulfurimonas_denitrificans_DSM_1251_CP000153|length 55|copies 1
AAATTGCTCATATTTTAATCCTTAACTTAATTTTGAAGAGGCGTCAATAACACCT
>1879549|reference Sulfurimonas_denitrificans_DSM_1251_CP000153|length 45|copies 3
AAATTGCTTATCAAGCCATAGAAGAGGTTTTTCAAGCAACTATTG
>1879549|reference Sulfurimonas_denitrificans_DSM_1251_CP000153|length 27|copies 1
AAATTGTAGTGGAGGTGAAAATTCCTC
>1879549|reference Sulfurimonas_denitrificans_DSM_1251_CP000153|length 49|copies 23
AAATTGTAGTGGAGGTGAAAATTCCTCCTACCCGCGGAAAGACGGAAAG
>1879549|reference Sulfurimonas_denitrificans_DSM_1251_CP000153|length 36|copies 1
AAATTTAAATCATCACGCACTAGATACTCTTCTATC
>1879549|reference Sulfurimonas_denitrificans_DSM_1251_CP000153|length 27|copies 1
AAATTTAAATGGGGCGCGGCGTTGCTG
>1879549|reference Sulfurimonas_denitrificans_DSM_1251_CP000153|length 31|copies 3
AAATTTAAATGGGGCGCGGCGTTGCTGCTCT
>1879549|reference Sulfurimonas_denitrificans_DSM_1251_CP000153|length 53|copies 1
AAATTTAGCAAAGCTTTTTAAAGAGTCTTCTCTATTTATAAAAGTAACATCAA
>1879549|reference Sulfurimonas_denitrificans_DSM_1251_CP000153|length 46|copies 1
AAATTTATTTGTTGCAAGATCACCATTACAAGTTATAAATGCGATT
>1879549|reference Sulfurimonas_denitrificans_DSM_1251_CP000153|length 32|copies 1
AAATTTCACTAACTCCAGGCACCTTTGCAGCT
>1879549|reference Sulfurimonas_denitrificans_DSM_1251_CP000153|length 40|copies 1
AAATTTGAATCTATCTTTTCGCCGTTATAGTAGCAAACCT
>1879549|reference Sulfurimonas_denitrificans_DSM_1251_CP000153|length 59|copies 1
AAATTTGCTCCCTGTATGATTATTTATATATTTTACTTTTGGAAAAAGTTTTTTTATCT
>1879549|reference Sulfurimonas_denitrificans_DSM_1251_CP000153|length 45|copies 3
AAATTTGTTAAAAATATTGAAGTAGAAGGTTTACCAGTTTTCACG
>1879549|reference Sulfurimonas_denitrificans_DSM_1251_CP000153|length 41|copies 1
AAATTTTACTCGTGACATAGTAAACAAAGCGCCGCAAGAGA
>1879549|reference Sulfurimonas_denitrificans_DSM_1251_CP000153|length 58|copies 1
AAATTTTATTTATTTTATGATTAAGCAAAACTTAACTATATTTTTTAAACATCTTAGG
>1879549|reference Sulfurimonas_denitrificans_DSM_1251_CP000153|length 8|copies 1
AACAAAAA
>1879549|reference Sulfurimonas_denitrificans_DSM_1251_CP000153|length 38|copies 1
AACAAAAAAGTGATGATTGCACGTGGAGATATCGATAC
>1879549|reference Sulfurimonas_denitrificans_DSM_1251_CP000153|length 44|copies 1
AACAAAAACCTAGATAAATTAGTTATTCAGAGAACAGCCCAACT
>1879549|reference Sulfurimonas_denitrificans_DSM_1251_CP000153|length 31|copies 7
AACAAAAAGGGTTCCAGGACCTACTGTTATT
>1879549|reference Sulfurimonas_denitrificans_DSM_1251_CP000153|length 22|copies 1
AACAAAAGAGGCTGCAAAAGTT
>1879549|reference Sulfurimonas_denitrificans_DSM_1251_CP000153|length 31|copies 5
AACAAAAGAGGCTGCAAAAGTTTTTGTAAAT
>1879549|reference Sulfurimonas_denitrificans_DSM_1251_CP000153|length 31|copies 2
AACAAAAGATGCAACGCGTCAAGGATTTAAA
>1879549|reference Sulfurimonas_denitrificans_DSM_1251_CP000153|length 53|copies 1
AACAAACACAGATCCCTCAGGCACATAACCATAAGGATGCCCAAAAGCAGTGA
>1879549|reference Sulfurimonas_denitrificans_DSM_1251_CP000153|length 54|copies 1
AACAAAGATGATTTGACATTTAATGTAAGAGTAGATTTGGATAATGCTCAAGCT
>1879549|reference Sulfurimonas_denitrificans_DSM_1251_CP000153|length 19|copies 1
AACAAATCCCATAGAGGCT
>1879549|reference Sulfurimonas_denitrificans_DSM_1251_CP000153|length 49|copies 1
AACAAATGGCATAAGAGAGAATGATTGAAACCAAGTATCTATGAAAACT
>1879549|reference Sulfurimonas_denitrificans_DSM_1251_CP000153|length 47|copies 4
AACAACACCTACAGTGCTTTCCTCAAGGTTCATAACTAAACCTCTCG
>1879549|reference Sulfurimonas_denitrificans_DSM_1251_CP000153|length 48|copies 8
AACAACACCTACAGTGCTTTCCTCAAGGTTCATAACTAAACCTCTCGT
>1879549|reference Sulfurimonas_denitrificans_DSM_1251_CP000153|length 49|copies 1
AACAACACCTACAGTGCTTTCCTCAAGGTTCATAACTAAACCTCTCGTT
>1879549|reference Sulfurimonas_denitrificans_DSM_1251_CP000153|length 50|copies 1
AACAACACCTACAGTGCTTTCCTCAAGGTTCATAACTAAACCTCTCGTTC
>1879549|reference Sulfurimonas_denitrificans_DSM_1251_CP000153|length 42|copies 12
AACAACAGATGCAGAGTTAATTGCTAAAGAAAATGATAACAT
>1879549|reference Sulfurimonas_denitrificans_DSM_1251_CP000153|length 52|copies 1
AACAACAGCGAAACCACGTCCATGCTCACCCGCACGCGCTGCTTCAATAGCG
>1879549|reference Sulfurimonas_denitrificans_DSM_1251_CP000153|length 14|copies 1
AACAACCAAAGCAA
>1879549|reference Sulfurimonas_denitrificans_DSM_1251_CP000153|length 15|copies 1
AACAACCAAGACCTA
>1879549|reference Sulfurimonas_denitrificans_DSM_1251_CP000153|length 59|copies 1
AACAACTCCCTCTAAAAGCACTTCACCCTCTGGAGCAGGAAGTTCCATATACTCTTTTT
>1879549|reference Sulfurimonas_denitrificans_DSM_1251_CP000153|length 49|copies 1
AACAACTCTTTTTGGTACAATGCTTCACAAATCAAGCGAGCAAAGCATG
>1879549|reference Sulfurimonas_denitrificans_DSM_1251_CP000153|length 12|copies 1
AACAACTGCAGA
>1879549|reference Sulfurimonas_denitrificans_DSM_1251_CP000153|length 49|copies 1
AACAACTTAATCGTGCATGGGACGCAAAAGGGAATAGTGATACTGAAGA
>1879549|reference Sulfurimonas_denitrificans_DSM_1251_CP000153|length 50|copies 2
AACAACTTACGGTATAGGTCGCTCAAGCCTTGTTTGGTATAACTCAAAAG
>1879549|reference Sulfurimonas_denitrificans_DSM_1251_CP000153|length 31|copies 2
AACAACTTCGTCTCCCGGTCTTATAAAAACT
>1879549|reference Sulfurimonas_denitrificans_DSM_1251_CP000153|length 56|copies 2
AACAAGAGTTGTTAAGGATTCTCCTTTTCCTAAACTCAGCCAGCTTGGTAGGGCAG
>1879549|reference Sulfurimonas_denitrificans_DSM_1251_CP000153|length 40|copies 1
AACAAGCAAACTCTTGAACTAGACAGAATCATTACTGTTG
>1879549|reference Sulfurimonas_denitrificans_DSM_1251_CP000153|length 42|copies 2
AACAAGCAGCAATATGAAATTGATCAAAAAGCACAACAGATA
>1879549|reference Sulfurimonas_denitrificans_DSM_1251_CP000153|length 43|copies 1
AACAAGCAGCAATATGAAATTGATCAAAAAGCACAACAGATAG
>1879549|reference Sulfurimonas_denitrificans_DSM_1251_CP000153|length 41|copies 1
AACAAGCTCTATCATAACTGCACATGTATGATCATCGACTA
>1879549|reference Sulfurimonas_denitrificans_DSM_1251_CP000153|length 34|copies 1
AACAAGGAGAAAAACAGCAGCCACCAGTGACAGA
>1879549|reference Sulfurimonas_denitrificans_DSM_1251_CP000153|length 41|copies 1
AACAAGTCATAATATAACCAATGCAGAGAGTGAAGGTTATA
>1879549|reference Sulfurimonas_denitrificans_DSM_1251_CP000153|length 47|copies 1
AACAATAATGCCACTACTTCAAGTGTAAATATAATATTCCATAGCCC
>1879549|reference Sulfurimonas_denitrificans_DSM_1251_CP000153|length 37|copies 1
AACAATAGATGATTTTGCAAGAGTTCCAAATCAAGAG
>1879549|reference Sulfurimonas_denitrificans_DSM_1251_CP000153|length 28|copies 1
AACAATGCCTCCAGACCTCCGTCGCCGC
>1879549|reference Sulfurimonas_denitrificans_DSM_1251_CP000153|length 46|copies 1
AACAATGGAGTACATGTACAACATGAAAGAAGTAACTTTATCTTTG
>1879549|reference Sulfurimonas_denitrificans_DSM_1251_CP000153|length 39|copies 3
AACAATTCAAGTTTATCTGTATGCAGATGTGGGATAATC
>1879549|reference Sulfurimonas_denitrificans_DSM_1251_CP000153|length 36|copies 10
AACAATTCGCAGACTTGATCAAGATGAACTAAAACT
>1879549|reference Sulfurimonas_denitrificans_DSM_1251_CP000153|length 31|copies 1
AACACAAAGCGCTCCAGGGGATCTTTTTGTT
>1879549|reference Sulfurimonas_denitrificans_DSM_1251_CP000153|length 32|copies 8
AACACAAAGCGCTCCAGGGGATCTTTTTGTTG
>1879549|reference Sulfurimonas_denitrificans_DSM_1251_CP000153|length 50|copies 1
AACACAACTTATCTAATGTTGAGCTTATTCCAGTAGAATCTACCGCAAAA
>1879549|reference Sulfurimonas_denitrificans_DSM_1251_CP000153|length 56|copies 1
AACACAAGCGCTCTTAGATCTCTTTACACTAAAAAAACATTTTAAAAATCTTGAGG
>1879549|reference Sulfurimonas_denitrificans_DSM_1251_CP000153|length 44|copies 1
AACACATCCAGTACCATTTTCAACAAGTACATGTTCGCCTAAAA
>1879549|reference Sulfurimonas_denitrificans_DSM_1251_CP000153|length 31|copies 6
AACACCATTTAAACGCGGCATTTGGATGTCT
>1879549|reference Sulfurimonas_denitrificans_DSM_1251_CP000153|length 45|copies 2
AACACCGTTTTCAACCATCAAATCAAGAATCTCATCATAACTTTT
>1879549|reference Sulfurimonas_denitrificans_DSM_1251_CP000153|length 50|copies 1
AACACCTACTCAAAGACAAAGGGTCTCTTGAGGGCGGAAATATAGGAACT
>1879549|reference Sulfurimonas_denitrificans_DSM_1251_CP000153|length 49|copies 1
AACACCTATCTTAGCATAAGCGGTGTCATAAACTTTAAAGCCTGTATTT
>1879549|reference Sulfurimonas_denitrificans_DSM_1251_CP000153|length 32|copies 1
AACACCTGGAGGTCCAGGAGTTAGACTTGATT
>1879549|reference Sulfurimonas_denitrificans_DSM_1251_CP000153|length 40|copies 1
AACACTCCTCTCACTTCCTCTTGGGATGCTGATTCTTATC
>1879549|reference Sulfurimonas_denitrificans_DSM_1251_CP000153|length 49|copies 1
AACACTCTGCTTATCGAGTGCAATTCTTAAAAATATTGCAGATTTTATA
>1879549|reference Sulfurimonas_denitrificans_DSM_1251_CP000153|length 43|copies 2
AACACTTAAAAGTGTTCAAAAAAGATCATGCATCAAGACTAGG
>1879549|reference Sulfurimonas_denitrificans_DSM_1251_CP000153|length 12|copies 1
AACACTTAATCA
>1879549|reference Sulfurimonas_denitrificans_DSM_1251_CP000153|length 51|copies 1
AACACTTAGAACATTCCACGTTGGGGGAACTGCAAGTTCAACTGCGCAAGA
>1879549|reference Sulfurimonas_denitrificans_DSM_1251_CP000153|length 48|copies 1
AACAGAAATTTGGCGTTATGCCTTCACTTGAGGGTAAAGTTACTGCCG
>1879549|reference Sulfurimonas_denitrificans_DSM_1251_CP000153|length 31|copies 3
AACAGAACGAAGACCAGGAGACAAAGAGAAT
>1879549|reference Sulfurimonas_denitrificans_DSM_1251_CP000153|length 32|copies 3
AACAGAACGAAGACCAGGAGACAAAGAGAATG
>1879549|reference Sulfurimonas_denitrificans_DSM_1251_CP000153|length 36|copies 1
AACAGAAGAAGAAATTGATCCCGAAGATATAGACAG
>1879549|reference Sulfurimonas_denitrificans_DSM_1251_CP000153|length 54|copies 1
AACAGACTTACCGCTAAAATAGTTGTGTTTTACAATAATATCTTTTAAAATTTT
>1879549|reference Sulfurimonas_denitrificans_DSM_1251_CP000153|length 56|copies 2
AACAGACTTACCGCTAAAATAGTTGTGTTTTACAATAATATCTTTTAAAATTTTAT
>1879549|reference Sulfurimonas_denitrificans_DSM_1251_CP000153|length 44|copies 1
AACAGAGAAAGAAGAGTTAAAGAGCTTTTTAAGAGCTTTGAAGA
>1879549|reference Sulfurimonas_denitrificans_DSM_1251_CP000153|length 34|copies 1
AACAGAGACACTTACTTCAGAGATATATGAGATA
>1879549|reference Sulfurimonas_denitrificans_DSM_1251_CP000153|length 36|copies 1
AACAGAGTCGTTCTTAAGAAGATAAAGCATCATATC
>1879549|reference Sulfurimonas_denitrificans_DSM_1251_CP000153|length 36|copies 6
AACAGAGTGGAAATTTGATCCAAAAGATACAATGCA
>1879549|reference Sulfurimonas_denitrificans_DSM_1251_CP000153|length 50|copies 5
AACAGAGTGGAAATTTGATCCAAAAGATACAATGCACATTACAGATTTAG
>1879549|reference Sulfurimonas_denitrificans_DSM_1251_CP000153|length 51|copies 1
AACAGAGTGGAAATTTGATCCAAAAGATACAATGCACATTACAGATTTAGC
>1879549|reference Sulfurimonas_denitrificans_DSM_1251_CP000153|length 45|copies 1
AACAGCAGCAGATGTTAAACCTAGGCAAGAAGTAGGAACAAGTGA
>1879549|reference Sulfurimonas_denitrificans_DSM_1251_CP000153|length 67|copies 1
AACAGCTTCAAATTTTTCATGCAAAAATCTCAAATCTCAAATTTTTAGACCCAGCATGTGGAAGTGG
>1879549|reference Sulfurimonas_denitrificans_DSM_1251_CP000153|length 10|copies 1
AACAGGAAAT
>1879549|reference Sulfurimonas_denitrificans_DSM_1251_CP000153|length 47|copies 1
AACAGGAAGAGCAAGTCTTAGTGTTGTTCACTTTATAGACTCAACCT
>1879549|reference Sulfurimonas_denitrificans_DSM_1251_CP000153|length 27|copies 1
AACAGGAAGTGCGCCAGGGAGTGCTAA
>1879549|reference Sulfurimonas_denitrificans_DSM_1251_CP000153|length 31|copies 24
AACAGGAAGTGCGCCAGGGAGTGCTAAACAA
>1879549|reference Sulfurimonas_denitrificans_DSM_1251_CP000153|length 32|copies 24
AACAGGAAGTGCGCCAGGGAGTGCTAAACAAG
>1879549|reference Sulfurimonas_denitrificans_DSM_1251_CP000153|length 60|copies 1
AACAGGAAGTGCGCCAGGGAGTGCTAAACAAGTTGGACATGTATTTGTATTTTGTTTGTG
>1879549|reference Sulfurimonas_denitrificans_DSM_1251_CP000153|length 48|copies 1
AACAGGAATACTAGCCGTAGTTGCCCACTCTGTACGACTACTCTCTCC
>1879549|reference Sulfurimonas_denitrificans_DSM_1251_CP000153|length 28|copies 1
AACAGGAGCTGGTCCTGGAGATATAGAG
>1879549|reference Sulfurimonas_denitrificans_DSM_1251_CP000153|length 31|copies 10
AACAGGAGCTGGTCCTGGAGATATAGAGCTG
>1879549|reference Sulfurimonas_denitrificans_DSM_1251_CP000153|length 42|copies 1
AACAGGAGCTGGTGTTTGTAAAGCACAGGGTCTTAAAAGAGG
>1879549|reference Sulfurimonas_denitrificans_DSM_1251_CP000153|length 30|copies 1
AACAGGAGTAATCTCAGCAGCAGTTCCAGT
>1879549|reference Sulfurimonas_denitrificans_DSM_1251_CP000153|length 42|copies 4
AACAGGATTCTCATACAGATTACCTGATAAATCTAGGAATAA
>1879549|reference Sulfurimonas_denitrificans_DSM_1251_CP000153|length 31|copies 28
AACAGGTATGCGACCAGGGGAAATCATTGCT
>1879549|reference Sulfurimonas_denitrificans_DSM_1251_CP000153|length 66|copies 1
AACAGGTTTTGTATTCCATAACGAAATCAAAGGTGGGGTAATTCCAAAAGAGTATATTCCTGCAGT
>1879549|reference Sulfurimonas_denitrificans_DSM_1251_CP000153|length 44|copies 1
AACAGTAAAATGGTAATCTTTATAGTCAAAAAGAACTTCGCTCT
>1879549|reference Sulfurimonas_denitrificans_DSM_1251_CP000153|length 46|copies 1
AACAGTAAAATGGTAATCTTTATAGTCAAAAAGAACTTCGCTCTTC
>1879549|reference Sulfurimonas_denitrificans_DSM_1251_CP000153|length 57|copies 1
AACAGTACAAAGACTTGTATGAAGCTACTATTTCAAGAATGAAAAAACTTAGTGGTG
>1879549|reference Sulfurimonas_denitrificans_DSM_1251_CP000153|length 13|copies 1
AACAGTATCCGCC
>1879549|reference Sulfurimonas_denitrificans_DSM_1251_CP000153|length 15|copies 1
AACAGTATCCGCCCC
>1879549|reference Sulfurimonas_denitrificans_DSM_1251_CP000153|length 32|copies 10
AACAGTATCCGCCCCCCGGAGCGACGGTAAAG
>1879549|reference Sulfurimonas_denitrificans_DSM_1251_CP000153|length 33|copies 6
AACAGTATCCGCCCCCCGGAGCGACGGTAAAGG
>1879549|reference Sulfurimonas_denitrificans_DSM_1251_CP000153|length 42|copies 3
AACAGTGGTTTAGTTGTTGGAGACTCTGCAACCACTGCTTAT
>1879549|reference Sulfurimonas_denitrificans_DSM_1251_CP000153|length 44|copies 1
AACAGTGTGTGAAAATATCGATAGAGATGGACGTGCTCAGACAA
>1879549|reference Sulfurimonas_denitrificans_DSM_1251_CP000153|length 38|copies 1
AACAGTTCGATGGACCAGCTGAAGAGTATTTTCCATAT
>1879549|reference Sulfurimonas_denitrificans_DSM_1251_CP000153|length 50|copies 1
AACATAAATATTCAATTTATCTTAAAATGCAGAGAAAGGGTGTTGGAATA
>1879549|reference Sulfurimonas_denitrificans_DSM_1251_CP000153|length 40|copies 7
AACATAAGCGTGATCAATTCTCTCTTTTGGCATGATGCAA
>1879549|reference Sulfurimonas_denitrificans_DSM_1251_CP000153|length 31|copies 1
AACATACATAGCACCTGGTCTATAGTAGTGA
>1879549|reference Sulfurimonas_denitrificans_DSM_1251_CP000153|length 44|copies 1
AACATAGGTACAATTGGTCACGTAGATCATGGTAAAACAACATT
>1879549|reference Sulfurimonas_denitrificans_DSM_1251_CP000153|length 45|copies 1
AACATAGGTACAATTGGTCACGTAGATCATGGTAAAACAACATTG
>1879549|reference Sulfurimonas_denitrificans_DSM_1251_CP000153|length 41|copies 1
AACATATGAAAATTTAGATCTTAATGATTTTATAGAGTTAG
>1879549|reference Sulfurimonas_denitrificans_DSM_1251_CP000153|length 65|copies 1
AACATCAAAGTTTAAAAAGAGTTTGCGATTACTTTTTAAATTTGAACAAATAACCAAGTTGTTAC
>1879549|reference Sulfurimonas_denitrificans_DSM_1251_CP000153|length 51|copies 1
AACATCGCCAGGATTTGTGATAGCATAAGCAAGATGCGCATAACCCTCTTT
>1879549|reference Sulfurimonas_denitrificans_DSM_1251_CP000153|length 43|copies 11
AACATCTAAGATATCTGTAACTTTTTCAAGTTCATCAGCACTG
>1879549|reference Sulfurimonas_denitrificans_DSM_1251_CP000153|length 37|copies 1
AACATCTGCATCTTCAAGTAAATCACTATATCTGCTG
>1879549|reference Sulfurimonas_denitrificans_DSM_1251_CP000153|length 49|copies 1
AACATGAAAACAATTGGACCAAACTGTCCAGGAATTATTACAGCTGAAG
>1879549|reference Sulfurimonas_denitrificans_DSM_1251_CP000153|length 31|copies 39
AACATGAACTGGACCGGGACGACCGCTTGAA
>1879549|reference Sulfurimonas_denitrificans_DSM_1251_CP000153|length 32|copies 20
AACATGAACTGGACCGGGACGACCGCTTGAAG
>1879549|reference Sulfurimonas_denitrificans_DSM_1251_CP000153|length 52|copies 1
AACATGAACTGGACCGGGACGACCGCTTGAAGCTATGTAAAACGCCTCTTTT
>1879549|reference Sulfurimonas_denitrificans_DSM_1251_CP000153|length 45|copies 2
AACATGCACTTATAGGACAGCTTTATCTCGTTGGTTACGCTTCTA
>1879549|reference Sulfurimonas_denitrificans_DSM_1251_CP000153|length 40|copies 1
AACATGGCTCACACTTGGAGAGAGCGCAAAAGCTCAGGCT
>1879549|reference Sulfurimonas_denitrificans_DSM_1251_CP000153|length 47|copies 1
AACATGTTATTGAGAATGGTTCAAACTACCAGCTTCTTGGCTCTGAG
>1879549|reference Sulfurimonas_denitrificans_DSM_1251_CP000153|length 46|copies 1
AACATTATTTGTTGTTAAAAATCTCTTTGCTTCACTTCTTGTGCAG
>1879549|reference Sulfurimonas_denitrificans_DSM_1251_CP000153|length 35|copies 1
AACATTGGAGACAACAAGTTCTTCCAGTTGGTGAT
>1879549|reference Sulfurimonas_denitrificans_DSM_1251_CP000153|length 11|copies 1
AACATTTCCGC
>1879549|reference Sulfurimonas_denitrificans_DSM_1251_CP000153|length 55|copies 1
AACCAAAAACTATAGGAACAATTTTAAGCAAAATGGATGCGCAAAAAGCTTCAGA
>1879549|reference Sulfurimonas_denitrificans_DSM_1251_CP000153|length 54|copies 1
AACCAACAAATATCAAAATTAAGTTATCTGTTGAAACCATAAATTGGAAGCCTG
>1879549|reference Sulfurimonas_denitrificans_DSM_1251_CP000153|length 32|copies 1
AACCAACTAATGCACCTGGCTCTGCTATGATA
>1879549|reference Sulfurimonas_denitrificans_DSM_1251_CP000153|length 44|copies 1
AACCAACTAGCTGAACAACATTATCTACGTGTTCCTGATTGGTA
>1879549|reference Sulfurimonas_denitrificans_DSM_1251_CP000153|length 32|copies 2
AACCAACTGCTTCCCCAGGTTCCAAATAGACT
>1879549|reference Sulfurimonas_denitrificans_DSM_1251_CP000153|length 36|copies 2
AACCAATAATTCTTATGATCCAAGTAATGGAGATTC
>1879549|reference Sulfurimonas_denitrificans_DSM_1251_CP000153|length 37|copies 1
AACCAATAATTCTTATGATCCAAGTAATGGAGATTCT
>1879549|reference Sulfurimonas_denitrificans_DSM_1251_CP000153|length 46|copies 1
AACCAATGACTATCCACGGTATGCTCTCAGGTAAAGCGTAACCAAA
>1879549|reference Sulfurimonas_denitrificans_DSM_1251_CP000153|length 32|copies 1
AACCAATTATGGCACCAGGCAGTGAAGGAACA
>1879549|reference Sulfurimonas_denitrificans_DSM_1251_CP000153|length 34|copies 1
AACCACAATACCAATCACATAGTTTCCACCAACC
>1879549|reference Sulfurimonas_denitrificans_DSM_1251_CP000153|length 14|copies 1
AACCACGCCGAGCT
>1879549|reference Sulfurimonas_denitrificans_DSM_1251_CP000153|length 52|copies 1
AACCACTACTGCTTAGGAAGCGGAAGCGGCAGGCAGTATTTCAGCGATGAAA
>1879549|reference Sulfurimonas_denitrificans_DSM_1251_CP000153|length 55|copies 1
AACCACTTTTTATTAACTTCTTAGGAGAAAAATATGAACACAATAAAAATAGGCG
>1879549|reference Sulfurimonas_denitrificans_DSM_1251_CP000153|length 42|copies 1
AACCAGAACTTAGCCGTGATCACACAGAGAGAATGTTAAAGG
>1879549|reference Sulfurimonas_denitrificans_DSM_1251_CP000153|length 36|copies 5
AACCATAGATCACTTTGATCATGTAAAAGACAAAGT
>1879549|reference Sulfurimonas_denitrificans_DSM_1251_CP000153|length 31|copies 1
AACCATAGCTTGGTTTTTCTGGTTATTACCG
>1879549|reference Sulfurimonas_denitrificans_DSM_1251_CP000153|length 55|copies 2
AACCATAGCTTGGTTTTTCTGGTTATTACCGATATGTTTCATAAATGCTTCCTTA
>1879549|reference Sulfurimonas_denitrificans_DSM_1251_CP000153|length 56|copies 5
AACCATAGCTTGGTTTTTCTGGTTATTACCGATATGTTTCATAAATGCTTCCTTAG
>1879549|reference Sulfurimonas_denitrificans_DSM_1251_CP000153|length 54|copies 1
AACCATCTCATTTGCATAACCAACCATCATCTTGAAATCTTGAAAAAATATACT
>1879549|reference Sulfurimonas_denitrificans_DSM_1251_CP000153|length 42|copies 1
AACCATTACTCAAACAGGTCAAGTAGAAGCCTTAAGATATAG
>1879549|reference Sulfurimonas_denitrificans_DSM_1251_CP000153|length 10|copies 1
AACCCAAATT
>1879549|reference Sulfurimonas_denitrificans_DSM_1251_CP000153|length 53|copies 3
AACCCAAGTAACATCTTCTCCATTTCTCTCAACAACTAAAACTTTTTTCACTG
>1879549|reference Sulfurimonas_denitrificans_DSM_1251_CP000153|length 37|copies 1
AACCCATACAACAGCGCTTATTACATGTAAAAATATA
>1879549|reference Sulfurimonas_denitrificans_DSM_1251_CP000153|length 52|copies 2
AACCCCAGTAATTGCAAATTCGCTAGAAGCAACTCTTGTTAATTTTTCAATA
>1879549|reference Sulfurimonas_denitrificans_DSM_1251_CP000153|length 46|copies 1
AACCCCATTTGAGCGATGGCAATAACTAGTCCGTCATAGTTCTCTG
>1879549|reference Sulfurimonas_denitrificans_DSM_1251_CP000153|length 56|copies 1
AACCCCTATTTTACCGCAGTCGGTATCAAAGGTTTCTATTTTGTTTCCACCCTGCA
>1879549|reference Sulfurimonas_denitrificans_DSM_1251_CP000153|length 42|copies 1
AACCCTGTTTTGTCCAGTGCTTCAAGTATGATAGGAATCCTA
>1879549|reference Sulfurimonas_denitrificans_DSM_1251_CP000153|length 58|copies 2
AACCCTTTTAGCGGCTCAAGCACTTCTAATGGAACACAATCAGGCGAACTTCAAGGCT
>1879549|reference Sulfurimonas_denitrificans_DSM_1251_CP000153|length 46|copies 1
AACCGAAAGCTCTTCATGTTTTTCATCTATAATTGATTTTTCAATA
>1879549|reference Sulfurimonas_denitrificans_DSM_1251_CP000153|length 10|copies 1
AACCGCAACG
>1879549|reference Sulfurimonas_denitrificans_DSM_1251_CP000153|length 49|copies 1
AACCGTAGGAGAACCTGCGGTTGGATCACCTCCTTTCTAGAGTAGAGTC
>1879549|reference Sulfurimonas_denitrificans_DSM_1251_CP000153|length 31|copies 7
AACCGTCTCATCCCCAGGGCGAAGATACATG
>1879549|reference Sulfurimonas_denitrificans_DSM_1251_CP000153|length 32|copies 21
AACCGTCTCATCCCCAGGGCGAAGATACATGT
>1879549|reference Sulfurimonas_denitrificans_DSM_1251_CP000153|length 42|copies 1
AACCTATAAGAAATGCAAGTGAGCGAGATGAGAAGTTTTTTG
>1879549|reference Sulfurimonas_denitrificans_DSM_1251_CP000153|length 47|copies 1
AACCTATCTGCAACACTCTATTTTTATTGTTACTCTATTGTTAGGTA
>1879549|reference Sulfurimonas_denitrificans_DSM_1251_CP000153|length 42|copies 1
AACCTCCATCGCTGCTATATAGATTCCAAAAGCCGCAACACT
>1879549|reference Sulfurimonas_denitrificans_DSM_1251_CP000153|length 22|copies 1
AACCTCGCGCTGTCTATATAGA
>1879549|reference Sulfurimonas_denitrificans_DSM_1251_CP000153|length 48|copies 1
AACCTCTTTTTGCCACGAGAGCGCATCAAGGTATGGTTTTTTATCTAA
>1879549|reference Sulfurimonas_denitrificans_DSM_1251_CP000153|length 13|copies 1
AACCTGAACGAAG
>1879549|reference Sulfurimonas_denitrificans_DSM_1251_CP000153|length 32|copies 1
AACCTGAACGAAGCCCTGGAGCTGATGAGCGT
>1879549|reference Sulfurimonas_denitrificans_DSM_1251_CP000153|length 49|copies 1
AACCTGTCTTGAGATAAAAGCATCTTCTACAATTTCTGGGAGCAAAAGC
>1879549|reference Sulfurimonas_denitrificans_DSM_1251_CP000153|length 45|copies 1
AACCTTCAAGAGCACTCAATAGTTCTAGTTCGTGGTGGCCGTATT
>1879549|reference Sulfurimonas_denitrificans_DSM_1251_CP000153|length 46|copies 1
AACCTTGATAATTTCAGGCAGCTTAATGACTTTTATGGGCATCAGT
>1879549|reference Sulfurimonas_denitrificans_DSM_1251_CP000153|length 54|copies 1
AACCTTTTTCTATCTCGCATAAAGAGAGAGTATAAAACAAAAAAAGCTGGATTC
>1879549|reference Sulfurimonas_denitrificans_DSM_1251_CP000153|length 54|copies 7
AACGAAATATTTACAAATATCGCTAAACAACCGCACAAAAACCGTATAAAAGCT
>1879549|reference Sulfurimonas_denitrificans_DSM_1251_CP000153|length 31|copies 1
AACGACCAACACACCAGGGAGGTCGTTTATG
>1879549|reference Sulfurimonas_denitrificans_DSM_1251_CP000153|length 36|copies 1
AACGAGAGATAAGCTCACGAGCACGTTGTTCATCCT
>1879549|reference Sulfurimonas_denitrificans_DSM_1251_CP000153|length 32|copies 1
AACGAGATAGTCAATGCGTGAGCCGCAGTTAC
>1879549|reference Sulfurimonas_denitrificans_DSM_1251_CP000153|length 43|copies 3
AACGATATCTCCACCAACAAGAGCATAATCGAGTTCATCAGAA
>1879549|reference Sulfurimonas_denitrificans_DSM_1251_CP000153|length 49|copies 1
AACGATATCTCCACCAACAAGAGCATAATCGAGTTCATCAGAAGTAACA
>1879549|reference Sulfurimonas_denitrificans_DSM_1251_CP000153|length 60|copies 1
AACGATTATGGGACAATGACTGCAAAAGCAGAAGTATTTAATGCCCTTTGGTTTGAGGTG
>1879549|reference Sulfurimonas_denitrificans_DSM_1251_CP000153|length 10|copies 1
AACGATTTTT
>1879549|reference Sulfurimonas_denitrificans_DSM_1251_CP000153|length 44|copies 2
AACGCCAACACATTCAGTACAGCGATCTGGATCTATAAAGTAGA
>1879549|reference Sulfurimonas_denitrificans_DSM_1251_CP000153|length 49|copies 1
AACGCCTAAACCATGAGCAGCTCTTTATAATCACAAAAGAGTAGTTAGT
>1879549|reference Sulfurimonas_denitrificans_DSM_1251_CP000153|length 20|copies 1
AACGCGCAGCACTAATTGCC
>1879549|reference Sulfurimonas_denitrificans_DSM_1251_CP000153|length 42|copies 2
AACGCTAGGGTTTGCTATAATCATTCTAGCTATGCTTAAGCG
>1879549|reference Sulfurimonas_denitrificans_DSM_1251_CP000153|length 35|copies 1
AACGCTATCATCTCTGGGCGCGCTGTTGTTGGCGG
>1879549|reference Sulfurimonas_denitrificans_DSM_1251_CP000153|length 36|copies 1
AACGCTCGATCTAACAGAGGCTAATCTTAGCGGACT
>1879549|reference Sulfurimonas_denitrificans_DSM_1251_CP000153|length 43|copies 2
AACGCTGGCGGCGTGCTTAACACATGCAAGTCGAACGGTAACA
>1879549|reference Sulfurimonas_denitrificans_DSM_1251_CP000153|length 48|copies 1
AACGCTGGCGGCGTGCTTAACACATGCAAGTCGAACGGTAACAGGAAG
>1879549|reference Sulfurimonas_denitrificans_DSM_1251_CP000153|length 49|copies 12
AACGCTGGCGGCGTGCTTAACACATGCAAGTCGAACGGTAACAGGAAGT
>1879549|reference Sulfurimonas_denitrificans_DSM_1251_CP000153|length 50|copies 19
AACGCTGGTCTCTTACAAACTCATATCCTTCTGATTTTCCAAAAGCAACA
>1879549|reference Sulfurimonas_denitrificans_DSM_1251_CP000153|length 40|copies 1
AACGCTTCATTTGGGAAATGGCTCAAGTGCATGTGCTATA
>1879549|reference Sulfurimonas_denitrificans_DSM_1251_CP000153|length 13|copies 1
AACGCTTGCACCT
>1879549|reference Sulfurimonas_denitrificans_DSM_1251_CP000153|length 48|copies 1
AACGGAAGATAAAGGAACTGTTTTCGTCTTTAGTTATAATCCTCCTTC
>1879549|reference Sulfurimonas_denitrificans_DSM_1251_CP000153|length 51|copies 1
AACGGAGAAGCAAATAGAGTCTTTAATGAAAACTATTTCAAAGTTGGCAAG
>1879549|reference Sulfurimonas_denitrificans_DSM_1251_CP000153|length 30|copies 1
AACGGTAGCACTTCCTGGACCCCATTCACT
>1879549|reference Sulfurimonas_denitrificans_DSM_1251_CP000153|length 31|copies 11
AACGGTAGCACTTCCTGGACCCCATTCACTG
>1879549|reference Sulfurimonas_denitrificans_DSM_1251_CP000153|length 32|copies 1
AACGGTAGCACTTCCTGGACCCCATTCACTGC
>1879549|reference Sulfurimonas_denitrificans_DSM_1251_CP000153|length 51|copies 3
AACGTCACTTGCAAACTCCATTGCAGAAGCCCTAAAGAGACCATTGATAAG
>1879549|reference Sulfurimonas_denitrificans_DSM_1251_CP000153|length 28|copies 1
AACGTCGCTATGACTTATCATTCCAAGG
>1879549|reference Sulfurimonas_denitrificans_DSM_1251_CP000153|length 35|copies 1
AACGTCTCGAAGATGCTGGTGCTCATGCTATCATG
>1879549|reference Sulfurimonas_denitrificans_DSM_1251_CP000153|length 39|copies 1
AACGTGTACATGTCGCATCGCTCAAGCCCTATATTGTTC
>1879549|reference Sulfurimonas_denitrificans_DSM_1251_CP000153|length 36|copies 3
AACGTTCACAGATGCTGATCGTGTATCTGTACTAAG
>1879549|reference Sulfurimonas_denitrificans_DSM_1251_CP000153|length 39|copies 2
AACGTTCCAACGATGTTTGATCATGTAGAAGATAGCATT
>1879549|reference Sulfurimonas_denitrificans_DSM_1251_CP000153|length 43|copies 6
AACTAAAATGGCAAATGATTATGCTATAAAAAATGGCAAAATA
>1879549|reference Sulfurimonas_denitrificans_DSM_1251_CP000153|length 58|copies 1
AACTAAAGAGTTTGTCCATAGAAGCGTCGCCATTCCCCCAGCCTAAAGTTGAAAACGG
>1879549|reference Sulfurimonas_denitrificans_DSM_1251_CP000153|length 50|copies 1
AACTAAAGTAGCTTTTTTTGCACTAAGAAGCATAGCTTCAACACCGATAA
>1879549|reference Sulfurimonas_denitrificans_DSM_1251_CP000153|length 40|copies 1
AACTAAGACAAATGCGCGTACTCGTAAGGGTAAACGCAAA
>1879549|reference Sulfurimonas_denitrificans_DSM_1251_CP000153|length 33|copies 1
AACTAATCATTGTTGTTCCTTCACTAGACACTG
>1879549|reference Sulfurimonas_denitrificans_DSM_1251_CP000153|length 36|copies 1
AACTACATCATACTCGGCGCAGAGAGAAGAGTTGAG
>1879549|reference Sulfurimonas_denitrificans_DSM_1251_CP000153|length 30|copies 1
AACTACATCATTTACAACATATATACCGCT
>1879549|reference Sulfurimonas_denitrificans_DSM_1251_CP000153|length 31|copies 1
AACTACATGTGTTCCAGGGATTTTTATACCT
>1879549|reference Sulfurimonas_denitrificans_DSM_1251_CP000153|length 48|copies 1
AACTATAAGAGTGATGCTGATGGAAAACCAACCAGCGAGCTAGAGTAT
>1879549|reference Sulfurimonas_denitrificans_DSM_1251_CP000153|length 44|copies 1
AACTATATCAGAGATAAAAACTGTTTTAAGGTTATGTTTCTCTC
>1879549|reference Sulfurimonas_denitrificans_DSM_1251_CP000153|length 45|copies 1
AACTATCGCAGAGTGGTATGATGCAGCATTTGGAGATAACCTGCC
>1879549|reference Sulfurimonas_denitrificans_DSM_1251_CP000153|length 32|copies 1
AACTATCTCTTGAGCGTTCATATTTTTCATAG
>1879549|reference Sulfurimonas_denitrificans_DSM_1251_CP000153|length 47|copies 1
AACTATGGCTAAAGCCATCTCTATTGCGCTAAATATTCCTATAATCG
>1879549|reference Sulfurimonas_denitrificans_DSM_1251_CP000153|length 43|copies 1
AACTATTTACATTTTCATAACTGACGGTATCTTTACCATCATA
>1879549|reference Sulfurimonas_denitrificans_DSM_1251_CP000153|length 50|copies 3
AACTCAAATCTTCCAGATGAAGGAAAAATAAGCTACACAGCTTTTTTTCA
>1879549|reference Sulfurimonas_denitrificans_DSM_1251_CP000153|length 51|copies 1
AACTCAAATCTTCCAGATGAAGGAAAAATAAGCTACACAGCTTTTTTTCAC
>1879549|reference Sulfurimonas_denitrificans_DSM_1251_CP000153|length 52|copies 1
AACTCAAATCTTCCAGATGAAGGAAAAATAAGCTACACAGCTTTTTTTCACT
>1879549|reference Sulfurimonas_denitrificans_DSM_1251_CP000153|length 39|copies 1
AACTCAACAGCGTCTTGATCAGCTAAATAGTCACTACCT
>1879549|reference Sulfurimonas_denitrificans_DSM_1251_CP000153|length 36|copies 24
AACTCAACTAAATCCTGATCTAGCTGCTCTATAAGC
>1879549|reference Sulfurimonas_denitrificans_DSM_1251_CP000153|length 37|copies 3
AACTCAACTAAATCCTGATCTAGCTGCTCTATAAGCT
>1879549|reference Sulfurimonas_denitrificans_DSM_1251_CP000153|length 12|copies 1
AACTCACAAAGT
>1879549|reference Sulfurimonas_denitrificans_DSM_1251_CP000153|length 53|copies 1
AACTCATCAGCACTAAGTTTTGCAGACTCTAAAATATTTGCAAGAGGTGTTAG
>1879549|reference Sulfurimonas_denitrificans_DSM_1251_CP000153|length 43|copies 1
AACTCCAAGCAGCAGTTGCAGCAGGCGGTACGGTTACGGTAGA
>1879549|reference Sulfurimonas_denitrificans_DSM_1251_CP000153|length 49|copies 2
AACTCCCATTTTAATCATCTCATTTGATTGATCAGTTGGTTTTAAATCA
>1879549|reference Sulfurimonas_denitrificans_DSM_1251_CP000153|length 38|copies 1
AACTCCTCTAGTATCTCCGCTCAGTATTACATGTAAGG
>1879549|reference Sulfurimonas_denitrificans_DSM_1251_CP000153|length 37|copies 1
AACTCCTGTTCGCTCAGAAACAAGACGAATCAAATCA
>1879549|reference Sulfurimonas_denitrificans_DSM_1251_CP000153|length 8|copies 1
AACTCGAC
>1879549|reference Sulfurimonas_denitrificans_DSM_1251_CP000153|length 46|copies 1
AACTCGATTCATATGATGGCAGACTCAGGTGCTCGTGGTTCGGCTG
>1879549|reference Sulfurimonas_denitrificans_DSM_1251_CP000153|length 40|copies 4
AACTCGCACCAACCGCTAAAGCTTTAGCAATGTCTCCTGA
>1879549|reference Sulfurimonas_denitrificans_DSM_1251_CP000153|length 53|copies 1
AACTCGCACCAACCGCTAAAGCTTTAGCAATGTCTCCTGAGTATTTTATACCA
>1879549|reference Sulfurimonas_denitrificans_DSM_1251_CP000153|length 30|copies 1
AACTCGCGAACCGCGCGAGGTCTGTCTTCG
>1879549|reference Sulfurimonas_denitrificans_DSM_1251_CP000153|length 45|copies 4
AACTCGCTATAAATCCTTTAGATAGATCTAAATATTTGACAGGAG
>1879549|reference Sulfurimonas_denitrificans_DSM_1251_CP000153|length 36|copies 13
AACTCGTGAACTCTCAGATCAAGTAGCCCGTGAGCT
>1879549|reference Sulfurimonas_denitrificans_DSM_1251_CP000153|length 45|copies 1
AACTCTAACCTATCTATAAAAATATTTATATCTTTTTGCAACGTC
>1879549|reference Sulfurimonas_denitrificans_DSM_1251_CP000153|length 48|copies 5
AACTCTAAGCGTATGTGGTCATACTGATGATCAAGGTCCAAGCGTAAA
>1879549|reference Sulfurimonas_denitrificans_DSM_1251_CP000153|length 49|copies 7
AACTCTAAGCGTATGTGGTCATACTGATGATCAAGGTCCAAGCGTAAAG
>1879549|reference Sulfurimonas_denitrificans_DSM_1251_CP000153|length 36|copies 1
AACTCTAGATGAATTTTTTGAAGCTTTAACACTTGT
>1879549|reference Sulfurimonas_denitrificans_DSM_1251_CP000153|length 30|copies 2
AACTCTATAACATCGCGATAAGCAAACGCT
>1879549|reference Sulfurimonas_denitrificans_DSM_1251_CP000153|length 44|copies 1
AACTCTCATACGAGAGACAAGATGGTGTTTTAATTGCTATGGAT
>1879549|reference Sulfurimonas_denitrificans_DSM_1251_CP000153|length 47|copies 1
AACTCTCTATATCATCGTTTACACTTAACTCCAGCTTTGAAGCAAGT
>1879549|reference Sulfurimonas_denitrificans_DSM_1251_CP000153|length 49|copies 1
AACTCTCTCTTTTTCTTGAGCAGAGCTCTTTTGGAGTTGATGTAGCAAA
>1879549|reference Sulfurimonas_denitrificans_DSM_1251_CP000153|length 34|copies 1
AACTCTCTGTGTAGGCAGAGCTAATATCAACTCT
>1879549|reference Sulfurimonas_denitrificans_DSM_1251_CP000153|length 48|copies 1
AACTCTGACATAATCGCTTCACTTAAGAATAATGACAGAGCTTTGGCT
>1879549|reference Sulfurimonas_denitrificans_DSM_1251_CP000153|length 38|copies 1
AACTCTTATCAACTCCACGTCCAGGTCTGATGTAATCA
>1879549|reference Sulfurimonas_denitrificans_DSM_1251_CP000153|length 8|copies 1
AACTCTTC
>1879549|reference Sulfurimonas_denitrificans_DSM_1251_CP000153|length 11|copies 1
AACTCTTCTTG
>1879549|reference Sulfurimonas_denitrificans_DSM_1251_CP000153|length 35|copies 11
AACTCTTGAAGAGCTTGATCGCTCTATAACTCTTG
>1879549|reference Sulfurimonas_denitrificans_DSM_1251_CP000153|length 36|copies 2
AACTCTTGAAGAGCTTGATCGCTCTATAACTCTTGC
>1879549|reference Sulfurimonas_denitrificans_DSM_1251_CP000153|length 40|copies 1
AACTCTTGTTGAGGGTGTAACTATGGCTAAAGCCATCTCT
>1879549|reference Sulfurimonas_denitrificans_DSM_1251_CP000153|length 44|copies 14
AACTCTTGTTGAGGGTGTAACTATGGCTAAAGCCATCTCTATTG
>1879549|reference Sulfurimonas_denitrificans_DSM_1251_CP000153|length 44|copies 2
AACTCTTTAACGCAAAAGTGGAGGGAATTAACTCACTTAATGAT
>1879549|reference Sulfurimonas_denitrificans_DSM_1251_CP000153|length 45|copies 1
AACTCTTTGGCGATAATGATCAGCTCTCTGCAAATGTTGCGCATG
>1879549|reference Sulfurimonas_denitrificans_DSM_1251_CP000153|length 43|copies 2
AACTGAACAAGTGTTAATTATGATTAAATCTGCGCTCGAGAGG
>1879549|reference Sulfurimonas_denitrificans_DSM_1251_CP000153|length 11|copies 1
AACTGAGGCAG
>1879549|reference Sulfurimonas_denitrificans_DSM_1251_CP000153|length 59|copies 2
AACTGCAAATGGCGGATATTTTTTAACTAAAGTTCTTTATGAAAAAAGAAATGGCGATA
>1879549|reference Sulfurimonas_denitrificans_DSM_1251_CP000153|length 40|copies 1
AACTGCGCTAGTTGAGGGACTTGCGCAAAGAATTAGCGAT
>1879549|reference Sulfurimonas_denitrificans_DSM_1251_CP000153|length 47|copies 1
AACTGCGTTTGAGCAGAAGATAAAAGTACAAAATAGCGATGTTATGA
>1879549|reference Sulfurimonas_denitrificans_DSM_1251_CP000153|length 18|copies 1
AACTGCTAGAAACCCAGG
>1879549|reference Sulfurimonas_denitrificans_DSM_1251_CP000153|length 31|copies 17
AACTGCTAGAAACCCAGGTTTAGGTGCTAAA
>1879549|reference Sulfurimonas_denitrificans_DSM_1251_CP000153|length 44|copies 1
AACTGCTGAAGTACCTGTTACAAATCTTTATCAAGATGAAATAC
>1879549|reference Sulfurimonas_denitrificans_DSM_1251_CP000153|length 11|copies 1
AACTGGAAGAC
>1879549|reference Sulfurimonas_denitrificans_DSM_1251_CP000153|length 38|copies 1
AACTGGAAGATTCTCAGAAACCATATGAACCTCATGAG
>1879549|reference Sulfurimonas_denitrificans_DSM_1251_CP000153|length 32|copies 1
AACTGGAATCATTACGCGAGACTCCATCTCAG
>1879549|reference Sulfurimonas_denitrificans_DSM_1251_CP000153|length 10|copies 1
AACTGGACCA
>1879549|reference Sulfurimonas_denitrificans_DSM_1251_CP000153|length 24|copies 1
AACTGGACGCGCATTAGAAGAGAT
>1879549|reference Sulfurimonas_denitrificans_DSM_1251_CP000153|length 49|copies 1
AACTGGAGTGACATATGGCAGATGTTTTGATGCAGGGTGCGGCACGGGA
>1879549|reference Sulfurimonas_denitrificans_DSM_1251_CP000153|length 40|copies 1
AACTGGCGATGAAGCCTACTTTATAAAGTGGGCAAATCAT
>1879549|reference Sulfurimonas_denitrificans_DSM_1251_CP000153|length 39|copies 1
AACTGGCTGACCAGAACTATCAGTTTCTATGTAGAGATT
>1879549|reference Sulfurimonas_denitrificans_DSM_1251_CP000153|length 59|copies 1
AACTGGTTTTGGTCCAGTCATCAGGGGTTCGAATCCCTTTACCCCATCCACAACAAACT
>1879549|reference Sulfurimonas_denitrificans_DSM_1251_CP000153|length 38|copies 3
AACTGTATCTACACCCTCTGCAATTAAAGCTTCAATGA
>1879549|reference Sulfurimonas_denitrificans_DSM_1251_CP000153|length 39|copies 2
AACTGTATCTACACCCTCTGCAATTAAAGCTTCAATGAC
>1879549|reference Sulfurimonas_denitrificans_DSM_1251_CP000153|length 30|copies 4
AACTGTGATGCTGCAAGATCGACTGCAGAG
>1879549|reference Sulfurimonas_denitrificans_DSM_1251_CP000153|length 37|copies 1
AACTGTTTTAATAACAATAGAGAGAAATAAAGCATCG
>1879549|reference Sulfurimonas_denitrificans_DSM_1251_CP000153|length 45|copies 1
AACTTAAGAACAATTACTTTTAAGTACACAAAACAGTGTATTTAA
>1879549|reference Sulfurimonas_denitrificans_DSM_1251_CP000153|length 51|copies 1
AACTTAATTGTTCGTGGAATCTGCTGTTTAAAGCCAGGGGTTGAGGGTGTG
>1879549|reference Sulfurimonas_denitrificans_DSM_1251_CP000153|length 30|copies 2
AACTTAGGGTTTACGCGCACAACTGTTTTA
>1879549|reference Sulfurimonas_denitrificans_DSM_1251_CP000153|length 21|copies 1
AACTTATAAGCGTTATAGAGG
>1879549|reference Sulfurimonas_denitrificans_DSM_1251_CP000153|length 35|copies 3
AACTTATCATAACTATGATCTGATTGTTGATGAGC
>1879549|reference Sulfurimonas_denitrificans_DSM_1251_CP000153|length 36|copies 3
AACTTATCATAACTATGATCTGATTGTTGATGAGCA
>1879549|reference Sulfurimonas_denitrificans_DSM_1251_CP000153|length 37|copies 4
AACTTATCATAACTATGATCTGATTGTTGATGAGCAG
>1879549|reference Sulfurimonas_denitrificans_DSM_1251_CP000153|length 47|copies 5
AACTTCACTTGGGCTAATAGCTATTGATTTTAAGTATGCAACCATAT
>1879549|reference Sulfurimonas_denitrificans_DSM_1251_CP000153|length 64|copies 2
AACTTCATAATAACTTGGATTTTTTACAAATCCGCCCATAAAACCTGAGGTTACCTCTTTTACT
>1879549|reference Sulfurimonas_denitrificans_DSM_1251_CP000153|length 46|copies 2
AACTTCATACATCGCTCTTTGAATTGTAGGCAGCCTCTTTAGCTCA
>1879549|reference Sulfurimonas_denitrificans_DSM_1251_CP000153|length 47|copies 2
AACTTCATACATCGCTCTTTGAATTGTAGGCAGCCTCTTTAGCTCAT
>1879549|reference Sulfurimonas_denitrificans_DSM_1251_CP000153|length 44|copies 1
AACTTCCCATTGATCAGCGAGAATTACCTAAAGATGACCATGGA
>1879549|reference Sulfurimonas_denitrificans_DSM_1251_CP000153|length 44|copies 1
AACTTCTTAGAATCTCTAAAAAAATATCTGCATTAGAGAGTATG
>1879549|reference Sulfurimonas_denitrificans_DSM_1251_CP000153|length 47|copies 1
AACTTCTTATGAATGAGATATTAGTGATTGCATCAAAGCATACTCAA
>1879549|reference Sulfurimonas_denitrificans_DSM_1251_CP000153|length 48|copies 1
AACTTGAGCTACCTCATGTATTGTTCCTCCAACATAAATACCAAACTC
>1879549|reference Sulfurimonas_denitrificans_DSM_1251_CP000153|length 47|copies 1
AACTTGAGTGATTTGACTCATAAAACATCCGCATTGTGGACAGGGCT
>1879549|reference Sulfurimonas_denitrificans_DSM_1251_CP000153|length 55|copies 1
AACTTGGGTATAAAGGTTTAAAATTAAGCACTACAAACAAGATACAAAAAGAGCA
>1879549|reference Sulfurimonas_denitrificans_DSM_1251_CP000153|length 33|copies 3
AACTTGTAGATGAACTTTATGCTCCATACGCAG
>1879549|reference Sulfurimonas_denitrificans_DSM_1251_CP000153|length 34|copies 2
AACTTGTAGATGAACTTTATGCTCCATACGCAGC
>1879549|reference Sulfurimonas_denitrificans_DSM_1251_CP000153|length 40|copies 1
AACTTTACATGTAAATGGAACTGCTTGAATCGCTCATACT
>1879549|reference Sulfurimonas_denitrificans_DSM_1251_CP000153|length 38|copies 2
AACTTTATCGTGAAGATATTGAAGGCTCTATTGCGCAT
>1879549|reference Sulfurimonas_denitrificans_DSM_1251_CP000153|length 51|copies 1
AACTTTGAATTTACCTATGCGAAAGCAGATGTACCAAGTGTAAAAAAACTA
>1879549|reference Sulfurimonas_denitrificans_DSM_1251_CP000153|length 26|copies 1
AACTTTGACTGCTCTTGATCAAGTTG
>1879549|reference Sulfurimonas_denitrificans_DSM_1251_CP000153|length 36|copies 16
AACTTTGACTGCTCTTGATCAAGTTGGCTCTATTTT
>1879549|reference Sulfurimonas_denitrificans_DSM_1251_CP000153|length 37|copies 2
AACTTTGACTGCTCTTGATCAAGTTGGCTCTATTTTA
>1879549|reference Sulfurimonas_denitrificans_DSM_1251_CP000153|length 41|copies 1
AACTTTGACTGCTCTTGATCAAGTTGGCTCTATTTTAGTAG
>1879549|reference Sulfurimonas_denitrificans_DSM_1251_CP000153|length 42|copies 7
AACTTTTACACCATCTGCTCCAGCTTCAATTAGCGCAAGAGT
>1879549|reference Sulfurimonas_denitrificans_DSM_1251_CP000153|length 44|copies 1
AACTTTTACACCATCTGCTCCAGCTTCAATTAGCGCAAGAGTAG
>1879549|reference Sulfurimonas_denitrificans_DSM_1251_CP000153|length 48|copies 1
AACTTTTACACCATCTGCTCCAGCTTCAATTAGCGCAAGAGTAGCTTC
>1879549|reference Sulfurimonas_denitrificans_DSM_1251_CP000153|length 39|copies 1
AACTTTTCTACCCTCACGCTCTATTGCACGAATAAGTTT
>1879549|reference Sulfurimonas_denitrificans_DSM_1251_CP000153|length 52|copies 1
AACTTTTGATTTTGCAACTCCAATGGGAGTAGGGCTCCTTGAGATGACTATT
>1879549|reference Sulfurimonas_denitrificans_DSM_1251_CP000153|length 50|copies 1
AACTTTTTAAAACTATGAGTATAAGGCTTGCCCTATTTATAATTTTAACG
>1879549|reference Sulfurimonas_denitrificans_DSM_1251_CP000153|length 60|copies 1
AACTTTTTTATCGGTTGTAATTCCAGGAAAATCTGGTTTATATCCAGCTCTAAATCCCTC
>1879549|reference Sulfurimonas_denitrificans_DSM_1251_CP000153|length 54|copies 1
AAGAAAAAACTTTCCTTGATCTATCTTATACCCAGCAAACTGTGCGCTATAACC
>1879549|reference Sulfurimonas_denitrificans_DSM_1251_CP000153|length 53|copies 1
AAGAAAAAGGGATTGAAGACAATGTACTATATATTCCTTACTGGCTATTATCA
>1879549|reference Sulfurimonas_denitrificans_DSM_1251_CP000153|length 50|copies 1
AAGAAAACAGCGATTCAAACACAACTCTTCTAGTCATTGGTGGGATACAC
>1879549|reference Sulfurimonas_denitrificans_DSM_1251_CP000153|length 36|copies 8
AAGAAAAGCTCTGCTAGATCAGATAGAAAAGATAGT
>1879549|reference Sulfurimonas_denitrificans_DSM_1251_CP000153|length 37|copies 1
AAGAAAAGCTCTGCTAGATCAGATAGAAAAGATAGTT
>1879549|reference Sulfurimonas_denitrificans_DSM_1251_CP000153|length 60|copies 1
AAGAAACATAAAATTCAGCACTTATTTTATAAAGGGGTAAACTGCTTGAGTATTTTTATA
>1879549|reference Sulfurimonas_denitrificans_DSM_1251_CP000153|length 51|copies 1
AAGAAACCAAGCGATAGAGAAGTTTACTTTTCCACGCCAATCACGACAACC
>1879549|reference Sulfurimonas_denitrificans_DSM_1251_CP000153|length 32|copies 1
AAGAAACGTATTTACCTGGAGAACCAGTGAAA
>1879549|reference Sulfurimonas_denitrificans_DSM_1251_CP000153|length 47|copies 1
AAGAAACTCTAAAACACTACTATGCCCCTCATGTAGAGATTTTTTAG
>1879549|reference Sulfurimonas_denitrificans_DSM_1251_CP000153|length 30|copies 1
AAGAAAGAGCATTATCTTGTCTCTATAAAA
>1879549|reference Sulfurimonas_denitrificans_DSM_1251_CP000153|length 44|copies 1
AAGAAAGAGCATTATCTTGTCTCTATAAAAGATGGATGGAGCGT
>1879549|reference Sulfurimonas_denitrificans_DSM_1251_CP000153|length 45|copies 7
AAGAAAGAGCATTATCTTGTCTCTATAAAAGATGGATGGAGCGTT
>1879549|reference Sulfurimonas_denitrificans_DSM_1251_CP000153|length 46|copies 1
AAGAAAGAGCATTATCTTGTCTCTATAAAAGATGGATGGAGCGTTT
>1879549|reference Sulfurimonas_denitrificans_DSM_1251_CP000153|length 10|copies 1
AAGAAATCAT
>1879549|reference Sulfurimonas_denitrificans_DSM_1251_CP000153|length 36|copies 4
AAGAAATCATATCCATGATCAGTCTCCCAATCAGCT
>1879549|reference Sulfurimonas_denitrificans_DSM_1251_CP000153|length 52|copies 1
AAGAACAACAGATGATATGCTTCAACTTGTTCCATCAACACTAAGAGAAGCC
>1879549|reference Sulfurimonas_denitrificans_DSM_1251_CP000153|length 41|copies 1
AAGAACCATTCCCTCTAATTTGCTCCAGTCAACTTCTTTTG
>1879549|reference Sulfurimonas_denitrificans_DSM_1251_CP000153|length 56|copies 1
AAGAACTACTAAAATATCACCTGCTTCAAGAATATCGTTTTTATTAAATGAGGTAT
>1879549|reference Sulfurimonas_denitrificans_DSM_1251_CP000153|length 32|copies 1
AAGAACTGGACTTCCTGGATGATCTTTTGACC
>1879549|reference Sulfurimonas_denitrificans_DSM_1251_CP000153|length 31|copies 1
AAGAAGAAATTGATCCCGAAGATATAGACAG
>1879549|reference Sulfurimonas_denitrificans_DSM_1251_CP000153|length 57|copies 1
AAGAAGAATGGCAAACTAAAGCAATATGCTCATTTGGGTACTGGAAACTACAACCCA
>1879549|reference Sulfurimonas_denitrificans_DSM_1251_CP000153|length 36|copies 1
AAGAAGAGATGCAAGAGGAGATATTCAAACTTCTTG
>1879549|reference Sulfurimonas_denitrificans_DSM_1251_CP000153|length 37|copies 1
AAGAAGAGATGCAAGAGGAGATATTCAAACTTCTTGG
>1879549|reference Sulfurimonas_denitrificans_DSM_1251_CP000153|length 12|copies 1
AAGAAGAGATTA
>1879549|reference Sulfurimonas_denitrificans_DSM_1251_CP000153|length 31|copies 1
AAGAAGAGATTAATCGCGAAGATCTTGATAA
>1879549|reference Sulfurimonas_denitrificans_DSM_1251_CP000153|length 32|copies 2
AAGAAGAGATTAATCGCGAAGATCTTGATAAG
>1879549|reference Sulfurimonas_denitrificans_DSM_1251_CP000153|length 40|copies 4
AAGAAGAGATTAATCGCGAAGATCTTGATAAGGTAAGAAA
>1879549|reference Sulfurimonas_denitrificans_DSM_1251_CP000153|length 50|copies 1
AAGAAGAGCAAAAAAGAGCAAAAAATGAGTTATGATGCAGTTGAGCCTGA
>1879549|reference Sulfurimonas_denitrificans_DSM_1251_CP000153|length 42|copies 1
AAGAAGAGCAATCCACAGACCTCCCCTGGAGTTCAGTGGGAT
>1879549|reference Sulfurimonas_denitrificans_DSM_1251_CP000153|length 46|copies 1
AAGAAGAGGCCGCTTCCAAAGTTGTATATTTTATGAGTATTGACAG
>1879549|reference Sulfurimonas_denitrificans_DSM_1251_CP000153|length 47|copies 3
AAGAAGAGGCCGCTTCCAAAGTTGTATATTTTATGAGTATTGACAGA
>1879549|reference Sulfurimonas_denitrificans_DSM_1251_CP000153|length 56|copies 1
AAGAAGATACTCTGGCGGATTTACTAAAAAATCTCTTATCGTAATTTCAATATTTT
>1879549|reference Sulfurimonas_denitrificans_DSM_1251_CP000153|length 47|copies 1
AAGAAGCAATCCTTGAGGATGCGATAAAGATTGCAATAAATGCAAAA
>1879549|reference Sulfurimonas_denitrificans_DSM_1251_CP000153|length 34|copies 1
AAGAAGCCATCCACTCATGTCTGATGCACCAGCG
>1879549|reference Sulfurimonas_denitrificans_DSM_1251_CP000153|length 46|copies 1
AAGAAGCGCCAACTCTTTAAGAGTTTTTGCACGCTCTTTTAGGGCA
>1879549|reference Sulfurimonas_denitrificans_DSM_1251_CP000153|length 55|copies 2
AAGAAGGCGTTTTAGCCCATCTTTGTAGGCTTCAAAAAGAAATTCTTTTGAGGAG
>1879549|reference Sulfurimonas_denitrificans_DSM_1251_CP000153|length 34|copies 1
AAGAAGTAGTAGAACGTGGAAGCGGAGAGATACT
>1879549|reference Sulfurimonas_denitrificans_DSM_1251_CP000153|length 36|copies 1
AAGAAGTTTTCATCATCACGAGCTGTAAAATCTTCT
>1879549|reference Sulfurimonas_denitrificans_DSM_1251_CP000153|length 60|copies 1
AAGAAGTTTTTGCTGAACTTGATAATACACTTTTAGAATCAGCAACAAAATTAAGTGAAG
>1879549|reference Sulfurimonas_denitrificans_DSM_1251_CP000153|length 52|copies 3
AAGAATAAGCGACATCTCACGGTAAGCAACTGCATGTTTACTTAAATCGTCA
>1879549|reference Sulfurimonas_denitrificans_DSM_1251_CP000153|length 46|copies 5
AAGAATAGCATTATTGCCATCGGTCTCTTCACTTAGTAAAACTTCA
>1879549|reference Sulfurimonas_denitrificans_DSM_1251_CP000153|length 31|copies 1
AAGAATAGGTGAAGAGGAGGTTATAGCATCT
>1879549|reference Sulfurimonas_denitrificans_DSM_1251_CP000153|length 49|copies 2
AAGAATCACTAAGCTCTGCTTTGCGAATTTTCATTTTTGATATATTGTA
>1879549|reference Sulfurimonas_denitrificans_DSM_1251_CP000153|length 52|copies 1
AAGAATCTCAACTCTAGTGTAATCATTTACTGCGCCAATAGTTTTTAAAAAA
>1879549|reference Sulfurimonas_denitrificans_DSM_1251_CP000153|length 39|copies 1
AAGAATGGTATAAATATCCGTCTTGCTTCAATGCTGAGT
>1879549|reference Sulfurimonas_denitrificans_DSM_1251_CP000153|length 55|copies 1
AAGACAAAAACACTCCCCTGCGGTTCATTTTTTAATTCATGAGGGTTGTAAAGTG
>1879549|reference Sulfurimonas_denitrificans_DSM_1251_CP000153|length 30|copies 1
AAGACAAAATCACCAGGACGTTTTAAGAGT
>1879549|reference Sulfurimonas_denitrificans_DSM_1251_CP000153|length 41|copies 4
AAGACAAAGGGTCTCTTGAGGGCGGAAATATAGGAACTCCT
>1879549|reference Sulfurimonas_denitrificans_DSM_1251_CP000153|length 38|copies 1
AAGACAGATAAACAATGGCATAAATGCCGTTTGCCCAG
>1879549|reference Sulfurimonas_denitrificans_DSM_1251_CP000153|length 53|copies 1
AAGACATAATGGGAACTATAAAAAGTTTATTGGGAAATAATAAATCTGAGCCT
>1879549|reference Sulfurimonas_denitrificans_DSM_1251_CP000153|length 25|copies 1
AAGACATCCTGGCTCTGCTGTTGCA
>1879549|reference Sulfurimonas_denitrificans_DSM_1251_CP000153|length 40|copies 1
AAGACCAACAAGGAGCGCTCCTATAATCGTTGAACCAGCC
>1879549|reference Sulfurimonas_denitrificans_DSM_1251_CP000153|length 26|copies 2
AAGACCTGCCGCGTCCGGTGCTCTAT
>1879549|reference Sulfurimonas_denitrificans_DSM_1251_CP000153|length 51|copies 3
AAGACCTGCCGCGTCCGGTGCTCTATTGAAAGCTGCGATGTAAATTTTTGT
>1879549|reference Sulfurimonas_denitrificans_DSM_1251_CP000153|length 52|copies 1
AAGACGCTCAAAAAATTTAGGATTTGCGTAAGGATCATTTAAAATCTTCTCT
>1879549|reference Sulfurimonas_denitrificans_DSM_1251_CP000153|length 17|copies 1
AAGACGGATTTTAGGCA
>1879549|reference Sulfurimonas_denitrificans_DSM_1251_CP000153|length 46|copies 1
AAGACGGCATATATCAGAACTCCAACTACATGTAAGAGTGAAAATG
>1879549|reference Sulfurimonas_denitrificans_DSM_1251_CP000153|length 55|copies 1
AAGACTATATTTGATGGAATTTCATTGTTTATTATTTTGCAAAATATGCACATTT
>1879549|reference Sulfurimonas_denitrificans_DSM_1251_CP000153|length 49|copies 1
AAGACTATTTTGAAATACTTAGACTTCTTGGAGACTTATTAAACTACTT
>1879549|reference Sulfurimonas_denitrificans_DSM_1251_CP000153|length 44|copies 1
AAGACTCTTTTATCTTCTTGTAAATACGTGGCATACGAGTATAG
>1879549|reference Sulfurimonas_denitrificans_DSM_1251_CP000153|length 54|copies 6
AAGACTTCACTAAACCTTACTTGATGCGCAGTTGCTTTAAACCCAAAACTTGGG
>1879549|reference Sulfurimonas_denitrificans_DSM_1251_CP000153|length 48|copies 1
AAGACTTGCAATAAATAGCCCTACATTAGGGATTAGCTCATAAAGAGG
>1879549|reference Sulfurimonas_denitrificans_DSM_1251_CP000153|length 55|copies 1
AAGACTTTGTGGCGGAGATTTAGGGTTTGGTGCTGCAAAAACAGTGGATCTTGAA
>1879549|reference Sulfurimonas_denitrificans_DSM_1251_CP000153|length 52|copies 2
AAGAGAAGTGTTTTTGTTCAAAGAGTAAGCAAGAGTTGCTTTTATGTTGTGA
>1879549|reference Sulfurimonas_denitrificans_DSM_1251_CP000153|length 36|copies 1
AAGAGACACCAAACGCCTCAAGCGTATCTGAACATG
>1879549|reference Sulfurimonas_denitrificans_DSM_1251_CP000153|length 56|copies 1
AAGAGAGAATTCAAGAGGTTGCAAAAAAATACTTCAACTTTGACAAATCAACAACA
>1879549|reference Sulfurimonas_denitrificans_DSM_1251_CP000153|length 32|copies 1
AAGAGAGACAAAAACGCGCAGCACTAATTGCC
>1879549|reference Sulfurimonas_denitrificans_DSM_1251_CP000153|length 45|copies 1
AAGAGAGCCGCAGATGGCGGTCTTGCAGAGGGACTTTACAATCTT
>1879549|reference Sulfurimonas_denitrificans_DSM_1251_CP000153|length 49|copies 1
AAGAGAGCGGGGCAACAGAAAACAGCATACGGACTCTTGTTTGGAGACT
>1879549|reference Sulfurimonas_denitrificans_DSM_1251_CP000153|length 43|copies 1
AAGAGAGGTACTACGCACTTATTAAGATAGAAGCCGTTAATGG
>1879549|reference Sulfurimonas_denitrificans_DSM_1251_CP000153|length 41|copies 2
AAGAGAGTTACACCTTGTGTTATATCTGGAGATTGCTCTCC
>1879549|reference Sulfurimonas_denitrificans_DSM_1251_CP000153|length 42|copies 1
AAGAGATAGAATTATCCGCCCAACACTCGACGGTATGAAGAT
>1879549|reference Sulfurimonas_denitrificans_DSM_1251_CP000153|length 31|copies 8
AAGAGATGAGCAACCGGGAATAAAAACAGCA
>1879549|reference Sulfurimonas_denitrificans_DSM_1251_CP000153|length 32|copies 2
AAGAGATGAGCAACCGGGAATAAAAACAGCAC
>1879549|reference Sulfurimonas_denitrificans_DSM_1251_CP000153|length 36|copies 1
AAGAGATGATAAGTTTGATCAAGAGAGTTTAAAGCT
>1879549|reference Sulfurimonas_denitrificans_DSM_1251_CP000153|length 31|copies 3
AAGAGATGTAAAGCCTGGAGAACTTCTTATC
>1879549|reference Sulfurimonas_denitrificans_DSM_1251_CP000153|length 38|copies 1
AAGAGATGTATGATAGAGGTCTTTACCCATATACTAAA
>1879549|reference Sulfurimonas_denitrificans_DSM_1251_CP000153|length 45|copies 1
AAGAGATGTCACCATAGTTCCGCCATATCCAGCTGCTCCATGAGA
>1879549|reference Sulfurimonas_denitrificans_DSM_1251_CP000153|length 36|copies 1
AAGAGATTACTAATATGATCACAGCAATGGGCTGTG
>1879549|reference Sulfurimonas_denitrificans_DSM_1251_CP000153|length 47|copies 1
AAGAGATTTATAAAGTTACCATATGAAACATATTTTAAATAAAATAT
>1879549|reference Sulfurimonas_denitrificans_DSM_1251_CP000153|length 33|copies 1
AAGAGCAAATTTAAGGCGATCTTCTCCCGTCAC
>1879549|reference Sulfurimonas_denitrificans_DSM_1251_CP000153|length 51|copies 1
AAGAGCAACAAAAACTTCTACTAGGAGAAGCTTCAATATGTACAGGAGAGG
>1879549|reference Sulfurimonas_denitrificans_DSM_1251_CP000153|length 31|copies 1
AAGAGCAACAATTACGCGCAACAAACCACTA
>1879549|reference Sulfurimonas_denitrificans_DSM_1251_CP000153|length 32|copies 2
AAGAGCAACAATTACGCGCAACAAACCACTAT
>1879549|reference Sulfurimonas_denitrificans_DSM_1251_CP000153|length 38|copies 1
AAGAGCACTCAATAGTTCTAGTTCGTGGTGGCCGTATT
>1879549|reference Sulfurimonas_denitrificans_DSM_1251_CP000153|length 33|copies 1
AAGAGCATATCTTGGAGTAAATATCTCGGATAT
>1879549|reference Sulfurimonas_denitrificans_DSM_1251_CP000153|length 38|copies 1
AAGAGCATGAAAGATGAAGCACTTGCATACAAAAAAGA
>1879549|reference Sulfurimonas_denitrificans_DSM_1251_CP000153|length 30|copies 1
AAGAGCATTACCAGCGCGCACTAATAGATA
>1879549|reference Sulfurimonas_denitrificans_DSM_1251_CP000153|length 31|copies 2
AAGAGCATTACCAGCGCGCACTAATAGATAA
>1879549|reference Sulfurimonas_denitrificans_DSM_1251_CP000153|length 47|copies 1
AAGAGCCAAAATGCGAGAATGAAGGCTCTGCAAGAGTTTAAAGATGG
>1879549|reference Sulfurimonas_denitrificans_DSM_1251_CP000153|length 43|copies 2
AAGAGCTAGAAGATGCAGATATCTGTTCTATGGGTATGAGTGG
>1879549|reference Sulfurimonas_denitrificans_DSM_1251_CP000153|length 38|copies 2
AAGAGCTATAGAGGATTTTAAACTATTGACTGCGGATG
>1879549|reference Sulfurimonas_denitrificans_DSM_1251_CP000153|length 45|copies 1
AAGAGCTCTCATACGAGCAAGCCCTAAATGACAATATAAAAGTAA
>1879549|reference Sulfurimonas_denitrificans_DSM_1251_CP000153|length 34|copies 1
AAGAGCTCTCTCCTCAGATGTTTTCATCTCTATT
>1879549|reference Sulfurimonas_denitrificans_DSM_1251_CP000153|length 49|copies 1
AAGAGCTGAGTGTTTGGATCCTCCTTGCCTTTTATAGAAGTTGTAAAAA
>1879549|reference Sulfurimonas_denitrificans_DSM_1251_CP000153|length 24|copies 1
AAGAGGAACTGGACGCGCATTAGA
>1879549|reference Sulfurimonas_denitrificans_DSM_1251_CP000153|length 30|copies 4
AAGAGGAACTGGACGCGCATTAGAAGAGAT
>1879549|reference Sulfurimonas_denitrificans_DSM_1251_CP000153|length 31|copies 9
AAGAGGAACTGGACGCGCATTAGAAGAGATA
>1879549|reference Sulfurimonas_denitrificans_DSM_1251_CP000153|length 44|copies 1
AAGAGGCCGCTTCCAAAGTTGTATATTTTATGAGTATTGACAGA
>1879549|reference Sulfurimonas_denitrificans_DSM_1251_CP000153|length 39|copies 2
AAGAGGCTACAAAAATTCCTTATACTGCAGATATATCTG
>1879549|reference Sulfurimonas_denitrificans_DSM_1251_CP000153|length 33|copies 1
AAGAGGCTTATAAACCAGGGCATGTAAGAAGTA
>1879549|reference Sulfurimonas_denitrificans_DSM_1251_CP000153|length 55|copies 3
AAGAGGGATTAAATGTTGTTGAGTACTTTATTTCAACACACGGTGCTAGAAAAGG
>1879549|reference Sulfurimonas_denitrificans_DSM_1251_CP000153|length 53|copies 1
AAGAGGTATAAGCCTCTCAGGAGGTCTTCCAATTGTACACTTAAAGAGTTCAT
>1879549|reference Sulfurimonas_denitrificans_DSM_1251_CP000153|length 50|copies 3
AAGAGGTTATTCATATAGAAGATGGTTATGGATCAAAGATATTAAAATAT
>1879549|reference Sulfurimonas_denitrificans_DSM_1251_CP000153|length 61|copies 1
AAGAGGTTGCAAAAAAATACTTCAACTTTGACAAATCAACAACACTTATTTTAAAAAAAAG
>1879549|reference Sulfurimonas_denitrificans_DSM_1251_CP000153|length 13|copies 2
AAGAGGTTGGAAG
>1879549|reference Sulfurimonas_denitrificans_DSM_1251_CP000153|length 64|copies 1
AAGAGTAAAAAAAGAGGTTATGTTGTAAAGAGCGAAAAAGGCACTTTTTATGCTGATTTTGTGG
>1879549|reference Sulfurimonas_denitrificans_DSM_1251_CP000153|length 31|copies 5
AAGAGTAACAGCTGGAATAGATAATGACTCT
>1879549|reference Sulfurimonas_denitrificans_DSM_1251_CP000153|length 52|copies 1
AAGAGTACAATCCGTCATAGAGTTTCTGCTATCAAACGTAAAAGGTTTTAGG
>1879549|reference Sulfurimonas_denitrificans_DSM_1251_CP000153|length 38|copies 1
AAGAGTAGAGATAAGACATCGTCCGCTGTAAGCAAAAC
>1879549|reference Sulfurimonas_denitrificans_DSM_1251_CP000153|length 40|copies 2
AAGAGTAGAGATAAGACATCGTCCGCTGTAAGCAAAACAC
>1879549|reference Sulfurimonas_denitrificans_DSM_1251_CP000153|length 20|copies 1
AAGAGTATCCATCATAAGAT
>1879549|reference Sulfurimonas_denitrificans_DSM_1251_CP000153|length 46|copies 1
AAGAGTATGATCTCTCAGATGAAAAGCAACGAGAGGATTTTTTACT
>1879549|reference Sulfurimonas_denitrificans_DSM_1251_CP000153|length 42|copies 1
AAGAGTATGTAAACAAGGTCTCAAAGGCTGTTGCAAAAGATA
>1879549|reference Sulfurimonas_denitrificans_DSM_1251_CP000153|length 43|copies 1
AAGAGTATTAGATGCTAAGGTATGTGAAGTTAATGAAAACAGT
>1879549|reference Sulfurimonas_denitrificans_DSM_1251_CP000153|length 43|copies 1
AAGAGTATTTGATTATAAAGAGAGAGTCGTCCAAGAGAGTAGT
>1879549|reference Sulfurimonas_denitrificans_DSM_1251_CP000153|length 46|copies 1
AAGAGTCGATGAGTTAAAACTTGAGTGCCCAGGAGTGGTAGATGCC
>1879549|reference Sulfurimonas_denitrificans_DSM_1251_CP000153|length 49|copies 1
AAGAGTCTCATATTTAAGGGAATTTAGTAGCTCGCTAGAGCTAAAACAG
>1879549|reference Sulfurimonas_denitrificans_DSM_1251_CP000153|length 46|copies 2
AAGAGTTTGGTTATGAAGTTGGTGGCGATCTTGCAGATGATGTAGT
>1879549|reference Sulfurimonas_denitrificans_DSM_1251_CP000153|length 60|copies 1
AAGAGTTTGTAAAATCCAATTGGCGTAAGTTCTGCCATTATTAGTGGAAGTTTTACACTT
>1879549|reference Sulfurimonas_denitrificans_DSM_1251_CP000153|length 31|copies 1
AAGATAAAGATGATCATGGAATCTATTGATT
>1879549|reference Sulfurimonas_denitrificans_DSM_1251_CP000153|length 42|copies 1
AAGATAACTCTCCAAGAGAGAAGCTGAATTTTCGTACATAGT
>1879549|reference Sulfurimonas_denitrificans_DSM_1251_CP000153|length 38|copies 1
AAGATAAGCGGCAAGCTCATACTCACTTATCCCAACAT
>1879549|reference Sulfurimonas_denitrificans_DSM_1251_CP000153|length 56|copies 2
AAGATACACAACTTTTTGAACACAATAAAAACTTCTATAAACTAATGCTTTTTACA
>1879549|reference Sulfurimonas_denitrificans_DSM_1251_CP000153|length 41|copies 1
AAGATACGACAGTGAGTTTTGACCTTGAAAAAACTACGGCA
>1879549|reference Sulfurimonas_denitrificans_DSM_1251_CP000153|length 44|copies 1
AAGATAGAGTCTATAAGGAGTATATTGCGTGGATAGAAGGAATA
>1879549|reference Sulfurimonas_denitrificans_DSM_1251_CP000153|length 40|copies 2
AAGATAGTATAAATCCTGATCGCCGACATTAACAGGAGAT
>1879549|reference Sulfurimonas_denitrificans_DSM_1251_CP000153|length 31|copies 1
AAGATAGTGATTTCCAGGGAGAGGTTTAAAA
>1879549|reference Sulfurimonas_denitrificans_DSM_1251_CP000153|length 32|copies 1
AAGATAGTGATTTCCAGGGAGAGGTTTAAAAA
>1879549|reference Sulfurimonas_denitrificans_DSM_1251_CP000153|length 36|copies 1
AAGATAGTGATTTCCAGGGAGAGGTTTAAAAATAGC
>1879549|reference Sulfurimonas_denitrificans_DSM_1251_CP000153|length 39|copies 5
AAGATATTAGCTGAGTTTAATAGAGTAATGGGCTCAAAT
>1879549|reference Sulfurimonas_denitrificans_DSM_1251_CP000153|length 11|copies 1
AAGATATTTCG
>1879549|reference Sulfurimonas_denitrificans_DSM_1251_CP000153|length 31|copies 2
AAGATCAGAAATCATAGCAGTGATAACTGAG
>1879549|reference Sulfurimonas_denitrificans_DSM_1251_CP000153|length 37|copies 2
AAGATCGACTGCAGAGAGATCGTTATCTTGATGAACT
>1879549|reference Sulfurimonas_denitrificans_DSM_1251_CP000153|length 51|copies 1
AAGATCGATTGAATTTTTCATCTTCTCAAGTACTATTGTCTTGCCTGAACC
>1879549|reference Sulfurimonas_denitrificans_DSM_1251_CP000153|length 11|copies 1
AAGATCTGCAG
>1879549|reference Sulfurimonas_denitrificans_DSM_1251_CP000153|length 51|copies 1
AAGATGAAAACAAGCGGTGCTTCAACAATCGCTCAAGATGAGAAAAGCTCT
>1879549|reference Sulfurimonas_denitrificans_DSM_1251_CP000153|length 47|copies 1
AAGATGAACTCTCCCTGAAGTACGCTTGAAGACTACAAGCTTGATAG
>1879549|reference Sulfurimonas_denitrificans_DSM_1251_CP000153|length 30|copies 3
AAGATGCAGGAATCGCGCCAAATGGAGTCT
>1879549|reference Sulfurimonas_denitrificans_DSM_1251_CP000153|length 40|copies 1
AAGATGCATCAGCTTTGTTTGTGATTGAGAGTTTTGAGAG
>1879549|reference Sulfurimonas_denitrificans_DSM_1251_CP000153|length 42|copies 1
AAGATGGAAGGTTTCCAAAGATGCCAAACATCCCAAAGAGCA
>1879549|reference Sulfurimonas_denitrificans_DSM_1251_CP000153|length 31|copies 5
AAGATGGCTGGAGCGCGCTAGTTTATGTAGA
>1879549|reference Sulfurimonas_denitrificans_DSM_1251_CP000153|length 48|copies 1
AAGATGGTGCTGACATGTTACTCGCTCAAGGCATTTTAGCAAATGAAC
>1879549|reference Sulfurimonas_denitrificans_DSM_1251_CP000153|length 16|copies 1
AAGATGTAAGTGATAA
>1879549|reference Sulfurimonas_denitrificans_DSM_1251_CP000153|length 38|copies 1
AAGATGTATTAGAGTTTATCTCAGGACTTTCTGTATTA
>1879549|reference Sulfurimonas_denitrificans_DSM_1251_CP000153|length 36|copies 1
AAGATGTTTGAGATTAGATCTAAACTACTCCAAGAG
>1879549|reference Sulfurimonas_denitrificans_DSM_1251_CP000153|length 55|copies 3
AAGATGTTTGAGATTAGATCTAAACTACTCCAAGAGAGTAATGAGGTTCAACTTG
>1879549|reference Sulfurimonas_denitrificans_DSM_1251_CP000153|length 32|copies 1
AAGATTATAATCTCCCCGGGCCCTGCAACTCC
>1879549|reference Sulfurimonas_denitrificans_DSM_1251_CP000153|length 32|copies 1
AAGATTATAGTCATAAGAGTTCTCATAACTCT
>1879549|reference Sulfurimonas_denitrificans_DSM_1251_CP000153|length 33|copies 3
AAGATTATAGTCATAAGAGTTCTCATAACTCTG
>1879549|reference Sulfurimonas_denitrificans_DSM_1251_CP000153|length 40|copies 1
AAGATTCCTATCCATGTAATAGTAGCAGTATCAAGTGATG
>1879549|reference Sulfurimonas_denitrificans_DSM_1251_CP000153|length 51|copies 1
AAGATTGTCCGCCAAATGAACTAAAATCTATGCCCAAAGTGATTGAGAGAG
>1879549|reference Sulfurimonas_denitrificans_DSM_1251_CP000153|length 50|copies 1
AAGATTTAAAATTTTTATCATAGATGAAGTTCACATGTTAACAAAAGAGG
>1879549|reference Sulfurimonas_denitrificans_DSM_1251_CP000153|length 35|copies 1
AAGATTTACAAATCCCAAAATCGCATTTAGTGGAG
>1879549|reference Sulfurimonas_denitrificans_DSM_1251_CP000153|length 40|copies 2
AAGATTTACAAATCCCAAAATCGCATTTAGTGGAGTTCTT
>1879549|reference Sulfurimonas_denitrificans_DSM_1251_CP000153|length 42|copies 1
AAGATTTACAAATGTACATGTAACGCATGGAAAGGATAAAGA
>1879549|reference Sulfurimonas_denitrificans_DSM_1251_CP000153|length 47|copies 6
AAGATTTTAAAGTTGGTTTGACAGATGATCATAAAAGTTTTGCTTCT
>1879549|reference Sulfurimonas_denitrificans_DSM_1251_CP000153|length 44|copies 1
AAGCAAAAACAGAGATAAATTCTATTACAGGATTTACGACACCA
>1879549|reference Sulfurimonas_denitrificans_DSM_1251_CP000153|length 49|copies 1
AAGCAAAACTATCTGGTAAAAATCGTTTTCATATTTTTGATGTTCAACT
>1879549|reference Sulfurimonas_denitrificans_DSM_1251_CP000153|length 51|copies 1
AAGCAAAAGAGCTTTTAGAAAAAAATGAGTATGACAAGATGATACTCGACT
>1879549|reference Sulfurimonas_denitrificans_DSM_1251_CP000153|length 46|copies 1
AAGCAAAATGGAAATGAGCTAGAAGAGGAGTTGGTTTTTACAATTG
>1879549|reference Sulfurimonas_denitrificans_DSM_1251_CP000153|length 30|copies 3
AAGCAAACATAAACGCGGCAAAAAAGGAAG
>1879549|reference Sulfurimonas_denitrificans_DSM_1251_CP000153|length 31|copies 1
AAGCAAAGGGTTGCCTGGTAAAAACATAAAA
>1879549|reference Sulfurimonas_denitrificans_DSM_1251_CP000153|length 32|copies 2
AAGCAAAGGGTTGCCTGGTAAAAACATAAAAG
>1879549|reference Sulfurimonas_denitrificans_DSM_1251_CP000153|length 57|copies 1
AAGCAAAGTATAAAGCACTTCCAAATCCAAGACGCGATCAAGTTTTGATAGAAGAAG
>1879549|reference Sulfurimonas_denitrificans_DSM_1251_CP000153|length 42|copies 8
AAGCAAATAAAGCATTTGCTCACTATCGCTGGTAATAGGAAT
>1879549|reference Sulfurimonas_denitrificans_DSM_1251_CP000153|length 38|copies 1
AAGCAAATAGTGGAATATATGATGTAGTCTTGATAGAT
>1879549|reference Sulfurimonas_denitrificans_DSM_1251_CP000153|length 61|copies 1
AAGCAACAAAAATTATTTCAAATTTAAGAGAGGTATAAAAGTGCTAATATTAAATAGTGGT
>1879549|reference Sulfurimonas_denitrificans_DSM_1251_CP000153|length 23|copies 1
AAGCAACACAAAATGTATGCGAA
>1879549|reference Sulfurimonas_denitrificans_DSM_1251_CP000153|length 39|copies 1
AAGCAACACTAAATCAGCTCTTAACAGAGATGGATGGTT
>1879549|reference Sulfurimonas_denitrificans_DSM_1251_CP000153|length 48|copies 2
AAGCAAGTAACTGTAATGGTTGAGTTAAAAGCTAGATTTGATGAGGAG
>1879549|reference Sulfurimonas_denitrificans_DSM_1251_CP000153|length 40|copies 1
AAGCAAGTGGCGTATGTGCATTGCTTGTCTGCTTTAGCAC
>1879549|reference Sulfurimonas_denitrificans_DSM_1251_CP000153|length 39|copies 1
AAGCAATCCACTCCCAACTACATGATACGTTACATGTGA
>1879549|reference Sulfurimonas_denitrificans_DSM_1251_CP000153|length 47|copies 1
AAGCACCCTCACCAACTCTGCTAAAGATTAATATAGCAATCCAAGCT
>1879549|reference Sulfurimonas_denitrificans_DSM_1251_CP000153|length 40|copies 1
AAGCACTTCTGGCGTTACCGCACCATCGGTGTCACTCAAG
>1879549|reference Sulfurimonas_denitrificans_DSM_1251_CP000153|length 36|copies 1
AAGCACTTTGTGTGATAGAGTTTGCAGAGGATGTAT
>1879549|reference Sulfurimonas_denitrificans_DSM_1251_CP000153|length 41|copies 1
AAGCAGAGCATAGATTAAGACCACCAGGGGCGGTTGATGAG
>1879549|reference Sulfurimonas_denitrificans_DSM_1251_CP000153|length 43|copies 1
AAGCAGAGGGTTTTTGGTAGGGAACTCAGAGTATAGATTAAGA
>1879549|reference Sulfurimonas_denitrificans_DSM_1251_CP000153|length 25|copies 1
AAGCAGATCCAGAGACTCATGCAAT
>1879549|reference Sulfurimonas_denitrificans_DSM_1251_CP000153|length 39|copies 1
AAGCAGCGAGCATTGCTCCAACTAGCACGACACTAACAG
>1879549|reference Sulfurimonas_denitrificans_DSM_1251_CP000153|length 24|copies 1
AAGCAGCGCGTATTAAAGAACTTA
>1879549|reference Sulfurimonas_denitrificans_DSM_1251_CP000153|length 36|copies 1
AAGCAGCGGCTTTTGCCCCATGTACTTTGGCTATCT
>1879549|reference Sulfurimonas_denitrificans_DSM_1251_CP000153|length 33|copies 1
AAGCAGCGTCAATACCAACATACTGTGCTGAGA
>1879549|reference Sulfurimonas_denitrificans_DSM_1251_CP000153|length 48|copies 1
AAGCAGCTAAAACCAGATAGTTTTGAGGATTTAATTGCGGTTTTAGCA
>1879549|reference Sulfurimonas_denitrificans_DSM_1251_CP000153|length 39|copies 1
AAGCAGGTACTACCGCAGTTATCTCGTTTCCTATTGTTG
>1879549|reference Sulfurimonas_denitrificans_DSM_1251_CP000153|length 34|copies 4
AAGCAGTGAGTACATCCCCACAATGTATGCGGAG
>1879549|reference Sulfurimonas_denitrificans_DSM_1251_CP000153|length 39|copies 6
AAGCATACTCAAACGCTTTTACCAGGAATGACACACCTC
>1879549|reference Sulfurimonas_denitrificans_DSM_1251_CP000153|length 49|copies 1
AAGCATAGAAAAACTTATAAAAACTGATATTCAAAAAGTTTGGTTAAAA
>1879549|reference Sulfurimonas_denitrificans_DSM_1251_CP000153|length 34|copies 1
AAGCATCAAAGCAGATCGTGGAGATTTTACAACA
>1879549|reference Sulfurimonas_denitrificans_DSM_1251_CP000153|length 46|copies 1
AAGCATGAAAAAAGCAGCAGCACTTAGATATGATGTAGAAAAAGAG
>1879549|reference Sulfurimonas_denitrificans_DSM_1251_CP000153|length 46|copies 1
AAGCCAAACATATGCAACCAACCATCGCCTCTGTTTGCTAAAGGTG
>1879549|reference Sulfurimonas_denitrificans_DSM_1251_CP000153|length 31|copies 1
AAGCCACTGTGGGACATAGTTATGCAAAGGG
>1879549|reference Sulfurimonas_denitrificans_DSM_1251_CP000153|length 54|copies 1
AAGCCAGAAGAGTTTGGGATTGAGTTAAGTGAAACATTCCAAATTCATCCAGAG
>1879549|reference Sulfurimonas_denitrificans_DSM_1251_CP000153|length 33|copies 1
AAGCCAGTTACACTTCGCGGTATTGAATCTGAG
>1879549|reference Sulfurimonas_denitrificans_DSM_1251_CP000153|length 30|copies 1
AAGCCCATGGGATCTAGTCCTATCTCATCA
>1879549|reference Sulfurimonas_denitrificans_DSM_1251_CP000153|length 22|copies 1
AAGCCCCGGGTGCGCTTGGCGG
>1879549|reference Sulfurimonas_denitrificans_DSM_1251_CP000153|length 47|copies 1
AAGCCCTCCATCATCTAGTGCTGGCATTGTAACATTTAATATTTTAT
>1879549|reference Sulfurimonas_denitrificans_DSM_1251_CP000153|length 45|copies 1
AAGCCCTCTTCATAAGGAGCCCCTTTAGGAAGCATCTTTTTCCAT
>1879549|reference Sulfurimonas_denitrificans_DSM_1251_CP000153|length 52|copies 1
AAGCCGATGGTGTCTATTGAGCCGAAATCTATGTAATTTTTAAGATACTCTG
>1879549|reference Sulfurimonas_denitrificans_DSM_1251_CP000153|length 37|copies 2
AAGCCTACATTATAGAGTGCTGGATATAAAAACATAG
>1879549|reference Sulfurimonas_denitrificans_DSM_1251_CP000153|length 45|copies 1
AAGCCTATTATAGAAGTTAAAAGTCGCCGTGTTGGTGGTGCTACT
>1879549|reference Sulfurimonas_denitrificans_DSM_1251_CP000153|length 56|copies 1
AAGCCTTAAAAGAGCATATTGTAGCCTTAGCACATATCACAGGAGGCGGTATAGTA
>1879549|reference Sulfurimonas_denitrificans_DSM_1251_CP000153|length 32|copies 2
AAGCCTTCCGCCAGCGCGGCAACCGCTCCTCC
>1879549|reference Sulfurimonas_denitrificans_DSM_1251_CP000153|length 31|copies 2
AAGCCTTGTTTTACCTGGTGTTGATGATACT
>1879549|reference Sulfurimonas_denitrificans_DSM_1251_CP000153|length 53|copies 5
AAGCCTTTAGAGGTACACTTGATGTTCTTATAGAGAGTCAAAAAGATGATTTT
>1879549|reference Sulfurimonas_denitrificans_DSM_1251_CP000153|length 46|copies 1
AAGCGAAGGCGATCTTCTGGAACATAACTGACGCTAAGGCGTGAAA
>1879549|reference Sulfurimonas_denitrificans_DSM_1251_CP000153|length 30|copies 3
AAGCGACTTGTCGCGCGAGCATCTGCTGAA
>1879549|reference Sulfurimonas_denitrificans_DSM_1251_CP000153|length 34|copies 1
AAGCGCACCTGCTTATGCTGGTATTCCTGTAACT
>1879549|reference Sulfurimonas_denitrificans_DSM_1251_CP000153|length 41|copies 1
AAGCGCACTTACTAAAATCTTCATGAGCCACCATCTCCCTC
>1879549|reference Sulfurimonas_denitrificans_DSM_1251_CP000153|length 43|copies 1
AAGCGCCATATTTGCGATAAAGTGATCATAATCATCTGGGTGA
>1879549|reference Sulfurimonas_denitrificans_DSM_1251_CP000153|length 25|copies 1
AAGCGCCCGGATATTTCAGTGTGAG
>1879549|reference Sulfurimonas_denitrificans_DSM_1251_CP000153|length 13|copies 1
AAGCGCCTCATCT
>1879549|reference Sulfurimonas_denitrificans_DSM_1251_CP000153|length 40|copies 1
AAGCGCTACCGTACCTTGTCCTGCAATTACCTCTTCATCT
>1879549|reference Sulfurimonas_denitrificans_DSM_1251_CP000153|length 37|copies 1
AAGCGCTCACGCATCTTGTCTTTTTACTCGTGGGCAG
>1879549|reference Sulfurimonas_denitrificans_DSM_1251_CP000153|length 43|copies 1
AAGCGGCATTTAAAGAGGGGTATCCGCTAAGAAATGAGAAGAT
>1879549|reference Sulfurimonas_denitrificans_DSM_1251_CP000153|length 40|copies 1
AAGCGTAATCAAAGCTAAGTAAGTTATGCTAATAGTCGGT
>1879549|reference Sulfurimonas_denitrificans_DSM_1251_CP000153|length 46|copies 1
AAGCGTTAATGGACCATCTGAGGTTATAAAATCTCATCATAATGTT
>1879549|reference Sulfurimonas_denitrificans_DSM_1251_CP000153|length 33|copies 1
AAGCTAAGATAAATCCAGGTAGAAGTTCATACA
>1879549|reference Sulfurimonas_denitrificans_DSM_1251_CP000153|length 37|copies 1
AAGCTACGCATGCAGTTGCTCGCGCTATTAAAAGGAA
>1879549|reference Sulfurimonas_denitrificans_DSM_1251_CP000153|length 46|copies 1
AAGCTACTCTTATGTTCTCTAAAGGTGTACATGCAAATAAAGCATC
>1879549|reference Sulfurimonas_denitrificans_DSM_1251_CP000153|length 41|copies 1
AAGCTATAGATTCACAAAGCAACACAAATAGTATAAGACTA
>1879549|reference Sulfurimonas_denitrificans_DSM_1251_CP000153|length 49|copies 1
AAGCTCAAACGACACTTATCCAACAGCGCTACATGTAGCAGCTGTTATC
>1879549|reference Sulfurimonas_denitrificans_DSM_1251_CP000153|length 41|copies 1
AAGCTCAAATTAAACTCAAAAGAACAGAATCTCTGCTTTTA
>1879549|reference Sulfurimonas_denitrificans_DSM_1251_CP000153|length 36|copies 3
AAGCTCAGTTGCAGGAGATCGTGGCAGAAAAGCAAA
>1879549|reference Sulfurimonas_denitrificans_DSM_1251_CP000153|length 37|copies 2
AAGCTCAGTTGCAGGAGATCGTGGCAGAAAAGCAAAC
>1879549|reference Sulfurimonas_denitrificans_DSM_1251_CP000153|length 55|copies 1
AAGCTCCGTCTTGCCCAGTAATACCTGTAACTATAGCTTTTTTCATTTTTTATTC
>1879549|reference Sulfurimonas_denitrificans_DSM_1251_CP000153|length 47|copies 3
AAGCTCGTGGTGTTCTTGGTCTTGGTGCATCTGATAAATTCTTAACG
>1879549|reference Sulfurimonas_denitrificans_DSM_1251_CP000153|length 42|copies 1
AAGCTCTAAGAGAGCTCCTTAAAAGGCTAAAGATAGATTAGT
>1879549|reference Sulfurimonas_denitrificans_DSM_1251_CP000153|length 44|copies 3
AAGCTCTAGCTTCTATTACAAACCCATCTACTAACTCATATAAG
>1879549|reference Sulfurimonas_denitrificans_DSM_1251_CP000153|length 38|copies 1
AAGCTCTCCTGCTTTTAACTTTCCACTCTCATATATAT
>1879549|reference Sulfurimonas_denitrificans_DSM_1251_CP000153|length 15|copies 1
AAGCTCTTAGTATGC
>1879549|reference Sulfurimonas_denitrificans_DSM_1251_CP000153|length 40|copies 6
AAGCTCTTAGTATGCATAGGTAGTCCAACTATAATAGAGT
>1879549|reference Sulfurimonas_denitrificans_DSM_1251_CP000153|length 49|copies 1
AAGCTCTTGTGGTTTTAACAATGGGCGGACCAAAAGATGCTCAAATGTT
>1879549|reference Sulfurimonas_denitrificans_DSM_1251_CP000153|length 31|copies 2
AAGCTGAAGTTGGCGCGCCACAAGTTTCTTA
>1879549|reference Sulfurimonas_denitrificans_DSM_1251_CP000153|length 34|copies 1
AAGCTGCAACAAACAGACTCGGCGAGATAAAAGT
>1879549|reference Sulfurimonas_denitrificans_DSM_1251_CP000153|length 12|copies 1
AAGCTGTAAAAG
>1879549|reference Sulfurimonas_denitrificans_DSM_1251_CP000153|length 31|copies 2
AAGCTTAAAAGCTGCGCGGGAGACATACTCT
>1879549|reference Sulfurimonas_denitrificans_DSM_1251_CP000153|length 46|copies 1
AAGCTTAAAAGCTGCGCGGGAGACATACTCTTTATGCTCTTTTACT
>1879549|reference Sulfurimonas_denitrificans_DSM_1251_CP000153|length 15|copies 1
AAGCTTATGAGGAGT
>1879549|reference Sulfurimonas_denitrificans_DSM_1251_CP000153|length 50|copies 1
AAGCTTCTCTTTTGCCTCATAAATTATCTCAAAATCAATTACTTTAGCTC
>1879549|reference Sulfurimonas_denitrificans_DSM_1251_CP000153|length 40|copies 2
AAGCTTTTACTCGTCTAAATGTAGCTGATAATACAGGTGC
>1879549|reference Sulfurimonas_denitrificans_DSM_1251_CP000153|length 51|copies 1
AAGCTTTTACTCGTCTAAATGTAGCTGATAATACAGGTGCAAAAGAAGTTA
>1879549|reference Sulfurimonas_denitrificans_DSM_1251_CP000153|length 34|copies 1
AAGGAACTATAGTAGGTTCAGGTGGTACTGATAT
>1879549|reference Sulfurimonas_denitrificans_DSM_1251_CP000153|length 35|copies 1
AAGGAACTATAGTAGGTTCAGGTGGTACTGATATC
>1879549|reference Sulfurimonas_denitrificans_DSM_1251_CP000153|length 42|copies 1
AAGGAAGTGCTGCAGTAGTATCTTTAGAAGAGGCTCAAGATG
>1879549|reference Sulfurimonas_denitrificans_DSM_1251_CP000153|length 46|copies 7
AAGGAATATTTAGTGCGTTACAGACAACCCCAACACTTCCGCCTTC
>1879549|reference Sulfurimonas_denitrificans_DSM_1251_CP000153|length 48|copies 1
AAGGACTCCATGAAATTTTGTAAAGAGCTATTAGAAGAAAAGGGTGTA
>1879549|reference Sulfurimonas_denitrificans_DSM_1251_CP000153|length 40|copies 1
AAGGATGTTCTAAGTAAAGATAGCGAGATAGAAGTAATTG
>1879549|reference Sulfurimonas_denitrificans_DSM_1251_CP000153|length 49|copies 1
AAGGCAGACTTAACTTTGATCAATGGGTAGATCAAAATGGACAGAAACG
>1879549|reference Sulfurimonas_denitrificans_DSM_1251_CP000153|length 53|copies 1
AAGGCGAGACATACACAGTTAAAGCTGGTTTTGATCCAACTGCACCAGATTTA
>1879549|reference Sulfurimonas_denitrificans_DSM_1251_CP000153|length 33|copies 1
AAGGCGCCTAGTGAATAAGAGTTTGATATATCT
>1879549|reference Sulfurimonas_denitrificans_DSM_1251_CP000153|length 37|copies 1
AAGGCGGATTTGCCTACCTTACAACCTACGTCCTTCG
>1879549|reference Sulfurimonas_denitrificans_DSM_1251_CP000153|length 53|copies 12
AAGGCGGATTTGCCTACCTTACAACCTACGTCCTTCGACCCACTATTCCATCA
>1879549|reference Sulfurimonas_denitrificans_DSM_1251_CP000153|length 56|copies 1
AAGGCGGATTTGCCTACCTTACAACCTACGTCCTTCGACCCACTATTCCATCAGTG
>1879549|reference Sulfurimonas_denitrificans_DSM_1251_CP000153|length 53|copies 2
AAGGCTGAATGTCAAAACGCAAAGTTGGCATATCGTTGATTACTATTCCACCA
>1879549|reference Sulfurimonas_denitrificans_DSM_1251_CP000153|length 46|copies 1
AAGGGATAACAGATGGCAAAAAGAAAAGCTGTTAGAAAAAAAGTAG
>1879549|reference Sulfurimonas_denitrificans_DSM_1251_CP000153|length 53|copies 1
AAGGGCGTTTTAAACACCTTTTCAAAGATGAGTACAAATACTTAATAAAAGAG
>1879549|reference Sulfurimonas_denitrificans_DSM_1251_CP000153|length 62|copies 1
AAGGGGGAATGGCTGGATAATTAAAATAATTTATAGGTTATATTTCTCTTTTATGAAAGGGG
>1879549|reference Sulfurimonas_denitrificans_DSM_1251_CP000153|length 45|copies 1
AAGGTAAAAACGGTATTAAAGTACTTAACAATACAAAATCAACTG
>1879549|reference Sulfurimonas_denitrificans_DSM_1251_CP000153|length 44|copies 1
AAGGTAAAGTGGTTGATACTCTCAGAGTAACCAAACATCTCATC
>1879549|reference Sulfurimonas_denitrificans_DSM_1251_CP000153|length 47|copies 2
AAGGTAATGTAGTGAAGATTTCAGGCGATAAAACAGCAAGTATTGTT
>1879549|reference Sulfurimonas_denitrificans_DSM_1251_CP000153|length 48|copies 1
AAGGTCCTGATGGGAGAATGTACGCTATTGGCGGTGAAGTTTCCATCT
>1879549|reference Sulfurimonas_denitrificans_DSM_1251_CP000153|length 14|copies 1
AAGGTCCTTTAAAG
>1879549|reference Sulfurimonas_denitrificans_DSM_1251_CP000153|length 13|copies 1
AAGGTGAAGTTTT
>1879549|reference Sulfurimonas_denitrificans_DSM_1251_CP000153|length 58|copies 1
AAGGTGAGCCTATGTTTCAACCTCTTATGGGAGCAATTGATCCAGAAAACTTCTTAAA
>1879549|reference Sulfurimonas_denitrificans_DSM_1251_CP000153|length 59|copies 2
AAGGTGAGCCTATGTTTCAACCTCTTATGGGAGCAATTGATCCAGAAAACTTCTTAAAA
>1879549|reference Sulfurimonas_denitrificans_DSM_1251_CP000153|length 42|copies 3
AAGGTGCAACATCAAGCGAGAATCCAAAACCATAAGCAAACC
>1879549|reference Sulfurimonas_denitrificans_DSM_1251_CP000153|length 44|copies 1
AAGGTGGTGATTTAGGTTATTTTACTGCTGGGCAAATGGTACCT
>1879549|reference Sulfurimonas_denitrificans_DSM_1251_CP000153|length 39|copies 1
AAGGTTACGATGATGTAATCGTAGGCGATGTGATTGAGA
>1879549|reference Sulfurimonas_denitrificans_DSM_1251_CP000153|length 63|copies 1
AAGGTTATAACTAAAACCCTCTTTTTTTGCAAGCCCTAAGAATTTTCTAATAACCATTGCCTG
>1879549|reference Sulfurimonas_denitrificans_DSM_1251_CP000153|length 51|copies 1
AAGGTTTAGGAAGCTCAATGAAAATCATCGGTCTTATCTTAACAGTCGTGG
>1879549|reference Sulfurimonas_denitrificans_DSM_1251_CP000153|length 44|copies 1
AAGGTTTAGTAATATAATCATCACCACCTCTTAAAAATCCCTCT
>1879549|reference Sulfurimonas_denitrificans_DSM_1251_CP000153|length 39|copies 1
AAGGTTTATAGACAAAACATTATGCGAGTTGAAATGCGC
>1879549|reference Sulfurimonas_denitrificans_DSM_1251_CP000153|length 40|copies 1
AAGGTTTATAGACAAAACATTATGCGAGTTGAAATGCGCT
>1879549|reference Sulfurimonas_denitrificans_DSM_1251_CP000153|length 47|copies 2
AAGGTTTATAGACAAAACATTATGCGAGTTGAAATGCGCTCTATTGT
>1879549|reference Sulfurimonas_denitrificans_DSM_1251_CP000153|length 47|copies 5
AAGTAAAAGAGGCAGAAGATGGCGACATTATAGGGCGTGGAAGAGTT
>1879549|reference Sulfurimonas_denitrificans_DSM_1251_CP000153|length 42|copies 2
AAGTAAAGCGGCACATGCAATTGATCATAGAGGTGAGCTTTA
>1879549|reference Sulfurimonas_denitrificans_DSM_1251_CP000153|length 54|copies 1
AAGTAAAGTAAGGGGCTGGTTATGGCAAAAAAAGGATGGGATGAATTTGAAATC
>1879549|reference Sulfurimonas_denitrificans_DSM_1251_CP000153|length 40|copies 2
AAGTAACCATAGATCACTTTGATCATGTAAAAGACAAAGT
>1879549|reference Sulfurimonas_denitrificans_DSM_1251_CP000153|length 31|copies 1
AAGTAACTATCTCTCCTTATATTATCTCAGA
>1879549|reference Sulfurimonas_denitrificans_DSM_1251_CP000153|length 23|copies 1
AAGTAACTGTTGATGGAAGCCAA
>1879549|reference Sulfurimonas_denitrificans_DSM_1251_CP000153|length 51|copies 1
AAGTAACTTATTTGCATTTGAGGCAGTTGGTGTTGCACTATATGCTCTACC
>1879549|reference Sulfurimonas_denitrificans_DSM_1251_CP000153|length 39|copies 1
AAGTAATATCACGTCCTACTTCACACTCTAAAATAAGCT
>1879549|reference Sulfurimonas_denitrificans_DSM_1251_CP000153|length 46|copies 1
AAGTAATCGCCGATGGTCCAAATATGGATCAAGGTGAACTTGCTCT
>1879549|reference Sulfurimonas_denitrificans_DSM_1251_CP000153|length 31|copies 23
AAGTACATATGAGCATGCTCATAAGCAATTA
>1879549|reference Sulfurimonas_denitrificans_DSM_1251_CP000153|length 10|copies 1
AAGTACGGGC
>1879549|reference Sulfurimonas_denitrificans_DSM_1251_CP000153|length 46|copies 7
AAGTACTTTACAAATGGGAAGTTCCAACTGTTAAAGATGATAAAGG
>1879549|reference Sulfurimonas_denitrificans_DSM_1251_CP000153|length 47|copies 1
AAGTACTTTACAAATGGGAAGTTCCAACTGTTAAAGATGATAAAGGT
>1879549|reference Sulfurimonas_denitrificans_DSM_1251_CP000153|length 51|copies 2
AAGTACTTTACAAATGGGAAGTTCCAACTGTTAAAGATGATAAAGGTGCTG
>1879549|reference Sulfurimonas_denitrificans_DSM_1251_CP000153|length 45|copies 1
AAGTAGAGCAATTATTCGTGAGTTAGATGCAAATGGAAATAAAAC
>1879549|reference Sulfurimonas_denitrificans_DSM_1251_CP000153|length 42|copies 1
AAGTAGATTGATAGTTTTGCTAAAAACGCTCAAAAATGGACT
>1879549|reference Sulfurimonas_denitrificans_DSM_1251_CP000153|length 35|copies 1
AAGTAGATTTAGAGTTGCCTGACCAGGTATTTTTA
>1879549|reference Sulfurimonas_denitrificans_DSM_1251_CP000153|length 37|copies 1
AAGTAGCATTTAGCATGAGTAAAAGTAGCGTTATGAG
>1879549|reference Sulfurimonas_denitrificans_DSM_1251_CP000153|length 43|copies 1
AAGTAGTACATTGCTTGTTCACGAGTCAGTTTTGAAACTGGAG
>1879549|reference Sulfurimonas_denitrificans_DSM_1251_CP000153|length 35|copies 1
AAGTAGTGAAGTTGTCTTAGAGATGAGCGATGGAG
>1879549|reference Sulfurimonas_denitrificans_DSM_1251_CP000153|length 33|copies 6
AAGTAGTGTTTCTGAGCATAAGCACAAAATACG
>1879549|reference Sulfurimonas_denitrificans_DSM_1251_CP000153|length 46|copies 1
AAGTAGTTTTGTTTTTTGGCTAAAAGAGGCATAAAATATATCGACT
>1879549|reference Sulfurimonas_denitrificans_DSM_1251_CP000153|length 49|copies 2
AAGTATAAACCCTCAGTTAAGCGCTCTACGAAAAGGTGTTGATATAGTT
>1879549|reference Sulfurimonas_denitrificans_DSM_1251_CP000153|length 38|copies 1
AAGTATAGCTTCTGGCTCGTTTGGTGTTGATGCTATGA
>1879549|reference Sulfurimonas_denitrificans_DSM_1251_CP000153|length 39|copies 1
AAGTATCGTTGTTCCTCGCAATCAAGCACTTCCACGTGG
>1879549|reference Sulfurimonas_denitrificans_DSM_1251_CP000153|length 40|copies 1
AAGTATGATAAGCTCCGCAGCTCCCTCAAAGCACTTTATA
>1879549|reference Sulfurimonas_denitrificans_DSM_1251_CP000153|length 57|copies 1
AAGTATGCCAAGATATTTATGGATTCACTTGAAAATGAGGGCGTTGTTAGTGTTTTA
>1879549|reference Sulfurimonas_denitrificans_DSM_1251_CP000153|length 33|copies 3
AAGTATGTGTTGTAGGCTACAACTAGACTTACG
>1879549|reference Sulfurimonas_denitrificans_DSM_1251_CP000153|length 42|copies 2
AAGTATTACTGTTGAGCTAATTCACCCAATCGCTATGGAAAA
>1879549|reference Sulfurimonas_denitrificans_DSM_1251_CP000153|length 43|copies 1
AAGTATTACTGTTGAGCTAATTCACCCAATCGCTATGGAAAAA
>1879549|reference Sulfurimonas_denitrificans_DSM_1251_CP000153|length 46|copies 1
AAGTATTTTTTGAACATTCTCATCATCTCTAAGAGCCAAAGTACCT
>1879549|reference Sulfurimonas_denitrificans_DSM_1251_CP000153|length 44|copies 1
AAGTCAAAAAGCACTAATGCTTCCTCCAGGACTTGCTATATTGG
>1879549|reference Sulfurimonas_denitrificans_DSM_1251_CP000153|length 43|copies 1
AAGTCAAACTATGACCAATAAAGTACTAGAGAATATCAATAAG
>1879549|reference Sulfurimonas_denitrificans_DSM_1251_CP000153|length 35|copies 1
AAGTCAGATATAACATGGGAACTAATTCAAAGACT
>1879549|reference Sulfurimonas_denitrificans_DSM_1251_CP000153|length 48|copies 1
AAGTCAGATATGATTTTAAAAGCTGATGTTCCTACTGCTTTTTTAGAT
>1879549|reference Sulfurimonas_denitrificans_DSM_1251_CP000153|length 33|copies 2
AAGTCATAAACAAGACCTATGCGGTAGTCATCT
>1879549|reference Sulfurimonas_denitrificans_DSM_1251_CP000153|length 41|copies 1
AAGTCATACCTTGACATGATGGCCGAGGCTGAGAAGAGAGA
>1879549|reference Sulfurimonas_denitrificans_DSM_1251_CP000153|length 32|copies 1
AAGTCCATAATATCCTGGAAGAGTATCAGAGA
>1879549|reference Sulfurimonas_denitrificans_DSM_1251_CP000153|length 44|copies 1
AAGTCCATCTTTGGAATCATTTGCTACCTCTACAGATTCACTCT
>1879549|reference Sulfurimonas_denitrificans_DSM_1251_CP000153|length 43|copies 1
AAGTCCATTAACGCTTAGGGCACACCTTATACCGAAGATACGG
>1879549|reference Sulfurimonas_denitrificans_DSM_1251_CP000153|length 54|copies 1
AAGTCCGACATAGTTAAACTTATATCTAATCCTAAAAAGAAGTTCAAAAAATGC
>1879549|reference Sulfurimonas_denitrificans_DSM_1251_CP000153|length 46|copies 1
AAGTCGAGTAAGTTTACTTATAAAAACTAAATAACAACAACCGTCT
>1879549|reference Sulfurimonas_denitrificans_DSM_1251_CP000153|length 31|copies 9
AAGTCTAAGGTGTCCAGGATGCAAAATATTA
>1879549|reference Sulfurimonas_denitrificans_DSM_1251_CP000153|length 47|copies 1
AAGTCTCACTGCTGGCTCCAAAGATAAGAGGGTTTGTTTTAGAGGGG
>1879549|reference Sulfurimonas_denitrificans_DSM_1251_CP000153|length 38|copies 4
AAGTCTTAAGTTTATAGCTGATATTGAGGGAGTATTTC
>1879549|reference Sulfurimonas_denitrificans_DSM_1251_CP000153|length 36|copies 1
AAGTCTTCTATTATCTGATCAAACATTTTCATACTG
>1879549|reference Sulfurimonas_denitrificans_DSM_1251_CP000153|length 46|copies 1
AAGTGAAGAGATTTACTACAGAATAACTAAAAATTCAGTTCTTGGG
>1879549|reference Sulfurimonas_denitrificans_DSM_1251_CP000153|length 48|copies 2
AAGTGATACCTAAAGTTCCCGCAACAAATATAAGAAACATAACTATTG
>1879549|reference Sulfurimonas_denitrificans_DSM_1251_CP000153|length 37|copies 2
AAGTGATCTAAAGCTCTGATCAAGCAACTCTATAAGA
>1879549|reference Sulfurimonas_denitrificans_DSM_1251_CP000153|length 49|copies 1
AAGTGATGTTTGGTAAGAAAAAACTTCAAATTCTAAGTGAGATGCAAAA
>1879549|reference Sulfurimonas_denitrificans_DSM_1251_CP000153|length 40|copies 1
AAGTGATTTGGAGTTTATACAGTTTCATCCAACAGCACTC
>1879549|reference Sulfurimonas_denitrificans_DSM_1251_CP000153|length 16|copies 1
AAGTGCAGCCGCAGCA
>1879549|reference Sulfurimonas_denitrificans_DSM_1251_CP000153|length 15|copies 1
AAGTGCATTCCTGCT
>1879549|reference Sulfurimonas_denitrificans_DSM_1251_CP000153|length 14|copies 1
AAGTGCATTTGCGC
>1879549|reference Sulfurimonas_denitrificans_DSM_1251_CP000153|length 31|copies 4
AAGTGCATTTGCGCCAGGAAGAACATCATAC
>1879549|reference Sulfurimonas_denitrificans_DSM_1251_CP000153|length 32|copies 18
AAGTGCATTTGCGCCAGGAAGAACATCATACT
>1879549|reference Sulfurimonas_denitrificans_DSM_1251_CP000153|length 31|copies 2
AAGTGCTCGTATTCCTGGTGAGAGAGCAAAA
>1879549|reference Sulfurimonas_denitrificans_DSM_1251_CP000153|length 32|copies 4
AAGTGCTCGTATTCCTGGTGAGAGAGCAAAAG
>1879549|reference Sulfurimonas_denitrificans_DSM_1251_CP000153|length 8|copies 1
AAGTGCTT
>1879549|reference Sulfurimonas_denitrificans_DSM_1251_CP000153|length 22|copies 1
AAGTGCTTTACATCAAGTGACT
>1879549|reference Sulfurimonas_denitrificans_DSM_1251_CP000153|length 32|copies 1
AAGTGCTTTGTAAGCCAGGCACAATCAATCCT
>1879549|reference Sulfurimonas_denitrificans_DSM_1251_CP000153|length 50|copies 1
AAGTGGGATAAAGCAGTTAAAACCGCCTGTCTTGTCTTGAAGTTCTCTTA
>1879549|reference Sulfurimonas_denitrificans_DSM_1251_CP000153|length 10|copies 1
AAGTGTACAG
>1879549|reference Sulfurimonas_denitrificans_DSM_1251_CP000153|length 47|copies 2
AAGTGTCTGTAAGTAAAATTCCAAACTCCTCACCACCTAATCTAAAG
>1879549|reference Sulfurimonas_denitrificans_DSM_1251_CP000153|length 54|copies 1
AAGTTATCCAAAATTCAGCCTCATCTCTGCGACCTGCTTTAAATTCACGTAAAA
>1879549|reference Sulfurimonas_denitrificans_DSM_1251_CP000153|length 39|copies 4
AAGTTATTTTGTTTATAAATCTCGTCGTAGACATTCATA
>1879549|reference Sulfurimonas_denitrificans_DSM_1251_CP000153|length 38|copies 2
AAGTTCAGACGCTCTCTTTAGTGCGTCCTCTCCAACAA
>1879549|reference Sulfurimonas_denitrificans_DSM_1251_CP000153|length 34|copies 1
AAGTTCATTTGAAATGGCTGGACGTTCAGGCTCT
>1879549|reference Sulfurimonas_denitrificans_DSM_1251_CP000153|length 42|copies 1
AAGTTCATTTGAAATGGCTGGACGTTCAGGCTCTGGAATGAT
>1879549|reference Sulfurimonas_denitrificans_DSM_1251_CP000153|length 39|copies 1
AAGTTCCAGCCTCAATTCGATCTGGTATAACACTAAAAG
>1879549|reference Sulfurimonas_denitrificans_DSM_1251_CP000153|length 31|copies 1
AAGTTCTCTGGGATCGTAAGGCTTTGGAATA
>1879549|reference Sulfurimonas_denitrificans_DSM_1251_CP000153|length 50|copies 1
AAGTTCTTTTCTCAACTGGCAGTATTTCTGCACCATAAACCAAAGCCGTG
>1879549|reference Sulfurimonas_denitrificans_DSM_1251_CP000153|length 29|copies 1
AAGTTGACGAATTCCTGGAATTAGTCTTC
>1879549|reference Sulfurimonas_denitrificans_DSM_1251_CP000153|length 31|copies 4
AAGTTGACGAATTCCTGGAATTAGTCTTCCT
>1879549|reference Sulfurimonas_denitrificans_DSM_1251_CP000153|length 50|copies 1
AAGTTGGAAGATTAAAAATACTTTTTAAATATTATGCACCGCTTCTAGCT
>1879549|reference Sulfurimonas_denitrificans_DSM_1251_CP000153|length 36|copies 1
AAGTTGTAAAAATTGACGCAGAGCAAAATTCAATTG
>1879549|reference Sulfurimonas_denitrificans_DSM_1251_CP000153|length 35|copies 1
AAGTTGTGATTCCAGACTCAAGCATACAAGAGATA
>1879549|reference Sulfurimonas_denitrificans_DSM_1251_CP000153|length 53|copies 1
AAGTTTAAAGTTAGCGTAGTTTAAAGCGACTTGTCGCGCGAGCATCTGCTGAA
>1879549|reference Sulfurimonas_denitrificans_DSM_1251_CP000153|length 36|copies 1
AAGTTTAACACCTTTACAAATGAGCTATATATTAGG
>1879549|reference Sulfurimonas_denitrificans_DSM_1251_CP000153|length 42|copies 1
AAGTTTAAGCAATAATTGAATAATTTTTGGGTACAATTCCAT
>1879549|reference Sulfurimonas_denitrificans_DSM_1251_CP000153|length 43|copies 1
AAGTTTAAGGGGCGATACAACAAAGCTTGATGAAGTTAGTACT
>1879549|reference Sulfurimonas_denitrificans_DSM_1251_CP000153|length 44|copies 1
AAGTTTATGCGATATTTAAAGCTTCAAGCGTAATTTTAGTAGCT
>1879549|reference Sulfurimonas_denitrificans_DSM_1251_CP000153|length 48|copies 13
AAGTTTCCATCCAAATTCAAATCATGATAATCTGTTTCTATCAGTACA
>1879549|reference Sulfurimonas_denitrificans_DSM_1251_CP000153|length 26|copies 1
AAGTTTGATCAAGAAGCGCAAGTTCT
>1879549|reference Sulfurimonas_denitrificans_DSM_1251_CP000153|length 44|copies 3
AAGTTTTAACAGGAAAAAGGATAGATCTTAGCTCATACTCTAAT
>1879549|reference Sulfurimonas_denitrificans_DSM_1251_CP000153|length 51|copies 1
AAGTTTTAATTGTCTTGATCGCTCAAATATTAAACTAATAGGTGAAATAGC
>1879549|reference Sulfurimonas_denitrificans_DSM_1251_CP000153|length 12|copies 1
AATAAAAAAAGG
>1879549|reference Sulfurimonas_denitrificans_DSM_1251_CP000153|length 37|copies 1
AATAAAAAACGCATAGCCATGAAGATGAACCTGTGCG
>1879549|reference Sulfurimonas_denitrificans_DSM_1251_CP000153|length 55|copies 2
AATAAAAAAGGTACTATCGGTTTTGGTGCTGGAAAAGCGAAAGAAGTTCCAGATG
>1879549|reference Sulfurimonas_denitrificans_DSM_1251_CP000153|length 33|copies 1
AATAAAAACTTCTATAAACTAATGCTTTTTACA
>1879549|reference Sulfurimonas_denitrificans_DSM_1251_CP000153|length 40|copies 1
AATAAAAATAGGCGTAATAACAGCAAGTGATAGAGCAAGT
>1879549|reference Sulfurimonas_denitrificans_DSM_1251_CP000153|length 50|copies 4
AATAAAAGCGTAAGTTATAATCATGCAACAGATCAAGAAGCTCTAGATGC
>1879549|reference Sulfurimonas_denitrificans_DSM_1251_CP000153|length 51|copies 1
AATAAAAGCGTAAGTTATAATCATGCAACAGATCAAGAAGCTCTAGATGCA
>1879549|reference Sulfurimonas_denitrificans_DSM_1251_CP000153|length 58|copies 1
AATAAAATCTTTTCCTGGATTGAAACCGTTTTCATCATCTCTGCCCAAGTACTCGCCT
>1879549|reference Sulfurimonas_denitrificans_DSM_1251_CP000153|length 31|copies 1
AATAAAATGTAGTCCTGGAAGAAGCGCTTGA
>1879549|reference Sulfurimonas_denitrificans_DSM_1251_CP000153|length 55|copies 1
AATAAAATTTAACTCAAAATTTGATAGCTTTTCTTTAAGTGTAATTGCACTTACT
>1879549|reference Sulfurimonas_denitrificans_DSM_1251_CP000153|length 33|copies 1
AATAAAGCACTCATAGCTGGCATCAGAGTTAAT
>1879549|reference Sulfurimonas_denitrificans_DSM_1251_CP000153|length 48|copies 1
AATAAAGTATTTAAACTTTTCTCTTATGTGTGGAGTAAAAGCTATATC
>1879549|reference Sulfurimonas_denitrificans_DSM_1251_CP000153|length 31|copies 4
AATAAATCCATGACCAGGAACTAAAGTTGTC
>1879549|reference Sulfurimonas_denitrificans_DSM_1251_CP000153|length 27|copies 1
AATAACTAGATTTGTATCTTTCGTCTG
>1879549|reference Sulfurimonas_denitrificans_DSM_1251_CP000153|length 46|copies 1
AATAACTCCTCTGCCGATGGTATAGAAGTAGGACTTCGTGAGCTTG
>1879549|reference Sulfurimonas_denitrificans_DSM_1251_CP000153|length 47|copies 1
AATAAGAACATGTAGCTTTTGTAATGCACTAGAGAGTGATGAAAACC
>1879549|reference Sulfurimonas_denitrificans_DSM_1251_CP000153|length 31|copies 1
AATAAGATAACTGATTTTGCAACTCCATTTT
>1879549|reference Sulfurimonas_denitrificans_DSM_1251_CP000153|length 53|copies 2
AATAAGCTAAAGTTTAAAGTCAAAAGAGACCCTCTGAGTATCCAAAAGCTTTA
>1879549|reference Sulfurimonas_denitrificans_DSM_1251_CP000153|length 43|copies 1
AATAATATCTGTCTTTGGATCAACTTCCCAGTAAAGACGTACA
>1879549|reference Sulfurimonas_denitrificans_DSM_1251_CP000153|length 48|copies 1
AATAATATCTGTCTTTGGATCAACTTCCCAGTAAAGACGTACAGCATC
>1879549|reference Sulfurimonas_denitrificans_DSM_1251_CP000153|length 13|copies 1
AATAATCAAAAAC
>1879549|reference Sulfurimonas_denitrificans_DSM_1251_CP000153|length 51|copies 2
AATAATCTTCTTCCATGTTAATGCTAAAACTATCAAAATCTAATCTATCCC
>1879549|reference Sulfurimonas_denitrificans_DSM_1251_CP000153|length 48|copies 1
AATAATCTTTTAAATTTTCGCACGAATAAGCGAATGATTAAACTCGAT
>1879549|reference Sulfurimonas_denitrificans_DSM_1251_CP000153|length 62|copies 1
AATAATCTTTTTTTTGATTGAATATTTAGACTTTAAGTATTTTTGTTCTTCTTGTGAGAAAA
>1879549|reference Sulfurimonas_denitrificans_DSM_1251_CP000153|length 41|copies 2
AATACAAAAGCTTATGGCTGCTGTAGATGAGTATATTCCTG
>1879549|reference Sulfurimonas_denitrificans_DSM_1251_CP000153|length 48|copies 1
AATACAAATATATCTGGCGTTGGTAACAGAACTGATAAAACAATTACC
>1879549|reference Sulfurimonas_denitrificans_DSM_1251_CP000153|length 31|copies 2
AATACAAATTATCGCCCAGCTTACGCAGTAG
>1879549|reference Sulfurimonas_denitrificans_DSM_1251_CP000153|length 45|copies 1
AATACAAATTATCGCCCAGCTTACGCAGTAGCTTAAGTTTTAACC
>1879549|reference Sulfurimonas_denitrificans_DSM_1251_CP000153|length 69|copies 1
AATACAACCCTTTAAAAAAATCAAAAGATGCTCTAAAATTTGAAGCACTTGAACTTAAAAAACTAGCCT
>1879549|reference Sulfurimonas_denitrificans_DSM_1251_CP000153|length 49|copies 1
AATACACTCTCCACAAAAAGTACAATCTAAGAGTTCAGAGTTTTTTGGA
>1879549|reference Sulfurimonas_denitrificans_DSM_1251_CP000153|length 49|copies 2
AATACACTTGGAGCTGGCATGATTGTTGAAAAATCATTACAAGAATCAA
>1879549|reference Sulfurimonas_denitrificans_DSM_1251_CP000153|length 47|copies 2
AATACATGAAGCAAGAGCAAGAAAAGCTGCCGATTTTTTAGGTATAA
>1879549|reference Sulfurimonas_denitrificans_DSM_1251_CP000153|length 14|copies 1
AATACATGATGATT
>1879549|reference Sulfurimonas_denitrificans_DSM_1251_CP000153|length 43|copies 1
AATACATGATGATTTAGATCTTCCATTTGGCACTCTGCGTTTT
>1879549|reference Sulfurimonas_denitrificans_DSM_1251_CP000153|length 42|copies 1
AATACATTTTTAGAAAATAGCTACAGTGATGGAAGTAAGATG
>1879549|reference Sulfurimonas_denitrificans_DSM_1251_CP000153|length 53|copies 1
AATACCAAAAGTATCTGGATTTATTGGTGAAGCAAATATTCCTACACCACTTA
>1879549|reference Sulfurimonas_denitrificans_DSM_1251_CP000153|length 48|copies 1
AATACCCTCAGCTGCCAAATAATAAGCAGTTGTAAGCCCAGCAGGACC
>1879549|reference Sulfurimonas_denitrificans_DSM_1251_CP000153|length 16|copies 1
AATACCTGCCTGTCAC
>1879549|reference Sulfurimonas_denitrificans_DSM_1251_CP000153|length 57|copies 2
AATACGCAAAGAAATAAACAAAGCCAATCTTACTAAATTACTAGGGTGTAATTTTGG
>1879549|reference Sulfurimonas_denitrificans_DSM_1251_CP000153|length 37|copies 1
AATACTAACACCAACAAACTCTAGCTCTTGCGGACGA
>1879549|reference Sulfurimonas_denitrificans_DSM_1251_CP000153|length 12|copies 1
AATACTAGTGAT
>1879549|reference Sulfurimonas_denitrificans_DSM_1251_CP000153|length 47|copies 1
AATACTATTTGTCCTTGAGTATATAACTACATGCGAGTTTTCATTTA
>1879549|reference Sulfurimonas_denitrificans_DSM_1251_CP000153|length 38|copies 1
AATACTTAAGTAGCCCTGCTCTGCAAACATTTTCCACT
>1879549|reference Sulfurimonas_denitrificans_DSM_1251_CP000153|length 31|copies 4
AATACTTACAATGCCGCGTACCTCGCCAAGA
>1879549|reference Sulfurimonas_denitrificans_DSM_1251_CP000153|length 47|copies 1
AATACTTTGTTGCCAAGATCCTTGAAACTCGCTCCAAAATGATATAC
>1879549|reference Sulfurimonas_denitrificans_DSM_1251_CP000153|length 39|copies 1
AATAGACTCTCTTTGCTTGATGCTGTAAAACATGTATAT
>1879549|reference Sulfurimonas_denitrificans_DSM_1251_CP000153|length 43|copies 1
AATAGAGTGCACTGGAGCGGGATTTCCCTCTTCATCTTGAAGC
>1879549|reference Sulfurimonas_denitrificans_DSM_1251_CP000153|length 39|copies 3
AATAGATAAACCATCAGCAGATCCAGAGAGAGTTGTAGA
>1879549|reference Sulfurimonas_denitrificans_DSM_1251_CP000153|length 40|copies 4
AATAGATACAATAAAAGAGCTTCAACAAAAAGAGATAGCG
>1879549|reference Sulfurimonas_denitrificans_DSM_1251_CP000153|length 30|copies 1
AATAGATACTACACCAAGTGCTGTAGGTGC
>1879549|reference Sulfurimonas_denitrificans_DSM_1251_CP000153|length 40|copies 1
AATAGATGGTGCAACTGCTCCACCGGGAGAGTCAACATTT
>1879549|reference Sulfurimonas_denitrificans_DSM_1251_CP000153|length 46|copies 1
AATAGATTGATCGCTTGAGGTGCTTGTTTTAAGCCAATTAAAAGAG
>1879549|reference Sulfurimonas_denitrificans_DSM_1251_CP000153|length 43|copies 1
AATAGATTTTTATAAAAATGAGCTTCATAAAGAGTTTGATTAT
>1879549|reference Sulfurimonas_denitrificans_DSM_1251_CP000153|length 43|copies 1
AATAGCAAGAATAGAAGCCAATATCATTTCAGTTTGCATGGTC
>1879549|reference Sulfurimonas_denitrificans_DSM_1251_CP000153|length 38|copies 2
AATAGCACTAATTAAAGGAAACTGCTCTTTATATATAA
>1879549|reference Sulfurimonas_denitrificans_DSM_1251_CP000153|length 40|copies 1
AATAGCCTTTTCTGTCTGTGTTTATGACACTTGACATAGA
>1879549|reference Sulfurimonas_denitrificans_DSM_1251_CP000153|length 36|copies 1
AATAGCGATATTACCAGTGTTTGAATCGTACGCTAC
>1879549|reference Sulfurimonas_denitrificans_DSM_1251_CP000153|length 14|copies 1
AATAGCGCCAACAC
>1879549|reference Sulfurimonas_denitrificans_DSM_1251_CP000153|length 30|copies 2
AATAGCGCTCTATCCAGGGACTTTTGACCC
>1879549|reference Sulfurimonas_denitrificans_DSM_1251_CP000153|length 31|copies 4
AATAGCGCTCTATCCAGGGACTTTTGACCCC
>1879549|reference Sulfurimonas_denitrificans_DSM_1251_CP000153|length 32|copies 2
AATAGCGCTCTATCCAGGGACTTTTGACCCCA
>1879549|reference Sulfurimonas_denitrificans_DSM_1251_CP000153|length 31|copies 9
AATAGCGGTAATTCCTGGATTTTTTGATGGC
>1879549|reference Sulfurimonas_denitrificans_DSM_1251_CP000153|length 32|copies 1
AATAGCGTTGAAGATCTAGTAAGAGAGATAGT
>1879549|reference Sulfurimonas_denitrificans_DSM_1251_CP000153|length 37|copies 1
AATAGCTATAAAAATTGAGGGCGCAAAGCATGAGTTT
>1879549|reference Sulfurimonas_denitrificans_DSM_1251_CP000153|length 54|copies 1
AATAGCTCGCTCTCTATTAAATTATCTGGAATTGCTGCCATATTTATGGCTATA
>1879549|reference Sulfurimonas_denitrificans_DSM_1251_CP000153|length 29|copies 11
AATAGCTGAACTGATATGATCATATCCAG
>1879549|reference Sulfurimonas_denitrificans_DSM_1251_CP000153|length 31|copies 2
AATAGCTGAACTGATATGATCATATCCAGCT
>1879549|reference Sulfurimonas_denitrificans_DSM_1251_CP000153|length 37|copies 1
AATAGCTGAACTGATATGATCATATCCAGCTGCAATA
>1879549|reference Sulfurimonas_denitrificans_DSM_1251_CP000153|length 49|copies 15
AATAGCTTCTGTCATTTCACGGCAGAAAAGTTGGATAGAACGAATAGCA
>1879549|reference Sulfurimonas_denitrificans_DSM_1251_CP000153|length 58|copies 1
AATAGCTTTACCTTTTTGATACTCTTTTAACTTTGCAAGCAAATCAGCATTTGTTCCC
>1879549|reference Sulfurimonas_denitrificans_DSM_1251_CP000153|length 47|copies 7
AATAGGATTTGAGTCAAAAGAAGCCGATATTAATGCACTACGTGCTA
>1879549|reference Sulfurimonas_denitrificans_DSM_1251_CP000153|length 48|copies 1
AATAGGATTTGAGTCAAAAGAAGCCGATATTAATGCACTACGTGCTAA
>1879549|reference Sulfurimonas_denitrificans_DSM_1251_CP000153|length 30|copies 1
AATAGGTATAAATCGCGATCAATCATAAAC
>1879549|reference Sulfurimonas_denitrificans_DSM_1251_CP000153|length 40|copies 4
AATAGGTATAAATCGCGATCAATCATAAACTGATAGTCAG
>1879549|reference Sulfurimonas_denitrificans_DSM_1251_CP000153|length 45|copies 16
AATAGGTATTAGTGAAGATAGAGGCGATCAAATAAGCGTTCAAAA
>1879549|reference Sulfurimonas_denitrificans_DSM_1251_CP000153|length 42|copies 1
AATAGGTGCTATACTTGATCTCAGAGGTGACAAGATTGAAGG
>1879549|reference Sulfurimonas_denitrificans_DSM_1251_CP000153|length 39|copies 1
AATAGTAGCAGTATCAAGTGATGGCATTGCTGCAAAAGC
>1879549|reference Sulfurimonas_denitrificans_DSM_1251_CP000153|length 36|copies 1
AATAGTATAAGACTAGAGTTTAAGAAGAGCAATCCA
>1879549|reference Sulfurimonas_denitrificans_DSM_1251_CP000153|length 54|copies 1
AATAGTCCTTGGTCTTGCACTTATTGCTACTGGTTTTATTACGGGTAATGCTTG
>1879549|reference Sulfurimonas_denitrificans_DSM_1251_CP000153|length 36|copies 2
AATAGTGAATGAGTTTGATCTTTTGCAAGAGGAGCT
>1879549|reference Sulfurimonas_denitrificans_DSM_1251_CP000153|length 40|copies 5
AATAGTGAATGAGTTTGATCTTTTGCAAGAGGAGCTGAAC
>1879549|reference Sulfurimonas_denitrificans_DSM_1251_CP000153|length 31|copies 6
AATAGTGCTAAAACGCGCATCTTCTTTAACA
>1879549|reference Sulfurimonas_denitrificans_DSM_1251_CP000153|length 48|copies 1
AATAGTGTCAGATTTATGCCAAAGTATTTCAGTCTCAGCGCCTAAGGA
>1879549|reference Sulfurimonas_denitrificans_DSM_1251_CP000153|length 49|copies 1
AATAGTTCCGTACTTAGTAAAGCGTTTTTTACGCTTTGATAATGAGCAG
>1879549|reference Sulfurimonas_denitrificans_DSM_1251_CP000153|length 37|copies 1
AATAGTTGAGTATGAAGACTTTATACAAACAGACGCT
>1879549|reference Sulfurimonas_denitrificans_DSM_1251_CP000153|length 44|copies 4
AATAGTTGCATTTGCTGGTGTAACAGGCTCTATGCCTTTAACTA
>1879549|reference Sulfurimonas_denitrificans_DSM_1251_CP000153|length 38|copies 1
AATAGTTTTTATGAGAGTGTTAAAACTTGATGCCATCT
>1879549|reference Sulfurimonas_denitrificans_DSM_1251_CP000153|length 59|copies 1
AATATAAAAGCATCATTTGCAGGAAAGGTTAAAACTGTTGTTCAGATGATTGCAATTGG
>1879549|reference Sulfurimonas_denitrificans_DSM_1251_CP000153|length 9|copies 1
AATATAACC
>1879549|reference Sulfurimonas_denitrificans_DSM_1251_CP000153|length 46|copies 1
AATATAAGCCAACAATAGTACTTGCTAGCGAAGATGGCGAACTATT
>1879549|reference Sulfurimonas_denitrificans_DSM_1251_CP000153|length 47|copies 5
AATATAAGCCAACAATAGTACTTGCTAGCGAAGATGGCGAACTATTA
>1879549|reference Sulfurimonas_denitrificans_DSM_1251_CP000153|length 36|copies 1
AATATAATATGGCAAGATCACATAAATTAGAAGACG
>1879549|reference Sulfurimonas_denitrificans_DSM_1251_CP000153|length 53|copies 7
AATATAATCATCCGCACCAAGTTCTAACGCTTTTACTTTATCTGTTACATCAC
>1879549|reference Sulfurimonas_denitrificans_DSM_1251_CP000153|length 28|copies 1
AATATACAGATCATACCTATGTATCACT
>1879549|reference Sulfurimonas_denitrificans_DSM_1251_CP000153|length 36|copies 1
AATATACCAAATCAACGTACTAGCTTGTGGCCAATA
>1879549|reference Sulfurimonas_denitrificans_DSM_1251_CP000153|length 37|copies 1
AATATACGCCATGATAAGATCTGCGCAAGTCGATGAT
>1879549|reference Sulfurimonas_denitrificans_DSM_1251_CP000153|length 34|copies 1
AATATAGATATTTGTGACGCGCTCTTAGCGGATA
>1879549|reference Sulfurimonas_denitrificans_DSM_1251_CP000153|length 43|copies 1
AATATAGTTAGCATTGTAAGTCTTTGCAAACTCTGCTAATTTC
>1879549|reference Sulfurimonas_denitrificans_DSM_1251_CP000153|length 47|copies 1
AATATATACTCAAAAAAACTTCACAGAAGCAACAGACTTCCAGCTTG
>1879549|reference Sulfurimonas_denitrificans_DSM_1251_CP000153|length 39|copies 1
AATATATACTGGACAGATTATTCCAGATCGTGGTTCATG
>1879549|reference Sulfurimonas_denitrificans_DSM_1251_CP000153|length 31|copies 1
AATATATAGGATGGATAAATGAATAACTTTG
>1879549|reference Sulfurimonas_denitrificans_DSM_1251_CP000153|length 36|copies 11
AATATATGCAGGAATATCTACATGTGATGGACAAGC
>1879549|reference Sulfurimonas_denitrificans_DSM_1251_CP000153|length 36|copies 1
AATATCAAATGCACGTGGTGGTGGAACTTTTGTAAC
>1879549|reference Sulfurimonas_denitrificans_DSM_1251_CP000153|length 48|copies 3
AATATCAACTCCGTCTTCTTGATGTAAAACGCTCATGCAAAAAACTAG
>1879549|reference Sulfurimonas_denitrificans_DSM_1251_CP000153|length 44|copies 1
AATATCACAGTTCCTCACAAAGAGGCTGCGTATGCAGCTTGTGA
>1879549|reference Sulfurimonas_denitrificans_DSM_1251_CP000153|length 44|copies 2
AATATCACGGTGTTATAGCTGCATTTGGTGACGCACTTCGTGAA
>1879549|reference Sulfurimonas_denitrificans_DSM_1251_CP000153|length 42|copies 1
AATATCAGCGTTTGATAGAAAAAGATCAAGCTGATATGAAAA
>1879549|reference Sulfurimonas_denitrificans_DSM_1251_CP000153|length 43|copies 8
AATATCAGCGTTTGATAGAAAAAGATCAAGCTGATATGAAAAT
>1879549|reference Sulfurimonas_denitrificans_DSM_1251_CP000153|length 44|copies 1
AATATCAGCGTTTGATAGAAAAAGATCAAGCTGATATGAAAATC
>1879549|reference Sulfurimonas_denitrificans_DSM_1251_CP000153|length 37|copies 1
AATATCATTTGGTTCTGCCGCTGGTGTTGGTGTTATG
>1879549|reference Sulfurimonas_denitrificans_DSM_1251_CP000153|length 42|copies 1
AATATCCACATGAAGTACATAGTGATGCGTTTAGTCTTAACT
>1879549|reference Sulfurimonas_denitrificans_DSM_1251_CP000153|length 42|copies 15
AATATCCATCCATTCTCGGCATCTCAATATCAACAAGCATCG
>1879549|reference Sulfurimonas_denitrificans_DSM_1251_CP000153|length 47|copies 1
AATATCGGTAAGAGAGGCACTAGGGGTGATTTATATGTAACTTTTAG
>1879549|reference Sulfurimonas_denitrificans_DSM_1251_CP000153|length 38|copies 1
AATATCTACTGGCGGTGGATTTTATAAACAAGATAATC
>1879549|reference Sulfurimonas_denitrificans_DSM_1251_CP000153|length 19|copies 1
AATATCTATCAAGCATAGA
>1879549|reference Sulfurimonas_denitrificans_DSM_1251_CP000153|length 52|copies 1
AATATCTATGAGATATGGAAACATAAAACTATCCTGCTTTATACTTCTTTGC
>1879549|reference Sulfurimonas_denitrificans_DSM_1251_CP000153|length 39|copies 6
AATATCTGGCTTTACTCCGACTGCTTGGATAGTACGTCC
>1879549|reference Sulfurimonas_denitrificans_DSM_1251_CP000153|length 41|copies 3
AATATCTTTAATATGGGATCACCACGAGTAAACGCAAAAGC
>1879549|reference Sulfurimonas_denitrificans_DSM_1251_CP000153|length 50|copies 1
AATATCTTTAGGCGGTCTCGCCATATTTCTAAGCGGAAAAACAATCGGGT
>1879549|reference Sulfurimonas_denitrificans_DSM_1251_CP000153|length 54|copies 1
AATATGAAGTGTTGTTTTGTAAAAAGAAGTTTTGCAAAGTTTCATAGGTTTTAG
>1879549|reference Sulfurimonas_denitrificans_DSM_1251_CP000153|length 44|copies 2
AATATGAGCAGAGATTTTACTTATGTTGGCGATATAGTTGAGGG
>1879549|reference Sulfurimonas_denitrificans_DSM_1251_CP000153|length 39|copies 1
AATATGAGCTTTCGTGAAGATGGCGCTAGAAAAGCACAT
>1879549|reference Sulfurimonas_denitrificans_DSM_1251_CP000153|length 41|copies 2
AATATGATGCATGGCAAAACCTCTCTTATGAAAAGAAGTGG
>1879549|reference Sulfurimonas_denitrificans_DSM_1251_CP000153|length 31|copies 8
AATATGGCGAAAACCCGGATACTCGAAACTC
>1879549|reference Sulfurimonas_denitrificans_DSM_1251_CP000153|length 32|copies 1
AATATGGCGAAAACCCGGATACTCGAAACTCT
>1879549|reference Sulfurimonas_denitrificans_DSM_1251_CP000153|length 48|copies 2
AATATGGCTAGACTTGGCTTTTTATATAAAGGAAGCAAAGAGGCTCTT
>1879549|reference Sulfurimonas_denitrificans_DSM_1251_CP000153|length 55|copies 1
AATATGGGGTTGAACTTGGAGATAACTTCCTAAAAGCAGCAGCAAGCTACAAAAA
>1879549|reference Sulfurimonas_denitrificans_DSM_1251_CP000153|length 38|copies 1
AATATGGTCAAATTCCTGATCAAAAGAAATTAGCTGAT
>1879549|reference Sulfurimonas_denitrificans_DSM_1251_CP000153|length 9|copies 1
AATATGGTT
>1879549|reference Sulfurimonas_denitrificans_DSM_1251_CP000153|length 39|copies 3
AATATGTCATGGGGAGTATGATCAAGATAGGATACTTTA
>1879549|reference Sulfurimonas_denitrificans_DSM_1251_CP000153|length 46|copies 2
AATATGTGGTTCAGGAATCGGTATGAGCATGGCTGCAAATCGCTAC
>1879549|reference Sulfurimonas_denitrificans_DSM_1251_CP000153|length 31|copies 1
AATATTATGAGATGCGCGCACTCACAGTTTA
>1879549|reference Sulfurimonas_denitrificans_DSM_1251_CP000153|length 46|copies 1
AATATTCAAGGTTACTTCTACTCTAAACCCTTAAAAGTGAATGAAT
>1879549|reference Sulfurimonas_denitrificans_DSM_1251_CP000153|length 38|copies 4
AATATTCATTTACTTCCGATCCAGTCGAACTTTTAGAA
>1879549|reference Sulfurimonas_denitrificans_DSM_1251_CP000153|length 40|copies 1
AATATTCCAGCACCGCTTCGAGATAGAATGGAATTTATAG
>1879549|reference Sulfurimonas_denitrificans_DSM_1251_CP000153|length 50|copies 1
AATATTCTAGCTGACATGTAAGCGGGAATCGAGCAGCCAAAACCAGTGAC
>1879549|reference Sulfurimonas_denitrificans_DSM_1251_CP000153|length 53|copies 1
AATATTGTTTATGCAAAACCATACAACAACTTCTTATCCTTTGATGAGCAAAA
>1879549|reference Sulfurimonas_denitrificans_DSM_1251_CP000153|length 41|copies 1
AATATTTTAACTAAAACTGTTTCACAAGATTCTATTCATAT
>1879549|reference Sulfurimonas_denitrificans_DSM_1251_CP000153|length 46|copies 1
AATATTTTACTTACATGTAACTCTTGCGTTATCATGTTTTTATAAC
>1879549|reference Sulfurimonas_denitrificans_DSM_1251_CP000153|length 32|copies 3
AATCAAAATTAGTTCCTGGAGAGACTATTTGA
>1879549|reference Sulfurimonas_denitrificans_DSM_1251_CP000153|length 40|copies 2
AATCAAAGAGTAGAGCAAAATAGAGTTGAACAAAATAGAG
>1879549|reference Sulfurimonas_denitrificans_DSM_1251_CP000153|length 49|copies 1
AATCAACACAAGTTATGAAAGAAAATCTTGAAACACTCCAAAAAGAGGG
>1879549|reference Sulfurimonas_denitrificans_DSM_1251_CP000153|length 50|copies 2
AATCAACACAAGTTATGAAAGAAAATCTTGAAACACTCCAAAAAGAGGGG
>1879549|reference Sulfurimonas_denitrificans_DSM_1251_CP000153|length 43|copies 1
AATCAACACTATCTATAATTATTTCTCCATCATAATCAATCAA
>1879549|reference Sulfurimonas_denitrificans_DSM_1251_CP000153|length 44|copies 1
AATCAACGTAAAAGAGTCATTTACTATTGAAATGCCTCCATATA
>1879549|reference Sulfurimonas_denitrificans_DSM_1251_CP000153|length 30|copies 7
AATCAAGGCTCTTCGCGCTTAGATAAATAA
>1879549|reference Sulfurimonas_denitrificans_DSM_1251_CP000153|length 31|copies 1
AATCAAGGCTCTTCGCGCTTAGATAAATAAC
>1879549|reference Sulfurimonas_denitrificans_DSM_1251_CP000153|length 34|copies 1
AATCAAGGCTCTTCGCGCTTAGATAAATAACAGG
>1879549|reference Sulfurimonas_denitrificans_DSM_1251_CP000153|length 39|copies 1
AATCAATCCCTTGCATCTCTTCATACTCATCTAAAGAGG
>1879549|reference Sulfurimonas_denitrificans_DSM_1251_CP000153|length 36|copies 8
AATCACACTATGTGCTGGATCGCTCTCTGAGTGTTA
>1879549|reference Sulfurimonas_denitrificans_DSM_1251_CP000153|length 37|copies 1
AATCACACTATGTGCTGGATCGCTCTCTGAGTGTTAT
>1879549|reference Sulfurimonas_denitrificans_DSM_1251_CP000153|length 47|copies 1
AATCACCGCGAATCAAAATTTCACTAACTCCAGGCACCTTTGCAGCT
>1879549|reference Sulfurimonas_denitrificans_DSM_1251_CP000153|length 31|copies 8
AATCACTAAAGAGCCTGGTGGAACAGAAGCT
>1879549|reference Sulfurimonas_denitrificans_DSM_1251_CP000153|length 32|copies 1
AATCACTAAAGAGCCTGGTGGAACAGAAGCTG
>1879549|reference Sulfurimonas_denitrificans_DSM_1251_CP000153|length 46|copies 1
AATCACTACATGGACAAGCTGAATTAGGTCTGGGGCCATTGCATAA
>1879549|reference Sulfurimonas_denitrificans_DSM_1251_CP000153|length 35|copies 3
AATCACTATCGCAACACCTGGCTTTTCACCCATAT
>1879549|reference Sulfurimonas_denitrificans_DSM_1251_CP000153|length 33|copies 2
AATCAGAGATGGCATCAGATCCAATAAAACATA
>1879549|reference Sulfurimonas_denitrificans_DSM_1251_CP000153|length 37|copies 1
AATCAGAGATGGCATCAGATCCAATAAAACATATAGT
>1879549|reference Sulfurimonas_denitrificans_DSM_1251_CP000153|length 35|copies 1
AATCAGATGCAACTTCAGTAAGTCTTGAAAAAAGG
>1879549|reference Sulfurimonas_denitrificans_DSM_1251_CP000153|length 38|copies 11
AATCAGCAACATCAACTAAAGCCTCTAGGAGTGCAGTT
>1879549|reference Sulfurimonas_denitrificans_DSM_1251_CP000153|length 10|copies 1
AATCAGCTAA
>1879549|reference Sulfurimonas_denitrificans_DSM_1251_CP000153|length 31|copies 2
AATCATAAAATGCCCAGGAGTATATGGGTAG
>1879549|reference Sulfurimonas_denitrificans_DSM_1251_CP000153|length 34|copies 1
AATCATATACTTACTTGGGGTTTAATTTAAGAGT
>1879549|reference Sulfurimonas_denitrificans_DSM_1251_CP000153|length 54|copies 1
AATCATCCTAACTACTTGGTTTGCTTAACGATATTTTCGGAGCTTGCGTCATGG
>1879549|reference Sulfurimonas_denitrificans_DSM_1251_CP000153|length 12|copies 1
AATCATCGGCGC
>1879549|reference Sulfurimonas_denitrificans_DSM_1251_CP000153|length 17|copies 1
AATCATCGGCGCCCCAG
>1879549|reference Sulfurimonas_denitrificans_DSM_1251_CP000153|length 31|copies 36
AATCATCGGCGCCCCAGGTTCTGGCAAAACA
>1879549|reference Sulfurimonas_denitrificans_DSM_1251_CP000153|length 42|copies 1
AATCATGATACAACAGGTTTAGAACTTCCAATTATGGATGTT
>1879549|reference Sulfurimonas_denitrificans_DSM_1251_CP000153|length 13|copies 1
AATCATGATTGAT
>1879549|reference Sulfurimonas_denitrificans_DSM_1251_CP000153|length 13|copies 1
AATCATTCTTCAT
>1879549|reference Sulfurimonas_denitrificans_DSM_1251_CP000153|length 31|copies 1
AATCATTCTTCATCCAGGTCCTGTTCATAGA
>1879549|reference Sulfurimonas_denitrificans_DSM_1251_CP000153|length 36|copies 1
AATCATTCTTCATCCAGGTCCTGTTCATAGAAATAT
>1879549|reference Sulfurimonas_denitrificans_DSM_1251_CP000153|length 39|copies 4
AATCATTCTTCATCCAGGTCCTGTTCATAGAAATATAGA
>1879549|reference Sulfurimonas_denitrificans_DSM_1251_CP000153|length 53|copies 1
AATCATTTTAAAACATTTGAACTTGAAAGATACATTCAAGAGCTACCTAATAA
>1879549|reference Sulfurimonas_denitrificans_DSM_1251_CP000153|length 45|copies 1
AATCCAAGCTGCAGCATACATAAAAGAGCATATTACAAAACCCGT
>1879549|reference Sulfurimonas_denitrificans_DSM_1251_CP000153|length 33|copies 1
AATCCACAGACCTCCCCTGGAGTTCAGTGGGAT
>1879549|reference Sulfurimonas_denitrificans_DSM_1251_CP000153|length 48|copies 1
AATCCACTTTACATCAGCCATATCACGAACACCAGCTTTTTTAAGCTC
>1879549|reference Sulfurimonas_denitrificans_DSM_1251_CP000153|length 30|copies 6
AATCCAGAGTTAGCGCGAACAACTTCAGAT
>1879549|reference Sulfurimonas_denitrificans_DSM_1251_CP000153|length 31|copies 2
AATCCAGAGTTAGCGCGAACAACTTCAGATA
>1879549|reference Sulfurimonas_denitrificans_DSM_1251_CP000153|length 36|copies 2
AATCCATCTATAACTTGATCCTGAGGAGATGATTGC
>1879549|reference Sulfurimonas_denitrificans_DSM_1251_CP000153|length 37|copies 6
AATCCATCTATAACTTGATCCTGAGGAGATGATTGCA
>1879549|reference Sulfurimonas_denitrificans_DSM_1251_CP000153|length 42|copies 2
AATCCCAATTTATTGAAATTTATGGACGAGGAGACTCTACTT
>1879549|reference Sulfurimonas_denitrificans_DSM_1251_CP000153|length 51|copies 1
AATCCCTCTTACTCTGATTTAGAGATACCCTCCCCTGGAATTGCACCCTCA
>1879549|reference Sulfurimonas_denitrificans_DSM_1251_CP000153|length 52|copies 1
AATCCCTTTTGATTTGGGTGGATTACTGACAACGTTAAATGTAATTAACTCA
>1879549|reference Sulfurimonas_denitrificans_DSM_1251_CP000153|length 31|copies 2
AATCCGCCAACACCCGCGCCAGTTACAGCGC
>1879549|reference Sulfurimonas_denitrificans_DSM_1251_CP000153|length 32|copies 1
AATCCGCCAACACCCGCGCCAGTTACAGCGCA
>1879549|reference Sulfurimonas_denitrificans_DSM_1251_CP000153|length 19|copies 1
AATCCTAACAGGAGCCTCT
>1879549|reference Sulfurimonas_denitrificans_DSM_1251_CP000153|length 43|copies 2
AATCCTAACAGGAGCCTCTACATAACCCAGTTCTTGAACATGA
>1879549|reference Sulfurimonas_denitrificans_DSM_1251_CP000153|length 41|copies 2
AATCCTCATAACCCTCTAGTGCTAAGAGTCTAAGCGGAGCA
>1879549|reference Sulfurimonas_denitrificans_DSM_1251_CP000153|length 50|copies 2
AATCCTCTTATTAAAAATATTATATTTACCTCCGCTTGTTATAGTGTGGC
>1879549|reference Sulfurimonas_denitrificans_DSM_1251_CP000153|length 48|copies 1
AATCCTGACATTTTAAGATCATTTAAAACATCAAGAACATTTTGCTCA
>1879549|reference Sulfurimonas_denitrificans_DSM_1251_CP000153|length 38|copies 1
AATCGGCATATTGTTGGAGATCACATTTATGCTCAAAG
>1879549|reference Sulfurimonas_denitrificans_DSM_1251_CP000153|length 39|copies 1
AATCGGTGGAGATTTAGAAATCCAAGCTGCAGCATACAT
>1879549|reference Sulfurimonas_denitrificans_DSM_1251_CP000153|length 16|copies 1
AATCGTGGAGAGAAGT
>1879549|reference Sulfurimonas_denitrificans_DSM_1251_CP000153|length 45|copies 1
AATCGTGGTGGTTGGACAGCTGGGAGAACTGGATATTTTGCATTA
>1879549|reference Sulfurimonas_denitrificans_DSM_1251_CP000153|length 46|copies 1
AATCGTTCTAGCTCTTGCATTTCCATAAGGAGCAAGACCTGCTTTA
>1879549|reference Sulfurimonas_denitrificans_DSM_1251_CP000153|length 43|copies 15
AATCGTTTGGGATTTTGTCAAAGTTGCCAAAGAGAAGGGCATT
>1879549|reference Sulfurimonas_denitrificans_DSM_1251_CP000153|length 43|copies 1
AATCTAAATTATTTCACACAAGAGAGCAAATATAATCCAGATA
>1879549|reference Sulfurimonas_denitrificans_DSM_1251_CP000153|length 44|copies 1
AATCTAATATAGTCATGAATGCCTTTGATAAACTTATGGTTTCT
>1879549|reference Sulfurimonas_denitrificans_DSM_1251_CP000153|length 14|copies 1
AATCTATGTATAAA
>1879549|reference Sulfurimonas_denitrificans_DSM_1251_CP000153|length 51|copies 1
AATCTCAAAGATATATGATCAAAAAGATAAACTTTCCGGAACTAAAAAATG
>1879549|reference Sulfurimonas_denitrificans_DSM_1251_CP000153|length 37|copies 1
AATCTCACAAGATGCAGATCAAACAACAATAAAAAAA
>1879549|reference Sulfurimonas_denitrificans_DSM_1251_CP000153|length 53|copies 1
AATCTCACAATTTGTACACCTAAGTTCTCTAAAAATTGAAGAAGAGGAGGAGG
>1879549|reference Sulfurimonas_denitrificans_DSM_1251_CP000153|length 42|copies 1
AATCTCATTGGAGGATTAGCTTTTACAGGACTTACACTCTAT
>1879549|reference Sulfurimonas_denitrificans_DSM_1251_CP000153|length 23|copies 1
AATCTCCAATTTTGCCAGATCAA
>1879549|reference Sulfurimonas_denitrificans_DSM_1251_CP000153|length 37|copies 6
AATCTCCAATTTTGCCAGATCAAGGGAGCGTTATCTT
>1879549|reference Sulfurimonas_denitrificans_DSM_1251_CP000153|length 30|copies 17
AATCTCCACCTTGCGCGCTATCTGCAAGAC
>1879549|reference Sulfurimonas_denitrificans_DSM_1251_CP000153|length 31|copies 3
AATCTCCACCTTGCGCGCTATCTGCAAGACG
>1879549|reference Sulfurimonas_denitrificans_DSM_1251_CP000153|length 37|copies 5
AATCTCCTACAATCACCATACTGCCAATTTGTCCAGA
>1879549|reference Sulfurimonas_denitrificans_DSM_1251_CP000153|length 55|copies 1
AATCTCTAAAAATCTATCGCCATCTCCGCCCATGTAATCCTCTGGGCCACTAAAT
>1879549|reference Sulfurimonas_denitrificans_DSM_1251_CP000153|length 56|copies 1
AATCTCTAAAAATCTATCGCCATCTCCGCCCATGTAATCCTCTGGGCCACTAAATT
>1879549|reference Sulfurimonas_denitrificans_DSM_1251_CP000153|length 37|copies 1
AATCTCTAAATTACCTGCCATCAAAACTTCTAAGAGA
>1879549|reference Sulfurimonas_denitrificans_DSM_1251_CP000153|length 39|copies 1
AATCTCTATTCTTGGCAAATACCTAGAGCATGCAAGAGC
>1879549|reference Sulfurimonas_denitrificans_DSM_1251_CP000153|length 42|copies 1
AATCTCTCTTGTTCCTGATTCATCAAGAGAGGGCGTTGCTAA
>1879549|reference Sulfurimonas_denitrificans_DSM_1251_CP000153|length 48|copies 1
AATCTCTTGTTAAAATCGCTTCTTGCATTTCAGGTATCTGCTTAGACA
>1879549|reference Sulfurimonas_denitrificans_DSM_1251_CP000153|length 49|copies 1
AATCTCTTTTACTCCATCTTTTGGCGTAAAGCTTCTGCCGACACTGCGC
>1879549|reference Sulfurimonas_denitrificans_DSM_1251_CP000153|length 42|copies 1
AATCTCTTTTGAAGATAACGAACACATCCTCTCTGGTGCGAA
>1879549|reference Sulfurimonas_denitrificans_DSM_1251_CP000153|length 36|copies 1
AATCTCTTTTGCTCTAAGATCCTCTTGCATAACATC
>1879549|reference Sulfurimonas_denitrificans_DSM_1251_CP000153|length 35|copies 1
AATCTGATTTGTTGCAAGAGCAGTGATAACAATAG
>1879549|reference Sulfurimonas_denitrificans_DSM_1251_CP000153|length 21|copies 1
AATCTGCTATGGCCCAGGAAA
>1879549|reference Sulfurimonas_denitrificans_DSM_1251_CP000153|length 25|copies 1
AATCTGCTATGGCCCAGGAAAAGCT
>1879549|reference Sulfurimonas_denitrificans_DSM_1251_CP000153|length 31|copies 16
AATCTGCTATGGCCCAGGAAAAGCTGCAAAT
>1879549|reference Sulfurimonas_denitrificans_DSM_1251_CP000153|length 37|copies 1
AATCTGCTCAGATGATTTTAGCAGCTCTTCTTGCAGG
>1879549|reference Sulfurimonas_denitrificans_DSM_1251_CP000153|length 38|copies 21
AATCTGGCGGAGTACGTGATCTCAAACATTTTCTAGAA
>1879549|reference Sulfurimonas_denitrificans_DSM_1251_CP000153|length 43|copies 1
AATCTGTTTATGAAAACAAGATTGATGTTGATGGAGAAATTAA
>1879549|reference Sulfurimonas_denitrificans_DSM_1251_CP000153|length 24|copies 1
AATCTGTTTTAATTTATCGCTCAT
>1879549|reference Sulfurimonas_denitrificans_DSM_1251_CP000153|length 42|copies 1
AATCTTAGATAATCCTGAATTTATAAGTATCACAAAAGGTGA
>1879549|reference Sulfurimonas_denitrificans_DSM_1251_CP000153|length 39|copies 1
AATCTTAGTCTATATTATCGGCGACCTATCAGGTGCTCC
>1879549|reference Sulfurimonas_denitrificans_DSM_1251_CP000153|length 37|copies 1
AATCTTAGTTTCGGACTTATTGTAAAACTAAGAGATA
>1879549|reference Sulfurimonas_denitrificans_DSM_1251_CP000153|length 38|copies 1
AATCTTATTATCAAAAATAAGGTCTGAAATATTTTGAG
>1879549|reference Sulfurimonas_denitrificans_DSM_1251_CP000153|length 60|copies 1
AATCTTATTTAGGAGAATAAATGGAACTTTTTTTTAATGAAGAGTATGCTATATCTTGAA
>1879549|reference Sulfurimonas_denitrificans_DSM_1251_CP000153|length 39|copies 1
AATCTTCAAGCCCATCTAAATCTTCTAAACTATCAACAT
>1879549|reference Sulfurimonas_denitrificans_DSM_1251_CP000153|length 39|copies 1
AATCTTGAATATGCGTATGCCCAAGAGGCAGTGACTTTG
>1879549|reference Sulfurimonas_denitrificans_DSM_1251_CP000153|length 46|copies 1
AATCTTGCCATTTAACATCCTTATTGTTAATTAAGTCTAAAAAAAA
>1879549|reference Sulfurimonas_denitrificans_DSM_1251_CP000153|length 39|copies 1
AATCTTGCTAAACTTAGGGATTGGAATAGTTACGATGAG
>1879549|reference Sulfurimonas_denitrificans_DSM_1251_CP000153|length 19|copies 1
AATCTTTCAATTTCGCGTT
>1879549|reference Sulfurimonas_denitrificans_DSM_1251_CP000153|length 30|copies 5
AATCTTTCAATTTCGCGTTGAAGCTCTTGT
>1879549|reference Sulfurimonas_denitrificans_DSM_1251_CP000153|length 31|copies 7
AATCTTTCAATTTCGCGTTGAAGCTCTTGTG
>1879549|reference Sulfurimonas_denitrificans_DSM_1251_CP000153|length 47|copies 1
AATCTTTCATTGATTATGGCAGATATTGATCACTTTAAATTAGTTAA
>1879549|reference Sulfurimonas_denitrificans_DSM_1251_CP000153|length 32|copies 1
AATCTTTTACAAAACGCGCCATCTTTTCATCT
>1879549|reference Sulfurimonas_denitrificans_DSM_1251_CP000153|length 44|copies 1
AATGAACAGTTGAAGCTAGAGGGCGAAAACCTCTTCTTGGCACA
>1879549|reference Sulfurimonas_denitrificans_DSM_1251_CP000153|length 46|copies 1
AATGAATGGTTCCGACCTTCGTGATAAAACAATTCACGAATCAAGA
>1879549|reference Sulfurimonas_denitrificans_DSM_1251_CP000153|length 53|copies 1
AATGAATGGTTCCGACCTTCGTGATAAAACAATTCACGAATCAAGAGAATTGG
>1879549|reference Sulfurimonas_denitrificans_DSM_1251_CP000153|length 32|copies 1
AATGAATGTAAATAGCTCTGATAAAGTTTTAT
>1879549|reference Sulfurimonas_denitrificans_DSM_1251_CP000153|length 35|copies 1
AATGACACAATATAACGCTTCAATTCAAAAATTAG
>1879549|reference Sulfurimonas_denitrificans_DSM_1251_CP000153|length 31|copies 3
AATGACATTTCACCGCGATATCTGCCGCATA
>1879549|reference Sulfurimonas_denitrificans_DSM_1251_CP000153|length 42|copies 1
AATGACCATGAATTGAGCTTCTACATCTAAGAGTAGAACATC
>1879549|reference Sulfurimonas_denitrificans_DSM_1251_CP000153|length 34|copies 1
AATGACCGCTTACAACCGTGTAGATGATAAAGTG
>1879549|reference Sulfurimonas_denitrificans_DSM_1251_CP000153|length 50|copies 1
AATGACTCCTTTAGCGCAAGTACAAATGAGACTCAAGAGCTAAAAGGGTT
>1879549|reference Sulfurimonas_denitrificans_DSM_1251_CP000153|length 61|copies 1
AATGACTTCTATAATTTTCTTTTGCCACAACTTATCAATTTGTTTTAAATCTTTAATAACT
>1879549|reference Sulfurimonas_denitrificans_DSM_1251_CP000153|length 37|copies 1
AATGAGAGATTTTGCAGCACAAAGCGGACTAGAGATA
>1879549|reference Sulfurimonas_denitrificans_DSM_1251_CP000153|length 41|copies 1
AATGAGCTCCAAGAGATAGCTCAAAGTGGCGTAAATATAGA
>1879549|reference Sulfurimonas_denitrificans_DSM_1251_CP000153|length 55|copies 1
AATGAGGCTTCATCTCTTTTATTTACTCGGCTGACTCCTTTGGAGCGTTTTACCT
>1879549|reference Sulfurimonas_denitrificans_DSM_1251_CP000153|length 43|copies 1
AATGAGTATAGATGAGGTTTTAAAAGAGTGCGAAGATCTTAAA
>1879549|reference Sulfurimonas_denitrificans_DSM_1251_CP000153|length 45|copies 1
AATGAGTATAGATGAGGTTTTAAAAGAGTGCGAAGATCTTAAAAA
>1879549|reference Sulfurimonas_denitrificans_DSM_1251_CP000153|length 47|copies 10
AATGAGTATAGATGAGGTTTTAAAAGAGTGCGAAGATCTTAAAAAAC
>1879549|reference Sulfurimonas_denitrificans_DSM_1251_CP000153|length 43|copies 24
AATGAGTCCAAATGACTTCTTAAATCATATGAAAAAAGAGGGC
>1879549|reference Sulfurimonas_denitrificans_DSM_1251_CP000153|length 38|copies 2
AATGAGTGTGTATTGCCATTACATGTAATTGCACTAAG
>1879549|reference Sulfurimonas_denitrificans_DSM_1251_CP000153|length 32|copies 1
AATGAGTTTTGAACCAGGATAAGGATTTTTAA
>1879549|reference Sulfurimonas_denitrificans_DSM_1251_CP000153|length 54|copies 8
AATGATAAATCTTAAAAATCCAGACCTTTATAACAACCGCGAAATTTCATGGCT
>1879549|reference Sulfurimonas_denitrificans_DSM_1251_CP000153|length 9|copies 1
AATGATAGC
>1879549|reference Sulfurimonas_denitrificans_DSM_1251_CP000153|length 32|copies 1
AATGATATTACAACTCCAATCTCTATAAAAGC
>1879549|reference Sulfurimonas_denitrificans_DSM_1251_CP000153|length 36|copies 3
AATGATGAAAGTTTCAGATCCAATTATGTTTGGTCA
>1879549|reference Sulfurimonas_denitrificans_DSM_1251_CP000153|length 31|copies 1
AATGATGATGTTACCAGGTATTACAACCTCT
>1879549|reference Sulfurimonas_denitrificans_DSM_1251_CP000153|length 36|copies 2
AATGATGGAACTTCTGGATCAAAACCTAGAGACATA
>1879549|reference Sulfurimonas_denitrificans_DSM_1251_CP000153|length 37|copies 6
AATGATGGAACTTCTGGATCAAAACCTAGAGACATAA
>1879549|reference Sulfurimonas_denitrificans_DSM_1251_CP000153|length 43|copies 5
AATGATGGAACTTCTGGATCAAAACCTAGAGACATAATGAAAA
>1879549|reference Sulfurimonas_denitrificans_DSM_1251_CP000153|length 44|copies 1
AATGATGGAACTTCTGGATCAAAACCTAGAGACATAATGAAAAC
>1879549|reference Sulfurimonas_denitrificans_DSM_1251_CP000153|length 45|copies 1
AATGATGGAACTTCTGGATCAAAACCTAGAGACATAATGAAAACA
>1879549|reference Sulfurimonas_denitrificans_DSM_1251_CP000153|length 37|copies 1
AATGATGGATTATGATGCTATCGACAATGCTCCTGAA
>1879549|reference Sulfurimonas_denitrificans_DSM_1251_CP000153|length 42|copies 1
AATGATGTAACCATAGGACACCGAGTAATGCTTCACGGTTGT
>1879549|reference Sulfurimonas_denitrificans_DSM_1251_CP000153|length 46|copies 4
AATGATTTTTAAATCTTGGGCAAAGATTAAACAAACCAATTATGGA
>1879549|reference Sulfurimonas_denitrificans_DSM_1251_CP000153|length 56|copies 1
AATGCAAAAAAGATGTTTGAAAAAATGAAGAGGGCAGGATGATGAAAAAACAAAAA
>1879549|reference Sulfurimonas_denitrificans_DSM_1251_CP000153|length 57|copies 1
AATGCAAAAAAGATGTTTGAAAAAATGAAGAGGGCAGGATGATGAAAAAACAAAAAT
>1879549|reference Sulfurimonas_denitrificans_DSM_1251_CP000153|length 58|copies 1
AATGCAAAAAAGATGTTTGAAAAAATGAAGAGGGCAGGATGATGAAAAAACAAAAATC
>1879549|reference Sulfurimonas_denitrificans_DSM_1251_CP000153|length 44|copies 1
AATGCAAAAAATGTTTCTCATCCAGATATTTTTACAGAATCGGG
>1879549|reference Sulfurimonas_denitrificans_DSM_1251_CP000153|length 38|copies 1
AATGCAAAAAGATAGCCAAAGGGTGAGACAATCATTTA
>1879549|reference Sulfurimonas_denitrificans_DSM_1251_CP000153|length 46|copies 4
AATGCACCACACGTTACCAGATTTTATCTCTAAGCGTTCAGGTGTT
>1879549|reference Sulfurimonas_denitrificans_DSM_1251_CP000153|length 26|copies 4
AATGCATAGGCTATATGAGTACCGTT
>1879549|reference Sulfurimonas_denitrificans_DSM_1251_CP000153|length 41|copies 1
AATGCATGGCTGGGTTGCTTACATGTATGGTGACACAACAG
>1879549|reference Sulfurimonas_denitrificans_DSM_1251_CP000153|length 49|copies 1
AATGCGATAGGAACGCCCCAATCTCTCTGTCTTGAAATACACCAATCAG
>1879549|reference Sulfurimonas_denitrificans_DSM_1251_CP000153|length 41|copies 1
AATGCGTAAAGAGTTCACAAAGAGTAAAAAGAGTGGCTCTG
>1879549|reference Sulfurimonas_denitrificans_DSM_1251_CP000153|length 39|copies 1
AATGCTAAAGTTACAGCTCGTGCAGGTAAAGATGTTATC
>1879549|reference Sulfurimonas_denitrificans_DSM_1251_CP000153|length 48|copies 2
AATGCTACATCAGCTACTCTTTGTTGATCACCTGAATCTTCTCCAAAA
>1879549|reference Sulfurimonas_denitrificans_DSM_1251_CP000153|length 32|copies 1
AATGCTCTAACGGTGCGCGATCCAAAAACAGA
>1879549|reference Sulfurimonas_denitrificans_DSM_1251_CP000153|length 22|copies 1
AATGCTTCATATGGAAGTTGTA
>1879549|reference Sulfurimonas_denitrificans_DSM_1251_CP000153|length 37|copies 1
AATGCTTTGTCATTGAATAGCGGTACAATTAAAGATG
>1879549|reference Sulfurimonas_denitrificans_DSM_1251_CP000153|length 42|copies 1
AATGGAACACGTCCCTCAATCCCCTCTGGCACAAGTTTGTCT
>1879549|reference Sulfurimonas_denitrificans_DSM_1251_CP000153|length 46|copies 1
AATGGAATAAATGCTTGAGATATAGTTCCATCTTGATTTCTTGATA
>1879549|reference Sulfurimonas_denitrificans_DSM_1251_CP000153|length 46|copies 1
AATGGAGGAAACTCTGATGCAGCAACGCCGCGTGGAGGATGACGCA
>1879549|reference Sulfurimonas_denitrificans_DSM_1251_CP000153|length 51|copies 1
AATGGAGTTTTTCTCTTTTGTACACTCTTTTATATCTTTAAAAAAACCACC
>1879549|reference Sulfurimonas_denitrificans_DSM_1251_CP000153|length 43|copies 2
AATGGATATGAATCTTGTTCATACCGAAGTTGAACATGTTATC
>1879549|reference Sulfurimonas_denitrificans_DSM_1251_CP000153|length 39|copies 1
AATGGCAAGAGCACTCGCACATAATCCTATACTAATCTT
>1879549|reference Sulfurimonas_denitrificans_DSM_1251_CP000153|length 43|copies 1
AATGGCAAGGTCTATATGATCCAAAATCCAAAACTCCCCTTTG
>1879549|reference Sulfurimonas_denitrificans_DSM_1251_CP000153|length 10|copies 1
AATGGCTAAA
>1879549|reference Sulfurimonas_denitrificans_DSM_1251_CP000153|length 41|copies 1
AATGGCTACGCACTTATGGTTTTTGAGTAATCTTTTATACG
>1879549|reference Sulfurimonas_denitrificans_DSM_1251_CP000153|length 28|copies 1
AATGGCTAGATCAAGGGCAAAGTTTAAA
>1879549|reference Sulfurimonas_denitrificans_DSM_1251_CP000153|length 51|copies 3
AATGGCTCATCCGATGATAAGCAGTGTTATAAAGGAGTTATTTAGTAAAAG
>1879549|reference Sulfurimonas_denitrificans_DSM_1251_CP000153|length 43|copies 2
AATGGCTGCAGCAATTGGAGCTGGAATAGATATACGTGAACCT
>1879549|reference Sulfurimonas_denitrificans_DSM_1251_CP000153|length 48|copies 1
AATGGGAATTGCACTTCCTGGAAACGGTACTGTATTGGCTATGACCCC
>1879549|reference Sulfurimonas_denitrificans_DSM_1251_CP000153|length 33|copies 1
AATGGGCGTTCACACTGGCGATAGCATAACTGT
>1879549|reference Sulfurimonas_denitrificans_DSM_1251_CP000153|length 56|copies 1
AATGGGGCAGCCTGAGATAGATATGGTTTTATCTAGAAAATCTGAAAAATTATGAA
>1879549|reference Sulfurimonas_denitrificans_DSM_1251_CP000153|length 31|copies 2
AATGGGTATGATTCCAGGTATGGGAAATATG
>1879549|reference Sulfurimonas_denitrificans_DSM_1251_CP000153|length 61|copies 1
AATGGGTATTAAAATTCTCAAATCACCAAAATTCAAAATTAATACTAATTGCCATATTTAG
>1879549|reference Sulfurimonas_denitrificans_DSM_1251_CP000153|length 34|copies 1
AATGGTACGACATCCTCAGGCAGTGTGGGCATCC
>1879549|reference Sulfurimonas_denitrificans_DSM_1251_CP000153|length 41|copies 1
AATGGTTAAAACTTCTGGTGTAAGAAGCATTAGATAATCTT
>1879549|reference Sulfurimonas_denitrificans_DSM_1251_CP000153|length 45|copies 2
AATGTACAACTTCTTTGATCGTCTTGTTTCTATGGCTCTTCCACG
>1879549|reference Sulfurimonas_denitrificans_DSM_1251_CP000153|length 46|copies 1
AATGTACAACTTCTTTGATCGTCTTGTTTCTATGGCTCTTCCACGT
>1879549|reference Sulfurimonas_denitrificans_DSM_1251_CP000153|length 33|copies 1
AATGTACATGGTATTGAGTGCTATTTTCTCTCG
>1879549|reference Sulfurimonas_denitrificans_DSM_1251_CP000153|length 20|copies 1
AATGTACTCAACCATTCCAG
>1879549|reference Sulfurimonas_denitrificans_DSM_1251_CP000153|length 46|copies 1
AATGTATATTCAAAAGATAAGAAAACTTTCTACTCAGCTGAAGCAG
>1879549|reference Sulfurimonas_denitrificans_DSM_1251_CP000153|length 41|copies 1
AATGTCAAGAGGACTTGGCAGCTCTTCAGCTGTAATTGTCA
>1879549|reference Sulfurimonas_denitrificans_DSM_1251_CP000153|length 49|copies 1
AATGTCTCCACTATCAACAAAAATATCTACAAGTCCAACAGCTTGGTCA
>1879549|reference Sulfurimonas_denitrificans_DSM_1251_CP000153|length 46|copies 1
AATGTCTGCATTTTTATTTCGATATTGGATAATTTCTGCATTTTTC
>1879549|reference Sulfurimonas_denitrificans_DSM_1251_CP000153|length 36|copies 1
AATGTTATTTGGTTCTGGTATCCTTGGTCTTGGTCA
>1879549|reference Sulfurimonas_denitrificans_DSM_1251_CP000153|length 45|copies 1
AATGTTCTCTTCCTTGACTCTGGCGATACATGGCAAGGAACAGGA
>1879549|reference Sulfurimonas_denitrificans_DSM_1251_CP000153|length 24|copies 1
AATGTTGCACAAGCTGGTTTTATA
>1879549|reference Sulfurimonas_denitrificans_DSM_1251_CP000153|length 43|copies 2
AATGTTTGGCTCTAATGTGGCTGATCATGTTGTTGATGTAAAG
>1879549|reference Sulfurimonas_denitrificans_DSM_1251_CP000153|length 16|copies 1
AATTAAAACAAAATCC
>1879549|reference Sulfurimonas_denitrificans_DSM_1251_CP000153|length 42|copies 1
AATTAAAGCTCTGCCAAAACTCAAACATACAACCATCATAAT
>1879549|reference Sulfurimonas_denitrificans_DSM_1251_CP000153|length 32|copies 4
AATTAACAGAAGGGCCTGGTAATTTAATGGGG
>1879549|reference Sulfurimonas_denitrificans_DSM_1251_CP000153|length 33|copies 1
AATTAACAGAAGGGCCTGGTAATTTAATGGGGC
>1879549|reference Sulfurimonas_denitrificans_DSM_1251_CP000153|length 44|copies 1
AATTAACAGCGCATATTGATAGTTTAGGTTTAAGTGCAAGAAGT
>1879549|reference Sulfurimonas_denitrificans_DSM_1251_CP000153|length 9|copies 1
AATTAACGA
>1879549|reference Sulfurimonas_denitrificans_DSM_1251_CP000153|length 44|copies 1
AATTAACGCTGATGGTATCGCTGAGGGTGTTGCAATCGGTGGCG
>1879549|reference Sulfurimonas_denitrificans_DSM_1251_CP000153|length 19|copies 1
AATTAACTCACTTAATGAT
>1879549|reference Sulfurimonas_denitrificans_DSM_1251_CP000153|length 51|copies 1
AATTAACTCACTTAATGATTTTAAAGAGTTTGATCCTACTGAGATTGACCT
>1879549|reference Sulfurimonas_denitrificans_DSM_1251_CP000153|length 45|copies 1
AATTAATAGTAGTGTTTGCTTGAATTTTTGCTTCATTTATACCAT
>1879549|reference Sulfurimonas_denitrificans_DSM_1251_CP000153|length 42|copies 1
AATTAATGCACCAACTTGATCAGCTGTAAGATCAGCAGCAAC
>1879549|reference Sulfurimonas_denitrificans_DSM_1251_CP000153|length 37|copies 1
AATTACGCCATTACCATAGTGTAGTGTATGAGAGAGT
>1879549|reference Sulfurimonas_denitrificans_DSM_1251_CP000153|length 45|copies 1
AATTACTAAACTCTTAAACAGTGAAGATCTTGAAAACAAAGAAGA
>1879549|reference Sulfurimonas_denitrificans_DSM_1251_CP000153|length 37|copies 1
AATTACTGCACACTCCTGATCAAGACAGTAGTTTATA
>1879549|reference Sulfurimonas_denitrificans_DSM_1251_CP000153|length 38|copies 1
AATTACTGCACACTCCTGATCAAGACAGTAGTTTATAG
>1879549|reference Sulfurimonas_denitrificans_DSM_1251_CP000153|length 46|copies 1
AATTACTGCTTTGATTTTATCTTTTATCTCGCGAATATATGTAAAA
>1879549|reference Sulfurimonas_denitrificans_DSM_1251_CP000153|length 37|copies 3
AATTACTTTTTTAACACCTGATTTTCCAGACATATTT
>1879549|reference Sulfurimonas_denitrificans_DSM_1251_CP000153|length 32|copies 1
AATTAGCACATCGTGCAAATGAGATAGCCGAG
>1879549|reference Sulfurimonas_denitrificans_DSM_1251_CP000153|length 13|copies 1
AATTAGCTCAGCT
>1879549|reference Sulfurimonas_denitrificans_DSM_1251_CP000153|length 38|copies 2
AATTAGTGCGTGATATATATGCTGGATTTATCAGAGAG
>1879549|reference Sulfurimonas_denitrificans_DSM_1251_CP000153|length 39|copies 3
AATTAGTGCGTGATATATATGCTGGATTTATCAGAGAGG
>1879549|reference Sulfurimonas_denitrificans_DSM_1251_CP000153|length 50|copies 1
AATTATATGGAGTTTTTCTCTCAATGATAAATCTTAAAAATCCAGACCTT
>1879549|reference Sulfurimonas_denitrificans_DSM_1251_CP000153|length 46|copies 1
AATTATCAATTTTACAAGGAGAGGGATGAAGGCAATTGCACTATTT
>1879549|reference Sulfurimonas_denitrificans_DSM_1251_CP000153|length 41|copies 1
AATTATCATCAGATCGTAAAATATCATATATTGCAGCGATT
>1879549|reference Sulfurimonas_denitrificans_DSM_1251_CP000153|length 55|copies 1
AATTATTAAAACTTTACTTTTTGTGAGAATATAGTTGTTCATTATTTATCTAACT
>1879549|reference Sulfurimonas_denitrificans_DSM_1251_CP000153|length 43|copies 1
AATTATTGGGATTAAAAAGTAATGACACTAGATGAGAAAGAAG
>1879549|reference Sulfurimonas_denitrificans_DSM_1251_CP000153|length 43|copies 3
AATTATTGGTACTGGTATTGAGAAGTTTGCCCAGAGAGTTAAA
>1879549|reference Sulfurimonas_denitrificans_DSM_1251_CP000153|length 47|copies 1
AATTATTGGTACTGGTATTGAGAAGTTTGCCCAGAGAGTTAAAGATA
>1879549|reference Sulfurimonas_denitrificans_DSM_1251_CP000153|length 43|copies 3
AATTATTTAACAGTACTGCTAGCGATCTTAATATCATCACAAC
>1879549|reference Sulfurimonas_denitrificans_DSM_1251_CP000153|length 45|copies 1
AATTATTTTCTGGAAAATAGTCAGTGAAATCATTTTTTGGCATAG
>1879549|reference Sulfurimonas_denitrificans_DSM_1251_CP000153|length 30|copies 1
AATTCATAATTTACCAGGTACTACATTTTC
>1879549|reference Sulfurimonas_denitrificans_DSM_1251_CP000153|length 31|copies 8
AATTCATAATTTACCAGGTACTACATTTTCC
>1879549|reference Sulfurimonas_denitrificans_DSM_1251_CP000153|length 47|copies 2
AATTCATAATTTACCAGGTACTACATTTTCCAATATAGCCGAAAAAG
>1879549|reference Sulfurimonas_denitrificans_DSM_1251_CP000153|length 49|copies 1
AATTCATCAAGACCCACAAAAAGCGGAGATGGCGGTTTTAAAACTATCT
>1879549|reference Sulfurimonas_denitrificans_DSM_1251_CP000153|length 46|copies 2
AATTCCAGCAAATTGTCCCATACCCAAAAGAGGATAATTCATTGCT
>1879549|reference Sulfurimonas_denitrificans_DSM_1251_CP000153|length 42|copies 1
AATTCCATCAGCCGTTGCATGTACAGGAGTGTCTATATTTGC
>1879549|reference Sulfurimonas_denitrificans_DSM_1251_CP000153|length 37|copies 3
AATTCCGTTTGCAGCAAGATCAAAAACTGCTTGAAGC
>1879549|reference Sulfurimonas_denitrificans_DSM_1251_CP000153|length 8|copies 1
AATTCCTC
>1879549|reference Sulfurimonas_denitrificans_DSM_1251_CP000153|length 30|copies 12
AATTCCTCCTACCCGCGGAAAGACGGAAAG
>1879549|reference Sulfurimonas_denitrificans_DSM_1251_CP000153|length 31|copies 5
AATTCCTCCTACCCGCGGAAAGACGGAAAGA
>1879549|reference Sulfurimonas_denitrificans_DSM_1251_CP000153|length 33|copies 2
AATTCCTCCTACCCGCGGAAAGACGGAAAGACC
>1879549|reference Sulfurimonas_denitrificans_DSM_1251_CP000153|length 15|copies 1
AATTCCTTGTCGGTT
>1879549|reference Sulfurimonas_denitrificans_DSM_1251_CP000153|length 47|copies 1
AATTCGCCCCAATTTTGTGGAGCCTCGTGACCAGTATATCCCCAGTG
>1879549|reference Sulfurimonas_denitrificans_DSM_1251_CP000153|length 45|copies 1
AATTCTAATTATCTCTATTGGCTGTGTTAAATCCTCTATTTTTAG
>1879549|reference Sulfurimonas_denitrificans_DSM_1251_CP000153|length 30|copies 8
AATTCTACATAGACGCGACAAACAGTCACA
>1879549|reference Sulfurimonas_denitrificans_DSM_1251_CP000153|length 46|copies 1
AATTCTTAGCCAGATTCCTGAGCCAGTGGGTGACAAAGAAAATTCT
>1879549|reference Sulfurimonas_denitrificans_DSM_1251_CP000153|length 43|copies 1
AATTCTTTAAATACCCAGCACTCAAAGAGCCAATATCTCCCGT
>1879549|reference Sulfurimonas_denitrificans_DSM_1251_CP000153|length 56|copies 1
AATTCTTTTTGGAGTACATGGTAATAAAAATTATATATCAAGCTTTTTTCGTAATG
>1879549|reference Sulfurimonas_denitrificans_DSM_1251_CP000153|length 46|copies 1
AATTGAACAAGAGATTCCAGAAGATGGTGTTTGTCACTGTGGAATC
>1879549|reference Sulfurimonas_denitrificans_DSM_1251_CP000153|length 42|copies 1
AATTGAAGTTTTATCTGAGCTCTTAAATTCTCTAAACTTTTG
>1879549|reference Sulfurimonas_denitrificans_DSM_1251_CP000153|length 50|copies 1
AATTGAGAGAAATGGAAACAAAGTAACAGTATATGCAACTGTTGTTCGCT
>1879549|reference Sulfurimonas_denitrificans_DSM_1251_CP000153|length 56|copies 1
AATTGAGGCTTAAAATGAAGATTATTTCTAATCCCCTAGAGCTAAAAGAGTATCTT
>1879549|reference Sulfurimonas_denitrificans_DSM_1251_CP000153|length 23|copies 1
AATTGATTACGCATGTAATGTCA
>1879549|reference Sulfurimonas_denitrificans_DSM_1251_CP000153|length 39|copies 22
AATTGATTACGCATGTAATGTCATTTATATCCAATCCTC
>1879549|reference Sulfurimonas_denitrificans_DSM_1251_CP000153|length 21|copies 1
AATTGCAAATATTGGTGGAAC
>1879549|reference Sulfurimonas_denitrificans_DSM_1251_CP000153|length 39|copies 1
AATTGCAAATATTGGTGGAACGATTGAAAATATTGTTCA
>1879549|reference Sulfurimonas_denitrificans_DSM_1251_CP000153|length 41|copies 11
AATTGCAAATATTGGTGGAACGATTGAAAATATTGTTCAAT
>1879549|reference Sulfurimonas_denitrificans_DSM_1251_CP000153|length 42|copies 1
AATTGCAAATATTGGTGGAACGATTGAAAATATTGTTCAATC
>1879549|reference Sulfurimonas_denitrificans_DSM_1251_CP000153|length 45|copies 2
AATTGCAAATATTGGTGGAACGATTGAAAATATTGTTCAATCAAA
>1879549|reference Sulfurimonas_denitrificans_DSM_1251_CP000153|length 46|copies 1
AATTGCAAATATTGGTGGAACGATTGAAAATATTGTTCAATCAAAA
>1879549|reference Sulfurimonas_denitrificans_DSM_1251_CP000153|length 47|copies 12
AATTGCAAATATTGGTGGAACGATTGAAAATATTGTTCAATCAAAAC
>1879549|reference Sulfurimonas_denitrificans_DSM_1251_CP000153|length 61|copies 2
AATTGCACTCATTTTTTGATACAAATCTATTCGCAAAAATTGATCTTGAAGATACTCTAAA
>1879549|reference Sulfurimonas_denitrificans_DSM_1251_CP000153|length 48|copies 1
AATTGCATCAACTAGCTTTTTTGTCGTCTCTATTCGGCTTAAATAGAG
>1879549|reference Sulfurimonas_denitrificans_DSM_1251_CP000153|length 41|copies 1
AATTGCGCAAGGTATTGGTTACGTTGCTAGTGAAGACACAT
>1879549|reference Sulfurimonas_denitrificans_DSM_1251_CP000153|length 40|copies 1
AATTGCTACCAGAGCCTGTGATCGAAACGCTTTCATCAGA
>1879549|reference Sulfurimonas_denitrificans_DSM_1251_CP000153|length 54|copies 3
AATTGCTCATATTTTAATCCTTAACTTAATTTTGAAGAGGCGTCAATAACACCT
>1879549|reference Sulfurimonas_denitrificans_DSM_1251_CP000153|length 42|copies 1
AATTGCTCTAAAACAAGAGCTATATGAGAAATTTAACAAACA
>1879549|reference Sulfurimonas_denitrificans_DSM_1251_CP000153|length 40|copies 9
AATTGCTGAAGTTCAAGTTGGATCAGACTCTCGTGGTCTT
>1879549|reference Sulfurimonas_denitrificans_DSM_1251_CP000153|length 41|copies 3
AATTGCTGAAGTTCAAGTTGGATCAGACTCTCGTGGTCTTG
>1879549|reference Sulfurimonas_denitrificans_DSM_1251_CP000153|length 25|copies 1
AATTGCTTCATCCATATACGCAGTT
>1879549|reference Sulfurimonas_denitrificans_DSM_1251_CP000153|length 45|copies 1
AATTGGAAGATGCCCAGACAAATCTGTCAATATATTTTCAATATG
>1879549|reference Sulfurimonas_denitrificans_DSM_1251_CP000153|length 41|copies 1
AATTGGAAGTGAGCATATTCAATCACTTGGATGGCTATACC
>1879549|reference Sulfurimonas_denitrificans_DSM_1251_CP000153|length 31|copies 1
AATTGGAATTATGCCAGGGATGATTTTCAAA
>1879549|reference Sulfurimonas_denitrificans_DSM_1251_CP000153|length 32|copies 2
AATTGGAATTATGCCAGGGATGATTTTCAAAA
>1879549|reference Sulfurimonas_denitrificans_DSM_1251_CP000153|length 53|copies 1
AATTGGCTCAAGTGCTACTACATCTCCAGCTGGTCGTGTTAGTTATGGGGAGA
>1879549|reference Sulfurimonas_denitrificans_DSM_1251_CP000153|length 46|copies 1
AATTGGTAAATTACCTGTAGAGTTTGCAGCAGACGTTAAAGTAAGC
>1879549|reference Sulfurimonas_denitrificans_DSM_1251_CP000153|length 41|copies 1
AATTGGTCCACGCCCAGCTTCGTCAATTCCACATAAGTTAA
>1879549|reference Sulfurimonas_denitrificans_DSM_1251_CP000153|length 42|copies 1
AATTGGTGCTACTCCTGATGATTTAACAAGAGAGATTGCTGC
>1879549|reference Sulfurimonas_denitrificans_DSM_1251_CP000153|length 41|copies 1
AATTGGTTCTGGAATAGGTTCAGGTGTCGGTGTCGGAACTG
>1879549|reference Sulfurimonas_denitrificans_DSM_1251_CP000153|length 12|copies 1
AATTGTAATTGA
>1879549|reference Sulfurimonas_denitrificans_DSM_1251_CP000153|length 31|copies 19
AATTGTAATTGACCCAGGCGGAAACTATAAT
>1879549|reference Sulfurimonas_denitrificans_DSM_1251_CP000153|length 32|copies 16
AATTGTAATTGACCCAGGCGGAAACTATAATG
>1879549|reference Sulfurimonas_denitrificans_DSM_1251_CP000153|length 35|copies 1
AATTGTAATTGACCCAGGCGGAAACTATAATGTTG
>1879549|reference Sulfurimonas_denitrificans_DSM_1251_CP000153|length 39|copies 1
AATTGTATGAGTATGCACTCAAAAAACATATTGCCATAG
>1879549|reference Sulfurimonas_denitrificans_DSM_1251_CP000153|length 54|copies 1
AATTGTTAAACAAGAGATAAAGGATATAAAAATAAGACAAATGAAAACAAGATG
>1879549|reference Sulfurimonas_denitrificans_DSM_1251_CP000153|length 36|copies 1
AATTGTTAAATATTCTCTCATGATTAATCTCCTATC
>1879549|reference Sulfurimonas_denitrificans_DSM_1251_CP000153|length 46|copies 1
AATTGTTGTTAGTGAACTAACTATTGAAAATCGCTCAGCAGCGGTT
>1879549|reference Sulfurimonas_denitrificans_DSM_1251_CP000153|length 57|copies 1
AATTTAAACGGTGAAAATGCAAAAGGGAATGCTCCTGAGGGTTTAAGTAAAACAGTT
>1879549|reference Sulfurimonas_denitrificans_DSM_1251_CP000153|length 30|copies 2
AATTTAAATGGGGCGCGGCGTTGCTGCTCT
>1879549|reference Sulfurimonas_denitrificans_DSM_1251_CP000153|length 41|copies 1
AATTTAAGACATACTTTTGCCTCTCAGATGATTAGTAAAGG
>1879549|reference Sulfurimonas_denitrificans_DSM_1251_CP000153|length 46|copies 1
AATTTAAGACATACTTTTGCCTCTCAGATGATTAGTAAAGGGGCAG
>1879549|reference Sulfurimonas_denitrificans_DSM_1251_CP000153|length 47|copies 4
AATTTAAGACATACTTTTGCCTCTCAGATGATTAGTAAAGGGGCAGA
>1879549|reference Sulfurimonas_denitrificans_DSM_1251_CP000153|length 60|copies 1
AATTTAAGAGGGTTAAATGATTGTAACTGTAAATAAAAATCATCATACATTTAAAGGGCA
>1879549|reference Sulfurimonas_denitrificans_DSM_1251_CP000153|length 31|copies 1
AATTTACAGCTCTATTATGCCGCTATTTTAG
>1879549|reference Sulfurimonas_denitrificans_DSM_1251_CP000153|length 41|copies 1
AATTTACGATAATAGACAAAGCACAAGCTGCTATTTCACCA
>1879549|reference Sulfurimonas_denitrificans_DSM_1251_CP000153|length 48|copies 1
AATTTATCACTCTCTTTTACACCGCCAATTGCGGCTACATAATGTTTT
>1879549|reference Sulfurimonas_denitrificans_DSM_1251_CP000153|length 48|copies 2
AATTTATCTATACGAAGTGGTTCAATACTATCTTGATAAACTTTTACC
>1879549|reference Sulfurimonas_denitrificans_DSM_1251_CP000153|length 45|copies 2
AATTTATTGAAATTTATGGACGAGGAGACTCTACTTAGCATTATA
>1879549|reference Sulfurimonas_denitrificans_DSM_1251_CP000153|length 31|copies 7
AATTTCACTAACTCCAGGCACCTTTGCAGCT
>1879549|reference Sulfurimonas_denitrificans_DSM_1251_CP000153|length 24|copies 1
AATTTCATTAATCCATGGCTTTTT
>1879549|reference Sulfurimonas_denitrificans_DSM_1251_CP000153|length 36|copies 2
AATTTCTCTGCACCTTGATCAAAAAAGATTTCGCTA
>1879549|reference Sulfurimonas_denitrificans_DSM_1251_CP000153|length 42|copies 1
AATTTCTCTGCACCTTGATCAAAAAAGATTTCGCTACATGGT
>1879549|reference Sulfurimonas_denitrificans_DSM_1251_CP000153|length 51|copies 2
AATTTCTCTGCACCTTGATCAAAAAAGATTTCGCTACATGGTCCACAAGGT
>1879549|reference Sulfurimonas_denitrificans_DSM_1251_CP000153|length 52|copies 1
AATTTCTCTGCACCTTGATCAAAAAAGATTTCGCTACATGGTCCACAAGGTC
>1879549|reference Sulfurimonas_denitrificans_DSM_1251_CP000153|length 40|copies 1
AATTTGAGTCCAATTTTCATACTCAAGTGCGTGACATCTA
>1879549|reference Sulfurimonas_denitrificans_DSM_1251_CP000153|length 37|copies 1
AATTTGCTCTACGACAAGATCCAGATGTAATACTAGT
>1879549|reference Sulfurimonas_denitrificans_DSM_1251_CP000153|length 45|copies 1
AATTTGTTGCAATAATGGGTCCTAGCGGTTCAGGAAAATCTACGG
>1879549|reference Sulfurimonas_denitrificans_DSM_1251_CP000153|length 52|copies 2
AATTTTAAAAGGTTCTAGCCACAAATCAATTACATGACCATAAACATGTGTG
>1879549|reference Sulfurimonas_denitrificans_DSM_1251_CP000153|length 41|copies 1
AATTTTAGACAGAATAGATGGTTATCTCTTTGGCGCAGTCG
>1879549|reference Sulfurimonas_denitrificans_DSM_1251_CP000153|length 45|copies 1
AATTTTAGCATCTTTATTATCTCTAAGGGCTTCATTAAATTGACC
>1879549|reference Sulfurimonas_denitrificans_DSM_1251_CP000153|length 46|copies 2
AATTTTAGCATCTTTATTATCTCTAAGGGCTTCATTAAATTGACCT
>1879549|reference Sulfurimonas_denitrificans_DSM_1251_CP000153|length 45|copies 5
AATTTTAGCCATACGAAAAGGGCTGATTGATGAGGACATCGCTCC
>1879549|reference Sulfurimonas_denitrificans_DSM_1251_CP000153|length 46|copies 1
AATTTTAGCCATACGAAAAGGGCTGATTGATGAGGACATCGCTCCA
>1879549|reference Sulfurimonas_denitrificans_DSM_1251_CP000153|length 54|copies 1
AATTTTAGTTGATAGAGTAGATCCGCTAAATAGAAATGGAAAAGATATAGTTTT
>1879549|reference Sulfurimonas_denitrificans_DSM_1251_CP000153|length 33|copies 2
AATTTTATCATCAACCAGGTCGATGGTTCGATA
>1879549|reference Sulfurimonas_denitrificans_DSM_1251_CP000153|length 49|copies 1
AATTTTATCTACATGTACAAAACTTTAGAGATCATGTAAAGAGAGAATC
>1879549|reference Sulfurimonas_denitrificans_DSM_1251_CP000153|length 50|copies 1
AATTTTCACCTCCACTACAATTTCACTGGATCCCTGGTTGAGACAGCTCC
>1879549|reference Sulfurimonas_denitrificans_DSM_1251_CP000153|length 43|copies 1
AATTTTCATTTTTGAATCTTATCCAAACTTCTGCATAATGCTC
>1879549|reference Sulfurimonas_denitrificans_DSM_1251_CP000153|length 42|copies 1
AATTTTCTCTCTTGAATGGTGTGATAGAGTGTATCAATAACT
>1879549|reference Sulfurimonas_denitrificans_DSM_1251_CP000153|length 50|copies 2
AATTTTGGCGGAACATAAGAGATGGTTTTTGCTCTTGTTTTGTTAGATAA
>1879549|reference Sulfurimonas_denitrificans_DSM_1251_CP000153|length 46|copies 1
AATTTTTAAACCGCTTGGATGATATAGTGATATTTAATGCTCTAGG
>1879549|reference Sulfurimonas_denitrificans_DSM_1251_CP000153|length 43|copies 4
AATTTTTACAAGATGTGCTCTTTGATCCAAAACATGGTTATGG
>1879549|reference Sulfurimonas_denitrificans_DSM_1251_CP000153|length 39|copies 1
AATTTTTAGTTAATTATATGAACTTGGTACATGTACTCT
>1879549|reference Sulfurimonas_denitrificans_DSM_1251_CP000153|length 56|copies 1
AATTTTTATACAAAACATACAGATTTTCCAACTCATGGACGGGAACTATAATAATA
>1879549|reference Sulfurimonas_denitrificans_DSM_1251_CP000153|length 51|copies 1
AATTTTTATGATGCCAGAGTGGAAAGGCTTTTTAATATAATCAATCGCTCC
>1879549|reference Sulfurimonas_denitrificans_DSM_1251_CP000153|length 52|copies 1
AATTTTTATGATGCCAGAGTGGAAAGGCTTTTTAATATAATCAATCGCTCCA
>1879549|reference Sulfurimonas_denitrificans_DSM_1251_CP000153|length 46|copies 1
AATTTTTCATCTGCCTATGATACTCTGCTTCAACCAATCTCTTTGG
>1879549|reference Sulfurimonas_denitrificans_DSM_1251_CP000153|length 55|copies 3
AATTTTTTCACCATTTGAGCTAATTTTGTCCAAAAATTTATCACGTACACTCTTT
>1879549|reference Sulfurimonas_denitrificans_DSM_1251_CP000153|length 42|copies 1
ACAAAAAAATGCATTATGATCTTGAAGAGCTAATCTATATCT
>1879549|reference Sulfurimonas_denitrificans_DSM_1251_CP000153|length 42|copies 1
ACAAAAAATCTCTTTTATCTTCTATAGATTTTGTGATAGAAA
>1879549|reference Sulfurimonas_denitrificans_DSM_1251_CP000153|length 16|copies 1
ACAAAAAGAGATAGCG
>1879549|reference Sulfurimonas_denitrificans_DSM_1251_CP000153|length 53|copies 1
ACAAAACTTAAAAATATGTTTAAAGTAGATGATGCTCTTGATGCATTTTGGAT
>1879549|reference Sulfurimonas_denitrificans_DSM_1251_CP000153|length 39|copies 1
ACAAAAGAGCTAAGGGAGCAGATAACCGCTCACATGAGC
>1879549|reference Sulfurimonas_denitrificans_DSM_1251_CP000153|length 44|copies 1
ACAAAAGAGTTATGAACTATATTCCTATCAAGGTAAACCTCGCT
>1879549|reference Sulfurimonas_denitrificans_DSM_1251_CP000153|length 30|copies 3
ACAAAAGATGCAACGCGTCAAGGATTTAAA
>1879549|reference Sulfurimonas_denitrificans_DSM_1251_CP000153|length 46|copies 4
ACAAAAGATGCAACGCGTCAAGGATTTAAACGTGGAGATGCTATAC
>1879549|reference Sulfurimonas_denitrificans_DSM_1251_CP000153|length 46|copies 1
ACAAAAGTACCCTCATTGGCTAAAGATGCTGCTTCAAAACCCAGCA
>1879549|reference Sulfurimonas_denitrificans_DSM_1251_CP000153|length 50|copies 1
ACAAAATATTGCAATCTCTGCTACAAAGACCCACCAGATAAACTCTTGTC
>1879549|reference Sulfurimonas_denitrificans_DSM_1251_CP000153|length 18|copies 1
ACAAAATGCGGTTCTCCA
>1879549|reference Sulfurimonas_denitrificans_DSM_1251_CP000153|length 55|copies 1
ACAAAATGTGCTATTTTATTTGAGCCACGTGCAAATTTATCCATCTCATAAACAC
>1879549|reference Sulfurimonas_denitrificans_DSM_1251_CP000153|length 46|copies 2
ACAAAATTGGAAGCCTTATCATAAAAAGATGGTTGATAGCTTTTTT
>1879549|reference Sulfurimonas_denitrificans_DSM_1251_CP000153|length 55|copies 1
ACAAACCTTGTTACTTTAATTGAGCAGAGATTAGATAACGTGGTTTATCGTATGG
>1879549|reference Sulfurimonas_denitrificans_DSM_1251_CP000153|length 39|copies 1
ACAAACTCTTCGCACTCACGTTGAAGATGTTTCAAGTCC
>1879549|reference Sulfurimonas_denitrificans_DSM_1251_CP000153|length 43|copies 1
ACAAAGAAATGAAGTCTTTGTTTCAGTTAATACAGAAGAGTTG
>1879549|reference Sulfurimonas_denitrificans_DSM_1251_CP000153|length 55|copies 1
ACAAAGATCTTAAAGGCAGAGATAAAGTGTTGATTATTGGTGGTGCAATTGCAAA
>1879549|reference Sulfurimonas_denitrificans_DSM_1251_CP000153|length 53|copies 1
ACAAAGATGATTTGACATTTAATGTAAGAGTAGATTTGGATAATGCTCAAGCT
>1879549|reference Sulfurimonas_denitrificans_DSM_1251_CP000153|length 53|copies 1
ACAAAGGCAAGGTTCTCTCGATAGTCGGACCAAGTGGAGGCGGTAAAACAACA
>1879549|reference Sulfurimonas_denitrificans_DSM_1251_CP000153|length 16|copies 1
ACAAAGTGGTGTTGAA
>1879549|reference Sulfurimonas_denitrificans_DSM_1251_CP000153|length 52|copies 1
ACAAAGTTCGTTCAAGCAGCTGGTTGAGCAGCAAAAATGGGTCCGGGAGATC
>1879549|reference Sulfurimonas_denitrificans_DSM_1251_CP000153|length 50|copies 1
ACAAAGTTTTCTAGTACATCTATAGTCAAATCAGATGCAACTTCAGTAAG
>1879549|reference Sulfurimonas_denitrificans_DSM_1251_CP000153|length 46|copies 1
ACAAATAAAAGCGTGAAAACAAGTATCGCACTGCCCAAAAATATGG
>1879549|reference Sulfurimonas_denitrificans_DSM_1251_CP000153|length 39|copies 7
ACAAATAGTATAAGACTAGAGTTTAAGAAGAGCAATCCA
>1879549|reference Sulfurimonas_denitrificans_DSM_1251_CP000153|length 37|copies 1
ACAAATATAAATATCCCTCCAGGGCTTACAACTCCAG
>1879549|reference Sulfurimonas_denitrificans_DSM_1251_CP000153|length 49|copies 1
ACAAATCCAAGATGAAGCTTTAATTTATCAAAACTAAGTAGAAAAAAGT
>1879549|reference Sulfurimonas_denitrificans_DSM_1251_CP000153|length 44|copies 1
ACAAATGTTATGGTTGATGGAAAAGATCCAGAGCAGGTAAAAAT
>1879549|reference Sulfurimonas_denitrificans_DSM_1251_CP000153|length 54|copies 1
ACAACAACTTGGAGCAACAGTTAACATGAACTTAGGTCAAGTTACAATTTGGGA
>1879549|reference Sulfurimonas_denitrificans_DSM_1251_CP000153|length 36|copies 2
ACAACAAGTAACTATCTCTCCTTATATTATCTCAGA
>1879549|reference Sulfurimonas_denitrificans_DSM_1251_CP000153|length 49|copies 1
ACAACAATCTTTACATGTACCTAAAGTACCTCAAACAAAAAGTGATTAT
>1879549|reference Sulfurimonas_denitrificans_DSM_1251_CP000153|length 49|copies 1
ACAACACACTACAAAATAAATTCAAATAACTTATGGGTTGTTCCAAACC
>1879549|reference Sulfurimonas_denitrificans_DSM_1251_CP000153|length 36|copies 1
ACAACACCAGCAATTGGAGCAAGACCTAAAGAGAGT
>1879549|reference Sulfurimonas_denitrificans_DSM_1251_CP000153|length 47|copies 1
ACAACACCTACAGTGCTTTCCTCAAGGTTCATAACTAAACCTCTCGT
>1879549|reference Sulfurimonas_denitrificans_DSM_1251_CP000153|length 39|copies 1
ACAACAGGTTTAATGGGGCACTCTCATAAACTAAAGCAT
>1879549|reference Sulfurimonas_denitrificans_DSM_1251_CP000153|length 48|copies 1
ACAACATGATTTTCAAGTAACCATAGATCACTTTGATCATGTAAAAGA
>1879549|reference Sulfurimonas_denitrificans_DSM_1251_CP000153|length 40|copies 1
ACAACATGCACTCTGTTAATGTTGACCTTATTTATGGACT
>1879549|reference Sulfurimonas_denitrificans_DSM_1251_CP000153|length 41|copies 1
ACAACATGGAAGAGTTCAAAATACTGGCACAAGAAGGTATC
>1879549|reference Sulfurimonas_denitrificans_DSM_1251_CP000153|length 45|copies 1
ACAACATTACGAACTACGTCACGTACAACTGGATTGATTATCTTA
>1879549|reference Sulfurimonas_denitrificans_DSM_1251_CP000153|length 41|copies 1
ACAACCCACAAAACATGAGAGAAGGTTGGCATTTATAACCG
>1879549|reference Sulfurimonas_denitrificans_DSM_1251_CP000153|length 17|copies 1
ACAACGACAGAAAGAAT
>1879549|reference Sulfurimonas_denitrificans_DSM_1251_CP000153|length 30|copies 1
ACAACGGATGTCGCGCGCCTAAGCGCCGTA
>1879549|reference Sulfurimonas_denitrificans_DSM_1251_CP000153|length 39|copies 1
ACAACGTCGCTTGCGAGATCAACTTCTCTTCTTAAGAGA
>1879549|reference Sulfurimonas_denitrificans_DSM_1251_CP000153|length 49|copies 3
ACAACGTCGCTTGCGAGATCAACTTCTCTTCTTAAGAGATGCTGTATTC
>1879549|reference Sulfurimonas_denitrificans_DSM_1251_CP000153|length 44|copies 1
ACAACTGTGTAGTTTAAGTTTGCACCCTCGTCTTTGTTAAGACG
>1879549|reference Sulfurimonas_denitrificans_DSM_1251_CP000153|length 46|copies 1
ACAACTGTGTAGTTTAAGTTTGCACCCTCGTCTTTGTTAAGACGTG
>1879549|reference Sulfurimonas_denitrificans_DSM_1251_CP000153|length 17|copies 1
ACAAGAAATTTTGCGCG
>1879549|reference Sulfurimonas_denitrificans_DSM_1251_CP000153|length 30|copies 14
ACAAGAAATTTTGCGCGACACAGATAAGAG
>1879549|reference Sulfurimonas_denitrificans_DSM_1251_CP000153|length 31|copies 6
ACAAGAAATTTTGCGCGACACAGATAAGAGT
>1879549|reference Sulfurimonas_denitrificans_DSM_1251_CP000153|length 47|copies 1
ACAAGAACTTGTCCATCCACATCTCTGCCAGCGCCAATTCCTATAAC
>1879549|reference Sulfurimonas_denitrificans_DSM_1251_CP000153|length 45|copies 1
ACAAGACAAACATCAATCCCAATTTATTGAAATTTATGGACGAGG
>1879549|reference Sulfurimonas_denitrificans_DSM_1251_CP000153|length 49|copies 4
ACAAGACTGAACTTGTTGACATGGGAGTTTATCCAAAAGGGCGAAATAT
>1879549|reference Sulfurimonas_denitrificans_DSM_1251_CP000153|length 54|copies 1
ACAAGAGATTCTAAAACATCAGCGTATGTACCCTTTTTCTCATTTACAATTGGA
>1879549|reference Sulfurimonas_denitrificans_DSM_1251_CP000153|length 31|copies 31
ACAAGAGCAAAATCCAGGTCTTGAAGTTGAG
>1879549|reference Sulfurimonas_denitrificans_DSM_1251_CP000153|length 32|copies 7
ACAAGAGCAAAATCCAGGTCTTGAAGTTGAGT
>1879549|reference Sulfurimonas_denitrificans_DSM_1251_CP000153|length 45|copies 1
ACAAGAGCAAAATCCAGGTCTTGAAGTTGAGTTAAATGTTATCGT
>1879549|reference Sulfurimonas_denitrificans_DSM_1251_CP000153|length 40|copies 2
ACAAGATAGCACTATCAATACTGGAGGAGAAGGTGTTGAG
>1879549|reference Sulfurimonas_denitrificans_DSM_1251_CP000153|length 41|copies 1
ACAAGATAGCACTATCAATACTGGAGGAGAAGGTGTTGAGG
>1879549|reference Sulfurimonas_denitrificans_DSM_1251_CP000153|length 49|copies 1
ACAAGATCACAAAAGAGTAATGGATGGCGATCAAGGACCAAATACTGGT
>1879549|reference Sulfurimonas_denitrificans_DSM_1251_CP000153|length 53|copies 1
ACAAGATGATTACAGCTACTACTTGTTCTTTGGCGAAAACTTAAATTTACTCT
>1879549|reference Sulfurimonas_denitrificans_DSM_1251_CP000153|length 9|copies 1
ACAAGATGT
>1879549|reference Sulfurimonas_denitrificans_DSM_1251_CP000153|length 36|copies 5
ACAAGATGTGCTCTTTGATCCAAAACATGGTTATGG
>1879549|reference Sulfurimonas_denitrificans_DSM_1251_CP000153|length 51|copies 7
ACAAGATGTGCTCTTTGATCCAAAACATGGTTATGGCAAAAATTTCAACCC
>1879549|reference Sulfurimonas_denitrificans_DSM_1251_CP000153|length 52|copies 1
ACAAGATGTGCTCTTTGATCCAAAACATGGTTATGGCAAAAATTTCAACCCA
>1879549|reference Sulfurimonas_denitrificans_DSM_1251_CP000153|length 31|copies 5
ACAAGCAGATACACCTGGAGGAGTTGTTGGC
>1879549|reference Sulfurimonas_denitrificans_DSM_1251_CP000153|length 32|copies 3
ACAAGCAGATACACCTGGAGGAGTTGTTGGCT
>1879549|reference Sulfurimonas_denitrificans_DSM_1251_CP000153|length 60|copies 2
ACAAGCGTTCCACCGTCTTTTGCTATAAGAGGAAATATATGCCCAGGTTTTACAAGCTCA
>1879549|reference Sulfurimonas_denitrificans_DSM_1251_CP000153|length 39|copies 1
ACAAGCTACTTGAAGAAGAATACACAAATTTACATAATT
>1879549|reference Sulfurimonas_denitrificans_DSM_1251_CP000153|length 40|copies 5
ACAAGCTCTATCATAACTGCACATGTATGATCATCGACTA
>1879549|reference Sulfurimonas_denitrificans_DSM_1251_CP000153|length 30|copies 1
ACAAGCTTCATTGCGCGAGTCGTCTTTTGA
>1879549|reference Sulfurimonas_denitrificans_DSM_1251_CP000153|length 31|copies 1
ACAAGCTTCATTGCGCGAGTCGTCTTTTGAG
>1879549|reference Sulfurimonas_denitrificans_DSM_1251_CP000153|length 38|copies 28
ACAAGCTTGATGCTCTGATTTGTATTCCAAATTGTGAC
>1879549|reference Sulfurimonas_denitrificans_DSM_1251_CP000153|length 44|copies 1
ACAAGGCTGTATCTGTGACTATTTCATCTAAATATATCTCTAAA
>1879549|reference Sulfurimonas_denitrificans_DSM_1251_CP000153|length 32|copies 2
ACAAGGTTTATCAATACGCAGATCAACTCTGG
>1879549|reference Sulfurimonas_denitrificans_DSM_1251_CP000153|length 60|copies 1
ACAAGTAAAAACTTACTTGGTAATTTAAAAAAAAGAGGAGAACAAATGGGAGCTGCGATG
>1879549|reference Sulfurimonas_denitrificans_DSM_1251_CP000153|length 52|copies 2
ACAAGTACCCTGTCTTGTGTAAAATGAGCTAGAAGCCTAAGCTCAATTTGTG
>1879549|reference Sulfurimonas_denitrificans_DSM_1251_CP000153|length 50|copies 1
ACAAGTGAGATATCTTTAGTAGCAGATTGCGTTTTTTCAGCTAACTTTCT
>1879549|reference Sulfurimonas_denitrificans_DSM_1251_CP000153|length 47|copies 1
ACAAGTTACAAACCTAGTTCCAGTTTTAAACTCTTACTGGTTAAGCA
>1879549|reference Sulfurimonas_denitrificans_DSM_1251_CP000153|length 42|copies 1
ACAAGTTTTAGTGTTGATGATTGCACACGTCCAGCGGAGAGC
>1879549|reference Sulfurimonas_denitrificans_DSM_1251_CP000153|length 53|copies 1
ACAATAGATGATATTGTTGATGACTTTATAAAAGGTTCAACTCCTAAATATTC
>1879549|reference Sulfurimonas_denitrificans_DSM_1251_CP000153|length 39|copies 1
ACAATATCGCCAGAGGTTATACATAGAATAGGAACAGAG
>1879549|reference Sulfurimonas_denitrificans_DSM_1251_CP000153|length 32|copies 1
ACAATATTATTTTTAAGATTGATGGTTTTGAT
>1879549|reference Sulfurimonas_denitrificans_DSM_1251_CP000153|length 31|copies 20
ACAATCGGCTCCTCCAGGTATGCCAAAGCCT
>1879549|reference Sulfurimonas_denitrificans_DSM_1251_CP000153|length 12|copies 1
ACAATCTATGTT
>1879549|reference Sulfurimonas_denitrificans_DSM_1251_CP000153|length 42|copies 1
ACAATGAAAGAGTATTTAAAGAGTGAGTTCGAGATAGTTTAT
>1879549|reference Sulfurimonas_denitrificans_DSM_1251_CP000153|length 44|copies 1
ACAATGCTGGTTTTAGCATTGAGAGAATTGATGAAATTGAAGCG
>1879549|reference Sulfurimonas_denitrificans_DSM_1251_CP000153|length 51|copies 16
ACAATGTCTCCACTATCAACAAAAATATCTACAAGTCCAACAGCTTGGTCA
>1879549|reference Sulfurimonas_denitrificans_DSM_1251_CP000153|length 50|copies 1
ACAATTAAAAACAATACAATCTTATATTGTGCACAGGGAATGTATATAGA
>1879549|reference Sulfurimonas_denitrificans_DSM_1251_CP000153|length 38|copies 1
ACAATTCAAGTTTATCTGTATGCAGATGTGGGATAATC
>1879549|reference Sulfurimonas_denitrificans_DSM_1251_CP000153|length 18|copies 1
ACAATTCCACGTTTATGA
>1879549|reference Sulfurimonas_denitrificans_DSM_1251_CP000153|length 36|copies 20
ACAATTCCACGTTTATGATCTTGAAGAGCTCCACTG
>1879549|reference Sulfurimonas_denitrificans_DSM_1251_CP000153|length 37|copies 1
ACAATTCCACGTTTATGATCTTGAAGAGCTCCACTGA
>1879549|reference Sulfurimonas_denitrificans_DSM_1251_CP000153|length 43|copies 4
ACAATTCCACGTTTATGATCTTGAAGAGCTCCACTGACAATCT
>1879549|reference Sulfurimonas_denitrificans_DSM_1251_CP000153|length 12|copies 1
ACAATTCCTCCG
>1879549|reference Sulfurimonas_denitrificans_DSM_1251_CP000153|length 50|copies 1
ACAATTGTTGGTGAAACTACTATGGGAAGTGCTCAAGGAATTTGGTTTAG
>1879549|reference Sulfurimonas_denitrificans_DSM_1251_CP000153|length 29|copies 1
ACAATTTCTCCGGCTATCCCACTCCCAAG
>1879549|reference Sulfurimonas_denitrificans_DSM_1251_CP000153|length 49|copies 3
ACACAAACAAGTGTTTTTCCAGTTAAATCAAGATATGGAGTTGTTAGTA
>1879549|reference Sulfurimonas_denitrificans_DSM_1251_CP000153|length 32|copies 12
ACACAACGGATGTCGCGCGCCTAAGCGCCGTA
>1879549|reference Sulfurimonas_denitrificans_DSM_1251_CP000153|length 33|copies 5
ACACAACGGATGTCGCGCGCCTAAGCGCCGTAG
>1879549|reference Sulfurimonas_denitrificans_DSM_1251_CP000153|length 43|copies 1
ACACAACTCGTCCATATAGACCAATTTTATGGTTTCGAGATAG
>1879549|reference Sulfurimonas_denitrificans_DSM_1251_CP000153|length 31|copies 1
ACACAATGAAGAACCGCGTACTCCATCATCT
>1879549|reference Sulfurimonas_denitrificans_DSM_1251_CP000153|length 39|copies 1
ACACAGGGGATAGTCTCTGCAACTGGCAGAAGTGGGATG
>1879549|reference Sulfurimonas_denitrificans_DSM_1251_CP000153|length 40|copies 1
ACACAGGGGATAGTCTCTGCAACTGGCAGAAGTGGGATGG
>1879549|reference Sulfurimonas_denitrificans_DSM_1251_CP000153|length 36|copies 1
ACACATACTAATGGAACTACAGCATTAGACTTTAAA
>1879549|reference Sulfurimonas_denitrificans_DSM_1251_CP000153|length 48|copies 1
ACACATGTTACTGACATTGTGCGTATGGCACTAGCAAAGTAAGGAAAA
>1879549|reference Sulfurimonas_denitrificans_DSM_1251_CP000153|length 42|copies 9
ACACATTTCTTGACGCACTTGTGATTTTGACATGCGGAGTTT
>1879549|reference Sulfurimonas_denitrificans_DSM_1251_CP000153|length 57|copies 3
ACACCAAGTTGCAAAAATATCAAAAATAACTATTTTGTCTTCAGCTCCAGCAAGTAT
>1879549|reference Sulfurimonas_denitrificans_DSM_1251_CP000153|length 58|copies 1
ACACCAAGTTGCAAAAATATCAAAAATAACTATTTTGTCTTCAGCTCCAGCAAGTATA
>1879549|reference Sulfurimonas_denitrificans_DSM_1251_CP000153|length 59|copies 1
ACACCAAGTTGCAAAAATATCAAAAATAACTATTTTGTCTTCAGCTCCAGCAAGTATAA
>1879549|reference Sulfurimonas_denitrificans_DSM_1251_CP000153|length 44|copies 1
ACACCACAACCAACTGAGCAGTGCGTACAAATAGTCTTAATGAG
>1879549|reference Sulfurimonas_denitrificans_DSM_1251_CP000153|length 60|copies 1
ACACCACCTTTACCAGAACTTACCATTAAAAAGTTTTTGATGTGTGGAGCGATATTTTTA
>1879549|reference Sulfurimonas_denitrificans_DSM_1251_CP000153|length 41|copies 1
ACACCATCCACACCTAGTGCGTATGCAGTTCTTATAATTGC
>1879549|reference Sulfurimonas_denitrificans_DSM_1251_CP000153|length 48|copies 1
ACACCCAAAGAACAAGCCTCTTAGAGTAGATCACATACTTACAAATTT
>1879549|reference Sulfurimonas_denitrificans_DSM_1251_CP000153|length 40|copies 1
ACACCCTGTGAACTTTACAATATCATCACAGTTAGTATAT
>1879549|reference Sulfurimonas_denitrificans_DSM_1251_CP000153|length 30|copies 1
ACACCGCTTAGATCAAAGAGCAATCTTATG
>1879549|reference Sulfurimonas_denitrificans_DSM_1251_CP000153|length 59|copies 2
ACACCTAGAGACCCGTACCCTAGTAACGTTACTTTTACTGATCCAAAAAAACTCGATGA
>1879549|reference Sulfurimonas_denitrificans_DSM_1251_CP000153|length 47|copies 1
ACACCTTGATTTATATCTGGAGATTGGGAGTTTAGAAGAACTTGAAG
>1879549|reference Sulfurimonas_denitrificans_DSM_1251_CP000153|length 35|copies 1
ACACGAACTATGTCACACCCGGCAAAATGGAGTCT
>1879549|reference Sulfurimonas_denitrificans_DSM_1251_CP000153|length 47|copies 1
ACACGACCAACTTTAAATGGATCTATAATTCCAGCTTCAAACATATC
>1879549|reference Sulfurimonas_denitrificans_DSM_1251_CP000153|length 43|copies 1
ACACGCATTAAATATCATAGAAGGAAGATAAGTGAGAAGAAGC
>1879549|reference Sulfurimonas_denitrificans_DSM_1251_CP000153|length 51|copies 1
ACACGCATTTTCATATGCAATTTTTGGAGTAACTTCACTTGGGCTAATAGC
>1879549|reference Sulfurimonas_denitrificans_DSM_1251_CP000153|length 41|copies 14
ACACGCTACCTTGAGGTGGTAGTGCCCTCGGGTGTGGGAGT
>1879549|reference Sulfurimonas_denitrificans_DSM_1251_CP000153|length 31|copies 1
ACACGGCGATGAACCTGGTGGATATTTCGCC
>1879549|reference Sulfurimonas_denitrificans_DSM_1251_CP000153|length 39|copies 1
ACACGGCTCTATAATAGAGAAAAAGTACATAAATAAGCT
>1879549|reference Sulfurimonas_denitrificans_DSM_1251_CP000153|length 50|copies 1
ACACGTGTCCCGACCTACTCATTCCTTAGTCTAGTACCATATAAATGTTT
>1879549|reference Sulfurimonas_denitrificans_DSM_1251_CP000153|length 13|copies 1
ACACGTTGATTGT
>1879549|reference Sulfurimonas_denitrificans_DSM_1251_CP000153|length 31|copies 3
ACACGTTGATTGTCCAGGTCACGCGGATTAT
>1879549|reference Sulfurimonas_denitrificans_DSM_1251_CP000153|length 32|copies 4
ACACGTTGATTGTCCAGGTCACGCGGATTATG
>1879549|reference Sulfurimonas_denitrificans_DSM_1251_CP000153|length 38|copies 5
ACACGTTGATTGTCCAGGTCACGCGGATTATGTTAAAA
>1879549|reference Sulfurimonas_denitrificans_DSM_1251_CP000153|length 39|copies 10
ACACGTTGATTGTCCAGGTCACGCGGATTATGTTAAAAA
>1879549|reference Sulfurimonas_denitrificans_DSM_1251_CP000153|length 41|copies 1
ACACGTTGATTGTCCAGGTCACGCGGATTATGTTAAAAACA
>1879549|reference Sulfurimonas_denitrificans_DSM_1251_CP000153|length 45|copies 2
ACACGTTTCCCAATTGGTATATCTTTCCCTGGTGGTTCAGGAATA
>1879549|reference Sulfurimonas_denitrificans_DSM_1251_CP000153|length 46|copies 1
ACACGTTTCCCAATTGGTATATCTTTCCCTGGTGGTTCAGGAATAG
>1879549|reference Sulfurimonas_denitrificans_DSM_1251_CP000153|length 20|copies 1
ACACTAGTTGCTTTTGTAAA
>1879549|reference Sulfurimonas_denitrificans_DSM_1251_CP000153|length 48|copies 1
ACACTATAAGCTTCTATGATTTCATCTTGTATCCACGTTCCATCTTGT
>1879549|reference Sulfurimonas_denitrificans_DSM_1251_CP000153|length 15|copies 1
ACACTATGGCAAAAG
>1879549|reference Sulfurimonas_denitrificans_DSM_1251_CP000153|length 39|copies 1
ACACTCAAAAACTGCTGGAGCCTTTCCCTCAACTGACGC
>1879549|reference Sulfurimonas_denitrificans_DSM_1251_CP000153|length 40|copies 1
ACACTCAAAAGTTCTACAATCGTTACAAGCACTTTTGTAT
>1879549|reference Sulfurimonas_denitrificans_DSM_1251_CP000153|length 35|copies 1
ACACTCAGGAAGTCAAGCAAATGCAGCTGTATATG
>1879549|reference Sulfurimonas_denitrificans_DSM_1251_CP000153|length 37|copies 1
ACACTCATAAGCATGGCGATCATTGGTTTGCAAATAA
>1879549|reference Sulfurimonas_denitrificans_DSM_1251_CP000153|length 35|copies 3
ACACTCGATGTATCAACAGGATTTATCAGAGACAT
>1879549|reference Sulfurimonas_denitrificans_DSM_1251_CP000153|length 33|copies 1
ACACTCTCCATTAGCACAAGTCATGCTTGGAAA
>1879549|reference Sulfurimonas_denitrificans_DSM_1251_CP000153|length 38|copies 1
ACACTCTGCATCATCGCCTCATTGCTTATCGCATACTG
>1879549|reference Sulfurimonas_denitrificans_DSM_1251_CP000153|length 37|copies 1
ACACTCTTTATTTTCAATTTCATGTTTTATTAATTCA
>1879549|reference Sulfurimonas_denitrificans_DSM_1251_CP000153|length 51|copies 1
ACACTCTTTTTTGAAAACTCAACAAGAACAAGAAGCTCTTTTGAGATAGCG
>1879549|reference Sulfurimonas_denitrificans_DSM_1251_CP000153|length 48|copies 1
ACACTGCCTTCACCACGAGCTATTTTATCAAGTTGATCATATAAAATT
>1879549|reference Sulfurimonas_denitrificans_DSM_1251_CP000153|length 12|copies 1
ACACTGCGGAAT
>1879549|reference Sulfurimonas_denitrificans_DSM_1251_CP000153|length 54|copies 1
ACACTGGGAAATCTCATTTGAAGATTATAAAAAATCTCTTGAGCCATATACACT
>1879549|reference Sulfurimonas_denitrificans_DSM_1251_CP000153|length 27|copies 1
ACACTGTTCCCGGAGAGACAAGAAGCC
>1879549|reference Sulfurimonas_denitrificans_DSM_1251_CP000153|length 48|copies 1
ACACTTAAAATTTCTACTGTTGAGAGTGATGGGGCTAAGTGTCCAGCT
>1879549|reference Sulfurimonas_denitrificans_DSM_1251_CP000153|length 47|copies 1
ACACTTAAATAATCTTAGTTTCGGACTTATTGTAAAACTAAGAGATA
>1879549|reference Sulfurimonas_denitrificans_DSM_1251_CP000153|length 48|copies 11
ACACTTACATGTATTTTAAGCTCATGGATTTTCTCTAAAAAAGAGAGT
>1879549|reference Sulfurimonas_denitrificans_DSM_1251_CP000153|length 27|copies 1
ACACTTACCATGTCGTTAAACATTCTA
>1879549|reference Sulfurimonas_denitrificans_DSM_1251_CP000153|length 48|copies 1
ACACTTAGTTTTGAATCATCTTTATACTTTTCATCATGTAAATGCTCT
>1879549|reference Sulfurimonas_denitrificans_DSM_1251_CP000153|length 13|copies 1
ACACTTCCTATAA
>1879549|reference Sulfurimonas_denitrificans_DSM_1251_CP000153|length 40|copies 1
ACACTTCGCTTCACGAGAGACCTCTTGGAGTTATTGTTGT
>1879549|reference Sulfurimonas_denitrificans_DSM_1251_CP000153|length 28|copies 1
ACACTTGATAGCCAAGCTATCTTAATCC
>1879549|reference Sulfurimonas_denitrificans_DSM_1251_CP000153|length 13|copies 1
ACACTTGGAGAGA
>1879549|reference Sulfurimonas_denitrificans_DSM_1251_CP000153|length 39|copies 1
ACACTTGTAGATGGATTACTAGAGCAATCAGGAACATAC
>1879549|reference Sulfurimonas_denitrificans_DSM_1251_CP000153|length 42|copies 1
ACAGAAACGCTCGATCTAACAGAGGCTAATCTTAGCGGACTC
>1879549|reference Sulfurimonas_denitrificans_DSM_1251_CP000153|length 12|copies 1
ACAGAACCAGCT
>1879549|reference Sulfurimonas_denitrificans_DSM_1251_CP000153|length 55|copies 1
ACAGAACTAGCTTTAAAACTTAATCTTACTTTATCTTGTTTTAACTTCTTATAGA
>1879549|reference Sulfurimonas_denitrificans_DSM_1251_CP000153|length 32|copies 3
ACAGACAAACTATTCCAGGTGCATAATTAGCA
>1879549|reference Sulfurimonas_denitrificans_DSM_1251_CP000153|length 30|copies 4
ACAGACAATTTATCGCGCTTCGCTAGCAAT
>1879549|reference Sulfurimonas_denitrificans_DSM_1251_CP000153|length 31|copies 8
ACAGACAATTTATCGCGCTTCGCTAGCAATA
>1879549|reference Sulfurimonas_denitrificans_DSM_1251_CP000153|length 33|copies 1
ACAGATGCTGTTTTGGTATCTGCGAAAACTGGT
>1879549|reference Sulfurimonas_denitrificans_DSM_1251_CP000153|length 49|copies 4
ACAGCAACTCTCTTGCCATTATTAGGTTTCTTCTGGATAGGGTGGAAGA
>1879549|reference Sulfurimonas_denitrificans_DSM_1251_CP000153|length 13|copies 1
ACAGCACTCAAAT
>1879549|reference Sulfurimonas_denitrificans_DSM_1251_CP000153|length 51|copies 1
ACAGCCATTTTGTATCGGAGAGATTTTTTTGCATAAATTGATAAAACAACT
>1879549|reference Sulfurimonas_denitrificans_DSM_1251_CP000153|length 39|copies 1
ACAGCGACAGCACAAAGTTCTGGTGTTAAAACAGAATAT
>1879549|reference Sulfurimonas_denitrificans_DSM_1251_CP000153|length 41|copies 1
ACAGCGATTTAAAAAGTTCTTATGCTGTTTATGTTGGAGAA
>1879549|reference Sulfurimonas_denitrificans_DSM_1251_CP000153|length 25|copies 1
ACAGCGCTCACGTGCTCCTATTCAG
>1879549|reference Sulfurimonas_denitrificans_DSM_1251_CP000153|length 40|copies 1
ACAGCGTCAAGGTCTTGGCACTTATCTAAAATATCAAGCG
>1879549|reference Sulfurimonas_denitrificans_DSM_1251_CP000153|length 47|copies 1
ACAGCTACTATTGTTTATTATAATACTTTTATAAAGCAAGATAGATA
>1879549|reference Sulfurimonas_denitrificans_DSM_1251_CP000153|length 48|copies 1
ACAGCTCAAGCAATTAACCCTTAAGCTACAATCTTTTGCAAAAAAACC
>1879549|reference Sulfurimonas_denitrificans_DSM_1251_CP000153|length 52|copies 1
ACAGCTCAAGCAATTAACCCTTAAGCTACAATCTTTTGCAAAAAAACCTCTT
>1879549|reference Sulfurimonas_denitrificans_DSM_1251_CP000153|length 48|copies 1
ACAGCTGCAGCACTTCCACCTGAGCTTCCACCAGGAACGCAATCTTTG
>1879549|reference Sulfurimonas_denitrificans_DSM_1251_CP000153|length 35|copies 1
ACAGGAAAAGGGAACGATCAAGTTAGATTTGAGAT
>1879549|reference Sulfurimonas_denitrificans_DSM_1251_CP000153|length 36|copies 4
ACAGGAAAAGGGAACGATCAAGTTAGATTTGAGATG
>1879549|reference Sulfurimonas_denitrificans_DSM_1251_CP000153|length 30|copies 11
ACAGGAACACCACCGCGAATTGCCCGACCT
>1879549|reference Sulfurimonas_denitrificans_DSM_1251_CP000153|length 45|copies 1
ACAGGAAGAGCAAGTCTTAGTGTTGTTCACTTTATAGACTCAACC
>1879549|reference Sulfurimonas_denitrificans_DSM_1251_CP000153|length 50|copies 1
ACAGGAGTCATGATAAACCAGATATACCCAAACATGGCAAACATCATACC
>1879549|reference Sulfurimonas_denitrificans_DSM_1251_CP000153|length 34|copies 1
ACAGGATGTCTAGAGGTTTGTACAGCAGTTTATC
>1879549|reference Sulfurimonas_denitrificans_DSM_1251_CP000153|length 32|copies 2
ACAGGATTAGATACCCTGGTAGTCCACGCCCT
>1879549|reference Sulfurimonas_denitrificans_DSM_1251_CP000153|length 30|copies 1
ACAGGGTGACGAACGCGATATTATGTATTT
>1879549|reference Sulfurimonas_denitrificans_DSM_1251_CP000153|length 50|copies 3
ACAGGGTGACGAACGCGATATTATGTATTTTTCTATCGGCTATGGTCCTG
>1879549|reference Sulfurimonas_denitrificans_DSM_1251_CP000153|length 46|copies 1
ACAGGTTTAAGTGGTATGGCTTATATACGCAAAACAGAAACTTACA
>1879549|reference Sulfurimonas_denitrificans_DSM_1251_CP000153|length 50|copies 1
ACAGTAAGCACTACTTGTTCATCGTTTAGCTTTAATGCATCGCCAACTGC
>1879549|reference Sulfurimonas_denitrificans_DSM_1251_CP000153|length 31|copies 7
ACAGTATCCGCCCCCCGGAGCGACGGTAAAG
>1879549|reference Sulfurimonas_denitrificans_DSM_1251_CP000153|length 33|copies 1
ACAGTATCCGCCCCCCGGAGCGACGGTAAAGGT
>1879549|reference Sulfurimonas_denitrificans_DSM_1251_CP000153|length 48|copies 1
ACAGTGGACTTATTTACGAGGGTCCAGATTTGATAAAAAATATAAACA
>1879549|reference Sulfurimonas_denitrificans_DSM_1251_CP000153|length 49|copies 1
ACAGTGGACTTATTTACGAGGGTCCAGATTTGATAAAAAATATAAACAA
>1879549|reference Sulfurimonas_denitrificans_DSM_1251_CP000153|length 51|copies 1
ACAGTGGAGTGAACTAAACCAACAAAAAACAGTAAAAATAGCAAGACCTAG
>1879549|reference Sulfurimonas_denitrificans_DSM_1251_CP000153|length 52|copies 1
ACAGTGGAGTGAACTAAACCAACAAAAAACAGTAAAAATAGCAAGACCTAGA
>1879549|reference Sulfurimonas_denitrificans_DSM_1251_CP000153|length 49|copies 1
ACAGTTAAGCTGTAGGATTTCACACCTGACTTGACAACCCGCCTACGCG
>1879549|reference Sulfurimonas_denitrificans_DSM_1251_CP000153|length 44|copies 4
ACAGTTACGTGGTTTATGTGAAAGTAGATATTTTTAATGCCCAT
>1879549|reference Sulfurimonas_denitrificans_DSM_1251_CP000153|length 44|copies 1
ACAGTTGCCCTTTTTGGATTTACTGATCAGATGATTTGGCTTAG
>1879549|reference Sulfurimonas_denitrificans_DSM_1251_CP000153|length 39|copies 1
ACAGTTGGAGATATTTTGATACCGATAACAAGAAATCTT
>1879549|reference Sulfurimonas_denitrificans_DSM_1251_CP000153|length 46|copies 1
ACAGTTTGCAAAACTTATAGCATCTTATCCAGATGATGTAAGAGTT
>1879549|reference Sulfurimonas_denitrificans_DSM_1251_CP000153|length 57|copies 1
ACAGTTTTGTCTAATTTTTATAATCTGTTCAAGATTTTTAGGTTCTCCTGCAAAAGC
>1879549|reference Sulfurimonas_denitrificans_DSM_1251_CP000153|length 46|copies 1
ACATAACTACAACTATGATTTATACTCTACTTCCTCAAAGAGTTGG
>1879549|reference Sulfurimonas_denitrificans_DSM_1251_CP000153|length 39|copies 27
ACATAAGCGTGATCAATTCTCTCTTTTGGCATGATGCAA
>1879549|reference Sulfurimonas_denitrificans_DSM_1251_CP000153|length 45|copies 1
ACATAAGCGTGATCAATTCTCTCTTTTGGCATGATGCAAACAGGA
>1879549|reference Sulfurimonas_denitrificans_DSM_1251_CP000153|length 32|copies 2
ACATAAGTGATTGTCCTGGCTCCATAAGTGAA
>1879549|reference Sulfurimonas_denitrificans_DSM_1251_CP000153|length 33|copies 3
ACATAAGTGATTGTCCTGGCTCCATAAGTGAAC
>1879549|reference Sulfurimonas_denitrificans_DSM_1251_CP000153|length 12|copies 1
ACATAATCACAT
>1879549|reference Sulfurimonas_denitrificans_DSM_1251_CP000153|length 46|copies 1
ACATAATGATTTACTCTCATACTTTAAGATGGTTGATCACTACAGA
>1879549|reference Sulfurimonas_denitrificans_DSM_1251_CP000153|length 45|copies 1
ACATACAAAAGGTGAGAGCCTTTTGTCACAAGGCAGAGTCGCTGG
>1879549|reference Sulfurimonas_denitrificans_DSM_1251_CP000153|length 47|copies 4
ACATACAATTTGCTCACTTATTTCAGATGATAAAAATGTACTTGTAG
>1879549|reference Sulfurimonas_denitrificans_DSM_1251_CP000153|length 44|copies 1
ACATACCGCTGGTGTTGAGATAACAACAGGCCCACTAGGGCAAG
>1879549|reference Sulfurimonas_denitrificans_DSM_1251_CP000153|length 40|copies 1
ACATAGATAAGTTCCAGCCTCAATTCGATCTGGTATAACA
>1879549|reference Sulfurimonas_denitrificans_DSM_1251_CP000153|length 41|copies 1
ACATAGATAAGTTCCAGCCTCAATTCGATCTGGTATAACAC
>1879549|reference Sulfurimonas_denitrificans_DSM_1251_CP000153|length 46|copies 1
ACATAGATAAGTTCCAGCCTCAATTCGATCTGGTATAACACTAAAA
>1879549|reference Sulfurimonas_denitrificans_DSM_1251_CP000153|length 40|copies 1
ACATATGGCAGATGTTTTGATGCAGGGTGCGGCACGGGAG
>1879549|reference Sulfurimonas_denitrificans_DSM_1251_CP000153|length 36|copies 1
ACATATTGATGATAGAGATCACTTAGGTAATCGTCG
>1879549|reference Sulfurimonas_denitrificans_DSM_1251_CP000153|length 43|copies 1
ACATATTTACTTCTCTATTACATCTCTTTGGTATATTTGGAAA
>1879549|reference Sulfurimonas_denitrificans_DSM_1251_CP000153|length 46|copies 1
ACATCAAAGAGTTTTAGCAGTTGGTCATGAAGCAAAAGAGATGGTT
>1879549|reference Sulfurimonas_denitrificans_DSM_1251_CP000153|length 44|copies 1
ACATCAACATGGCACTTATCGCCATTGCAGCGATTGGAAATACA
>1879549|reference Sulfurimonas_denitrificans_DSM_1251_CP000153|length 30|copies 2
ACATCATGCTAAGCGCGCTACTCCATCCGC
>1879549|reference Sulfurimonas_denitrificans_DSM_1251_CP000153|length 56|copies 1
ACATCTAAAAAGTCTCTGATTTCACTTTTGATTTTTTCAGTAAATAGTGGTTGATT
>1879549|reference Sulfurimonas_denitrificans_DSM_1251_CP000153|length 34|copies 1
ACATCTAAGATATTTTGATCATTTGTATATGAGT
>1879549|reference Sulfurimonas_denitrificans_DSM_1251_CP000153|length 37|copies 3
ACATCTAAGATATTTTGATCATTTGTATATGAGTGGA
>1879549|reference Sulfurimonas_denitrificans_DSM_1251_CP000153|length 38|copies 6
ACATCTAAGATATTTTGATCATTTGTATATGAGTGGAT
>1879549|reference Sulfurimonas_denitrificans_DSM_1251_CP000153|length 39|copies 1
ACATCTAAGATATTTTGATCATTTGTATATGAGTGGATG
>1879549|reference Sulfurimonas_denitrificans_DSM_1251_CP000153|length 40|copies 2
ACATCTAAGATATTTTGATCATTTGTATATGAGTGGATGG
>1879549|reference Sulfurimonas_denitrificans_DSM_1251_CP000153|length 42|copies 1
ACATCTCTGCATCATTTAACAATACACTTGTAACAATTACAG
>1879549|reference Sulfurimonas_denitrificans_DSM_1251_CP000153|length 51|copies 1
ACATCTTTAGATACTTGTTCAAAAGCAAAAGCACCTCTTTCTAAATTATCT
>1879549|reference Sulfurimonas_denitrificans_DSM_1251_CP000153|length 40|copies 1
ACATGACCAACACTCAGAGGCTACTATGCCAGCTCGTTGG
>1879549|reference Sulfurimonas_denitrificans_DSM_1251_CP000153|length 32|copies 1
ACATGACGCCTTCTCCAGGGGCAACGTCATGT
>1879549|reference Sulfurimonas_denitrificans_DSM_1251_CP000153|length 36|copies 13
ACATGAGTTTTTATCAGATCAGCTTCAAGATAAAAG
>1879549|reference Sulfurimonas_denitrificans_DSM_1251_CP000153|length 35|copies 1
ACATGATGAAACTTGTAAGCGGCGAGATGGTGACG
>1879549|reference Sulfurimonas_denitrificans_DSM_1251_CP000153|length 36|copies 1
ACATGATTAGCCATATGATCAACAATGGTGTTACTG
>1879549|reference Sulfurimonas_denitrificans_DSM_1251_CP000153|length 48|copies 1
ACATGATTTTGTCTTGATGTAAAGGCAGAAGTTTTAAGTCCTAAATAC
>1879549|reference Sulfurimonas_denitrificans_DSM_1251_CP000153|length 45|copies 1
ACATGCCTACTAGCTTGAATTTCTCTAAAAGTGGCACCTAAACTA
>1879549|reference Sulfurimonas_denitrificans_DSM_1251_CP000153|length 44|copies 1
ACATGCTAAAAATATGAAAGCAATTGTTCGTGCAGGTGTTGGTG
>1879549|reference Sulfurimonas_denitrificans_DSM_1251_CP000153|length 48|copies 2
ACATGCTCCACCACTTGTGCGGGTCCCCGTCTATTCCTTTGAGTTTTA
>1879549|reference Sulfurimonas_denitrificans_DSM_1251_CP000153|length 51|copies 1
ACATGCTCCACCACTTGTGCGGGTCCCCGTCTATTCCTTTGAGTTTTAATC
>1879549|reference Sulfurimonas_denitrificans_DSM_1251_CP000153|length 49|copies 1
ACATGCTGCTTTTTGCAAATCAGTTAACCACACAAGATATTGACGCTCT
>1879549|reference Sulfurimonas_denitrificans_DSM_1251_CP000153|length 20|copies 1
ACATGCTGTTGCTCCATAAG
>1879549|reference Sulfurimonas_denitrificans_DSM_1251_CP000153|length 39|copies 1
ACATGGATGAAAACCATGGATCCTGACCGCTAGACGACG
>1879549|reference Sulfurimonas_denitrificans_DSM_1251_CP000153|length 32|copies 1
ACATGTAATAGATGGTGTAAATAATATCTCTA
>1879549|reference Sulfurimonas_denitrificans_DSM_1251_CP000153|length 45|copies 1
ACATGTAATGAATAGAAGAGATTTTCTCGCCACAGCAACTACCGC
>1879549|reference Sulfurimonas_denitrificans_DSM_1251_CP000153|length 51|copies 1
ACATGTAATTCACACTGATCAACTAAATCATTATAAATAGCAGAGGTAGCA
>1879549|reference Sulfurimonas_denitrificans_DSM_1251_CP000153|length 39|copies 1
ACATGTAATTGATTTAGCAGAAGATAGAGAGCAGTTTTC
>1879549|reference Sulfurimonas_denitrificans_DSM_1251_CP000153|length 37|copies 1
ACATGTAGATTTAATGGTAGCACAACCAAATGTAGTA
>1879549|reference Sulfurimonas_denitrificans_DSM_1251_CP000153|length 39|copies 1
ACATGTAGATTTAATGGTAGCACAACCAAATGTAGTAAC
>1879549|reference Sulfurimonas_denitrificans_DSM_1251_CP000153|length 31|copies 1
ACATGTAGCGTTTACGCGCAGAGCAATTATA
>1879549|reference Sulfurimonas_denitrificans_DSM_1251_CP000153|length 37|copies 1
ACATGTCAAGAAAAGTTGCTCGAGAGATACTAGAGCA
>1879549|reference Sulfurimonas_denitrificans_DSM_1251_CP000153|length 18|copies 1
ACATGTCACACAACGCGG
>1879549|reference Sulfurimonas_denitrificans_DSM_1251_CP000153|length 30|copies 28
ACATGTCACACAACGCGGCAACCACAGATG
>1879549|reference Sulfurimonas_denitrificans_DSM_1251_CP000153|length 40|copies 1
ACATGTCACACAACGCGGCAACCACAGATGCCGCAGCAAC
>1879549|reference Sulfurimonas_denitrificans_DSM_1251_CP000153|length 41|copies 1
ACATGTCATCTTATGTAAAATCACTCGGCAATGAGCAAGCT
>1879549|reference Sulfurimonas_denitrificans_DSM_1251_CP000153|length 35|copies 1
ACATGTGTTAGTGCTGGATCAAAACTAAGCGATGT
>1879549|reference Sulfurimonas_denitrificans_DSM_1251_CP000153|length 36|copies 9
ACATGTGTTAGTGCTGGATCAAAACTAAGCGATGTA
>1879549|reference Sulfurimonas_denitrificans_DSM_1251_CP000153|length 41|copies 1
ACATGTGTTAGTGCTGGATCAAAACTAAGCGATGTAGAGAG
>1879549|reference Sulfurimonas_denitrificans_DSM_1251_CP000153|length 46|copies 5
ACATGTTATTGAGAATGGTTCAAACTACCAGCTTCTTGGCTCTGAG
>1879549|reference Sulfurimonas_denitrificans_DSM_1251_CP000153|length 28|copies 1
ACATGTTTTGGTTCCTGGGGCGTTTGAG
>1879549|reference Sulfurimonas_denitrificans_DSM_1251_CP000153|length 31|copies 3
ACATGTTTTGGTTCCTGGGGCGTTTGAGCTT
>1879549|reference Sulfurimonas_denitrificans_DSM_1251_CP000153|length 32|copies 1
ACATGTTTTGGTTCCTGGGGCGTTTGAGCTTC
>1879549|reference Sulfurimonas_denitrificans_DSM_1251_CP000153|length 36|copies 1
ACATGTTTTGGTTCCTGGGGCGTTTGAGCTTCCTAT
>1879549|reference Sulfurimonas_denitrificans_DSM_1251_CP000153|length 50|copies 1
ACATTAAAACCCTTTTGCTTAATGCTTCTATGTTGTTGCTGTTTCCAAGA
>1879549|reference Sulfurimonas_denitrificans_DSM_1251_CP000153|length 47|copies 1
ACATTAAAGAGTAGCGTATGAATATTGAACTAACAGAAGAAACAAAA
>1879549|reference Sulfurimonas_denitrificans_DSM_1251_CP000153|length 43|copies 4
ACATTACCGTAAAGCTAAAGAGCAGTTAGAGCGCTCAATGTAC
>1879549|reference Sulfurimonas_denitrificans_DSM_1251_CP000153|length 48|copies 3
ACATTACTAAGCCCAAGATCAGCTTTTATAAACTGTAAGAAACTTGCT
>1879549|reference Sulfurimonas_denitrificans_DSM_1251_CP000153|length 55|copies 1
ACATTAGAGCAGCTTGCGAAGATGGTGTCTTAGAGGTGGTGATACCAAAACTTCA
>1879549|reference Sulfurimonas_denitrificans_DSM_1251_CP000153|length 40|copies 1
ACATTATCAACACCAGCTCCACCAGTATATGTTGCAGTAT
>1879549|reference Sulfurimonas_denitrificans_DSM_1251_CP000153|length 27|copies 1
ACATTCAACTAAAGCTTTTTTACAGTC
>1879549|reference Sulfurimonas_denitrificans_DSM_1251_CP000153|length 36|copies 1
ACATTCTATTTTAAAGATGAGATGCTTCTGCGTACA
>1879549|reference Sulfurimonas_denitrificans_DSM_1251_CP000153|length 42|copies 1
ACATTCTTTATGCCTCGCTCACTTGCGGCTTTTAAAGACACC
>1879549|reference Sulfurimonas_denitrificans_DSM_1251_CP000153|length 43|copies 1
ACATTTAAATACGTTAATCGCAACACGCATCAGTTTATTGACG
>1879549|reference Sulfurimonas_denitrificans_DSM_1251_CP000153|length 51|copies 2
ACATTTAAATATGACAAAATATTAACAAAAAGTTTTAATAGTTTTGCAGAT
>1879549|reference Sulfurimonas_denitrificans_DSM_1251_CP000153|length 40|copies 1
ACATTTGATAGGTTAAGTGTTGCAAGTTTAGTTGTAGCAA
>1879549|reference Sulfurimonas_denitrificans_DSM_1251_CP000153|length 48|copies 1
ACATTTTAAATTTACTACCATCTCTCTAAGCTCTTCTGGGGTTATCGT
>1879549|reference Sulfurimonas_denitrificans_DSM_1251_CP000153|length 36|copies 2
ACATTTTTGATAGCTTGATCTCTATCACTCAACGCT
>1879549|reference Sulfurimonas_denitrificans_DSM_1251_CP000153|length 52|copies 1
ACCAAAAAGAATATAATCATAAAGGATTAACTCTTTAATGAATTCGTTTATT
>1879549|reference Sulfurimonas_denitrificans_DSM_1251_CP000153|length 67|copies 1
ACCAAAAATACTCTCAATCCCTCTCTTTAGAGGGATTTTTTCTTTAATTAAACAACCACTTTATTTA
>1879549|reference Sulfurimonas_denitrificans_DSM_1251_CP000153|length 46|copies 1
ACCAAAAGCTCAACCAGTTGTAGCTCCAGAGCCAGTTGCAGCACCT
>1879549|reference Sulfurimonas_denitrificans_DSM_1251_CP000153|length 31|copies 5
ACCAAAAGGTGGACCAGGTATGCAAGAGATG
>1879549|reference Sulfurimonas_denitrificans_DSM_1251_CP000153|length 32|copies 1
ACCAAAAGGTGGACCAGGTATGCAAGAGATGC
>1879549|reference Sulfurimonas_denitrificans_DSM_1251_CP000153|length 19|copies 1
ACCAAAAGTTGAACCATGA
>1879549|reference Sulfurimonas_denitrificans_DSM_1251_CP000153|length 48|copies 2
ACCAAAAGTTGAACCATGATCTCCAGCACCAAATACATCTTTTAGCGT
>1879549|reference Sulfurimonas_denitrificans_DSM_1251_CP000153|length 47|copies 1
ACCAAACATAAGTCCTTGATCACCTGCTCCAATCTCTCCATCCAAGA
>1879549|reference Sulfurimonas_denitrificans_DSM_1251_CP000153|length 51|copies 1
ACCAAACATAATTCCTTGATCCCCTGCTCCAACTTCACCATCTTCTTTATC
>1879549|reference Sulfurimonas_denitrificans_DSM_1251_CP000153|length 36|copies 2
ACCAAAGAGCTATCTCGCCCAAGCAGTCTTGAGGTA
>1879549|reference Sulfurimonas_denitrificans_DSM_1251_CP000153|length 9|copies 1
ACCAAAGCC
>1879549|reference Sulfurimonas_denitrificans_DSM_1251_CP000153|length 31|copies 58
ACCAAAGCCAATCCCTGGAGCAACCGCAACG
>1879549|reference Sulfurimonas_denitrificans_DSM_1251_CP000153|length 32|copies 1
ACCAAAGCCAATCCCTGGAGCAACCGCAACGC
>1879549|reference Sulfurimonas_denitrificans_DSM_1251_CP000153|length 41|copies 1
ACCAACACTCTGAGTTGATCTTATGATGGGAGTTAAATCTG
>1879549|reference Sulfurimonas_denitrificans_DSM_1251_CP000153|length 48|copies 1
ACCAACAGCGCATATTTTAGTAGAAGTAGAGGGTAAATAGTATGGGAC
>1879549|reference Sulfurimonas_denitrificans_DSM_1251_CP000153|length 31|copies 1
ACCAACATTTTTACCTGGATGAATTTTAGTT
>1879549|reference Sulfurimonas_denitrificans_DSM_1251_CP000153|length 32|copies 1
ACCAACATTTTTACCTGGATGAATTTTAGTTC
>1879549|reference Sulfurimonas_denitrificans_DSM_1251_CP000153|length 36|copies 1
ACCAACCAGCGAGCTAGAGTATGAAGCTCTCTCAGA
>1879549|reference Sulfurimonas_denitrificans_DSM_1251_CP000153|length 31|copies 12
ACCAACTAATGCACCTGGCTCTGCTATGATA
>1879549|reference Sulfurimonas_denitrificans_DSM_1251_CP000153|length 32|copies 1
ACCAACTAATGCACCTGGCTCTGCTATGATAA
>1879549|reference Sulfurimonas_denitrificans_DSM_1251_CP000153|length 31|copies 6
ACCAACTGCTTCCCCAGGTTCCAAATAGACT
>1879549|reference Sulfurimonas_denitrificans_DSM_1251_CP000153|length 54|copies 1
ACCAACTGTTAAGCCTGCTGTTTCGTATGCTACACCAACATTATAACCAAGACC
>1879549|reference Sulfurimonas_denitrificans_DSM_1251_CP000153|length 45|copies 2
ACCAAGAAGTGTAACAATTGGAGGAAGAAGATTTGGAAGTATGTA
>1879549|reference Sulfurimonas_denitrificans_DSM_1251_CP000153|length 29|copies 1
ACCAAGAGTTCCAAACGGGATATCATGCG
>1879549|reference Sulfurimonas_denitrificans_DSM_1251_CP000153|length 63|copies 1
ACCAAGCTTTTATCTTAGTTCTGTGATAATCGATAATTTTCTGATTTTTAAGAAATTTTGCAG
>1879549|reference Sulfurimonas_denitrificans_DSM_1251_CP000153|length 41|copies 2
ACCAATAACATGTAGATATGCAGTGCCGTTTTGGACTAGAC
>1879549|reference Sulfurimonas_denitrificans_DSM_1251_CP000153|length 41|copies 1
ACCAATAATCAAATCAAGTGGAGCCAATGCTCTACCCATGA
>1879549|reference Sulfurimonas_denitrificans_DSM_1251_CP000153|length 43|copies 4
ACCAATAGCAGCGCCAACTACAAGTCTGCCAAAAGCATCTTTG
>1879549|reference Sulfurimonas_denitrificans_DSM_1251_CP000153|length 44|copies 1
ACCAATAGCAGCGCCAACTACAAGTCTGCCAAAAGCATCTTTGT
>1879549|reference Sulfurimonas_denitrificans_DSM_1251_CP000153|length 53|copies 1
ACCAATATAGTGATATTTTAGAGGAAGATAGTATAAAGTTTTTAAAATCTTCT
>1879549|reference Sulfurimonas_denitrificans_DSM_1251_CP000153|length 53|copies 1
ACCAATCAGCAATTGCAACTAGAAGTTTTGGAATACCTTTTGAAACAGAGTAA
>1879549|reference Sulfurimonas_denitrificans_DSM_1251_CP000153|length 39|copies 1
ACCAATTATGGAGAGTTTGATCCTGGCTCAGAGTGAACG
>1879549|reference Sulfurimonas_denitrificans_DSM_1251_CP000153|length 27|copies 1
ACCAATTATGGCACCAGGCAGTGAAGG
>1879549|reference Sulfurimonas_denitrificans_DSM_1251_CP000153|length 30|copies 1
ACCAATTATGGCACCAGGCAGTGAAGGAAC
>1879549|reference Sulfurimonas_denitrificans_DSM_1251_CP000153|length 31|copies 15
ACCAATTATGGCACCAGGCAGTGAAGGAACA
>1879549|reference Sulfurimonas_denitrificans_DSM_1251_CP000153|length 32|copies 3
ACCAATTATGGCACCAGGCAGTGAAGGAACAG
>1879549|reference Sulfurimonas_denitrificans_DSM_1251_CP000153|length 48|copies 1
ACCACAAAAAAGCGATGCATTTAGCAAAAGAGATAACTAAGAAATTCT
>1879549|reference Sulfurimonas_denitrificans_DSM_1251_CP000153|length 33|copies 1
ACCACAACGCCTTGCCAGTCGGATGAAATCATA
>1879549|reference Sulfurimonas_denitrificans_DSM_1251_CP000153|length 49|copies 1
ACCACCAGCATCTGCTCTACTTATGCATGCTGCAGGTCTTAAAGGCGGT
>1879549|reference Sulfurimonas_denitrificans_DSM_1251_CP000153|length 24|copies 1
ACCACCTCTCTGCCGCGCTCTATT
>1879549|reference Sulfurimonas_denitrificans_DSM_1251_CP000153|length 30|copies 18
ACCACCTCTCTGCCGCGCTCTATTCCTACT
>1879549|reference Sulfurimonas_denitrificans_DSM_1251_CP000153|length 31|copies 1
ACCACCTCTCTGCCGCGCTCTATTCCTACTA
>1879549|reference Sulfurimonas_denitrificans_DSM_1251_CP000153|length 9|copies 1
ACCACCTTG
>1879549|reference Sulfurimonas_denitrificans_DSM_1251_CP000153|length 31|copies 7
ACCACCTTGAATACCTGGGAAAATAGCAGAG
>1879549|reference Sulfurimonas_denitrificans_DSM_1251_CP000153|length 32|copies 2
ACCACCTTGAATACCTGGGAAAATAGCAGAGT
>1879549|reference Sulfurimonas_denitrificans_DSM_1251_CP000153|length 37|copies 1
ACCACGAACCAAAAGAGCTTCTTCATCATTTATGAGA
>1879549|reference Sulfurimonas_denitrificans_DSM_1251_CP000153|length 37|copies 1
ACCACGATGCTCATACAGATCATATCCATGCATTAAT
>1879549|reference Sulfurimonas_denitrificans_DSM_1251_CP000153|length 41|copies 2
ACCACGTAGCGATAAATGCAACAGATACAGAGAACAGAGCT
>1879549|reference Sulfurimonas_denitrificans_DSM_1251_CP000153|length 43|copies 1
ACCACGTGGTGAGTATCAGATAAACTGTTTTAGTATCTCACCA
>1879549|reference Sulfurimonas_denitrificans_DSM_1251_CP000153|length 46|copies 1
ACCACTAAGAATCATTTTAAAACCCTTAATAGTATCAGCTAAAGAA
>1879549|reference Sulfurimonas_denitrificans_DSM_1251_CP000153|length 48|copies 1
ACCACTTGTGCGGGTCCCCGTCTATTCCTTTGAGTTTTAATCTTGCGA
>1879549|reference Sulfurimonas_denitrificans_DSM_1251_CP000153|length 48|copies 1
ACCACTTTTTTATTATCGATTATGGCAACATAATCAAGTGTATCATAG
>1879549|reference Sulfurimonas_denitrificans_DSM_1251_CP000153|length 41|copies 2
ACCAGAACTTAGCCGTGATCACACAGAGAGAATGTTAAAGG
>1879549|reference Sulfurimonas_denitrificans_DSM_1251_CP000153|length 47|copies 2
ACCAGAACTTAGCCGTGATCACACAGAGAGAATGTTAAAGGGGATGG
>1879549|reference Sulfurimonas_denitrificans_DSM_1251_CP000153|length 44|copies 1
ACCAGACAAATGGATAGAACTTCTCCGTGAAGCTCATGAGAAAG
>1879549|reference Sulfurimonas_denitrificans_DSM_1251_CP000153|length 37|copies 1
ACCAGACATTGTCCTCGCACGAGATAATCGTACGGAG
>1879549|reference Sulfurimonas_denitrificans_DSM_1251_CP000153|length 50|copies 1
ACCAGAGCCTTACAAAGGTAAAGGTATTAAATATTCAGATGAGACTATCG
>1879549|reference Sulfurimonas_denitrificans_DSM_1251_CP000153|length 43|copies 1
ACCAGCAAGCGGCGCTAAAACATAGACTGGTTTATCAAAAGTG
>1879549|reference Sulfurimonas_denitrificans_DSM_1251_CP000153|length 29|copies 1
ACCAGCGTTAAGAGATGTCACTCCAGAAG
>1879549|reference Sulfurimonas_denitrificans_DSM_1251_CP000153|length 48|copies 1
ACCAGCGTTTACACCAGTTATCATTAAGATATTTTTAGAAAAATCTAC
>1879549|reference Sulfurimonas_denitrificans_DSM_1251_CP000153|length 25|copies 1
ACCAGCTCCAGGATGGATTGAAAGA
>1879549|reference Sulfurimonas_denitrificans_DSM_1251_CP000153|length 19|copies 1
ACCAGGAAACTGCAGTATT
>1879549|reference Sulfurimonas_denitrificans_DSM_1251_CP000153|length 19|copies 1
ACCAGGAAGAGATACTTCA
>1879549|reference Sulfurimonas_denitrificans_DSM_1251_CP000153|length 19|copies 1
ACCAGGGCGAGTGCTAGAG
>1879549|reference Sulfurimonas_denitrificans_DSM_1251_CP000153|length 58|copies 1
ACCAGTAAAATATTTGTCTCTTTGTCAAACGTACAAAGACCAGCCAATTTTATAAGAG
>1879549|reference Sulfurimonas_denitrificans_DSM_1251_CP000153|length 54|copies 1
ACCAGTAACAGTTCCTGCCGCCCCATATGATGTAACACTTACCATTTAAACTCT
>1879549|reference Sulfurimonas_denitrificans_DSM_1251_CP000153|length 47|copies 1
ACCAGTATGAAAAAGCCAATGCAACGATTACTACACCTATAACTAAA
>1879549|reference Sulfurimonas_denitrificans_DSM_1251_CP000153|length 40|copies 1
ACCAGTGGATTATGATTACTCTCAACTTTTGAGATAGCAT
>1879549|reference Sulfurimonas_denitrificans_DSM_1251_CP000153|length 8|copies 1
ACCAGTTC
>1879549|reference Sulfurimonas_denitrificans_DSM_1251_CP000153|length 50|copies 1
ACCATACATCTCACCTGAGAGTTCAGCTAAGTATTTAGACGCTCTAGTTT
>1879549|reference Sulfurimonas_denitrificans_DSM_1251_CP000153|length 23|copies 1
ACCATACCATGGAAATATCCCAT
>1879549|reference Sulfurimonas_denitrificans_DSM_1251_CP000153|length 27|copies 1
ACCATAGAACCAGGATTTGCGATTATC
>1879549|reference Sulfurimonas_denitrificans_DSM_1251_CP000153|length 21|copies 1
ACCATATAAGGTCCTTTAAAG
>1879549|reference Sulfurimonas_denitrificans_DSM_1251_CP000153|length 16|copies 1
ACCATATCCTCAGCGC
>1879549|reference Sulfurimonas_denitrificans_DSM_1251_CP000153|length 30|copies 13
ACCATATCCTCAGCGCGGAGTAACTCATCT
>1879549|reference Sulfurimonas_denitrificans_DSM_1251_CP000153|length 31|copies 17
ACCATATCCTCAGCGCGGAGTAACTCATCTG
>1879549|reference Sulfurimonas_denitrificans_DSM_1251_CP000153|length 46|copies 1
ACCATATCTGGGTTTATGACAATGGATAGACTTATAGGATTTATCG
>1879549|reference Sulfurimonas_denitrificans_DSM_1251_CP000153|length 34|copies 1
ACCATATTCCTTTTGATCCTGAATCTTATGTTCA
>1879549|reference Sulfurimonas_denitrificans_DSM_1251_CP000153|length 42|copies 1
ACCATCAATATTATATGGAGATAAATCAAGTACAAAACTCTT
>1879549|reference Sulfurimonas_denitrificans_DSM_1251_CP000153|length 49|copies 1
ACCATCTGAGAAAGTTTCACTTAAAGTGCCTGAAATTGCGGAAAATGGG
>1879549|reference Sulfurimonas_denitrificans_DSM_1251_CP000153|length 45|copies 1
ACCATCTTTTAGAAGTGCAGGATGAATATCTTGAATTAGTTCTCC
>1879549|reference Sulfurimonas_denitrificans_DSM_1251_CP000153|length 50|copies 1
ACCATCTTTTAGAAGTGCAGGATGAATATCTTGAATTAGTTCTCCAAAAC
>1879549|reference Sulfurimonas_denitrificans_DSM_1251_CP000153|length 52|copies 1
ACCATCTTTTATGTTAGGAGTCAGTGCTACAAAATGGTTTGGAAATGATTGG
>1879549|reference Sulfurimonas_denitrificans_DSM_1251_CP000153|length 35|copies 1
ACCATGCTAATCGCCTGCATGACATCAACCGGCTC
>1879549|reference Sulfurimonas_denitrificans_DSM_1251_CP000153|length 38|copies 1
ACCATGCTAATCGCCTGCATGACATCAACCGGCTCAAA
>1879549|reference Sulfurimonas_denitrificans_DSM_1251_CP000153|length 45|copies 1
ACCATGGTCTGCAAAAATACAAAAGCTTATGGCTGCTGTAGATGA
>1879549|reference Sulfurimonas_denitrificans_DSM_1251_CP000153|length 30|copies 17
ACCATGTAGTTTCCGCGAACTATCAGACCT
>1879549|reference Sulfurimonas_denitrificans_DSM_1251_CP000153|length 31|copies 5
ACCATGTGCAATACCAGGAACTTCTAAGTGC
>1879549|reference Sulfurimonas_denitrificans_DSM_1251_CP000153|length 35|copies 1
ACCATTACAATGAGCGATAGAGGTATCCCTTATTC
>1879549|reference Sulfurimonas_denitrificans_DSM_1251_CP000153|length 39|copies 1
ACCATTATATATGGATATTGGCCGTGCAGAAGTGATGAT
>1879549|reference Sulfurimonas_denitrificans_DSM_1251_CP000153|length 34|copies 1
ACCATTCTAATAGCATCATCACTAACACTCTCCT
>1879549|reference Sulfurimonas_denitrificans_DSM_1251_CP000153|length 54|copies 1
ACCATTGAAATCGCACTACAGAGCTTACATTGAAATAGCCATTATTACCCTTTT
>1879549|reference Sulfurimonas_denitrificans_DSM_1251_CP000153|length 66|copies 1
ACCATTGATAGTCCAATCCCTTTTGATTTGGGTGGATTACTGACAACGTTAAATGTAATTAACTCA
>1879549|reference Sulfurimonas_denitrificans_DSM_1251_CP000153|length 37|copies 3
ACCATTGCTGCTGTAACTTCCATAATTATACTTCCTC
>1879549|reference Sulfurimonas_denitrificans_DSM_1251_CP000153|length 40|copies 1
ACCATTTCTTATTTATATAGATAAAAATTTAGAAAGTTTA
>1879549|reference Sulfurimonas_denitrificans_DSM_1251_CP000153|length 58|copies 1
ACCATTTCTTATTTATATAGATAAAAATTTAGAAAGTTTAATTCAAGTTCTTCAACTC
>1879549|reference Sulfurimonas_denitrificans_DSM_1251_CP000153|length 59|copies 1
ACCATTTCTTATTTATATAGATAAAAATTTAGAAAGTTTAATTCAAGTTCTTCAACTCA
>1879549|reference Sulfurimonas_denitrificans_DSM_1251_CP000153|length 53|copies 1
ACCCAAAATCACTTCTAATGTTCCCAGAACAAGCCGATGAAGAGACAGAAATA
>1879549|reference Sulfurimonas_denitrificans_DSM_1251_CP000153|length 39|copies 1
ACCCAAATCTATATAGACATTCGAACCATCTACTTCAAA
>1879549|reference Sulfurimonas_denitrificans_DSM_1251_CP000153|length 48|copies 1
ACCCAAGGTATGCTTCTCCAAGCATTGTATAGTTATCATTATCTTGCC
>1879549|reference Sulfurimonas_denitrificans_DSM_1251_CP000153|length 46|copies 1
ACCCAAGTAGTTGCAAGCATACCGCCAAATACAACGTAAAGAATCA
>1879549|reference Sulfurimonas_denitrificans_DSM_1251_CP000153|length 43|copies 1
ACCCAAGTCCACTCCAGTGCGATCCAAGCGGAGCGTTTAGTAA
>1879549|reference Sulfurimonas_denitrificans_DSM_1251_CP000153|length 46|copies 1
ACCCAATCGATCACCCGCATGGTGGTGGTGAAGGTAAAACGAATTC
>1879549|reference Sulfurimonas_denitrificans_DSM_1251_CP000153|length 31|copies 3
ACCCACACTATGGCGCGGGTTATAGAAAATG
>1879549|reference Sulfurimonas_denitrificans_DSM_1251_CP000153|length 43|copies 2
ACCCACACTATGGCGCGGGTTATAGAAAATGTGAAGATGCCGA
>1879549|reference Sulfurimonas_denitrificans_DSM_1251_CP000153|length 59|copies 1
ACCCACTAGAAAAAGTAACGGCACCAAAAGTGCAAAACAATATCAAAATAGAAGAGATT
>1879549|reference Sulfurimonas_denitrificans_DSM_1251_CP000153|length 32|copies 3
ACCCAGAATCTAGTCCTGGACCAAAAGAGAGC
>1879549|reference Sulfurimonas_denitrificans_DSM_1251_CP000153|length 33|copies 1
ACCCAGAATCTAGTCCTGGACCAAAAGAGAGCA
>1879549|reference Sulfurimonas_denitrificans_DSM_1251_CP000153|length 17|copies 1
ACCCATAGCAGGGCGCG
>1879549|reference Sulfurimonas_denitrificans_DSM_1251_CP000153|length 30|copies 3
ACCCATAGCAGGGCGCGCTGCCACTATAAC
>1879549|reference Sulfurimonas_denitrificans_DSM_1251_CP000153|length 63|copies 1
ACCCCAAAAACAATGCGATAAACTCCAAAGAAGAAAAAAGTAAACTTCTCTAAAAATTTCAAA
>1879549|reference Sulfurimonas_denitrificans_DSM_1251_CP000153|length 13|copies 1
ACCCCAACCTTGG
>1879549|reference Sulfurimonas_denitrificans_DSM_1251_CP000153|length 46|copies 1
ACCCCAACTTGTACCAAATGTCTCACCGACCGGTGTCCAGATGCCA
>1879549|reference Sulfurimonas_denitrificans_DSM_1251_CP000153|length 58|copies 1
ACCCCAATAATTTGACTCCTCATCAAGCCATCGGACAAATTCTAATCGGAGAACATTT
>1879549|reference Sulfurimonas_denitrificans_DSM_1251_CP000153|length 47|copies 1
ACCCCCTCTGTTGTCTATGTAGAGTTGGAGCTCTATAAAAAGTATGA
>1879549|reference Sulfurimonas_denitrificans_DSM_1251_CP000153|length 46|copies 2
ACCCCTAAAATATCCTGCATTGAAGCGCTCCATGCATCTGCTACTC
>1879549|reference Sulfurimonas_denitrificans_DSM_1251_CP000153|length 41|copies 1
ACCCCTCGTAGCTTCAGTTGATGAAACTCCGCTCTACTTTC
>1879549|reference Sulfurimonas_denitrificans_DSM_1251_CP000153|length 47|copies 5
ACCCCTTGAGATGATATATTTTGAAGAGCATAAAGATAAAAGCAGTG
>1879549|reference Sulfurimonas_denitrificans_DSM_1251_CP000153|length 57|copies 1
ACCCGAAAATTCTAAATCGCTGCTACCCCAACTTGTACCAAATGTCTCACCGACCGG
>1879549|reference Sulfurimonas_denitrificans_DSM_1251_CP000153|length 19|copies 1
ACCCGGAACTCAAAGAGTA
>1879549|reference Sulfurimonas_denitrificans_DSM_1251_CP000153|length 40|copies 1
ACCCTAAGCAGAGCTACGTTTAAATATGAAGTATCTATCT
>1879549|reference Sulfurimonas_denitrificans_DSM_1251_CP000153|length 40|copies 1
ACCCTAAGGTTTATGATGTGATTCGCGGTGGAAATACGGT
>1879549|reference Sulfurimonas_denitrificans_DSM_1251_CP000153|length 36|copies 1
ACCCTACGATGACGAGCATCGCGTAGGAAACCTTGG
>1879549|reference Sulfurimonas_denitrificans_DSM_1251_CP000153|length 39|copies 1
ACCCTCAAAGAGCTCAGGCAAGAGTATAATCTGCGCACC
>1879549|reference Sulfurimonas_denitrificans_DSM_1251_CP000153|length 49|copies 1
ACCCTCAGACATGCCTGTTTCTTGCTCAAATGCTGGAAAAAGAACCATC
>1879549|reference Sulfurimonas_denitrificans_DSM_1251_CP000153|length 12|copies 1
ACCCTCCGTATT
>1879549|reference Sulfurimonas_denitrificans_DSM_1251_CP000153|length 25|copies 2
ACCCTCCGTATTACCGCGGCTGCTG
>1879549|reference Sulfurimonas_denitrificans_DSM_1251_CP000153|length 28|copies 1
ACCCTCCGTATTACCGCGGCTGCTGGCA
>1879549|reference Sulfurimonas_denitrificans_DSM_1251_CP000153|length 31|copies 75
ACCCTCCGTATTACCGCGGCTGCTGGCACGG
>1879549|reference Sulfurimonas_denitrificans_DSM_1251_CP000153|length 36|copies 1
ACCCTCGTATGTCAAACTCTGCTGGTATGGCAGATC
>1879549|reference Sulfurimonas_denitrificans_DSM_1251_CP000153|length 32|copies 1
ACCCTCGTGTTTCTCGCTCTTCTGCTCTTGCT
>1879549|reference Sulfurimonas_denitrificans_DSM_1251_CP000153|length 42|copies 1
ACCCTCGTTGTATATCCGGCATTCACTCTCTCAGGTGTAAGA
>1879549|reference Sulfurimonas_denitrificans_DSM_1251_CP000153|length 44|copies 1
ACCCTCTACCCCGATAATCTCTTTCTCTTGAGTTACTGATGGCT
>1879549|reference Sulfurimonas_denitrificans_DSM_1251_CP000153|length 30|copies 1
ACCCTCTCCAAGCCCTGGAGTCGCACCAAA
>1879549|reference Sulfurimonas_denitrificans_DSM_1251_CP000153|length 31|copies 85
ACCCTCTCCAAGCCCTGGAGTCGCACCAAAG
>1879549|reference Sulfurimonas_denitrificans_DSM_1251_CP000153|length 32|copies 1
ACCCTCTCCAAGCCCTGGAGTCGCACCAAAGT
>1879549|reference Sulfurimonas_denitrificans_DSM_1251_CP000153|length 36|copies 1
ACCCTCTCCAAGCCCTGGAGTCGCACCAAAGTTTAA
>1879549|reference Sulfurimonas_denitrificans_DSM_1251_CP000153|length 49|copies 2
ACCCTCTCCAAGCCCTGGAGTCGCACCAAAGTTTAATTTAGGTCCTGTT
>1879549|reference Sulfurimonas_denitrificans_DSM_1251_CP000153|length 44|copies 1
ACCCTCTTTTGCTCTTCGGAGTCTTGACATGTAAATCTCAGCTG
>1879549|reference Sulfurimonas_denitrificans_DSM_1251_CP000153|length 44|copies 1
ACCCTGCCTGCGTGCCTTTTCCAGCCCCTGGTGCGCCAAGTAGT
>1879549|reference Sulfurimonas_denitrificans_DSM_1251_CP000153|length 32|copies 1
ACCCTGGGGTGTGTCCTGGAAAATGACGAAAC
>1879549|reference Sulfurimonas_denitrificans_DSM_1251_CP000153|length 33|copies 1
ACCCTGGGGTGTGTCCTGGAAAATGACGAAACT
>1879549|reference Sulfurimonas_denitrificans_DSM_1251_CP000153|length 59|copies 1
ACCCTGTTTTTAAATCAGCTCATGGTGGTGCTTTCTTTACTCAAAACAGTGATTATATT
>1879549|reference Sulfurimonas_denitrificans_DSM_1251_CP000153|length 48|copies 1
ACCCTTACAGCACTCTTCCTGCCATAGTTTACTGGCTTATGGGTTCAC
>1879549|reference Sulfurimonas_denitrificans_DSM_1251_CP000153|length 43|copies 24
ACCCTTGCAGATAAAATCTCTTACCTTCTCATCAAATATTTCA
>1879549|reference Sulfurimonas_denitrificans_DSM_1251_CP000153|length 49|copies 1
ACCCTTGCAGATAAAATCTCTTACCTTCTCATCAAATATTTCAGCCCCG
>1879549|reference Sulfurimonas_denitrificans_DSM_1251_CP000153|length 46|copies 1
ACCCTTTTTTACAAATTTGCCTGACTCTACAACAATTTTATTGAGA
>1879549|reference Sulfurimonas_denitrificans_DSM_1251_CP000153|length 13|copies 1
ACCGACCCCTGTA
>1879549|reference Sulfurimonas_denitrificans_DSM_1251_CP000153|length 17|copies 1
ACCGAGATTGCAACAAA
>1879549|reference Sulfurimonas_denitrificans_DSM_1251_CP000153|length 48|copies 15
ACCGAGATTGCAACAAACAGACTTCTTTTTCATAAAAAGATTTCACAA
>1879549|reference Sulfurimonas_denitrificans_DSM_1251_CP000153|length 39|copies 1
ACCGAGGAGTACTGCTCATACGCAACAAGTGATGTTTTA
>1879549|reference Sulfurimonas_denitrificans_DSM_1251_CP000153|length 40|copies 1
ACCGATATAACAGATGGAAAAAAGATACTTCTAGAAAAAG
>1879549|reference Sulfurimonas_denitrificans_DSM_1251_CP000153|length 32|copies 1
ACCGATTTCACCACCCGGGCATGGGTTATTTT
>1879549|reference Sulfurimonas_denitrificans_DSM_1251_CP000153|length 9|copies 2
ACCGCAACG
>1879549|reference Sulfurimonas_denitrificans_DSM_1251_CP000153|length 31|copies 2
ACCGCTATTTTTTGCGCGGTAGAGTTCAGCA
>1879549|reference Sulfurimonas_denitrificans_DSM_1251_CP000153|length 37|copies 1
ACCGCTTCAGTTGCACGTGGGCATAATGATGCAAATG
>1879549|reference Sulfurimonas_denitrificans_DSM_1251_CP000153|length 55|copies 1
ACCGCTTCTTACAATCTCTTTTGGATTATATCTGCTTATGATTTTTAAAAGATTA
>1879549|reference Sulfurimonas_denitrificans_DSM_1251_CP000153|length 12|copies 1
ACCGGATTCCAA
>1879549|reference Sulfurimonas_denitrificans_DSM_1251_CP000153|length 32|copies 2
ACCGGATTCCAAATCCGGGTGTTGGGAGTTCG
>1879549|reference Sulfurimonas_denitrificans_DSM_1251_CP000153|length 20|copies 1
ACCGGGACGACCGCTTGAAG
>1879549|reference Sulfurimonas_denitrificans_DSM_1251_CP000153|length 20|copies 1
ACCGGGAGAGTCAACATTTA
>1879549|reference Sulfurimonas_denitrificans_DSM_1251_CP000153|length 31|copies 2
ACCGGGCCCATAACCTGGCTAATTTTACCAA
>1879549|reference Sulfurimonas_denitrificans_DSM_1251_CP000153|length 32|copies 9
ACCGTAGCAATGCTGATCTACGATTACTAGTG
>1879549|reference Sulfurimonas_denitrificans_DSM_1251_CP000153|length 39|copies 1
ACCGTATTGAAGTATTGGAGCTATACCAAGACTAAATCC
>1879549|reference Sulfurimonas_denitrificans_DSM_1251_CP000153|length 51|copies 1
ACCGTCGTGTTTCTCCATGAGCTTATCAAACTGCTTTTCAACTATTAAATC
>1879549|reference Sulfurimonas_denitrificans_DSM_1251_CP000153|length 48|copies 1
ACCGTTACTAGGATCAGTTGCTATAACTCCACAAAGTCGTGCCAATAT
>1879549|reference Sulfurimonas_denitrificans_DSM_1251_CP000153|length 43|copies 1
ACCGTTATCACCCAGTAGTAGCTCGCCGGAGCGACCATGTGTG
>1879549|reference Sulfurimonas_denitrificans_DSM_1251_CP000153|length 44|copies 1
ACCGTTATCACCCAGTAGTAGCTCGCCGGAGCGACCATGTGTGA
>1879549|reference Sulfurimonas_denitrificans_DSM_1251_CP000153|length 11|copies 1
ACCTAAAAATC
>1879549|reference Sulfurimonas_denitrificans_DSM_1251_CP000153|length 52|copies 1
ACCTAAAAGTGCAACAAATGTTATAGTATCTGGAAGAGTTCTAACACCACTC
>1879549|reference Sulfurimonas_denitrificans_DSM_1251_CP000153|length 43|copies 1
ACCTAAAGATGCTCTTAAAATCGATGCAGGTGCAAGATATGGG
>1879549|reference Sulfurimonas_denitrificans_DSM_1251_CP000153|length 62|copies 1
ACCTAAAGTTACAACGACTTTAGGTTTTACAAACTCTATTTGAGAGAAAAGGTAGTTTTTGC
>1879549|reference Sulfurimonas_denitrificans_DSM_1251_CP000153|length 46|copies 1
ACCTACATTATCATTATTGCCTTTTTGTTCTCTACATGTGTGGGAG
>1879549|reference Sulfurimonas_denitrificans_DSM_1251_CP000153|length 37|copies 1
ACCTACATTTCCAATCCTGCAAGGATCAGTATTATCA
>1879549|reference Sulfurimonas_denitrificans_DSM_1251_CP000153|length 40|copies 1
ACCTACCTCTATTCCAGTAGGGCTCTTAGTAACGTCACTC
>1879549|reference Sulfurimonas_denitrificans_DSM_1251_CP000153|length 32|copies 1
ACCTACTCCTTCGCCCTGGAATGACAGTATCT
>1879549|reference Sulfurimonas_denitrificans_DSM_1251_CP000153|length 48|copies 1
ACCTAGACAGGTAGTTGCTGGAATAAGAGAGTTTTATAGCGCAGAGTC
>1879549|reference Sulfurimonas_denitrificans_DSM_1251_CP000153|length 51|copies 1
ACCTAGCATTTGCCATGATTACTGGGGGAAACTGGTTTAAAGTTCCAGAGT
>1879549|reference Sulfurimonas_denitrificans_DSM_1251_CP000153|length 36|copies 1
ACCTATACCACTTGCCCCTCCAGTTACAAGAGCTAT
>1879549|reference Sulfurimonas_denitrificans_DSM_1251_CP000153|length 31|copies 2
ACCTATATTCTCCCCAGGTTCATCATTTGGG
>1879549|reference Sulfurimonas_denitrificans_DSM_1251_CP000153|length 32|copies 2
ACCTATATTCTCCCCAGGTTCATCATTTGGGA
>1879549|reference Sulfurimonas_denitrificans_DSM_1251_CP000153|length 43|copies 1
ACCTATATTCTCCCCAGGTTCATCATTTGGGAGTGGTACATTA
>1879549|reference Sulfurimonas_denitrificans_DSM_1251_CP000153|length 28|copies 1
ACCTATCTGATCAAGTGATGAAGCATAA
>1879549|reference Sulfurimonas_denitrificans_DSM_1251_CP000153|length 36|copies 1
ACCTATTCCAATTACTACAATATTTTTTTGATTAAC
>1879549|reference Sulfurimonas_denitrificans_DSM_1251_CP000153|length 10|copies 1
ACCTATTCTA
>1879549|reference Sulfurimonas_denitrificans_DSM_1251_CP000153|length 13|copies 1
ACCTCAAAGATTA
>1879549|reference Sulfurimonas_denitrificans_DSM_1251_CP000153|length 31|copies 1
ACCTCAAAGATTATACAGTTGAGTTATTAAA
>1879549|reference Sulfurimonas_denitrificans_DSM_1251_CP000153|length 40|copies 14
ACCTCAAAGATTATACAGTTGAGTTATTAAAAGATAAAGG
>1879549|reference Sulfurimonas_denitrificans_DSM_1251_CP000153|length 41|copies 1
ACCTCAAAGATTATACAGTTGAGTTATTAAAAGATAAAGGT
>1879549|reference Sulfurimonas_denitrificans_DSM_1251_CP000153|length 39|copies 1
ACCTCAAAGCTCTTAATGTCAGAGTCCTTATCATCGATG
>1879549|reference Sulfurimonas_denitrificans_DSM_1251_CP000153|length 36|copies 1
ACCTCATACCACATCTGATCAAAGAATTTTTTATCA
>1879549|reference Sulfurimonas_denitrificans_DSM_1251_CP000153|length 37|copies 2
ACCTCATACCACATCTGATCAAAGAATTTTTTATCAC
>1879549|reference Sulfurimonas_denitrificans_DSM_1251_CP000153|length 48|copies 1
ACCTCTAGGGACTCCATATTTTATTCCTAGAGATGTTCCTTGTTATAT
>1879549|reference Sulfurimonas_denitrificans_DSM_1251_CP000153|length 34|copies 1
ACCTCTCGCATTTAACATCTTAGCAATTGCTAGA
>1879549|reference Sulfurimonas_denitrificans_DSM_1251_CP000153|length 46|copies 1
ACCTCTGCACTTAAATTTGGAAAATAAGCAGTTTTTTCAATAGTTG
>1879549|reference Sulfurimonas_denitrificans_DSM_1251_CP000153|length 43|copies 1
ACCTCTGTTGCACCACGAGAGTCAATATCTTTAACAATTTCCA
>1879549|reference Sulfurimonas_denitrificans_DSM_1251_CP000153|length 46|copies 1
ACCTCTTCACATTTAGAGCAAATTTCTACTCTTCTTTCATGATATT
>1879549|reference Sulfurimonas_denitrificans_DSM_1251_CP000153|length 44|copies 1
ACCTCTTCCATACATAAAAACAAGTGGTAACCCACCAATATTAC
>1879549|reference Sulfurimonas_denitrificans_DSM_1251_CP000153|length 31|copies 8
ACCTGAACGAAGCCCTGGAGCTGATGAGCGT
>1879549|reference Sulfurimonas_denitrificans_DSM_1251_CP000153|length 31|copies 7
ACCTGAATAGTGTCCAGGGACTTCAGGAATA
>1879549|reference Sulfurimonas_denitrificans_DSM_1251_CP000153|length 63|copies 1
ACCTGAATTTAGCTTTGTAAAAAGGCTTGAAAATTTAAAAGAGTTTGCAAATTTTGATGAGCA
>1879549|reference Sulfurimonas_denitrificans_DSM_1251_CP000153|length 64|copies 1
ACCTGAATTTAGCTTTGTAAAAAGGCTTGAAAATTTAAAAGAGTTTGCAAATTTTGATGAGCAA
>1879549|reference Sulfurimonas_denitrificans_DSM_1251_CP000153|length 44|copies 1
ACCTGACTGATGAGGGAACTCAAAATGAAAATTTCATGGTTCAC
>1879549|reference Sulfurimonas_denitrificans_DSM_1251_CP000153|length 41|copies 1
ACCTGAGAGAGCATCATCTCCAAAAAGATAAGAAGCTCCAC
>1879549|reference Sulfurimonas_denitrificans_DSM_1251_CP000153|length 19|copies 1
ACCTGAGCTTCCACCAGGA
>1879549|reference Sulfurimonas_denitrificans_DSM_1251_CP000153|length 31|copies 40
ACCTGAGCTTCCACCAGGAACGCAATCTTTG
>1879549|reference Sulfurimonas_denitrificans_DSM_1251_CP000153|length 32|copies 3
ACCTGAGCTTCCACCAGGAACGCAATCTTTGT
>1879549|reference Sulfurimonas_denitrificans_DSM_1251_CP000153|length 51|copies 1
ACCTGATTTGTTTAGAAGTGTTGATTTACAAAAGGAGTGGGGAGAAGTTTT
>1879549|reference Sulfurimonas_denitrificans_DSM_1251_CP000153|length 15|copies 1
ACCTGCTTCAGCCCC
>1879549|reference Sulfurimonas_denitrificans_DSM_1251_CP000153|length 18|copies 1
ACCTGCTTCAGCCCCAGG
>1879549|reference Sulfurimonas_denitrificans_DSM_1251_CP000153|length 19|copies 1
ACCTGGAGAGAGTGTCCAG
>1879549|reference Sulfurimonas_denitrificans_DSM_1251_CP000153|length 38|copies 2
ACCTGGCCTTGACATTGATAGAATCTGCTAGAGATAGC
>1879549|reference Sulfurimonas_denitrificans_DSM_1251_CP000153|length 40|copies 3
ACCTGGCCTTGACATTGATAGAATCTGCTAGAGATAGCGG
>1879549|reference Sulfurimonas_denitrificans_DSM_1251_CP000153|length 41|copies 1
ACCTGGCCTTGACATTGATAGAATCTGCTAGAGATAGCGGA
>1879549|reference Sulfurimonas_denitrificans_DSM_1251_CP000153|length 45|copies 1
ACCTGGCCTTGACATTGATAGAATCTGCTAGAGATAGCGGAGTGC
>1879549|reference Sulfurimonas_denitrificans_DSM_1251_CP000153|length 36|copies 2
ACCTGTCCAGTAGCCATGTCACCAAGAGCGAGTTCA
>1879549|reference Sulfurimonas_denitrificans_DSM_1251_CP000153|length 35|copies 1
ACCTGTTATGTAACTTGAGTGATCAGAGAGTAAAA
>1879549|reference Sulfurimonas_denitrificans_DSM_1251_CP000153|length 45|copies 1
ACCTGTTTTAGTAACAAATGTTTTAACTCATGGTAAAAAAGGTAT
>1879549|reference Sulfurimonas_denitrificans_DSM_1251_CP000153|length 53|copies 1
ACCTTAATTCTACTGCTGGTGCTTATGCTTTTAGCCCAAATTCTAGATATTTC
>1879549|reference Sulfurimonas_denitrificans_DSM_1251_CP000153|length 42|copies 1
ACCTTACTTAGTGTATAGGTACCTGATGTAGTTATTTAGTTA
>1879549|reference Sulfurimonas_denitrificans_DSM_1251_CP000153|length 41|copies 1
ACCTTACTTTATTTGCGCTTTTATCGAAAGATAGGCTGTTA
>1879549|reference Sulfurimonas_denitrificans_DSM_1251_CP000153|length 47|copies 1
ACCTTATTTAACACTGGCGATTGATGTATATTCCAGAATGGTTGCAG
>1879549|reference Sulfurimonas_denitrificans_DSM_1251_CP000153|length 48|copies 1
ACCTTCACCGGTATCTGACATGACGATTTAAAAATTCGTCCCGTCGAA
>1879549|reference Sulfurimonas_denitrificans_DSM_1251_CP000153|length 51|copies 1
ACCTTCGATTCTTACCTATTCAATGCAAAACCGCTCTGCATCTTGCCGTAT
>1879549|reference Sulfurimonas_denitrificans_DSM_1251_CP000153|length 35|copies 1
ACCTTCTGGCATGTGGTCGCACTCACCACTAAGAA
>1879549|reference Sulfurimonas_denitrificans_DSM_1251_CP000153|length 44|copies 14
ACCTTGATTGTAGAGATGAACAAAAGCCTCTTTTACAGATTTTT
>1879549|reference Sulfurimonas_denitrificans_DSM_1251_CP000153|length 39|copies 1
ACCTTGCAATAAGATTAGATACAAACATGAGAGTTTTAG
>1879549|reference Sulfurimonas_denitrificans_DSM_1251_CP000153|length 39|copies 1
ACCTTGCTTATCACCAGCTACTAAGCTAACGAATGCAGA
>1879549|reference Sulfurimonas_denitrificans_DSM_1251_CP000153|length 13|copies 1
ACCTTGTCCATTC
>1879549|reference Sulfurimonas_denitrificans_DSM_1251_CP000153|length 45|copies 1
ACCTTGTCCTCATCTAGGATAATATTAACTTTTAAAGTCTCAGCT
>1879549|reference Sulfurimonas_denitrificans_DSM_1251_CP000153|length 43|copies 1
ACCTTGTTCAAAATCGCTAATTTCGCTAAGCCATAAAATAGCC
>1879549|reference Sulfurimonas_denitrificans_DSM_1251_CP000153|length 49|copies 1
ACCTTGTTCAAAATCGCTAATTTCGCTAAGCCATAAAATAGCCTCTTCT
>1879549|reference Sulfurimonas_denitrificans_DSM_1251_CP000153|length 45|copies 1
ACCTTTACTATAGCTTGACATTGCTATTGGGATATTCATGTGCAG
>1879549|reference Sulfurimonas_denitrificans_DSM_1251_CP000153|length 46|copies 1
ACCTTTACTATAGCTTGACATTGCTATTGGGATATTCATGTGCAGG
>1879549|reference Sulfurimonas_denitrificans_DSM_1251_CP000153|length 45|copies 1
ACCTTTCCAATTTTACTATAAGCAATAACAAGTTCAACTCCTTGG
>1879549|reference Sulfurimonas_denitrificans_DSM_1251_CP000153|length 25|copies 2
ACCTTTCCATCCGCCAGGAAGAACT
>1879549|reference Sulfurimonas_denitrificans_DSM_1251_CP000153|length 31|copies 23
ACCTTTCCATCCGCCAGGAAGAACTATCATC
>1879549|reference Sulfurimonas_denitrificans_DSM_1251_CP000153|length 52|copies 4
ACCTTTGCCAGCTTTGAATTTTGGAACCATTTTATCTTTAGTAGTATAAGTT
>1879549|reference Sulfurimonas_denitrificans_DSM_1251_CP000153|length 10|copies 1
ACCTTTTCTA
>1879549|reference Sulfurimonas_denitrificans_DSM_1251_CP000153|length 46|copies 1
ACCTTTTCTCAGTTCTAACACTTGACATAAATGAGTCAAAACTTGG
>1879549|reference Sulfurimonas_denitrificans_DSM_1251_CP000153|length 46|copies 1
ACCTTTTGTTCCATGCTCAATTGAGACAAAACCACCAAGCATATTC
>1879549|reference Sulfurimonas_denitrificans_DSM_1251_CP000153|length 9|copies 1
ACCTTTTTT
>1879549|reference Sulfurimonas_denitrificans_DSM_1251_CP000153|length 22|copies 1
ACGAACAGGATAACCTTGCTCT
>1879549|reference Sulfurimonas_denitrificans_DSM_1251_CP000153|length 37|copies 1
ACGAACAGGATAACCTTGCTCTGGTCTAAGTGCCTCA
>1879549|reference Sulfurimonas_denitrificans_DSM_1251_CP000153|length 43|copies 1
ACGAACTATTTTCTCTCCCTCAACAGAGCCAAGCGAGCCACCC
>1879549|reference Sulfurimonas_denitrificans_DSM_1251_CP000153|length 30|copies 7
ACGAAGAATCTCACGCGTGATTTTGCTTTG
>1879549|reference Sulfurimonas_denitrificans_DSM_1251_CP000153|length 31|copies 5
ACGAAGAATCTCACGCGTGATTTTGCTTTGA
>1879549|reference Sulfurimonas_denitrificans_DSM_1251_CP000153|length 40|copies 1
ACGAAGAGCTATTAGAGTTAGTTGAAATGGAAATCCGTGA
>1879549|reference Sulfurimonas_denitrificans_DSM_1251_CP000153|length 50|copies 1
ACGAAGAGTTGATGAATCCAGTTAGAAACGTAATAGATAAAGTTCGTCCA
>1879549|reference Sulfurimonas_denitrificans_DSM_1251_CP000153|length 52|copies 1
ACGAAGTCTTCTCTCTCCAGCAATTAAAACATAGCCATCAACATCTTCAGTT
>1879549|reference Sulfurimonas_denitrificans_DSM_1251_CP000153|length 37|copies 1
ACGAATTGCAACACATGGATCATGACGACCTTTTAGC
>1879549|reference Sulfurimonas_denitrificans_DSM_1251_CP000153|length 34|copies 1
ACGACACCTTGGCAAACTTTAGATTAATGATGAG
>1879549|reference Sulfurimonas_denitrificans_DSM_1251_CP000153|length 24|copies 1
ACGACCCTATTTGGATCTCAACAA
>1879549|reference Sulfurimonas_denitrificans_DSM_1251_CP000153|length 51|copies 2
ACGAGAGGCTTCTACATAAATATAACGGTTTTTTATATCATCATCACTGTA
>1879549|reference Sulfurimonas_denitrificans_DSM_1251_CP000153|length 37|copies 5
ACGAGCATACTGTTGCAGTTGTCAATGGTAAAGCTGA
>1879549|reference Sulfurimonas_denitrificans_DSM_1251_CP000153|length 36|copies 2
ACGAGCGCTTTAGCACGATCATATTGACCAACACCA
>1879549|reference Sulfurimonas_denitrificans_DSM_1251_CP000153|length 34|copies 1
ACGAGCGTATCCGCCAGTTGCAAACATTACTGAT
>1879549|reference Sulfurimonas_denitrificans_DSM_1251_CP000153|length 8|copies 1
ACGAGCTA
>1879549|reference Sulfurimonas_denitrificans_DSM_1251_CP000153|length 35|copies 1
ACGAGCTGCTGCCCAGTAGATGCCTTTATTAAAGC
>1879549|reference Sulfurimonas_denitrificans_DSM_1251_CP000153|length 31|copies 2
ACGAGGTTCGAACTCGCGACCCCAACCTTGG
>1879549|reference Sulfurimonas_denitrificans_DSM_1251_CP000153|length 64|copies 1
ACGAGTTTCAGTTGTTTCAATCGGACCTTTTCCGTCAATTGGCTCACCAAGTGCATTTACAACA
>1879549|reference Sulfurimonas_denitrificans_DSM_1251_CP000153|length 50|copies 1
ACGATAACGCTACTTTTAGCGCTATAACAAAAAACTGGGCGTTTAAAAGC
>1879549|reference Sulfurimonas_denitrificans_DSM_1251_CP000153|length 33|copies 1
ACGATCCTCATCGGTCGCGATATAGATGATATC
>1879549|reference Sulfurimonas_denitrificans_DSM_1251_CP000153|length 43|copies 2
ACGATGACGAGCATCGCGTAGGAAACCTTGGGTTTACGGCGAA
>1879549|reference Sulfurimonas_denitrificans_DSM_1251_CP000153|length 49|copies 1
ACGATGATTTTAGGAGTAATTTTTATATCTTTTACATCTAAGTTGTAGT
>1879549|reference Sulfurimonas_denitrificans_DSM_1251_CP000153|length 40|copies 14
ACGATTCCCTCTTCAACAGCAGCTTTTGTAGCAGAGAGTG
>1879549|reference Sulfurimonas_denitrificans_DSM_1251_CP000153|length 43|copies 1
ACGATTTATAGCTAAATATAGCTTTATTGTTTTTTAAACAGAG
>1879549|reference Sulfurimonas_denitrificans_DSM_1251_CP000153|length 49|copies 1
ACGCACCTTTGTATCTACAATATAAACTTTTTGAATTACAGGTAAAATA
>1879549|reference Sulfurimonas_denitrificans_DSM_1251_CP000153|length 32|copies 1
ACGCAGATCCACATCCTGGAAACTTGTTAGTT
>1879549|reference Sulfurimonas_denitrificans_DSM_1251_CP000153|length 16|copies 1
ACGCATAACTACCATT
>1879549|reference Sulfurimonas_denitrificans_DSM_1251_CP000153|length 17|copies 1
ACGCATAGAGCGAGTCT
>1879549|reference Sulfurimonas_denitrificans_DSM_1251_CP000153|length 44|copies 1
ACGCATATCGGTTTTAGTTATTCTATACATGTAAGCACTATTGT
>1879549|reference Sulfurimonas_denitrificans_DSM_1251_CP000153|length 32|copies 2
ACGCCTCTGTGGAACCTGGAGAGAGTGTCCAG
>1879549|reference Sulfurimonas_denitrificans_DSM_1251_CP000153|length 11|copies 1
ACGCCTGAAAA
>1879549|reference Sulfurimonas_denitrificans_DSM_1251_CP000153|length 41|copies 1
ACGCCTTGCCACCAGCGAGCTTTGAGCAAACAGGTCAAAAG
>1879549|reference Sulfurimonas_denitrificans_DSM_1251_CP000153|length 43|copies 1
ACGCGGAATTTTGATATAAGTCTCTCTCTATTTGCTTCTATAT
>1879549|reference Sulfurimonas_denitrificans_DSM_1251_CP000153|length 18|copies 1
ACGCGGAGCCAGAAGATA
>1879549|reference Sulfurimonas_denitrificans_DSM_1251_CP000153|length 18|copies 1
ACGCGGCCGTAGGGAAAC
>1879549|reference Sulfurimonas_denitrificans_DSM_1251_CP000153|length 32|copies 1
ACGCTAGAGACTGGCGCAGTTGTTCAAGTACC
>1879549|reference Sulfurimonas_denitrificans_DSM_1251_CP000153|length 41|copies 1
ACGCTATGCAGTTTACTGATGAGCATGGTGAAGTTTGTGCG
>1879549|reference Sulfurimonas_denitrificans_DSM_1251_CP000153|length 31|copies 1
ACGCTCACGAATTGCTTCACAAACTTCTAAA
>1879549|reference Sulfurimonas_denitrificans_DSM_1251_CP000153|length 43|copies 1
ACGCTTCAAAAGGCTTGGAGTTTGATCATATATTTATTATCGG
>1879549|reference Sulfurimonas_denitrificans_DSM_1251_CP000153|length 39|copies 1
ACGCTTGTCTTATCGGAATGAGCGCGACCATACTTGACG
>1879549|reference Sulfurimonas_denitrificans_DSM_1251_CP000153|length 41|copies 1
ACGCTTTTATGTACTATGTGCCGCAGGTATCTGAGGAGGAG
>1879549|reference Sulfurimonas_denitrificans_DSM_1251_CP000153|length 54|copies 1
ACGCTTTTCTTTGTGAGAGAAGAAACAATATTATTTTTAAGATTGATGGTTTTG
>1879549|reference Sulfurimonas_denitrificans_DSM_1251_CP000153|length 36|copies 4
ACGCTTTTTATCATCTGATCTAGATGTTTTGCTCCA
>1879549|reference Sulfurimonas_denitrificans_DSM_1251_CP000153|length 47|copies 7
ACGGAAGCCACGTAGAGAGGATTTTTTTGACTATAAATAAAGAAATT
>1879549|reference Sulfurimonas_denitrificans_DSM_1251_CP000153|length 44|copies 2
ACGGAGTTAGCCGGTGCTTATTCATGAGCTACCGTCATTTTCTT
>1879549|reference Sulfurimonas_denitrificans_DSM_1251_CP000153|length 41|copies 2
ACGGATACCGCTAGATGCTGCCTCAAGTGCAAAACTCTTAG
>1879549|reference Sulfurimonas_denitrificans_DSM_1251_CP000153|length 29|copies 1
ACGGATATAGTTCATAGTATCATAGATAG
>1879549|reference Sulfurimonas_denitrificans_DSM_1251_CP000153|length 13|copies 1
ACGGCATATGCCC
>1879549|reference Sulfurimonas_denitrificans_DSM_1251_CP000153|length 39|copies 2
ACGGCATATGCCCACAAGACGCATCCACATACTTTTACA
>1879549|reference Sulfurimonas_denitrificans_DSM_1251_CP000153|length 41|copies 1
ACGGTTACGGTAGAGGCGATAGACGCGGCAGGAAATGCTAC
>1879549|reference Sulfurimonas_denitrificans_DSM_1251_CP000153|length 32|copies 3
ACGGTTACGTGCTCCTGGAGGCTCACTCATTT
>1879549|reference Sulfurimonas_denitrificans_DSM_1251_CP000153|length 47|copies 3
ACGGTTTTGGGATTTTTAGACAAAATAACTCCATGGTTACGCAGATG
>1879549|reference Sulfurimonas_denitrificans_DSM_1251_CP000153|length 19|copies 1
ACGTAATTAAGATTCAGAT
>1879549|reference Sulfurimonas_denitrificans_DSM_1251_CP000153|length 44|copies 1
ACGTAATTAAGATTCAGATCAATCTGAATATCCCAATCCCCACC
>1879549|reference Sulfurimonas_denitrificans_DSM_1251_CP000153|length 33|copies 1
ACGTACGCATGGAAGTAGCGCTGACCGAGATAA
>1879549|reference Sulfurimonas_denitrificans_DSM_1251_CP000153|length 31|copies 4
ACGTAGTACAATACCTGGCATATCACATCAC
>1879549|reference Sulfurimonas_denitrificans_DSM_1251_CP000153|length 32|copies 1
ACGTAGTACAATACCTGGCATATCACATCACC
>1879549|reference Sulfurimonas_denitrificans_DSM_1251_CP000153|length 30|copies 1
ACGTATCTGATAGTCATATAACTACTCTTA
>1879549|reference Sulfurimonas_denitrificans_DSM_1251_CP000153|length 32|copies 4
ACGTATCTGATAGTCATATAACTACTCTTAGA
>1879549|reference Sulfurimonas_denitrificans_DSM_1251_CP000153|length 33|copies 2
ACGTATCTGATAGTCATATAACTACTCTTAGAT
>1879549|reference Sulfurimonas_denitrificans_DSM_1251_CP000153|length 34|copies 2
ACGTATCTGATAGTCATATAACTACTCTTAGATA
>1879549|reference Sulfurimonas_denitrificans_DSM_1251_CP000153|length 31|copies 1
ACGTATTTGATAAATATATAAGCCCATATCT
>1879549|reference Sulfurimonas_denitrificans_DSM_1251_CP000153|length 52|copies 1
ACGTATTTTAGGTAGAGGAGAAGTTATGGTATATGAAAAAAACCTTGCAATC
>1879549|reference Sulfurimonas_denitrificans_DSM_1251_CP000153|length 52|copies 1
ACGTCAAAAGATTTAGGAGTTAATTATGAAATACGGTGAGAAAATAGTTAGT
>1879549|reference Sulfurimonas_denitrificans_DSM_1251_CP000153|length 36|copies 1
ACGTCAAACTGTCTAGGATCTCTTATTAACTGCATA
>1879549|reference Sulfurimonas_denitrificans_DSM_1251_CP000153|length 31|copies 24
ACGTCCGTATGCTCCAGGTCAACATGGTCAG
>1879549|reference Sulfurimonas_denitrificans_DSM_1251_CP000153|length 67|copies 4
ACGTGAAACTCAATACCCCCGCCGCTTTCGTTTTTGGTAAACATTGGTATTTTTTCCAATCTGTTTT
>1879549|reference Sulfurimonas_denitrificans_DSM_1251_CP000153|length 50|copies 1
ACGTGACGTTCATCCAACTCACTATGGTAGAATTTGTCCGATTGAGACTC
>1879549|reference Sulfurimonas_denitrificans_DSM_1251_CP000153|length 31|copies 2
ACGTGCCATAATACCAGGAGCTTTCTCTTCA
>1879549|reference Sulfurimonas_denitrificans_DSM_1251_CP000153|length 39|copies 2
ACGTGCCGTAAACACAGAAGATCAGATTAGCAGCAGATA
>1879549|reference Sulfurimonas_denitrificans_DSM_1251_CP000153|length 51|copies 2
ACGTGCTCCTAAACGTGAAAATAGCGGAAAGGCGGAATAATCATGTTGATG
>1879549|reference Sulfurimonas_denitrificans_DSM_1251_CP000153|length 40|copies 1
ACGTGCTCCTGGAGGCTCACTCATTTGACCATAGCAGAGT
>1879549|reference Sulfurimonas_denitrificans_DSM_1251_CP000153|length 31|copies 14
ACGTGGAGCACATCCTGGCAGATACAAATCA
>1879549|reference Sulfurimonas_denitrificans_DSM_1251_CP000153|length 54|copies 1
ACGTGGTTTATCGTATGGGATTTGCAACTACTCGTCGTTTCGCACGCCAATTAG
>1879549|reference Sulfurimonas_denitrificans_DSM_1251_CP000153|length 36|copies 1
ACGTGTACTCATGGTGCACTCGGGGCATTCTCCACT
>1879549|reference Sulfurimonas_denitrificans_DSM_1251_CP000153|length 38|copies 1
ACGTTACAGGTGCTATCTATTTACCAGAAGGTACAGAG
>1879549|reference Sulfurimonas_denitrificans_DSM_1251_CP000153|length 40|copies 1
ACGTTATCGCCGACATTAACTATTTTGCCATTGTATGCAG
>1879549|reference Sulfurimonas_denitrificans_DSM_1251_CP000153|length 43|copies 1
ACGTTCCTGTTATGTCTGCCGTCTTAAAAGCAAATCCAGAGAT
>1879549|reference Sulfurimonas_denitrificans_DSM_1251_CP000153|length 38|copies 1
ACGTTCTTTATGACTGGGGAAAAATGCAGGGCGAAGAA
>1879549|reference Sulfurimonas_denitrificans_DSM_1251_CP000153|length 48|copies 3
ACGTTGCACAAGCAAAAAATCCTTCACATGGTGATTATAAATCAATCA
>1879549|reference Sulfurimonas_denitrificans_DSM_1251_CP000153|length 53|copies 1
ACGTTGGGCTGACTTAGGTATTACTGTTGTTGCACTTGGTTTCGTTGCAAACC
>1879549|reference Sulfurimonas_denitrificans_DSM_1251_CP000153|length 36|copies 1
ACGTTTAATGATTAGTGATCATGTTCCTGCTGAATA
>1879549|reference Sulfurimonas_denitrificans_DSM_1251_CP000153|length 30|copies 1
ACGTTTACATCTACGCGAAATGAACCCTCT
>1879549|reference Sulfurimonas_denitrificans_DSM_1251_CP000153|length 47|copies 1
ACGTTTGTTGGAATATAAGCAGAAACGTCACCAGCTTGTGTTTCGAT
>1879549|reference Sulfurimonas_denitrificans_DSM_1251_CP000153|length 42|copies 1
ACTAAAAACCGAATATCTCATCATTGCAAATCTATCCGCTAC
>1879549|reference Sulfurimonas_denitrificans_DSM_1251_CP000153|length 49|copies 1
ACTAAAACGAAACCATGCTTTCACTCACATTTCTTATACTTTTTATAAA
>1879549|reference Sulfurimonas_denitrificans_DSM_1251_CP000153|length 41|copies 1
ACTAAAGTATTTCAAAACTCCTCTTTGTTTTGCGAGTATAT
>1879549|reference Sulfurimonas_denitrificans_DSM_1251_CP000153|length 18|copies 1
ACTAACGCTTGCGCAGGA
>1879549|reference Sulfurimonas_denitrificans_DSM_1251_CP000153|length 37|copies 2
ACTAACGCTTGCGCAGGATCACTAATCCCAGGCATTC
>1879549|reference Sulfurimonas_denitrificans_DSM_1251_CP000153|length 43|copies 1
ACTAAGAATGTTAGAATACTATTTTTACTCTTTTGTAATCAGA
>1879549|reference Sulfurimonas_denitrificans_DSM_1251_CP000153|length 29|copies 1
ACTAAGACAAATGCGCGTACTCGTAAGGG
>1879549|reference Sulfurimonas_denitrificans_DSM_1251_CP000153|length 30|copies 9
ACTAAGACAAATGCGCGTACTCGTAAGGGT
>1879549|reference Sulfurimonas_denitrificans_DSM_1251_CP000153|length 46|copies 2
ACTAAGAGAATAGGGCAGTATGTATTTAAATCAATGGAATAATATA
>1879549|reference Sulfurimonas_denitrificans_DSM_1251_CP000153|length 44|copies 1
ACTAAGAGTATTATCTTTAGTTAAATTTCCATAAATAGTATCGT
>1879549|reference Sulfurimonas_denitrificans_DSM_1251_CP000153|length 31|copies 3
ACTAAGATAGAAGCGCGCATAGTTTTTACAA
>1879549|reference Sulfurimonas_denitrificans_DSM_1251_CP000153|length 47|copies 1
ACTAAGTAAAGAGTGATAGAAATTTGCGCCAACTCTTGTTCTATAAA
>1879549|reference Sulfurimonas_denitrificans_DSM_1251_CP000153|length 53|copies 1
ACTAAGTGCCCTAATCCCGTTTCGCTCGCCGCTACTATGGGAATCTCGTTTGA
>1879549|reference Sulfurimonas_denitrificans_DSM_1251_CP000153|length 49|copies 1
ACTAAGTTTCCTACATTCTCCACAAAACAGACATCCACACTATCTAAGT
>1879549|reference Sulfurimonas_denitrificans_DSM_1251_CP000153|length 43|copies 1
ACTAAGTTTTCTCCAGTAATAGCTAATGCGCTAACTGGGGAAG
>1879549|reference Sulfurimonas_denitrificans_DSM_1251_CP000153|length 53|copies 1
ACTAATAGGTCGTCCAAACGCAGGAAAGAGCACTTTAATGAACTCTCTTTTGG
>1879549|reference Sulfurimonas_denitrificans_DSM_1251_CP000153|length 44|copies 1
ACTAATCCTTTTAGTTTTGCTTCAACATAGTTGTCTCCGCCATC
>1879549|reference Sulfurimonas_denitrificans_DSM_1251_CP000153|length 48|copies 1
ACTAATCTCTGCTACTTCAGTAAAATCGCTAGCATATTTGTAAATCCC
>1879549|reference Sulfurimonas_denitrificans_DSM_1251_CP000153|length 13|copies 1
ACTAATGCTTCCT
>1879549|reference Sulfurimonas_denitrificans_DSM_1251_CP000153|length 31|copies 25
ACTAATGCTTCCTCCAGGACTTGCTATATTG
>1879549|reference Sulfurimonas_denitrificans_DSM_1251_CP000153|length 32|copies 2
ACTAATGCTTCCTCCAGGACTTGCTATATTGG
>1879549|reference Sulfurimonas_denitrificans_DSM_1251_CP000153|length 45|copies 2
ACTAATGGTAGGAGTAAACCTTAACTCTCTTGCAGGTTTAGGAGA
>1879549|reference Sulfurimonas_denitrificans_DSM_1251_CP000153|length 59|copies 5
ACTAATTAGAGCTACTTTGGCATATCAACTTCGTAATGAAGTAGGTTTTATAAGAATAA
>1879549|reference Sulfurimonas_denitrificans_DSM_1251_CP000153|length 42|copies 1
ACTACAAATGTACTAACTAAGATACGTCTGCACAACCAAAGA
>1879549|reference Sulfurimonas_denitrificans_DSM_1251_CP000153|length 9|copies 1
ACTACACGT
>1879549|reference Sulfurimonas_denitrificans_DSM_1251_CP000153|length 35|copies 2
ACTACATCATACTCGGCGCAGAGAGAAGAGTTGAG
>1879549|reference Sulfurimonas_denitrificans_DSM_1251_CP000153|length 42|copies 1
ACTACATGTAAGAGTGAAAATGGTATTTGTGCACTATGTTAT
>1879549|reference Sulfurimonas_denitrificans_DSM_1251_CP000153|length 48|copies 5
ACTACATGTGCATTCTCAAATTTAAAAAGTTTTCTTATAATCACTACA
>1879549|reference Sulfurimonas_denitrificans_DSM_1251_CP000153|length 41|copies 1
ACTACCAAAACTATCCATAGTAACCAGATTATCTTCATTCC
>1879549|reference Sulfurimonas_denitrificans_DSM_1251_CP000153|length 37|copies 2
ACTACCATATTCCTTTTGATCCTGAATCTTATGTTCA
>1879549|reference Sulfurimonas_denitrificans_DSM_1251_CP000153|length 38|copies 1
ACTACCATATTCCTTTTGATCCTGAATCTTATGTTCAT
>1879549|reference Sulfurimonas_denitrificans_DSM_1251_CP000153|length 46|copies 1
ACTACCATATTCCTTTTGATCCTGAATCTTATGTTCATAGAATTGG
>1879549|reference Sulfurimonas_denitrificans_DSM_1251_CP000153|length 45|copies 6
ACTACTACAAAACCATACACTCAAAAAGAGAGCGAGAATGTTTGG
>1879549|reference Sulfurimonas_denitrificans_DSM_1251_CP000153|length 45|copies 1
ACTACTATAAGTATTCCTGCAAGTGCGGACATAGGAATAAGTTTT
>1879549|reference Sulfurimonas_denitrificans_DSM_1251_CP000153|length 45|copies 1
ACTACTATAAGTTTTGAGTCTTGTGGAACAATCTCAAGAATAGGT
>1879549|reference Sulfurimonas_denitrificans_DSM_1251_CP000153|length 43|copies 1
ACTACTATATTTACATGTGAGCTACTCATATTTTTTGTATAAA
>1879549|reference Sulfurimonas_denitrificans_DSM_1251_CP000153|length 36|copies 2
ACTACTCGTCGTTTCGCACGCCAATTAGTTACTCAT
>1879549|reference Sulfurimonas_denitrificans_DSM_1251_CP000153|length 50|copies 1
ACTACTTATAAATTTCACAATTGAGTATTCTTATAAATTTTTCAGCTAGC
>1879549|reference Sulfurimonas_denitrificans_DSM_1251_CP000153|length 47|copies 1
ACTACTTCAGGAAGTCCGCCCACATTTGATACAACAACAGGTTTAGC
>1879549|reference Sulfurimonas_denitrificans_DSM_1251_CP000153|length 49|copies 1
ACTAGAAGCGCTACTTCAGATAAACTCCGCAAAAGAGGAGTCTAAACAT
>1879549|reference Sulfurimonas_denitrificans_DSM_1251_CP000153|length 41|copies 1
ACTAGAGCAACTCTCTTCAATACTTCCAACACTTCCTGAGG
>1879549|reference Sulfurimonas_denitrificans_DSM_1251_CP000153|length 44|copies 1
ACTAGAGTTTAAGAAGAGCAATCCACAGACCTCCCCTGGAGTTC
>1879549|reference Sulfurimonas_denitrificans_DSM_1251_CP000153|length 35|copies 1
ACTAGAGTTTTCATCACTTGAGATGTACCAAGCTA
>1879549|reference Sulfurimonas_denitrificans_DSM_1251_CP000153|length 44|copies 1
ACTAGATATAGGTTTTGAGGGTGATTTTGAAACCAATTCTACAT
>1879549|reference Sulfurimonas_denitrificans_DSM_1251_CP000153|length 48|copies 1
ACTAGATGAGAAAGAAGCCGTTATCTCTCTTCATAAAGTGGTAAAATC
>1879549|reference Sulfurimonas_denitrificans_DSM_1251_CP000153|length 38|copies 1
ACTAGCAACACAAGCCGCTCCCATGTGAGCCATTGAAG
>1879549|reference Sulfurimonas_denitrificans_DSM_1251_CP000153|length 39|copies 1
ACTAGCAATCATAGAAGATGGTGCAGTTATTGGGAAAGA
>1879549|reference Sulfurimonas_denitrificans_DSM_1251_CP000153|length 39|copies 2
ACTAGGGTCAGCTCTCCTCAACTCTCCTACGCCCACGGA
>1879549|reference Sulfurimonas_denitrificans_DSM_1251_CP000153|length 40|copies 1
ACTAGGGTCAGCTCTCCTCAACTCTCCTACGCCCACGGAA
>1879549|reference Sulfurimonas_denitrificans_DSM_1251_CP000153|length 42|copies 2
ACTAGGGTCAGCTCTCCTCAACTCTCCTACGCCCACGGAAGA
>1879549|reference Sulfurimonas_denitrificans_DSM_1251_CP000153|length 43|copies 9
ACTAGGGTCAGCTCTCCTCAACTCTCCTACGCCCACGGAAGAT
>1879549|reference Sulfurimonas_denitrificans_DSM_1251_CP000153|length 29|copies 1
ACTAGGTGGGCATCCAGGAACATTTATTA
>1879549|reference Sulfurimonas_denitrificans_DSM_1251_CP000153|length 31|copies 13
ACTAGGTGGGCATCCAGGAACATTTATTACA
>1879549|reference Sulfurimonas_denitrificans_DSM_1251_CP000153|length 32|copies 24
ACTAGGTGGGCATCCAGGAACATTTATTACAG
>1879549|reference Sulfurimonas_denitrificans_DSM_1251_CP000153|length 48|copies 2
ACTAGGTGGGCATCCAGGAACATTTATTACAGTTTTATTTGTAATATT
>1879549|reference Sulfurimonas_denitrificans_DSM_1251_CP000153|length 8|copies 1
ACTAGTAC
>1879549|reference Sulfurimonas_denitrificans_DSM_1251_CP000153|length 29|copies 1
ACTAGTTTGCAAAGCCCCTTTTGATATTG
>1879549|reference Sulfurimonas_denitrificans_DSM_1251_CP000153|length 36|copies 1
ACTATAAAAGCTCCAGTTGGACCGCCGATTTGAACT
>1879549|reference Sulfurimonas_denitrificans_DSM_1251_CP000153|length 29|copies 1
ACTATAACAGCCGCGGAACTCTCTGCATG
>1879549|reference Sulfurimonas_denitrificans_DSM_1251_CP000153|length 39|copies 1
ACTATAAGTTTATGCCTCAAAAGAGCTGCCAAATAGAGC
>1879549|reference Sulfurimonas_denitrificans_DSM_1251_CP000153|length 38|copies 1
ACTATACACTACGCTAGATGATGAAGATGAGTTAGAAG
>1879549|reference Sulfurimonas_denitrificans_DSM_1251_CP000153|length 44|copies 1
ACTATAGAGCTATTTTAAATACCTTTGAGAGCAATTTTGAAGAG
>1879549|reference Sulfurimonas_denitrificans_DSM_1251_CP000153|length 48|copies 1
ACTATAGCACTATTAAGACGGCGATTTTGATCTGAGTTTACTAAAATA
>1879549|reference Sulfurimonas_denitrificans_DSM_1251_CP000153|length 38|copies 1
ACTATATAACACCTGGAGGTCCAGGAGTTAGACTTGAT
>1879549|reference Sulfurimonas_denitrificans_DSM_1251_CP000153|length 41|copies 1
ACTATATAATAGTATTTTACTCTTCAAGAGAGCCTGAGACT
>1879549|reference Sulfurimonas_denitrificans_DSM_1251_CP000153|length 43|copies 2
ACTATATCAGAGATAAAAACTGTTTTAAGGTTATGTTTCTCTC
>1879549|reference Sulfurimonas_denitrificans_DSM_1251_CP000153|length 31|copies 20
ACTATATGCAAATCCAGGGCTGTTTACTCCA
>1879549|reference Sulfurimonas_denitrificans_DSM_1251_CP000153|length 32|copies 1
ACTATATGCAAATCCAGGGCTGTTTACTCCAC
>1879549|reference Sulfurimonas_denitrificans_DSM_1251_CP000153|length 36|copies 1
ACTATATGTATATCATGCTCAATTACAAAATGGATA
>1879549|reference Sulfurimonas_denitrificans_DSM_1251_CP000153|length 40|copies 1
ACTATATGTATATCATGCTCAATTACAAAATGGATAAGAG
>1879549|reference Sulfurimonas_denitrificans_DSM_1251_CP000153|length 51|copies 2
ACTATATTTGTAACAAGCGGAAAATATAAGAGTGCCGATGAGATAGTCCCT
>1879549|reference Sulfurimonas_denitrificans_DSM_1251_CP000153|length 31|copies 1
ACTATCAATACTTCCAGGATCATAGTGAAGT
>1879549|reference Sulfurimonas_denitrificans_DSM_1251_CP000153|length 36|copies 1
ACTATCAATACTTCCAGGATCATAGTGAAGTGCGAA
>1879549|reference Sulfurimonas_denitrificans_DSM_1251_CP000153|length 45|copies 2
ACTATCAGAACCTAAAAATCCAGTGAAATCTTTCATTGCTCTACT
>1879549|reference Sulfurimonas_denitrificans_DSM_1251_CP000153|length 43|copies 1
ACTATCATCGGCTCACACAATCTTTTTATGGGTTATGTTCACA
>1879549|reference Sulfurimonas_denitrificans_DSM_1251_CP000153|length 30|copies 1
ACTATCGCAACACCTGGCTTTTCACCCATA
>1879549|reference Sulfurimonas_denitrificans_DSM_1251_CP000153|length 40|copies 1
ACTATCGTTCGCAGTTATAGTATCATTTCCTCTTGAGCCG
>1879549|reference Sulfurimonas_denitrificans_DSM_1251_CP000153|length 41|copies 1
ACTATCGTTCGCAGTTATAGTATCATTTCCTCTTGAGCCGA
>1879549|reference Sulfurimonas_denitrificans_DSM_1251_CP000153|length 38|copies 7
ACTATCTATAATTATTTCTCCATCATAATCAATCAAAG
>1879549|reference Sulfurimonas_denitrificans_DSM_1251_CP000153|length 32|copies 12
ACTATCTATACTACCCTGATGAGAAGGATGTT
>1879549|reference Sulfurimonas_denitrificans_DSM_1251_CP000153|length 28|copies 2
ACTATCTATGACTTCTATCGTATCATCT
>1879549|reference Sulfurimonas_denitrificans_DSM_1251_CP000153|length 36|copies 2
ACTATCTCATATATTAGATCAGGCACTAAAGGCGAA
>1879549|reference Sulfurimonas_denitrificans_DSM_1251_CP000153|length 49|copies 1
ACTATCTTTTTGTCGAGTTTAAAGTTTGGAATTCCGTATGTTAAAAGCC
>1879549|reference Sulfurimonas_denitrificans_DSM_1251_CP000153|length 39|copies 1
ACTATGAAGAGAACCCTGATTTTATCCTTCCACGTTCTC
>1879549|reference Sulfurimonas_denitrificans_DSM_1251_CP000153|length 50|copies 1
ACTATGACCCTAGAGTTTTTTGAAAAAGTTCTGCAAGAGCTTACACCATA
>1879549|reference Sulfurimonas_denitrificans_DSM_1251_CP000153|length 37|copies 1
ACTATGATATAAATGGAGTACATGTAGATATTTCATA
>1879549|reference Sulfurimonas_denitrificans_DSM_1251_CP000153|length 40|copies 4
ACTATGATTTGATTATTACAGATCTGAAGATGCCAAATAT
>1879549|reference Sulfurimonas_denitrificans_DSM_1251_CP000153|length 44|copies 1
ACTATGCACTCGCTAAGATAGAAAAACTCGACATTGAGCTTATC
>1879549|reference Sulfurimonas_denitrificans_DSM_1251_CP000153|length 46|copies 2
ACTATGTAAGAAGAAAATATAATCTTTTAATAGGCGAGAGAATCGC
>1879549|reference Sulfurimonas_denitrificans_DSM_1251_CP000153|length 32|copies 2
ACTATGTAGGAATGGCTCGCATGGAGAGAGGC
>1879549|reference Sulfurimonas_denitrificans_DSM_1251_CP000153|length 39|copies 3
ACTATGTCAAATTCTAGCTTGGTGATCTATGTTGTTTGT
>1879549|reference Sulfurimonas_denitrificans_DSM_1251_CP000153|length 43|copies 1
ACTATGTCAAATTCTAGCTTGGTGATCTATGTTGTTTGTTCCA
>1879549|reference Sulfurimonas_denitrificans_DSM_1251_CP000153|length 34|copies 1
ACTATGTTTTGCTAAAATCTCTGCAGCTTCTATT
>1879549|reference Sulfurimonas_denitrificans_DSM_1251_CP000153|length 35|copies 1
ACTATGTTTTGCTAAAATCTCTGCAGCTTCTATTA
>1879549|reference Sulfurimonas_denitrificans_DSM_1251_CP000153|length 40|copies 1
ACTATTAAGACGGCGATTTTGATCTGAGTTTACTAAAATA
>1879549|reference Sulfurimonas_denitrificans_DSM_1251_CP000153|length 52|copies 1
ACTATTAGTAAAAAATTTAGTAAGTGCAAAATTTGATGAAACAGTTGAAGTG
>1879549|reference Sulfurimonas_denitrificans_DSM_1251_CP000153|length 12|copies 1
ACTATTAGTGAG
>1879549|reference Sulfurimonas_denitrificans_DSM_1251_CP000153|length 40|copies 4
ACTATTAGTGAGTCTTGTGTCTCGCCTATAACATGTCGTC
>1879549|reference Sulfurimonas_denitrificans_DSM_1251_CP000153|length 44|copies 4
ACTATTATGAAAACCTGATCCATCTCCCATATTAGTTTTTACAT
>1879549|reference Sulfurimonas_denitrificans_DSM_1251_CP000153|length 40|copies 1
ACTATTATGAATTCTAGCTCCATAGGAATAAAAGGAGCTC
>1879549|reference Sulfurimonas_denitrificans_DSM_1251_CP000153|length 51|copies 2
ACTATTCACTAAGTGGAGAATATGCTTACGATAGACCGTTTCTTTGGGGCT
>1879549|reference Sulfurimonas_denitrificans_DSM_1251_CP000153|length 48|copies 1
ACTATTCCAGTTACTGCAAGCCCAAAAATTGGCTCTGGAGAGTCTATG
>1879549|reference Sulfurimonas_denitrificans_DSM_1251_CP000153|length 43|copies 1
ACTATTGAGCCATTCAAGCCTAGTATCTTACTGCTTCATAAAA
>1879549|reference Sulfurimonas_denitrificans_DSM_1251_CP000153|length 38|copies 1
ACTATTTAACAATAACACAGGTGCACTTATTACAGATG
>1879549|reference Sulfurimonas_denitrificans_DSM_1251_CP000153|length 40|copies 1
ACTATTTTCTCTGTTTTCATGCTCTTTACCTTTAACTACT
>1879549|reference Sulfurimonas_denitrificans_DSM_1251_CP000153|length 48|copies 1
ACTATTTTCTTGATAGTTTTTAGTTGAGCTTTCTCTTCACCAAATATA
>1879549|reference Sulfurimonas_denitrificans_DSM_1251_CP000153|length 40|copies 2
ACTATTTTGATACATCGAAGTGTGGACCTCCAGACCCTAT
>1879549|reference Sulfurimonas_denitrificans_DSM_1251_CP000153|length 42|copies 1
ACTCAAAAGTATCTTTTGCATTTTTCGCGCTTGATAATGAAT
>1879549|reference Sulfurimonas_denitrificans_DSM_1251_CP000153|length 43|copies 1
ACTCAAAAGTATCTTTTGCATTTTTCGCGCTTGATAATGAATT
>1879549|reference Sulfurimonas_denitrificans_DSM_1251_CP000153|length 31|copies 1
ACTCAAAATGCCATCGCGTGATGTTACTGTA
>1879549|reference Sulfurimonas_denitrificans_DSM_1251_CP000153|length 37|copies 1
ACTCAAATAACTTCCAACCTCTACATCACTTACTAGT
>1879549|reference Sulfurimonas_denitrificans_DSM_1251_CP000153|length 44|copies 1
ACTCAAATTTATCACTTTCATCAACATATCAAAAAAAAGATAAG
>1879549|reference Sulfurimonas_denitrificans_DSM_1251_CP000153|length 45|copies 1
ACTCAACAGCGTCTTGATCAGCTAAATAGTCACTACCTTTTACTG
>1879549|reference Sulfurimonas_denitrificans_DSM_1251_CP000153|length 62|copies 1
ACTCAACGTAAAACCTGTTCTATGTTTTATTCCTGCACCATCAAATACAGCAGGTAAAACTT
>1879549|reference Sulfurimonas_denitrificans_DSM_1251_CP000153|length 51|copies 1
ACTCAAGACTTTTAACTGAAAAGAAAATAGGTGAAGCACCATACACTCTAC
>1879549|reference Sulfurimonas_denitrificans_DSM_1251_CP000153|length 34|copies 1
ACTCAAGATGAGAATTCCAGGACTTGGTGGAGAA
>1879549|reference Sulfurimonas_denitrificans_DSM_1251_CP000153|length 34|copies 1
ACTCACAAGTCCACCTGGGCTCATGATTTCAATA
>1879549|reference Sulfurimonas_denitrificans_DSM_1251_CP000153|length 32|copies 10
ACTCACAATTTGTACCAGGAAACTGCAGTATT
>1879549|reference Sulfurimonas_denitrificans_DSM_1251_CP000153|length 43|copies 1
ACTCACACCATCAACAAACTCATCGCCAAAATTTTCCCTAACC
>1879549|reference Sulfurimonas_denitrificans_DSM_1251_CP000153|length 34|copies 1
ACTCACATACCCACCAGAGTGGCCAATCTCTTCG
>1879549|reference Sulfurimonas_denitrificans_DSM_1251_CP000153|length 36|copies 1
ACTCACATATCTGATCAAGTAGCGGATGTCCAACAT
>1879549|reference Sulfurimonas_denitrificans_DSM_1251_CP000153|length 50|copies 1
ACTCACGCCTTTGTTCCAAGTAAAAATGATTTGCGCGCAATTAACCTAAA
>1879549|reference Sulfurimonas_denitrificans_DSM_1251_CP000153|length 51|copies 7
ACTCACGCCTTTGTTCCAAGTAAAAATGATTTGCGCGCAATTAACCTAAAA
>1879549|reference Sulfurimonas_denitrificans_DSM_1251_CP000153|length 41|copies 1
ACTCACTAAGCCCAGCTAAACGACACAAATCAACAGAGCCT
>1879549|reference Sulfurimonas_denitrificans_DSM_1251_CP000153|length 44|copies 1
ACTCACTATGGTAGAATTTGTCCGATTGAGACTCCAGAGGGTCA
>1879549|reference Sulfurimonas_denitrificans_DSM_1251_CP000153|length 28|copies 1
ACTCAGAAATGGTTCCTGGTGCAGCTCC
>1879549|reference Sulfurimonas_denitrificans_DSM_1251_CP000153|length 32|copies 21
ACTCAGAAATGGTTCCTGGTGCAGCTCCTAGG
>1879549|reference Sulfurimonas_denitrificans_DSM_1251_CP000153|length 47|copies 1
ACTCAGGTATTCACCAAGGTTTAACTTATGCAAGACTACAAGCAGCA
>1879549|reference Sulfurimonas_denitrificans_DSM_1251_CP000153|length 13|copies 1
ACTCAGTTACTAT
>1879549|reference Sulfurimonas_denitrificans_DSM_1251_CP000153|length 33|copies 1
ACTCATAAGTGCGTCAGCATCTGCTAAAGTAGC
>1879549|reference Sulfurimonas_denitrificans_DSM_1251_CP000153|length 36|copies 1
ACTCATAATTTTCCTCTATATTTATTGTAACAGTGA
>1879549|reference Sulfurimonas_denitrificans_DSM_1251_CP000153|length 32|copies 5
ACTCATACATAAACCCAGGCATCTTCCAAATC
>1879549|reference Sulfurimonas_denitrificans_DSM_1251_CP000153|length 33|copies 1
ACTCATACATAAACCCAGGCATCTTCCAAATCA
>1879549|reference Sulfurimonas_denitrificans_DSM_1251_CP000153|length 30|copies 1
ACTCATAGGCGGTCCAGGTTCTTGTGGAAT
>1879549|reference Sulfurimonas_denitrificans_DSM_1251_CP000153|length 31|copies 20
ACTCATAGGCGGTCCAGGTTCTTGTGGAATT
>1879549|reference Sulfurimonas_denitrificans_DSM_1251_CP000153|length 32|copies 2
ACTCATAGGCGGTCCAGGTTCTTGTGGAATTT
>1879549|reference Sulfurimonas_denitrificans_DSM_1251_CP000153|length 35|copies 1
ACTCATAGGCGGTCCAGGTTCTTGTGGAATTTTAG
>1879549|reference Sulfurimonas_denitrificans_DSM_1251_CP000153|length 48|copies 1
ACTCATATTTTCAACTATACCAGCTATTGGAATATTTAATTTTTTAAA
>1879549|reference Sulfurimonas_denitrificans_DSM_1251_CP000153|length 41|copies 1
ACTCATCATCTCTCCAGAGTCTCTCTAGGACACTTCCAAGG
>1879549|reference Sulfurimonas_denitrificans_DSM_1251_CP000153|length 42|copies 3
ACTCATCTCACCCACCTGTGTCGGTTTACGGTACGGGCAACT
>1879549|reference Sulfurimonas_denitrificans_DSM_1251_CP000153|length 48|copies 1
ACTCATCTTTTAGATTTAATTCTTTATAAATATCCTCTTTTGTTCTCA
>1879549|reference Sulfurimonas_denitrificans_DSM_1251_CP000153|length 37|copies 1
ACTCATGTTTTGCCAACACTATCATTCTCCTATTACG
>1879549|reference Sulfurimonas_denitrificans_DSM_1251_CP000153|length 46|copies 1
ACTCATTAAATTTTAACAACTCCTCAGCACTTATTTTGTATAATCC
>1879549|reference Sulfurimonas_denitrificans_DSM_1251_CP000153|length 51|copies 1
ACTCATTCCTTAGTCTAGTACCATATAAATGTTTTCGCTTACGGGAATATC
>1879549|reference Sulfurimonas_denitrificans_DSM_1251_CP000153|length 30|copies 3
ACTCATTGGTTTTCGCGGACAATTCCTAAC
>1879549|reference Sulfurimonas_denitrificans_DSM_1251_CP000153|length 31|copies 11
ACTCATTGGTTTTCGCGGACAATTCCTAACA
>1879549|reference Sulfurimonas_denitrificans_DSM_1251_CP000153|length 57|copies 1
ACTCCAAAAACTATGTCGATGTTCGCACTGTTACAGATATGCTAGGACTCGTTGATC
>1879549|reference Sulfurimonas_denitrificans_DSM_1251_CP000153|length 51|copies 1
ACTCCAAAGAGCTCTCCGCTTGCCCAGTTCCCACCAAGAGCGATAAATACT
>1879549|reference Sulfurimonas_denitrificans_DSM_1251_CP000153|length 37|copies 1
ACTCCAAGAAGCTGCAACGCAAGTTGTATCACATATA
>1879549|reference Sulfurimonas_denitrificans_DSM_1251_CP000153|length 36|copies 1
ACTCCAATATACATCATAGTATCTATTCACAGATAT
>1879549|reference Sulfurimonas_denitrificans_DSM_1251_CP000153|length 33|copies 1
ACTCCAATCAGACCTGCTAGGTTCTAACGAGGT
>1879549|reference Sulfurimonas_denitrificans_DSM_1251_CP000153|length 33|copies 1
ACTCCACCAATGTCTGGTGAGTACAGACTCGAA
>1879549|reference Sulfurimonas_denitrificans_DSM_1251_CP000153|length 46|copies 1
ACTCCACGTGCGACATTATAATGCTCCTCACCCAAAATTTGCGGAT
>1879549|reference Sulfurimonas_denitrificans_DSM_1251_CP000153|length 43|copies 1
ACTCCACTACCACACAACGGATGTCGCGCGCCTAAGCGCCGTA
>1879549|reference Sulfurimonas_denitrificans_DSM_1251_CP000153|length 55|copies 1
ACTCCATAGGGTCTGATTCTTTATGCGAACATGGGATTATTGCAAAGGCTATACG
>1879549|reference Sulfurimonas_denitrificans_DSM_1251_CP000153|length 39|copies 1
ACTCCATCAATAGAGCGGATTCTTTTGTTTATAACCCAA
>1879549|reference Sulfurimonas_denitrificans_DSM_1251_CP000153|length 31|copies 1
ACTCCATGTACTTTCCCGATGATTCCTATCA
>1879549|reference Sulfurimonas_denitrificans_DSM_1251_CP000153|length 39|copies 1
ACTCCCATCAATTCCAGAGGATTATGTCCATAGAGTAGG
>1879549|reference Sulfurimonas_denitrificans_DSM_1251_CP000153|length 48|copies 1
ACTCCCCTTACTTTGGACAATTGTCTGTTCTAACTTGAACATTATGAA
>1879549|reference Sulfurimonas_denitrificans_DSM_1251_CP000153|length 39|copies 1
ACTCCCGATGCTGTAGATCTTTTTGTGGAATCAAAAATC
>1879549|reference Sulfurimonas_denitrificans_DSM_1251_CP000153|length 68|copies 1
ACTCCCTTTATAAAAACAAAACTCTTTTTAAAAAAACCACTTTTTTCATAAAATCTATGAGCATCTTC
>1879549|reference Sulfurimonas_denitrificans_DSM_1251_CP000153|length 31|copies 1
ACTCCGATTTGGAGCTTGGCAAAATTGCCGT
>1879549|reference Sulfurimonas_denitrificans_DSM_1251_CP000153|length 31|copies 4
ACTCCGCCTACTATCGCGTAAGAGGTGTGTG
>1879549|reference Sulfurimonas_denitrificans_DSM_1251_CP000153|length 12|copies 1
ACTCCGTTCAAG
>1879549|reference Sulfurimonas_denitrificans_DSM_1251_CP000153|length 17|copies 1
ACTCCGTTCAAGCCCCG
>1879549|reference Sulfurimonas_denitrificans_DSM_1251_CP000153|length 31|copies 24
ACTCCGTTCAAGCCCCGGGTGCGCTTGGCGG
>1879549|reference Sulfurimonas_denitrificans_DSM_1251_CP000153|length 32|copies 13
ACTCCGTTCAAGCCCCGGGTGCGCTTGGCGGA
>1879549|reference Sulfurimonas_denitrificans_DSM_1251_CP000153|length 33|copies 1
ACTCCGTTCAAGCCCCGGGTGCGCTTGGCGGAA
>1879549|reference Sulfurimonas_denitrificans_DSM_1251_CP000153|length 53|copies 1
ACTCCGTTTAAACCTGAGACTACAAACTCTTTAGAACTTGGACATAAAAGAGT
>1879549|reference Sulfurimonas_denitrificans_DSM_1251_CP000153|length 48|copies 1
ACTCCTAAAGAGTTATGTCTATCTACATGTGAGCCAAACTTTGCCTTT
>1879549|reference Sulfurimonas_denitrificans_DSM_1251_CP000153|length 39|copies 4
ACTCCTCACATATGCTTGATCTCTCTGAAGAGAGTTTGC
>1879549|reference Sulfurimonas_denitrificans_DSM_1251_CP000153|length 52|copies 1
ACTCCTCTGGATACATGTCGCAACTATATTTAGAGTTTCCCCAAAATATTTG
>1879549|reference Sulfurimonas_denitrificans_DSM_1251_CP000153|length 43|copies 1
ACTCGAAAAATATCTGTGAATGTAAGCTAGAAAAGTTAAATAT
>1879549|reference Sulfurimonas_denitrificans_DSM_1251_CP000153|length 50|copies 3
ACTCGATTTCAAAGCAAATGAAGATGATATGCACATAGCTGTTTTTGATT
>1879549|reference Sulfurimonas_denitrificans_DSM_1251_CP000153|length 39|copies 1
ACTCGCACCAACCGCTAAAGCTTTAGCAATGTCTCCTGA
>1879549|reference Sulfurimonas_denitrificans_DSM_1251_CP000153|length 9|copies 1
ACTCGCCAA
>1879549|reference Sulfurimonas_denitrificans_DSM_1251_CP000153|length 38|copies 1
ACTCGCTAAGATAGAAAAACTCGACATTGAGCTTATCG
>1879549|reference Sulfurimonas_denitrificans_DSM_1251_CP000153|length 47|copies 1
ACTCGCTCACGGACTTGGAAATGTTGAGATAAAAAATGAGTGGGATA
>1879549|reference Sulfurimonas_denitrificans_DSM_1251_CP000153|length 36|copies 1
ACTCGCTCTTCTAGCCTCTGCTTCCCAATCTTTGCA
>1879549|reference Sulfurimonas_denitrificans_DSM_1251_CP000153|length 35|copies 1
ACTCGCTTTTGAGTAGCCCTCCGCAGCATGAACAG
>1879549|reference Sulfurimonas_denitrificans_DSM_1251_CP000153|length 38|copies 1
ACTCGTAATTCCCCATACCTTTGCTTATGACTAAATCA
>1879549|reference Sulfurimonas_denitrificans_DSM_1251_CP000153|length 45|copies 2
ACTCGTATAGAGATTTACCTTTAAAATACTTTGAATATGGTGTTG
>1879549|reference Sulfurimonas_denitrificans_DSM_1251_CP000153|length 36|copies 1
ACTCGTATTCGTAATGCTGGTATGAGAAGATTAGAT
>1879549|reference Sulfurimonas_denitrificans_DSM_1251_CP000153|length 52|copies 1
ACTCTAAAAGAGAGCAATGATTCATCTTCAAAACTTCAATGTGTCTCTTATG
>1879549|reference Sulfurimonas_denitrificans_DSM_1251_CP000153|length 57|copies 1
ACTCTAAACAAGATATCTTAAAACTTTTTTACCCAATTCAACATATTAACATCGTTG
>1879549|reference Sulfurimonas_denitrificans_DSM_1251_CP000153|length 38|copies 1
ACTCTAACTTAAATATAAGAGCAGGCGCTTTTGATATT
>1879549|reference Sulfurimonas_denitrificans_DSM_1251_CP000153|length 40|copies 1
ACTCTAAGATAGACAAGGCTAGATTTAGCAGTGTACTTCC
>1879549|reference Sulfurimonas_denitrificans_DSM_1251_CP000153|length 48|copies 1
ACTCTAAGCGTATGTGGTCATACTGATGATCAAGGTCCAAGCGTAAAG
>1879549|reference Sulfurimonas_denitrificans_DSM_1251_CP000153|length 37|copies 1
ACTCTACTCCTCCAAGAAGTGCAATAGTAAGAGCAGG
>1879549|reference Sulfurimonas_denitrificans_DSM_1251_CP000153|length 37|copies 1
ACTCTAGAAAGGAGGTGATCCAACCGCAGGTTCTCCT
>1879549|reference Sulfurimonas_denitrificans_DSM_1251_CP000153|length 49|copies 3
ACTCTAGAAAGGAGGTGATCCAACCGCAGGTTCTCCTACGGTTACCTTG
>1879549|reference Sulfurimonas_denitrificans_DSM_1251_CP000153|length 15|copies 1
ACTCTAGCTCAAAAG
>1879549|reference Sulfurimonas_denitrificans_DSM_1251_CP000153|length 36|copies 1
ACTCTAGTGCAGATGTTGCGACAAGATTTTGAGCTT
>1879549|reference Sulfurimonas_denitrificans_DSM_1251_CP000153|length 41|copies 1
ACTCTATATAAAGAGACCAACATGTTTACTTATGATGAGGG
>1879549|reference Sulfurimonas_denitrificans_DSM_1251_CP000153|length 32|copies 1
ACTCTATGAAGTTTCCTGGTTACATGTTAATC
>1879549|reference Sulfurimonas_denitrificans_DSM_1251_CP000153|length 38|copies 1
ACTCTATTATACTGATGTTATACAATCTCCTTTTATAT
>1879549|reference Sulfurimonas_denitrificans_DSM_1251_CP000153|length 41|copies 1
ACTCTATTTATGGAAAAAATCTAGGATTATCTTTTCAGATA
>1879549|reference Sulfurimonas_denitrificans_DSM_1251_CP000153|length 50|copies 2
ACTCTCAAACCACATGTAGGAAAAACTCTCGCTGGACAAGAGAGAATTGA
>1879549|reference Sulfurimonas_denitrificans_DSM_1251_CP000153|length 43|copies 1
ACTCTCAAACTATACATGTAGGCGATATTGAAACAAACTATAC
>1879549|reference Sulfurimonas_denitrificans_DSM_1251_CP000153|length 35|copies 2
ACTCTCAAATTGGTGAGTATAATGAAGATACAGCA
>1879549|reference Sulfurimonas_denitrificans_DSM_1251_CP000153|length 44|copies 1
ACTCTCAACTATTGCTGGGAAACCAAGAAGGTTAAATACATTTG
>1879549|reference Sulfurimonas_denitrificans_DSM_1251_CP000153|length 38|copies 3
ACTCTCAACTGTTGGCTCTTCATCTTCTACACTAACCT
>1879549|reference Sulfurimonas_denitrificans_DSM_1251_CP000153|length 30|copies 1
ACTCTCAATAGCTTCATTAGGAGAGAGCGC
>1879549|reference Sulfurimonas_denitrificans_DSM_1251_CP000153|length 36|copies 1
ACTCTCACTATGCATCCTCCAGGAGGGGCGACCGCT
>1879549|reference Sulfurimonas_denitrificans_DSM_1251_CP000153|length 44|copies 4
ACTCTCACTGCTCACCTCTAAAAAACCGTTCATAAAGTTCACGG
>1879549|reference Sulfurimonas_denitrificans_DSM_1251_CP000153|length 45|copies 1
ACTCTCACTTGTTGGATTTACAAAAGTGATAGGTTTACCCTCATC
>1879549|reference Sulfurimonas_denitrificans_DSM_1251_CP000153|length 11|copies 1
ACTCTCATAGA
>1879549|reference Sulfurimonas_denitrificans_DSM_1251_CP000153|length 12|copies 1
ACTCTCATAGAA
>1879549|reference Sulfurimonas_denitrificans_DSM_1251_CP000153|length 30|copies 1
ACTCTCATCTCCACTAGCATCTGCGCTTGT
>1879549|reference Sulfurimonas_denitrificans_DSM_1251_CP000153|length 41|copies 1
ACTCTCCAGTTAGACCCAACACATACCTAATAGCTTCATCT
>1879549|reference Sulfurimonas_denitrificans_DSM_1251_CP000153|length 47|copies 1
ACTCTCCATTGAAACTAAGTGTAAATTAAATGTATTGTTTGAAAAAG
>1879549|reference Sulfurimonas_denitrificans_DSM_1251_CP000153|length 42|copies 5
ACTCTCGATATTGTCAAGATCGATGTTGACGCTTCCTGTTCT
>1879549|reference Sulfurimonas_denitrificans_DSM_1251_CP000153|length 48|copies 1
ACTCTCTAAAAGACAAGTACGCAAGAGTACATGCTGATTTTGAAAATA
>1879549|reference Sulfurimonas_denitrificans_DSM_1251_CP000153|length 35|copies 1
ACTCTCTAGCTCTCTCGCTATCAAGCGCTAATTCA
>1879549|reference Sulfurimonas_denitrificans_DSM_1251_CP000153|length 51|copies 1
ACTCTCTCTTTTTGCAAAACGAACTGCATTTTCTGTTATAAATCCAGCCGT
>1879549|reference Sulfurimonas_denitrificans_DSM_1251_CP000153|length 32|copies 5
ACTCTCTTATGTTTCCTGGCCAATTATAAGCA
>1879549|reference Sulfurimonas_denitrificans_DSM_1251_CP000153|length 33|copies 3
ACTCTCTTATGTTTCCTGGCCAATTATAAGCAA
>1879549|reference Sulfurimonas_denitrificans_DSM_1251_CP000153|length 42|copies 1
ACTCTCTTGGAGTAATCGAACAAGGCATGACAAAAGGTCATA
>1879549|reference Sulfurimonas_denitrificans_DSM_1251_CP000153|length 49|copies 2
ACTCTCTTTAAGACCAGCAGTTGTAATTTCTACAAATTCTGCTCTTTCC
>1879549|reference Sulfurimonas_denitrificans_DSM_1251_CP000153|length 20|copies 1
ACTCTCTTTAGTTCGCGGAA
>1879549|reference Sulfurimonas_denitrificans_DSM_1251_CP000153|length 30|copies 10
ACTCTCTTTAGTTCGCGGAAACTCCATATC
>1879549|reference Sulfurimonas_denitrificans_DSM_1251_CP000153|length 31|copies 3
ACTCTCTTTAGTTCGCGGAAACTCCATATCA
>1879549|reference Sulfurimonas_denitrificans_DSM_1251_CP000153|length 37|copies 1
ACTCTCTTTAGTTCGCGGAAACTCCATATCATAAACA
>1879549|reference Sulfurimonas_denitrificans_DSM_1251_CP000153|length 32|copies 6
ACTCTGCAATTTTCCCAGGTATTCAAGGTGGT
>1879549|reference Sulfurimonas_denitrificans_DSM_1251_CP000153|length 39|copies 1
ACTCTGCAGCACGTCTTAGTGCTTCTTGCTCAGCACGCA
>1879549|reference Sulfurimonas_denitrificans_DSM_1251_CP000153|length 41|copies 1
ACTCTGCATAACTCTTGTTGTATTTCCTGTTTTATAAAGTA
>1879549|reference Sulfurimonas_denitrificans_DSM_1251_CP000153|length 35|copies 5
ACTCTGTCCATAGACTGGATCTCCAACTATGGGAT
>1879549|reference Sulfurimonas_denitrificans_DSM_1251_CP000153|length 36|copies 1
ACTCTGTCCATAGACTGGATCTCCAACTATGGGATG
>1879549|reference Sulfurimonas_denitrificans_DSM_1251_CP000153|length 53|copies 1
ACTCTGTTTTGTAGTTTCATCTTCAAGTAGAAACTCATCATCTTCAAAGTCAT
>1879549|reference Sulfurimonas_denitrificans_DSM_1251_CP000153|length 50|copies 1
ACTCTTAAAGTTATTCTCTTCACCAAAAATAAGAGCATAAACGTTATGTT
>1879549|reference Sulfurimonas_denitrificans_DSM_1251_CP000153|length 42|copies 1
ACTCTTAATCCTTTGAAGCGCTATCTCCTGCTCTACTTTTTG
>1879549|reference Sulfurimonas_denitrificans_DSM_1251_CP000153|length 43|copies 11
ACTCTTACAAAAGCCGCCTGCTTTTGTGTAGTCTGTTATCTGC
>1879549|reference Sulfurimonas_denitrificans_DSM_1251_CP000153|length 44|copies 1
ACTCTTACAAAAGCCGCCTGCTTTTGTGTAGTCTGTTATCTGCT
>1879549|reference Sulfurimonas_denitrificans_DSM_1251_CP000153|length 46|copies 2
ACTCTTAGCAGCGCAAGAGGGGATCTCAAACTCAGAAGCAAAGTCT
>1879549|reference Sulfurimonas_denitrificans_DSM_1251_CP000153|length 47|copies 2
ACTCTTCACCATTAAGTTCCCACGCTACACTAGATTCGCAAAGAGAA
>1879549|reference Sulfurimonas_denitrificans_DSM_1251_CP000153|length 29|copies 1
ACTCTTCATCTATACGAGCATTTATTATC
>1879549|reference Sulfurimonas_denitrificans_DSM_1251_CP000153|length 43|copies 1
ACTCTTCGATACGCCAAGTAGCAAATCAGCATTTTTAAGAAAT
>1879549|reference Sulfurimonas_denitrificans_DSM_1251_CP000153|length 38|copies 1
ACTCTTGATAATAACTTATACGCTGCCAAGATGCAACC
>1879549|reference Sulfurimonas_denitrificans_DSM_1251_CP000153|length 38|copies 1
ACTCTTGCCACTTCTTGCTATATCTATGATATTTGCAA
>1879549|reference Sulfurimonas_denitrificans_DSM_1251_CP000153|length 44|copies 1
ACTCTTTAAGTGTAGAGAGTTTTGAAACAGAACTTTTAGAAGCA
>1879549|reference Sulfurimonas_denitrificans_DSM_1251_CP000153|length 28|copies 1
ACTCTTTATAAACCCAGGCAAGATATTT
>1879549|reference Sulfurimonas_denitrificans_DSM_1251_CP000153|length 31|copies 3
ACTCTTTATAAACCCAGGCAAGATATTTATA
>1879549|reference Sulfurimonas_denitrificans_DSM_1251_CP000153|length 32|copies 6
ACTCTTTATAAACCCAGGCAAGATATTTATAA
>1879549|reference Sulfurimonas_denitrificans_DSM_1251_CP000153|length 42|copies 1
ACTCTTTATCAAGCGAGTCGTGTACTTCATAAAATATATCAG
>1879549|reference Sulfurimonas_denitrificans_DSM_1251_CP000153|length 38|copies 1
ACTCTTTATCATATCTTGTGAGCTGATCACTTGCATAT
>1879549|reference Sulfurimonas_denitrificans_DSM_1251_CP000153|length 37|copies 1
ACTCTTTATGGTACATGTGCATATATCCAGCACCTTG
>1879549|reference Sulfurimonas_denitrificans_DSM_1251_CP000153|length 10|copies 1
ACTCTTTCAT
>1879549|reference Sulfurimonas_denitrificans_DSM_1251_CP000153|length 55|copies 1
ACTCTTTCTCCACAATATTTTAAAATTGGAGATTCTTGTAAAGAAGAGTTTGAGG
>1879549|reference Sulfurimonas_denitrificans_DSM_1251_CP000153|length 17|copies 1
ACTCTTTTGACTCTCCG
>1879549|reference Sulfurimonas_denitrificans_DSM_1251_CP000153|length 32|copies 4
ACTCTTTTTGACTTCCTGGCATGTTGTGTGCA
>1879549|reference Sulfurimonas_denitrificans_DSM_1251_CP000153|length 43|copies 1
ACTCTTTTTGCGCCAAGAGATGAGAAGAGTTTTCATCAAGCAA
>1879549|reference Sulfurimonas_denitrificans_DSM_1251_CP000153|length 31|copies 7
ACTCTTTTTTATGCCAGGAAACGGAGCAACT
>1879549|reference Sulfurimonas_denitrificans_DSM_1251_CP000153|length 51|copies 1
ACTGAAAACTAAGCAAGTAAAAGACTAAAATAACTGTTTCTCTTGTGAGAT
>1879549|reference Sulfurimonas_denitrificans_DSM_1251_CP000153|length 30|copies 7
ACTGACAATCTCACTAGCACTAGCACTTCC
>1879549|reference Sulfurimonas_denitrificans_DSM_1251_CP000153|length 42|copies 1
ACTGAGCGTGAAATGAAATCTCTTCAACTTGAAGAAGAGATA
>1879549|reference Sulfurimonas_denitrificans_DSM_1251_CP000153|length 53|copies 1
ACTGAGGAGGATTACTGCTAAAGCTCATTAATCCCATAGATGGGAACGTTAAA
>1879549|reference Sulfurimonas_denitrificans_DSM_1251_CP000153|length 34|copies 1
ACTGATGCTAACTTAAACTATGTTGGTTCTATAA
>1879549|reference Sulfurimonas_denitrificans_DSM_1251_CP000153|length 28|copies 1
ACTGATGGCAAGATATAGAGGTCCAGTA
>1879549|reference Sulfurimonas_denitrificans_DSM_1251_CP000153|length 39|copies 1
ACTGCAGTGATGCTGAAAGTGCGCTGATGACTCTCTAAG
>1879549|reference Sulfurimonas_denitrificans_DSM_1251_CP000153|length 54|copies 1
ACTGCATTTACAATTGTCATTGGGCCATATTCACAATCCCCTGAAGCAAAGATG
>1879549|reference Sulfurimonas_denitrificans_DSM_1251_CP000153|length 52|copies 1
ACTGCCACATTTATACCAAAATAATCCTATTTACACAATATTGTTTAAAACA
>1879549|reference Sulfurimonas_denitrificans_DSM_1251_CP000153|length 8|copies 1
ACTGCCTA
>1879549|reference Sulfurimonas_denitrificans_DSM_1251_CP000153|length 50|copies 1
ACTGCCTTTGATACCCATGAAGAGTTTTACACTTCGCTTCACGAGAGACC
>1879549|reference Sulfurimonas_denitrificans_DSM_1251_CP000153|length 44|copies 1
ACTGCGAATTAACTCAGGGGAGAGTTTTTCAATTTTAGCAACAT
>1879549|reference Sulfurimonas_denitrificans_DSM_1251_CP000153|length 23|copies 1
ACTGCGCATCATCGCTAGCATCA
>1879549|reference Sulfurimonas_denitrificans_DSM_1251_CP000153|length 31|copies 1
ACTGCTAATGGAGCAACTTCTTCAAACAACT
>1879549|reference Sulfurimonas_denitrificans_DSM_1251_CP000153|length 14|copies 1
ACTGCTACACGAAC
>1879549|reference Sulfurimonas_denitrificans_DSM_1251_CP000153|length 30|copies 1
ACTGCTAGAAACCCAGGTTTAGGTGCTAAA
>1879549|reference Sulfurimonas_denitrificans_DSM_1251_CP000153|length 42|copies 1
ACTGCTGAGTATGGTGATTATGTTTCAGGTAAACGTGTTATC
>1879549|reference Sulfurimonas_denitrificans_DSM_1251_CP000153|length 19|copies 1
ACTGCTTAGTAAAAGCGCA
>1879549|reference Sulfurimonas_denitrificans_DSM_1251_CP000153|length 33|copies 1
ACTGCTTAGTAAAAGCGCAACTAAAGAAGACAA
>1879549|reference Sulfurimonas_denitrificans_DSM_1251_CP000153|length 46|copies 11
ACTGCTTAGTAAAAGCGCAACTAAAGAAGACAAAGAGTTGGCATCA
>1879549|reference Sulfurimonas_denitrificans_DSM_1251_CP000153|length 36|copies 5
ACTGCTTCATTGACTTGATCATTGTCCTCTGGAATA
>1879549|reference Sulfurimonas_denitrificans_DSM_1251_CP000153|length 40|copies 1
ACTGCTTCATTGACTTGATCATTGTCCTCTGGAATAAAAT
>1879549|reference Sulfurimonas_denitrificans_DSM_1251_CP000153|length 45|copies 1
ACTGCTTCATTGACTTGATCATTGTCCTCTGGAATAAAATCTAAG
>1879549|reference Sulfurimonas_denitrificans_DSM_1251_CP000153|length 15|copies 1
ACTGCTTGAGTGGTC
>1879549|reference Sulfurimonas_denitrificans_DSM_1251_CP000153|length 37|copies 1
ACTGCTTGAGTGGTCAAGATCTGATTCGCCTGTTCGT
>1879549|reference Sulfurimonas_denitrificans_DSM_1251_CP000153|length 46|copies 5
ACTGCTTGTCGGTTTTGATCCATCGCCACTATTTAAAACACAGTTT
>1879549|reference Sulfurimonas_denitrificans_DSM_1251_CP000153|length 35|copies 3
ACTGCTTTTGCGCCCACTCTCAGCAAAGGCCCTCT
>1879549|reference Sulfurimonas_denitrificans_DSM_1251_CP000153|length 63|copies 1
ACTGCTTTTTTAGCATTGGTTGATTTGCTTATGTCATCAATAATGTCGGCAATTTTAGGTTAA
>1879549|reference Sulfurimonas_denitrificans_DSM_1251_CP000153|length 43|copies 2
ACTGCTTTTTTCTACATGTAGCTGTGCTCCATTGTCTTTTAGA
>1879549|reference Sulfurimonas_denitrificans_DSM_1251_CP000153|length 47|copies 1
ACTGGAAAAAGTAGAAGACAATCTTTCAAAGCTCTCTGAAATGTGCT
>1879549|reference Sulfurimonas_denitrificans_DSM_1251_CP000153|length 30|copies 2
ACTGGAATCATTACGCGAGACTCCATCTCA
>1879549|reference Sulfurimonas_denitrificans_DSM_1251_CP000153|length 35|copies 1
ACTGGACACTCATCAATGCAAGCGCCGCAGTTAAT
>1879549|reference Sulfurimonas_denitrificans_DSM_1251_CP000153|length 41|copies 1
ACTGGACTAAGTATCACAAGTATAACCGCACTAGCAAGACC
>1879549|reference Sulfurimonas_denitrificans_DSM_1251_CP000153|length 49|copies 1
ACTGGAGAGTTTGATATATTTATCTCTCCTTTAAATCTGCCTTGAAGTT
>1879549|reference Sulfurimonas_denitrificans_DSM_1251_CP000153|length 30|copies 24
ACTGGAGTCTCGCCGCGAAGCGCCTCATCT
>1879549|reference Sulfurimonas_denitrificans_DSM_1251_CP000153|length 31|copies 1
ACTGGAGTCTCGCCGCGAAGCGCCTCATCTA
>1879549|reference Sulfurimonas_denitrificans_DSM_1251_CP000153|length 37|copies 1
ACTGGAGTCTCGCCGCGAAGCGCCTCATCTACAACTG
>1879549|reference Sulfurimonas_denitrificans_DSM_1251_CP000153|length 33|copies 1
ACTGGAGTTTTTCCAAAATACCCAAGAACCATT
>1879549|reference Sulfurimonas_denitrificans_DSM_1251_CP000153|length 45|copies 1
ACTGGCGGAACAGTGGCACTAGCTGAGCTAATCGCCCGTTTTACA
>1879549|reference Sulfurimonas_denitrificans_DSM_1251_CP000153|length 9|copies 1
ACTGGCTCA
>1879549|reference Sulfurimonas_denitrificans_DSM_1251_CP000153|length 13|copies 1
ACTGGCTCTTACA
>1879549|reference Sulfurimonas_denitrificans_DSM_1251_CP000153|length 41|copies 2
ACTGGCTGCTTCTTTGAGATACTCTAGTGTTGCAAACGAGG
>1879549|reference Sulfurimonas_denitrificans_DSM_1251_CP000153|length 37|copies 1
ACTGGCTTGAGAGTTCAATGTTATATTTAGATGAGAT
>1879549|reference Sulfurimonas_denitrificans_DSM_1251_CP000153|length 30|copies 1
ACTGGGTTGATAGCGAGAAGATAGAGGAGA
>1879549|reference Sulfurimonas_denitrificans_DSM_1251_CP000153|length 50|copies 6
ACTGGTATAGAGATGTTCCGTAAAGAAATGGATCAAGGTTTAGCTGGTGA
>1879549|reference Sulfurimonas_denitrificans_DSM_1251_CP000153|length 18|copies 1
ACTGGTCTCATAAGCCGG
>1879549|reference Sulfurimonas_denitrificans_DSM_1251_CP000153|length 32|copies 3
ACTGGTCTCATAAGCCGGGGGTCGGGGGTTCG
>1879549|reference Sulfurimonas_denitrificans_DSM_1251_CP000153|length 36|copies 1
ACTGGTGTATGATCTATCTTAAAGTCTCCAGTATGA
>1879549|reference Sulfurimonas_denitrificans_DSM_1251_CP000153|length 45|copies 3
ACTGGTTTAACAACTCCTACGTTTACTTACTCTATCGAGCACAGA
>1879549|reference Sulfurimonas_denitrificans_DSM_1251_CP000153|length 52|copies 1
ACTGGTTTAGCTCCATGGGTTGATATTGATGCTGATAAAAAATTCGGTATCT
>1879549|reference Sulfurimonas_denitrificans_DSM_1251_CP000153|length 32|copies 8
ACTGGTTTGTGGTGCCGGGGGTCACGGGTTCG
>1879549|reference Sulfurimonas_denitrificans_DSM_1251_CP000153|length 33|copies 3
ACTGGTTTGTGGTGCCGGGGGTCACGGGTTCGA
>1879549|reference Sulfurimonas_denitrificans_DSM_1251_CP000153|length 48|copies 2
ACTGGTTTGTGGTGCCGGGGGTCACGGGTTCGAGCCCCGCATCCCACC
>1879549|reference Sulfurimonas_denitrificans_DSM_1251_CP000153|length 39|copies 1
ACTGTAAACTTTATAGGCTCTTTCTCTTCATACCACTTA
>1879549|reference Sulfurimonas_denitrificans_DSM_1251_CP000153|length 36|copies 1
ACTGTAAATATGTGGGCAAAGAGCATTGGTACAGGT
>1879549|reference Sulfurimonas_denitrificans_DSM_1251_CP000153|length 47|copies 1
ACTGTAATACCTTGAAATGTCTCCATAAAACTAGGCTTAGTAGTATT
>1879549|reference Sulfurimonas_denitrificans_DSM_1251_CP000153|length 54|copies 1
ACTGTAATTGTTCAAAATGGAACTTTAAATGTTGGTGATTATGTGGTTTGTGGT
>1879549|reference Sulfurimonas_denitrificans_DSM_1251_CP000153|length 9|copies 1
ACTGTACCA
>1879549|reference Sulfurimonas_denitrificans_DSM_1251_CP000153|length 47|copies 1
ACTGTAGAGTTAGCAAAATCAAATAATGCTACTGTTTTAATTCGTGG
>1879549|reference Sulfurimonas_denitrificans_DSM_1251_CP000153|length 44|copies 1
ACTGTAGCTGGTGTTCCTTTAACTGATCTTATGTCCACATCTGA
>1879549|reference Sulfurimonas_denitrificans_DSM_1251_CP000153|length 31|copies 6
ACTGTATCCAGCACCAGGGTAGAGGAGCTGT
>1879549|reference Sulfurimonas_denitrificans_DSM_1251_CP000153|length 52|copies 1
ACTGTATCTCCTGATTTTACCTCTGTTGTAACACCAGGAATTGATTGTAAAA
>1879549|reference Sulfurimonas_denitrificans_DSM_1251_CP000153|length 47|copies 6
ACTGTATGGCATCTGCGGTTGTTGGTTTTTATCAAACATTTGGTGTT
>1879549|reference Sulfurimonas_denitrificans_DSM_1251_CP000153|length 40|copies 1
ACTGTGGTGTTCTAGTTCGTGGTATAGGTAAAGATGATGT
>1879549|reference Sulfurimonas_denitrificans_DSM_1251_CP000153|length 12|copies 1
ACTGTTCTAATA
>1879549|reference Sulfurimonas_denitrificans_DSM_1251_CP000153|length 32|copies 8
ACTGTTCTAATACCGCGCGGATATGAGACAAG
>1879549|reference Sulfurimonas_denitrificans_DSM_1251_CP000153|length 33|copies 17
ACTGTTCTAATACCGCGCGGATATGAGACAAGT
>1879549|reference Sulfurimonas_denitrificans_DSM_1251_CP000153|length 41|copies 1
ACTGTTGAAACGATAGGAGCTGTTGGTGCTGGAGTCACTGG
>1879549|reference Sulfurimonas_denitrificans_DSM_1251_CP000153|length 38|copies 1
ACTGTTGACTTAGCTATAAAGTATCTTTTTGCTCAAAT
>1879549|reference Sulfurimonas_denitrificans_DSM_1251_CP000153|length 29|copies 1
ACTGTTGGGTTTCCGCGAGAATCCATTAC
>1879549|reference Sulfurimonas_denitrificans_DSM_1251_CP000153|length 30|copies 2
ACTGTTGGGTTTCCGCGAGAATCCATTACT
>1879549|reference Sulfurimonas_denitrificans_DSM_1251_CP000153|length 43|copies 10
ACTGTTGGGTTTCCGCGAGAATCCATTACTTCAATCGCACTTA
>1879549|reference Sulfurimonas_denitrificans_DSM_1251_CP000153|length 36|copies 4
ACTGTTTTAATAACAATAGAGAGAAATAAAGCATCG
>1879549|reference Sulfurimonas_denitrificans_DSM_1251_CP000153|length 40|copies 1
ACTGTTTTAATGCCTAGTTCTTTTAGCGCCATTACTGTGA
>1879549|reference Sulfurimonas_denitrificans_DSM_1251_CP000153|length 41|copies 1
ACTTAAAAAAGATGAAACAATGCACGAGTGGCTAGAAAACT
>1879549|reference Sulfurimonas_denitrificans_DSM_1251_CP000153|length 46|copies 7
ACTTAAAACATAAGCGTGATCAATTCTCTCTTTTGGCATGATGCAA
>1879549|reference Sulfurimonas_denitrificans_DSM_1251_CP000153|length 49|copies 2
ACTTAAAAGATGAATTAATGCCTCGTTATGCAAAACTCATCTATAACGG
>1879549|reference Sulfurimonas_denitrificans_DSM_1251_CP000153|length 50|copies 2
ACTTAAAATAACTTTTGTAACTGGAAGTTTTCCAGCTATTTTACTCATAG
>1879549|reference Sulfurimonas_denitrificans_DSM_1251_CP000153|length 34|copies 1
ACTTAAATAATAACTAGTTTTAGTTATTAAAGTC
>1879549|reference Sulfurimonas_denitrificans_DSM_1251_CP000153|length 52|copies 1
ACTTAAATAATAACTAGTTTTAGTTATTAAAGTCTATTTACTTGCTTAGTTT
>1879549|reference Sulfurimonas_denitrificans_DSM_1251_CP000153|length 25|copies 1
ACTTAAATATAGTAAAACCATATAT
>1879549|reference Sulfurimonas_denitrificans_DSM_1251_CP000153|length 42|copies 1
ACTTAAATCAAATAGAACCTTCTCTTTTTGATAATTTAAAAC
>1879549|reference Sulfurimonas_denitrificans_DSM_1251_CP000153|length 42|copies 1
ACTTAAATTAAAACATGGCTCTTTAGTGGTTGGTGGCGTGGA
>1879549|reference Sulfurimonas_denitrificans_DSM_1251_CP000153|length 44|copies 1
ACTTAACTTCTCTCATAATAGAGAGTGTCTCTTCAAAATCTTCA
>1879549|reference Sulfurimonas_denitrificans_DSM_1251_CP000153|length 42|copies 4
ACTTAACTTTGATCAATGGGTAGATCAAAATGGACAGAAACG
>1879549|reference Sulfurimonas_denitrificans_DSM_1251_CP000153|length 53|copies 2
ACTTAAGAGAAGAGTTTGTAAAAGATTATGTTTTCCCTATGTTTAGAGCAAAT
>1879549|reference Sulfurimonas_denitrificans_DSM_1251_CP000153|length 45|copies 1
ACTTAAGGAGATATACTCTACTTGTTTAGGTTCAGCAGTTAATCC
>1879549|reference Sulfurimonas_denitrificans_DSM_1251_CP000153|length 14|copies 1
ACTTAATAAAAGAG
>1879549|reference Sulfurimonas_denitrificans_DSM_1251_CP000153|length 38|copies 1
ACTTAATCTTATGCCTGTGTGGGCAAGTTCATTGTCCG
>1879549|reference Sulfurimonas_denitrificans_DSM_1251_CP000153|length 40|copies 1
ACTTAATTTCAATGGCGATATGGTTACTATGAGTAAGATA
>1879549|reference Sulfurimonas_denitrificans_DSM_1251_CP000153|length 16|copies 1
ACTTACAGCACTTCCA
>1879549|reference Sulfurimonas_denitrificans_DSM_1251_CP000153|length 25|copies 1
ACTTACAGCACTTCCAGGAAGAAGA
>1879549|reference Sulfurimonas_denitrificans_DSM_1251_CP000153|length 31|copies 9
ACTTACAGCACTTCCAGGAAGAAGAGCACTT
>1879549|reference Sulfurimonas_denitrificans_DSM_1251_CP000153|length 32|copies 7
ACTTACAGCACTTCCAGGAAGAAGAGCACTTA
>1879549|reference Sulfurimonas_denitrificans_DSM_1251_CP000153|length 39|copies 1
ACTTACAGCACTTCCAGGAAGAAGAGCACTTATAGAGGA
>1879549|reference Sulfurimonas_denitrificans_DSM_1251_CP000153|length 46|copies 1
ACTTACAGCACTTCCAGGAAGAAGAGCACTTATAGAGGATATGGCA
>1879549|reference Sulfurimonas_denitrificans_DSM_1251_CP000153|length 45|copies 1
ACTTACATCACCGCCAGAGGATAAAATAGCTATATTTTTCATCAA
>1879549|reference Sulfurimonas_denitrificans_DSM_1251_CP000153|length 41|copies 1
ACTTACATCTTCGACTGCAGGAACTGCGGCATTTGGTATTA
>1879549|reference Sulfurimonas_denitrificans_DSM_1251_CP000153|length 45|copies 1
ACTTAGAAGAAAATAATCTTCTAAGCTCTAAACTTAACAACTACA
>1879549|reference Sulfurimonas_denitrificans_DSM_1251_CP000153|length 46|copies 1
ACTTAGAAGAAAATAATCTTCTAAGCTCTAAACTTAACAACTACAC
>1879549|reference Sulfurimonas_denitrificans_DSM_1251_CP000153|length 32|copies 2
ACTTAGAGTAAAACCTGGTGAGAAAATTCCAG
>1879549|reference Sulfurimonas_denitrificans_DSM_1251_CP000153|length 48|copies 5
ACTTAGAGTAAAACCTGGTGAGAAAATTCCAGTTGATGGGATAGTTAT
>1879549|reference Sulfurimonas_denitrificans_DSM_1251_CP000153|length 43|copies 1
ACTTAGCACAAAAGACTCTTTAGACGAGTTTTTAAGATATAGC
>1879549|reference Sulfurimonas_denitrificans_DSM_1251_CP000153|length 41|copies 5
ACTTAGCAGACAAAAATATAGTTCCAGGTGGAACGAAGAGA
>1879549|reference Sulfurimonas_denitrificans_DSM_1251_CP000153|length 34|copies 1
ACTTAGTGGCGGTGAGCAGCAAAGAGTTGCAATG
>1879549|reference Sulfurimonas_denitrificans_DSM_1251_CP000153|length 30|copies 1
ACTTATAATAAGCCGCGCAAGCCCCCTCGC
>1879549|reference Sulfurimonas_denitrificans_DSM_1251_CP000153|length 31|copies 4
ACTTATAATAAGCCGCGCAAGCCCCCTCGCT
>1879549|reference Sulfurimonas_denitrificans_DSM_1251_CP000153|length 39|copies 2
ACTTATAGAGGATATGGCAAAACTTGGGATGAAATACTC
>1879549|reference Sulfurimonas_denitrificans_DSM_1251_CP000153|length 32|copies 1
ACTTATATTTAATCCAGCATTTAATGTTGAGA
>1879549|reference Sulfurimonas_denitrificans_DSM_1251_CP000153|length 38|copies 1
ACTTATCATTCCAAGGTCGCCATGAAGCGCTTCTGTTG
>1879549|reference Sulfurimonas_denitrificans_DSM_1251_CP000153|length 32|copies 8
ACTTATCTGGATGTCCAGGGCTAACTACTTCA
>1879549|reference Sulfurimonas_denitrificans_DSM_1251_CP000153|length 33|copies 2
ACTTATCTGGATGTCCAGGGCTAACTACTTCAC
>1879549|reference Sulfurimonas_denitrificans_DSM_1251_CP000153|length 48|copies 1
ACTTATGATACAAAAAAATCAACGGCTGATAACGCTATTTTTTATGTT
>1879549|reference Sulfurimonas_denitrificans_DSM_1251_CP000153|length 42|copies 2
ACTTATGCGCCAAGTAAGCTTACAATATGTTCCAACGGCTAT
>1879549|reference Sulfurimonas_denitrificans_DSM_1251_CP000153|length 39|copies 1
ACTTATTCTCATCTTCATAAGCTAAAATCGCTTTTATTG
>1879549|reference Sulfurimonas_denitrificans_DSM_1251_CP000153|length 59|copies 1
ACTTATTTTGCAGAAGATGCATTGGAACCGGTGTTTGTTAAGAATTTGGAAAGTGTACA
>1879549|reference Sulfurimonas_denitrificans_DSM_1251_CP000153|length 41|copies 1
ACTTCAAAAAGAGCAACAGCTATAATAGATGGCTTTAAAGG
>1879549|reference Sulfurimonas_denitrificans_DSM_1251_CP000153|length 32|copies 1
ACTTCAACTTTATACACTGATTTGTGTGACTG
>1879549|reference Sulfurimonas_denitrificans_DSM_1251_CP000153|length 26|copies 1
ACTTCAAGCTTACCTTGACTATGACA
>1879549|reference Sulfurimonas_denitrificans_DSM_1251_CP000153|length 51|copies 1
ACTTCACCTATAAATATAGTCTGTTTTGATATGGCGCGGTTACGAAAACTA
>1879549|reference Sulfurimonas_denitrificans_DSM_1251_CP000153|length 31|copies 5
ACTTCACTCAAATCCTGGTTATCATGAAATA
>1879549|reference Sulfurimonas_denitrificans_DSM_1251_CP000153|length 46|copies 1
ACTTCACTTGGGCTAATAGCTATTGATTTTAAGTATGCAACCATAT
>1879549|reference Sulfurimonas_denitrificans_DSM_1251_CP000153|length 49|copies 1
ACTTCAGAGATGGCAAGATCACTTCCAAACTCTAGTTTTTTTTGAAAGA
>1879549|reference Sulfurimonas_denitrificans_DSM_1251_CP000153|length 21|copies 1
ACTTCAGAGTGAGCAAGATCA
>1879549|reference Sulfurimonas_denitrificans_DSM_1251_CP000153|length 29|copies 1
ACTTCAGAGTGAGCAAGATCAAGTTGAGG
>1879549|reference Sulfurimonas_denitrificans_DSM_1251_CP000153|length 30|copies 24
ACTTCAGAGTGAGCAAGATCAAGTTGAGGG
>1879549|reference Sulfurimonas_denitrificans_DSM_1251_CP000153|length 36|copies 34
ACTTCAGAGTGAGCAAGATCAAGTTGAGGGCGATAG
>1879549|reference Sulfurimonas_denitrificans_DSM_1251_CP000153|length 37|copies 2
ACTTCAGAGTGAGCAAGATCAAGTTGAGGGCGATAGT
>1879549|reference Sulfurimonas_denitrificans_DSM_1251_CP000153|length 35|copies 1
ACTTCAGCAGCCACTAGCTTTTGCATCTCTTGTAT
>1879549|reference Sulfurimonas_denitrificans_DSM_1251_CP000153|length 51|copies 1
ACTTCATCTAAATTTAGACTGTTTATATCTGTAATAATTTCAACTCTATCT
>1879549|reference Sulfurimonas_denitrificans_DSM_1251_CP000153|length 57|copies 1
ACTTCCCAAAAGTCCCATAATTCCAGCTTCTTTAAACTTCTCATCTCTTGCCCATTG
>1879549|reference Sulfurimonas_denitrificans_DSM_1251_CP000153|length 58|copies 2
ACTTCCCAAAAGTCCCATAATTCCAGCTTCTTTAAACTTCTCATCTCTTGCCCATTGA
>1879549|reference Sulfurimonas_denitrificans_DSM_1251_CP000153|length 31|copies 1
ACTTCGGCATCTTTGGCGGTAGATATGTACC
>1879549|reference Sulfurimonas_denitrificans_DSM_1251_CP000153|length 38|copies 1
ACTTCGTGCAATTTTAGAAGAGAATATGATAGATATTA
>1879549|reference Sulfurimonas_denitrificans_DSM_1251_CP000153|length 53|copies 1
ACTTCGTTAAAACACATGTAGTGTGTGAAAATTTATAAATAAAACTATTTAAA
>1879549|reference Sulfurimonas_denitrificans_DSM_1251_CP000153|length 40|copies 1
ACTTCTAATCATGACTGACGCTCTTCGACGCTCTTCTGCT
>1879549|reference Sulfurimonas_denitrificans_DSM_1251_CP000153|length 41|copies 1
ACTTCTCATCTCTTGCCCATTGAAGTTTATACTCAAACTTA
>1879549|reference Sulfurimonas_denitrificans_DSM_1251_CP000153|length 30|copies 25
ACTTCTCCGTCACCGCGTGTTATTGCTTGA
>1879549|reference Sulfurimonas_denitrificans_DSM_1251_CP000153|length 31|copies 3
ACTTCTCCGTCACCGCGTGTTATTGCTTGAG
>1879549|reference Sulfurimonas_denitrificans_DSM_1251_CP000153|length 35|copies 2
ACTTCTCGTGTAGCTCGTGCATATATTTTAGATTA
>1879549|reference Sulfurimonas_denitrificans_DSM_1251_CP000153|length 48|copies 1
ACTTCTCTCTCATTTGGTGCACAAGGCAAAAAGTATGAACTTGGGGCA
>1879549|reference Sulfurimonas_denitrificans_DSM_1251_CP000153|length 50|copies 2
ACTTCTGTCTTGTTTTGATCTTCAGGCATATTAAAAATCATAATTACTGG
>1879549|reference Sulfurimonas_denitrificans_DSM_1251_CP000153|length 54|copies 1
ACTTCTGTCTTGTTTTGATCTTCAGGCATATTAAAAATCATAATTACTGGCTCT
>1879549|reference Sulfurimonas_denitrificans_DSM_1251_CP000153|length 46|copies 2
ACTTCTTATGAATGAGATATTAGTGATTGCATCAAAGCATACTCAA
>1879549|reference Sulfurimonas_denitrificans_DSM_1251_CP000153|length 36|copies 1
ACTTCTTCAGAATCTTCAGCTACAATCTCGTCTCTT
>1879549|reference Sulfurimonas_denitrificans_DSM_1251_CP000153|length 46|copies 1
ACTTCTTGAAGATACACTAATAGTTACTGCTGGAATCGTAGAGATT
>1879549|reference Sulfurimonas_denitrificans_DSM_1251_CP000153|length 42|copies 1
ACTTCTTGTAAAACTTCCAGCATCAGCAGGAAGAAACAATAA
>1879549|reference Sulfurimonas_denitrificans_DSM_1251_CP000153|length 46|copies 20
ACTTGAAAATGTTATCGCTAAAAAAGATGGTTATAAAGATTATAAA
>1879549|reference Sulfurimonas_denitrificans_DSM_1251_CP000153|length 37|copies 1
ACTTGAAACTATTTTTGATCGCATAGAAGTTGTTAAA
>1879549|reference Sulfurimonas_denitrificans_DSM_1251_CP000153|length 9|copies 1
ACTTGAAGA
>1879549|reference Sulfurimonas_denitrificans_DSM_1251_CP000153|length 49|copies 1
ACTTGAAGTTCCAGAGATTTCAGATGGAACTGTAATCGTGGAGAGAAGT
>1879549|reference Sulfurimonas_denitrificans_DSM_1251_CP000153|length 41|copies 1
ACTTGAATATTTAACTCACGATTATCTCAAAGCAGCACGAA
>1879549|reference Sulfurimonas_denitrificans_DSM_1251_CP000153|length 42|copies 1
ACTTGACATTTTAGAGCCTGAGACATATAAAGATGTTTACGT
>1879549|reference Sulfurimonas_denitrificans_DSM_1251_CP000153|length 50|copies 2
ACTTGAGCGGTCTTAGAAATAGACTTTATGAGAGCGGAGTTAGTGTTTTG
>1879549|reference Sulfurimonas_denitrificans_DSM_1251_CP000153|length 42|copies 1
ACTTGAGCTTGATGTATCTGAAATGGAAACAGGCGATGTAAT
>1879549|reference Sulfurimonas_denitrificans_DSM_1251_CP000153|length 33|copies 1
ACTTGAGTTACCGATCCTGGTGCAGAGGAGATA
>1879549|reference Sulfurimonas_denitrificans_DSM_1251_CP000153|length 43|copies 1
ACTTGAGTTTTAATGCCGATATCAGCCATTCTCTTCATAAATA
>1879549|reference Sulfurimonas_denitrificans_DSM_1251_CP000153|length 44|copies 1
ACTTGAGTTTTAATGCCGATATCAGCCATTCTCTTCATAAATAA
>1879549|reference Sulfurimonas_denitrificans_DSM_1251_CP000153|length 39|copies 1
ACTTGATAATAATTTTACCGCCATGCATGCCTTTCCCTA
>1879549|reference Sulfurimonas_denitrificans_DSM_1251_CP000153|length 65|copies 1
ACTTGATGCTAAATGGAAAAACATTCCTAAGTTTAATGAAATTGGATCTGAAGATTTTTTAAAGT
>1879549|reference Sulfurimonas_denitrificans_DSM_1251_CP000153|length 32|copies 1
ACTTGCAGTAATTGACAGAGAGACATGTATTG
>1879549|reference Sulfurimonas_denitrificans_DSM_1251_CP000153|length 9|copies 1
ACTTGCCAA
>1879549|reference Sulfurimonas_denitrificans_DSM_1251_CP000153|length 38|copies 1
ACTTGCGTAGAGTATTGATCTTGTAACATCTTTTTTAT
>1879549|reference Sulfurimonas_denitrificans_DSM_1251_CP000153|length 39|copies 1
ACTTGCTATATTAGCTCTTATTTTTGGAACTGTTGCAGT
>1879549|reference Sulfurimonas_denitrificans_DSM_1251_CP000153|length 25|copies 1
ACTTGCTGTAGTATTTGCCTCTTCT
>1879549|reference Sulfurimonas_denitrificans_DSM_1251_CP000153|length 38|copies 1
ACTTGCTGTAGTATTTGCCTCTTCTACTCTTTTTACTA
>1879549|reference Sulfurimonas_denitrificans_DSM_1251_CP000153|length 70|copies 1
ACTTGCTTGAATTTTTTTGAGTTTTTTCTCTTTTATCCCCTTAAACTCTAAAAGCCTCTCAATATCGTTG
>1879549|reference Sulfurimonas_denitrificans_DSM_1251_CP000153|length 38|copies 1
ACTTGGACCCAATATGCCATATATACTTCCCTCTGGCA
>1879549|reference Sulfurimonas_denitrificans_DSM_1251_CP000153|length 47|copies 1
ACTTGGATAATTGTTTTGATCTAAAAAACTAATTACCTGTTTTGCTT
>1879549|reference Sulfurimonas_denitrificans_DSM_1251_CP000153|length 46|copies 1
ACTTGGATACGTTTTAGCGGAAGACATAACAGCCACTCACAACCTT
>1879549|reference Sulfurimonas_denitrificans_DSM_1251_CP000153|length 55|copies 2
ACTTGGATACTATCTTGTAAATCCAAAAGCGCTTAAAAAATTAAACTTAGAGGGC
>1879549|reference Sulfurimonas_denitrificans_DSM_1251_CP000153|length 50|copies 1
ACTTGGGCATCCGACGAAGCTAATACTTTTAATGATGAAGGGGCTACATT
>1879549|reference Sulfurimonas_denitrificans_DSM_1251_CP000153|length 45|copies 1
ACTTGTAAAAATTGGTATCCACCCTTTACTACCATTCCAAGAAGA
>1879549|reference Sulfurimonas_denitrificans_DSM_1251_CP000153|length 46|copies 1
ACTTGTAAATAATGCTTATCCAAGAAATAAAAATTATGGAAGACAT
>1879549|reference Sulfurimonas_denitrificans_DSM_1251_CP000153|length 46|copies 1
ACTTGTAAGGGCGGCACCCTCTTTAGCCTCAATAAGAGCCATATAT
>1879549|reference Sulfurimonas_denitrificans_DSM_1251_CP000153|length 8|copies 1
ACTTGTCA
>1879549|reference Sulfurimonas_denitrificans_DSM_1251_CP000153|length 43|copies 1
ACTTGTGATGATACATGCAAGAAACGGTTCAAAATCTCTTATG
>1879549|reference Sulfurimonas_denitrificans_DSM_1251_CP000153|length 45|copies 3
ACTTGTGCGGGTCCCCGTCTATTCCTTTGAGTTTTAATCTTGCGA
>1879549|reference Sulfurimonas_denitrificans_DSM_1251_CP000153|length 39|copies 2
ACTTGTGTTAGCAGCACGAGCTGGTGCTTGTTTAAATTT
>1879549|reference Sulfurimonas_denitrificans_DSM_1251_CP000153|length 42|copies 1
ACTTGTTGCAGATATACAACCACCAGAATTAGAGACAAAAAT
>1879549|reference Sulfurimonas_denitrificans_DSM_1251_CP000153|length 53|copies 1
ACTTTAAAAAAGATAGCACAAAACAACATGTAGTAAAGCAGATTTTACTATTC
>1879549|reference Sulfurimonas_denitrificans_DSM_1251_CP000153|length 47|copies 1
ACTTTAAATCAAACACTGATTTAGTCTATCAAGATGTGATAGAGGGT
>1879549|reference Sulfurimonas_denitrificans_DSM_1251_CP000153|length 48|copies 1
ACTTTAAGTCTTTGAAAACCAATAGGGTCTTCACACATCTCGCAGATT
>1879549|reference Sulfurimonas_denitrificans_DSM_1251_CP000153|length 56|copies 1
ACTTTACAAAAGAGGCGTTTGGTGCTTTTGGATATGAAATTTATTTTGATAAAGTT
>1879549|reference Sulfurimonas_denitrificans_DSM_1251_CP000153|length 48|copies 1
ACTTTAGTTTTGTAATTGCCACTTGCTTGTACTAGTTCAACGAATTGA
>1879549|reference Sulfurimonas_denitrificans_DSM_1251_CP000153|length 44|copies 1
ACTTTATAACTACCTAGTAAGTGAAGTACAGCAAGTTTACCGTT
>1879549|reference Sulfurimonas_denitrificans_DSM_1251_CP000153|length 50|copies 1
ACTTTATCATCGCTTGAAGTATTGCTTTCTCATCCGTTACTACACCGTTT
>1879549|reference Sulfurimonas_denitrificans_DSM_1251_CP000153|length 52|copies 7
ACTTTATGCTTAACTTTAACTCAAAGAGAGGATTTGAGGAGGTTAGCGTTCC
>1879549|reference Sulfurimonas_denitrificans_DSM_1251_CP000153|length 42|copies 2
ACTTTCATAATCGCTTGTGCTAAATTTTGATAAGAGACAGAT
>1879549|reference Sulfurimonas_denitrificans_DSM_1251_CP000153|length 62|copies 2
ACTTTCCAAAAAGAACTTTGTCCCCACATAACATCTCTTTAACTTCCGAACTAACTGCTACA
>1879549|reference Sulfurimonas_denitrificans_DSM_1251_CP000153|length 44|copies 1
ACTTTCTCTCCAACTGGGACTTTTATAGGAGAACCTGTAGCAGT
>1879549|reference Sulfurimonas_denitrificans_DSM_1251_CP000153|length 53|copies 3
ACTTTCTGAATACTTAAAAAACAATATTATCCCGAATCCAGAACATCTAAAAT
>1879549|reference Sulfurimonas_denitrificans_DSM_1251_CP000153|length 57|copies 1
ACTTTCTTTTACAGGAGAAGGTGCATACCAAACTTTAATGTTTTCTTGAGCGAGTAA
>1879549|reference Sulfurimonas_denitrificans_DSM_1251_CP000153|length 36|copies 1
ACTTTGACTGCTCTTGATCAAGTTGGCTCTATTTTA
>1879549|reference Sulfurimonas_denitrificans_DSM_1251_CP000153|length 44|copies 1
ACTTTGAGAGATTTTTAGATCTCCTTGATAGTCACTTGAAGCTA
>1879549|reference Sulfurimonas_denitrificans_DSM_1251_CP000153|length 45|copies 1
ACTTTGATTTTAGTTTCATGGTTTGGACCATGCTTTGACCACCCT
>1879549|reference Sulfurimonas_denitrificans_DSM_1251_CP000153|length 47|copies 1
ACTTTGCAAAGATTTTAAAGTTATTCCTTACAGCGAGTTAATAGAAG
>1879549|reference Sulfurimonas_denitrificans_DSM_1251_CP000153|length 45|copies 1
ACTTTGCCATCTTCTTGTGTATGAAGTGAGATTGTGCTGTTCTCT
>1879549|reference Sulfurimonas_denitrificans_DSM_1251_CP000153|length 42|copies 1
ACTTTGCCCTCTACATGTAGTATTTTTGCAAGAAGATTTGAA
>1879549|reference Sulfurimonas_denitrificans_DSM_1251_CP000153|length 45|copies 1
ACTTTGGTATCTATTACTATGTTATTCACTTCATTGGTATTTGTT
>1879549|reference Sulfurimonas_denitrificans_DSM_1251_CP000153|length 31|copies 2
ACTTTGTGGAGGAGCGCGAAGGAGCATATAT
>1879549|reference Sulfurimonas_denitrificans_DSM_1251_CP000153|length 37|copies 1
ACTTTGTGGAGGAGCGCGAAGGAGCATATATAGGCTA
>1879549|reference Sulfurimonas_denitrificans_DSM_1251_CP000153|length 42|copies 1
ACTTTGTTATAAAAGGTGTAAAGTTTAGAAATGCCATCTGTT
>1879549|reference Sulfurimonas_denitrificans_DSM_1251_CP000153|length 54|copies 2
ACTTTTAACAAGCCCTGAGTTAAAAAGAGCCTCAACTATTTTAACTCCTAAGCC
>1879549|reference Sulfurimonas_denitrificans_DSM_1251_CP000153|length 36|copies 2
ACTTTTACCATATTTGGATCTTGGGCTGATTGGCTA
>1879549|reference Sulfurimonas_denitrificans_DSM_1251_CP000153|length 37|copies 2
ACTTTTACCATATTTGGATCTTGGGCTGATTGGCTAT
>1879549|reference Sulfurimonas_denitrificans_DSM_1251_CP000153|length 60|copies 2
ACTTTTACCTTTTTGTAATGAAGCACCAAAGCTTCCAAATCCCACAAGAGAAACATCTTC
>1879549|reference Sulfurimonas_denitrificans_DSM_1251_CP000153|length 61|copies 2
ACTTTTACCTTTTTGTAATGAAGCACCAAAGCTTCCAAATCCCACAAGAGAAACATCTTCT
>1879549|reference Sulfurimonas_denitrificans_DSM_1251_CP000153|length 45|copies 1
ACTTTTAGATTTGACATAGCCATTTTAACTAGCATCAGTGCAATA
>1879549|reference Sulfurimonas_denitrificans_DSM_1251_CP000153|length 52|copies 1
ACTTTTATAACAGTGACTGTCTTATCACGTCTCCCCTCAACAATGAGCTGTA
>1879549|reference Sulfurimonas_denitrificans_DSM_1251_CP000153|length 43|copies 12
ACTTTTATCTTTTGCAAAAAGCTGCATATCTTCAATCTCATCC
>1879549|reference Sulfurimonas_denitrificans_DSM_1251_CP000153|length 19|copies 1
ACTTTTCTATCCGCCAGAT
>1879549|reference Sulfurimonas_denitrificans_DSM_1251_CP000153|length 36|copies 45
ACTTTTCTATCCGCCAGATCCAGCTAGCCAAGAGTA
>1879549|reference Sulfurimonas_denitrificans_DSM_1251_CP000153|length 37|copies 21
ACTTTTCTATCCGCCAGATCCAGCTAGCCAAGAGTAC
>1879549|reference Sulfurimonas_denitrificans_DSM_1251_CP000153|length 41|copies 1
ACTTTTGACCCCATTACAAACGGACATTTTGACATTATAGA
>1879549|reference Sulfurimonas_denitrificans_DSM_1251_CP000153|length 39|copies 16
ACTTTTGCCAGAACCGTTTGCTCCAAGTATGCTTAGATG
>1879549|reference Sulfurimonas_denitrificans_DSM_1251_CP000153|length 40|copies 4
ACTTTTGCCAGAACCGTTTGCTCCAAGTATGCTTAGATGA
>1879549|reference Sulfurimonas_denitrificans_DSM_1251_CP000153|length 42|copies 1
ACTTTTGTTCATCGTATCAGCAATTTTGAAGCTATTGAGATA
>1879549|reference Sulfurimonas_denitrificans_DSM_1251_CP000153|length 62|copies 1
ACTTTTTAAATGTTAGATAAATTAAAAGAAGAGAGAAATTAATGAAAATCCTATTATTAACC
>1879549|reference Sulfurimonas_denitrificans_DSM_1251_CP000153|length 48|copies 1
ACTTTTTAGCAAACTCATCTTCTACAACTTTTAAAATATCGCTTCTTC
>1879549|reference Sulfurimonas_denitrificans_DSM_1251_CP000153|length 42|copies 1
ACTTTTTCTATATACTCTTTTGGAGATAGCTCATGAGAGTAC
>1879549|reference Sulfurimonas_denitrificans_DSM_1251_CP000153|length 51|copies 2
ACTTTTTGGGCAATTGCAACTGAAGGAATTACTGAAAGATCAGCATCACTA
>1879549|reference Sulfurimonas_denitrificans_DSM_1251_CP000153|length 52|copies 1
ACTTTTTTAATGCTCTGAGAACAGTTTTTTGCCAAAATAGCATTTAACTCCT
>1879549|reference Sulfurimonas_denitrificans_DSM_1251_CP000153|length 53|copies 2
AGAAAAAACTTTCCTTGATCTATCTTATACCCAGCAAACTGTGCGCTATAACC
>1879549|reference Sulfurimonas_denitrificans_DSM_1251_CP000153|length 15|copies 1
AGAAAAAAGAGAAAA
>1879549|reference Sulfurimonas_denitrificans_DSM_1251_CP000153|length 51|copies 1
AGAAAAAAGAGCAAGAGAATCAACAGAATAAAGATAAAAACAGAGAAGAGA
>1879549|reference Sulfurimonas_denitrificans_DSM_1251_CP000153|length 47|copies 1
AGAAAAAAGTACTATTGCTAGATAGATACTCAAGAGTGCTATGGATA
>1879549|reference Sulfurimonas_denitrificans_DSM_1251_CP000153|length 40|copies 2
AGAAAAACTAGGATCTGAGCTTTACGAAAAAACAGGCATC
>1879549|reference Sulfurimonas_denitrificans_DSM_1251_CP000153|length 9|copies 1
AGAAAAAGA
>1879549|reference Sulfurimonas_denitrificans_DSM_1251_CP000153|length 22|copies 1
AGAAAAATATGAGTTCCAAGAG
>1879549|reference Sulfurimonas_denitrificans_DSM_1251_CP000153|length 44|copies 1
AGAAAAATGGGTTGAGAAGTGTCGTGCCGATACAATCGCTAAAG
>1879549|reference Sulfurimonas_denitrificans_DSM_1251_CP000153|length 34|copies 1
AGAAAAATTCTCTGCCAAAATCTCTAATCTCTCT
>1879549|reference Sulfurimonas_denitrificans_DSM_1251_CP000153|length 49|copies 2
AGAAAAATTCTCTGCCAAAATCTCTAATCTCTCTTGTTCCTGATTCATC
>1879549|reference Sulfurimonas_denitrificans_DSM_1251_CP000153|length 54|copies 1
AGAAAAGAAAATAATGATTTGATTGGATTATCAAATCTTGAAAGTTATCCAGCA
>1879549|reference Sulfurimonas_denitrificans_DSM_1251_CP000153|length 50|copies 1
AGAAAAGAGCAAACCTTTAAACGTTATAAGCAAAATGAAGAGAGACGTCT
>1879549|reference Sulfurimonas_denitrificans_DSM_1251_CP000153|length 49|copies 1
AGAAAAGTAAAAACTCTAATGGATATGAAAGATATAAAATATATTATCC
>1879549|reference Sulfurimonas_denitrificans_DSM_1251_CP000153|length 37|copies 2
AGAAAATGGTCTCATTAGCATACACTCTCCATTAGCA
>1879549|reference Sulfurimonas_denitrificans_DSM_1251_CP000153|length 38|copies 1
AGAAACAACATGGACTCATGTTTTGCCAACACTATCAT
>1879549|reference Sulfurimonas_denitrificans_DSM_1251_CP000153|length 32|copies 1
AGAAACACCATCAACGATAACAGCTTGAACAG
>1879549|reference Sulfurimonas_denitrificans_DSM_1251_CP000153|length 48|copies 1
AGAAACATAACTATTGCAGAGACATTAAGATCTTGTTTTTGTACCTGA
>1879549|reference Sulfurimonas_denitrificans_DSM_1251_CP000153|length 50|copies 1
AGAAACATATGAATAAAATTCTTGAGATTGATATGAAAAATATGGTCGCA
>1879549|reference Sulfurimonas_denitrificans_DSM_1251_CP000153|length 39|copies 3
AGAAACGGGCACATAAACCTCTCAGAGAACTCATTAGTT
>1879549|reference Sulfurimonas_denitrificans_DSM_1251_CP000153|length 40|copies 4
AGAAACGGGCACATAAACCTCTCAGAGAACTCATTAGTTT
>1879549|reference Sulfurimonas_denitrificans_DSM_1251_CP000153|length 25|copies 1
AGAAACGTATTTACCTGGAGAACCA
>1879549|reference Sulfurimonas_denitrificans_DSM_1251_CP000153|length 31|copies 15
AGAAACGTATTTACCTGGAGAACCAGTGAAA
>1879549|reference Sulfurimonas_denitrificans_DSM_1251_CP000153|length 32|copies 1
AGAAACGTATTTACCTGGAGAACCAGTGAAAA
>1879549|reference Sulfurimonas_denitrificans_DSM_1251_CP000153|length 56|copies 4
AGAAACGTATTTACCTGGAGAACCAGTGAAAACTTCAGCAACAAAGAAAGGTTGCG
>1879549|reference Sulfurimonas_denitrificans_DSM_1251_CP000153|length 57|copies 1
AGAAACGTATTTACCTGGAGAACCAGTGAAAACTTCAGCAACAAAGAAAGGTTGCGA
>1879549|reference Sulfurimonas_denitrificans_DSM_1251_CP000153|length 31|copies 1
AGAAACTGCAACTAAAGCAGTAGGCGGAATT
>1879549|reference Sulfurimonas_denitrificans_DSM_1251_CP000153|length 45|copies 4
AGAAACTGCAACTAAAGCAGTAGGCGGAATTGAAGGTATTCGTGT
>1879549|reference Sulfurimonas_denitrificans_DSM_1251_CP000153|length 41|copies 1
AGAAACTTGGGCTAGACATAAGTAAAGCAACAATAATAGAC
>1879549|reference Sulfurimonas_denitrificans_DSM_1251_CP000153|length 50|copies 2
AGAAACTTGTGCACTTTGATCTGTAAAATAGTTAAAATTACTCTTCTCTT
>1879549|reference Sulfurimonas_denitrificans_DSM_1251_CP000153|length 39|copies 7
AGAAAGAAGCACTTCTGGCGTTACCGCACCATCGGTGTC
>1879549|reference Sulfurimonas_denitrificans_DSM_1251_CP000153|length 40|copies 1
AGAAAGAAGCACTTCTGGCGTTACCGCACCATCGGTGTCA
>1879549|reference Sulfurimonas_denitrificans_DSM_1251_CP000153|length 31|copies 1
AGAAAGATATGAAGCGCGATATGGAGCGTTC
>1879549|reference Sulfurimonas_denitrificans_DSM_1251_CP000153|length 49|copies 1
AGAAAGCTGGAGCACATGTAATCTATGGAATCAAAGGTTTTAAAGTTCA
>1879549|reference Sulfurimonas_denitrificans_DSM_1251_CP000153|length 50|copies 3
AGAAATAAAATGGTTGATGGAGTTTTAATGTCGCAAGATATTCTTGTAGA
>1879549|reference Sulfurimonas_denitrificans_DSM_1251_CP000153|length 57|copies 1
AGAAATAGAGTTTGGCTACTTCTTGTTTTTATTTTTTTACCAGGAGTTATGAGTGCA
>1879549|reference Sulfurimonas_denitrificans_DSM_1251_CP000153|length 46|copies 1
AGAAATGCACTTGGACGATTAGGTTTCTTTGATGGAAATACAATAG
>1879549|reference Sulfurimonas_denitrificans_DSM_1251_CP000153|length 55|copies 1
AGAAATTCAAGTAAAAAAACACTTTTTTCAGGCAGAACATATCGTAGAACTTAGT
>1879549|reference Sulfurimonas_denitrificans_DSM_1251_CP000153|length 51|copies 1
AGAAATTGTAGATTCTTTGATTGAGGATTTTGCACAGTTAATAAATAATTT
>1879549|reference Sulfurimonas_denitrificans_DSM_1251_CP000153|length 31|copies 5
AGAAATTGTTACTCCTGGAATTGAAAAGTAC
>1879549|reference Sulfurimonas_denitrificans_DSM_1251_CP000153|length 32|copies 1
AGAACAAAAAGCCCCAGGTATAGTTCATGGAA
>1879549|reference Sulfurimonas_denitrificans_DSM_1251_CP000153|length 55|copies 1
AGAACAACCACTGAAAATCAATTACAAGCTAAAAGCAAAAAACACAAGATATACC
>1879549|reference Sulfurimonas_denitrificans_DSM_1251_CP000153|length 41|copies 1
AGAACAGCAGGTGACAAGATCGATCAGGCAATTGTAAACTA
>1879549|reference Sulfurimonas_denitrificans_DSM_1251_CP000153|length 26|copies 1
AGAACAGGATTGGTAGAGATTACTGC
>1879549|reference Sulfurimonas_denitrificans_DSM_1251_CP000153|length 47|copies 1
AGAACATTTTCCAAAACTTGGATTACAATGGTCATCTCCTGATACCC
>1879549|reference Sulfurimonas_denitrificans_DSM_1251_CP000153|length 49|copies 1
AGAACCGCTAATCCATCTGCTTAGAAACTCTGTTGATCACGGCATAGAG
>1879549|reference Sulfurimonas_denitrificans_DSM_1251_CP000153|length 57|copies 1
AGAACCTAAAAATCCAGTGAAATCTTTCATTGCTCTACTAATTTGTCCTTTGTATTC
>1879549|reference Sulfurimonas_denitrificans_DSM_1251_CP000153|length 51|copies 3
AGAACTAAGAGTTGATGAAGTTTTTCATATAGATCCAAGTGAGAGAATAAA
>1879549|reference Sulfurimonas_denitrificans_DSM_1251_CP000153|length 43|copies 1
AGAACTCTCTTATCTTTATAGTTACATGTAAGTGGTTGAGATG
>1879549|reference Sulfurimonas_denitrificans_DSM_1251_CP000153|length 40|copies 1
AGAACTGTTATTTGCACAAATGAGAGAAGTTTCTTTATCA
>1879549|reference Sulfurimonas_denitrificans_DSM_1251_CP000153|length 35|copies 1
AGAACTTCTCCGTGAAGCTCATGAGAAAGGAAGCG
>1879549|reference Sulfurimonas_denitrificans_DSM_1251_CP000153|length 51|copies 1
AGAACTTCTTACGTTTTTCAGTTTTCGTTTCATGGAAACGGCGAGCACGAG
>1879549|reference Sulfurimonas_denitrificans_DSM_1251_CP000153|length 16|copies 1
AGAACTTGGTATTAAA
>1879549|reference Sulfurimonas_denitrificans_DSM_1251_CP000153|length 22|copies 1
AGAAGAAGAGATACGCGAACAT
>1879549|reference Sulfurimonas_denitrificans_DSM_1251_CP000153|length 23|copies 1
AGAAGAAGAGATACGCGAACATT
>1879549|reference Sulfurimonas_denitrificans_DSM_1251_CP000153|length 30|copies 6
AGAAGAAGAGATACGCGAACATTGTCAGAA
>1879549|reference Sulfurimonas_denitrificans_DSM_1251_CP000153|length 31|copies 6
AGAAGAAGAGATACGCGAACATTGTCAGAAA
>1879549|reference Sulfurimonas_denitrificans_DSM_1251_CP000153|length 41|copies 1
AGAAGAAGAGCGTTAATGCACAAACTGATATCTGCCCGATA
>1879549|reference Sulfurimonas_denitrificans_DSM_1251_CP000153|length 42|copies 39
AGAAGAAGAGCGTTAATGCACAAACTGATATCTGCCCGATAC
>1879549|reference Sulfurimonas_denitrificans_DSM_1251_CP000153|length 43|copies 1
AGAAGAAGAGCGTTAATGCACAAACTGATATCTGCCCGATACT
>1879549|reference Sulfurimonas_denitrificans_DSM_1251_CP000153|length 45|copies 1
AGAAGAAGATGTTAATAGAAAAGAGCAAACCTTTAAACGTTATAA
>1879549|reference Sulfurimonas_denitrificans_DSM_1251_CP000153|length 15|copies 1
AGAAGAAGTGTAGAT
>1879549|reference Sulfurimonas_denitrificans_DSM_1251_CP000153|length 10|copies 1
AGAAGAATAT
>1879549|reference Sulfurimonas_denitrificans_DSM_1251_CP000153|length 31|copies 14
AGAAGAGAATGACCCAGGTGATAAAATATAC
>1879549|reference Sulfurimonas_denitrificans_DSM_1251_CP000153|length 32|copies 4
AGAAGAGAATGACCCAGGTGATAAAATATACA
>1879549|reference Sulfurimonas_denitrificans_DSM_1251_CP000153|length 26|copies 1
AGAAGAGAGAGCAAACGCTAAAGATA
>1879549|reference Sulfurimonas_denitrificans_DSM_1251_CP000153|length 32|copies 1
AGAAGAGATGTTCTAGCACTATCAAGCTTAGC
>1879549|reference Sulfurimonas_denitrificans_DSM_1251_CP000153|length 30|copies 5
AGAAGAGATTAATCGCGAAGATCTTGATAA
>1879549|reference Sulfurimonas_denitrificans_DSM_1251_CP000153|length 31|copies 14
AGAAGAGATTAATCGCGAAGATCTTGATAAG
>1879549|reference Sulfurimonas_denitrificans_DSM_1251_CP000153|length 38|copies 1
AGAAGAGATTAATCGCGAAGATCTTGATAAGGTAAGAA
>1879549|reference Sulfurimonas_denitrificans_DSM_1251_CP000153|length 39|copies 34
AGAAGAGATTAATCGCGAAGATCTTGATAAGGTAAGAAA
>1879549|reference Sulfurimonas_denitrificans_DSM_1251_CP000153|length 40|copies 2
AGAAGAGATTAATCGCGAAGATCTTGATAAGGTAAGAAAC
>1879549|reference Sulfurimonas_denitrificans_DSM_1251_CP000153|length 41|copies 1
AGAAGAGATTAATCGCGAAGATCTTGATAAGGTAAGAAACC
>1879549|reference Sulfurimonas_denitrificans_DSM_1251_CP000153|length 46|copies 1
AGAAGAGATTTTATGCATATCTGTGCTATTTTTGGCATAGGTATGG
>1879549|reference Sulfurimonas_denitrificans_DSM_1251_CP000153|length 48|copies 1
AGAAGAGCTATGATGATAAAACCTCTATATTGGTAAGATTAAAAGACT
>1879549|reference Sulfurimonas_denitrificans_DSM_1251_CP000153|length 45|copies 1
AGAAGAGCTATTAAATGAGTATCAATGCGAATATCTATTTCTATC
>1879549|reference Sulfurimonas_denitrificans_DSM_1251_CP000153|length 35|copies 1
AGAAGATACACCAACAGATGCTCCATTGTTTGTAA
>1879549|reference Sulfurimonas_denitrificans_DSM_1251_CP000153|length 54|copies 1
AGAAGATAGAGAGCAGTTTTCCAACTTTGTAAACTCTCATGGATTAAAACAGCC
>1879549|reference Sulfurimonas_denitrificans_DSM_1251_CP000153|length 31|copies 11
AGAAGATCTTTTCCCAGGCTACTCTTTGATA
>1879549|reference Sulfurimonas_denitrificans_DSM_1251_CP000153|length 44|copies 1
AGAAGATTTAGCGACTGCAAAAAAACGTCTTGATAAAATATATC
>1879549|reference Sulfurimonas_denitrificans_DSM_1251_CP000153|length 46|copies 5
AGAAGCAATCCTTGAGGATGCGATAAAGATTGCAATAAATGCAAAA
>1879549|reference Sulfurimonas_denitrificans_DSM_1251_CP000153|length 31|copies 1
AGAAGCATACTTATATGCTCTGCCTTATGAG
>1879549|reference Sulfurimonas_denitrificans_DSM_1251_CP000153|length 44|copies 1
AGAAGCGATATAGCGGTCAATGGCGTCGAGATTTTCCACTGGAA
>1879549|reference Sulfurimonas_denitrificans_DSM_1251_CP000153|length 46|copies 1
AGAAGCGTATGCTTCAAGAATCAGTTGATGCACTGTTTGATAACGG
>1879549|reference Sulfurimonas_denitrificans_DSM_1251_CP000153|length 41|copies 1
AGAAGCTCCTTGGAACCTAAATGAGGTCTATATAGAGGACT
>1879549|reference Sulfurimonas_denitrificans_DSM_1251_CP000153|length 45|copies 1
AGAAGCTGAGATTAGTTGTGAAATAGATCCTCGTCATATTGATGA
>1879549|reference Sulfurimonas_denitrificans_DSM_1251_CP000153|length 44|copies 1
AGAAGCTGCCTCATCTCCACCAAAGAGTCTATCTAAGTCTGCTT
>1879549|reference Sulfurimonas_denitrificans_DSM_1251_CP000153|length 58|copies 3
AGAAGCTTTTGTTAGTCGTGGATGGTTTTTAAGAGTGACTCCAGGGACAAAACTTATA
>1879549|reference Sulfurimonas_denitrificans_DSM_1251_CP000153|length 41|copies 1
AGAAGGATTATGAATCATATATCGCTGCAAATAAAAAGCTA
>1879549|reference Sulfurimonas_denitrificans_DSM_1251_CP000153|length 42|copies 1
AGAAGGGATGGCGCAAGCTGGCGGCATACTTGCATTTAAAAG
>1879549|reference Sulfurimonas_denitrificans_DSM_1251_CP000153|length 32|copies 1
AGAAGGTACACGCTCTAGCTCCCACGCATTTG
>1879549|reference Sulfurimonas_denitrificans_DSM_1251_CP000153|length 47|copies 1
AGAAGGTGAAGATGATATGTTTGAGATGATCATTGACATCAAACGGG
>1879549|reference Sulfurimonas_denitrificans_DSM_1251_CP000153|length 46|copies 1
AGAAGGTTCTGAATGAACGACATCTACTGGTGTTGAGCCTAATGAA
>1879549|reference Sulfurimonas_denitrificans_DSM_1251_CP000153|length 50|copies 1
AGAAGTGAGGTTTTTTTTATTCGTGGGCTTACTCCTGTTTTAGAGCATGG
>1879549|reference Sulfurimonas_denitrificans_DSM_1251_CP000153|length 52|copies 1
AGAAGTGCAACTTAGAGCTAAAATTGGGCGACCCAGTTCCTCCAAACTTTAA
>1879549|reference Sulfurimonas_denitrificans_DSM_1251_CP000153|length 42|copies 1
AGAAGTTATAGAGCATTTTAAAGACAAGGTGCCAATTTTAGG
>1879549|reference Sulfurimonas_denitrificans_DSM_1251_CP000153|length 39|copies 1
AGAAGTTATGTGTATTAAGGTACTTGGTGGTTCAAAGCG
>1879549|reference Sulfurimonas_denitrificans_DSM_1251_CP000153|length 40|copies 1
AGAAGTTATGTGTATTAAGGTACTTGGTGGTTCAAAGCGT
>1879549|reference Sulfurimonas_denitrificans_DSM_1251_CP000153|length 27|copies 1
AGAAGTTGTTCGCGATCTTCTTGATTC
>1879549|reference Sulfurimonas_denitrificans_DSM_1251_CP000153|length 45|copies 2
AGAAGTTTTTTCAAAAATGGGAGTAAATTCAGTTCTTCTTCCTGC
>1879549|reference Sulfurimonas_denitrificans_DSM_1251_CP000153|length 47|copies 1
AGAATAAGATCACTAACCTCATTCGTTGCTCTTGTCATTGCAATACC
>1879549|reference Sulfurimonas_denitrificans_DSM_1251_CP000153|length 39|copies 1
AGAATATATCTCAATACTAATAATTTCATCAACTCCATG
>1879549|reference Sulfurimonas_denitrificans_DSM_1251_CP000153|length 31|copies 1
AGAATATGATAGATATTATGTATGAACTCCC
>1879549|reference Sulfurimonas_denitrificans_DSM_1251_CP000153|length 37|copies 1
AGAATCGGGCAGATTTATTGTCGCTTCTCATGCAGTT
>1879549|reference Sulfurimonas_denitrificans_DSM_1251_CP000153|length 45|copies 2
AGAATCGGGCAGATTTATTGTCGCTTCTCATGCAGTTTTAATTAC
>1879549|reference Sulfurimonas_denitrificans_DSM_1251_CP000153|length 38|copies 1
AGAATCGTGCCGAGAGTTTTACTATTCTTTATTGTGAT
>1879549|reference Sulfurimonas_denitrificans_DSM_1251_CP000153|length 43|copies 1
AGAATCTCTCCGTTTGTAGAGTTCATAACAGCGAGCATAATCT
>1879549|reference Sulfurimonas_denitrificans_DSM_1251_CP000153|length 43|copies 1
AGAATCTCTTTTGCTTGTATCGCAATATCTGTAGCTTGTCCTT
>1879549|reference Sulfurimonas_denitrificans_DSM_1251_CP000153|length 41|copies 1
AGAATGATTGAAACCAAGTATCTATGAAAACTCTAAAAGTA
>1879549|reference Sulfurimonas_denitrificans_DSM_1251_CP000153|length 35|copies 1
AGAATGGTTCAAACTACCAGCTTCTTGGCTCTGAG
>1879549|reference Sulfurimonas_denitrificans_DSM_1251_CP000153|length 36|copies 1
AGAATTACTCCTACTAGATCCGACAAGCCCTCCTAC
>1879549|reference Sulfurimonas_denitrificans_DSM_1251_CP000153|length 41|copies 7
AGAATTACTCCTACTAGATCCGACAAGCCCTCCTACATAAC
>1879549|reference Sulfurimonas_denitrificans_DSM_1251_CP000153|length 42|copies 1
AGAATTACTCCTACTAGATCCGACAAGCCCTCCTACATAACT
>1879549|reference Sulfurimonas_denitrificans_DSM_1251_CP000153|length 54|copies 1
AGAATTATAAATGCTAAGATAGCAAAAAAACAGGTGGGGTTGGATAGTTTTGCA
>1879549|reference Sulfurimonas_denitrificans_DSM_1251_CP000153|length 30|copies 8
AGAATTCGCTGAACGCGGATCAAGAGCTAT
>1879549|reference Sulfurimonas_denitrificans_DSM_1251_CP000153|length 34|copies 3
AGAATTCGCTGAACGCGGATCAAGAGCTATCATG
>1879549|reference Sulfurimonas_denitrificans_DSM_1251_CP000153|length 35|copies 3
AGAATTCGCTGAACGCGGATCAAGAGCTATCATGG
>1879549|reference Sulfurimonas_denitrificans_DSM_1251_CP000153|length 36|copies 4
AGAATTCGCTGAACGCGGATCAAGAGCTATCATGGG
>1879549|reference Sulfurimonas_denitrificans_DSM_1251_CP000153|length 37|copies 30
AGAATTCGCTGAACGCGGATCAAGAGCTATCATGGGA
>1879549|reference Sulfurimonas_denitrificans_DSM_1251_CP000153|length 44|copies 1
AGAATTCGCTGAACGCGGATCAAGAGCTATCATGGGAAATAACT
>1879549|reference Sulfurimonas_denitrificans_DSM_1251_CP000153|length 46|copies 1
AGAATTCGCTGAACGCGGATCAAGAGCTATCATGGGAAATAACTCA
>1879549|reference Sulfurimonas_denitrificans_DSM_1251_CP000153|length 46|copies 1
AGAATTGAGTATGGATAATGTTAAGCCTTTGTCTATTTCTATTCCT
>1879549|reference Sulfurimonas_denitrificans_DSM_1251_CP000153|length 49|copies 1
AGAATTTTTCTGTAGCTTAATAATTTTTGCATCTGGAAATAGAATTTTC
>1879549|reference Sulfurimonas_denitrificans_DSM_1251_CP000153|length 42|copies 1
AGACAAAAACTATAGCACTTGGTCTTGGTGTTCGTGGTCTCA
>1879549|reference Sulfurimonas_denitrificans_DSM_1251_CP000153|length 43|copies 1
AGACAAAAACTATAGCACTTGGTCTTGGTGTTCGTGGTCTCAT
>1879549|reference Sulfurimonas_denitrificans_DSM_1251_CP000153|length 12|copies 1
AGACAACCTATG
>1879549|reference Sulfurimonas_denitrificans_DSM_1251_CP000153|length 49|copies 1
AGACAAGAGCAATCGGCCTTGGTGTTATGGGTGAAGCTCAAATGTTAGC
>1879549|reference Sulfurimonas_denitrificans_DSM_1251_CP000153|length 42|copies 1
AGACAAGTAAAATTTGACTAAGTGTTGCTCTGTTTGCTGTGA
>1879549|reference Sulfurimonas_denitrificans_DSM_1251_CP000153|length 37|copies 6
AGACACGCTAGACTTAGGATCTAGTGCCGTAAGGTGT
>1879549|reference Sulfurimonas_denitrificans_DSM_1251_CP000153|length 47|copies 1
AGACACTATCACAAGCTCCACAACCTACACACGCTGAAAAGTTGATT
>1879549|reference Sulfurimonas_denitrificans_DSM_1251_CP000153|length 40|copies 3
AGACACTTTCTTTACACTCTTTGCTATGACACTCATTATC
>1879549|reference Sulfurimonas_denitrificans_DSM_1251_CP000153|length 16|copies 1
AGACAGAAGAAAAGTT
>1879549|reference Sulfurimonas_denitrificans_DSM_1251_CP000153|length 35|copies 2
AGACAGAATCATTACTGTTGGAACATCTGAGGGCA
>1879549|reference Sulfurimonas_denitrificans_DSM_1251_CP000153|length 41|copies 1
AGACAGCCATACGTGTACTCATGGTGCACTCGGGGCATTCT
>1879549|reference Sulfurimonas_denitrificans_DSM_1251_CP000153|length 47|copies 1
AGACATGTCACATTTAAAGTCGCTCTTTGACTCCTCTTTTTGTTGTG
>1879549|reference Sulfurimonas_denitrificans_DSM_1251_CP000153|length 39|copies 5
AGACATTTATACTCTCATCAAAATAGAGTGCTTTGAGCG
>1879549|reference Sulfurimonas_denitrificans_DSM_1251_CP000153|length 54|copies 1
AGACCACAATACGGAAGCCACGTAGAGAGGATTTTTTTGACTATAAATAAAGAA
>1879549|reference Sulfurimonas_denitrificans_DSM_1251_CP000153|length 20|copies 1
AGACCAGCCTCATACAAAAG
>1879549|reference Sulfurimonas_denitrificans_DSM_1251_CP000153|length 41|copies 1
AGACCAGCCTCATACAAAAGGTGTTTTTGAAGCCGATAGCA
>1879549|reference Sulfurimonas_denitrificans_DSM_1251_CP000153|length 13|copies 1
AGACCCACTTGTG
>1879549|reference Sulfurimonas_denitrificans_DSM_1251_CP000153|length 44|copies 2
AGACCCGAAACTGAGTGATCTATCCATGAGCAGGTTGAAGCTGG
>1879549|reference Sulfurimonas_denitrificans_DSM_1251_CP000153|length 47|copies 1
AGACCCTATGGTAAATGCTGTAAGTGGGCTCAAGCTCATCAAGGGAA
>1879549|reference Sulfurimonas_denitrificans_DSM_1251_CP000153|length 36|copies 2
AGACCGAGATTATAATCATATATACATAATATAGAG
>1879549|reference Sulfurimonas_denitrificans_DSM_1251_CP000153|length 52|copies 1
AGACCGATGGTACAACATTTCTTAGGTCTGGAACAAAAACGTCACTTAGCTT
>1879549|reference Sulfurimonas_denitrificans_DSM_1251_CP000153|length 39|copies 2
AGACCGCTAGTCTCTTGATCTATTCTATGAGCAATGTTT
>1879549|reference Sulfurimonas_denitrificans_DSM_1251_CP000153|length 13|copies 1
AGACCGTTTGGCG
>1879549|reference Sulfurimonas_denitrificans_DSM_1251_CP000153|length 29|copies 12
AGACCGTTTGGCGGATGGAAACACTATAC
>1879549|reference Sulfurimonas_denitrificans_DSM_1251_CP000153|length 48|copies 1
AGACCGTTTGGCGGATGGAAACACTATACGGATAAAACCGCGACCGGA
>1879549|reference Sulfurimonas_denitrificans_DSM_1251_CP000153|length 39|copies 1
AGACCTATGACTTCAGGCATACTAGTTGTATTTGAACCT
>1879549|reference Sulfurimonas_denitrificans_DSM_1251_CP000153|length 50|copies 1
AGACCTGCCAGAGGTGAGTTTAGTAGCTATTATGGATGCCGATAAAGAGG
>1879549|reference Sulfurimonas_denitrificans_DSM_1251_CP000153|length 25|copies 1
AGACCTGCCGCGTCCGGTGCTCTAT
>1879549|reference Sulfurimonas_denitrificans_DSM_1251_CP000153|length 21|copies 1
AGACCTGGGAGCTGCCCAAAA
>1879549|reference Sulfurimonas_denitrificans_DSM_1251_CP000153|length 47|copies 3
AGACCTTGTCCTCATCTAGGATAATATTAACTTTTAAAGTCTCAGCT
>1879549|reference Sulfurimonas_denitrificans_DSM_1251_CP000153|length 21|copies 1
AGACGAATAAGTTGATATCCA
>1879549|reference Sulfurimonas_denitrificans_DSM_1251_CP000153|length 35|copies 1
AGACGAATAAGTTGATATCCAAGAGTTAACTCTAG
>1879549|reference Sulfurimonas_denitrificans_DSM_1251_CP000153|length 47|copies 18
AGACGAATAAGTTGATATCCAAGAGTTAACTCTAGCATCTCTACCTT
>1879549|reference Sulfurimonas_denitrificans_DSM_1251_CP000153|length 39|copies 1
AGACGCTCTCTTTAGTGCGTCCTCTCCAACAACGTCGCT
>1879549|reference Sulfurimonas_denitrificans_DSM_1251_CP000153|length 51|copies 1
AGACGGTCTGACTCCAACCCAAAAAGTTACCCTTAGAGCTGTAATTATAGG
>1879549|reference Sulfurimonas_denitrificans_DSM_1251_CP000153|length 17|copies 1
AGACGTACAGCATCCCC
>1879549|reference Sulfurimonas_denitrificans_DSM_1251_CP000153|length 43|copies 2
AGACGTGCTGGTTTTAAGGGAGAGAATGCTCTCTTTGGAAAAG
>1879549|reference Sulfurimonas_denitrificans_DSM_1251_CP000153|length 52|copies 1
AGACGTGCTGGTTTTAAGGGAGAGAATGCTCTCTTTGGAAAAGGTGTGAGTA
>1879549|reference Sulfurimonas_denitrificans_DSM_1251_CP000153|length 40|copies 1
AGACGTTACAGGTGCTATCTATTTACCAGAAGGTACAGAG
>1879549|reference Sulfurimonas_denitrificans_DSM_1251_CP000153|length 48|copies 5
AGACGTTAGAAACATTGGTATTGCTGCTCACATTGATGCAGGTAAAAC
>1879549|reference Sulfurimonas_denitrificans_DSM_1251_CP000153|length 39|copies 1
AGACGTTAGGAGTAGCGTGGTTTCGGACTGGAGTTCGAT
>1879549|reference Sulfurimonas_denitrificans_DSM_1251_CP000153|length 49|copies 1
AGACTCAAGCATACAAGAGATAGCTTCTCTCATACACCCTTTTTTACAC
>1879549|reference Sulfurimonas_denitrificans_DSM_1251_CP000153|length 10|copies 1
AGACTCAGCA
>1879549|reference Sulfurimonas_denitrificans_DSM_1251_CP000153|length 35|copies 1
AGACTCCAAGTGATAATGAGTAGAGTAGCGTATAG
>1879549|reference Sulfurimonas_denitrificans_DSM_1251_CP000153|length 33|copies 1
AGACTCTGTTAAAACTTGAAAACCGTTGCATAT
>1879549|reference Sulfurimonas_denitrificans_DSM_1251_CP000153|length 42|copies 1
AGACTCTGTTAAAACTTGAAAACCGTTGCATATTCCTAAGAC
>1879549|reference Sulfurimonas_denitrificans_DSM_1251_CP000153|length 46|copies 28
AGACTCTGTTAAAACTTGAAAACCGTTGCATATTCCTAAGACTTTG
>1879549|reference Sulfurimonas_denitrificans_DSM_1251_CP000153|length 53|copies 1
AGACTCTTCACACTTTTTTGACCAGTACCAAAAAGCTGGTAAAAAAATGCCTG
>1879549|reference Sulfurimonas_denitrificans_DSM_1251_CP000153|length 46|copies 4
AGACTCTTTTCCAGTTGGATCAACTTTTACAACCATTCTCACAAGT
>1879549|reference Sulfurimonas_denitrificans_DSM_1251_CP000153|length 33|copies 1
AGACTGAAGCTCTACTTGACTCAACTGTATATA
>1879549|reference Sulfurimonas_denitrificans_DSM_1251_CP000153|length 32|copies 1
AGACTGCAGAGATGCCAGGAATGTATTCTCAT
>1879549|reference Sulfurimonas_denitrificans_DSM_1251_CP000153|length 49|copies 1
AGACTGTTACGCAAAGTATGTTGGCAGGTGATCCTAAAGTTGTTCAAAA
>1879549|reference Sulfurimonas_denitrificans_DSM_1251_CP000153|length 42|copies 1
AGACTTAAGCAAAGCTCTTACCCAAGCTTTGCTTTTAGTATG
>1879549|reference Sulfurimonas_denitrificans_DSM_1251_CP000153|length 57|copies 1
AGACTTAGTGCTAATTCTGTTTTACCAACTCCTGTTGGACCTGAGAAAAGAAATGAT
>1879549|reference Sulfurimonas_denitrificans_DSM_1251_CP000153|length 9|copies 1
AGACTTATA
>1879549|reference Sulfurimonas_denitrificans_DSM_1251_CP000153|length 10|copies 1
AGACTTCTAA
>1879549|reference Sulfurimonas_denitrificans_DSM_1251_CP000153|length 54|copies 2
AGACTTTGTGGCGGAGATTTAGGGTTTGGTGCTGCAAAAACAGTGGATCTTGAA
>1879549|reference Sulfurimonas_denitrificans_DSM_1251_CP000153|length 20|copies 1
AGAGAAAAGTTGAGCCAGGG
>1879549|reference Sulfurimonas_denitrificans_DSM_1251_CP000153|length 32|copies 24
AGAGAAAAGTTGAGCCAGGGCAAACTGTAGCA
>1879549|reference Sulfurimonas_denitrificans_DSM_1251_CP000153|length 33|copies 4
AGAGAAAAGTTGAGCCAGGGCAAACTGTAGCAG
>1879549|reference Sulfurimonas_denitrificans_DSM_1251_CP000153|length 47|copies 1
AGAGAAACGATATGGTTGAGTATTTTGGTGAGCAGTTAAGTGGATAC
>1879549|reference Sulfurimonas_denitrificans_DSM_1251_CP000153|length 42|copies 1
AGAGAAACTCTTTGAACCTACCATTATATATGGATATTGGCC
>1879549|reference Sulfurimonas_denitrificans_DSM_1251_CP000153|length 44|copies 1
AGAGAAAGTGGTATGAAGAGAATCTCTCTGGACTTATTCCAGTT
>1879549|reference Sulfurimonas_denitrificans_DSM_1251_CP000153|length 43|copies 1
AGAGAAATACCATATAGACAAAGCTAAACCAGCGCTTCTTACT
>1879549|reference Sulfurimonas_denitrificans_DSM_1251_CP000153|length 45|copies 2
AGAGAACAACTCTCTTGGAGTAATCGAACAAGGCATGACAAAAGG
>1879549|reference Sulfurimonas_denitrificans_DSM_1251_CP000153|length 44|copies 1
AGAGAACATAGGTATAATCTCGTTTAATATCGATGGAGTTGACC
>1879549|reference Sulfurimonas_denitrificans_DSM_1251_CP000153|length 37|copies 1
AGAGAACTTCATTTATTATCAATGGTGTTGAGAGAGT
>1879549|reference Sulfurimonas_denitrificans_DSM_1251_CP000153|length 51|copies 7
AGAGAAGTGTTTTTGTTCAAAGAGTAAGCAAGAGTTGCTTTTATGTTGTGA
>1879549|reference Sulfurimonas_denitrificans_DSM_1251_CP000153|length 43|copies 19
AGAGAATAAAACAAGATAAAGATGATCATGGAATCTATTGATT
>1879549|reference Sulfurimonas_denitrificans_DSM_1251_CP000153|length 44|copies 3
AGAGAATAAAACAAGATAAAGATGATCATGGAATCTATTGATTT
>1879549|reference Sulfurimonas_denitrificans_DSM_1251_CP000153|length 39|copies 6
AGAGAATATAGAGGTTGATGTTGATAACAACATTCTTAC
>1879549|reference Sulfurimonas_denitrificans_DSM_1251_CP000153|length 41|copies 1
AGAGAATATAGAGGTTGATGTTGATAACAACATTCTTACAA
>1879549|reference Sulfurimonas_denitrificans_DSM_1251_CP000153|length 32|copies 2
AGAGAATCTCTAAACCTGGAAGACGTGTTTAT
>1879549|reference Sulfurimonas_denitrificans_DSM_1251_CP000153|length 44|copies 1
AGAGAATGCAAATCTCTCTCCAGACTCTGGTGTGCTTCTTCAAC
>1879549|reference Sulfurimonas_denitrificans_DSM_1251_CP000153|length 47|copies 2
AGAGAATTCTCAGATATAGAGCTTAGTCTTTTTGAGACAATTTTAAG
>1879549|reference Sulfurimonas_denitrificans_DSM_1251_CP000153|length 49|copies 1
AGAGAATTTTTGCCAAGAAGCTGTGAATCAAAAATTTTGTACTCTAAAT
>1879549|reference Sulfurimonas_denitrificans_DSM_1251_CP000153|length 44|copies 6
AGAGACAACCTCTTCTGCAACTTTACCAGAGGGGTCTTTGCTTG
>1879549|reference Sulfurimonas_denitrificans_DSM_1251_CP000153|length 46|copies 1
AGAGACAACCTCTTCTGCAACTTTACCAGAGGGGTCTTTGCTTGGG
>1879549|reference Sulfurimonas_denitrificans_DSM_1251_CP000153|length 17|copies 1
AGAGACGGTTGAGAGAG
>1879549|reference Sulfurimonas_denitrificans_DSM_1251_CP000153|length 41|copies 1
AGAGACTTATAAGAAAATCTTTACAAGACTTGGACTTGACT
>1879549|reference Sulfurimonas_denitrificans_DSM_1251_CP000153|length 56|copies 1
AGAGAGAAACCAATAACTGTTCAAACTTTGTAAAAAAAGTTGTGTTGTTATACTTG
>1879549|reference Sulfurimonas_denitrificans_DSM_1251_CP000153|length 42|copies 1
AGAGAGAATTTCTTAAGTAAACTAGCAGGTGTTAGTGACCCT
>1879549|reference Sulfurimonas_denitrificans_DSM_1251_CP000153|length 30|copies 5
AGAGAGACAAAAACGCGCAGCACTAATTGC
>1879549|reference Sulfurimonas_denitrificans_DSM_1251_CP000153|length 31|copies 6
AGAGAGACAAAAACGCGCAGCACTAATTGCC
>1879549|reference Sulfurimonas_denitrificans_DSM_1251_CP000153|length 22|copies 1
AGAGAGACAACCCATATCTGTT
>1879549|reference Sulfurimonas_denitrificans_DSM_1251_CP000153|length 39|copies 1
AGAGAGACAACCCATATCTGTTGAGCCTTGAACATTGTC
>1879549|reference Sulfurimonas_denitrificans_DSM_1251_CP000153|length 49|copies 2
AGAGAGACAACCCATATCTGTTGAGCCTTGAACATTGTCATGACCTCTT
>1879549|reference Sulfurimonas_denitrificans_DSM_1251_CP000153|length 51|copies 1
AGAGAGACAACCCATATCTGTTGAGCCTTGAACATTGTCATGACCTCTTAA
>1879549|reference Sulfurimonas_denitrificans_DSM_1251_CP000153|length 38|copies 1
AGAGAGACTTTGCCAAAAGGCAAGGAGAGAATGCAAAT
>1879549|reference Sulfurimonas_denitrificans_DSM_1251_CP000153|length 43|copies 1
AGAGAGATTATGGAGCTGCTTAGCTCATTTAACAAAGAAAAAG
>1879549|reference Sulfurimonas_denitrificans_DSM_1251_CP000153|length 45|copies 1
AGAGAGATTGTTCCTTTTGAGCTTACATGGCTAAATGATATTTTT
>1879549|reference Sulfurimonas_denitrificans_DSM_1251_CP000153|length 40|copies 1
AGAGAGCAAAAAAAGCAGCTGCACAGGAGAACTCTGCTGA
>1879549|reference Sulfurimonas_denitrificans_DSM_1251_CP000153|length 35|copies 3
AGAGAGCAAATACTTTACATTATAGTCATAGTGAA
>1879549|reference Sulfurimonas_denitrificans_DSM_1251_CP000153|length 36|copies 1
AGAGAGGCTAGCTTATGATCTAAAAATGGGGTGCGT
>1879549|reference Sulfurimonas_denitrificans_DSM_1251_CP000153|length 16|copies 1
AGAGAGGGAAACGCCT
>1879549|reference Sulfurimonas_denitrificans_DSM_1251_CP000153|length 18|copies 1
AGAGAGGGAAACGCCTGG
>1879549|reference Sulfurimonas_denitrificans_DSM_1251_CP000153|length 24|copies 1
AGAGAGGGAAACGCCTGGCCCCAT
>1879549|reference Sulfurimonas_denitrificans_DSM_1251_CP000153|length 31|copies 59
AGAGAGGGAAACGCCTGGCCCCATTCCGAAC
>1879549|reference Sulfurimonas_denitrificans_DSM_1251_CP000153|length 32|copies 10
AGAGAGGGAAACGCCTGGCCCCATTCCGAACC
>1879549|reference Sulfurimonas_denitrificans_DSM_1251_CP000153|length 36|copies 1
AGAGAGGGAAACGCCTGGCCCCATTCCGAACCCAGA
>1879549|reference Sulfurimonas_denitrificans_DSM_1251_CP000153|length 22|copies 1
AGAGAGGGAAACGCCTGGTCCC
>1879549|reference Sulfurimonas_denitrificans_DSM_1251_CP000153|length 26|copies 1
AGAGAGGGAAACGCCTGGTCCCATTC
>1879549|reference Sulfurimonas_denitrificans_DSM_1251_CP000153|length 32|copies 33
AGAGAGGGAAACGCCTGGTCCCATTCCGAACC
>1879549|reference Sulfurimonas_denitrificans_DSM_1251_CP000153|length 42|copies 1
AGAGAGGGAAACGCCTGGTCCCATTCCGAACCCAGAAGCTAA
>1879549|reference Sulfurimonas_denitrificans_DSM_1251_CP000153|length 44|copies 1
AGAGAGGGAAACGCCTGGTCCCATTCCGAACCCAGAAGCTAAGC
>1879549|reference Sulfurimonas_denitrificans_DSM_1251_CP000153|length 53|copies 1
AGAGAGTAAATTTAAAGAACCCTACATGGAGAGATTGATTAAGTTTTTCAACC
>1879549|reference Sulfurimonas_denitrificans_DSM_1251_CP000153|length 44|copies 8
AGAGAGTAATGAGGTTCAACTTGAAATCAAAAAGTTAGAAGAAA
>1879549|reference Sulfurimonas_denitrificans_DSM_1251_CP000153|length 43|copies 1
AGAGAGTGAGTTGGATGAGGGCGATACAATTACTGTAACAGTT
>1879549|reference Sulfurimonas_denitrificans_DSM_1251_CP000153|length 36|copies 1
AGAGAGTTGTATCTAGGGCCTGGCGATATGTACTCT
>1879549|reference Sulfurimonas_denitrificans_DSM_1251_CP000153|length 50|copies 1
AGAGAGTTGTTGTAAATCAGCTTCACCGCTCTCCAGGTGTTATCTTTAAA
>1879549|reference Sulfurimonas_denitrificans_DSM_1251_CP000153|length 48|copies 1
AGAGATAAAAAAATATGGTGTTGATATTGATATTGTTGAAGAGGTACT
>1879549|reference Sulfurimonas_denitrificans_DSM_1251_CP000153|length 37|copies 1
AGAGATAAAGGATGATGGAGAAAATTACATCTCACAT
>1879549|reference Sulfurimonas_denitrificans_DSM_1251_CP000153|length 36|copies 18
AGAGATAATTTTACTTGATCTAGTTTTAGGAGTAAT
>1879549|reference Sulfurimonas_denitrificans_DSM_1251_CP000153|length 32|copies 6
AGAGATACAACTCAAACAGAGTCGAAAGACGG
>1879549|reference Sulfurimonas_denitrificans_DSM_1251_CP000153|length 30|copies 1
AGAGATACCCTCCCCTGGAATTGCACCCTC
>1879549|reference Sulfurimonas_denitrificans_DSM_1251_CP000153|length 31|copies 32
AGAGATACCCTCCCCTGGAATTGCACCCTCA
>1879549|reference Sulfurimonas_denitrificans_DSM_1251_CP000153|length 30|copies 1
AGAGATAGAAGCGCTGGGTCCTCAAAAGAT
>1879549|reference Sulfurimonas_denitrificans_DSM_1251_CP000153|length 49|copies 1
AGAGATAGACTAAGTTTAGGTTGTAACCATTTGGAGTATTTTTATAAAG
>1879549|reference Sulfurimonas_denitrificans_DSM_1251_CP000153|length 31|copies 7
AGAGATAGATTTACCTGGTGTAAAGAAAGAG
>1879549|reference Sulfurimonas_denitrificans_DSM_1251_CP000153|length 42|copies 1
AGAGATAGTTGCAACTTGTGCTATATCTTTTTTACCGTTAAT
>1879549|reference Sulfurimonas_denitrificans_DSM_1251_CP000153|length 27|copies 1
AGAGATATCAACGCCTGCAAGAAAGAG
>1879549|reference Sulfurimonas_denitrificans_DSM_1251_CP000153|length 50|copies 1
AGAGATATTATGAGTCACTTTTGTTTTTACTGATTTACCTTTTTTAAAAA
>1879549|reference Sulfurimonas_denitrificans_DSM_1251_CP000153|length 48|copies 2
AGAGATGAAGAGTGAAAATAATATTTTTGATCAAGGTGAAATTTTACC
>1879549|reference Sulfurimonas_denitrificans_DSM_1251_CP000153|length 30|copies 11
AGAGATGATAACTCGCGCAAATGAGACTCT
>1879549|reference Sulfurimonas_denitrificans_DSM_1251_CP000153|length 32|copies 3
AGAGATGATTTAGACCTGGAACCAAACGCAAT
>1879549|reference Sulfurimonas_denitrificans_DSM_1251_CP000153|length 49|copies 1
AGAGATGGAAGTTTGGGCACTAGAAGCTTATGGGGCTTCAGCAGTTTTA
>1879549|reference Sulfurimonas_denitrificans_DSM_1251_CP000153|length 31|copies 15
AGAGATGGTTATGCCAGGTGACAACGTAAGT
>1879549|reference Sulfurimonas_denitrificans_DSM_1251_CP000153|length 32|copies 1
AGAGATGGTTATGCCAGGTGACAACGTAAGTA
>1879549|reference Sulfurimonas_denitrificans_DSM_1251_CP000153|length 44|copies 3
AGAGATGTTCACTTACATGTAACTGATCTGAAGCGTACTTAATT
>1879549|reference Sulfurimonas_denitrificans_DSM_1251_CP000153|length 45|copies 1
AGAGATGTTCACTTACATGTAACTGATCTGAAGCGTACTTAATTG
>1879549|reference Sulfurimonas_denitrificans_DSM_1251_CP000153|length 28|copies 1
AGAGATGTTCTGATATGATCAGCGATAA
>1879549|reference Sulfurimonas_denitrificans_DSM_1251_CP000153|length 30|copies 1
AGAGATGTTCTGATATGATCAGCGATAACT
>1879549|reference Sulfurimonas_denitrificans_DSM_1251_CP000153|length 31|copies 7
AGAGATGTTCTGATATGATCAGCGATAACTC
>1879549|reference Sulfurimonas_denitrificans_DSM_1251_CP000153|length 42|copies 2
AGAGATGTTTGATGAGATGTGCAAGTTTGCTTCTAGTTTTGG
>1879549|reference Sulfurimonas_denitrificans_DSM_1251_CP000153|length 45|copies 1
AGAGATTAGATAACGTGGTTTATCGTATGGGATTTGCAACTACTC
>1879549|reference Sulfurimonas_denitrificans_DSM_1251_CP000153|length 37|copies 1
AGAGATTATTGCTCTTATTCGAGGGGAACAAGTTTAT
>1879549|reference Sulfurimonas_denitrificans_DSM_1251_CP000153|length 41|copies 1
AGAGATTCAGATGATGAGAAGGTACATGGATGTTGGCATTG
>1879549|reference Sulfurimonas_denitrificans_DSM_1251_CP000153|length 51|copies 5
AGAGATTCGTGAGAGCAGCAAAAACAATTCTCAAATTGTTCGTGCTCTTGA
>1879549|reference Sulfurimonas_denitrificans_DSM_1251_CP000153|length 52|copies 1
AGAGATTCGTGAGAGCAGCAAAAACAATTCTCAAATTGTTCGTGCTCTTGAG
>1879549|reference Sulfurimonas_denitrificans_DSM_1251_CP000153|length 44|copies 1
AGAGATTGTTCGCCTTGTCGGAATAGATAATATCCCATCAAAAC
>1879549|reference Sulfurimonas_denitrificans_DSM_1251_CP000153|length 36|copies 1
AGAGATTGTTGAGTATATTGCAATTCGTAGCGACAT
>1879549|reference Sulfurimonas_denitrificans_DSM_1251_CP000153|length 40|copies 1
AGAGATTTCTGATATTAGTGATCAAAATACTCTAATTGAA
>1879549|reference Sulfurimonas_denitrificans_DSM_1251_CP000153|length 34|copies 1
AGAGATTTGACATTCACGATCGCAACATACAACT
>1879549|reference Sulfurimonas_denitrificans_DSM_1251_CP000153|length 12|copies 1
AGAGCAACAATT
>1879549|reference Sulfurimonas_denitrificans_DSM_1251_CP000153|length 30|copies 11
AGAGCAACAATTACGCGCAACAAACCACTA
>1879549|reference Sulfurimonas_denitrificans_DSM_1251_CP000153|length 31|copies 1
AGAGCAACAATTACGCGCAACAAACCACTAT
>1879549|reference Sulfurimonas_denitrificans_DSM_1251_CP000153|length 37|copies 1
AGAGCAACTCCTTAGCCTCAAAGCACTTAGTCCAAAA
>1879549|reference Sulfurimonas_denitrificans_DSM_1251_CP000153|length 38|copies 1
AGAGCAACTCCTTAGCCTCAAAGCACTTAGTCCAAAAG
>1879549|reference Sulfurimonas_denitrificans_DSM_1251_CP000153|length 43|copies 1
AGAGCAATCTCTTCGGAGAGCGCTTTGAATCAATGATACTGTC
>1879549|reference Sulfurimonas_denitrificans_DSM_1251_CP000153|length 42|copies 1
AGAGCAGAGAAGAAAAAGTGTAGAGTTTATTCTAGATAAAGC
>1879549|reference Sulfurimonas_denitrificans_DSM_1251_CP000153|length 40|copies 1
AGAGCAGTACCGTACTCTTGTATCTAGATTTGGTGAACTT
>1879549|reference Sulfurimonas_denitrificans_DSM_1251_CP000153|length 19|copies 1
AGAGCATAAACGTTATGTT
>1879549|reference Sulfurimonas_denitrificans_DSM_1251_CP000153|length 46|copies 2
AGAGCATGGTCATAGATTTGGCCGTAGAACAGGTTCAATCGGTAAT
>1879549|reference Sulfurimonas_denitrificans_DSM_1251_CP000153|length 45|copies 1
AGAGCATGTTGATAAAGGCTTGAGTTTGTCACATGTAGAGATTTT
>1879549|reference Sulfurimonas_denitrificans_DSM_1251_CP000153|length 14|copies 1
AGAGCATTACCAGC
>1879549|reference Sulfurimonas_denitrificans_DSM_1251_CP000153|length 29|copies 1
AGAGCATTACCAGCGCGCACTAATAGATA
>1879549|reference Sulfurimonas_denitrificans_DSM_1251_CP000153|length 30|copies 26
AGAGCATTACCAGCGCGCACTAATAGATAA
>1879549|reference Sulfurimonas_denitrificans_DSM_1251_CP000153|length 31|copies 2
AGAGCATTACCAGCGCGCACTAATAGATAAT
>1879549|reference Sulfurimonas_denitrificans_DSM_1251_CP000153|length 55|copies 1
AGAGCCAAATCTTCTTGAGTTTATCGGACCAAAGATAGTTTTCACTTATTTTTTA
>1879549|reference Sulfurimonas_denitrificans_DSM_1251_CP000153|length 33|copies 1
AGAGCCATATCAAGGTGCTGCAACTGGTGTTGG
>1879549|reference Sulfurimonas_denitrificans_DSM_1251_CP000153|length 34|copies 8
AGAGCCATATCAAGGTGCTGCAACTGGTGTTGGT
>1879549|reference Sulfurimonas_denitrificans_DSM_1251_CP000153|length 34|copies 1
AGAGCCTATAAGTCTTGAAGCACCTATTGGAAGT
>1879549|reference Sulfurimonas_denitrificans_DSM_1251_CP000153|length 31|copies 12
AGAGCCTCCAAATCCTGGCAAATCTATATAT
>1879549|reference Sulfurimonas_denitrificans_DSM_1251_CP000153|length 32|copies 6
AGAGCCTCCAAATCCTGGCAAATCTATATATA
>1879549|reference Sulfurimonas_denitrificans_DSM_1251_CP000153|length 28|copies 1
AGAGCCTGAAACATCTACAGTTGGTTCT
>1879549|reference Sulfurimonas_denitrificans_DSM_1251_CP000153|length 39|copies 1
AGAGCCTGAAACATCTACAGTTGGTTCTCAAGATACAAC
>1879549|reference Sulfurimonas_denitrificans_DSM_1251_CP000153|length 41|copies 1
AGAGCCTGAAACATCTACAGTTGGTTCTCAAGATACAACAG
>1879549|reference Sulfurimonas_denitrificans_DSM_1251_CP000153|length 44|copies 1
AGAGCCTGAAACATCTACAGTTGGTTCTCAAGATACAACAGGAC
>1879549|reference Sulfurimonas_denitrificans_DSM_1251_CP000153|length 46|copies 4
AGAGCCTGAAACATCTACAGTTGGTTCTCAAGATACAACAGGACCA
>1879549|reference Sulfurimonas_denitrificans_DSM_1251_CP000153|length 31|copies 10
AGAGCCTTCATTACCTGGTATAGCACGAGAT
>1879549|reference Sulfurimonas_denitrificans_DSM_1251_CP000153|length 55|copies 1
AGAGCCTTTTCTTGATTTAAAGAGCAGTGATAAAAAAGTTTTTGAGGAGCTAGTT
>1879549|reference Sulfurimonas_denitrificans_DSM_1251_CP000153|length 51|copies 2
AGAGCGAACTAGATGGGAAGATAAAATTTCTTATAGAAAAGTTAGCTCACT
>1879549|reference Sulfurimonas_denitrificans_DSM_1251_CP000153|length 39|copies 1
AGAGCGATAAAAAAATCGGAATCATAGATTATCAAGACG
>1879549|reference Sulfurimonas_denitrificans_DSM_1251_CP000153|length 40|copies 2
AGAGCGATTTATGTTTTTTGGATCAAAAAGCTCTCTCATC
>1879549|reference Sulfurimonas_denitrificans_DSM_1251_CP000153|length 50|copies 1
AGAGCGATTTATGTTTTTTGGATCAAAAAGCTCTCTCATCTCATCCATTG
>1879549|reference Sulfurimonas_denitrificans_DSM_1251_CP000153|length 21|copies 1
AGAGCGCGCTGTCTCAGTTGA
>1879549|reference Sulfurimonas_denitrificans_DSM_1251_CP000153|length 42|copies 2
AGAGCGCTCAATGTACTACTCATTCCGCGATAGAAAGCAAAA
>1879549|reference Sulfurimonas_denitrificans_DSM_1251_CP000153|length 37|copies 1
AGAGCGGAAAAGTTTCTCTACAGAGTTTATAGCCTCG
>1879549|reference Sulfurimonas_denitrificans_DSM_1251_CP000153|length 38|copies 1
AGAGCGGTGAAATTTTAGCGCTTGAGGCTCATAAGAGG
>1879549|reference Sulfurimonas_denitrificans_DSM_1251_CP000153|length 30|copies 1
AGAGCGTAAGTTCCTGGAAGATCTACAACA
>1879549|reference Sulfurimonas_denitrificans_DSM_1251_CP000153|length 45|copies 1
AGAGCGTAATTGATGCGGAGCAAAAAATAAAATGACAAACCTTGA
>1879549|reference Sulfurimonas_denitrificans_DSM_1251_CP000153|length 42|copies 1
AGAGCGTCTCTTGGTGCTAAGATAGTTATTGACTCTATAAGT
>1879549|reference Sulfurimonas_denitrificans_DSM_1251_CP000153|length 39|copies 1
AGAGCGTGCACAAGATGAGGCTCATGGATTTACTGTGGA
>1879549|reference Sulfurimonas_denitrificans_DSM_1251_CP000153|length 59|copies 1
AGAGCTATCTGTTTATATTCTGTTATATTGTTGCTAAAAACCCATGTTTGAAGCTTTTG
>1879549|reference Sulfurimonas_denitrificans_DSM_1251_CP000153|length 35|copies 1
AGAGCTATTTTGGCATTAACTGGAGATCCAGCGAC
>1879549|reference Sulfurimonas_denitrificans_DSM_1251_CP000153|length 58|copies 1
AGAGCTCTATTGAGGATTTTCAAAACATCAAAGGAAATCAGTTTTTTGACTCAAATGT
>1879549|reference Sulfurimonas_denitrificans_DSM_1251_CP000153|length 33|copies 1
AGAGCTCTCTCCTCAGATGTTTTCATCTCTATT
>1879549|reference Sulfurimonas_denitrificans_DSM_1251_CP000153|length 43|copies 1
AGAGCTGGTGATGTACTGATTCAAAAAGGTACAAAGATAGGTT
>1879549|reference Sulfurimonas_denitrificans_DSM_1251_CP000153|length 43|copies 1
AGAGCTGTATTGAGCTTGCAATAGAAGCAAAATAACGATTTAT
>1879549|reference Sulfurimonas_denitrificans_DSM_1251_CP000153|length 38|copies 1
AGAGCTTATCCGCATAGTTATGTTGAACTAAAACCTAT
>1879549|reference Sulfurimonas_denitrificans_DSM_1251_CP000153|length 50|copies 1
AGAGCTTCAACATCAAGATCCAACAGAGCCAATGGATAGTGAAAAAATCT
>1879549|reference Sulfurimonas_denitrificans_DSM_1251_CP000153|length 37|copies 1
AGAGCTTCGTTATGATGATAGAAGTTTATAGGAACAG
>1879549|reference Sulfurimonas_denitrificans_DSM_1251_CP000153|length 38|copies 1
AGAGCTTCTCTCCCATGTGAGATATAAGAGAAGCTTCT
>1879549|reference Sulfurimonas_denitrificans_DSM_1251_CP000153|length 30|copies 3
AGAGCTTGAGCCTCGCGTTGTATTTGATGT
>1879549|reference Sulfurimonas_denitrificans_DSM_1251_CP000153|length 30|copies 2
AGAGCTTGAGGAACGCGCTATAAAAGTTGA
>1879549|reference Sulfurimonas_denitrificans_DSM_1251_CP000153|length 31|copies 1
AGAGCTTGAGGAACGCGCTATAAAAGTTGAA
>1879549|reference Sulfurimonas_denitrificans_DSM_1251_CP000153|length 31|copies 22
AGAGCTTGTAGCAGAGATAGGTTTAGAGGAT
>1879549|reference Sulfurimonas_denitrificans_DSM_1251_CP000153|length 40|copies 1
AGAGGAAAAACAGCTTGTAAACAGCGTATATGCTTACAAT
>1879549|reference Sulfurimonas_denitrificans_DSM_1251_CP000153|length 44|copies 1
AGAGGAAAAACAGCTTGTAAACAGCGTATATGCTTACAATATGG
>1879549|reference Sulfurimonas_denitrificans_DSM_1251_CP000153|length 46|copies 1
AGAGGAAAAACAGCTTGTAAACAGCGTATATGCTTACAATATGGAA
>1879549|reference Sulfurimonas_denitrificans_DSM_1251_CP000153|length 48|copies 3
AGAGGAACAGCGATAAGTGTTGTATTTGACATAATTCCATAGATACGA
>1879549|reference Sulfurimonas_denitrificans_DSM_1251_CP000153|length 51|copies 2
AGAGGAAGATTTTTTAAAAACATGTATAAAGTGTGGGCTTTGTGTTGAAGC
>1879549|reference Sulfurimonas_denitrificans_DSM_1251_CP000153|length 39|copies 1
AGAGGAAGCTCTTTTGGATATGGAAATATCATTGTAGAT
>1879549|reference Sulfurimonas_denitrificans_DSM_1251_CP000153|length 43|copies 10
AGAGGAATCAACTACTTCAGGCAATAAACTAATATATACTGGA
>1879549|reference Sulfurimonas_denitrificans_DSM_1251_CP000153|length 36|copies 1
AGAGGACGATTATTTTGATCAAAACCAACGTTTGCA
>1879549|reference Sulfurimonas_denitrificans_DSM_1251_CP000153|length 52|copies 5
AGAGGACGATTATTTTGATCAAAACCAACGTTTGCATCTGTAAGCATTCCAC
>1879549|reference Sulfurimonas_denitrificans_DSM_1251_CP000153|length 44|copies 1
AGAGGAGTTTTCACATGTAACTTCTATTCATACAATTGCAAGTG
>1879549|reference Sulfurimonas_denitrificans_DSM_1251_CP000153|length 33|copies 1
AGAGGATATAGAGATAACTATAGAGGGCAACTA
>1879549|reference Sulfurimonas_denitrificans_DSM_1251_CP000153|length 40|copies 3
AGAGGCATTAAAACATCTGTTTCACGACAAGCATAACCAA
>1879549|reference Sulfurimonas_denitrificans_DSM_1251_CP000153|length 40|copies 16
AGAGGCATTGTTTGGCGAGTTGCCATAAGTGAATCGTCCA
>1879549|reference Sulfurimonas_denitrificans_DSM_1251_CP000153|length 38|copies 1
AGAGGCGAAAATAGTTGCAGTGGATATGAAAGATCAAG
>1879549|reference Sulfurimonas_denitrificans_DSM_1251_CP000153|length 46|copies 1
AGAGGCGTTGATGTTTGTCTAAATCCTCTTGGTGTTCCATCTCGTA
>1879549|reference Sulfurimonas_denitrificans_DSM_1251_CP000153|length 51|copies 1
AGAGGCTCTACATAACCTTATTCAAGAAAAATTTCCAGATTTAAACACTGG
>1879549|reference Sulfurimonas_denitrificans_DSM_1251_CP000153|length 53|copies 1
AGAGGCTGGCGAATTACTTCACCTTGGTAAATTAGCTTCTCAAACTAAAAACT
>1879549|reference Sulfurimonas_denitrificans_DSM_1251_CP000153|length 31|copies 5
AGAGGCTTATAAACCAGGGCATGTAAGAAGT
>1879549|reference Sulfurimonas_denitrificans_DSM_1251_CP000153|length 10|copies 1
AGAGGGAAAT
>1879549|reference Sulfurimonas_denitrificans_DSM_1251_CP000153|length 38|copies 1
AGAGGGAATTATAGTTATGAATGTTCCAACTGCAAACA
>1879549|reference Sulfurimonas_denitrificans_DSM_1251_CP000153|length 31|copies 10
AGAGGGAGTTCTTCCAGGAACGTTGGCTTGT
>1879549|reference Sulfurimonas_denitrificans_DSM_1251_CP000153|length 41|copies 1
AGAGGGAGTTTTTCAAAATGTAAGTGATGAAATCCCTTATG
>1879549|reference Sulfurimonas_denitrificans_DSM_1251_CP000153|length 43|copies 1
AGAGGGATTTTGTTCAAGCTCTACAAAAGCATCTAAAATATTT
>1879549|reference Sulfurimonas_denitrificans_DSM_1251_CP000153|length 30|copies 40
AGAGGGTGCACCTCGCGTAGTTGCAAAAGG
>1879549|reference Sulfurimonas_denitrificans_DSM_1251_CP000153|length 52|copies 2
AGAGGTAAAAAATGAAAAATCAACACCCTCTTCCATCGCATTTTTATACTCT
>1879549|reference Sulfurimonas_denitrificans_DSM_1251_CP000153|length 12|copies 1
AGAGGTAAAATG
>1879549|reference Sulfurimonas_denitrificans_DSM_1251_CP000153|length 50|copies 1
AGAGGTAACTATCTCAAGGGCAGCTCTTAAAGAGTTGATTCATAGTTATA
>1879549|reference Sulfurimonas_denitrificans_DSM_1251_CP000153|length 48|copies 1
AGAGGTTTTTAACACTCGCAGAGGCGGTAGAGGTTTGTCATGTTATAA
>1879549|reference Sulfurimonas_denitrificans_DSM_1251_CP000153|length 32|copies 1
AGAGTAAAACCAAACCTGGTCTTCCAAAAATC
>1879549|reference Sulfurimonas_denitrificans_DSM_1251_CP000153|length 39|copies 1
AGAGTAAAATATAATTTTTTATATGACCATCTTCAAAGG
>1879549|reference Sulfurimonas_denitrificans_DSM_1251_CP000153|length 49|copies 1
AGAGTAAATAGAAGCGTAGAGAGCATGGTATAAAAGATAGAACTAGACC
>1879549|reference Sulfurimonas_denitrificans_DSM_1251_CP000153|length 38|copies 1
AGAGTAACACACTTTTCGATCTTGATGGAAATTACGTA
>1879549|reference Sulfurimonas_denitrificans_DSM_1251_CP000153|length 40|copies 1
AGAGTAAGGATCGAACATTGCCTCTTTGAGACCTATGACT
>1879549|reference Sulfurimonas_denitrificans_DSM_1251_CP000153|length 38|copies 1
AGAGTAAGTTTGCCTCTGTGTGCTAAATCGTCAATAGC
>1879549|reference Sulfurimonas_denitrificans_DSM_1251_CP000153|length 48|copies 1
AGAGTACTTCTTGTTGATGATTTAATAGCTACTGGTGGGACAGCGGCT
>1879549|reference Sulfurimonas_denitrificans_DSM_1251_CP000153|length 35|copies 1
AGAGTACTTTTGATAGTTTATAATCATAAAGAAGT
>1879549|reference Sulfurimonas_denitrificans_DSM_1251_CP000153|length 39|copies 1
AGAGTAGAGATAAGACATCGTCCGCTGTAAGCAAAACAC
>1879549|reference Sulfurimonas_denitrificans_DSM_1251_CP000153|length 40|copies 1
AGAGTAGTCGCTCTCAATGTAGAGTATCGGCACTCCAGCC
>1879549|reference Sulfurimonas_denitrificans_DSM_1251_CP000153|length 43|copies 1
AGAGTATAGTTCTTATACTTGCCCTATGCATCCTGAAATCATT
>1879549|reference Sulfurimonas_denitrificans_DSM_1251_CP000153|length 8|copies 1
AGAGTATG
>1879549|reference Sulfurimonas_denitrificans_DSM_1251_CP000153|length 42|copies 1
AGAGTATGAACCAGCAAAGCCTTTTGTTTTTGCAGGAATATA
>1879549|reference Sulfurimonas_denitrificans_DSM_1251_CP000153|length 39|copies 6
AGAGTATGATACTGCGATAAAAGACGCAGATTTAAGAGG
>1879549|reference Sulfurimonas_denitrificans_DSM_1251_CP000153|length 36|copies 4
AGAGTATGATAGCACTGATCCAAGCTAAATATTTCA
>1879549|reference Sulfurimonas_denitrificans_DSM_1251_CP000153|length 37|copies 1
AGAGTATGATAGCACTGATCCAAGCTAAATATTTCAT
>1879549|reference Sulfurimonas_denitrificans_DSM_1251_CP000153|length 35|copies 1
AGAGTATGCAGAGGCGATGAAGATATACAACACTT
>1879549|reference Sulfurimonas_denitrificans_DSM_1251_CP000153|length 46|copies 1
AGAGTCAAACTCTCTAGCTGATATTGGATCAAGTCCACTTGTTGGT
>1879549|reference Sulfurimonas_denitrificans_DSM_1251_CP000153|length 40|copies 1
AGAGTCACTAGAAGATGGTGTTGCTGGAGTTATTAGTAAT
>1879549|reference Sulfurimonas_denitrificans_DSM_1251_CP000153|length 43|copies 1
AGAGTCATCTTCTTCATCATCTTCAATAGGTTGTTTTGGACAG
>1879549|reference Sulfurimonas_denitrificans_DSM_1251_CP000153|length 38|copies 1
AGAGTCATTAGATATTTTTCCTCCATATTTTGAGCAAG
>1879549|reference Sulfurimonas_denitrificans_DSM_1251_CP000153|length 32|copies 2
AGAGTCCATCAATCCCAGGAACGTTGATATCT
>1879549|reference Sulfurimonas_denitrificans_DSM_1251_CP000153|length 32|copies 1
AGAGTCGCAGTTGCTAGTGGCATTATTGAGAT
>1879549|reference Sulfurimonas_denitrificans_DSM_1251_CP000153|length 36|copies 1
AGAGTGAAAATGGTATTTGTGCACTATGTTATGGTG
>1879549|reference Sulfurimonas_denitrificans_DSM_1251_CP000153|length 47|copies 1
AGAGTGATGAAGTGATAAAAAAAGAAGATCACAGTGGAATGAAAGAG
>1879549|reference Sulfurimonas_denitrificans_DSM_1251_CP000153|length 41|copies 1
AGAGTGCAAAGAGACTATGCTTGAGATTACTTGAAGGTTAT
>1879549|reference Sulfurimonas_denitrificans_DSM_1251_CP000153|length 45|copies 2
AGAGTGCAACAAAATAGGTATATCTTTTTTACTAGATGATTTTGG
>1879549|reference Sulfurimonas_denitrificans_DSM_1251_CP000153|length 39|copies 12
AGAGTGCTCATGATAGAGTCGCTCTTGGCAAAGAGGAGT
>1879549|reference Sulfurimonas_denitrificans_DSM_1251_CP000153|length 40|copies 2
AGAGTGCTCATGATAGAGTCGCTCTTGGCAAAGAGGAGTG
>1879549|reference Sulfurimonas_denitrificans_DSM_1251_CP000153|length 41|copies 1
AGAGTGCTCATGATAGAGTCGCTCTTGGCAAAGAGGAGTGC
>1879549|reference Sulfurimonas_denitrificans_DSM_1251_CP000153|length 40|copies 1
AGAGTGGAATCAGATGACAATGCTTGGAGCAATTATTGAC
>1879549|reference Sulfurimonas_denitrificans_DSM_1251_CP000153|length 17|copies 1
AGAGTGGCAAGAGCGCG
>1879549|reference Sulfurimonas_denitrificans_DSM_1251_CP000153|length 26|copies 1
AGAGTGGCAAGAGCGCGTAGATGCTA
>1879549|reference Sulfurimonas_denitrificans_DSM_1251_CP000153|length 30|copies 2
AGAGTGGCAAGAGCGCGTAGATGCTAAATG
>1879549|reference Sulfurimonas_denitrificans_DSM_1251_CP000153|length 31|copies 9
AGAGTGGCAAGAGCGCGTAGATGCTAAATGG
>1879549|reference Sulfurimonas_denitrificans_DSM_1251_CP000153|length 38|copies 1
AGAGTGGCAAGAGCGCGTAGATGCTAAATGGGCATATT
>1879549|reference Sulfurimonas_denitrificans_DSM_1251_CP000153|length 35|copies 2
AGAGTGTATGGAGCGTGGACTCACTTATGCAGTTA
>1879549|reference Sulfurimonas_denitrificans_DSM_1251_CP000153|length 48|copies 1
AGAGTTAAGCGTTCTCTTCATCACTCACGACTTGATGGAGGCTATCCG
>1879549|reference Sulfurimonas_denitrificans_DSM_1251_CP000153|length 25|copies 1
AGAGTTAGCGCGAACAACTTCAGAT
>1879549|reference Sulfurimonas_denitrificans_DSM_1251_CP000153|length 40|copies 38
AGAGTTAGTTGAAATGGAAATCCGTGAACTTCTTGATATG
[truncated: 6,611,942 more chars]
