# Supplementary material for: Genome-wide identification of 5-methylcytosine sites in bacterial genomes by high-throughput sequencing of MspJI restriction fragments
Source: PLoS One. 2021 May 11;16(5):e0247541. doi: 10.1371/journal.pone.0247541 (PMC8112702; doi:10.1371/journal.pone.0247541)
Supplement: S3 Dataset — (GZ) [file pone.0247541.s005.gz › Data_set_3/Sul_denitrificans_1879552_FspEI_processed.fasta]

>1879552|reference Sulfurimonas_denitrificans_DSM_1251_CP000153|length 34|copies 1
AAAAAAAAGAGGAGAACAAATGGGAGCTGCGATG
>1879552|reference Sulfurimonas_denitrificans_DSM_1251_CP000153|length 19|copies 1
AAAAAAGAAGCTCTCCGGA
>1879552|reference Sulfurimonas_denitrificans_DSM_1251_CP000153|length 32|copies 2
AAAAAAGAAGCTCTCCGGAGCTATCTTTTACC
>1879552|reference Sulfurimonas_denitrificans_DSM_1251_CP000153|length 33|copies 1
AAAAAAGAAGCTCTCCGGAGCTATCTTTTACCT
>1879552|reference Sulfurimonas_denitrificans_DSM_1251_CP000153|length 13|copies 1
AAAAAAGAATCAT
>1879552|reference Sulfurimonas_denitrificans_DSM_1251_CP000153|length 48|copies 4
AAAAAAGAGGATATTCAACTTTTTTCATCTCCTGTAGGTTATCCTGCT
>1879552|reference Sulfurimonas_denitrificans_DSM_1251_CP000153|length 12|copies 1
AAAAAAGAGTCC
>1879552|reference Sulfurimonas_denitrificans_DSM_1251_CP000153|length 57|copies 1
AAAAAAGAGTCTCAGATTCCTTGGGAGACATTTAAAACAGATGATACGATAGTCTTT
>1879552|reference Sulfurimonas_denitrificans_DSM_1251_CP000153|length 32|copies 1
AAAAAAGATATATACCAGGAACTGATGAGTTT
>1879552|reference Sulfurimonas_denitrificans_DSM_1251_CP000153|length 45|copies 4
AAAAAAGCAAGAGAGCTAACTCGTAGAAAAGACTCTATGAGTGTT
>1879552|reference Sulfurimonas_denitrificans_DSM_1251_CP000153|length 44|copies 1
AAAAAAGCGTTTTATTGAAGAGAAACTCTTTGAACCTACCATTA
>1879552|reference Sulfurimonas_denitrificans_DSM_1251_CP000153|length 46|copies 1
AAAAAAGCTAGACATTCTTATACATGTAGAGAGTAAAAATTTATCT
>1879552|reference Sulfurimonas_denitrificans_DSM_1251_CP000153|length 33|copies 1
AAAAAATCGCTCATACCTGGTAAAATAGTCTCA
>1879552|reference Sulfurimonas_denitrificans_DSM_1251_CP000153|length 59|copies 1
AAAAAATTGCAATTTCTTGCTATTGCGTTAGCTCTAGGTGTAAGTTCACTCTTTGGTGG
>1879552|reference Sulfurimonas_denitrificans_DSM_1251_CP000153|length 55|copies 4
AAAAACACCGCTTAATATCTCAACTTTGTCATCCTCTTTTCTTGCTGTTTCAAAC
>1879552|reference Sulfurimonas_denitrificans_DSM_1251_CP000153|length 62|copies 2
AAAAACCAAAGAACTTTAAACTTCCATCTATTGAGTTTCTACAAAAACCAAACAACAAAGCA
>1879552|reference Sulfurimonas_denitrificans_DSM_1251_CP000153|length 59|copies 1
AAAAACCACTCTGAGACTTGCTTCTCTTTAAAACACCATCCCCAGGAATTGCAAGATTT
>1879552|reference Sulfurimonas_denitrificans_DSM_1251_CP000153|length 16|copies 1
AAAAACCATGCGTTCC
>1879552|reference Sulfurimonas_denitrificans_DSM_1251_CP000153|length 32|copies 1
AAAAACCATGCGTTCCTGGCATGAAGGGTTGC
>1879552|reference Sulfurimonas_denitrificans_DSM_1251_CP000153|length 51|copies 1
AAAAACGAAAGAACTGGAAAACATGCATACTTAACACCTGTTGTTCATGCT
>1879552|reference Sulfurimonas_denitrificans_DSM_1251_CP000153|length 31|copies 4
AAAAACGCAAAGACCTGGAGTTTGTAATGCA
>1879552|reference Sulfurimonas_denitrificans_DSM_1251_CP000153|length 32|copies 2
AAAAACGCAAAGACCTGGAGTTTGTAATGCAA
>1879552|reference Sulfurimonas_denitrificans_DSM_1251_CP000153|length 48|copies 3
AAAAACGGAACATCGGCTTCTCCAGCAACTGCTTTTGCAAGAAGAGTT
>1879552|reference Sulfurimonas_denitrificans_DSM_1251_CP000153|length 55|copies 1
AAAAACTTGAGCCTGAGGGGATAAGTATAAAAGAGTATCATGAGGTAAATCAGCA
>1879552|reference Sulfurimonas_denitrificans_DSM_1251_CP000153|length 11|copies 1
AAAAAGAAATT
>1879552|reference Sulfurimonas_denitrificans_DSM_1251_CP000153|length 37|copies 1
AAAAAGAAGAGTGTCATGAGTGTTACATGTAAAGAAC
>1879552|reference Sulfurimonas_denitrificans_DSM_1251_CP000153|length 45|copies 1
AAAAAGAATCATGATACCACCAACAATCATCATGATTTTTGCATT
>1879552|reference Sulfurimonas_denitrificans_DSM_1251_CP000153|length 47|copies 10
AAAAAGAATCATGATACCACCAACAATCATCATGATTTTTGCATTAC
>1879552|reference Sulfurimonas_denitrificans_DSM_1251_CP000153|length 50|copies 2
AAAAAGAGAGCGAGAATGTTTGGGCACCAGTTCCAGGAAACAGAGTAGCT
>1879552|reference Sulfurimonas_denitrificans_DSM_1251_CP000153|length 58|copies 1
AAAAAGAGCTATAGTTGTAAGCTCTAGTTTTGAAATGATACCAATTGGCACAGCGCCA
>1879552|reference Sulfurimonas_denitrificans_DSM_1251_CP000153|length 61|copies 2
AAAAAGATAAACTTTCCGGAACTAAAAAATGAAAACTTTGTAATCATCCCTCTACCGCTTG
>1879552|reference Sulfurimonas_denitrificans_DSM_1251_CP000153|length 31|copies 1
AAAAAGATATATACCAGGAACTGATGAGTTT
>1879552|reference Sulfurimonas_denitrificans_DSM_1251_CP000153|length 39|copies 55
AAAAAGCTACCATGTGCTGCTAAGCCAAGTGCTCCAGCA
>1879552|reference Sulfurimonas_denitrificans_DSM_1251_CP000153|length 8|copies 1
AAAAAGTA
>1879552|reference Sulfurimonas_denitrificans_DSM_1251_CP000153|length 45|copies 1
AAAAAGTATGAACTTGGGGCAAAACACCACCATGATCATTTTATC
>1879552|reference Sulfurimonas_denitrificans_DSM_1251_CP000153|length 52|copies 1
AAAAAGTGCAACGCCATCCCAGCCTATAAAGGCTTTTGATTCACGGTGACTA
>1879552|reference Sulfurimonas_denitrificans_DSM_1251_CP000153|length 52|copies 1
AAAAAGTGGTTAAAAAATCAAAATCACCTGCTCTAGTATCATGTCCACAGCG
>1879552|reference Sulfurimonas_denitrificans_DSM_1251_CP000153|length 48|copies 1
AAAAATATTGTTGATGTAGAAGAGTATTCACTTTATTATCTCTTGGGA
>1879552|reference Sulfurimonas_denitrificans_DSM_1251_CP000153|length 40|copies 1
AAAAATCAAAGCAGTAGCAGAGTTAGCTGAAATAACTATG
>1879552|reference Sulfurimonas_denitrificans_DSM_1251_CP000153|length 40|copies 2
AAAAATCAACCCTTCTCTATCAGAAACTACAACTGATATA
>1879552|reference Sulfurimonas_denitrificans_DSM_1251_CP000153|length 27|copies 1
AAAAATCGCTCATACCTGGTAAAATAG
>1879552|reference Sulfurimonas_denitrificans_DSM_1251_CP000153|length 10|copies 1
AAAAATGAGC
>1879552|reference Sulfurimonas_denitrificans_DSM_1251_CP000153|length 66|copies 3
AAAAATGCTGAACTTATTTTAGGAATTTTCCCTATTACAAAACTCCGAACCGCACAATTTTTATCG
>1879552|reference Sulfurimonas_denitrificans_DSM_1251_CP000153|length 40|copies 1
AAAACAATTCACGAATCAAGAGAATTGGAAGATATCCATA
>1879552|reference Sulfurimonas_denitrificans_DSM_1251_CP000153|length 54|copies 43
AAAACACCGCTTAATATCTCAACTTTGTCATCCTCTTTTCTTGCTGTTTCAAAC
>1879552|reference Sulfurimonas_denitrificans_DSM_1251_CP000153|length 24|copies 1
AAAACACCTCCAGATATCGCAGCA
>1879552|reference Sulfurimonas_denitrificans_DSM_1251_CP000153|length 50|copies 2
AAAACACTTAAAAAAAGATACTCTATCTCTTGAAGATGTTGATACGCTTG
>1879552|reference Sulfurimonas_denitrificans_DSM_1251_CP000153|length 56|copies 1
AAAACAGATACTAGTATATGGAATTTCACTATCTAAAATTTCACGAAGAGTTTTTT
>1879552|reference Sulfurimonas_denitrificans_DSM_1251_CP000153|length 48|copies 1
AAAACAGCTAGATTCATACGGGCAAGCCCTGCGGGAATAGAGATAAGT
>1879552|reference Sulfurimonas_denitrificans_DSM_1251_CP000153|length 41|copies 20
AAAACATAAGCGTGATCAATTCTCTCTTTTGGCATGATGCA
>1879552|reference Sulfurimonas_denitrificans_DSM_1251_CP000153|length 49|copies 1
AAAACATAAGCGTGATCAATTCTCTCTTTTGGCATGATGCAAACAGGAC
>1879552|reference Sulfurimonas_denitrificans_DSM_1251_CP000153|length 25|copies 1
AAAACATCCGCGTTTTGTACACATT
>1879552|reference Sulfurimonas_denitrificans_DSM_1251_CP000153|length 26|copies 1
AAAACCACCTGGTGCGTACATAATAA
>1879552|reference Sulfurimonas_denitrificans_DSM_1251_CP000153|length 58|copies 1
AAAACCACTCTGAGACTTGCTTCTCTTTAAAACACCATCCCCAGGAATTGCAAGATTT
>1879552|reference Sulfurimonas_denitrificans_DSM_1251_CP000153|length 52|copies 25
AAAACCACTGTTTTGGAGAGAGCCATCAACTCTGATTTCTGCTCCAAATTTA
>1879552|reference Sulfurimonas_denitrificans_DSM_1251_CP000153|length 31|copies 6
AAAACCATGCGTTCCTGGCATGAAGGGTTGC
>1879552|reference Sulfurimonas_denitrificans_DSM_1251_CP000153|length 32|copies 1
AAAACCATGCGTTCCTGGCATGAAGGGTTGCA
>1879552|reference Sulfurimonas_denitrificans_DSM_1251_CP000153|length 50|copies 2
AAAACGAAAGAACTGGAAAACATGCATACTTAACACCTGTTGTTCATGCT
>1879552|reference Sulfurimonas_denitrificans_DSM_1251_CP000153|length 11|copies 1
AAAACGAATTC
>1879552|reference Sulfurimonas_denitrificans_DSM_1251_CP000153|length 46|copies 2
AAAACGGAACATCGGCTTCTCCAGCAACTGCTTTTGCAAGAAGAGT
>1879552|reference Sulfurimonas_denitrificans_DSM_1251_CP000153|length 47|copies 18
AAAACGGAACATCGGCTTCTCCAGCAACTGCTTTTGCAAGAAGAGTT
>1879552|reference Sulfurimonas_denitrificans_DSM_1251_CP000153|length 56|copies 2
AAAACGGCGGTTTTATGAATAATCCTGCTCTAATAGAGAGCAAAAACGGGTTAATT
>1879552|reference Sulfurimonas_denitrificans_DSM_1251_CP000153|length 18|copies 1
AAAACTGAAGATGCTTCT
>1879552|reference Sulfurimonas_denitrificans_DSM_1251_CP000153|length 14|copies 1
AAAACTTGAGTGCC
>1879552|reference Sulfurimonas_denitrificans_DSM_1251_CP000153|length 31|copies 2
AAAACTTGAGTGCCCAGGAGTGGTAGATGCC
>1879552|reference Sulfurimonas_denitrificans_DSM_1251_CP000153|length 32|copies 1
AAAACTTGAGTGCCCAGGAGTGGTAGATGCCA
>1879552|reference Sulfurimonas_denitrificans_DSM_1251_CP000153|length 42|copies 1
AAAACTTTCCAACACAACCACATCAATTGATCTGGTCTGATA
>1879552|reference Sulfurimonas_denitrificans_DSM_1251_CP000153|length 42|copies 3
AAAACTTTTTTCACTGGAGTCTCGCCGCGAAGCGCCTCATCT
>1879552|reference Sulfurimonas_denitrificans_DSM_1251_CP000153|length 40|copies 1
AAAAGAAACGTGATTTCCGTAAACTATGGATTATCCGTAT
>1879552|reference Sulfurimonas_denitrificans_DSM_1251_CP000153|length 43|copies 1
AAAAGAAGAGGGATATGAGGTTGAAGGATTGTATATGAAACTT
>1879552|reference Sulfurimonas_denitrificans_DSM_1251_CP000153|length 46|copies 13
AAAAGACATAGCTTTTGAAAATAGATTAAGACAAGAGTACCCAGCT
>1879552|reference Sulfurimonas_denitrificans_DSM_1251_CP000153|length 14|copies 1
AAAAGAGAATGCCC
>1879552|reference Sulfurimonas_denitrificans_DSM_1251_CP000153|length 16|copies 1
AAAAGAGAATGGATCG
>1879552|reference Sulfurimonas_denitrificans_DSM_1251_CP000153|length 51|copies 1
AAAAGAGAGCGGATACGCTACGGCTAATATTGGAATTGGTTACAAAAAAGA
>1879552|reference Sulfurimonas_denitrificans_DSM_1251_CP000153|length 37|copies 1
AAAAGAGATTTGCTCTAAACCACTCATTGCATGGAGT
>1879552|reference Sulfurimonas_denitrificans_DSM_1251_CP000153|length 48|copies 1
AAAAGAGATTTGCTCTAAACCACTCATTGCATGGAGTATTGAAGCTGG
>1879552|reference Sulfurimonas_denitrificans_DSM_1251_CP000153|length 47|copies 1
AAAAGAGCAACCAAAAGTTGCACAAGAGAGCAAGAAAGTAAAAGAGC
>1879552|reference Sulfurimonas_denitrificans_DSM_1251_CP000153|length 52|copies 1
AAAAGAGCACTCCTTTTTGTATAACCATTTTATGGAAAAATATAACGAGATT
>1879552|reference Sulfurimonas_denitrificans_DSM_1251_CP000153|length 64|copies 1
AAAAGAGGACTTTTCAAACGCATACAAAAATGATCCTGCTTTAAATTCTAAATTGGATTTTTTG
>1879552|reference Sulfurimonas_denitrificans_DSM_1251_CP000153|length 63|copies 1
AAAAGAGGGCGTTGTTAAAAACCTTAGTTCAAAAATCCTAAAAGGTGGATATTTTTTCATAGG
>1879552|reference Sulfurimonas_denitrificans_DSM_1251_CP000153|length 31|copies 4
AAAAGAGGTAGGTCCAGGAGTTTATGATATA
>1879552|reference Sulfurimonas_denitrificans_DSM_1251_CP000153|length 62|copies 1
AAAAGAGTCTCTTTGTAAAAAAAGCAAAGAGACTTTTATCTATTTTATATTGCTAGAAGCCA
>1879552|reference Sulfurimonas_denitrificans_DSM_1251_CP000153|length 60|copies 5
AAAAGATAAACTTTCCGGAACTAAAAAATGAAAACTTTGTAATCATCCCTCTACCGCTTG
>1879552|reference Sulfurimonas_denitrificans_DSM_1251_CP000153|length 62|copies 2
AAAAGATAAACTTTCCGGAACTAAAAAATGAAAACTTTGTAATCATCCCTCTACCGCTTGAA
>1879552|reference Sulfurimonas_denitrificans_DSM_1251_CP000153|length 49|copies 1
AAAAGATAGATTTCGCGGTAAAATTGGACTAAGAAGATTTAGAAAATCA
>1879552|reference Sulfurimonas_denitrificans_DSM_1251_CP000153|length 50|copies 2
AAAAGATAGATTTCGCGGTAAAATTGGACTAAGAAGATTTAGAAAATCAG
>1879552|reference Sulfurimonas_denitrificans_DSM_1251_CP000153|length 52|copies 1
AAAAGATTACCATCGTTATCACATACCGACAAATTTAAAAGTTCTAAAGGTT
>1879552|reference Sulfurimonas_denitrificans_DSM_1251_CP000153|length 16|copies 1
AAAAGATTCGTACTCC
>1879552|reference Sulfurimonas_denitrificans_DSM_1251_CP000153|length 32|copies 2
AAAAGATTCGTACTCCCGGTCAAATCTGGGAA
>1879552|reference Sulfurimonas_denitrificans_DSM_1251_CP000153|length 33|copies 4
AAAAGATTCGTACTCCCGGTCAAATCTGGGAAA
>1879552|reference Sulfurimonas_denitrificans_DSM_1251_CP000153|length 12|copies 1
AAAAGCAGAGTG
>1879552|reference Sulfurimonas_denitrificans_DSM_1251_CP000153|length 15|copies 1
AAAAGCCGTGGATGT
>1879552|reference Sulfurimonas_denitrificans_DSM_1251_CP000153|length 31|copies 9
AAAAGCGCCAACTCCAGGGAGAATTAATTTA
>1879552|reference Sulfurimonas_denitrificans_DSM_1251_CP000153|length 38|copies 2
AAAAGCTACCATGTGCTGCTAAGCCAAGTGCTCCAGCA
>1879552|reference Sulfurimonas_denitrificans_DSM_1251_CP000153|length 55|copies 1
AAAAGCTAGACTTGACAAAATTTTAAAATCTGAAGAGATTACTAATATGATCACA
>1879552|reference Sulfurimonas_denitrificans_DSM_1251_CP000153|length 37|copies 2
AAAAGCTATAAATATGAAGCCAGATACTATTTCAGTT
>1879552|reference Sulfurimonas_denitrificans_DSM_1251_CP000153|length 38|copies 1
AAAAGCTATAAATATGAAGCCAGATACTATTTCAGTTC
>1879552|reference Sulfurimonas_denitrificans_DSM_1251_CP000153|length 19|copies 2
AAAAGCTCTAACTGGAGAG
>1879552|reference Sulfurimonas_denitrificans_DSM_1251_CP000153|length 28|copies 1
AAAAGGAATGCCTGGTGGTCAGATTACA
>1879552|reference Sulfurimonas_denitrificans_DSM_1251_CP000153|length 31|copies 12
AAAAGGACGAATCCCAGGGGTGAGTGTCATA
>1879552|reference Sulfurimonas_denitrificans_DSM_1251_CP000153|length 32|copies 3
AAAAGGGTATCGTCCCGGAGGGTACAACTACA
>1879552|reference Sulfurimonas_denitrificans_DSM_1251_CP000153|length 35|copies 1
AAAAGGTCTTCACACATTCTAGTAACATCTTCCAT
>1879552|reference Sulfurimonas_denitrificans_DSM_1251_CP000153|length 16|copies 2
AAAAGTAACGATATCC
>1879552|reference Sulfurimonas_denitrificans_DSM_1251_CP000153|length 62|copies 10
AAAAGTAAGTACGCTTAAGCAATTTGTTTTATCAATTGGCGAGAGAGTAGCTCTTACTTTAA
>1879552|reference Sulfurimonas_denitrificans_DSM_1251_CP000153|length 36|copies 1
AAAAGTAGCACTCTTTAGCACGCATCCACAAGTTGA
>1879552|reference Sulfurimonas_denitrificans_DSM_1251_CP000153|length 52|copies 1
AAAAGTATATTCTCCATTTCCAAAAGAGAGTTTTCCGGATTTTTCGCCACTG
>1879552|reference Sulfurimonas_denitrificans_DSM_1251_CP000153|length 53|copies 1
AAAAGTCATTTTAGCAATCACGATAATGTTAGGTGCCCTCCAAGCTGATAGCG
>1879552|reference Sulfurimonas_denitrificans_DSM_1251_CP000153|length 54|copies 2
AAAAGTCGCTAAATCTGTAACTCAGCCAGAGATAGAGTGAAATTTCTTTTACCA
>1879552|reference Sulfurimonas_denitrificans_DSM_1251_CP000153|length 44|copies 1
AAAAGTGATATCTTCGAGTGTGCAGATTTGACTGACTGATTTGA
>1879552|reference Sulfurimonas_denitrificans_DSM_1251_CP000153|length 27|copies 1
AAAAGTGTTATTAACGAAATGAAGAGA
>1879552|reference Sulfurimonas_denitrificans_DSM_1251_CP000153|length 28|copies 1
AAAAGTTGCCCCTGGTCCTCCAAGAGCA
>1879552|reference Sulfurimonas_denitrificans_DSM_1251_CP000153|length 51|copies 1
AAAAGTTTCAGACCTTATCTTGCCTTCTGCTATGATTTATGAGAAGTGGGG
>1879552|reference Sulfurimonas_denitrificans_DSM_1251_CP000153|length 48|copies 1
AAAATAACTACAAATATTTTTAAGAGAATTATGCTAGTTTTTATAGAT
>1879552|reference Sulfurimonas_denitrificans_DSM_1251_CP000153|length 8|copies 1
AAAATAAT
>1879552|reference Sulfurimonas_denitrificans_DSM_1251_CP000153|length 9|copies 2
AAAATAATT
>1879552|reference Sulfurimonas_denitrificans_DSM_1251_CP000153|length 15|copies 1
AAAATAATTGCATTT
>1879552|reference Sulfurimonas_denitrificans_DSM_1251_CP000153|length 41|copies 42
AAAATAATTGCATTTTTTGGACTCCATAATCTATGTTTTAG
>1879552|reference Sulfurimonas_denitrificans_DSM_1251_CP000153|length 42|copies 2
AAAATAATTGCATTTTTTGGACTCCATAATCTATGTTTTAGA
>1879552|reference Sulfurimonas_denitrificans_DSM_1251_CP000153|length 32|copies 4
AAAATAGTTCTTCGCCGGTTCTGCAACTAGAT
>1879552|reference Sulfurimonas_denitrificans_DSM_1251_CP000153|length 33|copies 35
AAAATAGTTCTTCGCCGGTTCTGCAACTAGATA
>1879552|reference Sulfurimonas_denitrificans_DSM_1251_CP000153|length 46|copies 2
AAAATATAGTGACAATGGTAAAAGTGTTATTAACGAAATGAAGAGA
>1879552|reference Sulfurimonas_denitrificans_DSM_1251_CP000153|length 43|copies 1
AAAATATTTTTATTATCACTAATGGTGGCAATATCTGTTTATG
>1879552|reference Sulfurimonas_denitrificans_DSM_1251_CP000153|length 18|copies 1
AAAATCAGAGAGTTTACA
>1879552|reference Sulfurimonas_denitrificans_DSM_1251_CP000153|length 31|copies 2
AAAATCAGCATGTCCAGGACGAAATATATCT
>1879552|reference Sulfurimonas_denitrificans_DSM_1251_CP000153|length 45|copies 1
AAAATCCATATTATTAACATGTACTATGTAACAGTTAGTTTGGTA
>1879552|reference Sulfurimonas_denitrificans_DSM_1251_CP000153|length 31|copies 2
AAAATCGCTCATACCTGGTAAAATAGTCTCA
>1879552|reference Sulfurimonas_denitrificans_DSM_1251_CP000153|length 32|copies 4
AAAATCTAGTTAGACCGGTTGTGGAAGAGGCT
>1879552|reference Sulfurimonas_denitrificans_DSM_1251_CP000153|length 42|copies 1
AAAATCTGGAATAACAGGATAAATTGTCATGGCAGCAGCAGT
>1879552|reference Sulfurimonas_denitrificans_DSM_1251_CP000153|length 19|copies 1
AAAATCTTAAAGCAAAGCG
>1879552|reference Sulfurimonas_denitrificans_DSM_1251_CP000153|length 16|copies 1
AAAATGGAAGATGGAT
>1879552|reference Sulfurimonas_denitrificans_DSM_1251_CP000153|length 17|copies 1
AAAATGGAAGATGGATA
>1879552|reference Sulfurimonas_denitrificans_DSM_1251_CP000153|length 19|copies 2
AAAATGGAAGATGGATAAA
>1879552|reference Sulfurimonas_denitrificans_DSM_1251_CP000153|length 28|copies 1
AAAATGGAAGATGGATAAAGATTACATC
>1879552|reference Sulfurimonas_denitrificans_DSM_1251_CP000153|length 40|copies 3
AAAATGGAAGATGGATAAAGATTACATCAGTCTCTTAGCC
>1879552|reference Sulfurimonas_denitrificans_DSM_1251_CP000153|length 41|copies 124
AAAATGGAAGATGGATAAAGATTACATCAGTCTCTTAGCCA
>1879552|reference Sulfurimonas_denitrificans_DSM_1251_CP000153|length 42|copies 5
AAAATGGAAGATGGATAAAGATTACATCAGTCTCTTAGCCAC
>1879552|reference Sulfurimonas_denitrificans_DSM_1251_CP000153|length 43|copies 1
AAAATGGAAGATGGATAAAGATTACATCAGTCTCTTAGCCACC
>1879552|reference Sulfurimonas_denitrificans_DSM_1251_CP000153|length 44|copies 1
AAAATGGAAGATGGATAAAGATTACATCAGTCTCTTAGCCACCA
>1879552|reference Sulfurimonas_denitrificans_DSM_1251_CP000153|length 14|copies 2
AAAATGGAATAATA
>1879552|reference Sulfurimonas_denitrificans_DSM_1251_CP000153|length 34|copies 1
AAAATGGAATAATAGGAGAAACCATTGTAGCCTC
>1879552|reference Sulfurimonas_denitrificans_DSM_1251_CP000153|length 47|copies 1
AAAATGGAATAATAGGAGAAACCATTGTAGCCTCAGGAGGCATAAAA
>1879552|reference Sulfurimonas_denitrificans_DSM_1251_CP000153|length 28|copies 1
AAAATGGGTCCGGGAGATCTAAAACATA
>1879552|reference Sulfurimonas_denitrificans_DSM_1251_CP000153|length 11|copies 1
AAAATGTCTCA
>1879552|reference Sulfurimonas_denitrificans_DSM_1251_CP000153|length 43|copies 1
AAAATGTGGAATGGCATTAGAGAGAGTTATCGTCAAAGCGGAT
>1879552|reference Sulfurimonas_denitrificans_DSM_1251_CP000153|length 50|copies 1
AAAATTACATCTCACATGGTCATAAATATGATAAAAAACATGTTCATATA
>1879552|reference Sulfurimonas_denitrificans_DSM_1251_CP000153|length 39|copies 1
AAAATTATAAAACTTGGCGGTCGTCCAGCTATTGCTGAG
>1879552|reference Sulfurimonas_denitrificans_DSM_1251_CP000153|length 49|copies 1
AAAATTGTAATGAATTTTATACAAAAATTTCTCTCAACTTCTAAAGAGA
>1879552|reference Sulfurimonas_denitrificans_DSM_1251_CP000153|length 43|copies 1
AAAATTTCCAAAACTAGTTATGATGGAGCTTACTTCATCAACA
>1879552|reference Sulfurimonas_denitrificans_DSM_1251_CP000153|length 52|copies 1
AAAATTTGACCATGAACCTGTGTAATTGCTTTTGCCACAACTGTTTTAATGC
>1879552|reference Sulfurimonas_denitrificans_DSM_1251_CP000153|length 66|copies 1
AAACAACATAAGGAGTTTCACCATTAAACTTTAGATCAATTTGTTTTGCCTGACCATTCCAACCCC
>1879552|reference Sulfurimonas_denitrificans_DSM_1251_CP000153|length 32|copies 1
AAACAACTTCGTCTCCCGGTCTTATAAAAACT
>1879552|reference Sulfurimonas_denitrificans_DSM_1251_CP000153|length 49|copies 1
AAACAAGGCGACAACCTTATTCTCTTATCAACAGCAACAAAAAAAGAGG
>1879552|reference Sulfurimonas_denitrificans_DSM_1251_CP000153|length 49|copies 1
AAACAATCGGGTAAATTGATTTTCCAGGTTCTATTATTTCACATGCTCG
>1879552|reference Sulfurimonas_denitrificans_DSM_1251_CP000153|length 42|copies 2
AAACAATCTGGTGGACGTGGTGCATTTGGACATGTATATCTT
>1879552|reference Sulfurimonas_denitrificans_DSM_1251_CP000153|length 52|copies 1
AAACAATGTACTAAAATTTTATGGACCTGAAAATGTTCAGATGAGAATAGTT
>1879552|reference Sulfurimonas_denitrificans_DSM_1251_CP000153|length 48|copies 1
AAACAATTGGTCGTCCAATTCCAAATACACCGATGCTTGGTGCATTTA
>1879552|reference Sulfurimonas_denitrificans_DSM_1251_CP000153|length 46|copies 1
AAACACAATTACAAGTTCATATTTTTCACTCTTTAAGAGATGTCTA
>1879552|reference Sulfurimonas_denitrificans_DSM_1251_CP000153|length 52|copies 1
AAACACACTCTTCTTGTTTACGATGCTTTTAATGACGTAGAAGAACTTTATA
>1879552|reference Sulfurimonas_denitrificans_DSM_1251_CP000153|length 11|copies 1
AAACAGAACAG
>1879552|reference Sulfurimonas_denitrificans_DSM_1251_CP000153|length 31|copies 17
AAACAGAACAGGACCAGGTCGTGTTTCATTA
>1879552|reference Sulfurimonas_denitrificans_DSM_1251_CP000153|length 31|copies 2
AAACAGAAGCTTCCCTGGAAGTACTCATGGC
>1879552|reference Sulfurimonas_denitrificans_DSM_1251_CP000153|length 40|copies 7
AAACAGCAGAACATTAGATAGAATCATAAGAAGAGAGTTG
>1879552|reference Sulfurimonas_denitrificans_DSM_1251_CP000153|length 14|copies 1
AAACAGTTGAGAGT
>1879552|reference Sulfurimonas_denitrificans_DSM_1251_CP000153|length 44|copies 1
AAACATAGAAGATTCAAAGCAGAAACTTATGTATGATTTGTACT
>1879552|reference Sulfurimonas_denitrificans_DSM_1251_CP000153|length 41|copies 1
AAACATGCGCATTTGACCTTGTAGGAGCTGAGTTTATAAGA
>1879552|reference Sulfurimonas_denitrificans_DSM_1251_CP000153|length 31|copies 2
AAACATTACTATGCCTGGCTTGATAGGCATA
>1879552|reference Sulfurimonas_denitrificans_DSM_1251_CP000153|length 45|copies 1
AAACATTGGTTCAACCTTAGCAAAGCATAATGTAAATATCGCAGA
>1879552|reference Sulfurimonas_denitrificans_DSM_1251_CP000153|length 30|copies 1
AAACCAAGATGTTCCAGGAGTTATTGGAAA
>1879552|reference Sulfurimonas_denitrificans_DSM_1251_CP000153|length 31|copies 4
AAACCAAGATGTTCCAGGAGTTATTGGAAAC
>1879552|reference Sulfurimonas_denitrificans_DSM_1251_CP000153|length 32|copies 2
AAACCAAGATGTTCCAGGAGTTATTGGAAACA
>1879552|reference Sulfurimonas_denitrificans_DSM_1251_CP000153|length 25|copies 1
AAACCACCTGGTGCGTACATAATAA
>1879552|reference Sulfurimonas_denitrificans_DSM_1251_CP000153|length 51|copies 1
AAACCAGTGCTCTTATGATCACAAAGATCAATCAATTGGAATTAGCTTCAG
>1879552|reference Sulfurimonas_denitrificans_DSM_1251_CP000153|length 13|copies 1
AAACCCCCTATTT
>1879552|reference Sulfurimonas_denitrificans_DSM_1251_CP000153|length 46|copies 1
AAACCGCTTGATGGGCTTTGGAGACATAGAGGGATTGGCTGAGAGA
>1879552|reference Sulfurimonas_denitrificans_DSM_1251_CP000153|length 33|copies 1
AAACCGTTTATCGGAATAGCGAACAGTTATATA
>1879552|reference Sulfurimonas_denitrificans_DSM_1251_CP000153|length 45|copies 1
AAACCTGTTGAAGCAGATATGGTTATCCCTGTTCCAGATGGCGGT
>1879552|reference Sulfurimonas_denitrificans_DSM_1251_CP000153|length 52|copies 1
AAACGAAAGAACTGGAAAACATGCATACTTAACACCTGTTGTTCATGCTGAT
>1879552|reference Sulfurimonas_denitrificans_DSM_1251_CP000153|length 32|copies 2
AAACGACCAACACACCAGGGAGGTCGTTTATG
>1879552|reference Sulfurimonas_denitrificans_DSM_1251_CP000153|length 40|copies 2
AAACGCTATGGCTAAAGCCGCAGTTGTTGAGTCTTCATTA
>1879552|reference Sulfurimonas_denitrificans_DSM_1251_CP000153|length 45|copies 6
AAACGGAACATCGGCTTCTCCAGCAACTGCTTTTGCAAGAAGAGT
>1879552|reference Sulfurimonas_denitrificans_DSM_1251_CP000153|length 46|copies 103
AAACGGAACATCGGCTTCTCCAGCAACTGCTTTTGCAAGAAGAGTT
>1879552|reference Sulfurimonas_denitrificans_DSM_1251_CP000153|length 38|copies 1
AAACGGGATATCATGCGGCATTTTATGCGATATAATGC
>1879552|reference Sulfurimonas_denitrificans_DSM_1251_CP000153|length 32|copies 1
AAACGGTAGCACTTCCTGGACCCCATTCACTG
>1879552|reference Sulfurimonas_denitrificans_DSM_1251_CP000153|length 56|copies 2
AAACTAAAAACCGAGTATTTGGATGATTTTGCAATGGAGCTTGCTCAAATATTAAG
>1879552|reference Sulfurimonas_denitrificans_DSM_1251_CP000153|length 54|copies 1
AAACTAAAGAGCATTCTAAAAGGCACATTTTTTGAAACTATTTATACTCTCTCT
>1879552|reference Sulfurimonas_denitrificans_DSM_1251_CP000153|length 9|copies 1
AAACTAGAT
>1879552|reference Sulfurimonas_denitrificans_DSM_1251_CP000153|length 33|copies 1
AAACTAGATTGATCACCGGAAGATAAACAATAC
>1879552|reference Sulfurimonas_denitrificans_DSM_1251_CP000153|length 34|copies 1
AAACTAGATTGATCACCGGAAGATAAACAATACT
>1879552|reference Sulfurimonas_denitrificans_DSM_1251_CP000153|length 23|copies 1
AAACTATCCCAAAAGTAGATGTT
>1879552|reference Sulfurimonas_denitrificans_DSM_1251_CP000153|length 50|copies 1
AAACTATCCCAAAAGTAGATGTTATAACAGGTCCAGGAAATATATTTGTA
>1879552|reference Sulfurimonas_denitrificans_DSM_1251_CP000153|length 55|copies 1
AAACTATCCTGTGGAAACTCTTTTTCATGTTTTAGGTCCAGCAGCTCAAGAGTGT
>1879552|reference Sulfurimonas_denitrificans_DSM_1251_CP000153|length 31|copies 10
AAACTCACTCTTGCCAGGTTTTCTTCTATCT
>1879552|reference Sulfurimonas_denitrificans_DSM_1251_CP000153|length 32|copies 2
AAACTCACTCTTGCCAGGTTTTCTTCTATCTA
>1879552|reference Sulfurimonas_denitrificans_DSM_1251_CP000153|length 34|copies 1
AAACTCATATCCTTCTGATTTTCCAAAAGCAACA
>1879552|reference Sulfurimonas_denitrificans_DSM_1251_CP000153|length 49|copies 4
AAACTCGTGGTTCTGCGATGAACCCAATCGATCACCCGCATGGTGGTGG
>1879552|reference Sulfurimonas_denitrificans_DSM_1251_CP000153|length 43|copies 1
AAACTCTATGATTTCAAGCTCTTCCCCTAGATACTCTGCTAGT
>1879552|reference Sulfurimonas_denitrificans_DSM_1251_CP000153|length 26|copies 1
AAACTCTGGTGTTCCTGGAAGCTCTG
>1879552|reference Sulfurimonas_denitrificans_DSM_1251_CP000153|length 31|copies 6
AAACTCTGGTGTTCCTGGAAGCTCTGTTAGT
>1879552|reference Sulfurimonas_denitrificans_DSM_1251_CP000153|length 9|copies 1
AAACTCTTC
>1879552|reference Sulfurimonas_denitrificans_DSM_1251_CP000153|length 47|copies 1
AAACTCTTTTGTATTGTAACGCTTTGCGCTCTCAATAAGTACGACTG
>1879552|reference Sulfurimonas_denitrificans_DSM_1251_CP000153|length 11|copies 1
AAACTTAACTT
>1879552|reference Sulfurimonas_denitrificans_DSM_1251_CP000153|length 13|copies 1
AAACTTAACTTTA
>1879552|reference Sulfurimonas_denitrificans_DSM_1251_CP000153|length 46|copies 13
AAACTTAACTTTAACACCGTTAAAATCAAACTCTTGATTTGCTTCT
>1879552|reference Sulfurimonas_denitrificans_DSM_1251_CP000153|length 42|copies 3
AAACTTATGAATATACCAGTTGGTACATCTGTTCATAATATT
>1879552|reference Sulfurimonas_denitrificans_DSM_1251_CP000153|length 31|copies 1
AAACTTGAGTGCCCAGGAGTGGTAGATGCCA
>1879552|reference Sulfurimonas_denitrificans_DSM_1251_CP000153|length 54|copies 1
AAACTTGTTGGAGATGTTGATTTTGAAAATGTAGCAAAAAAATGCTCATTTATA
>1879552|reference Sulfurimonas_denitrificans_DSM_1251_CP000153|length 56|copies 1
AAACTTTAGAAAAATCTTAAAGCAAAGCGGTGTAAAAGCCAGGCCTCTGTATAATT
>1879552|reference Sulfurimonas_denitrificans_DSM_1251_CP000153|length 51|copies 1
AAAGAAAACAGCGATTCAAACACAACTCTTCTAGTCATTGGTGGGATACAC
>1879552|reference Sulfurimonas_denitrificans_DSM_1251_CP000153|length 44|copies 1
AAAGAAATTTATTCTTACTGGATGAGAAAACTCATTTACTACAG
>1879552|reference Sulfurimonas_denitrificans_DSM_1251_CP000153|length 65|copies 1
AAAGAACTCAAAACAAATTGCATAAGGTAAAATAATGATATTTAACAAACTAATTGGTCTTTTTT
>1879552|reference Sulfurimonas_denitrificans_DSM_1251_CP000153|length 42|copies 1
AAAGAAGAGGGATATGAGGTTGAAGGATTGTATATGAAACTT
>1879552|reference Sulfurimonas_denitrificans_DSM_1251_CP000153|length 48|copies 1
AAAGAAGTTTTACGCTTCCTGAGAAAGTGGATGTAGAAAACATTAGAG
>1879552|reference Sulfurimonas_denitrificans_DSM_1251_CP000153|length 31|copies 1
AAAGACAAAATCACCAGGACGTTTTAAGAGT
>1879552|reference Sulfurimonas_denitrificans_DSM_1251_CP000153|length 45|copies 1
AAAGACATAGCTTTTGAAAATAGATTAAGACAAGAGTACCCAGCT
>1879552|reference Sulfurimonas_denitrificans_DSM_1251_CP000153|length 44|copies 45
AAAGACCCCGTGCACCTTTACTATAGCTTGACATTGCTATTGGG
>1879552|reference Sulfurimonas_denitrificans_DSM_1251_CP000153|length 45|copies 1
AAAGACCCCGTGCACCTTTACTATAGCTTGACATTGCTATTGGGA
>1879552|reference Sulfurimonas_denitrificans_DSM_1251_CP000153|length 52|copies 1
AAAGAGAGGATTTGAGGAGGTTAGCGTTCCTTCTCTTGTAAATAGAGCGGCG
>1879552|reference Sulfurimonas_denitrificans_DSM_1251_CP000153|length 38|copies 3
AAAGAGATGTAAATGGAGATTTAGTGCCAAATGAAGAG
>1879552|reference Sulfurimonas_denitrificans_DSM_1251_CP000153|length 49|copies 1
AAAGAGATTTTCTGGTAAAAATGGAATGAAAGATCTTCAAGCTATGATG
>1879552|reference Sulfurimonas_denitrificans_DSM_1251_CP000153|length 34|copies 1
AAAGAGCACATCCAGAGGACGTGCAAGTTGATGT
>1879552|reference Sulfurimonas_denitrificans_DSM_1251_CP000153|length 41|copies 1
AAAGAGCATCGGAATAAGTCCAAGAGCTGCAATAAAAGCTG
>1879552|reference Sulfurimonas_denitrificans_DSM_1251_CP000153|length 63|copies 2
AAAGAGGACTTTTCAAACGCATACAAAAATGATCCTGCTTTAAATTCTAAATTGGATTTTTTG
>1879552|reference Sulfurimonas_denitrificans_DSM_1251_CP000153|length 30|copies 1
AAAGAGGTAAAAGAGTTAAAAAACAGCACT
>1879552|reference Sulfurimonas_denitrificans_DSM_1251_CP000153|length 57|copies 4
AAAGAGTATGGATGATAGTTTTGGAGAGAGTTTTGATAAGGTTGCAAAGATGATGAA
>1879552|reference Sulfurimonas_denitrificans_DSM_1251_CP000153|length 41|copies 1
AAAGAGTGAGCGAAAGATAGCTCTAGCACTTGGACTCTTTA
>1879552|reference Sulfurimonas_denitrificans_DSM_1251_CP000153|length 51|copies 1
AAAGAGTGTTGATGCAGTTTTAAAAATATTAGAAGCTTTTAAGGCAGGAAC
>1879552|reference Sulfurimonas_denitrificans_DSM_1251_CP000153|length 54|copies 3
AAAGAGTTTGAAGAGAAATTTGGTGTATCTGCACAGCCTGTAGCTGTTGCTGGT
>1879552|reference Sulfurimonas_denitrificans_DSM_1251_CP000153|length 48|copies 2
AAAGAGTTTGGTATGGAGTATCTTACTTTAAAACAAGCTTGTAAAATA
>1879552|reference Sulfurimonas_denitrificans_DSM_1251_CP000153|length 43|copies 1
AAAGAGTTTGGTTATCTCATCTGTTGTTGTGCTAACTTCAAGA
>1879552|reference Sulfurimonas_denitrificans_DSM_1251_CP000153|length 38|copies 5
AAAGATAAGAAATGTAGTTATCTCAGGAAACAGCAGAA
>1879552|reference Sulfurimonas_denitrificans_DSM_1251_CP000153|length 48|copies 3
AAAGATATAGTGCCTCGTATTGGAGCTGAAGTTCTTTTTAAGGGTGTG
>1879552|reference Sulfurimonas_denitrificans_DSM_1251_CP000153|length 41|copies 1
AAAGATATTACGACGCTGCTAAATAATGGAAAAGCTTTTGG
>1879552|reference Sulfurimonas_denitrificans_DSM_1251_CP000153|length 48|copies 88
AAAGATGCAGATATTGCTCTTGGAAATGCAGGTATAACAGTAAATAAA
>1879552|reference Sulfurimonas_denitrificans_DSM_1251_CP000153|length 49|copies 3
AAAGATGCAGATATTGCTCTTGGAAATGCAGGTATAACAGTAAATAAAA
>1879552|reference Sulfurimonas_denitrificans_DSM_1251_CP000153|length 35|copies 1
AAAGATTATGAGATGCAATGCCTACATGTATATAT
>1879552|reference Sulfurimonas_denitrificans_DSM_1251_CP000153|length 31|copies 7
AAAGATTCGTACTCCCGGTCAAATCTGGGAA
>1879552|reference Sulfurimonas_denitrificans_DSM_1251_CP000153|length 32|copies 9
AAAGATTCGTACTCCCGGTCAAATCTGGGAAA
>1879552|reference Sulfurimonas_denitrificans_DSM_1251_CP000153|length 33|copies 1
AAAGATTCGTACTCCCGGTCAAATCTGGGAAAC
>1879552|reference Sulfurimonas_denitrificans_DSM_1251_CP000153|length 45|copies 1
AAAGCAAAATATGATGCGCAAAGAGAAGAAAAAGGGATAACAAGA
>1879552|reference Sulfurimonas_denitrificans_DSM_1251_CP000153|length 53|copies 1
AAAGCAAAGAGGCGTAGAGATTCCTATCATGGTCTCCGTTACAATTGAGCTTA
>1879552|reference Sulfurimonas_denitrificans_DSM_1251_CP000153|length 39|copies 2
AAAGCAACTGCTAGAGAGATAGCAGAAATAGGGTCACTC
>1879552|reference Sulfurimonas_denitrificans_DSM_1251_CP000153|length 15|copies 2
AAAGCAGAGCATAGA
>1879552|reference Sulfurimonas_denitrificans_DSM_1251_CP000153|length 21|copies 1
AAAGCAGTAGCGGCTATTGCA
>1879552|reference Sulfurimonas_denitrificans_DSM_1251_CP000153|length 32|copies 3
AAAGCGCACAACGCGCGAGCTAGTGTACTTTT
>1879552|reference Sulfurimonas_denitrificans_DSM_1251_CP000153|length 46|copies 1
AAAGCTACCTTTAATCTCATCGCTCAACACATCCGTCATCTCTGTT
>1879552|reference Sulfurimonas_denitrificans_DSM_1251_CP000153|length 54|copies 2
AAAGCTATACTAAAACCTGAGGGTATGATGACTCGTGATTCACGTGTTGTTGAA
>1879552|reference Sulfurimonas_denitrificans_DSM_1251_CP000153|length 34|copies 1
AAAGCTCATTAATCCCATAGATGGGAACGTTAAA
>1879552|reference Sulfurimonas_denitrificans_DSM_1251_CP000153|length 44|copies 1
AAAGCTCTGTCTTGTTTGCACTAAACTCTACATGTACATGGGCA
>1879552|reference Sulfurimonas_denitrificans_DSM_1251_CP000153|length 39|copies 10
AAAGCTTTTAAATGCAAATCAATTGGGCGTTGTCCGATG
>1879552|reference Sulfurimonas_denitrificans_DSM_1251_CP000153|length 58|copies 2
AAAGCTTTTTAAAGAGTCTTCTCTATTTATAAAAGTAACATCAAAGTAGTTTATAAGC
>1879552|reference Sulfurimonas_denitrificans_DSM_1251_CP000153|length 30|copies 1
AAAGGACGAATCCCAGGGGTGAGTGTCATA
>1879552|reference Sulfurimonas_denitrificans_DSM_1251_CP000153|length 33|copies 1
AAAGGAGACTCTTCACCGGTCATAAGATGATGT
>1879552|reference Sulfurimonas_denitrificans_DSM_1251_CP000153|length 50|copies 3
AAAGGCAATAGCAGAGGTTTTAGCAAAGTAATTTAAAGAATTTGTGCGAG
>1879552|reference Sulfurimonas_denitrificans_DSM_1251_CP000153|length 31|copies 1
AAAGGCATTTAAGCCAGGTTTTTACCAGTTA
>1879552|reference Sulfurimonas_denitrificans_DSM_1251_CP000153|length 48|copies 1
AAAGGTAAAAAATCTCCTTACTCTATGGATGCAAATCTACTACATATA
>1879552|reference Sulfurimonas_denitrificans_DSM_1251_CP000153|length 12|copies 1
AAAGGTAGTTTG
>1879552|reference Sulfurimonas_denitrificans_DSM_1251_CP000153|length 48|copies 2
AAAGGTTTAAATGTTGGAGATGCGATTATTGCAGATGCAACAGGTGTA
>1879552|reference Sulfurimonas_denitrificans_DSM_1251_CP000153|length 15|copies 1
AAAGTAACGATATCC
>1879552|reference Sulfurimonas_denitrificans_DSM_1251_CP000153|length 30|copies 1
AAAGTATATTCACCAGGCATCATGATTCCA
>1879552|reference Sulfurimonas_denitrificans_DSM_1251_CP000153|length 40|copies 6
AAAGTATTCAGCCATTGTAAGACCAGTCAATGCAATACGG
>1879552|reference Sulfurimonas_denitrificans_DSM_1251_CP000153|length 12|copies 1
AAAGTCCTGCAG
>1879552|reference Sulfurimonas_denitrificans_DSM_1251_CP000153|length 33|copies 1
AAAGTGACAATAAGCGTACCAGCAACCAGTGCA
>1879552|reference Sulfurimonas_denitrificans_DSM_1251_CP000153|length 45|copies 1
AAAGTGATAGGTTTACCCTCATCCCCGCCAGTTCTAATACTAGGC
>1879552|reference Sulfurimonas_denitrificans_DSM_1251_CP000153|length 41|copies 1
AAAGTGGATGTAGAAAACATTAGAGCAGCTTGCGAAGATGG
>1879552|reference Sulfurimonas_denitrificans_DSM_1251_CP000153|length 42|copies 2
AAAGTGGGCGATATGGCTCAAAATGTAGATCTTCTTACAAAT
>1879552|reference Sulfurimonas_denitrificans_DSM_1251_CP000153|length 52|copies 1
AAAGTGTCGCTAAAAGTGTCGCTAAAAATTAAAAAATTAGAAATAATTAGCG
>1879552|reference Sulfurimonas_denitrificans_DSM_1251_CP000153|length 31|copies 2
AAAGTTCCTCTAACCTGGTATCCGACAAAAA
>1879552|reference Sulfurimonas_denitrificans_DSM_1251_CP000153|length 53|copies 1
AAAGTTCCTCTAACCTGGTATCCGACAAAAATAATTGCATTTTTTGGACTCCA
>1879552|reference Sulfurimonas_denitrificans_DSM_1251_CP000153|length 23|copies 1
AAAGTTGGATAGAACGAATAGCA
>1879552|reference Sulfurimonas_denitrificans_DSM_1251_CP000153|length 48|copies 1
AAATAAAAACGCAACAGGTATTGGGCTTTATATGAGTAAGCTAATTAT
>1879552|reference Sulfurimonas_denitrificans_DSM_1251_CP000153|length 42|copies 1
AAATAAGATTTAGTTTCTGTTTATAGCCTTTGCAGCAAGGTG
>1879552|reference Sulfurimonas_denitrificans_DSM_1251_CP000153|length 49|copies 1
AAATAATAATTTCTCCGTTGCTTTACCTTCGGCAGATAGTTCTAAGCCT
>1879552|reference Sulfurimonas_denitrificans_DSM_1251_CP000153|length 13|copies 1
AAATAATTGCATT
>1879552|reference Sulfurimonas_denitrificans_DSM_1251_CP000153|length 16|copies 1
AAATAATTGCATTTTT
>1879552|reference Sulfurimonas_denitrificans_DSM_1251_CP000153|length 29|copies 1
AAATAATTGCATTTTTTGGACTCCATAAT
>1879552|reference Sulfurimonas_denitrificans_DSM_1251_CP000153|length 41|copies 7
AAATACACAAAATAGTGTAAAGAATGAAATCATCTCTTTTG
>1879552|reference Sulfurimonas_denitrificans_DSM_1251_CP000153|length 36|copies 2
AAATAGAGGCTATCTCATCACTCATATATCATGAGG
>1879552|reference Sulfurimonas_denitrificans_DSM_1251_CP000153|length 46|copies 1
AAATAGAGGCTATCTCATCACTCATATATCATGAGGAGACTTGGGG
>1879552|reference Sulfurimonas_denitrificans_DSM_1251_CP000153|length 32|copies 1
AAATAGCGCTCTATCCAGGGACTTTTGACCCC
>1879552|reference Sulfurimonas_denitrificans_DSM_1251_CP000153|length 48|copies 1
AAATAGGGGCTGGCAATGACACATAAACGTGAAATTCAAGGTAATGTA
>1879552|reference Sulfurimonas_denitrificans_DSM_1251_CP000153|length 53|copies 1
AAATAGGGGCTGGCAATGACACATAAACGTGAAATTCAAGGTAATGTAGTGAA
>1879552|reference Sulfurimonas_denitrificans_DSM_1251_CP000153|length 14|copies 1
AAATAGTAAAAGAT
>1879552|reference Sulfurimonas_denitrificans_DSM_1251_CP000153|length 45|copies 1
AAATATACTTTGCTACACGCTCTTTTGAGTCAAGGACTAGATTTG
>1879552|reference Sulfurimonas_denitrificans_DSM_1251_CP000153|length 33|copies 1
AAATATCTTAATAGATGAGCACAACAGAGAGAT
>1879552|reference Sulfurimonas_denitrificans_DSM_1251_CP000153|length 10|copies 1
AAATATTGCA
>1879552|reference Sulfurimonas_denitrificans_DSM_1251_CP000153|length 27|copies 1
AAATCACTCAAATCAGATAGCTCTAAA
>1879552|reference Sulfurimonas_denitrificans_DSM_1251_CP000153|length 18|copies 1
AAATCAGATAGCTCTAAA
>1879552|reference Sulfurimonas_denitrificans_DSM_1251_CP000153|length 12|copies 1
AAATCAGCTTTA
>1879552|reference Sulfurimonas_denitrificans_DSM_1251_CP000153|length 47|copies 1
AAATCCAGTAGAAAAAATGGTTGATTTAACACTCACACCAATCATGA
>1879552|reference Sulfurimonas_denitrificans_DSM_1251_CP000153|length 31|copies 2
AAATCGTGTATCACCAGGTGTTGATGACGCT
>1879552|reference Sulfurimonas_denitrificans_DSM_1251_CP000153|length 32|copies 5
AAATCGTGTATCACCAGGTGTTGATGACGCTG
>1879552|reference Sulfurimonas_denitrificans_DSM_1251_CP000153|length 42|copies 1
AAATCTCCACCTTGCGCGCTATCTGCAAGACGAATAAGTTGA
>1879552|reference Sulfurimonas_denitrificans_DSM_1251_CP000153|length 29|copies 1
AAATCTTTAAAAAAGTAGGATATACAAAA
>1879552|reference Sulfurimonas_denitrificans_DSM_1251_CP000153|length 41|copies 1
AAATGACACATACAACAATTAGAATAGTTTTGAAGGCTATT
>1879552|reference Sulfurimonas_denitrificans_DSM_1251_CP000153|length 51|copies 1
AAATGAGCGGTTGCGTCTATACCCATTGCACCACCACTTACAATACAAACA
>1879552|reference Sulfurimonas_denitrificans_DSM_1251_CP000153|length 43|copies 1
AAATGCAGATTTGTGCGCCTCGTATGTTGCAAAAGCAATAGGA
>1879552|reference Sulfurimonas_denitrificans_DSM_1251_CP000153|length 30|copies 1
AAATGCATTATCTATAGGAAACTATACTTT
>1879552|reference Sulfurimonas_denitrificans_DSM_1251_CP000153|length 30|copies 4
AAATGCCCTAAGCCCTGGAGGTATTCTTGA
>1879552|reference Sulfurimonas_denitrificans_DSM_1251_CP000153|length 31|copies 2
AAATGCCCTAAGCCCTGGAGGTATTCTTGAC
>1879552|reference Sulfurimonas_denitrificans_DSM_1251_CP000153|length 32|copies 1
AAATGCCCTAAGCCCTGGAGGTATTCTTGACA
>1879552|reference Sulfurimonas_denitrificans_DSM_1251_CP000153|length 34|copies 2
AAATGCGCGATATTTATTAAATATAGCAGTAGCG
>1879552|reference Sulfurimonas_denitrificans_DSM_1251_CP000153|length 71|copies 1
AAATGGAAAAAAAATCTGCCATAAAAATCAAAAAATTAGTTAAAAATTTTGGCAAAAATGATAGCTTAGTC
>1879552|reference Sulfurimonas_denitrificans_DSM_1251_CP000153|length 32|copies 1
AAATGGAAAAAGCTTCTGAGTTAGCACTACCA
>1879552|reference Sulfurimonas_denitrificans_DSM_1251_CP000153|length 12|copies 1
AAATGGAAATAA
>1879552|reference Sulfurimonas_denitrificans_DSM_1251_CP000153|length 14|copies 1
AAATGGAAGATGGA
>1879552|reference Sulfurimonas_denitrificans_DSM_1251_CP000153|length 40|copies 1
AAATGGAAGATGGATAAAGATTACATCAGTCTCTTAGCCA
>1879552|reference Sulfurimonas_denitrificans_DSM_1251_CP000153|length 12|copies 1
AAATGGAATAAT
>1879552|reference Sulfurimonas_denitrificans_DSM_1251_CP000153|length 13|copies 1
AAATGGAATAATA
>1879552|reference Sulfurimonas_denitrificans_DSM_1251_CP000153|length 15|copies 1
AAATGGAATAATAGG
>1879552|reference Sulfurimonas_denitrificans_DSM_1251_CP000153|length 34|copies 1
AAATGGAATAATAGGAGAAACCATTGTAGCCTCA
>1879552|reference Sulfurimonas_denitrificans_DSM_1251_CP000153|length 38|copies 1
AAATGGAATAATAGGAGAAACCATTGTAGCCTCAGGAG
>1879552|reference Sulfurimonas_denitrificans_DSM_1251_CP000153|length 46|copies 15
AAATGGAATAATAGGAGAAACCATTGTAGCCTCAGGAGGCATAAAA
>1879552|reference Sulfurimonas_denitrificans_DSM_1251_CP000153|length 47|copies 2
AAATGGAATAATAGGAGAAACCATTGTAGCCTCAGGAGGCATAAAAT
>1879552|reference Sulfurimonas_denitrificans_DSM_1251_CP000153|length 10|copies 1
AAATGGGAAT
>1879552|reference Sulfurimonas_denitrificans_DSM_1251_CP000153|length 41|copies 1
AAATGGGTATATGTGAGAGCTCGGTTATCTTCTTTAAGCCA
>1879552|reference Sulfurimonas_denitrificans_DSM_1251_CP000153|length 42|copies 1
AAATGTAACAACAGCTGAAAAATTTCTAAACTCTATAGATGC
>1879552|reference Sulfurimonas_denitrificans_DSM_1251_CP000153|length 19|copies 2
AAATGTAAGGTTTGTGTAG
>1879552|reference Sulfurimonas_denitrificans_DSM_1251_CP000153|length 29|copies 1
AAATGTACGATCCAGATCGTATTGCATTT
>1879552|reference Sulfurimonas_denitrificans_DSM_1251_CP000153|length 35|copies 1
AAATGTACGATCCAGATCGTATTGCATTTCCATTA
>1879552|reference Sulfurimonas_denitrificans_DSM_1251_CP000153|length 59|copies 1
AAATGTCAAAAAATAGAGCGGCCTCCAAAAAAGAGTTGACACCACTGAAAAATTCACCC
>1879552|reference Sulfurimonas_denitrificans_DSM_1251_CP000153|length 28|copies 1
AAATGTCTCACCGACCGGTGTCCAGATG
>1879552|reference Sulfurimonas_denitrificans_DSM_1251_CP000153|length 31|copies 3
AAATGTCTCACCGACCGGTGTCCAGATGCCA
>1879552|reference Sulfurimonas_denitrificans_DSM_1251_CP000153|length 32|copies 32
AAATGTCTCACCGACCGGTGTCCAGATGCCAT
>1879552|reference Sulfurimonas_denitrificans_DSM_1251_CP000153|length 33|copies 1
AAATGTCTCACCGACCGGTGTCCAGATGCCATC
>1879552|reference Sulfurimonas_denitrificans_DSM_1251_CP000153|length 38|copies 4
AAATGTGAAGATGCCGACCATCATCATGACGCATAACA
>1879552|reference Sulfurimonas_denitrificans_DSM_1251_CP000153|length 45|copies 2
AAATGTTAAAGAAGTGTACTAAAGGATTTTCTTATGATGATTCAA
>1879552|reference Sulfurimonas_denitrificans_DSM_1251_CP000153|length 38|copies 1
AAATTAGTGATTTGCTTAAAAAGATTGGAGATATGTAT
>1879552|reference Sulfurimonas_denitrificans_DSM_1251_CP000153|length 39|copies 1
AAATTAGTGATTTGCTTAAAAAGATTGGAGATATGTATG
>1879552|reference Sulfurimonas_denitrificans_DSM_1251_CP000153|length 47|copies 1
AAATTATTCGTTATGCGACTATTGTTATAACAATAATTCAAGCAATA
>1879552|reference Sulfurimonas_denitrificans_DSM_1251_CP000153|length 13|copies 1
AAATTCAAAAGGG
>1879552|reference Sulfurimonas_denitrificans_DSM_1251_CP000153|length 31|copies 34
AAATTCAGGTCACCCAGGCGCACCTATGGGG
>1879552|reference Sulfurimonas_denitrificans_DSM_1251_CP000153|length 48|copies 1
AAATTCATAATTTACCAGGTACTACATTTTCCAATATAGCCGAAAAAG
>1879552|reference Sulfurimonas_denitrificans_DSM_1251_CP000153|length 43|copies 1
AAATTCCACCAATAAGAGCAAATGGTATATTTAATAAGACTAA
>1879552|reference Sulfurimonas_denitrificans_DSM_1251_CP000153|length 9|copies 1
AAATTCCTC
>1879552|reference Sulfurimonas_denitrificans_DSM_1251_CP000153|length 51|copies 5
AAATTCCTCCTACCCGCGGAAAGACGGAAAGACCCCGTGCACCTTTACTAT
>1879552|reference Sulfurimonas_denitrificans_DSM_1251_CP000153|length 25|copies 1
AAATTCGCCAGACCAGCTTAGGCTT
>1879552|reference Sulfurimonas_denitrificans_DSM_1251_CP000153|length 12|copies 1
AAATTGCTGCAG
>1879552|reference Sulfurimonas_denitrificans_DSM_1251_CP000153|length 23|copies 2
AAATTGTAGTGGAGGTGAAAATT
>1879552|reference Sulfurimonas_denitrificans_DSM_1251_CP000153|length 50|copies 2
AAATTGTAGTGGAGGTGAAAATTCCTCCTACCCGCGGAAAGACGGAAAGA
>1879552|reference Sulfurimonas_denitrificans_DSM_1251_CP000153|length 53|copies 2
AAATTGTAGTGGAGGTGAAAATTCCTCCTACCCGCGGAAAGACGGAAAGACCC
>1879552|reference Sulfurimonas_denitrificans_DSM_1251_CP000153|length 31|copies 1
AAATTTAAATGGGGCGCGGCGTTGCTGCTCT
>1879552|reference Sulfurimonas_denitrificans_DSM_1251_CP000153|length 53|copies 1
AAATTTAGCAAAGCTTTTTAAAGAGTCTTCTCTATTTATAAAAGTAACATCAA
>1879552|reference Sulfurimonas_denitrificans_DSM_1251_CP000153|length 54|copies 1
AAATTTAGCAAAGCTTTTTAAAGAGTCTTCTCTATTTATAAAAGTAACATCAAA
>1879552|reference Sulfurimonas_denitrificans_DSM_1251_CP000153|length 32|copies 1
AAATTTCACTAACTCCAGGCACCTTTGCAGCT
>1879552|reference Sulfurimonas_denitrificans_DSM_1251_CP000153|length 50|copies 1
AAATTTGAGGGATGTTGTATCTTTTTGTTAAAAACCCTGCCTGCGTGCCT
>1879552|reference Sulfurimonas_denitrificans_DSM_1251_CP000153|length 43|copies 1
AAATTTGCTTTTGCGCTTTGGAGTGAAGTTTTTGCACTCTCAT
>1879552|reference Sulfurimonas_denitrificans_DSM_1251_CP000153|length 53|copies 1
AAATTTGGACCTTTTGTTCCATGCTCAATTGAGACAAAACCACCAAGCATATT
>1879552|reference Sulfurimonas_denitrificans_DSM_1251_CP000153|length 54|copies 31
AAATTTGGACCTTTTGTTCCATGCTCAATTGAGACAAAACCACCAAGCATATTC
>1879552|reference Sulfurimonas_denitrificans_DSM_1251_CP000153|length 38|copies 1
AAATTTTAGCAGCAACAAATGCTGTAGTTACTCTAGAT
>1879552|reference Sulfurimonas_denitrificans_DSM_1251_CP000153|length 57|copies 1
AACAAAAATATAAACTACATGTAATAATAAATTATTATTTATGGAGTAAGTGTTATA
>1879552|reference Sulfurimonas_denitrificans_DSM_1251_CP000153|length 60|copies 1
AACAAAAGAGGCTGCAAAAGTTTTTGTAAATCAACTTTTCTTTGATCCAGAGAGATATGA
>1879552|reference Sulfurimonas_denitrificans_DSM_1251_CP000153|length 47|copies 1
AACAAAATCTAGCACTATCATTAATCTATAATGCTCTAACAATCCCT
>1879552|reference Sulfurimonas_denitrificans_DSM_1251_CP000153|length 45|copies 1
AACAAAATCTATAACCGATACCAGACTCTGTTTTTATATACGTTG
>1879552|reference Sulfurimonas_denitrificans_DSM_1251_CP000153|length 34|copies 1
AACAAAGCACTAGATAATGCTAAATATATCTACA
>1879552|reference Sulfurimonas_denitrificans_DSM_1251_CP000153|length 42|copies 6
AACAACAGATGCAGAGTTAATTGCTAAAGAAAATGATAACAT
>1879552|reference Sulfurimonas_denitrificans_DSM_1251_CP000153|length 29|copies 1
AACAACATACTCCGGTTGTGATGCTTGAT
>1879552|reference Sulfurimonas_denitrificans_DSM_1251_CP000153|length 47|copies 1
AACAACATCACGAAAATCGGCTAAAGAGTCCAGAGTAGAGCCTAGCG
>1879552|reference Sulfurimonas_denitrificans_DSM_1251_CP000153|length 13|copies 1
AACAACTCCGATT
>1879552|reference Sulfurimonas_denitrificans_DSM_1251_CP000153|length 43|copies 1
AACAACTGTAGCCAAAGAGGTAAAAGAGTTAAAAAACAGCACT
>1879552|reference Sulfurimonas_denitrificans_DSM_1251_CP000153|length 23|copies 1
AACAACTTCGTCTCCCGGTCTTA
>1879552|reference Sulfurimonas_denitrificans_DSM_1251_CP000153|length 31|copies 3
AACAACTTCGTCTCCCGGTCTTATAAAAACT
>1879552|reference Sulfurimonas_denitrificans_DSM_1251_CP000153|length 32|copies 1
AACAACTTCGTCTCCCGGTCTTATAAAAACTG
>1879552|reference Sulfurimonas_denitrificans_DSM_1251_CP000153|length 35|copies 2
AACAAGTATTACATTGACCGACGCAGCGAGCAATA
>1879552|reference Sulfurimonas_denitrificans_DSM_1251_CP000153|length 43|copies 1
AACAATACTCATTTTTAGACATTATCGCAAGTCCAAAGGAAGC
>1879552|reference Sulfurimonas_denitrificans_DSM_1251_CP000153|length 21|copies 1
AACAATCGTCACTATGCACAC
>1879552|reference Sulfurimonas_denitrificans_DSM_1251_CP000153|length 41|copies 1
AACAATGCCTCCAGACCTCCGTCGCCGCCAGCTCTCATCTG
>1879552|reference Sulfurimonas_denitrificans_DSM_1251_CP000153|length 52|copies 3
AACAATGTCTCCACTATCAACAAAAATATCTACAAGTCCAACAGCTTGGTCA
>1879552|reference Sulfurimonas_denitrificans_DSM_1251_CP000153|length 13|copies 1
AACACAAAAGCAA
>1879552|reference Sulfurimonas_denitrificans_DSM_1251_CP000153|length 31|copies 3
AACACAAAGCGCTCCAGGGGATCTTTTTGTT
>1879552|reference Sulfurimonas_denitrificans_DSM_1251_CP000153|length 32|copies 7
AACACAAAGCGCTCCAGGGGATCTTTTTGTTG
>1879552|reference Sulfurimonas_denitrificans_DSM_1251_CP000153|length 52|copies 1
AACACAATTAACTATGGATTTTTAAGGTACATGTAATGAATAGAAGAGATTT
>1879552|reference Sulfurimonas_denitrificans_DSM_1251_CP000153|length 23|copies 1
AACACAGAAGATCAGATTAGCAG
>1879552|reference Sulfurimonas_denitrificans_DSM_1251_CP000153|length 21|copies 1
AACACCATGGTATTCGATTGA
>1879552|reference Sulfurimonas_denitrificans_DSM_1251_CP000153|length 37|copies 1
AACACCCTCATATCTTCCGCCAGCTGGTTTTAGTGCC
>1879552|reference Sulfurimonas_denitrificans_DSM_1251_CP000153|length 53|copies 1
AACACGACGGCGCTCTCCACCACTTAAACTTACACCCTTACGATAACGAATCG
>1879552|reference Sulfurimonas_denitrificans_DSM_1251_CP000153|length 40|copies 3
AACACTCCTCTCACTTCCTCTTGGGATGCTGATTCTTATC
>1879552|reference Sulfurimonas_denitrificans_DSM_1251_CP000153|length 28|copies 1
AACACTTTTAAAAGCTCTAACTGGAGAG
>1879552|reference Sulfurimonas_denitrificans_DSM_1251_CP000153|length 31|copies 5
AACAGAACGAAGACCAGGAGACAAAGAGAAT
>1879552|reference Sulfurimonas_denitrificans_DSM_1251_CP000153|length 32|copies 1
AACAGAACGAAGACCAGGAGACAAAGAGAATG
>1879552|reference Sulfurimonas_denitrificans_DSM_1251_CP000153|length 39|copies 1
AACAGCAGAACATTAGATAGAATCATAAGAAGAGAGTTG
>1879552|reference Sulfurimonas_denitrificans_DSM_1251_CP000153|length 45|copies 1
AACAGGAAAAGGGAACGATCAAGTTAGATTTGAGATGGGTTACTT
>1879552|reference Sulfurimonas_denitrificans_DSM_1251_CP000153|length 30|copies 1
AACAGGAAGTGCGCCAGGGAGTGCTAAACA
>1879552|reference Sulfurimonas_denitrificans_DSM_1251_CP000153|length 31|copies 33
AACAGGAAGTGCGCCAGGGAGTGCTAAACAA
>1879552|reference Sulfurimonas_denitrificans_DSM_1251_CP000153|length 32|copies 11
AACAGGAAGTGCGCCAGGGAGTGCTAAACAAG
>1879552|reference Sulfurimonas_denitrificans_DSM_1251_CP000153|length 31|copies 7
AACAGGAGCTGGTCCTGGAGATATAGAGCTG
>1879552|reference Sulfurimonas_denitrificans_DSM_1251_CP000153|length 31|copies 17
AACAGGTATGCGACCAGGGGAAATCATTGCT
>1879552|reference Sulfurimonas_denitrificans_DSM_1251_CP000153|length 32|copies 1
AACAGGTATGCGACCAGGGGAAATCATTGCTC
>1879552|reference Sulfurimonas_denitrificans_DSM_1251_CP000153|length 61|copies 1
AACAGGTATGCGACCAGGGGAAATCATTGCTCTAAAATGGAGTGATATAGACTTTGAAAAA
>1879552|reference Sulfurimonas_denitrificans_DSM_1251_CP000153|length 45|copies 7
AACAGTAAAATGGTAATCTTTATAGTCAAAAAGAACTTCGCTCTT
>1879552|reference Sulfurimonas_denitrificans_DSM_1251_CP000153|length 46|copies 1
AACAGTAAAATGGTAATCTTTATAGTCAAAAAGAACTTCGCTCTTC
>1879552|reference Sulfurimonas_denitrificans_DSM_1251_CP000153|length 26|copies 5
AACAGTATCCGCCCCCCGGAGCGACG
>1879552|reference Sulfurimonas_denitrificans_DSM_1251_CP000153|length 57|copies 3
AACATAAAAACCCTCAGGCATATTAGGCTCAAAACGTAAAACTCTTGATAAATAAAC
>1879552|reference Sulfurimonas_denitrificans_DSM_1251_CP000153|length 39|copies 1
AACATAAGCGTGATCAATTCTCTCTTTTGGCATGATGCA
>1879552|reference Sulfurimonas_denitrificans_DSM_1251_CP000153|length 40|copies 2
AACATCGGCTTCTCCAGCAACTGCTTTTGCAAGAAGAGTT
>1879552|reference Sulfurimonas_denitrificans_DSM_1251_CP000153|length 43|copies 49
AACATCTAAGATATCTGTAACTTTTTCAAGTTCATCAGCACTG
>1879552|reference Sulfurimonas_denitrificans_DSM_1251_CP000153|length 46|copies 1
AACATCTCTCATAATCGTGTAGTTTACGCTGTAAAACGCATCTTTA
>1879552|reference Sulfurimonas_denitrificans_DSM_1251_CP000153|length 19|copies 1
AACATGAACTGGACCGGGA
>1879552|reference Sulfurimonas_denitrificans_DSM_1251_CP000153|length 31|copies 16
AACATGAACTGGACCGGGACGACCGCTTGAA
>1879552|reference Sulfurimonas_denitrificans_DSM_1251_CP000153|length 32|copies 23
AACATGAACTGGACCGGGACGACCGCTTGAAG
>1879552|reference Sulfurimonas_denitrificans_DSM_1251_CP000153|length 52|copies 5
AACATGAACTGGACCGGGACGACCGCTTGAAGCTATGTAAAACGCCTCTTTT
>1879552|reference Sulfurimonas_denitrificans_DSM_1251_CP000153|length 48|copies 1
AACATTAAAACTCTCTGGTGTGTTTAGAGTTTTCCAATCTTCATTTGG
>1879552|reference Sulfurimonas_denitrificans_DSM_1251_CP000153|length 49|copies 1
AACATTAAAACTCTCTGGTGTGTTTAGAGTTTTCCAATCTTCATTTGGA
>1879552|reference Sulfurimonas_denitrificans_DSM_1251_CP000153|length 43|copies 1
AACATTCACACCTTCAATAGCGATATTACCAGTGTTTGAATCG
>1879552|reference Sulfurimonas_denitrificans_DSM_1251_CP000153|length 34|copies 1
AACATTCTCATCATCTCTAAGAGCCAAAGTACCT
>1879552|reference Sulfurimonas_denitrificans_DSM_1251_CP000153|length 8|copies 1
AACATTGG
>1879552|reference Sulfurimonas_denitrificans_DSM_1251_CP000153|length 31|copies 1
AACATTTGGCAAATGTAAAGAGACTCTTGTT
>1879552|reference Sulfurimonas_denitrificans_DSM_1251_CP000153|length 58|copies 1
AACCAAAAATTGCTTGTCAATAAAAACAACAACTGGGAGATTTATAAAGAGAAGTACT
>1879552|reference Sulfurimonas_denitrificans_DSM_1251_CP000153|length 54|copies 1
AACCAAAACATATAGTAGAGCAAAGCCCTATTCCTCTTAAAGAACCTTTGTTAG
>1879552|reference Sulfurimonas_denitrificans_DSM_1251_CP000153|length 55|copies 1
AACCAATCCAACATCCGCTATAAGCTTAAGGTCTAATTTTATTCTTCTAGTCTCG
>1879552|reference Sulfurimonas_denitrificans_DSM_1251_CP000153|length 32|copies 2
AACCAATTATGGCACCAGGCAGTGAAGGAACA
>1879552|reference Sulfurimonas_denitrificans_DSM_1251_CP000153|length 44|copies 1
AACCACCAAGCATATTCACAAGTGCACCTGGAATAAAAAATGGG
>1879552|reference Sulfurimonas_denitrificans_DSM_1251_CP000153|length 14|copies 1
AACCATAGCTTGGT
>1879552|reference Sulfurimonas_denitrificans_DSM_1251_CP000153|length 18|copies 1
AACCATAGCTTGGTTTTT
>1879552|reference Sulfurimonas_denitrificans_DSM_1251_CP000153|length 55|copies 3
AACCATAGCTTGGTTTTTCTGGTTATTACCGATATGTTTCATAAATGCTTCCTTA
>1879552|reference Sulfurimonas_denitrificans_DSM_1251_CP000153|length 56|copies 50
AACCATAGCTTGGTTTTTCTGGTTATTACCGATATGTTTCATAAATGCTTCCTTAG
>1879552|reference Sulfurimonas_denitrificans_DSM_1251_CP000153|length 44|copies 1
AACCATCACTTCTCATCTCAAAAACGCCTATCTCGCTTGTTGGA
>1879552|reference Sulfurimonas_denitrificans_DSM_1251_CP000153|length 45|copies 1
AACCATGGCCAACACACAGGAACACCACCGCGAATTGCCCGACCT
>1879552|reference Sulfurimonas_denitrificans_DSM_1251_CP000153|length 54|copies 5
AACCCATTGACGTTGAAAAGTCTCGGGATGACTTGTGGATAGGGGTGAAAGGCC
>1879552|reference Sulfurimonas_denitrificans_DSM_1251_CP000153|length 54|copies 1
AACCCGCAAAACAACTTTATGCCTTCAATAGGTACGATTACAAACTATATAACA
>1879552|reference Sulfurimonas_denitrificans_DSM_1251_CP000153|length 32|copies 1
AACCCTCTCCAAGCCCTGGAGTCGCACCAAAG
>1879552|reference Sulfurimonas_denitrificans_DSM_1251_CP000153|length 58|copies 1
AACCCTTTTAGCGGCTCAAGCACTTCTAATGGAACACAATCAGGCGAACTTCAAGGCT
>1879552|reference Sulfurimonas_denitrificans_DSM_1251_CP000153|length 20|copies 1
AACCGGCTCAAATCCTGCGA
>1879552|reference Sulfurimonas_denitrificans_DSM_1251_CP000153|length 32|copies 12
AACCGTCTCATCCCCAGGGCGAAGATACATGT
>1879552|reference Sulfurimonas_denitrificans_DSM_1251_CP000153|length 21|copies 3
AACCGTTCATAAAGTTCACGG
>1879552|reference Sulfurimonas_denitrificans_DSM_1251_CP000153|length 55|copies 1
AACCTCATCCGCTATACCACTATCTGATTTTAAAACGATGTACGCAAAAATGCCC
>1879552|reference Sulfurimonas_denitrificans_DSM_1251_CP000153|length 44|copies 1
AACCTGAAACCTATGGCTTACAATCATTCGGAGCACTATTATTT
>1879552|reference Sulfurimonas_denitrificans_DSM_1251_CP000153|length 46|copies 1
AACCTGTAACAGAAGAGTTATCTAGTTGGCTAACCAGTTCTCAAGT
>1879552|reference Sulfurimonas_denitrificans_DSM_1251_CP000153|length 38|copies 1
AACCTTAACTATGCTGCTATTCAAGGAATTGAAGGAGA
>1879552|reference Sulfurimonas_denitrificans_DSM_1251_CP000153|length 51|copies 2
AACGAAAGAACTGGAAAACATGCATACTTAACACCTGTTGTTCATGCTGAT
>1879552|reference Sulfurimonas_denitrificans_DSM_1251_CP000153|length 54|copies 3
AACGAAAGAACTGGAAAACATGCATACTTAACACCTGTTGTTCATGCTGATGCA
>1879552|reference Sulfurimonas_denitrificans_DSM_1251_CP000153|length 54|copies 1
AACGAAATATTTACAAATATCGCTAAACAACCGCACAAAAACCGTATAAAAGCT
>1879552|reference Sulfurimonas_denitrificans_DSM_1251_CP000153|length 32|copies 2
AACGACCAACACACCAGGGAGGTCGTTTATGA
>1879552|reference Sulfurimonas_denitrificans_DSM_1251_CP000153|length 36|copies 1
AACGACTCCCCAATATTCTCTGTTCAGCATCACCCA
>1879552|reference Sulfurimonas_denitrificans_DSM_1251_CP000153|length 21|copies 1
AACGATAAAAATCTCATCAAT
>1879552|reference Sulfurimonas_denitrificans_DSM_1251_CP000153|length 43|copies 8
AACGATATCTCCACCAACAAGAGCATAATCGAGTTCATCAGAA
>1879552|reference Sulfurimonas_denitrificans_DSM_1251_CP000153|length 31|copies 3
AACGCTATCAAGCCCTGGACCGCTCATTTTT
>1879552|reference Sulfurimonas_denitrificans_DSM_1251_CP000153|length 46|copies 1
AACGCTATGAGGAAGTTTATCTCCACGTCCATCAAAAAATTTAATC
>1879552|reference Sulfurimonas_denitrificans_DSM_1251_CP000153|length 9|copies 1
AACGCTGGC
>1879552|reference Sulfurimonas_denitrificans_DSM_1251_CP000153|length 19|copies 1
AACGCTGGCGGCGTGCTTA
>1879552|reference Sulfurimonas_denitrificans_DSM_1251_CP000153|length 33|copies 1
AACGCTGGCGGCGTGCTTAACACATGCAAGTCG
>1879552|reference Sulfurimonas_denitrificans_DSM_1251_CP000153|length 43|copies 1
AACGCTGGCGGCGTGCTTAACACATGCAAGTCGAACGGTAACA
>1879552|reference Sulfurimonas_denitrificans_DSM_1251_CP000153|length 45|copies 1
AACGCTGGCGGCGTGCTTAACACATGCAAGTCGAACGGTAACAGG
>1879552|reference Sulfurimonas_denitrificans_DSM_1251_CP000153|length 48|copies 1
AACGCTGGCGGCGTGCTTAACACATGCAAGTCGAACGGTAACAGGAAG
>1879552|reference Sulfurimonas_denitrificans_DSM_1251_CP000153|length 49|copies 37
AACGCTGGCGGCGTGCTTAACACATGCAAGTCGAACGGTAACAGGAAGT
>1879552|reference Sulfurimonas_denitrificans_DSM_1251_CP000153|length 50|copies 160
AACGCTGGTCTCTTACAAACTCATATCCTTCTGATTTTCCAAAAGCAACA
>1879552|reference Sulfurimonas_denitrificans_DSM_1251_CP000153|length 56|copies 1
AACGGCGAAAAATTAACTCCTGCAACTATGTTAGAAACACTCAATAAAATAGCTGG
>1879552|reference Sulfurimonas_denitrificans_DSM_1251_CP000153|length 49|copies 1
AACGGCTGTTATATCTTTGTTGTTTAAGACAACTGCAAATTGAGAGGGC
>1879552|reference Sulfurimonas_denitrificans_DSM_1251_CP000153|length 45|copies 1
AACGGGCGAGAATGCAACGTATCAAACCACTCTCTAGTTTAGACA
>1879552|reference Sulfurimonas_denitrificans_DSM_1251_CP000153|length 51|copies 1
AACGGGGTTGTAACTTATGATGCAGTGGTTGATGTAAACAACCAAGACCTA
>1879552|reference Sulfurimonas_denitrificans_DSM_1251_CP000153|length 28|copies 1
AACGGTAGCACTTCCTGGACCCCATTCA
>1879552|reference Sulfurimonas_denitrificans_DSM_1251_CP000153|length 31|copies 15
AACGGTAGCACTTCCTGGACCCCATTCACTG
>1879552|reference Sulfurimonas_denitrificans_DSM_1251_CP000153|length 29|copies 1
AACGTCAACAACCGGGCCCATAACCTGGC
>1879552|reference Sulfurimonas_denitrificans_DSM_1251_CP000153|length 10|copies 1
AACGTCACTT
>1879552|reference Sulfurimonas_denitrificans_DSM_1251_CP000153|length 50|copies 2
AACGTCACTTGCAAACTCCATTGCAGAAGCCCTAAAGAGACCATTGATAA
>1879552|reference Sulfurimonas_denitrificans_DSM_1251_CP000153|length 51|copies 14
AACGTCACTTGCAAACTCCATTGCAGAAGCCCTAAAGAGACCATTGATAAG
>1879552|reference Sulfurimonas_denitrificans_DSM_1251_CP000153|length 58|copies 3
AACGTTACTTTTACTGATCCAAAAAAACTCGATGATGATTATGCTCCAGACAAAACGT
>1879552|reference Sulfurimonas_denitrificans_DSM_1251_CP000153|length 59|copies 3
AACGTTACTTTTACTGATCCAAAAAAACTCGATGATGATTATGCTCCAGACAAAACGTT
>1879552|reference Sulfurimonas_denitrificans_DSM_1251_CP000153|length 19|copies 1
AACGTTATCGGGCTCCGCT
>1879552|reference Sulfurimonas_denitrificans_DSM_1251_CP000153|length 13|copies 1
AACGTTGGCTTGT
>1879552|reference Sulfurimonas_denitrificans_DSM_1251_CP000153|length 43|copies 20
AACTAAAATGGCAAATGATTATGCTATAAAAAATGGCAAAATA
>1879552|reference Sulfurimonas_denitrificans_DSM_1251_CP000153|length 26|copies 1
AACTAACAATCGTCACTATGCACACG
>1879552|reference Sulfurimonas_denitrificans_DSM_1251_CP000153|length 49|copies 1
AACTAATGGAATTGAGTCCATATAAGCGTCTGCAAGTCCAGTTACAGCA
>1879552|reference Sulfurimonas_denitrificans_DSM_1251_CP000153|length 47|copies 1
AACTACATCGGCTCAAAGTACAAACTCTCTGTCTTTTTAGAAGATGA
>1879552|reference Sulfurimonas_denitrificans_DSM_1251_CP000153|length 32|copies 9
AACTAGATTGATCACCGGAAGATAAACAATAC
>1879552|reference Sulfurimonas_denitrificans_DSM_1251_CP000153|length 45|copies 1
AACTAGCTCACTTGGAAAAAATCTAAATATTAAAGATTATAATGA
>1879552|reference Sulfurimonas_denitrificans_DSM_1251_CP000153|length 11|copies 1
AACTAGGCTTT
>1879552|reference Sulfurimonas_denitrificans_DSM_1251_CP000153|length 50|copies 3
AACTAGTAACATCGAGTGGTTTTAGACTTGATTTTCTTACCACTCCATAC
>1879552|reference Sulfurimonas_denitrificans_DSM_1251_CP000153|length 44|copies 1
AACTATCGCAGAGTGGTATGATGCAGCATTTGGAGATAACCTGC
>1879552|reference Sulfurimonas_denitrificans_DSM_1251_CP000153|length 53|copies 1
AACTCCAAAAGAAAGTGTAAGTAAGATAGAAAAGTCACACAAAAGCCTTGAGG
>1879552|reference Sulfurimonas_denitrificans_DSM_1251_CP000153|length 53|copies 1
AACTCCAATTTCTGCTGGTTGTTCTAAACTATCAGAACCTAAAAATCCAGTGA
>1879552|reference Sulfurimonas_denitrificans_DSM_1251_CP000153|length 10|copies 1
AACTCCGAAA
>1879552|reference Sulfurimonas_denitrificans_DSM_1251_CP000153|length 8|copies 1
AACTCCTA
>1879552|reference Sulfurimonas_denitrificans_DSM_1251_CP000153|length 37|copies 3
AACTCTAGAGCATAACGATCTCTTGGTAATTCACAGT
>1879552|reference Sulfurimonas_denitrificans_DSM_1251_CP000153|length 56|copies 1
AACTCTAGATGAATTTTTTGAAGCTTTAACACTTGTTCAAACGAAAAAGATTACTG
>1879552|reference Sulfurimonas_denitrificans_DSM_1251_CP000153|length 57|copies 1
AACTCTAGATGAATTTTTTGAAGCTTTAACACTTGTTCAAACGAAAAAGATTACTGG
>1879552|reference Sulfurimonas_denitrificans_DSM_1251_CP000153|length 44|copies 1
AACTCTCAAAACTCATACTAACAAAGCCAGCATTTATAGAGACA
>1879552|reference Sulfurimonas_denitrificans_DSM_1251_CP000153|length 39|copies 1
AACTCTGTCACGCCAGAGTAGCCTAAATCAATTGCAACT
>1879552|reference Sulfurimonas_denitrificans_DSM_1251_CP000153|length 40|copies 1
AACTCTGTCACGCCAGAGTAGCCTAAATCAATTGCAACTT
>1879552|reference Sulfurimonas_denitrificans_DSM_1251_CP000153|length 8|copies 1
AACTCTTG
>1879552|reference Sulfurimonas_denitrificans_DSM_1251_CP000153|length 18|copies 1
AACTCTTGTTGAGGGTGT
>1879552|reference Sulfurimonas_denitrificans_DSM_1251_CP000153|length 41|copies 2
AACTCTTGTTGAGGGTGTAACTATGGCTAAAGCCATCTCTA
>1879552|reference Sulfurimonas_denitrificans_DSM_1251_CP000153|length 44|copies 112
AACTCTTGTTGAGGGTGTAACTATGGCTAAAGCCATCTCTATTG
>1879552|reference Sulfurimonas_denitrificans_DSM_1251_CP000153|length 45|copies 4
AACTCTTGTTGAGGGTGTAACTATGGCTAAAGCCATCTCTATTGC
>1879552|reference Sulfurimonas_denitrificans_DSM_1251_CP000153|length 46|copies 1
AACTCTTGTTGAGGGTGTAACTATGGCTAAAGCCATCTCTATTGCG
>1879552|reference Sulfurimonas_denitrificans_DSM_1251_CP000153|length 13|copies 1
AACTCTTTGAACG
>1879552|reference Sulfurimonas_denitrificans_DSM_1251_CP000153|length 39|copies 1
AACTGATAGATTCTCGCCATCTTTTGGCATGCTCTTTAT
>1879552|reference Sulfurimonas_denitrificans_DSM_1251_CP000153|length 23|copies 1
AACTGCAAATGGCGGATATTTTT
>1879552|reference Sulfurimonas_denitrificans_DSM_1251_CP000153|length 59|copies 3
AACTGCAAATGGCGGATATTTTTTAACTAAAGTTCTTTATGAAAAAAGAAATGGCGATA
>1879552|reference Sulfurimonas_denitrificans_DSM_1251_CP000153|length 40|copies 1
AACTGCGCTAGTTGAGGGACTTGCGCAAAGAATTAGCGAT
>1879552|reference Sulfurimonas_denitrificans_DSM_1251_CP000153|length 31|copies 19
AACTGCTAGAAACCCAGGTTTAGGTGCTAAA
>1879552|reference Sulfurimonas_denitrificans_DSM_1251_CP000153|length 39|copies 1
AACTGCTGTTGGAACTGGACTTAATGCTCATCCAGAATT
>1879552|reference Sulfurimonas_denitrificans_DSM_1251_CP000153|length 28|copies 1
AACTGCTTCCCCAGGTTCCAAATAGACT
>1879552|reference Sulfurimonas_denitrificans_DSM_1251_CP000153|length 30|copies 1
AACTGCTTTCCTCCTGGATAGTTCGCACGG
>1879552|reference Sulfurimonas_denitrificans_DSM_1251_CP000153|length 46|copies 1
AACTGGCGGAACAGTGGCACTAGCTGAGCTAATCGCCCGTTTTACA
>1879552|reference Sulfurimonas_denitrificans_DSM_1251_CP000153|length 42|copies 1
AACTGTAGGTTTCCTCCCAGCCCATGCTTCCACATTCATAAG
>1879552|reference Sulfurimonas_denitrificans_DSM_1251_CP000153|length 42|copies 1
AACTTATATCTAAATGTTGTTGAAGCCTCATCAGATGAGACG
>1879552|reference Sulfurimonas_denitrificans_DSM_1251_CP000153|length 51|copies 2
AACTTATCGTAATCTTTTTTTAAACCGCTATTAGCTGTTGCGTGGATAGCA
>1879552|reference Sulfurimonas_denitrificans_DSM_1251_CP000153|length 58|copies 1
AACTTCAACATTTGAAGGCAAACCTTTTTTAACTTTTTTAAAAGTATCTCTAAAAGCG
>1879552|reference Sulfurimonas_denitrificans_DSM_1251_CP000153|length 46|copies 9
AACTTCATACATCGCTCTTTGAATTGTAGGCAGCCTCTTTAGCTCA
>1879552|reference Sulfurimonas_denitrificans_DSM_1251_CP000153|length 47|copies 3
AACTTCATACATCGCTCTTTGAATTGTAGGCAGCCTCTTTAGCTCAT
>1879552|reference Sulfurimonas_denitrificans_DSM_1251_CP000153|length 48|copies 1
AACTTCATACATCGCTCTTTGAATTGTAGGCAGCCTCTTTAGCTCATT
>1879552|reference Sulfurimonas_denitrificans_DSM_1251_CP000153|length 43|copies 1
AACTTCTCTCTCAAGTGCTTCAATAGAGATAAATTCAAGAATA
>1879552|reference Sulfurimonas_denitrificans_DSM_1251_CP000153|length 14|copies 1
AACTTCTTGATATG
>1879552|reference Sulfurimonas_denitrificans_DSM_1251_CP000153|length 41|copies 1
AACTTCTTGATCAATATCTCCACCAGCACCAAAGAACGCTG
>1879552|reference Sulfurimonas_denitrificans_DSM_1251_CP000153|length 43|copies 1
AACTTGAGTGATTTGACTCATAAAACATCCGCATTGTGGACAG
>1879552|reference Sulfurimonas_denitrificans_DSM_1251_CP000153|length 72|copies 1
AACTTTAGATCAATTTGTTTTGCCTGACCATTCCAACCCCCAAAATTAAAGACCTCAGTAGGTAAATCCCAA
>1879552|reference Sulfurimonas_denitrificans_DSM_1251_CP000153|length 9|copies 1
AACTTTGCC
>1879552|reference Sulfurimonas_denitrificans_DSM_1251_CP000153|length 42|copies 1
AACTTTTACACCATCTGCTCCAGCTTCAATTAGCGCAAGAGT
>1879552|reference Sulfurimonas_denitrificans_DSM_1251_CP000153|length 53|copies 1
AACTTTTATAACAGTGACTGTCTTATCACGTCTCCCCTCAACAATGAGCTGTA
>1879552|reference Sulfurimonas_denitrificans_DSM_1251_CP000153|length 32|copies 1
AACTTTTATGCAGCCTGGTTTATAATAAAACT
>1879552|reference Sulfurimonas_denitrificans_DSM_1251_CP000153|length 39|copies 1
AACTTTTCTACCCTCACGCTCTATTGCACGAATAAGTTT
>1879552|reference Sulfurimonas_denitrificans_DSM_1251_CP000153|length 72|copies 1
AACTTTTTCCAACAATGTTGATTTTGCCAAATTCTTCTAAAATCTCTTCTAAAATTTCAAATGAACTTACCC
>1879552|reference Sulfurimonas_denitrificans_DSM_1251_CP000153|length 36|copies 1
AAGAAAAGCTCTGCTAGATCAGATAGAAAAGATAGT
>1879552|reference Sulfurimonas_denitrificans_DSM_1251_CP000153|length 14|copies 1
AAGAAAGAGCATTA
>1879552|reference Sulfurimonas_denitrificans_DSM_1251_CP000153|length 44|copies 1
AAGAAAGAGCATTATCTTGTCTCTATAAAAGATGGATGGAGCGT
>1879552|reference Sulfurimonas_denitrificans_DSM_1251_CP000153|length 45|copies 44
AAGAAAGAGCATTATCTTGTCTCTATAAAAGATGGATGGAGCGTT
>1879552|reference Sulfurimonas_denitrificans_DSM_1251_CP000153|length 46|copies 14
AAGAAAGAGCATTATCTTGTCTCTATAAAAGATGGATGGAGCGTTT
>1879552|reference Sulfurimonas_denitrificans_DSM_1251_CP000153|length 44|copies 6
AAGAAATTTTTAACATCGAGTAGAACACCATGGTATTCGATTGA
>1879552|reference Sulfurimonas_denitrificans_DSM_1251_CP000153|length 12|copies 1
AAGAACAAAAAT
>1879552|reference Sulfurimonas_denitrificans_DSM_1251_CP000153|length 53|copies 1
AAGAACAACAGATGATATGCTTCAACTTGTTCCATCAACACTAAGAGAAGCCG
>1879552|reference Sulfurimonas_denitrificans_DSM_1251_CP000153|length 53|copies 1
AAGAACCACCCGTTAGAGTTGGGTAACCTTTACCGCCTGCACCAAACTCACCA
>1879552|reference Sulfurimonas_denitrificans_DSM_1251_CP000153|length 31|copies 2
AAGAACTGGACTTCCTGGATGATCTTTTGAC
>1879552|reference Sulfurimonas_denitrificans_DSM_1251_CP000153|length 32|copies 2
AAGAACTGGACTTCCTGGATGATCTTTTGACC
>1879552|reference Sulfurimonas_denitrificans_DSM_1251_CP000153|length 52|copies 1
AAGAAGAGGAAGGTTAAACTTTTCAGCAAGCTTTGCAGCACGTAAAGCTTTA
>1879552|reference Sulfurimonas_denitrificans_DSM_1251_CP000153|length 47|copies 1
AAGAAGCAATCCTTGAGGATGCGATAAAGATTGCAATAAATGCAAAA
>1879552|reference Sulfurimonas_denitrificans_DSM_1251_CP000153|length 28|copies 1
AAGAAGTCCGCCTGGGTTATTTCTTAAA
>1879552|reference Sulfurimonas_denitrificans_DSM_1251_CP000153|length 52|copies 2
AAGAATAAGCGACATCTCACGGTAAGCAACTGCATGTTTACTTAAATCGTCA
>1879552|reference Sulfurimonas_denitrificans_DSM_1251_CP000153|length 46|copies 3
AAGAATAGCATTATTGCCATCGGTCTCTTCACTTAGTAAAACTTCA
>1879552|reference Sulfurimonas_denitrificans_DSM_1251_CP000153|length 47|copies 1
AAGAATAGCATTATTGCCATCGGTCTCTTCACTTAGTAAAACTTCAA
>1879552|reference Sulfurimonas_denitrificans_DSM_1251_CP000153|length 43|copies 1
AAGAATCTGTTAAAGCCTTTATCATGGTCCATATAACCAATAG
>1879552|reference Sulfurimonas_denitrificans_DSM_1251_CP000153|length 19|copies 1
AAGACAAGAGTACCCAGCT
>1879552|reference Sulfurimonas_denitrificans_DSM_1251_CP000153|length 38|copies 1
AAGACATATCTTATGATCAGCTTATCGTTGCTGCTGGT
>1879552|reference Sulfurimonas_denitrificans_DSM_1251_CP000153|length 40|copies 1
AAGACATATCTTATGATCAGCTTATCGTTGCTGCTGGTGC
>1879552|reference Sulfurimonas_denitrificans_DSM_1251_CP000153|length 26|copies 3
AAGACCTGCCGCGTCCGGTGCTCTAT
>1879552|reference Sulfurimonas_denitrificans_DSM_1251_CP000153|length 27|copies 1
AAGACCTGCCGCGTCCGGTGCTCTATT
>1879552|reference Sulfurimonas_denitrificans_DSM_1251_CP000153|length 32|copies 18
AAGACCTGCCGCGTCCGGTGCTCTATTGAAAG
>1879552|reference Sulfurimonas_denitrificans_DSM_1251_CP000153|length 33|copies 3
AAGACCTGCCGCGTCCGGTGCTCTATTGAAAGC
>1879552|reference Sulfurimonas_denitrificans_DSM_1251_CP000153|length 48|copies 1
AAGACCTTGTCCTCATCTAGGATAATATTAACTTTTAAAGTCTCAGCT
>1879552|reference Sulfurimonas_denitrificans_DSM_1251_CP000153|length 34|copies 123
AAGACTATGAATCTCAAAGATATATGATCAAAAA
>1879552|reference Sulfurimonas_denitrificans_DSM_1251_CP000153|length 10|copies 1
AAGACTGCAG
>1879552|reference Sulfurimonas_denitrificans_DSM_1251_CP000153|length 54|copies 2
AAGACTTCACTAAACCTTACTTGATGCGCAGTTGCTTTAAACCCAAAACTTGGG
>1879552|reference Sulfurimonas_denitrificans_DSM_1251_CP000153|length 29|copies 1
AAGAGATAGCCAGTGAAATAGAGCATGGA
>1879552|reference Sulfurimonas_denitrificans_DSM_1251_CP000153|length 40|copies 2
AAGAGATGAGGAAATCATAGAAGCCGCAAATGAGTTTGGT
>1879552|reference Sulfurimonas_denitrificans_DSM_1251_CP000153|length 31|copies 5
AAGAGATGTAAAGCCTGGAGAACTTCTTATC
>1879552|reference Sulfurimonas_denitrificans_DSM_1251_CP000153|length 38|copies 2
AAGAGATGTATGATAGAGGTCTTTACCCATATACTAAA
>1879552|reference Sulfurimonas_denitrificans_DSM_1251_CP000153|length 39|copies 1
AAGAGCAAAGTATAGATAGCCACATTGCTAAACCAAGCG
>1879552|reference Sulfurimonas_denitrificans_DSM_1251_CP000153|length 39|copies 1
AAGAGCAGATGATGGCGGCGGTAGGTGCCCTTATCTATA
>1879552|reference Sulfurimonas_denitrificans_DSM_1251_CP000153|length 53|copies 1
AAGAGCATAAACGTTATGTTTGTAGATAACATGATCAATTTTTGCCAAAGATG
>1879552|reference Sulfurimonas_denitrificans_DSM_1251_CP000153|length 44|copies 2
AAGAGCATCGCTGGGTAGCTACGCATGGATGAGATAACCGCTGA
>1879552|reference Sulfurimonas_denitrificans_DSM_1251_CP000153|length 37|copies 1
AAGAGCCAAAACTCATAGTTCCTAAGCAGATAGGTGT
>1879552|reference Sulfurimonas_denitrificans_DSM_1251_CP000153|length 41|copies 1
AAGAGCCGATGGAATAGGCAATCCTGTTATATATGTTGGTG
>1879552|reference Sulfurimonas_denitrificans_DSM_1251_CP000153|length 33|copies 1
AAGAGCCGTTTTTTAGCACTAAATCAACCTATG
>1879552|reference Sulfurimonas_denitrificans_DSM_1251_CP000153|length 39|copies 1
AAGAGCTTTTTATTCTCTTTTATATCATTTAGTACATCT
>1879552|reference Sulfurimonas_denitrificans_DSM_1251_CP000153|length 34|copies 1
AAGAGGATATAGAGATAACTATAGAGGGCAACTA
>1879552|reference Sulfurimonas_denitrificans_DSM_1251_CP000153|length 38|copies 1
AAGAGGGATATGAGGTTGAAGGATTGTATATGAAACTT
>1879552|reference Sulfurimonas_denitrificans_DSM_1251_CP000153|length 32|copies 9
AAGAGGTACTTAGTCCGGATGGATTGGTGCGA
>1879552|reference Sulfurimonas_denitrificans_DSM_1251_CP000153|length 64|copies 1
AAGAGTACGAAATTTTTAACAACCTTATCTCTATCACTACATGTAAGGGCGATTTTTTAAAAGA
>1879552|reference Sulfurimonas_denitrificans_DSM_1251_CP000153|length 38|copies 1
AAGAGTTTGAGTTCGGTACCCGCCCTCTTGAACTACTA
>1879552|reference Sulfurimonas_denitrificans_DSM_1251_CP000153|length 37|copies 1
AAGATAAGAAATGTAGTTATCTCAGGAAACAGCAGAA
>1879552|reference Sulfurimonas_denitrificans_DSM_1251_CP000153|length 56|copies 3
AAGATACACAACTTTTTGAACACAATAAAAACTTCTATAAACTAATGCTTTTTACA
>1879552|reference Sulfurimonas_denitrificans_DSM_1251_CP000153|length 46|copies 1
AAGATAGCTATCTGAACCTTTTAAACCACCACAATATTTTAGCTTC
>1879552|reference Sulfurimonas_denitrificans_DSM_1251_CP000153|length 38|copies 1
AAGATCAGATAGTTCTAAGTATGATTTCAGAGATACTC
>1879552|reference Sulfurimonas_denitrificans_DSM_1251_CP000153|length 16|copies 3
AAGATCAGATTAGCAG
>1879552|reference Sulfurimonas_denitrificans_DSM_1251_CP000153|length 11|copies 2
AAGATCTGCAG
>1879552|reference Sulfurimonas_denitrificans_DSM_1251_CP000153|length 47|copies 3
AAGATGCAGATATTGCTCTTGGAAATGCAGGTATAACAGTAAATAAA
>1879552|reference Sulfurimonas_denitrificans_DSM_1251_CP000153|length 32|copies 6
AAGATGCATTGGAACCGGTGTTTGTTAAGAAT
>1879552|reference Sulfurimonas_denitrificans_DSM_1251_CP000153|length 33|copies 1
AAGATGCATTGGAACCGGTGTTTGTTAAGAATT
>1879552|reference Sulfurimonas_denitrificans_DSM_1251_CP000153|length 41|copies 1
AAGATGTAAATGAACTTCGTGGGCATAGAAGAACGTATGTT
>1879552|reference Sulfurimonas_denitrificans_DSM_1251_CP000153|length 50|copies 1
AAGATGTTGAACTAATCATCGGCGATAACAATAAAATCAGAGAGTTTACA
>1879552|reference Sulfurimonas_denitrificans_DSM_1251_CP000153|length 33|copies 1
AAGATTATAGTCATAAGAGTTCTCATAACTCTG
>1879552|reference Sulfurimonas_denitrificans_DSM_1251_CP000153|length 50|copies 1
AAGATTCTAAAAATGTAAAAATCATTAATGATCATAAAGTTATACCTATG
>1879552|reference Sulfurimonas_denitrificans_DSM_1251_CP000153|length 44|copies 1
AAGATTTTGATAAACCGTTTATCGGAATAGCGAACAGTTATATA
>1879552|reference Sulfurimonas_denitrificans_DSM_1251_CP000153|length 41|copies 1
AAGCAAAAACAGAGATAAATTCTATTACAGGATTTACGACA
>1879552|reference Sulfurimonas_denitrificans_DSM_1251_CP000153|length 9|copies 1
AAGCAAACA
>1879552|reference Sulfurimonas_denitrificans_DSM_1251_CP000153|length 29|copies 1
AAGCAAACATAAACGCGGCAAAAAAGGAA
>1879552|reference Sulfurimonas_denitrificans_DSM_1251_CP000153|length 31|copies 1
AAGCAAAGGGTTGCCTGGTAAAAACATAAAA
>1879552|reference Sulfurimonas_denitrificans_DSM_1251_CP000153|length 32|copies 2
AAGCAAAGGGTTGCCTGGTAAAAACATAAAAG
>1879552|reference Sulfurimonas_denitrificans_DSM_1251_CP000153|length 51|copies 1
AAGCAACCAGAACGTAATCCTAAGTTTGTATCTTTTGCAGGTGATGGCGCA
>1879552|reference Sulfurimonas_denitrificans_DSM_1251_CP000153|length 53|copies 1
AAGCAATTACTGCTTTTCTTATCTCGTCTAAATCACCGCCAGTAGATAAATCC
>1879552|reference Sulfurimonas_denitrificans_DSM_1251_CP000153|length 41|copies 1
AAGCAGAGCATAGATTAAGACCACCAGGGGCGGTTGATGAG
>1879552|reference Sulfurimonas_denitrificans_DSM_1251_CP000153|length 44|copies 1
AAGCAGCCGTAGAAGATGCAGTAGCAAAAGCTCAAGTACATGGT
>1879552|reference Sulfurimonas_denitrificans_DSM_1251_CP000153|length 56|copies 1
AAGCATTTTTCTTAAAGTTTGTTTAAATTCTTTTTGTTCAACTTCTCCTATTAGAG
>1879552|reference Sulfurimonas_denitrificans_DSM_1251_CP000153|length 66|copies 1
AAGCCAAAACAGAACCGCTTCCCAAAAATGAGTTTGATTCAAGTGCTAAAAGTCTTTTTTTTGCCT
>1879552|reference Sulfurimonas_denitrificans_DSM_1251_CP000153|length 45|copies 1
AAGCCAAACATATGCAACCAACCATCGCCTCTGTTTGCTAAAGGT
>1879552|reference Sulfurimonas_denitrificans_DSM_1251_CP000153|length 15|copies 1
AAGCCCTAAAAGAAG
>1879552|reference Sulfurimonas_denitrificans_DSM_1251_CP000153|length 35|copies 1
AAGCCGCTATATCATCTCCGCTTAGATTTGCACGC
>1879552|reference Sulfurimonas_denitrificans_DSM_1251_CP000153|length 32|copies 6
AAGCCGGACTTGAACCGGCACACCCTTACGAG
>1879552|reference Sulfurimonas_denitrificans_DSM_1251_CP000153|length 33|copies 2
AAGCCGGACTTGAACCGGCACACCCTTACGAGC
>1879552|reference Sulfurimonas_denitrificans_DSM_1251_CP000153|length 45|copies 1
AAGCCTTCCGCCAGCGCGGCAACCGCTCCTCCTGTTTCGACACTG
>1879552|reference Sulfurimonas_denitrificans_DSM_1251_CP000153|length 42|copies 1
AAGCGCACTGGCGGTGTTGTTCTTGGAAGCATTATCGCTCCA
>1879552|reference Sulfurimonas_denitrificans_DSM_1251_CP000153|length 39|copies 1
AAGCGCTTAGTATGCCATCTCCAATCTCAACAGCTTTTA
>1879552|reference Sulfurimonas_denitrificans_DSM_1251_CP000153|length 55|copies 1
AAGCGGAACAAGTGCTGGTGGGATTATCGCCTCACTTTATGCTTTTGGAAAAAGC
>1879552|reference Sulfurimonas_denitrificans_DSM_1251_CP000153|length 22|copies 1
AAGCGTACCAGCAACCAGTGCA
>1879552|reference Sulfurimonas_denitrificans_DSM_1251_CP000153|length 51|copies 1
AAGCTAATTATGGAAAAGAAACAACGGCTGCAAAGAAGAAAATTGATATCA
>1879552|reference Sulfurimonas_denitrificans_DSM_1251_CP000153|length 46|copies 1
AAGCTATACAATAGTAATTTCTAAATTAAAGAGTCCTGTAGATGCG
>1879552|reference Sulfurimonas_denitrificans_DSM_1251_CP000153|length 59|copies 1
AAGCTATTCCAATTATCCTTAGTAAAAAAGATATTTTAGCAGGAGCACAGACGGGAACA
>1879552|reference Sulfurimonas_denitrificans_DSM_1251_CP000153|length 56|copies 1
AAGCTCACTTGGGAGTCCAGCTTCATCAATCAAACTTTGAATCAAGGTTCTAACTG
>1879552|reference Sulfurimonas_denitrificans_DSM_1251_CP000153|length 43|copies 1
AAGCTCATTGAGCTTATTTACGTAACCAGTATGATGCTTACCA
>1879552|reference Sulfurimonas_denitrificans_DSM_1251_CP000153|length 17|copies 1
AAGCTCTAACTGGAGAG
>1879552|reference Sulfurimonas_denitrificans_DSM_1251_CP000153|length 44|copies 3
AAGCTCTAGCTTCTATTACAAACCCATCTACTAACTCATATAAG
>1879552|reference Sulfurimonas_denitrificans_DSM_1251_CP000153|length 40|copies 1
AAGCTCTTGGGTTACACAAGGTCCATATATCGGGCAGATG
>1879552|reference Sulfurimonas_denitrificans_DSM_1251_CP000153|length 9|copies 1
AAGCTGAAA
>1879552|reference Sulfurimonas_denitrificans_DSM_1251_CP000153|length 48|copies 1
AAGCTGAAAAAGCCTACGACATCAGTTACTGTTGTAAGTATAACAGCG
>1879552|reference Sulfurimonas_denitrificans_DSM_1251_CP000153|length 48|copies 1
AAGCTGAAGTTGGCGCGCCACAAGTTTCTTACCGTGAAACTATTAGAG
>1879552|reference Sulfurimonas_denitrificans_DSM_1251_CP000153|length 31|copies 4
AAGCTGACTACACCCTGGATTTTTCCCCAGT
>1879552|reference Sulfurimonas_denitrificans_DSM_1251_CP000153|length 14|copies 1
AAGCTGCAAGTGTA
>1879552|reference Sulfurimonas_denitrificans_DSM_1251_CP000153|length 45|copies 1
AAGCTGCCAATAAAGGTGCATTTAAATACAAAAATGTAGAATCAG
>1879552|reference Sulfurimonas_denitrificans_DSM_1251_CP000153|length 44|copies 1
AAGCTTAAAAGCTGCGCGGGAGACATACTCTTTATGCTCTTTTA
>1879552|reference Sulfurimonas_denitrificans_DSM_1251_CP000153|length 8|copies 1
AAGCTTCA
>1879552|reference Sulfurimonas_denitrificans_DSM_1251_CP000153|length 47|copies 1
AAGGAAAAGCGGGTCTTCAGAGTCCATAACTTCTGGTTCGCACTTTC
>1879552|reference Sulfurimonas_denitrificans_DSM_1251_CP000153|length 29|copies 1
AAGGAAGCGCCCCGATGTAGCAACTAAGA
>1879552|reference Sulfurimonas_denitrificans_DSM_1251_CP000153|length 46|copies 1
AAGGACTTCCTTTTATGGAGGCAATTCGCCAGATGAAACATGATGA
>1879552|reference Sulfurimonas_denitrificans_DSM_1251_CP000153|length 32|copies 3
AAGGAGACTCTTCACCGGTCATAAGATGATGT
>1879552|reference Sulfurimonas_denitrificans_DSM_1251_CP000153|length 45|copies 1
AAGGATAAAACTTTTTTAGTAGTCATTCCAGCACGTGGTGGAAGC
>1879552|reference Sulfurimonas_denitrificans_DSM_1251_CP000153|length 45|copies 1
AAGGCAGCCATGTTGATTTGGGTGTGCAAGTTTGTAATCGTTACA
>1879552|reference Sulfurimonas_denitrificans_DSM_1251_CP000153|length 54|copies 13
AAGGCATAGTTTAGTGTATCGATTTTAAAAATTTCACCACCAATAGAGAAATCT
>1879552|reference Sulfurimonas_denitrificans_DSM_1251_CP000153|length 55|copies 1
AAGGCATAGTTTAGTGTATCGATTTTAAAAATTTCACCACCAATAGAGAAATCTT
>1879552|reference Sulfurimonas_denitrificans_DSM_1251_CP000153|length 53|copies 1
AAGGCGGATTTGCCTACCTTACAACCTACGTCCTTCGACCCACTATTCCATCA
>1879552|reference Sulfurimonas_denitrificans_DSM_1251_CP000153|length 39|copies 1
AAGGCTTATCTTTTCTATATGCACCATCAGCAGTGATGA
>1879552|reference Sulfurimonas_denitrificans_DSM_1251_CP000153|length 51|copies 1
AAGGGCATTCATTTGCGGGGGTTTGGTTAAAAGATGAAGAGTCCTCTACTG
>1879552|reference Sulfurimonas_denitrificans_DSM_1251_CP000153|length 48|copies 1
AAGGTCAAAAAGGTCCTCAAGCTGAGAATGTAACTCCTTTATAGGACG
>1879552|reference Sulfurimonas_denitrificans_DSM_1251_CP000153|length 28|copies 1
AAGGTCTAATTTTATTCTTCTAGTCTCG
>1879552|reference Sulfurimonas_denitrificans_DSM_1251_CP000153|length 50|copies 2
AAGGTTCTGCTCCAAATTCTAAACGCTTTAGCCACTTAACACATAAGTTT
>1879552|reference Sulfurimonas_denitrificans_DSM_1251_CP000153|length 39|copies 1
AAGGTTTATAGACAAAACATTATGCGAGTTGAAATGCGC
>1879552|reference Sulfurimonas_denitrificans_DSM_1251_CP000153|length 44|copies 2
AAGGTTTCCAAAGAATTGAGTTTGAGATTCCTGCTCGTGCACTC
>1879552|reference Sulfurimonas_denitrificans_DSM_1251_CP000153|length 58|copies 1
AAGTAAAAACTTACTTGGTAATTTAAAAAAAAGAGGAGAACAAATGGGAGCTGCGATG
>1879552|reference Sulfurimonas_denitrificans_DSM_1251_CP000153|length 47|copies 28
AAGTAAAAGAGGCAGAAGATGGCGACATTATAGGGCGTGGAAGAGTT
>1879552|reference Sulfurimonas_denitrificans_DSM_1251_CP000153|length 32|copies 4
AAGTAAACTCTTCTCCTGGACTAGAGGGGATT
>1879552|reference Sulfurimonas_denitrificans_DSM_1251_CP000153|length 14|copies 2
AAGTAACGATATCC
>1879552|reference Sulfurimonas_denitrificans_DSM_1251_CP000153|length 35|copies 1
AAGTAACTTTATCTTTGAAGATGATACATGGCTAT
>1879552|reference Sulfurimonas_denitrificans_DSM_1251_CP000153|length 41|copies 1
AAGTACAATATAGAGTACGTAACTCAGACATTTACAAAAGA
>1879552|reference Sulfurimonas_denitrificans_DSM_1251_CP000153|length 12|copies 1
AAGTAGCGCCAA
>1879552|reference Sulfurimonas_denitrificans_DSM_1251_CP000153|length 38|copies 1
AAGTATATTTGCAAGAGAGTGACAAAGAACTGTATCTG
>1879552|reference Sulfurimonas_denitrificans_DSM_1251_CP000153|length 32|copies 1
AAGTATGGTTAACTCCAGGCGCTGGGACTATG
>1879552|reference Sulfurimonas_denitrificans_DSM_1251_CP000153|length 9|copies 1
AAGTATGTG
>1879552|reference Sulfurimonas_denitrificans_DSM_1251_CP000153|length 30|copies 1
AAGTATGTGTTGTAGGCTACAACTAGACTT
>1879552|reference Sulfurimonas_denitrificans_DSM_1251_CP000153|length 31|copies 1
AAGTATGTGTTGTAGGCTACAACTAGACTTA
>1879552|reference Sulfurimonas_denitrificans_DSM_1251_CP000153|length 32|copies 1
AAGTATGTGTTGTAGGCTACAACTAGACTTAC
>1879552|reference Sulfurimonas_denitrificans_DSM_1251_CP000153|length 33|copies 83
AAGTATGTGTTGTAGGCTACAACTAGACTTACG
>1879552|reference Sulfurimonas_denitrificans_DSM_1251_CP000153|length 34|copies 4
AAGTATGTGTTGTAGGCTACAACTAGACTTACGT
>1879552|reference Sulfurimonas_denitrificans_DSM_1251_CP000153|length 35|copies 1
AAGTATGTGTTGTAGGCTACAACTAGACTTACGTG
>1879552|reference Sulfurimonas_denitrificans_DSM_1251_CP000153|length 47|copies 4
AAGTATTAAAAGAGATAGAAGAATCGCTTTTAAATCAAATAAATATA
>1879552|reference Sulfurimonas_denitrificans_DSM_1251_CP000153|length 14|copies 2
AAGTATTACTGTTG
>1879552|reference Sulfurimonas_denitrificans_DSM_1251_CP000153|length 32|copies 1
AAGTATTACTGTTGAGCTAATTCACCCAATCG
>1879552|reference Sulfurimonas_denitrificans_DSM_1251_CP000153|length 41|copies 3
AAGTATTACTGTTGAGCTAATTCACCCAATCGCTATGGAAA
>1879552|reference Sulfurimonas_denitrificans_DSM_1251_CP000153|length 42|copies 15
AAGTATTACTGTTGAGCTAATTCACCCAATCGCTATGGAAAA
>1879552|reference Sulfurimonas_denitrificans_DSM_1251_CP000153|length 43|copies 2
AAGTATTACTGTTGAGCTAATTCACCCAATCGCTATGGAAAAA
>1879552|reference Sulfurimonas_denitrificans_DSM_1251_CP000153|length 34|copies 1
AAGTATTTTCATCTCTTTAGCAGATTCTAGGAAG
>1879552|reference Sulfurimonas_denitrificans_DSM_1251_CP000153|length 46|copies 1
AAGTATTTTTTGAACATTCTCATCATCTCTAAGAGCCAAAGTACCT
>1879552|reference Sulfurimonas_denitrificans_DSM_1251_CP000153|length 38|copies 1
AAGTCAGACTATTGCTAATATCATTGCTCAATGCTTAG
>1879552|reference Sulfurimonas_denitrificans_DSM_1251_CP000153|length 39|copies 5
AAGTCAGACTATTGCTAATATCATTGCTCAATGCTTAGC
>1879552|reference Sulfurimonas_denitrificans_DSM_1251_CP000153|length 33|copies 1
AAGTCATAAACAAGACCTATGCGGTAGTCATCT
>1879552|reference Sulfurimonas_denitrificans_DSM_1251_CP000153|length 49|copies 4
AAGTCCACCAGCATCTGGTGTTCTACCGAATACATTTGAATATATTTTT
>1879552|reference Sulfurimonas_denitrificans_DSM_1251_CP000153|length 31|copies 1
AAGTCCATAATATCCTGGAAGAGTATCAGAG
>1879552|reference Sulfurimonas_denitrificans_DSM_1251_CP000153|length 32|copies 1
AAGTCCATAATATCCTGGAAGAGTATCAGAGA
>1879552|reference Sulfurimonas_denitrificans_DSM_1251_CP000153|length 52|copies 2
AAGTCCATATCTCATGAGCCCATCGCTCATCTTCTCAATACCGAGCCTTAGG
>1879552|reference Sulfurimonas_denitrificans_DSM_1251_CP000153|length 42|copies 1
AAGTCCATCAACTGGATTGAATCCTAACATGTATGCCTCATA
>1879552|reference Sulfurimonas_denitrificans_DSM_1251_CP000153|length 36|copies 3
AAGTCCCCGCTAAACATAGCATCACCTATCTCTATG
>1879552|reference Sulfurimonas_denitrificans_DSM_1251_CP000153|length 18|copies 1
AAGTCCGCATCAACTGCC
>1879552|reference Sulfurimonas_denitrificans_DSM_1251_CP000153|length 47|copies 1
AAGTCGAACGGTAACAGGAAGTAGCTTGCTACTTTGCTGACGAGTGG
>1879552|reference Sulfurimonas_denitrificans_DSM_1251_CP000153|length 48|copies 1
AAGTCGAACGGTAACAGGAAGTAGCTTGCTACTTTGCTGACGAGTGGC
>1879552|reference Sulfurimonas_denitrificans_DSM_1251_CP000153|length 36|copies 1
AAGTCGCAATCTCATCACTCTCTAAAGATGAGAGCA
>1879552|reference Sulfurimonas_denitrificans_DSM_1251_CP000153|length 31|copies 9
AAGTCTAAGGTGTCCAGGATGCAAAATATTA
>1879552|reference Sulfurimonas_denitrificans_DSM_1251_CP000153|length 16|copies 1
AAGTCTCATCAATGCC
>1879552|reference Sulfurimonas_denitrificans_DSM_1251_CP000153|length 32|copies 3
AAGTCTCATCAATGCCGGGGGTGTTTCAAATG
>1879552|reference Sulfurimonas_denitrificans_DSM_1251_CP000153|length 33|copies 6
AAGTCTCATCAATGCCGGGGGTGTTTCAAATGA
>1879552|reference Sulfurimonas_denitrificans_DSM_1251_CP000153|length 42|copies 1
AAGTCTTCATGCATTTTATGAGTTCTAAAAAAAGTGAGACCG
>1879552|reference Sulfurimonas_denitrificans_DSM_1251_CP000153|length 39|copies 1
AAGTGAAATCTGTTTTCACAAGCAGATAGCCGAGTACTT
>1879552|reference Sulfurimonas_denitrificans_DSM_1251_CP000153|length 55|copies 1
AAGTGAAGTATCTCCAAATTTTACAATAGCCGCATCTTTTGGAAATGTACATGGT
>1879552|reference Sulfurimonas_denitrificans_DSM_1251_CP000153|length 40|copies 3
AAGTGATACTGCCAACTCAATTTTAGAAGCTCCAGATGGA
>1879552|reference Sulfurimonas_denitrificans_DSM_1251_CP000153|length 42|copies 1
AAGTGATGTAATTCAATCATTCGTTTACATAAGTGCAGGAGT
>1879552|reference Sulfurimonas_denitrificans_DSM_1251_CP000153|length 30|copies 1
AAGTGCATTTGCGCCAGGAAGAACATCATA
>1879552|reference Sulfurimonas_denitrificans_DSM_1251_CP000153|length 31|copies 12
AAGTGCATTTGCGCCAGGAAGAACATCATAC
>1879552|reference Sulfurimonas_denitrificans_DSM_1251_CP000153|length 32|copies 21
AAGTGCATTTGCGCCAGGAAGAACATCATACT
>1879552|reference Sulfurimonas_denitrificans_DSM_1251_CP000153|length 37|copies 1
AAGTGCATTTGCGCCAGGAAGAACATCATACTTCACA
>1879552|reference Sulfurimonas_denitrificans_DSM_1251_CP000153|length 31|copies 6
AAGTGCTCGTATTCCTGGTGAGAGAGCAAAA
>1879552|reference Sulfurimonas_denitrificans_DSM_1251_CP000153|length 32|copies 1
AAGTGCTCGTATTCCTGGTGAGAGAGCAAAAG
>1879552|reference Sulfurimonas_denitrificans_DSM_1251_CP000153|length 34|copies 1
AAGTGGATTATTTTGCGGTATGATGATAAATATC
>1879552|reference Sulfurimonas_denitrificans_DSM_1251_CP000153|length 49|copies 1
AAGTGGGCTTATTATCTTATACATCACTGGAACAACCAAGAGTGTTAAA
>1879552|reference Sulfurimonas_denitrificans_DSM_1251_CP000153|length 49|copies 1
AAGTGGTAGCCTGCGAGATCTTCAAATTTCATCTTATCTTTTGATGGAG
>1879552|reference Sulfurimonas_denitrificans_DSM_1251_CP000153|length 61|copies 1
AAGTGTAAATTAAATGTATTGTTTGAAAAAGAGTCGGAACTCTCTCTTGCTTTATAAACCA
>1879552|reference Sulfurimonas_denitrificans_DSM_1251_CP000153|length 41|copies 1
AAGTGTAGGAGTTAGTGGAATTAGCCCAGCAATCCCAGCTT
>1879552|reference Sulfurimonas_denitrificans_DSM_1251_CP000153|length 52|copies 1
AAGTGTTGTGGGAACTATAAGAGCCGATTGAAAGCCTGATTTATAGGCTGCA
>1879552|reference Sulfurimonas_denitrificans_DSM_1251_CP000153|length 51|copies 1
AAGTTAAAGAGGAGTTGGCGATTGAGATAACTGCTAGATTTCACTCCTCTG
>1879552|reference Sulfurimonas_denitrificans_DSM_1251_CP000153|length 41|copies 2
AAGTTATTGTAGATATTAGCATGCAGACTTCCATAAAAGGA
>1879552|reference Sulfurimonas_denitrificans_DSM_1251_CP000153|length 39|copies 4
AAGTTATTTTGTTTATAAATCTCGTCGTAGACATTCATA
>1879552|reference Sulfurimonas_denitrificans_DSM_1251_CP000153|length 31|copies 1
AAGTTCTCTTATTCGCATCATATGATCTATG
>1879552|reference Sulfurimonas_denitrificans_DSM_1251_CP000153|length 49|copies 1
AAGTTCTGAGTTTTTTATCTCATCTAATATCTCTGTGAGATCCCCATCA
>1879552|reference Sulfurimonas_denitrificans_DSM_1251_CP000153|length 47|copies 1
AAGTTGAAGTTGATTTGATTAAATATATTCCAGATGCCATTGAGATG
>1879552|reference Sulfurimonas_denitrificans_DSM_1251_CP000153|length 31|copies 7
AAGTTGACGAATTCCTGGAATTAGTCTTCCT
>1879552|reference Sulfurimonas_denitrificans_DSM_1251_CP000153|length 32|copies 2
AAGTTGACGAATTCCTGGAATTAGTCTTCCTA
>1879552|reference Sulfurimonas_denitrificans_DSM_1251_CP000153|length 41|copies 1
AAGTTGTGCACGATAGAGTAAGATCAGTTCCTGCGTATATA
>1879552|reference Sulfurimonas_denitrificans_DSM_1251_CP000153|length 47|copies 1
AAGTTGTTTAAAAGACTCATACCGTTAACAAAGTTATAGTTGCTAAA
>1879552|reference Sulfurimonas_denitrificans_DSM_1251_CP000153|length 44|copies 1
AAGTTTAAAGTCAAAAGAGACCCTCTGAGTATCCAAAAGCTTTA
>1879552|reference Sulfurimonas_denitrificans_DSM_1251_CP000153|length 48|copies 1
AAGTTTCGCCTTTTTAATCTTTTGAGCAAATAGTTCAGGAAGCCCATA
>1879552|reference Sulfurimonas_denitrificans_DSM_1251_CP000153|length 50|copies 1
AATAAAACTGAAAATAATGTAAGAAGTGGAACATTTTTTGCGTAGAAGTA
>1879552|reference Sulfurimonas_denitrificans_DSM_1251_CP000153|length 8|copies 1
AATAAAAG
>1879552|reference Sulfurimonas_denitrificans_DSM_1251_CP000153|length 50|copies 2
AATAAAAGCATCAGGTTTTAATTCTGCCATTTTTAATATATGTTTTTTCA
>1879552|reference Sulfurimonas_denitrificans_DSM_1251_CP000153|length 13|copies 1
AATAAAATGGAAA
>1879552|reference Sulfurimonas_denitrificans_DSM_1251_CP000153|length 31|copies 8
AATAAAATGTAGTCCTGGAAGAAGCGCTTGA
>1879552|reference Sulfurimonas_denitrificans_DSM_1251_CP000153|length 51|copies 2
AATAAAATGTAGTCCTGGAAGAAGCGCTTGATCTTGGTACTTTCCGTTTGT
>1879552|reference Sulfurimonas_denitrificans_DSM_1251_CP000153|length 36|copies 1
AATAACCGCATCAATATTTATGCCTGCATTTGTAAC
>1879552|reference Sulfurimonas_denitrificans_DSM_1251_CP000153|length 53|copies 1
AATACATATTTAATCTTGCTAAAGCGTTTCAAGCACCTGTAATTTTACACTCT
>1879552|reference Sulfurimonas_denitrificans_DSM_1251_CP000153|length 47|copies 1
AATACATGAAGCAAGAGCAAGAAAAGCTGCCGATTTTTTAGGTATAA
>1879552|reference Sulfurimonas_denitrificans_DSM_1251_CP000153|length 51|copies 1
AATACATTTAATATCCCAAGTGTCAAACCCAATCCTAAGGCTAGAGCTAGA
>1879552|reference Sulfurimonas_denitrificans_DSM_1251_CP000153|length 46|copies 1
AATACTTAGACTTCTTGGAGACTTATTAAACTACTTTGGTATGGAT
>1879552|reference Sulfurimonas_denitrificans_DSM_1251_CP000153|length 36|copies 1
AATACTTATAAGTGCGGACAACGCTCATGCAGTGCA
>1879552|reference Sulfurimonas_denitrificans_DSM_1251_CP000153|length 49|copies 2
AATACTTGAAAATGTTATCGCTAAAAAAGATGGTTATAAAGATTATAAA
>1879552|reference Sulfurimonas_denitrificans_DSM_1251_CP000153|length 38|copies 2
AATACTTGGGGATAATCTAGCTGAATATACTAACTTCA
>1879552|reference Sulfurimonas_denitrificans_DSM_1251_CP000153|length 16|copies 1
AATAGATCCATATATA
>1879552|reference Sulfurimonas_denitrificans_DSM_1251_CP000153|length 38|copies 2
AATAGCACTAATTAAAGGAAACTGCTCTTTATATATAA
>1879552|reference Sulfurimonas_denitrificans_DSM_1251_CP000153|length 60|copies 4
AATAGCCACTATAAAATAATGGTAAATTTTAAAAATGGCTATGAAGTTCCATATACTGAA
>1879552|reference Sulfurimonas_denitrificans_DSM_1251_CP000153|length 45|copies 1
AATAGCGACAATAAATTTCTTGAAAGAGAAGTTTAAATATTACGC
>1879552|reference Sulfurimonas_denitrificans_DSM_1251_CP000153|length 19|copies 1
AATAGCGCTCTATCCAGGG
>1879552|reference Sulfurimonas_denitrificans_DSM_1251_CP000153|length 30|copies 1
AATAGCGCTCTATCCAGGGACTTTTGACCC
>1879552|reference Sulfurimonas_denitrificans_DSM_1251_CP000153|length 31|copies 7
AATAGCGCTCTATCCAGGGACTTTTGACCCC
>1879552|reference Sulfurimonas_denitrificans_DSM_1251_CP000153|length 32|copies 1
AATAGCGCTCTATCCAGGGACTTTTGACCCCA
>1879552|reference Sulfurimonas_denitrificans_DSM_1251_CP000153|length 18|copies 1
AATAGCGGTAATTCCTGG
>1879552|reference Sulfurimonas_denitrificans_DSM_1251_CP000153|length 31|copies 4
AATAGCGGTAATTCCTGGATTTTTTGATGGC
>1879552|reference Sulfurimonas_denitrificans_DSM_1251_CP000153|length 37|copies 3
AATAGCTATAAAAATTGAGGGCGCAAAGCATGAGTTT
>1879552|reference Sulfurimonas_denitrificans_DSM_1251_CP000153|length 49|copies 214
AATAGCTTCTGTCATTTCACGGCAGAAAAGTTGGATAGAACGAATAGCA
>1879552|reference Sulfurimonas_denitrificans_DSM_1251_CP000153|length 60|copies 2
AATAGCTTTTGAGTTTTGCATGTCACCTAGATGATTTGTCATAGCTCCATAACCCCATGT
>1879552|reference Sulfurimonas_denitrificans_DSM_1251_CP000153|length 43|copies 1
AATAGGAGCTGGAGCTGGAGTATCACCACTTTGTCCCATCTGC
>1879552|reference Sulfurimonas_denitrificans_DSM_1251_CP000153|length 48|copies 2
AATAGGCATGACACCGAGACAAAAATACAGTTTAGGCATCTTTGGCGA
>1879552|reference Sulfurimonas_denitrificans_DSM_1251_CP000153|length 40|copies 1
AATAGTCTCACGATCGCTTATGCCAAGAAGAAGACCAGCG
>1879552|reference Sulfurimonas_denitrificans_DSM_1251_CP000153|length 43|copies 1
AATAGTTGCAACAATCGGCGGTATGTTTGTAGGTCTTGGTATC
>1879552|reference Sulfurimonas_denitrificans_DSM_1251_CP000153|length 43|copies 1
AATAGTTGCATTTGCTGGTGTAACAGGCTCTATGCCTTTAACT
>1879552|reference Sulfurimonas_denitrificans_DSM_1251_CP000153|length 44|copies 15
AATAGTTGCATTTGCTGGTGTAACAGGCTCTATGCCTTTAACTA
>1879552|reference Sulfurimonas_denitrificans_DSM_1251_CP000153|length 51|copies 1
AATATAAAATTGTTCCAACTGCTATAAGAGTAACAGCACCACCAAATAAGA
>1879552|reference Sulfurimonas_denitrificans_DSM_1251_CP000153|length 53|copies 2
AATATAATCATCCGCACCAAGTTCTAACGCTTTTACTTTATCTGTTACATCAC
>1879552|reference Sulfurimonas_denitrificans_DSM_1251_CP000153|length 9|copies 1
AATATACCG
>1879552|reference Sulfurimonas_denitrificans_DSM_1251_CP000153|length 21|copies 1
AATATATTTTCAACTGTATGC
>1879552|reference Sulfurimonas_denitrificans_DSM_1251_CP000153|length 25|copies 1
AATATCACCAGGGATTGATGCAATT
>1879552|reference Sulfurimonas_denitrificans_DSM_1251_CP000153|length 44|copies 1
AATATCACGGTGTTATAGCTGCATTTGGTGACGCACTTCGTGAA
>1879552|reference Sulfurimonas_denitrificans_DSM_1251_CP000153|length 51|copies 1
AATATCAGCGTTTGATAGAAAAAGATCAAGCTGATATGAAAATCTATCTTT
>1879552|reference Sulfurimonas_denitrificans_DSM_1251_CP000153|length 11|copies 1
AATATCTGGCT
>1879552|reference Sulfurimonas_denitrificans_DSM_1251_CP000153|length 13|copies 1
AATATCTGGCTTT
>1879552|reference Sulfurimonas_denitrificans_DSM_1251_CP000153|length 33|copies 1
AATATCTGGCTTTACTCCGACTGCTTGGATAGT
>1879552|reference Sulfurimonas_denitrificans_DSM_1251_CP000153|length 39|copies 44
AATATCTGGCTTTACTCCGACTGCTTGGATAGTACGTCC
>1879552|reference Sulfurimonas_denitrificans_DSM_1251_CP000153|length 32|copies 7
AATATCTTAATAGATGAGCACAACAGAGAGAT
>1879552|reference Sulfurimonas_denitrificans_DSM_1251_CP000153|length 21|copies 1
AATATCTTGATATTTTGGAGG
>1879552|reference Sulfurimonas_denitrificans_DSM_1251_CP000153|length 45|copies 1
AATATCTTTATCTCTCTATCTCTAAATCCGATGATATTTATAGCA
>1879552|reference Sulfurimonas_denitrificans_DSM_1251_CP000153|length 15|copies 1
AATATGGCGAAAACC
>1879552|reference Sulfurimonas_denitrificans_DSM_1251_CP000153|length 31|copies 2
AATATGGCGAAAACCCGGATACTCGAAACTC
>1879552|reference Sulfurimonas_denitrificans_DSM_1251_CP000153|length 32|copies 16
AATATGGCGAAAACCCGGATACTCGAAACTCT
>1879552|reference Sulfurimonas_denitrificans_DSM_1251_CP000153|length 33|copies 1
AATATGGCGAAAACCCGGATACTCGAAACTCTC
>1879552|reference Sulfurimonas_denitrificans_DSM_1251_CP000153|length 51|copies 1
AATATTACTGGTGCATTGACCCGATTGATGGAACTAAAGAGTTCATAAAGA
>1879552|reference Sulfurimonas_denitrificans_DSM_1251_CP000153|length 47|copies 1
AATATTTAGCTTCTCACTGTTATCGCCATAAACGGCTTTTGCCTCAT
>1879552|reference Sulfurimonas_denitrificans_DSM_1251_CP000153|length 56|copies 1
AATATTTCTCTCCATTGAACGTCCAATTACACAAACCTTTCTTCCGTATTTAACGC
>1879552|reference Sulfurimonas_denitrificans_DSM_1251_CP000153|length 9|copies 1
AATATTTTA
>1879552|reference Sulfurimonas_denitrificans_DSM_1251_CP000153|length 34|copies 2
AATATTTTAAAATTGCCGGACCTTCAGATATTGA
>1879552|reference Sulfurimonas_denitrificans_DSM_1251_CP000153|length 50|copies 7
AATATTTTAAAATTGCCGGACCTTCAGATATTGAACAAGAAAAAGGGATT
>1879552|reference Sulfurimonas_denitrificans_DSM_1251_CP000153|length 53|copies 1
AATATTTTGAGGAACAACTCCAAGTGAGTTAAATCCCGCCATACCTATAAAGT
>1879552|reference Sulfurimonas_denitrificans_DSM_1251_CP000153|length 44|copies 1
AATCAAAAGCATAGTTTTACAACAATCCAGCTCCCTATAAACAT
>1879552|reference Sulfurimonas_denitrificans_DSM_1251_CP000153|length 17|copies 1
AATCAAAGAAAAATCCT
>1879552|reference Sulfurimonas_denitrificans_DSM_1251_CP000153|length 32|copies 1
AATCAAAGAAAAATCCTGGTAAACCTGTAACT
>1879552|reference Sulfurimonas_denitrificans_DSM_1251_CP000153|length 33|copies 1
AATCAAAGAAAAATCCTGGTAAACCTGTAACTA
>1879552|reference Sulfurimonas_denitrificans_DSM_1251_CP000153|length 42|copies 1
AATCAAATCAAGATGAATGTGTGCGTGAGTCTCATTTTCTAA
>1879552|reference Sulfurimonas_denitrificans_DSM_1251_CP000153|length 43|copies 1
AATCAACAAAATTTCGCGGAACAAAAGTCACACTTGTTGGCGA
>1879552|reference Sulfurimonas_denitrificans_DSM_1251_CP000153|length 17|copies 1
AATCAACCCTTGTCTCT
>1879552|reference Sulfurimonas_denitrificans_DSM_1251_CP000153|length 47|copies 1
AATCAACCTCTCCTTTATCGTTTACAACAACATTTTCAAGAAGAGCG
>1879552|reference Sulfurimonas_denitrificans_DSM_1251_CP000153|length 42|copies 2
AATCACAATCCTGATCTGGTGTTTCATGGTTTATAGTTGGAG
>1879552|reference Sulfurimonas_denitrificans_DSM_1251_CP000153|length 31|copies 1
AATCACTAAAGAGCCTGGTGGAACAGAAGCT
>1879552|reference Sulfurimonas_denitrificans_DSM_1251_CP000153|length 32|copies 3
AATCACTAAAGAGCCTGGTGGAACAGAAGCTG
>1879552|reference Sulfurimonas_denitrificans_DSM_1251_CP000153|length 26|copies 2
AATCACTCAAATCAGATAGCTCTAAA
>1879552|reference Sulfurimonas_denitrificans_DSM_1251_CP000153|length 17|copies 1
AATCAGATAGCTCTAAA
>1879552|reference Sulfurimonas_denitrificans_DSM_1251_CP000153|length 38|copies 1
AATCAGCAACATCAACTAAAGCCTCTAGGAGTGCAGTT
>1879552|reference Sulfurimonas_denitrificans_DSM_1251_CP000153|length 32|copies 3
AATCAGCTGGAACTCCTGGAGAGCTTGGGTTT
>1879552|reference Sulfurimonas_denitrificans_DSM_1251_CP000153|length 41|copies 1
AATCATACTTTTGTGCATGGTAAACATCACCGCTTAAGTCC
>1879552|reference Sulfurimonas_denitrificans_DSM_1251_CP000153|length 36|copies 1
AATCATAGTTTGTGGTGCCAGTGCTTATGCAAGAGA
>1879552|reference Sulfurimonas_denitrificans_DSM_1251_CP000153|length 21|copies 1
AATCATCAAAAAGGTAGTTTG
>1879552|reference Sulfurimonas_denitrificans_DSM_1251_CP000153|length 28|copies 1
AATCATCGGCGCCCCAGGTTCTGGCAAA
>1879552|reference Sulfurimonas_denitrificans_DSM_1251_CP000153|length 30|copies 1
AATCATCGGCGCCCCAGGTTCTGGCAAAAC
>1879552|reference Sulfurimonas_denitrificans_DSM_1251_CP000153|length 31|copies 12
AATCATCGGCGCCCCAGGTTCTGGCAAAACA
>1879552|reference Sulfurimonas_denitrificans_DSM_1251_CP000153|length 32|copies 1
AATCATCGGCGCCCCAGGTTCTGGCAAAACAA
>1879552|reference Sulfurimonas_denitrificans_DSM_1251_CP000153|length 15|copies 1
AATCATCTGAACAAC
>1879552|reference Sulfurimonas_denitrificans_DSM_1251_CP000153|length 31|copies 3
AATCATTCTTCATCCAGGTCCTGTTCATAGA
>1879552|reference Sulfurimonas_denitrificans_DSM_1251_CP000153|length 51|copies 1
AATCCAACATCCGCTATAAGCTTAAGGTCTAATTTTATTCTTCTAGTCTCG
>1879552|reference Sulfurimonas_denitrificans_DSM_1251_CP000153|length 38|copies 1
AATCCAAGATAAAAGTATTGTTCAAGTTGAGCTAAATA
>1879552|reference Sulfurimonas_denitrificans_DSM_1251_CP000153|length 40|copies 36
AATCCACTCTGCAAATGGAACTATTGTTGGGTTTGGAGGT
>1879552|reference Sulfurimonas_denitrificans_DSM_1251_CP000153|length 45|copies 1
AATCCACTCTGCAAATGGAACTATTGTTGGGTTTGGAGGTAGAAC
>1879552|reference Sulfurimonas_denitrificans_DSM_1251_CP000153|length 46|copies 1
AATCCACTCTGCAAATGGAACTATTGTTGGGTTTGGAGGTAGAACG
>1879552|reference Sulfurimonas_denitrificans_DSM_1251_CP000153|length 51|copies 1
AATCCCAATTTTTTATATTTACATGTAGCATAACAGGGTAATATACTGCAA
>1879552|reference Sulfurimonas_denitrificans_DSM_1251_CP000153|length 44|copies 1
AATCCCATTACTTAAGCCCACATATCCTGTTCCTGCTATCGCTA
>1879552|reference Sulfurimonas_denitrificans_DSM_1251_CP000153|length 52|copies 1
AATCCCTAGGTTCATACCAATATTTACTCCATCGGCACCAAATCCCTCTTTT
>1879552|reference Sulfurimonas_denitrificans_DSM_1251_CP000153|length 49|copies 2
AATCCGTGAACTTCTTGATATGTATGATTTCCCAGGTGACGATACTCCA
>1879552|reference Sulfurimonas_denitrificans_DSM_1251_CP000153|length 12|copies 1
AATCCTGGCATA
>1879552|reference Sulfurimonas_denitrificans_DSM_1251_CP000153|length 45|copies 1
AATCCTGTTGGAACTCAAGATATCATGAGAATCCACCGCGATATT
>1879552|reference Sulfurimonas_denitrificans_DSM_1251_CP000153|length 47|copies 1
AATCCTTTTGATATAAGGCTTTGAGGTGTCTCTAAAACTATTTTGGG
>1879552|reference Sulfurimonas_denitrificans_DSM_1251_CP000153|length 45|copies 1
AATCGGTGGAGATTTAGAAATCCAAGCTGCAGCATACATAAAAGA
>1879552|reference Sulfurimonas_denitrificans_DSM_1251_CP000153|length 8|copies 1
AATCGTCT
>1879552|reference Sulfurimonas_denitrificans_DSM_1251_CP000153|length 47|copies 1
AATCGTTATGATTGGTGAAATCGGTGGAGATTTAGAAATCCAAGCTG
>1879552|reference Sulfurimonas_denitrificans_DSM_1251_CP000153|length 42|copies 1
AATCGTTTGGGATTTTGTCAAAGTTGCCAAAGAGAAGGGCAT
>1879552|reference Sulfurimonas_denitrificans_DSM_1251_CP000153|length 43|copies 8
AATCGTTTGGGATTTTGTCAAAGTTGCCAAAGAGAAGGGCATT
>1879552|reference Sulfurimonas_denitrificans_DSM_1251_CP000153|length 44|copies 1
AATCGTTTGGGATTTTGTCAAAGTTGCCAAAGAGAAGGGCATTG
>1879552|reference Sulfurimonas_denitrificans_DSM_1251_CP000153|length 39|copies 1
AATCTACCTTTGAGATAGCTCCATCATGTATATTTTTTC
>1879552|reference Sulfurimonas_denitrificans_DSM_1251_CP000153|length 48|copies 1
AATCTATGTTTTAGATGGTGCATAATACGTCCTCCAGTACACATACCA
>1879552|reference Sulfurimonas_denitrificans_DSM_1251_CP000153|length 44|copies 2
AATCTATTTTACAACACGGATAGTGACTATGTAGGTGCCTATTT
>1879552|reference Sulfurimonas_denitrificans_DSM_1251_CP000153|length 39|copies 1
AATCTCAACACCACCAAATTTACATATGCACTATGCCTA
>1879552|reference Sulfurimonas_denitrificans_DSM_1251_CP000153|length 43|copies 1
AATCTCAACACCACCAAATTTACATATGCACTATGCCTATATC
>1879552|reference Sulfurimonas_denitrificans_DSM_1251_CP000153|length 45|copies 1
AATCTCACAAGATGCAGATCAAACAACAATAAAAAAAGCTTATAG
>1879552|reference Sulfurimonas_denitrificans_DSM_1251_CP000153|length 41|copies 5
AATCTCCACCTTGCGCGCTATCTGCAAGACGAATAAGTTGA
>1879552|reference Sulfurimonas_denitrificans_DSM_1251_CP000153|length 40|copies 1
AATCTGAAGGTTTATATGTTATCCAGTCGCTTCCAGCTCC
>1879552|reference Sulfurimonas_denitrificans_DSM_1251_CP000153|length 29|copies 1
AATCTGCTATGGCCCAGGAAAAGCTGCAA
>1879552|reference Sulfurimonas_denitrificans_DSM_1251_CP000153|length 31|copies 19
AATCTGCTATGGCCCAGGAAAAGCTGCAAAT
>1879552|reference Sulfurimonas_denitrificans_DSM_1251_CP000153|length 32|copies 6
AATCTGCTATGGCCCAGGAAAAGCTGCAAATG
>1879552|reference Sulfurimonas_denitrificans_DSM_1251_CP000153|length 10|copies 1
AATCTGGGAA
>1879552|reference Sulfurimonas_denitrificans_DSM_1251_CP000153|length 31|copies 20
AATCTGTTAAGTGCATCACCGCAATGACAAG
>1879552|reference Sulfurimonas_denitrificans_DSM_1251_CP000153|length 32|copies 1
AATCTGTTAAGTGCATCACCGCAATGACAAGC
>1879552|reference Sulfurimonas_denitrificans_DSM_1251_CP000153|length 10|copies 1
AATCTTGCAA
>1879552|reference Sulfurimonas_denitrificans_DSM_1251_CP000153|length 45|copies 1
AATCTTTTAAATTTTCGCACGAATAAGCGAATGATTAAACTCGAT
>1879552|reference Sulfurimonas_denitrificans_DSM_1251_CP000153|length 48|copies 1
AATGAAAAAGAGATAAACCTTGAAGATATTCAAGTAGGAGATAAACTT
>1879552|reference Sulfurimonas_denitrificans_DSM_1251_CP000153|length 48|copies 1
AATGAAGCTGTTTCATACTTTAAATATCCACCAATAGCCGTTGAACCT
>1879552|reference Sulfurimonas_denitrificans_DSM_1251_CP000153|length 56|copies 1
AATGAATATCAAACCAGGTCGTATAATTTTTGAAATGGCTGGGGTTCCAGAAGAGC
>1879552|reference Sulfurimonas_denitrificans_DSM_1251_CP000153|length 53|copies 10
AATGAATGGTTCCGACCTTCGTGATAAAACAATTCACGAATCAAGAGAATTGG
>1879552|reference Sulfurimonas_denitrificans_DSM_1251_CP000153|length 42|copies 2
AATGAGTCCAAATGACTTCTTAAATCATATGAAAAAAGAGGG
>1879552|reference Sulfurimonas_denitrificans_DSM_1251_CP000153|length 43|copies 14
AATGAGTCCAAATGACTTCTTAAATCATATGAAAAAAGAGGGC
>1879552|reference Sulfurimonas_denitrificans_DSM_1251_CP000153|length 42|copies 1
AATGAGTGACATGCAAGATAATAAAGAGCAAAAAGAGGGCGT
>1879552|reference Sulfurimonas_denitrificans_DSM_1251_CP000153|length 54|copies 14
AATGATAAATCTTAAAAATCCAGACCTTTATAACAACCGCGAAATTTCATGGCT
>1879552|reference Sulfurimonas_denitrificans_DSM_1251_CP000153|length 31|copies 1
AATGATGATGTTACCAGGTATTACAACCTCT
>1879552|reference Sulfurimonas_denitrificans_DSM_1251_CP000153|length 46|copies 31
AATGCACCACACGTTACCAGATTTTATCTCTAAGCGTTCAGGTGTT
>1879552|reference Sulfurimonas_denitrificans_DSM_1251_CP000153|length 8|copies 1
AATGCATA
>1879552|reference Sulfurimonas_denitrificans_DSM_1251_CP000153|length 26|copies 66
AATGCATAGGCTATATGAGTACCGTT
>1879552|reference Sulfurimonas_denitrificans_DSM_1251_CP000153|length 27|copies 2
AATGCATAGGCTATATGAGTACCGTTA
>1879552|reference Sulfurimonas_denitrificans_DSM_1251_CP000153|length 37|copies 2
AATGCCTTTGCTGCGACACCTGTATGAGATTTCATTC
>1879552|reference Sulfurimonas_denitrificans_DSM_1251_CP000153|length 50|copies 1
AATGCGATAGGAACGCCCCAATCTCTCTGTCTTGAAATACACCAATCAGG
>1879552|reference Sulfurimonas_denitrificans_DSM_1251_CP000153|length 48|copies 1
AATGCTACATCAGCTACTCTTTGTTGATCACCTGAATCTTCTCCAAAA
>1879552|reference Sulfurimonas_denitrificans_DSM_1251_CP000153|length 40|copies 1
AATGGAGATAAATTCGCTCTCTGACATGAATGGACTCAAG
>1879552|reference Sulfurimonas_denitrificans_DSM_1251_CP000153|length 37|copies 1
AATGGATATATCTGAAGATGATACTGTTTTAGACATT
>1879552|reference Sulfurimonas_denitrificans_DSM_1251_CP000153|length 39|copies 1
AATGGCAGAAGGTTCTGGTGGTCAAATAGAATTGAGTAT
>1879552|reference Sulfurimonas_denitrificans_DSM_1251_CP000153|length 45|copies 1
AATGGCATTACAAAGAGGTGTCAAGTCACTTCAAGAGATGACATA
>1879552|reference Sulfurimonas_denitrificans_DSM_1251_CP000153|length 42|copies 1
AATGGCGGCAGCATACACAATAGCTGGAGTTTTAGCAGGATT
>1879552|reference Sulfurimonas_denitrificans_DSM_1251_CP000153|length 35|copies 1
AATGGCTAGAGGAGCTGGTATTGCTGCTTTAGGTG
>1879552|reference Sulfurimonas_denitrificans_DSM_1251_CP000153|length 37|copies 5
AATGGGGCATGCTGGAGCAATTGTTAGCGGTGGCGCT
>1879552|reference Sulfurimonas_denitrificans_DSM_1251_CP000153|length 31|copies 3
AATGGGTATGATTCCAGGTATGGGAAATATG
>1879552|reference Sulfurimonas_denitrificans_DSM_1251_CP000153|length 32|copies 1
AATGGGTATGATTCCAGGTATGGGAAATATGT
>1879552|reference Sulfurimonas_denitrificans_DSM_1251_CP000153|length 47|copies 1
AATGGTAAATTTTAAAAATGGCTATGAAGTTCCATATACTGAAGATG
>1879552|reference Sulfurimonas_denitrificans_DSM_1251_CP000153|length 32|copies 1
AATGGTGCCCGAAGCCGGACTTGAACCGGCAC
>1879552|reference Sulfurimonas_denitrificans_DSM_1251_CP000153|length 33|copies 2
AATGGTGCCCGAAGCCGGACTTGAACCGGCACA
>1879552|reference Sulfurimonas_denitrificans_DSM_1251_CP000153|length 34|copies 1
AATGGTGCCCGAAGCCGGACTTGAACCGGCACAC
>1879552|reference Sulfurimonas_denitrificans_DSM_1251_CP000153|length 25|copies 1
AATGGTTGCAGGATTTTATCTCTCC
>1879552|reference Sulfurimonas_denitrificans_DSM_1251_CP000153|length 34|copies 2
AATGTAACTCTCATACCGGGGGAGACAACCTATG
>1879552|reference Sulfurimonas_denitrificans_DSM_1251_CP000153|length 18|copies 1
AATGTAAGGTTTGTGTAG
>1879552|reference Sulfurimonas_denitrificans_DSM_1251_CP000153|length 34|copies 2
AATGTACGATCCAGATCGTATTGCATTTCCATTA
>1879552|reference Sulfurimonas_denitrificans_DSM_1251_CP000153|length 12|copies 1
AATGTACTAAAT
>1879552|reference Sulfurimonas_denitrificans_DSM_1251_CP000153|length 36|copies 1
AATGTATCTGTTCCACTGCCAGCAATCATTTCGGTT
>1879552|reference Sulfurimonas_denitrificans_DSM_1251_CP000153|length 37|copies 1
AATGTATCTGTTCCACTGCCAGCAATCATTTCGGTTG
>1879552|reference Sulfurimonas_denitrificans_DSM_1251_CP000153|length 42|copies 1
AATGTCCCTGTTATGGCAGATGCATTTGACTTAGCAGACAAA
>1879552|reference Sulfurimonas_denitrificans_DSM_1251_CP000153|length 43|copies 1
AATGTCCCTGTTATGGCAGATGCATTTGACTTAGCAGACAAAA
>1879552|reference Sulfurimonas_denitrificans_DSM_1251_CP000153|length 36|copies 2
AATGTGCGTTTTGCGGTAGTTATCCATGATAGTGCC
>1879552|reference Sulfurimonas_denitrificans_DSM_1251_CP000153|length 37|copies 1
AATGTGCGTTTTGCGGTAGTTATCCATGATAGTGCCA
>1879552|reference Sulfurimonas_denitrificans_DSM_1251_CP000153|length 45|copies 1
AATGTTATTTGGTTCTGGTATCCTTGGTCTTGGTCACCACTACTT
>1879552|reference Sulfurimonas_denitrificans_DSM_1251_CP000153|length 51|copies 1
AATGTTGCCTCATCTTTAGGTGAACCTATACAAAACTTCGTAACTAGAAGC
>1879552|reference Sulfurimonas_denitrificans_DSM_1251_CP000153|length 48|copies 1
AATGTTTGGCGCTTGTGGCGTTGAAATCAAGCCTCCATTTAACCGCAT
>1879552|reference Sulfurimonas_denitrificans_DSM_1251_CP000153|length 32|copies 2
AATTAAAACAAAATCCGGTTGTTCGCCATTTG
>1879552|reference Sulfurimonas_denitrificans_DSM_1251_CP000153|length 55|copies 3
AATTAAAACAAAATCCGGTTGTTCGCCATTTGATTGAAACACCTAGAGACCCGTA
>1879552|reference Sulfurimonas_denitrificans_DSM_1251_CP000153|length 57|copies 1
AATTAAAACAAAATCCGGTTGTTCGCCATTTGATTGAAACACCTAGAGACCCGTACC
>1879552|reference Sulfurimonas_denitrificans_DSM_1251_CP000153|length 32|copies 1
AATTAACAGAAGGGCCTGGTAATTTAATGGGG
>1879552|reference Sulfurimonas_denitrificans_DSM_1251_CP000153|length 60|copies 1
AATTAACCAAACAACTAAAAATGGGAGTTTAACGCCCTCTACCATTCCAAATAAAATGTC
>1879552|reference Sulfurimonas_denitrificans_DSM_1251_CP000153|length 13|copies 1
AATTACACTTCCG
>1879552|reference Sulfurimonas_denitrificans_DSM_1251_CP000153|length 34|copies 1
AATTACAGTATTGTCTTTATCTATAACTATACGA
>1879552|reference Sulfurimonas_denitrificans_DSM_1251_CP000153|length 37|copies 2
AATTACTTTTTTAACACCTGATTTTCCAGACATATTT
>1879552|reference Sulfurimonas_denitrificans_DSM_1251_CP000153|length 48|copies 1
AATTAGCAGCAGTTAGTAACTACTTCCCACCAGATCTATTAAGAACAA
>1879552|reference Sulfurimonas_denitrificans_DSM_1251_CP000153|length 43|copies 1
AATTATGCCCTCTGTCGCCTCTGATACCGGGATGAAGTATGTA
>1879552|reference Sulfurimonas_denitrificans_DSM_1251_CP000153|length 44|copies 3
AATTATGCCCTCTGTCGCCTCTGATACCGGGATGAAGTATGTAA
>1879552|reference Sulfurimonas_denitrificans_DSM_1251_CP000153|length 42|copies 1
AATTATGCTGATTTTGGCTCCGCCTTTGACATAGTGAATCTA
>1879552|reference Sulfurimonas_denitrificans_DSM_1251_CP000153|length 8|copies 1
AATTATTG
>1879552|reference Sulfurimonas_denitrificans_DSM_1251_CP000153|length 15|copies 1
AATTATTGGTACTGG
>1879552|reference Sulfurimonas_denitrificans_DSM_1251_CP000153|length 30|copies 1
AATTATTGGTACTGGTATTGAGAAGTTTGC
>1879552|reference Sulfurimonas_denitrificans_DSM_1251_CP000153|length 42|copies 1
AATTATTGGTACTGGTATTGAGAAGTTTGCCCAGAGAGTTAA
>1879552|reference Sulfurimonas_denitrificans_DSM_1251_CP000153|length 43|copies 27
AATTATTGGTACTGGTATTGAGAAGTTTGCCCAGAGAGTTAAA
>1879552|reference Sulfurimonas_denitrificans_DSM_1251_CP000153|length 44|copies 1
AATTATTGGTACTGGTATTGAGAAGTTTGCCCAGAGAGTTAAAG
>1879552|reference Sulfurimonas_denitrificans_DSM_1251_CP000153|length 52|copies 1
AATTCAAAATTTATTTTATATGGCCAAGAGATTCCCAGAGGTGTATCTCTTA
>1879552|reference Sulfurimonas_denitrificans_DSM_1251_CP000153|length 42|copies 1
AATTCACCAGTCATCGTTTTAGGTAGCGGAGCTTCAGCAGCC
>1879552|reference Sulfurimonas_denitrificans_DSM_1251_CP000153|length 30|copies 1
AATTCAGGTCACCCAGGCGCACCTATGGGG
>1879552|reference Sulfurimonas_denitrificans_DSM_1251_CP000153|length 33|copies 3
AATTCAGGTCGTCATCCGGTTACTCCATGGGGT
>1879552|reference Sulfurimonas_denitrificans_DSM_1251_CP000153|length 31|copies 1
AATTCATAATTTACCAGGTACTACATTTTCC
>1879552|reference Sulfurimonas_denitrificans_DSM_1251_CP000153|length 47|copies 3
AATTCATAATTTACCAGGTACTACATTTTCCAATATAGCCGAAAAAG
>1879552|reference Sulfurimonas_denitrificans_DSM_1251_CP000153|length 48|copies 1
AATTCATAATTTACCAGGTACTACATTTTCCAATATAGCCGAAAAAGC
>1879552|reference Sulfurimonas_denitrificans_DSM_1251_CP000153|length 47|copies 1
AATTCCAGCAAATTGTCCCATACCCAAAAGAGGATAATTCATTGCTA
>1879552|reference Sulfurimonas_denitrificans_DSM_1251_CP000153|length 8|copies 2
AATTCCTC
>1879552|reference Sulfurimonas_denitrificans_DSM_1251_CP000153|length 23|copies 1
AATTCCTCCTACCCGCGGAAAGA
>1879552|reference Sulfurimonas_denitrificans_DSM_1251_CP000153|length 26|copies 1
AATTCCTCCTACCCGCGGAAAGACGG
>1879552|reference Sulfurimonas_denitrificans_DSM_1251_CP000153|length 30|copies 42
AATTCCTCCTACCCGCGGAAAGACGGAAAG
>1879552|reference Sulfurimonas_denitrificans_DSM_1251_CP000153|length 31|copies 38
AATTCCTCCTACCCGCGGAAAGACGGAAAGA
>1879552|reference Sulfurimonas_denitrificans_DSM_1251_CP000153|length 40|copies 1
AATTCCTCCTACCCGCGGAAAGACGGAAAGACCCCGTGCA
>1879552|reference Sulfurimonas_denitrificans_DSM_1251_CP000153|length 50|copies 39
AATTCCTCCTACCCGCGGAAAGACGGAAAGACCCCGTGCACCTTTACTAT
>1879552|reference Sulfurimonas_denitrificans_DSM_1251_CP000153|length 51|copies 1
AATTCCTCCTACCCGCGGAAAGACGGAAAGACCCCGTGCACCTTTACTATA
>1879552|reference Sulfurimonas_denitrificans_DSM_1251_CP000153|length 14|copies 1
AATTGAAAAGTACA
>1879552|reference Sulfurimonas_denitrificans_DSM_1251_CP000153|length 21|copies 1
AATTGAGACAGTAGTAGATCC
>1879552|reference Sulfurimonas_denitrificans_DSM_1251_CP000153|length 45|copies 1
AATTGCAAATATTGGTGGAACGATTGAAAATATTGTTCAATCAAA
>1879552|reference Sulfurimonas_denitrificans_DSM_1251_CP000153|length 41|copies 1
AATTGCATGAACATGTAACTAGATCGCACTCACAAGTAGGT
>1879552|reference Sulfurimonas_denitrificans_DSM_1251_CP000153|length 25|copies 1
AATTGCTGAAGTTCAAGTTGGATCA
>1879552|reference Sulfurimonas_denitrificans_DSM_1251_CP000153|length 39|copies 8
AATTGCTGAAGTTCAAGTTGGATCAGACTCTCGTGGTCT
>1879552|reference Sulfurimonas_denitrificans_DSM_1251_CP000153|length 40|copies 1
AATTGCTGAAGTTCAAGTTGGATCAGACTCTCGTGGTCTT
>1879552|reference Sulfurimonas_denitrificans_DSM_1251_CP000153|length 22|copies 2
AATTGCTTCACAAACTTCTAAA
>1879552|reference Sulfurimonas_denitrificans_DSM_1251_CP000153|length 31|copies 1
AATTGGAATTATGCCAGGGATGATTTTCAAA
>1879552|reference Sulfurimonas_denitrificans_DSM_1251_CP000153|length 33|copies 1
AATTGGAATTATGCCAGGGATGATTTTCAAAAA
>1879552|reference Sulfurimonas_denitrificans_DSM_1251_CP000153|length 35|copies 1
AATTGGAATTATGCCAGGGATGATTTTCAAAAAAG
>1879552|reference Sulfurimonas_denitrificans_DSM_1251_CP000153|length 51|copies 5
AATTGGAATTATGCCAGGGATGATTTTCAAAAAAGGAAACATCGGGCTTAT
>1879552|reference Sulfurimonas_denitrificans_DSM_1251_CP000153|length 39|copies 1
AATTGGTATCATAGGTGGTATTTTTATAGCATCTAGAGT
>1879552|reference Sulfurimonas_denitrificans_DSM_1251_CP000153|length 40|copies 1
AATTGGTGCAGTTATGCCAGATGGCACCATTATAAAGCCA
>1879552|reference Sulfurimonas_denitrificans_DSM_1251_CP000153|length 31|copies 14
AATTGTAATTGACCCAGGCGGAAACTATAAT
>1879552|reference Sulfurimonas_denitrificans_DSM_1251_CP000153|length 32|copies 3
AATTGTAATTGACCCAGGCGGAAACTATAATG
>1879552|reference Sulfurimonas_denitrificans_DSM_1251_CP000153|length 46|copies 1
AATTGTTAGCGGTGGCGCTGGAACTGCTGCTGAGAAGATGGCTGCA
>1879552|reference Sulfurimonas_denitrificans_DSM_1251_CP000153|length 11|copies 1
AATTGTTCAAG
>1879552|reference Sulfurimonas_denitrificans_DSM_1251_CP000153|length 53|copies 4
AATTTAAATGGGGCGCGGCGTTGCTGCTCTTTTAATGCATGTATAAGTGTAAG
>1879552|reference Sulfurimonas_denitrificans_DSM_1251_CP000153|length 47|copies 1
AATTTAATTATAAAATGATGCTCTCGACAAAACCAGCAAAAGCAGTT
>1879552|reference Sulfurimonas_denitrificans_DSM_1251_CP000153|length 45|copies 1
AATTTAGATGAGTTCTATATGATAAGAATTGCTGGATTAAAAAAG
>1879552|reference Sulfurimonas_denitrificans_DSM_1251_CP000153|length 9|copies 1
AATTTATTG
>1879552|reference Sulfurimonas_denitrificans_DSM_1251_CP000153|length 43|copies 1
AATTTCACGAAGAGTTTTTTCATAAAATTCAACAGTATGTGCG
>1879552|reference Sulfurimonas_denitrificans_DSM_1251_CP000153|length 31|copies 4
AATTTCACTAACTCCAGGCACCTTTGCAGCT
>1879552|reference Sulfurimonas_denitrificans_DSM_1251_CP000153|length 31|copies 1
AATTTCACTGGATCCCTGGTTGAGACAGCTC
>1879552|reference Sulfurimonas_denitrificans_DSM_1251_CP000153|length 32|copies 12
AATTTCACTGGATCCCTGGTTGAGACAGCTCC
>1879552|reference Sulfurimonas_denitrificans_DSM_1251_CP000153|length 10|copies 1
AATTTCTTTA
>1879552|reference Sulfurimonas_denitrificans_DSM_1251_CP000153|length 11|copies 1
AATTTCTTTAT
>1879552|reference Sulfurimonas_denitrificans_DSM_1251_CP000153|length 13|copies 1
AATTTGCAAAACT
>1879552|reference Sulfurimonas_denitrificans_DSM_1251_CP000153|length 14|copies 1
AATTTGCTCTACTA
>1879552|reference Sulfurimonas_denitrificans_DSM_1251_CP000153|length 39|copies 1
AATTTGGAACCAAGCGATACCTGAAGTATTACCAGTATT
>1879552|reference Sulfurimonas_denitrificans_DSM_1251_CP000153|length 41|copies 1
AATTTGTCCAATAGTGTATAATTGCGCGATTATATTAAATT
>1879552|reference Sulfurimonas_denitrificans_DSM_1251_CP000153|length 52|copies 2
AATTTTAAAAGGTTCTAGCCACAAATCAATTACATGACCATAAACATGTGTG
>1879552|reference Sulfurimonas_denitrificans_DSM_1251_CP000153|length 41|copies 1
AATTTTAGACAGAATAGATGGTTATCTCTTTGGCGCAGTCG
>1879552|reference Sulfurimonas_denitrificans_DSM_1251_CP000153|length 44|copies 2
AATTTTAGCCATACGAAAAGGGCTGATTGATGAGGACATCGCTC
>1879552|reference Sulfurimonas_denitrificans_DSM_1251_CP000153|length 45|copies 34
AATTTTAGCCATACGAAAAGGGCTGATTGATGAGGACATCGCTCC
>1879552|reference Sulfurimonas_denitrificans_DSM_1251_CP000153|length 33|copies 6
AATTTTATCATCAACCAGGTCGATGGTTCGATA
>1879552|reference Sulfurimonas_denitrificans_DSM_1251_CP000153|length 12|copies 1
AATTTTATTATA
>1879552|reference Sulfurimonas_denitrificans_DSM_1251_CP000153|length 13|copies 1
AATTTTCAACAAC
>1879552|reference Sulfurimonas_denitrificans_DSM_1251_CP000153|length 48|copies 3
AATTTTTCAGCAGAGACTGTCGCTGTAGTCTTATTTCCACTTGCATCA
>1879552|reference Sulfurimonas_denitrificans_DSM_1251_CP000153|length 50|copies 1
AATTTTTGAGGCAAAAGGCTCAATCGATTTATTAGAATTTAGCGCAAACG
>1879552|reference Sulfurimonas_denitrificans_DSM_1251_CP000153|length 21|copies 1
ACAAAACCACCAAGCATATTC
>1879552|reference Sulfurimonas_denitrificans_DSM_1251_CP000153|length 35|copies 1
ACAAAAGAGGCGCACTATCTATGGCTCACGCTGGA
>1879552|reference Sulfurimonas_denitrificans_DSM_1251_CP000153|length 43|copies 1
ACAAAATCCAAGTGGAAATACAAGAGAGTTAGCGCTTTCATAC
>1879552|reference Sulfurimonas_denitrificans_DSM_1251_CP000153|length 46|copies 2
ACAAAATTGGAAGCCTTATCATAAAAAGATGGTTGATAGCTTTTTT
>1879552|reference Sulfurimonas_denitrificans_DSM_1251_CP000153|length 36|copies 1
ACAAACTCATATCCTTCTGATTTTCCAAAAGCAACA
>1879552|reference Sulfurimonas_denitrificans_DSM_1251_CP000153|length 13|copies 2
ACAAACTTCTAAA
>1879552|reference Sulfurimonas_denitrificans_DSM_1251_CP000153|length 45|copies 1
ACAAAGAAATGAAGTCTTTGTTTCAGTTAATACAGAAGAGTTGGA
>1879552|reference Sulfurimonas_denitrificans_DSM_1251_CP000153|length 31|copies 1
ACAAAGATGACAAACGTTATCGGGCTCCGCT
>1879552|reference Sulfurimonas_denitrificans_DSM_1251_CP000153|length 52|copies 1
ACAAAGATGCTTTTGAATTTGTATGGGTTGTTGACTTTCCTATGTTTGAGGT
>1879552|reference Sulfurimonas_denitrificans_DSM_1251_CP000153|length 47|copies 1
ACAAAGCTCTATTTATAGAATCAAATCCTATTATGATAAAAGCAGCC
>1879552|reference Sulfurimonas_denitrificans_DSM_1251_CP000153|length 47|copies 1
ACAAAGGGATGGTTATACGTAATATTCAACTAGAGGAAAAAGCAGGA
>1879552|reference Sulfurimonas_denitrificans_DSM_1251_CP000153|length 39|copies 1
ACAAATAGTATAAGACTAGAGTTTAAGAAGAGCAATCCA
>1879552|reference Sulfurimonas_denitrificans_DSM_1251_CP000153|length 24|copies 1
ACAAATCCAAAAGTAACGATATCC
>1879552|reference Sulfurimonas_denitrificans_DSM_1251_CP000153|length 42|copies 1
ACAACAGATGCAGAGTTAATTGCTAAAGAAAATGATAACATA
>1879552|reference Sulfurimonas_denitrificans_DSM_1251_CP000153|length 39|copies 2
ACAACAGGTTTAATGGGGCACTCTCATAAACTAAAGCAT
>1879552|reference Sulfurimonas_denitrificans_DSM_1251_CP000153|length 45|copies 3
ACAAGAATGATGGAGATTATTACATTTATAGGACTTGGAGATCTT
>1879552|reference Sulfurimonas_denitrificans_DSM_1251_CP000153|length 32|copies 1
ACAAGAGCAAAATCCAGGTCTTGAAGTTGAGT
>1879552|reference Sulfurimonas_denitrificans_DSM_1251_CP000153|length 59|copies 1
ACAAGAGCTATTTTTCCACTAAACTCAGATGCTTTTGCTCCGCTTTTTAGTTTTGCTTG
>1879552|reference Sulfurimonas_denitrificans_DSM_1251_CP000153|length 40|copies 4
ACAAGATAGCACTATCAATACTGGAGGAGAAGGTGTTGAG
>1879552|reference Sulfurimonas_denitrificans_DSM_1251_CP000153|length 31|copies 8
ACAAGCAGATACACCTGGAGGAGTTGTTGGC
>1879552|reference Sulfurimonas_denitrificans_DSM_1251_CP000153|length 32|copies 3
ACAAGCAGATACACCTGGAGGAGTTGTTGGCT
>1879552|reference Sulfurimonas_denitrificans_DSM_1251_CP000153|length 38|copies 1
ACAAGCATCTGTACAAGGCGCAGTTATTTTAGCGATAT
>1879552|reference Sulfurimonas_denitrificans_DSM_1251_CP000153|length 43|copies 1
ACAAGCTGGTTTTATAGGAGTAGCCCCTGGAAGTGGAGATACG
>1879552|reference Sulfurimonas_denitrificans_DSM_1251_CP000153|length 37|copies 1
ACAAGCTTGATGCTCTGATTTGTATTCCAAATTGTGA
>1879552|reference Sulfurimonas_denitrificans_DSM_1251_CP000153|length 38|copies 129
ACAAGCTTGATGCTCTGATTTGTATTCCAAATTGTGAC
>1879552|reference Sulfurimonas_denitrificans_DSM_1251_CP000153|length 39|copies 54
ACAAGCTTGATGCTCTGATTTGTATTCCAAATTGTGACA
>1879552|reference Sulfurimonas_denitrificans_DSM_1251_CP000153|length 49|copies 1
ACAAGCTTTTACAATAGCACTATTTTATAGTGATAGTTTTGCGATGTTT
>1879552|reference Sulfurimonas_denitrificans_DSM_1251_CP000153|length 31|copies 1
ACAAGGTTTATCAATACGCAGATCAACTCTG
>1879552|reference Sulfurimonas_denitrificans_DSM_1251_CP000153|length 32|copies 4
ACAAGGTTTATCAATACGCAGATCAACTCTGG
>1879552|reference Sulfurimonas_denitrificans_DSM_1251_CP000153|length 21|copies 1
ACAAGTCCAACAGCTTGGTCA
>1879552|reference Sulfurimonas_denitrificans_DSM_1251_CP000153|length 48|copies 1
ACAAGTCCAACAGCTTGGTCAAGAAGTCCGCCTGGGTTATTTCTTAAA
>1879552|reference Sulfurimonas_denitrificans_DSM_1251_CP000153|length 50|copies 1
ACAAGTTTAGCTTTATGAACACAACCTGTATTGTCAAAGAGTTCTGAGGG
>1879552|reference Sulfurimonas_denitrificans_DSM_1251_CP000153|length 31|copies 14
ACAATCGGCTCCTCCAGGTATGCCAAAGCCT
>1879552|reference Sulfurimonas_denitrificans_DSM_1251_CP000153|length 51|copies 20
ACAATGTCTCCACTATCAACAAAAATATCTACAAGTCCAACAGCTTGGTCA
>1879552|reference Sulfurimonas_denitrificans_DSM_1251_CP000153|length 45|copies 1
ACAATTATTTAATGCGCGGTGGTAGTTCAGTTGGTTAGAATACCT
>1879552|reference Sulfurimonas_denitrificans_DSM_1251_CP000153|length 47|copies 1
ACAATTATTTAATGCGCGGTGGTAGTTCAGTTGGTTAGAATACCTGC
>1879552|reference Sulfurimonas_denitrificans_DSM_1251_CP000153|length 46|copies 1
ACACAAAGAGAACTTTGAAGATATAATTATTGATGGTGTAATCACT
>1879552|reference Sulfurimonas_denitrificans_DSM_1251_CP000153|length 45|copies 1
ACACAGATAGCAAAGCTCCAAGAGCATTTTAGTGATGCAATAATC
>1879552|reference Sulfurimonas_denitrificans_DSM_1251_CP000153|length 45|copies 1
ACACATGCAAGTCGAACGGTAACAGGAAGTAGCTTGCTACTTTGC
>1879552|reference Sulfurimonas_denitrificans_DSM_1251_CP000153|length 40|copies 1
ACACCAACAACATACTTCGGCACTTGTGGCACTCTAGTCC
>1879552|reference Sulfurimonas_denitrificans_DSM_1251_CP000153|length 43|copies 1
ACACCAACAACATACTTCGGCACTTGTGGCACTCTAGTCCATG
>1879552|reference Sulfurimonas_denitrificans_DSM_1251_CP000153|length 36|copies 3
ACACCATACCCTCCAGGACCAGGGTTTCCAAGTGCG
>1879552|reference Sulfurimonas_denitrificans_DSM_1251_CP000153|length 42|copies 1
ACACCATTTTCTTGAGCATATTTAACTAACGCTTGCGCAGGA
>1879552|reference Sulfurimonas_denitrificans_DSM_1251_CP000153|length 21|copies 1
ACACCGCGCATTCTATCAGAT
>1879552|reference Sulfurimonas_denitrificans_DSM_1251_CP000153|length 52|copies 1
ACACCGCTTAATATCTCAACTTTGTCATCCTCTTTTCTTGCTGTTTCAAACT
>1879552|reference Sulfurimonas_denitrificans_DSM_1251_CP000153|length 52|copies 4
ACACCTACTAATGATACTCGTGCTTGATTTTTGTCCAATGCTATTCCGCTAA
>1879552|reference Sulfurimonas_denitrificans_DSM_1251_CP000153|length 44|copies 1
ACACCTCCCATTGTAGGATCTGTTAATACTGAGATATAAAGAAG
>1879552|reference Sulfurimonas_denitrificans_DSM_1251_CP000153|length 45|copies 2
ACACCTTTATCTCCATAGTAAGCAAGTCTGTGTAAATCTGCTGTA
>1879552|reference Sulfurimonas_denitrificans_DSM_1251_CP000153|length 40|copies 1
ACACGCTACCTTGAGGTGGTAGTGCCCTCGGGTGTGGGAG
>1879552|reference Sulfurimonas_denitrificans_DSM_1251_CP000153|length 41|copies 122
ACACGCTACCTTGAGGTGGTAGTGCCCTCGGGTGTGGGAGT
>1879552|reference Sulfurimonas_denitrificans_DSM_1251_CP000153|length 32|copies 10
ACACGGCGATGAACCTGGTGGATATTTCGCCG
>1879552|reference Sulfurimonas_denitrificans_DSM_1251_CP000153|length 44|copies 1
ACACGGTGGCAGTAACTGTAACGGCAGGAAGTAGCGAAACGGGA
>1879552|reference Sulfurimonas_denitrificans_DSM_1251_CP000153|length 31|copies 1
ACACGTTGATTGTCCAGGTCACGCGGATTAT
>1879552|reference Sulfurimonas_denitrificans_DSM_1251_CP000153|length 32|copies 3
ACACGTTGATTGTCCAGGTCACGCGGATTATG
>1879552|reference Sulfurimonas_denitrificans_DSM_1251_CP000153|length 51|copies 1
ACACTCAATCATAAATATCAAAGATGTAGCAAAGTTATTTGGTATTGAGAA
>1879552|reference Sulfurimonas_denitrificans_DSM_1251_CP000153|length 58|copies 1
ACACTCATAAGCATGGCGATCATTGGTTTGCAAATAAAAATTTTCAAGAAAAATATCC
>1879552|reference Sulfurimonas_denitrificans_DSM_1251_CP000153|length 46|copies 1
ACACTCCTTTATTCTCTTTAGCGCACTTTTGATTTTTTGTGTATCT
>1879552|reference Sulfurimonas_denitrificans_DSM_1251_CP000153|length 35|copies 1
ACACTCGATGTATCAACAGGATTTATCAGAGACAT
>1879552|reference Sulfurimonas_denitrificans_DSM_1251_CP000153|length 45|copies 1
ACACTGACGCACTCAGAGCATTTCCTAACTATGAAGAGGTAAAGA
>1879552|reference Sulfurimonas_denitrificans_DSM_1251_CP000153|length 48|copies 1
ACACTTACATGTATTTTAAGCTCATGGATTTTCTCTAAAAAAGAGAGT
>1879552|reference Sulfurimonas_denitrificans_DSM_1251_CP000153|length 65|copies 1
ACACTTTTTAAGTGTTCTACTTGCCAAAACTATTTTTCCAAAAACATCCGCGTTTTGTACACATT
>1879552|reference Sulfurimonas_denitrificans_DSM_1251_CP000153|length 44|copies 1
ACAGAACCAATAGTGTTACAATCTCAACAGAATTCCCAAATCTT
>1879552|reference Sulfurimonas_denitrificans_DSM_1251_CP000153|length 47|copies 1
ACAGAACTAGAAGAGAAAAACAGAATCCTTGTTATGCAGTCAAAAGA
>1879552|reference Sulfurimonas_denitrificans_DSM_1251_CP000153|length 19|copies 1
ACAGAAGATCAGATTAGCA
>1879552|reference Sulfurimonas_denitrificans_DSM_1251_CP000153|length 38|copies 1
ACAGACCTTATGACTATCCAAATGGGCGTGTTGATATA
>1879552|reference Sulfurimonas_denitrificans_DSM_1251_CP000153|length 8|copies 1
ACAGACTG
>1879552|reference Sulfurimonas_denitrificans_DSM_1251_CP000153|length 42|copies 1
ACAGAGATTCAAGAGGTAGAGAAGATGCGAAAAGTTGCACTC
>1879552|reference Sulfurimonas_denitrificans_DSM_1251_CP000153|length 43|copies 1
ACAGATAGCAAAGCTCCAAGAGCATTTTAGTGATGCAATAATC
>1879552|reference Sulfurimonas_denitrificans_DSM_1251_CP000153|length 44|copies 1
ACAGCAGCAGATGTTAAACCTAGGCAAGAAGTAGGAACAAGTGA
>1879552|reference Sulfurimonas_denitrificans_DSM_1251_CP000153|length 34|copies 1
ACAGCGCTCACGTGCTCCTATTCAGCAACTAGCA
>1879552|reference Sulfurimonas_denitrificans_DSM_1251_CP000153|length 48|copies 2
ACAGGAAGAGAAAAAAATGTCACTATTATTGGACCAGCAACAGTTGGT
>1879552|reference Sulfurimonas_denitrificans_DSM_1251_CP000153|length 10|copies 1
ACAGGCAACT
>1879552|reference Sulfurimonas_denitrificans_DSM_1251_CP000153|length 12|copies 1
ACAGGGTGACGA
>1879552|reference Sulfurimonas_denitrificans_DSM_1251_CP000153|length 50|copies 1
ACAGGGTGACGAACGCGATATTATGTATTTTTCTATCGGCTATGGTCCTG
>1879552|reference Sulfurimonas_denitrificans_DSM_1251_CP000153|length 36|copies 1
ACAGGTGCTATCTATTTACCAGAAGGTACAGAGATG
>1879552|reference Sulfurimonas_denitrificans_DSM_1251_CP000153|length 25|copies 9
ACAGTATCCGCCCCCCGGAGCGACG
>1879552|reference Sulfurimonas_denitrificans_DSM_1251_CP000153|length 32|copies 1
ACAGTATCCGCCCCCCGGAGCGACGGTAAAGG
>1879552|reference Sulfurimonas_denitrificans_DSM_1251_CP000153|length 16|copies 1
ACAGTGCATTTTTTGT
>1879552|reference Sulfurimonas_denitrificans_DSM_1251_CP000153|length 51|copies 1
ACAGTGGAGTGAACTAAACCAACAAAAAACAGTAAAAATAGCAAGACCTAG
>1879552|reference Sulfurimonas_denitrificans_DSM_1251_CP000153|length 15|copies 1
ACAGTGGATCTTGAA
>1879552|reference Sulfurimonas_denitrificans_DSM_1251_CP000153|length 44|copies 1
ACAGTGGCAAAATATAGTAAAAATCCCTCGTGATGACATGCCTC
>1879552|reference Sulfurimonas_denitrificans_DSM_1251_CP000153|length 50|copies 1
ACATAAACACAATTACAAGTTCATATTTTTCACTCTTTAAGAGATGTCTA
>1879552|reference Sulfurimonas_denitrificans_DSM_1251_CP000153|length 32|copies 2
ACATAAGTGATTGTCCTGGCTCCATAAGTGAA
>1879552|reference Sulfurimonas_denitrificans_DSM_1251_CP000153|length 33|copies 3
ACATAAGTGATTGTCCTGGCTCCATAAGTGAAC
>1879552|reference Sulfurimonas_denitrificans_DSM_1251_CP000153|length 45|copies 1
ACATAAGTTTGAAAAGGTAAGAAACTCAAAAACTGTTATCAATGA
>1879552|reference Sulfurimonas_denitrificans_DSM_1251_CP000153|length 47|copies 6
ACATACAATTTGCTCACTTATTTCAGATGATAAAAATGTACTTGTAG
>1879552|reference Sulfurimonas_denitrificans_DSM_1251_CP000153|length 38|copies 1
ACATCATGCTAAGCGCGCTACTCCATCCGCCAAGATGA
>1879552|reference Sulfurimonas_denitrificans_DSM_1251_CP000153|length 50|copies 1
ACATCATTTGCATTTGGAAGTCCTAAATGCTCTTTTGGTGTAACATAACA
>1879552|reference Sulfurimonas_denitrificans_DSM_1251_CP000153|length 8|copies 1
ACATCCAC
>1879552|reference Sulfurimonas_denitrificans_DSM_1251_CP000153|length 41|copies 1
ACATCCATACGCGCTCTGCTAACTCAAAGCATCTTATGGAA
>1879552|reference Sulfurimonas_denitrificans_DSM_1251_CP000153|length 47|copies 1
ACATCTTTTGAACAACCTATAATAATGACACTAAGTAAAATCGTAAG
>1879552|reference Sulfurimonas_denitrificans_DSM_1251_CP000153|length 49|copies 1
ACATGAAAGCCCTGCTGGACCGCTTCCTATAATTGCAACTTTTTTATCG
>1879552|reference Sulfurimonas_denitrificans_DSM_1251_CP000153|length 32|copies 6
ACATGACGCCTTCTCCAGGGGCAACGTCATGT
>1879552|reference Sulfurimonas_denitrificans_DSM_1251_CP000153|length 32|copies 1
ACATGATGAAAATTAGCAGATAGTTTATCCAT
>1879552|reference Sulfurimonas_denitrificans_DSM_1251_CP000153|length 35|copies 1
ACATGATGAAAATTAGCAGATAGTTTATCCATCTC
>1879552|reference Sulfurimonas_denitrificans_DSM_1251_CP000153|length 40|copies 2
ACATGATGAAAATTAGCAGATAGTTTATCCATCTCCGACC
>1879552|reference Sulfurimonas_denitrificans_DSM_1251_CP000153|length 42|copies 85
ACATGATGAAAATTAGCAGATAGTTTATCCATCTCCGACCAG
>1879552|reference Sulfurimonas_denitrificans_DSM_1251_CP000153|length 43|copies 2
ACATGATGAAAATTAGCAGATAGTTTATCCATCTCCGACCAGT
>1879552|reference Sulfurimonas_denitrificans_DSM_1251_CP000153|length 44|copies 3
ACATGATGAAAATTAGCAGATAGTTTATCCATCTCCGACCAGTC
>1879552|reference Sulfurimonas_denitrificans_DSM_1251_CP000153|length 39|copies 2
ACATGATGAAACTTGTAAGCGGCGAGATGGTGACGGCAT
>1879552|reference Sulfurimonas_denitrificans_DSM_1251_CP000153|length 42|copies 1
ACATGCAAGTCGAACGGTAACAGGAAGTAGCTTGCTACTTTG
>1879552|reference Sulfurimonas_denitrificans_DSM_1251_CP000153|length 8|copies 2
ACATGGGG
>1879552|reference Sulfurimonas_denitrificans_DSM_1251_CP000153|length 21|copies 1
ACATGTCACACAACGCGGCAA
>1879552|reference Sulfurimonas_denitrificans_DSM_1251_CP000153|length 33|copies 2
ACATGTCACACAACGCGGCAACCACAGATGCCG
>1879552|reference Sulfurimonas_denitrificans_DSM_1251_CP000153|length 32|copies 1
ACATGTGAGCCAACTGGTGCTATACCATCAGC
>1879552|reference Sulfurimonas_denitrificans_DSM_1251_CP000153|length 31|copies 1
ACATGTTGAAATTAGCAGATCTCTTTCTTCT
>1879552|reference Sulfurimonas_denitrificans_DSM_1251_CP000153|length 31|copies 2
ACATGTTTTGGTTCCTGGGGCGTTTGAGCTT
>1879552|reference Sulfurimonas_denitrificans_DSM_1251_CP000153|length 41|copies 1
ACATTAGATAAGTATCTTGAGCTATATGCCAATGATGACTC
>1879552|reference Sulfurimonas_denitrificans_DSM_1251_CP000153|length 13|copies 1
ACATTAGTTATAA
>1879552|reference Sulfurimonas_denitrificans_DSM_1251_CP000153|length 39|copies 2
ACATTATCAACACCAGCTCCACCAGTATATGTTGCAGTA
>1879552|reference Sulfurimonas_denitrificans_DSM_1251_CP000153|length 51|copies 1
ACATTCTTACAATATCTGGTCAAAGAGAGGTAAAGAGTGAGGTTAAAGAAG
>1879552|reference Sulfurimonas_denitrificans_DSM_1251_CP000153|length 32|copies 1
ACATTGGCTGTGGTCCAGGGACTTTAGCCATT
>1879552|reference Sulfurimonas_denitrificans_DSM_1251_CP000153|length 12|copies 1
ACATTGTAGTTT
>1879552|reference Sulfurimonas_denitrificans_DSM_1251_CP000153|length 59|copies 23
ACATTGTAGTTTTTATATAGTTTTTTTGTAAATTCTAATGCATTTGGAACTCTTAACCA
>1879552|reference Sulfurimonas_denitrificans_DSM_1251_CP000153|length 52|copies 1
ACATTGTCGTCAGCACTGGTGGCGTTAGCGTTGGAGATTATGATTTTGTAAA
>1879552|reference Sulfurimonas_denitrificans_DSM_1251_CP000153|length 52|copies 1
ACATTTAAATACACTGTTTTGTGTACTTAAAAGTAATTGTTCTTAAGTTAGA
>1879552|reference Sulfurimonas_denitrificans_DSM_1251_CP000153|length 49|copies 2
ACATTTAGCCTAATAGCCTGATAACTAAACGCCACACTTGAAGTCAGTG
>1879552|reference Sulfurimonas_denitrificans_DSM_1251_CP000153|length 51|copies 1
ACATTTTCAAGCCCAAATAAATTATCTATTAAAAATTTTCGATGAATATAT
>1879552|reference Sulfurimonas_denitrificans_DSM_1251_CP000153|length 45|copies 3
ACATTTTCGTCTTGCACAACCATCTCTTTATCGCTAAAACCATCC
>1879552|reference Sulfurimonas_denitrificans_DSM_1251_CP000153|length 55|copies 1
ACCAAAAATTGCTTGTCAATAAAAACAACAACTGGGAGATTTATAAAGAGAAGTA
>1879552|reference Sulfurimonas_denitrificans_DSM_1251_CP000153|length 53|copies 1
ACCAAAACATATAGTAGAGCAAAGCCCTATTCCTCTTAAAGAACCTTTGTTAG
>1879552|reference Sulfurimonas_denitrificans_DSM_1251_CP000153|length 31|copies 8
ACCAAAAGGTGGACCAGGTATGCAAGAGATG
>1879552|reference Sulfurimonas_denitrificans_DSM_1251_CP000153|length 12|copies 1
ACCAAAGCCAAT
>1879552|reference Sulfurimonas_denitrificans_DSM_1251_CP000153|length 15|copies 1
ACCAAAGCCAATCCC
>1879552|reference Sulfurimonas_denitrificans_DSM_1251_CP000153|length 31|copies 41
ACCAAAGCCAATCCCTGGAGCAACCGCAACG
>1879552|reference Sulfurimonas_denitrificans_DSM_1251_CP000153|length 40|copies 1
ACCAAAGTTGATTCCAGTGCGCCCTAAAATCACAACAACA
>1879552|reference Sulfurimonas_denitrificans_DSM_1251_CP000153|length 31|copies 1
ACCAACATTTTTACCTGGATGAATTTTAGTT
>1879552|reference Sulfurimonas_denitrificans_DSM_1251_CP000153|length 31|copies 5
ACCAACTAATGCACCTGGCTCTGCTATGATA
>1879552|reference Sulfurimonas_denitrificans_DSM_1251_CP000153|length 42|copies 1
ACCAACTAATGCACCTGGCTCTGCTATGATAATATCCCCCAA
>1879552|reference Sulfurimonas_denitrificans_DSM_1251_CP000153|length 34|copies 1
ACCAACTGAGCAGTGCGTACAAATAGTCTTAATG
>1879552|reference Sulfurimonas_denitrificans_DSM_1251_CP000153|length 31|copies 9
ACCAACTGCTTCCCCAGGTTCCAAATAGACT
>1879552|reference Sulfurimonas_denitrificans_DSM_1251_CP000153|length 45|copies 2
ACCAAGAAGTGTAACAATTGGAGGAAGAAGATTTGGAAGTATGTA
>1879552|reference Sulfurimonas_denitrificans_DSM_1251_CP000153|length 55|copies 2
ACCAAGCAGTTGCTTTTTCCATATCTCCGTTACATTCAACTAAAGCTTTTTTACA
>1879552|reference Sulfurimonas_denitrificans_DSM_1251_CP000153|length 49|copies 1
ACCAAGGCGGAGTTCAGGTGCGTAAACCTGAAAAAGGGACGAATCCTCA
>1879552|reference Sulfurimonas_denitrificans_DSM_1251_CP000153|length 31|copies 14
ACCAATTATGGCACCAGGCAGTGAAGGAACA
>1879552|reference Sulfurimonas_denitrificans_DSM_1251_CP000153|length 32|copies 4
ACCAATTATGGCACCAGGCAGTGAAGGAACAG
>1879552|reference Sulfurimonas_denitrificans_DSM_1251_CP000153|length 31|copies 1
ACCAATTTCACCAAAAGTATAATCCGTATCA
>1879552|reference Sulfurimonas_denitrificans_DSM_1251_CP000153|length 37|copies 1
ACCACCATCTGCAATAATTGGAACTCCATGTTGACGC
>1879552|reference Sulfurimonas_denitrificans_DSM_1251_CP000153|length 39|copies 1
ACCACCGATTACTTTTCCTAGAGTTACTATGTCTGGCTT
>1879552|reference Sulfurimonas_denitrificans_DSM_1251_CP000153|length 30|copies 4
ACCACCTCTCTGCCGCGCTCTATTCCTACT
>1879552|reference Sulfurimonas_denitrificans_DSM_1251_CP000153|length 31|copies 2
ACCACCTTGAATACCTGGGAAAATAGCAGAG
>1879552|reference Sulfurimonas_denitrificans_DSM_1251_CP000153|length 46|copies 3
ACCACTAAGAATCATTTTAAAACCCTTAATAGTATCAGCTAAAGAA
>1879552|reference Sulfurimonas_denitrificans_DSM_1251_CP000153|length 41|copies 1
ACCACTACTGATAAGATTACATTAGTTAGCGGACAGACACT
>1879552|reference Sulfurimonas_denitrificans_DSM_1251_CP000153|length 35|copies 1
ACCACTTGCGCTAAGTATAATCAACCCTTGTCTCT
>1879552|reference Sulfurimonas_denitrificans_DSM_1251_CP000153|length 34|copies 1
ACCAGAAACAACCGCTAAGATAGTAGCAAACGCA
>1879552|reference Sulfurimonas_denitrificans_DSM_1251_CP000153|length 48|copies 2
ACCAGAAACAACCGCTAAGATAGTAGCAAACGCAACTGCTGAAATAAA
>1879552|reference Sulfurimonas_denitrificans_DSM_1251_CP000153|length 43|copies 1
ACCAGACAAATGGATAGAACTTCTCCGTGAAGCTCATGAGAAA
>1879552|reference Sulfurimonas_denitrificans_DSM_1251_CP000153|length 16|copies 1
ACCAGCAACCAGTGCA
>1879552|reference Sulfurimonas_denitrificans_DSM_1251_CP000153|length 43|copies 4
ACCAGCAGTTACAGGCACGCTTTGAGCCAGTGTTAGTTGTGCA
>1879552|reference Sulfurimonas_denitrificans_DSM_1251_CP000153|length 53|copies 1
ACCAGCATGTGGGACAATTACAACTCTGCTTTTTATATCTGGCAAAATGTTTT
>1879552|reference Sulfurimonas_denitrificans_DSM_1251_CP000153|length 28|copies 1
ACCAGCATTTAAGTCCGCATCAACTGCC
>1879552|reference Sulfurimonas_denitrificans_DSM_1251_CP000153|length 45|copies 2
ACCAGCTTCAACCTGCTCATGGATAGATCACTCAGTTTCGGGTCT
>1879552|reference Sulfurimonas_denitrificans_DSM_1251_CP000153|length 19|copies 1
ACCAGGTGTTAAGAAAATT
>1879552|reference Sulfurimonas_denitrificans_DSM_1251_CP000153|length 37|copies 1
ACCAGTAGCAGCGCCACCATGTCCTCCATGCTCTACC
>1879552|reference Sulfurimonas_denitrificans_DSM_1251_CP000153|length 58|copies 2
ACCATAAACTTTAGCATCAATATTTTCAAAAGCATAAGCAGTTGGAGATGTATGTTTT
>1879552|reference Sulfurimonas_denitrificans_DSM_1251_CP000153|length 56|copies 1
ACCATACCATTTTTATCGCCTTTAAAGTCACCTACATCTTGAAACTTGTAAACGCC
>1879552|reference Sulfurimonas_denitrificans_DSM_1251_CP000153|length 30|copies 1
ACCATATCCTCAGCGCGGAGTAACTCATCT
>1879552|reference Sulfurimonas_denitrificans_DSM_1251_CP000153|length 46|copies 1
ACCATCAAAAAAGTGGGTTTTACAGCTTAGTAGCACAGGCGATGTG
>1879552|reference Sulfurimonas_denitrificans_DSM_1251_CP000153|length 23|copies 2
ACCATCAAATTCTGGTGCAACAG
>1879552|reference Sulfurimonas_denitrificans_DSM_1251_CP000153|length 43|copies 1
ACCATCACTTCTCATCTCAAAAACGCCTATCTCGCTTGTTGGA
>1879552|reference Sulfurimonas_denitrificans_DSM_1251_CP000153|length 13|copies 1
ACCATCCACACCT
>1879552|reference Sulfurimonas_denitrificans_DSM_1251_CP000153|length 42|copies 1
ACCATCTTCTTTATCAACACCTTGATTTATATCTGGAGATTG
>1879552|reference Sulfurimonas_denitrificans_DSM_1251_CP000153|length 50|copies 4
ACCATCTTTTAGAAGTGCAGGATGAATATCTTGAATTAGTTCTCCAAAAC
>1879552|reference Sulfurimonas_denitrificans_DSM_1251_CP000153|length 54|copies 1
ACCATCTTTTTATAAAGAGGAATGATGATTTCAAGAGCTTTTGGATTAGGTTTG
>1879552|reference Sulfurimonas_denitrificans_DSM_1251_CP000153|length 43|copies 1
ACCATGGAGATGGAATCTATACATGTTACTTCCACATGAGCCG
>1879552|reference Sulfurimonas_denitrificans_DSM_1251_CP000153|length 45|copies 1
ACCATGGGCAGTAGTTAGTAACCATTAAAACCATAAGGTTTTTCT
>1879552|reference Sulfurimonas_denitrificans_DSM_1251_CP000153|length 61|copies 1
ACCATTAAAAAGTTTTTGATGTGTGGAGCGATATTTTTATTTTTCGGCTTTTGAGCCTCAG
>1879552|reference Sulfurimonas_denitrificans_DSM_1251_CP000153|length 19|copies 1
ACCATTAAATCCCATACCA
>1879552|reference Sulfurimonas_denitrificans_DSM_1251_CP000153|length 66|copies 8
ACCATTGATAGTCCAATCCCTTTTGATTTGGGTGGATTACTGACAACGTTAAATGTAATTAACTCA
>1879552|reference Sulfurimonas_denitrificans_DSM_1251_CP000153|length 37|copies 1
ACCATTGCTGCTGTAACTTCCATAATTATACTTCCTC
>1879552|reference Sulfurimonas_denitrificans_DSM_1251_CP000153|length 16|copies 1
ACCATTTACAAGCACA
>1879552|reference Sulfurimonas_denitrificans_DSM_1251_CP000153|length 47|copies 1
ACCATTTTCATAATAAACTCTGCACTCTCTTTTGCACTACTCTCTAA
>1879552|reference Sulfurimonas_denitrificans_DSM_1251_CP000153|length 8|copies 1
ACCCACAC
>1879552|reference Sulfurimonas_denitrificans_DSM_1251_CP000153|length 24|copies 1
ACCCACACTATGGCGCGGGTTATA
>1879552|reference Sulfurimonas_denitrificans_DSM_1251_CP000153|length 30|copies 1
ACCCACACTATGGCGCGGGTTATAGAAAAT
>1879552|reference Sulfurimonas_denitrificans_DSM_1251_CP000153|length 31|copies 1
ACCCACACTATGGCGCGGGTTATAGAAAATG
>1879552|reference Sulfurimonas_denitrificans_DSM_1251_CP000153|length 39|copies 1
ACCCACACTATGGCGCGGGTTATAGAAAATGTGAAGATG
>1879552|reference Sulfurimonas_denitrificans_DSM_1251_CP000153|length 42|copies 1
ACCCACACTATGGCGCGGGTTATAGAAAATGTGAAGATGCCG
>1879552|reference Sulfurimonas_denitrificans_DSM_1251_CP000153|length 43|copies 108
ACCCACACTATGGCGCGGGTTATAGAAAATGTGAAGATGCCGA
>1879552|reference Sulfurimonas_denitrificans_DSM_1251_CP000153|length 44|copies 1
ACCCACACTATGGCGCGGGTTATAGAAAATGTGAAGATGCCGAC
>1879552|reference Sulfurimonas_denitrificans_DSM_1251_CP000153|length 30|copies 1
ACCCACTTTGTGGGTAGAAGCGGCGATTTT
>1879552|reference Sulfurimonas_denitrificans_DSM_1251_CP000153|length 40|copies 1
ACCCAGACCATGAGATTGTTGTCTATTTGATACTTGTCAT
>1879552|reference Sulfurimonas_denitrificans_DSM_1251_CP000153|length 62|copies 1
ACCCATACCGATTCTTAAAAACGATGGTGAAATTGCCATTAAAAATCCAACCCAAAGATGTC
>1879552|reference Sulfurimonas_denitrificans_DSM_1251_CP000153|length 48|copies 1
ACCCATGTGCGCTTTCATACCAAGAGCACTTAAGTGTGGCATAACTTT
>1879552|reference Sulfurimonas_denitrificans_DSM_1251_CP000153|length 64|copies 1
ACCCATTAAAGCTTTTGATTTTCCATCTTTATCTACTACTAACCCTCCTGCTGGTTTTCCACCA
>1879552|reference Sulfurimonas_denitrificans_DSM_1251_CP000153|length 46|copies 1
ACCCGCACAAGTGGTGGAGCATGTGGTTTAATTCGAAGATACGCGA
>1879552|reference Sulfurimonas_denitrificans_DSM_1251_CP000153|length 42|copies 1
ACCCTATACATCCTCTTACGAGTTAGCAGAGTGCTGTGTTTT
>1879552|reference Sulfurimonas_denitrificans_DSM_1251_CP000153|length 26|copies 1
ACCCTCGCCAGTACCATAAACCCACA
>1879552|reference Sulfurimonas_denitrificans_DSM_1251_CP000153|length 44|copies 1
ACCCTCGTATGTCAAACTCTGCTGGTATGGCAGATCTTTGGATT
>1879552|reference Sulfurimonas_denitrificans_DSM_1251_CP000153|length 33|copies 5
ACCCTCGTTGTATATCCGGCATTCACTCTCTCA
>1879552|reference Sulfurimonas_denitrificans_DSM_1251_CP000153|length 34|copies 2
ACCCTCGTTGTATATCCGGCATTCACTCTCTCAG
>1879552|reference Sulfurimonas_denitrificans_DSM_1251_CP000153|length 31|copies 42
ACCCTCTCCAAGCCCTGGAGTCGCACCAAAG
>1879552|reference Sulfurimonas_denitrificans_DSM_1251_CP000153|length 32|copies 3
ACCCTCTCCAAGCCCTGGAGTCGCACCAAAGT
>1879552|reference Sulfurimonas_denitrificans_DSM_1251_CP000153|length 8|copies 1
ACCGACTA
>1879552|reference Sulfurimonas_denitrificans_DSM_1251_CP000153|length 27|copies 4
ACCGAGACACCAGCTGTCTCATGAGTA
>1879552|reference Sulfurimonas_denitrificans_DSM_1251_CP000153|length 17|copies 1
ACCGAGATTGCAACAAA
>1879552|reference Sulfurimonas_denitrificans_DSM_1251_CP000153|length 48|copies 7
ACCGAGATTGCAACAAACAGACTTCTTTTTCATAAAAAGATTTCACAA
>1879552|reference Sulfurimonas_denitrificans_DSM_1251_CP000153|length 39|copies 1
ACCGATGACAGTTCTGCCATCACTATTGCCATTAAGCCC
>1879552|reference Sulfurimonas_denitrificans_DSM_1251_CP000153|length 32|copies 3
ACCGATTTCACCACCCGGGCATGGGTTATTTT
>1879552|reference Sulfurimonas_denitrificans_DSM_1251_CP000153|length 33|copies 1
ACCGCCAACACCAATTCTAGTATCATACCCCTC
>1879552|reference Sulfurimonas_denitrificans_DSM_1251_CP000153|length 44|copies 1
ACCGCCAACACCAATTCTAGTATCATACCCCTCAGGAAGCCTTA
>1879552|reference Sulfurimonas_denitrificans_DSM_1251_CP000153|length 51|copies 1
ACCGCCATGCATGCCTTTCCCTATATAATCATTTGCAATACCACTTAAATA
>1879552|reference Sulfurimonas_denitrificans_DSM_1251_CP000153|length 20|copies 1
ACCGCGTCCAAGTGTTGTTA
>1879552|reference Sulfurimonas_denitrificans_DSM_1251_CP000153|length 35|copies 2
ACCGCTGGTACCGCAAACCAGTGCTCTATCCAGCT
>1879552|reference Sulfurimonas_denitrificans_DSM_1251_CP000153|length 48|copies 2
ACCGCTTGCTGTATCTGGTGCTGGTCCAATATTTGACTTTTTAATTCT
>1879552|reference Sulfurimonas_denitrificans_DSM_1251_CP000153|length 31|copies 3
ACCGGGCCCATAACCTGGCTAATTTTACCAA
>1879552|reference Sulfurimonas_denitrificans_DSM_1251_CP000153|length 17|copies 1
ACCGTAGCAATGCTGAT
>1879552|reference Sulfurimonas_denitrificans_DSM_1251_CP000153|length 31|copies 1
ACCGTAGCAATGCTGATCTACGATTACTAGT
>1879552|reference Sulfurimonas_denitrificans_DSM_1251_CP000153|length 32|copies 92
ACCGTAGCAATGCTGATCTACGATTACTAGTG
>1879552|reference Sulfurimonas_denitrificans_DSM_1251_CP000153|length 33|copies 2
ACCGTAGCAATGCTGATCTACGATTACTAGTGA
>1879552|reference Sulfurimonas_denitrificans_DSM_1251_CP000153|length 39|copies 1
ACCGTCATCCATTCCCTGGTCCAGGACTTGCAATTCGTA
>1879552|reference Sulfurimonas_denitrificans_DSM_1251_CP000153|length 47|copies 10
ACCGTCCGAAGGATTACCTTCCTCACCATCAAATTCTGGTGCAACAG
>1879552|reference Sulfurimonas_denitrificans_DSM_1251_CP000153|length 33|copies 1
ACCTACATTAGCTACAGCGATAGTAGTGCCTCC
>1879552|reference Sulfurimonas_denitrificans_DSM_1251_CP000153|length 34|copies 1
ACCTAGAAACTTAATAGGCGGACATATAATCTCT
>1879552|reference Sulfurimonas_denitrificans_DSM_1251_CP000153|length 49|copies 1
ACCTAGATAAAAGATAGGTCTTCTTGCCTTAGAGATTGCTTCCATTGCT
>1879552|reference Sulfurimonas_denitrificans_DSM_1251_CP000153|length 31|copies 6
ACCTATATTCTCCCCAGGTTCATCATTTGGG
>1879552|reference Sulfurimonas_denitrificans_DSM_1251_CP000153|length 32|copies 1
ACCTATATTCTCCCCAGGTTCATCATTTGGGA
>1879552|reference Sulfurimonas_denitrificans_DSM_1251_CP000153|length 43|copies 1
ACCTATGAACTGCAAACTTTAACTAAAGAGTTCACTAATGGTG
>1879552|reference Sulfurimonas_denitrificans_DSM_1251_CP000153|length 12|copies 1
ACCTATGATAGA
>1879552|reference Sulfurimonas_denitrificans_DSM_1251_CP000153|length 39|copies 1
ACCTCAATGGCGTACTCATTAGTCAAACAATCAACTCTT
>1879552|reference Sulfurimonas_denitrificans_DSM_1251_CP000153|length 51|copies 4
ACCTCCAATCAGGTTTGAAGTCTGCGGTGTTCACCAGAATCACATGCCCCC
>1879552|reference Sulfurimonas_denitrificans_DSM_1251_CP000153|length 41|copies 1
ACCTCCACCTGTTGAGCCAACTCCACCGCCAGTTATACCTA
>1879552|reference Sulfurimonas_denitrificans_DSM_1251_CP000153|length 46|copies 1
ACCTCCACCTGTTGAGCCAACTCCACCGCCAGTTATACCTACTACA
>1879552|reference Sulfurimonas_denitrificans_DSM_1251_CP000153|length 49|copies 1
ACCTCCGACATTATCCCACATGTCATTGTTGGTGTTGTTTGTTGAACCA
>1879552|reference Sulfurimonas_denitrificans_DSM_1251_CP000153|length 30|copies 1
ACCTCTAATCATAGCTGGCCAAGGACGAGT
>1879552|reference Sulfurimonas_denitrificans_DSM_1251_CP000153|length 36|copies 1
ACCTCTAATGGTATCATCTCCGCCATAACCATAAAT
>1879552|reference Sulfurimonas_denitrificans_DSM_1251_CP000153|length 48|copies 4
ACCTCTAGGGACTCCATATTTTATTCCTAGAGATGTTCCTTGTTATAT
>1879552|reference Sulfurimonas_denitrificans_DSM_1251_CP000153|length 39|copies 1
ACCTCTGTGATGAAGGGTTTTAATCATAGCATTAGTGTA
>1879552|reference Sulfurimonas_denitrificans_DSM_1251_CP000153|length 11|copies 1
ACCTCTTATTT
>1879552|reference Sulfurimonas_denitrificans_DSM_1251_CP000153|length 44|copies 1
ACCTCTTGTCCTCCATCTTCACCGATATTTGTTATTATCCTATA
>1879552|reference Sulfurimonas_denitrificans_DSM_1251_CP000153|length 31|copies 13
ACCTGAACGAAGCCCTGGAGCTGATGAGCGT
>1879552|reference Sulfurimonas_denitrificans_DSM_1251_CP000153|length 31|copies 7
ACCTGAATAGTGTCCAGGGACTTCAGGAATA
>1879552|reference Sulfurimonas_denitrificans_DSM_1251_CP000153|length 41|copies 1
ACCTGAGAGAGCATCATCTCCAAAAAGATAAGAAGCTCCAC
>1879552|reference Sulfurimonas_denitrificans_DSM_1251_CP000153|length 45|copies 1
ACCTGAGAGCATCTTACTTTTTCCGTTATCTGTATTAGGTGTCGT
>1879552|reference Sulfurimonas_denitrificans_DSM_1251_CP000153|length 14|copies 1
ACCTGAGCTTCCAC
>1879552|reference Sulfurimonas_denitrificans_DSM_1251_CP000153|length 31|copies 47
ACCTGAGCTTCCACCAGGAACGCAATCTTTG
>1879552|reference Sulfurimonas_denitrificans_DSM_1251_CP000153|length 32|copies 2
ACCTGAGCTTCCACCAGGAACGCAATCTTTGT
>1879552|reference Sulfurimonas_denitrificans_DSM_1251_CP000153|length 16|copies 1
ACCTGCTTCAGCCCCA
>1879552|reference Sulfurimonas_denitrificans_DSM_1251_CP000153|length 21|copies 1
ACCTGCTTCAGCCCCAGGATG
>1879552|reference Sulfurimonas_denitrificans_DSM_1251_CP000153|length 23|copies 1
ACCTGCTTCAGCCCCAGGATGCG
>1879552|reference Sulfurimonas_denitrificans_DSM_1251_CP000153|length 47|copies 1
ACCTGCTTCAGCCCCAGGATGCGATGAGCCGACATCGAGGTGCCAAA
>1879552|reference Sulfurimonas_denitrificans_DSM_1251_CP000153|length 19|copies 1
ACCTGGCTCAAGAGGAAAC
>1879552|reference Sulfurimonas_denitrificans_DSM_1251_CP000153|length 44|copies 2
ACCTGTAGAGTTGGACGGAAGGCTGCTTGTTGATGGAGGCATAC
>1879552|reference Sulfurimonas_denitrificans_DSM_1251_CP000153|length 41|copies 2
ACCTGTAGTAGTAAATGTTTGAACTTCAGCTACTTCAGCAT
>1879552|reference Sulfurimonas_denitrificans_DSM_1251_CP000153|length 50|copies 1
ACCTGTATTATCTGTATCTAGTCGCATAAGGGTTATAAAGTTTTTTTAGA
>1879552|reference Sulfurimonas_denitrificans_DSM_1251_CP000153|length 43|copies 1
ACCTGTCTCTATTCTATCCATTGGTGTATTATCATCATTTCCA
>1879552|reference Sulfurimonas_denitrificans_DSM_1251_CP000153|length 48|copies 1
ACCTGTTAAAAATTTCATTACATTTTGTGCCAACTCATTTACATAAGC
>1879552|reference Sulfurimonas_denitrificans_DSM_1251_CP000153|length 53|copies 1
ACCTTCAATCTCTACCACATCACCTTTTTTAAGTTCTGTCCATGGTTTTTCAG
>1879552|reference Sulfurimonas_denitrificans_DSM_1251_CP000153|length 51|copies 2
ACCTTCGATTCTTACCTATTCAATGCAAAACCGCTCTGCATCTTGCCGTAT
>1879552|reference Sulfurimonas_denitrificans_DSM_1251_CP000153|length 47|copies 1
ACCTTCTCCTGTTACAAACTTTAAATCCATTCCCATCTCAAGAGGGA
>1879552|reference Sulfurimonas_denitrificans_DSM_1251_CP000153|length 44|copies 1
ACCTTGAACATTATTTTGACCTCTTAGAGGCATTAGCCCTGCAC
>1879552|reference Sulfurimonas_denitrificans_DSM_1251_CP000153|length 41|copies 1
ACCTTGATCACGAGTTTTTTCCATATCAAATTTAATACATT
>1879552|reference Sulfurimonas_denitrificans_DSM_1251_CP000153|length 11|copies 1
ACCTTGATGTA
>1879552|reference Sulfurimonas_denitrificans_DSM_1251_CP000153|length 9|copies 1
ACCTTGATT
>1879552|reference Sulfurimonas_denitrificans_DSM_1251_CP000153|length 18|copies 1
ACCTTGATTGTAGAGATG
>1879552|reference Sulfurimonas_denitrificans_DSM_1251_CP000153|length 19|copies 1
ACCTTGATTGTAGAGATGA
>1879552|reference Sulfurimonas_denitrificans_DSM_1251_CP000153|length 24|copies 1
ACCTTGATTGTAGAGATGAACAAA
>1879552|reference Sulfurimonas_denitrificans_DSM_1251_CP000153|length 25|copies 1
ACCTTGATTGTAGAGATGAACAAAA
>1879552|reference Sulfurimonas_denitrificans_DSM_1251_CP000153|length 36|copies 1
ACCTTGATTGTAGAGATGAACAAAAGCCTCTTTTAC
>1879552|reference Sulfurimonas_denitrificans_DSM_1251_CP000153|length 44|copies 123
ACCTTGATTGTAGAGATGAACAAAAGCCTCTTTTACAGATTTTT
>1879552|reference Sulfurimonas_denitrificans_DSM_1251_CP000153|length 45|copies 3
ACCTTGATTGTAGAGATGAACAAAAGCCTCTTTTACAGATTTTTG
>1879552|reference Sulfurimonas_denitrificans_DSM_1251_CP000153|length 46|copies 1
ACCTTGATTGTAGAGATGAACAAAAGCCTCTTTTACAGATTTTTGA
>1879552|reference Sulfurimonas_denitrificans_DSM_1251_CP000153|length 39|copies 3
ACCTTGATTTATATCTGGAGATTGGGAGTTTAGAAGAAC
>1879552|reference Sulfurimonas_denitrificans_DSM_1251_CP000153|length 38|copies 1
ACCTTGTGTTATATCTGGAGATTGCTCTCCTATGCCAT
>1879552|reference Sulfurimonas_denitrificans_DSM_1251_CP000153|length 51|copies 1
ACCTTGTTTATGGGAATTACTCAAAGATTCCTCAGAGTTTTGACATGATTT
>1879552|reference Sulfurimonas_denitrificans_DSM_1251_CP000153|length 31|copies 9
ACCTTTCCATCCGCCAGGAAGAACTATCATC
>1879552|reference Sulfurimonas_denitrificans_DSM_1251_CP000153|length 32|copies 5
ACCTTTCCATCCGCCAGGAAGAACTATCATCT
>1879552|reference Sulfurimonas_denitrificans_DSM_1251_CP000153|length 43|copies 1
ACCTTTTTTCATCATTTAGAGAGGTGCGAGTCGGGCAAAAGCT
>1879552|reference Sulfurimonas_denitrificans_DSM_1251_CP000153|length 49|copies 2
ACGAACAGGATAACCTTGCTCTGGTCTAAGTGCCTCACCATTTTGAGCC
>1879552|reference Sulfurimonas_denitrificans_DSM_1251_CP000153|length 51|copies 1
ACGAATCTCAGCTAAGACATAAAAAGTACCCACAATCGATGCAACCAAATA
>1879552|reference Sulfurimonas_denitrificans_DSM_1251_CP000153|length 47|copies 1
ACGAATTTTATGGAGGTTTATATGGTTCACAACAATATGATTTTAGG
>1879552|reference Sulfurimonas_denitrificans_DSM_1251_CP000153|length 14|copies 1
ACGACCGCTTGAAG
>1879552|reference Sulfurimonas_denitrificans_DSM_1251_CP000153|length 17|copies 1
ACGACGGCGGACTGTAA
>1879552|reference Sulfurimonas_denitrificans_DSM_1251_CP000153|length 46|copies 1
ACGACGGCGGACTGTAAATCCGCTCCCTCCGGGTTCAGAGGTTCGA
>1879552|reference Sulfurimonas_denitrificans_DSM_1251_CP000153|length 9|copies 1
ACGAGGATT
>1879552|reference Sulfurimonas_denitrificans_DSM_1251_CP000153|length 40|copies 1
ACGATAATCTTTGGTTGAACTGCTTTTGCGATTTCTAAGA
>1879552|reference Sulfurimonas_denitrificans_DSM_1251_CP000153|length 42|copies 1
ACGATATCTCCACCAACAAGAGCATAATCGAGTTCATCAGAA
>1879552|reference Sulfurimonas_denitrificans_DSM_1251_CP000153|length 40|copies 3
ACGATTCCCTCTTCAACAGCAGCTTTTGTAGCAGAGAGTG
>1879552|reference Sulfurimonas_denitrificans_DSM_1251_CP000153|length 19|copies 1
ACGATTTAAAAATTCGTCC
>1879552|reference Sulfurimonas_denitrificans_DSM_1251_CP000153|length 25|copies 1
ACGATTTAAAAATTCGTCCCGTCGA
>1879552|reference Sulfurimonas_denitrificans_DSM_1251_CP000153|length 37|copies 1
ACGATTTAAAAATTCGTCCCGTCGAATTTGTAAACCT
>1879552|reference Sulfurimonas_denitrificans_DSM_1251_CP000153|length 54|copies 1
ACGATTTAAAAATTCGTCCCGTCGAATTTGTAAACCTCGCCAACTCCGCCTTCT
>1879552|reference Sulfurimonas_denitrificans_DSM_1251_CP000153|length 55|copies 33
ACGATTTAAAAATTCGTCCCGTCGAATTTGTAAACCTCGCCAACTCCGCCTTCTT
>1879552|reference Sulfurimonas_denitrificans_DSM_1251_CP000153|length 56|copies 1
ACGATTTAAAAATTCGTCCCGTCGAATTTGTAAACCTCGCCAACTCCGCCTTCTTG
>1879552|reference Sulfurimonas_denitrificans_DSM_1251_CP000153|length 53|copies 1
ACGCAAGCTGTTAAAACTCTAAAAGAGTTAGGTTACCGTGTGGTTCTTATCAA
>1879552|reference Sulfurimonas_denitrificans_DSM_1251_CP000153|length 38|copies 1
ACGCAATCTTTGCGCAGGTGAAGATATCATATCTACTC
>1879552|reference Sulfurimonas_denitrificans_DSM_1251_CP000153|length 49|copies 1
ACGCACCTTTGTATCTACAATATAAACTTTTTGAATTACAGGTAAAATA
>1879552|reference Sulfurimonas_denitrificans_DSM_1251_CP000153|length 35|copies 1
ACGCAGCGAGCAATATAAGTACAGCAACTACAAGC
>1879552|reference Sulfurimonas_denitrificans_DSM_1251_CP000153|length 25|copies 1
ACGCATCATTTGAGTATTTGCAGTA
>1879552|reference Sulfurimonas_denitrificans_DSM_1251_CP000153|length 45|copies 1
ACGCATTTCGGTGTGTAAACTCCTTTTATGAGTCAAGAAAATGAC
>1879552|reference Sulfurimonas_denitrificans_DSM_1251_CP000153|length 47|copies 1
ACGCATTTCGGTGTGTAAACTCCTTTTATGAGTCAAGAAAATGACGG
>1879552|reference Sulfurimonas_denitrificans_DSM_1251_CP000153|length 48|copies 46
ACGCATTTCGGTGTGTAAACTCCTTTTATGAGTCAAGAAAATGACGGT
>1879552|reference Sulfurimonas_denitrificans_DSM_1251_CP000153|length 20|copies 2
ACGCCGTGATTGATTTTGAA
>1879552|reference Sulfurimonas_denitrificans_DSM_1251_CP000153|length 32|copies 12
ACGCCTCTGTGGAACCTGGAGAGAGTGTCCAG
>1879552|reference Sulfurimonas_denitrificans_DSM_1251_CP000153|length 33|copies 1
ACGCCTCTGTGGAACCTGGAGAGAGTGTCCAGT
>1879552|reference Sulfurimonas_denitrificans_DSM_1251_CP000153|length 33|copies 1
ACGCGAAATGAACCCTCTTGCATATTTGCATCA
>1879552|reference Sulfurimonas_denitrificans_DSM_1251_CP000153|length 45|copies 1
ACGCGATTTGCTCTGCCCATAGAAATATCATAATTTTTTGTTGGC
>1879552|reference Sulfurimonas_denitrificans_DSM_1251_CP000153|length 40|copies 1
ACGCTAGTTGTATCGGAGGCATCCTTGAGATACCACCCCT
>1879552|reference Sulfurimonas_denitrificans_DSM_1251_CP000153|length 48|copies 1
ACGCTCTTCATCATTCATTATAGGCAAATTTACAGCATTTAAAAATGC
>1879552|reference Sulfurimonas_denitrificans_DSM_1251_CP000153|length 35|copies 73
ACGCTGACTGGAACGCTCTCCTACCACTCACATAA
>1879552|reference Sulfurimonas_denitrificans_DSM_1251_CP000153|length 51|copies 1
ACGCTGCTTATGCTATGGAGCTTGGAGCTGATGGAGTTTTAACAAATACAG
>1879552|reference Sulfurimonas_denitrificans_DSM_1251_CP000153|length 48|copies 1
ACGCTGGCGGCGTGCTTAACACATGCAAGTCGAACGGTAACAGGAAGT
>1879552|reference Sulfurimonas_denitrificans_DSM_1251_CP000153|length 32|copies 8
ACGCTTCACTTGAGCCGGGTAAAACTGCAAGT
>1879552|reference Sulfurimonas_denitrificans_DSM_1251_CP000153|length 33|copies 1
ACGCTTCACTTGAGCCGGGTAAAACTGCAAGTC
>1879552|reference Sulfurimonas_denitrificans_DSM_1251_CP000153|length 47|copies 84
ACGGAAGCCACGTAGAGAGGATTTTTTTGACTATAAATAAAGAAATT
>1879552|reference Sulfurimonas_denitrificans_DSM_1251_CP000153|length 15|copies 1
ACGGAGTTAGCCGGT
>1879552|reference Sulfurimonas_denitrificans_DSM_1251_CP000153|length 28|copies 6
ACGGAGTTAGCCGGTGCTTATTCATGAG
>1879552|reference Sulfurimonas_denitrificans_DSM_1251_CP000153|length 32|copies 1
ACGGCAATTTCGTCCAGGTTTACCTTTTTTTG
>1879552|reference Sulfurimonas_denitrificans_DSM_1251_CP000153|length 62|copies 1
ACGGCAATTTCGTCCAGGTTTACCTTTTTTTGGTTTTATATATTCTAAGAGCAAATCACCCT
>1879552|reference Sulfurimonas_denitrificans_DSM_1251_CP000153|length 40|copies 1
ACGGCTGTCGTCAGCTCGTGTCGTGAGATGTTGGGTTAAG
>1879552|reference Sulfurimonas_denitrificans_DSM_1251_CP000153|length 50|copies 4
ACGGGGTTGTAACTTATGATGCAGTGGTTGATGTAAACAACCAAGACCTA
>1879552|reference Sulfurimonas_denitrificans_DSM_1251_CP000153|length 31|copies 1
ACGGGTGGCTTTTCCTGGCATGTCATACATT
>1879552|reference Sulfurimonas_denitrificans_DSM_1251_CP000153|length 32|copies 2
ACGGGTGGCTTTTCCTGGCATGTCATACATTC
>1879552|reference Sulfurimonas_denitrificans_DSM_1251_CP000153|length 28|copies 1
ACGGTCATAGTGATCCGGTGGTTCTGTG
>1879552|reference Sulfurimonas_denitrificans_DSM_1251_CP000153|length 51|copies 2
ACGGTCATAGTGATCCGGTGGTTCTGTGTGGAAGGGCCATCGCTCAAAGGA
>1879552|reference Sulfurimonas_denitrificans_DSM_1251_CP000153|length 52|copies 8
ACGGTCATAGTGATCCGGTGGTTCTGTGTGGAAGGGCCATCGCTCAAAGGAT
>1879552|reference Sulfurimonas_denitrificans_DSM_1251_CP000153|length 31|copies 6
ACGGTTACGTGCTCCTGGAGGCTCACTCATT
>1879552|reference Sulfurimonas_denitrificans_DSM_1251_CP000153|length 32|copies 1
ACGGTTACGTGCTCCTGGAGGCTCACTCATTT
>1879552|reference Sulfurimonas_denitrificans_DSM_1251_CP000153|length 35|copies 1
ACGTAAAAGATGGTGAGCACTACATTCTAAATCTT
>1879552|reference Sulfurimonas_denitrificans_DSM_1251_CP000153|length 39|copies 1
ACGTAATTAAGATTCAGATCAATCTGAATATCCCAATCC
>1879552|reference Sulfurimonas_denitrificans_DSM_1251_CP000153|length 40|copies 1
ACGTAATTAAGATTCAGATCAATCTGAATATCCCAATCCC
>1879552|reference Sulfurimonas_denitrificans_DSM_1251_CP000153|length 33|copies 1
ACGTACAAGATAAGACCAGTTAATATCAGACCG
>1879552|reference Sulfurimonas_denitrificans_DSM_1251_CP000153|length 39|copies 1
ACGTACTATTAGTACTGGTCAGCTAAACAGATTACTCTG
>1879552|reference Sulfurimonas_denitrificans_DSM_1251_CP000153|length 51|copies 2
ACGTACTGTTGGTGCTGGTGTTGTAGCTGAGATTCTTGCATAATTCGCTTA
>1879552|reference Sulfurimonas_denitrificans_DSM_1251_CP000153|length 31|copies 2
ACGTAGTACAATACCTGGCATATCACATCAC
>1879552|reference Sulfurimonas_denitrificans_DSM_1251_CP000153|length 44|copies 1
ACGTATCAAACCACTCTCTAGTTTAGACAGCAAAGCCAATGCCA
>1879552|reference Sulfurimonas_denitrificans_DSM_1251_CP000153|length 45|copies 3
ACGTATCAAACCACTCTCTAGTTTAGACAGCAAAGCCAATGCCAC
>1879552|reference Sulfurimonas_denitrificans_DSM_1251_CP000153|length 46|copies 3
ACGTATCAAACCACTCTCTAGTTTAGACAGCAAAGCCAATGCCACA
>1879552|reference Sulfurimonas_denitrificans_DSM_1251_CP000153|length 50|copies 2
ACGTCACTTGCAAACTCCATTGCAGAAGCCCTAAAGAGACCATTGATAAG
>1879552|reference Sulfurimonas_denitrificans_DSM_1251_CP000153|length 31|copies 18
ACGTCCGTATGCTCCAGGTCAACATGGTCAG
>1879552|reference Sulfurimonas_denitrificans_DSM_1251_CP000153|length 45|copies 1
ACGTCTCGAAGATGCTGGTGCTCATGCTATCATGCCTCTTGCAGC
>1879552|reference Sulfurimonas_denitrificans_DSM_1251_CP000153|length 41|copies 1
ACGTCTTTATGTTTGTTCCGATTGAAGGTGCCTTTGCTATG
>1879552|reference Sulfurimonas_denitrificans_DSM_1251_CP000153|length 12|copies 1
ACGTCTTTGGTA
>1879552|reference Sulfurimonas_denitrificans_DSM_1251_CP000153|length 25|copies 1
ACGTGATCTCAAACATTTTCTAGAA
>1879552|reference Sulfurimonas_denitrificans_DSM_1251_CP000153|length 32|copies 1
ACGTGCCATAATACCAGGAGCTTTCTCTTCAA
>1879552|reference Sulfurimonas_denitrificans_DSM_1251_CP000153|length 8|copies 1
ACGTGCTC
>1879552|reference Sulfurimonas_denitrificans_DSM_1251_CP000153|length 9|copies 1
ACGTGCTCC
>1879552|reference Sulfurimonas_denitrificans_DSM_1251_CP000153|length 51|copies 17
ACGTGCTCCTAAACGTGAAAATAGCGGAAAGGCGGAATAATCATGTTGATG
>1879552|reference Sulfurimonas_denitrificans_DSM_1251_CP000153|length 52|copies 1
ACGTGCTCCTAAACGTGAAAATAGCGGAAAGGCGGAATAATCATGTTGATGC
>1879552|reference Sulfurimonas_denitrificans_DSM_1251_CP000153|length 41|copies 1
ACGTGCTCGTGGTATGGCTTCAGGTATTAGAAAACCAACAG
>1879552|reference Sulfurimonas_denitrificans_DSM_1251_CP000153|length 31|copies 14
ACGTGGAGCACATCCTGGCAGATACAAATCA
>1879552|reference Sulfurimonas_denitrificans_DSM_1251_CP000153|length 32|copies 1
ACGTGGAGCACATCCTGGCAGATACAAATCAA
>1879552|reference Sulfurimonas_denitrificans_DSM_1251_CP000153|length 39|copies 1
ACGTTACAGGTGCTATCTATTTACCAGAAGGTACAGAGA
>1879552|reference Sulfurimonas_denitrificans_DSM_1251_CP000153|length 53|copies 2
ACGTTTGTCTTTTTTACCATTCTATTTATAGAATAACAATTCGTTCACTACCT
>1879552|reference Sulfurimonas_denitrificans_DSM_1251_CP000153|length 9|copies 1
ACGTTTTTC
>1879552|reference Sulfurimonas_denitrificans_DSM_1251_CP000153|length 9|copies 1
ACTAAAACA
>1879552|reference Sulfurimonas_denitrificans_DSM_1251_CP000153|length 48|copies 1
ACTAAAATAAATGGACTTTACAATGTCGGAGATAGTGTTTATGCAGCG
>1879552|reference Sulfurimonas_denitrificans_DSM_1251_CP000153|length 8|copies 1
ACTAAACA
>1879552|reference Sulfurimonas_denitrificans_DSM_1251_CP000153|length 49|copies 2
ACTAAAGTTTTAGCAGGGGCTGGTAGCAACTCAACTTCTGAAGCGATAG
>1879552|reference Sulfurimonas_denitrificans_DSM_1251_CP000153|length 41|copies 1
ACTAAATAACTACATCAGGTACCTATACACTAAGTAAGGTA
>1879552|reference Sulfurimonas_denitrificans_DSM_1251_CP000153|length 39|copies 1
ACTAACAACCTACTCAGGATATATTCAAGAAAATATCTA
>1879552|reference Sulfurimonas_denitrificans_DSM_1251_CP000153|length 43|copies 2
ACTAAGAATCATTTTAAAACCCTTAATAGTATCAGCTAAAGAA
>1879552|reference Sulfurimonas_denitrificans_DSM_1251_CP000153|length 45|copies 2
ACTAAGACAAATGCGCGTACTCGTAAGGGTAAACGCAAAACTGTC
>1879552|reference Sulfurimonas_denitrificans_DSM_1251_CP000153|length 34|copies 1
ACTAAGAGCTGCATCAAGCAACATTAGCATTCCC
>1879552|reference Sulfurimonas_denitrificans_DSM_1251_CP000153|length 44|copies 2
ACTAAGATAGAAGCGCGCATAGTTTTTACAATATCATAAGTCGC
>1879552|reference Sulfurimonas_denitrificans_DSM_1251_CP000153|length 44|copies 1
ACTAAGGTGTAAAAGCGTGGCGTAAGATCTGCACTCATCAACCA
>1879552|reference Sulfurimonas_denitrificans_DSM_1251_CP000153|length 24|copies 1
ACTAATGCTTCCTCCAGGACTTGC
>1879552|reference Sulfurimonas_denitrificans_DSM_1251_CP000153|length 31|copies 17
ACTAATGCTTCCTCCAGGACTTGCTATATTG
>1879552|reference Sulfurimonas_denitrificans_DSM_1251_CP000153|length 32|copies 1
ACTAATGCTTCCTCCAGGACTTGCTATATTGG
>1879552|reference Sulfurimonas_denitrificans_DSM_1251_CP000153|length 40|copies 1
ACTAATGCTTCCTCCAGGACTTGCTATATTGGGGCTTAGT
>1879552|reference Sulfurimonas_denitrificans_DSM_1251_CP000153|length 48|copies 1
ACTAATGGAATTGAGTCCATATAAGCGTCTGCAAGTCCAGTTACAGCA
>1879552|reference Sulfurimonas_denitrificans_DSM_1251_CP000153|length 9|copies 1
ACTAATTAG
>1879552|reference Sulfurimonas_denitrificans_DSM_1251_CP000153|length 41|copies 1
ACTAATTAGAGCTACTTTGGCATATCAACTTCGTAATGAAG
>1879552|reference Sulfurimonas_denitrificans_DSM_1251_CP000153|length 57|copies 2
ACTAATTAGAGCTACTTTGGCATATCAACTTCGTAATGAAGTAGGTTTTATAAGAAT
>1879552|reference Sulfurimonas_denitrificans_DSM_1251_CP000153|length 58|copies 2
ACTAATTAGAGCTACTTTGGCATATCAACTTCGTAATGAAGTAGGTTTTATAAGAATA
>1879552|reference Sulfurimonas_denitrificans_DSM_1251_CP000153|length 59|copies 22
ACTAATTAGAGCTACTTTGGCATATCAACTTCGTAATGAAGTAGGTTTTATAAGAATAA
>1879552|reference Sulfurimonas_denitrificans_DSM_1251_CP000153|length 60|copies 4
ACTAATTAGAGCTACTTTGGCATATCAACTTCGTAATGAAGTAGGTTTTATAAGAATAAA
>1879552|reference Sulfurimonas_denitrificans_DSM_1251_CP000153|length 61|copies 3
ACTAATTAGAGCTACTTTGGCATATCAACTTCGTAATGAAGTAGGTTTTATAAGAATAAAA
>1879552|reference Sulfurimonas_denitrificans_DSM_1251_CP000153|length 44|copies 1
ACTACAAGATACCACAGGGAGTTAAGGATAAGGTTGCCTTTACA
>1879552|reference Sulfurimonas_denitrificans_DSM_1251_CP000153|length 40|copies 2
ACTACACTTACTGTTCCGTCTGTACCAATATTTATGTTTG
>1879552|reference Sulfurimonas_denitrificans_DSM_1251_CP000153|length 47|copies 1
ACTACCATCTCTTGTTGGAGAATTTTATCTTTTAAAACTAACTCTAT
>1879552|reference Sulfurimonas_denitrificans_DSM_1251_CP000153|length 40|copies 1
ACTACCCTGATGAGAAGGATGTTCCTGCGTATCTAGCGTA
>1879552|reference Sulfurimonas_denitrificans_DSM_1251_CP000153|length 50|copies 1
ACTACCGTTAGTGTTTGTGTACCTGCATTCCCGCCCATAGAAGCAACAAT
>1879552|reference Sulfurimonas_denitrificans_DSM_1251_CP000153|length 32|copies 1
ACTACTAATAATAGCTGCTAGTATTGCAAGAT
>1879552|reference Sulfurimonas_denitrificans_DSM_1251_CP000153|length 45|copies 3
ACTACTACAAAACCATACACTCAAAAAGAGAGCGAGAATGTTTGG
>1879552|reference Sulfurimonas_denitrificans_DSM_1251_CP000153|length 52|copies 1
ACTACTCTCTTGCCACGCACCAAAAAGATAGCACTCAACTCCCAAAAATTCA
>1879552|reference Sulfurimonas_denitrificans_DSM_1251_CP000153|length 44|copies 1
ACTAGAAAAAGAGCGTGGTATCACAATTCTCTCAAAAAATACAG
>1879552|reference Sulfurimonas_denitrificans_DSM_1251_CP000153|length 43|copies 1
ACTAGCAACAAATGGTGGACTAAATGGTATGGTTCTGGGCCAA
>1879552|reference Sulfurimonas_denitrificans_DSM_1251_CP000153|length 52|copies 1
ACTAGGATTTCCAAAACGACCCATCGGTATCTTTGATGTAAAGCTACCTTTA
>1879552|reference Sulfurimonas_denitrificans_DSM_1251_CP000153|length 24|copies 1
ACTAGGGTCAGCTCTCCTCAACTC
>1879552|reference Sulfurimonas_denitrificans_DSM_1251_CP000153|length 41|copies 1
ACTAGGGTCAGCTCTCCTCAACTCTCCTACGCCCACGGAAG
>1879552|reference Sulfurimonas_denitrificans_DSM_1251_CP000153|length 43|copies 16
ACTAGGGTCAGCTCTCCTCAACTCTCCTACGCCCACGGAAGAT
>1879552|reference Sulfurimonas_denitrificans_DSM_1251_CP000153|length 20|copies 1
ACTAGGTGGGCATCCAGGAA
>1879552|reference Sulfurimonas_denitrificans_DSM_1251_CP000153|length 29|copies 1
ACTAGGTGGGCATCCAGGAACATTTATTA
>1879552|reference Sulfurimonas_denitrificans_DSM_1251_CP000153|length 31|copies 7
ACTAGGTGGGCATCCAGGAACATTTATTACA
>1879552|reference Sulfurimonas_denitrificans_DSM_1251_CP000153|length 32|copies 22
ACTAGGTGGGCATCCAGGAACATTTATTACAG
>1879552|reference Sulfurimonas_denitrificans_DSM_1251_CP000153|length 48|copies 4
ACTAGTAACATCGAGTGGTTTTAGACTTGATTTTCTTACCACTCCATA
>1879552|reference Sulfurimonas_denitrificans_DSM_1251_CP000153|length 49|copies 168
ACTAGTAACATCGAGTGGTTTTAGACTTGATTTTCTTACCACTCCATAC
>1879552|reference Sulfurimonas_denitrificans_DSM_1251_CP000153|length 40|copies 1
ACTAGTTATCCTACTGCACTGGAGTTTAGTGACTCTTTTG
>1879552|reference Sulfurimonas_denitrificans_DSM_1251_CP000153|length 45|copies 1
ACTATATAGCATCTCATCAGCTTTATTTATTAGAACCTCTTCATC
>1879552|reference Sulfurimonas_denitrificans_DSM_1251_CP000153|length 31|copies 11
ACTATATGCAAATCCAGGGCTGTTTACTCCA
>1879552|reference Sulfurimonas_denitrificans_DSM_1251_CP000153|length 54|copies 1
ACTATCAAAGAGCAATTTGGTCATTGGTATTTGGATTTTTATTTGCCATCTGGA
>1879552|reference Sulfurimonas_denitrificans_DSM_1251_CP000153|length 31|copies 1
ACTATCAATACTTCCAGGATCATAGTGAAGT
>1879552|reference Sulfurimonas_denitrificans_DSM_1251_CP000153|length 34|copies 1
ACTATCATAACTATGCCATCAGATGCTAACTTTT
>1879552|reference Sulfurimonas_denitrificans_DSM_1251_CP000153|length 48|copies 2
ACTATCGTTCCACGAATTGCAACACATGGATCATGACGACCTTTTAGC
>1879552|reference Sulfurimonas_denitrificans_DSM_1251_CP000153|length 52|copies 1
ACTATCTAAAATTTCACGAAGAGTTTTTTCATAAAATTCAACAGTATGTGCG
>1879552|reference Sulfurimonas_denitrificans_DSM_1251_CP000153|length 32|copies 5
ACTATCTATACTACCCTGATGAGAAGGATGTT
>1879552|reference Sulfurimonas_denitrificans_DSM_1251_CP000153|length 28|copies 1
ACTATCTATGACTTCTATCGTATCATCT
>1879552|reference Sulfurimonas_denitrificans_DSM_1251_CP000153|length 8|copies 1
ACTATGGT
>1879552|reference Sulfurimonas_denitrificans_DSM_1251_CP000153|length 19|copies 1
ACTATGTAAGAAGAAAATA
>1879552|reference Sulfurimonas_denitrificans_DSM_1251_CP000153|length 11|copies 2
ACTATGTCAAA
>1879552|reference Sulfurimonas_denitrificans_DSM_1251_CP000153|length 13|copies 1
ACTATGTCAAATT
>1879552|reference Sulfurimonas_denitrificans_DSM_1251_CP000153|length 20|copies 1
ACTATGTCAAATTCTAGCTT
>1879552|reference Sulfurimonas_denitrificans_DSM_1251_CP000153|length 29|copies 1
ACTATGTCAAATTCTAGCTTGGTGATCTA
>1879552|reference Sulfurimonas_denitrificans_DSM_1251_CP000153|length 30|copies 1
ACTATGTCAAATTCTAGCTTGGTGATCTAT
>1879552|reference Sulfurimonas_denitrificans_DSM_1251_CP000153|length 32|copies 1
ACTATGTCAAATTCTAGCTTGGTGATCTATGT
>1879552|reference Sulfurimonas_denitrificans_DSM_1251_CP000153|length 37|copies 1
ACTATGTCAAATTCTAGCTTGGTGATCTATGTTGTTT
>1879552|reference Sulfurimonas_denitrificans_DSM_1251_CP000153|length 38|copies 3
ACTATGTCAAATTCTAGCTTGGTGATCTATGTTGTTTG
>1879552|reference Sulfurimonas_denitrificans_DSM_1251_CP000153|length 39|copies 18
ACTATGTCAAATTCTAGCTTGGTGATCTATGTTGTTTGT
>1879552|reference Sulfurimonas_denitrificans_DSM_1251_CP000153|length 40|copies 1
ACTATGTCAAATTCTAGCTTGGTGATCTATGTTGTTTGTT
>1879552|reference Sulfurimonas_denitrificans_DSM_1251_CP000153|length 42|copies 2
ACTATTGCTAATATCATTGCTCAATGCTTAGCAGAGAAAAAA
>1879552|reference Sulfurimonas_denitrificans_DSM_1251_CP000153|length 34|copies 1
ACTATTTAACAATAACACAGGTGCACTTATTACA
>1879552|reference Sulfurimonas_denitrificans_DSM_1251_CP000153|length 47|copies 1
ACTATTTAGCTCATCTACTCTTGATTTATTTATATCAAACCCAACCA
>1879552|reference Sulfurimonas_denitrificans_DSM_1251_CP000153|length 46|copies 1
ACTCAAAACTCGATGAAAAATATCCTGCCACTCTTTCATATAATGT
>1879552|reference Sulfurimonas_denitrificans_DSM_1251_CP000153|length 47|copies 1
ACTCAAAAGATGAATTAACTGCACTTGGTAAAGTTTTAGAAGGAACT
>1879552|reference Sulfurimonas_denitrificans_DSM_1251_CP000153|length 46|copies 1
ACTCAACTATCGGCGATGGAACAAAGATAGAACAAAACAGCTGTAT
>1879552|reference Sulfurimonas_denitrificans_DSM_1251_CP000153|length 47|copies 1
ACTCAAGATTTAAAACATAAAGAAGATGAGTTGGCAATTCAGTATTT
>1879552|reference Sulfurimonas_denitrificans_DSM_1251_CP000153|length 38|copies 1
ACTCAATCATTAGAGATAGAAATGATATAAATTTTTCT
>1879552|reference Sulfurimonas_denitrificans_DSM_1251_CP000153|length 15|copies 1
ACTCACAAGTCCACC
>1879552|reference Sulfurimonas_denitrificans_DSM_1251_CP000153|length 31|copies 1
ACTCACAAGTCCACCTGGGCTCATGATTTCA
>1879552|reference Sulfurimonas_denitrificans_DSM_1251_CP000153|length 32|copies 4
ACTCACAATTTGTACCAGGAAACTGCAGTATT
>1879552|reference Sulfurimonas_denitrificans_DSM_1251_CP000153|length 33|copies 1
ACTCACAATTTGTACCAGGAAACTGCAGTATTG
>1879552|reference Sulfurimonas_denitrificans_DSM_1251_CP000153|length 46|copies 1
ACTCACATTTCTTATACTTTTTATAAAAACAGAAGAAGGTGATGGC
>1879552|reference Sulfurimonas_denitrificans_DSM_1251_CP000153|length 46|copies 1
ACTCACTCTCTCACTTGAGGTTCTTATCCCAGTTTTTATCGCATGG
>1879552|reference Sulfurimonas_denitrificans_DSM_1251_CP000153|length 32|copies 25
ACTCAGAAATGGTTCCTGGTGCAGCTCCTAGG
>1879552|reference Sulfurimonas_denitrificans_DSM_1251_CP000153|length 33|copies 1
ACTCAGAAATGGTTCCTGGTGCAGCTCCTAGGA
>1879552|reference Sulfurimonas_denitrificans_DSM_1251_CP000153|length 32|copies 6
ACTCATACATAAACCCAGGCATCTTCCAAATC
>1879552|reference Sulfurimonas_denitrificans_DSM_1251_CP000153|length 33|copies 4
ACTCATACATAAACCCAGGCATCTTCCAAATCA
>1879552|reference Sulfurimonas_denitrificans_DSM_1251_CP000153|length 30|copies 1
ACTCATAGGCGGTCCAGGTTCTTGTGGAAT
>1879552|reference Sulfurimonas_denitrificans_DSM_1251_CP000153|length 31|copies 14
ACTCATAGGCGGTCCAGGTTCTTGTGGAATT
>1879552|reference Sulfurimonas_denitrificans_DSM_1251_CP000153|length 42|copies 1
ACTCATTGGTTTTCGCGGACAATTCCTAACAGATACTAAAGG
>1879552|reference Sulfurimonas_denitrificans_DSM_1251_CP000153|length 46|copies 2
ACTCATTGGTTTTCGCGGACAATTCCTAACAGATACTAAAGGCGAA
>1879552|reference Sulfurimonas_denitrificans_DSM_1251_CP000153|length 46|copies 1
ACTCATTTGAGAAATCTCTTTGCCACAATTATGGCAGTGTTGAATA
>1879552|reference Sulfurimonas_denitrificans_DSM_1251_CP000153|length 39|copies 1
ACTCCAACAGCACCGATTAGTATGCCACCAGCATGAATA
>1879552|reference Sulfurimonas_denitrificans_DSM_1251_CP000153|length 54|copies 1
ACTCCAAGCAGTCGGAATTTACTTACACCAAAGATAGATATTTACAACCTGACT
>1879552|reference Sulfurimonas_denitrificans_DSM_1251_CP000153|length 41|copies 5
ACTCCACTACCACACAACGGATGTCGCGCGCCTAAGCGCCG
>1879552|reference Sulfurimonas_denitrificans_DSM_1251_CP000153|length 43|copies 1
ACTCCACTACCACACAACGGATGTCGCGCGCCTAAGCGCCGTA
>1879552|reference Sulfurimonas_denitrificans_DSM_1251_CP000153|length 22|copies 1
ACTCCAGGGATAGAGAGAAAAG
>1879552|reference Sulfurimonas_denitrificans_DSM_1251_CP000153|length 30|copies 2
ACTCCATCATCATATAACTCTAGATAGTTA
>1879552|reference Sulfurimonas_denitrificans_DSM_1251_CP000153|length 44|copies 1
ACTCCATCTTCTACTACTTCAGGAAGTCCGCCCACATTTGATAC
>1879552|reference Sulfurimonas_denitrificans_DSM_1251_CP000153|length 23|copies 1
ACTCCCAGAGTATGGTGGCTATG
>1879552|reference Sulfurimonas_denitrificans_DSM_1251_CP000153|length 40|copies 2
ACTCCCAGAGTATGGTGGCTATGAAGTTTTAGTAACAAAA
>1879552|reference Sulfurimonas_denitrificans_DSM_1251_CP000153|length 20|copies 1
ACTCCGTGAAATTAACATCT
>1879552|reference Sulfurimonas_denitrificans_DSM_1251_CP000153|length 31|copies 2
ACTCCGTTCAAGCCCCGGGTGCGCTTGGCGG
>1879552|reference Sulfurimonas_denitrificans_DSM_1251_CP000153|length 32|copies 31
ACTCCGTTCAAGCCCCGGGTGCGCTTGGCGGA
>1879552|reference Sulfurimonas_denitrificans_DSM_1251_CP000153|length 47|copies 1
ACTCCTAAAATAGGACATGTTATAGTTCTAACTAAGCCTATTGGTAT
>1879552|reference Sulfurimonas_denitrificans_DSM_1251_CP000153|length 21|copies 1
ACTCCTGGGTGGATTGCACAG
>1879552|reference Sulfurimonas_denitrificans_DSM_1251_CP000153|length 36|copies 1
ACTCGCTGTCTCTGCCCACCAGAGAGAGTTCCTACC
>1879552|reference Sulfurimonas_denitrificans_DSM_1251_CP000153|length 38|copies 1
ACTCGCTTCATCTTCCAGTGAGTTTAGTAGTTATCCCT
>1879552|reference Sulfurimonas_denitrificans_DSM_1251_CP000153|length 49|copies 8
ACTCTAGAAAGGAGGTGATCCAACCGCAGGTTCTCCTACGGTTACCTTG
>1879552|reference Sulfurimonas_denitrificans_DSM_1251_CP000153|length 50|copies 1
ACTCTAGAAAGGAGGTGATCCAACCGCAGGTTCTCCTACGGTTACCTTGT
>1879552|reference Sulfurimonas_denitrificans_DSM_1251_CP000153|length 39|copies 1
ACTCTAGAGCATAACGATCTCTTGGTAATTCACAGTGCT
>1879552|reference Sulfurimonas_denitrificans_DSM_1251_CP000153|length 42|copies 1
ACTCTAGCTCAAAAGATGGTTGGTCGCGCATGTGGCATGAGC
>1879552|reference Sulfurimonas_denitrificans_DSM_1251_CP000153|length 47|copies 1
ACTCTCGGCAACTGGCGGTATAAATGAGTCAAACATTGCCGAGTTTG
>1879552|reference Sulfurimonas_denitrificans_DSM_1251_CP000153|length 32|copies 3
ACTCTCTTATGTTTCCTGGCCAATTATAAGCA
>1879552|reference Sulfurimonas_denitrificans_DSM_1251_CP000153|length 48|copies 1
ACTCTCTTATGTTTCCTGGCCAATTATAAGCAAGGAGCTGTTTCTTTG
>1879552|reference Sulfurimonas_denitrificans_DSM_1251_CP000153|length 31|copies 1
ACTCTCTTTAGTTCGCGGAAACTCCATATCA
>1879552|reference Sulfurimonas_denitrificans_DSM_1251_CP000153|length 37|copies 1
ACTCTCTTTAGTTCGCGGAAACTCCATATCATAAACA
>1879552|reference Sulfurimonas_denitrificans_DSM_1251_CP000153|length 42|copies 1
ACTCTCTTTTGTGATGATGAAAGAGCCTATGTTTGCGCTGTT
>1879552|reference Sulfurimonas_denitrificans_DSM_1251_CP000153|length 59|copies 1
ACTCTGCAAAAAATGTTAGAATCCAACCATCCAAGATTAAAAACCAAAAAAGGTTTTGC
>1879552|reference Sulfurimonas_denitrificans_DSM_1251_CP000153|length 42|copies 1
ACTCTGCAAACTAGCACCGTATCTTCGGTATAAGGTGTGCCC
>1879552|reference Sulfurimonas_denitrificans_DSM_1251_CP000153|length 35|copies 1
ACTCTGCAAATGGAACTATTGTTGGGTTTGGAGGT
>1879552|reference Sulfurimonas_denitrificans_DSM_1251_CP000153|length 32|copies 1
ACTCTGCAATTTTCCCAGGTATTCAAGGTGGT
>1879552|reference Sulfurimonas_denitrificans_DSM_1251_CP000153|length 44|copies 1
ACTCTTAAAGAGGCAAAAGCAATCTGTAGAGAGTTTAAGAGATT
>1879552|reference Sulfurimonas_denitrificans_DSM_1251_CP000153|length 25|copies 2
ACTCTTACAAAAGCCGCCTGCTTTT
>1879552|reference Sulfurimonas_denitrificans_DSM_1251_CP000153|length 43|copies 68
ACTCTTACAAAAGCCGCCTGCTTTTGTGTAGTCTGTTATCTGC
>1879552|reference Sulfurimonas_denitrificans_DSM_1251_CP000153|length 44|copies 4
ACTCTTACAAAAGCCGCCTGCTTTTGTGTAGTCTGTTATCTGCT
>1879552|reference Sulfurimonas_denitrificans_DSM_1251_CP000153|length 45|copies 3
ACTCTTACAAAAGCCGCCTGCTTTTGTGTAGTCTGTTATCTGCTC
>1879552|reference Sulfurimonas_denitrificans_DSM_1251_CP000153|length 47|copies 1
ACTCTTACTTTTACTAATAAAGCAGCAAAAGAGATGAGAGAACGTGC
>1879552|reference Sulfurimonas_denitrificans_DSM_1251_CP000153|length 41|copies 1
ACTCTTAGAAATAGGCGGTACACAGATACTTTTTCAAGGAG
>1879552|reference Sulfurimonas_denitrificans_DSM_1251_CP000153|length 40|copies 1
ACTCTTAGAGAAGTCCCCTCACATGTAAAAGTGGATGATG
>1879552|reference Sulfurimonas_denitrificans_DSM_1251_CP000153|length 48|copies 1
ACTCTTCGTGGCGTTATGAGTATCGGTGCACATACAGACGATAAAAAA
>1879552|reference Sulfurimonas_denitrificans_DSM_1251_CP000153|length 34|copies 1
ACTCTTGAAGTAACACACGAGATAAAAGTGCATA
>1879552|reference Sulfurimonas_denitrificans_DSM_1251_CP000153|length 41|copies 1
ACTCTTGCATCATTTTTTAGGCTTACATGTAACTGCTCACG
>1879552|reference Sulfurimonas_denitrificans_DSM_1251_CP000153|length 43|copies 6
ACTCTTGTTGAGGGTGTAACTATGGCTAAAGCCATCTCTATTG
>1879552|reference Sulfurimonas_denitrificans_DSM_1251_CP000153|length 31|copies 1
ACTCTTTATAAACCCAGGCAAGATATTTATA
>1879552|reference Sulfurimonas_denitrificans_DSM_1251_CP000153|length 32|copies 1
ACTCTTTATAAACCCAGGCAAGATATTTATAA
>1879552|reference Sulfurimonas_denitrificans_DSM_1251_CP000153|length 8|copies 1
ACTCTTTT
>1879552|reference Sulfurimonas_denitrificans_DSM_1251_CP000153|length 32|copies 3
ACTCTTTTTGACTTCCTGGCATGTTGTGTGCA
>1879552|reference Sulfurimonas_denitrificans_DSM_1251_CP000153|length 31|copies 1
ACTCTTTTTTATGCCAGGAAACGGAGCAACT
>1879552|reference Sulfurimonas_denitrificans_DSM_1251_CP000153|length 32|copies 1
ACTCTTTTTTATGCCAGGAAACGGAGCAACTA
>1879552|reference Sulfurimonas_denitrificans_DSM_1251_CP000153|length 10|copies 2
ACTGACATGG
>1879552|reference Sulfurimonas_denitrificans_DSM_1251_CP000153|length 8|copies 1
ACTGACCA
>1879552|reference Sulfurimonas_denitrificans_DSM_1251_CP000153|length 9|copies 1
ACTGCCAGA
>1879552|reference Sulfurimonas_denitrificans_DSM_1251_CP000153|length 8|copies 1
ACTGCCTT
>1879552|reference Sulfurimonas_denitrificans_DSM_1251_CP000153|length 46|copies 1
ACTGCGGCATTTGGTATTAGAGTAGATTCTAGTGATAACTTTACTA
>1879552|reference Sulfurimonas_denitrificans_DSM_1251_CP000153|length 36|copies 6
ACTGCGTTTACAACTACACCAGCGTCATATCCAGCG
>1879552|reference Sulfurimonas_denitrificans_DSM_1251_CP000153|length 14|copies 1
ACTGCTACACGAAC
>1879552|reference Sulfurimonas_denitrificans_DSM_1251_CP000153|length 41|copies 2
ACTGCTACACGAACTATGTCACACCCGGCAAAATGGAGTCT
>1879552|reference Sulfurimonas_denitrificans_DSM_1251_CP000153|length 42|copies 3
ACTGCTACACGAACTATGTCACACCCGGCAAAATGGAGTCTT
>1879552|reference Sulfurimonas_denitrificans_DSM_1251_CP000153|length 45|copies 1
ACTGCTCAGAGTGCATGGCGCCATTGTGAAAATTAAAGTACAAAT
>1879552|reference Sulfurimonas_denitrificans_DSM_1251_CP000153|length 35|copies 1
ACTGGAATCATTACGCGAGACTCCATCTCAGCGGG
>1879552|reference Sulfurimonas_denitrificans_DSM_1251_CP000153|length 37|copies 1
ACTGGAGATCCAGCGACTATATCAGACCAGCCTCATA
>1879552|reference Sulfurimonas_denitrificans_DSM_1251_CP000153|length 28|copies 1
ACTGGAGTAGAAATGGAAGCGTTAACGG
>1879552|reference Sulfurimonas_denitrificans_DSM_1251_CP000153|length 30|copies 7
ACTGGAGTCTCGCCGCGAAGCGCCTCATCT
>1879552|reference Sulfurimonas_denitrificans_DSM_1251_CP000153|length 46|copies 1
ACTGGGCGTAAAGGACGCGTAGGCGGGTTGTCAAGTCAGGTGTGAA
>1879552|reference Sulfurimonas_denitrificans_DSM_1251_CP000153|length 50|copies 1
ACTGGTATAGAGATGTTCCGTAAAGAAATGGATCAAGGTTTAGCTGGTGA
>1879552|reference Sulfurimonas_denitrificans_DSM_1251_CP000153|length 32|copies 10
ACTGGTCTCATAAGCCGGGGGTCGGGGGTTCG
>1879552|reference Sulfurimonas_denitrificans_DSM_1251_CP000153|length 32|copies 44
ACTGGTTTGTGGTGCCGGGGGTCACGGGTTCG
>1879552|reference Sulfurimonas_denitrificans_DSM_1251_CP000153|length 36|copies 1
ACTGTAAATCCGCTCCCTCCGGGTTCAGAGGTTCGA
>1879552|reference Sulfurimonas_denitrificans_DSM_1251_CP000153|length 48|copies 1
ACTGTAGAGTTAGCAAAATCAAATAATGCTACTGTTTTAATTCGTGGT
>1879552|reference Sulfurimonas_denitrificans_DSM_1251_CP000153|length 39|copies 1
ACTGTAGCCAAAGAGGTAAAAGAGTTAAAAAACAGCACT
>1879552|reference Sulfurimonas_denitrificans_DSM_1251_CP000153|length 41|copies 1
ACTGTAGGTTTCCTCCCAGCCCATGCTTCCACATTCATAAG
>1879552|reference Sulfurimonas_denitrificans_DSM_1251_CP000153|length 31|copies 3
ACTGTATCCAGCACCAGGGTAGAGGAGCTGT
>1879552|reference Sulfurimonas_denitrificans_DSM_1251_CP000153|length 9|copies 1
ACTGTCCAA
>1879552|reference Sulfurimonas_denitrificans_DSM_1251_CP000153|length 35|copies 1
ACTGTGTGCAACAGCTTTTCCAATAATTCCTGATG
>1879552|reference Sulfurimonas_denitrificans_DSM_1251_CP000153|length 36|copies 1
ACTGTGTGCAACAGCTTTTCCAATAATTCCTGATGG
>1879552|reference Sulfurimonas_denitrificans_DSM_1251_CP000153|length 59|copies 1
ACTGTTCTGTTAAAAGTTTTATTGCTTCATCTTTAGTGCTGTAAGGTTTTGTTGTAACA
>1879552|reference Sulfurimonas_denitrificans_DSM_1251_CP000153|length 12|copies 1
ACTGTTTACATA
>1879552|reference Sulfurimonas_denitrificans_DSM_1251_CP000153|length 23|copies 1
ACTTAAATGTAAGGTTTGTGTAG
>1879552|reference Sulfurimonas_denitrificans_DSM_1251_CP000153|length 51|copies 2
ACTTAACAAGTCTGCTTGCAATAAAATAATCAAGCCCCTTAGCAATAAATG
>1879552|reference Sulfurimonas_denitrificans_DSM_1251_CP000153|length 38|copies 1
ACTTACAACTAAAATCTCTTGCTCATCATTGGCAATAA
>1879552|reference Sulfurimonas_denitrificans_DSM_1251_CP000153|length 31|copies 10
ACTTACAGCACTTCCAGGAAGAAGAGCACTT
>1879552|reference Sulfurimonas_denitrificans_DSM_1251_CP000153|length 32|copies 5
ACTTACAGCACTTCCAGGAAGAAGAGCACTTA
>1879552|reference Sulfurimonas_denitrificans_DSM_1251_CP000153|length 43|copies 1
ACTTACATCGCTAAAATATTTAATCATAAAAAATCTATTCGTA
>1879552|reference Sulfurimonas_denitrificans_DSM_1251_CP000153|length 31|copies 1
ACTTAGAGTAAAACCTGGTGAGAAAATTCCA
>1879552|reference Sulfurimonas_denitrificans_DSM_1251_CP000153|length 12|copies 1
ACTTAGATACTG
>1879552|reference Sulfurimonas_denitrificans_DSM_1251_CP000153|length 41|copies 1
ACTTATCCATAGTGACCCCCTTATGATATATTCTCTGGAGG
>1879552|reference Sulfurimonas_denitrificans_DSM_1251_CP000153|length 32|copies 5
ACTTATCTGGATGTCCAGGGCTAACTACTTCA
>1879552|reference Sulfurimonas_denitrificans_DSM_1251_CP000153|length 50|copies 1
ACTTATGCATGCTGCAGGTCTTAAAGGCGGTTCAAGTAATCCACTTAAAA
>1879552|reference Sulfurimonas_denitrificans_DSM_1251_CP000153|length 23|copies 1
ACTTATGCGCCAAGTAAGCTTAC
>1879552|reference Sulfurimonas_denitrificans_DSM_1251_CP000153|length 41|copies 1
ACTTATGCGCCAAGTAAGCTTACAATATGTTCCAACGGCTA
>1879552|reference Sulfurimonas_denitrificans_DSM_1251_CP000153|length 42|copies 18
ACTTATGCGCCAAGTAAGCTTACAATATGTTCCAACGGCTAT
>1879552|reference Sulfurimonas_denitrificans_DSM_1251_CP000153|length 42|copies 1
ACTTCACCCTGTGATGCAGACAATGGACAGAATTGTAGAGTA
>1879552|reference Sulfurimonas_denitrificans_DSM_1251_CP000153|length 31|copies 2
ACTTCACTCAAATCCTGGTTATCATGAAATA
>1879552|reference Sulfurimonas_denitrificans_DSM_1251_CP000153|length 48|copies 1
ACTTCATGGTAGGGACAGAGGTTCAAATCCTTTAGGGGTCGCCATTAT
>1879552|reference Sulfurimonas_denitrificans_DSM_1251_CP000153|length 36|copies 1
ACTTCCAGCATCAGCAGGAAGAAACAATAATGGACG
>1879552|reference Sulfurimonas_denitrificans_DSM_1251_CP000153|length 15|copies 1
ACTTCCCAAAAGTCC
>1879552|reference Sulfurimonas_denitrificans_DSM_1251_CP000153|length 56|copies 1
ACTTCCCAAAAGTCCCATAATTCCAGCTTCTTTAAACTTCTCATCTCTTGCCCATT
>1879552|reference Sulfurimonas_denitrificans_DSM_1251_CP000153|length 57|copies 3
ACTTCCCAAAAGTCCCATAATTCCAGCTTCTTTAAACTTCTCATCTCTTGCCCATTG
>1879552|reference Sulfurimonas_denitrificans_DSM_1251_CP000153|length 58|copies 20
ACTTCCCAAAAGTCCCATAATTCCAGCTTCTTTAAACTTCTCATCTCTTGCCCATTGA
>1879552|reference Sulfurimonas_denitrificans_DSM_1251_CP000153|length 59|copies 2
ACTTCCCAAAAGTCCCATAATTCCAGCTTCTTTAAACTTCTCATCTCTTGCCCATTGAA
>1879552|reference Sulfurimonas_denitrificans_DSM_1251_CP000153|length 41|copies 1
ACTTCTAAACTATAATCTAAGAGATTCTCAAATTTTAAGCT
>1879552|reference Sulfurimonas_denitrificans_DSM_1251_CP000153|length 45|copies 1
ACTTCTACACGTGGTGGAAAAGGTCAGACTGCTCGTTCAGGTAGT
>1879552|reference Sulfurimonas_denitrificans_DSM_1251_CP000153|length 47|copies 2
ACTTCTCTCTCATTTGGTGCACAAGGCAAAAAGTATGAACTTGGGGC
>1879552|reference Sulfurimonas_denitrificans_DSM_1251_CP000153|length 37|copies 1
ACTTCTCTCTGCTATACTTTTTGCATCAAGCTTTTTC
>1879552|reference Sulfurimonas_denitrificans_DSM_1251_CP000153|length 44|copies 1
ACTTCTGATAGTGCATACAAAGGGCAGGGAAGTGCAACAAAAGA
>1879552|reference Sulfurimonas_denitrificans_DSM_1251_CP000153|length 57|copies 1
ACTTCTTTTTATTGCTGATTATTCGTATTGGTTATATTGGTTTGGACACAACTTACA
>1879552|reference Sulfurimonas_denitrificans_DSM_1251_CP000153|length 46|copies 6
ACTTGAAAATGTTATCGCTAAAAAAGATGGTTATAAAGATTATAAA
>1879552|reference Sulfurimonas_denitrificans_DSM_1251_CP000153|length 49|copies 1
ACTTGAGCGGTCTTAGAAATAGACTTTATGAGAGCGGAGTTAGTGTTTT
>1879552|reference Sulfurimonas_denitrificans_DSM_1251_CP000153|length 50|copies 5
ACTTGAGCGGTCTTAGAAATAGACTTTATGAGAGCGGAGTTAGTGTTTTG
>1879552|reference Sulfurimonas_denitrificans_DSM_1251_CP000153|length 46|copies 1
ACTTGAGTGTAAAATAGGCAACCAGTTACGTAGAGTATTTGATAAT
>1879552|reference Sulfurimonas_denitrificans_DSM_1251_CP000153|length 35|copies 1
ACTTGATTTGTCGTTGCAGTAATTGCTCTTAGAGT
>1879552|reference Sulfurimonas_denitrificans_DSM_1251_CP000153|length 9|copies 1
ACTTGCATG
>1879552|reference Sulfurimonas_denitrificans_DSM_1251_CP000153|length 31|copies 1
ACTTGCATGTGTTAAGCACGCCGCCAGCGTT
>1879552|reference Sulfurimonas_denitrificans_DSM_1251_CP000153|length 36|copies 1
ACTTGCATGTGTTAAGCACGCCGCCAGCGTTCACTC
>1879552|reference Sulfurimonas_denitrificans_DSM_1251_CP000153|length 37|copies 1
ACTTGCATGTGTTAAGCACGCCGCCAGCGTTCACTCT
>1879552|reference Sulfurimonas_denitrificans_DSM_1251_CP000153|length 48|copies 1
ACTTGCCAAAACTATTTTTCCAAAAACATCCGCGTTTTGTACACATTT
>1879552|reference Sulfurimonas_denitrificans_DSM_1251_CP000153|length 52|copies 1
ACTTGCCCAATCACGGTTTTTTAAAGAGAATATCCCGGTAGTTCCACCGTTA
>1879552|reference Sulfurimonas_denitrificans_DSM_1251_CP000153|length 38|copies 1
ACTTGCTTCTCAAAGTGGCATGAACAAAGAGCATTTAG
>1879552|reference Sulfurimonas_denitrificans_DSM_1251_CP000153|length 42|copies 1
ACTTGGAAATCCATTTGGAGTAGGTGAGACTATCACACAGGG
>1879552|reference Sulfurimonas_denitrificans_DSM_1251_CP000153|length 32|copies 1
ACTTGGTATTACCGCAGGAGAGGGAGTATCTC
>1879552|reference Sulfurimonas_denitrificans_DSM_1251_CP000153|length 49|copies 1
ACTTGGTGCTGAGATGAAGATGTTTACTTTCCGTGAAGAGGTGGGTGCG
>1879552|reference Sulfurimonas_denitrificans_DSM_1251_CP000153|length 61|copies 1
ACTTGGTTTGATAGAGACCTCTCTTTGGCTGGGCGTATCTCTTATCTGGATTCACAAAACA
>1879552|reference Sulfurimonas_denitrificans_DSM_1251_CP000153|length 41|copies 1
ACTTGTAAATATGGCTCCGCCATCGCCATAAGCTCCAAGCG
>1879552|reference Sulfurimonas_denitrificans_DSM_1251_CP000153|length 10|copies 1
ACTTGTCTAG
>1879552|reference Sulfurimonas_denitrificans_DSM_1251_CP000153|length 56|copies 3
ACTTTACAAAAGAGGCGTTTGGTGCTTTTGGATATGAAATTTATTTTGATAAAGTT
>1879552|reference Sulfurimonas_denitrificans_DSM_1251_CP000153|length 27|copies 2
ACTTTAGAAAAATCTTAAAGCAAAGCG
>1879552|reference Sulfurimonas_denitrificans_DSM_1251_CP000153|length 40|copies 1
ACTTTATAGGAGTTTGTCAAACTCATGTTACATGTAGCGC
>1879552|reference Sulfurimonas_denitrificans_DSM_1251_CP000153|length 52|copies 1
ACTTTATGCTTAACTTTAACTCAAAGAGAGGATTTGAGGAGGTTAGCGTTCC
>1879552|reference Sulfurimonas_denitrificans_DSM_1251_CP000153|length 40|copies 1
ACTTTCACGATATGCATGTTATTTAGTTGTACAAAATGCA
>1879552|reference Sulfurimonas_denitrificans_DSM_1251_CP000153|length 28|copies 1
ACTTTCTGAATACTTAAAAAACAATATT
>1879552|reference Sulfurimonas_denitrificans_DSM_1251_CP000153|length 53|copies 2
ACTTTCTGAATACTTAAAAAACAATATTATCCCGAATCCAGAACATCTAAAAT
>1879552|reference Sulfurimonas_denitrificans_DSM_1251_CP000153|length 12|copies 1
ACTTTCTGAATT
>1879552|reference Sulfurimonas_denitrificans_DSM_1251_CP000153|length 45|copies 1
ACTTTGAATACTTTTGAGCACATAGTATGAGATGACCATAACACC
>1879552|reference Sulfurimonas_denitrificans_DSM_1251_CP000153|length 36|copies 1
ACTTTGTTTACATGTGCACCGATAATCCAATCTACA
>1879552|reference Sulfurimonas_denitrificans_DSM_1251_CP000153|length 52|copies 2
ACTTTTATAACAGTGACTGTCTTATCACGTCTCCCCTCAACAATGAGCTGTA
>1879552|reference Sulfurimonas_denitrificans_DSM_1251_CP000153|length 33|copies 1
ACTTTTCTAGACACTCCTGGTCACGCTGCATTT
>1879552|reference Sulfurimonas_denitrificans_DSM_1251_CP000153|length 16|copies 1
ACTTTTGATATAGAGA
>1879552|reference Sulfurimonas_denitrificans_DSM_1251_CP000153|length 40|copies 1
ACTTTTGCAAATGAGCTAGATATCGCTCGTAAGCGTTCAA
>1879552|reference Sulfurimonas_denitrificans_DSM_1251_CP000153|length 39|copies 1
ACTTTTGCCAGAACCGTTTGCTCCAAGTATGCTTAGATG
>1879552|reference Sulfurimonas_denitrificans_DSM_1251_CP000153|length 24|copies 1
ACTTTTTCAAGTTCATCAGCACTG
>1879552|reference Sulfurimonas_denitrificans_DSM_1251_CP000153|length 54|copies 1
ACTTTTTTTCTTGTAAATAAGATAGTTCAGCGGAGCAAAACCACCAAGAGAAGG
>1879552|reference Sulfurimonas_denitrificans_DSM_1251_CP000153|length 22|copies 2
AGAAAAATCTTAAAGCAAAGCG
>1879552|reference Sulfurimonas_denitrificans_DSM_1251_CP000153|length 45|copies 7
AGAAAAGCTCCCGTTCGTGAAATTATGCCAGATCCAGTTTATGGA
>1879552|reference Sulfurimonas_denitrificans_DSM_1251_CP000153|length 46|copies 4
AGAAAAGCTCCCGTTCGTGAAATTATGCCAGATCCAGTTTATGGAA
>1879552|reference Sulfurimonas_denitrificans_DSM_1251_CP000153|length 36|copies 1
AGAAACGTATTTACCTGGAGAACCAGTGAAAACTTC
>1879552|reference Sulfurimonas_denitrificans_DSM_1251_CP000153|length 40|copies 1
AGAAACGTATTTACCTGGAGAACCAGTGAAAACTTCAGCA
>1879552|reference Sulfurimonas_denitrificans_DSM_1251_CP000153|length 49|copies 1
AGAAACGTATTTACCTGGAGAACCAGTGAAAACTTCAGCAACAAAGAAA
>1879552|reference Sulfurimonas_denitrificans_DSM_1251_CP000153|length 56|copies 6
AGAAACGTATTTACCTGGAGAACCAGTGAAAACTTCAGCAACAAAGAAAGGTTGCG
>1879552|reference Sulfurimonas_denitrificans_DSM_1251_CP000153|length 57|copies 7
AGAAACGTATTTACCTGGAGAACCAGTGAAAACTTCAGCAACAAAGAAAGGTTGCGA
>1879552|reference Sulfurimonas_denitrificans_DSM_1251_CP000153|length 14|copies 2
AGAAACTGCAACTA
>1879552|reference Sulfurimonas_denitrificans_DSM_1251_CP000153|length 15|copies 1
AGAAACTGCAACTAA
>1879552|reference Sulfurimonas_denitrificans_DSM_1251_CP000153|length 45|copies 57
AGAAACTGCAACTAAAGCAGTAGGCGGAATTGAAGGTATTCGTGT
>1879552|reference Sulfurimonas_denitrificans_DSM_1251_CP000153|length 46|copies 2
AGAAACTGCAACTAAAGCAGTAGGCGGAATTGAAGGTATTCGTGTA
>1879552|reference Sulfurimonas_denitrificans_DSM_1251_CP000153|length 14|copies 1
AGAAAGAAGCACTT
>1879552|reference Sulfurimonas_denitrificans_DSM_1251_CP000153|length 19|copies 1
AGAAAGAAGCACTTCTGGC
>1879552|reference Sulfurimonas_denitrificans_DSM_1251_CP000153|length 38|copies 1
AGAAAGAAGCACTTCTGGCGTTACCGCACCATCGGTGT
>1879552|reference Sulfurimonas_denitrificans_DSM_1251_CP000153|length 39|copies 20
AGAAAGAAGCACTTCTGGCGTTACCGCACCATCGGTGTC
>1879552|reference Sulfurimonas_denitrificans_DSM_1251_CP000153|length 40|copies 5
AGAAAGAAGCACTTCTGGCGTTACCGCACCATCGGTGTCA
>1879552|reference Sulfurimonas_denitrificans_DSM_1251_CP000153|length 41|copies 1
AGAAAGAAGCACTTCTGGCGTTACCGCACCATCGGTGTCAC
>1879552|reference Sulfurimonas_denitrificans_DSM_1251_CP000153|length 48|copies 1
AGAAAGAGTGCAAGATAGTAGTTTGTAAATGCACCAGCCATTGAGCCA
>1879552|reference Sulfurimonas_denitrificans_DSM_1251_CP000153|length 49|copies 1
AGAAATAAAAACTCAAAAACTAGAAACAGTGCCAGAGATAAGATTTACG
>1879552|reference Sulfurimonas_denitrificans_DSM_1251_CP000153|length 31|copies 7
AGAACAAAAAGCCCCAGGTATAGTTCATGGA
>1879552|reference Sulfurimonas_denitrificans_DSM_1251_CP000153|length 45|copies 1
AGAACACAATCTGGCGGAGTACGTGATCTCAAACATTTTCTAGAA
>1879552|reference Sulfurimonas_denitrificans_DSM_1251_CP000153|length 23|copies 2
AGAACACCATGGTATTCGATTGA
>1879552|reference Sulfurimonas_denitrificans_DSM_1251_CP000153|length 45|copies 2
AGAACACCCGATTCTACCGCTTACTAAATCAAAAAAATTCACCCT
>1879552|reference Sulfurimonas_denitrificans_DSM_1251_CP000153|length 35|copies 1
AGAACAGATATGTTGGTATGAAAAGCCGTGGATGT
>1879552|reference Sulfurimonas_denitrificans_DSM_1251_CP000153|length 54|copies 2
AGAACAGATTAAACGCGGTAAAAATATCTCTGAAATCTCCAAAACAAAAATGGC
>1879552|reference Sulfurimonas_denitrificans_DSM_1251_CP000153|length 27|copies 1
AGAACAGGACCAGGTCGTGTTTCATTA
>1879552|reference Sulfurimonas_denitrificans_DSM_1251_CP000153|length 33|copies 1
AGAACTAATTGATGCCCTGCCTTAGCATAGAGC
>1879552|reference Sulfurimonas_denitrificans_DSM_1251_CP000153|length 42|copies 1
AGAACTTGTCCATCCACATCTCTGCCAGCGCCAATTCCTATA
>1879552|reference Sulfurimonas_denitrificans_DSM_1251_CP000153|length 41|copies 1
AGAAGAACTTTATAAAGCTGGAAATACTCATGCGGCTGAAG
>1879552|reference Sulfurimonas_denitrificans_DSM_1251_CP000153|length 48|copies 1
AGAAGACCGCTACACTCGCCACCATCAAAATATTTTTGTGCATTTTTA
>1879552|reference Sulfurimonas_denitrificans_DSM_1251_CP000153|length 31|copies 10
AGAAGAGAATGACCCAGGTGATAAAATATAC
>1879552|reference Sulfurimonas_denitrificans_DSM_1251_CP000153|length 32|copies 1
AGAAGAGAATGACCCAGGTGATAAAATATACA
>1879552|reference Sulfurimonas_denitrificans_DSM_1251_CP000153|length 52|copies 1
AGAAGATAGAGAGCAGTTTTCCAACTTTGTAAACTCTCATGGATTAAAACAG
>1879552|reference Sulfurimonas_denitrificans_DSM_1251_CP000153|length 56|copies 1
AGAAGATATTGATATTACATGGAAGTTGCAAAGAAATGGTTGGGATGTTCGTTTTG
>1879552|reference Sulfurimonas_denitrificans_DSM_1251_CP000153|length 18|copies 1
AGAAGATCAGATTAGCAG
>1879552|reference Sulfurimonas_denitrificans_DSM_1251_CP000153|length 9|copies 1
AGAAGATCT
>1879552|reference Sulfurimonas_denitrificans_DSM_1251_CP000153|length 18|copies 1
AGAAGATCTTTTCCCAGG
>1879552|reference Sulfurimonas_denitrificans_DSM_1251_CP000153|length 31|copies 4
AGAAGATCTTTTCCCAGGCTACTCTTTGATA
>1879552|reference Sulfurimonas_denitrificans_DSM_1251_CP000153|length 46|copies 3
AGAAGCAATCCTTGAGGATGCGATAAAGATTGCAATAAATGCAAAA
>1879552|reference Sulfurimonas_denitrificans_DSM_1251_CP000153|length 47|copies 1
AGAAGCAATCCTTGAGGATGCGATAAAGATTGCAATAAATGCAAAAA
>1879552|reference Sulfurimonas_denitrificans_DSM_1251_CP000153|length 52|copies 1
AGAAGCACCCTCAAAAATCTGATTTGTACTTAATTTCTCTCGCATCATATCT
>1879552|reference Sulfurimonas_denitrificans_DSM_1251_CP000153|length 43|copies 5
AGAAGCAGCCATCTTTTAAAGAAAGCGTAACAGCTCACTGGTC
>1879552|reference Sulfurimonas_denitrificans_DSM_1251_CP000153|length 16|copies 1
AGAAGCCATCCACTCA
>1879552|reference Sulfurimonas_denitrificans_DSM_1251_CP000153|length 33|copies 10
AGAAGCCATCCACTCATGTCTGATGCACCAGCG
>1879552|reference Sulfurimonas_denitrificans_DSM_1251_CP000153|length 35|copies 1
AGAAGCCATCCACTCATGTCTGATGCACCAGCGCT
>1879552|reference Sulfurimonas_denitrificans_DSM_1251_CP000153|length 58|copies 2
AGAAGCTTTTGTTAGTCGTGGATGGTTTTTAAGAGTGACTCCAGGGACAAAACTTATA
>1879552|reference Sulfurimonas_denitrificans_DSM_1251_CP000153|length 51|copies 1
AGAAGGAAAAATAGTTGGTGCCTCAAGTGAAACTCAAACATTTTATACAAA
>1879552|reference Sulfurimonas_denitrificans_DSM_1251_CP000153|length 13|copies 1
AGAAGGTACAGAG
>1879552|reference Sulfurimonas_denitrificans_DSM_1251_CP000153|length 8|copies 1
AGAAGTAC
>1879552|reference Sulfurimonas_denitrificans_DSM_1251_CP000153|length 39|copies 1
AGAAGTCGACCTAATCTTTTTACAGACATACCCTCTTTT
>1879552|reference Sulfurimonas_denitrificans_DSM_1251_CP000153|length 49|copies 1
AGAAGTTGCAGAAGTGACACATACGAATTTATTTGATAACACAATTGAG
>1879552|reference Sulfurimonas_denitrificans_DSM_1251_CP000153|length 8|copies 1
AGAAGTTT
>1879552|reference Sulfurimonas_denitrificans_DSM_1251_CP000153|length 10|copies 1
AGAAGTTTTT
>1879552|reference Sulfurimonas_denitrificans_DSM_1251_CP000153|length 11|copies 1
AGAAGTTTTTC
>1879552|reference Sulfurimonas_denitrificans_DSM_1251_CP000153|length 11|copies 1
AGAAGTTTTTT
>1879552|reference Sulfurimonas_denitrificans_DSM_1251_CP000153|length 12|copies 3
AGAAGTTTTTTC
>1879552|reference Sulfurimonas_denitrificans_DSM_1251_CP000153|length 22|copies 1
AGAAGTTTTTTCAAAAATGGGA
>1879552|reference Sulfurimonas_denitrificans_DSM_1251_CP000153|length 42|copies 1
AGAAGTTTTTTCAAAAATGGGAGTAAATTCAGTTCTTCTTCC
>1879552|reference Sulfurimonas_denitrificans_DSM_1251_CP000153|length 44|copies 2
AGAAGTTTTTTCAAAAATGGGAGTAAATTCAGTTCTTCTTCCTG
>1879552|reference Sulfurimonas_denitrificans_DSM_1251_CP000153|length 45|copies 24
AGAAGTTTTTTCAAAAATGGGAGTAAATTCAGTTCTTCTTCCTGC
>1879552|reference Sulfurimonas_denitrificans_DSM_1251_CP000153|length 46|copies 1
AGAAGTTTTTTCAAAAATGGGAGTAAATTCAGTTCTTCTTCCTGCT
>1879552|reference Sulfurimonas_denitrificans_DSM_1251_CP000153|length 12|copies 1
AGAAGTTTTTTT
>1879552|reference Sulfurimonas_denitrificans_DSM_1251_CP000153|length 34|copies 1
AGAATACGAAACTAACAATCGTCACTATGCACAC
>1879552|reference Sulfurimonas_denitrificans_DSM_1251_CP000153|length 43|copies 1
AGAATAGATCCTGAACTTTTAAAAGAGAGTGATGATGTTTTAG
>1879552|reference Sulfurimonas_denitrificans_DSM_1251_CP000153|length 51|copies 1
AGAATATCTCAAATGGCATTAAAGATTTAAATATAAACCAGTATCAAAGTT
>1879552|reference Sulfurimonas_denitrificans_DSM_1251_CP000153|length 48|copies 9
AGAATTCGCTGAACGCGGATCAAGAGCTATCATGGGAAATAACTCAGA
>1879552|reference Sulfurimonas_denitrificans_DSM_1251_CP000153|length 49|copies 1
AGAATTCGCTGAACGCGGATCAAGAGCTATCATGGGAAATAACTCAGAT
>1879552|reference Sulfurimonas_denitrificans_DSM_1251_CP000153|length 48|copies 1
AGAATTTTTCTGTAGCTTAATAATTTTTGCATCTGGAAATAGAATTTT
>1879552|reference Sulfurimonas_denitrificans_DSM_1251_CP000153|length 40|copies 1
AGACAACATTTATTGAGTAACCCATATAGTAAATAAAAGT
>1879552|reference Sulfurimonas_denitrificans_DSM_1251_CP000153|length 12|copies 1
AGACAAGAAGCC
>1879552|reference Sulfurimonas_denitrificans_DSM_1251_CP000153|length 44|copies 1
AGACAATTCGCCCCAATTTTGTGGAGCCTCGTGACCAGTATATC
>1879552|reference Sulfurimonas_denitrificans_DSM_1251_CP000153|length 46|copies 24
AGACAGAGGCATCTCTTTTGATGTAATTCCAGGGATAACTTCAGCA
>1879552|reference Sulfurimonas_denitrificans_DSM_1251_CP000153|length 47|copies 3
AGACAGAGGCATCTCTTTTGATGTAATTCCAGGGATAACTTCAGCAA
>1879552|reference Sulfurimonas_denitrificans_DSM_1251_CP000153|length 36|copies 1
AGACAGAGTGCAGGTATTAGAGGTAAAAGCCTTATT
>1879552|reference Sulfurimonas_denitrificans_DSM_1251_CP000153|length 9|copies 1
AGACATTAT
>1879552|reference Sulfurimonas_denitrificans_DSM_1251_CP000153|length 35|copies 1
AGACCCATTAATGAAATCTATAGTAGATACAAACC
>1879552|reference Sulfurimonas_denitrificans_DSM_1251_CP000153|length 18|copies 1
AGACCCGAAACTGAGTGA
>1879552|reference Sulfurimonas_denitrificans_DSM_1251_CP000153|length 44|copies 5
AGACCCGAAACTGAGTGATCTATCCATGAGCAGGTTGAAGCTGG
>1879552|reference Sulfurimonas_denitrificans_DSM_1251_CP000153|length 33|copies 42
AGACCGTTTGGCGGATGGAAACACTATACGGAT
>1879552|reference Sulfurimonas_denitrificans_DSM_1251_CP000153|length 35|copies 1
AGACCGTTTGGCGGATGGAAACACTATACGGATAA
>1879552|reference Sulfurimonas_denitrificans_DSM_1251_CP000153|length 31|copies 2
AGACCTGCCGCGTCCGGTGCTCTATTGAAAG
>1879552|reference Sulfurimonas_denitrificans_DSM_1251_CP000153|length 22|copies 1
AGACGAATAAGTTGATATCCAA
>1879552|reference Sulfurimonas_denitrificans_DSM_1251_CP000153|length 45|copies 1
AGACGAATAAGTTGATATCCAAGAGTTAACTCTAGCATCTCTACC
>1879552|reference Sulfurimonas_denitrificans_DSM_1251_CP000153|length 47|copies 10
AGACGAATAAGTTGATATCCAAGAGTTAACTCTAGCATCTCTACCTT
>1879552|reference Sulfurimonas_denitrificans_DSM_1251_CP000153|length 22|copies 1
AGACGAGGCTGATTTGACACAT
>1879552|reference Sulfurimonas_denitrificans_DSM_1251_CP000153|length 40|copies 1
AGACGTTACAGGTGCTATCTATTTACCAGAAGGTACAGAG
>1879552|reference Sulfurimonas_denitrificans_DSM_1251_CP000153|length 48|copies 1
AGACGTTAGAAACATTGGTATTGCTGCTCACATTGATGCAGGTAAAAC
>1879552|reference Sulfurimonas_denitrificans_DSM_1251_CP000153|length 37|copies 1
AGACTAACCCGTTTATAACAACTATAGCTAGAGGCTT
>1879552|reference Sulfurimonas_denitrificans_DSM_1251_CP000153|length 33|copies 2
AGACTATGAATCTCAAAGATATATGATCAAAAA
>1879552|reference Sulfurimonas_denitrificans_DSM_1251_CP000153|length 41|copies 1
AGACTCCATCAAGAAGCTCTTTTATAATCTCATCTCCAACA
>1879552|reference Sulfurimonas_denitrificans_DSM_1251_CP000153|length 15|copies 1
AGACTCTGTTAAAAC
>1879552|reference Sulfurimonas_denitrificans_DSM_1251_CP000153|length 18|copies 1
AGACTCTGTTAAAACTTG
>1879552|reference Sulfurimonas_denitrificans_DSM_1251_CP000153|length 24|copies 1
AGACTCTGTTAAAACTTGAAAACC
>1879552|reference Sulfurimonas_denitrificans_DSM_1251_CP000153|length 27|copies 1
AGACTCTGTTAAAACTTGAAAACCGTT
>1879552|reference Sulfurimonas_denitrificans_DSM_1251_CP000153|length 28|copies 1
AGACTCTGTTAAAACTTGAAAACCGTTG
>1879552|reference Sulfurimonas_denitrificans_DSM_1251_CP000153|length 46|copies 187
AGACTCTGTTAAAACTTGAAAACCGTTGCATATTCCTAAGACTTTG
>1879552|reference Sulfurimonas_denitrificans_DSM_1251_CP000153|length 47|copies 1
AGACTCTGTTAAAACTTGAAAACCGTTGCATATTCCTAAGACTTTGC
>1879552|reference Sulfurimonas_denitrificans_DSM_1251_CP000153|length 9|copies 1
AGACTGCAG
>1879552|reference Sulfurimonas_denitrificans_DSM_1251_CP000153|length 32|copies 2
AGACTGCAGAGATGCCAGGAATGTATTCTCAT
>1879552|reference Sulfurimonas_denitrificans_DSM_1251_CP000153|length 12|copies 1
AGACTGTGTTAG
>1879552|reference Sulfurimonas_denitrificans_DSM_1251_CP000153|length 32|copies 15
AGACTGTGTTAGAACCGGCATTTGGACTCGGT
>1879552|reference Sulfurimonas_denitrificans_DSM_1251_CP000153|length 33|copies 8
AGACTGTGTTAGAACCGGCATTTGGACTCGGTA
>1879552|reference Sulfurimonas_denitrificans_DSM_1251_CP000153|length 52|copies 2
AGACTTTAAAACTAAATCTTTAGTAACTAAAATCTATACAGGTCCAGCATCT
>1879552|reference Sulfurimonas_denitrificans_DSM_1251_CP000153|length 54|copies 1
AGACTTTATTAAAACTCTTGAAAATGCCATAGGTAAAGAGGCGCAAAAAAACTT
>1879552|reference Sulfurimonas_denitrificans_DSM_1251_CP000153|length 54|copies 4
AGACTTTGTGGCGGAGATTTAGGGTTTGGTGCTGCAAAAACAGTGGATCTTGAA
>1879552|reference Sulfurimonas_denitrificans_DSM_1251_CP000153|length 32|copies 8
AGAGAAAAGTTGAGCCAGGGCAAACTGTAGCA
>1879552|reference Sulfurimonas_denitrificans_DSM_1251_CP000153|length 33|copies 2
AGAGAAAAGTTGAGCCAGGGCAAACTGTAGCAG
>1879552|reference Sulfurimonas_denitrificans_DSM_1251_CP000153|length 47|copies 1
AGAGAAAATATCTTTTTCATACAAAACCTCCATTTTGATGTTTATAA
>1879552|reference Sulfurimonas_denitrificans_DSM_1251_CP000153|length 40|copies 1
AGAGAAAATGTTATTTCGGTCTCATATAAATGTATAGACT
>1879552|reference Sulfurimonas_denitrificans_DSM_1251_CP000153|length 8|copies 1
AGAGAAAT
>1879552|reference Sulfurimonas_denitrificans_DSM_1251_CP000153|length 41|copies 6
AGAGAACAACTGTTGCAATTGAGCCTGAAGCTGCAAGTGTA
>1879552|reference Sulfurimonas_denitrificans_DSM_1251_CP000153|length 9|copies 1
AGAGAATAT
>1879552|reference Sulfurimonas_denitrificans_DSM_1251_CP000153|length 19|copies 1
AGAGAATATAGAGGTTGAT
>1879552|reference Sulfurimonas_denitrificans_DSM_1251_CP000153|length 31|copies 1
AGAGAATATAGAGGTTGATGTTGATAACAAC
>1879552|reference Sulfurimonas_denitrificans_DSM_1251_CP000153|length 39|copies 30
AGAGAATATAGAGGTTGATGTTGATAACAACATTCTTAC
>1879552|reference Sulfurimonas_denitrificans_DSM_1251_CP000153|length 41|copies 1
AGAGAATATAGAGGTTGATGTTGATAACAACATTCTTACAA
>1879552|reference Sulfurimonas_denitrificans_DSM_1251_CP000153|length 51|copies 2
AGAGACAATAATTTAATTACTCTGTTATATTAAATACTCTTTTATAAGCCT
>1879552|reference Sulfurimonas_denitrificans_DSM_1251_CP000153|length 49|copies 1
AGAGACTCGTATGGGTAAAGGTAAAGGTTCAGTTGATCAATGGGTAATG
>1879552|reference Sulfurimonas_denitrificans_DSM_1251_CP000153|length 44|copies 1
AGAGACTTTTTGTATCAAACTCTCTAATCTTTTTAAGTCATAGG
>1879552|reference Sulfurimonas_denitrificans_DSM_1251_CP000153|length 47|copies 2
AGAGAGACAACCCATATCTGTTGAGCCTTGAACATTGTCATGACCTC
>1879552|reference Sulfurimonas_denitrificans_DSM_1251_CP000153|length 49|copies 7
AGAGAGACAACCCATATCTGTTGAGCCTTGAACATTGTCATGACCTCTT
>1879552|reference Sulfurimonas_denitrificans_DSM_1251_CP000153|length 50|copies 2
AGAGAGACAACCCATATCTGTTGAGCCTTGAACATTGTCATGACCTCTTA
>1879552|reference Sulfurimonas_denitrificans_DSM_1251_CP000153|length 35|copies 1
AGAGAGATAGACTTTAAAAAGTTTAGAGAGATTGC
>1879552|reference Sulfurimonas_denitrificans_DSM_1251_CP000153|length 10|copies 1
AGAGAGGAAC
>1879552|reference Sulfurimonas_denitrificans_DSM_1251_CP000153|length 13|copies 1
AGAGAGGGAAACG
>1879552|reference Sulfurimonas_denitrificans_DSM_1251_CP000153|length 16|copies 2
AGAGAGGGAAACGCCT
>1879552|reference Sulfurimonas_denitrificans_DSM_1251_CP000153|length 21|copies 1
AGAGAGGGAAACGCCTGGCCC
>1879552|reference Sulfurimonas_denitrificans_DSM_1251_CP000153|length 31|copies 38
AGAGAGGGAAACGCCTGGCCCCATTCCGAAC
>1879552|reference Sulfurimonas_denitrificans_DSM_1251_CP000153|length 32|copies 14
AGAGAGGGAAACGCCTGGCCCCATTCCGAACC
>1879552|reference Sulfurimonas_denitrificans_DSM_1251_CP000153|length 31|copies 78
AGAGAGGGAAACGCCTGGTCCCATTCCGAAC
>1879552|reference Sulfurimonas_denitrificans_DSM_1251_CP000153|length 23|copies 1
AGAGAGTTGTTGTAAATCAGCTT
>1879552|reference Sulfurimonas_denitrificans_DSM_1251_CP000153|length 43|copies 1
AGAGATAAACAAGGAGATAGTCTCACTCTTAAACTCTCATGGT
>1879552|reference Sulfurimonas_denitrificans_DSM_1251_CP000153|length 8|copies 1
AGAGATAC
>1879552|reference Sulfurimonas_denitrificans_DSM_1251_CP000153|length 29|copies 1
AGAGATACCCTCCCCTGGAATTGCACCCT
>1879552|reference Sulfurimonas_denitrificans_DSM_1251_CP000153|length 31|copies 19
AGAGATACCCTCCCCTGGAATTGCACCCTCA
>1879552|reference Sulfurimonas_denitrificans_DSM_1251_CP000153|length 51|copies 1
AGAGATACCCTCCCCTGGAATTGCACCCTCAAATGCACTTATCAAAAGAGC
>1879552|reference Sulfurimonas_denitrificans_DSM_1251_CP000153|length 52|copies 1
AGAGATACCCTCCCCTGGAATTGCACCCTCAAATGCACTTATCAAAAGAGCA
>1879552|reference Sulfurimonas_denitrificans_DSM_1251_CP000153|length 37|copies 1
AGAGATACCTAGCTTCGCAGATGCTTTAGAGAAACTC
>1879552|reference Sulfurimonas_denitrificans_DSM_1251_CP000153|length 31|copies 2
AGAGATAGATTTACCTGGTGTAAAGAAAGAG
>1879552|reference Sulfurimonas_denitrificans_DSM_1251_CP000153|length 28|copies 1
AGAGATAGCCAGTGAAATAGAGCATGGA
>1879552|reference Sulfurimonas_denitrificans_DSM_1251_CP000153|length 25|copies 1
AGAGATGCCAGGAATGTATTCTCAT
>1879552|reference Sulfurimonas_denitrificans_DSM_1251_CP000153|length 36|copies 1
AGAGATGCTTAGAAGTGATCTTTGGAAAACATCGGG
>1879552|reference Sulfurimonas_denitrificans_DSM_1251_CP000153|length 52|copies 1
AGAGATGCTTAGAAGTGATCTTTGGAAAACATCGGGGCATTACCAAAACTAT
>1879552|reference Sulfurimonas_denitrificans_DSM_1251_CP000153|length 10|copies 1
AGAGATGGCG
>1879552|reference Sulfurimonas_denitrificans_DSM_1251_CP000153|length 21|copies 1
AGAGATGGTTATGCCAGGTGA
>1879552|reference Sulfurimonas_denitrificans_DSM_1251_CP000153|length 31|copies 16
AGAGATGGTTATGCCAGGTGACAACGTAAGT
>1879552|reference Sulfurimonas_denitrificans_DSM_1251_CP000153|length 32|copies 6
AGAGATGGTTATGCCAGGTGACAACGTAAGTA
>1879552|reference Sulfurimonas_denitrificans_DSM_1251_CP000153|length 37|copies 4
AGAGATGTATGATAGAGGTCTTTACCCATATACTAAA
>1879552|reference Sulfurimonas_denitrificans_DSM_1251_CP000153|length 43|copies 1
AGAGATGTTTGATGAGATGTGCAAGTTTGCTTCTAGTTTTGGG
>1879552|reference Sulfurimonas_denitrificans_DSM_1251_CP000153|length 22|copies 1
AGAGATTCGTGAGAGCAGCAAA
>1879552|reference Sulfurimonas_denitrificans_DSM_1251_CP000153|length 50|copies 1
AGAGATTCGTGAGAGCAGCAAAAACAATTCTCAAATTGTTCGTGCTCTTG
>1879552|reference Sulfurimonas_denitrificans_DSM_1251_CP000153|length 51|copies 13
AGAGATTCGTGAGAGCAGCAAAAACAATTCTCAAATTGTTCGTGCTCTTGA
>1879552|reference Sulfurimonas_denitrificans_DSM_1251_CP000153|length 48|copies 1
AGAGATTTGGAAAAATCGCACTCGCTCACGGACTTGGAAATGTTGAGA
>1879552|reference Sulfurimonas_denitrificans_DSM_1251_CP000153|length 57|copies 1
AGAGATTTTTTAAAAGTTCTGTATATTCGTAGTTATCCATAAAATTTGTCCAATAGT
>1879552|reference Sulfurimonas_denitrificans_DSM_1251_CP000153|length 11|copies 1
AGAGCAACAAT
>1879552|reference Sulfurimonas_denitrificans_DSM_1251_CP000153|length 39|copies 3
AGAGCAACAATTACGCGCAACAAACCACTATCTATACTA
>1879552|reference Sulfurimonas_denitrificans_DSM_1251_CP000153|length 49|copies 1
AGAGCAATTTTGAAGAGGAGTATATTTTGGATCTTTTTGAAAAAGTTGC
>1879552|reference Sulfurimonas_denitrificans_DSM_1251_CP000153|length 37|copies 1
AGAGCAGATATATCTTCAACGAGTTCTTATCTTTAAT
>1879552|reference Sulfurimonas_denitrificans_DSM_1251_CP000153|length 37|copies 1
AGAGCAGCCATATAAGCAGCCACCGAGACACCAGCTG
>1879552|reference Sulfurimonas_denitrificans_DSM_1251_CP000153|length 40|copies 1
AGAGCAGCCATATAAGCAGCCACCGAGACACCAGCTGTCT
>1879552|reference Sulfurimonas_denitrificans_DSM_1251_CP000153|length 30|copies 1
AGAGCAGTTACTCCTGGTCCCAACCCTCGT
>1879552|reference Sulfurimonas_denitrificans_DSM_1251_CP000153|length 46|copies 1
AGAGCATGGTCATAGATTTGGCCGTAGAACAGGTTCAATCGGTAAT
>1879552|reference Sulfurimonas_denitrificans_DSM_1251_CP000153|length 45|copies 1
AGAGCATGTTGATAAAGGCTTGAGTTTGTCACATGTAGAGATTTT
>1879552|reference Sulfurimonas_denitrificans_DSM_1251_CP000153|length 46|copies 1
AGAGCATGTTGATAAAGGCTTGAGTTTGTCACATGTAGAGATTTTT
>1879552|reference Sulfurimonas_denitrificans_DSM_1251_CP000153|length 30|copies 1
AGAGCATTACCAGCGCGCACTAATAGATAA
>1879552|reference Sulfurimonas_denitrificans_DSM_1251_CP000153|length 15|copies 1
AGAGCCAAAGTACCT
>1879552|reference Sulfurimonas_denitrificans_DSM_1251_CP000153|length 42|copies 1
AGAGCCAAAGTACCTTTCCATCCGCCAGGAAGAACTATCATC
>1879552|reference Sulfurimonas_denitrificans_DSM_1251_CP000153|length 39|copies 1
AGAGCCACATCAAGCCGCTTCAATTAGAGCAAGTAAGAT
>1879552|reference Sulfurimonas_denitrificans_DSM_1251_CP000153|length 34|copies 6
AGAGCCATATCAAGGTGCTGCAACTGGTGTTGGT
>1879552|reference Sulfurimonas_denitrificans_DSM_1251_CP000153|length 33|copies 1
AGAGCCATGGACTCTTTTATGTTGTTGCAACTC
>1879552|reference Sulfurimonas_denitrificans_DSM_1251_CP000153|length 31|copies 4
AGAGCCTCCAAATCCTGGCAAATCTATATAT
>1879552|reference Sulfurimonas_denitrificans_DSM_1251_CP000153|length 32|copies 8
AGAGCCTCCAAATCCTGGCAAATCTATATATA
>1879552|reference Sulfurimonas_denitrificans_DSM_1251_CP000153|length 39|copies 7
AGAGCCTCCAAATCCTGGCAAATCTATATATATGTGTCT
>1879552|reference Sulfurimonas_denitrificans_DSM_1251_CP000153|length 43|copies 1
AGAGCCTCCAAATCCTGGCAAATCTATATATATGTGTCTAAAG
>1879552|reference Sulfurimonas_denitrificans_DSM_1251_CP000153|length 46|copies 37
AGAGCCTGAAACATCTACAGTTGGTTCTCAAGATACAACAGGACCA
>1879552|reference Sulfurimonas_denitrificans_DSM_1251_CP000153|length 47|copies 1
AGAGCCTGAAACATCTACAGTTGGTTCTCAAGATACAACAGGACCAA
>1879552|reference Sulfurimonas_denitrificans_DSM_1251_CP000153|length 48|copies 1
AGAGCCTGAAACATCTACAGTTGGTTCTCAAGATACAACAGGACCAAT
>1879552|reference Sulfurimonas_denitrificans_DSM_1251_CP000153|length 30|copies 1
AGAGCCTTCATTACCTGGTATAGCACGAGA
>1879552|reference Sulfurimonas_denitrificans_DSM_1251_CP000153|length 31|copies 5
AGAGCCTTCATTACCTGGTATAGCACGAGAT
>1879552|reference Sulfurimonas_denitrificans_DSM_1251_CP000153|length 55|copies 2
AGAGCCTTTTCTTGATTTAAAGAGCAGTGATAAAAAAGTTTTTGAGGAGCTAGTT
>1879552|reference Sulfurimonas_denitrificans_DSM_1251_CP000153|length 59|copies 1
AGAGCGTAATGCGCTCTTACCAAAGGAAACAAAAATGAAAAAAGTCATTTTAGCAATCA
>1879552|reference Sulfurimonas_denitrificans_DSM_1251_CP000153|length 40|copies 1
AGAGCGTCGTTTAGCAGGTAAATCTGCATTAGAAAAACGT
>1879552|reference Sulfurimonas_denitrificans_DSM_1251_CP000153|length 37|copies 1
AGAGCTTCTTGATGCTGGCAATCAAGTTAAGAGTGCT
>1879552|reference Sulfurimonas_denitrificans_DSM_1251_CP000153|length 13|copies 1
AGAGCTTGAGGAA
>1879552|reference Sulfurimonas_denitrificans_DSM_1251_CP000153|length 16|copies 1
AGAGCTTGAGGAACGC
>1879552|reference Sulfurimonas_denitrificans_DSM_1251_CP000153|length 39|copies 4
AGAGCTTGAGGAACGCGCTATAAAAGTTGAATACTATGA
>1879552|reference Sulfurimonas_denitrificans_DSM_1251_CP000153|length 31|copies 1
AGAGCTTGTAGCAGAGATAGGTTTAGAGGAT
>1879552|reference Sulfurimonas_denitrificans_DSM_1251_CP000153|length 51|copies 10
AGAGGAAGATTTTTTAAAAACATGTATAAAGTGTGGGCTTTGTGTTGAAGC
>1879552|reference Sulfurimonas_denitrificans_DSM_1251_CP000153|length 43|copies 1
AGAGGAATCAACTACTTCAGGCAATAAACTAATATATACTGGA
>1879552|reference Sulfurimonas_denitrificans_DSM_1251_CP000153|length 35|copies 1
AGAGGAGATAGAGTCTGGAGTATTTGAGTGGAAGA
>1879552|reference Sulfurimonas_denitrificans_DSM_1251_CP000153|length 41|copies 1
AGAGGAGATGCGGATGAGGAACTTGTCATTAATATTGATGA
>1879552|reference Sulfurimonas_denitrificans_DSM_1251_CP000153|length 52|copies 1
AGAGGAGCTTTTCAAAGTTGAAAATCTTTACAGTCCAGAGAATGCTTCACTA
>1879552|reference Sulfurimonas_denitrificans_DSM_1251_CP000153|length 39|copies 1
AGAGGATAGATGAGAATCGTGCCGAGAGTTTTACTATTC
>1879552|reference Sulfurimonas_denitrificans_DSM_1251_CP000153|length 33|copies 1
AGAGGATATAGAGATAACTATAGAGGGCAACTA
>1879552|reference Sulfurimonas_denitrificans_DSM_1251_CP000153|length 44|copies 1
AGAGGATATAGTTGATGGGCTAACAAAAATAAAGTCCAGTAACC
>1879552|reference Sulfurimonas_denitrificans_DSM_1251_CP000153|length 41|copies 1
AGAGGCAAAAAACGGATGCGAATTCGTTTATGTTGGCAAAG
>1879552|reference Sulfurimonas_denitrificans_DSM_1251_CP000153|length 44|copies 1
AGAGGCGAAATTTTGCCAATTGTTAGGCTAAACAGGCTTCTAGG
>1879552|reference Sulfurimonas_denitrificans_DSM_1251_CP000153|length 31|copies 1
AGAGGCTTATAAACCAGGGCATGTAAGAAGT
>1879552|reference Sulfurimonas_denitrificans_DSM_1251_CP000153|length 40|copies 1
AGAGGCTTATAAACCAGGGCATGTAAGAAGTATGTGTTGT
>1879552|reference Sulfurimonas_denitrificans_DSM_1251_CP000153|length 31|copies 21
AGAGGGAGTTCTTCCAGGAACGTTGGCTTGT
>1879552|reference Sulfurimonas_denitrificans_DSM_1251_CP000153|length 39|copies 1
AGAGGGCGTTGCTAAGCTAATTAAGATGGATAAATATGT
>1879552|reference Sulfurimonas_denitrificans_DSM_1251_CP000153|length 52|copies 4
AGAGGTAAAAAATGAAAAATCAACACCCTCTTCCATCGCATTTTTATACTCT
>1879552|reference Sulfurimonas_denitrificans_DSM_1251_CP000153|length 48|copies 1
AGAGGTTAATTCTGCTTTATGTACTCGTTAATCGCTTTACATGTATGT
>1879552|reference Sulfurimonas_denitrificans_DSM_1251_CP000153|length 50|copies 1
AGAGGTTCAATGAAGGATTTATCATTTTTATTGCCATGATAAACCCAATG
>1879552|reference Sulfurimonas_denitrificans_DSM_1251_CP000153|length 44|copies 1
AGAGTAGCATAGAAAAATTTGGCATAGGTTATGCACCAGATTCA
>1879552|reference Sulfurimonas_denitrificans_DSM_1251_CP000153|length 43|copies 1
AGAGTATAGTTCTTATACTTGCCCTATGCATCCTGAAATCATT
>1879552|reference Sulfurimonas_denitrificans_DSM_1251_CP000153|length 44|copies 1
AGAGTATAGTTCTTATACTTGCCCTATGCATCCTGAAATCATTA
>1879552|reference Sulfurimonas_denitrificans_DSM_1251_CP000153|length 11|copies 1
AGAGTATGATA
>1879552|reference Sulfurimonas_denitrificans_DSM_1251_CP000153|length 39|copies 5
AGAGTATGATACTGCGATAAAAGACGCAGATTTAAGAGG
>1879552|reference Sulfurimonas_denitrificans_DSM_1251_CP000153|length 41|copies 1
AGAGTATGATAGCACTGATCCAAGCTAAATATTTCATATAA
>1879552|reference Sulfurimonas_denitrificans_DSM_1251_CP000153|length 43|copies 1
AGAGTGCAAGAGGTGCTGGTGGTTATCTTCTTAACTCAAAGGG
>1879552|reference Sulfurimonas_denitrificans_DSM_1251_CP000153|length 43|copies 1
AGAGTGTAGAGTGCTAGTGAAGCTGTCTCTAAACCAACAAATA
>1879552|reference Sulfurimonas_denitrificans_DSM_1251_CP000153|length 43|copies 1
AGAGTGTTCTTTCATACGAAGAGATAGAGTCTCAATCCCTTGA
>1879552|reference Sulfurimonas_denitrificans_DSM_1251_CP000153|length 45|copies 2
AGAGTTAGCTCTCTGTTTGCACCTTTACTTAATGTTAAAACTATC
>1879552|reference Sulfurimonas_denitrificans_DSM_1251_CP000153|length 40|copies 279
AGAGTTAGTTGAAATGGAAATCCGTGAACTTCTTGATATG
>1879552|reference Sulfurimonas_denitrificans_DSM_1251_CP000153|length 60|copies 1
AGAGTTAGTTTTAGGCGGTGTTATTGGTAAAGTTTTAAACTATAACTACCACACAGGGCA
>1879552|reference Sulfurimonas_denitrificans_DSM_1251_CP000153|length 31|copies 3
AGAGTTTACGCCTCCTGGAATTAAGTTTTGT
>1879552|reference Sulfurimonas_denitrificans_DSM_1251_CP000153|length 16|copies 1
AGAGTTTATCTTCTTT
>1879552|reference Sulfurimonas_denitrificans_DSM_1251_CP000153|length 17|copies 1
AGAGTTTATCTTCTTTG
>1879552|reference Sulfurimonas_denitrificans_DSM_1251_CP000153|length 33|copies 1
AGAGTTTATCTTCTTTGCTATCTCTTCATCATC
>1879552|reference Sulfurimonas_denitrificans_DSM_1251_CP000153|length 36|copies 84
AGAGTTTATCTTCTTTGCTATCTCTTCATCATCTGT
>1879552|reference Sulfurimonas_denitrificans_DSM_1251_CP000153|length 37|copies 2
AGAGTTTATCTTCTTTGCTATCTCTTCATCATCTGTC
>1879552|reference Sulfurimonas_denitrificans_DSM_1251_CP000153|length 55|copies 1
AGAGTTTCTCATATCTGGGCAATTCTCTTTAAATGTAACACCCAAAATTAAGATT
>1879552|reference Sulfurimonas_denitrificans_DSM_1251_CP000153|length 52|copies 1
AGAGTTTGAAGAGAAATTTGGTGTATCTGCACAGCCTGTAGCTGTTGCTGGT
>1879552|reference Sulfurimonas_denitrificans_DSM_1251_CP000153|length 32|copies 1
AGAGTTTTGATAAGGTTGCAAAGATGATGAAT
>1879552|reference Sulfurimonas_denitrificans_DSM_1251_CP000153|length 43|copies 1
AGAGTTTTTACATGGAGAAGCTGTAGCCATCGGAATGGTGATG
>1879552|reference Sulfurimonas_denitrificans_DSM_1251_CP000153|length 12|copies 2
AGAGTTTTTCAA
>1879552|reference Sulfurimonas_denitrificans_DSM_1251_CP000153|length 42|copies 2
AGAGTTTTTTTCGGATACCTACTACCACCATTCTAATAGCAT
>1879552|reference Sulfurimonas_denitrificans_DSM_1251_CP000153|length 38|copies 1
AGATAAAAAAAACAGCGGCGCTGCTTATGACTATATTA
>1879552|reference Sulfurimonas_denitrificans_DSM_1251_CP000153|length 9|copies 1
AGATAAACA
>1879552|reference Sulfurimonas_denitrificans_DSM_1251_CP000153|length 45|copies 1
AGATAAATTAGTTATTCAGAGAACAGCCCAACTGCATGTAGCACT
>1879552|reference Sulfurimonas_denitrificans_DSM_1251_CP000153|length 35|copies 1
AGATAAATTCGCTCTCTGACATGAATGGACTCAAG
>1879552|reference Sulfurimonas_denitrificans_DSM_1251_CP000153|length 36|copies 1
AGATAAATTCGCTCTCTGACATGAATGGACTCAAGA
>1879552|reference Sulfurimonas_denitrificans_DSM_1251_CP000153|length 9|copies 1
AGATAATGG
>1879552|reference Sulfurimonas_denitrificans_DSM_1251_CP000153|length 43|copies 1
AGATACCAGTGTTGGCAGGAATAGTCCATGGAGTTGTAGTCCA
>1879552|reference Sulfurimonas_denitrificans_DSM_1251_CP000153|length 44|copies 1
AGATACCTCCTCCAGCTATATAAATACCTCTGCTTAAATCTTCA
>1879552|reference Sulfurimonas_denitrificans_DSM_1251_CP000153|length 40|copies 1
AGATACGGTAATTGCTTCAATAGCATTTGCGATAAGTGCG
>1879552|reference Sulfurimonas_denitrificans_DSM_1251_CP000153|length 11|copies 1
AGATACTGCTT
>1879552|reference Sulfurimonas_denitrificans_DSM_1251_CP000153|length 47|copies 2
AGATACTTCTAGAAAAAGGAAGCACCTCTGTTGCTGTCATGGCAACT
>1879552|reference Sulfurimonas_denitrificans_DSM_1251_CP000153|length 32|copies 12
AGATACTTGTCAATCCGGCAGATGAGCGTTTT
>1879552|reference Sulfurimonas_denitrificans_DSM_1251_CP000153|length 33|copies 11
AGATACTTGTCAATCCGGCAGATGAGCGTTTTT
>1879552|reference Sulfurimonas_denitrificans_DSM_1251_CP000153|length 39|copies 1
AGATAGAACGCATCCACCAACCTTGGTGCTCTTCATAGT
>1879552|reference Sulfurimonas_denitrificans_DSM_1251_CP000153|length 42|copies 1
AGATAGAATGGAATTTATAGCGATTAGCTCATATACGCCTCA
>1879552|reference Sulfurimonas_denitrificans_DSM_1251_CP000153|length 31|copies 1
AGATAGAGAATTATCCTGGTGTTACAGGCGA
>1879552|reference Sulfurimonas_denitrificans_DSM_1251_CP000153|length 38|copies 1
AGATAGAGCTAAGGCCGATCTCTCTTTAAGAGAAGAAG
>1879552|reference Sulfurimonas_denitrificans_DSM_1251_CP000153|length 37|copies 6
AGATAGATTAGAATCAGGCGATTTATATGATTATAAT
>1879552|reference Sulfurimonas_denitrificans_DSM_1251_CP000153|length 13|copies 1
AGATAGCTCTAAA
>1879552|reference Sulfurimonas_denitrificans_DSM_1251_CP000153|length 49|copies 1
AGATAGCTCTTTTGAAACTCTTGAAGTGCATCAAATTTCTCTATTATCA
>1879552|reference Sulfurimonas_denitrificans_DSM_1251_CP000153|length 8|copies 1
AGATATAT
>1879552|reference Sulfurimonas_denitrificans_DSM_1251_CP000153|length 37|copies 1
AGATATATATTTGCCAAGGAATCACCACAATTCATAG
>1879552|reference Sulfurimonas_denitrificans_DSM_1251_CP000153|length 57|copies 1
AGATATATCATCTACATATTCATTTAAATCTTTTGGCAAAATATTTTCACCATTTAA
>1879552|reference Sulfurimonas_denitrificans_DSM_1251_CP000153|length 47|copies 1
AGATATCATCATAAAAACATGGGAGCTTATAAATCCCAAAGATATAG
>1879552|reference Sulfurimonas_denitrificans_DSM_1251_CP000153|length 50|copies 1
AGATATCCAAAAGGTTTTAGTGAAGATATGCCAAGCGTTGATTTAAGCCT
>1879552|reference Sulfurimonas_denitrificans_DSM_1251_CP000153|length 57|copies 1
AGATATGGAAGCTAGGATAAGAATAAATGCCCAAACTTCCGCATTTAAAACTTGAAA
>1879552|reference Sulfurimonas_denitrificans_DSM_1251_CP000153|length 12|copies 1
AGATATTCTCAG
>1879552|reference Sulfurimonas_denitrificans_DSM_1251_CP000153|length 33|copies 1
AGATATTCTCAGAGTAGAGAGTTTGAATAGAGT
>1879552|reference Sulfurimonas_denitrificans_DSM_1251_CP000153|length 45|copies 2
AGATATTGTAGAGAACAGATATGTTGGTATGAAAAGCCGTGGATG
>1879552|reference Sulfurimonas_denitrificans_DSM_1251_CP000153|length 46|copies 69
AGATATTGTAGAGAACAGATATGTTGGTATGAAAAGCCGTGGATGT
>1879552|reference Sulfurimonas_denitrificans_DSM_1251_CP000153|length 36|copies 1
AGATCCACTTACAGGTACATTTAATAGAAATTATCT
>1879552|reference Sulfurimonas_denitrificans_DSM_1251_CP000153|length 26|copies 1
AGATGAAAGAACAATCAAGTCAGTAG
>1879552|reference Sulfurimonas_denitrificans_DSM_1251_CP000153|length 50|copies 3
AGATGAAAGAACAATCAAGTCAGTAGGTTTAATCTTTACATGTCTGTGTT
>1879552|reference Sulfurimonas_denitrificans_DSM_1251_CP000153|length 41|copies 1
AGATGAAAGATATAGCACCTCAAGTTAAAGCTCTTCAGGCA
>1879552|reference Sulfurimonas_denitrificans_DSM_1251_CP000153|length 17|copies 1
AGATGAACTAACTGGTA
>1879552|reference Sulfurimonas_denitrificans_DSM_1251_CP000153|length 34|copies 1
AGATGACGATATAGACGCTTTTAAGGATGAAGAC
>1879552|reference Sulfurimonas_denitrificans_DSM_1251_CP000153|length 41|copies 1
AGATGACTTCTTTGATAAATACACCGGTATTGGCAGACCTG
>1879552|reference Sulfurimonas_denitrificans_DSM_1251_CP000153|length 31|copies 1
AGATGAGTATATTCCTGAGCCAACTCGTGAA
>1879552|reference Sulfurimonas_denitrificans_DSM_1251_CP000153|length 30|copies 1
AGATGCAAAAATACGTCTTGCATTTATAGA
>1879552|reference Sulfurimonas_denitrificans_DSM_1251_CP000153|length 46|copies 1
AGATGCAGATATTGCTCTTGGAAATGCAGGTATAACAGTAAATAAA
>1879552|reference Sulfurimonas_denitrificans_DSM_1251_CP000153|length 33|copies 1
AGATGCAGGTAGTCCCCGGCAATAAAAACGACC
>1879552|reference Sulfurimonas_denitrificans_DSM_1251_CP000153|length 38|copies 1
AGATGCATAGTTAAAGATACGCACCTTTGTATCTACAA
>1879552|reference Sulfurimonas_denitrificans_DSM_1251_CP000153|length 49|copies 1
AGATGCTTTTCACTCTGGTCCATATTATTGGAAAGGTAAAAATAGTGCA
>1879552|reference Sulfurimonas_denitrificans_DSM_1251_CP000153|length 59|copies 1
AGATGCTTTTTATTTTAATGAAAATCAGCCAATCAAAGCGATTGGAAAGCTATATTTCG
>1879552|reference Sulfurimonas_denitrificans_DSM_1251_CP000153|length 11|copies 1
AGATGGCATTT
>1879552|reference Sulfurimonas_denitrificans_DSM_1251_CP000153|length 10|copies 1
AGATGGGGTT
>1879552|reference Sulfurimonas_denitrificans_DSM_1251_CP000153|length 40|copies 1
AGATGTAAATGAACTTCGTGGGCATAGAAGAACGTATGTT
>1879552|reference Sulfurimonas_denitrificans_DSM_1251_CP000153|length 31|copies 5
AGATGTAGCGTTACCTGGTATCGTTTGGCCA
>1879552|reference Sulfurimonas_denitrificans_DSM_1251_CP000153|length 35|copies 105
AGATGTATGATAGAGGTCTTTACCCATATACTAAA
>1879552|reference Sulfurimonas_denitrificans_DSM_1251_CP000153|length 44|copies 1
AGATGTGGTCTCCTAAAACATCAAATAAAACTGCATGTAAAAGG
>1879552|reference Sulfurimonas_denitrificans_DSM_1251_CP000153|length 41|copies 1
AGATGTTGCTTTTAAAGGCAGACCCAGGGCATATTGTCAAA
>1879552|reference Sulfurimonas_denitrificans_DSM_1251_CP000153|length 44|copies 1
AGATTAAGAATATTCGCGCAAAAGTCGGTAGTGGAAAAGTACTG
>1879552|reference Sulfurimonas_denitrificans_DSM_1251_CP000153|length 28|copies 1
AGATTAAGTGTTCCGCCTGGGGAGTACG
>1879552|reference Sulfurimonas_denitrificans_DSM_1251_CP000153|length 50|copies 1
AGATTACTGCTCAAAATCATAACTATAATGTTCCAGATAATATTGTAGAA
>1879552|reference Sulfurimonas_denitrificans_DSM_1251_CP000153|length 48|copies 1
AGATTAGATGGGATAGAATCGGAAAAACACCAACCGATTTAGAAGATG
>1879552|reference Sulfurimonas_denitrificans_DSM_1251_CP000153|length 51|copies 1
AGATTAGATGGGATAGAATCGGAAAAACACCAACCGATTTAGAAGATGCTT
>1879552|reference Sulfurimonas_denitrificans_DSM_1251_CP000153|length 10|copies 1
AGATTAGCAG
>1879552|reference Sulfurimonas_denitrificans_DSM_1251_CP000153|length 27|copies 1
AGATTATAATCTCCCCGGGCCCTGCAA
>1879552|reference Sulfurimonas_denitrificans_DSM_1251_CP000153|length 32|copies 59
AGATTATAATCTCCCCGGGCCCTGCAACTCCT
>1879552|reference Sulfurimonas_denitrificans_DSM_1251_CP000153|length 44|copies 1
AGATTATGTAATGGCTACTCGCGCAGTTTTACCAAATGGCGACA
>1879552|reference Sulfurimonas_denitrificans_DSM_1251_CP000153|length 44|copies 1
AGATTGATGCCTCTTGAGGAAGGTAGCCTATGCCCTTTAGAGCT
>1879552|reference Sulfurimonas_denitrificans_DSM_1251_CP000153|length 39|copies 1
AGATTGGATATAAAAGCGGTTTCTATAATACACCTATAA
>1879552|reference Sulfurimonas_denitrificans_DSM_1251_CP000153|length 45|copies 3
AGATTGTCAAAGCAAAGATGCTTCTATATGTGAGTTATATCTGGT
>1879552|reference Sulfurimonas_denitrificans_DSM_1251_CP000153|length 50|copies 1
AGATTTAAAGTTCTCCCTGTGGGCGGATTTTATAGAAAGAGACTATTTGG
>1879552|reference Sulfurimonas_denitrificans_DSM_1251_CP000153|length 43|copies 2
AGATTTACAACCACACAATGAAGAACCGCGTACTCCATCATCT
>1879552|reference Sulfurimonas_denitrificans_DSM_1251_CP000153|length 37|copies 1
AGATTTAGAAATCCAAGCTGCAGCATACATAAAAGAG
>1879552|reference Sulfurimonas_denitrificans_DSM_1251_CP000153|length 18|copies 1
AGATTTATGTTAGACGCG
>1879552|reference Sulfurimonas_denitrificans_DSM_1251_CP000153|length 42|copies 12
AGATTTGCCAGTACGAGATGTTACCGCAATTAGAGGCAGATT
>1879552|reference Sulfurimonas_denitrificans_DSM_1251_CP000153|length 43|copies 1
AGATTTGCCAGTACGAGATGTTACCGCAATTAGAGGCAGATTT
>1879552|reference Sulfurimonas_denitrificans_DSM_1251_CP000153|length 44|copies 1
AGATTTGCCAGTACGAGATGTTACCGCAATTAGAGGCAGATTTT
>1879552|reference Sulfurimonas_denitrificans_DSM_1251_CP000153|length 31|copies 1
AGATTTTCCAAAACCAGGTATTGTATTTAAA
>1879552|reference Sulfurimonas_denitrificans_DSM_1251_CP000153|length 32|copies 1
AGATTTTCCAAAACCAGGTATTGTATTTAAAG
>1879552|reference Sulfurimonas_denitrificans_DSM_1251_CP000153|length 31|copies 2
AGATTTTCCAACACCAGGGCTTCCGCCTATT
>1879552|reference Sulfurimonas_denitrificans_DSM_1251_CP000153|length 32|copies 2
AGATTTTCCAACACCAGGGCTTCCGCCTATTA
>1879552|reference Sulfurimonas_denitrificans_DSM_1251_CP000153|length 34|copies 5
AGATTTTCCAACACCAGGGCTTCCGCCTATTAGA
>1879552|reference Sulfurimonas_denitrificans_DSM_1251_CP000153|length 43|copies 7
AGATTTTGATAAACCGTTTATCGGAATAGCGAACAGTTATATA
>1879552|reference Sulfurimonas_denitrificans_DSM_1251_CP000153|length 53|copies 1
AGATTTTGCGCAAATAAATTTATAGAGACAAAAATGAGTAAAAATATTTTTAC
>1879552|reference Sulfurimonas_denitrificans_DSM_1251_CP000153|length 45|copies 1
AGATTTTGGACCACTAGAGCCTTTGAGCCAATATATTTTAGAGTG
>1879552|reference Sulfurimonas_denitrificans_DSM_1251_CP000153|length 42|copies 2
AGCAAAAACAGAAGCTGGAGCAGGGTCAGTTAAGTCATCCGC
>1879552|reference Sulfurimonas_denitrificans_DSM_1251_CP000153|length 31|copies 2
AGCAAAAATGGGTCCGGGAGATCTAAAACAT
>1879552|reference Sulfurimonas_denitrificans_DSM_1251_CP000153|length 32|copies 1
AGCAAAAATGGGTCCGGGAGATCTAAAACATA
>1879552|reference Sulfurimonas_denitrificans_DSM_1251_CP000153|length 54|copies 1
AGCAAAAGGCAAAATAGTTGAAAATTGAGATACCAGATGAAGCTTTTAGATATA
>1879552|reference Sulfurimonas_denitrificans_DSM_1251_CP000153|length 49|copies 1
AGCAAAAGGGGAACGTCCTCATAGTGGATATATTTCAGCTCATGCCGAT
>1879552|reference Sulfurimonas_denitrificans_DSM_1251_CP000153|length 51|copies 1
AGCAAAGCTCCTGCAACATAAAGATGATGAAGAGGCAAGGAGAATTATAGA
>1879552|reference Sulfurimonas_denitrificans_DSM_1251_CP000153|length 48|copies 1
AGCAAAGTGAGTTTCATTTAAGAAAAATAAGATAAAATTATACTTAAA
>1879552|reference Sulfurimonas_denitrificans_DSM_1251_CP000153|length 31|copies 1
AGCAACGAGTTGGCCAGGGAGTTTTCCAATT
>1879552|reference Sulfurimonas_denitrificans_DSM_1251_CP000153|length 49|copies 1
AGCAACGTAGTTGTAAAGGACTCTAACGGCGTAACTTTAAATGCTGGTG
>1879552|reference Sulfurimonas_denitrificans_DSM_1251_CP000153|length 37|copies 4
AGCAACTGCCAAGGCAACACCAGCGATATTGCCAAGC
>1879552|reference Sulfurimonas_denitrificans_DSM_1251_CP000153|length 46|copies 2
AGCAAGAAGTTGTTTCTCAACTACATTTTGAGTTGCGATTCCTGCA
>1879552|reference Sulfurimonas_denitrificans_DSM_1251_CP000153|length 57|copies 1
AGCAAGGAGCTGTTTCTTTGACTCATCTGAAAAGCTTTTTAATTCAAAACCATATTT
>1879552|reference Sulfurimonas_denitrificans_DSM_1251_CP000153|length 39|copies 1
AGCAATAAGCGCACCTGCTTATGCTGGTATTCCTGTAAC
>1879552|reference Sulfurimonas_denitrificans_DSM_1251_CP000153|length 50|copies 1
AGCAATAGGTGCGGATAGAAAATAATATGAAAATCTTTTTGGCACTTACA
>1879552|reference Sulfurimonas_denitrificans_DSM_1251_CP000153|length 46|copies 1
AGCAATTACTGGAATATTAATTGCCTCTTTTATCTCTCTTATTGCA
>1879552|reference Sulfurimonas_denitrificans_DSM_1251_CP000153|length 35|copies 2
AGCAATTGTTAGCGGTGGCGCTGGAACTGCTGCTG
>1879552|reference Sulfurimonas_denitrificans_DSM_1251_CP000153|length 58|copies 1
AGCACAAGACAAAAATGGTGATGGCAAAATTAACGATGGAAGTGAGCTTTTTGGACCT
>1879552|reference Sulfurimonas_denitrificans_DSM_1251_CP000153|length 59|copies 1
AGCACAGTTTTTAAAGGGCACAGTTTCATCTTCAAAGAGACTTCTTTTTTTGAAATGGC
>1879552|reference Sulfurimonas_denitrificans_DSM_1251_CP000153|length 43|copies 1
AGCACCAAAGTTGATTCCAGTGCGCCCTAAAATCACAACAACA
>1879552|reference Sulfurimonas_denitrificans_DSM_1251_CP000153|length 48|copies 1
AGCACCATTGGTGAATGGCACAAGGTTGTAGTCATAGGATTCGCCCGT
>1879552|reference Sulfurimonas_denitrificans_DSM_1251_CP000153|length 37|copies 1
AGCACCGATTAGTATGCCACCAGCATGAATAGGTACT
>1879552|reference Sulfurimonas_denitrificans_DSM_1251_CP000153|length 50|copies 1
AGCACCGTCCGAAGGATTACCTTCCTCACCATCAAATTCTGGTGCAACAG
>1879552|reference Sulfurimonas_denitrificans_DSM_1251_CP000153|length 15|copies 1
AGCACGTGTGTAGCC
>1879552|reference Sulfurimonas_denitrificans_DSM_1251_CP000153|length 31|copies 1
AGCACGTGTGTAGCCCTGGCCGTAAGGGCCA
>1879552|reference Sulfurimonas_denitrificans_DSM_1251_CP000153|length 32|copies 4
AGCACGTGTGTAGCCCTGGCCGTAAGGGCCAT
>1879552|reference Sulfurimonas_denitrificans_DSM_1251_CP000153|length 36|copies 1
AGCACTCATGCCAGCTAACCCGCGAATGCTTCTTGT
>1879552|reference Sulfurimonas_denitrificans_DSM_1251_CP000153|length 37|copies 28
AGCACTCATGCCAGCTAACCCGCGAATGCTTCTTGTC
>1879552|reference Sulfurimonas_denitrificans_DSM_1251_CP000153|length 38|copies 5
AGCACTCATGCCAGCTAACCCGCGAATGCTTCTTGTCC
>1879552|reference Sulfurimonas_denitrificans_DSM_1251_CP000153|length 31|copies 10
AGCACTGTATATTCCTGGAGAATCCAGAGAA
>1879552|reference Sulfurimonas_denitrificans_DSM_1251_CP000153|length 49|copies 2
AGCACTTGTGCAAACTGTGGATTTTATCACACCTGTTGTGGATGATCCC
>1879552|reference Sulfurimonas_denitrificans_DSM_1251_CP000153|length 31|copies 8
AGCACTTTACAGACCTGGACCGATGGAGTCT
>1879552|reference Sulfurimonas_denitrificans_DSM_1251_CP000153|length 58|copies 1
AGCACTTTATTTTGCTAATTTTTAAAATCTAATTTTGAATGAAATAGGGGGCAAGGGG
>1879552|reference Sulfurimonas_denitrificans_DSM_1251_CP000153|length 14|copies 1
AGCAGCAACAATGC
>1879552|reference Sulfurimonas_denitrificans_DSM_1251_CP000153|length 17|copies 1
AGCAGCAACAATGCAGA
>1879552|reference Sulfurimonas_denitrificans_DSM_1251_CP000153|length 20|copies 1
AGCAGCAACAATGCAGACAC
>1879552|reference Sulfurimonas_denitrificans_DSM_1251_CP000153|length 22|copies 1
AGCAGCAACAATGCAGACACCT
>1879552|reference Sulfurimonas_denitrificans_DSM_1251_CP000153|length 30|copies 1
AGCAGCAACAATGCAGACACCTATTTTATT
>1879552|reference Sulfurimonas_denitrificans_DSM_1251_CP000153|length 40|copies 1
AGCAGCAACAATGCAGACACCTATTTTATTTAAAATGGCA
>1879552|reference Sulfurimonas_denitrificans_DSM_1251_CP000153|length 46|copies 1
AGCAGCAACAATGCAGACACCTATTTTATTTAAAATGGCAGAAGAT
>1879552|reference Sulfurimonas_denitrificans_DSM_1251_CP000153|length 49|copies 3
AGCAGCAACAATGCAGACACCTATTTTATTTAAAATGGCAGAAGATTTG
>1879552|reference Sulfurimonas_denitrificans_DSM_1251_CP000153|length 50|copies 78
AGCAGCAACAATGCAGACACCTATTTTATTTAAAATGGCAGAAGATTTGA
>1879552|reference Sulfurimonas_denitrificans_DSM_1251_CP000153|length 51|copies 1
AGCAGCAACAATGCAGACACCTATTTTATTTAAAATGGCAGAAGATTTGAC
>1879552|reference Sulfurimonas_denitrificans_DSM_1251_CP000153|length 10|copies 1
AGCAGCACTA
>1879552|reference Sulfurimonas_denitrificans_DSM_1251_CP000153|length 31|copies 19
AGCAGCACTAGCTCCAGGAAGAGCAACTATA
>1879552|reference Sulfurimonas_denitrificans_DSM_1251_CP000153|length 33|copies 1
AGCAGCAGATACAGACCGGAATATCTCACAAAA
>1879552|reference Sulfurimonas_denitrificans_DSM_1251_CP000153|length 31|copies 22
AGCAGCAGGCACTCCAGGCACTGTTACTGTA
>1879552|reference Sulfurimonas_denitrificans_DSM_1251_CP000153|length 32|copies 1
AGCAGCAGGCACTCCAGGCACTGTTACTGTAG
>1879552|reference Sulfurimonas_denitrificans_DSM_1251_CP000153|length 47|copies 10
AGCAGCTAAAACCAGATAGTTTTGAGGATTTAATTGCGGTTTTAGCA
>1879552|reference Sulfurimonas_denitrificans_DSM_1251_CP000153|length 32|copies 1
AGCAGCTGCGCTAAACTTTGAAATTTTTGCTC
>1879552|reference Sulfurimonas_denitrificans_DSM_1251_CP000153|length 51|copies 39
AGCAGCTGCGCTAAACTTTGAAATTTTTGCTCAAACAATTATTTTAGCTCT
>1879552|reference Sulfurimonas_denitrificans_DSM_1251_CP000153|length 52|copies 1
AGCAGCTGCGCTAAACTTTGAAATTTTTGCTCAAACAATTATTTTAGCTCTC
>1879552|reference Sulfurimonas_denitrificans_DSM_1251_CP000153|length 48|copies 1
AGCAGGAACAGAATATTTTTATAAAATTATATCAGATTCACTCTCAAC
>1879552|reference Sulfurimonas_denitrificans_DSM_1251_CP000153|length 40|copies 3
AGCAGGACTTTGCAGCGAAGAGGCTGTAAGAGTTCTCAGT
>1879552|reference Sulfurimonas_denitrificans_DSM_1251_CP000153|length 25|copies 1
AGCAGGCCCGGGGTTCAAATCCTCG
>1879552|reference Sulfurimonas_denitrificans_DSM_1251_CP000153|length 42|copies 3
AGCAGGTGCAATTGGTGGAGCAAGTTTAGCTGGAAATGTTAC
>1879552|reference Sulfurimonas_denitrificans_DSM_1251_CP000153|length 9|copies 1
AGCAGTAAC
>1879552|reference Sulfurimonas_denitrificans_DSM_1251_CP000153|length 35|copies 1
AGCAGTAGTATTTGCCACCGCTGATTAATGAATCT
>1879552|reference Sulfurimonas_denitrificans_DSM_1251_CP000153|length 40|copies 1
AGCAGTTACAGGCACGCTTTGAGCCAGTGTTAGTTGTGCA
>1879552|reference Sulfurimonas_denitrificans_DSM_1251_CP000153|length 43|copies 1
AGCAGTTAGAGCGCTCAATGTACTACTCATTCCGCGATAGAAA
>1879552|reference Sulfurimonas_denitrificans_DSM_1251_CP000153|length 55|copies 1
AGCAGTTGTTTCATCTAAAACACCTTCCATCCATAAACTTAAACTAAAGCCCTTT
>1879552|reference Sulfurimonas_denitrificans_DSM_1251_CP000153|length 56|copies 1
AGCATAAAATTTAGTAGCACAATAAAAAAGAATACTGTAATAGAAATGGTTAAAAA
>1879552|reference Sulfurimonas_denitrificans_DSM_1251_CP000153|length 31|copies 1
AGCATAAAGTAAAGCCTGGAAATGTTGTAGT
>1879552|reference Sulfurimonas_denitrificans_DSM_1251_CP000153|length 49|copies 4
AGCATAAGCAAGATGCGCATAACCCTCTTTTGAGCCCATAGTCGCTACA
>1879552|reference Sulfurimonas_denitrificans_DSM_1251_CP000153|length 19|copies 1
AGCATCACCTATCTCTATG
>1879552|reference Sulfurimonas_denitrificans_DSM_1251_CP000153|length 18|copies 1
AGCATCGTCATTTCCAGG
>1879552|reference Sulfurimonas_denitrificans_DSM_1251_CP000153|length 30|copies 2
AGCATCGTCATTTCCAGGAATTGGGTAAGT
>1879552|reference Sulfurimonas_denitrificans_DSM_1251_CP000153|length 31|copies 9
AGCATCGTCATTTCCAGGAATTGGGTAAGTA
>1879552|reference Sulfurimonas_denitrificans_DSM_1251_CP000153|length 32|copies 8
AGCATCGTCATTTCCAGGAATTGGGTAAGTAA
>1879552|reference Sulfurimonas_denitrificans_DSM_1251_CP000153|length 37|copies 2
AGCATCTATATACATAAACTTAGCACAAACAGAAGTA
>1879552|reference Sulfurimonas_denitrificans_DSM_1251_CP000153|length 40|copies 7
AGCATGAATTACGGCTGGAGCAAAATCATGATGCTCAGCT
>1879552|reference Sulfurimonas_denitrificans_DSM_1251_CP000153|length 34|copies 1
AGCATGGACACCGCTGAGTATAGTTGGGCATGAG
>1879552|reference Sulfurimonas_denitrificans_DSM_1251_CP000153|length 43|copies 1
AGCATTATGTTTCAAGAGTATCTCTTTTGAATCTCTTGAAGCG
>1879552|reference Sulfurimonas_denitrificans_DSM_1251_CP000153|length 39|copies 1
AGCATTGTTAATGACATTTCACCGCGATATCTGCCGCAT
>1879552|reference Sulfurimonas_denitrificans_DSM_1251_CP000153|length 16|copies 1
AGCATTTATAGAGACA
>1879552|reference Sulfurimonas_denitrificans_DSM_1251_CP000153|length 34|copies 1
AGCATTTATGCTTATACCGAGTTTAATTGGCACT
>1879552|reference Sulfurimonas_denitrificans_DSM_1251_CP000153|length 45|copies 3
AGCATTTCCGTTACGCGGCTCAACTTGCTTAAACGCAAACAATAC
>1879552|reference Sulfurimonas_denitrificans_DSM_1251_CP000153|length 31|copies 12
AGCATTTGTAAAACCTGGACCACTCGTTATC
>1879552|reference Sulfurimonas_denitrificans_DSM_1251_CP000153|length 32|copies 1
AGCATTTGTAAAACCTGGACCACTCGTTATCA
>1879552|reference Sulfurimonas_denitrificans_DSM_1251_CP000153|length 50|copies 1
AGCCAAATGATTTGTTGGTTTTAGTTGGCGAGCCAGCGGTTTTAAGGTCA
>1879552|reference Sulfurimonas_denitrificans_DSM_1251_CP000153|length 9|copies 1
AGCCAACTC
>1879552|reference Sulfurimonas_denitrificans_DSM_1251_CP000153|length 48|copies 2
AGCCAACTCCAATCCAAAAACAAGCTATTCCAATTATCCTTAGTAAAA
>1879552|reference Sulfurimonas_denitrificans_DSM_1251_CP000153|length 49|copies 5
AGCCAACTCCAATCCAAAAACAAGCTATTCCAATTATCCTTAGTAAAAA
>1879552|reference Sulfurimonas_denitrificans_DSM_1251_CP000153|length 49|copies 1
AGCCATAGGGATTGTTTTTGCAATGGTACTCTCAAGCTTAGGTTATGGG
>1879552|reference Sulfurimonas_denitrificans_DSM_1251_CP000153|length 48|copies 1
AGCCATATTTGCCACTGGTATATTTGCCAAAAGTCCACCAAAACCTAT
>1879552|reference Sulfurimonas_denitrificans_DSM_1251_CP000153|length 31|copies 2
AGCCATCCCTTTTCCGGGTGGAACTACCATG
>1879552|reference Sulfurimonas_denitrificans_DSM_1251_CP000153|length 42|copies 1
AGCCATCTGAGCTTAATGAGAGAATTTTTGTGGAGTATCTTT
>1879552|reference Sulfurimonas_denitrificans_DSM_1251_CP000153|length 41|copies 1
AGCCATCTTTAACTCATTTACCTCAGCAAAAACGTACTTTG
>1879552|reference Sulfurimonas_denitrificans_DSM_1251_CP000153|length 31|copies 9
AGCCATTATCATACCTGGGAGCACTCCTTGT
>1879552|reference Sulfurimonas_denitrificans_DSM_1251_CP000153|length 44|copies 1
AGCCATTTTCATCTACTTTAAATGCGCCATTTCTTGAGTAAACT
>1879552|reference Sulfurimonas_denitrificans_DSM_1251_CP000153|length 51|copies 1
AGCCATTTTGCCGCAAATGTTGCAGCTGTATGACCAGAGACTCCTCCACCA
>1879552|reference Sulfurimonas_denitrificans_DSM_1251_CP000153|length 31|copies 8
AGCCCATGGATTACCTGGGATGTGGCAACTT
>1879552|reference Sulfurimonas_denitrificans_DSM_1251_CP000153|length 17|copies 1
AGCCCCAGAATATACAA
>1879552|reference Sulfurimonas_denitrificans_DSM_1251_CP000153|length 49|copies 33
AGCCCCAGAATATACAAACATAATGGCAAGAGGAATTTGAGCAAGACCT
>1879552|reference Sulfurimonas_denitrificans_DSM_1251_CP000153|length 46|copies 1
AGCCCCCAAAACTGCCCCATGATTTAAGCCATAAGCTAAAAGCGCT
>1879552|reference Sulfurimonas_denitrificans_DSM_1251_CP000153|length 21|copies 1
AGCCCCGGACTTACCTGATGA
>1879552|reference Sulfurimonas_denitrificans_DSM_1251_CP000153|length 53|copies 1
AGCCCTATTTTAGAAGCTACATTTGAGTTAGAGAGTGGATTTTTAAAAGAGAG
>1879552|reference Sulfurimonas_denitrificans_DSM_1251_CP000153|length 31|copies 10
AGCCCTGCTTGTTCCTGGGATAAGTGCAAAG
>1879552|reference Sulfurimonas_denitrificans_DSM_1251_CP000153|length 32|copies 10
AGCCCTGCTTGTTCCTGGGATAAGTGCAAAGA
>1879552|reference Sulfurimonas_denitrificans_DSM_1251_CP000153|length 31|copies 9
AGCCGCACCTTTACCAGGAGCTGGAAAATTC
>1879552|reference Sulfurimonas_denitrificans_DSM_1251_CP000153|length 45|copies 1
AGCCGTAACACTAACCACAGTAGGTGGAACATTAGTTGAAAATAC
>1879552|reference Sulfurimonas_denitrificans_DSM_1251_CP000153|length 38|copies 19
AGCCTAAATCAATTGCAACTTGATATATAAATGGCTTA
>1879552|reference Sulfurimonas_denitrificans_DSM_1251_CP000153|length 44|copies 4
AGCCTCAATTCGATCTGGTATAACACTAAAAGGTGCAATCTCTA
>1879552|reference Sulfurimonas_denitrificans_DSM_1251_CP000153|length 31|copies 1
AGCCTCAGTTATGTCGCGAGACATTCCAATG
>1879552|reference Sulfurimonas_denitrificans_DSM_1251_CP000153|length 59|copies 1
AGCCTCATTTTGGATAAAACTCATCGAAACAAAATCAATCCCGATGTAAATAATTAAGA
>1879552|reference Sulfurimonas_denitrificans_DSM_1251_CP000153|length 10|copies 1
AGCCTCTATG
>1879552|reference Sulfurimonas_denitrificans_DSM_1251_CP000153|length 49|copies 1
AGCCTGAACAAAATGGCGCAAAAAGGGTAATAATTCACAAAGAGAGTGA
>1879552|reference Sulfurimonas_denitrificans_DSM_1251_CP000153|length 48|copies 1
AGCCTGCTCAATTTTGCTCCTCATCTCATCTTCATTTAAACACTCAAC
>1879552|reference Sulfurimonas_denitrificans_DSM_1251_CP000153|length 9|copies 1
AGCCTGCTG
>1879552|reference Sulfurimonas_denitrificans_DSM_1251_CP000153|length 36|copies 1
AGCCTGTTGCTACGACAACCGCGTCATATTCACTTA
>1879552|reference Sulfurimonas_denitrificans_DSM_1251_CP000153|length 13|copies 1
AGCCTTAACTGCA
>1879552|reference Sulfurimonas_denitrificans_DSM_1251_CP000153|length 29|copies 1
AGCCTTCCGCCAGCGCGGCAACCGCTCCT
>1879552|reference Sulfurimonas_denitrificans_DSM_1251_CP000153|length 30|copies 1
AGCCTTCCGCCAGCGCGGCAACCGCTCCTC
>1879552|reference Sulfurimonas_denitrificans_DSM_1251_CP000153|length 41|copies 1
AGCCTTCCGCCAGCGCGGCAACCGCTCCTCCTGTTTCGACA
>1879552|reference Sulfurimonas_denitrificans_DSM_1251_CP000153|length 44|copies 2
AGCCTTCCGCCAGCGCGGCAACCGCTCCTCCTGTTTCGACACTG
>1879552|reference Sulfurimonas_denitrificans_DSM_1251_CP000153|length 53|copies 1
AGCCTTGATAAATGGGGTGAAGAGATTGCCTCTGATGATAGCTTTGGAAGGTT
>1879552|reference Sulfurimonas_denitrificans_DSM_1251_CP000153|length 51|copies 1
AGCCTTTTAATTCACCATTTATGTAGATTACAAGCCCCAATAACATAAGCT
>1879552|reference Sulfurimonas_denitrificans_DSM_1251_CP000153|length 17|copies 1
AGCGAACAATTTCTCCG
>1879552|reference Sulfurimonas_denitrificans_DSM_1251_CP000153|length 34|copies 3
AGCGAACAATTTCTCCGGCTATCCCACTCCCAAG
>1879552|reference Sulfurimonas_denitrificans_DSM_1251_CP000153|length 10|copies 1
AGCGACGATT
>1879552|reference Sulfurimonas_denitrificans_DSM_1251_CP000153|length 13|copies 1
AGCGATAAAACCT
>1879552|reference Sulfurimonas_denitrificans_DSM_1251_CP000153|length 62|copies 1
AGCGATTAGTGAAATTGAGAGACGTTTTCGTATAAATGAAGAGTTACTTCGTTTTGTAACCA
>1879552|reference Sulfurimonas_denitrificans_DSM_1251_CP000153|length 30|copies 1
AGCGCAAGGATGGCCTGGCGTTATGCTTGG
>1879552|reference Sulfurimonas_denitrificans_DSM_1251_CP000153|length 31|copies 17
AGCGCAAGGATGGCCTGGCGTTATGCTTGGT
>1879552|reference Sulfurimonas_denitrificans_DSM_1251_CP000153|length 32|copies 1
AGCGCAAGGATGGCCTGGCGTTATGCTTGGTG
>1879552|reference Sulfurimonas_denitrificans_DSM_1251_CP000153|length 27|copies 1
AGCGCAGCACCTTCACCGGTATCTGAC
>1879552|reference Sulfurimonas_denitrificans_DSM_1251_CP000153|length 34|copies 1
AGCGCAGCACCTTCACCGGTATCTGACATGACGA
>1879552|reference Sulfurimonas_denitrificans_DSM_1251_CP000153|length 51|copies 1
AGCGCAGCACCTTCACCGGTATCTGACATGACGATTTAAAAATTCGTCCCG
>1879552|reference Sulfurimonas_denitrificans_DSM_1251_CP000153|length 46|copies 1
AGCGCCACCAGCGAACTCAAAGTGAGTTATTCCAGCAGTCTTTGCC
>1879552|reference Sulfurimonas_denitrificans_DSM_1251_CP000153|length 13|copies 1
AGCGCCTATAGAG
>1879552|reference Sulfurimonas_denitrificans_DSM_1251_CP000153|length 9|copies 1
AGCGCCTGC
>1879552|reference Sulfurimonas_denitrificans_DSM_1251_CP000153|length 9|copies 1
AGCGCTACT
>1879552|reference Sulfurimonas_denitrificans_DSM_1251_CP000153|length 29|copies 1
AGCGGCAACTACAGAGAAAAAGCACTGCT
>1879552|reference Sulfurimonas_denitrificans_DSM_1251_CP000153|length 40|copies 2
AGCGGCTTCAACAGCAGCTCCAACAGTTAGTTTATCGTTA
>1879552|reference Sulfurimonas_denitrificans_DSM_1251_CP000153|length 40|copies 1
AGCGGGATTTTAATAGCTAGTGAGGGAACTTTAGCCGTTC
>1879552|reference Sulfurimonas_denitrificans_DSM_1251_CP000153|length 31|copies 1
AGCGGTGTAAAAGCCAGGCCTCTGTATAATT
>1879552|reference Sulfurimonas_denitrificans_DSM_1251_CP000153|length 30|copies 1
AGCGGTGTTCGCCCAGGAATGTACGTAGAG
>1879552|reference Sulfurimonas_denitrificans_DSM_1251_CP000153|length 36|copies 1
AGCGTAACAGCTCACTGGTCTAGCGATTCTGCGCCG
>1879552|reference Sulfurimonas_denitrificans_DSM_1251_CP000153|length 38|copies 1
AGCGTAATCAAAGCTAAGTAAGTTATGCTAATAGTCGG
>1879552|reference Sulfurimonas_denitrificans_DSM_1251_CP000153|length 39|copies 5
AGCGTAATCAAAGCTAAGTAAGTTATGCTAATAGTCGGT
>1879552|reference Sulfurimonas_denitrificans_DSM_1251_CP000153|length 27|copies 1
AGCGTACAGGCGCGGTAATTCGTGGTC
>1879552|reference Sulfurimonas_denitrificans_DSM_1251_CP000153|length 33|copies 53
AGCGTACCCATCTTCACTTCTTATGAATGTTAT
>1879552|reference Sulfurimonas_denitrificans_DSM_1251_CP000153|length 37|copies 1
AGCGTACCCATCTTCACTTCTTATGAATGTTATTCCT
>1879552|reference Sulfurimonas_denitrificans_DSM_1251_CP000153|length 31|copies 3
AGCGTATATTCACCCTGGTCAAAATGTATCT
>1879552|reference Sulfurimonas_denitrificans_DSM_1251_CP000153|length 32|copies 1
AGCGTATATTCACCCTGGTCAAAATGTATCTA
>1879552|reference Sulfurimonas_denitrificans_DSM_1251_CP000153|length 45|copies 1
AGCGTCACTTAGAGTTGCTATCTTGTTGTATGCACCTCTAATTTT
>1879552|reference Sulfurimonas_denitrificans_DSM_1251_CP000153|length 46|copies 1
AGCGTCACTTAGAGTTGCTATCTTGTTGTATGCACCTCTAATTTTA
>1879552|reference Sulfurimonas_denitrificans_DSM_1251_CP000153|length 25|copies 1
AGCGTCTGCAAGTCCAGTTACAGCA
>1879552|reference Sulfurimonas_denitrificans_DSM_1251_CP000153|length 10|copies 2
AGCGTCTGTT
>1879552|reference Sulfurimonas_denitrificans_DSM_1251_CP000153|length 34|copies 3
AGCGTCTTGTGTTACAAAATTTATATCATTGAAG
>1879552|reference Sulfurimonas_denitrificans_DSM_1251_CP000153|length 43|copies 1
AGCGTTATGCAAAGCTGGTATTAGCTGTTAGCAACCTTTACAA
>1879552|reference Sulfurimonas_denitrificans_DSM_1251_CP000153|length 51|copies 9
AGCGTTGCTGTTGATGATAGAAATGTTTGGGGATCAGGAATTGATGTGGGA
>1879552|reference Sulfurimonas_denitrificans_DSM_1251_CP000153|length 60|copies 1
AGCGTTTAAGAGTGATAAAATAAGTTTTTAAAAAAGGAGAATAAAATGCAAAAAGAGTTG
>1879552|reference Sulfurimonas_denitrificans_DSM_1251_CP000153|length 31|copies 2
AGCTAAAATTAATCCTGGAAAACCAGCTCCC
>1879552|reference Sulfurimonas_denitrificans_DSM_1251_CP000153|length 53|copies 1
AGCTAAATCTATCTTTTTGTTTTTGTGACTCTAACATCTGAGTTGCAATAGTA
>1879552|reference Sulfurimonas_denitrificans_DSM_1251_CP000153|length 49|copies 1
AGCTAAGAGAACTTAATGCACTTGCAAAAGAGAGTCAAAAAACAGAACT
>1879552|reference Sulfurimonas_denitrificans_DSM_1251_CP000153|length 32|copies 4
AGCTAAGATAAATCCAGGTAGAAGTTCATACA
>1879552|reference Sulfurimonas_denitrificans_DSM_1251_CP000153|length 28|copies 1
AGCTAAGTAAGTTATGCTAATAGTCGGT
>1879552|reference Sulfurimonas_denitrificans_DSM_1251_CP000153|length 15|copies 1
AGCTAATGGTTCTGG
>1879552|reference Sulfurimonas_denitrificans_DSM_1251_CP000153|length 44|copies 3
AGCTACGAGTCCGCAACGGTTTATCGTTATTTGCACAAGCATTG
>1879552|reference Sulfurimonas_denitrificans_DSM_1251_CP000153|length 54|copies 1
AGCTAGAAAATCTATAGTTGCAAAAAGTGGCATAAAAAAAGGTGAAATTTTAAG
>1879552|reference Sulfurimonas_denitrificans_DSM_1251_CP000153|length 49|copies 1
AGCTATAACACCACAACCAACTGAGCAGTGCGTACAAATAGTCTTAATG
>1879552|reference Sulfurimonas_denitrificans_DSM_1251_CP000153|length 52|copies 1
AGCTATACTAAAACCTGAGGGTATGATGACTCGTGATTCACGTGTTGTTGAA
>1879552|reference Sulfurimonas_denitrificans_DSM_1251_CP000153|length 52|copies 1
AGCTATCTTTGGAACAATTGACATATAACCAGCTAGTGCAGCTGAACTGCCC
>1879552|reference Sulfurimonas_denitrificans_DSM_1251_CP000153|length 25|copies 1
AGCTATTCCAGGTTTAAAGAGATAA
>1879552|reference Sulfurimonas_denitrificans_DSM_1251_CP000153|length 32|copies 1
AGCTATTCGTCCTATGCGTGATGGTGTCATAG
>1879552|reference Sulfurimonas_denitrificans_DSM_1251_CP000153|length 33|copies 6
AGCTATTCGTCCTATGCGTGATGGTGTCATAGC
>1879552|reference Sulfurimonas_denitrificans_DSM_1251_CP000153|length 59|copies 2
AGCTATTTATCTATACTTAGTGCAAAGAATCTTAAATGAAAACAAAGTGGATAAAGATT
>1879552|reference Sulfurimonas_denitrificans_DSM_1251_CP000153|length 45|copies 1
AGCTCAAAAAGCTCTAGGCGGTAAAAACCTTGATGGAAGTGAAGA
>1879552|reference Sulfurimonas_denitrificans_DSM_1251_CP000153|length 42|copies 2
AGCTCACGCTGGAGCTTCATATTACGCTCAATCTGATTTAGT
>1879552|reference Sulfurimonas_denitrificans_DSM_1251_CP000153|length 50|copies 1
AGCTCAGTTGGTTAGAGCACTGGTTTGTGGTGCCGGGGGTCACGGGTTCG
>1879552|reference Sulfurimonas_denitrificans_DSM_1251_CP000153|length 54|copies 2
AGCTCCATCTGCTCATCCAAATCCAAATATAAGCGGCAATATAAAAGACAGCTA
>1879552|reference Sulfurimonas_denitrificans_DSM_1251_CP000153|length 31|copies 11
AGCTCCGCCAGTTCCAGGAAAGTTTATAGCG
>1879552|reference Sulfurimonas_denitrificans_DSM_1251_CP000153|length 59|copies 2
AGCTCGGCTTTTTGAACTCTCACTGCTCACCTCTAAAAAACCGTTCATAAAGTTCACGG
>1879552|reference Sulfurimonas_denitrificans_DSM_1251_CP000153|length 43|copies 1
AGCTCTAGCTTCTATTACAAACCCATCTACTAACTCATATAAG
>1879552|reference Sulfurimonas_denitrificans_DSM_1251_CP000153|length 45|copies 1
AGCTCTATCTCACAAAATTGCTTTGATGTAAGATGAACTCCGTCT
>1879552|reference Sulfurimonas_denitrificans_DSM_1251_CP000153|length 26|copies 1
AGCTCTTAGAGTTCCAGGTGCAGATT
>1879552|reference Sulfurimonas_denitrificans_DSM_1251_CP000153|length 31|copies 5
AGCTCTTAGAGTTCCAGGTGCAGATTTGGTT
>1879552|reference Sulfurimonas_denitrificans_DSM_1251_CP000153|length 32|copies 4
AGCTCTTAGAGTTCCAGGTGCAGATTTGGTTT
>1879552|reference Sulfurimonas_denitrificans_DSM_1251_CP000153|length 50|copies 1
AGCTCTTATAGCCTCATTTTACTCAAAAGAGTATCCAAAAATCAGTGCAG
>1879552|reference Sulfurimonas_denitrificans_DSM_1251_CP000153|length 9|copies 1
AGCTCTTTT
>1879552|reference Sulfurimonas_denitrificans_DSM_1251_CP000153|length 39|copies 1
AGCTCTTTTTTCTCAGTATAGATATTATATAGATGAAAA
>1879552|reference Sulfurimonas_denitrificans_DSM_1251_CP000153|length 46|copies 3
AGCTGAAAAAGGTCTTTATCATGAGACACCACTCTTACATTGTAGC
>1879552|reference Sulfurimonas_denitrificans_DSM_1251_CP000153|length 34|copies 1
AGCTGAACACAAGTTTAAACTATGCAATGAAGCC
>1879552|reference Sulfurimonas_denitrificans_DSM_1251_CP000153|length 38|copies 1
AGCTGAGATGTTGTGCTGCGCCGCGACATGGTGGACAC
>1879552|reference Sulfurimonas_denitrificans_DSM_1251_CP000153|length 35|copies 1
AGCTGAGCTACGAGCGCATACTACATTAAAAGAAC
>1879552|reference Sulfurimonas_denitrificans_DSM_1251_CP000153|length 41|copies 1
AGCTGATAGTATTATCTCTGCTGCATCTTTCCAAGATACTA
>1879552|reference Sulfurimonas_denitrificans_DSM_1251_CP000153|length 11|copies 1
AGCTGATTTGA
>1879552|reference Sulfurimonas_denitrificans_DSM_1251_CP000153|length 37|copies 2
AGCTGCAAGAGACGCTGGATGTAGATTTTTTGGTGGT
>1879552|reference Sulfurimonas_denitrificans_DSM_1251_CP000153|length 8|copies 1
AGCTGCAG
>1879552|reference Sulfurimonas_denitrificans_DSM_1251_CP000153|length 40|copies 4
AGCTGCATGGGCTGCGATTTTATAAGCGATTATTCCCTCT
>1879552|reference Sulfurimonas_denitrificans_DSM_1251_CP000153|length 42|copies 1
AGCTGCCAAAGATGCTAATGCAAAAAGATAGCCAAAGGGTGA
>1879552|reference Sulfurimonas_denitrificans_DSM_1251_CP000153|length 20|copies 1
AGCTGCCAATAAAGGTGCAT
>1879552|reference Sulfurimonas_denitrificans_DSM_1251_CP000153|length 38|copies 1
AGCTGCCAATAAAGGTGCATTTAAATACAAAAATGTAG
>1879552|reference Sulfurimonas_denitrificans_DSM_1251_CP000153|length 43|copies 1
AGCTGCCAATAAAGGTGCATTTAAATACAAAAATGTAGAATCA
>1879552|reference Sulfurimonas_denitrificans_DSM_1251_CP000153|length 44|copies 77
AGCTGCCAATAAAGGTGCATTTAAATACAAAAATGTAGAATCAG
>1879552|reference Sulfurimonas_denitrificans_DSM_1251_CP000153|length 42|copies 2
AGCTGCTTACAATTAAAGCACTAAGAGTGATTAAAGAGGCTG
>1879552|reference Sulfurimonas_denitrificans_DSM_1251_CP000153|length 26|copies 1
AGCTGGAAAAATTCCAGGTGGGTTTT
>1879552|reference Sulfurimonas_denitrificans_DSM_1251_CP000153|length 32|copies 3
AGCTGGAAAAATTCCAGGTGGGTTTTTTAAGA
>1879552|reference Sulfurimonas_denitrificans_DSM_1251_CP000153|length 46|copies 1
AGCTGGAGAATTTGATAAAGAAGTAAAGAGCATAGGAGGCGTAAAT
>1879552|reference Sulfurimonas_denitrificans_DSM_1251_CP000153|length 8|copies 1
AGCTGGAT
>1879552|reference Sulfurimonas_denitrificans_DSM_1251_CP000153|length 15|copies 1
AGCTGGATTTATTCC
>1879552|reference Sulfurimonas_denitrificans_DSM_1251_CP000153|length 31|copies 15
AGCTGGATTTATTCCAGGCTCAGAGCATATG
>1879552|reference Sulfurimonas_denitrificans_DSM_1251_CP000153|length 8|copies 1
AGCTGGTT
>1879552|reference Sulfurimonas_denitrificans_DSM_1251_CP000153|length 19|copies 1
AGCTGTCTCTCTAGCAGAA
>1879552|reference Sulfurimonas_denitrificans_DSM_1251_CP000153|length 49|copies 1
AGCTGTCTCTCTAGCAGAACTTCGCCCTCCTCCTCGATAATCTCGCAAA
>1879552|reference Sulfurimonas_denitrificans_DSM_1251_CP000153|length 43|copies 3
AGCTGTGCTTGTCTCATGAGTCTCTTCATTAATAATTATTCCG
>1879552|reference Sulfurimonas_denitrificans_DSM_1251_CP000153|length 45|copies 2
AGCTGTTCACCCAGAGTGTGACCCAGCAATTTGTAATGCAGCAGA
>1879552|reference Sulfurimonas_denitrificans_DSM_1251_CP000153|length 43|copies 3
AGCTTAAAAGCTGCGCGGGAGACATACTCTTTATGCTCTTTTA
>1879552|reference Sulfurimonas_denitrificans_DSM_1251_CP000153|length 34|copies 1
AGCTTACATTTATGCTTATCGATATTTTGCAATA
>1879552|reference Sulfurimonas_denitrificans_DSM_1251_CP000153|length 48|copies 2
AGCTTAGCTAGAATCATAATGGGTTTAACTCAAATTTTAACAAATATA
>1879552|reference Sulfurimonas_denitrificans_DSM_1251_CP000153|length 47|copies 1
AGCTTCAACTACTTTAACCGAATCAACATCAGTAAATCTTGCTATAT
>1879552|reference Sulfurimonas_denitrificans_DSM_1251_CP000153|length 12|copies 1
AGCTTCACATCC
>1879552|reference Sulfurimonas_denitrificans_DSM_1251_CP000153|length 26|copies 1
AGCTTCACATCCACGCGACCTATATG
>1879552|reference Sulfurimonas_denitrificans_DSM_1251_CP000153|length 40|copies 40
AGCTTCACATCCACGCGACCTATATGTTTCTTGAACTTTT
>1879552|reference Sulfurimonas_denitrificans_DSM_1251_CP000153|length 32|copies 1
AGCTTCACCGCTCTCCAGGTGTTATCTTTAAA
>1879552|reference Sulfurimonas_denitrificans_DSM_1251_CP000153|length 33|copies 2
AGCTTCACCGCTCTCCAGGTGTTATCTTTAAAG
>1879552|reference Sulfurimonas_denitrificans_DSM_1251_CP000153|length 32|copies 11
AGCTTCCATAACCGCCGGACTTGTAAAGTTTT
>1879552|reference Sulfurimonas_denitrificans_DSM_1251_CP000153|length 40|copies 1
AGCTTGAAAACAGGTGCTGCACGGCTGTCGTCAGCTCGTG
>1879552|reference Sulfurimonas_denitrificans_DSM_1251_CP000153|length 50|copies 1
AGCTTGAAGAAGCTGGCGCAAAAGTAGAAGTTAAATAATTTTACTACCTA
>1879552|reference Sulfurimonas_denitrificans_DSM_1251_CP000153|length 42|copies 1
AGCTTGATAGATATCCAGGGTCTATGTCTCCAGCATCTTATG
>1879552|reference Sulfurimonas_denitrificans_DSM_1251_CP000153|length 45|copies 1
AGCTTGATAGTCGAGAACTTCAACACTCCATCCACGTCTCTCAGC
>1879552|reference Sulfurimonas_denitrificans_DSM_1251_CP000153|length 39|copies 1
AGCTTGATATTACCGATATTACATCTATAAAGGCGGCAA
>1879552|reference Sulfurimonas_denitrificans_DSM_1251_CP000153|length 46|copies 2
AGCTTTACCTGCTCTTGCCGTTCGTCCTATGCGGTGTATGTAGTCA
>1879552|reference Sulfurimonas_denitrificans_DSM_1251_CP000153|length 50|copies 3
AGCTTTACTCTTTTGTAAAGAATGATTAAAGCCCAGACTATAGCAACCCA
>1879552|reference Sulfurimonas_denitrificans_DSM_1251_CP000153|length 31|copies 2
AGCTTTGCAATATCCAGGTCTGTAATTTTTG
>1879552|reference Sulfurimonas_denitrificans_DSM_1251_CP000153|length 50|copies 2
AGCTTTGCAATATCCAGGTCTGTAATTTTTGCCCTTAATGAGATTGGCGT
>1879552|reference Sulfurimonas_denitrificans_DSM_1251_CP000153|length 12|copies 1
AGCTTTTGATTT
>1879552|reference Sulfurimonas_denitrificans_DSM_1251_CP000153|length 23|copies 1
AGCTTTTGATTTCATATCTTGCG
>1879552|reference Sulfurimonas_denitrificans_DSM_1251_CP000153|length 32|copies 1
AGCTTTTGATTTCATATCTTGCGCAATTACAC
>1879552|reference Sulfurimonas_denitrificans_DSM_1251_CP000153|length 45|copies 111
AGCTTTTGATTTCATATCTTGCGCAATTACACTCAATTGACCAAT
>1879552|reference Sulfurimonas_denitrificans_DSM_1251_CP000153|length 31|copies 4
AGGAAATATATGCCCAGGTTTTACAAGCTCA
>1879552|reference Sulfurimonas_denitrificans_DSM_1251_CP000153|length 51|copies 1
AGGAACTATCAAAAAAATCACTAGTTATGGTATGTTTGTTGATGTTGGCGG
>1879552|reference Sulfurimonas_denitrificans_DSM_1251_CP000153|length 30|copies 2
AGGAAGTGAGTGCCAGGCACTCAATGCTCT
>1879552|reference Sulfurimonas_denitrificans_DSM_1251_CP000153|length 50|copies 1
AGGAATTAAACCGTTTAAAGCTGAGAGATTTGCTGAATATAATAGAGACA
>1879552|reference Sulfurimonas_denitrificans_DSM_1251_CP000153|length 41|copies 1
AGGACAAACTAAGTTTCCTACATTCTCCACAAAACAGACAT
>1879552|reference Sulfurimonas_denitrificans_DSM_1251_CP000153|length 57|copies 2
AGGACACCAAGGTTTTACTTATGAGCAGTGTGCAATGGAGGAAAACCAGTTGGAAAA
>1879552|reference Sulfurimonas_denitrificans_DSM_1251_CP000153|length 39|copies 1
AGGACATATTGATGATAGAGATCACTTAGGTAATCGTCG
>1879552|reference Sulfurimonas_denitrificans_DSM_1251_CP000153|length 16|copies 1
AGGACGTATTTTAAAA
>1879552|reference Sulfurimonas_denitrificans_DSM_1251_CP000153|length 41|copies 1
AGGACTTAACTTAACAGGTCTTAGAAGAAACATAGAGCGTG
>1879552|reference Sulfurimonas_denitrificans_DSM_1251_CP000153|length 25|copies 1
AGGACTTAGAGACGCTGGAGATCCA
>1879552|reference Sulfurimonas_denitrificans_DSM_1251_CP000153|length 38|copies 5
AGGACTTAGAGACGCTGGAGATCCAGTAGAAGTTGCAA
>1879552|reference Sulfurimonas_denitrificans_DSM_1251_CP000153|length 39|copies 1
AGGACTTAGAGACGCTGGAGATCCAGTAGAAGTTGCAAA
>1879552|reference Sulfurimonas_denitrificans_DSM_1251_CP000153|length 16|copies 1
AGGACTTGGTGGAGAA
>1879552|reference Sulfurimonas_denitrificans_DSM_1251_CP000153|length 39|copies 3
AGGAGCAAATATAGCTGGAACTCCATCACATGTAATTGA
>1879552|reference Sulfurimonas_denitrificans_DSM_1251_CP000153|length 35|copies 1
AGGAGCAAATATGGGAGGTGTTGTAAATATCGTCT
>1879552|reference Sulfurimonas_denitrificans_DSM_1251_CP000153|length 35|copies 1
AGGAGGAAGGTGAGGACGACGTCAAGTCATCATGG
>1879552|reference Sulfurimonas_denitrificans_DSM_1251_CP000153|length 53|copies 1
AGGAGGTCAGCGGTTCGATCCCGCTATTCTCCACCATTTCTTATTTATATAGA
>1879552|reference Sulfurimonas_denitrificans_DSM_1251_CP000153|length 31|copies 28
AGGAGTTGAGGGACCAGGAGCGCCTATAGAG
>1879552|reference Sulfurimonas_denitrificans_DSM_1251_CP000153|length 32|copies 30
AGGAGTTGAGGGACCAGGAGCGCCTATAGAGA
>1879552|reference Sulfurimonas_denitrificans_DSM_1251_CP000153|length 33|copies 17
AGGATAAAAGGTACGCCGGGGATAACAGGCTGA
>1879552|reference Sulfurimonas_denitrificans_DSM_1251_CP000153|length 43|copies 1
AGGATAGGTGGGAGCCATTGATGATATGACGCTAGTTGTATCG
>1879552|reference Sulfurimonas_denitrificans_DSM_1251_CP000153|length 38|copies 1
AGGATATCGCAGATAATGTCTTTAATGAAAATCCACTC
>1879552|reference Sulfurimonas_denitrificans_DSM_1251_CP000153|length 14|copies 1
AGGATCAAAAAATG
>1879552|reference Sulfurimonas_denitrificans_DSM_1251_CP000153|length 31|copies 27
AGGATCACTAATCCCAGGCATTCCTGCATCA
>1879552|reference Sulfurimonas_denitrificans_DSM_1251_CP000153|length 38|copies 1
AGGATTACCTTCCTCACCATCAAATTCTGGTGCAACAG
>1879552|reference Sulfurimonas_denitrificans_DSM_1251_CP000153|length 44|copies 1
AGGATTAGTGAAATCTCTTTTTGCTTATATCTGTCTATATCAGC
>1879552|reference Sulfurimonas_denitrificans_DSM_1251_CP000153|length 47|copies 1
AGGATTTAGTAATAATTGGTGTAATGAGTGTTCCTATGTTAATGTTC
>1879552|reference Sulfurimonas_denitrificans_DSM_1251_CP000153|length 55|copies 2
AGGATTTGGTTTACCATCTTTCAACAATTTTGTACCATAAAAAAGTCTATAGTAG
>1879552|reference Sulfurimonas_denitrificans_DSM_1251_CP000153|length 52|copies 2
AGGATTTGTTCTTTTAATTGCTAGTTTTATAAAGATTTTAAAACCAACTCTT
>1879552|reference Sulfurimonas_denitrificans_DSM_1251_CP000153|length 43|copies 1
AGGATTTTATAGTGGTGGACCCTCAGAGATTCGAACTCTGGGA
>1879552|reference Sulfurimonas_denitrificans_DSM_1251_CP000153|length 32|copies 1
AGGATTTTCCAATCCCTGGTGCGCCCCATAAA
>1879552|reference Sulfurimonas_denitrificans_DSM_1251_CP000153|length 51|copies 1
AGGATTTTCCAATCCCTGGTGCGCCCCATAAAAAAGTAGGAACTCTCTGCT
>1879552|reference Sulfurimonas_denitrificans_DSM_1251_CP000153|length 32|copies 1
AGGATTTTGAAAGCCCAGGTGGCGGATGTCTT
>1879552|reference Sulfurimonas_denitrificans_DSM_1251_CP000153|length 48|copies 1
AGGCAATAGCAGAGGTTTTAGCAAAGTAATTTAAAGAATTTGTGCGAG
>1879552|reference Sulfurimonas_denitrificans_DSM_1251_CP000153|length 37|copies 1
AGGCACTAACACCTCCCATTGTAGGATCTGTTAATAC
>1879552|reference Sulfurimonas_denitrificans_DSM_1251_CP000153|length 54|copies 1
AGGCAGTCTCCTTAGAGTGCCCAGCTTAACCTGCTGGCAACTAAGGACGAGGGT
>1879552|reference Sulfurimonas_denitrificans_DSM_1251_CP000153|length 34|copies 1
AGGCATAATATGCTTTACCCTTTTAAAGATATGG
>1879552|reference Sulfurimonas_denitrificans_DSM_1251_CP000153|length 53|copies 1
AGGCATAGTTTAGTGTATCGATTTTAAAAATTTCACCACCAATAGAGAAATCT
>1879552|reference Sulfurimonas_denitrificans_DSM_1251_CP000153|length 22|copies 1
AGGCCCGGGGTTCAAATCCTCG
>1879552|reference Sulfurimonas_denitrificans_DSM_1251_CP000153|length 54|copies 1
AGGCCTTCTTGGAAGCGGAGTCTCTAGCAAACACTCTTTTAAAAGAGATAGATG
>1879552|reference Sulfurimonas_denitrificans_DSM_1251_CP000153|length 54|copies 1
AGGCGAAATTTTGCCAATTGTTAGGCTAAACAGGCTTCTAGGGTTAAACAAGAG
>1879552|reference Sulfurimonas_denitrificans_DSM_1251_CP000153|length 54|copies 1
AGGCGATTTTAACTGAGGAGTAGGTTTATAATCTTTATCATGTAGATTTTTTAG
>1879552|reference Sulfurimonas_denitrificans_DSM_1251_CP000153|length 39|copies 1
AGGCGCAAAAGTTGGCATAGAAGCGATGCTTGGAAATGC
>1879552|reference Sulfurimonas_denitrificans_DSM_1251_CP000153|length 28|copies 6
AGGCGCTATTATAGTTACATCAGATATG
>1879552|reference Sulfurimonas_denitrificans_DSM_1251_CP000153|length 47|copies 1
AGGCGGACAACAACAAAGAGTTGCTATTGCAAGAGCCATAGTTACAG
>1879552|reference Sulfurimonas_denitrificans_DSM_1251_CP000153|length 52|copies 1
AGGCGGATTTAATGGTGGAGTTGTTATATTTTCTGATGGATTAGATCCAGCA
>1879552|reference Sulfurimonas_denitrificans_DSM_1251_CP000153|length 39|copies 1
AGGCGTAATAACAGCAAGTGATAGAGCAAGTAAAGGAAT
>1879552|reference Sulfurimonas_denitrificans_DSM_1251_CP000153|length 39|copies 1
AGGCTATTGTATCATTAGCAAATGATGCCGAAAACCTAG
>1879552|reference Sulfurimonas_denitrificans_DSM_1251_CP000153|length 47|copies 1
AGGCTCCAAATAAGGGAGCATTTAAAAACAGCTCATCTTTTCTTGAG
>1879552|reference Sulfurimonas_denitrificans_DSM_1251_CP000153|length 49|copies 1
AGGCTGATATTGGCGATGTTAAAGAGTCTCAAAGTGTTGAATTTAGCGT
>1879552|reference Sulfurimonas_denitrificans_DSM_1251_CP000153|length 32|copies 5
AGGCTGTTGGAAGTCCTGGAACAAGAGCAAAA
>1879552|reference Sulfurimonas_denitrificans_DSM_1251_CP000153|length 33|copies 6
AGGCTGTTGGAAGTCCTGGAACAAGAGCAAAAA
>1879552|reference Sulfurimonas_denitrificans_DSM_1251_CP000153|length 45|copies 1
AGGCTTACAAAGTTCGGCTCAGAAGGGTTGGAAATCCTTCGTAGA
>1879552|reference Sulfurimonas_denitrificans_DSM_1251_CP000153|length 48|copies 2
AGGCTTACAAAGTTCGGCTCAGAAGGGTTGGAAATCCTTCGTAGAGTA
>1879552|reference Sulfurimonas_denitrificans_DSM_1251_CP000153|length 51|copies 1
AGGCTTTACCTTGATAATGTGCCAAATATCCAAAGCTCTTGGGTTACACAA
>1879552|reference Sulfurimonas_denitrificans_DSM_1251_CP000153|length 39|copies 1
AGGCTTTACTCTTGCGCGCTCTGCCATAGAGATTAGTGT
>1879552|reference Sulfurimonas_denitrificans_DSM_1251_CP000153|length 46|copies 1
AGGGATAAAAACAAATGGCACTATATAAACTCGAAGACCATGTCAA
>1879552|reference Sulfurimonas_denitrificans_DSM_1251_CP000153|length 29|copies 1
AGGGATTGTTAAATCAGGCGAGACGATAG
>1879552|reference Sulfurimonas_denitrificans_DSM_1251_CP000153|length 49|copies 1
AGGGATTTGAACCCTCGGTACAGTTACCCGTACGCATCCTTAGCAGGGA
>1879552|reference Sulfurimonas_denitrificans_DSM_1251_CP000153|length 42|copies 2
AGGGCAAATCTGCTGACCCTCAAGGAGAGTATCTCATCGCTC
>1879552|reference Sulfurimonas_denitrificans_DSM_1251_CP000153|length 16|copies 1
AGGGCAAGTTCTTTGG
>1879552|reference Sulfurimonas_denitrificans_DSM_1251_CP000153|length 17|copies 1
AGGGCGTGGACTACCAG
>1879552|reference Sulfurimonas_denitrificans_DSM_1251_CP000153|length 44|copies 1
AGGGTAACGGTCCAGTGGATGCTTGTAGAGACGCTTTAATGAAA
>1879552|reference Sulfurimonas_denitrificans_DSM_1251_CP000153|length 46|copies 2
AGGGTCTGGAGCAACTGGAGTTTTTCCAAAATACCCAAGAACCATT
>1879552|reference Sulfurimonas_denitrificans_DSM_1251_CP000153|length 8|copies 1
AGGGTGCA
>1879552|reference Sulfurimonas_denitrificans_DSM_1251_CP000153|length 9|copies 1
AGGGTGCAA
>1879552|reference Sulfurimonas_denitrificans_DSM_1251_CP000153|length 12|copies 2
AGGGTGCAAGCG
>1879552|reference Sulfurimonas_denitrificans_DSM_1251_CP000153|length 25|copies 1
AGGGTGCAAGCGTTACTCGGAATCA
>1879552|reference Sulfurimonas_denitrificans_DSM_1251_CP000153|length 26|copies 1
AGGGTGCAAGCGTTACTCGGAATCAC
>1879552|reference Sulfurimonas_denitrificans_DSM_1251_CP000153|length 42|copies 1
AGGGTGCAAGCGTTACTCGGAATCACTGGGCGTAAAGGACGC
>1879552|reference Sulfurimonas_denitrificans_DSM_1251_CP000153|length 43|copies 3
AGGGTGCAAGCGTTACTCGGAATCACTGGGCGTAAAGGACGCG
>1879552|reference Sulfurimonas_denitrificans_DSM_1251_CP000153|length 44|copies 167
AGGGTGCAAGCGTTACTCGGAATCACTGGGCGTAAAGGACGCGT
>1879552|reference Sulfurimonas_denitrificans_DSM_1251_CP000153|length 44|copies 1
AGGGTTATGACTACACGGCGGGTGCAATTTATCACTATAACAAA
>1879552|reference Sulfurimonas_denitrificans_DSM_1251_CP000153|length 45|copies 1
AGGGTTATGACTACACGGCGGGTGCAATTTATCACTATAACAAAA
>1879552|reference Sulfurimonas_denitrificans_DSM_1251_CP000153|length 43|copies 1
AGGGTTTTCTCTAGTTTAAAAGCAGAACAAATCGATCTCTCAA
>1879552|reference Sulfurimonas_denitrificans_DSM_1251_CP000153|length 50|copies 1
AGGTAAAAAATGAAAAATCAACACCCTCTTCCATCGCATTTTTATACTCT
>1879552|reference Sulfurimonas_denitrificans_DSM_1251_CP000153|length 40|copies 1
AGGTAAAAAATGTCTCTGGCTACTCAAGTGATTCTGTGAT
>1879552|reference Sulfurimonas_denitrificans_DSM_1251_CP000153|length 31|copies 8
AGGTAAAGATGATGTTGAGCGTGGTCAAGTG
>1879552|reference Sulfurimonas_denitrificans_DSM_1251_CP000153|length 35|copies 3
AGGTACAACTGTATCTGGCCAGTGCATCTGGTATA
>1879552|reference Sulfurimonas_denitrificans_DSM_1251_CP000153|length 40|copies 3
AGGTAGAACGATAACTGGACATCAAGCAAAGTATGTCAAC
>1879552|reference Sulfurimonas_denitrificans_DSM_1251_CP000153|length 57|copies 1
AGGTAGCGGCTTTACTGGTGGAGCGCTTCCAAGCAGCGGTGGAATTGTTTTAGCATT
>1879552|reference Sulfurimonas_denitrificans_DSM_1251_CP000153|length 50|copies 1
AGGTAGTTGTCATTGGCGGAGGCGATACAGCTCTTGAAGAGGCACTTTAT
>1879552|reference Sulfurimonas_denitrificans_DSM_1251_CP000153|length 50|copies 1
AGGTATAAGCCTCTCAGGAGGTCTTCCAATTGTACACTTAAAGAGTTCAT
>1879552|reference Sulfurimonas_denitrificans_DSM_1251_CP000153|length 46|copies 1
AGGTATCATTGGACAAACTGGAGCTGGTAAAACTACTCTTTTAAAA
>1879552|reference Sulfurimonas_denitrificans_DSM_1251_CP000153|length 39|copies 1
AGGTATGATTGCATCTGGTAAATATCATGAGGTTATCGC
>1879552|reference Sulfurimonas_denitrificans_DSM_1251_CP000153|length 40|copies 1
AGGTATTTGAAGAGGAAGCACTCTCTTATATGTCAGAGCT
>1879552|reference Sulfurimonas_denitrificans_DSM_1251_CP000153|length 48|copies 1
AGGTCAAACTGCACCTGCAGGCAAAAGAATGGGGCATGCTGGAGCAAT
>1879552|reference Sulfurimonas_denitrificans_DSM_1251_CP000153|length 37|copies 1
AGGTCATACTCTGGAAAACTGCTTGCCGATAAAATAG
>1879552|reference Sulfurimonas_denitrificans_DSM_1251_CP000153|length 37|copies 1
AGGTCCAACTACAGAGCCGATTGCAAATAGTTGAGTC
>1879552|reference Sulfurimonas_denitrificans_DSM_1251_CP000153|length 42|copies 1
AGGTCCCAAGGGTATGGCTGTTCGCCATTTAAAGCGGTACGC
>1879552|reference Sulfurimonas_denitrificans_DSM_1251_CP000153|length 43|copies 2
AGGTCCCAAGGGTATGGCTGTTCGCCATTTAAAGCGGTACGCG
>1879552|reference Sulfurimonas_denitrificans_DSM_1251_CP000153|length 44|copies 47
AGGTCCCAAGGGTATGGCTGTTCGCCATTTAAAGCGGTACGCGA
>1879552|reference Sulfurimonas_denitrificans_DSM_1251_CP000153|length 45|copies 1
AGGTCCCAAGGGTATGGCTGTTCGCCATTTAAAGCGGTACGCGAG
>1879552|reference Sulfurimonas_denitrificans_DSM_1251_CP000153|length 46|copies 1
AGGTCCCAAGGGTATGGCTGTTCGCCATTTAAAGCGGTACGCGAGC
>1879552|reference Sulfurimonas_denitrificans_DSM_1251_CP000153|length 57|copies 1
AGGTCGAAGACTCTCAAGAAAACAGTACCAAAAAGTTTGCCGAGCTTTCCAAAGAGA
>1879552|reference Sulfurimonas_denitrificans_DSM_1251_CP000153|length 57|copies 1
AGGTCGATTTTTCAGAGTTCAAAAAAGAGTTTTTATCAAAAAACATACTAAATAATG
>1879552|reference Sulfurimonas_denitrificans_DSM_1251_CP000153|length 16|copies 1
AGGTCGTGTTATGAAG
>1879552|reference Sulfurimonas_denitrificans_DSM_1251_CP000153|length 53|copies 1
AGGTCTAGCACGTGCAAAAACTTTTGGTAAAGTAAGTGAAAATCCTTTAATCG
>1879552|reference Sulfurimonas_denitrificans_DSM_1251_CP000153|length 30|copies 1
AGGTCTCGTTGTCCCTGGAGATGTCATCAT
>1879552|reference Sulfurimonas_denitrificans_DSM_1251_CP000153|length 31|copies 12
AGGTCTCGTTGTCCCTGGAGATGTCATCATC
>1879552|reference Sulfurimonas_denitrificans_DSM_1251_CP000153|length 32|copies 12
AGGTCTCGTTGTCCCTGGAGATGTCATCATCG
>1879552|reference Sulfurimonas_denitrificans_DSM_1251_CP000153|length 39|copies 1
AGGTCTTGAACGACGCTCTCTAGGTCCAATATAAGAAGA
>1879552|reference Sulfurimonas_denitrificans_DSM_1251_CP000153|length 46|copies 1
AGGTCTTGTTATAATAATGGAAAGTTTATCAAAGTATCCTCTTGAG
>1879552|reference Sulfurimonas_denitrificans_DSM_1251_CP000153|length 41|copies 1
AGGTCTTGTTGTTGCAACTTCAACAAATCCGCTTCCATCAG
>1879552|reference Sulfurimonas_denitrificans_DSM_1251_CP000153|length 43|copies 4
AGGTGAAAAGAACTGCGGTGAGCAGAGTGAAATAGAACCTGAA
>1879552|reference Sulfurimonas_denitrificans_DSM_1251_CP000153|length 37|copies 1
AGGTGAAAATTCCTCCTACCCGCGGAAAGACGGAAAG
>1879552|reference Sulfurimonas_denitrificans_DSM_1251_CP000153|length 55|copies 3
AGGTGAAAATTCCTCCTACCCGCGGAAAGACGGAAAGACCCCGTGCACCTTTACT
>1879552|reference Sulfurimonas_denitrificans_DSM_1251_CP000153|length 31|copies 3
AGGTGAACTACAACCTGGTATAACTCTTCGT
>1879552|reference Sulfurimonas_denitrificans_DSM_1251_CP000153|length 46|copies 1
AGGTGAACTTGCTCTTGGTGTTAATGCAATGGTTGCGTTTATGCCT
>1879552|reference Sulfurimonas_denitrificans_DSM_1251_CP000153|length 49|copies 1
AGGTGAAGAAGAGTCAGGCGGTTCAGGAGGTTCAGGAGGTTCAGGAGGT
>1879552|reference Sulfurimonas_denitrificans_DSM_1251_CP000153|length 33|copies 1
AGGTGACAAGATCGATCAGGCAATTGTAAACTA
>1879552|reference Sulfurimonas_denitrificans_DSM_1251_CP000153|length 37|copies 2
AGGTGAGAGACATGACCAACACTCAGAGGCTACTATG
>1879552|reference Sulfurimonas_denitrificans_DSM_1251_CP000153|length 46|copies 2
AGGTGATGGCGCATCTTATGATATCGGTTTTCAGTGGATTTCTGGA
>1879552|reference Sulfurimonas_denitrificans_DSM_1251_CP000153|length 10|copies 1
AGGTGCAAGC
>1879552|reference Sulfurimonas_denitrificans_DSM_1251_CP000153|length 48|copies 1
AGGTGCAGTGACAGTAGCAGGCGGTGATAAGAAATTTACAACTATCGC
>1879552|reference Sulfurimonas_denitrificans_DSM_1251_CP000153|length 44|copies 1
AGGTGCCCAGAGTGCAGTGTGTGACTCCTTATCGTAAAATGGTA
>1879552|reference Sulfurimonas_denitrificans_DSM_1251_CP000153|length 48|copies 4
AGGTGCGGCACCTGTTGGTTCAACTATGATACGCGCTGTTTATGGGAA
>1879552|reference Sulfurimonas_denitrificans_DSM_1251_CP000153|length 43|copies 1
AGGTGCGTAAACCTGAAAAAGGGACGAATCCTCATCACTATTA
>1879552|reference Sulfurimonas_denitrificans_DSM_1251_CP000153|length 39|copies 1
AGGTGCTATACTTGATCTCAGAGGTGACAAGATTGAAGG
>1879552|reference Sulfurimonas_denitrificans_DSM_1251_CP000153|length 38|copies 1
AGGTGCTTCAACTGGAGGACCAGGTCAGATAGAGAAGA
>1879552|reference Sulfurimonas_denitrificans_DSM_1251_CP000153|length 38|copies 90
AGGTGCTTGTTTTAAGCCAATTAAAAGAGAATGGATCG
>1879552|reference Sulfurimonas_denitrificans_DSM_1251_CP000153|length 51|copies 1
AGGTGGGTGCGGGATTCCCTATCTGGCTTCCTGCGGGTGGAAGGCTTCGTG
>1879552|reference Sulfurimonas_denitrificans_DSM_1251_CP000153|length 36|copies 1
AGGTGTAAACTTTGTAGGACTTAGAGACGCTGGAGA
>1879552|reference Sulfurimonas_denitrificans_DSM_1251_CP000153|length 32|copies 2
AGGTGTCCACTTGCCCAGGCAAAGGCAAAGTT
>1879552|reference Sulfurimonas_denitrificans_DSM_1251_CP000153|length 44|copies 1
AGGTGTGGAGGTTCAAGTCCTCTCATCCGCACCATTACCTAAAA
>1879552|reference Sulfurimonas_denitrificans_DSM_1251_CP000153|length 39|copies 3
AGGTGTGTTATCTGCATTTAAGACTTCACTAAACCTTAC
>1879552|reference Sulfurimonas_denitrificans_DSM_1251_CP000153|length 52|copies 1
AGGTTCAGCGGCATTGAACCAATCTAAAAATCTCTGCATCTCATGCTCTAGG
>1879552|reference Sulfurimonas_denitrificans_DSM_1251_CP000153|length 36|copies 1
AGGTTGAGATATTAGAAGAGTTTGATGAAGCTGATG
>1879552|reference Sulfurimonas_denitrificans_DSM_1251_CP000153|length 44|copies 1
AGGTTGCAGAGGTTGTAGATATGCTCCAAATCCCTGCATTTTTG
>1879552|reference Sulfurimonas_denitrificans_DSM_1251_CP000153|length 47|copies 1
AGGTTGGGTAGTCAAGGTTTTAAAACTTAAATGTAAGGTTTGTGTAG
>1879552|reference Sulfurimonas_denitrificans_DSM_1251_CP000153|length 37|copies 1
AGGTTGGGTGCTTCAACTGGCTGCTCTATAAGTTTTA
>1879552|reference Sulfurimonas_denitrificans_DSM_1251_CP000153|length 53|copies 1
AGGTTGTAATGCTCTCATCAAGCGGAACGGGTGCTATGGAAGCAGCTGTTGTG
>1879552|reference Sulfurimonas_denitrificans_DSM_1251_CP000153|length 55|copies 1
AGGTTTAATATCTATGAATCCCCATCTATCTTCTTTATAAAAAAAACAAAAGAGC
>1879552|reference Sulfurimonas_denitrificans_DSM_1251_CP000153|length 55|copies 1
AGGTTTGTCCAACAAATGTACCCTCAATTGTCGTAAAACCAAGAGTCACTTATGA
>1879552|reference Sulfurimonas_denitrificans_DSM_1251_CP000153|length 39|copies 2
AGGTTTTTATTATCAACTATTCCAGTTACTGCAAGCCCA
>1879552|reference Sulfurimonas_denitrificans_DSM_1251_CP000153|length 57|copies 44
AGTAAAAACTTACTTGGTAATTTAAAAAAAAGAGGAGAACAAATGGGAGCTGCGATG
>1879552|reference Sulfurimonas_denitrificans_DSM_1251_CP000153|length 47|copies 1
AGTAAAACGGCTCTTCAAAGTCGCCATTTTTAACAACATCACAAAGA
>1879552|reference Sulfurimonas_denitrificans_DSM_1251_CP000153|length 46|copies 4
AGTAAAAGAGGCAGAAGATGGCGACATTATAGGGCGTGGAAGAGTT
>1879552|reference Sulfurimonas_denitrificans_DSM_1251_CP000153|length 41|copies 1
AGTAAAATAGTCTCCCTCATCAACCGCTATGAACTTGGCGG
>1879552|reference Sulfurimonas_denitrificans_DSM_1251_CP000153|length 12|copies 1
AGTAAAATTGTT
>1879552|reference Sulfurimonas_denitrificans_DSM_1251_CP000153|length 65|copies 1
AGTAAAATTGTTTCCGTAAGCTTTTATGTTGTGTTCTGGTTTTTTTTCCATTTTTTTTCCTTTAT
>1879552|reference Sulfurimonas_denitrificans_DSM_1251_CP000153|length 66|copies 21
AGTAAAATTGTTTCCGTAAGCTTTTATGTTGTGTTCTGGTTTTTTTTCCATTTTTTTTCCTTTATT
>1879552|reference Sulfurimonas_denitrificans_DSM_1251_CP000153|length 67|copies 4
AGTAAAATTGTTTCCGTAAGCTTTTATGTTGTGTTCTGGTTTTTTTTCCATTTTTTTTCCTTTATTA
>1879552|reference Sulfurimonas_denitrificans_DSM_1251_CP000153|length 50|copies 20
AGTAAACAAAACGAACATCAGCACCTCTGCTTCTTGCATCTTGAAGGCTT
>1879552|reference Sulfurimonas_denitrificans_DSM_1251_CP000153|length 31|copies 1
AGTAAACTCTTCTCCTGGACTAGAGGGGATT
>1879552|reference Sulfurimonas_denitrificans_DSM_1251_CP000153|length 42|copies 1
AGTAAAGGAGATATCTGGATAAAACTTCTACCAGAAGAGGCT
>1879552|reference Sulfurimonas_denitrificans_DSM_1251_CP000153|length 31|copies 3
AGTAAATATGGCTCCTGGAAACGTGGGAAAT
>1879552|reference Sulfurimonas_denitrificans_DSM_1251_CP000153|length 32|copies 11
AGTAAATATGGCTCCTGGAAACGTGGGAAATG
>1879552|reference Sulfurimonas_denitrificans_DSM_1251_CP000153|length 31|copies 32
AGTAACTACACCGCCAGGAGAGTTTATGTAG
>1879552|reference Sulfurimonas_denitrificans_DSM_1251_CP000153|length 32|copies 3
AGTAACTACACCGCCAGGAGAGTTTATGTAGA
>1879552|reference Sulfurimonas_denitrificans_DSM_1251_CP000153|length 31|copies 22
AGTAAGTGCACCGCCTGGCATGGGAGAAAAT
>1879552|reference Sulfurimonas_denitrificans_DSM_1251_CP000153|length 32|copies 7
AGTAAGTGCACCGCCTGGCATGGGAGAAAATG
>1879552|reference Sulfurimonas_denitrificans_DSM_1251_CP000153|length 47|copies 2
AGTAATTAAGTCTGGGTCACAGTTTGTATCAAGTGGAGCTACAACAG
>1879552|reference Sulfurimonas_denitrificans_DSM_1251_CP000153|length 45|copies 2
AGTAATTCACCAGTCATCGTTTTAGGTAGCGGAGCTTCAGCAGCC
>1879552|reference Sulfurimonas_denitrificans_DSM_1251_CP000153|length 46|copies 1
AGTACAAAATATCAAAAAGAGATAATAAAAATTTAGTTTTATTGAT
>1879552|reference Sulfurimonas_denitrificans_DSM_1251_CP000153|length 45|copies 1
AGTACAAATAAGCTTCATGCAAGGGGTCCAATGGGGATAGAGGGA
>1879552|reference Sulfurimonas_denitrificans_DSM_1251_CP000153|length 44|copies 2
AGTACAAGCTTTTACAATAGCACTATTTTATAGTGATAGTTTTG
>1879552|reference Sulfurimonas_denitrificans_DSM_1251_CP000153|length 48|copies 1
AGTACATCTCTAAACTGGTTGATACTCTAAAGAAGAGCGATTTAAAAT
>1879552|reference Sulfurimonas_denitrificans_DSM_1251_CP000153|length 41|copies 1
AGTACTAATAGTACGTTTGTCTTTTTTTACAAAGTGTTCAC
>1879552|reference Sulfurimonas_denitrificans_DSM_1251_CP000153|length 34|copies 1
AGTACTGCATCATACAAAGAGAGAAAATCATCTC
>1879552|reference Sulfurimonas_denitrificans_DSM_1251_CP000153|length 41|copies 2
AGTAGAGGCTTATAACGGTAGTTTGAGATCATTGAAAACTA
>1879552|reference Sulfurimonas_denitrificans_DSM_1251_CP000153|length 48|copies 74
AGTAGATATTTTTAATGCCCATTTTTATAACCGCGTCAAGAAGTGCTG
>1879552|reference Sulfurimonas_denitrificans_DSM_1251_CP000153|length 49|copies 1
AGTAGATATTTTTAATGCCCATTTTTATAACCGCGTCAAGAAGTGCTGC
>1879552|reference Sulfurimonas_denitrificans_DSM_1251_CP000153|length 49|copies 1
AGTAGATTTGCTCTAGGGCTTTTATATCTTGAGGCAAAAAATAATGAGG
>1879552|reference Sulfurimonas_denitrificans_DSM_1251_CP000153|length 30|copies 1
AGTAGCAACATCCGGACGGATATAGTTCAT
>1879552|reference Sulfurimonas_denitrificans_DSM_1251_CP000153|length 52|copies 1
AGTAGCACCGTCCGAAGGATTACCTTCCTCACCATCAAATTCTGGTGCAACA
>1879552|reference Sulfurimonas_denitrificans_DSM_1251_CP000153|length 41|copies 1
AGTAGCCTAAATCAATTGCAACTTGATATATAAATGGCTTA
>1879552|reference Sulfurimonas_denitrificans_DSM_1251_CP000153|length 16|copies 2
AGTAGCGGCTATTGCA
>1879552|reference Sulfurimonas_denitrificans_DSM_1251_CP000153|length 38|copies 1
AGTAGCGTTATCAAACTCTACCTCACCATCTTGTTTGG
>1879552|reference Sulfurimonas_denitrificans_DSM_1251_CP000153|length 34|copies 1
AGTAGGTCTTAGTATTGGCACACGCTCAGATAGC
>1879552|reference Sulfurimonas_denitrificans_DSM_1251_CP000153|length 41|copies 2
AGTAGTAATATGACTTGCATCTCCACTCTCTCCAAAACCTA
>1879552|reference Sulfurimonas_denitrificans_DSM_1251_CP000153|length 32|copies 1
AGTAGTACTCAATCCCAGGATGGACATCTTTT
>1879552|reference Sulfurimonas_denitrificans_DSM_1251_CP000153|length 33|copies 5
AGTAGTACTCAATCCCAGGATGGACATCTTTTG
>1879552|reference Sulfurimonas_denitrificans_DSM_1251_CP000153|length 54|copies 1
AGTAGTATTTAGGGTTGGAGGGTGGTCCCCCCATATTCAGTCAAGATAACACGT
>1879552|reference Sulfurimonas_denitrificans_DSM_1251_CP000153|length 48|copies 2
AGTAGTCCAAGTCCTGTTTTTATAACTGAACCAGGTGGGTAGAGTCCA
>1879552|reference Sulfurimonas_denitrificans_DSM_1251_CP000153|length 49|copies 1
AGTAGTCCAAGTCCTGTTTTTATAACTGAACCAGGTGGGTAGAGTCCAT
>1879552|reference Sulfurimonas_denitrificans_DSM_1251_CP000153|length 39|copies 1
AGTATAACAGATCTGCGAGAACTTTTTGTAGGCATAAGT
>1879552|reference Sulfurimonas_denitrificans_DSM_1251_CP000153|length 22|copies 1
AGTATAATCAACCCTTGTCTCT
>1879552|reference Sulfurimonas_denitrificans_DSM_1251_CP000153|length 43|copies 1
AGTATATGCAGGTATTGGTGCGGCGGTTGTTATGAGAGACAAA
>1879552|reference Sulfurimonas_denitrificans_DSM_1251_CP000153|length 60|copies 1
AGTATATTTATTTGGCAAAAATAGATAAAGTTGAAGATATTAAAGTAAAACCAATTATAT
>1879552|reference Sulfurimonas_denitrificans_DSM_1251_CP000153|length 33|copies 3
AGTATCATACCCCTCAGGAAGCCTTAATATCAT
>1879552|reference Sulfurimonas_denitrificans_DSM_1251_CP000153|length 55|copies 1
AGTATCTAAGGACTCCATGAAATTTTGTAAAGAGCTATTAGAAGAAAAGGGTGTA
>1879552|reference Sulfurimonas_denitrificans_DSM_1251_CP000153|length 54|copies 1
AGTATCTCAAGATAGGGGCTTATTAGTAAGCTTTTTATAGTAAAATAGTAGTTA
>1879552|reference Sulfurimonas_denitrificans_DSM_1251_CP000153|length 37|copies 1
AGTATCTTCCTTCAGAATTGATCTTGGGATAGTCGAT
>1879552|reference Sulfurimonas_denitrificans_DSM_1251_CP000153|length 36|copies 1
AGTATGGATCAATAATATTAGATTCTATATATTCCT
>1879552|reference Sulfurimonas_denitrificans_DSM_1251_CP000153|length 13|copies 1
AGTATGGTTAACT
>1879552|reference Sulfurimonas_denitrificans_DSM_1251_CP000153|length 31|copies 15
AGTATGGTTAACTCCAGGCGCTGGGACTATG
>1879552|reference Sulfurimonas_denitrificans_DSM_1251_CP000153|length 32|copies 8
AGTATGGTTAACTCCAGGCGCTGGGACTATGA
>1879552|reference Sulfurimonas_denitrificans_DSM_1251_CP000153|length 43|copies 1
AGTATGGTTAACTCCAGGCGCTGGGACTATGACAATCAATGGT
>1879552|reference Sulfurimonas_denitrificans_DSM_1251_CP000153|length 8|copies 1
AGTATGTA
>1879552|reference Sulfurimonas_denitrificans_DSM_1251_CP000153|length 41|copies 2
AGTATGTAGTCTTAAATGTGTTCCCTCAGGAATAAGACGTC
>1879552|reference Sulfurimonas_denitrificans_DSM_1251_CP000153|length 8|copies 1
AGTATGTG
>1879552|reference Sulfurimonas_denitrificans_DSM_1251_CP000153|length 32|copies 1
AGTATGTGTTGTAGGCTACAACTAGACTTACG
>1879552|reference Sulfurimonas_denitrificans_DSM_1251_CP000153|length 33|copies 1
AGTATGTGTTGTAGGCTACAACTAGACTTACGT
>1879552|reference Sulfurimonas_denitrificans_DSM_1251_CP000153|length 46|copies 1
AGTATTAAAAGAGATAGAAGAATCGCTTTTAAATCAAATAAATATA
>1879552|reference Sulfurimonas_denitrificans_DSM_1251_CP000153|length 41|copies 1
AGTATTAGTTCAAGGTATAGAAGTTCATCCAGCTGAGTGGA
>1879552|reference Sulfurimonas_denitrificans_DSM_1251_CP000153|length 45|copies 1
AGTATTGCAGTAGTTGTACTTTTACCATGAGCGCCAGCAACAGAG
>1879552|reference Sulfurimonas_denitrificans_DSM_1251_CP000153|length 8|copies 1
AGTATTTA
>1879552|reference Sulfurimonas_denitrificans_DSM_1251_CP000153|length 36|copies 2
AGTCAAAAGAGACCCTCTGAGTATCCAAAAGCTTTA
>1879552|reference Sulfurimonas_denitrificans_DSM_1251_CP000153|length 38|copies 1
AGTCAAGAAAATGACGGTAGCTCATGAATAAGCACCGG
>1879552|reference Sulfurimonas_denitrificans_DSM_1251_CP000153|length 8|copies 1
AGTCAATT
>1879552|reference Sulfurimonas_denitrificans_DSM_1251_CP000153|length 29|copies 1
AGTCAATTGAGGTCATAAGAGATGCCAGT
>1879552|reference Sulfurimonas_denitrificans_DSM_1251_CP000153|length 32|copies 10
AGTCAATTGGTGAACCTGGTACTCAGCTAACA
>1879552|reference Sulfurimonas_denitrificans_DSM_1251_CP000153|length 16|copies 1
AGTCAGCACTTGAGCG
>1879552|reference Sulfurimonas_denitrificans_DSM_1251_CP000153|length 26|copies 2
AGTCAGCACTTGAGCGCGGAAGGTCA
>1879552|reference Sulfurimonas_denitrificans_DSM_1251_CP000153|length 39|copies 62
AGTCAGCACTTGAGCGCGGAAGGTCAAAATTGATTACGC
>1879552|reference Sulfurimonas_denitrificans_DSM_1251_CP000153|length 40|copies 1
AGTCATACGCTATGAGGGACCAAAAGGTGGACCAGGTATG
>1879552|reference Sulfurimonas_denitrificans_DSM_1251_CP000153|length 14|copies 1
AGTCATAGCAACAC
>1879552|reference Sulfurimonas_denitrificans_DSM_1251_CP000153|length 30|copies 3
AGTCATAGCAACACCAGGGCGAGTGCTAGA
>1879552|reference Sulfurimonas_denitrificans_DSM_1251_CP000153|length 31|copies 53
AGTCATAGCAACACCAGGGCGAGTGCTAGAG
>1879552|reference Sulfurimonas_denitrificans_DSM_1251_CP000153|length 47|copies 1
AGTCATCTTGCAGCTTTGACCTCTTTGGAATATATACTTCAAAAATA
>1879552|reference Sulfurimonas_denitrificans_DSM_1251_CP000153|length 35|copies 3
AGTCCATATAAGCGTCTGCAAGTCCAGTTACAGCA
>1879552|reference Sulfurimonas_denitrificans_DSM_1251_CP000153|length 37|copies 1
AGTCCATCATCGGCGCGTCAGTAGATGCGCGCAGATC
>1879552|reference Sulfurimonas_denitrificans_DSM_1251_CP000153|length 35|copies 13
AGTCCCCGCTAAACATAGCATCACCTATCTCTATG
>1879552|reference Sulfurimonas_denitrificans_DSM_1251_CP000153|length 37|copies 1
AGTCCTCCAAGACTCATAAGATTTGCACTGATACCAA
>1879552|reference Sulfurimonas_denitrificans_DSM_1251_CP000153|length 48|copies 1
AGTCCTTGATCACCTGCTCCAATCTCTCCATCCAAGAGAGTTACACCT
>1879552|reference Sulfurimonas_denitrificans_DSM_1251_CP000153|length 35|copies 4
AGTCGCAATCTCATCACTCTCTAAAGATGAGAGCA
>1879552|reference Sulfurimonas_denitrificans_DSM_1251_CP000153|length 26|copies 1
AGTCGCACCCATTCCAGGGTCTATAA
>1879552|reference Sulfurimonas_denitrificans_DSM_1251_CP000153|length 31|copies 1
AGTCGCACCCATTCCAGGGTCTATAATAAAA
>1879552|reference Sulfurimonas_denitrificans_DSM_1251_CP000153|length 32|copies 2
AGTCGCACCCATTCCAGGGTCTATAATAAAAT
>1879552|reference Sulfurimonas_denitrificans_DSM_1251_CP000153|length 45|copies 2
AGTCGCTATTGGAGCTATTTTTTACAATAAAGTTTATGTTGTAAA
>1879552|reference Sulfurimonas_denitrificans_DSM_1251_CP000153|length 30|copies 3
AGTCGGTGGGGTTCCTGGAACTGTTAGTAA
>1879552|reference Sulfurimonas_denitrificans_DSM_1251_CP000153|length 32|copies 18
AGTCGGTGGGGTTCCTGGAACTGTTAGTAACA
>1879552|reference Sulfurimonas_denitrificans_DSM_1251_CP000153|length 10|copies 1
AGTCTCAATT
>1879552|reference Sulfurimonas_denitrificans_DSM_1251_CP000153|length 31|copies 8
AGTCTCATCAATGCCGGGGGTGTTTCAAATG
>1879552|reference Sulfurimonas_denitrificans_DSM_1251_CP000153|length 32|copies 3
AGTCTCATCAATGCCGGGGGTGTTTCAAATGA
>1879552|reference Sulfurimonas_denitrificans_DSM_1251_CP000153|length 36|copies 1
AGTCTTGTATAAGAAGCTCCGCTAAAGCGTCTATAT
>1879552|reference Sulfurimonas_denitrificans_DSM_1251_CP000153|length 14|copies 1
AGTCTTTTTATCTG
>1879552|reference Sulfurimonas_denitrificans_DSM_1251_CP000153|length 34|copies 1
AGTCTTTTTATCTGCTCTACAGTTGAGAAAACAT
>1879552|reference Sulfurimonas_denitrificans_DSM_1251_CP000153|length 52|copies 12
AGTCTTTTTATCTGCTCTACAGTTGAGAAAACATCTGAAGTTTTAGAAAATG
>1879552|reference Sulfurimonas_denitrificans_DSM_1251_CP000153|length 53|copies 1
AGTCTTTTTATCTGCTCTACAGTTGAGAAAACATCTGAAGTTTTAGAAAATGT
>1879552|reference Sulfurimonas_denitrificans_DSM_1251_CP000153|length 18|copies 1
AGTGAAATAGAGCATGGA
>1879552|reference Sulfurimonas_denitrificans_DSM_1251_CP000153|length 45|copies 1
AGTGAAATAGAGCATGGAGTTCAATACCCTGGCGAAATAAAGGTA
>1879552|reference Sulfurimonas_denitrificans_DSM_1251_CP000153|length 54|copies 1
AGTGAAGTATCTCCAAATTTTACAATAGCCGCATCTTTTGGAAATGTACATGGT
>1879552|reference Sulfurimonas_denitrificans_DSM_1251_CP000153|length 38|copies 1
AGTGAATCATCATTAAACCCTACTCAATTACAACAGTT
>1879552|reference Sulfurimonas_denitrificans_DSM_1251_CP000153|length 57|copies 1
AGTGACCCTTTCGTCTAGTGGCCAAGGACACTATCACTTCATGGTAGGGACAGAGGT
>1879552|reference Sulfurimonas_denitrificans_DSM_1251_CP000153|length 44|copies 1
AGTGACCTGCAAGACCAATTTCACCAAAAGTATAATCCGTATCA
>1879552|reference Sulfurimonas_denitrificans_DSM_1251_CP000153|length 49|copies 1
AGTGAGATGAATAGAGGGAAGAAACTAGACCTATTTATTGGTGCAGAGA
>1879552|reference Sulfurimonas_denitrificans_DSM_1251_CP000153|length 36|copies 1
AGTGAGTACCCCATCAAGCCTGCTGAATGATAGGCA
>1879552|reference Sulfurimonas_denitrificans_DSM_1251_CP000153|length 43|copies 1
AGTGATACATGGCAGTGGATTGAGCTTTCAAAAAGATTTACAG
>1879552|reference Sulfurimonas_denitrificans_DSM_1251_CP000153|length 45|copies 1
AGTGATGAGGTTGTAATGCTCTCATCAAGCGGAACGGGTGCTATG
>1879552|reference Sulfurimonas_denitrificans_DSM_1251_CP000153|length 44|copies 2
AGTGCACCTGAAATGGTCGTCTCAGCTATTGCAGCGATGGAAGG
>1879552|reference Sulfurimonas_denitrificans_DSM_1251_CP000153|length 40|copies 1
AGTGCATCAGCTTTGACTCGTGCAGAAGTTAGAGGCGGTG
>1879552|reference Sulfurimonas_denitrificans_DSM_1251_CP000153|length 31|copies 1
AGTGCATTTGCGCCAGGAAGAACATCATACT
>1879552|reference Sulfurimonas_denitrificans_DSM_1251_CP000153|length 8|copies 1
AGTGCCAT
>1879552|reference Sulfurimonas_denitrificans_DSM_1251_CP000153|length 31|copies 25
AGTGCCATAGCCTCCAGGAGTGCCTTTGTAA
>1879552|reference Sulfurimonas_denitrificans_DSM_1251_CP000153|length 32|copies 1
AGTGCCATAGCCTCCAGGAGTGCCTTTGTAAC
>1879552|reference Sulfurimonas_denitrificans_DSM_1251_CP000153|length 33|copies 1
AGTGCCATAGCCTCCAGGAGTGCCTTTGTAACT
>1879552|reference Sulfurimonas_denitrificans_DSM_1251_CP000153|length 31|copies 1
AGTGCGCCGCTCTCCGGTAGATATGTCACAT
>1879552|reference Sulfurimonas_denitrificans_DSM_1251_CP000153|length 32|copies 1
AGTGCGCCGCTCTCCGGTAGATATGTCACATG
>1879552|reference Sulfurimonas_denitrificans_DSM_1251_CP000153|length 39|copies 5
AGTGCGTATGTTGATGAAGTAACAGCATCACAGCTCTTG
>1879552|reference Sulfurimonas_denitrificans_DSM_1251_CP000153|length 44|copies 2
AGTGCTAAATTCCAAACTTCTAAGATGCCCATATCTGCAGTTTG
>1879552|reference Sulfurimonas_denitrificans_DSM_1251_CP000153|length 11|copies 1
AGTGCTGTTTT
>1879552|reference Sulfurimonas_denitrificans_DSM_1251_CP000153|length 31|copies 8
AGTGCTTTGTAAGCCAGGCACAATCAATCCT
>1879552|reference Sulfurimonas_denitrificans_DSM_1251_CP000153|length 57|copies 1
AGTGGAAATTTATAATTTTTAAGAGAGTAAAAAGAGAGTTTTTTTACTCTCTTTTTC
>1879552|reference Sulfurimonas_denitrificans_DSM_1251_CP000153|length 37|copies 1
AGTGGCAAGAGTAACAGGCAAGAGCATCTCTTTTGTT
>1879552|reference Sulfurimonas_denitrificans_DSM_1251_CP000153|length 11|copies 1
AGTGGCAGTGA
>1879552|reference Sulfurimonas_denitrificans_DSM_1251_CP000153|length 33|copies 33
AGTGGCATGTCCAACCCGGTCCTCTCGTACTAG
>1879552|reference Sulfurimonas_denitrificans_DSM_1251_CP000153|length 35|copies 17
AGTGGCATGTCCAACCCGGTCCTCTCGTACTAGGG
>1879552|reference Sulfurimonas_denitrificans_DSM_1251_CP000153|length 36|copies 2
AGTGGCATGTCCAACCCGGTCCTCTCGTACTAGGGT
>1879552|reference Sulfurimonas_denitrificans_DSM_1251_CP000153|length 46|copies 1
AGTGGCTTGTTCGAGATCATCCAAAATTCCCAAATTTTGCAAAACT
>1879552|reference Sulfurimonas_denitrificans_DSM_1251_CP000153|length 38|copies 1
AGTGGGATATACTTGTGGAGTCTTATAAAAAAGAGATT
>1879552|reference Sulfurimonas_denitrificans_DSM_1251_CP000153|length 42|copies 1
AGTGGTAGGTACATCTTCTCTTCGCCGTCGTATGCAGATACA
>1879552|reference Sulfurimonas_denitrificans_DSM_1251_CP000153|length 37|copies 2
AGTGTGGCAAAAATAGCTCCTGCTCTGTTTAATGTAG
>1879552|reference Sulfurimonas_denitrificans_DSM_1251_CP000153|length 38|copies 1
AGTGTTAAAGAGATAGAAGCGCTGGGTCCTCAAAAGAT
>1879552|reference Sulfurimonas_denitrificans_DSM_1251_CP000153|length 39|copies 5
AGTGTTAAGAGTCCTTTATAACTCTTTTCATAGTTCTTA
>1879552|reference Sulfurimonas_denitrificans_DSM_1251_CP000153|length 30|copies 6
AGTGTTGCAATACCGCGAGGTGGAGCCAAT
>1879552|reference Sulfurimonas_denitrificans_DSM_1251_CP000153|length 31|copies 3
AGTGTTGCAATACCGCGAGGTGGAGCCAATC
>1879552|reference Sulfurimonas_denitrificans_DSM_1251_CP000153|length 46|copies 1
AGTGTTGCAATACCGCGAGGTGGAGCCAATCACTTAAAGCGTCTCT
>1879552|reference Sulfurimonas_denitrificans_DSM_1251_CP000153|length 55|copies 1
AGTTAAGCGTTTAACTTTAAAAAAAGAGTCTCTTTGTAAAAAAAGCAAAGAGACT
>1879552|reference Sulfurimonas_denitrificans_DSM_1251_CP000153|length 42|copies 1
AGTTACAACAGCAATTGATACAATTTTTTTCATACCACTCCC
>1879552|reference Sulfurimonas_denitrificans_DSM_1251_CP000153|length 31|copies 9
AGTTAGAAATTCTCCAGGTGCACTTGTAACC
>1879552|reference Sulfurimonas_denitrificans_DSM_1251_CP000153|length 32|copies 5
AGTTAGAAATTCTCCAGGTGCACTTGTAACCA
>1879552|reference Sulfurimonas_denitrificans_DSM_1251_CP000153|length 52|copies 2
AGTTAGCCTTAACCTAAAAGGAGAGCGTCGTTTAGCAGGTAAATCTGCATTA
>1879552|reference Sulfurimonas_denitrificans_DSM_1251_CP000153|length 40|copies 1
AGTTAGTTCATACAAAAACATGGCTCACACTTGGAGAGAG
>1879552|reference Sulfurimonas_denitrificans_DSM_1251_CP000153|length 31|copies 3
AGTTATCGCAACTCCTGGAAGATTACTTGAC
>1879552|reference Sulfurimonas_denitrificans_DSM_1251_CP000153|length 32|copies 1
AGTTATCGCAACTCCTGGAAGATTACTTGACC
>1879552|reference Sulfurimonas_denitrificans_DSM_1251_CP000153|length 45|copies 5
AGTTATGGCGGACTTTTAGTCAGCGTTGCTGTTGATGATAGAAAT
>1879552|reference Sulfurimonas_denitrificans_DSM_1251_CP000153|length 46|copies 1
AGTTATTGTTGTAGCTGGTTTTATGTGTGAACAAAAAATTGCACAA
>1879552|reference Sulfurimonas_denitrificans_DSM_1251_CP000153|length 31|copies 1
AGTTATTTGTGAACCAGGAAGATTTTTAACT
>1879552|reference Sulfurimonas_denitrificans_DSM_1251_CP000153|length 32|copies 1
AGTTATTTGTGAACCAGGAAGATTTTTAACTG
>1879552|reference Sulfurimonas_denitrificans_DSM_1251_CP000153|length 42|copies 1
AGTTATTTTGAATCTCTGGTCTAATGCGTTGAACCATAAAGT
>1879552|reference Sulfurimonas_denitrificans_DSM_1251_CP000153|length 40|copies 1
AGTTCAAAGAGTAACAGCTGGAATAGATAATGACTCTCTT
>1879552|reference Sulfurimonas_denitrificans_DSM_1251_CP000153|length 38|copies 2
AGTTCAGTATTTGAGCGGTGGTTACCACCAATCATACC
>1879552|reference Sulfurimonas_denitrificans_DSM_1251_CP000153|length 42|copies 1
AGTTCATCACTCAAATATACTGGATAACGGTTATAAAGTTTT
>1879552|reference Sulfurimonas_denitrificans_DSM_1251_CP000153|length 15|copies 1
AGTTCATCAGCACTG
>1879552|reference Sulfurimonas_denitrificans_DSM_1251_CP000153|length 15|copies 1
AGTTCCACCAGCTCC
>1879552|reference Sulfurimonas_denitrificans_DSM_1251_CP000153|length 31|copies 34
AGTTCCACCAGCTCCAGGATGGATTGAAAGA
>1879552|reference Sulfurimonas_denitrificans_DSM_1251_CP000153|length 32|copies 3
AGTTCCACCAGCTCCAGGATGGATTGAAAGAA
>1879552|reference Sulfurimonas_denitrificans_DSM_1251_CP000153|length 44|copies 1
AGTTCCATGACTTATCTCATCTCCTAAAATCAAAGAGCGCAGAG
>1879552|reference Sulfurimonas_denitrificans_DSM_1251_CP000153|length 31|copies 6
AGTTCCGCCATGCCCTGGATATATAGTCTTA
>1879552|reference Sulfurimonas_denitrificans_DSM_1251_CP000153|length 32|copies 1
AGTTCCGCCATGCCCTGGATATATAGTCTTAT
>1879552|reference Sulfurimonas_denitrificans_DSM_1251_CP000153|length 31|copies 22
AGTTCCGCCGATGCCAGGGCGCTCTATTGTA
>1879552|reference Sulfurimonas_denitrificans_DSM_1251_CP000153|length 18|copies 1
AGTTCCTGCTAAAATAGA
>1879552|reference Sulfurimonas_denitrificans_DSM_1251_CP000153|length 20|copies 1
AGTTCCTGCTAAAATAGATC
>1879552|reference Sulfurimonas_denitrificans_DSM_1251_CP000153|length 29|copies 1
AGTTCCTGCTAAAATAGATCCAGCCATAA
>1879552|reference Sulfurimonas_denitrificans_DSM_1251_CP000153|length 46|copies 1
AGTTCCTGCTAAAATAGATCCAGCCATAATACAACTCGCACCAACC
>1879552|reference Sulfurimonas_denitrificans_DSM_1251_CP000153|length 47|copies 68
AGTTCCTGCTAAAATAGATCCAGCCATAATACAACTCGCACCAACCG
>1879552|reference Sulfurimonas_denitrificans_DSM_1251_CP000153|length 48|copies 3
AGTTCCTGCTAAAATAGATCCAGCCATAATACAACTCGCACCAACCGC
>1879552|reference Sulfurimonas_denitrificans_DSM_1251_CP000153|length 49|copies 1
AGTTCCTGCTAAAATAGATCCAGCCATAATACAACTCGCACCAACCGCT
>1879552|reference Sulfurimonas_denitrificans_DSM_1251_CP000153|length 37|copies 1
AGTTCGGATTGTTCTCTGCAACTCGAGAGCATGAAGC
>1879552|reference Sulfurimonas_denitrificans_DSM_1251_CP000153|length 44|copies 2
AGTTCGGTAGCTCGTCGGGCTCATAACCCGAAGGTCACAGGTTC
>1879552|reference Sulfurimonas_denitrificans_DSM_1251_CP000153|length 45|copies 1
AGTTCGGTAGCTCGTCGGGCTCATAACCCGAAGGTCACAGGTTCA
>1879552|reference Sulfurimonas_denitrificans_DSM_1251_CP000153|length 39|copies 1
AGTTCTACAGTTAAGCTGTAGGATTTCACACCTGACTTG
>1879552|reference Sulfurimonas_denitrificans_DSM_1251_CP000153|length 43|copies 3
AGTTCTCTGTTTAGCATCTTTCATATCAACCCAGATATTTGGA
>1879552|reference Sulfurimonas_denitrificans_DSM_1251_CP000153|length 49|copies 1
AGTTCTTAAACAATCCATTGCTGTATCTCCGCCACCAACTACAACTACA
>1879552|reference Sulfurimonas_denitrificans_DSM_1251_CP000153|length 43|copies 1
AGTTCTTCAACTCAAGAGTTTGAATTAGACTTTATAGTCTATG
>1879552|reference Sulfurimonas_denitrificans_DSM_1251_CP000153|length 12|copies 1
AGTTCTTGTTGC
>1879552|reference Sulfurimonas_denitrificans_DSM_1251_CP000153|length 31|copies 6
AGTTCTTGTTGCTCCAGGAGATTTGCACATG
>1879552|reference Sulfurimonas_denitrificans_DSM_1251_CP000153|length 32|copies 15
AGTTCTTGTTGCTCCAGGAGATTTGCACATGG
>1879552|reference Sulfurimonas_denitrificans_DSM_1251_CP000153|length 45|copies 1
AGTTGAATTTAAACTCTGGAAAAACCCAGATGAACTTCGTGCCAT
>1879552|reference Sulfurimonas_denitrificans_DSM_1251_CP000153|length 41|copies 1
AGTTGACCGCCTTCACCTGGCTTTGCACCTTGTGCGACTTT
>1879552|reference Sulfurimonas_denitrificans_DSM_1251_CP000153|length 34|copies 4
AGTTGAGTATGAAGACTTTATACAAACAGACGCT
>1879552|reference Sulfurimonas_denitrificans_DSM_1251_CP000153|length 31|copies 9
AGTTGATATAAAACCAGGAAAACCTACAACA
>1879552|reference Sulfurimonas_denitrificans_DSM_1251_CP000153|length 50|copies 1
AGTTGATATAAAACCAGGAAAACCTACAACATTTGGCAAATGTAAAGAGA
>1879552|reference Sulfurimonas_denitrificans_DSM_1251_CP000153|length 40|copies 1
AGTTGCAACCTCTTTTGCCGAGCTCATAACCACACTTAGT
>1879552|reference Sulfurimonas_denitrificans_DSM_1251_CP000153|length 53|copies 36
AGTTGCAGGTTGGGTAGTCAAGGTTTTAAAACTTAAATGTAAGGTTTGTGTAG
>1879552|reference Sulfurimonas_denitrificans_DSM_1251_CP000153|length 30|copies 1
AGTTGCATACATACCTGGATAGATAGAGTT
>1879552|reference Sulfurimonas_denitrificans_DSM_1251_CP000153|length 31|copies 1
AGTTGCATACATACCTGGATAGATAGAGTTG
>1879552|reference Sulfurimonas_denitrificans_DSM_1251_CP000153|length 42|copies 1
AGTTGCATACATACCTGGATAGATAGAGTTGTACACATTTTT
>1879552|reference Sulfurimonas_denitrificans_DSM_1251_CP000153|length 22|copies 1
AGTTGCATCTGGTGTTTGGAAG
>1879552|reference Sulfurimonas_denitrificans_DSM_1251_CP000153|length 47|copies 1
AGTTGCATCTGGTGTTTGGAAGCTGGATGATATCGTTTACAAAAGAG
>1879552|reference Sulfurimonas_denitrificans_DSM_1251_CP000153|length 48|copies 1
AGTTGCATCTGGTGTTTGGAAGCTGGATGATATCGTTTACAAAAGAGA
>1879552|reference Sulfurimonas_denitrificans_DSM_1251_CP000153|length 32|copies 2
AGTTGCCAGAACTTCCAGGATTTAAACTTAGT
>1879552|reference Sulfurimonas_denitrificans_DSM_1251_CP000153|length 33|copies 1
AGTTGCCAGAACTTCCAGGATTTAAACTTAGTG
>1879552|reference Sulfurimonas_denitrificans_DSM_1251_CP000153|length 49|copies 1
AGTTGCGCAAGTAACCGCACTGCTAAATGCCCACTGAAAATTATAGCCG
>1879552|reference Sulfurimonas_denitrificans_DSM_1251_CP000153|length 33|copies 1
AGTTGCTCAAGCATAGCCTTGCCTATACCTTTG
>1879552|reference Sulfurimonas_denitrificans_DSM_1251_CP000153|length 19|copies 2
AGTTGCTGTGACAACCAGG
>1879552|reference Sulfurimonas_denitrificans_DSM_1251_CP000153|length 33|copies 9
AGTTGCTGTGACAACCAGGAGGTTGGCTTAGAA
>1879552|reference Sulfurimonas_denitrificans_DSM_1251_CP000153|length 34|copies 1
AGTTGCTGTGACAACCAGGAGGTTGGCTTAGAAG
>1879552|reference Sulfurimonas_denitrificans_DSM_1251_CP000153|length 48|copies 2
AGTTGCTGTGACAACCAGGAGGTTGGCTTAGAAGCAGCCATCTTTTAA
>1879552|reference Sulfurimonas_denitrificans_DSM_1251_CP000153|length 52|copies 6
AGTTGCTTTAAACCCAAAACTTGGGATTCCTTCTCCAGGTCCAACGCCATCT
>1879552|reference Sulfurimonas_denitrificans_DSM_1251_CP000153|length 38|copies 1
AGTTGCTTTTTCCATATCTCCGTTACATTCAACTAAAG
>1879552|reference Sulfurimonas_denitrificans_DSM_1251_CP000153|length 31|copies 2
AGTTGGAAAACATCCAGGATTTGCTACAAGT
>1879552|reference Sulfurimonas_denitrificans_DSM_1251_CP000153|length 25|copies 1
AGTTGGTTAGAATACCTGCCTGTCA
>1879552|reference Sulfurimonas_denitrificans_DSM_1251_CP000153|length 46|copies 2
AGTTGTAAGCCCAGCAGGACCTGCACCAATAACAGCAACTCTCTTG
>1879552|reference Sulfurimonas_denitrificans_DSM_1251_CP000153|length 54|copies 7
AGTTGTACACATTTTTAAATGAAATTTTTATCTTAAATGAGTGCGTCATTGGGT
>1879552|reference Sulfurimonas_denitrificans_DSM_1251_CP000153|length 55|copies 1
AGTTGTACACATTTTTAAATGAAATTTTTATCTTAAATGAGTGCGTCATTGGGTT
>1879552|reference Sulfurimonas_denitrificans_DSM_1251_CP000153|length 41|copies 1
AGTTGTAGTAGTTGGTGGTGGATGGTCTGGTCTTTGTATAG
>1879552|reference Sulfurimonas_denitrificans_DSM_1251_CP000153|length 29|copies 1
AGTTGTATCCGCCTCTTTTGCCCACAACA
>1879552|reference Sulfurimonas_denitrificans_DSM_1251_CP000153|length 39|copies 1
AGTTGTATCCGCCTCTTTTGCCCACAACATCTAGCACCT
>1879552|reference Sulfurimonas_denitrificans_DSM_1251_CP000153|length 32|copies 8
AGTTGTATCTAGGGCCTGGCGATATGTACTCT
>1879552|reference Sulfurimonas_denitrificans_DSM_1251_CP000153|length 43|copies 1
AGTTGTCTCACCTATTGGCTCAAGATTTAATCCAAACTCTTTG
>1879552|reference Sulfurimonas_denitrificans_DSM_1251_CP000153|length 32|copies 2
AGTTGTGTGAAATTCCAGGATGAGAATTGATG
>1879552|reference Sulfurimonas_denitrificans_DSM_1251_CP000153|length 33|copies 4
AGTTGTGTGAAATTCCAGGATGAGAATTGATGA
>1879552|reference Sulfurimonas_denitrificans_DSM_1251_CP000153|length 31|copies 2
AGTTGTTAAAGTCCCAGGAGCTGGAGTTGTT
>1879552|reference Sulfurimonas_denitrificans_DSM_1251_CP000153|length 32|copies 7
AGTTGTTAAAGTCCCAGGAGCTGGAGTTGTTG
>1879552|reference Sulfurimonas_denitrificans_DSM_1251_CP000153|length 46|copies 1
AGTTGTTATACCTGTAGAAGAGCGTTTAATCGTCGAACTTTACTCG
>1879552|reference Sulfurimonas_denitrificans_DSM_1251_CP000153|length 42|copies 1
AGTTGTTTTGAATTGCGGCTCTATATATCTTTTGAAGTCTTA
>1879552|reference Sulfurimonas_denitrificans_DSM_1251_CP000153|length 43|copies 1
AGTTTAAAGTCAAAAGAGACCCTCTGAGTATCCAAAAGCTTTA
>1879552|reference Sulfurimonas_denitrificans_DSM_1251_CP000153|length 42|copies 1
AGTTTAAAGTTCATATATGCATTTTTAGTTGTTATGCCTTGT
>1879552|reference Sulfurimonas_denitrificans_DSM_1251_CP000153|length 53|copies 1
AGTTTAACTGGGTGGAGCTACAGCTACAACTAATCTGTTTAAAACAGAGTAAA
>1879552|reference Sulfurimonas_denitrificans_DSM_1251_CP000153|length 34|copies 1
AGTTTACAAATCCATCACTAAAAGCAGTAGCGCT
>1879552|reference Sulfurimonas_denitrificans_DSM_1251_CP000153|length 50|copies 1
AGTTTACCAAAAATGGCTCAACCGCAACAACGGCAGCAGTTAAATTAAGT
>1879552|reference Sulfurimonas_denitrificans_DSM_1251_CP000153|length 20|copies 1
AGTTTAGGCATCTTTGGCGA
>1879552|reference Sulfurimonas_denitrificans_DSM_1251_CP000153|length 9|copies 1
AGTTTATCG
>1879552|reference Sulfurimonas_denitrificans_DSM_1251_CP000153|length 32|copies 4
AGTTTATGCCTCGCCCTGGCGCATGGATGACT
>1879552|reference Sulfurimonas_denitrificans_DSM_1251_CP000153|length 33|copies 8
AGTTTATGCCTCGCCCTGGCGCATGGATGACTA
>1879552|reference Sulfurimonas_denitrificans_DSM_1251_CP000153|length 38|copies 1
AGTTTCAAAAGAAGCAGAGCTCATACTTCTTGACTTTG
>1879552|reference Sulfurimonas_denitrificans_DSM_1251_CP000153|length 56|copies 1
AGTTTCACCTACAATTGAAGCGATATTTACAACTGAGCCAGATTTTTTCTTTCTCA
>1879552|reference Sulfurimonas_denitrificans_DSM_1251_CP000153|length 37|copies 1
AGTTTCGCACTGTTCATCTTGTCTATTGCTCCATTTA
>1879552|reference Sulfurimonas_denitrificans_DSM_1251_CP000153|length 13|copies 1
AGTTTGATATACA
>1879552|reference Sulfurimonas_denitrificans_DSM_1251_CP000153|length 42|copies 5
AGTTTGATATACAAGTGGGATAAAGCAGTTAAAACCGCCTGT
>1879552|reference Sulfurimonas_denitrificans_DSM_1251_CP000153|length 52|copies 2
AGTTTGATTCAGTACGCGGCATGCTTGAAGATATTTCAGATTTTATTTTAAA
>1879552|reference Sulfurimonas_denitrificans_DSM_1251_CP000153|length 32|copies 5
AGTTTGCCATAGACCCTGGAATTGGATTTATC
>1879552|reference Sulfurimonas_denitrificans_DSM_1251_CP000153|length 33|copies 1
AGTTTGCCATAGACCCTGGAATTGGATTTATCT
>1879552|reference Sulfurimonas_denitrificans_DSM_1251_CP000153|length 32|copies 3
AGTTTGCTTCCCAACCTGGTAGCATTAGACGA
>1879552|reference Sulfurimonas_denitrificans_DSM_1251_CP000153|length 53|copies 1
AGTTTGTACTCGTGTTTACACAACTACACCAAAAAAACCTAACTCAGCTTTGA
>1879552|reference Sulfurimonas_denitrificans_DSM_1251_CP000153|length 54|copies 1
AGTTTTATAACCGTCCATTCTCTTGTAACGGGTAATAATATCTTGAAGTGTAAA
>1879552|reference Sulfurimonas_denitrificans_DSM_1251_CP000153|length 10|copies 1
AGTTTTCCAG
>1879552|reference Sulfurimonas_denitrificans_DSM_1251_CP000153|length 12|copies 2
AGTTTTGCAAAA
>1879552|reference Sulfurimonas_denitrificans_DSM_1251_CP000153|length 15|copies 1
AGTTTTGCAAAATTT
>1879552|reference Sulfurimonas_denitrificans_DSM_1251_CP000153|length 43|copies 1
AGTTTTGCAACTTCACCTATGATATCTGAAGCACTCATTTGAG
>1879552|reference Sulfurimonas_denitrificans_DSM_1251_CP000153|length 31|copies 8
AGTTTTGTCAGTTCCTGGAACTTTACCACTT
>1879552|reference Sulfurimonas_denitrificans_DSM_1251_CP000153|length 53|copies 1
AGTTTTTATCTTCACTCGGAGTAGAAGAGTCAGGACTTAGCCAAATCATACAA
>1879552|reference Sulfurimonas_denitrificans_DSM_1251_CP000153|length 12|copies 1
AGTTTTTCCAGT
>1879552|reference Sulfurimonas_denitrificans_DSM_1251_CP000153|length 31|copies 19
AGTTTTTCCAGTTCCAGGGCTTCCTACTAAA
>1879552|reference Sulfurimonas_denitrificans_DSM_1251_CP000153|length 32|copies 2
AGTTTTTCCAGTTCCAGGGCTTCCTACTAAAA
>1879552|reference Sulfurimonas_denitrificans_DSM_1251_CP000153|length 31|copies 14
AGTTTTTCCGCTTCCAGGAGAGCTCATAAGG
>1879552|reference Sulfurimonas_denitrificans_DSM_1251_CP000153|length 32|copies 3
AGTTTTTCCGCTTCCAGGAGAGCTCATAAGGT
>1879552|reference Sulfurimonas_denitrificans_DSM_1251_CP000153|length 15|copies 1
AGTTTTTGCAAAAAT
>1879552|reference Sulfurimonas_denitrificans_DSM_1251_CP000153|length 44|copies 1
AGTTTTTTATATGCGCGGTGGTAGTTCAGTTGGTTAGAATACCT
>1879552|reference Sulfurimonas_denitrificans_DSM_1251_CP000153|length 60|copies 1
ATAAAAAAACTAGCCCCCGAAGCTTCTGCAACATAGCCTTGATCATCAAGCAAAAGCGCT
>1879552|reference Sulfurimonas_denitrificans_DSM_1251_CP000153|length 33|copies 1
ATAAAAACACTGTTCCCGGAGAGACAAGAAGCC
>1879552|reference Sulfurimonas_denitrificans_DSM_1251_CP000153|length 48|copies 18
ATAAAAAGGGGCGTTCCTCCAACACTTTTAAAAGCTCTAACTGGAGAG
>1879552|reference Sulfurimonas_denitrificans_DSM_1251_CP000153|length 50|copies 61
ATAAAAGAGGTAACTTGGGGAAGCGGCAACTACAGAGAAAAAGCACTGCT
>1879552|reference Sulfurimonas_denitrificans_DSM_1251_CP000153|length 51|copies 1
ATAAAAGAGGTAACTTGGGGAAGCGGCAACTACAGAGAAAAAGCACTGCTA
>1879552|reference Sulfurimonas_denitrificans_DSM_1251_CP000153|length 32|copies 1
ATAAAAGCAAAATCAGCTTCAAGGAGCGTCTC
>1879552|reference Sulfurimonas_denitrificans_DSM_1251_CP000153|length 47|copies 1
ATAAAAGTCACATCTATAGCTTTGTCAAACGGAGGAAGCCTAAGAGT
>1879552|reference Sulfurimonas_denitrificans_DSM_1251_CP000153|length 54|copies 1
ATAAAATGGGATTTGGTTTAAATCTTGGATGCTTACCAGTGGCTGGAAGCTTTT
>1879552|reference Sulfurimonas_denitrificans_DSM_1251_CP000153|length 52|copies 1
ATAAAATTCGCATTCCAAAGAAGGACAGTTGGGAGAGTTGGTTTAATCCAGT
>1879552|reference Sulfurimonas_denitrificans_DSM_1251_CP000153|length 28|copies 1
ATAAACAAGACCTATGCGGTAGTCATCT
>1879552|reference Sulfurimonas_denitrificans_DSM_1251_CP000153|length 44|copies 1
ATAAACACAATTACAAGTTCATATTTTTCACTCTTTAAGAGATG
>1879552|reference Sulfurimonas_denitrificans_DSM_1251_CP000153|length 48|copies 46
ATAAACACAATTACAAGTTCATATTTTTCACTCTTTAAGAGATGTCTA
>1879552|reference Sulfurimonas_denitrificans_DSM_1251_CP000153|length 49|copies 8
ATAAACACAATTACAAGTTCATATTTTTCACTCTTTAAGAGATGTCTAA
>1879552|reference Sulfurimonas_denitrificans_DSM_1251_CP000153|length 57|copies 1
ATAAACGCAGAAAACCCGCAAAACAACTTTATGCCTTCAATAGGTACGATTACAAAC
>1879552|reference Sulfurimonas_denitrificans_DSM_1251_CP000153|length 30|copies 1
ATAAAGCAGTATTCGCGGCGCTTCAAAGTA
>1879552|reference Sulfurimonas_denitrificans_DSM_1251_CP000153|length 32|copies 2
ATAAAGTAATGAGACCAGGTGAGCCAGTAACA
>1879552|reference Sulfurimonas_denitrificans_DSM_1251_CP000153|length 70|copies 1
ATAAAGTTTGTTCCCTAAGTTTTGTTTATTGCTTTTGTTCTTTAGGTAATGAAGAATCTTTTTTGAGAGA
>1879552|reference Sulfurimonas_denitrificans_DSM_1251_CP000153|length 54|copies 1
ATAACAGACCTCAAAAAGCTTCCGCATCTTCTTATAGCTGGAACAACGGGAAGT
>1879552|reference Sulfurimonas_denitrificans_DSM_1251_CP000153|length 15|copies 1
ATAACAGTAAATAAA
>1879552|reference Sulfurimonas_denitrificans_DSM_1251_CP000153|length 10|copies 1
ATAACAGTAG
>1879552|reference Sulfurimonas_denitrificans_DSM_1251_CP000153|length 43|copies 1
ATAACCAAGACCAAAATCTTGTGCAACGCCTCTTGTAGTTGAC
>1879552|reference Sulfurimonas_denitrificans_DSM_1251_CP000153|length 44|copies 1
ATAACGACAGGAAATTCCACTGTTTATGATGCAAGAATAAAAGC
>1879552|reference Sulfurimonas_denitrificans_DSM_1251_CP000153|length 37|copies 1
ATAACGCTCATCATCAGGATGAACCATAACCGCTGTA
>1879552|reference Sulfurimonas_denitrificans_DSM_1251_CP000153|length 44|copies 1
ATAACGGTAGAGCCGCTCACAACCATTTGTGGATTCTCTTCTCT
>1879552|reference Sulfurimonas_denitrificans_DSM_1251_CP000153|length 38|copies 1
ATAACGGTCGTCAATTTGTTCCAGTATATGTAACAGAA
>1879552|reference Sulfurimonas_denitrificans_DSM_1251_CP000153|length 30|copies 1
ATAACTCCAGCCCCGCGAACTGTCATATTT
>1879552|reference Sulfurimonas_denitrificans_DSM_1251_CP000153|length 40|copies 1
ATAACTCTTATCAACTCCACGTCCAGGTCTGATGTAATCA
>1879552|reference Sulfurimonas_denitrificans_DSM_1251_CP000153|length 54|copies 1
ATAACTTAACCTTTTTTTCTTATTAAAGATGCCACGCCTGGTAAAATTTTGCCC
>1879552|reference Sulfurimonas_denitrificans_DSM_1251_CP000153|length 43|copies 1
ATAACTTCTCGCCAGTTATACATGTAGATGAGAGCCTCTTTAG
>1879552|reference Sulfurimonas_denitrificans_DSM_1251_CP000153|length 57|copies 1
ATAAGAAAGGCGCTAAAGAGAGCGAAACTAAGTGTTAAAAGGTAAAAATGCTCTTCA
>1879552|reference Sulfurimonas_denitrificans_DSM_1251_CP000153|length 46|copies 1
ATAAGAAATTTTTAACATCGAGTAGAACACCATGGTATTCGATTGA
>1879552|reference Sulfurimonas_denitrificans_DSM_1251_CP000153|length 36|copies 1
ATAAGACTATGAATCTCAAAGATATATGATCAAAAA
>1879552|reference Sulfurimonas_denitrificans_DSM_1251_CP000153|length 32|copies 2
ATAAGAGACTTATCCCAGGATTTGAAGCACCT
>1879552|reference Sulfurimonas_denitrificans_DSM_1251_CP000153|length 57|copies 1
ATAAGAGCAAAATCACTTTTTTTCTTTATACGTATTGAAATCTCTCTAAGAAGAATA
>1879552|reference Sulfurimonas_denitrificans_DSM_1251_CP000153|length 48|copies 1
ATAAGAGTTGAGTTGTTTGAGAAGTTAAAAAGAGTGGGATTTAAACTG
>1879552|reference Sulfurimonas_denitrificans_DSM_1251_CP000153|length 42|copies 1
ATAAGATTGGTGACACGGTGGCAGTAACTGTAACGGCAGGAA
>1879552|reference Sulfurimonas_denitrificans_DSM_1251_CP000153|length 39|copies 1
ATAAGCAGTATTGTGATGACTAACTTATCCATAGTGACC
>1879552|reference Sulfurimonas_denitrificans_DSM_1251_CP000153|length 35|copies 2
ATAAGCCTCTACAAAGTATTGATAATATTGAATAT
>1879552|reference Sulfurimonas_denitrificans_DSM_1251_CP000153|length 43|copies 1
ATAAGCGATTTAAATCCTCAACATGTAGAAGCCTTAAGAGAGG
>1879552|reference Sulfurimonas_denitrificans_DSM_1251_CP000153|length 52|copies 1
ATAAGCTAAAGTTTAAAGTCAAAAGAGACCCTCTGAGTATCCAAAAGCTTTA
>1879552|reference Sulfurimonas_denitrificans_DSM_1251_CP000153|length 56|copies 1
ATAAGCTATTAAACATAATAAGAACTAGAAATATAATTTTTTTCATAAGTTACCTT
>1879552|reference Sulfurimonas_denitrificans_DSM_1251_CP000153|length 31|copies 11
ATAAGCTTCACGACCTGGAGGGCGACGAAGA
>1879552|reference Sulfurimonas_denitrificans_DSM_1251_CP000153|length 32|copies 1
ATAAGCTTCACGACCTGGAGGGCGACGAAGAA
>1879552|reference Sulfurimonas_denitrificans_DSM_1251_CP000153|length 15|copies 1
ATAAGGGAGATTAGA
>1879552|reference Sulfurimonas_denitrificans_DSM_1251_CP000153|length 36|copies 1
ATAAGGGAGATTAGATGGAAGTTTCAAGAAGAGATT
>1879552|reference Sulfurimonas_denitrificans_DSM_1251_CP000153|length 39|copies 100
ATAAGGGAGATTAGATGGAAGTTTCAAGAAGAGATTTTA
>1879552|reference Sulfurimonas_denitrificans_DSM_1251_CP000153|length 40|copies 1
ATAAGGGAGATTAGATGGAAGTTTCAAGAAGAGATTTTAT
>1879552|reference Sulfurimonas_denitrificans_DSM_1251_CP000153|length 41|copies 1
ATAAGGGAGATTAGATGGAAGTTTCAAGAAGAGATTTTATG
>1879552|reference Sulfurimonas_denitrificans_DSM_1251_CP000153|length 52|copies 1
ATAAGTAACGGTGGTTATCTTCTTGCAAGTGATGAGAATGCTACTATTACTT
>1879552|reference Sulfurimonas_denitrificans_DSM_1251_CP000153|length 39|copies 3
ATAAGTGCAATACGAACATACTCATCCCCATAAACACCA
>1879552|reference Sulfurimonas_denitrificans_DSM_1251_CP000153|length 39|copies 1
ATAAGTGTCACACCGCCGTCTCCACGTATTGTAGCTCCT
>1879552|reference Sulfurimonas_denitrificans_DSM_1251_CP000153|length 35|copies 1
ATAAGTTTTTTTATGGTCCAGATGAGATTATGATT
>1879552|reference Sulfurimonas_denitrificans_DSM_1251_CP000153|length 39|copies 1
ATAATAAGAAATGACGAGATGAGTGTTAAAGAGATAGAA
>1879552|reference Sulfurimonas_denitrificans_DSM_1251_CP000153|length 51|copies 1
ATAATAATTTGAAAGATTATCATAAATGGGATGATATAGAAGGTCAAATGG
>1879552|reference Sulfurimonas_denitrificans_DSM_1251_CP000153|length 9|copies 1
ATAATAGAT
>1879552|reference Sulfurimonas_denitrificans_DSM_1251_CP000153|length 51|copies 1
ATAATAGTAAGTATCGCGGGAGATAAAAAAGAGTATGCGGCAAAACTTATT
>1879552|reference Sulfurimonas_denitrificans_DSM_1251_CP000153|length 38|copies 3
ATAATATCCCCCAATGTGGCAAAAGAGGCACTAACACC
>1879552|reference Sulfurimonas_denitrificans_DSM_1251_CP000153|length 51|copies 1
ATAATCACGATATCATCGGAGTAAACTTTAGAAAAATCTTAAAGCAAAGCG
>1879552|reference Sulfurimonas_denitrificans_DSM_1251_CP000153|length 47|copies 2
ATAATCTTTTAAATTTTCGCACGAATAAGCGAATGATTAAACTCGAT
>1879552|reference Sulfurimonas_denitrificans_DSM_1251_CP000153|length 45|copies 1
ATAATGCTATTGGGGCTTACCGCAGCTACAATTGTAAATATAGCC
>1879552|reference Sulfurimonas_denitrificans_DSM_1251_CP000153|length 57|copies 1
ATAATTCCAGCTTCTTTAAACTTCTCATCTCTTGCCCATTGAAGTTTATACTCAAAC
>1879552|reference Sulfurimonas_denitrificans_DSM_1251_CP000153|length 40|copies 1
ATAATTGATATTGAGACTGTAAAAAAGATAGCGCAAGAAG
>1879552|reference Sulfurimonas_denitrificans_DSM_1251_CP000153|length 28|copies 1
ATAATTGTGATCACTGTATGGTTTGCCA
>1879552|reference Sulfurimonas_denitrificans_DSM_1251_CP000153|length 56|copies 4
ATAATTTTGGAGATGGTGCAAGGTATATTGCAAAGAGAATGGAAGAGTCTCTAAAA
>1879552|reference Sulfurimonas_denitrificans_DSM_1251_CP000153|length 45|copies 3
ATACAAATCTATGTATAGAGAAGAGTTGGCCAAAGCGAGTGCTGG
>1879552|reference Sulfurimonas_denitrificans_DSM_1251_CP000153|length 49|copies 1
ATACAAATGTTCAATTTTGGCAGAATCCACAAACATATAAAGCACAAAA
>1879552|reference Sulfurimonas_denitrificans_DSM_1251_CP000153|length 53|copies 1
ATACATCTCTTTGGATGGCTCGTTTAGTGGCATCTGCTGGAGCTTTTAAAGGG
>1879552|reference Sulfurimonas_denitrificans_DSM_1251_CP000153|length 45|copies 2
ATACATGTCAAAGATTCCACCCTCTAAATTTTTATAGATAATAAC
>1879552|reference Sulfurimonas_denitrificans_DSM_1251_CP000153|length 43|copies 2
ATACATTCTAAGAAGTATAGAAGCCCAGTCTTGGCTCTCAGTT
>1879552|reference Sulfurimonas_denitrificans_DSM_1251_CP000153|length 13|copies 1
ATACATTGCACTC
>1879552|reference Sulfurimonas_denitrificans_DSM_1251_CP000153|length 19|copies 1
ATACATTGCACTCATATCA
>1879552|reference Sulfurimonas_denitrificans_DSM_1251_CP000153|length 33|copies 15
ATACATTGCACTCATATCATAATTAATGTCTAA
>1879552|reference Sulfurimonas_denitrificans_DSM_1251_CP000153|length 35|copies 1
ATACATTGCACTCATATCATAATTAATGTCTAATG
>1879552|reference Sulfurimonas_denitrificans_DSM_1251_CP000153|length 42|copies 1
ATACATTTTTAGAAAATAGCTACAGTGATGGAAGTAAGATGC
>1879552|reference Sulfurimonas_denitrificans_DSM_1251_CP000153|length 31|copies 4
ATACCCTCCAGGACCAGGGTTTCCAAGTGCG
>1879552|reference Sulfurimonas_denitrificans_DSM_1251_CP000153|length 48|copies 1
ATACCGTACTATTTCTTGGACTATTTTGGGCATTAAAATATGAATTTT
>1879552|reference Sulfurimonas_denitrificans_DSM_1251_CP000153|length 31|copies 1
ATACGAAACTAACAATCGTCACTATGCACAC
>1879552|reference Sulfurimonas_denitrificans_DSM_1251_CP000153|length 32|copies 2
ATACGATACAAAGACCTGGGTTGTAGTGGATA
>1879552|reference Sulfurimonas_denitrificans_DSM_1251_CP000153|length 42|copies 1
ATACGCGCTCTGCTAACTCAAAGCATCTTATGGAAATTTCTC
>1879552|reference Sulfurimonas_denitrificans_DSM_1251_CP000153|length 14|copies 1
ATACGTGCCAGTTC
>1879552|reference Sulfurimonas_denitrificans_DSM_1251_CP000153|length 17|copies 1
ATACGTGCCAGTTCCAG
>1879552|reference Sulfurimonas_denitrificans_DSM_1251_CP000153|length 31|copies 27
ATACGTGCCAGTTCCAGGCGTTGACGCTGCT
>1879552|reference Sulfurimonas_denitrificans_DSM_1251_CP000153|length 32|copies 27
ATACGTGCCAGTTCCAGGCGTTGACGCTGCTG
>1879552|reference Sulfurimonas_denitrificans_DSM_1251_CP000153|length 32|copies 1
ATACGTTTGTAGCCCCTGGGTCAAAACCACTT
>1879552|reference Sulfurimonas_denitrificans_DSM_1251_CP000153|length 33|copies 1
ATACGTTTGTAGCCCCTGGGTCAAAACCACTTC
>1879552|reference Sulfurimonas_denitrificans_DSM_1251_CP000153|length 42|copies 6
ATACTAAAAACAAGTGAAGGAGATATCAAATATGACTATTTG
>1879552|reference Sulfurimonas_denitrificans_DSM_1251_CP000153|length 48|copies 1
ATACTAAAACCTGAGGGTATGATGACTCGTGATTCACGTGTTGTTGAA
>1879552|reference Sulfurimonas_denitrificans_DSM_1251_CP000153|length 50|copies 1
ATACTCAATCATAGAGCTATTTAAGGATGGATAATCACTTGTTTTTATCT
>1879552|reference Sulfurimonas_denitrificans_DSM_1251_CP000153|length 62|copies 2
ATACTCTACGAAGGATTTCCAACCCTTCTGAGCCGAACTTTGTAAGCCTCCGTTACTTTTTA
>1879552|reference Sulfurimonas_denitrificans_DSM_1251_CP000153|length 40|copies 2
ATACTCTGGAGGAATGGTTCCAGATTTGCATCAAATACTG
>1879552|reference Sulfurimonas_denitrificans_DSM_1251_CP000153|length 42|copies 1
ATACTCTTAGCTAAAGAGATAGCCAGTGAAATAGAGCATGGA
>1879552|reference Sulfurimonas_denitrificans_DSM_1251_CP000153|length 50|copies 12
ATACTCTTTGTGAAGCAATGGGAATTGCACTTCCTGGAAACGGTACTGTA
>1879552|reference Sulfurimonas_denitrificans_DSM_1251_CP000153|length 17|copies 1
ATACTGCCACTCTCCTG
>1879552|reference Sulfurimonas_denitrificans_DSM_1251_CP000153|length 31|copies 20
ATACTGCCACTCTCCTGGAGCATTTGTAAGT
>1879552|reference Sulfurimonas_denitrificans_DSM_1251_CP000153|length 37|copies 1
ATACTGCCACTCTCCTGGAGCATTTGTAAGTTATGAG
>1879552|reference Sulfurimonas_denitrificans_DSM_1251_CP000153|length 47|copies 13
ATACTGTTGGAACTGGTGCTGATAGCCATACACGTTTCCCAATTGGT
>1879552|reference Sulfurimonas_denitrificans_DSM_1251_CP000153|length 44|copies 1
ATACTTCAAGCCATCATGTACAATCTCTTTGTAATTTTGTTCTT
>1879552|reference Sulfurimonas_denitrificans_DSM_1251_CP000153|length 38|copies 1
ATACTTCACACCATTTTCTTGAGCATATTTAACTAACG
>1879552|reference Sulfurimonas_denitrificans_DSM_1251_CP000153|length 42|copies 2
ATACTTCACACCATTTTCTTGAGCATATTTAACTAACGCTTG
>1879552|reference Sulfurimonas_denitrificans_DSM_1251_CP000153|length 43|copies 42
ATACTTCACACCATTTTCTTGAGCATATTTAACTAACGCTTGC
>1879552|reference Sulfurimonas_denitrificans_DSM_1251_CP000153|length 44|copies 3
ATACTTCACACCATTTTCTTGAGCATATTTAACTAACGCTTGCG
>1879552|reference Sulfurimonas_denitrificans_DSM_1251_CP000153|length 15|copies 1
ATACTTGAAAGCGTA
>1879552|reference Sulfurimonas_denitrificans_DSM_1251_CP000153|length 32|copies 1
ATACTTTATAACTCCAGCTACTTTAGCCATCG
>1879552|reference Sulfurimonas_denitrificans_DSM_1251_CP000153|length 53|copies 1
ATACTTTTTGGGCAATTGCAACTGAAGGAATTACTGAAAGATCAGCATCACTA
>1879552|reference Sulfurimonas_denitrificans_DSM_1251_CP000153|length 48|copies 54
ATAGAAACAACTGTAGCCAAAGAGGTAAAAGAGTTAAAAAACAGCACT
>1879552|reference Sulfurimonas_denitrificans_DSM_1251_CP000153|length 15|copies 2
ATAGAACGAATAGCA
>1879552|reference Sulfurimonas_denitrificans_DSM_1251_CP000153|length 45|copies 1
ATAGACTTAAATGACTCAACTGTAGGTTTCCTCCCAGCCCATGCT
>1879552|reference Sulfurimonas_denitrificans_DSM_1251_CP000153|length 41|copies 1
ATAGAGTATCATAACAACTCACTCAATGTTGGTTTTAGACT
>1879552|reference Sulfurimonas_denitrificans_DSM_1251_CP000153|length 32|copies 4
ATAGATTAAGACCACCAGGGGCGGTTGATGAG
>1879552|reference Sulfurimonas_denitrificans_DSM_1251_CP000153|length 33|copies 2
ATAGATTAAGACCACCAGGGGCGGTTGATGAGA
>1879552|reference Sulfurimonas_denitrificans_DSM_1251_CP000153|length 27|copies 1
ATAGCAACACCAGGGCGAGTGCTAGAG
>1879552|reference Sulfurimonas_denitrificans_DSM_1251_CP000153|length 43|copies 3
ATAGCACCGCTTCTTAAATAATCGCCATAACTAAAGCCACCAG
>1879552|reference Sulfurimonas_denitrificans_DSM_1251_CP000153|length 42|copies 1
ATAGCATTAGATGCTTATTTTACTCCTGTTAGAAGTGCAACA
>1879552|reference Sulfurimonas_denitrificans_DSM_1251_CP000153|length 41|copies 1
ATAGCCTAAATATTTTATGGTTTTGTCTATCAAATTCAATC
>1879552|reference Sulfurimonas_denitrificans_DSM_1251_CP000153|length 36|copies 3
ATAGCTATAAAAATTGAGGGCGCAAAGCATGAGTTT
>1879552|reference Sulfurimonas_denitrificans_DSM_1251_CP000153|length 48|copies 2
ATAGCTTCTGTCATTTCACGGCAGAAAAGTTGGATAGAACGAATAGCA
>1879552|reference Sulfurimonas_denitrificans_DSM_1251_CP000153|length 13|copies 1
ATAGCTTTGCAGA
>1879552|reference Sulfurimonas_denitrificans_DSM_1251_CP000153|length 59|copies 12
ATAGCTTTTGAGTTTTGCATGTCACCTAGATGATTTGTCATAGCTCCATAACCCCATGT
>1879552|reference Sulfurimonas_denitrificans_DSM_1251_CP000153|length 31|copies 1
ATAGGAAATATTCCAGCACCGCTTCGAGATA
>1879552|reference Sulfurimonas_denitrificans_DSM_1251_CP000153|length 36|copies 3
ATAGGAAATATTCCAGCACCGCTTCGAGATAGAATG
>1879552|reference Sulfurimonas_denitrificans_DSM_1251_CP000153|length 33|copies 1
ATAGGTAAAGATGATGTTGAGCGTGGTCAAGTG
>1879552|reference Sulfurimonas_denitrificans_DSM_1251_CP000153|length 45|copies 161
ATAGGTATGTCTTGACGCTCACGAATTGCTTCACAAACTTCTAAA
>1879552|reference Sulfurimonas_denitrificans_DSM_1251_CP000153|length 49|copies 1
ATAGGTTATACAAAGATGAGCGATATTCAAGAGCAGAGTTTGCCTTTTA
>1879552|reference Sulfurimonas_denitrificans_DSM_1251_CP000153|length 38|copies 1
ATAGTAAGAGCAGGAGCTAAGTACATGTAGAGGTTACT
>1879552|reference Sulfurimonas_denitrificans_DSM_1251_CP000153|length 10|copies 1
ATAGTAAGAT
>1879552|reference Sulfurimonas_denitrificans_DSM_1251_CP000153|length 40|copies 2
ATAGTAATAATGCTCTAACGGTGCGCGATCCAAAAACAGA
>1879552|reference Sulfurimonas_denitrificans_DSM_1251_CP000153|length 43|copies 1
ATAGTAGCCATTATCTGCATATAGCCACTCACTCATATATTGG
>1879552|reference Sulfurimonas_denitrificans_DSM_1251_CP000153|length 38|copies 1
ATAGTATGGATCAATAATATTAGATTCTATATATTCCT
>1879552|reference Sulfurimonas_denitrificans_DSM_1251_CP000153|length 41|copies 1
ATAGTGACAATGGTAAAAGTGTTATTAACGAAATGAAGAGA
>1879552|reference Sulfurimonas_denitrificans_DSM_1251_CP000153|length 32|copies 1
ATAGTGATGAGAATGATTATATGCCACGTGAG
>1879552|reference Sulfurimonas_denitrificans_DSM_1251_CP000153|length 39|copies 1
ATAGTTATCGATTTTTCACTTCCTGAGGCTTGTGAAGAT
>1879552|reference Sulfurimonas_denitrificans_DSM_1251_CP000153|length 34|copies 1
ATAGTTATCTCCAGTATCTCCATAACTCTTATCA
>1879552|reference Sulfurimonas_denitrificans_DSM_1251_CP000153|length 36|copies 1
ATAGTTGAGTATGAAGACTTTATACAAACAGACGCT
>1879552|reference Sulfurimonas_denitrificans_DSM_1251_CP000153|length 30|copies 1
ATAGTTGGACATCCTGGGGAGAGCCAAGAG
>1879552|reference Sulfurimonas_denitrificans_DSM_1251_CP000153|length 15|copies 1
ATAGTTGGTGATGAA
>1879552|reference Sulfurimonas_denitrificans_DSM_1251_CP000153|length 36|copies 3
ATAGTTTACAAATCCATCACTAAAAGCAGTAGCGCT
>1879552|reference Sulfurimonas_denitrificans_DSM_1251_CP000153|length 51|copies 2
ATAGTTTCAAACACTTTTTGGGGGTTTGATGTTCCAGATGCATCTTTAAAA
>1879552|reference Sulfurimonas_denitrificans_DSM_1251_CP000153|length 61|copies 1
ATATAAAGATGAGTTAAAAGATATTTTAAATAAACAAGATTCACTTAAAAAAACGTTAGCA
>1879552|reference Sulfurimonas_denitrificans_DSM_1251_CP000153|length 47|copies 1
ATATAAAGATGGGATTTTATAAAGTAGCACCATTTTATTACTCTGGA
>1879552|reference Sulfurimonas_denitrificans_DSM_1251_CP000153|length 32|copies 1
ATATAAATATCCCTCCAGGGCTTACAACTCCA
>1879552|reference Sulfurimonas_denitrificans_DSM_1251_CP000153|length 11|copies 1
ATATAAATCAT
>1879552|reference Sulfurimonas_denitrificans_DSM_1251_CP000153|length 32|copies 1
ATATAATCGATACTCCAGGCCACGCAGACTTT
>1879552|reference Sulfurimonas_denitrificans_DSM_1251_CP000153|length 51|copies 1
ATATAATTAAAATTAGCATTAGTGAAGTCAACTGAACCACAAATATGAATA
>1879552|reference Sulfurimonas_denitrificans_DSM_1251_CP000153|length 40|copies 1
ATATACTCATAGTTAAGAGCAACATTTCCTCTAAGAGGCG
>1879552|reference Sulfurimonas_denitrificans_DSM_1251_CP000153|length 42|copies 1
ATATACTCTCTTAGGATATTCTCATCTCCAGCGATAAAACCT
>1879552|reference Sulfurimonas_denitrificans_DSM_1251_CP000153|length 51|copies 1
ATATAGCAAACAACGGGAGTGTAAATATCTCATCCATTGGGATAAAAAAGT
>1879552|reference Sulfurimonas_denitrificans_DSM_1251_CP000153|length 33|copies 1
ATATAGTAGCAACATCCGGACGGATATAGTTCA
>1879552|reference Sulfurimonas_denitrificans_DSM_1251_CP000153|length 40|copies 2
ATATATACATAATATAGAGCTTAAGTAAGCCAAATGTTTT
>1879552|reference Sulfurimonas_denitrificans_DSM_1251_CP000153|length 10|copies 1
ATATATGTGT
>1879552|reference Sulfurimonas_denitrificans_DSM_1251_CP000153|length 23|copies 1
ATATATGTGTCTAAAGGCATCTA
>1879552|reference Sulfurimonas_denitrificans_DSM_1251_CP000153|length 27|copies 1
ATATATGTGTCTAAAGGCATCTAAATA
>1879552|reference Sulfurimonas_denitrificans_DSM_1251_CP000153|length 39|copies 41
ATATATGTGTCTAAAGGCATCTAAATATGGAGCAAAAGC
>1879552|reference Sulfurimonas_denitrificans_DSM_1251_CP000153|length 40|copies 3
ATATATGTGTCTAAAGGCATCTAAATATGGAGCAAAAGCC
>1879552|reference Sulfurimonas_denitrificans_DSM_1251_CP000153|length 41|copies 1
ATATATGTGTCTAAAGGCATCTAAATATGGAGCAAAAGCCT
>1879552|reference Sulfurimonas_denitrificans_DSM_1251_CP000153|length 30|copies 1
ATATATTGAAATTCCTGGGACTAAAAATGC
>1879552|reference Sulfurimonas_denitrificans_DSM_1251_CP000153|length 31|copies 4
ATATATTGAAATTCCTGGGACTAAAAATGCC
>1879552|reference Sulfurimonas_denitrificans_DSM_1251_CP000153|length 55|copies 1
ATATATTGACCAACCAAGAAGTGCAAAGAGTATTCCAACAAATCCCATAGAGGCT
>1879552|reference Sulfurimonas_denitrificans_DSM_1251_CP000153|length 43|copies 1
ATATCACGGGTTCGCTGGTGCTCATAAAAAACCAGAGCTTCTT
>1879552|reference Sulfurimonas_denitrificans_DSM_1251_CP000153|length 35|copies 4
ATATCACTGTGATTGAGCCAGATCCACTATCTGTT
>1879552|reference Sulfurimonas_denitrificans_DSM_1251_CP000153|length 41|copies 1
ATATCAGAGCCTCTAATGGACTTAATCATAGCACTGCTCAA
>1879552|reference Sulfurimonas_denitrificans_DSM_1251_CP000153|length 31|copies 15
ATATCCAACATATCCTGGAGGTGCTCCTATA
>1879552|reference Sulfurimonas_denitrificans_DSM_1251_CP000153|length 39|copies 1
ATATCCAACATATCCTGGAGGTGCTCCTATAAGGCGGCT
>1879552|reference Sulfurimonas_denitrificans_DSM_1251_CP000153|length 31|copies 1
ATATCTTAATAGATGAGCACAACAGAGAGAT
>1879552|reference Sulfurimonas_denitrificans_DSM_1251_CP000153|length 36|copies 4
ATATCTTTACATGTAGTTACACATCTCTCGCATACG
>1879552|reference Sulfurimonas_denitrificans_DSM_1251_CP000153|length 49|copies 2
ATATCTTTAGGCGGTCTCGCCATATTTCTAAGCGGAAAAACAATCGGGT
>1879552|reference Sulfurimonas_denitrificans_DSM_1251_CP000153|length 50|copies 2
ATATCTTTAGGCGGTCTCGCCATATTTCTAAGCGGAAAAACAATCGGGTA
>1879552|reference Sulfurimonas_denitrificans_DSM_1251_CP000153|length 56|copies 1
ATATGAAAAAAATACAGGAACTACAAATTATGAAGTTGGAAAAACTGTATCAACTA
>1879552|reference Sulfurimonas_denitrificans_DSM_1251_CP000153|length 40|copies 1
ATATGATAGATATATATACCTGACTATAAGATTAAAACCA
>1879552|reference Sulfurimonas_denitrificans_DSM_1251_CP000153|length 13|copies 1
ATATGATCAAAAA
>1879552|reference Sulfurimonas_denitrificans_DSM_1251_CP000153|length 42|copies 1
ATATGCAATTAGAATCAATACTAAATCAGAAACGTGAAGAAG
>1879552|reference Sulfurimonas_denitrificans_DSM_1251_CP000153|length 35|copies 1
ATATGCAGTCGATAACGGCAAAGATCTAATAGGGC
>1879552|reference Sulfurimonas_denitrificans_DSM_1251_CP000153|length 47|copies 1
ATATGCTTACAATATGGAAAACATAGATCCAGGTCTTTTTATCTTTA
>1879552|reference Sulfurimonas_denitrificans_DSM_1251_CP000153|length 57|copies 1
ATATGGGTATGGATTTGCAAAACCTTTTAAAAGAACTCTGTTTTGCAAGTTCAACTC
>1879552|reference Sulfurimonas_denitrificans_DSM_1251_CP000153|length 40|copies 2
ATATGGTTATAAAGCTGGTGACACAATGGAGCATACTGCT
>1879552|reference Sulfurimonas_denitrificans_DSM_1251_CP000153|length 31|copies 4
ATATGTGATTTTTCCAGGAGGGTACGGAACT
>1879552|reference Sulfurimonas_denitrificans_DSM_1251_CP000153|length 28|copies 1
ATATGTTGGTATGAAAAGCCGTGGATGT
>1879552|reference Sulfurimonas_denitrificans_DSM_1251_CP000153|length 31|copies 3
ATATTACTTCTCCCCTGGTCCTTTTTTAATC
>1879552|reference Sulfurimonas_denitrificans_DSM_1251_CP000153|length 32|copies 1
ATATTACTTCTCCCCTGGTCCTTTTTTAATCT
>1879552|reference Sulfurimonas_denitrificans_DSM_1251_CP000153|length 46|copies 1
ATATTATCCATAACGATAGACAAGAGATGGATAAATTGCTTATAGG
>1879552|reference Sulfurimonas_denitrificans_DSM_1251_CP000153|length 37|copies 1
ATATTCACCGCTATGAGAGATGGAAATAATCGCAGCC
>1879552|reference Sulfurimonas_denitrificans_DSM_1251_CP000153|length 48|copies 1
ATATTCATAGGTTCGAATCCTATATCCCCATCCACAAACCCCCTATTT
>1879552|reference Sulfurimonas_denitrificans_DSM_1251_CP000153|length 15|copies 1
ATATTTCAGTGTGAG
>1879552|reference Sulfurimonas_denitrificans_DSM_1251_CP000153|length 55|copies 1
ATATTTCATATAAGGACCTATTTTTATGAGTAAATTTTTAGCTCTTTTTTTAGCT
>1879552|reference Sulfurimonas_denitrificans_DSM_1251_CP000153|length 57|copies 1
ATATTTCTAAGCGGAAAAACAATCGGGTAAATTGATTTTCCAGGTTCTATTATTTCA
>1879552|reference Sulfurimonas_denitrificans_DSM_1251_CP000153|length 48|copies 1
ATATTTGTAAAAAAAGATGAGTTAGCAGAGTGTTTACATGTAGATATC
>1879552|reference Sulfurimonas_denitrificans_DSM_1251_CP000153|length 8|copies 2
ATATTTTA
>1879552|reference Sulfurimonas_denitrificans_DSM_1251_CP000153|length 15|copies 1
ATATTTTAAAATTGC
>1879552|reference Sulfurimonas_denitrificans_DSM_1251_CP000153|length 21|copies 1
ATATTTTAAAATTGCCGGACC
>1879552|reference Sulfurimonas_denitrificans_DSM_1251_CP000153|length 32|copies 6
ATATTTTAAAATTGCCGGACCTTCAGATATTG
>1879552|reference Sulfurimonas_denitrificans_DSM_1251_CP000153|length 33|copies 3
ATATTTTAAAATTGCCGGACCTTCAGATATTGA
>1879552|reference Sulfurimonas_denitrificans_DSM_1251_CP000153|length 48|copies 1
ATATTTTAAAATTGCCGGACCTTCAGATATTGAACAAGAAAAAGGGAT
>1879552|reference Sulfurimonas_denitrificans_DSM_1251_CP000153|length 49|copies 103
ATATTTTAAAATTGCCGGACCTTCAGATATTGAACAAGAAAAAGGGATT
>1879552|reference Sulfurimonas_denitrificans_DSM_1251_CP000153|length 50|copies 9
ATATTTTAAAATTGCCGGACCTTCAGATATTGAACAAGAAAAAGGGATTG
>1879552|reference Sulfurimonas_denitrificans_DSM_1251_CP000153|length 51|copies 1
ATATTTTAAAATTGCCGGACCTTCAGATATTGAACAAGAAAAAGGGATTGA
>1879552|reference Sulfurimonas_denitrificans_DSM_1251_CP000153|length 52|copies 1
ATATTTTAAAATTGCCGGACCTTCAGATATTGAACAAGAAAAAGGGATTGAA
>1879552|reference Sulfurimonas_denitrificans_DSM_1251_CP000153|length 49|copies 1
ATATTTTCGTATTTGTAATAATTGTTTTTTTGTTGGAGTTTAGGATAGT
>1879552|reference Sulfurimonas_denitrificans_DSM_1251_CP000153|length 50|copies 11
ATATTTTCGTATTTGTAATAATTGTTTTTTTGTTGGAGTTTAGGATAGTT
>1879552|reference Sulfurimonas_denitrificans_DSM_1251_CP000153|length 31|copies 1
ATATTTTTTTACTCCAGGATTTCCACAAATG
>1879552|reference Sulfurimonas_denitrificans_DSM_1251_CP000153|length 32|copies 1
ATCAAAGAAAAATCCTGGTAAACCTGTAACTA
>1879552|reference Sulfurimonas_denitrificans_DSM_1251_CP000153|length 32|copies 1
ATCAACGTCAACAACCGGGCCCATAACCTGGC
>1879552|reference Sulfurimonas_denitrificans_DSM_1251_CP000153|length 9|copies 1
ATCAACTCC
>1879552|reference Sulfurimonas_denitrificans_DSM_1251_CP000153|length 31|copies 47
ATCAACTCCACGTCCAGGTCTGATGTAATCA
>1879552|reference Sulfurimonas_denitrificans_DSM_1251_CP000153|length 13|copies 1
ATCAACTCCAGCG
>1879552|reference Sulfurimonas_denitrificans_DSM_1251_CP000153|length 35|copies 1
ATCAAGCGTATTTACATCTGTAACCAAGTTTGCAG
>1879552|reference Sulfurimonas_denitrificans_DSM_1251_CP000153|length 10|copies 1
ATCAAGTTGA
>1879552|reference Sulfurimonas_denitrificans_DSM_1251_CP000153|length 31|copies 1
ATCAATATATAGTCCTGGCTCAATTGTTAAA
>1879552|reference Sulfurimonas_denitrificans_DSM_1251_CP000153|length 31|copies 1
ATCAATGTCAAGGCCAGGTAAGGTTTTTCGC
>1879552|reference Sulfurimonas_denitrificans_DSM_1251_CP000153|length 37|copies 10
ATCAATTAGACCAGCATTTAAGTCCGCATCAACTGCC
>1879552|reference Sulfurimonas_denitrificans_DSM_1251_CP000153|length 44|copies 1
ATCACAAAAGATTATGTAATGGCTACTCGCGCAGTTTTACCAAA
>1879552|reference Sulfurimonas_denitrificans_DSM_1251_CP000153|length 41|copies 1
ATCACAATCCTGATCTGGTGTTTCATGGTTTATAGTTGGAG
>1879552|reference Sulfurimonas_denitrificans_DSM_1251_CP000153|length 9|copies 1
ATCACCAAA
>1879552|reference Sulfurimonas_denitrificans_DSM_1251_CP000153|length 51|copies 1
ATCACCGCTTGCTGTATCTGGTGCTGGTCCAATATTTGACTTTTTAATTCT
>1879552|reference Sulfurimonas_denitrificans_DSM_1251_CP000153|length 38|copies 1
ATCACCGCTTGGTGTCTTCATCCCTTTTGCACGGCGAA
>1879552|reference Sulfurimonas_denitrificans_DSM_1251_CP000153|length 18|copies 1
ATCACGACCAGTTCCTGG
>1879552|reference Sulfurimonas_denitrificans_DSM_1251_CP000153|length 45|copies 1
ATCACGACCAGTTCCTGGATACTTATCAAAATCTGGAATAACAGG
>1879552|reference Sulfurimonas_denitrificans_DSM_1251_CP000153|length 28|copies 1
ATCACGCATCATTTGAGTATTTGCAGTA
>1879552|reference Sulfurimonas_denitrificans_DSM_1251_CP000153|length 50|copies 1
ATCACTAAGGACAATAAAGATGTCAAAAATTATTTGGTCAAAAATAGATG
>1879552|reference Sulfurimonas_denitrificans_DSM_1251_CP000153|length 38|copies 1
ATCACTTGGTGATTCACATGAGGGCTATGTTGATATTA
>1879552|reference Sulfurimonas_denitrificans_DSM_1251_CP000153|length 40|copies 1
ATCACTTGGTGATTCACATGAGGGCTATGTTGATATTAGC
>1879552|reference Sulfurimonas_denitrificans_DSM_1251_CP000153|length 37|copies 1
ATCAGAAACTTTTGCAGCTCTCTCTAATAGACGAGAG
>1879552|reference Sulfurimonas_denitrificans_DSM_1251_CP000153|length 16|copies 1
ATCAGATAGCTCTAAA
>1879552|reference Sulfurimonas_denitrificans_DSM_1251_CP000153|length 28|copies 1
ATCAGCAGGCCCGGGGTTCAAATCCTCG
>1879552|reference Sulfurimonas_denitrificans_DSM_1251_CP000153|length 31|copies 36
ATCAGCTAAGCATCCTGGGCGAAGAGAGTCA
>1879552|reference Sulfurimonas_denitrificans_DSM_1251_CP000153|length 32|copies 1
ATCAGCTAAGCATCCTGGGCGAAGAGAGTCAC
>1879552|reference Sulfurimonas_denitrificans_DSM_1251_CP000153|length 37|copies 1
ATCAGCTAGAGCTATATCTGTATTACAAGAGTTGCTT
>1879552|reference Sulfurimonas_denitrificans_DSM_1251_CP000153|length 31|copies 13
ATCAGCTGGAACTCCTGGAGAGCTTGGGTTT
>1879552|reference Sulfurimonas_denitrificans_DSM_1251_CP000153|length 56|copies 1
ATCAGTGCCGACCCTGCAGCGGCAATCGGAGGGTGAAATGGAAAAAAAATCTGCCA
>1879552|reference Sulfurimonas_denitrificans_DSM_1251_CP000153|length 45|copies 4
ATCAGTTAGTTGGTAGTGTAAGAGACTACCAAGGCAATGACGGGT
>1879552|reference Sulfurimonas_denitrificans_DSM_1251_CP000153|length 34|copies 1
ATCAGTTTGTTCATATCGGTGAATATGCTATGGT
>1879552|reference Sulfurimonas_denitrificans_DSM_1251_CP000153|length 37|copies 7
ATCATAAAAGATACCTCCTCCAGCTATATAAATACCT
>1879552|reference Sulfurimonas_denitrificans_DSM_1251_CP000153|length 40|copies 1
ATCATAGTTACATGTAATAACCCCTGCGCCTATATTTGTG
>1879552|reference Sulfurimonas_denitrificans_DSM_1251_CP000153|length 31|copies 1
ATCATATAAGGTGTTCCGGTGTTGTCAAATT
>1879552|reference Sulfurimonas_denitrificans_DSM_1251_CP000153|length 47|copies 1
ATCATATGAAAGATCCTCAAAGTGTTGTTCCAGGTTCAATTATGCCA
>1879552|reference Sulfurimonas_denitrificans_DSM_1251_CP000153|length 24|copies 1
ATCATCCCTGGCATTCCACCCATA
>1879552|reference Sulfurimonas_denitrificans_DSM_1251_CP000153|length 22|copies 1
ATCATCTCCGCTTCCACCATGA
>1879552|reference Sulfurimonas_denitrificans_DSM_1251_CP000153|length 37|copies 1
ATCATCTCCGCTTCCACCATGAAGTATGTCATTTCCG
>1879552|reference Sulfurimonas_denitrificans_DSM_1251_CP000153|length 38|copies 1
ATCATCTCCGCTTCCACCATGAAGTATGTCATTTCCGC
>1879552|reference Sulfurimonas_denitrificans_DSM_1251_CP000153|length 37|copies 1
ATCATGTTTATCTGCTATCTCTTCAAAAGTAATATCA
>1879552|reference Sulfurimonas_denitrificans_DSM_1251_CP000153|length 55|copies 4
ATCATTGTTCATTTGAAATTGAAAATGGGGAATTAGCTCAGCTGGGAGAGCGCCT
>1879552|reference Sulfurimonas_denitrificans_DSM_1251_CP000153|length 23|copies 3
ATCCACCGCGATATTGAAGATGG
>1879552|reference Sulfurimonas_denitrificans_DSM_1251_CP000153|length 20|copies 1
ATCCAGGACCATCTGGAATG
>1879552|reference Sulfurimonas_denitrificans_DSM_1251_CP000153|length 32|copies 1
ATCCATTCCCTGGTCCAGGACTTGCAATTCGT
>1879552|reference Sulfurimonas_denitrificans_DSM_1251_CP000153|length 27|copies 1
ATCCCAACTCCAGCAGCCATGGCACCG
>1879552|reference Sulfurimonas_denitrificans_DSM_1251_CP000153|length 43|copies 1
ATCCCTCCATAATTACGGTTAATGCAGAGCCTGCTTGTTCTGA
>1879552|reference Sulfurimonas_denitrificans_DSM_1251_CP000153|length 20|copies 1
ATCCGCGTTTTGTACACATT
>1879552|reference Sulfurimonas_denitrificans_DSM_1251_CP000153|length 43|copies 1
ATCCGCTATAAGCTTAAGGTCTAATTTTATTCTTCTAGTCTCG
>1879552|reference Sulfurimonas_denitrificans_DSM_1251_CP000153|length 20|copies 1
ATCCGGTGTTCCTGATAAGG
>1879552|reference Sulfurimonas_denitrificans_DSM_1251_CP000153|length 43|copies 1
ATCCTCACACTAAATTTACAGCTGAGATTTACGTATTAAGTAA
>1879552|reference Sulfurimonas_denitrificans_DSM_1251_CP000153|length 12|copies 2
ATCCTCAGGCAG
>1879552|reference Sulfurimonas_denitrificans_DSM_1251_CP000153|length 8|copies 1
ATCCTCCT
>1879552|reference Sulfurimonas_denitrificans_DSM_1251_CP000153|length 38|copies 1
ATCCTCTCCGCCCTCTCCTGAATTTGATTGTGCACCTA
>1879552|reference Sulfurimonas_denitrificans_DSM_1251_CP000153|length 10|copies 1
ATCCTGGCAA
>1879552|reference Sulfurimonas_denitrificans_DSM_1251_CP000153|length 20|copies 1
ATCCTGGCAAATCTATATAT
>1879552|reference Sulfurimonas_denitrificans_DSM_1251_CP000153|length 20|copies 1
ATCCTGGCAGATACAAATCA
>1879552|reference Sulfurimonas_denitrificans_DSM_1251_CP000153|length 36|copies 15
ATCCTTTGAGCGATGGCCCTTCCACACAGAACCACC
>1879552|reference Sulfurimonas_denitrificans_DSM_1251_CP000153|length 14|copies 1
ATCGAGTTTAATCA
>1879552|reference Sulfurimonas_denitrificans_DSM_1251_CP000153|length 42|copies 1
ATCGCATCAAAATTATGATCACCCTGCTTTAAGATAGCAAGA
>1879552|reference Sulfurimonas_denitrificans_DSM_1251_CP000153|length 31|copies 3
ATCGCCTCCTCTGCCTGGTGTATATATTAGT
>1879552|reference Sulfurimonas_denitrificans_DSM_1251_CP000153|length 42|copies 1
ATCGCTTCCATGGCTGGACTTGCCCCGCGTCTTAGCTCTGCA
>1879552|reference Sulfurimonas_denitrificans_DSM_1251_CP000153|length 31|copies 1
ATCGGCTCATGTTCCAGGAATAAATGTACCA
>1879552|reference Sulfurimonas_denitrificans_DSM_1251_CP000153|length 51|copies 2
ATCGGGATGGGACTTCCACTTATCTTAGTTGGTGTGAGCGCTGGTAAGTTT
>1879552|reference Sulfurimonas_denitrificans_DSM_1251_CP000153|length 13|copies 1
ATCGGGCTCCGCT
>1879552|reference Sulfurimonas_denitrificans_DSM_1251_CP000153|length 31|copies 5
ATCGGTTGTAATTCCAGGAAAATCTGGTTTA
>1879552|reference Sulfurimonas_denitrificans_DSM_1251_CP000153|length 49|copies 1
ATCGTTTATGCCAATTCCTGCAACTATTCTTTGTACTTCATCTACAATA
>1879552|reference Sulfurimonas_denitrificans_DSM_1251_CP000153|length 53|copies 1
ATCTAAAACAAGAAGATCATAAGAGTTCTCTTTTATTGCTTCGAGTGCCGCCA
>1879552|reference Sulfurimonas_denitrificans_DSM_1251_CP000153|length 36|copies 1
ATCTAAGAGAACCTCTCTCCAGCTACTCTCTATCTT
>1879552|reference Sulfurimonas_denitrificans_DSM_1251_CP000153|length 40|copies 1
ATCTAAGATATCTGTAACTTTTTCAAGTTCATCAGCACTG
>1879552|reference Sulfurimonas_denitrificans_DSM_1251_CP000153|length 13|copies 1
ATCTAAGCCACAC
>1879552|reference Sulfurimonas_denitrificans_DSM_1251_CP000153|length 16|copies 1
ATCTAAGCCACACCCA
>1879552|reference Sulfurimonas_denitrificans_DSM_1251_CP000153|length 31|copies 46
ATCTAAGCCACACCCAGGTCAAGGTTCTTCT
>1879552|reference Sulfurimonas_denitrificans_DSM_1251_CP000153|length 32|copies 7
ATCTAAGCCACACCCAGGTCAAGGTTCTTCTT
>1879552|reference Sulfurimonas_denitrificans_DSM_1251_CP000153|length 28|copies 1
ATCTACCGTAAAGTCCGGTGCATATTTT
>1879552|reference Sulfurimonas_denitrificans_DSM_1251_CP000153|length 32|copies 18
ATCTACCGTAAAGTCCGGTGCATATTTTATTA
>1879552|reference Sulfurimonas_denitrificans_DSM_1251_CP000153|length 33|copies 1
ATCTACCGTAAAGTCCGGTGCATATTTTATTAC
>1879552|reference Sulfurimonas_denitrificans_DSM_1251_CP000153|length 35|copies 1
ATCTAGCATAGCTTCTGGGGTTAATGTGCCTACAT
>1879552|reference Sulfurimonas_denitrificans_DSM_1251_CP000153|length 14|copies 1
ATCTAGCTCAGCTT
>1879552|reference Sulfurimonas_denitrificans_DSM_1251_CP000153|length 46|copies 4
ATCTAGCTCAGCTTGAATAAACTCTTCATCTATTAAAAGACCTGCT
>1879552|reference Sulfurimonas_denitrificans_DSM_1251_CP000153|length 47|copies 1
ATCTAGCTCAGCTTGAATAAACTCTTCATCTATTAAAAGACCTGCTG
>1879552|reference Sulfurimonas_denitrificans_DSM_1251_CP000153|length 41|copies 1
ATCTATAAAGTAGATCGGGTCGCCCTCTTCAATAGCGATAG
>1879552|reference Sulfurimonas_denitrificans_DSM_1251_CP000153|length 48|copies 1
ATCTATACAGGTCCAGCATCTAAGCCACACCCAGGTCAAGGTTCTTCT
>1879552|reference Sulfurimonas_denitrificans_DSM_1251_CP000153|length 42|copies 4
ATCTATCACTGTTATACGTCTGTTTTTACTTGCGTTAGTAGG
>1879552|reference Sulfurimonas_denitrificans_DSM_1251_CP000153|length 35|copies 1
ATCTATCCGTGAGTGTCTTGATGCAGTTTTTCCTG
>1879552|reference Sulfurimonas_denitrificans_DSM_1251_CP000153|length 24|copies 1
ATCTATTTACCAGAAGGTACAGAG
>1879552|reference Sulfurimonas_denitrificans_DSM_1251_CP000153|length 42|copies 1
ATCTATTTGTTGTTCTACTTATCTACTTTATTTTAAATATCT
>1879552|reference Sulfurimonas_denitrificans_DSM_1251_CP000153|length 39|copies 1
ATCTCATAATCTTTTACAAAACGCGCCATCTTTTCATCT
>1879552|reference Sulfurimonas_denitrificans_DSM_1251_CP000153|length 53|copies 1
ATCTCATCATCAATACCGTTATGGGACAAATTCAAAAATGGAAACAAGAGGGG
>1879552|reference Sulfurimonas_denitrificans_DSM_1251_CP000153|length 46|copies 3
ATCTCATGCTCTAGGTCAGCTCTAGGCGGCGCTTCGTAAAAAACCA
>1879552|reference Sulfurimonas_denitrificans_DSM_1251_CP000153|length 16|copies 1
ATCTCCGTTGCCATCG
>1879552|reference Sulfurimonas_denitrificans_DSM_1251_CP000153|length 57|copies 1
ATCTCCGTTGCCATCGCCATAACCAGTATAATTATTTTCTGGAAAATAGTCAGTGAA
>1879552|reference Sulfurimonas_denitrificans_DSM_1251_CP000153|length 9|copies 1
ATCTCGCAG
>1879552|reference Sulfurimonas_denitrificans_DSM_1251_CP000153|length 27|copies 1
ATCTCGCTAATATTGGACCAAGGACTA
>1879552|reference Sulfurimonas_denitrificans_DSM_1251_CP000153|length 39|copies 1
ATCTCTATGCTATTTACAAATCCAAAAGTAACGATATCC
>1879552|reference Sulfurimonas_denitrificans_DSM_1251_CP000153|length 50|copies 2
ATCTCTGGGGTAGAACCTGAGGTTATTTTTAATATATTTTCAACTGTATG
>1879552|reference Sulfurimonas_denitrificans_DSM_1251_CP000153|length 51|copies 66
ATCTCTGGGGTAGAACCTGAGGTTATTTTTAATATATTTTCAACTGTATGC
>1879552|reference Sulfurimonas_denitrificans_DSM_1251_CP000153|length 43|copies 1
ATCTCTGTCATAGAGTCAACTCTGCCTTTTCTAAATACAGAAG
>1879552|reference Sulfurimonas_denitrificans_DSM_1251_CP000153|length 28|copies 1
ATCTCTTGCGCCGGAGGTTGTTTAATGG
>1879552|reference Sulfurimonas_denitrificans_DSM_1251_CP000153|length 41|copies 1
ATCTCTTGTATATCAGAGAGTTTTGCTTTTGTTAATTCAAT
>1879552|reference Sulfurimonas_denitrificans_DSM_1251_CP000153|length 37|copies 1
ATCTGAGGGTGGAGTACCGCCAGCGGCACCTCCTATA
>1879552|reference Sulfurimonas_denitrificans_DSM_1251_CP000153|length 45|copies 1
ATCTGATGAAATCAGAAAAAAGAAGGAATAAACACGCTCATGCGG
>1879552|reference Sulfurimonas_denitrificans_DSM_1251_CP000153|length 50|copies 1
ATCTGCATAAATAGATATGCTAAAGAACATAAAAAGAGTAAGTAATTTTA
>1879552|reference Sulfurimonas_denitrificans_DSM_1251_CP000153|length 8|copies 1
ATCTGCCA
>1879552|reference Sulfurimonas_denitrificans_DSM_1251_CP000153|length 12|copies 1
ATCTGCTTTTAT
>1879552|reference Sulfurimonas_denitrificans_DSM_1251_CP000153|length 15|copies 1
ATCTGCTTTTATATG
>1879552|reference Sulfurimonas_denitrificans_DSM_1251_CP000153|length 24|copies 1
ATCTGCTTTTATATGCATTTTCTT
>1879552|reference Sulfurimonas_denitrificans_DSM_1251_CP000153|length 44|copies 4
ATCTGCTTTTATATGCATTTTCTTTTGAAAATGCGAGAGTGTAT
>1879552|reference Sulfurimonas_denitrificans_DSM_1251_CP000153|length 45|copies 2
ATCTGGTCTGAATTTATAGCATAAATATTTTCAACTAGATCAACA
>1879552|reference Sulfurimonas_denitrificans_DSM_1251_CP000153|length 39|copies 2
ATCTGTGGTATTCCTACACCTGCTACTATGCGAGTTGTA
>1879552|reference Sulfurimonas_denitrificans_DSM_1251_CP000153|length 16|copies 1
ATCTTAAAGCAAAGCG
>1879552|reference Sulfurimonas_denitrificans_DSM_1251_CP000153|length 32|copies 1
ATCTTACAATCAAGCCAGGTGATGCTGGAACA
>1879552|reference Sulfurimonas_denitrificans_DSM_1251_CP000153|length 38|copies 7
ATCTTATGAACGAGATAGCACCAGAGCATTTAGAAGTT
>1879552|reference Sulfurimonas_denitrificans_DSM_1251_CP000153|length 39|copies 1
ATCTTATGAACGAGATAGCACCAGAGCATTTAGAAGTTG
>1879552|reference Sulfurimonas_denitrificans_DSM_1251_CP000153|length 15|copies 1
ATCTTCACCATGCCC
>1879552|reference Sulfurimonas_denitrificans_DSM_1251_CP000153|length 17|copies 1
ATCTTCACCATGCCCTG
>1879552|reference Sulfurimonas_denitrificans_DSM_1251_CP000153|length 31|copies 23
ATCTTCACCATGCCCTGGTGCTGTGTGAACA
>1879552|reference Sulfurimonas_denitrificans_DSM_1251_CP000153|length 50|copies 60
ATCTTCATTTGCAAAACATAGAGAGTGAAAAATATCATCATGTTAAAACG
>1879552|reference Sulfurimonas_denitrificans_DSM_1251_CP000153|length 51|copies 1
ATCTTCATTTGCAAAACATAGAGAGTGAAAAATATCATCATGTTAAAACGG
>1879552|reference Sulfurimonas_denitrificans_DSM_1251_CP000153|length 30|copies 4
ATCTTCCATCTCTGGAACTGCTACACGAAC
>1879552|reference Sulfurimonas_denitrificans_DSM_1251_CP000153|length 37|copies 1
ATCTTGTGAAATAATCTCTTTTAGCTTTGCAGCTATC
>1879552|reference Sulfurimonas_denitrificans_DSM_1251_CP000153|length 42|copies 1
ATCTTTGAAAACTGCTGCATACGCCCTGCAAATGTAGATATA
>1879552|reference Sulfurimonas_denitrificans_DSM_1251_CP000153|length 11|copies 1
ATCTTTGATTT
>1879552|reference Sulfurimonas_denitrificans_DSM_1251_CP000153|length 13|copies 1
ATCTTTTATATTT
>1879552|reference Sulfurimonas_denitrificans_DSM_1251_CP000153|length 43|copies 1
ATCTTTTATATTTGAGTAGTCTTTAGATTTTTGGTTTGTGTTA
>1879552|reference Sulfurimonas_denitrificans_DSM_1251_CP000153|length 44|copies 49
ATCTTTTATATTTGAGTAGTCTTTAGATTTTTGGTTTGTGTTAT
>1879552|reference Sulfurimonas_denitrificans_DSM_1251_CP000153|length 11|copies 1
ATCTTTTTATA
>1879552|reference Sulfurimonas_denitrificans_DSM_1251_CP000153|length 31|copies 16
ATCTTTTTCACCCCCAGGTGCACCACTTACT
>1879552|reference Sulfurimonas_denitrificans_DSM_1251_CP000153|length 12|copies 1
ATCTTTTTGATC
>1879552|reference Sulfurimonas_denitrificans_DSM_1251_CP000153|length 10|copies 1
ATCTTTTTTC
>1879552|reference Sulfurimonas_denitrificans_DSM_1251_CP000153|length 10|copies 3
ATCTTTTTTG
>1879552|reference Sulfurimonas_denitrificans_DSM_1251_CP000153|length 10|copies 2
ATCTTTTTTT
>1879552|reference Sulfurimonas_denitrificans_DSM_1251_CP000153|length 12|copies 1
ATCTTTTTTTCG
>1879552|reference Sulfurimonas_denitrificans_DSM_1251_CP000153|length 11|copies 1
ATCTTTTTTTG
>1879552|reference Sulfurimonas_denitrificans_DSM_1251_CP000153|length 13|copies 1
ATCTTTTTTTGAT
>1879552|reference Sulfurimonas_denitrificans_DSM_1251_CP000153|length 14|copies 1
ATCTTTTTTTGATC
>1879552|reference Sulfurimonas_denitrificans_DSM_1251_CP000153|length 12|copies 1
ATCTTTTTTTGG
>1879552|reference Sulfurimonas_denitrificans_DSM_1251_CP000153|length 54|copies 1
ATGAAAAAATGGAAAAAGCTTCTGAGTTAGCACTACCAGAGAGTTTCTCTGGTA
>1879552|reference Sulfurimonas_denitrificans_DSM_1251_CP000153|length 47|copies 2
ATGAAAGCCCTGCTGGACCGCTTCCTATAATTGCAACTTTTTTATCG
>1879552|reference Sulfurimonas_denitrificans_DSM_1251_CP000153|length 43|copies 1
ATGAACAATCCCAGCGATACTTCCACGAAATGGAACACGTCCC
>1879552|reference Sulfurimonas_denitrificans_DSM_1251_CP000153|length 38|copies 1
ATGAACCAATATCTCCATGTGAGATGAAAAAACAGATG
>1879552|reference Sulfurimonas_denitrificans_DSM_1251_CP000153|length 39|copies 1
ATGAACCAATATCTCCATGTGAGATGAAAAAACAGATGG
>1879552|reference Sulfurimonas_denitrificans_DSM_1251_CP000153|length 47|copies 1
ATGAAGAAAAAGGTTATGGTTTCATTCAACAAGAAAATGGCGGTAAA
>1879552|reference Sulfurimonas_denitrificans_DSM_1251_CP000153|length 44|copies 2
ATGAAGATGGGCAGGTTCAAGAGGCATACTCTATCTCAGCTGGA
>1879552|reference Sulfurimonas_denitrificans_DSM_1251_CP000153|length 32|copies 1
ATGAAGGTGCCCCTCCTGGAAATGATCAAGGC
>1879552|reference Sulfurimonas_denitrificans_DSM_1251_CP000153|length 37|copies 5
ATGAAGTGGCATGTTTGGAGCTAACTCATGACATAGT
>1879552|reference Sulfurimonas_denitrificans_DSM_1251_CP000153|length 39|copies 1
ATGAATACTATTACTGTTCTTGCTGTTGATGATGAGCCA
>1879552|reference Sulfurimonas_denitrificans_DSM_1251_CP000153|length 35|copies 1
ATGAATCTATACTCTTAGCTAAAGAGATAGCCAGT
>1879552|reference Sulfurimonas_denitrificans_DSM_1251_CP000153|length 44|copies 1
ATGACAATCAATGGTTTATCATTAGATGCATGGTTAGGCGGATT
>1879552|reference Sulfurimonas_denitrificans_DSM_1251_CP000153|length 30|copies 1
ATGACAATCCCAGCCTGGAGTAAAACGAAC
>1879552|reference Sulfurimonas_denitrificans_DSM_1251_CP000153|length 31|copies 15
ATGACAATCCCAGCCTGGAGTAAAACGAACA
>1879552|reference Sulfurimonas_denitrificans_DSM_1251_CP000153|length 32|copies 5
ATGACAATCCCAGCCTGGAGTAAAACGAACAG
>1879552|reference Sulfurimonas_denitrificans_DSM_1251_CP000153|length 38|copies 1
ATGACCTATGTGAAGACGTCCAGTTACATTTGGAGGAG
>1879552|reference Sulfurimonas_denitrificans_DSM_1251_CP000153|length 8|copies 1
ATGACGAG
>1879552|reference Sulfurimonas_denitrificans_DSM_1251_CP000153|length 30|copies 10
ATGAGATAAGAGCCGCGGTTGAGGGCTCTT
>1879552|reference Sulfurimonas_denitrificans_DSM_1251_CP000153|length 46|copies 1
ATGAGCAGGTTGAAGCTGGTGTAAGAGCCAGTGGAGGACCGAACCC
>1879552|reference Sulfurimonas_denitrificans_DSM_1251_CP000153|length 40|copies 1
ATGAGGTAAGTAAATCTTTAGCTTCAAGTGATGGCGCTCT
>1879552|reference Sulfurimonas_denitrificans_DSM_1251_CP000153|length 50|copies 4
ATGATAATTTACTAAATGCAGCAATAAGGTTTTCAAAATTTTTACGTTTA
>1879552|reference Sulfurimonas_denitrificans_DSM_1251_CP000153|length 44|copies 1
ATGATACTAATCGCCTCTATCTCTTCAAATCCATCTGCCAAAGG
>1879552|reference Sulfurimonas_denitrificans_DSM_1251_CP000153|length 43|copies 1
ATGATCCATTCCAGCGGCGCTTTTCTCTGCGATACCAACACCT
>1879552|reference Sulfurimonas_denitrificans_DSM_1251_CP000153|length 45|copies 1
ATGATGAAAAAAGTGCCTCTTTTGTTGTAAGTCCCTCAAAGCAGA
>1879552|reference Sulfurimonas_denitrificans_DSM_1251_CP000153|length 30|copies 1
ATGATGAAATACTGCATAACGAAGAAATTT
>1879552|reference Sulfurimonas_denitrificans_DSM_1251_CP000153|length 48|copies 36
ATGATGAAATACTGCATAACGAAGAAATTTCATCTAAACCTACCGATC
>1879552|reference Sulfurimonas_denitrificans_DSM_1251_CP000153|length 26|copies 1
ATGATGCCCCGGAGGTCTAACCAATG
>1879552|reference Sulfurimonas_denitrificans_DSM_1251_CP000153|length 14|copies 1
ATGATGCTCATAGC
>1879552|reference Sulfurimonas_denitrificans_DSM_1251_CP000153|length 41|copies 2
ATGATGTCCATCTTTTATTGCCGCTTCGGTCATATTAAAGC
>1879552|reference Sulfurimonas_denitrificans_DSM_1251_CP000153|length 42|copies 59
ATGATGTCCATCTTTTATTGCCGCTTCGGTCATATTAAAGCC
>1879552|reference Sulfurimonas_denitrificans_DSM_1251_CP000153|length 42|copies 1
ATGATTCTTTTTGCAACATTGAGTCCTATCCCAATACCACCC
>1879552|reference Sulfurimonas_denitrificans_DSM_1251_CP000153|length 9|copies 1
ATGATTTCA
>1879552|reference Sulfurimonas_denitrificans_DSM_1251_CP000153|length 41|copies 1
ATGCAACAGCTTTTGCAGCGATAACATGTACAAGCGGACCA
>1879552|reference Sulfurimonas_denitrificans_DSM_1251_CP000153|length 46|copies 1
ATGCAAGGGGTCCAATGGGGATAGAGGGACTCACAACATATAAATA
>1879552|reference Sulfurimonas_denitrificans_DSM_1251_CP000153|length 47|copies 1
ATGCACAAGCTATTTTATCAACTCTAAAAGGTTTAGATTTAACAGTT
>1879552|reference Sulfurimonas_denitrificans_DSM_1251_CP000153|length 11|copies 1
ATGCAGAGATT
>1879552|reference Sulfurimonas_denitrificans_DSM_1251_CP000153|length 44|copies 1
ATGCAGATATTGCTCTTGGAAATGCAGGTATAACAGTAAATAAA
>1879552|reference Sulfurimonas_denitrificans_DSM_1251_CP000153|length 9|copies 1
ATGCCAGGA
>1879552|reference Sulfurimonas_denitrificans_DSM_1251_CP000153|length 41|copies 2
ATGCCCTCTGTCGCCTCTGATACCGGGATGAAGTATGTAAG
>1879552|reference Sulfurimonas_denitrificans_DSM_1251_CP000153|length 43|copies 1
ATGCCGCAAGCAGTGGACAGATAGATGCTTTTCACTCTGGTCC
>1879552|reference Sulfurimonas_denitrificans_DSM_1251_CP000153|length 35|copies 1
ATGCCTATGATTGCGTGGCAACTTCCAGCAGAAAA
>1879552|reference Sulfurimonas_denitrificans_DSM_1251_CP000153|length 11|copies 2
ATGCCTGGCAG
>1879552|reference Sulfurimonas_denitrificans_DSM_1251_CP000153|length 45|copies 1
ATGCCTTTAACTATGCCAGAATCTGTTCTTGTTCGCTTTAAAGGT
>1879552|reference Sulfurimonas_denitrificans_DSM_1251_CP000153|length 18|copies 1
ATGCGTATGCACTATATA
>1879552|reference Sulfurimonas_denitrificans_DSM_1251_CP000153|length 10|copies 1
ATGCTAAAAG
>1879552|reference Sulfurimonas_denitrificans_DSM_1251_CP000153|length 42|copies 1
ATGCTATAGAGAGATCTGGCGGAAGATTTTTAATACCAAATT
>1879552|reference Sulfurimonas_denitrificans_DSM_1251_CP000153|length 31|copies 7
ATGCTCAAGCCCTCCTGGATTTGAAGAAGCC
>1879552|reference Sulfurimonas_denitrificans_DSM_1251_CP000153|length 32|copies 1
ATGCTCAAGCCCTCCTGGATTTGAAGAAGCCT
>1879552|reference Sulfurimonas_denitrificans_DSM_1251_CP000153|length 31|copies 1
ATGCTCACCCGCACGCGCTGCTTCAATAGCG
>1879552|reference Sulfurimonas_denitrificans_DSM_1251_CP000153|length 38|copies 1
ATGCTCTACCATAGCTAAAACAACATATTGTGGATTAT
>1879552|reference Sulfurimonas_denitrificans_DSM_1251_CP000153|length 31|copies 2
ATGCTCTTTATCTCCAGGATTAATTCTCTCT
>1879552|reference Sulfurimonas_denitrificans_DSM_1251_CP000153|length 41|copies 1
ATGCTTTGTTAAAAAGAGATAGTAACCTACCTGACTCATCC
>1879552|reference Sulfurimonas_denitrificans_DSM_1251_CP000153|length 48|copies 1
ATGCTTTGTTAAAAAGAGATAGTAACCTACCTGACTCATCCAATTTTT
>1879552|reference Sulfurimonas_denitrificans_DSM_1251_CP000153|length 28|copies 1
ATGGAAAAATGTGATTGACAATATCGCT
>1879552|reference Sulfurimonas_denitrificans_DSM_1251_CP000153|length 35|copies 1
ATGGAAAAATGTGATTGACAATATCGCTTTAGCTC
>1879552|reference Sulfurimonas_denitrificans_DSM_1251_CP000153|length 49|copies 1
ATGGAAAAATGTGATTGACAATATCGCTTTAGCTCTTATTGCAAAAGGC
>1879552|reference Sulfurimonas_denitrificans_DSM_1251_CP000153|length 51|copies 20
ATGGAAAAATGTGATTGACAATATCGCTTTAGCTCTTATTGCAAAAGGCGA
>1879552|reference Sulfurimonas_denitrificans_DSM_1251_CP000153|length 52|copies 3
ATGGAAAAATGTGATTGACAATATCGCTTTAGCTCTTATTGCAAAAGGCGAG
>1879552|reference Sulfurimonas_denitrificans_DSM_1251_CP000153|length 9|copies 1
ATGGAACAA
>1879552|reference Sulfurimonas_denitrificans_DSM_1251_CP000153|length 65|copies 1
ATGGAAGACCGCTTGGGCTTTTAAACAGCGATTTAAAAAGTTCTTATGCTGTTTATGTTGGAGAA
>1879552|reference Sulfurimonas_denitrificans_DSM_1251_CP000153|length 42|copies 1
ATGGAGAGTATGAAGAAGATGGGTAGTATGAAATCTTTAATG
>1879552|reference Sulfurimonas_denitrificans_DSM_1251_CP000153|length 32|copies 6
ATGGAGAGTTTGATCCTGGCTCAGAGTGAACG
>1879552|reference Sulfurimonas_denitrificans_DSM_1251_CP000153|length 17|copies 1
ATGGAGATGAATCTATC
>1879552|reference Sulfurimonas_denitrificans_DSM_1251_CP000153|length 31|copies 1
ATGGAGTTCAATACCCTGGCGAAATAAAGGT
>1879552|reference Sulfurimonas_denitrificans_DSM_1251_CP000153|length 32|copies 2
ATGGAGTTCAATACCCTGGCGAAATAAAGGTA
>1879552|reference Sulfurimonas_denitrificans_DSM_1251_CP000153|length 39|copies 1
ATGGATAGAAGTTCTAAAAGATGAATCTAAAATGGAACT
>1879552|reference Sulfurimonas_denitrificans_DSM_1251_CP000153|length 44|copies 31
ATGGATTAGAGATAGAAGATTTAAAAAACTTCCGTCAACTTGAT
>1879552|reference Sulfurimonas_denitrificans_DSM_1251_CP000153|length 45|copies 3
ATGGATTAGAGATAGAAGATTTAAAAAACTTCCGTCAACTTGATT
>1879552|reference Sulfurimonas_denitrificans_DSM_1251_CP000153|length 33|copies 1
ATGGATTAGATATCTCCGGTATTTGGCGGCAGG
>1879552|reference Sulfurimonas_denitrificans_DSM_1251_CP000153|length 10|copies 1
ATGGATTTCA
>1879552|reference Sulfurimonas_denitrificans_DSM_1251_CP000153|length 8|copies 1
ATGGCAAA
>1879552|reference Sulfurimonas_denitrificans_DSM_1251_CP000153|length 23|copies 1
ATGGCAAAATTTAAATTCAAAAA
>1879552|reference Sulfurimonas_denitrificans_DSM_1251_CP000153|length 42|copies 10
ATGGCAAAATTTAAATTCAAAAAAGGCGATACTGTAGAAATT
>1879552|reference Sulfurimonas_denitrificans_DSM_1251_CP000153|length 48|copies 1
ATGGCAAAATTTAAATTCAAAAAAGGCGATACTGTAGAAATTATCGCT
>1879552|reference Sulfurimonas_denitrificans_DSM_1251_CP000153|length 20|copies 1
ATGGCAAAGCTATCACTTTT
>1879552|reference Sulfurimonas_denitrificans_DSM_1251_CP000153|length 40|copies 1
ATGGCAAATTGCTACAGATCCAACTAGATTGGATTCTGCA
>1879552|reference Sulfurimonas_denitrificans_DSM_1251_CP000153|length 14|copies 1
ATGGCAGATCTTTG
>1879552|reference Sulfurimonas_denitrificans_DSM_1251_CP000153|length 12|copies 1
ATGGCATCTGGA
>1879552|reference Sulfurimonas_denitrificans_DSM_1251_CP000153|length 10|copies 1
ATGGCCAGTC
>1879552|reference Sulfurimonas_denitrificans_DSM_1251_CP000153|length 31|copies 65
ATGGCCCTTACGGCCAGGGCTACACACGTGC
>1879552|reference Sulfurimonas_denitrificans_DSM_1251_CP000153|length 39|copies 1
ATGGCGTATGGAACAGAAACTATCCCAAAAGTAGATGTT
>1879552|reference Sulfurimonas_denitrificans_DSM_1251_CP000153|length 44|copies 1
ATGGCTATTGCCGATTCTCTTCGTCAACAAGCTCAAGGTTTGGG
>1879552|reference Sulfurimonas_denitrificans_DSM_1251_CP000153|length 58|copies 1
ATGGCTGAGTTTAACTGGACTAAAAAACCAACTCCTTCATTCCCTCTTGACCCAACTC
>1879552|reference Sulfurimonas_denitrificans_DSM_1251_CP000153|length 28|copies 1
ATGGCTTGCTACAATTGCTGCTCCGCCT
>1879552|reference Sulfurimonas_denitrificans_DSM_1251_CP000153|length 37|copies 1
ATGGGCTGGAACTTCTATATCTACATACTTCTGGAGA
>1879552|reference Sulfurimonas_denitrificans_DSM_1251_CP000153|length 43|copies 4
ATGGGGCAACCCAGCATGGTGCGAATCATGTTACTCCTACGGG
>1879552|reference Sulfurimonas_denitrificans_DSM_1251_CP000153|length 51|copies 1
ATGGGTGTTACTGGGATTTTTATAAAAAATAACAATGGTGAAATACGTGAT
>1879552|reference Sulfurimonas_denitrificans_DSM_1251_CP000153|length 52|copies 2
ATGGGTGTTACTGGGATTTTTATAAAAAATAACAATGGTGAAATACGTGATA
>1879552|reference Sulfurimonas_denitrificans_DSM_1251_CP000153|length 42|copies 1
ATGGTATGCTTGGCAAAATCATCTTGTAAAAATATCAATCAT
>1879552|reference Sulfurimonas_denitrificans_DSM_1251_CP000153|length 41|copies 2
ATGGTATTGATGCACTGAGTGCAAATATCTTTTTAAATGAA
>1879552|reference Sulfurimonas_denitrificans_DSM_1251_CP000153|length 17|copies 1
ATGGTCTAATCAAATTT
>1879552|reference Sulfurimonas_denitrificans_DSM_1251_CP000153|length 30|copies 1
ATGGTCTAATCAAATTTGCATGGGTAAATG
>1879552|reference Sulfurimonas_denitrificans_DSM_1251_CP000153|length 42|copies 4
ATGGTCTAATCAAATTTGCATGGGTAAATGTTTGTAATCCTT
>1879552|reference Sulfurimonas_denitrificans_DSM_1251_CP000153|length 43|copies 22
ATGGTCTAATCAAATTTGCATGGGTAAATGTTTGTAATCCTTA
>1879552|reference Sulfurimonas_denitrificans_DSM_1251_CP000153|length 14|copies 1
ATGGTGCCCGAAGC
>1879552|reference Sulfurimonas_denitrificans_DSM_1251_CP000153|length 61|copies 2
ATGGTGTCTTAGAGGTGGTGATACCAAAACTTCAAATAGAGCCAAAAAGTACTAAAAAAAT
>1879552|reference Sulfurimonas_denitrificans_DSM_1251_CP000153|length 27|copies 1
ATGGTTGGTCGCGCATGTGGCATGAGC
>1879552|reference Sulfurimonas_denitrificans_DSM_1251_CP000153|length 32|copies 2
ATGTAACTCTCATACCGGGGGAGACAACCTAT
>1879552|reference Sulfurimonas_denitrificans_DSM_1251_CP000153|length 33|copies 15
ATGTAACTCTCATACCGGGGGAGACAACCTATG
>1879552|reference Sulfurimonas_denitrificans_DSM_1251_CP000153|length 17|copies 1
ATGTAAGGTTTGTGTAG
>1879552|reference Sulfurimonas_denitrificans_DSM_1251_CP000153|length 51|copies 1
ATGTAGAGAGAATATTTGAACGCTACTACAGAGAGAGCAGACAAGTCGGTG
>1879552|reference Sulfurimonas_denitrificans_DSM_1251_CP000153|length 43|copies 1
ATGTAGAGAGATAAATGGTATTGAAGAGTCAAATCTCTTAAAT
>1879552|reference Sulfurimonas_denitrificans_DSM_1251_CP000153|length 52|copies 8
ATGTATAAAGTGTGGGCTTTGTGTTGAAGCTTGTCCTTATAATACTCTATTG
>1879552|reference Sulfurimonas_denitrificans_DSM_1251_CP000153|length 32|copies 10
ATGTATTTGCCACACCGGCAACTGTTGGACTA
>1879552|reference Sulfurimonas_denitrificans_DSM_1251_CP000153|length 36|copies 5
ATGTCAAATCTTGATGGCATCCAAAGTCGTGCAGGT
>1879552|reference Sulfurimonas_denitrificans_DSM_1251_CP000153|length 46|copies 2
ATGTCCAAAAAGAAGAGGACCCCAGCTTTGAACAAAATCAACATAT
>1879552|reference Sulfurimonas_denitrificans_DSM_1251_CP000153|length 41|copies 1
ATGTCCAACCCGGTCCTCTCGTACTAGGGTCAGCTCTCCTC
>1879552|reference Sulfurimonas_denitrificans_DSM_1251_CP000153|length 33|copies 1
ATGTCCACAGCGTCGTGGAGTTTGTACTCGTGT
>1879552|reference Sulfurimonas_denitrificans_DSM_1251_CP000153|length 40|copies 1
ATGTCCCTGTTATGGCAGATGCATTTGACTTAGCAGACAA
>1879552|reference Sulfurimonas_denitrificans_DSM_1251_CP000153|length 41|copies 10
ATGTCCCTGTTATGGCAGATGCATTTGACTTAGCAGACAAA
>1879552|reference Sulfurimonas_denitrificans_DSM_1251_CP000153|length 42|copies 1
ATGTCCCTGTTATGGCAGATGCATTTGACTTAGCAGACAAAA
>1879552|reference Sulfurimonas_denitrificans_DSM_1251_CP000153|length 46|copies 1
ATGTCGTGGTCAAAAAACTAAGACAAATGCGCGTACTCGTAAGGGT
>1879552|reference Sulfurimonas_denitrificans_DSM_1251_CP000153|length 12|copies 1
ATGTCTGCACCT
>1879552|reference Sulfurimonas_denitrificans_DSM_1251_CP000153|length 24|copies 1
ATGTCTGCTCCAAATTCAAAAGGG
>1879552|reference Sulfurimonas_denitrificans_DSM_1251_CP000153|length 41|copies 1
ATGTCTTGGTAATGCAGAGAGGGATTTAAAGTATATTGTAA
>1879552|reference Sulfurimonas_denitrificans_DSM_1251_CP000153|length 48|copies 1
ATGTGCTAAAGAAGATGGGGTATATATTTAATTATAAAAATCCAAAGA
>1879552|reference Sulfurimonas_denitrificans_DSM_1251_CP000153|length 40|copies 1
ATGTGGAGGTGCAAATGCAATACCACAAGCAAACAGATTA
>1879552|reference Sulfurimonas_denitrificans_DSM_1251_CP000153|length 33|copies 1
ATGTGGATATATCTCTTGGAGAGCTTTTATAAG
>1879552|reference Sulfurimonas_denitrificans_DSM_1251_CP000153|length 44|copies 5
ATGTGGATATCTTACCTCAAACTTTAGAAGTGTTACTAAGTCAA
>1879552|reference Sulfurimonas_denitrificans_DSM_1251_CP000153|length 26|copies 1
ATGTTAAAAGGACACCGCGCAATTGA
>1879552|reference Sulfurimonas_denitrificans_DSM_1251_CP000153|length 31|copies 1
ATGTTAAAAGGACACCGCGCAATTGAGTCTA
>1879552|reference Sulfurimonas_denitrificans_DSM_1251_CP000153|length 33|copies 1
ATGTTAAAAGGACACCGCGCAATTGAGTCTATC
>1879552|reference Sulfurimonas_denitrificans_DSM_1251_CP000153|length 42|copies 1
ATGTTATACGACCAAGTAAAACCCCATAAGCATTTACAATAG
>1879552|reference Sulfurimonas_denitrificans_DSM_1251_CP000153|length 11|copies 1
ATGTTATGAAA
>1879552|reference Sulfurimonas_denitrificans_DSM_1251_CP000153|length 31|copies 1
ATGTTATGAAACACCAGGTGGAACTATCATG
>1879552|reference Sulfurimonas_denitrificans_DSM_1251_CP000153|length 32|copies 4
ATGTTATGAAACACCAGGTGGAACTATCATGT
>1879552|reference Sulfurimonas_denitrificans_DSM_1251_CP000153|length 9|copies 1
ATGTTGAGC
>1879552|reference Sulfurimonas_denitrificans_DSM_1251_CP000153|length 45|copies 1
ATGTTGAGTACTTTGTCTCCTACTATGATTACTACCAGCCTGAGG
>1879552|reference Sulfurimonas_denitrificans_DSM_1251_CP000153|length 50|copies 1
ATGTTGCCTCATCTTTAGGTGAACCTATACAAAACTTCGTAACTAGAAGC
>1879552|reference Sulfurimonas_denitrificans_DSM_1251_CP000153|length 32|copies 10
ATGTTGGAGCGATGCCTGGCAGAATTGTTCAA
>1879552|reference Sulfurimonas_denitrificans_DSM_1251_CP000153|length 33|copies 3
ATGTTGGAGCGATGCCTGGCAGAATTGTTCAAG
>1879552|reference Sulfurimonas_denitrificans_DSM_1251_CP000153|length 46|copies 1
ATGTTGGATTTGATTTAATCTCAAGATATAAAGCTAAGATAAGCTA
>1879552|reference Sulfurimonas_denitrificans_DSM_1251_CP000153|length 45|copies 1
ATGTTTACTGCAAACTCCATGAATACTCTTTGTGAAGCAATGGGA
>1879552|reference Sulfurimonas_denitrificans_DSM_1251_CP000153|length 37|copies 2
ATGTTTCTTTGAACTACACTCATTAAGTAATCCGCAG
>1879552|reference Sulfurimonas_denitrificans_DSM_1251_CP000153|length 36|copies 3
ATGTTTTGCTTGTATCAATCTATCATAAGCATCTTT
>1879552|reference Sulfurimonas_denitrificans_DSM_1251_CP000153|length 12|copies 1
ATTAAAAAGTAA
>1879552|reference Sulfurimonas_denitrificans_DSM_1251_CP000153|length 31|copies 2
ATTAAAAGTAATTCCAGGGGGAGCGCACACA
>1879552|reference Sulfurimonas_denitrificans_DSM_1251_CP000153|length 32|copies 7
ATTAAAAGTAATTCCAGGGGGAGCGCACACAT
>1879552|reference Sulfurimonas_denitrificans_DSM_1251_CP000153|length 49|copies 1
ATTAAAATATAGTGACAATGGTAAAAGTGTTATTAACGAAATGAAGAGA
>1879552|reference Sulfurimonas_denitrificans_DSM_1251_CP000153|length 47|copies 2
ATTAAAATCACCGCTTACAAATACTTTTTTCATAAATTACCTTATAT
>1879552|reference Sulfurimonas_denitrificans_DSM_1251_CP000153|length 60|copies 1
ATTAAAATTTGCCTTGTCTAATGCAAAAAACAAGTTTTTAAAAACTCTTTTAGAAACAAT
>1879552|reference Sulfurimonas_denitrificans_DSM_1251_CP000153|length 15|copies 1
ATTAAAGCGTGCTCC
>1879552|reference Sulfurimonas_denitrificans_DSM_1251_CP000153|length 30|copies 1
ATTAAAGCGTGCTCCAGGCTCTGCTCGTGG
>1879552|reference Sulfurimonas_denitrificans_DSM_1251_CP000153|length 31|copies 12
ATTAAAGCGTGCTCCAGGCTCTGCTCGTGGT
>1879552|reference Sulfurimonas_denitrificans_DSM_1251_CP000153|length 32|copies 1
ATTAAAGCGTGCTCCAGGCTCTGCTCGTGGTG
>1879552|reference Sulfurimonas_denitrificans_DSM_1251_CP000153|length 58|copies 1
ATTAAAGTTTGGACCAGCTTCTGGCGAAGTTATGTACAGTAGTCCAAGTCCTGTTTTT
>1879552|reference Sulfurimonas_denitrificans_DSM_1251_CP000153|length 44|copies 2
ATTAAATCACATCAGACATCCATTGATGTGATTGCCGATAATTT
>1879552|reference Sulfurimonas_denitrificans_DSM_1251_CP000153|length 51|copies 2
ATTAACAGCGCATATTGATAGTTTAGGTTTAAGTGCAAGAAGTTTTAATTG
>1879552|reference Sulfurimonas_denitrificans_DSM_1251_CP000153|length 31|copies 23
ATTAAGTGTTCCGCCTGGGGAGTACGGTCGC
>1879552|reference Sulfurimonas_denitrificans_DSM_1251_CP000153|length 40|copies 1
ATTAATGGTTGACATGTGGAGATCACTTGGATATAAAGAT
>1879552|reference Sulfurimonas_denitrificans_DSM_1251_CP000153|length 41|copies 1
ATTAATGGTTGACATGTGGAGATCACTTGGATATAAAGATG
>1879552|reference Sulfurimonas_denitrificans_DSM_1251_CP000153|length 54|copies 328
ATTACAACTAATGGAATTGAGTCCATATAAGCGTCTGCAAGTCCAGTTACAGCA
>1879552|reference Sulfurimonas_denitrificans_DSM_1251_CP000153|length 36|copies 5
ATTACATCAATTACAAGATCGCTATATTTTCCAAGT
>1879552|reference Sulfurimonas_denitrificans_DSM_1251_CP000153|length 42|copies 1
ATTACCTTGATTTTTGTAGTTTAAAAGTTTGAGATTATATCT
>1879552|reference Sulfurimonas_denitrificans_DSM_1251_CP000153|length 8|copies 1
ATTACGGG
>1879552|reference Sulfurimonas_denitrificans_DSM_1251_CP000153|length 17|copies 1
ATTACGGGCTCTAAAGG
>1879552|reference Sulfurimonas_denitrificans_DSM_1251_CP000153|length 36|copies 27
ATTACGGGCTCTAAAGGTTCCATAAACTCACCACGG
>1879552|reference Sulfurimonas_denitrificans_DSM_1251_CP000153|length 13|copies 1
ATTACTAATAACC
>1879552|reference Sulfurimonas_denitrificans_DSM_1251_CP000153|length 41|copies 1
ATTACTATCGGGTTTTTATTTATTTATCGCCTACTGGCATA
>1879552|reference Sulfurimonas_denitrificans_DSM_1251_CP000153|length 42|copies 1
ATTACTATCGGGTTTTTATTTATTTATCGCCTACTGGCATAC
>1879552|reference Sulfurimonas_denitrificans_DSM_1251_CP000153|length 47|copies 2
ATTAGATTCTATATATTCCTTGTTATGGATCTGGTTGATCTTGTTGG
>1879552|reference Sulfurimonas_denitrificans_DSM_1251_CP000153|length 31|copies 1
ATTAGGTGGTTCTATTTGGGTTGTAAAAGCC
>1879552|reference Sulfurimonas_denitrificans_DSM_1251_CP000153|length 31|copies 3
ATTAGTTGCGCAAAAAGAGGATAAATTTATA
>1879552|reference Sulfurimonas_denitrificans_DSM_1251_CP000153|length 49|copies 1
ATTATATCTCTTAGCGGTTATATTTGAAATTAAAATATGAAAAATACCC
>1879552|reference Sulfurimonas_denitrificans_DSM_1251_CP000153|length 41|copies 1
ATTATCAAATCTTGAAAGTTATCCAGCATCATTGCTTCCAG
>1879552|reference Sulfurimonas_denitrificans_DSM_1251_CP000153|length 39|copies 12
ATTATCAATGGTGTTGAGAGAGTTGTTGTAAATCAGCTT
>1879552|reference Sulfurimonas_denitrificans_DSM_1251_CP000153|length 30|copies 5
ATTATCACGCATCATTTGAGTATTTGCAGT
>1879552|reference Sulfurimonas_denitrificans_DSM_1251_CP000153|length 31|copies 73
ATTATCACGCATCATTTGAGTATTTGCAGTA
>1879552|reference Sulfurimonas_denitrificans_DSM_1251_CP000153|length 32|copies 12
ATTATGAAGAGTATCCGGAACTTCTTTATATC
>1879552|reference Sulfurimonas_denitrificans_DSM_1251_CP000153|length 33|copies 1
ATTATGAAGAGTATCCGGAACTTCTTTATATCT
>1879552|reference Sulfurimonas_denitrificans_DSM_1251_CP000153|length 44|copies 1
ATTATGGAGTTATTGGACTTCTTATACTTATGAGCGTTATTACT
>1879552|reference Sulfurimonas_denitrificans_DSM_1251_CP000153|length 11|copies 1
ATTATTACTAT
>1879552|reference Sulfurimonas_denitrificans_DSM_1251_CP000153|length 52|copies 1
ATTATTTGTGCCTTCTCCACCATTACCCGTGAAAAGGTCAATGACTGGTGCG
>1879552|reference Sulfurimonas_denitrificans_DSM_1251_CP000153|length 43|copies 2
ATTATTTTATGGTGGTTTGACCCGTTCAAAAAATGTATTAAAC
>1879552|reference Sulfurimonas_denitrificans_DSM_1251_CP000153|length 41|copies 1
ATTCAACTCTTATGTGCCAAATGTAGAGCTTAAAAATGAGG
>1879552|reference Sulfurimonas_denitrificans_DSM_1251_CP000153|length 26|copies 1
ATTCAGGTCGTCATCCGGTTACTCCA
>1879552|reference Sulfurimonas_denitrificans_DSM_1251_CP000153|length 32|copies 15
ATTCAGGTCGTCATCCGGTTACTCCATGGGGT
>1879552|reference Sulfurimonas_denitrificans_DSM_1251_CP000153|length 48|copies 1
ATTCAGTTGCAGTAGCTAGACGATCTGTTGAAGATTCTCAAATGATGG
>1879552|reference Sulfurimonas_denitrificans_DSM_1251_CP000153|length 45|copies 1
ATTCCAAAACTATTCACTACACATCTCCCTTTAGTATCTTCACCG
>1879552|reference Sulfurimonas_denitrificans_DSM_1251_CP000153|length 59|copies 1
ATTCCAACCCATGTGTGGCACTTTTAGAGTCTCTTCAAATTTTGATGTATCAAAAGCTA
>1879552|reference Sulfurimonas_denitrificans_DSM_1251_CP000153|length 18|copies 1
ATTCCAAGGACCTTGCAT
>1879552|reference Sulfurimonas_denitrificans_DSM_1251_CP000153|length 19|copies 1
ATTCCAAGGACCTTGCATT
>1879552|reference Sulfurimonas_denitrificans_DSM_1251_CP000153|length 50|copies 1
ATTCCAAGGACCTTGCATTACATTGTTAAGTGCTTGTTGAAAATAAAATT
>1879552|reference Sulfurimonas_denitrificans_DSM_1251_CP000153|length 53|copies 88
ATTCCAAGGACCTTGCATTACATTGTTAAGTGCTTGTTGAAAATAAAATTGTG
>1879552|reference Sulfurimonas_denitrificans_DSM_1251_CP000153|length 54|copies 1
ATTCCAAGGACCTTGCATTACATTGTTAAGTGCTTGTTGAAAATAAAATTGTGA
>1879552|reference Sulfurimonas_denitrificans_DSM_1251_CP000153|length 55|copies 2
ATTCCAAGGACCTTGCATTACATTGTTAAGTGCTTGTTGAAAATAAAATTGTGAA
>1879552|reference Sulfurimonas_denitrificans_DSM_1251_CP000153|length 38|copies 1
ATTCCACGGTATGATTTATATTGGCGCCCTTGAAACAT
>1879552|reference Sulfurimonas_denitrificans_DSM_1251_CP000153|length 39|copies 3
ATTCCACGGTATGATTTATATTGGCGCCCTTGAAACATT
>1879552|reference Sulfurimonas_denitrificans_DSM_1251_CP000153|length 40|copies 1
ATTCCACGGTATGATTTATATTGGCGCCCTTGAAACATTA
>1879552|reference Sulfurimonas_denitrificans_DSM_1251_CP000153|length 32|copies 1
ATTCCAGAATGGTTGCAGGATTTTATCTCTCC
>1879552|reference Sulfurimonas_denitrificans_DSM_1251_CP000153|length 46|copies 1
ATTCCATAAGTTAATCATGAGCAAATTACAAAAAATCTTAGTTCGT
>1879552|reference Sulfurimonas_denitrificans_DSM_1251_CP000153|length 22|copies 1
ATTCCCGGCATATTTATATCTG
>1879552|reference Sulfurimonas_denitrificans_DSM_1251_CP000153|length 45|copies 1
ATTCCGTTGATTATCGGTCGTGGCTTAACTTCTAAAGCTCGTGGT
>1879552|reference Sulfurimonas_denitrificans_DSM_1251_CP000153|length 30|copies 1
ATTCCTCCTACCCGCGGAAAGACGGAAAGA
>1879552|reference Sulfurimonas_denitrificans_DSM_1251_CP000153|length 49|copies 2
ATTCCTCCTACCCGCGGAAAGACGGAAAGACCCCGTGCACCTTTACTAT
>1879552|reference Sulfurimonas_denitrificans_DSM_1251_CP000153|length 37|copies 1
ATTCGTGACGTTGACTTTGCGGCAGAGAGTGCGAACT
>1879552|reference Sulfurimonas_denitrificans_DSM_1251_CP000153|length 32|copies 4
ATTCTAAAAGATATCCAGGTGTTGGCGCTATT
>1879552|reference Sulfurimonas_denitrificans_DSM_1251_CP000153|length 60|copies 1
ATTCTATAAAACCAACCCTACTCACAACCTAAAGCTATAATTCCAGCAATGAAAAATCAG
>1879552|reference Sulfurimonas_denitrificans_DSM_1251_CP000153|length 13|copies 1
ATTCTCCCCAAGA
>1879552|reference Sulfurimonas_denitrificans_DSM_1251_CP000153|length 13|copies 1
ATTCTCTTTGTCT
>1879552|reference Sulfurimonas_denitrificans_DSM_1251_CP000153|length 40|copies 1
ATTCTCTTTTTTGAGATAGACTTCACATCCGCTCTCTTTA
>1879552|reference Sulfurimonas_denitrificans_DSM_1251_CP000153|length 10|copies 1
ATTCTTACGA
>1879552|reference Sulfurimonas_denitrificans_DSM_1251_CP000153|length 44|copies 1
ATTCTTAGAAGCCACCATAACTATACAAGGCTCAACTCCTAACT
>1879552|reference Sulfurimonas_denitrificans_DSM_1251_CP000153|length 10|copies 1
ATTCTTTTTT
>1879552|reference Sulfurimonas_denitrificans_DSM_1251_CP000153|length 14|copies 1
ATTGAAAATAGACA
>1879552|reference Sulfurimonas_denitrificans_DSM_1251_CP000153|length 33|copies 5
ATTGAAAATAGACAACCGGCACCAATTTGGGTT
>1879552|reference Sulfurimonas_denitrificans_DSM_1251_CP000153|length 27|copies 1
ATTGAAATTCCTGGGACTAAAAATGCC
>1879552|reference Sulfurimonas_denitrificans_DSM_1251_CP000153|length 10|copies 1
ATTGAACAAG
>1879552|reference Sulfurimonas_denitrificans_DSM_1251_CP000153|length 46|copies 1
ATTGAACAAGAAAAAGGGATTGAAGACAATGTACTATATATTCCTT
>1879552|reference Sulfurimonas_denitrificans_DSM_1251_CP000153|length 47|copies 43
ATTGAACAAGAAAAAGGGATTGAAGACAATGTACTATATATTCCTTA
>1879552|reference Sulfurimonas_denitrificans_DSM_1251_CP000153|length 48|copies 1
ATTGAACAAGAAAAAGGGATTGAAGACAATGTACTATATATTCCTTAC
>1879552|reference Sulfurimonas_denitrificans_DSM_1251_CP000153|length 54|copies 1
ATTGAACTAATCTTTGTTATCGTTATTTTAGGTATTTTATCTGCAGTTGCGTTA
>1879552|reference Sulfurimonas_denitrificans_DSM_1251_CP000153|length 35|copies 1
ATTGAAGAGATGATAACTCGCGCAAATGAGACTCT
>1879552|reference Sulfurimonas_denitrificans_DSM_1251_CP000153|length 12|copies 1
ATTGAATCAACA
>1879552|reference Sulfurimonas_denitrificans_DSM_1251_CP000153|length 39|copies 1
ATTGAGCATAATCGCTCACGCTTAGGCAAGAAGCTTATT
>1879552|reference Sulfurimonas_denitrificans_DSM_1251_CP000153|length 39|copies 1
ATTGAGCCAAAAACAATGCAGAGCAAAGTTATAGATGGG
>1879552|reference Sulfurimonas_denitrificans_DSM_1251_CP000153|length 45|copies 5
ATTGAGCTTCCCTCTGAGAGAGTTGCATAGATTGTAAAAGTATCA
>1879552|reference Sulfurimonas_denitrificans_DSM_1251_CP000153|length 63|copies 4
ATTGATAGTCCAATCCCTTTTGATTTGGGTGGATTACTGACAACGTTAAATGTAATTAACTCA
>1879552|reference Sulfurimonas_denitrificans_DSM_1251_CP000153|length 36|copies 1
ATTGATCAGCGAGAATTACCTAAAGATGACCATGGA
>1879552|reference Sulfurimonas_denitrificans_DSM_1251_CP000153|length 42|copies 2
ATTGATGTATATTCCAGAATGGTTGCAGGATTTTATCTCTCC
>1879552|reference Sulfurimonas_denitrificans_DSM_1251_CP000153|length 46|copies 1
ATTGCAACAGCACTCAAATCACTTCCACCGCGTCCAAGTGTTGTTA
>1879552|reference Sulfurimonas_denitrificans_DSM_1251_CP000153|length 33|copies 10
ATTGCCTCAAGCTGCCGGATACGATAGACGATT
>1879552|reference Sulfurimonas_denitrificans_DSM_1251_CP000153|length 42|copies 1
ATTGCGACAAATACTACAGTTGATTATTCACTTGTAAAAGAG
>1879552|reference Sulfurimonas_denitrificans_DSM_1251_CP000153|length 45|copies 1
ATTGCGACAAATACTACAGTTGATTATTCACTTGTAAAAGAGCCA
>1879552|reference Sulfurimonas_denitrificans_DSM_1251_CP000153|length 51|copies 1
ATTGCTGTATCTCCGCCACCAACTACAACTACATTTTTATCTTTAAAATCA
>1879552|reference Sulfurimonas_denitrificans_DSM_1251_CP000153|length 31|copies 2
ATTGCTTGCAAAACCAGGTGATCATAAACCT
>1879552|reference Sulfurimonas_denitrificans_DSM_1251_CP000153|length 51|copies 3
ATTGGATACTCAAAAGTAGAAGATAAAGCGGACATCGTAGCACCTTGGCGT
>1879552|reference Sulfurimonas_denitrificans_DSM_1251_CP000153|length 41|copies 1
ATTGGCGGAGATAGTGCGGATCATCCGCTTAATGTTTATTT
>1879552|reference Sulfurimonas_denitrificans_DSM_1251_CP000153|length 27|copies 1
ATTGGCTCCACCTCGCGGTATTGCAAC
>1879552|reference Sulfurimonas_denitrificans_DSM_1251_CP000153|length 28|copies 1
ATTGGCTCCACCTCGCGGTATTGCAACA
>1879552|reference Sulfurimonas_denitrificans_DSM_1251_CP000153|length 31|copies 1
ATTGGCTCCACCTCGCGGTATTGCAACACTC
>1879552|reference Sulfurimonas_denitrificans_DSM_1251_CP000153|length 43|copies 29
ATTGGCTCCACCTCGCGGTATTGCAACACTCTGTACGCCCCAT
>1879552|reference Sulfurimonas_denitrificans_DSM_1251_CP000153|length 44|copies 6
ATTGGCTCCACCTCGCGGTATTGCAACACTCTGTACGCCCCATT
>1879552|reference Sulfurimonas_denitrificans_DSM_1251_CP000153|length 48|copies 1
ATTGGGATATTCATGTGCAGGATAGGTGGGAGCCATTGATGATATGAC
>1879552|reference Sulfurimonas_denitrificans_DSM_1251_CP000153|length 31|copies 7
ATTGGGTGGTGCACCTGGAATTTACAGTGCT
>1879552|reference Sulfurimonas_denitrificans_DSM_1251_CP000153|length 32|copies 1
ATTGGGTGGTGCACCTGGAATTTACAGTGCTA
>1879552|reference Sulfurimonas_denitrificans_DSM_1251_CP000153|length 39|copies 7
ATTGGTGCAGTTATGCCAGATGGCACCATTATAAAGCCA
>1879552|reference Sulfurimonas_denitrificans_DSM_1251_CP000153|length 39|copies 1
ATTGTCCAGGTCACGCGGATTATGTTAAAAACATGATTA
>1879552|reference Sulfurimonas_denitrificans_DSM_1251_CP000153|length 30|copies 1
ATTGTGGCTCGTCCAGGAACTGGTAAGTCA
>1879552|reference Sulfurimonas_denitrificans_DSM_1251_CP000153|length 51|copies 1
ATTGTTGTCTAATTCAAAATTTATTTTATATGGCCAAGAGATTCCCAGAGG
>1879552|reference Sulfurimonas_denitrificans_DSM_1251_CP000153|length 9|copies 1
ATTGTTTCT
>1879552|reference Sulfurimonas_denitrificans_DSM_1251_CP000153|length 39|copies 1
ATTGTTTGGCGCTGTTATGTTTAAGTAGCGATACTGATT
>1879552|reference Sulfurimonas_denitrificans_DSM_1251_CP000153|length 61|copies 1
ATTTAAAAAAACTTCATCCAAAAATTCATCTCATGAGTGCGAACCAGTTTCAACTAGCTCA
>1879552|reference Sulfurimonas_denitrificans_DSM_1251_CP000153|length 44|copies 2
ATTTAAAACCACTGTTTTGGAGAGAGCCATCAACTCTGATTTCT
>1879552|reference Sulfurimonas_denitrificans_DSM_1251_CP000153|length 43|copies 1
ATTTAAAGAATTTGTGCGAGCCTCATTAGGTAACATATATGTT
>1879552|reference Sulfurimonas_denitrificans_DSM_1251_CP000153|length 31|copies 1
ATTTAAAGTTTCTCCAGGAGACAAGGTAAAG
>1879552|reference Sulfurimonas_denitrificans_DSM_1251_CP000153|length 32|copies 4
ATTTAAAGTTTCTCCAGGAGACAAGGTAAAGA
>1879552|reference Sulfurimonas_denitrificans_DSM_1251_CP000153|length 52|copies 1
ATTTAACAAAATTCCTTTTACAAAATGATTTGCAGCAGCATCATCTATCTGT
>1879552|reference Sulfurimonas_denitrificans_DSM_1251_CP000153|length 55|copies 1
ATTTAACCACTCACTATCTTTTTTATCAGCAACAAACGAGTCTAAGAATATAACT
>1879552|reference Sulfurimonas_denitrificans_DSM_1251_CP000153|length 22|copies 1
ATTTAAGTCCGCATCAACTGCC
>1879552|reference Sulfurimonas_denitrificans_DSM_1251_CP000153|length 38|copies 1
ATTTAATACTCTGCAAAATATTCATAAGACTATGAATC
>1879552|reference Sulfurimonas_denitrificans_DSM_1251_CP000153|length 44|copies 1
ATTTACAAAACATGGCTGATCAATAATTTCATCAAAACCGTTAC
>1879552|reference Sulfurimonas_denitrificans_DSM_1251_CP000153|length 31|copies 2
ATTTACACTTTGACCTGGATTAGCAACTATT
>1879552|reference Sulfurimonas_denitrificans_DSM_1251_CP000153|length 34|copies 10
ATTTACACTTTGACCTGGATTAGCAACTATTTTC
>1879552|reference Sulfurimonas_denitrificans_DSM_1251_CP000153|length 38|copies 2
ATTTACTAATCTGCTTTAGTGCGCTTATAAGAGTACGG
>1879552|reference Sulfurimonas_denitrificans_DSM_1251_CP000153|length 46|copies 2
ATTTACTTTATGTTGCAGGCAGAGTGAGCCACACATTGTTTGAGCA
>1879552|reference Sulfurimonas_denitrificans_DSM_1251_CP000153|length 8|copies 1
ATTTAGAC
>1879552|reference Sulfurimonas_denitrificans_DSM_1251_CP000153|length 37|copies 1
ATTTAGAGCATGGAACTTTAAAACTAAATGTTTCAAT
>1879552|reference Sulfurimonas_denitrificans_DSM_1251_CP000153|length 39|copies 1
ATTTAGTTCACATATGAAATACTCATGGACTATTCTTAT
>1879552|reference Sulfurimonas_denitrificans_DSM_1251_CP000153|length 38|copies 1
ATTTATATAATCATTATTCGTGAACTCTTTATCACAGG
>1879552|reference Sulfurimonas_denitrificans_DSM_1251_CP000153|length 43|copies 9
ATTTATCTCTATGCTATTTACAAATCCAAAAGTAACGATATCC
>1879552|reference Sulfurimonas_denitrificans_DSM_1251_CP000153|length 46|copies 1
ATTTATTCAAAGATTCAAGATGCCCTCTCCGCGAGTGAGAGAGTTT
>1879552|reference Sulfurimonas_denitrificans_DSM_1251_CP000153|length 49|copies 5
ATTTATTGATAGGTACTCATCGAGCAAAAACGCCGTGATTGATTTTGAA
>1879552|reference Sulfurimonas_denitrificans_DSM_1251_CP000153|length 30|copies 1
ATTTCACTAACTCCAGGCACCTTTGCAGCT
>1879552|reference Sulfurimonas_denitrificans_DSM_1251_CP000153|length 18|copies 1
ATTTCACTGGATCCCTGG
>1879552|reference Sulfurimonas_denitrificans_DSM_1251_CP000153|length 30|copies 3
ATTTCACTGGATCCCTGGTTGAGACAGCTC
>1879552|reference Sulfurimonas_denitrificans_DSM_1251_CP000153|length 45|copies 1
ATTTCATGCGGCTGCCTTTTCCCGCTGCTAATATAACTATACTAA
>1879552|reference Sulfurimonas_denitrificans_DSM_1251_CP000153|length 45|copies 1
ATTTCATGTTTTATTAATTCATCATAGCCAAGGTTATGATAAACC
>1879552|reference Sulfurimonas_denitrificans_DSM_1251_CP000153|length 15|copies 1
ATTTCCAGCACTCAT
>1879552|reference Sulfurimonas_denitrificans_DSM_1251_CP000153|length 27|copies 1
ATTTCCAGCACTCATGCCAGCTAACCC
>1879552|reference Sulfurimonas_denitrificans_DSM_1251_CP000153|length 37|copies 26
ATTTCCAGCACTCATGCCAGCTAACCCGCGAATGCTT
>1879552|reference Sulfurimonas_denitrificans_DSM_1251_CP000153|length 38|copies 13
ATTTCCAGCACTCATGCCAGCTAACCCGCGAATGCTTC
>1879552|reference Sulfurimonas_denitrificans_DSM_1251_CP000153|length 22|copies 1
ATTTCCAGGAATTGGGTAAGTA
>1879552|reference Sulfurimonas_denitrificans_DSM_1251_CP000153|length 37|copies 1
ATTTCCATTAAAGCGTGCTCCAGGCTCTGCTCGTGGT
>1879552|reference Sulfurimonas_denitrificans_DSM_1251_CP000153|length 40|copies 1
ATTTCTAAGAGTGTGATTGAGTTATACTCAACTTTAATGC
>1879552|reference Sulfurimonas_denitrificans_DSM_1251_CP000153|length 42|copies 1
ATTTCTATTTTCTGCACCTCAAGATATGATTGAGTTTTATAC
>1879552|reference Sulfurimonas_denitrificans_DSM_1251_CP000153|length 57|copies 1
ATTTCTTGCGTTATCTGAAAAAATTATCTCTTTTGCCATTTCATACTCCTTTAATTT
>1879552|reference Sulfurimonas_denitrificans_DSM_1251_CP000153|length 50|copies 4
ATTTGACAAACGACCCTTTTGAAGCGTTAACTCTACAAGATGACCTACAG
>1879552|reference Sulfurimonas_denitrificans_DSM_1251_CP000153|length 31|copies 4
ATTTGAGCTCTCGCCTGGAGCACCATTATCT
>1879552|reference Sulfurimonas_denitrificans_DSM_1251_CP000153|length 52|copies 2
ATTTGATGAACATCTATTGTTTCATCATCACGGTCCAATCCTTTTTTGTATA
>1879552|reference Sulfurimonas_denitrificans_DSM_1251_CP000153|length 20|copies 1
ATTTGCGCCAGGAAGAACAT
>1879552|reference Sulfurimonas_denitrificans_DSM_1251_CP000153|length 31|copies 1
ATTTGCTAAACTTCCTGGTCGTGAGGAGCTT
>1879552|reference Sulfurimonas_denitrificans_DSM_1251_CP000153|length 40|copies 58
ATTTGCTCGTCATGGCGGAGACGAGGCTGATTTGACACAT
>1879552|reference Sulfurimonas_denitrificans_DSM_1251_CP000153|length 30|copies 1
ATTTGCTCTGCGCCGCGCTGTAAATGGGCT
>1879552|reference Sulfurimonas_denitrificans_DSM_1251_CP000153|length 44|copies 1
ATTTGGACTCAATGATAAGGAACGTGGCATCCAGAGCACACTAT
>1879552|reference Sulfurimonas_denitrificans_DSM_1251_CP000153|length 20|copies 1
ATTTGGATTTGAATCCGGAA
>1879552|reference Sulfurimonas_denitrificans_DSM_1251_CP000153|length 32|copies 21
ATTTGGATTTGAATCCGGAAATAAAATGGAAA
>1879552|reference Sulfurimonas_denitrificans_DSM_1251_CP000153|length 33|copies 1
ATTTGGATTTGAATCCGGAAATAAAATGGAAAG
>1879552|reference Sulfurimonas_denitrificans_DSM_1251_CP000153|length 31|copies 1
ATTTGGTATTTGCACCAGGTATTGAGTATGA
>1879552|reference Sulfurimonas_denitrificans_DSM_1251_CP000153|length 33|copies 2
ATTTGGTATTTGCACCAGGTATTGAGTATGACT
>1879552|reference Sulfurimonas_denitrificans_DSM_1251_CP000153|length 35|copies 1
ATTTGTAATCAGCAGGCCCGGGGTTCAAATCCTCG
>1879552|reference Sulfurimonas_denitrificans_DSM_1251_CP000153|length 51|copies 1
ATTTGTATTTGCTAAATCTTTTTTGATAATCTCCATAACGCCATCTTTAGC
>1879552|reference Sulfurimonas_denitrificans_DSM_1251_CP000153|length 31|copies 1
ATTTGTTCCGCCACCTGGTTTACCCATGTTT
>1879552|reference Sulfurimonas_denitrificans_DSM_1251_CP000153|length 32|copies 1
ATTTGTTCCGCCACCTGGTTTACCCATGTTTC
>1879552|reference Sulfurimonas_denitrificans_DSM_1251_CP000153|length 48|copies 1
ATTTTAAAAACAGACAATTGCACAACAAAATCTATCTTTATAGATATG
>1879552|reference Sulfurimonas_denitrificans_DSM_1251_CP000153|length 33|copies 1
ATTTTAAAACCCTTAATAGTATCAGCTAAAGAA
>1879552|reference Sulfurimonas_denitrificans_DSM_1251_CP000153|length 49|copies 1
ATTTTAAAACTGCTATATGGAGACCCGCCATTACTTAAAGAGATTACCC
>1879552|reference Sulfurimonas_denitrificans_DSM_1251_CP000153|length 47|copies 2
ATTTTAAAATCTGAAGAGATTACTAATATGATCACAGCAATGGGCTG
>1879552|reference Sulfurimonas_denitrificans_DSM_1251_CP000153|length 59|copies 5
ATTTTAAAGAACCACCCGTTAGAGTTGGGTAACCTTTACCGCCTGCACCAAACTCACCA
>1879552|reference Sulfurimonas_denitrificans_DSM_1251_CP000153|length 41|copies 1
ATTTTAGTAAACTAACATCTAGTCCAGCATCTTCATAGAAG
>1879552|reference Sulfurimonas_denitrificans_DSM_1251_CP000153|length 56|copies 269
ATTTTATAATCACGATATCATCGGAGTAAACTTTAGAAAAATCTTAAAGCAAAGCG
>1879552|reference Sulfurimonas_denitrificans_DSM_1251_CP000153|length 32|copies 3
ATTTTATCATCAACCAGGTCGATGGTTCGATA
>1879552|reference Sulfurimonas_denitrificans_DSM_1251_CP000153|length 40|copies 1
ATTTTATCCACCGATGAGTGAATGGAATGATTTTAAAGAG
>1879552|reference Sulfurimonas_denitrificans_DSM_1251_CP000153|length 42|copies 79
ATTTTATGTCATATTGCAGGAAAAATGCGTATGCACTATATA
>1879552|reference Sulfurimonas_denitrificans_DSM_1251_CP000153|length 35|copies 6
ATTTTCACAAATGCGTCAAAGAGGAACGGATGTAA
>1879552|reference Sulfurimonas_denitrificans_DSM_1251_CP000153|length 23|copies 1
ATTTTCCAGGAAGAACAACTGGT
>1879552|reference Sulfurimonas_denitrificans_DSM_1251_CP000153|length 22|copies 1
ATTTTGAGTTGCGATTCCTGCA
>1879552|reference Sulfurimonas_denitrificans_DSM_1251_CP000153|length 41|copies 19
ATTTTGATAAACCGTTTATCGGAATAGCGAACAGTTATATA
>1879552|reference Sulfurimonas_denitrificans_DSM_1251_CP000153|length 44|copies 1
ATTTTGCTTCAAAGTGCCCCAGATTCCCAGCTCATCTTTAGCAT
>1879552|reference Sulfurimonas_denitrificans_DSM_1251_CP000153|length 11|copies 1
ATTTTGTTCTT
>1879552|reference Sulfurimonas_denitrificans_DSM_1251_CP000153|length 49|copies 2
ATTTTTAATCTCCACGCGGGTGTATAACTTCTCATCACCTTTTGGACGG
>1879552|reference Sulfurimonas_denitrificans_DSM_1251_CP000153|length 50|copies 1
ATTTTTAATCTCCACGCGGGTGTATAACTTCTCATCACCTTTTGGACGGA
>1879552|reference Sulfurimonas_denitrificans_DSM_1251_CP000153|length 50|copies 1
ATTTTTACCATCAATTTTAAGAGTTCTTTCTCTATTCTCAAGCACTAAAT
>1879552|reference Sulfurimonas_denitrificans_DSM_1251_CP000153|length 12|copies 1
ATTTTTAGTAAC
>1879552|reference Sulfurimonas_denitrificans_DSM_1251_CP000153|length 52|copies 1
ATTTTTAGTAACATTTTCTTTAATAAATATCTCAAATTATCTACAACAGCTA
>1879552|reference Sulfurimonas_denitrificans_DSM_1251_CP000153|length 53|copies 12
ATTTTTAGTAACATTTTCTTTAATAAATATCTCAAATTATCTACAACAGCTAA
>1879552|reference Sulfurimonas_denitrificans_DSM_1251_CP000153|length 54|copies 5
ATTTTTAGTAACATTTTCTTTAATAAATATCTCAAATTATCTACAACAGCTAAC
>1879552|reference Sulfurimonas_denitrificans_DSM_1251_CP000153|length 32|copies 1
ATTTTTCTTCATATCCAGGACCATCTGGAATG
>1879552|reference Sulfurimonas_denitrificans_DSM_1251_CP000153|length 46|copies 1
ATTTTTGCCTAAAGACGCAACCGTGACAACATCATCTGCAAAAAGT
>1879552|reference Sulfurimonas_denitrificans_DSM_1251_CP000153|length 62|copies 1
ATTTTTTAAGAGTTGCAGGTTGGGTAGTCAAGGTTTTAAAACTTAAATGTAAGGTTTGTGTA
>1879552|reference Sulfurimonas_denitrificans_DSM_1251_CP000153|length 50|copies 1
ATTTTTTAGCATTATACATTGACATATCTGCTTTTTTGAGAATTTCACTC
>1879552|reference Sulfurimonas_denitrificans_DSM_1251_CP000153|length 40|copies 4
ATTTTTTATAGCAGTTACAACTTCCTCAGTTGTAGTTAGA
>1879552|reference Sulfurimonas_denitrificans_DSM_1251_CP000153|length 52|copies 7
ATTTTTTTATAGTGTATCTCTTTGAATCCAAGCTTTTTTTGAATTGAGGCTT
>1879552|reference Sulfurimonas_denitrificans_DSM_1251_CP000153|length 27|copies 1
ATTTTTTTGACTATAAATAAAGAAATT
>1879552|reference Sulfurimonas_denitrificans_DSM_1251_CP000153|length 53|copies 1
ATTTTTTTTCTTATCTACCTGTTTGGAGCTTCTCTTTAAGTATAACTTTTCCA
>1879552|reference Sulfurimonas_denitrificans_DSM_1251_CP000153|length 8|copies 2
CAAAAAAA
>1879552|reference Sulfurimonas_denitrificans_DSM_1251_CP000153|length 55|copies 2
CAAAAAAATAAATCGCGGTCATGATAGCGCAAATGTTAAAGAGTGGATTTTAAAG
>1879552|reference Sulfurimonas_denitrificans_DSM_1251_CP000153|length 11|copies 3
CAAAAAAGATC
>1879552|reference Sulfurimonas_denitrificans_DSM_1251_CP000153|length 49|copies 1
CAAAAAAGGAAACATCGGGCTTATCTCAAAATCTGGAACTCTAACTTAT
>1879552|reference Sulfurimonas_denitrificans_DSM_1251_CP000153|length 50|copies 6
CAAAAAAGGAAACATCGGGCTTATCTCAAAATCTGGAACTCTAACTTATG
>1879552|reference Sulfurimonas_denitrificans_DSM_1251_CP000153|length 48|copies 1
CAAAAAAGTTGACTCATGTAAGAACTTCTCGCCCTCTATCTTTAGAGG
>1879552|reference Sulfurimonas_denitrificans_DSM_1251_CP000153|length 49|copies 1
CAAAAAATTTAGATTTGATATAGTACAAAATCAAAGAGACGATAAGTAT
>1879552|reference Sulfurimonas_denitrificans_DSM_1251_CP000153|length 52|copies 9
CAAAAAATTTAGATTTGATATAGTACAAAATCAAAGAGACGATAAGTATGTT
>1879552|reference Sulfurimonas_denitrificans_DSM_1251_CP000153|length 53|copies 2
CAAAAAATTTAGATTTGATATAGTACAAAATCAAAGAGACGATAAGTATGTTT
>1879552|reference Sulfurimonas_denitrificans_DSM_1251_CP000153|length 54|copies 2
CAAAAAATTTAGATTTGATATAGTACAAAATCAAAGAGACGATAAGTATGTTTA
>1879552|reference Sulfurimonas_denitrificans_DSM_1251_CP000153|length 31|copies 1
CAAAAACGCAAAGACCTGGAGTTTGTAATGC
>1879552|reference Sulfurimonas_denitrificans_DSM_1251_CP000153|length 57|copies 1
CAAAAAGCAAATCTTGCTCAAGGAAGCTCAACTACTACAAAACAAGATATCCAAGGC
>1879552|reference Sulfurimonas_denitrificans_DSM_1251_CP000153|length 40|copies 1
CAAAAAGCTACCATGTGCTGCTAAGCCAAGTGCTCCAGCA
>1879552|reference Sulfurimonas_denitrificans_DSM_1251_CP000153|length 31|copies 9
CAAAAATATAGTTCCAGGTGGAACGAAGAGA
>1879552|reference Sulfurimonas_denitrificans_DSM_1251_CP000153|length 55|copies 1
CAAAAATGGTATCTTTATAATATGGCTCTTTCTTTGCCATCTCAATTAATCTCCC
>1879552|reference Sulfurimonas_denitrificans_DSM_1251_CP000153|length 49|copies 1
CAAAACGGTACTTTAGTAATGCAGGCTCAACGTGTAGGAAGTGACACAA
>1879552|reference Sulfurimonas_denitrificans_DSM_1251_CP000153|length 60|copies 1
CAAAACTATTCAACAACCATAGAGGGGAGCAATAACGACTATTTTATTGTCAAAGATTGG
>1879552|reference Sulfurimonas_denitrificans_DSM_1251_CP000153|length 32|copies 1
CAAAAGAGGTAGGTCCAGGAGTTTATGATATA
>1879552|reference Sulfurimonas_denitrificans_DSM_1251_CP000153|length 49|copies 1
CAAAAGATAATGCTGCGGAGACTTGGTATGGAATATTAGGCTCTTTAAC
>1879552|reference Sulfurimonas_denitrificans_DSM_1251_CP000153|length 32|copies 9
CAAAAGCGCCAACTCCAGGGAGAATTAATTTA
>1879552|reference Sulfurimonas_denitrificans_DSM_1251_CP000153|length 13|copies 1
CAAAAGGACGAAT
>1879552|reference Sulfurimonas_denitrificans_DSM_1251_CP000153|length 32|copies 2
CAAAAGGACGAATCCCAGGGGTGAGTGTCATA
>1879552|reference Sulfurimonas_denitrificans_DSM_1251_CP000153|length 55|copies 1
CAAAAGGCGATTATGCTGGCAGACTAATTGAAGCAGTTGGATTAAAGGGTTTAAG
>1879552|reference Sulfurimonas_denitrificans_DSM_1251_CP000153|length 10|copies 1
CAAAAGGGTA
>1879552|reference Sulfurimonas_denitrificans_DSM_1251_CP000153|length 31|copies 1
CAAAAGGGTATCGTCCCGGAGGGTACAACTA
>1879552|reference Sulfurimonas_denitrificans_DSM_1251_CP000153|length 32|copies 2
CAAAAGGGTATCGTCCCGGAGGGTACAACTAC
>1879552|reference Sulfurimonas_denitrificans_DSM_1251_CP000153|length 33|copies 22
CAAAAGGGTATCGTCCCGGAGGGTACAACTACA
>1879552|reference Sulfurimonas_denitrificans_DSM_1251_CP000153|length 34|copies 1
CAAAAGGGTATCGTCCCGGAGGGTACAACTACAG
>1879552|reference Sulfurimonas_denitrificans_DSM_1251_CP000153|length 44|copies 1
CAAAAGTAGCAATTATCTCATTTCACTCACTTGAAGATAGGATA
>1879552|reference Sulfurimonas_denitrificans_DSM_1251_CP000153|length 34|copies 5
CAAAATAGTTCTTCGCCGGTTCTGCAACTAGATA
>1879552|reference Sulfurimonas_denitrificans_DSM_1251_CP000153|length 32|copies 1
CAAAATCAGCGCCATAGAGTTTTGCATCACCA
>1879552|reference Sulfurimonas_denitrificans_DSM_1251_CP000153|length 18|copies 1
CAAAATCGCATCAACAGC
>1879552|reference Sulfurimonas_denitrificans_DSM_1251_CP000153|length 54|copies 1
CAAAATTGGAATTATGCCAGGGATGATTTTCAAAAAAGGAAACATCGGGCTTAT
>1879552|reference Sulfurimonas_denitrificans_DSM_1251_CP000153|length 9|copies 1
CAAAATTTG
>1879552|reference Sulfurimonas_denitrificans_DSM_1251_CP000153|length 12|copies 2
CAAACAAGCTGT
>1879552|reference Sulfurimonas_denitrificans_DSM_1251_CP000153|length 30|copies 1
CAAACAAGCTGTTCCAGGTTCTGGAGCGTT
>1879552|reference Sulfurimonas_denitrificans_DSM_1251_CP000153|length 31|copies 21
CAAACAAGCTGTTCCAGGTTCTGGAGCGTTC
>1879552|reference Sulfurimonas_denitrificans_DSM_1251_CP000153|length 32|copies 5
CAAACAAGCTGTTCCAGGTTCTGGAGCGTTCT
>1879552|reference Sulfurimonas_denitrificans_DSM_1251_CP000153|length 39|copies 1
CAAACAAGCTGTTCCAGGTTCTGGAGCGTTCTCTTTAAC
>1879552|reference Sulfurimonas_denitrificans_DSM_1251_CP000153|length 36|copies 3
CAAACAGAAACAGTAAACTCGCCAAGTTCAGAACCC
>1879552|reference Sulfurimonas_denitrificans_DSM_1251_CP000153|length 12|copies 1
CAAACAGACGCT
>1879552|reference Sulfurimonas_denitrificans_DSM_1251_CP000153|length 52|copies 1
CAAACATCGATTTATCTGATGGTAAAGGCAGAGTTTCTTTGAAGTGAGAGAG
>1879552|reference Sulfurimonas_denitrificans_DSM_1251_CP000153|length 42|copies 1
CAAACCCTATAGAGTTGCCTCAACATATGTTTATGGCGATTG
>1879552|reference Sulfurimonas_denitrificans_DSM_1251_CP000153|length 42|copies 1
CAAACGAAGCTGCTGCGGAAGCAGAAGCAATAGTGAATGAGT
>1879552|reference Sulfurimonas_denitrificans_DSM_1251_CP000153|length 58|copies 1
CAAACGGGAAAATTTTAAATGCTATTGCTAAAGCTCTTCCTAACTTTTTAGGTGGTTC
>1879552|reference Sulfurimonas_denitrificans_DSM_1251_CP000153|length 31|copies 1
CAAACTATATAACACCTGGAGGTCCAGGAGT
>1879552|reference Sulfurimonas_denitrificans_DSM_1251_CP000153|length 32|copies 1
CAAACTATATAACACCTGGAGGTCCAGGAGTT
>1879552|reference Sulfurimonas_denitrificans_DSM_1251_CP000153|length 50|copies 1
CAAACTCCACATACGGCTTAGATGAGGGGCTTTTGAAAATCCCTCAGAGA
>1879552|reference Sulfurimonas_denitrificans_DSM_1251_CP000153|length 41|copies 1
CAAACTTGGCAAAACGCTCAAATGATACTTTTGATATAGAG
>1879552|reference Sulfurimonas_denitrificans_DSM_1251_CP000153|length 20|copies 1
CAAAGATATATGATCAAAAA
>1879552|reference Sulfurimonas_denitrificans_DSM_1251_CP000153|length 54|copies 1
CAAAGATGAAGATGAAGCAAGAAATTTTTTCACTGAAAATTTCAAATCAAATAC
>1879552|reference Sulfurimonas_denitrificans_DSM_1251_CP000153|length 49|copies 8
CAAAGATGCAGATATTGCTCTTGGAAATGCAGGTATAACAGTAAATAAA
>1879552|reference Sulfurimonas_denitrificans_DSM_1251_CP000153|length 50|copies 1
CAAAGATGCAGATATTGCTCTTGGAAATGCAGGTATAACAGTAAATAAAA
>1879552|reference Sulfurimonas_denitrificans_DSM_1251_CP000153|length 46|copies 3
CAAAGCAATTGTTCTCTCACCTATAGATGGCATTGTTTTGGAGAGA
>1879552|reference Sulfurimonas_denitrificans_DSM_1251_CP000153|length 15|copies 1
CAAAGCCAATGCCAC
>1879552|reference Sulfurimonas_denitrificans_DSM_1251_CP000153|length 45|copies 5
CAAAGGACCACCAAGCAGTTCTCTTATGGCAAAAAAATTTACCCA
>1879552|reference Sulfurimonas_denitrificans_DSM_1251_CP000153|length 46|copies 1
CAAAGGACCACCAAGCAGTTCTCTTATGGCAAAAAAATTTACCCAT
>1879552|reference Sulfurimonas_denitrificans_DSM_1251_CP000153|length 55|copies 3
CAAAGGCAAAAAACAGATGCAAGGTAGCTGGGGGGAGATGATACTTGAAAGCGTA
>1879552|reference Sulfurimonas_denitrificans_DSM_1251_CP000153|length 36|copies 1
CAAAGGTGTAGTTGTAACCGAGTTCTACGCCATATA
>1879552|reference Sulfurimonas_denitrificans_DSM_1251_CP000153|length 50|copies 1
CAAAGTATGGTTTAGGCAACTTTCCTGTAGCCATAAGTGCTGTAAATTGG
>1879552|reference Sulfurimonas_denitrificans_DSM_1251_CP000153|length 48|copies 1
CAAAGTGTCCCTCCCGACTGTTTACCAAAAACACAGCACTCTGCTAAC
>1879552|reference Sulfurimonas_denitrificans_DSM_1251_CP000153|length 45|copies 1
CAAATAAGCGCAAGTGATACAGTAGAACTAGAGCAAATTAGTATA
>1879552|reference Sulfurimonas_denitrificans_DSM_1251_CP000153|length 47|copies 1
CAAATATAGGGCTTATAAGATATTTTAAACTTACTAAAATTGCAGGG
>1879552|reference Sulfurimonas_denitrificans_DSM_1251_CP000153|length 25|copies 1
CAAATCAATTGGGCGTTGTCCGATG
>1879552|reference Sulfurimonas_denitrificans_DSM_1251_CP000153|length 19|copies 1
CAAATCAGATAGCTCTAAA
>1879552|reference Sulfurimonas_denitrificans_DSM_1251_CP000153|length 39|copies 2
CAAATGAAGAAGAGATAGAGTTCAACTTAGTAGATGAGA
>1879552|reference Sulfurimonas_denitrificans_DSM_1251_CP000153|length 40|copies 2
CAAATGAAGAAGAGATAGAGTTCAACTTAGTAGATGAGAG
>1879552|reference Sulfurimonas_denitrificans_DSM_1251_CP000153|length 32|copies 2
CAAATGTCTCACCGACCGGTGTCCAGATGCCA
>1879552|reference Sulfurimonas_denitrificans_DSM_1251_CP000153|length 33|copies 15
CAAATGTCTCACCGACCGGTGTCCAGATGCCAT
>1879552|reference Sulfurimonas_denitrificans_DSM_1251_CP000153|length 47|copies 1
CAAATTATTATCCTTCAGTTGACGCTATCTATACGCTTGGAAAAACA
>1879552|reference Sulfurimonas_denitrificans_DSM_1251_CP000153|length 32|copies 3
CAAATTCAGGTCACCCAGGCGCACCTATGGGG
>1879552|reference Sulfurimonas_denitrificans_DSM_1251_CP000153|length 48|copies 1
CAACAAACGAATTAAATTTGTTTGTAATGACGCGGAATAGAGCAGTTC
>1879552|reference Sulfurimonas_denitrificans_DSM_1251_CP000153|length 33|copies 1
CAACAAATATTTATAACTAATGGTGCCCGAAGC
>1879552|reference Sulfurimonas_denitrificans_DSM_1251_CP000153|length 51|copies 2
CAACAAGAAAATGGCGGTAAAGACGTATTTGTACACTTTCGCCAAGTAAAC
>1879552|reference Sulfurimonas_denitrificans_DSM_1251_CP000153|length 15|copies 1
CAACAATTGTGTACT
>1879552|reference Sulfurimonas_denitrificans_DSM_1251_CP000153|length 46|copies 1
CAACACCACGTAAGTGAATTTTTACTGTATCTCCTGATTTTACCTC
>1879552|reference Sulfurimonas_denitrificans_DSM_1251_CP000153|length 47|copies 12
CAACACCACGTAAGTGAATTTTTACTGTATCTCCTGATTTTACCTCT
>1879552|reference Sulfurimonas_denitrificans_DSM_1251_CP000153|length 23|copies 1
CAACACCAGGGCGAGTGCTAGAG
>1879552|reference Sulfurimonas_denitrificans_DSM_1251_CP000153|length 11|copies 1
CAACACCTGAA
>1879552|reference Sulfurimonas_denitrificans_DSM_1251_CP000153|length 54|copies 1
CAACACCTGTTTTATGCTGCATAAAATCTACAAAACCATCAATGCCGCCAGATT
>1879552|reference Sulfurimonas_denitrificans_DSM_1251_CP000153|length 26|copies 1
CAACAGGTATGCGACCAGGGGAAATC
>1879552|reference Sulfurimonas_denitrificans_DSM_1251_CP000153|length 32|copies 7
CAACAGGTATGCGACCAGGGGAAATCATTGCT
>1879552|reference Sulfurimonas_denitrificans_DSM_1251_CP000153|length 54|copies 1
CAACATAAAGCCAATGATTTTTAAATCTTGGGCAAAGATTAAACAAACCAATTA
>1879552|reference Sulfurimonas_denitrificans_DSM_1251_CP000153|length 51|copies 1
CAACATAAGAAGAGGAAGGTTAAACTTTTCAGCAAGCTTTGCAGCACGTAA
>1879552|reference Sulfurimonas_denitrificans_DSM_1251_CP000153|length 32|copies 3
CAACATACATAGCACCTGGTCTATAGTAGTGA
>1879552|reference Sulfurimonas_denitrificans_DSM_1251_CP000153|length 46|copies 6
CAACATCACACGTAGAATACGAAACTAACAATCGTCACTATGCACA
>1879552|reference Sulfurimonas_denitrificans_DSM_1251_CP000153|length 47|copies 1
CAACATCCGCTATAAGCTTAAGGTCTAATTTTATTCTTCTAGTCTCG
>1879552|reference Sulfurimonas_denitrificans_DSM_1251_CP000153|length 26|copies 1
CAACATCGCCAGGATTTGTGATAGCA
>1879552|reference Sulfurimonas_denitrificans_DSM_1251_CP000153|length 27|copies 1
CAACATGAACTGGACCGGGACGACCGC
>1879552|reference Sulfurimonas_denitrificans_DSM_1251_CP000153|length 31|copies 1
CAACATGAACTGGACCGGGACGACCGCTTGA
>1879552|reference Sulfurimonas_denitrificans_DSM_1251_CP000153|length 32|copies 19
CAACATGAACTGGACCGGGACGACCGCTTGAA
>1879552|reference Sulfurimonas_denitrificans_DSM_1251_CP000153|length 33|copies 35
CAACATGAACTGGACCGGGACGACCGCTTGAAG
>1879552|reference Sulfurimonas_denitrificans_DSM_1251_CP000153|length 34|copies 1
CAACATGAACTGGACCGGGACGACCGCTTGAAGC
>1879552|reference Sulfurimonas_denitrificans_DSM_1251_CP000153|length 53|copies 5
CAACATGAACTGGACCGGGACGACCGCTTGAAGCTATGTAAAACGCCTCTTTT
>1879552|reference Sulfurimonas_denitrificans_DSM_1251_CP000153|length 17|copies 1
CAACCGTCTCATCCCCA
>1879552|reference Sulfurimonas_denitrificans_DSM_1251_CP000153|length 33|copies 34
CAACCGTCTCATCCCCAGGGCGAAGATACATGT
>1879552|reference Sulfurimonas_denitrificans_DSM_1251_CP000153|length 31|copies 8
CAACCTTTTATGTCCAGGTTGTGCACACTCT
>1879552|reference Sulfurimonas_denitrificans_DSM_1251_CP000153|length 32|copies 3
CAACCTTTTATGTCCAGGTTGTGCACACTCTA
>1879552|reference Sulfurimonas_denitrificans_DSM_1251_CP000153|length 10|copies 1
CAACCTTTTT
>1879552|reference Sulfurimonas_denitrificans_DSM_1251_CP000153|length 38|copies 1
CAACGATATCTCCACCAACAAGAGCATAATCGAGTTCA
>1879552|reference Sulfurimonas_denitrificans_DSM_1251_CP000153|length 37|copies 1
CAACGCAAAATATGGCTGGGATGTTTGAAAATGCTGG
>1879552|reference Sulfurimonas_denitrificans_DSM_1251_CP000153|length 33|copies 1
CAACGGCTATACTCTCAAGACAGAGTGCAGGTA
>1879552|reference Sulfurimonas_denitrificans_DSM_1251_CP000153|length 23|copies 1
CAACGGTTAGAGCACCGGATTCC
>1879552|reference Sulfurimonas_denitrificans_DSM_1251_CP000153|length 32|copies 2
CAACGGTTAGAGCACCGGATTCCAAATCCGGG
>1879552|reference Sulfurimonas_denitrificans_DSM_1251_CP000153|length 33|copies 21
CAACGGTTAGAGCACCGGATTCCAAATCCGGGT
>1879552|reference Sulfurimonas_denitrificans_DSM_1251_CP000153|length 32|copies 53
CAACTACAGCTGTACCGGCACCTGTTGAACCT
>1879552|reference Sulfurimonas_denitrificans_DSM_1251_CP000153|length 38|copies 1
CAACTACATGTGAATGGGCTGGAAAGCAAATTAACATT
>1879552|reference Sulfurimonas_denitrificans_DSM_1251_CP000153|length 39|copies 1
CAACTACATGTGAATGGGCTGGAAAGCAAATTAACATTA
>1879552|reference Sulfurimonas_denitrificans_DSM_1251_CP000153|length 32|copies 1
CAACTACATGTGTTCCAGGGATTTTTATACCT
>1879552|reference Sulfurimonas_denitrificans_DSM_1251_CP000153|length 14|copies 1
CAACTCAGCCAAAG
>1879552|reference Sulfurimonas_denitrificans_DSM_1251_CP000153|length 55|copies 4
CAACTCAGCCAAAGATCCACGTTTGTAAAGAAGTTATTATAAATAGTTGGAGGTG
>1879552|reference Sulfurimonas_denitrificans_DSM_1251_CP000153|length 56|copies 53
CAACTCAGCCAAAGATCCACGTTTGTAAAGAAGTTATTATAAATAGTTGGAGGTGC
>1879552|reference Sulfurimonas_denitrificans_DSM_1251_CP000153|length 31|copies 1
CAACTCCACATCCTTTTCCACTTAGACAAGA
>1879552|reference Sulfurimonas_denitrificans_DSM_1251_CP000153|length 38|copies 2
CAACTCCACATCCTTTTCCACTTAGACAAGACTTTGGG
>1879552|reference Sulfurimonas_denitrificans_DSM_1251_CP000153|length 39|copies 274
CAACTCCACATCCTTTTCCACTTAGACAAGACTTTGGGA
>1879552|reference Sulfurimonas_denitrificans_DSM_1251_CP000153|length 40|copies 13
CAACTCCACATCCTTTTCCACTTAGACAAGACTTTGGGAC
>1879552|reference Sulfurimonas_denitrificans_DSM_1251_CP000153|length 41|copies 2
CAACTCCACATCCTTTTCCACTTAGACAAGACTTTGGGACC
>1879552|reference Sulfurimonas_denitrificans_DSM_1251_CP000153|length 46|copies 1
CAACTCCACATCCTTTTCCACTTAGACAAGACTTTGGGACCTTAGC
>1879552|reference Sulfurimonas_denitrificans_DSM_1251_CP000153|length 46|copies 1
CAACTGATTTAAGTATCAGCGAAAACATCCGTATGCGTTTTGAGTC
>1879552|reference Sulfurimonas_denitrificans_DSM_1251_CP000153|length 11|copies 1
CAACTGTATGC
>1879552|reference Sulfurimonas_denitrificans_DSM_1251_CP000153|length 49|copies 1
CAACTGTTAACATTACGGAGGATTTTGATTGGTATGGAGAAAACACAGA
>1879552|reference Sulfurimonas_denitrificans_DSM_1251_CP000153|length 30|copies 1
CAACTTGCATATCCAGGGTTAAATTTAATA
>1879552|reference Sulfurimonas_denitrificans_DSM_1251_CP000153|length 59|copies 1
CAACTTGGGCTGTTCCAGTTTTACCTGCAATTTTTACTTTTGTATTTACATAACTCCTA
>1879552|reference Sulfurimonas_denitrificans_DSM_1251_CP000153|length 11|copies 1
CAACTTTTGCC
>1879552|reference Sulfurimonas_denitrificans_DSM_1251_CP000153|length 45|copies 1
CAACTTTTGTTATAAAGGTATATCTAGTATTAATCACCGTTTCCA
>1879552|reference Sulfurimonas_denitrificans_DSM_1251_CP000153|length 49|copies 1
CAAGAAAAAGAGAAATTCTTTGGTAGAGATGACTGGTCTGAACAAGAGG
>1879552|reference Sulfurimonas_denitrificans_DSM_1251_CP000153|length 30|copies 1
CAAGAACTTATGGAGCACTTATCTCTATGG
>1879552|reference Sulfurimonas_denitrificans_DSM_1251_CP000153|length 14|copies 1
CAAGAAGCTTTGAT
>1879552|reference Sulfurimonas_denitrificans_DSM_1251_CP000153|length 17|copies 1
CAAGAAGCTTTGATCCG
>1879552|reference Sulfurimonas_denitrificans_DSM_1251_CP000153|length 23|copies 1
CAAGAAGCTTTGATCCGGGGATT
>1879552|reference Sulfurimonas_denitrificans_DSM_1251_CP000153|length 32|copies 91
CAAGAAGCTTTGATCCGGGGATTTCTGAATGG
>1879552|reference Sulfurimonas_denitrificans_DSM_1251_CP000153|length 39|copies 1
CAAGAGCACTCAATAGTTCTAGTTCGTGGTGGCCGTATT
>1879552|reference Sulfurimonas_denitrificans_DSM_1251_CP000153|length 42|copies 1
CAAGAGTATAGAGATAGATTAGATTTTGAGATGAATGTCATA
>1879552|reference Sulfurimonas_denitrificans_DSM_1251_CP000153|length 62|copies 1
CAAGATCGATTGAATTTTTCATCTTCTCAAGTACTATTGTCTTGCCTGAACCTGTTCTTCCA
>1879552|reference Sulfurimonas_denitrificans_DSM_1251_CP000153|length 26|copies 1
CAAGATGAGAATTCCAGGACTTGGTG
>1879552|reference Sulfurimonas_denitrificans_DSM_1251_CP000153|length 30|copies 1
CAAGATGAGAATTCCAGGACTTGGTGGAGA
>1879552|reference Sulfurimonas_denitrificans_DSM_1251_CP000153|length 31|copies 42
CAAGATGAGAATTCCAGGACTTGGTGGAGAA
>1879552|reference Sulfurimonas_denitrificans_DSM_1251_CP000153|length 32|copies 6
CAAGATGAGAATTCCAGGACTTGGTGGAGAAG
>1879552|reference Sulfurimonas_denitrificans_DSM_1251_CP000153|length 47|copies 1
CAAGCGAACAACAGTCGGTATTGGAATATTAACCAATTTGCCATCGT
>1879552|reference Sulfurimonas_denitrificans_DSM_1251_CP000153|length 31|copies 1
CAAGCGATAAATTCCCGGCATACAAATAATC
>1879552|reference Sulfurimonas_denitrificans_DSM_1251_CP000153|length 32|copies 13
CAAGCGATAAATTCCCGGCATACAAATAATCT
>1879552|reference Sulfurimonas_denitrificans_DSM_1251_CP000153|length 33|copies 3
CAAGCGATAAATTCCCGGCATACAAATAATCTC
>1879552|reference Sulfurimonas_denitrificans_DSM_1251_CP000153|length 9|copies 1
CAAGCGCAC
>1879552|reference Sulfurimonas_denitrificans_DSM_1251_CP000153|length 14|copies 1
CAAGCGCACTGGCG
>1879552|reference Sulfurimonas_denitrificans_DSM_1251_CP000153|length 17|copies 1
CAAGCGCACTGGCGGTG
>1879552|reference Sulfurimonas_denitrificans_DSM_1251_CP000153|length 21|copies 1
CAAGCGCACTGGCGGTGTTGT
>1879552|reference Sulfurimonas_denitrificans_DSM_1251_CP000153|length 27|copies 1
CAAGCGCACTGGCGGTGTTGTTCTTGG
>1879552|reference Sulfurimonas_denitrificans_DSM_1251_CP000153|length 43|copies 21
CAAGCGCACTGGCGGTGTTGTTCTTGGAAGCATTATCGCTCCA
>1879552|reference Sulfurimonas_denitrificans_DSM_1251_CP000153|length 44|copies 1
CAAGCGCACTGGCGGTGTTGTTCTTGGAAGCATTATCGCTCCAA
>1879552|reference Sulfurimonas_denitrificans_DSM_1251_CP000153|length 45|copies 1
CAAGCGCACTGGCGGTGTTGTTCTTGGAAGCATTATCGCTCCAAT
>1879552|reference Sulfurimonas_denitrificans_DSM_1251_CP000153|length 24|copies 1
CAAGCGCCCGGATATTTCAGTGTG
>1879552|reference Sulfurimonas_denitrificans_DSM_1251_CP000153|length 47|copies 1
CAAGCGTTACGGTCTTTATAAGCTCCACTACCTTTAAATGTTCAGGG
>1879552|reference Sulfurimonas_denitrificans_DSM_1251_CP000153|length 45|copies 1
CAAGCTATTAATGATGCAACGGCAACTACTTTAACATCATTAAGT
>1879552|reference Sulfurimonas_denitrificans_DSM_1251_CP000153|length 45|copies 3
CAAGCTCTATTGCTCTTTGGATAAATCTAAAACTGTTTATATTTT
>1879552|reference Sulfurimonas_denitrificans_DSM_1251_CP000153|length 45|copies 1
CAAGGGAAGCGAATCTGGCTCATTTGTAAATATGTTATAAGTTTT
>1879552|reference Sulfurimonas_denitrificans_DSM_1251_CP000153|length 15|copies 1
CAAGGTAAATTTGAA
>1879552|reference Sulfurimonas_denitrificans_DSM_1251_CP000153|length 43|copies 1
CAAGTAGCGAAATTGCTTACTATTTTCAAAGTAAAAAGAGCGA
>1879552|reference Sulfurimonas_denitrificans_DSM_1251_CP000153|length 12|copies 1
CAAGTCATAGCG
>1879552|reference Sulfurimonas_denitrificans_DSM_1251_CP000153|length 17|copies 2
CAAGTCCAGTTACAGCA
>1879552|reference Sulfurimonas_denitrificans_DSM_1251_CP000153|length 39|copies 1
CAAGTGGTATTACTTGATCTGCATCTTCTGGCATAAGTA
>1879552|reference Sulfurimonas_denitrificans_DSM_1251_CP000153|length 11|copies 1
CAAGTGTTGTT
>1879552|reference Sulfurimonas_denitrificans_DSM_1251_CP000153|length 47|copies 1
CAATAAATCTTATAAACTGCCAAATCTTACATGTTCTTAGCTTGATA
>1879552|reference Sulfurimonas_denitrificans_DSM_1251_CP000153|length 54|copies 39
CAATAAGCTAAAGTTTAAAGTCAAAAGAGACCCTCTGAGTATCCAAAAGCTTTA
>1879552|reference Sulfurimonas_denitrificans_DSM_1251_CP000153|length 54|copies 1
CAATAAGTAAATTTAAAATATTATCACAGGCAAAAGATAGCTTTTCAAAATCTG
>1879552|reference Sulfurimonas_denitrificans_DSM_1251_CP000153|length 41|copies 4
CAATAGATGGTGCAACTGCTCCACCGGGAGAGTCAACATTT
>1879552|reference Sulfurimonas_denitrificans_DSM_1251_CP000153|length 42|copies 3
CAATAGATGGTGCAACTGCTCCACCGGGAGAGTCAACATTTA
>1879552|reference Sulfurimonas_denitrificans_DSM_1251_CP000153|length 15|copies 1
CAATAGCAAGAGAAG
>1879552|reference Sulfurimonas_denitrificans_DSM_1251_CP000153|length 40|copies 1
CAATAGCAAGAGAAGCTGGAGTTGATTTTCCTATTGAGAA
>1879552|reference Sulfurimonas_denitrificans_DSM_1251_CP000153|length 40|copies 2
CAATATCTGGCTTTACTCCGACTGCTTGGATAGTACGTCC
>1879552|reference Sulfurimonas_denitrificans_DSM_1251_CP000153|length 51|copies 1
CAATATTAACTTCTGTTGGAGTATTTATAATACTATAATTTTTATCAAAAA
>1879552|reference Sulfurimonas_denitrificans_DSM_1251_CP000153|length 39|copies 1
CAATCACAGTTGATGGAATCAGCCTTACAGTAAATGAGG
>1879552|reference Sulfurimonas_denitrificans_DSM_1251_CP000153|length 11|copies 1
CAATCACTTAA
>1879552|reference Sulfurimonas_denitrificans_DSM_1251_CP000153|length 15|copies 1
CAATCACTTAAAGCG
>1879552|reference Sulfurimonas_denitrificans_DSM_1251_CP000153|length 24|copies 1
CAATCACTTAAAGCGTCTCTCAGT
>1879552|reference Sulfurimonas_denitrificans_DSM_1251_CP000153|length 34|copies 1
CAATCACTTAAAGCGTCTCTCAGTTCGGATTGTT
>1879552|reference Sulfurimonas_denitrificans_DSM_1251_CP000153|length 37|copies 99
CAATCACTTAAAGCGTCTCTCAGTTCGGATTGTTCTC
>1879552|reference Sulfurimonas_denitrificans_DSM_1251_CP000153|length 52|copies 135
CAATCCAACATCCGCTATAAGCTTAAGGTCTAATTTTATTCTTCTAGTCTCG
>1879552|reference Sulfurimonas_denitrificans_DSM_1251_CP000153|length 51|copies 1
CAATCCACATGTTGTTTGAAAAAGTACCATTTCTTTATGGCTCTGGGGTTA
>1879552|reference Sulfurimonas_denitrificans_DSM_1251_CP000153|length 42|copies 1
CAATCCTAAGGCTAGAGCTAGAGTAATGGCAACTAAGAGTGG
>1879552|reference Sulfurimonas_denitrificans_DSM_1251_CP000153|length 11|copies 1
CAATCGCATAT
>1879552|reference Sulfurimonas_denitrificans_DSM_1251_CP000153|length 12|copies 1
CAATCGCATATG
>1879552|reference Sulfurimonas_denitrificans_DSM_1251_CP000153|length 31|copies 1
CAATGACATATTTCGCGGTATTCATACGCTC
>1879552|reference Sulfurimonas_denitrificans_DSM_1251_CP000153|length 55|copies 2
CAATGATAAATCTTAAAAATCCAGACCTTTATAACAACCGCGAAATTTCATGGCT
>1879552|reference Sulfurimonas_denitrificans_DSM_1251_CP000153|length 39|copies 1
CAATGATCTCCAAAAACACCTCCAGATATCGCAGCACCA
>1879552|reference Sulfurimonas_denitrificans_DSM_1251_CP000153|length 27|copies 54
CAATGCATAGGCTATATGAGTACCGTT
>1879552|reference Sulfurimonas_denitrificans_DSM_1251_CP000153|length 28|copies 1
CAATGCATAGGCTATATGAGTACCGTTA
>1879552|reference Sulfurimonas_denitrificans_DSM_1251_CP000153|length 29|copies 1
CAATGCATAGGCTATATGAGTACCGTTAA
>1879552|reference Sulfurimonas_denitrificans_DSM_1251_CP000153|length 32|copies 1
CAATGCATAGGCTATATGAGTACCGTTAATAA
>1879552|reference Sulfurimonas_denitrificans_DSM_1251_CP000153|length 10|copies 1
CAATGGCAAG
>1879552|reference Sulfurimonas_denitrificans_DSM_1251_CP000153|length 34|copies 1
CAATGGTAAAAGTGTTATTAACGAAATGAAGAGA
>1879552|reference Sulfurimonas_denitrificans_DSM_1251_CP000153|length 50|copies 1
CAATGTCTCCACTATCAACAAAAATATCTACAAGTCCAACAGCTTGGTCA
>1879552|reference Sulfurimonas_denitrificans_DSM_1251_CP000153|length 26|copies 1
CAATGTCTGCTCCAAATTCAAAAGGG
>1879552|reference Sulfurimonas_denitrificans_DSM_1251_CP000153|length 40|copies 1
CAATGTGGCAAAAGAGGCACTAACACCTCCCATTGTAGGA
>1879552|reference Sulfurimonas_denitrificans_DSM_1251_CP000153|length 27|copies 1
CAATTAAAACAAAATCCGGTTGTTCGC
>1879552|reference Sulfurimonas_denitrificans_DSM_1251_CP000153|length 33|copies 1
CAATTAAAACAAAATCCGGTTGTTCGCCATTTG
>1879552|reference Sulfurimonas_denitrificans_DSM_1251_CP000153|length 56|copies 5
CAATTAAAACAAAATCCGGTTGTTCGCCATTTGATTGAAACACCTAGAGACCCGTA
>1879552|reference Sulfurimonas_denitrificans_DSM_1251_CP000153|length 9|copies 1
CAATTATCA
>1879552|reference Sulfurimonas_denitrificans_DSM_1251_CP000153|length 8|copies 1
CAATTATT
>1879552|reference Sulfurimonas_denitrificans_DSM_1251_CP000153|length 30|copies 1
CAATTATTTAATGCGCGGTGGTAGTTCAGT
>1879552|reference Sulfurimonas_denitrificans_DSM_1251_CP000153|length 32|copies 1
CAATTATTTAATGCGCGGTGGTAGTTCAGTTG
>1879552|reference Sulfurimonas_denitrificans_DSM_1251_CP000153|length 44|copies 18
CAATTATTTAATGCGCGGTGGTAGTTCAGTTGGTTAGAATACCT
>1879552|reference Sulfurimonas_denitrificans_DSM_1251_CP000153|length 46|copies 6
CAATTATTTAATGCGCGGTGGTAGTTCAGTTGGTTAGAATACCTGC
>1879552|reference Sulfurimonas_denitrificans_DSM_1251_CP000153|length 52|copies 2
CAATTATTTAATGCGCGGTGGTAGTTCAGTTGGTTAGAATACCTGCCTGTCA
>1879552|reference Sulfurimonas_denitrificans_DSM_1251_CP000153|length 37|copies 1
CAATTCAAGTTTATCTGTATGCAGATGTGGGATAATC
>1879552|reference Sulfurimonas_denitrificans_DSM_1251_CP000153|length 16|copies 1
CAATTCCTCAGCTTAT
>1879552|reference Sulfurimonas_denitrificans_DSM_1251_CP000153|length 49|copies 2
CAATTCCTCAGCTTATAGATGTAAAAATATCATAAATTTTTTGATGCGG
>1879552|reference Sulfurimonas_denitrificans_DSM_1251_CP000153|length 37|copies 1
CAATTGCAGTGGGGAGAGAGTAATACTTCCTAATGCT
>1879552|reference Sulfurimonas_denitrificans_DSM_1251_CP000153|length 35|copies 4
CAATTGCCTTCATAATCATAGCACCACGCCACATA
>1879552|reference Sulfurimonas_denitrificans_DSM_1251_CP000153|length 26|copies 1
CAATTTTTCCAGGTATTTGGGTTAGT
>1879552|reference Sulfurimonas_denitrificans_DSM_1251_CP000153|length 47|copies 1
CACAAAAAATACAACGACCCAGATTGATACTGTATTCTGTTACCTCT
>1879552|reference Sulfurimonas_denitrificans_DSM_1251_CP000153|length 38|copies 1
CACAACCAACTGAGCAGTGCGTACAAATAGTCTTAATG
>1879552|reference Sulfurimonas_denitrificans_DSM_1251_CP000153|length 39|copies 7
CACAAGCTTGATGCTCTGATTTGTATTCCAAATTGTGAC
>1879552|reference Sulfurimonas_denitrificans_DSM_1251_CP000153|length 15|copies 1
CACAAGTATAACTTC
>1879552|reference Sulfurimonas_denitrificans_DSM_1251_CP000153|length 32|copies 24
CACAAGTATAACTTCCGGCTGCATACTTAAAA
>1879552|reference Sulfurimonas_denitrificans_DSM_1251_CP000153|length 14|copies 1
CACAATTTTTATCG
>1879552|reference Sulfurimonas_denitrificans_DSM_1251_CP000153|length 12|copies 1
CACACAAAAGCC
>1879552|reference Sulfurimonas_denitrificans_DSM_1251_CP000153|length 10|copies 1
CACACCAAAC
>1879552|reference Sulfurimonas_denitrificans_DSM_1251_CP000153|length 9|copies 1
CACACCAAC
>1879552|reference Sulfurimonas_denitrificans_DSM_1251_CP000153|length 16|copies 1
CACACCAACAACATAC
>1879552|reference Sulfurimonas_denitrificans_DSM_1251_CP000153|length 19|copies 1
CACACCAACAACATACTTC
>1879552|reference Sulfurimonas_denitrificans_DSM_1251_CP000153|length 25|copies 1
CACACCAACAACATACTTCGGCACT
>1879552|reference Sulfurimonas_denitrificans_DSM_1251_CP000153|length 28|copies 1
CACACCAACAACATACTTCGGCACTTGT
>1879552|reference Sulfurimonas_denitrificans_DSM_1251_CP000153|length 40|copies 6
CACACCAACAACATACTTCGGCACTTGTGGCACTCTAGTC
>1879552|reference Sulfurimonas_denitrificans_DSM_1251_CP000153|length 41|copies 127
CACACCAACAACATACTTCGGCACTTGTGGCACTCTAGTCC
>1879552|reference Sulfurimonas_denitrificans_DSM_1251_CP000153|length 42|copies 21
CACACCAACAACATACTTCGGCACTTGTGGCACTCTAGTCCA
[truncated: 4,704,852 more chars]
