# Supplementary material for: Genome-wide identification of 5-methylcytosine sites in bacterial genomes by high-throughput sequencing of MspJI restriction fragments
Source: PLoS One. 2021 May 11;16(5):e0247541. doi: 10.1371/journal.pone.0247541 (PMC8112702; doi:10.1371/journal.pone.0247541)
Supplement: S4 Dataset — (GZ) [file pone.0247541.s006.gz]

Archive with 4 entries (3 files):
- Data_set_4
- Data_set_4/Esc_coli_DHB4_2_FspEI_processed.fasta
- Data_set_4/Str_cremoris_1939640_MspJI_processed.fasta
- Data_set_4/Str_cremoris_1939646_FspEI_processed.fasta
