# Supplementary material for: Genome-wide identification of 5-methylcytosine sites in bacterial genomes by high-throughput sequencing of MspJI restriction fragments
Source: PLoS One. 2021 May 11;16(5):e0247541. doi: 10.1371/journal.pone.0247541 (PMC8112702; doi:10.1371/journal.pone.0247541)
Supplement: S4 Dataset — (GZ) [file pone.0247541.s006.gz › Data_set_4/Esc_coli_DHB4_2_FspEI_processed.fasta]

>2_merged|reference DBH4|length 32|copies 34
AAAAAAAAGCGGATCCTGGAGATCCGCAAAAG
>2_merged|reference DBH4|length 33|copies 30
AAAAAAAAGCGGATCCTGGAGATCCGCAAAAGT
>2_merged|reference DBH4|length 31|copies 67
AAAAAAAATTACGCCTGGATGACCTCTAACA
>2_merged|reference DBH4|length 32|copies 1
AAAAAAAATTACGCCTGGATGACCTCTAACAC
>2_merged|reference DBH4|length 50|copies 2
AAAAAAAATTACGCCTGGATGACCTCTAACACCAGTATCGATAACGAAGG
>2_merged|reference DBH4|length 56|copies 59
AAAAAAAATTACGCCTGGATGACCTCTAACACCAGTATCGATAACGAAGGGCACAC
>2_merged|reference DBH4|length 57|copies 2
AAAAAAAATTACGCCTGGATGACCTCTAACACCAGTATCGATAACGAAGGGCACACT
>2_merged|reference DBH4|length 28|copies 1
AAAAAAACCGCCGCCTGGTCAGGCGGCG
>2_merged|reference DBH4|length 29|copies 1
AAAAAAACCGCCGCCTGGTCAGGCGGCGG
>2_merged|reference DBH4|length 30|copies 1
AAAAAAACCGCCGCCTGGTCAGGCGGCGGT
>2_merged|reference DBH4|length 31|copies 362
AAAAAAACCGCCGCCTGGTCAGGCGGCGGTT
>2_merged|reference DBH4|length 32|copies 18
AAAAAAACCGCCGCCTGGTCAGGCGGCGGTTC
>2_merged|reference DBH4|length 30|copies 1
AAAAAAACCTATCCAGGCGGCGTTCAGGCG
>2_merged|reference DBH4|length 61|copies 1
AAAAAAACGCATATCTGTACACTGATTCTCGTTATGTTCAATGCAGTATTTGCAGTGACCG
>2_merged|reference DBH4|length 75|copies 1
AAAAAAAGCCAGCCTGTTTCCAGACTGGCTTTTGTGCTTTTCAAGCCGGTGTTACATCGCTTTTTTGGTCAACTC
>2_merged|reference DBH4|length 31|copies 45
AAAAAAAGCGGATCCTGGAGATCCGCAAAAG
>2_merged|reference DBH4|length 32|copies 36
AAAAAAAGCGGATCCTGGAGATCCGCAAAAGT
>2_merged|reference DBH4|length 57|copies 2
AAAAAAATATGCCTGGCATGATACAGTGCCCCTGATACTTTGTGTTGCTGCTGCTAT
>2_merged|reference DBH4|length 64|copies 1
AAAAAAATCGCGTGCTGGAAAAAATCGCCGATGAACTGGAAGCACAAAGCGAAATCATCCTCAA
>2_merged|reference DBH4|length 55|copies 3
AAAAAAATTACGCCTGGATGACCTCTAACACCAGTATCGATAACGAAGGGCACAC
>2_merged|reference DBH4|length 31|copies 1
AAAAAACAAGGAAGCCTGGGATGAAAGTGAC
>2_merged|reference DBH4|length 32|copies 225
AAAAAACAAGGAAGCCTGGGATGAAAGTGACA
>2_merged|reference DBH4|length 33|copies 6
AAAAAACAAGGAAGCCTGGGATGAAAGTGACAT
>2_merged|reference DBH4|length 31|copies 4
AAAAAACAGCGTGCCCTGGGTATCGCAGGCA
>2_merged|reference DBH4|length 33|copies 1
AAAAAACAGCGTGCCCTGGGTATCGCAGGCAAA
>2_merged|reference DBH4|length 69|copies 1
AAAAAACAGCGTGCCCTGGGTATCGCAGGCAAAACCGTGCGCCCGCCCGAGCGAGTTCTTTTTCGATAC
>2_merged|reference DBH4|length 44|copies 1
AAAAAACATCAGCGGTGCCAAACAACGCATTATTCGAAATCTAT
>2_merged|reference DBH4|length 53|copies 1
AAAAAACCATCGCACTGGCTGCTGAATTGTTAGCACAGCAACAAAATGCGCCA
>2_merged|reference DBH4|length 30|copies 4
AAAAAACCGCCGCCTGGTCAGGCGGCGGTT
>2_merged|reference DBH4|length 31|copies 4
AAAAAACGCACGTCCCTGGTCTTTAAGTCGT
>2_merged|reference DBH4|length 32|copies 99
AAAAAACGCACGTCCCTGGTCTTTAAGTCGTT
>2_merged|reference DBH4|length 33|copies 50
AAAAAACGCACGTCCCTGGTCTTTAAGTCGTTA
>2_merged|reference DBH4|length 31|copies 60
AAAAAACGCTCTCCCAGGATTTCGCCCGTAA
>2_merged|reference DBH4|length 32|copies 7
AAAAAACTGGCTACCCTGGTTTCCGCTGTTGC
>2_merged|reference DBH4|length 73|copies 1
AAAAAACTGGTCACCAGAAAGCAATCAGGAAATCGCAGCTACACAACGGGAGCTTATCGACAGCGCCTTTCAT
>2_merged|reference DBH4|length 31|copies 1
AAAAAACTTACTGACCTGGACTTGCCCTCTC
>2_merged|reference DBH4|length 32|copies 350
AAAAAACTTACTGACCTGGACTTGCCCTCTCG
>2_merged|reference DBH4|length 33|copies 1
AAAAAACTTACTGACCTGGACTTGCCCTCTCGT
>2_merged|reference DBH4|length 30|copies 1
AAAAAAGACATACCAGGGGGCGCTAATCGG
>2_merged|reference DBH4|length 64|copies 1
AAAAAAGACCCGCAGAGCGGGCCTTGAGATAAGCAGAAAGGAATATCTTACAGAACGTCGATCG
>2_merged|reference DBH4|length 53|copies 1
AAAAAAGACGCTTTTCAGCGTCTCTTTTCTGGAATTTGGTACCGAGGACGGGA
>2_merged|reference DBH4|length 62|copies 4
AAAAAAGACGCTTTTCAGCGTCTCTTTTCTGGAATTTGGTACCGAGGACGGGACTTGAACCC
>2_merged|reference DBH4|length 32|copies 7
AAAAAAGAGATGGCCCAGGGGCAAAAGCAGAG
>2_merged|reference DBH4|length 33|copies 2
AAAAAAGAGATGGCCCAGGGGCAAAAGCAGAGT
>2_merged|reference DBH4|length 34|copies 12
AAAAAAGAGATGGCCCAGGGGCAAAAGCAGAGTC
>2_merged|reference DBH4|length 78|copies 1
AAAAAAGATGGCTAAGCAAGATTATTACGAGATTTTAGGCGTTTCCAAAACAGCGGAAGAGCGTGAAATCAGAAAGGC
>2_merged|reference DBH4|length 77|copies 1
AAAAAAGCCGGTACTGACTGCGTACCGGCTGCGAATGGATGTTAATTAATCAAACCGTAGCTGCGGCACAATCTCTT
>2_merged|reference DBH4|length 35|copies 6
AAAAAAGCCTGAAATCACCACGCAGTGTCGCACCG
>2_merged|reference DBH4|length 39|copies 1
AAAAAAGCCTGAAATCACCACGCAGTGTCGCACCGTGGA
>2_merged|reference DBH4|length 52|copies 8
AAAAAAGCCTGAAATCACCACGCAGTGTCGCACCGTGGACGCGCGAGGAGTG
>2_merged|reference DBH4|length 67|copies 2
AAAAAAGCCTGAAATCACCACGCAGTGTCGCACCGTGGACGCGCGAGGAGTGGCAAAGAAAACTGGA
>2_merged|reference DBH4|length 32|copies 32
AAAAAAGCCTTCACCCTGGCCCGTCAGGCGGG
>2_merged|reference DBH4|length 70|copies 1
AAAAAAGCGCAGGCCAGACAGGCGCTGTCCATTTATCTGAATCTGCCCACGCTGGATGATGCCGTGAACA
>2_merged|reference DBH4|length 32|copies 6
AAAAAAGGGGAAATCCTGGAAGTGGTGAGCGA
>2_merged|reference DBH4|length 46|copies 1
AAAAAATACGGTTCCGGCGGCCTGGTACAGGGCAAAAAATATATGC
>2_merged|reference DBH4|length 40|copies 1
AAAAAATATGTTCCGCGCAGGTCCTGCAGGCATTCGTACC
>2_merged|reference DBH4|length 27|copies 3
AAAAAATCATATCGCCAGGCAGCGCCT
>2_merged|reference DBH4|length 32|copies 22
AAAAAATCCCAGAGCCAGGCAAATGGCAGCAG
>2_merged|reference DBH4|length 33|copies 4
AAAAAATCCCAGAGCCAGGCAAATGGCAGCAGG
>2_merged|reference DBH4|length 31|copies 3
AAAAAATCGGCCAGCCAGGCAGCGTTAGTGT
>2_merged|reference DBH4|length 32|copies 8
AAAAAATCGGCCAGCCAGGCAGCGTTAGTGTC
>2_merged|reference DBH4|length 27|copies 1
AAAAAATCTGGCGGCAAACGTGTCGTT
>2_merged|reference DBH4|length 50|copies 1
AAAAAATGATCGGCGATCTGCTGTAATCATTCTTAGCGTGACCGGGAAGT
>2_merged|reference DBH4|length 77|copies 1
AAAAAATGGAGGCGTGTAGCGGTCCATCAGCGGTGACCAGAGGAATTTAAAAACGTAAGCCTGGCCTACCAGAGAGA
>2_merged|reference DBH4|length 30|copies 3
AAAAAATTATCAGCCTGGCCCTACCTATTA
>2_merged|reference DBH4|length 31|copies 49
AAAAAATTATCAGCCTGGCCCTACCTATTAT
>2_merged|reference DBH4|length 32|copies 46
AAAAAATTATCAGCCTGGCCCTACCTATTATT
>2_merged|reference DBH4|length 30|copies 2
AAAAACAAGGAAGCCTGGGATGAAAGTGAC
>2_merged|reference DBH4|length 31|copies 233
AAAAACAAGGAAGCCTGGGATGAAAGTGACA
>2_merged|reference DBH4|length 32|copies 9
AAAAACAAGGAAGCCTGGGATGAAAGTGACAT
>2_merged|reference DBH4|length 66|copies 1
AAAAACACGGTTAAAAAATGCCTCGATCGTCTGGTCAACCACTTCAAACTTGTTGAGCGTACTGAA
>2_merged|reference DBH4|length 31|copies 35
AAAAACAGAAAATCCAGGGACGAAAACGAGA
>2_merged|reference DBH4|length 33|copies 1
AAAAACAGAAAATCCAGGGACGAAAACGAGATG
>2_merged|reference DBH4|length 27|copies 1
AAAAACAGCGTGCCCTGGGTATCGCAG
>2_merged|reference DBH4|length 28|copies 2
AAAAACAGCGTGCCCTGGGTATCGCAGG
>2_merged|reference DBH4|length 29|copies 1
AAAAACAGCGTGCCCTGGGTATCGCAGGC
>2_merged|reference DBH4|length 30|copies 124
AAAAACAGCGTGCCCTGGGTATCGCAGGCA
>2_merged|reference DBH4|length 31|copies 65
AAAAACAGCGTGCCCTGGGTATCGCAGGCAA
>2_merged|reference DBH4|length 63|copies 4
AAAAACAGCGTGCCCTGGGTATCGCAGGCAAAACCGTGCGCCCGCCCGAGCGAGTTCTTTTTC
>2_merged|reference DBH4|length 67|copies 2
AAAAACAGCGTGCCCTGGGTATCGCAGGCAAAACCGTGCGCCCGCCCGAGCGAGTTCTTTTTCGATA
>2_merged|reference DBH4|length 71|copies 1
AAAAACAGCGTGCCCTGGGTATCGCAGGCAAAACCGTGCGCCCGCCCGAGCGAGTTCTTTTTCGATACGCC
>2_merged|reference DBH4|length 77|copies 4
AAAAACAGCGTGCCCTGGGTATCGCAGGCAAAACCGTGCGCCCGCCCGAGCGAGTTCTTTTTCGATACGCCAGCCAG
>2_merged|reference DBH4|length 72|copies 1
AAAAACAGGAAGGCAGAGGTGGGGCAGCGAATACCTGTAACGCTTGGTAATATTGCGCCGTTGTCGCTAAGG
>2_merged|reference DBH4|length 49|copies 1
AAAAACAGGCTGGAGATAAAAAACAGAATCAGCAGCGACCCGCGATACG
>2_merged|reference DBH4|length 57|copies 1
AAAAACAGGCTGGAGATAAAAAACAGAATCAGCAGCGACCCGCGATACGGCACGCCG
>2_merged|reference DBH4|length 67|copies 1
AAAAACAGGCTGGAGATAAAAAACAGAATCAGCAGCGACCCGCGATACGGCACGCCGAGAATAAACA
>2_merged|reference DBH4|length 73|copies 1
AAAAACAGGCTGGAGATAAAAAACAGAATCAGCAGCGACCCGCGATACGGCACGCCGAGAATAAACACTGACA
>2_merged|reference DBH4|length 33|copies 1
AAAAACATACTGTTCCCTGGCGTTATGTCATTC
>2_merged|reference DBH4|length 34|copies 1
AAAAACATACTGTTCCCTGGCGTTATGTCATTCT
>2_merged|reference DBH4|length 32|copies 34
AAAAACATCGCGCACCAGGTTAAGAAAATGAA
>2_merged|reference DBH4|length 30|copies 1
AAAAACATGCGACGCGGCTGAATTCGATGC
>2_merged|reference DBH4|length 46|copies 9
AAAAACATGCGACGCGGCTGAATTCGATGCCGAGCGCCTTTTACTC
>2_merged|reference DBH4|length 48|copies 4
AAAAACATGCGACGCGGCTGAATTCGATGCCGAGCGCCTTTTACTCCG
>2_merged|reference DBH4|length 41|copies 1
AAAAACCAATCTGTATTTTACAAGGAGTTTGTTATGTCTTT
>2_merged|reference DBH4|length 32|copies 42
AAAAACCACCGCCCCAGGTATTATTATCCAGA
>2_merged|reference DBH4|length 45|copies 1
AAAAACCACTCACCAGCTTCCTGCTGCATTACTGAAAGCATTCCT
>2_merged|reference DBH4|length 33|copies 4
AAAAACCATTAGCGGCCAGGATGCTTTACCCAA
>2_merged|reference DBH4|length 34|copies 2
AAAAACCATTAGCGGCCAGGATGCTTTACCCAAT
>2_merged|reference DBH4|length 75|copies 1
AAAAACCCGACAGATGTGACGTACTTCAGGAACTAATTGATTGTGGTGATATTAGTGCTAAAGATGCAAAAAGCA
>2_merged|reference DBH4|length 46|copies 5
AAAAACCCGCAACCTCAGGCCCAACAGACCACGCAGACAACGACCA
>2_merged|reference DBH4|length 49|copies 1
AAAAACCCGCAACCTCAGGCCCAACAGACCACGCAGACAACGACCACCG
>2_merged|reference DBH4|length 57|copies 1
AAAAACCCGCAACCTCAGGCCCAACAGACCACGCAGACAACGACCACCGCAGCGGGT
>2_merged|reference DBH4|length 59|copies 88
AAAAACCCGCAACCTCAGGCCCAACAGACCACGCAGACAACGACCACCGCAGCGGGTAG
>2_merged|reference DBH4|length 80|copies 3
AAAAACCCGCAACCTCAGGCCCAACAGACCACGCAGACAACGACCACCGCAGCGGGTAGCGCCGCCGACCAGGGCGTACC
>2_merged|reference DBH4|length 48|copies 1
AAAAACCCTTTCTGAAAGCGATTCCTGTAATGACTACACCGATATTAT
>2_merged|reference DBH4|length 33|copies 1
AAAAACCGCCCATCGCCAGGTTCTCTTCCACCG
>2_merged|reference DBH4|length 30|copies 2
AAAAACCGCCGCCCTGGCAAAGACTGGTCA
>2_merged|reference DBH4|length 40|copies 4
AAAAACCGCTCGCCAACGAACTGCTGTTTGGTTCGCTGGT
>2_merged|reference DBH4|length 55|copies 1
AAAAACCGCTCGCCAACGAACTGCTGTTTGGTTCGCTGGTGGACGGCGGTCAGGT
>2_merged|reference DBH4|length 30|copies 1
AAAAACGAGATCGCCTGGAACGGGCACATC
>2_merged|reference DBH4|length 31|copies 460
AAAAACGAGATCGCCTGGAACGGGCACATCA
>2_merged|reference DBH4|length 32|copies 8
AAAAACGAGATCGCCTGGAACGGGCACATCAA
>2_merged|reference DBH4|length 34|copies 1
AAAAACGAGATCGCCTGGAACGGGCACATCAACG
>2_merged|reference DBH4|length 35|copies 4
AAAAACGAGATCGCCTGGAACGGGCACATCAACGT
>2_merged|reference DBH4|length 37|copies 1
AAAAACGAGATCGCCTGGAACGGGCACATCAACGTGG
>2_merged|reference DBH4|length 67|copies 1
AAAAACGATGCCGCTTTACGCGAAGCGAAACCGGATATTCGCTTAATTGACCTGACGCCTGCTGCCA
>2_merged|reference DBH4|length 30|copies 10
AAAAACGCACGTCCCTGGTCTTTAAGTCGT
>2_merged|reference DBH4|length 31|copies 318
AAAAACGCACGTCCCTGGTCTTTAAGTCGTT
>2_merged|reference DBH4|length 32|copies 118
AAAAACGCACGTCCCTGGTCTTTAAGTCGTTA
>2_merged|reference DBH4|length 29|copies 1
AAAAACGCATCGGCCTGGTATTGTTCGGT
>2_merged|reference DBH4|length 30|copies 8
AAAAACGCATCGGCCTGGTATTGTTCGGTA
>2_merged|reference DBH4|length 31|copies 393
AAAAACGCATCGGCCTGGTATTGTTCGGTAA
>2_merged|reference DBH4|length 32|copies 306
AAAAACGCATCGGCCTGGTATTGTTCGGTAAG
>2_merged|reference DBH4|length 33|copies 133
AAAAACGCATCGGCCTGGTATTGTTCGGTAAGG
>2_merged|reference DBH4|length 48|copies 1
AAAAACGCCATCAGCTATAAAGAAGACAGCCAGATCGTCAGTTAATGC
>2_merged|reference DBH4|length 68|copies 1
AAAAACGCCATCAGCTATAAAGAAGACAGCCAGATCGTCAGTTAATGCGGAAGTTGCCAGTAAAGCAT
>2_merged|reference DBH4|length 75|copies 1
AAAAACGCCATCAGCTATAAAGAAGACAGCCAGATCGTCAGTTAATGCGGAAGTTGCCAGTAAAGCATCTAAACC
>2_merged|reference DBH4|length 31|copies 13
AAAAACGCCTTTTCCTGGATCATAAAGTGGT
>2_merged|reference DBH4|length 32|copies 1
AAAAACGCCTTTTCCTGGATCATAAAGTGGTA
>2_merged|reference DBH4|length 32|copies 18
AAAAACGCGATCCGCCAGGCATTTAACAAACC
>2_merged|reference DBH4|length 33|copies 48
AAAAACGCGATCCGCCAGGCATTTAACAAACCG
>2_merged|reference DBH4|length 48|copies 1
AAAAACGCTCCGGCTGTTGGCGAATAAATGCCGTCGCCAGAAAATGTT
>2_merged|reference DBH4|length 49|copies 2
AAAAACGGATAGCGAAGCTTACCGACCCCGAGGGTAAAGATGATGAAGA
>2_merged|reference DBH4|length 31|copies 1
AAAAACGTCAAGTTCCTGGCCGGTTTTGCCA
>2_merged|reference DBH4|length 32|copies 103
AAAAACGTCAAGTTCCTGGCCGGTTTTGCCAT
>2_merged|reference DBH4|length 33|copies 2
AAAAACGTCAAGTTCCTGGCCGGTTTTGCCATC
>2_merged|reference DBH4|length 30|copies 1
AAAAACTACGTTTCCAGGTGAAGGGTACAT
>2_merged|reference DBH4|length 31|copies 60
AAAAACTACGTTTCCAGGTGAAGGGTACATT
>2_merged|reference DBH4|length 32|copies 9
AAAAACTACGTTTCCAGGTGAAGGGTACATTG
>2_merged|reference DBH4|length 78|copies 4
AAAAACTACGTTTCCAGGTGAAGGGTACATTGACGCGATTAAGTGCAAGCGCCTCATACTGCTGTTCATGACTTAGGT
>2_merged|reference DBH4|length 32|copies 15
AAAAACTGAAAGTCCCTGGTGGCATTCTGCTG
>2_merged|reference DBH4|length 33|copies 11
AAAAACTGAAAGTCCCTGGTGGCATTCTGCTGA
>2_merged|reference DBH4|length 32|copies 6
AAAAACTGATGCCGCCAGGACTACACACAGCA
>2_merged|reference DBH4|length 31|copies 32
AAAAACTGGATAACCTGGTCTTCGTTATCAA
>2_merged|reference DBH4|length 32|copies 12
AAAAACTGGATAACCTGGTCTTCGTTATCAAC
>2_merged|reference DBH4|length 33|copies 1
AAAAACTGGATAACCTGGTCTTCGTTATCAACT
>2_merged|reference DBH4|length 50|copies 1
AAAAACTGGCGCGATAAATACGAGCATCATCTGCTGTTAAAAATGGCGGG
>2_merged|reference DBH4|length 59|copies 1
AAAAACTGGCGCGATAAATACGAGCATCATCTGCTGTTAAAAATGGCGGGCGATGGCGT
>2_merged|reference DBH4|length 30|copies 4
AAAAACTGGCTACCCTGGTTTCCGCTGTTG
>2_merged|reference DBH4|length 31|copies 482
AAAAACTGGCTACCCTGGTTTCCGCTGTTGC
>2_merged|reference DBH4|length 32|copies 15
AAAAACTGGCTACCCTGGTTTCCGCTGTTGCG
>2_merged|reference DBH4|length 57|copies 2
AAAAACTGGCTACCCTGGTTTCCGCTGTTGCGCTAAGCGCCACCGTCAGTGCGAATG
>2_merged|reference DBH4|length 71|copies 1
AAAAACTGGGCCACGCGTTATACCGGTAAAAATTTCGATAAAAAATACATCATCAAAGATGAGCAAAAGAA
>2_merged|reference DBH4|length 45|copies 1
AAAAACTGGGCTGGCACCATCCGCCATTTGAGATCCCTAAAGAGA
>2_merged|reference DBH4|length 30|copies 1
AAAAACTTACTGACCTGGACTTGCCCTCTC
>2_merged|reference DBH4|length 31|copies 154
AAAAACTTACTGACCTGGACTTGCCCTCTCG
>2_merged|reference DBH4|length 32|copies 2
AAAAACTTACTGACCTGGACTTGCCCTCTCGT
>2_merged|reference DBH4|length 37|copies 1
AAAAACTTCAGATGTGTAACCAGTCGCTGATAACTCA
>2_merged|reference DBH4|length 42|copies 1
AAAAACTTTGACGACTATATTCTGGGCGGTCGTAGTCTTGGG
>2_merged|reference DBH4|length 54|copies 1
AAAAACTTTGACGACTATATTCTGGGCGGTCGTAGTCTTGGGCCATTCGTGACG
>2_merged|reference DBH4|length 76|copies 2
AAAAACTTTGACGACTATATTCTGGGCGGTCGTAGTCTTGGGCCATTCGTGACGGCATTATCGGCGGGTGCGTCGG
>2_merged|reference DBH4|length 31|copies 1
AAAAAGAAAGTCGGCCTGGTCGTCAACGAGT
>2_merged|reference DBH4|length 32|copies 209
AAAAAGAAAGTCGGCCTGGTCGTCAACGAGTA
>2_merged|reference DBH4|length 33|copies 7
AAAAAGAAAGTCGGCCTGGTCGTCAACGAGTAT
>2_merged|reference DBH4|length 35|copies 1
AAAAAGAAAGTCGGCCTGGTCGTCAACGAGTATGG
>2_merged|reference DBH4|length 38|copies 1
AAAAAGAAAGTCGGCCTGGTCGTCAACGAGTATGGAGA
>2_merged|reference DBH4|length 31|copies 6
AAAAAGAAGACGACCTGGATTTGGATTTTGA
>2_merged|reference DBH4|length 61|copies 1
AAAAAGAAGACGACCTGGATTTGGATTTTGAAATTAATTAATTGAGGAACGAGCCATGACG
>2_merged|reference DBH4|length 79|copies 3
AAAAAGAAGACGACCTGGATTTGGATTTTGAAATTAATTAATTGAGGAACGAGCCATGACGAAAATTATTGCAGTAACC
>2_merged|reference DBH4|length 63|copies 1
AAAAAGACCCGCAGAGCGGGCCTTGAGATAAGCAGAAAGGAATATCTTACAGAACGTCGATCG
>2_merged|reference DBH4|length 31|copies 172
AAAAAGAGATGGCCCAGGGGCAAAAGCAGAG
>2_merged|reference DBH4|length 32|copies 83
AAAAAGAGATGGCCCAGGGGCAAAAGCAGAGT
>2_merged|reference DBH4|length 33|copies 225
AAAAAGAGATGGCCCAGGGGCAAAAGCAGAGTC
>2_merged|reference DBH4|length 51|copies 1
AAAAAGAGGACGTAGATGTCGATAAAATCCTCAATCAAAGCGGTATCGCAC
>2_merged|reference DBH4|length 69|copies 1
AAAAAGAGGTATGACGATGTCCAGACGCAATACTGACGCTATTACCATTCATAGCATTTTGGACTGGAT
>2_merged|reference DBH4|length 32|copies 35
AAAAAGAGGTTTAGCCTGGACTTCTGTGGAAT
>2_merged|reference DBH4|length 33|copies 3
AAAAAGAGGTTTAGCCTGGACTTCTGTGGAATG
>2_merged|reference DBH4|length 50|copies 1
AAAAAGATCTGGCCTTATTAGAAGTGGAAGCGGTTTCCTGTTAATACGGT
>2_merged|reference DBH4|length 54|copies 1
AAAAAGATCTGGCCTTATTAGAAGTGGAAGCGGTTTCCTGTTAATACGGTGATA
>2_merged|reference DBH4|length 60|copies 1
AAAAAGCAATCTCCAAAATGCTGAACACCTGCTACCGCATTCTCGGTCTGAAACCGACCG
>2_merged|reference DBH4|length 32|copies 76
AAAAAGCACATAAACCTGGTTCAGCGACCATC
>2_merged|reference DBH4|length 33|copies 23
AAAAAGCACATAAACCTGGTTCAGCGACCATCG
>2_merged|reference DBH4|length 61|copies 1
AAAAAGCACCTCGCCCTTTTGAATAAGCTGATTATTCTTGTCAGTGACTTCAGTAACAATT
>2_merged|reference DBH4|length 68|copies 1
AAAAAGCACCTCGCCCTTTTGAATAAGCTGATTATTCTTGTCAGTGACTTCAGTAACAATTCCCGTCA
>2_merged|reference DBH4|length 30|copies 1
AAAAAGCCCGTCCAGGTATGGTCGGCGGCG
>2_merged|reference DBH4|length 30|copies 2
AAAAAGCCGAAACCCTGGCGAAACTGTTTA
>2_merged|reference DBH4|length 31|copies 112
AAAAAGCCGAAACCCTGGCGAAACTGTTTAT
>2_merged|reference DBH4|length 32|copies 10
AAAAAGCCGAAACCCTGGCGAAACTGTTTATC
>2_merged|reference DBH4|length 62|copies 1
AAAAAGCCGAAACCCTGGCGAAACTGTTTATCGACAACTTCGATAAATACACCGACACCCCT
>2_merged|reference DBH4|length 64|copies 1
AAAAAGCCGAAACCCTGGCGAAACTGTTTATCGACAACTTCGATAAATACACCGACACCCCTGC
>2_merged|reference DBH4|length 69|copies 3
AAAAAGCCGAAACCCTGGCGAAACTGTTTATCGACAACTTCGATAAATACACCGACACCCCTGCGGGTG
>2_merged|reference DBH4|length 70|copies 2
AAAAAGCCGAAACCCTGGCGAAACTGTTTATCGACAACTTCGATAAATACACCGACACCCCTGCGGGTGC
>2_merged|reference DBH4|length 74|copies 2
AAAAAGCCGAAACCCTGGCGAAACTGTTTATCGACAACTTCGATAAATACACCGACACCCCTGCGGGTGCCGCG
>2_merged|reference DBH4|length 75|copies 1
AAAAAGCCGAAACCCTGGCGAAACTGTTTATCGACAACTTCGATAAATACACCGACACCCCTGCGGGTGCCGCGC
>2_merged|reference DBH4|length 77|copies 2
AAAAAGCCGAAACCCTGGCGAAACTGTTTATCGACAACTTCGATAAATACACCGACACCCCTGCGGGTGCCGCGCTG
>2_merged|reference DBH4|length 28|copies 1
AAAAAGCCGCCCAGGAGCGCAGCCTCGC
>2_merged|reference DBH4|length 41|copies 1
AAAAAGCCGCCGTGGAAGGCATTCCGGCACTGAAGAAACAG
>2_merged|reference DBH4|length 75|copies 1
AAAAAGCCGCTTTTGACGCACTCACTAAAGCAGGTTTCTGGCTGGATGATGCTCAGGTCGTTGATTACCGCGTTG
>2_merged|reference DBH4|length 30|copies 11
AAAAAGCCTTCACCCTGGCCCGTCAGGCGG
>2_merged|reference DBH4|length 31|copies 900
AAAAAGCCTTCACCCTGGCCCGTCAGGCGGG
>2_merged|reference DBH4|length 32|copies 26
AAAAAGCCTTCACCCTGGCCCGTCAGGCGGGT
>2_merged|reference DBH4|length 33|copies 1
AAAAAGCCTTCACCCTGGCCCGTCAGGCGGGTG
>2_merged|reference DBH4|length 55|copies 1
AAAAAGCCTTCACCCTGGCCCGTCAGGCGGGTGTGATGACCGTTCTGGACGGGGA
>2_merged|reference DBH4|length 38|copies 1
AAAAAGCGATCACCACTGCCAGCGCCGCCATCCAGCGG
>2_merged|reference DBH4|length 32|copies 5
AAAAAGCGCAAATACCTGGGGCGCTGGAAGGC
>2_merged|reference DBH4|length 69|copies 1
AAAAAGCGCAGGCCAGACAGGCGCTGTCCATTTATCTGAATCTGCCCACGCTGGATGATGCCGTGAACA
>2_merged|reference DBH4|length 76|copies 1
AAAAAGCGGCAGCTTCCCGCTTTGGTTCCGGCTGGGCATGGCTGGTGCTGAAAGGCGATAAACTGGCGGTGGTTTC
>2_merged|reference DBH4|length 55|copies 1
AAAAAGCGGGCGCAGCCAAAATTATCGAGCAGCCACAGCTTAGCGTGGATGCTGT
>2_merged|reference DBH4|length 31|copies 1
AAAAAGCGTCTGCGCCAGGGCAAATCTCGGT
>2_merged|reference DBH4|length 32|copies 37
AAAAAGCGTCTGCGCCAGGGCAAATCTCGGTA
>2_merged|reference DBH4|length 48|copies 1
AAAAAGCGTTAGAAGTGGGTTATCGCTCGATTGATACCGCCGCGGCCT
>2_merged|reference DBH4|length 64|copies 1
AAAAAGCTGAAATTGCGGCTATTCGTCAGGAAGAAAAGCGCGCCGCAGAAGCCAAAGCGCGTTT
>2_merged|reference DBH4|length 58|copies 1
AAAAAGGAATGCCATCAAACTGGGCTTTCAATCCGCTCGCCAGGCCTTCGTACAAACG
>2_merged|reference DBH4|length 35|copies 1
AAAAAGGCGAACTTGGCCGCCACAAACAAATTAAA
>2_merged|reference DBH4|length 50|copies 1
AAAAAGGCGAACTTGGCCGCCACAAACAAATTAAAATCATTAATCCGCAA
>2_merged|reference DBH4|length 62|copies 2
AAAAAGGCGAACTTGGCCGCCACAAACAAATTAAAATCATTAATCCGCAACAAATCCCGCCA
>2_merged|reference DBH4|length 73|copies 1
AAAAAGGCGAACTTGGCCGCCACAAACAAATTAAAATCATTAATCCGCAACAAATCCCGCCAGAAATCGCGGC
>2_merged|reference DBH4|length 59|copies 1
AAAAAGGCTCGCCGTTGGCTGGAAGCCAATAACATCGACTATCGTTTTCATGATTACCG
>2_merged|reference DBH4|length 70|copies 1
AAAAAGGCTTTGCTATTGCTGCCCTGAATCACCAGCGGCGTTTTATCGCTAATCGCCTGATTCACCTGCT
>2_merged|reference DBH4|length 30|copies 1
AAAAAGGGGAAATCCTGGAAGTGGTGAGCG
>2_merged|reference DBH4|length 31|copies 241
AAAAAGGGGAAATCCTGGAAGTGGTGAGCGA
>2_merged|reference DBH4|length 32|copies 1
AAAAAGGGGAAATCCTGGAAGTGGTGAGCGAC
>2_merged|reference DBH4|length 54|copies 1
AAAAAGGGGAAGCAATGTTACATAACGACGCTTGAACATGAGGGGTCCATTTAA
>2_merged|reference DBH4|length 37|copies 1
AAAAAGGTAATGTGCTTATCCGCGCTCTGGAGTCGGG
>2_merged|reference DBH4|length 40|copies 2
AAAAAGGTAATGTGCTTATCCGCGCTCTGGAGTCGGGAAG
>2_merged|reference DBH4|length 49|copies 1
AAAAAGGTAATGTGCTTATCCGCGCTCTGGAGTCGGGAAGCCGCGTAGG
>2_merged|reference DBH4|length 54|copies 2
AAAAAGGTAATGTGCTTATCCGCGCTCTGGAGTCGGGAAGCCGCGTAGGGATGG
>2_merged|reference DBH4|length 59|copies 9
AAAAAGGTAATGTGCTTATCCGCGCTCTGGAGTCGGGAAGCCGCGTAGGGATGGGGATG
>2_merged|reference DBH4|length 67|copies 1
AAAAAGGTAATGTGCTTATCCGCGCTCTGGAGTCGGGAAGCCGCGTAGGGATGGGGATGCGAATGCA
>2_merged|reference DBH4|length 70|copies 100
AAAAAGGTAATGTGCTTATCCGCGCTCTGGAGTCGGGAAGCCGCGTAGGGATGGGGATGCGAATGCACCA
>2_merged|reference DBH4|length 51|copies 1
AAAAAGGTCTTTCCGTTGCGTTTGACCTTGCCACCCACCGTGGCTACGACT
>2_merged|reference DBH4|length 52|copies 1
AAAAAGGTCTTTCCGTTGCGTTTGACCTTGCCACCCACCGTGGCTACGACTC
>2_merged|reference DBH4|length 53|copies 2
AAAAAGGTCTTTCCGTTGCGTTTGACCTTGCCACCCACCGTGGCTACGACTCC
>2_merged|reference DBH4|length 66|copies 1
AAAAAGGTCTTTCCGTTGCGTTTGACCTTGCCACCCACCGTGGCTACGACTCCGATAACCCGCGCG
>2_merged|reference DBH4|length 69|copies 1
AAAAAGGTCTTTCCGTTGCGTTTGACCTTGCCACCCACCGTGGCTACGACTCCGATAACCCGCGCGTGG
>2_merged|reference DBH4|length 75|copies 1
AAAAAGGTCTTTCCGTTGCGTTTGACCTTGCCACCCACCGTGGCTACGACTCCGATAACCCGCGCGTGGCGGGCG
>2_merged|reference DBH4|length 28|copies 1
AAAAAGGTGGCCCGCTGGCAGACGGTAT
>2_merged|reference DBH4|length 29|copies 1
AAAAAGGTGGCCCGCTGGCAGACGGTATC
>2_merged|reference DBH4|length 30|copies 1
AAAAAGGTGGCCCGCTGGCAGACGGTATCG
>2_merged|reference DBH4|length 43|copies 7
AAAAAGGTGGCCCGCTGGCAGACGGTATCGTGATTACACCGTC
>2_merged|reference DBH4|length 44|copies 1
AAAAAGGTGGCCCGCTGGCAGACGGTATCGTGATTACACCGTCC
>2_merged|reference DBH4|length 53|copies 2
AAAAAGGTGGCCCGCTGGCAGACGGTATCGTGATTACACCGTCCCATAACCCG
>2_merged|reference DBH4|length 71|copies 1
AAAAAGGTGGCCCGCTGGCAGACGGTATCGTGATTACACCGTCCCATAACCCGCCGGAAGATGGTGGAATC
>2_merged|reference DBH4|length 76|copies 1
AAAAAGGTGGCCCGCTGGCAGACGGTATCGTGATTACACCGTCCCATAACCCGCCGGAAGATGGTGGAATCAAATA
>2_merged|reference DBH4|length 80|copies 1
AAAAAGGTGGCCCGCTGGCAGACGGTATCGTGATTACACCGTCCCATAACCCGCCGGAAGATGGTGGAATCAAATACAAT
>2_merged|reference DBH4|length 59|copies 1
AAAAAGGTTGAAAAGGCGAGCCTCACTAACCTGACGCCCGAACTGAAAGCGTCGATGGA
>2_merged|reference DBH4|length 36|copies 1
AAAAAGTACGATGGCAGCGTGTTGATGGAACAGCCT
>2_merged|reference DBH4|length 49|copies 1
AAAAAGTACGATGGCAGCGTGTTGATGGAACAGCCTGTCAAAGCCACCA
>2_merged|reference DBH4|length 55|copies 13
AAAAAGTACGATGGCAGCGTGTTGATGGAACAGCCTGTCAAAGCCACCACCGGGA
>2_merged|reference DBH4|length 56|copies 302
AAAAAGTACGATGGCAGCGTGTTGATGGAACAGCCTGTCAAAGCCACCACCGGGAC
>2_merged|reference DBH4|length 57|copies 17
AAAAAGTACGATGGCAGCGTGTTGATGGAACAGCCTGTCAAAGCCACCACCGGGACG
>2_merged|reference DBH4|length 67|copies 1
AAAAAGTACGATGGCAGCGTGTTGATGGAACAGCCTGTCAAAGCCACCACCGGGACGCTGTATGACC
>2_merged|reference DBH4|length 34|copies 1
AAAAAGTCAACGACACCTGGGGGCATCCGGTTGG
>2_merged|reference DBH4|length 45|copies 1
AAAAAGTGATCGCCAGCGATGAGCTGATGACCAAATTCCGCATTC
>2_merged|reference DBH4|length 75|copies 2
AAAAAGTGCTGGCGGTCGCGGTATACAACCATTACAAACGTCTGCGCAACGGCGATACCAGCAATGGCGTCGAGT
>2_merged|reference DBH4|length 31|copies 395
AAAAAGTGTATGTCCAGGCAGGCACGCCGTT
>2_merged|reference DBH4|length 32|copies 121
AAAAAGTGTATGTCCAGGCAGGCACGCCGTTC
>2_merged|reference DBH4|length 64|copies 1
AAAAAGTTATCTGAACATCCCGGCAATCATCAGCGCCGCTGAAATCACCGGCGCAGTAGCAATC
>2_merged|reference DBH4|length 45|copies 1
AAAAAGTTTGGGAATTTCCCGCAGACACCAGGATTTCGCTTCCCC
>2_merged|reference DBH4|length 73|copies 1
AAAAATAACGCCTGTTTTAATAAGCATTAGCGATATGTATTCTGAAGAAAAAATCAAGTTTGTCGAAAGTTGT
>2_merged|reference DBH4|length 32|copies 23
AAAAATACCCGACGCCAGGGCGCGGACCTTCG
>2_merged|reference DBH4|length 33|copies 6
AAAAATACCCGACGCCAGGGCGCGGACCTTCGC
>2_merged|reference DBH4|length 52|copies 1
AAAAATACCCTCACCTTCGGCTCCATCATCTGGTGTCGTAAACGCGACGATT
>2_merged|reference DBH4|length 39|copies 8
AAAAATATATGCTTTCTCTGACCTGGAACGCACCAATGG
>2_merged|reference DBH4|length 26|copies 4
AAAAATCATATCGCCAGGCAGCGCCT
>2_merged|reference DBH4|length 31|copies 21
AAAAATCATATCGCCAGGCAGCGCCTGGTTT
>2_merged|reference DBH4|length 32|copies 1
AAAAATCATATCGCCAGGCAGCGCCTGGTTTA
>2_merged|reference DBH4|length 35|copies 1
AAAAATCATATCGCCAGGCAGCGCCTGGTTTATGT
>2_merged|reference DBH4|length 30|copies 3
AAAAATCCCAGAGCCAGGCAAATGGCAGCA
>2_merged|reference DBH4|length 31|copies 360
AAAAATCCCAGAGCCAGGCAAATGGCAGCAG
>2_merged|reference DBH4|length 32|copies 64
AAAAATCCCAGAGCCAGGCAAATGGCAGCAGG
>2_merged|reference DBH4|length 33|copies 1
AAAAATCGATGCCAGCCAGGGGCGTCCTTCCAT
>2_merged|reference DBH4|length 33|copies 2
AAAAATCGCCATGACCTGGGCCTACTCTCCAAG
>2_merged|reference DBH4|length 65|copies 1
AAAAATCGCGCGATGCCTTTATAGATGAAATGCAGCGTTGCGAACAGCTGGGGCTTTCTTTGCTC
>2_merged|reference DBH4|length 30|copies 32
AAAAATCGGCCAGCCAGGCAGCGTTAGTGT
>2_merged|reference DBH4|length 31|copies 112
AAAAATCGGCCAGCCAGGCAGCGTTAGTGTC
>2_merged|reference DBH4|length 32|copies 9
AAAAATCGGCCAGCCAGGCAGCGTTAGTGTCA
>2_merged|reference DBH4|length 36|copies 2
AAAAATCTCCCGCGTTACCCGTCTGTTACTGCGCCG
>2_merged|reference DBH4|length 51|copies 1
AAAAATCTCCCGCGTTACCCGTCTGTTACTGCGCCGGTGATTGTTCGGCAT
>2_merged|reference DBH4|length 60|copies 195
AAAAATCTCCCGCGTTACCCGTCTGTTACTGCGCCGGTGATTGTTCGGCATTGAGGGTCA
>2_merged|reference DBH4|length 50|copies 1
AAAAATCTGCGGTCATCTTGCTGTTGCTGCCATCAATCACGATACTGCCA
>2_merged|reference DBH4|length 71|copies 1
AAAAATCTGGGGAACCGTGGTGCGACCGCTGCGTTTGATCATCTCTTCACGCTTGGCGGCGTTGCCATCGA
>2_merged|reference DBH4|length 79|copies 1
AAAAATCTTTAACCATGGTCCGGTTTTTATCCCCTTGTATAAATATTACTAAATGCTTGCTTAGTCGCATTGTTAAATG
>2_merged|reference DBH4|length 46|copies 1
AAAAATGAATGACCTTCCTGAAAGCCCAACAGGAAATAACCTCGAA
>2_merged|reference DBH4|length 28|copies 1
AAAAATGAGGCCAAAGGGCAAACCGTCT
>2_merged|reference DBH4|length 46|copies 1
AAAAATGAGTACGAAAAAAATCAAACATATTCAATCACGCTTTTTG
>2_merged|reference DBH4|length 33|copies 1
AAAAATGCCAGAACTGCCTGAATTGGTTTACGA
>2_merged|reference DBH4|length 48|copies 1
AAAAATGCCCGCTGAATTTGCGGATTAGCTAACAGCTCACGCAGGTTA
>2_merged|reference DBH4|length 44|copies 1
AAAAATGCCTTCGCAGCGGCTGTCTGCCAGCTGTAGTTTATGCC
>2_merged|reference DBH4|length 32|copies 4
AAAAATGGACCCAGCCTGGTAATATCGTCACC
>2_merged|reference DBH4|length 33|copies 1
AAAAATGGACCCAGCCTGGTAATATCGTCACCA
>2_merged|reference DBH4|length 32|copies 2
AAAAATGGCAAGACCCAGGAACAACAGGTGGT
>2_merged|reference DBH4|length 53|copies 3
AAAAATTATCCCCCCTGGTAAAGTATTTACGCTTAGAGGCGGAACTCTAAATA
>2_merged|reference DBH4|length 32|copies 1
AAAAATTCGTTACACCAGGAAATCTGATGTGT
>2_merged|reference DBH4|length 66|copies 1
AAAAATTGACGAACTTAACGGCTGGATTTATGACACCGTTAACAACGGCGTGTATAAAGCTGGTTT
>2_merged|reference DBH4|length 38|copies 1
AAAAATTTAACGTTACAACACCACATCCACAGGCAGTA
>2_merged|reference DBH4|length 68|copies 1
AAAAATTTTCTCGCCATGAATTTCCAGATTTCCCTCAGGCCGATGAACACGCAGGCTATGATTATTGA
>2_merged|reference DBH4|length 67|copies 1
AAAACAAAGCCAATGAGGCGATCAATCGTCTGAAAAATGCCCGCGATTTACGCACCAATCCGGTGTT
>2_merged|reference DBH4|length 58|copies 1
AAAACAACTTGGGATTTGATATCTTTTCCTGAAATACCTTTTTGACCAGAAGTTGTTT
>2_merged|reference DBH4|length 30|copies 1
AAAACAAGGAAGCCTGGGATGAAAGTGACA
>2_merged|reference DBH4|length 79|copies 1
AAAACAATCATTCGGAAAAATGATTCAGTCAACACGTATTTCCATGGGGTTATTCTTTAAATATTTTTTATCGTTAACG
>2_merged|reference DBH4|length 54|copies 1
AAAACACAATAAAATTACCACTATCAAAAATCGCTCATATCCATCGCCCGGAAT
>2_merged|reference DBH4|length 49|copies 1
AAAACACATGGCTTCGTTGTGGGCTGACTACACCTTCTTTGACGGTCCG
>2_merged|reference DBH4|length 43|copies 1
AAAACACCATCAACACCGCCGTTCAGCAGCGTACGACTGTAGG
>2_merged|reference DBH4|length 30|copies 28
AAAACACCATCAGCCTGGCGCTGGGTTCCA
>2_merged|reference DBH4|length 31|copies 259
AAAACACCATCAGCCTGGCGCTGGGTTCCAT
>2_merged|reference DBH4|length 32|copies 758
AAAACACCATCAGCCTGGCGCTGGGTTCCATT
>2_merged|reference DBH4|length 31|copies 47
AAAACACCGCGAACCAGGAAAAATAAATAAT
>2_merged|reference DBH4|length 32|copies 32
AAAACACCGCGAACCAGGAAAAATAAATAATC
>2_merged|reference DBH4|length 36|copies 1
AAAACACCGCGAACCAGGAAAAATAAATAATCAGCA
>2_merged|reference DBH4|length 30|copies 3
AAAACACCGTCGCCCAGGCGATCAGTCAGA
>2_merged|reference DBH4|length 31|copies 526
AAAACACCGTCGCCCAGGCGATCAGTCAGAT
>2_merged|reference DBH4|length 32|copies 9
AAAACACCGTCGCCCAGGCGATCAGTCAGATC
>2_merged|reference DBH4|length 27|copies 1
AAAACACCGTGACCCAGGTTATCGAGC
>2_merged|reference DBH4|length 31|copies 457
AAAACACCGTGACCCAGGTTATCGAGCAAAA
>2_merged|reference DBH4|length 32|copies 29
AAAACACCGTGACCCAGGTTATCGAGCAAAAT
>2_merged|reference DBH4|length 33|copies 17
AAAACACCGTGACCCAGGTTATCGAGCAAAATA
>2_merged|reference DBH4|length 39|copies 1
AAAACACCGTGACCCAGGTTATCGAGCAAAATATGACCG
>2_merged|reference DBH4|length 42|copies 1
AAAACACCGTGACCCAGGTTATCGAGCAAAATATGACCGGCC
>2_merged|reference DBH4|length 43|copies 1
AAAACACCGTGACCCAGGTTATCGAGCAAAATATGACCGGCCT
>2_merged|reference DBH4|length 73|copies 1
AAAACACCGTGACCCAGGTTATCGAGCAAAATATGACCGGCCTCGATAATCTCATGTATATGTCATCTCAGAG
>2_merged|reference DBH4|length 32|copies 17
AAAACACGAACAGTCCAGGAGAATTTAAATGG
>2_merged|reference DBH4|length 58|copies 1
AAAACACTCCTTTTCAGGAGCCTGTCGTTAACTTTTCAGGGCAGGCTCATTAATGATG
>2_merged|reference DBH4|length 68|copies 1
AAAACACTCCTTTTCAGGAGCCTGTCGTTAACTTTTCAGGGCAGGCTCATTAATGATGCGGGTAACTA
>2_merged|reference DBH4|length 27|copies 1
AAAACAGAATTTGCCTGGCGGCAGTAG
>2_merged|reference DBH4|length 30|copies 18
AAAACAGAATTTGCCTGGCGGCAGTAGCGC
>2_merged|reference DBH4|length 31|copies 1745
AAAACAGAATTTGCCTGGCGGCAGTAGCGCG
>2_merged|reference DBH4|length 32|copies 512
AAAACAGAATTTGCCTGGCGGCAGTAGCGCGG
>2_merged|reference DBH4|length 27|copies 1
AAAACAGAATTTGCCTGGCGGCCGTAG
>2_merged|reference DBH4|length 32|copies 523
AAAACAGAATTTGCCTGGCGGCCGTAGCGCGG
>2_merged|reference DBH4|length 37|copies 1
AAAACAGACCTCTATTGAAATGGTCACTTTACTTAAC
>2_merged|reference DBH4|length 52|copies 1
AAAACAGCAATAACATTGCGGTAGTGCATCTTTTAAAACCAGCGTGGCGTTA
>2_merged|reference DBH4|length 39|copies 2
AAAACAGCAGAGCGAGAGGCAGAAGGTGCTTTTTCATAA
>2_merged|reference DBH4|length 40|copies 1
AAAACAGCCAGTACACGCTGGCGCGTACTTTCGCCACTCA
>2_merged|reference DBH4|length 51|copies 5
AAAACAGCCAGTACACGCTGGCGCGTACTTTCGCCACTCAAAAAGTGTCAC
>2_merged|reference DBH4|length 52|copies 8
AAAACAGCCAGTACACGCTGGCGCGTACTTTCGCCACTCAAAAAGTGTCACT
>2_merged|reference DBH4|length 57|copies 1
AAAACAGCCAGTACACGCTGGCGCGTACTTTCGCCACTCAAAAAGTGTCACTGGAAG
>2_merged|reference DBH4|length 59|copies 3
AAAACAGCCAGTACACGCTGGCGCGTACTTTCGCCACTCAAAAAGTGTCACTGGAAGAG
>2_merged|reference DBH4|length 60|copies 6
AAAACAGCCAGTACACGCTGGCGCGTACTTTCGCCACTCAAAAAGTGTCACTGGAAGAGA
>2_merged|reference DBH4|length 61|copies 888
AAAACAGCCAGTACACGCTGGCGCGTACTTTCGCCACTCAAAAAGTGTCACTGGAAGAGAG
>2_merged|reference DBH4|length 62|copies 2
AAAACAGCCAGTACACGCTGGCGCGTACTTTCGCCACTCAAAAAGTGTCACTGGAAGAGAGT
>2_merged|reference DBH4|length 30|copies 5
AAAACAGCCTAGCCAGGCGACGATCAGGTT
>2_merged|reference DBH4|length 30|copies 1
AAAACAGCCTCGACCAGGTGGCAAATCACG
>2_merged|reference DBH4|length 31|copies 471
AAAACAGCCTCGACCAGGTGGCAAATCACGA
>2_merged|reference DBH4|length 32|copies 37
AAAACAGCCTCGACCAGGTGGCAAATCACGAA
>2_merged|reference DBH4|length 33|copies 1
AAAACAGCCTCGACCAGGTGGCAAATCACGAAG
>2_merged|reference DBH4|length 40|copies 1
AAAACAGCCTCGACCAGGTGGCAAATCACGAAGCAGAGTG
>2_merged|reference DBH4|length 32|copies 6
AAAACAGCGTACACCCTGGCTTCATTGACAGT
>2_merged|reference DBH4|length 33|copies 2
AAAACAGCGTACACCCTGGCTTCATTGACAGTA
>2_merged|reference DBH4|length 29|copies 1
AAAACAGCGTGCCCTGGGTATCGCAGGCA
>2_merged|reference DBH4|length 57|copies 1
AAAACAGGCGATGGCTGGATAAAAGGAATCACGATTCATGGGGGAATAATCAGGTAA
>2_merged|reference DBH4|length 30|copies 1
AAAACAGGGCGTGACGCCCTGTTTTTATGC
>2_merged|reference DBH4|length 34|copies 1
AAAACAGGGCGTTGGCCTGGTGGTTGATCCGATG
>2_merged|reference DBH4|length 38|copies 1
AAAACAGTAATTCACTGGCGGCGGTAAGATAATTACCG
>2_merged|reference DBH4|length 32|copies 22
AAAACATACTGTTCCCTGGCGTTATGTCATTC
>2_merged|reference DBH4|length 33|copies 5
AAAACATACTGTTCCCTGGCGTTATGTCATTCT
>2_merged|reference DBH4|length 40|copies 2
AAAACATAGCGATGTGTCTCTTGAGCAGCTACAGCAGGCG
>2_merged|reference DBH4|length 42|copies 44
AAAACATAGCGATGTGTCTCTTGAGCAGCTACAGCAGGCGCT
>2_merged|reference DBH4|length 43|copies 4
AAAACATAGCGATGTGTCTCTTGAGCAGCTACAGCAGGCGCTG
>2_merged|reference DBH4|length 48|copies 2
AAAACATAGCGATGTGTCTCTTGAGCAGCTACAGCAGGCGCTGGAAAG
>2_merged|reference DBH4|length 51|copies 1
AAAACATAGCGATGTGTCTCTTGAGCAGCTACAGCAGGCGCTGGAAAGGCG
>2_merged|reference DBH4|length 53|copies 1
AAAACATAGCGATGTGTCTCTTGAGCAGCTACAGCAGGCGCTGGAAAGGCGTC
>2_merged|reference DBH4|length 54|copies 26
AAAACATAGCGATGTGTCTCTTGAGCAGCTACAGCAGGCGCTGGAAAGGCGTCC
>2_merged|reference DBH4|length 56|copies 1
AAAACATAGCGATGTGTCTCTTGAGCAGCTACAGCAGGCGCTGGAAAGGCGTCCGG
>2_merged|reference DBH4|length 57|copies 1
AAAACATAGCGATGTGTCTCTTGAGCAGCTACAGCAGGCGCTGGAAAGGCGTCCGGC
>2_merged|reference DBH4|length 58|copies 1
AAAACATAGCGATGTGTCTCTTGAGCAGCTACAGCAGGCGCTGGAAAGGCGTCCGGCG
>2_merged|reference DBH4|length 67|copies 1
AAAACATAGCGATGTGTCTCTTGAGCAGCTACAGCAGGCGCTGGAAAGGCGTCCGGCGAAGGTGGTG
>2_merged|reference DBH4|length 68|copies 2
AAAACATAGCGATGTGTCTCTTGAGCAGCTACAGCAGGCGCTGGAAAGGCGTCCGGCGAAGGTGGTGG
>2_merged|reference DBH4|length 69|copies 2
AAAACATAGCGATGTGTCTCTTGAGCAGCTACAGCAGGCGCTGGAAAGGCGTCCGGCGAAGGTGGTGGC
>2_merged|reference DBH4|length 75|copies 8
AAAACATAGCGATGTGTCTCTTGAGCAGCTACAGCAGGCGCTGGAAAGGCGTCCGGCGAAGGTGGTGGCGGTGGG
>2_merged|reference DBH4|length 79|copies 1
AAAACATAGCGATGTGTCTCTTGAGCAGCTACAGCAGGCGCTGGAAAGGCGTCCGGCGAAGGTGGTGGCGGTGGGGGAG
>2_merged|reference DBH4|length 56|copies 1
AAAACATATTTATCAACGTGCTGAAACTCGCGGGCGGGCAGGGTTTCACCGACGCT
>2_merged|reference DBH4|length 60|copies 1
AAAACATATTTATCAACGTGCTGAAACTCGCGGGCGGGCAGGGTTTCACCGACGCTTAAT
>2_merged|reference DBH4|length 61|copies 1
AAAACATATTTATCAACGTGCTGAAACTCGCGGGCGGGCAGGGTTTCACCGACGCTTAATG
>2_merged|reference DBH4|length 68|copies 1
AAAACATATTTATCAACGTGCTGAAACTCGCGGGCGGGCAGGGTTTCACCGACGCTTAATGCTTTCCA
>2_merged|reference DBH4|length 72|copies 10
AAAACATATTTATCAACGTGCTGAAACTCGCGGGCGGGCAGGGTTTCACCGACGCTTAATGCTTTCCAGATG
>2_merged|reference DBH4|length 32|copies 5
AAAACATCACCGTTCCTGGCATCCTGGACGGT
>2_merged|reference DBH4|length 58|copies 2
AAAACATCCAGTTAGAGCTACAGGATGACAGTGGCAACACATTGAATACTGGCGCAAC
>2_merged|reference DBH4|length 30|copies 1
AAAACATCGCGCACCAGGTTAAGAAAATGA
>2_merged|reference DBH4|length 31|copies 418
AAAACATCGCGCACCAGGTTAAGAAAATGAA
>2_merged|reference DBH4|length 32|copies 4
AAAACATCGCGCACCAGGTTAAGAAAATGAAC
>2_merged|reference DBH4|length 33|copies 2
AAAACATCGCGCACCAGGTTAAGAAAATGAACA
>2_merged|reference DBH4|length 41|copies 1
AAAACATCGTAGGTGCAGGAAACGCCAATAACATACAGTGA
>2_merged|reference DBH4|length 30|copies 1
AAAACATCGTTGCCTGGCGCGATGAGAACG
>2_merged|reference DBH4|length 30|copies 1
AAAACATCTTTGCCTGGCCGGGCGTCGGGC
>2_merged|reference DBH4|length 31|copies 1
AAAACATCTTTGCCTGGCCGGGCGTCGGGCG
>2_merged|reference DBH4|length 66|copies 1
AAAACATGTACGGGCTGGGATTACTCTTTTTCAGCACGTAATAGGCCGCCAGCGGTGACGGGCAGG
>2_merged|reference DBH4|length 31|copies 23
AAAACATGTTCATGCCTGGCCCGGCCTCCGT
>2_merged|reference DBH4|length 32|copies 3
AAAACATGTTCATGCCTGGCCCGGCCTCCGTT
>2_merged|reference DBH4|length 33|copies 3
AAAACATGTTCATGCCTGGCCCGGCCTCCGTTT
>2_merged|reference DBH4|length 31|copies 1
AAAACATTCCGGTGCGTAACGAAGAAGGTCG
>2_merged|reference DBH4|length 41|copies 1
AAAACATTCGAGGAAGAAAAAAAACAGTATTCTTATATGCG
>2_merged|reference DBH4|length 45|copies 1
AAAACATTCGAGGAAGAAAAAAAACAGTATTCTTATATGCGCATA
>2_merged|reference DBH4|length 80|copies 1
AAAACATTCGAGGAAGAAAAAAAACAGTATTCTTATATGCGCATAACCATGCATGTAAATACCATGTTTACCGTGCTAGT
>2_merged|reference DBH4|length 32|copies 4
AAAACCAACGCCGCCCTGGTGGCCTGGCGCTG
>2_merged|reference DBH4|length 71|copies 1
AAAACCAATATGTCGCTGGCGATTGCCATCGCGGGTGTGCTGGTACATCCGAGTTTTATTGAACTGATGGC
>2_merged|reference DBH4|length 62|copies 1
AAAACCAATTCCCGCCTGCTTCAACCATGCTTCATCGACATGGTCGGTCCCCGCAGTGGCAG
>2_merged|reference DBH4|length 31|copies 149
AAAACCACAAGTCCCTGGCAAATATTGTTAA
>2_merged|reference DBH4|length 32|copies 43
AAAACCACAAGTCCCTGGCAAATATTGTTAAT
>2_merged|reference DBH4|length 42|copies 1
AAAACCACAAGTCCCTGGCAAATATTGTTAATAAAAACGTGG
>2_merged|reference DBH4|length 31|copies 3
AAAACCACCATTAACCTGGTGCCGGAAAACG
>2_merged|reference DBH4|length 32|copies 65
AAAACCACCATTAACCTGGTGCCGGAAAACGA
>2_merged|reference DBH4|length 33|copies 1
AAAACCACCATTAACCTGGTGCCGGAAAACGAA
>2_merged|reference DBH4|length 35|copies 2
AAAACCACCATTAACCTGGTGCCGGAAAACGAAGT
>2_merged|reference DBH4|length 36|copies 1
AAAACCACCATTAACCTGGTGCCGGAAAACGAAGTG
>2_merged|reference DBH4|length 44|copies 1
AAAACCACTCACCAGCTTCCTGCTGCATTACTGAAAGCATTCCT
>2_merged|reference DBH4|length 43|copies 1
AAAACCAGCAGCATCAGGACCAGAGCCAGTGACGAAACACCCT
>2_merged|reference DBH4|length 26|copies 1
AAAACCAGCCAGGCCCCATTTCAGCG
>2_merged|reference DBH4|length 30|copies 1
AAAACCAGGGCGCGGAGTTAATTCAACCTG
>2_merged|reference DBH4|length 52|copies 1
AAAACCAGTTGCTGCTCGACGACTCCTACAACGCCAATGTCGGTTCAATGAC
>2_merged|reference DBH4|length 30|copies 2
AAAACCATCACTGCCAGGGTTATCAGGCCG
>2_merged|reference DBH4|length 31|copies 146
AAAACCATCACTGCCAGGGTTATCAGGCCGA
>2_merged|reference DBH4|length 32|copies 3
AAAACCATCACTGCCAGGGTTATCAGGCCGAT
>2_merged|reference DBH4|length 74|copies 1
AAAACCATCCCTCACTGGTATCGCATGATTAACCGTCTGATGTGGATCTGGCGCGGCATTGACCCACGCGAAAT
>2_merged|reference DBH4|length 32|copies 1
AAAACCATCCTGAACCTGGTGAACGCCGGCAA
>2_merged|reference DBH4|length 30|copies 1
AAAACCATGCGGGCCAGGGTTGAGCATGGC
>2_merged|reference DBH4|length 31|copies 375
AAAACCATGCGGGCCAGGGTTGAGCATGGCG
>2_merged|reference DBH4|length 32|copies 1
AAAACCATGCGGGCCAGGGTTGAGCATGGCGC
>2_merged|reference DBH4|length 32|copies 17
AAAACCATTAGCGGCCAGGATGCTTTACCCAA
>2_merged|reference DBH4|length 33|copies 6
AAAACCATTAGCGGCCAGGATGCTTTACCCAAT
>2_merged|reference DBH4|length 30|copies 1
AAAACCATTCCTCCTGGCACCGTCTGTTTG
>2_merged|reference DBH4|length 31|copies 1
AAAACCATTCCTCCTGGCACCGTCTGTTTGT
>2_merged|reference DBH4|length 30|copies 1
AAAACCCCCTTCGCCTGGGGATTATTGTGT
>2_merged|reference DBH4|length 31|copies 706
AAAACCCCCTTCGCCTGGGGATTATTGTGTG
>2_merged|reference DBH4|length 32|copies 169
AAAACCCCCTTCGCCTGGGGATTATTGTGTGG
>2_merged|reference DBH4|length 32|copies 7
AAAACCCCGATATCCCAGGTATAGCTCCCACC
>2_merged|reference DBH4|length 33|copies 3
AAAACCCCGATATCCCAGGTATAGCTCCCACCC
>2_merged|reference DBH4|length 36|copies 1
AAAACCCCGGACTCTCATCCAGGGTTCTCTGCTTAA
>2_merged|reference DBH4|length 38|copies 1
AAAACCCCGTAAACAGCATTCGCCTGAATTTCGCAGTG
>2_merged|reference DBH4|length 45|copies 1
AAAACCCGCAACCTCAGGCCCAACAGACCACGCAGACAACGACCA
>2_merged|reference DBH4|length 58|copies 6
AAAACCCGCAACCTCAGGCCCAACAGACCACGCAGACAACGACCACCGCAGCGGGTAG
>2_merged|reference DBH4|length 68|copies 1
AAAACCCGCGCGTCCGCCGCTTTACTACTTTGAAGAAGTTGAAGAGAAGCGAGCCCGTGAACGTGAAC
>2_merged|reference DBH4|length 28|copies 2
AAAACCCGCGTCGCCTGGCATAAAGGCG
>2_merged|reference DBH4|length 29|copies 2
AAAACCCGCGTCGCCTGGCATAAAGGCGT
>2_merged|reference DBH4|length 30|copies 100
AAAACCCGCGTCGCCTGGCATAAAGGCGTC
>2_merged|reference DBH4|length 31|copies 591
AAAACCCGCGTCGCCTGGCATAAAGGCGTCC
>2_merged|reference DBH4|length 32|copies 9
AAAACCCGCGTCGCCTGGCATAAAGGCGTCCC
>2_merged|reference DBH4|length 29|copies 1
AAAACCCGGAAGGCCTGGTTGATTTGATT
>2_merged|reference DBH4|length 30|copies 1
AAAACCCGGAAGGCCTGGTTGATTTGATTC
>2_merged|reference DBH4|length 31|copies 810
AAAACCCGGAAGGCCTGGTTGATTTGATTCA
>2_merged|reference DBH4|length 32|copies 26
AAAACCCGGAAGGCCTGGTTGATTTGATTCAT
>2_merged|reference DBH4|length 35|copies 1
AAAACCCGGTTGCGCTGGCGTTGTTGGGATCAATT
>2_merged|reference DBH4|length 45|copies 1
AAAACCCTATTTGTGCTGGCGGGTTAACTGCGATTTTATTAAATA
>2_merged|reference DBH4|length 73|copies 1
AAAACCCTCAAGCTGGAGTCGAGCAGCTTTATTGATGACGATCTGCGTGAAAGCTATTCCGATGTGCTGTGGT
>2_merged|reference DBH4|length 47|copies 1
AAAACCGAAGCCAGCGCCGCGCTTCGCGAATGGAAAAAAGCTAACCC
>2_merged|reference DBH4|length 55|copies 1
AAAACCGAAGCCAGCGCCGCGCTTCGCGAATGGAAAAAAGCTAACCCCGACAAAG
>2_merged|reference DBH4|length 64|copies 3
AAAACCGAAGCCAGCGCCGCGCTTCGCGAATGGAAAAAAGCTAACCCCGACAAAGCATTAGATG
>2_merged|reference DBH4|length 72|copies 1
AAAACCGAAGCCAGCGCCGCGCTTCGCGAATGGAAAAAAGCTAACCCCGACAAAGCATTAGATGACAAACCT
>2_merged|reference DBH4|length 32|copies 3
AAAACCGCCCATCGCCAGGTTCTCTTCCACCG
>2_merged|reference DBH4|length 30|copies 1
AAAACCGCTCAGCCTGGCGACCATATTCTG
>2_merged|reference DBH4|length 27|copies 1
AAAACCGGACCTGATGCCCAGCCAATG
>2_merged|reference DBH4|length 34|copies 1
AAAACCGGACCTGATGCCCAGCCAATGTATTGCC
>2_merged|reference DBH4|length 35|copies 8
AAAACCGGACCTGATGCCCAGCCAATGTATTGCCT
>2_merged|reference DBH4|length 41|copies 1
AAAACCGGACCTGATGCCCAGCCAATGTATTGCCTGCGGTG
>2_merged|reference DBH4|length 47|copies 1
AAAACCGGACCTGATGCCCAGCCAATGTATTGCCTGCGGTGCCTGCG
>2_merged|reference DBH4|length 50|copies 8
AAAACCGGACCTGATGCCCAGCCAATGTATTGCCTGCGGTGCCTGCGCCT
>2_merged|reference DBH4|length 51|copies 1
AAAACCGGACCTGATGCCCAGCCAATGTATTGCCTGCGGTGCCTGCGCCTG
>2_merged|reference DBH4|length 59|copies 1
AAAACCGGACCTGATGCCCAGCCAATGTATTGCCTGCGGTGCCTGCGCCTGTGCTTGTC
>2_merged|reference DBH4|length 30|copies 7
AAAACCGTGACCGCCAGGGTGGTAATAGAG
>2_merged|reference DBH4|length 31|copies 684
AAAACCGTGACCGCCAGGGTGGTAATAGAGA
>2_merged|reference DBH4|length 32|copies 3
AAAACCGTGACCGCCAGGGTGGTAATAGAGAT
>2_merged|reference DBH4|length 39|copies 1
AAAACCGTGACCGCCAGGGTGGTAATAGAGATGATGATG
>2_merged|reference DBH4|length 32|copies 4
AAAACCGTTCGCAGCCTGGCGGATATCGGTGA
>2_merged|reference DBH4|length 47|copies 5
AAAACCTACACATCGAAGGCCGCATATGTGGGCTATCGCCACGAATG
>2_merged|reference DBH4|length 30|copies 1
AAAACCTCGAGGCTTCTGGTGTGCGTGTGG
>2_merged|reference DBH4|length 48|copies 1
AAAACCTGAAAAAACAGCAACTGCTGTACACCGTAGCGGAAAAAGGCG
>2_merged|reference DBH4|length 31|copies 3
AAAACCTGTGGTACCGCCCGTTTTCCCGCTG
>2_merged|reference DBH4|length 62|copies 1
AAAACCTGTGGTACCGCCCGTTTTCCCGCTGTGATAGCTACCCTTAAAGACTGACTCTTTTT
>2_merged|reference DBH4|length 66|copies 1
AAAACCTGTGGTACCGCCCGTTTTCCCGCTGTGATAGCTACCCTTAAAGACTGACTCTTTTTTGAA
>2_merged|reference DBH4|length 47|copies 1
AAAACCTTCGGAAGCACGTCCCCAGCGCGGATCGCGCGAGACATCGA
>2_merged|reference DBH4|length 61|copies 4
AAAACGAAAAATGGATGGAGCACGAACGCTATGTCGGTATCTCCAACCTGATGCTGAAACC
>2_merged|reference DBH4|length 33|copies 12
AAAACGACCCTCAAGCAGCAACAGCTTCGCGGT
>2_merged|reference DBH4|length 34|copies 1
AAAACGACCCTCAAGCAGCAACAGCTTCGCGGTT
>2_merged|reference DBH4|length 46|copies 1
AAAACGACCCTCAAGCAGCAACAGCTTCGCGGTTAACTTCCCTCTG
>2_merged|reference DBH4|length 47|copies 2
AAAACGACCCTCAAGCAGCAACAGCTTCGCGGTTAACTTCCCTCTGG
>2_merged|reference DBH4|length 48|copies 10
AAAACGACCCTCAAGCAGCAACAGCTTCGCGGTTAACTTCCCTCTGGC
>2_merged|reference DBH4|length 53|copies 1
AAAACGACCCTCAAGCAGCAACAGCTTCGCGGTTAACTTCCCTCTGGCCGGAG
>2_merged|reference DBH4|length 54|copies 1
AAAACGACCCTCAAGCAGCAACAGCTTCGCGGTTAACTTCCCTCTGGCCGGAGC
>2_merged|reference DBH4|length 56|copies 1
AAAACGACCCTCAAGCAGCAACAGCTTCGCGGTTAACTTCCCTCTGGCCGGAGCCA
>2_merged|reference DBH4|length 59|copies 1
AAAACGACCCTCAAGCAGCAACAGCTTCGCGGTTAACTTCCCTCTGGCCGGAGCCATTC
>2_merged|reference DBH4|length 60|copies 1
AAAACGACCCTCAAGCAGCAACAGCTTCGCGGTTAACTTCCCTCTGGCCGGAGCCATTCC
>2_merged|reference DBH4|length 62|copies 3
AAAACGACCCTCAAGCAGCAACAGCTTCGCGGTTAACTTCCCTCTGGCCGGAGCCATTCCGG
>2_merged|reference DBH4|length 64|copies 1
AAAACGACCCTCAAGCAGCAACAGCTTCGCGGTTAACTTCCCTCTGGCCGGAGCCATTCCGGCC
>2_merged|reference DBH4|length 65|copies 58
AAAACGACCCTCAAGCAGCAACAGCTTCGCGGTTAACTTCCCTCTGGCCGGAGCCATTCCGGCCT
>2_merged|reference DBH4|length 34|copies 1
AAAACGACGTTTACTTCCAGGTGGGCCTGTTAAC
>2_merged|reference DBH4|length 35|copies 1
AAAACGACGTTTACTTCCAGGTGGGCCTGTTAACG
>2_merged|reference DBH4|length 30|copies 2
AAAACGAGATCGCCTGGAACGGGCACATCA
>2_merged|reference DBH4|length 62|copies 1
AAAACGATGTTCTGATGGCGTCTAAGTGGATGGTTTAACATGAAATTACAACAACTTCGCTA
>2_merged|reference DBH4|length 64|copies 4
AAAACGCACTGACTCTGGCCTGTCTGCTGCATCCGACCCCCGCGCTGAGCGGTTTCCCGCATCA
>2_merged|reference DBH4|length 31|copies 2
AAAACGCATCGATGGTGGTGCTGAATTTTAC
>2_merged|reference DBH4|length 49|copies 3
AAAACGCATCGATGGTGGTGCTGAATTTTACCCTGCAATTCCTGGAACC
>2_merged|reference DBH4|length 30|copies 3
AAAACGCATCGGCCTGGTATTGTTCGGTAA
>2_merged|reference DBH4|length 31|copies 1
AAAACGCATCGGCCTGGTATTGTTCGGTAAG
>2_merged|reference DBH4|length 30|copies 1
AAAACGCCAATAACCAGGCGCAAATTGCCG
>2_merged|reference DBH4|length 31|copies 474
AAAACGCCAATAACCAGGCGCAAATTGCCGC
>2_merged|reference DBH4|length 32|copies 14
AAAACGCCAATAACCAGGCGCAAATTGCCGCT
>2_merged|reference DBH4|length 28|copies 1
AAAACGCCCTGAAAGGTGAGTCCGGCAC
>2_merged|reference DBH4|length 53|copies 1
AAAACGCCGAGCGAAGGATCGTAAGTAAAGGCGTGAACACCGCATCCGGTGGT
>2_merged|reference DBH4|length 54|copies 1
AAAACGCCGAGCGAAGGATCGTAAGTAAAGGCGTGAACACCGCATCCGGTGGTG
>2_merged|reference DBH4|length 74|copies 1
AAAACGCCGAGCGAAGGATCGTAAGTAAAGGCGTGAACACCGCATCCGGTGGTGTAAACCAGCATGGTAGAGGA
>2_merged|reference DBH4|length 76|copies 12
AAAACGCCGAGCGAAGGATCGTAAGTAAAGGCGTGAACACCGCATCCGGTGGTGTAAACCAGCATGGTAGAGGAGC
>2_merged|reference DBH4|length 69|copies 1
AAAACGCCGGGGCATTGTTAGCAAATACGGCAACCACACCGCCTTCAGCTTTTGCCAGAACGGTTTGGT
>2_merged|reference DBH4|length 64|copies 1
AAAACGCCGTCCTTTTTAAAGGTGGTTGCGGTCACACAGCCATCGGCGATACTGAGTTGTTCCT
>2_merged|reference DBH4|length 30|copies 2
AAAACGCCTGCTCCTGGACGCGGAAATTGG
>2_merged|reference DBH4|length 76|copies 2
AAAACGCGACGGTCGCAGGCACGCCATAAACAATCCAACTGTGATTTTTTCCGGAAAGCCAGGCGATCAGCAGGTA
>2_merged|reference DBH4|length 31|copies 271
AAAACGCGATCCGCCAGGCATTTAACAAACC
>2_merged|reference DBH4|length 32|copies 590
AAAACGCGATCCGCCAGGCATTTAACAAACCG
>2_merged|reference DBH4|length 56|copies 1
AAAACGCGATTCTGAAAGCGCGCCATGCGGCAAAAGTGACCGCTTTACCGGCAATT
>2_merged|reference DBH4|length 30|copies 2
AAAACGCTGCGCGCCTGGGCTGGAAAGCCG
>2_merged|reference DBH4|length 31|copies 340
AAAACGCTGCGCGCCTGGGCTGGAAAGCCGA
>2_merged|reference DBH4|length 32|copies 3
AAAACGCTGCGCGCCTGGGCTGGAAAGCCGAG
>2_merged|reference DBH4|length 36|copies 1
AAAACGCTGCGCGCCTGGGCTGGAAAGCCGAGAAAG
>2_merged|reference DBH4|length 72|copies 1
AAAACGCTGGATCTGCGGGAATTGCAGAGAGGTCTGGAACAGCGTGTGCAGCATATGGAAGCCGGTCTTATC
>2_merged|reference DBH4|length 72|copies 1
AAAACGCTGGATCTTAACTTTTTCTGAAAAGACAGTTGGCAAAGGTTCGCCATATTTTCGCGTCGCCTGATC
>2_merged|reference DBH4|length 33|copies 1
AAAACGCTTCGCCAGCAAGCGACGAATCGTCAA
>2_merged|reference DBH4|length 45|copies 1
AAAACGCTTCTTTTACTTTTTCATCCCGGCGATGCTGGTGGTCTA
>2_merged|reference DBH4|length 43|copies 1
AAAACGGAGGCAATTCAAAGGGAGTCAGTAACGGATTCGTCAT
>2_merged|reference DBH4|length 32|copies 2
AAAACGGATAGCGAAGCTTACCGACCCCGAGG
>2_merged|reference DBH4|length 47|copies 7
AAAACGGATAGCGAAGCTTACCGACCCCGAGGGTAAAGATGATGAAG
>2_merged|reference DBH4|length 48|copies 1462
AAAACGGATAGCGAAGCTTACCGACCCCGAGGGTAAAGATGATGAAGA
>2_merged|reference DBH4|length 50|copies 1
AAAACGGATAGCGAAGCTTACCGACCCCGAGGGTAAAGATGATGAAGAAA
>2_merged|reference DBH4|length 74|copies 4
AAAACGGATAGCGAAGCTTACCGACCCCGAGGGTAAAGATGATGAAGAAAACGGGTACCAGGTAACCGGCAATA
>2_merged|reference DBH4|length 75|copies 3
AAAACGGATAGCGAAGCTTACCGACCCCGAGGGTAAAGATGATGAAGAAAACGGGTACCAGGTAACCGGCAATAA
>2_merged|reference DBH4|length 66|copies 1
AAAACGGATTCTGGCATTCAGGCAACGCTGGACCGCCAGCGCAATATCGAAGTGGATGCGGTAATT
>2_merged|reference DBH4|length 27|copies 1
AAAACGGCACCTGGTGCCGTTTTTTTG
>2_merged|reference DBH4|length 53|copies 1
AAAACGGCAGGCGTCGATGACAGCATCCTCAAATTCACCGGCCCGGCGAAAGT
>2_merged|reference DBH4|length 33|copies 11
AAAACGGCCCCTGTCCAGGAGCCGTTTTCAAAG
>2_merged|reference DBH4|length 34|copies 2
AAAACGGCCCCTGTCCAGGAGCCGTTTTCAAAGT
>2_merged|reference DBH4|length 75|copies 1
AAAACGGCCCCTGTCCAGGAGCCGTTTTCAAAGTGAACGACAGAGACGATTAACGTGTAATAGAGTACACGGTTC
>2_merged|reference DBH4|length 61|copies 1
AAAACGGCGATCGCCACCAGCGACAGTAAACTCACCATTCAACAAGGCGGCGACAAAGATC
>2_merged|reference DBH4|length 31|copies 636
AAAACGGCTATCGCCAGGACTTATGGCAATG
>2_merged|reference DBH4|length 32|copies 139
AAAACGGCTATCGCCAGGACTTATGGCAATGA
>2_merged|reference DBH4|length 33|copies 1
AAAACGGCTATCGCCAGGACTTATGGCAATGAC
>2_merged|reference DBH4|length 32|copies 1
AAAACGGCTCAGCGCCTGGTTGGCCTGCTTAA
>2_merged|reference DBH4|length 33|copies 1
AAAACGGCTCAGCGCCTGGTTGGCCTGCTTAAC
>2_merged|reference DBH4|length 70|copies 1
AAAACGGGAGGCACCTTCGCCTCCCGTTTATTTACCCTTCTTTTGTCGTGCCCTGCGCCCGCGTTACCGG
>2_merged|reference DBH4|length 38|copies 1
AAAACGGGATACCCGATTGTTGATGCCGCTATGCGTCA
>2_merged|reference DBH4|length 43|copies 1
AAAACGGGATACCCGATTGTTGATGCCGCTATGCGTCAGCTTA
>2_merged|reference DBH4|length 55|copies 11
AAAACGGGATACCCGATTGTTGATGCCGCTATGCGTCAGCTTAACAGCACTGGCT
>2_merged|reference DBH4|length 69|copies 1
AAAACGGGATACCCGATTGTTGATGCCGCTATGCGTCAGCTTAACAGCACTGGCTGGATGCATAACAGG
>2_merged|reference DBH4|length 56|copies 1
AAAACGGTAGCGGGCTGGATTCGCGCGTTGCGTTCACTGGCGACAACGGTGCAGAA
>2_merged|reference DBH4|length 32|copies 4
AAAACGGTCACCAGCCAGGTGCTGATTTTTGA
>2_merged|reference DBH4|length 35|copies 1
AAAACGGTCACCAGCCAGGTGCTGATTTTTGAAAT
>2_merged|reference DBH4|length 71|copies 1
AAAACGGTGAAAGGCTGGCTGGCACAGCTTCCTGCTAAATATCACCAGCGCGCCACCTGCATGTTTGACCG
>2_merged|reference DBH4|length 32|copies 6
AAAACGGTGTAAAACCAGGCATCGTCGCTGCC
>2_merged|reference DBH4|length 35|copies 4
AAAACGGTGTAAAACCAGGCATCGTCGCTGCCTTT
>2_merged|reference DBH4|length 67|copies 1
AAAACGTAGCTAACAGGAACCTCTTGTGAAGTCTTTTCATATCTGACTCTGATTATTGAAATTCAAG
>2_merged|reference DBH4|length 27|copies 1
AAAACGTCAAGTTCCTGGCCGGTTTTG
>2_merged|reference DBH4|length 30|copies 13
AAAACGTCAAGTTCCTGGCCGGTTTTGCCA
>2_merged|reference DBH4|length 31|copies 2269
AAAACGTCAAGTTCCTGGCCGGTTTTGCCAT
>2_merged|reference DBH4|length 32|copies 26
AAAACGTCAAGTTCCTGGCCGGTTTTGCCATC
>2_merged|reference DBH4|length 31|copies 1
AAAACGTCTCGCAAAGGCTGAAACTGGCAGA
>2_merged|reference DBH4|length 32|copies 26
AAAACGTGCAGCTGCCTGGCCCATAGACAGGG
>2_merged|reference DBH4|length 33|copies 1
AAAACGTGCAGCTGCCTGGCCCATAGACAGGGT
>2_merged|reference DBH4|length 50|copies 1
AAAACGTGTCGCGCGCAGGTCAATGCGTTTGAGAATGTACTGACTGAGCA
>2_merged|reference DBH4|length 61|copies 1
AAAACGTTCAGGATCAGGTATCCATTTTAAACCAGAAATTGAGTGAGTTTGCCCCATCCAT
>2_merged|reference DBH4|length 30|copies 1
AAAACGTTCAGTAATGCCCAGCCAAAGCGG
>2_merged|reference DBH4|length 33|copies 1
AAAACGTTCAGTAATGCCCAGCCAAAGCGGCCC
>2_merged|reference DBH4|length 30|copies 2
AAAACTAACTTGCCTGGAGTTTACTGAACC
>2_merged|reference DBH4|length 52|copies 1
AAAACTATGACCGTGTGGTCATTGGTGCTTCTATTCGCTATGGTCACTACCA
>2_merged|reference DBH4|length 66|copies 1
AAAACTCACAAAAGACACGCGTTTAATTTGCGATACGAATTAAATTTTCACACACTCTGTAGCAGA
>2_merged|reference DBH4|length 63|copies 1
AAAACTCCATCTCCACCTGTTTATTGCGGGCGGAAAGTTGACTCAGGCTTACGCCGGTTTCAT
>2_merged|reference DBH4|length 72|copies 1
AAAACTCCCGCGCATTCATCGCCAGATAACCAATGCCTGAATTGGCAGAAATGGTTTCGGCAACAATCAGCG
>2_merged|reference DBH4|length 30|copies 2
AAAACTCGGTGGCCAGGCGCGCCGCACCTT
>2_merged|reference DBH4|length 30|copies 1
AAAACTGAAAGTCCCTGGTGGCATTCTGCT
>2_merged|reference DBH4|length 31|copies 119
AAAACTGAAAGTCCCTGGTGGCATTCTGCTG
>2_merged|reference DBH4|length 32|copies 147
AAAACTGAAAGTCCCTGGTGGCATTCTGCTGA
>2_merged|reference DBH4|length 28|copies 1
AAAACTGAAGCCAGGCCAGGACAGCATT
>2_merged|reference DBH4|length 34|copies 2
AAAACTGAAGCCAGGCCAGGACAGCATTCATTAC
>2_merged|reference DBH4|length 31|copies 1
AAAACTGAAGCGCGCCTGGCGTGCCCCCGTA
>2_merged|reference DBH4|length 32|copies 24
AAAACTGAAGCGCGCCTGGCGTGCCCCCGTAC
>2_merged|reference DBH4|length 33|copies 5
AAAACTGAAGCGCGCCTGGCGTGCCCCCGTACC
>2_merged|reference DBH4|length 30|copies 16
AAAACTGATGCCGCCAGGACTACACACAGC
>2_merged|reference DBH4|length 31|copies 663
AAAACTGATGCCGCCAGGACTACACACAGCA
>2_merged|reference DBH4|length 32|copies 37
AAAACTGATGCCGCCAGGACTACACACAGCAA
>2_merged|reference DBH4|length 36|copies 1
AAAACTGATGCCGCCAGGACTACACACAGCAATGTC
>2_merged|reference DBH4|length 30|copies 4
AAAACTGCAACTACCTGGGGCTATAACGGC
>2_merged|reference DBH4|length 31|copies 154
AAAACTGCAACTACCTGGGGCTATAACGGCA
>2_merged|reference DBH4|length 32|copies 39
AAAACTGCAACTACCTGGGGCTATAACGGCAA
>2_merged|reference DBH4|length 56|copies 1
AAAACTGCCTATCGATTGTGCGCTACCCGGCACAGGTTGGGTTATTTTTTGCCACG
>2_merged|reference DBH4|length 45|copies 1
AAAACTGCCTGATGCTGCATGAACTCTGGCTGCAGAGCGGTACTG
>2_merged|reference DBH4|length 32|copies 10
AAAACTGGAAGCGGCCTGGCAACAACAGCAGA
>2_merged|reference DBH4|length 32|copies 7
AAAACTGGAATCTTCCAGGCTTCGCCATCGGC
>2_merged|reference DBH4|length 56|copies 1
AAAACTGGCGGCGATGGAAGGGGAGTGGCAAACGGAACCTGCACCTGCACCGTTCC
>2_merged|reference DBH4|length 30|copies 1
AAAACTGGCTACCCTGGTTTCCGCTGTTGC
>2_merged|reference DBH4|length 30|copies 4
AAAACTGTAAGCCCAGGCGAGGAATAACCG
>2_merged|reference DBH4|length 31|copies 418
AAAACTGTGCGGGCCAGGCATGATCCTTTCC
>2_merged|reference DBH4|length 32|copies 10
AAAACTGTGCGGGCCAGGCATGATCCTTTCCA
>2_merged|reference DBH4|length 35|copies 1
AAAACTGTTTGCTATAGCCTGGCGCGCCAGCAATG
>2_merged|reference DBH4|length 80|copies 1
AAAACTTAATGAGCAGATGAACCTGGAACTGTACTCTTCACTGCTTTATCAGCAAATGAGCGCCTGGTGCAGCTATCATA
>2_merged|reference DBH4|length 34|copies 1
AAAACTTTGTTCGCCCCTGGAGAAAGCCTCGTGT
>2_merged|reference DBH4|length 57|copies 1
AAAACTTTTCCGACAGCCTCATCCCAAAGCAGGCAAGGGAAATGGGTAAGTCCGGCT
>2_merged|reference DBH4|length 32|copies 2
AAAACTTTTGTTTTCCAGGTTTAAGGCTTCTT
>2_merged|reference DBH4|length 38|copies 1
AAAAGAAACGCCCCGGTGAGCGGCTGCTCGTCCGGGGG
>2_merged|reference DBH4|length 48|copies 1
AAAAGAAACGCCCCGGTGAGCGGCTGCTCGTCCGGGGGCGCTGCATTG
>2_merged|reference DBH4|length 59|copies 1
AAAAGAAACGCCCCGGTGAGCGGCTGCTCGTCCGGGGGCGCTGCATTGTACAAATTCTG
>2_merged|reference DBH4|length 74|copies 1
AAAAGAAACGCCCCGGTGAGCGGCTGCTCGTCCGGGGGCGCTGCATTGTACAAATTCTGGCGCACGGATGCCAC
>2_merged|reference DBH4|length 30|copies 4
AAAAGAAAGTCGGCCTGGTCGTCAACGAGT
>2_merged|reference DBH4|length 31|copies 885
AAAAGAAAGTCGGCCTGGTCGTCAACGAGTA
>2_merged|reference DBH4|length 32|copies 24
AAAAGAAAGTCGGCCTGGTCGTCAACGAGTAT
>2_merged|reference DBH4|length 33|copies 1
AAAAGAAAGTCGGCCTGGTCGTCAACGAGTATG
>2_merged|reference DBH4|length 37|copies 1
AAAAGAAAGTCGGCCTGGTCGTCAACGAGTATGGAGA
>2_merged|reference DBH4|length 72|copies 1
AAAAGAAGAAGCCCTGCGCGTGGAAGAATTACAAAATGCCGAGTTCGATCGCAAACTGGCGCAGGAAGAGGT
>2_merged|reference DBH4|length 44|copies 1
AAAAGAATTGCTCGCCGTTACCGCCATTTTCTCGCTGTTCGCCC
>2_merged|reference DBH4|length 32|copies 31
AAAAGAATTTTCAGCCTGGTAATTTACCGCTT
>2_merged|reference DBH4|length 69|copies 1
AAAAGACATGACAACTCCGGCAGGATACTAAAGGCCGCAAGTGTAACGCGAATCACGCGGCGGGCAAAT
>2_merged|reference DBH4|length 59|copies 1
AAAAGACCACACGTACTTTACAACTGTTTCTGACGCTGGTGGCGGTGATTTCGCTGGTG
>2_merged|reference DBH4|length 32|copies 2
AAAAGACCAGGTCACCTGGCAGCAACTCGTCT
>2_merged|reference DBH4|length 30|copies 3
AAAAGACCATCGCCAGGCCGTGGGTTGACC
>2_merged|reference DBH4|length 49|copies 1
AAAAGACCCGACCACGCAGTATTACACTGGTGAATATCCCAAACAGAAA
>2_merged|reference DBH4|length 32|copies 40
AAAAGACGGCGCAGCCTGGCCAAGCTGAGAAG
>2_merged|reference DBH4|length 33|copies 57
AAAAGACGGCGCAGCCTGGCCAAGCTGAGAAGT
>2_merged|reference DBH4|length 33|copies 2
AAAAGAGAATGCGTGAGGGTGAAGGTTACACCA
>2_merged|reference DBH4|length 36|copies 1
AAAAGAGAATGCGTGAGGGTGAAGGTTACACCACCG
>2_merged|reference DBH4|length 37|copies 1
AAAAGAGAATGCGTGAGGGTGAAGGTTACACCACCGA
>2_merged|reference DBH4|length 44|copies 1
AAAAGAGAATGCGTGAGGGTGAAGGTTACACCACCGATGAAACC
>2_merged|reference DBH4|length 51|copies 22
AAAAGAGAATGCGTGAGGGTGAAGGTTACACCACCGATGAAACCCTGCTGG
>2_merged|reference DBH4|length 52|copies 1073
AAAAGAGAATGCGTGAGGGTGAAGGTTACACCACCGATGAAACCCTGCTGGC
>2_merged|reference DBH4|length 69|copies 1
AAAAGAGAATGCGTGAGGGTGAAGGTTACACCACCGATGAAACCCTGCTGGCAAGCCAGATCCTGGCCT
>2_merged|reference DBH4|length 79|copies 50
AAAAGAGAATGCGTGAGGGTGAAGGTTACACCACCGATGAAACCCTGCTGGCAAGCCAGATCCTGGCCTTCTGTGAAGG
>2_merged|reference DBH4|length 80|copies 1
AAAAGAGAATGCGTGAGGGTGAAGGTTACACCACCGATGAAACCCTGCTGGCAAGCCAGATCCTGGCCTTCTGTGAAGGT
>2_merged|reference DBH4|length 70|copies 1
AAAAGAGATCCGCACGCTGGAAGGTGAAGCGAAAGGCGGAAAACTTTCTCATGTTCAGCAGGCTTATGCG
>2_merged|reference DBH4|length 47|copies 1
AAAAGAGCAGTTCCCGTATGTGGGTACGACCTATCGTCTGACCGAGC
>2_merged|reference DBH4|length 63|copies 1
AAAAGAGCCAATACGGAACACAATCAGCGCACCGATAACAAACAGCAGTCTGCGTTTCAGCTC
>2_merged|reference DBH4|length 31|copies 2
AAAAGAGCCGATGCCCTGGACAGCGCGGCGT
>2_merged|reference DBH4|length 32|copies 131
AAAAGAGCCGATGCCCTGGACAGCGCGGCGTT
>2_merged|reference DBH4|length 33|copies 6
AAAAGAGCCGATGCCCTGGACAGCGCGGCGTTG
>2_merged|reference DBH4|length 31|copies 299
AAAAGAGGTTTAGCCTGGACTTCTGTGGAAT
>2_merged|reference DBH4|length 32|copies 33
AAAAGAGGTTTAGCCTGGACTTCTGTGGAATG
>2_merged|reference DBH4|length 66|copies 1
AAAAGAGTACAGCTATTGTAGATAAGTGGGGATACTACGGGTATAAAAAAACCCGCCGGGGCGGGT
>2_merged|reference DBH4|length 32|copies 9
AAAAGAGTCGAAAGCCAGGCTTTTAATATTTA
>2_merged|reference DBH4|length 71|copies 1
AAAAGAGTTGATCGGTAGTAAAATTAAAACCGATTTTATTGAGATTAACGGTAACTGCGCTAAATAGCATC
>2_merged|reference DBH4|length 67|copies 1
AAAAGATAACGATTACTGAAGGATGGACAGAACACATGAACTTACATGAATATCAGGCAAAACAACT
>2_merged|reference DBH4|length 29|copies 1
AAAAGCAAAACAGCACAAACAACGCATAG
>2_merged|reference DBH4|length 31|copies 402
AAAAGCACATAAACCTGGTTCAGCGACCATC
>2_merged|reference DBH4|length 32|copies 67
AAAAGCACATAAACCTGGTTCAGCGACCATCG
>2_merged|reference DBH4|length 67|copies 1
AAAAGCACTACTCGCCTGTTGCGTACCGTATGCTGGCCCGGTCACCACGATGGCAAAACGCATTACT
>2_merged|reference DBH4|length 59|copies 1
AAAAGCAGCGTGAGCAGGGGCGGCAATCGCGTATCAAAGCCGACGTTCCTACTGTTTCG
>2_merged|reference DBH4|length 46|copies 3
AAAAGCAGCGTTGCGTTTTCAACTTTCGCCACCAGTTCAGCATACG
>2_merged|reference DBH4|length 54|copies 1
AAAAGCAGCGTTGCGTTTTCAACTTTCGCCACCAGTTCAGCATACGCTAAATTA
>2_merged|reference DBH4|length 57|copies 1
AAAAGCAGCGTTGCGTTTTCAACTTTCGCCACCAGTTCAGCATACGCTAAATTACGG
>2_merged|reference DBH4|length 80|copies 1
AAAAGCATTCCAGCTGATCAACGAGCAGCATCTGGAACAGCTGCCAATGCATGAGTTTCTGGTGCGCATTCGTGCGCAGC
>2_merged|reference DBH4|length 39|copies 1
AAAAGCCAGCTAAAGTGCTTTCCGGTGGGGAAAAAGGGC
>2_merged|reference DBH4|length 30|copies 1
AAAAGCCGAAACCCTGGCGAAACTGTTTAT
>2_merged|reference DBH4|length 54|copies 1
AAAAGCCGACTCACTTGCAGTCGGCTTTCTCATTTTAAACGAATGACGTTTACT
>2_merged|reference DBH4|length 33|copies 1
AAAAGCCGTAGATGGTATCGAAACGCCTGATTG
>2_merged|reference DBH4|length 34|copies 1
AAAAGCCGTAGATGGTATCGAAACGCCTGATTGG
>2_merged|reference DBH4|length 38|copies 1
AAAAGCCGTAGATGGTATCGAAACGCCTGATTGGGATG
>2_merged|reference DBH4|length 43|copies 31
AAAAGCCGTAGATGGTATCGAAACGCCTGATTGGGATGCCGTG
>2_merged|reference DBH4|length 44|copies 2
AAAAGCCGTAGATGGTATCGAAACGCCTGATTGGGATGCCGTGC
>2_merged|reference DBH4|length 55|copies 1
AAAAGCCGTAGATGGTATCGAAACGCCTGATTGGGATGCCGTGCGTTTGCAGTTG
>2_merged|reference DBH4|length 68|copies 2
AAAAGCCGTAGATGGTATCGAAACGCCTGATTGGGATGCCGTGCGTTTGCAGTTGGTCGATAAAATTG
>2_merged|reference DBH4|length 70|copies 1
AAAAGCCGTAGATGGTATCGAAACGCCTGATTGGGATGCCGTGCGTTTGCAGTTGGTCGATAAAATTGGC
>2_merged|reference DBH4|length 71|copies 2
AAAAGCCGTAGATGGTATCGAAACGCCTGATTGGGATGCCGTGCGTTTGCAGTTGGTCGATAAAATTGGCG
>2_merged|reference DBH4|length 72|copies 1
AAAAGCCGTAGATGGTATCGAAACGCCTGATTGGGATGCCGTGCGTTTGCAGTTGGTCGATAAAATTGGCGA
>2_merged|reference DBH4|length 78|copies 2
AAAAGCCGTAGATGGTATCGAAACGCCTGATTGGGATGCCGTGCGTTTGCAGTTGGTCGATAAAATTGGCGATGAAAG
>2_merged|reference DBH4|length 80|copies 1
AAAAGCCGTAGATGGTATCGAAACGCCTGATTGGGATGCCGTGCGTTTGCAGTTGGTCGATAAAATTGGCGATGAAAGCA
>2_merged|reference DBH4|length 80|copies 1
AAAAGCCTGATGTTCAGCTTCGCGGCTTTTACTGTAGAAGTTCTGGCCGAGATGCCAGTCTGAGGTGTGAAGGATGCGCA
>2_merged|reference DBH4|length 71|copies 1
AAAAGCCTTATCCGACTGACAAGTCGGATAAGGCTCAAGGAAATGCAATTACATATGCGCCGCGATTAACC
>2_merged|reference DBH4|length 30|copies 1
AAAAGCCTTCACCCTGGCCCGTCAGGCGGG
>2_merged|reference DBH4|length 71|copies 1
AAAAGCGAGCGCGTGCTTTACACTCCTGAAATCGCTGAAAACCAGCAAATGATCTCGCTGTTATCACCGTT
>2_merged|reference DBH4|length 75|copies 1
AAAAGCGAGCGCGTGCTTTACACTCCTGAAATCGCTGAAAACCAGCAAATGATCTCGCTGTTATCACCGTTCCAG
>2_merged|reference DBH4|length 80|copies 1
AAAAGCGAGCGCGTGCTTTACACTCCTGAAATCGCTGAAAACCAGCAAATGATCTCGCTGTTATCACCGTTCCAGAACAA
>2_merged|reference DBH4|length 37|copies 1
AAAAGCGATCACCACTGCCAGCGCCGCCATCCAGCGG
>2_merged|reference DBH4|length 40|copies 1
AAAAGCGATTAAATGGATGTTCCAGCGCCATGCGCCGCTG
>2_merged|reference DBH4|length 45|copies 7
AAAAGCGATTAAATGGATGTTCCAGCGCCATGCGCCGCTGGCGGT
>2_merged|reference DBH4|length 52|copies 2
AAAAGCGATTAAATGGATGTTCCAGCGCCATGCGCCGCTGGCGGTTCGTCTC
>2_merged|reference DBH4|length 55|copies 1
AAAAGCGATTAAATGGATGTTCCAGCGCCATGCGCCGCTGGCGGTTCGTCTCGAC
>2_merged|reference DBH4|length 71|copies 3
AAAAGCGATTAAATGGATGTTCCAGCGCCATGCGCCGCTGGCGGTTCGTCTCGACGGTACGCAGTTCCAGT
>2_merged|reference DBH4|length 30|copies 4
AAAAGCGCAAATACCTGGGGCGCTGGAAGG
>2_merged|reference DBH4|length 31|copies 552
AAAAGCGCAAATACCTGGGGCGCTGGAAGGC
>2_merged|reference DBH4|length 32|copies 5
AAAAGCGCAAATACCTGGGGCGCTGGAAGGCG
>2_merged|reference DBH4|length 51|copies 1
AAAAGCGCCGGTATTTGCATTTGATACCGAAACCGACAGCCTTGATAACAT
>2_merged|reference DBH4|length 30|copies 1
AAAAGCGCGTACACCTGGCGTGTGGCTGAT
>2_merged|reference DBH4|length 31|copies 105
AAAAGCGCGTACACCTGGCGTGTGGCTGATA
>2_merged|reference DBH4|length 32|copies 2
AAAAGCGCGTACACCTGGCGTGTGGCTGATAA
>2_merged|reference DBH4|length 73|copies 4
AAAAGCGGCGCGCATTTCTAACTTGTCACGGGACCTTGCCCGTTCACTTTCGACGGTGGCGGTGCGTGTCGTT
>2_merged|reference DBH4|length 64|copies 1
AAAAGCGGGCAAAACAATCACGCTGGAAGATGGAAGGCAGATTAACGGCGCAGATTACTTAGCT
>2_merged|reference DBH4|length 32|copies 1
AAAAGCGGGCAATCTGCATCTGGCTGTCGGGC
>2_merged|reference DBH4|length 34|copies 1
AAAAGCGGGCAATCTGCATCTGGCTGTCGGGCTT
>2_merged|reference DBH4|length 60|copies 2
AAAAGCGGGCAATCTGCATCTGGCTGTCGGGCTTGAGTGCCTGTGGAACAGCAGTGTTTG
>2_merged|reference DBH4|length 67|copies 1
AAAAGCGGGCAATCTGCATCTGGCTGTCGGGCTTGAGTGCCTGTGGAACAGCAGTGTTTGTATTAAT
>2_merged|reference DBH4|length 74|copies 2
AAAAGCGGGCAATCTGCATCTGGCTGTCGGGCTTGAGTGCCTGTGGAACAGCAGTGTTTGTATTAATGATCTGG
>2_merged|reference DBH4|length 76|copies 1
AAAAGCGGGCAATCTGCATCTGGCTGTCGGGCTTGAGTGCCTGTGGAACAGCAGTGTTTGTATTAATGATCTGGCG
>2_merged|reference DBH4|length 78|copies 6
AAAAGCGGGCAATCTGCATCTGGCTGTCGGGCTTGAGTGCCTGTGGAACAGCAGTGTTTGTATTAATGATCTGGCGCT
>2_merged|reference DBH4|length 30|copies 7
AAAAGCGTCTGCGCCAGGGCAAATCTCGGT
>2_merged|reference DBH4|length 31|copies 980
AAAAGCGTCTGCGCCAGGGCAAATCTCGGTA
>2_merged|reference DBH4|length 64|copies 1
AAAAGCGTTGCGGCTATATTCAAACACCCGACCATCAACTAAATATCCACGCGATACTTTTTCA
>2_merged|reference DBH4|length 57|copies 1
AAAAGCTAAAACAGCAGGTATTTGAAGCCAACATGGAGCTGCCGCGCTACGGGCTGG
>2_merged|reference DBH4|length 76|copies 1
AAAAGCTAAATCTTCCGGCACCAGTTCGGGTTTGACGTACTGCATCCGGTAGCCGTTATGCAGTGCGCTACGAAAT
>2_merged|reference DBH4|length 59|copies 1
AAAAGCTGGGCTATTTCGTCACGGAATCGTCAGAACATTTTGCTGAGTACACACCGTGG
>2_merged|reference DBH4|length 72|copies 1
AAAAGCTGTCAGGGTAACGCTGGTGGCGGTTAATTCACTAATTTGCCAGTCTCGCCAGGCAAGCAGCCCGTG
>2_merged|reference DBH4|length 67|copies 1
AAAAGGAAAATGTCGTGGCAGAAGAAACTATATTCAGCAAAATTATTCGTCGTGAGATCCCCTCCGA
>2_merged|reference DBH4|length 80|copies 4
AAAAGGAAACTGGCATGGCCTGTATGCCATGGCATTTAAGGACTCGTGGAACAAATGGGAACCGATTGCCGGATACGGAT
>2_merged|reference DBH4|length 44|copies 1
AAAAGGAAAGGCATGTCCCGGATAGAAGCGGTATTTTTCGACTG
>2_merged|reference DBH4|length 49|copies 1
AAAAGGAAAGTGGCCCTTAAAATCCATCTGCCAGAGGCGGTTCGGCGCG
>2_merged|reference DBH4|length 57|copies 1
AAAAGGAATGCCATCAAACTGGGCTTTCAATCCGCTCGCCAGGCCTTCGTACAAACG
>2_merged|reference DBH4|length 30|copies 2
AAAAGGAGTTTCCCCTGGAACACATTTCTA
>2_merged|reference DBH4|length 31|copies 7
AAAAGGAGTTTCCCCTGGAACACATTTCTAC
>2_merged|reference DBH4|length 32|copies 388
AAAAGGAGTTTCCCCTGGAACACATTTCTACT
>2_merged|reference DBH4|length 33|copies 15
AAAAGGAGTTTCCCCTGGAACACATTTCTACTA
>2_merged|reference DBH4|length 32|copies 1
AAAAGGCACTATTGCCTGGTCTATTCTCTCTT
>2_merged|reference DBH4|length 30|copies 1
AAAAGGCCAGTGCCTGGATGAAACATAACG
>2_merged|reference DBH4|length 31|copies 666
AAAAGGCCTAAGGCCAGGCGGCGTAATGTTA
>2_merged|reference DBH4|length 32|copies 21
AAAAGGCCTAAGGCCAGGCGGCGTAATGTTAT
>2_merged|reference DBH4|length 63|copies 1
AAAAGGCCTAAGGCCAGGCGGCGTAATGTTATTTAAACAATTACGCCTTCAGCGGAATAGTGG
>2_merged|reference DBH4|length 53|copies 1
AAAAGGCGGGCGTTACACCGTCACGCTCCCGGATGGCACTAAAGTCGAAGAAC
>2_merged|reference DBH4|length 32|copies 14
AAAAGGCTTTTTTGCCTGGTTTAACCAGATGT
>2_merged|reference DBH4|length 54|copies 1
AAAAGGGAAAGATGCATTTCCCTTTTTTTCTTTTTTAATGGCATGGAGTGCATA
>2_merged|reference DBH4|length 33|copies 2
AAAAGGGATGTTATGCCTGGCGGTGATGGTTGC
>2_merged|reference DBH4|length 30|copies 1
AAAAGGGGAAATCCTGGAAGTGGTGAGCGA
>2_merged|reference DBH4|length 34|copies 1
AAAAGGGGCTGAGACCATATTTCAAGCAATTACC
>2_merged|reference DBH4|length 39|copies 1
AAAAGGGGGTTAGCCAGATGGCATCAACGCCCAGTTTAT
>2_merged|reference DBH4|length 30|copies 8
AAAAGGGTAGAATCCTGGAAAAGACAACCA
>2_merged|reference DBH4|length 31|copies 226
AAAAGGGTAGAATCCTGGAAAAGACAACCAT
>2_merged|reference DBH4|length 32|copies 1
AAAAGGGTAGAATCCTGGAAAAGACAACCATC
>2_merged|reference DBH4|length 32|copies 113
AAAAGGTCCATCAGCCAGGTTTTCCCGCGTCC
>2_merged|reference DBH4|length 33|copies 36
AAAAGGTCCATCAGCCAGGTTTTCCCGCGTCCT
>2_merged|reference DBH4|length 78|copies 1
AAAAGGTGTAACGCGTGCGCAGATTGCGCTGAACCCAGCAGGTCGACTTGCATAGTTTGCTCCTGCCATAACGTGAAG
>2_merged|reference DBH4|length 49|copies 1
AAAAGTAACATTCTGCTGATCGGTCCGACCGGTTCCGGTAAAACGCTGC
>2_merged|reference DBH4|length 32|copies 28
AAAAGTCAACGACACCTGGGGGCATCCGGTTG
>2_merged|reference DBH4|length 33|copies 8
AAAAGTCAACGACACCTGGGGGCATCCGGTTGG
>2_merged|reference DBH4|length 41|copies 1
AAAAGTCAGTTTCTGTACCCGCGTGATTGGAGTAAATGATG
>2_merged|reference DBH4|length 47|copies 1
AAAAGTCAGTTTCTGTACCCGCGTGATTGGAGTAAATGATGCAGTTC
>2_merged|reference DBH4|length 64|copies 2
AAAAGTCAGTTTCTGTACCCGCGTGATTGGAGTAAATGATGCAGTTCTCGAAAATGCATGGCCT
>2_merged|reference DBH4|length 38|copies 1
AAAAGTCCGCGACGCGCTTAGTCAACAGGTTAATCAGC
>2_merged|reference DBH4|length 41|copies 1
AAAAGTCTGGTATTCGCCGTAATCATGGTACCTGTCGTGAT
>2_merged|reference DBH4|length 46|copies 1
AAAAGTGATGAGATAACGGGTCGCGACTGATGAAAATTATCATTCT
>2_merged|reference DBH4|length 61|copies 1
AAAAGTGATTTAACGGCTTAAGTGCCGAAGAGCGATCGGGAAGCCCCCGACAGCCGCACTG
>2_merged|reference DBH4|length 71|copies 2
AAAAGTGATTTAACGGCTTAAGTGCCGAAGAGCGATCGGGAAGCCCCCGACAGCCGCACTGAGAGGCAGCG
>2_merged|reference DBH4|length 72|copies 1
AAAAGTGATTTAACGGCTTAAGTGCCGAAGAGCGATCGGGAAGCCCCCGACAGCCGCACTGAGAGGCAGCGG
>2_merged|reference DBH4|length 78|copies 1
AAAAGTGATTTAACGGCTTAAGTGCCGAAGAGCGATCGGGAAGCCCCCGACAGCCGCACTGAGAGGCAGCGGCAAATA
>2_merged|reference DBH4|length 41|copies 2
AAAAGTGTGGCAAACCGTAATCTGCAAGGCGTGCCGCTGGA
>2_merged|reference DBH4|length 55|copies 2
AAAAGTGTGGCAAACCGTAATCTGCAAGGCGTGCCGCTGGACAGCGATGGCGCGG
>2_merged|reference DBH4|length 63|copies 1
AAAAGTGTGGCAAACCGTAATCTGCAAGGCGTGCCGCTGGACAGCGATGGCGCGGCTTCATAC
>2_merged|reference DBH4|length 30|copies 1
AAAAGTTAAGAAGCCTGGTGCTGGATATCA
>2_merged|reference DBH4|length 31|copies 7
AAAAGTTAAGAAGCCTGGTGCTGGATATCAA
>2_merged|reference DBH4|length 32|copies 3
AAAAGTTAAGAAGCCTGGTGCTGGATATCAAA
>2_merged|reference DBH4|length 34|copies 1
AAAAGTTAAGAAGCCTGGTGCTGGATATCAAATC
>2_merged|reference DBH4|length 40|copies 1
AAAAGTTAAGAAGCCTGGTGCTGGATATCAAATCGGTAGG
>2_merged|reference DBH4|length 50|copies 1
AAAAGTTAAGAAGCCTGGTGCTGGATATCAAATCGGTAGGCGATGAAGTC
>2_merged|reference DBH4|length 65|copies 1
AAAAGTTAAGAAGCCTGGTGCTGGATATCAAATCGGTAGGCGATGAAGTCATTACCGATAAAGCC
>2_merged|reference DBH4|length 69|copies 1
AAAAGTTAAGAAGCCTGGTGCTGGATATCAAATCGGTAGGCGATGAAGTCATTACCGATAAAGCCGAAG
>2_merged|reference DBH4|length 43|copies 3
AAAAGTTACCAGATTGTCGACATTACCCATGCTATCCAAAAGC
>2_merged|reference DBH4|length 44|copies 2
AAAAGTTACCAGATTGTCGACATTACCCATGCTATCCAAAAGCG
>2_merged|reference DBH4|length 57|copies 3
AAAAGTTACCAGATTGTCGACATTACCCATGCTATCCAAAAGCGCGTCGATAACTGG
>2_merged|reference DBH4|length 58|copies 719
AAAAGTTACCAGATTGTCGACATTACCCATGCTATCCAAAAGCGCGTCGATAACTGGC
>2_merged|reference DBH4|length 59|copies 5
AAAAGTTACCAGATTGTCGACATTACCCATGCTATCCAAAAGCGCGTCGATAACTGGCG
>2_merged|reference DBH4|length 73|copies 1
AAAAGTTCTGCGTAAATTGCGAGTATAGACGTTTCTTGCTGGTGGCTAAAATAGTCTCAAAGGGGGGGTATTT
>2_merged|reference DBH4|length 46|copies 1
AAAAGTTGCTGGAGGACAAACTGGAGGCTGGCTGCGCGCCGCTGGC
>2_merged|reference DBH4|length 73|copies 1
AAAAGTTGGATTGGGCCTACCGGAAAACCAAATTTCACTAGCGCGGCATCAATGTGCTCTACCCGTTCACCTT
>2_merged|reference DBH4|length 31|copies 9
AAAAGTTGTATAGCCTGGCAAAAGAGCCAAA
>2_merged|reference DBH4|length 32|copies 54
AAAAGTTGTATAGCCTGGCAAAAGAGCCAAAA
>2_merged|reference DBH4|length 33|copies 3
AAAAGTTGTATAGCCTGGCAAAAGAGCCAAAAC
>2_merged|reference DBH4|length 35|copies 1
AAAAGTTGTATAGCCTGGCAAAAGAGCCAAAACGG
>2_merged|reference DBH4|length 38|copies 1
AAAAGTTGTATAGCCTGGCAAAAGAGCCAAAACGGTTG
>2_merged|reference DBH4|length 50|copies 1
AAAAGTTGTATAGCCTGGCAAAAGAGCCAAAACGGTTGATCCTAATCCCG
>2_merged|reference DBH4|length 54|copies 1
AAAAGTTGTATAGCCTGGCAAAAGAGCCAAAACGGTTGATCCTAATCCCGGATG
>2_merged|reference DBH4|length 55|copies 2
AAAAGTTGTATAGCCTGGCAAAAGAGCCAAAACGGTTGATCCTAATCCCGGATGG
>2_merged|reference DBH4|length 69|copies 1
AAAAGTTGTATAGCCTGGCAAAAGAGCCAAAACGGTTGATCCTAATCCCGGATGGCGAACACATTGATG
>2_merged|reference DBH4|length 70|copies 4
AAAAGTTGTATAGCCTGGCAAAAGAGCCAAAACGGTTGATCCTAATCCCGGATGGCGAACACATTGATGC
>2_merged|reference DBH4|length 71|copies 1
AAAAGTTGTATAGCCTGGCAAAAGAGCCAAAACGGTTGATCCTAATCCCGGATGGCGAACACATTGATGCT
>2_merged|reference DBH4|length 76|copies 1
AAAAGTTGTATAGCCTGGCAAAAGAGCCAAAACGGTTGATCCTAATCCCGGATGGCGAACACATTGATGCTTTTTC
>2_merged|reference DBH4|length 77|copies 1
AAAAGTTGTATAGCCTGGCAAAAGAGCCAAAACGGTTGATCCTAATCCCGGATGGCGAACACATTGATGCTTTTTCC
>2_merged|reference DBH4|length 79|copies 1
AAAAGTTGTATAGCCTGGCAAAAGAGCCAAAACGGTTGATCCTAATCCCGGATGGCGAACACATTGATGCTTTTTCCGA
>2_merged|reference DBH4|length 80|copies 1
AAAAGTTGTATAGCCTGGCAAAAGAGCCAAAACGGTTGATCCTAATCCCGGATGGCGAACACATTGATGCTTTTTCCGAT
>2_merged|reference DBH4|length 49|copies 8
AAAAGTTGTCGTCTGAGTTGTTTTCGACAAACACAAACTCGCGTGCCGG
>2_merged|reference DBH4|length 31|copies 1
AAAAGTTTGCTGCACCTGGATGCTTTGCGTG
>2_merged|reference DBH4|length 32|copies 123
AAAAGTTTGCTGCACCTGGATGCTTTGCGTGC
>2_merged|reference DBH4|length 80|copies 1
AAAATAAAAAGCATATAAGCAAGTTACTATTACAATAACGAAGTTTTTTTAAATGTCTACTCCAGTTGCGTATGCTATCT
>2_merged|reference DBH4|length 66|copies 1
AAAATAAAAGATATTAGAGAGTAAATATATGATGAAAACAAAAAAACTAATGATGGTTGCACTGGT
>2_merged|reference DBH4|length 36|copies 1
AAAATAAACACTTGTCCACCCGTAAATGGGGGGATA
>2_merged|reference DBH4|length 39|copies 1
AAAATAAATTAGCTTCCGGTGCCAGGCTTGGACGTCAGG
>2_merged|reference DBH4|length 31|copies 1
AAAATAACATCACTTAAATAAACGTCATTAT
>2_merged|reference DBH4|length 31|copies 200
AAAATAACCGCCACCAGGAAAAAGATCAGCG
>2_merged|reference DBH4|length 32|copies 15
AAAATAACCGCCACCAGGAAAAAGATCAGCGG
>2_merged|reference DBH4|length 30|copies 1
AAAATAACCGGCCCTGGTGAACTGAGTTTC
>2_merged|reference DBH4|length 28|copies 1
AAAATAACGCCCGCCTGGTATGTGCGCG
>2_merged|reference DBH4|length 30|copies 2
AAAATAACGCCCGCCTGGTATGTGCGCGTT
>2_merged|reference DBH4|length 31|copies 3715
AAAATAACGCCCGCCTGGTATGTGCGCGTTT
>2_merged|reference DBH4|length 32|copies 28
AAAATAACGCCCGCCTGGTATGTGCGCGTTTT
>2_merged|reference DBH4|length 30|copies 3
AAAATAACTTTGCCTGGAGCGACAAGGATG
>2_merged|reference DBH4|length 65|copies 1
AAAATACACAGTACAGCCAGCCCCGCGCAGCCGTACAGGCCGACCATCGCAGAGGCGTCACTATA
>2_merged|reference DBH4|length 40|copies 1
AAAATACATAGCCCATTTCCGCTTTGGTAATGCCGAACTC
>2_merged|reference DBH4|length 45|copies 2
AAAATACATAGCCCATTTCCGCTTTGGTAATGCCGAACTCTTCCT
>2_merged|reference DBH4|length 48|copies 3
AAAATACATAGCCCATTTCCGCTTTGGTAATGCCGAACTCTTCCTGAA
>2_merged|reference DBH4|length 52|copies 2
AAAATACATAGCCCATTTCCGCTTTGGTAATGCCGAACTCTTCCTGAATATG
>2_merged|reference DBH4|length 56|copies 13
AAAATACATAGCCCATTTCCGCTTTGGTAATGCCGAACTCTTCCTGAATATGGGCG
>2_merged|reference DBH4|length 57|copies 785
AAAATACATAGCCCATTTCCGCTTTGGTAATGCCGAACTCTTCCTGAATATGGGCGG
>2_merged|reference DBH4|length 61|copies 1
AAAATACATAGCCCATTTCCGCTTTGGTAATGCCGAACTCTTCCTGAATATGGGCGGAAGC
>2_merged|reference DBH4|length 66|copies 1
AAAATACATAGCCCATTTCCGCTTTGGTAATGCCGAACTCTTCCTGAATATGGGCGGAAGCCACGG
>2_merged|reference DBH4|length 78|copies 1
AAAATACATAGCCCATTTCCGCTTTGGTAATGCCGAACTCTTCCTGAATATGGGCGGAAGCCACGGCCAGGTTGGCGC
>2_merged|reference DBH4|length 80|copies 1
AAAATACATAGCCCATTTCCGCTTTGGTAATGCCGAACTCTTCCTGAATATGGGCGGAAGCCACGGCCAGGTTGGCGCGG
>2_merged|reference DBH4|length 49|copies 2
AAAATACATCATGATGCACGCACCGACCGAACGTCTGGATGAAGTCATC
>2_merged|reference DBH4|length 32|copies 70
AAAATACATCGTCACCTGGGACATGTTGCAGA
>2_merged|reference DBH4|length 33|copies 10
AAAATACATCGTCACCTGGGACATGTTGCAGAT
>2_merged|reference DBH4|length 69|copies 1
AAAATACCACAGGCATTAAAAAATCATGAGATGATTAAAATATTACAATTAGATTATATTCAAATCATT
>2_merged|reference DBH4|length 31|copies 419
AAAATACCCGACGCCAGGGCGCGGACCTTCG
>2_merged|reference DBH4|length 32|copies 70
AAAATACCCGACGCCAGGGCGCGGACCTTCGC
>2_merged|reference DBH4|length 33|copies 1
AAAATACCTAAATGCCCAGGCAATTCTTTTAGA
>2_merged|reference DBH4|length 33|copies 1
AAAATACCTGGTTACCCAGGCCGTGCCGGCACG
>2_merged|reference DBH4|length 39|copies 1
AAAATACGCGCTTACCTTAACGATAAGCGCGATGTTGTT
>2_merged|reference DBH4|length 32|copies 14
AAAATAGACAGTATCCAGGTTGGTGCCTACGG
>2_merged|reference DBH4|length 62|copies 1
AAAATAGCGCCCGGCAGTACGGGTGATTGCTGCGCCACGCACGCCCGCAGCGGGTAGCATAT
>2_merged|reference DBH4|length 31|copies 498
AAAATAGTTGCGCCCTGGATTCCACGCGACC
>2_merged|reference DBH4|length 32|copies 103
AAAATAGTTGCGCCCTGGATTCCACGCGACCA
>2_merged|reference DBH4|length 34|copies 1
AAAATATAAAATTCAGCCTGGCCTGGCAGATTCT
>2_merged|reference DBH4|length 67|copies 1
AAAATATCAGATTTAAATTATTCTCAACACATTACATTAGCCGACAATTTTAAACAAAAAAGTGAAG
>2_merged|reference DBH4|length 30|copies 12
AAAATATCCAGTGCCAGGTTGCCCAGGTGA
>2_merged|reference DBH4|length 31|copies 29
AAAATATCCAGTGCCAGGTTGCCCAGGTGAC
>2_merged|reference DBH4|length 32|copies 4
AAAATATCCAGTGCCAGGTTGCCCAGGTGACC
>2_merged|reference DBH4|length 49|copies 4
AAAATATGACCGGCCTCGATAATCTCATGTATATGTCATCTCAGAGCAG
>2_merged|reference DBH4|length 73|copies 1
AAAATATGACCGGCCTCGATAATCTCATGTATATGTCATCTCAGAGCAGTGGCACCGGTCAGGCATCTGTCAC
>2_merged|reference DBH4|length 79|copies 1
AAAATATGCGCAAGCTGTTAAGCAAAGTGCTGCCTAATCCGGACAATGTTGAATTGATTCGCCAGCGTGTCTACACCCA
>2_merged|reference DBH4|length 77|copies 1
AAAATCAAACAGGAAGTTGATGACAGCGGCCTGACACTGATGCAGATCCTGCTGACGCATGGTCATCTGGACCACGT
>2_merged|reference DBH4|length 74|copies 1
AAAATCAACAAAAACAACATACTGACAGACAAAACCCCGGAATGACCGGCATTACCGGGGCTTAGGGAAGATTT
>2_merged|reference DBH4|length 30|copies 5
AAAATCAACTCGGCCTGGCCGTTATCTTCC
>2_merged|reference DBH4|length 31|copies 732
AAAATCAACTCGGCCTGGCCGTTATCTTCCA
>2_merged|reference DBH4|length 32|copies 20
AAAATCAACTCGGCCTGGCCGTTATCTTCCAG
>2_merged|reference DBH4|length 38|copies 1
AAAATCAAGGCTGAGGCGTGATGACGAGGCACTACGGT
>2_merged|reference DBH4|length 41|copies 1
AAAATCAAGGCTGAGGCGTGATGACGAGGCACTACGGTGCT
>2_merged|reference DBH4|length 43|copies 1
AAAATCAAGGCTGAGGCGTGATGACGAGGCACTACGGTGCTGA
>2_merged|reference DBH4|length 47|copies 1
AAAATCAAGGCTGAGGCGTGATGACGAGGCACTACGGTGCTGAAGCA
>2_merged|reference DBH4|length 52|copies 3
AAAATCAAGGCTGAGGCGTGATGACGAGGCACTACGGTGCTGAAGCAACAAA
>2_merged|reference DBH4|length 53|copies 6262
AAAATCAAGGCTGAGGCGTGATGACGAGGCACTACGGTGCTGAAGCAACAAAT
>2_merged|reference DBH4|length 54|copies 3283
AAAATCAAGGCTGAGGCGTGATGACGAGGCACTACGGTGCTGAAGCAACAAATG
>2_merged|reference DBH4|length 56|copies 1
AAAATCAAGGCTGAGGCGTGATGACGAGGCACTACGGTGCTGAAGCAACAAATGCC
>2_merged|reference DBH4|length 66|copies 1
AAAATCAAGGCTGAGGCGTGATGACGAGGCACTACGGTGCTGAAGCAACAAATGCCCTGCTTCCAG
>2_merged|reference DBH4|length 80|copies 655
AAAATCAAGGCTGAGGCGTGATGACGAGGCACTACGGTGCTGAAGCAACAAATGCCCTGCTTCCAGGAAAAGCCTCTAAG
>2_merged|reference DBH4|length 73|copies 1
AAAATCAATATGTAACTGATTTAGCACATCGCCAGTTCCCTGTAATGCACAGTCGGATACAGTGATAGTGAAC
>2_merged|reference DBH4|length 32|copies 11
AAAATCACAGCGAGCCTGGCTGGATTTTAGGG
>2_merged|reference DBH4|length 33|copies 8
AAAATCACAGCGAGCCTGGCTGGATTTTAGGGA
>2_merged|reference DBH4|length 32|copies 10
AAAATCACCAACCACCTGGTGGCGATGATTGA
>2_merged|reference DBH4|length 38|copies 20
AAAATCACCAACCACCTGGTGGCGATGATTGAAAAAAC
>2_merged|reference DBH4|length 74|copies 1
AAAATCAGATTTGCCACCATTGGTGCCTATAATATCTCGTCTCTGAACTGCGTTACCATTTGGATGGGACTTGA
>2_merged|reference DBH4|length 66|copies 1
AAAATCAGGGCGTGACGGTGCGTAAAACCGGCGATACCAACATTCTGACCATTGCCTTCGTCTCTA
>2_merged|reference DBH4|length 46|copies 2
AAAATCAGGGGCTGTTTTTTCCGCACGACCTGCCGGAATTCAGCCT
>2_merged|reference DBH4|length 52|copies 2
AAAATCATACCAATCTGGCGGCGAGCTTTGGTCAACTCGGATTCTGACAGCG
>2_merged|reference DBH4|length 55|copies 6
AAAATCATAGCGATCTTTCAGCGCCTCGCTGGACCCCATCAAAAAAGCCATGATC
>2_merged|reference DBH4|length 37|copies 1
AAAATCATCAAGGGCTTTTTCGTTTAGCCTCATGTAC
>2_merged|reference DBH4|length 32|copies 8
AAAATCATCATGAGCCTGGCCGGTAAAAAAAT
>2_merged|reference DBH4|length 33|copies 4
AAAATCATCATGAGCCTGGCCGGTAAAAAAATC
>2_merged|reference DBH4|length 75|copies 2
AAAATCATGAATGCCGCAAAAATAATGGGTCGCGACTACGCATGGAAACATGTAAAAGAAGACAGGTTGCCATGT
>2_merged|reference DBH4|length 49|copies 1
AAAATCATGGCAAACTGCGCGAGCGTCATATAGCCGCCTTGTTGTAATG
>2_merged|reference DBH4|length 56|copies 1
AAAATCATGTTAGACGGCGAACCTTACGCGGTTGAAGCGAGTGAATTCGTAAAACC
>2_merged|reference DBH4|length 50|copies 1
AAAATCATGTTTGATTATGAAACATTGCGCTTCATCTGGTGGCTGCTGAT
>2_merged|reference DBH4|length 34|copies 1
AAAATCCAGACCGAATCCTGGAGCCCATTAGCGC
>2_merged|reference DBH4|length 47|copies 7
AAAATCCCCCTACCCCGTCACGCTCATATCCAGGGTAATTTCGACCA
>2_merged|reference DBH4|length 43|copies 1
AAAATCCCCGGAAGGCAAAAACCTTCCGGGGATTTGTTCAGGG
>2_merged|reference DBH4|length 54|copies 1
AAAATCCCCGGAAGGCAAAAACCTTCCGGGGATTTGTTCAGGGATTAGTTACGC
>2_merged|reference DBH4|length 55|copies 3
AAAATCCCCGGAAGGCAAAAACCTTCCGGGGATTTGTTCAGGGATTAGTTACGCA
>2_merged|reference DBH4|length 60|copies 1
AAAATCCCGACCCTGAGGGGGTCGGGATGAAACTTGCTTAAGCAAGAAGCACTTAAAAAA
>2_merged|reference DBH4|length 62|copies 1
AAAATCCCTGATGCGGTATTGGCTGCTGAGGTGAGTCGCCGTGGTTTGGTAAAAACGACAGC
>2_merged|reference DBH4|length 30|copies 36
AAAATCCGGTTTGCCAGGAGAGGGCCAGGA
>2_merged|reference DBH4|length 31|copies 31
AAAATCCGGTTTGCCAGGAGAGGGCCAGGAC
>2_merged|reference DBH4|length 32|copies 32
AAAATCCGGTTTGCCAGGAGAGGGCCAGGACA
>2_merged|reference DBH4|length 41|copies 4
AAAATCCGGTTTGCCAGGAGAGGGCCAGGACATAGCGATCA
>2_merged|reference DBH4|length 42|copies 2
AAAATCCGGTTTGCCAGGAGAGGGCCAGGACATAGCGATCAA
>2_merged|reference DBH4|length 47|copies 1
AAAATCCGGTTTGCCAGGAGAGGGCCAGGACATAGCGATCAAAATCG
>2_merged|reference DBH4|length 38|copies 1
AAAATCCTCGGATCCACAGGACGATATTTACTGATCTA
>2_merged|reference DBH4|length 70|copies 1
AAAATCCTTTGCCTTCAGGAGATCGAGTACCTGTTCTTTAGTCAAATGACATGTGCGAATTAACAAAGGT
>2_merged|reference DBH4|length 45|copies 1
AAAATCCTTTTGGGGAACAACTCATGCTTACAATTTCTGCCCCAT
>2_merged|reference DBH4|length 32|copies 35
AAAATCGACATCTCCCTGGCGAATACTTTCCA
>2_merged|reference DBH4|length 31|copies 80
AAAATCGATAACGCCTGGGGTGATAAATTTG
>2_merged|reference DBH4|length 32|copies 6
AAAATCGATAACGCCTGGGGTGATAAATTTGA
>2_merged|reference DBH4|length 62|copies 1
AAAATCGATCGCATAAAAGAAGAGACAGTTCAGCTACGGCAAAAAGTCGCTGAAGCGCCGGA
>2_merged|reference DBH4|length 32|copies 4
AAAATCGATGCCAGCCAGGGGCGTCCTTCCAT
>2_merged|reference DBH4|length 60|copies 1
AAAATCGCAATGGCTGCAGGATAAAAATATCCGAATTTTTTATGGCGATTCTGATAATGA
>2_merged|reference DBH4|length 63|copies 1
AAAATCGCAATGGCTGCAGGATAAAAATATCCGAATTTTTTATGGCGATTCTGATAATGATAT
>2_merged|reference DBH4|length 66|copies 1
AAAATCGCAATGGCTGCAGGATAAAAATATCCGAATTTTTTATGGCGATTCTGATAATGATATTAC
>2_merged|reference DBH4|length 71|copies 1
AAAATCGCAATGGCTGCAGGATAAAAATATCCGAATTTTTTATGGCGATTCTGATAATGATATTACCGCCG
>2_merged|reference DBH4|length 30|copies 1
AAAATCGCCATGACCTGGGCCTACTCTCCA
>2_merged|reference DBH4|length 31|copies 81
AAAATCGCCATGACCTGGGCCTACTCTCCAA
>2_merged|reference DBH4|length 32|copies 222
AAAATCGCCATGACCTGGGCCTACTCTCCAAG
>2_merged|reference DBH4|length 37|copies 1
AAAATCGCCATGACCTGGGCCTACTCTCCAAGCTATG
>2_merged|reference DBH4|length 52|copies 1
AAAATCGCGCTTATTATCGGCAGCATGATCGCGGGCGGTATTATTTCTGCGG
>2_merged|reference DBH4|length 34|copies 1
AAAATCGCGGGCTAAGCCAGGAAGAGCTAGCGGA
>2_merged|reference DBH4|length 49|copies 2
AAAATCGGCGTCGCCAAAGGTAAGAAACAGCACGATAAACGTTCAGATA
>2_merged|reference DBH4|length 54|copies 1
AAAATCGGCGTCGCCAAAGGTAAGAAACAGCACGATAAACGTTCAGATATCAAA
>2_merged|reference DBH4|length 56|copies 23
AAAATCGGCGTCGCCAAAGGTAAGAAACAGCACGATAAACGTTCAGATATCAAAGA
>2_merged|reference DBH4|length 59|copies 5
AAAATCGGCGTCGCCAAAGGTAAGAAACAGCACGATAAACGTTCAGATATCAAAGAGCG
>2_merged|reference DBH4|length 68|copies 1
AAAATCGGCGTCGCCAAAGGTAAGAAACAGCACGATAAACGTTCAGATATCAAAGAGCGCGAATGGCA
>2_merged|reference DBH4|length 34|copies 3
AAAATCGGGATAATTGCCAGGAAACCACGAAACA
>2_merged|reference DBH4|length 63|copies 1
AAAATCGTCGATTACTCCCCTCAGCAGGAAGGCAAAGTCTTTTTTGGCGCGTGGGTGGAGATT
>2_merged|reference DBH4|length 32|copies 1
AAAATCTACGATAACCAGGTGCATGTGGTGAA
>2_merged|reference DBH4|length 53|copies 1
AAAATCTATCGTCTGAATACGTGGATTGCGGATGCGCCAATTGCGCTGCGTCA
>2_merged|reference DBH4|length 59|copies 6
AAAATCTCCCGCGTTACCCGTCTGTTACTGCGCCGGTGATTGTTCGGCATTGAGGGTCA
>2_merged|reference DBH4|length 45|copies 2
AAAATCTCGGTATCGAACTGACTGACGACCAGCTGAATATCACCC
>2_merged|reference DBH4|length 46|copies 5
AAAATCTCGGTATCGAACTGACTGACGACCAGCTGAATATCACCCC
>2_merged|reference DBH4|length 68|copies 3
AAAATCTCGGTATCGAACTGACTGACGACCAGCTGAATATCACCCCACCTCCGGACGTCAACGGTCTG
>2_merged|reference DBH4|length 59|copies 1
AAAATCTCTGACGACCCGCTGGCTTCCCCTGATTTCCCCGCCCAGGTATTCAGTGCGCT
>2_merged|reference DBH4|length 32|copies 56
AAAATCTTCATGGGCCTGGCGACCATTTTCCT
>2_merged|reference DBH4|length 32|copies 12
AAAATCTTCCGCTTCCAGGAAACGTACCAGTG
>2_merged|reference DBH4|length 44|copies 4
AAAATGAAATTAATCAACCATCTGCGCCAGGTGTTAATTTTGAT
>2_merged|reference DBH4|length 45|copies 15
AAAATGAAATTAATCAACCATCTGCGCCAGGTGTTAATTTTGATG
>2_merged|reference DBH4|length 35|copies 3
AAAATGAAGCCGCTGGTAGAGAGCGTTAAGCCAAT
>2_merged|reference DBH4|length 41|copies 15
AAAATGAAGCCGCTGGTAGAGAGCGTTAAGCCAATCGCAAA
>2_merged|reference DBH4|length 65|copies 1
AAAATGAAGCCGCTGGTAGAGAGCGTTAAGCCAATCGCAAATAGCCAGGGCCAGGGAAACAGCAA
>2_merged|reference DBH4|length 68|copies 3
AAAATGAAGCCGCTGGTAGAGAGCGTTAAGCCAATCGCAAATAGCCAGGGCCAGGGAAACAGCAATTC
>2_merged|reference DBH4|length 48|copies 1
AAAATGAATAAAAGTCTCATCGTCCTCTGTTTATCAGCAGGGTTACTG
>2_merged|reference DBH4|length 30|copies 6
AAAATGACCCGTCCTGGCGAATTTACCGTG
>2_merged|reference DBH4|length 31|copies 4
AAAATGACCGGACGCCTGGCGCTGGTGATGG
>2_merged|reference DBH4|length 32|copies 256
AAAATGACCGGACGCCTGGCGCTGGTGATGGG
>2_merged|reference DBH4|length 33|copies 17
AAAATGACCGGACGCCTGGCGCTGGTGATGGGT
>2_merged|reference DBH4|length 41|copies 1
AAAATGACGCAGGCTGGGGAAACTGCTGCAAATAGCGCAGG
>2_merged|reference DBH4|length 44|copies 2
AAAATGACGCCCGCTCGCGGATGCAGCCGGATGTCATCGTGCGC
>2_merged|reference DBH4|length 52|copies 4
AAAATGACGCCCGCTCGCGGATGCAGCCGGATGTCATCGTGCGCCTGCCGCA
>2_merged|reference DBH4|length 61|copies 1
AAAATGACGCCCGCTCGCGGATGCAGCCGGATGTCATCGTGCGCCTGCCGCAGGGAAAAGA
>2_merged|reference DBH4|length 65|copies 1
AAAATGACGCCCGCTCGCGGATGCAGCCGGATGTCATCGTGCGCCTGCCGCAGGGAAAAGATGTG
>2_merged|reference DBH4|length 66|copies 3
AAAATGACGCCCGCTCGCGGATGCAGCCGGATGTCATCGTGCGCCTGCCGCAGGGAAAAGATGTGG
>2_merged|reference DBH4|length 72|copies 1
AAAATGACGCCCGCTCGCGGATGCAGCCGGATGTCATCGTGCGCCTGCCGCAGGGAAAAGATGTGGTGATCG
>2_merged|reference DBH4|length 76|copies 2
AAAATGACGCCCGCTCGCGGATGCAGCCGGATGTCATCGTGCGCCTGCCGCAGGGAAAAGATGTGGTGATCGACGC
>2_merged|reference DBH4|length 44|copies 1
AAAATGACTACGCAACGTTCACCGGGGCTATTCCGGCGTCTGGC
>2_merged|reference DBH4|length 79|copies 1
AAAATGATCGATGTCAGCAGGTAGGCAAACCACCATTCTAAGGTCATGATGAACTCCCGGTGTGTCTATTTTTGTGCCA
>2_merged|reference DBH4|length 30|copies 1
AAAATGATGTTACCCTGGGAACAGGGAACA
>2_merged|reference DBH4|length 31|copies 86
AAAATGATGTTACCCTGGGAACAGGGAACAA
>2_merged|reference DBH4|length 32|copies 13
AAAATGATGTTACCCTGGGAACAGGGAACAAT
>2_merged|reference DBH4|length 33|copies 1
AAAATGATGTTACCCTGGGAACAGGGAACAATT
>2_merged|reference DBH4|length 40|copies 1
AAAATGATGTTACCCTGGGAACAGGGAACAATTCTTGATA
>2_merged|reference DBH4|length 73|copies 1
AAAATGATGTTACCCTGGGAACAGGGAACAATTCTTGATACAAGTATCAAAAATGCGTTGCAGTTTTGTAGCC
>2_merged|reference DBH4|length 37|copies 22
AAAATGCCAATCATCTGGACAATCCCTTGCGCTGCCG
>2_merged|reference DBH4|length 38|copies 883
AAAATGCCAATCATCTGGACAATCCCTTGCGCTGCCGG
>2_merged|reference DBH4|length 39|copies 4
AAAATGCCAATCATCTGGACAATCCCTTGCGCTGCCGGA
>2_merged|reference DBH4|length 42|copies 1
AAAATGCCAATCATCTGGACAATCCCTTGCGCTGCCGGATGC
>2_merged|reference DBH4|length 43|copies 1
AAAATGCCAATCATCTGGACAATCCCTTGCGCTGCCGGATGCG
>2_merged|reference DBH4|length 65|copies 8
AAAATGCCAATCATCTGGACAATCCCTTGCGCTGCCGGATGCGGAGGCCAGGACGCCGCTGCCGC
>2_merged|reference DBH4|length 72|copies 1
AAAATGCCGCGCCCATCACCCAGTTGGCCCGCCCAGACGCCGAACTGATGACCACTGTAAACCTGCGCCAGT
>2_merged|reference DBH4|length 31|copies 1
AAAATGCGCGTATGCAGGCATTGGTAGAAAC
>2_merged|reference DBH4|length 36|copies 2
AAAATGCGCTTCGGTATCTCTGAAGGCATGGTGATG
>2_merged|reference DBH4|length 33|copies 2
AAAATGGAAGCTCACCCAGGACTCCAGCCTGTT
>2_merged|reference DBH4|length 30|copies 1
AAAATGGACCAGACCAGGGTGATCGTCTCT
>2_merged|reference DBH4|length 31|copies 763
AAAATGGACCAGACCAGGGTGATCGTCTCTC
>2_merged|reference DBH4|length 32|copies 295
AAAATGGACCAGACCAGGGTGATCGTCTCTCT
>2_merged|reference DBH4|length 33|copies 3
AAAATGGACCAGACCAGGGTGATCGTCTCTCTC
>2_merged|reference DBH4|length 42|copies 14
AAAATGGACCAGACCAGGGTGATCGTCTCTCTCCAGTCTCAG
>2_merged|reference DBH4|length 63|copies 1
AAAATGGACCAGACCAGGGTGATCGTCTCTCTCCAGTCTCAGGGCGCTGTACCAGGCTCCTGT
>2_merged|reference DBH4|length 69|copies 2
AAAATGGACCAGACCAGGGTGATCGTCTCTCTCCAGTCTCAGGGCGCTGTACCAGGCTCCTGTGATCAT
>2_merged|reference DBH4|length 71|copies 1
AAAATGGACCAGACCAGGGTGATCGTCTCTCTCCAGTCTCAGGGCGCTGTACCAGGCTCCTGTGATCATCC
>2_merged|reference DBH4|length 72|copies 1
AAAATGGACCAGACCAGGGTGATCGTCTCTCTCCAGTCTCAGGGCGCTGTACCAGGCTCCTGTGATCATCCC
>2_merged|reference DBH4|length 30|copies 11
AAAATGGACCCAGCCTGGTAATATCGTCAC
>2_merged|reference DBH4|length 31|copies 379
AAAATGGACCCAGCCTGGTAATATCGTCACC
>2_merged|reference DBH4|length 32|copies 34
AAAATGGACCCAGCCTGGTAATATCGTCACCA
>2_merged|reference DBH4|length 37|copies 1
AAAATGGACCCAGCCTGGTAATATCGTCACCAACGGT
>2_merged|reference DBH4|length 48|copies 1
AAAATGGATTGCCACTGCGGGTTGGTTTGCAGCAGCAAAATATCTTCT
>2_merged|reference DBH4|length 79|copies 2
AAAATGGCAACGTCCCGGAGATCAGCCATGAGAACGACGCTTTAATCGCCACCTTCAGTGACGGTGTCCGTACCCAGCT
>2_merged|reference DBH4|length 30|copies 1
AAAATGGCAAGACCCAGGAACAACAGGTGG
>2_merged|reference DBH4|length 31|copies 148
AAAATGGCAAGACCCAGGAACAACAGGTGGT
>2_merged|reference DBH4|length 32|copies 3
AAAATGGCAAGACCCAGGAACAACAGGTGGTC
>2_merged|reference DBH4|length 48|copies 1
AAAATGGCGACCAAATTGAGATTAGCAACCCCAGTAATTATGTCGTTC
>2_merged|reference DBH4|length 30|copies 18
AAAATGGCGGACGCCTGGATGTGCTGACCG
>2_merged|reference DBH4|length 31|copies 685
AAAATGGCGGACGCCTGGATGTGCTGACCGG
>2_merged|reference DBH4|length 32|copies 6
AAAATGGCGGACGCCTGGATGTGCTGACCGGA
>2_merged|reference DBH4|length 32|copies 79
AAAATGGGATAGGGCCTGGTACATGGCATTTT
>2_merged|reference DBH4|length 38|copies 1
AAAATGGGCAAGAATTACCGCCAGGGACGTATCGCGTC
>2_merged|reference DBH4|length 31|copies 20
AAAATGGGCGATCCCTGGTTCAAACAAAAAG
>2_merged|reference DBH4|length 32|copies 172
AAAATGGGCGATCCCTGGTTCAAACAAAAAGA
>2_merged|reference DBH4|length 32|copies 2
AAAATGGGGATTCACCTGGGCGTGAAGCAGTT
>2_merged|reference DBH4|length 33|copies 1
AAAATGGGGATTCACCTGGGCGTGAAGCAGTTT
>2_merged|reference DBH4|length 34|copies 1
AAAATGGGGCTGGATGCCACGAATAAATGGCCGG
>2_merged|reference DBH4|length 53|copies 1
AAAATGGTCAGGCGATCCGTGTTGAAACATCCATGCCGCGTGCGCTTGAACTG
>2_merged|reference DBH4|length 32|copies 1
AAAATGGTGAATTACCTGGGTTATCAGTTCGC
>2_merged|reference DBH4|length 32|copies 14
AAAATGGTGCTTAACCTGGACAGGTCTCGTGT
>2_merged|reference DBH4|length 32|copies 82
AAAATGGTTGTGGACCTGGTAGATCCACATAG
>2_merged|reference DBH4|length 33|copies 13
AAAATGGTTGTGGACCTGGTAGATCCACATAGC
>2_merged|reference DBH4|length 80|copies 1
AAAATGGTTTCACGGCACCAGCCATTAACCAGCCACTGCGCCATCAATGCCGCAACTTTCGCCGGTTTTTCAACCATATC
>2_merged|reference DBH4|length 33|copies 1
AAAATGGTTTCTGGGATCGCGGTTCGTTCTACA
>2_merged|reference DBH4|length 72|copies 1
AAAATGTACCGATGAATCTACGCAAAATTATCTCGAAAGCGATCCATCGCTCTTCCAAACCCGATCTTGCCA
>2_merged|reference DBH4|length 57|copies 1
AAAATGTAGGGTAAAACTGTCGTTATTCTGATGAAATTGAAAATCTAATAACTGTGG
>2_merged|reference DBH4|length 31|copies 948
AAAATGTCGCCGCCCAGGACGTCAGCGCCTT
>2_merged|reference DBH4|length 32|copies 1
AAAATGTCGCCGCCCAGGACGTCAGCGCCTTC
>2_merged|reference DBH4|length 30|copies 3
AAAATTAATCGTGCCAGGGCGATACGTTGT
>2_merged|reference DBH4|length 31|copies 380
AAAATTAATCGTGCCAGGGCGATACGTTGTT
>2_merged|reference DBH4|length 32|copies 3
AAAATTAATCGTGCCAGGGCGATACGTTGTTT
>2_merged|reference DBH4|length 32|copies 4
AAAATTACCGAGATCCTGGGCTTTAACTTACC
>2_merged|reference DBH4|length 33|copies 1
AAAATTACCGAGATCCTGGGCTTTAACTTACCA
>2_merged|reference DBH4|length 32|copies 4
AAAATTACGACCTCCCTGGGTCACATTGATGA
>2_merged|reference DBH4|length 32|copies 2
AAAATTACGGATTACCTGGACGAAATCTACGG
>2_merged|reference DBH4|length 32|copies 2
AAAATTATCCATACCCAGGGTTACCCAATGTG
>2_merged|reference DBH4|length 32|copies 5
AAAATTCACGCATCCCTGGGGAACATTTTTTT
>2_merged|reference DBH4|length 33|copies 39
AAAATTCACGCATCCCTGGGGAACATTTTTTTA
>2_merged|reference DBH4|length 50|copies 1
AAAATTCACGCATCCCTGGGGAACATTTTTTTACCACCAGTGATAATACA
>2_merged|reference DBH4|length 26|copies 1
AAAATTCACTGTCCCAGGCGACGATA
>2_merged|reference DBH4|length 30|copies 2
AAAATTCACTGTCCCAGGCGACGATAGCGG
>2_merged|reference DBH4|length 31|copies 66
AAAATTCACTGTCCCAGGCGACGATAGCGGT
>2_merged|reference DBH4|length 32|copies 2
AAAATTCACTGTCCCAGGCGACGATAGCGGTG
>2_merged|reference DBH4|length 27|copies 8
AAAATTCAGCCTGGCCTGGCAGATTCT
>2_merged|reference DBH4|length 28|copies 1
AAAATTCAGCCTGGCCTGGCAGATTCTG
>2_merged|reference DBH4|length 29|copies 2
AAAATTCAGCCTGGCCTGGCAGATTCTGT
>2_merged|reference DBH4|length 32|copies 13
AAAATTCAGCCTGGCCTGGCAGATTCTGTTTG
>2_merged|reference DBH4|length 34|copies 4
AAAATTCGCATTCAAACCTGGCAATACAGCGACT
>2_merged|reference DBH4|length 35|copies 1
AAAATTCGCATTCAAACCTGGCAATACAGCGACTC
>2_merged|reference DBH4|length 31|copies 25
AAAATTCGTTACACCAGGAAATCTGATGTGT
>2_merged|reference DBH4|length 76|copies 1
AAAATTCTAAATCTCCTATAGTTAGTCAATGACCTTTTGCACCGCTTTGCGGTGCTTTCCTGGAAGAACAAAATGT
>2_merged|reference DBH4|length 65|copies 1
AAAATTCTCTTCGGACTGGGGGTAGTGTCGGATGCACCGCGAAGGCGGCTTATCCGACCTACGTT
>2_merged|reference DBH4|length 75|copies 1
AAAATTGAACGGGCGTATGTACGTCATCTGTTCGGTAAGCCCCCAAGAGCCAGATTAAGTGAAGTTAAACGAAGG
>2_merged|reference DBH4|length 31|copies 1
AAAATTGAAGCTCACCTGGCGCAAACCGCTT
>2_merged|reference DBH4|length 32|copies 114
AAAATTGAAGCTCACCTGGCGCAAACCGCTTA
>2_merged|reference DBH4|length 33|copies 1
AAAATTGCCATGCAGCCAGGCGCTGACCTGTCG
>2_merged|reference DBH4|length 67|copies 1
AAAATTGCCCCCCATGCAGATCAATGCTCGAGCCTGCCCCGTACATATTGCTTGCATGCTGGCAATT
>2_merged|reference DBH4|length 47|copies 1
AAAATTGCGGACATCTACGCCAACTGCGGTATCACCAAAAAAGTGAA
>2_merged|reference DBH4|length 45|copies 5
AAAATTGCTTTAAGCAACTCCGCGCCAGTCTGAGCCGAGAACATC
>2_merged|reference DBH4|length 73|copies 1
AAAATTGCTTTAAGCAACTCCGCGCCAGTCTGAGCCGAGAACATCCGTTTAATGCCCGGTAGCGGGTTGAGTT
>2_merged|reference DBH4|length 74|copies 1
AAAATTGCTTTAAGCAACTCCGCGCCAGTCTGAGCCGAGAACATCCGTTTAATGCCCGGTAGCGGGTTGAGTTT
>2_merged|reference DBH4|length 31|copies 1
AAAATTGTTCTCGCCCTGGGCGGGAATGCGC
>2_merged|reference DBH4|length 32|copies 39
AAAATTGTTCTCGCCCTGGGCGGGAATGCGCT
>2_merged|reference DBH4|length 33|copies 8
AAAATTGTTCTCGCCCTGGGCGGGAATGCGCTG
>2_merged|reference DBH4|length 32|copies 23
AAAATTTCCATGGCCCAGGTGCGCAACGGCAG
>2_merged|reference DBH4|length 33|copies 3
AAAATTTCCATGGCCCAGGTGCGCAACGGCAGT
>2_merged|reference DBH4|length 32|copies 2
AAAATTTCTGCCGACCAGGTTGATCAGGAAGT
>2_merged|reference DBH4|length 34|copies 22
AAAATTTTTTACCCAAAACCCGGTAAAAAATTTT
>2_merged|reference DBH4|length 70|copies 2
AAACAAAAACAATAATACAACAAGTATGAAACAGAAGGTAGGTGGCAGGGGCGGAACAGGAAAACGCATG
>2_merged|reference DBH4|length 79|copies 22
AAACAAAAAGGTTAAAAAGTTTGAGCTGGCTCGCACAAACCAGCACTTTTTAAAGTTTTGTAATCAGTTTGGGGTAGCT
>2_merged|reference DBH4|length 80|copies 11
AAACAAAAAGGTTAAAAAGTTTGAGCTGGCTCGCACAAACCAGCACTTTTTAAAGTTTTGTAATCAGTTTGGGGTAGCTA
>2_merged|reference DBH4|length 32|copies 3
AAACAAAAATTTTCCTGGTGATCAAGGCTAAG
>2_merged|reference DBH4|length 30|copies 1
AAACAAAATCCCGCCAGGGATCGCCATCAG
>2_merged|reference DBH4|length 31|copies 435
AAACAAAATCCCGCCAGGGATCGCCATCAGC
>2_merged|reference DBH4|length 32|copies 18
AAACAAAATCCCGCCAGGGATCGCCATCAGCG
>2_merged|reference DBH4|length 34|copies 1
AAACAAAATCCCGCCAGGGATCGCCATCAGCGAT
>2_merged|reference DBH4|length 30|copies 2
AAACAAAATCTACCTGGTGCCGAAGAGGGC
>2_merged|reference DBH4|length 61|copies 1
AAACAAACCTACTGTGGCTTCCGTATAGTACGGCCCGTCCATACCCAGTGCTGGCGCATCC
>2_merged|reference DBH4|length 30|copies 1
AAACAAACTTCACCAGGCGATGCATATCAT
>2_merged|reference DBH4|length 72|copies 1
AAACAAATTTGTCACCCACCACTAACCAGCGTTCTGCCAGCGGCTTCAGGTATTCGCCCAGACGATTAATCA
>2_merged|reference DBH4|length 33|copies 1
AAACAACATGCGCACCCAGGAAGAATTGGGACG
>2_merged|reference DBH4|length 31|copies 189
AAACAACGCGTACCCAGGGTACGCGTTGCCG
>2_merged|reference DBH4|length 32|copies 3
AAACAACGCGTACCCAGGGTACGCGTTGCCGC
>2_merged|reference DBH4|length 26|copies 1
AAACAACTCCAGGGTTCCGCGTCTCT
>2_merged|reference DBH4|length 32|copies 1
AAACAACTTAGCACTGAGCCAAGCCTGCGCTC
>2_merged|reference DBH4|length 35|copies 1
AAACAACTTAGCACTGAGCCAAGCCTGCGCTCCCG
>2_merged|reference DBH4|length 41|copies 1
AAACAACTTAGCACTGAGCCAAGCCTGCGCTCCCGTGTGCC
>2_merged|reference DBH4|length 47|copies 1
AAACAACTTAGCACTGAGCCAAGCCTGCGCTCCCGTGTGCCAGATCT
>2_merged|reference DBH4|length 32|copies 41
AAACAAGAAGTTATCCTGGTACTCGACTGTGG
>2_merged|reference DBH4|length 33|copies 1
AAACAAGAAGTTATCCTGGTACTCGACTGTGGC
>2_merged|reference DBH4|length 31|copies 500
AAACAAGATCCCGCCAGGGATCGCCATTAAT
>2_merged|reference DBH4|length 32|copies 53
AAACAAGATCCCGCCAGGGATCGCCATTAATG
>2_merged|reference DBH4|length 33|copies 1
AAACAAGATCCCGCCAGGGATCGCCATTAATGA
>2_merged|reference DBH4|length 35|copies 1
AAACAAGATCCCGCCAGGGATCGCCATTAATGATG
>2_merged|reference DBH4|length 56|copies 1
AAACAAGATCCCGCCAGGGATCGCCATTAATGATGCCGCCAGCAGATATTCCACAG
>2_merged|reference DBH4|length 59|copies 1
AAACAATAAACGCCATAATTGAAGTCAGCAGACCGACAATTGCCACGACCAGTTTCACC
>2_merged|reference DBH4|length 58|copies 8
AAACAATAACGTTGCAGGCTTAAGGGGACTTTCATGGCTAACTATTTTATTGATCGCC
>2_merged|reference DBH4|length 59|copies 1
AAACAATAACGTTGCAGGCTTAAGGGGACTTTCATGGCTAACTATTTTATTGATCGCCC
>2_merged|reference DBH4|length 30|copies 2
AAACAATTGCATCCCAGGCTGAAACCGCAC
>2_merged|reference DBH4|length 31|copies 879
AAACAATTGCATCCCAGGCTGAAACCGCACA
>2_merged|reference DBH4|length 32|copies 2
AAACAATTGCATCCCAGGCTGAAACCGCACAC
>2_merged|reference DBH4|length 68|copies 1
AAACACAAACACCGACAGGCCGCAGAGCAGGAAAAAGTTCAGCATCCCCAGCGCGATGTATGGCAACT
>2_merged|reference DBH4|length 46|copies 1
AAACACATACAGATTGCCATCAATAAATGCAGAGGTTGCTTGATCT
>2_merged|reference DBH4|length 38|copies 1
AAACACATTTAAGTCAGTTACACCAAGTTGCGCATATT
>2_merged|reference DBH4|length 52|copies 1
AAACACATTTAAGTCAGTTACACCAAGTTGCGCATATTGCACCTCAGTATCG
>2_merged|reference DBH4|length 58|copies 4
AAACACATTTAAGTCAGTTACACCAAGTTGCGCATATTGCACCTCAGTATCGCCACCT
>2_merged|reference DBH4|length 59|copies 4
AAACACATTTAAGTCAGTTACACCAAGTTGCGCATATTGCACCTCAGTATCGCCACCTT
>2_merged|reference DBH4|length 63|copies 1
AAACACATTTAAGTCAGTTACACCAAGTTGCGCATATTGCACCTCAGTATCGCCACCTTGATA
>2_merged|reference DBH4|length 70|copies 96
AAACACATTTAAGTCAGTTACACCAAGTTGCGCATATTGCACCTCAGTATCGCCACCTTGATATCGAAGC
>2_merged|reference DBH4|length 71|copies 2
AAACACATTTAAGTCAGTTACACCAAGTTGCGCATATTGCACCTCAGTATCGCCACCTTGATATCGAAGCC
>2_merged|reference DBH4|length 73|copies 5
AAACACATTTAAGTCAGTTACACCAAGTTGCGCATATTGCACCTCAGTATCGCCACCTTGATATCGAAGCCCT
>2_merged|reference DBH4|length 47|copies 1
AAACACCACCATGATGGAGATTTGCACCAGTACAAACAGGGTATTGA
>2_merged|reference DBH4|length 39|copies 5
AAACACCACTTCCGCATCATCGCCAGGTTTCAGACGTAA
>2_merged|reference DBH4|length 40|copies 102
AAACACCACTTCCGCATCATCGCCAGGTTTCAGACGTAAC
>2_merged|reference DBH4|length 41|copies 605
AAACACCACTTCCGCATCATCGCCAGGTTTCAGACGTAACA
>2_merged|reference DBH4|length 40|copies 24
AAACACCACTTCCGCATCGTCGCCAGGAGCCAGTCGCAGC
>2_merged|reference DBH4|length 29|copies 1
AAACACCATCAGCCTGGCGCTGGGTTCCA
>2_merged|reference DBH4|length 31|copies 1
AAACACCATCAGCCTGGCGCTGGGTTCCATT
>2_merged|reference DBH4|length 47|copies 1
AAACACCGGCACCGGGAAGTCATAATCTTTAGTGACCAGACGGTAGT
>2_merged|reference DBH4|length 48|copies 1
AAACACCTTCGGGGAAAATCGAAATTTATTCTGAACGACTGGCGAAGA
>2_merged|reference DBH4|length 31|copies 142
AAACACGAACAGTCCAGGAGAATTTAAATGG
>2_merged|reference DBH4|length 32|copies 1
AAACACGAACAGTCCAGGAGAATTTAAATGGC
>2_merged|reference DBH4|length 76|copies 2
AAACACGAACAGTCCAGGAGAATTTAAATGGCTGCCATTAATACGAAAGTCAAAAAAGCCGTTATCCCCGTTGCGG
>2_merged|reference DBH4|length 28|copies 1
AAACACGACACGCCCTGGAAGGTATCGC
>2_merged|reference DBH4|length 30|copies 3
AAACACGACACGCCCTGGAAGGTATCGCCG
>2_merged|reference DBH4|length 31|copies 319
AAACACGACACGCCCTGGAAGGTATCGCCGC
>2_merged|reference DBH4|length 32|copies 3
AAACACGACACGCCCTGGAAGGTATCGCCGCT
>2_merged|reference DBH4|length 26|copies 1
AAACACGCCAGGCAGCGTTTTGACCG
>2_merged|reference DBH4|length 57|copies 2
AAACACGGAACATTTGGTGGTGTTGTCCACCGTGTACTCTTCAACTTCCGTACGATG
>2_merged|reference DBH4|length 56|copies 1
AAACACGGCGAGAGCTTACCGGAGAGGCTCAGGCAGAGCGAGAAGCAGCAAAAGCG
>2_merged|reference DBH4|length 46|copies 1
AAACACGGGCTACGTAACGCGATGATCCCGGTAGTGACCATGATGG
>2_merged|reference DBH4|length 71|copies 1
AAACACTAAAACGGGCCATCAGGCCCGTTATATCAGTGCTCTAACTCCAGCTCTCTTGCCTGCATCATCTG
>2_merged|reference DBH4|length 38|copies 1
AAACACTCTAGCCTCTGCACCTGGGTCAACTGATACGG
>2_merged|reference DBH4|length 43|copies 1
AAACACTGAGCAGAGCGCGGCGGACTGGACGACGTTGTTGCAT
>2_merged|reference DBH4|length 69|copies 1
AAACACTGGCAGCGCTGGGCCAGCAAGGGCAATTTTCAACTGCAGAAGTACGTGATAAGCAGCAAAATA
>2_merged|reference DBH4|length 30|copies 3
AAACACTGGCTAGCCTGGATGGCGGTCGCA
>2_merged|reference DBH4|length 31|copies 622
AAACACTGGCTAGCCTGGATGGCGGTCGCAC
>2_merged|reference DBH4|length 32|copies 104
AAACACTGGCTAGCCTGGATGGCGGTCGCACC
>2_merged|reference DBH4|length 33|copies 1
AAACACTGGCTAGCCTGGATGGCGGTCGCACCC
>2_merged|reference DBH4|length 32|copies 25
AAACACTTCCGGAACCAGGTCAGAAAACGGTG
>2_merged|reference DBH4|length 59|copies 1
AAACACTTGAACGTAAATCTCTTACTGCTGTTCAGAAATCACAATGTGAAATCATCACC
>2_merged|reference DBH4|length 69|copies 1
AAACAGAACAGTTGAAATGGCAATTGCTTAAATTGGCATTATTAAAATTAACATTAGCCATATTAGAGT
>2_merged|reference DBH4|length 74|copies 1
AAACAGAACAGTTGAAATGGCAATTGCTTAAATTGGCATTATTAAAATTAACATTAGCCATATTAGAGTCGGTA
>2_merged|reference DBH4|length 78|copies 1
AAACAGAACAGTTGAAATGGCAATTGCTTAAATTGGCATTATTAAAATTAACATTAGCCATATTAGAGTCGGTACATA
>2_merged|reference DBH4|length 42|copies 1
AAACAGAAGGTAGGTGGCAGGGGCGGAACAGGAAAACGCATG
>2_merged|reference DBH4|length 30|copies 1
AAACAGAATTTGCCTGGCGGCAGTAGCGCG
>2_merged|reference DBH4|length 31|copies 1
AAACAGAATTTGCCTGGCGGCAGTAGCGCGG
>2_merged|reference DBH4|length 30|copies 1
AAACAGAATTTGCCTGGCGGCCGTAGCGCG
>2_merged|reference DBH4|length 66|copies 6
AAACAGACGCTGGTGTTCTATATGGGGTTGAATCAGGCCGCGACTATTCAGCAAAAGCTGATTGAA
>2_merged|reference DBH4|length 32|copies 128
AAACAGACTCATAGCCTGGCATAACGAAAAGA
>2_merged|reference DBH4|length 53|copies 1
AAACAGACTTTGCTGATAAGCGTGGTATGCGTTATGTGCGGGTTAACGCTCCT
>2_merged|reference DBH4|length 40|copies 1
AAACAGAGCCATTTTTTTGCCCATCTCTCCCGCCTGAAAC
>2_merged|reference DBH4|length 53|copies 1
AAACAGAGTATGGCGATGGTGTGATTTGTGTTTATTGGTAAAAAAAACACCCC
>2_merged|reference DBH4|length 32|copies 74
AAACAGATAAAAAGCCTGGGTCAGCGCCGTAT
>2_merged|reference DBH4|length 33|copies 24
AAACAGATAAAAAGCCTGGGTCAGCGCCGTATA
>2_merged|reference DBH4|length 30|copies 1
AAACAGCAGCCCCCAGGTGGCGGCATTAAC
>2_merged|reference DBH4|length 31|copies 569
AAACAGCAGGCGACCTGGAAAGAAAAAGACG
>2_merged|reference DBH4|length 32|copies 27
AAACAGCAGGCGACCTGGAAAGAAAAAGACGG
>2_merged|reference DBH4|length 38|copies 1
AAACAGCATCAGCCCCGGCCCCTGGCCCAGTTTCAGCG
>2_merged|reference DBH4|length 58|copies 1
AAACAGCCAGTACACGCTGGCGCGTACTTTCGCCACTCAAAAAGTGTCACTGGAAGAG
>2_merged|reference DBH4|length 60|copies 1
AAACAGCCAGTACACGCTGGCGCGTACTTTCGCCACTCAAAAAGTGTCACTGGAAGAGAG
>2_merged|reference DBH4|length 50|copies 1
AAACAGCGAAGAACAAGCTGGTGGGGAGGAACGTATGGAGAATTTCACGA
>2_merged|reference DBH4|length 65|copies 2
AAACAGCGTAAACAGTGGGGTGAGCGTGATGATCGCGCTCACCTGCGCTGCCTGCCAGCGAGCCA
>2_merged|reference DBH4|length 31|copies 340
AAACAGCGTACACCCTGGCTTCATTGACAGT
>2_merged|reference DBH4|length 32|copies 245
AAACAGCGTACACCCTGGCTTCATTGACAGTA
>2_merged|reference DBH4|length 32|copies 19
AAACAGCGTATCAGCCAGGAAATGATGGCGCT
>2_merged|reference DBH4|length 33|copies 2
AAACAGCGTATCAGCCAGGAAATGATGGCGCTG
>2_merged|reference DBH4|length 72|copies 1
AAACAGCGTCTGGGTCTTTAGCGATAATCCTGAACGTTATGCTGAACTGTTTGGCGGCGCTCAGCAATGGGG
>2_merged|reference DBH4|length 44|copies 2
AAACAGCGTGGAGATTTCGTAGGGTTCCAGGCCGAAAAGGATTT
>2_merged|reference DBH4|length 53|copies 1
AAACAGGACCTGAATTAATCTGCGGGTCATTGGCTCAGCACGCTGAGTCGTCG
>2_merged|reference DBH4|length 53|copies 2
AAACAGGCACGGCTCACCTTCACACTCCAGCACCGAACATGGAACTTCGATGT
>2_merged|reference DBH4|length 32|copies 1
AAACAGGCCGAACTCCAGCTGACGCAGAATAA
>2_merged|reference DBH4|length 31|copies 1
AAACAGGCCGTCAGCCAGGCGCAACCAACGC
>2_merged|reference DBH4|length 32|copies 26
AAACAGGCCGTCAGCCAGGCGCAACCAACGCC
>2_merged|reference DBH4|length 33|copies 2
AAACAGGCCGTCAGCCAGGCGCAACCAACGCCC
>2_merged|reference DBH4|length 34|copies 1
AAACAGGCCGTCAGCCAGGCGCAACCAACGCCCA
>2_merged|reference DBH4|length 30|copies 2
AAACAGGCTGCGGCCTGGTCGCTGGTCTGG
>2_merged|reference DBH4|length 31|copies 939
AAACAGGCTGCGGCCTGGTCGCTGGTCTGGG
>2_merged|reference DBH4|length 32|copies 19
AAACAGGCTGCGGCCTGGTCGCTGGTCTGGGT
>2_merged|reference DBH4|length 32|copies 1
AAACAGGGCGTTGGCCTGGTGGTTGATCCGAT
>2_merged|reference DBH4|length 33|copies 2
AAACAGGGCGTTGGCCTGGTGGTTGATCCGATG
>2_merged|reference DBH4|length 33|copies 1
AAACAGGTGGTATTCCAGGTTAACGCTGCACCA
>2_merged|reference DBH4|length 41|copies 1
AAACAGGTTTACCTTTCAGCGACGAGGTTAATTCGACATTG
>2_merged|reference DBH4|length 32|copies 66
AAACAGTACACTACCCTGGAAAAACCGGTAGC
>2_merged|reference DBH4|length 33|copies 2
AAACAGTACACTACCCTGGAAAAACCGGTAGCT
>2_merged|reference DBH4|length 66|copies 1
AAACAGTACGGCATCGACGCTATCGGTTTTAACGCGCCAGACCTCAATATGAAGCACGGTTTTTAT
>2_merged|reference DBH4|length 66|copies 1
AAACAGTCGGTGCATTTCCAGAACGCCTCCGGCGTGCGAGCTGAATGCCATGACTGTCATATCCCG
>2_merged|reference DBH4|length 31|copies 221
AAACATACTGTTCCCTGGCGTTATGTCATTC
>2_merged|reference DBH4|length 32|copies 35
AAACATACTGTTCCCTGGCGTTATGTCATTCT
>2_merged|reference DBH4|length 54|copies 1
AAACATACTGTTCCCTGGCGTTATGTCATTCTGCGCCTGCATGAAGCCGTACAG
>2_merged|reference DBH4|length 66|copies 1
AAACATATAAATCACAGGAGTCGCCCATGTCAGTACCCGTTCAACATCCTATGTATATCGATGGAC
>2_merged|reference DBH4|length 51|copies 1
AAACATATGGCGCGCAGGACCCTCAAACTGTTTGTAAAAAATGAAACACCG
>2_merged|reference DBH4|length 62|copies 8
AAACATATGGCGCGCAGGACCCTCAAACTGTTTGTAAAAAATGAAACACCGCCAAAAGTTAC
>2_merged|reference DBH4|length 30|copies 1
AAACATCACCGTTCCTGGCATCCTGGACGG
>2_merged|reference DBH4|length 31|copies 13
AAACATCACCGTTCCTGGCATCCTGGACGGT
>2_merged|reference DBH4|length 32|copies 1
AAACATCACCGTTCCTGGCATCCTGGACGGTG
>2_merged|reference DBH4|length 29|copies 18
AAACATCGCAACGACCTGGTTTTCGTCGC
>2_merged|reference DBH4|length 32|copies 2
AAACATCGCAACGACCTGGTTTTCGTCGCTGA
>2_merged|reference DBH4|length 26|copies 1
AAACATCGCCTGGCCGAACCCGGCGG
>2_merged|reference DBH4|length 30|copies 2
AAACATCGCGCACCAGGTTAAGAAAATGAA
>2_merged|reference DBH4|length 32|copies 1
AAACATCGCGCACCAGGTTAAGAAAATGAACA
>2_merged|reference DBH4|length 51|copies 1
AAACATCGCTTAAAACCATTCCTCCCTTTAAGATCATCCGCTGTGCATCTA
>2_merged|reference DBH4|length 77|copies 1
AAACATGACCAATTTCCGCACGCAATATTTCGAGGATAATGGCCTCTTCTTCACTATTCGGCGCAAAATCAACGTGA
>2_merged|reference DBH4|length 44|copies 1
AAACATGCGCGACTTGAGCTCAAGATAACGCGCCAGTTGTTCAT
>2_merged|reference DBH4|length 48|copies 11
AAACATGGGGAGTAATAGCGTTAACATTATTATTAATAATACCCGAAA
>2_merged|reference DBH4|length 49|copies 395
AAACATGGGGAGTAATAGCGTTAACATTATTATTAATAATACCCGAAAA
>2_merged|reference DBH4|length 50|copies 9
AAACATGGGGAGTAATAGCGTTAACATTATTATTAATAATACCCGAAAAA
>2_merged|reference DBH4|length 70|copies 1
AAACATGGGGAGTAATAGCGTTAACATTATTATTAATAATACCCGAAAAATTATCCCCCCTGGTAAAGTA
>2_merged|reference DBH4|length 76|copies 31
AAACATGGGGAGTAATAGCGTTAACATTATTATTAATAATACCCGAAAAATTATCCCCCCTGGTAAAGTATTTACG
>2_merged|reference DBH4|length 77|copies 3
AAACATGGGGAGTAATAGCGTTAACATTATTATTAATAATACCCGAAAAATTATCCCCCCTGGTAAAGTATTTACGC
>2_merged|reference DBH4|length 53|copies 1
AAACATGTAAAAGAAGACAGGTTGCCATGTCTGTTTGCCGCCGGGGTTGTTGC
>2_merged|reference DBH4|length 29|copies 1
AAACATGTTCATGCCTGGCCCGGCCTCCG
>2_merged|reference DBH4|length 30|copies 480
AAACATGTTCATGCCTGGCCCGGCCTCCGT
>2_merged|reference DBH4|length 31|copies 149
AAACATGTTCATGCCTGGCCCGGCCTCCGTT
>2_merged|reference DBH4|length 32|copies 22
AAACATGTTCATGCCTGGCCCGGCCTCCGTTT
>2_merged|reference DBH4|length 34|copies 1
AAACATTAACGGTGCCCTCTGAGTCCTCATTAGC
>2_merged|reference DBH4|length 52|copies 1
AAACATTAACGGTGCCCTCTGAGTCCTCATTAGCGCCAATGACGCTGGTAGT
>2_merged|reference DBH4|length 32|copies 8
AAACATTGTGACAACCAGGTGGCGTAATATCC
>2_merged|reference DBH4|length 57|copies 1
AAACCAAAAACAGTGTTATGGGTGGATTCTCTGTATCCGGCGTTAATTGTTAACTGG
>2_merged|reference DBH4|length 40|copies 1
AAACCAACCAACAACACTGTCGCCAGGAGCAATAAGGTGA
>2_merged|reference DBH4|length 31|copies 83
AAACCAACGCCGCCCTGGTGGCCTGGCGCTG
>2_merged|reference DBH4|length 39|copies 1
AAACCAACGCCGCCCTGGTGGCCTGGCGCTGCCCAGGAA
>2_merged|reference DBH4|length 30|copies 3
AAACCAAGCCGGGCCAGGGCTTCCCGACTG
>2_merged|reference DBH4|length 31|copies 260
AAACCAAGCCGGGCCAGGGCTTCCCGACTGA
>2_merged|reference DBH4|length 32|copies 4
AAACCAAGCCGGGCCAGGGCTTCCCGACTGAC
>2_merged|reference DBH4|length 33|copies 1
AAACCAAGCCGGGCCAGGGCTTCCCGACTGACT
>2_merged|reference DBH4|length 58|copies 3
AAACCAAGCCGGGCCAGGGCTTCCCGACTGACTGGGAAAACCAGGAAAAATACAAAGG
>2_merged|reference DBH4|length 32|copies 1
AAACCAAGTTCTGGCCAGGCAGAACCTACACC
>2_merged|reference DBH4|length 33|copies 6
AAACCAAGTTCTGGCCAGGCAGAACCTACACCA
>2_merged|reference DBH4|length 70|copies 2
AAACCAATATGTCGCTGGCGATTGCCATCGCGGGTGTGCTGGTACATCCGAGTTTTATTGAACTGATGGC
>2_merged|reference DBH4|length 46|copies 6
AAACCAATTACAGTCTGGAACCGGATGAACTGGCCGCAGGTTATGT
>2_merged|reference DBH4|length 32|copies 19
AAACCACAGCAGCGCCAGGCCAGCGCCAATAA
>2_merged|reference DBH4|length 30|copies 10
AAACCACCATTAACCTGGTGCCGGAAAACG
>2_merged|reference DBH4|length 31|copies 167
AAACCACCATTAACCTGGTGCCGGAAAACGA
>2_merged|reference DBH4|length 34|copies 6
AAACCACCATTAACCTGGTGCCGGAAAACGAAGT
>2_merged|reference DBH4|length 72|copies 1
AAACCACCATTAACCTGGTGCCGGAAAACGAAGTGCTGAACGTGCTGGAAGGCGAAGATGCTGAAACCAACG
>2_merged|reference DBH4|length 61|copies 1
AAACCACCTTACCCTCCGGATTACAAATCGGCACGGGGGTACGCCCGGTCGCCACTGAACG
>2_merged|reference DBH4|length 70|copies 1
AAACCACGACGGCAAAGCCCATCACTGCCGGGAAGTCGAGCGCCTGTATTGATGTTACTACCCATGCACC
>2_merged|reference DBH4|length 53|copies 1
AAACCACGGCGAACCTTCGCCATAGCGAATTTCGCGATCGCGGCCTGAGCCCA
>2_merged|reference DBH4|length 45|copies 1
AAACCACTGAAATGCGTGCTGCGCTGGTGAATGCCGATCAGACGT
>2_merged|reference DBH4|length 59|copies 1
AAACCACTGATTCTGTTTTTGCGGTTCGCTGCCGAGCATTTCCAGCAGCTCTTCCGGGC
>2_merged|reference DBH4|length 75|copies 1
AAACCACTGATTCTGTTTTTGCGGTTCGCTGCCGAGCATTTCCAGCAGCTCTTCCGGGCGGTGCCACTCGGGTAA
>2_merged|reference DBH4|length 80|copies 1
AAACCACTGATTCTGTTTTTGCGGTTCGCTGCCGAGCATTTCCAGCAGCTCTTCCGGGCGGTGCCACTCGGGTAAGGCTT
>2_merged|reference DBH4|length 30|copies 1
AAACCAGAACACCCAGGCATTCCACAGTGA
>2_merged|reference DBH4|length 34|copies 1
AAACCAGAACGAGTCAGGCCGTTAGCCATCACAA
>2_merged|reference DBH4|length 32|copies 48
AAACCAGCGCCTCACCTGGGCCATTCACCACG
>2_merged|reference DBH4|length 33|copies 2
AAACCAGCGCCTCACCTGGGCCATTCACCACGC
>2_merged|reference DBH4|length 30|copies 1
AAACCAGCGCTGCCTGGGTAGTGGGTATCG
>2_merged|reference DBH4|length 31|copies 3
AAACCAGCGCTGCCTGGGTAGTGGGTATCGA
>2_merged|reference DBH4|length 75|copies 3
AAACCAGCGGAATAGATTTACGCAGACCGCCCATCTTGAAGATGTTCTGTTCGTGATGGCAGGCCAGAATGACGG
>2_merged|reference DBH4|length 32|copies 15
AAACCAGCGGCACGCCAGGGTGACATGCCCCA
>2_merged|reference DBH4|length 73|copies 1
AAACCAGCTGGGATAATAAGCGCCGATCACCGGGATTGCCGGAGATAATGAGCATCCCGAAACCATGAAGACG
>2_merged|reference DBH4|length 38|copies 11
AAACCAGTGCGGTAGATTTGAGGATCACCTGCCAGTTG
>2_merged|reference DBH4|length 27|copies 2
AAACCATCCTGAACCTGGTGAACGCCG
>2_merged|reference DBH4|length 30|copies 3
AAACCATCCTGAACCTGGTGAACGCCGGCA
>2_merged|reference DBH4|length 31|copies 340
AAACCATCCTGAACCTGGTGAACGCCGGCAA
>2_merged|reference DBH4|length 32|copies 4
AAACCATCCTGAACCTGGTGAACGCCGGCAAC
>2_merged|reference DBH4|length 45|copies 1
AAACCATCCTGAACCTGGTGAACGCCGGCAACAGTGCGTCGGGGC
>2_merged|reference DBH4|length 58|copies 1
AAACCATCCTGAACCTGGTGAACGCCGGCAACAGTGCGTCGGGGCTGGCGACCAGCGG
>2_merged|reference DBH4|length 56|copies 1
AAACCATCGAATGGCTGAATTACATCGCCACCGAGCTGCATAAAGGTTTCACACCT
>2_merged|reference DBH4|length 30|copies 1
AAACCATGCGGGCCAGGGTTGAGCATGGCG
>2_merged|reference DBH4|length 31|copies 110
AAACCATTAGCGGCCAGGATGCTTTACCCAA
>2_merged|reference DBH4|length 32|copies 30
AAACCATTAGCGGCCAGGATGCTTTACCCAAT
>2_merged|reference DBH4|length 33|copies 2
AAACCATTAGCGGCCAGGATGCTTTACCCAATA
>2_merged|reference DBH4|length 43|copies 1
AAACCATTAGCGGCCAGGATGCTTTACCCAATATCAGCGATGC
>2_merged|reference DBH4|length 46|copies 1
AAACCATTGCCCAGTTGAAGCAAACGCGTGAAGAAGTCGCCATGCA
>2_merged|reference DBH4|length 67|copies 1
AAACCATTGCGCTGGAACAACTGGTCGGTAGAGTATCGGCAAATATGATCCTGCCTTATCCACCGGG
>2_merged|reference DBH4|length 32|copies 134
AAACCATTGCTACTCCAGGCGGCATGAGTACC
>2_merged|reference DBH4|length 33|copies 4
AAACCATTGCTACTCCAGGCGGCATGAGTACCC
>2_merged|reference DBH4|length 69|copies 1
AAACCATTTTCGTGAGCTGGGAAATGTTCGTTTTTATGATGAACAGGGGTTATGTGATCAGCTTTATAC
>2_merged|reference DBH4|length 28|copies 2
AAACCCAACAACGCGATCTGCGGGATGC
>2_merged|reference DBH4|length 38|copies 2
AAACCCAACAACGCGATCTGCGGGATGCTCTTTGAGAT
>2_merged|reference DBH4|length 39|copies 1522
AAACCCAACAACGCGATCTGCGGGATGCTCTTTGAGATG
>2_merged|reference DBH4|length 40|copies 4
AAACCCAACAACGCGATCTGCGGGATGCTCTTTGAGATGA
>2_merged|reference DBH4|length 51|copies 1
AAACCCAACAACGCGATCTGCGGGATGCTCTTTGAGATGATTTTGTACCCA
>2_merged|reference DBH4|length 66|copies 1
AAACCCAACAACGCGATCTGCGGGATGCTCTTTGAGATGATTTTGTACCCAGGCATAATATTCTGC
>2_merged|reference DBH4|length 67|copies 1
AAACCCAACAACGCGATCTGCGGGATGCTCTTTGAGATGATTTTGTACCCAGGCATAATATTCTGCA
>2_merged|reference DBH4|length 49|copies 1
AAACCCACACTGGCAACTATGAGCAGTGGATCGCTAACTATCAGCAGAC
>2_merged|reference DBH4|length 74|copies 1
AAACCCAGCGTTACGCCGAGGAACGAACTCGCTACCGCAAAGTTTGAGAACACGACCAGCAGCAGATCCAGACT
>2_merged|reference DBH4|length 60|copies 1
AAACCCAGCTACTACGCGGCGGCCTCTTATAGCTGCCACTCAATGAATGGCCTCTTCCCC
>2_merged|reference DBH4|length 55|copies 1
AAACCCAGTAACGTCACCGTCCAGTTCATCCCGCTGGCAAAAAACAGCGTCATGC
>2_merged|reference DBH4|length 27|copies 1
AAACCCAGTCCTGGCAGGAAGCGGCCT
>2_merged|reference DBH4|length 53|copies 1
AAACCCATTGCGCATTGTCATTTTGCTGCTCGGTTTCCTCATCATCAAAATCG
>2_merged|reference DBH4|length 78|copies 1
AAACCCCAAACCACCACGGAAGCCGGTTTACGCTGGATGGATCCGTACCGTTAAAACGTAACGCTATTCAGACAATGC
>2_merged|reference DBH4|length 30|copies 2
AAACCCCCTTCGCCTGGGGATTATTGTGTG
>2_merged|reference DBH4|length 31|copies 110
AAACCCCGATATCCCAGGTATAGCTCCCACC
>2_merged|reference DBH4|length 32|copies 121
AAACCCCGATATCCCAGGTATAGCTCCCACCC
>2_merged|reference DBH4|length 33|copies 1
AAACCCCGATATCCCAGGTATAGCTCCCACCCT
>2_merged|reference DBH4|length 54|copies 1
AAACCCGAAAGTGGGTACTGTAACACCGAACGTTGCTGAAGCGGTTAAAAACGC
>2_merged|reference DBH4|length 32|copies 11
AAACCCGACGCACACCAGGTTAAACAGTTTCT
>2_merged|reference DBH4|length 33|copies 2
AAACCCGACGCACACCAGGTTAAACAGTTTCTG
>2_merged|reference DBH4|length 58|copies 1
AAACCCGCTTCAAAGGCCGGCATAACGTCATGCTGGCTTTCAAAAACAACCGCTGGCG
>2_merged|reference DBH4|length 34|copies 1
AAACCCGCTTCTGGTGCCTGGAAAGAGGCAGTCA
>2_merged|reference DBH4|length 36|copies 1
AAACCCGGTGGTTTCTCGCGACCGGGTTTTTTATTT
>2_merged|reference DBH4|length 40|copies 1
AAACCCGGTGGTTTCTCGCGACCGGGTTTTTTATTTGTCA
>2_merged|reference DBH4|length 47|copies 1
AAACCCGGTGGTTTCTCGCGACCGGGTTTTTTATTTGTCACGATTTT
>2_merged|reference DBH4|length 64|copies 3
AAACCCGGTGGTTTCTCGCGACCGGGTTTTTTATTTGTCACGATTTTGCGTTACCCTTGCATCT
>2_merged|reference DBH4|length 68|copies 1
AAACCCGGTGGTTTCTCGCGACCGGGTTTTTTATTTGTCACGATTTTGCGTTACCCTTGCATCTCTTT
>2_merged|reference DBH4|length 42|copies 1
AAACCCGTGATTATGGGCCGCCATACCTGGGAATCAATCGGT
>2_merged|reference DBH4|length 58|copies 1
AAACCCGTGCCGGGTCTGAAGAATTTGATGGCTGAAACCTACCCACGCTTGCAACGCG
>2_merged|reference DBH4|length 43|copies 10
AAACCCTATTTGTGCTGGCGGGTTAACTGCGATTTTATTAAAT
>2_merged|reference DBH4|length 44|copies 5
AAACCCTATTTGTGCTGGCGGGTTAACTGCGATTTTATTAAATA
>2_merged|reference DBH4|length 40|copies 2
AAACCCTCGAAGGGCAGGCGCGTCACTATAAGCAACGTCT
>2_merged|reference DBH4|length 57|copies 1
AAACCCTGTAATGTCGCATCGCTTTGCGCGATGTTGGGAACATAACCAATTTGCGTC
>2_merged|reference DBH4|length 32|copies 6
AAACCCTGTGGCAACCAGGTTGGCGTCCAGCT
>2_merged|reference DBH4|length 73|copies 2
AAACCCTGTTTAATTATCGCGGCGATAATCCGTTTTATCAGGCGTTAAATAAAGAATTACATATTAAACGACG
>2_merged|reference DBH4|length 46|copies 1
AAACCCTTTCTGAAAGCGATTCCTGTAATGACTACACCGATATTAT
>2_merged|reference DBH4|length 69|copies 1
AAACCGAAATACGGAACCGAGAATCTGATGAGTGACTATAAATCAACCCTGAATTTGCCGGAAACAGGG
>2_merged|reference DBH4|length 76|copies 1
AAACCGAACACGATACCGGTCATTAACGACCAGCCCAGCACGGCAGAGAGCGCCATACCCAGCAGCGTCGCCACGG
>2_merged|reference DBH4|length 32|copies 44
AAACCGAACATCAGCCAGGCAATGAGGATAAA
>2_merged|reference DBH4|length 34|copies 1
AAACCGAACATCAGCCAGGCAATGAGGATAAACA
>2_merged|reference DBH4|length 55|copies 1
AAACCGACCTCCATATCCAGCCGTTCTCCCTGTACATCCATCAATTCCACGACCG
>2_merged|reference DBH4|length 30|copies 2
AAACCGATAACACCTGGCCGATTGAAGTCA
>2_merged|reference DBH4|length 41|copies 1
AAACCGATGTCGCCAGCCTGAAAAATCATCTCGCCGGAGAG
>2_merged|reference DBH4|length 32|copies 21
AAACCGATGTTTACCCTGGAAGAGCGTGTGGC
>2_merged|reference DBH4|length 44|copies 1
AAACCGATTCGCGGTCTTGATGGCCTGTAATTTTTAAAAAAAAT
>2_merged|reference DBH4|length 78|copies 1
AAACCGATTCGCGGTCTTGATGGCCTGTAATTTTTAAAAAAAATCCGACTTTAGTTACAACATACTAATTATTAATGT
>2_merged|reference DBH4|length 79|copies 3
AAACCGATTCGCGGTCTTGATGGCCTGTAATTTTTAAAAAAAATCCGACTTTAGTTACAACATACTAATTATTAATGTT
>2_merged|reference DBH4|length 67|copies 8
AAACCGATTTAGCGCGCGATATGCTGCAAATGTTACTCGATTTCCTGCCTGAAGTTCGCAACAAAGT
>2_merged|reference DBH4|length 71|copies 2
AAACCGATTTAGCGCGCGATATGCTGCAAATGTTACTCGATTTCCTGCCTGAAGTTCGCAACAAAGTTGAG
>2_merged|reference DBH4|length 79|copies 1
AAACCGATTTAGCGCGCGATATGCTGCAAATGTTACTCGATTTCCTGCCTGAAGTTCGCAACAAAGTTGAGGAACAGCT
>2_merged|reference DBH4|length 80|copies 1
AAACCGATTTAGCGCGCGATATGCTGCAAATGTTACTCGATTTCCTGCCTGAAGTTCGCAACAAAGTTGAGGAACAGCTG
>2_merged|reference DBH4|length 30|copies 1
AAACCGCAAAAGCCAGGGTCAGTGCAGCCA
>2_merged|reference DBH4|length 30|copies 4
AAACCGCAAGTGACCTGGTACGGCTGGGAC
>2_merged|reference DBH4|length 31|copies 3753
AAACCGCAAGTGACCTGGTACGGCTGGGACG
>2_merged|reference DBH4|length 32|copies 137
AAACCGCAAGTGACCTGGTACGGCTGGGACGG
>2_merged|reference DBH4|length 76|copies 1
AAACCGCCAACACGCTGGCACAGATTGACGCCGTGCTGGAAAAACAGGGCAGCAATAAATCGAGCATTCTGGATGC
>2_merged|reference DBH4|length 52|copies 1
AAACCGCCAGTCTGACCGGGCTGGTGGAGGTGTTAAAACGGCAGGGAAAAAC
>2_merged|reference DBH4|length 30|copies 4
AAACCGCCCATCGCCAGGTTCTCTTCCACC
>2_merged|reference DBH4|length 31|copies 804
AAACCGCCCATCGCCAGGTTCTCTTCCACCG
>2_merged|reference DBH4|length 66|copies 1
AAACCGCCCGCTGCAGCGAACTGATCGCAATGCTAAGTTGCTGTAACACCGGGTTATGCACCGACT
>2_merged|reference DBH4|length 32|copies 2
AAACCGCCGGACAACCGAACTGGAATCAGTCC
>2_merged|reference DBH4|length 33|copies 1
AAACCGCCGGACAACCGAACTGGAATCAGTCCG
>2_merged|reference DBH4|length 42|copies 1
AAACCGCCGGACAACCGAACTGGAATCAGTCCGGCACGCTGT
>2_merged|reference DBH4|length 44|copies 1
AAACCGCCGGACAACCGAACTGGAATCAGTCCGGCACGCTGTTT
>2_merged|reference DBH4|length 48|copies 42
AAACCGCCGGACAACCGAACTGGAATCAGTCCGGCACGCTGTTTGAAG
>2_merged|reference DBH4|length 49|copies 7
AAACCGCCGGACAACCGAACTGGAATCAGTCCGGCACGCTGTTTGAAGG
>2_merged|reference DBH4|length 51|copies 1
AAACCGCGATGGGCATGGGGCTGGCAACAACGTTTGTGATGACGCTGGCGT
>2_merged|reference DBH4|length 54|copies 1
AAACCGCGCCTTATATCTACGACGAATTGCAGGATCTCCCCTACCGCCAGGTCG
>2_merged|reference DBH4|length 35|copies 1
AAACCGCGCGGATAGTGGTACTCGAAGTTGTCTTT
>2_merged|reference DBH4|length 44|copies 1
AAACCGCGGCTGGTGTGGAGTTGTCTGGGGCTGTATATCGTCTT
>2_merged|reference DBH4|length 65|copies 1
AAACCGCGTTCTTCACCACCGGTGCGGAAGCGGTGGAAAACGCGGTGAAAATTGCTCGCGCCCAT
>2_merged|reference DBH4|length 51|copies 1
AAACCGCGTTTGATCAGATAATCCGAGAAGACACCTCCCAGCACGCCGCCC
>2_merged|reference DBH4|length 57|copies 1
AAACCGCGTTTGATCAGATAATCCGAGAAGACACCTCCCAGCACGCCGCCCGCAAAA
>2_merged|reference DBH4|length 62|copies 1
AAACCGCGTTTGATCAGATAATCCGAGAAGACACCTCCCAGCACGCCGCCCGCAAAACCACA
>2_merged|reference DBH4|length 63|copies 1
AAACCGCGTTTGATCAGATAATCCGAGAAGACACCTCCCAGCACGCCGCCCGCAAAACCACAC
>2_merged|reference DBH4|length 50|copies 1
AAACCGCTGAAGATCCGCAAAATTGAGTTTGTTGAAATTTACGAGCCGTT
>2_merged|reference DBH4|length 73|copies 1
AAACCGCTGGCTGCCGCGTCAAAACCCGTTTTACCACTGGCAATTAAATACAGCAGCGCCGCTGCAACAATAC
>2_merged|reference DBH4|length 35|copies 1
AAACCGGAACAGTACAACATCGTCGGTGAACACCT
>2_merged|reference DBH4|length 51|copies 1
AAACCGGAACTGGCAAAGAGGTGATCGCCAGAGCGATCCATCAACTTAGCC
>2_merged|reference DBH4|length 63|copies 1
AAACCGGAAGCCTTACTGAAACGCATTATTCTCGCCTCTTCCAACCCAGGCGATATCGTTCTC
>2_merged|reference DBH4|length 43|copies 1
AAACCGGAAGCGATAAGACCACCAATTTCTTTAGAAATAGCCA
>2_merged|reference DBH4|length 47|copies 1
AAACCGGAAGCGATAAGACCACCAATTTCTTTAGAAATAGCCATCCG
>2_merged|reference DBH4|length 58|copies 1
AAACCGGAAGCGATAAGACCACCAATTTCTTTAGAAATAGCCATCCGGGTAAAGCGGT
>2_merged|reference DBH4|length 71|copies 1
AAACCGGAAGCGATAAGACCACCAATTTCTTTAGAAATAGCCATCCGGGTAAAGCGGTTTTTACAGCCGAA
>2_merged|reference DBH4|length 75|copies 1
AAACCGGAAGCGATAAGACCACCAATTTCTTTAGAAATAGCCATCCGGGTAAAGCGGTTTTTACAGCCGAACATT
>2_merged|reference DBH4|length 79|copies 1
AAACCGGAAGCGATAAGACCACCAATTTCTTTAGAAATAGCCATCCGGGTAAAGCGGTTTTTACAGCCGAACATTTCTG
>2_merged|reference DBH4|length 61|copies 1
AAACCGGAGCGTACACATAGTACGTGAGGATTTCGAGCACTGCCCGGGGCCAAAATGACAA
>2_merged|reference DBH4|length 34|copies 1
AAACCGGATCAATTCCACTCTCAAACGCGTGAAT
>2_merged|reference DBH4|length 35|copies 10
AAACCGGATCAATTCCACTCTCAAACGCGTGAATA
>2_merged|reference DBH4|length 63|copies 1
AAACCGGATCAATTCCACTCTCAAACGCGTGAATATTTCCGCCGCCTGGCGAAAGACGCTTCA
>2_merged|reference DBH4|length 34|copies 1
AAACCGGCGAACTGAAAGACGAAGCGCTGATCCG
>2_merged|reference DBH4|length 32|copies 5
AAACCGGCGGCGGGCCTGGGGATTAAGCTGGC
>2_merged|reference DBH4|length 46|copies 1
AAACCGGCTGGTCGTCCGCTGGTTGATGACTATGTTGTTGATATCC
>2_merged|reference DBH4|length 80|copies 1
AAACCGGGAAAGCGGAAACCGCCACCGATTCTGCTCCGCTGGAGATGGTAGAAACGACCATCCAGCTTAAGCCGCAGGAG
>2_merged|reference DBH4|length 75|copies 1
AAACCGGGACTGAATTATTTGTGTGCCGGGTATCAGCGTTATTTCCGCCATCTACCGCCATATCTTAAAGCAATG
>2_merged|reference DBH4|length 48|copies 1
AAACCGGGAGATAGCTGGTTCTCCCCGAAAGCTATTTAGGTAGCGCCT
>2_merged|reference DBH4|length 32|copies 3
AAACCGGGTAAAGGCCAGGCATTTGCTCGCGT
>2_merged|reference DBH4|length 62|copies 9
AAACCGGTATTTGCCCGGAGGTGAAGACCATGCTGCCTAAATCAACGCCCTGAACATAAGGG
>2_merged|reference DBH4|length 39|copies 1
AAACCGGTCCAGCGGTTGGCACCGGTCAGGCGCGGATCC
>2_merged|reference DBH4|length 37|copies 1
AAACCGGTGAAACGGTGGTCCTGGGCGGATTGCTGGA
>2_merged|reference DBH4|length 73|copies 1
AAACCGGTGGAACTCTGGTCTATGCCACCTGTTCGGTGTTACCGGAAGAGAATAGCCTGCAGATTAAAGCCTT
>2_merged|reference DBH4|length 60|copies 1
AAACCGTATCCGGCAGTAAAATCGTGATTTTGATTCGGTGTCCAGGCAAATTCGACATTG
>2_merged|reference DBH4|length 43|copies 1
AAACCGTATTGTCAAAGGCTTGCCAGACCGCTGGCATGGACTT
>2_merged|reference DBH4|length 55|copies 1
AAACCGTCGATAACCGCGGTACGGTAGGTATAACGGTAAACCGGCTCGCCGAAAA
>2_merged|reference DBH4|length 63|copies 1
AAACCGTCGATAACCGCGGTACGGTAGGTATAACGGTAAACCGGCTCGCCGAAAATCTGCACA
>2_merged|reference DBH4|length 67|copies 1
AAACCGTCGATAACCGCGGTACGGTAGGTATAACGGTAAACCGGCTCGCCGAAAATCTGCACAGTAT
>2_merged|reference DBH4|length 68|copies 8
AAACCGTCGATAACCGCGGTACGGTAGGTATAACGGTAAACCGGCTCGCCGAAAATCTGCACAGTATG
>2_merged|reference DBH4|length 74|copies 1
AAACCGTCGATAACCGCGGTACGGTAGGTATAACGGTAAACCGGCTCGCCGAAAATCTGCACAGTATGTAGCGC
>2_merged|reference DBH4|length 42|copies 1
AAACCGTGACTTTGCTGGGAGGCGTTGCGGCGCATCAGGGGC
>2_merged|reference DBH4|length 46|copies 1
AAACCGTGACTTTGCTGGGAGGCGTTGCGGCGCATCAGGGGCTATT
>2_merged|reference DBH4|length 52|copies 1
AAACCGTGACTTTGCTGGGAGGCGTTGCGGCGCATCAGGGGCTATTAAAGTT
>2_merged|reference DBH4|length 61|copies 5
AAACCGTGACTTTGCTGGGAGGCGTTGCGGCGCATCAGGGGCTATTAAAGTTCCCGCTGGT
>2_merged|reference DBH4|length 68|copies 2
AAACCGTGACTTTGCTGGGAGGCGTTGCGGCGCATCAGGGGCTATTAAAGTTCCCGCTGGTGGTACTT
>2_merged|reference DBH4|length 71|copies 1
AAACCGTGACTTTGCTGGGAGGCGTTGCGGCGCATCAGGGGCTATTAAAGTTCCCGCTGGTGGTACTTTCT
>2_merged|reference DBH4|length 75|copies 1
AAACCGTGACTTTGCTGGGAGGCGTTGCGGCGCATCAGGGGCTATTAAAGTTCCCGCTGGTGGTACTTTCTGTGG
>2_merged|reference DBH4|length 76|copies 2
AAACCGTGACTTTGCTGGGAGGCGTTGCGGCGCATCAGGGGCTATTAAAGTTCCCGCTGGTGGTACTTTCTGTGGC
>2_merged|reference DBH4|length 38|copies 1
AAACCGTGGCCAGCCAGATGCCACGCATCGGTTGTGAC
>2_merged|reference DBH4|length 54|copies 1
AAACCGTGGGGGAAGAAGCCGCCATTATCGGTGATTAAATGAAAGCCAGTGGTG
>2_merged|reference DBH4|length 68|copies 1
AAACCGTGGGGGAAGAAGCCGCCATTATCGGTGATTAAATGAAAGCCAGTGGTGTTGCCATCCAGCGG
>2_merged|reference DBH4|length 72|copies 1
AAACCGTGTCGAAGTCGAGCAGCGTCAGGTTACCGACACCGGCGCTTGCCAGATACTGCGAGGCTGCACAGC
>2_merged|reference DBH4|length 60|copies 1
AAACCGTTAAAATGGGCGGTGTGAGCTTGTGGGATCTTGCGGTTGCGTATCCGGTCACCT
>2_merged|reference DBH4|length 30|copies 1
AAACCGTTATCACCTGGAGCCAGTTGGCGT
>2_merged|reference DBH4|length 30|copies 2
AAACCGTTATCTCCTGGGAGAAAATCAACA
>2_merged|reference DBH4|length 31|copies 8
AAACCGTTATTAACCAGGTAACCTATTTGCC
>2_merged|reference DBH4|length 32|copies 15
AAACCGTTATTAACCAGGTAACCTATTTGCCT
>2_merged|reference DBH4|length 30|copies 20
AAACCGTTCGCAGCCTGGCGGATATCGGTG
>2_merged|reference DBH4|length 31|copies 1061
AAACCGTTCGCAGCCTGGCGGATATCGGTGA
>2_merged|reference DBH4|length 32|copies 33
AAACCGTTCGCAGCCTGGCGGATATCGGTGAA
>2_merged|reference DBH4|length 35|copies 1
AAACCGTTCGCAGCCTGGCGGATATCGGTGAAGCA
>2_merged|reference DBH4|length 27|copies 1
AAACCGTTGCTGCCCTGGCGCACCATG
>2_merged|reference DBH4|length 30|copies 9
AAACCGTTGCTGCCCTGGCGCACCATGAAG
>2_merged|reference DBH4|length 31|copies 2492
AAACCGTTGCTGCCCTGGCGCACCATGAAGG
>2_merged|reference DBH4|length 32|copies 5
AAACCGTTGCTGCCCTGGCGCACCATGAAGGC
>2_merged|reference DBH4|length 71|copies 1
AAACCGTTGCTGCCCTGGCGCACCATGAAGGCATGGGCGCGCGAGTCACCGCCAGCCACACCACGGCAATG
>2_merged|reference DBH4|length 56|copies 1
AAACCGTTTTCTGCTATGGCGGTTACCGGAGAGAAAAGGGGGTGAGGTTACATTAC
>2_merged|reference DBH4|length 55|copies 1
AAACCTAAACAGGAGATTACTCGCCTATTTAACTTGCATCATGCGACAAAAATCG
>2_merged|reference DBH4|length 59|copies 1
AAACCTAAACAGGAGATTACTCGCCTATTTAACTTGCATCATGCGACAAAAATCGACGC
>2_merged|reference DBH4|length 65|copies 1
AAACCTAAACAGGAGATTACTCGCCTATTTAACTTGCATCATGCGACAAAAATCGACGCCGTCCA
>2_merged|reference DBH4|length 80|copies 1
AAACCTAAACAGGAGATTACTCGCCTATTTAACTTGCATCATGCGACAAAAATCGACGCCGTCCAGCTCGCGGCAAAGGC
>2_merged|reference DBH4|length 30|copies 1
AAACCTAACGTCCCCTGGGTTCGACTCGCC
>2_merged|reference DBH4|length 31|copies 351
AAACCTAACGTCCCCTGGGTTCGACTCGCCC
>2_merged|reference DBH4|length 32|copies 2
AAACCTAACGTCCCCTGGGTTCGACTCGCCCA
>2_merged|reference DBH4|length 47|copies 2
AAACCTAACGTCCCCTGGGTTCGACTCGCCCAACGCGTTCCCGTCCG
>2_merged|reference DBH4|length 57|copies 45
AAACCTAACGTCCCCTGGGTTCGACTCGCCCAACGCGTTCCCGTCCGCTTTGCGCTG
>2_merged|reference DBH4|length 29|copies 1
AAACCTACACATCGAAGGCCGCATATGTG
>2_merged|reference DBH4|length 30|copies 1
AAACCTACACATCGAAGGCCGCATATGTGG
>2_merged|reference DBH4|length 31|copies 4
AAACCTACACATCGAAGGCCGCATATGTGGG
>2_merged|reference DBH4|length 32|copies 1
AAACCTACACATCGAAGGCCGCATATGTGGGC
>2_merged|reference DBH4|length 34|copies 2
AAACCTACACATCGAAGGCCGCATATGTGGGCTA
>2_merged|reference DBH4|length 36|copies 6
AAACCTACACATCGAAGGCCGCATATGTGGGCTATC
>2_merged|reference DBH4|length 37|copies 17
AAACCTACACATCGAAGGCCGCATATGTGGGCTATCG
>2_merged|reference DBH4|length 39|copies 1
AAACCTACACATCGAAGGCCGCATATGTGGGCTATCGCC
>2_merged|reference DBH4|length 45|copies 6
AAACCTACACATCGAAGGCCGCATATGTGGGCTATCGCCACGAAT
>2_merged|reference DBH4|length 46|copies 4295
AAACCTACACATCGAAGGCCGCATATGTGGGCTATCGCCACGAATG
>2_merged|reference DBH4|length 73|copies 14
AAACCTACACATCGAAGGCCGCATATGTGGGCTATCGCCACGAATGCGCTTACATCCTGGCAAAAGGGCGTCC
>2_merged|reference DBH4|length 74|copies 2
AAACCTACACATCGAAGGCCGCATATGTGGGCTATCGCCACGAATGCGCTTACATCCTGGCAAAAGGGCGTCCG
>2_merged|reference DBH4|length 37|copies 1
AAACCTATCAGGAGAGATATTTATCGAACCATTTCAG
>2_merged|reference DBH4|length 51|copies 1
AAACCTCACCTGCGCACAATCATCATTCTCAAACAGGGAATAGTCTGGTGT
>2_merged|reference DBH4|length 67|copies 2
AAACCTCCACGCCGGATCTGGAACTGGCGCGTCGCTTTGCACAAGCTATCCACGCGAAATATCCGGG
>2_merged|reference DBH4|length 34|copies 19
AAACCTCCGGCGATATCCTGGGGGCCGGTTTAAT
>2_merged|reference DBH4|length 35|copies 9
AAACCTCCGGCGATATCCTGGGGGCCGGTTTAATC
>2_merged|reference DBH4|length 36|copies 1
AAACCTCCGGCGATATCCTGGGGGCCGGTTTAATCC
>2_merged|reference DBH4|length 79|copies 1
AAACCTCCGGCGATATCCTGGGGGCCGGTTTAATCCGCGCTCTGAAAGAACATGTGCCCAACGCCCGCTTTGTTGGTGT
>2_merged|reference DBH4|length 32|copies 17
AAACCTCGATCGACCCAGGCTTTCTGAATATT
>2_merged|reference DBH4|length 34|copies 1
AAACCTCGATCGACCCAGGCTTTCTGAATATTCT
>2_merged|reference DBH4|length 35|copies 1
AAACCTCGATCGACCCAGGCTTTCTGAATATTCTC
>2_merged|reference DBH4|length 32|copies 24
AAACCTGAACTCACCCAGGTGGTAAGTTCAGG
>2_merged|reference DBH4|length 33|copies 8
AAACCTGAACTCACCCAGGTGGTAAGTTCAGGC
>2_merged|reference DBH4|length 32|copies 13
AAACCTGAACTGTACCTGGCGGTGGGGATCTC
>2_merged|reference DBH4|length 65|copies 1
AAACCTGATGCGCGGGCTTGTCGAACCGCAGCAGGAGCGTGCCTCATGAGCGAAACTTTTTTCCA
>2_merged|reference DBH4|length 67|copies 1
AAACCTGCAAAGTGGCAAATCAGATTATCGTGGCGCTCAATATTGAAGCGGTTTCTGAAGCCCTGCT
>2_merged|reference DBH4|length 71|copies 1
AAACCTGCATTATTCTTTCCGCCCCGGCATCGCAACACGAAGATCTCCGCGCCTGCGCCCTGCGCCATAAC
>2_merged|reference DBH4|length 57|copies 1
AAACCTGGGGCGAGCAAACTGACGTACCGGAATCTGCTGACTGGTACAACTCCAGCT
>2_merged|reference DBH4|length 30|copies 1
AAACCTGGGTAGCCTGGGTGATCAGGTAAA
>2_merged|reference DBH4|length 67|copies 1
AAACCTGTAAACAGACGGGCAGCAGCGCCGATTGATAGCGCGCCCGCGCCTGCGGCAGATGGGCGCG
>2_merged|reference DBH4|length 31|copies 1
AAACCTGTATGGCCTGGATGGATAATTACCG
>2_merged|reference DBH4|length 55|copies 1
AAACCTGTTCCGTTCGCGTGGCGAAGTTGATCGCGCTATTCGCATCCATCAGACC
>2_merged|reference DBH4|length 60|copies 1
AAACCTTACCGCTGGCAAAAATCCCCGGCGTCGGCAAAGTCTCAGCGGCAAAACTGGAAG
>2_merged|reference DBH4|length 30|copies 1
AAACCTTCAATCCCTGGCGCTCTTCAATTG
>2_merged|reference DBH4|length 53|copies 1
AAACCTTCAATTATCTACCGTTTATTGCTGATTGGCCTCGGATCACCAATGGT
>2_merged|reference DBH4|length 46|copies 1
AAACCTTCGGTCATGCCTAACTCCGCCATCACGTCATTGAGATTTT
>2_merged|reference DBH4|length 50|copies 1
AAACCTTCTGGCGATCAGCCAGAGGCGATTCGACGTCTCGAAGAGGGGCT
>2_merged|reference DBH4|length 77|copies 1
AAACCTTCTTCACCGTTTAAGAACATCATTCCCGCCCAGTACTCGGAATAACCGGTTCGGGAAATTGCAGAGCTGCG
>2_merged|reference DBH4|length 37|copies 1
AAACCTTTACGAAATGCAATCTCTTCAGGACAGGAAA
>2_merged|reference DBH4|length 35|copies 1
AAACGAAAGGCTCAGTCGAAAGACTGGGCCTTTCG
>2_merged|reference DBH4|length 68|copies 1
AAACGAAAGGCTCAGTCGAAAGACTGGGCCTTTCGTTTTATCTGTTGTTTGTCGGTGAACGCTCTCCT
>2_merged|reference DBH4|length 61|copies 1
AAACGAAAGGCTCAGTCGGAAGACTGGGCCTTTCGTTTTATCTGTTGTTTGTCGGTGAACG
>2_merged|reference DBH4|length 30|copies 1
AAACGAACCCAGCCAGGTGATTTCTGAAAT
>2_merged|reference DBH4|length 34|copies 1
AAACGAAGGTTTTGCACCAGCGCTTCTGGTAGCG
>2_merged|reference DBH4|length 35|copies 10
AAACGAAGGTTTTGCACCAGCGCTTCTGGTAGCGT
>2_merged|reference DBH4|length 36|copies 1110
AAACGAAGGTTTTGCACCAGCGCTTCTGGTAGCGTT
>2_merged|reference DBH4|length 37|copies 74
AAACGAAGGTTTTGCACCAGCGCTTCTGGTAGCGTTG
>2_merged|reference DBH4|length 51|copies 1
AAACGAAGGTTTTGCACCAGCGCTTCTGGTAGCGTTGGCGTGTGTCCAGGC
>2_merged|reference DBH4|length 63|copies 3
AAACGAAGGTTTTGCACCAGCGCTTCTGGTAGCGTTGGCGTGTGTCCAGGCAGCAGGGCGCGG
>2_merged|reference DBH4|length 72|copies 1
AAACGAAGTTCCTTGTGTGGAGAGTTATAAAGGGCTAATTTTTGGCAACTGGGATACCAGCGCACCGGGCCT
>2_merged|reference DBH4|length 72|copies 1
AAACGACAGGTGCTGAAAGCGAGCTTTTTGGCCTCTGTCGTTTCCTTTCTCTGTTTTTGTCCGTGGAATGTG
>2_merged|reference DBH4|length 33|copies 1
AAACGACCATTACGGCCAGGTTCGTTAGCAGGA
>2_merged|reference DBH4|length 33|copies 1
AAACGACGTTTACTTCCAGGTGGGCCTGTTAAC
>2_merged|reference DBH4|length 34|copies 1
AAACGACGTTTACTTCCAGGTGGGCCTGTTAACG
>2_merged|reference DBH4|length 70|copies 1
AAACGACTCAGATCGACAGGTTTCCCTTGATACTGGATCTGTACTGCGGCTGGCGCACCAATTTTCAGTT
>2_merged|reference DBH4|length 63|copies 1
AAACGACTTCTTAATATTGGCAATCTCAATGCTCATGATGTTCCTCCTGCTGTGCGCGTTTTT
>2_merged|reference DBH4|length 64|copies 1
AAACGAGATGGTTTGTGCACGGATAAAGCCTTTTTCAAAATCAGTATGGATTTTGCCCGCTGCC
>2_merged|reference DBH4|length 60|copies 1
AAACGAGGCATATCCCGTCACTACGCCGTTTTCCTCGCTCACCAGCACTGGATAACCTGC
>2_merged|reference DBH4|length 30|copies 2
AAACGATACAACCCAGGAAACCAGAGAAGT
>2_merged|reference DBH4|length 62|copies 1
AAACGATCAAGTTGGCGCAGCGCCTCCTCGACATCAATCCCCACCGCCGCGAAACGCTGTTT
>2_merged|reference DBH4|length 31|copies 1
AAACGATCCGCCGACCTGGATAATGGCGTCG
>2_merged|reference DBH4|length 32|copies 58
AAACGATCCGCCGACCTGGATAATGGCGTCGT
>2_merged|reference DBH4|length 56|copies 1
AAACGATCCGCCGACCTGGATAATGGCGTCGTAACCTGACAGCAGGCGCACGAAGT
>2_merged|reference DBH4|length 54|copies 10
AAACGATCCGTTCAGAACGGAAAAATCAAAAACGCGCCACCAGCTGTCTGTTCC
>2_merged|reference DBH4|length 55|copies 5
AAACGATCCGTTCAGAACGGAAAAATCAAAAACGCGCCACCAGCTGTCTGTTCCG
>2_merged|reference DBH4|length 71|copies 1
AAACGATGGAAAATGAACTCCTCAAAGAAGCCGTTGAATATGGACGGGCAAAAAAGTGGATAGCGCACGCG
>2_merged|reference DBH4|length 29|copies 1
AAACGCAAACAAACCTGGGCATCGGTTTC
>2_merged|reference DBH4|length 31|copies 598
AAACGCAAACAAACCTGGGCATCGGTTTCAG
>2_merged|reference DBH4|length 32|copies 95
AAACGCAAACAAACCTGGGCATCGGTTTCAGC
>2_merged|reference DBH4|length 33|copies 1
AAACGCAAACAAACCTGGGCATCGGTTTCAGCG
>2_merged|reference DBH4|length 52|copies 1
AAACGCAAATAGTCGTGGATTTCGGTGATTGTCCCCACCGTAGAACGCGGGT
>2_merged|reference DBH4|length 41|copies 5
AAACGCAAGCGCGGGTCGTCACGCAAAATGGATAGCTGGCT
>2_merged|reference DBH4|length 30|copies 2
AAACGCAATCAACCCTGGCAGCACCAGTAC
>2_merged|reference DBH4|length 31|copies 757
AAACGCAATCAACCCTGGCAGCACCAGTACC
>2_merged|reference DBH4|length 32|copies 47
AAACGCAATCAACCCTGGCAGCACCAGTACCA
>2_merged|reference DBH4|length 77|copies 4
AAACGCAATCAACCCTGGCAGCACCAGTACCAGCGGGTCGAGCATTTTCAGCACCGCCGTTAACAGCGCCCCCTTTT
>2_merged|reference DBH4|length 54|copies 1
AAACGCACCGTTGCAGCGAAAAGCTCAGATTATTCAGCAACATTATCGCGGTGA
>2_merged|reference DBH4|length 52|copies 1
AAACGCACGAAGTAGAAAGCGAAGTCGTTGGCTTTAACGGTCAACGGCTGTT
>2_merged|reference DBH4|length 32|copies 12
AAACGCAGGATTTTCCTGGCGTAACCAAGAAG
>2_merged|reference DBH4|length 33|copies 27
AAACGCAGGATTTTCCTGGCGTAACCAAGAAGT
>2_merged|reference DBH4|length 41|copies 1
AAACGCATCACAATCAGCTGATCGATGGTGTTTGCCAACGC
>2_merged|reference DBH4|length 31|copies 1
AAACGCATCACATCCGGTCCGGCATTCAGCA
>2_merged|reference DBH4|length 32|copies 16
AAACGCATGCAAAGCCAGGAATCAAGCGCGAA
>2_merged|reference DBH4|length 33|copies 12
AAACGCATGCAAAGCCAGGAATCAAGCGCGAAG
>2_merged|reference DBH4|length 30|copies 1
AAACGCCAATAACCAGGCGCAAATTGCCGC
>2_merged|reference DBH4|length 32|copies 2
AAACGCCACAATCTCCTGGGATTATTTACTAA
>2_merged|reference DBH4|length 53|copies 1
AAACGCCACTGGAACTGGCGCGGGAACGGGGCTTTGAAGAGATTGCGCAGTTA
>2_merged|reference DBH4|length 32|copies 10
AAACGCCAGAATCGCCTGGCGGGCATTCGCCG
>2_merged|reference DBH4|length 32|copies 13
AAACGCCAGCAGCTCCAGGCGGTCAAAATGCA
>2_merged|reference DBH4|length 33|copies 1
AAACGCCAGCAGCTCCAGGCGGTCAAAATGCAT
>2_merged|reference DBH4|length 63|copies 1
AAACGCCAGCGACGTATCTCGGCATGGTTGCCCGACAGTAACACTGGCGGAACTTCCATCCCT
>2_merged|reference DBH4|length 55|copies 1
AAACGCCATCCAGCTTAAGGTCTTTTGGAATGCTGATATCGGCTGCATCAAGAGC
>2_merged|reference DBH4|length 32|copies 44
AAACGCCCCGCTTCCCAGGCTTTCGCCATAAT
>2_merged|reference DBH4|length 33|copies 6
AAACGCCCCGCTTCCCAGGCTTTCGCCATAATG
>2_merged|reference DBH4|length 32|copies 2
AAACGCCCGTTGATTGTATTCGACAGCCGATG
>2_merged|reference DBH4|length 33|copies 1
AAACGCCCGTTGATTGTATTCGACAGCCGATGC
>2_merged|reference DBH4|length 44|copies 2
AAACGCCCGTTGATTGTATTCGACAGCCGATGCCTGATGCGTCG
>2_merged|reference DBH4|length 48|copies 1
AAACGCCCGTTGATTGTATTCGACAGCCGATGCCTGATGCGTCGCTGA
>2_merged|reference DBH4|length 50|copies 1
AAACGCCCGTTGATTGTATTCGACAGCCGATGCCTGATGCGTCGCTGACG
>2_merged|reference DBH4|length 77|copies 1
AAACGCCCGTTGATTGTATTCGACAGCCGATGCCTGATGCGTCGCTGACGCGACTTATCAGGCCTACGAGGTGCACT
>2_merged|reference DBH4|length 32|copies 9
AAACGCCGATTTTGCCTGGCTGGCTTTTTCTG
>2_merged|reference DBH4|length 58|copies 1
AAACGCCGCAAGGGAATCGAAGGCTCCGCGTCGGGCTTCACGTCGCTGTCATCCATGC
>2_merged|reference DBH4|length 30|copies 1
AAACGCCGCCAGACCTGGGTAAATTCCGCC
>2_merged|reference DBH4|length 31|copies 827
AAACGCCGCCAGACCTGGGTAAATTCCGCCG
>2_merged|reference DBH4|length 32|copies 3
AAACGCCGCCAGACCTGGGTAAATTCCGCCGA
>2_merged|reference DBH4|length 32|copies 12
AAACGCCGGGATCACCAGGCCACGGTTAAAGT
>2_merged|reference DBH4|length 75|copies 1
AAACGCCGGTGTCGTGGTTTTTACCATAAACGTTGGATTTAGTGTCTGCACGCCATACCATGCCACCCAGACGAG
>2_merged|reference DBH4|length 32|copies 8
AAACGCCTTCAGCGCCTGGGTATTAATGCAGC
>2_merged|reference DBH4|length 75|copies 1
AAACGCGACCCGCACCGCCAGTAGCCATAACGACCGCGTTAGCACGGATCTGCACCAGCGTGCCTTCCATCATGT
>2_merged|reference DBH4|length 77|copies 1
AAACGCGATAAAGGCTGGATTGGCGTGTTACTGGAGATCTGGCTAGGTGCCAGCGCAGGGAGTAAACCTGAGCAAGA
>2_merged|reference DBH4|length 31|copies 1
AAACGCGATCCGCCAGGCATTTAACAAACCG
>2_merged|reference DBH4|length 30|copies 3
AAACGCGATTTTCCAGGAACATGGGATGTA
>2_merged|reference DBH4|length 52|copies 1
AAACGCGCACGTTGCAGGCCATTTCGATAAAGTTCATCCGGCGGAATATTTG
>2_merged|reference DBH4|length 32|copies 3
AAACGCGCTAAAGGCCAGGCCTCCTCGCTGTA
>2_merged|reference DBH4|length 36|copies 1
AAACGCGGACACTTAACGATCTGATTATTGAAAACG
>2_merged|reference DBH4|length 45|copies 1
AAACGCGGACACTTAACGATCTGATTATTGAAAACGCTGCCGATG
>2_merged|reference DBH4|length 54|copies 2
AAACGCGGACACTTAACGATCTGATTATTGAAAACGCTGCCGATGGCGTCATTG
>2_merged|reference DBH4|length 55|copies 1048
AAACGCGGACACTTAACGATCTGATTATTGAAAACGCTGCCGATGGCGTCATTGC
>2_merged|reference DBH4|length 50|copies 1
AAACGCGGAGCTGAACGACGTGTGGCGACGACCGCCGGAGTCAAACGGGC
>2_merged|reference DBH4|length 57|copies 1
AAACGCGGCAATGGATGGTAATCAAACCTTCCGGCGTCGAGTACGACGTGATGACCG
>2_merged|reference DBH4|length 48|copies 1
AAACGCGGGTCTTTGGAGATCAGATTCACCACATCCAGGCGCAACCCG
>2_merged|reference DBH4|length 52|copies 10
AAACGCGGGTCTTTGGAGATCAGATTCACCACATCCAGGCGCAACCCGTCGA
>2_merged|reference DBH4|length 77|copies 1
AAACGCGGTATTTGCCGCTTTGGTTTTGTGCTACCGATGGACGAATGCCTTGCCCGCTGCGCGCTGGATATCTCTGG
>2_merged|reference DBH4|length 56|copies 1
AAACGCGGTCGAGCCAGTTCCCGGAGATCCATCTTGCTTAACGCATGACCGGAAAG
>2_merged|reference DBH4|length 68|copies 5
AAACGCGTAATAATTATTCGCGACCATCGAGCCACCATACAGCGTCAATAAATTATTAAAACCATACT
>2_merged|reference DBH4|length 31|copies 1
AAACGCGTGCTGTTCCTGGGTTCCGGTGGGC
>2_merged|reference DBH4|length 32|copies 51
AAACGCGTGCTGTTCCTGGGTTCCGGTGGGCT
>2_merged|reference DBH4|length 33|copies 2
AAACGCGTGCTGTTCCTGGGTTCCGGTGGGCTT
>2_merged|reference DBH4|length 66|copies 1
AAACGCGTTTATGATCCGGCTGAACAGAGCGATGGTTATCGCATACTGGTCGACCGCCTCTGGCCG
>2_merged|reference DBH4|length 48|copies 1
AAACGCTAACCCCGCTTCATTCGGTTCGACTTCGTCGCCCTGAGGGAA
>2_merged|reference DBH4|length 32|copies 65
AAACGCTATCAACACCTGGTGCGTAACAATTC
>2_merged|reference DBH4|length 67|copies 2
AAACGCTCACTGTTATCCTGAATGGAACGACCGATATAGCTGATATAGAGTTTTTGCTGCGCGGAAA
>2_merged|reference DBH4|length 34|copies 1
AAACGCTCATAGACGCCGGGCGCATGCACTAACA
>2_merged|reference DBH4|length 43|copies 1
AAACGCTCATAGACGCCGGGCGCATGCACTAACAGGTTCAGCA
>2_merged|reference DBH4|length 60|copies 1
AAACGCTCATAGACGCCGGGCGCATGCACTAACAGGTTCAGCAATTGCGCCCCAGCCCAA
>2_merged|reference DBH4|length 70|copies 5
AAACGCTCATAGACGCCGGGCGCATGCACTAACAGGTTCAGCAATTGCGCCCCAGCCCAAAAGCAAAACA
>2_merged|reference DBH4|length 31|copies 3
AAACGCTCTGCGCCAGGTCGCCCATTTCACT
>2_merged|reference DBH4|length 32|copies 6
AAACGCTGACGGTGCCAGGTAAACACCTTCGT
>2_merged|reference DBH4|length 57|copies 1
AAACGCTGATGACAACGGATAACACGAACACGACACGTAACGATTCACTGGTTGCCC
>2_merged|reference DBH4|length 32|copies 6
AAACGCTGATTTCCCCAGGATAATTATCAAAC
>2_merged|reference DBH4|length 33|copies 19
AAACGCTGATTTCCCCAGGATAATTATCAAACC
>2_merged|reference DBH4|length 30|copies 2
AAACGCTGCGCGCCAGGTTGAATCTCAGGG
>2_merged|reference DBH4|length 30|copies 1
AAACGCTGCGCGCCTGGGCTGGAAAGCCGA
>2_merged|reference DBH4|length 37|copies 1
AAACGCTGGACAGACGCTCGCTGCCACTGGAATGTTG
>2_merged|reference DBH4|length 36|copies 1
AAACGCTGGACGGACGCCGTCTGTATCTGCCGGATA
>2_merged|reference DBH4|length 43|copies 2
AAACGCTGGATATTCTGCTCCACAGCCAGGATTTTGACGCGCT
>2_merged|reference DBH4|length 30|copies 4
AAACGCTGGGCCGCCTGGTAGACACCCATG
>2_merged|reference DBH4|length 31|copies 780
AAACGCTGGGCCGCCTGGTAGACACCCATGC
>2_merged|reference DBH4|length 32|copies 1
AAACGCTGGGCCGCCTGGTAGACACCCATGCG
>2_merged|reference DBH4|length 30|copies 5
AAACGCTTAACGCCCAGGCGTTTAGCTTCT
>2_merged|reference DBH4|length 31|copies 750
AAACGCTTAACGCCCAGGCGTTTAGCTTCTG
>2_merged|reference DBH4|length 52|copies 1
AAACGCTTATGCTGCCGGTGAGGTTTACTTCCCGCCGGAAATAGCACAAACA
>2_merged|reference DBH4|length 44|copies 1
AAACGCTTCTTTTACTTTTTCATCCCGGCGATGCTGGTGGTCTA
>2_merged|reference DBH4|length 67|copies 1
AAACGGAAAACCTGCAAGCGGAGCGTAACTCCCGATCGAAATCCATTGGCCAGGCGAAAGCGCGCGG
>2_merged|reference DBH4|length 32|copies 77
AAACGGAACAAGGACCAGGATACATCTATTGT
>2_merged|reference DBH4|length 33|copies 5
AAACGGAACAAGGACCAGGATACATCTATTGTC
>2_merged|reference DBH4|length 62|copies 1
AAACGGAACGAAGGCGGTATCCGTCGCGACAACTAATTTTTTATCCGCGGCATGAGAAGAAA
>2_merged|reference DBH4|length 33|copies 1
AAACGGACACGTCACGAAGATGGTGACCAGCAC
>2_merged|reference DBH4|length 29|copies 1
AAACGGACTAACAGCCTGGAAACACAGGG
>2_merged|reference DBH4|length 31|copies 1
AAACGGACTAACAGCCTGGAAACACAGGGGC
>2_merged|reference DBH4|length 32|copies 208
AAACGGACTAACAGCCTGGAAACACAGGGGCT
>2_merged|reference DBH4|length 33|copies 18
AAACGGACTAACAGCCTGGAAACACAGGGGCTG
>2_merged|reference DBH4|length 32|copies 9
AAACGGACTCAGCGCCAGGATCACCGCCTGGT
>2_merged|reference DBH4|length 64|copies 1
AAACGGAGCTGAAACAGGCACTGTTGAGCGGAATCTCTTTTGCCGTACCGTTGATTGTCGCGGG
>2_merged|reference DBH4|length 47|copies 4
AAACGGATAGCGAAGCTTACCGACCCCGAGGGTAAAGATGATGAAGA
>2_merged|reference DBH4|length 54|copies 1
AAACGGATGAGCGTCTGGATGCGCTGCTGGAACGTCTGGAAGCAGGCGAAACCC
>2_merged|reference DBH4|length 64|copies 1
AAACGGCAAACTCACCGGCGCAATAAACCTGCAGGATTTCTATCAGGCCGGGATTATTTAATCC
>2_merged|reference DBH4|length 65|copies 1
AAACGGCAAACTCACCGGCGCAATAAACCTGCAGGATTTCTATCAGGCCGGGATTATTTAATCCT
>2_merged|reference DBH4|length 38|copies 1
AAACGGCAATGCCTTTTCACGCGCGACCTTTGTGAGGG
>2_merged|reference DBH4|length 60|copies 1
AAACGGCAGAGTCTGTGGCGTTATTTGTGGTGACGATATTCTCCGCGCCCGTTATGTGGT
>2_merged|reference DBH4|length 75|copies 1
AAACGGCAGAGTCTGTGGCGTTATTTGTGGTGACGATATTCTCCGCGCCCGTTATGTGGTGCTGGCAGAAGGTGC
>2_merged|reference DBH4|length 32|copies 51
AAACGGCAGCATTGCCTGGGATGGCGCGCAGT
>2_merged|reference DBH4|length 68|copies 1
AAACGGCAGTGCCATTGGGTTGGCAATCGCCACTTCACGATTTGGATCAACGGAAATCCCGCCCCATT
>2_merged|reference DBH4|length 54|copies 1
AAACGGCATACAGGCTGGCGATGTTTGCCAGCAGTACCTGGGAAGTACAAATGT
>2_merged|reference DBH4|length 31|copies 5
AAACGGCCCCTGTCCAGGAGCCGTTTTCAAA
>2_merged|reference DBH4|length 32|copies 916
AAACGGCCCCTGTCCAGGAGCCGTTTTCAAAG
>2_merged|reference DBH4|length 33|copies 12
AAACGGCCCCTGTCCAGGAGCCGTTTTCAAAGT
>2_merged|reference DBH4|length 74|copies 18
AAACGGCCCCTGTCCAGGAGCCGTTTTCAAAGTGAACGACAGAGACGATTAACGTGTAATAGAGTACACGGTTC
>2_merged|reference DBH4|length 43|copies 1
AAACGGCGAAACATCTGGCGGATCGCTTTTCCGATCTTCAGGT
>2_merged|reference DBH4|length 48|copies 1
AAACGGCGAAACATCTGGCGGATCGCTTTTCCGATCTTCAGGTCTACG
>2_merged|reference DBH4|length 66|copies 1
AAACGGCGAAACATCTGGCGGATCGCTTTTCCGATCTTCAGGTCTACGCCATTTCCGGCTGGGAGT
>2_merged|reference DBH4|length 30|copies 13
AAACGGCGACCCACCAGGCGGCAGTTACGG
>2_merged|reference DBH4|length 31|copies 654
AAACGGCGACCCACCAGGCGGCAGTTACGGA
>2_merged|reference DBH4|length 32|copies 44
AAACGGCGACCCACCAGGCGGCAGTTACGGAA
>2_merged|reference DBH4|length 32|copies 55
AAACGGCGAGCGCGCCAGGCCTGTTGCCAGGC
>2_merged|reference DBH4|length 33|copies 1
AAACGGCGAGCGCGCCAGGCCTGTTGCCAGGCT
>2_merged|reference DBH4|length 63|copies 1
AAACGGCGGGTTAGTGGCGACAATATGCGCCTTCGGCAGGTTTTCACCGTCGCTACCCAGAGT
>2_merged|reference DBH4|length 65|copies 1
AAACGGCGGTTTCAGCAGCGCACGCCACTGGTGATGGGGCTGTGGTCCGCGGCTCTGATGGGCGG
>2_merged|reference DBH4|length 30|copies 1
AAACGGCTATCGCCAGGACTTATGGCAATG
>2_merged|reference DBH4|length 31|copies 1
AAACGGCTATCGCCAGGACTTATGGCAATGA
>2_merged|reference DBH4|length 30|copies 4
AAACGGCTCAGCGCCTGGTTGGCCTGCTTA
>2_merged|reference DBH4|length 31|copies 656
AAACGGCTCAGCGCCTGGTTGGCCTGCTTAA
>2_merged|reference DBH4|length 32|copies 48
AAACGGCTCAGCGCCTGGTTGGCCTGCTTAAC
>2_merged|reference DBH4|length 33|copies 5
AAACGGCTCAGCGCCTGGTTGGCCTGCTTAACG
>2_merged|reference DBH4|length 79|copies 1
AAACGGCTCGATGACTTCCACCATGTTTTGCCATGGCAGAATCTGCTCCATGCGGGACAAGAAAATCTCTTTTCTGGTC
>2_merged|reference DBH4|length 31|copies 72
AAACGGCTGCTGGCCTGGAGTACCGTCGAAA
>2_merged|reference DBH4|length 32|copies 66
AAACGGCTGCTGGCCTGGAGTACCGTCGAAAA
>2_merged|reference DBH4|length 33|copies 1
AAACGGCTGCTGGCCTGGAGTACCGTCGAAAAC
>2_merged|reference DBH4|length 34|copies 1
AAACGGCTGCTGGCCTGGAGTACCGTCGAAAACG
>2_merged|reference DBH4|length 35|copies 2
AAACGGCTGCTGGCCTGGAGTACCGTCGAAAACGT
>2_merged|reference DBH4|length 37|copies 8
AAACGGCTGCTGGCCTGGAGTACCGTCGAAAACGTCG
>2_merged|reference DBH4|length 38|copies 4
AAACGGCTGCTGGCCTGGAGTACCGTCGAAAACGTCGG
>2_merged|reference DBH4|length 48|copies 2
AAACGGCTGCTGGCCTGGAGTACCGTCGAAAACGTCGGCATTATTTTG
>2_merged|reference DBH4|length 50|copies 2
AAACGGCTGCTGGCCTGGAGTACCGTCGAAAACGTCGGCATTATTTTGCT
>2_merged|reference DBH4|length 52|copies 1
AAACGGCTGCTGGCCTGGAGTACCGTCGAAAACGTCGGCATTATTTTGCTGG
>2_merged|reference DBH4|length 53|copies 1
AAACGGCTGCTGGCCTGGAGTACCGTCGAAAACGTCGGCATTATTTTGCTGGC
>2_merged|reference DBH4|length 59|copies 1
AAACGGCTGCTGGCCTGGAGTACCGTCGAAAACGTCGGCATTATTTTGCTGGCAGTCGG
>2_merged|reference DBH4|length 61|copies 1
AAACGGCTGCTGGCCTGGAGTACCGTCGAAAACGTCGGCATTATTTTGCTGGCAGTCGGTG
>2_merged|reference DBH4|length 65|copies 1
AAACGGCTGCTGGCCTGGAGTACCGTCGAAAACGTCGGCATTATTTTGCTGGCAGTCGGTGTGGC
>2_merged|reference DBH4|length 75|copies 1
AAACGGCTGCTGGCCTGGAGTACCGTCGAAAACGTCGGCATTATTTTGCTGGCAGTCGGTGTGGCGATGGTCGGT
>2_merged|reference DBH4|length 76|copies 2
AAACGGCTGCTGGCCTGGAGTACCGTCGAAAACGTCGGCATTATTTTGCTGGCAGTCGGTGTGGCGATGGTCGGTC
>2_merged|reference DBH4|length 78|copies 1
AAACGGCTGCTGGCCTGGAGTACCGTCGAAAACGTCGGCATTATTTTGCTGGCAGTCGGTGTGGCGATGGTCGGTCTG
>2_merged|reference DBH4|length 80|copies 1
AAACGGCTGCTGGCCTGGAGTACCGTCGAAAACGTCGGCATTATTTTGCTGGCAGTCGGTGTGGCGATGGTCGGTCTGTC
>2_merged|reference DBH4|length 73|copies 1
AAACGGCTGGTCATGGTCGTACCCTACGTAAATTATTGTTCATAACGAAAGCGGAATTTTTCTTGTTCAGCAG
>2_merged|reference DBH4|length 50|copies 1
AAACGGGAAGGAGAGCACGTTGGTCGGCTTATCCTTACCGCGATAGGTCA
>2_merged|reference DBH4|length 68|copies 1
AAACGGGACACAGTACGATGCGTGGGGAAAAGCCATCTGTACCACGCAGGGCGGTCTGACGCGCAGTA
>2_merged|reference DBH4|length 50|copies 1
AAACGGGACGCTTATACACTTTATCCTTCACGCTGCCTCTTCGTTGACTG
>2_merged|reference DBH4|length 34|copies 1
AAACGGGAGTGGTCGTCCAGCAGGGTGAGCGGAT
>2_merged|reference DBH4|length 35|copies 21
AAACGGGAGTGGTCGTCCAGCAGGGTGAGCGGATG
>2_merged|reference DBH4|length 40|copies 1
AAACGGGAGTGGTCGTCCAGCAGGGTGAGCGGATGGCAGC
>2_merged|reference DBH4|length 42|copies 1
AAACGGGAGTGGTCGTCCAGCAGGGTGAGCGGATGGCAGCGT
>2_merged|reference DBH4|length 43|copies 1
AAACGGGAGTGGTCGTCCAGCAGGGTGAGCGGATGGCAGCGTC
>2_merged|reference DBH4|length 48|copies 16
AAACGGGAGTGGTCGTCCAGCAGGGTGAGCGGATGGCAGCGTCCACCG
>2_merged|reference DBH4|length 49|copies 19
AAACGGGAGTGGTCGTCCAGCAGGGTGAGCGGATGGCAGCGTCCACCGC
>2_merged|reference DBH4|length 56|copies 1
AAACGGGAGTGGTCGTCCAGCAGGGTGAGCGGATGGCAGCGTCCACCGCCAAAAGG
>2_merged|reference DBH4|length 58|copies 1
AAACGGGAGTGGTCGTCCAGCAGGGTGAGCGGATGGCAGCGTCCACCGCCAAAAGGAA
>2_merged|reference DBH4|length 60|copies 3
AAACGGGAGTGGTCGTCCAGCAGGGTGAGCGGATGGCAGCGTCCACCGCCAAAAGGAAAG
>2_merged|reference DBH4|length 61|copies 1
AAACGGGAGTGGTCGTCCAGCAGGGTGAGCGGATGGCAGCGTCCACCGCCAAAAGGAAAGT
>2_merged|reference DBH4|length 62|copies 2
AAACGGGAGTGGTCGTCCAGCAGGGTGAGCGGATGGCAGCGTCCACCGCCAAAAGGAAAGTG
>2_merged|reference DBH4|length 63|copies 3
AAACGGGAGTGGTCGTCCAGCAGGGTGAGCGGATGGCAGCGTCCACCGCCAAAAGGAAAGTGG
>2_merged|reference DBH4|length 64|copies 6
AAACGGGAGTGGTCGTCCAGCAGGGTGAGCGGATGGCAGCGTCCACCGCCAAAAGGAAAGTGGC
>2_merged|reference DBH4|length 65|copies 8
AAACGGGAGTGGTCGTCCAGCAGGGTGAGCGGATGGCAGCGTCCACCGCCAAAAGGAAAGTGGCC
>2_merged|reference DBH4|length 66|copies 18
AAACGGGAGTGGTCGTCCAGCAGGGTGAGCGGATGGCAGCGTCCACCGCCAAAAGGAAAGTGGCCC
>2_merged|reference DBH4|length 78|copies 2
AAACGGGAGTGGTCGTCCAGCAGGGTGAGCGGATGGCAGCGTCCACCGCCAAAAGGAAAGTGGCCCTTAAAATCCATC
>2_merged|reference DBH4|length 79|copies 1
AAACGGGAGTGGTCGTCCAGCAGGGTGAGCGGATGGCAGCGTCCACCGCCAAAAGGAAAGTGGCCCTTAAAATCCATCT
>2_merged|reference DBH4|length 80|copies 1
AAACGGGAGTGGTCGTCCAGCAGGGTGAGCGGATGGCAGCGTCCACCGCCAAAAGGAAAGTGGCCCTTAAAATCCATCTG
>2_merged|reference DBH4|length 77|copies 2
AAACGGGCAGTTGATATGGACTCCCCCCGCATGAAGCGTACCGAGAGCGTGGTCGATGGTAGAAACCAGCCAACGTG
>2_merged|reference DBH4|length 48|copies 1
AAACGGGCGCACCGCCGGGTTTACCACCACTGCGGGCAGCATAAAACA
>2_merged|reference DBH4|length 70|copies 1
AAACGGGTAAACGATCAAGTTGGCGCAGCGCCTCCTCGACATCAATCCCCACCGCCGCGAAACGCTGTTT
>2_merged|reference DBH4|length 71|copies 1
AAACGGGTAAACGATCAAGTTGGCGCAGCGCCTCCTCGACATCAATCCCCACCGCCGCGAAACGCTGTTTC
>2_merged|reference DBH4|length 34|copies 1
AAACGGGTATAGGGCAAGGGCATTGCACATACCA
>2_merged|reference DBH4|length 49|copies 3
AAACGGGTATAGGGCAAGGGCATTGCACATACCACGTTGTTGATATCCA
>2_merged|reference DBH4|length 63|copies 1
AAACGGGTATAGGGCAAGGGCATTGCACATACCACGTTGTTGATATCCACATGAGTCAGCAAT
>2_merged|reference DBH4|length 64|copies 1
AAACGGGTATAGGGCAAGGGCATTGCACATACCACGTTGTTGATATCCACATGAGTCAGCAATG
>2_merged|reference DBH4|length 68|copies 1
AAACGGGTATAGGGCAAGGGCATTGCACATACCACGTTGTTGATATCCACATGAGTCAGCAATGCTTT
>2_merged|reference DBH4|length 68|copies 1
AAACGGGTCTTTGTCGCCTTTCGGATGCTGACCGATACCGAAGATACCCGCCAGGGTATCCATCTTGT
>2_merged|reference DBH4|length 30|copies 1
AAACGGGTGTTTGCCAGGGTGATACGTCTC
>2_merged|reference DBH4|length 31|copies 837
AAACGGGTGTTTGCCAGGGTGATACGTCTCG
>2_merged|reference DBH4|length 32|copies 58
AAACGGGTGTTTGCCAGGGTGATACGTCTCGT
>2_merged|reference DBH4|length 48|copies 1
AAACGGGTTTGAACGTGCGAAGCCCGAACGTAGTGTTCGGAGTTCTAT
>2_merged|reference DBH4|length 32|copies 1
AAACGGTAGTATTAGCAGCCACGAGTCGGCAC
>2_merged|reference DBH4|length 30|copies 12
AAACGGTCACCAGCCAGGTGCTGATTTTTG
>2_merged|reference DBH4|length 31|copies 398
AAACGGTCACCAGCCAGGTGCTGATTTTTGA
>2_merged|reference DBH4|length 32|copies 2
AAACGGTCACCAGCCAGGTGCTGATTTTTGAA
>2_merged|reference DBH4|length 33|copies 8
AAACGGTCACCAGCCAGGTGCTGATTTTTGAAA
>2_merged|reference DBH4|length 34|copies 3
AAACGGTCACCAGCCAGGTGCTGATTTTTGAAAT
>2_merged|reference DBH4|length 39|copies 1
AAACGGTCACCAGCCAGGTGCTGATTTTTGAAATCATGC
>2_merged|reference DBH4|length 43|copies 1
AAACGGTCACCAGCCAGGTGCTGATTTTTGAAATCATGCCTGC
>2_merged|reference DBH4|length 51|copies 1
AAACGGTCACCAGCCAGGTGCTGATTTTTGAAATCATGCCTGCGCCTCCGG
>2_merged|reference DBH4|length 57|copies 1
AAACGGTCACCAGCCAGGTGCTGATTTTTGAAATCATGCCTGCGCCTCCGGCCATTG
>2_merged|reference DBH4|length 62|copies 1
AAACGGTCACCAGCCAGGTGCTGATTTTTGAAATCATGCCTGCGCCTCCGGCCATTGCCAGC
>2_merged|reference DBH4|length 70|copies 1
AAACGGTCACCAGCCAGGTGCTGATTTTTGAAATCATGCCTGCGCCTCCGGCCATTGCCAGCCAGTTACG
>2_merged|reference DBH4|length 73|copies 1
AAACGGTCACCAGCCAGGTGCTGATTTTTGAAATCATGCCTGCGCCTCCGGCCATTGCCAGCCAGTTACGGAT
>2_merged|reference DBH4|length 75|copies 1
AAACGGTCACCAGCCAGGTGCTGATTTTTGAAATCATGCCTGCGCCTCCGGCCATTGCCAGCCAGTTACGGATTC
>2_merged|reference DBH4|length 31|copies 1
AAACGGTCTGGTCACCTGGGAAACCCAGCAG
>2_merged|reference DBH4|length 32|copies 22
AAACGGTCTGGTCACCTGGGAAACCCAGCAGA
>2_merged|reference DBH4|length 56|copies 1
AAACGGTGAAAGTGCAGGCGCTGTTTCCGCTCTCCCGGCAGGCTTTGATAGAAAAG
>2_merged|reference DBH4|length 64|copies 1
AAACGGTGATGGATAACCTTGCCGAAGGTAAGCAAGAGGTGATGGTTAACGGCAAGCCACGCCA
>2_merged|reference DBH4|length 55|copies 3
AAACGGTGCAGGCTCAGGCTGGCTGACCCGGGTAGTACGTGAAGTAGATGAATAA
>2_merged|reference DBH4|length 32|copies 39
AAACGGTGCGCCACCCAGGAGCTGCTGTAGCG
>2_merged|reference DBH4|length 33|copies 6
AAACGGTGCGCCACCCAGGAGCTGCTGTAGCGT
>2_merged|reference DBH4|length 31|copies 415
AAACGGTGTAAAACCAGGCATCGTCGCTGCC
>2_merged|reference DBH4|length 32|copies 94
AAACGGTGTAAAACCAGGCATCGTCGCTGCCT
>2_merged|reference DBH4|length 33|copies 2
AAACGGTGTAAAACCAGGCATCGTCGCTGCCTT
>2_merged|reference DBH4|length 34|copies 193
AAACGGTGTAAAACCAGGCATCGTCGCTGCCTTT
>2_merged|reference DBH4|length 32|copies 18
AAACGGTGTTGCGACCTGGCCGCAAATGGCAG
>2_merged|reference DBH4|length 33|copies 17
AAACGGTGTTGCGACCTGGCCGCAAATGGCAGA
>2_merged|reference DBH4|length 50|copies 1
AAACGGTTCAGGTTCCGTTTCATAGGCCCAGTTGTAGCGTTTACCCTGTA
>2_merged|reference DBH4|length 69|copies 1
AAACGGTTCTCCGGCTGGTGGTGGCAGATAAACCGGCGGATACGCAGTATTGGCCCAGTTCCCGTAAAC
>2_merged|reference DBH4|length 31|copies 113
AAACGGTTTGGTACCAGGTAGTCGATATTGC
>2_merged|reference DBH4|length 32|copies 107
AAACGGTTTGGTACCAGGTAGTCGATATTGCT
>2_merged|reference DBH4|length 33|copies 4
AAACGGTTTGGTACCAGGTAGTCGATATTGCTG
>2_merged|reference DBH4|length 71|copies 1
AAACGGTTTGGTACCAGGTAGTCGATATTGCTGCAACCAAGCGAGCGCATCGCCAGCACGCTTAGAGCCGT
>2_merged|reference DBH4|length 40|copies 1
AAACGTAAAATTCCGCTGGTGATCGCTAACGCGCGACTCT
>2_merged|reference DBH4|length 28|copies 6
AAACGTAAAGCCTGGCTGGCGGTTTTTC
>2_merged|reference DBH4|length 29|copies 1
AAACGTAAAGCCTGGCTGGCGGTTTTTCT
>2_merged|reference DBH4|length 34|copies 1
AAACGTAACCCGTTCCACCCTTTCGCCACTTTTG
>2_merged|reference DBH4|length 27|copies 1
AAACGTAAGCCTGGCCTACCAGAGAGA
>2_merged|reference DBH4|length 33|copies 43
AAACGTAGAATATGGCCAGGAGTGGAAAATCAA
>2_merged|reference DBH4|length 26|copies 1
AAACGTCACGAAGCCTGGATCACGCT
>2_merged|reference DBH4|length 27|copies 1
AAACGTCACGAAGCCTGGATCACGCTG
>2_merged|reference DBH4|length 31|copies 18
AAACGTCACGAAGCCTGGATCACGCTGGAAA
>2_merged|reference DBH4|length 38|copies 1
AAACGTCACGAAGCCTGGATCACGCTGGAAAAAGCTTA
>2_merged|reference DBH4|length 39|copies 1
AAACGTCACGAAGCCTGGATCACGCTGGAAAAAGCTTAC
>2_merged|reference DBH4|length 42|copies 1
AAACGTCACGAAGCCTGGATCACGCTGGAAAAAGCTTACGAA
>2_merged|reference DBH4|length 47|copies 1
AAACGTCACGAAGCCTGGATCACGCTGGAAAAAGCTTACGAAGATGC
>2_merged|reference DBH4|length 48|copies 2
AAACGTCACGAAGCCTGGATCACGCTGGAAAAAGCTTACGAAGATGCT
>2_merged|reference DBH4|length 61|copies 1
AAACGTCACGAAGCCTGGATCACGCTGGAAAAAGCTTACGAAGATGCTGAAACTGTTACCG
>2_merged|reference DBH4|length 39|copies 1
AAACGTCATTGCTCAGTTGGCTAATTTGCAAACTCATCC
>2_merged|reference DBH4|length 32|copies 6
AAACGTCCACGTTGCCAGGAAGCGGCTCAGCA
>2_merged|reference DBH4|length 33|copies 3
AAACGTCCACGTTGCCAGGAAGCGGCTCAGCAG
>2_merged|reference DBH4|length 32|copies 10
AAACGTCGAAAAGACCTGGCCTTTTGCCGCGC
>2_merged|reference DBH4|length 30|copies 1
AAACGTCGCAGCCCAGGCGATAAAACCTAA
>2_merged|reference DBH4|length 61|copies 1
AAACGTCGCAGCCCAGGCGATAAAACCTAATGTGTTGGTGCTGCCGGGGGGAGCATTTTCA
>2_merged|reference DBH4|length 61|copies 1
AAACGTCGCCAACGGATTTTGCGCTACCTGCTTAACCGGATTATCATCGAACTGCTGGTAG
>2_merged|reference DBH4|length 32|copies 29
AAACGTCTGAAAGACCTGGAAACTCAGTCTCA
>2_merged|reference DBH4|length 33|copies 1
AAACGTCTGAAAGACCTGGAAACTCAGTCTCAG
>2_merged|reference DBH4|length 30|copies 7
AAACGTCTGGCAACCTGGATACCGACAGGT
>2_merged|reference DBH4|length 31|copies 690
AAACGTCTGGCAACCTGGATACCGACAGGTA
>2_merged|reference DBH4|length 30|copies 2
AAACGTGCAGCTGCCTGGCCCATAGACAGG
>2_merged|reference DBH4|length 31|copies 771
AAACGTGCAGCTGCCTGGCCCATAGACAGGG
>2_merged|reference DBH4|length 32|copies 13
AAACGTGCAGCTGCCTGGCCCATAGACAGGGT
>2_merged|reference DBH4|length 51|copies 1
AAACGTGCCGTTTGGCGAAGGTGTAGTGGATTTCGAACGTTGTTTCGAAAC
>2_merged|reference DBH4|length 52|copies 3
AAACGTGCCGTTTGGCGAAGGTGTAGTGGATTTCGAACGTTGTTTCGAAACG
>2_merged|reference DBH4|length 30|copies 7
AAACGTGGCTGGCCTGGTTCACCACGCGGG
>2_merged|reference DBH4|length 31|copies 924
AAACGTGTGTCCGCCAGGCGATGCACCTCGG
>2_merged|reference DBH4|length 32|copies 57
AAACGTGTGTCCGCCAGGCGATGCACCTCGGT
>2_merged|reference DBH4|length 29|copies 1
AAACGTTACTACGCCAGGCAAGACTGGAG
>2_merged|reference DBH4|length 30|copies 9
AAACGTTACTACGCCAGGCAAGACTGGAGA
>2_merged|reference DBH4|length 31|copies 567
AAACGTTACTACGCCAGGCAAGACTGGAGAA
>2_merged|reference DBH4|length 32|copies 13
AAACGTTACTACGCCAGGCAAGACTGGAGAAT
>2_merged|reference DBH4|length 80|copies 1
AAACGTTAGCCAGCGAGAAAAACGCGTTTTGATCATCACCAAAAATCCATAATAAATATAAGGTTATTGTAATAAACAGA
>2_merged|reference DBH4|length 61|copies 1
AAACGTTCACGAAAACGGGCGATAGTTTGCGGTGTCAGGCCGATTTCCGGCACCATCACCA
>2_merged|reference DBH4|length 48|copies 1
AAACGTTCCCTGACACTGGCGGGTTTGTTCTTTATCGTAAAAATGCAG
>2_merged|reference DBH4|length 77|copies 1
AAACGTTCCCTGACACTGGCGGGTTTGTTCTTTATCGTAAAAATGCAGATGTTGGTATCGAGCATAAACTTCAGCAT
>2_merged|reference DBH4|length 79|copies 1
AAACGTTCCCTGACACTGGCGGGTTTGTTCTTTATCGTAAAAATGCAGATGTTGGTATCGAGCATAAACTTCAGCATCA
>2_merged|reference DBH4|length 70|copies 1
AAACGTTGCGCGGTGTACGCGGTAATAAGATCGCCATGATTTTTCAGGAACCGATGGTGTCGTTAAATCC
>2_merged|reference DBH4|length 45|copies 1
AAACGTTGCTGGTGAATAAAAACATCGCCGATAGCTTCCTGCCCG
>2_merged|reference DBH4|length 75|copies 1
AAACGTTTGCTGAAGCTTCTGCGGCGCTGGGCTACGACCTGTGGGCGCTGACCCAGCAGGGGCCAGCTGAAGAAC
>2_merged|reference DBH4|length 30|copies 1
AAACTAAAAAAACCAGGCGCGAAAAGTGGT
>2_merged|reference DBH4|length 46|copies 1
AAACTAAATCTGCTGGCGGCATCGTTCTGACCGGCTCTGCAGCGGC
>2_merged|reference DBH4|length 32|copies 18
AAACTAACCTTTACCCTGGCACAAGTCTTCTT
>2_merged|reference DBH4|length 33|copies 53
AAACTAACCTTTACCCTGGCACAAGTCTTCTTT
>2_merged|reference DBH4|length 37|copies 1
AAACTAACGCCAGCACGATGCCAGAGGTATAACGTGC
>2_merged|reference DBH4|length 62|copies 1
AAACTACAATGATTGACCCGAAAAAAATTGAGCAAATCGCTCGCCAGGTTCACGAATCAATG
>2_merged|reference DBH4|length 30|copies 1
AAACTACATGTGCCAGGAATGCCGTATCTT
>2_merged|reference DBH4|length 65|copies 1
AAACTACCGCGCGTAATGTGGTGGTTGAGACGCTCGAGCAACTGGGTATCCGCGACATGGTTTTC
>2_merged|reference DBH4|length 69|copies 1
AAACTACCTGCTCAGCAAAGGAAAGCCCGTGTGATAAATCACGAGCAACCGCCGGTGTGTCATGCCATG
>2_merged|reference DBH4|length 38|copies 1
AAACTACGGATACGGCGCAGTGGGCGGCCGTTTTCATC
>2_merged|reference DBH4|length 33|copies 1
AAACTACTGCCTAAATCAGAATCCAGCAGGATT
>2_merged|reference DBH4|length 35|copies 1
AAACTACTGCCTAAATCAGAATCCAGCAGGATTTT
>2_merged|reference DBH4|length 40|copies 4
AAACTACTGCCTAAATCAGAATCCAGCAGGATTTTATAGA
>2_merged|reference DBH4|length 56|copies 1
AAACTACTGCCTAAATCAGAATCCAGCAGGATTTTATAGATAATATCTATTTCCCA
>2_merged|reference DBH4|length 31|copies 1
AAACTATCCTGATGCCAGGCGGAACGTTTCG
>2_merged|reference DBH4|length 32|copies 50
AAACTATCCTGATGCCAGGCGGAACGTTTCGC
>2_merged|reference DBH4|length 28|copies 1
AAACTATCGCCGACCAGGAACGTTTTCG
>2_merged|reference DBH4|length 31|copies 85
AAACTATCGCCGACCAGGAACGTTTTCGCGC
>2_merged|reference DBH4|length 32|copies 207
AAACTATCGCCGACCAGGAACGTTTTCGCGCA
>2_merged|reference DBH4|length 42|copies 1
AAACTATCTTGTTATACAAAACAATACAGTTCTTTACATTTG
>2_merged|reference DBH4|length 49|copies 1
AAACTCAACAAAAGGCAGTTCAACTTTGTCACCAATCACGTTATGGCGG
>2_merged|reference DBH4|length 63|copies 5
AAACTCAACAAAAGGCAGTTCAACTTTGTCACCAATCACGTTATGGCGGGCAAAGGAATGAAT
>2_merged|reference DBH4|length 36|copies 1
AAACTCAACGCCATGTGGCTCCAGCAGATTGCGTTC
>2_merged|reference DBH4|length 31|copies 2
AAACTCAATGACAGCCTGGATATTAAAACCA
>2_merged|reference DBH4|length 32|copies 4
AAACTCAATGACAGCCTGGATATTAAAACCAC
>2_merged|reference DBH4|length 33|copies 6
AAACTCAATGACAGCCTGGATATTAAAACCACA
>2_merged|reference DBH4|length 39|copies 3
AAACTCAATGACAGCCTGGATATTAAAACCACATTACAG
>2_merged|reference DBH4|length 40|copies 3
AAACTCAATGACAGCCTGGATATTAAAACCACATTACAGG
>2_merged|reference DBH4|length 42|copies 5
AAACTCAATGACAGCCTGGATATTAAAACCACATTACAGGCA
>2_merged|reference DBH4|length 60|copies 1
AAACTCACACCTGAAGAACGTAGCGCCGTTGAAAATTATCTTGAGAGCCTGACGCAGGTA
>2_merged|reference DBH4|length 47|copies 1
AAACTCACCGCACAAACATTACAATGGCTGGCAGAGGAGACGTTACC
>2_merged|reference DBH4|length 42|copies 1
AAACTCACGGTCGCTAACTTCACGAATCTGATCAAACGCGGT
>2_merged|reference DBH4|length 32|copies 74
AAACTCACTCCCCGCCTGGCCGATACGTCACG
>2_merged|reference DBH4|length 33|copies 17
AAACTCACTCCCCGCCTGGCCGATACGTCACGG
>2_merged|reference DBH4|length 31|copies 252
AAACTCATCCCCACCTGGACGCGCCAACACC
>2_merged|reference DBH4|length 32|copies 85
AAACTCATCCCCACCTGGACGCGCCAACACCT
>2_merged|reference DBH4|length 80|copies 2
AAACTCATTAACCGCTGGCCGCTCATGCGCAACGTGCGGACGGAAAATGTGTCCGAACACAGTTTGCAGGTAGCGATGGT
>2_merged|reference DBH4|length 50|copies 1
AAACTCCCTTCAGAAAGAGAGCTGGGAGAACTGCTGGGCATTAAACGTAT
>2_merged|reference DBH4|length 80|copies 1
AAACTCCGCCATTTGTTGGCGCAGCATGATTGGGTAACGCCAAATCACCACATTCAAAAAACTGCCGATGATCAATCCTC
>2_merged|reference DBH4|length 53|copies 1
AAACTCCGTACAGAGAGGAGAAAATTCGCGCAATCATGGCACCTTTCGCTAAA
>2_merged|reference DBH4|length 53|copies 1
AAACTCCTTTCTGATGCCCGGTAAGCATGTGGTTACCGGGCATTTTTGCGTAC
>2_merged|reference DBH4|length 54|copies 7
AAACTCCTTTCTGATGCCCGGTAAGCATGTGGTTACCGGGCATTTTTGCGTACA
>2_merged|reference DBH4|length 59|copies 1
AAACTCGAACCGATTCTGTAATTCAGGTTAGCTTCCAGAATCATCAAGCCGGAATGCAG
>2_merged|reference DBH4|length 62|copies 1
AAACTCGACAATCCGATCGTTACGGTAATAACGATCTTTAACGATCGCGGTAATTATTCCTT
>2_merged|reference DBH4|length 30|copies 1
AAACTCGACCATCCCTGGGCACTGGCCTTT
>2_merged|reference DBH4|length 31|copies 474
AAACTCGACCATCCCTGGGCACTGGCCTTTT
>2_merged|reference DBH4|length 32|copies 25
AAACTCGACCATCCCTGGGCACTGGCCTTTTT
>2_merged|reference DBH4|length 33|copies 2
AAACTCGACCATCCCTGGGCACTGGCCTTTTTA
>2_merged|reference DBH4|length 36|copies 1
AAACTCGACCATCCCTGGGCACTGGCCTTTTTACCC
>2_merged|reference DBH4|length 40|copies 1
AAACTCGACCATCCCTGGGCACTGGCCTTTTTACCCGATA
>2_merged|reference DBH4|length 46|copies 1
AAACTCGACCATCCCTGGGCACTGGCCTTTTTACCCGATAATCACG
>2_merged|reference DBH4|length 68|copies 1
AAACTCGATAAGTTGATCGACTACCCGCGTGCGATTGGTATTGATGACGAGGCGCTGCGCACCATGCA
>2_merged|reference DBH4|length 32|copies 209
AAACTCGATGGCAACCTGGCCCATGCACGTAA
>2_merged|reference DBH4|length 33|copies 2
AAACTCGATGGCAACCTGGCCCATGCACGTAAC
>2_merged|reference DBH4|length 29|copies 1
AAACTCGCCGGTGAAGCGCAGGGCCGACA
>2_merged|reference DBH4|length 31|copies 1031
AAACTCGCGTTGCCCAGGCGCTGGACGATTT
>2_merged|reference DBH4|length 32|copies 132
AAACTCGCGTTGCCCAGGCGCTGGACGATTTG
>2_merged|reference DBH4|length 46|copies 1
AAACTCGGAAGCAGCGTAACGGCTCACCCCCATCAGCATCCCACCT
>2_merged|reference DBH4|length 79|copies 1
AAACTCTGCCGCACTGTTACCCGCATGACCATAAACAACGTGAGACTGGATAGCGAGAATATTTTTCATCATGTTCCCT
>2_merged|reference DBH4|length 77|copies 13
AAACTGAAAAACGTGCTGGCGGAGAGTTATACCGTTTCCGATGACGGCATTACTTACACCGTGAAATTGCGGGAAGG
>2_merged|reference DBH4|length 32|copies 50
AAACTGAAAGAAAACCTGGAAGCTCTGCTGGT
>2_merged|reference DBH4|length 33|copies 2
AAACTGAAAGAAAACCTGGAAGCTCTGCTGGTT
>2_merged|reference DBH4|length 31|copies 1
AAACTGAAAGTGCCTGGCGAAACCCAGACCG
>2_merged|reference DBH4|length 79|copies 1
AAACTGAACCCGATTTTCATCATCTACAACTAATACGCCCTGATCCATATTATCGATCATGGTCGCAAATATTTTACTG
>2_merged|reference DBH4|length 59|copies 1
AAACTGAACGACCTTAAAATCAAAGGCGAACCGGTCGATCCGGCGAAAACTTACCGTAT
>2_merged|reference DBH4|length 74|copies 1
AAACTGAAGATTGAACAGCAGAACATCAGCTGGATCGAGATTGTCGGCAGCCAGTTCGAGAAAAATATCGTAGG
>2_merged|reference DBH4|length 27|copies 2
AAACTGAAGCCAGGCCAGGACAGCATT
>2_merged|reference DBH4|length 29|copies 3
AAACTGAAGCCAGGCCAGGACAGCATTCA
>2_merged|reference DBH4|length 32|copies 8
AAACTGAAGCCAGGCCAGGACAGCATTCATTA
>2_merged|reference DBH4|length 33|copies 5
AAACTGAAGCCAGGCCAGGACAGCATTCATTAC
>2_merged|reference DBH4|length 30|copies 2
AAACTGAAGCGCGCCTGGCGTGCCCCCGTA
>2_merged|reference DBH4|length 31|copies 540
AAACTGAAGCGCGCCTGGCGTGCCCCCGTAC
>2_merged|reference DBH4|length 32|copies 165
AAACTGAAGCGCGCCTGGCGTGCCCCCGTACC
>2_merged|reference DBH4|length 33|copies 2
AAACTGAAGCGCGCCTGGCGTGCCCCCGTACCG
>2_merged|reference DBH4|length 70|copies 1
AAACTGAAGCGCGCCTGGCGTGCCCCCGTACCGGTTGTCGTGGTTGGTAATCTCACCGCAGGCGGCAACG
>2_merged|reference DBH4|length 59|copies 1
AAACTGAATATCTGGATAGCGGCGATGGCTTTCAGCAATGCATTGCGGAATAAGATGCG
>2_merged|reference DBH4|length 63|copies 1
AAACTGACAGTAAAATGGAGGGATATTTCACCACAAAACTGTCAGCAAACTCCGGGTTACGGG
>2_merged|reference DBH4|length 31|copies 1
AAACTGACGTTGCCAGGCTTCAAAGCCGCCG
>2_merged|reference DBH4|length 49|copies 1
AAACTGATCACACCTTCCGGCACATTGCCATTTTTGCTGCCGATCCACC
>2_merged|reference DBH4|length 79|copies 1
AAACTGATCACACCTTCCGGCACATTGCCATTTTTGCTGCCGATCCACCAGACGGACGACGGCGAGTTATTTATTGATA
>2_merged|reference DBH4|length 30|copies 8
AAACTGATGCCGCCAGGACTACACACAGCA
>2_merged|reference DBH4|length 31|copies 1
AAACTGATGCCGCCAGGACTACACACAGCAA
>2_merged|reference DBH4|length 59|copies 1
AAACTGATGCCGGAATTCTGGCAGTTCCCGACCGTATCTATGGGTCTGGGTCCGATTGG
>2_merged|reference DBH4|length 31|copies 1
AAACTGCCCGGCAGCCTGGTTGATATCACGG
>2_merged|reference DBH4|length 32|copies 41
AAACTGCCCGGCAGCCTGGTTGATATCACGGC
>2_merged|reference DBH4|length 30|copies 1
AAACTGCCCTTCCCTGGCAGGAAGCACTAT
>2_merged|reference DBH4|length 28|copies 1
AAACTGCCGCCGATGGTACTTAACAGCG
>2_merged|reference DBH4|length 30|copies 3
AAACTGCCGGAAACCTGGAGTACAAATGAG
>2_merged|reference DBH4|length 31|copies 542
AAACTGCCGGAAACCTGGAGTACAAATGAGA
>2_merged|reference DBH4|length 32|copies 32
AAACTGCCTTCTGACCTGGCAATTGCCACCTT
>2_merged|reference DBH4|length 71|copies 1
AAACTGCCTTTCACCATTCCGGACTCACGATTAAGTACGTGAGTGCTACTGTTGGGCACAACCCAAATGGT
>2_merged|reference DBH4|length 64|copies 1
AAACTGCGCGCCTGTTTTTTTGCCAGTGGTACATGCTCGTGGCCCAACACACCGTTTATTTCCC
>2_merged|reference DBH4|length 38|copies 1
AAACTGCGGGATTATGGCGCGGATCTCACCCTGAAGAA
>2_merged|reference DBH4|length 28|copies 2
AAACTGCTCGCCAGGTAACGGAAGCATC
>2_merged|reference DBH4|length 32|copies 10
AAACTGCTGCGTTACCTGGTCTCATTCCGTCA
>2_merged|reference DBH4|length 45|copies 1
AAACTGCTGGCAAATCAGGAAGAAGGGACACAAATCCGCGTATTT
>2_merged|reference DBH4|length 32|copies 11
AAACTGGAAAACAGCCTGGGCGGTATCAAAGA
>2_merged|reference DBH4|length 44|copies 1
AAACTGGAAGCGAGCAATGATATCTACCAGACCTTTATTGCTCA
>2_merged|reference DBH4|length 30|copies 4
AAACTGGAAGCGGCCTGGCAACAACAGCAG
>2_merged|reference DBH4|length 31|copies 843
AAACTGGAAGCGGCCTGGCAACAACAGCAGA
>2_merged|reference DBH4|length 32|copies 4
AAACTGGAAGCGGCCTGGCAACAACAGCAGAC
>2_merged|reference DBH4|length 32|copies 23
AAACTGGAAGTTGACCAGGAAAAGGCGCAGGC
>2_merged|reference DBH4|length 33|copies 1
AAACTGGAAGTTGACCAGGAAAAGGCGCAGGCA
>2_merged|reference DBH4|length 56|copies 1
AAACTGGAATATAAGTGGAGCGATCAGCAACTGACCTTCCTGATGCGTCATGCGCG
>2_merged|reference DBH4|length 30|copies 1
AAACTGGAATCTTCCAGGCTTCGCCATCGG
>2_merged|reference DBH4|length 31|copies 379
AAACTGGAATCTTCCAGGCTTCGCCATCGGC
>2_merged|reference DBH4|length 32|copies 115
AAACTGGAATCTTCCAGGCTTCGCCATCGGCG
>2_merged|reference DBH4|length 58|copies 1
AAACTGGAATCTTCCAGGCTTCGCCATCGGCGCTTCCTACGTTTACGCATGGGATGCT
>2_merged|reference DBH4|length 59|copies 11
AAACTGGAATCTTCCAGGCTTCGCCATCGGCGCTTCCTACGTTTACGCATGGGATGCTA
>2_merged|reference DBH4|length 41|copies 1
AAACTGGATCGTATTGATGAGTTGATGCAGAAACTCGGCCT
>2_merged|reference DBH4|length 80|copies 1
AAACTGGATCGTATTGATGAGTTGATGCAGAAACTCGGCCTCTCTTATGACGATGACGAAGAAGAGGAAGAAGACGAGAA
>2_merged|reference DBH4|length 67|copies 1
AAACTGGATGATGCATTACGTCATCTCAACGATTTTCAGCCAGTGGGGCAACTGACTGGTTGTACTC
>2_merged|reference DBH4|length 73|copies 2
AAACTGGATGGAAGCTGGACGGCGGTGGTCTGGGGGCATCTGCTGTGGGTGATGCCGTGGATGCTGTTTATCC
>2_merged|reference DBH4|length 31|copies 1
AAACTGGCGCAGGCCGATAAGCATACCAATG
>2_merged|reference DBH4|length 32|copies 1
AAACTGGCGCAGGCCGATAAGCATACCAATGC
>2_merged|reference DBH4|length 49|copies 1
AAACTGGCGCAGGCCGATAAGCATACCAATGCCGGAATGCTGCGCGAGC
>2_merged|reference DBH4|length 47|copies 2
AAACTGGCGCTACCAGAGTTGAACGTTGGCCTGGTACACGGGCGGAT
>2_merged|reference DBH4|length 33|copies 13
AAACTGGCGCTACGCCAGGCGCGGTGATCAACG
>2_merged|reference DBH4|length 56|copies 1
AAACTGGCGCTACGCCAGGCGCGGTGATCAACGCCGATCACACCATCACTTTTATT
>2_merged|reference DBH4|length 32|copies 8
AAACTGGCGTATCCCCTGGAGCAAAATGGTAT
>2_merged|reference DBH4|length 33|copies 24
AAACTGGCGTATCCCCTGGAGCAAAATGGTATG
>2_merged|reference DBH4|length 34|copies 1
AAACTGGCGTTACATTGCACCGAATGGTGAAACG
>2_merged|reference DBH4|length 26|copies 1
AAACTGGCTTCTACCTGGCAGGGTAT
>2_merged|reference DBH4|length 31|copies 258
AAACTGGCTTCTACCTGGCAGGGTATCCGTG
>2_merged|reference DBH4|length 32|copies 166
AAACTGGCTTCTACCTGGCAGGGTATCCGTGC
>2_merged|reference DBH4|length 33|copies 2
AAACTGGCTTCTACCTGGCAGGGTATCCGTGCT
>2_merged|reference DBH4|length 32|copies 1
AAACTGGGCGTGCTGGGCTTTGAAGTTGATCA
>2_merged|reference DBH4|length 44|copies 1
AAACTGGTATTCGCGATCATGGCGATACCGAGAAGCAGCGTTTT
>2_merged|reference DBH4|length 76|copies 1
AAACTGGTGATAACGTGGTGATTCGTCAGTCACACGGTGGCTCAGGTAAACAAGCGACGTCGGTAATCAACGGTAT
>2_merged|reference DBH4|length 78|copies 1
AAACTGGTGCGTAAAGTCTTCCAGAATACCGAACACGTTCATGTCGTCGGCCTGCGAGGATTTGCGCCGCAACTCCCT
>2_merged|reference DBH4|length 32|copies 7
AAACTGGTGCGTATCCTGGTGGTGCTGTCGAT
>2_merged|reference DBH4|length 33|copies 4
AAACTGGTGCGTATCCTGGTGGTGCTGTCGATT
>2_merged|reference DBH4|length 47|copies 1
AAACTGGTGCGTATCCTGGTGGTGCTGTCGATTTTCTTCGGTCTGGC
>2_merged|reference DBH4|length 54|copies 1
AAACTGGTGGCGGATAAGCGTTAACTTTTCACCAAAAAGTAGTCAAATTCACCA
>2_merged|reference DBH4|length 30|copies 1
AAACTGGTTCGCCTGGTCATGCAGTTGACC
>2_merged|reference DBH4|length 30|copies 2
AAACTGTCATCAGCCAGGTCGAGATTCAGC
>2_merged|reference DBH4|length 31|copies 577
AAACTGTCATCAGCCAGGTCGAGATTCAGCA
>2_merged|reference DBH4|length 32|copies 13
AAACTGTCATCAGCCAGGTCGAGATTCAGCAG
>2_merged|reference DBH4|length 34|copies 1
AAACTGTCGATACCGATACCCAACGTGTTCCGGG
>2_merged|reference DBH4|length 33|copies 1
AAACTGTCGTCGCGACCTGGTATATGAAGACCA
>2_merged|reference DBH4|length 36|copies 10
AAACTGTGCAAGAACGTCCCCGGTGACGCACCGCGC
>2_merged|reference DBH4|length 37|copies 11
AAACTGTGCAAGAACGTCCCCGGTGACGCACCGCGCG
>2_merged|reference DBH4|length 48|copies 1
AAACTGTGCAAGAACGTCCCCGGTGACGCACCGCGCGGAAACTGATGT
>2_merged|reference DBH4|length 31|copies 1
AAACTGTGCGGGCCAGGCATGATCCTTTCCA
>2_merged|reference DBH4|length 33|copies 13
AAACTGTTTAAACGCCAGGAAGTTGCGCCGACA
>2_merged|reference DBH4|length 30|copies 8
AAACTGTTTACCGCCTGGTTCTCTGACTTA
>2_merged|reference DBH4|length 31|copies 362
AAACTGTTTACCGCCTGGTTCTCTGACTTAA
>2_merged|reference DBH4|length 32|copies 69
AAACTGTTTACCGCCTGGTTCTCTGACTTAAC
>2_merged|reference DBH4|length 33|copies 18
AAACTGTTTACCGCCTGGTTCTCTGACTTAACG
>2_merged|reference DBH4|length 46|copies 1
AAACTGTTTACCGCCTGGTTCTCTGACTTAACGCCAGAAACGCTGG
>2_merged|reference DBH4|length 60|copies 2
AAACTTAAATCGTGCGGCTCGTGCTTCCCAACCCGATTATCTTCGGGGTATTCGCCTTGG
>2_merged|reference DBH4|length 44|copies 1
AAACTTAACAGTACCTGACTCATAACCAGAATCCGTGTCGGATC
>2_merged|reference DBH4|length 49|copies 1
AAACTTAACGCTGCTCGTAGCGTTTAAACACCAGTTCGCCATTGCTGGA
>2_merged|reference DBH4|length 46|copies 1
AAACTTATATGGCTCAAGTCTATGGCTGGATGACCGTTGGCTTGTT
>2_merged|reference DBH4|length 54|copies 1
AAACTTATATGGCTCAAGTCTATGGCTGGATGACCGTTGGCTTGTTGCTGACCG
>2_merged|reference DBH4|length 32|copies 64
AAACTTATGTATCGCCTGGTGCTTTTGAAATT
>2_merged|reference DBH4|length 33|copies 22
AAACTTATGTATCGCCTGGTGCTTTTGAAATTA
>2_merged|reference DBH4|length 31|copies 1
AAACTTCAAAACAGCCAGGAGCCGTCGCTTC
>2_merged|reference DBH4|length 32|copies 140
AAACTTCAAAACAGCCAGGAGCCGTCGCTTCA
>2_merged|reference DBH4|length 33|copies 27
AAACTTCAAAACAGCCAGGAGCCGTCGCTTCAA
>2_merged|reference DBH4|length 49|copies 1
AAACTTCAAAACAGCCAGGAGCCGTCGCTTCAATAGTTTTTTTAATCTG
>2_merged|reference DBH4|length 38|copies 1
AAACTTCAAAAGATAAAGCGTACCGATATCCAGCAGGA
>2_merged|reference DBH4|length 69|copies 1
AAACTTCAGCCATCACAGGCGATTTTGTTTAAGATGAGAGAAGATGCGCCACCATTAAACCTCACAGAA
>2_merged|reference DBH4|length 51|copies 1
AAACTTCGGCGCGATGTTCAATAAAAGCATACCGGACGACGGCATCGCCAT
>2_merged|reference DBH4|length 68|copies 1
AAACTTGAACAAGCGTTGCGCGGTTTCGATATCCGGATTTGCCACAGTAACCAGTAAGTTTTCCGGCC
>2_merged|reference DBH4|length 32|copies 6
AAACTTGACTTAGCCCAGGCCGAGGCGATTGC
>2_merged|reference DBH4|length 29|copies 6
AAACTTGCGCCGCCCTGGCAACTGGCACT
>2_merged|reference DBH4|length 30|copies 12
AAACTTGCGCCGCCCTGGCAACTGGCACTA
>2_merged|reference DBH4|length 31|copies 851
AAACTTGCGCCGCCCTGGCAACTGGCACTAG
>2_merged|reference DBH4|length 32|copies 73
AAACTTGCGCCGCCCTGGCAACTGGCACTAGG
>2_merged|reference DBH4|length 33|copies 1
AAACTTGCGCCGCCCTGGCAACTGGCACTAGGC
>2_merged|reference DBH4|length 35|copies 1
AAACTTGCGCCGCCCTGGCAACTGGCACTAGGCGG
>2_merged|reference DBH4|length 32|copies 1
AAACTTGGCTATAACCTGGTGGTGCTGGACTC
>2_merged|reference DBH4|length 30|copies 3
AAACTTGGTTTTTCCTGGCTACCCGCGAGC
>2_merged|reference DBH4|length 31|copies 378
AAACTTGGTTTTTCCTGGCTACCCGCGAGCC
>2_merged|reference DBH4|length 32|copies 129
AAACTTGGTTTTTCCTGGCTACCCGCGAGCCT
>2_merged|reference DBH4|length 31|copies 1
AAACTTTATCGACCTGGCACAAAATCTTCTT
>2_merged|reference DBH4|length 72|copies 1
AAACTTTCGAACGCCAATTTGACATGTGTGTAATCGACTTTGCTGCGTATACCACGCTTTACAGCGTGGTGT
>2_merged|reference DBH4|length 32|copies 38
AAACTTTCGCCCCTCCTGGCATTGATTCAGCC
>2_merged|reference DBH4|length 33|copies 11
AAACTTTCGCCCCTCCTGGCATTGATTCAGCCT
>2_merged|reference DBH4|length 27|copies 1
AAACTTTCGCCGCCGGAAAGGGTACGG
>2_merged|reference DBH4|length 40|copies 1
AAACTTTCGCCGCCGGAAAGGGTACGGGTATCGCGTACCG
>2_merged|reference DBH4|length 41|copies 1
AAACTTTCGCCGCCGGAAAGGGTACGGGTATCGCGTACCGC
>2_merged|reference DBH4|length 32|copies 2
AAACTTTGTACAGACCAGGCGCAATTTTGCGT
>2_merged|reference DBH4|length 32|copies 12
AAACTTTGTTCGCCCCTGGAGAAAGCCTCGTG
>2_merged|reference DBH4|length 33|copies 2
AAACTTTGTTCGCCCCTGGAGAAAGCCTCGTGT
>2_merged|reference DBH4|length 42|copies 1
AAACTTTTATCACCATCAAGATACCACCGGGTACTCATATCA
>2_merged|reference DBH4|length 44|copies 3
AAACTTTTATCACCATCAAGATACCACCGGGTACTCATATCAGC
>2_merged|reference DBH4|length 45|copies 3
AAACTTTTATCACCATCAAGATACCACCGGGTACTCATATCAGCA
>2_merged|reference DBH4|length 33|copies 1
AAACTTTTGGCAATACCTGGCGGGCCAAGGAGG
>2_merged|reference DBH4|length 31|copies 25
AAACTTTTGTTTTCCAGGTTTAAGGCTTCTT
>2_merged|reference DBH4|length 46|copies 1
AAAGAAAAACAGCAGAATATTGATGCCACCTGGCAGGCGCTCTCCT
>2_merged|reference DBH4|length 30|copies 2
AAAGAAAACAGCCCAGGCCAGATTCAGCTT
>2_merged|reference DBH4|length 31|copies 82
AAAGAAAGCTGGGCCAGGAAAAAATAACAGC
>2_merged|reference DBH4|length 32|copies 45
AAAGAAAGGGCTTCCCAGGTGGAAGCCCTATT
>2_merged|reference DBH4|length 33|copies 4
AAAGAAAGGGCTTCCCAGGTGGAAGCCCTATTT
>2_merged|reference DBH4|length 30|copies 1
AAAGAAAGTCGGCCTGGTCGTCAACGAGTA
>2_merged|reference DBH4|length 67|copies 1
AAAGAAATATTTGGCATTTCACGCGGAATAGACAAACAGGGGGCTTTATTACTTGAGCAGGATGGAA
>2_merged|reference DBH4|length 31|copies 111
AAAGAAATCAGCACCAGGCTGGCGATAAACG
>2_merged|reference DBH4|length 32|copies 105
AAAGAAATCAGCACCAGGCTGGCGATAAACGG
>2_merged|reference DBH4|length 79|copies 1
AAAGAAATCCCATTTGACTATTTTTTTGATAATCTTCTTCGCTTTCGAACAACTCGTGCGCCTTTCGAGAAGCAAGCAT
>2_merged|reference DBH4|length 31|copies 210
AAAGAAATTCGCGCCAGGTAAGGTATTTACT
>2_merged|reference DBH4|length 32|copies 366
AAAGAAATTCGCGCCAGGTAAGGTATTTACTG
>2_merged|reference DBH4|length 33|copies 5
AAAGAAATTCGCGCCAGGTAAGGTATTTACTGT
>2_merged|reference DBH4|length 38|copies 1
AAAGAAATTCGCGCCAGGTAAGGTATTTACTGTATATC
>2_merged|reference DBH4|length 30|copies 4
AAAGAACCCACATCCTGGAATTTCAGACCT
>2_merged|reference DBH4|length 31|copies 609
AAAGAACCCACATCCTGGAATTTCAGACCTG
>2_merged|reference DBH4|length 32|copies 15
AAAGAACCCACATCCTGGAATTTCAGACCTGC
>2_merged|reference DBH4|length 38|copies 22
AAAGAACCCACATCCTGGAATTTCAGACCTGCGAATGC
>2_merged|reference DBH4|length 66|copies 1
AAAGAACCCACATCCTGGAATTTCAGACCTGCGAATGCCACACGGGTCCAGGAGTTGTTTTCGTTT
>2_merged|reference DBH4|length 41|copies 1
AAAGAACCGGGTAAAAACCATCCGCCATATCACCACCGTCA
>2_merged|reference DBH4|length 51|copies 1
AAAGAACCGGGTAAAAACCATCCGCCATATCACCACCGTCATCACGCAGCG
>2_merged|reference DBH4|length 32|copies 6
AAAGAACCGGGTGGCCTGGGTCATAAAGCCTG
>2_merged|reference DBH4|length 79|copies 1
AAAGAACCTTGCAGAGGCGTTCGAGCATTATAACGAATGGCATCCGCATAGTGCGCTGGGTTATCGCTCGCCACGGGAA
>2_merged|reference DBH4|length 32|copies 57
AAAGAACGGACTGACCTGGTCACGCGCAATCC
>2_merged|reference DBH4|length 33|copies 13
AAAGAACGGACTGACCTGGTCACGCGCAATCCG
>2_merged|reference DBH4|length 32|copies 2
AAAGAACTGGGGATCCAGGCGGATGTCGCCAA
>2_merged|reference DBH4|length 32|copies 4
AAAGAAGCAAAACGCCTGGAAGAAGAAGGTAA
>2_merged|reference DBH4|length 31|copies 1
AAAGAAGCAAACAACCTGGGTATTCCGGTAT
>2_merged|reference DBH4|length 32|copies 24
AAAGAAGCAAACAACCTGGGTATTCCGGTATT
>2_merged|reference DBH4|length 33|copies 4
AAAGAAGCAAACAACCTGGGTATTCCGGTATTT
>2_merged|reference DBH4|length 45|copies 1
AAAGAAGCCGGGGCAGTCGTTAACCACAATCGGCGTCTTGCCCAT
>2_merged|reference DBH4|length 30|copies 2
AAAGAAGCGATTCCAGGGATGAAAAATCTG
>2_merged|reference DBH4|length 32|copies 1
AAAGAAGCTAAAGACCTGGTAGAATCTGCACC
>2_merged|reference DBH4|length 44|copies 1
AAAGAAGGCAAAGTTTTCCTCAATATTGGGGATAAATTCCTGCT
>2_merged|reference DBH4|length 32|copies 2
AAAGAAGTGATCGACCTGGTCGATTACTTACT
>2_merged|reference DBH4|length 40|copies 1
AAAGAAGTTTTTTGCATGGTATTTTCAGAGATTATGAATT
>2_merged|reference DBH4|length 31|copies 1
AAAGAATCCGCATACCAGGAAGGGCGCTGGG
>2_merged|reference DBH4|length 32|copies 3
AAAGAATCCGCATACCAGGAAGGGCGCTGGGA
>2_merged|reference DBH4|length 59|copies 1
AAAGAATGCGATGGATGGTATATTTACGAAAAAATAATTGATGATAATTTTGCCATAGT
>2_merged|reference DBH4|length 74|copies 1
AAAGAATTTGTCGATGATAACCGGGTGAAGGTGAATAATGACGGTAATTTCGTCAATGATTTGTCGGGCAGACG
>2_merged|reference DBH4|length 31|copies 134
AAAGAATTTTCAGCCTGGTAATTTACCGCTT
>2_merged|reference DBH4|length 34|copies 1
AAAGACAACAAACAAACCACATTGCGATAGTGCA
>2_merged|reference DBH4|length 35|copies 1
AAAGACACCTTCAGCCTTAGCGTACTGATGAACCC
>2_merged|reference DBH4|length 60|copies 4
AAAGACACCTTCAGCCTTAGCGTACTGATGAACCCCATTGAAGCCAGCAAAGGCGACGGC
>2_merged|reference DBH4|length 68|copies 1
AAAGACACCTTCAGCCTTAGCGTACTGATGAACCCCATTGAAGCCAGCAAAGGCGACGGCGAAATGGG
>2_merged|reference DBH4|length 69|copies 1
AAAGACACCTTCAGCCTTAGCGTACTGATGAACCCCATTGAAGCCAGCAAAGGCGACGGCGAAATGGGT
>2_merged|reference DBH4|length 71|copies 1
AAAGACACCTTCAGCCTTAGCGTACTGATGAACCCCATTGAAGCCAGCAAAGGCGACGGCGAAATGGGTAC
>2_merged|reference DBH4|length 29|copies 1
AAAGACAGCAAGTGATTACCTGCCACAGA
>2_merged|reference DBH4|length 31|copies 1
AAAGACAGCAAGTGATTACCTGCCACAGACA
>2_merged|reference DBH4|length 36|copies 3
AAAGACAGCAAGTGATTACCTGCCACAGACAAATTG
>2_merged|reference DBH4|length 37|copies 7
AAAGACAGCAAGTGATTACCTGCCACAGACAAATTGG
>2_merged|reference DBH4|length 40|copies 1
AAAGACAGCAAGTGATTACCTGCCACAGACAAATTGGCCA
>2_merged|reference DBH4|length 46|copies 1744
AAAGACAGCAAGTGATTACCTGCCACAGACAAATTGGCCAACAACT
>2_merged|reference DBH4|length 73|copies 3
AAAGACAGCAAGTGATTACCTGCCACAGACAAATTGGCCAACAACTCAATTACCACCAGGATATACTTGTGCA
>2_merged|reference DBH4|length 47|copies 1
AAAGACATACCCGAATTCAGCTGGACGCGGACGCCGTCTTTGGTGAT
>2_merged|reference DBH4|length 71|copies 1
AAAGACATGGGCGGTCTGCCGGACGCTCTGTTTGTAATCGATGCTGACCACGAACACATTGCTATCAAAGA
>2_merged|reference DBH4|length 32|copies 2
AAAGACATTCACATCCAGGTTGATATGAACCA
>2_merged|reference DBH4|length 44|copies 1
AAAGACATTGGATCGAATTCTACAACCAGGTCGAGTCAGAAATG
>2_merged|reference DBH4|length 32|copies 24
AAAGACCAAACCGGGCGGCGACGATACCTTGA
>2_merged|reference DBH4|length 33|copies 980
AAAGACCAAACCGGGCGGCGACGATACCTTGAC
>2_merged|reference DBH4|length 34|copies 151
AAAGACCAAACCGGGCGGCGACGATACCTTGACA
>2_merged|reference DBH4|length 44|copies 1
AAAGACCAAACCGGGCGGCGACGATACCTTGACACGTCTAACCC
>2_merged|reference DBH4|length 60|copies 10
AAAGACCAAACCGGGCGGCGACGATACCTTGACACGTCTAACCCTGGCGTTAGATGTCAT
>2_merged|reference DBH4|length 61|copies 1
AAAGACCAAACCGGGCGGCGACGATACCTTGACACGTCTAACCCTGGCGTTAGATGTCATG
>2_merged|reference DBH4|length 31|copies 1
AAAGACCAGGTCACCTGGCAGCAACTCGTCT
>2_merged|reference DBH4|length 31|copies 1128
AAAGACCGCGATGCCTGGGCGAAAGATCTCG
>2_merged|reference DBH4|length 32|copies 28
AAAGACCGCGATGCCTGGGCGAAAGATCTCGC
>2_merged|reference DBH4|length 30|copies 1
AAAGACCGGATACCTGGCGGTAATCCAGTG
>2_merged|reference DBH4|length 32|copies 7
AAAGACGACACCGCCCAGGTACGCTGCGCGAT
>2_merged|reference DBH4|length 33|copies 3
AAAGACGACACCGCCCAGGTACGCTGCGCGATG
>2_merged|reference DBH4|length 30|copies 1
AAAGACGACATACCAGGTCTGACCGCCCTG
>2_merged|reference DBH4|length 56|copies 1
AAAGACGACCGCAATAAGCCCTTTCACAATCGCCGCATCGCTGTCGCCCTGTAATT
>2_merged|reference DBH4|length 51|copies 1
AAAGACGCAATGTTCATCACGCCTGAATTTACAACTTCGTTCATTTCACCA
>2_merged|reference DBH4|length 29|copies 1
AAAGACGGCGCAGCCTGGCCAAGCTGAGA
>2_merged|reference DBH4|length 31|copies 442
AAAGACGGCGCAGCCTGGCCAAGCTGAGAAG
>2_merged|reference DBH4|length 32|copies 609
AAAGACGGCGCAGCCTGGCCAAGCTGAGAAGT
>2_merged|reference DBH4|length 68|copies 1
AAAGACGGCTGGAGCGCTAGCGCTACGCTGGAAGGCGGGCCGAACCTGAGCTACGCGAAGAGCCAGCG
>2_merged|reference DBH4|length 32|copies 17
AAAGACGTCGGTACCCAGGGTTTTCACCTTGC
>2_merged|reference DBH4|length 80|copies 1
AAAGACGTGACCCGCGTGGTGGTTGACGTGTACGGCTCGCTCTCTCTGACCGGTAAAGGCCACCACACTGATATCGCCAT
>2_merged|reference DBH4|length 52|copies 1
AAAGACGTTGGCAACACGTAAATCATATTGCTGCGATAAACGGGCAATGCCT
>2_merged|reference DBH4|length 26|copies 1
AAAGACTTCGGCGCTCCAGTGCGGCC
>2_merged|reference DBH4|length 47|copies 1
AAAGACTTCGGCGCTCCAGTGCGGCCCTTTTTCCCGCAGGCGCGAGG
>2_merged|reference DBH4|length 53|copies 2
AAAGACTTCGGCGCTCCAGTGCGGCCCTTTTTCCCGCAGGCGCGAGGCGAAGC
>2_merged|reference DBH4|length 54|copies 1
AAAGACTTCGGCGCTCCAGTGCGGCCCTTTTTCCCGCAGGCGCGAGGCGAAGCC
>2_merged|reference DBH4|length 55|copies 1
AAAGACTTCGGCGCTCCAGTGCGGCCCTTTTTCCCGCAGGCGCGAGGCGAAGCCG
>2_merged|reference DBH4|length 58|copies 1
AAAGACTTCGGCGCTCCAGTGCGGCCCTTTTTCCCGCAGGCGCGAGGCGAAGCCGTTA
>2_merged|reference DBH4|length 62|copies 1
AAAGACTTCGGCGCTCCAGTGCGGCCCTTTTTCCCGCAGGCGCGAGGCGAAGCCGTTAAAGT
>2_merged|reference DBH4|length 67|copies 2
AAAGACTTCGGCGCTCCAGTGCGGCCCTTTTTCCCGCAGGCGCGAGGCGAAGCCGTTAAAGTTCACG
>2_merged|reference DBH4|length 68|copies 636
AAAGACTTCGGCGCTCCAGTGCGGCCCTTTTTCCCGCAGGCGCGAGGCGAAGCCGTTAAAGTTCACGC
>2_merged|reference DBH4|length 31|copies 1
AAAGAGAAACAGGCCCAGGCTACACAGCCTA
>2_merged|reference DBH4|length 30|copies 3
AAAGAGAAAGCGACCTGGCTTACCGGCGCA
>2_merged|reference DBH4|length 31|copies 849
AAAGAGAAAGCGACCTGGCTTACCGGCGCAT
>2_merged|reference DBH4|length 32|copies 1
AAAGAGAAAGCGACCTGGCTTACCGGCGCATC
>2_merged|reference DBH4|length 56|copies 4
AAAGAGAAAGCGACCTGGCTTACCGGCGCATCCAGCTTGGCGGAAAGCGCGCCATT
>2_merged|reference DBH4|length 33|copies 4
AAAGAGAAAGTATGCCAGGAGTCCAGCCAGCCA
>2_merged|reference DBH4|length 38|copies 1
AAAGAGAACTAGCCGGTAGCCCGGCAGAAATCATCAGG
>2_merged|reference DBH4|length 42|copies 1
AAAGAGAACTAGCCGGTAGCCCGGCAGAAATCATCAGGGAAG
>2_merged|reference DBH4|length 45|copies 1
AAAGAGAACTAGCCGGTAGCCCGGCAGAAATCATCAGGGAAGAGT
>2_merged|reference DBH4|length 75|copies 2
AAAGAGAACTAGCCGGTAGCCCGGCAGAAATCATCAGGGAAGAGTTTCACATGAAGCAGGTGTGAGATCCTGACC
>2_merged|reference DBH4|length 59|copies 1
AAAGAGAAGAAAGACCTGATCGTCGACTCTTACATCAAATGGCGCATCAGCGATTTCAG
>2_merged|reference DBH4|length 51|copies 2
AAAGAGAATGCGTGAGGGTGAAGGTTACACCACCGATGAAACCCTGCTGGC
>2_merged|reference DBH4|length 32|copies 222
AAAGAGATCCCTGCCCTGGATCCGCAACTGCT
>2_merged|reference DBH4|length 33|copies 4
AAAGAGATCCCTGCCCTGGATCCGCAACTGCTC
>2_merged|reference DBH4|length 55|copies 1
AAAGAGCATTACGATTTGGGTAATGACTTGTTCAGCCGCATGCTTGATCCCTTCA
>2_merged|reference DBH4|length 30|copies 11
AAAGAGCCGATGCCCTGGACAGCGCGGCGT
>2_merged|reference DBH4|length 31|copies 917
AAAGAGCCGATGCCCTGGACAGCGCGGCGTT
>2_merged|reference DBH4|length 32|copies 49
AAAGAGCCGATGCCCTGGACAGCGCGGCGTTG
>2_merged|reference DBH4|length 32|copies 11
AAAGAGCCGGCAATCCTGGCTGAAATCAGCGG
>2_merged|reference DBH4|length 72|copies 1
AAAGAGCGCGATGCAACGTCTGGAACAAGGTGACGTTGTCACCGAAACTCAGCTTGCCCGGCTTAAAGCATG
>2_merged|reference DBH4|length 30|copies 2
AAAGAGCTGGTCGCCAGGGCGATTCACGCC
>2_merged|reference DBH4|length 31|copies 273
AAAGAGCTGGTCGCCAGGGCGATTCACGCCA
>2_merged|reference DBH4|length 32|copies 10
AAAGAGCTGGTCGCCAGGGCGATTCACGCCAG
>2_merged|reference DBH4|length 37|copies 1
AAAGAGCTGTGGCTAACCGGCAAGAGCCAGCCTAACG
>2_merged|reference DBH4|length 43|copies 1
AAAGAGCTGTGGCTAACCGGCAAGAGCCAGCCTAACGCCTGTG
>2_merged|reference DBH4|length 44|copies 2
AAAGAGCTGTGGCTAACCGGCAAGAGCCAGCCTAACGCCTGTGA
>2_merged|reference DBH4|length 49|copies 25
AAAGAGCTGTGGCTAACCGGCAAGAGCCAGCCTAACGCCTGTGACAAGT
>2_merged|reference DBH4|length 55|copies 4
AAAGAGCTGTGGCTAACCGGCAAGAGCCAGCCTAACGCCTGTGACAAGTTATTTA
>2_merged|reference DBH4|length 75|copies 1
AAAGAGGAAATAGGACTGGTGCTTCAGTACTGAGCGGAGTTTCTTACAGCTGTAGGCAGAAGTTTATATCTTATA
>2_merged|reference DBH4|length 68|copies 1
AAAGAGGAGCTGGTACGTGACGTCAGTCGCTTCTACTCGTCATCGCATGACCGCTTTACCTACGGCTC
>2_merged|reference DBH4|length 30|copies 4
AAAGAGGGGAAAACCTGGGTACAGAGCTCT
>2_merged|reference DBH4|length 31|copies 736
AAAGAGGGGAAAACCTGGGTACAGAGCTCTG
>2_merged|reference DBH4|length 32|copies 9
AAAGAGGGGAAAACCTGGGTACAGAGCTCTGG
>2_merged|reference DBH4|length 32|copies 1
AAAGAGGGGCTGCCGCAGGGCAGTATCACCCT
>2_merged|reference DBH4|length 62|copies 1
AAAGAGGGGCTGCCGCAGGGCAGTATCACCCTTTCGGGGCGTAACGTGCAGGTAACGCAAAC
>2_merged|reference DBH4|length 74|copies 4
AAAGAGGGGCTGCCGCAGGGCAGTATCACCCTTTCGGGGCGTAACGTGCAGGTAACGCAAACCGTCAACGATGC
>2_merged|reference DBH4|length 30|copies 1
AAAGAGGTTTAGCCTGGACTTCTGTGGAAT
>2_merged|reference DBH4|length 30|copies 1
AAAGAGTCGAAAGCCAGGCTTTTAATATTT
>2_merged|reference DBH4|length 31|copies 55
AAAGAGTCGAAAGCCAGGCTTTTAATATTTA
>2_merged|reference DBH4|length 39|copies 1
AAAGAGTCGAAAGCCAGGCTTTTAATATTTAAATCACCA
>2_merged|reference DBH4|length 52|copies 1
AAAGAGTCGATATTATCGAGCAGCAGAATGTCAGCCATCAGAAAGTCTCCTG
>2_merged|reference DBH4|length 53|copies 2
AAAGAGTCGATATTATCGAGCAGCAGAATGTCAGCCATCAGAAAGTCTCCTGT
>2_merged|reference DBH4|length 55|copies 2
AAAGAGTCGATATTATCGAGCAGCAGAATGTCAGCCATCAGAAAGTCTCCTGTGC
>2_merged|reference DBH4|length 56|copies 1
AAAGAGTCGATATTATCGAGCAGCAGAATGTCAGCCATCAGAAAGTCTCCTGTGCA
>2_merged|reference DBH4|length 63|copies 1
AAAGAGTCGATATTATCGAGCAGCAGAATGTCAGCCATCAGAAAGTCTCCTGTGCATGATGCG
>2_merged|reference DBH4|length 66|copies 23
AAAGAGTCGATATTATCGAGCAGCAGAATGTCAGCCATCAGAAAGTCTCCTGTGCATGATGCGCGG
>2_merged|reference DBH4|length 69|copies 3
AAAGAGTCGATATTATCGAGCAGCAGAATGTCAGCCATCAGAAAGTCTCCTGTGCATGATGCGCGGTGG
>2_merged|reference DBH4|length 61|copies 2
AAAGAGTTCCCGGACTGGCCGTCGAAACTCAATGGCTTGATTAAAACCCGCGGTAGCCTGT
>2_merged|reference DBH4|length 37|copies 1
AAAGAGTTCTACAAACACATCGCCCACGACTTTAATG
>2_merged|reference DBH4|length 31|copies 329
AAAGATAACGACACCAGGCATGGCGAATAAA
>2_merged|reference DBH4|length 32|copies 6
AAAGATAACGACACCAGGCATGGCGAATAAAC
>2_merged|reference DBH4|length 33|copies 2
AAAGATAACGACACCAGGCATGGCGAATAAACA
>2_merged|reference DBH4|length 30|copies 1
AAAGATAACTCCCCAGGTGTAATCGGTGAG
>2_merged|reference DBH4|length 41|copies 1
AAAGATAATCCGCATTCCGGGAGTTGTGAGCCTTTCAACTA
>2_merged|reference DBH4|length 32|copies 3
AAAGATAATGCCACCCTGGAACGTTATCGTCG
>2_merged|reference DBH4|length 30|copies 3
AAAGATACCCAAACCAGGTGCCAGACGTTT
>2_merged|reference DBH4|length 31|copies 693
AAAGATACCCAAACCAGGTGCCAGACGTTTG
>2_merged|reference DBH4|length 32|copies 39
AAAGATACCCAAACCAGGTGCCAGACGTTTGA
>2_merged|reference DBH4|length 69|copies 1
AAAGATACCCAAACCAGGTGCCAGACGTTTGATTCCGAAAGCGATCACCAGCACGCCGGTAATGCCGCC
>2_merged|reference DBH4|length 31|copies 202
AAAGATAGTCCAGCCAGGCGGAAAATGAGGC
>2_merged|reference DBH4|length 32|copies 73
AAAGATAGTCCAGCCAGGCGGAAAATGAGGCA
>2_merged|reference DBH4|length 69|copies 1
AAAGATCAACTGGTCAATGAAGGTGAACTGGTGCTGGAAACGCTGGTTATTGATGGTGATGAGAACACG
>2_merged|reference DBH4|length 74|copies 1
AAAGATCCCCGCCGAAAGTGTCGATCTGATCTTTGCCGACCCACCATATAACATCGGTAAAAATTTTGATGGTC
>2_merged|reference DBH4|length 33|copies 7
AAAGATCGGCAACACCAGGTCGTTAAGGCTAAG
>2_merged|reference DBH4|length 41|copies 1
AAAGATCTGAAAAAAACAGCGTAAACAGTGGGGTGAGCGTG
>2_merged|reference DBH4|length 63|copies 1
AAAGATCTGAAAAAAACAGCGTAAACAGTGGGGTGAGCGTGATGATCGCGCTCACCTGCGCTG
>2_merged|reference DBH4|length 66|copies 1
AAAGATCTGAAAAAAACAGCGTAAACAGTGGGGTGAGCGTGATGATCGCGCTCACCTGCGCTGCCT
>2_merged|reference DBH4|length 67|copies 1
AAAGATCTGAAAAAAACAGCGTAAACAGTGGGGTGAGCGTGATGATCGCGCTCACCTGCGCTGCCTG
>2_merged|reference DBH4|length 77|copies 2
AAAGATCTGAAAAAAACAGCGTAAACAGTGGGGTGAGCGTGATGATCGCGCTCACCTGCGCTGCCTGCCAGCGAGCC
>2_merged|reference DBH4|length 78|copies 733
AAAGATCTGAAAAAAACAGCGTAAACAGTGGGGTGAGCGTGATGATCGCGCTCACCTGCGCTGCCTGCCAGCGAGCCA
>2_merged|reference DBH4|length 79|copies 1
AAAGATCTGAAAAAAACAGCGTAAACAGTGGGGTGAGCGTGATGATCGCGCTCACCTGCGCTGCCTGCCAGCGAGCCAT
>2_merged|reference DBH4|length 48|copies 1
AAAGATCTGAAAGATTGCGCGGTCTACAGTCGTGAAGGCCACACCGGT
>2_merged|reference DBH4|length 32|copies 9
AAAGATCTGCCGGACCTGGTCTACATGACTGA
>2_merged|reference DBH4|length 69|copies 1
AAAGATCTGCCGGACCTGGTCTACATGACTGAAGCGGAAAAAATTCAGGCGATCATTGAAGATATCAAA
>2_merged|reference DBH4|length 35|copies 1
AAAGATCTGTTTCGTCGCTGTGGCGTGGTTTGCTT
>2_merged|reference DBH4|length 40|copies 1
AAAGATGAAATTATTCATCCCCTTCCTGCGTATACCCCAG
>2_merged|reference DBH4|length 53|copies 1
AAAGATGAAATTATTCATCCCCTTCCTGCGTATACCCCAGGTTTTGATGGCTG
>2_merged|reference DBH4|length 54|copies 13
AAAGATGAAATTATTCATCCCCTTCCTGCGTATACCCCAGGTTTTGATGGCTGG
>2_merged|reference DBH4|length 62|copies 1
AAAGATGAAATTATTCATCCCCTTCCTGCGTATACCCCAGGTTTTGATGGCTGGGACGATCC
>2_merged|reference DBH4|length 31|copies 118
AAAGATGAAATTGCCTGGGTGAAATCGCTTT
>2_merged|reference DBH4|length 32|copies 47
AAAGATGAAATTGCCTGGGTGAAATCGCTTTA
>2_merged|reference DBH4|length 29|copies 1
AAAGATGAAGCTGGCGATGTTGCCGTCAA
>2_merged|reference DBH4|length 32|copies 7
AAAGATGAAGTCCGCCTGGTTCCGCTGACGGA
>2_merged|reference DBH4|length 36|copies 1
AAAGATGAAGTGATAAGCCCATTGCCAGTTTATGCC
>2_merged|reference DBH4|length 37|copies 1
AAAGATGAAGTGATAAGCCCATTGCCAGTTTATGCCT
>2_merged|reference DBH4|length 52|copies 2
AAAGATGAAGTGATAAGCCCATTGCCAGTTTATGCCTCAACCTTTGAAGGCT
>2_merged|reference DBH4|length 72|copies 1
AAAGATGAGATTATTTCGCCTGTGGTGCAGTTTTGCTGGTGGATTGAACACGTAAGTGATGCAGCGCGCGTA
>2_merged|reference DBH4|length 50|copies 1
AAAGATGATCCCTCAATGGTGGCCGATTTGTCTCGTTTCGAAAAAGGACA
>2_merged|reference DBH4|length 51|copies 2
AAAGATGATCCCTCAATGGTGGCCGATTTGTCTCGTTTCGAAAAAGGACAA
>2_merged|reference DBH4|length 42|copies 2
AAAGATGATCTGCAGGTGACGCGGCAGAATTTTACCCAGCAT
>2_merged|reference DBH4|length 31|copies 1
AAAGATGTCCAAGTCTCGCGGCACCTTTATT
>2_merged|reference DBH4|length 33|copies 5
AAAGATGTTGCCCGCCTGGCGGGCGTTTCTACC
>2_merged|reference DBH4|length 31|copies 124
AAAGATTAGCGTCCCTGGAAAGGTAACGAAT
>2_merged|reference DBH4|length 32|copies 92
AAAGATTAGCGTCCCTGGAAAGGTAACGAATT
>2_merged|reference DBH4|length 33|copies 2
AAAGATTAGCGTCCCTGGAAAGGTAACGAATTA
>2_merged|reference DBH4|length 65|copies 1
AAAGATTCAGCTTTGCTTTGAAGCAACGCTAAGTGAAGACCCGGATATCGCCTCACAAGCGGACG
>2_merged|reference DBH4|length 66|copies 9
AAAGATTCAGCTTTGCTTTGAAGCAACGCTAAGTGAAGACCCGGATATCGCCTCACAAGCGGACGT
>2_merged|reference DBH4|length 72|copies 1
AAAGATTCAGCTTTGCTTTGAAGCAACGCTAAGTGAAGACCCGGATATCGCCTCACAAGCGGACGTTCGTTT
>2_merged|reference DBH4|length 60|copies 1
AAAGATTCTGTTTATGCTTGAAGGTGCCATTATCGGCATTCATGAAGCTGCGCTCCCGGT
>2_merged|reference DBH4|length 45|copies 3
AAAGATTGCAATGTTTTTAATGGTTCGCCTGCCGGATGTTTTTGC
>2_merged|reference DBH4|length 49|copies 2
AAAGATTGCAATGTTTTTAATGGTTCGCCTGCCGGATGTTTTTGCCCTT
>2_merged|reference DBH4|length 67|copies 2
AAAGATTGCAATGTTTTTAATGGTTCGCCTGCCGGATGTTTTTGCCCTTTTTCTGGGCTGACGGTGG
>2_merged|reference DBH4|length 69|copies 1
AAAGATTGCAATGTTTTTAATGGTTCGCCTGCCGGATGTTTTTGCCCTTTTTCTGGGCTGACGGTGGTG
>2_merged|reference DBH4|length 63|copies 1
AAAGATTTCGGTATCGTGTTCCATCATCATGCTTTCCGTGATTTCTACCGTCAGCTGGTGGCC
>2_merged|reference DBH4|length 32|copies 2
AAAGCAAAAGATTACCAGGCGGATATGACTCG
>2_merged|reference DBH4|length 35|copies 1
AAAGCAACGTACATACCGATAAACAGCCCCGGATG
>2_merged|reference DBH4|length 80|copies 1
AAAGCAAGCGAAGGTGTCAGGTCGCTCATTTCGACTTCGGGCCAGCGTGGCACAAAGACCAATGGTGAACTGCCATGACA
>2_merged|reference DBH4|length 48|copies 1
AAAGCAATAGATAACCACGGGAAGGAAATAACAAACAGAAAAGGATTA
>2_merged|reference DBH4|length 30|copies 1
AAAGCACATAAACCTGGTTCAGCGACCATC
>2_merged|reference DBH4|length 30|copies 4
AAAGCACATGGGCCAGGTGTTTGAACATAT
>2_merged|reference DBH4|length 30|copies 1
AAAGCACCAGCGCCCAGTTGGTTTTCATGG
>2_merged|reference DBH4|length 31|copies 8
AAAGCACCAGCGCCCAGTTGGTTTTCATGGG
>2_merged|reference DBH4|length 64|copies 1
AAAGCACCAGCGCCCAGTTGGTTTTCATGGGTCGGGCCATTGTTGTTGATGAAACCAGTGTCAT
>2_merged|reference DBH4|length 67|copies 1
AAAGCACCAGCGCCCAGTTGGTTTTCATGGGTCGGGCCATTGTTGTTGATGAAACCAGTGTCATGGT
>2_merged|reference DBH4|length 70|copies 1
AAAGCACCAGCGCCCAGTTGGTTTTCATGGGTCGGGCCATTGTTGTTGATGAAACCAGTGTCATGGTACT
>2_merged|reference DBH4|length 72|copies 2
AAAGCACCAGCGCCCAGTTGGTTTTCATGGGTCGGGCCATTGTTGTTGATGAAACCAGTGTCATGGTACTGG
>2_merged|reference DBH4|length 72|copies 1
AAAGCACCGCCAGATAATGGTCGAACAAGTTATGTTTCCATTCCGGTTGGGAATAGGTGTCATATTCCAGAT
>2_merged|reference DBH4|length 31|copies 173
AAAGCACCTCAATCCAGGATGGAAGAGGTGG
>2_merged|reference DBH4|length 70|copies 1
AAAGCACGCATCCACGGATGATCCTGATAGAGCTGCTGGCGTCCCGACAGCGTGCGCCACGGAATTAACT
>2_merged|reference DBH4|length 42|copies 1
AAAGCAGAACCGTTCCAGATCATGCCGAGGTTAACTTCGCCT
>2_merged|reference DBH4|length 43|copies 1
AAAGCAGAACCGTTCCAGATCATGCCGAGGTTAACTTCGCCTT
>2_merged|reference DBH4|length 48|copies 1
AAAGCAGAACCGTTCCAGATCATGCCGAGGTTAACTTCGCCTTCCATG
>2_merged|reference DBH4|length 70|copies 1
AAAGCAGAACCGTTCCAGATCATGCCGAGGTTAACTTCGCCTTCCATGTACGGGTTCGCCGGGTTATCGG
>2_merged|reference DBH4|length 80|copies 1
AAAGCAGAAGCTGGCCGAGAAAGCCGCCCGGGAAGCAGAGCTGGCGGCAAAAAAAGCGCAGGCCAGACAGGCGCTGTCCA
>2_merged|reference DBH4|length 44|copies 1
AAAGCAGACTGGAGTTTGCGCGTCAGCCAGCTTTTCAACCAGCC
>2_merged|reference DBH4|length 40|copies 1
AAAGCAGAGCGGGGAAGTTGCAGAGTAATTCCGCGCATAC
>2_merged|reference DBH4|length 41|copies 2
AAAGCAGAGCGGGGAAGTTGCAGAGTAATTCCGCGCATACT
>2_merged|reference DBH4|length 72|copies 1
AAAGCAGAGCGGGGAAGTTGCAGAGTAATTCCGCGCATACTAAAGATGATCCCGGCGATCATCGGCCCAAGT
>2_merged|reference DBH4|length 36|copies 2
AAAGCAGCAGCAATTGCAGTAAAATTCCGCACCATT
>2_merged|reference DBH4|length 38|copies 1
AAAGCAGGGGGGCTACCCCTGCTGGTACATCAGAGAGA
>2_merged|reference DBH4|length 29|copies 1
AAAGCATAATGAGCCAGGGTTCGCAGGTG
>2_merged|reference DBH4|length 31|copies 100
AAAGCATAATGAGCCAGGGTTCGCAGGTGGC
>2_merged|reference DBH4|length 32|copies 17
AAAGCATAATGAGCCAGGGTTCGCAGGTGGCG
>2_merged|reference DBH4|length 49|copies 1
AAAGCATACGTTAGCAGGTGTCACCATGAAAAAAGCCATAGCATATATG
>2_merged|reference DBH4|length 57|copies 1
AAAGCATAGTAAAAAGCCTCGCATTCGACGAGGCTTTATAGCGAGATTGAAGCGTAT
>2_merged|reference DBH4|length 53|copies 1
AAAGCATCCATAGTGATGCAGTCGGTTAATGCAATGCCAAGTTGGTCGGGATA
>2_merged|reference DBH4|length 27|copies 1
AAAGCATGAGTGCCAACGTTTTGACCC
>2_merged|reference DBH4|length 53|copies 1
AAAGCATGAGTGCCAACGTTTTGACCCCTTCGGCAAGGTCGGTAATATTGGTG
>2_merged|reference DBH4|length 63|copies 2
AAAGCATGAGTGCCAACGTTTTGACCCCTTCGGCAAGGTCGGTAATATTGGTGCGTTCCGCCG
>2_merged|reference DBH4|length 75|copies 1
AAAGCATGAGTGCCAACGTTTTGACCCCTTCGGCAAGGTCGGTAATATTGGTGCGTTCCGCCGGGTTATGGCTGA
>2_merged|reference DBH4|length 78|copies 7
AAAGCATGAGTGCCAACGTTTTGACCCCTTCGGCAAGGTCGGTAATATTGGTGCGTTCCGCCGGGTTATGGCTGATCC
>2_merged|reference DBH4|length 79|copies 1
AAAGCATGAGTGCCAACGTTTTGACCCCTTCGGCAAGGTCGGTAATATTGGTGCGTTCCGCCGGGTTATGGCTGATCCC
>2_merged|reference DBH4|length 55|copies 1
AAAGCATGCACAATCAGGAGCTTTTTCGGAATTTTTAGATGCTATAGAGCATGGT
>2_merged|reference DBH4|length 65|copies 1
AAAGCCAAACAGCGTGCTGATCCATCCGCCGACTACGGCACCGACTATCCCCAGCAGGATAGTCA
>2_merged|reference DBH4|length 33|copies 3
AAAGCCAAACCCAGCCCAGGTAATGCGCGGAGT
>2_merged|reference DBH4|length 69|copies 1
AAAGCCAAGCTGCTCCTGCTGTGCCAGTGAGTTGACCTTAATCACCACGCCGTCGATATCAAAGCCCAG
>2_merged|reference DBH4|length 30|copies 1
AAAGCCACACCACCAGGCTGGCAATCTCAT
>2_merged|reference DBH4|length 31|copies 2
AAAGCCACACCACCAGGCTGGCAATCTCATG
>2_merged|reference DBH4|length 33|copies 12
AAAGCCACGCGCGCCCAGGCAGGCGATTTTATG
>2_merged|reference DBH4|length 34|copies 1
AAAGCCACGCGCGCCCAGGCAGGCGATTTTATGT
>2_merged|reference DBH4|length 28|copies 1
AAAGCCAGAGATAACCGGCGGCAATCAG
>2_merged|reference DBH4|length 30|copies 1
AAAGCCAGCAAACCAGGACAGGGGTTAGGC
>2_merged|reference DBH4|length 41|copies 1
AAAGCCAGCGTTGAAGACTGGGAAACGATGATTGATACCAA
>2_merged|reference DBH4|length 35|copies 1
AAAGCCATCGCTGGATTCACCATTACAGGTAGCAC
>2_merged|reference DBH4|length 36|copies 1
AAAGCCATCGCTGGATTCACCATTACAGGTAGCACC
>2_merged|reference DBH4|length 37|copies 1
AAAGCCATCGCTGGATTCACCATTACAGGTAGCACCA
>2_merged|reference DBH4|length 47|copies 950
AAAGCCATCGCTGGATTCACCATTACAGGTAGCACCAGTTACCCGCT
>2_merged|reference DBH4|length 48|copies 377
AAAGCCATCGCTGGATTCACCATTACAGGTAGCACCAGTTACCCGCTG
>2_merged|reference DBH4|length 50|copies 1
AAAGCCATCGCTGGATTCACCATTACAGGTAGCACCAGTTACCCGCTGGC
>2_merged|reference DBH4|length 52|copies 2
AAAGCCATCGCTGGATTCACCATTACAGGTAGCACCAGTTACCCGCTGGCTT
>2_merged|reference DBH4|length 74|copies 2
AAAGCCATCGCTGGATTCACCATTACAGGTAGCACCAGTTACCCGCTGGCTTCCGCCCAGGGTCAGATAACCCG
>2_merged|reference DBH4|length 34|copies 1
AAAGCCATTCTTGGCTGGTGCGAACGTTACGGCG
>2_merged|reference DBH4|length 32|copies 14
AAAGCCCATCACCGCCAGGCCTAATACCATCA
>2_merged|reference DBH4|length 33|copies 1
AAAGCCCATCACCGCCAGGCCTAATACCATCAG
>2_merged|reference DBH4|length 32|copies 2
AAAGCCCCCAAAAGCCTGGACCTTTGCACGAG
>2_merged|reference DBH4|length 61|copies 1
AAAGCCCGAAAATTTTACTCATTTTTGCGGGAATTGCAATCAACAGTTGCTAACTCTGCTG
>2_merged|reference DBH4|length 71|copies 1
AAAGCCCGACATATGCCTCAGAAAAATCTGCGGTCATCTTGCTGTTGCTGCCATCAATCACGATACTGCCA
>2_merged|reference DBH4|length 33|copies 1
AAAGCCCGCCCCGCTCGCTGGTGCCAAGCTCCA
>2_merged|reference DBH4|length 48|copies 5
AAAGCCCGCCCCGCTCGCTGGTGCCAAGCTCCAGCATCCCGTTATGGT
>2_merged|reference DBH4|length 72|copies 1
AAAGCCCGCCCCGCTCGCTGGTGCCAAGCTCCAGCATCCCGTTATGGTTATCCACGATACGCTGCACAATTG
>2_merged|reference DBH4|length 73|copies 1
AAAGCCCGCCCCGCTCGCTGGTGCCAAGCTCCAGCATCCCGTTATGGTTATCCACGATACGCTGCACAATTGC
>2_merged|reference DBH4|length 77|copies 2
AAAGCCCGCCCCGCTCGCTGGTGCCAAGCTCCAGCATCCCGTTATGGTTATCCACGATACGCTGCACAATTGCCAGC
>2_merged|reference DBH4|length 79|copies 1
AAAGCCCGCCCCGCTCGCTGGTGCCAAGCTCCAGCATCCCGTTATGGTTATCCACGATACGCTGCACAATTGCCAGCCC
>2_merged|reference DBH4|length 26|copies 1
AAAGCCCGCCTGGTGCTGGCATTAAT
>2_merged|reference DBH4|length 60|copies 1
AAAGCCCGTCATCACCGACTGGCGATGGCATCGCCTGCGCCCATAAGCGGTGATGTTCCG
>2_merged|reference DBH4|length 53|copies 1
AAAGCCCGTCTGGTGGTCAGCGTCGGTCGCGGTATTGGCAGCAAAGAGAACAT
>2_merged|reference DBH4|length 32|copies 2
AAAGCCCGTGCGTACCAGGCGCTGGTCGCTCA
>2_merged|reference DBH4|length 33|copies 1
AAAGCCCGTGCGTACCAGGCGCTGGTCGCTCAG
>2_merged|reference DBH4|length 77|copies 1
AAAGCCCGTTTGTGCTGGTATTTGAGAAAGTAGGGATCCCGTACGCCGCTGATATTTTTAACTTCGTGATCCTGACG
>2_merged|reference DBH4|length 80|copies 1
AAAGCCCTTCTGGAAATCATCGATAGAGAAACGATGGGTAATGATCGGCGAAAGATCGAGGCCAGACTGAATCAGCGCCG
>2_merged|reference DBH4|length 80|copies 1
AAAGCCGAACTGGCGCTGCTGAAAGAGAGAGAGGATCTGGCACGTGCAGCGTTAATTGAAAAACAGAAACTGACCGATCT
>2_merged|reference DBH4|length 39|copies 1
AAAGCCGAAGCCGAAACCTAAGCCAAAACCGAAGCCGGT
>2_merged|reference DBH4|length 54|copies 1
AAAGCCGACCCGCGGAAAACCTCCGAACTGGCGCAAAGTCTCTCCTCTTGGCCG
>2_merged|reference DBH4|length 69|copies 1
AAAGCCGACGTGTTTCATCACCATAAAGGCCATAAAGCTGGCACCGAACAGCAACAGCACGGCTTTGAT
>2_merged|reference DBH4|length 53|copies 1
AAAGCCGACTCACTTGCAGTCGGCTTTCTCATTTTAAACGAATGACGTTTACT
>2_merged|reference DBH4|length 30|copies 1
AAAGCCGCAGGGTGTGCCTGCCATCGAACC
>2_merged|reference DBH4|length 64|copies 1
AAAGCCGCCGCTGGCTGGCATCGTGCGGCCTGACGGTGGAGCAGATGCAAAACCAGATGGACCC
>2_merged|reference DBH4|length 52|copies 1
AAAGCCGCCGCTGGCTGGCATCGTGCGGCCTGACGGTGGCGCAGATGCAAAG
>2_merged|reference DBH4|length 31|copies 1
AAAGCCGCGACTATCCTGGTATCCCGAACCT
>2_merged|reference DBH4|length 32|copies 6
AAAGCCGCGACTATCCTGGTATCCCGAACCTG
>2_merged|reference DBH4|length 59|copies 1
AAAGCCGCTAAACAGCTTAACCAATGGAGACAAAAAAGCCGTCACGTTATTGGATGAGA
>2_merged|reference DBH4|length 79|copies 5
AAAGCCGCTAAACAGCTTAACCAATGGAGACAAAAAAGCCGTCACGTTATTGGATGAGAGTCAACTTGACGCTTTGCTG
>2_merged|reference DBH4|length 80|copies 1
AAAGCCGCTCAGGTCACGCTCTTCAACCCAACGGAAGCCGTGGATCTCTTCTTTCACTTCAATGCAGTCACCAAAGGCTT
>2_merged|reference DBH4|length 69|copies 9
AAAGCCGGGGCGACCCGGCAAAAAAAATCACTGCATATTATTCGCTGACAAACCAGTCATCGGCGCTTT
>2_merged|reference DBH4|length 29|copies 3
AAAGCCGGTGCAGCCTGGGGCGTCGATCC
>2_merged|reference DBH4|length 30|copies 519
AAAGCCGGTGCAGCCTGGGGCGTCGATCCA
>2_merged|reference DBH4|length 31|copies 237
AAAGCCGGTGCAGCCTGGGGCGTCGATCCAC
>2_merged|reference DBH4|length 32|copies 10
AAAGCCGGTGCAGCCTGGGGCGTCGATCCACA
>2_merged|reference DBH4|length 26|copies 1
AAAGCCGTGATGTCCAGGTTGGAGCC
>2_merged|reference DBH4|length 29|copies 1
AAAGCCGTGATGTCCAGGTTGGAGCCAAT
>2_merged|reference DBH4|length 30|copies 51
AAAGCCGTGATGTCCAGGTTGGAGCCAATA
>2_merged|reference DBH4|length 31|copies 590
AAAGCCGTGATGTCCAGGTTGGAGCCAATAT
>2_merged|reference DBH4|length 32|copies 487
AAAGCCGTGATGTCCAGGTTGGAGCCAATATG
>2_merged|reference DBH4|length 69|copies 1
AAAGCCTCATTTTTATAAATCATCAGACAACGCACGCTATATTCGCGTCGTTGTTAAAAACAGGAAAAC
>2_merged|reference DBH4|length 50|copies 1
AAAGCCTCTGTTTTTGAACTATGGAAGAACGGAACAGGCTTCAGTGAAAT
>2_merged|reference DBH4|length 30|copies 7
AAAGCCTGCACAGCCTGGTTGTAAGTGATA
>2_merged|reference DBH4|length 31|copies 92
AAAGCCTGCACAGCCTGGTTGTAAGTGATAC
>2_merged|reference DBH4|length 32|copies 184
AAAGCCTGCACAGCCTGGTTGTAAGTGATACC
>2_merged|reference DBH4|length 33|copies 3
AAAGCCTGCACAGCCTGGTTGTAAGTGATACCG
>2_merged|reference DBH4|length 30|copies 1
AAAGCGAAACGCTTCCGGTGCGGTGGTGGC
>2_merged|reference DBH4|length 32|copies 9
AAAGCGACCCATTTCCTGGCCTTTCAGCAGTG
>2_merged|reference DBH4|length 31|copies 1
AAAGCGACGTAACCAGGCCCGAGGTAATCTG
>2_merged|reference DBH4|length 32|copies 2
AAAGCGATATTGTCCCAGGCTTTTTGTTCAAA
>2_merged|reference DBH4|length 33|copies 1
AAAGCGATATTGTCCCAGGCTTTTTGTTCAAAC
>2_merged|reference DBH4|length 33|copies 1
AAAGCGATATTTAACGCGCGATTAAATTCGTCT
>2_merged|reference DBH4|length 58|copies 1
AAAGCGATATTTAACGCGCGATTAAATTCGTCTTCACTTGCCTGCTGCATCCGCTGCG
>2_merged|reference DBH4|length 28|copies 1
AAAGCGATCACCCCTGCTGGCTCGATGA
>2_merged|reference DBH4|length 31|copies 1
AAAGCGATCACCCCTGCTGGCTCGATGAGGA
>2_merged|reference DBH4|length 58|copies 1
AAAGCGATCACCCCTGCTGGCTCGATGAGGACGACGAAAACCTGCCCGTGGTGCTCGA
>2_merged|reference DBH4|length 60|copies 9
AAAGCGATCACCCCTGCTGGCTCGATGAGGACGACGAAAACCTGCCCGTGGTGCTCGATG
>2_merged|reference DBH4|length 66|copies 1
AAAGCGATCACCCCTGCTGGCTCGATGAGGACGACGAAAACCTGCCCGTGGTGCTCGATGCCATCC
>2_merged|reference DBH4|length 67|copies 1
AAAGCGATCACCCCTGCTGGCTCGATGAGGACGACGAAAACCTGCCCGTGGTGCTCGATGCCATCCT
>2_merged|reference DBH4|length 76|copies 3
AAAGCGATCACCCCTGCTGGCTCGATGAGGACGACGAAAACCTGCCCGTGGTGCTCGATGCCATCCTGAACCGGGG
>2_merged|reference DBH4|length 78|copies 3
AAAGCGATCACCCCTGCTGGCTCGATGAGGACGACGAAAACCTGCCCGTGGTGCTCGATGCCATCCTGAACCGGGGCG
>2_merged|reference DBH4|length 28|copies 1
AAAGCGATGCCCGCCTGGCTGACCCACG
>2_merged|reference DBH4|length 30|copies 7
AAAGCGATGCCCGCCTGGCTGACCCACGGC
>2_merged|reference DBH4|length 31|copies 899
AAAGCGATGCCCGCCTGGCTGACCCACGGCT
>2_merged|reference DBH4|length 32|copies 136
AAAGCGATGCCCGCCTGGCTGACCCACGGCTT
>2_merged|reference DBH4|length 38|copies 1
AAAGCGCACCGTGCCGCCTTGCCCATATTGTTCCAGCC
>2_merged|reference DBH4|length 44|copies 1
AAAGCGCACCGTGCCGCCTTGCCCATATTGTTCCAGCCATTTCT
>2_merged|reference DBH4|length 47|copies 1
AAAGCGCACCGTGCCGCCTTGCCCATATTGTTCCAGCCATTTCTTGA
>2_merged|reference DBH4|length 49|copies 2
AAAGCGCACCGTGCCGCCTTGCCCATATTGTTCCAGCCATTTCTTGACG
>2_merged|reference DBH4|length 50|copies 15
AAAGCGCACCGTGCCGCCTTGCCCATATTGTTCCAGCCATTTCTTGACGG
>2_merged|reference DBH4|length 30|copies 1
AAAGCGCAGCGTCCAGGCCACCATACTCAT
>2_merged|reference DBH4|length 67|copies 1
AAAGCGCAGGCCAGACAGGCGCTGTCCATTTATCTGAATCTGCCCACGCTGGATGATGCCGTGAACA
>2_merged|reference DBH4|length 77|copies 2
AAAGCGCAGGGCATGTGGCGTAACCCGGGCGATGAACCAATTTTTACCAGTACGTTAGAACTGGATATGAATGACGT
>2_merged|reference DBH4|length 32|copies 3
AAAGCGCAGTCTGCCCTGGCGGAATTGGGTAT
>2_merged|reference DBH4|length 33|copies 1
AAAGCGCAGTCTGCCCTGGCGGAATTGGGTATT
>2_merged|reference DBH4|length 30|copies 1
AAAGCGCCAAAACCTGGCGCAGAACTGCTG
>2_merged|reference DBH4|length 53|copies 2
AAAGCGCCGATAAGCGTGAGTGTAAGCAAAGACGCGCGTTTCATTGTAAACCT
>2_merged|reference DBH4|length 71|copies 1
AAAGCGCCGATAAGCGTGAGTGTAAGCAAAGACGCGCGTTTCATTGTAAACCTCCTGTATTTGCCGGAGAC
>2_merged|reference DBH4|length 78|copies 2
AAAGCGCCGATAAGCGTGAGTGTAAGCAAAGACGCGCGTTTCATTGTAAACCTCCTGTATTTGCCGGAGACTCACGCT
>2_merged|reference DBH4|length 33|copies 2
AAAGCGCTGCGCGGCCTGGAAGTCGGTGCGACT
>2_merged|reference DBH4|length 40|copies 3
AAAGCGGAAACTGTGTACCGGGCCATTCAAAAACTGACGA
>2_merged|reference DBH4|length 53|copies 1
AAAGCGGAAACTGTGTACCGGGCCATTCAAAAACTGACGACCATAACCCGCGG
>2_merged|reference DBH4|length 32|copies 1
AAAGCGGACGTAGCCCGGCGGCACAGCGACTG
>2_merged|reference DBH4|length 30|copies 6
AAAGCGGACGTTGCCTGGGACACCACGAAA
>2_merged|reference DBH4|length 31|copies 627
AAAGCGGACGTTGCCTGGGACACCACGAAAG
>2_merged|reference DBH4|length 32|copies 263
AAAGCGGACGTTGCCTGGGACACCACGAAAGA
>2_merged|reference DBH4|length 34|copies 2
AAAGCGGACGTTGCCTGGGACACCACGAAAGAGG
>2_merged|reference DBH4|length 35|copies 5
AAAGCGGACGTTGCCTGGGACACCACGAAAGAGGG
>2_merged|reference DBH4|length 36|copies 2
AAAGCGGACGTTGCCTGGGACACCACGAAAGAGGGG
>2_merged|reference DBH4|length 55|copies 1
AAAGCGGCGCAGCGCGGGTTCTGGCGTACCAGTGACCCCTGCAAGAGACTGAATG
>2_merged|reference DBH4|length 72|copies 3
AAAGCGGCGCGCATTTCTAACTTGTCACGGGACCTTGCCCGTTCACTTTCGACGGTGGCGGTGCGTGTCGTT
>2_merged|reference DBH4|length 27|copies 1
AAAGCGGCTCCTGCCCGGCGCTAAGTG
>2_merged|reference DBH4|length 53|copies 2
AAAGCGGTAATGAGCAAACAATCACAGCATGTATTAATTGCCCTGCCCCACCC
>2_merged|reference DBH4|length 38|copies 1
AAAGCGGTATCGCACTGGCCATTGCTGCGCTACTTTGC
>2_merged|reference DBH4|length 37|copies 1
AAAGCGGTTCTGGTGAAAGCGGCAATGATCCTTGCGG
>2_merged|reference DBH4|length 29|copies 1
AAAGCGGTTGCCCAGGCTGCAAATACAGC
>2_merged|reference DBH4|length 30|copies 3
AAAGCGTAACCGACCAGGCCAAACAGCGGC
>2_merged|reference DBH4|length 31|copies 667
AAAGCGTAACCGACCAGGCCAAACAGCGGCA
>2_merged|reference DBH4|length 30|copies 1
AAAGCGTCTGCGCCAGGGCAAATCTCGGTA
>2_merged|reference DBH4|length 61|copies 1
AAAGCGTGAAACAAATCACTATTAAAGAAAGTAATCTATATTTCTGCGGCATTCCCAGCCT
>2_merged|reference DBH4|length 79|copies 1
AAAGCGTGAAACAAATCACTATTAAAGAAAGTAATCTATATTTCTGCGGCATTCCCAGCCTCCTGTGTTGATTTCCAAC
>2_merged|reference DBH4|length 30|copies 2
AAAGCGTGCAAGCCAGGACTTTGCGAACAA
>2_merged|reference DBH4|length 72|copies 1
AAAGCGTGGAGTGTACTGGATATACCCAATGCTGGTTGAGCATTTGTTGAAAAAATTTTCCCCCGTTTTGAC
>2_merged|reference DBH4|length 62|copies 1
AAAGCGTGGTGCTGGCCGGTTTTTCGCACACGTCCTGATAATGGCCGACAAACTCCAGCCGT
>2_merged|reference DBH4|length 66|copies 1
AAAGCGTGTCCCTTGACACGAATACAAAATTTTCAACACACTTATCTACTCGAATTTGGCTTGCAT
>2_merged|reference DBH4|length 30|copies 2
AAAGCGTTAACGGCCAGGCAACAAGAGGTG
>2_merged|reference DBH4|length 31|copies 725
AAAGCGTTAACGGCCAGGCAACAAGAGGTGT
>2_merged|reference DBH4|length 32|copies 31
AAAGCGTTAACGGCCAGGCAACAAGAGGTGTT
>2_merged|reference DBH4|length 30|copies 3
AAAGCGTTACCGGCCTGGTTTGCTTCGCTG
>2_merged|reference DBH4|length 31|copies 729
AAAGCGTTACCGGCCTGGTTTGCTTCGCTGG
>2_merged|reference DBH4|length 32|copies 174
AAAGCGTTACCGGCCTGGTTTGCTTCGCTGGG
>2_merged|reference DBH4|length 59|copies 1
AAAGCGTTACCGGCCTGGTTTGCTTCGCTGGGTGATTTCCATACTTCGCAGTATCAGGT
>2_merged|reference DBH4|length 63|copies 1
AAAGCGTTACCGGCCTGGTTTGCTTCGCTGGGTGATTTCCATACTTCGCAGTATCAGGTGTTA
>2_merged|reference DBH4|length 33|copies 1
AAAGCGTTATTGGTCCGGTATACCTGCGAAGCG
>2_merged|reference DBH4|length 42|copies 1
AAAGCGTTGAGGGCGAAAAAGAGGCCAGCGCCGCGCGGCAGG
>2_merged|reference DBH4|length 49|copies 1
AAAGCGTTGCTTAAATACCGTTGAAAAATGACTCTGGTCAGAAAATCCC
>2_merged|reference DBH4|length 65|copies 1
AAAGCGTTGCTTAAATACCGTTGAAAAATGACTCTGGTCAGAAAATCCCCAATGAAAGCCGATGC
>2_merged|reference DBH4|length 67|copies 1
AAAGCGTTGCTTAAATACCGTTGAAAAATGACTCTGGTCAGAAAATCCCCAATGAAAGCCGATGCCT
>2_merged|reference DBH4|length 71|copies 1
AAAGCGTTTTTACACCGTTTCGCCGCTGCGGGCGCAGCAATTCGTTATCAGGCGGTGCATTCCGATGAAGT
>2_merged|reference DBH4|length 55|copies 3
AAAGCGTTTTTTTATATTGCGGTAATGTTGCCGATGTGGGCGAGCTACATTGTTA
>2_merged|reference DBH4|length 30|copies 1
AAAGCTACGTCACCCTGGCGGAGAAAATCA
>2_merged|reference DBH4|length 31|copies 427
AAAGCTACGTCACCCTGGCGGAGAAAATCAA
>2_merged|reference DBH4|length 32|copies 8
AAAGCTACGTCACCCTGGCGGAGAAAATCAAC
>2_merged|reference DBH4|length 35|copies 2
AAAGCTACGTCACCCTGGCGGAGAAAATCAACGCC
>2_merged|reference DBH4|length 39|copies 1
AAAGCTACGTCACCCTGGCGGAGAAAATCAACGCCCTTG
>2_merged|reference DBH4|length 43|copies 6
AAAGCTACGTCACCCTGGCGGAGAAAATCAACGCCCTTGCCCC
>2_merged|reference DBH4|length 56|copies 1
AAAGCTACGTCACCCTGGCGGAGAAAATCAACGCCCTTGCCCCGGTGAGCGGGCAG
>2_merged|reference DBH4|length 57|copies 1
AAAGCTACGTCACCCTGGCGGAGAAAATCAACGCCCTTGCCCCGGTGAGCGGGCAGG
>2_merged|reference DBH4|length 58|copies 2
AAAGCTACGTCACCCTGGCGGAGAAAATCAACGCCCTTGCCCCGGTGAGCGGGCAGGC
>2_merged|reference DBH4|length 59|copies 1
AAAGCTACGTCACCCTGGCGGAGAAAATCAACGCCCTTGCCCCGGTGAGCGGGCAGGCC
>2_merged|reference DBH4|length 66|copies 1
AAAGCTACGTCACCCTGGCGGAGAAAATCAACGCCCTTGCCCCGGTGAGCGGGCAGGCCAAAACCG
>2_merged|reference DBH4|length 69|copies 1
AAAGCTACGTCACCCTGGCGGAGAAAATCAACGCCCTTGCCCCGGTGAGCGGGCAGGCCAAAACCGCGT
>2_merged|reference DBH4|length 76|copies 3
AAAGCTACGTCACCCTGGCGGAGAAAATCAACGCCCTTGCCCCGGTGAGCGGGCAGGCCAAAACCGCGTTCTTCAC
>2_merged|reference DBH4|length 77|copies 1
AAAGCTACGTCACCCTGGCGGAGAAAATCAACGCCCTTGCCCCGGTGAGCGGGCAGGCCAAAACCGCGTTCTTCACC
>2_merged|reference DBH4|length 78|copies 1
AAAGCTACGTCACCCTGGCGGAGAAAATCAACGCCCTTGCCCCGGTGAGCGGGCAGGCCAAAACCGCGTTCTTCACCA
>2_merged|reference DBH4|length 50|copies 1
AAAGCTATCAGTAAATTTAAGGACCTCACGCCCCCGCGCTTCAGCGATGT
>2_merged|reference DBH4|length 35|copies 1
AAAGCTATTCATCAGCGGAAGGGGCTGAAAAAGAA
>2_merged|reference DBH4|length 26|copies 1
AAAGCTCCACCAGCCTGGTCCACAAA
>2_merged|reference DBH4|length 27|copies 195
AAAGCTCCACCAGCCTGGTCCACAAAC
>2_merged|reference DBH4|length 28|copies 34
AAAGCTCCACCAGCCTGGTCCACAAACA
>2_merged|reference DBH4|length 31|copies 1
AAAGCTCCACCAGCCTGGTCCACAAACAAAA
>2_merged|reference DBH4|length 32|copies 3
AAAGCTCCACCAGCCTGGTCCACAAACAAAAA
>2_merged|reference DBH4|length 34|copies 3
AAAGCTCCACCAGCCTGGTCCACAAACAAAAATT
>2_merged|reference DBH4|length 54|copies 1
AAAGCTCCACCAGCCTGGTCCACAAACAAAAATTTTCCTGGTGATCAAGGCTAA
>2_merged|reference DBH4|length 63|copies 1
AAAGCTCTACAATATCCTCAAGCGTTGCTTCACGCGGGTTGCCACCGGTACAAACATCATCCA
>2_merged|reference DBH4|length 78|copies 3
AAAGCTCTACAATATCCTCAAGCGTTGCTTCACGCGGGTTGCCACCGGTACAAACATCATCCAGTGCCGCCTGCGCCA
>2_merged|reference DBH4|length 72|copies 1
AAAGCTGAAACGTCCCGGCGTATAGCCGCGCGCACGGGATTCCGGTACGCCCGCAAACAGTTCGCGCACAGG
>2_merged|reference DBH4|length 65|copies 1
AAAGCTGCCGACATGACTGGTGCCGACATTGAAGCGATGACTCGCTCCATCGAAGGTACTGCACG
>2_merged|reference DBH4|length 33|copies 1
AAAGCTGGATCGCCATTGGCCTGACATTAGGCG
>2_merged|reference DBH4|length 37|copies 1
AAAGCTGGATCGCCATTGGCCTGACATTAGGCGCGTG
>2_merged|reference DBH4|length 30|copies 6
AAAGCTGGATGGCCCAGGGATTTCCCAGCG
>2_merged|reference DBH4|length 31|copies 153
AAAGCTGGATGGCCCAGGGATTTCCCAGCGA
>2_merged|reference DBH4|length 80|copies 1
AAAGGAAACTGGCATGGCCTGTATGCCATGGCATTTAAGGACTCGTGGAACAAATGGGAACCGATTGCCGGATACGGATG
>2_merged|reference DBH4|length 70|copies 1
AAAGGAACCTGAATTTTTTCTGGTGGTAATGACGTATCGCCATCATCAATCCACGCCTGCAGCAGCGAAG
>2_merged|reference DBH4|length 44|copies 1
AAAGGAACTGGCCTGAGTGCGCATCCCGCCGTCGAGCAAAATAA
>2_merged|reference DBH4|length 71|copies 1
AAAGGAACTGGCCTGAGTGCGCATCCCGCCGTCGAGCAAAATAATCGCCAGTGCCAGGTTACTTACCATGT
>2_merged|reference DBH4|length 30|copies 1
AAAGGAAGCAGTGCCTGGGTGAGCATAAAG
>2_merged|reference DBH4|length 31|copies 279
AAAGGAAGCAGTGCCTGGGTGAGCATAAAGG
>2_merged|reference DBH4|length 32|copies 25
AAAGGAAGCAGTGCCTGGGTGAGCATAAAGGT
>2_merged|reference DBH4|length 33|copies 4
AAAGGAAGCAGTGCCTGGGTGAGCATAAAGGTG
>2_merged|reference DBH4|length 32|copies 5
AAAGGAAGTAGGCCCAGGAGGATTTATCTAGC
>2_merged|reference DBH4|length 31|copies 1
AAAGGACGTTTCACGCAACGGGATCTGGCTG
>2_merged|reference DBH4|length 75|copies 2
AAAGGAGCTCATCCTGATTATGGTTTCATCATTCACATCTGCCCCACGCAGCGGTTTTTACTATTTTGCGCAAGG
>2_merged|reference DBH4|length 76|copies 1
AAAGGAGCTCATCCTGATTATGGTTTCATCATTCACATCTGCCCCACGCAGCGGTTTTTACTATTTTGCGCAAGGC
>2_merged|reference DBH4|length 39|copies 1
AAAGGAGTAACCTGTGAAAAAGATGCAATCTATCGTACT
>2_merged|reference DBH4|length 40|copies 1
AAAGGAGTGTAACTGCGGCCACCAGGCTTCAGAGCGTTCC
>2_merged|reference DBH4|length 29|copies 1
AAAGGATGCGTTTCCTGGGGATCTATTCC
>2_merged|reference DBH4|length 31|copies 29
AAAGGATGCGTTTCCTGGGGATCTATTCCAA
>2_merged|reference DBH4|length 32|copies 18
AAAGGATGCGTTTCCTGGGGATCTATTCCAAT
>2_merged|reference DBH4|length 37|copies 1
AAAGGATGCGTTTCCTGGGGATCTATTCCAATAACCT
>2_merged|reference DBH4|length 68|copies 1
AAAGGATGCGTTTCCTGGGGATCTATTCCAATAACCTTGATGAGTTCTATAAAGTCCGCTTCGCTGAA
>2_merged|reference DBH4|length 32|copies 35
AAAGGATGTGTAAGCCTGGTTTTCAGATTATT
>2_merged|reference DBH4|length 43|copies 1
AAAGGATTGCATTGCGTAAACGCTTTTTATTTACAACAAAATG
>2_merged|reference DBH4|length 44|copies 1
AAAGGATTGCATTGCGTAAACGCTTTTTATTTACAACAAAATGG
>2_merged|reference DBH4|length 70|copies 1
AAAGGATTGCATTGCGTAAACGCTTTTTATTTACAACAAAATGGGGAAGTATTACGGCGAAGATAAATTG
>2_merged|reference DBH4|length 32|copies 8
AAAGGCACGCCGTCCCAGGCCGGATTGCTGGA
>2_merged|reference DBH4|length 31|copies 131
AAAGGCACTATTGCCTGGTCTATTCTCTCTT
>2_merged|reference DBH4|length 32|copies 8
AAAGGCACTATTGCCTGGTCTATTCTCTCTTC
>2_merged|reference DBH4|length 30|copies 1
AAAGGCCGCAGGCCAGGCGGCTTTCAGGTT
>2_merged|reference DBH4|length 49|copies 1
AAAGGCCGTAAATCTTCCCTGCTGAAATGGCGGTCATCGGCCCTAAGGA
>2_merged|reference DBH4|length 30|copies 1
AAAGGCCTAAGGCCAGGCGGCGTAATGTTA
>2_merged|reference DBH4|length 28|copies 1
AAAGGCCTGGTGACCAGGCAGCTTTCCG
>2_merged|reference DBH4|length 29|copies 1
AAAGGCCTGGTGACCAGGCAGCTTTCCGG
>2_merged|reference DBH4|length 31|copies 8
AAAGGCCTGGTGACCAGGCAGCTTTCCGGCA
>2_merged|reference DBH4|length 32|copies 1
AAAGGCCTGGTGACCAGGCAGCTTTCCGGCAA
>2_merged|reference DBH4|length 76|copies 1
AAAGGCGACCGGGGTGCGTAGCGTGGTGATACTGACCTGATTATAGTTTGCGCCTTGCTCTGGTCGGGCGTGAGGC
>2_merged|reference DBH4|length 39|copies 1
AAAGGCGAGAAAGTGCTGAATGTGAAAGAGATGAAACTT
>2_merged|reference DBH4|length 47|copies 1
AAAGGCGAGAAAGTGCTGAATGTGAAAGAGATGAAACTTTCCGGGCA
>2_merged|reference DBH4|length 56|copies 20
AAAGGCGAGAAAGTGCTGAATGTGAAAGAGATGAAACTTTCCGGGCAGCATAACTA
>2_merged|reference DBH4|length 58|copies 3
AAAGGCGAGAAAGTGCTGAATGTGAAAGAGATGAAACTTTCCGGGCAGCATAACTACA
>2_merged|reference DBH4|length 59|copies 1
AAAGGCGAGAAAGTGCTGAATGTGAAAGAGATGAAACTTTCCGGGCAGCATAACTACAC
>2_merged|reference DBH4|length 65|copies 9
AAAGGCGAGAAAGTGCTGAATGTGAAAGAGATGAAACTTTCCGGGCAGCATAACTACACCAATGC
>2_merged|reference DBH4|length 71|copies 1
AAAGGCGAGAAAGTGCTGAATGTGAAAGAGATGAAACTTTCCGGGCAGCATAACTACACCAATGCGCTGGC
>2_merged|reference DBH4|length 80|copies 1
AAAGGCGAGCAGCTGGCCTGGGTCTGGCGCAGCAAAGCGCGCTGTAACCCGTTGTTTATCGCTACCGGCCATCGGGTCAG
>2_merged|reference DBH4|length 32|copies 14
AAAGGCGAGTTGTTCCAGGCCGTACGCATGGA
>2_merged|reference DBH4|length 31|copies 2
AAAGGCGCACTGCCTGGTGAAGAGATGTATA
>2_merged|reference DBH4|length 58|copies 1
AAAGGCGCGCTGGACGTGGCAAAAGAGTTTAACGGCGACGTGCAGATCGAACTGACCG
>2_merged|reference DBH4|length 44|copies 1
AAAGGCGCTTTTTTACTATCTGCGATACTCAAAGATTCGAACCT
>2_merged|reference DBH4|length 30|copies 2
AAAGGCGGGCAGCCTGGTCGCCAACAGGCG
>2_merged|reference DBH4|length 30|copies 4
AAAGGCGGTAGTGCCTGGATGCCAGATAAT
>2_merged|reference DBH4|length 31|copies 395
AAAGGCGGTAGTGCCTGGATGCCAGATAATC
>2_merged|reference DBH4|length 32|copies 424
AAAGGCGGTAGTGCCTGGATGCCAGATAATCA
>2_merged|reference DBH4|length 33|copies 2
AAAGGCGGTAGTGCCTGGATGCCAGATAATCAG
>2_merged|reference DBH4|length 41|copies 1
AAAGGCGGTAGTGCCTGGATGCCAGATAATCAGGTTAACGG
>2_merged|reference DBH4|length 43|copies 1
AAAGGCGGTAGTGCCTGGATGCCAGATAATCAGGTTAACGGTG
>2_merged|reference DBH4|length 70|copies 14
AAAGGCGGTAGTGCCTGGATGCCAGATAATCAGGTTAACGGTGTCGATTTTGTCCTGCCTTTCCGTTTTG
>2_merged|reference DBH4|length 29|copies 1
AAAGGCGGTGAGATATGCATCAGCTGCTT
>2_merged|reference DBH4|length 35|copies 2
AAAGGCGGTGAGATATGCATCAGCTGCTTCCCGGT
>2_merged|reference DBH4|length 42|copies 2
AAAGGCGGTGAGATATGCATCAGCTGCTTCCCGGTTCATCCC
>2_merged|reference DBH4|length 59|copies 3
AAAGGCGGTGAGATATGCATCAGCTGCTTCCCGGTTCATCCCCTTCATTTCATAAACCT
>2_merged|reference DBH4|length 66|copies 1
AAAGGCGGTGAGATATGCATCAGCTGCTTCCCGGTTCATCCCCTTCATTTCATAAACCTTGCCAAG
>2_merged|reference DBH4|length 71|copies 135
AAAGGCGGTGAGATATGCATCAGCTGCTTCCCGGTTCATCCCCTTCATTTCATAAACCTTGCCAAGCAACA
>2_merged|reference DBH4|length 72|copies 533
AAAGGCGGTGAGATATGCATCAGCTGCTTCCCGGTTCATCCCCTTCATTTCATAAACCTTGCCAAGCAACAC
>2_merged|reference DBH4|length 73|copies 113
AAAGGCGGTGAGATATGCATCAGCTGCTTCCCGGTTCATCCCCTTCATTTCATAAACCTTGCCAAGCAACACA
>2_merged|reference DBH4|length 32|copies 1
AAAGGCGGTGCCTTCCAGGGTGTCGATAAAAT
>2_merged|reference DBH4|length 33|copies 4
AAAGGCGGTGCCTTCCAGGGTGTCGATAAAATG
>2_merged|reference DBH4|length 63|copies 1
AAAGGCGTAAAGTAGCACCCATAGAGCGAGGACGCTAACAGGAACAATGACTCAGGATGAGGG
>2_merged|reference DBH4|length 46|copies 1
AAAGGCGTCAGGCGTTTGCCCAACACTTCCTGGCTTAAATGTTCAC
>2_merged|reference DBH4|length 47|copies 1
AAAGGCGTCAGGCGTTTGCCCAACACTTCCTGGCTTAAATGTTCACG
>2_merged|reference DBH4|length 32|copies 3
AAAGGCGTCCAGCTCCTGGCTGCTCTCCAGGT
>2_merged|reference DBH4|length 57|copies 1
AAAGGCTCGTCTGCGCGCGCAGGCTGTTGCAGAAAATCCACCGCCCGATTGCTGATA
>2_merged|reference DBH4|length 50|copies 1
AAAGGCTGGTCAAGTGTTTTGGCACGATCAACAACGCCAATTGCCTCATC
>2_merged|reference DBH4|length 52|copies 1
AAAGGCTGGTCAAGTGTTTTGGCACGATCAACAACGCCAATTGCCTCATCGG
>2_merged|reference DBH4|length 63|copies 1
AAAGGCTGGTCAAGTGTTTTGGCACGATCAACAACGCCAATTGCCTCATCGGTTAACTGATCG
>2_merged|reference DBH4|length 43|copies 1
AAAGGCTGTATTACGCCACAGCAGATATTTCCGGTGTCGTCGA
>2_merged|reference DBH4|length 44|copies 4
AAAGGCTGTATTACGCCACAGCAGATATTTCCGGTGTCGTCGAT
>2_merged|reference DBH4|length 57|copies 1
AAAGGCTTCGTTCTGCGTGCTGGTAAAGTGATCATCATCGTCAGCATTTTCCTGAGC
>2_merged|reference DBH4|length 36|copies 1
AAAGGCTTTGCCTGCTGGCCTGACAACTCGCTTTGA
>2_merged|reference DBH4|length 63|copies 2
AAAGGCTTTGCCTGCTGGCCTGACAACTCGCTTTGACATCATATCCCTGGCATGAATCAGTGA
>2_merged|reference DBH4|length 30|copies 1
AAAGGCTTTTTTGCCTGGTTTAACCAGATG
>2_merged|reference DBH4|length 31|copies 282
AAAGGCTTTTTTGCCTGGTTTAACCAGATGT
>2_merged|reference DBH4|length 32|copies 1
AAAGGCTTTTTTGCCTGGTTTAACCAGATGTT
>2_merged|reference DBH4|length 53|copies 1
AAAGGCTTTTTTGCCTGGTTTAACCAGATGTTTAACCGCAACGCCGAACGCTA
>2_merged|reference DBH4|length 32|copies 49
AAAGGGATGTTATGCCTGGCGGTGATGGTTGC
>2_merged|reference DBH4|length 33|copies 3
AAAGGGATGTTATGCCTGGCGGTGATGGTTGCG
>2_merged|reference DBH4|length 30|copies 1
AAAGGGCGGTGGCCTTGCTGTCGATCCGGG
>2_merged|reference DBH4|length 31|copies 5
AAAGGGCGGTGTCCTGGGCCTCTAGACGAAG
>2_merged|reference DBH4|length 62|copies 1
AAAGGGGTTGCCGACCTCGATAACCGTGCTCTCTCGGAAGCGTTGGAAAAATTATGGCGCCG
>2_merged|reference DBH4|length 30|copies 1
AAAGGGTAGAATCCTGGAAAAGACAACCAT
>2_merged|reference DBH4|length 50|copies 1
AAAGGGTCACTTCGGTGGCCCTTTTTTATCGCCACGGTTTGAGCAGGCTA
>2_merged|reference DBH4|length 32|copies 11
AAAGGGTGTTTGCCCCTGGGCGTAAATTAAAG
>2_merged|reference DBH4|length 33|copies 62
AAAGGGTGTTTGCCCCTGGGCGTAAATTAAAGG
>2_merged|reference DBH4|length 31|copies 33
AAAGGGTTACCGACCTGGGGCGACGAAGTGC
>2_merged|reference DBH4|length 32|copies 1
AAAGGGTTACCGACCTGGGGCGACGAAGTGCG
>2_merged|reference DBH4|length 30|copies 4
AAAGGTACAAAACCCAGGAATATCGCGGGT
>2_merged|reference DBH4|length 31|copies 220
AAAGGTACAAAACCCAGGAATATCGCGGGTA
>2_merged|reference DBH4|length 32|copies 25
AAAGGTACAAAACCCAGGAATATCGCGGGTAG
>2_merged|reference DBH4|length 77|copies 1
AAAGGTACGAATTGCGTCAGTCATAATGGTCATTCCACGACCTTCGTAGAAATGTCCGCGACCTTTCATACATACCA
>2_merged|reference DBH4|length 31|copies 1
AAAGGTACGATTACGGACGTGCCCAGAAAGG
>2_merged|reference DBH4|length 34|copies 1
AAAGGTACGATTACGGACGTGCCCAGAAAGGCAA
>2_merged|reference DBH4|length 40|copies 4
AAAGGTACGATTACGGACGTGCCCAGAAAGGCAAACACCG
>2_merged|reference DBH4|length 55|copies 2
AAAGGTACGATTACGGACGTGCCCAGAAAGGCAAACACCGCGACGCCGGAAGAGA
>2_merged|reference DBH4|length 71|copies 1
AAAGGTACGATTACGGACGTGCCCAGAAAGGCAAACACCGCGACGCCGGAAGAGAAGTAGTTGGTGATGAT
>2_merged|reference DBH4|length 72|copies 1
AAAGGTAGAACTTATACGCCATCTCATCCGATGCAACGCCACGGCTGCGGTCTGGTTGTTCATCCGGATACC
>2_merged|reference DBH4|length 60|copies 1
AAAGGTATCAATTTCAAATCAGGCAAAAGTGCTATTTATACCGTAAGATTTATCTAAAGA
>2_merged|reference DBH4|length 29|copies 1
AAAGGTCCATCAGCCAGGTTTTCCCGCGT
>2_merged|reference DBH4|length 30|copies 2
AAAGGTCCATCAGCCAGGTTTTCCCGCGTC
>2_merged|reference DBH4|length 31|copies 616
AAAGGTCCATCAGCCAGGTTTTCCCGCGTCC
>2_merged|reference DBH4|length 32|copies 192
AAAGGTCCATCAGCCAGGTTTTCCCGCGTCCT
>2_merged|reference DBH4|length 39|copies 1
AAAGGTCGCGATGCTGACATAGACCCAGTTAATACCGCT
>2_merged|reference DBH4|length 67|copies 1
AAAGGTCGCGATGCTGACATAGACCCAGTTAATACCGCTGCCAAAGAGGCCAAATCCCCAGCAAAAG
>2_merged|reference DBH4|length 76|copies 3
AAAGGTCGCGATGCTGACATAGACCCAGTTAATACCGCTGCCAAAGAGGCCAAATCCCCAGCAAAAGCCAATAGCG
>2_merged|reference DBH4|length 32|copies 2
AAAGGTCGCTTTCGCCTGGTTGTTAGCATCGT
>2_merged|reference DBH4|length 30|copies 2
AAAGGTGACAGGACCTGGCCAGCGGGAAAA
>2_merged|reference DBH4|length 31|copies 17
AAAGGTGACAGGACCTGGCCAGCGGGAAAAA
>2_merged|reference DBH4|length 32|copies 9
AAAGGTGACAGGACCTGGCCAGCGGGAAAAAA
>2_merged|reference DBH4|length 33|copies 1
AAAGGTGACAGGACCTGGCCAGCGGGAAAAAAT
>2_merged|reference DBH4|length 34|copies 3
AAAGGTGACAGGACCTGGCCAGCGGGAAAAAATG
>2_merged|reference DBH4|length 36|copies 21
AAAGGTGACAGGACCTGGCCAGCGGGAAAAAATGGT
>2_merged|reference DBH4|length 37|copies 2
AAAGGTGACAGGACCTGGCCAGCGGGAAAAAATGGTT
>2_merged|reference DBH4|length 61|copies 1
AAAGGTGACAGGACCTGGCCAGCGGGAAAAAATGGTTTCACGCTGCACGTCAGTCAACATG
>2_merged|reference DBH4|length 64|copies 1
AAAGGTGACAGGACCTGGCCAGCGGGAAAAAATGGTTTCACGCTGCACGTCAGTCAACATGGTG
>2_merged|reference DBH4|length 69|copies 1
AAAGGTGACAGGACCTGGCCAGCGGGAAAAAATGGTTTCACGCTGCACGTCAGTCAACATGGTGTCATC
>2_merged|reference DBH4|length 30|copies 8
AAAGGTGGCCGCCCTGGCGGTCACTTCTTT
>2_merged|reference DBH4|length 31|copies 1
AAAGGTGGCCGCCCTGGCGGTCACTTCTTTG
>2_merged|reference DBH4|length 32|copies 3
AAAGGTGTAGAGTGCCTGGGCGGACTCCCGTC
>2_merged|reference DBH4|length 33|copies 2
AAAGGTGTAGAGTGCCTGGGCGGACTCCCGTCG
>2_merged|reference DBH4|length 32|copies 1
AAAGGTGTAGCGCCCCAGGTTACGCAGACGTT
>2_merged|reference DBH4|length 33|copies 1
AAAGGTGTGAACCTGCCTGGCGTTTCCATTGCT
>2_merged|reference DBH4|length 32|copies 2
AAAGGTTATATTCACCAGGCGATTGGTGACGT
>2_merged|reference DBH4|length 33|copies 1
AAAGGTTATATTCACCAGGCGATTGGTGACGTG
>2_merged|reference DBH4|length 44|copies 1
AAAGGTTCCCGGTTTCACCATATTCGCCAGGCTGAATAACGCCG
>2_merged|reference DBH4|length 49|copies 1
AAAGGTTGAATCCATGAAACCAACGACACTACTGCTTATTTTCACTTTT
>2_merged|reference DBH4|length 41|copies 3
AAAGGTTGGTAAAGTTGCAGCGCCCACCGCCAGACATAAGG
>2_merged|reference DBH4|length 64|copies 1
AAAGGTTTGCCGCAGGTCGCTGTCGGTCATGTTGAACTTGATTACACCAGCGTAAATCTGATTG
>2_merged|reference DBH4|length 32|copies 2
AAAGGTTTTACGCCCCAGGCGATGGATCTGTT
>2_merged|reference DBH4|length 40|copies 1
AAAGTAAACGGGTCATCCCACCCGCTGGGTCAGCGCCAAA
>2_merged|reference DBH4|length 39|copies 1
AAAGTAATGAGTACTTTTCCGGCAAAGTGAAATCAATCG
>2_merged|reference DBH4|length 28|copies 1
AAAGTACCGCCAGCCAGGGCAATCGTCT
>2_merged|reference DBH4|length 29|copies 1
AAAGTACCGCCAGCCAGGGCAATCGTCTG
>2_merged|reference DBH4|length 30|copies 1
AAAGTACCGCCAGCCAGGGCAATCGTCTGT
>2_merged|reference DBH4|length 31|copies 273
AAAGTACCGCCAGCCAGGGCAATCGTCTGTT
>2_merged|reference DBH4|length 32|copies 528
AAAGTACCGCCAGCCAGGGCAATCGTCTGTTA
>2_merged|reference DBH4|length 65|copies 1
AAAGTAGAACAGCGCCAGCGATCCGGCGAAGGGGATTTGATACGCCCAGATACCAATCGCCAGCA
>2_merged|reference DBH4|length 30|copies 18
AAAGTATCAGTTCCAGGCATGCCGGTTACA
>2_merged|reference DBH4|length 31|copies 1
AAAGTATCAGTTCCAGGCATGCCGGTTACAC
>2_merged|reference DBH4|length 32|copies 1
AAAGTATTGGCACCCGATACGGCAGGGAAATT
>2_merged|reference DBH4|length 30|copies 4
AAAGTCAAAATACCAGGCTACGACGCTCCC
>2_merged|reference DBH4|length 31|copies 1
AAAGTCAAAATACCAGGCTACGACGCTCCCC
>2_merged|reference DBH4|length 30|copies 1
AAAGTCAACGACACCTGGGGGCATCCGGTT
>2_merged|reference DBH4|length 31|copies 766
AAAGTCAACGACACCTGGGGGCATCCGGTTG
>2_merged|reference DBH4|length 32|copies 295
AAAGTCAACGACACCTGGGGGCATCCGGTTGG
>2_merged|reference DBH4|length 30|copies 2
AAAGTCACCACATCCTGGCTGTCCAGATGA
>2_merged|reference DBH4|length 31|copies 676
AAAGTCACCACATCCTGGCTGTCCAGATGAT
>2_merged|reference DBH4|length 32|copies 19
AAAGTCACCACATCCTGGCTGTCCAGATGATC
>2_merged|reference DBH4|length 52|copies 1
AAAGTCAGCGGCATGGACTGCGCCGCCTGTGCGCGCAAGGTAGAAAATGCCG
>2_merged|reference DBH4|length 32|copies 20
AAAGTCATCGCTATCCTGGCCTTTATTTTCCT
>2_merged|reference DBH4|length 33|copies 2
AAAGTCATCGCTATCCTGGCCTTTATTTTCCTT
>2_merged|reference DBH4|length 32|copies 19
AAAGTCATGCTCGGCCTGGATGCGCTGATCCT
>2_merged|reference DBH4|length 35|copies 9
AAAGTCATGGTTAAGTGGGAAACGATGTGGGAAGG
>2_merged|reference DBH4|length 41|copies 1
AAAGTCATTAATGGCGTAAAAATGCACTTTTGCAGAATTCG
>2_merged|reference DBH4|length 31|copies 1
AAAGTCCACGCCCCAGGTATCAATCCCAATG
>2_merged|reference DBH4|length 76|copies 16
AAAGTCCAGGCGGTGGATATGACCGAACTGCGTCGCCGTATCGATCAGAAGATTTACGACGAAGCCGAATTGGAAA
>2_merged|reference DBH4|length 29|copies 1
AAAGTCCATCGACCCAGGATTATTCGACC
>2_merged|reference DBH4|length 30|copies 1
AAAGTCCATCGACCCAGGATTATTCGACCA
>2_merged|reference DBH4|length 31|copies 315
AAAGTCCATCGACCCAGGATTATTCGACCAG
>2_merged|reference DBH4|length 32|copies 34
AAAGTCCATCGACCCAGGATTATTCGACCAGT
>2_merged|reference DBH4|length 80|copies 1
AAAGTCCGCGCCCTTAACGCCTGCCGCCACGTCTTCCGTCAGAGTAATTTTCCCGCCGTGCTTCTCCGCCAGCGCGCTGC
>2_merged|reference DBH4|length 30|copies 1
AAAGTCGAACCGCCAGGCTAGACTTTAGTT
>2_merged|reference DBH4|length 36|copies 1
AAAGTCGCACCACTGCCCCCAAGGAAAATAAAGGAG
>2_merged|reference DBH4|length 37|copies 7
AAAGTCGCACCACTGCCCCCAAGGAAAATAAAGGAGT
>2_merged|reference DBH4|length 38|copies 1
AAAGTCGCACCACTGCCCCCAAGGAAAATAAAGGAGTC
>2_merged|reference DBH4|length 47|copies 1
AAAGTCGCACCACTGCCCCCAAGGAAAATAAAGGAGTCCAGCATCGG
>2_merged|reference DBH4|length 52|copies 2
AAAGTCGCACCACTGCCCCCAAGGAAAATAAAGGAGTCCAGCATCGGCTTGG
>2_merged|reference DBH4|length 53|copies 1
AAAGTCGCACCACTGCCCCCAAGGAAAATAAAGGAGTCCAGCATCGGCTTGGC
>2_merged|reference DBH4|length 54|copies 7
AAAGTCGCACCACTGCCCCCAAGGAAAATAAAGGAGTCCAGCATCGGCTTGGCC
>2_merged|reference DBH4|length 55|copies 20
AAAGTCGCACCACTGCCCCCAAGGAAAATAAAGGAGTCCAGCATCGGCTTGGCCC
>2_merged|reference DBH4|length 56|copies 4
AAAGTCGCACCACTGCCCCCAAGGAAAATAAAGGAGTCCAGCATCGGCTTGGCCCA
>2_merged|reference DBH4|length 62|copies 3
AAAGTCGCACCACTGCCCCCAAGGAAAATAAAGGAGTCCAGCATCGGCTTGGCCCAGATATG
>2_merged|reference DBH4|length 68|copies 1
AAAGTCGCACCACTGCCCCCAAGGAAAATAAAGGAGTCCAGCATCGGCTTGGCCCAGATATGGAAGGT
>2_merged|reference DBH4|length 71|copies 1
AAAGTCGCACCACTGCCCCCAAGGAAAATAAAGGAGTCCAGCATCGGCTTGGCCCAGATATGGAAGGTCTT
>2_merged|reference DBH4|length 71|copies 1
AAAGTCGGCGTGCGCAATATTTTCTTTACCGCCATCGTGCTGTTTACTCTCGGTTCACTGTTTTGCGCGCT
>2_merged|reference DBH4|length 51|copies 1
AAAGTCTGCCATTTGCCGATAACGCATTTGATATTGTTATCAGCCGTTATT
>2_merged|reference DBH4|length 61|copies 1
AAAGTCTGCCATTTGCCGATAACGCATTTGATATTGTTATCAGCCGTTATTCTGCCCATCA
>2_merged|reference DBH4|length 77|copies 1
AAAGTCTGCCATTTGCCGATAACGCATTTGATATTGTTATCAGCCGTTATTCTGCCCATCACTGGCATGATGTTGGT
>2_merged|reference DBH4|length 32|copies 5
AAAGTCTGCTGATGCCTGGCGGCGCGGTGATT
>2_merged|reference DBH4|length 32|copies 9
AAAGTCTTGCGCTTCCTGGACGTTTGCTGCAC
>2_merged|reference DBH4|length 33|copies 5
AAAGTCTTGCGCTTCCTGGACGTTTGCTGCACA
>2_merged|reference DBH4|length 74|copies 1
AAAGTCTTTAATCATCCAGAAACTGGCATCGTTAACGTGAGAACAAATACAGGATCCGGCACCGGTAGCCAGCG
>2_merged|reference DBH4|length 31|copies 142
AAAGTCTTTTGTGCCTGGTCGATTTTTTCGC
>2_merged|reference DBH4|length 32|copies 7
AAAGTCTTTTGTGCCTGGTCGATTTTTTCGCT
>2_merged|reference DBH4|length 67|copies 2
AAAGTCTTTTGTGCCTGGTCGATTTTTTCGCTATGGGCATTTTTCGGCTGGTACACCTTAACAAACG
>2_merged|reference DBH4|length 46|copies 6
AAAGTGAACGACAGAGACGATTAACGTGTAATAGAGTACACGGTTC
>2_merged|reference DBH4|length 55|copies 1
AAAGTGAAGAGTAGCCGGTACCAAAATCATCCAGATGCACTTGCGCACCTAGTTG
>2_merged|reference DBH4|length 32|copies 1
AAAGTGAAGGCGGCCCTGGTGGATCATGACAA
>2_merged|reference DBH4|length 29|copies 1
AAAGTGACAGGCCAGGCCAAGGTTGAGCA
>2_merged|reference DBH4|length 43|copies 1
AAAGTGAGTGCTGTCATAGTAGACTGCAGCCTTTCTTTAAAAG
>2_merged|reference DBH4|length 33|copies 2
AAAGTGATCTCAACGCCAGGGCACAATACCGCT
>2_merged|reference DBH4|length 34|copies 1
AAAGTGATCTCAACGCCAGGGCACAATACCGCTT
>2_merged|reference DBH4|length 53|copies 1
AAAGTGCAACAACAACTGGGCGTTGATCAACCGGATTTTGGGACGTTATTTGC
>2_merged|reference DBH4|length 39|copies 1
AAAGTGCAGATTGAAGTGCAGATTCGGGATACCGGCATT
>2_merged|reference DBH4|length 30|copies 1
AAAGTGCGCGCCACCTGGGATCTGCTGACC
>2_merged|reference DBH4|length 31|copies 447
AAAGTGCGCGCCACCTGGGATCTGCTGACCT
>2_merged|reference DBH4|length 32|copies 1
AAAGTGCGCGCCACCTGGGATCTGCTGACCTC
>2_merged|reference DBH4|length 37|copies 1
AAAGTGCGCTTTGTTTATGCCGGATGCGGCACGAGCG
>2_merged|reference DBH4|length 50|copies 1
AAAGTGCGCTTTGTTTATGCCGGATGCGGCACGAGCGCCTTATCCGGCCT
>2_merged|reference DBH4|length 61|copies 1
AAAGTGCGCTTTGTTTATGCCGGATGCGGCACGAGCGCCTTATCCGGCCTACAAAATCGTG
>2_merged|reference DBH4|length 67|copies 2
AAAGTGCGCTTTGTTTATGCCGGATGCGGCACGAGCGCCTTATCCGGCCTACAAAATCGTGCAAATT
>2_merged|reference DBH4|length 32|copies 2
AAAGTGCTAATCCGCCAGGAGGATGGTAAAGC
>2_merged|reference DBH4|length 33|copies 2
AAAGTGCTCAGGATCCAGGATTCACGGGTGATA
>2_merged|reference DBH4|length 79|copies 1
AAAGTGCTGGCAATCATCGGTATGATCGGCTTTGGCCTGTGGCTGCTGTTTTCTGGTCACGGCGGCGAGAAAGCCAGTA
>2_merged|reference DBH4|length 46|copies 1
AAAGTGCTTTCCGGTGGGGAAAAAGGGCGGATGCTGTTTGGTAAGT
>2_merged|reference DBH4|length 32|copies 1
AAAGTGGATGATAACCAGGCGCAAATCCAGAT
>2_merged|reference DBH4|length 33|copies 5
AAAGTGGATGATAACCAGGCGCAAATCCAGATG
>2_merged|reference DBH4|length 37|copies 1
AAAGTGGCCTCGGCGCAGGCGGAACATCATCTGGTGG
>2_merged|reference DBH4|length 32|copies 8
AAAGTGGTCGATATCCTGGCGCTGGGGCAGAA
>2_merged|reference DBH4|length 36|copies 1
AAAGTGTAAGCTGCTGGCCCTGGCAAATATCCAGTA
>2_merged|reference DBH4|length 29|copies 1
AAAGTGTATGTCCAGGCAGGCACGCCGTT
>2_merged|reference DBH4|length 43|copies 1
AAAGTGTGTCGCCTTTTTTCACGGTATAGGTACTGCCGCTATA
>2_merged|reference DBH4|length 65|copies 1
AAAGTGTGTCGCCTTTTTTCACGGTATAGGTACTGCCGCTATAACTGCCTTTCGGAATGTTCCCA
>2_merged|reference DBH4|length 74|copies 1
AAAGTGTGTCGCCTTTTTTCACGGTATAGGTACTGCCGCTATAACTGCCTTTCGGAATGTTCCCATACTGACGG
>2_merged|reference DBH4|length 42|copies 2
AAAGTGTTAATGATGTCAGATTCTCCGCCAGCGTTTCTTTGC
>2_merged|reference DBH4|length 45|copies 9
AAAGTGTTAATGATGTCAGATTCTCCGCCAGCGTTTCTTTGCTGC
>2_merged|reference DBH4|length 57|copies 1
AAAGTGTTAATGATGTCAGATTCTCCGCCAGCGTTTCTTTGCTGCTAATTTCCGCCT
>2_merged|reference DBH4|length 61|copies 2
AAAGTGTTAATGATGTCAGATTCTCCGCCAGCGTTTCTTTGCTGCTAATTTCCGCCTGTGG
>2_merged|reference DBH4|length 62|copies 2
AAAGTGTTAATGATGTCAGATTCTCCGCCAGCGTTTCTTTGCTGCTAATTTCCGCCTGTGGG
>2_merged|reference DBH4|length 65|copies 1
AAAGTGTTAATGATGTCAGATTCTCCGCCAGCGTTTCTTTGCTGCTAATTTCCGCCTGTGGGTCT
>2_merged|reference DBH4|length 69|copies 1
AAAGTGTTAATGATGTCAGATTCTCCGCCAGCGTTTCTTTGCTGCTAATTTCCGCCTGTGGGTCTGCGT
>2_merged|reference DBH4|length 71|copies 2
AAAGTGTTAATGATGTCAGATTCTCCGCCAGCGTTTCTTTGCTGCTAATTTCCGCCTGTGGGTCTGCGTCT
>2_merged|reference DBH4|length 72|copies 87
AAAGTGTTAATGATGTCAGATTCTCCGCCAGCGTTTCTTTGCTGCTAATTTCCGCCTGTGGGTCTGCGTCTA
>2_merged|reference DBH4|length 34|copies 1
AAAGTGTTCACCCTGCTGGCGCTGTTTTCTATCT
>2_merged|reference DBH4|length 32|copies 33
AAAGTGTTGTTCACCCAGGCGGGAATGCTGCT
>2_merged|reference DBH4|length 33|copies 2
AAAGTGTTGTTCACCCAGGCGGGAATGCTGCTG
>2_merged|reference DBH4|length 56|copies 1
AAAGTTAAAGTGCGGCATTTACTGACGTTATAACTTACCCAGTTTAGTGCGTAACC
>2_merged|reference DBH4|length 53|copies 3
AAAGTTAAGCGAGACAGGCCTTTTGAAATCAACGCCTGGGTCGTTTTGCCAGA
>2_merged|reference DBH4|length 50|copies 1
AAAGTTACGCGCAGCCGGACTTTGTTCATGATGTTTCGGCCAGACCAACC
>2_merged|reference DBH4|length 27|copies 17
AAAGTTATGCCAGCGGTGGCGTGCCCC
>2_merged|reference DBH4|length 32|copies 1
AAAGTTATGCCAGCGGTGGCGTGCCCCCCGCA
>2_merged|reference DBH4|length 33|copies 1
AAAGTTATGCCAGCGGTGGCGTGCCCCCCGCAT
>2_merged|reference DBH4|length 38|copies 1
AAAGTTATGCCAGCGGTGGCGTGCCCCCCGCATTGATG
>2_merged|reference DBH4|length 48|copies 1
AAAGTTATGCCAGCGGTGGCGTGCCCCCCGCATTGATGGGTATGGGGC
>2_merged|reference DBH4|length 50|copies 1
AAAGTTATGCCAGCGGTGGCGTGCCCCCCGCATTGATGGGTATGGGGCCA
>2_merged|reference DBH4|length 51|copies 1
AAAGTTATGCCAGCGGTGGCGTGCCCCCCGCATTGATGGGTATGGGGCCAG
>2_merged|reference DBH4|length 52|copies 1
AAAGTTATGCCAGCGGTGGCGTGCCCCCCGCATTGATGGGTATGGGGCCAGT
>2_merged|reference DBH4|length 74|copies 1
AAAGTTCAGGTTCTCTAATATGATCTTATTATCAGGCGTACGAATACTCGCATCAGCCACTTGTACCGCATGTT
>2_merged|reference DBH4|length 37|copies 1
AAAGTTCCACCGATCACAATGAGCACGACGGTATAGA
>2_merged|reference DBH4|length 45|copies 4
AAAGTTCGACGATTTTCAGCAAACCACCCAGGAGCACGTCTGGCC
>2_merged|reference DBH4|length 46|copies 2
AAAGTTCGACGATTTTCAGCAAACCACCCAGGAGCACGTCTGGCCG
>2_merged|reference DBH4|length 30|copies 1
AAAGTTCGCCAGCCAGGGCGTCAATAGCCC
>2_merged|reference DBH4|length 55|copies 1
AAAGTTCTGCACCATCAGCGATGGATTTATTCGATGTTAGACTCGATAAACCACA
>2_merged|reference DBH4|length 35|copies 1
AAAGTTGATACCCGTGCGCTGGAAGAGGTCGGTCT
>2_merged|reference DBH4|length 31|copies 1
AAAGTTGCAGCGCCCACCGCCAGACATAAGG
>2_merged|reference DBH4|length 32|copies 1
AAAGTTGTCGTCTGAGTTGTTTTCGACAAACA
>2_merged|reference DBH4|length 35|copies 1
AAAGTTGTCGTCTGAGTTGTTTTCGACAAACACAA
>2_merged|reference DBH4|length 38|copies 2
AAAGTTGTCGTCTGAGTTGTTTTCGACAAACACAAACT
>2_merged|reference DBH4|length 39|copies 8
AAAGTTGTCGTCTGAGTTGTTTTCGACAAACACAAACTC
>2_merged|reference DBH4|length 40|copies 1
AAAGTTGTCGTCTGAGTTGTTTTCGACAAACACAAACTCG
>2_merged|reference DBH4|length 41|copies 1
AAAGTTGTCGTCTGAGTTGTTTTCGACAAACACAAACTCGC
>2_merged|reference DBH4|length 43|copies 2
AAAGTTGTCGTCTGAGTTGTTTTCGACAAACACAAACTCGCGT
>2_merged|reference DBH4|length 47|copies 33
AAAGTTGTCGTCTGAGTTGTTTTCGACAAACACAAACTCGCGTGCCG
>2_merged|reference DBH4|length 48|copies 3269
AAAGTTGTCGTCTGAGTTGTTTTCGACAAACACAAACTCGCGTGCCGG
>2_merged|reference DBH4|length 49|copies 210
AAAGTTGTCGTCTGAGTTGTTTTCGACAAACACAAACTCGCGTGCCGGT
>2_merged|reference DBH4|length 50|copies 1
AAAGTTGTCGTCTGAGTTGTTTTCGACAAACACAAACTCGCGTGCCGGTG
>2_merged|reference DBH4|length 53|copies 1
AAAGTTGTCGTCTGAGTTGTTTTCGACAAACACAAACTCGCGTGCCGGTGCAT
>2_merged|reference DBH4|length 56|copies 1
AAAGTTGTCGTCTGAGTTGTTTTCGACAAACACAAACTCGCGTGCCGGTGCATCCG
>2_merged|reference DBH4|length 75|copies 5
AAAGTTGTCGTCTGAGTTGTTTTCGACAAACACAAACTCGCGTGCCGGTGCATCCGCCCAGGTTGTTTTGCTCAC
>2_merged|reference DBH4|length 35|copies 1
AAAGTTTATGTCGATGACCAGGATCTCACGGACTT
>2_merged|reference DBH4|length 77|copies 1
AAAGTTTCAGTTGAGCCTGGCATTTCCGCTGTGGCGTGGGATTTTAGGCCCGAACTCGGTGTTGGGTGCGTCTTATA
>2_merged|reference DBH4|length 32|copies 45
AAAGTTTCGCCCGGCCTGGTCATGCTGAGTTC
>2_merged|reference DBH4|length 33|copies 6
AAAGTTTCGCCCGGCCTGGTCATGCTGAGTTCA
>2_merged|reference DBH4|length 49|copies 1
AAAGTTTCGCCCGGCCTGGTCATGCTGAGTTCATTACGCGCACGCTCTT
>2_merged|reference DBH4|length 30|copies 4
AAAGTTTGCTGCACCTGGATGCTTTGCGTG
>2_merged|reference DBH4|length 31|copies 858
AAAGTTTGCTGCACCTGGATGCTTTGCGTGC
>2_merged|reference DBH4|length 32|copies 3
AAAGTTTGCTGCACCTGGATGCTTTGCGTGCA
>2_merged|reference DBH4|length 44|copies 1
AAAGTTTGCTTGATTATATTTCAGTGACCCCTGATATACGACAA
>2_merged|reference DBH4|length 50|copies 1
AAAGTTTTATCGATAGCGCCGCGCGTTTTGGCGTGGATGCTTTTATTACT
>2_merged|reference DBH4|length 32|copies 1
AAAGTTTTTCACTGCCTGGTCTTCCGGGTAGT
>2_merged|reference DBH4|length 32|copies 8
AAAGTTTTTCCTTTCCAGGCCGAAAATCTTGC
>2_merged|reference DBH4|length 33|copies 1
AAATAAAAACGAACACCAGGACAACGGCTGCCA
>2_merged|reference DBH4|length 34|copies 1
AAATAAAAGTTGCGACCAGGACCGTTCATCACTG
>2_merged|reference DBH4|length 33|copies 2
AAATAAACATCCAGGCCAGGCATCTTATTAAAC
>2_merged|reference DBH4|length 40|copies 1
AAATAACAGCGATAGAAAAGAGAAAATTGAGTAGTAAGCG
>2_merged|reference DBH4|length 52|copies 1
AAATAACAGCGATAGAAAAGAGAAAATTGAGTAGTAAGCGCGAGGATATCTT
>2_merged|reference DBH4|length 33|copies 1
AAATAACAGCGGCAACCAGCCCATGAATCAGCA
>2_merged|reference DBH4|length 34|copies 3
AAATAACAGCGGCAACCAGCCCATGAATCAGCAA
>2_merged|reference DBH4|length 42|copies 6
AAATAACAGCGGCAACCAGCCCATGAATCAGCAAGGAAAGCC
>2_merged|reference DBH4|length 43|copies 1674
AAATAACAGCGGCAACCAGCCCATGAATCAGCAAGGAAAGCCA
>2_merged|reference DBH4|length 45|copies 1
AAATAACAGCGGCAACCAGCCCATGAATCAGCAAGGAAAGCCACT
>2_merged|reference DBH4|length 61|copies 1
AAATAACAGCGGCAACCAGCCCATGAATCAGCAAGGAAAGCCACTGTGCGCGCCAGGAGAC
>2_merged|reference DBH4|length 76|copies 1
AAATAACAGCGGCAACCAGCCCATGAATCAGCAAGGAAAGCCACTGTGCGCGCCAGGAGACGCGCAAATCAGATTG
>2_merged|reference DBH4|length 37|copies 1
AAATAACCCACTTCCCGGGCCGCTTTTTCAACCCGAT
>2_merged|reference DBH4|length 31|copies 10
AAATAACGAAGGAACCTGGAACCTCGGAAGT
>2_merged|reference DBH4|length 32|copies 134
AAATAACGAAGGAACCTGGAACCTCGGAAGTA
>2_merged|reference DBH4|length 33|copies 6
AAATAACGAAGGAACCTGGAACCTCGGAAGTAG
>2_merged|reference DBH4|length 34|copies 1
AAATAACGAAGGAACCTGGAACCTCGGAAGTAGT
>2_merged|reference DBH4|length 30|copies 4
AAATAACGCCCGCCTGGTATGTGCGCGTTT
>2_merged|reference DBH4|length 30|copies 1
AAATAACGGAATCCAGGAGTTTTCCGTCAG
>2_merged|reference DBH4|length 32|copies 31
AAATAACTGACTTCCCTGGCCGACAACGCCAA
>2_merged|reference DBH4|length 33|copies 3
AAATAACTGACTTCCCTGGCCGACAACGCCAAT
>2_merged|reference DBH4|length 61|copies 1
AAATAAGAATAACTATACTCAAAAACTAACAGCCACGGTCATCATGATGTGGCTGTCAATG
>2_merged|reference DBH4|length 31|copies 1
AAATAAGACGGGCACCAGGACGGTTGCACCA
>2_merged|reference DBH4|length 32|copies 7
AAATAAGACGGGCACCAGGACGGTTGCACCAA
>2_merged|reference DBH4|length 61|copies 1
AAATAAGTATACAAAGTACTTATTAAAGTATAAATAGCTTATCCATGCTTATATGCTTACG
>2_merged|reference DBH4|length 41|copies 1
AAATAATAAAAAATTCCTAAAGCTTAAGGAAAAAATATGCC
>2_merged|reference DBH4|length 30|copies 25
AAATAATCAACAGCCAGGCCATCGCGGAGG
>2_merged|reference DBH4|length 31|copies 774
AAATAATCAACAGCCAGGCCATCGCGGAGGG
>2_merged|reference DBH4|length 32|copies 5
AAATAATCAACAGCCAGGCCATCGCGGAGGGA
>2_merged|reference DBH4|length 28|copies 2
AAATAATCCACCTGGCCAGGGATCACCA
>2_merged|reference DBH4|length 33|copies 1
AAATAATCCACCTGGCCAGGGATCACCAGCAAA
>2_merged|reference DBH4|length 30|copies 1
AAATAATGCCGGCCTGGCGTTGGGCATGGA
>2_merged|reference DBH4|length 33|copies 4
AAATAATGGCCACGCCAGGGACATCATTGCGCG
>2_merged|reference DBH4|length 79|copies 1
AAATAATGGGTCGCGACTACGCATGGAAACATGTAAAAGAAGACAGGTTGCCATGTCTGTTTGCCGCCGGGGTTGTTGC
>2_merged|reference DBH4|length 31|copies 729
AAATACAAAGACGCCTGGATGCAGGAACATG
>2_merged|reference DBH4|length 32|copies 98
AAATACAAAGACGCCTGGATGCAGGAACATGA
>2_merged|reference DBH4|length 49|copies 1
AAATACAGCAATAGTAATGGCTCTCAGTCCCCGTGGATGGAGGAGCAAA
>2_merged|reference DBH4|length 48|copies 1
AAATACATAAGAGCCCCTTGCACTGGCAGGAAAAAGGATTAACGCTGG
>2_merged|reference DBH4|length 56|copies 3
AAATACATAGCCCATTTCCGCTTTGGTAATGCCGAACTCTTCCTGAATATGGGCGG
>2_merged|reference DBH4|length 30|copies 8
AAATACATCGTCACCTGGGACATGTTGCAG
>2_merged|reference DBH4|length 31|copies 1243
AAATACATCGTCACCTGGGACATGTTGCAGA
>2_merged|reference DBH4|length 32|copies 163
AAATACATCGTCACCTGGGACATGTTGCAGAT
>2_merged|reference DBH4|length 52|copies 1
AAATACCAAACAAGAGTTATTCTGTGTTATCTAATATCTAAATACTTGAACA
>2_merged|reference DBH4|length 49|copies 1
AAATACCAATTTTCTCTGCCAAAGGGGGCCAAAAATAGCAGCGTAACGT
>2_merged|reference DBH4|length 32|copies 2
AAATACCAGAAATTCCTGGCCTGACGGCTCGC
>2_merged|reference DBH4|length 29|copies 1
AAATACCATTTTCCAGGGCTTCTTTTGCA
>2_merged|reference DBH4|length 30|copies 6
AAATACCATTTTCCAGGGCTTCTTTTGCAG
>2_merged|reference DBH4|length 42|copies 6
AAATACCATTTTCCAGGGCTTCTTTTGCAGAATGGAAATCGA
>2_merged|reference DBH4|length 30|copies 5
AAATACCCGACGCCAGGGCGCGGACCTTCG
>2_merged|reference DBH4|length 31|copies 2
AAATACCCGACGCCAGGGCGCGGACCTTCGC
>2_merged|reference DBH4|length 31|copies 1
AAATACCGATACCGCCTGGCAAACTGCGAAA
>2_merged|reference DBH4|length 32|copies 29
AAATACCGATACCGCCTGGCAAACTGCGAAAG
>2_merged|reference DBH4|length 33|copies 12
AAATACCGATACCGCCTGGCAAACTGCGAAAGA
>2_merged|reference DBH4|length 80|copies 1
AAATACCGGTGCGTCCTACCGTGCCCAGAACCACAATCCCCGCCTGTAAGTGCTCCGCCAAATCAGGAATCACCTCTTCT
>2_merged|reference DBH4|length 32|copies 3
AAATACCTAAATGCCCAGGCAATTCTTTTAGA
>2_merged|reference DBH4|length 32|copies 6
AAATACCTGGTTACCCAGGCCGTGCCGGCACG
>2_merged|reference DBH4|length 30|copies 1
AAATACGCCACCCCAGGCCAGGTTTTGCAC
>2_merged|reference DBH4|length 31|copies 2
AAATACGCCACCCCAGGCCAGGTTTTGCACG
>2_merged|reference DBH4|length 33|copies 1
AAATACGCTTTTTCCCTGGTAAAAAATGATTTC
>2_merged|reference DBH4|length 45|copies 1
AAATACGGCGTGGGTATATTTGACTCTATAGCAACACTCACGTTA
>2_merged|reference DBH4|length 62|copies 1
AAATACGTTATCAACCGGAACGTCGAAGAAACCCTGAATCTGTTCAGCGTGCAGATCCACTG
>2_merged|reference DBH4|length 32|copies 1
AAATACTCCGCCAACCTGGGCGCGAATGGCAA
>2_merged|reference DBH4|length 33|copies 1
AAATACTCCGCCAACCTGGGCGCGAATGGCAAA
>2_merged|reference DBH4|length 30|copies 6
AAATACTGGCTGCCAGGCTCGGAGTCGTTG
>2_merged|reference DBH4|length 31|copies 1
AAATACTGGCTGCCAGGCTCGGAGTCGTTGG
>2_merged|reference DBH4|length 32|copies 1
AAATAGAACGGTTCCCAGGTACTTTTGCCTGC
>2_merged|reference DBH4|length 33|copies 1
AAATAGAACGGTTCCCAGGTACTTTTGCCTGCC
>2_merged|reference DBH4|length 31|copies 454
AAATAGACAGTATCCAGGTTGGTGCCTACGG
>2_merged|reference DBH4|length 32|copies 1
AAATAGACAGTATCCAGGTTGGTGCCTACGGT
>2_merged|reference DBH4|length 32|copies 24
AAATAGAGTACACGCCAGGTGCGAGGAAACGT
>2_merged|reference DBH4|length 41|copies 1
AAATAGATATTGAATATTGGCGATTTGAGGCCGTAGACCTC
>2_merged|reference DBH4|length 29|copies 1
AAATAGCATAGACGCCAGGTTTGACGTTT
>2_merged|reference DBH4|length 30|copies 1
AAATAGCATAGACGCCAGGTTTGACGTTTC
>2_merged|reference DBH4|length 32|copies 10
AAATAGCATAGACGCCAGGTTTGACGTTTCTC
>2_merged|reference DBH4|length 33|copies 1
AAATAGCATAGACGCCAGGTTTGACGTTTCTCA
>2_merged|reference DBH4|length 31|copies 1
AAATAGCCAGAAACCCAGGCAAGCTGGGTGG
>2_merged|reference DBH4|length 32|copies 2
AAATAGCCAGAAACCCAGGCAAGCTGGGTGGG
>2_merged|reference DBH4|length 30|copies 3
AAATAGCCAGAAGCCAGGGTCGTTTACGTG
>2_merged|reference DBH4|length 31|copies 780
AAATAGCCAGAAGCCAGGGTCGTTTACGTGT
>2_merged|reference DBH4|length 32|copies 11
AAATAGCCAGAAGCCAGGGTCGTTTACGTGTG
>2_merged|reference DBH4|length 30|copies 141
AAATAGCGAATATCCTGGGTTCAAAACCCG
>2_merged|reference DBH4|length 32|copies 201
AAATAGCGAATATCCTGGGTTCAAAACCCGGA
>2_merged|reference DBH4|length 33|copies 7
AAATAGCGAATATCCTGGGTTCAAAACCCGGAA
>2_merged|reference DBH4|length 39|copies 2
AAATAGCGAATATCCTGGGTTCAAAACCCGGAACGATCT
>2_merged|reference DBH4|length 73|copies 1
AAATAGCGAATATCCTGGGTTCAAAACCCGGAACGATCTTCACTATGTTAAGGGATACTGGCGGCATAAAACC
>2_merged|reference DBH4|length 32|copies 21
AAATAGCGTTCCAGCCAGGTGACGCAGCCCAT
>2_merged|reference DBH4|length 31|copies 1
AAATAGGACGCAATTGGACAATTATCGGGCG
>2_merged|reference DBH4|length 47|copies 3
AAATAGGACGCAATTGGACAATTATCGGGCGAAAAGGCAAACCGGGC
>2_merged|reference DBH4|length 55|copies 1
AAATAGGACGCAATTGGACAATTATCGGGCGAAAAGGCAAACCGGGCATTTATAT
>2_merged|reference DBH4|length 59|copies 3
AAATAGGACGCAATTGGACAATTATCGGGCGAAAAGGCAAACCGGGCATTTATATGCCC
>2_merged|reference DBH4|length 40|copies 7
AAATAGGCAATTCGATAATCGTCCTGTATCGAACCATCCG
>2_merged|reference DBH4|length 48|copies 1
AAATAGGCAATTCGATAATCGTCCTGTATCGAACCATCCGCTTCAACG
>2_merged|reference DBH4|length 46|copies 1
AAATAGTAGGGGACATAGGTCAGGAACTCCGTCCGAACGTGAATGC
>2_merged|reference DBH4|length 77|copies 1
AAATAGTAGGGGACATAGGTCAGGAACTCCGTCCGAACGTGAATGCTGCACATCTTATGGAGTTCGCCGGTCGATGA
>2_merged|reference DBH4|length 30|copies 16
AAATAGTCCCGCGCCTGGCTGGCGGTTTGC
>2_merged|reference DBH4|length 31|copies 257
AAATAGTCCCGCGCCTGGCTGGCGGTTTGCC
>2_merged|reference DBH4|length 32|copies 527
AAATAGTCCCGCGCCTGGCTGGCGGTTTGCCA
>2_merged|reference DBH4|length 42|copies 1
AAATAGTCGGTCGTAAACTCTCTTCGCACGATATTATTCGCG
>2_merged|reference DBH4|length 44|copies 10
AAATAGTCGGTCGTAAACTCTCTTCGCACGATATTATTCGCGGG
>2_merged|reference DBH4|length 58|copies 1
AAATAGTCGGTCGTAAACTCTCTTCGCACGATATTATTCGCGGGCTGCGTGTCGATGG
>2_merged|reference DBH4|length 62|copies 8
AAATAGTCGGTCGTAAACTCTCTTCGCACGATATTATTCGCGGGCTGCGTGTCGATGGCGTA
>2_merged|reference DBH4|length 65|copies 4
AAATAGTCGGTCGTAAACTCTCTTCGCACGATATTATTCGCGGGCTGCGTGTCGATGGCGTAGGG
>2_merged|reference DBH4|length 66|copies 1
AAATAGTCGGTCGTAAACTCTCTTCGCACGATATTATTCGCGGGCTGCGTGTCGATGGCGTAGGGA
>2_merged|reference DBH4|length 78|copies 1
AAATAGTCGGTCGTAAACTCTCTTCGCACGATATTATTCGCGGGCTGCGTGTCGATGGCGTAGGGACAATGATAGGCG
>2_merged|reference DBH4|length 79|copies 1
AAATAGTGTCGCTGAGCACTAAAATTTAATGTAAATGGTGTGTTAAATCGATTGTGAATAACCAGCGCTTCCGGCAGGA
>2_merged|reference DBH4|length 30|copies 3
AAATAGTTGCGCCCTGGATTCCACGCGACC
>2_merged|reference DBH4|length 30|copies 1
AAATAGTTGCGCCCTGGCCAACCCAGTGAG
>2_merged|reference DBH4|length 32|copies 24
AAATAGTTGTCAACCCTGGTGTTATCACGGTT
>2_merged|reference DBH4|length 33|copies 14
AAATAGTTGTCAACCCTGGTGTTATCACGGTTG
>2_merged|reference DBH4|length 29|copies 1
AAATATACCGTCGCCAGGGCGTGTAGCTG
>2_merged|reference DBH4|length 31|copies 864
AAATATACCGTCGCCAGGGCGTGTAGCTGAG
>2_merged|reference DBH4|length 32|copies 781
AAATATACCGTCGCCAGGGCGTGTAGCTGAGG
>2_merged|reference DBH4|length 31|copies 360
AAATATCAATATTCCTGGGCGTAGCGCTCTT
>2_merged|reference DBH4|length 32|copies 3
AAATATCAATATTCCTGGGCGTAGCGCTCTTC
>2_merged|reference DBH4|length 33|copies 2
AAATATCAGTATGGCCTGGTGATGGGAAAAAGG
>2_merged|reference DBH4|length 31|copies 63
AAATATCCAATAGCCAGGGCAATAGCCACAA
>2_merged|reference DBH4|length 32|copies 2
AAATATCCAATAGCCAGGGCAATAGCCACAAT
>2_merged|reference DBH4|length 30|copies 4
AAATATCCGAACGCCAGGAGCGAAGATAAA
>2_merged|reference DBH4|length 31|copies 624
AAATATCCGAACGCCAGGAGCGAAGATAAAG
>2_merged|reference DBH4|length 32|copies 130
AAATATCCGAACGCCAGGAGCGAAGATAAAGC
>2_merged|reference DBH4|length 32|copies 11
AAATATCGGACATGCCAGGCACGATAATACGG
>2_merged|reference DBH4|length 31|copies 1
AAATATCGTCTGCTCCTGGCCTGGCGGAAGA
>2_merged|reference DBH4|length 32|copies 5
AAATATCGTCTGCTCCTGGCCTGGCGGAAGAC
>2_merged|reference DBH4|length 33|copies 3
AAATATCGTCTGCTCCTGGCCTGGCGGAAGACC
>2_merged|reference DBH4|length 34|copies 4
AAATATCGTCTGCTCCTGGCCTGGCGGAAGACCG
>2_merged|reference DBH4|length 30|copies 2
AAATATCGTGCCCCAGGAATCACCGCTACT
>2_merged|reference DBH4|length 32|copies 2
AAATATCTACTCGACCAGGGGTATCACGTCAT
>2_merged|reference DBH4|length 43|copies 1
AAATATGCCCATCCTGTGTGAGATGATTGAGCAACTGTGGGTC
>2_merged|reference DBH4|length 50|copies 1
AAATATGCGACAAAGTGACGGTTACGGGCATGGGTATGGTGATGCGTCCC
>2_merged|reference DBH4|length 30|copies 1
AAATATGCTGCTGCCAGGGCTGTGGATGGC
>2_merged|reference DBH4|length 31|copies 811
AAATATGCTGCTGCCAGGGCTGTGGATGGCG
>2_merged|reference DBH4|length 32|copies 6
AAATATGCTGCTGCCAGGGCTGTGGATGGCGT
>2_merged|reference DBH4|length 32|copies 6
AAATATGCTTTGCCCCTGGCAGTCCAAACGCT
>2_merged|reference DBH4|length 33|copies 16
AAATATGCTTTGCCCCTGGCAGTCCAAACGCTG
>2_merged|reference DBH4|length 68|copies 1
AAATATGGAGCACAAACATGGCGTGGAATCAGCCCGGTAATAACGGACAAGACCGCGACCCGTGGGGA
>2_merged|reference DBH4|length 43|copies 1
AAATATGGTTATTCCGTGGAATGCGCCACTCTCCCGTTGTCTG
>2_merged|reference DBH4|length 30|copies 4
AAATATTATCCTCCCTGGTGGCTACCGACA
>2_merged|reference DBH4|length 31|copies 315
AAATATTATCCTCCCTGGTGGCTACCGACAG
>2_merged|reference DBH4|length 32|copies 54
AAATATTATCCTCCCTGGTGGCTACCGACAGG
>2_merged|reference DBH4|length 33|copies 4
AAATATTATCCTCCCTGGTGGCTACCGACAGGA
>2_merged|reference DBH4|length 34|copies 9
AAATATTATCCTCCCTGGTGGCTACCGACAGGAA
>2_merged|reference DBH4|length 61|copies 5
AAATATTATCCTCCCTGGTGGCTACCGACAGGAAAACGTTCTGCCTGGTATTACCTCAGCG
>2_merged|reference DBH4|length 62|copies 1
AAATATTATCCTCCCTGGTGGCTACCGACAGGAAAACGTTCTGCCTGGTATTACCTCAGCGG
>2_merged|reference DBH4|length 32|copies 1
AAATATTCACGAAACCTGGGCAAATATAGGCT
>2_merged|reference DBH4|length 33|copies 3
AAATATTCACGAAACCTGGGCAAATATAGGCTA
>2_merged|reference DBH4|length 47|copies 1
AAATATTCTCTTAACCCGTATTGATAACCGTCTGGTTCACGGTCAGG
>2_merged|reference DBH4|length 33|copies 1
AAATATTCTGGCATCCTGGCATTACACCCGTAA
>2_merged|reference DBH4|length 33|copies 11
AAATATTGCACAAACCTGGCAACAGCCTGAACA
>2_merged|reference DBH4|length 45|copies 1
AAATATTGCGGATCGGTCACTTTCTCAGTAGCAACACCAAGTTGT
>2_merged|reference DBH4|length 57|copies 1
AAATATTGCTCAAACAGGGCATGATGCGCTGGTGTATGCCAGTGGAGCTTTCCCGCG
>2_merged|reference DBH4|length 32|copies 2
AAATATTGTCACTTCCTGGCTGACTGGCGGAC
>2_merged|reference DBH4|length 33|copies 7
AAATATTGTCACTTCCTGGCTGACTGGCGGACG
>2_merged|reference DBH4|length 67|copies 1
AAATATTTGTTGTTAAGCTGCAATGGAAACGGTAAAAGCGGCTAGTATTTAAAGGGATGGATGACAT
>2_merged|reference DBH4|length 76|copies 1
AAATATTTGTTGTTAAGCTGCAATGGAAACGGTAAAAGCGGCTAGTATTTAAAGGGATGGATGACATCTCAGCGTT
>2_merged|reference DBH4|length 62|copies 1
AAATCAAATTACCGCGTAGTGAAACCGAAGCGCCATCGTGCATGGTTTTTGCGAAATCAACG
>2_merged|reference DBH4|length 43|copies 1
AAATCAACATTAAATGACAGGCGCAACAAGTTGTCCGGGCAGG
>2_merged|reference DBH4|length 46|copies 4
AAATCAACCCGCTGGTCATCACCAAACAGGGCGATCTGATTTGCCT
>2_merged|reference DBH4|length 64|copies 1
AAATCAACCCGCTGGTCATCACCAAACAGGGCGATCTGATTTGCCTCGACGGCAAACTGGGCGC
>2_merged|reference DBH4|length 53|copies 1
AAATCAACTCTGGCGAGACGCTTTTTACTGGTTAGCCTGGCAAAATAGAATTC
>2_merged|reference DBH4|length 30|copies 1
AAATCAACTGAATTTTCGGACAAACGCGCG
>2_merged|reference DBH4|length 42|copies 1
AAATCAACTGAATTTTCGGACAAACGCGCGCGTAGCCGACGT
>2_merged|reference DBH4|length 47|copies 1
AAATCAACTGAATTTTCGGACAAACGCGCGCGTAGCCGACGTCAGCG
>2_merged|reference DBH4|length 60|copies 1
AAATCAACTGAATTTTCGGACAAACGCGCGCGTAGCCGACGTCAGCGGCAAGACTGGCGG
>2_merged|reference DBH4|length 31|copies 3
AAATCAAGAAAATGCCAGGAACGGAGAAACA
>2_merged|reference DBH4|length 32|copies 36
AAATCAAGAAAATGCCAGGAACGGAGAAACAC
>2_merged|reference DBH4|length 33|copies 5
AAATCAAGAAAATGCCAGGAACGGAGAAACACA
>2_merged|reference DBH4|length 30|copies 1
AAATCAAGACGTCCTGGCGTTTTTTTCAGG
>2_merged|reference DBH4|length 76|copies 1
AAATCAAGATTTTTCAGGCGGCGACGTGCCTGCCACTGCAAGCCTTTAATCCGTTCAACCGAGCAAACATGCTGGA
>2_merged|reference DBH4|length 31|copies 1
AAATCAAGCAGGCCTGGGATAATCGACAAAT
>2_merged|reference DBH4|length 32|copies 21
AAATCAAGCTACCGCCAGGAACGATTATTGGA
>2_merged|reference DBH4|length 33|copies 3
AAATCAAGCTACCGCCAGGAACGATTATTGGAG
>2_merged|reference DBH4|length 42|copies 1
AAATCAAGCTGAGTCAGAGCATAACCTATATACAGTCCATCA
>2_merged|reference DBH4|length 52|copies 7
AAATCAAGGCTGAGGCGTGATGACGAGGCACTACGGTGCTGAAGCAACAAAT
>2_merged|reference DBH4|length 30|copies 7
AAATCAATCTGGGCCTGGCGCAACATGAGT
>2_merged|reference DBH4|length 31|copies 728
AAATCAATCTGGGCCTGGCGCAACATGAGTT
>2_merged|reference DBH4|length 32|copies 150
AAATCAATCTGGGCCTGGCGCAACATGAGTTC
>2_merged|reference DBH4|length 31|copies 1
AAATCACAAGAATACCTGGCAACGTTGGGCA
>2_merged|reference DBH4|length 32|copies 1
AAATCACAAGAATACCTGGCAACGTTGGGCAC
>2_merged|reference DBH4|length 30|copies 1
AAATCACAGCGAGCCTGGCTGGATTTTAGG
>2_merged|reference DBH4|length 31|copies 539
AAATCACAGCGAGCCTGGCTGGATTTTAGGG
>2_merged|reference DBH4|length 32|copies 361
AAATCACAGCGAGCCTGGCTGGATTTTAGGGA
>2_merged|reference DBH4|length 40|copies 1
AAATCACAGCGAGCCTGGCTGGATTTTAGGGACAAAGAAT
>2_merged|reference DBH4|length 30|copies 2
AAATCACCAACCACCTGGTGGCGATGATTG
>2_merged|reference DBH4|length 31|copies 392
AAATCACCAACCACCTGGTGGCGATGATTGA
>2_merged|reference DBH4|length 33|copies 1
AAATCACCAACCACCTGGTGGCGATGATTGAAA
>2_merged|reference DBH4|length 36|copies 4
AAATCACCAACCACCTGGTGGCGATGATTGAAAAAA
>2_merged|reference DBH4|length 37|copies 490
AAATCACCAACCACCTGGTGGCGATGATTGAAAAAAC
>2_merged|reference DBH4|length 65|copies 1
AAATCACCAACCACCTGGTGGCGATGATTGAAAAAACCATTAGCGGCCAGGATGCTTTACCCAAT
>2_merged|reference DBH4|length 30|copies 3
AAATCACCACCGCCTGGCCGGTGAATGTCG
>2_merged|reference DBH4|length 26|copies 1
AAATCACCCAGAACCTGGCGGGTGGT
>2_merged|reference DBH4|length 28|copies 4
AAATCACCCAGAACCTGGCGGGTGGTGC
>2_merged|reference DBH4|length 30|copies 9
AAATCACCCAGAACCTGGCGGGTGGTGCGG
>2_merged|reference DBH4|length 31|copies 386
AAATCACCCAGAACCTGGCGGGTGGTGCGGA
>2_merged|reference DBH4|length 57|copies 3
AAATCACCGACGGCACAGGACAGCTCTATCTCACGGGCCTGCTAACTCCTAACTTTG
>2_merged|reference DBH4|length 31|copies 219
AAATCACCGAGATCCTGGTCAAAGTGGGCGA
>2_merged|reference DBH4|length 31|copies 3
AAATCACCGTGCTGCCTGGCCACCAGCGTCA
>2_merged|reference DBH4|length 32|copies 21
AAATCACCGTGCTGCCTGGCCACCAGCGTCAG
>2_merged|reference DBH4|length 30|copies 1
AAATCACGAAGCCCCAGGAGCTGACGGTCG
>2_merged|reference DBH4|length 31|copies 173
AAATCACGAAGCCCCAGGAGCTGACGGTCGC
>2_merged|reference DBH4|length 32|copies 4
AAATCACGAAGCCCCAGGAGCTGACGGTCGCT
>2_merged|reference DBH4|length 44|copies 1
AAATCACGAAGCCCCAGGAGCTGACGGTCGCTGCCGCGTGTGCG
>2_merged|reference DBH4|length 78|copies 1
AAATCACGAAGCCCCAGGAGCTGACGGTCGCTGCCGCGTGTGCGGTAACGTCTTTCAGCTGCGCCATGATGATCGGCG
>2_merged|reference DBH4|length 75|copies 1
AAATCACGATTTTCATCTTTGCTTTAACGCCTACAGGTGATCAAAATTTAACCTTTGGAATAACTAAAAAGATAA
>2_merged|reference DBH4|length 46|copies 2
AAATCACGGGCAGCAACCTGCTGGGCGTGCTGTAGCTGTTCCTGAC
>2_merged|reference DBH4|length 71|copies 2
AAATCACGGGCAGCAACCTGCTGGGCGTGCTGTAGCTGTTCCTGACTTAAGCGGCGCTGGTTATCCATCGG
>2_merged|reference DBH4|length 74|copies 1
AAATCACGGGCAGCAACCTGCTGGGCGTGCTGTAGCTGTTCCTGACTTAAGCGGCGCTGGTTATCCATCGGAGC
>2_merged|reference DBH4|length 75|copies 1
AAATCACGGGCAGCAACCTGCTGGGCGTGCTGTAGCTGTTCCTGACTTAAGCGGCGCTGGTTATCCATCGGAGCC
>2_merged|reference DBH4|length 27|copies 2
AAATCAGCACCAGGCTGGCGATAAACG
>2_merged|reference DBH4|length 28|copies 1
AAATCAGCACCAGGCTGGCGATAAACGG
>2_merged|reference DBH4|length 30|copies 1
AAATCAGCCGTTCGGCGGCGGAATCAACGT
>2_merged|reference DBH4|length 40|copies 7
AAATCAGCCGTTCGGCGGCGGAATCAACGTTGATGATTGC
>2_merged|reference DBH4|length 68|copies 5
AAATCAGCCGTTCGGCGGCGGAATCAACGTTGATGATTGCGGTCAGCCCGCTGGCGTTGGTCGATATG
>2_merged|reference DBH4|length 69|copies 940
AAATCAGCCGTTCGGCGGCGGAATCAACGTTGATGATTGCGGTCAGCCCGCTGGCGTTGGTCGATATGG
>2_merged|reference DBH4|length 70|copies 1
AAATCAGCCGTTCGGCGGCGGAATCAACGTTGATGATTGCGGTCAGCCCGCTGGCGTTGGTCGATATGGC
>2_merged|reference DBH4|length 73|copies 1
AAATCAGCGAAACGCTGGCGGCGGCGAAAGGCATTAATAATGGCGATCGTGTCACTGTCTCCAGCAAGCGTGG
>2_merged|reference DBH4|length 49|copies 1
AAATCAGCGAAGTGCCGGTGAAACGCTTGATCCAGGAGCAGGCTGATGC
>2_merged|reference DBH4|length 43|copies 1
AAATCAGCTATTTCCGCTGACTCTCTGCTCGCTAAGGATGCTT
>2_merged|reference DBH4|length 49|copies 1
AAATCAGCTATTTCCGCTGACTCTCTGCTCGCTAAGGATGCTTTTAGGG
>2_merged|reference DBH4|length 30|copies 9
AAATCAGGACCGTCCTGGCGCGCCTGGAGG
>2_merged|reference DBH4|length 31|copies 392
AAATCAGGACCGTCCTGGCGCGCCTGGAGGA
>2_merged|reference DBH4|length 45|copies 1
AAATCAGGCAAAAGTGCTATTTATACCGTAAGATTTATCTAAAGA
>2_merged|reference DBH4|length 30|copies 18
AAATCAGGCCAGTCCAGGATTTATCCACCA
>2_merged|reference DBH4|length 31|copies 502
AAATCAGGCCAGTCCAGGATTTATCCACCAT
>2_merged|reference DBH4|length 32|copies 5
AAATCAGGCCAGTCCAGGATTTATCCACCATC
>2_merged|reference DBH4|length 32|copies 2
AAATCAGTGAAAGCCCAGGAGACACCGTACTT
>2_merged|reference DBH4|length 33|copies 3
AAATCAGTTCGATACCTGGGGTATTCGACGACG
>2_merged|reference DBH4|length 49|copies 1
AAATCATAAACAGCAGATTTTGTCGTTGCATCCAGGGCTTTAGTATACA
>2_merged|reference DBH4|length 34|copies 4
AAATCATAGCGATCTTTCAGCGCCTCGCTGGACC
>2_merged|reference DBH4|length 35|copies 1
AAATCATAGCGATCTTTCAGCGCCTCGCTGGACCC
>2_merged|reference DBH4|length 40|copies 1
AAATCATAGCGATCTTTCAGCGCCTCGCTGGACCCCATCA
>2_merged|reference DBH4|length 53|copies 3
AAATCATAGCGATCTTTCAGCGCCTCGCTGGACCCCATCAAAAAAGCCATGAT
>2_merged|reference DBH4|length 54|copies 938
AAATCATAGCGATCTTTCAGCGCCTCGCTGGACCCCATCAAAAAAGCCATGATC
>2_merged|reference DBH4|length 35|copies 29
AAATCATCAAGGGCTTTTTCGTTTAGCCTCATGTA
>2_merged|reference DBH4|length 36|copies 819
AAATCATCAAGGGCTTTTTCGTTTAGCCTCATGTAC
>2_merged|reference DBH4|length 48|copies 1
AAATCATCAAGGGCTTTTTCGTTTAGCCTCATGTACGATTCTTTGCCA
>2_merged|reference DBH4|length 63|copies 1
AAATCATCAAGGGCTTTTTCGTTTAGCCTCATGTACGATTCTTTGCCAGGCTTAATGCCAACC
>2_merged|reference DBH4|length 31|copies 65
AAATCATCACTAACCTGGTGGGGAATGCAAT
>2_merged|reference DBH4|length 32|copies 182
AAATCATCACTAACCTGGTGGGGAATGCAATT
>2_merged|reference DBH4|length 32|copies 30
AAATCATCAGGTCTCCTGGTCGGATTTAATCA
>2_merged|reference DBH4|length 30|copies 1
AAATCATCATGAGCCTGGCCGGTAAAAAAA
>2_merged|reference DBH4|length 31|copies 656
AAATCATCATGAGCCTGGCCGGTAAAAAAAT
>2_merged|reference DBH4|length 32|copies 88
AAATCATCATGAGCCTGGCCGGTAAAAAAATC
>2_merged|reference DBH4|length 33|copies 1
AAATCATCATGAGCCTGGCCGGTAAAAAAATCG
>2_merged|reference DBH4|length 35|copies 1
AAATCATCATGAGCCTGGCCGGTAAAAAAATCGTT
>2_merged|reference DBH4|length 30|copies 1
AAATCATCCGCTCCCTGACCCATTGCCAGC
>2_merged|reference DBH4|length 31|copies 2
AAATCATCCGCTCCCTGACCCATTGCCAGCG
>2_merged|reference DBH4|length 36|copies 1
AAATCATCCGCTCCCTGACCCATTGCCAGCGCTGCC
>2_merged|reference DBH4|length 43|copies 6
AAATCATCCGCTCCCTGACCCATTGCCAGCGCTGCCCACCACT
>2_merged|reference DBH4|length 52|copies 1
AAATCATCCGCTCCCTGACCCATTGCCAGCGCTGCCCACCACTCGATTAATT
>2_merged|reference DBH4|length 56|copies 3
AAATCATCCGCTCCCTGACCCATTGCCAGCGCTGCCCACCACTCGATTAATTCATA
>2_merged|reference DBH4|length 58|copies 2
AAATCATCCGCTCCCTGACCCATTGCCAGCGCTGCCCACCACTCGATTAATTCATACA
>2_merged|reference DBH4|length 61|copies 1
AAATCATCCGCTCCCTGACCCATTGCCAGCGCTGCCCACCACTCGATTAATTCATACATCG
>2_merged|reference DBH4|length 78|copies 2
AAATCATCCGCTCCCTGACCCATTGCCAGCGCTGCCCACCACTCGATTAATTCATACATCGCGCTTATCGCCAGCGCC
>2_merged|reference DBH4|length 79|copies 632
AAATCATCCGCTCCCTGACCCATTGCCAGCGCTGCCCACCACTCGATTAATTCATACATCGCGCTTATCGCCAGCGCCA
>2_merged|reference DBH4|length 43|copies 1
AAATCATCCTTTGCACTGGCGACATGGGCTTTGGCGCTTGCAA
>2_merged|reference DBH4|length 39|copies 1
AAATCATCGATGAAGATGATCTGCCAATTAAGATGACCG
>2_merged|reference DBH4|length 47|copies 1
AAATCATCGATGAAGATGATCTGCCAATTAAGATGACCGCCCACACC
>2_merged|reference DBH4|length 80|copies 5
AAATCATCGATGAAGATGATCTGCCAATTAAGATGACCGCCCACACCCCATGCTTCCGTTCTGAAGCCGGTTCATATGGT
>2_merged|reference DBH4|length 28|copies 1
AAATCATCGCCCAGGCCTGCGGCTGTGA
>2_merged|reference DBH4|length 76|copies 1
AAATCATGAGATGATTAAAATATTACAATTAGATTATATTCAAATCATTAAACTTGAGCCAGGGAGCTATAAGTCC
>2_merged|reference DBH4|length 75|copies 1
AAATCATGCAACTTAAGCAAAAGACCTATAAAGCGATGGTAAAAGATTTGGTTAACCGCTATCAATAATAAATTA
>2_merged|reference DBH4|length 74|copies 1
AAATCATTAATCCGCAACAAATCCCGCCAGAAATCGCGGCGTTAATTAATTAGGTATCCTATGCAAAAAGTTGT
>2_merged|reference DBH4|length 31|copies 65
AAATCATTCTTCCCCAGGAAGACGCGTAGAT
>2_merged|reference DBH4|length 32|copies 52
AAATCATTCTTCCCCAGGAAGACGCGTAGATT
>2_merged|reference DBH4|length 33|copies 26
AAATCATTCTTCCCCAGGAAGACGCGTAGATTT
>2_merged|reference DBH4|length 36|copies 2
AAATCATTCTTCCCCAGGAAGACGCGTAGATTTTTG
>2_merged|reference DBH4|length 37|copies 694
AAATCATTCTTCCCCAGGAAGACGCGTAGATTTTTGT
>2_merged|reference DBH4|length 64|copies 3
AAATCATTCTTCCCCAGGAAGACGCGTAGATTTTTGTGACCGTTAACCTGGCTTCATACCTTGC
>2_merged|reference DBH4|length 32|copies 6
AAATCCAACGGCAACCAGGAAAAAGCGCTCAA
>2_merged|reference DBH4|length 33|copies 8
AAATCCAGACCGAATCCTGGAGCCCATTAGCGC
>2_merged|reference DBH4|length 40|copies 1
AAATCCAGCCCGGGGTTAAGCGTGGCGGGCAATGTTAACG
>2_merged|reference DBH4|length 30|copies 1
AAATCCAGTACCACCAGGCTGTAATGACCT
>2_merged|reference DBH4|length 31|copies 360
AAATCCAGTACCACCAGGCTGTAATGACCTG
>2_merged|reference DBH4|length 61|copies 6
AAATCCAGTTGGTTCAGGACGATATTTTCCGCGTAATGTTTGCTTACTGCATTGAGCAACA
>2_merged|reference DBH4|length 76|copies 1
AAATCCCATAGCGGTTCGATAAGTTCATTAACTGCTACAACCTTATTTTTCCACCCATCATTCGGAACAGAGTCAT
>2_merged|reference DBH4|length 54|copies 1
AAATCCCCACCAGATTTCAGACCAACGACCGAGAGGAACAGCACGATCCCCAGC
>2_merged|reference DBH4|length 67|copies 1
AAATCCCCACCAGATTTCAGACCAACGACCGAGAGGAACAGCACGATCCCCAGCTCCCGCAGCGCGA
>2_merged|reference DBH4|length 30|copies 2
AAATCCCCGCCCCCTGGCTAAAATGCTCTT
>2_merged|reference DBH4|length 42|copies 2
AAATCCCCGGAAGGCAAAAACCTTCCGGGGATTTGTTCAGGG
>2_merged|reference DBH4|length 43|copies 1
AAATCCCCGGAAGGCAAAAACCTTCCGGGGATTTGTTCAGGGA
>2_merged|reference DBH4|length 53|copies 3
AAATCCCCGGAAGGCAAAAACCTTCCGGGGATTTGTTCAGGGATTAGTTACGC
>2_merged|reference DBH4|length 54|copies 424
AAATCCCCGGAAGGCAAAAACCTTCCGGGGATTTGTTCAGGGATTAGTTACGCA
>2_merged|reference DBH4|length 59|copies 1
AAATCCCGACCCTGAGGGGGTCGGGATGAAACTTGCTTAAGCAAGAAGCACTTAAAAAA
>2_merged|reference DBH4|length 32|copies 30
AAATCCCGACGTCTCCAGGTAACAGAAAGTTA
>2_merged|reference DBH4|length 33|copies 3
AAATCCCGACGTCTCCAGGTAACAGAAAGTTAA
>2_merged|reference DBH4|length 35|copies 1
AAATCCCGACGTCTCCAGGTAACAGAAAGTTAACC
>2_merged|reference DBH4|length 36|copies 1
AAATCCCGACGTCTCCAGGTAACAGAAAGTTAACCT
>2_merged|reference DBH4|length 42|copies 9
AAATCCCGACGTCTCCAGGTAACAGAAAGTTAACCTCTGTGC
>2_merged|reference DBH4|length 79|copies 1
AAATCCCGAGCATCAACGTTTCTAAACACCGTCTGGACGTTCAGTTCGACAATGTGGAAGAAGCTATTGCCATGTCAGC
>2_merged|reference DBH4|length 29|copies 1
AAATCCCGCAGCCCCTGGATCGTTACTGT
>2_merged|reference DBH4|length 31|copies 497
AAATCCCGCAGCCCCTGGATCGTTACTGTCT
>2_merged|reference DBH4|length 32|copies 240
AAATCCCGCAGCCCCTGGATCGTTACTGTCTA
>2_merged|reference DBH4|length 59|copies 3
AAATCCCGGCAGGTCTTTAAAACAGTTCCGTAATAAATATCCGGTTTCATTCTTATATG
>2_merged|reference DBH4|length 77|copies 3
AAATCCCGGCAGGTCTTTAAAACAGTTCCGTAATAAATATCCGGTTTCATTCTTATATGCCAGCAATGGCAGGGATT
>2_merged|reference DBH4|length 40|copies 1
AAATCCCTCATTAACAATACGATTAATTTTCATCCCTGCC
>2_merged|reference DBH4|length 52|copies 1
AAATCCCTTTTCCGCCAGTTTTTTGGCATAGGTTCCGGCCGTTTGTTCTTTA
>2_merged|reference DBH4|length 63|copies 1
AAATCCGACAAAAAGTGGGGTTTTTCAGACCAAAACGCGTTATGCCTGCATGAAAGCAGGAGT
>2_merged|reference DBH4|length 68|copies 1
AAATCCGCAAGATTCCAGCGCGCATAGCGGCTGTCGTAGGCGTCTGGCTGCGCCTGCTCAAGCAGGTG
>2_merged|reference DBH4|length 66|copies 1
AAATCCGCAGGCCGTCTATCCCGAAGAAGCCCTCCGGCGTGACGTTTCCGGGCGGGGAGAACATCA
>2_merged|reference DBH4|length 32|copies 1
AAATCCGCCAGCAGCAGGGGCTTTCACAACGT
>2_merged|reference DBH4|length 79|copies 1
AAATCCGCGAATCGACAGCTGTAAATCTTGCGCATAGTTCTGCCGGTTTTGTACCTGCAAACCAGGCACGCCGGTCAGT
>2_merged|reference DBH4|length 29|copies 1
AAATCCGGTTTGCCAGGAGAGGGCCAGGA
>2_merged|reference DBH4|length 31|copies 1
AAATCCGGTTTGCCAGGAGAGGGCCAGGACA
>2_merged|reference DBH4|length 32|copies 2
AAATCCGTACTCGTCCTGGTCAACATCACCGT
>2_merged|reference DBH4|length 76|copies 1
AAATCCGTCGTGAGCTGGATGTTCTGAACAAACAGCGCGGTGATGACCAGCGTCGTATTGAAAAGTTGGGACAGGA
>2_merged|reference DBH4|length 30|copies 1
AAATCCTCAAGCACCAGGTACGCTCATTGG
>2_merged|reference DBH4|length 31|copies 462
AAATCCTCAAGCACCAGGTACGCTCATTGGT
>2_merged|reference DBH4|length 32|copies 258
AAATCCTCAAGCACCAGGTACGCTCATTGGTG
>2_merged|reference DBH4|length 77|copies 1
AAATCCTCAAGCACCAGGTACGCTCATTGGTGCCAGCCGTGATGAAGACGAATTACCGGTCAAGGGCATTTCCAATC
>2_merged|reference DBH4|length 29|copies 2
AAATCCTCGACGTCCAGGCACGTATTGTG
>2_merged|reference DBH4|length 30|copies 21
AAATCCTCGACGTCCAGGCACGTATTGTGA
>2_merged|reference DBH4|length 31|copies 3103
AAATCCTCGACGTCCAGGCACGTATTGTGAT
>2_merged|reference DBH4|length 32|copies 399
AAATCCTCGACGTCCAGGCACGTATTGTGATG
>2_merged|reference DBH4|length 35|copies 1
AAATCCTCGACGTCCAGGCACGTATTGTGATGAGC
>2_merged|reference DBH4|length 51|copies 1
AAATCCTGAATCCGCTGGATGCCCGCTGTGCCGCCTGGGATTTGTGGAAGG
>2_merged|reference DBH4|length 76|copies 1
AAATCCTTTCGCGTATGTGCTTCGAAGCCAACGCTGACTGGGTGACGGTAATTTGCTGTGCGGATATCAACACCGC
>2_merged|reference DBH4|length 60|copies 1
AAATCCTTTGCCTTCAGGAGATCGAGTACCTGTTCTTTAGTCAAATGACATGTGCGAATT
>2_merged|reference DBH4|length 52|copies 1
AAATCGAAGCGTGAGAACATGCGTTCACCCGCCGCCAGTGGAATATGCGTTT
>2_merged|reference DBH4|length 50|copies 1
AAATCGAAGGGGGTAATCTGTGCCAATATTTCTGCCGTATCAATGCCTCC
>2_merged|reference DBH4|length 60|copies 1
AAATCGAAGGGGGTAATCTGTGCCAATATTTCTGCCGTATCAATGCCTCCCGCAATGATG
>2_merged|reference DBH4|length 66|copies 1
AAATCGAAGGGGGTAATCTGTGCCAATATTTCTGCCGTATCAATGCCTCCCGCAATGATGCAATTG
>2_merged|reference DBH4|length 75|copies 5
AAATCGAAGGGGGTAATCTGTGCCAATATTTCTGCCGTATCAATGCCTCCCGCAATGATGCAATTGCAACAAGGG
>2_merged|reference DBH4|length 76|copies 476
AAATCGAAGGGGGTAATCTGTGCCAATATTTCTGCCGTATCAATGCCTCCCGCAATGATGCAATTGCAACAAGGGG
>2_merged|reference DBH4|length 30|copies 1
AAATCGACATCTCCCTGGCGAATACTTTCC
>2_merged|reference DBH4|length 31|copies 501
AAATCGACATCTCCCTGGCGAATACTTTCCA
>2_merged|reference DBH4|length 30|copies 4
AAATCGACCCCACCTGGACGGACAGCAGCC
>2_merged|reference DBH4|length 58|copies 1
AAATCGACCTCATTCAGGCGCGGGGTATCTGCCGGAGCGTTAACCGCAATGACATGAC
>2_merged|reference DBH4|length 52|copies 1
AAATCGACGAAGTTGACGGCGAAAAAACCTTCGAAGTTCTGGCAACCAACGG
>2_merged|reference DBH4|length 69|copies 1
AAATCGACTTCAGCTCGCAGACCACACCGAATGATGTGGTCACGGTGATTGCAACACAGCCGCTGACGG
>2_merged|reference DBH4|length 35|copies 22
AAATCGAGAAAGAGCTGGCCAGCGGTGAACTGATT
>2_merged|reference DBH4|length 71|copies 2
AAATCGAGCTCTAATTCTTTGCAGAATTTGGGAATTTGTATTGTGGCAAGGCCATTATGACGAAGATAAAG
>2_merged|reference DBH4|length 37|copies 154
AAATCGATATTGTGCAGCACCTGGGTTGGGCCAAAGT
>2_merged|reference DBH4|length 38|copies 1
AAATCGATATTGTGCAGCACCTGGGTTGGGCCAAAGTG
>2_merged|reference DBH4|length 48|copies 1
AAATCGATATTGTGCAGCACCTGGGTTGGGCCAAAGTGCTTGGAGACG
>2_merged|reference DBH4|length 32|copies 29
AAATCGATGATGCTCCTGGAGAAAAGCATTGC
>2_merged|reference DBH4|length 31|copies 870
AAATCGATGCCAACCAGGGCGGCAACCAGCG
>2_merged|reference DBH4|length 32|copies 38
AAATCGATGCCAACCAGGGCGGCAACCAGCGT
>2_merged|reference DBH4|length 30|copies 2
AAATCGATGCCAGCCAGGGGCGTCCTTCCA
>2_merged|reference DBH4|length 31|copies 668
AAATCGATGCCAGCCAGGGGCGTCCTTCCAT
>2_merged|reference DBH4|length 32|copies 405
AAATCGATGCCAGCCAGGGGCGTCCTTCCATT
>2_merged|reference DBH4|length 33|copies 1
AAATCGATGCCAGCCAGGGGCGTCCTTCCATTG
>2_merged|reference DBH4|length 31|copies 128
AAATCGATTTCATCCTGGGTATTCCACGAAA
>2_merged|reference DBH4|length 32|copies 13
AAATCGATTTCATCCTGGGTATTCCACGAAAT
>2_merged|reference DBH4|length 33|copies 5
AAATCGATTTCATCCTGGGTATTCCACGAAATC
>2_merged|reference DBH4|length 31|copies 880
AAATCGCACAAGGCCAGGCGGCAATGCCACG
>2_merged|reference DBH4|length 32|copies 43
AAATCGCACAAGGCCAGGCGGCAATGCCACGC
>2_merged|reference DBH4|length 41|copies 1
AAATCGCACCACACCACAACTTTCGGTCTGCTGCTGCTATT
>2_merged|reference DBH4|length 33|copies 1
AAATCGCCATACGGCAGGACCAGCGGTAGCTCA
>2_merged|reference DBH4|length 34|copies 1
AAATCGCCCTGCGCAGGCTGCCCTTCTGCCACTT
>2_merged|reference DBH4|length 47|copies 1
AAATCGCCCTGCGCAGGCTGCCCTTCTGCCACTTCCACCAGCCGACT
>2_merged|reference DBH4|length 55|copies 17
AAATCGCCCTGCGCAGGCTGCCCTTCTGCCACTTCCACCAGCCGACTTTTACGGA
>2_merged|reference DBH4|length 60|copies 1
AAATCGCCCTGCGCAGGCTGCCCTTCTGCCACTTCCACCAGCCGACTTTTACGGATGGCG
>2_merged|reference DBH4|length 79|copies 1
AAATCGCCCTGCGCAGGCTGCCCTTCTGCCACTTCCACCAGCCGACTTTTACGGATGGCGCGCACGCGGTCGATGTCAC
>2_merged|reference DBH4|length 31|copies 956
AAATCGCCGCCCGCCAGGAAGAGTCGGTGCT
>2_merged|reference DBH4|length 32|copies 103
AAATCGCCGCCCGCCAGGAAGAGTCGGTGCTG
>2_merged|reference DBH4|length 40|copies 1
AAATCGCCGCCCGCCAGGAAGAGTCGGTGCTGCTTCCCGT
>2_merged|reference DBH4|length 33|copies 1
AAATCGCGACGCCAGCCAGGCCGATCGCGGTAA
>2_merged|reference DBH4|length 62|copies 1
AAATCGCGAGGAGGCCGTCGATGCGTAGTTTTAGCCAACTGTGGCCGACTCTCAAGCGCCTG
>2_merged|reference DBH4|length 51|copies 1
AAATCGCGCTTATTATCGGCAGCATGATCGCGGGCGGTATTATTTCTGCGG
>2_merged|reference DBH4|length 53|copies 1
AAATCGCGTTCATACATCGCTTTATATAATTCACTGTCCTGTTGACCGCTACC
>2_merged|reference DBH4|length 32|copies 10
AAATCGCTCATTCCCCAGGCCGGATAAGGCGC
>2_merged|reference DBH4|length 50|copies 1
AAATCGGAGCCATCACCCAATACATGGAGTTTCCAGTTACCTTTCGCTTG
>2_merged|reference DBH4|length 55|copies 1
AAATCGGAGCCATCACCCAATACATGGAGTTTCCAGTTACCTTTCGCTTGTGATA
>2_merged|reference DBH4|length 60|copies 1
AAATCGGAGCCATCACCCAATACATGGAGTTTCCAGTTACCTTTCGCTTGTGATAAGCCA
>2_merged|reference DBH4|length 73|copies 4
AAATCGGAGCCATCACCCAATACATGGAGTTTCCAGTTACCTTTCGCTTGTGATAAGCCATCAAGCAGGTCTT
>2_merged|reference DBH4|length 78|copies 1
AAATCGGAGCCATCACCCAATACATGGAGTTTCCAGTTACCTTTCGCTTGTGATAAGCCATCAAGCAGGTCTTTAACT
>2_merged|reference DBH4|length 53|copies 1
AAATCGGCAAAAAATGGTCGATGAATTGGGGCACTGGGAGGAGTGGCGCGATC
>2_merged|reference DBH4|length 71|copies 1
AAATCGGCAATCCACTGGGCGCAGGCGAGGTACAAATCTTCTTTCGAACCGAAGTAGTAGGTGATGGCAGC
>2_merged|reference DBH4|length 63|copies 1
AAATCGGCAGTCGCCATCGCAGAGGTATAAAACACGCTGTCAGGTACATCGACACCTGCGGTG
>2_merged|reference DBH4|length 72|copies 1
AAATCGGCAGTCGCCATCGCAGAGGTATAAAACACGCTGTCAGGTACATCGACACCTGCGGTGGCAAAGCGG
>2_merged|reference DBH4|length 37|copies 1
AAATCGGCCTCGCTGGCAACATCTTTACGCCGGGTTT
>2_merged|reference DBH4|length 42|copies 1
AAATCGGCGAAGAGAGCGCCAGAAGTTGCTCAAGCTGAACAT
>2_merged|reference DBH4|length 44|copies 1
AAATCGGCGAATGGCAGGGGGAACCTGTTTGGTTAGTACAACAG
>2_merged|reference DBH4|length 30|copies 6
AAATCGGCGCAGGCCTGGTAGCGTAGCAGA
>2_merged|reference DBH4|length 31|copies 348
AAATCGGCGCAGGCCTGGTAGCGTAGCAGAG
>2_merged|reference DBH4|length 32|copies 603
AAATCGGCGCAGGCCTGGTAGCGTAGCAGAGA
>2_merged|reference DBH4|length 33|copies 3
AAATCGGCGCAGGCCTGGTAGCGTAGCAGAGAC
>2_merged|reference DBH4|length 31|copies 307
AAATCGGCTTTTTCCAGGCTAACTTTGTCAT
>2_merged|reference DBH4|length 32|copies 8
AAATCGGCTTTTTCCAGGCTAACTTTGTCATC
>2_merged|reference DBH4|length 32|copies 1
AAATCGGGTGTGACCCAGGCGCAAGTCGCGCA
>2_merged|reference DBH4|length 32|copies 39
AAATCGGGTTAACACCTGGTTGCGCGATGCCG
>2_merged|reference DBH4|length 33|copies 3
AAATCGGGTTAACACCTGGTTGCGCGATGCCGA
>2_merged|reference DBH4|length 32|copies 4
AAATCGGTATCCAGCCTGGTCACATTCACAAA
>2_merged|reference DBH4|length 73|copies 1
AAATCGTAAACGACCCGGCGTTCACAACCCATAATCAGGTCGAGATTACGCAGGCCGATATCAAAATCTATCA
>2_merged|reference DBH4|length 58|copies 2
AAATCGTCACCGGACAGGCGGGCGACGGCATTACTATGCAGGGCTCGCAATTAGCGCA
>2_merged|reference DBH4|length 75|copies 1
AAATCGTCCACTGATTCAACTGCAGCTTCCAGCTAATATCAATATCTTCGGTGATCATATCGTCACTCCAGTAAC
>2_merged|reference DBH4|length 76|copies 1
AAATCGTCCGACACTGATTAGCCTCCCCTTCGGAAGGTGAGATCAGTGCCAGTAACGCCGCCGCCGGTGTTACCAG
>2_merged|reference DBH4|length 28|copies 1
AAATCGTCGAAACCCAGGTGGTGGGAGA
>2_merged|reference DBH4|length 29|copies 1
AAATCGTCGAAACCCAGGTGGTGGGAGAG
>2_merged|reference DBH4|length 30|copies 47
AAATCGTCGAAACCCAGGTGGTGGGAGAGA
>2_merged|reference DBH4|length 31|copies 51
AAATCGTCGAAACCCAGGTGGTGGGAGAGAA
>2_merged|reference DBH4|length 32|copies 509
AAATCGTCGAAACCCAGGTGGTGGGAGAGAAA
>2_merged|reference DBH4|length 33|copies 1
AAATCGTCGAAACCCAGGTGGTGGGAGAGAAAT
>2_merged|reference DBH4|length 37|copies 1
AAATCGTCGAAACCCAGGTGGTGGGAGAGAAATTAAC
>2_merged|reference DBH4|length 38|copies 2
AAATCGTCGAAACCCAGGTGGTGGGAGAGAAATTAACC
>2_merged|reference DBH4|length 39|copies 8
AAATCGTCGAAACCCAGGTGGTGGGAGAGAAATTAACCT
>2_merged|reference DBH4|length 45|copies 1
AAATCGTCGAAACCCAGGTGGTGGGAGAGAAATTAACCTTTTCCT
>2_merged|reference DBH4|length 48|copies 1
AAATCGTCGATTACTCCCCTCAGCAGGAAGGCAAAGTCTTTTTTGGCG
>2_merged|reference DBH4|length 62|copies 1
AAATCGTCGATTACTCCCCTCAGCAGGAAGGCAAAGTCTTTTTTGGCGCGTGGGTGGAGATT
>2_merged|reference DBH4|length 74|copies 1
AAATCGTCGATTACTCCCCTCAGCAGGAAGGCAAAGTCTTTTTTGGCGCGTGGGTGGAGATTGAAAACGACGAT
>2_merged|reference DBH4|length 76|copies 1
AAATCGTCGATTACTCCCCTCAGCAGGAAGGCAAAGTCTTTTTTGGCGCGTGGGTGGAGATTGAAAACGACGATGG
>2_merged|reference DBH4|length 62|copies 1
AAATCGTCGCTAAGCGGCTCCGGTCCAAGATGGGTCAGCACATTATGCCCTTCCAGCTCTTT
>2_merged|reference DBH4|length 61|copies 1
AAATCGTTACCCATATCTAATTATTTCTTCGAATTCCTCTTTATAAGATAATCAGGGCTTT
>2_merged|reference DBH4|length 31|copies 291
AAATCGTTCATTTCCAGGTGGGAAGCATTAA
>2_merged|reference DBH4|length 32|copies 89
AAATCGTTCATTTCCAGGTGGGAAGCATTAAT
>2_merged|reference DBH4|length 33|copies 1
AAATCGTTCATTTCCAGGTGGGAAGCATTAATT
>2_merged|reference DBH4|length 39|copies 1
AAATCGTTCATTTCCAGGTGGGAAGCATTAATTTAAGTA
>2_merged|reference DBH4|length 68|copies 1
AAATCGTTCATTTCCAGGTGGGAAGCATTAATTTAAGTACCAGTATCGGTGTAGCACATTCAAATGAA
>2_merged|reference DBH4|length 69|copies 1
AAATCGTTCATTTCCAGGTGGGAAGCATTAATTTAAGTACCAGTATCGGTGTAGCACATTCAAATGAAT
>2_merged|reference DBH4|length 72|copies 1
AAATCGTTCATTTCCAGGTGGGAAGCATTAATTTAAGTACCAGTATCGGTGTAGCACATTCAAATGAATGTC
>2_merged|reference DBH4|length 73|copies 1
AAATCGTTCATTTCCAGGTGGGAAGCATTAATTTAAGTACCAGTATCGGTGTAGCACATTCAAATGAATGTCC
>2_merged|reference DBH4|length 79|copies 1
AAATCGTTCATTTCCAGGTGGGAAGCATTAATTTAAGTACCAGTATCGGTGTAGCACATTCAAATGAATGTCCTACCGT
>2_merged|reference DBH4|length 32|copies 20
AAATCGTTTATCTCCCAGGCGGAAGAATCCAT
>2_merged|reference DBH4|length 33|copies 6
AAATCGTTTATCTCCCAGGCGGAAGAATCCATT
>2_merged|reference DBH4|length 59|copies 1
AAATCGTTTATCTCCCAGGCGGAAGAATCCATTGAAGAAACCCAGGGCGTGCGCATGCT
>2_merged|reference DBH4|length 37|copies 5
AAATCTACCGGCGGTAAATTTCAACGTTCAGCTTCCG
>2_merged|reference DBH4|length 49|copies 10
AAATCTACCGGCGGTAAATTTCAACGTTCAGCTTCCGCATTTCGTAACT
>2_merged|reference DBH4|length 50|copies 2
AAATCTACCGGCGGTAAATTTCAACGTTCAGCTTCCGCATTTCGTAACTG
>2_merged|reference DBH4|length 59|copies 26
AAATCTACCGGCGGTAAATTTCAACGTTCAGCTTCCGCATTTCGTAACTGGCTCACTGC
>2_merged|reference DBH4|length 60|copies 887
AAATCTACCGGCGGTAAATTTCAACGTTCAGCTTCCGCATTTCGTAACTGGCTCACTGCC
>2_merged|reference DBH4|length 65|copies 1
AAATCTACCGGCGGTAAATTTCAACGTTCAGCTTCCGCATTTCGTAACTGGCTCACTGCCGATGG
>2_merged|reference DBH4|length 69|copies 1
AAATCTACCGGCGGTAAATTTCAACGTTCAGCTTCCGCATTTCGTAACTGGCTCACTGCCGATGGCGCT
>2_merged|reference DBH4|length 75|copies 18
AAATCTACCGGCGGTAAATTTCAACGTTCAGCTTCCGCATTTCGTAACTGGCTCACTGCCGATGGCGCTCCTGGC
>2_merged|reference DBH4|length 76|copies 1
AAATCTACCGGCGGTAAATTTCAACGTTCAGCTTCCGCATTTCGTAACTGGCTCACTGCCGATGGCGCTCCTGGCC
>2_merged|reference DBH4|length 77|copies 1
AAATCTACCGGCGGTAAATTTCAACGTTCAGCTTCCGCATTTCGTAACTGGCTCACTGCCGATGGCGCTCCTGGCCC
>2_merged|reference DBH4|length 30|copies 3
AAATCTACGATAACCAGGTGCATGTGGTGA
>2_merged|reference DBH4|length 31|copies 204
AAATCTACGATAACCAGGTGCATGTGGTGAA
>2_merged|reference DBH4|length 32|copies 35
AAATCTACGATAACCAGGTGCATGTGGTGAAG
>2_merged|reference DBH4|length 34|copies 1
AAATCTACGATACCTCATCACAACCACTTAGCCA
>2_merged|reference DBH4|length 45|copies 2
AAATCTACTCCCTCAGTTCCGGCAATCTAAAGTTAATCTTCTCCA
>2_merged|reference DBH4|length 60|copies 1
AAATCTACTCCCTCAGTTCCGGCAATCTAAAGTTAATCTTCTCCACATTAACAATATGGT
>2_merged|reference DBH4|length 79|copies 1
AAATCTCCCTAAACTTTACAGCAAACCGGCATGCTTAAGCGCCGCTCTGACCGTCTCACGACCACTGTCGGTGATTGGT
>2_merged|reference DBH4|length 68|copies 1
AAATCTCCTATAGTTAGTCAATGACCTTTTGCACCGCTTTGCGGTGCTTTCCTGGAAGAACAAAATGT
>2_merged|reference DBH4|length 57|copies 1
AAATCTCGCTCTCGACAGCTGATTTCGAATTATTGTGGGAATTAGCTACCCATGCCG
>2_merged|reference DBH4|length 58|copies 1
AAATCTCGCTCTCGACAGCTGATTTCGAATTATTGTGGGAATTAGCTACCCATGCCGG
>2_merged|reference DBH4|length 71|copies 1
AAATCTCGCTCTCGACAGCTGATTTCGAATTATTGTGGGAATTAGCTACCCATGCCGGGCAAATCATGGAC
>2_merged|reference DBH4|length 72|copies 1
AAATCTCGCTCTCGACAGCTGATTTCGAATTATTGTGGGAATTAGCTACCCATGCCGGGCAAATCATGGACC
>2_merged|reference DBH4|length 73|copies 2
AAATCTCGCTCTCGACAGCTGATTTCGAATTATTGTGGGAATTAGCTACCCATGCCGGGCAAATCATGGACCG
>2_merged|reference DBH4|length 31|copies 2
AAATCTCGCTGGCGGCGGGCGTGTTTGCCGT
>2_merged|reference DBH4|length 45|copies 1
AAATCTCGCTGGCGGCGGGCGTGTTTGCCGTGTTTATCGGTGCGG
>2_merged|reference DBH4|length 49|copies 1
AAATCTCGCTGGCGGCGGGCGTGTTTGCCGTGTTTATCGGTGCGGCGAT
>2_merged|reference DBH4|length 55|copies 1
AAATCTCGCTGGCGGCGGGCGTGTTTGCCGTGTTTATCGGTGCGGCGATCGGGAC
>2_merged|reference DBH4|length 77|copies 1
AAATCTCGCTGGCGGCGGGCGTGTTTGCCGTGTTTATCGGTGCGGCGATCGGGACGTTGCTGGGCTTGCTCGCTGGA
>2_merged|reference DBH4|length 28|copies 1
AAATCTGACCAGCAGTGGAAGGTGTTGT
>2_merged|reference DBH4|length 35|copies 3
AAATCTGACCAGCAGTGGAAGGTGTTGTCGAAGCT
>2_merged|reference DBH4|length 37|copies 100
AAATCTGACCAGCAGTGGAAGGTGTTGTCGAAGCTTA
>2_merged|reference DBH4|length 38|copies 529
AAATCTGACCAGCAGTGGAAGGTGTTGTCGAAGCTTAA
>2_merged|reference DBH4|length 54|copies 1
AAATCTGACCAGCAGTGGAAGGTGTTGTCGAAGCTTAAAAACGGCTACCAGGAC
>2_merged|reference DBH4|length 56|copies 1
AAATCTGACCAGCAGTGGAAGGTGTTGTCGAAGCTTAAAAACGGCTACCAGGACAG
>2_merged|reference DBH4|length 57|copies 1
AAATCTGACCAGCAGTGGAAGGTGTTGTCGAAGCTTAAAAACGGCTACCAGGACAGC
>2_merged|reference DBH4|length 58|copies 1
AAATCTGACCAGCAGTGGAAGGTGTTGTCGAAGCTTAAAAACGGCTACCAGGACAGCC
>2_merged|reference DBH4|length 59|copies 2
AAATCTGACCAGCAGTGGAAGGTGTTGTCGAAGCTTAAAAACGGCTACCAGGACAGCCT
>2_merged|reference DBH4|length 65|copies 107
AAATCTGACCAGCAGTGGAAGGTGTTGTCGAAGCTTAAAAACGGCTACCAGGACAGCCTGTTTAC
>2_merged|reference DBH4|length 66|copies 72
AAATCTGACCAGCAGTGGAAGGTGTTGTCGAAGCTTAAAAACGGCTACCAGGACAGCCTGTTTACC
>2_merged|reference DBH4|length 56|copies 1
AAATCTGCAAAGCTTGTTCGCAGACTAATCAATATATCGCGCCGGCTGCTGCTACG
>2_merged|reference DBH4|length 31|copies 3
AAATCTGCCGGACCTGGCACGCGTGCCAATA
>2_merged|reference DBH4|length 71|copies 1
AAATCTGGAACTGATTTATTTCCTTGTCTAAGGATTAAGATAATTTAAGAAATACCTGACAATATAAAAAG
>2_merged|reference DBH4|length 28|copies 1
AAATCTGGCGGAGCCTGGGAGCTCCGCC
>2_merged|reference DBH4|length 30|copies 3
AAATCTGGCGGAGCCTGGGAGCTCCGCCAG
>2_merged|reference DBH4|length 31|copies 162
AAATCTGGCGGAGCCTGGGAGCTCCGCCAGA
>2_merged|reference DBH4|length 32|copies 53
AAATCTGGCGGAGCCTGGGAGCTCCGCCAGAG
>2_merged|reference DBH4|length 33|copies 2
AAATCTGGCGGAGCCTGGGAGCTCCGCCAGAGC
>2_merged|reference DBH4|length 40|copies 1
AAATCTGGGGAACCGTGGTGCGACCGCTGCGTTTGATCAT
>2_merged|reference DBH4|length 43|copies 1
AAATCTGGGGAACCGTGGTGCGACCGCTGCGTTTGATCATCTC
>2_merged|reference DBH4|length 80|copies 1
AAATCTGTCGCCCTGCGTGCGCTGGAAGATATGGGTTTTTACTGCGTGGATAACCTTCCCGTAGTGTTGTTACCCGATCT
>2_merged|reference DBH4|length 65|copies 1
AAATCTGTTACCGCCGGCGGGGATTACGGAGCCGTAGAGTGGCAAGCGGGAAGTTTAAATACGCT
>2_merged|reference DBH4|length 41|copies 2
AAATCTTATTCTGGTACGACCCAATGTATCCCAATACGCGG
>2_merged|reference DBH4|length 32|copies 13
AAATCTTCACAGGTCCAGGAGTTGACCGGTTT
>2_merged|reference DBH4|length 62|copies 1
AAATCTTCACTCTGGCCGCGAAAGAGTCCTTCCTCAATTTTTTCCAGATTTAACAATGTCAG
>2_merged|reference DBH4|length 30|copies 1
AAATCTTCATGGGCCTGGCGACCATTTTCC
>2_merged|reference DBH4|length 31|copies 614
AAATCTTCATGGGCCTGGCGACCATTTTCCT
>2_merged|reference DBH4|length 32|copies 3
AAATCTTCATGGGCCTGGCGACCATTTTCCTG
>2_merged|reference DBH4|length 34|copies 1
AAATCTTCCCTGCTGAAATGGCGGTCATCGGCCC
>2_merged|reference DBH4|length 39|copies 20
AAATCTTCCCTGCTGAAATGGCGGTCATCGGCCCTAAGG
>2_merged|reference DBH4|length 40|copies 2363
AAATCTTCCCTGCTGAAATGGCGGTCATCGGCCCTAAGGA
>2_merged|reference DBH4|length 52|copies 1
AAATCTTCCCTGCTGAAATGGCGGTCATCGGCCCTAAGGACTGCAAGTTCCA
>2_merged|reference DBH4|length 67|copies 2
AAATCTTCCCTGCTGAAATGGCGGTCATCGGCCCTAAGGACTGCAAGTTCCAGGTGTCGAGCATTCC
>2_merged|reference DBH4|length 68|copies 1
AAATCTTCCCTGCTGAAATGGCGGTCATCGGCCCTAAGGACTGCAAGTTCCAGGTGTCGAGCATTCCA
>2_merged|reference DBH4|length 31|copies 536
AAATCTTCCGCTTCCAGGAAACGTACCAGTG
>2_merged|reference DBH4|length 32|copies 3
AAATCTTCCGCTTCCAGGAAACGTACCAGTGC
>2_merged|reference DBH4|length 32|copies 2
AAATCTTCGTTATCCCAGGCGTTAATATTTCC
>2_merged|reference DBH4|length 33|copies 1
AAATCTTCGTTATCCCAGGCGTTAATATTTCCC
>2_merged|reference DBH4|length 65|copies 2
AAATGAAACATGTCAGTTTGACTCTGCAGGTTGAGAACGACCTGAAACATCAGCTTAGTATTGGC
>2_merged|reference DBH4|length 27|copies 1
AAATGAAAGCCGACCAGGTTCTGCAGG
>2_merged|reference DBH4|length 30|copies 212
AAATGAAAGCCGACCAGGTTCTGCAGGACA
>2_merged|reference DBH4|length 31|copies 319
AAATGAAAGCCGACCAGGTTCTGCAGGACAA
>2_merged|reference DBH4|length 32|copies 12
AAATGAAAGCCGACCAGGTTCTGCAGGACAAA
>2_merged|reference DBH4|length 34|copies 1
AAATGAAAGCCGACCAGGTTCTGCAGGACAAACT
>2_merged|reference DBH4|length 35|copies 1
AAATGAAAGCCGACCAGGTTCTGCAGGACAAACTG
>2_merged|reference DBH4|length 54|copies 1
AAATGAAAGCCGACCAGGTTCTGCAGGACAAACTGCGCAGCCTGAAAAACGTCG
>2_merged|reference DBH4|length 51|copies 1
AAATGAAAGCGGTTGATGACAATGCCAGTAAGAAAAAAGATGAACCGTCAC
>2_merged|reference DBH4|length 30|copies 5
AAATGAAATCGGTCCTGGCGTCTATGACAT
>2_merged|reference DBH4|length 31|copies 581
AAATGAAATCGGTCCTGGCGTCTATGACATT
>2_merged|reference DBH4|length 32|copies 21
AAATGAAATCGGTCCTGGCGTCTATGACATTC
>2_merged|reference DBH4|length 78|copies 1
AAATGAACTGCGTAAACAGTTTTCCATTAAGCGACTCAATGAAATGGAGATTTATCCGGGAGTGACCTTTTCAGAAGA
>2_merged|reference DBH4|length 52|copies 1
AAATGAAGAAAGGGATGTTCTCGATGATGAACTACCTGCTGCCGCTGAAAGG
>2_merged|reference DBH4|length 30|copies 1
AAATGAAGATGAGTTTCGCCAGCTTGAAGA
>2_merged|reference DBH4|length 36|copies 28
AAATGAAGATGAGTTTCGCCAGCTTGAAGAGCAAGT
>2_merged|reference DBH4|length 41|copies 1
AAATGAAGATGAGTTTCGCCAGCTTGAAGAGCAAGTTCTGG
>2_merged|reference DBH4|length 51|copies 1500
AAATGAAGATGAGTTTCGCCAGCTTGAAGAGCAAGTTCTGGAAATTGAATC
>2_merged|reference DBH4|length 76|copies 1
AAATGAAGATGAGTTTCGCCAGCTTGAAGAGCAAGTTCTGGAAATTGAATCCGGGGCCATCCTGGTCATAAGCGGA
>2_merged|reference DBH4|length 78|copies 6
AAATGAAGATGAGTTTCGCCAGCTTGAAGAGCAAGTTCTGGAAATTGAATCCGGGGCCATCCTGGTCATAAGCGGAAG
>2_merged|reference DBH4|length 37|copies 1
AAATGAATCCCTTCAATCGGTTCCCGGAAACGGGCCA
>2_merged|reference DBH4|length 30|copies 1
AAATGACCAACCGCCAGGTAGCACATTACC
>2_merged|reference DBH4|length 31|copies 865
AAATGACCAACCGCCAGGTAGCACATTACCG
>2_merged|reference DBH4|length 32|copies 25
AAATGACCAACCGCCAGGTAGCACATTACCGT
>2_merged|reference DBH4|length 27|copies 1
AAATGACCGGACGCCTGGCGCTGGTGA
>2_merged|reference DBH4|length 30|copies 3
AAATGACCGGACGCCTGGCGCTGGTGATGG
>2_merged|reference DBH4|length 31|copies 579
AAATGACCGGACGCCTGGCGCTGGTGATGGG
>2_merged|reference DBH4|length 32|copies 31
AAATGACCGGACGCCTGGCGCTGGTGATGGGT
>2_merged|reference DBH4|length 32|copies 1
AAATGACTCAATTTACGCAAAATACCGCCATG
>2_merged|reference DBH4|length 33|copies 9
AAATGACTCAATTTACGCAAAATACCGCCATGC
>2_merged|reference DBH4|length 41|copies 1
AAATGACTCAATTTACGCAAAATACCGCCATGCCTTCTTCC
>2_merged|reference DBH4|length 42|copies 34
AAATGACTCAATTTACGCAAAATACCGCCATGCCTTCTTCCC
>2_merged|reference DBH4|length 45|copies 13
AAATGACTCAATTTACGCAAAATACCGCCATGCCTTCTTCCCTCT
>2_merged|reference DBH4|length 46|copies 97
AAATGACTCAATTTACGCAAAATACCGCCATGCCTTCTTCCCTCTG
>2_merged|reference DBH4|length 47|copies 17
AAATGACTCAATTTACGCAAAATACCGCCATGCCTTCTTCCCTCTGG
>2_merged|reference DBH4|length 56|copies 1
AAATGACTCAATTTACGCAAAATACCGCCATGCCTTCTTCCCTCTGGCAATACTGG
>2_merged|reference DBH4|length 58|copies 1
AAATGACTCAATTTACGCAAAATACCGCCATGCCTTCTTCCCTCTGGCAATACTGGCG
>2_merged|reference DBH4|length 60|copies 6
AAATGACTCAATTTACGCAAAATACCGCCATGCCTTCTTCCCTCTGGCAATACTGGCGCG
>2_merged|reference DBH4|length 64|copies 1
AAATGACTCAATTTACGCAAAATACCGCCATGCCTTCTTCCCTCTGGCAATACTGGCGCGGCCT
>2_merged|reference DBH4|length 73|copies 1
AAATGACTCAATTTACGCAAAATACCGCCATGCCTTCTTCCCTCTGGCAATACTGGCGCGGCCTTTCCGGCTG
>2_merged|reference DBH4|length 74|copies 1
AAATGACTCAATTTACGCAAAATACCGCCATGCCTTCTTCCCTCTGGCAATACTGGCGCGGCCTTTCCGGCTGG
>2_merged|reference DBH4|length 76|copies 1
AAATGACTCAATTTACGCAAAATACCGCCATGCCTTCTTCCCTCTGGCAATACTGGCGCGGCCTTTCCGGCTGGAA
>2_merged|reference DBH4|length 72|copies 1
AAATGAGAATACAAATGGGCTAATTCGGCAGTACTTTCCTAAAAAGACATGTCTTGCCCAATATACTCAACA
>2_merged|reference DBH4|length 72|copies 1
AAATGATCTTCCAGCCATTGCTGGTATTGCGGTTGCGCCATTTCAAGTGGGTAACCTGGACGCCGACAGACG
>2_merged|reference DBH4|length 49|copies 1
AAATGATGAAGCTGCGTATGCTGAACGGCAGCCACTCTTTTCTGGCGTA
>2_merged|reference DBH4|length 32|copies 27
AAATGATGGACTACCCTGGCGTAATTAGCGGG
>2_merged|reference DBH4|length 32|copies 1
AAATGATTCGCGTTGCAGGAAGGCGGCAAGTG
>2_merged|reference DBH4|length 34|copies 2
AAATGCAGAAACACTTCCGCCTGAATAGCGTCGG
>2_merged|reference DBH4|length 64|copies 1
AAATGCAGAAACACTTCCGCCTGAATAGCGTCGGGTAAACCCTGACGGTCGTCGTTAATGCTCA
>2_merged|reference DBH4|length 73|copies 1
AAATGCAGAAACACTTCCGCCTGAATAGCGTCGGGTAAACCCTGACGGTCGTCGTTAATGCTCACTTCATATC
>2_merged|reference DBH4|length 78|copies 1
AAATGCAGAAACACTTCCGCCTGAATAGCGTCGGGTAAACCCTGACGGTCGTCGTTAATGCTCACTTCATATCCGCTG
>2_merged|reference DBH4|length 30|copies 1
AAATGCAGCTCAAACAGGCGAAGAAAGACC
>2_merged|reference DBH4|length 40|copies 1
AAATGCAGGAAATAACCCACCACAACCAGAGCAATCAATA
>2_merged|reference DBH4|length 70|copies 1
AAATGCAGTGTGGTGGTGGTCACTTCATTGCCCAGCACAAGAGTTTGTTCTTCATTGCCTACGCGTACCG
>2_merged|reference DBH4|length 50|copies 2
AAATGCATCGCCCAGCGCCACGCCCAGCCCGGTCAGCACCCCTGCGCGTC
>2_merged|reference DBH4|length 28|copies 1
AAATGCCACATAGCTTCGGCAGGCATGC
>2_merged|reference DBH4|length 45|copies 1
AAATGCCACATAGCTTCGGCAGGCATGCCAATTAAACGGGCGATT
>2_merged|reference DBH4|length 54|copies 1
AAATGCCACATAGCTTCGGCAGGCATGCCAATTAAACGGGCGATTAACAGACTC
>2_merged|reference DBH4|length 63|copies 1
AAATGCCACATAGCTTCGGCAGGCATGCCAATTAAACGGGCGATTAACAGACTCAGTACACCC
>2_merged|reference DBH4|length 69|copies 1
AAATGCCACATAGCTTCGGCAGGCATGCCAATTAAACGGGCGATTAACAGACTCAGTACACCCTGATGG
>2_merged|reference DBH4|length 79|copies 1
AAATGCCACATAGCTTCGGCAGGCATGCCAATTAAACGGGCGATTAACAGACTCAGTACACCCTGATGGCTGACGACTA
>2_merged|reference DBH4|length 80|copies 1
AAATGCCAGAAGTGCTGGGGTTCTGGCGCATGGCTGGTGAATACGATTATCTGATGCGCGTCCAGGTTGCCGACATGAAA
>2_merged|reference DBH4|length 33|copies 2
AAATGCCAGGACACGCCTGGACCGTCGAATCGC
>2_merged|reference DBH4|length 30|copies 1
AAATGCCATAATCCCTGGTGAAGTTGGTAA
>2_merged|reference DBH4|length 31|copies 31
AAATGCCATAATCCCTGGTGAAGTTGGTAAA
>2_merged|reference DBH4|length 32|copies 4
AAATGCCATAATCCCTGGTGAAGTTGGTAAAG
>2_merged|reference DBH4|length 33|copies 6
AAATGCCATAATCCCTGGTGAAGTTGGTAAAGA
>2_merged|reference DBH4|length 34|copies 1
AAATGCCATAATCCCTGGTGAAGTTGGTAAAGAT
>2_merged|reference DBH4|length 35|copies 1
AAATGCCATAATCCCTGGTGAAGTTGGTAAAGATC
>2_merged|reference DBH4|length 37|copies 2
AAATGCCATAATCCCTGGTGAAGTTGGTAAAGATCCC
>2_merged|reference DBH4|length 38|copies 382
AAATGCCATAATCCCTGGTGAAGTTGGTAAAGATCCCT
>2_merged|reference DBH4|length 39|copies 1
AAATGCCATAATCCCTGGTGAAGTTGGTAAAGATCCCTG
>2_merged|reference DBH4|length 59|copies 2
AAATGCCATAATCCCTGGTGAAGTTGGTAAAGATCCCTGCTCCAGGCCCTGGCAATGAT
>2_merged|reference DBH4|length 60|copies 2
AAATGCCATAATCCCTGGTGAAGTTGGTAAAGATCCCTGCTCCAGGCCCTGGCAATGATG
>2_merged|reference DBH4|length 65|copies 2
AAATGCCATAATCCCTGGTGAAGTTGGTAAAGATCCCTGCTCCAGGCCCTGGCAATGATGACTTT
>2_merged|reference DBH4|length 66|copies 1
AAATGCCATAATCCCTGGTGAAGTTGGTAAAGATCCCTGCTCCAGGCCCTGGCAATGATGACTTTA
>2_merged|reference DBH4|length 33|copies 1
AAATGCCCAAGTCCATGCATCCCGCGGCGTAAT
>2_merged|reference DBH4|length 30|copies 1
AAATGCCCATCTCCTGGCTAATGTGCTGCA
>2_merged|reference DBH4|length 31|copies 173
AAATGCCCGATCGCCAGGACCGGGCATTTTC
>2_merged|reference DBH4|length 32|copies 462
AAATGCCCGATCGCCAGGACCGGGCATTTTCA
>2_merged|reference DBH4|length 36|copies 1
AAATGCCCGATCGCCAGGACCGGGCATTTTCAGGAA
>2_merged|reference DBH4|length 37|copies 1
AAATGCCCGATCGCCAGGACCGGGCATTTTCAGGAAG
>2_merged|reference DBH4|length 38|copies 1
AAATGCCCGATCGCCAGGACCGGGCATTTTCAGGAAGG
>2_merged|reference DBH4|length 75|copies 1
AAATGCCCGATCGCCAGGACCGGGCATTTTCAGGAAGGTTAAATCAACTGCAATGCTATCCAGTACAGCCCACCA
>2_merged|reference DBH4|length 55|copies 1
AAATGCCCGTTCCATCAGGGCGGTCACGACCAGAGTGCGGGGGCGGGCACAACCA
>2_merged|reference DBH4|length 64|copies 1
AAATGCCCGTTCCATCAGGGCGGTCACGACCAGAGTGCGGGGGCGGGCACAACCACTCGCGACT
>2_merged|reference DBH4|length 30|copies 1
AAATGCCCTGCTTCCAGGAAAAGCCTCTAA
>2_merged|reference DBH4|length 31|copies 4403
AAATGCCCTGCTTCCAGGAAAAGCCTCTAAG
>2_merged|reference DBH4|length 34|copies 1
AAATGCCCTGCTTCCAGGAAAAGCCTCTAAGCAT
>2_merged|reference DBH4|length 36|copies 1
AAATGCCCTGCTTCCAGGAAAAGCCTCTAAGCATCA
>2_merged|reference DBH4|length 55|copies 2
AAATGCCCTGCTTCCAGGAAAAGCCTCTAAGCATCAGGTAACATCAAATCGTACC
>2_merged|reference DBH4|length 56|copies 23
AAATGCCCTGCTTCCAGGAAAAGCCTCTAAGCATCAGGTAACATCAAATCGTACCC
>2_merged|reference DBH4|length 74|copies 1
AAATGCCCTGCTTCCAGGAAAAGCCTCTAAGCATCAGGTAACATCAAATCGTACCCCAAACCGACACAGGTGGT
>2_merged|reference DBH4|length 40|copies 1
AAATGCCGCCGTTATAGATAACGTACCATGTAGAAGAACC
>2_merged|reference DBH4|length 41|copies 1
AAATGCCGCCGTTATAGATAACGTACCATGTAGAAGAACCT
>2_merged|reference DBH4|length 42|copies 8
AAATGCCGCCGTTATAGATAACGTACCATGTAGAAGAACCTT
>2_merged|reference DBH4|length 43|copies 1319
AAATGCCGCCGTTATAGATAACGTACCATGTAGAAGAACCTTC
>2_merged|reference DBH4|length 44|copies 23
AAATGCCGCCGTTATAGATAACGTACCATGTAGAAGAACCTTCC
>2_merged|reference DBH4|length 46|copies 1
AAATGCCGCCGTTATAGATAACGTACCATGTAGAAGAACCTTCCTG
>2_merged|reference DBH4|length 60|copies 1
AAATGCCGCCGTTATAGATAACGTACCATGTAGAAGAACCTTCCTGACCTTTCCAGGCTA
>2_merged|reference DBH4|length 70|copies 7
AAATGCCGCCGTTATAGATAACGTACCATGTAGAAGAACCTTCCTGACCTTTCCAGGCTACTACAGCATA
>2_merged|reference DBH4|length 71|copies 1
AAATGCCGCCGTTATAGATAACGTACCATGTAGAAGAACCTTCCTGACCTTTCCAGGCTACTACAGCATAG
>2_merged|reference DBH4|length 32|copies 3
AAATGCCGCGCCTGCCAGGATTCAGTATCCTG
>2_merged|reference DBH4|length 30|copies 2
AAATGCCGCGTGGCCTGGAATTATTGATTG
>2_merged|reference DBH4|length 31|copies 645
AAATGCCGCGTGGCCTGGAATTATTGATTGC
>2_merged|reference DBH4|length 32|copies 22
AAATGCCGCGTGGCCTGGAATTATTGATTGCT
>2_merged|reference DBH4|length 30|copies 1
AAATGCCGCTCGCCCAGGCATTACATCTGG
>2_merged|reference DBH4|length 31|copies 887
AAATGCCGCTCGCCCAGGCATTACATCTGGG
>2_merged|reference DBH4|length 32|copies 87
AAATGCCGCTCGCCCAGGCATTACATCTGGGT
>2_merged|reference DBH4|length 33|copies 1
AAATGCCGCTCGCCCAGGCATTACATCTGGGTC
>2_merged|reference DBH4|length 77|copies 1
AAATGCCGCTCGCCCAGGCATTACATCTGGGTCGTTATCACCCTTTAGATATCTACCGCCGTGGTGATTCACATCGG
>2_merged|reference DBH4|length 78|copies 22
AAATGCCGCTCGCCCAGGCATTACATCTGGGTCGTTATCACCCTTTAGATATCTACCGCCGTGGTGATTCACATCGGG
>2_merged|reference DBH4|length 75|copies 1
AAATGCCGGGACATTTTTAAGCAGTCAGCCAGATAGCGATGCGACACGTAACTTTATTACCGGAATGGCCACAGC
>2_merged|reference DBH4|length 31|copies 2
AAATGCCGGGCTACCGCGTGCTGGTGGTGGG
>2_merged|reference DBH4|length 37|copies 1
AAATGCCGGGCTACCGCGTGCTGGTGGTGGGCGATAT
>2_merged|reference DBH4|length 57|copies 1
AAATGCCGGGCTACCGCGTGCTGGTGGTGGGCGATATGGCGGAACTGGGCGCTGAAA
>2_merged|reference DBH4|length 58|copies 2
AAATGCCGGGCTACCGCGTGCTGGTGGTGGGCGATATGGCGGAACTGGGCGCTGAAAG
>2_merged|reference DBH4|length 61|copies 1
AAATGCCGGGCTACCGCGTGCTGGTGGTGGGCGATATGGCGGAACTGGGCGCTGAAAGCGA
>2_merged|reference DBH4|length 64|copies 9
AAATGCCGGGCTACCGCGTGCTGGTGGTGGGCGATATGGCGGAACTGGGCGCTGAAAGCGAAGC
>2_merged|reference DBH4|length 67|copies 3
AAATGCCGGGCTACCGCGTGCTGGTGGTGGGCGATATGGCGGAACTGGGCGCTGAAAGCGAAGCCTG
>2_merged|reference DBH4|length 76|copies 1
AAATGCCGGGCTACCGCGTGCTGGTGGTGGGCGATATGGCGGAACTGGGCGCTGAAAGCGAAGCCTGCCATGTACA
>2_merged|reference DBH4|length 80|copies 1
AAATGCCGGGCTACCGCGTGCTGGTGGTGGGCGATATGGCGGAACTGGGCGCTGAAAGCGAAGCCTGCCATGTACAGGTG
>2_merged|reference DBH4|length 30|copies 1
AAATGCCTAAATCCTGGGCCATTGGCGTCA
>2_merged|reference DBH4|length 66|copies 1
AAATGCGAAGTGAACAGATTTCTGGCTCGTCACTCAATCCGTCTTGTCGTTTCAGTTCTGCGTACT
>2_merged|reference DBH4|length 35|copies 972
AAATGCGCTTCGGTATCTCTGAAGGCATGGTGATG
>2_merged|reference DBH4|length 62|copies 6
AAATGCGCTTCGGTATCTCTGAAGGCATGGTGATGGCTGCCGGTCCTGGCGGGAAAGATATT
>2_merged|reference DBH4|length 37|copies 1
AAATGCGTAAAGGCGCGGTGGGGAATGTCGGCGTCGG
>2_merged|reference DBH4|length 46|copies 13
AAATGCGTAAAGGCGCGGTGGGGAATGTCGGCGTCGGTATTGCTGA
>2_merged|reference DBH4|length 34|copies 3
AAATGCGTAGAGATCTGGAGGAATACCGGTGGCG
>2_merged|reference DBH4|length 32|copies 4
AAATGCTAGCTGTACCAGGAACCACCTCCTTA
>2_merged|reference DBH4|length 33|copies 1
AAATGCTAGCTGTACCAGGAACCACCTCCTTAG
>2_merged|reference DBH4|length 32|copies 10
AAATGCTCGAAGATCCTGGCATTCGCACACAT
>2_merged|reference DBH4|length 28|copies 1
AAATGCTCGCCAGGCGGCAGCCTGATCT
>2_merged|reference DBH4|length 36|copies 26
AAATGCTGAACAAACCGGTAGAAGAACTGAACATCA
>2_merged|reference DBH4|length 37|copies 846
AAATGCTGAACAAACCGGTAGAAGAACTGAACATCAT
>2_merged|reference DBH4|length 63|copies 1
AAATGCTGAACAAACCGGTAGAAGAACTGAACATCATCACCTGCCACCTGGGCAACGGTGGTT
>2_merged|reference DBH4|length 64|copies 31
AAATGCTGAACAAACCGGTAGAAGAACTGAACATCATCACCTGCCACCTGGGCAACGGTGGTTC
>2_merged|reference DBH4|length 65|copies 1
AAATGCTGAACAAACCGGTAGAAGAACTGAACATCATCACCTGCCACCTGGGCAACGGTGGTTCC
>2_merged|reference DBH4|length 63|copies 1
AAATGCTGACTATCAGTATAATAAAAAGCGTCTGCGTGAAATCGACCGTCGCGTGCGCTATCT
>2_merged|reference DBH4|length 61|copies 1
AAATGCTGAGTGAGCGAGGAGTGCAAATAAATCACATGCGGCATAATCGTCGCCCCTAACA
>2_merged|reference DBH4|length 66|copies 1
AAATGCTGCGGTCTGGGCGCAAATTGGTGACAAGATGGTGACCGTGGGGAATATTCGGGCCGGACA
>2_merged|reference DBH4|length 32|copies 42
AAATGCTGGAAATGCCAGGACACGCCTGGACC
>2_merged|reference DBH4|length 33|copies 49
AAATGCTGGAAATGCCAGGACACGCCTGGACCG
>2_merged|reference DBH4|length 71|copies 1
AAATGCTGGCGTCATGCTCGCTACAAATCAGGATTTACCCAGCGAGACGTTTGATTTAGCGGTGATCGCCA
>2_merged|reference DBH4|length 34|copies 1
AAATGCTGTGCCGCAATATCGGCATTATTCAACA
>2_merged|reference DBH4|length 72|copies 1
AAATGCTTAGACTTACCGGATATTGATTTTGACCTCAACATTATGACAGTTGATGACTATTTCCGTCAGTTT
>2_merged|reference DBH4|length 30|copies 2
AAATGCTTTGCCCCAGGCTGTATGGCTTTT
>2_merged|reference DBH4|length 50|copies 2
AAATGGAAACCAGTGATTTGCTCGTCGCCTTGCTCAGTGATGGTATAACT
>2_merged|reference DBH4|length 63|copies 1
AAATGGAAACCAGTGATTTGCTCGTCGCCTTGCTCAGTGATGGTATAACTTTTAATCGTACCG
>2_merged|reference DBH4|length 48|copies 1
AAATGGAAATTACTCCGGCCATCCGCCAACATGTCGCAGACCGTCTCG
>2_merged|reference DBH4|length 52|copies 1
AAATGGAAGAATCCAAACAGCAACTGATCGACAAACTGCTGACCCGTATTCA
>2_merged|reference DBH4|length 32|copies 2038
AAATGGAAGCTCACCCAGGACTCCAGCCTGTT
>2_merged|reference DBH4|length 33|copies 113
AAATGGAAGCTCACCCAGGACTCCAGCCTGTTG
>2_merged|reference DBH4|length 43|copies 1
AAATGGAATTGTTATCAGTAAAATACCTGTTATGCAAGCAGGG
>2_merged|reference DBH4|length 80|copies 1
AAATGGAATTGTTATCAGTAAAATACCTGTTATGCAAGCAGGGTTAAAAGAGGTCATGAGGACTCACTTCCCTGAATATG
>2_merged|reference DBH4|length 30|copies 1
AAATGGACCAGACCAGGGTGATCGTCTCTC
>2_merged|reference DBH4|length 30|copies 2
AAATGGACCCAGCCTGGTAATATCGTCACC
>2_merged|reference DBH4|length 69|copies 1
AAATGGACGCGCGCATTTCTAAACTGTGCGAACGTGCTTTCGCTACCGGCCTGCCGGTATTTATGGTGA
>2_merged|reference DBH4|length 74|copies 2
AAATGGAGGCGTGTAGCGGTCCATCAGCGGTGACCAGAGGAATTTAAAAACGTAAGCCTGGCCTACCAGAGAGA
>2_merged|reference DBH4|length 38|copies 1
AAATGGATAAGGTGACGCAACAGAATGCTTCTCTGGTA
>2_merged|reference DBH4|length 45|copies 1
AAATGGATAAGGTGACGCAACAGAATGCTTCTCTGGTAGAAGAGG
>2_merged|reference DBH4|length 46|copies 12
AAATGGATAAGGTGACGCAACAGAATGCTTCTCTGGTAGAAGAGGC
>2_merged|reference DBH4|length 54|copies 1
AAATGGATAAGGTGACGCAACAGAATGCTTCTCTGGTAGAAGAGGCCTCAGCGG
>2_merged|reference DBH4|length 59|copies 2
AAATGGATAAGGTGACGCAACAGAATGCTTCTCTGGTAGAAGAGGCCTCAGCGGCGGCG
>2_merged|reference DBH4|length 60|copies 1
AAATGGATAAGGTGACGCAACAGAATGCTTCTCTGGTAGAAGAGGCCTCAGCGGCGGCGG
>2_merged|reference DBH4|length 61|copies 1
AAATGGATAAGGTGACGCAACAGAATGCTTCTCTGGTAGAAGAGGCCTCAGCGGCGGCGGT
>2_merged|reference DBH4|length 63|copies 6
AAATGGATAAGGTGACGCAACAGAATGCTTCTCTGGTAGAAGAGGCCTCAGCGGCGGCGGTGT
>2_merged|reference DBH4|length 64|copies 39
AAATGGATAAGGTGACGCAACAGAATGCTTCTCTGGTAGAAGAGGCCTCAGCGGCGGCGGTGTC
>2_merged|reference DBH4|length 65|copies 2
AAATGGATAAGGTGACGCAACAGAATGCTTCTCTGGTAGAAGAGGCCTCAGCGGCGGCGGTGTCC
>2_merged|reference DBH4|length 71|copies 1
AAATGGATAAGGTGACGCAACAGAATGCTTCTCTGGTAGAAGAGGCCTCAGCGGCGGCGGTGTCCCTTGAA
>2_merged|reference DBH4|length 72|copies 1
AAATGGATAAGGTGACGCAACAGAATGCTTCTCTGGTAGAAGAGGCCTCAGCGGCGGCGGTGTCCCTTGAAG
>2_merged|reference DBH4|length 78|copies 1
AAATGGATAAGGTGACGCAACAGAATGCTTCTCTGGTAGAAGAGGCCTCAGCGGCGGCGGTGTCCCTTGAAGAACAGG
>2_merged|reference DBH4|length 79|copies 1
AAATGGATAAGGTGACGCAACAGAATGCTTCTCTGGTAGAAGAGGCCTCAGCGGCGGCGGTGTCCCTTGAAGAACAGGC
>2_merged|reference DBH4|length 47|copies 5
AAATGGATTGAAGCCCGGGCCGTGGATTCTACTCAACTTTGTCGGCT
>2_merged|reference DBH4|length 30|copies 5
AAATGGCAAACAAGCCAGGCCGATTAGCGA
>2_merged|reference DBH4|length 32|copies 7
AAATGGCAAACAAGCCAGGCCGATTAGCGACC
>2_merged|reference DBH4|length 33|copies 4
AAATGGCAAACAAGCCAGGCCGATTAGCGACCA
>2_merged|reference DBH4|length 30|copies 1
AAATGGCAAGACCCAGGAACAACAGGTGGT
>2_merged|reference DBH4|length 42|copies 1
AAATGGCAATATTTTGAATAAATCCCTACTTAATTCCGAGGG
>2_merged|reference DBH4|length 53|copies 1
AAATGGCACCGCTGGCTGGCGCAATGATGCTGACGCTCCTGCTCCTGTGCTGG
>2_merged|reference DBH4|length 31|copies 1
AAATGGCACTGGCCTGGGCTGATAAAAACTT
>2_merged|reference DBH4|length 43|copies 1
AAATGGCAGAACGGGCCGGACTTCAGGTTACCGTGGGAGGTTA
>2_merged|reference DBH4|length 73|copies 1
AAATGGCAGCAGGGTATTTATTTTTTATTTCTGGTGAGCTTATAGTTACACAGCCATCACCGTTCGGATACAA
>2_merged|reference DBH4|length 27|copies 1
AAATGGCATGGCTGGAAGCCCAGGAGC
>2_merged|reference DBH4|length 37|copies 7
AAATGGCATGGCTGGAAGCCCAGGAGCAGCTTGAGCA
>2_merged|reference DBH4|length 30|copies 18
AAATGGCCCAAACCAGGGCGGCTGGCCAGG
>2_merged|reference DBH4|length 31|copies 2
AAATGGCCCAAACCAGGGCGGCTGGCCAGGC
>2_merged|reference DBH4|length 57|copies 2
AAATGGCCGCACTTGTAGAGCTGCTGAAAAACCCGCCCGCGGGCGAAGAAGAATTCC
>2_merged|reference DBH4|length 58|copies 1
AAATGGCCGCACTTGTAGAGCTGCTGAAAAACCCGCCCGCGGGCGAAGAAGAATTCCT
>2_merged|reference DBH4|length 76|copies 7
AAATGGCCGCACTTGTAGAGCTGCTGAAAAACCCGCCCGCGGGCGAAGAAGAATTCCTGTTAGATCTGTTAACCAA
>2_merged|reference DBH4|length 77|copies 887
AAATGGCCGCACTTGTAGAGCTGCTGAAAAACCCGCCCGCGGGCGAAGAAGAATTCCTGTTAGATCTGTTAACCAAC
>2_merged|reference DBH4|length 78|copies 53
AAATGGCCGCACTTGTAGAGCTGCTGAAAAACCCGCCCGCGGGCGAAGAAGAATTCCTGTTAGATCTGTTAACCAACC
>2_merged|reference DBH4|length 49|copies 1
AAATGGCGACAAATGCTATCCACCAGCGCAAACTGCTTTTGCTGCGCCT
>2_merged|reference DBH4|length 32|copies 9
AAATGGCGACCAGACCAGGACGCTCTGAAGTT
>2_merged|reference DBH4|length 33|copies 2
AAATGGCGACCAGACCAGGACGCTCTGAAGTTA
>2_merged|reference DBH4|length 77|copies 1
AAATGGCGCGCCAAACATACTCATGGTATTTAAAACAATCGAGTCTTTTAAATTAATCCCCTGGGTCATGAATATTG
>2_merged|reference DBH4|length 32|copies 19
AAATGGCGGGCATGCCAGGCCAGTTGATTTGG
>2_merged|reference DBH4|length 33|copies 4
AAATGGCGGGCATGCCAGGCCAGTTGATTTGGG
>2_merged|reference DBH4|length 31|copies 1
AAATGGCTACTGGCCCAGGTGACATCAAAGG
>2_merged|reference DBH4|length 32|copies 175
AAATGGCTACTGGCCCAGGTGACATCAAAGGA
>2_merged|reference DBH4|length 32|copies 64
AAATGGCTCGCCCGCCTGGCAGTAAGCTGTCT
>2_merged|reference DBH4|length 71|copies 1
AAATGGCTGACGACGCTCCGGTGGTAAGGTTTCTTTAATCAGGAAGAAAATCATTGCCGAAGCCAGAATCG
>2_merged|reference DBH4|length 65|copies 19
AAATGGCTTTTCCACTAGCGACTCTTTTGTGTGATTGTCTGGTTAAGTTAAGCAGAAAAAAGCAC
>2_merged|reference DBH4|length 30|copies 1
AAATGGGATAGGGCCTGGTACATGGCATTT
>2_merged|reference DBH4|length 31|copies 425
AAATGGGATAGGGCCTGGTACATGGCATTTT
>2_merged|reference DBH4|length 32|copies 1
AAATGGGATAGGGCCTGGTACATGGCATTTTC
>2_merged|reference DBH4|length 31|copies 2
AAATGGGCCACCAGCCAGGAGTTTTTGTCCA
>2_merged|reference DBH4|length 32|copies 113
AAATGGGCCACCAGCCAGGAGTTTTTGTCCAT
>2_merged|reference DBH4|length 33|copies 2
AAATGGGCCACCAGCCAGGAGTTTTTGTCCATC
>2_merged|reference DBH4|length 34|copies 18
AAATGGGCCACCAGCCAGGAGTTTTTGTCCATCA
>2_merged|reference DBH4|length 35|copies 66
AAATGGGCCACCAGCCAGGAGTTTTTGTCCATCAT
>2_merged|reference DBH4|length 31|copies 1
AAATGGGCGATCCCTGGTTCAAACAAAAAGA
>2_merged|reference DBH4|length 73|copies 1
AAATGGGCGTGAACCGCGACGGAACATTGAAAGGTTATAGTCTGGATGTTCTGTCTAACACCGGCGCTTATGC
>2_merged|reference DBH4|length 35|copies 1
AAATGGGGAATAGCGTACCGAGCGCCACCAGAAAG
>2_merged|reference DBH4|length 45|copies 1
AAATGGGGAATAGCGTACCGAGCGCCACCAGAAAGATTTTTGCGG
>2_merged|reference DBH4|length 75|copies 1
AAATGGGGAATAGCGTACCGAGCGCCACCAGAAAGATTTTTGCGGATTCATCAATGCCAAACCACAAAATCACCA
>2_merged|reference DBH4|length 31|copies 795
AAATGGGGATTCACCTGGGCGTGAAGCAGTT
>2_merged|reference DBH4|length 32|copies 7
AAATGGGGATTCACCTGGGCGTGAAGCAGTTT
>2_merged|reference DBH4|length 33|copies 3
AAATGGGTGCTCCACCCTGGCCCGGATGCTGGC
>2_merged|reference DBH4|length 46|copies 1
AAATGGGTTACCCCTTTACTCAGTACCGCCGGGCGCAGCCGATGAT
>2_merged|reference DBH4|length 31|copies 34
AAATGGTGAATTACCTGGGTTATCAGTTCGC
>2_merged|reference DBH4|length 32|copies 33
AAATGGTGAATTACCTGGGTTATCAGTTCGCG
>2_merged|reference DBH4|length 43|copies 1
AAATGGTGATAATTTTCATTGGCGACCAGGCAGGCTGGGAAAT
>2_merged|reference DBH4|length 30|copies 2
AAATGGTGCTTAACCTGGACAGGTCTCGTG
>2_merged|reference DBH4|length 31|copies 1216
AAATGGTGCTTAACCTGGACAGGTCTCGTGT
>2_merged|reference DBH4|length 32|copies 69
AAATGGTGCTTAACCTGGACAGGTCTCGTGTT
>2_merged|reference DBH4|length 76|copies 1
AAATGGTGGACCGCGAGATCGCCAACGCGCAGCAAGGGCTGCCCAGTGGTATCACCCTGAAGCTAAATAACCTTGT
>2_merged|reference DBH4|length 56|copies 1
AAATGGTGGCGTTCTCTAACTATTTCTTTGATACCACGCAGGGCCATAGCCAGATC
>2_merged|reference DBH4|length 59|copies 1
AAATGGTGGCGTTCTCTAACTATTTCTTTGATACCACGCAGGGCCATAGCCAGATCAAC
>2_merged|reference DBH4|length 61|copies 37
AAATGGTGGCGTTCTCTAACTATTTCTTTGATACCACGCAGGGCCATAGCCAGATCAACGG
>2_merged|reference DBH4|length 62|copies 1
AAATGGTGGCGTTCTCTAACTATTTCTTTGATACCACGCAGGGCCATAGCCAGATCAACGGC
>2_merged|reference DBH4|length 42|copies 1
AAATGGTTATTAGAATGGCAGCCCCAGGTCAGCCCCCAGTCG
>2_merged|reference DBH4|length 33|copies 1
AAATGGTTCTAAGTACTGGCGTTTGCAGTACCG
>2_merged|reference DBH4|length 42|copies 1
AAATGGTTCTAAGTACTGGCGTTTGCAGTACCGTTATGAGGG
>2_merged|reference DBH4|length 45|copies 1
AAATGGTTCTAAGTACTGGCGTTTGCAGTACCGTTATGAGGGAAA
>2_merged|reference DBH4|length 28|copies 1
AAATGGTTGAGCGCGAAGAAGCTGTCGT
>2_merged|reference DBH4|length 29|copies 2
AAATGGTTGTGGACCTGGTAGATCCACAT
>2_merged|reference DBH4|length 31|copies 557
AAATGGTTGTGGACCTGGTAGATCCACATAG
>2_merged|reference DBH4|length 32|copies 55
AAATGGTTGTGGACCTGGTAGATCCACATAGC
>2_merged|reference DBH4|length 41|copies 1
AAATGGTTGTGGACCTGGTAGATCCACATAGCCTACATCTG
>2_merged|reference DBH4|length 32|copies 55
AAATGTAACGAAAGCCTGGGGCGAGGTCGTGG
>2_merged|reference DBH4|length 33|copies 2
AAATGTAACGAAAGCCTGGGGCGAGGTCGTGGT
>2_merged|reference DBH4|length 33|copies 1
AAATGTCCCGGACGGCTGGCACCTTCCAGCATG
>2_merged|reference DBH4|length 32|copies 19
AAATGTCGATGGTGCCAGGTGCCACAGGCGTT
>2_merged|reference DBH4|length 33|copies 1
AAATGTCGATGGTGCCAGGTGCCACAGGCGTTC
>2_merged|reference DBH4|length 31|copies 295
AAATGTCGCTGCGCCAGGTGCGTTTTACCGA
>2_merged|reference DBH4|length 32|copies 7
AAATGTCGCTGCGCCAGGTGCGTTTTACCGAT
>2_merged|reference DBH4|length 54|copies 1
AAATGTCGCTGGTGTCATAGGATTAAGCGCGGCGCTGGAATGGCTGGCAGATTA
>2_merged|reference DBH4|length 31|copies 409
AAATGTCGTTTGCCCTGGTTTGATGTTCAGC
>2_merged|reference DBH4|length 32|copies 95
AAATGTCGTTTGCCCTGGTTTGATGTTCAGCT
>2_merged|reference DBH4|length 30|copies 2
AAATGTCTGGTGCCTGGTTTTCGTATTGGT
>2_merged|reference DBH4|length 39|copies 1
AAATGTGGAACTGAGTGGATATGCTGTTTTTGTCTGTTA
>2_merged|reference DBH4|length 30|copies 3
AAATGTTAATTTCCTGGGCTAGGCTGGGCA
>2_merged|reference DBH4|length 61|copies 1
AAATGTTCCATGACCAGACGACGAATTAAGCTTGAATTCTCTCCTATTCCGCCGGTGAATA
>2_merged|reference DBH4|length 51|copies 1
AAATGTTCCCGGTGGTCAACATGCTTCCAGCACTCCTTCTGGCAATGCCGC
>2_merged|reference DBH4|length 32|copies 30
AAATGTTCGTCAGCCCAGGGATGTCGCACAAA
>2_merged|reference DBH4|length 33|copies 24
AAATGTTCGTCAGCCCAGGGATGTCGCACAAAT
>2_merged|reference DBH4|length 40|copies 1
AAATGTTCTGGCCGGGGCTGGCGCTGTTTATCAGCGTGAT
>2_merged|reference DBH4|length 29|copies 1
AAATGTTGGGCCCGGGCGCGTTGTTCGCG
>2_merged|reference DBH4|length 36|copies 1
AAATGTTGGGCCCGGGCGCGTTGTTCGCGGCGGGTC
>2_merged|reference DBH4|length 69|copies 1
AAATGTTGGGCCCGGGCGCGTTGTTCGCGGCGGGTCAGTTTTGTTGCAGACATAGCTCATTCCAAAAAG
>2_merged|reference DBH4|length 75|copies 1
AAATGTTGTTCCTCGAACCGGTTACCGGTTCGTTCGCCGTTTATGCGCATCGTTATATGAGCCCGTTCTTTGGCT
>2_merged|reference DBH4|length 27|copies 2
AAATGTTTTTTCACCTGGCTGTCGAGG
>2_merged|reference DBH4|length 30|copies 13
AAATGTTTTTTCACCTGGCTGTCGAGGGCA
>2_merged|reference DBH4|length 31|copies 10
AAATGTTTTTTCACCTGGCTGTCGAGGGCAA
>2_merged|reference DBH4|length 32|copies 6
AAATGTTTTTTCACCTGGCTGTCGAGGGCAAA
>2_merged|reference DBH4|length 33|copies 1
AAATGTTTTTTCACCTGGCTGTCGAGGGCAAAG
>2_merged|reference DBH4|length 41|copies 2
AAATGTTTTTTCACCTGGCTGTCGAGGGCAAAGCGTACCGT
>2_merged|reference DBH4|length 43|copies 2
AAATGTTTTTTCACCTGGCTGTCGAGGGCAAAGCGTACCGTCC
>2_merged|reference DBH4|length 50|copies 1
AAATGTTTTTTCACCTGGCTGTCGAGGGCAAAGCGTACCGTCCACTGTTT
>2_merged|reference DBH4|length 55|copies 1
AAATGTTTTTTCACCTGGCTGTCGAGGGCAAAGCGTACCGTCCACTGTTTGAGTG
>2_merged|reference DBH4|length 56|copies 1
AAATGTTTTTTCACCTGGCTGTCGAGGGCAAAGCGTACCGTCCACTGTTTGAGTGG
>2_merged|reference DBH4|length 58|copies 1
AAATGTTTTTTCACCTGGCTGTCGAGGGCAAAGCGTACCGTCCACTGTTTGAGTGGCA
>2_merged|reference DBH4|length 78|copies 1
AAATGTTTTTTCACCTGGCTGTCGAGGGCAAAGCGTACCGTCCACTGTTTGAGTGGCAGCGTGGTGAACGAAACACGC
>2_merged|reference DBH4|length 80|copies 1
AAATGTTTTTTCACCTGGCTGTCGAGGGCAAAGCGTACCGTCCACTGTTTGAGTGGCAGCGTGGTGAACGAAACACGCAG
>2_merged|reference DBH4|length 40|copies 1
AAATTAAAAGCCTGATTGAAGACTCGGTGGGGAAAGTGGA
>2_merged|reference DBH4|length 67|copies 1
AAATTAAAAGCCTGATTGAAGACTCGGTGGGGAAAGTGGATGTTGGCTCTACGCTGGTCGAAAGCGC
>2_merged|reference DBH4|length 70|copies 1
AAATTAAAAGCCTGATTGAAGACTCGGTGGGGAAAGTGGATGTTGGCTCTACGCTGGTCGAAAGCGCCGG
>2_merged|reference DBH4|length 76|copies 2
AAATTAAAAGCCTGATTGAAGACTCGGTGGGGAAAGTGGATGTTGGCTCTACGCTGGTCGAAAGCGCCGGGGAAAC
>2_merged|reference DBH4|length 77|copies 1
AAATTAAAAGCCTGATTGAAGACTCGGTGGGGAAAGTGGATGTTGGCTCTACGCTGGTCGAAAGCGCCGGGGAAACA
>2_merged|reference DBH4|length 80|copies 1
AAATTAAAAGCCTGATTGAAGACTCGGTGGGGAAAGTGGATGTTGGCTCTACGCTGGTCGAAAGCGCCGGGGAAACAATG
>2_merged|reference DBH4|length 45|copies 1
AAATTAAAAGCGCCGGAACCGCAGGAACCTGCACTTGCGGCGAAC
>2_merged|reference DBH4|length 37|copies 1
AAATTAAACGCGAGATTAATCCGGATTTGGCTGAACA
>2_merged|reference DBH4|length 32|copies 42
AAATTAAATATCGTCCAGGAAGGACGGGTGAA
>2_merged|reference DBH4|length 33|copies 10
AAATTAAATATCGTCCAGGAAGGACGGGTGAAG
>2_merged|reference DBH4|length 52|copies 1
AAATTAATGCCGACAAAGTGGTCGTTACCCGTCCGGGCGGCGAACAAGGTAA
>2_merged|reference DBH4|length 58|copies 1
AAATTAATGCCGACAAAGTGGTCGTTACCCGTCCGGGCGGCGAACAAGGTAAAGAAGT
>2_merged|reference DBH4|length 63|copies 1
AAATTAATGCCGACAAAGTGGTCGTTACCCGTCCGGGCGGCGAACAAGGTAAAGAAGTGATTG
>2_merged|reference DBH4|length 66|copies 1
AAATTAATGCCGACAAAGTGGTCGTTACCCGTCCGGGCGGCGAACAAGGTAAAGAAGTGATTGACG
>2_merged|reference DBH4|length 72|copies 1
AAATTAATGCTACCAGTAACGCCTGACCGGTTGAAAAATTCGCCGCAGGCAGAGCCATTGGAAATACCAGTA
>2_merged|reference DBH4|length 38|copies 1
AAATTACAACCCGCTGACAGGCGCACAGCAAGGCGCAC
>2_merged|reference DBH4|length 31|copies 158
AAATTACCGAGATCCTGGGCTTTAACTTACC
>2_merged|reference DBH4|length 32|copies 17
AAATTACCGAGATCCTGGGCTTTAACTTACCA
>2_merged|reference DBH4|length 39|copies 1
AAATTACCGAGATCCTGGGCTTTAACTTACCAGTCGATA
>2_merged|reference DBH4|length 31|copies 496
AAATTACCGCATCCCTGGTAAAAGAGCTGCG
>2_merged|reference DBH4|length 32|copies 53
AAATTACCGCATCCCTGGTAAAAGAGCTGCGT
>2_merged|reference DBH4|length 30|copies 3
AAATTACGACCTCCCTGGGTCACATTGATG
>2_merged|reference DBH4|length 31|copies 560
AAATTACGACCTCCCTGGGTCACATTGATGA
>2_merged|reference DBH4|length 31|copies 290
AAATTACGGATTACCTGGACGAAATCTACGG
>2_merged|reference DBH4|length 32|copies 67
AAATTACGGATTACCTGGACGAAATCTACGGT
>2_merged|reference DBH4|length 28|copies 1
AAATTACTGGCCAGGCGGTGCTCCAGAT
>2_merged|reference DBH4|length 39|copies 1
AAATTATCAAATGCCAGTCTGACTTGTTGCTGAAAATCG
>2_merged|reference DBH4|length 43|copies 1
AAATTATCAAATGCCAGTCTGACTTGTTGCTGAAAATCGGGTT
>2_merged|reference DBH4|length 50|copies 1
AAATTATCAAATGCCAGTCTGACTTGTTGCTGAAAATCGGGTTCTGGTGT
>2_merged|reference DBH4|length 57|copies 3
AAATTATCAATAAGATAATCTGCAGATTATTATTGGCGATGGCATGTTTGTGTCTGG
>2_merged|reference DBH4|length 31|copies 39
AAATTATCCATACCCAGGGTTACCCAATGTG
>2_merged|reference DBH4|length 32|copies 2
AAATTATCCATACCCAGGGTTACCCAATGTGT
>2_merged|reference DBH4|length 30|copies 1
AAATTATCCGTGCCTGGCAGCAGGGGGCGG
>2_merged|reference DBH4|length 62|copies 1
AAATTATCGAGCAAAAATTATCGCGTCTGTCGAGCATGAACCCGGTTGAGCGCCGTGTGCAG
>2_merged|reference DBH4|length 64|copies 1
AAATTATGGCTCGACTGGCAAAGGAAGTTCGTCAGGCTTTTTCTGGTGTCCGCGATCGCCGTCG
>2_merged|reference DBH4|length 68|copies 1
AAATTATGGCTCGACTGGCAAAGGAAGTTCGTCAGGCTTTTTCTGGTGTCCGCGATCGCCGTCGCCGT
>2_merged|reference DBH4|length 30|copies 3
AAATTATTAAACGCCAGGGCGACAGAGCGG
>2_merged|reference DBH4|length 31|copies 403
AAATTATTAAACGCCAGGGCGACAGAGCGGG
>2_merged|reference DBH4|length 32|copies 1
AAATTATTAAACGCCAGGGCGACAGAGCGGGC
>2_merged|reference DBH4|length 32|copies 6
AAATTATTATGCCGCCAGGCGTAGTATCGCAG
>2_merged|reference DBH4|length 63|copies 1
AAATTATTCGCGAAGCGGTGCTGAATGCGATGAAGCACGCCAACGCCAGCGAAATCGCCGTCA
>2_merged|reference DBH4|length 74|copies 2
AAATTCAAAGGTTTATGACCACCGGGTAAATGCGAGATTTCATGCATGATAGGCATGACGCGACGCCCGAGCAT
>2_merged|reference DBH4|length 70|copies 1
AAATTCAATAAATTGCAGGAATCACGTAGGCCTGATAAGCGTAGCGCATCAGGCGATTTTGCGTTTGTCA
>2_merged|reference DBH4|length 52|copies 1
AAATTCAATCTCTTCTTCAAAGGTGTGCACCCGGAAGTCGGACTTACCCATT
>2_merged|reference DBH4|length 42|copies 1
AAATTCAATTTTGCCTGAATGCTGATCAATCAAATTACGAGC
>2_merged|reference DBH4|length 47|copies 1
AAATTCAATTTTGCCTGAATGCTGATCAATCAAATTACGAGCGATGG
>2_merged|reference DBH4|length 48|copies 26
AAATTCAATTTTGCCTGAATGCTGATCAATCAAATTACGAGCGATGGA
>2_merged|reference DBH4|length 52|copies 1
AAATTCAATTTTGCCTGAATGCTGATCAATCAAATTACGAGCGATGGATAAG
>2_merged|reference DBH4|length 61|copies 2
AAATTCAATTTTGCCTGAATGCTGATCAATCAAATTACGAGCGATGGATAAGCCAAGCCCG
>2_merged|reference DBH4|length 62|copies 1
AAATTCAATTTTGCCTGAATGCTGATCAATCAAATTACGAGCGATGGATAAGCCAAGCCCGG
>2_merged|reference DBH4|length 65|copies 2
AAATTCAATTTTGCCTGAATGCTGATCAATCAAATTACGAGCGATGGATAAGCCAAGCCCGGTGC
>2_merged|reference DBH4|length 70|copies 10
AAATTCAATTTTGCCTGAATGCTGATCAATCAAATTACGAGCGATGGATAAGCCAAGCCCGGTGCCACCT
>2_merged|reference DBH4|length 76|copies 11
AAATTCAATTTTGCCTGAATGCTGATCAATCAAATTACGAGCGATGGATAAGCCAAGCCCGGTGCCACCTTCGCGG
>2_merged|reference DBH4|length 56|copies 1
AAATTCACGACTTTTGATGATGTCGACGATGCAACCATCGCCGAATGGACGGGATT
>2_merged|reference DBH4|length 31|copies 28
AAATTCACGCATCCCTGGGGAACATTTTTTT
>2_merged|reference DBH4|length 32|copies 231
AAATTCACGCATCCCTGGGGAACATTTTTTTA
>2_merged|reference DBH4|length 35|copies 1
AAATTCACGCATCCCTGGGGAACATTTTTTTACCA
>2_merged|reference DBH4|length 53|copies 1
AAATTCACGCATCCCTGGGGAACATTTTTTTACCACCAGTGATAATACAGCGT
>2_merged|reference DBH4|length 30|copies 3
AAATTCACGCGGCCAGGCGCCTGAATGGTG
>2_merged|reference DBH4|length 31|copies 1
AAATTCACGCGGCCAGGCGCCTGAATGGTGT
>2_merged|reference DBH4|length 30|copies 1
AAATTCACTGTCCCAGGCGACGATAGCGGT
>2_merged|reference DBH4|length 30|copies 1
AAATTCAGACCCACCAGGTTACCAATCACA
>2_merged|reference DBH4|length 31|copies 230
AAATTCAGACCCACCAGGTTACCAATCACAC
>2_merged|reference DBH4|length 32|copies 66
AAATTCAGACCCACCAGGTTACCAATCACACG
>2_merged|reference DBH4|length 33|copies 16
AAATTCAGACCCACCAGGTTACCAATCACACGA
>2_merged|reference DBH4|length 26|copies 48
AAATTCAGCCTGGCCTGGCAGATTCT
>2_merged|reference DBH4|length 27|copies 18
AAATTCAGCCTGGCCTGGCAGATTCTG
>2_merged|reference DBH4|length 28|copies 6
AAATTCAGCCTGGCCTGGCAGATTCTGT
>2_merged|reference DBH4|length 29|copies 1
AAATTCAGCCTGGCCTGGCAGATTCTGTT
>2_merged|reference DBH4|length 31|copies 78
AAATTCAGCCTGGCCTGGCAGATTCTGTTTG
>2_merged|reference DBH4|length 26|copies 1
AAATTCAGTGCCACCAGGGCGGGTGG
>2_merged|reference DBH4|length 31|copies 837
AAATTCAGTGCCACCAGGGCGGGTGGCGATT
>2_merged|reference DBH4|length 32|copies 64
AAATTCAGTGCCACCAGGGCGGGTGGCGATTT
>2_merged|reference DBH4|length 49|copies 1
AAATTCAGTTAACTCTGATATCACGGGTTAGCGGGGAAAATAGCCCCCA
>2_merged|reference DBH4|length 28|copies 2
AAATTCATGATGGTGGTGCGGTCCGGCA
>2_merged|reference DBH4|length 72|copies 1
AAATTCATTTGAATAGTTAAGCGTTGTCTTACTTTTAATGCTTTAAATGCTGCTTTATATTCTGGTGTTGCC
>2_merged|reference DBH4|length 33|copies 1
AAATTCCAGCGGCATCCAGGATGCGGTCAGGCT
>2_merged|reference DBH4|length 32|copies 6
AAATTCCAGTACGTCCTGGAATGAAGGCTTGG
>2_merged|reference DBH4|length 31|copies 384
AAATTCCATAGAACCAGGAACGTCCGGTACT
>2_merged|reference DBH4|length 32|copies 95
AAATTCCATAGAACCAGGAACGTCCGGTACTG
>2_merged|reference DBH4|length 32|copies 9
AAATTCCCCTGCCACCTGGCAAAATATCCGTT
>2_merged|reference DBH4|length 71|copies 1
AAATTCCCTTCTCCATACAGGTGTAGTGCACCGACCGCGACCACATATCGCCCCGGCGGCATGGCGCGTAA
>2_merged|reference DBH4|length 68|copies 1
AAATTCCGCGCTGAGCAGGACCAGTTTTTCATCATGCAAGCGACTCAACGCCACCTGTTCATGGACGG
>2_merged|reference DBH4|length 39|copies 1
AAATTCCGGTGACCTTACCCACCTGGGATGAAGTGATTG
>2_merged|reference DBH4|length 79|copies 1
AAATTCCGTTTTTCCAGTTCAAATGCAATTGCCTTCAATGCACCTTCGTAGCTGTGGTGAGCCAGCGGTGCTGGCTCTC
>2_merged|reference DBH4|length 30|copies 4
AAATTCGCAACCACCTGGACGATTACGTTA
>2_merged|reference DBH4|length 31|copies 487
AAATTCGCAACCACCTGGACGATTACGTTAT
>2_merged|reference DBH4|length 32|copies 33
AAATTCGCAACCACCTGGACGATTACGTTATC
>2_merged|reference DBH4|length 51|copies 1
AAATTCGCAACCACCTGGACGATTACGTTATCGGCCAGGAACAGGCGAAAA
>2_merged|reference DBH4|length 30|copies 3
AAATTCGCAGCGCCCTGGCACAGACGATCA
>2_merged|reference DBH4|length 31|copies 912
AAATTCGCAGCGCCCTGGCACAGACGATCAA
>2_merged|reference DBH4|length 32|copies 73
AAATTCGCAGCGCCCTGGCACAGACGATCAAT
>2_merged|reference DBH4|length 33|copies 2
AAATTCGCAGCGCCCTGGCACAGACGATCAATT
>2_merged|reference DBH4|length 35|copies 1
AAATTCGCAGCGCCCTGGCACAGACGATCAATTGT
>2_merged|reference DBH4|length 33|copies 12
AAATTCGCATTCAAACCTGGCAATACAGCGACT
>2_merged|reference DBH4|length 37|copies 1
AAATTCGCCGCAGGCAGAGCCATTGGAAATACCAGTA
>2_merged|reference DBH4|length 71|copies 1
AAATTCGCGAAAGTCTGCCGGTGTCATTCCGGTATAACCGCCAAATTGATTGACCTGGTTTGACGTTGCTT
>2_merged|reference DBH4|length 30|copies 2
AAATTCGGGATGCCTGGGGAAGCATGGTTC
>2_merged|reference DBH4|length 62|copies 1
AAATTCGTGATGCCATTGCTTCCAGCGCGCTTTGTGAGGTGTTGGATGCCAGTACCAGAAAC
>2_merged|reference DBH4|length 34|copies 1
AAATTCGTGGTTATGCCAGGGCGTGACACGGTTG
>2_merged|reference DBH4|length 39|copies 1
AAATTCTGGGTTTTGTTTGCCACAGCATAATCGCTGTCG
>2_merged|reference DBH4|length 49|copies 1
AAATTCTTCACCACCATTTTACGGCGTTCTTGTTCGCTCATTTCCGGGA
>2_merged|reference DBH4|length 43|copies 2
AAATTCTTCCGGCAAAATGGGTCAATCCGGGGTGCTACGTACT
>2_merged|reference DBH4|length 30|copies 8
AAATTCTTGACCGCCTGGAGCTGGAAAAGC
>2_merged|reference DBH4|length 31|copies 410
AAATTCTTGACCGCCTGGAGCTGGAAAAGCC
>2_merged|reference DBH4|length 32|copies 43
AAATTCTTGACCGCCTGGAGCTGGAAAAGCCC
>2_merged|reference DBH4|length 33|copies 2
AAATTCTTGACCGCCTGGAGCTGGAAAAGCCCT
>2_merged|reference DBH4|length 30|copies 3
AAATTGAAGCTCACCTGGCGCAAACCGCTT
>2_merged|reference DBH4|length 31|copies 896
AAATTGAAGCTCACCTGGCGCAAACCGCTTA
>2_merged|reference DBH4|length 32|copies 3
AAATTGAAGCTCACCTGGCGCAAACCGCTTAA
>2_merged|reference DBH4|length 46|copies 1
AAATTGAGAAAACGGCGATTTCCATCCGTGCTGTGCTGACCAACTA
>2_merged|reference DBH4|length 48|copies 3
AAATTGAGAAAACGGCGATTTCCATCCGTGCTGTGCTGACCAACTACG
>2_merged|reference DBH4|length 49|copies 1
AAATTGAGAAAACGGCGATTTCCATCCGTGCTGTGCTGACCAACTACGT
>2_merged|reference DBH4|length 55|copies 5
AAATTGAGAAAACGGCGATTTCCATCCGTGCTGTGCTGACCAACTACGTGAAAGC
>2_merged|reference DBH4|length 57|copies 4
AAATTGAGAAAACGGCGATTTCCATCCGTGCTGTGCTGACCAACTACGTGAAAGCCA
>2_merged|reference DBH4|length 58|copies 10
AAATTGAGAAAACGGCGATTTCCATCCGTGCTGTGCTGACCAACTACGTGAAAGCCAT
>2_merged|reference DBH4|length 60|copies 1
AAATTGAGAAAACGGCGATTTCCATCCGTGCTGTGCTGACCAACTACGTGAAAGCCATCC
>2_merged|reference DBH4|length 65|copies 3
AAATTGAGAAAACGGCGATTTCCATCCGTGCTGTGCTGACCAACTACGTGAAAGCCATCCGTTAC
>2_merged|reference DBH4|length 66|copies 2
AAATTGAGAAAACGGCGATTTCCATCCGTGCTGTGCTGACCAACTACGTGAAAGCCATCCGTTACC
>2_merged|reference DBH4|length 68|copies 2
AAATTGAGAAAACGGCGATTTCCATCCGTGCTGTGCTGACCAACTACGTGAAAGCCATCCGTTACCTG
>2_merged|reference DBH4|length 70|copies 2
AAATTGAGAAAACGGCGATTTCCATCCGTGCTGTGCTGACCAACTACGTGAAAGCCATCCGTTACCTGCA
>2_merged|reference DBH4|length 71|copies 1
AAATTGAGAAAACGGCGATTTCCATCCGTGCTGTGCTGACCAACTACGTGAAAGCCATCCGTTACCTGCAG
>2_merged|reference DBH4|length 72|copies 9
AAATTGAGAAAACGGCGATTTCCATCCGTGCTGTGCTGACCAACTACGTGAAAGCCATCCGTTACCTGCAGG
>2_merged|reference DBH4|length 73|copies 7
AAATTGAGAAAACGGCGATTTCCATCCGTGCTGTGCTGACCAACTACGTGAAAGCCATCCGTTACCTGCAGGG
>2_merged|reference DBH4|length 78|copies 1
AAATTGAGAAAACGGCGATTTCCATCCGTGCTGTGCTGACCAACTACGTGAAAGCCATCCGTTACCTGCAGGGGATTG
>2_merged|reference DBH4|length 79|copies 1
AAATTGAGAAAACGGCGATTTCCATCCGTGCTGTGCTGACCAACTACGTGAAAGCCATCCGTTACCTGCAGGGGATTGA
>2_merged|reference DBH4|length 69|copies 1
AAATTGATCAGCAATTTTCATTGAAAAGTGTGAACCGGCTCAAAGTAGGTGTATTAACGAACAACAACG
>2_merged|reference DBH4|length 32|copies 14
AAATTGCAGATTACCCAGGAATGCTGATTTGG
>2_merged|reference DBH4|length 30|copies 6
AAATTGCAGGGGCCTGGTACGAGCAAGCAT
>2_merged|reference DBH4|length 32|copies 34
AAATTGCCATGCAGCCAGGCGCTGACCTGTCG
>2_merged|reference DBH4|length 29|copies 1
AAATTGCCATTACGGCAGCCTGACGCCCG
>2_merged|reference DBH4|length 36|copies 1
AAATTGCCATTACGGCAGCCTGACGCCCGCATGACA
>2_merged|reference DBH4|length 44|copies 1
AAATTGCCATTACGGCAGCCTGACGCCCGCATGACACGTTACTT
>2_merged|reference DBH4|length 64|copies 1
AAATTGCCATTACGGCAGCCTGACGCCCGCATGACACGTTACTTCCGCTTGTTCAGCCAGTTCA
>2_merged|reference DBH4|length 74|copies 4
AAATTGCCATTACGGCAGCCTGACGCCCGCATGACACGTTACTTCCGCTTGTTCAGCCAGTTCACGATCATACT
>2_merged|reference DBH4|length 75|copies 7
AAATTGCCATTACGGCAGCCTGACGCCCGCATGACACGTTACTTCCGCTTGTTCAGCCAGTTCACGATCATACTG
>2_merged|reference DBH4|length 31|copies 2
AAATTGCCCGTACCTGGGAACTGGAAAAAGA
>2_merged|reference DBH4|length 45|copies 1
AAATTGCGCGTTTACATCAATGGAGCGACCAACCACAATTTGGCC
>2_merged|reference DBH4|length 70|copies 1
AAATTGCTTCAGCCACATAGGCTTTGCCGTCATAAAGATCCATATGGTTTGCGCCTTCAACAATGTGATA
>2_merged|reference DBH4|length 67|copies 1
AAATTGGCGCGCTGGCAACGATTGCCCGTGCGCAAGGCGGCGTAATGCGTCATGTCAAACCGCACGG
>2_merged|reference DBH4|length 70|copies 4
AAATTGGCGCGCTGGCAACGATTGCCCGTGCGCAAGGCGGCGTAATGCGTCATGTCAAACCGCACGGCAT
>2_merged|reference DBH4|length 34|copies 2
AAATTGGCGTCGAAAGCGCCGTAATGAGCGCCAG
>2_merged|reference DBH4|length 48|copies 2
AAATTGGCGTCGAAAGCGCCGTAATGAGCGCCAGCCAGCAGCAGCTGG
>2_merged|reference DBH4|length 58|copies 1
AAATTGGCGTCGAAAGCGCCGTAATGAGCGCCAGCCAGCAGCAGCTGGTCACCATGCT
>2_merged|reference DBH4|length 70|copies 7
AAATTGGCGTCGAAAGCGCCGTAATGAGCGCCAGCCAGCAGCAGCTGGTCACCATGCTATTTGATGGAGT
>2_merged|reference DBH4|length 73|copies 1
AAATTGGGAATGTTTGCAATTATTTGCCACAGGTAACAAAAAACCAGTCCGCGAAGTTGATAGAATCCCATCA
>2_merged|reference DBH4|length 45|copies 2
AAATTGTAATGCTGCTGTAAGGTTACCCTGGACGCTTTTTCGCTA
>2_merged|reference DBH4|length 28|copies 6
AAATTGTCGCAAACCTGGAGCAGGAAGA
>2_merged|reference DBH4|length 29|copies 1
AAATTGTCGCAAACCTGGAGCAGGAAGAT
>2_merged|reference DBH4|length 30|copies 20
AAATTGTCGCAAACCTGGAGCAGGAAGATA
>2_merged|reference DBH4|length 31|copies 647
AAATTGTCGCAAACCTGGAGCAGGAAGATAA
>2_merged|reference DBH4|length 32|copies 24
AAATTGTCGCAAACCTGGAGCAGGAAGATAAC
>2_merged|reference DBH4|length 33|copies 2
AAATTGTCGCAAACCTGGAGCAGGAAGATAACG
>2_merged|reference DBH4|length 66|copies 1
AAATTGTCTTGTGAATAGTGTTGCGTTTGCGCCTGTTTTTGCAGGCAGTTCTGGTCAACCTGATAC
>2_merged|reference DBH4|length 33|copies 2
AAATTGTGACTTCGCCCTGGAGCTTCGTTGGCC
>2_merged|reference DBH4|length 74|copies 1
AAATTGTTAAATCTCAGGCGTATAATGGATGGCAATTTTCATCCATAGAAGGACGCTTACATGTTTAAAAAAGG
>2_merged|reference DBH4|length 54|copies 1
AAATTGTTATTTATGATGTTAACAATACTGGGTGCGCCTGGGATTGCAGCCGCA
>2_merged|reference DBH4|length 31|copies 883
AAATTGTTCTCGCCCTGGGCGGGAATGCGCT
>2_merged|reference DBH4|length 32|copies 74
AAATTGTTCTCGCCCTGGGCGGGAATGCGCTG
>2_merged|reference DBH4|length 34|copies 1
AAATTGTTCTCGCCCTGGGCGGGAATGCGCTGGG
>2_merged|reference DBH4|length 67|copies 1
AAATTTAGCCACAGACTACGCATATCAAGGTTAACTGTGCCAACCAGACTTAGTTCGCCATCGACCA
>2_merged|reference DBH4|length 32|copies 2
AAATTTATGGCAGACCTGGTCGCTAAACTTCC
>2_merged|reference DBH4|length 33|copies 3
AAATTTATGGCAGACCTGGTCGCTAAACTTCCG
>2_merged|reference DBH4|length 38|copies 1
AAATTTATTGATCGCGCCTGTCACTGGACCGTGGTGAT
>2_merged|reference DBH4|length 47|copies 1
AAATTTCACATCGGTAATGCCGATAAAGCCGAGGAACGTGGACAGAT
>2_merged|reference DBH4|length 32|copies 18
AAATTTCACCGGGCCCTGGAATTGCGCCACCG
>2_merged|reference DBH4|length 31|copies 4
AAATTTCACCGGGTCCTGGTTATAACCGGCA
>2_merged|reference DBH4|length 32|copies 10
AAATTTCACCGGGTCCTGGTTATAACCGGCAC
>2_merged|reference DBH4|length 30|copies 2
AAATTTCCATGGCCCAGGTGCGCAACGGCA
>2_merged|reference DBH4|length 31|copies 697
AAATTTCCATGGCCCAGGTGCGCAACGGCAG
>2_merged|reference DBH4|length 32|copies 95
AAATTTCCATGGCCCAGGTGCGCAACGGCAGT
>2_merged|reference DBH4|length 46|copies 1
AAATTTCCATGGCCCAGGTGCGCAACGGCAGTTTTATCCGTCAGGC
>2_merged|reference DBH4|length 32|copies 90
AAATTTCGGCCCCGCCTGGTGAGTTGCGTCTT
>2_merged|reference DBH4|length 37|copies 1
AAATTTCTGAATGCTCGGCCAGGAGGAGATGATCAGA
>2_merged|reference DBH4|length 31|copies 382
AAATTTCTGCCGACCAGGTTGATCAGGAAGT
>2_merged|reference DBH4|length 32|copies 17
AAATTTCTGCCGACCAGGTTGATCAGGAAGTT
>2_merged|reference DBH4|length 32|copies 5
AAATTTCTTATGTACCAGGTTGTTGCGTCTGA
>2_merged|reference DBH4|length 67|copies 1
AAATTTGAGCGAGTTGCTCATATTCATCTGGCAAATGAGAATAATCCATTTCCGCCACAGTTGCGCC
>2_merged|reference DBH4|length 73|copies 1
AAATTTGAGCGAGTTGCTCATATTCATCTGGCAAATGAGAATAATCCATTTCCGCCACAGTTGCGCCAATTCA
>2_merged|reference DBH4|length 58|copies 1
AAATTTGATTAACCGCACCTAACGGACACAACACCATGAAATCTGCCACCTCTGCGCA
>2_merged|reference DBH4|length 27|copies 1
AAATTTGGCGACGCCAGGAGGCAGATC
>2_merged|reference DBH4|length 31|copies 604
AAATTTGGCGACGCCAGGAGGCAGATCCAGT
>2_merged|reference DBH4|length 32|copies 62
AAATTTGGCGACGCCAGGAGGCAGATCCAGTT
>2_merged|reference DBH4|length 44|copies 1
AAATTTGGCGACGCCAGGAGGCAGATCCAGTTCGTCGTGGGCCA
>2_merged|reference DBH4|length 59|copies 2
AAATTTGGCGACGCCAGGAGGCAGATCCAGTTCGTCGTGGGCCACCAGAATTTCGTCCG
>2_merged|reference DBH4|length 29|copies 1
AAATTTGTCGCCAACTTCATGACCTTCCA
>2_merged|reference DBH4|length 27|copies 1
AAATTTGTGCCTGGTGGACAATACGCG
>2_merged|reference DBH4|length 32|copies 16
AAATTTTACCCCAACCAGGATTGCAGTAGTTT
>2_merged|reference DBH4|length 33|copies 5
AAATTTTACCCCAACCAGGATTGCAGTAGTTTG
>2_merged|reference DBH4|length 35|copies 1
AAATTTTCTTTCCAGTACCAGGTGGTATCGCCGCA
>2_merged|reference DBH4|length 62|copies 1
AAATTTTGCCATCGAAAATAACCTGATATTTATTACCACCTTGTTGGTTATTCCATGCTTCC
>2_merged|reference DBH4|length 63|copies 1
AAATTTTGCCATCGAAAATAACCTGATATTTATTACCACCTTGTTGGTTATTCCATGCTTCCA
>2_merged|reference DBH4|length 66|copies 1
AAATTTTGCCATCGAAAATAACCTGATATTTATTACCACCTTGTTGGTTATTCCATGCTTCCATTG
>2_merged|reference DBH4|length 77|copies 1
AAATTTTGCCATCGAAAATAACCTGATATTTATTACCACCTTGTTGGTTATTCCATGCTTCCATTGCCAATGCTGGC
>2_merged|reference DBH4|length 80|copies 1
AAATTTTGCCATCGAAAATAACCTGATATTTATTACCACCTTGTTGGTTATTCCATGCTTCCATTGCCAATGCTGGCAGA
>2_merged|reference DBH4|length 32|copies 14
AAATTTTGCCGATACCTGGTATCTTTACTGTG
>2_merged|reference DBH4|length 33|copies 2
AAATTTTGCCGATACCTGGTATCTTTACTGTGG
>2_merged|reference DBH4|length 31|copies 3
AAATTTTTAGAGGCCAGGATAACCAATCTTT
>2_merged|reference DBH4|length 32|copies 3
AAATTTTTAGAGGCCAGGATAACCAATCTTTC
>2_merged|reference DBH4|length 32|copies 5
AACAAAAACCAGCGCCAGGATGGCAATCAACA
>2_merged|reference DBH4|length 53|copies 1
AACAAAAACTGAGACTAGTACGACTTTTTGCGGCTCCAGGTTACTTCCCGTAG
>2_merged|reference DBH4|length 53|copies 1
AACAAAAAGCAGTAATAACGACTACAGGACATCTTGAATATGAACATGAAAAA
>2_merged|reference DBH4|length 30|copies 2
AACAAAAAGTTCACCTGGCAGGAGCAACAT
>2_merged|reference DBH4|length 31|copies 92
AACAAAAAGTTCACCTGGCAGGAGCAACATC
>2_merged|reference DBH4|length 32|copies 380
AACAAAAAGTTCACCTGGCAGGAGCAACATCA
>2_merged|reference DBH4|length 32|copies 8
AACAAAAATACGCGCCAGGTGAATTTCCCTCT
>2_merged|reference DBH4|length 33|copies 1
AACAAAAATACGCGCCAGGTGAATTTCCCTCTG
>2_merged|reference DBH4|length 32|copies 3
AACAAAACTGACCTCCTGGCGCGGATTATTCA
>2_merged|reference DBH4|length 30|copies 15
AACAAAAGAAGAGCCTGGCAACTGCATCCC
>2_merged|reference DBH4|length 31|copies 466
AACAAAAGAAGAGCCTGGCAACTGCATCCCC
>2_merged|reference DBH4|length 32|copies 139
AACAAAAGAAGAGCCTGGCAACTGCATCCCCA
>2_merged|reference DBH4|length 31|copies 5
AACAAAAGAGGTGCCAGGAATGAACAAAACG
>2_merged|reference DBH4|length 76|copies 1
AACAAAATCGGATCGCCTTAACGCTCTCCATCTTCGAGCCAGCACTCATTATTACGATGGCACTGATCGTCCTGTT
>2_merged|reference DBH4|length 31|copies 139
AACAAACACACCGCCAGGTGAGCCGCCCTGT
>2_merged|reference DBH4|length 32|copies 3
AACAAACACACCGCCAGGTGAGCCGCCCTGTT
>2_merged|reference DBH4|length 45|copies 1
AACAAACAGACCACCGTGCGGTGCCATCAGTTTCGCACCAATCGC
>2_merged|reference DBH4|length 59|copies 1
AACAAACAGACCACCGTGCGGTGCCATCAGTTTCGCACCAATCGCCATTGAGATTGCGC
>2_merged|reference DBH4|length 65|copies 1
AACAAACAGACCACCGTGCGGTGCCATCAGTTTCGCACCAATCGCCATTGAGATTGCGCCAGTCA
>2_merged|reference DBH4|length 75|copies 1
AACAAACAGACCACCGTGCGGTGCCATCAGTTTCGCACCAATCGCCATTGAGATTGCGCCAGTCAGCGCCCCACC
>2_merged|reference DBH4|length 76|copies 6
AACAAACAGACCACCGTGCGGTGCCATCAGTTTCGCACCAATCGCCATTGAGATTGCGCCAGTCAGCGCCCCACCC
>2_merged|reference DBH4|length 77|copies 1
AACAAACAGACCACCGTGCGGTGCCATCAGTTTCGCACCAATCGCCATTGAGATTGCGCCAGTCAGCGCCCCACCCA
>2_merged|reference DBH4|length 40|copies 1
AACAAACCAAGGAGCGCCGAGCCGCCGATCATTCCCGCCA
>2_merged|reference DBH4|length 47|copies 5
AACAAACCAAGGAGCGCCGAGCCGCCGATCATTCCCGCCATAAACGG
>2_merged|reference DBH4|length 50|copies 1
AACAAACCAAGGAGCGCCGAGCCGCCGATCATTCCCGCCATAAACGGCGT
>2_merged|reference DBH4|length 68|copies 1
AACAAACCAAGGAGCGCCGAGCCGCCGATCATTCCCGCCATAAACGGCGTCAGTTGCATGGCGGGCGT
>2_merged|reference DBH4|length 26|copies 3
AACAAACCGCGCATTCCGGTGGTATG
>2_merged|reference DBH4|length 53|copies 1
AACAAACCGCGCATTCCGGTGGTATGGATCCACGGTCTGGAATGCACCTGCTG
>2_merged|reference DBH4|length 57|copies 1
AACAAACCGCGCATTCCGGTGGTATGGATCCACGGTCTGGAATGCACCTGCTGTACC
>2_merged|reference DBH4|length 64|copies 2
AACAAACCGCGCATTCCGGTGGTATGGATCCACGGTCTGGAATGCACCTGCTGTACCGAATCTT
>2_merged|reference DBH4|length 74|copies 14
AACAAACCGCGCATTCCGGTGGTATGGATCCACGGTCTGGAATGCACCTGCTGTACCGAATCTTTTATCCGCTC
>2_merged|reference DBH4|length 80|copies 1
AACAAACCGCGCATTCCGGTGGTATGGATCCACGGTCTGGAATGCACCTGCTGTACCGAATCTTTTATCCGCTCCGCTCA
>2_merged|reference DBH4|length 30|copies 3
AACAAACGCTGTCCTGGCGGTGCCCACTTA
>2_merged|reference DBH4|length 74|copies 1
AACAAACTCAGGCTGCGGTAAGTCTGCTGGAAAAAGCGCGCTACAGCGTGCTGGAACGTGAAGACAAACCGACA
>2_merged|reference DBH4|length 72|copies 1
AACAAAGACAGGAACATCTGCGCCCAGCGTCAGCCCCATTTCCGCCAGCTCATCCATGCTTAGCCCGCATTG
>2_merged|reference DBH4|length 76|copies 1
AACAAAGCGACCGCATCCATACGCACTCTGCCCGTCGCAAACAAGACGATGGCAACGGCCAGTAATGAAAGAACCC
>2_merged|reference DBH4|length 31|copies 75
AACAAAGCGCAGACCAGGGGGCATCACGCAA
>2_merged|reference DBH4|length 32|copies 9
AACAAAGCGCAGACCAGGGGGCATCACGCAAC
>2_merged|reference DBH4|length 58|copies 1
AACAAAGCGCAGGCGCTGTGGACTCGTAACAAGTCGGAAATCACCGATGAAGAGTACA
>2_merged|reference DBH4|length 64|copies 1
AACAAAGCGCAGGCGCTGTGGACTCGTAACAAGTCGGAAATCACCGATGAAGAGTACAAAGAGT
>2_merged|reference DBH4|length 79|copies 1
AACAAAGCGCAGGCGCTGTGGACTCGTAACAAGTCGGAAATCACCGATGAAGAGTACAAAGAGTTCTACAAACACATCG
>2_merged|reference DBH4|length 32|copies 7
AACAAAGTGCACTGCCTGGCCGTAAATACGCG
>2_merged|reference DBH4|length 33|copies 1
AACAAAGTGCACTGCCTGGCCGTAAATACGCGT
>2_merged|reference DBH4|length 32|copies 3
AACAAAGTGGTTAACCTGGCCTCCCGTAATGC
>2_merged|reference DBH4|length 31|copies 28
AACAAATGAAAGGCCAGGTAAATCATGCCAT
>2_merged|reference DBH4|length 32|copies 4
AACAAATGAAAGGCCAGGTAAATCATGCCATT
>2_merged|reference DBH4|length 54|copies 1
AACAAATGCGGGCAAACTCTCCCCTCGTTTCGCATATTCGCGCCGAGTGTTCGG
>2_merged|reference DBH4|length 30|copies 1
AACAAATGGCTCGCCTGGTGGAAGCGCGTC
>2_merged|reference DBH4|length 31|copies 732
AACAAATGGCTCGCCTGGTGGAAGCGCGTCT
>2_merged|reference DBH4|length 32|copies 293
AACAAATGGCTCGCCTGGTGGAAGCGCGTCTG
>2_merged|reference DBH4|length 32|copies 1
AACAAATGGGAACCGATTGCCGGATACGGATG
>2_merged|reference DBH4|length 32|copies 4
AACAAATTCAGCCGCCTGGTCAGGATCGGTAT
>2_merged|reference DBH4|length 33|copies 5
AACAAATTCAGCCGCCTGGTCAGGATCGGTATA
>2_merged|reference DBH4|length 32|copies 2
AACAAATTCAGTATCCAGGGCTATCGCCGGAA
>2_merged|reference DBH4|length 33|copies 2
AACAAATTCAGTATCCAGGGCTATCGCCGGAAA
>2_merged|reference DBH4|length 34|copies 1
AACAAATTCAGTATCCAGGGCTATCGCCGGAAAG
>2_merged|reference DBH4|length 75|copies 1
AACAAATTGCAACCTGGAATATACAAAAACATGGGGAGTAATAGCGTTAACATTATTATTAATAATACCCGAAAA
>2_merged|reference DBH4|length 53|copies 1
AACAAATTTCTGAGACTTGTAATGAACAGAACTGACGAACTCCGTACTGCGCG
>2_merged|reference DBH4|length 71|copies 1
AACAAATTTGTCACCCACCACTAACCAGCGTTCTGCCAGCGGCTTCAGGTATTCGCCCAGACGATTAATCA
>2_merged|reference DBH4|length 30|copies 2
AACAACACTGTCGCCAGGAGCAATAAGGTG
>2_merged|reference DBH4|length 31|copies 294
AACAACACTGTCGCCAGGAGCAATAAGGTGA
>2_merged|reference DBH4|length 50|copies 1
AACAACAGTGTTCGCTGGTGGATGGCAAAAATACCTTTAGCGCCAAGTAT
>2_merged|reference DBH4|length 32|copies 1
AACAACATGCGCACCCAGGAAGAATTGGGACG
>2_merged|reference DBH4|length 28|copies 1
AACAACCAGACTGCCAGGAAGGCCGTTT
>2_merged|reference DBH4|length 30|copies 5
AACAACCAGACTGCCAGGAAGGCCGTTTCC
>2_merged|reference DBH4|length 31|copies 1735
AACAACCAGACTGCCAGGAAGGCCGTTTCCC
>2_merged|reference DBH4|length 32|copies 85
AACAACCAGACTGCCAGGAAGGCCGTTTCCCT
>2_merged|reference DBH4|length 27|copies 1
AACAACCAGCCAGGACCAGCAAGCAAG
>2_merged|reference DBH4|length 61|copies 1
AACAACCCATAAGCACATGGATTTTCCAGCAGTGAATGCTGACGCTCCAACTGCGCAACCG
>2_merged|reference DBH4|length 65|copies 1
AACAACCCATAAGCACATGGATTTTCCAGCAGTGAATGCTGACGCTCCAACTGCGCAACCGGTTT
>2_merged|reference DBH4|length 41|copies 2
AACAACCCATCACGGCGATGAATGATAAAATCTTCCCGTGC
>2_merged|reference DBH4|length 53|copies 1
AACAACCCATCACGGCGATGAATGATAAAATCTTCCCGTGCCAGTTTTTCGTC
>2_merged|reference DBH4|length 55|copies 2
AACAACCCATCACGGCGATGAATGATAAAATCTTCCCGTGCCAGTTTTTCGTCGG
>2_merged|reference DBH4|length 30|copies 3
AACAACCCGCTCGCCAGGGCAGAAGCCAAC
>2_merged|reference DBH4|length 31|copies 1014
AACAACCCGCTCGCCAGGGCAGAAGCCAACA
>2_merged|reference DBH4|length 32|copies 50
AACAACCCGCTCGCCAGGGCAGAAGCCAACAG
>2_merged|reference DBH4|length 31|copies 112
AACAACCGACTCTCCAGGCGCTGCTGGCGAT
>2_merged|reference DBH4|length 32|copies 2
AACAACCGACTCTCCAGGCGCTGCTGGCGATC
>2_merged|reference DBH4|length 50|copies 1
AACAACCGCGTCGAATACGTAAACCCAGTGAGCAAATTTTCTTTTCCCCA
>2_merged|reference DBH4|length 50|copies 1
AACAACGAAGCTCTTTTCGTTGTCCATTCGTACCACACCCAGACTTGGCA
>2_merged|reference DBH4|length 57|copies 1
AACAACGAAGCTCTTTTCGTTGTCCATTCGTACCACACCCAGACTTGGCACCAGAGT
>2_merged|reference DBH4|length 65|copies 1
AACAACGAAGCTCTTTTCGTTGTCCATTCGTACCACACCCAGACTTGGCACCAGAGTGGTAAACG
>2_merged|reference DBH4|length 78|copies 1
AACAACGAAGCTCTTTTCGTTGTCCATTCGTACCACACCCAGACTTGGCACCAGAGTGGTAAACGGATAATCCGCCAC
>2_merged|reference DBH4|length 32|copies 1
AACAACGACCTGCGCCGGGGAGATTTGCTGTT
>2_merged|reference DBH4|length 26|copies 1
AACAACGCCGGAAAGGCAGGCTCCCT
>2_merged|reference DBH4|length 40|copies 1
AACAACGCCGGAAAGGCAGGCTCCCTGTAAATATCGATCT
>2_merged|reference DBH4|length 41|copies 2
AACAACGCCGGAAAGGCAGGCTCCCTGTAAATATCGATCTG
>2_merged|reference DBH4|length 41|copies 1
AACAACGTTTTTCTCGATCGCGTGCAGAATTTCACCCAGTT
>2_merged|reference DBH4|length 52|copies 1
AACAACTGCTGGACAATTTCACCCAGCGTTTGCTGCTTATCACGATATTCTC
>2_merged|reference DBH4|length 40|copies 1
AACAACTGGAACTCATGCTCACCAGCGGTGAACTGAATCC
>2_merged|reference DBH4|length 32|copies 1
AACAACTGGCAAAAACCAATCTCGTTTCCCGC
>2_merged|reference DBH4|length 49|copies 6
AACAACTGGCAAAAACCAATCTCGTTTCCCGCCAGGAGCTGGATGCCCA
>2_merged|reference DBH4|length 40|copies 1
AACAACTGGCGGTCATGACGATACGGAATATCGCTGGCCT
>2_merged|reference DBH4|length 55|copies 1
AACAACTTTGTTGAATGATTGTCAAATTAGATGATTAAAAATTAAATAAATGTTG
>2_merged|reference DBH4|length 76|copies 1
AACAAGAACTGCTGCTGGCCAGTATTCGCGAACTGATTACGACTAACTTTCCGGAAGAGTATTTCCGCACCTGCGA
>2_merged|reference DBH4|length 31|copies 274
AACAAGAAGTTATCCTGGTACTCGACTGTGG
>2_merged|reference DBH4|length 32|copies 12
AACAAGAAGTTATCCTGGTACTCGACTGTGGC
>2_merged|reference DBH4|length 39|copies 2
AACAAGATGAGTAACACCCAGTTTGGCCGGAAAACAATC
>2_merged|reference DBH4|length 40|copies 7
AACAAGATGAGTAACACCCAGTTTGGCCGGAAAACAATCA
>2_merged|reference DBH4|length 41|copies 1239
AACAAGATGAGTAACACCCAGTTTGGCCGGAAAACAATCAG
>2_merged|reference DBH4|length 42|copies 189
AACAAGATGAGTAACACCCAGTTTGGCCGGAAAACAATCAGG
>2_merged|reference DBH4|length 68|copies 26
AACAAGATGAGTAACACCCAGTTTGGCCGGAAAACAATCAGGTTATCCGGCCAGGGCATGATTTGCAG
>2_merged|reference DBH4|length 69|copies 7
AACAAGATGAGTAACACCCAGTTTGGCCGGAAAACAATCAGGTTATCCGGCCAGGGCATGATTTGCAGC
>2_merged|reference DBH4|length 54|copies 1
AACAAGATGGGGCGAGTAATTTGGGGGAAATTAAACTTGGCGTAAATGGCAACC
>2_merged|reference DBH4|length 56|copies 1
AACAAGATTATCGAGAAAGAGATCATGCGCGCACCGGAGCAGTACCTCTGGATCCA
>2_merged|reference DBH4|length 31|copies 33
AACAAGCCACGCACCATCCCCGTCAACGGTG
>2_merged|reference DBH4|length 32|copies 3
AACAAGCCACGCACCATCCCCGTCAACGGTGC
>2_merged|reference DBH4|length 33|copies 2
AACAAGCCACGCACCATCCCCGTCAACGGTGCT
>2_merged|reference DBH4|length 43|copies 1
AACAAGCCACGCACCATCCCCGTCAACGGTGCTTTAATTTCAT
>2_merged|reference DBH4|length 44|copies 1175
AACAAGCCACGCACCATCCCCGTCAACGGTGCTTTAATTTCATG
>2_merged|reference DBH4|length 45|copies 12
AACAAGCCACGCACCATCCCCGTCAACGGTGCTTTAATTTCATGC
>2_merged|reference DBH4|length 46|copies 1
AACAAGCCACGCACCATCCCCGTCAACGGTGCTTTAATTTCATGCT
>2_merged|reference DBH4|length 72|copies 1
AACAAGCCACGCACCATCCCCGTCAACGGTGCTTTAATTTCATGCTCACCAATCCAGGCAATCACATCGCCC
>2_merged|reference DBH4|length 30|copies 1
AACAAGGCAAGCACCTGGTCGGTATCGCCC
>2_merged|reference DBH4|length 31|copies 965
AACAAGGCAAGCACCTGGTCGGTATCGCCCT
>2_merged|reference DBH4|length 32|copies 11
AACAAGGCAAGCACCTGGTCGGTATCGCCCTG
>2_merged|reference DBH4|length 30|copies 1
AACAAGGTAGCCTCCAGGCCATTGTTTTGT
>2_merged|reference DBH4|length 31|copies 172
AACAAGGTAGCCTCCAGGCCATTGTTTTGTC
>2_merged|reference DBH4|length 32|copies 383
AACAAGGTAGCCTCCAGGCCATTGTTTTGTCG
>2_merged|reference DBH4|length 33|copies 1
AACAAGGTAGCCTCCAGGCCATTGTTTTGTCGT
>2_merged|reference DBH4|length 51|copies 1
AACAAGGTGAGCTACACCTGCTGGTTGCCACAACCGTTATTGAAGTCGGCG
>2_merged|reference DBH4|length 70|copies 1
AACAAGGTGATGGCCGTTACCCTTCTCAATGGTGTGGCGAGCAACAGTTTGATCGCATTTTATTAGATGC
>2_merged|reference DBH4|length 48|copies 1
AACAAGGTGCAGAACTGGACTTCCCGATTCCAGTGGATGATTTTGCCT
>2_merged|reference DBH4|length 30|copies 3
AACAAGTTCAGCCCTGGCGTTTTCAGACGC
>2_merged|reference DBH4|length 74|copies 1
AACAATAAAAATGACATCCTCGCCACCCCAAGCATCGTAACGCTGGATAATAAACTCGCGTCCTTCAACGTGGG
>2_merged|reference DBH4|length 42|copies 1
AACAATAATGGAGAAATGCTGATTGCCGCAAAAGTGACTCCG
>2_merged|reference DBH4|length 30|copies 4
AACAATACCAGTACCTGGTTTGCGCAAGGC
>2_merged|reference DBH4|length 31|copies 56
AACAATACCAGTACCTGGTTTGCGCAAGGCG
>2_merged|reference DBH4|length 55|copies 1
AACAATACCAGTACCTGGTTTGCGCAAGGCGAAGGATTATTTTTATGAAGCTTAA
>2_merged|reference DBH4|length 34|copies 1
AACAATACCGAACCGACCTGGTTCCCGGATAGCC
>2_merged|reference DBH4|length 35|copies 1
AACAATACCGAACCGACCTGGTTCCCGGATAGCCA
>2_merged|reference DBH4|length 64|copies 1
AACAATACCTTATTCGTTTATGCCCACAACTAGCGCAAATCTTTAACGGCCACATGGTCCATAT
>2_merged|reference DBH4|length 76|copies 1
AACAATATGAGATAAAGCCCTCATGACGAGGGCGTAACATTACTCAGCAATAAACTGATATTCCGTCAGGCTGGAA
>2_merged|reference DBH4|length 32|copies 5
AACAATCTCGCGTTCCAGGTCGTCCCAGACGT
>2_merged|reference DBH4|length 30|copies 1
AACAATCTGATGCCTGGATTATGCGTCTTG
>2_merged|reference DBH4|length 62|copies 1
AACAATGCCCCGGCGGATAGCTGGCGCAAAGGCGTGGTGAGCTGGACGTGGCGCATCAAGGT
>2_merged|reference DBH4|length 32|copies 7
AACAATGGCAAAAGCCAGGCGACCAACCTGGA
>2_merged|reference DBH4|length 73|copies 1
AACAATGGCCTTTCTTATGGCTGGAAAGGCCTGATTTGTTTGTATTAAGATATCGGTAATCTTTTGATGGTTG
>2_merged|reference DBH4|length 30|copies 3
AACAATGGCGTGCCCTGGTTCAGACGAGCA
>2_merged|reference DBH4|length 31|copies 534
AACAATGGCGTGCCCTGGTTCAGACGAGCAG
>2_merged|reference DBH4|length 32|copies 47
AACAATGGCGTGCCCTGGTTCAGACGAGCAGT
>2_merged|reference DBH4|length 39|copies 1
AACAATGGGACGAACTCATCGCCAGCGAAATGGCGTATG
>2_merged|reference DBH4|length 40|copies 9
AACAATGGGACGAACTCATCGCCAGCGAAATGGCGTATGT
>2_merged|reference DBH4|length 76|copies 1
AACAATGGGACGAACTCATCGCCAGCGAAATGGCGTATGTGAATGCGGTGCAGGAGATTGCACATTTGACTGAAGA
>2_merged|reference DBH4|length 32|copies 2
AACAATGGTGCAGCCCTGGCGAGCCCAGTAAT
>2_merged|reference DBH4|length 49|copies 1
AACAATGTCATCGCCCGTTTTCGCCGCACCTCCTGGAGTCTGGTTGAGG
>2_merged|reference DBH4|length 60|copies 1
AACAATTACTCTGATTTAAAAGAAACAACCTCGGCTACAGGTAAACCTGTTTTACGTTGG
>2_merged|reference DBH4|length 32|copies 1
AACAATTCCCCATTCCTGGCGTATATCTGGCT
>2_merged|reference DBH4|length 58|copies 1
AACAATTCCGTATCCACAGTGCTCTCCGCAAAATTATTTGTCGTTATGATTTAAATGT
>2_merged|reference DBH4|length 78|copies 1
AACAATTCCGTATCCACAGTGCTCTCCGCAAAATTATTTGTCGTTATGATTTAAATGTTTTGTTTTACACTCTGTCAA
>2_merged|reference DBH4|length 79|copies 1
AACAATTCCGTATCCACAGTGCTCTCCGCAAAATTATTTGTCGTTATGATTTAAATGTTTTGTTTTACACTCTGTCAAG
>2_merged|reference DBH4|length 30|copies 1
AACAATTGCATCCCAGGCTGAAACCGCACA
>2_merged|reference DBH4|length 70|copies 1
AACAATTGGCGGGCCAGTTGATGCTGCTCCAGCAGGTGGCGGAAATTCATGATGGTGGTGCGGTCCGGCA
>2_merged|reference DBH4|length 49|copies 13
AACACAAAAAGCTGATGGACTCCATTGCCAAAGGTGATGAAGTTCTGAC
>2_merged|reference DBH4|length 63|copies 1
AACACAATGAAAGGATCGAAAAATGACTACGCAACGTTCACCGGGGCTATTCCGGCGTCTGGC
>2_merged|reference DBH4|length 58|copies 49
AACACAATGCTTCGCTGGTGGTGATGCGCCCGGATCGCTTTGTTGCCGCCACCGCCAT
>2_merged|reference DBH4|length 72|copies 1
AACACAATGCTTCGCTGGTGGTGATGCGCCCGGATCGCTTTGTTGCCGCCACCGCCATTCCGCAAACCCTGG
>2_merged|reference DBH4|length 32|copies 55
AACACAATTCATGCCCTGGCAGTATGTCACGT
>2_merged|reference DBH4|length 33|copies 1
AACACAATTCATGCCCTGGCAGTATGTCACGTT
>2_merged|reference DBH4|length 47|copies 1
AACACAATTTGTGGCCCTTGCGCAATGAGTTCGCGCGCTGCCAGAAC
>2_merged|reference DBH4|length 58|copies 1
AACACAATTTGTGGCCCTTGCGCAATGAGTTCGCGCGCTGCCAGAACCGCTTCTTCGA
>2_merged|reference DBH4|length 52|copies 1
AACACACCCGGAGACAAACAGGGTGCAACGAGTGCCGGGGCCGTTGACGATG
>2_merged|reference DBH4|length 58|copies 2
AACACACCCGGAGACAAACAGGGTGCAACGAGTGCCGGGGCCGTTGACGATGTCGACA
>2_merged|reference DBH4|length 79|copies 2
AACACACCCGGAGACAAACAGGGTGCAACGAGTGCCGGGGCCGTTGACGATGTCGACAGGATAGTACTGATGATAATTC
>2_merged|reference DBH4|length 80|copies 1
AACACACCCGGAGACAAACAGGGTGCAACGAGTGCCGGGGCCGTTGACGATGTCGACAGGATAGTACTGATGATAATTCA
>2_merged|reference DBH4|length 30|copies 1
AACACACCGCCCACCTGGCGCGCGGCGCGG
>2_merged|reference DBH4|length 31|copies 640
AACACACCGCCCACCTGGCGCGCGGCGCGGG
>2_merged|reference DBH4|length 32|copies 145
AACACACCGCCCACCTGGCGCGCGGCGCGGGG
>2_merged|reference DBH4|length 51|copies 1
AACACACGCCAGATAATCACGAGGAAACAGATCATCACGAGGCAAAACAGC
>2_merged|reference DBH4|length 75|copies 1
AACACACGTGCTGGGCGACGACGGTAGCGAGCTGATCTCCGTGCAGGTGCGTTAACAGCGAAGGAGAATCATCAT
>2_merged|reference DBH4|length 58|copies 9
AACACAGACAGGTACAGGAAGAAAAAAACATGGTAGATCAGGTAAAAGTCGTTGCCGA
>2_merged|reference DBH4|length 30|copies 1
AACACAGTGAACGCCTGGCTGACTTTGTCG
>2_merged|reference DBH4|length 31|copies 583
AACACAGTGAACGCCTGGCTGACTTTGTCGT
>2_merged|reference DBH4|length 32|copies 2
AACACAGTGAACGCCTGGCTGACTTTGTCGTA
>2_merged|reference DBH4|length 36|copies 1
AACACATAATTTAGCCAGGACATTTCAAGATCAATG
>2_merged|reference DBH4|length 37|copies 1
AACACATAATTTAGCCAGGACATTTCAAGATCAATGC
>2_merged|reference DBH4|length 40|copies 7
AACACATAATTTAGCCAGGACATTTCAAGATCAATGCCAG
>2_merged|reference DBH4|length 50|copies 1
AACACATACAGCGGAGCAACCAGCAAAGCGGTTTTAATCAGGCAACGCAA
>2_merged|reference DBH4|length 32|copies 1
AACACATCTGGTGGCGTTGCAGTCAGAATATC
>2_merged|reference DBH4|length 38|copies 1
AACACATCTGGTGGCGTTGCAGTCAGAATATCCAGAGC
>2_merged|reference DBH4|length 39|copies 3
AACACATCTGGTGGCGTTGCAGTCAGAATATCCAGAGCA
>2_merged|reference DBH4|length 49|copies 1
AACACATCTGGTGGCGTTGCAGTCAGAATATCCAGAGCACGATCCATAC
>2_merged|reference DBH4|length 54|copies 3
AACACATCTGGTGGCGTTGCAGTCAGAATATCCAGAGCACGATCCATACGACCG
>2_merged|reference DBH4|length 56|copies 1
AACACATCTGGTGGCGTTGCAGTCAGAATATCCAGAGCACGATCCATACGACCGCG
>2_merged|reference DBH4|length 73|copies 1
AACACATCTGGTGGCGTTGCAGTCAGAATATCCAGAGCACGATCCATACGACCGCGGAAATCCGGCACCAGAG
>2_merged|reference DBH4|length 37|copies 4
AACACATTGCAGAGCTGGACCAGGAGATTGCTGTTTT
>2_merged|reference DBH4|length 42|copies 1
AACACATTTCCGATCGTGTGTTGGTGATGTATCTCGGCCATG
>2_merged|reference DBH4|length 58|copies 1
AACACATTTCCGATCGTGTGTTGGTGATGTATCTCGGCCATGCGGTAGAACTGGGGAC
>2_merged|reference DBH4|length 60|copies 1
AACACATTTCCGATCGTGTGTTGGTGATGTATCTCGGCCATGCGGTAGAACTGGGGACCT
>2_merged|reference DBH4|length 76|copies 7
AACACATTTCCGATCGTGTGTTGGTGATGTATCTCGGCCATGCGGTAGAACTGGGGACCTATGATGAGGTCTACCA
>2_merged|reference DBH4|length 60|copies 1
AACACCAAAGCAAGCCGGATAAGAAAATGGCCTTTCGCATGATGCGTTATTCTATAGCCG
>2_merged|reference DBH4|length 64|copies 3
AACACCAAAGCAAGCCGGATAAGAAAATGGCCTTTCGCATGATGCGTTATTCTATAGCCGCCAT
>2_merged|reference DBH4|length 30|copies 1
AACACCAAATGGGACTATACCGTGATGGGG
>2_merged|reference DBH4|length 28|copies 1
AACACCAACTCCGGCGCGATTTCAAACA
>2_merged|reference DBH4|length 53|copies 2
AACACCAACTCTCACAACCAGCTTGAGATCCGCACCCTGGGATCCGGTGTAAT
>2_merged|reference DBH4|length 32|copies 2
AACACCAATTATGCCCAGGTGAAAGACAGCTC
>2_merged|reference DBH4|length 34|copies 1
AACACCAATTATGCCCAGGTGAAAGACAGCTCTG
>2_merged|reference DBH4|length 26|copies 1
AACACCACCAGCCCCAGGCCAATTGC
>2_merged|reference DBH4|length 30|copies 2
AACACCACCAGCCCCAGGCCAATTGCTTTA
>2_merged|reference DBH4|length 31|copies 57
AACACCACCAGCCCCAGGCCAATTGCTTTAA
>2_merged|reference DBH4|length 32|copies 453
AACACCACCAGCCCCAGGCCAATTGCTTTAAA
>2_merged|reference DBH4|length 40|copies 1
AACACCACCGCTGCCAGTAACATGCCCTTTTCACGCGGAG
>2_merged|reference DBH4|length 39|copies 3
AACACCACTTCCGCATCATCGCCAGGTTTCAGACGTAAC
>2_merged|reference DBH4|length 40|copies 28
AACACCACTTCCGCATCATCGCCAGGTTTCAGACGTAACA
>2_merged|reference DBH4|length 39|copies 1
AACACCACTTCCGCATCGTCGCCAGGAGCCAGTCGCAGC
>2_merged|reference DBH4|length 28|copies 1
AACACCAGCGAATGTTTTTGCATCTCTT
>2_merged|reference DBH4|length 31|copies 1
AACACCAGCGCCTCCAGCCCCGCCGCACCCA
>2_merged|reference DBH4|length 44|copies 4
AACACCAGCGCCTCCAGCCCCGCCGCACCCAGCCACGTCAGAAA
>2_merged|reference DBH4|length 71|copies 2
AACACCAGCGCCTCCAGCCCCGCCGCACCCAGCCACGTCAGAAATTTCTCGTCCCAGGGAATGTCGCGTTG
>2_merged|reference DBH4|length 29|copies 47
AACACCAGTATCGATAACGAAGGGCACAC
>2_merged|reference DBH4|length 30|copies 1
AACACCAGTATCGATAACGAAGGGCACACT
>2_merged|reference DBH4|length 52|copies 1
AACACCAGTATCGATAACGAAGGGCACACTACACAAAACCTGGGTTTAACGG
>2_merged|reference DBH4|length 55|copies 10
AACACCAGTATCGATAACGAAGGGCACACTACACAAAACCTGGGTTTAACGGAGA
>2_merged|reference DBH4|length 56|copies 8
AACACCAGTATCGATAACGAAGGGCACACTACACAAAACCTGGGTTTAACGGAGAC
>2_merged|reference DBH4|length 57|copies 25
AACACCAGTATCGATAACGAAGGGCACACTACACAAAACCTGGGTTTAACGGAGACA
>2_merged|reference DBH4|length 40|copies 1
AACACCAGTTTCTTCACTGCCGCCAGGCTGTTGCCGAGGT
>2_merged|reference DBH4|length 50|copies 1
AACACCATACCGTGGGCGTCTTTAATGGGTTGCCAGGAGAGCAGTTTGTT
>2_merged|reference DBH4|length 52|copies 1
AACACCATGACTCAGTGGGCTGATAAAATTGGTCACCTGCAAATTGCCGATA
>2_merged|reference DBH4|length 56|copies 1
AACACCATGACTCAGTGGGCTGATAAAATTGGTCACCTGCAAATTGCCGATAATCC
>2_merged|reference DBH4|length 55|copies 1
AACACCATTGCCTTCTTTAGCCCTAACTATCTACAAGGCTGGCAGCGGGCGTTGG
>2_merged|reference DBH4|length 40|copies 1
AACACCCACTGCCAACGGACATCCGAAGCCGTGTCGACCA
>2_merged|reference DBH4|length 58|copies 1
AACACCCACTGCCAACGGACATCCGAAGCCGTGTCGACCACCAGTTTGGTGCCATCCA
>2_merged|reference DBH4|length 30|copies 22
AACACCCCTGCTCCCAGGGCGGCGTCAGTA
>2_merged|reference DBH4|length 31|copies 379
AACACCCCTGCTCCCAGGGCGGCGTCAGTAC
>2_merged|reference DBH4|length 32|copies 8
AACACCCCTGCTCCCAGGGCGGCGTCAGTACC
>2_merged|reference DBH4|length 58|copies 1
AACACCCGTTGTTCAATGGCAGCGTTGGCAGCGATAGTTTCCAGGCAGCCAAAGTTGC
>2_merged|reference DBH4|length 30|copies 129
AACACCCTGAAGCCCTGGTGGCCGGGATTA
>2_merged|reference DBH4|length 31|copies 1274
AACACCCTGAAGCCCTGGTGGCCGGGATTAT
>2_merged|reference DBH4|length 32|copies 690
AACACCCTGAAGCCCTGGTGGCCGGGATTATT
>2_merged|reference DBH4|length 33|copies 2
AACACCCTGAAGCCCTGGTGGCCGGGATTATTT
>2_merged|reference DBH4|length 34|copies 1
AACACCCTGAAGCCCTGGTGGCCGGGATTATTTG
>2_merged|reference DBH4|length 36|copies 1
AACACCCTGAAGCCCTGGTGGCCGGGATTATTTGAC
>2_merged|reference DBH4|length 37|copies 38
AACACCCTGAAGCCCTGGTGGCCGGGATTATTTGACG
>2_merged|reference DBH4|length 38|copies 6
AACACCCTGAAGCCCTGGTGGCCGGGATTATTTGACGG
>2_merged|reference DBH4|length 39|copies 19
AACACCCTGAAGCCCTGGTGGCCGGGATTATTTGACGGT
>2_merged|reference DBH4|length 40|copies 3
AACACCCTGAAGCCCTGGTGGCCGGGATTATTTGACGGTG
>2_merged|reference DBH4|length 44|copies 1
AACACCCTGAAGCCCTGGTGGCCGGGATTATTTGACGGTGACAC
>2_merged|reference DBH4|length 58|copies 1
AACACCCTGAAGCCCTGGTGGCCGGGATTATTTGACGGTGACACGCCCCGGCTTCTGG
>2_merged|reference DBH4|length 63|copies 1
AACACCCTGAAGCCCTGGTGGCCGGGATTATTTGACGGTGACACGCCCCGGCTTCTGGCCTGC
>2_merged|reference DBH4|length 71|copies 1
AACACCCTGAAGCCCTGGTGGCCGGGATTATTTGACGGTGACACGCCCCGGCTTCTGGCCTGCGGTATCCG
>2_merged|reference DBH4|length 76|copies 2
AACACCCTGAAGCCCTGGTGGCCGGGATTATTTGACGGTGACACGCCCCGGCTTCTGGCCTGCGGTATCCGGGACG
>2_merged|reference DBH4|length 46|copies 1
AACACCGACTGGATCAAACAGACGCTGGATGTCCCGTCGATTCACT
>2_merged|reference DBH4|length 32|copies 1
AACACCGATGAGATACACCACGGGAGAGACGG
>2_merged|reference DBH4|length 46|copies 1
AACACCGCAGGCCACTCGCTGCGTTCGGCAAGTAACTGCCACGGTG
>2_merged|reference DBH4|length 74|copies 1
AACACCGCCAGAGATAACAACAATGTTGCCAGATATCGCACGCTTCCTCCCGCGCTTAGCCAACGACCAGATTG
>2_merged|reference DBH4|length 42|copies 1
AACACCGCCAGCGAACCGATGCTGCTCATTCCGTCACAAGCG
>2_merged|reference DBH4|length 58|copies 8
AACACCGCGACCGCGTGGCGTTTATGCGTGTGGTGTCCGGTAAATATGAAAAAGGCAT
>2_merged|reference DBH4|length 61|copies 1
AACACCGGCATTGGCTGGCATGAAGCACGTATTCCGACCATTGCCACGCCCGTGCCGCGCG
>2_merged|reference DBH4|length 41|copies 1
AACACCGGGGAAGAGTGGGACGTCCTGGAATTCAGCAGCCT
>2_merged|reference DBH4|length 32|copies 3
AACACCGTACCCGGCCTGGAGTTTTATTAGTA
>2_merged|reference DBH4|length 41|copies 1
AACACCGTCTTACATTATGGGCACCACGGTAGGTATTTGTT
>2_merged|reference DBH4|length 48|copies 3
AACACCGTCTTACATTATGGGCACCACGGTAGGTATTTGTTCGGTGAT
>2_merged|reference DBH4|length 49|copies 1
AACACCGTCTTACATTATGGGCACCACGGTAGGTATTTGTTCGGTGATT
>2_merged|reference DBH4|length 68|copies 1
AACACCGTCTTACATTATGGGCACCACGGTAGGTATTTGTTCGGTGATTGGATTCCTGCCGGATGTCT
>2_merged|reference DBH4|length 78|copies 1
AACACCTACACCATCAAGATAATTAGCATCGACACCATAGGCAACATTTAAACATTCAGAAGTATTTATATTAGCTAG
>2_merged|reference DBH4|length 46|copies 6
AACACCTCCAGCGTACGCGAGGTAATCAACTGCGCCTGACGGAACA
>2_merged|reference DBH4|length 28|copies 1
AACACCTCGATGGTGTGGCGTTTATCTT
>2_merged|reference DBH4|length 70|copies 1
AACACCTGTTCGCGGCTAACTTGCGGCCAGGGAACCCGGCTGTCTTTAAAGATGTTTTCTCCGCCACAAA
>2_merged|reference DBH4|length 71|copies 1
AACACCTGTTTTCGCAAATCTATGGACTATTGCTATTCGGTTTATCCCCGCTGGCGCGGGGAACACGGGCG
>2_merged|reference DBH4|length 40|copies 1
AACACCTTAAATAAACCCGTGATTATGGGCCGCCATACCT
>2_merged|reference DBH4|length 53|copies 4
AACACCTTAAATAAACCCGTGATTATGGGCCGCCATACCTGGGAATCAATCGG
>2_merged|reference DBH4|length 54|copies 143
AACACCTTAAATAAACCCGTGATTATGGGCCGCCATACCTGGGAATCAATCGGT
>2_merged|reference DBH4|length 55|copies 3
AACACCTTAAATAAACCCGTGATTATGGGCCGCCATACCTGGGAATCAATCGGTC
>2_merged|reference DBH4|length 56|copies 6
AACACCTTAAATAAACCCGTGATTATGGGCCGCCATACCTGGGAATCAATCGGTCG
>2_merged|reference DBH4|length 26|copies 1
AACACCTTCGGGAAGCCGAAGGCTGG
>2_merged|reference DBH4|length 34|copies 1
AACACCTTCGGGAAGCCGAAGGCTGGGAATGGTG
>2_merged|reference DBH4|length 51|copies 1
AACACCTTCGGGAAGCCGAAGGCTGGGAATGGTGCGCCGGACGCATGGAGC
>2_merged|reference DBH4|length 54|copies 8
AACACCTTCGGGAAGCCGAAGGCTGGGAATGGTGCGCCGGACGCATGGAGCCTG
>2_merged|reference DBH4|length 66|copies 2
AACACCTTCGGGAAGCCGAAGGCTGGGAATGGTGCGCCGGACGCATGGAGCCTGTCGGTGAGTGCC
>2_merged|reference DBH4|length 67|copies 1
AACACCTTCGGGAAGCCGAAGGCTGGGAATGGTGCGCCGGACGCATGGAGCCTGTCGGTGAGTGCCG
>2_merged|reference DBH4|length 68|copies 3
AACACCTTCGGGAAGCCGAAGGCTGGGAATGGTGCGCCGGACGCATGGAGCCTGTCGGTGAGTGCCGT
>2_merged|reference DBH4|length 77|copies 1
AACACCTTCGGGAAGCCGAAGGCTGGGAATGGTGCGCCGGACGCATGGAGCCTGTCGGTGAGTGCCGTGAAGATTCC
>2_merged|reference DBH4|length 78|copies 2
AACACCTTCGGGAAGCCGAAGGCTGGGAATGGTGCGCCGGACGCATGGAGCCTGTCGGTGAGTGCCGTGAAGATTCCC
>2_merged|reference DBH4|length 80|copies 1
AACACCTTCGGGAAGCCGAAGGCTGGGAATGGTGCGCCGGACGCATGGAGCCTGTCGGTGAGTGCCGTGAAGATTCCCGG
>2_merged|reference DBH4|length 47|copies 1
AACACCTTCGGGGAAAATCGAAATTTATTCTGAACGACTGGCGAAGA
>2_merged|reference DBH4|length 40|copies 1
AACACGAAATGCTGGTGAGCGTTAATGCCGCAAACACAGG
>2_merged|reference DBH4|length 28|copies 1
AACACGACAATCAACGAAATCGCGTACA
>2_merged|reference DBH4|length 33|copies 2
AACACGACCCGTAACCCTGGAGCCAAAATATCC
>2_merged|reference DBH4|length 34|copies 3
AACACGACCCGTAACCCTGGAGCCAAAATATCCT
>2_merged|reference DBH4|length 48|copies 1
AACACGAGGAAGTGCAGGTCGCCTTGACGCGCTTGCTCGATAGTATGG
>2_merged|reference DBH4|length 52|copies 2
AACACGAGGATCAAATCTGATTCCGCCATCGAGAAGATATTCGGCAGTACGT
>2_merged|reference DBH4|length 39|copies 1
AACACGATAATTCGGAAGATAAACCCGGCCCGGGTATGC
>2_merged|reference DBH4|length 31|copies 798
AACACGCCAGCGGCCAGGTTAGACAGTGACC
>2_merged|reference DBH4|length 32|copies 34
AACACGCCAGCGGCCAGGTTAGACAGTGACCC
>2_merged|reference DBH4|length 60|copies 1
AACACGCCAGCGGCCAGGTTAGACAGTGACCCCTGCAAAGCCAGACCAACAGCTAAGCCT
>2_merged|reference DBH4|length 40|copies 1
AACACGCCCAGCAATTGCTGAAGATGATGGGGTACGGCGT
>2_merged|reference DBH4|length 31|copies 202
AACACGCCGCACACCAGGGATTCGTTGTTGC
>2_merged|reference DBH4|length 32|copies 1
AACACGCCGCACACCAGGGATTCGTTGTTGCC
>2_merged|reference DBH4|length 37|copies 1
AACACGCCGCCCGCACCAATCACCAGCAGAATGATCC
>2_merged|reference DBH4|length 31|copies 830
AACACGCCTGCTGCCAGGAAGACCGCTTCCG
>2_merged|reference DBH4|length 63|copies 2
AACACGCCTGCTGCCAGGAAGACCGCTTCCGAAGTAGGTAAACTCGGGATCACCATTCCTTTA
>2_merged|reference DBH4|length 64|copies 43
AACACGCCTGCTGCCAGGAAGACCGCTTCCGAAGTAGGTAAACTCGGGATCACCATTCCTTTAC
>2_merged|reference DBH4|length 70|copies 1
AACACGCCTGCTGCCAGGAAGACCGCTTCCGAAGTAGGTAAACTCGGGATCACCATTCCTTTACCCAGCT
>2_merged|reference DBH4|length 67|copies 2
AACACGCGACCAAAGGCGAGTTCAATCAACTTATTGGTAAACTCAAAGTCGAGATGAAACTCGATAC
>2_merged|reference DBH4|length 59|copies 1
AACACGCGGACGGCAGCGTCACGCAGAGTCAGTTTGACGCGGTGGGCAGGCTCAGGGCA
>2_merged|reference DBH4|length 30|copies 1
AACACGCTCCCTACCTGGATTGCCAGCGAT
>2_merged|reference DBH4|length 31|copies 739
AACACGCTCCCTACCTGGATTGCCAGCGATA
>2_merged|reference DBH4|length 31|copies 1
AACACGGAACATTTGGTGGTGTTGTCCACCG
>2_merged|reference DBH4|length 38|copies 2
AACACGGAACATTTGGTGGTGTTGTCCACCGTGTACTC
>2_merged|reference DBH4|length 41|copies 1
AACACGGAACATTTGGTGGTGTTGTCCACCGTGTACTCTTC
>2_merged|reference DBH4|length 43|copies 1
AACACGGAACATTTGGTGGTGTTGTCCACCGTGTACTCTTCAA
>2_merged|reference DBH4|length 46|copies 10
AACACGGAACATTTGGTGGTGTTGTCCACCGTGTACTCTTCAACTT
>2_merged|reference DBH4|length 50|copies 1
AACACGGAACATTTGGTGGTGTTGTCCACCGTGTACTCTTCAACTTCCGT
>2_merged|reference DBH4|length 55|copies 1
AACACGGAACATTTGGTGGTGTTGTCCACCGTGTACTCTTCAACTTCCGTACGAT
>2_merged|reference DBH4|length 56|copies 1477
AACACGGAACATTTGGTGGTGTTGTCCACCGTGTACTCTTCAACTTCCGTACGATG
>2_merged|reference DBH4|length 40|copies 1
AACACGGGCGCACGGAATACAAAGCCGTGTATCTGCTCGG
>2_merged|reference DBH4|length 30|copies 2
AACACGGTGACGCCAGGTTTACCGCCGAGC
>2_merged|reference DBH4|length 42|copies 1
AACACGGTGCAACTGCGGTCATACACCAACTCCGGCACAATG
>2_merged|reference DBH4|length 27|copies 1
AACACGGTGCCAGCCCGCATCTGACCG
>2_merged|reference DBH4|length 38|copies 1
AACACGGTGGAAAATGGTGTTGTTGTAAAAACCTTCGC
>2_merged|reference DBH4|length 53|copies 2
AACACGGTTAAAAAATGCCTCGATCGTCTGGTCAACCACTTCAAACTTGTTGA
>2_merged|reference DBH4|length 62|copies 3
AACACGGTTAAAAAATGCCTCGATCGTCTGGTCAACCACTTCAAACTTGTTGAGCGTACTGA
>2_merged|reference DBH4|length 63|copies 1550
AACACGGTTAAAAAATGCCTCGATCGTCTGGTCAACCACTTCAAACTTGTTGAGCGTACTGAA
>2_merged|reference DBH4|length 64|copies 23
AACACGGTTAAAAAATGCCTCGATCGTCTGGTCAACCACTTCAAACTTGTTGAGCGTACTGAAG
>2_merged|reference DBH4|length 52|copies 1
AACACGTAGCGCAAGCGGCGGAGTTCTGGGTGTTCTGTGCCGACTTTAACCG
>2_merged|reference DBH4|length 31|copies 21
AACACTACTGGAGCCAGGATATATTTAGCGA
>2_merged|reference DBH4|length 32|copies 5
AACACTCTGCAACACCAGGGCATCTTTATTAC
>2_merged|reference DBH4|length 33|copies 6
AACACTCTGCAACACCAGGGCATCTTTATTACG
>2_merged|reference DBH4|length 42|copies 2
AACACTGAGCAGAGCGCGGCGGACTGGACGACGTTGTTGCAT
>2_merged|reference DBH4|length 33|copies 1
AACACTGCGACCTGCCAGGAGTTATTTAATACC
>2_merged|reference DBH4|length 64|copies 1
AACACTGCGCTCTTCTGGCACCAGTAAACCAATTTCTGTGCAGCCAAAAATGACGCCCTGTGCG
>2_merged|reference DBH4|length 32|copies 1
AACACTGGCAGCTCCCGGTTGAGATCATGGCA
>2_merged|reference DBH4|length 30|copies 2
AACACTGGCTAGCCTGGATGGCGGTCGCAC
>2_merged|reference DBH4|length 66|copies 2
AACACTGGGCGGCGAAACAGCTGTACAGCAAGTTCTGATGTCGTTGCCAGCCGGTAAATTGTTCCT
>2_merged|reference DBH4|length 68|copies 5
AACACTGTCACGTTTTTCCATTCTTTCGCGCCTGAAAGAGCCAGAAAACTCCAGCATTTATTCAAAGA
>2_merged|reference DBH4|length 69|copies 1
AACACTGTCACGTTTTTCCATTCTTTCGCGCCTGAAAGAGCCAGAAAACTCCAGCATTTATTCAAAGAT
>2_merged|reference DBH4|length 38|copies 2
AACACTTCATAGCCGCCGCGCATGTTCAGCTTTGGCGA
>2_merged|reference DBH4|length 30|copies 4
AACACTTCCGCCACCTGGGATGGCTCCAGT
>2_merged|reference DBH4|length 31|copies 886
AACACTTCCGCCACCTGGGATGGCTCCAGTC
>2_merged|reference DBH4|length 32|copies 55
AACACTTCCGCCACCTGGGATGGCTCCAGTCG
>2_merged|reference DBH4|length 30|copies 1
AACACTTCCGGAACCAGGTCAGAAAACGGT
>2_merged|reference DBH4|length 31|copies 719
AACACTTCCGGAACCAGGTCAGAAAACGGTG
>2_merged|reference DBH4|length 32|copies 19
AACACTTCCGGAACCAGGTCAGAAAACGGTGC
>2_merged|reference DBH4|length 37|copies 1
AACACTTTCGGTTCGCCCACCAGGGTACAGGCCAGAC
>2_merged|reference DBH4|length 38|copies 1
AACACTTTCGGTTCGCCCACCAGGGTACAGGCCAGACC
>2_merged|reference DBH4|length 63|copies 12
AACACTTTGTGCCCCATAATGGCACTGATAATCAGCAATAACAGGCCACCGACAAATAACACA
>2_merged|reference DBH4|length 64|copies 1
AACACTTTGTGCCCCATAATGGCACTGATAATCAGCAATAACAGGCCACCGACAAATAACACAC
>2_merged|reference DBH4|length 65|copies 1
AACACTTTGTGCCCCATAATGGCACTGATAATCAGCAATAACAGGCCACCGACAAATAACACACC
>2_merged|reference DBH4|length 66|copies 1
AACACTTTGTGCCCCATAATGGCACTGATAATCAGCAATAACAGGCCACCGACAAATAACACACCA
>2_merged|reference DBH4|length 71|copies 1
AACACTTTGTGCCCCATAATGGCACTGATAATCAGCAATAACAGGCCACCGACAAATAACACACCAGTGGC
>2_merged|reference DBH4|length 76|copies 1
AACACTTTGTGCCCCATAATGGCACTGATAATCAGCAATAACAGGCCACCGACAAATAACACACCAGTGGCGGAAT
>2_merged|reference DBH4|length 79|copies 1
AACACTTTGTGCCCCATAATGGCACTGATAATCAGCAATAACAGGCCACCGACAAATAACACACCAGTGGCGGAATACC
>2_merged|reference DBH4|length 80|copies 1
AACACTTTGTGCCCCATAATGGCACTGATAATCAGCAATAACAGGCCACCGACAAATAACACACCAGTGGCGGAATACCC
>2_merged|reference DBH4|length 37|copies 6
AACAGAAAAACACCTGACCCCATAATATTCCCCGACA
>2_merged|reference DBH4|length 52|copies 2
AACAGAAAAACACCTGACCCCATAATATTCCCCGACACCATCAGGGTGACGG
>2_merged|reference DBH4|length 73|copies 1
AACAGAAAAACACCTGACCCCATAATATTCCCCGACACCATCAGGGTGACGGGGATTAAGCCCACTTTGTGAG
>2_merged|reference DBH4|length 72|copies 1
AACAGAAAATAGAGTACACGCCAGGTGCGAGGAAACGTAGCCCGCCGACCGCTCAACAAAAACGCCAGCACC
>2_merged|reference DBH4|length 80|copies 23
AACAGAAACAGCCGCTGGCCTTTACATGTTGGTATCCACAGTTCGACTTCATATGCATTGCCGCTTCGAAAAAATACACG
>2_merged|reference DBH4|length 71|copies 1
AACAGAAATGGGCGCAGGCGCGATGGCTGGTGAAATGCGCCAAAAGAAAATAGCAGACTGCCAGCCAGATA
>2_merged|reference DBH4|length 78|copies 1
AACAGAAATGGGCGCAGGCGCGATGGCTGGTGAAATGCGCCAAAAGAAAATAGCAGACTGCCAGCCAGATACCCCGCA
>2_merged|reference DBH4|length 67|copies 1
AACAGAATCACTGTCGCACCATAGCGTGCATACGTCATCGCGGCTTCACGACCAATACCATCGCTGG
>2_merged|reference DBH4|length 54|copies 1
AACAGAATCATAAATTCGCCGACGAAGTTACCGGTGCCAGGCATCCCAAGCGTT
>2_merged|reference DBH4|length 55|copies 4
AACAGAATCATAAATTCGCCGACGAAGTTACCGGTGCCAGGCATCCCAAGCGTTG
>2_merged|reference DBH4|length 70|copies 1
AACAGAATCGCCGGATGCTGGTGCGGGTCGCGGGATTTAATCCGCACATGCCCACGGCTTGGCGAGCGCA
>2_merged|reference DBH4|length 39|copies 1
AACAGAATGGAGTTGAGATCGCACTTCTCCGGCACAATG
>2_merged|reference DBH4|length 51|copies 1
AACAGAATTGGCAGTGCCATTGTTGCTCCTTGTTGTGTGCTTCTTTGCGAC
>2_merged|reference DBH4|length 52|copies 3
AACAGAATTGGCAGTGCCATTGTTGCTCCTTGTTGTGTGCTTCTTTGCGACA
>2_merged|reference DBH4|length 30|copies 13
AACAGACCACATTCCAGGCCCGCGTGGATA
>2_merged|reference DBH4|length 31|copies 3545
AACAGACCACATTCCAGGCCCGCGTGGATAA
>2_merged|reference DBH4|length 32|copies 16
AACAGACCACATTCCAGGCCCGCGTGGATAAT
>2_merged|reference DBH4|length 33|copies 2
AACAGACCACATTCCAGGCCCGCGTGGATAATC
>2_merged|reference DBH4|length 37|copies 1
AACAGACCACATTCCAGGCCCGCGTGGATAATCTGGA
>2_merged|reference DBH4|length 43|copies 1
AACAGACCACATTCCAGGCCCGCGTGGATAATCTGGATGTTCG
>2_merged|reference DBH4|length 64|copies 11
AACAGACGCTGGTGTTCTATATGGGGTTGAATCAGGCCGCGACTATTCAGCAAAAGCTGATTGA
>2_merged|reference DBH4|length 65|copies 1151
AACAGACGCTGGTGTTCTATATGGGGTTGAATCAGGCCGCGACTATTCAGCAAAAGCTGATTGAA
>2_merged|reference DBH4|length 66|copies 1
AACAGACGCTGGTGTTCTATATGGGGTTGAATCAGGCCGCGACTATTCAGCAAAAGCTGATTGAAC
>2_merged|reference DBH4|length 31|copies 127
AACAGACTCATAGCCTGGCATAACGAAAAGA
>2_merged|reference DBH4|length 32|copies 328
AACAGACTGGTCACCCAGGAGCCGATAATCCG
>2_merged|reference DBH4|length 33|copies 1
AACAGACTGGTCACCCAGGAGCCGATAATCCGC
>2_merged|reference DBH4|length 71|copies 1
AACAGAGAAAGTAAATCAATACGGCGAAATATTGAATACACATGGATTGAAAACTATGACACAGCCCATTT
>2_merged|reference DBH4|length 57|copies 2
AACAGAGAAATAATCTGGTCCATCGTATGCACACCAAGGCCATAAAACGCGCCATCC
>2_merged|reference DBH4|length 28|copies 1
AACAGAGATCGGGCTTGGCAGCAGTAAG
>2_merged|reference DBH4|length 59|copies 1
AACAGAGGCATGATAAGGAGCATGAATATTGATTTTGAAAAGGCGATCAATATCGTCGG
>2_merged|reference DBH4|length 30|copies 1
AACAGATAAAAAGCCTGGGTCAGCGCCGTA
>2_merged|reference DBH4|length 31|copies 618
AACAGATAAAAAGCCTGGGTCAGCGCCGTAT
>2_merged|reference DBH4|length 32|copies 176
AACAGATAAAAAGCCTGGGTCAGCGCCGTATA
>2_merged|reference DBH4|length 50|copies 1
AACAGATAAAAAGCCTGGGTCAGCGCCGTATACGCTTCGGAATAGTTCTG
>2_merged|reference DBH4|length 30|copies 1
AACAGATAACCGGCCAGGTAAACCCCTACC
>2_merged|reference DBH4|length 31|copies 541
AACAGATAACCGGCCAGGTAAACCCCTACCG
>2_merged|reference DBH4|length 31|copies 90
AACAGATACATAACCAGGAACACGAGGATGA
>2_merged|reference DBH4|length 73|copies 1
AACAGATCGTCGCAGCCCTGTTCATCCGGCGGGCCGTAAACCGGGATCGGATCGCCAACGCCCCAGCGCAGCG
>2_merged|reference DBH4|length 44|copies 1
AACAGATGCAAAGACCAGCCCAAAGGTAGAGATAACGGTAATCA
>2_merged|reference DBH4|length 34|copies 2
AACAGATGCCAGTCGAGGCTGGCGTCATGGTTCC
>2_merged|reference DBH4|length 30|copies 9
AACAGATGCTCGCCTGGCGGGACCATCCGC
>2_merged|reference DBH4|length 31|copies 2
AACAGATGCTCGCCTGGCGGGACCATCCGCA
>2_merged|reference DBH4|length 53|copies 1
AACAGATGCTCGCCTGGCGGGACCATCCGCAGGTTACCGGCCTTGCAGAAATG
>2_merged|reference DBH4|length 78|copies 1
AACAGATGGCGATGGCGCAACGCCTGAAAGAAGAATATCCGGATACGTGGGTACATACCCATCTCTGTGAAAACAAAG
>2_merged|reference DBH4|length 66|copies 1
AACAGATTTTCACCATAGTAGTCATGGTAGAAACGTCCGGCGGGTGTTTTGGTAAAACCAACGCCG
>2_merged|reference DBH4|length 31|copies 1
AACAGCAAAAACAAGCGGCGTTGGCGAAAGA
>2_merged|reference DBH4|length 59|copies 1
AACAGCAAAAACAAGCGGCGTTGGCGAAAGAATATAAAGCTCAGGTGAAGCAGCTTATT
>2_merged|reference DBH4|length 74|copies 1
AACAGCAAAAACAAGCGGCGTTGGCGAAAGAATATAAAGCTCAGGTGAAGCAGCTTATTGAAATGAACCGAATC
>2_merged|reference DBH4|length 75|copies 1
AACAGCAAAAACAAGCGGCGTTGGCGAAAGAATATAAAGCTCAGGTGAAGCAGCTTATTGAAATGAACCGAATCA
>2_merged|reference DBH4|length 52|copies 1
AACAGCAAAAACGGCAGGTGCGGCATTCCCGGTACCACCGCCAGCACGAACA
>2_merged|reference DBH4|length 54|copies 1
AACAGCAAAAGAGTCCAACGCTTTTTATCGCCGTAACCTGGCCGCCGGGCAAAA
>2_merged|reference DBH4|length 30|copies 1
AACAGCAAACCTCCTGGCCGCTGGTATTGC
>2_merged|reference DBH4|length 28|copies 1
AACAGCAACACCAGCAGGCACGCCACCG
>2_merged|reference DBH4|length 49|copies 2
AACAGCAACACCAGCAGGCACGCCACCGCCAGCGGAACTTCAAATTGCA
>2_merged|reference DBH4|length 49|copies 1
AACAGCACCTAACCGAGGAGAAAGAAAAGGATCATATCCATTCAATAGC
>2_merged|reference DBH4|length 46|copies 40
AACAGCACGGAACCTAAAACCGTGACCGCCAGGGTGGTAATAGAGA
>2_merged|reference DBH4|length 54|copies 3
AACAGCACGGAACCTAAAACCGTGACCGCCAGGGTGGTAATAGAGATGATGATG
>2_merged|reference DBH4|length 28|copies 1
AACAGCACGTTGTGGCAGGCAGACAGGC
>2_merged|reference DBH4|length 32|copies 2
AACAGCACGTTGTGGCAGGCAGACAGGCGACG
>2_merged|reference DBH4|length 33|copies 106
AACAGCACGTTGTGGCAGGCAGACAGGCGACGG
>2_merged|reference DBH4|length 34|copies 600
AACAGCACGTTGTGGCAGGCAGACAGGCGACGGA
>2_merged|reference DBH4|length 61|copies 5
AACAGCACGTTGTGGCAGGCAGACAGGCGACGGAATACGTCATCCTGGATCACGTCGTTGG
>2_merged|reference DBH4|length 31|copies 20
AACAGCACTAAACCCAGGACAGGAATCCGCA
>2_merged|reference DBH4|length 32|copies 232
AACAGCACTAAACCCAGGACAGGAATCCGCAA
>2_merged|reference DBH4|length 33|copies 1
AACAGCACTAAACCCAGGACAGGAATCCGCAAT
>2_merged|reference DBH4|length 38|copies 2
AACAGCACTCCTGCGAGTAAAAAATCGGAACCTTCCAT
>2_merged|reference DBH4|length 30|copies 1
AACAGCAGCAACCCAGGCTTCCTTGTGGAA
>2_merged|reference DBH4|length 58|copies 1
AACAGCAGCGCATTCTGGAGGTTTCTCTCGACAGAGCTCGCCTGGAACAGATGCCGGT
>2_merged|reference DBH4|length 38|copies 4
AACAGCAGGAAAGAAGACGCTGCGGCAGAAAGGATGGT
>2_merged|reference DBH4|length 79|copies 50
AACAGCAGGAAAGAAGACGCTGCGGCAGAAAGGATGGTGTATTTGATACTGGCTTCCAGTGAACGTTTCTGGCGGAAAG
>2_merged|reference DBH4|length 30|copies 3
AACAGCAGGAAGCCTGGCAGGCCTATGCCG
>2_merged|reference DBH4|length 31|copies 1
AACAGCAGGAAGCCTGGCAGGCCTATGCCGA
>2_merged|reference DBH4|length 30|copies 1
AACAGCAGGCGACCTGGAAAGAAAAAGACG
>2_merged|reference DBH4|length 67|copies 1
AACAGCAGGCGATTGTGCAGTTATTGCTGGAACACGGTGCCAGCCCGCATCTGACCGATAAATATGG
>2_merged|reference DBH4|length 47|copies 1
AACAGCAGTGCGGAGATCACGCGAACCGTCCACTCAATTTCTGGTGC
>2_merged|reference DBH4|length 75|copies 1
AACAGCATAAAGTTCATGTCATTAAAGAGCGAGTTGGCGGCGGTTTTGGTTCCAAACAGGACATCCTGCTGGAAG
>2_merged|reference DBH4|length 31|copies 373
AACAGCATAGTGACCAGGAAGGACATCACCA
>2_merged|reference DBH4|length 32|copies 1
AACAGCATAGTGACCAGGAAGGACATCACCAG
>2_merged|reference DBH4|length 32|copies 25
AACAGCATCGGGAACCAGGAGATGAAGATAGA
>2_merged|reference DBH4|length 33|copies 2
AACAGCATCGGGAACCAGGAGATGAAGATAGAA
>2_merged|reference DBH4|length 34|copies 2
AACAGCATCGGGAACCAGGAGATGAAGATAGAAG
>2_merged|reference DBH4|length 65|copies 1
AACAGCCAGCCCCACAGGCTATGCAGCGAAAAGAGATTAAACAGCGCCAGACACACCAGCGAGCC
>2_merged|reference DBH4|length 29|copies 156
AACAGCCCCAGCACCAGGAACATGGCGAT
>2_merged|reference DBH4|length 30|copies 2
AACAGCCCCAGCACCAGGAACATGGCGATT
>2_merged|reference DBH4|length 31|copies 552
AACAGCCCCAGCACCAGGAACATGGCGATTT
>2_merged|reference DBH4|length 32|copies 25
AACAGCCCCAGCACCAGGAACATGGCGATTTG
>2_merged|reference DBH4|length 34|copies 1
AACAGCCCCAGCACCAGGAACATGGCGATTTGCG
>2_merged|reference DBH4|length 66|copies 3
AACAGCCCTGCTGCGCGGTATTTTTCATAATGTTCCCGATTCGTGTTTCCGGCAGTGGATTAAATA
>2_merged|reference DBH4|length 75|copies 1
AACAGCCGCAACAGCCGGTGTCTCCTGCCATCAACGATAAGAAGTCAGATTCAGGTGTGAATGTTCCGGCAGGGG
>2_merged|reference DBH4|length 32|copies 2
AACAGCCGCGCGGCCCAGGTGAAGTAACGATT
>2_merged|reference DBH4|length 33|copies 7
AACAGCCGCGCGGCCCAGGTGAAGTAACGATTA
>2_merged|reference DBH4|length 55|copies 1
AACAGCCGTGGGATATGGGCGTCGTATTCGTCCCGCCAATCTCCGGTCGCTAATC
>2_merged|reference DBH4|length 67|copies 1
AACAGCCTGAAGGTACAGAATCAGGATCTGGGCAGCGGCAAGCTGACTTTAAAAGTCGGCCAGATTG
>2_merged|reference DBH4|length 41|copies 1
AACAGCCTGACTCAGTGGCTTCAGGGGATGCAGCAGGGCAG
>2_merged|reference DBH4|length 31|copies 3
AACAGCCTGCGCCCTGGCGATGTGATTGAAG
>2_merged|reference DBH4|length 67|copies 2
AACAGCGAACAGAGCAGGGCGATATAGTTATCAACTGTGCGCACGGTTCTTCCTTTTTTGTTGGATC
>2_merged|reference DBH4|length 37|copies 6
AACAGCGACTCACTGATCTCTTCACCGTAGAATGCAC
>2_merged|reference DBH4|length 34|copies 1
AACAGCGCACAGCCCGCCAGGGCAAGGGTGATGA
>2_merged|reference DBH4|length 70|copies 1
AACAGCGCATTGTGGCGGTTACACAATTCACGCAGACCTTGTAAAAACGCGTTGCTGGCTGGCACCACAC
>2_merged|reference DBH4|length 58|copies 1
AACAGCGCCAGCGATCCGGCGAAGGGGATTTGATACGCCCAGATACCAATCGCCAGCA
>2_merged|reference DBH4|length 35|copies 1
AACAGCGCCGCAACAGTCCAGCACATCAATAACGG
>2_merged|reference DBH4|length 35|copies 1
AACAGCGCGAGCTGGCGAATCGGCACCAGTTGCAG
>2_merged|reference DBH4|length 31|copies 746
AACAGCGCGATAACCAGGACGCCGACCACCA
>2_merged|reference DBH4|length 32|copies 19
AACAGCGCGATAACCAGGACGCCGACCACCAG
>2_merged|reference DBH4|length 59|copies 2
AACAGCGGAGAGAAATCGCCCTGATGAATTTCGGTCAGCGGCACGCGTACCCAGATATT
>2_merged|reference DBH4|length 43|copies 2
AACAGCGGCCACAGCATAAATCCACGATTCTTCATATCGTAGT
>2_merged|reference DBH4|length 64|copies 1
AACAGCGGCTGCACGCGGGAGGCGAGATCGGCGGGCAATTCGCCGTTCGGCCAGACTTCCGTCG
>2_merged|reference DBH4|length 74|copies 1
AACAGCGGGAGGTGTTATTGAAAAGATTTGGTACACGTTCTGCAACAGGTAAGATGGTAAAACTAAAATTACCT
>2_merged|reference DBH4|length 73|copies 1
AACAGCGGGATCGAGCCTTCAATCGGTACGCCCAGTACACCTTTCACCATCAGCACCAGCGATAATCCCGATA
>2_merged|reference DBH4|length 32|copies 12
AACAGCGGGGAAAGCCAGGAACTTCCTCTCTC
>2_merged|reference DBH4|length 33|copies 2
AACAGCGGGGAAAGCCAGGAACTTCCTCTCTCA
>2_merged|reference DBH4|length 32|copies 1
AACAGCGGTGCAAACCAGTTGCCTATTTCCCC
>2_merged|reference DBH4|length 73|copies 1
AACAGCGGTGCAAACCAGTTGCCTATTTCCCCCATTGCCACCGGGTTATCCCCGACACCGTGGAAAAGCAGTA
>2_merged|reference DBH4|length 37|copies 1
AACAGCGTAAGATGGGCTTTTCCTACTTTATTGCGCT
>2_merged|reference DBH4|length 30|copies 1
AACAGCGTACACCCTGGCTTCATTGACAGT
>2_merged|reference DBH4|length 31|copies 604
AACAGCGTATCAGCCAGGAAATGATGGCGCT
>2_merged|reference DBH4|length 32|copies 37
AACAGCGTATCAGCCAGGAAATGATGGCGCTG
>2_merged|reference DBH4|length 26|copies 1
AACAGCGTCCTGGCTGAACGTCACGG
>2_merged|reference DBH4|length 33|copies 1
AACAGCGTCGCATCAGGCATATTGCCAGTGCCG
>2_merged|reference DBH4|length 37|copies 1
AACAGCGTCGCATCAGGCATATTGCCAGTGCCGGATG
>2_merged|reference DBH4|length 40|copies 1
AACAGCGTCGCATCAGGCATATTGCCAGTGCCGGATGCGG
>2_merged|reference DBH4|length 42|copies 17
AACAGCGTCGCATCAGGCATATTGCCAGTGCCGGATGCGGCG
>2_merged|reference DBH4|length 61|copies 1
AACAGCGTGCTAATGGCGCAGAGATCGACGACGGTGCTATCAACGGTATCAAAGTCGGTTT
>2_merged|reference DBH4|length 65|copies 4
AACAGCGTGCTAATGGCGCAGAGATCGACGACGGTGCTATCAACGGTATCAAAGTCGGTTTGATG
>2_merged|reference DBH4|length 71|copies 1
AACAGCGTGCTAATGGCGCAGAGATCGACGACGGTGCTATCAACGGTATCAAAGTCGGTTTGATGGGGCCA
>2_merged|reference DBH4|length 43|copies 90
AACAGCGTGGAGATTTCGTAGGGTTCCAGGCCGAAAAGGATTT
>2_merged|reference DBH4|length 44|copies 2
AACAGCGTGGAGATTTCGTAGGGTTCCAGGCCGAAAAGGATTTT
>2_merged|reference DBH4|length 28|copies 1
AACAGCTCCGGCACCTGGATTGTCGCGG
>2_merged|reference DBH4|length 30|copies 3
AACAGCTCCGGCACCTGGATTGTCGCGGCC
>2_merged|reference DBH4|length 31|copies 526
AACAGCTCCGGCACCTGGATTGTCGCGGCCA
>2_merged|reference DBH4|length 32|copies 42
AACAGCTCCGGCACCTGGATTGTCGCGGCCAG
>2_merged|reference DBH4|length 33|copies 2
AACAGCTCCGGCACCTGGATTGTCGCGGCCAGC
>2_merged|reference DBH4|length 37|copies 2
AACAGCTCCGGCACCTGGATTGTCGCGGCCAGCGACG
>2_merged|reference DBH4|length 30|copies 9
AACAGCTCGTTTTCCTGGCTTGAAACATTA
>2_merged|reference DBH4|length 31|copies 66
AACAGCTCGTTTTCCTGGCTTGAAACATTAC
>2_merged|reference DBH4|length 32|copies 478
AACAGCTCGTTTTCCTGGCTTGAAACATTACG
>2_merged|reference DBH4|length 33|copies 5
AACAGCTCGTTTTCCTGGCTTGAAACATTACGT
>2_merged|reference DBH4|length 55|copies 1
AACAGCTGCACCTTTCAGTACGCCATTAACACCATTGCCAGTAAGTAAACCAACG
>2_merged|reference DBH4|length 61|copies 1
AACAGCTGCGCGCGGATAACTATCAGGGCTATGTAGTGTACGAAGGGCGTATCCGGGCGGA
>2_merged|reference DBH4|length 63|copies 1
AACAGCTGGAATTGCTGGACGCCAACGCCATTCGCCGTGAAGTAGCCAGCGATCGCTATACCG
>2_merged|reference DBH4|length 28|copies 1
AACAGCTTCAGTGCCTGGCAATGTTGAT
>2_merged|reference DBH4|length 30|copies 8
AACAGCTTCAGTGCCTGGCAATGTTGATTC
>2_merged|reference DBH4|length 31|copies 437
AACAGCTTCAGTGCCTGGCAATGTTGATTCA
>2_merged|reference DBH4|length 32|copies 65
AACAGCTTCAGTGCCTGGCAATGTTGATTCAA
>2_merged|reference DBH4|length 33|copies 2
AACAGCTTCAGTGCCTGGCAATGTTGATTCAAT
>2_merged|reference DBH4|length 35|copies 1
AACAGCTTCAGTGCCTGGCAATGTTGATTCAATGC
>2_merged|reference DBH4|length 36|copies 1
AACAGCTTCAGTGCCTGGCAATGTTGATTCAATGCT
>2_merged|reference DBH4|length 50|copies 6
AACAGCTTTCAGCCGCGGCAGGGTGAAGATTTCTGCCAGCACCGCGTCCG
>2_merged|reference DBH4|length 58|copies 1
AACAGCTTTTTATCCATCGCCCGACCATCGGTTTGAACGAATATCTCATTGAGCCACG
>2_merged|reference DBH4|length 75|copies 1
AACAGCTTTTTATCCATCGCCCGACCATCGGTTTGAACGAATATCTCATTGAGCCACGCAAGCTGTTTGAGGACG
>2_merged|reference DBH4|length 40|copies 1
AACAGGAAAATCATCCGGACATCCAGCAGCAGATGCAGCG
>2_merged|reference DBH4|length 66|copies 1
AACAGGAAATGGCCCGGGAGGCGTCGAACAGAGCCGAAAGTGCCCTGCATGGTTTCAGCAGCAGTA
>2_merged|reference DBH4|length 55|copies 1
AACAGGACGTACATCATCATCAGCACGCCGACCAGCACCACCGCAATGTGATAGT
>2_merged|reference DBH4|length 42|copies 1
AACAGGAGCGTTCAAGCCGACTTTGGCTACGTCAAATTGGCG
>2_merged|reference DBH4|length 56|copies 1
AACAGGAGTATCGGTCGGCTCTTGTGCCTGCGCTACCCCATAAATCCCCAGATTGA
>2_merged|reference DBH4|length 45|copies 1
AACAGGAGTTTCCTGCGGAACTTGAGTAATCTGGCGTTGCAGACG
>2_merged|reference DBH4|length 47|copies 1
AACAGGATCATGCTTTTGTCGATCGTACTGCGGCCACGTACAATCCC
>2_merged|reference DBH4|length 60|copies 1
AACAGGATCGCGGCAACAATGTATGCAGCTGTAACTAATCCTCCAGACATATGTTACCCC
>2_merged|reference DBH4|length 52|copies 1
AACAGGATTTGCCATTGCTCACCAATAAACACGCGCTTCGCCGGGGAGATAC
>2_merged|reference DBH4|length 58|copies 2
AACAGGATTTGCCATTGCTCACCAATAAACACGCGCTTCGCCGGGGAGATACCCGCAT
>2_merged|reference DBH4|length 70|copies 1
AACAGGATTTGCCATTGCTCACCAATAAACACGCGCTTCGCCGGGGAGATACCCGCATCCTGTAACGCGC
>2_merged|reference DBH4|length 31|copies 1
AACAGGCACGGCTCACCTTCACACTCCAGCA
>2_merged|reference DBH4|length 38|copies 1
AACAGGCACGGCTCACCTTCACACTCCAGCACCGAACA
>2_merged|reference DBH4|length 39|copies 1
AACAGGCACGGCTCACCTTCACACTCCAGCACCGAACAT
>2_merged|reference DBH4|length 43|copies 5
AACAGGCACGGCTCACCTTCACACTCCAGCACCGAACATGGAA
>2_merged|reference DBH4|length 51|copies 7
AACAGGCACGGCTCACCTTCACACTCCAGCACCGAACATGGAACTTCGATG
>2_merged|reference DBH4|length 52|copies 1355
AACAGGCACGGCTCACCTTCACACTCCAGCACCGAACATGGAACTTCGATGT
>2_merged|reference DBH4|length 59|copies 1
AACAGGCACGGCTCACCTTCACACTCCAGCACCGAACATGGAACTTCGATGTCGCTTAA
>2_merged|reference DBH4|length 79|copies 6
AACAGGCACGGCTCACCTTCACACTCCAGCACCGAACATGGAACTTCGATGTCGCTTAACGCCTGGCTTAGTTTATACA
>2_merged|reference DBH4|length 39|copies 2
AACAGGCAGCGGAACATCTACAACAGGGCAAAGCGCAAC
>2_merged|reference DBH4|length 27|copies 3
AACAGGCCATTTTCCAGGAGATGGCGA
>2_merged|reference DBH4|length 28|copies 15
AACAGGCCATTTTCCAGGAGATGGCGAA
>2_merged|reference DBH4|length 29|copies 23
AACAGGCCATTTTCCAGGAGATGGCGAAA
>2_merged|reference DBH4|length 30|copies 4
AACAGGCCATTTTCCAGGAGATGGCGAAAG
>2_merged|reference DBH4|length 31|copies 154
AACAGGCCATTTTCCAGGAGATGGCGAAAGA
>2_merged|reference DBH4|length 33|copies 1
AACAGGCCATTTTCCAGGAGATGGCGAAAGAGA
>2_merged|reference DBH4|length 38|copies 1
AACAGGCCGATCGTCTGGCAAACGCCGTGCGCAGTCGG
>2_merged|reference DBH4|length 29|copies 1
AACAGGCCGTCAGCCAGGCGCAACCAACG
>2_merged|reference DBH4|length 30|copies 9
AACAGGCCGTCAGCCAGGCGCAACCAACGC
>2_merged|reference DBH4|length 31|copies 685
AACAGGCCGTCAGCCAGGCGCAACCAACGCC
>2_merged|reference DBH4|length 32|copies 62
AACAGGCCGTCAGCCAGGCGCAACCAACGCCC
>2_merged|reference DBH4|length 45|copies 1
AACAGGCGCGCAGGGCTAAGATCGCCCCCAAGTGCCAGCAGGCCG
>2_merged|reference DBH4|length 31|copies 856
AACAGGCGGTGAGCCAGGATGAAGAGTATCG
>2_merged|reference DBH4|length 32|copies 56
AACAGGCGGTGAGCCAGGATGAAGAGTATCGA
>2_merged|reference DBH4|length 75|copies 1
AACAGGCGTGCAGCTGGTCGCCTATGCGTCGGAAGAACCGCCCTTCTTTCGTAGCGATGAAATGGGGAGCGCGGT
>2_merged|reference DBH4|length 44|copies 2
AACAGGCGTTGTGGCAGGCGCTGGAAGCGCATCCGAAAGTAACG
>2_merged|reference DBH4|length 70|copies 1
AACAGGCTGATGACAGGCAGACTGGCGGTTAATCCTGCCGTCAGATACCCCAGACCGCTCAAAAAGCAGC
>2_merged|reference DBH4|length 72|copies 1
AACAGGCTGATGACAGGCAGACTGGCGGTTAATCCTGCCGTCAGATACCCCAGACCGCTCAAAAAGCAGCCG
>2_merged|reference DBH4|length 30|copies 2
AACAGGCTGCGGCCTGGTCGCTGGTCTGGG
>2_merged|reference DBH4|length 60|copies 1
AACAGGCTGGGACACTTCACATGAGCGAAAAATACATCGTCACCTGGGACATGTTGCAGA
>2_merged|reference DBH4|length 58|copies 1
AACAGGGAATAGTTCAGGCTGTGTTGATGTATCAAACCCGCAGAACATACCAAAACAG
>2_merged|reference DBH4|length 41|copies 1
AACAGGGAATGTACGCGAAGCCGCGTCCACTGTCAGAGCAA
>2_merged|reference DBH4|length 30|copies 2
AACAGGGCGTTGGCCTGGTGGTTGATCCGA
>2_merged|reference DBH4|length 31|copies 252
AACAGGGCGTTGGCCTGGTGGTTGATCCGAT
>2_merged|reference DBH4|length 32|copies 712
AACAGGGCGTTGGCCTGGTGGTTGATCCGATG
>2_merged|reference DBH4|length 33|copies 6
AACAGGGCGTTGGCCTGGTGGTTGATCCGATGA
>2_merged|reference DBH4|length 35|copies 1
AACAGGGCGTTGGCCTGGTGGTTGATCCGATGAGC
>2_merged|reference DBH4|length 37|copies 2
AACAGGGCGTTGGCCTGGTGGTTGATCCGATGAGCCT
>2_merged|reference DBH4|length 52|copies 1
AACAGGGCGTTGGCCTGGTGGTTGATCCGATGAGCCTGCAATATCTGGTCGG
>2_merged|reference DBH4|length 69|copies 1
AACAGGGGATAATCAATGCTGCCCTTTGAGGCCAGCAGGAATCCCCCAATCACCGAGATCAGGTTGCCA
>2_merged|reference DBH4|length 56|copies 1
AACAGGGGGCAAGGGATGTTGCTTAATATGATGTGTGGTCGTCAGCTGTCGGCAAT
>2_merged|reference DBH4|length 60|copies 1
AACAGGGTCTCAACTCCGAAAACTTCGTGGCGTTTAACCTGACCGAGCGCATGCAGCTGA
>2_merged|reference DBH4|length 31|copies 1
AACAGGGTTAAAGCCCTGGCAGATATAGCCA
>2_merged|reference DBH4|length 32|copies 38
AACAGGGTTAAAGCCCTGGCAGATATAGCCAT
>2_merged|reference DBH4|length 54|copies 1
AACAGGTAGATGAACTGGCGAACCGGATGGTGGTGCAACAAATTTCTATCGCCT
>2_merged|reference DBH4|length 69|copies 1
AACAGGTAGATGAACTGGCGAACCGGATGGTGGTGCAACAAATTTCTATCGCCTCGACGGTGCCGATTG
>2_merged|reference DBH4|length 40|copies 1
AACAGGTATTCGGTCAGGAGTTCAAACTGGTTACGCCGGG
>2_merged|reference DBH4|length 31|copies 2
AACAGGTCGCTGACGTAGCGGTAAAACTGTA
>2_merged|reference DBH4|length 49|copies 1
AACAGGTCGCTGACGTAGCGGTAAAACTGTACATACAGTGGCTGGTCCA
>2_merged|reference DBH4|length 53|copies 1
AACAGGTCGCTGACGTAGCGGTAAAACTGTACATACAGTGGCTGGTCCAGTCC
>2_merged|reference DBH4|length 64|copies 58
AACAGGTCGCTGACGTAGCGGTAAAACTGTACATACAGTGGCTGGTCCAGTCCCAGTTGCTGGC
>2_merged|reference DBH4|length 65|copies 3
AACAGGTCGCTGACGTAGCGGTAAAACTGTACATACAGTGGCTGGTCCAGTCCCAGTTGCTGGCG
>2_merged|reference DBH4|length 67|copies 1
AACAGGTCGCTGACGTAGCGGTAAAACTGTACATACAGTGGCTGGTCCAGTCCCAGTTGCTGGCGAA
>2_merged|reference DBH4|length 31|copies 96
AACAGGTGGTATTCCAGGTTAACGCTGCACC
>2_merged|reference DBH4|length 32|copies 1
AACAGGTGGTATTCCAGGTTAACGCTGCACCA
>2_merged|reference DBH4|length 40|copies 4
AACAGGTTAATGTTCAAACCACCGCACAAACCACGGTCGG
>2_merged|reference DBH4|length 57|copies 1
AACAGGTTCAGCAATTGCGCCCCAGCCCAAAAGCAAAACAGCACAAACAACGCATAG
>2_merged|reference DBH4|length 34|copies 1
AACAGGTTCTGGCTCCGGTTCTGGTGTTGGTTCA
>2_merged|reference DBH4|length 44|copies 2
AACAGGTTGGTGTAAGCGAAGAAGCGAGAGTAGCCCTCTTCACC
>2_merged|reference DBH4|length 31|copies 271
AACAGGTTGGTTTCCAGGAAGATCTGACCAT
>2_merged|reference DBH4|length 32|copies 34
AACAGGTTGGTTTCCAGGAAGATCTGACCATC
>2_merged|reference DBH4|length 66|copies 1
AACAGTAAAGGCATCCGGCCCAAAACGGTTGCGCAGTTCGCCAATCACCGGATCATCAAGATGATC
>2_merged|reference DBH4|length 32|copies 2
AACAGTAATGTCAGCCAGGAAGTGAAGGGCGC
>2_merged|reference DBH4|length 31|copies 330
AACAGTACACTACCCTGGAAAAACCGGTAGC
>2_merged|reference DBH4|length 32|copies 2
AACAGTACACTACCCTGGAAAAACCGGTAGCT
>2_merged|reference DBH4|length 68|copies 3
AACAGTACATTGTTTTCCAGACTGATGTGATCCATCAGGTCATCAATCAGTTCATTAATGCCGTTATA
>2_merged|reference DBH4|length 33|copies 3
AACAGTAGAACCAACCGGGATGTTGCGCATCGG
>2_merged|reference DBH4|length 34|copies 10
AACAGTAGAACCAACCGGGATGTTGCGCATCGGC
>2_merged|reference DBH4|length 34|copies 1
AACAGTATTTTGTATGGGGAATGACCGCAGGCAT
>2_merged|reference DBH4|length 31|copies 107
AACAGTCACCACGCCAGGAATCGCATTTATG
>2_merged|reference DBH4|length 32|copies 19
AACAGTCACCACGCCAGGAATCGCATTTATGG
>2_merged|reference DBH4|length 43|copies 1
AACAGTCAGGTCTTCCGGCTAAATTACGTCACGAGCAAATTAT
>2_merged|reference DBH4|length 34|copies 1
AACAGTCCGGTATACAGCGACAAATACGCCGCCA
>2_merged|reference DBH4|length 30|copies 1
AACAGTCGCCGCCCAGGCGTCAAATTTTTC
>2_merged|reference DBH4|length 31|copies 149
AACAGTCGTAACTCCTGGGTGGAGTCGACCA
>2_merged|reference DBH4|length 32|copies 3
AACAGTCGTAACTCCTGGGTGGAGTCGACCAG
>2_merged|reference DBH4|length 33|copies 1
AACAGTCGTAACTCCTGGGTGGAGTCGACCAGT
>2_merged|reference DBH4|length 52|copies 1
AACAGTCGTAACTCCTGGGTGGAGTCGACCAGTGCCAGGGTCGGGTATTTGG
>2_merged|reference DBH4|length 33|copies 8
AACAGTGCACATACCCTGGCGAAACTGGCGACG
>2_merged|reference DBH4|length 28|copies 1
AACAGTGCCACCAGGAAGCCAGTAAAGG
>2_merged|reference DBH4|length 32|copies 1
AACAGTGCGCGTAGCCTGGGAATATTCCGCGA
>2_merged|reference DBH4|length 49|copies 1
AACAGTGCTCCGACAACAATAATCCCTGAAATCGCGTTGGTGACCGACA
>2_merged|reference DBH4|length 69|copies 1
AACAGTGCTCCGACAACAATAATCCCTGAAATCGCGTTGGTGACCGACATCAACGGTGTATGCAGCGCG
>2_merged|reference DBH4|length 41|copies 2
AACAGTTATTTTCAGAATACCGAATACGCGGCCAGAAATTA
>2_merged|reference DBH4|length 44|copies 7
AACAGTTATTTTCAGAATACCGAATACGCGGCCAGAAATTACCC
>2_merged|reference DBH4|length 46|copies 1
AACAGTTATTTTCAGAATACCGAATACGCGGCCAGAAATTACCCCG
>2_merged|reference DBH4|length 52|copies 1
AACAGTTATTTTCAGAATACCGAATACGCGGCCAGAAATTACCCCGACGCCG
>2_merged|reference DBH4|length 59|copies 1
AACAGTTATTTTCAGAATACCGAATACGCGGCCAGAAATTACCCCGACGCCGCGGAGCT
>2_merged|reference DBH4|length 65|copies 1
AACAGTTATTTTCAGAATACCGAATACGCGGCCAGAAATTACCCCGACGCCGCGGAGCTGGTGCT
>2_merged|reference DBH4|length 70|copies 1
AACAGTTATTTTCAGAATACCGAATACGCGGCCAGAAATTACCCCGACGCCGCGGAGCTGGTGCTTCTGG
>2_merged|reference DBH4|length 71|copies 1
AACAGTTATTTTCAGAATACCGAATACGCGGCCAGAAATTACCCCGACGCCGCGGAGCTGGTGCTTCTGGC
>2_merged|reference DBH4|length 77|copies 1
AACAGTTATTTTCAGAATACCGAATACGCGGCCAGAAATTACCCCGACGCCGCGGAGCTGGTGCTTCTGGCACCAAT
>2_merged|reference DBH4|length 78|copies 1
AACAGTTATTTTCAGAATACCGAATACGCGGCCAGAAATTACCCCGACGCCGCGGAGCTGGTGCTTCTGGCACCAATG
>2_merged|reference DBH4|length 32|copies 1
AACATAAACAGCGCCCAGGTTCGGCGTTTCAA
>2_merged|reference DBH4|length 33|copies 1
AACATAAACAGCGCCCAGGTTCGGCGTTTCAAT
>2_merged|reference DBH4|length 64|copies 1
AACATAAACCTCGTCTGGTGGTGTTTCACGGGCTGGAAGGCAGTCTCAACAGCCCTTACGCCCA
>2_merged|reference DBH4|length 79|copies 1
AACATAAACCTCGTCTGGTGGTGTTTCACGGGCTGGAAGGCAGTCTCAACAGCCCTTACGCCCACGGTCTGGTTGAGGC
>2_merged|reference DBH4|length 54|copies 1
AACATAAAGTTCGCCAGCGCCTTACAAAGCTCTGTTTTCCCCACACCAGTTGGG
>2_merged|reference DBH4|length 70|copies 1
AACATAAGGTGTCTCTGGAAGCATTCAGGGCAATTGAGGCAGCGTTGGTGAAGCACGATAATAATATGAA
>2_merged|reference DBH4|length 30|copies 2
AACATAATCACGCCAGGCGACAGCGACCGG
>2_merged|reference DBH4|length 30|copies 1
AACATAATGCAGCCAGGACAGGGCCTGACA
>2_merged|reference DBH4|length 30|copies 3
AACATACACAAGCCAGGACGCAGTCCAGAC
>2_merged|reference DBH4|length 31|copies 24
AACATACACAAGCCAGGACGCAGTCCAGACT
>2_merged|reference DBH4|length 32|copies 4
AACATACGGGTTAACCTGGTAACCACCAAAAG
>2_merged|reference DBH4|length 71|copies 1
AACATACGTGGCAGTGCTATGTAGGCATGATAAGACGCTTCAGCGTCGCATCAGGCATAGGTTGCCGGATG
>2_merged|reference DBH4|length 30|copies 1
AACATACTGTTCCCTGGCGTTATGTCATTC
>2_merged|reference DBH4|length 44|copies 1
AACATACTTTTTAAAAACAGGGTGATAATCGCCATCAGCGTTAA
>2_merged|reference DBH4|length 49|copies 2
AACATACTTTTTAAAAACAGGGTGATAATCGCCATCAGCGTTAACAGCG
>2_merged|reference DBH4|length 58|copies 1
AACATACTTTTTAAAAACAGGGTGATAATCGCCATCAGCGTTAACAGCGCCGCAGCGG
>2_merged|reference DBH4|length 67|copies 3
AACATACTTTTTAAAAACAGGGTGATAATCGCCATCAGCGTTAACAGCGCCGCAGCGGTAAAGGAGC
>2_merged|reference DBH4|length 77|copies 1
AACATACTTTTTAAAAACAGGGTGATAATCGCCATCAGCGTTAACAGCGCCGCAGCGGTAAAGGAGCCGACGGTGTT
>2_merged|reference DBH4|length 34|copies 3
AACATAGTAATAAAGGCCGTTGTTGAATCATACC
>2_merged|reference DBH4|length 52|copies 9
AACATAGTAATAAAGGCCGTTGTTGAATCATACCCCAGCGTATGAGCAACTT
>2_merged|reference DBH4|length 77|copies 1
AACATATAATGCGATTGGCATTAACCCGCTTTTGTCGATATAATATATAAACACTATAGCCAGAATTTAATCAAGTT
>2_merged|reference DBH4|length 42|copies 1
AACATATCGCGCATTGGCCCGTTGGCGGGATTAGCGTCGGTA
>2_merged|reference DBH4|length 61|copies 1
AACATATGGCGCGCAGGACCCTCAAACTGTTTGTAAAAAATGAAACACCGCCAAAAGTTAC
>2_merged|reference DBH4|length 33|copies 1
AACATATTAGCGTACCTGTCGCGCTGGGTGCCG
>2_merged|reference DBH4|length 48|copies 2
AACATATTAGCGTACCTGTCGCGCTGGGTGCCGTGTTCCTGATGGGTG
>2_merged|reference DBH4|length 49|copies 4
AACATATTAGCGTACCTGTCGCGCTGGGTGCCGTGTTCCTGATGGGTGT
>2_merged|reference DBH4|length 55|copies 1
AACATATTAGCGTACCTGTCGCGCTGGGTGCCGTGTTCCTGATGGGTGTGCTGTT
>2_merged|reference DBH4|length 70|copies 2
AACATATTAGCGTACCTGTCGCGCTGGGTGCCGTGTTCCTGATGGGTGTGCTGTTTACGGTAATTTCTGC
>2_merged|reference DBH4|length 74|copies 1
AACATATTAGCGTACCTGTCGCGCTGGGTGCCGTGTTCCTGATGGGTGTGCTGTTTACGGTAATTTCTGCCACG
>2_merged|reference DBH4|length 76|copies 1
AACATATTAGCGTACCTGTCGCGCTGGGTGCCGTGTTCCTGATGGGTGTGCTGTTTACGGTAATTTCTGCCACGGG
>2_merged|reference DBH4|length 32|copies 27
AACATATTCATCGGCCTGGACTGACAACAGAT
>2_merged|reference DBH4|length 33|copies 1
AACATATTCATCGGCCTGGACTGACAACAGATC
>2_merged|reference DBH4|length 32|copies 29
AACATATTCCGCGGCCTGGCGTTTGCTTCCGG
>2_merged|reference DBH4|length 41|copies 1
AACATCAAAGTGACTCGTGCGAAACTGGAAAGCCTGGTTGA
>2_merged|reference DBH4|length 26|copies 5
AACATCACCAGGCCACTCGCCTGGGT
>2_merged|reference DBH4|length 37|copies 6
AACATCACCAGGCCACTCGCCTGGGTGTAAATGAAGA
>2_merged|reference DBH4|length 65|copies 1
AACATCACCGATATTGACCAGTCAGCGGAGCGTGTCCGTGACCAGTTGTCAGTGATGGCCAGCCC
>2_merged|reference DBH4|length 31|copies 715
AACATCACCGGTGCCAGGGCCAGTAAAATGG
>2_merged|reference DBH4|length 32|copies 1
AACATCACCGGTGCCAGGGCCAGTAAAATGGC
>2_merged|reference DBH4|length 30|copies 1
AACATCACCGTTCCTGGCATCCTGGACGGT
>2_merged|reference DBH4|length 61|copies 1
AACATCACTATTGCGCTGGGGCTGAAAGGGATCTTCCTCGTCACCACGCTGTTAGGGATGA
>2_merged|reference DBH4|length 59|copies 1
AACATCACTTCCTGATCGCCGAGAATTTGCATGGCAATAAACACCACCACGCAGGCGAT
>2_merged|reference DBH4|length 36|copies 1
AACATCAGAAAGAACAGGTGAGGAATTCTCAAGAGG
>2_merged|reference DBH4|length 53|copies 1
AACATCAGAAGGAATTTGATTTTTAATGATGTCTTCCAGGGCGGAAATCATAT
>2_merged|reference DBH4|length 55|copies 1
AACATCAGCAGACGACCACCGGTTTTGCGGCCATGATCCAGGGAGTGTTTAATTT
>2_merged|reference DBH4|length 26|copies 1
AACATCAGCCAGGCGCGGATGGAGTC
>2_merged|reference DBH4|length 32|copies 1
AACATCATCAAAGGCCTGGGACCGGTACTGCA
>2_merged|reference DBH4|length 67|copies 2
AACATCATCAGACGCAGGAACACCACCATCAGCGCAGTTATGACTGCCCCCAGCGCGATCCCCGCCA
>2_merged|reference DBH4|length 31|copies 909
AACATCATTGCCGCCTGGGTGCGATTTTTCA
>2_merged|reference DBH4|length 32|copies 16
AACATCATTGCCGCCTGGGTGCGATTTTTCAC
>2_merged|reference DBH4|length 33|copies 1
AACATCATTGCCGCCTGGGTGCGATTTTTCACT
>2_merged|reference DBH4|length 43|copies 1
AACATCCACGATGGGATGGAAGGCACCAGAGCTTCAAAATAGA
>2_merged|reference DBH4|length 44|copies 1
AACATCCGACAATAACCACAAGTGATACAAGGGTCAGACGAGTG
>2_merged|reference DBH4|length 62|copies 1
AACATCCGACAATAACCACAAGTGATACAAGGGTCAGACGAGTGTCCGCAAAAATCATTTCC
>2_merged|reference DBH4|length 29|copies 1
AACATCCGCAAGTTGCGCGAGTTAACCAC
>2_merged|reference DBH4|length 67|copies 1
AACATCCGCAGCAGGGTTGCATCACCCTGAACGGTGATGTCGGCGGCGCTCTCTGGCAATAGCAGGG
>2_merged|reference DBH4|length 77|copies 1
AACATCCGCCATGAAGGACTAGCTAAAACCCAAACTAGTTTGTTGCAATTAGCATCCTTGCACCTCTATGTAAAGGG
>2_merged|reference DBH4|length 51|copies 1
AACATCCGGGCGAACTGGCGTGTTTCATTAGCCCGGTAGCATGAACCATTA
>2_merged|reference DBH4|length 59|copies 1
AACATCCGGGCGAACTGGCGTGTTTCATTAGCCCGGTAGCATGAACCATTATCCGTCAG
>2_merged|reference DBH4|length 66|copies 1
AACATCCGGGCGAACTGGCGTGTTTCATTAGCCCGGTAGCATGAACCATTATCCGTCAGCCACTCC
>2_merged|reference DBH4|length 70|copies 1
AACATCCGGGCGAACTGGCGTGTTTCATTAGCCCGGTAGCATGAACCATTATCCGTCAGCCACTCCACTG
>2_merged|reference DBH4|length 41|copies 1
AACATCCGGTAAAGGATGCAATACGCCGTCGATACGCAAGC
>2_merged|reference DBH4|length 27|copies 1
AACATCCTCCGGCTACCTGTTTAACCT
>2_merged|reference DBH4|length 32|copies 9
AACATCGACTCTACCCAGGTCAGTCTGACGCC
>2_merged|reference DBH4|length 33|copies 9
AACATCGACTCTACCCAGGTCAGTCTGACGCCA
>2_merged|reference DBH4|length 28|copies 119
AACATCGCAACGACCTGGTTTTCGTCGC
>2_merged|reference DBH4|length 30|copies 1
AACATCGCAACGACCTGGTTTTCGTCGCTG
>2_merged|reference DBH4|length 31|copies 13
AACATCGCAACGACCTGGTTTTCGTCGCTGA
>2_merged|reference DBH4|length 62|copies 1
AACATCGCCAGCATCCCGAGAAAGTAATAAGGGATCAGCTTACACAGCAGCAGTTCCGTGCG
>2_merged|reference DBH4|length 32|copies 7
AACATCGCCGATCGCCTGGAAACGGTGATGTG
>2_merged|reference DBH4|length 33|copies 1
AACATCGCCGATCGCCTGGAAACGGTGATGTGG
>2_merged|reference DBH4|length 37|copies 1
AACATCGCTGCCAGCAGGCCAATCACCAACCCGAGCG
>2_merged|reference DBH4|length 31|copies 5
AACATCGGCGCGATGATCCGCTGGCTCGATT
>2_merged|reference DBH4|length 31|copies 766
AACATCGGCGTACCCTGGGAGAGCAACAACG
>2_merged|reference DBH4|length 32|copies 105
AACATCGGCGTACCCTGGGAGAGCAACAACGT
>2_merged|reference DBH4|length 61|copies 4
AACATCGGCGTACCCTGGGAGAGCAACAACGTTGTTAACAGGGCGTGAATGCTGTCGCGCC
>2_merged|reference DBH4|length 31|copies 194
AACATCGGTAAAACCTGGTAAGTGTTCTCCA
>2_merged|reference DBH4|length 49|copies 1
AACATCGTGACGCTTGAAGTCTGCGGGCCGATGGGCGAAAAAGTGAATG
>2_merged|reference DBH4|length 63|copies 1
AACATCTATCGCAGCTGCGATAGCGTCTCTTTGCAGGTTATTATTCACGTTATTATTCCGCCG
>2_merged|reference DBH4|length 46|copies 1
AACATCTCTACCGTCAGGCTATTAAGGAAATCCTGCCGCAGTTTCT
>2_merged|reference DBH4|length 33|copies 2
AACATCTCTGCTAACCTGGTCGGGCTTTCTTTT
>2_merged|reference DBH4|length 64|copies 1
AACATCTCTTCGATCAGTTCGCTACGGCTCATATTGCGCGACTCCGCCAGCTCGTTCAGCGCCT
>2_merged|reference DBH4|length 26|copies 1
AACATCTTCGCCGCCTGGCCGAGATA
>2_merged|reference DBH4|length 30|copies 9
AACATCTTCGCCGCCTGGCCGAGATATTTT
>2_merged|reference DBH4|length 31|copies 959
AACATCTTCGCCGCCTGGCCGAGATATTTTT
>2_merged|reference DBH4|length 32|copies 32
AACATCTTCGCCGCCTGGCCGAGATATTTTTT
>2_merged|reference DBH4|length 33|copies 1
AACATCTTCGCCGCCTGGCCGAGATATTTTTTT
>2_merged|reference DBH4|length 36|copies 1
AACATCTTCGCCGCCTGGCCGAGATATTTTTTTGCC
>2_merged|reference DBH4|length 65|copies 1
AACATCTTTGCCAAACTGCTGGAAATCTTTTTCCTGCTTTTTCCACTCGGTTTGGATTGAGGATT
>2_merged|reference DBH4|length 37|copies 1
AACATGAAATCGAGCTGGCCCTGACCTCCGCCAACCA
>2_merged|reference DBH4|length 29|copies 5
AACATGAAATGCCGCTGGCTCCTGCGCCA
>2_merged|reference DBH4|length 33|copies 1
AACATGAAATGCCGCTGGCTCCTGCGCCAGATA
>2_merged|reference DBH4|length 38|copies 10
AACATGAAATGCCGCTGGCTCCTGCGCCAGATACGTTT
>2_merged|reference DBH4|length 44|copies 3
AACATGAAATGCCGCTGGCTCCTGCGCCAGATACGTTTCCACCA
>2_merged|reference DBH4|length 59|copies 4
AACATGAAATGCCGCTGGCTCCTGCGCCAGATACGTTTCCACCAGCGCCAGATACCCTT
>2_merged|reference DBH4|length 77|copies 1
AACATGAAATGCCGCTGGCTCCTGCGCCAGATACGTTTCCACCAGCGCCAGATACCCTTCTGCCAGACCAACGCTGC
>2_merged|reference DBH4|length 39|copies 1
AACATGACCGGCGGGCGTCTTTATGCCCACACACTTGAA
>2_merged|reference DBH4|length 55|copies 4
AACATGACGACCAGCGCCTGCTGCCATAATGCGAGGTTGCGGAAAAGCTGGTATT
>2_merged|reference DBH4|length 64|copies 2
AACATGACGTTGCGCAGGGGCGTCGCGTGGTAGGGCGTAAAGTGGGCCTGACACATCCGAAAGT
>2_merged|reference DBH4|length 50|copies 1
AACATGACTGTAACGACTTTTTCCGAACTTGAACTCGACGAAAGCCTGCT
>2_merged|reference DBH4|length 54|copies 1
AACATGAGCGAGCAGATGGCGAAGATTTTGCGTATGGGCGCTAACGACCAGAGC
>2_merged|reference DBH4|length 68|copies 1
AACATGAGGTGTTACGTGGATATGTTGCTTATTACAAGTACTGCTAATATAAAAACTTGAGAAAGAGA
>2_merged|reference DBH4|length 31|copies 1
AACATGATGACCGCTAACGTTATCGCGATTA
>2_merged|reference DBH4|length 39|copies 1
AACATGATGACCGCTAACGTTATCGCGATTACTTTTAAG
>2_merged|reference DBH4|length 65|copies 6
AACATGATGACCGCTAACGTTATCGCGATTACTTTTAAGCCGTAGAGCCAGGTAGCAAAAACATC
>2_merged|reference DBH4|length 66|copies 6
AACATGATGACCGCTAACGTTATCGCGATTACTTTTAAGCCGTAGAGCCAGGTAGCAAAAACATCA
>2_merged|reference DBH4|length 47|copies 1
AACATGCCGCGATTTAATACCATCAGTATCAGCGGTTACCACATGGG
>2_merged|reference DBH4|length 31|copies 953
AACATGCCGTAGACCAGGCCTTCACGCAGCG
>2_merged|reference DBH4|length 32|copies 2
AACATGCCGTAGACCAGGCCTTCACGCAGCGC
>2_merged|reference DBH4|length 58|copies 1
AACATGCCGTAGACCAGGCCTTCACGCAGCGCACCGCCCGCCAGGGTCATACACTGAA
>2_merged|reference DBH4|length 30|copies 15
AACATGCGCGAATCCTGGCGCGGATTATGG
>2_merged|reference DBH4|length 31|copies 2413
AACATGCGCGAATCCTGGCGCGGATTATGGA
>2_merged|reference DBH4|length 32|copies 10
AACATGCGCGAATCCTGGCGCGGATTATGGAT
>2_merged|reference DBH4|length 38|copies 1
AACATGCGCGAATCCTGGCGCGGATTATGGATTTGTCG
>2_merged|reference DBH4|length 58|copies 1
AACATGCGCGAATCCTGGCGCGGATTATGGATTTGTCGGGTAACCAGCAGGGATTGCG
>2_merged|reference DBH4|length 58|copies 1
AACATGCGCGCGACACTGGCGTAAGAACCGACTAACGTCCCCATATTGATGTTTACCG
>2_merged|reference DBH4|length 65|copies 1
AACATGCTCTGGCGGCGGTGCGTGAACATACCACGCTGGTAGTGATTGCTCACCGCTTATCGACC
>2_merged|reference DBH4|length 71|copies 2
AACATGCTGCAAACGCTGAACGAAGCCTACAAAGTATTGCAATTACAAGGCTATCGCCTCTCGGCATATGA
>2_merged|reference DBH4|length 61|copies 1
AACATGCTGGAACTGCTGCTGGCAGGCGGGATGGATATCATCCGCGCCATGCGTCTATTAG
>2_merged|reference DBH4|length 42|copies 1
AACATGCTTACTACCTGAAATTCCAGAACCGCCGTCCGGACT
>2_merged|reference DBH4|length 46|copies 1
AACATGCTTACTACCTGAAATTCCAGAACCGCCGTCCGGACTACAT
>2_merged|reference DBH4|length 71|copies 1
AACATGCTTACTACCTGAAATTCCAGAACCGCCGTCCGGACTACATTAAAGAGTTCTGGAACGTGGTGAAC
>2_merged|reference DBH4|length 73|copies 3
AACATGCTTACTACCTGAAATTCCAGAACCGCCGTCCGGACTACATTAAAGAGTTCTGGAACGTGGTGAACTG
>2_merged|reference DBH4|length 32|copies 1
AACATGGAGCTGAGCCTGGATCTGCTGGCTAA
>2_merged|reference DBH4|length 59|copies 1
AACATGGCACTGGAACTGTATCAGGGCACGCTGATCTTTGTTTCACACGACCGTGAGTT
>2_merged|reference DBH4|length 66|copies 1
AACATGGCAGGGTTTAACGAACAGTTGAAAGAGAACCTGTCATTCACACCTGATGAACTGAAAACG
>2_merged|reference DBH4|length 80|copies 1
AACATGGCAGGGTTTAACGAACAGTTGAAAGAGAACCTGTCATTCACACCTGATGAACTGAAAACGCTCTTCCGGAACCG
>2_merged|reference DBH4|length 47|copies 1
AACATGGGGAGTAATAGCGTTAACATTATTATTAATAATACCCGAAA
>2_merged|reference DBH4|length 48|copies 2
AACATGGGGAGTAATAGCGTTAACATTATTATTAATAATACCCGAAAA
>2_merged|reference DBH4|length 49|copies 1
AACATGGGGAGTAATAGCGTTAACATTATTATTAATAATACCCGAAAAA
>2_merged|reference DBH4|length 65|copies 1
AACATGGTGGAAGTCATCGAGCCGTTTTACCCCAAGGCTGGTAATGGCCGGCGACCTTATCCGCT
>2_merged|reference DBH4|length 34|copies 1
AACATGGTGGCGCGTTTGCCGCTATCGTTCACCG
>2_merged|reference DBH4|length 33|copies 3
AACATGTCGAGAGCTTTCTTCTGGAAAGTAACA
>2_merged|reference DBH4|length 34|copies 854
AACATGTCGAGAGCTTTCTTCTGGAAAGTAACAG
>2_merged|reference DBH4|length 35|copies 1
AACATGTCGAGAGCTTTCTTCTGGAAAGTAACAGC
>2_merged|reference DBH4|length 60|copies 1
AACATGTCGAGAGCTTTCTTCTGGAAAGTAACAGCGGGGAAAGCCAGGAACTTCCTCTCT
>2_merged|reference DBH4|length 61|copies 12
AACATGTCGAGAGCTTTCTTCTGGAAAGTAACAGCGGGGAAAGCCAGGAACTTCCTCTCTC
>2_merged|reference DBH4|length 73|copies 1
AACATGTGTCGATGCTGTAGATGATGAAGTTAGTGATTCTAACAGTTACGAAGTTATTAGCCGTGCTGATTTA
>2_merged|reference DBH4|length 73|copies 1
AACATGTTATGGGACAGCCCCACCGCCGCAGACATCGCTATCACTTCGCGGCTTAGCAGCGACAATTCCATTC
>2_merged|reference DBH4|length 29|copies 3
AACATGTTCATGCCTGGCCCGGCCTCCGT
>2_merged|reference DBH4|length 58|copies 2
AACATTAAAATCACTAGGTGTAGATCCTAATATATCGCATTATTTTTCCCGTTCAGCC
>2_merged|reference DBH4|length 46|copies 1
AACATTAAGTAAAGCCGCATCGGCTTCTCTGTAATGTTTATCTTTT
>2_merged|reference DBH4|length 48|copies 1
AACATTAGCTAAGGAAGGTGCGAACAAGTCCCTGATATGAGATCATGT
>2_merged|reference DBH4|length 31|copies 4
AACATTCACGCGCCTGGTAGCGTTACCAACG
>2_merged|reference DBH4|length 63|copies 1
AACATTCTACTCACCCTTTGCACCTCACTCCTGCTTACCAACGTTGCTGCACACGCCAAAGAA
>2_merged|reference DBH4|length 32|copies 1
AACATTGAAGACGACCAGGGCATTCACGTCCG
>2_merged|reference DBH4|length 48|copies 1
AACATTGCGGGTGCATAATTTATTTGCGGCTTCATGACCTCAAGAATG
>2_merged|reference DBH4|length 32|copies 10
AACATTGTCTCTCGCCTGGGGTGGAAACGGTT
>2_merged|reference DBH4|length 33|copies 21
AACATTGTCTCTCGCCTGGGGTGGAAACGGTTG
>2_merged|reference DBH4|length 31|copies 509
AACATTGTGACAACCAGGTGGCGTAATATCC
>2_merged|reference DBH4|length 32|copies 115
AACATTGTGACAACCAGGTGGCGTAATATCCC
>2_merged|reference DBH4|length 33|copies 2
AACATTGTGACAACCAGGTGGCGTAATATCCCC
>2_merged|reference DBH4|length 66|copies 6
AACATTGTGACAACCAGGTGGCGTAATATCCCCCCAGTGACGAACCGACAATACCCAGCGAATCAC
>2_merged|reference DBH4|length 36|copies 2
AACATTTACGATCACAATCCCGGTAGAAATTAGCCA
>2_merged|reference DBH4|length 49|copies 1
AACATTTACGATCACAATCCCGGTAGAAATTAGCCAGCAAGTGGCGACT
>2_merged|reference DBH4|length 51|copies 1
AACATTTACGATCACAATCCCGGTAGAAATTAGCCAGCAAGTGGCGACTGT
>2_merged|reference DBH4|length 56|copies 2
AACATTTACGATCACAATCCCGGTAGAAATTAGCCAGCAAGTGGCGACTGTCGAGG
>2_merged|reference DBH4|length 57|copies 1
AACATTTACGATCACAATCCCGGTAGAAATTAGCCAGCAAGTGGCGACTGTCGAGGC
>2_merged|reference DBH4|length 73|copies 1
AACATTTAGCAATATGTTTACAATATAATTACAACAAAGCTCACATTGTTGCTGTTTTTATCCGCACTTCAGG
>2_merged|reference DBH4|length 42|copies 1
AACATTTCATGACTACTGCAAGACTAAAATTAACATGACAAG
>2_merged|reference DBH4|length 51|copies 1
AACATTTCGTTTGCGGTCATAGCGTGGGTGCCGCCTGGCAAGTGCTTATTT
>2_merged|reference DBH4|length 79|copies 1
AACATTTGCTGCCGGACAATTTCCATATTGGCATCAACGTCTCGGCGGGTTGTTTTTTGGCAGCGGGATTTGAAAAAGA
>2_merged|reference DBH4|length 32|copies 32
AACATTTGTAATGACCAGGCTAATGCGGCGGT
>2_merged|reference DBH4|length 51|copies 1
AACATTTTAAACATCAGGCAAATAACCAAGTCACCAGCTAAATAATAAGTT
>2_merged|reference DBH4|length 30|copies 3
AACATTTTATGCCCAGGGCGGTATTGCCGC
>2_merged|reference DBH4|length 32|copies 5
AACATTTTCTTCTGCCAGGTGCAGCCCGTAAG
>2_merged|reference DBH4|length 58|copies 3
AACATTTTGTTGAAGGTACGCAGCAGCGTCGATTTACCGCAGCCGGACGGCCCGATAA
>2_merged|reference DBH4|length 64|copies 1
AACATTTTGTTGAAGGTACGCAGCAGCGTCGATTTACCGCAGCCGGACGGCCCGATAAACGCCG
>2_merged|reference DBH4|length 80|copies 3
AACCAAAAAGCGTAATGGCCTGATCAAGAAGATGTGGTGCTAAATCGTACCAGATACCGCTGCCTGGGCCGCCCTGTTCA
>2_merged|reference DBH4|length 80|copies 1
AACCAAAATGTGGCGCAACCGAGAAACAACTCGCTATCTTTAATACCTTTTGCGAAGGCAAACCTGGTCAACGTTCCATT
>2_merged|reference DBH4|length 30|copies 2
AACCAAATCCCGCCAGGCCGTACAGAATAG
>2_merged|reference DBH4|length 35|copies 1
AACCAACAACACTGTCGCCAGGAGCAATAAGGTGA
>2_merged|reference DBH4|length 39|copies 125
AACCAACCAACAACACTGTCGCCAGGAGCAATAAGGTGA
>2_merged|reference DBH4|length 29|copies 1
AACCAACCGACTGCCAGGTATACCGTGGT
>2_merged|reference DBH4|length 30|copies 3
AACCAACCGACTGCCAGGTATACCGTGGTC
>2_merged|reference DBH4|length 31|copies 387
AACCAACCGACTGCCAGGTATACCGTGGTCA
>2_merged|reference DBH4|length 32|copies 8
AACCAACCGACTGCCAGGTATACCGTGGTCAG
>2_merged|reference DBH4|length 30|copies 1
AACCAACGCCGCCCTGGTGGCCTGGCGCTG
>2_merged|reference DBH4|length 66|copies 1
AACCAACGCCTGCTTCGCCATTTACGCCTTTCGCTGATGTAGTGGAAGAGTACCAGCAATACCGCG
>2_merged|reference DBH4|length 32|copies 7
AACCAACGCGTTAACCAGGTGGCGGAAGTGCT
>2_merged|reference DBH4|length 33|copies 3
AACCAACGCGTTAACCAGGTGGCGGAAGTGCTA
>2_merged|reference DBH4|length 31|copies 13
AACCAACGCTGCACCAGGAACGATCCTTGAA
>2_merged|reference DBH4|length 32|copies 352
AACCAACGCTGCACCAGGAACGATCCTTGAAG
>2_merged|reference DBH4|length 65|copies 1
AACCAACGTATCGCTTTTGGTAAGCCCATTGGTCATAACCAGATGATCCAGGAAAAACTGGCGCT
>2_merged|reference DBH4|length 30|copies 1
AACCAACGTCTGCCAGGCCGTCGGCTTCTT
>2_merged|reference DBH4|length 47|copies 2
AACCAACTTATATATTTTTGAGTACAGCTTGGCCTCAGCATTACGCC
>2_merged|reference DBH4|length 50|copies 1
AACCAACTTATATATTTTTGAGTACAGCTTGGCCTCAGCATTACGCCGAT
>2_merged|reference DBH4|length 51|copies 6
AACCAACTTATATATTTTTGAGTACAGCTTGGCCTCAGCATTACGCCGATG
>2_merged|reference DBH4|length 52|copies 1
AACCAACTTATATATTTTTGAGTACAGCTTGGCCTCAGCATTACGCCGATGG
>2_merged|reference DBH4|length 63|copies 1
AACCAACTTATATATTTTTGAGTACAGCTTGGCCTCAGCATTACGCCGATGGGTATACACTGT
>2_merged|reference DBH4|length 67|copies 2
AACCAACTTATATATTTTTGAGTACAGCTTGGCCTCAGCATTACGCCGATGGGTATACACTGTCTTC
>2_merged|reference DBH4|length 69|copies 1
AACCAACTTATATATTTTTGAGTACAGCTTGGCCTCAGCATTACGCCGATGGGTATACACTGTCTTCAC
>2_merged|reference DBH4|length 70|copies 1
AACCAACTTATATATTTTTGAGTACAGCTTGGCCTCAGCATTACGCCGATGGGTATACACTGTCTTCACA
>2_merged|reference DBH4|length 77|copies 1
AACCAACTTATATATTTTTGAGTACAGCTTGGCCTCAGCATTACGCCGATGGGTATACACTGTCTTCACACTACAAT
>2_merged|reference DBH4|length 30|copies 1
AACCAAGCGCTGCCTGGGTGTTGCTATTAT
>2_merged|reference DBH4|length 31|copies 133
AACCAAGTTCTGGCCAGGCAGAACCTACACC
>2_merged|reference DBH4|length 32|copies 399
AACCAAGTTCTGGCCAGGCAGAACCTACACCA
>2_merged|reference DBH4|length 75|copies 2
AACCAATTGATGGCGTGGCGGTGAGTTATATCGATGCTGCCGTGGCGTTGGGTAATACCATTAACGAAATGGATA
>2_merged|reference DBH4|length 76|copies 4
AACCAATTGATGGCGTGGCGGTGAGTTATATCGATGCTGCCGTGGCGTTGGGTAATACCATTAACGAAATGGATAA
>2_merged|reference DBH4|length 30|copies 1
AACCACAAATATCCAGGGCGGGGCGTTACT
>2_merged|reference DBH4|length 31|copies 1
AACCACAAATATCCAGGGCGGGGCGTTACTG
>2_merged|reference DBH4|length 32|copies 6
AACCACAATCAGCGCCAGGACGGCGAGGATGA
>2_merged|reference DBH4|length 30|copies 3
AACCACAATGGTCCAGGACGCTACTGCGCA
>2_merged|reference DBH4|length 53|copies 1
AACCACACAGAAGTTATAGGTTGGGGAACCATCGGTACGGCGGATAATAAGAT
>2_merged|reference DBH4|length 53|copies 1
AACCACACCAGCGGGGTGCAAACGTACAGGCAGAAGCGCATCGGGTTGATGAT
>2_merged|reference DBH4|length 74|copies 2
AACCACACCAGCGGGGTGCAAACGTACAGGCAGAAGCGCATCGGGTTGATGATACGCAAAGCCACAGCTTCTGG
>2_merged|reference DBH4|length 30|copies 1
AACCACACTTGGCCTGGGCGATGGGCCAAA
>2_merged|reference DBH4|length 80|copies 1
AACCACAGACCAAGAACCGCCAGCACAACCCAGACGAAATCTACCGGGCGACGAGAAGAGAACAGCGCCACCGCCAGTGG
>2_merged|reference DBH4|length 73|copies 1
AACCACAGACGAATCAGCATGCGGTCATATAACGCTTCCAGACTGCTGTCTGCTTCCGGCAGCTCGTTGGAGG
>2_merged|reference DBH4|length 59|copies 1
AACCACAGCACCGCGCAGAAAGTGCTGCAATTTACCCAGCAGCAGTTAGCGCAGGTCGG
>2_merged|reference DBH4|length 30|copies 1
AACCACAGCAGCGCCAGGCCAGCGCCAATA
>2_merged|reference DBH4|length 31|copies 709
AACCACAGCAGCGCCAGGCCAGCGCCAATAA
>2_merged|reference DBH4|length 32|copies 9
AACCACAGCAGCGCCAGGCCAGCGCCAATAAT
>2_merged|reference DBH4|length 53|copies 1
AACCACAGGGGTAAACCCAGTTGCCGCGCCGAGATCTCGCCAAGTGCTAACAT
>2_merged|reference DBH4|length 30|copies 3
AACCACAGGTTACCAGGATGATTTCGTTGT
>2_merged|reference DBH4|length 46|copies 1
AACCACATCAGGAACATGGTTCCTGTGACCAGACTTACAACAGCGG
>2_merged|reference DBH4|length 38|copies 1
AACCACATGCCGATTTTCTCCGGCAGCAGCTCCGGGAT
>2_merged|reference DBH4|length 32|copies 1
AACCACCACCAAAACCTGGTGCCTGATTCGCC
>2_merged|reference DBH4|length 53|copies 5
AACCACCAGCCCCACCGCCGGACGGCCACGGTTCCCCGCTTCTTTGATTTCCA
>2_merged|reference DBH4|length 33|copies 1
AACCACCAGCCCGCCCTGGTTATCCAATCATCG
>2_merged|reference DBH4|length 56|copies 1
AACCACCATAGAACCGGTCGCTTCAGAAACCGGCAGGCCAGCACCAATTGCGGCAG
>2_merged|reference DBH4|length 30|copies 1
AACCACCATTGCCGGACTCAGTGATCGACG
>2_merged|reference DBH4|length 68|copies 1
AACCACCATTGCCGGACTCAGTGATCGACGTCGGTTTGCGCACAGAACCTAACCTTGAACTGCTGACC
>2_merged|reference DBH4|length 30|copies 5
AACCACCCGGTGCCAGGGTAAGGTGCTGCC
>2_merged|reference DBH4|length 31|copies 3
AACCACCCGGTGCCAGGGTAAGGTGCTGCCT
>2_merged|reference DBH4|length 40|copies 1
AACCACCGACCTCACCCTTATCAGGGGTGCGCTCTAACCA
>2_merged|reference DBH4|length 55|copies 1
AACCACCGACCTCACCCTTATCAGGGGTGCGCTCTAACCACCTGAGCTACAAGCC
>2_merged|reference DBH4|length 72|copies 1
AACCACCGATATTTTACCGCTCTTACCCACCGCAAACTGAATTGCCTTCACTTCGGCAACCTGAGCTACAGG
>2_merged|reference DBH4|length 26|copies 1
AACCACCGCCTGGTCCACGTACGCTG
>2_merged|reference DBH4|length 32|copies 4
AACCACCTGCGCGGCCTGGTGCAAATGATTGA
>2_merged|reference DBH4|length 60|copies 1
AACCACCTTACCCTCCGGATTACAAATCGGCACGGGGGTACGCCCGGTCGCCACTGAACG
>2_merged|reference DBH4|length 35|copies 1
AACCACCTTGATAAACGTGCGCACAAATATCTCGG
>2_merged|reference DBH4|length 30|copies 4
AACCACGCACATCCAGGGTGATGTTATGCA
>2_merged|reference DBH4|length 32|copies 26
AACCACGCGTTCTGCCTGGAAACCGAAAAAGG
>2_merged|reference DBH4|length 33|copies 1
AACCACGGCAGGCGCGGGATATAATCTGGTTGC
>2_merged|reference DBH4|length 74|copies 1
AACCACGGGAAGCCGGTCAGTACCCAACCGCGCAGAAACTCGGTCACTTGCCAGAGGGCAGGGGCGGCAATCGC
>2_merged|reference DBH4|length 61|copies 1
AACCACGGTGATATCTGGTGCCATACTGATAAGCTGTTTTACGCCAGTTCGCAGCATCGGG
>2_merged|reference DBH4|length 67|copies 1
AACCACGGTTTGTGCACCGGTATTAATAAAAATTTTCTCGCCATGAATTTCCAGATTTCCCTCAGGC
>2_merged|reference DBH4|length 68|copies 10
AACCACGGTTTGTGCACCGGTATTAATAAAAATTTTCTCGCCATGAATTTCCAGATTTCCCTCAGGCC
>2_merged|reference DBH4|length 72|copies 1
AACCACGGTTTGTGCACCGGTATTAATAAAAATTTTCTCGCCATGAATTTCCAGATTTCCCTCAGGCCGATG
>2_merged|reference DBH4|length 32|copies 1
AACCACGTTCAGCCCGAGACCGAGGATAATGT
>2_merged|reference DBH4|length 28|copies 1
AACCACGTTCCCAGGTTCCAGATAATCG
>2_merged|reference DBH4|length 30|copies 1
AACCACTAAAGGCCTGGGCGATAGTGTTAT
>2_merged|reference DBH4|length 70|copies 1
AACCACTCCAATAGCACAAGAGCTTTTAAACAAAAAACTGGTGATGAGTATTTTAGCCATGAAAATACAT
>2_merged|reference DBH4|length 32|copies 6
AACCACTCCTTCGCCCTGGACTTCGGTTTCAC
>2_merged|reference DBH4|length 33|copies 4
AACCACTCCTTCGCCCTGGACTTCGGTTTCACG
>2_merged|reference DBH4|length 67|copies 1
AACCACTCCTTCGCCCTGGACTTCGGTTTCACGGCCATTGCCATTGGTGATCAGCCAGTAACGCCCC
>2_merged|reference DBH4|length 80|copies 1
AACCACTCTCTGCAGGGCATTACACACTAATAACAATTGAATAACTCACAGTTATGTGCAGAGTTATAAACAGAGGAAGG
>2_merged|reference DBH4|length 67|copies 1
AACCACTCTTGGCGCATATCACCGTAAATGGCAGTGAGAAAAGCAATGAAATATTCCTTAGGGCCAG
>2_merged|reference DBH4|length 31|copies 29
AACCACTGGAAGACCTGGAATTTCATAAAAT
>2_merged|reference DBH4|length 32|copies 4
AACCACTGGAAGACCTGGAATTTCATAAAATC
>2_merged|reference DBH4|length 62|copies 1
AACCACTGGAAGACCTGGAATTTCATAAAATCATAGCGATCTTTCAGCGCCTCGCTGGACCC
>2_merged|reference DBH4|length 80|copies 2
AACCACTGGAAGACCTGGAATTTCATAAAATCATAGCGATCTTTCAGCGCCTCGCTGGACCCCATCAAAAAAGCCATGAT
>2_merged|reference DBH4|length 74|copies 1
AACCACTTTAACGCACCGGTTATCGCGTGGATGGCTCCGATTATCGCGATTATCGCTATCACCAAATCCTTCCT
>2_merged|reference DBH4|length 65|copies 1
AACCACTTTCGCGGCTGGCTGCAGGGGCAGGAAACCAGATTAACGGCGCGCCCAATAATGAACGT
>2_merged|reference DBH4|length 40|copies 1
AACCAGAATTGCTGGTAGTGACTTTTGGCAAAGGATTTGG
>2_merged|reference DBH4|length 29|copies 1
AACCAGACCACCAGCGATACAACCAATCG
>2_merged|reference DBH4|length 66|copies 2
AACCAGACCACCAGCGATACAACCAATCGGAATGGTCACAATGCCCGCCAGCACGCCGAGCGCCAG
>2_merged|reference DBH4|length 61|copies 3
AACCAGATTGGGGTTCGCTCCAAATTCAGTATCGTGGACGCCAAATTGACAGAGAAAAACT
>2_merged|reference DBH4|length 30|copies 1
AACCAGATTGTAGTAAGCCACGAGCAGATG
>2_merged|reference DBH4|length 63|copies 1
AACCAGATTGTAGTAAGCCACGAGCAGATGCTTACGTACATGTAGCCAGCGATCAACCAGTTT
>2_merged|reference DBH4|length 70|copies 1
AACCAGATTGTAGTAAGCCACGAGCAGATGCTTACGTACATGTAGCCAGCGATCAACCAGTTTGTTACTT
>2_merged|reference DBH4|length 79|copies 1
AACCAGATTGTAGTAAGCCACGAGCAGATGCTTACGTACATGTAGCCAGCGATCAACCAGTTTGTTACTTCCTCTGACG
>2_merged|reference DBH4|length 79|copies 2
AACCAGCACCATTCCTGCAAACCACAGGCAAATCAGTAATAAACAAATTACATATATTATGGTGCTGTGTTTTTGTCGG
>2_merged|reference DBH4|length 30|copies 63
AACCAGCACGCGCCCTGGTCGGTAGTGAGC
>2_merged|reference DBH4|length 31|copies 615
AACCAGCACGCGCCCTGGTCGGTAGTGAGCA
>2_merged|reference DBH4|length 32|copies 76
AACCAGCACGCGCCCTGGTCGGTAGTGAGCAA
>2_merged|reference DBH4|length 30|copies 1
AACCAGCACGTCGCCAGGTTCGATGCGGTT
>2_merged|reference DBH4|length 31|copies 525
AACCAGCACGTCGCCAGGTTCGATGCGGTTC
>2_merged|reference DBH4|length 32|copies 119
AACCAGCACGTCGCCAGGTTCGATGCGGTTCA
>2_merged|reference DBH4|length 44|copies 1
AACCAGCAGACGCTGACCGTGTTTGGTCATATCGCCCATGGTTT
>2_merged|reference DBH4|length 72|copies 1
AACCAGCAGTCAGCGCGGCGAAAAACGCCCACACCATCCCGGAATAATTAACCGCCAGACTTCTGATAAACC
>2_merged|reference DBH4|length 69|copies 1
AACCAGCATTGGGCGATAGAGGGCCGGGAATACAGAGTTAACGTTCCCGATAACTCCTGATTTTTGATA
>2_merged|reference DBH4|length 69|copies 1
AACCAGCCAGGTTTTACCGTCTTTCACCACAATGGTCGGCGACATCGACGACAGCGGGCGTTTGTTCGG
>2_merged|reference DBH4|length 77|copies 1
AACCAGCCAGGTTTTACCGTCTTTCACCACAATGGTCGGCGACATCGACGACAGCGGGCGTTTGTTCGGCCCGACGG
>2_merged|reference DBH4|length 56|copies 1
AACCAGCCCACTTTTTTATTAATCGTATGCGCGGTGTCCTCCACCATAATATTAGG
>2_merged|reference DBH4|length 58|copies 4
AACCAGCCCACTTTTTTATTAATCGTATGCGCGGTGTCCTCCACCATAATATTAGGGT
>2_merged|reference DBH4|length 59|copies 2
AACCAGCCCACTTTTTTATTAATCGTATGCGCGGTGTCCTCCACCATAATATTAGGGTA
>2_merged|reference DBH4|length 65|copies 1
AACCAGCCCACTTTTTTATTAATCGTATGCGCGGTGTCCTCCACCATAATATTAGGGTAGAGACG
>2_merged|reference DBH4|length 29|copies 1
AACCAGCCTTGCCACCTGGGTAGTTCCGG
>2_merged|reference DBH4|length 31|copies 3
AACCAGCCTTGCCACCTGGGTAGTTCCGGTG
>2_merged|reference DBH4|length 32|copies 66
AACCAGCCTTGCCACCTGGGTAGTTCCGGTGG
>2_merged|reference DBH4|length 62|copies 10
AACCAGCGAACTCTTCGGTCAGGATACCGATGAAACGTTCCATCGACCCCAGAATTGCGCGG
>2_merged|reference DBH4|length 63|copies 1
AACCAGCGAACTCTTCGGTCAGGATACCGATGAAACGTTCCATCGACCCCAGAATTGCGCGGT
>2_merged|reference DBH4|length 66|copies 1
AACCAGCGAACTCTTCGGTCAGGATACCGATGAAACGTTCCATCGACCCCAGAATTGCGCGGTGAA
>2_merged|reference DBH4|length 30|copies 1
AACCAGCGCCTCACCTGGGCCATTCACCAC
>2_merged|reference DBH4|length 31|copies 833
AACCAGCGCCTCACCTGGGCCATTCACCACG
>2_merged|reference DBH4|length 32|copies 11
AACCAGCGCCTCACCTGGGCCATTCACCACGC
>2_merged|reference DBH4|length 62|copies 2
AACCAGCGCCTCACCTGGGCCATTCACCACGCAGCCGATAATCGAAACGTCCATCGGAGTGA
>2_merged|reference DBH4|length 44|copies 1
AACCAGCGGATGGGGGAGGGTAAGCGCCGACAGCGACCAGCTCT
>2_merged|reference DBH4|length 27|copies 1
AACCAGCGGCACGCCAGGGTGACATGC
>2_merged|reference DBH4|length 29|copies 2
AACCAGCGGCACGCCAGGGTGACATGCCC
>2_merged|reference DBH4|length 30|copies 4
AACCAGCGGCACGCCAGGGTGACATGCCCC
>2_merged|reference DBH4|length 31|copies 713
AACCAGCGGCACGCCAGGGTGACATGCCCCA
>2_merged|reference DBH4|length 32|copies 22
AACCAGCGGCACGCCAGGGTGACATGCCCCAG
>2_merged|reference DBH4|length 33|copies 1
AACCAGCGGCACGCCAGGGTGACATGCCCCAGT
>2_merged|reference DBH4|length 36|copies 1
AACCAGCGGCACGCCAGGGTGACATGCCCCAGTACG
>2_merged|reference DBH4|length 39|copies 1
AACCAGCGGCACGCCAGGGTGACATGCCCCAGTACGGCG
>2_merged|reference DBH4|length 40|copies 9
[truncated: 36,662,458 more chars]
