# Supplementary material for: Genome-wide identification of 5-methylcytosine sites in bacterial genomes by high-throughput sequencing of MspJI restriction fragments
Source: PLoS One. 2021 May 11;16(5):e0247541. doi: 10.1371/journal.pone.0247541 (PMC8112702; doi:10.1371/journal.pone.0247541)
Supplement: S4 Dataset — (GZ) [file pone.0247541.s006.gz › Data_set_4/Str_cremoris_1939640_MspJI_processed.fasta]

>1939640|reference ScrF|length 41|copies 1
AAAAAAATGATGTATGCCGATCCGCAGGCGCTGCACGCTCT
>1939640|reference ScrF|length 55|copies 1
AAAAAAATGGCAAAGGTTTTGGATATACCCTCTTTAATCAAGATAGTGAGTATAC
>1939640|reference ScrF|length 46|copies 2
AAAAAACAGCGTCATGCCGAGAAAGCCACCGGGAATAAAGGACAGT
>1939640|reference ScrF|length 49|copies 2
AAAAAACATGCGACGCGGCTGAATTCGATGCCGAGCGCCTTTTACTCCG
>1939640|reference ScrF|length 42|copies 1
AAAAAACCGGCAAACCGGACTACGTCACCGACTCGGCTGCAT
>1939640|reference ScrF|length 31|copies 1
AAAAAACCGTTATCCCGGCGGCTTTCAGTGA
>1939640|reference ScrF|length 54|copies 1
AAAAAACGCGCTTACCTTAACGATAAGCGCGATGTTGTTCAAGCCTTGAGCGGT
>1939640|reference ScrF|length 46|copies 1
AAAAAACGTGCTTGAATATCTGTTGAAACCCTTTAACAAAGCACAG
>1939640|reference ScrF|length 48|copies 1
AAAAAACTCGGTCTTCAGGAAAAATAAGACTGCTAAAGCGTCAAAAGG
>1939640|reference ScrF|length 49|copies 1
AAAAAACTGAAAACGGCGGCAACCCGCGAATACAGGCTGCCGCGGCGGG
>1939640|reference ScrF|length 49|copies 1
AAAAAAGAGCAGTTCCCGTATGTGGGTACGACCTATCGTCTGACCGAGC
>1939640|reference ScrF|length 47|copies 1
AAAAAAGAGCCAGCGGGCGCTGGCTCTTGAAGACGCTAAATTAGAAG
>1939640|reference ScrF|length 53|copies 5
AAAAAAGATAGCCATTTGCCCATTTCCGGCTCCATAAAAGCACGCGGCGGGAT
>1939640|reference ScrF|length 47|copies 1
AAAAAAGATCTGGCCTTATTAGAAGTGGAAGCGGTTTCCTGTTAATA
>1939640|reference ScrF|length 48|copies 1
AAAAAAGATCTGGCCTTATTAGAAGTGGAAGCGGTTTCCTGTTAATAC
>1939640|reference ScrF|length 43|copies 1
AAAAAAGCCTGAAATCACCACGCAGTGTCGCACCGTGGACGCG
>1939640|reference ScrF|length 47|copies 1
AAAAAAGCGAAGCCAACGCGCAAGCCACCAATGCGGTTATTCCACCG
>1939640|reference ScrF|length 54|copies 1
AAAAAAGGTCAAGATTCATGTCCCCCATTGAAAAATCCAGCAAATTAGAGAATG
>1939640|reference ScrF|length 44|copies 8
AAAAAAGTGATGTGGCACGCGGCGCAAATCCGTGAAGCGATCCA
>1939640|reference ScrF|length 40|copies 1
AAAAAATACGCCAAGTGCGGCGAACATCAGTGCTTATGCT
>1939640|reference ScrF|length 48|copies 1
AAAAAATCAGCAGGTGTTTTATATCGGCACCAACCAGCCGGAAGTGCT
>1939640|reference ScrF|length 49|copies 2
AAAAAATCAGTACCACCACGCCAATCAAAATCCCGGCTGGCATACAGCG
>1939640|reference ScrF|length 43|copies 2
AAAAAATCTCCTCACACTGCGTAATTAGCGTTGCAAGACCAAA
>1939640|reference ScrF|length 54|copies 1
AAAAAATCTGGCGGCAAACGTGTCGTTGTTCTCGATCCAGGTCACGGCGGAATT
>1939640|reference ScrF|length 52|copies 1
AAAAAATGCATATTGTTTTAGAGCGTGATTATTAGCTGGCAGGGTAGTTCCC
>1939640|reference ScrF|length 55|copies 1
AAAAAATGCGTGCCGGTGGTTTTGAAGAAGGTAAAGCCTGCCTGCGTGCGAAAAT
>1939640|reference ScrF|length 38|copies 1
AAAAAATTAAAGCCGACTGGCAGGTACGTCACGATGCG
>1939640|reference ScrF|length 47|copies 1
AAAAACACGTTGATTGATGCCAAAGAAAGCGTTCCGGCCATTGCTGC
>1939640|reference ScrF|length 46|copies 2
AAAAACAGGCTGGAGATAAAAAACAGAATCAGCAGCGACCCGCGAT
>1939640|reference ScrF|length 43|copies 1
AAAAACATCAGCGGTGCCAAACAACGCATTATTCGAAATCTAT
>1939640|reference ScrF|length 32|copies 1
AAAAACATCGAACTCCGGGCCAAAAGGCCAGC
>1939640|reference ScrF|length 48|copies 9
AAAAACATGCGACGCGGCTGAATTCGATGCCGAGCGCCTTTTACTCCG
>1939640|reference ScrF|length 46|copies 1
AAAAACCCGCAACCTCAGGCCCAACAGACCACGCAGACAACGACCA
>1939640|reference ScrF|length 43|copies 1
AAAAACCGCTCTATGCCCGTGACTTACTGGCCGATAAACAGCG
>1939640|reference ScrF|length 60|copies 1
AAAAACCGTAGTTGTTGAAGGTTGTGAAGAGAAACTGGCACCACTGGACCTGATTCGTCT
>1939640|reference ScrF|length 49|copies 1
AAAAACCTGTTCCTCTCCAGCGAGCGTTCTTACTGGCGTAAAGCGAACG
>1939640|reference ScrF|length 47|copies 1
AAAAACGCGGATTAAGCCACGAGGTTATCGCTCGCTTTGCGATTGGT
>1939640|reference ScrF|length 57|copies 1
AAAAACGCTAACGTCGTAATGGTAATGGGCGGTAACGCTGCTGAAGCGCATCCCGTC
>1939640|reference ScrF|length 49|copies 1
AAAAACGCTTTCACGTTCTCGTAAACCCCGTGGCCGACACCTGTCGAGT
>1939640|reference ScrF|length 57|copies 1
AAAAACGGGATCAGCCCGAAAATGGTGCCGACACCTAAACCAATTTCCACCCGTGGG
>1939640|reference ScrF|length 53|copies 2
AAAAACGTAAACCATGACCGTCAAGCAAACTGTTGAAATCACAAACAAGCTGG
>1939640|reference ScrF|length 43|copies 11
AAAAACGTCACCATGGGCAGTCTGTTGTTTGCGATTATCGCCT
>1939640|reference ScrF|length 49|copies 1
AAAAACTGCCGCGAAGGATAGCAGGAATAAAAAAAGGGAGCACTGTATT
>1939640|reference ScrF|length 49|copies 9
AAAAACTGTTTCGGGATGATTGCATCGGTATCGACATTGGCGGCATCCA
>1939640|reference ScrF|length 41|copies 1
AAAAACTTTGACGACTATATTCTGGGCGGTCGTAGCCTTGG
>1939640|reference ScrF|length 48|copies 1
AAAAAGAACAGGAACTGTTTGAAGGTATCGTGGCGGTGATCGCCGTGG
>1939640|reference ScrF|length 59|copies 1
AAAAAGAAGACGACCTGGATTTGGATTTTGAAATTAATTAATTGAGGAACAAGCCATGA
>1939640|reference ScrF|length 45|copies 1
AAAAAGAGGGTAGCAGCGTTAACTGCTACCCTCGAAGATTGTTAC
>1939640|reference ScrF|length 70|copies 1
AAAAAGAGGTTAACCTTTTTGACGGCGATGGTTTGCTGTTGCGAATCGCTCCCCTGGCGAAGGGAGGGAA
>1939640|reference ScrF|length 52|copies 1
AAAAAGATAGCCATTTGCCCATTTCCGGCTCCATAAAAGCACGCGGCGGGAT
>1939640|reference ScrF|length 44|copies 3
AAAAAGATCCACACTAATAAACGCGACCTGGCGCGCGCCATGAA
>1939640|reference ScrF|length 46|copies 4
AAAAAGATCTGGCCTTATTAGAAGTGGAAGCGGTTTCCTGTTAATA
>1939640|reference ScrF|length 40|copies 1
AAAAAGATGACGATAGCGTGATCAACTCGCTTGAACAAAT
>1939640|reference ScrF|length 48|copies 2
AAAAAGCAATCTCCAAAATGCTGAACACCTGCTACCGCATTCTCGGTC
>1939640|reference ScrF|length 52|copies 1
AAAAAGCACTGGCAGAAATTGTCGATGAAGCGCGTAACCGCTGGCCGCTGGG
>1939640|reference ScrF|length 54|copies 1
AAAAAGCCACCATCTGGGAGCTGCTGGAAGTGGAAAAACACACTGGCATGAAAC
>1939640|reference ScrF|length 49|copies 3
AAAAAGCCGCCGTGGAAGGCATTCCGGCACTGAAGAAACAGCGTAAGTT
>1939640|reference ScrF|length 43|copies 2
AAAAAGCGGTAGTGGTGAAAATCGCCGATCGTCAGTGGCGTTA
>1939640|reference ScrF|length 49|copies 5
AAAAAGCGTAATGGCCTGATCAAGAAGATGTGGTGCTAAATCGTACCAG
>1939640|reference ScrF|length 43|copies 1
AAAAAGCTGCGAGTTTGTCGGTAATTCGCTGAAAATCTGGTCG
>1939640|reference ScrF|length 47|copies 17
AAAAAGCTGCGAGTTTGTCGGTAATTCGCTGAAAATCTGGTCGATAT
>1939640|reference ScrF|length 42|copies 9
AAAAAGCTGGAAGCGCGCGACTACTAACTCACAATAGTCACT
>1939640|reference ScrF|length 52|copies 1
AAAAAGGAACGGGGGGCTGGGGCGGCCCGCTTGAGCTGGAAACCACGCCGGG
>1939640|reference ScrF|length 42|copies 13
AAAAAGGAGTCGCCATGTCTGAATATCGTCGTTATTACATCA
>1939640|reference ScrF|length 41|copies 1
AAAAAGGCCAGCGTCAACAGCAACCCGGCGGCGGAGATGTG
>1939640|reference ScrF|length 59|copies 1
AAAAAGGCGAACTTGGCCGCCACAAACAAATTAAAATCATTAATCCGCAACAAATCCCG
>1939640|reference ScrF|length 49|copies 1
AAAAAGGCGACTCGGTGTTCTCGCCAGATGATCGTATTGGTCAATTGAC
>1939640|reference ScrF|length 49|copies 8
AAAAAGGCGATGAGGATCGGCACTAACAGGCTAAGAATAAAACCGTGAA
>1939640|reference ScrF|length 54|copies 1
AAAAAGGGGAAGCAATGTTACATAACGACGCTTGAACATGAGGGGTCCATTTAA
>1939640|reference ScrF|length 58|copies 6
AAAAAGGTATTTTCGATTTTGATCAGATCTTTGCGGCCCATCTCGCCAGAAGGTAAGT
>1939640|reference ScrF|length 54|copies 1
AAAAAGGTGGCCCGCTGGCAGACGGTATCGTTATTACACCGTCCCATAACCCGC
>1939640|reference ScrF|length 43|copies 1
AAAAAGGTTTCGATATTGAACAACGCGGCTTTCTGTGCAAATT
>1939640|reference ScrF|length 49|copies 2
AAAAAGTCGAGATTGGCCCGATTGACCGTATCTTTACCCGCGTAGGCGC
>1939640|reference ScrF|length 43|copies 1
AAAAAGTGATGTGGCACGCGGCGCAAATCCGTGAAGCGATCCA
>1939640|reference ScrF|length 46|copies 1
AAAAATAACATCACTTAAATAAACGTCATTATTAATGGTATAAATT
>1939640|reference ScrF|length 47|copies 1
AAAAATAGCCTTCGCTGGCGCGGTTAAAGCCTGGTTTGCGGAAAATC
>1939640|reference ScrF|length 39|copies 1
AAAAATAGGCGTATCACGAGGCCCTTTCGTCTTCAAGAA
>1939640|reference ScrF|length 45|copies 20
AAAAATAGGCGTATCACGAGGCCCTTTCGTCTTCAAGAATTAATT
>1939640|reference ScrF|length 55|copies 1
AAAAATAGGTTTGTCGCCATTTTTTGTGAATAGCCATACCGGAAGCCACTTTGCG
>1939640|reference ScrF|length 31|copies 6
AAAAATATGGTCTTTCTGCGCAATCATCGCT
>1939640|reference ScrF|length 43|copies 1
AAAAATATGGTCTTTCTGCGCAATCATCGCTTTCTTCTGCCCA
>1939640|reference ScrF|length 49|copies 1
AAAAATATTGTCGCCCTGTAATTCGTAACGACCCGGCGCTTTTTCTTGC
>1939640|reference ScrF|length 51|copies 1
AAAAATATTGTCGGGCAGTGAAACGGGGTTCCACGCTGCCAATGCTGGCGA
>1939640|reference ScrF|length 48|copies 1
AAAAATCACCGCTCAGTGCGATTCGTCTCGCGGGGCTGGCGAAAGAAG
>1939640|reference ScrF|length 54|copies 1
AAAAATCAGCCAGTGTGATACTGCGAGTCTTTCCCTCCGGCGTGATGGTTTCCA
>1939640|reference ScrF|length 49|copies 2
AAAAATCCCATATACGACAACAGGATGGGATCGTTAAGCACGTACTGGG
>1939640|reference ScrF|length 47|copies 1
AAAAATCGGAACCTTCCATCAGCGGCCTCCTGGAGACAGCGGATTTG
>1939640|reference ScrF|length 46|copies 1
AAAAATCTCCCGCGTTACCCGTCTGTTACTGCGCCGGTGATTGTTC
>1939640|reference ScrF|length 53|copies 1
AAAAATCTGGCGGCAAACGTGTCGTTGTTCTCGATCCAGGTCACGGCGGAATT
>1939640|reference ScrF|length 49|copies 2
AAAAATGAGAGTGTTACCAGCGGCGTGGTAAATGCCATCAGTCCTCCCA
>1939640|reference ScrF|length 59|copies 1
AAAAATGCGGCAGTAAGAAGTTTCAAAGCCCATTTGGTTTTCGGGCACCTTTTTCTGCT
>1939640|reference ScrF|length 49|copies 1
AAAAATGCTCCGTGATTCAGGCTGGTCAAAATGCGTGAAAGCATCAGGG
>1939640|reference ScrF|length 39|copies 1
AAAAATGCTGCCGAGTAGTTGGTTTCAGACGGTGGCGGG
>1939640|reference ScrF|length 50|copies 1
AAAAATGGCGGGATAACTTGCCAGAGCGGCTTCCGGGCGAGTAACGTGCT
>1939640|reference ScrF|length 48|copies 2
AAAAATGGTTGCGATTAACGCAATCGCCATCCCGGCGATACCGAAGTT
>1939640|reference ScrF|length 49|copies 1
AAAAATGTGATCGATTTTATCGGGTGCGATCCCCGGTCCATCATCATTA
>1939640|reference ScrF|length 53|copies 1
AAAAATGTTGGGTCCTGGAAAATAATAATCGCCAGCAAAACTAAAAGAACGAC
>1939640|reference ScrF|length 42|copies 3
AAAAATTACTCACCCGTCTTGGCGTCTGGCAGGACATTCTCT
>1939640|reference ScrF|length 68|copies 1
AAAAATTATTTCGCCTTCATCAGGTTGATAAACCCCCGACAAAATTTTCATTAAGGTAGATTTTCCTG
>1939640|reference ScrF|length 46|copies 3
AAAAATTGCTGAAGCCGATCGCATGATGCGTCCGATTCCAGACCCG
>1939640|reference ScrF|length 60|copies 1
AAAAATTTTACTTCCGCCTCATGCGGCGAATGTGGGAATTGCCCAGGCGGCGGGGGATAG
>1939640|reference ScrF|length 49|copies 1
AAAACAAAATTGATGACATTACAAGACGCCACCGGCTTCTTTCGTGACG
>1939640|reference ScrF|length 54|copies 1
AAAACAACCTGCCCGGTATTAAAATTATTCATATAACCGGGTATCAAAGTGACG
>1939640|reference ScrF|length 59|copies 1
AAAACAACGCATCTCATTGATTCGTAACCTGCAATTTATGCCGAAGGTTTTATTGCTGG
>1939640|reference ScrF|length 42|copies 4
AAAACAACTTCGCACTGCCAGCAGTAAACTGCGTCGGTACTG
>1939640|reference ScrF|length 45|copies 1
AAAACACCAAAACCAGAATCGTATTGACGGTCTGAATAAAGCCCT
>1939640|reference ScrF|length 36|copies 5
AAAACACCATCATACACTAAATCAGTAAGTTGGCAG
>1939640|reference ScrF|length 57|copies 2
AAAACACCATTGCCTTCTTTAGCCCTAACTATCTACAAGGCTGGCAGCGGGCGTTGG
>1939640|reference ScrF|length 52|copies 1
AAAACACGCAGCGGCTGACCCATTTTCTCGGCCAGTTCGCCAAAGTTAAAGG
>1939640|reference ScrF|length 51|copies 1
AAAACACTCCTTTTCAGGAGCCTGTCGTTAACTTTTCAGGGCAGGCTCATT
>1939640|reference ScrF|length 64|copies 1
AAAACAGAAAGTCTCAGGCACCCGCAGGCATCCTATGAGGTTTCCTTAGGGACGAAAATAATCA
>1939640|reference ScrF|length 51|copies 2
AAAACAGCAATAAATTAGATTTTCAGCACGAGGCCAGGATATTAAACGGTA
>1939640|reference ScrF|length 47|copies 1
AAAACAGCGTCAGGATACTCTATATCCAGCATCTTTCAAACTTTCGT
>1939640|reference ScrF|length 43|copies 1
AAAACAGCGTCGATAATAATCCGGTCTGATGATGCTCTTGTGC
>1939640|reference ScrF|length 57|copies 5
AAAACAGGTTGTCATTATCTGAAAGGGGCGAAAGCCCCTCTGATTATCGGGTTTAGC
>1939640|reference ScrF|length 53|copies 1
AAAACAGTAAGCTGGTAGTGCTGTTTGGTAATAACCCTGGCGAAACGCGAATG
>1939640|reference ScrF|length 44|copies 3
AAAACATATTTATCAACGTGCTGAAACTCGCGGGCGGGCAGGGT
>1939640|reference ScrF|length 47|copies 2
AAAACATATTTCTCTGACTTCGGATGAACGGTCACCACGCCGACGTG
>1939640|reference ScrF|length 31|copies 1
AAAACATCAGCGCCCGGGTTCGCTTCCAGCA
>1939640|reference ScrF|length 42|copies 1
AAAACATCAGCGGTGCCAAACAACGCATTATTCGAAATCTAT
>1939640|reference ScrF|length 46|copies 1
AAAACATCTCGGTATGTTGGTACTGTTTGCCAGCGGACGGGCGATG
>1939640|reference ScrF|length 14|copies 1
AAAACATCTCTCTG
>1939640|reference ScrF|length 54|copies 1
AAAACATGATAAACCGGGGTGTCGATGTTCTTGTCATTATTCCGTATAACGGTC
>1939640|reference ScrF|length 49|copies 1
AAAACATTCGAGGAAGAAAAAAAACAGTATTCTTATATGCGCATAACCA
>1939640|reference ScrF|length 49|copies 1
AAAACCAATTCCCGCCTGCTTCAACCATGCTTCATCGACATGGTCGGTC
>1939640|reference ScrF|length 57|copies 5
AAAACCAATTCCCGCCTGCTTCAACCATGCTTCATCGACATGGTCGGTCCCCGCAGT
>1939640|reference ScrF|length 63|copies 1
AAAACCACCCGACCTTTGTAACCCACCACTTTGGCGATGGTTTGCGCCAGTTCACGGATGGTG
>1939640|reference ScrF|length 46|copies 2
AAAACCACTGAAATGCGTGCTGCGCTGGTGAATGCCGATCAGACGT
>1939640|reference ScrF|length 28|copies 1
AAAACCAGTGCTGCATTGAAGGAGTGCA
>1939640|reference ScrF|length 31|copies 1
AAAACCATGCGGGCCAGGGTTGAGCATGGCG
>1939640|reference ScrF|length 53|copies 2
AAAACCCATACCGCCCGGTGACATTTGATTATTTAATGGTGTCACCGCAAAAC
>1939640|reference ScrF|length 31|copies 1
AAAACCCCCTTCGCCTGGGGATTATTGTGTG
>1939640|reference ScrF|length 46|copies 1
AAAACCCGGAAGGCCTGGTTGATTTGATTCATAAACTGCATGGCAG
>1939640|reference ScrF|length 47|copies 3
AAAACCCTTTCGGTAATCAACGGTATTATCGGTACGGTCTGCGCATT
>1939640|reference ScrF|length 48|copies 15
AAAACCCTTTTTTGAACGTTATGGTTTTCAGACAGTTAAGCAGCAGCG
>1939640|reference ScrF|length 55|copies 1
AAAACCGAAAATTTCCCGCTGGCCGGCTTTATCGGTAATTTCTGCGGCGCACTCT
>1939640|reference ScrF|length 49|copies 1
AAAACCGAAGAGTTTGATGCGATCAAAATTGCTCTGGCTTCGCCAGACA
>1939640|reference ScrF|length 44|copies 1
AAAACCGACGGCAATATCGAGGCACGGCGACTTGCTGTCCATCA
>1939640|reference ScrF|length 49|copies 2
AAAACCGAGGATCAAACCGCCGCTAATCAACGCGGGCAGCAACGGGAAG
>1939640|reference ScrF|length 47|copies 2
AAAACCGATGGCATCATCGCTGCCGCCTCGGTGCGGGAAAATATCAT
>1939640|reference ScrF|length 45|copies 2
AAAACCGCCGCGCGTCTGCAACCGGTTTGCGGACGTATGGAAGTG
>1939640|reference ScrF|length 54|copies 1
AAAACCGGATTTCCTCTGCCAGCGGGTAATCACCTTCCCGGTGTTTTCGGTTGG
>1939640|reference ScrF|length 42|copies 3
AAAACCGGTACCACTAACAGTTCGAAAGATGCGTGGTTCTCG
>1939640|reference ScrF|length 56|copies 1
AAAACCGTCGTTTTTGCCTACCACGATATGGGATGCCTCGGTATTGAAGCCCTGCT
>1939640|reference ScrF|length 48|copies 1
AAAACCTCTGACACATGCAGCTCCCGGAGACGGTCACAGCTTGTCTGT
>1939640|reference ScrF|length 49|copies 1
AAAACCTCTGACACATGCAGCTCCCGGAGACGGTCACAGCTTGTCTGTA
>1939640|reference ScrF|length 40|copies 4
AAAACCTGCGATCGCCACATCAGGCTTCGGTACAGGGCAT
>1939640|reference ScrF|length 42|copies 3
AAAACCTGCGGTACCGCCCGTTTTCCCGCTGTGATAGCTACC
>1939640|reference ScrF|length 43|copies 1
AAAACCTGCGTCGGTAAGATCCTGTTCAAGTTTGTCTTGATCC
>1939640|reference ScrF|length 52|copies 1
AAAACCTGTCCGACCGGGGCTATCCACTTCGGCACCAAGAAGGAGATGCTGG
>1939640|reference ScrF|length 48|copies 1
AAAACCTGTTCCTCTCCAGCGAGCGTTCTTACTGGCGTAAAGCGAACG
>1939640|reference ScrF|length 53|copies 3
AAAACCTGTTTGAAGTGAAAGATGGTGTGCTGTTCACCCCACCGTTCACCTCC
>1939640|reference ScrF|length 43|copies 3
AAAACCTTTATAACATCCGAAAAAGAAAGATACGAATAGCATT
>1939640|reference ScrF|length 50|copies 1
AAAACGAAAGGCTCAGTCGAAAGACTGGGCCTTTCGTTTTATCTGTTGTT
>1939640|reference ScrF|length 52|copies 1
AAAACGAAAGGCTCAGTCGAAAGACTGGGCCTTTCGTTTTATCTGTTGTTTG
>1939640|reference ScrF|length 19|copies 1
AAAACGAAATCAAACGTCT
>1939640|reference ScrF|length 42|copies 5
AAAACGAACACTAAATCGGTATTATCAATTTCGTTAATAGCA
>1939640|reference ScrF|length 49|copies 1
AAAACGAAGTGGTGGCAGAAGCCATCGAACGCCAGGAAGAGAACGAGGC
>1939640|reference ScrF|length 44|copies 2
AAAACGATAAGAAGTTAGCAGGAGTGCATATGTTTAAGTCTTTT
>1939640|reference ScrF|length 52|copies 1
AAAACGATGCAGCCAAAGTTTGCCTTTGGCTGCAATGAAATCAGTCTTTATG
>1939640|reference ScrF|length 45|copies 2
AAAACGATGTTCTGATGGCGTCTAAGTGGATGGTTTAACATGAAA
>1939640|reference ScrF|length 31|copies 1
AAAACGCAATTGCCCTGGGGCGTAGCAGTGT
>1939640|reference ScrF|length 42|copies 1
AAAACGCAGCTTACGCATCAGGGCATCTACGCTCAATAAGCG
>1939640|reference ScrF|length 45|copies 1
AAAACGCATCACTACCTTCAGCGCCTCACTGGCAGCACGTCTGGA
>1939640|reference ScrF|length 46|copies 1
AAAACGCCTGACTAAGAAAAACTCGCCAGATAATTGATGCGAGCAC
>1939640|reference ScrF|length 42|copies 1
AAAACGCGGTATCCACAACGGCGATAAAGTCAGGATCTTTAA
>1939640|reference ScrF|length 51|copies 1
AAAACGCTATTTTGATTGTTGAGTTCGCTAAAGATCTCATGGAGAAAGAGG
>1939640|reference ScrF|length 51|copies 1
AAAACGGACGCTTTCGCCAGATTATCCACGCGACCCGGCGCAGGTTTATCT
>1939640|reference ScrF|length 53|copies 1
AAAACGGCAGAAGGGCAGCGGGAAATAGTCAAAGCCCAGTGGCTGGTGGCCTG
>1939640|reference ScrF|length 51|copies 1
AAAACGGCCCCGTTAGAAGTTAAGACTGAATTACCAGGCCGCACCAATGCT
>1939640|reference ScrF|length 57|copies 8
AAAACGGGATCAGCCCGAAAATGGTGCCGACACCTAAACCAATTTCCACCCGTGGGC
>1939640|reference ScrF|length 19|copies 1
AAAACGGGCAAAGCCTCAG
>1939640|reference ScrF|length 52|copies 6
AAAACGGTAACTGGCTGGTAGAGGTGAAGCCGTGGTATGTGGTGGGGAATAC
>1939640|reference ScrF|length 17|copies 1
AAAACGGTCATCTTGGG
>1939640|reference ScrF|length 42|copies 3
AAAACGGTTGCAATCAGGTGCTTAATCCATGAGCCAGCGTGC
>1939640|reference ScrF|length 47|copies 2
AAAACGGTTTGCGGGTTAGAGAGATCGGTAATTAATCCGCGGCGAAA
>1939640|reference ScrF|length 40|copies 1
AAAACGTACTTATCGGTATTACCCAGGCTCCTTATATTAT
>1939640|reference ScrF|length 51|copies 1
AAAACGTAGTTCGCCAGTTGGTTAAATTGCTCATCCTGGAATGGACCAACG
>1939640|reference ScrF|length 52|copies 1
AAAACGTAGTTCGCCAGTTGGTTAAATTGCTCATCCTGGAATGGACCAACGC
>1939640|reference ScrF|length 53|copies 1
AAAACGTAGTTCGCCAGTTGGTTAAATTGCTCATCCTGGAATGGACCAACGCT
>1939640|reference ScrF|length 45|copies 1
AAAACGTATTTTTGGGCATTGAACTGTTGCACATTCGCATCTTCG
>1939640|reference ScrF|length 38|copies 1
AAAACGTCAGTCACGCAGTCTCCTCACCATCAAATAGA
>1939640|reference ScrF|length 46|copies 8
AAAACGTCTGCGACCTGAGCAACAACATGAATGGTCTTCGGTTTCC
>1939640|reference ScrF|length 50|copies 1
AAAACGTCTGCGACCTGAGCAACAACATGAATGGTCTTCGGTTTCCGTGT
>1939640|reference ScrF|length 52|copies 3
AAAACGTTAAACGCCCGGACTGGCCCCTAAACCTGCGCGATAAGGCGTTCAC
>1939640|reference ScrF|length 45|copies 10
AAAACGTTACGTTCCGCTCGTGGGTACGAAATACATCAGCCAGCA
>1939640|reference ScrF|length 44|copies 5
AAAACTACTGTGATCACATGACCGGCACCTATAACTCGCCGACG
>1939640|reference ScrF|length 43|copies 2
AAAACTATCCGAAAACACGGCATTACGTTGGCGCTATTTGCAG
>1939640|reference ScrF|length 43|copies 1
AAAACTATTACCAGTTACCTGTGGTGCAGAGCGGTACACAAAG
>1939640|reference ScrF|length 45|copies 6
AAAACTCACTTTCTGGAAATTCTGGTTCCTGGGTTCTATTCCGTG
>1939640|reference ScrF|length 46|copies 3
AAAACTCACTTTCTGGAAATTCTGGTTCCTGGGTTCTATTCCGTGG
>1939640|reference ScrF|length 46|copies 1
AAAACTCGTTGCAAATGCGCATCGACGGTACAACTGGGGTAGTAGA
>1939640|reference ScrF|length 49|copies 1
AAAACTGATTTTGCGTCATCGTCGGGTGATGGCTGAAAAAGGGATCACC
>1939640|reference ScrF|length 46|copies 1
AAAACTGCAACTACCTGGGGCTATAACGGCAATCTGCTGGGGCCGG
>1939640|reference ScrF|length 44|copies 1
AAAACTGCCATCCGGCTGGCGGGTGAACAGGACCTGTTGATTAT
>1939640|reference ScrF|length 48|copies 5
AAAACTGCCGCGAAGGATAGCAGGAATAAAAAAAGGGAGCACTGTATT
>1939640|reference ScrF|length 44|copies 1
AAAACTGCCGTTGAAGCAGCTATCGCCCGCGCCAAAGCGCGCAA
>1939640|reference ScrF|length 45|copies 1
AAAACTGGAACCGACCAGCGCAGGAAGTCAGTGCGTTAATGGAAC
>1939640|reference ScrF|length 29|copies 1
AAAACTGGCCTCCGGCGCAAACGAAATGG
>1939640|reference ScrF|length 58|copies 1
AAAACTGGTTGATAATAAAAGGCTTTACCCGAAACAGGCGGAACGGGACGCAGAGTAG
>1939640|reference ScrF|length 53|copies 8
AAAACTGTTTTAACTTTCTGTCAACAAGTTTTGTAATGGTCACTAAAAAACAA
>1939640|reference ScrF|length 47|copies 1
AAAACTTCGAAGCTATGCAAGGCTTCCACGCCGGATGGCGTAAATCC
>1939640|reference ScrF|length 42|copies 1
AAAACTTGCGCAGGCGCGCGAGTCCATTATTGCGGATAATAA
>1939640|reference ScrF|length 8|copies 1
AAAAGAAA
>1939640|reference ScrF|length 34|copies 1
AAAAGAAAAACCACCCTGGCGCCCAATACGCAAA
>1939640|reference ScrF|length 58|copies 2
AAAAGAAAAACCACCCTGGCGCCCAATACGCAAACCGCCTCTCCCCGCGCGTTGGCCG
>1939640|reference ScrF|length 49|copies 1
AAAAGAAAATTAATCAGGCAGATTACTGCCCACTAACGTTATGACAGAA
>1939640|reference ScrF|length 48|copies 1
AAAAGAACCGCTGGTTCTTTTGGTAATAATACAGGTACTTCCATTGTT
>1939640|reference ScrF|length 61|copies 1
AAAAGAACGTCAGCCGTACGGTAGTTCGTGAAGCCATCATCATGCTGGAAGTTGAAGGCTA
>1939640|reference ScrF|length 46|copies 1
AAAAGAAGACTATTTAATTCACATTACCACCGGCACCCACGTCGCG
>1939640|reference ScrF|length 60|copies 1
AAAAGAAGCTAAGGGCTTCACTTCTGAAATTACTGTGACTTCCAACGGCAAAAGCGCCAG
>1939640|reference ScrF|length 52|copies 2
AAAAGAATATTAAAGATCATTTTTATTAGGTTATTGTTATTCGGTCATTCTT
>1939640|reference ScrF|length 38|copies 1
AAAAGAATATTATCCAGCCGAAACGACCATGCCGACGG
>1939640|reference ScrF|length 52|copies 1
AAAAGAATTGATAAAAGGGCCGTTATTATCGCGACAATTGCGAATAACGTTG
>1939640|reference ScrF|length 45|copies 1
AAAAGACATCACTGCCGACGTACTGAAACAGGTTAAATAAGTAAT
>1939640|reference ScrF|length 46|copies 2
AAAAGACATCACTGCCGACGTACTGAAACAGGTTAAATAAGTAATG
>1939640|reference ScrF|length 37|copies 3
AAAAGAGATAGATTCTCTTAGTTTAACACGGACGCAT
>1939640|reference ScrF|length 38|copies 2
AAAAGAGATAGATTCTCTTAGTTTAACACGGACGCATC
>1939640|reference ScrF|length 47|copies 6
AAAAGAGGCTTATAAATGCCAGAGCAAAATGTGTCTGCAATAACCAG
>1939640|reference ScrF|length 53|copies 1
AAAAGAGGTGGTTTCTGGACGTATTCCTTCCTGAAGTCGGTTTTCTGGCGTTG
>1939640|reference ScrF|length 50|copies 1
AAAAGAGTGATGAAACAGTGTCTCTCTATCAAAATGCTGACGACTGTTCA
>1939640|reference ScrF|length 48|copies 1
AAAAGATATGGTGATTGGTCCGGTACGTTTGCTGGCGAAGAGCGGCGG
>1939640|reference ScrF|length 35|copies 1
AAAAGATCGCCGCGCTGATGGATAAGCCGGTTAAG
>1939640|reference ScrF|length 64|copies 1
AAAAGCAAAATTTAACCTTATCTATGAATGATTTATTAGAAGAAAATGTTTCCGAAAAATTTTA
>1939640|reference ScrF|length 44|copies 1
AAAAGCAAAGCGCATTATTCAATAAACATAGCACAAAATAACGG
>1939640|reference ScrF|length 43|copies 11
AAAAGCAATCCGTCTGAAGTGAAATTGGCCGTACCGACATCCG
>1939640|reference ScrF|length 12|copies 1
AAAAGCACCTCG
>1939640|reference ScrF|length 50|copies 3
AAAAGCACTGGCAGAAATTGTCGATGAAGCGCGTAACCGCTGGCCGCTGG
>1939640|reference ScrF|length 48|copies 1
AAAAGCAGCGTTGCGTTTTCAACTTTCGCCACCAGTTCAGCATACGCT
>1939640|reference ScrF|length 41|copies 3
AAAAGCATTTGCCGCCAGTAACGAACTGGAAGTGAATGCCA
>1939640|reference ScrF|length 44|copies 2
AAAAGCCGTAGATGGTATCGAAACGCCTGATTGGGATGCCGTGC
>1939640|reference ScrF|length 53|copies 1
AAAAGCGACTGGGAAATCTACAAAGCCATCGCGAAGAAATTCTCCGAAGTGTG
>1939640|reference ScrF|length 43|copies 1
AAAAGCGAGCGCGTGCTTTACACTCCTGAAATCGCTGAAAACC
>1939640|reference ScrF|length 42|copies 1
AAAAGCGATTAAATGGATGTTCCAGCGCCATGCGCCGCTGGC
>1939640|reference ScrF|length 55|copies 1
AAAAGCGCCGGAACCGCAGGAACCTGCACTTGCGGCGAACAGTCAGAGTTTTGGT
>1939640|reference ScrF|length 43|copies 1
AAAAGCGCGCTACAGCGTGCTGGAACGTGAAGACAAACCGACA
>1939640|reference ScrF|length 44|copies 1
AAAAGCGCGTGAGCGGATGAAAGCACAATATAGCATTGCGGGTA
>1939640|reference ScrF|length 42|copies 4
AAAAGCGCTCTACAGCCCATGTGAGATTCGCCATCTGGCGAT
>1939640|reference ScrF|length 41|copies 1
AAAAGCGGCGCAATTGGTCAGCATTGAGTGGCAAGAATTAC
>1939640|reference ScrF|length 51|copies 1
AAAAGCGGGCCGTGTTGATCTGCGCGATTTACCGCTGGTCACCATTGATGG
>1939640|reference ScrF|length 45|copies 1
AAAAGCGGGCTATTCCCTGCGCGATGAGCAGGCCGCCGACGAGCC
>1939640|reference ScrF|length 50|copies 3
AAAAGCGTTGCGCCTTTGTTGTATCGTCAGTTCAGGGTAAAATAGATTTC
>1939640|reference ScrF|length 51|copies 2
AAAAGCTGGGTGAGTGGGCGATGACGCGCAATAAAAGCATGTTTACCGCCA
>1939640|reference ScrF|length 55|copies 4
AAAAGGAAGGATTTACAGAATGTGACCTAAGGTCTGGCGTAAATGTGCACCGGAA
>1939640|reference ScrF|length 54|copies 1
AAAAGGAGTTTCCCCTGGAACACATTTCTACTACTACGTTGATCATTATTCTGA
>1939640|reference ScrF|length 50|copies 1
AAAAGGCACCACCACGCTGCGCAATATCTATAACTGGCGTGTTAAAGAAA
>1939640|reference ScrF|length 46|copies 1
AAAAGGCCAGCGTTTTGTATTGCAACCGGCGATGGGGTTACCAAGC
>1939640|reference ScrF|length 42|copies 1
AAAAGGCCATCATCGCAGTCATAAAGTCGGCATAAGCAATCT
>1939640|reference ScrF|length 38|copies 1
AAAAGGCCGCCAGCTTGGTGAACTGGCCAGCCAGTGGC
>1939640|reference ScrF|length 42|copies 1
AAAAGGCCGCTTTTGACGCACTCACCAAAGCAGGTTTCTGGC
>1939640|reference ScrF|length 48|copies 4
AAAAGGCGACTCGGTGTTCTCGCCAGATGATCGTATTGGTCAATTGAC
>1939640|reference ScrF|length 48|copies 17
AAAAGGCGATGAGGATCGGCACTAACAGGCTAAGAATAAAACCGTGAA
>1939640|reference ScrF|length 56|copies 2
AAAAGGCGGATTATGAGTCCGCCTTTTGCTTTAAGTTTTGAAGATTAATTCAGACG
>1939640|reference ScrF|length 46|copies 2
AAAAGGCGGTACTATTTTCATCAGATAAACAAATTCATTTTTCCGG
>1939640|reference ScrF|length 47|copies 1
AAAAGGCTATTGTTCAACGCATAAGTCCCGACCACACAAAGTGCGAG
>1939640|reference ScrF|length 39|copies 1
AAAAGGCTTACTTGCTCTGGCACTGGTGTTTTCACTGCC
>1939640|reference ScrF|length 42|copies 6
AAAAGGGCACTAACCGCAGCCAGTTCTTCCGTGGTCAGGTCG
>1939640|reference ScrF|length 48|copies 1
AAAAGGGCTGCCCGCAGTCTGGTCAGGTCGCGATTATTGCTGATGTCG
>1939640|reference ScrF|length 58|copies 1
AAAAGGGTATTTTGGCTTTGACATATTAGGGGCTATTCCATTTCATCGTCCAACAAAA
>1939640|reference ScrF|length 60|copies 1
AAAAGGTAAACGTTTTTGCCTGCCGAATTCGCGCGTGATGATTCACCAACCATTGGGCGG
>1939640|reference ScrF|length 39|copies 4
AAAAGGTGCGCCAATAACAGGGAGCTGTGAAATCCATTC
>1939640|reference ScrF|length 42|copies 2
AAAAGGTTTCGATATTGAACAACGCGGCTTTCTGTGCAAATT
>1939640|reference ScrF|length 38|copies 1
AAAAGTAGACCTCTGTGAGCACAGGTACACAGCATCGA
>1939640|reference ScrF|length 30|copies 1
AAAAGTAGGAAGTGAGAGCTGGTGGCAGTC
>1939640|reference ScrF|length 57|copies 2
AAAAGTATGACATTTTTGTTTGCAGCAATTTTTATGAAAACGTTGCCATACTCAAAA
>1939640|reference ScrF|length 48|copies 1
AAAAGTCAGTTTCTGTACCCGCGTGATTGGAGTAAATGATGCAGTTCT
>1939640|reference ScrF|length 44|copies 1
AAAAGTGAACGTTGCCACAGAATTAAAAATAGCCTTCGCTGGCG
>1939640|reference ScrF|length 44|copies 2
AAAAGTGATTTAACGGCTTAAGTGCCGAAGAGCGATCGGGAAGC
>1939640|reference ScrF|length 53|copies 1
AAAAGTGCCACCTGACGTCTAAGAAACCATTATTATCATGACATTAACCTATA
>1939640|reference ScrF|length 50|copies 1
AAAAGTGGTGCGCGCGATTGAAGAGAATGGCGGCTGGGTTGTCGGTTATG
>1939640|reference ScrF|length 49|copies 1
AAAAGTGTGCATCGCCGGGCTAACCGCTTTTCCAGCATGATGTGCGCAC
>1939640|reference ScrF|length 38|copies 1
AAAAGTGTGGCAAACCGTAATCTGCAAGGCGTGCCGCT
>1939640|reference ScrF|length 45|copies 1
AAAAGTGTTGGGCAACACCCGCAAAGTGCTGGTTAACGATAAAGG
>1939640|reference ScrF|length 37|copies 1
AAAAGTTGTATAGCCTGGCAAAAGAGCCAAAACGGTT
>1939640|reference ScrF|length 50|copies 1
AAAATAAAAACGCCCCCATCATTTCTGACAGAGGCGTTTAATTTATCCGG
>1939640|reference ScrF|length 56|copies 1
AAAATAAATTCCCGAACAATTAAAAATACCAGCGTGAGTGAGACGTTTAGCGTAGT
>1939640|reference ScrF|length 45|copies 1
AAAATAACATCACTTAAATAAACGTCATTATTAATGGTATAAATT
>1939640|reference ScrF|length 56|copies 2
AAAATAACTATGTCAAAACGAACATTCGCGGTGATATTAACCTTGTTGTGTAGCTT
>1939640|reference ScrF|length 42|copies 1
AAAATAATTCGCGTCTGGCCTTCCTGTAGCCAGCTTTCATCA
>1939640|reference ScrF|length 47|copies 1
AAAATAATTGTGAGTTCACAGCCTTCCGCTGCCAGTGTCGCCTGTAG
>1939640|reference ScrF|length 59|copies 1
AAAATACAGAAATTACATTGATGATTGTGGATAACTCTGTGCGTAAAAAGGTATAAAGC
>1939640|reference ScrF|length 49|copies 1
AAAATACCGTTAAAGCGCGTAATGCCGATTACAACGCGGCAGAAAAAAT
>1939640|reference ScrF|length 50|copies 1
AAAATACCTTTAGCGCCAAGTATCAACAAGAACCAGGTGTTTCCGGGCCG
>1939640|reference ScrF|length 38|copies 3
AAAATACGCGACAGCGCGCAATAACCGTTCTCGACTCA
>1939640|reference ScrF|length 49|copies 8
AAAATACGTTTTTGGCCTGCATAGCGTTGTTGATAGTGAATAACTTTAC
>1939640|reference ScrF|length 45|copies 1
AAAATACTGACTATTCACCAGCAAGCGTGAAATTACAATCGCAAA
>1939640|reference ScrF|length 45|copies 2
AAAATACTGTTCTGACATCAGGCAATGCAGGTGCAGACATTTAAG
>1939640|reference ScrF|length 43|copies 1
AAAATAGGCGTATCACGAGGCCCTTTCGTCTTCAAGAATTAAT
>1939640|reference ScrF|length 44|copies 103
AAAATAGGCGTATCACGAGGCCCTTTCGTCTTCAAGAATTAATT
>1939640|reference ScrF|length 45|copies 1
AAAATAGGCGTATCACGAGGCCCTTTCGTCTTCAAGAATTAATTC
>1939640|reference ScrF|length 46|copies 2
AAAATAGGCGTATCACGAGGCCCTTTCGTCTTCAAGAATTAATTCC
>1939640|reference ScrF|length 46|copies 9
AAAATAGGGCGCATGGCAGAAGCAAATTGCCCGACGGAGGTTTTGA
>1939640|reference ScrF|length 31|copies 1
AAAATAGTTGCGCCCTGGATTCCACGCGACC
>1939640|reference ScrF|length 41|copies 1
AAAATATGATCTGTTGCGCCAAACAGCGATATCAGCGGCGT
>1939640|reference ScrF|length 49|copies 1
AAAATATTTTGCCAGAGTCTGGCCGATATCCGCGAAGGTTTCACGATGA
>1939640|reference ScrF|length 14|copies 1
AAAATATTTTTTTG
>1939640|reference ScrF|length 43|copies 1
AAAATCAACAACAGCGCCGCAGGCAGAACCGCACCGAATACCG
>1939640|reference ScrF|length 53|copies 2
AAAATCAACGTTAAATGACAGGCGCAACAAGTTGTCCGGGCAGGCATCGACCA
>1939640|reference ScrF|length 51|copies 1
AAAATCAACTCGGCCTGGCCGTTATCTTCCAGACGAATCTCCTGTAAATGC
>1939640|reference ScrF|length 45|copies 5
AAAATCAAGGCTGAGGCGTGATGACGAGGCACTACGGTGCTGAAG
>1939640|reference ScrF|length 53|copies 7
AAAATCAGGCGATTCGTCGTTTTAGTAAACAGTACGAACAGATAAACGGTTAT
>1939640|reference ScrF|length 53|copies 1
AAAATCATCTCGCCGGAGAGCCGTTGGGCCACGAAACGACGCTGGCGCAAAAA
>1939640|reference ScrF|length 39|copies 2
AAAATCATGGCAAACTGCGCGAGCGTCATATAGCCGCCT
>1939640|reference ScrF|length 42|copies 1
AAAATCCACTCGCGGGTTTCGTGAATATAGCGACCGGTGGAG
>1939640|reference ScrF|length 48|copies 18
AAAATCCCATATACGACAACAGGATGGGATCGTTAAGCACGTACTGGG
>1939640|reference ScrF|length 52|copies 4
AAAATCCCCGTCGCATCAGCGACATCCTGATTCATACCCTCAGCGTTACCCA
>1939640|reference ScrF|length 66|copies 1
AAAATCGACGTTAAGATTCTGGACCCGCGCGTTGGGAAGGAATTTCCGCTCCCGACTTATGCCACC
>1939640|reference ScrF|length 43|copies 1
AAAATCGAGCAGGCGATGGGTGTAGTCGTAGGTTGGGCCAAGC
>1939640|reference ScrF|length 47|copies 1
AAAATCGATAACGCCTGGGGTGATAAATTTGAGTTTATAGTTTTCTA
>1939640|reference ScrF|length 45|copies 1
AAAATCGATAATCCGGTGGTGGTGGCACAGGAACTTGATCTGAAC
>1939640|reference ScrF|length 43|copies 1
AAAATCGATCTGATCGATAACACGATCCTGTTTTCTGCCATGG
>1939640|reference ScrF|length 48|copies 8
AAAATCGCCCTGATGAATTTCGGTCAGCGGCACGCGTACCCAGATATT
>1939640|reference ScrF|length 60|copies 1
AAAATCGCGGGTAAAACGCTGGACTTGTCGATTCCCTTACCCCAGGGGGCGCGTTATCAG
>1939640|reference ScrF|length 55|copies 4
AAAATCGTGCGGCTCGTGCTTCCCAACCCGATTATCTTCGGGGTATTCGCCTTGG
>1939640|reference ScrF|length 43|copies 1
AAAATCTCGGTATCGAACTGACTGACGACCAGCTGAATATCAC
>1939640|reference ScrF|length 40|copies 2
AAAATCTCTGATGTTACATTGCACAAGATAAAAATATATC
>1939640|reference ScrF|length 41|copies 36
AAAATCTCTGATGTTACATTGCACAAGATAAAAATATATCA
>1939640|reference ScrF|length 49|copies 1
AAAATCTGCAACATGGGGACGCCTCCATTCCACCGGCAACCCAAAGCCA
>1939640|reference ScrF|length 47|copies 1
AAAATCTTCTTCAGTTTATGGAAGTAATCCAGGTGACGGTTGGCAAC
>1939640|reference ScrF|length 42|copies 6
AAAATGAATAAATGGAGCAGGTTAAACCATTGTTCGCTTTTG
>1939640|reference ScrF|length 52|copies 2
AAAATGACGCCCGCTCGCGGATGCAGCCGGATGTCATCGTGCGGTTGCCGCA
>1939640|reference ScrF|length 53|copies 11
AAAATGACGCCCGCTCGCGGATGCAGCCGGATGTCATCGTGCGGTTGCCGCAG
>1939640|reference ScrF|length 66|copies 1
AAAATGAGCTGATTTAACAAAAATTTAACGCGAATTTTAACAAAATTCGACCGATGCCCTTGAGAG
>1939640|reference ScrF|length 53|copies 3
AAAATGATTTGCGTTATTGGGGGGTAAGGCCTCAAAATAACGTAAAATCGTGG
>1939640|reference ScrF|length 43|copies 3
AAAATGCACTGCAACAACGTTGCCAGCAAATTGTCACCAGCCC
>1939640|reference ScrF|length 38|copies 1
AAAATGCCACATAGACTCGGCAGGCATGCCAATTAAAC
>1939640|reference ScrF|length 50|copies 5
AAAATGCCCCTCGTGACCTACAATCTGTCAACAGAATGTGAAAACGTCAA
>1939640|reference ScrF|length 47|copies 1
AAAATGCCCGCTGAATTTGCGGATTAGCTAACAGCTCACGCAGGTTA
>1939640|reference ScrF|length 47|copies 1
AAAATGCCGAGTTCGATCGCAAACTGGCGCAGGAAGAGGTGTGGATC
>1939640|reference ScrF|length 48|copies 1
AAAATGCGATTAAATGCCTGAATTACAAAAGCGAGGAATTTGTGACGG
>1939640|reference ScrF|length 34|copies 1
AAAATGCGCAAGGTCCGCCAGCGCTGTGGTGAGG
>1939640|reference ScrF|length 46|copies 1
AAAATGCGCAAGGTCCGCCAGCGCTGTGGTGAGGTGTTCCGCTATG
>1939640|reference ScrF|length 36|copies 1
AAAATGCGGCTGCGGCGGAGCAGTTAAAGATGGAGT
>1939640|reference ScrF|length 38|copies 1
AAAATGCTATTATCCAATTACCTGATGTCAGGTGCTCG
>1939640|reference ScrF|length 58|copies 2
AAAATGCTGGTCTGAAAGAAAAAGGCCAACTGTCTGGTGTCATCAAATCTTCGGTCGG
>1939640|reference ScrF|length 54|copies 3
AAAATGGATGGAGCACGAACGCTATGTCGGTATCTCCAACCTGATGCTGAAACC
>1939640|reference ScrF|length 41|copies 1
AAAATGGCGCAACATGAACGTTCCGGGCGAAGATCAGTATC
>1939640|reference ScrF|length 42|copies 6
AAAATGGCGGCAACGTTTGCCAGCACCGGTACACCTTCATTT
>1939640|reference ScrF|length 39|copies 3
AAAATGGCGGCGATAATCGAGCGCACCCACCGCTACTGG
>1939640|reference ScrF|length 31|copies 1
AAAATGGGTCAATCCGGGGTGCTACGTACTG
>1939640|reference ScrF|length 58|copies 1
AAAATGTGACACTACTCACATTTAAATGCCATTTTTAGCGAAAATCGCCGCCTTGTTG
>1939640|reference ScrF|length 52|copies 1
AAAATGTGGGGGTTATCGCAAAACTCAGCCGTTTTTTGCGCGAGATCGCTCA
>1939640|reference ScrF|length 55|copies 2
AAAATTACCTGCTTTATTGTGGTGATAAAATTCACGTTCTACACCAGTTCCAGCA
>1939640|reference ScrF|length 42|copies 1
AAAATTCATAAGAGCTATCGCCGAGGCTAAACACGGCAAACG
>1939640|reference ScrF|length 52|copies 1
AAAATTCATGGCCGCAGAACCACGCTTTGTTGGTCAGGTAAGCCACCGGAAT
>1939640|reference ScrF|length 60|copies 5
AAAATTCCAGTCCCGAAGGACTGGAAGGCTCAATCGATCAAATCAATCAGAGGATGTGCA
>1939640|reference ScrF|length 41|copies 1
AAAATTCGCAGTGAAGCGCGTCACCGGCTTGAGGAAAAACA
>1939640|reference ScrF|length 42|copies 1
AAAATTCGCAGTGAAGCGCGTCACCGGCTTGAGGAAAAACAA
>1939640|reference ScrF|length 42|copies 1
AAAATTCTAAACGCTCGTTATGTTTGCTGCTGGCACTACGAT
>1939640|reference ScrF|length 41|copies 1
AAAATTCTGCTGGGATTTGATCACTCAGCCAGTATTCACCT
>1939640|reference ScrF|length 52|copies 5
AAAATTGCCGACAACATGCCGCAGAGCGACGCCGACAAACTCGTCCTGTTTA
>1939640|reference ScrF|length 44|copies 7
AAAATTGGCCGCGATAATGAGATTTATCAGTTCGCCTCCATCGG
>1939640|reference ScrF|length 49|copies 1
AAAATTTAATGATATGACAGAAGGATAGTGAGTTATGCGGAAAAATCAG
>1939640|reference ScrF|length 58|copies 1
AAAATTTCACCAAAAGCGCCATACGGTAAATCCCCTGCCGCCCGGAAGCGGCGGAACA
>1939640|reference ScrF|length 44|copies 1
AAAATTTCAGCCACGCCATTTCATCTTTACCTTCGGTATAGATC
>1939640|reference ScrF|length 49|copies 1
AAAATTTGTCACCTTTATGGAGCAGGCAGACAACATTGCCGACTGGGTG
>1939640|reference ScrF|length 36|copies 1
AAAATTTTTGAGTGACATGCAAAGTAAGTATGATCT
>1939640|reference ScrF|length 43|copies 5
AAACAAAAGATTAAAGAAATGCCGATCTGATCACGCTCGGCAG
>1939640|reference ScrF|length 60|copies 1
AAACAAAAGGCTCAGTCGAAAGACTGGGCCTTTTGTTTTATCTGTTGTTTGTCGGTGAAC
>1939640|reference ScrF|length 49|copies 1
AAACAAAATACCACCTGGGATCGCCATCAGCGATGCCGCTAACAGGTAG
>1939640|reference ScrF|length 50|copies 10
AAACAAACACCACCGTCGTCGCCCGATACCCACCAACCATCGCCTCGACG
>1939640|reference ScrF|length 43|copies 1
AAACAAACCCGTGTCGCGGCGGCGCGTGCCGATGAGTATGTGC
>1939640|reference ScrF|length 52|copies 2
AAACAAACTAAGTGAAACATCATCCTGAAAACACCAACATCAACAAGCCTCT
>1939640|reference ScrF|length 54|copies 1
AAACAAACTGCTCCCACGGATTTTCCGGATGAATATCCAGGCCAACGCGTGACA
>1939640|reference ScrF|length 47|copies 10
AAACAAAGCACGATGTCGACGGGTAATGTCCAACAAACAATCGATGC
>1939640|reference ScrF|length 58|copies 9
AAACAAATCCCGCTTGGCATCTATGAAAAAGCGCTCCCCGCCGGGGAGTGCTGGCTGG
>1939640|reference ScrF|length 41|copies 1
AAACAACAACGTATTCGTCAGAAAGTTGAAAAACTGGATCG
>1939640|reference ScrF|length 45|copies 14
AAACAACATATTCATGCACGCCCGCTTCACCGGCGATTTTGTCAT
>1939640|reference ScrF|length 52|copies 1
AAACAACTTAGCACTGAGCCAAGCCTGCGCTCCCGTGTGCCAGATCTGGAAA
>1939640|reference ScrF|length 47|copies 1
AAACAATATGGCATGAAGGCGACGGCGTTTATTGTTACCTCACGCAT
>1939640|reference ScrF|length 42|copies 5
AAACACATTTAAGTCAGTTACACCAAGTTGCGCATATTGCAC
>1939640|reference ScrF|length 56|copies 6
AAACACCATTGCCTTCTTTAGCCCTAACTATCTACAAGGCTGGCAGCGGGCGTTGG
>1939640|reference ScrF|length 46|copies 1
AAACACCTATGCCATGCGCTATGTTGCCGGACAACCTGCGGAAAGG
>1939640|reference ScrF|length 40|copies 6
AAACACGCATACTCATAAGTGTGATCTATAAAACTGGCTG
>1939640|reference ScrF|length 63|copies 4
AAACAGAAAGTCTCAGGCACCCGCAGGCATCCTATGAGGTTTCCTTAGGGACGAAAATAATCA
>1939640|reference ScrF|length 32|copies 1
AAACAGACCACATTCCAGGCCCGCGTGGATAA
>1939640|reference ScrF|length 37|copies 1
AAACAGCACAGGGAGGCAGTCGGCAGTCATCACTGCG
>1939640|reference ScrF|length 46|copies 1
AAACAGCCACATTTGACTTCAGCGCCTGTTCTTTAGAATGGCAAAA
>1939640|reference ScrF|length 37|copies 1
AAACAGCCGAGCGTCGCGCTGAAAGCCGACGCACCGT
>1939640|reference ScrF|length 50|copies 3
AAACAGCGAAGAACAAGCTGGTGGGGAGGAACGTATGGAGAATTTCACGA
>1939640|reference ScrF|length 44|copies 2
AAACAGCGGCTGACCGAGATCTTCTTCCAGGCGCTGAATCTGCC
>1939640|reference ScrF|length 46|copies 6
AAACAGCGTCAGGATACTCTATATCCAGCATCTTTCAAACTTTCGT
>1939640|reference ScrF|length 32|copies 1
AAACAGCTCCTTCGCCTGGGCAAGCGTCGGGG
>1939640|reference ScrF|length 41|copies 1
AAACAGCTGCAGACACAACAAGCCGCTGAGATCCGCGAAAT
>1939640|reference ScrF|length 50|copies 1
AAACAGCTGGTGGCCCGGTGCGGTGATTAGCGAAGAGCTGGCAACGGCGG
>1939640|reference ScrF|length 45|copies 1
AAACAGGATTTTCGCCTGCTGGGGCAAACCAGCGTGGACCGCTTG
>1939640|reference ScrF|length 48|copies 1
AAACAGGCAGGATAGAACCGCCCGGAATGCCTGTCACAATCTTAATGC
>1939640|reference ScrF|length 45|copies 2
AAACAGGCAGGATCAGGATGTAAACTTCCGGGTGGCCCCAGGCCC
>1939640|reference ScrF|length 55|copies 6
AAACAGGCTAATTATGCCAATCCACATAGCGCCGTCTTTTACCGTTTATCCGGTG
>1939640|reference ScrF|length 31|copies 1
AAACAGGCTGCGGCCTGGTCGCTGGTCTGGG
>1939640|reference ScrF|length 58|copies 1
AAACAGGGCGCGCTGGAGAAAGGGGAGAGCTACTTCATTACCGGGAAAGGGTCAATGG
>1939640|reference ScrF|length 59|copies 1
AAACAGGGTGTGTTGGCGGCCTGCAAGGATTGTAAGACCCGTTAAGGGTTATGAGTCAG
>1939640|reference ScrF|length 40|copies 3
AAACAGTATCAACGCCATCCGTCACTGAATGACTACCGCC
>1939640|reference ScrF|length 41|copies 2
AAACAGTATCAACGCCATCCGTCACTGAATGACTACCGCCG
>1939640|reference ScrF|length 45|copies 1
AAACAGTATGTCTTCCAGAGTTTTGACCCCGGACGTCGTTGGTAT
>1939640|reference ScrF|length 43|copies 2
AAACATCACCGATACTGGCACCATCTGCACATCCAGATTTGGG
>1939640|reference ScrF|length 41|copies 9
AAACATCAGCGGTGCCAAACAACGCATTATTCGAAATCTAT
>1939640|reference ScrF|length 50|copies 1
AAACATCAGTTTTACGCTACGAGCGGGTGAAACACTGGGTTTAGTGGGCG
>1939640|reference ScrF|length 38|copies 1
AAACATCGTCGCCCGTTATGCCAAATTGCATCTCTATG
>1939640|reference ScrF|length 39|copies 5
AAACATCTGCGCTTACTCCTGTATTACGCACTAACAGGG
>1939640|reference ScrF|length 40|copies 1
AAACATCTGCGCTTACTCCTGTATTACGCACTAACAGGGG
>1939640|reference ScrF|length 54|copies 2
AAACATCTTATTCGGGATTGCCGGATGCGACGCTGGCCGCGTCTTATCCGGCCT
>1939640|reference ScrF|length 34|copies 1
AAACATCTTTGCCTGGCCGGGCGTCGGGCGCTAT
>1939640|reference ScrF|length 52|copies 1
AAACATCTTTTTCACACGTTTGATAAAGCTTTCCAGCCGCGCTTCATCTTTC
>1939640|reference ScrF|length 51|copies 1
AAACATGGCATCGAAATTGATTTCATTCGTATCTCTGGTCTGCGTGGAAAA
>1939640|reference ScrF|length 51|copies 2
AAACATTGCCGTAAGCAACGCCAAAATTAAACGACAAGACGTCGGCATCGG
>1939640|reference ScrF|length 63|copies 12
AAACCAAACCGGTTCAGAGGCGAACTCTTTACCTACTTTCAGTGGGTTAACGGTTTCGAAGAA
>1939640|reference ScrF|length 49|copies 1
AAACCAACCGTCGGTTCGCTGCTGGCCTCCTGCTGGAACGAATACATTC
>1939640|reference ScrF|length 41|copies 3
AAACCAACGATAACATCGTCGCTTACTGGACGCCGGATCAG
>1939640|reference ScrF|length 25|copies 1
AAACCAACGATCTGGTTGTTTGCAT
>1939640|reference ScrF|length 51|copies 1
AAACCAACGATCTGGTTGTTTGCATCAATCGATTCAAACGGAGGATAGGAG
>1939640|reference ScrF|length 52|copies 6
AAACCAACGATCTGGTTGTTTGCATCAATCGATTCAAACGGAGGATAGGAGG
>1939640|reference ScrF|length 46|copies 6
AAACCAATCTGCCCGTGATACGGCTTGTCCGGGCGACCATCGGTAT
>1939640|reference ScrF|length 52|copies 1
AAACCACAAGCTTAAACTTCGACTTGGTAGCCCGTATCTTCCAGTGTGGGAT
>1939640|reference ScrF|length 42|copies 4
AAACCACCAAAGCTGCATTTAATCAGATGGTACAAGGGCATA
>1939640|reference ScrF|length 52|copies 2
AAACCACCAGCGTTCACCTGCCCCTCCACTTGATTGCAACGGCAAAGTCGCT
>1939640|reference ScrF|length 53|copies 1
AAACCAGATGCGATGGTAATTGGGTAACTACGTTCCCCGAGAGTAACGACAAT
>1939640|reference ScrF|length 40|copies 4
AAACCAGCCAATCATCGCCGCACCAATCCCCGACGTGAAG
>1939640|reference ScrF|length 43|copies 7
AAACCAGCGACGACTTCGAGTTCAATGCCGACCGCTATCTATT
>1939640|reference ScrF|length 52|copies 1
AAACCAGTGACACATTTTTGAACGGCGGCTATTCCTAAAAGTGCTTACGGTA
>1939640|reference ScrF|length 36|copies 9
AAACCAGTGAGTCATGAATGGTGACACTGTCACTTA
>1939640|reference ScrF|length 32|copies 1
AAACCATACGCCTGCCAGGCCAGCGAGGTTCG
>1939640|reference ScrF|length 30|copies 7
AAACCATCTGGCGGCGGCAATCTGCAACGA
>1939640|reference ScrF|length 51|copies 1
AAACCATTATTATCATGACATTAACCTATAAAAATAGGCGTATCACGAGGC
>1939640|reference ScrF|length 38|copies 1
AAACCATTCTCGCCATTATCTACTATGAATTTCTCCAG
>1939640|reference ScrF|length 37|copies 9
AAACCATTGCCCAGTTGAAGCAAACGCGTGAAGAAGT
>1939640|reference ScrF|length 45|copies 3
AAACCATTTTGCAAGGCTTCGACGCTCAGTATGGTCGATTCCTCG
>1939640|reference ScrF|length 50|copies 7
AAACCATTTTTGAGTAATAAATGAAACAACTGCAACACTCTTATTATTTC
>1939640|reference ScrF|length 11|copies 1
AAACCCCCCCG
>1939640|reference ScrF|length 57|copies 1
AAACCCCGCTTTAAACATCCTGAAACCTCGACGCTAGTCCGCCGCTTTAATCACGGC
>1939640|reference ScrF|length 46|copies 1
AAACCCCTAATCCTGATGAGCGCAAAATGGTTAATGCAATGCGGCG
>1939640|reference ScrF|length 15|copies 1
AAACCCGACAGGACT
>1939640|reference ScrF|length 42|copies 1
AAACCCGCAAAGCGTTGCAGGCAGCGGGCATGACTTTTCGCG
>1939640|reference ScrF|length 51|copies 1
AAACCCGCAGTCACAGCTGAAACTTCTTGTCACCCGTGGTAAGGAGCAAGG
>1939640|reference ScrF|length 59|copies 1
AAACCCGGCCAGCTAAAAACCATTTCGGTGATCATCGCCAGCGTCAGCATGGTGGAAAA
>1939640|reference ScrF|length 52|copies 1
AAACCCGTGATCGCTTCCACCAGATCGTAAATTTTCTGACGATCGGTAAAGG
>1939640|reference ScrF|length 48|copies 2
AAACCCTGTTTAATTATCGCGGCGATAATCCGTTTTATCAGGCGTTAA
>1939640|reference ScrF|length 47|copies 2
AAACCCTTTTTTGAACGTTATGGTTTTCAGACAGTTAAGCAGCAGCG
>1939640|reference ScrF|length 47|copies 1
AAACCGAAGGCGAACCGGTGATATTGCGCCGGGCGAAAGCAACAGCG
>1939640|reference ScrF|length 46|copies 1
AAACCGAAGGTCGCGCCGTTGCCGATCCACAGGCACTGGCCTTTCT
>1939640|reference ScrF|length 55|copies 3
AAACCGACCCACGCGTGGCGGTGAAAATTTTCAACGTCGCCCGAAGCGATAAAAA
>1939640|reference ScrF|length 46|copies 1
AAACCGACCTCATCCCGGAAGGGGTTATCCGCACGGATGATGAGCG
>1939640|reference ScrF|length 56|copies 1
AAACCGACCTGCACCGGGAGAAAAACAATCCCCGCGCCAATCGCCATCCCGATACT
>1939640|reference ScrF|length 43|copies 14
AAACCGACGGCAATATCGAGGCACGGCGACTTGCTGTCCATCA
>1939640|reference ScrF|length 56|copies 1
AAACCGAGGTTTTCCCATGAAAAAAGATATTCACCCGAAATACGAAGAAATTACTG
>1939640|reference ScrF|length 48|copies 1
AAACCGATGTCGCCAGCCTGAAAAATCATCTCGCCGGAGAGCCGTTGG
>1939640|reference ScrF|length 52|copies 4
AAACCGATTCGCGGTCTTGATGGCCTGTAATTTTTAAAAAAATCCTACTTTA
>1939640|reference ScrF|length 44|copies 3
AAACCGATTTAGCGCGCGATATGCTGCAAATGTTACTCGATTTC
>1939640|reference ScrF|length 49|copies 1
AAACCGCCCGCTAAAAGTCGAATTTTTGTGCCCTGCATGTGAACCCCTG
>1939640|reference ScrF|length 39|copies 1
AAACCGCCCGCTGCAGCGAACTGATCGCAATGCTAAGTT
>1939640|reference ScrF|length 51|copies 1
AAACCGCCCTTAACATGGCCCGCTTTATCAGAAGCCAGACATTAACGCTTC
>1939640|reference ScrF|length 44|copies 1
AAACCGCCGGACAACCGAACTGGAATCAGTCCGGCACGCTGTTT
>1939640|reference ScrF|length 40|copies 1
AAACCGCGAACGACGTTTTCGATGTGCGTTTAGCGCAGAT
>1939640|reference ScrF|length 52|copies 1
AAACCGCGCATCTGGCAACTGGTGCCGGAACAAGAACTGGCCTGGCATGCGG
>1939640|reference ScrF|length 45|copies 1
AAACCGCGCCAGCCGCGTAGAGTGGGAACATGTCGTTCCCGCCTG
>1939640|reference ScrF|length 50|copies 1
AAACCGCGTTTGATCAGATAATCCGAGAAGACACCTCCCAGCACGCCGCC
>1939640|reference ScrF|length 61|copies 1
AAACCGCTTGCCGCAGCGGCATAGCCTGCCGACTGCTCATGACGAAAACCAATATAACGAA
>1939640|reference ScrF|length 42|copies 1
AAACCGGACCTTTGTCATCGGCAGGCAGCACGGTGATGCTTT
>1939640|reference ScrF|length 51|copies 1
AAACCGGAGTTAACCCTTTCCCGTCCGTATGCGGCTCGCGCGATGGAAGCC
>1939640|reference ScrF|length 48|copies 1
AAACCGGCTTAAGCCTGTTATGTAATCAAACCGAAACACGGAACCGAG
>1939640|reference ScrF|length 61|copies 1
AAACCGGCTTAAGCCTGTTATGTAATCAAACCGAAACACGGAACCGAGAATCTGATGAGTG
>1939640|reference ScrF|length 49|copies 1
AAACCGGGATGCTGACACAGAAATTTGCCCGCTCCCTCGGGATGCTGGC
>1939640|reference ScrF|length 48|copies 10
AAACCGGTCATGCCTATGCGAAAGCACTGCGTATGGCGAAAACCTGCG
>1939640|reference ScrF|length 52|copies 1
AAACCGGTTTTGCGCTGGTGACGCTGAAAAAGCCTCTGGAGTTCAACCACGA
>1939640|reference ScrF|length 42|copies 1
AAACCGTCACGGGAATATGCCAGCACAATCATGAACGCTATC
>1939640|reference ScrF|length 53|copies 1
AAACCGTCAGTTACCGGCGGCAATGGCGAAAGTTTCCCGTCACGGCGTACCGG
>1939640|reference ScrF|length 50|copies 1
AAACCGTGGGCGCTGTTTAAGCGTCAGGATCTGAAAATTGCCGTTATTGG
>1939640|reference ScrF|length 31|copies 2
AAACCGTTCGCAGCCTGGCGGATATCGGTGA
>1939640|reference ScrF|length 42|copies 1
AAACCGTTTACGCCCAGACGCTGTATCAAATTGGCGCGCTGG
>1939640|reference ScrF|length 52|copies 1
AAACCGTTTATTACCGCCTGTTTAGGCGGCGCGGCGGGCGGTTTGTTTATCG
>1939640|reference ScrF|length 58|copies 2
AAACCGTTTTACTACCAGCGTGTTCAGGAAACTATCGCCATCATTCGCCGCTATTTAC
>1939640|reference ScrF|length 52|copies 4
AAACCTAAACAGGAGATTACTCGCCTATTTAACTTGCATCATGCGACAAAAA
>1939640|reference ScrF|length 50|copies 1
AAACCTCAATCGCGCGCGTATAGTAGCAGCGTTTAAAAGCTCTAACTTTT
>1939640|reference ScrF|length 53|copies 1
AAACCTCCGGCGATATCCTGGGGGCCGGTTTAATCCGCGCTCTGAAAGAACAT
>1939640|reference ScrF|length 47|copies 2
AAACCTCTGACACATGCAGCTCCCGGAGACGGTCACAGCTTGTCTGT
>1939640|reference ScrF|length 48|copies 1
AAACCTGAAACTGCGGGCCGAAGTGGAAGAGCTGGAACACAAATCACG
>1939640|reference ScrF|length 43|copies 1
AAACCTGAAGCACGAATTTACCAGCATGTTTTGCAGGCGGAAG
>1939640|reference ScrF|length 49|copies 1
AAACCTGCCAGCGCCTGAGAAACTTTGCGAAAGAAGGTGAAGCCGGTGT
>1939640|reference ScrF|length 52|copies 1
AAACCTTATTATTTTCACTGACAGCAGATGCCTGAACATCGGCCTGTTTACT
>1939640|reference ScrF|length 60|copies 1
AAACCTTCCATTCGGGGTGATGGATTCTCGTTTAATATTTCGTTTAAAGGTTATTCGTCC
>1939640|reference ScrF|length 49|copies 1
AAACCTTGTTGCTCCAGCTCTTGCAAAAAATTAAGCACCAGTTGAACGA
>1939640|reference ScrF|length 56|copies 1
AAACCTTTATTTGTCCGGTGAGTAGTATCAGCAATCCAGATGAATTTAATACCTTC
>1939640|reference ScrF|length 8|copies 2
AAACGAAA
>1939640|reference ScrF|length 50|copies 1
AAACGAAAACTGGTCAACCAAATATCAGTTTGATTGACCAGTAAGTCTGT
>1939640|reference ScrF|length 20|copies 1
AAACGAAAGGCTCAGTCGAA
>1939640|reference ScrF|length 43|copies 1
AAACGAAAGGCTCAGTCGAAAGACTGGGCCTTTCGTTTTATCT
>1939640|reference ScrF|length 48|copies 1
AAACGAAAGGCTCAGTCGAAAGACTGGGCCTTTCGTTTTATCTGTTGT
>1939640|reference ScrF|length 49|copies 622
AAACGAAAGGCTCAGTCGAAAGACTGGGCCTTTCGTTTTATCTGTTGTT
>1939640|reference ScrF|length 50|copies 25
AAACGAAAGGCTCAGTCGAAAGACTGGGCCTTTCGTTTTATCTGTTGTTT
>1939640|reference ScrF|length 51|copies 7
AAACGAAAGGCTCAGTCGAAAGACTGGGCCTTTCGTTTTATCTGTTGTTTG
>1939640|reference ScrF|length 52|copies 2
AAACGAAAGGCTCAGTCGAAAGACTGGGCCTTTCGTTTTATCTGTTGTTTGT
>1939640|reference ScrF|length 46|copies 1
AAACGAAATGTATATCATGCCGCTTAGGTGTGCCGTTGTCACCTCA
>1939640|reference ScrF|length 41|copies 1
AAACGAACTATCGCTGCGCTGACTCTGGCAGCGTTCTTCCT
>1939640|reference ScrF|length 37|copies 1
AAACGAAGACAGATGCCGATCTCGCTGCTATACTCTG
>1939640|reference ScrF|length 60|copies 1
AAACGAATCGGAAAATCGATACTGGAAAAACTCTAACGCGGTGGCCAGTTTTTGTTGACC
>1939640|reference ScrF|length 48|copies 1
AAACGACTGCGCATTCGCCATTTCTTCACTCTGGCGGGCCTGCATTTG
>1939640|reference ScrF|length 50|copies 1
AAACGAGTGGCGATCGTGATAAAACGCCTGCTCCTGGACGCGGAAATTGG
>1939640|reference ScrF|length 52|copies 2
AAACGATAAAAGGAATAACTTTGCGCTTGTCGAAACAGGCAAACAGCCACAA
>1939640|reference ScrF|length 41|copies 5
AAACGATCAACAAGTATCTGGGTAGTGACTACGTGGTGAAA
>1939640|reference ScrF|length 39|copies 3
AAACGATGCTTTTTCAGCCACAGCGCCAGATTCACCATA
>1939640|reference ScrF|length 46|copies 1
AAACGCAAAGCTTTCTTGATAAGTTAATTCAGGATGCGGGGTATCC
>1939640|reference ScrF|length 37|copies 1
AAACGCAGATCGATTTACGCCAGAGCGGCGGTTCGCT
>1939640|reference ScrF|length 41|copies 10
AAACGCAGCTTACGCATCAGGGCATCTACGCTCAATAAGCG
>1939640|reference ScrF|length 42|copies 1
AAACGCAGCTTATTGTACAGCGCCCAGACAATTAACACGACG
>1939640|reference ScrF|length 42|copies 8
AAACGCAGGCATTACCGTCAGGTAGACGTCATCGTCACGCAG
>1939640|reference ScrF|length 48|copies 1
AAACGCATATACCACAAAGAAAATGCCTGCTCCCAGCGCATAAGCTTC
>1939640|reference ScrF|length 40|copies 1
AAACGCCATTCTTCTTTTGCGCCGCGACGAGTTTGTGGTA
>1939640|reference ScrF|length 37|copies 1
AAACGCCCGTTGATTGTATTCGACAGCCGATGCCTGA
>1939640|reference ScrF|length 46|copies 1
AAACGCCGGAACTGGCGGCGAAGCTAGCGGCAGAAGCCATTGAGCG
>1939640|reference ScrF|length 37|copies 1
AAACGCCTGATAGCCCGCACAAAGCACGCTGTCTGGC
>1939640|reference ScrF|length 40|copies 1
AAACGCGAATGCAGCTATGAGCCCGGCTAATAAATTCATG
>1939640|reference ScrF|length 51|copies 1
AAACGCGCCGCAATGATGTGGCGCGCATTTTCAACATTCAGCGTTATTCAC
>1939640|reference ScrF|length 41|copies 1
AAACGCGCTGCATAAGCGTATTCACCGGAACAATCAGTACG
>1939640|reference ScrF|length 53|copies 1
AAACGCGTGAATAAAATTATTCCGCACCTGATCCGTCAGGAAAAAGAAGACTC
>1939640|reference ScrF|length 48|copies 1
AAACGCGTTTACAAAGTCATTTTGTAATGCCGGATAAGCCGTTAATGC
>1939640|reference ScrF|length 53|copies 2
AAACGCGTTTTTGTGACCGGCGTTGTATTTTGCGCTGGAGCCTGCGGTGTGGG
>1939640|reference ScrF|length 49|copies 5
AAACGCTACGTGACCTACGCGCGGGAATGCTTTGGCTGGGGCGTGTTCG
>1939640|reference ScrF|length 49|copies 2
AAACGCTACTGCGCCGGGGGATTTATTCCGGCGCACACCTCTGACGATA
>1939640|reference ScrF|length 41|copies 2
AAACGCTCGAACAATGGTTTGAACCCGGAACCGCCCGCGCG
>1939640|reference ScrF|length 48|copies 9
AAACGCTCGGCACCGATAAACAACCGTCTGACGTATTGGTGGCTCTGG
>1939640|reference ScrF|length 39|copies 1
AAACGCTCGGTTGCCGGATCGGTACGCACCAGCACCACG
>1939640|reference ScrF|length 49|copies 2
AAACGCTGATGCCGTGCTCTTCCAGTTGTTCCGGGGCTTCTACACCACG
>1939640|reference ScrF|length 51|copies 8
AAACGCTGCTGGTGGAGCTCGCGCCAGTGTTCGACTCGCTCGATAACAAAA
>1939640|reference ScrF|length 54|copies 2
AAACGGACGGTTATAGATAATCTTTTCATTATTTTTTTACCGCTACGAATGAAT
>1939640|reference ScrF|length 56|copies 1
AAACGGAGCATTCATATAGGCGTTTCCTGAAAACTATTTCAAGCGATAGTAAAGCT
>1939640|reference ScrF|length 43|copies 1
AAACGGCACTAACATGAAATTGCTGGCGGAACGCGGCGTGCAG
>1939640|reference ScrF|length 44|copies 2
AAACGGCAGACTTTCAGATGACGGGTATCCTGTTTAGAAACCGC
>1939640|reference ScrF|length 47|copies 1
AAACGGCAGCATTGCCTGGGATGGCGCGCAGTTCTGGCGTCAGGCTC
>1939640|reference ScrF|length 51|copies 1
AAACGGCAGCCACACCACCTTCCGTTACGATGTACTTGACCGGCTGATACA
>1939640|reference ScrF|length 31|copies 1
AAACGGCAGGTCACCGGGGCGTGGATGCAGT
>1939640|reference ScrF|length 38|copies 1
AAACGGCATAGCGCAGACCTACTGGATCAATCTGCCAG
>1939640|reference ScrF|length 48|copies 3
AAACGGCCAGACCAATACCGGTGCCGGTGGCAGGTTTACCGCCATGAC
>1939640|reference ScrF|length 45|copies 1
AAACGGCCAGGGCAACACCCAGAGTACCCGGGATGAAGAACGGAT
>1939640|reference ScrF|length 50|copies 4
AAACGGCCCCGTTAGAAGTTAAGACTGAATTACCAGGCCGCACCAATGCT
>1939640|reference ScrF|length 38|copies 3
AAACGGCCTTCGAGTGGCTCGCTAAAGGCTATTCTATC
>1939640|reference ScrF|length 54|copies 1
AAACGGCGAGTTCTATTTCATCGAAATGAACACCCGTATTCAGGTAGAACACCC
>1939640|reference ScrF|length 51|copies 5
AAACGGCGCTGGGGATGTTTATCGAAGCCGTTGGTATCAACATTCGGGCGG
>1939640|reference ScrF|length 31|copies 2
AAACGGCTCAGCGCCTGGTTGGCCTGCTTAA
>1939640|reference ScrF|length 32|copies 1
AAACGGCTCAGCGCCTGGTTGGCCTGCTTAAC
>1939640|reference ScrF|length 39|copies 1
AAACGGCTGTATCCGCTCGCTGGAACACGCCTACAGCAA
>1939640|reference ScrF|length 44|copies 1
AAACGGGAAGGAGAGCACGTTGGTCGGCTTATCCTTACCGCGAT
>1939640|reference ScrF|length 49|copies 1
AAACGGGCATGTAACTCAAGGTTTTGCCGCACGGTGAGTTCGTTATAGA
>1939640|reference ScrF|length 32|copies 1
AAACGGGTTCCCTTCCCGGTCATTGTCACTTC
>1939640|reference ScrF|length 46|copies 1
AAACGGTCGCCCGTGGTTTTGTTTTCACTCTTCAGCATATAAGTGA
>1939640|reference ScrF|length 46|copies 1
AAACGGTCTTTGTCCATTTTCTCCAGCGTTTCTTTGTCCCACAGGC
>1939640|reference ScrF|length 42|copies 3
AAACGGTGATGCCTTTAAAACCCCACTGGTCGCGCAGAACAT
>1939640|reference ScrF|length 43|copies 11
AAACGGTGATGCCTTTAAAACCCCACTGGTCGCGCAGAACATC
>1939640|reference ScrF|length 50|copies 16
AAACGGTTCAGGTTCCGTTTCATAGGCCCAGTTGTAGCGTTTACCCTGTA
>1939640|reference ScrF|length 49|copies 2
AAACGTAACCACTCCTGGTGACGCTGTTCTGCCATCGCTGCTGAATAGG
>1939640|reference ScrF|length 40|copies 1
AAACGTAGACATCAGAAGCATGTGCAGACACATAATGCCA
>1939640|reference ScrF|length 57|copies 2
AAACGTAGGCTGTGGGAAGAAAGTCCAGTAATAGTCGCCGCCCGCATTTTCTTTGCA
>1939640|reference ScrF|length 44|copies 23
AAACGTATTTTTGGGCATTGAACTGTTGCACATTCGCATCTTCG
>1939640|reference ScrF|length 41|copies 1
AAACGTCAGCAATGTATGATGTTGCTACAAACAGCCTTACT
>1939640|reference ScrF|length 47|copies 1
AAACGTCCGGTGAAGGTGCAGCCGATTGCCCGCGTCTGGTACAAAGG
>1939640|reference ScrF|length 45|copies 4
AAACGTCTCTCGCGCCTGATGAATTATCCGGGCACGCGTTACACT
>1939640|reference ScrF|length 48|copies 1
AAACGTCTGCGACCTGAGCAACAACATGAATGGTCTTCGGTTTCCGTG
>1939640|reference ScrF|length 49|copies 1
AAACGTCTGCGACCTGAGCAACAACATGAATGGTCTTCGGTTTCCGTGT
>1939640|reference ScrF|length 53|copies 1
AAACGTCTGTTCAATGGTTTGATGCCGTGAGGCGAATTTATCAATTTTATCTA
>1939640|reference ScrF|length 52|copies 1
AAACGTCTTGCCCGCTCTCGTCGACCAGATACAGTTCCCCTTGCATACGGCG
>1939640|reference ScrF|length 53|copies 2
AAACGTCTTGCTCGAGGCCGCGATTAAATTCCAACATGGATGCTGATTTATAT
>1939640|reference ScrF|length 55|copies 1
AAACGTCTTGCTCGAGGCCGCGATTAAATTCCAACATGGATGCTGATTTATATGG
>1939640|reference ScrF|length 52|copies 4
AAACGTGCCGTTTGGCGAAGGCGTGGTGGATTTCGAACGTTGTTTCGAAACG
>1939640|reference ScrF|length 42|copies 3
AAACGTGTCCATGCCGGGCACCTGATTAACGCACCGATGCAA
>1939640|reference ScrF|length 31|copies 2
AAACGTGTGTCCGCCAGGCGATGCACCTCGG
>1939640|reference ScrF|length 46|copies 2
AAACGTTAATTTACGTTAATGTTGTGTGCCGGGTGCGATGCATCCG
>1939640|reference ScrF|length 47|copies 1
AAACGTTAATTTACGTTAATGTTGTGTGCCGGGTGCGATGCATCCGG
>1939640|reference ScrF|length 43|copies 3
AAACGTTATTGATGGGTGACGATCCGAGTTCGGTCGATCTCTA
>1939640|reference ScrF|length 39|copies 1
AAACGTTCCAGCGGTGTATCGAGGCCAATAACATGGACT
>1939640|reference ScrF|length 48|copies 1
AAACGTTCTGCCAGCCACAAACGCTGGCAGCTTTTGCTTGGGATCTCT
>1939640|reference ScrF|length 53|copies 1
AAACGTTCTTCGGGGCGAAAACTCTCAAGGATCTTACCGCTGTTGAGATCCAG
>1939640|reference ScrF|length 55|copies 1
AAACGTTCTTCGGGGCGAAAACTCTCAAGGATCTTACCGCTGTTGAGATCCAGTT
>1939640|reference ScrF|length 43|copies 3
AAACGTTTTGCTGATCCCAGCCTTAGAGACATCTACCGCCGCA
>1939640|reference ScrF|length 49|copies 1
AAACTACCCGTAATGCCTTGCAACTGCTGCATTTCTGGAATGCGGAGAT
>1939640|reference ScrF|length 42|copies 2
AAACTATTACCAGTTACCTGTGGTGCAGAGCGGTACACAAAG
>1939640|reference ScrF|length 49|copies 1
AAACTCACGTACAAATTGTTCGAAGGTCATGCCTGGCTGGTAAAAGGAG
>1939640|reference ScrF|length 41|copies 3
AAACTCAGCAGTATCGAGACGGCAGAAGCGGTCGCACAGGT
>1939640|reference ScrF|length 43|copies 1
AAACTCATCTTGCGAGGTAAGTACCTGACGCAAAAGAGGATCG
>1939640|reference ScrF|length 36|copies 1
AAACTCGATGGCAACCTGGCCCATGCACGTAACTGC
>1939640|reference ScrF|length 46|copies 3
AAACTCGCCTTTCTTAACGCGTGCGGAATCAGTGCCGATAAAGACA
>1939640|reference ScrF|length 43|copies 1
AAACTCGCGCAGGCTGACATTAAGTTCGTCCAGTGATTCCTGA
>1939640|reference ScrF|length 45|copies 2
AAACTCGTTGCAAATGCGCATCGACGGTACAACTGGGGTAGTAGA
>1939640|reference ScrF|length 47|copies 1
AAACTCTGCGACACCCGGTGCAACGATACAGCCTTTTTCCGGATGAC
>1939640|reference ScrF|length 40|copies 1
AAACTCTTCTACCCTGCTCTGTACTGGTTCAATATTCTCC
>1939640|reference ScrF|length 46|copies 1
AAACTGAAACCGTGATTAACCGTGACGGTCAGGAAGAGAAGCAGGT
>1939640|reference ScrF|length 31|copies 1
AAACTGAAGCGCGCCTGGCGTGCCCCCGTAC
>1939640|reference ScrF|length 60|copies 1
AAACTGACCGTATCCGTTTTAATGAGTCTGAGAAATTATTGACCTGGGGTTTCCGCTTCT
>1939640|reference ScrF|length 43|copies 5
AAACTGATCACGTCTTCCGGCACATTGCCCTTTTTGCTGCCGA
>1939640|reference ScrF|length 51|copies 1
AAACTGATCGAAGTCCCGGTTGAGTACATCGCAGGTAAAGTGGTTGCTAAA
>1939640|reference ScrF|length 44|copies 11
AAACTGCTCAATGATGGCATTGCACTCCTCGATATCTTTATTGA
>1939640|reference ScrF|length 48|copies 1
AAACTGCTGCGTCAACTCGGCGAATCAACTCAGGTGATGTGTGTTACC
>1939640|reference ScrF|length 50|copies 1
AAACTGCTGGAAGTGATCAAAGAGCATTTCCCGCAGGATGTGAAGTAAGG
>1939640|reference ScrF|length 44|copies 1
AAACTGCTTAAATTACCGCAGCATGTTCTGCCGCTGTTTGGGCT
>1939640|reference ScrF|length 42|copies 1
AAACTGGATCGTATTGATGAGTTGATGCAGAAACTCGGCCTC
>1939640|reference ScrF|length 43|copies 1
AAACTGGATCGTATTGATGAGTTGATGCAGAAACTCGGCCTCT
>1939640|reference ScrF|length 44|copies 1
AAACTGGATCGTATTGATGAGTTGATGCAGAAACTCGGCCTCTC
>1939640|reference ScrF|length 41|copies 2
AAACTGGCGCAGGCCGATAAGCATACCAATGCCGGAATGCT
>1939640|reference ScrF|length 53|copies 1
AAACTGGCTGATGTTATCGAAGAAAATGGTCAGGTTTTTGCCGAACTGGAGTC
>1939640|reference ScrF|length 45|copies 1
AAACTGGGCGCAGCGGGCGTAGTGGTTGCTGGTTCTGGTGTTCAG
>1939640|reference ScrF|length 47|copies 1
AAACTGGGCGGCGGCACCGTTCTGCAACAAAAATTTGGTTCCACCAG
>1939640|reference ScrF|length 43|copies 1
AAACTGTCTGCTTACATAAACAGTAATACAAGGGGTGTTATGA
>1939640|reference ScrF|length 45|copies 1
AAACTGTTCCTGATCCCGGAAGAGTATTCGCCGCCGCAGGTGCTG
>1939640|reference ScrF|length 43|copies 4
AAACTTAACAGCACCTGACTCATAACCAGAATCCGTGTCGGAT
>1939640|reference ScrF|length 56|copies 1
AAACTTAATGTAGTTTCCTTCGTTGATGGAGTAGGTTTTGCCTTTCTCCGGGAAGC
>1939640|reference ScrF|length 48|copies 1
AAACTTATATGGCGCAAGTCTATGGCTGGATGACCGTTGGCTTGTTGC
>1939640|reference ScrF|length 50|copies 1
AAACTTCGGTTACCGGCAGACCTTTTTCTGCTAACAGACGGGCAGTGCCC
>1939640|reference ScrF|length 41|copies 6
AAACTTCGTGGCGTTTAACCTGACCGAGCGCATGCAGCTGA
>1939640|reference ScrF|length 39|copies 1
AAACTTGCCGCAGGAACCGTCACTGGTGGATGCAGAGCT
>1939640|reference ScrF|length 47|copies 1
AAACTTGCTGCGATTACCGAAAGGTTGCCCGTTCCAGCCACGTTGTC
>1939640|reference ScrF|length 66|copies 1
AAACTTTCCTAAGCCGCCAGCCAGGCGGCTTTTTTAACAACTGCATGGATTGACTGGAAATAAGAT
>1939640|reference ScrF|length 43|copies 1
AAACTTTGATGCGATGGGCATCCATACCGGTGACTCCATCACT
>1939640|reference ScrF|length 51|copies 1
AAACTTTGTCGCGTGGACCCAGTTCCATATATTTGTTTTTCGGCTCGCCCA
>1939640|reference ScrF|length 58|copies 1
AAACTTTTCTGCTGGCGCTAAAACGCGGTAGCGGTCCTGCCGGGCTTTCGGCTATGGG
>1939640|reference ScrF|length 54|copies 1
AAAGAAAAAATCGGCCAGCCAGGCAGCGTTAGTGTCAACGATTTGCCCGTGTAA
>1939640|reference ScrF|length 57|copies 21
AAAGAAAAACCACCCTGGCGCCCAATACGCAAACCGCCTCTCCCCGCGCGTTGGCCG
>1939640|reference ScrF|length 54|copies 1
AAAGAAACCGCTGAAGATCCGCAAAATTGAGTTTGTTGAAATTTACGAGCCGTT
>1939640|reference ScrF|length 47|copies 15
AAAGAAATGCATAAGCTTTTGCCATTCTCACCGGATTCAGTCGTCAC
>1939640|reference ScrF|length 48|copies 1
AAAGAAATGCATAAGCTTTTGCCATTCTCACCGGATTCAGTCGTCACT
>1939640|reference ScrF|length 49|copies 11
AAAGAAATGGCTTCATCAAGCAGCCATGCACCGTTGGGATCAACGGTAA
>1939640|reference ScrF|length 50|copies 2
AAAGAAATTCGCGCCAGGTAAGGTATTTACTGTATATCAGGTGATAAGGG
>1939640|reference ScrF|length 43|copies 2
AAAGAACAATCTGGTGGACATCTATATCATCATATACATGAGT
>1939640|reference ScrF|length 41|copies 1
AAAGAACACGTTACTACTGTCCAGACTATTCTGGACCAGTT
>1939640|reference ScrF|length 46|copies 6
AAAGAACAGACAAACTGCTCTTTACGGAAGGTATAACCGCGCATTT
>1939640|reference ScrF|length 60|copies 21
AAAGAAGATGATTGAACAATTTTTCAGGCCCGAGTCTGTCGAACAGGCGCTGGAACTGAA
>1939640|reference ScrF|length 46|copies 1
AAAGAAGCCGGAAATCACGGTCGACAAGCCATTAGCAAACATCGAA
>1939640|reference ScrF|length 43|copies 1
AAAGAAGCCTGTCCGTTAGGGCTGGCACCGACCAGCAGCACCA
>1939640|reference ScrF|length 41|copies 1
AAAGAAGCGCCGCAAACGCTGGCGCAGGAAGTAGATCGTTC
>1939640|reference ScrF|length 59|copies 2
AAAGAAGCTAAGGGCTTCACTTCTGAAATTACTGTGACTTCCAACGGCAAAAGCGCCAG
>1939640|reference ScrF|length 43|copies 1
AAAGAAGTGAATGGCAAACCATGCAACGTGGTGGAGCTGCAGG
>1939640|reference ScrF|length 47|copies 2
AAAGAAGTTTTTTGCATGGTATTTTCAGAGATTATGAATTGCCGCAT
>1939640|reference ScrF|length 41|copies 1
AAAGAATATCATTGCAGCAGGAGTATTACTCTCCTGTATGA
>1939640|reference ScrF|length 38|copies 1
AAAGAATCCTCTTCTGTCACGCGTGCATGAGTCCGACC
>1939640|reference ScrF|length 47|copies 4
AAAGAATGATAAGGCAGGAAATACTGCTCAAAACGCTTCTCTTCGTA
>1939640|reference ScrF|length 39|copies 15
AAAGAATTAATTAAAAATATGCAGGGCGATTTGTCATTA
>1939640|reference ScrF|length 11|copies 1
AAAGAATTAGC
>1939640|reference ScrF|length 54|copies 1
AAAGACAAAGTCATCAAAGAAAAAATACATAATATGAGAATTAAAGACTTTATA
>1939640|reference ScrF|length 46|copies 2
AAAGACACCTTCAGCCTTAGCGTACTGATGAACCCCATTGAAGCCA
>1939640|reference ScrF|length 47|copies 1
AAAGACACCTTCAGCCTTAGCGTACTGATGAACCCCATTGAAGCCAG
>1939640|reference ScrF|length 34|copies 1
AAAGACACTATAAGCCTGGCAAAAAAATATTACA
>1939640|reference ScrF|length 46|copies 1
AAAGACAGCAAGTGATTACCTGCCACAGACAAATTGGCCAACAACT
>1939640|reference ScrF|length 48|copies 1
AAAGACAGCGACTCAGGTGCCTGATGGTCGGAGACAAAAGGAATATTC
>1939640|reference ScrF|length 59|copies 1
AAAGACAGTGGTGAAATTCATTCTCTGGGAACGGCAAAGCCGCTGGAAGAATATCTACA
>1939640|reference ScrF|length 37|copies 7
AAAGACATATTTAAAGGTCAGCGCCGCGTACACCAGA
>1939640|reference ScrF|length 33|copies 1
AAAGACCAAACCGGGCGGCGACGATACCTTGAC
>1939640|reference ScrF|length 44|copies 1
AAAGACGCCGTTTAACATGCCGATCGCCAGGCTTAAATGAGTCG
>1939640|reference ScrF|length 43|copies 1
AAAGACGGAAAGGCGACTGGCTGGTCAGCATTTTATGTTGATG
>1939640|reference ScrF|length 55|copies 1
AAAGACGGGGGATTTTTGACCGATATAGGGGTTAATCCAGACGCAGATTTTCAGT
>1939640|reference ScrF|length 44|copies 3
AAAGACGTTAACGTTCCGGATATCGGCAGCGACGAAGTTGAAGT
>1939640|reference ScrF|length 58|copies 1
AAAGAGAGGTTATTAAAGGAAACCTGCGAAGATTCCGTAGCCGGGCTTAACAGGCGGG
>1939640|reference ScrF|length 46|copies 4
AAAGAGAGTCGATAAATATTCACGGTGTCCATACCTGATAAATATT
>1939640|reference ScrF|length 48|copies 1
AAAGAGATACGTCATGTAGGCCCGGATGTTTGCCTGCATTTAGTAGGT
>1939640|reference ScrF|length 36|copies 2
AAAGAGATAGATTCTCTTAGTTTAACACGGACGCAT
>1939640|reference ScrF|length 47|copies 4
AAAGAGATCCGCACGCTGGAAGGTGAAGCGAAAGGCGGAAAACTTTC
>1939640|reference ScrF|length 50|copies 1
AAAGAGATGGGCACCGGGCTGGTGGTGACGGAGCTGATGGGCCAGGGCGT
>1939640|reference ScrF|length 46|copies 1
AAAGAGCATCCGAAAACCGATAAACGCGACGATTAAGCCGCCTGCA
>1939640|reference ScrF|length 45|copies 4
AAAGAGCATTACGATTTGGGTAATGACTTGTTCAGCCGCATGCTT
>1939640|reference ScrF|length 47|copies 1
AAAGAGCTGTATCTCGGTGCCGTTGTTGACCGTAGTTCCCGTCGTGT
>1939640|reference ScrF|length 39|copies 1
AAAGAGGGTCTGATCGGGTTCTACCAGCGTCGCAGCCAG
>1939640|reference ScrF|length 47|copies 2
AAAGAGTAAGCATCTTTCATCAGGAATTCGCGGGAACGCATGACGCC
>1939640|reference ScrF|length 42|copies 2
AAAGAGTCACGCTCAAAGACGCGGGTCATATAGCCTTTCAGC
>1939640|reference ScrF|length 43|copies 4
AAAGAGTCACGCTCAAAGACGCGGGTCATATAGCCTTTCAGCT
>1939640|reference ScrF|length 49|copies 9
AAAGAGTGATGAAACAGTGTCTCTCTATCAAAATGCTGACGACTGTTCA
>1939640|reference ScrF|length 37|copies 2
AAAGAGTTTAACGGCGACATGCAGATCGAACTGACCG
>1939640|reference ScrF|length 49|copies 2
AAAGATAAAAAAATCGTCATGTACTGCACCGGCGGCATTCGTTGTGAAA
>1939640|reference ScrF|length 46|copies 1
AAAGATAAACTGAAACAACACTAATTGTCCGGGCAATTAGCATGTG
>1939640|reference ScrF|length 60|copies 4
AAAGATAAATTGCTGCCACTGGGGGATGACGTGATATTTATTCCGGGTCACGGACCATTA
>1939640|reference ScrF|length 53|copies 3
AAAGATAAGTTTAAACATCCCGCGACCCGTACCTTCCAGGCGGTGCGCATTTG
>1939640|reference ScrF|length 54|copies 1
AAAGATAAGTTTAAACATCCCGCGACCCGTACCTTCCAGGCGGTGCGCATTTGG
>1939640|reference ScrF|length 40|copies 1
AAAGATACCGTCTTTCGCTGGAGTCAGGCCAATCTGGCTG
>1939640|reference ScrF|length 52|copies 6
AAAGATATTCTGGTTACCCTGCCGGCTTACCGGTTCACCAGTACGCCAGAAA
>1939640|reference ScrF|length 46|copies 1
AAAGATCTGAAAAAAACAGCGTAAACAGTGGGGTGAGCGTGATGAT
>1939640|reference ScrF|length 31|copies 1
AAAGATCTGCGCACCGGGGTAGAAACCCGCA
>1939640|reference ScrF|length 48|copies 1
AAAGATCTGCGTCCGGCACTGAAAATCGTTGATGCTCAGGGTAACGAC
>1939640|reference ScrF|length 50|copies 1
AAAGATGAAATTATTCATCCCCTTCCTGCGTATACCCCAGGTTTTGATGG
>1939640|reference ScrF|length 47|copies 2
AAAGATGAAGTGATAAGCCCATTGCCAGTTTATGCCTCAACCTTTGA
>1939640|reference ScrF|length 41|copies 2
AAAGATGACATCTGCTACGCCACGACTAACCGTCAGGAAGC
>1939640|reference ScrF|length 45|copies 2
AAAGATGATGTCGCCGGTTTGTGGCTGCCAGGCAAAGGCAGGTAC
>1939640|reference ScrF|length 42|copies 1
AAAGATGCGCAAATAAGCGGGGCGGTAGGCCGTTATTCAAAG
>1939640|reference ScrF|length 40|copies 1
AAAGATGGCATGATTTCTGCTGTCAGAAAGGGATGAGCAG
>1939640|reference ScrF|length 50|copies 3
AAAGATGGCGACTGCTTTTTTCTCGACTCCGGCTCAACCTGCCTCGAACT
>1939640|reference ScrF|length 40|copies 1
AAAGATTAAGCCGATGATCGAAATTGCAATAATCACCAAC
>1939640|reference ScrF|length 53|copies 1
AAAGATTACTGTTCCCATCCCCAGAACAAATTTGCGTCGAGTGAAGGACATCT
>1939640|reference ScrF|length 58|copies 5
AAAGATTGCAATGTTTTTAATGGTTCGCCTGCCGGATGTTTTTGCCCTTTTTCTGGGC
>1939640|reference ScrF|length 34|copies 18
AAAGCAACAGGAACATCATGAGCGATAATGACAC
>1939640|reference ScrF|length 46|copies 8
AAAGCACACCGGATGTCGAAGCGCCCAGCCTGAAACCGCTGTGGCG
>1939640|reference ScrF|length 44|copies 1
AAAGCACCGCTGGGTGCAACCGAGATGGGTCTGATTTACGTTAA
>1939640|reference ScrF|length 50|copies 6
AAAGCACGAGGGTTTGCAGAAGAGGAAGATTAGCCGGTATTACGCATACC
>1939640|reference ScrF|length 46|copies 1
AAAGCACGCTGCAATGCGTGTCATTTTAACCGGATGCAGAGTGAAC
>1939640|reference ScrF|length 40|copies 2
AAAGCACGTTCTCGCCACGATTATTTTGCATACTGATATG
>1939640|reference ScrF|length 45|copies 1
AAAGCACTGGAAGAGACGGTGTTGTTTGCGGGGCAGAAACAGGGC
>1939640|reference ScrF|length 50|copies 1
AAAGCAGAAGCACGCCAAAAAGCAGAACGTGCGGAAAACATTAAGAAAAA
>1939640|reference ScrF|length 39|copies 4
AAAGCAGATATTCCGCTGACTTTCTGGGATTATCAGCAT
>1939640|reference ScrF|length 39|copies 1
AAAGCAGCGCCATAACGGCGGCGGCAATTGCTCCAGAGC
>1939640|reference ScrF|length 47|copies 1
AAAGCAGCGGGCACGCCGTGGCTTACGGTGCTCGCGTTTGTCATTGG
>1939640|reference ScrF|length 42|copies 1
AAAGCAGCGTTGCCACTGCGTAAGACGGGCGCTTAACTGATC
>1939640|reference ScrF|length 42|copies 4
AAAGCAGCTACCCCATTTCTGACACCTACAGATGGCAAGAAA
>1939640|reference ScrF|length 42|copies 3
AAAGCAGGATGCGACAGATCGTTTTCTCACGGCTAAAGTCTC
>1939640|reference ScrF|length 53|copies 1
AAAGCAGTGTTGCATCGGTAAAATGGCGCGGCGGCTGGGTTTGCCGCTCTACC
>1939640|reference ScrF|length 54|copies 4
AAAGCAGTGTTGCATCGGTAAAATGGCGCGGCGGCTGGGTTTGCCGCTCTACCA
>1939640|reference ScrF|length 46|copies 2
AAAGCATAGTAAAAAGCCTCGCATTCGACGAGGCTTTATAGCGAGA
>1939640|reference ScrF|length 49|copies 4
AAAGCATCTGTTCGCGGGTGAGGACTATTTTCTCAGTATCCTCGGATTG
>1939640|reference ScrF|length 51|copies 4
AAAGCATGAGTGCCAACGTTTTGACCCCTTCGGCAAGGTCGGTAATATTGG
>1939640|reference ScrF|length 50|copies 1
AAAGCCAAAGATGCATGTTGAAATCGCCGTGATGGTGATCTTCGTCACTT
>1939640|reference ScrF|length 36|copies 1
AAAGCCAATAACATACAGAGCATTCTTGGGATCCAG
>1939640|reference ScrF|length 37|copies 3
AAAGCCAATAACATACAGAGCATTCTTGGGATCCAGT
>1939640|reference ScrF|length 58|copies 7
AAAGCCAATTCCGCGCCCCATGACGACTTTTTCCCGCTGTTGATCATCAATAACCACC
>1939640|reference ScrF|length 38|copies 3
AAAGCCACTACCACGGTGACGGCAACGCGCGTCGTCTG
>1939640|reference ScrF|length 47|copies 1
AAAGCCCAATCTTCACATCAATCGGTTTTTCACCTGTACCGTACAGA
>1939640|reference ScrF|length 49|copies 3
AAAGCCCGATAATCGCTCGGGCTTTTACTCTTTATTGGGTTGCAGTAAC
>1939640|reference ScrF|length 47|copies 1
AAAGCCCGCCCCGCTCGCTGGTGCCAAGCTCCAGCATCCCGTTATGG
>1939640|reference ScrF|length 42|copies 1
AAAGCCCTACTCCACAGCCTGCTCCTGGTTCGGCGACCTTCA
>1939640|reference ScrF|length 44|copies 1
AAAGCCCTGAGTGATTTGTTCCGGCTCCAGGTGCCAGAGGCCGA
>1939640|reference ScrF|length 46|copies 1
AAAGCCCTGAGTGATTTGTTCCGGCTCCAGGTGCCAGAGGCCGAAC
>1939640|reference ScrF|length 46|copies 1
AAAGCCGCCGCTGGCTGGCATCGTGCGGCCTGACCGTGGAGCAGAT
>1939640|reference ScrF|length 46|copies 1
AAAGCCGCCGCTGGCTGGCATCGTGCGGCCTGACGGTGGCGCAGAT
>1939640|reference ScrF|length 52|copies 2
AAAGCCGCCGCTGGCTGGCATCGTGCGGCCTGACGGTGGCGCAGATGCAAAA
>1939640|reference ScrF|length 31|copies 1
AAAGCCGCCGCTTCCCGGTTCGTTGTATTCT
>1939640|reference ScrF|length 41|copies 1
AAAGCCGCGACCAGCACGCAGATTTTCAGCATCAACCAGAC
>1939640|reference ScrF|length 50|copies 6
AAAGCCGCTAAACAGCTTAACCAATGGAGACAAAAAAGCCGTCACGTTAT
>1939640|reference ScrF|length 31|copies 1
AAAGCCGTAGATGGTATCGAAACGCCTGATT
>1939640|reference ScrF|length 52|copies 1
AAAGCCGTCGCCTGACGGGCAAAAGGCGTACGTAAACCGCTAACAATGGCGA
>1939640|reference ScrF|length 50|copies 2
AAAGCCGTTGATAACACGGTGGAAAATGGTGTTGTTGTAAAAACCTTCGC
>1939640|reference ScrF|length 36|copies 1
AAAGCCGTTTTCGTGCGCCGTGGTATGCGCCTGACG
>1939640|reference ScrF|length 45|copies 1
AAAGCCTGAAAGATGAATTTAAGTCGATGAAAATCACGGTGAACT
>1939640|reference ScrF|length 41|copies 18
AAAGCCTGTTCTGGTCTGCGTCAGGTGCTGGAAGACGTGAT
>1939640|reference ScrF|length 46|copies 1
AAAGCGAAGAACGCATTCAGGCCCATAGCGGGTGCCAGTGCAACTG
>1939640|reference ScrF|length 38|copies 1
AAAGCGATGCCCGCCTGGCTGACCCACGGCTTTGAAGT
>1939640|reference ScrF|length 35|copies 1
AAAGCGCAAATCAGCCGCCTGATGAAGCTGCTGCG
>1939640|reference ScrF|length 35|copies 1
AAAGCGCAATATTTCTCTCTCCGTCGGGCTTAACG
>1939640|reference ScrF|length 37|copies 6
AAAGCGCAATCACCTGATACCCTTCGTCGAGAATGCG
>1939640|reference ScrF|length 51|copies 1
AAAGCGCCAACCTGGCTTAGGGTTAAAGACAAGATCGCGCTGAAACGTTTC
>1939640|reference ScrF|length 37|copies 2
AAAGCGCCGATAAGCGTGAGTGTAAGCAAAGACGCGC
>1939640|reference ScrF|length 51|copies 2
AAAGCGCGGTAAATATGGTGCGGAGATGATCCACCCGGAATACCGCGTGCA
>1939640|reference ScrF|length 39|copies 1
AAAGCGCGTCGGAAATTAAATACTGGTAAATATCATCAA
>1939640|reference ScrF|length 40|copies 1
AAAGCGCGTCGGAAATTAAATACTGGTAAATATCATCAAC
>1939640|reference ScrF|length 48|copies 2
AAAGCGCTCAAATCAGTGTGCTCATCCAGTTCAATGGTCGCGATAACG
>1939640|reference ScrF|length 55|copies 6
AAAGCGCTGGCTGAACACGGTATCGTCTTCGGCGAACCGAAAACCGATATCGACA
>1939640|reference ScrF|length 52|copies 2
AAAGCGGAAGGTAACTCTATAAATTAAGTAAAGGAGTGAAACAGTTTCATAA
>1939640|reference ScrF|length 44|copies 2
AAAGCGGCGCTACGACTGAAAGACGCGCTGGTATTACGCTGTAG
>1939640|reference ScrF|length 48|copies 6
AAAGCGGGCAGTGAGCGCAACGCAATTAATGTAAGTTAGCGCGAATTG
>1939640|reference ScrF|length 47|copies 1
AAAGCGGGCGACATTGTGAAGGTGAAAGTGCTGGAAGTGGATCTTCA
>1939640|reference ScrF|length 42|copies 1
AAAGCGGTAAAGAAGCACAGTTCCCGCTGCGACTGGTAGAAG
>1939640|reference ScrF|length 47|copies 1
AAAGCGGTAGAGGGGAAAGGATATTATTATCCGCCGACATTGCTGCT
>1939640|reference ScrF|length 50|copies 1
AAAGCGGTCAGCGGCAGTGCCTATCGCGTGACAATTCCAGCCGTACTGCA
>1939640|reference ScrF|length 49|copies 3
AAAGCGGTTAGCTCCTTCGGTCCTCCGATCGTTGTCAGAAGTAAGTTGG
>1939640|reference ScrF|length 39|copies 1
AAAGCGTAGATAACCACTTATTTAACAACTTGAAAATAA
>1939640|reference ScrF|length 36|copies 1
AAAGCGTCTCTGGCAACCGAGTCCTTCATCTCCGCG
>1939640|reference ScrF|length 48|copies 3
AAAGCGTGCTGGGGAGGCTGTCCGAAACACCGCTTTATGCTCGATGCC
>1939640|reference ScrF|length 48|copies 2
AAAGCGTTGCCAGTCCTTTGCGGGCATTACGTTTCACCATTTCATGAA
>1939640|reference ScrF|length 49|copies 14
AAAGCGTTGCGCCTTTGTTGTATCGTCAGTTCAGGGTAAAATAGATTTC
>1939640|reference ScrF|length 57|copies 1
AAAGCGTTGCTTAAATACCGTTGAAAAATGACTCTGGTCAGAAAATCCCCAATGAAA
>1939640|reference ScrF|length 55|copies 1
AAAGCTCGGTTAACCGACGAACGGCAAGATGATTGATCCGGGTCTGGTTCATGGC
>1939640|reference ScrF|length 38|copies 1
AAAGCTCGTGATGAAGCCATTGCGTATCTGAGCAAGCG
>1939640|reference ScrF|length 53|copies 3
AAAGCTCTACAATATCCTCAAGCGTTGCTTCACGCGGGTTGCCACCGGTACAA
>1939640|reference ScrF|length 54|copies 1
AAAGCTCTACAATATCCTCAAGCGTTGCTTCACGCGGGTTGCCACCGGTACAAA
>1939640|reference ScrF|length 54|copies 15
AAAGCTGAATAGGGAAGTTCTTCGCTTTGTCCAGTAGCCCGACTTTATCCAGTG
>1939640|reference ScrF|length 42|copies 1
AAAGCTGCAGGACGGTAACTGGAGACAGGCAATAACGCAACT
>1939640|reference ScrF|length 54|copies 1
AAAGCTGCCGACAACACGGGAGCCAGTGACGCCTCCCGTGGGGAAAAAATCATG
>1939640|reference ScrF|length 33|copies 1
AAAGCTGGTGAGATAACAAGGATATATCGATAT
>1939640|reference ScrF|length 51|copies 3
AAAGCTGGTGGTTTGCCAGTCTTTATCCGTTATGCAGGGCGTAACCTATGA
>1939640|reference ScrF|length 44|copies 1
AAAGGAAATTATGTCAGGAGTGGCAATATCATAACGGCAACATG
>1939640|reference ScrF|length 50|copies 1
AAAGGAACTTCCCAGAGGATGACTTCACGCCACGGGCCGCTTAAACGAAT
>1939640|reference ScrF|length 46|copies 1
AAAGGAAGAAAAAATCGCGCAGCAAATGAGTCTGCAAAATACGTTC
>1939640|reference ScrF|length 50|copies 1
AAAGGAAGAACAATGACCAAACAGGTAAAAATCTACCATAACCCACGCTG
>1939640|reference ScrF|length 54|copies 1
AAAGGAAGGATTTACAGAATGTGACCTAAGGTCTGGCGTAAATGTGCACCGGAA
>1939640|reference ScrF|length 51|copies 1
AAAGGAATCAAGAACCATTCCGGATCCTCTTTCGCGGGAGGAATTTATCCG
>1939640|reference ScrF|length 50|copies 1
AAAGGACAGATTTACTCTGAAGGAAGCGGCGATGACCGCGCGGCGTTCCT
>1939640|reference ScrF|length 52|copies 1
AAAGGACGCGCAAATGTTATCTGTAGTTAAACCTCTTCAGGAATTTGGTAAG
>1939640|reference ScrF|length 44|copies 1
AAAGGAGAAGAGGAACAAACGCTTAATCGCGGTTTACATCAGCG
>1939640|reference ScrF|length 40|copies 1
AAAGGAGAGACAGATGATTGAAATAGAATCACGCGAGCTG
>1939640|reference ScrF|length 63|copies 1
AAAGGAGATCTGTTTTTTGAATATTTAAGTATAGAATTCCGACTTGGTACTTTTTTTATTATG
>1939640|reference ScrF|length 39|copies 1
AAAGGAGCTCATCCTGATTATGGTTTCATCATTCACATC
>1939640|reference ScrF|length 34|copies 1
AAAGGATAGCATGTTCGCTAACAGCGGCGGCAAA
>1939640|reference ScrF|length 45|copies 10
AAAGGATATTCAGGAGAAAATGTGCGCTATATCCGACAGTTATGC
>1939640|reference ScrF|length 46|copies 1
AAAGGATATTCAGGAGAAAATGTGCGCTATATCCGACAGTTATGCT
>1939640|reference ScrF|length 41|copies 1
AAAGGATGCGTCAATGACAACTGACTGGCATGTAGCATTAA
>1939640|reference ScrF|length 44|copies 1
AAAGGATGCGTTTCCTGGGGATCTATTCCAATAACCTTGATGAG
>1939640|reference ScrF|length 49|copies 10
AAAGGATTACTGAAACCAGAAGAAATTGTTACCCACTATATGCCGTTTG
>1939640|reference ScrF|length 50|copies 1
AAAGGATTACTGAAACCAGAAGAAATTGTTACCCACTATATGCCGTTTGA
>1939640|reference ScrF|length 49|copies 1
AAAGGATTATCTGCGCCGCTTTCCGGAGTTCCGGACGTTTGGGCGCACG
>1939640|reference ScrF|length 50|copies 1
AAAGGATTATCTGCGCCGCTTTCCGGAGTTCCGGACGTTTGGGCGCACGG
>1939640|reference ScrF|length 40|copies 5
AAAGGCAATACGGATGAGTCGGCAATACGAAAGAGGATTT
>1939640|reference ScrF|length 51|copies 1
AAAGGCAGCATGACGAATGGGTCGCGGAGCGCAACAGGGAAATCCAGCAAG
>1939640|reference ScrF|length 59|copies 1
AAAGGCAGGGAAGTCCCTTGTCTTTGACATTAATCCCGGAGAGTAAACCGGGTAATGGT
>1939640|reference ScrF|length 37|copies 1
AAAGGCATTCATGATGATTTTCAGCGCCTGCGACAGC
>1939640|reference ScrF|length 38|copies 5
AAAGGCATTCATGATGATTTTCAGCGCCTGCGACAGCG
>1939640|reference ScrF|length 49|copies 1
AAAGGCATTGTTGATATTCCGGTGTATCCGCTGAAAGGCTACTCGCTGA
>1939640|reference ScrF|length 45|copies 5
AAAGGCCATAAAGCTGGCACCGAACAGTAACAGCACGGCTTTAAT
>1939640|reference ScrF|length 46|copies 2
AAAGGCCGCACTGCTCACCAATTTTCTGCTATCCTGCCCCCGCACT
>1939640|reference ScrF|length 43|copies 1
AAAGGCCTGGCGTACGTTGATGAACTGACGCCGGAACAGATCC
>1939640|reference ScrF|length 31|copies 1
AAAGGCCTGGTGACCAGGCAGCTTTCCGGCA
>1939640|reference ScrF|length 50|copies 1
AAAGGCGAAATGCTGCCGATCATCTTCTTCTCGGTGCTGTTTGGTCTGGG
>1939640|reference ScrF|length 44|copies 5
AAAGGCGATCACTGGCGTGGCTGACTGGCTGCTGTCGAAGATGG
>1939640|reference ScrF|length 47|copies 2
AAAGGCGATGAGGATCGGCACTAACAGGCTAAGAATAAAACCGTGAA
>1939640|reference ScrF|length 46|copies 2
AAAGGCGCATCCCCATTTTCGCCATCTGCCGGGGTTTACAAGAACT
>1939640|reference ScrF|length 58|copies 1
AAAGGCGGTAGTGCCTGGATGCCAGATAATCAGGTGAACGGTGTCGATTTTGTCCTGT
>1939640|reference ScrF|length 41|copies 1
AAAGGCGGTCAGCTTGATACGACGCGGGCTTAAGCCCAGCG
>1939640|reference ScrF|length 35|copies 1
AAAGGCGTCGGCATGGATAGAGACAAACAGGTCAG
>1939640|reference ScrF|length 55|copies 1
AAAGGCTCAGTCGAAAGACTGGGCCTTTCGTTTTATCTGTTGTTTGTCGGTGAAC
>1939640|reference ScrF|length 40|copies 1
AAAGGCTTAAGAGAAGCGCCAGCAGCATCAAAACTGACAG
>1939640|reference ScrF|length 44|copies 4
AAAGGCTTCGTTCTGCGTGCTGGTAAAGTGATCATCATCGTCAG
>1939640|reference ScrF|length 49|copies 1
AAAGGCTTTCTGGCTGGCGGCAAGTGGTCGCCCAGGACCAGTAGTCGTT
>1939640|reference ScrF|length 42|copies 1
AAAGGGATAGTCTCGTCATGACCATTAACTTCCGCCGTAACG
>1939640|reference ScrF|length 40|copies 1
AAAGGGCACAGGAATCAAGTTCTTTATCAGATCCGTCAGC
>1939640|reference ScrF|length 48|copies 2
AAAGGGCAGAAAATGTTGATGGTTTGTTACTTCCAAATAAATCACATA
>1939640|reference ScrF|length 63|copies 2
AAAGGGCGCTTTATTTATCTGGCGCGTCAGGTGAACCCTGACATGGCGGACTACATCAAAAAA
>1939640|reference ScrF|length 38|copies 8
AAAGGGCTGACGCCGCCAGAACTCTGGCCGCGTCATCA
>1939640|reference ScrF|length 47|copies 2
AAAGGGCTGCCCGCAGTCTGGTCAGGTCGCGATTATTGCTGATGTCG
>1939640|reference ScrF|length 43|copies 1
AAAGGGGAGTAACTTCATTGCCGGTCGATCGTCATTACGATGT
>1939640|reference ScrF|length 48|copies 1
AAAGGGGATGCTCGTAAGACCTACATGAGTGATTGCCTGAAGAACAGC
>1939640|reference ScrF|length 47|copies 1
AAAGGGGCGATTATAGATAAGCAACGCCATCATGTACTGAAAGCACC
>1939640|reference ScrF|length 28|copies 1
AAAGGGGGAATTTCGTGTCGCAAGATAA
>1939640|reference ScrF|length 47|copies 1
AAAGGGTATCTCATTAAAAACAGAAAGCAGTTGTCAGGACTGGCGCT
>1939640|reference ScrF|length 55|copies 1
AAAGGGTTACCGACCTGGGGCGACGAAGTGCGTTTGTGCTGGGAAGTGGACAGCT
>1939640|reference ScrF|length 42|copies 1
AAAGGTCACTGTCTCACAGAACAACCGTATTATTTATCAAGA
>1939640|reference ScrF|length 43|copies 17
AAAGGTCACTGTCTCACAGAACAACCGTATTATTTATCAAGAA
>1939640|reference ScrF|length 41|copies 1
AAAGGTGAAGTTGTTGCTTCTACCTTTGACGAACCCGCATC
>1939640|reference ScrF|length 38|copies 1
AAAGGTGCGCCAATAACAGGGAGCTGTGAAATCCATTC
>1939640|reference ScrF|length 56|copies 4
AAAGGTTAATGCGGGACCGACTTTCAATATTGCAAAGTGATCGCGGACTAATTCCC
>1939640|reference ScrF|length 57|copies 2
AAAGGTTAATGCGGGACCGACTTTCAATATTGCAAAGTGATCGCGGACTAATTCCCA
>1939640|reference ScrF|length 56|copies 1
AAAGGTTCTTTCAATGGCCAATAATACCACTGGATTCACCCGAATTATCAAAGCTG
>1939640|reference ScrF|length 43|copies 5
AAAGGTTTGCCGCAGGTCGCTGTCGGTCATGTTGAACTTGATT
>1939640|reference ScrF|length 48|copies 1
AAAGGTTTTTCCGCCGCGCGTCAGTTTGGCTGGCGGGCAGTCGCTTAA
>1939640|reference ScrF|length 47|copies 1
AAAGGTTTTTTCCAGACCGACCGTTTCCAGCAGCTGCGTGTCGATAA
>1939640|reference ScrF|length 50|copies 2
AAAGTAAAAAAGGTAAACATGGCAACACTAAAAGACATCGCAATCGAAGC
>1939640|reference ScrF|length 50|copies 7
AAAGTAACCGATGTATTATTGGCAAGCCATGAAAATACGGCGCAAATTAT
>1939640|reference ScrF|length 39|copies 15
AAAGTAACCTGACAGCAGAAAGTCTCCGAGCCTGTGCAG
>1939640|reference ScrF|length 46|copies 1
AAAGTAACTCGTTCTGCTCTGCAGTACGCAGCTTCTGTGGCTGGCC
>1939640|reference ScrF|length 41|copies 1
AAAGTACAATATCCCTGTGTTTAGGCGTTATACATCGTCGC
>1939640|reference ScrF|length 59|copies 6
AAAGTACCTGTAACTGTTCCGGTTCGGCATTGCCCTGCCATTCGTCCGGCACCAGCCAC
>1939640|reference ScrF|length 41|copies 1
AAAGTACGCTGCATCACGCGGCGAGATTTGCCGTACCAGTT
>1939640|reference ScrF|length 43|copies 1
AAAGTAGAGGCATAACGCAGGTTAGCCAGGCGATTTCTGAAAT
>1939640|reference ScrF|length 44|copies 1
AAAGTAGCCGAAGATGACGGTTTGTCACATGGAGTTGGCAGGAT
>1939640|reference ScrF|length 31|copies 1
AAAGTAGTCGTAGCCCGGCTTCAGCTGCTCC
>1939640|reference ScrF|length 40|copies 1
AAAGTATCATGGCCGATTTTTCCCAGGCGTTGAATGATGC
>1939640|reference ScrF|length 56|copies 1
AAAGTATGACATTTTTGTTTGCAGCAATTTTTATGAAAACGTTGCCATACTCAAAA
>1939640|reference ScrF|length 37|copies 1
AAAGTATTATGCCGTCTTAAAATAGAGGATTATTTTA
>1939640|reference ScrF|length 48|copies 1
AAAGTATTTTGTTTCTGATGCGAGGGTTCGCCTGGCAGTGAAGGCAAT
>1939640|reference ScrF|length 53|copies 2
AAAGTCACCGGAAGCGAGGCAGAACAACATGCCACAAGCCACCATCCCCGACA
>1939640|reference ScrF|length 32|copies 1
AAAGTCAGCCGTGACCCGGACGTGGTGTTGCT
>1939640|reference ScrF|length 39|copies 1
AAAGTCAGTTTTGATCTCTGGCCTGGCGAAACGCTATCG
>1939640|reference ScrF|length 39|copies 4
AAAGTCATGGCAAACTGCGCGAGCGTCATATAGCCGCCT
>1939640|reference ScrF|length 50|copies 1
AAAGTCGATGGTCAGCCCTTAACGCAGTGGGTGACCTTTGTGATGCTTGT
>1939640|reference ScrF|length 51|copies 1
AAAGTCGATGGTCAGCCCTTAACGCAGTGGGTGACCTTTGTGATGCTTGTC
>1939640|reference ScrF|length 40|copies 2
AAAGTCGCAATGATCATTTACGCCAAACGGCATTGCGCAA
>1939640|reference ScrF|length 52|copies 1
AAAGTCGCACCACTGCCCCCAAGGAAAATAAAGGAGTCCAGCATCGGCTTGG
>1939640|reference ScrF|length 41|copies 1
AAAGTCGGGATACCAGTTCACTACTGGCGGCAATATTCATT
>1939640|reference ScrF|length 47|copies 1
AAAGTCTATATTTCACTTTGCCCGCGCCGCGAAAGTCACTGATAATG
>1939640|reference ScrF|length 46|copies 1
AAAGTCTATGACTTTATGCGCTGGGACTACTGGGCTTTCGGCATCT
>1939640|reference ScrF|length 48|copies 2
AAAGTCTCCGAGCCTGTGCAGGGTCCCAATCCGGGATTACACATGCTG
>1939640|reference ScrF|length 40|copies 1
AAAGTGAATTTAAGTATCGGTCTGTACTACAACGAAGACG
>1939640|reference ScrF|length 46|copies 1
AAAGTGACCGTGGTGGTTGAGTTACAGGCGCGTTTCGACGAAGAAG
>1939640|reference ScrF|length 50|copies 1
AAAGTGATGATCGCCGGGATGGGCGGTGTGCTTGGTTCCGTCACTATTAT
>1939640|reference ScrF|length 49|copies 1
AAAGTGATGGACAACATGTCTGGTTCTGTCCGGGCAATGTTGCCAGATG
>1939640|reference ScrF|length 48|copies 1
AAAGTGATTCTGGCCGGGACCAATAATTATCTCGGTTTAACCTTTAAT
>1939640|reference ScrF|length 35|copies 11
AAAGTGCTCTACGGCGCACTACCGCGCACCAGCGG
>1939640|reference ScrF|length 39|copies 7
AAAGTGGATGCAGCTCGCCACGACCGTAGCCACCGACGG
>1939640|reference ScrF|length 41|copies 1
AAAGTGGCCGATCTGGATCCGTCTTTCCACGATCTGACCGA
>1939640|reference ScrF|length 38|copies 1
AAAGTGGCTAGTGACGATTGCAGCACTGTGGCTGGCCG
>1939640|reference ScrF|length 45|copies 2
AAAGTGGGCGCATTGGGTCGACGCCGCGATTCTCAAAACGCGCCA
>1939640|reference ScrF|length 48|copies 1
AAAGTGGTCTGGACCGATTGTTCTTCTAACCTCTCTCGATAGCGATAT
>1939640|reference ScrF|length 49|copies 3
AAAGTGGTGCGCGCGATTGAAGAGAATGGCGGCTGGGTTGTCGGTTATG
>1939640|reference ScrF|length 52|copies 1
AAAGTGTAAGGGTGGTTGTAGTTCATCAACAAAATCAAACCACTCACCAGAA
>1939640|reference ScrF|length 48|copies 2
AAAGTGTGCATCGCCGGGCTAACCGCTTTTCCAGCATGATGTGCGCAC
>1939640|reference ScrF|length 49|copies 1
AAAGTGTGCATCGCCGGGCTAACCGCTTTTCCAGCATGATGTGCGCACA
>1939640|reference ScrF|length 50|copies 1
AAAGTGTTCGGCAACCTGATGGTCGATGTGGTCGCCACCAACGAAAAACT
>1939640|reference ScrF|length 43|copies 1
AAAGTTAACTTCAATAAATTTTTATTATACTTAGAATCTCTAG
>1939640|reference ScrF|length 46|copies 1
AAAGTTATGCCAGCGGTGGCGTGCCCCCCGCATTGATGGGTATGGG
>1939640|reference ScrF|length 45|copies 1
AAAGTTCAGGTGCGATAGCCAGATACCCCTCCAGCGCCAGACGGC
>1939640|reference ScrF|length 51|copies 5
AAAGTTGCCATCATCGGTTGTGGCGGGATTGGTTTTGATACGGCGATGTAT
>1939640|reference ScrF|length 46|copies 1
AAAGTTGTTCCGCCGAAACGTCATATTTTGAAAAACATCTCTCTGA
>1939640|reference ScrF|length 74|copies 1
AAAGTTTACCCGTCAATACATCGAAACCCAACCTTTTTACGTTTTCATTTTTTAAAGTAACTGTTTAATTTTCC
>1939640|reference ScrF|length 48|copies 1
AAAGTTTCTGAAGGGATGGAATTTGTGCAATCAGGTACTAACGTGCCC
>1939640|reference ScrF|length 48|copies 3
AAATAAACTTCCATCCGGCGCTCGTGAGTGTGACACGGCATGGTGTTC
>1939640|reference ScrF|length 40|copies 1
AAATAAACTTTATCGTCTTTACCGGTGTAACCATATTTCT
>1939640|reference ScrF|length 54|copies 2
AAATAAAGAAAGATTAATCGAAATTTTTAGAAGTAATGTAAAAGGAAGAATTCC
>1939640|reference ScrF|length 40|copies 1
AAATAAAGGCGTATCAAGCTGCCAGGTACGTTCACGCACA
>1939640|reference ScrF|length 10|copies 1
AAATAAAGTA
>1939640|reference ScrF|length 51|copies 1
AAATAAATACAAAGACTTTAAGGATCTCGAAGATAACGTTGAAAAAAGACT
>1939640|reference ScrF|length 55|copies 1
AAATAAATTAAATTCCTGGTGAATAATAGTAATACCTACGTTTTGCGCACTTAAC
>1939640|reference ScrF|length 35|copies 2
AAATAACAGCGATAGAAAAGAGAAAATTGAGTAGT
>1939640|reference ScrF|length 50|copies 4
AAATAACAGGGGTTTGCTTTGCTGTTCTTAACGTTTGTAAGATCTGCCAG
>1939640|reference ScrF|length 37|copies 1
AAATAACCCACTTCCCGGGCCGCTTTTTCAACCCGAT
>1939640|reference ScrF|length 65|copies 1
AAATAACCGCCTTCATCAAATTGGCGGAATAGTACTTCTCGTGGAAATCTTTCAGCGCCTGCTGC
>1939640|reference ScrF|length 49|copies 3
AAATAACGATTAAAGGATCGACAAGAGATAGCCCGGCTAGTTTTAAACT
>1939640|reference ScrF|length 40|copies 1
AAATAACTCCGGTTTCAACAGCCAGGCGATGGTGCATGGG
>1939640|reference ScrF|length 43|copies 1
AAATAAGACAAACGTTGCAGCCCAGGCGATAAAACCTAATGTG
>1939640|reference ScrF|length 45|copies 1
AAATAAGCACTCCCAGTGCAAAATAGTCCAGGAACATATTTCCCT
>1939640|reference ScrF|length 49|copies 1
AAATAAGCAGATACCAGTTCTTCTTACTTAACCCTTCCAGCCCGTGAAC
>1939640|reference ScrF|length 39|copies 3
AAATAATATTGACAACGTGTGCTTAAATTACCACACCAG
>1939640|reference ScrF|length 57|copies 1
AAATAATGTTGCTAATTTCTTTTTCTATCGGACTGGTATCGATAACTAAAGCCTTAC
>1939640|reference ScrF|length 53|copies 3
AAATACACTAACGTTGAGCGTAATAAAACCCACCAGCCGTAAGGTGAATGTTT
>1939640|reference ScrF|length 35|copies 1
AAATACATGATGGTGAGCCAGGATTATACGCCGCA
>1939640|reference ScrF|length 51|copies 4
AAATACCAAAGAAACTGAAATCGGCGGCGCCACTGGCGTTGGCGTACGTAT
>1939640|reference ScrF|length 49|copies 1
AAATACCGGTAACGGAAATATTCTCACCCGCCTGGGAGCAAGAACATGG
>1939640|reference ScrF|length 51|copies 1
AAATACCGGTCATCAGTTCGATATACGGGCCGTTATTGTCGGTCAGACTCT
>1939640|reference ScrF|length 50|copies 7
AAATACCGTCAGCGGTTAAATCCAGATCCGGCCATGCCCCTTCGTGAATG
>1939640|reference ScrF|length 40|copies 1
AAATACCTGCATAGTCCACGAGGCATTTTTGAACTGAAGT
>1939640|reference ScrF|length 52|copies 5
AAATACGAAAAAGTGATCATCAACCAGATCGTCGATCGCCGCTCTTCTTCCA
>1939640|reference ScrF|length 49|copies 1
AAATACGAAGCCGGTAAATTTATCTTCGCTCGCTTCTACGGTACGGGTA
>1939640|reference ScrF|length 36|copies 10
AAATACGCCATCACAGGTATCAGCGAGGCCGTCCAG
>1939640|reference ScrF|length 42|copies 1
AAATACGCGAATAAAATGTCTTCTCTGAAGCAGGATCTGCAG
>1939640|reference ScrF|length 47|copies 1
AAATACGCGAATAAAATGTCTTCTCTGAAGCAGGATCTGCAGGCATT
>1939640|reference ScrF|length 47|copies 1
AAATACGGAGAAGTTTTTTGCATGACCGTCCGTTGCGCCAATCAACC
>1939640|reference ScrF|length 32|copies 1
AAATACGGCAAAACCCCGGCGCAGATTGTTAT
>1939640|reference ScrF|length 48|copies 1
AAATACGGGGCAAATACTCTGCGGGTACACGTTCTTGATTTTCAGTAG
>1939640|reference ScrF|length 43|copies 1
AAATACGGGTCGCTGAGCATATTTTGCAGCAGTGGGAGAATAA
>1939640|reference ScrF|length 47|copies 6
AAATACGGTTGCGCCAGTAGGGCGTCTTAAACTGGTGAAAGCCACGG
>1939640|reference ScrF|length 48|copies 1
AAATACGGTTGCGCCAGTAGGGCGTCTTAAACTGGTGAAAGCCACGGG
>1939640|reference ScrF|length 47|copies 1
AAATACTACGACGCGGAAACCGTGCGTTACTTCCTGATGTCGGGCCA
>1939640|reference ScrF|length 54|copies 9
AAATACTACTTCACCCATGAAAAAGACAACATCATGTCGGTGTTTGCCACCGTT
>1939640|reference ScrF|length 31|copies 2
AAATACTGACGCGCCGGGCATCCTCAAATAG
>1939640|reference ScrF|length 41|copies 1
AAATAGCAAATCGCGACGCCAGCCAGGCCGATCGCGGTAAT
>1939640|reference ScrF|length 44|copies 3
AAATAGCCAATGAGTTGGTAGGCCTTGAATGCCCGCGAACTCAT
>1939640|reference ScrF|length 44|copies 1
AAATAGCCGGCGCACGTTGGGGACACGCTGGTAGCGACTCGACG
>1939640|reference ScrF|length 55|copies 2
AAATAGCCTTTCTCTTGTAACTCTTTAAAGACGGGGGATTTTTGACCGATATAGG
>1939640|reference ScrF|length 50|copies 1
AAATAGCGAATATCCTGGGTTCAAAACCCGGAACGATCTTCACTATGTTA
>1939640|reference ScrF|length 47|copies 4
AAATAGGCAATTCGATAATCGTCCTGTATCGAACCATCCGCTTCAAC
>1939640|reference ScrF|length 43|copies 1
AAATAGGCCGGATGCGGCGTAAACGCCTTATCCGGCATACGAT
>1939640|reference ScrF|length 43|copies 8
AAATAGGCGTATCACGAGGCCCTTTCGTCTTCAAGAATTAATT
>1939640|reference ScrF|length 48|copies 1
AAATAGGTCCATTTTTATCGCTAAAAGATAAATCCACACAGTTTGTAT
>1939640|reference ScrF|length 56|copies 1
AAATAGGTTGTGACATAGGAGTTCCACTTTTCTTAGATTTTCAACACAACGTTATC
>1939640|reference ScrF|length 47|copies 6
AAATAGTAGGGGACATAGGTCAGGAACTCCGTCCGAACGTGAATGCT
>1939640|reference ScrF|length 36|copies 1
AAATAGTATCATGCAGCCAAACGACATCACTTTTTT
>1939640|reference ScrF|length 42|copies 2
AAATAGTCATGACCGTCGAGATGCCATTTGCCGATGTAACAG
>1939640|reference ScrF|length 31|copies 1
AAATAGTCCCGCGCCTGGCTGGCGGTTTGCC
>1939640|reference ScrF|length 39|copies 1
AAATAGTCCCGCGCCTGGCTGGCGGTTTGCCATAGCCGT
>1939640|reference ScrF|length 43|copies 2
AAATAGTTCTCGCATCCGCGCCAGCCAGCTCGCCCTGCGCTGC
>1939640|reference ScrF|length 48|copies 1
AAATATAAGGAAACGCGATTACCACACCAACCAGGAATACAGCCAGAG
>1939640|reference ScrF|length 53|copies 1
AAATATAATCGTCCAGCCCCTGAGATTTCAACAGGCCCGGAATTTTATAGATG
>1939640|reference ScrF|length 49|copies 2
AAATATAGTAATACCCGGAGTCCCTTTCAGTAAATTCCGGTAAAGACTA
>1939640|reference ScrF|length 40|copies 2
AAATATATTATCGATAACCTGCTCGCCCGCGGCTTTCACG
>1939640|reference ScrF|length 39|copies 2
AAATATCCGAACGCCAGGAGCGAAGATAAAGCATAGTAA
>1939640|reference ScrF|length 44|copies 4
AAATATCGCCACATCAACATCATCCGCCAGCTTATCTTCCTGAC
>1939640|reference ScrF|length 12|copies 1
AAATATCGCCGA
>1939640|reference ScrF|length 51|copies 1
AAATATCGGCAATATTTGGAACTTATTACTGGAAATTTGGGTAATACGTTG
>1939640|reference ScrF|length 51|copies 1
AAATATCGGTGGGAAGGACAGCCCAAACACCACGATAACGGGAAACAGACT
>1939640|reference ScrF|length 49|copies 2
AAATATCTACATTAAGTTGTTAGGAATACTTAATGAAAAACAGAAATCA
>1939640|reference ScrF|length 40|copies 7
AAATATGATCTGTTGCGCCAAACAGCGATATCAGCGGCGT
>1939640|reference ScrF|length 35|copies 1
AAATATGCGTCCCAGGAGCCGTGCCACTCGCCGCT
>1939640|reference ScrF|length 37|copies 1
AAATATTAATTAATTACTGAGATATATAGATGTGAAT
>1939640|reference ScrF|length 43|copies 1
AAATATTCCGGTCAAAGGCACTCGCTGGCTATATAGCAGTAAA
>1939640|reference ScrF|length 55|copies 1
AAATATTCTGGCGTCCTGGCATTACACCCGTAAGGATCCAGGCGATACTTTCAGC
>1939640|reference ScrF|length 46|copies 2
AAATATTTCATCACTTCGAGAGTCGAAAGTCGTTCTGCTTTACCGA
>1939640|reference ScrF|length 42|copies 2
AAATATTTGTTGTTAAGCTGCAATGGAAACGGTAAAAGCGGC
>1939640|reference ScrF|length 50|copies 2
AAATCAAAAATCACATACTGAAAATGCCGTTACCGGGAAGCGTAGTGGCA
>1939640|reference ScrF|length 50|copies 7
AAATCAAAATTACCCGTCAGGAAATTGGTCAGATTGTCGGCTGTTCTCGT
>1939640|reference ScrF|length 51|copies 1
AAATCAAATGGCCCCGCTTGCTTGCTGGCCACCAGATACTCACCGTCAAAC
>1939640|reference ScrF|length 50|copies 1
AAATCAACAAAGCCCTGACGATCAACATCGACCATTACAGTGGCATTCGG
>1939640|reference ScrF|length 43|copies 6
AAATCAACATGAGCCTGGCCGGTAAAAAAATCGTTCTCGGCGT
>1939640|reference ScrF|length 48|copies 9
AAATCAACGCCCTTGCAACGTTAATTCTCGGTGCGGTCGGAATTGTCG
>1939640|reference ScrF|length 58|copies 1
AAATCAATCCACCGTAGAAAATGCAAAAGAGAAACTGGATCGGTGGTTAAAAGATGGC
>1939640|reference ScrF|length 43|copies 2
AAATCAATCTTCGCCGGGGGCCATGCGCTCCCGCTGTTGTGGA
>1939640|reference ScrF|length 46|copies 1
AAATCAATGACTTTATTGCATTCAGTTTGCAGTTTCTGCGCGGTCT
>1939640|reference ScrF|length 46|copies 1
AAATCACCGGCGATCATCGCCGTTTCGCCAGGAGTTAGCGTCATAA
>1939640|reference ScrF|length 40|copies 3
AAATCACGGGCAGCAACCTGCTGGGCGTGCTGTAGCTGTT
>1939640|reference ScrF|length 47|copies 14
AAATCAGCACCACGATACCGCCCGCGCTGTACTGCCAGTTTGATGGT
>1939640|reference ScrF|length 41|copies 2
AAATCAGCCGTTCGGCGGCGGAATCAACGTTGATGATTGCG
>1939640|reference ScrF|length 45|copies 1
AAATCAGCCTCCTTGCTGATTTTATTTCACATATTCATTATTTAT
>1939640|reference ScrF|length 49|copies 1
AAATCAGCGGTTTCACCACGAGGATCGATATCACCAATTTTAAAACCAC
>1939640|reference ScrF|length 42|copies 1
AAATCAGGTAGACAATCACTACGGCGGCAATGAAATAACTGA
>1939640|reference ScrF|length 42|copies 1
AAATCAGTTGCGACAGCCAGATAGCACTGCCGATTCAGGAAG
>1939640|reference ScrF|length 48|copies 1
AAATCATCAAGCATGATTTCCATCGCCGGAACGACGTTGTTCAGGTTG
>1939640|reference ScrF|length 43|copies 3
AAATCATCGATGAAGATGATCTGCCAATTAAGATGACCGCCCA
>1939640|reference ScrF|length 52|copies 1
AAATCCACCTTGATTGCAGCATGTCCTGTCAGGACGATCCAATTCCCTTAAC
>1939640|reference ScrF|length 42|copies 1
AAATCCACTCGCGGGTTTCGTGAATATAGCGACCGGTGGAGA
>1939640|reference ScrF|length 52|copies 4
AAATCCACTGGTAACGCCCGCTGGCTTTTAGTTGCTGTAAGCCGGAGCAAAT
>1939640|reference ScrF|length 39|copies 16
AAATCCAGAGCATTATGATGGGTAATAAACGGGCGAGCA
>1939640|reference ScrF|length 42|copies 1
AAATCCATGCATCTCCAACAGCGCGCCGGAAAGCGGTGATCC
>1939640|reference ScrF|length 50|copies 1
AAATCCCCACCAGATTTCAGACCAACGACCGAGAGGAACAGCACGATCCC
>1939640|reference ScrF|length 50|copies 1
AAATCCCCACGCCATGCAGGCCGCCAGAGAACTGGTAATTTTTGTTAGAG
>1939640|reference ScrF|length 47|copies 2
AAATCCCCTGCCGCCCGGAAGCGGCGGAACAAGCGTTCGGCATCATC
>1939640|reference ScrF|length 49|copies 1
AAATCCCGAGCATCAACGTTTCTAAACACCGTCTGGACGTTCAGTTCGA
>1939640|reference ScrF|length 47|copies 1
AAATCCCGCAGCCCCTGGATCGTTACTGTCTACCGCTGGCATTGGAC
>1939640|reference ScrF|length 51|copies 1
AAATCCCGGCAGGTCTTTAAAACAGTTCCGTAATAAATATCCGGTTTCATT
>1939640|reference ScrF|length 63|copies 1
AAATCCCTGGAATTATTTTCGTTTTCGCGCATTGAGCGAATCAACAAAAGCCATCGCTAAACC
>1939640|reference ScrF|length 32|copies 1
AAATCCGCAAGATTCCAGCGCGCATAGCGGCT
>1939640|reference ScrF|length 36|copies 1
AAATCCGCCAGCGCCTGTTCGTTGCTGATAGCTGGT
>1939640|reference ScrF|length 47|copies 1
AAATCCGGTACCAAATCATTCCTCGAATCCCTGGGTTCTGACCAGGC
>1939640|reference ScrF|length 41|copies 2
AAATCCGTTTCACAGACGCCGGTAATTACGGCTTCTGCTTT
>1939640|reference ScrF|length 44|copies 1
AAATCCTGATTCGTGTTAATGAAGGCGCGACCAGAAATAATGCG
>1939640|reference ScrF|length 57|copies 1
AAATCCTTTAACGCCAGCGGTGTCAGGCGAACGCCTTGTTCACCCTGCAAAATATGC
>1939640|reference ScrF|length 43|copies 1
AAATCGAAACTGGGGGGTTAATGATGGCTGACTCGCAACCCCT
>1939640|reference ScrF|length 19|copies 1
AAATCGAAGGGGGTAATCT
>1939640|reference ScrF|length 39|copies 1
AAATCGACATCTCCCTGGCGAATACTTTCCATTACCCAC
>1939640|reference ScrF|length 46|copies 2
AAATCGACCTGATACGCAAGATCGGGCACCGGGCCGTTACTGCTGG
>1939640|reference ScrF|length 33|copies 2
AAATCGACTGGGATCTGGCCCTGATCCAGAAAT
>1939640|reference ScrF|length 49|copies 2
AAATCGAGATTCGGGCGATTAACGTACTGCACCGGGAAGCGCATTGGCT
>1939640|reference ScrF|length 50|copies 1
AAATCGAGATTCGGGCGATTAACGTACTGCACCGGGAAGCGCATTGGCTG
>1939640|reference ScrF|length 41|copies 1
AAATCGATAAAAGCCCGGATGCGCGTACTTACCGCACGGTC
>1939640|reference ScrF|length 37|copies 1
AAATCGATATTGTGCAGCACCTGGGTTGGGCCAAAGT
>1939640|reference ScrF|length 47|copies 1
AAATCGATATTGTGCAGCACCTGGGTTGGGCCAAAGTGCTTGGAGAC
>1939640|reference ScrF|length 47|copies 1
AAATCGCAACCGCTGAGATAACACCAGTTTATGAGATAAAGTAGGGT
>1939640|reference ScrF|length 40|copies 1
AAATCGCAACTATTTAACGCGCGAGAAAAGTACCATCGAT
>1939640|reference ScrF|length 46|copies 2
AAATCGCCCTGCGCAGGCTGCCCTTCTGCCACTTCCACCAGCCGAC
>1939640|reference ScrF|length 56|copies 1
AAATCGCCTTAATATTGGTTTGAGGTAATAAAAATGCATGAAATAACCCTACTTCA
>1939640|reference ScrF|length 40|copies 1
AAATCGCGCGCCGGATCGAGCACCGGGCGAATGATGCCCG
>1939640|reference ScrF|length 51|copies 1
AAATCGCGTTTTCAAAAAGTAATAAAGCCTATGACGAAGACTGGTCCGGCG
>1939640|reference ScrF|length 43|copies 1
AAATCGCTCCCTCTCCGCGCAGGCGTTTCACTTTCAGTTGCAC
>1939640|reference ScrF|length 41|copies 1
AAATCGCTGGTGGCAAACGTGATTTGTTCGCTCATAAGAAA
>1939640|reference ScrF|length 36|copies 2
AAATCGGCAGTCGCCATCGCAGAGGTATAAAACACG
>1939640|reference ScrF|length 49|copies 4
AAATCGGCATACCAAACGACATCGGGGTGACAATCGCAAACCACGAGGC
>1939640|reference ScrF|length 48|copies 1
AAATCGGCGGTAACGAAAGAGGATAAACCGTGTCCCGTATTATTATGC
>1939640|reference ScrF|length 46|copies 1
AAATCGGGCATGAAAATCATCAGGTACAGCTTTAACCCAACGCACA
>1939640|reference ScrF|length 31|copies 1
AAATCGGTATCGCCCCGGCGTCGGCTCTCTT
>1939640|reference ScrF|length 41|copies 1
AAATCGTACCGTCGTAGGTGCCTAACTGAATCACAGCGAGG
>1939640|reference ScrF|length 36|copies 1
AAATCGTACTCATCGGCGTGCTCGACTTTCACACGC
>1939640|reference ScrF|length 43|copies 1
AAATCGTCATTATCGTGTCCTTATAGAGTCGCAACGGCCTGGG
>1939640|reference ScrF|length 50|copies 1
AAATCGTCCGCTCTACCCACGGGGTAAACTGCACCGGCTCCTGCAGCTGG
>1939640|reference ScrF|length 45|copies 1
AAATCGTCGATTACTCCCCTCAGCAGGAAGGCAAAGTCTTTTTTG
>1939640|reference ScrF|length 43|copies 4
AAATCGTTCTCGGCGTTAGCGGCGGTATTGCTGCCTATAAAAC
>1939640|reference ScrF|length 32|copies 1
AAATCGTTTATCTCCCAGGCGGAAGAATCCAT
>1939640|reference ScrF|length 37|copies 1
AAATCTAAATCGATGGTGACCGAAGAGATTGGTGTCA
>1939640|reference ScrF|length 32|copies 1
AAATCTAACAATGCGCTCATCGTCATCCTCGG
>1939640|reference ScrF|length 49|copies 1
AAATCTACAGCTGGCTGGCTTGTGGCGCGGGTTTCATTGATGTTAGCTT
>1939640|reference ScrF|length 47|copies 3
AAATCTACTCCCTCCGTTCTGGCAATCTAAAGTTAATCTTCTCCACA
>1939640|reference ScrF|length 48|copies 1
AAATCTACTCCCTCCGTTCTGGCAATCTAAAGTTAATCTTCTCCACAT
>1939640|reference ScrF|length 45|copies 2
AAATCTCGCTCTCGACAGCTGATTTCGAATTATTGTGGGAATTAG
>1939640|reference ScrF|length 45|copies 2
AAATCTCGCTGGCGGCGGGCGTGTTTGCCGTGTTTATCGGTGCGG
>1939640|reference ScrF|length 47|copies 7
AAATCTGAACCTTTAATGCGTGAAGCGATGCAGGCGGGGGCGCATTA
>1939640|reference ScrF|length 43|copies 1
AAATCTGCTCTATGTCCACTCACTACGCGAGTTGACGGTCAAC
>1939640|reference ScrF|length 52|copies 1
AAATCTGTCTCACACCCGGAGCGCGTTATGAAAAAGATCCTGACAACCCCGA
>1939640|reference ScrF|length 51|copies 1
AAATCTGTGGAATTATCTTGGCGAGCAGCAAAAGGCGCTTTCTTCCAACGC
>1939640|reference ScrF|length 47|copies 3
AAATCTTCACTCTGGCCGCGAAAGAGTCCTTCCTCAATTTTTTCCAG
>1939640|reference ScrF|length 40|copies 1
AAATCTTCAGATCAATTTCGGTGTAACAATGGTTAATGAC
>1939640|reference ScrF|length 39|copies 4
AAATCTTCCGCCGCGCGGATCGACAGGTTATCCATCATC
>1939640|reference ScrF|length 40|copies 1
AAATCTTGCGTTTCATTCTGCGGGAAAAGATATCCCAACG
>1939640|reference ScrF|length 47|copies 1
AAATCTTTATCTATCCGGGCTTCCAGTACAAAGTGGTCGATGCGCTG
>1939640|reference ScrF|length 49|copies 8
AAATGAAAACCAGTGATTTGCTCGTCGCCTTGCTCAGTGATGGTATAAC
>1939640|reference ScrF|length 31|copies 1
AAATGAAAGCCGACCAGGTTCTGCAGGACAA
>1939640|reference ScrF|length 50|copies 6
AAATGAACGGTTTGTGACATGATTATCTTTCCTGTTTACATATATTTAAC
>1939640|reference ScrF|length 41|copies 1
AAATGAATAAATGGAGCAGGTTAAACCATTGTTCGCTTTTG
>1939640|reference ScrF|length 47|copies 1
AAATGAATAATGTGCTTCGCCATGTAATAGGCCGAAGCCGCCTTACC
>1939640|reference ScrF|length 39|copies 5
AAATGACCAAAGCGCAGATGACTTGGTGCCACACGCATC
>1939640|reference ScrF|length 50|copies 6
AAATGACCGACGTGCATTTGCCGCTTAACCTGAACATTGAAGAGTTTAAG
>1939640|reference ScrF|length 31|copies 1
AAATGACCGGACGCCTGGCGCTGGTGATGGG
>1939640|reference ScrF|length 45|copies 1
AAATGACGCTATGGCTGTTGGCGTTTACCAGGCGTTATATCAGGC
>1939640|reference ScrF|length 44|copies 16
AAATGACTCAATTTACGCAAAATACCGCCATGCCTTCTTCCCTC
>1939640|reference ScrF|length 46|copies 2
AAATGAGCGTTGACAGTACCGTCGTTCCACAGGGCGACAGAGCAGG
>1939640|reference ScrF|length 40|copies 1
AAATGAGCTGTTGACAATTAATCATCGGCTCGTATAATGT
>1939640|reference ScrF|length 50|copies 1
AAATGAGGATAAAGCAAAGCCGTCCCAGCGAACCGGAGAATTCACGGTCG
>1939640|reference ScrF|length 41|copies 1
AAATGATCTTCCAGCCATTGCTGGTATTGCGGTTGCGCCAT
>1939640|reference ScrF|length 43|copies 1
AAATGATCTTCCAGCCATTGCTGGTATTGCGGTTGCGCCATTT
>1939640|reference ScrF|length 41|copies 1
AAATGATTAATACCTTGCAGATCCAGTTTCATCGGCTTATT
>1939640|reference ScrF|length 48|copies 5
AAATGATTCTGAACATTTTTACACCTCAGTTGGACGATGTTGAAATTT
>1939640|reference ScrF|length 52|copies 4
AAATGATTTGCGTTATTGGGGGGTAAGGCCTCAAAATAACGTAAAATCGTGG
>1939640|reference ScrF|length 35|copies 2
AAATGCAATGCGTCCAGTAGCTCATGCGAAGGTGC
>1939640|reference ScrF|length 37|copies 1
AAATGCCACATAGACTCGGCAGGCATGCCAATTAAAC
>1939640|reference ScrF|length 39|copies 5
AAATGCCACTGCGTCGATACGCCCGGCGCTGTTGCCAAG
>1939640|reference ScrF|length 46|copies 3
AAATGCCATCGACTGGCTTTCCCGCCTGCCGGATCAACCGCTGGCA
>1939640|reference ScrF|length 44|copies 1
AAATGCCCATAGGCGTCGTTGACCTTTTTAAAATTATCCAAATC
>1939640|reference ScrF|length 37|copies 1
AAATGCCCGATCGCCAGGACCGGGCATTTTCAGGAAG
>1939640|reference ScrF|length 48|copies 1
AAATGCCCTGCTTCCAGGAAAAGCCTCTAAGCATCAGGTAACATCAAA
>1939640|reference ScrF|length 54|copies 1
AAATGCGAAAATTACGAAAGCAAAATTAAGTAGTACGCGGGAATAGCTCAGTTG
>1939640|reference ScrF|length 37|copies 1
AAATGCGCCATCTCTGATCACCGTTCTGCCGCACCGG
>1939640|reference ScrF|length 38|copies 3
AAATGCGCCATCTCTGATCACCGTTCTGCCGCACCGGA
>1939640|reference ScrF|length 31|copies 2
AAATGCGGATAAGCCTGTGCGGTGACGTTGT
>1939640|reference ScrF|length 44|copies 1
AAATGCGGATCTGGGTGAATGAGGAAAAGCATCGCCATCCGGAG
>1939640|reference ScrF|length 51|copies 3
AAATGCGGGCAAACTCTCCCCTCGTTTCGCATATTCGCGCCGAGTGTTCGG
>1939640|reference ScrF|length 46|copies 8
AAATGCGTAAAGGCGCGGTGGGGAATGTCGGCGTCGGTATTGCTGA
>1939640|reference ScrF|length 37|copies 1
AAATGCTATTATCCAATTACCTGATGTCAGGTGCTCG
>1939640|reference ScrF|length 41|copies 1
AAATGCTGATGCGCCCGGTCAACGCCTCTTCCAGCGGTTTC
>1939640|reference ScrF|length 44|copies 5
AAATGCTTGAACTCTTGTCGCAAGAATCCGCCCATCAACCGCTG
>1939640|reference ScrF|length 43|copies 3
AAATGGATAAGGTGACGCAACAGAATGCTTCTCTGGTAGAAGA
>1939640|reference ScrF|length 32|copies 1
AAATGGATTGAAGCCCGGGCCGTGGATTCTAC
>1939640|reference ScrF|length 42|copies 1
AAATGGCATTGTCGGATTACTGGCAACCCGCGGAACAGTTAA
>1939640|reference ScrF|length 48|copies 1
AAATGGCCGCACTTGTAGAGCTGCTGAAAAACCCGCCCGCGGGCGAAG
>1939640|reference ScrF|length 49|copies 1
AAATGGCCGCACTTGTAGAGCTGCTGAAAAACCCGCCCGCGGGCGAAGA
>1939640|reference ScrF|length 41|copies 9
AAATGGCCTCGGCTATTTCCGGCGACGTATTGCGCAGAGAT
>1939640|reference ScrF|length 47|copies 4
AAATGGCCTTGGCAATTTCTACCATCTGCTGCTGAGCTACCGTAAGG
>1939640|reference ScrF|length 40|copies 2
AAATGGCGCAACATGAACGTTCCGGGCGAAGATCAGTATC
>1939640|reference ScrF|length 41|copies 1
AAATGGCGGCAACGTTTGCCAGCACCGGTACACCTTCATTT
>1939640|reference ScrF|length 38|copies 1
AAATGGCGGCGATAATCGAGCGCACCCACCGCTACTGG
>1939640|reference ScrF|length 12|copies 1
AAATGGCGGGTG
>1939640|reference ScrF|length 50|copies 2
AAATGGGATAGGGCCTGGTACATGGCATTTTCTAAGGTGCGATTCGGGAG
>1939640|reference ScrF|length 31|copies 1
AAATGGGCTACAGCCCGGCAGTTATTGGTTT
>1939640|reference ScrF|length 48|copies 3
AAATGGGGAATAGCGTACCGAGCGCCACCAGAAAGATTTTTGCGGATT
>1939640|reference ScrF|length 59|copies 2
AAATGGGTAATGGTGGCGGAACTGGTAGAAACCAGCCGCCTGTGGGGGCGCATTGCTGC
>1939640|reference ScrF|length 36|copies 9
AAATGGTACCGACAGAGACGTTAACATCGATGTTGG
>1939640|reference ScrF|length 42|copies 1
AAATGGTGGCCTCTCCGCATGTTGAGCTGGCAGTGCATTTAT
>1939640|reference ScrF|length 38|copies 1
AAATGTCACTGTCAGCCAGTCCTGCGGTAAGTGGTACA
>1939640|reference ScrF|length 46|copies 1
AAATGTCGCCACACTGAATACCAGACACAGGCTGTCGAAGGTATTC
>1939640|reference ScrF|length 45|copies 1
AAATGTCGTGCTACTTGCCGTTTCGTAATAGCGCACCCAATACCA
>1939640|reference ScrF|length 42|copies 1
AAATGTCGTTATTCGCGCGTATAAATGAAGACGGCAAACTGA
>1939640|reference ScrF|length 47|copies 1
AAATGTGGGGGACCGTGATTGTCGGCCTGACCAACGTACTTGCCACC
>1939640|reference ScrF|length 55|copies 1
AAATGTGTACCGCTGGCCGATCATCAGTCTTTGAACCATGCGGATGTCAGTGCGT
>1939640|reference ScrF|length 21|copies 1
AAATGTGTCTGCAATAACCAG
>1939640|reference ScrF|length 39|copies 2
AAATGTTCAGAATTTGGTGATGCGATCATCAAGAACATG
>1939640|reference ScrF|length 41|copies 2
AAATGTTCCACGACAGTAGCAAACGCATCCTTCGATAGCTC
>1939640|reference ScrF|length 42|copies 6
AAATGTTCGACAATTAACCAATCAGTCGCAGTTTGCGACAGG
>1939640|reference ScrF|length 43|copies 1
AAATTAAAAATGAAGTTTTAAATCAATCTAAAGTATATATGAG
>1939640|reference ScrF|length 44|copies 1
AAATTAAAAATGAAGTTTTAAATCAATCTAAAGTATATATGAGT
>1939640|reference ScrF|length 56|copies 2
AAATTAACCCGCCCGCTTAGCCAGCATGCGGCATTGATTGAGGCCGCCTGCTTTGG
>1939640|reference ScrF|length 50|copies 3
AAATTAATGGCGACTAACGCAGCAGATATTTTCGGTCTGCAGCAAAAAGG
>1939640|reference ScrF|length 51|copies 3
AAATTAATGGCGACTAACGCAGCAGATATTTTCGGTCTGCAGCAAAAAGGC
>1939640|reference ScrF|length 48|copies 14
AAATTACAATGCTTAGAAAAAATCCCAGAGCCAGGCAAATGGCAGCAG
>1939640|reference ScrF|length 54|copies 2
AAATTACCTGCTTTATTGTGGTGATAAAATTCACGTTCTACACCAGTTCCAGCA
>1939640|reference ScrF|length 59|copies 1
AAATTACCTGCTTTATTGTGGTGATAAAATTCACGTTCTACACCAGTTCCAGCATCGTT
>1939640|reference ScrF|length 31|copies 1
AAATTACGACCTCCCTGGGTCACATTGATGA
>1939640|reference ScrF|length 46|copies 12
AAATTACGCTGTTTCTCGAAGAAGCAGAGCTGGATTATCGCTTGAT
>1939640|reference ScrF|length 43|copies 1
AAATTAGAATTACCTAACTATGGATACAAGAACCCTAGGCCAG
>1939640|reference ScrF|length 55|copies 2
AAATTAGCTTCGTGAAATCTCACTTTTCTCGTCAACTGGAAGAACGTCTGGGGCT
>1939640|reference ScrF|length 39|copies 1
AAATTAGGCGGAATATTTATCGCGAAGGTATAGCGTCCG
>1939640|reference ScrF|length 42|copies 1
AAATTATCAAATGCCAGTCTGACTTGTTGCTGAAAATCGGGT
>1939640|reference ScrF|length 44|copies 3
AAATTATCCGAAGGGTACTGGCTGTTGTAATGACGCCGAAGTTT
>1939640|reference ScrF|length 49|copies 1
AAATTATGCAACAAAATATTGCTATTTTATACCAGCAATACAATCGTTA
>1939640|reference ScrF|length 47|copies 1
AAATTATGCAGAAGGTGTGGGAGGACGACAGCTGGCTGCATTAAGAA
>1939640|reference ScrF|length 45|copies 1
AAATTCAATTTTGCCTGAATGCTGATCAATCAAATTACGAGCGAT
>1939640|reference ScrF|length 54|copies 1
AAATTCACTTTCGCCCGGAGTTGTTCAAATACAACGATGCAGGTGTTGATACAA
>1939640|reference ScrF|length 46|copies 12
AAATTCAGCGCGAACCGCCTGTAATAAGGGCATGGTGATGGATGAC
>1939640|reference ScrF|length 43|copies 2
AAATTCAGTGCCACCAGGGCGGGTGGCGATTTCCGCGCTTCCC
>1939640|reference ScrF|length 35|copies 6
AAATTCCACGCTGTCCGCCGCCTTCGCACACCAGA
>1939640|reference ScrF|length 59|copies 2
AAATTCCAGTCCCGAAGGACTGGAAGGCTCAATCGATCAAATCAATCAGAGGATGTGCA
>1939640|reference ScrF|length 51|copies 32
AAATTCCCAGACGCTCAACGACTTTCTCAACGGTCACAAAGCCCAATTGTG
>1939640|reference ScrF|length 37|copies 1
AAATTCCGCTGCACCCGGTACGGCGACGTTATCGTGC
>1939640|reference ScrF|length 42|copies 5
AAATTCCTCTGAAAACGTCTCGCAAAGGCTGAAACTGGCAGA
>1939640|reference ScrF|length 40|copies 1
AAATTCCTTAATCGTTATCCGCACTGGAAGATTGAATATA
>1939640|reference ScrF|length 28|copies 1
AAATTCGCAGTGAAGCGCGTCACCGGCT
>1939640|reference ScrF|length 30|copies 3
AAATTCGCGCACCTGGCAGCTCTATCTGAG
>1939640|reference ScrF|length 37|copies 12
AAATTCGCGTTTTGTGGTATAGCGCATGATGACTTTG
>1939640|reference ScrF|length 42|copies 1
AAATTCTGCCCGATTAATGCCGAACCCCGCACCGTATCACCT
>1939640|reference ScrF|length 56|copies 1
AAATTGAAGCTCACCTGGCGCAAACCGCTTAAGTTCTTATCCCGCCCGTAAGGGCG
>1939640|reference ScrF|length 46|copies 2
AAATTGAATGCGCTTGCAATTTTCTGATGGATAAAGATGCGCAGGG
>1939640|reference ScrF|length 49|copies 1
AAATTGACCGACATACCATAGATTGTTTTAAAAATAAGCAATCCATTTA
>1939640|reference ScrF|length 34|copies 1
AAATTGACCGTAAGCTGCTGGCCTTACTGCAGCA
>1939640|reference ScrF|length 35|copies 1
AAATTGACCGTAAGCTGCTGGCCTTACTGCAGCAG
>1939640|reference ScrF|length 44|copies 1
AAATTGACCGTAAGCTGCTGGCCTTACTGCAGCAGGATTGCACC
>1939640|reference ScrF|length 52|copies 1
AAATTGAGGGAGATGTACTGTTATCTTATTCTGCAATTCATGAAAATTTACT
>1939640|reference ScrF|length 55|copies 3
AAATTGAGGGAGATGTACTGTTATCTTATTCTGCAATTCATGAAAATTTACTTGA
>1939640|reference ScrF|length 56|copies 2
AAATTGAGGGAGATGTACTGTTATCTTATTCTGCAATTCATGAAAATTTACTTGAG
>1939640|reference ScrF|length 46|copies 1
AAATTGCAATCGTCAACATGGGCAGCCTGTTCCAGCAGGTAGCGCA
>1939640|reference ScrF|length 40|copies 3
AAATTGCCACAAAAATGACCATCTGCACCTAATCCCAGCA
>1939640|reference ScrF|length 46|copies 1
AAATTGCCATGAAACGTTATATCTGGAGATGAGCTAACCACCGTTG
>1939640|reference ScrF|length 45|copies 1
AAATTGCCATTACGGCAGCCTGACGCCCGCATGACACGTTACTTC
>1939640|reference ScrF|length 45|copies 3
AAATTGCCATTACGGCAGCCTGACGCCCGCATGGCACGTTACTTC
>1939640|reference ScrF|length 51|copies 1
AAATTGCCGACAACATGCCGCAGAGCGACGCCGACAAACTCGTCCTGTTTA
>1939640|reference ScrF|length 41|copies 1
AAATTGCGATAGTGAAGAACGGTCAAATAATGTTACAACCC
>1939640|reference ScrF|length 50|copies 4
AAATTGCGGGGTTATCATCTCCCAGTATATCCATACTAACAATAAGGTTA
>1939640|reference ScrF|length 42|copies 1
AAATTGCGTCTGGTGTTTTACGCCAGCAACTGGATTTGATTG
>1939640|reference ScrF|length 19|copies 1
AAATTGCTAACGCAGTCAG
>1939640|reference ScrF|length 44|copies 4
AAATTGCTCCCCATTCTTATCGGCCTGAGCCTTTCTGGGTTCAG
>1939640|reference ScrF|length 44|copies 1
AAATTGGCTGTACGGGTCTTTTTCATGATGTTAATGCCGGGTGT
>1939640|reference ScrF|length 52|copies 1
AAATTGGTATCCGCCCGGTTATTGACGGTCGTCGCATGGGTGTTCGTGAGTC
>1939640|reference ScrF|length 44|copies 1
AAATTGTCGCGGCGATTAAATCTCGCGCCGATCAACTGGGTGCC
>1939640|reference ScrF|length 44|copies 2
AAATTGTTTCGCCAGTTCGGCGTAAGCGGTGCGCGCATTGCCCA
>1939640|reference ScrF|length 44|copies 1
AAATTTAAGCCATTAAATCAGCCTTAACCTTCACCACCACCTTT
>1939640|reference ScrF|length 56|copies 5
AAATTTAATAATTTTGTCGCGACCGGTAAAACCACGGGCCAGGCGGATGGCGCTCA
>1939640|reference ScrF|length 43|copies 2
AAATTTCAGCCACGCCATTTCATCTTTACCTTCGGTATAGATC
>1939640|reference ScrF|length 37|copies 1
AAATTTCCCCGCGACCATTGCATGCAGACACATCTCT
>1939640|reference ScrF|length 46|copies 1
AAATTTCGACAAACTCGAGGCAATATTTACAGGCATTATCCAGCAC
>1939640|reference ScrF|length 51|copies 1
AAATTTCGATATTAACGTCTTGCGCCGTGAACGCGGCGTAAAGCTGGAACT
>1939640|reference ScrF|length 48|copies 1
AAATTTCGATTCGTGATGAAGAACTGATTGCCGGTAACCGCACCGTAA
>1939640|reference ScrF|length 58|copies 2
AAATTTCTTGGTCAGTTCTTTCGCTTCGATCACCGTCTCGCCGGGTGTGCCTTCTACC
>1939640|reference ScrF|length 32|copies 1
AAATTTGAACATACCGGGCAGAATATCTGGCT
>1939640|reference ScrF|length 41|copies 3
AAATTTGAGCGAGTTGCTCATATTCATCTGGCAAATGTGAA
>1939640|reference ScrF|length 39|copies 2
AAATTTGATTGCGCTACGTATGGCGAACGATCGCCGCAT
>1939640|reference ScrF|length 55|copies 1
AAATTTTATTATACCTGTTAGCGATACCCAAGCTTATAAAGAATTTGGAAACTCT
>1939640|reference ScrF|length 51|copies 1
AAATTTTCATTAAGGTAGATTTTCCTGCACCATTTTCACCTAATAATGCAT
>1939640|reference ScrF|length 48|copies 1
AAATTTTGCTAATGACCACAATATAAGCTGAACGCGATTCGCAACCCA
>1939640|reference ScrF|length 41|copies 2
AACAAAATCGGATCGCCTTAACGCTCTCCATCTTCGAGCCA
>1939640|reference ScrF|length 38|copies 12
AACAAAATGAATCGGTGGTCAGGCTGATGCAGCAGCAA
>1939640|reference ScrF|length 31|copies 1
AACAAACAGTGCGCCGGGGTAATCTGTCGTC
>1939640|reference ScrF|length 41|copies 5
AACAAACATGGCGAACGCTTTATGGAGCGTTATGCGCCGAA
>1939640|reference ScrF|length 49|copies 18
AACAAACATTTTGTCGATTTTCAGTACGTCGATTGGCAACGATTTCATA
>1939640|reference ScrF|length 51|copies 1
AACAAACCAAGGAGCGCCGAGCCGCCGATCATTCCCGCCATAAACGGCGTC
>1939640|reference ScrF|length 49|copies 2
AACAAACCACCGCTGGTAGCGGTGGTTTTTTTGTTTGCAAGCAGCAGAT
>1939640|reference ScrF|length 58|copies 1
AACAAACCACGCAGCCAGTTGTTACTTCTTGTGCCAATGTCGTGGTTGTTCCCCCATC
>1939640|reference ScrF|length 57|copies 4
AACAAACCACGTTTGAACAGATGGTTGCTCGCGCTGCCGAACTTACCGCCACGCCGC
>1939640|reference ScrF|length 43|copies 1
AACAAACCGAAACTATGGAACAGGCGATGCGCTTGCTGGCTCC
>1939640|reference ScrF|length 46|copies 4
AACAAACCGACACGATGACCATCTGCCGCCAGGTGGCCCCAGATCT
>1939640|reference ScrF|length 58|copies 2
AACAAACCGAGTTAAAGCCATTTTTCACAAAATCGATTTTGGGTCTCACCAAAATTAC
>1939640|reference ScrF|length 43|copies 1
AACAAACCGCGCATTCCGGTGGTATGGATCCACGGTCTGGAAT
>1939640|reference ScrF|length 43|copies 1
AACAAACCGTGGAGCGAAATCGGCACTGGTCTTTCTGATAAAT
>1939640|reference ScrF|length 43|copies 1
AACAAACGGGCGTTTATGTTCAGGATCAGGCGCAGTGGGATAA
>1939640|reference ScrF|length 51|copies 2
AACAAACTGATTTCACGCGGCATAAATTCTTTACCGGTTGGCAGTTTGGCA
>1939640|reference ScrF|length 46|copies 1
AACAAAGCACGATGTCGACGGGTAATGTCCAACAAACAATCGATGC
>1939640|reference ScrF|length 41|copies 6
AACAAAGCGATCATCGACACCGCGCAGTTTTTGAAAGAGCA
>1939640|reference ScrF|length 46|copies 3
AACAAAGCGCAGGCGCTGTGGACTCGTAACAAGTCGGAAATCACCG
>1939640|reference ScrF|length 44|copies 2
AACAAAGCTCTCATCAACCGTGGCTCCCTCACTTTCTGGCTGGA
>1939640|reference ScrF|length 52|copies 1
AACAAATAAGGTTTATTCCGAGTTTTTCTGCAAGCCAGGCTTGACGCTATCC
>1939640|reference ScrF|length 49|copies 1
AACAAATAGTCATCTCCATCGGGCGTTAAGCCTTTACCAAAGCCGATCA
>1939640|reference ScrF|length 56|copies 6
AACAACAACGCGCTCTTCACCAAGAATACGGTTAGTGAGTGTAGACTTACCTACGT
>1939640|reference ScrF|length 56|copies 1
AACAACACTAGCCCCAGTAAACTCCCCGCTGTATATCTGGTGTAGTAGGTTTGGTT
>1939640|reference ScrF|length 40|copies 1
AACAACATAAAGCCACAAGCCATCAGCAGTAAGCCAAAGG
>1939640|reference ScrF|length 41|copies 1
AACAACATAAAGCCACAAGCCATCAGCAGTAAGCCAAAGGC
>1939640|reference ScrF|length 47|copies 1
AACAACCCATAAGCACATGGATTTTCCAGCAGTGAATGCTGACGCTC
>1939640|reference ScrF|length 55|copies 3
AACAACCCATCACGGCGATGAATGATAAAATCTTCCCGTGCCAGTTTTTCGTCGG
>1939640|reference ScrF|length 52|copies 1
AACAACCTTCTGCCGGACAGATAATGCTTGATGGCGTCGATTTGTCACAGGT
>1939640|reference ScrF|length 51|copies 1
AACAACGAAGCTCTTTTCGTTGTCCATTCGTACCACACCCAGACTTGGCAC
>1939640|reference ScrF|length 54|copies 9
AACAACGCCGGAAAGGCAGGCTCCCTGTAAATATCGATCTGGGTCACACAATTA
>1939640|reference ScrF|length 48|copies 3
AACAACGCTGACCGCTGCAATCACTACCGTACTGGCTAAAACCTACGG
>1939640|reference ScrF|length 49|copies 3
AACAACGGTTTCAAGGGAATTTTTATCGTTTCCGGGGGTTGAATACGCT
>1939640|reference ScrF|length 50|copies 1
AACAACGGTTTCAAGGGAATTTTTATCGTTTCCGGGGGTTGAATACGCTG
>1939640|reference ScrF|length 37|copies 1
AACAACGTCCGCAGGCGTTCGCTGCCACTGTTCCACC
>1939640|reference ScrF|length 35|copies 1
AACAACTCCACTGCATGTGTCAGAAGGTTAGCATC
>1939640|reference ScrF|length 44|copies 1
AACAACTGCGTGATGAGCGTCAGGGCAAAACACCAAAAGCCTCT
>1939640|reference ScrF|length 57|copies 5
AACAACTGGTAAAAACCAATCTCGTATCTCGTCAGGAACTGGATGCCCAACAAGCGC
>1939640|reference ScrF|length 62|copies 1
AACAAGAAGATGGGCAATGCCCGATACGTTGGTGATTATCTTTTTTGTTGCCATTTTAACCA
>1939640|reference ScrF|length 46|copies 1
AACAAGAAGTTATCCTGGTACTCGACTGTGGCGCGACCAATGTCAG
>1939640|reference ScrF|length 41|copies 1
AACAAGATGAGTAACACCCAGTTTGGCCGGAAAACAATCAG
>1939640|reference ScrF|length 53|copies 2
AACAAGATGAGTAACACCCAGTTTGGCCGGAAAACAATCAGGTTATCCGGCCA
>1939640|reference ScrF|length 44|copies 1
AACAAGCCACGCACCATCCCCGTCAACGGTGCTTTAATTTCATG
>1939640|reference ScrF|length 46|copies 1
AACAAGCCACGCACCATCCCCGTCAACGGTGCTTTAATTTCATGCT
>1939640|reference ScrF|length 43|copies 2
AACAAGCCACGCCAGTCTTCACGCCGCGCCAGTTCATTGACGA
>1939640|reference ScrF|length 52|copies 3
AACAAGCGTTCGGCATCATCCTGCTCAACCAGTGCATTCAATAACTGCTGAT
>1939640|reference ScrF|length 46|copies 1
AACAAGCTCGCGTTTTACATGTCCTGTACCCGGCAGATATTCCCCT
>1939640|reference ScrF|length 41|copies 4
AACAAGCTGCATTGTCTTATTTGCTACGTGGACAAGGGCTG
>1939640|reference ScrF|length 35|copies 1
AACAAGGAGATCGCGCATGATGCATCTTTACTGGG
>1939640|reference ScrF|length 47|copies 2
AACAAGGCTTCTTTGACATAAAGAATGCCAATTCCGGTGGGGCCATA
>1939640|reference ScrF|length 58|copies 1
AACAATAAACGCCATAATTGAAGTCAGCAGACCGACAATTGCCACGACCAGTTTCACC
>1939640|reference ScrF|length 31|copies 1
AACAATACCAGTACCTGGTTTGCGCAAGGCG
>1939640|reference ScrF|length 50|copies 3
AACAATACCGCCTGCGTCTTCACCGGTAAGGGCCTTTCATTTGGCGGCAG
>1939640|reference ScrF|length 44|copies 1
AACAATCACTGACTGTATTCCAGCCGCTGGTGCCACCCGACTGG
>1939640|reference ScrF|length 45|copies 5
AACAATCATAATTTTACCGCCGCGCATTACCAGATAAGGTGCCTG
>1939640|reference ScrF|length 45|copies 1
AACAATCGCTTCGCGTTCAGCTTCACTACGTTCTGGAAAGCAGAG
>1939640|reference ScrF|length 40|copies 5
AACAATGCCAGCGCCGGAGCGGTTCCCATACCTGCCAGCA
>1939640|reference ScrF|length 47|copies 1
AACAATGCCGCACCAATCGGAGCAAAGCTGCCGGTCATCAGGTGACG
>1939640|reference ScrF|length 44|copies 7
AACAATGGTTGACCAATTTACATAACATATCGCCCAAAATAACA
>1939640|reference ScrF|length 44|copies 12
AACAATGTATAAAGCACTTAGGCAATAATAATTACATTCAGCAA
>1939640|reference ScrF|length 55|copies 1
AACAATTCCGTATCCACAGTGCTCTCCGCAAAATTATTTGTCGTTATGATTTAAA
>1939640|reference ScrF|length 41|copies 7
AACAATTTGCAGCGGGCGATTCAGCACGTCGCAGCAGGCCT
>1939640|reference ScrF|length 45|copies 1
AACACAAAATTACCAGACCCGCGACCCGCAAGTCTTTGCTGCTGG
>1939640|reference ScrF|length 47|copies 1
AACACAACACGCACCCGGAATGATGAAAAAATATCTCGCGCTGGCTT
>1939640|reference ScrF|length 50|copies 1
AACACAACGACAGCACGTTTCATAGATAATCCTGCTTGAACAATAAAAGC
>1939640|reference ScrF|length 11|copies 1
AACACAATTTG
>1939640|reference ScrF|length 38|copies 11
AACACAATTTGTGGCCCTTGCGCAATGAGTTCGCGCGC
>1939640|reference ScrF|length 38|copies 1
AACACAGTGAACGCCTGGCTGACTTTGTCGTACAGGTC
>1939640|reference ScrF|length 56|copies 2
AACACATAACGATCCCGCACCGCAACATTAACGTTTCGTGTAAGTTTTAGTTTCCC
>1939640|reference ScrF|length 41|copies 2
AACACATCGCGCATTACCGCCGCAATGTACGGAATAATCAT
>1939640|reference ScrF|length 40|copies 3
AACACATCTGGTGGAGTTGCAGTCAGAATATCCAGAGCAC
>1939640|reference ScrF|length 42|copies 1
AACACATCTGGTGGAGTTGCAGTCAGAATATCCAGAGCACGA
>1939640|reference ScrF|length 56|copies 1
AACACATGCCAGTGACTGGCAAGAAATTAAAAATGAGGCCAAAGGGCAAACCGTCT
>1939640|reference ScrF|length 35|copies 1
AACACATTTCCGATCGTGTGTTGGTGATGTATCTC
>1939640|reference ScrF|length 36|copies 2
AACACATTTCCGATCGTGTGTTGGTGATGTATCTCG
>1939640|reference ScrF|length 45|copies 1
AACACATTTGTCGGATGCGGCGCGAGCGCCTTATCCGACCTACGG
>1939640|reference ScrF|length 49|copies 2
AACACCAACTATCACTACATGGTGCCGGAGTTCGTTAAAGGCCAACAGT
>1939640|reference ScrF|length 42|copies 3
AACACCAGCGGCAGGCCTTTATCCATAATCCCGTGCAAAAAT
>1939640|reference ScrF|length 33|copies 1
AACACCAGTGCGTGGTTATGACGCCACTCGCCG
>1939640|reference ScrF|length 59|copies 3
AACACCAGTGCGTGGTTATGACGCCACTCGCCGCGGCGTTGGCAAATTTGCGCTAACAA
>1939640|reference ScrF|length 41|copies 22
AACACCATCAACACCGCCGTTCAGCAGCGTACGACTGTAGG
>1939640|reference ScrF|length 58|copies 1
AACACCATTATTGCCGATGGTTCAGGGCTTTCGCGGCATAACCTGATTGCCCCCGCCA
>1939640|reference ScrF|length 48|copies 1
AACACCCGCACCAATCACCATCACTTTTGCCGGTGGCACTTTCCCGGC
>1939640|reference ScrF|length 32|copies 3
AACACCCTACGGAAACAAAAGACAACGGGAGA
>1939640|reference ScrF|length 49|copies 3
AACACCGCAGTCACATCCGGCGGGAAAACGCTCTGATGCCCTTCCCCCC
>1939640|reference ScrF|length 42|copies 1
AACACCGCCAGCGAACCGATGCTGCTCATTCCGTCACAAGCG
>1939640|reference ScrF|length 48|copies 1
AACACCGCCGGTCCAGATAAGCCGCGGTGGGTGAAGAGTAAGTTCTCA
>1939640|reference ScrF|length 43|copies 1
AACACCGCGCAGCCAGTGCCTTTCGCACCAAATAATGCGCGTC
>1939640|reference ScrF|length 46|copies 1
AACACCGGTGAAGTGCTGGCGATGGCTAACAGCCCGTCATACAACC
>1939640|reference ScrF|length 38|copies 8
AACACCGTCGCCGTTAGAACGGCGTGCAGTGTCACGCT
>1939640|reference ScrF|length 52|copies 4
AACACCGTCTTACATTATGGGCACCACGGTAGGTATTTGTTCGGTGATTGGA
>1939640|reference ScrF|length 44|copies 2
AACACCTACATCTGTATTAACGAAGCGCTGGCATTGACCCTGAG
>1939640|reference ScrF|length 59|copies 1
AACACCTTCGGGGAAAATCGAAATTTATTCTGAACGACTGGCGAAGATTGCAGATACCT
>1939640|reference ScrF|length 46|copies 11
AACACCTTCTGGCGCTTTGCTTTCGTGCGCACCAATATTTTGCGTA
>1939640|reference ScrF|length 47|copies 2
AACACCTTTATCGCGGCACAAGGCCACGATGTGGGTAAATCCCTGTA
>1939640|reference ScrF|length 43|copies 5
AACACGAACAATTAATCACGCAGAAAATTAACGAACTGGCTCA
>1939640|reference ScrF|length 36|copies 2
AACACGACCGCCACGGATCAGGATCACGGAGTGCTC
>1939640|reference ScrF|length 47|copies 10
AACACGACTTCCCAACAGCGCCAGCACACCAAGTGCAAAGGCAATGT
>1939640|reference ScrF|length 34|copies 1
AACACGATACGTGCCGGAGAACAGTTAGCTGATG
>1939640|reference ScrF|length 39|copies 1
AACACGCCCAGCAATTGCTGAAGATGATGGGGTACGGCG
>1939640|reference ScrF|length 31|copies 1
AACACGCGCTTCGCCGGGGAGATACCCGCAT
>1939640|reference ScrF|length 39|copies 1
AACACGCGCTTCGCCGGGGAGATACCCGCATCCTGTAAC
>1939640|reference ScrF|length 31|copies 1
AACACGCTCCCTACCTGGATTGCCAGCGATA
>1939640|reference ScrF|length 41|copies 1
AACACGGGCGGCGGTAAACAGCCCCAGGCAGAGCATGGATG
>1939640|reference ScrF|length 44|copies 15
AACACGTAGAGATCGTCAGAGATGCGTTCAACGATATTGCCGCG
>1939640|reference ScrF|length 36|copies 1
AACACGTCCTTTTCTTGCCCGCGGTAATCGCGTTCG
>1939640|reference ScrF|length 52|copies 1
AACACGTCGCCAAGGATCACCAGCCACTGGGCACCGCTTTGGGCAAACAACT
>1939640|reference ScrF|length 34|copies 1
AACACGTGTACGCTGAACAAGTCCGATCAGTTCG
>1939640|reference ScrF|length 53|copies 1
AACACGTTCGCGCGGCCAGCCAAAATGAGCGATAAACAAGCCGTTCGGGCGGG
>1939640|reference ScrF|length 48|copies 1
AACACGTTGGGTTTTAACCATTAGTTGCTCAGGATTTTAACGTAGGCG
>1939640|reference ScrF|length 45|copies 3
AACACTATCAATAAGTTGGAGTCATTACCTGAAATCGCTCTTTAA
>1939640|reference ScrF|length 45|copies 1
AACACTGGCAAAGTGATTATCGAAACGCTGGGCAACGCCGAGCCG
>1939640|reference ScrF|length 53|copies 9
AACACTGTCACGTTTTTCCATTCTTTCGCGCCTGAAAGAGCCAGAAAACTCCA
>1939640|reference ScrF|length 39|copies 3
AACACTTAATGGGTTTTGATGTAGCCGCGCACGCACTCT
>1939640|reference ScrF|length 39|copies 1
AACACTTTATTACCCAATCTACCGTGTATTCATTGATGG
>1939640|reference ScrF|length 47|copies 5
AACACTTTGTGCCCCATAATGGCACTGATAATCAGCAATAACAGGCC
>1939640|reference ScrF|length 60|copies 5
AACAGAAAAACACCTGACCCCATAATATTCCCCGACACCATCAGGGTGACGGGGATTAAG
>1939640|reference ScrF|length 43|copies 3
AACAGAAACAACCGACGCCAGGCATCCAGGCGAAGATGACACC
>1939640|reference ScrF|length 46|copies 1
AACAGAAAGCAGTTGTCAGGACTGGCGCTGGAGATGGACCCGGAGA
>1939640|reference ScrF|length 55|copies 1
AACAGAAAGGTTTCCCGCTGGCGTACGTCGGTGACGTTGTGGGTACGGGTTCTTC
>1939640|reference ScrF|length 10|copies 1
AACAGAACAC
>1939640|reference ScrF|length 41|copies 2
AACAGAAGATGGTACGCTGTATGCCGCCAATGTCCCCGCTG
>1939640|reference ScrF|length 44|copies 3
AACAGAAGTTGATGCACGCCTCTCTTTTGATAAAGAAAAGAGTA
>1939640|reference ScrF|length 52|copies 1
AACAGACAACTCCTTGGCAGGCCGTAAACAAATCCGCATTCGTGGCTGGATT
>1939640|reference ScrF|length 53|copies 1
AACAGACAACTCCTTGGCAGGCCGTAAACAAATCCGCATTCGTGGCTGGATTT
>1939640|reference ScrF|length 54|copies 2
AACAGACAACTCCTTGGCAGGCCGTAAACAAATCCGCATTCGTGGCTGGATTTG
>1939640|reference ScrF|length 42|copies 2
AACAGACAGCCACGCAGGAACAACGGATGGCGCGCGGGTACG
>1939640|reference ScrF|length 49|copies 1
AACAGACCAGTTATTTTTCTGCGCCTCTTCCTGACCTGCGGCAATAATT
>1939640|reference ScrF|length 38|copies 1
AACAGACTGGCATCCGGATGCCCCTGCGTCTGTTGCAG
>1939640|reference ScrF|length 37|copies 2
AACAGAGCGATGGTGAAGTGCTGATCATCAGCCGCAC
>1939640|reference ScrF|length 59|copies 1
AACAGAGCTTTCTACCGGGATCATGGTTAACATTCCGGCCTATTCGCTGGTCTACTATC
>1939640|reference ScrF|length 53|copies 1
AACAGAGGTTTCTCATAATTATCTCCATGCGAAAACCGGGCGAATTTACCCGG
>1939640|reference ScrF|length 42|copies 2
AACAGATATTCGGTATCCCCTGAAAACTCGCGGATAGCGCCA
>1939640|reference ScrF|length 35|copies 2
AACAGATCAGGCGTCACGCCGTAGTGCATATAGGC
>1939640|reference ScrF|length 52|copies 1
AACAGATCCAAACCATGGCAGCCAAATTGGCCTCGACAGGGCTAACACATGC
>1939640|reference ScrF|length 53|copies 12
AACAGATCCAAACCATGGCAGCCAAATTGGCCTCGACAGGGCTAACACATGCC
>1939640|reference ScrF|length 51|copies 1
AACAGATGAACAGCATGTAACACCTAATAGAACAGGTGAAACCAGTAAAAC
>1939640|reference ScrF|length 35|copies 1
AACAGATTGAACGTGATACCGAGCGCGATCGCTTC
>1939640|reference ScrF|length 50|copies 1
AACAGATTGAACGTGATACCGAGCGCGATCGCTTCCTTTCCGCCCCTGAA
>1939640|reference ScrF|length 48|copies 1
AACAGATTTTAGGTCAGCATCGTTACCTGACCGGCAACCAGCTAACCG
>1939640|reference ScrF|length 51|copies 1
AACAGCAAACTGGCCGATATTGGTCGCGTGGAAGAATCACTTGGCTACAAC
>1939640|reference ScrF|length 51|copies 4
AACAGCAAACTGTGTCTGGAAATGGGGCTTGGTCAGGAAAAGCGTCGCGAC
>1939640|reference ScrF|length 53|copies 10
AACAGCAACAACTACTGACCAACGCTTCTTTACCTGATATCAGGATTTCTTCA
>1939640|reference ScrF|length 36|copies 9
AACAGCACAGGGAGGCAGTCGGCAGTCATCACTGCG
>1939640|reference ScrF|length 43|copies 1
AACAGCAGCACCTGCAGAATGTTACCGCTGGCAAATGCGCCAA
>1939640|reference ScrF|length 38|copies 5
AACAGCAGCAGCACGATCCGTCTGCGTTTTTCGCATCG
>1939640|reference ScrF|length 50|copies 4
AACAGCAGCATTTAGAAAACCAGATAAACAATAATTCTCAGCGGGTGTTG
>1939640|reference ScrF|length 52|copies 1
AACAGCAGGCCGCAAAACACGGCGCAAAACGCGTAACTGGGGTCTGGCTCAA
>1939640|reference ScrF|length 53|copies 1
AACAGCAGGGTTTGCAGATTTATTATCAATATCAGTTACAGAATTTTTCCCGT
>1939640|reference ScrF|length 52|copies 3
AACAGCATGTTTTTGTTGATTTCGAGTGAACCAACCCGGAGCTGAACCGGCG
>1939640|reference ScrF|length 39|copies 3
AACAGCCAACCGCTGCGCGTCGATGCCAATAACCATACG
>1939640|reference ScrF|length 46|copies 1
AACAGCCAGCCCCACAGGCTATGCAGCGAAAAGAGATTAAACAGCG
>1939640|reference ScrF|length 56|copies 1
AACAGCCCACGGTTTTGCGCTTTCGCGTTTAACCCTTCGCTGGCCCCGAGGAAATC
>1939640|reference ScrF|length 48|copies 1
AACAGCCCCTGTTGGACATGGTGATGCAATACACCCGTGGTAACCAGA
>1939640|reference ScrF|length 48|copies 1
AACAGCCCGCTGGCGATCATTACCCTTGCACCCGGTGTTCAGGAACCG
>1939640|reference ScrF|length 61|copies 1
AACAGCCCGTTTGCGGGCAGCAAAACCCGTACTTTTGGACGTTCCGGCGGTTTTTTGTGGC
>1939640|reference ScrF|length 38|copies 1
AACAGCCGCTTAGCATGAGTGCTACTAAACAGATCGGT
>1939640|reference ScrF|length 48|copies 2
AACAGCCGTAGTGCCACGTTCTACAACACGCTTCCACTGCATGACGGC
>1939640|reference ScrF|length 57|copies 1
AACAGCCTTTCACCATGGGGAGTTGCTCAATTTCTTTCGGTCTGGCATTGGCCGGTT
>1939640|reference ScrF|length 52|copies 1
AACAGCGAAATTGCCTTTGGATAATCCGGTTTACCCGCTTGAGTATTTACCA
>1939640|reference ScrF|length 44|copies 1
AACAGCGACATGTACATTTTATTTTCCCTCGTCTGTTTTAAGAT
>1939640|reference ScrF|length 46|copies 1
AACAGCGATGGCAAACTGGCTATCGTTTCAACCTCTAACGCGGGTA
>1939640|reference ScrF|length 31|copies 1
AACAGCGCAATCACCGGGCCGATGCGGCTGA
>1939640|reference ScrF|length 43|copies 1
AACAGCGCACCGCGTCAGTGGCGTCGATGCCGACGATATCTTC
>1939640|reference ScrF|length 53|copies 3
AACAGCGGATGCGACGCCTCGTTATTTTCCAGTCGTGAAAGCGGTAAACAGAC
>1939640|reference ScrF|length 50|copies 2
AACAGCGGATTACAAAGCGCGGGCGCAGAAATTCTTTGATGAACTGGACG
>1939640|reference ScrF|length 41|copies 1
AACAGCGGTACGGTAGTGACAATACCGGCGGCGATCAGCAG
>1939640|reference ScrF|length 36|copies 1
AACAGCGGTTGCCCACGGCGAGATTCAAGTAGCGGC
>1939640|reference ScrF|length 50|copies 1
AACAGCGGTTGCCCACGGCGAGATTCAAGTAGCGGCGGAACGGGTAGCGG
>1939640|reference ScrF|length 47|copies 1
AACAGCGGTTGCGTATATCTGGATCTACCACTGGCTGCGGCAACAGA
>1939640|reference ScrF|length 39|copies 1
AACAGCGTCACGCGCTGGTTTTCGCTTAACGCTGATTCA
>1939640|reference ScrF|length 46|copies 1
AACAGCGTCAGGATACTCTATATCCAGCATCTTTCAAACTTTCGTC
>1939640|reference ScrF|length 39|copies 2
AACAGCGTCCTCATCTGCATGAGAAGTCGATCTACAAGA
>1939640|reference ScrF|length 40|copies 2
AACAGCGTCCTCATCTGCATGAGAAGTCGATCTACAAGAT
>1939640|reference ScrF|length 37|copies 2
AACAGCGTGAGATGGGCTTTTCCTACTTTATTGCGCT
>1939640|reference ScrF|length 39|copies 16
AACAGCGTGCTAATGGCGCAGAGATCGACGACGGTGCTA
>1939640|reference ScrF|length 47|copies 1
AACAGCTGCGTGCCGAATTAAGCCATTTACTGGGCGAAAAACTCAGT
>1939640|reference ScrF|length 44|copies 3
AACAGCTTGTCTAACTCGCCGCCGCTGGTGAAGTGTGTTTTCAT
>1939640|reference ScrF|length 42|copies 1
AACAGCTTTATGAAGAGCTGTTCGACCTGCTGTTGCCGCATC
>1939640|reference ScrF|length 56|copies 1
AACAGGAAGAAAAATGCCCCGCTTACGCAGGGCATCCATTTATTACTCAACCGTAA
>1939640|reference ScrF|length 43|copies 1
AACAGGAGAAAGACTGGGCGGATTATCTGTTCCGCGACGGTTC
>1939640|reference ScrF|length 8|copies 1
AACAGGAT
>1939640|reference ScrF|length 53|copies 2
AACAGGATCATTTAATACTGGGAAGAAGGTGGAAAGATAAGATACAGCGGTAA
>1939640|reference ScrF|length 42|copies 1
AACAGGATTTGCCATTGCTCACCAATAAACACGCGCTTCGCC
>1939640|reference ScrF|length 48|copies 2
AACAGGATTTTCGCCTGCTGGGGCAAACCAGCGTGGACCGCTTGCTGC
>1939640|reference ScrF|length 41|copies 1
AACAGGCAGACATCTGTGAATCGCTTCACGACCACGCTGAT
>1939640|reference ScrF|length 51|copies 2
AACAGGCAGCCTACGGTCTGGCGGAGTGGTGCGGTAATAAATTAAAAGAAG
>1939640|reference ScrF|length 53|copies 5
AACAGGCATCATCTCATCAAGATGATTGTTTACCAGACGGTAGAAGAGGGTTT
>1939640|reference ScrF|length 46|copies 1
AACAGGCGCTGGAACTGAAGCGCCGCTACCAGGATGAAGCCGTCTG
>1939640|reference ScrF|length 43|copies 1
AACAGGCGGGATCTATCGACGGTAGCCAGATGTTCCACGGTCC
>1939640|reference ScrF|length 52|copies 2
AACAGGCGTTCTGCCCGGTCAGGATTATTGGCTTTCAGCGCAGCATCGCCCT
>1939640|reference ScrF|length 52|copies 4
AACAGGCTCAGGCACATGATGCGGGTACGGTTAGTGCTGGTCAGGCCGCGAC
>1939640|reference ScrF|length 43|copies 1
AACAGGCTGACGCACTGCTGAACGTGAAAGATTTGCGTGTCAC
>1939640|reference ScrF|length 43|copies 8
AACAGGCTGATGACAGGCAGACTGGCGGTTAATCCTGCCGTCA
>1939640|reference ScrF|length 52|copies 3
AACAGGGAACGCATGGAAATCTTCTTCACCATACTGATAATGACCCTCGTGG
>1939640|reference ScrF|length 43|copies 1
AACAGGGATCACCGCATAACAAATATGGAGCACAAACATGGCG
>1939640|reference ScrF|length 46|copies 1
AACAGGGGTGGCTGGTTGGCGCGCGCCGCGTTCCCTCACCACATTA
>1939640|reference ScrF|length 44|copies 2
AACAGGTAAATAGTCTTAATTATCAACCAGGAATCATCTTAGAG
>1939640|reference ScrF|length 44|copies 2
AACAGGTAACAGATCAGCGCCAGCAGCAGTGGGATAAAGTAATA
>1939640|reference ScrF|length 49|copies 1
AACAGGTAATTTGCCCCGAACAGCGCCACACCTGCTGCGCCTGCACCGC
>1939640|reference ScrF|length 46|copies 1
AACAGGTAGCGCCTTTACTGACATGCACGCCCGCCGCAGAATAAAA
>1939640|reference ScrF|length 47|copies 1
AACAGGTAGTTGTTATAACTCTTCCCTTTGGTCGAGTAGCCCTTCAG
>1939640|reference ScrF|length 49|copies 1
AACAGGTGAAACCAGTAAAACAAAGCAACTAGAACATGAAATTGAACAC
>1939640|reference ScrF|length 36|copies 1
AACAGGTTGAGGCGTAATCCGGAGACGCGCAATGAG
>1939640|reference ScrF|length 46|copies 1
AACAGGTTGCTTCTTCTTCTTCCGGCGCACTGATTACTGTTGTGCG
>1939640|reference ScrF|length 55|copies 5
AACAGGTTTAAATTTTTCTCCGATCACCGTTTCACACAATATCCATGCTGGAACA
>1939640|reference ScrF|length 41|copies 1
AACAGTAACATACAAAAACTCAACAACAAATATTGCCGAGC
>1939640|reference ScrF|length 60|copies 2
AACAGTACACTACCCTGGAAAAACCGGTAGCTGGCGCGCCGCAAGTGCTGGAGTTTTTCT
>1939640|reference ScrF|length 40|copies 1
AACAGTAGAGCGGCATATGCTGGCCAATATAGGCACGGGT
>1939640|reference ScrF|length 46|copies 2
AACAGTAGTTAATCCCGCAATATATCGGCCTGGCGTTTGCCCCAGG
>1939640|reference ScrF|length 38|copies 1
AACAGTCAATTTCGATCACATCCGTAATCATTACTTCC
>1939640|reference ScrF|length 50|copies 2
AACAGTCTTCGTTCCGGGACTGGCGATTTTATGCGGTGTGTTTGATGCTT
>1939640|reference ScrF|length 39|copies 1
AACAGTGAAATCGGTATCCAGCAGGTAACGATGGTGCGG
>1939640|reference ScrF|length 51|copies 6
AACAGTGCAAAGCCTTCCAGCGCTTTATCGAAAAAGGCATCTTCTTCATCC
>1939640|reference ScrF|length 38|copies 6
AACAGTGCATTTGCAGGTGAATATAAGGCATTGGTTTA
>1939640|reference ScrF|length 45|copies 7
AACAGTGCTCCGACAACAATAATCCCTGAAATCGCGTTGGTGACC
>1939640|reference ScrF|length 45|copies 1
AACAGTGGAGTGCCGCCCACGCCAGTAAAGGCGCGAACAGGGGAG
>1939640|reference ScrF|length 48|copies 1
AACAGTGGGACGCCCAGCGTTCGATCGGTAACCTGACAGCGAAAAAGA
>1939640|reference ScrF|length 39|copies 1
AACAGTGGGGCGAAGCCGATCTGGCACGCATGAAGGCGC
>1939640|reference ScrF|length 61|copies 5
AACAGTGTAATTTCCCGGCAGGAGCGAAAAAATTGAAAGGCGCATCTTACTCTTTTCGCTT
>1939640|reference ScrF|length 42|copies 13
AACAGTTAAAAGAAGATTACGCGTACTCTCAGCAGATGCAGC
>1939640|reference ScrF|length 43|copies 1
AACAGTTAAAAGAAGATTACGCGTACTCTCAGCAGATGCAGCG
>1939640|reference ScrF|length 49|copies 3
AACAGTTATTTTCAGAATACCGAATACGCGGCCAGAAATTACCCCGACG
>1939640|reference ScrF|length 45|copies 2
AACAGTTCATTTTCCTGGCTTGAAACATTACGTCCTGACGTGCTG
>1939640|reference ScrF|length 50|copies 1
AACAGTTCGCCGGGCAAATCCTGAATCAACACTTCCTGCCCGGCGGCCAT
>1939640|reference ScrF|length 46|copies 1
AACAGTTGCTGATGGTGGCGCGTGATGTCACGCAAATGCATCAACT
>1939640|reference ScrF|length 52|copies 1
AACATAACCAGCAACACCACGGAGCCGACGTAAAACAGGCCAATACGCCAAA
>1939640|reference ScrF|length 46|copies 1
AACATAACCATGCTTAGAGACATATTGCCGCAGCTGGGGCATCAGG
>1939640|reference ScrF|length 50|copies 1
AACATAATTGTCTATTTTGGTGGCCATTAGAGCGGCTGACAGTTTTACGC
>1939640|reference ScrF|length 36|copies 1
AACATAGCCGCAAACATTTCGTTTGCGGTCATAGCG
>1939640|reference ScrF|length 47|copies 5
AACATAGGTAATTTGCTCACGATAAGATTTCTCTTTCGGGACTATCT
>1939640|reference ScrF|length 46|copies 1
AACATAGTAATAAAGGCCGTTGTTGAATCATACCCCAGCGTATGAG
>1939640|reference ScrF|length 45|copies 3
AACATATACATGTTGGCAGTTGGCCCACCGAGATCGGAAATCACG
>1939640|reference ScrF|length 34|copies 5
AACATATCCGCCGTGAGAAAGCGAACTCCAACAT
>1939640|reference ScrF|length 36|copies 2
AACATATTAGCGTACCTGTCGCGCTGGGTGCCGTGT
>1939640|reference ScrF|length 51|copies 1
AACATCAATAAAAAATCCCTCCAGAAACTTCTGCTTCTGCCGTTCCCTTGC
>1939640|reference ScrF|length 54|copies 5
AACATCAATGCATGACCAGCCATTATTGAGAATGTCCTTGCCGTCGATTCCCTC
>1939640|reference ScrF|length 51|copies 1
AACATCACAACTGACCAGCGCCTGCCCGTTTTGCCAGGAGACGACGGTAGC
>1939640|reference ScrF|length 42|copies 1
AACATCACCAGATCCGGGTGACCGAAATAGCGACGCTGATCG
>1939640|reference ScrF|length 48|copies 1
AACATCAGCATATTTGGCGCTGGCTTCGAGAATGAAGTCACCAAAGAA
>1939640|reference ScrF|length 38|copies 1
AACATCAGTTGTGACAACGTCACCTTGCGCGATGACGA
>1939640|reference ScrF|length 45|copies 10
AACATCATTGCCGCCTGGGTGCGATTTTTCACTTCCAGACGGCGA
>1939640|reference ScrF|length 31|copies 1
AACATCCAGCGAACCCGGGCCGCGCGCGACC
>1939640|reference ScrF|length 44|copies 1
AACATCCGCGTTGCCATCGCGGGAGCCGGGGGGCGTATGGGCCG
>1939640|reference ScrF|length 39|copies 1
AACATCCGTCGGACGCTCTTCGCGGATGGGCATCAGATC
>1939640|reference ScrF|length 49|copies 4
AACATCGATGCCGCCCGGTGCAGGCGTTAAAATAAATGACAGCGTTTCA
>1939640|reference ScrF|length 46|copies 1
AACATCGCGACGCAGGTGGAAGCGATAGGTCGCGCCGTTGTCGAGT
>1939640|reference ScrF|length 42|copies 4
AACATCGGGCATAAATGGGCATGAAGTAATGGAGTATTAGTT
>1939640|reference ScrF|length 46|copies 2
AACATCGGTTGCCAGCCAGCATTTCTCGCCAATCACAATAGGCGTA
>1939640|reference ScrF|length 45|copies 1
AACATCTGTCATTAATTCAACGACATGGCTGGCAGGGAACCGAAG
>1939640|reference ScrF|length 43|copies 1
AACATCTTTGATGCCAGCGAGGTACAACCATCCCTCCTGTGTG
>1939640|reference ScrF|length 47|copies 2
AACATGAGATTTCCTTAACAAACAGAGCAGAAAAAAAGCAAGTGAAG
>1939640|reference ScrF|length 45|copies 1
AACATGATGAAATCCAAATAGCACGTTGGTATGGAGTTGCAAACC
>1939640|reference ScrF|length 52|copies 1
AACATGCAAATTCTCCCGGTGGCGGTAATGTTCCGCTACCGGACTTTTCAGA
>1939640|reference ScrF|length 50|copies 2
AACATGCGCCAAAAACGGATGCTCCGGTAGAGAAAGAAAAGTGGGGGATC
>1939640|reference ScrF|length 31|copies 1
AACATGCGCGAATCCTGGCGCGGATTATGGA
>1939640|reference ScrF|length 38|copies 1
AACATGCTATCGTGCCCGGCGACCGGAATGACTTTCAT
>1939640|reference ScrF|length 39|copies 1
AACATGCTTACTACCTGAAATTCCAGAACCGCCGTCCGG
>1939640|reference ScrF|length 41|copies 2
AACATGCTTACTACCTGAAATTCCAGAACCGCCGTCCGGAC
>1939640|reference ScrF|length 46|copies 1
AACATGGTGGCGCGTTTGCCGCTATCGTTCACCGCATCGTTAAGCA
>1939640|reference ScrF|length 52|copies 1
AACATTAACTTTATCGCCTTCGCTGTCTTCATAAAAATCGCTGCCGATACTC
>1939640|reference ScrF|length 53|copies 2
AACATTAACTTTATCGCCTTCGCTGTCTTCATAAAAATCGCTGCCGATACTCG
>1939640|reference ScrF|length 47|copies 5
AACATTACCCACGGCGAATTTTTGCCAGTCCAGGCGTGTTTTGAAGG
>1939640|reference ScrF|length 49|copies 4
AACATTCCGGCCTATTCGCTGGTCTACTATCAGAACGGCAATCAGGTGC
>1939640|reference ScrF|length 50|copies 7
AACATTGCCGTAAGCAACGCCAAAATTAAACGACAAGACGTCGGCATCGG
>1939640|reference ScrF|length 58|copies 1
AACATTGCGCCTCACCGGAACCTTTCCGGCTTGCCGCTGATTCTACGATTGCTTTTTA
>1939640|reference ScrF|length 33|copies 1
AACATTGTCTCTCGCCTGGGGTGGAAACGGTTG
>1939640|reference ScrF|length 41|copies 1
AACATTTCACAACACGAGCTGACGACAGCCATGCAGCACCT
>1939640|reference ScrF|length 43|copies 4
AACATTTGCAGGCCCGCACCAAACAGCAGCGCAAAAAGCGTGA
>1939640|reference ScrF|length 43|copies 3
AACATTTTATCGGCATAGCGATAGACCAGTTCTCCCAGCTCGC
>1939640|reference ScrF|length 49|copies 1
AACATTTTGTTGAAGGTACGCAGCAGCGTCGATTTACCGCAGCCGGACG
>1939640|reference ScrF|length 50|copies 2
AACATTTTGTTGAAGGTACGCAGCAGCGTCGATTTACCGCAGCCGGACGG
>1939640|reference ScrF|length 51|copies 1
AACATTTTGTTGAAGGTACGCAGCAGCGTCGATTTACCGCAGCCGGACGGC
>1939640|reference ScrF|length 50|copies 1
AACCAAAACCGCCGCCCGGTGTACCAATCTGCCCTAACATCGCCGCCAGC
>1939640|reference ScrF|length 8|copies 1
AACCAAAC
>1939640|reference ScrF|length 39|copies 1
AACCAAACTCCGCAGCAGCGCAATGCACGCTGGATATTT
>1939640|reference ScrF|length 48|copies 1
AACCAAAGCATGGCCGCCAGCAAGATAAACATCAGGGTCATCACTCCA
>1939640|reference ScrF|length 46|copies 1
AACCAAATCCACCGCCGCGACGGCGAAGTTCATGCAATGTCTGGGT
>1939640|reference ScrF|length 44|copies 1
AACCAACCAACAACACTGTCGCCAGGAGCAATAAGGTGACTTGC
>1939640|reference ScrF|length 43|copies 1
AACCAACCGACTGCCAGGTATACCGTGGTCAGCGCGGTCGTAT
>1939640|reference ScrF|length 46|copies 1
AACCAACCTAGCGTGAGTGAACAAAACAGCGTCAACAGAAGCGCCA
>1939640|reference ScrF|length 53|copies 8
AACCAACGCTTTTGCCATCGGCACTGCGTGTTCCAGTTTTTTTACCACGATAA
>1939640|reference ScrF|length 45|copies 1
AACCAACGGCTTCATGGAACAGTTTGGCCTGGCTTACCGCGTTCT
>1939640|reference ScrF|length 44|copies 7
AACCAACTGTCGGGCTTGTTCTGCCCATGGGGAATTCAGACGAT
>1939640|reference ScrF|length 45|copies 10
AACCAACTTATATATTTTTGAGTACAGCTTGGCCTCAGCATTACG
>1939640|reference ScrF|length 39|copies 4
AACCAAGTCATTCTGAGAATAGTGTATGCGGCGACCGAG
>1939640|reference ScrF|length 47|copies 1
AACCAAGTCATTCTGAGAATAGTGTATGCGGCGACCGAGTTGCTCTT
>1939640|reference ScrF|length 41|copies 8
AACCAATACGCCAGTTATCATTAAAATCATACCAGCCAGAC
>1939640|reference ScrF|length 44|copies 1
AACCAATCAAATTTGATGAAGTAAAAGCAGTACGGTGACGCGGG
>1939640|reference ScrF|length 44|copies 2
AACCAATCATCGTTCCGTCTCAGGACGTTGTACTGGGTCTGTAC
>1939640|reference ScrF|length 30|copies 1
AACCAATGACGCCGCTTTGCCCGCCGCGCA
>1939640|reference ScrF|length 48|copies 1
AACCACAAGTGATACAAGGGTCAGACGAGTGTCCGCAAAAATCATTTC
>1939640|reference ScrF|length 65|copies 1
AACCACAATAATCCCGACGATCAGCAGCTTAAGGTTATCCTGAACCATCGGGATTGTACCGAAGA
>1939640|reference ScrF|length 51|copies 1
AACCACAATCGGCGTCTTGCCCATCTTGCTCGCCCAGGCGACAACTTTCGC
>1939640|reference ScrF|length 45|copies 7
AACCACAGCACGAATTTCTTCTTCGGTCGCGAAAGTCAGCGGGCT
>1939640|reference ScrF|length 54|copies 17
AACCACATAAGCCCGAGCTGGCAATTTTTACCCGCACCTCATCCTGATGTTTAA
>1939640|reference ScrF|length 55|copies 1
AACCACATAAGCCCGAGCTGGCAATTTTTACCCGCACCTCATCCTGATGTTTAAT
>1939640|reference ScrF|length 53|copies 1
AACCACCATTCAGCCCGCTGTCGCTTGTCGTTTCAGTGGCAACGGGTTAGCTT
>1939640|reference ScrF|length 52|copies 1
AACCACCATTGCTGTCGGTCTGCTACTGATACCCATTATGTTAATTCTGGCC
>1939640|reference ScrF|length 52|copies 7
AACCACCCTGCTGACGGAAACCCTAATGCGCCTGAAAGACAGCGTTCCGTGC
>1939640|reference ScrF|length 53|copies 1
AACCACCGGCACGTTTTGCCCACGCGCTTTCTCAATCACCGTACCCGCAGCTG
>1939640|reference ScrF|length 60|copies 1
AACCACCTTACCCTCCGGATTACAAATCGGCACGGGGGTACGCCCGGTCGCCACTGAACG
>1939640|reference ScrF|length 45|copies 2
AACCACGAACGATCGGAGTGTCGTCGCCCGGGAAGTCGTACTGAG
>1939640|reference ScrF|length 46|copies 1
AACCACGAACGATCGGAGTGTCGTCGCCCGGGAAGTCGTACTGAGA
>1939640|reference ScrF|length 51|copies 3
AACCACGATAGGATATATTTCAACCCTTCCAGCTTCTCAGGCAAAAAGATG
>1939640|reference ScrF|length 47|copies 1
AACCACGGAAACAGCACTGGATATTCTGATTGCGTGGCTGCAGGACA
>1939640|reference ScrF|length 62|copies 2
AACCACGGTTTGTGCACCGGTATTAATAAAAATTTTCTCGCCATGAATTTCCAGATTTCCCT
>1939640|reference ScrF|length 58|copies 1
AACCACTAAACGCGACTGGCGTACCCAGCGAAGTGCGGCCACTGGTTGAGTCGCTAAA
>1939640|reference ScrF|length 46|copies 3
AACCACTCTCTGCAGGGCATTACACACTAATAACAATTGAATAACT
>1939640|reference ScrF|length 48|copies 9
AACCACTGGCAAGCATGTAGCTCAGGACACGTTTATGGCGGAACAGCG
>1939640|reference ScrF|length 42|copies 1
AACCAGAAATCGCGCCCGCAGCTCCTGCATCAATCGCTGCTT
>1939640|reference ScrF|length 46|copies 1
AACCAGACGAGACACCGAGTGTTTCTCCATAAACTCGGACATATCG
>1939640|reference ScrF|length 48|copies 7
AACCAGACGCAACAGATCGGCAAACGATCCGGTGGTGCCGTCGTAGTT
>1939640|reference ScrF|length 42|copies 1
AACCAGAGCGAAGATAATCTGTTCCAGTATGTCAGTTACGTC
>1939640|reference ScrF|length 46|copies 1
AACCAGAGGCGCTCTAACAGCTGCGCGCTGACGTCAGCCAGTTTGC
>1939640|reference ScrF|length 47|copies 6
AACCAGAGGCGCTCTAACAGCTGCGCGCTGACGTCAGCCAGTTTGCC
>1939640|reference ScrF|length 35|copies 2
AACCAGATTGTAGTAAGCCACGAGCAGATGCTTAC
>1939640|reference ScrF|length 44|copies 1
AACCAGCAGCAGAACAATGGCATAGGCCCACGGATACTCTTTCA
>1939640|reference ScrF|length 41|copies 1
AACCAGCATTCACCTCGTTTAACGCGCGGCTTGCCGGAGCG
>1939640|reference ScrF|length 47|copies 4
AACCAGCCAGCAAAACCACCCTGACGGATTTCCTGTTTATCATCGGC
>1939640|reference ScrF|length 54|copies 13
AACCAGCCTTGTGCGGCGAATGCGGGCGAGTTCTGAACATCACGCCACTCTTCC
>1939640|reference ScrF|length 47|copies 3
AACCAGCGAACTCTTCGGTCAGGATACCGATGAAACGTTCCATCGAC
>1939640|reference ScrF|length 51|copies 3
AACCAGCGCATCTCGGGTGCGAGTTAGACGGTTAAATAACGTGGATTTTCC
>1939640|reference ScrF|length 26|copies 2
AACCAGCGCGTACCGTAGCCGCCGAA
>1939640|reference ScrF|length 42|copies 6
AACCAGCTTAATGAGGAGAACCCGCATCATGTGTATCAGCCG
>1939640|reference ScrF|length 54|copies 1
AACCAGGTGCTGGCTCAGATAACAACAGTGCCACCACCACTTACACGCGTAAAA
>1939640|reference ScrF|length 59|copies 2
AACCAGTAAACGGAAAAACTGGCAGGAAGTGGAGTAAAAATTACGGATGGCAGAGTATC
>1939640|reference ScrF|length 44|copies 3
AACCAGTCGACCAGTTTTATGTCATCTGCCACTGCCAGAGTCGT
>1939640|reference ScrF|length 45|copies 2
AACCAGTGCCGATGCGCTCATATTCACTCTCCTTTCTTTTTACCA
>1939640|reference ScrF|length 50|copies 1
AACCAGTTATCCAGCCAGGCCCCCTGCTTCTGCTTACCGTGCTGAAACCA
>1939640|reference ScrF|length 38|copies 1
AACCAGTTCGCCATCCAGTACCGGAATCGGATTTGCAG
>1939640|reference ScrF|length 56|copies 1
AACCAGTTTCTCCAGTGAAACGCGACTTAAACCGCTGGGATTTGGCAGCACCCAAA
>1939640|reference ScrF|length 54|copies 3
AACCATAACGGCGTTCTGCTTCCGCAAAGGTCATTACCGGGAAATCGCCCAGAT
>1939640|reference ScrF|length 45|copies 1
AACCATAATCATTTGCGGATAATCACCAACAGCCTGCGTGTGGCG
>1939640|reference ScrF|length 40|copies 5
AACCATAATGACGCCGCTTGTGGGTAGTTTTTCACGCACT
>1939640|reference ScrF|length 43|copies 1
AACCATAATTGCGCCCCGTGCTCGGAATGATCTGCCAGATGCC
>1939640|reference ScrF|length 45|copies 1
AACCATACGCCTGCCAGGCCAGCGAGGTTCGATCCTTATCTTTTG
>1939640|reference ScrF|length 34|copies 1
AACCATAGCGAACTGTCGCTGCTGGAAGAGTCGC
>1939640|reference ScrF|length 42|copies 10
AACCATAGCGAACTGTCGCTGCTGGAAGAGTCGCTTAAGGCC
>1939640|reference ScrF|length 46|copies 1
AACCATATAGTTATCGATCTGGAATCCGCGGGAATAATAAAGAGCA
>1939640|reference ScrF|length 53|copies 1
AACCATCACGATAAATCCCGCCATCTCTTTCATCGGTTCAATCATTAAATGCG
>1939640|reference ScrF|length 49|copies 2
AACCATCCGCTGGCCGGGCAGACCGTTCATTTTGATATTGAAGTGCTGG
>1939640|reference ScrF|length 41|copies 1
AACCATCGCGGTCATTAATTTGCTGATAGACGCAATCGGAC
>1939640|reference ScrF|length 50|copies 3
AACCATGAAATTTCCCGGTAAACGTAAATCCAAACATTACTTCCCTGTAA
>1939640|reference ScrF|length 44|copies 6
AACCATGAGTCGATAATTAGTGCCTGCAACGGGCCTTCCGGATC
>1939640|reference ScrF|length 45|copies 1
AACCATGAGTCGATAATTAGTGCCTGCAACGGGCCTTCCGGATCG
>1939640|reference ScrF|length 46|copies 1
AACCATGATTGCAAGCTAACATGCTGTTTTTATTGTACTTATAAAA
>1939640|reference ScrF|length 40|copies 1
AACCATGCAGGCATGTATCGATCGCGGGATGAACACCGAA
>1939640|reference ScrF|length 50|copies 2
AACCATGCGCGGTAAGAATAATTACCGGCATTCCCGGCTGCACTTTCTGG
>1939640|reference ScrF|length 35|copies 1
AACCATGCTCTTCACACGGGCTATAAGCAATGATC
>1939640|reference ScrF|length 42|copies 1
AACCATGCTGATCAATGGTTGCCAACTCTGCCATTAATGCAT
>1939640|reference ScrF|length 36|copies 1
AACCATGGAAGCCAAAGCCAATAGTCGCGGCCATAG
>1939640|reference ScrF|length 51|copies 1
AACCATTACCTGCCGCCTGAAATCGGGTGTGACCCAGGCGCAAGTCGCGCA
>1939640|reference ScrF|length 11|copies 1
AACCATTCGTG
>1939640|reference ScrF|length 42|copies 1
AACCATTGCGGAAGGTCAGAAAACGCTGGCGCGCTTCGCCTT
>1939640|reference ScrF|length 48|copies 2
AACCATTGTGCTGTGGGGCTCCGATTTGCTGAAAAACCAGCAAGCGAA
>1939640|reference ScrF|length 45|copies 4
AACCATTTCCAGTCCATGGAAACCACTTCGATGGTAATGGGCTTC
>1939640|reference ScrF|length 53|copies 1
AACCATTTCGGTGATCATCGCCAGCGTCAGCATGGTGGAAAACTGTAAGCCCA
>1939640|reference ScrF|length 37|copies 5
AACCATTTTCATATTCATATCTCTTGTATTCGTCCTG
>1939640|reference ScrF|length 38|copies 1
AACCATTTTCATATTCATATCTCTTGTATTCGTCCTGA
>1939640|reference ScrF|length 37|copies 2
AACCCACGGTCGCGTAGCGCATGAAGCATCGCAATAC
>1939640|reference ScrF|length 43|copies 1
AACCCATGTTCAGTACGCTGTTCGAGGGTGATAAACAGCGCGT
>1939640|reference ScrF|length 70|copies 2
AACCCATTCTTCAAGATTATATATATTGTTTAGATTCAAATTATTGGAAGGGAACTTTTTTAAAAGATTT
>1939640|reference ScrF|length 54|copies 2
AACCCCACTGCTGGATTTTGCATTCAGCCTGTTTTGCTGAGTGATTTTGACTGT
>1939640|reference ScrF|length 45|copies 2
AACCCCATCGCTTCCAGTGCGCCCTGTACATCTTCGTAAATTCCT
>1939640|reference ScrF|length 65|copies 1
AACCCCATCTTTACCCGTGGGGAAAAAGCAGCGGGGATGGTGAGTGCCAACTTGCGTCTGGGTGG
>1939640|reference ScrF|length 57|copies 5
AACCCCGATGCTGACGGGTAAATGGTTTTTGGCGGCATCAGCAAAGGCACGGGCAAC
>1939640|reference ScrF|length 49|copies 1
AACCCGACGCACACCAGGTTAAACAGTTTCTGCTCAACCTTCAGGATAC
>1939640|reference ScrF|length 44|copies 4
AACCCGATAGCTGCAACACACAGCGCTACGATCGCCATTACTGG
>1939640|reference ScrF|length 38|copies 1
AACCCGATGGGCGATAGAACTCACTTTGCTGATCTTTA
>1939640|reference ScrF|length 48|copies 5
AACCCGCCGATGACGCTACGCTTACCGCTGCCATAGAAGCGGTGGGGC
>1939640|reference ScrF|length 50|copies 9
AACCCGCGTACGTTCTTCCGGCATGAACTTCGCCTTCAATCTGTTTTTCA
>1939640|reference ScrF|length 45|copies 1
AACCCGCTGATTGAAAGGATGCGTTTCCTGGGGATCTATTCCAAT
>1939640|reference ScrF|length 56|copies 1
AACCCGCTTTCTGGGTACAGCCAAGTGATTTGTCTTCCAGCGTGGTGATACCGCCC
>1939640|reference ScrF|length 35|copies 1
AACCCGTGACATTCAGTGCAGAGCCATCCTCGCAA
>1939640|reference ScrF|length 47|copies 1
AACCCGTGGATTGCCGGGATTCTGCTGTCGGCAATTCTGGCGGCGGT
>1939640|reference ScrF|length 49|copies 2
AACCCGTTGACTTCCTGAAGAAGTCGTTTCAGGGAGAGATTCAGCCCTT
>1939640|reference ScrF|length 12|copies 1
AACCCTGAATCT
>1939640|reference ScrF|length 37|copies 4
AACCCTGCCACACCGAGCGCGATAATAATACGCACCG
>1939640|reference ScrF|length 47|copies 1
AACCCTGTTTAATTATCGCGGCGATAATCCGTTTTATCAGGCGTTAA
>1939640|reference ScrF|length 40|copies 1
AACCCTTCGCCTGAATACGACGCCAGGCTTCGCGTAGCAG
>1939640|reference ScrF|length 47|copies 1
AACCCTTTCATTTTCAGGAAGCAGACCGCGCCAGCCAAATTGTGATA
>1939640|reference ScrF|length 48|copies 10
AACCCTTTCATTTTCAGGAAGCAGACCGCGCCAGCCAAATTGTGATAA
>1939640|reference ScrF|length 44|copies 6
AACCCTTTGATCGAACCAAAAATCAGACGTGGATTGATTTCTTG
>1939640|reference ScrF|length 49|copies 1
AACCGAAAAAATCTGTGGCACTTTCTGGCGTTCCGGCGGGCAATACGGC
>1939640|reference ScrF|length 14|copies 1
AACCGAAGATATTC
>1939640|reference ScrF|length 49|copies 1
AACCGAAGGTCGGGTGGTTAGCACGCATAAAGCCCAGCATAATTCCGGC
>1939640|reference ScrF|length 55|copies 1
AACCGACAGCGAAAAAGCCTTTTGCTGGCTCCTGCATAAATTAACGCAGCGTTAC
>1939640|reference ScrF|length 51|copies 1
AACCGACATGCCAGTCCGTGAAACTAAAATTGCGGGCATTCCTCTGACCGT
>1939640|reference ScrF|length 39|copies 4
AACCGACCGTCGTTTGTTGCGTAATCGCATCGTGCAGAT
>1939640|reference ScrF|length 42|copies 2
AACCGACGGCAATATCGAGGCACGGCGACTTGCTGTCCATCA
>1939640|reference ScrF|length 49|copies 2
AACCGACGGTGGCGCTGTTTTTAGGTTATACCCCGGCGGTGGCCCGCGA
>1939640|reference ScrF|length 47|copies 2
AACCGAGATTCCCCCAGTAGCGGCGAGCGAACGGGGAGGAGCCCAGA
>1939640|reference ScrF|length 40|copies 1
AACCGAGCTTATCGCGCAGTACGCGGGCCGCACAAATGTT
>1939640|reference ScrF|length 43|copies 1
AACCGAGGTTGATGATCGCGCCGCCGCCCATGATGATGACATA
>1939640|reference ScrF|length 36|copies 1
AACCGAGTTCAATGCCCGCGCGTAGTGCAGCAACTT
>1939640|reference ScrF|length 35|copies 4
AACCGATAACTTCAATGGCGCGCATCACTTCACCG
>1939640|reference ScrF|length 46|copies 1
AACCGATACTCCAGAAGAGCACCGCCAGTAATTGGGGGGTGATAAT
>1939640|reference ScrF|length 51|copies 1
AACCGATAGTTTCGGCAACCTGTTTTGCCACATCCGGGCGCAGCAGGAAGT
>1939640|reference ScrF|length 38|copies 1
AACCGATCAGATCGCTGTCGAAAAGAGGAATATCGAGC
>1939640|reference ScrF|length 49|copies 2
AACCGATTCTGGTGATTAAAAGCGGACGTAGCCCGGCGGCTCAACGTCT
>1939640|reference ScrF|length 36|copies 1
AACCGCAATAACGCCGGGACGACACTGCTGATTCAG
>1939640|reference ScrF|length 49|copies 1
AACCGCACCACCGGTTCGGTGTTGGAGGAGCGCAGGTTAAAGCGCCAGT
>1939640|reference ScrF|length 44|copies 5
AACCGCACCAGTGATTGGCCCGACTACCGTAACAAGTTGTCCAC
>1939640|reference ScrF|length 40|copies 3
AACCGCACCGTAAAACCGCGCGCCGGGATTATGTCGCCGG
>1939640|reference ScrF|length 41|copies 2
AACCGCAGGCACGCCGGGCCGCCGCCATTCGCCATGCTTTC
>1939640|reference ScrF|length 41|copies 1
AACCGCATCAATACCATCAGCACCGACAAACATTAAATCGG
>1939640|reference ScrF|length 44|copies 1
AACCGCCAATGGCAATCATCGTCAGGTGACGCGCCTTTAATTCA
>1939640|reference ScrF|length 51|copies 1
AACCGCCAGCTAAAACGGTTTCATGCCATTGCGCCAGGCAGAGCGGAAACA
>1939640|reference ScrF|length 38|copies 2
AACCGCCCGCTGCAGCGAACTGATCGCAATGCTAAGTT
>1939640|reference ScrF|length 55|copies 1
AACCGCCGAAACCATTCGCCTCGGCACCGGTATTCCGCAAATCTTTAACGATGAA
>1939640|reference ScrF|length 57|copies 2
AACCGCCGATCTTAAAAATCTGCTCGCCGACTTTCCGGTTGAGGAATGGTGCGCGCC
>1939640|reference ScrF|length 57|copies 1
AACCGCCTGTTGAAGTGCTTCTAACGAGGTGAAAAAAGGAATGACGCTGGTGCCGTC
>1939640|reference ScrF|length 39|copies 5
AACCGCGAACGACGTTTTCGATGTGCGTTTAGCGCAGAT
>1939640|reference ScrF|length 40|copies 4
AACCGCGAACGACGTTTTCGATGTGCGTTTAGCGCAGATG
>1939640|reference ScrF|length 38|copies 1
AACCGCGAACGCGAGGCCTTCCTGGCGGCACAGCAGGG
>1939640|reference ScrF|length 49|copies 1
AACCGCGACGTACGCCACCGCCAGAACGAGACTTCTGACCTTTGTGACC
>1939640|reference ScrF|length 37|copies 1
AACCGCGTTCACGCAGGATCCACGGCGCAGCGGCCAG
>1939640|reference ScrF|length 42|copies 1
AACCGCTGGAATTCCTGTTCCTGTTCGTAGCGCCAGTTCTGT
>1939640|reference ScrF|length 43|copies 1
AACCGCTGGAGATCCTGCGTACTCTGCACAGCTTTGACCCGTG
>1939640|reference ScrF|length 46|copies 6
AACCGCTTCAATATGCCCGCCTAACAGGCCTGTAATGGCAGGGGCT
>1939640|reference ScrF|length 35|copies 1
AACCGCTTTGATGATCGCGTCTTTGTTCACCGCGT
>1939640|reference ScrF|length 63|copies 7
AACCGCTTTTGTGGTGACCAACATCCGAGCGGCTCTATAGATAGTGTAGGAGATCAGGTTGTT
>1939640|reference ScrF|length 39|copies 1
AACCGGAACTTCGACGCCATCACGGGCGACTATCCACAG
>1939640|reference ScrF|length 43|copies 6
AACCGGACAATCGGTTAATGACAAAGTAATATTGTGCCAGCCA
>1939640|reference ScrF|length 42|copies 4
AACCGGACTTCCACGCCATCGCCGTCATTACAGACATCGCCG
>1939640|reference ScrF|length 33|copies 1
AACCGGAGCGTACACATAGTACGTGAGGATTTC
>1939640|reference ScrF|length 46|copies 1
AACCGGATACGTTCCGCCACAGTGGTGTACAATAGAACAAGCTATT
>1939640|reference ScrF|length 40|copies 6
AACCGGATGCGTCATGTGGTGGATGGCGATTACACCCCGC
>1939640|reference ScrF|length 52|copies 1
AACCGGATTTCGGGACATTATTTGCCGACATGTGTTATGGCGATAACGAAAT
>1939640|reference ScrF|length 48|copies 1
AACCGGCAATAGTCATGGCGATAGCCACATCCCATTTGGTGGCGGAAT
>1939640|reference ScrF|length 48|copies 6
AACCGGCAGAACCATAAACATGCCCAGCATGCGCAACGAGAATACGGT
>1939640|reference ScrF|length 31|copies 1
AACCGGCGCTACGCCAGGCGCAGTGATCAAC
>1939640|reference ScrF|length 50|copies 1
AACCGGCTCAAGCCCGGTGAGTACCTCAATGGCATCAGCGTTATAAGTTT
>1939640|reference ScrF|length 51|copies 4
AACCGGCTTATTGACCACCCTGCCATTATTGGCCTTTGCGCTAATCTCACC
>1939640|reference ScrF|length 47|copies 1
AACCGGGTGAGGCATCGTTGCATGAGGAACCAGGCGCACGACGGCGG
>1939640|reference ScrF|length 55|copies 1
AACCGGTAACCACTATCAGGTTGCATTTGGCGGCAAAGGCGCGAATCAGGCGGTG
>1939640|reference ScrF|length 39|copies 1
AACCGGTAGCGGCAGCATTGCGGTTATGAACTTCATCCC
>1939640|reference ScrF|length 35|copies 1
AACCGGTATTGATGATCGGCAAGTGGTGCAGGGAG
>1939640|reference ScrF|length 41|copies 2
AACCGTATATTACCCTGGGGCGTTATATTCATGTCACCGCG
>1939640|reference ScrF|length 42|copies 2
AACCGTCAGCGCGGTGGATGGCGTCCATTTCTGTGCACCAGT
>1939640|reference ScrF|length 44|copies 1
AACCGTCCTGAAAAACCAGACGGCAGACGGGCTGTATTACGCAG
>1939640|reference ScrF|length 52|copies 5
AACCGTCCTTTTAGCCGCATTAATGAGTATGGGTGGCGCAGTCGGTGTTGCC
>1939640|reference ScrF|length 48|copies 2
AACCGTCTGGATGCCGGGTTAACCATCTTCTTTATGGTGGTCGTGGTG
>1939640|reference ScrF|length 47|copies 1
AACCGTGCGCCACGGCGAATCTTCCCACTTGCGGTCACGGGGCTGAC
>1939640|reference ScrF|length 36|copies 1
AACCGTGCTCTTTGTAGTACTGGTAGATTTCAGATA
>1939640|reference ScrF|length 38|copies 13
AACCGTGCTCTTTGTAGTACTGGTAGATTTCAGATACA
>1939640|reference ScrF|length 36|copies 1
AACCGTGGTCAGCGGTGAGGATCAGGATGTCGTCAT
>1939640|reference ScrF|length 55|copies 1
AACCGTTAGCGGCAGTACGGTCATAGGTTCGGGTTTCACGACGAGACACTTCCCA
>1939640|reference ScrF|length 39|copies 1
AACCGTTATCTATACCCGCGCGATGCGTTCTCAGCTCGC
>1939640|reference ScrF|length 52|copies 1
AACCGTTGATCAGACGCTTACCAGCATTACCCTTCATCATCGCCGCAGCGGT
>1939640|reference ScrF|length 45|copies 2
AACCGTTGCCGGAAGAGGCCGCGCTGGCACGCGAAGCATGGTTAA
>1939640|reference ScrF|length 46|copies 1
AACCGTTGCTGATCCACGTAAAACTGCCGTTGAAGCAGCTATCGCC
>1939640|reference ScrF|length 47|copies 1
AACCGTTTAATGAAGAGAAATTGCGTAGCGGAATGCTGCGGGCGCTG
>1939640|reference ScrF|length 51|copies 8
AACCGTTTATTACCGCCTGTTTAGGCGGCGCGGCGGGCGGTTTGTTTATCG
>1939640|reference ScrF|length 33|copies 1
AACCTACATGTGTCTAGCATGAAATTGGCCTCA
>1939640|reference ScrF|length 46|copies 2
AACCTATATCGGCAACGATATGATTCAACCCGGTATGTTGGCCGTG
>1939640|reference ScrF|length 51|copies 1
AACCTATGCCGGAGAACGCATTCCGGCTTATCTCAGCGCGAAGAAAATGAG
>1939640|reference ScrF|length 44|copies 1
AACCTCACTCACCGAACAGGTAGCTCATCATCTGGAGTTTGTGA
>1939640|reference ScrF|length 42|copies 1
AACCTCGAGGAGCAATATCAGCTTGGCACTGAAGCAGCTCTG
>1939640|reference ScrF|length 39|copies 1
AACCTCGCCCTGACCGAGCAGCTCAACAATGTTGATAGT
>1939640|reference ScrF|length 37|copies 2
AACCTCGGTATGCGAGATGTGATGAGTCTTGCGGAAA
>1939640|reference ScrF|length 48|copies 2
AACCTCGTTGCTGGAAGCATGGAAAAAGTATCGGGTATTGCTGAACCG
>1939640|reference ScrF|length 44|copies 1
AACCTCTCTTGGTCAGTCCATTGCCAAAGCCACCGGGCGTAAAT
>1939640|reference ScrF|length 38|copies 13
AACCTCTGACACATGCAGCTCCCGGAGACGGTCACAGC
>1939640|reference ScrF|length 39|copies 1
AACCTCTGACACATGCAGCTCCCGGAGACGGTCACAGCT
>1939640|reference ScrF|length 46|copies 46
AACCTCTGACACATGCAGCTCCCGGAGACGGTCACAGCTTGTCTGT
>1939640|reference ScrF|length 31|copies 1
AACCTGACTACGGCCTGGTTTGCGAAGCGCG
>1939640|reference ScrF|length 47|copies 1
AACCTGATTGAGTGAAAGGGTATCGGGTCAAAGAAACAAATATTGCA
>1939640|reference ScrF|length 35|copies 3
AACCTGCGGCGTTCAGAGCACGAATAGTAGATTCG
>1939640|reference ScrF|length 42|copies 1
AACCTGCTGAATGAAGAGAACCCGCATCAGCTGCAGCAGCTT
>1939640|reference ScrF|length 42|copies 3
AACCTGCTGAGTGATGAGAACCCGCATCATCTGCAGCAGCTC
>1939640|reference ScrF|length 42|copies 1
AACCTGTGCAGCAAAAGCGGAAAACGAGAGACCGGCCAGCGG
>1939640|reference ScrF|length 42|copies 1
AACCTGTTACGCCAGACCGCGATTACCGGCATCCTCGCGGTA
>1939640|reference ScrF|length 46|copies 1
AACCTGTTCATCACCAGTTCGCTTTGCGGATGGTAATTCAGGAACA
>1939640|reference ScrF|length 46|copies 1
AACCTGTTCCTCTCCAGCGAGCGTTCTTACTGGCGTAAAGCGAACG
>1939640|reference ScrF|length 44|copies 1
AACCTGTTGCAGTTTTTGCTGCGCATTCCCCAGCACATTGGCAA
>1939640|reference ScrF|length 50|copies 1
AACCTGTTTGTTACCAGGCTGGAGGAAATCTTCTTCCGTTACCGGCGTGC
>1939640|reference ScrF|length 58|copies 1
AACCTTATCTATGAATGATTTATTAGAAGAAAATGTTTCCGAAAAATTTTATCTCAAA
>1939640|reference ScrF|length 43|copies 2
AACCTTCACGCTTATTTTACCGATCAACCCGCAGGGAAATCAG
>1939640|reference ScrF|length 45|copies 1
AACCTTCATGTTACCCGTGGCATTATTGTCGTTCTGCGGTATTAT
>1939640|reference ScrF|length 56|copies 2
AACCTTCCGGTACGGCGGTACATGGCGGCAGTGGTTTAAGCTTCGGCGTTATTGAA
>1939640|reference ScrF|length 32|copies 1
AACCTTCCGTATGCCAGGCACCGAGTACCACG
>1939640|reference ScrF|length 42|copies 11
AACCTTCGGTACTGTGCTCTGGATCAGGCTGCGCCATGCCTT
>1939640|reference ScrF|length 43|copies 1
AACCTTCGGTACTGTGCTCTGGATCAGGCTGCGCCATGCCTTC
>1939640|reference ScrF|length 50|copies 2
AACCTTCTTGCATCCTGGTTTGAGGGTGAAAAATCGCAGATTGCCGCTGG
>1939640|reference ScrF|length 56|copies 1
AACCTTCTTTTTCAAGCTGCCAATGATTTGCTTTAAACACACAGAATATATGTGGT
>1939640|reference ScrF|length 53|copies 16
AACCTTGATTTGATGCATGGGCTGCCGGATCAATCACTGGAAGAGGCGCTTGG
>1939640|reference ScrF|length 46|copies 1
AACCTTGCCAAGCAATACATAATTTAGCCAGGACATTTCAAGATCA
>1939640|reference ScrF|length 52|copies 1
AACCTTGTTGCTGACACGCCTGCAATACTTCGCGGAGAGTCTGCGGATTAAA
>1939640|reference ScrF|length 46|copies 5
AACCTTTATCCTGCGCGGCGCTCCCGAGTGCCACCACGCGCCCAAT
>1939640|reference ScrF|length 54|copies 10
AACCTTTTAGCGTCAAGAAATCGCTATCCCAGCGACGGTTATGGAATACAGACA
>1939640|reference ScrF|length 32|copies 1
AACGAAAAACCCCGCCCGGTTTGCGCCGGCGG
>1939640|reference ScrF|length 49|copies 1
AACGAAACCGTCACGGTGAGCGTCGTAAGTACGGGAGGCTTTTTCCGGG
>1939640|reference ScrF|length 19|copies 1
AACGAAAGGCTCAGTCGAA
>1939640|reference ScrF|length 40|copies 1
AACGAACCACACTAGAGAACATACTGGCTAAATACGGAAG
>1939640|reference ScrF|length 44|copies 3
AACGAACTGGTCGCCGAGTGGGCGCATCCGTACAGCCGTGAAGT
>1939640|reference ScrF|length 40|copies 4
AACGAAGATCTCGTTGATCAACCTTTTCTCGATAAATACT
>1939640|reference ScrF|length 41|copies 1
AACGAAGATCTCGTTGATCAACCTTTTCTCGATAAATACTG
>1939640|reference ScrF|length 42|copies 1
AACGAAGCAATACACCGATCAGCGGATGGTTGAGATGGATAA
>1939640|reference ScrF|length 43|copies 1
AACGAAGCGCGATCAGAATCACCAAACCAAACCGGTTCAGAGG
>1939640|reference ScrF|length 53|copies 1
AACGAAGCGCTGGCATTGACCCTGAGTGATTTTTCTCTGGTCCCGCCGCATCC
>1939640|reference ScrF|length 44|copies 5
AACGAAGGTGAACGCCACCAACGCACCAAAGTTAATCAGCGCCG
>1939640|reference ScrF|length 40|copies 1
AACGAAGTTACCATATTCGTCGATCTGCTTACGGGTCAGC
>1939640|reference ScrF|length 48|copies 3
AACGAATTGGCCTTAATAGCAGTGCATTTCCCGAGTTAGCCCAGCAGC
>1939640|reference ScrF|length 47|copies 1
AACGACAGAACTCACACTCGCCGCACTCCGCGGTGTAAAGCGGGATC
>1939640|reference ScrF|length 41|copies 1
AACGACAGCGCGTGCAAATTGCGGCGGGAGAGCTGCGGGTA
>1939640|reference ScrF|length 39|copies 1
AACGACAGTTTTACATTCAGGCCAGGATCGGCATCGTTA
>1939640|reference ScrF|length 36|copies 1
AACGACCAACTGCTGCTGATGCTGGTTATGTCTTTC
>1939640|reference ScrF|length 42|copies 1
AACGACCATCGGCGGGCTGATTTTCCTGCTCTTTATTATCGG
>1939640|reference ScrF|length 41|copies 1
AACGACCATTTATGACTATATCGCCAGGCGGCATCCACAAA
>1939640|reference ScrF|length 45|copies 1
AACGACGAAGAAACCGTGGCGCTGATTGCGGGTGGTCATACGCTG
>1939640|reference ScrF|length 42|copies 1
AACGACGAAGAACGATGTGCATAGCCTGAAGTGTACATAATC
>1939640|reference ScrF|length 53|copies 1
AACGACGAGCAGCGCCGCCGTTTTGTCAATCGCCAGCGTTAAAGCGTTGGTTC
>1939640|reference ScrF|length 48|copies 2
AACGACGCTTGCTGGAGGTGGTTTGCCGTCTGGCCGATCATATCGACC
>1939640|reference ScrF|length 50|copies 1
AACGACGCTTGCTGGAGGTGGTTTGCCGTCTGGCCGATCATATCGACCGC
>1939640|reference ScrF|length 36|copies 6
AACGACGGTTTTGTGATTGCACAGAAAGACTTAGAG
>1939640|reference ScrF|length 49|copies 1
AACGACTCACTGCGCTTTGATTACCGTCTGGCGGAGCAGGATATTGTTG
>1939640|reference ScrF|length 37|copies 1
AACGACTCGCAAAGAATATTTGCTGGCAGGATCGCAG
>1939640|reference ScrF|length 50|copies 3
AACGACTGGCACCCGTGCTGGAAGCCGTTGCCGGAAAAGTTTATCGCATA
>1939640|reference ScrF|length 33|copies 6
AACGAGAGTGATCGGCCAGGAAACGCAGCAGCG
>1939640|reference ScrF|length 42|copies 1
AACGAGATTGCTGCCGGTTCCATATTTTTTGCCGTTGGCGGA
>1939640|reference ScrF|length 37|copies 1
AACGAGCCGATGTACAAGGTTGGAGAGCAGAACAGCG
>1939640|reference ScrF|length 51|copies 6
AACGAGTGACGAACAGTTGCGCGCCACGCGCTTCCGGGCGAACGGAATAAA
>1939640|reference ScrF|length 34|copies 1
AACGAGTGCATCTGGTAAGTGCCACACTGGTAGA
>1939640|reference ScrF|length 49|copies 6
AACGAGTGGCGATCGTGATAAAACGCCTGCTCCTGGACGCGGAAATTGG
>1939640|reference ScrF|length 42|copies 1
AACGATATTCCTGCCTGGCAGACATTAACTGTCGTAGAACAA
>1939640|reference ScrF|length 50|copies 1
AACGATGCCGGGTTAGCGAAGTTGACCCCGATCTCATTGCAAAGTAAAGG
>1939640|reference ScrF|length 44|copies 1
AACGATGCGGTCATTGACCCGTATATGCTGGAACGCGCTGAAAT
>1939640|reference ScrF|length 44|copies 1
AACGATGGCGGCAAACTGCACAGATGCCCAGCGTCGCGAAGAGC
>1939640|reference ScrF|length 13|copies 1
AACGATGGCGTAT
>1939640|reference ScrF|length 50|copies 1
AACGATGGGGTCATGCGGATTTTTCATCCACTCCTGGCGGTCAGTAGTTC
>1939640|reference ScrF|length 42|copies 2
AACGATGTACTGAAAGGCGCTGTGCAAGGTATCGCTGAACTG
>1939640|reference ScrF|length 47|copies 1
AACGATGTTAATGCCAACAATGTCACAGCCCGCTTGCGCCAGCCCCA
>1939640|reference ScrF|length 55|copies 1
AACGATTACATTAATTTCAGCGACAAAACAGGCTGGGATAAATGGTGGGGAAAAA
>1939640|reference ScrF|length 58|copies 2
AACGCAAAGACTTTATCCGTCTGGGCGTGCTGGGCGACTGGTCGCACCCGTACCTGAC
>1939640|reference ScrF|length 31|copies 1
AACGCAAATTATTGCTGGCTGGTGCGTGCAG
>1939640|reference ScrF|length 43|copies 1
AACGCAACGTCGGCGAACCTGATGGGGATTTCCACTCGCAGCA
>1939640|reference ScrF|length 39|copies 1
AACGCAAGACGAGAATGGCTTTAATATCTACATTCTCGA
>1939640|reference ScrF|length 40|copies 1
AACGCAAGCGCGGGTCGTCACGCAAAATGGATAGCTGGCT
>1939640|reference ScrF|length 46|copies 3
AACGCAATATGATACGGAGGACAGGCCGCCGTACCCAGCGTGCGCA
>1939640|reference ScrF|length 41|copies 3
AACGCAATTAATGTAAGTTAGCGCGAATTGGCCGACGCGCT
>1939640|reference ScrF|length 42|copies 1
AACGCAATTAATGTAAGTTAGCGCGAATTGGCCGACGCGCTG
>1939640|reference ScrF|length 42|copies 1
AACGCACATCGTCGATGACCCAACACTGGCCTTCCTGAATCA
>1939640|reference ScrF|length 40|copies 1
AACGCACCGATGCAAAAGCTCTCTGGTGGCGAAACGCAGC
>1939640|reference ScrF|length 41|copies 2
AACGCACCGTTGCAGCGAAAAGCTCAGATTATTCAGCAACA
>1939640|reference ScrF|length 37|copies 1
AACGCAGAGACTCAACACCCTGTTTATTGATGCTGAT
>1939640|reference ScrF|length 43|copies 10
AACGCAGAGTTCGAGGATCTTCCCGCCCAGCTCTTCCGCGCGG
>1939640|reference ScrF|length 37|copies 20
AACGCAGCATCCAGACGTCCTGCAGCCAGATCGGAAT
>1939640|reference ScrF|length 51|copies 1
AACGCAGGGCATCCAGACGCCAACCTGCCTGATCCAGGCTTTCCATTACCT
>1939640|reference ScrF|length 53|copies 1
AACGCATAAATAAAACGAGTCGTGTAGTAAAAGACCGAGGAAAATAAGACAAA
>1939640|reference ScrF|length 47|copies 4
AACGCATATCCTTGAGGTGGCACCAGAAGCGCAGGTTGTTGCGGTTG
>1939640|reference ScrF|length 43|copies 1
AACGCATCACGGATTATCCGTCGATGCGGCAGGCCATTTGTAG
>1939640|reference ScrF|length 43|copies 4
AACGCATCGCTGTGCGATCCCATCGGAGGAACCCAGCCCATCT
>1939640|reference ScrF|length 48|copies 1
AACGCATGACGATGAATTTTGAGAATTTCACCAGGAACCAGACAATAT
>1939640|reference ScrF|length 41|copies 1
AACGCATGGGTATGAAGGATCATGCGGGTGTCATTGGCGTC
>1939640|reference ScrF|length 52|copies 1
AACGCATTGCCGCGAACGATTTCGGATCGTCCGGCGCGCCCCAGTTCCCCTG
>1939640|reference ScrF|length 47|copies 7
AACGCCAATAACACCAACGCGGCAAACATTGTGAAATCGCTGAAAAA
>1939640|reference ScrF|length 33|copies 1
AACGCCAATCACCGCGAACTTCCGTGAAGGTCT
>1939640|reference ScrF|length 43|copies 1
AACGCCACGAGTGACTGAGTTCGGGCGCGGGTCTTCCGGCAGA
>1939640|reference ScrF|length 58|copies 2
AACGCCAGCTAAATTCCTGACTTAAATACGTTCCCAGCGGAATGCCCAGCAAATTGGC
>1939640|reference ScrF|length 44|copies 2
AACGCCAGTCTGATGATTATCGAAAACCCGGAGCGTCTGGGTCT
>1939640|reference ScrF|length 31|copies 1
AACGCCATCTGAACCCGGCGCTGTGTTTAAC
>1939640|reference ScrF|length 59|copies 13
AACGCCCAAAATCACCCCAACAGCCAGTGCTTTGCCATTTTCAGCAAAAAAGCGTTTAA
>1939640|reference ScrF|length 44|copies 1
AACGCCCAGTCGCAGGGTGTTACCGCAGTACGGCATAATGGCAT
>1939640|reference ScrF|length 46|copies 1
AACGCCCGCCAGCATGTTGGAAAGAAACTTTTCATGACCGGGTACG
>1939640|reference ScrF|length 41|copies 4
AACGCCGAAAGGGCGACAACTGTATGATGATCTTCTGCGTA
>1939640|reference ScrF|length 49|copies 4
AACGCCGATGGCTTCGTTAAGTGTTAGTCCCTGCAATCCGGTGACCAAC
>1939640|reference ScrF|length 48|copies 1
AACGCCGATTTTGCCTGGCTGGCTTTTTCTGCTTCCGCCCGTGCCTGT
>1939640|reference ScrF|length 50|copies 1
AACGCCGCAGGCGACCTGACTGCCGTCATTACCCCGGACGGCAACCGGAG
>1939640|reference ScrF|length 43|copies 1
AACGCCGCGACGCTGACATCGACTTGCGGGCTTTCAATGACTG
>1939640|reference ScrF|length 50|copies 2
AACGCCGCGACGTTTGCCGAAAAACTGGACGCTCTGCTGGTGCTGGTGGT
>1939640|reference ScrF|length 36|copies 4
AACGCCGCTGTCATTAAATACGCCGCCCGGAGAGGT
>1939640|reference ScrF|length 50|copies 3
AACGCCGGCGGCGGTCGAAAGCAGCCCGTCGATACCGCTGGCCCCACGGT
>1939640|reference ScrF|length 46|copies 1
AACGCCGTAAAGACGGTATCGAGTACAGCCAGGCTTTTATACTGCT
>1939640|reference ScrF|length 46|copies 3
AACGCCTCAGCCGGAACTGACCGAGGCGGTATAACTTAACGCAGTC
>1939640|reference ScrF|length 39|copies 1
AACGCCTGAAAAATACGCCTACCGAGTATGGTATTCGAT
>1939640|reference ScrF|length 47|copies 13
AACGCCTGAGAAATACCCGCTCCGAGCTGGTCGATTCGGCAAGTCAC
>1939640|reference ScrF|length 41|copies 1
AACGCCTGCGATTAACCCGGACCAGCTATTCATTGCGACGG
>1939640|reference ScrF|length 40|copies 1
AACGCCTGCGGCAGAATAATCAGTTTCATCGACTGCCAGT
>1939640|reference ScrF|length 46|copies 1
AACGCCTTATCCGGCCTACAAAATCGTGCAAATTCAATATATTGCA
>1939640|reference ScrF|length 41|copies 7
AACGCCTTTGTAGTAATACCTGACTGCAATATCTGGTCGAT
>1939640|reference ScrF|length 48|copies 1
AACGCGACCGGAATTATTAATTGCCGATGAACCGACCACCGCACTGGA
>1939640|reference ScrF|length 41|copies 1
AACGCGAGCTGCGGAACTTTTGCGGCGACCAGTGCCGTAGT
>1939640|reference ScrF|length 44|copies 1
AACGCGATGGGGTATGCCAATACCAACATCAGAAGAATCGGGAT
>1939640|reference ScrF|length 46|copies 1
AACGCGCACCGCTTCGCCTTCTCCCGCTTTGCGCAGCTCTTCCGGG
>1939640|reference ScrF|length 53|copies 2
AACGCGCAGCAAGGGCTGCCCAGTGGTATCACCCTGAAGCTAAATAACCTTGT
>1939640|reference ScrF|length 54|copies 2
AACGCGCCACGATTCGCTCGCCGGAGTGGTTGGCACGCAGCTCTTCTGCCACCA
>1939640|reference ScrF|length 41|copies 1
AACGCGCCACTATTGCTCAGTTTGAAGAAGGATTGATAGAT
>1939640|reference ScrF|length 58|copies 1
AACGCGCGCCAGAGCTGGCGAATTTTGCCGCCAAATGTTTTGGGGTGAGGATCAAGCA
>1939640|reference ScrF|length 45|copies 1
AACGCGCGGAACTGATGATAAGTTAACCCCAGTAATTCAGCCGCG
>1939640|reference ScrF|length 41|copies 1
AACGCGCGGGTCATCACTTCCATCGCGATATCAATACTGTT
>1939640|reference ScrF|length 45|copies 1
AACGCGCTCGGCAATTTGCTGCTTGCCCATGCCGCGAATTTTCAG
>1939640|reference ScrF|length 48|copies 1
AACGCGCTTTATCGCGTTGTTTTGGCGGCAGTTTGTCAGCAAGAATGG
>1939640|reference ScrF|length 39|copies 2
AACGCGGATGAAGCAGTGCGGTGGAGAACTTGGGTAGAT
>1939640|reference ScrF|length 43|copies 1
AACGCGGCAGCTCCCTGTTGCCGAAAGGCATTAAAAGCGTGAC
>1939640|reference ScrF|length 43|copies 1
AACGCGGCGCTGATGGTAAAGGCGGTCAGCTTGATACGACGCG
>1939640|reference ScrF|length 39|copies 9
AACGCGGCTATAGCGAAGATCTATTGCCGAAAACGCAAA
>1939640|reference ScrF|length 49|copies 3
AACGCGGGCAGGCAGTGGAGGAATTTGACCTCCGGGTTACCGGTCAACT
>1939640|reference ScrF|length 59|copies 1
AACGCGGTTTTGCCATCGCCGGAGATCCCCCAACTGGCATTCACTTTCTCGCCCAGCGG
>1939640|reference ScrF|length 41|copies 1
AACGCGTCGTCGTTTCCGTGACGGCCTGAAAGAGAGCGTTG
>1939640|reference ScrF|length 55|copies 1
AACGCGTCGTTTTCTGCCGGAAAACCATAATATTGATCGCCATTGGGCAGTTCAC
>1939640|reference ScrF|length 44|copies 1
AACGCGTGGGTGAAGTAACGCCAGAACTCAAATTTCAGTGTTGG
>1939640|reference ScrF|length 52|copies 1
AACGCGTGTAACGCTGGAACTGGGCGGTAAAAACCCGGCAATTGTATTAAAA
>1939640|reference ScrF|length 44|copies 1
AACGCGTTAATATAACGACTGCGGTACAGGTCAATAAAGCCACC
>1939640|reference ScrF|length 40|copies 1
AACGCGTTGATGACCGTCAGTACCGCGGCGTAACGCACAG
>1939640|reference ScrF|length 47|copies 4
AACGCGTTTACAAAGTCATTTTGTAATGCCGGATAAGCCGTTAATGC
>1939640|reference ScrF|length 49|copies 1
AACGCGTTTCATTCAGAGGATTTATGACTGAAACGCCTGTAACCGGAGC
>1939640|reference ScrF|length 43|copies 1
AACGCGTTTCGGTTGTCATAGGAAACCTGGCTGATCAAGGCCC
>1939640|reference ScrF|length 44|copies 2
AACGCGTTTCTCTTCTGTCTCATCAATGAAATGGCCCAAACCAG
>1939640|reference ScrF|length 41|copies 1
AACGCTAACTCTTCGTTAGTCAACCCGGAATCTTCGCGACC
>1939640|reference ScrF|length 40|copies 1
AACGCTAAGGAGTCATGATGACAAAAGTATTGCTGTCTCA
>1939640|reference ScrF|length 49|copies 10
AACGCTAATCGCCGCAGCTGTGGCAGGGATAGTTTTACTCGCTTCAAAC
>1939640|reference ScrF|length 50|copies 1
AACGCTAATCGCCGCAGCTGTGGCAGGGATAGTTTTACTCGCTTCAAACG
>1939640|reference ScrF|length 44|copies 1
AACGCTCAACGGTAACTGGCGCTCACCGGGCGGTGCGGTGAAAT
>1939640|reference ScrF|length 48|copies 1
AACGCTCACAAATGGTCATGTCTATGTGACCCAGGGTAGCGCAGGCTG
>1939640|reference ScrF|length 52|copies 10
AACGCTCCATCGATTTTTATACCAAAGTGCTGGGCATGAAACTGCTGCGTAC
>1939640|reference ScrF|length 45|copies 4
AACGCTCCGTGGTGGTTAGATTTGTGGTTATTGCGATCAAACAGC
>1939640|reference ScrF|length 57|copies 1
AACGCTCGGTTGCCGGATCGGTACGCACCAGCACCACGCGGAAATGGTGATAATTTT
>1939640|reference ScrF|length 18|copies 1
AACGCTCTCCTGAGTAGG
>1939640|reference ScrF|length 45|copies 1
AACGCTCTCCTGAGTAGGACAAATCCGCCGGGAGCGGATTTGAAC
>1939640|reference ScrF|length 40|copies 2
AACGCTCTGTGGAATGCCCGGGTTGCGTATCAACGATATA
>1939640|reference ScrF|length 44|copies 17
AACGCTCTGTTAGAGAAAGCGGAAGATCCACAGAAACTGGTTCG
>1939640|reference ScrF|length 42|copies 1
AACGCTGAAAATGCTCGGAGAAAAAGGCGTAGGTCATATACA
>1939640|reference ScrF|length 38|copies 1
AACGCTGACACGCGTGCCGTGCAGACAGGAAATGTGTA
>1939640|reference ScrF|length 54|copies 1
AACGCTGACGGTGCCAGGTAAACACCTTCGTCCAGCATCATATGGAAGAAACGC
>1939640|reference ScrF|length 46|copies 1
AACGCTGATTCATCGATTCGCCATTCGAGATGGCTGACAATACCGC
>1939640|reference ScrF|length 54|copies 2
AACGCTGCCGCCTTCCGTGCTGGGCATTCGTCTGCAAAACCAGTTACAGCGCCA
>1939640|reference ScrF|length 49|copies 2
AACGCTGCCGTCGTCATATTGACGCCTATAAAGCCCCTACGCCAGTAGA
>1939640|reference ScrF|length 42|copies 2
AACGCTGCGTGGTTGTCGGATGCGGCGTGAACGCCTTATCCG
>1939640|reference ScrF|length 52|copies 19
AACGCTGCTACCAGTTTCTGGTTGGGGAAGTAGCGCTTGTCAAACAGCATCA
>1939640|reference ScrF|length 45|copies 1
AACGCTGTAACGTAACTGTGCGTCTTGGTGAATACTTCCTGCCGC
>1939640|reference ScrF|length 42|copies 1
AACGCTGTCTCTGGACACTGCATCTGCAACCGGAAACGGTCT
>1939640|reference ScrF|length 51|copies 2
AACGCTGTGAAGGCCTGGATGTCACCATTTTGCTGCAAGATTATCGTGACC
>1939640|reference ScrF|length 38|copies 6
AACGCTGTGGATTTTGTAACTGACAGTTATTCAAGACG
>1939640|reference ScrF|length 39|copies 1
AACGCTGTGGATTTTGTAACTGACAGTTATTCAAGACGA
>1939640|reference ScrF|length 47|copies 1
AACGCTTCGGCTTCCCGGCGCAAAACATTGTCCACACCGAATCGCTG
>1939640|reference ScrF|length 29|copies 1
AACGCTTCGTCACCAGTTGCTGTTGCAGT
>1939640|reference ScrF|length 43|copies 2
AACGCTTCTCTTCGTAAGCATCAAGCCAGGTAAAATCAGGCTG
>1939640|reference ScrF|length 47|copies 1
AACGCTTCTTACCTGTCATTTAACTTTCCCATGGGGATAACTCATCG
>1939640|reference ScrF|length 49|copies 1
AACGCTTCTTCATCCACACGAATAAAATCGAGATCCGGATCGACGGCGC
>1939640|reference ScrF|length 47|copies 2
AACGCTTGCAGAGATTCAATCCCCATTTGTACTTTTGGCCAGCCGAG
>1939640|reference ScrF|length 45|copies 5
AACGCTTGCTGGTCGCATTTATTCCTACGTAAGCATTATCGGCCA
>1939640|reference ScrF|length 50|copies 1
AACGCTTTTCGGTAACAGCGGTTTTAACTGTTATTTGCTGATGCTGATTG
>1939640|reference ScrF|length 47|copies 14
AACGCTTTTTCGGAATCACCACCCAGCGGGGTGTCTACCGAGGTAAT
>1939640|reference ScrF|length 53|copies 10
AACGGAAAATGTTCACAATCGCAGAAACGGTACGATACAGCTTCGCGTTAGCA
>1939640|reference ScrF|length 53|copies 4
AACGGAAAGGGCGGGGCCAATGCCAGCAATACCTTTAGCGGCACGTTGACGGT
>1939640|reference ScrF|length 44|copies 1
AACGGAACGACGGAGGGATTCGCGTACTTAACCGTGGATACGAT
>1939640|reference ScrF|length 45|copies 1
AACGGAACTTTCGCTTCACCTGCAATCGCTTTCGCCAGCAACGTT
>1939640|reference ScrF|length 55|copies 2
AACGGAAGACTTCGTTTTTTGAGATAGACGCGGGATTGGTTTTGGTCAGGATAAT
>1939640|reference ScrF|length 45|copies 1
AACGGAAGGTTCCTGCCAGCGAAGATGCCGTTCCCGCCATATGGG
>1939640|reference ScrF|length 45|copies 1
AACGGAATAAACCACGCCATAATATCCATACTGCCTACGATGGCG
>1939640|reference ScrF|length 47|copies 1
AACGGAATAAACCATGGCCAGAAAGGTCGTTAAGCCAGCCAGTACTT
>1939640|reference ScrF|length 48|copies 1
AACGGAATACGCACGGTAAACTGGCTGCCCATTCCCGGTTCTGAATCT
>1939640|reference ScrF|length 50|copies 2
AACGGACAGTTGAGAACGACCTCGCATCGCTACGTCTCGCAGTTAGGGGG
>1939640|reference ScrF|length 57|copies 1
AACGGACCGAAGCTAAGGTCAGTATTGGTCAGCTTGTCGATGGAGAAACGTGGTTCG
>1939640|reference ScrF|length 53|copies 2
AACGGACGGTTATAGATAATCTTTTCATTATTTTTTTACCGCTACGAATGAAT
>1939640|reference ScrF|length 49|copies 1
AACGGACGTACGGTTTATCAGGGGTATTTGTTCGTAATGAATCAACTGC
>1939640|reference ScrF|length 51|copies 1
AACGGACTTATTTACCTGGTACGGTAAAGATAAAAAAGGCGACTCTCTCGC
>1939640|reference ScrF|length 54|copies 2
AACGGAGCAAAAGGTTTGCCCTTGTGCAGCTCAGGGTTAACCACTTTAACTACG
>1939640|reference ScrF|length 38|copies 1
AACGGAGTTTGTGATTAGTTATGAAGACTTCCATCGTC
>1939640|reference ScrF|length 51|copies 2
AACGGATCAAGAACAAACGGGGTGGTGCGCAGGTTTGGCTGCAGTTTTTTC
>1939640|reference ScrF|length 43|copies 1
AACGGATGACCAATAAACTCGAACCATTCGTAAGCGGTAGAGC
>1939640|reference ScrF|length 54|copies 1
AACGGATGTACTGCCCGTGGCTCGGTTGCAGCATACCCATTAAAAGCTGTGCGA
>1939640|reference ScrF|length 55|copies 1
AACGGATTTAAAGTCGAATCAAACATATTAAAAACCTTAAAATTTCAGGTAAATC
>1939640|reference ScrF|length 35|copies 1
AACGGCAATATCAAATCCTAATAGCGCGGCACTCT
>1939640|reference ScrF|length 52|copies 1
AACGGCACTAACGCCAGTGCCGGGATCACCGCCAGATCCTGAAACAGCAGTA
>1939640|reference ScrF|length 46|copies 1
AACGGCACTTGCGAACGGTGCGCAGTCGGCTGGTTGTTACCTTCCA
>1939640|reference ScrF|length 42|copies 1
AACGGCAGAAGTTCCGCTGACTAACCTGGTGCGCGGTGAAAT
>1939640|reference ScrF|length 41|copies 3
AACGGCAGCACGTGATTTCATCTCTCGCTCTTCCTCAATAT
>1939640|reference ScrF|length 55|copies 1
AACGGCAGGGTGCGGAAATCATCGTTACCGAACAACGCCACCACGCCAAAATCAC
>1939640|reference ScrF|length 29|copies 3
AACGGCATAACCAGTTCCACATGCAACGT
>1939640|reference ScrF|length 40|copies 1
AACGGCATTCGCTATGACAACTGCGGCAAGATGCTGGTCG
>1939640|reference ScrF|length 47|copies 18
AACGGCCAGACCAATACCGGTGCCGGTGGCAGGTTTACCGCCATGAC
>1939640|reference ScrF|length 54|copies 1
AACGGCCAGTTCCAGAACCGTCAGCAACTGCTGAAAGTCAGCCGTCTGGGGCCG
>1939640|reference ScrF|length 39|copies 2
AACGGCCCAAGAGACGTAAACTCCAGCAGGCGAGCAAAA
>1939640|reference ScrF|length 61|copies 1
AACGGCCCGGAGGGTGGCGGGCAGGACGCCCGCCATAAACTGCCAGGAATTAATTCCCCAG
>1939640|reference ScrF|length 39|copies 3
AACGGCCTCAACCTACTACTGGGCTGCTTCCTAATGCAG
>1939640|reference ScrF|length 45|copies 1
AACGGCCTCAACCTACTACTGGGCTGCTTCCTAATGCAGGAGTCG
>1939640|reference ScrF|length 37|copies 3
AACGGCGAACTGATTAAATCACAACTCATTACCAGCT
>1939640|reference ScrF|length 38|copies 1
AACGGCGAACTGATTAAATCACAACTCATTACCAGCTA
>1939640|reference ScrF|length 44|copies 1
AACGGCGAATTTTTCTTTATAGGGCGAGCGAATAACGCCTATTT
>1939640|reference ScrF|length 31|copies 1
AACGGCGCCCAGCCCAGGCGTTCCAGCACCG
>1939640|reference ScrF|length 49|copies 1
AACGGCGCGAAGCCGATAATGTGAACGAATGCCCCGATAAACAGGTTGA
>1939640|reference ScrF|length 40|copies 1
AACGGCGCGAAGTGCACTAACCCGCAGTGGAAAGAACAGG
>1939640|reference ScrF|length 48|copies 1
AACGGCGGCACTGATCCGGTGAGGGGGTGTAGGTGGTGTCTTTCATCC
>1939640|reference ScrF|length 42|copies 1
AACGGCGTGGTTGCCGGGCCTAAAGGCGCTGCGCAACGTCTG
>1939640|reference ScrF|length 49|copies 8
AACGGCTATAGCACCGTACAATCCTTTTTAACCGCCCCACCACTGTTAA
>1939640|reference ScrF|length 37|copies 1
AACGGCTGATACTGACGACCTGTCGCGGCAGCGAAAT
>1939640|reference ScrF|length 50|copies 8
AACGGCTGTCCATACGTACAAACGCTTTACTCAACTCCCCGCATTTACTC
>1939640|reference ScrF|length 29|copies 1
AACGGCTGTCGGATGCGGCGTGAACGCCT
>1939640|reference ScrF|length 48|copies 1
AACGGGAAGAACGCGTCAGAAGCCATCGAGGAACCTTTCACTTCCAGG
>1939640|reference ScrF|length 45|copies 1
AACGGGAATCATCACCACTTTGCGCACTGCGGGGCGTTCAGTGAG
>1939640|reference ScrF|length 41|copies 1
AACGGGAATTCCTGCCTGGCGCATTCATCACAGTCGACTGA
>1939640|reference ScrF|length 48|copies 1
AACGGGACGTTTTGCATGTAATAAGCATAAGCTTGTGAAGAGATGGTG
>1939640|reference ScrF|length 48|copies 1
AACGGGATCTTATCCAGCGCGTTTTTCCCCAGATCAACAATTTCCGCG
>1939640|reference ScrF|length 40|copies 1
AACGGGCAAGGCAACGTGGGCAACGGGCATAGCATCATCC
>1939640|reference ScrF|length 47|copies 1
AACGGGCGTACCGCCGGGTTTACCACCACTGCGGGCAGCATAAAACA
>1939640|reference ScrF|length 48|copies 6
AACGGGCGTAGTGTTCAGCCGTGAACAGTGGGCGATCGAGACCCGGTG
>1939640|reference ScrF|length 38|copies 2
AACGGGCGTCGGTGCCTGCACCGAAGCACTCATCCACA
>1939640|reference ScrF|length 49|copies 2
AACGGGGCGAAAATGTTGGGGCCAATTACCTCCGTCACTTCAACGCTGA
>1939640|reference ScrF|length 40|copies 1
AACGGTAATGAATACAACTCCCTCACAGCGATTAGGTTTT
>1939640|reference ScrF|length 41|copies 2
AACGGTAATGAATACAACTCCCTCACAGCGATTAGGTTTTT
>1939640|reference ScrF|length 51|copies 5
AACGGTACCTTTGTTATCAACGGTACTGAGCGTGTTATCGTTTCCCAGCTG
>1939640|reference ScrF|length 52|copies 1
AACGGTACGGTTGTAGTAATCCAGACCACGCACCAGACGCTGGTTTACGGTG
>1939640|reference ScrF|length 35|copies 1
AACGGTCACGGCGCAAACAGTCTGCCTGCATGGCG
>1939640|reference ScrF|length 45|copies 1
AACGGTGAAAACGCGTGGAAAATCGGTATCATCAAAGCCTCTGAT
>1939640|reference ScrF|length 48|copies 1
AACGGTGAATAGCCGTGTTCGTCAATCACCCCGCGCATTTCAGCAACC
>1939640|reference ScrF|length 54|copies 10
AACGGTGAGAATCCACAAACAAAGATTAAAAAAACTTCAAACAGCTATTTGCAG
>1939640|reference ScrF|length 47|copies 1
AACGGTGCCATGCTTTTGAATTTTTTATAATGCGTCGCTGCCTGCGC
>1939640|reference ScrF|length 55|copies 3
AACGGTGCTGGATTCCCAGTGCTGCGGTATTGCGGGTACTTACGGTTTCAAAAAA
>1939640|reference ScrF|length 47|copies 1
AACGGTGCTGTTATCGCCCCACGGCATACTGAGCGAAATGTACATGC
>1939640|reference ScrF|length 45|copies 1
AACGGTGTTATTAGCACAACGGACGTACAGCTTCGCGCATCCCTT
>1939640|reference ScrF|length 31|copies 1
AACGGTGTTGCGACCTGGCCGCAAATGGCAG
>1939640|reference ScrF|length 41|copies 9
AACGGTTACCGCCTGCGCACCGTTTTTTTGCATGTCAATCT
>1939640|reference ScrF|length 42|copies 1
AACGGTTCAAACAATTCAACGACTCACTGCGCTTTGATTACC
>1939640|reference ScrF|length 43|copies 1
AACGGTTCAAACAATTCAACGACTCACTGCGCTTTGATTACCG
>1939640|reference ScrF|length 53|copies 1
AACGGTTTATTCCAGCCGTTTCAGGGTACGCCTGATAATTTGCATTTTAAATA
>1939640|reference ScrF|length 47|copies 1
AACGGTTTCGGTGAGCACTGCGCCATACAACAAATCGCCCAGCGCCA
>1939640|reference ScrF|length 50|copies 1
AACGTAAAATAAAGCGACTGGAAAACCAGCTTTCACCCGCGACTGACGTG
>1939640|reference ScrF|length 46|copies 1
AACGTAACACTTGCCTGTACACTGGTACTACTAAGCCATGTAATCA
>1939640|reference ScrF|length 36|copies 1
AACGTAACGCCTCCAGCAATTGCTTACGGCTAAGAT
>1939640|reference ScrF|length 40|copies 1
AACGTAACTCTGGCCAGTACGCTTTGTTGGCCTCCAGCAA
>1939640|reference ScrF|length 28|copies 9
AACGTAATCGTACATGCATATGCGCGCG
>1939640|reference ScrF|length 37|copies 2
AACGTAGCGTCGATTCTCGGGGCTTCCGTTGCGCCAT
>1939640|reference ScrF|length 46|copies 1
AACGTAGGGCGGGAGACGATCAATGCGCGTAAAGCGACGTTCAGGG
>1939640|reference ScrF|length 36|copies 1
AACGTATAAGTTGTGTTCTCTGTCACCGTCATAAGG
>1939640|reference ScrF|length 40|copies 2
AACGTATTGAGCTTATCATCATCAAACTGCCAGCGGCCTT
>1939640|reference ScrF|length 45|copies 1
AACGTATTGAGCTTATCATCATCAAACTGCCAGCGGCCTTCGACA
>1939640|reference ScrF|length 51|copies 4
AACGTATTGCTCCGGCAATCGCCAAAGGGCTGGTGAAACGTAAAGAACAAG
>1939640|reference ScrF|length 40|copies 1
AACGTCACCAAAACCTGGCGTCCAGGGTGGCAAAGCCCGA
>1939640|reference ScrF|length 51|copies 1
AACGTCACCAAAACCTGGCGTCCAGGGTGGCAAAGCCCGACTGGTTCACGT
>1939640|reference ScrF|length 37|copies 3
AACGTCAGGCTCGCCTGGATGCTGCCGCACAGTTGGA
>1939640|reference ScrF|length 50|copies 1
AACGTCCAGCCGCCCAGTGAACCTAAGCAACCCGCAGCTGCGCAGAAGGA
>1939640|reference ScrF|length 45|copies 1
AACGTCCCAATGGCCTGGATTATAAATCTCATTATCTTAATTGCA
>1939640|reference ScrF|length 50|copies 1
AACGTCCCGCGGGCGATAGTCAGAAAATGACTGGTCGGGTAAACCTCGCC
>1939640|reference ScrF|length 42|copies 6
AACGTCCGCAGCCGCAGAGGCTTTCACGGTTCCCCAACGCTC
>1939640|reference ScrF|length 46|copies 1
AACGTCCGGCAAAGAGAATACGTGTAATGAAGAGAAAATAACCTAA
>1939640|reference ScrF|length 37|copies 1
AACGTCGCACCATGCTCATTTTTACCGGTTATCGAAT
>1939640|reference ScrF|length 45|copies 1
AACGTCGCCAACACGTAGGCTGTTGATACCGGACTCGCGGATCAC
>1939640|reference ScrF|length 46|copies 1
AACGTCGGTGAGACCATCCGTCATCAACACCGGATTGGTGCAGGCG
>1939640|reference ScrF|length 46|copies 1
AACGTCTATATCAAAGAAGCCTTCGATACGGGCGTGCGTTACGACT
>1939640|reference ScrF|length 43|copies 1
AACGTCTCGCAAAGAATATTTGCTGGCAGGATCGCAGACTGCA
>1939640|reference ScrF|length 37|copies 1
AACGTCTGCATGCGATCTGCCTGGTTACTGCGCTGAT
>1939640|reference ScrF|length 46|copies 1
AACGTCTGGCTCTACTCGCCACAGTAATTTATCTCTCATTGTTTAT
>1939640|reference ScrF|length 43|copies 1
AACGTCTGGGAGCGTTCGATGCACTCTGAACGCGCACCGTTTT
>1939640|reference ScrF|length 39|copies 1
AACGTCTGTATGCCCGTCATCCGCGCGTGGATTTATTGT
>1939640|reference ScrF|length 51|copies 11
AACGTCTTGCCCGCTCTCGTCGACCAGATACAGTTCCCCTTGCATACGGCG
>1939640|reference ScrF|length 48|copies 2
AACGTCTTTGCCATCGAAAGCCGCTGGTATCGCGATAACCCTCTGGTG
>1939640|reference ScrF|length 31|copies 1
AACGTGAATCGTCCCCGGACTGACGCCAAAT
>1939640|reference ScrF|length 35|copies 1
AACGTGAGCCAGTACCGGTGCCAGCGCGGTCATAC
>1939640|reference ScrF|length 50|copies 1
AACGTGATAGAGCCATAATCCTTGTCGTTGCTCCGGGCCAAAAGGTTCGC
>1939640|reference ScrF|length 34|copies 1
AACGTGATATCGACGCACTGGTGGAACAGGCGCG
>1939640|reference ScrF|length 35|copies 1
AACGTGATCGGCGACCCGCTGCGATTACAGCAAAT
>1939640|reference ScrF|length 44|copies 16
AACGTGCAGTACCGCGTCACCAATCCGGAAAAATATCTGTATAG
>1939640|reference ScrF|length 42|copies 1
AACGTGGACTACTTCACCGGAGATACCGGCAGAGAGATCGGA
>1939640|reference ScrF|length 38|copies 1
AACGTGGATTTGTGCTTTGTGAGTAACATCCAGACCGG
>1939640|reference ScrF|length 47|copies 2
AACGTGGCCAGAGGATTTTCGGGATGTCGAACAGCGCCAGCAGGTTG
>1939640|reference ScrF|length 48|copies 2
AACGTGGCCAGAGGATTTTCGGGATGTCGAACAGCGCCAGCAGGTTGT
>1939640|reference ScrF|length 34|copies 3
AACGTGGCTGGCTGACAGACATCAGCCATATCAG
>1939640|reference ScrF|length 46|copies 1
AACGTGGCTTCCGTATGGATCTCGACGGCCTGGCAAAACTGGGACT
>1939640|reference ScrF|length 60|copies 1
AACGTGGGCACAGGGGGGGATACCCGATGGCATATTTGCGACCCTGGCGGTCAACGTTTA
>1939640|reference ScrF|length 43|copies 1
AACGTGGGCGACGAAATCACTGTTAAAGTGCTGAAGTTCGACC
>1939640|reference ScrF|length 62|copies 1
AACGTGGGGCACCGTAATCCAGTTGTGGTTTCCGCCGTACAGAATCAACTTGCGAAACAACC
>1939640|reference ScrF|length 43|copies 1
AACGTGGGTTATTTCGCTCTGGACGGTATTATTCTTGCCATGG
>1939640|reference ScrF|length 43|copies 8
AACGTGGTAAATACCGTCAATAATTTCAGTCCCTTCAGTTTCG
>1939640|reference ScrF|length 42|copies 2
AACGTGGTATCAGCGACGTGAATGAGCGGCACAATCTCTCCC
>1939640|reference ScrF|length 44|copies 1
AACGTGGTATCAGCGACGTGAATGAGCGGCACAATCTCTCCCGT
>1939640|reference ScrF|length 42|copies 1
AACGTGGTCGATGCGCCGAAAGCCGCCAGCTTTATTATGCCG
>1939640|reference ScrF|length 53|copies 1
AACGTGTCCATTTGCCACAAGTATAAGCGGCAAATCCGGGTTACGCCGGGAGA
>1939640|reference ScrF|length 43|copies 4
AACGTGTGACAAGGAGATGAGCAACAGACTCATTACACGATGT
>1939640|reference ScrF|length 52|copies 1
AACGTGTTAGTAACCAGTGCAGTTAATAACAATGGAGTTACAGAACTTTTTG
>1939640|reference ScrF|length 47|copies 2
AACGTGTTCACAAACGTGGTGCAAAGGAAAATCGACTGGAACAGCTT
>1939640|reference ScrF|length 57|copies 1
AACGTGTTTACTCAGGACTTCTTTACTGAAAATGCCACACATAAACAGAACTGTACC
>1939640|reference ScrF|length 47|copies 1
AACGTTAATAGCCTGCTGGATTTACGCCGTCGTACCCGTGTGGGTAT
>1939640|reference ScrF|length 33|copies 1
AACGTTAATCCAGCATGCTGAACGCCTGAAAAT
>1939640|reference ScrF|length 35|copies 1
AACGTTACGTGTGCCAGGCTCGCTGATTGCGCTGC
>1939640|reference ScrF|length 41|copies 1
AACGTTATACGATGTCGCAGAGTATGCCGGTGTCTCTTATC
>1939640|reference ScrF|length 52|copies 1
AACGTTATCGGCCACCGACCAGAACTGGACTTGCTCCGGCATACCGTAGTCA
>1939640|reference ScrF|length 38|copies 1
AACGTTCCAGCGGTGTATCGAGGCCAATAACATGGACT
>1939640|reference ScrF|length 31|copies 58
AACGTTCCAGTAACCGGGCATGTTCATCATC
>1939640|reference ScrF|length 32|copies 14
AACGTTCCAGTAACCGGGCATGTTCATCATCA
>1939640|reference ScrF|length 33|copies 1
AACGTTCCAGTAACCGGGCATGTTCATCATCAG
>1939640|reference ScrF|length 43|copies 5
AACGTTCCAGTAACCGGGCATGTTCATCATCAGTAACCCGTAT
>1939640|reference ScrF|length 47|copies 1
AACGTTCGGTACGCCCGGTTTGGCGGAGAAATCATCCATCTGGTTAT
>1939640|reference ScrF|length 49|copies 8
AACGTTGAGGCGCTTTGTGCGTGGGCGCAAAACCTGACACTACCTTCCA
>1939640|reference ScrF|length 34|copies 1
AACGTTGATAAAGTTAAAGCGGTGCTGGGCGAAA
>1939640|reference ScrF|length 45|copies 1
AACGTTGATCTTTATCCGGATGCGCTTCCGGGCTTTGGCAAATAG
>1939640|reference ScrF|length 67|copies 1
AACGTTGCGAAGCAACGGCCCGGAGGGTGGCGGGCAGGACGCCCGCCATAAACTGCCAGGAATTGGG
>1939640|reference ScrF|length 49|copies 1
AACGTTGCTGTGCCGTGGTTGAAGCATTCCGCCAGGTTAGGGCAGGAGG
>1939640|reference ScrF|length 47|copies 25
AACGTTGGATTTAGTGTCTGCACGCCATACCATGCCACCCAGACGAG
>1939640|reference ScrF|length 40|copies 1
AACGTTGGCGCTCTTCCGCCAGTTGCAGTTGCAGCGCCTG
>1939640|reference ScrF|length 48|copies 4
AACGTTGGGCTGGTTGTTCTCACCAGAAACACTGGCAGCACCGCAAAT
>1939640|reference ScrF|length 47|copies 3
AACGTTGTTAACAGGGCATGAATGCTGTCGCGCCGCCGTTCAACCAG
>1939640|reference ScrF|length 39|copies 1
AACGTTTCAATGCCTTCGCCACCGAAGCCCTGTTGGTTG
>1939640|reference ScrF|length 48|copies 4
AACGTTTTAAAATCTTTTGCTGTCTGGTGTGCCGGATGTTTTGTCGGA
>1939640|reference ScrF|length 43|copies 1
AACGTTTTAAAGCACTATGATGAGACGCTCGCTGTCGTCCGCC
>1939640|reference ScrF|length 49|copies 1
AACGTTTTACGCGACAGTGCAGGATTGTATTGATGACGGTAATAATGCC
>1939640|reference ScrF|length 52|copies 7
AACGTTTTAGCGCCCTGCCTTGCCGCCTCTTTAACCGGAATCGCATCACTGA
>1939640|reference ScrF|length 52|copies 1
AACGTTTTCAGTTGCGCGATGACGAGTTTTATCCCAGCCATGAGGCGACGGA
>1939640|reference ScrF|length 50|copies 1
AACGTTTTCCGGCTCAACAAGAGAAGGCGCTTCCGTAATGTACGCCAGCT
>1939640|reference ScrF|length 51|copies 1
AACGTTTTCTGGGGAGAGGGATGGGCATAAACTCGTTTATTGTTGCCGTCT
>1939640|reference ScrF|length 48|copies 1
AACGTTTTTCATTCAGCAGATAAGAAGCGATTGGCACAGGAACAATGG
>1939640|reference ScrF|length 55|copies 2
AACGTTTTTTCACTCCACGGAAAGGCGTGGGCGCGTTGTTCAATGTGGTAAGCCG
>1939640|reference ScrF|length 52|copies 1
AACTAAAAGCGGCGTTTAAACCAACCTACGAGCGCCTCGATCACCATTATCT
>1939640|reference ScrF|length 53|copies 1
AACTAAAAGCGGCGTTTAAACCAACCTACGAGCGCCTCGATCACCATTATCTC
>1939640|reference ScrF|length 54|copies 3
AACTAAACGGCGAAGGCGAAGTGGCGGGCGGGGTGGTGATCCTGCGATCCGGCA
>1939640|reference ScrF|length 33|copies 10
AACTAAGAGAGAGCTCTATGAATCCTGAGCGTT
>1939640|reference ScrF|length 45|copies 2
AACTAAGTGATGCCGATTTTACCAATGCCCTGCCCGATTTACGCG
>1939640|reference ScrF|length 45|copies 10
AACTAATTGATTGTGGTGATATTAGTGCTAAAGATGCAAAAAGCA
>1939640|reference ScrF|length 51|copies 1
AACTACACCATGCAGACGCGGCGCTTTGATCTCTCCGGATTTTTATTGCTG
>1939640|reference ScrF|length 32|copies 1
AACTACATCGGGATCCTGGTGTGGGCAATTGG
>1939640|reference ScrF|length 48|copies 12
AACTACCCGTAATGCCTTGCAACTGCTGCATTTCTGGAATGCGGAGAT
>1939640|reference ScrF|length 53|copies 1
AACTACCCTGCAAAACTACGATATTTACTTCACCAATGAAGAGTTAACCGACG
>1939640|reference ScrF|length 46|copies 1
AACTACCGGGCGAACAAACTTAACTCAACAGCTGGAACGCAATCAT
>1939640|reference ScrF|length 52|copies 1
AACTACCTCGGTGGTGGTGACGTAGATCAAGACTGGTCCGCGAACGTGGGTG
>1939640|reference ScrF|length 54|copies 1
AACTACGTAACTGGGATTACGATTCCTTAGATGCCATTACTCGTGGTGAAGTGG
>1939640|reference ScrF|length 55|copies 1
AACTACGTAACTGGGATTACGATTCCTTAGATGCCATTACTCGTGGTGAAGTGGA
>1939640|reference ScrF|length 41|copies 1
AACTACTACGATGCGTTAGCGCCTCTGGCGAAAGCCGGGCG
>1939640|reference ScrF|length 44|copies 1
AACTACTTCAATACACTGAATCTGCGCCAGCAGCTGGCACAGCT
>1939640|reference ScrF|length 45|copies 2
AACTAGCAACACCAGAACAGCCCGTTTGCGGGCAGCAAAACCCGT
>1939640|reference ScrF|length 49|copies 1
AACTAGCAACACCAGAACAGCCCGTTTGCGGGCAGCAAAACCCGTACTT
>1939640|reference ScrF|length 42|copies 1
AACTATAACTTCTGTCTTGATGGTTTGATCTATTCCGATCAG
>1939640|reference ScrF|length 48|copies 1
AACTATACTTTTCACGAGTCTTTATGACCTCTCTGGGATAAATTACCC
>1939640|reference ScrF|length 49|copies 1
AACTATACTTTTCACGAGTCTTTATGACCTCTCTGGGATAAATTACCCC
>1939640|reference ScrF|length 36|copies 2
AACTATCATAGCCTGCAAGTGGCCGGAGAGCGAAGG
>1939640|reference ScrF|length 41|copies 1
AACTATCGTATTATTCCGGTCACCGCATTCTCCCAGAACTG
>1939640|reference ScrF|length 55|copies 1
AACTATGGTCACATCCCCAACGGCAACCGCACCTATTATTTGAGCCGATCGCAAC
>1939640|reference ScrF|length 56|copies 1
AACTATGGTCACATCCCCAACGGCAACCGCACCTATTATTTGAGCCGATCGCAACC
>1939640|reference ScrF|length 41|copies 36
AACTATTACCAGTTACCTGTGGTGCAGAGCGGTACACAAAG
>1939640|reference ScrF|length 52|copies 2
AACTATTATGCGCGCCGGAACCGCGACGGTGAAATATCCCTTCGCGCCACTG
>1939640|reference ScrF|length 48|copies 8
AACTATTTTACCTTATGGATGGGTTCGGTTCATAACGTTCCCAATTAT
>1939640|reference ScrF|length 52|copies 1
AACTCAAAAACCCTGTTAATAACAGACTAAAGCTTATAATACCAAATATACG
>1939640|reference ScrF|length 44|copies 4
AACTCAAAGCTAACCCGGCGAAAGGTGTTTCGGCACCGAAAGCG
>1939640|reference ScrF|length 49|copies 2
AACTCAAGATACCGACGTTACGCCGTTCGATCCCGGCGCATTTGCCTCA
>1939640|reference ScrF|length 37|copies 23
AACTCAATAACAAGAGCGCCAGCCACCCAATGCTAAT
>1939640|reference ScrF|length 50|copies 2
AACTCAATCAGGCGCAGGTGAGCGGCGAGATTAAACATGAAATCGAGCTG
>1939640|reference ScrF|length 42|copies 1
AACTCAATCGCGCCCAGCGTAAAGCGTTCCGCCGCGATATTC
>1939640|reference ScrF|length 41|copies 8
AACTCAATTACCAACTCATCGCCGCTGGCCATTTCTGCCAG
>1939640|reference ScrF|length 34|copies 1
AACTCACCAATCTGCGCCAGGCTGGCGGCGATGG
>1939640|reference ScrF|length 46|copies 4
AACTCACCCACGGCAATAACCTGAAAGTGGCTGCCATCGCCGGAAA
>1939640|reference ScrF|length 39|copies 1
AACTCACCCGTAATCCGCCGGATATTCTGATCACCACAC
>1939640|reference ScrF|length 36|copies 3
AACTCACCGAAAGATAGTCGAGGTCTTGCGTATATT
>1939640|reference ScrF|length 37|copies 1
AACTCACCGAAAGATAGTCGAGGTCTTGCGTATATTG
>1939640|reference ScrF|length 46|copies 5
AACTCACGCCCCAGATTGCCGATATAAACCATCGGCGCTGGCGTGC
>1939640|reference ScrF|length 46|copies 1
AACTCACGTTAAGGGATTTTGGTCATGAGATTATCAAAAAGGATCT
>1939640|reference ScrF|length 48|copies 1
AACTCACTCCCCGCCTGGCCGATACGTCACGGACACTGTGGATAACTT
>1939640|reference ScrF|length 54|copies 7
AACTCATACATCTCGCGGAATTTCCAGCCGGTATCGACATGCAGCAACGGGAAA
>1939640|reference ScrF|length 40|copies 1
AACTCATACGGCCCCAGTTTGGCGATTTCATCCGCCAGAT
>1939640|reference ScrF|length 41|copies 2
AACTCATCATCTTGCAGGGTAATCAGCCCCTGACGTTGCAT
>1939640|reference ScrF|length 39|copies 2
AACTCATCCAGCGCCTGGCGCGATTTATCGGCGTTCATA
>1939640|reference ScrF|length 43|copies 1
AACTCCAGATTCTGGCTGGCAGTTTCCATACGACTAATGAGTT
>1939640|reference ScrF|length 38|copies 1
AACTCCATGACCAACTACAGCCTGCGCGCACGCATGAT
>1939640|reference ScrF|length 48|copies 5
AACTCCCCAGCAATTACACAAACTACCATCACCATGAATGGTTCCGAT
>1939640|reference ScrF|length 45|copies 1
AACTCCCGCAACGATAACCCATTGCGGGAGATAACCTTGATTACT
>1939640|reference ScrF|length 41|copies 1
AACTCCCTGTCCAACATGCAGCCTCAGGTTGCGATGTGGCG
>1939640|reference ScrF|length 46|copies 1
AACTCCGCCACCATGCCTTCAATAATAAATCTGTCGGCCAACGAGC
>1939640|reference ScrF|length 47|copies 1
AACTCCGGCGGCTCGCTGGTGCAACGTGGCCCGGCGTATACCGAAAT
>1939640|reference ScrF|length 31|copies 2
AACTCCGGTTCTGCGGGTACAGAAGATGAAG
>1939640|reference ScrF|length 52|copies 1
AACTCCGTACAGAGAGGAGAAAATTCGCGCAATCATGGCACCTTTCGCTAAA
>1939640|reference ScrF|length 34|copies 1
AACTCGAACAGCAGGCACTGGCATCGCTGCAACA
>1939640|reference ScrF|length 45|copies 1
AACTCGAACCCGTCAGAGCACCATCGCTGATTGCTTTCTTTCACG
>1939640|reference ScrF|length 44|copies 8
AACTCGAAGAAATTAAGTGAAGGCACGCTGTTAAGTCTCGATAA
>1939640|reference ScrF|length 45|copies 2
AACTCGAAGACCATGTTGGTCATCAGGTCGCACTTAGACAGCAGA
>1939640|reference ScrF|length 44|copies 1
AACTCGAGCAGAAAATGCTGCCGGAACTGCAACCGTACACTCAG
>1939640|reference ScrF|length 45|copies 6
AACTCGAGCAGAAAATGCTGCCGGAACTGCAACCGTACACTCAGG
>1939640|reference ScrF|length 39|copies 1
AACTCGATAAGTTGATCGACTACCCGCGTGCGATTGGTA
>1939640|reference ScrF|length 34|copies 4
AACTCGATGGCAACCTGGCCCATGCACGTAACTG
>1939640|reference ScrF|length 46|copies 1
AACTCGATTACACCATTGCTGATTCTGTCGCCATCAGCCTGTTTCA
>1939640|reference ScrF|length 40|copies 1
AACTCGCCCATGCCGATCAATACCGTCACGGAGCTTTGAA
>1939640|reference ScrF|length 40|copies 1
AACTCGCGACCGCCATGTGCAGTCTGGTTCAGGTTCATAA
>1939640|reference ScrF|length 41|copies 15
AACTCGCGTCGTTCATCTTCTTTTCCGTCATGACGAAATAA
>1939640|reference ScrF|length 51|copies 1
AACTCGCTGAAAACATGGGCATTAATGGTTTACGCTACGACCGCGAAATCC
>1939640|reference ScrF|length 47|copies 2
AACTCGTCAAAGTACTTTTCCTGTTCGCTGATTTGGGTCTGGAAGCT
>1939640|reference ScrF|length 47|copies 1
AACTCTAACCCGCAATCGGTCGCGATGGGGATTGGCCTGATTTTACT
>1939640|reference ScrF|length 42|copies 1
AACTCTAACGCGACCAGTGCGTCCCTGCAGTTAACTCAATCC
>1939640|reference ScrF|length 46|copies 1
AACTCTACGCTCTTACTGAAGAAGATTGCCCAGGTGACTACGGAGG
>1939640|reference ScrF|length 41|copies 5
AACTCTACTGTTGCTTTTTTCTCGCTGTCGGAGACATCGTT
>1939640|reference ScrF|length 42|copies 7
AACTCTCATCGCTTCGGATAACTTCCTGTTATCCGAAACATA
>1939640|reference ScrF|length 43|copies 1
AACTCTCGTCGGGAATGGTTTGTTCCGGGCAACCGTCTGGTCT
>1939640|reference ScrF|length 53|copies 1
AACTCTCGTCGGGAATGGTTTGTTCCGGGCAACCGTCTGGTCTGATAGTCCAC
>1939640|reference ScrF|length 18|copies 1
AACTCTCTCAGGGCCAGG
>1939640|reference ScrF|length 31|copies 87
AACTCTCTCAGGGCCAGGCGGTGAAGGGCAA
>1939640|reference ScrF|length 32|copies 3
AACTCTCTCAGGGCCAGGCGGTGAAGGGCAAT
>1939640|reference ScrF|length 47|copies 4
AACTCTCTCAGGGCCAGGCGGTGAAGGGCAATCAGCTGTTGCCCGTC
>1939640|reference ScrF|length 55|copies 1
AACTCTCTCAGGGCCAGGCGGTGAAGGGCAATCAGCTGTTGCCCGTCTCACTGGT
>1939640|reference ScrF|length 57|copies 5
AACTCTCTCAGGGCCAGGCGGTGAAGGGCAATCAGCTGTTGCCCGTCTCACTGGTGA
>1939640|reference ScrF|length 58|copies 1
AACTCTCTTCAGGTCGCGGAAATGTGCTGGCGCAGGCAGAAGCGTTTCGCGGTTTAGG
>1939640|reference ScrF|length 59|copies 2
AACTCTCTTCAGGTCGCGGAAATGTGCTGGCGCAGGCAGAAGCGTTTCGCGGTTTAGGG
>1939640|reference ScrF|length 50|copies 2
AACTCTGACTGCATGCGTTAAAAATTGTTCGCCGGGTAAGGTAAGTTGCG
>1939640|reference ScrF|length 38|copies 1
AACTCTGGCAACGTACTCTTCACGATCGAGATGCGACT
>1939640|reference ScrF|length 46|copies 9
AACTCTGTTACCCCGTTCCGGTGGCAGATATAACGGCAAGTTTCGA
>1939640|reference ScrF|length 47|copies 1
AACTCTGTTACCCCGTTCCGGTGGCAGATATAACGGCAAGTTTCGAC
>1939640|reference ScrF|length 48|copies 1
AACTCTGTTACCCCGTTCCGGTGGCAGATATAACGGCAAGTTTCGACA
>1939640|reference ScrF|length 43|copies 1
AACTCTGTTACTTGCGTGCCATCAGTCGATGCTGCAGGCAATG
>1939640|reference ScrF|length 49|copies 1
AACTCTTCCCAAACCGGGATGCGGCTTTTCATTGAAATGCCTAGATCGC
>1939640|reference ScrF|length 54|copies 17
AACTCTTCGCGGAACTGATAGTAGACCTCGGCGCAATTTGTTTCGGGAACAAAC
>1939640|reference ScrF|length 55|copies 2
AACTCTTCGCGGAACTGATAGTAGACCTCGGCGCAATTTGTTTCGGGAACAAACA
>1939640|reference ScrF|length 57|copies 1
AACTCTTGCCGGAACCGGATTCACCAACAAGACCGCGGATTTCACCTTCGGTTAAGG
>1939640|reference ScrF|length 45|copies 1
AACTCTTTAAGTCGATCCCTTGCAGGCGGTTAAACTCGCGCACAC
>1939640|reference ScrF|length 45|copies 1
AACTCTTTCAAACCGTAGTCCATACCCAGCATCAGTTCGGAAACA
>1939640|reference ScrF|length 52|copies 1
AACTGAAAATCGCCTGCTTTGGTCTGGCGTTTAAACCGAATATTGATGACCT
>1939640|reference ScrF|length 46|copies 2
AACTGAAAGCGTCGATGGATGAACTACGCCAGGCCGCGGAGTCGAT
>1939640|reference ScrF|length 10|copies 1
AACTGAAAGG
>1939640|reference ScrF|length 45|copies 7
AACTGAACGGATTGTCCAGCTTTTAGCGTTCTGTAACCATCCATC
>1939640|reference ScrF|length 46|copies 6
AACTGAAGAAAAAATGCGGCTGCGGCGGAGCAGTTAAAGATGGAGT
>1939640|reference ScrF|length 52|copies 1
AACTGACCTGCTGCTCGCTGGTTTCGGTGATGGTGCGGGTCAGCGTTTCGAG
>1939640|reference ScrF|length 33|copies 3
AACTGACGACCATAACCCGCGGTCAACACATCG
>1939640|reference ScrF|length 48|copies 2
AACTGAGCTGGCTAATTAAAGAGCACAGCCAGATGGAGATTGTCGGCA
>1939640|reference ScrF|length 58|copies 1
AACTGAGTGCGAACCCGGCAGAAACGGTTGTTGAGGGACCGTTTAGTAAAGACGTAAT
>1939640|reference ScrF|length 50|copies 1
AACTGATCGAACAACAGCTACGTAGCGGTACTAAAGAAGAAGATTTGGAG
>1939640|reference ScrF|length 24|copies 1
AACTGATCGCGGGCGCAGTCTGTT
>1939640|reference ScrF|length 44|copies 1
AACTGATGGACAGGTCAAATTCCCTGCCTGGTCGCCGTATCTGT
>1939640|reference ScrF|length 50|copies 3
AACTGATTAATCCCCCGGAAGAGGCTTTTGTCGATGGGCGAATTATTCGC
>1939640|reference ScrF|length 50|copies 4
AACTGATTTCTTCAATCAAAGATAAATTGCTGCCACTGGGGGATGACGTG
>1939640|reference ScrF|length 43|copies 5
AACTGCAAACAGTGCTGGCTACGTTCAGACCAAAAATAGAACA
>1939640|reference ScrF|length 53|copies 1
AACTGCAGGAAAATAGTATGGTGCGGAACAACAATACGGGACTCAATTTGTTC
>1939640|reference ScrF|length 35|copies 13
AACTGCATCATCTTGCTGTTCACTTGATAATCACG
>1939640|reference ScrF|length 36|copies 1
AACTGCATCATCTTGCTGTTCACTTGATAATCACGC
>1939640|reference ScrF|length 31|copies 1
AACTGCATGTGCGCCAGGTCAATATCGTTAA
>1939640|reference ScrF|length 39|copies 1
AACTGCATGTGCGCCAGGTCAATATCGTTAAAAACGCCA
>1939640|reference ScrF|length 24|copies 2
AACTGCCAGGAATTAATTCCCCAG
>1939640|reference ScrF|length 49|copies 3
AACTGCCCGATCAACGGATATTGTTTGCTGGCAATGAGCAGTTTGGTTA
>1939640|reference ScrF|length 48|copies 2
AACTGCCCGTTGTCGGTCAGTCTAAATGACGTTAAAAACACTTCGTGT
>1939640|reference ScrF|length 36|copies 2
AACTGCCGACGCACCCGCTCACAGCGGCGAATAAAT
>1939640|reference ScrF|length 41|copies 2
AACTGCCGTTGGCCTTCAAAGCGCCTTCAGCTGTACTGGCA
>1939640|reference ScrF|length 43|copies 1
AACTGCCTTGCCTTCGCGATATCCCCAGGCGTAATTCTTTTCT
>1939640|reference ScrF|length 49|copies 11
AACTGCGCCCGTGCCGTACTCCATCAATACGAAGTTTGCTGCCCAAACG
>1939640|reference ScrF|length 33|copies 6
AACTGCGCGATTTCCCAATCAGCGGTATCGGCG
>1939640|reference ScrF|length 49|copies 1
AACTGCGCTTTCGCCAGGCCGCTGACGCACTGTTGGCGAAAATCCTCGG
>1939640|reference ScrF|length 39|copies 2
AACTGCTACAACGCGGTGACACTGAAAATATTGCTCAAA
>1939640|reference ScrF|length 46|copies 1
AACTGCTATTACCGCTTATTATTTTTGCCCTGACCGCGTTAGTCGC
>1939640|reference ScrF|length 46|copies 2
AACTGCTCCATCAACGCATTGAGCAGCGTTTTCATCAGATGTTGGC
>1939640|reference ScrF|length 38|copies 4
AACTGCTCGGTGGCCCGGACAGCATCATGATCGGGCGC
>1939640|reference ScrF|length 66|copies 1
AACTGCTGCAATACCAATTAAAAGAACTTAACGAATTTAATCCGCAGCCCGGAGAGTTTGAACAAA
>1939640|reference ScrF|length 43|copies 3
AACTGCTGCCATTTTTCCGCCAGACTTTGCACGGTAATTTGCT
>1939640|reference ScrF|length 38|copies 1
AACTGCTGGAACGATCCGGGCGACCAGCGATCGGCGAG
>1939640|reference ScrF|length 43|copies 10
AACTGCTGGCAACCCGCAAGTCGGTAAGCAGTTGCTGCGCAGC
>1939640|reference ScrF|length 33|copies 3
AACTGCTGTGGCAGCATGAGACGAAACACGCAT
>1939640|reference ScrF|length 34|copies 1
AACTGCTGTGGCAGCATGAGACGAAACACGCATA
>1939640|reference ScrF|length 55|copies 1
AACTGGAAAACCGACATGTTGATTTCCTGAAACGGGATATCATCAAAGCCATGAA
>1939640|reference ScrF|length 41|copies 1
AACTGGAAGCGTTAGATAATCGCTATCCGTTTGGTCCGTAT
>1939640|reference ScrF|length 51|copies 1
AACTGGAAGTTGACCAGGAAAAGGCGCAGGCATTAGGTGTTTCACTTTCTG
>1939640|reference ScrF|length 49|copies 1
AACTGGACATGCGCTTTGGCGGTAATTTAACGGCAGCAGAAGAGAAGAA
>1939640|reference ScrF|length 53|copies 3
AACTGGAGCCATTCGACCGCGAACTGTTTGGCGGCATTGTGGGTTGGTGTGAC
>1939640|reference ScrF|length 50|copies 1
AACTGGAGCTACGCCTGGAAGAAGGACTCAACCGTCTGGGGATTGGTCCA
>1939640|reference ScrF|length 61|copies 2
AACTGGAGCTTGAGCGTATTTTCGGTCGTTGCTGGCTATTTCTCGCCCACGAAAGCCAGAT
>1939640|reference ScrF|length 49|copies 15
AACTGGATACCGCTGTAACCCATGTCAAAGCCGCTCAGTTTGCCACTGG
>1939640|reference ScrF|length 19|copies 1
AACTGGATGAAGCCAAAGG
>1939640|reference ScrF|length 36|copies 2
AACTGGCACGGCTGGCTCGTGGTCGCGTGCTGGTGC
>1939640|reference ScrF|length 51|copies 1
AACTGGCAGCAGACAATCAGGCTTTTTTACTGGCAAATCATGGCCCAGTGG
>1939640|reference ScrF|length 31|copies 1
AACTGGCCCGCACCCTGGCGCGTCAGGTGAC
>1939640|reference ScrF|length 40|copies 2
AACTGGCCCTGTTCCCGGATGAACACGGTGATTTGAGTAT
>1939640|reference ScrF|length 49|copies 2
AACTGGCCTACGACCTGTTCCATTTGGGGTTTGATGTCTTAATCATCGA
>1939640|reference ScrF|length 50|copies 4
AACTGGCCTTCCGGCAGCTGGGCAATGATGGTTTCGCGGATGCGCTGACT
>1939640|reference ScrF|length 41|copies 1
AACTGGCGCAGTTGCAGAGACAGCAGGCAGAAAAGGCGCAG
>1939640|reference ScrF|length 51|copies 2
AACTGGCGGAAGTCGTGGCTGCTGCAACGCCGGTGAAAGATAAGTTTAAAC
>1939640|reference ScrF|length 49|copies 18
AACTGGCGGATTGCCGGACAAGGGCTAAGCTTCGAACAAATGCTCAAAG
>1939640|reference ScrF|length 41|copies 8
AACTGGCGGCTGTTGCGGCGCTGATTGGCAAACTGCCGACG
>1939640|reference ScrF|length 43|copies 1
AACTGGCGGGAAATCTGAAATGCTTCGTTAATGGCGACTGCTT
>1939640|reference ScrF|length 46|copies 1
AACTGGCGGGCAAACAGTCGTTGCTGATTGGCGTTGCCACCTCCAG
>1939640|reference ScrF|length 45|copies 5
AACTGGCTGAAAAGGTGCAGCAAGGAAACCTGCAACCAGATCAGA
>1939640|reference ScrF|length 44|copies 1
AACTGGCTGCCGATCACGGTATTGGTCTGGTGGCACTACGTAAT
>1939640|reference ScrF|length 44|copies 6
AACTGGCTGCGGCAGGCGGGCTTGTTCCAGCAGCATAGAAACCG
>1939640|reference ScrF|length 47|copies 1
AACTGGCTGGAGCCGACCCATGTGCTCATGCGCGAAGTTGCCTGGGA
>1939640|reference ScrF|length 44|copies 2
AACTGGCTGGCTTCCTGGATTCTTACATTCCGGAACCAGAGCGT
>1939640|reference ScrF|length 35|copies 2
AACTGGGCAACACGCGCCCCTGTACGACTGCCGAT
>1939640|reference ScrF|length 46|copies 1
AACTGGGTACGCGCGCCAGAAACCAGTGCCAGCGGCTGGGCTGGTG
>1939640|reference ScrF|length 42|copies 2
AACTGGTAAATGCTATTGATGCTCCCCAGGTGAAAAGCCGCG
>1939640|reference ScrF|length 39|copies 6
AACTGGTCAGCGAAGTCGCCAAAGAAATCCATTACTATT
>1939640|reference ScrF|length 40|copies 1
AACTGGTCAGCGAAGTCGCCAAAGAAATCCATTACTATTT
>1939640|reference ScrF|length 49|copies 1
AACTGGTGGCTGTCTGTGACAGCCGCCTTTCCCAGGCGCAGGCGCTGGC
>1939640|reference ScrF|length 41|copies 2
AACTGGTGGTGGCAACCGGTGGTTCGTTGCATCGCAAGCTG
>1939640|reference ScrF|length 43|copies 1
AACTGGTGTGGATGGGGCTGGCCCCGCTGGCGGGCGCACAGCC
>1939640|reference ScrF|length 48|copies 1
AACTGTACTGACCATTACGGGTATACAGCACCGAAAAAGTGATGTTAG
>1939640|reference ScrF|length 49|copies 1
AACTGTACTGACCATTACGGGTATACAGCACCGAAAAAGTGATGTTAGG
>1939640|reference ScrF|length 46|copies 1
AACTGTAGGTAAGGCGTCATTAACGTTTGCTCTTTTATACTCATAA
>1939640|reference ScrF|length 48|copies 2
AACTGTCAACGACTTGCCCATTTGCTCGGCTTCGAACGCCGCGTTATC
>1939640|reference ScrF|length 49|copies 1
AACTGTCAACGACTTGCCCATTTGCTCGGCTTCGAACGCCGCGTTATCC
>1939640|reference ScrF|length 48|copies 1
AACTGTCCGCGAACCAGATTGAAGGCGATCTCGTTAAAACAGTGGGCA
>1939640|reference ScrF|length 39|copies 1
AACTGTCGATAGTGCACCGGTACAGGCGCTACGTGAGAA
>1939640|reference ScrF|length 44|copies 1
AACTGTCGCGGTGACGGGCGCTACCGGGTTTATCGGTAAATATA
>1939640|reference ScrF|length 39|copies 9
AACTGTCGGTGTTATCGACATTACGCGCCTGCTGGAACA
>1939640|reference ScrF|length 36|copies 8
AACTGTGCACCCGCTTCAGTGACTTCTGCCAGCTGC
>1939640|reference ScrF|length 49|copies 1
AACTGTGGCGTTGGTTGAATGAAAAACTACCTTGTTCACTGATGCTTTT
>1939640|reference ScrF|length 31|copies 1
AACTGTTCCTCCGCCTGGGTGCGGCTTTGCG
>1939640|reference ScrF|length 42|copies 1
AACTGTTCTGGCACACGGTCCGGTACGCAGCATTTTGTCGCG
>1939640|reference ScrF|length 49|copies 1
AACTGTTGCGGGAGAATAATATAGGGCGGCATCAGGTAAATCAGTTTGC
>1939640|reference ScrF|length 47|copies 1
AACTGTTGTCTGCCCAGTATAGCGGTCTAATAACATCCCTCAAGGGA
>1939640|reference ScrF|length 45|copies 2
AACTGTTTTCGGCGGTGGAAACCCTTAGCCATATGCGCCCGCTGC
>1939640|reference ScrF|length 34|copies 1
AACTTAATGCGCTGCGTCTGCGCGTACTTCACAT
>1939640|reference ScrF|length 56|copies 2
AACTTACCGGTGATGGTGATGCTTTTTGAACCTCAACCACTGGAACTGTTTGCTAC
>1939640|reference ScrF|length 43|copies 1
AACTTACTCCCGCGATCTGCTGGGTATCACCAAAGCGTCTCTG
>1939640|reference ScrF|length 45|copies 1
AACTTAGTTTTATAATGAATACGATAATTAAAAGTGAAGAAGAAA
>1939640|reference ScrF|length 55|copies 8
AACTTCACCGTATGTTCGTCGGGAGCATCAATCTTTAAATCTTTGGGAAATGCTT
>1939640|reference ScrF|length 44|copies 1
AACTTCAGCCAGACGCGCAATGTTGAGTTGCCGCGGCTTTCTGG
>1939640|reference ScrF|length 44|copies 1
AACTTCAGCGAAGCCCAACGTGACTTGCGACACCCGGTGCGCAC
>1939640|reference ScrF|length 44|copies 1
AACTTCAGCGATAACTGGCAGTGTCGCCAGAGAGATGTTGCCAG
>1939640|reference ScrF|length 45|copies 1
AACTTCCCATTGCAGGTGTGGGTTCAGATGCAGTAATACCGCCAG
>1939640|reference ScrF|length 57|copies 2
AACTTCCCCCATGCGACGCTCGCCGCACTGGCAGAACTGCTGGCGTTAACAGAACCA
>1939640|reference ScrF|length 44|copies 7
AACTTCGATCATTGGACCGCTGATCGTCACGGCGATTTATGCCG
>1939640|reference ScrF|length 46|copies 1
AACTTCGATCATTGGACCGCTGATCGTCACGGCGATTTATGCCGCC
>1939640|reference ScrF|length 42|copies 1
AACTTCGCAGATGCCCCAGTCGCTGTCGGTGCTTTCCAGCAG
>1939640|reference ScrF|length 45|copies 1
AACTTCGCAGATGCCCCAGTCGCTGTCGGTGCTTTCCAGCAGATG
>1939640|reference ScrF|length 35|copies 8
AACTTCGCAGCGAGCATCAATATTGTCGGTTTATC
>1939640|reference ScrF|length 43|copies 1
AACTTCGCGGCATCCGCTGGGTTGAGTTTGATGTACGGCTGCG
>1939640|reference ScrF|length 46|copies 1
AACTTCGCTAACGCCTGAGTCAGGGAGTGAACGGTGCGGCCATATT
>1939640|reference ScrF|length 44|copies 1
AACTTCGCTTATTATGGGGATCAGTTTCAGGGTTTCAAGGGAAG
>1939640|reference ScrF|length 46|copies 1
AACTTCGCTTTCTCCAGGCCAACCAGATAACCTTCTTCCTCCAGAT
>1939640|reference ScrF|length 39|copies 1
AACTTCGGTACAGTGACCAAAGAAATACCATGATTCACC
>1939640|reference ScrF|length 42|copies 1
AACTTCGGTAGAACCGGTGTCGTTTGCGTCACGACCAAACTC
>1939640|reference ScrF|length 38|copies 1
AACTTCTCGATTTCCGGGAAGCTGATATCTACAACCGG
>1939640|reference ScrF|length 33|copies 3
AACTTCTCGGTCTTCCGTGAAGGTGATGCGATG
>1939640|reference ScrF|length 40|copies 1
AACTTCTCGGTCTTCCGTGAAGGTGATGCGATGGCGAAAG
>1939640|reference ScrF|length 47|copies 1
AACTTCTGGTGGCTGCTGGCAATTACTGTCTTGTTTGGCTGGATGAG
>1939640|reference ScrF|length 46|copies 1
AACTTCTTTGTCAGTCACTACGTGTTCCGCTGGCGTACGGCGATGA
>1939640|reference ScrF|length 50|copies 1
AACTTGAGAACAACCAGATAAAAATGAATGGTGACAAAATACCAACAACC
>1939640|reference ScrF|length 33|copies 2
AACTTGCCCTGGCGGGTGGCGATAATAATCTAA
>1939640|reference ScrF|length 43|copies 1
AACTTGCTGGCGATTGGCGGCGGTAGTTGGATGGTGGTGCAGG
>1939640|reference ScrF|length 49|copies 1
AACTTGCTTCTGGCCTGGCTGGAGGACCATTTTGCCGATGAGGTGAATT
>1939640|reference ScrF|length 46|copies 8
AACTTGGTCGAATACGACATAATCGCCGTATCTTTAAAGCCCGCAG
>1939640|reference ScrF|length 53|copies 1
AACTTTAAAACCGACAAACCACAGCCGGTTAACGCGCTGCTGAAAGAAGCCGA
>1939640|reference ScrF|length 54|copies 1
AACTTTATCGGTTCCTCGCCGATTGCAATGTTTATTGCGATGGTGGTTGCATTC
>1939640|reference ScrF|length 48|copies 3
AACTTTATCTGGTTTTCTCGTTTCACTAACCGAAGGAGTGCCATTTAT
>1939640|reference ScrF|length 49|copies 1
AACTTTATGCCACGATCTCGGTAAAGGGCTGACGCCGCCAGAACTCTGG
>1939640|reference ScrF|length 50|copies 7
AACTTTCACCACCCCATCAACATAGGCACCGTTCTGATGCTCCCAACCGG
>1939640|reference ScrF|length 38|copies 7
AACTTTCCTGCAACAGCATATCGTGCAGCCGCTGGGGC
>1939640|reference ScrF|length 47|copies 1
AACTTTCGGGCGCGGGGTGAAGAATTTATCCAGATTATCGGTATGCA
>1939640|reference ScrF|length 38|copies 1
AACTTTCTTCATCCAGCTGCCAGGCACCGCGCGCGACG
>1939640|reference ScrF|length 46|copies 1
AACTTTGTGGTGCTGACGGCTGCGCTCTCTGGCTGTAACAGCGGCA
>1939640|reference ScrF|length 40|copies 2
AACTTTTACCTTGCCGGGCGCGCGCCGCACACTCCTGTAG
>1939640|reference ScrF|length 57|copies 2
AACTTTTCATCAAGGCCAAATTCGAAGCTAAACTCGTCACCTTCACGGACAACACGG
>1939640|reference ScrF|length 39|copies 1
AACTTTTGCTGAGTTGAAGGATCAGATCACGCATCTTCC
>1939640|reference ScrF|length 35|copies 1
AACTTTTTGCCATTAATTATAGCATGATGCTTTTT
>1939640|reference ScrF|length 47|copies 1
AAGAAAAAATCGCCGATTCCGGTGCTGGATTTAGCGCCATTAGGCAT
>1939640|reference ScrF|length 41|copies 4
AAGAAAAACAGCCAGCTTATCAGCCTGTCCATTCTGACTGA
>1939640|reference ScrF|length 55|copies 1
AAGAAAAACCGACCTTTGTGTACCACTTTCCAGCCAGCCAGGCATCACTGGCGCA
>1939640|reference ScrF|length 49|copies 6
AAGAAAACCACCGGCACGTTTTGCCCACGCGCTTTCTCAATCACCGTAC
>1939640|reference ScrF|length 43|copies 1
AAGAAAACCGCTTGCCGCAGCGGCATAGCCTGCCGACTGCTCA
>1939640|reference ScrF|length 49|copies 8
AAGAAAATAAAACGAATGTATCCATCGAATTTATGCATTCTTCGGTGGA
>1939640|reference ScrF|length 51|copies 1
AAGAAAATCTACGCTGCATTCAAGAAAGCGCAGGAAACCAAAGGCAAAGCG
>1939640|reference ScrF|length 45|copies 2
AAGAAAATTAATCCGTAAACCGCCACCTGAATGGTCAGGTAGATA
>1939640|reference ScrF|length 47|copies 4
AAGAAAATTCAACATCATCGGTGTAATTACGGGCGCGTTTCACCATA
>1939640|reference ScrF|length 46|copies 21
AAGAAACAAAATGCCAGCATCATGAATGCCACCACGGAAAGGACCG
>1939640|reference ScrF|length 50|copies 2
AAGAAACGCATCCGTTTCTTAAGCGCCTTTCTGGTGGGGGCAACATGGCC
>1939640|reference ScrF|length 45|copies 1
AAGAAACGTACATCCGGGTGCCAGACATCAACATCTTTACGCTCT
>1939640|reference ScrF|length 40|copies 1
AAGAAACTGAAGCCGTGATAGCCTTCACGCAGCAATTCAC
>1939640|reference ScrF|length 53|copies 5
AAGAAACTGGACATGCGCTTTGGCGGTAATTTAACGGCAGCAGAAGAGAAGAA
>1939640|reference ScrF|length 44|copies 1
AAGAAAGATTCCAGTTTTGCTATGTTGCTGGAAGCACAGCGTCG
>1939640|reference ScrF|length 52|copies 5
AAGAAAGCCGTGCAGGCAAGTTTTCCATTTGCCATCTACGCTTAATTTTGAA
>1939640|reference ScrF|length 53|copies 5
AAGAAAGGCATGACCTACGCTCAGGGGATGTCTGCCCAGATGACGGCGGCAGT
>1939640|reference ScrF|length 47|copies 1
AAGAAAGGCTTATCGCTCTTCGCCATCTTGTCGAGGAACTTAACGCC
>1939640|reference ScrF|length 35|copies 8
AAGAAAGTCATCAAGCAGAGATACAAGCCTACCGC
>1939640|reference ScrF|length 50|copies 1
AAGAAATATACGGCATGATGGGAGATGGGGGCACTGGTTAGAAGAACGAT
>1939640|reference ScrF|length 54|copies 1
AAGAAATATACGGCATGATGGGAGATGGGGGCACTGGTTAGAAGAACGATTTGG
>1939640|reference ScrF|length 48|copies 1
AAGAAATCCACAAATTCGCTGTGCTCTGGGCCATGATCCTGATCGGGT
>1939640|reference ScrF|length 38|copies 1
AAGAACACGTTACTACTGTCCAGACTATTCTGGACCAG
>1939640|reference ScrF|length 39|copies 1
AAGAACACGTTACTACTGTCCAGACTATTCTGGACCAGT
>1939640|reference ScrF|length 40|copies 5
AAGAACACGTTACTACTGTCCAGACTATTCTGGACCAGTT
>1939640|reference ScrF|length 43|copies 1
AAGAACAGCACATTGGCTACAGTATGCGGGTTATAAGCCAGAT
>1939640|reference ScrF|length 42|copies 3
AAGAACAGCGTGAAGAAACACGTTTGATTATTGAAGAATTAC
>1939640|reference ScrF|length 47|copies 7
AAGAACATAAAAAATGGCACTATTCTCTAAAATATTAATTTTTTATG
>1939640|reference ScrF|length 37|copies 1
AAGAACATAATCGCCAGGAGTCACACACTGACGTGGT
>1939640|reference ScrF|length 59|copies 38
AAGAACATCATTCCCGCCCAGTACTCGGAATAACCGGTTCGGGAAATTGCAGAGCTGCG
>1939640|reference ScrF|length 47|copies 1
AAGAACATTGACGGGCGTGGTCTGGCTGGGGAGATCAGCAAGGAAAC
>1939640|reference ScrF|length 34|copies 2
AAGAACCAGATGCCGAGGAATGCCACGGTGATAG
>1939640|reference ScrF|length 31|copies 1
AAGAACCAGTGTTCCTGGCATCTGGCAAGGG
>1939640|reference ScrF|length 59|copies 3
AAGAACCCCGTCTGAAGTGGACGGGGTATACCTGCGGGAAATCAGTAACGAATTACGGT
>1939640|reference ScrF|length 36|copies 2
AAGAACGACATTAGTGGACTGTTTGCGACGAATGGT
>1939640|reference ScrF|length 44|copies 1
AAGAACGATTTGGAATATCAGCCAACGCTGACAACCATGCGGAT
>1939640|reference ScrF|length 49|copies 1
AAGAACGATTTGGAATATCAGCCAACGCTGACAACCATGCGGATATTCT
>1939640|reference ScrF|length 52|copies 2
AAGAACGATTTGGAATATCAGCCAACGCTGACAACCATGCGGATATTCTTGG
>1939640|reference ScrF|length 42|copies 1
AAGAACGCGATGAGGATCAGCGTTCCTAATGCCAGACGCAGC
>1939640|reference ScrF|length 40|copies 1
AAGAACGCTTTGGCCTGGAGTATGACCTCGACATCTATAT
>1939640|reference ScrF|length 55|copies 2
AAGAACGGATTTTGCTCGACCTGCGACCAGTCTTTGATTTCCAGCGGAATGTCGC
>1939640|reference ScrF|length 41|copies 1
AAGAACGTCAACCAACTGTTTAGCTGGATGACGGAGATGCT
>1939640|reference ScrF|length 37|copies 1
AAGAACTGCGTTTTGCACGCTGGGAAGATATCGATTT
>1939640|reference ScrF|length 52|copies 1
AAGAACTGCTTGCGGCGTAAACTTTTTTCCTGCTTCACGGTCAGAGTAAACA
>1939640|reference ScrF|length 43|copies 1
AAGAACTGGTGCGTCTGGAAGAGAAAGTAGCGGAAGTGGGCAT
>1939640|reference ScrF|length 52|copies 2
AAGAACTGTGCCATCTGCCGGACTTAACCGCCGACAGCGCCGCCGAATGGCT
>1939640|reference ScrF|length 48|copies 1
AAGAACTTGGTTGCCGCCGTGATACGCGTTTTACCGTCAGAGGCTTTA
>1939640|reference ScrF|length 42|copies 1
AAGAAGAACAGCGTGTTAGAGCCATAAATCAACATCGGCATC
>1939640|reference ScrF|length 36|copies 1
AAGAAGAACATCCGGTAGCGTTGCAACTCGGCGGTA
>1939640|reference ScrF|length 37|copies 1
AAGAAGAACATCCGGTAGCGTTGCAACTCGGCGGTAG
>1939640|reference ScrF|length 45|copies 22
AAGAAGAACGTCAGCGCATTGTTCAGGTATTGCGAGAAACCAATG
>1939640|reference ScrF|length 56|copies 5
AAGAAGAAGACGCTCAGGATGTGAAAAAGATCATTGAAGAATGCGGACGCAAAGCC
>1939640|reference ScrF|length 46|copies 1
AAGAAGAGGTTTTGACCCATGACAGATAAACGCAAAGATGGCTCAG
>1939640|reference ScrF|length 48|copies 2
AAGAAGAGTGGTGCCGTATTACCGGTCGTAAGAATTAACCTTCGCATC
>1939640|reference ScrF|length 56|copies 1
AAGAAGATGAAATGGTTGGGATCGTCCGGTTCGGTAAAGAGGACTGCGTACGTTCG
>1939640|reference ScrF|length 44|copies 10
AAGAAGCATCGCGAAGGGGAGTTAATCACCCGTTACATAGAAGC
>1939640|reference ScrF|length 45|copies 2
AAGAAGCCGGAAATCACGGTCGACAAGCCATTAGCAAACATCGAA
>1939640|reference ScrF|length 49|copies 1
AAGAAGCCTCCGTTATGGAGGCTTCTACGTATCAGGTCAAAATCATTGG
>1939640|reference ScrF|length 45|copies 1
AAGAAGCGATTGCCGAGAAGCGCGCGTCCTGGCGTAAAGCGACCG
>1939640|reference ScrF|length 45|copies 1
AAGAAGGCGAAGTCGAACGCCTGCTCGGCATTAATATGGATATGA
>1939640|reference ScrF|length 46|copies 1
AAGAAGGTTGTGCTGATGACTTTATTCTAACGGTAGAAACAGGTCC
>1939640|reference ScrF|length 47|copies 1
AAGAAGTTAAGGCGCTGAAATTTAAAGTGCCGGGTGGGGTAGCAACG
>1939640|reference ScrF|length 49|copies 16
AAGAAGTTTACGTGCTGATTTATTTGCGACCAGCAGCCCAGCCAGTCCG
>1939640|reference ScrF|length 56|copies 1
AAGAAGTTTTTGCTACCGTGTTGAATTATCTCGGCAAAGATCCCAACAGCACTAAA
>1939640|reference ScrF|length 47|copies 1
AAGAATACGGACCAGCACCCAACGGATGCCAGTCCACACAATTAACG
>1939640|reference ScrF|length 50|copies 1
AAGAATCAGTTCAACCGCCGGTACACCCTCTTCCGGGTGAATATCCACCG
>1939640|reference ScrF|length 46|copies 1
AAGAATCTAAACAGCAACTGATCGACAAGCTGCTGACCCGTATTCA
>1939640|reference ScrF|length 42|copies 1
AAGAATGCCGCCAGACAGATAGATAAACTCTTCGTGACCGTG
>1939640|reference ScrF|length 56|copies 4
AAGAATTAACAAAAAACCTGACGGCGGACGAAGTGGCAACACTTGAGTATTTGCTT
>1939640|reference ScrF|length 38|copies 1
AAGAATTAATTAAAAATATGCAGGGCGATTTGTCATTA
>1939640|reference ScrF|length 56|copies 1
AAGAATTACGGTATGTGAGGTGGTGCCGCCACTTTTCAGTAACAGACCTTTGAGGT
>1939640|reference ScrF|length 42|copies 1
AAGAATTGGAGCCAATCAATTCTTGCGGAGAACTGTGAATGC
>1939640|reference ScrF|length 43|copies 1
AAGAATTGGAGCCAATCAATTCTTGCGGAGAACTGTGAATGCG
>1939640|reference ScrF|length 45|copies 1
AAGAATTGGAGCCAATCAATTCTTGCGGAGAACTGTGAATGCGCA
>1939640|reference ScrF|length 52|copies 3
AAGAATTGGAGCCAATCAATTCTTGCGGAGAACTGTGAATGCGCAAACCAAC
>1939640|reference ScrF|length 53|copies 1
AAGAATTGGAGCCAATCAATTCTTGCGGAGAACTGTGAATGCGCAAACCAACC
>1939640|reference ScrF|length 57|copies 1
AAGAATTGGAGCCAATCAATTCTTGCGGAGAACTGTGAATGCGCAAACCAACCCTTG
>1939640|reference ScrF|length 58|copies 1
AAGAATTGGAGCCAATCAATTCTTGCGGAGAACTGTGAATGCGCAAACCAACCCTTGG
>1939640|reference ScrF|length 42|copies 2
AAGACAAACAGGGCAATTAACGCGCCGGGTTGAGCATTGCCG
>1939640|reference ScrF|length 45|copies 1
AAGACAAAGAAGTCACATTGACAAAGTTAAGTAGCGGCCGTCGCC
>1939640|reference ScrF|length 43|copies 1
AAGACAAAGGGTTCTTTCGCCAGTTCAGCCAGCGTTACATTCG
>1939640|reference ScrF|length 38|copies 2
AAGACACTAAAATTTGCCAACCTGGCTACATAATGCCG
>1939640|reference ScrF|length 38|copies 2
AAGACACTGTACTGGAGGCTGTCGAGGTATAATCGTCA
>1939640|reference ScrF|length 47|copies 3
AAGACAGCGACTCAGGTGCCTGATGGTCGGAGACAAAAGGAATATTC
>1939640|reference ScrF|length 45|copies 1
AAGACATCAGGTCAACTTTCAACTGGCTCAGATCGATAGGCAGTT
>1939640|reference ScrF|length 46|copies 1
AAGACATGGTCGCGCAGGCGAACGCGCAACTCAAACTGACAGCTCC
>1939640|reference ScrF|length 36|copies 21
AAGACATTCAGATCTTCCAGTGGTGCATGAACGCAT
>1939640|reference ScrF|length 43|copies 1
AAGACATTCTCTGCCAGTACGTTGAATACATCACCAATATCCG
>1939640|reference ScrF|length 40|copies 1
AAGACCAGACCGTTCATACAGAACTGGCGATCGTTCGGCG
>1939640|reference ScrF|length 46|copies 1
AAGACCGCAGGAGTTTCGCAAGAAACTTAATCCCCTGCGTAGACGG
>1939640|reference ScrF|length 43|copies 1
AAGACCGCCACTGGATCAACTGTGGTCAGGCTGGTCCGTTAGG
>1939640|reference ScrF|length 41|copies 1
AAGACCGCGAGAACCTGTTCTTTATCGATGTGCAGGCACGC
>1939640|reference ScrF|length 46|copies 3
AAGACCGTCAGTCCACAAGATCTCTGAGCCGGGCTTCGCTTCACCC
>1939640|reference ScrF|length 47|copies 19
AAGACCGTGAGGAGACAGCCCGCTTTCTTGGTGCGTGGAATTACACA
>1939640|reference ScrF|length 55|copies 1
AAGACCTATAAAGCGATGGTAAAAGATTTGGTTAACCGCTATCAATAATAAATTA
>1939640|reference ScrF|length 47|copies 9
AAGACCTCGCGTTTTGCTTTAATCAACCAGATGATATTTTTCTGAAA
>1939640|reference ScrF|length 52|copies 2
AAGACGACGGCATAAACTGTCCGTAGCCCATCGCCCCGGCAAAGGAACCTTT
>1939640|reference ScrF|length 47|copies 1
AAGACGACGTAATCGCCGGAGTTCGCGTCACTGGTCTGGCGGACGAA
>1939640|reference ScrF|length 50|copies 3
AAGACGATGCACTGAACTTTGGCGGCCAGCAACAGGAGTTGTGGTGTGAA
>1939640|reference ScrF|length 45|copies 8
AAGACGATTGTGGTACCCATGAAGGTATCATGATGACTCCGGTTA
>1939640|reference ScrF|length 54|copies 3
AAGACGCCGATAAAGCGAAAAGCTTTAAGCAGGCGCGTGGACGCGGTGGATTTG
>1939640|reference ScrF|length 47|copies 1
AAGACGCTCGCCAGTTTTCCGTATAGTGCGCCGGAAGCCCACAGGCC
>1939640|reference ScrF|length 47|copies 1
AAGACGGATTTCTCCGCCAGCGCGTTTATCCACGCCAAACAGACAAT
>1939640|reference ScrF|length 39|copies 1
AAGACGGCATCATCATGTGTCTGCTGGCGGCGGAAATCA
>1939640|reference ScrF|length 60|copies 1
AAGACGGTTTTTGCCCGGCTTTGTCTTTGGTCAGCGGGCTTTCACTGATTTTCTTCTGCA
>1939640|reference ScrF|length 39|copies 2
AAGACGTCGGTAATGCCGATCCACGGGCGATGCAGGTGG
>1939640|reference ScrF|length 28|copies 6
AAGACTGGATAATCAACAACATATTGAT
>1939640|reference ScrF|length 46|copies 5
AAGACTGTTACCCATCGCGTGGGCGTATTCGCAAAGGATCAGCGGG
>1939640|reference ScrF|length 39|copies 11
AAGACTTAAATGGCGAACGTTAGCTGTGGGGATAATGAC
>1939640|reference ScrF|length 51|copies 5
AAGACTTTGGCGCTAATCGGGTAGATATCACGGCCGGGGATCAACACGGTC
>1939640|reference ScrF|length 60|copies 5
AAGAGAAACCTGCACATCTGGCGCAATCCATTCGCGTTGCGAAACGTTAATTTACGTTAA
>1939640|reference ScrF|length 50|copies 1
AAGAGAACGTTTACTACTACATCACTACGCTGAACGAAAACTACCACATG
>1939640|reference ScrF|length 43|copies 10
AAGAGACGATTCGTCCGTATGACATGGGTATCACGCTGCTGGA
>1939640|reference ScrF|length 45|copies 3
AAGAGAGGAAGGAGCCAGAGCTCGCGCGCCGATCAATTGTGTTTC
>1939640|reference ScrF|length 39|copies 1
AAGAGAGGTCGTTGTTGTGGCACTGGTTGCATCGCGGAT
>1939640|reference ScrF|length 40|copies 1
AAGAGAGGTCGTTGTTGTGGCACTGGTTGCATCGCGGATG
>1939640|reference ScrF|length 40|copies 2
AAGAGAGTGTGCTACCGGGTGGCGCCATTGAAGGCGACCG
>1939640|reference ScrF|length 38|copies 4
AAGAGATCCACCAGCGCGTAGCTACCTTGCTCGGCGCG
>1939640|reference ScrF|length 47|copies 1
AAGAGATCGACCAAATCCTGAAACGCGCGCAGGTACGCCCGCTGGCG
>1939640|reference ScrF|length 36|copies 1
AAGAGATCTACGCCCTGTGCAGCGCCTATTCCACAA
>1939640|reference ScrF|length 57|copies 1
AAGAGATCTGCGAGCACGTCCATTACATCAAATAACCCTCCCGGAGAGGCTCCCCCC
>1939640|reference ScrF|length 36|copies 1
AAGAGATGGCGCGCCTGCGTGAAGCGGTACTGTGTG
>1939640|reference ScrF|length 41|copies 1
AAGAGATTGGCTACCCGCTGGTGGTACGTCCGTCTTACGTT
>1939640|reference ScrF|length 49|copies 2
AAGAGCAAACGAAGAAACTTTCAGAATTAGGCCCGGCGGCGCAGAAAAT
>1939640|reference ScrF|length 51|copies 1
AAGAGCAAGGTTAATCCCTGCTTTGCGCGCTTCTTCAAATACCAGAGCGGC
>1939640|reference ScrF|length 34|copies 1
AAGAGCATTTCCCGCAGGATGTGAAGTAAGGACG
>1939640|reference ScrF|length 55|copies 2
AAGAGCGCAACACCGGTAGCTTCAACTTTGGTATTGGTTACGGTACTGAAAGTGG
>1939640|reference ScrF|length 48|copies 2
AAGAGCGTATCGAACTGACCCGCAACAGCTTCGGCGGTGCCAAAAACA
>1939640|reference ScrF|length 41|copies 2
AAGAGCGTCTGTCTCTGGGCGATCTGGATACCCTGATGCCT
>1939640|reference ScrF|length 43|copies 1
AAGAGCTACGGGAGTTATCGGCATGGATGGCGGGGGCTGTAAG
>1939640|reference ScrF|length 37|copies 1
AAGAGCTGGAACGCGACGCAATGGCGCTACTGTGGTC
>1939640|reference ScrF|length 40|copies 1
AAGAGCTGGCAATTCTGGCGGTTCGTGCACTTGACGCGCT
>1939640|reference ScrF|length 41|copies 1
AAGAGCTGGCAATTCTGGCGGTTCGTGCACTTGACGCGCTG
>1939640|reference ScrF|length 46|copies 4
AAGAGCTTAAATTGCTGGAAGCATACGGCCTGGATGAACTGACCGG
>1939640|reference ScrF|length 36|copies 1
AAGAGCTTCGCGTTACCGCTAACCCCATCAATTAAC
>1939640|reference ScrF|length 49|copies 1
AAGAGGAACTGAACCGCTTATCAGCCTATTTCCCGGCAAGTCTGAAGAC
>1939640|reference ScrF|length 47|copies 1
AAGAGGAAGAAAGCGAGAAAAAAGAGTGACCCATTACTACAAGAAAG
>1939640|reference ScrF|length 44|copies 5
AAGAGGAATTCGTATTAATGGTGATAGTCTCACCCAATATTGTA
>1939640|reference ScrF|length 41|copies 1
AAGAGGATGTGCGTGCGCAATTACTAGCCGATGAAATGAGC
>1939640|reference ScrF|length 44|copies 1
AAGAGGCTGGTTTTGCCTGCAAAAGATCGCGTATCACCAGCAAG
>1939640|reference ScrF|length 48|copies 1
AAGAGGCTGGTTTTGCCTGCAAAAGATCGCGTATCACCAGCAAGACAG
>1939640|reference ScrF|length 43|copies 1
AAGAGGCTGTATCTGCGCCTGCACCACAGGTTGAGCTGGCGAA
>1939640|reference ScrF|length 60|copies 1
AAGAGGTGACCGCTGAGTTGCCGATATTGGCGTTAACTTTTACCAGGAAGTTACGGCCAA
>1939640|reference ScrF|length 36|copies 1
AAGAGGTGACGGTTTACGATCCGCAGGATGTGGAGT
>1939640|reference ScrF|length 58|copies 1
AAGAGTACGAAGATAAAGTTCTCACCTCAAAAGGCAAAGCACTGGCACTGGAAAAACA
>1939640|reference ScrF|length 40|copies 1
AAGAGTACTTTGGTGCCAGCCTTTGGCAGCTCTACAAGAG
>1939640|reference ScrF|length 47|copies 1
AAGAGTATTAATCCCCGTTTCTGGCGGTATACTGCGACACAATTCCA
>1939640|reference ScrF|length 38|copies 1
AAGAGTCTACGCTGGCGATTCGTGCCGTTCATCAAGGC
>1939640|reference ScrF|length 41|copies 1
AAGAGTGCGAACAGTTGCGTGAAGAGCTGAACGAAACCAAC
>1939640|reference ScrF|length 35|copies 1
AAGAGTGCGATCTGGCGGGCGCGATTAAGTCGATG
>1939640|reference ScrF|length 49|copies 3
AAGAGTGGATCAAACGTCTGCCGGATAACTCCGCACCGTACACTTCCAC
>1939640|reference ScrF|length 55|copies 1
AAGAGTGTCTGAACCTGGTTAATAAATTAGGTAACGATAAAATCAAGCTGGTTCT
>1939640|reference ScrF|length 56|copies 1
AAGAGTGTCTGAACCTGGTTAATAAATTAGGTAACGATAAAATCAAGCTGGTTCTC
>1939640|reference ScrF|length 48|copies 1
AAGAGTGTGAAGACGGGTTGGAAAACTACTGTGATCACATGACCGGCA
>1939640|reference ScrF|length 31|copies 1
AAGAGTTACTGCGCCAGGTGCAATCGACCCG
>1939640|reference ScrF|length 50|copies 3
AAGAGTTGCTGGAAGATCCGACGCGTCTGCTGCTGGACGTGTAGTAGTTT
>1939640|reference ScrF|length 48|copies 5
AAGATAAAAAAATCGTCATGTACTGCACCGGCGGCATTCGTTGTGAAA
>1939640|reference ScrF|length 46|copies 5
AAGATAAACGTTAGCACACTGCGAGCGAGGCGACGACCATTATTGT
>1939640|reference ScrF|length 41|copies 11
AAGATAAAGTGGCAAAGAGAGCTGTGCCGGTGTGTTCAGAG
>1939640|reference ScrF|length 40|copies 1
AAGATAAATTTAATGACCTAGGTTGGTTTACATGTACAAC
>1939640|reference ScrF|length 38|copies 1
AAGATAACGTCCGCCTGGCGCGGCGCAGTAGCGGTGGC
>1939640|reference ScrF|length 48|copies 1
AAGATAACTTTTACCAAAGCCAGACGCCGCCCCGGCATAGTGCCAATC
>1939640|reference ScrF|length 39|copies 1
AAGATAAGCACGACATCATCCTTCCACTGTTGACCATGA
>1939640|reference ScrF|length 35|copies 2
AAGATAATAATATCAGCCTCAATAAAGCCGGACAG
>1939640|reference ScrF|length 46|copies 8
AAGATAATAATATCAGCCTCAATAAAGCCGGACAGGAACTGTATCA
>1939640|reference ScrF|length 39|copies 1
AAGATACCTATCTGGAACTTGAGCGACTGATAAGCGATG
>1939640|reference ScrF|length 46|copies 1
AAGATAGCGATTTTGCTCGCCGTCGCCAGGAAAGTGGAAACCGGCG
>1939640|reference ScrF|length 45|copies 1
AAGATATGTTCGATTTTTCAAAGGTCGTGGATCGTCATGGCACAT
>1939640|reference ScrF|length 53|copies 1
AAGATATTCAAAGCCTGTATCAAAAAATGACGAAGTTATATATTGAGCACAGT
>1939640|reference ScrF|length 19|copies 1
AAGATATTCGGCAGTACGT
>1939640|reference ScrF|length 40|copies 1
AAGATCACCGCTGCCAGCAGGATTAAGCCGCGAACCACGT
>1939640|reference ScrF|length 52|copies 1
AAGATCCAGTCAAAAATGTAGTCATAGTTACCCACTGTACTGATCCAGCGCA
>1939640|reference ScrF|length 38|copies 1
AAGATCCGGATCTCGAACCGCTGGGCACGCCGAGTGGC
>1939640|reference ScrF|length 43|copies 1
AAGATCCTTTTTTTGAGGCTAAAGTTTGCGTCACTGCGCAGCA
>1939640|reference ScrF|length 42|copies 3
AAGATCGCCATCAGATCCGTCGAGTGCTACACGAACGTCTGG
>1939640|reference ScrF|length 49|copies 1
AAGATCGCCGGTACCGCTTAAATTCAGGGCCATATTCAGCTTCAGGTTC
>1939640|reference ScrF|length 45|copies 1
AAGATCGCGATGAGCCGTTTGTTTATAACAGCGGCGGTTCCTCTT
>1939640|reference ScrF|length 50|copies 1
AAGATCGTCGTCTCCGGTGAGGCGGCTGGACTTCAAATCCAGTTGGGGCC
>1939640|reference ScrF|length 34|copies 1
AAGATCTCTCAGAGTTTGCCCTGCATGTACGTGC
>1939640|reference ScrF|length 47|copies 1
AAGATCTTCAGCGCTAACGGAACACGACTTCCCAACAGCGCCAGCAC
>1939640|reference ScrF|length 38|copies 1
AAGATCTTTACCAGCGTCAGCTGGAGGTGTTCCTCGAT
>1939640|reference ScrF|length 45|copies 1
AAGATGAAATGGTGCTGGTAGCCAGCAAAAATCATCCAACAATTA
>1939640|reference ScrF|length 40|copies 6
AAGATGACATCTGCTACGCCACGACTAACCGTCAGGAAGC
>1939640|reference ScrF|length 40|copies 1
AAGATGACATGAGCGTTGACGCCGAAAGTGCATTCCTGAC
>1939640|reference ScrF|length 37|copies 5
AAGATGACGTTGGCAACATCGTACACAAGTACGAGCC
>1939640|reference ScrF|length 38|copies 1
AAGATGACGTTGGCAACATCGTACACAAGTACGAGCCG
>1939640|reference ScrF|length 41|copies 1
AAGATGATCGAGCGTATCAACATCCGCCACCACGCGATTGA
>1939640|reference ScrF|length 49|copies 2
AAGATGCATTGATTGTTAAAGAACAGGGTGGTCTGGGCCATAAAGCCTG
>1939640|reference ScrF|length 50|copies 1
AAGATGCATTGATTGTTAAAGAACAGGGTGGTCTGGGCCATAAAGCCTGT
>1939640|reference ScrF|length 41|copies 18
AAGATGCGCAAATAAGCGGGGCGGTAGGCCGTTATTCAAAG
>1939640|reference ScrF|length 45|copies 3
AAGATGGCAGCATGTTAACGGCGCGTCTGGTGATTGGCGCGGACG
>1939640|reference ScrF|length 40|copies 1
AAGATGGCATCGTCCTGATCGACCAGGATAAATGCCGTGG
>1939640|reference ScrF|length 46|copies 1
AAGATGTCACGCTGTTCCTGCGGTACGTCTTCGATTTTAACCTGCT
>1939640|reference ScrF|length 47|copies 7
AAGATGTCCTGTGTTTAAAAGTGATGCTGCCCGGACTCGACAAAGAT
>1939640|reference ScrF|length 46|copies 1
AAGATGTCGTAATCCTGTGCTGCTTTCAGTTCGGTATCGAACAAGC
>1939640|reference ScrF|length 35|copies 1
AAGATGTCTATCCGATTCTGTCGCTGCAATCGTGC
>1939640|reference ScrF|length 52|copies 10
AAGATGTCTTTAACGCGTTCCGCTTTACCGAGTTGGGTGACGTTAAAGTGGT
>1939640|reference ScrF|length 46|copies 1
AAGATGTTGCCCGCCTGGCGGGCGTTTCTACCTCAACAGTTTCTCA
>1939640|reference ScrF|length 51|copies 3
AAGATTAATTATAAATATATAATCAATTTTATTTTTAAACCAGTTAGTCGT
>1939640|reference ScrF|length 36|copies 1
AAGATTACGAGTGCCTGTGCGGTAAGTACAAGCGCC
>1939640|reference ScrF|length 45|copies 1
AAGATTACTATGCAACATACTCACCATTATGGGGACAATATCCGG
>1939640|reference ScrF|length 44|copies 1
AAGATTATGAAGAAGACTTCAAAACGGCGCTGTTACGCGCTCGC
>1939640|reference ScrF|length 45|copies 2
AAGATTCACGAGTCAGCAGGCGATCCATCTGTTCTGCATTAGCGA
>1939640|reference ScrF|length 43|copies 2
AAGATTGCCATCACTTGTTGCAGATTTTGTTTCTGCGTAGTCG
>1939640|reference ScrF|length 43|copies 1
AAGATTGCGGCAAATCGCTTCTTTTCTGTGTTTCTGTCAGGTC
>1939640|reference ScrF|length 44|copies 2
AAGATTGCGGCAAATCGCTTCTTTTCTGTGTTTCTGTCAGGTCA
>1939640|reference ScrF|length 40|copies 2
AAGATTGGCTTCAATGCTGCCGCAGTGCGCGATATGCATG
>1939640|reference ScrF|length 49|copies 2
AAGATTTCGCTAACCAGGAAGCGATCGCCAAACTGCTGCGTTTTGCTTC
>1939640|reference ScrF|length 55|copies 2
AAGATTTGCCCAATATGTCTTTTCATCTGGAAGCGATTCTCGGGGAGGTGGGGAT
>1939640|reference ScrF|length 53|copies 1
AAGATTTTAGCCTGAAGAACTCCCAGTTCGATTTTCTCCATCCGTGGTATGAA
>1939640|reference ScrF|length 36|copies 1
AAGATTTTCACTGTTACTTCAGTGATATAGCACAAT
>1939640|reference ScrF|length 37|copies 1
AAGATTTTCATAACCCGGATGGCACCATGCGCAGCGC
>1939640|reference ScrF|length 54|copies 1
AAGCAAACGGAAGACATTCCGCAGGTGCTGAAAAAGGCTTTCTGGCTGGCGGCA
>1939640|reference ScrF|length 54|copies 2
AAGCAAACTTCCACAACTTGGCACCACTATTTTCACCCAGATGAGCGCGCTGGC
>1939640|reference ScrF|length 36|copies 1
AAGCAACAACATCGCGACGCGCGTCATAATTGCGGG
>1939640|reference ScrF|length 44|copies 1
AAGCAAGAAAAGCACTGAAGCACAACAATCGCAGTTGCAATTAT
>1939640|reference ScrF|length 55|copies 25
AAGCAATCTTCTGAAACCAAAATTCAATTTGCTTCTATTGGTGCAACCACCAAAG
>1939640|reference ScrF|length 46|copies 1
AAGCAATGTGCTGACACGCGCCGGAGCAGGCGGTGCCGGTGGCGCT
>1939640|reference ScrF|length 42|copies 1
AAGCAATTATGCTGTTGCGTGAGGAAGGAATGACGATCCATG
>1939640|reference ScrF|length 38|copies 4
AAGCACAACTGGCAGACGCCATCGCCAGAGCGGTATAC
>1939640|reference ScrF|length 47|copies 27
AAGCACACCTGCAACATATGGATGGCGTGATGGTCGGGCGCGAGGCG
>1939640|reference ScrF|length 47|copies 8
AAGCACATGACAGCTGACGCAGCTGCTCATGAAGTTATCGAAGGTCA
>1939640|reference ScrF|length 42|copies 1
AAGCACATTAATTTTCCAGCAAATGCTGGAGCAAAATACCGT
>1939640|reference ScrF|length 36|copies 1
AAGCACCAGATAGTCGAGATCCGGCCACAAGGTTTC
>1939640|reference ScrF|length 29|copies 1
AAGCACCATCACGAGCAACGATCTGAACG
>1939640|reference ScrF|length 38|copies 2
AAGCACCATCAGGCTGAGTGTGTAGCGGGTTAACTCAG
>1939640|reference ScrF|length 46|copies 5
AAGCAGAAAGAAAGGCTCGGAAAGAATCGCTTCACATTGCAGATCG
>1939640|reference ScrF|length 49|copies 11
AAGCAGAAGCACGCCAAAAAGCAGAACGTGCGGAAAACATTAAGAAAAA
>1939640|reference ScrF|length 48|copies 1
AAGCAGAAGGCCATCCTGACGGATGGCCTTTTTGCGTTTCTACAAACT
>1939640|reference ScrF|length 36|copies 3
AAGCAGACCATCATCGACACCGGCATTGGCGACACC
>1939640|reference ScrF|length 37|copies 1
AAGCAGACCATCATCGACACCGGCATTGGCGACACCA
>1939640|reference ScrF|length 50|copies 1
AAGCAGACCGGAGGAAGGAAATCCCGACGTCTCCAGGTAACAGAAAGTTA
>1939640|reference ScrF|length 48|copies 6
AAGCAGCACCTAACATCACTCCAGCTATTCCGACCAAATCAAATCCAC
>1939640|reference ScrF|length 53|copies 1
AAGCAGCAGCGGAGTCGAACCGGTTTGTTCATCGCCCAGCCACTCTTCTTCCA
>1939640|reference ScrF|length 50|copies 1
AAGCAGCCGCATAAACCGAAGACGACAATCTTTTTGGGTCCCAGCGAATC
>1939640|reference ScrF|length 44|copies 1
AAGCAGCTCTCGCAGGAAGGCGGCTCGCTGAAGATGTACAACAT
>1939640|reference ScrF|length 41|copies 2
AAGCAGCTTACATCACGGGTGAAACTTTGCATGTGAACGGC
>1939640|reference ScrF|length 39|copies 1
AAGCAGGATCTCGCCCGCATGGGCGTCGATATCAGCCAT
>1939640|reference ScrF|length 39|copies 1
AAGCAGGATCTTTAATATCGCCCCAGTAATAACGGCAGG
>1939640|reference ScrF|length 40|copies 1
AAGCAGGATCTTTAATATCGCCCCAGTAATAACGGCAGGG
>1939640|reference ScrF|length 47|copies 1
AAGCAGGCGGTTCCGTCTTTGCAAACATGCCACTGATTTTTGCGATC
>1939640|reference ScrF|length 59|copies 1
AAGCAGGGCTTAACGCATGGAAAGATGCAAAAAATGGCCATCCGCGTCAAAAGAACAGA
>1939640|reference ScrF|length 52|copies 1
AAGCAGGGTTAAGCGTATCGCCTTTGTTTGCGATGCGGGGATGGGCTCCAGT
>1939640|reference ScrF|length 53|copies 1
AAGCAGGGTTAAGCGTATCGCCTTTGTTTGCGATGCGGGGATGGGCTCCAGTG
>1939640|reference ScrF|length 56|copies 1
AAGCAGTAAGCCGGTCATAAAACCGGTGGTTGTAAAAGAATTCGGTGGAGCGGTAG
>1939640|reference ScrF|length 34|copies 2
AAGCAGTCGAGATGATGCAGGCACATAAAGATAA
>1939640|reference ScrF|length 44|copies 1
AAGCAGTGTGGAAACCACCAGCGTGCCCTGGAACATATTGCCCG
>1939640|reference ScrF|length 39|copies 18
AAGCAGTTGATCGATCGCCTCAAACAGTGGATGTCGCGG
>1939640|reference ScrF|length 50|copies 7
AAGCAGTTTTTCGCTGGTGGGATGGCTGCCCTGATCCAGCAGATTCTGGC
>1939640|reference ScrF|length 40|copies 4
AAGCATAATCCCGCCAATCACGACCTGTAACACTAACGCC
>1939640|reference ScrF|length 43|copies 4
AAGCATCAGCAGGGAGGAGAAAACATATTCCACCACCGCAATC
>1939640|reference ScrF|length 43|copies 1
AAGCATTACTTGAATTAGAAACGCGTTATTGCCGTCAGGAACC
>1939640|reference ScrF|length 43|copies 2
AAGCATTGCTCAACTTCCAGCAGGTAACGCTGGATTTGACTGG
>1939640|reference ScrF|length 49|copies 2
AAGCCAAAATGCGCCCGGGTGATGTATTAGGTGCACTGACAGGAGATAT
>1939640|reference ScrF|length 40|copies 1
AAGCCAATCATCACCAGCATCAGCCACGCTACGTGCGCCC
>1939640|reference ScrF|length 40|copies 2
AAGCCACCGTTTTTCTGCATCTCCTGGGCGATCTGTTCCG
>1939640|reference ScrF|length 46|copies 1
AAGCCACGAACCACGGGTGATTCGGAACTTCGATGATCTCGACCAA
>1939640|reference ScrF|length 55|copies 1
AAGCCACGTTGTGTCTCAAAATCTCTGATGTTACATTGCACAAGATAAAAATATA
>1939640|reference ScrF|length 64|copies 1
AAGCCACTTCTGGTAAAACTACTTTTGGAGATTGGTCTGCAAATGAATATATTTTTAAAACACC
>1939640|reference ScrF|length 39|copies 1
AAGCCAGACATTAACGCTTCTGGAGAAACTCAACGAGCT
>1939640|reference ScrF|length 43|copies 2
AAGCCAGACATTAACGCTTCTGGAGAAACTCAACGAGCTGGAC
>1939640|reference ScrF|length 44|copies 1
AAGCCAGACATTAACGCTTCTGGAGAAACTCAACGAGCTGGACG
>1939640|reference ScrF|length 54|copies 6
AAGCCAGACATTAACGCTTCTGGAGAAACTCAACGAGCTGGACGCGGATGAACA
>1939640|reference ScrF|length 37|copies 1
AAGCCAGAGTAACCCCGGACGCACGCTGCGAGCGGCA
>1939640|reference ScrF|length 45|copies 1
AAGCCAGCAAATGACTGATATCTTTGGCCTGAGGATCAACCGAGA
>1939640|reference ScrF|length 48|copies 1
AAGCCAGGTGGCAATCCTCAACGCCAACTATATTGCCAGCCGCCTGCA
>1939640|reference ScrF|length 42|copies 19
AAGCCAGTCGGTCGAGCAGGTCAGCGCGAAAAGTGCCTTCAT
>1939640|reference ScrF|length 49|copies 1
AAGCCAGTGAAAATGGCGTGCCCGTTTATCTGCGCGATGTTGCGAAGGT
>1939640|reference ScrF|length 44|copies 1
AAGCCATCATCCGCAAATTATCCGTGCCTGGAAGCAGAGTGCGG
>1939640|reference ScrF|length 46|copies 1
AAGCCATTCGCTTCTATGAAGAGAAGGGGCTGGTGACGCCGCCGAT
>1939640|reference ScrF|length 47|copies 1
AAGCCATTCGCTTCTATGAAGAGAAGGGGCTGGTGACGCCGCCGATG
>1939640|reference ScrF|length 54|copies 1
AAGCCATTCTGCCCGCCAGCTTTTAGCGCAATTAGGGGAGTATTTACGTCTGGG
>1939640|reference ScrF|length 41|copies 2
AAGCCCAGCGAGGCACCCAGTCCCCAGAGTACAACAGACAC
>1939640|reference ScrF|length 47|copies 1
AAGCCCCGCTTCCAGTGAGATTTCGTGATACCAGCCAAGCTGATGCA
>1939640|reference ScrF|length 47|copies 1
AAGCCCCGGATGCAAAATCTGCCGATGCGAATATTGCCTTTTGTATG
>1939640|reference ScrF|length 49|copies 1
AAGCCCGCACGCCTGCGAATTCAGGGCGTTGTGTCCAACTTACTGGATC
>1939640|reference ScrF|length 53|copies 2
AAGCCCGTGACGGGCTTTTCTTGTATTATGGGTAGTTTCCTTGCATGAATCCA
>1939640|reference ScrF|length 60|copies 2
AAGCCCGTTGCCGCCTGCGCTCCATAACGCGACATCCGGAAAATGTCTGGATTACCAGCA
>1939640|reference ScrF|length 47|copies 1
AAGCCCTTGCAGCGCCGCGATGAGTAAATCCTGAAGGTCAGAAGTTT
>1939640|reference ScrF|length 49|copies 2
AAGCCGACGTCGATAAACTGCCAATTCCGGACCCGGAAGATGAGCTGGG
>1939640|reference ScrF|length 52|copies 1
AAGCCGACTCACTTGCAGTCGGCTTTCTCATTTTAAACGAATGACGTTTACT
>1939640|reference ScrF|length 49|copies 16
AAGCCGAGGTTAATTAATAGCGACTGTAAAAAGTAGAACGCAGTCCACG
>1939640|reference ScrF|length 42|copies 1
AAGCCGAGTTCAGCCAGCAGCTGCGCGTGACGCTCTGGGGAG
>1939640|reference ScrF|length 49|copies 1
AAGCCGCAAATTAAGCAATCAGCAACCGTTTTCGTGGCTTTACACTTAT
>1939640|reference ScrF|length 40|copies 3
AAGCCGCATTACAACAACGCTGCCGGGAAAATATTCATCA
>1939640|reference ScrF|length 44|copies 1
AAGCCGCCGTACCCCAGCACCAGCAGACCAGAAAGACCAACAAC
>1939640|reference ScrF|length 44|copies 1
AAGCCGCCTGATACCTGATAGTGCTAACGGGTGAGCTACGAAAG
>1939640|reference ScrF|length 40|copies 12
AAGCCGCGACCAGCACGCAGATTTTCAGCATCAACCAGAC
>1939640|reference ScrF|length 32|copies 1
AAGCCGCGCGCAGGTGACGCTGGCGATGGAGA
>1939640|reference ScrF|length 49|copies 2
AAGCCGGCGGCACCTCGCTAACGGATTCACCACTCCAAGAATTGGAGCC
>1939640|reference ScrF|length 47|copies 1
AAGCCGGTGTCGGAGCAATGGCCGGTGGTGTGCTGGGTTATCTGGTC
>1939640|reference ScrF|length 57|copies 1
AAGCCGTCGTCTTCCCGTTCAACTTACCCGCGGTGGCTGAACTGGGTACCGCGTCAG
>1939640|reference ScrF|length 46|copies 1
AAGCCGTGACGATATCGTCTGGACCTACTCCGGTGTGCGTCCGCTG
>1939640|reference ScrF|length 44|copies 7
AAGCCGTTGCGCTGTAGCAGATAGCTGCGCCGTCTCTATTGACC
>1939640|reference ScrF|length 40|copies 1
AAGCCTATTCACGCCGGGGAAGTCGGCATGTACGTGTGTG
>1939640|reference ScrF|length 35|copies 23
AAGCCTCAATCAATGAAATGGCTGAGGCGGTGCAG
>1939640|reference ScrF|length 46|copies 1
AAGCCTCATTCAGCAGTACGTTTAGCGGACATCTCGGGGTGGGGTA
>1939640|reference ScrF|length 43|copies 8
AAGCCTGAGGGATAATTTCCGTCAAATTGAGGCAATTGCCGAG
>1939640|reference ScrF|length 45|copies 1
AAGCCTGATTCAGGGGCTGCATCAGTCCGTCTTCCGCGCAGAAAA
>1939640|reference ScrF|length 40|copies 10
AAGCCTGCATGATGGTGCGGTTAGAGCCGGAAGTACCGAC
>1939640|reference ScrF|length 41|copies 4
AAGCCTGCTGGATGATGCAATCACTCACCGCTCAGCCCATG
>1939640|reference ScrF|length 34|copies 1
AAGCCTGTTACTGCCGCGCCTGTCGGAATTTCTC
>1939640|reference ScrF|length 50|copies 1
AAGCCTTCACCAGATGGGTTGCCGTTTTTACCCTGGTACTGAACAGCAAA
>1939640|reference ScrF|length 41|copies 1
AAGCCTTCATTGAGACGTGGGAGCAGCTGCAGCGCGGCCAG
>1939640|reference ScrF|length 46|copies 2
AAGCCTTGCTGAAGAAAGCGGCAAAACGCATTCCGGCAGAGCGTCT
>1939640|reference ScrF|length 49|copies 1
AAGCGAACGCTTATGGTCACGGTCTTCTTGAGACCGCGCGAACGCTCCC
>1939640|reference ScrF|length 46|copies 1
AAGCGAAGCTACATGGCGAAGATGTTTCTCTGGATGCACTAAAACG
>1939640|reference ScrF|length 54|copies 1
AAGCGACAGAGAGGAGTGGGGCGTTAACGTTTATGACGGGGAGAGTCCCCGTCG
>1939640|reference ScrF|length 45|copies 1
AAGCGACATATTTGCCCGTTGCCACTTCAATCCCACGATTACGCG
>1939640|reference ScrF|length 39|copies 1
AAGCGACCCAGATAAGCCAGACATTGAACACTCCGCAGC
>1939640|reference ScrF|length 40|copies 9
AAGCGACCGAAACGCTGCGAAATGCGCTGGCTAATAACGG
>1939640|reference ScrF|length 39|copies 2
AAGCGACGGTGTAACCACATATACTGCTCTGGTGCCATC
>1939640|reference ScrF|length 43|copies 2
AAGCGACGTACGTTGACGCTACCATCCGGGCGACGGCTCCATG
>1939640|reference ScrF|length 44|copies 3
AAGCGACGTACGTTGACGCTACCATCCGGGCGACGGCTCCATGG
>1939640|reference ScrF|length 42|copies 1
AAGCGACGTGATCCGGGCGACCGAACAGAGAAATAATCTGGT
>1939640|reference ScrF|length 50|copies 1
AAGCGAGAGATATCCGGGAAGTACAACTGCAGGAAGTAAGTTGCAAAGAT
>1939640|reference ScrF|length 48|copies 1
AAGCGAGCCACCATTGGCGATCAGGTGAAACCCGGCGACGTTGTGAAA
>1939640|reference ScrF|length 49|copies 3
AAGCGAGCCACCATTGGCGATCAGGTGAAACCCGGCGACGTTGTGAAAG
>1939640|reference ScrF|length 36|copies 1
AAGCGAGCGTCTGCCCGGAGTGCAAACAACGCGCGA
>1939640|reference ScrF|length 42|copies 2
AAGCGATAAAGTTTTCGCCCATCCCCAGGCCAATCACCAGCG
>1939640|reference ScrF|length 40|copies 1
AAGCGATATCACCAAAGCGGATTTCCTCTCAGATCCGAAC
>1939640|reference ScrF|length 41|copies 2
AAGCGATATTTCAGGTTGATGCCGTACATTGCAGGCTCAGT
>1939640|reference ScrF|length 24|copies 1
AAGCGATCGAACTGTCACAGCAGC
>1939640|reference ScrF|length 51|copies 1
AAGCGATGACCGACGCTGCGTTGTCGATTTTCCCCTCTTCTACCCACTGGT
>1939640|reference ScrF|length 36|copies 1
AAGCGATGATTGCTTCGCTGGAGAAATCACCGCCTG
>1939640|reference ScrF|length 46|copies 1
AAGCGATGCTGGCAAAACACGGCATTCGCCATGACACCACGGTCAT
>1939640|reference ScrF|length 53|copies 1
AAGCGATGGTTTATGCCAATGTGATTGGCTGCGATTTGGGACCGAAAATTACC
>1939640|reference ScrF|length 55|copies 16
AAGCGATGGTTTATGCCAATGTGATTGGCTGCGATTTGGGACCGAAAATTACCCC
>1939640|reference ScrF|length 45|copies 1
AAGCGATTCGATCGTTAATAGTGGTTCACGATCGGATCTTAATGC
>1939640|reference ScrF|length 42|copies 1
AAGCGCACCTTCGGCAGCGATACGGCCTTCTGCATCCGGCAG
>1939640|reference ScrF|length 41|copies 2
AAGCGCAGAAGATGTACCTGCCGTCACCGTACCGCTGACGG
>1939640|reference ScrF|length 42|copies 1
AAGCGCAGGTTTCTGAAGCGGATGTAATCCACCTGAAGCCGG
>1939640|reference ScrF|length 46|copies 1
AAGCGCCAATATGCGATGTCAGTAGAAGTACTGGAACAGATGCAAC
>1939640|reference ScrF|length 50|copies 1
AAGCGCCGACTGAGCGGCAAGATCGAAGATTTTTCCCGCCGGTTGTGGGG
>1939640|reference ScrF|length 37|copies 1
AAGCGCCGAGCGTCAGCGAAGTCGCCGTCTGGTTTAT
>1939640|reference ScrF|length 41|copies 1
AAGCGCCGATGTCAGATTAGACGATGGCACGCTGTTGCAGG
>1939640|reference ScrF|length 41|copies 1
AAGCGCCTACGGTTGGGTCGATGATGCAGTTCGAGGTCATC
>1939640|reference ScrF|length 49|copies 1
AAGCGCCTGCAACCGGTTCGCCAGATAAACTGGCGTCAACGCGTAAAAA
>1939640|reference ScrF|length 37|copies 1
AAGCGCGATTTCGACAGCAAATAGCCGTTGCCCTCTT
>1939640|reference ScrF|length 42|copies 5
AAGCGCGGTGGATATTCTCGTTGAGCTGGGCAAACGCCGGAT
>1939640|reference ScrF|length 41|copies 2
AAGCGCGTCTGGCTGATTTCCGTATTAAAGCCGATGTCGTC
>1939640|reference ScrF|length 39|copies 1
AAGCGCGTGACGGTAAGCTGACTGCGGGCGAAATGCAGG
>1939640|reference ScrF|length 40|copies 2
AAGCGCGTGGTTATGAAGTTGGCGGTACGGTACGTATCGT
>1939640|reference ScrF|length 36|copies 1
AAGCGCTCATCGATAAGGTCGCGGCGACAACAGTTG
>1939640|reference ScrF|length 34|copies 1
AAGCGCTGATGCGCACTCGTGAGCTGGAGAAACT
>1939640|reference ScrF|length 50|copies 1
AAGCGGAAATCATGGCGGTGTTTCATTACATTCCGCTGCACGGTTGCCCT
>1939640|reference ScrF|length 47|copies 1
AAGCGGATAATCGCTGGTGCCGTGGCGATACACTGAACGTTCCACCA
>1939640|reference ScrF|length 40|copies 1
AAGCGGATGAGGTGCTGCCTGCGCCGCTGCCGCCGTACCG
>1939640|reference ScrF|length 45|copies 1
AAGCGGATGCTGGATCAGGTACGCATTCCTGAGGCACAAACCATT
>1939640|reference ScrF|length 33|copies 1
AAGCGGCACATCACTGGCTACAGCAATAACATG
>1939640|reference ScrF|length 56|copies 1
AAGCGGCAGAGAAATTAGCAGGAGAAGGTCGCAATGTACGCGTAGTTTCCCTGCCC
>1939640|reference ScrF|length 54|copies 1
AAGCGGCGGCTTAAATTCTTAACGACTTTACCTTCGCCGGTTATCCAGATGAAG
>1939640|reference ScrF|length 46|copies 1
AAGCGGCTGCCCGTTGTAAGAAAAACGGGTGGTGCCGTCTGGCATC
>1939640|reference ScrF|length 47|copies 18
AAGCGGCTGCCCGTTGTAAGAAAAACGGGTGGTGCCGTCTGGCATCA
>1939640|reference ScrF|length 55|copies 21
AAGCGGGCACCATTCTCTGTTTAAACGAAGGGCTTGGCGCGGTGAAAGCCTTGCG
>1939640|reference ScrF|length 47|copies 3
AAGCGGGCAGTGAGCGCAACGCAATTAATGTAAGTTAGCGCGAATTG
>1939640|reference ScrF|length 60|copies 1
AAGCGGGCGACCGTTTTGTGGCGCTGGATTCCCCCTTTAACCACTGCGAACAGGGCAAAA
>1939640|reference ScrF|length 47|copies 1
AAGCGGGGCTGGCAAATCTGAAAGCTGTTCCAGGCCGTCTGTTCCCC
>1939640|reference ScrF|length 52|copies 1
AAGCGGGTAGGTGTACCAAAAATAATGGCGTCGTAATCGGCCAGTTCTTGCG
>1939640|reference ScrF|length 43|copies 1
AAGCGGGTGAAATACTGCGCCAGCGTCGGCGGCAGGTAGCTGG
>1939640|reference ScrF|length 50|copies 2
AAGCGGTAAATTTTGTCGAAATCATCTTTCCCCTCTGGTTTATTCAGAGG
>1939640|reference ScrF|length 47|copies 1
AAGCGGTCGTTCCCGCACAACCGTTAGATTTCAATGTCGCGCTGGCG
>1939640|reference ScrF|length 43|copies 1
AAGCGGTGATTGAACTGACCTACAACTGGGGCGTGGATAAATA
>1939640|reference ScrF|length 44|copies 1
AAGCGTAAGTTGAACCTGCTGGTGACCGACAAGCACGTTGAAGG
>1939640|reference ScrF|length 35|copies 1
AAGCGTCGAAGTGCGCGACCGGCTGGCGCTCGACG
>1939640|reference ScrF|length 43|copies 1
AAGCGTGCTCAACTGGACGGCGGAAGCGGAACAGCTACGCTTG
>1939640|reference ScrF|length 47|copies 4
AAGCGTGCTGGGGAGGCTGTCCGAAACACCGCTTTATGCTCGATGCC
>1939640|reference ScrF|length 54|copies 10
AAGCGTGTTCTGTGGATTTGGTTGCGCTCCGTCAGGAACTGGAAGCCTTTATTG
>1939640|reference ScrF|length 56|copies 1
AAGCGTGTTCTGTGGATTTGGTTGCGCTCCGTCAGGAACTGGAAGCCTTTATTGAA
>1939640|reference ScrF|length 47|copies 7
AAGCGTTATTTGAGGAGAACGGCTGAGTGCGGTTGCCAGACCGGCAG
>1939640|reference ScrF|length 48|copies 1
AAGCGTTCACTCAGGAGCAATATCCCTTTGCGACCGAAGTAATGGATG
>1939640|reference ScrF|length 52|copies 1
AAGCGTTCCGTAAACAGCAGAACGAAGAAGCGGCGAAACGTAAGCTGGATGT
>1939640|reference ScrF|length 54|copies 1
AAGCGTTGTCTTACTTTTAATGCTTTAAATGCTGCTTTATATTCTGGTGTTGCC
>1939640|reference ScrF|length 50|copies 1
AAGCGTTGTGGCCGGAACCGATGACGCGCCTGAATGCGATGGGGATGCCG
>1939640|reference ScrF|length 32|copies 1
AAGCTAACAGATGATGAAATGCGTGACTATCT
>1939640|reference ScrF|length 35|copies 1
AAGCTAACAGATGATGAAATGCGTGACTATCTCAA
>1939640|reference ScrF|length 36|copies 2
AAGCTAAGATGAGACTGTTGATCGGCCACGTCGGAG
>1939640|reference ScrF|length 42|copies 5
AAGCTACGAGCAGTTCTCTCACGGCTGGCAGGCGGTGTTTGT
>1939640|reference ScrF|length 41|copies 8
AAGCTATTGATGTCATTCATCATTCTGGCGGTAAGGCGGTG
>1939640|reference ScrF|length 58|copies 1
AAGCTCCCTCGTGCGCTCTCCTGTTCCGACCCTGCCGCTTACCGGATACCTGTCCGCC
>1939640|reference ScrF|length 37|copies 2
AAGCTCGTAACATCAATGATATCGTCAAAAGTGCATC
>1939640|reference ScrF|length 9|copies 1
AAGCTGAAC
>1939640|reference ScrF|length 46|copies 1
AAGCTGAACAAAGAACCGATCATCGAATACCTGAACTCTAACATCG
>1939640|reference ScrF|length 40|copies 1
AAGCTGAACACGCGTTAATGGCGGCTAATGCCAATATTGG
>1939640|reference ScrF|length 34|copies 1
AAGCTGAATGCAGGGCGTATTGGCGGGCTTGCCA
>1939640|reference ScrF|length 47|copies 1
AAGCTGATGCCGACTGGTGGGCTACTATGCAGGCTGCAGGGTAAGTG
>1939640|reference ScrF|length 48|copies 6
AAGCTGATGCTCAAGCTCACGCGGGGTATACAACGGGTTAACGTTTAC
>1939640|reference ScrF|length 55|copies 1
AAGCTGATTGAACACGGAATGCCAGGCGAAATGCCGGTGGCAATTGTCGAAAACG
>1939640|reference ScrF|length 43|copies 2
AAGCTGCAGCACTATTACCCGCTTTTGATCAGGCAGTGGAAGG
>1939640|reference ScrF|length 41|copies 1
AAGCTGCCGTGACCTCGCGCATCATCAACAGTTAAGTCAGG
>1939640|reference ScrF|length 44|copies 2
AAGCTGCTGCAGGTTGGCGGCAACATGCTGCTGCTCGACGAACC
>1939640|reference ScrF|length 46|copies 1
AAGCTGCTGGCGCTAACAAAGTTGCTGTTATCAAAGCAGTACGTGG
>1939640|reference ScrF|length 42|copies 1
AAGCTGGATACACAGGCCAAAGATAAAAAATGGACAGCGTTA
>1939640|reference ScrF|length 39|copies 29
AAGCTGGATCGCAAAGCCTTACCGTTGCCTGAACTGAAG
>1939640|reference ScrF|length 36|copies 1
AAGCTGGATGCTATTGACGCATGGAGTATTCGCTCC
>1939640|reference ScrF|length 52|copies 1
AAGCTGGCGGATACGTTCTTCCGGCACGCCAAAGGGTTAACCGCCGATGGAC
>1939640|reference ScrF|length 40|copies 1
AAGCTGGTATCGCTCTGAACGACAACTTCGTGAAACTGGT
>1939640|reference ScrF|length 32|copies 5
AAGCTGGTGAGATAACAAGGATATATCGATAT
>1939640|reference ScrF|length 44|copies 1
AAGCTGGTGCATATCAATAAATGTCCGGTACTGGCCCAGGCGAA
>1939640|reference ScrF|length 44|copies 1
AAGCTGTTACCGTCACGCAGCGTTTCGACATCATAAATAATCGG
>1939640|reference ScrF|length 58|copies 1
AAGCTTACGTTACCCAGCACGGATACCGCACGCTCAAAGACGCGGTAAAAGCCCATTA
>1939640|reference ScrF|length 59|copies 1
AAGCTTACGTTACCCAGCACGGATACCGCACGCTCAAAGACGCGGTAAAAGCCCATTAT
>1939640|reference ScrF|length 57|copies 12
AAGCTTGACCGTGGTTACTTCCCGACAGATGGTTCACGTGTCAACCTGACCGGTAAA
>1939640|reference ScrF|length 54|copies 1
AAGCTTTAGTACGCCCGGAAAAGCCCGACAACTGGCATGGAAAACCACCATGCT
>1939640|reference ScrF|length 35|copies 1
AAGGAAAAGTAATAATACCGCGAGAATAATGCTCG
>1939640|reference ScrF|length 36|copies 8
AAGGAAAAGTAATAATACCGCGAGAATAATGCTCGA
>1939640|reference ScrF|length 53|copies 2
AAGGAAAATCGACTGGAACAGCTTACCGCCGACGTAGAGTGCAATTTCAGGCA
>1939640|reference ScrF|length 49|copies 1
AAGGAAAGCCCGAGGAACACTTCGTAGCTCAGGGTCTGCGCAGAAGCAC
>1939640|reference ScrF|length 49|copies 2
AAGGAAAGCGTCGCCGGGAACGGTACTTTCGCCTTACCGTCATCGGAGC
>1939640|reference ScrF|length 56|copies 1
AAGGAACGCCTTCGCGCAGCGCTACGCCTGGAATACCGCCAGGAATACCAAAGCCA
>1939640|reference ScrF|length 51|copies 1
AAGGAACGTAAAACCGAGTTGGTCGAGGGATTCCGCCATTCGGTTCCCTAT
>1939640|reference ScrF|length 53|copies 2
AAGGAACGTAAAACCGAGTTGGTCGAGGGATTCCGCCATTCGGTTCCCTATAT
>1939640|reference ScrF|length 43|copies 1
AAGGAAGCGTGCCGTGTGTGATGCTTCGCACTCCGCGACGGTT
>1939640|reference ScrF|length 50|copies 5
AAGGAATCATTTATTGAAAGTATAATCCAAATAGAATTTAATTCTAATTC
>1939640|reference ScrF|length 55|copies 4
AAGGAATCGCGGGCCAGGGCTTTGCATTTTTTAGCGACGGGAATGCCAATGCCGC
>1939640|reference ScrF|length 30|copies 5
AAGGACACATTGTTGAGCGCGTGAACATCA
>1939640|reference ScrF|length 41|copies 1
AAGGACAGCCATGACGATAATCGCCGCCATAATCAGAAATC
>1939640|reference ScrF|length 32|copies 2
AAGGACAGGTGCGCGCGCGTCTGACCTTTGAT
>1939640|reference ScrF|length 36|copies 3
AAGGACCGCGATCATTAATGCGCACCACGATCATTC
>1939640|reference ScrF|length 37|copies 1
AAGGACCGCGATCATTAATGCGCACCACGATCATTCG
>1939640|reference ScrF|length 47|copies 7
AAGGACCGGCAAAATGATAATTAACAGTTTTTTCATAGTCATATCCC
>1939640|reference ScrF|length 35|copies 2
AAGGACCGTTCTGCGCCACGACTGGCGCATCAGCG
>1939640|reference ScrF|length 40|copies 1
AAGGACGATTGCAGACGCGGCAGTTACACAGCGCGAAGCG
>1939640|reference ScrF|length 36|copies 1
AAGGAGAACAGCAGGGTCAGGTTACAGTTGATGCCT
>1939640|reference ScrF|length 52|copies 1
AAGGAGAATCATCATGCAACAGAAAAGCGACAACGTTGTCAGCCACTATGTC
>1939640|reference ScrF|length 52|copies 1
AAGGAGAGAGCGTGACGCCCGAATCGACGTCACACAGGGTGATTACAGGTTG
>1939640|reference ScrF|length 45|copies 1
AAGGAGAGTAGCAATGTCATTCGAATTACCTGCACTACCATATGC
>1939640|reference ScrF|length 37|copies 1
AAGGAGCATCTCGCCGCCTTCCAGCAACGTCACTATC
>1939640|reference ScrF|length 68|copies 1
AAGGAGCCTGTAGCTCCCTGATGATTTTGCTTTTCATGTTCATCGCTCCTTAAAGACGCCGTTTAACA
>1939640|reference ScrF|length 43|copies 7
AAGGAGGACACGGTACGACAAAAAAGGTAGATGAATCATGTTG
>1939640|reference ScrF|length 42|copies 1
AAGGAGTAAAGATGAGAACCGTTAAGGTATTCGAGGAAGCCT
>1939640|reference ScrF|length 40|copies 12
AAGGAGTGATGGATGTCACGCTGCGTCGCGACGGCAAACT
>1939640|reference ScrF|length 59|copies 1
AAGGATAATAAAGTCACAGTACAAAACTAACGCTTCAGGGCCCCGGTAAAGGGGCCCTG
>1939640|reference ScrF|length 36|copies 1
AAGGATAGGGAAGCATAGACAGGCAGTAATACTTCT
>1939640|reference ScrF|length 44|copies 1
AAGGATCATATTGGCGTTAATACGACCTACCATTTCGTCGAGGT
>1939640|reference ScrF|length 33|copies 1
AAGGATCCGCGGTACCCGGGCATGCATTCGAAG
>1939640|reference ScrF|length 33|copies 11
AAGGATCGCTCGCGGCTCTTACCAGCCTAACTT
>1939640|reference ScrF|length 41|copies 1
AAGGATGAAGTGTATATAAAGAATGTCGCCAGAAATAAACG
>1939640|reference ScrF|length 43|copies 4
AAGGCAATAAAGTTCGCGAGCGCAGCCCATCGTTTGGCGAATA
>1939640|reference ScrF|length 45|copies 1
AAGGCACATGGATCTGAATATCGTGCGCCTGGCCGATACGATCCA
>1939640|reference ScrF|length 42|copies 1
AAGGCATCAAAAGCGTCTTTGAGAGGGAAAGGAATATCGATA
>1939640|reference ScrF|length 37|copies 2
AAGGCATCTGCGGTAGCTCGCAATCGCCTGCCAGCCA
>1939640|reference ScrF|length 46|copies 1
AAGGCATGAGCAAAGTCCGCCAGTTGTAACGGCTGCATTCCAAGCG
>1939640|reference ScrF|length 39|copies 1
AAGGCATGCTGGGTGCCGGCACTGGTATGGATGCGAACG
>1939640|reference ScrF|length 43|copies 1
AAGGCATGCTGGGTGCCGGCACTGGTATGGATGCGAACGGCGG
>1939640|reference ScrF|length 48|copies 3
AAGGCCACTGAATGAAGCCCAGTTCGCCCATTTTCTCGTAAGTCGCAC
>1939640|reference ScrF|length 38|copies 1
AAGGCCAGGCGGCAATGCCACGCTTAAGATGATCGGTT
>1939640|reference ScrF|length 39|copies 1
AAGGCCAGGCGGCAATGCCACGCTTAAGATGATCGGTTG
>1939640|reference ScrF|length 40|copies 1
AAGGCCAGTGCCCGTCGCGATGCGGTAAACCGTTACCTCT
>1939640|reference ScrF|length 55|copies 9
AAGGCCGCCAGTTCAGGATTATTTTCCGCCGCTTTCTGCGCCAGCGGATGACCCG
>1939640|reference ScrF|length 40|copies 2
AAGGCCGCTATCAGGCGTTCACTCAGGCAGATCTGACAAA
>1939640|reference ScrF|length 48|copies 1
AAGGCCGTAAATCTTCCCTGCTGAAATGGCGGTCATCGGCCCTAAGGA
>1939640|reference ScrF|length 31|copies 1
AAGGCCGTTGCGGCCCGGTTACCAAACGCAT
>1939640|reference ScrF|length 48|copies 1
AAGGCCGTTGCGGCCCGGTTACCAAACGCATCCAGCAAGCCTTCTTCG
>1939640|reference ScrF|length 56|copies 1
AAGGCCTCAAAATAACGTAAAATCGTGGTAAGACCTGCCGGGATTTAGTTGCAAAT
>1939640|reference ScrF|length 50|copies 1
AAGGCGACAGGGGCATTCATGCTGTCGAGCAATGTCTCCAGCGGGCTGGC
>1939640|reference ScrF|length 31|copies 1
AAGGCGACCAGCGCCCGGCGCACAAACAGCG
>1939640|reference ScrF|length 42|copies 1
AAGGCGACCGTAAATTACTGATTCTGCTATGTTGCTTATTTG
>1939640|reference ScrF|length 54|copies 1
AAGGCGATAACCTGCTCTGGGGCTTCCTCCATGTTTGCTTTAAAGGTATTGGCT
>1939640|reference ScrF|length 31|copies 1
AAGGCGCAGGGTTTGCAGAGCTGTTAAGCAG
>1939640|reference ScrF|length 37|copies 1
AAGGCGCGCACGATCAGGTGTACGAAACAGTGCGTCG
>1939640|reference ScrF|length 40|copies 1
AAGGCGGCAACTGAGTGAGTCGCCAGGAGCATAGCTAACT
>1939640|reference ScrF|length 41|copies 2
AAGGCGGCTGGATCCGTAAAATCAATGGCAAACTGCAGCCG
>1939640|reference ScrF|length 39|copies 5
AAGGCGGGGGTGATCTTGCAGATAATCGGTAACGCTACG
>1939640|reference ScrF|length 46|copies 3
AAGGCGGGGTGAACGACCTCGAATCCGTGGTCAAGTGCGTACAGCG
>1939640|reference ScrF|length 43|copies 1
AAGGCGGTGATCCAGTGGTTGATACGTTCCGGCGCGGTGTAGC
>1939640|reference ScrF|length 12|copies 1
AAGGCGGTTTTC
>1939640|reference ScrF|length 43|copies 1
AAGGCGTAGAGAGCGAAGACGTTGCGCGCGAATTAATTAAATT
>1939640|reference ScrF|length 49|copies 1
AAGGCGTCGAAACTGAGGAGCAGGTTAACTGGCTGCGCAAACGCGGCGT
>1939640|reference ScrF|length 48|copies 1
AAGGCGTCGGCATGGATAGAGACAAACAGGTCAGCACGCTGTTTCTGG
>1939640|reference ScrF|length 57|copies 1
AAGGCGTTGAAGGCCTGGTACACGTTTCCGAAATGGATTGGACCAACAAAAACATCC
>1939640|reference ScrF|length 52|copies 1
AAGGCGTTTACGCCGCATCTGGCATAAATAAAGCGCACTTTATCAACAATCT
>1939640|reference ScrF|length 34|copies 1
AAGGCTACGACCTGATCCCGGATGTGGTTGAAGT
>1939640|reference ScrF|length 65|copies 1
AAGGCTATGTTGGCCGGGCGACGGTTGTCCCGGTTTAAGCGTGTAGGCTGGTTTTCCAGGCAAAT
>1939640|reference ScrF|length 52|copies 1
AAGGCTCCGACCGACCTTTCCCTGATGGTGTTAGGCAACATGGTCACTAACC
>1939640|reference ScrF|length 46|copies 1
AAGGCTCGTCGAGGATCCATAACGTGGCACGGGTCAGCCACAGACG
>1939640|reference ScrF|length 53|copies 1
AAGGCTGGCTGGATCTGCAGCGCGTCTGGTTTGATAACCGTAACGATCCCGAC
>1939640|reference ScrF|length 42|copies 2
AAGGCTGGTCGCCGAAGGGCGCAACGCAATATGGGCAGGATC
>1939640|reference ScrF|length 45|copies 1
AAGGCTTACTGGTCAGCGATCTTGACGGTCATCCAGCACCTGGCG
>1939640|reference ScrF|length 51|copies 3
AAGGCTTCAACGGTATGGTGATTAAATCTCTGCGTGGTAAAGGTAAGTCTA
>1939640|reference ScrF|length 53|copies 1
AAGGCTTCTTCGCGATCGCCATCAAAAGTCACGATCCGGGCGACGTTTGATTC
>1939640|reference ScrF|length 54|copies 1
AAGGCTTCTTCGCGATCGCCATCAAAAGTCACGATCCGGGCGACGTTTGATTCC
>1939640|reference ScrF|length 48|copies 4
AAGGCTTTAAAGGTTGCGCCAGTCTGATGATTACCGTTGCGGCAATCA
>1939640|reference ScrF|length 39|copies 3
AAGGCTTTAACGACAATTGTGTGCTGATTCACGGTAACT
>1939640|reference ScrF|length 52|copies 1
AAGGCTTTCCTGATTTTGATGGTCCGCGCTATTTACAGGAGCGGCTGGCGCA
>1939640|reference ScrF|length 48|copies 1
AAGGCTTTCTGGCTGGCGGCAAGTGGTCGCCCAGGACCAGTAGTCGTT
>1939640|reference ScrF|length 47|copies 5
AAGGGAAAAATGCGTTGGGCATTGATGCGGTACGTGAGGTCACCGAA
>1939640|reference ScrF|length 42|copies 1
AAGGGAAATCAAAGGTAATTATATCAGGAAGATATAACGCAT
>1939640|reference ScrF|length 39|copies 1
AAGGGAAGACTTACTCGTGGCTGCAACCCTACTAGCTCA
>1939640|reference ScrF|length 36|copies 1
AAGGGAATGCCCGACGTAATGCCGTGAATGATGCAC
>1939640|reference ScrF|length 51|copies 1
AAGGGAATTCGCACAATAGCAATAGCCAGCATGGCGTTAAACAAACTCGGC
>1939640|reference ScrF|length 37|copies 1
AAGGGAATTGGCGTGTAGGCAATGCGCTCACAGCCTG
>1939640|reference ScrF|length 43|copies 7
AAGGGACAATGGAACTCCAGTCAAACTCGTACATTATTTGCCC
>1939640|reference ScrF|length 54|copies 1
AAGGGACTTAGCCTGCGGCGGTTTTGTTTGGCTTCAGCAGCGGGTTGCGCTCCC
>1939640|reference ScrF|length 57|copies 2
AAGGGACTTAGCCTGCGGCGGTTTTGTTTGGCTTCAGCAGCGGGTTGCGCTCCCTTA
>1939640|reference ScrF|length 38|copies 11
AAGGGAGAAGGGCATGGCGAGCGTACAGCTGCAAAATG
>1939640|reference ScrF|length 43|copies 1
AAGGGATGGACCAGTGGCTGAACTGGCTGGAGACACAGCGATG
>1939640|reference ScrF|length 46|copies 2
AAGGGATGGACCAGTGGCTGAACTGGCTGGAGACACAGCGATGTGC
>1939640|reference ScrF|length 54|copies 1
AAGGGCAAATGCTGACATTTTTCCAGCGCCGTTTTCGCTTGTTTCTGTTGATTA
>1939640|reference ScrF|length 21|copies 1
AAGGGCAACAAACAACAATAA
>1939640|reference ScrF|length 43|copies 1
AAGGGCAGGAAACCTTTGGTGGTAACGTACATATCGGAGAACT
>1939640|reference ScrF|length 40|copies 1
AAGGGCCGGTAGATTATAGCGCGGGTAAACGTGGAACGTG
>1939640|reference ScrF|length 62|copies 4
AAGGGCGCTTTATTTATCTGGCGCGTCAGGTGAACCCTGACATGGCGGACTACATCAAAAAA
>1939640|reference ScrF|length 57|copies 1
AAGGGCTAAGCTTCGAACAAATGCTCAAAGAGATGGGCACCGGGCTGGTGGTGACGG
>1939640|reference ScrF|length 51|copies 7
AAGGGCTGGCAATGGTGATAGCCAGAAACGGCAAAGCGATTCTCTATGACA
>1939640|reference ScrF|length 49|copies 5
AAGGGGACAGTATAAAGCGTTACGCGCCGTACGCCACCTCTGCGGGAAA
>1939640|reference ScrF|length 56|copies 6
AAGGGGACTATACTTGTGGTGGCCAAGACCAACGGGGAGAATCAAAAGGAGATGGT
>1939640|reference ScrF|length 49|copies 1
AAGGGGAGTATCGCCCATCTTCCGACACCGCGACGCATCTCGAACTCTA
>1939640|reference ScrF|length 39|copies 1
AAGGGGAGTGGCAAACGGAACCTGCACCTGCACCGTTCC
>1939640|reference ScrF|length 44|copies 1
AAGGGGATGCGCCTATTTTGTCAGAAGCGGGGCGCGCTGTCAGG
>1939640|reference ScrF|length 41|copies 1
AAGGGGTAATTACGCCCCACAGTGCTGATTTTGCAACAACT
>1939640|reference ScrF|length 40|copies 3
AAGGGGTTTTCAGGATCGTTGAGCAGCAGATGATCTACCA
>1939640|reference ScrF|length 44|copies 1
AAGGGTAAACGGCAGACGTGATTGCAACAGGGCAAATTGCGCAG
>1939640|reference ScrF|length 53|copies 1
AAGGGTAATTACAATCAGGAAGAACCACAGCGGGTTGGCGATTTCGGCGCTAT
>1939640|reference ScrF|length 45|copies 3
AAGGGTGAGCGGGGCGGTTGTCAACGATGGGGTCATGCGGATTTT
>1939640|reference ScrF|length 42|copies 2
AAGGGTGTGTGCTGACTATTGGTAATTTCGACGGCGTGCATC
>1939640|reference ScrF|length 49|copies 1
AAGGGTTAACAGAGAATGAGCACTGCGGAATACAGGCATATGCCTGTAA
>1939640|reference ScrF|length 40|copies 1
AAGGGTTGAGCAAAAAGTGGCGCGCGCAGTAGAAGAAGGG
>1939640|reference ScrF|length 38|copies 1
AAGGTAAACGTGATTACCGATGGTTGTCGTGGCGTGAA
>1939640|reference ScrF|length 48|copies 2
AAGGTAATGCGCGAATGTGTACCACGCTGCCTAAAACGCATATTGCAG
>1939640|reference ScrF|length 28|copies 1
AAGGTAATTCATCCGCACGCTGATCACG
>1939640|reference ScrF|length 49|copies 2
AAGGTACGCCGCTCAGCACGCAGTTGGTAAAGTTTCAGCGCAACAAAAA
>1939640|reference ScrF|length 40|copies 1
AAGGTAGCCGCCAGAATGTATTACTGGTGCCGCAGGAAGG
>1939640|reference ScrF|length 58|copies 1
AAGGTAGGTAGTATTGGTAAATTCCAGACAAAAGAATTCGATAATGAAGAACAGTGTC
>1939640|reference ScrF|length 44|copies 1
AAGGTATCAATAGTTTTTCTCAGGCGAAAGCCGCGGCGGTAAAA
>1939640|reference ScrF|length 40|copies 2
AAGGTATCCCTAACAACATCAGCCAGGCGCGGATGGAGTC
>1939640|reference ScrF|length 45|copies 3
AAGGTATTTTTCAGATCCGCGCCGAGACACAGCACAGGCGGAACA
>1939640|reference ScrF|length 31|copies 1
AAGGTATTTTTGATTTTCTATATCGCCTGCG
>1939640|reference ScrF|length 56|copies 1
AAGGTCAAACGCAACGGAAAGACCTTTTTGCCCGGCGGCCAGGTTACGGCGATAAA
>1939640|reference ScrF|length 45|copies 1
AAGGTCACCGGCTGGCCGCACTCTGGCAGGCGCTGCCGGAAGAAC
>1939640|reference ScrF|length 45|copies 1
AAGGTCACGGAAATCGTTGCCAGTAATCCAGGCGATATAGAAAAG
>1939640|reference ScrF|length 57|copies 1
AAGGTCAGACGCATTGCTTCCTTGGCTGCCGCAACGGTTTCTGGAGTGCCAACGGGT
>1939640|reference ScrF|length 50|copies 2
AAGGTCAGCAACATGTCAAAGTCAGCAGCGGGTACGGTCAGCCAGCCGGG
>1939640|reference ScrF|length 49|copies 1
AAGGTCAGTGCGCCAACCAGCAACACGGTGCCGATTAACAGGCCAACAA
>1939640|reference ScrF|length 56|copies 2
AAGGTCATACTTACCCGGTCGACGGCTTTAACCCACTCATCACCGGTTTTAAATTC
>1939640|reference ScrF|length 46|copies 2
AAGGTCGCGGCTGTGATGGTCCGTGGGGGCCACACGCGAAACTGAA
>1939640|reference ScrF|length 52|copies 1
AAGGTCGCGGTTAACCCTTTCTGGCAGGCATACTGCTGGGCAAAATCGAGCA
>1939640|reference ScrF|length 53|copies 2
AAGGTCGCGGTTAACCCTTTCTGGCAGGCATACTGCTGGGCAAAATCGAGCAG
>1939640|reference ScrF|length 43|copies 1
AAGGTCTGGATATGCCGGAAGTGTCGCTGGTGGCGATCCTCGA
>1939640|reference ScrF|length 53|copies 1
AAGGTCTTCTTTTGTATAGGATTCGCGTTTATCTACCATGTTCTCTGTAAGCC
>1939640|reference ScrF|length 48|copies 2
AAGGTGATCATGCCGTTTTCAGTTTCAACGTGGTATGCACCAATGTGC
>1939640|reference ScrF|length 50|copies 1
AAGGTGCCGCCAAACAGAGCCTGTAAAGATTTCATATCAACCGTCGATAA
>1939640|reference ScrF|length 61|copies 1
AAGGTGCCGGTTTACCGGTCGCGCCGTGGGTAGCGTTAACCCGCGCAGAGTTTGAAAAAGG
>1939640|reference ScrF|length 53|copies 4
AAGGTGCTAAAGGCATGAAAGGCGCAATCCAAAAAGCAGAAGAAATTGTCGCC
>1939640|reference ScrF|length 52|copies 1
AAGGTGGTGGTGAACGCGTGGAAGCCACCTTGTTCCAGGAAACGCTTCATCC
>1939640|reference ScrF|length 41|copies 1
AAGGTGTAATCTGCGATATGTTTGAAGGTCATGCGCCGTAC
>1939640|reference ScrF|length 57|copies 1
AAGGTGTAGTGTCCTTTCGTTTTATGCCCGTCCACCGAAACAACATGCCAGTCAACG
>1939640|reference ScrF|length 49|copies 1
AAGGTGTATCCGCTTACCGTGGGCGATAAAGTACAAAAGGGCACACCGC
>1939640|reference ScrF|length 51|copies 1
AAGGTGTGAACCTGCCTGGCGTTTCCATTGCTCTGCCAGCACTGGCTGAAA
>1939640|reference ScrF|length 50|copies 10
AAGGTGTGCCGGAGCAGCCGCTAACGCCGCCACCGGGTATTGTGACGGTG
>1939640|reference ScrF|length 33|copies 1
AAGGTTACACATCGCTGTATGCAATGCTGAAAA
>1939640|reference ScrF|length 31|copies 1
AAGGTTCGCAGAACCAGGATGCGGATGTCAG
>1939640|reference ScrF|length 55|copies 14
AAGGTTCTTTCAATGGCCAATAATACCACTGGATTCACCCGAATTATCAAAGCTG
>1939640|reference ScrF|length 35|copies 1
AAGGTTGATCTTCACACTCCAGACTATCGGCAGGG
>1939640|reference ScrF|length 46|copies 1
AAGGTTGCTGCGCCCCACACCACCATGCTAATAGCTGCGCCGAACT
>1939640|reference ScrF|length 31|copies 1
AAGGTTGGCGCGTCCGGGCGGCACGCTGGCG
>1939640|reference ScrF|length 31|copies 1
AAGGTTGGCTAATCCTGGTCGGACATCAGGA
>1939640|reference ScrF|length 40|copies 1
AAGGTTGGTAAAGTTGCAGCGCCCACCGCCAGACATAAGG
>1939640|reference ScrF|length 44|copies 1
AAGGTTGTTTTGCCGTGGTCAACGTGTCCGGCAGTCGCAATAAT
>1939640|reference ScrF|length 43|copies 2
AAGGTTTACCGGCCTGACGCCAGATCCAGGCATCCATCAGCAT
>1939640|reference ScrF|length 32|copies 7
AAGGTTTCATACGGGCGCAGGTGAGTACCTTC
>1939640|reference ScrF|length 48|copies 1
AAGGTTTGCAGGATGGCCCGAAAGTCTCGTTTAAAGAGATTGCCACTA
>1939640|reference ScrF|length 42|copies 1
AAGTAAAAAGTCTGCACCGACATAACGTGCGTCTGCGTATTA
>1939640|reference ScrF|length 44|copies 1
AAGTAACGATTATGCTTGAGGAGCTGCTGGCGCTGGGCGTTACT
>1939640|reference ScrF|length 61|copies 1
AAGTAACGCAAAAAAAGATTTAAGCAAATATAAAAAAAGACAATGGTTTCTGTCACAAATC
>1939640|reference ScrF|length 57|copies 1
AAGTAACGCATGTTGTTTGCTCCTGTTTGGTTTTCTCCAGACGCAAAAAAGCCCCCG
>1939640|reference ScrF|length 43|copies 1
AAGTAACGCTTCGGAGATTTCCTCGCCGGGATACACCGAAATC
>1939640|reference ScrF|length 44|copies 4
AAGTAACTCGTTCTGCTCTGCAGTACGCAGCTTCTGTGGCTGGC
>1939640|reference ScrF|length 45|copies 1
AAGTAAGCAAACCACTGTTTGATATGGCAAAAGGTGAAACGCCTT
>1939640|reference ScrF|length 53|copies 1
AAGTAAGGATGAAATTGATGATGTGAATGATTTAGCCCGGCGACGACGCCGCC
>1939640|reference ScrF|length 38|copies 3
AAGTAAGTGACTGGGGTGAGCGAACGCAGACGCAGCAC
>1939640|reference ScrF|length 47|copies 1
AAGTAAGTGACTGGGGTGAGGGCGTGAAGCTAACGCCGCTGCGGCCT
>1939640|reference ScrF|length 38|copies 8
AAGTAATAATTTATCCACCAATAATAACACTGTTAATG
>1939640|reference ScrF|length 38|copies 1
AAGTACAGACCGTGAGTGCCACTGGCGGTGCCGTACGG
>1939640|reference ScrF|length 38|copies 17
AAGTACCCGCCACATACGCTTTATGGCACTGGGTTCAG
>1939640|reference ScrF|length 40|copies 10
AAGTACGCTGCATCACGCGGCGAGATTTGCCGTACCAGTT
>1939640|reference ScrF|length 35|copies 8
AAGTACGCTGTGAGAAGTCAGATTACCGATGCTCA
>1939640|reference ScrF|length 42|copies 3
AAGTACGGATTTGACTGAACGTCCCCAGGCGGCTGTCGGCAA
>1939640|reference ScrF|length 40|copies 1
AAGTACGTAGAATATGGTGCATCCGGGAGGATTCGAACCT
>1939640|reference ScrF|length 48|copies 1
AAGTACGTCTGCGGCAATGGAAAAGGTTGCACAGGCAAAATCACCGCA
>1939640|reference ScrF|length 43|copies 1
AAGTACTAAAAAATTATGTCGGTTTCCGGGGTCGTGCGCGGCG
>1939640|reference ScrF|length 46|copies 5
AAGTAGAAAGGACTGACGGCGGTATCCATATAAGTACGGATTTGAC
>1939640|reference ScrF|length 47|copies 1
AAGTAGATGAATAACTCCGTCATCCTGGGCGAGGAATTCAGCGTGGC
>1939640|reference ScrF|length 47|copies 4
AAGTAGGAATTACGGACATGGAGGCCCTTCCGGGTAACTCCATGAGG
>1939640|reference ScrF|length 45|copies 2
AAGTAGGCTCATCGAGGATTAACATCTCCGGGCGATGAATCACCG
>1939640|reference ScrF|length 47|copies 1
AAGTAGTTGGCTTTATAAGGTCAGGTATGCCGTGGTTTTACACGGCT
>1939640|reference ScrF|length 51|copies 1
AAGTATAAAAATGGCAAAAGCCATGATTTAACTAATGTTTAGTATTAATTT
>1939640|reference ScrF|length 54|copies 1
AAGTATAAGTCAGCTTGTGATTATTTTTTGTTCGCCCATGTAATTTTCACTGTC
>1939640|reference ScrF|length 32|copies 2
AAGTATATCAGTGAAGCGCGTCTGTTATTAGC
>1939640|reference ScrF|length 39|copies 1
AAGTATCATGGCCGATTTTTCCCAGGCGTTGAATGATGC
>1939640|reference ScrF|length 47|copies 1
AAGTATGTCGCTTTCGAAACAATTTATGCACCGGAACAAATGCCAGG
>1939640|reference ScrF|length 48|copies 1
AAGTATTCCGTCTGCCTTCGACCTGCTTTGCTGAAGAAGATGGTTCTA
>1939640|reference ScrF|length 52|copies 2
AAGTATTCGCCAACCTGATCATTGATTTCCTGCGAGGTCGCCAGCGACGTCC
>1939640|reference ScrF|length 55|copies 3
AAGTATTCGCGAAAGTGATCGTAAACGTAGTAGCTGAATAATTCGTTATTCAACG
>1939640|reference ScrF|length 50|copies 6
AAGTCACAATGGCCCACGGAATACCTGCTTTATTCAAATGACTGAGTAAG
>1939640|reference ScrF|length 36|copies 1
AAGTCACATCGGTGACCACCAGGCAATCGAGAATGT
>1939640|reference ScrF|length 37|copies 1
AAGTCACATCGGTGACCACCAGGCAATCGAGAATGTG
>1939640|reference ScrF|length 64|copies 1
AAGTCACCGGTTATTTCTGCCAGGGCTTTAACCCGGTTGCGTCCTTCCCGGACAAAAACAAAGT
>1939640|reference ScrF|length 49|copies 2
AAGTCACTGGCGAAACTAACACCGATGACCTTTCTCCGGCACCGGATGC
>1939640|reference ScrF|length 43|copies 1
AAGTCAGAGGTGGCGAAACCCGACAGGACTATAAAGATACCAG
>1939640|reference ScrF|length 49|copies 3
AAGTCAGCACACGGAATATGCCCTTCACCGAAGAAGGCGCAAACTCCGC
>1939640|reference ScrF|length 41|copies 3
AAGTCAGGCCGTTGTCGCCGGTCAGCACCTGCGGAGAGAGA
>1939640|reference ScrF|length 39|copies 3
AAGTCATCGAATGCCTGAATTTTCAGTTGATTGGTGCTG
>1939640|reference ScrF|length 35|copies 4
AAGTCATTCTGAGAATAGTGTATGCGGCGACCGAG
>1939640|reference ScrF|length 41|copies 1
AAGTCCAAACTCTCACCATTAATATAATGTTTTGGTAATAA
>1939640|reference ScrF|length 42|copies 3
AAGTCCCCTGATCGGCATCTGAAGTATCGCGGCAAGGCCACT
>1939640|reference ScrF|length 37|copies 1
AAGTCCGCCAGAATCGCTTCGGTTGCCATATCAATGC
>1939640|reference ScrF|length 49|copies 1
AAGTCGAAGAACTGAACAAAGCGACCGCAGCGATGATGGTCCCGTTCGA
>1939640|reference ScrF|length 43|copies 1
AAGTCGACGAATCCCGCCCAGGCTTCCGGGCCATTTTTCAGGG
>1939640|reference ScrF|length 46|copies 3
AAGTCGAGTAACGTCGGTGTTTCCAAGCTGGCGTTAGCGATGCCGT
>1939640|reference ScrF|length 45|copies 1
AAGTCGATGATAGCGGTAAGCGGGTCCTGAAGCCTGAATTACTGA
>1939640|reference ScrF|length 57|copies 2
AAGTCGCCTTTAGCGGCGGCGAGTTCCAGTTAAATGCTGACAGAGACGGCAAAGCCA
>1939640|reference ScrF|length 52|copies 1
AAGTCGCGGAGCTGGAAAGTTTTTCCCGCGCAGCGGATTTCTTTGCTTTGCC
>1939640|reference ScrF|length 51|copies 1
AAGTCGTAGATCTTGTCTTTGGTGGTTTCGGAAAGATTTTTACGCCAGACG
>1939640|reference ScrF|length 34|copies 3
AAGTCTAACTACGGTTACGGTATTGTTGCTATGA
>1939640|reference ScrF|length 48|copies 1
AAGTCTATTTCGGTAAAACGGTCGACCAACTGACGCTGAACGAAATGG
>1939640|reference ScrF|length 33|copies 1
AAGTCTCTGCCGATTACAATGCGTTGTTTATCG
>1939640|reference ScrF|length 54|copies 1
AAGTCTGAATTAACCCGGAGTTACCCGCCTGACCAAAACGCAGCCCTGTTGCCA
>1939640|reference ScrF|length 45|copies 3
AAGTCTGCCCCGATGCCACCATGCTCAACTATGTTAACCCAATGG
>1939640|reference ScrF|length 47|copies 1
AAGTCTGCTCATCCACCAGCTTAAATTTTCCCGGCGCAGTGAAATCG
>1939640|reference ScrF|length 38|copies 1
AAGTCTGCTGATGCCTGGCGGCGCGGTGATTAACGGCG
>1939640|reference ScrF|length 49|copies 2
AAGTCTGGCTTTGGTTAACAGGAGAAAGCCCCGTCTCTTTACGCCACAT
>1939640|reference ScrF|length 46|copies 4
AAGTCTTCACCAATGATAAACGCTTGCGCCAGGCCATCCGGACTCG
>1939640|reference ScrF|length 47|copies 3
AAGTCTTCACCAATGATAAACGCTTGCGCCAGGCCATCCGGACTCGG
>1939640|reference ScrF|length 31|copies 1
AAGTCTTCGTGCCCCGGGGTGTCGAGCAGGT
>1939640|reference ScrF|length 56|copies 1
AAGTGAAAATAGGCGAAACCAATGGTCGTCTGGAAGGCGATCGTGACAAAGTGCGT
>1939640|reference ScrF|length 52|copies 1
AAGTGAAATTGTTCGCGCAGATTTCCTTTCGCCTCGTCGCGAATATCTGGCA
>1939640|reference ScrF|length 39|copies 2
AAGTGAAGATGAATTTAATCGCGCGTTAAATATCGCTTT
>1939640|reference ScrF|length 46|copies 2
AAGTGAAGATGGTTTTGATTTCAGCCGCCGTAATAGCACTGGTCAG
>1939640|reference ScrF|length 38|copies 12
AAGTGAATGCCAAATATTACCCGCATATCATTACGGTC
>1939640|reference ScrF|length 51|copies 1
AAGTGAGACTTCATGACGCTGGTTACTGTCGGAAAAATCAGTGAAAGCCCA
>1939640|reference ScrF|length 39|copies 1
AAGTGAGTAGATAGTATTCGGTATTGTCTTTCCCCATCG
>1939640|reference ScrF|length 52|copies 1
AAGTGAGTGGGGTGACGGGATGGCTATTTTCGCAACTTGAACTGTTTGATCT
>1939640|reference ScrF|length 40|copies 1
AAGTGATTTATCAGCCCACTGGCCAGCAACAATACAAAGA
>1939640|reference ScrF|length 36|copies 7
AAGTGCACGGCGTGTGCGGCGGCGAGCATTTAGGTT
>1939640|reference ScrF|length 42|copies 1
AAGTGCAGAGCGGCGCGGGGCGTACCGGCACGCTGTTTGCGA
>1939640|reference ScrF|length 35|copies 1
AAGTGCAGGTCGTCAGCAAACAGGTTCTGGTTTAG
>1939640|reference ScrF|length 39|copies 2
AAGTGCATCGCGTGCCGTCGAATCTCACTACCCGTCTGC
>1939640|reference ScrF|length 43|copies 8
AAGTGCCAGCCCTTGCGCAATGCCAATACCAATGCGCACGCCG
>1939640|reference ScrF|length 44|copies 1
AAGTGCGCCTGACAGGCGGTGAGCCGTCTTTACGCCGCGACTTT
>1939640|reference ScrF|length 34|copies 2
AAGTGCTGCGCGCTCAACACAGTTTGATCCATCG
>1939640|reference ScrF|length 58|copies 3
AAGTGCTGTGGGAAAGTGAACAAAGAGTTCCGTAAGCGTTGATGCTATGGGCGGTTAA
>1939640|reference ScrF|length 46|copies 1
AAGTGGAAAAAGAGGTGATTCTGGCGGCGCTGGAGAAAACGGGCGG
>1939640|reference ScrF|length 41|copies 1
AAGTGGACCTTCTCAACTAACGGCGTATCTATCATGGGCCG
>1939640|reference ScrF|length 37|copies 3
AAGTGGCGCAGCTGCTGCGCGATGCTGGCCCGTGGGG
>1939640|reference ScrF|length 38|copies 1
AAGTGGCGCAGCTGCTGCGCGATGCTGGCCCGTGGGGG
>1939640|reference ScrF|length 45|copies 1
AAGTGGCGCAGGAGTTGCGGTTGCGCGGCGCGTACGTGGAGCTAA
>1939640|reference ScrF|length 37|copies 1
AAGTGGCGCTGCGCCAGCGTATTCTGAAAAACATGTC
>1939640|reference ScrF|length 46|copies 2
AAGTGGCGGAACCTGTATTAATTACGCGGGTTGACAATTCGTGCTC
>1939640|reference ScrF|length 45|copies 6
AAGTGGGAAAATCCGCCCGTTGATTTTGGCGCTGATCTGACCGTC
>1939640|reference ScrF|length 46|copies 1
AAGTGGGACTGTCCGTATGCCGACTATTTATGGTGTGATGACGCAT
>1939640|reference ScrF|length 53|copies 2
AAGTGGGCAGCCAAAAGTTGGGGAATGCTATGGCTGCACCCAGAGTTAATTCA
>1939640|reference ScrF|length 58|copies 1
AAGTGGGCGATATTCTATCACTCCCGCCTGATTCCTCAATGTAGTTCGGGTTTCTACC
>1939640|reference ScrF|length 39|copies 1
AAGTGGTCCTGCAACTTTATCCGCCTCCATCCAGTCTAT
>1939640|reference ScrF|length 47|copies 6
AAGTGGTCTGGACCGATTGTTCTTCTAACCTCTCTCGATAGCGATAT
>1939640|reference ScrF|length 33|copies 2
AAGTGGTGGTGCATACCGGCGGTACCATGCAGA
>1939640|reference ScrF|length 52|copies 1
AAGTGGTTGTTAGAGTGTGAACCCCAGGTCAGGCCAAATTCATGGCACATTT
>1939640|reference ScrF|length 45|copies 1
AAGTGTACGAACACGTCTTTGCTGCCATCAGCCGGAGTAATGAAG
>1939640|reference ScrF|length 45|copies 5
AAGTGTCAGGATTGGCGGACGTACCGCGGATCACCGGATGTTCCG
>1939640|reference ScrF|length 50|copies 1
AAGTGTCAGGATTGGCGGACGTACCGCGGATCACCGGATGTTCCGGGTTG
>1939640|reference ScrF|length 49|copies 1
AAGTGTGGGTGATGGGGAAAGGCAGCAAAGAGCGCCGCCTGCCGATTGG
>1939640|reference ScrF|length 43|copies 4
AAGTGTTCAAAAACGCGCCATTGGACTTCAAACCGTAATCGCG
>1939640|reference ScrF|length 53|copies 1
AAGTGTTCCATTTTCCGGTCAACAAAATAGTGTTGCACAAACTGTCCGCTCAA
>1939640|reference ScrF|length 49|copies 1
AAGTGTTCGGCAACCTGATGGTCGATGTGGTCGCCACCAACGAAAAACT
>1939640|reference ScrF|length 37|copies 3
AAGTTAAGCTGATAGGTTTCGCCGTCAGACGCTTTGT
>1939640|reference ScrF|length 45|copies 1
AAGTTACGTTCAGTGCCGCCAGGTACTGCGCCCAACTTAATGTAC
>1939640|reference ScrF|length 50|copies 4
AAGTTATAGCCGATATTTTCGACAAAGGGTCGGTCGTGCGGAAAAAGATG
>1939640|reference ScrF|length 46|copies 1
AAGTTATCGTCACTCATGGTAACGGGCCGCAGGTGGGCATGATTAA
>1939640|reference ScrF|length 42|copies 1
AAGTTCAACTATTGTTCTGTGGTGTTCTGTTGCGTGTTGACG
>1939640|reference ScrF|length 36|copies 9
AAGTTCAGCCCATCCTGCAAGCGTATGGCATGAACA
>1939640|reference ScrF|length 52|copies 1
AAGTTCCAGCGTACAGGCCAGCGCGCCAAAATGTCTGGCGCTGAAATGGGTA
>1939640|reference ScrF|length 50|copies 1
AAGTTGAAAATCAGAGCGTAAAAGTGGCGATGCGCTCGGTATTTAAACTG
>1939640|reference ScrF|length 52|copies 2
AAGTTGAACGTTTTCTGAGCGGTCGTGCCAAGGCATCAGCCCAGCTGGAAAC
>1939640|reference ScrF|length 53|copies 2
AAGTTGAACGTTTTCTGAGCGGTCGTGCCAAGGCATCAGCCCAGCTGGAAACG
>1939640|reference ScrF|length 46|copies 1
AAGTTGAATCAACCCCAGCTGCGGGTAATAAGTGCGCGTACGAACA
>1939640|reference ScrF|length 47|copies 2
AAGTTGACGTTGCTCTGGACGCAGTAGAAGACGGCTTCGGTGAAACT
>1939640|reference ScrF|length 54|copies 1
AAGTTGATCAATTTCAGCGCGCCTTCTTTGTTTTTGGCATTTGCCGGGATCGCC
>1939640|reference ScrF|length 49|copies 1
AAGTTGATGGCAAAAGTACCAATTTGACCACCCAGGTAGTCAACGTTGA
>1939640|reference ScrF|length 48|copies 5
AAGTTGCTGTGTTTTCGGTAAGTAGTTCAGACTTAAACGCGCGCGACG
>1939640|reference ScrF|length 50|copies 2
AAGTTGCTTCACCGATACAGGAGCAGGCAGGAATCCCTGATCGCCAGAAA
>1939640|reference ScrF|length 43|copies 5
AAGTTGGCTTTAATGCGGTGCACGGCTACTACATTCAAATCAG
>1939640|reference ScrF|length 40|copies 1
AAGTTGTACGAACGCTTCTGAAGAATTAACGATATGGCAG
>1939640|reference ScrF|length 49|copies 2
AAGTTGTACTTCAGGCAAACCGAGCACCGTTTTAGGATCGTCAGTACAA
>1939640|reference ScrF|length 44|copies 13
AAGTTGTTCCGCCGAAACGTCATATTTTGAAAAACATCTCTCTG
>1939640|reference ScrF|length 45|copies 1
AAGTTTACGTCGTGACGCAGAGAAAGAATGTGGATCAACACATCG
>1939640|reference ScrF|length 45|copies 1
AAGTTTACTCATGACATGACTCCTGCTCCAGGAATGAATTGGGAT
>1939640|reference ScrF|length 46|copies 1
AAGTTTACTCATGACATGACTCCTGCTCCAGGAATGAATTGGGATC
>1939640|reference ScrF|length 47|copies 1
AAGTTTACTGGGGCACCCGTTTGCCATCTCCGGGCGTGTAGTCCACG
>1939640|reference ScrF|length 47|copies 3
AAGTTTATCAACTTGCCGAAGCGAAAACGGGTAAATCACTACCCCGC
>1939640|reference ScrF|length 44|copies 1
AAGTTTCGCGGCCAGCGGGCGTATGCCCTCCAGGCCTGCCAGCT
>1939640|reference ScrF|length 49|copies 2
AAGTTTCTGTGGATCTTCGGTCGGGAAGGCGCTGGCACGCATTGCGGTG
>1939640|reference ScrF|length 50|copies 2
AAGTTTGCCTGCGGCCCGTGCTTTTATCCTTGGCGACGAAGCGCAAAATA
>1939640|reference ScrF|length 53|copies 6
AAGTTTTATCAGGCGTCCGCGACTTAACTGTGTTTCGCTTTCCAGCATCTGCA
>1939640|reference ScrF|length 49|copies 2
AAGTTTTCAGCTTCAATGGCATCCACATCACTGGAAGGTGGACGACGCC
>1939640|reference ScrF|length 12|copies 1
AATAAAAAAAGG
>1939640|reference ScrF|length 44|copies 3
AATAAAAAGCGTCTGCGTGAAATCGACCGTCGCGTGCGCTATCT
>1939640|reference ScrF|length 46|copies 1
AATAAAAATACGGCTTTAAACGAGCCAAATAGGGTTCTCGTAGGGG
>1939640|reference ScrF|length 58|copies 1
AATAAAAGGCATCACGGTGGTGAATAATGCCGCTTTCGGCCAGGCCGGATTAATCGCC
>1939640|reference ScrF|length 47|copies 1
AATAAAATATCGCCCGGGTGCAGCAGTTTGTTCTGGCGCAAGTCGCC
>1939640|reference ScrF|length 44|copies 7
AATAAAATTCACCTTGCGAGTTTGTTAGTATTCTAACATCTACT
>1939640|reference ScrF|length 48|copies 1
AATAAACCATGACGCAATACTGGCTGGGGTTAGATTGTGGCGGTAGCT
>1939640|reference ScrF|length 48|copies 14
AATAAACCCGCCGCCGACAGAGTAATAGGTTTTACTTAATAGCTCTTC
>1939640|reference ScrF|length 46|copies 1
AATAAACCCTTCAACAAACAGCAGGCTGAACCCCGCGAACGCGATC
>1939640|reference ScrF|length 45|copies 1
AATAAACCTCTTTCCCGAGATCAATACGGTAGAGCGGTGGCAGTG
>1939640|reference ScrF|length 59|copies 2
AATAAACGCCCCTGTTAATGAATATCTGGCATGTTGTACTAAAAATCGATGTTTTGCTT
>1939640|reference ScrF|length 50|copies 1
AATAAACGTTAAGTATAGAAGGCGCATATCATCAGCGTTTGTAACCCCCG
>1939640|reference ScrF|length 44|copies 11
AATAAACTTGCTATAAGCTTCAAACACTTGCGTAGTACCGCGTG
>1939640|reference ScrF|length 49|copies 2
AATAAAGAGAATTTTCAGCGCGCTCGCATGGCGGCAGCACAAAAACTGG
>1939640|reference ScrF|length 52|copies 1
AATAAAGCCGCCAATGGAGAACATAAGTGCCGCACAGGCATAACCGACGGTT
>1939640|reference ScrF|length 47|copies 1
AATAAAGCGCCATTGTGCGAAGGCATGATCCTGGCTTGCGAAGCAAT
>1939640|reference ScrF|length 40|copies 4
AATAAAGGAAAACATAATCGCTGGCGTGACAACAGTAGTC
>1939640|reference ScrF|length 51|copies 1
AATAAAGTCACGTTTAAGCATGTACGGTTATCGGGCGAACTGACGATGGCG
>1939640|reference ScrF|length 50|copies 9
AATAAATACAAAGACTTTAAGGATCTCGAAGATAACGTTGAAAAAAGACT
>1939640|reference ScrF|length 41|copies 1
AATAAATACGCGTCTTTGACCCCGAAGCCTGTCTTCGGGGT
>1939640|reference ScrF|length 37|copies 1
AATAAATATGCTTTTGCATAATTCGATATATAAAGAC
>1939640|reference ScrF|length 41|copies 1
AATAAATATGCTTTTGCATAATTCGATATATAAAGACGGTG
>1939640|reference ScrF|length 42|copies 18
AATAAATATGCTTTTGCATAATTCGATATATAAAGACGGTGT
>1939640|reference ScrF|length 50|copies 1
AATAAATCCAGTAAATTTGATTTAGGGCAACAGCGGGTTGCCCCATATAG
>1939640|reference ScrF|length 40|copies 4
AATAAATCGAACTTTTGCTGAGTTGAAGGATCAGATCACG
>1939640|reference ScrF|length 44|copies 1
AATAAATTAGATTTTCAGCACGAGGCCAGGATATTAAACGGTAT
>1939640|reference ScrF|length 43|copies 8
AATAAATTGCTGAATGTCACGATAGCTGGTTTCATGATGCTGC
>1939640|reference ScrF|length 56|copies 1
AATAACAAAATCCTAAGCAGAAAAACGACTTTTTATAATATAAACATTTAACATGA
>1939640|reference ScrF|length 37|copies 1
AATAACACCAGCGCCTGAATTAACGGATATAAAACAC
>1939640|reference ScrF|length 39|copies 1
AATAACACCGCCGCCGCATTGTTATTGACGATACAGGCA
>1939640|reference ScrF|length 47|copies 1
AATAACAGAATTGAGTTCAGATGTGACCTTACCATCACGAATAATAA
>1939640|reference ScrF|length 31|copies 1
AATAACATTAGGCCCTGGTTGCAATGTTCCT
>1939640|reference ScrF|length 35|copies 8
AATAACATTGCAATTACTGACGCTGGAGCGACTTC
>1939640|reference ScrF|length 36|copies 5
AATAACATTGCAATTACTGACGCTGGAGCGACTTCA
>1939640|reference ScrF|length 37|copies 1
AATAACATTGCAATTACTGACGCTGGAGCGACTTCAG
>1939640|reference ScrF|length 41|copies 1
AATAACCACTCCGGACTGGCGATCTCGCCTACGCTTATAGG
>1939640|reference ScrF|length 31|copies 1
AATAACCAGATGGCCTGGCTGCGTGACAGGG
>1939640|reference ScrF|length 40|copies 1
AATAACGACTACAGGACATCTTGAATATGAACATGAAAAA
>1939640|reference ScrF|length 48|copies 1
AATAACGGATTTAACCTAATGATGAATGACGGTAAGCAACAATCTACC
>1939640|reference ScrF|length 47|copies 1
AATAACGGGAATTTTGAGCTGTTCACCCCAGTATTGTTTGATTTTAG
>1939640|reference ScrF|length 55|copies 1
AATAACGGGAATTTTGAGCTGTTCACCCCAGTATTGTTTGATTTTAGGAATTTGG
>1939640|reference ScrF|length 41|copies 3
AATAACGTAATCAACAACGCGGGCAGAGCTGCCGATGCCAG
>1939640|reference ScrF|length 31|copies 1
AATAACGTAGATACCTGGTTTGCGGGCATTG
>1939640|reference ScrF|length 50|copies 3
AATAACGTTTTTCCGCATACAGCACCGTTTCCGGCTTGCCATCGCGCGTT
>1939640|reference ScrF|length 41|copies 1
AATAACTACAACATCAGCCCCCAGTTCTTCTGCCAACTCAT
>1939640|reference ScrF|length 51|copies 1
AATAACTACATAGTGCTTCGAGGTCGTTTTATGCAGGCTGACGTAATAGGT
>1939640|reference ScrF|length 51|copies 3
AATAACTACCTTTTATGCGTGGCCCATTTTTGCCTGATTTAAACATCGCCA
>1939640|reference ScrF|length 58|copies 5
AATAACTCCAACATGACGGAATTTGAGTTCTTTATGGAGCTACGATTGCGTGGCGTGG
>1939640|reference ScrF|length 31|copies 1
AATAAGACGGGCACCAGGACGGTTGCACCAA
>1939640|reference ScrF|length 55|copies 1
AATAAGACTCTGGCTTCAATTGTGCGCGGATTTTCTTACAGGTGTAGGCTAATAG
>1939640|reference ScrF|length 15|copies 1
AATAAGAGTCACAGA
>1939640|reference ScrF|length 42|copies 1
AATAAGCGCGGGAATAACGCTTCATAAACGGCATATCCAGCG
>1939640|reference ScrF|length 46|copies 8
AATAAGCGCTGATTTCTTAATGTGATCGGTAGCACGTTTTACGAAT
>1939640|reference ScrF|length 37|copies 1
AATAAGCTGCACTGGCGTCTGGACGTGGTAATGAATG
>1939640|reference ScrF|length 37|copies 1
AATAAGCTGGTAATACTGATTACCGCTGGCAACAACG
>1939640|reference ScrF|length 55|copies 1
AATAAGGCACACCAGGAACTCGTGGTTTTATTCATTATGAAGTGGTTTTTACCTG
>1939640|reference ScrF|length 36|copies 1
AATAAGGCGATACTGCATGCTGGGCATACCAGTCAG
>1939640|reference ScrF|length 56|copies 1
AATAAGGGCGACACGGAAATGTTGAATACTCATACTCTTCCTTTTTCAATATTATT
>1939640|reference ScrF|length 57|copies 2
AATAAGGGCGACACGGAAATGTTGAATACTCATACTCTTCCTTTTTCAATATTATTG
>1939640|reference ScrF|length 47|copies 2
AATAAGGGCGCAGTAAACGACTGCGCCCAATCAGTCTTATTTCTTGC
>1939640|reference ScrF|length 51|copies 1
AATAAGGTTATGACATCATCCCAGAGTAACAACGCAGGCTCACCGGCAGCG
>1939640|reference ScrF|length 58|copies 1
AATAATAAACGGTCCCGGAGGGACTTTTTTCTGGTAAATGACGCGACCTGATTGACTG
>1939640|reference ScrF|length 38|copies 6
AATAATACTGTTGAGTGAGACGTGTAGCGCATCGGCAT
>1939640|reference ScrF|length 37|copies 1
AATAATAGCGTATCAGTCTGATAATGCTTTTGAGATC
>1939640|reference ScrF|length 48|copies 1
AATAATAGCTGTGATCATAACCCTCGTGATAACGGATTAACGTCTTGA
>1939640|reference ScrF|length 41|copies 2
AATAATCAGATGATCGCGATTTGCCATGTCGCCAAGCAGCT
>1939640|reference ScrF|length 40|copies 5
AATAATCGCTATTACCGCCATAATCGCGGGCGCACGCACA
>1939640|reference ScrF|length 41|copies 9
AATAATCGTTATACGCATATTGCCACTCTTCTTGATCAAAT
>1939640|reference ScrF|length 16|copies 1
AATAATCTGCGTCTTG
>1939640|reference ScrF|length 40|copies 9
AATAATCTGCGTCTTGCATCACAAAAGCGCAGTAACGCGA
>1939640|reference ScrF|length 45|copies 1
AATAATGAACGTCCGTAATGTTCTGTTCCGGGCGGAAATGCGCCG
>1939640|reference ScrF|length 44|copies 1
AATAATGGATGTAATGATTAAGCTGACGGACAGAAAAAGTATTG
>1939640|reference ScrF|length 49|copies 1
AATAATGTTTTGCGTTGCGTATTGCATAATTTGTTGGCCCACTTCCGTT
>1939640|reference ScrF|length 31|copies 1
AATAATTCACCGTTCAGATAGATATCATTAG
>1939640|reference ScrF|length 51|copies 3
AATAATTCAGGGGAAATTTTTAATTTAGACATTCTGCGTTCTCCACTAACG
>1939640|reference ScrF|length 32|copies 1
AATAATTGCCCGAACCAGGGAATGTCGCCAAG
>1939640|reference ScrF|length 52|copies 6
AATACAAACTCACCGCACAAACATTACAATGGCTGGCAGAGGAGACGTTACC
>1939640|reference ScrF|length 46|copies 2
AATACAACACGCCGGACTGACTCTGGCGGGTTGGGTGGCGAACGAT
>1939640|reference ScrF|length 40|copies 1
AATACAACGATGCAGGTGTTGATACAAAACAATTAGAAGG
>1939640|reference ScrF|length 51|copies 3
AATACAAGGGGTGTTATGAGCCATATTCAACGGGAAACGTCTTGCTCGAGG
>1939640|reference ScrF|length 44|copies 1
AATACAATACTCATTCGACTGGTACTTATTTGTAACTCAGTTAT
>1939640|reference ScrF|length 47|copies 1
AATACAATTAAGGAATTCTGCCAGATGTGTCACGTCACAGTGGGTCG
>1939640|reference ScrF|length 52|copies 2
AATACACTAACGTTGAGCGTAATAAAACCCACCAGCCGTAAGGTGAATGTTT
>1939640|reference ScrF|length 54|copies 6
AATACAGCGGAGGTTCCGCTTTCCAGCACTAATTATATCCGGCCTGTAATAAAA
>1939640|reference ScrF|length 55|copies 2
AATACAGCGGAGGTTCCGCTTTCCAGCACTAATTATATCCGGCCTGTAATAAAAA
>1939640|reference ScrF|length 51|copies 1
AATACCACCGCCGATGGTATGACCGTTGAGATTCGCAACGGTTAATTGGGG
>1939640|reference ScrF|length 46|copies 1
AATACCAGAAATTCCTGGCCTGACGGCTCGCTGGCCAGCTTTGTTA
>1939640|reference ScrF|length 40|copies 1
AATACCAGCGTCAGCTGGCTCGCGCTATCAAACGCGCTCG
>1939640|reference ScrF|length 38|copies 5
AATACCCAGACGTTGCAAGCTGGCTTCTACCTCTTCGC
>1939640|reference ScrF|length 42|copies 1
AATACCCTGCAGTTTCGGGTGATCGCTGAGATATTTCAGGGA
>1939640|reference ScrF|length 40|copies 1
AATACCGAACGCCGCCAGCAGATCGGACGAACCAGATTTA
>1939640|reference ScrF|length 35|copies 11
AATACCGATAGATTCAGCTAATGCTTTAGCAGCAT
>1939640|reference ScrF|length 40|copies 4
AATACCGCATACCTCGACGGACTGATGAAGCCATACCTGT
>1939640|reference ScrF|length 40|copies 1
AATACCGCATCAGGCGCTCTTCCGCTTCCTCGCTCACTGA
>1939640|reference ScrF|length 48|copies 1
AATACCGCCGATCGCCGGGTTGCAGCTCATCAGCCCCAGAGTGTCGAT
>1939640|reference ScrF|length 47|copies 1
AATACCGCTACCGTGGCGAATGGTCAGCGCCATCTGCTCAACAGTCA
>1939640|reference ScrF|length 39|copies 6
AATACCGGCATGTCAGCCATCCATCTGGTAACCACCGTC
>1939640|reference ScrF|length 48|copies 1
AATACCGTCTGGATAGTGACTTCGCGATTGATTTTGAGGAAATTGATT
>1939640|reference ScrF|length 46|copies 1
AATACCGTTCATTATCGCCCCAATCAGACTGGCGATTATCCATGCC
>1939640|reference ScrF|length 59|copies 1
AATACCTGCTAAACCAGTACCCAGCATGGTTGCCAGCGGAACGGTACGTTTCGGGTTTT
>1939640|reference ScrF|length 44|copies 1
AATACCTTCTCTTCCAGCGGCGTAATCTTTCCTTCGCTGGTGCC
>1939640|reference ScrF|length 52|copies 3
AATACGAACATCGCGTTCGGGTTTTCGGCAAACTCCGGGCGCAGCGCCAGCA
>1939640|reference ScrF|length 42|copies 2
AATACGAAGACGAATTGCGCCAGAATGAGTGCACAAATGCTG
>1939640|reference ScrF|length 49|copies 1
AATACGACGCGACCTTGTGTAACCCGCCATTCCACGATTCCGCCGCTGC
>1939640|reference ScrF|length 11|copies 1
AATACGACGGA
>1939640|reference ScrF|length 48|copies 2
AATACGACTTTGAGAGGATAAGGTAATGCAAGTTATTCTGCTTGATAA
>1939640|reference ScrF|length 45|copies 1
AATACGCCGCTTTTGGCGCGAGTAAAGTAGCATTTAGAAACGCTG
>1939640|reference ScrF|length 44|copies 1
AATACGCCGGTTTCTGAGCTGATCACTCTCGGCGAAAATATGGG
>1939640|reference ScrF|length 36|copies 1
AATACGCGCGATAGCCTGGTCGAGGATGGCGGGTTC
>1939640|reference ScrF|length 42|copies 2
AATACGCGGAGTTAATGCACCGTAATCATTGATCGTCTGAAA
>1939640|reference ScrF|length 43|copies 3
AATACGCGTTTAATGACCAGCACAGTCGTGATGGCAAGGTCAG
>1939640|reference ScrF|length 42|copies 1
AATACGCTCCACTGGCGGACGTGGGTTGATCGACAAACGGCC
>1939640|reference ScrF|length 43|copies 1
AATACGCTGGGCGTGCGCGGTATTGGCGAGTTCATTCATCGCA
>1939640|reference ScrF|length 43|copies 1
AATACGGCAAAACCCCGGCGCAGATTGTTATCCGCTGGCATCT
>1939640|reference ScrF|length 42|copies 1
AATACGGCACCGCCACACAGAAGCTGGCTCCGGCAGGCATAC
>1939640|reference ScrF|length 35|copies 2
AATACGGCATTGCGCTGCCTACAGCAGAAAGCGTG
>1939640|reference ScrF|length 44|copies 2
AATACGGCCCCAGCCCATCTGGCCGCCGTTCAGCGCCTGCTGGT
>1939640|reference ScrF|length 48|copies 1
AATACGGTAACGCTCGGCATGTTTTTGCAGCATTCGCAGATCGAACTG
>1939640|reference ScrF|length 47|copies 1
AATACGGTGTAAACATTGGCTGTTTGGTTCTGGCGTCAATGACGTTG
>1939640|reference ScrF|length 47|copies 2
AATACGTCCGCATGACGGACAACACTAAAGGCGCTACTTAAAATACC
>1939640|reference ScrF|length 55|copies 1
AATACGTGAAAACATTAATTCTTTTCTCAACAAGGGACGGACAAACGCGCGAGAT
>1939640|reference ScrF|length 34|copies 1
AATACGTGGAGAATATCACTTAGGTGATGTTGAT
>1939640|reference ScrF|length 52|copies 1
AATACTACGGTAACTGCTGATAATAACGTGGAGAAAAATGTCGCGTCGTTTG
>1939640|reference ScrF|length 45|copies 1
AATACTCACCGAGCCGGGGTTGAAGTGGAAAATCTCCCCCCGCTG
>1939640|reference ScrF|length 45|copies 1
AATACTCCAGAAGGTCACGTTATTTACTCATGGTATTGATATTGA
>1939640|reference ScrF|length 46|copies 1
AATACTCCGCCAACCTGGGCGCGAATGGCAAAGTGAACATTGCGAT
>1939640|reference ScrF|length 43|copies 4
AATACTCCTGTTTAAAGCGACTTAACTCTTTTATGGTTTCATC
>1939640|reference ScrF|length 36|copies 1
AATACTCTGCGGGTACACGTTCTTGATTTTCAGTAG
>1939640|reference ScrF|length 48|copies 4
AATACTGTTGATGGGTGTCTGGTCAGAGACATCAAGAAATAACGCCGG
>1939640|reference ScrF|length 10|copies 1
AATACTTAAA
>1939640|reference ScrF|length 55|copies 2
AATACTTCCGTGGCGGCGGTTACTCTTCCCGCTTCCTTACCGAAGGCGGCGTCCC
>1939640|reference ScrF|length 56|copies 1
AATACTTCCGTGGCGGCGGTTACTCTTCCCGCTTCCTTACCGAAGGCGGCGTCCCG
>1939640|reference ScrF|length 42|copies 2
AATACTTCCTGCCGCAGTTCCCGACCGGGGACATGAGCACCG
>1939640|reference ScrF|length 46|copies 4
AATAGAAAAAACCACCGGTATCGACATCGCGGGTAAAATGATCCGC
>1939640|reference ScrF|length 51|copies 1
AATAGAAATAGATGAAGACCGACTCCCCTCCCGGGCGATGGCAATTCATGA
>1939640|reference ScrF|length 51|copies 2
AATAGAATAATATACTCTAAATAATTCAAATTGGTCCGATCCGGCGCAACG
>1939640|reference ScrF|length 55|copies 3
AATAGAGCATAATCCCGGAAAAGAAGTTACTCAGAATATCTTTACCGGCCATACC
>1939640|reference ScrF|length 49|copies 4
AATAGAGTGTACGAAACCGTCAAATTTCGGCCAAACTTTCCCCAGTTCA
>1939640|reference ScrF|length 33|copies 1
AATAGATGGCGCGCCCGTCGGTCATCACCATAT
>1939640|reference ScrF|length 46|copies 1
AATAGATGTTCGCCCCTGGCTAACCAGTTGCCACGTATGTAGCGGT
>1939640|reference ScrF|length 43|copies 2
AATAGATTACAACGTAATTGTCAGCGCATTCCCTTGAGGCTTC
>1939640|reference ScrF|length 58|copies 6
AATAGCAACAGAAAATAAATGGTTTTTGGGCAATAATCAGTCTGTGGTGTGCGTTAGC
>1939640|reference ScrF|length 47|copies 1
AATAGCAACCGTTTCGTGACAGGAATCACGGAGTTTTTTGTCAAATA
>1939640|reference ScrF|length 42|copies 3
AATAGCAATCAGTTCACGGGCCAGATCATTAAAAAACGCCGC
>1939640|reference ScrF|length 42|copies 10
AATAGCAGGCGTGAATGAAGCCTGCCAGATGTCGCCCGTGCG
>1939640|reference ScrF|length 37|copies 1
AATAGCATAATCGCCAACGTATAGCGGAACAGCGGAG
>1939640|reference ScrF|length 32|copies 2
AATAGCCATCTTCATCGCGACGCGCGCCGTCG
>1939640|reference ScrF|length 44|copies 1
AATAGCCCAATAACCGCCGACAAGACAAACAAACACCCCAGCAT
>1939640|reference ScrF|length 41|copies 1
AATAGCCCGTCATCCAGCGCACGCGCCAGTTATCTTCGACA
>1939640|reference ScrF|length 45|copies 1
AATAGCCGCAACCTGTTTCTGGTGTGCCGGACGGAGCATAAAAGA
>1939640|reference ScrF|length 42|copies 6
AATAGCCGGAAGTTGACTATAGAGGGAACGCGTTTCGGTTGT
>1939640|reference ScrF|length 39|copies 4
AATAGCCGGTCAGGAATTGCCACGGTGCGGCAGGCTCCA
>1939640|reference ScrF|length 27|copies 1
AATAGCGCTTTCAGCCGGCAAACCGGC
>1939640|reference ScrF|length 54|copies 3
AATAGCGGCAAGAACCAGCACCCCCAATCCGCCTGCAAAACCAATACCTATTCC
>1939640|reference ScrF|length 38|copies 1
AATAGCGTTAATCATCAACTGGCAACCAGAAGAGAACG
>1939640|reference ScrF|length 32|copies 1
AATAGCGTTCCAGCCAGGTAACGCAGCCCATC
>1939640|reference ScrF|length 42|copies 2
AATAGCTATTTTGACAGTTTATTAACAATCTGCGTGGGGATT
>1939640|reference ScrF|length 38|copies 2
AATAGCTCCACGGCCATTAACCGCCCGCATGTTTGATA
>1939640|reference ScrF|length 47|copies 3
AATAGCTCGCCAGCCGGTGCGCAAGCCAGTAATCGGGGCGATGTAAA
>1939640|reference ScrF|length 46|copies 1
AATAGCTGCTGACCCCAACCGGCGTGATCCCGGCGGCAAAGGCAAG
>1939640|reference ScrF|length 47|copies 1
AATAGCTGCTGACCCCAACCGGCGTGATCCCGGCGGCAAAGGCAAGT
>1939640|reference ScrF|length 40|copies 2
AATAGGCGTAGCATTAATGGTGAAATGTTGACTTGCATGG
>1939640|reference ScrF|length 54|copies 1
AATAGGGGTTCCGCGCACATTTCCCCGAAAAGTGCCACCTGACGTCTAAGAAAC
>1939640|reference ScrF|length 53|copies 1
AATAGGGTGATTGTTGGGCCATAATATGTCGCCATTGTTAGCGGGGGAAGCAA
>1939640|reference ScrF|length 44|copies 1
AATAGGTTCCAGTTTTATAATTTGCTGCATAACACCTGCGGCAC
>1939640|reference ScrF|length 55|copies 6
AATAGGTTGTGACATAGGAGTTCCACTTTTCTTAGATTTTCAACACAACGTTATC
>1939640|reference ScrF|length 45|copies 3
AATAGTATGCAGAGGAATTTGACGTAACTCGAGTAATCGTCTGGC
>1939640|reference ScrF|length 37|copies 1
AATAGTCGACAGTGTAGTAACCAGTGCTCACGATACC
>1939640|reference ScrF|length 22|copies 2
AATAGTGTATGCGGCGACCGAG
>1939640|reference ScrF|length 37|copies 1
AATAGTGTGCGGAATACCGATCAGTTCCATATCAGCA
>1939640|reference ScrF|length 47|copies 5
AATAGTTATTTATCGGCACCGCCCAAACCGGTTATTGATAGTACCGA
>1939640|reference ScrF|length 46|copies 4
AATATAAGGCATTGGTTTAAGATTTCAGCCAGGTTATGAAACGCAG
>1939640|reference ScrF|length 52|copies 1
AATATAATCGTCCAGCCCCTGAGATTTCAACAGGCCCGGAATTTTATAGATG
>1939640|reference ScrF|length 47|copies 1
AATATAATCTGGAACATGTTAAGTCTTTTGAAAACAAATACTCTATG
>1939640|reference ScrF|length 47|copies 1
AATATACCAATGGACGATTAATCAAGCCGTGGCTGAAAGGTTATCCC
>1939640|reference ScrF|length 40|copies 1
AATATAGCAAATTCGTCGATACCGCGCCAACATATGGCTA
>1939640|reference ScrF|length 39|copies 7
AATATATGGGCTATTACCAGCTTAAAATCGGCTATCACC
>1939640|reference ScrF|length 44|copies 2
AATATATGTGTAAAACCGGGCCGGAAGCGATTCTGGAACTCGAA
>1939640|reference ScrF|length 52|copies 1
AATATATTCATGTCGAAAATTTGTTTATCTAACGGGTAAGCAAGGCGGATTG
>1939640|reference ScrF|length 48|copies 2
AATATATTCCCATCGCGATTGTGCTGATGCTGTTTATGGAAATGAATG
>1939640|reference ScrF|length 35|copies 2
AATATCAAAATATTTTAGCGGGATATCGTGGTTCA
>1939640|reference ScrF|length 38|copies 1
AATATCAAACTGAGTCAAATAGGCCACCGCTTCATGTT
>1939640|reference ScrF|length 37|copies 1
AATATCAACAATAGCGGCACCTATACAAATAACGTCG
>1939640|reference ScrF|length 44|copies 15
AATATCAATATTATTTTCGCGCCACATCGCCATTGAATCCTGTG
>1939640|reference ScrF|length 37|copies 1
AATATCACCTCATCAGAACTGCTTATGAAATCAACGA
>1939640|reference ScrF|length 37|copies 1
AATATCAGACGCGCGTTGTTCCAGCGCAGATTGTAAC
>1939640|reference ScrF|length 31|copies 1
AATATCAGCCTGCCCGGGGCTGTCAATGGTC
>1939640|reference ScrF|length 45|copies 1
AATATCAGGAAACTTTTGATAAAGTTAATAAGATATTACGCCAAC
>1939640|reference ScrF|length 49|copies 1
AATATCATATTATTCAAAACTGGCTGTGGCTGGGGGCGGTTAATTCGCT
>1939640|reference ScrF|length 39|copies 1
AATATCATTCGCTGTGATGAGTTTTTTCACCTGCTTCCT
>1939640|reference ScrF|length 43|copies 1
AATATCCAACCGCCCCGCCGCATGCAGTTTCCACGCTACCGGT
>1939640|reference ScrF|length 40|copies 4
AATATCCACCGCATTTGGCTAGTCAGGCGCATCCGGTACG
>1939640|reference ScrF|length 41|copies 1
AATATCCACCGCATTTGGCTAGTCAGGCGCATCCGGTACGG
>1939640|reference ScrF|length 42|copies 1
AATATCCACCGCATTTGGCTAGTCAGGCGCATCCGGTACGGC
>1939640|reference ScrF|length 39|copies 3
AATATCCATATGCAACTCACAGCAAGCGCAAATACGGTT
>1939640|reference ScrF|length 40|copies 1
AATATCCATATGCAACTCACAGCAAGCGCAAATACGGTTA
>1939640|reference ScrF|length 53|copies 3
AATATCCGAAATCCTCAATCGACAAATTTCACTCGCCCGGAAACCATGAATAA
>1939640|reference ScrF|length 10|copies 1
AATATCCTGA
>1939640|reference ScrF|length 15|copies 1
AATATCCTGATTCAG
>1939640|reference ScrF|length 16|copies 1
AATATCCTGATTCAGG
>1939640|reference ScrF|length 20|copies 1
AATATCCTGATTCAGGTGAA
>1939640|reference ScrF|length 23|copies 1
AATATCCTGATTCAGGTGAAAAT
>1939640|reference ScrF|length 34|copies 1
AATATCCTGATTCAGGTGAAAATATTGTTGATGC
>1939640|reference ScrF|length 36|copies 1
AATATCCTGATTCAGGTGAAAATATTGTTGATGCGC
>1939640|reference ScrF|length 37|copies 1
AATATCCTGATTCAGGTGAAAATATTGTTGATGCGCT
>1939640|reference ScrF|length 38|copies 7
AATATCCTGATTCAGGTGAAAATATTGTTGATGCGCTG
>1939640|reference ScrF|length 39|copies 351
AATATCCTGATTCAGGTGAAAATATTGTTGATGCGCTGG
>1939640|reference ScrF|length 40|copies 7
AATATCCTGATTCAGGTGAAAATATTGTTGATGCGCTGGC
>1939640|reference ScrF|length 48|copies 1
AATATCGAAAATCGCCTGTGGATTGATCTCAATACCGGTACGAACTTT
>1939640|reference ScrF|length 46|copies 3
AATATCGCCGAACGTCACGCGATGCTGAATAATGAGTTGCGTAAAA
>1939640|reference ScrF|length 54|copies 9
AATATCGGAATTGAGGTAATCTTCGCCCAGCGCCAGTTTGGCTTTCAATGACGG
>1939640|reference ScrF|length 35|copies 2
AATATCGTCCATATTGTGCCGGTTCTGGTAAGAGA
>1939640|reference ScrF|length 41|copies 1
AATATCGTCCATATTGTGCCGGTTCTGGTAAGAGATAAACA
>1939640|reference ScrF|length 41|copies 2
AATATCGTCTTTTATAAGGATATCTAAGATGCGTAAAACAG
>1939640|reference ScrF|length 46|copies 1
AATATCTGAAAACGCGTGATTTTTCTCGCCCGCTCAATCTGGTGCT
>1939640|reference ScrF|length 35|copies 1
AATATCTGCAACAGTTGCTGGAGCGTGAGCGAGAG
>1939640|reference ScrF|length 38|copies 1
AATATCTGTTACAGGACGCCCAGGCCAATGGCTACGCG
>1939640|reference ScrF|length 45|copies 1
AATATCTTTAATAGCACCAATAACCAGCCAGGGCAGATTGTTGTT
>1939640|reference ScrF|length 46|copies 1
AATATCTTTGTTGATTACCCCTTCGCGCCCGGCTGGTAACGTCGTG
>1939640|reference ScrF|length 36|copies 1
AATATGAATATATTCCAGCGCTTAATGCCACGCCGG
>1939640|reference ScrF|length 44|copies 1
AATATGACGTAATAACCGAGGAATGAATAAAGAATTACCGCAAA
>1939640|reference ScrF|length 32|copies 1
AATATGATCGTGCTGGCGCGTGAAGGGCTGGA
>1939640|reference ScrF|length 45|copies 2
AATATGCCCGCTGGTTTGATGCTCCAGCCCGGCGATAATGCGCAG
>1939640|reference ScrF|length 46|copies 1
AATATGCCGCTCACAAAGCCCAGCAGACGAGAAATATTCAGCCAAC
>1939640|reference ScrF|length 46|copies 2
AATATGCTCTCCACCGGGCTGATGATTAAATCCGGCAAAGTGTTCG
>1939640|reference ScrF|length 45|copies 18
AATATGGATATTCGCGGGATGGCGGATATCCGTTACCCGCAAGCG
>1939640|reference ScrF|length 37|copies 1
AATATGGATCCGTCGATGCTGTACGCTCCGCCTGCCC
>1939640|reference ScrF|length 48|copies 24
AATATGGCGACGCCATTACATTGTGCTTCTCAAAAAGCTTAAACGTTG
>1939640|reference ScrF|length 42|copies 1
AATATGGCGACGCGCATTGTTGATCTCGATCGCGGCAAGCTG
>1939640|reference ScrF|length 41|copies 3
AATATGGTAATTCTTCGACATCACACGGTTTCCTTGTTGTT
>1939640|reference ScrF|length 42|copies 5
AATATGGTAATTCTTCGACATCACACGGTTTCCTTGTTGTTT
>1939640|reference ScrF|length 43|copies 1
AATATGGTAATTCTTCGACATCACACGGTTTCCTTGTTGTTTT
>1939640|reference ScrF|length 43|copies 1
AATATGGTGATGCCGTACCCATAACACAGGGACTAGCTGATAA
>1939640|reference ScrF|length 44|copies 2
AATATGGTTGCCTGCCAGGTAGCCTACTCACTTTTCAACACCCC
>1939640|reference ScrF|length 38|copies 1
AATATGTCTGGCGATAAAATCGACCATGGCGGCTGTGT
>1939640|reference ScrF|length 40|copies 1
AATATGTCTGGCGATAAAATCGACCATGGCGGCTGTGTGA
>1939640|reference ScrF|length 50|copies 1
AATATTAACCCCTGACTATCTCGCTACTTTACCGGAGTTGAATCGCACCG
>1939640|reference ScrF|length 50|copies 9
AATATTAATAACTTTACCTGCCTTGCGTTCAACCATGTGACGAGTTACCG
>1939640|reference ScrF|length 37|copies 1
AATATTACAACGCGGCAGCACTATGAGCTGGCAGGAT
>1939640|reference ScrF|length 38|copies 8
AATATTACAACGCGGCAGCACTATGAGCTGGCAGGATA
>1939640|reference ScrF|length 22|copies 1
AATATTACCTCACCCGTGGCAG
>1939640|reference ScrF|length 48|copies 1
AATATTACGGCTGATTTGCAAGGGCGTTATCCGTGGACTGAAGAAGAA
>1939640|reference ScrF|length 56|copies 5
AATATTAGGGTAGAGACGCAGTTGGCTTTCGGCGATGGGTTCCGGCACAAAGGCTA
>1939640|reference ScrF|length 44|copies 1
AATATTATCCAGTCTGAAGATCGCATTTTGAAAGATCGCGAAAT
>1939640|reference ScrF|length 31|copies 1
AATATTATGCCGTCCGGGCAACGGCATCACG
>1939640|reference ScrF|length 32|copies 1
AATATTATGCCGTCCGGGCAACGGCATCACGC
>1939640|reference ScrF|length 41|copies 1
AATATTATTGAAGCATTTATCAGGGTTATTGTCTCATGAGC
>1939640|reference ScrF|length 42|copies 1
AATATTATTGAAGCATTTATCAGGGTTATTGTCTCATGAGCG
>1939640|reference ScrF|length 39|copies 3
AATATTCAGGGGTTGATTGAGGAGCAGCGCAACGCGACG
>1939640|reference ScrF|length 39|copies 5
AATATTCAGTGGTGAATTAATAGCCATAATTGCTGCCTC
>1939640|reference ScrF|length 40|copies 1
AATATTCATGCAGCCTCCTGCTGTTGCGCAGCACGTAAAC
>1939640|reference ScrF|length 41|copies 1
AATATTCCTCCCTTTGACGACGAATGCTTATGTCTATACAG
>1939640|reference ScrF|length 10|copies 8
AATATTCGCG
>1939640|reference ScrF|length 45|copies 4
AATATTCGCGTCGACGTGCAGGAAAAATTTCAGCGCGATGACCTG
>1939640|reference ScrF|length 47|copies 1
AATATTCTCCAGTTTAAGCTCATGTTGCACCTGACGAAGGAAACGCA
>1939640|reference ScrF|length 30|copies 1
AATATTGAATAATCCGGGACTAGCATTAGA
>1939640|reference ScrF|length 28|copies 2
AATATTGACGCCACCTGGCAGGCGCTCT
>1939640|reference ScrF|length 39|copies 1
AATATTGAGGTGTCAGGAGTTATTGCGATATAAGCATCT
>1939640|reference ScrF|length 40|copies 1
AATATTGCAGTTGCGCGTCCAGCCGGTGACGCCGTTTGCG
>1939640|reference ScrF|length 44|copies 2
AATATTGCCCGGCCAGTCGTAGTGCACCAGCACGGTTTCGCTTG
>1939640|reference ScrF|length 50|copies 3
AATATTGCCTTCAAGCTGGCGGATTTGCCGTTCTTCGGTGATATCCGAGA
>1939640|reference ScrF|length 36|copies 1
AATATTGCGCCAGCCGCCATCTGATTATTGCTGAAA
>1939640|reference ScrF|length 47|copies 2
AATATTGCTGAAACCAGTTTAACCATTGAAGGTATTCGTCTGGTGGT
>1939640|reference ScrF|length 51|copies 1
AATATTGCTGCACCCTGAGCGCCATTAAAGTCAGAAGATGAGGCGGCAATA
>1939640|reference ScrF|length 41|copies 14
AATATTGCTGCGCTTGGCGGATATTATTTGATCAACCAGCA
>1939640|reference ScrF|length 43|copies 1
AATATTGGTGAGTGTCAAATTTTCATCAGGTATAAACACAGCT
>1939640|reference ScrF|length 42|copies 1
AATATTGTACTGCCGAGGTAGCCATCGCACTGTTAGATATGG
>1939640|reference ScrF|length 53|copies 2
AATATTGTCTATTCCCGTGTGAAAGATTACTGGGCAGCAAACTTACCGGTAAA
>1939640|reference ScrF|length 49|copies 1
AATATTTAAAAATTGATTTAAATCACATTAACCAGGATTCTCAATGCAA
>1939640|reference ScrF|length 51|copies 1
AATATTTCCGCCGCCTGGCGAAAGACGCTTCACGTTACTCTTCAACGATCT
>1939640|reference ScrF|length 45|copies 1
AATATTTGCGTTTCCCGGTCACCACTTGCCCCTGCCAGCGCACGA
>1939640|reference ScrF|length 59|copies 1
AATATTTTCTTCTACTGTAAGCTCGGGAAATAAATTAAATTCCTGGTGAATAATAGTAA
>1939640|reference ScrF|length 55|copies 1
AATCAAACCAGCCGGAGTATTCGTTACCAAAGCGGCCCAGAGAACCAATCGCCCA
>1939640|reference ScrF|length 47|copies 1
AATCAAACTCACCAGACCGATTAAATAGGTTAAGGCATACCCGAGGC
>1939640|reference ScrF|length 50|copies 1
AATCAAAGTCAGATCAATGCGTTGTGTTTATTTAATGGGGATTTACGATG
>1939640|reference ScrF|length 49|copies 2
AATCAAATATGTATTGGTCATCTAGTCCCGCAAACTCAAGCGAACAATA
>1939640|reference ScrF|length 54|copies 1
AATCAAATTAATCGCGGTCACATAGGGGCCGGTTTTCCCGTTCCCCTGATTCCA
>1939640|reference ScrF|length 58|copies 1
AATCAAATTCAGCCGATAGCGGAACGGGAAGGCGACTGGAGTGCCATGTCCGGTTTTC
>1939640|reference ScrF|length 44|copies 2
AATCAACAAATGATCGAGGGCATCGCCGCGCAGTTTCGCTGCTT
>1939640|reference ScrF|length 48|copies 1
AATCAACCGCATGACCGCCAGCCAGACGCATAAATACCATTACCCGGC
>1939640|reference ScrF|length 49|copies 1
AATCAACGCCATCTTTCTTAAAGGCGGAGTTACGCAAATAGGCCCACAG
>1939640|reference ScrF|length 12|copies 1
AATCAACGGACA
>1939640|reference ScrF|length 39|copies 1
AATCAACGTCTTTGCCCGTAACCTGCACGATCTGCTGAT
>1939640|reference ScrF|length 52|copies 1
AATCAACTCTGGCGAGACGCTTTTTACTGGTTAGCCTGGCAAAATAGAATTC
>1939640|reference ScrF|length 50|copies 2
AATCAACTTAGTCGTGCCGGCTACGTGACTGCTGTTCGTGGAAAAAATGG
>1939640|reference ScrF|length 44|copies 3
AATCAAGCTACCGCCAGGAACGATTATTGGAGCGGTGGTACGTG
>1939640|reference ScrF|length 47|copies 1
AATCAATAATGCGCCCGGCAACGGCTTCCGGCGAGAAGCCGCCGAAA
>1939640|reference ScrF|length 44|copies 2
AATCAATACGGCCCGAAATATAGCTTCCAGGCCATACAGTATTT
>1939640|reference ScrF|length 36|copies 2
AATCAATCCAGCCCCTGTGAGTTACTGTATGGATGT
>1939640|reference ScrF|length 41|copies 2
AATCAATGGTGAACGTGGTTTTACCCGGCACCACATTTACC
>1939640|reference ScrF|length 44|copies 1
AATCAATTACTGGCGATTCACTGTAAGCGCGGTCTGGTATGGGG
>1939640|reference ScrF|length 43|copies 1
AATCAATTCTTGCGGAGAACTGTGAATGCGCAAACCAACCCTT
>1939640|reference ScrF|length 48|copies 3
AATCACAATACCCAGCATCACCCCAAAAGTGGCAAACAGCAGCGCCTG
>1939640|reference ScrF|length 44|copies 3
AATCACAGGTTTCGAGGCCGAATCCGGCGGCAATCTGCATAAAG
>1939640|reference ScrF|length 43|copies 1
AATCACATACTGAAAATGCCGTTACCGGGAAGCGTAGTGGCAT
>1939640|reference ScrF|length 33|copies 1
AATCACATTTGAAAACTGGATTAATCTAGTAGA
>1939640|reference ScrF|length 32|copies 2
AATCACCGATACGCGAGCGAACGTGAAGCGAC
>1939640|reference ScrF|length 54|copies 2
AATCACCGGACAGCCCGGAAATGAAAGATTTCCGCCACGGTTTCGACATTCTGG
>1939640|reference ScrF|length 44|copies 2
AATCACCTCGTATTCTGACTCGCCCCCTGGCGCAGCAAAGTCAG
>1939640|reference ScrF|length 56|copies 5
AATCACCTGAATGGGTGATTTTTGAATTACCGGCTTTGGTGCGGTTTGTCTTGCCG
>1939640|reference ScrF|length 39|copies 1
AATCACCTGTTTCAGCAGTTCTGCCGACCAGCGGTAATC
>1939640|reference ScrF|length 52|copies 1
AATCACCTTATCTCCCGGATAAGGGGTTGCCGGATCGACAATGTCTTTCGGT
>1939640|reference ScrF|length 54|copies 1
AATCACGCCACAGACGATGGCGAAATAGAACGGTTCCCAGGTACTTTTGCCTGC
>1939640|reference ScrF|length 44|copies 4
AATCACGCCGCCAGCAAGGAGACGAACGCTAAAAATGCAAAGCC
>1939640|reference ScrF|length 40|copies 1
AATCACTGCCAGCGCCGGGCCGCTCATTTCAGGTTTCAGC
>1939640|reference ScrF|length 44|copies 5
AATCACTTTGCTCACCACATCGCGCATTGCGGATTTAGCCGACT
>1939640|reference ScrF|length 45|copies 1
AATCACTTTGCTCACCACATCGCGCATTGCGGATTTAGCCGACTG
>1939640|reference ScrF|length 39|copies 1
AATCAGAATGGCACTTCCTGGCACCACGCCGCCGCCTAG
>1939640|reference ScrF|length 47|copies 1
AATCAGAATTGGTTAATTGGTTGTAACACTGGCAGAGCATTACGCTG
>1939640|reference ScrF|length 34|copies 1
AATCAGATCGATATCCTGTTTGATTTGTTCACGC
>1939640|reference ScrF|length 32|copies 1
AATCAGATGCTTTTTCTGACTGGCGAATTACG
>1939640|reference ScrF|length 34|copies 1
AATCAGATGCTTTTTCTGACTGGCGAATTACGTC
>1939640|reference ScrF|length 47|copies 1
AATCAGATTAAAGCCAATATGCTTGATATTCCGGTAAAAGTTCTCGA
>1939640|reference ScrF|length 35|copies 3
AATCAGATTAATGCCGCAACGATGGGCTTCAAGAA
>1939640|reference ScrF|length 36|copies 1
AATCAGATTAATGCCGCAACGATGGGCTTCAAGAAT
>1939640|reference ScrF|length 40|copies 2
AATCAGCATCAGCAGATATTTGGTGATGGTGGTGATGGCG
>1939640|reference ScrF|length 49|copies 2
AATCAGCCGATCGCCTGTATTGACCTTGTCACCCACGTTGACGTGAGCG
>1939640|reference ScrF|length 42|copies 1
AATCAGCCTGTTGCAGGCATTTGCGTTGGGCATTATCGCCTT
>1939640|reference ScrF|length 40|copies 1
AATCAGCGAACTGGAAAATCGCAGTACTGAGATCAAAAAG
>1939640|reference ScrF|length 44|copies 1
AATCAGCGAGGCAACAAAGAAGGGAATGATTGGGATTAAAGCGC
>1939640|reference ScrF|length 51|copies 2
AATCAGCGGCGAAGTGGCAAAACCATTGACCCTCGATCACGATGATTTAAC
>1939640|reference ScrF|length 44|copies 9
AATCAGCGTCCTGCTGTTTGATGACGTCTTTGCCCATCGTCGAC
>1939640|reference ScrF|length 41|copies 2
AATCAGCTGCATGGTGGCGTTGTCGATGTACATATGCGCCA
>1939640|reference ScrF|length 47|copies 1
AATCAGGAACAAACCTGAGACAGCTCCCATTGGGCGCGGTTTACGAA
>1939640|reference ScrF|length 51|copies 3
AATCAGGAACAGCCCCATTTCCGCCGTCAGCGCGCCGTCGTCGTAGCGGGT
>1939640|reference ScrF|length 43|copies 4
AATCAGGAAGATCTGCACCAGCAGCGGCGTACCGGTAAACAGC
>1939640|reference ScrF|length 50|copies 1
AATCAGGCAGTGTGGCAACCAGCACAATAATGGTGCCAACAACGGTGGAA
>1939640|reference ScrF|length 41|copies 6
AATCAGGCCGACGTTGGTTTCATTGATGAAATCAGCAAACA
>1939640|reference ScrF|length 41|copies 1
AATCAGGCCTATCGCCATGTTGTGCGGATGCCGGACGGATC
>1939640|reference ScrF|length 33|copies 1
AATCAGGGGATAACGCAGGAAAGAACATGTGAG
>1939640|reference ScrF|length 42|copies 679
AATCAGGGGATAACGCAGGAAAGAACATGTGAGCAAAAGGCC
>1939640|reference ScrF|length 43|copies 2
AATCAGGGGATAACGCAGGAAAGAACATGTGAGCAAAAGGCCA
>1939640|reference ScrF|length 53|copies 1
AATCAGGGGCGCATGGAAGGTTTTGCTCGCATAACCATACCCAATCAACCCAA
>1939640|reference ScrF|length 45|copies 1
AATCAGGGGGCGGCTTGCCTGTTTGCGGGATCACCCACCGATGGC
>1939640|reference ScrF|length 45|copies 1
AATCAGGTCGCGTCCGGAGAAGGAGAAATCCATGACGGTAAATAG
>1939640|reference ScrF|length 53|copies 1
AATCAGGTGGTGCTGTTTGAGGCATTTAAAACCGCCTGCCTGCCGAACTTTCA
>1939640|reference ScrF|length 48|copies 7
AATCAGTCCCAAAATCAACCCCAGCGATCCGCCAATTGAAAAGCCAAT
>1939640|reference ScrF|length 37|copies 3
AATCAGTTACATGAACGCTGGCAGGAAGAGAAAGCAG
>1939640|reference ScrF|length 42|copies 1
AATCAGTTCACCGCTGGCCAGCTCTTTCTCGATTTGCAGGTG
>1939640|reference ScrF|length 44|copies 2
AATCAGTTCTGACTCAGGAATTAATGAAATCTCTGCCATGCCCA
>1939640|reference ScrF|length 53|copies 1
AATCATAGCGATCTTTCAGCGCCTCGCTGGACCCCATCAAAAAAGCCATGATC
>1939640|reference ScrF|length 45|copies 1
AATCATATTGATGTTTGGTCGGTTCTTGCGGTTTCGGTTCGATAA
>1939640|reference ScrF|length 46|copies 2
AATCATCAGTTACCCAGCGTGGTGGAGACGCGTGCAGGCGTTGCCG
>1939640|reference ScrF|length 45|copies 1
AATCATCGTCTATTCTCTTTGTGGTCTGCTGGCATCGCTGGCCGG
>1939640|reference ScrF|length 45|copies 4
AATCATGAATTTTGAAGGAAAAATCGCACTGGTAACCGGTGCAAG
>1939640|reference ScrF|length 43|copies 4
AATCATGAGTTTTGTGGTCATTATTCCCGCGCGCTACGCGTCC
>1939640|reference ScrF|length 48|copies 3
AATCATGGCTTTGCATTCCCCATCCCCGCTCCGGGCGGTAAAGCGTGG
>1939640|reference ScrF|length 57|copies 1
AATCATGTTGATTCCGTGGCAAGACCTCTCCCCCGAAACGCTGGAAAATTTAATTGA
>1939640|reference ScrF|length 32|copies 1
AATCATTACCGCTCCGGGCGCTCGCCCGAATG
>1939640|reference ScrF|length 46|copies 1
AATCATTCAGATCGGTGATAAACACGGTCATCTTGATGATATCGCC
>1939640|reference ScrF|length 47|copies 9
AATCATTCTGAATTTCGCCAAACGTGCCACTGAAGGTTTTCTATAAT
>1939640|reference ScrF|length 43|copies 1
AATCCAAAGCGCCGAACTCTCCGGTTGCAGGTCGCGCTACCGT
>1939640|reference ScrF|length 50|copies 1
AATCCAATGATTTGGTTAATGATTACACAGTCCCAGGCAGTAAGACCGAC
>1939640|reference ScrF|length 36|copies 1
AATCCACAATCGTGCAGGCCAACCTGCACAACAGAG
>1939640|reference ScrF|length 47|copies 1
AATCCACCCTCATCCACCAGCCACAGCGCCCCGGCAATCTCGTTTTC
>1939640|reference ScrF|length 45|copies 1
AATCCACTAATGCCCTGGCTTTATCTTCACCTTTGGGTCCATGAA
>1939640|reference ScrF|length 45|copies 2
AATCCACTGGCGCAAACTGTTAAGCGGAATCGGCATTCCGGTCAA
>1939640|reference ScrF|length 46|copies 1
AATCCACTGGCGCAAACTGTTAAGCGGAATCGGCATTCCGGTCAAT
>1939640|reference ScrF|length 46|copies 5
AATCCAGAAAATGCGGCAACCGGAAAGTACATAAACCTTGCCTTGT
>1939640|reference ScrF|length 45|copies 1
AATCCAGAAAGAGTCTGGTAAAGCCTCGCTGGCGGATATCATAGT
>1939640|reference ScrF|length 42|copies 2
AATCCAGCTGCAGGCCGACCTTTTCATACTCCGCCAGCAGGT
>1939640|reference ScrF|length 31|copies 1
AATCCATACACTGCCGGGGTCCAGCGCCAGT
>1939640|reference ScrF|length 38|copies 1
AATCCATCAACATGGTGGCACAATGCTATGCGCGTCCG
>1939640|reference ScrF|length 42|copies 1
AATCCCAGCACGTTTTGCAGAAAACCCGGCACGATCAGGTAA
>1939640|reference ScrF|length 46|copies 1
AATCCCATATACGACAACAGGATGGGATCGTTAAGCACGTACTGGG
>1939640|reference ScrF|length 56|copies 1
AATCCCCAGCCAGACAGTGATCAGGATACCGTCATGACCGGTTAACGACAGCGAAC
>1939640|reference ScrF|length 50|copies 1
AATCCCCAGTGCGTCAGCGACGTGGCCGGACGCGGGGCGCAATACCGAAA
>1939640|reference ScrF|length 52|copies 1
AATCCCCCTTACACGGAGGCATCAGTGACCAAACAGGAAAAAACCGCCCTTA
>1939640|reference ScrF|length 45|copies 1
AATCCCCGTAGCCTGCCGTTTGTCCGGCCTGGAGCCGCTGAACAT
>1939640|reference ScrF|length 42|copies 1
AATCCCGTCCGCGCCATCGGGTGCCCAGGCATCACGCACGGT
>1939640|reference ScrF|length 53|copies 1
AATCCCTCACCTTCCGGCTCAAAGAACAGCGTTTCCAGCCCAGCCTTACGATC
>1939640|reference ScrF|length 38|copies 1
AATCCCTGTCGCCAGTACCATGCCGAACATCACCAGCC
>1939640|reference ScrF|length 45|copies 1
AATCCCTTCAATGTGATCTTTGTCTTCGCTAATCACCGGGAAACG
>1939640|reference ScrF|length 42|copies 1
AATCCGAAGATTTTGGTTCCGCCTGCATCGTGGTGCCCGTGT
>1939640|reference ScrF|length 53|copies 1
AATCCGAGCTTTACCGCAATCTGCGCCCCCTGTATCCCAAAACGGTAATTCGC
>1939640|reference ScrF|length 45|copies 4
AATCCGATCCGATGAACGTCACTTTTGACAAGCTGGCCCCTGAAG
>1939640|reference ScrF|length 48|copies 1
AATCCGCAACAACAGGAACAGGCGTTAAATATTGCCAGCCAGTTACGT
>1939640|reference ScrF|length 40|copies 1
AATCCGCGTATTTGTGATTAACCCTGGCACGCCTAACGCT
>1939640|reference ScrF|length 41|copies 1
AATCCGCTACCGTAAAGTGCGCCGTCATCGTGATTTTGACT
>1939640|reference ScrF|length 48|copies 1
AATCCGCTGGGTAGCGATGGCGGCGGGTAAAGGCCGCTGCGGATATAT
>1939640|reference ScrF|length 46|copies 1
AATCCGCTGTATCGTCTCAACAAACGTCAGGGTAAACAGTTACTGG
>1939640|reference ScrF|length 50|copies 2
AATCCGCTGTATCGTCTCAACAAACGTCAGGGTAAACAGTTACTGGCGGC
>1939640|reference ScrF|length 50|copies 6
AATCCGGACATCATTACTAACGTTTATCGCGACGACGAATGGTTTATGAA
>1939640|reference ScrF|length 34|copies 1
AATCCGGCAACGCTGAAATATTTTGATGCACCGC
>1939640|reference ScrF|length 31|copies 1
AATCCGGCATTCGCCCGGAATTTGTGGTCAG
>1939640|reference ScrF|length 40|copies 1
AATCCGGCATTCGCCCGGAATTTGTGGTCAGTACCGAACC
>1939640|reference ScrF|length 32|copies 1
AATCCGGCGCAGGCCCGGGCAGTCGTTAATGG
>1939640|reference ScrF|length 50|copies 4
AATCCGGCGCGTCAGGCACTGTTAAAAAGCGGGCTGGCAGAAACGGTGTG
>1939640|reference ScrF|length 52|copies 1
AATCCGGCTACCGCCTGGGCTACCGGTAACCAGCCAGGTTTTACCGTCTTTC
>1939640|reference ScrF|length 45|copies 7
AATCCGTGGCATCTACTTGCTGTCGGATTCGGAAGTGGATTAAGC
>1939640|reference ScrF|length 49|copies 2
AATCCGTTATGAGACGCTGCGTTCGTCGGGGCCGGGCGGTCAACATGTC
>1939640|reference ScrF|length 31|copies 1
AATCCGTTCTACTCAGCGATGCGTAAGCACG
>1939640|reference ScrF|length 47|copies 9
AATCCTAAATTCAGGGCGCAGCAGACCTTTGACGAAAATCAGGCGCA
>1939640|reference ScrF|length 45|copies 1
AATCCTGCTATTCTGCCCGTTGCGGTACTGGGCATTTACCCTACA
>1939640|reference ScrF|length 37|copies 1
AATCCTGCTTGAACAATAAAAGCGTTATGGTAACGCC
>1939640|reference ScrF|length 52|copies 1
AATCCTGGTACAATCAGCCAGTTGGTTTTCTGACCATTAAACAGAATGGCAA
>1939640|reference ScrF|length 43|copies 1
AATCCTTACTCAGTCACTTCCCCTTCCTGGCGGATCTGATTTG
>1939640|reference ScrF|length 37|copies 2
AATCCTTCAACGATGGTTGAGATCATGCAACTTAGCG
>1939640|reference ScrF|length 38|copies 6
AATCCTTCAACGATGGTTGAGATCATGCAACTTAGCGC
>1939640|reference ScrF|length 39|copies 5
AATCCTTCAACGATGGTTGAGATCATGCAACTTAGCGCG
>1939640|reference ScrF|length 45|copies 3
AATCCTTCAGCTCCTGAGAGAAAGTGATCCCTGAACGTCCTTCAC
>1939640|reference ScrF|length 31|copies 1
AATCCTTCCTTTCCCCGGCAGCTGGCGTTAT
>1939640|reference ScrF|length 38|copies 1
AATCCTTCGACGCCGATATTCCTAAGATTGCGCTGATG
>1939640|reference ScrF|length 42|copies 2
AATCCTTGGTGCGGGGGCTGGGTCACAAGCCATTGTAGGCGA
>1939640|reference ScrF|length 43|copies 1
AATCCTTGGTGCGGGGGCTGGGTCACAAGCCATTGTAGGCGAA
>1939640|reference ScrF|length 47|copies 1
AATCCTTTTCAACAGATGAAGATCTTGAGTATGGTTATTTAATGAAC
>1939640|reference ScrF|length 57|copies 1
AATCCTTTTTGTTGCGCCTGCAAGGCGGAGAGATTTTCCAGATCGGCAAGGAAGCTG
>1939640|reference ScrF|length 40|copies 1
AATCGAAGTACAGGGAGGGGGAAGAGATATGAATAAAGTT
>1939640|reference ScrF|length 42|copies 1
AATCGAATCAGAAAGTCTGGCATTTGGCGGCGGTGCTTTATG
>1939640|reference ScrF|length 37|copies 1
AATCGACAACGCTGCCAGTATTCTGGCGTCGTTAATG
>1939640|reference ScrF|length 45|copies 3
AATCGACCTGATACGCAAGATCGGGCACCGGGCCGTTACTGCTGG
>1939640|reference ScrF|length 51|copies 3
AATCGACGGCAAAAATATTTATACGCAAATTATCGATTTAACCACACGCGA
>1939640|reference ScrF|length 47|copies 6
AATCGACGTTGCTGGCAGCAGCTGAACGCCTGCGCCAGCTTTAGTTA
>1939640|reference ScrF|length 52|copies 10
AATCGACTTTGCTCCATGCGTTTTTTCAGCTCTTCGATGTTCGGCTGCTTAT
>1939640|reference ScrF|length 47|copies 4
AATCGAGACTTGCCCCGATAATGCCTGACCAACGTTATGCACCGCCA
>1939640|reference ScrF|length 31|copies 1
AATCGAGAGAATTCCCGGCAGGCCGCCTACG
>1939640|reference ScrF|length 47|copies 1
AATCGAGCACCGCTTTCGCTTCCAGCGGAAGATCAACAGAATCTTTA
>1939640|reference ScrF|length 51|copies 2
AATCGAGGCCAGTAATGAGTGGAATCGACAGGCGGGAACGCAAAAACGCGT
>1939640|reference ScrF|length 50|copies 1
AATCGATCGCCGGTTTGGTCGCCCAGAAACGTACATGGCGTCACAGCGTC
>1939640|reference ScrF|length 38|copies 1
AATCGATGATATTGACCACGAGATTGCCGATTTGCAGG
>1939640|reference ScrF|length 42|copies 2
AATCGATGATATTGACCACGAGATTGCCGATTTGCAGGCGAA
>1939640|reference ScrF|length 46|copies 1
AATCGCACCAGCAAGAGAGGAAATTTCACGTTCGGGACTGGCGCTG
>1939640|reference ScrF|length 46|copies 1
AATCGCATTACAGCCAGGTGCAGCGGAAAAACCAATTCCCGCCTGC
>1939640|reference ScrF|length 31|copies 1
AATCGCATTCTGACCTGGCAGGGGATGAGTC
>1939640|reference ScrF|length 53|copies 1
AATCGCCACTTCACGATTTGGATCAACGGAAATCCCGCCCCATTCGAACATCC
>1939640|reference ScrF|length 42|copies 1
AATCGCCAGACGGAGTGAGTAAACACCGGCTCACTATCCAGC
>1939640|reference ScrF|length 35|copies 1
AATCGCCATCACACCCTGATGACTGATCACCCACG
>1939640|reference ScrF|length 41|copies 1
AATCGCCCCAGCGTTGCCGTCGATATAAATCGTTTGATGCT
>1939640|reference ScrF|length 50|copies 1
AATCGCCCGGCGAAAACCGTGTTTCGCCGCTTCAGAGATTCGTTCCTGAC
>1939640|reference ScrF|length 36|copies 5
AATCGCCGCTTCGACCACTCGCGCCAGATCGGCAAT
>1939640|reference ScrF|length 52|copies 1
AATCGCCGCTTTCGTTAAGGCGTACGCCGTTTCACCCGGATCGGCCACCATA
>1939640|reference ScrF|length 43|copies 1
AATCGCCGTCGCCACCGCCTGAACGCGATGACTAAACTTATAC
>1939640|reference ScrF|length 49|copies 3
AATCGCCGTCGGGTGGTTGTGAGTTTCGACTTTCATCAGAATATGCGCC
>1939640|reference ScrF|length 46|copies 1
AATCGCCTGCCAGCCAGTTATTTACCCAGGCAAGCAGCACACTTTG
>1939640|reference ScrF|length 43|copies 2
AATCGCCTTGCAGCGAAACACAATTACTCTTTATCGCCCAGCA
>1939640|reference ScrF|length 35|copies 1
AATCGCGCAGTCCACCTGTGCCCATGATGGTCAGT
>1939640|reference ScrF|length 23|copies 1
AATCGCGCCAACCGAGAGGTCGA
>1939640|reference ScrF|length 32|copies 1
AATCGCGCTCGCCGCCGGGTAATCAAACTCCT
>1939640|reference ScrF|length 55|copies 5
AATCGCGGCACTGACCAGAAAATGATAAACAGGAAACACGGGGCGGTTCACTTTG
>1939640|reference ScrF|length 41|copies 2
AATCGCGGCGTTTGCGTCGATAGTTATCTGCAAACCAGTAA
>1939640|reference ScrF|length 51|copies 1
AATCGCGGTAAGTGCTCGGGCGCAATGGGCGTACCGGGGTTTTCGACGGAA
>1939640|reference ScrF|length 50|copies 1
AATCGCTACCATCGCGTTGAGATAGGTGGGCGTAGCGTTATCGGTAATGC
>1939640|reference ScrF|length 49|copies 8
AATCGCTGAAATTCGTCTTACCGGCAGTGGCGGCGGCGAGTTTTACCGT
>1939640|reference ScrF|length 10|copies 1
AATCGCTGGT
>1939640|reference ScrF|length 50|copies 1
AATCGCTTTAACGTTCATCCAGAATAAACTTTCCCGGTCCTGTGGCAATT
>1939640|reference ScrF|length 51|copies 1
AATCGCTTTCGCGGTACGTTTCATTTCATTGTCGCCTTCAAAATAGGCGAC
>1939640|reference ScrF|length 49|copies 1
AATCGCTTTCTGTTGCGGAAAGAGCATCCGAAAACCGATAAACGCGACG
>1939640|reference ScrF|length 49|copies 7
AATCGGACCAAAAAGCGCCACGCAGCTGCTGGTCGAGTTTCAGAGTCTG
>1939640|reference ScrF|length 24|copies 1
AATCGGCACGGTTATATTCCAGCA
>1939640|reference ScrF|length 45|copies 1
AATCGGCAGAAAACAGCGCGCCGTCCACGTCCAGTAATGCAACCA
>1939640|reference ScrF|length 45|copies 1
AATCGGCAGTATCACCACATGTCTTAGCCAGGCGGCGTTAGCGGG
>1939640|reference ScrF|length 47|copies 4
AATCGGCGCTCAAGCGTGTAATACTGTCGTTGCTCAGCAATCGTTCC
>1939640|reference ScrF|length 56|copies 1
AATCGGCGTTGTACTGGGTTATACCGTAAATAGCGGTTTCTTCTTATTAAGTGGCT
>1939640|reference ScrF|length 46|copies 1
AATCGGCTGACCAAACCAGAGCAACTGACTGGTTTTAATAGCGAAG
>1939640|reference ScrF|length 36|copies 1
AATCGGGAAAATGGCTCGCCCGCCTGGCAGTAAGCT
>1939640|reference ScrF|length 50|copies 1
AATCGGGAACACCGTGCGCTGACCGTGCAGCACGTCGTAAGCAAAGAAAA
>1939640|reference ScrF|length 52|copies 1
AATCGGGACTATCGTCGGTCTGGCGGTAGGCATTTTGATTATGCGTCCGACG
>1939640|reference ScrF|length 45|copies 1
AATCGGGCCAACAATGTCGCCTTTCTTCGCGGTGCTTAATGCCTG
>1939640|reference ScrF|length 46|copies 5
AATCGGGCCAACAATGTCGCCTTTCTTCGCGGTGCTTAATGCCTGG
>1939640|reference ScrF|length 48|copies 2
AATCGGGCTACAGATAGAGGTGAAGCTCAACACCGGTGCGTTCAGTAC
>1939640|reference ScrF|length 41|copies 8
AATCGGTGCGCTGGCGGGTGTTTCTCGCGTAACCATCTGGA
>1939640|reference ScrF|length 55|copies 1
AATCGTACGGGCAGCCAGGAACAACGCGTTACTTTCCTGCGTCGATAGCCAGCGT
>1939640|reference ScrF|length 43|copies 1
AATCGTACTCGTTCATCTGACAGCCCCAGGTTTTAATATGGAG
>1939640|reference ScrF|length 32|copies 1
AATCGTATTCATCACCAGGCCACCAGAGCCGG
>1939640|reference ScrF|length 49|copies 1
AATCGTCAACGCTCCCTTGATGATGGCTTTATGCACGCAGTGTTTAACC
>1939640|reference ScrF|length 43|copies 3
AATCGTCAACGGCGGTGTCCCTCGCAGCGGTGAAATCCCCATG
>1939640|reference ScrF|length 47|copies 1
AATCGTCAGTAACAGCAGACCTATCGCGCCCCAGAAGATTGCGCCCA
>1939640|reference ScrF|length 46|copies 1
AATCGTGACGAACAGCACAAACGCCCTTTCTCATCGAAGATTTCAA
>1939640|reference ScrF|length 37|copies 1
AATCGTGCTGCTACCGGTATCGCCAGAAAGGATCAGA
>1939640|reference ScrF|length 50|copies 3
AATCGTGGCGCGGGTTGGGGAAGAACTCGGTTGAGAATACGCCGAAGTTA
>1939640|reference ScrF|length 42|copies 1
AATCGTGTTTATCGCCAGTATTCTGGTACCGTTTACTAAAGT
>1939640|reference ScrF|length 47|copies 1
AATCGTTGCCCGGCCTGGCTGCCTGGCGGGATAGTCAGCAAAATGCT
>1939640|reference ScrF|length 38|copies 3
AATCGTTTCACCGCCCGGTAATTTGCAATTGTTGCTGA
>1939640|reference ScrF|length 36|copies 1
AATCGTTTCACGTAAATGGCTGCCCATACTGTTATT
>1939640|reference ScrF|length 51|copies 1
AATCGTTTGTTAAAAGCGTAGATAACCACTTATTTAACAACTTGAAAATAA
>1939640|reference ScrF|length 35|copies 1
AATCTACATTTGTACCCGTAACGCTATGCTTCCGG
>1939640|reference ScrF|length 46|copies 5
AATCTACCGCATATTGTTTGTAAGACGACGGCATAAACTGTCCGTA
>1939640|reference ScrF|length 41|copies 1
AATCTACCTGCGCTATCTGCGTCCGGGGCGTATTGGTGAAG
>1939640|reference ScrF|length 42|copies 1
AATCTACTACATCACCGCAGACAGCTATGCGGCAGCGAAGAG
>1939640|reference ScrF|length 36|copies 1
AATCTAGTAGATTCTGGCATTGTATATTTTGATAGT
>1939640|reference ScrF|length 44|copies 1
AATCTAGTAGATTCTGGCATTGTATATTTTGATAGTGGTATGTA
>1939640|reference ScrF|length 45|copies 1
AATCTATCGCTCCGAAATACGCCAACGGTGACCTGAAAGGGGCCT
>1939640|reference ScrF|length 44|copies 6
AATCTATTGCCGGATGTTTCGCTGCCATCATCATTGCAATAGCA
>1939640|reference ScrF|length 43|copies 1
AATCTCAAACAGAATATCGTCGGACGGACGGCTTACCTCTTCA
>1939640|reference ScrF|length 43|copies 1
AATCTCAAAGATACGTCAACGAATTAATTTTTCTCGGAAAAAC
>1939640|reference ScrF|length 51|copies 2
AATCTCCCTTCGCCCAGTATTGGGAAAAGTAGATACATTCAAACTGTGTAC
>1939640|reference ScrF|length 44|copies 1
AATCTCGCAAATATCTGCATACCTACGACGAAGCCGTACCGTGG
>1939640|reference ScrF|length 33|copies 1
AATCTCGCTACGTCCCAGGACCGGCAGAATATA
>1939640|reference ScrF|length 49|copies 1
AATCTCGTTGCGTACCTGGGTAAGTGTTTTCCCGGCCACTTTCAGGCGA
>1939640|reference ScrF|length 63|copies 2
AATCTCTATCCCCGCGCTTTGTAACCCTTTTGCCGTCCATTTATTACAGGTATTTAAAATCCC
>1939640|reference ScrF|length 39|copies 1
AATCTCTTCTGCATGAGCCAATGGCCCCAGCATTATCAG
>1939640|reference ScrF|length 42|copies 4
AATCTCTTGCGACAAATGGCGCAGTAGATTTTCCAGCGCCGT
>1939640|reference ScrF|length 46|copies 1
AATCTGAAAGCAAAGCATCATCGTGGAACAATATGCCATCAAAAGC
>1939640|reference ScrF|length 57|copies 1
AATCTGAACAAAATCCGCGAAATCGAACCGTGGTTTAATAACACCTATATTCTGCGG
>1939640|reference ScrF|length 41|copies 1
AATCTGAAGCTTTACCCGGATCAACCTGTTGAAGTGCTGGC
>1939640|reference ScrF|length 32|copies 1
AATCTGACACTCGCGCTCAGGTCATCGCGCCG
>1939640|reference ScrF|length 39|copies 1
AATCTGATTAGTTAACCAATTCTGTGTTGCACACAGTTA
>1939640|reference ScrF|length 44|copies 1
AATCTGCCCAGCAGGCGAAGCTCAAAATGATTTGTGAAAAATTG
>1939640|reference ScrF|length 32|copies 1
AATCTGCCGGAACGCCCGGCGAGTTTGGCTGG
>1939640|reference ScrF|length 42|copies 6
AATCTGCGTACGGATCTGCATGGTACGGCGGTGCGCGTCACC
>1939640|reference ScrF|length 46|copies 1
AATCTGCGTGCGAAAACAGAGCACCACTGCACTGCTTACCGGAAAC
>1939640|reference ScrF|length 42|copies 8
AATCTGCTCTATGTCCACTCACTACGCGAGTTGACGGTCAAC
>1939640|reference ScrF|length 62|copies 1
AATCTGGAAAACAAAGGCCAGTAATTCGACATCAACCCTGCCCTTCAGGGGTGGGGTTACCT
>1939640|reference ScrF|length 41|copies 1
AATCTGGAAGTCTCCCGTGATGGCGTGGAAAAAGCAGTTAC
>1939640|reference ScrF|length 42|copies 1
AATCTGGCGTAACTCTAAAACATTGCGCCTTATTTTTGGCGT
>1939640|reference ScrF|length 43|copies 1
AATCTGGCGTAACTCTAAAACATTGCGCCTTATTTTTGGCGTG
>1939640|reference ScrF|length 38|copies 1
AATCTGGCTGGCATAGGTGGTATTGATAACTGCCAGAG
>1939640|reference ScrF|length 43|copies 1
AATCTGGCTGGCGCGCCGCAGAAACCAATGTGGCGAAAAGTGA
>1939640|reference ScrF|length 46|copies 2
AATCTGGTCCATCGTATGCACACCAAGGCCATAAAACGCGCCATCC
>1939640|reference ScrF|length 51|copies 1
AATCTGTGCGCTTGCGCTTTATAAAAATCCTTACCGGGAACATTCGTAACG
>1939640|reference ScrF|length 37|copies 1
AATCTGTTCTGGAAAAAATTCGCGCGGAATTTGGTGA
>1939640|reference ScrF|length 42|copies 3
AATCTTCATTACTGGTAATACAGTTATTGATGCACTGTTATG
>1939640|reference ScrF|length 47|copies 1
AATCTTCCACGATCCATGTGCTGCCCCGTGGCTTTTGGCTTTGCGTC
>1939640|reference ScrF|length 60|copies 6
AATCTTCGTTGCGGGCAAGTATCTTCCGGCCTTTTCGGGCTGTAAAGCGCGTGAAAAACA
>1939640|reference ScrF|length 61|copies 1
AATCTTCGTTGCGGGCAAGTATCTTCCGGCCTTTTCGGGCTGTAAAGCGCGTGAAAAACAA
>1939640|reference ScrF|length 47|copies 2
AATCTTCTGCCATTGCAGCGCATTGCCACCACCAACTCGGGTGAGTT
>1939640|reference ScrF|length 45|copies 1
AATCTTCTTTCGAACCGAAGTAGTAGGTGATGGCAGCGATATTCT
>1939640|reference ScrF|length 41|copies 1
AATCTTGACGATGGCAGCGTGGAAGTGGTTGCTTGCGGTGA
>1939640|reference ScrF|length 41|copies 1
AATCTTGCACGCCCTCGCTCAAGCCTTCGTCACTGGTCCCG
>1939640|reference ScrF|length 49|copies 45
AATCTTGCACGCCCTCGCTCAAGCCTTCGTCACTGGTCCCGCCACCAAA
>1939640|reference ScrF|length 48|copies 1
AATCTTTTAGTGACTTCGCTTCCGATTTACTCGGGCCGTGGGCAGGAT
>1939640|reference ScrF|length 48|copies 2
AATCTTTTATGGTGATGAATCCTCGCGTCCGTTCGGTCCTACAGGTTC
>1939640|reference ScrF|length 53|copies 1
AATCTTTTGCGCCAGCCGGTGGAAGAGTGCCGCAAAATGGTGTTCAGTTTTAT
>1939640|reference ScrF|length 41|copies 1
AATCTTTTGCTGTCTGGTGTGCCGGATGTTTTGTCGGATGC
>1939640|reference ScrF|length 50|copies 1
AATGAAAGCCATCACCCGCAACCTTGACCGCGAAATCTGGCGTGACCTGA
>1939640|reference ScrF|length 46|copies 1
AATGAAAGGTTATATTCTCAATCTCACCATTCGCGGTCAGGGGGTG
>1939640|reference ScrF|length 36|copies 1
AATGAAATCTGTTTAGAAGACTCCTGCCAGTAAAGC
>1939640|reference ScrF|length 37|copies 1
AATGAAATTAATCACTGCACCATGCAGAGCATTACTT
>1939640|reference ScrF|length 45|copies 1
AATGAACACCCGTATTCAGGTAGAACACCCGGTTACAGAAATGAT
>1939640|reference ScrF|length 46|copies 1
AATGAACCGACGAGGAAAGCGATAATCCAGGCGCAGATCGACAAAG
>1939640|reference ScrF|length 42|copies 6
AATGAACGCGTTCAGGATCGATATCGCCAAGCGTTTCACGGA
>1939640|reference ScrF|length 43|copies 1
AATGAAGGATAGAACGATGTCGCAACATTATTCAGTGTCATGG
>1939640|reference ScrF|length 54|copies 5
AATGAAGGCCATTTTGTCTGGGTGCTGAATAGCGAAAACAAGGTCAGCAAACAT
>1939640|reference ScrF|length 54|copies 1
AATGAATAGTTATGGGAGAGATTTTTACCGAAACCGAATCCGGGGTCGAGCAAC
>1939640|reference ScrF|length 46|copies 1
AATGAATCAGAAACGCTTACAGCGCCATCAACTTGTCCAGCGACGG
>1939640|reference ScrF|length 42|copies 1
AATGACAACGTTTCGCGGCTATTCTTGAGTGGTCTAGAGTCA
>1939640|reference ScrF|length 31|copies 1
AATGACATCAACGCCTGGTTTGGTTACGACG
>1939640|reference ScrF|length 31|copies 1
AATGACCCAGCCGCCGGGCTTCACTACTCGT
>1939640|reference ScrF|length 51|copies 1
AATGACCCCCCACACGGTAATGCTACTGATTTGCCCGGTAATGCGCGCACC
>1939640|reference ScrF|length 45|copies 1
AATGACGAAAGCGCCTGGCGGCACCGTCGTTTCATAAATCTTATA
>1939640|reference ScrF|length 38|copies 1
AATGACGCTGGGGACATTGTCAGATCGCGTGATGATTG
>1939640|reference ScrF|length 51|copies 1
AATGACGGTAAGCAACAATCTACCTTTTTGTTTCACGATTACGAAACCTTT
>1939640|reference ScrF|length 32|copies 1
AATGAGATAACGGACCGGGTCCAGCGGACGCG
>1939640|reference ScrF|length 52|copies 1
AATGAGCGGTGCCGGAAGTTTTTTACCCAGCACATCAATGATTTCCGCATAA
>1939640|reference ScrF|length 47|copies 3
AATGAGGCGGAATGCCCGGCCCGTTATCTTCCACATCAATCCGCGCC
>1939640|reference ScrF|length 37|copies 2
AATGAGGGCATCGTTCCCACTGCGATGCTGGTTGCCA
>1939640|reference ScrF|length 48|copies 1
AATGAGTGGCGGTGGGGTGACTTACTATCTTGAACAGGCACGCCAGAA
>1939640|reference ScrF|length 40|copies 1
AATGAGTTGCATCATTTTTTACTATATTTTCTGCACCAGA
>1939640|reference ScrF|length 52|copies 2
AATGAGTTGCCCTGCCAACGCCGACTTACCGCGCCCACGCGCAGCCGTTACC
>1939640|reference ScrF|length 54|copies 1
AATGAGTTTGAAGTATGGGATGGGGAAGCGCGCTGTCATGGTTTTGGCAAAGAA
>1939640|reference ScrF|length 29|copies 2
AATGATAATCTCACCTGGGTGCGCGGTTC
>1939640|reference ScrF|length 56|copies 1
AATGATAATGGCCTGAAAGCAGGAACGCGTTTTCCGGATGGGCTGGAATTAATTGA
>1939640|reference ScrF|length 46|copies 1
AATGATACCGCGAGACCCACGCTCACCGGCTCCAGATTTATCAGCA
>1939640|reference ScrF|length 42|copies 2
AATGATACGGAATGTGTTCTCACTATGACCACTGAAATCAAT
>1939640|reference ScrF|length 35|copies 1
AATGATCACGCCGATGTTGTCGTCATAACGCGCAT
>1939640|reference ScrF|length 36|copies 2
AATGATCAGGTAGCGACTGACCTGAAACTGTGGTGC
>1939640|reference ScrF|length 48|copies 1
AATGATCCCCGCAAACCAATTAGTAAGGAAAGCATTAACCAAGTAATT
>1939640|reference ScrF|length 45|copies 2
AATGATCCTGCCGAAAGGTCACGCTTTCCTGCCGGTAGCGGAGTT
>1939640|reference ScrF|length 31|copies 1
AATGATCGCAGCGCCTGGCGTAACGCGCTTT
>1939640|reference ScrF|length 32|copies 3
AATGATCGCAGCGCCTGGCGTAACGCGCTTTG
>1939640|reference ScrF|length 38|copies 1
AATGATGTGTTGCAAGCGCACGCGGGAAGGGTGCTGCA
>1939640|reference ScrF|length 47|copies 1
AATGATTCCTTTTGCATATCCAGAGGCGTCGTTGACATTGACGGTGA
>1939640|reference ScrF|length 41|copies 4
AATGATTCGCGTTCGCCTACCAGAATGACTTTCAGCTTCAA
>1939640|reference ScrF|length 41|copies 2
AATGATTTCAGCGGCTCGGCGCTCAAACTGAACTCTTGCAG
>1939640|reference ScrF|length 43|copies 2
AATGCAAAGCCCTCCTGAATAAAGACCTTGCCACGGTCGCCAG
>1939640|reference ScrF|length 42|copies 2
AATGCAAATGACTAAATCGCACTTCTCAAAGTCTTCCAGCAA
>1939640|reference ScrF|length 42|copies 1
AATGCACATCGTCGTCATCTGCCAGTACCAGCGTCCCGACGC
>1939640|reference ScrF|length 35|copies 2
AATGCACGCACAATCGCGCCGAGACTGTTTGCTGC
>1939640|reference ScrF|length 41|copies 1
AATGCACTCAGCCACATGTGGTACAGCGAAATCAGTGAATA
>1939640|reference ScrF|length 32|copies 2
AATGCACTCTGGCCTCGACTTTGCAGCTGCAG
>1939640|reference ScrF|length 38|copies 1
AATGCAGATCAAGCAGTTCACTAATACGCATCCCATGC
>1939640|reference ScrF|length 49|copies 3
AATGCAGGTCGCCGCACTATTCTTTTTGTTGACGAAGTTCACCGTTTCA
>1939640|reference ScrF|length 37|copies 1
AATGCAGTAGTCGCCCGGCTGTTCCATATGCAGCTCT
>1939640|reference ScrF|length 38|copies 1
AATGCATATACTGGATTCACTTCTTGCCTTTAGCGCCT
>1939640|reference ScrF|length 38|copies 1
AATGCATTACCTGCCCGCAGGGGATAGTGCGTAGTGTT
>1939640|reference ScrF|length 39|copies 1
AATGCCAAACGCCGCGAGCAGTTTGAACGCATCAAAGCT
>1939640|reference ScrF|length 58|copies 4
AATGCCAACGCCCGCCAGATGGGCGGCGATTTTCGTTTCCATATCGGGAACAATAATC
>1939640|reference ScrF|length 47|copies 1
AATGCCAGCTTTTCGCCTGTGCCGATTAAACGCGGCAAGCTGGCGTT
>1939640|reference ScrF|length 45|copies 1
AATGCCAGTGATGCCCGTACGTGCCTGTGGCGATGTCTCCTTTTC
>1939640|reference ScrF|length 44|copies 1
AATGCCCACGGCACCAAAGATTTTTGAGTTACCGTGCAGGGCAA
>1939640|reference ScrF|length 46|copies 8
AATGCCGACACGGTAGTAATTGGTCGCGCGCAGAACCCGTGGAAAG
>1939640|reference ScrF|length 41|copies 2
AATGCCGCGCCCGCACCGGTATTACACGCGCCGATGTAATA
>1939640|reference ScrF|length 40|copies 1
AATGCCGCTGCGGGAACTGATGCGCGATATTATTGAGCGG
>1939640|reference ScrF|length 44|copies 1
AATGCCGCTGGCTCCTGCGCCAGATACATTTCCACCAACGCCAG
>1939640|reference ScrF|length 42|copies 1
AATGCCGGAAATGATAATTGCGCCGATAATGCTGGTATCGAG
>1939640|reference ScrF|length 41|copies 1
AATGCCGGATGGCAGAGTTGCCACCCGGCTGATTTATCAGG
>1939640|reference ScrF|length 54|copies 1
AATGCCGGTTTTTCCTGTGCGTTGGCGCAAGAGGCTGGTTTTGCCTGCAAAAGA
>1939640|reference ScrF|length 52|copies 1
AATGCCGTCCGGGAATGTTCGAGTACCATCTGGAAGGCGAAATTCACCACGA
>1939640|reference ScrF|length 41|copies 1
AATGCCGTCTGGACCGGCTGGCGATTGCCGATGAAAGCAGG
>1939640|reference ScrF|length 34|copies 1
AATGCCTAAGTTCACACCGGTAACCGCACCTGAT
>1939640|reference ScrF|length 51|copies 1
AATGCCTACACCTTTACAAGAAAAAACTCGTGTTGGAAATATTTTAGAATC
>1939640|reference ScrF|length 49|copies 3
AATGCCTCAGCGATGGCGCTTTCACTCCCCGTTCCTACAGCCATTGGGC
>1939640|reference ScrF|length 49|copies 1
AATGCCTGCACTTCGCGCAGAGAAAAATCCGTTTCGAGGGATAAGGTCT
>1939640|reference ScrF|length 51|copies 2
AATGCCTGCTACTGCTGATTTTTTCCCCGCGACATGCCGTGTCGCGGGGAT
>1939640|reference ScrF|length 36|copies 1
AATGCCTTTATCGCCCGCGTCATATTGCAGATTGGA
>1939640|reference ScrF|length 51|copies 1
AATGCCTTTCGCCAGTTTTTTCGCCATTGCTTCGCCCTGACTGCCATCTTC
>1939640|reference ScrF|length 43|copies 1
AATGCGAAAGTTTCTCTGATCCACGTAGATGTAAACTACTCTG
>1939640|reference ScrF|length 30|copies 1
AATGCGACATCATCGCGCATTTCGTGCAGC
>1939640|reference ScrF|length 39|copies 2
AATGCGATTGAGATGAAAACACCGGCGGTAATCGCCAGA
>1939640|reference ScrF|length 47|copies 1
AATGCGCAAGATGAGCCAATTGGCCTGCCTGCGGATGCTCTGATTGG
>1939640|reference ScrF|length 31|copies 1
AATGCGCATCACACCTGGCATGGCTTCAACG
>1939640|reference ScrF|length 16|copies 1
AATGCGCATGATGCCG
>1939640|reference ScrF|length 47|copies 1
AATGCGCCAGCCACAGACATAAACAGCAGCCAGGCAAACAAGCGGGA
>1939640|reference ScrF|length 38|copies 1
AATGCGCCGCCAATTGCCATCAGCGTCAGAAACTGCGG
>1939640|reference ScrF|length 37|copies 5
AATGCGCGAACGATTACGTTGCTCTCCTGATGAATCA
>1939640|reference ScrF|length 23|copies 2
AATGCGCTCATCGTCATCCTCGG
>1939640|reference ScrF|length 43|copies 1
AATGCGGCCTTTGCTCAGGTCGTACGGGGTCAGTTCAACAGTC
>1939640|reference ScrF|length 61|copies 7
AATGCGGCGGATTTTTTGGGTTTCAAACAGCAAAAAGGGGGAATTTCGTGTCGCAAGATAA
>1939640|reference ScrF|length 37|copies 1
AATGCGGCGGTCAGATTGTCGATATGAACTGTAGGCA
>1939640|reference ScrF|length 33|copies 2
AATGCGGGCATTCCGGATTCATCGCAGACATAC
>1939640|reference ScrF|length 35|copies 3
AATGCGGTCCATAATTGCTCCTTTAGAGATGAGTA
>1939640|reference ScrF|length 42|copies 1
AATGCGTATCGTACAGCGCCTGCGGGAAGCCACCAAAGTCAT
>1939640|reference ScrF|length 39|copies 3
AATGCGTCGGGCAATGTGCGGCGCGACTAAAGCAATAAA
>1939640|reference ScrF|length 30|copies 1
AATGCGTGACTATCTCAAGAACATCAATAT
>1939640|reference ScrF|length 31|copies 1
AATGCGTGACTATCTCAAGAACATCAATATT
>1939640|reference ScrF|length 32|copies 2
AATGCGTGACTATCTCAAGAACATCAATATTC
>1939640|reference ScrF|length 38|copies 5
AATGCGTTAGTTATACCTGTATCCGATAATGTAAGAAT
>1939640|reference ScrF|length 38|copies 3
AATGCTACTGCCGGAACAACCAGCAAACGGGCATTGTG
>1939640|reference ScrF|length 41|copies 1
AATGCTCTACCCAACCAGCTTCCTGAAATCAATGGGGCTCG
>1939640|reference ScrF|length 40|copies 3
AATGCTCTCCAGCACCATAATCGCGCCTTGAGAGAAACCG
>1939640|reference ScrF|length 41|copies 1
AATGCTCTCCAGCACCATAATCGCGCCTTGAGAGAAACCGA
>1939640|reference ScrF|length 35|copies 2
AATGCTGACGTTAAATAGTCAGCAAGAGTATCGCG
>1939640|reference ScrF|length 36|copies 1
AATGCTGACGTTAAATAGTCAGCAAGAGTATCGCGC
>1939640|reference ScrF|length 43|copies 1
AATGCTGCGGGTCCAGATACGATCGTCATAAGCGCCTACGGTT
>1939640|reference ScrF|length 50|copies 1
AATGCTGGATTTGGTTTCGCTGAGACGATCCCACTCTTTTTCTTCGAGAT
>1939640|reference ScrF|length 57|copies 1
AATGCTGGCATCGTTTCCAGCGGTGAAGTTACATCGACGGAGCCGGTGCGGTAAACA
>1939640|reference ScrF|length 50|copies 1
AATGCTGTACTCAATAGGCCGTTGCTGTTGGTCAAGCGCCACTTGCTTGA
>1939640|reference ScrF|length 31|copies 1
AATGCTTCAGCAACCCGGCGCGCATTGCCGG
>1939640|reference ScrF|length 43|copies 1
AATGCTTCTGATTTACTGTTCTCTTCTGTCGTCACCGTACTCT
>1939640|reference ScrF|length 41|copies 2
AATGCTTTGCCTGTTCCGCCAATACCAGTATCAATCATAGA
>1939640|reference ScrF|length 46|copies 1
AATGGAAGAATCTCAGCAGCTATTTGCAACGGGCGGTTATTCCTCT
>1939640|reference ScrF|length 55|copies 2
AATGGAAGTTCGTGAACTTCTGTCTCAGTATGACTTCCCGGGCGACGACACTCCG
>1939640|reference ScrF|length 37|copies 2
AATGGAATGTACTCACCCAGACGATCAAACAACGCAT
>1939640|reference ScrF|length 53|copies 1
AATGGACAAAAATACAACCGAACAAACAGCAAAGGCCAGGTTGTTTACGACCC
>1939640|reference ScrF|length 52|copies 1
AATGGACACCAGCTCAGTGACCGAACCTGTTTTCACCGGCACGCGTTGCGCA
>1939640|reference ScrF|length 54|copies 2
AATGGAGGGAATATCTGGTGCCTTTAGTACGGCAAACCCGGCCTGTTCAACTTG
>1939640|reference ScrF|length 49|copies 7
AATGGATGCGCCTGCGGATCGCGGCAAAAATCAGCGAAGCGAATAAACC
>1939640|reference ScrF|length 22|copies 1
AATGGATGGTGGGCAAGCATGG
>1939640|reference ScrF|length 41|copies 1
AATGGATTGCGCATCGTTGATAACATTCACAAAAAGTGACC
>1939640|reference ScrF|length 37|copies 2
AATGGCAAAACACCGTCGCCCAGGCGATCAGTCAGAT
>1939640|reference ScrF|length 50|copies 2
AATGGCAAACTGACTGGTATGGCGTTCCGCGTTCCGACCCCGAACGTATC
>1939640|reference ScrF|length 37|copies 1
AATGGCAATCACGCGTGTTAACGCCTCTGTCAGCCCA
>1939640|reference ScrF|length 39|copies 1
AATGGCAATGCCACGTCTTGCTGATCTGGTGAATAAAAT
>1939640|reference ScrF|length 32|copies 6
AATGGCACATCAGCTGCCTGTAGCGGGTGTTG
>1939640|reference ScrF|length 45|copies 3
AATGGCACGGCGTTTGCGCCAGCCAAAACGCTGCCACCAACGGCC
>1939640|reference ScrF|length 45|copies 4
AATGGCAGTTGCTGGAAAATCAGCGGCATTAATCATCACCGCGCC
>1939640|reference ScrF|length 48|copies 1
AATGGCATGTACTGGTCGATGGCGATGAAGCAGGGAAGAAATATGCCG
>1939640|reference ScrF|length 39|copies 3
AATGGCATTTTTGCCCGGTTCGGCACGTTTCATAGTATC
>1939640|reference ScrF|length 43|copies 3
AATGGCCCGTTCGGATCGCCTGAGTCCAGGATCATGACCTTCA
>1939640|reference ScrF|length 46|copies 1
AATGGCCGACGGTGAAGACGCAAACCTGCAAAGTCAGCTTTACACG
>1939640|reference ScrF|length 44|copies 1
AATGGCGATAGGTAAATCATATCGTCCCCCTTCTTTTGGCAGAT
>1939640|reference ScrF|length 51|copies 3
AATGGCGATTATTATTGGGTTAGAATTTGCCCAATTGCCGATGTCGTTTGG
>1939640|reference ScrF|length 31|copies 1
AATGGCGCAGGAACCAGCGATACATCACCGC
>1939640|reference ScrF|length 36|copies 1
AATGGCGCGCATTGCGCCCAGCGCCATCTGATCGTT
>1939640|reference ScrF|length 44|copies 1
AATGGCGGCAATGCCTTGCACAATTTCGGTTAAATGGCTGGGCG
>1939640|reference ScrF|length 46|copies 1
AATGGCGGCCATACGTACTTCATGCAGAACAGAACGAACAGGACAA
>1939640|reference ScrF|length 42|copies 1
AATGGCGGGAGTATGAAAAGTATGGCTGAAGCGCAAAATGAT
>1939640|reference ScrF|length 21|copies 1
AATGGCGTCCCGATCGCTGCG
>1939640|reference ScrF|length 39|copies 1
AATGGCGTTTGTGCAATATCTTTCTGGCTATGCAGTAGA
>1939640|reference ScrF|length 45|copies 5
AATGGCTAACACGCCCAGCAAACCCATAATAGAAATAAGGGTTTC
>1939640|reference ScrF|length 47|copies 1
AATGGCTAATCGACCAGGGGGTGTTATTTGATACCCACATTCAGCCG
>1939640|reference ScrF|length 42|copies 5
AATGGCTATCATTTTCCCCATGGTTCTTACTGGTGGTATGGC
>1939640|reference ScrF|length 47|copies 1
AATGGCTATTGCAGGTTAACAAATTGGTGCGGGGCAACCCGCACATT
>1939640|reference ScrF|length 48|copies 1
AATGGCTGGCGGGCAGCCAACCGCCGCCCGCCCGGCATAATGGACATA
>1939640|reference ScrF|length 43|copies 7
AATGGCTTTAAATCTTCAAGACAAACAAGCGATTGTTGCTGAA
>1939640|reference ScrF|length 65|copies 1
AATGGCTTTCACACCGGGCCGGGCAAAGTGTCTCTTGAGCATGACGAAATCCTCGTCGCCTTTCA
>1939640|reference ScrF|length 44|copies 1
AATGGCTTTCACGTTGTGATAGGTCAGACCGTGTCCGGCGTTAA
>1939640|reference ScrF|length 46|copies 2
AATGGCTTTGCCGGCCGTTGACCGCGCTTCACGGCGATATGCGTCA
>1939640|reference ScrF|length 52|copies 1
AATGGCTTTTGCGACCAGTTCGCCACGTTCGGCTTTCGGCAGCAAGCTGGCT
>1939640|reference ScrF|length 43|copies 7
AATGGCTTTTTGCTGATTTCCGCCTGAGAGATTCATGATCAGT
>1939640|reference ScrF|length 52|copies 1
AATGGGAGTTGGGAGTTCTACCGCAGGGGCGGGGAACTCCAAGTGATATCCA
>1939640|reference ScrF|length 44|copies 1
AATGGGATCTGAATGGGCAATCTCTCTTCGCCAGTCCCAACATT
>1939640|reference ScrF|length 41|copies 3
AATGGGCCCGCTAACAGCGCGATTTGCTGGTGACCCAATGC
>1939640|reference ScrF|length 51|copies 1
AATGGGCGTAAGGGTTATCGGGATTATTGAACTGATCGAGCAGCTTTCCTT
>1939640|reference ScrF|length 57|copies 3
AATGGGCGTCAGTTCGGTCTTCACGGACAAAAATACCGCCCGCTTTTTGCATATTTG
>1939640|reference ScrF|length 44|copies 1
AATGGGCGTGCGCATTCAGCAATATACCGGGCAAAAATTTATCA
>1939640|reference ScrF|length 46|copies 1
AATGGGGGCGTGTAGCGGTCCATCAGCGGTGACCAGAGGAATTTAA
>1939640|reference ScrF|length 42|copies 5
AATGGGTCCGCCGCGCCGACGACGCCCTGTGGCGTCGCACAA
>1939640|reference ScrF|length 45|copies 1
AATGGGTTTTCCTGCCAGCAAAGATTCATTCACTTTCGTGACCGA
>1939640|reference ScrF|length 42|copies 1
AATGGTAAGGTGATGTGCGCAGCAAAGCGATGTTAGTGGTAT
>1939640|reference ScrF|length 39|copies 6
AATGGTAATAATCATGGCTCTCCAGGCGCACCAGCTCCG
>1939640|reference ScrF|length 48|copies 1
AATGGTCCGCGCCTGAAAGCCAATAAATCCAATGATTTGGTTAATGAT
>1939640|reference ScrF|length 51|copies 1
AATGGTCCTCCGCTGCGGCAACCGCTGGATTTTCCGCAGGCAGATCGGTGT
>1939640|reference ScrF|length 53|copies 1
AATGGTCCTCCGCTGCGGCAACCGCTGGATTTTCCGCAGGCAGATCGGTGTTG
>1939640|reference ScrF|length 36|copies 1
AATGGTGATTTTGATGATACGCGACATAATCCGCGC
>1939640|reference ScrF|length 41|copies 6
AATGGTGCAAAACCCGCTGGCGCACGTAATACGCTCTTTAG
>1939640|reference ScrF|length 39|copies 1
AATGGTGCGATATAACTCATTGAAATTGCCAAACAGATC
>1939640|reference ScrF|length 40|copies 1
AATGGTGGCGATATCTTGCGCCGCTGGCGGTCATCGCCAT
>1939640|reference ScrF|length 37|copies 1
AATGGTGTAAGCACGCAGCGTTTCCGCTGAGTTACGC
>1939640|reference ScrF|length 40|copies 1
AATGGTGTAAGCACGCAGCGTTTCCGCTGAGTTACGCACG
>1939640|reference ScrF|length 52|copies 1
AATGGTGTAGCTGCCGGTGCCAATGTCGGTCATGTCCGTTTCCACGGTAACG
>1939640|reference ScrF|length 36|copies 1
AATGGTTATGTGATCTATCAAAGCAACGTGCCAGCG
>1939640|reference ScrF|length 41|copies 2
AATGGTTGCGACTGGCAGCAAGGAGGAATCATGGCTGATTT
>1939640|reference ScrF|length 38|copies 1
AATGGTTGCTAACACTGAACCAAAGAACAGATTCATCG
>1939640|reference ScrF|length 46|copies 3
AATGGTTGGCAAATCTGGAATCCAGCATCCAGGATTACCCTCTCAG
>1939640|reference ScrF|length 44|copies 1
AATGGTTTATCGAGGTGTTTGCGCCACGAGACAGTTGGCGAAGC
>1939640|reference ScrF|length 38|copies 6
AATGGTTTCTTCCACTATCGCTAGTGCTGATGCGCAAG
>1939640|reference ScrF|length 47|copies 4
AATGGTTTGCAGCTCATTTACTGCTTCATCAACGAAAATTTTATCCA
>1939640|reference ScrF|length 49|copies 16
AATGGTTTGTTGATGGTCTGTTCGACGGCAGCTTCGGCTTTGGCGGCGA
>1939640|reference ScrF|length 39|copies 1
AATGTAAAACAGGGTCGCTAACAGGCCGATATCGCTACG
>1939640|reference ScrF|length 31|copies 1
AATGTAACGAAAGCCTGGGGCGAGGTCGTGG
>1939640|reference ScrF|length 34|copies 1
AATGTAATTTTGATAGCTGTGGATGCTGATCATC
>1939640|reference ScrF|length 41|copies 1
AATGTACCCTTCGTCAGTAAAACGCAGGGCGTTGCTCAACA
>1939640|reference ScrF|length 38|copies 3
AATGTATCACCCCGAATGGCATCAGGGCGTTGTCGGTA
>1939640|reference ScrF|length 46|copies 8
AATGTATTGGCGGATGACGGATATTGGCGCACCTCCGCAGCTACTG
>1939640|reference ScrF|length 50|copies 2
AATGTATTTAGAAAAATAAACAAATAGGGGTTCCGCGCACATTTCCCCGA
>1939640|reference ScrF|length 43|copies 1
AATGTCAAAAGAGAAGGGCGTGAATTTAACGCGGTTCCAGCGC
>1939640|reference ScrF|length 38|copies 1
AATGTCACCGGTGCCTGGCGGCATATCAAGCACCAGAT
>1939640|reference ScrF|length 39|copies 1
AATGTCACCGGTGCCTGGCGGCATATCAAGCACCAGATA
>1939640|reference ScrF|length 38|copies 3
AATGTCACGGATCGTTATTTCGCCATCAATACTTATTA
>1939640|reference ScrF|length 35|copies 1
AATGTCACTCAGCGCCTGACGATTCTGGGTAATCA
>1939640|reference ScrF|length 41|copies 1
AATGTCAGGGCCAGTAACAGCAGGTCGATAATAAACGCCCC
>1939640|reference ScrF|length 47|copies 4
AATGTCAGTGCCAAAGGCTGACAATAACCAAAGCAGCTATAGTACGG
>1939640|reference ScrF|length 41|copies 11
AATGTCATCAGCAGATACGGCGCATAAGATGCATTGCTTTC
>1939640|reference ScrF|length 39|copies 1
AATGTCATGACAGTGTAGGTGCGGTTACTGTCGTGAAAA
>1939640|reference ScrF|length 42|copies 1
AATGTCCGGCAGACAAGTAATCGACCAGGCTCTGACAAAAAT
>1939640|reference ScrF|length 43|copies 1
AATGTCCTTTACTGCTTCAGGTTCCGACTATGCGATGAAGAAC
>1939640|reference ScrF|length 48|copies 4
AATGTCGCCATTAAACTGGCGCAGGCAGCCAAAGAGTTGCTCCGCTTC
>1939640|reference ScrF|length 48|copies 2
AATGTCGCCTGTGTTGGGTTATGGAATGTTTATCTTCGGTCTGCTTGG
>1939640|reference ScrF|length 41|copies 3
AATGTCGCGTCATCATAAATATCAGGTGACGGACAACCATG
>1939640|reference ScrF|length 46|copies 2
AATGTCGTAATCCATCAACTGTTTCGCGCCAGGAATATAATAATAG
>1939640|reference ScrF|length 47|copies 1
AATGTCGTAATCCATCAACTGTTTCGCGCCAGGAATATAATAATAGG
>1939640|reference ScrF|length 47|copies 1
AATGTCGTTCTCCAGCGGCAACCGCCACCAGCGTTGCAAAAAGCATT
>1939640|reference ScrF|length 53|copies 1
AATGTCGTTTTTACCTCGCGCAGTAACGACCGTGAGGCAATCATCAACTGCCC
>1939640|reference ScrF|length 50|copies 1
AATGTCTACAGTTCGGCGCTGATGACAATTAACCAGGCGTTTTTCCAGGT
>1939640|reference ScrF|length 38|copies 25
AATGTCTGTTATGACATCCGTGGTCCGGTGCTGAAAGA
>1939640|reference ScrF|length 50|copies 1
AATGTGACGGCGAAAAAGCCGGTCTGGTGGAGCTGGTGGAAATTAACCAT
>1939640|reference ScrF|length 34|copies 1
AATGTGCGAACATCATCATGCCGCGAAGCACATC
>1939640|reference ScrF|length 47|copies 8
AATGTGGCGCAACCGAGAAACAACTCGCTATCTTTAATACCTTTTGC
>1939640|reference ScrF|length 40|copies 1
AATGTGGCGGTGTACTGCACTCGCTACGGCATACAGCCGG
>1939640|reference ScrF|length 32|copies 1
AATGTGGGAATTGCCCAGGCGGCGGGGGATAG
>1939640|reference ScrF|length 47|copies 1
AATGTGGTACATGGCGGAAGACCGTCTCGCCTGGTGGGATAAATTCT
>1939640|reference ScrF|length 55|copies 2
AATGTTAAATTCTGCTAAGTCCAGCGCCGGAAGTTTTAAATCGAGTAGCGTTGTC
>1939640|reference ScrF|length 49|copies 1
AATGTTACCGCCTGTATGACGCCGATCTGCCAGAATATAACGTTGCCGT
>1939640|reference ScrF|length 54|copies 3
AATGTTACTCGATTTCCTGCCTGAAGTTCGCAACAAAGTTGAGGAACAGCTGGT
>1939640|reference ScrF|length 40|copies 1
AATGTTATCAATGCCCGGAACATCGCCCGCTACGGCGGTA
>1939640|reference ScrF|length 42|copies 1
AATGTTATGTATCACCAGCGGCGTACCGTCGCGGGCGAAGCC
>1939640|reference ScrF|length 52|copies 1
AATGTTATTTTTAACAATAACATCACGGCGATAAACCCCCATCCAGACAACG
>1939640|reference ScrF|length 36|copies 1
AATGTTCATGTGCCCAGAATAAGTAACTATTTCGCT
>1939640|reference ScrF|length 50|copies 1
AATGTTCGCCATATCGGCAAAATTGGACTCCAGTTGTTCCTGATACTCGT
>1939640|reference ScrF|length 44|copies 1
AATGTTCGCTTATGCCAATAGTCATCCAGGATTGTGGAAAGTCG
>1939640|reference ScrF|length 40|copies 1
AATGTTCGGACGCCACAGCAGCCAGGCCAACGCCACCATC
>1939640|reference ScrF|length 36|copies 1
AATGTTCTGAATTCTGCCTCTCGTGTCAGCGTGCCG
>1939640|reference ScrF|length 44|copies 7
AATGTTTAACTTCCGGATGTTGAACCAGCATTGAGTTGGCAGCG
>1939640|reference ScrF|length 42|copies 1
AATGTTTGGTCCTCGTGGTGCTGAACAACTGGGTATCTATCG
>1939640|reference ScrF|length 53|copies 1
AATGTTTGTAAAGAAGCATTCCCACTTTTACATGCCAGCCCCGCTATTACTGC
>1939640|reference ScrF|length 50|copies 1
AATGTTTTATGAACCCAACACGTTATGCACGCATCTGCGAAATGCTCGCC
>1939640|reference ScrF|length 47|copies 1
AATGTTTTTCGCCGGATCTTCGGACTCGCCTGCAGCAATACCGATCA
>1939640|reference ScrF|length 51|copies 2
AATTAAAAATGAAGTTTTAAATCAATCTAAAGTATATATGAGTAAACTTGG
>1939640|reference ScrF|length 44|copies 1
AATTAAACGAGTATCTGCACCACGCTCCGCCAATTCATAACCGC
>1939640|reference ScrF|length 53|copies 2
AATTAAACGGCATAAAAAAGTATTATGCCGTCTTAAAATAGAGGATTATTTTA
>1939640|reference ScrF|length 53|copies 1
AATTAAAGAAATGATTAATGCAGCATACCTTCATTCACTTCAAAGAGTAATTC
>1939640|reference ScrF|length 47|copies 1
AATTAAAGGATATTCGTCGCAGCTATCCTGCCGGTGATGAGCAGGTT
>1939640|reference ScrF|length 45|copies 1
AATTAAATTCACCGAGAATGGCAACATTGATATTCTGGTAGAAAA
>1939640|reference ScrF|length 38|copies 1
AATTAACCTCGCATTACTGATTGGGCTTGTGTCGATCG
>1939640|reference ScrF|length 61|copies 13
AATTAACGGCGAATACGATCAGGTGGCGTATTACGGTCGTGGACCGGGCGAAAACTACGCC
>1939640|reference ScrF|length 48|copies 1
AATTAACGGGATTGGCGATTTGCAAACGTGATGCATGTCCGCGATCGC
>1939640|reference ScrF|length 42|copies 1
AATTAACGGTTATAAGCAGGAATCGCTGGCAGTAAGCGATCG
>1939640|reference ScrF|length 48|copies 3
AATTAACGTTCATGAAGACAAGGTTGACGAGTTTATCGAAGTTTTTCG
>1939640|reference ScrF|length 52|copies 3
AATTAACGTTGTGCTTCGCCACCTAATCCTTCAATCAGGTTTTGAATTAACG
>1939640|reference ScrF|length 39|copies 1
AATTAAGAATGTTAAATACAGATTCACTCGTCACTTCTG
>1939640|reference ScrF|length 49|copies 1
AATTAAGCCCGGTCATCAGTTCAGGATCTGACATCCGACCAATGCCGAT
>1939640|reference ScrF|length 48|copies 7
AATTAAGCGAGCAAGGCCTGATTACGCGCCATCACGGTGGCGCGGGTC
>1939640|reference ScrF|length 39|copies 1
AATTAAGTAGATGCCCTGTTGCCAGGCGATAGGCAGTAC
>1939640|reference ScrF|length 58|copies 5
AATTAATAAGGCGTCTAATGACGCCTTATTATTTCCCTTTGATTATCAAGGATTAATT
>1939640|reference ScrF|length 40|copies 1
AATTAATAGGTTGTATTGATGTTGGACGAGTCGGAATCGC
>1939640|reference ScrF|length 45|copies 9
AATTAATCAACAGCCTGTTTATGGAAGCCTTTGCCAACCCGTGGC
>1939640|reference ScrF|length 45|copies 1
AATTAATGCCGCGCGCTGATATTCTGCCCCAGCACTCAGCAGTTG
>1939640|reference ScrF|length 45|copies 3
AATTAATGCGATTTTACGCATACTGCTTATTCCTTGATAAAACGG
>1939640|reference ScrF|length 8|copies 2
AATTAATT
>1939640|reference ScrF|length 52|copies 2
AATTAATTATGATTATCTCTTTAAGGTAATCGAAAATTCTGACTACAACGGT
>1939640|reference ScrF|length 9|copies 4
AATTAATTC
>1939640|reference ScrF|length 10|copies 1
AATTAATTCT
>1939640|reference ScrF|length 11|copies 2
AATTAATTCTT
>1939640|reference ScrF|length 49|copies 2
AATTAATTGGGGTGCAAAGTTCGGCTCCTGCCGCGAAAGATCGCTGGCG
>1939640|reference ScrF|length 45|copies 1
AATTACAGCCGCAACTCCTACATGGGGCGATTGATTAATCGCACC
>1939640|reference ScrF|length 38|copies 1
AATTACAGTGTTGGTTGGGCACGACTCCAACATTGCCT
>1939640|reference ScrF|length 44|copies 1
AATTACCGAAACGATCGATAGTAATACCCGGCAGGCCATCAGAT
>1939640|reference ScrF|length 58|copies 1
AATTACCGGTATTACCCCGCAGGAAGCACGGGCGAAAGGAGAAAACGAAGCCGCGTTT
>1939640|reference ScrF|length 63|copies 2
AATTACGATTGTAATTTTAGGCTGAAAAAGTCATATTTCGGACAGGGTTAACTTTTCGGTATG
>1939640|reference ScrF|length 53|copies 1
AATTACGGATTGCCACCAATAAGGATCCGCGGTACCCGGGCATGCATTCGAAG
>1939640|reference ScrF|length 48|copies 5
AATTACGGATTTACTTTGCGGATCTGTTTGACGTCAATTTCAACAGAA
>1939640|reference ScrF|length 49|copies 1
AATTACGGATTTACTTTGCGGATCTGTTTGACGTCAATTTCAACAGAAT
>1939640|reference ScrF|length 22|copies 1
AATTACGTCACGAGCAAATTAT
>1939640|reference ScrF|length 45|copies 1
AATTACTGATCTGCCTGTTTGTGGTGTTTATTGCCAGCCACGTAC
>1939640|reference ScrF|length 48|copies 4
AATTAGAACGGAAGGGCATCATTCAACATCAGAGTGATAGCGCAAACT
>1939640|reference ScrF|length 46|copies 1
AATTAGAGAAACTGCACAATAGCGAATAATGAGAGTTGTAAAGTCA
>1939640|reference ScrF|length 47|copies 1
AATTAGAGAAACTGCACAATAGCGAATAATGAGAGTTGTAAAGTCAG
>1939640|reference ScrF|length 48|copies 2
AATTAGCGTTGCAAGACCAAACAAACCCAACCCGGAATAAAATGCATC
>1939640|reference ScrF|length 49|copies 2
AATTAGCGTTGCAAGACCAAACAAACCCAACCCGGAATAAAATGCATCG
>1939640|reference ScrF|length 47|copies 6
AATTAGCTCGCCGTTTCAGGCTTAAACACAATTTCCTGTTTTTCTTC
>1939640|reference ScrF|length 56|copies 1
AATTAGGCTCATCCTGAATATCATCTTTTAAGACCTGACCGCCGCTAATATCCCAA
>1939640|reference ScrF|length 35|copies 5
AATTAGTGATCTCTATTCCACGTCGTCGAGCGGTG
>1939640|reference ScrF|length 36|copies 1
AATTAGTGATCTCTATTCCACGTCGTCGAGCGGTGA
>1939640|reference ScrF|length 61|copies 1
AATTAGTTTTTCACCAACGGAAATCGCTTTATCTAAAACAGTCCCTTCCTGATTAGCGACA
>1939640|reference ScrF|length 36|copies 3
AATTATCGACACTGTGCTTTCCGGCCGCGATTGCCT
>1939640|reference ScrF|length 48|copies 2
AATTATCGAGCGTTAGCCAGCGGTGTTCGGCCAGGTGTGGCGAAAGCG
>1939640|reference ScrF|length 38|copies 1
AATTATCGCCGCCCAGCGTCGCGTTGAACGTCATCAGG
>1939640|reference ScrF|length 45|copies 10
AATTATCTACCGTTTATTGCTGATTGGCCTCGGATCACCAATGGT
>1939640|reference ScrF|length 39|copies 3
AATTATGAATATAAAGTGCTTCCACCATTGCCCGACAAG
>1939640|reference ScrF|length 37|copies 18
AATTATTACATGCTGCCAATGTGGTACATGGCGGAAG
>1939640|reference ScrF|length 42|copies 2
AATTATTACCCTTGATGCCGATCTCCAGAATCCGCCAGAAGA
>1939640|reference ScrF|length 40|copies 1
AATTATTGCATCAGTTGGGATTGCGGGGGCGCTACCGTGG
>1939640|reference ScrF|length 50|copies 4
AATTATTGGGAAGCGTTGGGTAAGGTAGAATGCCCGGATATGTAAGAACA
>1939640|reference ScrF|length 67|copies 1
AATTCAAACGCTAATTGTCTTACCAAACAGCTGTAGAAACAAGGAAAATCCTGGAAAAATTTGAACC
>1939640|reference ScrF|length 40|copies 1
AATTCAACCACGAAAATCTTCAGCTCGGCATCAATGAAGC
>1939640|reference ScrF|length 51|copies 1
AATTCAACCACGAAAATCTTCAGCTCGGCATCAATGAAGCCCACGCGCTGG
>1939640|reference ScrF|length 32|copies 1
AATTCAACTAATTGCCTGGAGAAGTTATGTAA
>1939640|reference ScrF|length 45|copies 1
AATTCAATAATTCCCTGGGCATTCTGGCGCATGACAATCCACACC
>1939640|reference ScrF|length 47|copies 3
AATTCACGGGCGATGGTTTCAATATACTGGCGCGGCACGCCGGTAAT
>1939640|reference ScrF|length 51|copies 3
AATTCAGACCTAAACTTTCTGCATAGCTATCCAGTTCGTTAAAGTACGCCA
>1939640|reference ScrF|length 57|copies 2
AATTCAGCAATAACCCGGTGACCCAATTCAAAAGCCAACTCAAAGGCAGAGTATTTT
>1939640|reference ScrF|length 41|copies 1
AATTCAGCACTGGCAGGCAGCTCCGCTTGTTTACGGTTGCT
>1939640|reference ScrF|length 43|copies 3
AATTCAGCATTAAATATATTAGAACTTATTGGATTCATAACAC
>1939640|reference ScrF|length 45|copies 1
AATTCAGCGGCATCCTGCACGGTGATTGTCTTACCACCAAAGCGC
>1939640|reference ScrF|length 34|copies 4
AATTCAGCGTGTGCAGGAACAACTGGCTTCGCGC
>1939640|reference ScrF|length 51|copies 1
AATTCAGCTTGATAAACCGTTGCCGTGGTTTGTGAATTTAACCGCTAACTT
>1939640|reference ScrF|length 23|copies 1
AATTCAGGGTGGTGAATGTGAAA
>1939640|reference ScrF|length 47|copies 188
AATTCAGGGTGGTGAATGTGAAACCAGTAACGTTATACGATGTCGCA
>1939640|reference ScrF|length 48|copies 2
AATTCAGGGTGGTGAATGTGAAACCAGTAACGTTATACGATGTCGCAG
>1939640|reference ScrF|length 10|copies 1
AATTCAGGTG
>1939640|reference ScrF|length 38|copies 3
AATTCAGTGAGAGCGGAAATCCAGGCTCATCATCAGTT
>1939640|reference ScrF|length 55|copies 1
AATTCAGTGTTAAAACCGGAAATTAAGCGCGGATTCGAATATTCCGACTGTTGGG
>1939640|reference ScrF|length 57|copies 1
AATTCATAAAATATAATCTGGAACATGTTAAGTCTTTTGAAAACAAATACTCTATGA
>1939640|reference ScrF|length 31|copies 1
AATTCATAGTTAGCCGGGCGGGATGCGTCAA
>1939640|reference ScrF|length 39|copies 1
AATTCATAGTTAGCCGGGCGGGATGCGTCAATGTCTTTA
>1939640|reference ScrF|length 51|copies 4
AATTCCACCCCTTTACTGACTGTCCCATCCACCGCTTTATAGGCGGTTTCG
>1939640|reference ScrF|length 48|copies 3
AATTCCAGAACGCGGATTTCAGCGCCTCGATACCGTCGATAATTAGCC
>1939640|reference ScrF|length 58|copies 1
AATTCCAGGAATTGGCGGAACCACGGTTTGTGCACCGGTATTAATAAAAATTTTCTCG
>1939640|reference ScrF|length 49|copies 1
AATTCCAGTACGTCCTGGAATGAAGGCTTGGTAGTTTCCATTTTTATAC
>1939640|reference ScrF|length 46|copies 13
AATTCCATGGTCGTGGGAAGCGTACGCTGCGGTTTTACGATTTCAG
>1939640|reference ScrF|length 10|copies 1
AATTCCCAAT
>1939640|reference ScrF|length 31|copies 81
AATTCCCAATTCCCCAGGCATCAAATAAAAC
>1939640|reference ScrF|length 32|copies 19
AATTCCCAATTCCCCAGGCATCAAATAAAACG
>1939640|reference ScrF|length 41|copies 1
AATTCCCAATTCCCCAGGCATCAAATAAAACGAAAGGCTCA
>1939640|reference ScrF|length 55|copies 1
AATTCCCAATTCCCCAGGCATCAAATAAAACGAAAGGCTCAGTCGAAAGACTGGG
>1939640|reference ScrF|length 58|copies 1
AATTCCCAATTCCCCAGGCATCAAATAAAACGAAAGGCTCAGTCGAAAGACTGGGCCT
>1939640|reference ScrF|length 59|copies 11
AATTCCCAATTCCCCAGGCATCAAATAAAACGAAAGGCTCAGTCGAAAGACTGGGCCTT
>1939640|reference ScrF|length 38|copies 1
AATTCCCAGCATCATCCACGGAAGCTCTGGCTGGTGCG
>1939640|reference ScrF|length 49|copies 6
AATTCCCCGATTTTGTTCATGCGGTAAAACCAGAACCGCACTGGGCAAT
>1939640|reference ScrF|length 49|copies 1
AATTCCCCTTCGCCCGTGTCAGTATAATTACCCGTTTATAGGGCGATTA
>1939640|reference ScrF|length 46|copies 2
AATTCCCGATAGTCTTTTGCTATCGGGAATATTAACGACAACTGAC
>1939640|reference ScrF|length 51|copies 1
AATTCCGAACGCGCCGGGCAAATATTTCTACGTCTGGCTGGACGCACCGAT
>1939640|reference ScrF|length 40|copies 1
AATTCCGCAAGATTATTGAGTGTATTTAGAGGGTTAGCGC
>1939640|reference ScrF|length 41|copies 1
AATTCCGCAAGATTATTGAGTGTATTTAGAGGGTTAGCGCA
>1939640|reference ScrF|length 52|copies 2
AATTCCGCGGCCGTGATGGAGCTGTTGTTCACTAACCGTGTCTTTTTAATCG
>1939640|reference ScrF|length 53|copies 1
AATTCCGCGGCCGTGATGGAGCTGTTGTTCACTAACCGTGTCTTTTTAATCGG
>1939640|reference ScrF|length 48|copies 1
AATTCCGCTACCTCTTCGATACCTTCATTGCTGAAGATTTCGGAGAAT
>1939640|reference ScrF|length 42|copies 1
AATTCCGGGCGATATTGCGCCATTTGTTGGTATAAACGCCGT
>1939640|reference ScrF|length 48|copies 4
AATTCCTGCGCACCGAGAAAACCGAATTTAACCACATTGATGAGATCA
>1939640|reference ScrF|length 56|copies 1
AATTCGAACTCTTTCAACAACGGTTTGGCGAGCTGGTTACCGAGTGGCTGGACCCT
>1939640|reference ScrF|length 42|copies 4
AATTCGACTCCCGGCTTAATGCTTTTAATGGTGTGCGATACC
>1939640|reference ScrF|length 48|copies 1
AATTCGCATATAAAATGTAAAACTTTTGTACTAGCATAAACACAGAAA
>1939640|reference ScrF|length 48|copies 2
AATTCGCATTTTCGCCGGGACATCTTCTTTAATATCCAGTTGAGCGAG
>1939640|reference ScrF|length 42|copies 2
AATTCGCGGCGAAACTCGCTCACCAGATTCGACAGCAAGCGG
>1939640|reference ScrF|length 36|copies 1
AATTCGCGTTTTGTGGTATAGCGCATGATGACTTTG
>1939640|reference ScrF|length 30|copies 3
AATTCGCTATGGTGCTCTATGATGTACAGT
>1939640|reference ScrF|length 48|copies 1
AATTCGGACATAATCAAAAAAGCTTAATTAAGATCAATTTGATCTACA
>1939640|reference ScrF|length 47|copies 7
AATTCGGCAATATTATTGTCATTGTATGAAGGATATCGGGCATAGTA
>1939640|reference ScrF|length 42|copies 1
AATTCGGCGTCTGGGGTGAAAAGTCCTTCATGGGCAAAACCT
>1939640|reference ScrF|length 43|copies 3
AATTCGTTGAGATGTTTAAAGCACCGATTAAAGTGCTGCATCC
>1939640|reference ScrF|length 39|copies 1
AATTCTGATTAACGAGCTGTCCAGGTAGTATGAAGAAAT
>1939640|reference ScrF|length 46|copies 2
AATTCTGCGGTATCGAGAGATATTTGCCTTTAATTACCCCATAGCC
>1939640|reference ScrF|length 41|copies 1
AATTCTGGCAGACGCTGGCCCAGCTCAATAATGTAGAGATA
>1939640|reference ScrF|length 60|copies 1
AATTCTTCACCACCATTTTACGGCGTTCTTGTTCGCTCATTTCCGGGAAGCACAGTTCCA
>1939640|reference ScrF|length 48|copies 7
AATTCTTCAGAGGTGAACGCTTTGTTGCCTTCGCCAGCCAGAACGTAT
>1939640|reference ScrF|length 54|copies 1
AATTGAAAATCCGCAGCCGGAGGAAAAGCCGCTCGGCGAAACGCTGAAAGATCT
>1939640|reference ScrF|length 47|copies 3
AATTGAAGAAATTTGATTGACGAGACGAGGCGAATCAGGTTTAATGC
>1939640|reference ScrF|length 40|copies 1
AATTGAAGAACAGCCAGTGGCGTTAGCGATCAACATCCGG
>1939640|reference ScrF|length 33|copies 1
AATTGAAGATATTTCTTCTACTGACAGCCAGGC
>1939640|reference ScrF|length 53|copies 1
AATTGACACCATGTTCACCATCAGGCGCGGTTTTTCCGGCAAAGAAGCGTCCC
>1939640|reference ScrF|length 12|copies 1
AATTGACTCTCT
>1939640|reference ScrF|length 41|copies 2
AATTGACTCTCTTCCGGGCGCTATCATGCCATACCGCGAAA
>1939640|reference ScrF|length 42|copies 3
AATTGACTCTCTTCCGGGCGCTATCATGCCATACCGCGAAAG
>1939640|reference ScrF|length 46|copies 1
AATTGACTCTCTTCCGGGCGCTATCATGCCATACCGCGAAAGGTTT
>1939640|reference ScrF|length 48|copies 4
AATTGACTCTCTTCCGGGCGCTATCATGCCATACCGCGAAAGGTTTTG
>1939640|reference ScrF|length 49|copies 2
AATTGACTCTCTTCCGGGCGCTATCATGCCATACCGCGAAAGGTTTTGC
>1939640|reference ScrF|length 52|copies 1
AATTGAGAACGAAAGATCAAAAAAAAAGCCAGCACCCGGCTGGCTAAGTAAT
>1939640|reference ScrF|length 49|copies 1
AATTGAGTCGACCACGCCCGTGCTCACTACCGTTGAATTTTCACCGCTG
>1939640|reference ScrF|length 38|copies 1
AATTGATACCGGAGCGATCGGACGCAACGGTTCGAAAG
>1939640|reference ScrF|length 43|copies 2
AATTGATGAGAAAGATATCCCAGACCATGATATTCTTGTCGGT
>1939640|reference ScrF|length 44|copies 1
AATTGATGCGAACGCCCGGTAATCGGTTTTAACACCACTCTTGC
>1939640|reference ScrF|length 40|copies 3
AATTGCAAGGGATCATTGATGCTAACGATGAACGTCAGGC
>1939640|reference ScrF|length 42|copies 1
AATTGCAGCATGTCCAGGTGCATGAGGTGGGGTGAAGCCATA
>1939640|reference ScrF|length 47|copies 11
AATTGCAGTCTGAAATTCTCGACGCCATTTGGCCGCATTTAAAAACC
>1939640|reference ScrF|length 60|copies 1
AATTGCCCGGTTTCGTCCTGAATGTTGTATACCGAAACAAAGATTTTACCCGTCGGCGCT
>1939640|reference ScrF|length 40|copies 5
AATTGCCCTCCATTTTGTTTAATTTGTAGATGATACGTTC
>1939640|reference ScrF|length 51|copies 1
AATTGCCCTGCACCTCGCAGAAATAAACAAACCCCCGGGCAGAAATGTCTG
>1939640|reference ScrF|length 50|copies 1
AATTGCCGCGTTCTCACCACCGCTGGACGAAGATGGCAACAGTGTTCGCG
>1939640|reference ScrF|length 51|copies 6
AATTGCCGCGTTCTCACCACCGCTGGACGAAGATGGCAACAGTGTTCGCGG
>1939640|reference ScrF|length 46|copies 1
AATTGCGAACCGATGGTAGCAACATGTCCGCCGAGCAGGTTAACAA
>1939640|reference ScrF|length 45|copies 3
AATTGCGAATTGACTAATTTCTCGCCCAGATTACCAAGTTGTGAT
>1939640|reference ScrF|length 30|copies 1
AATTGCGCCGACATCATAACGGTTCTGGCA
>1939640|reference ScrF|length 47|copies 5
AATTGCGGTAAACAACTCGTTGCGATTCATGCGATCGATAAACGGTT
>1939640|reference ScrF|length 49|copies 1
AATTGCGTAAATTTTTACGCGCCTATTTGGTGATATATGGGAGATGGCG
>1939640|reference ScrF|length 47|copies 4
AATTGCTCAGGAACCGCTGCTCGGCGCGAAAGAAAAGCAGCAGAATA
>1939640|reference ScrF|length 42|copies 6
AATTGCTCGGGATGAGCGCCAACGTCCCTACCGATATCTGCT
>1939640|reference ScrF|length 47|copies 1
AATTGGACGAGAGGTATCCAGCCCCAGTTCCGGGGCAGGATCTGCCG
>1939640|reference ScrF|length 58|copies 12
AATTGGCGCTACGTTAGTATTAAGTGGCACATTCTTGTTGGTCAGCCGACCTGAATGG
>1939640|reference ScrF|length 43|copies 1
AATTGGGCCGTCTGATTCAGGAAACTGCCCCTGACGGCGATAT
>1939640|reference ScrF|length 50|copies 3
AATTGGTTATTTGTTGCATCAAGAATACGTAAGGTATTCTCTTTTTTTCC
>1939640|reference ScrF|length 44|copies 2
AATTGGTTCGCAATCAGGTACACAAATGAAAGACATTAACCTCT
>1939640|reference ScrF|length 36|copies 2
AATTGGTTGTAACACTGGCAGAGCATTACGCTGACT
>1939640|reference ScrF|length 35|copies 1
AATTGTACAGAAATGCAGAAATATGAATGGTGAAT
>1939640|reference ScrF|length 47|copies 3
AATTGTAGTAAAGCCCGTAAACTAAAGCCGCAGCGCAGAAAGCGCCG
>1939640|reference ScrF|length 12|copies 1
AATTGTCGGATG
>1939640|reference ScrF|length 43|copies 1
AATTGTGGCTCTGACGTATAAACCCCATGCTGGTTGCCGATGG
>1939640|reference ScrF|length 47|copies 3
AATTGTGTATACCCGTCTGGGAGATGATGTGCTGGAAGCCGAAATGC
>1939640|reference ScrF|length 48|copies 1
AATTGTGTATACCCGTCTGGGAGATGATGTGCTGGAAGCCGAAATGCC
>1939640|reference ScrF|length 43|copies 1
AATTGTGTGAATGGTGTGACCGCTGGCCTGTTCAAACGGCATA
>1939640|reference ScrF|length 49|copies 3
AATTGTGTGAATGGTGTGACCGCTGGCCTGTTCAAACGGCATAATATTG
>1939640|reference ScrF|length 44|copies 2
AATTGTTCCACATCTGAATGAACACGACCATAAACGGTTCAGTA
>1939640|reference ScrF|length 57|copies 1
AATTGTTCTTCCCAGAAACATTTAAAAAATTTAAGTTTTGCTCTGTTTTATTATGGG
>1939640|reference ScrF|length 44|copies 4
AATTGTTGATCTACCAGAATCGCCGAGGCATAAGGCGAGAGGGC
>1939640|reference ScrF|length 47|copies 1
AATTGTTGTCAGCCAGTTCCAACCAGTACCGCCCCCGAACCATGACG
>1939640|reference ScrF|length 40|copies 7
AATTTAACCGTGCTTTCGCCCATTGGAGGCACCAATGCAT
>1939640|reference ScrF|length 36|copies 4
AATTTACCCAACATGCAGCGCGTAGTGGGGATGCCA
>1939640|reference ScrF|length 50|copies 1
AATTTACCGATCATATCCGGCGTACCTTCGAAGTTGACCACGCGGTTATT
>1939640|reference ScrF|length 51|copies 1
AATTTACCTCTTGCTGAGATTGATAAGGTAATTAACCTTATTTAAGTTACC
>1939640|reference ScrF|length 51|copies 1
AATTTACGTTCGCCAATGAAGCAAATGCCGGTAGAGTCTTTTTTCTTCGCG
>1939640|reference ScrF|length 45|copies 1
AATTTATACCCCGAAAGTGATCTTATCCATTCTGTAGCTGATGAG
>1939640|reference ScrF|length 37|copies 1
AATTTATCCACGGCACTCCGCGAGCTGTATCGGGTGG
>1939640|reference ScrF|length 46|copies 1
AATTTATCGAACATAACCCTCGAATTTGCGGCGTGATTTTTGACTG
>1939640|reference ScrF|length 45|copies 1
AATTTATGGCAGACCTGGTCGCTAAACTTCCGGCAGGCGTCGGCT
>1939640|reference ScrF|length 52|copies 1
AATTTCAACCATTTTGATTATGTGAACCCCGCCGCGCCAAAAGGTGGGCAGA
>1939640|reference ScrF|length 50|copies 1
AATTTCAACGTTTTTATGTTTGATTATCGCGGGTTTGGTAAATCAAAAGG
>1939640|reference ScrF|length 31|copies 1
AATTTCACCGGGCCCTGGAATTGCGCCACCG
>1939640|reference ScrF|length 61|copies 2
AATTTCACGCTTGCCTGTGAAAAGATGTTCTGGTGTAAAGGGAAAGTTGTCGTCATGGGGA
>1939640|reference ScrF|length 42|copies 1
AATTTCAGCAAATGACTGGAAGCGACGAATGCGGCTGTCGAG
>1939640|reference ScrF|length 43|copies 1
AATTTCAGCAAATGACTGGAAGCGACGAATGCGGCTGTCGAGG
>1939640|reference ScrF|length 43|copies 2
AATTTCAGCAACCACCTCGTGCAGCGAATGCTGTACAAAACCG
>1939640|reference ScrF|length 42|copies 10
AATTTCAGCCACGCCATTTCATCTTTACCTTCGGTATAGATC
>1939640|reference ScrF|length 36|copies 1
AATTTCCAGTGGTGCAGGAGAGGGAACTGTACGCCG
>1939640|reference ScrF|length 53|copies 2
AATTTCCTCGACGCTGGCGTTACGTAAACCTTGCAAACCGCCCATATATTTCA
>1939640|reference ScrF|length 42|copies 1
AATTTCCTGCAAGGACTGGATATGCTGATTCTTATTTCACCT
>1939640|reference ScrF|length 44|copies 1
AATTTCGAGGTAATGCTTGAGATGGTGGTGGGGGAAGGATTATT
>1939640|reference ScrF|length 40|copies 1
AATTTCGTTCTGTTCCAGCTCAATGGTTTTGACAATTGGC
>1939640|reference ScrF|length 61|copies 2
AATTTCTCGTCTGGCTGGTGAAGTATTTGGGTCGGCGGCAACTTTTGGTGCGGTAAAAAAA
>1939640|reference ScrF|length 49|copies 2
AATTTCTCTGCGATTTCATCAACACCGTTTCCGGCAAAGGCGAGTGTGA
>1939640|reference ScrF|length 38|copies 4
AATTTCTGCGGAGTCATCATACGGCGCTGATCGTCAAG
>1939640|reference ScrF|length 51|copies 1
AATTTCTGGCTCATAATTTCTCCCTTCAGTACAGAATACTGATATCTGGCA
>1939640|reference ScrF|length 47|copies 5
AATTTCTTCGCCGGATTAAGCAATGAATTATTATCGGAAGATTCATC
>1939640|reference ScrF|length 46|copies 1
AATTTCTTGATCATCGCGGTTAGCGCCGGAACAGAAAGCGGCTTAC
>1939640|reference ScrF|length 61|copies 5
AATTTGAACGCCATACCTTATTCCTTCTTCAATTATTTATGTTGTGTTGAACGTTACTTGC
>1939640|reference ScrF|length 51|copies 1
AATTTGACCGACTTCCAGGGACAGCGTGTTCTGGTTTATTTCTACCCGAAA
>1939640|reference ScrF|length 40|copies 4
AATTTGACGAACTGGCTGGCGACCGCGCGTATGCAGACGA
>1939640|reference ScrF|length 36|copies 1
AATTTGAGCGCTCACAATTCTAGGATGTTAATTGCG
>1939640|reference ScrF|length 39|copies 2
AATTTGATAACAGCCGCTATAACGGTATCCTCAACCAGA
>1939640|reference ScrF|length 12|copies 1
AATTTGATCTCT
>1939640|reference ScrF|length 39|copies 1
AATTTGATTGCGAGTGAGATATTTATGCCAGCCAGCCAG
>1939640|reference ScrF|length 42|copies 1
AATTTGCAGCAGGTGGTTTTGGATCATATCGCGCATCTGACC
>1939640|reference ScrF|length 46|copies 1
AATTTGCGATATAGATATTCTCATACCATGAGATAGTTATCTGAAC
>1939640|reference ScrF|length 37|copies 1
AATTTGCGCAAAGGTCAGCTTCACATCACGCGAAGGA
>1939640|reference ScrF|length 49|copies 2
AATTTGCTGATTGCCGTTTCCGGTTTACTGATGACCGTCACCGTCTTTT
>1939640|reference ScrF|length 10|copies 1
AATTTGCTGC
>1939640|reference ScrF|length 55|copies 1
AATTTGGCGGCATCGATATCTTTATTCGCTTGTTTAACCGTGTTTGACAGGGTGG
>1939640|reference ScrF|length 49|copies 1
AATTTGGCTGGTCAAGTTTGTCAGAACAATATGGGCGTCAGCCACGCCG
>1939640|reference ScrF|length 47|copies 3
AATTTGTCACCTTTATGGAGCAGGCAGACAACATTGCCGACTGGGTG
>1939640|reference ScrF|length 45|copies 1
AATTTGTGCATGGTTCTCTCCAGCTTTAGTGTCGTTTTGTGTAGG
>1939640|reference ScrF|length 46|copies 1
AATTTGTGCATGGTTCTCTCCAGCTTTAGTGTCGTTTTGTGTAGGG
>1939640|reference ScrF|length 48|copies 1
AATTTGTGCATGGTTCTCTCCAGCTTTAGTGTCGTTTTGTGTAGGGCA
>1939640|reference ScrF|length 43|copies 1
AATTTGTTACAGCCAAATTTGCCAAACTTGAGCAATATTTTGA
>1939640|reference ScrF|length 52|copies 1
AATTTGTTCCCCATGCTGGTCGAGCGTTGCCGCTCCCGGCATAACATGCGGG
>1939640|reference ScrF|length 40|copies 1
AATTTTAAAACGCACCACCGATCGCGAACTGTTATCTCAC
>1939640|reference ScrF|length 40|copies 1
AATTTTAATAAGTTGCCAGATATCCTGTAGGCCTGATAAG
>1939640|reference ScrF|length 43|copies 2
AATTTTACACTTGGTATCGATCGCGCGAACGCCAGACTTAAGG
>1939640|reference ScrF|length 54|copies 2
AATTTTACCCGTGCATCCCAGACGACGCGCTTGTCCTGCCATTGTTCGGCGGGA
>1939640|reference ScrF|length 36|copies 7
AATTTTACGCGAAGCGGTAGAGCAATATCTGGAACG
>1939640|reference ScrF|length 40|copies 1
AATTTTATTTGCTACAACGCACGCCAGAGGTTGCCCGCAG
>1939640|reference ScrF|length 50|copies 1
AATTTTCATTAAGGTAGATTTTCCTGCACCATTTTCACCTAATAATGCAT
>1939640|reference ScrF|length 60|copies 1
AATTTTCCTGCCTTAAACAAAAAAACGAAGCAAGCATACGCCTGATGGCGGTCCAAAAAA
>1939640|reference ScrF|length 57|copies 3
AATTTTCTCAAAGCCGGTTACGTATTACCGGTTTTGAGTTTTTGCATGATTCAGCAG
>1939640|reference ScrF|length 55|copies 2
AATTTTGAAGGGTGCGGCTTTGTCTTTAAAAAAGGCGATGCGCTGATGGGTTAAT
>1939640|reference ScrF|length 47|copies 6
AATTTTGATGAAGACAGCGATCCGGCACAGTCAATTATTGAACAAAC
>1939640|reference ScrF|length 46|copies 1
AATTTTGATTTGGTAATTTGCGCCACTACGCGCCAGCTCCATATGC
>1939640|reference ScrF|length 62|copies 1
AATTTTGCAGAAATCGCCGGTATTTTCATTGGGTAACCCCATTCATGATTCAGAACAAAAAA
>1939640|reference ScrF|length 47|copies 3
AATTTTGCTAATGACCACAATATAAGCTGAACGCGATTCGCAACCCA
>1939640|reference ScrF|length 44|copies 1
AATTTTGCTGCTATCCGGTGGGTTCGCGGCTAACAGGGCATTGT
>1939640|reference ScrF|length 45|copies 1
AATTTTTCCAGCAGGCCGCAAAAGCGGTTGCCAGTAAAGGCATAA
>1939640|reference ScrF|length 58|copies 7
AATTTTTCGTTTTTGCTAAAACACCAATCAACAGCACTACCAGCGCACCGAGCGCGGC
>1939640|reference ScrF|length 59|copies 2
AATTTTTCGTTTTTGCTAAAACACCAATCAACAGCACTACCAGCGCACCGAGCGCGGCT
>1939640|reference ScrF|length 42|copies 1
AATTTTTGCCGGTTTCGCCGTCGCTGAGCGCCAGTTGCCACT
>1939640|reference ScrF|length 49|copies 1
AATTTTTTGTGGTTTAAGGGCGTCGATATCCGCCAGCGTCAACGCATCG
>1939640|reference ScrF|length 39|copies 1
ACAAAAAAACAATGGGGATTGTTATGACACAACAAGGGG
>1939640|reference ScrF|length 49|copies 1
ACAAAAAACGCTTTGACGGTGAAATTTTAGACCTGGACATCTCGCTGGA
>1939640|reference ScrF|length 31|copies 1
ACAAAAACCCGCGCCTGGGCGCTGGACGCAG
>1939640|reference ScrF|length 47|copies 1
ACAAAAAGGTATCAGGGATTATTTGACGTAGGCAAGCAGGCTTAAGG
>1939640|reference ScrF|length 49|copies 1
ACAAAACCAAGCATGAGAAGGATAAACAAGAGAGAATTACGGCAACGTA
>1939640|reference ScrF|length 53|copies 2
ACAAAACCCTCGAAAGCGGCAAAGTCACCTTCTTCTCGCGCACTAAACAGCGA
>1939640|reference ScrF|length 49|copies 2
ACAAAACCTTTTACGGCGGGCCGTGGCGCTCGCTCAATCGTCCGGCAGG
>1939640|reference ScrF|length 43|copies 1
ACAAAACGATCTTCATAGTTGGCAATGGCGAGATAGCGATACA
>1939640|reference ScrF|length 40|copies 1
ACAAAACGGTGCGGCTGGGCGGCGGCGCGCATAGCGTTAA
>1939640|reference ScrF|length 50|copies 1
ACAAAAGAGCGGCAACGGCAGCGGCAAATAAGAAAGCTCGTCAGGATAAA
>1939640|reference ScrF|length 44|copies 1
ACAAAAGATGACAGGAGCGATGATCATCTTAATGAGCTTAACGA
>1939640|reference ScrF|length 50|copies 1
ACAAAAGCACGCCGAATAGCCCGTAACAGCGACCAGGCATTACTATCTTC
>1939640|reference ScrF|length 52|copies 1
ACAAAAGCCACCATCGGCCCAACGCTGACATCAATTTCACCGGAGATAATAA
>1939640|reference ScrF|length 51|copies 2
ACAAAAGCTTCTTCCAGCTGGCGCAGAGCAGGCATCAGGATTTGTGGCACG
>1939640|reference ScrF|length 40|copies 1
ACAAAATACCCCAGCGACCACACCAGTAACACCAGCACCG
>1939640|reference ScrF|length 50|copies 1
ACAAAATCCGGTGGTGATTAATACTTTCCACACTGGATCAATGTTCGTCA
>1939640|reference ScrF|length 37|copies 1
ACAAAATCGCCGCTGCGCGGTGCCCTCGGCTTATCCC
>1939640|reference ScrF|length 44|copies 2
ACAAAATTCATTGTTGAGGACGCGATAATGAAAACGTTATTACC
>1939640|reference ScrF|length 45|copies 1
ACAAAATTCATTGTTGAGGACGCGATAATGAAAACGTTATTACCA
>1939640|reference ScrF|length 47|copies 1
ACAAAATTCATTGTTGAGGACGCGATAATGAAAACGTTATTACCAAA
>1939640|reference ScrF|length 44|copies 1
ACAAACAACCAGTTCGACCGGCCACTCACGCTGTGCAAGCTGGA
>1939640|reference ScrF|length 42|copies 9
ACAAACAACTATCCCCGCGCCAGTGCGTGAGGCCTTAAAACT
>1939640|reference ScrF|length 42|copies 1
ACAAACAAGCCATCGACGGCACCAAACGGTCATAATAAGAAA
>1939640|reference ScrF|length 41|copies 2
ACAAACAATTGCCCCTGTTCAGGCAGATAGTCGCAGATGCG
>1939640|reference ScrF|length 53|copies 9
ACAAACACGCTATTATTTCCCGACAAACAGGGGCCTTGAAGGCAAGATTGGCG
>1939640|reference ScrF|length 39|copies 10
ACAAACAGCACCGGTCTCCGAGAACTCAAATGCAGTAGT
>1939640|reference ScrF|length 46|copies 13
ACAAACAGTGCAGTTAATTTACGCATATTCTATATCCTTCCTTTCA
>1939640|reference ScrF|length 50|copies 1
ACAAACAGTGCTTCAATCTCTGCTTGTCACGCTCAGGGAATGTTAACGGA
>1939640|reference ScrF|length 48|copies 1
ACAAACATTTTGTCGATTTTCAGTACGTCGATTGGCAACGATTTCATA
>1939640|reference ScrF|length 51|copies 2
ACAAACCATTAGAACTCACTGAACATGAAAAACAGTGGATTAAGCAGCATC
>1939640|reference ScrF|length 52|copies 1
ACAAACCATTAGAACTCACTGAACATGAAAAACAGTGGATTAAGCAGCATCC
>1939640|reference ScrF|length 51|copies 1
ACAAACCCTCAGTCCCGGCCCAGACAATGGCGGCGCTAGCCTGTATCGCGC
>1939640|reference ScrF|length 44|copies 1
ACAAACCGGCCATCTCTGCTCTGGAGACGATGGATCAGGTGGCG
>1939640|reference ScrF|length 34|copies 1
ACAAACCTGACATCAGCCATGTTATCAGTCAGGG
>1939640|reference ScrF|length 47|copies 1
ACAAACGCACCGAGATAACCTAAAAGGTTTAACATCGGTCTGGCGAA
>1939640|reference ScrF|length 36|copies 4
ACAAACGCGATGGCCTGGCCGAGGATTGTTGCGTTA
>1939640|reference ScrF|length 49|copies 1
ACAAACGCTGTTATATGAACAGCGCGCCCAACAGGCGAAACTGACTCAG
>1939640|reference ScrF|length 45|copies 15
ACAAACGGCAGGATCAGCCAGATGCCGAAGAAGACCAGAATGTCG
>1939640|reference ScrF|length 54|copies 2
ACAAACTGAACGGTGTTGTCGTCCACCTTTTTCACTTCACTGATCAGCTCTGGC
>1939640|reference ScrF|length 51|copies 2
ACAAACTGCGCAGCCTGAAAAACGTCGACATTATTCTGAATGCGCAAACCA
>1939640|reference ScrF|length 45|copies 2
ACAAAGAACCGTTATACATCGCGTCTTTTACCAGTGCAGCGCCTG
>1939640|reference ScrF|length 50|copies 1
ACAAAGAACTGGTACACAACGTTGCGCTGCGCGTAGAAGAAACCGAAGAC
>1939640|reference ScrF|length 56|copies 2
ACAAAGACACCTTCCCGGTAATGACCTTTTTTAGTTCTGCACTGATTAACTTCGCC
>1939640|reference ScrF|length 35|copies 2
ACAAAGACCTGTGATTGCGTCGCTTTTAAGCGGCT
>1939640|reference ScrF|length 48|copies 1
ACAAAGACGGGAATAGAACCTAACAATACGCCAAGCCCGATGCCAATA
>1939640|reference ScrF|length 46|copies 3
ACAAAGAGAGCGAGCTGTAAGCGTTACGCCCGGCGCGGAGCGGGGG
>1939640|reference ScrF|length 53|copies 1
ACAAAGATAATAATTTTGGTGCGAACAACCGGTACACCCGCCAGACGCGCGGC
>1939640|reference ScrF|length 37|copies 1
ACAAAGATGTTATAGAAACAAAATGTAACATCTCTAT
>1939640|reference ScrF|length 46|copies 16
ACAAAGCCCTGCATTTCGGCACGTTGACCATCGATCCCATCAACCG
>1939640|reference ScrF|length 52|copies 7
ACAAAGCGATCGTCACCTGAAAACCACTCCAGATCCAACCAAGATAGGTGGT
>1939640|reference ScrF|length 44|copies 1
ACAAAGCGGTACTGAAAACACTGCTGCTGGAAGCCTATTCCTGG
>1939640|reference ScrF|length 59|copies 1
ACAAAGGCAAATGTGAGAAGGGTAATACCGATAAACGTGGGGATGACGAGTCCCAAACG
>1939640|reference ScrF|length 36|copies 1
ACAAAGGTAGCATCAAGCTCAGCAACGTGAAGTCGG
>1939640|reference ScrF|length 34|copies 1
ACAAAGGTTGTCAGCACCTGTTACGTGAATGCAG
>1939640|reference ScrF|length 62|copies 1
ACAAAGTAACAGCAAAAAGTTTTACCATTGATTCTCTGGCGCGATTAGAAGAAAAGAAATTT
>1939640|reference ScrF|length 48|copies 1
ACAAAGTCATTACAGGCAAAATAGAGCGGATGGTGATAAAGCCCGTCA
>1939640|reference ScrF|length 48|copies 1
ACAAAGTCTTTATGGGTGATGCGGGCAGTACGCTGATTGGTTTTACCG
>1939640|reference ScrF|length 32|copies 1
ACAAAGTGCACTGCCTGGCCGTAAATACGCGT
>1939640|reference ScrF|length 45|copies 2
ACAAAGTGCACTGCCTGGCCGTAAATACGCGTATCAAACGGACCA
>1939640|reference ScrF|length 56|copies 1
ACAAAGTGGTTAACCTGGCCTCCCGTAACGCGGGCTTTATCAACAAACGTTTTGAC
>1939640|reference ScrF|length 51|copies 2
ACAAAGTTACTTAGCCAGGAAGTACATTTTACCCATGAAATGTATTCTGAT
>1939640|reference ScrF|length 51|copies 9
ACAAAGTTCTGGACGCAGCTGTTGCTGGCAAAATCACTGACGTTGAAGTTC
>1939640|reference ScrF|length 58|copies 12
ACAAATAAAATAGCCTGATAGGATAGGCTGTTAGCATTATTTCGTGTTTTTCGACGAC
>1939640|reference ScrF|length 59|copies 1
ACAAATAAAATAGCCTGATAGGATAGGCTGTTAGCATTATTTCGTGTTTTTCGACGACG
>1939640|reference ScrF|length 47|copies 2
ACAAATACAGTCATCTGATGCGGGAACTTACTTGTCGCCTAACTGCT
>1939640|reference ScrF|length 46|copies 1
ACAAATACGTCGTGGCGCTTAACCTTGCCCCGGCAACGCCGCGCTG
>1939640|reference ScrF|length 12|copies 1
ACAAATACTGGC
>1939640|reference ScrF|length 44|copies 3
ACAAATAGCGCCGAGGATCATAAACGTTGCTGTGCCGTGGTTGA
>1939640|reference ScrF|length 52|copies 1
ACAAATAGCGCCGAGGATCATAAACGTTGCTGTGCCGTGGTTGAAGCATTCC
>1939640|reference ScrF|length 56|copies 1
ACAAATCCCAGCTCTTCAATGGCGGCGTTAACGCGTTCTCCTGTGGCGGTAGAGAT
>1939640|reference ScrF|length 46|copies 1
ACAAATCCCTGCATGCCCTTGAAAAATTCACTGAACTGAAAACCAT
>1939640|reference ScrF|length 38|copies 1
ACAAATCCGCTGATCCGTTTTATCGGTAGTGATGATAT
>1939640|reference ScrF|length 45|copies 1
ACAAATCGACAGCGCCGCCATTTGCGCACCGGAATAGTTCAGTTG
>1939640|reference ScrF|length 46|copies 1
ACAAATCGACAGCGCCGCCATTTGCGCACCGGAATAGTTCAGTTGT
>1939640|reference ScrF|length 49|copies 2
ACAAATCTCTGGACGAAGGTCAGAAAGTGTCCTTCACCATCGAAAGCGG
>1939640|reference ScrF|length 41|copies 3
ACAAATGCTATCCACCAGCGCAAACTGCTTTTGCTGCGCCT
>1939640|reference ScrF|length 58|copies 1
ACAAATTTTCGACTTCCTTATTGAGAGAAAGCGAGTCCAGTTTCACCAAAACATTGTT
>1939640|reference ScrF|length 43|copies 3
ACAACAAATTGCCGCCTGGGCGCAGATTGACGAATCTCGCTGG
>1939640|reference ScrF|length 32|copies 1
ACAACAACCGCCAGCCAGGCCATACGCACACG
>1939640|reference ScrF|length 47|copies 1
ACAACAATGATCAAGGCGACGGACAGAAAACTGGTAGTAGGACTGGA
>1939640|reference ScrF|length 41|copies 2
ACAACACAGCCAGCAAATCAGCGCCAGCAGCCCGTGCCTCA
>1939640|reference ScrF|length 48|copies 1
ACAACACCTGATGCAATTGCACAACGGCTTGCCAGTGGCTGGATTGCG
>1939640|reference ScrF|length 44|copies 1
ACAACACTAATTGTCCGGGCAATTAGCATGTGCATGGCGGCCTG
>1939640|reference ScrF|length 50|copies 2
ACAACAGATCGCTCTCCCCCAGCGCCGCCAGTTGATCAGCAAGTTGTGGT
>1939640|reference ScrF|length 45|copies 1
ACAACAGCATCGACCCGGAACTGGCTCGCGAAAAATTTGCGGAAC
>1939640|reference ScrF|length 51|copies 1
ACAACAGCGCCGCAGGCAGAACCGCACCGAATACCGCCATCGCACCCAGTA
>1939640|reference ScrF|length 46|copies 3
ACAACAGCGTCAATCACATGGTCGAGCTGCGTCCAGTCCACTTCAC
>1939640|reference ScrF|length 42|copies 13
ACAACAGCGTGCCCCAATGTTCGACCCACGGATTTGATTCCG
>1939640|reference ScrF|length 63|copies 5
ACAACAGGATCGGCTTTAAATTCCGGATTAACGGCCTGTACTAACAATACAAGACGTTCGAGG
>1939640|reference ScrF|length 45|copies 1
ACAACCAACGACCGCCATCGAACGCACGCGGGCGCGCGGCTTAAG
>1939640|reference ScrF|length 46|copies 1
ACAACCAACGACCGCCATCGAACGCACGCGGGCGCGCGGCTTAAGA
>1939640|reference ScrF|length 41|copies 2
ACAACCAGTTTATGCCTGTCCTCTTCAGCATCAATGACCTG
>1939640|reference ScrF|length 46|copies 1
ACAACCATTTTTACTCGGGGCTTTCCCGCGGAATTATGGCAAACAT
>1939640|reference ScrF|length 51|copies 5
ACAACCCGCTGCTGGTGGGGGAATCTGGTGTCGGTAAAACCGCGATTGCAG
>1939640|reference ScrF|length 47|copies 1
ACAACCCTTCTGCTGTCAGTCCTTTGCCGCTGGTAAACATCCAGTGC
>1939640|reference ScrF|length 46|copies 11
ACAACCGACTCGCCGCTATTACTGTATTGTGCGGCGGTACTTAAAG
>1939640|reference ScrF|length 45|copies 3
ACAACCGCATCTTCTTGCTGGATCTACACCGGTAGCTGGACAGAG
>1939640|reference ScrF|length 44|copies 1
ACAACCGCTGATCCCAATCACAGGTTTTTTTATCATTTCCTCCC
>1939640|reference ScrF|length 43|copies 3
ACAACCGTAACGTCTCGTCAGATCCTTGGTCGCCTGCGTGAAG
>1939640|reference ScrF|length 49|copies 1
ACAACCGTCATCCCCTGGGTATATTTCCCCTGTGTTTCCACGCCAACCC
>1939640|reference ScrF|length 41|copies 1
ACAACCGTGTGGTGATCCTCTCCGCCGGTACAGGTAACCCG
>1939640|reference ScrF|length 11|copies 1
ACAACCGTTCG
>1939640|reference ScrF|length 41|copies 3
ACAACCGTTCTGGTACCCGTAAAGAAGAGCTGCTCACGACT
>1939640|reference ScrF|length 47|copies 9
ACAACCGTTTCCGCGATTCTGTTTATGTTCGTCTGGACGATTATCCT
>1939640|reference ScrF|length 45|copies 1
ACAACCTGATGAAAGCATTCTGGTTTCTGACGGTAAAACACTGTG
>1939640|reference ScrF|length 34|copies 1
ACAACCTGCCGCCAGATGTGGACCTCGTCATCAC
>1939640|reference ScrF|length 50|copies 1
ACAACGACTGGAATGCCGGTTTCTTCCATTAACAAACGGTCAAGGTTACG
>1939640|reference ScrF|length 55|copies 1
ACAACGAGAAAACCCCGTCCTTCACCGTTAACGGTGAGAAACAGTTTTACCACTG
>1939640|reference ScrF|length 40|copies 12
ACAACGATATTACTGTTGTCGATACCAACGGTGAGCGTCT
>1939640|reference ScrF|length 41|copies 1
ACAACGATATTACTGTTGTCGATACCAACGGTGAGCGTCTG
>1939640|reference ScrF|length 51|copies 2
ACAACGATCAGCTTTCCGTAACGCCGCTAGTGGGGCTGGGGAAATCGAGTC
>1939640|reference ScrF|length 48|copies 9
ACAACGCCTTCCAGACCAGCAACCCGAAAATCTTTGCTGGCGGCGATA
>1939640|reference ScrF|length 45|copies 1
ACAACGCGCGGTCACGGGTATCGTCAAAACCCATAATGATATGCA
>1939640|reference ScrF|length 54|copies 1
ACAACGCGGTAAGTCGGGGATTATTTACTGCAACAGCCGGGCGAAAGTAGAAGA
>1939640|reference ScrF|length 47|copies 1
ACAACGCTGAACAACAGGCGAAAGTGGATGCTGAGAAACTGCTGGTT
>1939640|reference ScrF|length 47|copies 1
ACAACGCTTGCTGGTCGCATTTATTCCTACGTAAGCATTATCGGCCA
>1939640|reference ScrF|length 42|copies 2
ACAACGGCGCGAGCGTCTGTTCAAGCTGTTCGGTGCCCAGCC
>1939640|reference ScrF|length 31|copies 1
ACAACGGCGCTTGCCAGGCCTGTGCTTCTCC
>1939640|reference ScrF|length 48|copies 1
ACAACGGTTTAATCCGGGGATGAAGATGGCGGTCTAGCACAGGCACTC
>1939640|reference ScrF|length 49|copies 31
ACAACGTAAATTGACCGTCCAGACTGGCAAACGCCTGTAAACCAAAGCG
>1939640|reference ScrF|length 45|copies 2
ACAACGTCAACATCAAGATTGATGACACCACGGTATCGGTGATGG
>1939640|reference ScrF|length 44|copies 2
ACAACGTCCTGCGCCAGGAAGGCACGCAGAAAAGCGTCATCGAC
>1939640|reference ScrF|length 41|copies 1
ACAACGTCGGCTTTTAAGCCCTGCAAAATTGCCAGCGCCTG
>1939640|reference ScrF|length 40|copies 1
ACAACGTTGTCCGCCAGTGCCGGATGAAGATTGGAATAGA
>1939640|reference ScrF|length 46|copies 3
ACAACTACGCGACGAAAGAAGACGCGAAGCGCGCAATGGACGTTTA
>1939640|reference ScrF|length 34|copies 4
ACAACTCCACTGCATGTGTCAGAAGGTTAGCATC
>1939640|reference ScrF|length 39|copies 1
ACAACTGAACGTTCCCGGCATCAGTGGTCCGGTTGCTGC
>1939640|reference ScrF|length 45|copies 4
ACAACTGAACTACGCTCTTTCAGGCAGTTTAGTTGCCCATTCACA
>1939640|reference ScrF|length 50|copies 1
ACAACTGACCAAACAGCGCGGCCTGCTGGTCACCGGCGATCCCGGAGATT
>1939640|reference ScrF|length 46|copies 1
ACAACTGCGCACGAGTTTCTATCCCTTCAAGCGTCCATTTACCCAC
>1939640|reference ScrF|length 48|copies 1
ACAACTGTACCCGCCTGGATTACGACAGTGCGCTGAATATCCGCGAAC
>1939640|reference ScrF|length 40|copies 1
ACAACTTCGACGAAATCCTCGAAGCCTCTGACGGCATCAT
>1939640|reference ScrF|length 46|copies 2
ACAACTTCTTTTGCACCTTTACCCACATACAGGGCGTCGCGGTGAC
>1939640|reference ScrF|length 72|copies 1
ACAACTTGAAAACCACTCATTTTCTGCAGTCTGGGAAAAGTGCTACCAAAAAGAGACGGTAGTAAAAAAATT
>1939640|reference ScrF|length 36|copies 7
ACAACTTTCCCGCATTTGCCGCTCGCCATCAGCGCA
>1939640|reference ScrF|length 44|copies 1
ACAAGAATTAATCGCACGCGGCGCAAAGTTAATCGATATTCGTG
>1939640|reference ScrF|length 48|copies 1
ACAAGACTAACGTTCCATCTTTTGTTCGCCAAACTTTACGGCCTGTCT
>1939640|reference ScrF|length 51|copies 9
ACAAGAGTATCGATTCCCCGTACAAAGCGGTACTGAAAACACTGCTGCTGG
>1939640|reference ScrF|length 53|copies 2
ACAAGATGGCGTGGAAATAATCGGTCGACTGCGCTCCGGGCCGTAACTGTGCC
>1939640|reference ScrF|length 48|copies 2
ACAAGCCAATGCTGGTGCCGGTGGTAACGCCCTCAAAAACACCGGAGA
>1939640|reference ScrF|length 53|copies 1
ACAAGCCAGAATTGCCCTCGCTGGCAGATGCCGTTACAGGTTGTTATCTCACA
>1939640|reference ScrF|length 58|copies 1
ACAAGCCATTGCCCCAGCGGCAAAGCCATAACGCTTTGATACATGAGTTCAATTTTCC
>1939640|reference ScrF|length 32|copies 1
ACAAGCCGGATCGTCCGGGAACTCCATCATCA
>1939640|reference ScrF|length 46|copies 1
ACAAGCGCAGCAATCGCCAGCGGGTGGTCGCCGTGGTATGCGTTCC
>1939640|reference ScrF|length 45|copies 1
ACAAGCTCGCGTTTTACATGTCCTGTACCCGGCAGATATTCCCCT
>1939640|reference ScrF|length 51|copies 3
ACAAGCTGCGTCAGGCACATGTGGCATTACAAGGTGATTTAAATGCTCTGT
>1939640|reference ScrF|length 47|copies 3
ACAAGGAAGATGTAGGGCCGCGAGATCACCCAGTCGACGTACTCTTC
>1939640|reference ScrF|length 55|copies 1
ACAAGGAATGCAAGTTGAAGCCCTGACCCTGTGCGAGAAACTGGAGCGAAGTCGC
>1939640|reference ScrF|length 52|copies 1
ACAAGGATATAAACATGTTAAAGCGTTATTTAGTACTCTCGGTAGCAACGGC
>1939640|reference ScrF|length 40|copies 1
ACAAGGCGCTGACGATATTCTGTCGCCTGCCTTTATGACG
>1939640|reference ScrF|length 48|copies 1
ACAAGGCGTCTTTACCGACGGCGATTTACGTCGCTGGCTGGTTGGCGG
>1939640|reference ScrF|length 50|copies 5
ACAAGGGATAAACGGTAAATGGATGCGAAAATCTTAATAGCAAAACCGCA
>1939640|reference ScrF|length 38|copies 1
ACAAGGGTGAAGCAATCGGTGTTATCGCGGCACAGTCC
>1939640|reference ScrF|length 44|copies 8
ACAAGGTCATAAGCCGGATTAAGGGTGATAGTAGCAACACGTCT
>1939640|reference ScrF|length 48|copies 1
ACAAGGTCTGCTGACCGTTGAGAAGAAAGGCAAGAAAAACATCTTCTC
>1939640|reference ScrF|length 48|copies 17
ACAAGGTTCAACGAGAAATGGTAAGCGAGAAAAATGCGCTATAGATTT
>1939640|reference ScrF|length 40|copies 1
ACAAGTAATAATTTATCCACCAATAATAACACTGTTAATG
>1939640|reference ScrF|length 48|copies 1
ACAAGTAGGCACCTATGCAATACACTCCAGATACTGCGTGGAAAATCA
>1939640|reference ScrF|length 56|copies 2
ACAAGTCAGAATGCTGGAAGACGAGCTAGGCATTCAAATTTTTTCCCGAAGCGGCA
>1939640|reference ScrF|length 45|copies 2
ACAAGTCCATGTGATGGCAGGCGTCGTGCCCGCTGGCGAAGATGC
>1939640|reference ScrF|length 45|copies 6
ACAAGTCGAGTTTCTGCTGAACCTCGCCCTGCACGTTCTCAGCAC
>1939640|reference ScrF|length 52|copies 1
ACAAGTCTGGAAAGAAATGCATAAGCTTTTGCCATTCTCACCGGATTCAGTC
>1939640|reference ScrF|length 39|copies 1
ACAAGTTGTCCCATACTTGCAAGATCGCGCATCAGCTCC
>1939640|reference ScrF|length 56|copies 2
ACAATAAAACTGTCTGCTTACATAAACAGTAATACAAGGGGTGTTATGAGCCATAT
>1939640|reference ScrF|length 59|copies 1
ACAATAAACTGCGACCAGGGATAAAGCTTTTTATTACTCTCCAGACTGCTGCGCACAAA
>1939640|reference ScrF|length 41|copies 20
ACAATAATGGAGAAATGCTGATTGCCGCAAAAGTGACTCCG
>1939640|reference ScrF|length 59|copies 1
ACAATACCAAGTTCCACTCTTTTTAAGGCCAGCGGGTCGGCAAGCAGCTCATCGCGAAA
>1939640|reference ScrF|length 49|copies 31
ACAATACCGCCTGCGTCTTCACCGGTAAGGGCCTTTCATTTGGCGGCAG
>1939640|reference ScrF|length 41|copies 1
ACAATAGGGATCCGGAGGTAATTGAATAATGACTACTATAT
>1939640|reference ScrF|length 51|copies 1
ACAATATTCTGGCGCAGATAAACGGTAAGCCGCTGAAAAATTATCAGTATA
>1939640|reference ScrF|length 35|copies 1
ACAATATTTTCCCCACGCTTTCATGGCTCAACGGC
>1939640|reference ScrF|length 45|copies 1
ACAATCAATACGATAGCCAGTACCGGAAAAACAGAAGCACCGGTT
>1939640|reference ScrF|length 47|copies 9
ACAATCCAGACAGTTTCGCGACAATTATCAGAAATAAGTTACAAACG
>1939640|reference ScrF|length 57|copies 2
ACAATCCCTGCATGGGTAAACTTAAGGCGAACAGCGCAGTGGCAACTGCCGGCCCAA
>1939640|reference ScrF|length 46|copies 1
ACAATCCGGTTATCGGTGTCGTAATGTGCAGGAACAGGCTTAAGGG
>1939640|reference ScrF|length 33|copies 1
ACAATCGCCATATCCGGAGTCAGCGCATAGTCT
>1939640|reference ScrF|length 35|copies 1
ACAATCGTGCTCTCTCTTCAACATTCCACGCCATC
>1939640|reference ScrF|length 43|copies 1
ACAATGACCAGTTCCTGGTCAGGTATATCATTTTTGTATAAAG
>1939640|reference ScrF|length 39|copies 2
ACAATGACGGAAATGATGATTGTCATCTTGCCACGCCAC
>1939640|reference ScrF|length 52|copies 1
ACAATGATAAAGCCAATCGCCCCCGTGAGCGGCGCGGTGGTCATCAACGAAT
>1939640|reference ScrF|length 41|copies 1
ACAATGCCCGGAATGGCGTCGCGCAGGCGCTTCGCTTCTTC
>1939640|reference ScrF|length 25|copies 1
ACAATGCGCTCATCGTCATCCTCGG
>1939640|reference ScrF|length 53|copies 1
ACAATGGATGTCCCCATTGGGGCCGTTGGTGTTCTCCTACGCCCAGCCGTTCA
>1939640|reference ScrF|length 52|copies 1
ACAATGGGGAAATTTACCCTGCGCGAACATCTTGCCGGGCTGCGGAACAACG
>1939640|reference ScrF|length 31|copies 1
ACAATGGGTGATCCCTGGGCTGACTGAGTCA
>1939640|reference ScrF|length 31|copies 1
ACAATGGTGCAGCCCTGGCGAGCCCAGTAAT
>1939640|reference ScrF|length 46|copies 1
ACAATGGTTCAGCGTTGGCGGCTTTGACATCCTGCAAAATCTGGCG
>1939640|reference ScrF|length 44|copies 1
ACAATGGTTTGAACCCGGAACCGCCCGCGCGCTTGATGCGTTTA
>1939640|reference ScrF|length 43|copies 2
ACAATTAACGCCACTGCGGCAAATGAATGCAGCATTAACGCGA
>1939640|reference ScrF|length 51|copies 4
ACAATTAACGCCGACGTTAACTCGTTTGCCGCTCCCGCAAATTGCGAAAGA
>1939640|reference ScrF|length 59|copies 1
ACAATTAGTATCTGGAAAAGTTCGCCCTGATGGAAAATATCCTGCTAGAAGACTTACTC
>1939640|reference ScrF|length 39|copies 1
ACAATTATTAACGCCCGGTTACCAGGCGAAGAGGGGCTG
>1939640|reference ScrF|length 40|copies 1
ACAATTATTAACGCCCGGTTACCAGGCGAAGAGGGGCTGT
>1939640|reference ScrF|length 48|copies 4
ACAATTCTTGATACAAGTATCAAAAATGCGTTGCAGTTTTGTAGCCGA
>1939640|reference ScrF|length 40|copies 6
ACAATTGCCGCATCGGTCACTGCCAGAATCGGCGGCGTAT
>1939640|reference ScrF|length 43|copies 1
ACAATTTACCAGATGGATCTGGATACAGGTACGATAGCTTTTC
>1939640|reference ScrF|length 40|copies 1
ACAATTTGCAGCGGGCGATTCAGCACGTCGCAGCAGGCCT
>1939640|reference ScrF|length 62|copies 1
ACAATTTTCAAAGCCCGGAATAATATTTTTTACCAGACCATCCGGGGTTAACAGTGCGAAAT
>1939640|reference ScrF|length 43|copies 1
ACAATTTTTAATGCATGCGGAGACGGCTCGCGACTTTCTGGAG
>1939640|reference ScrF|length 55|copies 1
ACAATTTTTGCGCGTCGTTTCATAAAACGTAACGCCAGTTTTCCTAATCCACAAC
>1939640|reference ScrF|length 51|copies 2
ACACAAAATAATAACCGTTAAGGGTGTAGCCTATGATCAACACAAATATGA
>1939640|reference ScrF|length 47|copies 1
ACACAAACCGCCATCACGATAATGGTGAACGGTACCCCCAACTTCAC
>1939640|reference ScrF|length 47|copies 4
ACACAAAGCAACAAACCAGTGACGATAATCAGGTACAGAGACATCCC
>1939640|reference ScrF|length 48|copies 1
ACACAAAGCAACAAACCAGTGACGATAATCAGGTACAGAGACATCCCT
>1939640|reference ScrF|length 49|copies 1
ACACAACATGGAATGGCTGGCAAAACACAGCGTCGAGCTGGATTCACAA
>1939640|reference ScrF|length 39|copies 9
ACACAACGCGTTTGTTGCCACGAGCAGCGAACAGTGCCG
>1939640|reference ScrF|length 31|copies 1
ACACAACGGGAACCCCGGTGCGAGTCGCCTG
>1939640|reference ScrF|length 40|copies 3
ACACAATGCTGCAAACGCAAACCCCGGAAGCGATGTTAGG
>1939640|reference ScrF|length 51|copies 1
ACACACCCGGAGACAAACAGGGTGCAGCGAGTGCCGGGGCCGTTGACGATG
>1939640|reference ScrF|length 38|copies 1
ACACACCTCGGTGCTGACGTTATCTTCACCCCACATCT
>1939640|reference ScrF|length 48|copies 4
ACACACCTTCTTTATCAATGCGCTTATAAGTATGCGCACCGAAATAGT
>1939640|reference ScrF|length 44|copies 4
ACACACGGTTAACGCCTGTGTCGGACAGCAGTCGGTTAACGCCG
>1939640|reference ScrF|length 44|copies 1
ACACAGACAACTAATATGTTGTTAAACATGACGATTACCAGTTA
>1939640|reference ScrF|length 45|copies 2
ACACAGAGTAACGCCTGGCGGCTGTAATCAAACGGGCTTGGCAAT
>1939640|reference ScrF|length 37|copies 2
ACACAGCTGGTCGAGTCGATTAATATGGCGAAACTGT
>1939640|reference ScrF|length 53|copies 1
ACACAGGCCGTTGTAACCGTAGCGGTTCAAATATAAAAACAGTACCGCCCGAC
>1939640|reference ScrF|length 44|copies 1
ACACAGTTTGTCGCCTTTCAGACGTTTAGCGTTGCGAATGTTGG
>1939640|reference ScrF|length 40|copies 8
ACACATAACCAGTACCGCTTTTTTGCCCACATGCGGTATG
>1939640|reference ScrF|length 49|copies 1
ACACATACAGCGGAGCAACCAGCAAAGCGGTTTTAATCAGGCAACGCAA
>1939640|reference ScrF|length 43|copies 4
ACACATAGCGCACGTAGAACAACGACGAGGCGCTGACCGCAAA
>1939640|reference ScrF|length 44|copies 1
ACACATCCAAGAAGGTGGAGGTACGACCGAAGGACATTGCAGCA
>1939640|reference ScrF|length 33|copies 1
ACACATCTATCCGGATCTGCGCACTATGTTCCG
>1939640|reference ScrF|length 51|copies 8
ACACATCTTTAAAAATAAGATGTTTTTTCAATCGATTAAGCAGAACTTGTG
>1939640|reference ScrF|length 52|copies 3
ACACATCTTTAAAAATAAGATGTTTTTTCAATCGATTAAGCAGAACTTGTGG
>1939640|reference ScrF|length 50|copies 1
ACACATTAAGTAGCCTGCCTGCGTTACCTTCGCTGGAAGGGCTGACGGTA
>1939640|reference ScrF|length 49|copies 4
ACACATTGTTAACTCCGGTTATTCAACTTCAATACTTTTGACGATCAGC
>1939640|reference ScrF|length 40|copies 1
ACACATTGTTCTGCGCCTGCATCATCGCGAAGTGCAGGCT
>1939640|reference ScrF|length 41|copies 1
ACACATTGTTCTGCGCCTGCATCATCGCGAAGTGCAGGCTG
>1939640|reference ScrF|length 40|copies 1
ACACATTTGATTTTATTCGGCTGGTTTCTCTGGTGTCTGC
>1939640|reference ScrF|length 41|copies 1
ACACATTTGATTTTATTCGGCTGGTTTCTCTGGTGTCTGCG
>1939640|reference ScrF|length 42|copies 1
ACACATTTGATTTTATTCGGCTGGTTTCTCTGGTGTCTGCGT
>1939640|reference ScrF|length 55|copies 4
ACACCAAAACGTGCCGAGATGATCCTGTAACCATCATCAGTTGTGAAGTAGTGAT
>1939640|reference ScrF|length 48|copies 1
ACACCAAACTCGTTGGTCACGATAACAAAGCTCCCGCGAGCGCGACGC
>1939640|reference ScrF|length 46|copies 1
ACACCAACAAAATGGCCCCGATGGTCAATATCAGCCGTTGGCGCAG
>1939640|reference ScrF|length 48|copies 8
ACACCAACTATCACTACATGGTGCCGGAGTTCGTTAAAGGCCAACAGT
>1939640|reference ScrF|length 59|copies 1
ACACCACAAACGGTTCCACCGTGTGGCTGAAATCAAGCAGGCCCGGATGTTTAAACAGA
>1939640|reference ScrF|length 47|copies 1
ACACCACCAATCCGGATATTTCTTCTGGCGATGGCATTGCTATGGCG
>1939640|reference ScrF|length 50|copies 1
ACACCACCACGCTGGCACCCAGTTGATCGGCGCGAGATTTAATCGCCGCG
>1939640|reference ScrF|length 41|copies 4
ACACCACCGACAGCTGCACCACCTAATGTACCCAACGTACT
>1939640|reference ScrF|length 37|copies 1
ACACCACCGCAGCGAATCTGGATATCCGCATCCCGTA
>1939640|reference ScrF|length 32|copies 1
ACACCACGCAATATGTTTATGAGCATCGCATG
>1939640|reference ScrF|length 43|copies 14
ACACCAGAACAGATCAACGATCGCTTTAATATTACGGGCGAGG
>1939640|reference ScrF|length 51|copies 1
ACACCAGAACAGATCAACGATCGCTTTAATATTACGGGCGAGGAAGGTGCC
>1939640|reference ScrF|length 31|copies 1
ACACCAGCGAAAACCCGGCCCCCGCCAGTAA
>1939640|reference ScrF|length 48|copies 1
ACACCAGCTGGATATTGGATTTCAGGCTGTCACCGCCGGTCAGTTCAG
>1939640|reference ScrF|length 49|copies 3
ACACCAGCTTCGAAAACTGCATTAAGTGCACCGTCTGCACCACCGCCTG
>1939640|reference ScrF|length 36|copies 1
ACACCATCAATAATAGACGCGTGGTTCAGTGCGTCG
>1939640|reference ScrF|length 42|copies 4
ACACCATCAGGGATTTCCCACAACGCATGACGATGAATTTTG
>1939640|reference ScrF|length 50|copies 2
ACACCATCCCCGTTGAAGAACAACCGGAGTATCCGGGTAATCTGGAACTG
>1939640|reference ScrF|length 35|copies 1
ACACCATCGGCTGGCCTTCCGGCACATCGCCGAAG
>1939640|reference ScrF|length 31|copies 1
ACACCCATCAGCACCGGGCCGACAGTCACAC
>1939640|reference ScrF|length 46|copies 3
ACACCCATGTTTAATTCACGCAGGCGAGAATCAAAGATGATGTCAC
>1939640|reference ScrF|length 47|copies 1
ACACCCGCCGGTGTTCCCCTGCTCTGGCCATGCCGCTGGCGTTTCCG
>1939640|reference ScrF|length 38|copies 1
ACACCCGCTTTCGCCTGCATCAGGGCAATCTCATACGG
>1939640|reference ScrF|length 41|copies 1
ACACCCTGAAAGCCGGTGCGGTGGCGGGCGTTAGTCATCTG
>1939640|reference ScrF|length 32|copies 1
ACACCCTGCCGTTGCCTGGCGTGGGTTTCTGC
>1939640|reference ScrF|length 33|copies 1
ACACCCTGCCGTTGCCTGGCGTGGGTTTCTGCG
>1939640|reference ScrF|length 42|copies 1
ACACCCTGCCGTTGCCTGGCGTGGGTTTCTGCGTGGCAGCGC
>1939640|reference ScrF|length 38|copies 1
ACACCGAATGATGTGGTCACGGTGATTGCGACACAGCC
>1939640|reference ScrF|length 53|copies 1
ACACCGACAATACCTTCCTGTGGGGAGAAAAAGCGCAACGTAAATAAAGGCGT
>1939640|reference ScrF|length 49|copies 1
ACACCGACCCTGAAAAAGCGCTGCCGCCGCTGCTGGTGCGCCAGCAAAA
>1939640|reference ScrF|length 49|copies 1
ACACCGATGAACGACCACAGCGTAACGTTAAGGGTACTTTGAATTGCAC
>1939640|reference ScrF|length 48|copies 1
ACACCGCCAAAATTGCCCTTTCTCAGGCCAGCGTCTTGATTAGCGGTG
>1939640|reference ScrF|length 39|copies 1
ACACCGCCAGAGATAACAACAATGTTGCCAGATATCGCA
>1939640|reference ScrF|length 59|copies 12
ACACCGCCCGTCACACCATGGGAGTGGGTTGCAAAAGAAGTAGGTAGCTTAACCTTCGG
>1939640|reference ScrF|length 36|copies 1
ACACCGCCGCATAGATCCGCAAGAGATGTACCAACG
>1939640|reference ScrF|length 33|copies 4
ACACCGCTTCTCAACCCGGTACGCACCAGAAAA
>1939640|reference ScrF|length 51|copies 1
ACACCGGTAACCAGTGGCGGGAATAAAGGCATCAAGCGACCGATAAGTGGC
>1939640|reference ScrF|length 51|copies 1
ACACCGGTAGTCACACCTTCAGCTGCTTCAATGGTCACGGTAAAACCGGTG
>1939640|reference ScrF|length 31|copies 1
ACACCGGTCGTCACCTGGTTAGCGGAGGCAA
>1939640|reference ScrF|length 48|copies 1
ACACCGTACCGCTGACGTCTGGCGACACGACCAGGTTCAACTTCTCCT
>1939640|reference ScrF|length 49|copies 1
ACACCGTACCGCTGACGTCTGGCGACACGACCAGGTTCAACTTCTCCTG
>1939640|reference ScrF|length 31|copies 1
ACACCGTCGGTGACCGGGCGCTGGTTCTCCG
>1939640|reference ScrF|length 32|copies 1
ACACCGTGCGGCTGCCGGGGCTGGCGAATCTG
>1939640|reference ScrF|length 34|copies 1
ACACCGTTACAGTTAGCGCGAGTCTACGCAACTA
>1939640|reference ScrF|length 43|copies 2
ACACCGTTTCGCGGTTTTGTGCACGCATCAGTGCAGGGATCAG
>1939640|reference ScrF|length 48|copies 2
ACACCTACAGATGGCAAGAAATAGCGCCTGCCAGGCGTCTTTTCCGGC
>1939640|reference ScrF|length 37|copies 1
ACACCTGCAATGCGCCCTCCCCGGCAGCGACATCAGC
>1939640|reference ScrF|length 52|copies 2
ACACCTGTTGGCAACGCTGGACGAAATGTTCAGCCCGGGGCAGGAAGTGCTG
>1939640|reference ScrF|length 57|copies 1
ACACCTTAAAAGGCCCGTTACTGGAAAGTTATGAAATCTGCCCAATACCGGAAGTGG
>1939640|reference ScrF|length 54|copies 2
ACACCTTCCGAGCTGGAAACACGCAGTAAGTTGTAACTAATGCGGGCAGCTTCC
>1939640|reference ScrF|length 56|copies 1
ACACCTTCTCCCTCTTTGCCGCGAAAGGGAATTTCATCGAAATTATAGAAATAGCA
>1939640|reference ScrF|length 50|copies 1
ACACCTTGCCGCGACCGGTACGGTAAGCTTCTTCAATACCGCGACGACCG
>1939640|reference ScrF|length 46|copies 1
ACACCTTTAATCCGGCATTCTCTAACGGTTCAATTATGGATATCGG
>1939640|reference ScrF|length 40|copies 1
ACACCTTTTGTACGCCGGGGCATATGGGCGGTACCGCCTA
>1939640|reference ScrF|length 49|copies 1
ACACGAAAGGAACTGGCCTGAGTGCGCATCCCGCCGTCGAGCAAAATAA
>1939640|reference ScrF|length 42|copies 2
ACACGACCATCGTCTTTATCTTCAAAATCTTTCGGCCCGTTC
>1939640|reference ScrF|length 35|copies 2
ACACGACCGCCACGGATCAGGATCACGGAGTGCTC
>1939640|reference ScrF|length 35|copies 1
ACACGAGCATCTACTTTTTCTTTCACTCGCTGCTG
>1939640|reference ScrF|length 49|copies 2
ACACGATTCCAGCCATTGTTGGTGGTGATTTTCGAGTCAAAGCCTTCGA
>1939640|reference ScrF|length 49|copies 4
ACACGATTCTGCAACTTTTTGGTATATCAATTGATTCGTTCCGTATCGC
>1939640|reference ScrF|length 44|copies 4
ACACGCACTGGCGTGGAATTAATTATTGACATATTACGTTGATT
>1939640|reference ScrF|length 38|copies 2
ACACGCATTACATTCCTGGAGAAGGCAAAATGCCGCTG
>1939640|reference ScrF|length 32|copies 1
ACACGCCGCTGCATGGGCATGATGATGCAGTA
>1939640|reference ScrF|length 35|copies 1
ACACGCCTGGACCGTCGAATCGCTGGCCAGCATCG
>1939640|reference ScrF|length 38|copies 6
ACACGCGCTGCGTGACTATCTGCCAGATGCCTTTGGGC
>1939640|reference ScrF|length 49|copies 2
ACACGCGGCAGGCGGAAGTCCCAGACGATATCCGGGGCGACGAACGGTG
>1939640|reference ScrF|length 38|copies 1
ACACGCGTAATGACGATATCCGGCAGTCGATCCTGGCA
>1939640|reference ScrF|length 31|copies 1
ACACGCTCCACTTCCCGGACTGGCTGACTAT
>1939640|reference ScrF|length 37|copies 7
ACACGCTCGCGGGTGCGCTGGCTCACGCCGCTTTCGT
>1939640|reference ScrF|length 37|copies 1
ACACGCTCTACGAGTGCGTTAAGTTCAGCGACATTAG
>1939640|reference ScrF|length 37|copies 4
ACACGCTCTTACGTGCTTCGCGGGCATCGCTGACTGT
>1939640|reference ScrF|length 41|copies 1
ACACGCTTTAAAGTGGAAGAACGCTATGCATTTGCCACCCT
>1939640|reference ScrF|length 44|copies 3
ACACGCTTTAAAGTGGAAGAACGCTATGCATTTGCCACCCTGGT
>1939640|reference ScrF|length 50|copies 1
ACACGGAATCACTGGAGTATGGTGCGCATCTGGTGCCAGAAGGTGGCTTG
>1939640|reference ScrF|length 47|copies 1
ACACGGCAGTCATGGTCAGAATGGAAACGGGATCGAAAATCGGCATA
>1939640|reference ScrF|length 56|copies 1
ACACGGGAAAAATGCTTTTTATCTGTCTTTTCAAGGAAGAAACACCTTATGTCTGC
>1939640|reference ScrF|length 47|copies 1
ACACGGGAAGCGAGGCGCTTCCCATCACGTTATTATTTTTCAACCTG
>1939640|reference ScrF|length 38|copies 2
ACACGGGCATTTAATAAGCGAACCAGTATAGCAACCAT
>1939640|reference ScrF|length 49|copies 9
ACACGGTAAAACCATCGTCGTTTACGGCACTCGTTAATCCCGTCGGAGT
>1939640|reference ScrF|length 45|copies 2
ACACGGTAAGGCGTCTTTATTACGCGCCTTCATCCCGCTGCCGCC
>1939640|reference ScrF|length 33|copies 1
ACACGGTCACGATGCTGGCTCCAGAGTTGCTGA
>1939640|reference ScrF|length 32|copies 1
ACACGGTGAATCGCCGGGTGATCGAACATTAA
>1939640|reference ScrF|length 31|copies 1
ACACGGTGGATGCCCTGGCAGTCAGAGGCGA
>1939640|reference ScrF|length 44|copies 3
ACACGTAGTTGATGTTGCCAAAATGATTCGCGTCTACAACAACC
>1939640|reference ScrF|length 38|copies 2
ACACGTCAGTGCTGATTTCAACAGGCATTGACGCCACG
>1939640|reference ScrF|length 55|copies 1
ACACGTCGCCAATCCTGGAAAGAGTATTAAGCGTGAATGATGCCAGAGCGCAAAG
>1939640|reference ScrF|length 48|copies 16
ACACGTTGAAAACCACATTACGCAGCGCATGGTCAGCCCTTTACAGCG
>1939640|reference ScrF|length 40|copies 2
ACACGTTTCATCGCCAGTGTCACCAGCTGGCTGCCGGAAG
>1939640|reference ScrF|length 41|copies 1
ACACGTTTCATCGCCAGTGTCACCAGCTGGCTGCCGGAAGC
>1939640|reference ScrF|length 35|copies 1
ACACTAAAGCAGAACAACAGCTGGATAAGGATTCG
>1939640|reference ScrF|length 43|copies 1
ACACTAAATCAGTAAGTTGGCAGCATCACCCGATTTTTGAGAG
>1939640|reference ScrF|length 31|copies 3
ACACTACACGCGCACGCACCAGCGCCTGATG
>1939640|reference ScrF|length 38|copies 4
ACACTACAGTGTCGAGTGTACTGGCGCGTTGCAGCGCG
>1939640|reference ScrF|length 44|copies 3
ACACTACTTGCCTGCCACATCCCCTCCCCGGCGGCTTGCACCAG
>1939640|reference ScrF|length 51|copies 1
ACACTACTTTTCGCCAGATGGAACAAGAGCTGGCTGCATTTGCCGCTCATC
>1939640|reference ScrF|length 40|copies 1
ACACTAGCGGATGCCAGAGTACGTCGTGACGAGACGCGTA
>1939640|reference ScrF|length 44|copies 3
ACACTATCAATAAGTTGGAGTCATTACCTGAAATCGCTCTTTAA
>1939640|reference ScrF|length 42|copies 1
ACACTCAAGCGTTGGCCCGCCGTCGAAGATGTCGATATAGTT
>1939640|reference ScrF|length 48|copies 1
ACACTCCAACAAAATCGGATCGCCTTAACGCTCTCCATCTTCGAGCCA
>1939640|reference ScrF|length 49|copies 4
ACACTCGCTTTGGCCTGGAAGTTAATTATCGGATTACCCTGATGGCGGG
>1939640|reference ScrF|length 44|copies 1
ACACTCTGGTGGTGCAGAGTCACTGGCTAATTATTTCAGTCGCA
>1939640|reference ScrF|length 39|copies 4
ACACTCTTTTTGTTATGCGTCTGAACGACCGTGCGGGTG
>1939640|reference ScrF|length 53|copies 1
ACACTGAATCTGACGGCGGAATTGCGTAACAACCGTGCCGAATTGGGCTGGAC
>1939640|reference ScrF|length 36|copies 1
ACACTGATGCAACGCCTGCTACATGTCAGCACACCT
>1939640|reference ScrF|length 37|copies 1
ACACTGATGCGAGGCCTGTGTTTCAATCTTTAAATCA
>1939640|reference ScrF|length 41|copies 1
ACACTGCCGTCCTGTACCACTGTCCCGGCATGGACGCTATC
>1939640|reference ScrF|length 34|copies 7
ACACTGCGAAACTCTCTTCGCGCATTGATGATAT
>1939640|reference ScrF|length 46|copies 1
ACACTGCTTCACGCCGGGCCGCCAATGCGCTGGCAGGAGATGACCG
>1939640|reference ScrF|length 47|copies 2
ACACTGCTTCACGCCGGGCCGCCAATGCGCTGGCAGGAGATGACCGG
>1939640|reference ScrF|length 38|copies 10
ACACTTCATCGCCGTTGCTCATATCCACCAGAATCTCG
>1939640|reference ScrF|length 46|copies 7
ACACTTCTCACGTTGAATACGACACCCCGACCCGTCACTACGCACA
>1939640|reference ScrF|length 47|copies 2
ACACTTCTCACGTTGAATACGACACCCCGACCCGTCACTACGCACAC
>1939640|reference ScrF|length 32|copies 1
ACACTTTCCAGCGTCCGGGCGCGGTGCCCAAT
>1939640|reference ScrF|length 56|copies 1
ACAGAAAAAGTGGGCATTAAAGGGTATCTGGCCTTTTTTCTCACCATAATCTTTTT
>1939640|reference ScrF|length 43|copies 2
ACAGAAAACGTACCCGCAGCGAGAGCGGGAAAAAAAGACGCAG
>1939640|reference ScrF|length 53|copies 1
ACAGAAATCCCCCTTACACGGAGGCATCAGTGACCAAACAGGAAAAAACCGCC
>1939640|reference ScrF|length 54|copies 3
ACAGAAATCCCCCTTACACGGAGGCATCAGTGACCAAACAGGAAAAAACCGCCC
>1939640|reference ScrF|length 45|copies 9
ACAGAACGAACAGGACAAACGCGATGGCCTGGCCGAGGATTGTTG
>1939640|reference ScrF|length 49|copies 2
ACAGAACTGGGGGTTGATCTGTTTATTCGCGAGAATCAGCGTTTACGTC
>1939640|reference ScrF|length 42|copies 1
ACAGAACTTAATGGGCCCGCTAACAGCGCGATTTGCTGGTGA
>1939640|reference ScrF|length 37|copies 1
ACAGAAGACCATGCTCGATGCCGGCGCGTACACAGCC
>1939640|reference ScrF|length 46|copies 1
ACAGAAGCATTTAACCTGTTTATCAAGAAGTTTCAGTCGGTTAGCT
>1939640|reference ScrF|length 24|copies 1
ACAGAATATACGGAATGATATTGG
>1939640|reference ScrF|length 60|copies 3
ACAGAATCGTTACTCTCTCCCATCCGGACTCTAACCGTCGGCCCCGGAATTACACCGGAT
>1939640|reference ScrF|length 51|copies 4
ACAGAATCTGGCGTGGAAAGAGGTAGAACCGTATCCGCTGGATGTGCTGGT
>1939640|reference ScrF|length 45|copies 2
ACAGAATGCCTGCAGCGATATCGAAGCGGAAGCTGTCCAGCGCTT
>1939640|reference ScrF|length 46|copies 1
ACAGAATGCCTGCAGCGATATCGAAGCGGAAGCTGTCCAGCGCTTC
>1939640|reference ScrF|length 53|copies 1
ACAGACAACTCCTTGGCAGGCCGTAAACAAATCCGCATTCGTGGCTGGATTTG
>1939640|reference ScrF|length 39|copies 1
ACAGACCAAAACGTGCAGCTGCCTGGCCCATAGACAGGG
>1939640|reference ScrF|length 41|copies 1
ACAGACCAATATCACCAGTGCGGCTGGCGTGAGTACCGCCA
>1939640|reference ScrF|length 27|copies 7
ACAGACCGCGCAGTACCACTTCATCCG
>1939640|reference ScrF|length 44|copies 2
ACAGACGCACATGCTGGAAGGTGCGCACCACGCCCATGCGGGCA
>1939640|reference ScrF|length 44|copies 1
ACAGACGCAGGGTTACCCTCATAGTCGCTTTTCCGGTGCGATGG
>1939640|reference ScrF|length 41|copies 3
ACAGACGCCCCATGCCTTCCTGCTGCATGATAAACGGCCCG
>1939640|reference ScrF|length 42|copies 1
ACAGACGGCTTTCACCGCGAGCTACCGGGTAAACAGGCATCA
>1939640|reference ScrF|length 33|copies 1
ACAGACGTGCATTCTCCAGCCCCGCCATCATCG
>1939640|reference ScrF|length 44|copies 1
ACAGACGTGGCAGGCGCGCAAAAAGTTTGCTGCTATCGCCATAG
>1939640|reference ScrF|length 36|copies 1
ACAGACTACCTGATACTCCTGCTCCAGCACCGCCAG
>1939640|reference ScrF|length 31|copies 1
ACAGACTGATACGCCAGGCACGCGTCCCCAA
>1939640|reference ScrF|length 37|copies 1
ACAGACTGGCATCCGGATGCCCCTGCGTCTGTTGCAG
>1939640|reference ScrF|length 41|copies 2
ACAGACTGTTTTGTGTTCATCAACCGTACCTCAGGTTTATT
>1939640|reference ScrF|length 44|copies 1
ACAGAGAATATTACCACTGGCGCAATTAACGGCGCAGATCCCGC
>1939640|reference ScrF|length 49|copies 4
ACAGAGCTCCGCCTCAGCCGGAAGTGGCGAGCCAGGTACGTATTTGCCG
>1939640|reference ScrF|length 37|copies 10
ACAGAGCTGCGACCACCACCACACACAGGTTCAGATC
>1939640|reference ScrF|length 42|copies 1
ACAGAGGGCAATGCGATAGCCAACACTGAGGTAACATTTACT
>1939640|reference ScrF|length 49|copies 3
ACAGAGGTGACGGTACAGCTTTCGAAAGCGTTGGGCATTGAGCTTCTGC
>1939640|reference ScrF|length 54|copies 1
ACAGATAAAACGAACATTGTTACCTCTGGGGAAAATGCAGTAGGTGTTCTTGCA
>1939640|reference ScrF|length 42|copies 1
ACAGATAACTGATTATGTTATTGATAATGTCTTCCGCGATCT
>1939640|reference ScrF|length 46|copies 2
ACAGATACCAGCTCCCGCGGCATTGTTTGGTTATAGTCACCTGTAT
>1939640|reference ScrF|length 36|copies 2
ACAGATAGCATTTGATCCTCCGGCACCGTACAAATC
>1939640|reference ScrF|length 41|copies 5
ACAGATATTCGGTATCCCCTGAAAACTCGCGGATAGCGCCA
>1939640|reference ScrF|length 50|copies 1
ACAGATCCCAATGCGGCTGTTTATACCTTTGCCGGGCATGTCTTTAACTG
>1939640|reference ScrF|length 41|copies 1
ACAGATGAGATGGTCAGACTAAACTGGCTGACGGAATTTAT
>1939640|reference ScrF|length 44|copies 1
ACAGATGAGATGGTCAGACTAAACTGGCTGACGGAATTTATGCC
>1939640|reference ScrF|length 42|copies 15
ACAGATGCATTAATGACAATATATTGGTCATCATTGAGATTG
>1939640|reference ScrF|length 37|copies 1
ACAGATGCGTAAGGAGAAAATACCGCATCAGGCGCTC
>1939640|reference ScrF|length 42|copies 1
ACAGATGCGTAAGGAGAAAATACCGCATCAGGCGCTCTTCCG
>1939640|reference ScrF|length 50|copies 3
ACAGATGCGTCATAACCCGCTTGTTTGATGGTTTCGATCAGCTGTTCTGC
>1939640|reference ScrF|length 49|copies 1
ACAGATGGGGATTTCATCTGAACAACGGCCCACAGGCCGATCGACTTGC
>1939640|reference ScrF|length 48|copies 1
ACAGATTGATTAACGCACGACGGCGTGAGCTTTTTCCCAGTCGTCCGG
>1939640|reference ScrF|length 55|copies 5
ACAGCAAAAAAATGCCCCCTTCTGAACAGGTTGAAGAAGAGGAAGATAGCGGTCC
>1939640|reference ScrF|length 51|copies 2
ACAGCAAAACGGTGCAAAAAATAAAAACGAACACCAGGACAACGGCTGCCA
>1939640|reference ScrF|length 46|copies 6
ACAGCAAAGCCATGTGCACGGCGGAGGTAACTCAGTTTTTCGAGTG
>1939640|reference ScrF|length 39|copies 1
ACAGCAACGGCAATCTCAAACCCTGGGAAGAAGCGGTAT
>1939640|reference ScrF|length 51|copies 1
ACAGCAAGGTGAAGTGTATCGCCAGCTTTTGCAAACGCCCGCGCCGATGCA
>1939640|reference ScrF|length 31|copies 217
ACAGCAATGGCATCCTGGTCATCCAGCGGAT
>1939640|reference ScrF|length 32|copies 20
ACAGCAATGGCATCCTGGTCATCCAGCGGATA
>1939640|reference ScrF|length 39|copies 4
ACAGCAATGGCATCCTGGTCATCCAGCGGATAGTTAATG
>1939640|reference ScrF|length 41|copies 3
ACAGCAATTCTACTGAGGCCGAGGCGATAAAAAAGCAGAAC
>1939640|reference ScrF|length 30|copies 1
ACAGCACCAGCAGCGGGGCCGCCCACAGAT
>1939640|reference ScrF|length 40|copies 1
ACAGCAGAAGCTGGCGCTGTCGAAGCTGCTGGAGACTGCC
>1939640|reference ScrF|length 21|copies 1
ACAGCAGACGTGACACGCTGG
>1939640|reference ScrF|length 37|copies 1
ACAGCAGAGTGCCCGGAATACCTGCATATTCATAAAG
>1939640|reference ScrF|length 34|copies 1
ACAGCAGCACCAGTTCAGAAGTCAGACGTGCATC
>1939640|reference ScrF|length 38|copies 4
ACAGCAGCACTATTCCGATTGCCCGTTTTATCGATGCG
>1939640|reference ScrF|length 46|copies 3
ACAGCAGCGGCGTACTGACCAACATGGTGACAATCAGCAGTAATAG
>1939640|reference ScrF|length 44|copies 1
ACAGCAGGATCCGGAAGGTAATAAGACCATGGTTCGCTTTAGCC
>1939640|reference ScrF|length 44|copies 1
ACAGCAGGCCTGCCCACAAGAGGTGTGGATCAACCCCATTGATG
>1939640|reference ScrF|length 36|copies 1
ACAGCAGTATTTTTCGTGATGAGCGTGCCGGAAAGC
>1939640|reference ScrF|length 45|copies 1
ACAGCATAACAGGTTCGTTCGAGGTGTAACCCACTTCCCCTTCAA
>1939640|reference ScrF|length 33|copies 1
ACAGCATCAATAATCGCTGGTGTAAGTGTGAGG
>1939640|reference ScrF|length 36|copies 1
ACAGCATCATGAACTGCGTCAGTGTATGTCCGAAGG
>1939640|reference ScrF|length 56|copies 1
ACAGCATGTAACACCTAATAGAACAGGTGAAACCAGTAAAACAAAGCAACTAGAAC
>1939640|reference ScrF|length 41|copies 1
ACAGCATGTCAGCGTCGACAGCGGCACCACACAAACCGTCT
>1939640|reference ScrF|length 37|copies 2
ACAGCCAGAATCGCTGTCACCTGTTCCATTTGCTTAG
>1939640|reference ScrF|length 39|copies 1
ACAGCCAGCAAATCTTCACTGCTCGCAGCCCCCCACTTA
>1939640|reference ScrF|length 43|copies 1
ACAGCCAGGTTGTAGGCGAACAACCCATCACGGCGATGAATGA
>1939640|reference ScrF|length 47|copies 2
ACAGCCATTGAAGCTGGCGACGAACGCCGTGCTCGAGCAAAATTTCA
>1939640|reference ScrF|length 50|copies 3
ACAGCCCTTAATTGAACGTGGTTGGGTAGTGGCGCAACCCATCACCTATG
>1939640|reference ScrF|length 43|copies 2
ACAGCCGATGGAACATTGCTGGCAGATGCTCGGCGCAAACTGC
>1939640|reference ScrF|length 39|copies 2
ACAGCCGGAGAATCACTTTTATCAGGCAGCGCTGTTACT
>1939640|reference ScrF|length 35|copies 2
ACAGCCGGTACATTCCACTGTTCGTACCTGAATTA
>1939640|reference ScrF|length 47|copies 1
ACAGCCGTAGTGCCACGTTCTACAACACGCTTCCACTGCATGACGGC
>1939640|reference ScrF|length 46|copies 1
ACAGCCTATGCCGCCGTGTTTAAGTTTGACTGGTTCTCTGCCACCG
>1939640|reference ScrF|length 49|copies 1
ACAGCCTCAACCCCGCGCCGCTGGAAGCCCTCGCCGGACGACTGCAAGG
>1939640|reference ScrF|length 64|copies 5
ACAGCCTTTTTCCGGATGACCCATTACCGGATCGCAAAAATATTTCGCCTGCGGATTCGCGGCT
>1939640|reference ScrF|length 41|copies 1
ACAGCGAAAGAGAACCGCCTGTCACAAAGTAAATTCAGATG
>1939640|reference ScrF|length 49|copies 14
ACAGCGACCACCGTTTTCCCCTGAGTCCGGAGTTCGCCCATCAACCGCA
>1939640|reference ScrF|length 46|copies 3
ACAGCGACGAGTGGACCTTCGGTGCCCAGATGGAAATCTGGTGGTA
>1939640|reference ScrF|length 31|copies 1
ACAGCGACGATCGCCCGGACCAGTGACTGCG
>1939640|reference ScrF|length 51|copies 1
ACAGCGACTGTGGACCAAAGGCGAAACGTCGGGCAATTTTCTCAATGTGGT
>1939640|reference ScrF|length 43|copies 2
ACAGCGAGGTGTTTGACAGCATCCCCCAGGAAACTTCATTGCT
>1939640|reference ScrF|length 38|copies 3
ACAGCGCACCATCACCATTCTTGATAACGATCTCCTGC
>1939640|reference ScrF|length 43|copies 1
ACAGCGCCATCAGGATGCGGTTATGCTCACTGATAAAATACTG
>1939640|reference ScrF|length 41|copies 2
ACAGCGCCTTCTGCCCGACGGCAATAAATTTGGTGGTCAGG
>1939640|reference ScrF|length 37|copies 10
ACAGCGCGCTGGTAGATGAGTGTGTCGCGTTTTATGA
>1939640|reference ScrF|length 29|copies 1
ACAGCGCTTTCAGTGCGCCGAAGAAGCGG
>1939640|reference ScrF|length 45|copies 1
ACAGCGGATCGACGGGAAATCAAAAGCGCTGGTTGGCTCGGAAGA
>1939640|reference ScrF|length 48|copies 2
ACAGCGGCTTACCAGACATTAAAAACGTCACCGGTATTTTAATTGTCG
>1939640|reference ScrF|length 60|copies 1
ACAGCGGGGAAGGCAAATGGCGATTGAGGATCGGGTCCAGCTCATCAAAGAAACTGGCTG
>1939640|reference ScrF|length 48|copies 1
ACAGCGGTAATCTGCGGAACACCGACGCCAGTCACGATACGAGTTGTA
>1939640|reference ScrF|length 36|copies 30
ACAGCGGTATTCTGGCGGGCGCTGGTTGGCAATGGG
>1939640|reference ScrF|length 46|copies 1
ACAGCGGTTCCTTACTGGCATTGATGACGCTTGGGCAAGCCGCAGG
>1939640|reference ScrF|length 49|copies 3
ACAGCGGTTGCCCACGGCGAGATTCAAGTAGCGGCGGAACGGGTAGCGG
>1939640|reference ScrF|length 46|copies 1
ACAGCGGTTTGCATCGCCACTCCGCTTATATTCTGCAAAACAGTGA
>1939640|reference ScrF|length 48|copies 1
ACAGCGTCAACAGAAGCGCCAGCCAGAACACCGGGATTGAAAAGCCCA
>1939640|reference ScrF|length 42|copies 6
ACAGCGTCAATTTCCTGCCAAAAGTAAAAATTGATGTGGCGA
>1939640|reference ScrF|length 50|copies 2
ACAGCGTCGGGATCATCAGCAGTAAACCCTGCGATGACGTAAACGATGTT
>1939640|reference ScrF|length 55|copies 1
ACAGCGTCGGGCTAAACCAGAACCAGCCAATAATGCACAGACCGACGACCGGAAT
>1939640|reference ScrF|length 39|copies 2
ACAGCGTGGCGTTTCGCGTTCCGGGCTATCGCTTAACCG
>1939640|reference ScrF|length 38|copies 2
ACAGCGTTTCGGGGCGACAATCACCCTGCAATGCGCGC
>1939640|reference ScrF|length 38|copies 1
ACAGCTAAACGCCTGAAATTACATGTCGAGGGCACTAT
>1939640|reference ScrF|length 49|copies 1
ACAGCTATCAGGAACTGAATTTCAAAGCTCGTATGGAATCCCCAAGCAA
>1939640|reference ScrF|length 43|copies 1
ACAGCTCAACGTGCGGATGTTTACCTAAAGAAAATGTCGCCAT
>1939640|reference ScrF|length 47|copies 1
ACAGCTCATCATTTTTACAGGCGTGATAGACATGGCAAAACCGTTCG
>1939640|reference ScrF|length 41|copies 3
ACAGCTCATGGGCTTTCATCACTTGATCCATATCGATTTCT
>1939640|reference ScrF|length 47|copies 1
ACAGCTCATTTCAGAATATTTGCCAGAACCGTTATGATGTCGGCGCA
>1939640|reference ScrF|length 41|copies 1
ACAGCTCGCTGCTGCCGGTGTGATCGTTACTGAGAAACAGC
>1939640|reference ScrF|length 43|copies 1
ACAGCTCGGCGCGAATATTGTTGTGCCAGGCAACGTCAGGCAA
>1939640|reference ScrF|length 54|copies 1
ACAGCTGAAACTTCTTGTCACCCGTGGTAAGGAGCAAGGCTATCTGACCTATGC
>1939640|reference ScrF|length 42|copies 4
ACAGCTTAACCAGCATGCAAAACAGCAGATCGCACTGGAGTC
>1939640|reference ScrF|length 41|copies 2
ACAGCTTCAAGGATCGCTCGCGGCTCTTACCAGCCTAACTT
>1939640|reference ScrF|length 47|copies 1
ACAGCTTCAAGGATCGCTCGCGGCTCTTACCAGCCTAACTTCGATCA
>1939640|reference ScrF|length 47|copies 1
ACAGCTTCGAATTCCCGGAATCACCGGGCGCGCTGCTGCGCTTCCTC
>1939640|reference ScrF|length 13|copies 1
ACAGCTTGTCTGT
>1939640|reference ScrF|length 34|copies 1
ACAGCTTTCGCTTTGATTTCTGCTAATGCGTCAT
>1939640|reference ScrF|length 44|copies 1
ACAGCTTTTTCCATGCCGATATGCACCCTGGCAACATCTTCGTA
>1939640|reference ScrF|length 61|copies 2
ACAGGAAACAGACCATGGATGAACCCAAATAAAGAAAGATTAATCGAAATTTTTAGAAGTA
>1939640|reference ScrF|length 14|copies 1
ACAGGAACATGCCG
>1939640|reference ScrF|length 45|copies 2
ACAGGAACATGCCGGAATGCCGACACCAACGGAAAGATATTCATT
>1939640|reference ScrF|length 12|copies 1
ACAGGAACGTCG
>1939640|reference ScrF|length 52|copies 1
ACAGGAACTGTAATCTTTGTAGACCGGTTAAGATGCGTCATCGCATCCGGCA
>1939640|reference ScrF|length 58|copies 1
ACAGGAATATTAACCTGTTTCCCATCGACTACGCCTTTCGGCCTCGCCTTAGGGGTCG
>1939640|reference ScrF|length 54|copies 1
ACAGGAGAAAACGGGCATCACGCAGGAAGCATTGGCCCTGGCGGATCAGGACAT
>1939640|reference ScrF|length 47|copies 1
ACAGGAGAGAGTTATGTATCCCGTCGACCTTCATATGCATACCGTTG
>1939640|reference ScrF|length 43|copies 2
ACAGGAGCCAGTGCAGGAAGCAACCACGTCGCCAGACTGTCGG
>1939640|reference ScrF|length 50|copies 1
ACAGGAGGCAATGCGGCGAATTTCTTCCATCCGGTGGCTGACATAAATCA
>1939640|reference ScrF|length 44|copies 1
ACAGGAGTGGTAAGAGATATATCGGCATTTATCAGATCGTTAGG
>1939640|reference ScrF|length 46|copies 1
ACAGGAGTGGTAAGAGATATATCGGCATTTATCAGATCGTTAGGTG
>1939640|reference ScrF|length 45|copies 2
ACAGGATCACATTCCGTGGTCTTCTCTACTGGCGCTGCCGCAGTC
>1939640|reference ScrF|length 41|copies 1
ACAGGATTACGCTGCGCAAGGTGCCGAAGTGTTGCACCTGG
>1939640|reference ScrF|length 54|copies 1
ACAGGCACAAAAAGAAGCGATCTACCGTCAATTAGATCAAACCACCCAACGTTT
>1939640|reference ScrF|length 41|copies 1
ACAGGCACAACGTAAAGCCACCGACTGGCGTCAGGCCGTGG
>1939640|reference ScrF|length 40|copies 1
ACAGGCAGACATCTGTGAATCGCTTCACGACCACGCTGAT
>1939640|reference ScrF|length 52|copies 1
ACAGGCATTATTAGCGGGTTTGTTAATTGGTATTAGTGGTTTTTGCGGCGAT
>1939640|reference ScrF|length 52|copies 1
ACAGGCCATGCACAAGAAATAGCGGACAAACACAGCCCGACCCGTACGAAAG
>1939640|reference ScrF|length 45|copies 1
ACAGGCCCACAGCCGATCCCCATGGGCCTTTGATATCAATAACTA
>1939640|reference ScrF|length 31|copies 2
ACAGGCCGACCATCGCAGAGGCGTCACTATA
>1939640|reference ScrF|length 50|copies 1
ACAGGCCGACCATCGCAGAGGCGTCACTATAAAATTTGCGCCAGGCGGTA
>1939640|reference ScrF|length 57|copies 1
ACAGGCGCAAATTCTGACGGGCGTCGGTTTTTAGCATTTCGGCAGCCAGCAGGTTTT
>1939640|reference ScrF|length 42|copies 4
ACAGGCGTTAGGCTGGCTCTTGCCGGTTAGCCACAGCTCTTT
>1939640|reference ScrF|length 41|copies 8
ACAGGCTAAAAATGCGCAGCTTCTACGTACCGCGCTACATG
>1939640|reference ScrF|length 41|copies 1
ACAGGCTGACGCACTGCTGAACGTGAAAGATTTGCGTGTCA
>1939640|reference ScrF|length 42|copies 5
ACAGGCTGACGCACTGCTGAACGTGAAAGATTTGCGTGTCAC
>1939640|reference ScrF|length 43|copies 1
ACAGGCTGCTGACGGTGATTTCTGGCAGACCATATTTAAAGCG
>1939640|reference ScrF|length 48|copies 1
ACAGGCTTAACACCACCAGCAGCAACGCCACCAGGTAGAGGAAGATGA
>1939640|reference ScrF|length 51|copies 1
ACAGGGAACGCATGGAAATCTTCTTCACCATACTGATAATGACCCTCGTGG
>1939640|reference ScrF|length 11|copies 1
ACAGGGAAGTG
>1939640|reference ScrF|length 42|copies 1
ACAGGGATCACCGCATAACAAATATGGAGCACAAACATGGCG
>1939640|reference ScrF|length 41|copies 1
ACAGGGCACTGGCAATTGCGCGTAGTCATGGAATTGCCGCA
>1939640|reference ScrF|length 52|copies 1
ACAGGGCGTTAACCACCGAAATCCCCACGCCATGCAGGCCGCCAGAGAACTG
>1939640|reference ScrF|length 53|copies 2
ACAGGGTAAAGCTTAACACCCAGCCCGCCGCCACCGCTGGCATTGCCAGTGGC
>1939640|reference ScrF|length 44|copies 1
ACAGGGTAGAACGGTAATCATCAGTGCCCATCGCCTTTCGGCAC
>1939640|reference ScrF|length 65|copies 2
ACAGGGTAGGCTTTTTTTCTGTATGCAGGAAAAGAATCACTGAAAAAATGGAAGCAGGTAAGAAA
>1939640|reference ScrF|length 43|copies 2
ACAGGGTCTGTAAGAGATCTCTCACAACCAGATGGGGTATTTG
>1939640|reference ScrF|length 38|copies 3
ACAGGTAAGCGATGCCGAACTGGCGGCGCGTCGTGAAG
>1939640|reference ScrF|length 43|copies 2
ACAGGTACGGGTTAGCTGCCGGATCCGGGAAACGTACTTCGAT
>1939640|reference ScrF|length 41|copies 1
ACAGGTAGCAATAGTTTTACAATCCCGGCAATGATGATCGG
>1939640|reference ScrF|length 44|copies 1
ACAGGTAGCGCCTTTACTGACATGCACGCCCGCCGCAGAATAAA
>1939640|reference ScrF|length 43|copies 1
ACAGGTATCGGCGTGCTGTATGGTAAATCAGAACTGCTGGAGG
>1939640|reference ScrF|length 38|copies 2
ACAGGTCATATTAGCCAGGCACTTCATTATCTCAATAT
>1939640|reference ScrF|length 43|copies 8
ACAGGTCTACAGTCTACTGCCGACATTGTTGCACTATCACCAT
>1939640|reference ScrF|length 44|copies 3
ACAGGTTAGCGTTGTCATAATCGTTATATGATTCCAGCTCTTCT
>1939640|reference ScrF|length 56|copies 1
ACAGGTTATTAGTGCCACTGGCGAGGTAAAGGGTATTGATCTGGAAAGCAAAAAAA
>1939640|reference ScrF|length 35|copies 29
ACAGGTTGAGGCGTAATCCGGAGACGCGCAATGAG
>1939640|reference ScrF|length 50|copies 7
ACAGGTTGTGATTCTGGCCGACGGACAAATCACGCCCTTCTCTTTGTTGA
>1939640|reference ScrF|length 54|copies 1
ACAGGTTTCCCGACTGGAAAGCGGGCAGTGAGCGCAACGCAATTAATGTAAGTT
>1939640|reference ScrF|length 37|copies 1
ACAGGTTTTGCACAATTTCACCGGTACATTCTGAGCG
>1939640|reference ScrF|length 10|copies 1
ACAGTAAATC
>1939640|reference ScrF|length 44|copies 9
ACAGTAAATCCCAGTTCATTAGAAATAGCCTGCGCGGTTTCACG
>1939640|reference ScrF|length 45|copies 2
ACAGTAAATCCCAGTTCATTAGAAATAGCCTGCGCGGTTTCACGC
>1939640|reference ScrF|length 49|copies 7
ACAGTAACAACGCCGGTGGCGGTACCAGCAGTAACTACCATCATGGTAG
>1939640|reference ScrF|length 33|copies 2
ACAGTAACGCCACAGCAAGTATTTAATGCGGTG
>1939640|reference ScrF|length 44|copies 3
ACAGTACAGACGACAAAGAGTACGTCTTCGACGTGAAACGTACA
>1939640|reference ScrF|length 42|copies 1
ACAGTACGCGAAGAGAGCAGGTTAAAATGCTGGAAAATCATA
>1939640|reference ScrF|length 44|copies 1
ACAGTACGGTGATCCACAGCCAACCGCTAATGGCCGCGCTAAAC
>1939640|reference ScrF|length 46|copies 1
ACAGTACTTTAGCGGAGGAACTCTCTACTACCGTTCATGCGCTGGC
>1939640|reference ScrF|length 54|copies 1
ACAGTATTATTTTCTCCCATGAAGACGGTACGCGACTGGGCGTGGAGCATCTGG
>1939640|reference ScrF|length 45|copies 1
ACAGTATTTGGTATCTGCGCTCTGCTGAAGCCAGTTACCTTCGGA
>1939640|reference ScrF|length 41|copies 1
ACAGTCACTGGACACTGCGTTTCCCGCATGACTGGTTTAGT
>1939640|reference ScrF|length 44|copies 1
ACAGTCAGATCCGGTCTGGAACTGATAACGATCGCCATATTCGG
>1939640|reference ScrF|length 48|copies 2
ACAGTCCGTCATCGGCAGCGGCTTTCGCCGTTTGACCCGCCAGCAACG
>1939640|reference ScrF|length 48|copies 1
ACAGTCGCCAAGAAAAACGTTCGACGCGCCCATGAACGCAATCGGATT
>1939640|reference ScrF|length 49|copies 1
ACAGTCGTAATGAGTAAAAGAGGCGGAGGTTTTTTCCTCCGCCTGTGCG
>1939640|reference ScrF|length 40|copies 2
ACAGTCGTGATGGCAAGGTCAGAATAGCGCTGAGGTCTGC
>1939640|reference ScrF|length 53|copies 1
ACAGTCTGGAGGAAATAATGAAAGAAACCGATATTGCAGGCATTTTAACGTCC
>1939640|reference ScrF|length 46|copies 28
ACAGTGAAGGACGGGACCACAGTACAAAAGCACGCCGAATAGCCCG
>1939640|reference ScrF|length 40|copies 13
ACAGTGAAGTGAATTTCGTGATGCACCGTGCCCAGATGGT
>1939640|reference ScrF|length 40|copies 1
ACAGTGACTGATGGAAACGGCAACCCGTTAGCCAATGAGG
>1939640|reference ScrF|length 41|copies 1
ACAGTGCAATGAACAACTGGCAGCAAGAAGGCTGGAAAGAA
>1939640|reference ScrF|length 45|copies 1
ACAGTGCGGCGAAGAGTTTACCTCCAGCCAGGACGTCACCGAATA
>1939640|reference ScrF|length 48|copies 2
ACAGTGCTCTACCCCCGGAGATGAATTCACGAGGCGCTACCTAAATAG
>1939640|reference ScrF|length 11|copies 1
ACAGTGGACAA
>1939640|reference ScrF|length 44|copies 13
ACAGTGGAGTGCCGCCCACGCCAGTAAAGGCGCGAACAGGGGAG
>1939640|reference ScrF|length 46|copies 25
ACAGTGGCATTCGGTTTATTGCCAGTCAGATAATAATAATCAACAA
>1939640|reference ScrF|length 41|copies 1
ACAGTGGCTGCCAGTACTCGATCCCGGCAGGCAATGTGCCT
>1939640|reference ScrF|length 40|copies 1
ACAGTTAACAATGGAACCGACCTGCGCTGACGCTTCATTG
>1939640|reference ScrF|length 48|copies 1
ACAGTTACCACTTCCTGCATCTGGCGGAAAGAACGTGAAATGGGCTGC
>1939640|reference ScrF|length 43|copies 2
ACAGTTATCACCGATGCGAATAGGGCAGACATCAAGCATCACG
>1939640|reference ScrF|length 57|copies 1
ACAGTTATCCTAAATGAAGGTGATTTTGTTGTGTTTTATCCGGGGGAAGTGCATAAA
>1939640|reference ScrF|length 31|copies 1
ACAGTTCAATAATCCCGGCACGCGTTGCCTC
>1939640|reference ScrF|length 16|copies 1
ACAGTTCAATGCGGCG
>1939640|reference ScrF|length 41|copies 3
ACAGTTCACCCCTTGTGAAGTAACTCCATAAATGCCTCATA
>1939640|reference ScrF|length 38|copies 1
ACAGTTCCATATCCTGATGCACTTTCAATGAACCATCT
>1939640|reference ScrF|length 60|copies 3
ACAGTTCGAAGTCAAAACCTGTTCCCATAATATTTTTGCCAAGCAGACCTGCTTCGGTGG
>1939640|reference ScrF|length 52|copies 1
ACAGTTCGTAGAGTTTATCCAGACCGAAAGTTTCTTCATGGCAGGCAATCTG
>1939640|reference ScrF|length 49|copies 1
ACAGTTGCCCGTCAGCAATCACCGGTTTCGGGCTGGTAAATTCATATCC
>1939640|reference ScrF|length 44|copies 1
ACAGTTGCCGGGCATTCCGATTGCAGGCGGCGATGACTTTGGCT
>1939640|reference ScrF|length 46|copies 3
ACAGTTGGGTCACTGAAGGGATCGACTGGGTCGTTACCCATTTCCG
>1939640|reference ScrF|length 51|copies 1
ACAGTTTAAATTCCCCCGCACGCTTAGCCTTAATATCAGTACATTATTATT
>1939640|reference ScrF|length 42|copies 7
ACAGTTTACGGTAGAACAACTACGTGAGCTGGGTATTAAGGT
>1939640|reference ScrF|length 39|copies 10
ACAGTTTATTGGCGATATGCGTGGCGATGACTGGCTTTG
>1939640|reference ScrF|length 50|copies 1
ACAGTTTATTTATCCCTGGACCCGTATATGCGTGGACGTATGAGCGATGA
>1939640|reference ScrF|length 49|copies 2
ACAGTTTCCACAAACTCCCTAACGGCGTGGTGAGCGAGTCAGGTAATGC
>1939640|reference ScrF|length 33|copies 2
ACAGTTTCCAGATGACAGCTAAAGATGTCACTG
>1939640|reference ScrF|length 34|copies 1
ACAGTTTCCAGATGACAGCTAAAGATGTCACTGA
>1939640|reference ScrF|length 66|copies 1
ACAGTTTGACGTCTCCCGTCCCTCCTTGCGTGAGGCGATTCAACGTCTCGAAGCGAAGGGCTTGTT
>1939640|reference ScrF|length 45|copies 2
ACAGTTTGGTTATCGACACTGACTTCTGTGCCTTCAGCCAAATCC
>1939640|reference ScrF|length 49|copies 1
ACAGTTTGGTTATCGACACTGACTTCTGTGCCTTCAGCCAAATCCGCTA
>1939640|reference ScrF|length 57|copies 1
ACAGTTTTATGGCCAAAATCAGCGCCGTGGAGCGCGGACATTTTCTGACGGTGATCC
>1939640|reference ScrF|length 38|copies 1
ACAGTTTTCACAGAAACAGAGGTGAATCGTGTTGAGTA
>1939640|reference ScrF|length 46|copies 1
ACAGTTTTTCCAGAATCGGTTGCAGCGTGTTGGCTGGCTCTAGTTT
>1939640|reference ScrF|length 32|copies 1
ACATAAAACGCCAATGGCTTATATGCGTGCTA
>1939640|reference ScrF|length 32|copies 1
ACATAAACAGCAGCCAGGCAAACAAGCGGGAA
>1939640|reference ScrF|length 32|copies 1
ACATAAACAGCGCCCAGGTTCGGCGTTTCAAT
>1939640|reference ScrF|length 44|copies 1
ACATAAACCTCGTCTGGTGGTGTTTCACGGGCTGGAAGGCAGTC
>1939640|reference ScrF|length 64|copies 1
ACATAAAGTTTTCTATCACGAAACATATATTAATCCTGAAGTTGCTCCGGGTTTTATTGAACAA
>1939640|reference ScrF|length 52|copies 7
ACATAAATCAGTTCCACCAACAGCGTACCTACCGGCAACGCTTTGTTTTTTA
>1939640|reference ScrF|length 53|copies 1
ACATAAATCAGTTCCACCAACAGCGTACCTACCGGCAACGCTTTGTTTTTTAA
>1939640|reference ScrF|length 43|copies 1
ACATAACCACGCCGACAAACGGGTGCAGAATTCGCGCCAGCTG
>1939640|reference ScrF|length 40|copies 1
ACATAAGCACAATCGTATTAATATATAAGGGTTTTATATC
>1939640|reference ScrF|length 47|copies 1
ACATAAGCGATTGAAGCGTTGAATATTCCCCCGGCTGTCGAGAATGA
>1939640|reference ScrF|length 50|copies 1
ACATAAGTTAATCTTAGGTGAAATACCGACTTCATAACTTTTACGCATTA
>1939640|reference ScrF|length 39|copies 1
ACATAATCATCATCGGATCGTTGGTGTAGTTAGCGCCCA
>1939640|reference ScrF|length 45|copies 2
ACATAATCTCATTATTAGTTACGGTTTGAATTATGAACAGAGGAG
>1939640|reference ScrF|length 65|copies 1
ACATAATGCCGGTACCCATATCGGTAAACGCAGTAAAGAATTTTGAAATCAAAAAGATAATGCCG
>1939640|reference ScrF|length 38|copies 1
ACATAATGCTCTTTGACGCCTCTGTAGCACAGCATCAT
>1939640|reference ScrF|length 40|copies 3
ACATACACCACGTCATAAGGTTGCAGGCGGAATTCTGTCG
>1939640|reference ScrF|length 46|copies 9
ACATACCCCAGACGGAAAGGTCCGTCTGCATTAAATTATTACCCAC
>1939640|reference ScrF|length 45|copies 1
ACATACCGCTGTTCCAGTAATATTCGCCGCTTGCCACATAGGCCT
>1939640|reference ScrF|length 37|copies 14
ACATACGCTCACGGACGATCTTCCGCTGGAGTCGCTG
>1939640|reference ScrF|length 52|copies 7
ACATACGGGAACTTATCGGCTTTACCCAATGCTTCGGCGTCGTCTTTAAAGA
>1939640|reference ScrF|length 61|copies 1
ACATACGGGTTAACCTGGTAACCACCAAAAGCACCAGCGCCCAGTTGGTTTTCATGGGTCG
>1939640|reference ScrF|length 47|copies 1
ACATACGGTAACGGAATTTGATGAGAGCGGGAAAAGCGAACCAACGG
>1939640|reference ScrF|length 50|copies 1
ACATACTCAAGTGCAGTTTGCCAGTTACGCTTGTTGCCCTGATTTTCGGC
>1939640|reference ScrF|length 45|copies 4
ACATACTCACGTCCATCGCGTTCCATTGGGATGTAGATGCTGTCA
>1939640|reference ScrF|length 31|copies 1
ACATACTCATCTTCCGGGCAACAATCGCTCA
>1939640|reference ScrF|length 35|copies 2
ACATACTGGACTCCAGTCTTAGATACTGGAATCAG
>1939640|reference ScrF|length 43|copies 11
ACATACTGGGAAATTGGCCGACGAATTGTCGAATTTGAACAAG
>1939640|reference ScrF|length 40|copies 3
ACATACTGGGTGTAATAGACCTGAATCGCCAGTTTGATAT
>1939640|reference ScrF|length 43|copies 2
ACATAGAGTAGAAAATCCCACGCACAATGAGGGTAACTCTGGC
>1939640|reference ScrF|length 35|copies 33
ACATAGCCGCAAACATTTCGTTTGCGGTCATAGCG
>1939640|reference ScrF|length 44|copies 1
ACATAGCGAGCGTTAACCCCAATCGCCCAGGCGTCACGATAGCC
>1939640|reference ScrF|length 33|copies 5
ACATAGCGGTCGCCATGTTTTTGCATCAATGCG
>1939640|reference ScrF|length 39|copies 2
ACATAGGAATAACGGTCAACTTTGGTGAGATCGGCGACG
>1939640|reference ScrF|length 31|copies 1
ACATAGTGCGCGACCAGGGTTATTGATGCTG
>1939640|reference ScrF|length 55|copies 1
ACATATAGCCACTGATTTTTCCCTCGCGCACCATCGGTACCGCATTGGCCCGCAC
>1939640|reference ScrF|length 42|copies 1
ACATATCAACAAAGCCTTGCAGGAAGGTGAATAGCGACCAGA
>1939640|reference ScrF|length 43|copies 1
ACATATCAACAAAGCCTTGCAGGAAGGTGAATAGCGACCAGAA
>1939640|reference ScrF|length 31|copies 1
ACATATCAGCGATGGTATCGGTCAGCACACT
>1939640|reference ScrF|length 43|copies 12
ACATATCGCGCTGGAAGAGATCTACGCCCTGTGCAGCGCCTAT
>1939640|reference ScrF|length 45|copies 1
ACATATCGTTCCGGCAGATGCGGTGATCATGGCGTTTGGTTTCCG
>1939640|reference ScrF|length 15|copies 1
ACATATTCATCGGCC
>1939640|reference ScrF|length 37|copies 2
ACATATTGAAATCCGGCAGACGAATCATCATCACGAT
>1939640|reference ScrF|length 54|copies 1
ACATATTTATCGCCCTGTTTAAATTCAAACGGAACGAAGGCGGTATCCGTCGCG
>1939640|reference ScrF|length 36|copies 1
ACATCAAAAATAACGCGTGGCGACTCGCTCACAATC
>1939640|reference ScrF|length 32|copies 1
ACATCAAACCCTTCCCGGGTCGCGACTGCCAG
>1939640|reference ScrF|length 47|copies 1
ACATCAAAGATATCCCGGAAACCAACACCAATATCGCTGTCAGCTAC
>1939640|reference ScrF|length 35|copies 1
ACATCAACACCACCGACTGTGCGGCAGACGAAGCC
>1939640|reference ScrF|length 50|copies 1
ACATCAACAGCCAGAAAGATGAAGGCCTGCGTCCGCATCATATTCAAAGC
>1939640|reference ScrF|length 57|copies 1
ACATCAACAGCCAGAAAGATGAAGGCCTGCGTCCGCATCATATTCAAAGCTACGGTA
>1939640|reference ScrF|length 48|copies 1
ACATCAAGATTGATGACACCACGGTATCGGTGATGGACTTCACCTCCG
>1939640|reference ScrF|length 41|copies 1
ACATCAATATTCCTTTAGATTATAAAACTTTTGAAAATCGA
>1939640|reference ScrF|length 36|copies 11
ACATCACCACGCTGATTAAAGTCATCATCCTGTACG
>1939640|reference ScrF|length 48|copies 1
ACATCACCCCTTGCCACTCCCAACCCAGCGGCAACAGCCAGACCACCA
>1939640|reference ScrF|length 45|copies 2
ACATCACCTTGTTTCAGCGCATCGTAGATTTCATCTGGCTGATAA
>1939640|reference ScrF|length 43|copies 7
ACATCACGGTTGAGAGCAAACACCGCTTCAACAGCGGCATTAC
>1939640|reference ScrF|length 42|copies 1
ACATCACTGATTCCTGCAAATCACGGGCGTTACGTTGTAACT
>1939640|reference ScrF|length 35|copies 1
ACATCAGAAAGCGTGGTGCGCACACCGAGCTGCGT
>1939640|reference ScrF|length 40|copies 3
ACATCAGCGATCACCTGGCAGACAGCAATTTTGATATCGC
>1939640|reference ScrF|length 36|copies 2
ACATCAGTAGGGAAAATGCTTATGGTGTATTAGCTA
>1939640|reference ScrF|length 37|copies 2
ACATCAGTATTTGCACACGCAGACTCCAGACCAAGAA
>1939640|reference ScrF|length 47|copies 1
ACATCATCAAAGGCCTGGGACCGGTACTGCAAATCGCGGAAGGCTGG
>1939640|reference ScrF|length 33|copies 1
ACATCATCATTGACGCGGGTATAGTCATGTATA
>1939640|reference ScrF|length 32|copies 5
ACATCATCTAGCAGTGTATGCAGATTTTGCGC
>1939640|reference ScrF|length 45|copies 1
ACATCATGCGCATGGCTTCGCGCTGATCGACCGCCAGCATGGCAA
>1939640|reference ScrF|length 34|copies 1
ACATCATGGTCATGCCCGGCGGTACACGTTGGCT
>1939640|reference ScrF|length 40|copies 1
ACATCATGTATAGTTATAGGGCGACATAATATCATCAATA
>1939640|reference ScrF|length 48|copies 1
ACATCATTATTTGCCAAGCCATCGGCAGCGATTTCCCCAACCGGTTGT
>1939640|reference ScrF|length 43|copies 1
ACATCATTCGCAAAACCATTCAGCGCGAGCAGAACCGTATCCG
>1939640|reference ScrF|length 32|copies 1
[truncated: 11,383,471 more chars]
