# Supplementary material for: Genome-wide identification of 5-methylcytosine sites in bacterial genomes by high-throughput sequencing of MspJI restriction fragments
Source: PLoS One. 2021 May 11;16(5):e0247541. doi: 10.1371/journal.pone.0247541 (PMC8112702; doi:10.1371/journal.pone.0247541)
Supplement: S4 Dataset — (GZ) [file pone.0247541.s006.gz › Data_set_4/Str_cremoris_1939646_FspEI_processed.fasta]

>1939646|reference ScrF|length 42|copies 2
AAAAAACCGGCAAACCGGACTACGTCACCGACTCGGCTGCAT
>1939646|reference ScrF|length 60|copies 1
AAAAAACTGCTGGCGGAGAATTATCCGGATGGTGTGTTACGGCCGGGATTCGCCTGAGTA
>1939646|reference ScrF|length 51|copies 1
AAAAAACTTACTGACCTGGACTTGCCCTCTCGTTTGTTAGCTTAACTATAA
>1939646|reference ScrF|length 49|copies 2
AAAAAAGAGCAGTTCCCGTATGTGGGTACGACCTATCGTCTGACCGAGC
>1939646|reference ScrF|length 53|copies 9
AAAAAAGATAGCCATTTGCCCATTTCCGGCTCCATAAAAGCACGCGGCGGGAT
>1939646|reference ScrF|length 47|copies 1
AAAAAAGCACTGCAAGTCGCAATGTTCAGTCTGTTTACCGTTATTGG
>1939646|reference ScrF|length 48|copies 1
AAAAAAGCCCCCTGAGAAGGGGGCAAAGCAAACTATGGCAATGTTTCT
>1939646|reference ScrF|length 44|copies 7
AAAAAAGTGATGTGGCACGCGGCGCAAATCCGTGAAGCGATCCA
>1939646|reference ScrF|length 56|copies 6
AAAAAATCGACGTTTTCATACACCGACAAGGTGTGGTAGAGGTTTTTGCCCAGCCC
>1939646|reference ScrF|length 43|copies 4
AAAAAATCTCCTCACACTGCGTAATTAGCGTTGCAAGACCAAA
>1939646|reference ScrF|length 54|copies 1
AAAAAATCTGGCGGCAAACGTGTCGTTGTTCTCGATCCAGGTCACGGCGGAATT
>1939646|reference ScrF|length 49|copies 1
AAAAAATGGCGCTGGCACGTAAACTTAATGCCTTAACCATGCCGCACCC
>1939646|reference ScrF|length 49|copies 1
AAAAAATTAGGATTTGATGATACACGTGGAACTTTATTTTTTGAAATAG
>1939646|reference ScrF|length 42|copies 1
AAAAAATTGCCGACGAAGCGCGCGATGATACGCCGCAGGCGC
>1939646|reference ScrF|length 47|copies 6
AAAAACACGTTGATTGATGCCAAAGAAAGCGTTCCGGCCATTGCTGC
>1939646|reference ScrF|length 52|copies 1
AAAAACAGCAATAAATTAGATTTTCAGCACGAGGCCAGGATATTAAACGGTA
>1939646|reference ScrF|length 48|copies 1
AAAAACAGCGTCAGGATACTCTATATCCAGCATCTTTCAAACTTTCGT
>1939646|reference ScrF|length 46|copies 1
AAAAACAGGCTGGAGATAAAAAACAGAATCAGCAGCGACCCGCGAT
>1939646|reference ScrF|length 47|copies 1
AAAAACAGTAATTCACTGGCGGCGGTAAGATAATTACCGCCGCAGTC
>1939646|reference ScrF|length 43|copies 1
AAAAACATCAGCGGTGCCAAACAACGCATTATTCGAAATCTAT
>1939646|reference ScrF|length 58|copies 1
AAAAACCAATTCCCGCCTGCTTCAACCATGCTTCATCGACATGGTCGGTCCCCGCAGT
>1939646|reference ScrF|length 49|copies 1
AAAAACCCGGGATCCTCTTCCACCAGCATTTTTGACCATAGTGCATTGT
>1939646|reference ScrF|length 41|copies 6
AAAAACCGGCAAACCGGACTACGTCACCGACTCGGCTGCAT
>1939646|reference ScrF|length 46|copies 1
AAAAACGATGTTCTGATGGCGTCTAAGTGGATGGTTTAACATGAAA
>1939646|reference ScrF|length 53|copies 1
AAAAACGCGCTTACCTTAACGATAAGCGCGATGTTGTTCAAGCCTTGAGCGGT
>1939646|reference ScrF|length 57|copies 1
AAAAACGGGATCAGCCCGAAAATGGTGCCGACACCTAAACCAATTTCCACCCGTGGG
>1939646|reference ScrF|length 58|copies 1
AAAAACGGGATCAGCCCGAAAATGGTGCCGACACCTAAACCAATTTCCACCCGTGGGC
>1939646|reference ScrF|length 40|copies 1
AAAAACGTCACCATGGGCAGTCTGTTGTTTGCGATTATCG
>1939646|reference ScrF|length 43|copies 26
AAAAACGTCACCATGGGCAGTCTGTTGTTTGCGATTATCGCCT
>1939646|reference ScrF|length 55|copies 8
AAAAACTCTCCCGTTTTGCGGAAAAAGAGCTGCTTAACTTTACGCTCCTGTCTGA
>1939646|reference ScrF|length 19|copies 1
AAAAACTGAAAAGCTGCGG
>1939646|reference ScrF|length 36|copies 1
AAAAACTGATGGAACATATTTCTATTATCCCCGATT
>1939646|reference ScrF|length 59|copies 1
AAAAACTGCTGGCGGAGAATTATCCGGATGGTGTGTTACGGCCGGGATTCGCCTGAGTA
>1939646|reference ScrF|length 46|copies 1
AAAAACTGGCTCTGGAAGCGGGGTTGCTGACGCTTGATGATGACTA
>1939646|reference ScrF|length 49|copies 14
AAAAACTGTTTCGGGATGATTGCATCGGTATCGACATTGGCGGCATCCA
>1939646|reference ScrF|length 34|copies 1
AAAAACTTACTGACCTGGACTTGCCCTCTCGTTT
>1939646|reference ScrF|length 50|copies 1
AAAAACTTACTGACCTGGACTTGCCCTCTCGTTTGTTAGCTTAACTATAA
>1939646|reference ScrF|length 48|copies 2
AAAAAGAACAGGAACTGTTTGAAGGTATCGTGGCGGTGATCGCCGTGG
>1939646|reference ScrF|length 46|copies 1
AAAAAGAAGACGACCTGGATTTGGATTTTGAAATTAATTAATTGAG
>1939646|reference ScrF|length 59|copies 9
AAAAAGAAGACGACCTGGATTTGGATTTTGAAATTAATTAATTGAGGAACAAGCCATGA
>1939646|reference ScrF|length 60|copies 1
AAAAAGAAGACGACCTGGATTTGGATTTTGAAATTAATTAATTGAGGAACAAGCCATGAC
>1939646|reference ScrF|length 55|copies 1
AAAAAGAAGCTAATGGTCTGGACCCGGAAGTGCTGGCGGAGATTAACCGCGAACG
>1939646|reference ScrF|length 50|copies 1
AAAAAGAAGTTAGCCCGGCAATTCGCGCCAGTGCACAAGGGATGTTCCTG
>1939646|reference ScrF|length 45|copies 2
AAAAAGAATGTTCCCCCGGCAGGCGGCGCATAGTTGCTGGAAGGA
>1939646|reference ScrF|length 46|copies 1
AAAAAGAATGTTCCCCCGGCAGGCGGCGCATAGTTGCTGGAAGGAA
>1939646|reference ScrF|length 70|copies 1
AAAAAGAGGTTAACCTTTTTGACGGCGATGGTTTGCTGTTGCGAATCGCTCCCCTGGCGAAGGGAGGGAA
>1939646|reference ScrF|length 63|copies 1
AAAAAGAGTACAGCTATTGTAGATAAGTGGGGATACTACGGGTATAAAAAAACCCGCCGGGGC
>1939646|reference ScrF|length 52|copies 1
AAAAAGATAGCCATTTGCCCATTTCCGGCTCCATAAAAGCACGCGGCGGGAT
>1939646|reference ScrF|length 44|copies 2
AAAAAGCAGCTACCCCATTTCTGACACCTACAGATGGCAAGAAA
>1939646|reference ScrF|length 23|copies 1
AAAAAGCATGTAGGCCTGATAAG
>1939646|reference ScrF|length 58|copies 4
AAAAAGCCGAAACCCTGGCGAAACTGTTTATCGACAACTTCGATAAATACACCGACAC
>1939646|reference ScrF|length 47|copies 3
AAAAAGCGCTGCAGGCAATGAAAGCTATTCCGGGTACCATTCGCGCC
>1939646|reference ScrF|length 46|copies 1
AAAAAGCTGCGAGTTTGTCGGTAATTCGCTGAAAATCTGGTCGATA
>1939646|reference ScrF|length 47|copies 20
AAAAAGCTGCGAGTTTGTCGGTAATTCGCTGAAAATCTGGTCGATAT
>1939646|reference ScrF|length 42|copies 20
AAAAAGCTGGAAGCGCGCGACTACTAACTCACAATAGTCACT
>1939646|reference ScrF|length 43|copies 1
AAAAAGCTGGAAGCGCGCGACTACTAACTCACAATAGTCACTA
>1939646|reference ScrF|length 42|copies 15
AAAAAGGAGTCGCCATGTCTGAATATCGTCGTTATTACATCA
>1939646|reference ScrF|length 59|copies 1
AAAAAGGCGAACTTGGCCGCCACAAACAAATTAAAATCATTAATCCGCAACAAATCCCG
>1939646|reference ScrF|length 48|copies 4
AAAAAGGCGACTCGGTGTTCTCGCCAGATGATCGTATTGGTCAATTGA
>1939646|reference ScrF|length 49|copies 2
AAAAAGGCGACTCGGTGTTCTCGCCAGATGATCGTATTGGTCAATTGAC
>1939646|reference ScrF|length 49|copies 11
AAAAAGGCGATGAGGATCGGCACTAACAGGCTAAGAATAAAACCGTGAA
>1939646|reference ScrF|length 54|copies 1
AAAAAGGCGATGCGCTGATGGGTTAATTCGAGCCAACCTGGTTCCCAATAACGC
>1939646|reference ScrF|length 57|copies 1
AAAAAGGCGGTCGCCCGGCGTCCAACGGTAAGCGTTTTACCTCGCCGGGGCGTAAAA
>1939646|reference ScrF|length 43|copies 9
AAAAAGGTTTCGATATTGAACAACGCGGCTTTCTGTGCAAATT
>1939646|reference ScrF|length 46|copies 2
AAAAAGTACGCGCTCAACGCCCGTTGTACCGGGAAGAGGAATGTCA
>1939646|reference ScrF|length 58|copies 1
AAAAAGTATGACATTTTTGTTTGCAGCAATTTTTATGAAAACGTTGCCATACTCAAAA
>1939646|reference ScrF|length 49|copies 1
AAAAAGTCGAGATTGGCCCGATTGACCGTATCTTTACCCGCGTAGGCGC
>1939646|reference ScrF|length 45|copies 1
AAAAAGTGACCATTCGCACCCACGAAGCCTGTATTCGCATCATCG
>1939646|reference ScrF|length 50|copies 1
AAAAATAATTGTGAGTTCACAGCCTTCCGCTGCCAGTGTCGCCTGTAGGC
>1939646|reference ScrF|length 45|copies 5
AAAAATAGGCGTATCACGAGGCCCTTTCGTCTTCAAGAATTAATT
>1939646|reference ScrF|length 31|copies 3
AAAAATATGGTCTTTCTGCGCAATCATCGCT
>1939646|reference ScrF|length 13|copies 1
AAAAATCAGTCCA
>1939646|reference ScrF|length 49|copies 2
AAAAATCCCATATACGACAACAGGATGGGATCGTTAAGCACGTACTGGG
>1939646|reference ScrF|length 42|copies 1
AAAAATCTCCTCACACTGCGTAATTAGCGTTGCAAGACCAAA
>1939646|reference ScrF|length 53|copies 7
AAAAATCTGGCGGCAAACGTGTCGTTGTTCTCGATCCAGGTCACGGCGGAATT
>1939646|reference ScrF|length 49|copies 1
AAAAATGAGAGTGTTACCAGCGGCGTGGTAAATGCCATCAGTCCTCCCA
>1939646|reference ScrF|length 47|copies 1
AAAAATGAGTACGAAAAAAATCAAACATATTCAATCACGCTTTTTGA
>1939646|reference ScrF|length 49|copies 7
AAAAATGATCAGATCCTGGTGATCGGTCTTTTCATGATACAGAACGTTA
>1939646|reference ScrF|length 42|copies 1
AAAAATGCTGAAAGAATACCCAGGTTTGAGCGTCAATCTGGT
>1939646|reference ScrF|length 55|copies 1
AAAAATGGATGGAGCACGAACGCTATGTCGGTATCTCCAACCTGATGCTGAAACC
>1939646|reference ScrF|length 40|copies 1
AAAAATGGCGGCGATAATCGAGCGCACCCACCGCTACTGG
>1939646|reference ScrF|length 50|copies 1
AAAAATGGCGGGATAACTTGCCAGAGCGGCTTCCGGGCGAGTAACGTGCT
>1939646|reference ScrF|length 51|copies 4
AAAAATGGCGGGATAACTTGCCAGAGCGGCTTCCGGGCGAGTAACGTGCTG
>1939646|reference ScrF|length 47|copies 1
AAAAATGTGCTGAATTGCTTTTTGTACATCCGGGTGTGATGCATTGC
>1939646|reference ScrF|length 56|copies 1
AAAAATTACCTGCTTTATTGTGGTGATAAAATTCACGTTCTACACCAGTTCCAGCA
>1939646|reference ScrF|length 16|copies 1
AAAAATTGCGCCATAG
>1939646|reference ScrF|length 43|copies 1
AAAACACATTTAAGTCAGTTACACCAAGTTGCGCATATTGCAC
>1939646|reference ScrF|length 43|copies 1
AAAACACCATCAGCCTGGCGCTGGGTTCCATTACAAGAAGATG
>1939646|reference ScrF|length 49|copies 1
AAAACACTTATAAGGAGGACACGGTACGACAAAAAAGGTAGATGAATCA
>1939646|reference ScrF|length 51|copies 11
AAAACAGCAATAAATTAGATTTTCAGCACGAGGCCAGGATATTAAACGGTA
>1939646|reference ScrF|length 52|copies 1
AAAACAGCCAGTACACGCTGGCACGTACTTTCGCCACTCAAAAAGTGTCACT
>1939646|reference ScrF|length 42|copies 1
AAAACAGCTGCAGACACAACAAGCCGCTGAGATCCGCGAAAT
>1939646|reference ScrF|length 57|copies 9
AAAACAGGTTGTCATTATCTGAAAGGGGCGAAAGCCCCTCTGATTATCGGGTTTAGC
>1939646|reference ScrF|length 44|copies 3
AAAACATATTTATCAACGTGCTGAAACTCGCGGGCGGGCAGGGT
>1939646|reference ScrF|length 47|copies 2
AAAACATATTTCTCTGACTTCGGATGAACGGTCACCACGCCGACGTG
>1939646|reference ScrF|length 42|copies 1
AAAACATCAGCGGTGCCAAACAACGCATTATTCGAAATCTAT
>1939646|reference ScrF|length 49|copies 4
AAAACATTCGAGGAAGAAAAAAAACAGTATTCTTATATGCGCATAACCA
>1939646|reference ScrF|length 57|copies 6
AAAACCAATTCCCGCCTGCTTCAACCATGCTTCATCGACATGGTCGGTCCCCGCAGT
>1939646|reference ScrF|length 60|copies 1
AAAACCACCCTAAGGTGGTTTCACGACACTGCTTATTGCTTTGATTTTATTCTTATCTTT
>1939646|reference ScrF|length 46|copies 3
AAAACCACTGAAATGCGTGCTGCGCTGGTGAATGCCGATCAGACGT
>1939646|reference ScrF|length 32|copies 1
AAAACCAGATGGACCCGGTGTACACGCCGGCG
>1939646|reference ScrF|length 46|copies 8
AAAACCAGATGGACCCGGTGTACACGCCGGCGCGAAAAATCCACCT
>1939646|reference ScrF|length 47|copies 2
AAAACCAGATGGACCCGGTGTACACGCCGGCGCGAAAAATCCACCTG
>1939646|reference ScrF|length 50|copies 1
AAAACCAGTGGGCTGGGCCATGTCGTTCTCGCCGGACAGCAGGCTCACCA
>1939646|reference ScrF|length 31|copies 1
AAAACCATGCGGGCCAGGGTTGAGCATGGCG
>1939646|reference ScrF|length 52|copies 1
AAAACCCGCGTACGTTCTTCCGGCATGAACTTCGCCTTCAATCTGTTTTTCA
>1939646|reference ScrF|length 48|copies 3
AAAACCCTTTTTTGAACGTTATGGTTTTCAGACAGTTAAGCAGCAGCG
>1939646|reference ScrF|length 47|copies 4
AAAACCGATGGCATCATCGCTGCCGCCTCGGTGCGGGAAAATATCAT
>1939646|reference ScrF|length 45|copies 1
AAAACCGCCGCGCGTCTGCAACCGGTTTGCGGACGTATGGAAGTG
>1939646|reference ScrF|length 57|copies 1
AAAACCGCGCCCGGCGGTGAATTTTCGCTGTCGGGTGGTTTTTTTGCTGTTAGCAAC
>1939646|reference ScrF|length 40|copies 2
AAAACCGGCAAACCGGACTACGTCACCGACTCGGCTGCAT
>1939646|reference ScrF|length 43|copies 1
AAAACCTCGAAGGCGGCATCGATTACCTGAAAGCAGTGATCAT
>1939646|reference ScrF|length 40|copies 1
AAAACCTGCGATCGCCACATCAGGCTTCGGTACAGGGCAT
>1939646|reference ScrF|length 42|copies 4
AAAACCTGCGGTACCGCCCGTTTTCCCGCTGTGATAGCTACC
>1939646|reference ScrF|length 43|copies 1
AAAACCTGCGGTACCGCCCGTTTTCCCGCTGTGATAGCTACCC
>1939646|reference ScrF|length 43|copies 6
AAAACCTTTATAACATCCGAAAAAGAAAGATACGAATAGCATT
>1939646|reference ScrF|length 50|copies 7
AAAACGAAAGGCTCAGTCGAAAGACTGGGCCTTTCGTTTTATCTGTTGTT
>1939646|reference ScrF|length 42|copies 6
AAAACGAACACTAAATCGGTATTATCAATTTCGTTAATAGCA
>1939646|reference ScrF|length 35|copies 1
AAAACGACCCTCAAGCAGCAACAGCTTCGCGGTTA
>1939646|reference ScrF|length 56|copies 1
AAAACGACCCTCAAGCAGCAACAGCTTCGCGGTTAACTTCCCTCTGGCCGGAGCCA
>1939646|reference ScrF|length 18|copies 1
AAAACGATGTTCTGATGG
>1939646|reference ScrF|length 45|copies 9
AAAACGATGTTCTGATGGCGTCTAAGTGGATGGTTTAACATGAAA
>1939646|reference ScrF|length 42|copies 2
AAAACGCAGCTTACGCATCAGGGCATCTACGCTCAATAAGCG
>1939646|reference ScrF|length 58|copies 1
AAAACGCATCGATGGTGGTGCTGAATTTTACCCTGCAATTCCTGGAACCTTCCGAGCG
>1939646|reference ScrF|length 55|copies 1
AAAACGCCCAGCGAAGGATCGTAAGTAAAGGCGTGAACACCGCATCCGGTGGTGT
>1939646|reference ScrF|length 46|copies 1
AAAACGCCGACTGACGTTCGCCTTCTGCTTTCAGGATTTGCGACTG
>1939646|reference ScrF|length 44|copies 1
AAAACGCGGGCGAATCAGCGACTCAACGGTAACCTGAATCGCCA
>1939646|reference ScrF|length 51|copies 2
AAAACGCGGTGGAACGGGCAGTGGTGCTGCTGACCGGGGAATATATTTCCG
>1939646|reference ScrF|length 9|copies 1
AAAACGCGT
>1939646|reference ScrF|length 13|copies 1
AAAACGCGTCATC
>1939646|reference ScrF|length 52|copies 2
AAAACGCTCTGATGCCCTTCCCCCCCTTTCACTGCCGGGTTGGCCCACCACA
>1939646|reference ScrF|length 31|copies 1
AAAACGCTGCGCGCCTGGGCTGGAAAGCCGA
>1939646|reference ScrF|length 45|copies 1
AAAACGCTTCTCTTCGTAAGCATCAAGCCAGGTAAAATCAGGCTG
>1939646|reference ScrF|length 52|copies 1
AAAACGGCGCTGGGGATGTTTATCGAAGCCGTTGGTATCAACATTCGGGCGG
>1939646|reference ScrF|length 56|copies 4
AAAACGGGATCAGCCCGAAAATGGTGCCGACACCTAAACCAATTTCCACCCGTGGG
>1939646|reference ScrF|length 57|copies 14
AAAACGGGATCAGCCCGAAAATGGTGCCGACACCTAAACCAATTTCCACCCGTGGGC
>1939646|reference ScrF|length 51|copies 1
AAAACGGTAACTGGCTGGTAGAGGTGAAGCCGTGGTATGTGGTGGGGAATA
>1939646|reference ScrF|length 52|copies 9
AAAACGGTAACTGGCTGGTAGAGGTGAAGCCGTGGTATGTGGTGGGGAATAC
>1939646|reference ScrF|length 46|copies 1
AAAACGGTGCAGGCTCAGGCTGGCTGACCCGGGTAGTACGTGAAGT
>1939646|reference ScrF|length 40|copies 1
AAAACGTACTTATCGGTATTACCCAGGCTCCTTATATTAT
>1939646|reference ScrF|length 41|copies 1
AAAACGTACTTATCGGTATTACCCAGGCTCCTTATATTATG
>1939646|reference ScrF|length 39|copies 1
AAAACGTCGCGATCCTTCTCTGCCGGTGATCATCTACCC
>1939646|reference ScrF|length 40|copies 1
AAAACGTCGCGATCCTTCTCTGCCGGTGATCATCTACCCT
>1939646|reference ScrF|length 49|copies 1
AAAACGTCTGCGACCTGAGCAACAACATGAATGGTCTTCGGTTTCCGTG
>1939646|reference ScrF|length 50|copies 19
AAAACGTCTGCGACCTGAGCAACAACATGAATGGTCTTCGGTTTCCGTGT
>1939646|reference ScrF|length 49|copies 1
AAAACGTTAAACGCCCGGACTGGCCCCTAAACCTGCGCGATAAGGCGTT
>1939646|reference ScrF|length 52|copies 4
AAAACGTTAAACGCCCGGACTGGCCCCTAAACCTGCGCGATAAGGCGTTCAC
>1939646|reference ScrF|length 45|copies 15
AAAACGTTACGTTCCGCTCGTGGGTACGAAATACATCAGCCAGCA
>1939646|reference ScrF|length 44|copies 2
AAAACTACTGTGATCACATGACCGGCACCTATAACTCGCCGACG
>1939646|reference ScrF|length 43|copies 1
AAAACTATTACCAGTTACCTGTGGTGCAGAGCGGTACACAAAG
>1939646|reference ScrF|length 45|copies 5
AAAACTCACTTTCTGGAAATTCTGGTTCCTGGGTTCTATTCCGTG
>1939646|reference ScrF|length 46|copies 3
AAAACTCACTTTCTGGAAATTCTGGTTCCTGGGTTCTATTCCGTGG
>1939646|reference ScrF|length 54|copies 1
AAAACTGACCATGCGTGAAGCGATCAAGAAATATCGCCCGGAAACCGACATGGC
>1939646|reference ScrF|length 49|copies 1
AAAACTGAGACTAGTACGACTTTTTGCGGCTCCAGGTTACTTCCCGTAG
>1939646|reference ScrF|length 48|copies 1
AAAACTGCCGCGAAGGATAGCAGGAATAAAAAAAGGGAGCACTGTATT
>1939646|reference ScrF|length 57|copies 2
AAAACTGCTGGCGGAGAATTATCCGGATGGTGTGTTACGGCCGGGATTCGCCTGAGT
>1939646|reference ScrF|length 58|copies 2
AAAACTGCTGGCGGAGAATTATCCGGATGGTGTGTTACGGCCGGGATTCGCCTGAGTA
>1939646|reference ScrF|length 59|copies 1
AAAACTGCTGGCGGAGAATTATCCGGATGGTGTGTTACGGCCGGGATTCGCCTGAGTAA
>1939646|reference ScrF|length 56|copies 1
AAAACTGGATCAGAACGGATATCGGCGATTACGACAATCCTGGATTCGACGATCTC
>1939646|reference ScrF|length 47|copies 2
AAAACTGTCATCACTCATCTTGACAAATGTTAAAAAAGCCGTTGCTT
>1939646|reference ScrF|length 45|copies 2
AAAACTGTTTAACGGTGAAATCGACTGCCTGGTTTCCGACCACTC
>1939646|reference ScrF|length 46|copies 1
AAAACTGTTTAACGGTGAAATCGACTGCCTGGTTTCCGACCACTCA
>1939646|reference ScrF|length 48|copies 1
AAAACTGTTTCGGGATGATTGCATCGGTATCGACATTGGCGGCATCCA
>1939646|reference ScrF|length 48|copies 1
AAAACTTCGAAGCTATGCAAGGCTTCCACGCCGGATGGCGTAAATCCG
>1939646|reference ScrF|length 12|copies 1
AAAAGAAAAAAC
>1939646|reference ScrF|length 31|copies 1
AAAAGAAAAACCACCCTGGCGCCCAATACGC
>1939646|reference ScrF|length 58|copies 100
AAAAGAAAAACCACCCTGGCGCCCAATACGCAAACCGCCTCTCCCCGCGCGTTGGCCG
>1939646|reference ScrF|length 59|copies 1
AAAAGAAAAACCACCCTGGCGCCCAATACGCAAACCGCCTCTCCCCGCGCGTTGGCCGA
>1939646|reference ScrF|length 47|copies 1
AAAAGAACAGACAAACTGCTCTTTACGGAAGGTATAACCGCGCATTT
>1939646|reference ScrF|length 48|copies 2
AAAAGAAGAGACAGTTCAGCTACGGCAAAAAGTCGCTGAAGCGCCGGA
>1939646|reference ScrF|length 52|copies 4
AAAAGAATATTAAAGATCATTTTTATTAGGTTATTGTTATTCGGTCATTCTT
>1939646|reference ScrF|length 44|copies 1
AAAAGAATGTTCCCCCGGCAGGCGGCGCATAGTTGCTGGAAGGA
>1939646|reference ScrF|length 54|copies 1
AAAAGAATTTATCCACGCACCATAAAATGCCCGTCACCAGTGTGGCAATCACCA
>1939646|reference ScrF|length 45|copies 1
AAAAGACGTTAACGTTCCGGATATCGGCAGCGACGAAGTTGAAGT
>1939646|reference ScrF|length 56|copies 2
AAAAGACGTTGACGTCCTGTACTTCCGTGAGCTGCTGGCCGGGGTGGCGACTAATA
>1939646|reference ScrF|length 13|copies 1
AAAAGACTGGCAG
>1939646|reference ScrF|length 45|copies 7
AAAAGAGAACCGGCCTGTTGATACAGGCCGGGAAAGGGATCAGGC
>1939646|reference ScrF|length 46|copies 1
AAAAGAGGCTTATAAATGCCAGAGCAAAATGTGTCTGCAATAACCA
>1939646|reference ScrF|length 47|copies 5
AAAAGAGGCTTATAAATGCCAGAGCAAAATGTGTCTGCAATAACCAG
>1939646|reference ScrF|length 64|copies 1
AAAAGAGTACAGCTATTGTAGATAAGTGGGGATACTACGGGTATAAAAAAACCCGCCGGGGCGG
>1939646|reference ScrF|length 50|copies 1
AAAAGAGTGATGAAACAGTGTCTCTCTATCAAAATGCTGACGACTGTTCA
>1939646|reference ScrF|length 8|copies 3
AAAAGCAA
>1939646|reference ScrF|length 51|copies 1
AAAAGCAAAAAATGTGATTACCTGCCCGTATCACGCATGGGCATTCAAACT
>1939646|reference ScrF|length 11|copies 3
AAAAGCAAAAT
>1939646|reference ScrF|length 12|copies 1
AAAAGCAAAATT
>1939646|reference ScrF|length 43|copies 2
AAAAGCAATCCGTCTGAAGTGAAATTGGCCGTACCGACATCCG
>1939646|reference ScrF|length 50|copies 3
AAAAGCACTGGCAGAAATTGTCGATGAAGCGCGTAACCGCTGGCCGCTGG
>1939646|reference ScrF|length 45|copies 1
AAAAGCAGCGTGAGCAGGGGCGGCAATCGCGTATCAAAGCCGACG
>1939646|reference ScrF|length 48|copies 1
AAAAGCAGCGTTGCGTTTTCAACTTTCGCCACCAGTTCAGCATACGCT
>1939646|reference ScrF|length 43|copies 15
AAAAGCAGCTACCCCATTTCTGACACCTACAGATGGCAAGAAA
>1939646|reference ScrF|length 52|copies 1
AAAAGCAGTCCAACCGATAACAACATCACGATACCCAGAGATTTTTTATTCA
>1939646|reference ScrF|length 44|copies 1
AAAAGCATCGCCATCCGGAGGTTGGATAAGGCGCTCGCGCCGCA
>1939646|reference ScrF|length 50|copies 1
AAAAGCATCTGTTCGCGGGTGAGGACTATTTTCTCAGTATCCTCGGATTG
>1939646|reference ScrF|length 58|copies 1
AAAAGCCAGCTAAAGTGCTTTCCGGTGGGGAAAAAGGGCGGATGCTGTTTGGTAAGTT
>1939646|reference ScrF|length 44|copies 1
AAAAGCCGTAGATGGTATCGAAACGCCTGATTGGGATGCCGTGC
>1939646|reference ScrF|length 50|copies 1
AAAAGCCTGGCCCGCCGTTTTTATCGCTTTCCTCGCTGGTTTGCCGCTGC
>1939646|reference ScrF|length 42|copies 6
AAAAGCGATTAAATGGATGTTCCAGCGCCATGCGCCGCTGGC
>1939646|reference ScrF|length 51|copies 2
AAAAGCGCAAAAACTGTATCTGACGCATATCGACGCAGAAGTGGAAGGCGA
>1939646|reference ScrF|length 39|copies 1
AAAAGCGCACCGTGCCGCCTTGCCCATATTGTTCCAGCC
>1939646|reference ScrF|length 40|copies 1
AAAAGCGCGTCCGGGAGAGCAGGTTAAAGCCACTACCGAT
>1939646|reference ScrF|length 42|copies 13
AAAAGCGCTCTACAGCCCATGTGAGATTCGCCATCTGGCGAT
>1939646|reference ScrF|length 46|copies 2
AAAAGCGCTGCAGGCAATGAAAGCTATTCCGGGTACCATTCGCGCC
>1939646|reference ScrF|length 47|copies 1
AAAAGCGCTGCAGGCAATGAAAGCTATTCCGGGTACCATTCGCGCCC
>1939646|reference ScrF|length 44|copies 1
AAAAGCGTGGTTACCGGTGCTGGCGGCAGCGTCTGACTGGACGT
>1939646|reference ScrF|length 50|copies 1
AAAAGCGTTGCGCCTTTGTTGTATCGTCAGTTCAGGGTAAAATAGATTTC
>1939646|reference ScrF|length 55|copies 9
AAAAGGAAGGATTTACAGAATGTGACCTAAGGTCTGGCGTAAATGTGCACCGGAA
>1939646|reference ScrF|length 54|copies 1
AAAAGGAGTTTCCCCTGGAACACATTTCTACTACTACGTTGATCATTATTCTGA
>1939646|reference ScrF|length 39|copies 2
AAAAGGCATTCATGATGATTTTCAGCGCCTGCGACAGCG
>1939646|reference ScrF|length 47|copies 11
AAAAGGCGACTCGGTGTTCTCGCCAGATGATCGTATTGGTCAATTGA
>1939646|reference ScrF|length 48|copies 7
AAAAGGCGACTCGGTGTTCTCGCCAGATGATCGTATTGGTCAATTGAC
>1939646|reference ScrF|length 45|copies 2
AAAAGGCGATCACTGGCGTGGCTGACTGGCTGCTGTCGAAGATGG
>1939646|reference ScrF|length 48|copies 20
AAAAGGCGATGAGGATCGGCACTAACAGGCTAAGAATAAAACCGTGAA
>1939646|reference ScrF|length 56|copies 1
AAAAGGCGGATTATGAGTCCGCCTTTTGCTTTAAGTTTTGAAGATTAATTCAGACG
>1939646|reference ScrF|length 55|copies 1
AAAAGGCGGTCGCCCGGCGTCCAACGGTAAGCGTTTTACCTCGCCGGGGCGTAAA
>1939646|reference ScrF|length 26|copies 1
AAAAGGCTGGTGCTGGAGCTGCTACT
>1939646|reference ScrF|length 41|copies 1
AAAAGGGCACTAACCGCAGCCAGTTCTTCCGTGGTCAGGTC
>1939646|reference ScrF|length 42|copies 10
AAAAGGGCACTAACCGCAGCCAGTTCTTCCGTGGTCAGGTCG
>1939646|reference ScrF|length 56|copies 1
AAAAGGGGAAATATTGCTGTATGGTGGATTCAACCAGACATAACCAGAGGCATATC
>1939646|reference ScrF|length 67|copies 1
AAAAGGGTTAAGTTGCGGCATGAACTTATGTTTGTTCAAACCGTTGACCCTGGATGTACTGAAAACA
>1939646|reference ScrF|length 60|copies 3
AAAAGGTAAACGTTTTTGCCTGCCGAATTCGCGCGTGATGATTCACCAACCATTGGGCGG
>1939646|reference ScrF|length 39|copies 2
AAAAGGTGCGCCAATAACAGGGAGCTGTGAAATCCATTC
>1939646|reference ScrF|length 53|copies 1
AAAAGGTTGCATGAAAACGCGAGCGGAGTATAGTGCGCATCCACGGACGCGGG
>1939646|reference ScrF|length 42|copies 1
AAAAGGTTTCGATATTGAACAACGCGGCTTTCTGTGCAAATT
>1939646|reference ScrF|length 48|copies 3
AAAAGTCAGTTTCTGTACCCGCGTGATTGGAGTAAATGATGCAGTTCT
>1939646|reference ScrF|length 37|copies 1
AAAAGTCCGTATCTGGATAATCTTCCCGTCATTTCCG
>1939646|reference ScrF|length 36|copies 1
AAAAGTGCCACCTGACGTCTAAGAAACCATTATTAT
>1939646|reference ScrF|length 11|copies 1
AAAAGTTAGTA
>1939646|reference ScrF|length 60|copies 1
AAAAGTTGGGGAAAAAACCGTTATCCCGGCGGCTTTCAGTGATGTAAGCCATCCCTTTTT
>1939646|reference ScrF|length 13|copies 1
AAAATAAAAACCG
>1939646|reference ScrF|length 56|copies 1
AAAATAACTATGTCAAAACGAACATTCGCGGTGATATTAACCTTGTTGTGTAGCTT
>1939646|reference ScrF|length 36|copies 1
AAAATACATGATGGTGAGCCAGGATTATACGCCGCA
>1939646|reference ScrF|length 56|copies 1
AAAATACCCCTGACGTTTTTTCAGCTCCATAGACCCCGCCTGGTCGCGGTCAATCA
>1939646|reference ScrF|length 40|copies 1
AAAATACGCTACGCCCGGAGATGAGCAGCGACGAAATTGA
>1939646|reference ScrF|length 45|copies 3
AAAATACTGACTATTCACCAGCAAGCGTGAAATTACAATCGCAAA
>1939646|reference ScrF|length 46|copies 2
AAAATACTGACTATTCACCAGCAAGCGTGAAATTACAATCGCAAAA
>1939646|reference ScrF|length 44|copies 54
AAAATAGGCGTATCACGAGGCCCTTTCGTCTTCAAGAATTAATT
>1939646|reference ScrF|length 45|copies 1
AAAATAGGCGTATCACGAGGCCCTTTCGTCTTCAAGAATTAATTC
>1939646|reference ScrF|length 44|copies 2
AAAATAGTTGCGCCCTGGATTCCACGCGACCATAGTTCAGCTAT
>1939646|reference ScrF|length 42|copies 2
AAAATATAGCTGGCAAGCGCGCGGCCTGGTTAACGCCACCGG
>1939646|reference ScrF|length 45|copies 1
AAAATATCGCCACATCAACATCATCCGCCAGCTTATCTTCCTGAC
>1939646|reference ScrF|length 15|copies 1
AAAATATCTGTATAG
>1939646|reference ScrF|length 33|copies 1
AAAATATGCACGATTTACATATACAGGCAATAA
>1939646|reference ScrF|length 47|copies 1
AAAATATTTCATCACTTCGAGAGTCGAAAGTCGTTCTGCTTTACCGA
>1939646|reference ScrF|length 51|copies 1
AAAATCAAAAATCACATACTGAAAATGCCGTTACCGGGAAGCGTAGTGGCA
>1939646|reference ScrF|length 53|copies 3
AAAATCAACGTTAAATGACAGGCGCAACAAGTTGTCCGGGCAGGCATCGACCA
>1939646|reference ScrF|length 54|copies 1
AAAATCAACTCTGGCGAGACGCTTTTTACTGGTTAGCCTGGCAAAATAGAATTC
>1939646|reference ScrF|length 45|copies 13
AAAATCAAGGCTGAGGCGTGATGACGAGGCACTACGGTGCTGAAG
>1939646|reference ScrF|length 55|copies 1
AAAATCACCTAAAAAACTGGGATGCGGCCAGTTGCTGGTTAAGGTCATTTCGCTA
>1939646|reference ScrF|length 31|copies 1
AAAATCAGCAGCGCCCGGAACAGCGACAGGC
>1939646|reference ScrF|length 41|copies 3
AAAATCAGCAGCGCCCGGAACAGCGACAGGCGCTGCATCAA
>1939646|reference ScrF|length 42|copies 1
AAAATCAGCAGCGCCCGGAACAGCGACAGGCGCTGCATCAAA
>1939646|reference ScrF|length 55|copies 3
AAAATCAGCCCGGCGAAACAGTTCGTCGGGCTGAAGATTATTCTTGCGCTATTTG
>1939646|reference ScrF|length 53|copies 4
AAAATCAGGCGATTCGTCGTTTTAGTAAACAGTACGAACAGATAAACGGTTAT
>1939646|reference ScrF|length 39|copies 2
AAAATCATGGCAAACTGCGCGAGCGTCATATAGCCGCCT
>1939646|reference ScrF|length 42|copies 1
AAAATCCACTCGCGGGTTTCGTGAATATAGCGACCGGTGGAG
>1939646|reference ScrF|length 48|copies 29
AAAATCCCATATACGACAACAGGATGGGATCGTTAAGCACGTACTGGG
>1939646|reference ScrF|length 63|copies 1
AAAATCCCCGCATCTTGGGAAACTGCGCGTAACCCTACATTTCATCCAGGTAACTTTTCATGG
>1939646|reference ScrF|length 43|copies 1
AAAATCCCCGTCGCATCAGCGACATCCTGATTCATACCCTCAG
>1939646|reference ScrF|length 52|copies 5
AAAATCCCCGTCGCATCAGCGACATCCTGATTCATACCCTCAGCGTTACCCA
>1939646|reference ScrF|length 40|copies 1
AAAATCCTTCGTCTTTTAAATTTATGGTGCGTTGGCTGCG
>1939646|reference ScrF|length 32|copies 1
AAAATCGCCATGACCTGGGCCTACTCTCCAAG
>1939646|reference ScrF|length 48|copies 10
AAAATCGCCCTGATGAATTTCGGTCAGCGGCACGCGTACCCAGATATT
>1939646|reference ScrF|length 55|copies 2
AAAATCGTGCGGCTCGTGCTTCCCAACCCGATTATCTTCGGGGTATTCGCCTTGG
>1939646|reference ScrF|length 45|copies 1
AAAATCTGCCGCGTCCAAATGTTGATCGCGATGCGCCGGATATCC
>1939646|reference ScrF|length 48|copies 1
AAAATCTGTTCGCGATCTTCCGGGCTAACGCCAGGACCATCGTCGTCC
>1939646|reference ScrF|length 40|copies 1
AAAATCTTCGTTAGTTTCTGCTACGCCTTCGCTATCATCT
>1939646|reference ScrF|length 46|copies 1
AAAATCTTCTTCAGTTTATGGAAGTAATCCAGGTGACGGTTGGCAA
>1939646|reference ScrF|length 47|copies 1
AAAATCTTCTTCAGTTTATGGAAGTAATCCAGGTGACGGTTGGCAAC
>1939646|reference ScrF|length 52|copies 1
AAAATGACGCCCGCTCGCGGATGCAGCCGGATGTCATCGTGCGGTTGCCGCA
>1939646|reference ScrF|length 53|copies 7
AAAATGACGCCCGCTCGCGGATGCAGCCGGATGTCATCGTGCGGTTGCCGCAG
>1939646|reference ScrF|length 48|copies 1
AAAATGAGAGTGTTACCAGCGGCGTGGTAAATGCCATCAGTCCTCCCA
>1939646|reference ScrF|length 48|copies 6
AAAATGATCAGATCCTGGTGATCGGTCTTTTCATGATACAGAACGTTA
>1939646|reference ScrF|length 43|copies 10
AAAATGCACTGCAACAACGTTGCCAGCAAATTGTCACCAGCCC
>1939646|reference ScrF|length 47|copies 1
AAAATGCCCGCTGAATTTGCGGATTAGCTAACAGCTCACGCAGGTTA
>1939646|reference ScrF|length 54|copies 11
AAAATGGATGGAGCACGAACGCTATGTCGGTATCTCCAACCTGATGCTGAAACC
>1939646|reference ScrF|length 42|copies 1
AAAATGGCGGCAACGTTTGCCAGCACCGGTACACCTTCATTT
>1939646|reference ScrF|length 54|copies 1
AAAATGGCGGCAACGTTTGCCAGCACCGGTACACCTTCATTTTTCGTCCATCCT
>1939646|reference ScrF|length 37|copies 1
AAAATGGTACCGACAGAGACGTTAACATCGATGTTGG
>1939646|reference ScrF|length 48|copies 1
AAAATGGTTTCTGGGATCGCGGTTCGTTCTACAGCCGCGTGGTCGATA
>1939646|reference ScrF|length 49|copies 9
AAAATGGTTTCTGGGATCGCGGTTCGTTCTACAGCCGCGTGGTCGATAT
>1939646|reference ScrF|length 46|copies 1
AAAATGTGCTGAATTGCTTTTTGTACATCCGGGTGTGATGCATTGC
>1939646|reference ScrF|length 46|copies 1
AAAATGTTCGGTCGTATCACCAAAGAAGATATTGAACGTAACACCC
>1939646|reference ScrF|length 55|copies 1
AAAATTACCTGCTTTATTGTGGTGATAAAATTCACGTTCTACACCAGTTCCAGCA
>1939646|reference ScrF|length 54|copies 7
AAAATTATAAAAACCCGGCATAAATGGCGAGGGTTTAAGCAATCGAGCGGCAGC
>1939646|reference ScrF|length 56|copies 1
AAAATTATAAAAACCCGGCATAAATGGCGAGGGTTTAAGCAATCGAGCGGCAGCGT
>1939646|reference ScrF|length 48|copies 1
AAAATTATGCAGAAGGTGTGGGAGGACGACAGCTGGCTGCATTAAGAA
>1939646|reference ScrF|length 36|copies 3
AAAATTCCACGCTGTCCGCCGCCTTCGCACACCAGA
>1939646|reference ScrF|length 48|copies 1
AAAATTGCAGCGGTAAATCGTTATGTGCGGCACAGCTTTTTAACGCTG
>1939646|reference ScrF|length 52|copies 4
AAAATTGCCGACAACATGCCGCAGAGCGACGCCGACAAACTCGTCCTGTTTA
>1939646|reference ScrF|length 44|copies 15
AAAATTGGCCGCGATAATGAGATTTATCAGTTCGCCTCCATCGG
>1939646|reference ScrF|length 53|copies 2
AAAATTGGTATCCGCCCGGTTATTGACGGTCGTCGCATGGGTGTTCGTGAGTC
>1939646|reference ScrF|length 49|copies 5
AAAATTGTTATTCCCCGGATGCGCGTTGAGCCTTCCATCGACAACGAAG
>1939646|reference ScrF|length 52|copies 2
AAAATTTGTTGCTGTTCCGGTGACATATTCTGAACCAGGTCGAACAACCCAC
>1939646|reference ScrF|length 53|copies 1
AAAATTTGTTGCTGTTCCGGTGACATATTCTGAACCAGGTCGAACAACCCACT
>1939646|reference ScrF|length 52|copies 2
AAAATTTTCATTAAGGTAGATTTTCCTGCACCATTTTCACCTAATAATGCAT
>1939646|reference ScrF|length 43|copies 3
AAACAAAAGATTAAAGAAATGCCGATCTGATCACGCTCGGCAG
>1939646|reference ScrF|length 60|copies 1
AAACAAAAGGCTCAGTCGAAAGACTGGGCCTTTTGTTTTATCTGTTGTTTGTCGGTGAAC
>1939646|reference ScrF|length 50|copies 15
AAACAAACACCACCGTCGTCGCCCGATACCCACCAACCATCGCCTCGACG
>1939646|reference ScrF|length 47|copies 8
AAACAAAGCACGATGTCGACGGGTAATGTCCAACAAACAATCGATGC
>1939646|reference ScrF|length 58|copies 33
AAACAAATCCCGCTTGGCATCTATGAAAAAGCGCTCCCCGCCGGGGAGTGCTGGCTGG
>1939646|reference ScrF|length 45|copies 20
AAACAACATATTCATGCACGCCCGCTTCACCGGCGATTTTGTCAT
>1939646|reference ScrF|length 52|copies 1
AAACAACTTAGCACTGAGCCAAGCCTGCGCTCCCGTGTGCCAGATCTGGAAA
>1939646|reference ScrF|length 49|copies 2
AAACAATCCATACAGCGGTTACATTTCTGCCGATCGGTGGCCGCAACGG
>1939646|reference ScrF|length 45|copies 1
AAACAATGCGCGGCAGGCCGAGGATCGGGCGCGGCGGATCGTCCG
>1939646|reference ScrF|length 42|copies 2
AAACACATTTAAGTCAGTTACACCAAGTTGCGCATATTGCAC
>1939646|reference ScrF|length 59|copies 1
AAACACCAAATGGGACTATACCGTGATGGGGCTGGCAATGACCGGGGTTGTTATCCCCA
>1939646|reference ScrF|length 48|copies 1
AAACACCTGTCGCCACGCCACGCTCTTTTGCCGGGAACCATGTTGATG
>1939646|reference ScrF|length 58|copies 2
AAACACCTTAGAACGCCGGATAAAGACTGATAATTGTCTTCGACGGTCGGGTAAAACG
>1939646|reference ScrF|length 39|copies 1
AAACACGCATACTCATAAGTGTGATCTATAAAACTGGCT
>1939646|reference ScrF|length 40|copies 16
AAACACGCATACTCATAAGTGTGATCTATAAAACTGGCTG
>1939646|reference ScrF|length 63|copies 1
AAACAGAAAGTCTCAGGCACCCGCAGGCATCCTATGAGGTTTCCTTAGGGACGAAAATAATCA
>1939646|reference ScrF|length 56|copies 12
AAACAGACAATTCATCAGTTCAGTACGTCCGGAACCGACCAGTCCGGCAAAGCCTA
>1939646|reference ScrF|length 41|copies 3
AAACAGACGGCGCAGGCTAAATCCCTGACGCGGCGCGTGGG
>1939646|reference ScrF|length 45|copies 1
AAACAGATTCGGTTTACCCAGACGCATAAAGTCGTCTTTGCTGCT
>1939646|reference ScrF|length 49|copies 3
AAACAGCAGGCGACCTGGAAAGAAAAAGACGGCGCTGTTGAAGCAGAAG
>1939646|reference ScrF|length 46|copies 5
AAACAGCCACATTTGACTTCAGCGCCTGTTCTTTAGAATGGCAAAA
>1939646|reference ScrF|length 41|copies 1
AAACAGCGCGCTGGCCATATCTTCCAGCTCCTGAGTCGATG
>1939646|reference ScrF|length 42|copies 2
AAACAGCGCGTGCAGTTTGAAGTTATCCCGCAGGATAAACCG
>1939646|reference ScrF|length 44|copies 2
AAACAGCGGCTGACCGAGATCTTCTTCCAGGCGCTGAATCTGCC
>1939646|reference ScrF|length 45|copies 4
AAACAGCGGCTGACCGAGATCTTCTTCCAGGCGCTGAATCTGCCG
>1939646|reference ScrF|length 46|copies 6
AAACAGCGTCAGGATACTCTATATCCAGCATCTTTCAAACTTTCGT
>1939646|reference ScrF|length 41|copies 1
AAACAGCTGCAGACACAACAAGCCGCTGAGATCCGCGAAAT
>1939646|reference ScrF|length 48|copies 2
AAACAGGCAGGATAGAACCGCCCGGAATGCCTGTCACAATCTTAATGC
>1939646|reference ScrF|length 55|copies 4
AAACAGGCTAATTATGCCAATCCACATAGCGCCGTCTTTTACCGTTTATCCGGTG
>1939646|reference ScrF|length 31|copies 1
AAACAGGCTGCGGCCTGGTCGCTGGTCTGGG
>1939646|reference ScrF|length 58|copies 9
AAACAGGGCGCGCTGGAGAAAGGGGAGAGCTACTTCATTACCGGGAAAGGGTCAATGG
>1939646|reference ScrF|length 61|copies 1
AAACAGTACACTACCCTGGAAAAACCGGTAGCTGGCGCGCCGCAAGTGCTGGAGTTTTTCT
>1939646|reference ScrF|length 40|copies 7
AAACAGTATCAACGCCATCCGTCACTGAATGACTACCGCC
>1939646|reference ScrF|length 33|copies 1
AAACAGTGGCTTTTGGCTTTGTCGGTACCGTGC
>1939646|reference ScrF|length 55|copies 1
AAACAGTTCGGCTGGCTGGGACTGTACGAAATTATTCCGGGCTTTATCTTCGGCA
>1939646|reference ScrF|length 41|copies 1
AAACATAAATTCACCTGGTTAACTTATTCATCGTTAGCGCA
>1939646|reference ScrF|length 53|copies 2
AAACATACTGTTCCCTGGCGTTATGTCATTCTGCGCCTGCATGAAGCCGTACA
>1939646|reference ScrF|length 54|copies 1
AAACATACTGTTCCCTGGCGTTATGTCATTCTGCGCCTGCATGAAGCCGTACAG
>1939646|reference ScrF|length 40|copies 2
AAACATCAGCGGTGCCAAACAACGCATTATTCGAAATCTA
>1939646|reference ScrF|length 41|copies 9
AAACATCAGCGGTGCCAAACAACGCATTATTCGAAATCTAT
>1939646|reference ScrF|length 45|copies 1
AAACATCCCTGAACCCGGAATCGCGTCGTCGGTGTTAACAATGGT
>1939646|reference ScrF|length 54|copies 2
AAACATCTTATTCGGGATTGCCGGATGCGACGCTGGCCGCGTCTTATCCGGCCT
>1939646|reference ScrF|length 42|copies 1
AAACATGATCACCGGTGCTGCTCAGATGGACGGCGCGATCCT
>1939646|reference ScrF|length 36|copies 3
AAACATGCTACTCTGAACCGGGTATTAGCACCACAT
>1939646|reference ScrF|length 56|copies 1
AAACATTATAATTTCGTTGATTAATTATAGGGTTATTAGAAATGAAGGGATTTTTA
>1939646|reference ScrF|length 42|copies 1
AAACATTATGCCACTGAATGCTATGGGCAATGATAACACGGT
>1939646|reference ScrF|length 51|copies 8
AAACATTGCCGTAAGCAACGCCAAAATTAAACGACAAGACGTCGGCATCGG
>1939646|reference ScrF|length 51|copies 2
AAACATTGTGAAATCGCTGAAAAACCCGCACATCCAGGACAGCGAATGGGG
>1939646|reference ScrF|length 63|copies 1
AAACCAAACCGGTTCAGAGGCGAACTCTTTACCTACTTTCAGTGGGTTAACGGTTTCGAAGAA
>1939646|reference ScrF|length 51|copies 3
AAACCAACGATCTGGTTGTTTGCATCAATCGATTCAAACGGAGGATAGGAG
>1939646|reference ScrF|length 52|copies 10
AAACCAACGATCTGGTTGTTTGCATCAATCGATTCAAACGGAGGATAGGAGG
>1939646|reference ScrF|length 45|copies 1
AAACCAATCTGCCCGTGATACGGCTTGTCCGGGCGACCATCGGTA
>1939646|reference ScrF|length 46|copies 10
AAACCAATCTGCCCGTGATACGGCTTGTCCGGGCGACCATCGGTAT
>1939646|reference ScrF|length 39|copies 2
AAACCAATGGTATACGGATGCCGGGGATGATGGATAACG
>1939646|reference ScrF|length 42|copies 9
AAACCACCAAAGCTGCATTTAATCAGATGGTACAAGGGCATA
>1939646|reference ScrF|length 59|copies 1
AAACCACCCTAAGGTGGTTTCACGACACTGCTTATTGCTTTGATTTTATTCTTATCTTT
>1939646|reference ScrF|length 47|copies 1
AAACCACCGGCTGGATCCATCGCACCACCCTGCTCTCGCGGGGTGTG
>1939646|reference ScrF|length 52|copies 1
AAACCAGAAACGCCCACGGCACCAATAATTTGCCCATCCACAACAACCGGTA
>1939646|reference ScrF|length 40|copies 24
AAACCAGCCAATCATCGCCGCACCAATCCCCGACGTGAAG
>1939646|reference ScrF|length 43|copies 15
AAACCAGCGACGACTTCGAGTTCAATGCCGACCGCTATCTATT
>1939646|reference ScrF|length 56|copies 1
AAACCAGCGTCAAGGTTTTCGGTAGTTTGACTTCATCCGGTACTTGCCAGTGCGGA
>1939646|reference ScrF|length 51|copies 1
AAACCAGTGACACATTTTTGAACGGCGGCTATTCCTAAAAGTGCTTACGGT
>1939646|reference ScrF|length 36|copies 9
AAACCAGTGAGTCATGAATGGTGACACTGTCACTTA
>1939646|reference ScrF|length 30|copies 13
AAACCATCTGGCGGCGGCAATCTGCAACGA
>1939646|reference ScrF|length 41|copies 1
AAACCATGCTTGATGCAGGCATTCCAGCGACCCAATGTCAC
>1939646|reference ScrF|length 37|copies 5
AAACCATTGCCCAGTTGAAGCAAACGCGTGAAGAAGT
>1939646|reference ScrF|length 50|copies 9
AAACCATTTTTGAGTAATAAATGAAACAACTGCAACACTCTTATTATTTC
>1939646|reference ScrF|length 46|copies 2
AAACCCCTAATCCTGATGAGCGCAAAATGGTTAATGCAATGCGGCG
>1939646|reference ScrF|length 54|copies 2
AAACCCGCAGATTTCGCCCGATCTCTCGGAACCGAATCTGACCTTTATTTATGT
>1939646|reference ScrF|length 58|copies 1
AAACCCGGCCAGCTAAAAACCATTTCGGTGATCATCGCCAGCGTCAGCATGGTGGAAA
>1939646|reference ScrF|length 52|copies 13
AAACCCGTGATCGCTTCCACCAGATCGTAAATTTTCTGACGATCGGTAAAGG
>1939646|reference ScrF|length 48|copies 3
AAACCCTGTTTAATTATCGCGGCGATAATCCGTTTTATCAGGCGTTAA
>1939646|reference ScrF|length 47|copies 1
AAACCCTTTTTTGAACGTTATGGTTTTCAGACAGTTAAGCAGCAGCG
>1939646|reference ScrF|length 59|copies 5
AAACCGAAAACAGCGGGCATCAAACGTCCAGTCGTTAAGATGGAAAAAACGGCGGAAAA
>1939646|reference ScrF|length 54|copies 2
AAACCGAAAATTTCCCGCTGGCCGGCTTTATCGGTAATTTCTGCGGCGCACTCT
>1939646|reference ScrF|length 46|copies 7
AAACCGAAGGCGAACCGGTGATATTGCGCCGGGCGAAAGCAACAGC
>1939646|reference ScrF|length 47|copies 14
AAACCGAAGGCGAACCGGTGATATTGCGCCGGGCGAAAGCAACAGCG
>1939646|reference ScrF|length 55|copies 2
AAACCGACCCACGCGTGGCGGTGAAAATTTTCAACGTCGCCCGAAGCGATAAAAA
>1939646|reference ScrF|length 46|copies 28
AAACCGACCTCATCCCGGAAGGGGTTATCCGCACGGATGATGAGCG
>1939646|reference ScrF|length 46|copies 1
AAACCGATCCGTGTCTGGCTTTCCGCACAGACCGGAGCGGGGATAC
>1939646|reference ScrF|length 52|copies 3
AAACCGATTCGCGGTCTTGATGGCCTGTAATTTTTAAAAAAATCCTACTTTA
>1939646|reference ScrF|length 53|copies 1
AAACCGATTCGCGGTCTTGATGGCCTGTAATTTTTAAAAAAATCCTACTTTAG
>1939646|reference ScrF|length 44|copies 1
AAACCGATTTAGCGCGCGATATGCTGCAAATGTTACTCGATTTC
>1939646|reference ScrF|length 45|copies 5
AAACCGCAGCGCAGAGGCAATCTCTTCCGGGTTATCGACCGTACG
>1939646|reference ScrF|length 38|copies 1
AAACCGCCCGCTGCAGCGAACTGATCGCAATGCTAAGT
>1939646|reference ScrF|length 51|copies 1
AAACCGCCCTTAACATGGCCCGCTTTATCAGAAGCCAGACATTAACGCTTC
>1939646|reference ScrF|length 40|copies 1
AAACCGGACGCAAAACTCACCGCCGGGATCGTGGCGCGCG
>1939646|reference ScrF|length 33|copies 1
AAACCGGAGCGTACACATAGTACGTGAGGATTT
>1939646|reference ScrF|length 49|copies 4
AAACCGGGATGCTGACACAGAAATTTGCCCGCTCCCTCGGGATGCTGGC
>1939646|reference ScrF|length 53|copies 2
AAACCGGTATTTGCCCGGAGGTGAAGACCATGCTGCCTAAATCAACGCCCTGA
>1939646|reference ScrF|length 54|copies 1
AAACCGGTATTTGCCCGGAGGTGAAGACCATGCTGCCTAAATCAACGCCCTGAA
>1939646|reference ScrF|length 48|copies 25
AAACCGGTCATGCCTATGCGAAAGCACTGCGTATGGCGAAAACCTGCG
>1939646|reference ScrF|length 51|copies 2
AAACCGTGACTTTGCTGGGAGGCGTTGCGGCGCATCAGGGGCTATTAAAGT
>1939646|reference ScrF|length 49|copies 1
AAACCGTTGACGGTAAAGTTGATACCCGTGCGCTGGAAGAGGTCGGTCT
>1939646|reference ScrF|length 31|copies 1
AAACCGTTGCTGCCCTGGCGCACCATGAAGG
>1939646|reference ScrF|length 51|copies 1
AAACCGTTTGTCCCTCCCGTGCTCTAACCACTGCCAGGGATCTATACACAA
>1939646|reference ScrF|length 52|copies 11
AAACCTAAACAGGAGATTACTCGCCTATTTAACTTGCATCATGCGACAAAAA
>1939646|reference ScrF|length 41|copies 1
AAACCTCCACGCCGGATCTGGAACTGGCGCGTCGCTTTGCA
>1939646|reference ScrF|length 12|copies 3
AAACCTCTGACA
>1939646|reference ScrF|length 47|copies 3
AAACCTGCCCGGCATTCAATGCCGCACCACCAGGGCGAGTGACGCCG
>1939646|reference ScrF|length 36|copies 1
AAACCTGCGGCGTTCAGAGCACGAATAGTAGATTCG
>1939646|reference ScrF|length 58|copies 2
AAACCTTGCCATTAAAAAGCCCGGATCGCGGGAAGCGCCTCCGGGCGTTTAACATTCA
>1939646|reference ScrF|length 40|copies 9
AAACCTTGCGATATGTTCAGCGCCGGGCTCCAGTTATTGC
>1939646|reference ScrF|length 49|copies 1
AAACCTTGTTGCTCCAGCTCTTGCAAAAAATTAAGCACCAGTTGAACGA
>1939646|reference ScrF|length 55|copies 2
AAACCTTTTAGCGTCAAGAAATCGCTATCCCAGCGACGGTTATGGAATACAGACA
>1939646|reference ScrF|length 8|copies 1
AAACGAAA
>1939646|reference ScrF|length 9|copies 2
AAACGAAAA
>1939646|reference ScrF|length 9|copies 3
AAACGAAAG
>1939646|reference ScrF|length 11|copies 1
AAACGAAAGCT
>1939646|reference ScrF|length 10|copies 2
AAACGAAAGG
>1939646|reference ScrF|length 12|copies 2
AAACGAAAGGCT
>1939646|reference ScrF|length 13|copies 2
AAACGAAAGGCTC
>1939646|reference ScrF|length 20|copies 2
AAACGAAAGGCTCAGTCGAA
>1939646|reference ScrF|length 40|copies 1
AAACGAAAGGCTCAGTCGAAAGACTGGGCCTTTCGTTTTA
>1939646|reference ScrF|length 46|copies 2
AAACGAAAGGCTCAGTCGAAAGACTGGGCCTTTCGTTTTATCTGTT
>1939646|reference ScrF|length 48|copies 2
AAACGAAAGGCTCAGTCGAAAGACTGGGCCTTTCGTTTTATCTGTTGT
>1939646|reference ScrF|length 49|copies 1908
AAACGAAAGGCTCAGTCGAAAGACTGGGCCTTTCGTTTTATCTGTTGTT
>1939646|reference ScrF|length 50|copies 86
AAACGAAAGGCTCAGTCGAAAGACTGGGCCTTTCGTTTTATCTGTTGTTT
>1939646|reference ScrF|length 51|copies 7
AAACGAAAGGCTCAGTCGAAAGACTGGGCCTTTCGTTTTATCTGTTGTTTG
>1939646|reference ScrF|length 52|copies 2
AAACGAAAGGCTCAGTCGAAAGACTGGGCCTTTCGTTTTATCTGTTGTTTGT
>1939646|reference ScrF|length 44|copies 1
AAACGAACGCAATACCGGTATTCTGACCACGTCCCGCAAAGCCG
>1939646|reference ScrF|length 11|copies 1
AAACGAACGCT
>1939646|reference ScrF|length 8|copies 1
AAACGAAG
>1939646|reference ScrF|length 53|copies 1
AAACGACACAATGCCCGGTTAATGAGATTCCCGGGCATTTTTTTATTTCTAAA
>1939646|reference ScrF|length 42|copies 1
AAACGACACGGAATATGGCTTAACTGCCAGTGTCTGGACGCA
>1939646|reference ScrF|length 37|copies 3
AAACGATGCTTTTTCAGCCACAGCGCCAGATTCACCA
>1939646|reference ScrF|length 38|copies 2
AAACGATGCTTTTTCAGCCACAGCGCCAGATTCACCAT
>1939646|reference ScrF|length 16|copies 1
AAACGATGTTCTGATG
>1939646|reference ScrF|length 31|copies 1
AAACGCAATCAACCCTGGCAGCACCAGTACC
>1939646|reference ScrF|length 48|copies 1
AAACGCACATTAATACCACGAGCGCGCAATTTCTCAGTAATTTCAGCG
>1939646|reference ScrF|length 44|copies 1
AAACGCACCTTTAATCCGGGCTTCAAAATCGCTCTGCACCAGAA
>1939646|reference ScrF|length 34|copies 1
AAACGCAGAGACATCGCCAGTACGCATATGCATC
>1939646|reference ScrF|length 31|copies 1
AAACGCAGCAGCGCCTGGGTACGTGGACGCG
>1939646|reference ScrF|length 41|copies 11
AAACGCAGCTTACGCATCAGGGCATCTACGCTCAATAAGCG
>1939646|reference ScrF|length 42|copies 1
AAACGCAGCTTATTGTACAGCGCCCAGACAATTAACACGACG
>1939646|reference ScrF|length 42|copies 13
AAACGCAGGCATTACCGTCAGGTAGACGTCATCGTCACGCAG
>1939646|reference ScrF|length 48|copies 1
AAACGCATATACCACAAAGAAAATGCCTGCTCCCAGCGCATAAGCTTC
>1939646|reference ScrF|length 48|copies 1
AAACGCATTGGTTATCCGGTGATTATCAAAGCCTCCGGCGGCGGCGGC
>1939646|reference ScrF|length 51|copies 1
AAACGCCAGCTGTTATCCTCAGCAAAACCCACTTTGCCCGGTAACAACATG
>1939646|reference ScrF|length 37|copies 6
AAACGCCCGTTGATTGTATTCGACAGCCGATGCCTGA
>1939646|reference ScrF|length 50|copies 1
AAACGCCGATGGCTTCGTTAAGTGTTAGTCCCTGCAATCCGGTGACCAAC
>1939646|reference ScrF|length 37|copies 2
AAACGCCGCTGTCATTAAATACGCCGCCCGGAGAGGT
>1939646|reference ScrF|length 23|copies 1
AAACGCCGGGTCGTGAAGACGCG
>1939646|reference ScrF|length 49|copies 2
AAACGCGCGATGCCAATCCCCCAGAAATTACGTTGGCTGAGGATATGCT
>1939646|reference ScrF|length 50|copies 3
AAACGCGCGATGCCAATCCCCCAGAAATTACGTTGGCTGAGGATATGCTT
>1939646|reference ScrF|length 35|copies 1
AAACGCGGACACTTAACGATCTGATTATTGAAAAC
>1939646|reference ScrF|length 36|copies 1
AAACGCGGACACTTAACGATCTGATTATTGAAAACG
>1939646|reference ScrF|length 48|copies 1
AAACGCGTCCGAGTCAGGATAAAGACGACGAGCAAGAGGTATTCTATA
>1939646|reference ScrF|length 53|copies 11
AAACGCGTTTTTGTGACCGGCGTTGTATTTTGCGCTGGAGCCTGCGGTGTGGG
>1939646|reference ScrF|length 59|copies 1
AAACGCTACCAGCAGTGCAAAACCAAAACCCGCCGCCCGTGCCGGGACGTTTAGCGACA
>1939646|reference ScrF|length 48|copies 2
AAACGCTCGGCACCGATAAACAACCGTCTGACGTATTGGTGGCTCTGG
>1939646|reference ScrF|length 51|copies 1
AAACGCTCTGATGCCCTTCCCCCCCTTTCACTGCCGGGTTGGCCCACCACA
>1939646|reference ScrF|length 43|copies 2
AAACGCTGAAAATGCTCGGAGAAAAAGGCGTAGGTCATATACA
>1939646|reference ScrF|length 48|copies 3
AAACGCTGATGCCGTGCTCTTCCAGTTGTTCCGGGGCTTCTACACCAC
>1939646|reference ScrF|length 49|copies 1
AAACGCTGATGCCGTGCTCTTCCAGTTGTTCCGGGGCTTCTACACCACG
>1939646|reference ScrF|length 46|copies 1
AAACGCTGATTCGCGGTGCGGTGCGTCATCTTAATAGCGGCGGCGA
>1939646|reference ScrF|length 51|copies 1
AAACGCTGCTGGTGGAGCTCGCGCCAGTGTTCGACTCGCTCGATAACAAAA
>1939646|reference ScrF|length 44|copies 1
AAACGCTTCTCTTCGTAAGCATCAAGCCAGGTAAAATCAGGCTG
>1939646|reference ScrF|length 48|copies 1
AAACGGAACTTCACGGTTTTTCAGACGCGTGATGTCATGGCCGCTAAA
>1939646|reference ScrF|length 46|copies 1
AAACGGATGTATTGCCGCCGCCAACAATAGCTGGGCGCTTTATCCG
>1939646|reference ScrF|length 53|copies 1
AAACGGCAAATACGACCAGCGCGCAGAGCATTGAGCGCCAACGGGGAAGGCTT
>1939646|reference ScrF|length 40|copies 1
AAACGGCAGCCACAAACTCAGGATGTACTGACGATAACTG
>1939646|reference ScrF|length 48|copies 1
AAACGGCCAGACCAATACCGGTGCCGGTGGCAGGTTTACCGCCATGAC
>1939646|reference ScrF|length 50|copies 30
AAACGGCCCCGTTAGAAGTTAAGACTGAATTACCAGGCCGCACCAATGCT
>1939646|reference ScrF|length 51|copies 2
AAACGGCGCTGGGGATGTTTATCGAAGCCGTTGGTATCAACATTCGGGCGG
>1939646|reference ScrF|length 45|copies 3
AAACGGCGGAAGACCCGGCGGCAGAAGTGGCGAAAGCGCGTGATT
>1939646|reference ScrF|length 51|copies 1
AAACGGCTACTGGCCTGGAGTACCGTCGAAAACGTCGGCATTATTTTGCTG
>1939646|reference ScrF|length 38|copies 1
AAACGGCTGTATCCGCTCGCTGGAACACGCCTACAGCA
>1939646|reference ScrF|length 39|copies 5
AAACGGCTGTATCCGCTCGCTGGAACACGCCTACAGCAA
>1939646|reference ScrF|length 44|copies 1
AAACGGGAAGGAGAGCACGTTGGTCGGCTTATCCTTACCGCGAT
>1939646|reference ScrF|length 56|copies 1
AAACGGGATCAGCCCGAAAATGGTGCCGACACCTAAACCAATTTCCACCCGTGGGC
>1939646|reference ScrF|length 49|copies 3
AAACGGGCATGTAACTCAAGGTTTTGCCGCACGGTGAGTTCGTTATAGA
>1939646|reference ScrF|length 53|copies 1
AAACGGGTGTCGGTCCCGGCTTTGTCTTTCAGGAAGCGTGCGTATAACCAGTC
>1939646|reference ScrF|length 52|copies 1
AAACGGGTTTGCCTCTGTGGTGGGGCATTCTGGTGATGGCGATCGGCGCAAT
>1939646|reference ScrF|length 48|copies 1
AAACGGTCACCAGCCAGGTGCTGATTTTTGAAATCATGCCTGCGCCTC
>1939646|reference ScrF|length 43|copies 29
AAACGGTGATGCCTTTAAAACCCCACTGGTCGCGCAGAACATC
>1939646|reference ScrF|length 45|copies 5
AAACGGTGCAGGCTCAGGCTGGCTGACCCGGGTAGTACGTGAAGT
>1939646|reference ScrF|length 50|copies 18
AAACGGTTCAGGTTCCGTTTCATAGGCCCAGTTGTAGCGTTTACCCTGTA
>1939646|reference ScrF|length 49|copies 1
AAACGTAAATTGTAACAACGTGCGCTTTGTTTATGCCGGATGCGGCGTG
>1939646|reference ScrF|length 40|copies 2
AAACGTAGACATCAGAAGCATGTGCAGACACATAATGCCA
>1939646|reference ScrF|length 42|copies 1
AAACGTAGACATCAGAAGCATGTGCAGACACATAATGCCAAA
>1939646|reference ScrF|length 57|copies 3
AAACGTAGGCTGTGGGAAGAAAGTCCAGTAATAGTCGCCGCCCGCATTTTCTTTGCA
>1939646|reference ScrF|length 8|copies 1
AAACGTCA
>1939646|reference ScrF|length 49|copies 1
AAACGTCACACGATAGCGCCCATTAAGTACGCCGGGATTTACTGCCGTC
>1939646|reference ScrF|length 42|copies 1
AAACGTCCATCACCACCACGCCAATGGTATCGCTAACCTGAG
>1939646|reference ScrF|length 45|copies 3
AAACGTCTCTCGCGCCTGATGAATTATCCGGGCACGCGTTACACT
>1939646|reference ScrF|length 49|copies 1
AAACGTCTGAAAGACCTGGAAACTCAGTCTCAGGACGGTACTTTCGACA
>1939646|reference ScrF|length 49|copies 7
AAACGTCTGCGACCTGAGCAACAACATGAATGGTCTTCGGTTTCCGTGT
>1939646|reference ScrF|length 53|copies 6
AAACGTCTGTTCAATGGTTTGATGCCGTGAGGCGAATTTATCAATTTTATCTA
>1939646|reference ScrF|length 52|copies 1
AAACGTCTTGCCCGCTCTCGTCGACCAGATACAGTTCCCCTTGCATACGGCG
>1939646|reference ScrF|length 52|copies 1
AAACGTGCCGTTTGGCGAAGGCGTGGTGGATTTCGAACGTTGTTTCGAAACG
>1939646|reference ScrF|length 31|copies 1
AAACGTGTGTCCGCCAGGCGATGCACCTCGG
>1939646|reference ScrF|length 46|copies 39
AAACGTTAATTTACGTTAATGTTGTGTGCCGGGTGCGATGCATCCG
>1939646|reference ScrF|length 45|copies 1
AAACGTTACGTTCCGCTCGTGGGTACGAAATACATCAGCCAGCAG
>1939646|reference ScrF|length 43|copies 11
AAACGTTATTGATGGGTGACGATCCGAGTTCGGTCGATCTCTA
>1939646|reference ScrF|length 39|copies 1
AAACGTTCCAGCGGTGTATCGAGGCCAATAACATGGACT
>1939646|reference ScrF|length 49|copies 4
AAACGTTCCGTTGTCTGGTTGTCACACTTACCCGACGTTATGGCGTCAG
>1939646|reference ScrF|length 49|copies 1
AAACGTTCGGTACGCCCGGTTTGGCGGAGAAATCATCCATCTGGTTATT
>1939646|reference ScrF|length 50|copies 1
AAACGTTGCTGTGCCGTGGTTGAAGCATTCCGCCAGGTTAGGGCAGGAGG
>1939646|reference ScrF|length 43|copies 1
AAACGTTGTAGCGTTAGCCAGTTTGCCGGATGCGAAAGCAGCG
>1939646|reference ScrF|length 43|copies 6
AAACGTTTTGCTGATCCCAGCCTTAGAGACATCTACCGCCGCA
>1939646|reference ScrF|length 44|copies 1
AAACGTTTTGCTGATCCCAGCCTTAGAGACATCTACCGCCGCAG
>1939646|reference ScrF|length 49|copies 1
AAACTACTGCCTAAATCAGAATCCAGCAGGATTTTATAGATAATATCTA
>1939646|reference ScrF|length 41|copies 1
AAACTATCCCGATCGCGTCCTGCCAGACAGACAGGCAGTGA
>1939646|reference ScrF|length 39|copies 1
AAACTATTAAGCCTGTGAGATATTATTTTTACAGGTGAG
>1939646|reference ScrF|length 53|copies 1
AAACTCAGCCGTTTTTTGCGCGAGATCGCTCACCCTTGCTTCTCATCCTGTGG
>1939646|reference ScrF|length 32|copies 1
AAACTCATCGCCACCTGGACGCGCCAACACCT
>1939646|reference ScrF|length 43|copies 1
AAACTCATCTTGCGAGGTAAGTACCTGACGCAAAAGAGGATCG
>1939646|reference ScrF|length 49|copies 1
AAACTCCCCAGCAATTACACAAACTACCATCACCATGAATGGTTCCGAT
>1939646|reference ScrF|length 39|copies 2
AAACTCCCCATTCGCCGCGATGGATGCAATGCTGGCACG
>1939646|reference ScrF|length 54|copies 1
AAACTCCTTTCTGATGCCCGGTAAGCATGTGGTTACCGGGCATTTTTGCGTACA
>1939646|reference ScrF|length 35|copies 3
AAACTCGATGGCAACCTGGCCCATGCACGTAACTG
>1939646|reference ScrF|length 46|copies 2
AAACTCGCCTTTCTTAACGCGTGCGGAATCAGTGCCGATAAAGACA
>1939646|reference ScrF|length 45|copies 2
AAACTCGTTGCAAATGCGCATCGACGGTACAACTGGGGTAGTAGA
>1939646|reference ScrF|length 52|copies 1
AAACTCTACCCGCTGACCCGACAAACCTTGTGGACCGGGCATCCGGTGTCGC
>1939646|reference ScrF|length 47|copies 7
AAACTCTGCGACACCCGGTGCAACGATACAGCCTTTTTCCGGATGAC
>1939646|reference ScrF|length 43|copies 1
AAACTCTGGAACGCGCTACGCCGACCCAGTGCTCGTTGGTCGG
>1939646|reference ScrF|length 43|copies 3
AAACTGATCACGTCTTCCGGCACATTGCCCTTTTTGCTGCCGA
>1939646|reference ScrF|length 34|copies 1
AAACTGCCGTTCGTCGCCGGGCACGCGCTGAACT
>1939646|reference ScrF|length 44|copies 1
AAACTGCGAAAGTGTAAGCTGCTGGCCCTGGCAAATATCCAGTA
>1939646|reference ScrF|length 44|copies 20
AAACTGCTCAATGATGGCATTGCACTCCTCGATATCTTTATTGA
>1939646|reference ScrF|length 47|copies 1
AAACTGCTCCGGGAATTCGTTCAGACGCTCTGCGGTATCGGCCATAT
>1939646|reference ScrF|length 31|copies 1
AAACTGGAAGCGGCCTGGCAACAACAGCAGA
>1939646|reference ScrF|length 50|copies 1
AAACTGGATACCGCTGTAACCCATGTCAAAGCCGCTCAGTTTGCCACTGG
>1939646|reference ScrF|length 35|copies 1
AAACTGGCAAACATTGCCACAAAGGCGGTCACGGT
>1939646|reference ScrF|length 42|copies 1
AAACTGGCACTGGAAGAGCTGCCGCCGGGCTGGTTCTATAGC
>1939646|reference ScrF|length 41|copies 2
AAACTGGCGCAGGCCGATAAGCATACCAATGCCGGAATGCT
>1939646|reference ScrF|length 47|copies 1
AAACTGGCGTCGATGCTGGATCCCGGTCATCTGGCGCTGACGCAGAT
>1939646|reference ScrF|length 50|copies 1
AAACTGGCTTTGCGTTTGGGCATCACGCCCATCCGGGCAATACCAGTAGC
>1939646|reference ScrF|length 53|copies 5
AAACTGGGGCGTCATGTGGCTATTCTGGGTGACCTCCAGGGGCCCAAAATCCG
>1939646|reference ScrF|length 43|copies 2
AAACTGGTGCTCAATATGCTCTCCACCGGGCTGATGATTAAAT
>1939646|reference ScrF|length 53|copies 1
AAACTGTACTTCTCCCGGGAGTTGTTCAACAGATATTCGGTATCCCCTGAAAA
>1939646|reference ScrF|length 61|copies 3
AAACTGTGCAAGAACGTCCCCGGTGACGCACCGCGCGGAAACTGATGTGGTGTTAACGTCG
>1939646|reference ScrF|length 49|copies 8
AAACTGTTTACCGCCTGGTTCTCTGACTTAACGCCAGAAACGCTGGTTA
>1939646|reference ScrF|length 23|copies 1
AAACTGTTTTTGCCCAGGATAAG
>1939646|reference ScrF|length 41|copies 1
AAACTGTTTTTGCCCAGGATAAGTAATATCAGACTGATAAT
>1939646|reference ScrF|length 42|copies 2
AAACTGTTTTTGCCCAGGATAAGTAATATCAGACTGATAATT
>1939646|reference ScrF|length 50|copies 1
AAACTTAACACCGGTTTGGTCCGTTTGACTATCAGTCCCGCCTCTTCAAT
>1939646|reference ScrF|length 43|copies 12
AAACTTAACAGCACCTGACTCATAACCAGAATCCGTGTCGGAT
>1939646|reference ScrF|length 56|copies 1
AAACTTAATGTAGTTTCCTTCGTTGATGGAGTAGGTTTTGCCTTTCTCCGGGAAGC
>1939646|reference ScrF|length 65|copies 1
AAACTTAATGTAGTTTCCTTCGTTGATGGAGTAGGTTTTGCCTTTCTCCGGGAAGCGCATCCGTT
>1939646|reference ScrF|length 54|copies 1
AAACTTAGGACTTATTTGAATCACATTTGAGGTGGTTATGAAAAAAATTGCATG
>1939646|reference ScrF|length 56|copies 1
AAACTTCACCGTATGTTCGTCGGGAGCATCAATCTTTAAATCTTTGGGAAATGCTT
>1939646|reference ScrF|length 45|copies 1
AAACTTCAGCCAGACGCGCAATGTTGAGTTGCCGCGGCTTTCTGG
>1939646|reference ScrF|length 58|copies 1
AAACTTCCCCCATGCGACGCTCGCCGCACTGGCAGAACTGCTGGCGTTAACAGAACCA
>1939646|reference ScrF|length 41|copies 6
AAACTTCGTGGCGTTTAACCTGACCGAGCGCATGCAGCTGA
>1939646|reference ScrF|length 37|copies 4
AAACTTGCGCCGCCCTGGCAACTGGCACTAGGCGGGT
>1939646|reference ScrF|length 33|copies 1
AAACTTTCGCCCCTCCTGGCATTGATTCAGCCT
>1939646|reference ScrF|length 35|copies 1
AAACTTTCTCGTGCAGACCTGGAAACGCCGACAGC
>1939646|reference ScrF|length 36|copies 1
AAACTTTCTCGTGCAGACCTGGAAACGCCGACAGCG
>1939646|reference ScrF|length 51|copies 1
AAACTTTGTCGCGTGGACCCAGTTCCATATATTTGTTTTTCGGCTCGCCCA
>1939646|reference ScrF|length 58|copies 1
AAACTTTTACGCCAAAAAGCAGACTGCCGATGATGATAATCCTGGGAAATTTTCACAC
>1939646|reference ScrF|length 57|copies 1
AAAGAAAAAATCAATCCGGCTGGCGCACCGACTTATGTTCCGGGCGAATACAAGCTG
>1939646|reference ScrF|length 54|copies 1
AAAGAAAAAATCGGCCAGCCAGGCAGCGTTAGTGTCAACGATTTGCCCGTGTAA
>1939646|reference ScrF|length 12|copies 1
AAAGAAAAACCA
>1939646|reference ScrF|length 31|copies 7
AAAGAAAAACCACCCTGGCGCCCAATACGCA
>1939646|reference ScrF|length 55|copies 1
AAAGAAAAACCACCCTGGCGCCCAATACGCAAACCGCCTCTCCCCGCGCGTTGGC
>1939646|reference ScrF|length 57|copies 460
AAAGAAAAACCACCCTGGCGCCCAATACGCAAACCGCCTCTCCCCGCGCGTTGGCCG
>1939646|reference ScrF|length 58|copies 3
AAAGAAAAACCACCCTGGCGCCCAATACGCAAACCGCCTCTCCCCGCGCGTTGGCCGA
>1939646|reference ScrF|length 59|copies 1
AAAGAAAAACCACCCTGGCGCCCAATACGCAAACCGCCTCTCCCCGCGCGTTGGCCGAT
>1939646|reference ScrF|length 51|copies 1
AAAGAAAATTCGACCGGGCCGATGATTGAATCTTACCAACCGCGTACGTAT
>1939646|reference ScrF|length 11|copies 1
AAAGAAACACC
>1939646|reference ScrF|length 48|copies 2
AAAGAAACGAAATTGCTTGAGATGGCTATCCAGTGCGGTAATGCGCTC
>1939646|reference ScrF|length 48|copies 12
AAAGAAATGCATAAGCTTTTGCCATTCTCACCGGATTCAGTCGTCACT
>1939646|reference ScrF|length 61|copies 2
AAAGAAATTAGGCCATTATTATATTATTGCTTGCATTTTCTTTCATTCCTAAAAGCACCCG
>1939646|reference ScrF|length 45|copies 1
AAAGAACAGACAAACTGCTCTTTACGGAAGGTATAACCGCGCATT
>1939646|reference ScrF|length 46|copies 10
AAAGAACAGACAAACTGCTCTTTACGGAAGGTATAACCGCGCATTT
>1939646|reference ScrF|length 60|copies 3
AAAGAAGATGATTGAACAATTTTTCAGGCCCGAGTCTGTCGAACAGGCGCTGGAACTGAA
>1939646|reference ScrF|length 46|copies 1
AAAGAAGCCGGAAATCACGGTCGACAAGCCATTAGCAAACATCGAA
>1939646|reference ScrF|length 48|copies 1
AAAGAATACGGACCAGCACCCAACGGATGCCAGTCCACACAATTAACG
>1939646|reference ScrF|length 41|copies 11
AAAGAATATCATTGCAGCAGGAGTATTACTCTCCTGTATGA
>1939646|reference ScrF|length 47|copies 1
AAAGAATGATAAGGCAGGAAATACTGCTCAAAACGCTTCTCTTCGTA
>1939646|reference ScrF|length 39|copies 29
AAAGAATTAATTAAAAATATGCAGGGCGATTTGTCATTA
>1939646|reference ScrF|length 41|copies 1
AAAGACAGCGGTGTGCGCTATGACCGGGTATTGCAAATTGA
>1939646|reference ScrF|length 40|copies 1
AAAGACAGTACAAACAGGATCATTATGGACTCCACGCTCA
>1939646|reference ScrF|length 59|copies 2
AAAGACCTTTTTGCCCGGCGGCCAGGTTACGGCGATAAAAAGCGTTGGACTCTTTTGCT
>1939646|reference ScrF|length 44|copies 1
AAAGACGCCGTTTAACATGCCGATCGCCAGGCTTAAATGAGTCG
>1939646|reference ScrF|length 61|copies 1
AAAGACGCGGGTAAAGTTTTTCCAGCCGGTGGTCACGGTGTAACCGGGGCTTAGCTTTTCA
>1939646|reference ScrF|length 44|copies 6
AAAGACGTTAACGTTCCGGATATCGGCAGCGACGAAGTTGAAGT
>1939646|reference ScrF|length 12|copies 1
AAAGACTCGTCA
>1939646|reference ScrF|length 34|copies 2
AAAGACTTCTTAATATTGGCAATCTCAATGCTCA
>1939646|reference ScrF|length 68|copies 1
AAAGACTTTAAGGATCTCGAAGATAACGTTGAAAAAAGACTTCAAAATCGCCAGGCGAAATATCAAAA
>1939646|reference ScrF|length 37|copies 1
AAAGAGAACTAGCCGGTAGCCCGGCAGAAATCATCAG
>1939646|reference ScrF|length 45|copies 6
AAAGAGAACTAGCCGGTAGCCCGGCAGAAATCATCAGGGAAGAGT
>1939646|reference ScrF|length 44|copies 4
AAAGAGACATCTTCAGGCAGGTCGCACCAGGTAATGTTAGGCAT
>1939646|reference ScrF|length 57|copies 3
AAAGAGAGGTTATTAAAGGAAACCTGCGAAGATTCCGTAGCCGGGCTTAACAGGCGG
>1939646|reference ScrF|length 58|copies 22
AAAGAGAGGTTATTAAAGGAAACCTGCGAAGATTCCGTAGCCGGGCTTAACAGGCGGG
>1939646|reference ScrF|length 59|copies 1
AAAGAGAGGTTATTAAAGGAAACCTGCGAAGATTCCGTAGCCGGGCTTAACAGGCGGGC
>1939646|reference ScrF|length 46|copies 4
AAAGAGAGTCGATAAATATTCACGGTGTCCATACCTGATAAATATT
>1939646|reference ScrF|length 47|copies 5
AAAGAGATCCGCACGCTGGAAGGTGAAGCGAAAGGCGGAAAACTTTC
>1939646|reference ScrF|length 55|copies 8
AAAGAGCAACTGGCACGGGTGCTTTTTCAACTCAAAACCTGGGGAATGGCGGAGA
>1939646|reference ScrF|length 45|copies 4
AAAGAGCATTACGATTTGGGTAATGACTTGTTCAGCCGCATGCTT
>1939646|reference ScrF|length 41|copies 1
AAAGAGCCAATCTCCATGGAAACGCCGATCGGTGATGATGA
>1939646|reference ScrF|length 56|copies 2
AAAGAGCGGCGGGATTTCATATTTCGACTCTGCACCCACCGGGTAAGGCAAGGCAC
>1939646|reference ScrF|length 49|copies 1
AAAGAGGAAAGCAACGCCAGACCGACAAACGCCGGGATGCCGCTAAGCC
>1939646|reference ScrF|length 49|copies 1
AAAGAGGCCAAAGCCTGCCATTTTTAGCTCAATTCGGCGATGACCTGGA
>1939646|reference ScrF|length 34|copies 9
AAAGAGGCGATGCGTAACCGTACCATCACCGACG
>1939646|reference ScrF|length 46|copies 2
AAAGAGGCTTATAAATGCCAGAGCAAAATGTGTCTGCAATAACCAG
>1939646|reference ScrF|length 48|copies 1
AAAGAGGGCGAACCGAGCTGGCCGTCTCCGTGGGGCGCGGGTCGTCCT
>1939646|reference ScrF|length 43|copies 2
AAAGAGGTTTGCGCCTGCCATTTACCGGGTAAATCCTGAATCG
>1939646|reference ScrF|length 47|copies 4
AAAGAGTAAGCATCTTTCATCAGGAATTCGCGGGAACGCATGACGCC
>1939646|reference ScrF|length 42|copies 8
AAAGAGTCACGCTCAAAGACGCGGGTCATATAGCCTTTCAGC
>1939646|reference ScrF|length 43|copies 3
AAAGAGTCACGCTCAAAGACGCGGGTCATATAGCCTTTCAGCT
>1939646|reference ScrF|length 49|copies 6
AAAGAGTGATGAAACAGTGTCTCTCTATCAAAATGCTGACGACTGTTCA
>1939646|reference ScrF|length 37|copies 3
AAAGAGTTTAACGGCGACATGCAGATCGAACTGACCG
>1939646|reference ScrF|length 46|copies 1
AAAGATAAACTGAAACAACACTAATTGTCCGGGCAATTAGCATGTG
>1939646|reference ScrF|length 60|copies 5
AAAGATAAATTGCTGCCACTGGGGGATGACGTGATATTTATTCCGGGTCACGGACCATTA
>1939646|reference ScrF|length 47|copies 1
AAAGATAATAATATCAGCCTCAATAAAGCCGGACAGGAACTGTATCA
>1939646|reference ScrF|length 52|copies 15
AAAGATATTCTGGTTACCCTGCCGGCTTACCGGTTCACCAGTACGCCAGAAA
>1939646|reference ScrF|length 38|copies 1
AAAGATCAGCTGGTTACCAGCCGGACACCGGACGATCT
>1939646|reference ScrF|length 47|copies 1
AAAGATGAAGTGATAAGCCCATTGCCAGTTTATGCCTCAACCTTTGA
>1939646|reference ScrF|length 41|copies 1
AAAGATGACATCTGCTACGCCACGACTAACCGTCAGGAAGC
>1939646|reference ScrF|length 42|copies 1
AAAGATGCGCAAATAAGCGGGGCGGTAGGCCGTTATTCAAAG
>1939646|reference ScrF|length 50|copies 8
AAAGATGGCGACTGCTTTTTTCTCGACTCCGGCTCAACCTGCCTCGAACT
>1939646|reference ScrF|length 53|copies 1
AAAGATGTCTTTAACGCGTTCCGCTTTACCGAGTTGGGTGACGTTAAAGTGGT
>1939646|reference ScrF|length 39|copies 1
AAAGATTTATATCCAAGCTTAATGTCGTAATCCATCAAC
>1939646|reference ScrF|length 8|copies 1
AAAGCAAA
>1939646|reference ScrF|length 12|copies 1
AAAGCAAAAACC
>1939646|reference ScrF|length 10|copies 1
AAAGCAAAAT
>1939646|reference ScrF|length 12|copies 1
AAAGCAAAGTCA
>1939646|reference ScrF|length 49|copies 2
AAAGCAAATATTCCACATGAAATTGTGGGAATTTCCGAAATTGAGGGAG
>1939646|reference ScrF|length 10|copies 1
AAAGCAAATT
>1939646|reference ScrF|length 11|copies 2
AAAGCAAATTC
>1939646|reference ScrF|length 58|copies 1
AAAGCAAATTGGCGCACTGGAAAAAATCGCCCGCCAGCATCCGGATAATCCGGTTGGG
>1939646|reference ScrF|length 34|copies 35
AAAGCAACAGGAACATCATGAGCGATAATGACAC
>1939646|reference ScrF|length 46|copies 7
AAAGCACACCGGATGTCGAAGCGCCCAGCCTGAAACCGCTGTGGCG
>1939646|reference ScrF|length 44|copies 2
AAAGCACCGCTGGGTGCAACCGAGATGGGTCTGATTTACGTTAA
>1939646|reference ScrF|length 50|copies 12
AAAGCACGAGGGTTTGCAGAAGAGGAAGATTAGCCGGTATTACGCATACC
>1939646|reference ScrF|length 36|copies 2
AAAGCACGCATCCACGGATGATCCTGATAGAGCTGC
>1939646|reference ScrF|length 17|copies 1
AAAGCAGAAAACGGTGG
>1939646|reference ScrF|length 50|copies 1
AAAGCAGAAAATATCATCAAAACCTGCCGTATCTTGCTGGAGCAGCATAA
>1939646|reference ScrF|length 40|copies 1
AAAGCAGACCGCTTCCATTGAGCCAGTATCATTCAGCGTA
>1939646|reference ScrF|length 39|copies 8
AAAGCAGATATTCCGCTGACTTTCTGGGATTATCAGCAT
>1939646|reference ScrF|length 54|copies 1
AAAGCAGCAGCGGAGTCGAACCGGTTTGTTCATCGCCCAGCCACTCTTCTTCCA
>1939646|reference ScrF|length 42|copies 8
AAAGCAGCTACCCCATTTCTGACACCTACAGATGGCAAGAAA
>1939646|reference ScrF|length 42|copies 11
AAAGCAGGATGCGACAGATCGTTTTCTCACGGCTAAAGTCTC
>1939646|reference ScrF|length 55|copies 1
AAAGCAGTGCTATTGCGCCAAAACCTACAAGACCATAGAACCGCCAGCCTTTCGC
>1939646|reference ScrF|length 62|copies 1
AAAGCAGTTGAAATTGCGGAAGCTGTCAAAGCGACGGGTGCTTCGGTCGTTCTTTTTGACCA
>1939646|reference ScrF|length 46|copies 4
AAAGCATAGTAAAAAGCCTCGCATTCGACGAGGCTTTATAGCGAGA
>1939646|reference ScrF|length 49|copies 6
AAAGCATCTGTTCGCGGGTGAGGACTATTTTCTCAGTATCCTCGGATTG
>1939646|reference ScrF|length 41|copies 1
AAAGCATTGTTTGTTGGCTACGAGAAGCAAAATAGGACAAA
>1939646|reference ScrF|length 50|copies 1
AAAGCCAAGCGTAGGCGTTCCCAGCAGCAGCGTCAGCGCCATCACTTGCC
>1939646|reference ScrF|length 37|copies 4
AAAGCCAATAACATACAGAGCATTCTTGGGATCCAGT
>1939646|reference ScrF|length 57|copies 1
AAAGCCAATTCCGCGCCCCATGACGACTTTTTCCCGCTGTTGATCATCAATAACCAC
>1939646|reference ScrF|length 58|copies 1
AAAGCCAATTCCGCGCCCCATGACGACTTTTTCCCGCTGTTGATCATCAATAACCACC
>1939646|reference ScrF|length 38|copies 1
AAAGCCACTACCACGGTGACGGCAACGCGCGTCGTCTG
>1939646|reference ScrF|length 50|copies 1
AAAGCCAGTGAAAATGGCGTGCCCGTTTATCTGCGCGATGTTGCGAAGGT
>1939646|reference ScrF|length 45|copies 3
AAAGCCCAGCGAATCGCGCCAATTTCAGTGTAATCAATACCGCCG
>1939646|reference ScrF|length 46|copies 1
AAAGCCCAGCGAATCGCGCCAATTTCAGTGTAATCAATACCGCCGC
>1939646|reference ScrF|length 49|copies 9
AAAGCCCGATAATCGCTCGGGCTTTTACTCTTTATTGGGTTGCAGTAAC
>1939646|reference ScrF|length 47|copies 1
AAAGCCCGCCCCGCTCGCTGGTGCCAAGCTCCAGCATCCCGTTATGG
>1939646|reference ScrF|length 50|copies 1
AAAGCCCGGAATAATATTTTTTACCAGACCATCCGGGGTTAACAGTGCGA
>1939646|reference ScrF|length 44|copies 1
AAAGCCCTGAGTGATTTGTTCCGGCTCCAGGTGCCAGAGGCCGA
>1939646|reference ScrF|length 54|copies 10
AAAGCCGACCCGCGGAAAACCTCCGAACTGGCGCAAAGTCTCTCCTCTTGGCCG
>1939646|reference ScrF|length 55|copies 1
AAAGCCGAGGTCTGAAAGTTTTTGCTGGAAGCGAGCGATGGAATCTTCCAGAGCG
>1939646|reference ScrF|length 52|copies 1
AAAGCCGCCGCTGGCTGGCATCGTGCGGCCTGACCGTGGAGCAGATGCAAAA
>1939646|reference ScrF|length 46|copies 1
AAAGCCGCCGCTGGCTGGCATCGTGCGGCCTGACTGTGGAGCAGAT
>1939646|reference ScrF|length 38|copies 3
AAAGCCGCGATGTGGTACTCTATATCTATCATTTAAAA
>1939646|reference ScrF|length 50|copies 3
AAAGCCGCTAAACAGCTTAACCAATGGAGACAAAAAAGCCGTCACGTTAT
>1939646|reference ScrF|length 49|copies 2
AAAGCCGGAGAACCTGTTGGTTATGGTGGAACCTGGGTAAGCGAACGTG
>1939646|reference ScrF|length 54|copies 2
AAAGCCGGGCGAGGTCGTTTCCTGCGACGCAAACCGTTTGTCCCTCCCGTGCTC
>1939646|reference ScrF|length 52|copies 5
AAAGCCGTCGCCTGACGGGCAAAAGGCGTACGTAAACCGCTAACAATGGCGA
>1939646|reference ScrF|length 50|copies 6
AAAGCCGTTGATAACACGGTGGAAAATGGTGTTGTTGTAAAAACCTTCGC
>1939646|reference ScrF|length 41|copies 31
AAAGCCTGTTCTGGTCTGCGTCAGGTGCTGGAAGACGTGAT
>1939646|reference ScrF|length 41|copies 1
AAAGCGACAGATGAGCTGATTGCCGCCGTTACAGCACACTG
>1939646|reference ScrF|length 36|copies 1
AAAGCGAGGACTACCCGCCAGGGTGATGACACGCAT
>1939646|reference ScrF|length 37|copies 2
AAAGCGCAATCACCTGATACCCTTCGTCGAGAATGCG
>1939646|reference ScrF|length 38|copies 1
AAAGCGCACCGTGCCGCCTTGCCCATATTGTTCCAGCC
>1939646|reference ScrF|length 49|copies 1
AAAGCGCAGCGATAACGCTACCGGCGGCAAACACCGCCAGCCCACCGAC
>1939646|reference ScrF|length 43|copies 1
AAAGCGCAGGTTTCTGAAGCGGATGTAATCCACCTGAAGCCGG
>1939646|reference ScrF|length 38|copies 2
AAAGCGCTATCTCCCCGGAACGAATCCAGCGCACGATA
>1939646|reference ScrF|length 48|copies 1
AAAGCGCTCAAATCAGTGTGCTCATCCAGTTCAATGGTCGCGATAACG
>1939646|reference ScrF|length 55|copies 7
AAAGCGCTGGCTGAACACGGTATCGTCTTCGGCGAACCGAAAACCGATATCGACA
>1939646|reference ScrF|length 47|copies 2
AAAGCGGCATGTCCCCGGTGTGGCACAACGTTAACCGTGGCGTGGGA
>1939646|reference ScrF|length 48|copies 2
AAAGCGGCATGTCCCCGGTGTGGCACAACGTTAACCGTGGCGTGGGAT
>1939646|reference ScrF|length 51|copies 3
AAAGCGGCTCCTGCCCGGCGCTAAGTGTATTTACACACAGCGTTCGATTTT
>1939646|reference ScrF|length 61|copies 1
AAAGCGGGCGACCGTTTTGTGGCGCTGGATTCCCCCTTTAACCACTGCGAACAGGGCAAAA
>1939646|reference ScrF|length 14|copies 1
AAAGCGGTAAAGAG
>1939646|reference ScrF|length 40|copies 13
AAAGCGGTAGCCCTATCGATCTAATTACTCTTGCGGAATC
>1939646|reference ScrF|length 36|copies 3
AAAGCGTCTCTGGCAACCGAGTCCTTCATCTCCGCG
>1939646|reference ScrF|length 45|copies 4
AAAGCGTGAAACAAATCACTATTAAAGAAAGTAATCTATATTTCT
>1939646|reference ScrF|length 43|copies 4
AAAGCGTGGTTACCGGTGCTGGCGGCAGCGTCTGACTGGACGT
>1939646|reference ScrF|length 12|copies 1
AAAGCGTTATTG
>1939646|reference ScrF|length 49|copies 15
AAAGCGTTGCGCCTTTGTTGTATCGTCAGTTCAGGGTAAAATAGATTTC
>1939646|reference ScrF|length 57|copies 3
AAAGCGTTGCTTAAATACCGTTGAAAAATGACTCTGGTCAGAAAATCCCCAATGAAA
>1939646|reference ScrF|length 49|copies 1
AAAGCTACCTGCGAACTTATCCGTTCATTAAATCACTGGTGCTCGGGAT
>1939646|reference ScrF|length 43|copies 2
AAAGCTATCAGCACTCAACAAACTGATGCTGTTCATTAAGACG
>1939646|reference ScrF|length 46|copies 6
AAAGCTCATCGGTTCGGAAGCGTCAGAACCTGGATTCTTCGCTGCT
>1939646|reference ScrF|length 44|copies 4
AAAGCTCATCTTTATCACTGCGACCACCGGGGACTGCCGCTGGC
>1939646|reference ScrF|length 45|copies 1
AAAGCTCATCTTTATCACTGCGACCACCGGGGACTGCCGCTGGCG
>1939646|reference ScrF|length 41|copies 1
AAAGCTCGCGTGGATAATCCAACCGTAACTACTGTGACAAT
>1939646|reference ScrF|length 38|copies 1
AAAGCTCGTGATGAAGCCATTGCGTATCTGAGCAAGCG
>1939646|reference ScrF|length 53|copies 4
AAAGCTCTACAATATCCTCAAGCGTTGCTTCACGCGGGTTGCCACCGGTACAA
>1939646|reference ScrF|length 52|copies 2
AAAGCTGAAACGTCCCGGCGTATAGCCGCGCGCACGGGATTCCGGTACGCCC
>1939646|reference ScrF|length 54|copies 21
AAAGCTGAATAGGGAAGTTCTTCGCTTTGTCCAGTAGCCCGACTTTATCCAGTG
>1939646|reference ScrF|length 50|copies 1
AAAGCTGAGAAGATGATTGGTTTTTGCTCTTCCCAGGGCGTCACTAATGA
>1939646|reference ScrF|length 40|copies 1
AAAGCTGATTGAACACGGAATGCCAGGCGAAATGCCGGTG
>1939646|reference ScrF|length 33|copies 1
AAAGCTGGTGAGATAACAAGGATATATCGATAT
>1939646|reference ScrF|length 48|copies 1
AAAGCTGGTTCATTCCGGCTGATGCGCTACAAGGAATGGTGCTGGGTT
>1939646|reference ScrF|length 13|copies 1
AAAGCTTGTCGAG
>1939646|reference ScrF|length 56|copies 1
AAAGCTTTTCCCCCAGAAAATCAGAACGGTCGAAGCCTCCGGGCCGATCGATAATA
>1939646|reference ScrF|length 57|copies 3
AAAGCTTTTCCCCCAGAAAATCAGAACGGTCGAAGCCTCCGGGCCGATCGATAATAT
>1939646|reference ScrF|length 37|copies 2
AAAGGAAAAGTAATAATACCGCGAGAATAATGCTCGA
>1939646|reference ScrF|length 46|copies 4
AAAGGAAGAAAAAATCGCGCAGCAAATGAGTCTGCAAAATACGTTC
>1939646|reference ScrF|length 54|copies 1
AAAGGAAGGATTTACAGAATGTGACCTAAGGTCTGGCGTAAATGTGCACCGGAA
>1939646|reference ScrF|length 49|copies 1
AAAGGAATAAGATGAGGGAACCGCGCCAGCGGCGATTTACCGCCGGGAG
>1939646|reference ScrF|length 55|copies 2
AAAGGACCGTAACGCCGCTTTACGCGCAGGGCCAACACCGGGAATAGAGGCAACA
>1939646|reference ScrF|length 53|copies 1
AAAGGACTGAAAGTACTGGCCTACTGGGAAAACGGCTGGCGCGATGTCACCAA
>1939646|reference ScrF|length 46|copies 1
AAAGGAGAGTAGCAATGTCATTCGAATTACCTGCACTACCATATGC
>1939646|reference ScrF|length 34|copies 8
AAAGGATAGCATGTTCGCTAACAGCGGCGGCAAA
>1939646|reference ScrF|length 45|copies 5
AAAGGATATTCAGGAGAAAATGTGCGCTATATCCGACAGTTATGC
>1939646|reference ScrF|length 46|copies 1
AAAGGATATTCAGGAGAAAATGTGCGCTATATCCGACAGTTATGCT
>1939646|reference ScrF|length 49|copies 1
AAAGGATTACTGAAACCAGAAGAAATTGTTACCCACTATATGCCGTTTG
>1939646|reference ScrF|length 49|copies 1
AAAGGATTATCTGCGCCGCTTTCCGGAGTTCCGGACGTTTGGGCGCACG
>1939646|reference ScrF|length 38|copies 20
AAAGGCATTCATGATGATTTTCAGCGCCTGCGACAGCG
>1939646|reference ScrF|length 45|copies 9
AAAGGCCATAAAGCTGGCACCGAACAGTAACAGCACGGCTTTAAT
>1939646|reference ScrF|length 46|copies 1
AAAGGCCGCACTGCTCACCAATTTTCTGCTATCCTGCCCCCGCACT
>1939646|reference ScrF|length 44|copies 7
AAAGGCGATCACTGGCGTGGCTGACTGGCTGCTGTCGAAGATGG
>1939646|reference ScrF|length 47|copies 1
AAAGGCGATGAGGATCGGCACTAACAGGCTAAGAATAAAACCGTGAA
>1939646|reference ScrF|length 46|copies 10
AAAGGCGCATCCCCATTTTCGCCATCTGCCGGGGTTTACAAGAACT
>1939646|reference ScrF|length 48|copies 1
AAAGGCGCTTTCTTCCAACGCCTTCCGTCGCCTGTGTCGTACCGATTA
>1939646|reference ScrF|length 55|copies 2
AAAGGCGGATTATGAGTCCGCCTTTTGCTTTAAGTTTTGAAGATTAATTCAGACG
>1939646|reference ScrF|length 44|copies 7
AAAGGCTTCGTTCTGCGTGCTGGTAAAGTGATCATCATCGTCAG
>1939646|reference ScrF|length 45|copies 3
AAAGGCTTCGTTCTGCGTGCTGGTAAAGTGATCATCATCGTCAGC
>1939646|reference ScrF|length 44|copies 1
AAAGGCTTTAAAAAAGCAATGAGCGATGATGAACCAAAGCAGGA
>1939646|reference ScrF|length 48|copies 1
AAAGGGCAGAAAATGTTGATGGTTTGTTACTTCCAAATAAATCACATA
>1939646|reference ScrF|length 38|copies 32
AAAGGGCTGACGCCGCCAGAACTCTGGCCGCGTCATCA
>1939646|reference ScrF|length 57|copies 2
AAAGGGGGATGTGCTGCAAGGCGATTAAGTTGGGTAACGCCAGGGTTTTCCCAGTCA
>1939646|reference ScrF|length 53|copies 1
AAAGGGTAAAACGCCAGTTTTCTGGTTACTCACAACTCATTGAATCTGCATGA
>1939646|reference ScrF|length 47|copies 3
AAAGGGTATCTCATTAAAAACAGAAAGCAGTTGTCAGGACTGGCGCT
>1939646|reference ScrF|length 46|copies 1
AAAGGGTGAGCGGGGCGGTTGTCAACGATGGGGTCATGCGGATTTT
>1939646|reference ScrF|length 66|copies 1
AAAGGGTTAAGTTGCGGCATGAACTTATGTTTGTTCAAACCGTTGACCCTGGATGTACTGAAAACA
>1939646|reference ScrF|length 31|copies 1
AAAGGGTTTGTGCCCCGGCTCCGTGACCGGC
>1939646|reference ScrF|length 31|copies 2
AAAGGTATGTTGCCCTGGCAGCAACTGAGCG
>1939646|reference ScrF|length 42|copies 4
AAAGGTCACTGTCTCACAGAACAACCGTATTATTTATCAAGA
>1939646|reference ScrF|length 43|copies 6
AAAGGTCACTGTCTCACAGAACAACCGTATTATTTATCAAGAA
>1939646|reference ScrF|length 48|copies 6
AAAGGTCGCGATGCTGACATAGACCCAGTTAATACCGCTGCCAAAGAG
>1939646|reference ScrF|length 49|copies 1
AAAGGTCGCGATGCTGACATAGACCCAGTTAATACCGCTGCCAAAGAGA
>1939646|reference ScrF|length 38|copies 3
AAAGGTGCGCCAATAACAGGGAGCTGTGAAATCCATTC
>1939646|reference ScrF|length 55|copies 1
AAAGGTTAATGCGGGACCGACTTTCAATATTGCAAAGTGATCGCGGACTAATTCC
>1939646|reference ScrF|length 56|copies 1
AAAGGTTAATGCGGGACCGACTTTCAATATTGCAAAGTGATCGCGGACTAATTCCC
>1939646|reference ScrF|length 56|copies 2
AAAGGTTCTTTCAATGGCCAATAATACCACTGGATTCACCCGAATTATCAAAGCTG
>1939646|reference ScrF|length 47|copies 4
AAAGGTTGCTGCGCCCCACACCACCATGCTAATAGCTGCGCCGAACT
>1939646|reference ScrF|length 48|copies 1
AAAGGTTTTTCCGCCGCGCGTCAGTTTGGCTGGCGGGCAGTCGCTTAA
>1939646|reference ScrF|length 42|copies 1
AAAGTAAATTCAGATGCCAGGTATGTGGATATACAGCGAACG
>1939646|reference ScrF|length 50|copies 3
AAAGTAACCGATGTATTATTGGCAAGCCATGAAAATACGGCGCAAATTAT
>1939646|reference ScrF|length 42|copies 4
AAAGTAACGCCTACCCGGCGCAACTTAGCCATTGCCTGACGG
>1939646|reference ScrF|length 41|copies 1
AAAGTAATCCATATTGTCGTAAATCTTGCGCAGGGAATCGG
>1939646|reference ScrF|length 58|copies 3
AAAGTACCTGTAACTGTTCCGGTTCGGCATTGCCCTGCCATTCGTCCGGCACCAGCCA
>1939646|reference ScrF|length 38|copies 1
AAAGTACTGGCAACCCGGCTCGCGCTGCGTACCCACCG
>1939646|reference ScrF|length 44|copies 2
AAAGTAGAGGCATAACGCAGGTTAGCCAGGCGATTTCTGAAATG
>1939646|reference ScrF|length 49|copies 2
AAAGTAGTCGTAGCCCGGCTTCAGCTGCTCCCAGAAGTCCTTAAAGTTG
>1939646|reference ScrF|length 56|copies 5
AAAGTATGACATTTTTGTTTGCAGCAATTTTTATGAAAACGTTGCCATACTCAAAA
>1939646|reference ScrF|length 53|copies 3
AAAGTCACCGGAAGCGAGGCAGAACAACATGCCACAAGCCACCATCCCCGACA
>1939646|reference ScrF|length 49|copies 1
AAAGTCAGGTGATTATGGATGTGGAAAATCACCTGTATGCGCGCAAAGA
>1939646|reference ScrF|length 53|copies 1
AAAGTCATCAGCGGGCATAGAGAGTGGGTGTTCCCCAGTATCAAAGCTCCACT
>1939646|reference ScrF|length 46|copies 2
AAAGTCATCATCCTGTACGCAGTGGGTACCGGGGCAATTAAAGGGT
>1939646|reference ScrF|length 39|copies 4
AAAGTCATGGCAAACTGCGCGAGCGTCATATAGCCGCCT
>1939646|reference ScrF|length 27|copies 1
AAAGTCGATAGTTCGAGCATCAATACG
>1939646|reference ScrF|length 50|copies 1
AAAGTCGATGGTCAGCCCTTAACGCAGTGGGTGACCTTTGTGATGCTTGT
>1939646|reference ScrF|length 40|copies 7
AAAGTCGCAATGATCATTTACGCCAAACGGCATTGCGCAA
>1939646|reference ScrF|length 52|copies 2
AAAGTCGCACCACTGCCCCCAAGGAAAATAAAGGAGTCCAGCATCGGCTTGG
>1939646|reference ScrF|length 47|copies 2
AAAGTCGCGTTGAGTAAAGCCGAAGGTGAGAAGTGCCCACGCTGCTG
>1939646|reference ScrF|length 48|copies 1
AAAGTCTCCGAGCCTGTGCAGGGTCCCAATCCGGGATTACACATGCTG
>1939646|reference ScrF|length 43|copies 3
AAAGTCTGCCATTTGCCGATAACGCATTTGATATTGTTATCAG
>1939646|reference ScrF|length 59|copies 1
AAAGTGAAAAAAAGAAAGACGGGCAACCGGTCAAAACGATGCCGGGTTAGCGAAGTTGA
>1939646|reference ScrF|length 46|copies 7
AAAGTGACCGTGGTGGTTGAGTTACAGGCGCGTTTCGACGAAGAAG
>1939646|reference ScrF|length 47|copies 1
AAAGTGATGGACAACATGTCTGGTTCTGTCCGGGCAATGTTGCCAGA
>1939646|reference ScrF|length 48|copies 1
AAAGTGATGGACAACATGTCTGGTTCTGTCCGGGCAATGTTGCCAGAT
>1939646|reference ScrF|length 50|copies 2
AAAGTGCGCTTTGTTTATGCCGGATGCGGCACGAGCGCCTTATCCGGCCT
>1939646|reference ScrF|length 45|copies 1
AAAGTGCGGAGAGATCGCCCACAATCGCCAGCGTCGGTTTGCCGC
>1939646|reference ScrF|length 34|copies 1
AAAGTGCTCTACGGCGCACTACCGCGCACCAGCG
>1939646|reference ScrF|length 35|copies 10
AAAGTGCTCTACGGCGCACTACCGCGCACCAGCGG
>1939646|reference ScrF|length 49|copies 3
AAAGTGGAATCAGCCCGGCGATATAATAATTTTTCGTTTTTGCTAAAAC
>1939646|reference ScrF|length 39|copies 5
AAAGTGGATGCAGCTCGCCACGACCGTAGCCACCGACGG
>1939646|reference ScrF|length 40|copies 2
AAAGTGGCCGATCTGGATCCGTCTTTCCACGATCTGACCG
>1939646|reference ScrF|length 41|copies 2
AAAGTGGCCGATCTGGATCCGTCTTTCCACGATCTGACCGA
>1939646|reference ScrF|length 42|copies 1
AAAGTGGCCGATCTGGATCCGTCTTTCCACGATCTGACCGAA
>1939646|reference ScrF|length 34|copies 1
AAAGTGGCGTGAGCTTCCAGGCTGGTGTGCAGCA
>1939646|reference ScrF|length 53|copies 1
AAAGTGGCTAGTGACGATTGCAGCACTGTGGCTGGCCGGATGCAGCTCCGGCG
>1939646|reference ScrF|length 45|copies 5
AAAGTGGGCGCATTGGGTCGACGCCGCGATTCTCAAAACGCGCCA
>1939646|reference ScrF|length 55|copies 1
AAAGTGGGCGTGGTCGGCATCGGCGGTCTGGGACATATGGGGATTAAGCTGGCCC
>1939646|reference ScrF|length 46|copies 12
AAAGTTATGAATACTCGCTGGCAACAGGCCGGGCAAAAGGTAAAGC
>1939646|reference ScrF|length 46|copies 2
AAAGTTATGCCAGCGGTGGCGTGCCCCCCGCATTGATGGGTATGGG
>1939646|reference ScrF|length 47|copies 10
AAAGTTATTTCAACCCGGCATTTTTATTAGAGAATGGCACATCCGTT
>1939646|reference ScrF|length 38|copies 1
AAAGTTCCGCGTACATGCGACCGGGGTTAAACACGCCG
>1939646|reference ScrF|length 53|copies 15
AAAGTTCGGCAGCAGTTTGCCGTCGTTCGCATACACCGGGAAGTATTTCTGGT
>1939646|reference ScrF|length 43|copies 4
AAAGTTGATTTTGCCCGGATAGGTGGCGGCAAAAACGCCTTGC
>1939646|reference ScrF|length 45|copies 2
AAAGTTGTTCCGCCGAAACGTCATATTTTGAAAAACATCTCTCTG
>1939646|reference ScrF|length 41|copies 1
AAAGTTTACGTCTTTTTACTGCCCGGGATGGCGGTTGACAT
>1939646|reference ScrF|length 51|copies 6
AAAGTTTCGACCTTAAGCGCAGCTCCACTGCCACCGGGTTTACGCGAGCAA
>1939646|reference ScrF|length 31|copies 2
AAAGTTTGCTGCACCTGGATGCTTTGCGTGC
>1939646|reference ScrF|length 42|copies 2
AAAGTTTTGGTAGCCCGGTGCAGCGTTGACGTCAGACGTACG
>1939646|reference ScrF|length 61|copies 5
AAATAAAACCGCGCCCGGCGGTGAATTTTCGCTGTCGGGTGGTTTTTTTGCTGTTAGCAAC
>1939646|reference ScrF|length 54|copies 1
AAATAAAACGAAAGGCTCAGTCGAAAGACTGGGCCTTTCGTTTTATCTGTTGTT
>1939646|reference ScrF|length 48|copies 1
AAATAAAATATCGCCCGGGTGCAGCAGTTTGTTCTGGCGCAAGTCGCC
>1939646|reference ScrF|length 48|copies 5
AAATAAACTTCCATCCGGCGCTCGTGAGTGTGACACGGCATGGTGTTC
>1939646|reference ScrF|length 12|copies 1
AAATAAATTACC
>1939646|reference ScrF|length 40|copies 1
AAATAACAGGGAACGCCGGAATCGGACACCGCTTTGATCG
>1939646|reference ScrF|length 49|copies 9
AAATAACGATTAAAGGATCGACAAGAGATAGCCCGGCTAGTTTTAAACT
>1939646|reference ScrF|length 55|copies 1
AAATAACTATGTCAAAACGAACATTCGCGGTGATATTAACCTTGTTGTGTAGCTT
>1939646|reference ScrF|length 46|copies 1
AAATAACTGGCTGGCTGCTACACCATGTTGCCGGGCAACGAGGGAG
>1939646|reference ScrF|length 48|copies 3
AAATAACTGGCTGGCTGCTACACCATGTTGCCGGGCAACGAGGGAGAC
>1939646|reference ScrF|length 39|copies 1
AAATAATCGGTCGACTGCGCTCCGGGCCGTAACTGTGCC
>1939646|reference ScrF|length 50|copies 1
AAATAATCTGGTCCATCGTATGCACACCAAGGCCATAAAACGCGCCATCC
>1939646|reference ScrF|length 34|copies 2
AAATAATGGCGTAATCCCAGGTGCGCCAGCAATG
>1939646|reference ScrF|length 44|copies 1
AAATACAAAGACGCCTGGATGCAGGAACATGAGGCGGAAATTGC
>1939646|reference ScrF|length 53|copies 2
AAATACACTAACGTTGAGCGTAATAAAACCCACCAGCCGTAAGGTGAATGTTT
>1939646|reference ScrF|length 47|copies 1
AAATACAGAACCAATAGTAATGAACAGCAGGAGAGCAAATTTGCCCA
>1939646|reference ScrF|length 38|copies 1
AAATACATCAGCCAGCAGGAGTACGACCAGGCCATTGC
>1939646|reference ScrF|length 47|copies 2
AAATACCGGTAGCGGCGTACCGTGGGTCACCTGGGACATCATCCCCG
>1939646|reference ScrF|length 50|copies 18
AAATACCGTCAGCGGTTAAATCCAGATCCGGCCATGCCCCTTCGTGAATG
>1939646|reference ScrF|length 36|copies 1
AAATACGCCATCACAGGTATCAGCGAGGCCGTCCAG
>1939646|reference ScrF|length 59|copies 2
AAATACGCCTATTGATTATCTGGATTTTGCCTCGCCTGTCTCCGGGCTGGGTTCAAAAA
>1939646|reference ScrF|length 54|copies 5
AAATACTACTTCACCCATGAAAAAGACAACATCATGTCGGTGTTTGCCACCGTT
>1939646|reference ScrF|length 30|copies 1
AAATAGACAGTATCCAGGTTGGTGCCTACG
>1939646|reference ScrF|length 41|copies 3
AAATAGCAAATCGCGACGCCAGCCAGGCCGATCGCGGTAAT
>1939646|reference ScrF|length 55|copies 1
AAATAGCCTTTCTCTTGTAACTCTTTAAAGACGGGGGATTTTTGACCGATATAGG
>1939646|reference ScrF|length 41|copies 1
AAATAGCGTTCCATCTCTTTGAGCCAGGCTTCATGCAGCAC
>1939646|reference ScrF|length 58|copies 2
AAATAGCGTTTAGGACAACCTGACTTAACCCCGTTCCGTCATGGTTATGCTGCTCTTC
>1939646|reference ScrF|length 52|copies 1
AAATAGGACGCAATTGGACAATTATCGGGCGAAAAGGCAAACCGGGCATTTA
>1939646|reference ScrF|length 47|copies 5
AAATAGGCAATTCGATAATCGTCCTGTATCGAACCATCCGCTTCAAC
>1939646|reference ScrF|length 43|copies 5
AAATAGGCGTATCACGAGGCCCTTTCGTCTTCAAGAATTAATT
>1939646|reference ScrF|length 31|copies 1
AAATAGGCTACGGCCTGGGTGACGCAGGCGG
>1939646|reference ScrF|length 56|copies 1
AAATAGGTTGTGACATAGGAGTTCCACTTTTCTTAGATTTTCAACACAACGTTATC
>1939646|reference ScrF|length 39|copies 2
AAATAGTCCCGCGCCTGGCTGGCGGTTTGCCATAGCCGT
>1939646|reference ScrF|length 34|copies 1
AAATAGTTGCGCCCTGGATTCCACGCGACCATAG
>1939646|reference ScrF|length 42|copies 1
AAATATATGGGCTATTACCAGCTTAAAATCGGCTATCACCTC
>1939646|reference ScrF|length 44|copies 5
AAATATCGCCACATCAACATCATCCGCCAGCTTATCTTCCTGAC
>1939646|reference ScrF|length 55|copies 2
AAATATCGGAATTGAGGTAATCTTCGCCCAGCGCCAGTTTGGCTTTCAATGACGG
>1939646|reference ScrF|length 49|copies 6
AAATATCTACATTAAGTTGTTAGGAATACTTAATGAAAAACAGAAATCA
>1939646|reference ScrF|length 40|copies 11
AAATATGATCTGTTGCGCCAAACAGCGATATCAGCGGCGT
>1939646|reference ScrF|length 45|copies 1
AAATATGGGGTATTGAGGGTTGCTATGCCTGATGCCGATTCGTAG
>1939646|reference ScrF|length 40|copies 1
AAATATGTGCGCCATCCGGCAGCGCTTGCTGATGCAGTCG
>1939646|reference ScrF|length 42|copies 1
AAATATTTACCGCCACTCGCAGGTTTATGCCTTTATCCCGCC
>1939646|reference ScrF|length 46|copies 3
AAATATTTCATCACTTCGAGAGTCGAAAGTCGTTCTGCTTTACCGA
>1939646|reference ScrF|length 48|copies 1
AAATATTTTGCCAGAGTCTGGCCGATATCCGCGAAGGTTTCACGATGA
>1939646|reference ScrF|length 50|copies 3
AAATCAAAAATCACATACTGAAAATGCCGTTACCGGGAAGCGTAGTGGCA
>1939646|reference ScrF|length 53|copies 1
AAATCAAAATGGCAGTGGGTGTCGATAAAACGGCAAATCAAGCCAGATCCTCA
>1939646|reference ScrF|length 49|copies 1
AAATCAACCCGCTGGTCATCACCAAACAGGGCGATCTGATTTGCCTCGA
>1939646|reference ScrF|length 48|copies 15
AAATCAACGCCCTTGCAACGTTAATTCTCGGTGCGGTCGGAATTGTCG
>1939646|reference ScrF|length 57|copies 5
AAATCAACGCTGGCCCGGCTGGCGCAAATTTCGATTCCGGCGGTCAGTAATATTTTG
>1939646|reference ScrF|length 49|copies 1
AAATCAAGCCGCTGGCTTCTGCTTCTATCGCCCAGGTTCATACCGCGCG
>1939646|reference ScrF|length 18|copies 1
AAATCAATAGCCCTATGG
>1939646|reference ScrF|length 40|copies 4
AAATCACGGGCAGCAACCTGCTGGGCGTGCTGTAGCTGTT
>1939646|reference ScrF|length 25|copies 1
AAATCAGACGTGGATTGATTTCTTG
>1939646|reference ScrF|length 47|copies 16
AAATCAGCACCACGATACCGCCCGCGCTGTACTGCCAGTTTGATGGT
>1939646|reference ScrF|length 41|copies 2
AAATCAGCCGTTCGGCGGCGGAATCAACGTTGATGATTGCG
>1939646|reference ScrF|length 49|copies 3
AAATCAGCGAAGCGAATAAACCGCGCGCTGTCCGGGTTTTCCGGCATCT
>1939646|reference ScrF|length 48|copies 2
AAATCAGCGGTTTCACCACGAGGATCGATATCACCAATTTTAAAACCA
>1939646|reference ScrF|length 38|copies 1
AAATCAGGTGTGGTGCGGTGATGTGACCTATATCTGGA
>1939646|reference ScrF|length 43|copies 1
AAATCATCCGCTCCCTGACCCATTGCCAGCGCTGCCCACCACT
>1939646|reference ScrF|length 43|copies 1
AAATCATCGATGAAGATGATCTGCCAATTAAGATGACCGCCCA
>1939646|reference ScrF|length 43|copies 3
AAATCATTAACCACGGAAACAGCACTGGATATTCTGATTGCGT
>1939646|reference ScrF|length 53|copies 2
AAATCATTGCCTGCCCGGTTTGCAACGGAAAACTTTGGTATAACCAGGAAAAA
>1939646|reference ScrF|length 38|copies 1
AAATCCAGAGCATTATGATGGGTAATAAACGGGCGAGC
>1939646|reference ScrF|length 39|copies 14
AAATCCAGAGCATTATGATGGGTAATAAACGGGCGAGCA
>1939646|reference ScrF|length 50|copies 3
AAATCCATCAATTTATGGACGTTTTCGTCGTCCCAGGTCTGGCAGAAAGT
>1939646|reference ScrF|length 52|copies 3
AAATCCATGCATCTCCAACAGCGCGCCGGAAAGCGGTGATCCCAGTGTTAAC
>1939646|reference ScrF|length 53|copies 1
AAATCCATGCATCTCCAACAGCGCGCCGGAAAGCGGTGATCCCAGTGTTAACG
>1939646|reference ScrF|length 50|copies 9
AAATCCCCACCAGATTTCAGACCAACGACCGAGAGGAACAGCACGATCCC
>1939646|reference ScrF|length 51|copies 1
AAATCCCCACCAGATTTCAGACCAACGACCGAGAGGAACAGCACGATCCCC
>1939646|reference ScrF|length 51|copies 1
AAATCCCCGTCGCATCAGCGACATCCTGATTCATACCCTCAGCGTTACCCA
>1939646|reference ScrF|length 47|copies 5
AAATCCCCTGCCGCCCGGAAGCGGCGGAACAAGCGTTCGGCATCATC
>1939646|reference ScrF|length 49|copies 1
AAATCCCGAGCATCAACGTTTCTAAACACCGTCTGGACGTTCAGTTCGA
>1939646|reference ScrF|length 51|copies 2
AAATCCCGGCAGGTCTTTAAAACAGTTCCGTAATAAATATCCGGTTTCATT
>1939646|reference ScrF|length 63|copies 1
AAATCCCTGGAATTATTTTCGTTTTCGCGCATTGAGCGAATCAACAAAAGCCATCGCTAAACC
>1939646|reference ScrF|length 41|copies 1
AAATCCGTTTCACAGACGCCGGTAATTACGGCTTCTGCTTT
>1939646|reference ScrF|length 42|copies 1
AAATCCGTTTCACAGACGCCGGTAATTACGGCTTCTGCTTTT
>1939646|reference ScrF|length 45|copies 1
AAATCCTTACATAAAACAATTGAACGAAATCAGGTGAAAACAGCA
>1939646|reference ScrF|length 31|copies 1
AAATCGAAACCCGCCCGGGTTCTATCGTTCG
>1939646|reference ScrF|length 43|copies 1
AAATCGAAACTGGGGGGTTAATGATGGCTGACTCGCAACCCCT
>1939646|reference ScrF|length 46|copies 1
AAATCGAAGGGGGTAATCTGTGCCAATATTTCTGCCGTATCAATGC
>1939646|reference ScrF|length 46|copies 2
AAATCGACCTGATACGCAAGATCGGGCACCGGGCCGTTACTGCTGG
>1939646|reference ScrF|length 49|copies 7
AAATCGAGATTCGGGCGATTAACGTACTGCACCGGGAAGCGCATTGGCT
>1939646|reference ScrF|length 41|copies 13
AAATCGATAAAAGCCCGGATGCGCGTACTTACCGCACGGTC
>1939646|reference ScrF|length 50|copies 2
AAATCGATTTCATCCTGGGTATTCCACGAAATCCCTTTACCGCCATTGCC
>1939646|reference ScrF|length 46|copies 1
AAATCGCCCTGCGCAGGCTGCCCTTCTGCCACTTCCACCAGCCGAC
>1939646|reference ScrF|length 56|copies 1
AAATCGCCTTAATATTGGTTTGAGGTAATAAAAATGCATGAAATAACCCTACTTCA
>1939646|reference ScrF|length 47|copies 1
AAATCGCTCATGAGGTAAACCCGCAAAACCAGGTGGGCTGTATGCTG
>1939646|reference ScrF|length 41|copies 2
AAATCGCTGGTGGCAAACGTGATTTGTTCGCTCATAAGAAA
>1939646|reference ScrF|length 36|copies 1
AAATCGGCAGTCGCCATCGCAGAGGTATAAAACACG
>1939646|reference ScrF|length 48|copies 2
AAATCGGCATACCAAACGACATCGGGGTGACAATCGCAAACCACGAGG
>1939646|reference ScrF|length 49|copies 2
AAATCGGCATACCAAACGACATCGGGGTGACAATCGCAAACCACGAGGC
>1939646|reference ScrF|length 46|copies 5
AAATCGGGCATGAAAATCATCAGGTACAGCTTTAACCCAACGCACA
>1939646|reference ScrF|length 49|copies 1
AAATCGGGCTACAGATAGAGGTGAAGCTCAACACCGGTGCGTTCAGTAC
>1939646|reference ScrF|length 52|copies 1
AAATCGGTATCGCCCCGGCGTCGGCTCTCTTGCAGGGCGTGGGCGGCGTCGA
>1939646|reference ScrF|length 40|copies 3
AAATCGGTGATCACCCGGCCAATCTCTTCTCGCTCGTCAC
>1939646|reference ScrF|length 42|copies 1
AAATCGTAAACGACCCGGCGTTCACAACCCATAATCAGGTCG
>1939646|reference ScrF|length 44|copies 1
AAATCGTACCATTCATCACAGATTCTCCAGAGGTAATGTAGGGA
>1939646|reference ScrF|length 56|copies 10
AAATCGTCGAAACCCAGGTGGTGGGAGATAAATTAACCTTTTCCTCTGACGCCGGA
>1939646|reference ScrF|length 58|copies 1
AAATCGTCGAAACCCAGGTGGTGGGAGATAAATTAACCTTTTCCTCTGACGCCGGACG
>1939646|reference ScrF|length 45|copies 1
AAATCGTCGATTACTCCCCTCAGCAGGAAGGCAAAGTCTTTTTTG
>1939646|reference ScrF|length 49|copies 3
AAATCGTTATGTCCACATTACGCCTGCTCATCTCTGACTCTTACGACCC
>1939646|reference ScrF|length 53|copies 18
AAATCGTTCATTTCCAGGTGGGAAGCATTAATTTAAGTACCAGTATCGGTGTA
>1939646|reference ScrF|length 54|copies 1
AAATCGTTCATTTCCAGGTGGGAAGCATTAATTTAAGTACCAGTATCGGTGTAG
>1939646|reference ScrF|length 32|copies 1
AAATCGTTCTCGGCGTTAGCGGCGGTATTGCT
>1939646|reference ScrF|length 43|copies 23
AAATCGTTCTCGGCGTTAGCGGCGGTATTGCTGCCTATAAAAC
>1939646|reference ScrF|length 46|copies 1
AAATCTACCGGCGGTAAATTTCAACGTTCAGCTTCCGCATTTCGTA
>1939646|reference ScrF|length 43|copies 1
AAATCTACGACATTGTGCTGGAGTCTCTCGAAACCAGCCTGCG
>1939646|reference ScrF|length 45|copies 1
AAATCTCGCTGGCGGCGGGCGTGTTTGCCGTGTTTATCGGTGCGG
>1939646|reference ScrF|length 47|copies 11
AAATCTGAACCTTTAATGCGTGAAGCGATGCAGGCGGGGGCGCATTA
>1939646|reference ScrF|length 55|copies 1
AAATCTGACTTGTACGCCACAGGATGATTCCCAGTATCCAGGGATGGATACAAAG
>1939646|reference ScrF|length 27|copies 1
AAATCTGGGATGCGCTGAATGACGTGC
>1939646|reference ScrF|length 51|copies 2
AAATCTTGCCGCCAATTTTAAAAACATCGAACTCCGGGCCAAAAGGCCAGC
>1939646|reference ScrF|length 49|copies 6
AAATGAAAACCAGTGATTTGCTCGTCGCCTTGCTCAGTGATGGTATAAC
>1939646|reference ScrF|length 55|copies 1
AAATGAACGCCTCTATTTCCGGTGCGGAAGTTGGTTGCCAGGGCGAAGTGGGTGT
>1939646|reference ScrF|length 56|copies 1
AAATGAACGCCTCTATTTCCGGTGCGGAAGTTGGTTGCCAGGGCGAAGTGGGTGTT
>1939646|reference ScrF|length 50|copies 11
AAATGAACGGTTTGTGACATGATTATCTTTCCTGTTTACATATATTTAAC
>1939646|reference ScrF|length 39|copies 4
AAATGACCAAAGCGCAGATGACTTGGTGCCACACGCATC
>1939646|reference ScrF|length 40|copies 1
AAATGACCAAAGCGCAGATGACTTGGTGCCACACGCATCA
>1939646|reference ScrF|length 31|copies 2
AAATGACCAACCGCCAGGTAGCACATTACCG
>1939646|reference ScrF|length 47|copies 1
AAATGACCTCTCGCTTGCTTAATGGAATACCGGGGCCATCATCCTCG
>1939646|reference ScrF|length 48|copies 1
AAATGACCTCTCGCTTGCTTAATGGAATACCGGGGCCATCATCCTCGA
>1939646|reference ScrF|length 56|copies 1
AAATGACGGCCTTCCATCGCGGCGGCTACCGTACCGGAATAAATAACATCATCCCC
>1939646|reference ScrF|length 44|copies 15
AAATGACTCAATTTACGCAAAATACCGCCATGCCTTCTTCCCTC
>1939646|reference ScrF|length 52|copies 2
AAATGATGGAGGACTGGAGATGGTTTAGGAAAATCCTGGCTTCTGAAAAAGT
>1939646|reference ScrF|length 48|copies 2
AAATGATTCTGAACATTTTTACACCTCAGTTGGACGATGTTGAAATTT
>1939646|reference ScrF|length 37|copies 3
AAATGCCACATAGACTCGGCAGGCATGCCAATTAAAC
>1939646|reference ScrF|length 38|copies 1
AAATGCCACATAGACTCGGCAGGCATGCCAATTAAACG
>1939646|reference ScrF|length 46|copies 2
AAATGCCATCGACTGGCTTTCCCGCCTGCCGGATCAACCGCTGGCA
>1939646|reference ScrF|length 51|copies 1
AAATGCCCAACTTTAACCGCTTCCTGAAAAGCAAAGATATTGATATCGAAC
>1939646|reference ScrF|length 44|copies 1
AAATGCCCAATGTGACCATTGACACATGGGACCTATATAGCGAG
>1939646|reference ScrF|length 51|copies 1
AAATGCCCATCGTCATCGTAAAGGGTTACCGACCTGGGGCGACGAAGTGCG
>1939646|reference ScrF|length 37|copies 1
AAATGCCCGATCGCCAGGACCGGGCATTTTCAGGAAG
>1939646|reference ScrF|length 38|copies 1
AAATGCCCGATCGCCAGGACCGGGCATTTTCAGGAAGG
>1939646|reference ScrF|length 48|copies 5
AAATGCCCTGCTTCCAGGAAAAGCCTCTAAGCATCAGGTAACATCAAA
>1939646|reference ScrF|length 46|copies 1
AAATGCCGCGCCTGCCAGGATTCAGTATCCTGGTCTGGATCTCCAC
>1939646|reference ScrF|length 43|copies 1
AAATGCCGCGTGGCCTGGAATTACTGATTGCTCAAACCATTTT
>1939646|reference ScrF|length 44|copies 1
AAATGCCGCGTGGCCTGGAATTACTGATTGCTCAAACCATTTTG
>1939646|reference ScrF|length 42|copies 1
AAATGCGCATCGACGGTACAACTGGGGTAGTAGACCAGTACA
>1939646|reference ScrF|length 38|copies 4
AAATGCGCCATCTCTGATCACCGTTCTGCCGCACCGGA
>1939646|reference ScrF|length 43|copies 4
AAATGCGGATCTGGGTGAATGAGGAAAAGCATCGCCATCCGGA
>1939646|reference ScrF|length 51|copies 9
AAATGCGGGCAAACTCTCCCCTCGTTTCGCATATTCGCGCCGAGTGTTCGG
>1939646|reference ScrF|length 46|copies 20
AAATGCGTAAAGGCGCGGTGGGGAATGTCGGCGTCGGTATTGCTGA
>1939646|reference ScrF|length 48|copies 4
AAATGCGTGATTACCCGGTGATTCAGGCGGAAATTCTGCTTTTCTCGC
>1939646|reference ScrF|length 41|copies 2
AAATGCTGATGCGCCCGGTCAACGCCTCTTCCAGCGGTTTC
>1939646|reference ScrF|length 41|copies 1
AAATGCTGTGCCGCAATATCGGCATTATTCAACACGGTGAG
>1939646|reference ScrF|length 44|copies 1
AAATGCTTGAACTCTTGTCGCAAGAATCCGCCCATCAACCGCTG
>1939646|reference ScrF|length 36|copies 1
AAATGGAGGAGCGTCTGGCGGCGGATACCGAAGAGA
>1939646|reference ScrF|length 43|copies 10
AAATGGATAAGGTGACGCAACAGAATGCTTCTCTGGTAGAAGA
>1939646|reference ScrF|length 44|copies 2
AAATGGATAAGGTGACGCAACAGAATGCTTCTCTGGTAGAAGAG
>1939646|reference ScrF|length 53|copies 3
AAATGGATGGAGCACGAACGCTATGTCGGTATCTCCAACCTGATGCTGAAACC
>1939646|reference ScrF|length 31|copies 1
AAATGGATTGAAGCCCGGGCCGTGGATTCTA
>1939646|reference ScrF|length 49|copies 1
AAATGGATTGAAGCCCGGGCCGTGGATTCTACTCAACTTTGTCGGCTTG
>1939646|reference ScrF|length 48|copies 1
AAATGGCCGCACTTGTAGAGCTGCTGAAAAACCCGCCCGCGGGCGAAG
>1939646|reference ScrF|length 47|copies 2
AAATGGCCTTGGCAATTTCTACCATCTGCTGCTGAGCTACCGTAAGG
>1939646|reference ScrF|length 51|copies 1
AAATGGCGATGAACTGAACGAGCAGATGGTGCAACGGCTGGAAGCGGCCCG
>1939646|reference ScrF|length 39|copies 6
AAATGGCGCAACATGAACGTTCCGGGCGAAGATCAGTAT
>1939646|reference ScrF|length 43|copies 1
AAATGGCTCGGTGTCTGGGATTTCGCTGTCTTCAGTACGGAAG
>1939646|reference ScrF|length 53|copies 2
AAATGGGACTATACCGTGATGGGGCTGGCAATGACCGGGGTTGTTATCCCCAG
>1939646|reference ScrF|length 45|copies 10
AAATGGGCGTGCGCATTCAGCAATATACCGGGCAAAAATTTATCA
>1939646|reference ScrF|length 48|copies 5
AAATGGGCTACAGCCCGGCAGTTATTGGTTTAAGTTATGTCCCGCAAA
>1939646|reference ScrF|length 52|copies 1
AAATGGGCTGCGATCAATGATTATGGCGGCAGTTCCGGGACAGAAACTCGTC
>1939646|reference ScrF|length 53|copies 1
AAATGGGCTGCGATCAATGATTATGGCGGCAGTTCCGGGACAGAAACTCGTCC
>1939646|reference ScrF|length 48|copies 12
AAATGGGGAATAGCGTACCGAGCGCCACCAGAAAGATTTTTGCGGATT
>1939646|reference ScrF|length 59|copies 1
AAATGGGTAATGGTGGCGGAACTGGTAGAAACCAGCCGCCTGTGGGGGCGCATTGCTGC
>1939646|reference ScrF|length 36|copies 3
AAATGGTACCGACAGAGACGTTAACATCGATGTTGG
>1939646|reference ScrF|length 51|copies 4
AAATGGTGAATTACCTGGATAATCAACTCACGGGTGGGTTTAATAAACCGC
>1939646|reference ScrF|length 39|copies 1
AAATGGTGTTGGCTCAGGACATGTTGCTCATCATTGTGA
>1939646|reference ScrF|length 51|copies 1
AAATGTACCACATTTGTCCATTGTTACGTATACCCAGGGCGTGCAGAACAT
>1939646|reference ScrF|length 47|copies 2
AAATGTCCCGCTGGTGCCTTATTACCGACCGGGCGATAAACGCATCG
>1939646|reference ScrF|length 42|copies 1
AAATGTCGTTATTCGCGCGTATAAATGAAGACGGCAAACTGA
>1939646|reference ScrF|length 43|copies 22
AAATGTCTCCAGCAGGCGCTGCTGCTCCGGGATCATCAACTGG
>1939646|reference ScrF|length 44|copies 6
AAATGTCTCCAGCAGGCGCTGCTGCTCCGGGATCATCAACTGGC
>1939646|reference ScrF|length 45|copies 1
AAATGTCTCCAGCAGGCGCTGCTGCTCCGGGATCATCAACTGGCG
>1939646|reference ScrF|length 45|copies 1
AAATGTGCTGAATTGCTTTTTGTACATCCGGGTGTGATGCATTGC
>1939646|reference ScrF|length 42|copies 1
AAATGTGGTTTTACCGCATACACCCTCTACTGGCATTGTCCG
>1939646|reference ScrF|length 43|copies 1
AAATGTGGTTTTACCGCATACACCCTCTACTGGCATTGTCCGT
>1939646|reference ScrF|length 47|copies 1
AAATGTTAACCGGTCCGGCGAGAAAACGCTGGCTGATACGTTCTTGA
>1939646|reference ScrF|length 42|copies 6
AAATGTTCGACAATTAACCAATCAGTCGCAGTTTGCGACAGG
>1939646|reference ScrF|length 44|copies 1
AAATGTTCGCTTATGCCAATAGTCATCCAGGATTGTGGAAAGTC
>1939646|reference ScrF|length 45|copies 1
AAATGTTCGCTTATGCCAATAGTCATCCAGGATTGTGGAAAGTCG
>1939646|reference ScrF|length 9|copies 1
AAATGTTGG
>1939646|reference ScrF|length 41|copies 1
AAATTAATAGGTTGTATTGATGTTGGACGAGTCGGAATCGC
>1939646|reference ScrF|length 51|copies 12
AAATTAATGGCGACTAACGCAGCAGATATTTTCGGTCTGCAGCAAAAAGGC
>1939646|reference ScrF|length 48|copies 11
AAATTACAATGCTTAGAAAAAATCCCAGAGCCAGGCAAATGGCAGCAG
>1939646|reference ScrF|length 49|copies 1
AAATTACAATGCTTAGAAAAAATCCCAGAGCCAGGCAAATGGCAGCAGG
>1939646|reference ScrF|length 39|copies 3
AAATTACCGCATCCCTGGTAAAAGAGCTGCGTGAGCGTA
>1939646|reference ScrF|length 54|copies 4
AAATTACCTGCTTTATTGTGGTGATAAAATTCACGTTCTACACCAGTTCCAGCA
>1939646|reference ScrF|length 45|copies 1
AAATTACGCTGTTTCTCGAAGAAGCAGAGCTGGATTATCGCTTGA
>1939646|reference ScrF|length 46|copies 15
AAATTACGCTGTTTCTCGAAGAAGCAGAGCTGGATTATCGCTTGAT
>1939646|reference ScrF|length 13|copies 1
AAATTACTGCACG
>1939646|reference ScrF|length 55|copies 5
AAATTAGCTTCGTGAAATCTCACTTTTCTCGTCAACTGGAAGAACGTCTGGGGCT
>1939646|reference ScrF|length 36|copies 1
AAATTAGTGATCTCTATTCCACGTCGTCGAGCGGTG
>1939646|reference ScrF|length 23|copies 1
AAATTATAAAAACCCGGCATAAA
>1939646|reference ScrF|length 42|copies 9
AAATTATCAAATGCCAGTCTGACTTGTTGCTGAAAATCGGGT
>1939646|reference ScrF|length 44|copies 1
AAATTATCCGAAGGGTACTGGCTGTTGTAATGACGCCGAAGTTT
>1939646|reference ScrF|length 56|copies 1
AAATTATCGACCGTCTGCGCGTAAAACTGGCGAAAGAACCGGGGGCGAATCTGTTC
>1939646|reference ScrF|length 57|copies 1
AAATTATCGACCGTCTGCGCGTAAAACTGGCGAAAGAACCGGGGGCGAATCTGTTCC
>1939646|reference ScrF|length 47|copies 2
AAATTATGCAGAAGGTGTGGGAGGACGACAGCTGGCTGCATTAAGAA
>1939646|reference ScrF|length 9|copies 1
AAATTCAAA
>1939646|reference ScrF|length 12|copies 1
AAATTCAAAGGT
>1939646|reference ScrF|length 48|copies 1
AAATTCAAATACTGGAGTTAACTTATGGCCTCTAAAGGTATTAACAAA
>1939646|reference ScrF|length 39|copies 1
AAATTCAATAGATTGCAATGCACTTGTAGGCCTGATAAG
>1939646|reference ScrF|length 54|copies 4
AAATTCACTTTCGCCCGGAGTTGTTCAAATACAACGATGCAGGTGTTGATACAA
>1939646|reference ScrF|length 45|copies 2
AAATTCAGCGCGAACCGCCTGTAATAAGGGCATGGTGATGGATGA
>1939646|reference ScrF|length 46|copies 19
AAATTCAGCGCGAACCGCCTGTAATAAGGGCATGGTGATGGATGAC
>1939646|reference ScrF|length 35|copies 7
AAATTCCACGCTGTCCGCCGCCTTCGCACACCAGA
>1939646|reference ScrF|length 47|copies 1
AAATTCCATGGTCGTGGGAAGCGTACGCTGCGGTTTTACGATTTCAG
>1939646|reference ScrF|length 51|copies 8
AAATTCCCAGACGCTCAACGACTTTCTCAACGGTCACAAAGCCCAATTGTG
>1939646|reference ScrF|length 37|copies 1
AAATTCCGCTGCACCCGGTACGGCGACGTTATCGTGC
>1939646|reference ScrF|length 42|copies 3
AAATTCCTCTGAAAACGTCTCGCAAAGGCTGAAACTGGCAGA
>1939646|reference ScrF|length 31|copies 1
AAATTCGCAACCACCTGGACGATTACGTTAT
>1939646|reference ScrF|length 40|copies 1
AAATTCGCCCTGGTTCGGTGATCCCGGTTGTAGTGATGCG
>1939646|reference ScrF|length 30|copies 2
AAATTCGCGCACCTGGCAGCTCTATCTGAG
>1939646|reference ScrF|length 46|copies 3
AAATTCGTAGCGCCCTGGCACAGACGATCAATTGTTGATTTTCGAG
>1939646|reference ScrF|length 39|copies 1
AAATTCTATATATTGCAGAGATCATGTAGGCCTGATAAG
>1939646|reference ScrF|length 50|copies 1
AAATTGAACCTGTACTGGAAAATGTGCAACCAAACTCGGCGGCAAGCAAG
>1939646|reference ScrF|length 48|copies 1
AAATTGAAGAAATTTGATTGACGAGACGAGGCGAATCAGGTTTAATGC
>1939646|reference ScrF|length 31|copies 1
AAATTGAAGCTCACCTGGCGCAAACCGCTTA
>1939646|reference ScrF|length 56|copies 1
AAATTGAAGCTCACCTGGCGCAAACCGCTTAAGTTCTTATCCCGCCCGTAAGGGCG
>1939646|reference ScrF|length 16|copies 1
AAATTGCAGAGCTGCG
>1939646|reference ScrF|length 46|copies 2
AAATTGCCAGTATTCTCGACGGGATCCCCCTGTCGGTGCAGCGGCG
>1939646|reference ScrF|length 45|copies 1
AAATTGCCATTACGGCAGCCTGACGCCCGCATGACACGTTACTTC
>1939646|reference ScrF|length 45|copies 1
AAATTGCCATTACGGCAGCCTGACGCCCGCATGGCACGTTACTTC
>1939646|reference ScrF|length 52|copies 1
AAATTGCCGACATTGCCGAAAGTCGCGAACTCACGGTGGCGGAGCTTGAAGA
>1939646|reference ScrF|length 48|copies 2
AAATTGCCTACCGCCCGGCAAGGGTGCTGATGCAGGACTTTACCGGCG
>1939646|reference ScrF|length 50|copies 15
AAATTGCGGGGTTATCATCTCCCAGTATATCCATACTAACAATAAGGTTA
>1939646|reference ScrF|length 41|copies 1
AAATTGCGTCTGGTGTTTTACGCCAGCAACTGGATTTGATT
>1939646|reference ScrF|length 44|copies 4
AAATTGGCTGTACGGGTCTTTTTCATGATGTTAATGCCGGGTGT
>1939646|reference ScrF|length 53|copies 1
AAATTGGCTGTACGGGTCTTTTTCATGATGTTAATGCCGGGTGTTGTAGGACA
>1939646|reference ScrF|length 54|copies 7
AAATTGGCTGTACGGGTCTTTTTCATGATGTTAATGCCGGGTGTTGTAGGACAC
>1939646|reference ScrF|length 52|copies 9
AAATTGGTATCCGCCCGGTTATTGACGGTCGTCGCATGGGTGTTCGTGAGTC
>1939646|reference ScrF|length 36|copies 1
AAATTGTACAGAAATGCAGAAATATGAATGGTGAAT
>1939646|reference ScrF|length 45|copies 1
AAATTGTCGCAAACCTGGAGCAGGAAGATAACGTTTCGCTGGCAG
>1939646|reference ScrF|length 46|copies 3
AAATTGTGAACGTCCCGGCGCGTCGAATAATCCGGCAAAAACGGAA
>1939646|reference ScrF|length 50|copies 1
AAATTTAAGTTCTTTATCCGCCATTTCACACTCCTGATTTAAATACGTAT
>1939646|reference ScrF|length 56|copies 7
AAATTTAATAATTTTGTCGCGACCGGTAAAACCACGGGCCAGGCGGATGGCGCTCA
>1939646|reference ScrF|length 57|copies 1
AAATTTAATAATTTTGTCGCGACCGGTAAAACCACGGGCCAGGCGGATGGCGCTCAT
>1939646|reference ScrF|length 46|copies 3
AAATTTATACCCCGAAAGTGATCTTATCCATTCTGTAGCTGATGAG
>1939646|reference ScrF|length 31|copies 1
AAATTTCCATGGCCCAGGTGCGCAACGGCAG
>1939646|reference ScrF|length 51|copies 1
AAATTTCGATATTAACGTCTTGCGCCGTGAACGCGGCGTAAAGCTGGAACT
>1939646|reference ScrF|length 58|copies 8
AAATTTCTTGGTCAGTTCTTTCGCTTCGATCACCGTCTCGCCGGGTGTGCCTTCTACC
>1939646|reference ScrF|length 59|copies 7
AAATTTCTTGGTCAGTTCTTTCGCTTCGATCACCGTCTCGCCGGGTGTGCCTTCTACCG
>1939646|reference ScrF|length 41|copies 1
AAATTTGAGCGAGTTGCTCATATTCATCTGGCAAATGTGAA
>1939646|reference ScrF|length 41|copies 2
AAATTTGATGCCATTGTGGTCGGTGCGGGCGTTGCTGGTAG
>1939646|reference ScrF|length 48|copies 1
AAATTTGTCACCTTTATGGAGCAGGCAGACAACATTGCCGACTGGGTG
>1939646|reference ScrF|length 43|copies 2
AAATTTTACTCGCGCAACGCCCCGCCCAGAGCGATCAGGCGGG
>1939646|reference ScrF|length 44|copies 1
AAATTTTATGGGGACAGGCGATCACCAGCGATGCTGACCGTAAT
>1939646|reference ScrF|length 43|copies 4
AAATTTTCCGCCATCGCTTTCGCCGCCGGGCCAATGGAATCCA
>1939646|reference ScrF|length 48|copies 1
AAATTTTGCTAATGACCACAATATAAGCTGAACGCGATTCGCAACCCA
>1939646|reference ScrF|length 48|copies 7
AAATTTTGTCTGGCAGTCGCCACAACATTACCGGGTTATTTACATATG
>1939646|reference ScrF|length 32|copies 1
AACAAAACTGACCTCCTGGCGCGGATTATTCA
>1939646|reference ScrF|length 41|copies 9
AACAAAATCGGATCGCCTTAACGCTCTCCATCTTCGAGCCA
>1939646|reference ScrF|length 38|copies 5
AACAAAATGAATCGGTGGTCAGGCTGATGCAGCAGCAA
>1939646|reference ScrF|length 49|copies 1
AACAAACACCACCGTCGTCGCCCGATACCCACCAACCATCGCCTCGACG
>1939646|reference ScrF|length 45|copies 1
AACAAACAGACCACCGTGTGGTGCCATCAGTTTCGCACCAATCGC
>1939646|reference ScrF|length 41|copies 8
AACAAACATGGCGAACGCTTTATGGAGCGTTATGCGCCGAA
>1939646|reference ScrF|length 43|copies 1
AACAAACCACGTTTGAACAGATGGTTGCTCGCGCTGCCGAACT
>1939646|reference ScrF|length 56|copies 1
AACAAACCACGTTTGAACAGATGGTTGCTCGCGCTGCCGAACTTACCGCCACGCCG
>1939646|reference ScrF|length 57|copies 9
AACAAACCACGTTTGAACAGATGGTTGCTCGCGCTGCCGAACTTACCGCCACGCCGC
>1939646|reference ScrF|length 58|copies 1
AACAAACCGAGTTAAAGCCATTTTTCACAAAATCGATTTTGGGTCTCACCAAAATTAC
>1939646|reference ScrF|length 43|copies 1
AACAAACCGCGCATTCCGGTGGTATGGATCCACGGTCTGGAAT
>1939646|reference ScrF|length 48|copies 2
AACAAACCGGCGACATTGAGCACTGGTCTGGTGATTCAGGTACCAGAA
>1939646|reference ScrF|length 47|copies 1
AACAAACGGGTCGGTAGCGATTTTGAACGCCAGTGCAGAGAACGGCT
>1939646|reference ScrF|length 60|copies 1
AACAAACTAATGCCATGCAGGACATGTTTTATTTGGGCAAATTCCTGATCGACGAAAGTT
>1939646|reference ScrF|length 60|copies 1
AACAAAGAGTTCGCCCGGCTCAAGACCGGTTAAACGTTCTGCAGGAACGCGACTGTCGGA
>1939646|reference ScrF|length 41|copies 7
AACAAAGCGATCATCGACACCGCGCAGTTTTTGAAAGAGCA
>1939646|reference ScrF|length 46|copies 2
AACAAAGCGCAGGCGCTGTGGACTCGTAACAAGTCGGAAATCACCG
>1939646|reference ScrF|length 52|copies 4
AACAAATAAGGTTTATTCCGAGTTTTTCTGCAAGCCAGGCTTGACGCTATCC
>1939646|reference ScrF|length 55|copies 2
AACAAATTCAATCTCTTCTTCAAAGGTGTGCACCCGGAAGTCGGACTTACCCATT
>1939646|reference ScrF|length 56|copies 8
AACAACAACGCGCTCTTCACCAAGAATACGGTTAGTGAGTGTAGACTTACCTACGT
>1939646|reference ScrF|length 50|copies 2
AACAACAGTGAACACACAGATCCAAACCACATCCAGGAAGTGCCAGAACA
>1939646|reference ScrF|length 54|copies 1
AACAACCACAACAGGGCAGACAGTTTTCAGGTAATTCGCCATCTCCGGGCAATA
>1939646|reference ScrF|length 52|copies 1
AACAACCCGCTGCTGGTGGGGGAATCTGGTGTCGGTAAAACCGCGATTGCAG
>1939646|reference ScrF|length 26|copies 1
AACAACCTCAATCCAGCCATGCTCAC
>1939646|reference ScrF|length 47|copies 1
AACAACGAAGCTCTTTTCGTTGTCCATTCGTACCACACCCAGACTTG
>1939646|reference ScrF|length 51|copies 5
AACAACGAAGCTCTTTTCGTTGTCCATTCGTACCACACCCAGACTTGGCAC
>1939646|reference ScrF|length 45|copies 4
AACAACGCACTGCGGGCTGCCGACAACCAAAAACTCCGTTTATTG
>1939646|reference ScrF|length 54|copies 6
AACAACGCCGGAAAGGCAGGCTCCCTGTAAATATCGATCTGGGTCACACAATTA
>1939646|reference ScrF|length 42|copies 2
AACAACTCTCGCTGAAGTGATTGCCCGCTATGCGAACGCTGA
>1939646|reference ScrF|length 43|copies 1
AACAACTGCCATGCCCGGCTGAACTGCTGCGTTTAACCATTCC
>1939646|reference ScrF|length 43|copies 1
AACAACTGGAGCGCCCGGTAAGTGATTTCTCCGGTGGCTGGCG
>1939646|reference ScrF|length 57|copies 1
AACAACTGGTAAAAACCAATCTCGTATCTCGTCAGGAACTGGATGCCCAACAAGCGC
>1939646|reference ScrF|length 46|copies 1
AACAAGAACGCCAGCAATGACGGCAGCGAAGGCATGCTGGGTGCCG
>1939646|reference ScrF|length 46|copies 1
AACAAGAAGTTATCCTGGTACTCGACTGTGGCGCGACCAATGTCAG
>1939646|reference ScrF|length 41|copies 3
AACAAGATGAGTAACACCCAGTTTGGCCGGAAAACAATCAG
>1939646|reference ScrF|length 52|copies 1
AACAAGCGTTCGGCATCATCCTGCTCAACCAGTGCATTCAATAACTGCTGAT
>1939646|reference ScrF|length 47|copies 3
AACAAGGCTTCTTTGACATAAAGAATGCCAATTCCGGTGGGGCCATA
>1939646|reference ScrF|length 58|copies 1
AACAATAAACGCCATAATTGAAGTCAGCAGACCGACAATTGCCACGACCAGTTTCACC
>1939646|reference ScrF|length 42|copies 1
AACAATAATGGAGAAATGCTGATTGCCGCAAAAGTGACTCCG
>1939646|reference ScrF|length 50|copies 5
AACAATACCGCCTGCGTCTTCACCGGTAAGGGCCTTTCATTTGGCGGCAG
>1939646|reference ScrF|length 48|copies 1
AACAATAGCTGGGCGCTTTATCCGGGCAAAAAACCGAAACAGACGCTG
>1939646|reference ScrF|length 60|copies 3
AACAATATTTATCACCATTGGTACGACTGTTGAGCATGTTGCCCGGGCGTTACTTAACCA
>1939646|reference ScrF|length 45|copies 5
AACAATCATAATTTTACCGCCGCGCATTACCAGATAAGGTGCCTG
>1939646|reference ScrF|length 40|copies 1
AACAATGCCAGCGCCGGAGCGGTTCCCATACCTGCCAGCA
>1939646|reference ScrF|length 48|copies 1
AACAATGCCGCACCAATCGGAGCAAAGCTGCCGGTCATCAGGTGACGT
>1939646|reference ScrF|length 26|copies 2
AACAATGCGCTCATCGTCATCCTCGG
>1939646|reference ScrF|length 44|copies 1
AACAATGGTTGACCAATTTACATAACATATCGCCCAAAATAACA
>1939646|reference ScrF|length 43|copies 1
AACAATGTATAAAGCACTTAGGCAATAATAATTACATTCAGCA
>1939646|reference ScrF|length 44|copies 15
AACAATGTATAAAGCACTTAGGCAATAATAATTACATTCAGCAA
>1939646|reference ScrF|length 45|copies 1
AACAATGTATAAAGCACTTAGGCAATAATAATTACATTCAGCAAC
>1939646|reference ScrF|length 55|copies 1
AACAATTCCGTATCCACAGTGCTCTCCGCAAAATTATTTGTCGTTATGATTTAAA
>1939646|reference ScrF|length 41|copies 11
AACAATTTGCAGCGGGCGATTCAGCACGTCGCAGCAGGCCT
>1939646|reference ScrF|length 51|copies 1
AACACAAAATAATAACCGTTAAGGGTGTAGCCTATGATCAACACAAATATG
>1939646|reference ScrF|length 47|copies 1
AACACAACACGCACCCGGAATGATGAAAAAATATCTCGCGCTGGCTT
>1939646|reference ScrF|length 38|copies 15
AACACAATTTGTGGCCCTTGCGCAATGAGTTCGCGCGC
>1939646|reference ScrF|length 39|copies 1
AACACAATTTGTGGCCCTTGCGCAATGAGTTCGCGCGCT
>1939646|reference ScrF|length 48|copies 3
AACACAGAAATGAGTTGCATCATTTTTTACTATATTTTCTGCACCAGA
>1939646|reference ScrF|length 45|copies 1
AACACAGCTTAGCCCCGGAGGATGGGATATAATACCTGGCGCTAT
>1939646|reference ScrF|length 40|copies 1
AACACATCGCGCATTACCGCCGCAATGTACGGAATAATCA
>1939646|reference ScrF|length 41|copies 8
AACACATCGCGCATTACCGCCGCAATGTACGGAATAATCAT
>1939646|reference ScrF|length 39|copies 1
AACACATCTGGTGGAGTTGCAGTCAGAATATCCAGAGCA
>1939646|reference ScrF|length 40|copies 2
AACACATCTGGTGGAGTTGCAGTCAGAATATCCAGAGCAC
>1939646|reference ScrF|length 56|copies 1
AACACATGCCAGTGACTGGCAAGAAATTAAAAATGAGGCCAAAGGGCAAACCGTCT
>1939646|reference ScrF|length 36|copies 1
AACACATTTCCGATCGTGTGTTGGTGATGTATCTCG
>1939646|reference ScrF|length 58|copies 3
AACACCAAATGGGACTATACCGTGATGGGGCTGGCAATGACCGGGGTTGTTATCCCCA
>1939646|reference ScrF|length 49|copies 4
AACACCAACTATCACTACATGGTGCCGGAGTTCGTTAAAGGCCAACAGT
>1939646|reference ScrF|length 44|copies 1
AACACCAATTGCTCCGCGTTTCACCACATTAGCGAAGCCTAACG
>1939646|reference ScrF|length 42|copies 1
AACACCAGCGGCAGGCCTTTATCCATAATCCCGTGCAAAAAT
>1939646|reference ScrF|length 59|copies 2
AACACCAGTGCGTGGTTATGACGCCACTCGCCGCGGCGTTGGCAAATTTGCGCTAACAA
>1939646|reference ScrF|length 41|copies 22
AACACCATCAACACCGCCGTTCAGCAGCGTACGACTGTAGG
>1939646|reference ScrF|length 40|copies 1
AACACCATCCAGACGCGGATAATTAACGGCAATGCGCTGT
>1939646|reference ScrF|length 54|copies 2
AACACCCACTGGAATGTTATGGCTATCGTATTGAAGAACATGATAAACCGGGTG
>1939646|reference ScrF|length 55|copies 1
AACACCCACTGGAATGTTATGGCTATCGTATTGAAGAACATGATAAACCGGGTGC
>1939646|reference ScrF|length 32|copies 1
AACACCCTACGGAAACAAAAGACAACGGGAGA
>1939646|reference ScrF|length 42|copies 1
AACACCGATGACCTTTCTCCGGCACCGGATGCGTGGTCACGC
>1939646|reference ScrF|length 32|copies 1
AACACCGATGAGATACACCACGGGAGAGACGG
>1939646|reference ScrF|length 50|copies 1
AACACCGCAGTCACATCCGGCGGGAAAACGCTCTGATGCCCTTCCCCCCC
>1939646|reference ScrF|length 42|copies 6
AACACCGCCAGCGAACCGATGCTGCTCATTCCGTCACAAGCG
>1939646|reference ScrF|length 38|copies 15
AACACCGTCGCCGTTAGAACGGCGTGCAGTGTCACGCT
>1939646|reference ScrF|length 52|copies 9
AACACCGTCTTACATTATGGGCACCACGGTAGGTATTTGTTCGGTGATTGGA
>1939646|reference ScrF|length 56|copies 1
AACACCTAATAGAACAGGTGAAACCAGTAAAACAAAGCAACTAGAACATGAAATTG
>1939646|reference ScrF|length 44|copies 2
AACACCTACATCTGTATTAACGAAGCGCTGGCATTGACCCTGAG
>1939646|reference ScrF|length 46|copies 1
AACACCTGAACGATAAATTCAATTTCGCGAATGCCGCCTGCGCCGA
>1939646|reference ScrF|length 47|copies 3
AACACCTGTCGCCACGCCACGCTCTTTTGCCGGGAACCATGTTGATG
>1939646|reference ScrF|length 48|copies 1
AACACCTGTCGCCACGCCACGCTCTTTTGCCGGGAACCATGTTGATGC
>1939646|reference ScrF|length 46|copies 24
AACACCTTCTGGCGCTTTGCTTTCGTGCGCACCAATATTTTGCGTA
>1939646|reference ScrF|length 47|copies 1
AACACCTTTATCGCGGCACAAGGCCACGATGTGGGTAAATCCCTGTA
>1939646|reference ScrF|length 43|copies 11
AACACGAACAATTAATCACGCAGAAAATTAACGAACTGGCTCA
>1939646|reference ScrF|length 36|copies 1
AACACGACCGCCACGGATCAGGATCACGGAGTGCTC
>1939646|reference ScrF|length 41|copies 1
AACACGACGAAAATCAGGAACATAATAATCGCCTGCCAGTT
>1939646|reference ScrF|length 47|copies 1
AACACGACTTCCCAACAGCGCCAGCACACCAAGTGCAAAGGCAATGT
>1939646|reference ScrF|length 43|copies 1
AACACGAGAGTGGATTTTGTTACAGCACAGTCCGCAATTCCTG
>1939646|reference ScrF|length 41|copies 1
AACACGATGTTGCACAGGCTGTGGTGTTAGGCCTGAAAATA
>1939646|reference ScrF|length 8|copies 1
AACACGCC
>1939646|reference ScrF|length 39|copies 3
AACACGCCCAGCAATTGCTGAAGATGATGGGGTACGGCG
>1939646|reference ScrF|length 42|copies 1
AACACGGAACATTTGGTGGTGTTGTCCACCGTGTACTCTTCA
>1939646|reference ScrF|length 31|copies 1
AACACGGCACACACCAGGCCAGCCATAGCGT
>1939646|reference ScrF|length 45|copies 1
AACACGGCGTCATCCGGGTAGTCCCCTTTCGCGTGGTCAGCATTG
>1939646|reference ScrF|length 38|copies 1
AACACGGGCTACGTAACGCGATGATCCCGGTAGTGACC
>1939646|reference ScrF|length 44|copies 39
AACACGTAGAGATCGTCAGAGATGCGTTCAACGATATTGCCGCG
>1939646|reference ScrF|length 12|copies 1
AACACGTTGGGT
>1939646|reference ScrF|length 48|copies 5
AACACGTTGGGTTTTAACCATTAGTTGCTCAGGATTTTAACGTAGGCG
>1939646|reference ScrF|length 39|copies 1
AACACTACAGTGTCGAGTGTACTGGCGCGTTGCAGCGCG
>1939646|reference ScrF|length 37|copies 1
AACACTCTACAACTGGGTCTGTGCTTCCTCGCAAGTC
>1939646|reference ScrF|length 43|copies 1
AACACTGCCTGAACCCGGCATGTGTGGCGACCTGCCCGAGCGG
>1939646|reference ScrF|length 31|copies 1
AACACTGGCAGCTCCCGGTTGAGATCATGGC
>1939646|reference ScrF|length 43|copies 1
AACACTGGCAGCTCCCGGTTGAGATCATGGCACAGCAAAATGA
>1939646|reference ScrF|length 53|copies 5
AACACTGTCACGTTTTTCCATTCTTTCGCGCCTGAAAGAGCCAGAAAACTCCA
>1939646|reference ScrF|length 41|copies 1
AACACTTCGTAGCTCAGGGTCTGCGCAGAAGCACGCATCGC
>1939646|reference ScrF|length 55|copies 1
AACACTTTACCCGTCTAGCAACATCTAGAAAAATCAATATATTGCAGAAACTTCG
>1939646|reference ScrF|length 47|copies 2
AACACTTTGTGCCCCATAATGGCACTGATAATCAGCAATAACAGGCC
>1939646|reference ScrF|length 53|copies 4
AACACTTTTGTCCCACCATGATGAGAGAAAGGTTGTTCGAAGGAAGCGATCAC
>1939646|reference ScrF|length 60|copies 9
AACAGAAAAACACCTGACCCCATAATATTCCCCGACACCATCAGGGTGACGGGGATTAAG
>1939646|reference ScrF|length 42|copies 1
AACAGACAGCCACGCAGGAACAACGGATGGCGCGCGGGTACG
>1939646|reference ScrF|length 31|copies 2
AACAGACCACATTCCAGGCCCGCGTGGATAA
>1939646|reference ScrF|length 48|copies 1
AACAGACCGCCTTTCGATGCGCCAACGTCAGAATCCGCCAGCATATCC
>1939646|reference ScrF|length 42|copies 1
AACAGACGCCCCATGCCTTCCTGCTGCATGATAAACGGCCCG
>1939646|reference ScrF|length 59|copies 1
AACAGAGCTTTCTACCGGGATCATGGTTAACATTCCGGCCTATTCGCTGGTCTACTATC
>1939646|reference ScrF|length 53|copies 1
AACAGAGGTTTCTCATAATTATCTCCATGCGAAAACCGGGCGAATTTACCCGG
>1939646|reference ScrF|length 54|copies 1
AACAGATAACCGGCCAGGTAAACCCCTACCGCTTCCATCGACATCTCGCCGGTT
>1939646|reference ScrF|length 42|copies 1
AACAGATATTCGGTATCCCCTGAAAACTCGCGGATAGCGCCA
>1939646|reference ScrF|length 35|copies 3
AACAGATCAGGCGTCACGCCGTAGTGCATATAGGC
>1939646|reference ScrF|length 12|copies 1
AACAGATCCAAA
>1939646|reference ScrF|length 53|copies 1
AACAGATCCAAACCATGGCAGCCAAATTGGCCTCGACAGGGCTAACACATGCC
>1939646|reference ScrF|length 53|copies 2
AACAGATCCGCGAATACCGCGGCACCCTGACGCAACCGGGTAAAAACAGCCCG
>1939646|reference ScrF|length 42|copies 1
AACAGATGCCGCACTGGTTAACGGTCTGGCGTACGTCATGAT
>1939646|reference ScrF|length 51|copies 5
AACAGCAAACTGTGTCTGGAAATGGGGCTTGGTCAGGAAAAGCGTCGCGAC
>1939646|reference ScrF|length 47|copies 1
AACAGCAAAGCCATGTGCACGGCGGAGGTAACTCAGTTTTTCGAGTG
>1939646|reference ScrF|length 34|copies 1
AACAGCAACAACTACTGACCAACGCTTCTTTACC
>1939646|reference ScrF|length 53|copies 9
AACAGCAACAACTACTGACCAACGCTTCTTTACCTGATATCAGGATTTCTTCA
>1939646|reference ScrF|length 36|copies 16
AACAGCACAGGGAGGCAGTCGGCAGTCATCACTGCG
>1939646|reference ScrF|length 42|copies 1
AACAGCACCGAATATCAGAAACGTAACGAAACCAACGAACTG
>1939646|reference ScrF|length 46|copies 1
AACAGCACGGAACCTAAAACCGTGACCGCCAGGGTGGTAATAGAGA
>1939646|reference ScrF|length 33|copies 1
AACAGCACTGTTGTCCTGTATTAAGCAGGCAAG
>1939646|reference ScrF|length 52|copies 1
AACAGCATGTTTTTGTTGATTTCGAGTGAACCAACCCGGAGCTGAACCGGCG
>1939646|reference ScrF|length 51|copies 1
AACAGCCACGCGCCCCGGCCTTGTGAACATTGGTTCAAAAATCGCAACATA
>1939646|reference ScrF|length 48|copies 9
AACAGCCCGCTGGCGATCATTACCCTTGCACCCGGTGTTCAGGAACCG
>1939646|reference ScrF|length 46|copies 1
AACAGCCGCTGGAGAAAAATACGCTACGCCCGGAGATGAGCAGCGA
>1939646|reference ScrF|length 46|copies 5
AACAGCGATGGCAAACTGGCTATCGTTTCAACCTCTAACGCGGGTA
>1939646|reference ScrF|length 39|copies 7
AACAGCGCCCACAAGATTATGCCGGGCTGGTGGTGCGCG
>1939646|reference ScrF|length 52|copies 1
AACAGCGGATGCGACGCCTCGTTATTTTCCAGTCGTGAAAGCGGTAAACAGA
>1939646|reference ScrF|length 54|copies 1
AACAGCGGATGCGACGCCTCGTTATTTTCCAGTCGTGAAAGCGGTAAACAGACA
>1939646|reference ScrF|length 50|copies 14
AACAGCGGATTACAAAGCGCGGGCGCAGAAATTCTTTGATGAACTGGACG
>1939646|reference ScrF|length 51|copies 1
AACAGCGGATTACAAAGCGCGGGCGCAGAAATTCTTTGATGAACTGGACGC
>1939646|reference ScrF|length 43|copies 1
AACAGCGGCTGACCGAGATCTTCTTCCAGGCGCTGAATCTGCC
>1939646|reference ScrF|length 39|copies 1
AACAGCGTCACGCGCTGGTTTTCGCTTAACGCTGATTCA
>1939646|reference ScrF|length 45|copies 1
AACAGCGTCAGGATACTCTATATCCAGCATCTTTCAAACTTTCGT
>1939646|reference ScrF|length 39|copies 3
AACAGCGTCCTCATCTGCATGAGAAGTCGATCTACAAGA
>1939646|reference ScrF|length 37|copies 2
AACAGCGTGAGATGGGCTTTTCCTACTTTATTGCGCT
>1939646|reference ScrF|length 38|copies 1
AACAGCGTGCTAATGGCGCAGAGATCGACGACGGTGCT
>1939646|reference ScrF|length 39|copies 14
AACAGCGTGCTAATGGCGCAGAGATCGACGACGGTGCTA
>1939646|reference ScrF|length 40|copies 1
AACAGCGTGCTAATGGCGCAGAGATCGACGACGGTGCTAT
>1939646|reference ScrF|length 39|copies 1
AACAGCGTTTCGGGGCGACAATCACCCTGCAATGCGCGC
>1939646|reference ScrF|length 12|copies 1
AACAGCTGCGTG
>1939646|reference ScrF|length 44|copies 8
AACAGCTTGTCTAACTCGCCGCCGCTGGTGAAGTGTGTTTTCAT
>1939646|reference ScrF|length 56|copies 11
AACAGCTTTATTCCCCGCAGGAAATGCAGCAGTTACATCCGGGAGATGAAGAAGCG
>1939646|reference ScrF|length 39|copies 1
AACAGGAACAGCATCTGAGCGCATTACCCTCGTTTGTTC
>1939646|reference ScrF|length 46|copies 1
AACAGGAACATGCCGGAATGCCGACACCAACGGAAAGATATTCATT
>1939646|reference ScrF|length 42|copies 2
AACAGGATTTGCCATTGCTCACCAATAAACACGCGCTTCGCC
>1939646|reference ScrF|length 44|copies 2
AACAGGATTTTCGCCTGCTGGGGCAAACCAGCGTGGACCGCTTG
>1939646|reference ScrF|length 44|copies 1
AACAGGCACGGCTCACCTTCACACTCCAGCACCGAACATGGAAC
>1939646|reference ScrF|length 53|copies 26
AACAGGCATCATCTCATCAAGATGATTGTTTACCAGACGGTAGAAGAGGGTTT
>1939646|reference ScrF|length 44|copies 1
AACAGGCCGTTAACCGCTTTGTTTTCCGGGAAGTACGGACGCAG
>1939646|reference ScrF|length 48|copies 1
AACAGGCGATTTGTGAGGAAGGGTCCGGTGCGTAGTAGAGATTATGCG
>1939646|reference ScrF|length 46|copies 5
AACAGGCGCTGGAACTGAAGCGCCGCTACCAGGATGAAGCCGTCTG
>1939646|reference ScrF|length 43|copies 1
AACAGGCGGGATCTATCGACGGTAGCCAGATGTTCCACGGTCC
>1939646|reference ScrF|length 52|copies 9
AACAGGCGGTGAGCCAGGATGAAGAGTATCGACTGCGGTCGGTTCCGGAGCA
>1939646|reference ScrF|length 52|copies 12
AACAGGCGTTCTGCCCGGTCAGGATTATTGGCTTTCAGCGCAGCATCGCCCT
>1939646|reference ScrF|length 52|copies 7
AACAGGCTCAGGCACATGATGCGGGTACGGTTAGTGCTGGTCAGGCCGCGAC
>1939646|reference ScrF|length 53|copies 1
AACAGGCTCAGGCACATGATGCGGGTACGGTTAGTGCTGGTCAGGCCGCGACG
>1939646|reference ScrF|length 28|copies 1
AACAGGCTGATGACAGGCAGACTGGCGG
>1939646|reference ScrF|length 42|copies 1
AACAGGCTGATGACAGGCAGACTGGCGGTTAATCCTGCCGTC
>1939646|reference ScrF|length 43|copies 22
AACAGGCTGATGACAGGCAGACTGGCGGTTAATCCTGCCGTCA
>1939646|reference ScrF|length 13|copies 1
AACAGGGAAGTGA
>1939646|reference ScrF|length 32|copies 1
AACAGGGCGTTGGCCTGGTGGTTGATCCGATG
>1939646|reference ScrF|length 37|copies 2
AACAGGGGGATTGCCAGGTGTCACCTGCTGCGTCTGC
>1939646|reference ScrF|length 46|copies 12
AACAGGGGTGGCTGGTTGGCGCGCGCCGCGTTCCCTCACCACATTA
>1939646|reference ScrF|length 48|copies 1
AACAGGGTCGCTAACAGGCCGATATCGCTACGGCTGAGCACGCCGTTA
>1939646|reference ScrF|length 39|copies 1
AACAGGTAAAGATATGAACGCCAAGTACCGCGAAACCTC
>1939646|reference ScrF|length 44|copies 1
AACAGGTAACAGATCAGCGCCAGCAGCAGTGGGATAAAGTAATA
>1939646|reference ScrF|length 47|copies 5
AACAGGTAGTTGTTATAACTCTTCCCTTTGGTCGAGTAGCCCTTCAG
>1939646|reference ScrF|length 45|copies 2
AACAGGTCGCTGACGTAGCGGTAAAACTGTACATACAGTGGCTGG
>1939646|reference ScrF|length 47|copies 1
AACAGGTGAAACGCTTCACGCTGGTGGCAACCGATGGCAAACCATTA
>1939646|reference ScrF|length 55|copies 2
AACAGGTTTAAATTTTTCTCCGATCACCGTTTCACACAATATCCATGCTGGAACA
>1939646|reference ScrF|length 41|copies 2
AACAGTAACATACAAAAACTCAACAACAAATATTGCCGAGC
>1939646|reference ScrF|length 42|copies 3
AACAGTAACATACAAAAACTCAACAACAAATATTGCCGAGCA
>1939646|reference ScrF|length 44|copies 2
AACAGTAATAATTGCGTCGCTTTACGCCAGGTCGTGGCATTACG
>1939646|reference ScrF|length 44|copies 2
AACAGTAATATGGAAGAGATGACCAAGTTGCTGGGCGAACGCGT
>1939646|reference ScrF|length 60|copies 1
AACAGTACACTACCCTGGAAAAACCGGTAGCTGGCGCGCCGCAAGTGCTGGAGTTTTTCT
>1939646|reference ScrF|length 40|copies 1
AACAGTAGAGCGGCATATGCTGGCCAATATAGGCACGGGT
>1939646|reference ScrF|length 36|copies 1
AACAGTCAGATGCTCAGGCCGAGATCCGCCGTCTCC
>1939646|reference ScrF|length 51|copies 5
AACAGTGCAAAGCCTTCCAGCGCTTTATCGAAAAAGGCATCTTCTTCATCC
>1939646|reference ScrF|length 38|copies 23
AACAGTGCATTTGCAGGTGAATATAAGGCATTGGTTTA
>1939646|reference ScrF|length 45|copies 18
AACAGTGCTCCGACAACAATAATCCCTGAAATCGCGTTGGTGACC
>1939646|reference ScrF|length 50|copies 1
AACAGTGCTGATCCCCGGAATTAGAGGAATAGTCCCTTCGGTAGCAGCTT
>1939646|reference ScrF|length 60|copies 1
AACAGTGTAATTTCCCGGCAGGAGCGAAAAAATTGAAAGGCGCATCTTACTCTTTTCGCT
>1939646|reference ScrF|length 61|copies 2
AACAGTGTAATTTCCCGGCAGGAGCGAAAAAATTGAAAGGCGCATCTTACTCTTTTCGCTT
>1939646|reference ScrF|length 42|copies 1
AACAGTTAAAAGAAGATTACGCGTACTCTCAGCAGATGCAGC
>1939646|reference ScrF|length 10|copies 1
AACAGTTATC
>1939646|reference ScrF|length 49|copies 3
AACAGTTATTTTCAGAATACCGAATACGCGGCCAGAAATTACCCCGACG
>1939646|reference ScrF|length 45|copies 9
AACAGTTCATTTTCCTGGCTTGAAACATTACGTCCTGACGTGCTG
>1939646|reference ScrF|length 53|copies 1
AACAGTTCGGCTGGCTGGGACTGTACGAAATTATTCCGGGCTTTATCTTCGGC
>1939646|reference ScrF|length 54|copies 1
AACAGTTCGGCTGGCTGGGACTGTACGAAATTATTCCGGGCTTTATCTTCGGCA
>1939646|reference ScrF|length 42|copies 1
AACATAAACTTTATGCCATGTACCCAGGGAAAATCATCTTCA
>1939646|reference ScrF|length 34|copies 1
AACATACATTGATTCCACCATCGGTTGCGGTACC
>1939646|reference ScrF|length 27|copies 1
AACATACCGTAGTCATAGCGGATGCCG
>1939646|reference ScrF|length 36|copies 2
AACATAGCCGCAAACATTTCGTTTGCGGTCATAGCG
>1939646|reference ScrF|length 39|copies 1
AACATAGCTAAAAATAATCAGGCGAGTGGTATGACTTAA
>1939646|reference ScrF|length 47|copies 8
AACATAGGTAATTTGCTCACGATAAGATTTCTCTTTCGGGACTATCT
>1939646|reference ScrF|length 46|copies 1
AACATAGTAATAAAGGCCGTTGTTGAATCATACCCCAGCGTATGAG
>1939646|reference ScrF|length 45|copies 10
AACATATACATGTTGGCAGTTGGCCCACCGAGATCGGAAATCACG
>1939646|reference ScrF|length 34|copies 8
AACATATCCGCCGTGAGAAAGCGAACTCCAACAT
>1939646|reference ScrF|length 36|copies 5
AACATATTAGCGTACCTGTCGCGCTGGGTGCCGTGT
>1939646|reference ScrF|length 38|copies 1
AACATATTAGCGTACCTGTCGCGCTGGGTGCCGTGTTC
>1939646|reference ScrF|length 54|copies 8
AACATCAATGCATGACCAGCCATTATTGAGAATGTCCTTGCCGTCGATTCCCTC
>1939646|reference ScrF|length 55|copies 1
AACATCAATGCATGACCAGCCATTATTGAGAATGTCCTTGCCGTCGATTCCCTCT
>1939646|reference ScrF|length 40|copies 4
AACATCAATGCGCTGATATTCGTAACCGGCTGAAAGCGTC
>1939646|reference ScrF|length 57|copies 1
AACATCACCAGCCCAGCGCCGCCCAGCACAAATTGCGGAATGGAGGCGACCAGCACC
>1939646|reference ScrF|length 38|copies 1
AACATCAGACAATAACGTCGCCGTAGGGCACATGAGCA
>1939646|reference ScrF|length 48|copies 3
AACATCAGATAGTCCCGGAATCGTTTTATCCGGTGGTGCGGGCGCGGC
>1939646|reference ScrF|length 40|copies 2
AACATCAGCGGTGCCAAACAACGCATTATTCGAAATCTAT
>1939646|reference ScrF|length 43|copies 1
AACATCCGCGTTGCCATCGCGGGAGCCGGGGGGCGTATGGGCC
>1939646|reference ScrF|length 44|copies 12
AACATCCGCGTTGCCATCGCGGGAGCCGGGGGGCGTATGGGCCG
>1939646|reference ScrF|length 49|copies 25
AACATCGATGCCGCCCGGTGCAGGCGTTAAAATAAATGACAGCGTTTCA
>1939646|reference ScrF|length 42|copies 7
AACATCGCGCTTAAATCACTGTAACCAGGATAATTAGCGAAT
>1939646|reference ScrF|length 43|copies 1
AACATCGCGCTTAAATCACTGTAACCAGGATAATTAGCGAATA
>1939646|reference ScrF|length 31|copies 1
AACATCGGCGTGCCCTGGGAGAGCAACAACG
>1939646|reference ScrF|length 49|copies 1
AACATCGGCGTGCCCTGGGAGAGCAACAACGTTGTTAACAGGGCATGAA
>1939646|reference ScrF|length 43|copies 1
AACATCGGGCATAAATGGGCATGAAGTAATGGAGTATTAGTTG
>1939646|reference ScrF|length 46|copies 10
AACATCGGTTGCCAGCCAGCATTTCTCGCCAATCACAATAGGCGTA
>1939646|reference ScrF|length 47|copies 2
AACATCTGTCATTAATTCAACGACATGGCTGGCAGGGAACCGAAGAA
>1939646|reference ScrF|length 32|copies 1
AACATGCCGATCGCCAGGCTTAAATGAGTCGG
>1939646|reference ScrF|length 48|copies 1
AACATGCGCTGGTGATTGCACCGACCGGCTCCGGGAAAACGCTGGCAG
>1939646|reference ScrF|length 38|copies 1
AACATGCTATCGTGCCCGGCGACCGGAATGACTTTCAT
>1939646|reference ScrF|length 45|copies 1
AACATGGATGCTGATTTATATGGGTATAAATGGGCTCGCGATAAT
>1939646|reference ScrF|length 44|copies 1
AACATGTCTACATGGCGTCCGTGTGACCAGGTTGAATCCGCGGT
>1939646|reference ScrF|length 19|copies 1
AACATGTGAGCAAAAGGCC
>1939646|reference ScrF|length 20|copies 1
AACATGTGAGCAAAAGGCCA
>1939646|reference ScrF|length 24|copies 1
AACATGTGTCGATGCTGTAGATGA
>1939646|reference ScrF|length 35|copies 2
AACATGTGTCGATGCTGTAGATGATGAAGTTAGTG
>1939646|reference ScrF|length 55|copies 1
AACATTATAATTTCGTTGATTAATTATAGGGTTATTAGAAATGAAGGGATTTTTA
>1939646|reference ScrF|length 43|copies 3
AACATTGCAGAACTCCACCAATGCCTCCATAGCCGATAATTTG
>1939646|reference ScrF|length 50|copies 15
AACATTGCCGTAAGCAACGCCAAAATTAAACGACAAGACGTCGGCATCGG
>1939646|reference ScrF|length 58|copies 1
AACATTTACGATCACAATCCCGGTAGAAATTAGCCAGCAAGTGGCGACTGTCGAGGCA
>1939646|reference ScrF|length 43|copies 15
AACATTTGCAGGCCCGCACCAAACAGCAGCGCAAAAAGCGTGA
>1939646|reference ScrF|length 43|copies 5
AACATTTTATCGGCATAGCGATAGACCAGTTCTCCCAGCTCGC
>1939646|reference ScrF|length 49|copies 3
AACATTTTGTTGAAGGTACGCAGCAGCGTCGATTTACCGCAGCCGGACG
>1939646|reference ScrF|length 27|copies 1
AACCAAATAAATGAGGATGTGATGACA
>1939646|reference ScrF|length 54|copies 1
AACCAAATAATTACGTTTGGCTAATATAGGGCAACTCCGGGACGATTTAAACCA
>1939646|reference ScrF|length 53|copies 1
AACCAAATGTCCTGTTTCCCATTGTGCCAGCCACTCCGGGCGATAGACCAGAT
>1939646|reference ScrF|length 38|copies 1
AACCAACCGCAGGTTAACATCTCGCTCGATAGCGCTGG
>1939646|reference ScrF|length 38|copies 1
AACCAACTGAGCTACGTAGCCAGATTGTTTCTTCGATG
>1939646|reference ScrF|length 53|copies 1
AACCAACTGCGGGCATCGCCGTGAGGAAACAGTTGCGGTAACCGTTCATAAAA
>1939646|reference ScrF|length 44|copies 6
AACCAACTGTCGGGCTTGTTCTGCCCATGGGGAATTCAGACGAT
>1939646|reference ScrF|length 45|copies 3
AACCAACTGTCGGGCTTGTTCTGCCCATGGGGAATTCAGACGATG
>1939646|reference ScrF|length 54|copies 2
AACCAATTGCGGTTTTGAAGGGTTGGCTTATTCTCGCCAGGATCACACTTTCTG
>1939646|reference ScrF|length 42|copies 1
AACCACAAATCTTCCAGTTCATTCTCGTAAAAATCGCATTCC
>1939646|reference ScrF|length 57|copies 1
AACCACACGGCCCAGCAGGCCACGGCCAACCGGAACTTCCAGGATACGGCCAGTACA
>1939646|reference ScrF|length 45|copies 1
AACCACAGCACGAATTTCTTCTTCGGTCGCGAAAGTCAGCGGGCT
>1939646|reference ScrF|length 54|copies 25
AACCACATAAGCCCGAGCTGGCAATTTTTACCCGCACCTCATCCTGATGTTTAA
>1939646|reference ScrF|length 41|copies 1
AACCACCACGCGGTCAACGCACAGCGTACATTTGTAGACGC
>1939646|reference ScrF|length 52|copies 7
AACCACCCTGCTGACGGAAACCCTAATGCGCCTGAAAGACAGCGTTCCGTGC
>1939646|reference ScrF|length 46|copies 1
AACCACCGGCTGGATCCATCGCACCACCCTGCTCTCGCGGGGTGTG
>1939646|reference ScrF|length 51|copies 3
AACCACGATAGGATATATTTCAACCCTTCCAGCTTCTCAGGCAAAAAGATG
>1939646|reference ScrF|length 47|copies 1
AACCACGCCAGTCGGTACGCACCCCCGTCTGGTTTTCGACTTTTGCA
>1939646|reference ScrF|length 62|copies 2
AACCACGGTTTGTGCACCGGTATTAATAAAAATTTTCTCGCCATGAATTTCCAGATTTCCCT
>1939646|reference ScrF|length 41|copies 1
AACCACTCATTACAGCTGGTAAGCCAGGATGCAAACAGCCG
>1939646|reference ScrF|length 46|copies 6
AACCACTCTCTGCAGGGCATTACACACTAATAACAATTGAATAACT
>1939646|reference ScrF|length 45|copies 1
AACCACTGCGGCCACAGGTTGACGCTCATCGAATAGAGCCACGCC
>1939646|reference ScrF|length 60|copies 2
AACCACTGGAAGACCTGGAATTTCATAAAATCATAGCGATCTTTCAGCGCCTCGCTGGAC
>1939646|reference ScrF|length 43|copies 1
AACCACTTTGCCTGTCATTCCACTACCGGGACTTTATGATGAA
>1939646|reference ScrF|length 47|copies 1
AACCAGACGCAACAGATCGGCAAACGATCCGGTGGTGCCGTCGTAGT
>1939646|reference ScrF|length 48|copies 19
AACCAGACGCAACAGATCGGCAAACGATCCGGTGGTGCCGTCGTAGTT
>1939646|reference ScrF|length 47|copies 14
AACCAGAGGCGCTCTAACAGCTGCGCGCTGACGTCAGCCAGTTTGCC
>1939646|reference ScrF|length 48|copies 1
AACCAGAGGCGCTCTAACAGCTGCGCGCTGACGTCAGCCAGTTTGCCG
>1939646|reference ScrF|length 53|copies 7
AACCAGATTCTGGCCCGGCTGTATTACAGGGTCGAGATTAACATAAACAGAGG
>1939646|reference ScrF|length 39|copies 1
AACCAGCCAATCATCGCCGCACCAATCCCCGACGTGAAG
>1939646|reference ScrF|length 46|copies 3
AACCAGCCAGCAAAACCACCCTGACGGATTTCCTGTTTATCATCGG
>1939646|reference ScrF|length 47|copies 5
AACCAGCCAGCAAAACCACCCTGACGGATTTCCTGTTTATCATCGGC
>1939646|reference ScrF|length 63|copies 2
AACCAGCCAGGTTTTACCGTCTTTCACCACAATGGTCGGCGACATCGACGACAGCGGGCGTTT
>1939646|reference ScrF|length 54|copies 9
AACCAGCCTTGTGCGGCGAATGCGGGCGAGTTCTGAACATCACGCCACTCTTCC
>1939646|reference ScrF|length 47|copies 6
AACCAGCGAACTCTTCGGTCAGGATACCGATGAAACGTTCCATCGAC
>1939646|reference ScrF|length 26|copies 2
AACCAGCGCGTACCGTAGCCGCCGAA
>1939646|reference ScrF|length 40|copies 1
AACCAGCGGCACGCCAGGGTGACATGCCCCAGTACGGCGG
>1939646|reference ScrF|length 32|copies 1
AACCAGCGTACCGCCAGGAAGAGCATAACAAT
>1939646|reference ScrF|length 43|copies 1
AACCAGCTGATTAAAGGCGCTACAGCCGGAGAGAAGGACCGGC
>1939646|reference ScrF|length 42|copies 9
AACCAGCTTAATGAGGAGAACCCGCATCATGTGTATCAGCCG
>1939646|reference ScrF|length 44|copies 1
AACCAGGCATCTTTATTTTCAGCAAGATATGCAGCAAAGGCTTG
>1939646|reference ScrF|length 59|copies 1
AACCAGTAAACGGAAAAACTGGCAGGAAGTGGAGTAAAAATTACGGATGGCAGAGTATC
>1939646|reference ScrF|length 55|copies 1
AACCAGTACCGCCCCCGAACCATGACGCGATGGTCGCCGGGAACAGAATAATACT
>1939646|reference ScrF|length 37|copies 1
AACCAGTATGAGGGAAACGAGGCATGAAGAGACAAAA
>1939646|reference ScrF|length 44|copies 1
AACCAGTCGACCAGTTTTATGTCATCTGCCACTGCCAGAGTCGT
>1939646|reference ScrF|length 52|copies 6
AACCAGTGAGCGTCCTGGTTTTAACCGGTTGCTTGCTCGCCTGAAATGTGGT
>1939646|reference ScrF|length 45|copies 1
AACCAGTGCCGATGCGCTCATATTCACTCTCCTTTCTTTTTACCA
>1939646|reference ScrF|length 38|copies 3
AACCAGTTCGCCATCCAGTACCGGAATCGGATTTGCAG
>1939646|reference ScrF|length 47|copies 1
AACCAGTTGATTAACTGGTTGAAACTAAGCCAGACCGATCGTCTCTC
>1939646|reference ScrF|length 54|copies 14
AACCATAACGGCGTTCTGCTTCCGCAAAGGTCATTACCGGGAAATCGCCCAGAT
>1939646|reference ScrF|length 60|copies 7
AACCATAATATTGATCGCCATTGGGCAGTTCACCGGTAAACGCCGGGAATTTATTCTTCA
>1939646|reference ScrF|length 40|copies 3
AACCATAATGACGCCGCTTGTGGGTAGTTTTTCACGCACT
>1939646|reference ScrF|length 31|copies 1
AACCATACGCCTGCCAGGCCAGCGAGGTTCG
>1939646|reference ScrF|length 43|copies 3
AACCATACGCCTGCCAGGCCAGCGAGGTTCGATCCTTATCTTT
>1939646|reference ScrF|length 42|copies 12
AACCATAGCGAACTGTCGCTGCTGGAAGAGTCGCTTAAGGCC
>1939646|reference ScrF|length 43|copies 1
AACCATAGCGAACTGTCGCTGCTGGAAGAGTCGCTTAAGGCCC
>1939646|reference ScrF|length 49|copies 2
AACCATCCGCTGGCCGGGCAGACCGTTCATTTTGATATTGAAGTGCTGG
>1939646|reference ScrF|length 36|copies 1
AACCATCGAACCGGGTATCTACTTCATTGAATCGCT
>1939646|reference ScrF|length 50|copies 1
AACCATGAAATTTCCCGGTAAACGTAAATCCAAACATTACTTCCCTGTAA
>1939646|reference ScrF|length 44|copies 7
AACCATGAGTCGATAATTAGTGCCTGCAACGGGCCTTCCGGATC
>1939646|reference ScrF|length 46|copies 1
AACCATGATTGCAAGCTAACATGCTGTTTTTATTGTACTTATAAAA
>1939646|reference ScrF|length 47|copies 1
AACCATGATTGCAAGCTAACATGCTGTTTTTATTGTACTTATAAAAA
>1939646|reference ScrF|length 35|copies 1
AACCATGCTGCCGAAGTAGTTGGCAATCATGCTGT
>1939646|reference ScrF|length 50|copies 6
AACCATTATTATCATGACATTAACCTATAAAAATAGGCGTATCACGAGGC
>1939646|reference ScrF|length 44|copies 1
AACCATTCTCACCCTGTTGCAGGAAGGGAAGATGGTTATTCCGC
>1939646|reference ScrF|length 50|copies 1
AACCATTTACCGTTGCGTTGGCCAATGCGGTCAAACCATTGAGGAATCCT
>1939646|reference ScrF|length 57|copies 11
AACCATTTACTACTGCCGTCGCACCCAGTTCTTTTGCAACCGGGAAGCGGACCGCCA
>1939646|reference ScrF|length 45|copies 1
AACCATTTATGCCAGAAACCACTCAGGCCAGCGGTATCTTCACGG
>1939646|reference ScrF|length 51|copies 2
AACCATTTATGCCAGAAACCACTCAGGCCAGCGGTATCTTCACGGGTAAAG
>1939646|reference ScrF|length 45|copies 8
AACCATTTCCAGTCCATGGAAACCACTTCGATGGTAATGGGCTTC
>1939646|reference ScrF|length 37|copies 4
AACCATTTTCATATTCATATCTCTTGTATTCGTCCTG
>1939646|reference ScrF|length 40|copies 1
AACCCAGACTGTCTCTGGTCGCCGTTATTTCACGAAAGCG
>1939646|reference ScrF|length 46|copies 1
AACCCAGATAATGCCCGGTGCAATACGCGCCAGCAGTTGCGGCTCC
>1939646|reference ScrF|length 45|copies 1
AACCCAGCTTCCATCCGGCTGTTTCTGCTGCGTTTCATTCCAGTC
>1939646|reference ScrF|length 47|copies 1
AACCCAGTAATAAAAACACCAGCAATACGCCGGTTATCACGCCTGCA
>1939646|reference ScrF|length 48|copies 1
AACCCATCTGGCTCAGGAGTTGTGGACGCAGATTGATAACGGTCAGCT
>1939646|reference ScrF|length 32|copies 1
AACCCATGTCCTGACCTGGGTTCGGGGGACAC
>1939646|reference ScrF|length 54|copies 1
AACCCCACTGCTGGATTTTGCATTCAGCCTGTTTTGCTGAGTGATTTTGACTGT
>1939646|reference ScrF|length 25|copies 1
AACCCCACTGGTCGCGCAGAACATC
>1939646|reference ScrF|length 49|copies 11
AACCCCAGCTAAGCCTGGTATATAACTCTGAATTAATCATCGTTTTGTC
>1939646|reference ScrF|length 48|copies 1
AACCCCATACTCCGGCGTGTTCCCGACACTCCTGAGGCAGCACCAACA
>1939646|reference ScrF|length 49|copies 1
AACCCCCGATACGTTGCCGTATACACACTTTCCAGGCGTGCTCCTTCAG
>1939646|reference ScrF|length 31|copies 2
AACCCCGAATCGCCCTGGCGCGACTGGTACT
>1939646|reference ScrF|length 57|copies 7
AACCCCGATGCTGACGGGTAAATGGTTTTTGGCGGCATCAGCAAAGGCACGGGCAAC
>1939646|reference ScrF|length 58|copies 1
AACCCCGATGCTGACGGGTAAATGGTTTTTGGCGGCATCAGCAAAGGCACGGGCAACC
>1939646|reference ScrF|length 49|copies 9
AACCCGACTTGACCACGTTCCACGATTTCTACCGGGCATATATTCGGTG
>1939646|reference ScrF|length 49|copies 1
AACCCGATATCATCGGTCGCGACTTTATTCATCGGATATTGCCCTTTCT
>1939646|reference ScrF|length 48|copies 7
AACCCGCCGATGACGCTACGCTTACCGCTGCCATAGAAGCGGTGGGGC
>1939646|reference ScrF|length 49|copies 7
AACCCGCGCATTCTCATTCTTGATGAACCCACCAGGGGTATCGATATTG
>1939646|reference ScrF|length 50|copies 17
AACCCGCGTACGTTCTTCCGGCATGAACTTCGCCTTCAATCTGTTTTTCA
>1939646|reference ScrF|length 50|copies 3
AACCCGCTGAATTCCCGGTTAATGGCGTGATCCCTGGCTGGATTGAAGCA
>1939646|reference ScrF|length 57|copies 1
AACCCGGCCAGCTAAAAACCATTTCGGTGATCATCGCCAGCGTCAGCATGGTGGAAA
>1939646|reference ScrF|length 58|copies 2
AACCCGGCGACCGGCGCAAGGGCAAACAGCTGCGGTTTTACGTTTTGCTTTAATTCAA
>1939646|reference ScrF|length 48|copies 1
AACCCGTTGACTTCCTGAAGAAGTCGTTTCAGGGAGAGATTCAGCCCT
>1939646|reference ScrF|length 37|copies 2
AACCCTGCCACACCGAGCGCGATAATAATACGCACCG
>1939646|reference ScrF|length 40|copies 2
AACCCTGCGCAGCTACTATCTGGATCGCGGTTATGCCCGT
>1939646|reference ScrF|length 48|copies 1
AACCCTGTTTGTGGAGTACAAAGACAGCGGTAAGAAAGATGCAAATGG
>1939646|reference ScrF|length 51|copies 1
AACCCTTCCGGCACTTCGCCGTTGATAATACGCTGCGCCAGACCTTCAACG
>1939646|reference ScrF|length 40|copies 3
AACCCTTCGCCTGAATACGACGCCAGGCTTCGCGTAGCAG
>1939646|reference ScrF|length 48|copies 13
AACCCTTTCATTTTCAGGAAGCAGACCGCGCCAGCCAAATTGTGATAA
>1939646|reference ScrF|length 44|copies 2
AACCCTTTGATCGAACCAAAAATCAGACGTGGATTGATTTCTTG
>1939646|reference ScrF|length 58|copies 1
AACCGAAAACAGCGGGCATCAAACGTCCAGTCGTTAAGATGGAAAAAACGGCGGAAAA
>1939646|reference ScrF|length 53|copies 2
AACCGAAAATTTCCCGCTGGCCGGCTTTATCGGTAATTTCTGCGGCGCACTCT
>1939646|reference ScrF|length 44|copies 2
AACCGAAACTGCGCCCGGCATTCCCGCCGAAGATTCGTACTTAC
>1939646|reference ScrF|length 45|copies 1
AACCGAACTCGATTAACGATAACTGGCCGCGCGAAACACCGCCGG
>1939646|reference ScrF|length 10|copies 1
AACCGAAGGA
>1939646|reference ScrF|length 44|copies 1
AACCGACAGCCGGTGTTGCACGACCGCCCAGTTGTTCCACAAGA
>1939646|reference ScrF|length 40|copies 1
AACCGACCAGCGCACCGGTCACAATCAGCAGGTCGTTGCT
>1939646|reference ScrF|length 40|copies 1
AACCGACCGTCGTTTGTTGCGTAATCGCATCGTGCAGATA
>1939646|reference ScrF|length 42|copies 1
AACCGACTTCGCGAGAGAGTTTTTCCAGGAAACGATAGTCGT
>1939646|reference ScrF|length 35|copies 15
AACCGATAACTTCAATGGCGCGCATCACTTCACCG
>1939646|reference ScrF|length 43|copies 1
AACCGATGGTGGCGATTGTCACCAATATCGAAGCCGACCACAT
>1939646|reference ScrF|length 56|copies 1
AACCGATTCACCCCCTCGCGAGGCGTTGTTGCCCGTCACCCGGACAGACACCGTTA
>1939646|reference ScrF|length 53|copies 1
AACCGCAAAAAATATGATTTTGACGGTAAACCGAATCAGTCATTCAGCGCGGT
>1939646|reference ScrF|length 45|copies 1
AACCGCACCAGTGATTGGCCCGACTACCGTAACAAGTTGTCCACG
>1939646|reference ScrF|length 45|copies 1
AACCGCAGCTGAACCCGGAACACACCGTGCGTGAGTCCATTGAAG
>1939646|reference ScrF|length 50|copies 1
AACCGCATGTGTTCCGGGTAAAGGCAAACTGACCTATACCGGTTCGCTCG
>1939646|reference ScrF|length 44|copies 8
AACCGCCAATGGCAATCATCGTCAGGTGACGCGCCTTTAATTCA
>1939646|reference ScrF|length 51|copies 17
AACCGCCAGCTAAAACGGTTTCATGCCATTGCGCCAGGCAGAGCGGAAACA
>1939646|reference ScrF|length 51|copies 1
AACCGCCCAGCGTGAGAGCAAAATCACCCGCGCCCAGCACTAAGGTTACTG
>1939646|reference ScrF|length 57|copies 3
AACCGCCGATCTTAAAAATCTGCTCGCCGACTTTCCGGTTGAGGAATGGTGCGCGCC
>1939646|reference ScrF|length 39|copies 4
AACCGCGAACGACGTTTTCGATGTGCGTTTAGCGCAGAT
>1939646|reference ScrF|length 40|copies 2
AACCGCGAACGACGTTTTCGATGTGCGTTTAGCGCAGATG
>1939646|reference ScrF|length 44|copies 1
AACCGCGCCAGCGGCGATTTACCGCCGGGAGCCCGGGTTGCCAG
>1939646|reference ScrF|length 46|copies 2
AACCGCGCCAGCGGCGATTTACCGCCGGGAGCCCGGGTTGCCAGGG
>1939646|reference ScrF|length 51|copies 1
AACCGCGCCCCGGCAACCCTAACGTCGCCAGAGAATCAAGGAAGCAAGCCG
>1939646|reference ScrF|length 45|copies 2
AACCGCGCCGCCGCGCGGACCAGTTTCTCACTGCCGGTGTTATGC
>1939646|reference ScrF|length 50|copies 1
AACCGCGTTTGATCAGATAATCCGAGAAGACACCTCCCAGCACGCCGCCC
>1939646|reference ScrF|length 58|copies 1
AACCGCTAACTTTGCCTTCTTCCCGGTGCAAAAAGCCAACGTAGAAAGCGGTAAAGAG
>1939646|reference ScrF|length 51|copies 2
AACCGCTGGGATCGCGCTGATATGTGGCCAGCCCTGGAAAAAATACTTACC
>1939646|reference ScrF|length 46|copies 8
AACCGCTTCAATATGCCCGCCTAACAGGCCTGTAATGGCAGGGGCT
>1939646|reference ScrF|length 60|copies 2
AACCGCTTGCCGCAGCGGCATAGCCTGCCGACTGCTCATGACGAAAACCAATATAACGAA
>1939646|reference ScrF|length 62|copies 3
AACCGCTTTTGTGGTGACCAACATCCGAGCGGCTCTATAGATAGTGTAGGAGATCAGGTTGT
>1939646|reference ScrF|length 63|copies 6
AACCGCTTTTGTGGTGACCAACATCCGAGCGGCTCTATAGATAGTGTAGGAGATCAGGTTGTT
>1939646|reference ScrF|length 64|copies 4
AACCGCTTTTGTGGTGACCAACATCCGAGCGGCTCTATAGATAGTGTAGGAGATCAGGTTGTTT
>1939646|reference ScrF|length 53|copies 1
AACCGGAAGCGATAAGACCACCAATTTCTTTAGAAATAGCCATCCGGGTAAAG
>1939646|reference ScrF|length 43|copies 6
AACCGGACAATCGGTTAATGACAAAGTAATATTGTGCCAGCCA
>1939646|reference ScrF|length 42|copies 5
AACCGGACTTCCACGCCATCGCCGTCATTACAGACATCGCCG
>1939646|reference ScrF|length 40|copies 9
AACCGGATGCGTCATGTGGTGGATGGCGATTACACCCCGC
>1939646|reference ScrF|length 48|copies 9
AACCGGCAGAACCATAAACATGCCCAGCATGCGCAACGAGAATACGGT
>1939646|reference ScrF|length 50|copies 1
AACCGGCCATCACGATGGTTTTATCGGTGATAATCGGTGGCGAAGTCGGT
>1939646|reference ScrF|length 32|copies 2
AACCGGCGCTACGCCAGGCGCAGTGATCAACG
>1939646|reference ScrF|length 52|copies 1
AACCGGGAACTGACGTTCAGCCAGCGTTTCAAGCAGGGCTTCGCCCACAGCG
>1939646|reference ScrF|length 48|copies 1
AACCGGGATGCTGACACAGAAATTTGCCCGCTCCCTCGGGATGCTGGC
>1939646|reference ScrF|length 8|copies 1
AACCGGGC
>1939646|reference ScrF|length 45|copies 2
AACCGGGCAGGCTGGTATCGGAGACATCGCGCAGCGGGGAGACAG
>1939646|reference ScrF|length 21|copies 1
AACCGGGCATGTTCATCATCA
>1939646|reference ScrF|length 50|copies 1
AACCGGGTGACTGGATCTATGTGACCGGTACACCGGGCGATAGCGCCGCC
>1939646|reference ScrF|length 48|copies 2
AACCGGGTGAGCTGAATATTGATCGTGTTAATGCCCAGCAGGCGCGTC
>1939646|reference ScrF|length 49|copies 1
AACCGGGTGAGCTGAATATTGATCGTGTTAATGCCCAGCAGGCGCGTCG
>1939646|reference ScrF|length 43|copies 2
AACCGGGTGAGCTGTACTACTTCGCTGGTATTGACGAAGCGCG
>1939646|reference ScrF|length 47|copies 2
AACCGGGTGAGGCATCGTTGCATGAGGAACCAGGCGCACGACGGCGG
>1939646|reference ScrF|length 55|copies 5
AACCGGTAACCACTATCAGGTTGCATTTGGCGGCAAAGGCGCGAATCAGGCGGTG
>1939646|reference ScrF|length 48|copies 3
AACCGGTGTGATTCGTCGCCATCCAGATATTAAATGGTTACGTCGCGA
>1939646|reference ScrF|length 37|copies 1
AACCGGTTCAGAATCCAACGCAGGCGCGGTGATCTCC
>1939646|reference ScrF|length 13|copies 1
AACCGTAAAAAGG
>1939646|reference ScrF|length 42|copies 13
AACCGTCAGCGCGGTGGATGGCGTCCATTTCTGTGCACCAGT
>1939646|reference ScrF|length 54|copies 1
AACCGTCGCCCGCACCGGATGGCCTTTCTCGCCAAAGATATCCCACACCACCAC
>1939646|reference ScrF|length 56|copies 9
AACCGTCGTTTTCCCCGGCAGGCCAGGTCCAGCGTTTGATGATGCCTTCGCGCGGC
>1939646|reference ScrF|length 35|copies 1
AACCGTGAACGTCAGGTTTCCTTTGCGCTGCGTGC
>1939646|reference ScrF|length 44|copies 1
AACCGTGCTAATCAGATGCGACCGATGGTGGTGCAGTCGTCGGA
>1939646|reference ScrF|length 38|copies 24
AACCGTGCTCTTTGTAGTACTGGTAGATTTCAGATACA
>1939646|reference ScrF|length 36|copies 7
AACCGTGGTCAGCGGTGAGGATCAGGATGTCGTCAT
>1939646|reference ScrF|length 41|copies 1
AACCGTTACCGCCCGTGGTTTTTGCCAATTGCGGGCCATCA
>1939646|reference ScrF|length 44|copies 1
AACCGTTGCCGGAAGAGGCCGCGCTGGCACGCGAAGCATGGTTA
>1939646|reference ScrF|length 45|copies 10
AACCGTTGCCGGAAGAGGCCGCGCTGGCACGCGAAGCATGGTTAA
>1939646|reference ScrF|length 46|copies 1
AACCGTTGCGCCTGGCAGCCTGCTCTATTTTTCCGGTTATCAACTG
>1939646|reference ScrF|length 56|copies 1
AACCGTTGGCCGGATCGATTGAGTATGACCATTGCGGTGTCGGGGATCTCGTTTCC
>1939646|reference ScrF|length 49|copies 1
AACCGTTTATGGCAGAGCTGCAACCGGGCGACCTGGGTAAAGCTATTCC
>1939646|reference ScrF|length 51|copies 14
AACCGTTTATTACCGCCTGTTTAGGCGGCGCGGCGGGCGGTTTGTTTATCG
>1939646|reference ScrF|length 48|copies 1
AACCGTTTGATGGACTGGGGGTTGCGTCTTTGTTTCCTGTTGGCGCTG
>1939646|reference ScrF|length 46|copies 12
AACCTATGCTGACCCGCTCGAAAATTCGTGAATTAACCCACGCCGA
>1939646|reference ScrF|length 36|copies 1
AACCTCAGCGCCCGTTTCCGGGCGCTATTCACTTCT
>1939646|reference ScrF|length 42|copies 1
AACCTCGAGGAGCAATATCAGCTTGGCACTGAAGCAGCTCTG
>1939646|reference ScrF|length 40|copies 1
AACCTCGCCTGCGTCAGGGCGAGACAACCCCGTCAGCAAA
>1939646|reference ScrF|length 37|copies 6
AACCTCGGTATGCGAGATGTGATGAGTCTTGCGGAAA
>1939646|reference ScrF|length 53|copies 1
AACCTCGTCAGCGTCAGGCCGCCATTCTGGAGTATCTGCAAAAGCAGGGTAAA
>1939646|reference ScrF|length 50|copies 1
AACCTCTCTTGGTCAGTCCATTGCCAAAGCCACCGGGCGTAAATATGTCC
>1939646|reference ScrF|length 38|copies 8
AACCTCTGACACATGCAGCTCCCGGAGACGGTCACAGC
>1939646|reference ScrF|length 39|copies 1
AACCTCTGACACATGCAGCTCCCGGAGACGGTCACAGCT
>1939646|reference ScrF|length 45|copies 1
AACCTCTGACACATGCAGCTCCCGGAGACGGTCACAGCTTGTCTG
>1939646|reference ScrF|length 46|copies 1
AACCTCTGACACATGCAGCTCCCGGAGACGGTCACAGCTTGTCTGT
>1939646|reference ScrF|length 31|copies 1
AACCTGAACTGTACCTGGCGGTGGGGATCTC
>1939646|reference ScrF|length 51|copies 1
AACCTGATTAAAACCGGGCGCGGGGGTAATGGCATTTAATTCGCGCATGGT
>1939646|reference ScrF|length 59|copies 1
AACCTGCAAGCGGAGCGTAACTCCCGATCGAAATCCATTGGCCAGGCGAAAGCGCGCGG
>1939646|reference ScrF|length 47|copies 3
AACCTGCCGTTAACCCGGCACTGATTGGCGCGGTGAAAGTTCCGGAT
>1939646|reference ScrF|length 35|copies 1
AACCTGCGGCGTTCAGAGCACGAATAGTAGATTCG
>1939646|reference ScrF|length 50|copies 1
AACCTGCGTCGGCACTGGCAAAACCCGATTAAGCACCGTCGCATAACGGG
>1939646|reference ScrF|length 44|copies 5
AACCTGCTTGATGGCAAGTTAAGTTTCTCGCTGCCAGCGGATAT
>1939646|reference ScrF|length 31|copies 1
AACCTGTTTGTTACCAGGCTGGAGGAAATCT
>1939646|reference ScrF|length 50|copies 1
AACCTGTTTGTTACCAGGCTGGAGGAAATCTTCTTCCGTTACCGGCGTGC
>1939646|reference ScrF|length 54|copies 2
AACCTGTTTTACCCCCGGCGGCGGTTCCTGCCGCTGATTCGATATAAACCGCTG
>1939646|reference ScrF|length 46|copies 1
AACCTTATGTGCCACTTCATTAAGCCGTTCAGCGACTTTGGCTGGC
>1939646|reference ScrF|length 43|copies 6
AACCTTCACGCTTATTTTACCGATCAACCCGCAGGGAAATCAG
>1939646|reference ScrF|length 61|copies 4
AACCTTCCGGTACGGCGGTACATGGCGGCAGTGGTTTAAGCTTCGGCGTTATTGAAGGTTT
>1939646|reference ScrF|length 32|copies 1
AACCTTCCGTATGCCAGGCACCGAGTACCACG
>1939646|reference ScrF|length 53|copies 1
AACCTTCGAAGTCGATGACGGCAGATTTACAGTCTGCTCCCTTTGGCCGCTCG
>1939646|reference ScrF|length 41|copies 2
AACCTTCGGTACTGTGCTCTGGATCAGGCTGCGCCATGCCT
>1939646|reference ScrF|length 42|copies 13
AACCTTCGGTACTGTGCTCTGGATCAGGCTGCGCCATGCCTT
>1939646|reference ScrF|length 53|copies 1
AACCTTCTGCCATACTGGCAGCCCGCAGCCACACTTCATTATTAACGATTTTC
>1939646|reference ScrF|length 53|copies 26
AACCTTGATTTGATGCATGGGCTGCCGGATCAATCACTGGAAGAGGCGCTTGG
>1939646|reference ScrF|length 57|copies 6
AACCTTGCCATTAAAAAGCCCGGATCGCGGGAAGCGCCTCCGGGCGTTTAACATTCA
>1939646|reference ScrF|length 46|copies 3
AACCTTTATCCTGCGCGGCGCTCCCGAGTGCCACCACGCGCCCAAT
>1939646|reference ScrF|length 54|copies 17
AACCTTTTAGCGTCAAGAAATCGCTATCCCAGCGACGGTTATGGAATACAGACA
>1939646|reference ScrF|length 8|copies 1
AACGAAAG
>1939646|reference ScrF|length 9|copies 1
AACGAAAGC
>1939646|reference ScrF|length 9|copies 1
AACGAAAGG
>1939646|reference ScrF|length 11|copies 1
AACGAAAGGCT
>1939646|reference ScrF|length 13|copies 1
AACGAAAGGCTCA
>1939646|reference ScrF|length 14|copies 1
AACGAAAGGCTCAG
>1939646|reference ScrF|length 53|copies 1
AACGAACGCAATGCGCGGAACTTTATATTTGTTTGCCTGACGCCATACGGTTT
>1939646|reference ScrF|length 49|copies 1
AACGAACGGCTGGAAGGGAAAGACAGCAATAATCCCACACAACGCAAAG
>1939646|reference ScrF|length 44|copies 4
AACGAACTGGTCGCCGAGTGGGCGCATCCGTACAGCCGTGAAGT
>1939646|reference ScrF|length 41|copies 1
AACGAAGAGTAAGCGCGAATATGCCTGATGGTGCAACACCA
>1939646|reference ScrF|length 40|copies 7
AACGAAGATCTCGTTGATCAACCTTTTCTCGATAAATACT
>1939646|reference ScrF|length 8|copies 1
AACGAAGG
>1939646|reference ScrF|length 9|copies 1
AACGAAGGC
>1939646|reference ScrF|length 10|copies 1
AACGAAGGCT
>1939646|reference ScrF|length 44|copies 7
AACGAAGGTGAACGCCACCAACGCACCAAAGTTAATCAGCGCCG
>1939646|reference ScrF|length 38|copies 1
AACGAAGTCCGCGCCCGGTACTGCCAGCAGCACGCCAG
>1939646|reference ScrF|length 48|copies 7
AACGAATTGGCCTTAATAGCAGTGCATTTCCCGAGTTAGCCCAGCAGC
>1939646|reference ScrF|length 47|copies 1
AACGACAGAACTCACACTCGCCGCACTCCGCGGTGTAAAGCGGGATC
>1939646|reference ScrF|length 52|copies 2
AACGACAGTCGGTGTATGCATAATTAGCGGAATTTTTCCGTTGCTGATTTTG
>1939646|reference ScrF|length 37|copies 1
AACGACAGTTTTACATTCAGGCCAGGATCGGCATCGT
>1939646|reference ScrF|length 45|copies 1
AACGACATCACTTTTTTTCAACGTTTCCAGGATGACATTCTGGCT
>1939646|reference ScrF|length 36|copies 1
AACGACCAACTGCTGCTGATGCTGGTTATGTCTTTC
>1939646|reference ScrF|length 53|copies 3
AACGACCAGATCGGTGGGATCTTTCACCCAAAATACCGGGCCGTGATCCAGCG
>1939646|reference ScrF|length 47|copies 1
AACGACCGTTCCCAGCACAAGAACAAAGACCAGGCCATGAAGCAGAT
>1939646|reference ScrF|length 45|copies 3
AACGACGAGCAGCGCCGCCGTTTTGTCAATCGCCAGCGTTAAAGC
>1939646|reference ScrF|length 47|copies 1
AACGACGCTGGCGCAAAAACGCGTCGAGCCAGTGGTTCCGCAGTCCA
>1939646|reference ScrF|length 45|copies 1
AACGACGTCTCGTAGTAAACCTGCGCCTGCCGTTCGCGCCGCCTA
>1939646|reference ScrF|length 50|copies 1
AACGACTGGCACCCGTGCTGGAAGCCGTTGCCGGAAAAGTTTATCGCATA
>1939646|reference ScrF|length 45|copies 2
AACGAGACATCGCCCCGGCACGAATCACTACTTAACATTAAATTA
>1939646|reference ScrF|length 33|copies 12
AACGAGAGTGATCGGCCAGGAAACGCAGCAGCG
>1939646|reference ScrF|length 51|copies 3
AACGAGTGACGAACAGTTGCGCGCCACGCGCTTCCGGGCGAACGGAATAAA
>1939646|reference ScrF|length 49|copies 9
AACGAGTGGCGATCGTGATAAAACGCCTGCTCCTGGACGCGGAAATTGG
>1939646|reference ScrF|length 50|copies 6
AACGATGCCGGGTTAGCGAAGTTGACCCCGATCTCATTGCAAAGTAAAGG
>1939646|reference ScrF|length 40|copies 1
AACGATGGTTTGTGCCGCGCCAGCCTTGCGCAGCTCATAG
>1939646|reference ScrF|length 43|copies 1
AACGATGTGAGTCATTAAATCAGCTCCAGATGAATGCGATATG
>1939646|reference ScrF|length 54|copies 1
AACGCAAAACGACCGTGAAGTGGTCAGCCTGTATGCGCATTTGGTCCAGCCAGT
>1939646|reference ScrF|length 39|copies 5
AACGCAAGACGAGAATGGCTTTAATATCTACATTCTCGA
>1939646|reference ScrF|length 44|copies 1
AACGCAAGACGAGAATGGCTTTAATATCTACATTCTCGACGAAA
>1939646|reference ScrF|length 46|copies 1
AACGCAATATGATACGGAGGACAGGCCGCCGTACCCAGCGTGCGCA
>1939646|reference ScrF|length 13|copies 1
AACGCAATCGACC
>1939646|reference ScrF|length 37|copies 1
AACGCAATTAATGTAAGTTAGCGCGAATTGGCCGACG
>1939646|reference ScrF|length 44|copies 2
AACGCAATTAATGTAAGTTAGCGCGAATTGGCCGACGCGCTGGG
>1939646|reference ScrF|length 40|copies 1
AACGCACCGATGCAAAAGCTCTCTGGTGGCGAAACGCAGC
>1939646|reference ScrF|length 44|copies 6
AACGCACGGTGATTGTAAAGGCGATTACTGAACAGCGTCGCCCC
>1939646|reference ScrF|length 43|copies 1
AACGCAGAGTTCGAGGATCTTCCCGCCCAGCTCTTCCGCGCGG
>1939646|reference ScrF|length 37|copies 17
AACGCAGCATCCAGACGTCCTGCAGCCAGATCGGAAT
>1939646|reference ScrF|length 40|copies 1
AACGCAGCTTACGCATCAGGGCATCTACGCTCAATAAGCG
>1939646|reference ScrF|length 51|copies 9
AACGCAGGGCATCCAGACGCCAACCTGCCTGATCCAGGCTTTCCATTACCT
>1939646|reference ScrF|length 52|copies 1
AACGCAGGGCATCCAGACGCCAACCTGCCTGATCCAGGCTTTCCATTACCTG
>1939646|reference ScrF|length 40|copies 3
AACGCAGTTCACTCCCGGTTTGCGATCTGGTGTGTAAAGG
>1939646|reference ScrF|length 41|copies 1
AACGCAGTTCACTCCCGGTTTGCGATCTGGTGTGTAAAGGC
>1939646|reference ScrF|length 53|copies 5
AACGCATAAATAAAACGAGTCGTGTAGTAAAAGACCGAGGAAAATAAGACAAA
>1939646|reference ScrF|length 43|copies 17
AACGCATCGCTGTGCGATCCCATCGGAGGAACCCAGCCCATCT
>1939646|reference ScrF|length 56|copies 3
AACGCATGACGATGAATTTTGAGAATTTCACCAGGAACCAGACAATATTTGGAAAA
>1939646|reference ScrF|length 41|copies 1
AACGCATGGGTATGAAGGATCATGCGGGTGTCATTGGCGTC
>1939646|reference ScrF|length 12|copies 1
AACGCATTGAGA
>1939646|reference ScrF|length 32|copies 1
AACGCCAAAATTGTCTTCTCTCGCGCGTGCAG
>1939646|reference ScrF|length 47|copies 11
AACGCCAATAACACCAACGCGGCAAACATTGTGAAATCGCTGAAAAA
>1939646|reference ScrF|length 50|copies 2
AACGCCAGCTGTTATCCTCAGCAAAACCCACTTTGCCCGGTAACAACATG
>1939646|reference ScrF|length 46|copies 6
AACGCCATAACTCCCCGGTGTAACCAAAACTCACCGAAAGATAGTC
>1939646|reference ScrF|length 46|copies 11
AACGCCCGCCAGCATGTTGGAAAGAAACTTTTCATGACCGGGTACG
>1939646|reference ScrF|length 49|copies 1
AACGCCGATGGCTTCGTTAAGTGTTAGTCCCTGCAATCCGGTGACCAAC
>1939646|reference ScrF|length 50|copies 1
AACGCCGCGACGTTTGCCGAAAAACTGGACGCTCTGCTGGTGCTGGTGGT
>1939646|reference ScrF|length 36|copies 7
AACGCCGCTGTCATTAAATACGCCGCCCGGAGAGGT
>1939646|reference ScrF|length 50|copies 1
AACGCCGGCGGCGGTCGAAAGCAGCCCGTCGATACCGCTGGCCCCACGGT
>1939646|reference ScrF|length 55|copies 1
AACGCCGGTTGCCCCACGGTTGCCACGGAAGACTTTATCCGACATCCAGCCGCAC
>1939646|reference ScrF|length 47|copies 1
AACGCCGTAGTGATCCCAACAGCCGCCCTGCAAATGGGCAATGAAGG
>1939646|reference ScrF|length 55|copies 1
AACGCCGTTCTTGATTTTGATAAAAATTTTCTCAAAGCCGGTTACGTATTACCGG
>1939646|reference ScrF|length 46|copies 1
AACGCCTCAGCCGGAACTGACCGAGGCGGTATAACTTAACGCAGTC
>1939646|reference ScrF|length 45|copies 1
AACGCCTCCGGCGTGCGAGCTGAATGCCATGACTGTCATATCCCG
>1939646|reference ScrF|length 47|copies 1
AACGCCTCGGCAATTTTGACGCCACCAAACAACCGTGCGGCCTATTG
>1939646|reference ScrF|length 46|copies 3
AACGCCTGAGAAATACCCGCTCCGAGCTGGTCGATTCGGCAAGTCA
>1939646|reference ScrF|length 47|copies 15
AACGCCTGAGAAATACCCGCTCCGAGCTGGTCGATTCGGCAAGTCAC
>1939646|reference ScrF|length 44|copies 1
AACGCCTTATCCGACCTACGTGTGACGTGTAGGCCTGATAAGAC
>1939646|reference ScrF|length 56|copies 1
AACGCCTTATCCGCCTACCGAACTGCGCCAGCGTGACGATTAAAAATCCGCTGGCG
>1939646|reference ScrF|length 52|copies 1
AACGCCTTATCCGGCCTACAAAACCATACAAATCAGTATGTTGAGCTTATTG
>1939646|reference ScrF|length 40|copies 1
AACGCCTTATCCGGCCTACAAACGCACGAAGATTCAACAT
>1939646|reference ScrF|length 51|copies 1
AACGCCTTATCCGGCCTACGGAGGGTGCGGGAATTTGTAGGCCTGATAAGA
>1939646|reference ScrF|length 41|copies 11
AACGCCTTTGTAGTAATACCTGACTGCAATATCTGGTCGAT
>1939646|reference ScrF|length 42|copies 1
AACGCCTTTGTAGTAATACCTGACTGCAATATCTGGTCGATC
>1939646|reference ScrF|length 15|copies 1
AACGCGATGCGCTAT
>1939646|reference ScrF|length 46|copies 1
AACGCGCACCGCTTCGCCTTCTCCCGCTTTGCGCAGCTCTTCCGGG
>1939646|reference ScrF|length 53|copies 5
AACGCGCAGCAAGGGCTGCCCAGTGGTATCACCCTGAAGCTAAATAACCTTGT
>1939646|reference ScrF|length 54|copies 3
AACGCGCCACGATTCGCTCGCCGGAGTGGTTGGCACGCAGCTCTTCTGCCACCA
>1939646|reference ScrF|length 41|copies 1
AACGCGCGGTCTGATTCGTTAATGACTGAACAGCGTCCATT
>1939646|reference ScrF|length 43|copies 1
AACGCGGAGATCAGACCTTTACGCTCCGGGAACCATTTCACGC
>1939646|reference ScrF|length 47|copies 1
AACGCGGATCCCCATGCCCGGACCGCCAGCGTTGATCAACTCACTGC
>1939646|reference ScrF|length 59|copies 2
AACGCGGCGAACAACGTATTTGCCCTTTTCACCATGGGCGATCCACTGCTTGAGCGGGG
>1939646|reference ScrF|length 39|copies 13
AACGCGGCTATAGCGAAGATCTATTGCCGAAAACGCAAA
>1939646|reference ScrF|length 36|copies 1
AACGCGGGACGTTCGCTGATAGCGATACGCTGCGCT
>1939646|reference ScrF|length 50|copies 1
AACGCGGGATTAGTTAATGTCAACCTGAGTCTGACGGCAACCACAGACCC
>1939646|reference ScrF|length 49|copies 27
AACGCGGGCAGGCAGTGGAGGAATTTGACCTCCGGGTTACCGGTCAACT
>1939646|reference ScrF|length 50|copies 11
AACGCGGGCAGGCAGTGGAGGAATTTGACCTCCGGGTTACCGGTCAACTG
>1939646|reference ScrF|length 43|copies 1
AACGCGGGTAACCGAGTTATGAATGCCGCCGCGCATGCCAGTT
>1939646|reference ScrF|length 52|copies 1
AACGCGTGAATAAAATTATTCCGCACCTGATCCGTCAGGAAAAAGAAGACTC
>1939646|reference ScrF|length 47|copies 7
AACGCGTTTACAAAGTCATTTTGTAATGCCGGATAAGCCGTTAATGC
>1939646|reference ScrF|length 44|copies 1
AACGCGTTTCTCTTCTGTCTCATCAATGAAATGGCCCAAACCAG
>1939646|reference ScrF|length 49|copies 22
AACGCTAATCGCCGCAGCTGTGGCAGGGATAGTTTTACTCGCTTCAAAC
>1939646|reference ScrF|length 50|copies 1
AACGCTAATCGCCGCAGCTGTGGCAGGGATAGTTTTACTCGCTTCAAACG
>1939646|reference ScrF|length 58|copies 3
AACGCTACCAGCAGTGCAAAACCAAAACCCGCCGCCCGTGCCGGGACGTTTAGCGACA
>1939646|reference ScrF|length 52|copies 5
AACGCTCCATCGATTTTTATACCAAAGTGCTGGGCATGAAACTGCTGCGTAC
>1939646|reference ScrF|length 45|copies 2
AACGCTCCGTGGTGGTTAGATTTGTGGTTATTGCGATCAAACAGC
>1939646|reference ScrF|length 18|copies 1
AACGCTCTCCTGAGTAGG
>1939646|reference ScrF|length 40|copies 3
AACGCTCTGTGGAATGCCCGGGTTGCGTATCAACGATATA
>1939646|reference ScrF|length 44|copies 24
AACGCTCTGTTAGAGAAAGCGGAAGATCCACAGAAACTGGTTCG
>1939646|reference ScrF|length 47|copies 1
AACGCTGACTGAATCAGGAACCACAACCACTTTGTATCCACTCGGCA
>1939646|reference ScrF|length 42|copies 1
AACGCTGCACCTGCTGGCGCTTTTCCGGTGCCAGTTGCAGAT
>1939646|reference ScrF|length 52|copies 34
AACGCTGCTACCAGTTTCTGGTTGGGGAAGTAGCGCTTGTCAAACAGCATCA
>1939646|reference ScrF|length 59|copies 1
AACGCTGCTTCGGCCTGGTAATGGCCCGCCGCCTTCCAGCGTTCGACCCAGGCGTTAGG
>1939646|reference ScrF|length 43|copies 1
AACGCTGGCTGATACGTTCTTGATCCAGACGCTGCGCCAGTTC
>1939646|reference ScrF|length 38|copies 4
AACGCTGTGGATTTTGTAACTGACAGTTATTCAAGACG
>1939646|reference ScrF|length 39|copies 1
AACGCTGTGGATTTTGTAACTGACAGTTATTCAAGACGA
>1939646|reference ScrF|length 45|copies 3
AACGCTTAATAAATCCTTCCAGTAACTCCGGGGTATAGCTGCTCC
>1939646|reference ScrF|length 39|copies 1
AACGCTTATGGCGTCCCGTTCCCGGGTATCATCTTCAGT
>1939646|reference ScrF|length 50|copies 2
AACGCTTCAGGGCCCCGGTAAAGGGGCCCTGCTATCAATTTGTCATTTCA
>1939646|reference ScrF|length 47|copies 2
AACGCTTCGGCTTCCCGGCGCAAAACATTGTCCACACCGAATCGCTG
>1939646|reference ScrF|length 43|copies 39
AACGCTTCTCTTCGTAAGCATCAAGCCAGGTAAAATCAGGCTG
>1939646|reference ScrF|length 44|copies 1
AACGCTTCTCTTCGTAAGCATCAAGCCAGGTAAAATCAGGCTGG
>1939646|reference ScrF|length 53|copies 2
AACGCTTCTTAAGCGAACTGACCGCCGCTGAAGGCCTTGAACGTTACCTCGGC
>1939646|reference ScrF|length 49|copies 4
AACGCTTCTTCATCCACACGAATAAAATCGAGATCCGGATCGACGGCGC
>1939646|reference ScrF|length 47|copies 4
AACGCTTGCAGAGATTCAATCCCCATTTGTACTTTTGGCCAGCCGAG
>1939646|reference ScrF|length 45|copies 13
AACGCTTGCTGGTCGCATTTATTCCTACGTAAGCATTATCGGCCA
>1939646|reference ScrF|length 46|copies 1
AACGCTTTCCGCTATTTCTTTTATTCACCCTGCTCACGCTGTCCAC
>1939646|reference ScrF|length 43|copies 1
AACGCTTTGGTTTGCCGCATGATCTGATGACCACGCATGGTGA
>1939646|reference ScrF|length 47|copies 25
AACGCTTTTTCGGAATCACCACCCAGCGGGGTGTCTACCGAGGTAAT
>1939646|reference ScrF|length 47|copies 1
AACGGAAAAATTTCCCGGCGTGAAAGGCGGTCGTGCCAGACTTATTC
>1939646|reference ScrF|length 53|copies 21
AACGGAAAATGTTCACAATCGCAGAAACGGTACGATACAGCTTCGCGTTAGCA
>1939646|reference ScrF|length 53|copies 7
AACGGAAAGGGCGGGGCCAATGCCAGCAATACCTTTAGCGGCACGTTGACGGT
>1939646|reference ScrF|length 44|copies 1
AACGGAACTTTCGCTTCACCTGCAATCGCTTTCGCCAGCAACGT
>1939646|reference ScrF|length 45|copies 2
AACGGAACTTTCGCTTCACCTGCAATCGCTTTCGCCAGCAACGTT
>1939646|reference ScrF|length 44|copies 1
AACGGAATAAACCACGCCATAATATCCATACTGCCTACGATGGC
>1939646|reference ScrF|length 45|copies 1
AACGGAATAAACCACGCCATAATATCCATACTGCCTACGATGGCG
>1939646|reference ScrF|length 40|copies 1
AACGGAATATCAAAACGCTCAACCAGAGAACGTAGAGTAT
>1939646|reference ScrF|length 42|copies 2
AACGGAATTAACAATACTTTGCGCTTCATACGGCCTCCGGCG
>1939646|reference ScrF|length 43|copies 1
AACGGAATTAACAATACTTTGCGCTTCATACGGCCTCCGGCGC
>1939646|reference ScrF|length 50|copies 3
AACGGACAGTTGAGAACGACCTCGCATCGCTACGTCTCGCAGTTAGGGGG
>1939646|reference ScrF|length 53|copies 1
AACGGACGGTTATAGATAATCTTTTCATTATTTTTTTACCGCTACGAATGAAT
>1939646|reference ScrF|length 58|copies 1
AACGGACGTGTTGCCGAACCGGCTTTCAGCTCGGTAGCGCCAGGCAGCGGCGTGATCA
>1939646|reference ScrF|length 54|copies 9
AACGGAGCAAAAGGTTTGCCCTTGTGCAGCTCAGGGTTAACCACTTTAACTACG
>1939646|reference ScrF|length 44|copies 1
AACGGATGCATATCCGAGGTGTTCATATCGTCTTTTTCGTACCA
>1939646|reference ScrF|length 50|copies 1
AACGGATTCAACAAAGTCTGGCATATCGAGGGCGGAATTATTGAATACGC
>1939646|reference ScrF|length 55|copies 1
AACGGATTTAAAGTCGAATCAAACATATTAAAAACCTTAAAATTTCAGGTAAATC
>1939646|reference ScrF|length 35|copies 1
AACGGCAATATCAAATCCTAATAGCGCGGCACTCT
>1939646|reference ScrF|length 64|copies 1
AACGGCAATTTTTCCGTTTTTAATCTCCAGCGGATTTTGGGTCAGGCGACAATCGCCCTCCTGC
>1939646|reference ScrF|length 35|copies 1
AACGGCACGCTGCACTGGAGCGATTTCATCTGGCC
>1939646|reference ScrF|length 36|copies 1
AACGGCACGCTGCACTGGAGCGATTTCATCTGGCCC
>1939646|reference ScrF|length 38|copies 1
AACGGCAGACCGGTTACCATCCAGTGCGCCATCACCTT
>1939646|reference ScrF|length 41|copies 2
AACGGCAGCACGTGATTTCATCTCTCGCTCTTCCTCAATAT
>1939646|reference ScrF|length 29|copies 2
AACGGCATAACCAGTTCCACATGCAACGT
>1939646|reference ScrF|length 40|copies 1
AACGGCATGATGGAAACATCACGCTGTACTTCTTCGTCCT
>1939646|reference ScrF|length 47|copies 1
AACGGCCACATGGTCCATATCATCAAAGACCTGGTTTTCACCGACCA
>1939646|reference ScrF|length 47|copies 15
AACGGCCAGACCAATACCGGTGCCGGTGGCAGGTTTACCGCCATGAC
>1939646|reference ScrF|length 54|copies 1
AACGGCCAGTTCCAGAACCGTCAGCAACTGCTGAAAGTCAGCCGTCTGGGGCCG
>1939646|reference ScrF|length 48|copies 1
AACGGCCCGGAGGGTGGCGGGCAGGACGCCCGCCATAAACTGCCAGGA
>1939646|reference ScrF|length 60|copies 12
AACGGCCCGGAGGGTGGCGGGCAGGACGCCCGCCATAAACTGCCAGGAATTAATTCCCCA
>1939646|reference ScrF|length 37|copies 3
AACGGCGAACTGATTAAATCACAACTCATTACCAGCT
>1939646|reference ScrF|length 44|copies 1
AACGGCGCATTCGCCAGCTTAGCCAGACGACGGGCGATTTCAGT
>1939646|reference ScrF|length 49|copies 3
AACGGCGCGAAGCCGATAATGTGAACGAATGCCCCGATAAACAGGTTGA
>1939646|reference ScrF|length 53|copies 1
AACGGCGCTTCCGGGCGAGTCAGCACAAACTGAACGGTGTTGTCGTCCACCTT
>1939646|reference ScrF|length 44|copies 1
AACGGCGGTTTTATCAACCACTTTTTCCAGTGTGTGAGCAAAGT
>1939646|reference ScrF|length 43|copies 1
AACGGCGTCCAGCACCGGCAACATCCATTTTGGTAAGCGTCTT
>1939646|reference ScrF|length 47|copies 1
AACGGCTCTTATGTCCGGAAATTTGCGGATAAAGCTGTGAATCGAGC
>1939646|reference ScrF|length 55|copies 3
AACGGCTGCGGGTGAATCGCTGACCAGTTCAAGCAAACCACTGGCGGTCAGGGCA
>1939646|reference ScrF|length 50|copies 14
AACGGCTGTCCATACGTACAAACGCTTTACTCAACTCCCCGCATTTACTC
>1939646|reference ScrF|length 46|copies 1
AACGGCTTACGAGTAAGTCAAAAAACACACTCCGTTTATGCGGACT
>1939646|reference ScrF|length 49|copies 1
AACGGGAAGTTCGGGTCAACGCGGCCCCACAATTCACCGTTAATAAAGT
>1939646|reference ScrF|length 50|copies 4
AACGGGAAGTTCGGGTCAACGCGGCCCCACAATTCACCGTTAATAAAGTT
>1939646|reference ScrF|length 48|copies 2
AACGGGCGTAGTGTTCAGCCGTGAACAGTGGGCGATCGAGACCCGGTG
>1939646|reference ScrF|length 43|copies 1
AACGGGCGTGCCGTCCGGTCTGCCAGTCCAGATCCCAATGACA
>1939646|reference ScrF|length 49|copies 4
AACGGGGCGAAAATGTTGGGGCCAATTACCTCCGTCACTTCAACGCTGA
>1939646|reference ScrF|length 45|copies 1
AACGGGTGAACACTGGTACGGACAACAGGCGGTAGAGAAAGGCCT
>1939646|reference ScrF|length 52|copies 5
AACGGGTGTCGGTCCCGGCTTTGTCTTTCAGGAAGCGTGCGTATAACCAGTC
>1939646|reference ScrF|length 49|copies 2
AACGGGTTCCCTTCCCGGTCATTGTCACTTCAGCTTTATACAGGCACTC
>1939646|reference ScrF|length 41|copies 1
AACGGTAATGAATACAACTCCCTCACAGCGATTAGGTTTTT
>1939646|reference ScrF|length 51|copies 8
AACGGTACCTTTGTTATCAACGGTACTGAGCGTGTTATCGTTTCCCAGCTG
>1939646|reference ScrF|length 53|copies 1
AACGGTAGGGTCGTCTCCGTAAACGTCGTCCCCAACCGGGGCGGCCATCATTG
>1939646|reference ScrF|length 57|copies 3
AACGGTCGAAAGCGACTTCCAGCGCATCGGAAATTTCACCCAGGGTGGCGCGAACGC
>1939646|reference ScrF|length 50|copies 1
AACGGTGAATATACTGCTGCGGCGGAAAATGAAACCTTTGAAACCGTTGA
>1939646|reference ScrF|length 45|copies 12
AACGGTGACTAAACGATGGGTTGTGCTCCGGGTCGTGCCGGTGAA
>1939646|reference ScrF|length 54|copies 3
AACGGTGAGAATCCACAAACAAAGATTAAAAAAACTTCAAACAGCTATTTGCAG
>1939646|reference ScrF|length 36|copies 1
AACGGTGAGCTCCAGAATTACGTTGTCATGAGTTGT
>1939646|reference ScrF|length 44|copies 1
AACGGTGCAGGCTCAGGCTGGCTGACCCGGGTAGTACGTGAAGT
>1939646|reference ScrF|length 38|copies 14
AACGGTGCATGATGCGGATTCCAGGAATCAACGTACAG
>1939646|reference ScrF|length 55|copies 2
AACGGTGCTGGATTCCCAGTGCTGCGGTATTGCGGGTACTTACGGTTTCAAAAAA
>1939646|reference ScrF|length 47|copies 2
AACGGTGCTGTTATCGCCCCACGGCATACTGAGCGAAATGTACATGC
>1939646|reference ScrF|length 40|copies 1
AACGGTGGTATTCCCTGATGCACCAGTGAAAATTTTCCTT
>1939646|reference ScrF|length 46|copies 2
AACGGTGTAGCGTTCAGGGCGCTGTATGCTTCAATGGCATGGGTTA
>1939646|reference ScrF|length 41|copies 6
AACGGTTACCGCCTGCGCACCGTTTTTTTGCATGTCAATCT
>1939646|reference ScrF|length 51|copies 1
AACGGTTACTATCTTTCTTGGTAACGTTGATTTCACGTCCGTTGATACGCG
>1939646|reference ScrF|length 43|copies 1
AACGGTTCGCTATTTTGCAGTGTCTCTAAAGCCTGCGCGGCAT
>1939646|reference ScrF|length 54|copies 1
AACGGTTCGGATATTTGCCTTCCGGGAAACGCTCGCCAGGATGATAACGCGTTA
>1939646|reference ScrF|length 54|copies 2
AACGGTTCGGATCGTACTCAAGACGTTCAACAACTGCCGGGATACCGTCTTTGT
>1939646|reference ScrF|length 47|copies 1
AACGGTTTCGGTGAGCACTGCGCCATACAACAAATCGCCCAGCGCCA
>1939646|reference ScrF|length 14|copies 1
AACGTAAGACTCAG
>1939646|reference ScrF|length 40|copies 1
AACGTAATAAATGCCCGGTAATATTCTCAACCAGCTGCGC
>1939646|reference ScrF|length 40|copies 1
AACGTAATAATCAGAGCAATTATTGGGAAGCGTTGGGTAA
>1939646|reference ScrF|length 36|copies 1
AACGTACGCTGCATGCCTACAGTTAAGTGTGTTATC
>1939646|reference ScrF|length 51|copies 1
AACGTATCCTACGCCCGTGGTTAAGAATGAAAGAGCCGCCAGATACCGTTG
>1939646|reference ScrF|length 12|copies 1
AACGTATGATCT
>1939646|reference ScrF|length 51|copies 1
AACGTATTGCTCCGGCAATCGCCAAAGGGCTGGTGAAACGTAAAGAACAAG
>1939646|reference ScrF|length 43|copies 9
AACGTCACATATACTTTGGCATACGCCAGGTCGCGAGACATTT
>1939646|reference ScrF|length 41|copies 1
AACGTCACGATTAACGAGAACTGCCGGGTTCTGGGAAAACT
>1939646|reference ScrF|length 44|copies 1
AACGTCAGGGATGCCCGGGTCGAGGACAAAGCGATCGCCAGACG
>1939646|reference ScrF|length 44|copies 1
AACGTCATGCTTCGTCTGGCTGCCAGCCTTCCGTATACCAGATA
>1939646|reference ScrF|length 50|copies 6
AACGTCCAGCCGCCCAGTGAACCTAAGCAACCCGCAGCTGCGCAGAAGGA
>1939646|reference ScrF|length 41|copies 1
AACGTCCGCAGCCGCAGAGGCTTTCACGGTTCCCCAACGCT
>1939646|reference ScrF|length 42|copies 6
AACGTCCGCAGCCGCAGAGGCTTTCACGGTTCCCCAACGCTC
>1939646|reference ScrF|length 50|copies 2
AACGTCCGCTTAAAGTGAAAGATATCCCTTTCCCTGGGCTACGCGAGCAA
>1939646|reference ScrF|length 46|copies 5
AACGTCCGGCAAAGAGAATACGTGTAATGAAGAGAAAATAACCTAA
>1939646|reference ScrF|length 47|copies 1
AACGTCCGGCAAAGAGAATACGTGTAATGAAGAGAAAATAACCTAAA
>1939646|reference ScrF|length 45|copies 1
AACGTCGAAGTTCTGGATTCTGGCGCGCGCGGCTCCACTAACACT
>1939646|reference ScrF|length 44|copies 1
AACGTCGATGAGTTTCGCCACTTCTTCCTGGAAGTCCCGCGCCT
>1939646|reference ScrF|length 51|copies 1
AACGTCGATGGAATGGTGATTGCCAGCAGGTCGAGGAACTCAAGATGGCGA
>1939646|reference ScrF|length 36|copies 2
AACGTCGCTAACGGTGCAATCTCTGCTGCCAGCAGC
>1939646|reference ScrF|length 46|copies 1
AACGTCGCTTTCCAGCACGACGCCGTTATTGACGACGGCTGCGACT
>1939646|reference ScrF|length 47|copies 1
AACGTCGCTTTCCAGCACGACGCCGTTATTGACGACGGCTGCGACTT
>1939646|reference ScrF|length 35|copies 1
AACGTCGTGGTCATGCGCCGGGCAGCCGCGCAGCG
>1939646|reference ScrF|length 48|copies 1
AACGTCTGAAAGACCTGGAAACTCAGTCTCAGGACGGTACTTTCGACA
>1939646|reference ScrF|length 46|copies 1
AACGTCTGACCGTTACTTTGGGTCATTACCGGGACGATCTCATCTT
>1939646|reference ScrF|length 37|copies 1
AACGTCTGCATGCGATCTGCCTGGTTACTGCGCTGAT
>1939646|reference ScrF|length 43|copies 1
AACGTCTGGGAGCGTTCGATGCACTCTGAACGCGCACCGTTTT
>1939646|reference ScrF|length 45|copies 1
AACGTCTGGGAGCGTTCGATGCACTCTGAACGCGCACCGTTTTTC
>1939646|reference ScrF|length 51|copies 21
AACGTCTTGCCCGCTCTCGTCGACCAGATACAGTTCCCCTTGCATACGGCG
>1939646|reference ScrF|length 57|copies 1
AACGTCTTGCTGCTCTGGGGAAAATTTCCAGTACTGAGCAATTTCTGGAAGAAGTGT
>1939646|reference ScrF|length 45|copies 1
AACGTCTTGTCCGGCCTACGGATGGCGCGAGAATTTGTAGGCCTG
>1939646|reference ScrF|length 48|copies 2
AACGTCTTTGCCATCGAAAGCCGCTGGTATCGCGATAACCCTCTGGTG
>1939646|reference ScrF|length 49|copies 3
AACGTGAATCGTCCCCGGACTGACGCCAAATTGTTTCGCCAGTTCGGCG
>1939646|reference ScrF|length 50|copies 5
AACGTGATAGAGCCATAATCCTTGTCGTTGCTCCGGGCCAAAAGGTTCGC
>1939646|reference ScrF|length 44|copies 16
AACGTGCAGTACCGCGTCACCAATCCGGAAAAATATCTGTATAG
>1939646|reference ScrF|length 42|copies 1
AACGTGCCAGCAGTTTGTTGATTCGGAATGCCGACAGTGCAG
>1939646|reference ScrF|length 36|copies 1
AACGTGCGATGCAGTGGATGCCAATAAGCCAGAAAG
>1939646|reference ScrF|length 65|copies 2
AACGTGGAAACCAAGCCGGGTCAGGGCTTCCCGACTGACTGGGAAAACCAGGAAAAATACAAAGG
>1939646|reference ScrF|length 38|copies 1
AACGTGGATTTGTGCTTTGTGAGTAACATCCAGACCGG
>1939646|reference ScrF|length 41|copies 1
AACGTGGCACGGGTCAGCCACAGACGCGCTAAAGCGACGCG
>1939646|reference ScrF|length 47|copies 4
AACGTGGCCAGAGGATTTTCGGGATGTCGAACAGCGCCAGCAGGTTG
>1939646|reference ScrF|length 48|copies 1
AACGTGGCCAGAGGATTTTCGGGATGTCGAACAGCGCCAGCAGGTTGT
>1939646|reference ScrF|length 34|copies 5
AACGTGGCTGGCTGACAGACATCAGCCATATCAG
>1939646|reference ScrF|length 62|copies 2
AACGTGGGGCACCGTAATCCAGTTGTGGTTTCCGCCGTACAGAATCAACTTGCGAAACAACC
>1939646|reference ScrF|length 53|copies 6
AACGTGTCCATTTGCCACAAGTATAAGCGGCAAATCCGGGTTACGCCGGGAGA
>1939646|reference ScrF|length 43|copies 2
AACGTGTGACAAGGAGATGAGCAACAGACTCATTACACGATGT
>1939646|reference ScrF|length 47|copies 1
AACGTGTTCACAAACGTGGTGCAAAGGAAAATCGACTGGAACAGCTT
>1939646|reference ScrF|length 48|copies 1
AACGTGTTCACAAACGTGGTGCAAAGGAAAATCGACTGGAACAGCTTA
>1939646|reference ScrF|length 43|copies 1
AACGTTACTGCCGCTCAACATTAAGCATATGTCGGTAAAGGCA
>1939646|reference ScrF|length 38|copies 4
AACGTTCCAGCGGTGTATCGAGGCCAATAACATGGACT
>1939646|reference ScrF|length 31|copies 2
AACGTTCCAGTAACCGGGCATGTTCATCATC
>1939646|reference ScrF|length 32|copies 4
AACGTTCCAGTAACCGGGCATGTTCATCATCA
>1939646|reference ScrF|length 43|copies 8
AACGTTCCAGTAACCGGGCATGTTCATCATCAGTAACCCGTAT
>1939646|reference ScrF|length 43|copies 2
AACGTTCGCCCGGATTCAGACGGTCGTTGTTCATCGCCAGACA
>1939646|reference ScrF|length 38|copies 1
AACGTTCGTAAGCTACGCTGGGTGTTTATAACCGGTAG
>1939646|reference ScrF|length 39|copies 2
AACGTTGACGGCACGCTGAAAGGCAACAGTTATATGCAG
>1939646|reference ScrF|length 49|copies 12
AACGTTGAGGCGCTTTGTGCGTGGGCGCAAAACCTGACACTACCTTCCA
>1939646|reference ScrF|length 52|copies 1
AACGTTGATACTTCCCTGACCCAACGGATGGAAAACCGTCTGCCGGGCCTTT
>1939646|reference ScrF|length 45|copies 1
AACGTTGATCTTTATCCGGATGCGCTTCCGGGCTTTGGCAAATAG
>1939646|reference ScrF|length 36|copies 1
AACGTTGCGAAGCAACGGCCCGGAGGGTGGCGGGCA
>1939646|reference ScrF|length 49|copies 8
AACGTTGCTGTGCCGTGGTTGAAGCATTCCGCCAGGTTAGGGCAGGAGG
>1939646|reference ScrF|length 47|copies 66
AACGTTGGATTTAGTGTCTGCACGCCATACCATGCCACCCAGACGAG
>1939646|reference ScrF|length 47|copies 1
AACGTTGGCTGCGTCAGGCACAATTGACGCCGGGTGAAGCGCCCGTT
>1939646|reference ScrF|length 47|copies 1
AACGTTGTTAACAGGGCATGAATGCTGTCGCGCCGCCGTTCAACCAG
>1939646|reference ScrF|length 12|copies 1
AACGTTTACGCT
>1939646|reference ScrF|length 42|copies 1
AACGTTTCCTTAACCCGGAACGTGTCTCCATGCCTGACTTCG
>1939646|reference ScrF|length 48|copies 3
AACGTTTTAAAATCTTTTGCTGTCTGGTGTGCCGGATGTTTTGTCGGA
>1939646|reference ScrF|length 52|copies 9
AACGTTTTAGCGCCCTGCCTTGCCGCCTCTTTAACCGGAATCGCATCACTGA
>1939646|reference ScrF|length 51|copies 2
AACGTTTTCCGGCTCAACAAGAGAAGGCGCTTCCGTAATGTACGCCAGCTC
>1939646|reference ScrF|length 55|copies 2
AACGTTTTGGTCGACCACCTGTGTTAAATGAAGAACAGAAACAGGTGGTATTCGA
>1939646|reference ScrF|length 48|copies 4
AACGTTTTTCATTCAGCAGATAAGAAGCGATTGGCACAGGAACAATGG
>1939646|reference ScrF|length 55|copies 2
AACGTTTTTTCACTCCACGGAAAGGCGTGGGCGCGTTGTTCAATGTGGTAAGCCG
>1939646|reference ScrF|length 52|copies 2
AACTAAAAGCGGCGTTTAAACCAACCTACGAGCGCCTCGATCACCATTATCT
>1939646|reference ScrF|length 53|copies 7
AACTAAAAGCGGCGTTTAAACCAACCTACGAGCGCCTCGATCACCATTATCTC
>1939646|reference ScrF|length 53|copies 1
AACTAAACGGCGAAGGCGAAGTGGCGGGCGGGGTGGTGATCCTGCGATCCGGC
>1939646|reference ScrF|length 54|copies 7
AACTAAACGGCGAAGGCGAAGTGGCGGGCGGGGTGGTGATCCTGCGATCCGGCA
>1939646|reference ScrF|length 52|copies 1
AACTAACTTACCTGTTGAAATTCGAACACCCAAACAACTTGTTAATATCTAT
>1939646|reference ScrF|length 26|copies 1
AACTAAGAGAGAGCTCTATGAATCCT
>1939646|reference ScrF|length 33|copies 8
AACTAAGAGAGAGCTCTATGAATCCTGAGCGTT
>1939646|reference ScrF|length 34|copies 3
AACTAAGAGAGAGCTCTATGAATCCTGAGCGTTC
>1939646|reference ScrF|length 45|copies 16
AACTAAGTGATGCCGATTTTACCAATGCCCTGCCCGATTTACGCG
>1939646|reference ScrF|length 46|copies 5
AACTAATTACTTGCCAGGGCAACTAATGTGAAAAGTACCAGCGATC
>1939646|reference ScrF|length 47|copies 1
AACTAATTACTTGCCAGGGCAACTAATGTGAAAAGTACCAGCGATCT
>1939646|reference ScrF|length 45|copies 14
AACTAATTGATTGTGGTGATATTAGTGCTAAAGATGCAAAAAGCA
>1939646|reference ScrF|length 45|copies 2
AACTACATCAACACCATCCCCGTTGAAGAACAACCGGAGTATCCG
>1939646|reference ScrF|length 56|copies 1
AACTACCCAGTGCCACCAGCCGGAGCCGGTTGGCGCATCCGGGTCGTAGCAGGTGA
>1939646|reference ScrF|length 48|copies 34
AACTACCCGTAATGCCTTGCAACTGCTGCATTTCTGGAATGCGGAGAT
>1939646|reference ScrF|length 52|copies 1
AACTACCTCGGTGGTGGTGACGTAGATCAAGACTGGTCCGCGAACGTGGGTG
>1939646|reference ScrF|length 49|copies 1
AACTACCTGGCTGCCTGGGGCTACGCGCTGCATCACAACAACAACGATC
>1939646|reference ScrF|length 35|copies 1
AACTAGACGTATTTTCTCCCGGCACAATCAGGCAT
>1939646|reference ScrF|length 36|copies 4
AACTATCATAGCCTGCAAGTGGCCGGAGAGCGAAGG
>1939646|reference ScrF|length 35|copies 1
AACTATCGTGGCGATGGAGGATGGATAATGAATAT
>1939646|reference ScrF|length 44|copies 1
AACTATCTGAATACTGTTGCCGCTAACCGGCAGATCCCTGCTCA
>1939646|reference ScrF|length 55|copies 3
AACTATGGTCACATCCCCAACGGCAACCGCACCTATTATTTGAGCCGATCGCAAC
>1939646|reference ScrF|length 39|copies 1
AACTATTAAAGATGGGCAATGCCTGACATCGACACGTAA
>1939646|reference ScrF|length 38|copies 1
AACTATTAAGCCTGTGAGATATTATTTTTACAGGTGAG
>1939646|reference ScrF|length 41|copies 19
AACTATTACCAGTTACCTGTGGTGCAGAGCGGTACACAAAG
>1939646|reference ScrF|length 52|copies 2
AACTATTATGCGCGCCGGAACCGCGACGGTGAAATATCCCTTCGCGCCACTG
>1939646|reference ScrF|length 41|copies 1
AACTATTCCACATGGACACGCAACGATCAGACATCAAGCTG
>1939646|reference ScrF|length 42|copies 1
AACTATTCCACATGGACACGCAACGATCAGACATCAAGCTGG
>1939646|reference ScrF|length 46|copies 1
AACTATTGGCGCATTGCAGGATTTCACCGCCGGGCTACAGCCGGTA
>1939646|reference ScrF|length 48|copies 3
AACTATTTTACCTTATGGATGGGTTCGGTTCATAACGTTCCCAATTAT
>1939646|reference ScrF|length 44|copies 3
AACTCAAAGCTAACCCGGCGAAAGGTGTTTCGGCACCGAAAGCG
>1939646|reference ScrF|length 45|copies 1
AACTCAAAGCTAACCCGGCGAAAGGTGTTTCGGCACCGAAAGCGC
>1939646|reference ScrF|length 37|copies 9
AACTCAATAACAAGAGCGCCAGCCACCCAATGCTAAT
>1939646|reference ScrF|length 46|copies 1
AACTCAATGCGCAGCCATGTACGCATTTTTTCATTTAGTGGATGTT
>1939646|reference ScrF|length 19|copies 1
AACTCAATTACCAACTCAT
>1939646|reference ScrF|length 41|copies 12
AACTCAATTACCAACTCATCGCCGCTGGCCATTTCTGCCAG
>1939646|reference ScrF|length 42|copies 2
AACTCAATTACCAACTCATCGCCGCTGGCCATTTCTGCCAGT
>1939646|reference ScrF|length 46|copies 14
AACTCACCCACGGCAATAACCTGAAAGTGGCTGCCATCGCCGGAAA
>1939646|reference ScrF|length 46|copies 5
AACTCACGCCCCAGATTGCCGATATAAACCATCGGCGCTGGCGTGC
>1939646|reference ScrF|length 31|copies 1
AACTCACTCCCCGCCTGGCCGATACGTCACG
>1939646|reference ScrF|length 54|copies 10
AACTCATACATCTCGCGGAATTTCCAGCCGGTATCGACATGCAGCAACGGGAAA
>1939646|reference ScrF|length 41|copies 3
AACTCATCATCTTGCAGGGTAATCAGCCCCTGACGTTGCAT
>1939646|reference ScrF|length 31|copies 1
AACTCATCCAGCGCCTGGCGCGATTTATCGG
>1939646|reference ScrF|length 35|copies 2
AACTCCAACAGTCGCATCACTGCTGTTTCGCTATC
>1939646|reference ScrF|length 51|copies 4
AACTCCAGAACCGGACGGCTTTCTTCGGTGATCATTTCACCCGGCATTACC
>1939646|reference ScrF|length 38|copies 1
AACTCCATGACCAACTACAGCCTGCGCGCACGCATGAT
>1939646|reference ScrF|length 41|copies 1
AACTCCCATATTCCATGGGTCATATCGCGCTCTTTGGTCAC
>1939646|reference ScrF|length 42|copies 1
AACTCCTAACTTTGCCGCTCGCGCCTGGCACCATACCGGACG
>1939646|reference ScrF|length 44|copies 11
AACTCGAAGAAATTAAGTGAAGGCACGCTGTTAAGTCTCGATAA
>1939646|reference ScrF|length 45|copies 4
AACTCGAAGACCATGTTGGTCATCAGGTCGCACTTAGACAGCAGA
>1939646|reference ScrF|length 51|copies 1
AACTCGACGCTCGGCCCGACGTTTAATACCCGTACTATTCAAAACGCCGTG
>1939646|reference ScrF|length 45|copies 18
AACTCGAGCAGAAAATGCTGCCGGAACTGCAACCGTACACTCAGG
>1939646|reference ScrF|length 31|copies 1
AACTCGATGGCAACCTGGCCCATGCACGTAA
>1939646|reference ScrF|length 34|copies 16
AACTCGATGGCAACCTGGCCCATGCACGTAACTG
>1939646|reference ScrF|length 35|copies 2
AACTCGATGGCAACCTGGCCCATGCACGTAACTGC
>1939646|reference ScrF|length 40|copies 2
AACTCGCCCATGCCGATCAATACCGTCACGGAGCTTTGAA
>1939646|reference ScrF|length 51|copies 1
AACTCGCGTAACCAGTTAAGATAGTCGGCCTTAAAGAAAGGCAGGGCAGAA
>1939646|reference ScrF|length 42|copies 1
AACTCGGCGTGCGCCCGGTGTTTGATCCATTGCGTTATCCGG
>1939646|reference ScrF|length 43|copies 1
AACTCGGGTGAAGGAACTAGGCAAAATGGTGCCGTAACTTCGG
>1939646|reference ScrF|length 47|copies 1
AACTCGTCAAAGTACTTTTCCTGTTCGCTGATTTGGGTCTGGAAGCT
>1939646|reference ScrF|length 42|copies 2
AACTCTACAACTGGCGCAGTAAACAGCAAAATCAGCAGACGT
>1939646|reference ScrF|length 41|copies 6
AACTCTACTGTTGCTTTTTTCTCGCTGTCGGAGACATCGTT
>1939646|reference ScrF|length 43|copies 4
AACTCTCGTCGGGAATGGTTTGTTCCGGGCAACCGTCTGGTCT
>1939646|reference ScrF|length 53|copies 6
AACTCTCGTCGGGAATGGTTTGTTCCGGGCAACCGTCTGGTCTGATAGTCCAC
>1939646|reference ScrF|length 31|copies 218
AACTCTCTCAGGGCCAGGCGGTGAAGGGCAA
>1939646|reference ScrF|length 32|copies 6
AACTCTCTCAGGGCCAGGCGGTGAAGGGCAAT
>1939646|reference ScrF|length 38|copies 1
AACTCTCTCAGGGCCAGGCGGTGAAGGGCAATCAGCTG
>1939646|reference ScrF|length 47|copies 2
AACTCTCTCAGGGCCAGGCGGTGAAGGGCAATCAGCTGTTGCCCGTC
>1939646|reference ScrF|length 55|copies 2
AACTCTCTCAGGGCCAGGCGGTGAAGGGCAATCAGCTGTTGCCCGTCTCACTGGT
>1939646|reference ScrF|length 57|copies 1
AACTCTCTCAGGGCCAGGCGGTGAAGGGCAATCAGCTGTTGCCCGTCTCACTGGTGA
>1939646|reference ScrF|length 59|copies 8
AACTCTCTTCAGGTCGCGGAAATGTGCTGGCGCAGGCAGAAGCGTTTCGCGGTTTAGGG
>1939646|reference ScrF|length 50|copies 1
AACTCTGACTGCATGCGTTAAAAATTGTTCGCCGGGTAAGGTAAGTTGCG
>1939646|reference ScrF|length 46|copies 3
AACTCTGTTACCCCGTTCCGGTGGCAGATATAACGGCAAGTTTCGA
>1939646|reference ScrF|length 43|copies 2
AACTCTGTTACTTGCGTGCCATCAGTCGATGCTGCAGGCAATG
>1939646|reference ScrF|length 49|copies 1
AACTCTTCCCAAACCGGGATGCGGCTTTTCATTGAAATGCCTAGATCGC
>1939646|reference ScrF|length 54|copies 15
AACTCTTCGCGGAACTGATAGTAGACCTCGGCGCAATTTGTTTCGGGAACAAAC
>1939646|reference ScrF|length 57|copies 2
AACTCTTGCCGGAACCGGATTCACCAACAAGACCGCGGATTTCACCTTCGGTTAAGG
>1939646|reference ScrF|length 45|copies 1
AACTCTTTCAAACCGTAGTCCATACCCAGCATCAGTTCGGAAACA
>1939646|reference ScrF|length 50|copies 4
AACTCTTTCAAACCGTAGTCCATACCCAGCATCAGTTCGGAAACAGTGCT
>1939646|reference ScrF|length 53|copies 2
AACTGAAAAACTTCCGTCAGCTGCACTCTAAAACTCCGGGTCACCCGGAAGTG
>1939646|reference ScrF|length 36|copies 1
AACTGAACAAGCCGGTTATCGTCCATACCCGTGACG
>1939646|reference ScrF|length 40|copies 1
AACTGAACACCTTCGCACCACACGCCAGTGTTATCCATAT
>1939646|reference ScrF|length 38|copies 1
AACTGAACGGATTGTCCAGCTTTTAGCGTTCTGTAACC
>1939646|reference ScrF|length 45|copies 6
AACTGAACGGATTGTCCAGCTTTTAGCGTTCTGTAACCATCCATC
>1939646|reference ScrF|length 46|copies 1
AACTGAACGGATTGTCCAGCTTTTAGCGTTCTGTAACCATCCATCT
>1939646|reference ScrF|length 46|copies 12
AACTGAAGAAAAAATGCGGCTGCGGCGGAGCAGTTAAAGATGGAGT
>1939646|reference ScrF|length 48|copies 1
AACTGAATAAATACCCCGGTGATAATATCTTTCACCAGCGTTTGCGAA
>1939646|reference ScrF|length 10|copies 1
AACTGAATTT
>1939646|reference ScrF|length 43|copies 1
AACTGACCTGCTCTGTCCGGCTGTAGTGCGTTATCCAGCGCCT
>1939646|reference ScrF|length 33|copies 8
AACTGACGACCATAACCCGCGGTCAACACATCG
>1939646|reference ScrF|length 43|copies 1
AACTGACGCAGTGTGCTACGGTCTGCCGGGAAGCTCTCTTCCA
>1939646|reference ScrF|length 48|copies 13
AACTGAGCTGGCTAATTAAAGAGCACAGCCAGATGGAGATTGTCGGCA
>1939646|reference ScrF|length 49|copies 1
AACTGAGCTGGCTAATTAAAGAGCACAGCCAGATGGAGATTGTCGGCAC
>1939646|reference ScrF|length 51|copies 1
AACTGAGTAATCGTCTGGTGGCTGTCAAAACGGAAGTGACAAACCAGTTGA
>1939646|reference ScrF|length 58|copies 11
AACTGAGTGCGAACCCGGCAGAAACGGTTGTTGAGGGACCGTTTAGTAAAGACGTAAT
>1939646|reference ScrF|length 59|copies 1
AACTGAGTGCGAACCCGGCAGAAACGGTTGTTGAGGGACCGTTTAGTAAAGACGTAATC
>1939646|reference ScrF|length 34|copies 1
AACTGATAAGCTCGGCACCGAATATGTTATCGCC
>1939646|reference ScrF|length 39|copies 1
AACTGATCCGCGCGCTGGTTGGCGTGATCCTGTTTCAGT
>1939646|reference ScrF|length 35|copies 1
AACTGATCGAAGTTCAGGCGATCGAGATGATCAAC
>1939646|reference ScrF|length 48|copies 2
AACTGATCGCAATGCTAAGTTGCTGTAACACCGGGTTATGCACCGACT
>1939646|reference ScrF|length 49|copies 1
AACTGATCGCAATGCTAAGTTGCTGTAACACCGGGTTATGCACCGACTG
>1939646|reference ScrF|length 50|copies 16
AACTGATTAATCCCCCGGAAGAGGCTTTTGTCGATGGGCGAATTATTCGC
>1939646|reference ScrF|length 43|copies 3
AACTGCAAACAGTGCTGGCTACGTTCAGACCAAAAATAGAACA
>1939646|reference ScrF|length 35|copies 2
AACTGCATCATCTTGCTGTTCACTTGATAATCACG
>1939646|reference ScrF|length 36|copies 1
AACTGCATCATCTTGCTGTTCACTTGATAATCACGC
>1939646|reference ScrF|length 37|copies 2
AACTGCCAGCCAAGTAGCGAACCGCAGCAGGACATCA
>1939646|reference ScrF|length 38|copies 1
AACTGCCAGCCAAGTAGCGAACCGCAGCAGGACATCAC
>1939646|reference ScrF|length 35|copies 1
AACTGCCAGCGACTATCGCCTCGAAACAACTGCTG
>1939646|reference ScrF|length 49|copies 1
AACTGCCCGATCAACGGATATTGTTTGCTGGCAATGAGCAGTTTGGTTA
>1939646|reference ScrF|length 39|copies 1
AACTGCCCGGCGAAAGACATGAAGATGGCGATCATCCCT
>1939646|reference ScrF|length 48|copies 3
AACTGCCCGTTGTCGGTCAGTCTAAATGACGTTAAAAACACTTCGTGT
>1939646|reference ScrF|length 43|copies 1
AACTGCCGCAAATCAGTAGCGCCAGCCTGACGGTGGACAAACG
>1939646|reference ScrF|length 33|copies 15
AACTGCCGTTCGTCGCCGGGCACGCGCTGAACT
>1939646|reference ScrF|length 34|copies 3
AACTGCCGTTCGTCGCCGGGCACGCGCTGAACTG
>1939646|reference ScrF|length 47|copies 1
AACTGCCTTCTGACCTGGCAATTGCCACCTTTGGCGATAACGAACTG
>1939646|reference ScrF|length 43|copies 2
AACTGCGAAAGTGTAAGCTGCTGGCCCTGGCAAATATCCAGTA
>1939646|reference ScrF|length 54|copies 1
AACTGCGCCAATATAACGAGAAATGGTTAAACCCAGCCCTGCCCCGACAAATCC
>1939646|reference ScrF|length 33|copies 25
AACTGCGCGATTTCCCAATCAGCGGTATCGGCG
>1939646|reference ScrF|length 31|copies 1
AACTGCGCTTTCGCCAGGCCGCTGACGCACT
>1939646|reference ScrF|length 10|copies 1
AACTGCGGGA
>1939646|reference ScrF|length 39|copies 4
AACTGCTACAACGCGGTGACACTGAAAATATTGCTCAAA
>1939646|reference ScrF|length 40|copies 1
AACTGCTACAACGCGGTGACACTGAAAATATTGCTCAAAC
>1939646|reference ScrF|length 46|copies 1
AACTGCTATTACCGCTTATTATTTTTGCCCTGACCGCGTTAGTCGC
>1939646|reference ScrF|length 57|copies 1
AACTGCTCACGCATTCCGGTCCATCGATCCTTTCTCCCGGCAATCATTACATAAACA
>1939646|reference ScrF|length 34|copies 1
AACTGCTCCAGAACATCCGGGAGCGCGTTAAGAC
>1939646|reference ScrF|length 38|copies 15
AACTGCTCGGTGGCCCGGACAGCATCATGATCGGGCGC
>1939646|reference ScrF|length 39|copies 1
AACTGCTCGGTGGCCCGGACAGCATCATGATCGGGCGCG
>1939646|reference ScrF|length 54|copies 1
AACTGCTGAAAAAAGAGATCCCGCGCATTGCGATTCCGGGCTATGAGCCGGACC
>1939646|reference ScrF|length 40|copies 1
AACTGCTGAAGACGTTCTGAAGCCGGGTACTGCTGATATC
>1939646|reference ScrF|length 42|copies 1
AACTGCTGACCTTACCGGCAAACGAAGTGTTGTGGCGTTTGT
>1939646|reference ScrF|length 43|copies 3
AACTGCTGCCATTTTTCCGCCAGACTTTGCACGGTAATTTGCT
>1939646|reference ScrF|length 49|copies 1
AACTGCTGGACAATTTCACCCAGCGTTTGCTGCTTATCACGATATTCTC
>1939646|reference ScrF|length 43|copies 7
AACTGCTGGCAACCCGCAAGTCGGTAAGCAGTTGCTGCGCAGC
>1939646|reference ScrF|length 31|copies 2
AACTGCTGGCGGCCCAGGGACGCTACTGGCA
>1939646|reference ScrF|length 33|copies 1
AACTGCTGTGGCAGCATGAGACGAAACACGCAT
>1939646|reference ScrF|length 51|copies 1
AACTGGAAGTTGACCAGGAAAAGGCGCAGGCATTAGGTGTTTCACTTTCTG
>1939646|reference ScrF|length 53|copies 3
AACTGGAGCCATTCGACCGCGAACTGTTTGGCGGCATTGTGGGTTGGTGTGAC
>1939646|reference ScrF|length 50|copies 6
AACTGGAGCTACGCCTGGAAGAAGGACTCAACCGTCTGGGGATTGGTCCA
>1939646|reference ScrF|length 51|copies 1
AACTGGAGCTACGCCTGGAAGAAGGACTCAACCGTCTGGGGATTGGTCCAC
>1939646|reference ScrF|length 61|copies 2
AACTGGAGCTTGAGCGTATTTTCGGTCGTTGCTGGCTATTTCTCGCCCACGAAAGCCAGAT
>1939646|reference ScrF|length 44|copies 1
AACTGGAGGAATTTTTGCGCCAGCTCCGGCTGCTTGCTGGCAGC
>1939646|reference ScrF|length 43|copies 1
AACTGGATAACCTGGTCTTCGTTATCAACTGTAACCTGCAGCG
>1939646|reference ScrF|length 49|copies 28
AACTGGATACCGCTGTAACCCATGTCAAAGCCGCTCAGTTTGCCACTGG
>1939646|reference ScrF|length 58|copies 1
AACTGGCAAAAAGCCTGGCCCGCCGTTTTTATCGCTTTCCTCGCTGGTTTGCCGCTGC
>1939646|reference ScrF|length 37|copies 1
AACTGGCACGCGTATTCACTGAGCATCAGCCAGACTG
>1939646|reference ScrF|length 36|copies 1
AACTGGCACGGCTGGCTCGTGGTCGCGTGCTGGTGC
>1939646|reference ScrF|length 32|copies 1
AACTGGCCCGCACCCTGGCGCGTCAGGTGACG
>1939646|reference ScrF|length 40|copies 6
AACTGGCCCTGTTCCCGGATGAACACGGTGATTTGAGTAT
>1939646|reference ScrF|length 50|copies 8
AACTGGCCTTCCGGCAGCTGGGCAATGATGGTTTCGCGGATGCGCTGACT
>1939646|reference ScrF|length 41|copies 3
AACTGGCGGCTGTTGCGGCGCTGATTGGCAAACTGCCGACG
>1939646|reference ScrF|length 43|copies 2
AACTGGCGGGAAATCTGAAATGCTTCGTTAATGGCGACTGCTT
>1939646|reference ScrF|length 46|copies 2
AACTGGCGGGCAAACAGTCGTTGCTGATTGGCGTTGCCACCTCCAG
>1939646|reference ScrF|length 37|copies 1
AACTGGCGGTCATGACGATACGGAATATCGCTGGCCT
>1939646|reference ScrF|length 45|copies 10
AACTGGCTGAAAAGGTGCAGCAAGGAAACCTGCAACCAGATCAGA
>1939646|reference ScrF|length 46|copies 1
AACTGGCTGAAAAGGTGCAGCAAGGAAACCTGCAACCAGATCAGAT
>1939646|reference ScrF|length 44|copies 4
AACTGGCTGCGGCAGGCGGGCTTGTTCCAGCAGCATAGAAACCG
>1939646|reference ScrF|length 47|copies 1
AACTGGCTGGAGCCGACCCATGTGCTCATGCGCGAAGTTGCCTGGGA
>1939646|reference ScrF|length 35|copies 1
AACTGGGCAACACGCGCCCCTGTACGACTGCCGAT
>1939646|reference ScrF|length 31|copies 2
AACTGGGCGACGGCCTGGGGGTTGTAGAGCA
>1939646|reference ScrF|length 39|copies 11
AACTGGTCAGCGAAGTCGCCAAAGAAATCCATTACTATT
>1939646|reference ScrF|length 43|copies 1
AACTGGTCGAGGGTGTAGCCTTCTTCCGCGCCCGGAAGACCAG
>1939646|reference ScrF|length 38|copies 1
AACTGTCAACGACTTGCCCATTTGCTCGGCTTCGAACG
>1939646|reference ScrF|length 49|copies 5
AACTGTCAACGACTTGCCCATTTGCTCGGCTTCGAACGCCGCGTTATCC
>1939646|reference ScrF|length 44|copies 2
AACTGTCCAAAACCCAGGCTAAAGCTGCTCTGGAGTCCACTCTG
>1939646|reference ScrF|length 61|copies 1
AACTGTCCGCGAACCAGATTGAAGGCGATCTCGTTAAAACAGTGGGCAAAGCTTTCCCCCG
>1939646|reference ScrF|length 42|copies 1
AACTGTCGCGGTGACGGGCGCTACCGGGTTTATCGGTAAATA
>1939646|reference ScrF|length 44|copies 3
AACTGTCGCGGTGACGGGCGCTACCGGGTTTATCGGTAAATATA
>1939646|reference ScrF|length 39|copies 11
AACTGTCGGTGTTATCGACATTACGCGCCTGCTGGAACA
>1939646|reference ScrF|length 27|copies 1
AACTGTCGTGGCTCCTGATCGCTGGGG
>1939646|reference ScrF|length 43|copies 1
AACTGTCTGAAGTATTCAAACAGTTCCGCCTGGTGCCGAAGCA
>1939646|reference ScrF|length 35|copies 1
AACTGTGCACCCGCTTCAGTGACTTCTGCCAGCTG
>1939646|reference ScrF|length 36|copies 9
AACTGTGCACCCGCTTCAGTGACTTCTGCCAGCTGC
>1939646|reference ScrF|length 47|copies 1
AACTGTGCCAGCAACGCTACCGGACGACCGGTGGCGCCTTTTGCTTT
>1939646|reference ScrF|length 52|copies 1
AACTGTGCTGCGGTAAATGCACCTGTAACGCCGGGAATTGTTTGCGAAACAG
>1939646|reference ScrF|length 53|copies 5
AACTGTGCTGCGGTAAATGCACCTGTAACGCCGGGAATTGTTTGCGAAACAGT
>1939646|reference ScrF|length 38|copies 2
AACTGTGGATTCGCCAACATAAAGCCGCCATCCACTAT
>1939646|reference ScrF|length 49|copies 1
AACTGTGGCGTTGGTTGAATGAAAAACTACCTTGTTCACTGATGCTTTT
>1939646|reference ScrF|length 31|copies 1
AACTGTGGTTGTTCCCGGTGGGCATTGAAGC
>1939646|reference ScrF|length 31|copies 1
AACTGTTCCTCCGCCTGGGTGCGGCTTTGCG
>1939646|reference ScrF|length 44|copies 8
AACTGTTCCTGATCCCGGAAGAGTATTCGCCGCCGCAGGTGCTG
>1939646|reference ScrF|length 41|copies 1
AACTTAATGGGCCCGCTAACAGCGCGATTTGCTGGTGACCC
>1939646|reference ScrF|length 40|copies 1
AACTTACCGATGATGCGCGTATTCAGCGCCTGCTTAAGCG
>1939646|reference ScrF|length 55|copies 1
AACTTACCGGTGATGGTGATGCTTTTTGAACCTCAACCACTGGAACTGTTTGCTA
>1939646|reference ScrF|length 56|copies 6
AACTTACCGGTGATGGTGATGCTTTTTGAACCTCAACCACTGGAACTGTTTGCTAC
>1939646|reference ScrF|length 40|copies 1
AACTTAGACGCTTCGTGATCAAATGTCGGGTGGACAATCC
>1939646|reference ScrF|length 55|copies 6
AACTTCACCGTATGTTCGTCGGGAGCATCAATCTTTAAATCTTTGGGAAATGCTT
>1939646|reference ScrF|length 44|copies 1
AACTTCAGCCAGACGCGCAATGTTGAGTTGCCGCGGCTTTCTGG
>1939646|reference ScrF|length 44|copies 2
AACTTCAGCGATAACTGGCAGTGTCGCCAGAGAGATGTTGCCAG
>1939646|reference ScrF|length 50|copies 1
AACTTCAGCGATAACTGGCAGTGTCGCCAGAGAGATGTTGCCAGTACCAG
>1939646|reference ScrF|length 46|copies 1
AACTTCAGTGACGGCAAACAGCCGTTGGCGATGGCGCGTAAATCGC
>1939646|reference ScrF|length 35|copies 4
AACTTCATCACGCACTGGGTCAAAGGGTAGCAAGA
>1939646|reference ScrF|length 57|copies 3
AACTTCCCCCATGCGACGCTCGCCGCACTGGCAGAACTGCTGGCGTTAACAGAACCA
>1939646|reference ScrF|length 46|copies 2
AACTTCCGCTACGGCGAAGATGAAAATAACAAACAGTATCAACGCA
>1939646|reference ScrF|length 56|copies 2
AACTTCCTGAATCGCCGAAATCTCGCCGCGCCCCCGTTCCTGACGATCAAGCGAAA
>1939646|reference ScrF|length 42|copies 1
AACTTCGCAGATGCCCCAGTCGCTGTCGGTGCTTTCCAGCAG
>1939646|reference ScrF|length 35|copies 2
AACTTCGCAGCGAGCATCAATATTGTCGGTTTATC
>1939646|reference ScrF|length 36|copies 1
AACTTCGCAGCGAGCATCAATATTGTCGGTTTATCT
>1939646|reference ScrF|length 13|copies 1
AACTTCGCAGGAA
>1939646|reference ScrF|length 40|copies 1
AACTTCGTGGCGTTTAACCTGACCGAGCGCATGCAGCTGA
>1939646|reference ScrF|length 49|copies 1
AACTTCTGCGGAAGATGTGCTGAAAATGAATCCAGACGGCATCTTCCTC
>1939646|reference ScrF|length 35|copies 2
AACTTGCCATACGCCCGGTGGTCTTGTCGCGACGA
>1939646|reference ScrF|length 56|copies 2
AACTTGCCGCCTTCCCTAAATTCAAAATCCATAGGATTTACATATAATTAGAGGAA
>1939646|reference ScrF|length 37|copies 2
AACTTGGGATCATACTGGTAGTGAGAGTTGAACTGGG
>1939646|reference ScrF|length 46|copies 41
AACTTGGTCGAATACGACATAATCGCCGTATCTTTAAAGCCCGCAG
>1939646|reference ScrF|length 60|copies 2
AACTTTACGGTCCCCTGGTCGAGCAATTTCACCAGCATTTCACTGGTCATTAGTTTGGTG
>1939646|reference ScrF|length 38|copies 1
AACTTTACTGATGCCTGGAGCGGCTTTGTGCGCGGCTA
>1939646|reference ScrF|length 8|copies 1
AACTTTAT
>1939646|reference ScrF|length 54|copies 6
AACTTTATCGGTTCCTCGCCGATTGCAATGTTTATTGCGATGGTGGTTGCATTC
>1939646|reference ScrF|length 55|copies 1
AACTTTATCGGTTCCTCGCCGATTGCAATGTTTATTGCGATGGTGGTTGCATTCG
>1939646|reference ScrF|length 48|copies 8
AACTTTATCTGGTTTTCTCGTTTCACTAACCGAAGGAGTGCCATTTAT
>1939646|reference ScrF|length 49|copies 1
AACTTTATCTGGTTTTCTCGTTTCACTAACCGAAGGAGTGCCATTTATC
>1939646|reference ScrF|length 11|copies 1
AACTTTATTCA
>1939646|reference ScrF|length 49|copies 1
AACTTTCACCACCCCATCAACATAGGCACCGTTCTGATGCTCCCAACCG
>1939646|reference ScrF|length 50|copies 21
AACTTTCACCACCCCATCAACATAGGCACCGTTCTGATGCTCCCAACCGG
>1939646|reference ScrF|length 38|copies 10
AACTTTCCTGCAACAGCATATCGTGCAGCCGCTGGGGC
>1939646|reference ScrF|length 31|copies 2
AACTTTCGCCCCTCCTGGCATTGATTCAGCC
>1939646|reference ScrF|length 38|copies 7
AACTTTCTTCATCCAGCTGCCAGGCACCGCGCGCGACG
>1939646|reference ScrF|length 26|copies 1
AACTTTGAAATTTCCTGGTAACAGAG
>1939646|reference ScrF|length 51|copies 3
AACTTTGAAATTTCCTGGTAACAGAGAGTTTAAATCCTTCCTGTCATCTCT
>1939646|reference ScrF|length 52|copies 2
AACTTTGAAATTTCCTGGTAACAGAGAGTTTAAATCCTTCCTGTCATCTCTT
>1939646|reference ScrF|length 35|copies 1
AACTTTGATGTTGCGCTCACGACAAACATCAGCCG
>1939646|reference ScrF|length 50|copies 2
AACTTTGCCGAGGCCATCATTAATAACCAGATCCAGGGTCGCACGCTGGT
>1939646|reference ScrF|length 57|copies 1
AACTTTTCATCAAGGCCAAATTCGAAGCTAAACTCGTCACCTTCACGGACAACACGG
>1939646|reference ScrF|length 56|copies 1
AACTTTTCTGCTGGCGCTAAAACGCGGTAGCGGTCCTGCCGGGCTTTCGGCTATGG
>1939646|reference ScrF|length 56|copies 1
AAGAAAAACCACCCTGGCGCCCAATACGCAAACCGCCTCTCCCCGCGCGTTGGCCG
>1939646|reference ScrF|length 57|copies 26
AAGAAAAACGGGTGGTGCCGTCTGGCATCAAGCCTTTACCCTGGGTTTCGCGAACCG
>1939646|reference ScrF|length 42|copies 2
AAGAAAAAGCCCATAATGATGATGGTAACCAGCGGCACGTTG
>1939646|reference ScrF|length 44|copies 1
AAGAAAACAACACTTAGCGAGGAGGACCAGGCTCTGTTTCGCCA
>1939646|reference ScrF|length 54|copies 1
AAGAAAACGGGTACCAGGTAACCGGCAATAAAGTCGTTTTCATAAGGTGTGCAC
>1939646|reference ScrF|length 49|copies 9
AAGAAAATAAAACGAATGTATCCATCGAATTTATGCATTCTTCGGTGGA
>1939646|reference ScrF|length 54|copies 1
AAGAAAATCGGCACCCAGAAGTTAATGGTTCCCCATGCCGGGTCTGCGAGAAAA
>1939646|reference ScrF|length 55|copies 12
AAGAAAATCGGCACCCAGAAGTTAATGGTTCCCCATGCCGGGTCTGCGAGAAAAC
>1939646|reference ScrF|length 56|copies 3
AAGAAAATCGGCACCCAGAAGTTAATGGTTCCCCATGCCGGGTCTGCGAGAAAACG
>1939646|reference ScrF|length 43|copies 1
AAGAAAATGTCGCCATGTTACTCATCCTGTGGATCATGATATT
>1939646|reference ScrF|length 45|copies 5
AAGAAAATTAATCCGTAAACCGCCACCTGAATGGTCAGGTAGATA
>1939646|reference ScrF|length 46|copies 29
AAGAAACAAAATGCCAGCATCATGAATGCCACCACGGAAAGGACCG
>1939646|reference ScrF|length 55|copies 2
AAGAAACAAAATTCCCGGAATTAAGCTGGAAGGTAGACGACAAAAAAGGCTCTGC
>1939646|reference ScrF|length 50|copies 1
AAGAAACGCATCCGTTTCTTAAGCGCCTTTCTGGTGGGGGCAACATGGCC
>1939646|reference ScrF|length 41|copies 1
AAGAAAGATCGCGGTAAAGGCGCGCTGATTGGCGTAGCAGC
>1939646|reference ScrF|length 42|copies 1
AAGAAAGCAAATATTCCGCGCGCATTAACGGATGACGCAGCG
>1939646|reference ScrF|length 53|copies 13
AAGAAAGGCATGACCTACGCTCAGGGGATGTCTGCCCAGATGACGGCGGCAGT
>1939646|reference ScrF|length 52|copies 1
AAGAAATACCTGACAATATAAAAAGAATTTTCAGCCTGGTAATTTACCGCTT
>1939646|reference ScrF|length 51|copies 1
AAGAAATCCCCACAGCAGTGTTGTCGTACCAATCCAGGTTCTGGCCCCCAG
>1939646|reference ScrF|length 31|copies 1
AAGAAATCCCCCGCCTGGTGGCAAAAGCCGA
>1939646|reference ScrF|length 35|copies 3
AAGAAATTCTTCGCGTGCAGCGTCAATGGCTTCTT
>1939646|reference ScrF|length 38|copies 1
AAGAAATTCTTCGCGTGCAGCGTCAATGGCTTCTTCAA
>1939646|reference ScrF|length 39|copies 1
AAGAACACGTTACTACTGTCCAGACTATTCTGGACCAGT
>1939646|reference ScrF|length 40|copies 12
AAGAACACGTTACTACTGTCCAGACTATTCTGGACCAGTT
>1939646|reference ScrF|length 31|copies 1
AAGAACATAATCGCCAGGAGTCACACACTGA
>1939646|reference ScrF|length 59|copies 11
AAGAACATCATTCCCGCCCAGTACTCGGAATAACCGGTTCGGGAAATTGCAGAGCTGCG
>1939646|reference ScrF|length 22|copies 1
AAGAACATGTGAGCAAAAGGCC
>1939646|reference ScrF|length 61|copies 2
AAGAACCAAAACAAGGCATCACTGGCGCTGAATAAAATTAAATAAGTACCACTTTGTTCGG
>1939646|reference ScrF|length 59|copies 3
AAGAACCCCGTCTGAAGTGGACGGGGTATACCTGCGGGAAATCAGTAACGAATTACGGT
>1939646|reference ScrF|length 55|copies 3
AAGAACCTTTCCTTTACGGTCAGGTGGTGGACAACACCGGGCAGCCGATTCGCTG
>1939646|reference ScrF|length 36|copies 1
AAGAACGACATTAGTGGACTGTTTGCGACGAATGGT
>1939646|reference ScrF|length 54|copies 1
AAGAACGGAACAGGCTTCAGTGAAATAGCGAATATCCTGGGTTCAAAACCCGGA
>1939646|reference ScrF|length 43|copies 1
AAGAACGTGCGGCTGACGTACGTGATATCGGTAAGCGCCTGCT
>1939646|reference ScrF|length 44|copies 1
AAGAACTGCTTATAGACTTCGTTGATGGTGGCAAAATCATTCAG
>1939646|reference ScrF|length 40|copies 5
AAGAACTGGTGGGCTATGCCGACCGGGTGATCATCATGCG
>1939646|reference ScrF|length 52|copies 2
AAGAACTGTGCCATCTGCCGGACTTAACCGCCGACAGCGCCGCCGAATGGCT
>1939646|reference ScrF|length 36|copies 8
AAGAAGAACATCCGGTAGCGTTGCAACTCGGCGGTA
>1939646|reference ScrF|length 45|copies 26
AAGAAGAACGTCAGCGCATTGTTCAGGTATTGCGAGAAACCAATG
>1939646|reference ScrF|length 55|copies 2
AAGAAGAAGACGCTCAGGATGTGAAAAAGATCATTGAAGAATGCGGACGCAAAGC
>1939646|reference ScrF|length 56|copies 19
AAGAAGAAGACGCTCAGGATGTGAAAAAGATCATTGAAGAATGCGGACGCAAAGCC
>1939646|reference ScrF|length 57|copies 1
AAGAAGAAGACGCTCAGGATGTGAAAAAGATCATTGAAGAATGCGGACGCAAAGCCG
>1939646|reference ScrF|length 42|copies 2
AAGAAGAATTGATCCAGGTTGCCGATAGTTTAGTTCGCCATA
>1939646|reference ScrF|length 53|copies 1
AAGAAGATTATTCCATCCGAAAACTAACCTTTACCCTGGTACAAGTCTTCTTT
>1939646|reference ScrF|length 52|copies 4
AAGAAGCAAAACGCCTGGAAGAAGAAGGTAACAAGGTACTGAAACTGAACAT
>1939646|reference ScrF|length 44|copies 8
AAGAAGCATCGCGAAGGGGAGTTAATCACCCGTTACATAGAAGC
>1939646|reference ScrF|length 12|copies 1
AAGAAGCCGCAT
>1939646|reference ScrF|length 42|copies 1
AAGAAGCTGGTGTGACCTTTATGGCCGGGCATATTATGAATT
>1939646|reference ScrF|length 46|copies 1
AAGAAGGTTGTGCTGATGACTTTATTCTAACGGTAGAAACAGGTCC
>1939646|reference ScrF|length 52|copies 1
AAGAAGTGGCTTGATGAGAAAGTCAAAACGTCAGGCATCTCCCAAGATCATG
>1939646|reference ScrF|length 47|copies 3
AAGAAGTTAAGGCGCTGAAATTTAAAGTGCCGGGTGGGGTAGCAACG
>1939646|reference ScrF|length 48|copies 4
AAGAAGTTAAGGCGCTGAAATTTAAAGTGCCGGGTGGGGTAGCAACGA
>1939646|reference ScrF|length 49|copies 26
AAGAAGTTTACGTGCTGATTTATTTGCGACCAGCAGCCCAGCCAGTCCG
>1939646|reference ScrF|length 61|copies 1
AAGAATAATCCCTCCCTGGAAGATAATTGTAAAAAACAACAGCATAAGAATTAATCTTAGG
>1939646|reference ScrF|length 53|copies 1
AAGAATACGAATCGGCCCTTGTTTCAGGCGGTAAGAGGCTACATCGGCAAAGG
>1939646|reference ScrF|length 50|copies 3
AAGAATCAGTTCAACCGCCGGTACACCCTCTTCCGGGTGAATATCCACCG
>1939646|reference ScrF|length 46|copies 3
AAGAATCTAAACAGCAACTGATCGACAAGCTGCTGACCCGTATTCA
>1939646|reference ScrF|length 42|copies 1
AAGAATGAGTCTTCTTTCATCACCGGCTCGTAAATGATCACT
>1939646|reference ScrF|length 56|copies 1
AAGAATTAACAAAAAACCTGACGGCGGACGAAGTGGCAACACTTGAGTATTTGCTT
>1939646|reference ScrF|length 44|copies 1
AAGAATTCCTGATATTTCAGGAAGAAATATACGGCATGATGGGA
>1939646|reference ScrF|length 9|copies 1
AAGAATTCG
>1939646|reference ScrF|length 12|copies 1
AAGAATTGCAGA
>1939646|reference ScrF|length 42|copies 9
AAGACAAACAGGGCAATTAACGCGCCGGGTTGAGCATTGCCG
>1939646|reference ScrF|length 44|copies 2
AAGACAAAGAAGTCACATTGACAAAGTTAAGTAGCGGCCGTCGC
>1939646|reference ScrF|length 45|copies 3
AAGACAAAGAAGTCACATTGACAAAGTTAAGTAGCGGCCGTCGCC
>1939646|reference ScrF|length 38|copies 2
AAGACACTAAAATTTGCCAACCTGGCTACATAATGCCG
>1939646|reference ScrF|length 33|copies 2
AAGACACTATAAGCCTGGCAAAAAAATATTACA
>1939646|reference ScrF|length 8|copies 1
AAGACATC
>1939646|reference ScrF|length 45|copies 1
AAGACATCAGGTCAACTTTCAACTGGCTCAGATCGATAGGCAGTT
>1939646|reference ScrF|length 42|copies 1
AAGACATGGGCGGTCTGCCGGACGCTCTGTTTGTAATCGATG
>1939646|reference ScrF|length 36|copies 46
AAGACATTCAGATCTTCCAGTGGTGCATGAACGCAT
>1939646|reference ScrF|length 37|copies 2
AAGACATTCAGATCTTCCAGTGGTGCATGAACGCATG
>1939646|reference ScrF|length 40|copies 1
AAGACCAGCGTACCCTGTTCAGATGGCGGGGTGAAAATGC
>1939646|reference ScrF|length 41|copies 1
AAGACCGCACGGTCGATGTCCACATTCGTCGCCTGCGTAAA
>1939646|reference ScrF|length 46|copies 3
AAGACCGCAGGAGTTTCGCAAGAAACTTAATCCCCTGCGTAGACGG
>1939646|reference ScrF|length 45|copies 4
AAGACCGCCAATGCCCGGCATACTCATGTCCATTAGCACCACGTC
>1939646|reference ScrF|length 46|copies 11
AAGACCGTCAGTCCACAAGATCTCTGAGCCGGGCTTCGCTTCACCC
>1939646|reference ScrF|length 47|copies 1
AAGACCGTCAGTCCACAAGATCTCTGAGCCGGGCTTCGCTTCACCCT
>1939646|reference ScrF|length 45|copies 1
AAGACCGTTGCCGCAGCATGGCTTAACAACGGTTGCAGCGTCAGA
>1939646|reference ScrF|length 47|copies 12
AAGACCTCGCGTTTTGCTTTAATCAACCAGATGATATTTTTCTGAAA
>1939646|reference ScrF|length 50|copies 5
AAGACGATGCACTGAACTTTGGCGGCCAGCAACAGGAGTTGTGGTGTGAA
>1939646|reference ScrF|length 51|copies 1
AAGACGATGCACTGAACTTTGGCGGCCAGCAACAGGAGTTGTGGTGTGAAG
>1939646|reference ScrF|length 45|copies 4
AAGACGATTGTGGTACCCATGAAGGTATCATGATGACTCCGGTTA
>1939646|reference ScrF|length 46|copies 1
AAGACGCCCTACAAAGTATGGCTCTCAGAAGTGATGTTGCAACAAA
>1939646|reference ScrF|length 54|copies 4
AAGACGCCGATAAAGCGAAAAGCTTTAAGCAGGCGCGTGGACGCGGTGGATTTG
>1939646|reference ScrF|length 37|copies 1
AAGACGCTGGTTTCCAGGCGTTCGCAGACAAAGTTCT
>1939646|reference ScrF|length 45|copies 1
AAGACGGTACGCGACTGGGCGTGGAGCATCTGGTCGCATTGGGTC
>1939646|reference ScrF|length 60|copies 11
AAGACGGTTTTTGCCCGGCTTTGTCTTTGGTCAGCGGGCTTTCACTGATTTTCTTCTGCA
>1939646|reference ScrF|length 61|copies 1
AAGACGGTTTTTGCCCGGCTTTGTCTTTGGTCAGCGGGCTTTCACTGATTTTCTTCTGCAA
>1939646|reference ScrF|length 39|copies 2
AAGACGTCGGTAATGCCGATCCACGGGCGATGCAGGTGG
>1939646|reference ScrF|length 51|copies 1
AAGACTGGGACGCGCTGGTAAAACGCGCCAACACCGGGAAGCTCGATGGCG
>1939646|reference ScrF|length 46|copies 7
AAGACTGTTACCCATCGCGTGGGCGTATTCGCAAAGGATCAGCGGG
>1939646|reference ScrF|length 39|copies 1
AAGACTTAAATGGCGAACGTTAGCTGTGGGGATAATGAC
>1939646|reference ScrF|length 40|copies 4
AAGACTTAAATGGCGAACGTTAGCTGTGGGGATAATGACA
>1939646|reference ScrF|length 51|copies 12
AAGACTTTGGCGCTAATCGGGTAGATATCACGGCCGGGGATCAACACGGTC
>1939646|reference ScrF|length 52|copies 4
AAGACTTTGGCGCTAATCGGGTAGATATCACGGCCGGGGATCAACACGGTCG
>1939646|reference ScrF|length 60|copies 1
AAGAGAAACCTGCACATCTGGCGCAATCCATTCGCGTTGCGAAACGTTAATTTACGTTAA
>1939646|reference ScrF|length 55|copies 1
AAGAGAAATCCCTTTAAGTGCCTGTTGGGATTGCTCCGGATAAGTGAACTGAACA
>1939646|reference ScrF|length 49|copies 1
AAGAGAAGGCTGGGTTACGCTATTCCGCGAATAATTACGTGAAATGGAA
>1939646|reference ScrF|length 12|copies 1
AAGAGAATGAAG
>1939646|reference ScrF|length 42|copies 1
AAGAGACCAGCGACCAGGTAATCGAAGCAAAACCGTTGCCGA
>1939646|reference ScrF|length 43|copies 15
AAGAGACGATTCGTCCGTATGACATGGGTATCACGCTGCTGGA
>1939646|reference ScrF|length 50|copies 1
AAGAGAGCCGAAATTCTCCAGCATCTCTTTTGCCAGGGTTAATACATCTT
>1939646|reference ScrF|length 31|copies 1
AAGAGAGGTCAAACCCAAAAGAGATCGCGTG
>1939646|reference ScrF|length 40|copies 2
AAGAGAGTGTGCTACCGGGTGGCGCCATTGAAGGCGACCG
>1939646|reference ScrF|length 40|copies 1
AAGAGATAATATTTCAGATAGGTGTTTGGTAATGTATCCG
>1939646|reference ScrF|length 46|copies 1
AAGAGATATATCGGCATTTATCAGATCGTTAGGTGGCTATAAGTCA
>1939646|reference ScrF|length 41|copies 1
AAGAGATCACCCGTAACACCGTTCGCGAAATTGGCTATGTG
>1939646|reference ScrF|length 38|copies 6
AAGAGATCCACCAGCGCGTAGCTACCTTGCTCGGCGCG
>1939646|reference ScrF|length 39|copies 1
AAGAGATCCACCAGCGCGTAGCTACCTTGCTCGGCGCGG
>1939646|reference ScrF|length 51|copies 3
AAGAGATCCCTGCCCTGGATCCGCAACTGCTCGACTGGCTGTTGCTGGAGG
>1939646|reference ScrF|length 50|copies 1
AAGAGATCCGCAAGTTCTTCATCGGATAAATCCGGGGCAATGGTCTCCTT
>1939646|reference ScrF|length 26|copies 1
AAGAGCATACCTATCTGCACGCTCAG
>1939646|reference ScrF|length 31|copies 1
AAGAGCCGCGCTACCTGGCGCTGACGAACTA
>1939646|reference ScrF|length 41|copies 1
AAGAGCGTCTGTCTCTGGGCGATCTGGATACCCTGATGCCT
>1939646|reference ScrF|length 36|copies 3
AAGAGCGTTATAACCCGGCACAGTGGAATATTTACG
>1939646|reference ScrF|length 40|copies 1
AAGAGCTGGCAATTCTGGCGGTTCGTGCACTTGACGCGCT
>1939646|reference ScrF|length 41|copies 1
AAGAGCTGGCAATTCTGGCGGTTCGTGCACTTGACGCGCTG
>1939646|reference ScrF|length 48|copies 12
AAGAGCTTCGCGTTACCGCTAACCCCATCAATTAACCTTCCGGCACCG
>1939646|reference ScrF|length 49|copies 1
AAGAGCTTCGCGTTACCGCTAACCCCATCAATTAACCTTCCGGCACCGG
>1939646|reference ScrF|length 52|copies 1
AAGAGCTTTTAAACAAAAAACTGGTGATGAGTATTTTAGCCATGAAAATACA
>1939646|reference ScrF|length 48|copies 4
AAGAGGAAAGCAACGCCAGACCGACAAACGCCGGGATGCCGCTAAGCC
>1939646|reference ScrF|length 49|copies 1
AAGAGGAAAGCAACGCCAGACCGACAAACGCCGGGATGCCGCTAAGCCC
>1939646|reference ScrF|length 44|copies 4
AAGAGGAATTCGTATTAATGGTGATAGTCTCACCCAATATTGTA
>1939646|reference ScrF|length 41|copies 1
AAGAGGTCATACGAATACCGGACCAGTCCTGCGCCCAGATG
>1939646|reference ScrF|length 41|copies 1
AAGAGGTTTGCGCCTGCCATTTACCGGGTAAATCCTGAATC
>1939646|reference ScrF|length 42|copies 5
AAGAGGTTTGCGCCTGCCATTTACCGGGTAAATCCTGAATCG
>1939646|reference ScrF|length 48|copies 1
AAGAGTATTAATCCCCGTTTCTGGCGGTATACTGCGACACAATTCCAC
>1939646|reference ScrF|length 40|copies 1
AAGAGTATTTACAGTCTTGTGAAATCGCCATTCAGCGTTG
>1939646|reference ScrF|length 43|copies 1
AAGAGTGGGTAATGCTGGATATCTACCTGGTCGGCATTGGCGT
>1939646|reference ScrF|length 55|copies 2
AAGAGTGTCTGAACCTGGTTAATAAATTAGGTAACGATAAAATCAAGCTGGTTCT
>1939646|reference ScrF|length 31|copies 1
AAGAGTTACTGCGCCAGGTGCAATCGACCCG
>1939646|reference ScrF|length 40|copies 1
AAGAGTTACTGCGCCAGGTGCAATCGACCCGTCAACGGCT
>1939646|reference ScrF|length 42|copies 1
AAGAGTTATTAGCCGAGTTTAATGCCAGTGATGCACGTTATC
>1939646|reference ScrF|length 50|copies 3
AAGAGTTGCTGGAAGATCCGACGCGTCTGCTGCTGGACGTGTAGTAGTTT
>1939646|reference ScrF|length 48|copies 1
AAGATAAAAAAATCGTCATGTACTGCACCGGCGGCATTCGTTGTGAAA
>1939646|reference ScrF|length 48|copies 1
AAGATAAACACCCCGCTATGTTGCTGTTGGCCGCGACGAAACGTGGTA
>1939646|reference ScrF|length 46|copies 6
AAGATAAACGTTAGCACACTGCGAGCGAGGCGACGACCATTATTGT
>1939646|reference ScrF|length 47|copies 1
AAGATAAACGTTAGCACACTGCGAGCGAGGCGACGACCATTATTGTC
>1939646|reference ScrF|length 45|copies 3
AAGATAAACTGAAACAACACTAATTGTCCGGGCAATTAGCATGTG
>1939646|reference ScrF|length 41|copies 1
AAGATAAAGTGGCAAAGAGAGCTGTGCCGGTGTGTTCAGAG
>1939646|reference ScrF|length 31|copies 3
AAGATAACGTCCGCCTGGCGCGGCGCAGTAG
>1939646|reference ScrF|length 38|copies 2
AAGATAACGTCCGCCTGGCGCGGCGCAGTAGCGGTGGC
>1939646|reference ScrF|length 45|copies 1
AAGATAACTTCGTCGCTGGGCGTCCTGCCTGGGAAGTCGCAGGTG
>1939646|reference ScrF|length 39|copies 4
AAGATAAGCACGACATCATCCTTCCACTGTTGACCATGA
>1939646|reference ScrF|length 46|copies 11
AAGATAATAATATCAGCCTCAATAAAGCCGGACAGGAACTGTATCA
>1939646|reference ScrF|length 57|copies 1
AAGATACACCCAAATTTTACGGTGCAGGCTTTGTTACTTTCACCGATCAGGCAAAGA
>1939646|reference ScrF|length 39|copies 1
AAGATACCTATCTGGAACTTGAGCGACTGATAAGCGATG
>1939646|reference ScrF|length 40|copies 1
AAGATACCTATCTGGAACTTGAGCGACTGATAAGCGATGC
>1939646|reference ScrF|length 46|copies 2
AAGATACGCTTATAGTAAACGACCATGACATTTCAGCCATCAAAGA
>1939646|reference ScrF|length 49|copies 3
AAGATAGACATAGTAAAACCGATACCGCACAGGATCCCCACCGCCATAA
>1939646|reference ScrF|length 50|copies 4
AAGATAGCCACCTTCGCTTAAGGCAAATGTTTTGCCTTCGGCTTTGGCAG
>1939646|reference ScrF|length 43|copies 16
AAGATAGCGATTTTGCTCGCCGTCGCCAGGAAAGTGGAAACCG
>1939646|reference ScrF|length 31|copies 1
AAGATAGTGACACCCGGAGTAGTGAAATCCT
>1939646|reference ScrF|length 42|copies 2
AAGATAGTGACACCCGGAGTAGTGAAATCCTTCATTTCAGGA
>1939646|reference ScrF|length 42|copies 2
AAGATATCCGCACCCCGGAATGCATATATGGCCTGCTTCGGG
>1939646|reference ScrF|length 33|copies 1
AAGATATGTAATTCGCCAGAGAGCGACGGCCCT
>1939646|reference ScrF|length 51|copies 1
AAGATATTCTGGTTACCCTGCCGGCTTACCGGTTCACCAGTACGCCAGAAA
>1939646|reference ScrF|length 52|copies 5
AAGATCCAGTCAAAAATGTAGTCATAGTTACCCACTGTACTGATCCAGCGCA
>1939646|reference ScrF|length 49|copies 1
AAGATCCCGCCTGGGATCGCCATTAACGATGCCGCCAGCAAATATTCCA
>1939646|reference ScrF|length 38|copies 1
AAGATCCGGATCTCGAACCGCTGGGCACGCCGAGTGGC
>1939646|reference ScrF|length 51|copies 3
AAGATCGCCGGTACCGCTTAAATTCAGGGCCATATTCAGCTTCAGGTTCTG
>1939646|reference ScrF|length 40|copies 7
AAGATGACATCTGCTACGCCACGACTAACCGTCAGGAAGC
>1939646|reference ScrF|length 40|copies 3
AAGATGACATGAGCGTTGACGCCGAAAGTGCATTCCTGAC
>1939646|reference ScrF|length 37|copies 8
AAGATGACGTTGGCAACATCGTACACAAGTACGAGCC
>1939646|reference ScrF|length 46|copies 1
AAGATGCCACTATCCCGGACGAACTGAAAAATGCTGGTCTGAAAGA
>1939646|reference ScrF|length 31|copies 1
AAGATGCCGAAATCCCGGTCTTCTTGCTCGA
>1939646|reference ScrF|length 40|copies 1
AAGATGCCGAAATCCCGGTCTTCTTGCTCGATCGTTCTAT
>1939646|reference ScrF|length 42|copies 1
AAGATGCCGAAATCCCGGTCTTCTTGCTCGATCGTTCTATTG
>1939646|reference ScrF|length 41|copies 16
AAGATGCGCAAATAAGCGGGGCGGTAGGCCGTTATTCAAAG
>1939646|reference ScrF|length 50|copies 1
AAGATGCGGTGATCCCGGGTTTGCAGAAAGATTATGAAGAAGACTTCAAA
>1939646|reference ScrF|length 45|copies 2
AAGATGGCAGCATGTTAACGGCGCGTCTGGTGATTGGCGCGGACG
>1939646|reference ScrF|length 52|copies 13
AAGATGTCTTTAACGCGTTCCGCTTTACCGAGTTGGGTGACGTTAAAGTGGT
>1939646|reference ScrF|length 32|copies 1
AAGATGTTGCCCGCCTGGCGGGCGTTTCTACC
>1939646|reference ScrF|length 47|copies 1
AAGATTAAGAACGCCGGGAAATATGCTTTTATTCATGTTGATTTGCT
>1939646|reference ScrF|length 51|copies 3
AAGATTAATTATAAATATATAATCAATTTTATTTTTAAACCAGTTAGTCGT
>1939646|reference ScrF|length 45|copies 1
AAGATTCACGAGTCAGCAGGCGATCCATCTGTTCTGCATTAGCGA
>1939646|reference ScrF|length 8|copies 1
AAGATTGA
>1939646|reference ScrF|length 42|copies 4
AAGATTGCCAATGCGCGACGCCCCTGATTCCACAACCAGTGA
>1939646|reference ScrF|length 44|copies 7
AAGATTGCGGCAAATCGCTTCTTTTCTGTGTTTCTGTCAGGTCA
>1939646|reference ScrF|length 40|copies 2
AAGATTGGCTTCAATGCTGCCGCAGTGCGCGATATGCATG
>1939646|reference ScrF|length 41|copies 1
AAGATTGGCTTCAATGCTGCCGCAGTGCGCGATATGCATGC
>1939646|reference ScrF|length 46|copies 1
AAGATTTGAATGTTGTCGATAGCATAAACGGCGCGGGAAGCTGGCT
>1939646|reference ScrF|length 43|copies 6
AAGATTTGCGTCGAAAGATCCACGACCAGGTTTTGCCCCACAT
>1939646|reference ScrF|length 37|copies 2
AAGATTTTCATAACCCGGATGGCACCATGCGCAGCGC
>1939646|reference ScrF|length 27|copies 1
AAGATTTTTCTGTGCCGACACAAGGTG
>1939646|reference ScrF|length 54|copies 4
AAGCAAACGGAAGACATTCCGCAGGTGCTGAAAAAGGCTTTCTGGCTGGCGGCA
>1939646|reference ScrF|length 54|copies 9
AAGCAAACTTCCACAACTTGGCACCACTATTTTCACCCAGATGAGCGCGCTGGC
>1939646|reference ScrF|length 45|copies 1
AAGCAACGGAATCGTTGCACGGTCGTACACGCGTTTACTTTGCGG
>1939646|reference ScrF|length 47|copies 1
AAGCAATAACACCGTCTTACCGTCACGTATCTCGCCGGTTTTGATCA
>1939646|reference ScrF|length 55|copies 45
AAGCAATCTTCTGAAACCAAAATTCAATTTGCTTCTATTGGTGCAACCACCAAAG
>1939646|reference ScrF|length 48|copies 3
AAGCAATGGGCGTCCCGGGTTTTATGCTGCCGCTGGTGATTCTGCTTG
>1939646|reference ScrF|length 38|copies 1
AAGCAATGTGCTGACACGCGCCGGAGCAGGCGGTGCCG
>1939646|reference ScrF|length 46|copies 2
AAGCAATGTGCTGACACGCGCCGGAGCAGGCGGTGCCGGTGGCGCT
>1939646|reference ScrF|length 9|copies 1
AAGCAATTC
>1939646|reference ScrF|length 12|copies 1
AAGCAATTCGAC
>1939646|reference ScrF|length 10|copies 1
AAGCAATTGA
>1939646|reference ScrF|length 38|copies 7
AAGCACAACTGGCAGACGCCATCGCCAGAGCGGTATAC
>1939646|reference ScrF|length 51|copies 6
AAGCACAATCCTCAGGCGGGTTACCGGGTGAAAGGTGGTCGTCCGGCGCTG
>1939646|reference ScrF|length 47|copies 11
AAGCACACCTGCAACATATGGATGGCGTGATGGTCGGGCGCGAGGCG
>1939646|reference ScrF|length 47|copies 12
AAGCACATGACAGCTGACGCAGCTGCTCATGAAGTTATCGAAGGTCA
>1939646|reference ScrF|length 34|copies 1
AAGCACATTTCCGCCCGGCACCGCAGCAGGTCTG
>1939646|reference ScrF|length 38|copies 8
AAGCACCATCAGGCTGAGTGTGTAGCGGGTTAACTCAG
>1939646|reference ScrF|length 39|copies 1
AAGCACCGACGCTTCCCAGCGCCGGATGCCAGCAAAAGT
>1939646|reference ScrF|length 49|copies 1
AAGCACGAGGGTTTGCAGAAGAGGAAGATTAGCCGGTATTACGCATACC
>1939646|reference ScrF|length 46|copies 1
AAGCACGCTGCAATGCGTGTCATTTTAACCGGATGCAGAGTGAACG
>1939646|reference ScrF|length 46|copies 3
AAGCAGAAAGAAAGGCTCGGAAAGAATCGCTTCACATTGCAGATCG
>1939646|reference ScrF|length 48|copies 1
AAGCAGAAGCACGCCAAAAAGCAGAACGTGCGGAAAACATTAAGAAAA
>1939646|reference ScrF|length 49|copies 27
AAGCAGAAGCACGCCAAAAAGCAGAACGTGCGGAAAACATTAAGAAAAA
>1939646|reference ScrF|length 43|copies 1
AAGCAGAGCTTGCTAAACTGAAAGATCTGCCAGCTATTACGCT
>1939646|reference ScrF|length 48|copies 1
AAGCAGCACCTAACATCACTCCAGCTATTCCGACCAAATCAAATCCAC
>1939646|reference ScrF|length 53|copies 8
AAGCAGCAGCGGAGTCGAACCGGTTTGTTCATCGCCCAGCCACTCTTCTTCCA
>1939646|reference ScrF|length 51|copies 1
AAGCAGCGTGCGGCCCGGAAAGCGATAACGAGTTAAAATCCACGCCATCAG
>1939646|reference ScrF|length 41|copies 1
AAGCAGCTACCCCATTTCTGACACCTACAGATGGCAAGAAA
>1939646|reference ScrF|length 40|copies 1
AAGCAGCTTACATCACGGGTGAAACTTTGCATGTGAACGG
>1939646|reference ScrF|length 41|copies 1
AAGCAGCTTACATCACGGGTGAAACTTTGCATGTGAACGGC
>1939646|reference ScrF|length 38|copies 2
AAGCAGCTTCTCGACTACGCCAGGATCGGCAAGCGTCG
>1939646|reference ScrF|length 29|copies 1
AAGCAGGATACGGCGTTATTCGCGCTGTA
>1939646|reference ScrF|length 31|copies 2
AAGCAGGATACGGCGTTATTCGCGCTGTACC
>1939646|reference ScrF|length 38|copies 1
AAGCAGGTTATGCAGTCCTGGGCGGATGCCGAATGGTT
>1939646|reference ScrF|length 44|copies 1
AAGCAGTAAAATCCCCGGCAATCGCCTCACCCGTCACTCCTTGT
>1939646|reference ScrF|length 45|copies 1
AAGCAGTAAAATCCCCGGCAATCGCCTCACCCGTCACTCCTTGTC
>1939646|reference ScrF|length 56|copies 1
AAGCAGTAAGCCGGTCATAAAACCGGTGGTTGTAAAAGAATTCGGTGGAGCGGTAG
>1939646|reference ScrF|length 49|copies 1
AAGCAGTGTCAGCAGAATATTAATAATGAACGCCCAACCGAACCCTTTA
>1939646|reference ScrF|length 39|copies 27
AAGCAGTTGATCGATCGCCTCAAACAGTGGATGTCGCGG
>1939646|reference ScrF|length 40|copies 1
AAGCAGTTGATCGATCGCCTCAAACAGTGGATGTCGCGGG
>1939646|reference ScrF|length 50|copies 5
AAGCAGTTTTTCGCTGGTGGGATGGCTGCCCTGATCCAGCAGATTCTGGC
>1939646|reference ScrF|length 66|copies 6
AAGCATAAACCGATACCCAATACCGGTTTCAGTAATAAAATGGCGAGGCCGGGCCGGATCCTGTTC
>1939646|reference ScrF|length 40|copies 5
AAGCATAATCCCGCCAATCACGACCTGTAACACTAACGCC
>1939646|reference ScrF|length 32|copies 1
AAGCATACGCGAGTAGTCTTGCTTGTAGATAT
>1939646|reference ScrF|length 58|copies 2
AAGCATAGTTTCCTCCCGGTATTACCTAACGTACTTAATTGTTAAACTTATAATTTTC
>1939646|reference ScrF|length 43|copies 2
AAGCATCAGCAGGGAGGAGAAAACATATTCCACCACCGCAATC
>1939646|reference ScrF|length 39|copies 1
AAGCATCTGACAGTGAAGTTGATGCCGCATTTGCGCTTT
>1939646|reference ScrF|length 40|copies 1
AAGCATGGCACGGCTATGGTCGGTAAGCTGTTTGCGCCGA
>1939646|reference ScrF|length 55|copies 1
AAGCATTACTTCAGCTTAAAGGCATCGATAAAGCCTTCCCGGGCGTAAAAGCCCT
>1939646|reference ScrF|length 54|copies 2
AAGCATTGGGAGTCCCGGTCATGCTGAGCGCATTTCAACTGGAAAATAACCGAC
>1939646|reference ScrF|length 48|copies 2
AAGCCAAAACTGCACTGGCTTCCAGCGTTCGCCAAACCCACCAGCTGA
>1939646|reference ScrF|length 31|copies 1
AAGCCACCACGCCCCAGGGCGCGTTTTCAAT
>1939646|reference ScrF|length 40|copies 2
AAGCCACCGTTTTTCTGCATCTCCTGGGCGATCTGTTCCG
>1939646|reference ScrF|length 46|copies 4
AAGCCACGAACCACGGGTGATTCGGAACTTCGATGATCTCGACCAA
>1939646|reference ScrF|length 48|copies 4
AAGCCACGCGCGCCCAGGCGGGCGATTTTATGTCGCTGTGCAAAAACG
>1939646|reference ScrF|length 54|copies 1
AAGCCAGAAGTTTGCCGGGCGTACTGGCGATTTTTACCTGGGAAGATGTGCCTG
>1939646|reference ScrF|length 42|copies 9
AAGCCAGACATTAACGCTTCTGGAGAAACTCAACGAGCTGGA
>1939646|reference ScrF|length 54|copies 1
AAGCCAGACATTAACGCTTCTGGAGAAACTCAACGAGCTGGACGCGGATGAACA
>1939646|reference ScrF|length 37|copies 2
AAGCCAGAGTAACCCCGGACGCACGCTGCGAGCGGCA
>1939646|reference ScrF|length 48|copies 4
AAGCCAGCAACTTTTGCGCGGGCATTTATTCCCCCCATTTGTTGTTGG
>1939646|reference ScrF|length 31|copies 1
AAGCCAGTGCCGCCCAGGAAGCCGTCGATGT
>1939646|reference ScrF|length 33|copies 1
AAGCCATGATACAGATTTGGCTTGTCAGCATGG
>1939646|reference ScrF|length 38|copies 1
AAGCCATTTTGCTATGTATGCCAGGTATGATGTGGATC
>1939646|reference ScrF|length 41|copies 1
AAGCCCAGCGAGGCACCCAGTCCCCAGAGTACAACAGACAC
>1939646|reference ScrF|length 42|copies 1
AAGCCCAGCTGGAAGCGCGTGCGCTGATGATGTCTACCAACA
>1939646|reference ScrF|length 43|copies 1
AAGCCCAGCTGGAAGCGCGTGCGCTGATGATGTCTACCAACAA
>1939646|reference ScrF|length 43|copies 4
AAGCCCCCGTGCATATGCGTACCGCTGCGCAGGGGCTGATCAC
>1939646|reference ScrF|length 47|copies 1
AAGCCCCGGATGCAAAATCTGCCGATGCGAATATTGCCTTTTGTATG
>1939646|reference ScrF|length 37|copies 1
AAGCCCGCAGTGACCAGCGGCAGTGCCGACAGTGCTG
>1939646|reference ScrF|length 35|copies 4
AAGCCCGCGATGGTCGCGCGCTGCCGCTGCTAGTC
>1939646|reference ScrF|length 53|copies 1
AAGCCCGCTGGCTTCTGCTTTCGCTGTTAACGTCATCAGATCTAATAACGTGA
>1939646|reference ScrF|length 46|copies 1
AAGCCGACAAAGACTTCTACGTCTGTAGCCTGTCGAATCTGGTGAA
>1939646|reference ScrF|length 53|copies 1
AAGCCGACCCGCGGAAAACCTCCGAACTGGCGCAAAGTCTCTCCTCTTGGCCG
>1939646|reference ScrF|length 49|copies 24
AAGCCGAGGTTAATTAATAGCGACTGTAAAAAGTAGAACGCAGTCCACG
>1939646|reference ScrF|length 40|copies 14
AAGCCGCATTACAACAACGCTGCCGGGAAAATATTCATCA
>1939646|reference ScrF|length 31|copies 1
AAGCCGCCCATCGCCAGGTTCTCTTCCACCG
>1939646|reference ScrF|length 51|copies 2
AAGCCGCCGCTGGCTGGCATCGTGCGGCCTGACCGTGGAGCAGATGCAAAA
>1939646|reference ScrF|length 51|copies 3
AAGCCGCCGCTGGCTGGCATCGTGCGGCCTGACGGTGGCGCAGATGCAAAA
>1939646|reference ScrF|length 49|copies 1
AAGCCGCCGCTTCCCGGTTCGTTGTATTCTGGCGTACCAAAGTTATCCA
>1939646|reference ScrF|length 40|copies 24
AAGCCGCGACCAGCACGCAGATTTTCAGCATCAACCAGAC
>1939646|reference ScrF|length 41|copies 2
AAGCCGCGACCAGCACGCAGATTTTCAGCATCAACCAGACA
>1939646|reference ScrF|length 9|copies 1
AAGCCGCGT
>1939646|reference ScrF|length 42|copies 1
AAGCCGGTGCGGTGGCGGGCGTTAGTCATCTGCGTAATCCGG
>1939646|reference ScrF|length 46|copies 1
AAGCCGTGGGTTATCTGCGTGCGTTGCTGTGGGGCGCGCCGGGATA
>1939646|reference ScrF|length 49|copies 1
AAGCCGTTGATAACACGGTGGAAAATGGTGTTGTTGTAAAAACCTTCGC
>1939646|reference ScrF|length 44|copies 18
AAGCCGTTGCGCTGTAGCAGATAGCTGCGCCGTCTCTATTGACC
>1939646|reference ScrF|length 49|copies 3
AAGCCGTTTCGGCCCCGGAATCAGCCGCATAGCCTGTTCCAGATCGGCA
>1939646|reference ScrF|length 46|copies 1
AAGCCTAAATTGGCATTCGCTGCTTTTGTCGGTAAATGTTCAGTTT
>1939646|reference ScrF|length 43|copies 1
AAGCCTATCCCGGTACCGCGGAGATCCATGCAAAAATGGGATA
>1939646|reference ScrF|length 35|copies 1
AAGCCTCAATCAATGAAATGGCTGAGGCGGTGCAG
>1939646|reference ScrF|length 46|copies 3
AAGCCTCATTCAGCAGTACGTTTAGCGGACATCTCGGGGTGGGGTA
>1939646|reference ScrF|length 46|copies 2
AAGCCTCTAAGCATCAGGTAACATCAAATCGTACCCCAAACCGACA
>1939646|reference ScrF|length 46|copies 2
AAGCCTCTTTTGACAAAGCCAACCGCTCCTCCATCCACTCTTATCG
>1939646|reference ScrF|length 43|copies 4
AAGCCTGAGGGATAATTTCCGTCAAATTGAGGCAATTGCCGAG
>1939646|reference ScrF|length 39|copies 2
AAGCCTGCATGATGGTGCGGTTAGAGCCGGAAGTACCGA
>1939646|reference ScrF|length 40|copies 8
AAGCCTGCATGATGGTGCGGTTAGAGCCGGAAGTACCGAC
>1939646|reference ScrF|length 41|copies 1
AAGCCTGCTGGATGATGCAATCACTCACCGCTCAGCCCATG
>1939646|reference ScrF|length 41|copies 7
AAGCCTGTTACTGCCGCGCCTGTCGGAATTTCTCTATCTGC
>1939646|reference ScrF|length 41|copies 4
AAGCCTTCATTGAGACGTGGGAGCAGCTGCAGCGCGGCCAG
>1939646|reference ScrF|length 46|copies 1
AAGCCTTGCTGAAGAAAGCGGCAAAACGCATTCCGGCAGAGCGTCT
>1939646|reference ScrF|length 37|copies 1
AAGCCTTTGCCAACCCGTGGCTGGCAGAGCAGGAAGA
>1939646|reference ScrF|length 41|copies 2
AAGCGAAAAGTATAAAGTGTCAGCCTGTGTAAATCCTCTCG
>1939646|reference ScrF|length 42|copies 2
AAGCGAAACTGCGCAGCCATGGCGTTACGGTCGTGGAATATG
>1939646|reference ScrF|length 49|copies 1
AAGCGAAAGAAGGGATTGAAGGCAAAACAGGAACGGTGATTTGTCAGTA
>1939646|reference ScrF|length 40|copies 11
AAGCGACCGAAACGCTGCGAAATGCGCTGGCTAATAACGG
>1939646|reference ScrF|length 21|copies 1
AAGCGACGGTGTAACCACATA
>1939646|reference ScrF|length 39|copies 1
AAGCGACGGTGTAACCACATATACTGCTCTGGTGCCATC
>1939646|reference ScrF|length 43|copies 1
AAGCGACGTACGTTGACGCTACCATCCGGGCGACGGCTCCATG
>1939646|reference ScrF|length 44|copies 4
AAGCGACGTACGTTGACGCTACCATCCGGGCGACGGCTCCATGG
>1939646|reference ScrF|length 56|copies 2
AAGCGACTCAATAGTTGGCTGCGAAAAGAGTTTTAATTTTTATGAGGCCGACGATG
>1939646|reference ScrF|length 44|copies 1
AAGCGAGAGATTGGCCCGGCTACGCTGAAAAAGCTGGGTGAGTG
>1939646|reference ScrF|length 36|copies 4
AAGCGAGCGTCTGCCCGGAGTGCAAACAACGCGCGA
>1939646|reference ScrF|length 41|copies 5
AAGCGATATTTCAGGTTGATGCCGTACATTGCAGGCTCAGT
>1939646|reference ScrF|length 51|copies 7
AAGCGATGACCGACGCTGCGTTGTCGATTTTCCCCTCTTCTACCCACTGGT
>1939646|reference ScrF|length 54|copies 1
AAGCGATGGTTTATGCCAATGTGATTGGCTGCGATTTGGGACCGAAAATTACCC
>1939646|reference ScrF|length 55|copies 25
AAGCGATGGTTTATGCCAATGTGATTGGCTGCGATTTGGGACCGAAAATTACCCC
>1939646|reference ScrF|length 45|copies 1
AAGCGATTCGATCGTTAATAGTGGTTCACGATCGGATCTTAATGC
>1939646|reference ScrF|length 46|copies 1
AAGCGATTCGATCGTTAATAGTGGTTCACGATCGGATCTTAATGCA
>1939646|reference ScrF|length 41|copies 7
AAGCGCAGCACGTCCATAGCGACCGCTCTGCTCGAGCATGT
>1939646|reference ScrF|length 42|copies 5
AAGCGCAGGTTTCTGAAGCGGATGTAATCCACCTGAAGCCGG
>1939646|reference ScrF|length 43|copies 6
AAGCGCAGGTTTCTGAAGCGGATGTAATCCACCTGAAGCCGGG
>1939646|reference ScrF|length 57|copies 3
AAGCGCAGGTTTCTGAAGCGGATGTAATCCACCTGAAGCCGGGGCAAAAAGCCTGGT
>1939646|reference ScrF|length 32|copies 1
AAGCGCATCAACCACGCGGGCGCGCCACTCGC
>1939646|reference ScrF|length 44|copies 1
AAGCGCATCCGTTCCTGGCACAGGCAGAAAACGCCCAGCGAAGG
>1939646|reference ScrF|length 42|copies 20
AAGCGCGGTGGATATTCTCGTTGAGCTGGGCAAACGCCGGAT
>1939646|reference ScrF|length 52|copies 3
AAGCGCGGTTCCTTGAACTGGTTCATCGTCTTGACCGGGACACCTCAGGTGT
>1939646|reference ScrF|length 40|copies 2
AAGCGCGTGGTTATGAAGTTGGCGGTACGGTACGTATCGT
>1939646|reference ScrF|length 42|copies 1
AAGCGCTGCTAACCCCCGGCGAAGTGGCGAAACGCAGCGGTG
>1939646|reference ScrF|length 47|copies 3
AAGCGCTTTCCACGCCCGGCCGCAAGGATCAGGACGACGGGGGCAGG
>1939646|reference ScrF|length 42|copies 1
AAGCGGATATGCTGCCCGGCGTGATAACCCACCCGTTCGCGT
>1939646|reference ScrF|length 31|copies 1
AAGCGGCAGATAACCTGGCTGCGTGGTTGGG
>1939646|reference ScrF|length 25|copies 1
AAGCGGCAGGCGGCGCGGCGGGATA
>1939646|reference ScrF|length 51|copies 1
AAGCGGCTCCGGTCCAAGATGGGTCAGCACATTATGCCCTTCCAGCTCTTT
>1939646|reference ScrF|length 47|copies 5
AAGCGGCTGCCCGTTGTAAGAAAAACGGGTGGTGCCGTCTGGCATCA
>1939646|reference ScrF|length 42|copies 1
AAGCGGCTTCTCATCCCGGTACAATTCATTGCTCGGCGGGCG
>1939646|reference ScrF|length 55|copies 27
AAGCGGGCACCATTCTCTGTTTAAACGAAGGGCTTGGCGCGGTGAAAGCCTTGCG
>1939646|reference ScrF|length 60|copies 1
AAGCGGGCGACCGTTTTGTGGCGCTGGATTCCCCCTTTAACCACTGCGAACAGGGCAAAA
>1939646|reference ScrF|length 54|copies 1
AAGCGGTAACTGAACCGGGCGATTGGGTGATAGTAGAGAATCCTTGTTTCTACG
>1939646|reference ScrF|length 55|copies 1
AAGCGGTGAGTTTTGTCCATCAACATCGCCGCAAACTTCACATCGCGATTAACAC
>1939646|reference ScrF|length 40|copies 1
AAGCGGTTTTCAAAGACCGTTTCGGTGATGAATCCAGTCC
>1939646|reference ScrF|length 46|copies 1
AAGCGTAGACATCAGTAGCCTTCTGAAGCGGTATCAGGTTGGAAAC
>1939646|reference ScrF|length 50|copies 1
AAGCGTATCTCCCTCGACGAAGCGATGGCATCCGGTCATGTGAAAGAGCA
>1939646|reference ScrF|length 46|copies 1
AAGCGTATTATAATTGCGAGTCGATAATCGACATTTATTTACGATT
>1939646|reference ScrF|length 45|copies 1
AAGCGTGACCCACCCGTCAGAGCAATGACAATCCCCGCAACAGCT
>1939646|reference ScrF|length 47|copies 7
AAGCGTGATCCCGGCGGTTGATGAGAGATAAGAACCGGTACGCGAAA
>1939646|reference ScrF|length 43|copies 1
AAGCGTGCGAAAAAATCCGTCAAAACGGGGGTAACGTGACCCG
>1939646|reference ScrF|length 41|copies 2
AAGCGTGGCGCTACCGGGCGGCGGCGGCGTGAAGGCGGCGA
>1939646|reference ScrF|length 37|copies 1
AAGCGTGTTCTGTGGATTTGGTTGCGCTCCGTCAGGA
>1939646|reference ScrF|length 54|copies 8
AAGCGTGTTCTGTGGATTTGGTTGCGCTCCGTCAGGAACTGGAAGCCTTTATTG
>1939646|reference ScrF|length 45|copies 2
AAGCGTTAAAAGAAAGAGGCATTGGTACCGGGTTACATTTCCGCG
>1939646|reference ScrF|length 47|copies 9
AAGCGTTATTTGAGGAGAACGGCTGAGTGCGGTTGCCAGACCGGCAG
>1939646|reference ScrF|length 48|copies 1
AAGCGTTATTTGAGGAGAACGGCTGAGTGCGGTTGCCAGACCGGCAGC
>1939646|reference ScrF|length 42|copies 1
AAGCGTTCAGCTGCCTGAGCAATTTCTTCTTCGGTGTAATCC
>1939646|reference ScrF|length 43|copies 1
AAGCGTTGCAACAGAGCGCGAGCGCGCTGGCGGAACTCGACGT
>1939646|reference ScrF|length 50|copies 1
AAGCGTTGTGGCCGGAACCGATGACGCGCCTGAATGCGATGGGGATGCCG
>1939646|reference ScrF|length 41|copies 2
AAGCGTTTTGCCGCTGCACATACCTGTCCGGTATTCTGATA
>1939646|reference ScrF|length 38|copies 1
AAGCTAAGATGAGACTGTTGATCGGCCACGTCGGAGAT
>1939646|reference ScrF|length 43|copies 1
AAGCTATTCGTAACCCGGATGCTACAGAAGACGACGTAATCGC
>1939646|reference ScrF|length 41|copies 7
AAGCTATTGATGTCATTCATCATTCTGGCGGTAAGGCGGTG
>1939646|reference ScrF|length 58|copies 1
AAGCTCGCATTTCCCAGGGAGTTACGCTTGTTAACTCCCAGTCAATTCACATTCGTCT
>1939646|reference ScrF|length 55|copies 2
AAGCTCTGGAAAACCTGGACCCGGATTCACTGACTCCGCGTCAGGCGCTGGAATG
>1939646|reference ScrF|length 48|copies 1
AAGCTCTGGGTCATCAGGGTAATGTCAAAAGCCCCACTTATACGCTGG
>1939646|reference ScrF|length 47|copies 1
AAGCTGAAGAGAGAATTGCTGAATACGCTCCTGGAGCACGCGCCCCG
>1939646|reference ScrF|length 41|copies 1
AAGCTGATATCGACCCGCGCTTTCGCCATCAGCAGCGAGCC
>1939646|reference ScrF|length 39|copies 8
AAGCTGATTGAACACGGAATGCCAGGCGAAATGCCGGTG
>1939646|reference ScrF|length 43|copies 6
AAGCTGCAGCACTATTACCCGCTTTTGATCAGGCAGTGGAAGG
>1939646|reference ScrF|length 8|copies 1
AAGCTGCC
>1939646|reference ScrF|length 42|copies 1
AAGCTGCTCAACGTAGAGGGGTAAGAAGGGCATTACCAGACT
>1939646|reference ScrF|length 44|copies 4
AAGCTGCTGCAGGTTGGCGGCAACATGCTGCTGCTCGACGAACC
>1939646|reference ScrF|length 46|copies 1
AAGCTGCTGGCGCTAACAAAGTTGCTGTTATCAAAGCAGTACGTGG
>1939646|reference ScrF|length 39|copies 30
AAGCTGGATCGCAAAGCCTTACCGTTGCCTGAACTGAAG
>1939646|reference ScrF|length 45|copies 1
AAGCTGGCGTATCCCTGGCGACAGTATCCAGGGTCTTAAATGACG
>1939646|reference ScrF|length 32|copies 14
AAGCTGGTGAGATAACAAGGATATATCGATAT
>1939646|reference ScrF|length 42|copies 1
AAGCTGGTGTTGATCAGCAGCGGCTCTTCAAGAATTTGCCCG
>1939646|reference ScrF|length 43|copies 1
AAGCTGGTTGCGCAGGTTTTCAACCTGCTGCCAGGCCCACTGG
>1939646|reference ScrF|length 48|copies 2
AAGCTGTATCTCGACACCACGTTGCCACTGACCGTAAACCGTTTTTTA
>1939646|reference ScrF|length 48|copies 1
AAGCTGTTTGAATTAATGCAGGGTTTTGACGCTGAAGTGCTCTTACGT
>1939646|reference ScrF|length 58|copies 10
AAGCTTACGTTACCCAGCACGGATACCGCACGCTCAAAGACGCGGTAAAAGCCCATTA
>1939646|reference ScrF|length 57|copies 2
AAGCTTCCTTAAGCGGCCGTCGACCGATGCCCTTGAGAGCCTTCAACCCAGTCAGCT
>1939646|reference ScrF|length 54|copies 1
AAGCTTTAGTACGCCCGGAAAAGCCCGACAACTGGCATGGAAAACCACCATGCT
>1939646|reference ScrF|length 45|copies 7
AAGCTTTCGCGGTGGTTTTCCGCGCGGCTGTCGCCGTTGTGCTTA
>1939646|reference ScrF|length 54|copies 1
AAGGAAAAACGTGCCGGGTGCGGTTATTAAAATAATGAAATGTTGAATTGCCGG
>1939646|reference ScrF|length 55|copies 1
AAGGAAAAACGTGCCGGGTGCGGTTATTAAAATAATGAAATGTTGAATTGCCGGG
>1939646|reference ScrF|length 35|copies 1
AAGGAAAAGTAATAATACCGCGAGAATAATGCTCG
>1939646|reference ScrF|length 36|copies 1
AAGGAAAAGTAATAATACCGCGAGAATAATGCTCGA
>1939646|reference ScrF|length 29|copies 1
AAGGAAAATGAATATCCATAAAAAATATA
>1939646|reference ScrF|length 44|copies 2
AAGGAAGGAATCTCCCGGAATCGTAGCTGAAATCACAGTATTTA
>1939646|reference ScrF|length 50|copies 10
AAGGAATCATTTATTGAAAGTATAATCCAAATAGAATTTAATTCTAATTC
>1939646|reference ScrF|length 55|copies 1
AAGGAATCGCGGGCCAGGGCTTTGCATTTTTTAGCGACGGGAATGCCAATGCCGC
>1939646|reference ScrF|length 31|copies 1
AAGGAATGCCCGTCCAGGTGCAGGCGGATCC
>1939646|reference ScrF|length 50|copies 1
AAGGACAGCCGGTTAAAGTCTGGAAAGCATCGGTCATTGATACGGCAACC
>1939646|reference ScrF|length 32|copies 1
AAGGACAGGTGCGCGCGCGTCTGACCTTTGAT
>1939646|reference ScrF|length 48|copies 1
AAGGACCCGGATTAACGCCAAGTCATGATGACACGTTGAGCGGAATGC
>1939646|reference ScrF|length 36|copies 2
AAGGACCGCGATCATTAATGCGCACCACGATCATTC
>1939646|reference ScrF|length 47|copies 12
AAGGACCGGCAAAATGATAATTAACAGTTTTTTCATAGTCATATCCC
>1939646|reference ScrF|length 54|copies 4
AAGGACCGTAACGCCGCTTTACGCGCAGGGCCAACACCGGGAATAGAGGCAACA
>1939646|reference ScrF|length 35|copies 3
AAGGACCGTTCTGCGCCACGACTGGCGCATCAGCG
>1939646|reference ScrF|length 43|copies 1
AAGGAGAGACACAACAGCAACAAGGTGAAGCAACAATTCAGCG
>1939646|reference ScrF|length 39|copies 2
AAGGAGCATCAGACAGGTCTTCCTGGATGTTGCTGCAGG
>1939646|reference ScrF|length 40|copies 1
AAGGAGCATCAGACAGGTCTTCCTGGATGTTGCTGCAGGG
>1939646|reference ScrF|length 31|copies 1
AAGGAGCGCCCGATGAGCTATGAGGTTCTGC
>1939646|reference ScrF|length 43|copies 26
AAGGAGGACACGGTACGACAAAAAAGGTAGATGAATCATGTTG
>1939646|reference ScrF|length 42|copies 1
AAGGAGTAACACTATGGCTTATAAACACATTCTCATCGCGGT
>1939646|reference ScrF|length 40|copies 15
AAGGAGTGATGGATGTCACGCTGCGTCGCGACGGCAAACT
>1939646|reference ScrF|length 49|copies 2
AAGGATATTTTCCCCCGGCAGAATCTCTGGTTTTTCAATATCTGCCAGC
>1939646|reference ScrF|length 33|copies 5
AAGGATCCGCGGTACCCGGGCATGCATTCGAAG
>1939646|reference ScrF|length 41|copies 1
AAGGATCTGGAGGGGCAAGTTGAGCTTGATGCGGCCTTCAC
>1939646|reference ScrF|length 56|copies 1
AAGGCAAAAGGCTGGAACGGTTTTAAGGTATGGTTAAAGCGGTCTGCGCTTTCAAG
>1939646|reference ScrF|length 54|copies 1
AAGGCAACAGGGTGACAAAAAAGCAGGTGCGCCGGTACTGGATAACCCGCGTCT
>1939646|reference ScrF|length 43|copies 6
AAGGCAATAAAGTTCGCGAGCGCAGCCCATCGTTTGGCGAATA
>1939646|reference ScrF|length 43|copies 1
AAGGCAATCGTGAGCCGCATGTGTTGCAGGCATTCCGGGGACT
>1939646|reference ScrF|length 39|copies 2
AAGGCAATGATCTCCCGGTTGATGCGGCGGTGATTGTCT
>1939646|reference ScrF|length 45|copies 2
AAGGCACATGGATCTGAATATCGTGCGCCTGGCCGATACGATCCA
>1939646|reference ScrF|length 32|copies 1
AAGGCACTCTCCGCCCGGGCGAAAAACTCCCA
>1939646|reference ScrF|length 48|copies 1
AAGGCACTCTCCGCCCGGGCGAAAAACTCCCACCGGAACGCGAACTGG
>1939646|reference ScrF|length 49|copies 1
AAGGCAGGAAATACTGCTCAAAACGCTTCTCTTCGTAAGCATCAAGCCA
>1939646|reference ScrF|length 47|copies 1
AAGGCAGTTCGCCGTGACCGAGCCAAATCAGGTGTGGTGCGGTGATG
>1939646|reference ScrF|length 31|copies 1
AAGGCATCGCGCACCTGGGCGGCCTCCTGGC
>1939646|reference ScrF|length 37|copies 6
AAGGCATCTGCGGTAGCTCGCAATCGCCTGCCAGCCA
>1939646|reference ScrF|length 49|copies 1
AAGGCATTCCGGTTCGCCTGTCGGGTGAAGACTCCGGTCGCGGTACCTT
>1939646|reference ScrF|length 46|copies 2
AAGGCATTGCGCGTAACGGTATTGATTTTCTTATTCTGACCCGCTT
>1939646|reference ScrF|length 55|copies 4
AAGGCCAATCAAACCGGGAGATAGCTGGTTCTCCCCGAAAGCTATTTAGGTAGCG
>1939646|reference ScrF|length 48|copies 1
AAGGCCACTGAATGAAGCCCAGTTCGCCCATTTTCTCGTAAGTCGCAC
>1939646|reference ScrF|length 22|copies 1
AAGGCCAGGCGGCGTAATGTTA
>1939646|reference ScrF|length 44|copies 1
AAGGCCATAAAGCTGGCACCGAACAGTAACAGCACGGCTTTAAT
>1939646|reference ScrF|length 45|copies 1
AAGGCCGCACTGCTCACCAATTTTCTGCTATCCTGCCCCCGCACT
>1939646|reference ScrF|length 55|copies 14
AAGGCCGCCAGTTCAGGATTATTTTCCGCCGCTTTCTGCGCCAGCGGATGACCCG
>1939646|reference ScrF|length 23|copies 1
AAGGCCGCGATCTCAATCCGATG
>1939646|reference ScrF|length 53|copies 1
AAGGCGAAGTAGCCATAATCAAACGGTACGAAAGTGTCATTATTCCAGCCGCC
>1939646|reference ScrF|length 49|copies 1
AAGGCGACAATGCCCTGGTCTTTCGCCTGATCGGCGTAAACCGCTACCG
>1939646|reference ScrF|length 50|copies 3
AAGGCGACAGGGGCATTCATGCTGTCGAGCAATGTCTCCAGCGGGCTGGC
>1939646|reference ScrF|length 31|copies 1
AAGGCGACCAGCGCCCGGCGCACAAACAGCG
>1939646|reference ScrF|length 57|copies 1
AAGGCGAGAAAGTGCTGAATGTGAAAGAGATGAAACTTTCCGGGCAGCATAACTACA
>1939646|reference ScrF|length 53|copies 6
AAGGCGATGTGATCGATCCACTGCCGATCTACACGCCGGGCTTTGAAAGTTAT
>1939646|reference ScrF|length 40|copies 1
AAGGCGCAGCACGCAGTGACGATAACTCACAGTTTGGTCG
>1939646|reference ScrF|length 31|copies 1
AAGGCGCAGGGTTTGCAGAGCTGTTAAGCAG
>1939646|reference ScrF|length 31|copies 2
AAGGCGGCGAAGACCCGGCGCGCTACGGCAC
>1939646|reference ScrF|length 39|copies 11
AAGGCGGGGGTGATCTTGCAGATAATCGGTAACGCTACG
>1939646|reference ScrF|length 43|copies 3
AAGGCGGTGATCCAGTGGTTGATACGTTCCGGCGCGGTGTAGC
>1939646|reference ScrF|length 31|copies 1
AAGGCGGTGCCTTCCAGGGTGTCGATAAAAT
>1939646|reference ScrF|length 31|copies 1
AAGGCGTCCAGCTCCTGGCTGCTCTCCAGGT
>1939646|reference ScrF|length 45|copies 1
AAGGCGTGCTGGTCGGCACTTCGACGATGAATAACGTGATGATGC
>1939646|reference ScrF|length 57|copies 1
AAGGCGTTGAAGGCCTGGTACACGTTTCCGAAATGGATTGGACCAACAAAAACATCC
>1939646|reference ScrF|length 49|copies 1
AAGGCGTTTACGCCGCATCCGACATCAATGCCTGATGCGACGCTTGCCG
>1939646|reference ScrF|length 42|copies 1
AAGGCTACCTGAAACAATAAACGCAAATTGCCAGCTATGAAA
>1939646|reference ScrF|length 16|copies 1
AAGGCTACGACCTGAT
>1939646|reference ScrF|length 31|copies 2
AAGGCTATGTTGGCCGGGCGACGGTTGTCCC
>1939646|reference ScrF|length 43|copies 1
AAGGCTCAACCAGACATTCGCCCTTGGGCAAATGCCGTTTAAT
>1939646|reference ScrF|length 42|copies 1
AAGGCTGGTCGCCGAAGGGCGCAACGCAATATGGGCAGGATC
>1939646|reference ScrF|length 51|copies 4
AAGGCTTCAACGGTATGGTGATTAAATCTCTGCGTGGTAAAGGTAAGTCTA
>1939646|reference ScrF|length 36|copies 1
AAGGCTTCTGGTGTCTGGCTGGCTGGCGTAGGAAGT
>1939646|reference ScrF|length 43|copies 1
AAGGCTTGAGGAGAACAGCAAATCGCCGGGTTTGAGATCAGGT
>1939646|reference ScrF|length 44|copies 1
AAGGCTTGCGCAAGCTGGAAACGGTTATCGCCATAGATAACCAG
>1939646|reference ScrF|length 48|copies 10
AAGGCTTTAAAGGTTGCGCCAGTCTGATGATTACCGTTGCGGCAATCA
>1939646|reference ScrF|length 49|copies 2
AAGGCTTTAAAGGTTGCGCCAGTCTGATGATTACCGTTGCGGCAATCAT
>1939646|reference ScrF|length 39|copies 3
AAGGCTTTAACGACAATTGTGTGCTGATTCACGGTAACT
>1939646|reference ScrF|length 40|copies 1
AAGGCTTTAACGACAATTGTGTGCTGATTCACGGTAACTT
>1939646|reference ScrF|length 47|copies 3
AAGGGAAAAATGCGTTGGGCATTGATGCGGTACGTGAGGTCACCGAA
>1939646|reference ScrF|length 42|copies 3
AAGGGAAATCAAAGGTAATTATATCAGGAAGATATAACGCAT
>1939646|reference ScrF|length 53|copies 3
AAGGGAACTGCTTCCCGGTTTTACCGCCGAAGCCGACCAACTGGAGTTACTGT
>1939646|reference ScrF|length 46|copies 1
AAGGGAATTAGCGCGGCGGCCTATCATGCCGGGCTGGAAAATAATA
>1939646|reference ScrF|length 43|copies 3
AAGGGACAATGGAACTCCAGTCAAACTCGTACATTATTTGCCC
>1939646|reference ScrF|length 51|copies 4
AAGGGACCGCTGGCCCGGATTTCCGACTGGAGATGGAAGGTTTGCAGTACA
>1939646|reference ScrF|length 38|copies 14
AAGGGAGAAGGGCATGGCGAGCGTACAGCTGCAAAATG
>1939646|reference ScrF|length 45|copies 2
AAGGGATGGACCAGTGGCTGAACTGGCTGGAGACACAGCGATGTG
>1939646|reference ScrF|length 46|copies 1
AAGGGATGGACCAGTGGCTGAACTGGCTGGAGACACAGCGATGTGC
>1939646|reference ScrF|length 31|copies 1
AAGGGATGTTATGCCTGGCGGTGATGGTTGC
>1939646|reference ScrF|length 31|copies 1
AAGGGATTAGCGGCCTGGGAACGCTGCTGTC
>1939646|reference ScrF|length 62|copies 6
AAGGGCAACCAAACCCGGAATTGCCGATGCAGATTTTACCGGTGACAATGCAAGAGACGGTT
>1939646|reference ScrF|length 42|copies 1
AAGGGCATCAGGGCGATGAGTACGATGAGGCGCTCTCCACGC
>1939646|reference ScrF|length 50|copies 5
AAGGGCGACCGTGTTGAAGGTAAAATCAAGTCTATCACTGACTTCGGTAT
>1939646|reference ScrF|length 43|copies 1
AAGGGCGTCCTGTACGCGGGCTTCTTGCTGATAATAACGAGCT
>1939646|reference ScrF|length 45|copies 3
AAGGGCGTCTGTTTGGCCCGTTGGCGTTCACCAAAACGTATGCGA
>1939646|reference ScrF|length 57|copies 1
AAGGGCTAAGCTTCGAACAAATGCTCAAAGAGATGGGCACCGGGCTGGTGGTGACGG
>1939646|reference ScrF|length 58|copies 1
AAGGGCTAAGCTTCGAACAAATGCTCAAAGAGATGGGCACCGGGCTGGTGGTGACGGA
>1939646|reference ScrF|length 51|copies 14
AAGGGCTGGCAATGGTGATAGCCAGAAACGGCAAAGCGATTCTCTATGACA
>1939646|reference ScrF|length 9|copies 1
AAGGGCTTG
>1939646|reference ScrF|length 44|copies 1
AAGGGGAAATCCGTGAAACCTGCTGCTCGTCGCCGCGCTCGTGA
>1939646|reference ScrF|length 49|copies 19
AAGGGGACAGTATAAAGCGTTACGCGCCGTACGCCACCTCTGCGGGAAA
>1939646|reference ScrF|length 56|copies 4
AAGGGGACTATACTTGTGGTGGCCAAGACCAACGGGGAGAATCAAAAGGAGATGGT
>1939646|reference ScrF|length 55|copies 2
AAGGGGAGCGCATTTTTTCAGGCGTTCTGCTCGTCCTTCTCAAAGAGTTTACTTT
>1939646|reference ScrF|length 47|copies 2
AAGGGGATGCTCGTAAGACCTACATGAGTGATTGCCTGAAGAACAGC
>1939646|reference ScrF|length 41|copies 1
AAGGGGTAATTACGCCCCACAGTGCTGATTTTGCAACAACT
>1939646|reference ScrF|length 40|copies 6
AAGGGGTTTTCAGGATCGTTGAGCAGCAGATGATCTACCA
>1939646|reference ScrF|length 45|copies 2
AAGGGTAAACGTAGTGCAGACGTGTCCAGATCCCCAGTTTCGATA
>1939646|reference ScrF|length 42|copies 1
AAGGGTCCGGTGCGTAGTAGAGATTATGCGGTGCAACGGCCT
>1939646|reference ScrF|length 47|copies 1
AAGGGTGAATGGGGGAGCGCAACCTGGGAAATGCGCTCGGTAAACCA
>1939646|reference ScrF|length 45|copies 3
AAGGGTGAGCGGGGCGGTTGTCAACGATGGGGTCATGCGGATTTT
>1939646|reference ScrF|length 46|copies 1
AAGGGTGAGCGGGGCGGTTGTCAACGATGGGGTCATGCGGATTTTT
>1939646|reference ScrF|length 57|copies 1
AAGGGTGGTTGTAGTTCATCAACAAAATCAAACCACTCACCAGAAACACGCCACCCA
>1939646|reference ScrF|length 42|copies 4
AAGGGTGTGTGCTGACTATTGGTAATTTCGACGGCGTGCATC
>1939646|reference ScrF|length 59|copies 1
AAGGGTTATCGCATTGATTATGCGCATTTTACCCCACAAGCAAAATTCAGCACGCCCGT
>1939646|reference ScrF|length 38|copies 1
AAGGGTTGTTCCACATGCACCGGGCCGAACGTCACAAT
>1939646|reference ScrF|length 38|copies 1
AAGGTAAACGTGATTACCGATGGTTGTCGTGGCGTGAA
>1939646|reference ScrF|length 45|copies 6
AAGGTAATATTGGCCCGGTTACCGATGCCTTAATGGATGCTCTCG
>1939646|reference ScrF|length 48|copies 4
AAGGTAATGCGCGAATGTGTACCACGCTGCCTAAAACGCATATTGCAG
>1939646|reference ScrF|length 39|copies 1
AAGGTAATGGCCCGACGCTGTTTTGTTTCCATCCTGCGT
>1939646|reference ScrF|length 49|copies 4
AAGGTACGCCGCTCAGCACGCAGTTGGTAAAGTTTCAGCGCAACAAAAA
>1939646|reference ScrF|length 39|copies 1
AAGGTATCCCTAACAACATCAGCCAGGCGCGGATGGAGT
>1939646|reference ScrF|length 40|copies 2
AAGGTATCCCTAACAACATCAGCCAGGCGCGGATGGAGTC
>1939646|reference ScrF|length 57|copies 2
AAGGTATTCGTCTTGAACCTTCAGCACTGGCGGGTATGGCCGGACCTCAGCGCGTGT
>1939646|reference ScrF|length 47|copies 1
AAGGTATTGGCGGTTTCCCGATCGGCACCCAGGAAGACGTGCTGTCG
>1939646|reference ScrF|length 45|copies 5
AAGGTATTTTTCAGATCCGCGCCGAGACACAGCACAGGCGGAACA
>1939646|reference ScrF|length 49|copies 1
AAGGTCAGTGCGCCAACCAGCAACACGGTGCCGATTAACAGGCCAACAA
>1939646|reference ScrF|length 56|copies 4
AAGGTCATACTTACCCGGTCGACGGCTTTAACCCACTCATCACCGGTTTTAAATTC
>1939646|reference ScrF|length 46|copies 1
AAGGTCGCCTGCGTAGCTGGTTCGCACAACATAATGCTTCGCTGGT
>1939646|reference ScrF|length 45|copies 1
AAGGTCGCGACATGATGTTGCTGGATGCGCTTATCCAGCTGAAAG
>1939646|reference ScrF|length 46|copies 1
AAGGTCGCGGCTGTGATGGTCCGTGGGGGCCACACGCGAAACTGAA
>1939646|reference ScrF|length 53|copies 1
AAGGTCTGGCTCCTGAATGGGATTAAGCCTCTCTGACAGCTCCTCCGGGAGCT
>1939646|reference ScrF|length 46|copies 3
AAGGTGACGATAAAACAGCGAAAACGCCGCAGTGGGCTTCGCAAAT
>1939646|reference ScrF|length 48|copies 1
AAGGTGATCATGCCGTTTTCAGTTTCAACGTGGTATGCACCAATGTGC
>1939646|reference ScrF|length 37|copies 1
AAGGTGATGGCGAACTGCGCGTTCGTGTCTCTTTCGA
>1939646|reference ScrF|length 36|copies 2
AAGGTGCAGCGTAAAATGCGAGCTAAGTTCCTCGTC
>1939646|reference ScrF|length 41|copies 1
AAGGTGCCATTATCGGCATTCATGAAGCTGCGCTCCCGGTG
>1939646|reference ScrF|length 45|copies 2
AAGGTGCCGGTCGACTGATAAGCTCCGCCGGGAACGGCTGGACTA
>1939646|reference ScrF|length 53|copies 3
AAGGTGCTAAAGGCATGAAAGGCGCAATCCAAAAAGCAGAAGAAATTGTCGCC
>1939646|reference ScrF|length 45|copies 1
AAGGTGGCAATCCACTCAAGTTGGCACTGGTAGAAACCAGCGGTT
>1939646|reference ScrF|length 32|copies 2
AAGGTGGCATTAACGTTGACCTGCATGACGTC
>1939646|reference ScrF|length 33|copies 1
AAGGTGGCATTAACGTTGACCTGCATGACGTCC
>1939646|reference ScrF|length 47|copies 1
AAGGTGGTTCGACTGGAGAATGGATCGTTGGTCAGTAGTTCCCGATG
>1939646|reference ScrF|length 49|copies 1
AAGGTGTAGCGTCCCAGGTTACGCAGACGTTCGGCAATCAGGAACAAAA
>1939646|reference ScrF|length 49|copies 1
AAGGTGTATCCGCTTACCGTGGGCGATAAAGTACAAAAGGGCACACCGC
>1939646|reference ScrF|length 50|copies 46
AAGGTGTGCCGGAGCAGCCGCTAACGCCGCCACCGGGTATTGTGACGGTG
>1939646|reference ScrF|length 51|copies 1
AAGGTGTGCCGGAGCAGCCGCTAACGCCGCCACCGGGTATTGTGACGGTGA
>1939646|reference ScrF|length 48|copies 2
AAGGTGTTAACGCCCGTGATAGCGGTAAACGGATATTTCGCTAACTCT
>1939646|reference ScrF|length 53|copies 2
AAGGTTAAACTGAGCAATAAGGGGCAGAAACTTATCCGGGGTCATAATGCCGC
>1939646|reference ScrF|length 51|copies 1
AAGGTTCGTAGTAATCATCAATCTGCGGCACCACCGGGTTAGCGAAGATTT
>1939646|reference ScrF|length 55|copies 6
AAGGTTCTTTCAATGGCCAATAATACCACTGGATTCACCCGAATTATCAAAGCTG
>1939646|reference ScrF|length 46|copies 10
AAGGTTGCTGCGCCCCACACCACCATGCTAATAGCTGCGCCGAACT
>1939646|reference ScrF|length 41|copies 4
AAGGTTGGCTAATCCTGGTCGGACATCAGGAGGTTAGTGCA
>1939646|reference ScrF|length 59|copies 1
AAGGTTTACAGCTGACGGGTTACCCGGCAACCGGTACGCCGCCGACTATTCAGCAAGGG
>1939646|reference ScrF|length 42|copies 1
AAGGTTTACCGGCCTGACGCCAGATCCAGGCATCCATCAGCA
>1939646|reference ScrF|length 32|copies 20
AAGGTTTCATACGGGCGCAGGTGAGTACCTTC
>1939646|reference ScrF|length 51|copies 3
AAGGTTTCTGAATAGCTCAGATCCAGCTTGGTGATTTGCAGGTTATGTTTG
>1939646|reference ScrF|length 47|copies 1
AAGGTTTTTCCGCCGCGCGTCAGTTTGGCTGGCGGGCAGTCGCTTAA
>1939646|reference ScrF|length 62|copies 1
AAGGTTTTTTTAATTCTCGTTTTCAAATGCAAATGACATTCGATAACGGTGCACCCGATCTC
>1939646|reference ScrF|length 35|copies 1
AAGTAAACCATCAGGCCAATCAACATATACGAGAG
>1939646|reference ScrF|length 8|copies 1
AAGTAAAT
>1939646|reference ScrF|length 40|copies 1
AAGTAAATGATCGCTCTGTTTGCAATATTGTTTTTGATGT
>1939646|reference ScrF|length 35|copies 7
AAGTAAATTCAGATGCCAGGTATGTGGATATACAG
>1939646|reference ScrF|length 53|copies 8
AAGTAAATTTTTCCCCGGCGTCAAAGCGTTAGACAACGTTGATTTCAGCCTGC
>1939646|reference ScrF|length 49|copies 1
AAGTAACCGATGTATTATTGGCAAGCCATGAAAATACGGCGCAAATTAT
>1939646|reference ScrF|length 41|copies 2
AAGTAACGCAAAAAAAGATTTAAGCAAATATAAAAAAAGAC
>1939646|reference ScrF|length 51|copies 1
AAGTAACGCAAAAAAAGATTTAAGCAAATATAAAAAAAGACAATGGTTTCT
>1939646|reference ScrF|length 57|copies 1
AAGTAACGCAAAAAAAGATTTAAGCAAATATAAAAAAAGACAATGGTTTCTGTCACA
>1939646|reference ScrF|length 61|copies 3
AAGTAACGCAAAAAAAGATTTAAGCAAATATAAAAAAAGACAATGGTTTCTGTCACAAATC
>1939646|reference ScrF|length 43|copies 10
AAGTAACGCTTCGGAGATTTCCTCGCCGGGATACACCGAAATC
>1939646|reference ScrF|length 44|copies 8
AAGTAACTCGTTCTGCTCTGCAGTACGCAGCTTCTGTGGCTGGC
>1939646|reference ScrF|length 38|copies 1
AAGTAAGTGACTGGGGTGAGCGAACGCAGACGCAGCAC
>1939646|reference ScrF|length 47|copies 10
AAGTAAGTGACTGGGGTGAGGGCGTGAAGCTAACGCCGCTGCGGCCT
>1939646|reference ScrF|length 38|copies 2
AAGTAATAATTTATCCACCAATAATAACACTGTTAATG
>1939646|reference ScrF|length 38|copies 1
AAGTACAACCCATTCGCTGACCTGAAAGCGATGATGAA
>1939646|reference ScrF|length 48|copies 1
AAGTACATGCCCGTCCGGCGATGGTGGGATTCTTCTTTACCGGCAGCG
>1939646|reference ScrF|length 49|copies 1
AAGTACCAGCCAATATCAGGATCACCGTAAGGCACAATCATGCCGCCGA
>1939646|reference ScrF|length 38|copies 1
AAGTACCCGCCACATACGCTTTATGGCACTGGGTTCAG
>1939646|reference ScrF|length 49|copies 1
AAGTACCGCGTATTTCAGAGCTGAACGCAGGCCGGGTAAGGTTTTGCGC
>1939646|reference ScrF|length 47|copies 1
AAGTACCTCACGCATGGTGGTTGCGCCGGTTTTGGCGAAATCCTCAC
>1939646|reference ScrF|length 40|copies 2
AAGTACGCTGCATCACGCGGCGAGATTTGCCGTACCAGTT
>1939646|reference ScrF|length 44|copies 1
AAGTACGGGGCATAATGCAATTATAGATGGGGGGGATTTTGAGG
>1939646|reference ScrF|length 40|copies 2
AAGTACGTAGAATATGGTGCATCCGGGAGGATTCGAACCT
>1939646|reference ScrF|length 46|copies 6
AAGTAGAAAGGACTGACGGCGGTATCCATATAAGTACGGATTTGAC
>1939646|reference ScrF|length 47|copies 1
AAGTAGATGAATAACTCCGTCATCCTGGGCGAGGAATTCAGCGTGGC
>1939646|reference ScrF|length 48|copies 1
AAGTAGATGAATAACTCCGTCATCCTGGGCGAGGAATTCAGCGTGGCG
>1939646|reference ScrF|length 35|copies 1
AAGTAGATGTTCAACTACCAGACAGGGCCAGTTTA
>1939646|reference ScrF|length 47|copies 11
AAGTAGGAATTACGGACATGGAGGCCCTTCCGGGTAACTCCATGAGG
>1939646|reference ScrF|length 42|copies 1
AAGTAGTGGGTAACCCGGTGCGTACCGATGTGTTGGCGCTGC
>1939646|reference ScrF|length 41|copies 1
AAGTAGTTCGCCAGTTAATAGTTTGCGCAACGTTGTTGCCA
>1939646|reference ScrF|length 60|copies 1
AAGTATAATCCAAATAGAATTTAATTCTAATTCAACTAATTGCCTGGAGAAGTTATGTAA
>1939646|reference ScrF|length 32|copies 13
AAGTATATCAGTGAAGCGCGTCTGTTATTAGC
>1939646|reference ScrF|length 33|copies 1
AAGTATGTCGCTTTCGAAACAATTTATGCACCG
>1939646|reference ScrF|length 52|copies 3
AAGTATTCGCCAACCTGATCATTGATTTCCTGCGAGGTCGCCAGCGACGTCC
>1939646|reference ScrF|length 55|copies 6
AAGTATTCGCGAAAGTGATCGTAAACGTAGTAGCTGAATAATTCGTTATTCAACG
>1939646|reference ScrF|length 46|copies 3
AAGTATTGCCCGGCATTGATAACTCTTCAAGATCCATACTGGTGAA
>1939646|reference ScrF|length 58|copies 1
AAGTATTGGCACCCGATACGGCAGGGAAATTTTACCCCAACCAGGATTGCAGTAGTTT
>1939646|reference ScrF|length 48|copies 1
AAGTATTTTCAAGCCTGGCTTGTTGCAAACAATGTATAAAGCACTTAG
>1939646|reference ScrF|length 37|copies 1
AAGTCAAAGCGCCCTTCTTCCTGAGCCATTTGCGCGT
>1939646|reference ScrF|length 50|copies 4
AAGTCACAATGGCCCACGGAATACCTGCTTTATTCAAATGACTGAGTAAG
>1939646|reference ScrF|length 51|copies 4
AAGTCACAATGGCCCACGGAATACCTGCTTTATTCAAATGACTGAGTAAGG
>1939646|reference ScrF|length 57|copies 1
AAGTCACAATTCTCAAAATCAGAAGAGTATTGCTAATGAAAAACATCAATCCAACGC
>1939646|reference ScrF|length 49|copies 3
AAGTCACTGGCGAAACTAACACCGATGACCTTTCTCCGGCACCGGATGC
>1939646|reference ScrF|length 15|copies 1
AAGTCACTTCAGAGA
>1939646|reference ScrF|length 37|copies 1
AAGTCACTTCCCAGCCCATCACCGACATGCCGCTTTT
>1939646|reference ScrF|length 49|copies 6
AAGTCAGCACACGGAATATGCCCTTCACCGAAGAAGGCGCAAACTCCGC
>1939646|reference ScrF|length 41|copies 1
AAGTCAGCCGTGACCCGGACGTGGTGTTGCTGGCCGATAAA
>1939646|reference ScrF|length 46|copies 1
AAGTCAGCCGTTACCAGCAGGTAAAAGCCTGACTCTTCTTTTCGCG
>1939646|reference ScrF|length 41|copies 4
AAGTCAGGCCGTTGTCGCCGGTCAGCACCTGCGGAGAGAGA
>1939646|reference ScrF|length 37|copies 2
AAGTCAGTGAATCCCTGGGCGATGGCGATATTACGCA
>1939646|reference ScrF|length 51|copies 1
AAGTCAGTGGCTTTAAACAGCCGATAGATGATGCGGAATGGACTATTACCA
>1939646|reference ScrF|length 45|copies 12
AAGTCATCATCCTGTACGCAGTGGGTACCGGGGCAATTAAAGGGT
>1939646|reference ScrF|length 12|copies 1
AAGTCATCGGTC
>1939646|reference ScrF|length 35|copies 2
AAGTCATTCTGAGAATAGTGTATGCGGCGACCGAG
>1939646|reference ScrF|length 52|copies 1
AAGTCCAGCCCGTCCACAGCCAGAAAAGCGTGCCCAGAATGCAGGAAAGTGT
>1939646|reference ScrF|length 47|copies 1
AAGTCCCGTGGTCAACCTGATGCTGATCAGGTGTTTGCTCTAAATTT
>1939646|reference ScrF|length 42|copies 1
AAGTCCGCATTTACTGGACTATGCGGCTACGAAGGCGGCGAT
>1939646|reference ScrF|length 49|copies 2
AAGTCCGGCAACTGAAAAATATCACCACCCGCCAGGGTTATGCCGAAAG
>1939646|reference ScrF|length 46|copies 2
AAGTCCTGCTGCGTGAAGCGGCACGACCGGAAATTACTTATCCTGA
>1939646|reference ScrF|length 8|copies 1
AAGTCGAA
>1939646|reference ScrF|length 46|copies 4
AAGTCGAGTAACGTCGGTGTTTCCAAGCTGGCGTTAGCGATGCCGT
>1939646|reference ScrF|length 49|copies 2
AAGTCGATAGTTTCCCGGTATTTACCGTGACGCATATTACCCAGCGTGA
>1939646|reference ScrF|length 12|copies 1
AAGTCGATATCC
>1939646|reference ScrF|length 40|copies 1
AAGTCGCGCCGAATAGTAGTTACATAACCGCTGGACGCCG
>1939646|reference ScrF|length 47|copies 3
AAGTCGCTTGCGATTCTCCTCAACGTGATCCGGGTTATCGCCACAAT
>1939646|reference ScrF|length 46|copies 1
AAGTCGGACGCGGGCCGTTAGTTGGCGCGGTCGTCACCGCTGCGGT
>1939646|reference ScrF|length 53|copies 1
AAGTCGGGGTCAAAGATCGACCCCTTTTTGTGATTTGTGGCAGGTTTTAACCT
>1939646|reference ScrF|length 42|copies 4
AAGTCGGTGCGAGAATAATCGCCGCCGGGGAGGCACAAATGG
>1939646|reference ScrF|length 47|copies 2
AAGTCGGTTACCGGGATGAGGCGACAAGTGATACGATACGCACTTTC
>1939646|reference ScrF|length 54|copies 1
AAGTCGTCGAGCAAGGGCAATCATTAAGCAACATTCTGCCACCGCTCCAGCAAA
>1939646|reference ScrF|length 55|copies 1
AAGTCGTCGAGCAAGGGCAATCATTAAGCAACATTCTGCCACCGCTCCAGCAAAA
>1939646|reference ScrF|length 34|copies 12
AAGTCTAACTACGGTTACGGTATTGTTGCTATGA
>1939646|reference ScrF|length 31|copies 1
AAGTCTCCACCGACCAGGCGCGCTGGCATAA
>1939646|reference ScrF|length 54|copies 5
AAGTCTGAATTAACCCGGAGTTACCCGCCTGACCAAAACGCAGCCCTGTTGCCA
>1939646|reference ScrF|length 45|copies 3
AAGTCTGCCCCGATGCCACCATGCTCAACTATGTTAACCCAATGG
>1939646|reference ScrF|length 47|copies 4
AAGTCTGGCTGCGGAGAATATCAGCCTGCCCGGGGCTGTCAATGGTC
>1939646|reference ScrF|length 48|copies 5
AAGTCTGGCTGCGGAGAATATCAGCCTGCCCGGGGCTGTCAATGGTCG
>1939646|reference ScrF|length 49|copies 3
AAGTCTGGCTTTGGTTAACAGGAGAAAGCCCCGTCTCTTTACGCCACAT
>1939646|reference ScrF|length 50|copies 1
AAGTCTGGCTTTGGTTAACAGGAGAAAGCCCCGTCTCTTTACGCCACATG
>1939646|reference ScrF|length 43|copies 1
AAGTCTGTATGCCTCCGGTTCGCAGCAAGACTATTGGGGCAAT
>1939646|reference ScrF|length 46|copies 2
AAGTCTTCACCAATGATAAACGCTTGCGCCAGGCCATCCGGACTCG
>1939646|reference ScrF|length 42|copies 1
AAGTGAAACAGAAAATGGCGATGTTTGCTGGTGGTGCCAGCG
>1939646|reference ScrF|length 31|copies 1
AAGTGAAAGTCCGCCCGGTTCGCCGGGCATC
>1939646|reference ScrF|length 40|copies 2
AAGTGAAAGTCCGCCCGGTTCGCCGGGCATCTTCTCATCA
>1939646|reference ScrF|length 50|copies 1
AAGTGAAAGTCCGCCCGGTTCGCCGGGCATCTTCTCATCAGAAGCGATAA
>1939646|reference ScrF|length 21|copies 1
AAGTGAAATTGTTCGCGCAGA
>1939646|reference ScrF|length 52|copies 1
AAGTGAAATTGTTCGCGCAGATTTCCTTTCGCCTCGTCGCGAATATCTGGCA
>1939646|reference ScrF|length 47|copies 12
AAGTGAAATTTATTTCTGTGGGCGCATCGCCGGGAAGAGAATAACGT
>1939646|reference ScrF|length 39|copies 5
AAGTGAAGATGAATTTAATCGCGCGTTAAATATCGCTTT
>1939646|reference ScrF|length 40|copies 1
AAGTGAAGATGAATTTAATCGCGCGTTAAATATCGCTTTT
>1939646|reference ScrF|length 46|copies 1
AAGTGAAGATGGTTTTGATTTCAGCCGCCGTAATAGCACTGGTCAG
>1939646|reference ScrF|length 38|copies 16
AAGTGAATGCCAAATATTACCCGCATATCATTACGGTC
>1939646|reference ScrF|length 39|copies 3
AAGTGAATGCCAAATATTACCCGCATATCATTACGGTCT
>1939646|reference ScrF|length 39|copies 2
AAGTGAGTAGATAGTATTCGGTATTGTCTTTCCCCATCG
>1939646|reference ScrF|length 51|copies 1
AAGTGAGTTCCAGAGATTTTCTCTGGCAAACATCCAGGAGCAAAGCTAATG
>1939646|reference ScrF|length 36|copies 1
AAGTGATAATCAGGCGCACGTCAGCGTTTCCTTTGA
>1939646|reference ScrF|length 34|copies 1
AAGTGATGGATCTCTTAATGATGCTGGAAGACAG
>1939646|reference ScrF|length 37|copies 1
AAGTGATGGATCTCTTAATGATGCTGGAAGACAGATT
>1939646|reference ScrF|length 45|copies 4
AAGTGATTATGGGTAACGTGTTACAAGCCGGGCTGGGGCAAAATC
>1939646|reference ScrF|length 36|copies 20
AAGTGCACGGCGTGTGCGGCGGCGAGCATTTAGGTT
>1939646|reference ScrF|length 39|copies 1
AAGTGCATCATATACGCCGATAAGATGGGGATAAGCAGA
>1939646|reference ScrF|length 39|copies 2
AAGTGCATCGCGTGCCGTCGAATCTCACTACCCGTCTGC
>1939646|reference ScrF|length 43|copies 6
AAGTGCCAGCCCTTGCGCAATGCCAATACCAATGCGCACGCCG
>1939646|reference ScrF|length 52|copies 7
AAGTGCCGTTTGCAGGAAAAACTGGTTACTGACGCCGGGAATTTCTACCGGA
>1939646|reference ScrF|length 53|copies 1
AAGTGCCGTTTGCAGGAAAAACTGGTTACTGACGCCGGGAATTTCTACCGGAT
>1939646|reference ScrF|length 36|copies 1
AAGTGCGAAAGCACTTGCGCTGAACCTGCCAAACAC
>1939646|reference ScrF|length 39|copies 1
AAGTGCGTTCCCGCGCACGCCGTATTGCCCGTGAACACG
>1939646|reference ScrF|length 42|copies 1
AAGTGCTGCACACGCAGGGCGAAGCCGGGCTGAAGCGGGTGG
>1939646|reference ScrF|length 34|copies 2
AAGTGCTGCGCGCTCAACACAGTTTGATCCATCG
>1939646|reference ScrF|length 52|copies 1
AAGTGCTGTGCCTGAATCACCACATTTGTTGTTCCGGCACACCGGAAGTTGT
>1939646|reference ScrF|length 42|copies 1
AAGTGGAAGCGGCGATGGCGGAGCTGAATTACATTCCCAACC
>1939646|reference ScrF|length 41|copies 1
AAGTGGACCTTCTCAACTAACGGCGTATCTATCATGGGCCG
>1939646|reference ScrF|length 38|copies 1
AAGTGGCAATTGATGATTTTGGTATTGGCTACTCTAAC
>1939646|reference ScrF|length 37|copies 1
AAGTGGCGCAGCTGCTGCGCGATGCTGGCCCGTGGGG
>1939646|reference ScrF|length 38|copies 2
AAGTGGCGCAGCTGCTGCGCGATGCTGGCCCGTGGGGG
>1939646|reference ScrF|length 46|copies 1
AAGTGGCGGAACCTGTATTAATTACGCGGGTTGACAATTCGTGCTC
>1939646|reference ScrF|length 45|copies 5
AAGTGGGAAAATCCGCCCGTTGATTTTGGCGCTGATCTGACCGTC
>1939646|reference ScrF|length 46|copies 1
AAGTGGGAAAATCCGCCCGTTGATTTTGGCGCTGATCTGACCGTCG
>1939646|reference ScrF|length 53|copies 6
AAGTGGGCAGCCAAAAGTTGGGGAATGCTATGGCTGCACCCAGAGTTAATTCA
>1939646|reference ScrF|length 47|copies 3
AAGTGGTCTGGACCGATTGTTCTTCTAACCTCTCTCGATAGCGATAT
>1939646|reference ScrF|length 52|copies 2
AAGTGGTTGTTAGAGTGTGAACCCCAGGTCAGGCCAAATTCATGGCACATTT
>1939646|reference ScrF|length 45|copies 5
AAGTGTCAGGATTGGCGGACGTACCGCGGATCACCGGATGTTCCG
>1939646|reference ScrF|length 48|copies 1
AAGTGTGCAGTGAAATGCGATCGCCGGTGATCCTCGCCGGAACGCCGG
>1939646|reference ScrF|length 43|copies 18
AAGTGTTCAAAAACGCGCCATTGGACTTCAAACCGTAATCGCG
>1939646|reference ScrF|length 45|copies 1
AAGTGTTCAAAAACGCGCCATTGGACTTCAAACCGTAATCGCGAT
>1939646|reference ScrF|length 49|copies 5
AAGTGTTCGGCAACCTGATGGTCGATGTGGTCGCCACCAACGAAAAACT
>1939646|reference ScrF|length 34|copies 1
AAGTGTTGCAGCAGTTTGCTCACGTCAAGGATTT
>1939646|reference ScrF|length 31|copies 1
AAGTGTTGTTCACCCAGGCGGGAATGCTGCT
>1939646|reference ScrF|length 32|copies 1
AAGTGTTGTTCACCCAGGCGGGAATGCTGCTG
>1939646|reference ScrF|length 41|copies 3
AAGTTAACGAAGACGAGATGTATCCGGGTGAAGCAGGTATC
>1939646|reference ScrF|length 42|copies 1
AAGTTAACGAAGACGAGATGTATCCGGGTGAAGCAGGTATCG
>1939646|reference ScrF|length 37|copies 4
AAGTTAAGCTGATAGGTTTCGCCGTCAGACGCTTTGT
>1939646|reference ScrF|length 56|copies 3
AAGTTACGACCTTCACCACCACCATGTGGGTGGTCTACCGGGTTCATCGCGGTACC
>1939646|reference ScrF|length 34|copies 1
AAGTTAGCCTGCCGGGTGATGACATCTTCAGAAA
>1939646|reference ScrF|length 57|copies 1
AAGTTAGCGCCAGCGGATAGCGCAGAGCCTTGTCCGGTTTCGAAGTAGAGGCAGTTT
>1939646|reference ScrF|length 43|copies 1
AAGTTAGTCGTGGCATTTCGAATGCCTGAAACGGGCAACGCCG
>1939646|reference ScrF|length 50|copies 14
AAGTTATAGCCGATATTTTCGACAAAGGGTCGGTCGTGCGGAAAAAGATG
>1939646|reference ScrF|length 62|copies 1
AAGTTATCTGGAACCCTGCCACAGGGAATTATACTGTTACCAGCGAAACGGCAAAAAGCCGT
>1939646|reference ScrF|length 19|copies 1
AAGTTATTCTGCTTGATAA
>1939646|reference ScrF|length 36|copies 19
AAGTTCAGCCCATCCTGCAAGCGTATGGCATGAACA
>1939646|reference ScrF|length 36|copies 1
AAGTTCATCTCGCACAGGCGCATCATTTCAGGAAAG
>1939646|reference ScrF|length 52|copies 1
AAGTTCCCAAACAGCCCGGCGGTCGCCACTGCCAACAAAATCAACCAGCGTG
>1939646|reference ScrF|length 45|copies 1
AAGTTCGATATTTCCTGGCGCAGGGAAGGGGATACTCGCAGGTTT
>1939646|reference ScrF|length 52|copies 10
AAGTTGAACGTTTTCTGAGCGGTCGTGCCAAGGCATCAGCCCAGCTGGAAAC
>1939646|reference ScrF|length 55|copies 1
AAGTTGAACGTTTTCTGAGCGGTCGTGCCAAGGCATCAGCCCAGCTGGAAACGAT
>1939646|reference ScrF|length 49|copies 2
AAGTTGAGTTCTTCGAAGGTAACTTTACCGAGTACGAAGAGTACAAGAA
>1939646|reference ScrF|length 46|copies 1
AAGTTGATTGGTGACTGGCTGGTAAAAGAAGTGAATGGCAAACCAT
>1939646|reference ScrF|length 36|copies 1
AAGTTGATTTGGCGCTACCCGTGAACAATGCCAGTG
>1939646|reference ScrF|length 40|copies 1
AAGTTGCAGTATTCCCGGCAGGTGTGGCAGACAAATACTG
>1939646|reference ScrF|length 48|copies 12
AAGTTGCTGTGTTTTCGGTAAGTAGTTCAGACTTAAACGCGCGCGACG
>1939646|reference ScrF|length 28|copies 1
AAGTTGCTGTTATCAAAGCAGTACGTGG
>1939646|reference ScrF|length 43|copies 10
AAGTTGGCTTTAATGCGGTGCACGGCTACTACATTCAAATCAG
>1939646|reference ScrF|length 47|copies 1
AAGTTGGGCGAGCACTGGCAGCTTGATCATCGTCTTGAAGCGTTCTT
>1939646|reference ScrF|length 51|copies 2
AAGTTGTAATCCAGAGACGCATAACCTCGCGAGGTAGATTTCAGTCGATCG
>1939646|reference ScrF|length 49|copies 2
AAGTTGTACTTCAGGCAAACCGAGCACCGTTTTAGGATCGTCAGTACAA
>1939646|reference ScrF|length 44|copies 41
AAGTTGTTCCGCCGAAACGTCATATTTTGAAAAACATCTCTCTG
>1939646|reference ScrF|length 41|copies 4
AAGTTTAACCGAACATCAGCGTCAGCAGATGCGAGATCTTA
>1939646|reference ScrF|length 45|copies 2
AAGTTTACGTCGTGACGCAGAGAAAGAATGTGGATCAACACATCG
>1939646|reference ScrF|length 45|copies 1
AAGTTTACTCATGACATGACTCCTGCTCCAGGAATGAATTGGGAT
>1939646|reference ScrF|length 46|copies 1
AAGTTTACTCATGACATGACTCCTGCTCCAGGAATGAATTGGGATC
>1939646|reference ScrF|length 47|copies 1
AAGTTTATCAACTTGCCGAAGCGAAAACGGGTAAATCACTACCCCGC
>1939646|reference ScrF|length 49|copies 4
AAGTTTCTGTGGATCTTCGGTCGGGAAGGCGCTGGCACGCATTGCGGTG
>1939646|reference ScrF|length 44|copies 2
AAGTTTGAGGATCAGATCGTCCGGATCGCCATTACACAGCGGTG
>1939646|reference ScrF|length 45|copies 1
AAGTTTGAGGATCAGATCGTCCGGATCGCCATTACACAGCGGTGC
>1939646|reference ScrF|length 53|copies 1
AAGTTTTATCAGGCGTCCGCGACTTAACTGTGTTTCGCTTTCCAGCATCTGCA
>1939646|reference ScrF|length 49|copies 2
AAGTTTTCAGCTTCAATGGCATCCACATCACTGGAAGGTGGACGACGCC
>1939646|reference ScrF|length 55|copies 1
AAGTTTTCCACCGCTGCGGTCTGGAAGGATTAAGTTGCCGGATGATGGAAACCTC
>1939646|reference ScrF|length 44|copies 2
AATAAAAAGCGTCTGCGTGAAATCGACCGTCGCGTGCGCTATCT
>1939646|reference ScrF|length 54|copies 2
AATAAAAATGGCCCCAACCAGATAGGTCCAGTAATTCAGAACCCCGTATTCAGC
>1939646|reference ScrF|length 47|copies 1
AATAAAATATCGCCCGGGTGCAGCAGTTTGTTCTGGCGCAAGTCGCC
>1939646|reference ScrF|length 44|copies 8
AATAAAATTCACCTTGCGAGTTTGTTAGTATTCTAACATCTACT
>1939646|reference ScrF|length 43|copies 2
AATAAACCAGCCAGCCGGAAGGGCCGAGCGCAGAAGTGGTCCT
>1939646|reference ScrF|length 48|copies 5
AATAAACCCGCCGCCGACAGAGTAATAGGTTTTACTTAATAGCTCTTC
>1939646|reference ScrF|length 59|copies 3
AATAAACGCCCCTGTTAATGAATATCTGGCATGTTGTACTAAAAATCGATGTTTTGCTT
>1939646|reference ScrF|length 44|copies 8
AATAAACTTGCTATAAGCTTCAAACACTTGCGTAGTACCGCGTG
>1939646|reference ScrF|length 49|copies 2
AATAAAGAGAATTTTCAGCGCGCTCGCATGGCGGCAGCACAAAAACTGG
>1939646|reference ScrF|length 49|copies 15
AATAAAGCGCACTTTGTCGACAAGTTAAATGCCGGGTTTAATCCCGACA
>1939646|reference ScrF|length 47|copies 4
AATAAAGCGCCATTGTGCGAAGGCATGATCCTGGCTTGCGAAGCAAT
>1939646|reference ScrF|length 40|copies 3
AATAAAGGAAAACATAATCGCTGGCGTGACAACAGTAGTC
>1939646|reference ScrF|length 50|copies 1
AATAAAGTACTGTTTGAAGTCGTTGACCATGGTGACCAGTTTTTCAAACG
>1939646|reference ScrF|length 53|copies 1
AATAAAGTTACGGTAACTTTAGCGTTACGGGACAAAAAACGCTTTGACGGTGA
>1939646|reference ScrF|length 50|copies 7
AATAAATACAAAGACTTTAAGGATCTCGAAGATAACGTTGAAAAAAGACT
>1939646|reference ScrF|length 41|copies 1
AATAAATATGCTTTTGCATAATTCGATATATAAAGACGGTG
>1939646|reference ScrF|length 42|copies 29
AATAAATATGCTTTTGCATAATTCGATATATAAAGACGGTGT
>1939646|reference ScrF|length 43|copies 1
AATAAATATGCTTTTGCATAATTCGATATATAAAGACGGTGTA
>1939646|reference ScrF|length 54|copies 1
AATAAATTAAATTCCTGGTGAATAATAGTAATACCTACGTTTTGCGCACTTAAC
>1939646|reference ScrF|length 42|copies 4
AATAACAGAGGATCGTTACCAAGTAAAAGATACGCCGCGCGC
>1939646|reference ScrF|length 43|copies 1
AATAACAGAGGATCGTTACCAAGTAAAAGATACGCCGCGCGCA
>1939646|reference ScrF|length 46|copies 1
AATAACATGCATGTCTGGTCCGACGCCACCGGGCAGAAAGCAGTCA
>1939646|reference ScrF|length 32|copies 1
AATAACCAGATGGCCTGGCTGCGTGACAGGGG
>1939646|reference ScrF|length 50|copies 6
AATAACCAGCGCAATCGGCATCGTCGCCATTTCCGGGAACACTTTGTTGG
>1939646|reference ScrF|length 56|copies 1
AATAACCCCTGCGCCTAACATTTGCCGACTTTGACGAACCTGGCCAGTAGCCGAAT
>1939646|reference ScrF|length 39|copies 1
AATAACGCATGACCTTCAGCTTCACCGCTCACGCCCAGC
>1939646|reference ScrF|length 43|copies 1
AATAACGCCAGTGTGGCGGTTTCTTGTACCGGCACGGGCGAAG
>1939646|reference ScrF|length 41|copies 6
AATAACGTAATCAACAACGCGGGCAGAGCTGCCGATGCCAG
>1939646|reference ScrF|length 43|copies 1
AATAACGTAGATACCTGGTTTGCGGGCATTGACGGCAGCACGG
>1939646|reference ScrF|length 43|copies 3
AATAACGTGATGATGCCGAAAATCGCCGGGCTGGTGGAGGAGA
>1939646|reference ScrF|length 51|copies 1
AATAACTACCTTTTATGCGTGGCCCATTTTTGCCTGATTTAAACATCGCCA
>1939646|reference ScrF|length 58|copies 1
AATAACTCCAACATGACGGAATTTGAGTTCTTTATGGAGCTACGATTGCGTGGCGTGG
>1939646|reference ScrF|length 42|copies 3
AATAAGCGCGGGAATAACGCTTCATAAACGGCATATCCAGCG
>1939646|reference ScrF|length 46|copies 5
AATAAGCGCTGATTTCTTAATGTGATCGGTAGCACGTTTTACGAAT
>1939646|reference ScrF|length 47|copies 1
AATAAGCGCTGATTTCTTAATGTGATCGGTAGCACGTTTTACGAATT
>1939646|reference ScrF|length 47|copies 3
AATAAGGGCGCAGTAAACGACTGCGCCCAATCAGTCTTATTTCTTGC
>1939646|reference ScrF|length 51|copies 1
AATAAGGTTATGACATCATCCCAGAGTAACAACGCAGGCTCACCGGCAGCG
>1939646|reference ScrF|length 43|copies 2
AATAAGTTACAAACGGCGTCGGGTCCGGGACGTTAATCGACGT
>1939646|reference ScrF|length 44|copies 1
AATAAGTTCTGAACCTTCTTATCAGAAATAGATGTGAAGGAGTA
>1939646|reference ScrF|length 57|copies 1
AATAATAAACGGTCCCGGAGGGACTTTTTTCTGGTAAATGACGCGACCTGATTGACT
>1939646|reference ScrF|length 58|copies 10
AATAATAAACGGTCCCGGAGGGACTTTTTTCTGGTAAATGACGCGACCTGATTGACTG
>1939646|reference ScrF|length 38|copies 5
AATAATACTGTTGAGTGAGACGTGTAGCGCATCGGCAT
>1939646|reference ScrF|length 54|copies 1
AATAATAGCGTCGATTTTTTTCGCTTTCAGTGAGGGGATCAGCGCGTCAAAGTC
>1939646|reference ScrF|length 39|copies 11
AATAATATCATCGCGTCTTATTGCCGGATGCGGCGTGAA
>1939646|reference ScrF|length 46|copies 1
AATAATCCAGTTGCCCGGATTTCACCTTCATTGCCGCTTCCATGTC
>1939646|reference ScrF|length 49|copies 1
AATAATCCGACATTAATTGATCGGGTTGCGCCGCCTGCGCTTTCGGATA
>1939646|reference ScrF|length 40|copies 8
AATAATCTGCGTCTTGCATCACAAAAGCGCAGTAACGCGA
>1939646|reference ScrF|length 51|copies 3
AATAATCTTTGCCCCGTTCTTTTTTGCCAGTTCTACGGCCGCTTTTACATC
>1939646|reference ScrF|length 45|copies 3
AATAATGAACGTCCGTAATGTTCTGTTCCGGGCGGAAATGCGCCG
>1939646|reference ScrF|length 51|copies 4
AATAATTCAGGGGAAATTTTTAATTTAGACATTCTGCGTTCTCCACTAACG
>1939646|reference ScrF|length 59|copies 1
AATAATTCGCCGTCCAGCTCCCGATACCCGGAAAAGTTTGCAGCGTTTTCATCGCCTGC
>1939646|reference ScrF|length 48|copies 3
AATAATTCTCAGCGGGTGTTGCAGTCACAGCCGGGGGAGCGAAATCCC
>1939646|reference ScrF|length 50|copies 1
AATAATTTCTACCAACGGCATTCGGTGGACCGGGTTAAAGAAGTGCATCC
>1939646|reference ScrF|length 52|copies 1
AATAATTTCTACCAACGGCATTCGGTGGACCGGGTTAAAGAAGTGCATCCCG
>1939646|reference ScrF|length 52|copies 7
AATACAAACTCACCGCACAAACATTACAATGGCTGGCAGAGGAGACGTTACC
>1939646|reference ScrF|length 49|copies 23
AATACAAAGGTTACGCTGGCGATATTACCCGCACCTTCCCGGTCAACGG
>1939646|reference ScrF|length 43|copies 4
AATACAACATCTCCCTGGGTGAACGTCGTGCGAACGCCGTTAA
>1939646|reference ScrF|length 40|copies 3
AATACAACGATGCAGGTGTTGATACAAAACAATTAGAAGG
>1939646|reference ScrF|length 41|copies 1
AATACAACGATGCAGGTGTTGATACAAAACAATTAGAAGGG
>1939646|reference ScrF|length 42|copies 1
AATACAACGATGCAGGTGTTGATACAAAACAATTAGAAGGGC
>1939646|reference ScrF|length 42|copies 1
AATACAGATAGAAGCCCGGAAATTGTGGAAGAAAGTCATCAA
>1939646|reference ScrF|length 54|copies 2
AATACAGCGGAGGTTCCGCTTTCCAGCACTAATTATATCCGGCCTGTAATAAAA
>1939646|reference ScrF|length 43|copies 1
AATACAGCGGTGATGCCAATCACCCACCAGCGCGCTTCAATGA
>1939646|reference ScrF|length 40|copies 1
AATACATAATTTAGCCAGGACATTTCAAGATCAATGCCAG
>1939646|reference ScrF|length 40|copies 1
AATACATTAACGACCTGGCGAATGGTGACATCTGCGTGGC
>1939646|reference ScrF|length 52|copies 6
AATACATTCCGTTCCCGGATAAACTGAAAGGCCGCTATCAGGCGTTCACTCA
>1939646|reference ScrF|length 52|copies 5
AATACCAACTTTACTCATGGTTTTCTCCTGTCAGGAACGTTCGGATGAAAAT
>1939646|reference ScrF|length 47|copies 1
AATACCACCCTTTAATGTTTGATGTTCTAACGTGGACCCGTGATCCG
>1939646|reference ScrF|length 46|copies 3
AATACCAGAAATTCCTGGCCTGACGGCTCGCTGGCCAGCTTTGTTA
>1939646|reference ScrF|length 44|copies 1
AATACCAGCCACTGGCTGTCGGGCGTCCAGGTATTGGTATTGGT
>1939646|reference ScrF|length 51|copies 1
AATACCCAGTTCACGCAGATTTTTGCCGTCGGTCCAGGCCACCAGTTCCGG
>1939646|reference ScrF|length 35|copies 16
AATACCGATAGATTCAGCTAATGCTTTAGCAGCAT
>1939646|reference ScrF|length 40|copies 14
AATACCGCATACCTCGACGGACTGATGAAGCCATACCTGT
>1939646|reference ScrF|length 50|copies 1
AATACCGCCAATAATGCGATAAATAACAAATTCCGGGACATAACCTGCCA
>1939646|reference ScrF|length 46|copies 1
AATACCGCCAATGAAGCCAGAACCGGTGCTGACCGCCAGCATACCG
>1939646|reference ScrF|length 39|copies 16
AATACCGGCATGTCAGCCATCCATCTGGTAACCACCGTC
>1939646|reference ScrF|length 44|copies 1
AATACCGGTTATCGCACGCAGACCAATTAATGACATTAATCCCG
>1939646|reference ScrF|length 8|copies 1
AATACCGT
>1939646|reference ScrF|length 51|copies 1
AATACCGTCAATAATTTCAGTCCCTTCAGTTTCGTGTTCAAATCCAGGGAA
>1939646|reference ScrF|length 9|copies 1
AATACCGTG
>1939646|reference ScrF|length 52|copies 8
AATACGAACATCGCGTTCGGGTTTTCGGCAAACTCCGGGCGCAGCGCCAGCA
>1939646|reference ScrF|length 43|copies 1
AATACGACCAATCACCGGCACTGGCAATTCACGCCAGCGGGCG
>1939646|reference ScrF|length 47|copies 1
AATACGACGCAGACCCAGGCCAAGCAGCGTTGCCTTGTGTTTCGGCA
>1939646|reference ScrF|length 42|copies 1
AATACGATTACGCAGTTATTGAACTTGGCGCGAACCATCAGG
>1939646|reference ScrF|length 36|copies 1
AATACGCACGTAACGCCGTACGTATGGCTGCGCTGA
>1939646|reference ScrF|length 34|copies 2
AATACGCCAGTGGATGCGCTGCCGGATCTCTCCG
>1939646|reference ScrF|length 31|copies 1
AATACGCGGCGACCCAGGTTGACGGTCAACG
>1939646|reference ScrF|length 32|copies 1
AATACGCGGCGTGCCAGGCGATCACCGGATCG
>1939646|reference ScrF|length 47|copies 1
AATACGCGGGCTACTCATACTCAGCTCATCCAGGCCCAGCCCAAGCA
>1939646|reference ScrF|length 41|copies 1
AATACGCTGCGGTTTCACTTTCTCAAGAATATATTTCGCCG
>1939646|reference ScrF|length 43|copies 7
AATACGCTGGGCGTGCGCGGTATTGGCGAGTTCATTCATCGCA
>1939646|reference ScrF|length 41|copies 1
AATACGCTTGCCAGATAGCTGAATATTTTCAACTCGTGACG
>1939646|reference ScrF|length 45|copies 2
AATACGGACGATAACCCGGACATCACCAAATATATGGGCTATTAC
>1939646|reference ScrF|length 43|copies 1
AATACGGCAAAACCCCGGCGCAGATTGTTATCCGCTGGCATCT
>1939646|reference ScrF|length 35|copies 1
AATACGGCATTGCGCTGCCTACAGCAGAAAGCGTG
>1939646|reference ScrF|length 44|copies 3
AATACGGCCCCAGCCCATCTGGCCGCCGTTCAGCGCCTGCTGGT
>1939646|reference ScrF|length 47|copies 1
AATACGGGGCAAATACTCTGCGGGTACACGTTCTTGATTTTCAGTAG
>1939646|reference ScrF|length 47|copies 2
AATACGTCCGCATGACGGACAACACTAAAGGCGCTACTTAAAATACC
>1939646|reference ScrF|length 48|copies 1
AATACGTCCGCATGACGGACAACACTAAAGGCGCTACTTAAAATACCA
>1939646|reference ScrF|length 43|copies 2
AATACGTCGCGCACAGCACTTAATGCATTAAAGTAATTTAATG
>1939646|reference ScrF|length 34|copies 1
AATACGTGGAGAATATCACTTAGGTGATGTTGAT
>1939646|reference ScrF|length 43|copies 1
AATACTCCTGTTTAAAGCGACTTAACTCTTTTATGGTTTCATC
>1939646|reference ScrF|length 33|copies 1
AATACTTATCAGCCCGCGAAAGTCTGGACGTGG
>1939646|reference ScrF|length 42|copies 3
AATACTTCCTGCCGCAGTTCCCGACCGGGGACATGAGCACCG
>1939646|reference ScrF|length 46|copies 5
AATACTTGTACAGTTAAGTGTAGCTAATCCAGGGACGAACTCGGGC
>1939646|reference ScrF|length 47|copies 1
AATACTTGTACAGTTAAGTGTAGCTAATCCAGGGACGAACTCGGGCA
>1939646|reference ScrF|length 41|copies 1
AATACTTTTATAGCCAGGAATGCCACTTAATGGATCGTGGT
>1939646|reference ScrF|length 46|copies 12
AATAGAAAAAACCACCGGTATCGACATCGCGGGTAAAATGATCCGC
>1939646|reference ScrF|length 51|copies 2
AATAGAAATAGATGAAGACCGACTCCCCTCCCGGGCGATGGCAATTCATGA
>1939646|reference ScrF|length 22|copies 1
AATAGACCGGCGTCCCGGCCTG
>1939646|reference ScrF|length 33|copies 1
AATAGACCGGCGTCCCGGCCTGCTGGAATTTAT
>1939646|reference ScrF|length 34|copies 1
AATAGACCGGCGTCCCGGCCTGCTGGAATTTATC
>1939646|reference ScrF|length 49|copies 1
AATAGAGCAAAAAGATAAGTATAGATGCTGGAGGAGGGGCGATTTTAAA
>1939646|reference ScrF|length 55|copies 3
AATAGAGCATAATCCCGGAAAAGAAGTTACTCAGAATATCTTTACCGGCCATACC
>1939646|reference ScrF|length 13|copies 1
AATAGAGGCAACA
>1939646|reference ScrF|length 54|copies 6
AATAGAGTGCCATTAACGCACCGGTTTCAATCCCTGCCGGGGAGTCACAAACGA
>1939646|reference ScrF|length 19|copies 1
AATAGAGTGTACGAAACCG
>1939646|reference ScrF|length 49|copies 11
AATAGAGTGTACGAAACCGTCAAATTTCGGCCAAACTTTCCCCAGTTCA
>1939646|reference ScrF|length 42|copies 1
AATAGATGACGACGCCAGGTTTTCCAGTTTGCGTGCAAAATG
>1939646|reference ScrF|length 46|copies 1
AATAGATGTTCGCCCCTGGCTAACCAGTTGCCACGTATGTAGCGGT
>1939646|reference ScrF|length 47|copies 4
AATAGATGTTCGCCCCTGGCTAACCAGTTGCCACGTATGTAGCGGTG
>1939646|reference ScrF|length 48|copies 1
AATAGATGTTCGCCCCTGGCTAACCAGTTGCCACGTATGTAGCGGTGT
>1939646|reference ScrF|length 58|copies 3
AATAGCAACAGAAAATAAATGGTTTTTGGGCAATAATCAGTCTGTGGTGTGCGTTAGC
>1939646|reference ScrF|length 42|copies 2
AATAGCAATCAGTTCACGGGCCAGATCATTAAAAAACGCCGC
>1939646|reference ScrF|length 43|copies 1
AATAGCAATCAGTTCACGGGCCAGATCATTAAAAAACGCCGCG
>1939646|reference ScrF|length 42|copies 25
AATAGCAGGCGTGAATGAAGCCTGCCAGATGTCGCCCGTGCG
>1939646|reference ScrF|length 32|copies 1
AATAGCCATCTTCATCGCGACGCGCGCCGTCG
>1939646|reference ScrF|length 34|copies 1
AATAGCCGCCATGACGCCGGGCGAGCTGGCATCA
>1939646|reference ScrF|length 42|copies 2
AATAGCCGGAAGTTGACTATAGAGGGAACGCGTTTCGGTTGT
>1939646|reference ScrF|length 39|copies 21
AATAGCCGGTCAGGAATTGCCACGGTGCGGCAGGCTCCA
>1939646|reference ScrF|length 45|copies 1
AATAGCGCGATGATGGATGCGCTGGCGGCGGCAATGGGCAAAAAA
>1939646|reference ScrF|length 54|copies 2
AATAGCGGCAAGAACCAGCACCCCCAATCCGCCTGCAAAACCAATACCTATTCC
>1939646|reference ScrF|length 55|copies 1
AATAGCGGCAAGAACCAGCACCCCCAATCCGCCTGCAAAACCAATACCTATTCCC
>1939646|reference ScrF|length 52|copies 1
AATAGCGGGGTGACCTGGGAAACCAGCCACGTGCGCCACAAACTCAAACGCG
>1939646|reference ScrF|length 31|copies 1
AATAGCGTTCCAGCCAGGTAACGCAGCCCAT
>1939646|reference ScrF|length 38|copies 2
AATAGCTCCACGGCCATTAACCGCCCGCATGTTTGATA
>1939646|reference ScrF|length 36|copies 1
AATAGGTTGTATTGATGTTGGACGAGTCGGAATCGC
>1939646|reference ScrF|length 55|copies 8
AATAGGTTGTGACATAGGAGTTCCACTTTTCTTAGATTTTCAACACAACGTTATC
>1939646|reference ScrF|length 12|copies 1
AATAGTAAATGA
>1939646|reference ScrF|length 44|copies 1
AATAGTATGCAGAGGAATTTGACGTAACTCGAGTAATCGTCTGG
>1939646|reference ScrF|length 45|copies 10
AATAGTATGCAGAGGAATTTGACGTAACTCGAGTAATCGTCTGGC
>1939646|reference ScrF|length 38|copies 1
AATAGTCGACAGTGTAGTAACCAGTGCTCACGATACCA
>1939646|reference ScrF|length 42|copies 3
AATAGTCTATCACTTAACTTAATTCACATCACCGCCTGCAAG
>1939646|reference ScrF|length 44|copies 1
AATAGTGGTATTGCTGTTTTGGTTGAGACGCGTCAGCAGGCGAA
>1939646|reference ScrF|length 22|copies 1
AATAGTGTATGCGGCGACCGAG
>1939646|reference ScrF|length 32|copies 1
AATAGTGTGCGTGCAGGCGGGCAACATCCGAT
>1939646|reference ScrF|length 47|copies 13
AATAGTTATTTATCGGCACCGCCCAAACCGGTTATTGATAGTACCGA
>1939646|reference ScrF|length 51|copies 1
AATAGTTCAGCCCAAAGAGCAAGAACCCCAGCCAGGTGGCGATCCCCACCA
>1939646|reference ScrF|length 39|copies 3
AATATAAATGTTACCCGGCTGCGGCGAGATGAAATTGCT
>1939646|reference ScrF|length 46|copies 2
AATATAAGGCATTGGTTTAAGATTTCAGCCAGGTTATGAAACGCAG
>1939646|reference ScrF|length 37|copies 1
AATATACTGGCGCTTGTTGGTACGCTTGATAATTGCC
>1939646|reference ScrF|length 38|copies 1
AATATACTGGCGCTTGTTGGTACGCTTGATAATTGCCG
>1939646|reference ScrF|length 28|copies 1
AATATATGGGCTATTACCAGCTTAAAAT
>1939646|reference ScrF|length 44|copies 4
AATATATGTGTAAAACCGGGCCGGAAGCGATTCTGGAACTCGAA
>1939646|reference ScrF|length 48|copies 1
AATATATTCCCATCGCGATTGTGCTGATGCTGTTTATGGAAATGAATG
>1939646|reference ScrF|length 35|copies 4
AATATCAAAATATTTTAGCGGGATATCGTGGTTCA
>1939646|reference ScrF|length 44|copies 26
AATATCAATATTATTTTCGCGCCACATCGCCATTGAATCCTGTG
>1939646|reference ScrF|length 13|copies 1
AATATCAATGAAT
>1939646|reference ScrF|length 45|copies 3
AATATCAGGAAACTTTTGATAAAGTTAATAAGATATTACGCCAAC
>1939646|reference ScrF|length 50|copies 1
AATATCAGGCTGAACAACCGTTTTATCTCCATCCGGGATCACATCATAAA
>1939646|reference ScrF|length 51|copies 1
AATATCAGGCTGAACAACCGTTTTATCTCCATCCGGGATCACATCATAAAT
>1939646|reference ScrF|length 55|copies 1
AATATCAGGCTGAACAACCGTTTTATCTCCATCCGGGATCACATCATAAATAAGA
>1939646|reference ScrF|length 49|copies 2
AATATCATATTATTCAAAACTGGCTGTGGCTGGGGGCGGTTAATTCGCT
>1939646|reference ScrF|length 40|copies 13
AATATCCACCGCATTTGGCTAGTCAGGCGCATCCGGTACG
>1939646|reference ScrF|length 21|copies 1
AATATCCATATGCAACTCACA
>1939646|reference ScrF|length 39|copies 4
AATATCCATATGCAACTCACAGCAAGCGCAAATACGGTT
>1939646|reference ScrF|length 23|copies 1
AATATCCGGGTAAACGCAGGACA
>1939646|reference ScrF|length 8|copies 2
AATATCCT
>1939646|reference ScrF|length 9|copies 1
AATATCCTG
>1939646|reference ScrF|length 13|copies 1
AATATCCTGATTC
>1939646|reference ScrF|length 16|copies 1
AATATCCTGATTCAGG
>1939646|reference ScrF|length 19|copies 1
AATATCCTGATTCAGGTGA
>1939646|reference ScrF|length 28|copies 1
AATATCCTGATTCAGGTGAAAATATTGT
>1939646|reference ScrF|length 30|copies 1
AATATCCTGATTCAGGTGAAAATATTGTTG
>1939646|reference ScrF|length 31|copies 1
AATATCCTGATTCAGGTGAAAATATTGTTGA
>1939646|reference ScrF|length 37|copies 2
AATATCCTGATTCAGGTGAAAATATTGTTGATGCGCT
>1939646|reference ScrF|length 38|copies 9
AATATCCTGATTCAGGTGAAAATATTGTTGATGCGCTG
>1939646|reference ScrF|length 39|copies 572
AATATCCTGATTCAGGTGAAAATATTGTTGATGCGCTGG
>1939646|reference ScrF|length 40|copies 8
AATATCCTGATTCAGGTGAAAATATTGTTGATGCGCTGGC
>1939646|reference ScrF|length 10|copies 1
AATATCCTTG
>1939646|reference ScrF|length 54|copies 38
AATATCGGAATTGAGGTAATCTTCGCCCAGCGCCAGTTTGGCTTTCAATGACGG
>1939646|reference ScrF|length 31|copies 1
AATATCGGACATGCCAGGCACGATAATACGG
>1939646|reference ScrF|length 44|copies 2
AATATCTAAGGCTTCGAGCAGCGGCGCGACGAACGGCGTCGGTT
>1939646|reference ScrF|length 44|copies 12
AATATCTACATTCTCGACGAAAGCAACCGGGTTGAGGTGTATCA
>1939646|reference ScrF|length 51|copies 1
AATATCTACTCGACCAGGGGTATCACGTCATTCCGGTTTCGCCAAAAGTTG
>1939646|reference ScrF|length 35|copies 4
AATATCTGCAACAGTTGCTGGAGCGTGAGCGAGAG
>1939646|reference ScrF|length 36|copies 1
AATATCTGCGCGACCAGGACAAACAGGTCAATATCG
>1939646|reference ScrF|length 37|copies 1
AATATCTGCGCGACCAGGACAAACAGGTCAATATCGC
>1939646|reference ScrF|length 49|copies 2
AATATCTTTCAGTTCCGGCAGTACCATACCTTCGCCGTTCAGCACCAAT
>1939646|reference ScrF|length 45|copies 1
AATATCTTTGTTGATTACCCCTTCGCGCCCGGCTGGTAACGTCGT
>1939646|reference ScrF|length 45|copies 1
AATATGCACGTTTATTGCATATCTTTCAGTGTGACAACTTTTGTT
>1939646|reference ScrF|length 47|copies 1
AATATGCATTTCTCGGAAGGGAAAAAGCAAATCAGCAGTAAAGTTTA
>1939646|reference ScrF|length 45|copies 3
AATATGCCCGCTGGTTTGATGCTCCAGCCCGGCGATAATGCGCAG
>1939646|reference ScrF|length 45|copies 1
AATATGCCGCTCACAAAGCCCAGCAGACGAGAAATATTCAGCCAA
>1939646|reference ScrF|length 46|copies 9
AATATGCCGCTCACAAAGCCCAGCAGACGAGAAATATTCAGCCAAC
>1939646|reference ScrF|length 47|copies 1
AATATGCCGCTCACAAAGCCCAGCAGACGAGAAATATTCAGCCAACG
>1939646|reference ScrF|length 51|copies 1
AATATGCTTTGCCCCTGGAAGTCCAAACGCTGGCGGAAGTTTGGTTTGCGC
>1939646|reference ScrF|length 45|copies 34
AATATGGATATTCGCGGGATGGCGGATATCCGTTACCCGCAAGCG
>1939646|reference ScrF|length 48|copies 25
AATATGGCGACGCCATTACATTGTGCTTCTCAAAAAGCTTAAACGTTG
>1939646|reference ScrF|length 49|copies 9
AATATGGCGTTGATGAGTCGCTGATTCTGGCAATTATGCAGACCGAATC
>1939646|reference ScrF|length 42|copies 1
AATATGGTGAAGACCAGATGCGTTCCTGACCCTCAAGTGAGA
>1939646|reference ScrF|length 38|copies 1
AATATGTCTGGCGATAAAATCGACCATGGCGGCTGTGT
>1939646|reference ScrF|length 49|copies 1
AATATTAACCCCTGACTATCTCGCTACTTTACCGGAGTTGAATCGCACC
>1939646|reference ScrF|length 50|copies 1
AATATTAACCCCTGACTATCTCGCTACTTTACCGGAGTTGAATCGCACCG
>1939646|reference ScrF|length 50|copies 40
AATATTAATAACTTTACCTGCCTTGCGTTCAACCATGTGACGAGTTACCG
>1939646|reference ScrF|length 47|copies 3
AATATTACTTACAAATTTCCGAGTATTCCCAGGAATAATCTTCATGT
>1939646|reference ScrF|length 43|copies 1
AATATTCACAGCATCAGGGGATGAACCGGGATCGCAGTGCCAT
>1939646|reference ScrF|length 42|copies 1
AATATTCAGGTAGCAATTGATGCTTTATATAGCCAACGTCGG
>1939646|reference ScrF|length 39|copies 4
AATATTCAGTGGTGAATTAATAGCCATAATTGCTGCCTC
>1939646|reference ScrF|length 48|copies 2
AATATTCGAACAGGCGATGAGTAACCTGCCTGACGCTTTCTCACCGCA
>1939646|reference ScrF|length 10|copies 7
AATATTCGCG
>1939646|reference ScrF|length 44|copies 1
AATATTCGCGTCGACGTGCAGGAAAAATTTCAGCGCGATGACCT
>1939646|reference ScrF|length 45|copies 5
AATATTCGCGTCGACGTGCAGGAAAAATTTCAGCGCGATGACCTG
>1939646|reference ScrF|length 30|copies 1
AATATTGAATAATCCGGGACTAGCATTAGA
>1939646|reference ScrF|length 45|copies 1
AATATTGACCAGAATCGGTGCCATTCCCGCGTCATGATGCAGATA
>1939646|reference ScrF|length 44|copies 8
AATATTGCCCGGCCAGTCGTAGTGCACCAGCACGGTTTCGCTTG
>1939646|reference ScrF|length 47|copies 4
AATATTGCTGAAACCAGTTTAACCATTGAAGGTATTCGTCTGGTGGT
>1939646|reference ScrF|length 41|copies 15
AATATTGCTGCGCTTGGCGGATATTATTTGATCAACCAGCA
>1939646|reference ScrF|length 40|copies 1
AATATTGGCGTGACGGGCGGCGCGTTTGACAGCTATCTGC
>1939646|reference ScrF|length 51|copies 4
AATATTGTAGTCTGGCTGCCACGTCGCTGGGATTAGGCGCGGGAATGGCAC
>1939646|reference ScrF|length 41|copies 1
AATATTGTTGAAGCCGTGGTCGGGGCAGTGCTGCTACGTAA
>1939646|reference ScrF|length 39|copies 1
AATATTTATTACGTCTGGGTATCATTCTTTATGGCTTCC
>1939646|reference ScrF|length 45|copies 4
AATATTTGCGTTTCCCGGTCACCACTTGCCCCTGCCAGCGCACGA
>1939646|reference ScrF|length 49|copies 1
AATCAAAAATCACATACTGAAAATGCCGTTACCGGGAAGCGTAGTGGCA
>1939646|reference ScrF|length 55|copies 2
AATCAAACCAGCCGGAGTATTCGTTACCAAAGCGGCCCAGAGAACCAATCGCCCA
>1939646|reference ScrF|length 12|copies 1
AATCAAACTGGT
>1939646|reference ScrF|length 49|copies 7
AATCAAATATGTATTGGTCATCTAGTCCCGCAAACTCAAGCGAACAATA
>1939646|reference ScrF|length 42|copies 2
AATCAACACCGACTCCCGGACTGTACTCTATTCCCGATAGCG
>1939646|reference ScrF|length 43|copies 1
AATCAACGTCGCTGAACGCTACTTCAGGATCGGTGGTGTAACT
>1939646|reference ScrF|length 48|copies 4
AATCAACGTTGATGATTGCGGTCAGCCCGCTGGCGTTGGTCGATATGG
>1939646|reference ScrF|length 52|copies 5
AATCAACTCTGGCGAGACGCTTTTTACTGGTTAGCCTGGCAAAATAGAATTC
>1939646|reference ScrF|length 47|copies 2
AATCAACTGAAAACCAGGTTCAGGGTTATTAGTCCGCGCGCTAACGG
>1939646|reference ScrF|length 41|copies 1
AATCAAGATCCAGTCCGGCAAACAAACCTACTGTGGCTTCC
>1939646|reference ScrF|length 32|copies 1
AATCAATAATGCGCCCGGCAACGGCTTCCGGC
>1939646|reference ScrF|length 47|copies 6
AATCAATAATGCGCCCGGCAACGGCTTCCGGCGAGAAGCCGCCGAAA
>1939646|reference ScrF|length 48|copies 1
AATCAATAATGCGCCCGGCAACGGCTTCCGGCGAGAAGCCGCCGAAAA
>1939646|reference ScrF|length 42|copies 1
AATCAATGGTGAACGTGGTTTTACCCGGCACCACATTTACCG
>1939646|reference ScrF|length 48|copies 7
AATCACAATACCCAGCATCACCCCAAAAGTGGCAAACAGCAGCGCCTG
>1939646|reference ScrF|length 44|copies 3
AATCACAGGTTTCGAGGCCGAATCCGGCGGCAATCTGCATAAAG
>1939646|reference ScrF|length 54|copies 1
AATCACATCATTCATGAAGATAATCTGGTTAAATTACTGCAAACTAAAAGTGCT
>1939646|reference ScrF|length 51|copies 1
AATCACCGACATCAGCGATTCGTTTTGCGAACCCTGACCGACCGCCAGATA
>1939646|reference ScrF|length 42|copies 1
AATCACCGAGATCCGCCGCGTCAGCGCCACTGCCGCCGCAAC
>1939646|reference ScrF|length 54|copies 2
AATCACCGGACAGCCCGGAAATGAAAGATTTCCGCCACGGTTTCGACATTCTGG
>1939646|reference ScrF|length 44|copies 2
AATCACCTCGTATTCTGACTCGCCCCCTGGCGCAGCAAAGTCAG
>1939646|reference ScrF|length 42|copies 1
AATCACCTCTCCGCCCGGCGCTTCACCAATGCCGGTATGCCC
>1939646|reference ScrF|length 56|copies 7
AATCACCTGAATGGGTGATTTTTGAATTACCGGCTTTGGTGCGGTTTGTCTTGCCG
>1939646|reference ScrF|length 52|copies 4
AATCACCTTATCTCCCGGATAAGGGGTTGCCGGATCGACAATGTCTTTCGGT
>1939646|reference ScrF|length 45|copies 1
AATCACGCCGAGGATCAGTACGGTGATTTTTGATACCCGCAGCTC
>1939646|reference ScrF|length 43|copies 2
AATCACGCCGCCAGCAAGGAGACGAACGCTAAAAATGCAAAGC
>1939646|reference ScrF|length 44|copies 5
AATCACGCCGCCAGCAAGGAGACGAACGCTAAAAATGCAAAGCC
>1939646|reference ScrF|length 44|copies 1
AATCACGTTATCGACATCATAGAGATCTTCCATAATTTCCAGAC
>1939646|reference ScrF|length 39|copies 1
AATCACTTCAAATATCAGGACTTCACTGTGTGTATCGAC
>1939646|reference ScrF|length 32|copies 1
AATCACTTCCGAGGCCAGGCTATCGCCTTTGT
>1939646|reference ScrF|length 44|copies 17
AATCACTTTGCTCACCACATCGCGCATTGCGGATTTAGCCGACT
>1939646|reference ScrF|length 46|copies 1
AATCAGACGAAAAGGTTATCTGGAGCGCCTGTACAGTTAACTGTGG
>1939646|reference ScrF|length 32|copies 1
AATCAGACGTACCACCAGGCTGTTACCAACAA
>1939646|reference ScrF|length 56|copies 1
AATCAGCCCCTTCACCAGCGCGTTGTGCGCCAGTTCATCCAGACGGGTAAACGGCA
>1939646|reference ScrF|length 48|copies 6
AATCAGCGAAGCGAATAAACCGCGCGCTGTCCGGGTTTTCCGGCATCT
>1939646|reference ScrF|length 51|copies 1
AATCAGCGCTTCAGGAAGCCGTCCGGTGAATGCCCATGCGCAATATGTTTT
>1939646|reference ScrF|length 44|copies 2
AATCAGCGTCCTGCTGTTTGATGACGTCTTTGCCCATCGTCGAC
>1939646|reference ScrF|length 41|copies 1
AATCAGCTGCATGGTGGCGTTGTCGATGTACATATGCGCCA
>1939646|reference ScrF|length 51|copies 5
AATCAGGAACAGCCCCATTTCCGCCGTCAGCGCGCCGTCGTCGTAGCGGGT
>1939646|reference ScrF|length 43|copies 8
AATCAGGAAGATCTGCACCAGCAGCGGCGTACCGGTAAACAGC
>1939646|reference ScrF|length 42|copies 2
AATCAGGAAGTTGCGCGTATGGCGCTGGGCGTTGTTGCCTTC
>1939646|reference ScrF|length 55|copies 2
AATCAGGAATACTGCTCGCAAAATAAAAACGCCCCCATCATTTCTGACAGAGGCG
>1939646|reference ScrF|length 41|copies 4
AATCAGGCCGACGTTGGTTTCATTGATGAAATCAGCAAACA
>1939646|reference ScrF|length 33|copies 1
AATCAGGGGATAACGCAGGAAAGAACATGTGAG
>1939646|reference ScrF|length 41|copies 23
AATCAGGGGATAACGCAGGAAAGAACATGTGAGCAAAAGGC
>1939646|reference ScrF|length 42|copies 1461
AATCAGGGGATAACGCAGGAAAGAACATGTGAGCAAAAGGCC
>1939646|reference ScrF|length 43|copies 153
AATCAGGGGATAACGCAGGAAAGAACATGTGAGCAAAAGGCCA
>1939646|reference ScrF|length 46|copies 1
AATCAGGTGAACGGTGTCGATTTTGTCCTGTCTTTCCGTTTTGCCG
>1939646|reference ScrF|length 38|copies 3
AATCAGGTGTGAATGCAGTCAGGTTGGCTACTTTACCT
>1939646|reference ScrF|length 48|copies 19
AATCAGTCCCAAAATCAACCCCAGCGATCCGCCAATTGAAAAGCCAAT
>1939646|reference ScrF|length 47|copies 3
AATCAGTGCCAGCATTTCAAAACATTGTGCCGGAGTCACACCTGCCG
>1939646|reference ScrF|length 37|copies 4
AATCAGTTACATGAACGCTGGCAGGAAGAGAAAGCAG
>1939646|reference ScrF|length 44|copies 3
AATCAGTTCTGACTCAGGAATTAATGAAATCTCTGCCATGCCCA
>1939646|reference ScrF|length 12|copies 1
AATCATACTATC
>1939646|reference ScrF|length 53|copies 1
AATCATAGCGATCTTTCAGCGCCTCGCTGGACCCCATCAAAAAAGCCATGATC
>1939646|reference ScrF|length 40|copies 1
AATCATCACCGACTACACGAGCCACCGCCACCGCATATTG
>1939646|reference ScrF|length 39|copies 1
AATCATCACTGCTTCCCGGTTGGTTGGACGCATTCGTTC
>1939646|reference ScrF|length 41|copies 2
AATCATCGTCGGTGGCGGCATGGCGGGCGCGACGCTGGCGC
>1939646|reference ScrF|length 38|copies 1
AATCATCTGCGGCATCAATAGTAATGCTGAATGTCAGA
>1939646|reference ScrF|length 48|copies 11
AATCATGGCTTTGCATTCCCCATCCCCGCTCCGGGCGGTAAAGCGTGG
>1939646|reference ScrF|length 31|copies 2
AATCATTACCGCTCCGGGCGCTCGCCCGAAT
>1939646|reference ScrF|length 10|copies 1
AATCATTCAA
>1939646|reference ScrF|length 47|copies 9
AATCATTCTGAATTTCGCCAAACGTGCCACTGAAGGTTTTCTATAAT
>1939646|reference ScrF|length 51|copies 1
AATCATTTCTCACAAATGCGCCAGGTTCAGGGTTTTGAAATCAACGGTAAT
>1939646|reference ScrF|length 46|copies 1
AATCCAAAAGCAACTGGAGCAAAACCATCTGACACTGGCGCTGTTC
>1939646|reference ScrF|length 43|copies 2
AATCCAAAGCGCCGAACTCTCCGGTTGCAGGTCGCGCTACCGT
>1939646|reference ScrF|length 51|copies 1
AATCCAAATGGACAGGACGCTCTCGCTTGATCCGCAGGCAGTTATTCGTCA
>1939646|reference ScrF|length 50|copies 5
AATCCAACGGCAACCCGGAAAAAGCGCTCAACTTCCTGACGCCGCACCAG
>1939646|reference ScrF|length 51|copies 1
AATCCAACGGCAACCCGGAAAAAGCGCTCAACTTCCTGACGCCGCACCAGA
>1939646|reference ScrF|length 37|copies 2
AATCCACCGGATGATCGCGCCAGGTTTGACTGGCGAT
>1939646|reference ScrF|length 50|copies 2
AATCCACTCATCGCCTTTCATATCAAAATGGTAGCCGCCCTGTTTGGTTG
>1939646|reference ScrF|length 45|copies 1
AATCCACTGGCGCAAACTGTTAAGCGGAATCGGCATTCCGGTCAA
>1939646|reference ScrF|length 43|copies 3
AATCCACTTTCACGCCCTGCTCACGCATTAAGCGCAAAATATG
>1939646|reference ScrF|length 46|copies 6
AATCCAGAAAATGCGGCAACCGGAAAGTACATAAACCTTGCCTTGT
>1939646|reference ScrF|length 52|copies 27
AATCCAGACGCGTGAAGCCTTCAAGTGCCGAACTAAAATTGATGCGTTTGAT
>1939646|reference ScrF|length 38|copies 1
AATCCAGAGCATTATGATGGGTAATAAACGGGCGAGCA
>1939646|reference ScrF|length 42|copies 1
AATCCAGATAGCTCAGCGGTGTCGCCGGGTTAAATACCAGTC
>1939646|reference ScrF|length 42|copies 4
AATCCAGCTGCAGGCCGACCTTTTCATACTCCGCCAGCAGGT
>1939646|reference ScrF|length 49|copies 1
AATCCATCAGGACCCCGGCAACACCTTCTTTCCATGTAGAGGGGGGAGC
>1939646|reference ScrF|length 50|copies 1
AATCCATCAGGACCCCGGCAACACCTTCTTTCCATGTAGAGGGGGGAGCC
>1939646|reference ScrF|length 61|copies 6
AATCCCACAGATCAGCTTCAGGAGGGTACTTTTCCCTGCGCCGGAATGACCGGTCAGAAAC
>1939646|reference ScrF|length 56|copies 3
AATCCCCAGCCAGACAGTGATCAGGATACCGTCATGACCGGTTAACGACAGCGAAC
>1939646|reference ScrF|length 40|copies 5
AATCCCCCAGATGCCCGGTATAACCGCCTGCCAGCGCCAT
>1939646|reference ScrF|length 48|copies 1
AATCCCCGTGTCCTTGGTTCGATTCCGAGTCCGGGCACCACTAATTCT
>1939646|reference ScrF|length 45|copies 1
AATCCCGCCAAACAGGGTTATCGAACTGGGTACTCAGGTCGAAAT
>1939646|reference ScrF|length 39|copies 5
AATCCCTGCTCGCCAAGACCCGTGCGCTCAATGAAGAAG
>1939646|reference ScrF|length 53|copies 33
AATCCCTTCAATGTGATCTTTGTCTTCGCTAATCACCGGGAAACGTGAGTGGG
>1939646|reference ScrF|length 42|copies 1
AATCCGAACCACTACCTGGCGGTGGCGATCAATTACCTGTTC
>1939646|reference ScrF|length 42|copies 2
AATCCGAACTTTAACCCGGCGTCTGTTCCGTTGCTTAAGGAG
>1939646|reference ScrF|length 53|copies 8
AATCCGAGCTTTACCGCAATCTGCGCCCCCTGTATCCCAAAACGGTAATTCGC
>1939646|reference ScrF|length 55|copies 9
AATCCGATCTCTTCCCGGATGAGATTTACGTTTTCACACCGGAAGGGCGCATTGT
>1939646|reference ScrF|length 9|copies 1
AATCCGCAG
>1939646|reference ScrF|length 21|copies 1
AATCCGCAGGGTAATGATCCT
>1939646|reference ScrF|length 36|copies 3
AATCCGCAGGGTAATGATCCTCGTTATTATATGCGC
>1939646|reference ScrF|length 50|copies 1
AATCCGCTGTATCGTCTCAACAAACGTCAGGGTAAACAGTTACTGGCGGC
>1939646|reference ScrF|length 50|copies 9
AATCCGGACATCATTACTAACGTTTATCGCGACGACGAATGGTTTATGAA
>1939646|reference ScrF|length 21|copies 1
AATCCGGAGAGTAGTAATACT
>1939646|reference ScrF|length 40|copies 2
AATCCGGATGAAGCCGGGCGTTACAGCATGGATGTTGAGC
>1939646|reference ScrF|length 34|copies 6
AATCCGGCAACGCTGAAATATTTTGATGCACCGC
>1939646|reference ScrF|length 49|copies 3
AATCCGGCACTGCGTGGTTCATCGGTAATGTTCCTCAAACCGGGCGATC
>1939646|reference ScrF|length 50|copies 1
AATCCGGCACTGCGTGGTTCATCGGTAATGTTCCTCAAACCGGGCGATCA
>1939646|reference ScrF|length 46|copies 1
AATCCGGCATTCGCCCGGAATTTGTGGTCAGTACCGAACCAACCGA
>1939646|reference ScrF|length 47|copies 1
AATCCGGCATTCGCCCGGAATTTGTGGTCAGTACCGAACCAACCGAC
>1939646|reference ScrF|length 50|copies 4
AATCCGGCGCGTCAGGCACTGTTAAAAAGCGGGCTGGCAGAAACGGTGTG
>1939646|reference ScrF|length 52|copies 2
AATCCGGCTACCGCCTGGGCTACCGGTAACCAGCCAGGTTTTACCGTCTTTC
>1939646|reference ScrF|length 45|copies 11
AATCCGTGGCATCTACTTGCTGTCGGATTCGGAAGTGGATTAAGC
>1939646|reference ScrF|length 46|copies 1
AATCCGTGGCATCTACTTGCTGTCGGATTCGGAAGTGGATTAAGCC
>1939646|reference ScrF|length 48|copies 1
AATCCGTTATGAGACGCTGCGTTCGTCGGGGCCGGGCGGTCAACATGT
>1939646|reference ScrF|length 49|copies 1
AATCCGTTATGAGACGCTGCGTTCGTCGGGGCCGGGCGGTCAACATGTC
>1939646|reference ScrF|length 44|copies 2
AATCCTAAATTCAGGGCGCAGCAGACCTTTGACGAAAATCAGGC
>1939646|reference ScrF|length 47|copies 17
AATCCTAAATTCAGGGCGCAGCAGACCTTTGACGAAAATCAGGCGCA
>1939646|reference ScrF|length 66|copies 2
AATCCTGATTCGGTGAGTTTTCGCTAAAATAAGGGCGGTCAGTTGACCGCCTTTTTTCTTTTCGTA
>1939646|reference ScrF|length 52|copies 4
AATCCTGGTACAATCAGCCAGTTGGTTTTCTGACCATTAAACAGAATGGCAA
>1939646|reference ScrF|length 50|copies 3
AATCCTTAAATATAAGAGCAAACCTGCATGTCTGAATCTGTACAGAGCAA
>1939646|reference ScrF|length 37|copies 3
AATCCTTCAACGATGGTTGAGATCATGCAACTTAGCG
>1939646|reference ScrF|length 38|copies 1
AATCCTTCAACGATGGTTGAGATCATGCAACTTAGCGC
>1939646|reference ScrF|length 39|copies 4
AATCCTTCAACGATGGTTGAGATCATGCAACTTAGCGCG
>1939646|reference ScrF|length 45|copies 8
AATCCTTCAGCTCCTGAGAGAAAGTGATCCCTGAACGTCCTTCAC
>1939646|reference ScrF|length 61|copies 7
AATCCTTCCTTTCCCCGGCAGCTGGCGTTATGGTCAGATGGTTTTTGCAACAAATCTCACA
>1939646|reference ScrF|length 42|copies 7
AATCCTTGGTGCGGGGGCTGGGTCACAAGCCATTGTAGGCGA
>1939646|reference ScrF|length 43|copies 2
AATCGAAACGCCACGGTTAAGCACCGCTTTGCGCATGGCAATC
>1939646|reference ScrF|length 10|copies 1
AATCGAAGGA
>1939646|reference ScrF|length 39|copies 1
AATCGAAGTACAGGGAGGGGGAAGAGATATGAATAAAGT
>1939646|reference ScrF|length 42|copies 1
AATCGAATCAGAAAGTCTGGCATTTGGCGGCGGTGCTTTATG
>1939646|reference ScrF|length 55|copies 1
AATCGAATGGTAAAGAGGTGGTGATTAAAGTCATCCGCCCGGATATTTTGCCGGT
>1939646|reference ScrF|length 45|copies 8
AATCGACCTGATACGCAAGATCGGGCACCGGGCCGTTACTGCTGG
>1939646|reference ScrF|length 8|copies 1
AATCGACG
>1939646|reference ScrF|length 51|copies 1
AATCGACGGCAAAAATATTTATACGCAAATTATCGATTTAACCACACGCGA
>1939646|reference ScrF|length 47|copies 12
AATCGACGTTGCTGGCAGCAGCTGAACGCCTGCGCCAGCTTTAGTTA
>1939646|reference ScrF|length 52|copies 12
AATCGACTTTGCTCCATGCGTTTTTTCAGCTCTTCGATGTTCGGCTGCTTAT
>1939646|reference ScrF|length 47|copies 8
AATCGAGACTTGCCCCGATAATGCCTGACCAACGTTATGCACCGCCA
>1939646|reference ScrF|length 50|copies 1
AATCGAGAGAATTCCCGGCAGGCCGCCTACGCCGATACCATTCGCCATAA
>1939646|reference ScrF|length 42|copies 5
AATCGATGATATTGACCACGAGATTGCCGATTTGCAGGCGAA
>1939646|reference ScrF|length 43|copies 1
AATCGATGATATTGACCACGAGATTGCCGATTTGCAGGCGAAA
>1939646|reference ScrF|length 13|copies 1
AATCGATTATTGA
>1939646|reference ScrF|length 46|copies 1
AATCGCACCAGCAAGAGAGGAAATTTCACGTTCGGGACTGGCGCTG
>1939646|reference ScrF|length 33|copies 1
AATCGCATATAAACCCGGAACAATATTATTTAA
>1939646|reference ScrF|length 41|copies 1
AATCGCCATCCGCTTATCCACAACGCCGCACCTTTTTCGTG
>1939646|reference ScrF|length 42|copies 5
AATCGCCCCAGCGTTGCCGTCGATATAAATCGTTTGATGCTG
>1939646|reference ScrF|length 36|copies 10
AATCGCCGCTTCGACCACTCGCGCCAGATCGGCAAT
>1939646|reference ScrF|length 37|copies 1
AATCGCCGCTTCGACCACTCGCGCCAGATCGGCAATG
>1939646|reference ScrF|length 49|copies 1
AATCGCCGTCGGGTGGTTGTGAGTTTCGACTTTCATCAGAATATGCGCC
>1939646|reference ScrF|length 45|copies 1
AATCGCCTGCTCAAACGCTTTACCCTTTTCTGCGGAATCCATCAT
>1939646|reference ScrF|length 47|copies 1
AATCGCGAGAAGTTTACCACAGAATCCCATGATGTTTGAACCGGGCA
>1939646|reference ScrF|length 46|copies 1
AATCGCGATTTTCGCCTGCGCGCCGCTTTCGCTCCAGCCTTCCAGT
>1939646|reference ScrF|length 41|copies 8
AATCGCGGCGTTTGCGTCGATAGTTATCTGCAAACCAGTAA
>1939646|reference ScrF|length 49|copies 1
AATCGCTAACCGACTTCTTTGCGCCATTACGCTCTGTCCCGTCGTTGCA
>1939646|reference ScrF|length 41|copies 1
AATCGCTAACCTCTCCGGTGGTGAACGTCGTCGCGTAGCGT
>1939646|reference ScrF|length 45|copies 3
AATCGCTCACTGGCTCAAGCAGCCTACCCGGGTTCAGTACGGGCC
>1939646|reference ScrF|length 50|copies 1
AATCGCTCAGGTTGTCCAGCAACAGGACGCGCTTCTGGTTGTCACGGATC
>1939646|reference ScrF|length 51|copies 1
AATCGCTCAGGTTGTCCAGCAACAGGACGCGCTTCTGGTTGTCACGGATCT
>1939646|reference ScrF|length 49|copies 1
AATCGCTGAAATTCGTCTTACCGGCAGTGGCGGCGGCGAGTTTTACCGT
>1939646|reference ScrF|length 48|copies 2
AATCGCTTATTGGCAAAATGACAATTTTGTCATTTTCCTGTCATCGGA
>1939646|reference ScrF|length 49|copies 21
AATCGGACCAAAAAGCGCCACGCAGCTGCTGGTCGAGTTTCAGAGTCTG
>1939646|reference ScrF|length 50|copies 1
AATCGGACCAAAAAGCGCCACGCAGCTGCTGGTCGAGTTTCAGAGTCTGG
>1939646|reference ScrF|length 48|copies 1
AATCGGCATACCAAACGACATCGGGGTGACAATCGCAAACCACGAGGC
>1939646|reference ScrF|length 47|copies 5
AATCGGCGCTCAAGCGTGTAATACTGTCGTTGCTCAGCAATCGTTCC
>1939646|reference ScrF|length 48|copies 1
AATCGGCGTATTTTGATTACACTCCTGTTAATCCATACAGCAACAGTA
>1939646|reference ScrF|length 54|copies 1
AATCGGCGTTATCCCCGGCCCGCTGGAACGTAACACTGGCGCAGGCCGCCTTGC
>1939646|reference ScrF|length 45|copies 1
AATCGGGCATGAAAATCATCAGGTACAGCTTTAACCCAACGCACA
>1939646|reference ScrF|length 44|copies 1
AATCGGGCCAACAATGTCGCCTTTCTTCGCGGTGCTTAATGCCT
>1939646|reference ScrF|length 47|copies 1
AATCGGGCTACAGATAGAGGTGAAGCTCAACACCGGTGCGTTCAGTA
>1939646|reference ScrF|length 48|copies 2
AATCGGGCTACAGATAGAGGTGAAGCTCAACACCGGTGCGTTCAGTAC
>1939646|reference ScrF|length 10|copies 1
AATCGGGGGA
>1939646|reference ScrF|length 37|copies 1
AATCGGGTTAACACCTGGTTGCGCGATGCCGACGATC
>1939646|reference ScrF|length 40|copies 8
AATCGTAAACATCAGCTTGTAAGCGATAGAGTGCTTAAGG
>1939646|reference ScrF|length 31|copies 1
AATCGTACAGACTCCTGGTCGCCCCTGATGG
>1939646|reference ScrF|length 43|copies 7
AATCGTACTCGTTCATCTGACAGCCCCAGGTTTTAATATGGAG
>1939646|reference ScrF|length 44|copies 5
AATCGTACTCGTTCATCTGACAGCCCCAGGTTTTAATATGGAGT
>1939646|reference ScrF|length 43|copies 1
AATCGTCAACGGCGGTGTCCCTCGCAGCGGTGAAATCCCCATG
>1939646|reference ScrF|length 50|copies 6
AATCGTGGCGCGGGTTGGGGAAGAACTCGGTTGAGAATACGCCGAAGTTA
>1939646|reference ScrF|length 31|copies 3
AATCGTTACGGAACCAGGTGACGCCCGCCAG
>1939646|reference ScrF|length 52|copies 1
AATCGTTATCCGCACTGGAAGATTGAATATACCGAAAGTACGTCTGCGGCAA
>1939646|reference ScrF|length 42|copies 1
AATCGTTCTCGGCGTTAGCGGCGGTATTGCTGCCTATAAAAC
>1939646|reference ScrF|length 65|copies 1
AATCGTTGGCAGACGTTTTTTCTGCCCCAGTGGGCTAATCCCCCCAACCAGGTATCCCGTCGAAC
>1939646|reference ScrF|length 38|copies 12
AATCGTTTCACCGCCCGGTAATTTGCAATTGTTGCTGA
>1939646|reference ScrF|length 36|copies 2
AATCGTTTCACGTAAATGGCTGCCCATACTGTTATT
>1939646|reference ScrF|length 31|copies 1
AATCTAACAATGCGCTCATCGTCATCCTCGG
>1939646|reference ScrF|length 46|copies 7
AATCTACCGCATATTGTTTGTAAGACGACGGCATAAACTGTCCGTA
>1939646|reference ScrF|length 41|copies 32
AATCTACCTGCGCTATCTGCGTCCGGGGCGTATTGGTGAAG
>1939646|reference ScrF|length 30|copies 1
AATCTACGTGCTATAAGCCACGACGGCATT
>1939646|reference ScrF|length 44|copies 20
AATCTATTGCCGGATGTTTCGCTGCCATCATCATTGCAATAGCA
>1939646|reference ScrF|length 47|copies 6
AATCTCAATCTTTTAGGCTTTGTGACGCTCATTTACGGCATTGGGCA
>1939646|reference ScrF|length 43|copies 1
AATCTCCACGAGCGGGACGATTTAGCCCCCTATGAACGCATGT
>1939646|reference ScrF|length 54|copies 1
AATCTCCCCTGTCCTCTCCCGTCGTAAACTGGATGAACTGGACCTCATTGTGGT
>1939646|reference ScrF|length 32|copies 1
AATCTCGCTACGTCCCAGGACCGGCAGAATAT
>1939646|reference ScrF|length 37|copies 1
AATCTCGCTACGTCCCAGGACCGGCAGAATATAGCTA
>1939646|reference ScrF|length 42|copies 14
AATCTCTTGCGACAAATGGCGCAGTAGATTTTCCAGCGCCGT
>1939646|reference ScrF|length 43|copies 1
AATCTCTTGCGACAAATGGCGCAGTAGATTTTCCAGCGCCGTA
>1939646|reference ScrF|length 46|copies 1
AATCTGAACCTTTAATGCGTGAAGCGATGCAGGCGGGGGCGCATTA
>1939646|reference ScrF|length 39|copies 1
AATCTGAATATGAGTGTGTCGGCAGAAATGGACATTATC
>1939646|reference ScrF|length 40|copies 5
AATCTGAATATGAGTGTGTCGGCAGAAATGGACATTATCT
>1939646|reference ScrF|length 43|copies 1
AATCTGACCGATATTAACGCCGCGATTGCCCTGACACAGTTAG
>1939646|reference ScrF|length 40|copies 1
AATCTGATGGTTTGCCTGGCGCTTTGGATGAGTTATTGCG
>1939646|reference ScrF|length 41|copies 1
AATCTGATTCCGCCATCGAGAAGATATTCGGCAGTACGTGA
>1939646|reference ScrF|length 32|copies 1
AATCTGCACAGCTTCCTGGTGGCGGTGGTGGG
>1939646|reference ScrF|length 38|copies 1
AATCTGCCACCACTGCGTTTTATGCGTAATCTCGGGTT
>1939646|reference ScrF|length 49|copies 3
AATCTGCCAGCGCCCAGGTTTCCGCTTTATCAATCCACATCAGCGGCGT
>1939646|reference ScrF|length 52|copies 2
AATCTGCCGCGTCCAAATGTTGATCGCGATGCGCCGGATATCCGCGTTAACG
>1939646|reference ScrF|length 42|copies 1
AATCTGCTCTATGTCCACTCACTACGCGAGTTGACGGTCAAC
>1939646|reference ScrF|length 47|copies 1
AATCTGGATATCCGCATCCCGTATGCCACAGACCCGGCAGGTAACCG
>1939646|reference ScrF|length 34|copies 1
AATCTGGTTGATATCCAGACTCATGATAAACTCT
>1939646|reference ScrF|length 51|copies 1
AATCTGTCTCACACCCGGAGCGCGTTATGAAAAAGATCCTGACAACCCCGA
>1939646|reference ScrF|length 51|copies 1
AATCTGTGCGCTTGCGCTTTATAAAAATCCTTACCGGGAACATTCGTAACG
>1939646|reference ScrF|length 43|copies 4
AATCTGTGGAATCATTATATTGACCCTTTCCTGCGGTCTGTGA
>1939646|reference ScrF|length 50|copies 1
AATCTGTTCTGGAAAAAATTCGCGCGGAATTTGGTGAAGTGGATATCCTG
>1939646|reference ScrF|length 40|copies 2
AATCTTAAACTGCGGGGTATCTTCCAGACCGTTTGGACGT
>1939646|reference ScrF|length 42|copies 5
AATCTTCATTACTGGTAATACAGTTATTGATGCACTGTTATG
>1939646|reference ScrF|length 60|copies 1
AATCTTCGTTGCGGGCAAGTATCTTCCGGCCTTTTCGGGCTGTAAAGCGCGTGAAAAACA
>1939646|reference ScrF|length 47|copies 3
AATCTTCTGCCATTGCAGCGCATTGCCACCACCAACTCGGGTGAGTT
>1939646|reference ScrF|length 48|copies 1
AATCTTCTTCAAAGAATTTCTGTAGTGTTACCAGGGTATCACTATTAA
>1939646|reference ScrF|length 37|copies 1
AATCTTGCCCAACACAGGCGCTGCAGTTGCTTACTGA
>1939646|reference ScrF|length 20|copies 1
AATCTTGTGGCGACAGTGCT
>1939646|reference ScrF|length 43|copies 1
AATCTTTACGCAGCGGGTGACCTTTCCAGGTTTGCGGCATCAT
>1939646|reference ScrF|length 34|copies 1
AATCTTTCACACCCATCCAGGTGATTTGCGCCTG
>1939646|reference ScrF|length 55|copies 1
AATCTTTCGTCCACCAGCAAAACGAAAATCTTCTCAATCAACTACACCATGCTAA
>1939646|reference ScrF|length 48|copies 8
AATCTTTTATGGTGATGAATCCTCGCGTCCGTTCGGTCCTACAGGTTC
>1939646|reference ScrF|length 53|copies 1
AATCTTTTGCGCCAGCCGGTGGAAGAGTGCCGCAAAATGGTGTTCAGTTTTAT
>1939646|reference ScrF|length 52|copies 1
AATGAAAATGAATAAAAGTCTCATCGTCCTCTGTTTATCAGCAGGGTTACTG
>1939646|reference ScrF|length 38|copies 1
AATGAAACATGTCAGTTTGACTCTGCAGGTTGAGAACG
>1939646|reference ScrF|length 9|copies 1
AATGAAAGG
>1939646|reference ScrF|length 47|copies 1
AATGAACACCCGTATTCAGGTAGAACACCCGGTTACAGAAATGATCA
>1939646|reference ScrF|length 59|copies 1
AATGAACCCCTGCATCACCACCTGCCCCGCCAGTGTCCCCACCACCGTTGAGGACAGTC
>1939646|reference ScrF|length 39|copies 1
AATGAACCGCGCGTATTGCTGTTGGATGAACCGCTCGGC
>1939646|reference ScrF|length 42|copies 2
AATGAACGCGTTCAGGATCGATATCGCCAAGCGTTTCACGGA
>1939646|reference ScrF|length 54|copies 3
AATGAAGGCCATTTTGTCTGGGTGCTGAATAGCGAAAACAAGGTCAGCAAACAT
>1939646|reference ScrF|length 54|copies 3
AATGAATAGTTATGGGAGAGATTTTTACCGAAACCGAATCCGGGGTCGAGCAAC
>1939646|reference ScrF|length 46|copies 2
AATGAATCAGAAACGCTTACAGCGCCATCAACTTGTCCAGCGACGG
>1939646|reference ScrF|length 38|copies 1
AATGACAATCGATTCCGGCGTCACCACTGGCACCAGAT
>1939646|reference ScrF|length 42|copies 2
AATGACAGGCATTCCCGGGGCTTAGCGGATACTTACTTCTGT
>1939646|reference ScrF|length 48|copies 1
AATGACATGATCTACCTCTTCCGGCGTCAGGCTGCCGTCCTTTGCCCA
>1939646|reference ScrF|length 42|copies 4
AATGACGACACGTTTCACCCGGGGATGCGCCAGCAGCGCATG
>1939646|reference ScrF|length 45|copies 1
AATGACGATTGCCACATAAGAAAATGACCAGACCCGCGATCATGC
>1939646|reference ScrF|length 42|copies 1
AATGACGCACGCAAGACCTTACCGCCAGGTTGCGAAGGTGAA
>1939646|reference ScrF|length 43|copies 1
AATGACGCCCAGTTCAGCCAGTTCCGGGGCAAGCTTGGTATCG
>1939646|reference ScrF|length 10|copies 1
AATGACTCAA
>1939646|reference ScrF|length 45|copies 1
AATGACTTGCTGGCTCATGGTTTGGGTCCTTGTCTCTTTTAGAGC
>1939646|reference ScrF|length 35|copies 1
AATGAGATCACCCCCTTCCGGGCGATGATGATCAT
>1939646|reference ScrF|length 43|copies 10
AATGAGCCGTGGTTTTTTCTATTGAGCATGTCGGCGTGGCTTG
>1939646|reference ScrF|length 36|copies 3
AATGAGCGTCCGGCAACCACGCTGCGCGATCTGCTG
>1939646|reference ScrF|length 42|copies 1
AATGAGTAAGAAAATTGTTCTCGCCCTGGGCGGGAATGCGCT
>1939646|reference ScrF|length 60|copies 1
AATGAGTCCAGTCCGACGGTCGCGACATTATGGAAAATTGCCACCGGGTTGAACGTACCA
>1939646|reference ScrF|length 43|copies 1
AATGAGTTTAATAGCCATGAGTTCCCCAGGTAGATTGGTTCCT
>1939646|reference ScrF|length 42|copies 5
AATGATAACACCAGAAGTAGCATTCCGGGCTGATGCAGGCAT
>1939646|reference ScrF|length 12|copies 2
AATGATAACGCA
>1939646|reference ScrF|length 56|copies 20
AATGATAATGGCCTGAAAGCAGGAACGCGTTTTCCGGATGGGCTGGAATTAATTGA
>1939646|reference ScrF|length 51|copies 1
AATGATAATGGTGTTGGCTGTCGGGATGTCGATCCCGGTTTCGATAATGGT
>1939646|reference ScrF|length 45|copies 9
AATGATCCTGCCGAAAGGTCACGCTTTCCTGCCGGTAGCGGAGTT
>1939646|reference ScrF|length 37|copies 1
AATGATGTCAATCAATTAGCTGACAGCCTCGAATCTG
>1939646|reference ScrF|length 50|copies 1
AATGATTACGGCGGGTTGAGTGCAAAGAAGGAGCAAAATCTGCCCTGAAA
>1939646|reference ScrF|length 41|copies 2
AATGATTCGCGTTCGCCTACCAGAATGACTTTCAGCTTCAA
>1939646|reference ScrF|length 44|copies 2
AATGATTTCCGGCGTTTCGTCAGCGTCCGGGAATTCACCCGCAA
>1939646|reference ScrF|length 46|copies 3
AATGATTTGTGAAAAATTGCAGTTAAAACCAGGGATGCGCGTACTG
>1939646|reference ScrF|length 40|copies 1
AATGCAAAAATTGTCCCGGCTGCGGCGCTACTGTGGGAGA
>1939646|reference ScrF|length 42|copies 5
AATGCAAATGACTAAATCGCACTTCTCAAAGTCTTCCAGCAA
>1939646|reference ScrF|length 42|copies 1
AATGCACATCGTCGTCATCTGCCAGTACCAGCGTCCCGACGC
>1939646|reference ScrF|length 35|copies 2
AATGCACGCACAATCGCGCCGAGACTGTTTGCTGC
>1939646|reference ScrF|length 31|copies 1
AATGCAGCTGCCGCCTGGCTTTAAGATGCCG
>1939646|reference ScrF|length 30|copies 1
AATGCAGGTGGCGCGCGGCTACGCGGTCAT
>1939646|reference ScrF|length 37|copies 6
AATGCAGTAGTCGCCCGGCTGTTCCATATGCAGCTCT
>1939646|reference ScrF|length 36|copies 2
AATGCATTACATGTAATTTGAGTAATGAAAAAGAGT
>1939646|reference ScrF|length 37|copies 1
AATGCATTACATGTAATTTGAGTAATGAAAAAGAGTA
>1939646|reference ScrF|length 49|copies 2
AATGCATTTGCATTACTTTGCTGAAGCTTATAATTTGAGCAGAAAACAG
>1939646|reference ScrF|length 31|copies 1
AATGCCAAAATCGCCCGGCTTGAGCAGGATA
>1939646|reference ScrF|length 44|copies 3
AATGCCAAAATCGCCCGGCTTGAGCAGGATATGAAAGCACTACG
>1939646|reference ScrF|length 58|copies 1
AATGCCAACGCCCGCCAGATGGGCGGCGATTTTCGTTTCCATATCGGGAACAATAATC
>1939646|reference ScrF|length 38|copies 4
AATGCCAATCACGCACAGATCGACCGGTGACGTTTCGC
>1939646|reference ScrF|length 19|copies 1
AATGCCAATTCAACCTGGC
>1939646|reference ScrF|length 38|copies 2
AATGCCAGCGCCATCAGGCACATAATCATCATCGGATC
>1939646|reference ScrF|length 47|copies 8
AATGCCAGCTTTTCGCCTGTGCCGATTAAACGCGGCAAGCTGGCGTT
>1939646|reference ScrF|length 30|copies 1
AATGCCATAGCCGCAGATTGTGTATCAGCA
>1939646|reference ScrF|length 31|copies 27
AATGCCATAGCCGCAGATTGTGTATCAGCAC
>1939646|reference ScrF|length 46|copies 1
AATGCCCGGTTAACCAGGCTTTTAGAAGTCGCTGTTCTGAGCTTAA
>1939646|reference ScrF|length 45|copies 2
AATGCCCGGTTCCGGCGTTGTTCCAGCCGTTCGAACTCTCCTGCG
>1939646|reference ScrF|length 46|copies 5
AATGCCGACACGGTAGTAATTGGTCGCGCGCAGAACCCGTGGAAAG
>1939646|reference ScrF|length 41|copies 1
AATGCCGCGCCCGCACCGGTATTACACGCGCCGATGTAATA
>1939646|reference ScrF|length 40|copies 2
AATGCCGCTGCGGGAACTGATGCGCGATATTATTGAGCGG
>1939646|reference ScrF|length 52|copies 1
AATGCCGCTGGGATCTGGGGGCAACACATTGCCGAATATGCCGATCTGCGCA
>1939646|reference ScrF|length 52|copies 2
AATGCCGTCCGGGAATGTTCGAGTACCATCTGGAAGGCGAAATTCACCACGA
>1939646|reference ScrF|length 32|copies 1
AATGCCGTCTGGACCGGCTGGCGATTGCCGAT
>1939646|reference ScrF|length 49|copies 13
AATGCCTCAGCGATGGCGCTTTCACTCCCCGTTCCTACAGCCATTGGGC
>1939646|reference ScrF|length 42|copies 2
AATGCCTCGATTATTGCTCAGACGCGGTTAAAAAATCCGGAA
>1939646|reference ScrF|length 34|copies 1
AATGCCTGCGCGAGCCATAGTGCGCAGTGGCTGG
>1939646|reference ScrF|length 45|copies 1
AATGCCTTATCCGGCCAATAAAATCCTAAAAATTCAATAAGTTGA
>1939646|reference ScrF|length 50|copies 1
AATGCCTTTCGCCAGTTTTTTCGCCATTGCTTCGCCCTGACTGCCATCTT
>1939646|reference ScrF|length 51|copies 5
AATGCCTTTCGCCAGTTTTTTCGCCATTGCTTCGCCCTGACTGCCATCTTC
>1939646|reference ScrF|length 50|copies 1
AATGCGCAATTTACAGCCCAACATGTCACGTTGGGCTTTTTTTGCGAAAT
>1939646|reference ScrF|length 38|copies 1
AATGCGCACATGGATCAGCGCCGGGCCAGGGCGATTGA
>1939646|reference ScrF|length 40|copies 1
AATGCGCATCAAGGCCAGGCAGAACGCTTTCGCACACTGT
>1939646|reference ScrF|length 37|copies 6
AATGCGCGAACGATTACGTTGCTCTCCTGATGAATCA
>1939646|reference ScrF|length 44|copies 1
AATGCGCTCGGTCATCTGGTACGCACCTGGGAAGAAAAAGGCCG
>1939646|reference ScrF|length 39|copies 1
AATGCGGAGATTCCGCTCGCCCAGGGAGCCGCTGTGCCG
>1939646|reference ScrF|length 9|copies 1
AATGCGGCG
>1939646|reference ScrF|length 61|copies 15
AATGCGGCGGATTTTTTGGGTTTCAAACAGCAAAAAGGGGGAATTTCGTGTCGCAAGATAA
>1939646|reference ScrF|length 46|copies 1
AATGCGGGCAGTTGCCCGGCATCCAACGCCATTCATGGCCATATCA
>1939646|reference ScrF|length 33|copies 1
AATGCGGGCATTCCGGATTCATCGCAGACATAC
>1939646|reference ScrF|length 39|copies 2
AATGCGTCGGGCAATGTGCGGCGCGACTAAAGCAATAAA
>1939646|reference ScrF|length 38|copies 10
AATGCGTTAGTTATACCTGTATCCGATAATGTAAGAAT
>1939646|reference ScrF|length 40|copies 1
AATGCGTTAGTTATACCTGTATCCGATAATGTAAGAATTG
>1939646|reference ScrF|length 38|copies 1
AATGCTACTGCCGGAACAACCAGCAAACGGGCATTGTG
>1939646|reference ScrF|length 36|copies 1
AATGCTATTCGTGCGCTGAGCATGGACGCAGTACAG
>1939646|reference ScrF|length 31|copies 1
AATGCTCGAAGATCCTGGCATTCGCACACAT
>1939646|reference ScrF|length 9|copies 1
AATGCTCGT
>1939646|reference ScrF|length 41|copies 11
AATGCTCTACCCAACCAGCTTCCTGAAATCAATGGGGCTCG
>1939646|reference ScrF|length 45|copies 1
AATGCTGACGACTGTTCAGCTGCAAACCCAGGCAAAAGCGCCGAA
>1939646|reference ScrF|length 35|copies 4
AATGCTGACGTTAAATAGTCAGCAAGAGTATCGCG
>1939646|reference ScrF|length 36|copies 1
AATGCTGACGTTAAATAGTCAGCAAGAGTATCGCGC
>1939646|reference ScrF|length 43|copies 1
AATGCTGCACCACTAAAACCCATAACCAGTGCGGCAAGTGCCG
>1939646|reference ScrF|length 43|copies 1
AATGCTGCGGGTCCAGATACGATCGTCATAAGCGCCTACGGTT
>1939646|reference ScrF|length 49|copies 1
AATGCTGGATGAGCGCGCAGAACCGGTCGTTCCGGAACTCCGCCACCAT
>1939646|reference ScrF|length 48|copies 1
AATGCTTCCATGTCATCGCCACTAATGCCAACGGCATCGGTGGTGGTG
>1939646|reference ScrF|length 43|copies 1
AATGCTTCTGATTTACTGTTCTCTTCTGTCGTCACCGTACTCT
>1939646|reference ScrF|length 51|copies 1
AATGGAAGCGACATCAAAGCCCCAGTGCTCAGGAAATTTCTGATCTTCTGC
>1939646|reference ScrF|length 40|copies 1
AATGGATAAGTTTAATATCCCCCGTCATATGCTGTTTGAT
>1939646|reference ScrF|length 52|copies 1
AATGGATACCAGTTCGACATTGTTGTCGACAATCGCGTTGTACGCTTCACGC
>1939646|reference ScrF|length 52|copies 1
AATGGATGGAGCACGAACGCTATGTCGGTATCTCCAACCTGATGCTGAAACC
>1939646|reference ScrF|length 46|copies 2
AATGGATTAATCCCCATCGCCACGCCTTCCGGGTTTTTATGCACCA
>1939646|reference ScrF|length 55|copies 1
AATGGCAAACAGTTTTCTCGATGCAGGCACTTATCCCAGTTTGATGGAAGCTTTT
>1939646|reference ScrF|length 39|copies 5
AATGGCAATGCCACGTCTTGCTGATCTGGTGAATAAAAT
>1939646|reference ScrF|length 32|copies 6
AATGGCACATCAGCTGCCTGTAGCGGGTGTTG
>1939646|reference ScrF|length 33|copies 1
AATGGCACATCAGCTGCCTGTAGCGGGTGTTGT
>1939646|reference ScrF|length 44|copies 1
AATGGCACGGCGTTTGCGCCAGCCAAAACGCTGCCACCAACGGC
>1939646|reference ScrF|length 45|copies 15
AATGGCACGGCGTTTGCGCCAGCCAAAACGCTGCCACCAACGGCC
>1939646|reference ScrF|length 45|copies 8
AATGGCAGATAAATTTCATCAAAACCGGTTTTGCGCGCTTCAATC
>1939646|reference ScrF|length 46|copies 1
AATGGCAGATAAATTTCATCAAAACCGGTTTTGCGCGCTTCAATCG
>1939646|reference ScrF|length 45|copies 4
AATGGCAGTTGCTGGAAAATCAGCGGCATTAATCATCACCGCGCC
>1939646|reference ScrF|length 43|copies 3
AATGGCATTTAATTCGCGCATGGTCTGGCTAAGATGTTGACGA
>1939646|reference ScrF|length 39|copies 22
AATGGCATTTTTGCCCGGTTCGGCACGTTTCATAGTATC
>1939646|reference ScrF|length 40|copies 1
AATGGCATTTTTGCCCGGTTCGGCACGTTTCATAGTATCG
>1939646|reference ScrF|length 43|copies 12
AATGGCCCGTTCGGATCGCCTGAGTCCAGGATCATGACCTTCA
>1939646|reference ScrF|length 42|copies 1
AATGGCCCTTATTATATTCTCGCACCAGGCGTGGCAATGCCT
>1939646|reference ScrF|length 49|copies 1
AATGGCGACGGCGAAGCGAACTCTTTCGCCGTCATGATATGCCAGTGCG
>1939646|reference ScrF|length 44|copies 3
AATGGCGATAGGTAAATCATATCGTCCCCCTTCTTTTGGCAGAT
>1939646|reference ScrF|length 51|copies 15
AATGGCGATTATTATTGGGTTAGAATTTGCCCAATTGCCGATGTCGTTTGG
>1939646|reference ScrF|length 37|copies 1
AATGGCGCAACCTGATCCTTGAAGAGAATGCGCTCGG
>1939646|reference ScrF|length 43|copies 4
AATGGCGCAGAAACCTGGATGGTGCATATTTGCGGCATCGTTT
>1939646|reference ScrF|length 44|copies 2
AATGGCGCAGAAACCTGGATGGTGCATATTTGCGGCATCGTTTT
>1939646|reference ScrF|length 49|copies 1
AATGGCGGTGGGGGTTGATATCGATGACACGGTACTTTTTTCCAGTCCG
>1939646|reference ScrF|length 45|copies 9
AATGGCTAACACGCCCAGCAAACCCATAATAGAAATAAGGGTTTC
>1939646|reference ScrF|length 47|copies 7
AATGGCTAATCGACCAGGGGGTGTTATTTGATACCCACATTCAGCCG
>1939646|reference ScrF|length 42|copies 1
AATGGCTATCATTTTCCCCATGGTTCTTACTGGTGGTATGGC
>1939646|reference ScrF|length 31|copies 1
AATGGCTCGCCCGCCTGGCAGTAAGCTGTCT
>1939646|reference ScrF|length 44|copies 1
AATGGCTCGCCCGCCTGGCAGTAAGCTGTCTCGTTCTCGCCATT
>1939646|reference ScrF|length 43|copies 7
AATGGCTTTAAATCTTCAAGACAAACAAGCGATTGTTGCTGAA
>1939646|reference ScrF|length 46|copies 1
AATGGCTTTGCCGGCCGTTGACCGCGCTTCACGGCGATATGCGTCA
>1939646|reference ScrF|length 43|copies 10
AATGGCTTTTTGCTGATTTCCGCCTGAGAGATTCATGATCAGT
>1939646|reference ScrF|length 44|copies 1
AATGGCTTTTTGCTGATTTCCGCCTGAGAGATTCATGATCAGTT
>1939646|reference ScrF|length 52|copies 1
AATGGGACTATACCGTGATGGGGCTGGCAATGACCGGGGTTGTTATCCCCAG
>1939646|reference ScrF|length 44|copies 1
AATGGGATCTGAATGGGCAATCTCTCTTCGCCAGTCCCAACATT
>1939646|reference ScrF|length 45|copies 2
AATGGGATCTGAATGGGCAATCTCTCTTCGCCAGTCCCAACATTC
>1939646|reference ScrF|length 46|copies 1
AATGGGATCTGAATGGGCAATCTCTCTTCGCCAGTCCCAACATTCA
>1939646|reference ScrF|length 46|copies 1
AATGGGCCAAGCCGTCAGGAAGTAGTAGAACGGGTTATTGCCCGTG
>1939646|reference ScrF|length 41|copies 1
AATGGGCCCGCTAACAGCGCGATTTGCTGGTGACCCAATGC
>1939646|reference ScrF|length 44|copies 27
AATGGGCGTGCGCATTCAGCAATATACCGGGCAAAAATTTATCA
>1939646|reference ScrF|length 45|copies 1
AATGGGCTGACTCTCTTACGCCGAAACAGGAGTTTCCTGCGGAAC
>1939646|reference ScrF|length 56|copies 3
AATGGGGATTGTTATGACACAACAAGGGGATGCTGTAGCCGGGGAGCTGGCGACAG
>1939646|reference ScrF|length 58|copies 1
AATGGGTAATGGTGGCGGAACTGGTAGAAACCAGCCGCCTGTGGGGGCGCATTGCTGC
>1939646|reference ScrF|length 42|copies 1
AATGGGTCCGCCGCGCCGACGACGCCCTGTGGCGTCGCACAA
>1939646|reference ScrF|length 39|copies 3
AATGGTAATAATCATGGCTCTCCAGGCGCACCAGCTCCG
>1939646|reference ScrF|length 52|copies 3
AATGGTACGCTGATTACATTGATTCACTCTCCAGCCGGGAAAGTTAAGTCAA
>1939646|reference ScrF|length 51|copies 1
AATGGTCAACGCAATGCCGGTTGTTGCCAGAATAGCGATCATCCAGAACAG
>1939646|reference ScrF|length 48|copies 2
AATGGTCCGCGCCTGAAAGCCAATAAATCCAATGATTTGGTTAATGAT
>1939646|reference ScrF|length 37|copies 4
AATGGTCGCAGCAGAAATGCCGGGGACTTTGCGATAG
>1939646|reference ScrF|length 35|copies 1
AATGGTGACTCTGGCGCTGGTGTTAACCGCCCTGC
>1939646|reference ScrF|length 44|copies 6
AATGGTGATAATTCAGTCGAGTCGGGTGGGGCATATTCAGCGGG
>1939646|reference ScrF|length 44|copies 1
AATGGTGATGTTGGTATTTACGCTGCCGGGCTTTGATCGGGTAT
>1939646|reference ScrF|length 41|copies 9
AATGGTGCAAAACCCGCTGGCGCACGTAATACGCTCTTTAG
>1939646|reference ScrF|length 43|copies 1
AATGGTGCAGATCGTGCGCCCAGAAGACTCAATGGCGGCGCTG
>1939646|reference ScrF|length 46|copies 2
AATGGTGGCAACAGCCGCGAAGAGTATTTCATCGAAGGTACGCAGC
>1939646|reference ScrF|length 44|copies 1
AATGGTGGCGGGAATGCTGGATCTGCCGGTGGCAAAATTCATTA
>1939646|reference ScrF|length 34|copies 2
AATGGTGGTGCCTCCCGGTGAGCAGACCATATCT
>1939646|reference ScrF|length 40|copies 2
AATGGTGTAAGCACGCAGCGTTTCCGCTGAGTTACGCACG
>1939646|reference ScrF|length 55|copies 1
AATGGTGTTACCTGCCAGCAATGCCGGAACGATATGTCCGTTCGGCAAATGACCA
>1939646|reference ScrF|length 41|copies 4
AATGGTTGCGACTGGCAGCAAGGAGGAATCATGGCTGATTT
>1939646|reference ScrF|length 38|copies 2
AATGGTTGCTAACACTGAACCAAAGAACAGATTCATCG
>1939646|reference ScrF|length 46|copies 3
AATGGTTGGCAAATCTGGAATCCAGCATCCAGGATTACCCTCTCAG
>1939646|reference ScrF|length 47|copies 1
AATGGTTTGCAGCTCATTTACTGCTTCATCAACGAAAATTTTATCCA
>1939646|reference ScrF|length 49|copies 17
AATGGTTTGTTGATGGTCTGTTCGACGGCAGCTTCGGCTTTGGCGGCGA
>1939646|reference ScrF|length 50|copies 1
AATGGTTTGTTGATGGTCTGTTCGACGGCAGCTTCGGCTTTGGCGGCGAA
>1939646|reference ScrF|length 62|copies 2
AATGTAAAAAGCCCCGCAACGTGTTGCGGGGCTTTCATCCGTTACCGGGACGCGAAAAACTT
>1939646|reference ScrF|length 63|copies 1
AATGTAAAAAGCCCCGCAACGTGTTGCGGGGCTTTCATCCGTTACCGGGACGCGAAAAACTTA
>1939646|reference ScrF|length 52|copies 4
AATGTAACGAAAGCCTGGGGCGAGGTCGTGGTATCGAAAGATATCAATCTCG
>1939646|reference ScrF|length 52|copies 1
AATGTAATCGCCATTAAGCGTGAACGGTTCAAGTCCCGGTTCAAAATAGCTG
>1939646|reference ScrF|length 50|copies 1
AATGTACCACATTTGTCCATTGTTACGTATACCCAGGGCGTGCAGAACAT
>1939646|reference ScrF|length 45|copies 1
AATGTAGCTGACGTAGCTGTCTTCGTCGGCCACCAGAATGGTGCG
>1939646|reference ScrF|length 46|copies 14
AATGTATTGGCGGATGACGGATATTGGCGCACCTCCGCAGCTACTG
>1939646|reference ScrF|length 32|copies 3
AATGTCACCGGTGCCTGGCGGCATATCAAGCA
>1939646|reference ScrF|length 38|copies 6
AATGTCACGGATCGTTATTTCGCCATCAATACTTATTA
>1939646|reference ScrF|length 41|copies 2
AATGTCAGGGCCAGTAACAGCAGGTCGATAATAAACGCCCC
>1939646|reference ScrF|length 35|copies 1
AATGTCAGTACCGGAACGAATAGGGGCATAGTAGT
>1939646|reference ScrF|length 47|copies 6
AATGTCAGTGCCAAAGGCTGACAATAACCAAAGCAGCTATAGTACGG
>1939646|reference ScrF|length 41|copies 11
AATGTCATCAGCAGATACGGCGCATAAGATGCATTGCTTTC
>1939646|reference ScrF|length 43|copies 2
AATGTCCTTTACTGCTTCAGGTTCCGACTATGCGATGAAGAAC
>1939646|reference ScrF|length 48|copies 4
AATGTCGCCATTAAACTGGCGCAGGCAGCCAAAGAGTTGCTCCGCTTC
>1939646|reference ScrF|length 48|copies 1
AATGTCGCCTGTGTTGGGTTATGGAATGTTTATCTTCGGTCTGCTTGG
>1939646|reference ScrF|length 41|copies 5
AATGTCGCGTCATCATAAATATCAGGTGACGGACAACCATG
>1939646|reference ScrF|length 46|copies 30
AATGTCGTAATCCATCAACTGTTTCGCGCCAGGAATATAATAATAG
>1939646|reference ScrF|length 47|copies 8
AATGTCGTAATCCATCAACTGTTTCGCGCCAGGAATATAATAATAGG
>1939646|reference ScrF|length 51|copies 1
AATGTCTCGGTTTCTTTTGGCCAACGCCGCGTCCTCTCTGATGTGTCGCTG
>1939646|reference ScrF|length 38|copies 23
AATGTCTGTTATGACATCCGTGGTCCGGTGCTGAAAGA
>1939646|reference ScrF|length 59|copies 6
AATGTGACTTGCCAGATTTATTAGCGCCACCAGATGTTTAACCGGGTAACCACGACCCA
>1939646|reference ScrF|length 58|copies 1
AATGTGCAATATGGTTGTCGTTTAAAGTGATTGTTTTCATCCTGGGATGATTGTGTAA
>1939646|reference ScrF|length 44|copies 2
AATGTGCTGAATTGCTTTTTGTACATCCGGGTGTGATGCATTGC
>1939646|reference ScrF|length 52|copies 1
AATGTGGATTCGATCCAGAGCTGGTCGAATGCGTAAGTGAGGAAGGCCGGGC
>1939646|reference ScrF|length 47|copies 3
AATGTGGTACATGGCGGAAGACCGTCTCGCCTGGTGGGATAAATTCT
>1939646|reference ScrF|length 47|copies 1
AATGTGGTTACCATTAGTAAACGTCACACGATAGCGCCCATTAAGTA
>1939646|reference ScrF|length 55|copies 1
AATGTTAAATTCTGCTAAGTCCAGCGCCGGAAGTTTTAAATCGAGTAGCGTTGTC
>1939646|reference ScrF|length 48|copies 2
AATGTTACCGCCTGTATGACGCCGATCTGCCAGAATATAACGTTGCCG
>1939646|reference ScrF|length 54|copies 4
AATGTTACTCGATTTCCTGCCTGAAGTTCGCAACAAAGTTGAGGAACAGCTGGT
>1939646|reference ScrF|length 40|copies 4
AATGTTATCAATGCCCGGAACATCGCCCGCTACGGCGGTA
>1939646|reference ScrF|length 41|copies 1
AATGTTATCAATGCCCGGAACATCGCCCGCTACGGCGGTAT
>1939646|reference ScrF|length 50|copies 3
AATGTTCGCCATATCGGCAAAATTGGACTCCAGTTGTTCCTGATACTCGT
>1939646|reference ScrF|length 43|copies 1
AATGTTCGCTTATGCCAATAGTCATCCAGGATTGTGGAAAGTC
>1939646|reference ScrF|length 44|copies 5
AATGTTCGCTTATGCCAATAGTCATCCAGGATTGTGGAAAGTCG
>1939646|reference ScrF|length 47|copies 1
AATGTTGCCTGGCATTCAACTGGAAAGCCCGAAAATCACCCGCAACC
>1939646|reference ScrF|length 44|copies 22
AATGTTTAACTTCCGGATGTTGAACCAGCATTGAGTTGGCAGCG
>1939646|reference ScrF|length 31|copies 3
AATGTTTATTCATCCTGGCGATGATAGTTAT
>1939646|reference ScrF|length 53|copies 1
AATGTTTGTAAAGAAGCATTCCCACTTTTACATGCCAGCCCCGCTATTACTGC
>1939646|reference ScrF|length 47|copies 1
AATGTTTTTCGCCGGATCTTCGGACTCGCCTGCAGCAATACCGATCA
>1939646|reference ScrF|length 41|copies 2
AATTAAAACTGTTCCCGGACAGCACTCTCGGTAACGCGCAG
>1939646|reference ScrF|length 19|copies 1
AATTAAAAGTCAATAGGTT
>1939646|reference ScrF|length 8|copies 1
AATTAAAT
>1939646|reference ScrF|length 11|copies 1
AATTAAATTTC
>1939646|reference ScrF|length 45|copies 1
AATTAACCATGTTCATCGCCGCGCAGAATTTCAGATAATTATCTC
>1939646|reference ScrF|length 41|copies 1
AATTAACGCCAGCGGCGGATGCGCCGGGTTAATCAATGGCC
>1939646|reference ScrF|length 61|copies 10
AATTAACGGCGAATACGATCAGGTGGCGTATTACGGTCGTGGACCGGGCGAAAACTACGCC
>1939646|reference ScrF|length 48|copies 2
AATTAACGTTCATGAAGACAAGGTTGACGAGTTTATCGAAGTTTTTCG
>1939646|reference ScrF|length 28|copies 1
AATTAACGTTGTGCTTCGCCACCTAATC
>1939646|reference ScrF|length 52|copies 1
AATTAACGTTGTGCTTCGCCACCTAATCCTTCAATCAGGTTTTGAATTAACG
>1939646|reference ScrF|length 32|copies 1
AATTAACTTCAGCGCCTGGCACTATACCCAGG
>1939646|reference ScrF|length 39|copies 2
AATTAAGAATGTTAAATACAGATTCACTCGTCACTTCTG
>1939646|reference ScrF|length 48|copies 8
AATTAAGCGAGCAAGGCCTGATTACGCGCCATCACGGTGGCGCGGGTC
>1939646|reference ScrF|length 39|copies 1
AATTAAGTAGATGCCCTGTTGCCAGGCGATAGGCAGTAC
>1939646|reference ScrF|length 58|copies 12
AATTAATAAGGCGTCTAATGACGCCTTATTATTTCCCTTTGATTATCAAGGATTAATT
>1939646|reference ScrF|length 45|copies 14
AATTAATCAACAGCCTGTTTATGGAAGCCTTTGCCAACCCGTGGC
>1939646|reference ScrF|length 45|copies 9
AATTAATGCGATTTTACGCATACTGCTTATTCCTTGATAAAACGG
>1939646|reference ScrF|length 8|copies 3
AATTAATT
>1939646|reference ScrF|length 52|copies 1
AATTAATTATGATTATCTCTTTAAGGTAATCGAAAATTCTGACTACAACGGT
>1939646|reference ScrF|length 53|copies 1
AATTAATTATGATTATCTCTTTAAGGTAATCGAAAATTCTGACTACAACGGTT
>1939646|reference ScrF|length 9|copies 4
AATTAATTC
>1939646|reference ScrF|length 10|copies 4
AATTAATTCT
>1939646|reference ScrF|length 49|copies 1
AATTAATTGGGGTGCAAAGTTCGGCTCCTGCCGCGAAAGATCGCTGGCG
>1939646|reference ScrF|length 11|copies 1
AATTAATTTCT
>1939646|reference ScrF|length 46|copies 1
AATTACAAAATGCCGAGTTCGATCGCAAACTGGCGCAGGAAGAGGT
>1939646|reference ScrF|length 50|copies 1
AATTACCCGCGCGGGAGTTAACGCGCGGGCAATAAAATTACAGGCGGTGG
>1939646|reference ScrF|length 50|copies 2
AATTACCGGCCCGAGAACGTGAGCCAGTACCGGTGCCAGCGCGGTCATAC
>1939646|reference ScrF|length 58|copies 1
AATTACCGGTATTACCCCGCAGGAAGCACGGGCGAAAGGAGAAAACGAAGCCGCGTTT
>1939646|reference ScrF|length 35|copies 1
AATTACCTTCACTCGCGCTTTTTCTCCCACCACCA
>1939646|reference ScrF|length 48|copies 2
AATTACGGATTTACTTTGCGGATCTGTTTGACGTCAATTTCAACAGAA
>1939646|reference ScrF|length 49|copies 1
AATTACGGATTTACTTTGCGGATCTGTTTGACGTCAATTTCAACAGAAT
>1939646|reference ScrF|length 48|copies 2
AATTACTCAAATCTCCACGCAATATTCATGCCGACACCATAATTTCGT
>1939646|reference ScrF|length 30|copies 1
AATTACTGACATGCAGATGCGCCAGCGTGA
>1939646|reference ScrF|length 47|copies 1
AATTAGACCGCTGACAATAAATATTCCACCCAGGGTCGCTGTGGGAA
>1939646|reference ScrF|length 46|copies 2
AATTAGAGAAACTGCACAATAGCGAATAATGAGAGTTGTAAAGTCA
>1939646|reference ScrF|length 47|copies 1
AATTAGAGAAACTGCACAATAGCGAATAATGAGAGTTGTAAAGTCAG
>1939646|reference ScrF|length 11|copies 1
AATTAGATCAC
>1939646|reference ScrF|length 58|copies 1
AATTAGCCGGAACAATAAATAAAAGGGAACACTATATGAAAACGATTTTCACCGTGGG
>1939646|reference ScrF|length 39|copies 1
AATTAGCTATTAATCATCGCCAGCGCGCGATGATGTTCC
>1939646|reference ScrF|length 47|copies 17
AATTAGCTCGCCGTTTCAGGCTTAAACACAATTTCCTGTTTTTCTTC
>1939646|reference ScrF|length 51|copies 1
AATTAGGCGTTAACCAGGATAAGCACCTGATTGTCTATGACGAAGGTAATC
>1939646|reference ScrF|length 26|copies 1
AATTAGTGATCTCTATTCCACGTCGT
>1939646|reference ScrF|length 35|copies 8
AATTAGTGATCTCTATTCCACGTCGTCGAGCGGTG
>1939646|reference ScrF|length 36|copies 1
AATTAGTGATCTCTATTCCACGTCGTCGAGCGGTGA
>1939646|reference ScrF|length 37|copies 1
AATTAGTGATCTCTATTCCACGTCGTCGAGCGGTGAT
>1939646|reference ScrF|length 47|copies 19
AATTATAATTGAGCAATCCGGCATTAATACCGGGATCCCATAACTCA
>1939646|reference ScrF|length 11|copies 1
AATTATCCGAA
>1939646|reference ScrF|length 45|copies 1
AATTATCCTTCTTATTGATAGATGAAATTAAACGTCGCCAGTGCA
>1939646|reference ScrF|length 31|copies 1
AATTATCGCCAGTCCTGGCGGTTAGCGGGAG
>1939646|reference ScrF|length 43|copies 4
AATTATCGCGCCAGTAGCGCATAAACCACGCCAATGACTCCAG
>1939646|reference ScrF|length 44|copies 1
AATTATCTACCGTTTATTGCTGATTGGCCTCGGATCACCAATGG
>1939646|reference ScrF|length 45|copies 27
AATTATCTACCGTTTATTGCTGATTGGCCTCGGATCACCAATGGT
>1939646|reference ScrF|length 51|copies 1
AATTATCTTTGACAACGATGAGGATAAAACGGATTCGGCAGCACTGCTGCC
>1939646|reference ScrF|length 39|copies 9
AATTATGAATATAAAGTGCTTCCACCATTGCCCGACAAG
>1939646|reference ScrF|length 46|copies 4
AATTATGCAGAAGGTGTGGGAGGACGACAGCTGGCTGCATTAAGAA
>1939646|reference ScrF|length 47|copies 1
AATTATGCAGAAGGTGTGGGAGGACGACAGCTGGCTGCATTAAGAAA
>1939646|reference ScrF|length 37|copies 12
AATTATTACATGCTGCCAATGTGGTACATGGCGGAAG
>1939646|reference ScrF|length 38|copies 1
AATTATTACATGCTGCCAATGTGGTACATGGCGGAAGA
>1939646|reference ScrF|length 41|copies 4
AATTATTACCCTTGATGCCGATCTCCAGAATCCGCCAGAAG
>1939646|reference ScrF|length 42|copies 5
AATTATTACCCTTGATGCCGATCTCCAGAATCCGCCAGAAGA
>1939646|reference ScrF|length 31|copies 1
AATTATTATGCCGCCAGGCGTAGTATCGCAG
>1939646|reference ScrF|length 41|copies 3
AATTCAAAACGGTCGGTGATTTCCGGGTTAACATCATTACG
>1939646|reference ScrF|length 45|copies 4
AATTCAAAATTGTTCTTTATTTTGTGCCGCCAATAAATATCTTTT
>1939646|reference ScrF|length 53|copies 1
AATTCAAACATGTCATTTCCCCTTCACTGTTGTTTCCGGGGAAATATTTGCTT
>1939646|reference ScrF|length 68|copies 1
AATTCAAACGCTAATTGTCTTACCAAACAGCTGTAGAAACAAGGAAAATCCTGGAAAAATTTGAACCA
>1939646|reference ScrF|length 44|copies 1
AATTCAATCTCGCAAACGCGAACCGAACAATAAGAAGCACAACA
>1939646|reference ScrF|length 46|copies 2
AATTCACCCCGCTGGTTGTCACGGTACTCAGCTTTAGTCCTTTGGC
>1939646|reference ScrF|length 47|copies 9
AATTCACGGGCGATGGTTTCAATATACTGGCGCGGCACGCCGGTAAT
>1939646|reference ScrF|length 51|copies 1
AATTCACGGTACATCGCCTGCTCTGCGGATTCTCCGGGGTTGATTCCGCCT
>1939646|reference ScrF|length 51|copies 1
AATTCAGACCTAAACTTTCTGCATAGCTATCCAGTTCGTTAAAGTACGCCA
>1939646|reference ScrF|length 23|copies 1
AATTCAGCAATAACCCGGTGACC
>1939646|reference ScrF|length 56|copies 10
AATTCAGCAATAACCCGGTGACCCAATTCAAAAGCCAACTCAAAGGCAGAGTATTT
>1939646|reference ScrF|length 57|copies 3
AATTCAGCAATAACCCGGTGACCCAATTCAAAAGCCAACTCAAAGGCAGAGTATTTT
>1939646|reference ScrF|length 58|copies 1
AATTCAGCAATAACCCGGTGACCCAATTCAAAAGCCAACTCAAAGGCAGAGTATTTTT
>1939646|reference ScrF|length 41|copies 1
AATTCAGCACTGGCAGGCAGCTCCGCTTGTTTACGGTTGCT
>1939646|reference ScrF|length 43|copies 2
AATTCAGCATTAAATATATTAGAACTTATTGGATTCATAACAC
>1939646|reference ScrF|length 45|copies 1
AATTCAGCGCGAACCGCCTGTAATAAGGGCATGGTGATGGATGAC
>1939646|reference ScrF|length 34|copies 2
AATTCAGCGTGTGCAGGAACAACTGGCTTCGCGC
>1939646|reference ScrF|length 51|copies 2
AATTCAGCTTGATAAACCGTTGCCGTGGTTTGTGAATTTAACCGCTAACTT
>1939646|reference ScrF|length 47|copies 16
AATTCAGGGTGGTGAATGTGAAACCAGTAACGTTATACGATGTCGCA
>1939646|reference ScrF|length 42|copies 3
AATTCAGGTTGCGCAGGCAGGGTAATCGGGGAAGGATTCCAC
>1939646|reference ScrF|length 38|copies 6
AATTCAGTGAGAGCGGAAATCCAGGCTCATCATCAGTT
>1939646|reference ScrF|length 40|copies 1
AATTCATCGAAGGTTATCGCTTCATTGCTTCCTACGGGAC
>1939646|reference ScrF|length 58|copies 1
AATTCATGTTCAGGTTTTTCGGCGGAATGGGATTTTTGAACCACTTATCAAACCATTT
>1939646|reference ScrF|length 48|copies 6
AATTCCAGAACGCGGATTTCAGCGCCTCGATACCGTCGATAATTAGCC
>1939646|reference ScrF|length 58|copies 3
AATTCCAGGAATTGGCGGAACCACGGTTTGTGCACCGGTATTAATAAAAATTTTCTCG
>1939646|reference ScrF|length 43|copies 1
AATTCCAGTTCGATTGTGGCATTACCCGGGTACCAATTCGCGG
>1939646|reference ScrF|length 46|copies 4
AATTCCATGGTCGTGGGAAGCGTACGCTGCGGTTTTACGATTTCAG
>1939646|reference ScrF|length 13|copies 1
AATTCCCAATTCC
>1939646|reference ScrF|length 14|copies 1
AATTCCCAATTCCC
>1939646|reference ScrF|length 15|copies 1
AATTCCCAATTCCCC
>1939646|reference ScrF|length 31|copies 247
AATTCCCAATTCCCCAGGCATCAAATAAAAC
>1939646|reference ScrF|length 32|copies 77
AATTCCCAATTCCCCAGGCATCAAATAAAACG
>1939646|reference ScrF|length 37|copies 4
AATTCCCAATTCCCCAGGCATCAAATAAAACGAAAGG
>1939646|reference ScrF|length 40|copies 1
AATTCCCAATTCCCCAGGCATCAAATAAAACGAAAGGCTC
>1939646|reference ScrF|length 59|copies 13
AATTCCCAATTCCCCAGGCATCAAATAAAACGAAAGGCTCAGTCGAAAGACTGGGCCTT
>1939646|reference ScrF|length 38|copies 5
AATTCCCAGCATCATCCACGGAAGCTCTGGCTGGTGCG
>1939646|reference ScrF|length 48|copies 1
AATTCCCCGATTTTGTTCATGCGGTAAAACCAGAACCGCACTGGGCAA
>1939646|reference ScrF|length 49|copies 11
AATTCCCCGATTTTGTTCATGCGGTAAAACCAGAACCGCACTGGGCAAT
>1939646|reference ScrF|length 46|copies 1
AATTCCCGATAGTCTTTTGCTATCGGGAATATTAACGACAACTGAC
>1939646|reference ScrF|length 52|copies 2
AATTCCGCGGCCGTGATGGAGCTGTTGTTCACTAACCGTGTCTTTTTAATCG
>1939646|reference ScrF|length 39|copies 1
AATTCCGCTGCCGCTGATCAGCCAGTATCTGCCGCTGCA
>1939646|reference ScrF|length 9|copies 1
AATTCCGTT
>1939646|reference ScrF|length 11|copies 1
AATTCCTCCTG
>1939646|reference ScrF|length 32|copies 1
AATTCCTCTGCCGCCAGGGCGAAGGACTGATG
>1939646|reference ScrF|length 43|copies 1
AATTCGACACAACGAGATTGCGAACACAAGCGAACCCGCAGTC
>1939646|reference ScrF|length 42|copies 6
AATTCGACTCCCGGCTTAATGCTTTTAATGGTGTGCGATACC
>1939646|reference ScrF|length 51|copies 1
AATTCGATCCGAAGGACAACCTGTTCGTACGTATCGACCGTCGCCGTAAAC
>1939646|reference ScrF|length 47|copies 2
AATTCGCGCGCGAAGGCGAAGCGGCATGCATTTACGTTGACACCATC
>1939646|reference ScrF|length 42|copies 1
AATTCGCGGCGAAACTCGCTCACCAGATTCGACAGCAAGCGG
>1939646|reference ScrF|length 30|copies 12
AATTCGCTATGGTGCTCTATGATGTACAGT
>1939646|reference ScrF|length 43|copies 1
AATTCGCTTTCCAGCGTGCCGTCTTCCGGGCGACCGAAGTAGA
>1939646|reference ScrF|length 47|copies 6
AATTCGGCAATATTATTGTCATTGTATGAAGGATATCGGGCATAGTA
>1939646|reference ScrF|length 48|copies 1
AATTCGGCAATATTATTGTCATTGTATGAAGGATATCGGGCATAGTAG
>1939646|reference ScrF|length 43|copies 16
AATTCGTTGAGATGTTTAAAGCACCGATTAAAGTGCTGCATCC
>1939646|reference ScrF|length 37|copies 1
AATTCTCCGGAGCCTGATATGTCCTGGATTATCTTAG
>1939646|reference ScrF|length 49|copies 8
AATTCTGCCGGGATCTCGCTGGAATAAACGTCAGATTCGTTACCTTTGG
>1939646|reference ScrF|length 46|copies 4
AATTCTGCGGTATCGAGAGATATTTGCCTTTAATTACCCCATAGCC
>1939646|reference ScrF|length 43|copies 1
AATTCTGGAATTACGCGACGTGCAGCTCATTGGGCATAATTCC
>1939646|reference ScrF|length 54|copies 1
AATTCTGGGGTGATGCCCACGGTAAAATACAGGGCTTTTAAGGTCGCTTTGCCC
>1939646|reference ScrF|length 48|copies 4
AATTCTTCAGAGGTGAACGCTTTGTTGCCTTCGCCAGCCAGAACGTAT
>1939646|reference ScrF|length 42|copies 1
AATTGAACTGGCACTAATGCGCCTGTATGAAGTGACTGAAGA
>1939646|reference ScrF|length 47|copies 7
AATTGAAGAAATTTGATTGACGAGACGAGGCGAATCAGGTTTAATGC
>1939646|reference ScrF|length 20|copies 1
AATTGAATCGCAGCATGCAG
>1939646|reference ScrF|length 31|copies 3
AATTGACTCTCTTCCGGGCGCTATCATGCCA
>1939646|reference ScrF|length 49|copies 1
AATTGAGTCGACCACGCCCGTGCTCACTACCGTTGAATTTTCACCGCTG
>1939646|reference ScrF|length 46|copies 15
AATTGATGAAACGTTCGCTCACTATTTACCAGGTAAATTTATGGGA
>1939646|reference ScrF|length 44|copies 1
AATTGATGCGAACGCCCGGTAATCGGTTTTAACACCACTCTTGC
>1939646|reference ScrF|length 40|copies 5
AATTGCAAGGGATCATTGATGCTAACGATGAACGTCAGGC
>1939646|reference ScrF|length 32|copies 1
AATTGCAGCATGTCCAGGTGCATGAGGTGGGG
>1939646|reference ScrF|length 47|copies 1
AATTGCAGTCTGAAATTCTCGACGCCATTTGGCCGCATTTAAAAACC
>1939646|reference ScrF|length 60|copies 1
AATTGCCCGGTTTCGTCCTGAATGTTGTATACCGAAACAAAGATTTTACCCGTCGGCGCT
>1939646|reference ScrF|length 40|copies 2
AATTGCCCTCCATTTTGTTTAATTTGTAGATGATACGTTC
>1939646|reference ScrF|length 53|copies 2
AATTGCCCTGCACCTCGCAGAAATAAACAAACCCCCGGGCAGAAATGTCTGGG
>1939646|reference ScrF|length 51|copies 3
AATTGCCGCGTTCTCACCACCGCTGGACGAAGATGGCAACAGTGTTCGCGG
>1939646|reference ScrF|length 46|copies 7
AATTGCGAACCGATGGTAGCAACATGTCCGCCGAGCAGGTTAACAA
>1939646|reference ScrF|length 47|copies 2
AATTGCGAACCGATGGTAGCAACATGTCCGCCGAGCAGGTTAACAAT
>1939646|reference ScrF|length 47|copies 2
AATTGCGGTAAACAACTCGTTGCGATTCATGCGATCGATAAACGGTT
>1939646|reference ScrF|length 52|copies 1
AATTGCGTCTTGCGTGGGAAAACCTTCCACCTGCACATAATAGATTTTTCCG
>1939646|reference ScrF|length 37|copies 1
AATTGCGTTCCATGCAACTGCTGGCGCGTCAGGGCAT
>1939646|reference ScrF|length 47|copies 5
AATTGCTCAGGAACCGCTGCTCGGCGCGAAAGAAAAGCAGCAGAATA
>1939646|reference ScrF|length 47|copies 15
AATTGGACGAGAGGTATCCAGCCCCAGTTCCGGGGCAGGATCTGCCG
>1939646|reference ScrF|length 50|copies 1
AATTGGATGATCTTATTCCTTCGCTCGAATGAATTCATCGTCATTTACCC
>1939646|reference ScrF|length 47|copies 2
AATTGGCAGTGCCATTGTTGCTCCTTGTTGTGTGCTTCTTTGCGACA
>1939646|reference ScrF|length 31|copies 1
AATTGGCCGACGCGCTGGGCTACGTCTTGCT
>1939646|reference ScrF|length 58|copies 14
AATTGGCGCTACGTTAGTATTAAGTGGCACATTCTTGTTGGTCAGCCGACCTGAATGG
>1939646|reference ScrF|length 41|copies 1
AATTGGCGGCATGTATCGCGGTGACCGGGCGCGTAAAGAGA
>1939646|reference ScrF|length 43|copies 3
AATTGGCGGCATGTATCGCGGTGACCGGGCGCGTAAAGAGACA
>1939646|reference ScrF|length 43|copies 1
AATTGGGCCGTCTGATTCAGGAAACTGCCCCTGACGGCGATAT
>1939646|reference ScrF|length 48|copies 1
AATTGGTGGGCTATCTGGTGTCGCAATCGGGCCTGCCGTTGGATACCA
>1939646|reference ScrF|length 36|copies 18
AATTGGTTGTAACACTGGCAGAGCATTACGCTGACT
>1939646|reference ScrF|length 37|copies 1
AATTGGTTGTAACACTGGCAGAGCATTACGCTGACTT
>1939646|reference ScrF|length 36|copies 1
AATTGTACAGAAATGCAGAAATATGAATGGTGAATA
>1939646|reference ScrF|length 24|copies 1
AATTGTCTTCTCTCGCGCGTGCAG
>1939646|reference ScrF|length 21|copies 1
AATTGTGACTTCGCCCTGGAG
>1939646|reference ScrF|length 61|copies 2
AATTGTGACTTCGCCCTGGAGCTTCGTTGGCCCCTGAACACGAAATTTATCCATTTAGTTT
>1939646|reference ScrF|length 40|copies 3
AATTGTGGATTATCCCGGCGAATGGTTGCTCGACCTGCCG
>1939646|reference ScrF|length 42|copies 1
AATTGTGGCAGTTCATTGCCATTATCGGTATGGGCATTTCAG
>1939646|reference ScrF|length 42|copies 4
AATTGTGGGAGATCCCGGCAGAAGTAATGAAGATGAAGCGAC
>1939646|reference ScrF|length 49|copies 5
AATTGTGTGAATGGTGTGACCGCTGGCCTGTTCAAACGGCATAATATTG
>1939646|reference ScrF|length 47|copies 1
AATTGTTCCGCTGCCCGGCTAAAGCTGCCGCTTTCGACGACCGAAAC
>1939646|reference ScrF|length 48|copies 2
AATTGTTCCGCTGCCCGGCTAAAGCTGCCGCTTTCGACGACCGAAACA
>1939646|reference ScrF|length 43|copies 1
AATTGTTGATCTACCAGAATCGCCGAGGCATAAGGCGAGAGGG
>1939646|reference ScrF|length 44|copies 3
AATTGTTGATCTACCAGAATCGCCGAGGCATAAGGCGAGAGGGC
>1939646|reference ScrF|length 45|copies 1
AATTGTTGATCTACCAGAATCGCCGAGGCATAAGGCGAGAGGGCC
>1939646|reference ScrF|length 31|copies 1
AATTGTTTAACCGCCAGGTAACGCCGCTGCA
>1939646|reference ScrF|length 39|copies 1
AATTTAAGCAGTTACCGGCGCAGTGTCGCAGTTGCAACG
>1939646|reference ScrF|length 52|copies 1
AATTTAATCCGCAGCCCGGAGAGTTTGAACAAATCGACGAAGAGTACAAACG
>1939646|reference ScrF|length 36|copies 11
AATTTACCCAACATGCAGCGCGTAGTGGGGATGCCA
>1939646|reference ScrF|length 46|copies 2
AATTTACCGATCAACAACAAACCGGTGATGCTGTTAAGCCTGGTGT
>1939646|reference ScrF|length 36|copies 1
AATTTACTCCACGCAGCGCCCGTACCGTGACCGCCG
>1939646|reference ScrF|length 45|copies 37
AATTTATACCCCGAAAGTGATCTTATCCATTCTGTAGCTGATGAG
>1939646|reference ScrF|length 46|copies 6
AATTTATACCCCGAAAGTGATCTTATCCATTCTGTAGCTGATGAGA
>1939646|reference ScrF|length 11|copies 1
AATTTATACGT
>1939646|reference ScrF|length 39|copies 6
AATTTATCCTGATGTTCTTTCAGCAGATTAATCGCTTTA
>1939646|reference ScrF|length 45|copies 3
AATTTATGGCAGACCTGGTCGCTAAACTTCCGGCAGGCGTCGGCT
>1939646|reference ScrF|length 15|copies 1
AATTTATTCGTTATG
>1939646|reference ScrF|length 31|copies 1
AATTTCACCGGGCCCTGGAATTGCGCCACCG
>1939646|reference ScrF|length 43|copies 8
AATTTCAGCAAATGACTGGAAGCGACGAATGCGGCTGTCGAGG
>1939646|reference ScrF|length 42|copies 16
AATTTCAGCCACGCCATTTCATCTTTACCTTCGGTATAGATC
>1939646|reference ScrF|length 36|copies 2
AATTTCCAGTGGTGCAGGAGAGGGAACTGTACGCCG
>1939646|reference ScrF|length 54|copies 1
AATTTCCATACAATATATTGAATTCGCAAGGATTTGTAGGCCGGATAAGGCGTT
>1939646|reference ScrF|length 48|copies 1
AATTTCCCCCTGCTGCGGCGTCAGGCGCGCGGAGATCGACTTCAGCAG
>1939646|reference ScrF|length 49|copies 1
AATTTCCCGTTCAGCCCGGTGAAAGATCGCGAAGCCGGACAAATTCGTC
>1939646|reference ScrF|length 48|copies 1
AATTTCCTGATGCCCCATAAAGGTATCGCCACCTTCATGTTGCAGCTC
>1939646|reference ScrF|length 40|copies 2
AATTTCGACACTGAGGTTATAACCTGGTTTTCTGTATATG
>1939646|reference ScrF|length 50|copies 1
AATTTCGCCGAGATCCCACGCAAGGTGCGCATACCATCACCTACCACCGA
>1939646|reference ScrF|length 9|copies 1
AATTTCGGC
>1939646|reference ScrF|length 39|copies 1
AATTTCGGCATGATGTTCGGCCCTTTGCAGGTGCGACCA
>1939646|reference ScrF|length 39|copies 2
AATTTCTCAGCCATGGTCAGACCGGTCAGAGCAACGCGC
>1939646|reference ScrF|length 49|copies 1
AATTTCTCTGCGATTTCATCAACACCGTTTCCGGCAAAGGCGAGTGTGA
>1939646|reference ScrF|length 38|copies 10
AATTTCTGCGGAGTCATCATACGGCGCTGATCGTCAAG
>1939646|reference ScrF|length 50|copies 2
AATTTCTTATGTACCAGGTTGTTGCGTCTGATTTAGATGGCACGTTACTT
>1939646|reference ScrF|length 50|copies 1
AATTTCTTCAACGGATTTACCACGCTTGGCAGCGACCATTGCTGGAGAAT
>1939646|reference ScrF|length 47|copies 10
AATTTCTTCGCCGGATTAAGCAATGAATTATTATCGGAAGATTCATC
>1939646|reference ScrF|length 48|copies 1
AATTTCTTCTTCAACAAAGATCGGCAACACCAGGTCGTTAAGGCTAAG
>1939646|reference ScrF|length 46|copies 10
AATTTCTTGATCATCGCGGTTAGCGCCGGAACAGAAAGCGGCTTAC
>1939646|reference ScrF|length 58|copies 1
AATTTCTTGGTCAGTTCTTTCGCTTCGATCACCGTCTCGCCGGGTGTGCCTTCTACCG
>1939646|reference ScrF|length 61|copies 5
AATTTGAACGCCATACCTTATTCCTTCTTCAATTATTTATGTTGTGTTGAACGTTACTTGC
>1939646|reference ScrF|length 19|copies 1
AATTTGAACGGATAAGTTG
>1939646|reference ScrF|length 40|copies 7
AATTTGACGAACTGGCTGGCGACCGCGCGTATGCAGACGA
>1939646|reference ScrF|length 39|copies 1
AATTTGATAACAGCCGCTATAACGGTATCCTCAACCAGA
>1939646|reference ScrF|length 46|copies 1
AATTTGATTGTTATCGCCAATCTGTAAAGTGTGTGGTGCCACGCCC
>1939646|reference ScrF|length 42|copies 2
AATTTGCGCTGTTTCATACGACTGCCAGGGTTTACCATCCAC
>1939646|reference ScrF|length 45|copies 3
AATTTGCGGTTTACCACGCAGTGGTGTCAGTTGATTATTGAGTTT
>1939646|reference ScrF|length 42|copies 4
AATTTGCTATTACCCTGGCGGTAGCGATTTTGATCTCAGCGG
>1939646|reference ScrF|length 49|copies 1
AATTTGCTGATTGCCGTTTCCGGTTTACTGATGACCGTCACCGTCTTTT
>1939646|reference ScrF|length 47|copies 11
AATTTGTCACCTTTATGGAGCAGGCAGACAACATTGCCGACTGGGTG
>1939646|reference ScrF|length 42|copies 1
AATTTGTCCGCTTACCCAGCTCGCAGCAGGCGAGCAAAGGAA
>1939646|reference ScrF|length 45|copies 3
AATTTGTGCATGGTTCTCTCCAGCTTTAGTGTCGTTTTGTGTAGG
>1939646|reference ScrF|length 46|copies 10
AATTTGTGCATGGTTCTCTCCAGCTTTAGTGTCGTTTTGTGTAGGG
>1939646|reference ScrF|length 47|copies 1
AATTTGTGCATGGTTCTCTCCAGCTTTAGTGTCGTTTTGTGTAGGGC
>1939646|reference ScrF|length 43|copies 1
AATTTGTTACAGCCAAATTTGCCAAACTTGAGCAATATTTTGA
>1939646|reference ScrF|length 53|copies 1
AATTTGTTACCGAATACCCCTGAAACCGTCGGCATTATTAATCAACAATTACT
>1939646|reference ScrF|length 52|copies 1
AATTTGTTATCTCCTCCACTGACTACGCTTTAAGCCAGAGTCAATCCGGAGG
>1939646|reference ScrF|length 53|copies 5
AATTTGTTTCGCAAAAGCCAGTTCTTCGGAGTTCCATTCCGGGGTACCAAAAT
>1939646|reference ScrF|length 43|copies 8
AATTTTACACTTGGTATCGATCGCGCGAACGCCAGACTTAAGG
>1939646|reference ScrF|length 44|copies 1
AATTTTACACTTGGTATCGATCGCGCGAACGCCAGACTTAAGGA
>1939646|reference ScrF|length 53|copies 6
AATTTTACCCGGAAGACAGCGGTCTGTTCTCCCCGCTATTGCTGAATGTGGTG
>1939646|reference ScrF|length 35|copies 1
AATTTTACCCGTGCATCCCAGACGACGCGCTTGTC
>1939646|reference ScrF|length 54|copies 6
AATTTTACCCGTGCATCCCAGACGACGCGCTTGTCCTGCCATTGTTCGGCGGGA
>1939646|reference ScrF|length 36|copies 11
AATTTTACGCGAAGCGGTAGAGCAATATCTGGAACG
>1939646|reference ScrF|length 43|copies 2
AATTTTAGACTGAATAATGTGATAGCCCGCGCCGAGTGGGTCT
>1939646|reference ScrF|length 55|copies 3
AATTTTAGTTGGGCCATGTTTGAATCCACCGTGAAGTCTCTGTCAGGTCATGCAC
>1939646|reference ScrF|length 50|copies 1
AATTTTCATTAAGGTAGATTTTCCTGCACCATTTTCACCTAATAATGCAT
>1939646|reference ScrF|length 59|copies 3
AATTTTCTTTCCGCAGGATGTTCACCGACCAGGTTGTATTATGCAAACAGCCTCTGAGA
>1939646|reference ScrF|length 60|copies 1
AATTTTCTTTCCGCAGGATGTTCACCGACCAGGTTGTATTATGCAAACAGCCTCTGAGAT
>1939646|reference ScrF|length 52|copies 4
AATTTTGAAATCACCCGGCAGAACAGCACCAATGGTCGCTACCGCTACACGC
>1939646|reference ScrF|length 55|copies 1
AATTTTGAAGGGTGCGGCTTTGTCTTTAAAAAAGGCGATGCGCTGATGGGTTAAT
>1939646|reference ScrF|length 47|copies 1
AATTTTGCTAATGACCACAATATAAGCTGAACGCGATTCGCAACCCA
>1939646|reference ScrF|length 55|copies 1
AATTTTTACCGATACTCGCTTAAAGTTCGGTTTATTGCCAGGGTAATGCGGATTT
>1939646|reference ScrF|length 56|copies 3
AATTTTTACCGATACTCGCTTAAAGTTCGGTTTATTGCCAGGGTAATGCGGATTTG
>1939646|reference ScrF|length 40|copies 1
AATTTTTACTGCTACCAGCCACCAGGTGGCCAGTCAGAAG
>1939646|reference ScrF|length 45|copies 2
AATTTTTCCAGCAGGCCGCAAAAGCGGTTGCCAGTAAAGGCATAA
>1939646|reference ScrF|length 45|copies 2
AATTTTTGCGTAACCTGGATGTCCGTTCAAACATGGCTTCTGCCG
>1939646|reference ScrF|length 54|copies 9
AATTTTTTCAATGGGGTTCAATATGCACGGAAGTTAATTAAAGAAGGTGTTATC
>1939646|reference ScrF|length 49|copies 3
AATTTTTTGTGGTTTAAGGGCGTCGATATCCGCCAGCGTCAACGCATCG
>1939646|reference ScrF|length 47|copies 1
ACAAAAAAGGTGACCTGGGCCGCAAGTCTGGGCGACCGCAGCGAAAA
>1939646|reference ScrF|length 47|copies 1
ACAAAAAGGTATCAGGGATTATTTGACGTAGGCAAGCAGGCTTAAGG
>1939646|reference ScrF|length 49|copies 3
ACAAAACCAAGCATGAGAAGGATAAACAAGAGAGAATTACGGCAACGTA
>1939646|reference ScrF|length 49|copies 1
ACAAAACCTCCATGCGGCGCAGGAAGTGGTGAACTTAATCACGCAAGCC
>1939646|reference ScrF|length 43|copies 2
ACAAAACGATCTTCATAGTTGGCAATGGCGAGATAGCGATACA
>1939646|reference ScrF|length 45|copies 10
ACAAAAGCAGGAAAACCAGACCGACGAAGCGCCAAAAGAGAATGC
>1939646|reference ScrF|length 45|copies 7
ACAAAAGCTGCAATATCCGCCCCCGCACCGGGGATCATGCCGATA
>1939646|reference ScrF|length 50|copies 1
ACAAAATCGCCGCTGCGCGGTGCCCTCGGCTTATCCCTTACGGCTACCGG
>1939646|reference ScrF|length 44|copies 20
ACAAAATGTGACATAGAGATGAAATACCGGGAAGAGACAACGGG
>1939646|reference ScrF|length 45|copies 3
ACAAAATGTGACATAGAGATGAAATACCGGGAAGAGACAACGGGG
>1939646|reference ScrF|length 42|copies 18
ACAAACAACTATCCCCGCGCCAGTGCGTGAGGCCTTAAAACT
>1939646|reference ScrF|length 41|copies 5
ACAAACAATTGCCCCTGTTCAGGCAGATAGTCGCAGATGCG
>1939646|reference ScrF|length 53|copies 21
ACAAACACGCTATTATTTCCCGACAAACAGGGGCCTTGAAGGCAAGATTGGCG
>1939646|reference ScrF|length 39|copies 11
ACAAACAGCACCGGTCTCCGAGAACTCAAATGCAGTAGT
>1939646|reference ScrF|length 51|copies 2
ACAAACCATTAGAACTCACTGAACATGAAAAACAGTGGATTAAGCAGCATC
>1939646|reference ScrF|length 48|copies 1
ACAAACCTGGGCATCGGTTTCAGCGTACTGCGAGCACTGAACTGCTGG
>1939646|reference ScrF|length 47|copies 5
ACAAACGCACCGAGATAACCTAAAAGGTTTAACATCGGTCTGGCGAA
>1939646|reference ScrF|length 35|copies 1
ACAAACGCGATGGCCTGGCCGAGGATTGTTGCGTT
>1939646|reference ScrF|length 36|copies 3
ACAAACGCGATGGCCTGGCCGAGGATTGTTGCGTTA
>1939646|reference ScrF|length 45|copies 1
ACAAACGGCAGGATCAGCCAGATGCCGAAGAAGACCAGAATGTCG
>1939646|reference ScrF|length 51|copies 2
ACAAACGGCTGGAACAGGTGCTTACGTTGTTCCGGCGCAATTCCCGGACCG
>1939646|reference ScrF|length 51|copies 1
ACAAACGGTTAATTATGACACAAATTGACCTGAATGAATATACAGTATTGG
>1939646|reference ScrF|length 51|copies 1
ACAAACGTTGCAGCCCAGGCGATAAAACCTAATGTGTTGGTGCTGCCGGGG
>1939646|reference ScrF|length 43|copies 1
ACAAACTGGGGGCCGATCAGCAACCGGCATTTGTGCTGTATCT
>1939646|reference ScrF|length 45|copies 2
ACAAAGAACCGTTATACATCGCGTCTTTTACCAGTGCAGCGCCTG
>1939646|reference ScrF|length 50|copies 1
ACAAAGAACTGGTACACAACGTTGCGCTGCGCGTAGAAGAAACCGAAGAC
>1939646|reference ScrF|length 56|copies 1
ACAAAGACACCTTCCCGGTAATGACCTTTTTTAGTTCTGCACTGATTAACTTCGCC
>1939646|reference ScrF|length 48|copies 3
ACAAAGACGGGAATAGAACCTAACAATACGCCAAGCCCGATGCCAATA
>1939646|reference ScrF|length 39|copies 1
ACAAAGAGTAACGCATTCGACCAGTGCCATAATCTGACC
>1939646|reference ScrF|length 55|copies 2
ACAAAGATAATAATTTTGGTGCGAACAACCGGTACACCCGCCAGACGCGCGGCCT
>1939646|reference ScrF|length 45|copies 1
ACAAAGATCACAACCCGGATGAACGCCGCTATTACGGTGGTCTGG
>1939646|reference ScrF|length 37|copies 2
ACAAAGATCTGATCGAGCTGACCGAATCGCTGTTCCG
>1939646|reference ScrF|length 32|copies 2
ACAAAGCACGCTGTCTGGCGTCTCCTGCCGAG
>1939646|reference ScrF|length 46|copies 19
ACAAAGCCCTGCATTTCGGCACGTTGACCATCGATCCCATCAACCG
>1939646|reference ScrF|length 52|copies 3
ACAAAGCGATCGTCACCTGAAAACCACTCCAGATCCAACCAAGATAGGTGGT
>1939646|reference ScrF|length 48|copies 1
ACAAAGCGCGCGATCCCGGTCATCGCCGAAAGCAGTGTTGCATCGGTA
>1939646|reference ScrF|length 65|copies 2
ACAAAGGCCAGACCCCGGCACAGAAGAAGGGTAATTAATTCGTTATGGCAACATTAACTGCAAAG
>1939646|reference ScrF|length 51|copies 3
ACAAAGTTCTGGACGCAGCTGTTGCTGGCAAAATCACTGACGTTGAAGTTC
>1939646|reference ScrF|length 58|copies 1
ACAAATAAAATAGCCTGATAGGATAGGCTGTTAGCATTATTTCGTGTTTTTCGACGAC
>1939646|reference ScrF|length 56|copies 3
ACAAATAAAATAGCCTGGTGAACGTAGTTCAAGACGAAATCCTCCCCACAAATACA
>1939646|reference ScrF|length 12|copies 1
ACAAATAACACA
>1939646|reference ScrF|length 60|copies 1
ACAAATACTCACTGGCGTTTGTTGGCTACGGCCCGGAAACCGAAGAAGCGGTGATTGAAC
>1939646|reference ScrF|length 44|copies 1
ACAAATAGCGCCGAGGATCATAAACGTTGCTGTGCCGTGGTTGA
>1939646|reference ScrF|length 47|copies 4
ACAAATCATATCGACGGTTGGGTTACCTGCCGGGTTCATCCAGTAAA
>1939646|reference ScrF|length 46|copies 5
ACAAATCCCTGCATGCCCTTGAAAAATTCACTGAACTGAAAACCAT
>1939646|reference ScrF|length 43|copies 1
ACAAATCGACAGCGCCGCCATTTGCGCACCGGAATAGTTCAGT
>1939646|reference ScrF|length 43|copies 1
ACAACAAATTGCCGCCTGGGCGCAGATTGACGAATCTCGCTGG
>1939646|reference ScrF|length 41|copies 2
ACAACACAGCCAGCAAATCAGCGCCAGCAGCCCGTGCCTCA
>1939646|reference ScrF|length 11|copies 1
ACAACACGGGT
>1939646|reference ScrF|length 41|copies 3
ACAACACTTCCTGCGCACGTTCAAAAGTCAGCTGGTTAGTG
>1939646|reference ScrF|length 50|copies 1
ACAACAGATCGCTCTCCCCCAGCGCCGCCAGTTGATCAGCAAGTTGTGGT
>1939646|reference ScrF|length 45|copies 4
ACAACAGCATCGACCCGGAACTGGCTCGCGAAAAATTTGCGGAAC
>1939646|reference ScrF|length 46|copies 3
ACAACAGCGTCAATCACATGGTCGAGCTGCGTCCAGTCCACTTCAC
>1939646|reference ScrF|length 49|copies 1
ACAACAGCGTCGCACTGGGTACCGGTTCCGTTGCAGACGAAGAAAATAC
>1939646|reference ScrF|length 42|copies 1
ACAACAGCTATTCGGCTCGGTCTGCCCCCTCGCTCTTTCAGG
>1939646|reference ScrF|length 44|copies 5
ACAACAGCTTTGCCCTGGAAATACTTCAGAGTAAGTTCCAGTTC
>1939646|reference ScrF|length 43|copies 3
ACAACAGGAATCCAGATCGGCAATGCCGGGAGTGGATGCACTG
>1939646|reference ScrF|length 63|copies 4
ACAACAGGATCGGCTTTAAATTCCGGATTAACGGCCTGTACTAACAATACAAGACGTTCGAGG
>1939646|reference ScrF|length 47|copies 2
ACAACAGGCACTCGAATTTAGCGTTCCCTACTCTTTCTTCCACTGGG
>1939646|reference ScrF|length 44|copies 2
ACAACATCCTGTCCCCGGCGAACGGCGAACCAATCATCGTTCCG
>1939646|reference ScrF|length 45|copies 5
ACAACATCCTGTCCCCGGCGAACGGCGAACCAATCATCGTTCCGT
>1939646|reference ScrF|length 42|copies 3
ACAACATCTGAAACCCGGTACGGCAGTAATGGTTTCTTCCAC
>1939646|reference ScrF|length 45|copies 1
ACAACATGACAACCCTGGCAGGTAACCTTGCCTATGTGTCGTTGC
>1939646|reference ScrF|length 50|copies 1
ACAACCACTCGCGACTGGTGGCCAAATCAACTTCGTGTTGACCTGTTAAA
>1939646|reference ScrF|length 42|copies 3
ACAACCACTTAGCCAGATCTTAAGCCAGGTTCAGCAGGATGG
>1939646|reference ScrF|length 44|copies 1
ACAACCAGAGTTGCCAGGTTGACCAGTGTGTTCCATGCGCTGTT
>1939646|reference ScrF|length 9|copies 1
ACAACCATC
>1939646|reference ScrF|length 48|copies 1
ACAACCCCATGCAAGGATCGGAAATCGCATCCAGTGCACGAGCGACCA
>1939646|reference ScrF|length 51|copies 5
ACAACCCGCTGCTGGTGGGGGAATCTGGTGTCGGTAAAACCGCGATTGCAG
>1939646|reference ScrF|length 46|copies 1
ACAACCCTTACCTGCATACGTTGCAGCACCGCACATATCACGGAAA
>1939646|reference ScrF|length 46|copies 14
ACAACCGACTCGCCGCTATTACTGTATTGTGCGGCGGTACTTAAAG
>1939646|reference ScrF|length 47|copies 3
ACAACCGACTCGCCGCTATTACTGTATTGTGCGGCGGTACTTAAAGA
>1939646|reference ScrF|length 32|copies 1
ACAACCGTCATCCCCTGGGTATATTTCCCCTG
>1939646|reference ScrF|length 47|copies 12
ACAACCGTTTCCGCGATTCTGTTTATGTTCGTCTGGACGATTATCCT
>1939646|reference ScrF|length 52|copies 2
ACAACGAAGCTCGTAAACAAGCTATTCGCCGTCACCTGGAGTTCTTTAACAC
>1939646|reference ScrF|length 50|copies 2
ACAACGAAGCTCTTTTCGTTGTCCATTCGTACCACACCCAGACTTGGCAC
>1939646|reference ScrF|length 40|copies 3
ACAACGATATTACTGTTGTCGATACCAACGGTGAGCGTCT
>1939646|reference ScrF|length 45|copies 1
ACAACGCATGGCATTGCTGGAAGAACGCCTGGAAGCGGCAGAAAT
>1939646|reference ScrF|length 40|copies 1
ACAACGCCTTTCACGCCGAAGTGCGCGCAGCTGCGCATCA
>1939646|reference ScrF|length 45|copies 1
ACAACGCGCGGTCACGGGTATCGTCAAAACCCATAATGATATGCA
>1939646|reference ScrF|length 54|copies 32
ACAACGCGGTAAGTCGGGGATTATTTACTGCAACAGCCGGGCGAAAGTAGAAGA
>1939646|reference ScrF|length 37|copies 1
ACAACGGCGAGTCACTGCATAATCTGTGGCTGCCCAC
>1939646|reference ScrF|length 38|copies 2
ACAACGGCGAGTCACTGCATAATCTGTGGCTGCCCACC
>1939646|reference ScrF|length 39|copies 1
ACAACGGCGAGTCACTGCATAATCTGTGGCTGCCCACCG
>1939646|reference ScrF|length 49|copies 56
ACAACGTAAATTGACCGTCCAGACTGGCAAACGCCTGTAAACCAAAGCG
>1939646|reference ScrF|length 44|copies 1
ACAACGTCCTGCGCCAGGAAGGCACGCAGAAAAGCGTCATCGAC
>1939646|reference ScrF|length 41|copies 1
ACAACGTCGGCTTTTAAGCCCTGCAAAATTGCCAGCGCCTG
>1939646|reference ScrF|length 41|copies 10
ACAACGTCGTGCCGCCGAACTCTCCGGGCTGACTCACAGTG
>1939646|reference ScrF|length 30|copies 1
ACAACGTGGTGATCCACGAAAACAACGTGG
>1939646|reference ScrF|length 32|copies 1
ACAACGTGGTGCACCTGGTGCACATTCGGGCA
>1939646|reference ScrF|length 34|copies 3
ACAACGTTCCAGTAACCGGGCATGTTCATCATCA
>1939646|reference ScrF|length 46|copies 1
ACAACTACATTCCCTTCGCAGGGGTTCACCGGGGCGTATTATCAGT
>1939646|reference ScrF|length 46|copies 12
ACAACTACGCGACGAAAGAAGACGCGAAGCGCGCAATGGACGTTTA
>1939646|reference ScrF|length 34|copies 8
ACAACTCCACTGCATGTGTCAGAAGGTTAGCATC
>1939646|reference ScrF|length 39|copies 1
ACAACTGAACGTTCCCGGCATCAGTGGTCCGGTTGCTGC
>1939646|reference ScrF|length 53|copies 1
ACAACTGAACGTTCCCGGCATCAGTGGTCCGGTTGCTGCGTACAGCGTCCCGG
>1939646|reference ScrF|length 45|copies 3
ACAACTGAACTACGCTCTTTCAGGCAGTTTAGTTGCCCATTCACA
>1939646|reference ScrF|length 47|copies 1
ACAACTGCGCACGAGTTTCTATCCCTTCAAGCGTCCATTTACCCACA
>1939646|reference ScrF|length 43|copies 1
ACAACTTCCGGCGCTACCGATAGCAAAGCGGTAATCGCCGCCC
>1939646|reference ScrF|length 36|copies 2
ACAACTTTCCCGCATTTGCCGCTCGCCATCAGCGCA
>1939646|reference ScrF|length 37|copies 1
ACAAGAATCAGTTCCGCACCATAAGCACGCATCGCCG
>1939646|reference ScrF|length 51|copies 6
ACAAGAGTATCGATTCCCCGTACAAAGCGGTACTGAAAACACTGCTGCTGG
>1939646|reference ScrF|length 53|copies 23
ACAAGATGGCGTGGAAATAATCGGTCGACTGCGCTCCGGGCCGTAACTGTGCC
>1939646|reference ScrF|length 11|copies 1
ACAAGCGAATA
>1939646|reference ScrF|length 48|copies 1
ACAAGCGCAGCAATCGCCAGCGGGTGGTCGCCGTGGTATGCGTTCCGG
>1939646|reference ScrF|length 40|copies 1
ACAAGCTATCCACGCGAAATATCCGGGCAAACTGCTGGCT
>1939646|reference ScrF|length 37|copies 1
ACAAGGAACTGTCCGCCCACCGGGAAACCGGCGTAGT
>1939646|reference ScrF|length 66|copies 1
ACAAGGAACTGTCCGCCCACCGGGAAACCGGCGTAGTCTTTCGCTTCCGGAATCCCCGATTCCTGT
>1939646|reference ScrF|length 47|copies 10
ACAAGGAAGATGTAGGGCCGCGAGATCACCCAGTCGACGTACTCTTC
>1939646|reference ScrF|length 55|copies 4
ACAAGGAATGCAAGTTGAAGCCCTGACCCTGTGCGAGAAACTGGAGCGAAGTCGC
>1939646|reference ScrF|length 44|copies 1
ACAAGGAGCGATCCGCTCCGCCGCTCTCGAACGTGAAAATCGGG
>1939646|reference ScrF|length 26|copies 1
ACAAGGGACGGACAAACGCGCGAGAT
>1939646|reference ScrF|length 50|copies 9
ACAAGGGATAAACGGTAAATGGATGCGAAAATCTTAATAGCAAAACCGCA
>1939646|reference ScrF|length 44|copies 1
ACAAGGTCATAAGCCGGATTAAGGGTGATAGTAGCAACACGTCT
>1939646|reference ScrF|length 48|copies 3
ACAAGGTCTGCTGACCGTTGAGAAGAAAGGCAAGAAAAACATCTTCTC
>1939646|reference ScrF|length 48|copies 8
ACAAGGTTCAACGAGAAATGGTAAGCGAGAAAAATGCGCTATAGATTT
>1939646|reference ScrF|length 40|copies 1
ACAAGTAATAATTTATCCACCAATAATAACACTGTTAATG
>1939646|reference ScrF|length 45|copies 1
ACAAGTCCATGTGATGGCAGGCGTCGTGCCCGCTGGCGAAGATGC
>1939646|reference ScrF|length 44|copies 1
ACAAGTCGAGTTTCTGCTGAACCTCGCCCTGCACGTTCTCAGCA
>1939646|reference ScrF|length 45|copies 12
ACAAGTCGAGTTTCTGCTGAACCTCGCCCTGCACGTTCTCAGCAC
>1939646|reference ScrF|length 35|copies 7
ACAAGTGGCATTCCCTGGAGGTGCAGTCGATGACA
>1939646|reference ScrF|length 36|copies 4
ACAAGTTACAGATCCCGGTACAGCGCAGTCTGGCGC
>1939646|reference ScrF|length 39|copies 14
ACAAGTTGTCCCATACTTGCAAGATCGCGCATCAGCTCC
>1939646|reference ScrF|length 39|copies 1
ACAAGTTTGTTGTTCAGTACGCTACTGACTCGATGACCT
>1939646|reference ScrF|length 59|copies 1
ACAATAAACTGCGACCAGGGATAAAGCTTTTTATTACTCTCCAGACTGCTGCGCACAAA
>1939646|reference ScrF|length 41|copies 47
ACAATAATGGAGAAATGCTGATTGCCGCAAAAGTGACTCCG
>1939646|reference ScrF|length 59|copies 2
ACAATACCAAGTTCCACTCTTTTTAAGGCCAGCGGGTCGGCAAGCAGCTCATCGCGAAA
>1939646|reference ScrF|length 49|copies 26
ACAATACCGCCTGCGTCTTCACCGGTAAGGGCCTTTCATTTGGCGGCAG
>1939646|reference ScrF|length 52|copies 1
ACAATAGACGGGAATTTTAATATCGTCAGATTCCCAAATCTTATCGCCGGGT
>1939646|reference ScrF|length 31|copies 2
ACAATATCGGTAGCCAGGCCGACGCCGTGGA
>1939646|reference ScrF|length 35|copies 8
ACAATATTTTCCCCACGCTTTCATGGCTCAACGGC
>1939646|reference ScrF|length 43|copies 1
ACAATCAATACGATAGCCAGTACCGGAAAAACAGAAGCACCGG
>1939646|reference ScrF|length 45|copies 7
ACAATCAATACGATAGCCAGTACCGGAAAAACAGAAGCACCGGTT
>1939646|reference ScrF|length 57|copies 1
ACAATCCCTGCATGGGTAAACTTAAGGCGAACAGCGCAGTGGCAACTGCCGGCCCAA
>1939646|reference ScrF|length 41|copies 2
ACAATCGTGCTCTCTCTTCAACATTCCACGCCATCAGAATG
>1939646|reference ScrF|length 41|copies 1
ACAATCGTTGGCCCCATCATCGACCCGAGAATTAACCCAGA
>1939646|reference ScrF|length 46|copies 1
ACAATCTGTTGATTTACATCCGGCGATAAAAGCCCTGAAAGATGAG
>1939646|reference ScrF|length 39|copies 2
ACAATGACGGAAATGATGATTGTCATCTTGCCACGCCAC
>1939646|reference ScrF|length 59|copies 1
ACAATGGCAAGATCGGCTTGAAAGGTTTGCACGACATTCCTCCAGATTGTTTTTATCCC
>1939646|reference ScrF|length 31|copies 1
ACAATGGCGCGCGCCTGGCTTTCCGCTTCGT
>1939646|reference ScrF|length 52|copies 2
ACAATGGGGAAATTTACCCTGCGCGAACATCTTGCCGGGCTGCGGAACAACG
>1939646|reference ScrF|length 43|copies 1
ACAATGGTTTGAACCCGGAACCGCCCGCGCGCTTGATGCGTTT
>1939646|reference ScrF|length 44|copies 5
ACAATGGTTTGAACCCGGAACCGCCCGCGCGCTTGATGCGTTTA
>1939646|reference ScrF|length 45|copies 1
ACAATGGTTTGAACCCGGAACCGCCCGCGCGCTTGATGCGTTTAT
>1939646|reference ScrF|length 10|copies 1
ACAATGTATA
>1939646|reference ScrF|length 52|copies 5
ACAATGTTCTTGAGGGTTTTAAAGACATATTTTCACGATTACTTTTCTAACG
>1939646|reference ScrF|length 47|copies 1
ACAATTAACACGACGGCATTCGCCACTGCCAGCAAAAAATAGAACTG
>1939646|reference ScrF|length 53|copies 1
ACAATTACAGTCGGCTTTCCCACCCAAACCAATAAGGACTAACATGACTTTTA
>1939646|reference ScrF|length 49|copies 2
ACAATTCATTGCAGTTACGCTCTAATGTAGGCCGGGCAAGCGCAGCGCC
>1939646|reference ScrF|length 40|copies 17
ACAATTGCCGCATCGGTCACTGCCAGAATCGGCGGCGTAT
>1939646|reference ScrF|length 49|copies 5
ACACAAAAAAGCTCCCGGAGTTGGGAGCTTATGATAGTGGTTGGTGCTT
>1939646|reference ScrF|length 36|copies 1
ACACAAAGCAACAAACCAGTGACGATAATCAGGTAC
>1939646|reference ScrF|length 47|copies 3
ACACAAAGCAACAAACCAGTGACGATAATCAGGTACAGAGACATCCC
>1939646|reference ScrF|length 41|copies 1
ACACAACGCAAAGGTGCGAAGTTCTGGGGCGTGGTGACGCA
>1939646|reference ScrF|length 39|copies 5
ACACAACGCGTTTGTTGCCACGAGCAGCGAACAGTGCCG
>1939646|reference ScrF|length 40|copies 1
ACACAATGCTGCAAACGCAAACCCCGGAAGCGATGTTAGG
>1939646|reference ScrF|length 43|copies 6
ACACAATGTCAGCAATATGCGAATAGAGCGGCAGCGTATTGAT
>1939646|reference ScrF|length 40|copies 2
ACACACAGATCCAAACCACATCCAGGAAGTGCCAGAACAG
>1939646|reference ScrF|length 45|copies 1
ACACACCTCGCACTTGAAATCAGCAGCGATTGGTTTATCGTGATG
>1939646|reference ScrF|length 44|copies 1
ACACACGATGGGACCCGGACTGGCTTATCTCGCCGCGTGGACCT
>1939646|reference ScrF|length 41|copies 4
ACACACTATGGATTACGAATTTCTGCGCGATATTACCGGAG
>1939646|reference ScrF|length 40|copies 3
ACACACTTGCGGAACACCGCATCCGGGCAGAATTGCATCA
>1939646|reference ScrF|length 47|copies 1
ACACAGAAATGAGTTGCATCATTTTTTACTATATTTTCTGCACCAGA
>1939646|reference ScrF|length 45|copies 1
ACACAGAGTAACGCCTGGCGGCTGTAATCAAACGGGCTTGGCAAT
>1939646|reference ScrF|length 42|copies 1
ACACAGCACCACATGATGACGGCGCAAAGAAGGTGTCAACGT
>1939646|reference ScrF|length 47|copies 1
ACACAGCGTTATCACCACGACCTGACCGGCAAACTTATCCGCAGCGA
>1939646|reference ScrF|length 48|copies 1
ACACAGGAAACAGACCATGGATGAACCCAAATAAAGAAAGATTAATCG
>1939646|reference ScrF|length 41|copies 1
ACACAGGCAGGACCGTTTTCGCGCCCCGCACAAAGGTCGCA
>1939646|reference ScrF|length 40|copies 16
ACACATAACCAGTACCGCTTTTTTGCCCACATGCGGTATG
>1939646|reference ScrF|length 42|copies 7
ACACATCACTATTTAATGAAAAAGCCGGGTTATTATCTTTCT
>1939646|reference ScrF|length 39|copies 1
ACACATCCGCCTGCTCAACATCCGGACGCTGTTCAAGAC
>1939646|reference ScrF|length 45|copies 1
ACACATCTATTTTACGCAAGACAAAGATATGGAAGACCTCCAGGA
>1939646|reference ScrF|length 51|copies 3
ACACATCTTTAAAAATAAGATGTTTTTTCAATCGATTAAGCAGAACTTGTG
>1939646|reference ScrF|length 30|copies 5
ACACATGCAGCTCCCGGAGACGGTCACAGC
>1939646|reference ScrF|length 42|copies 19
ACACATGCAGCTCCCGGAGACGGTCACAGCTTGTCTGTAAGC
>1939646|reference ScrF|length 31|copies 1
ACACATTGAGCAGCCAGGCAAGCGCCATTCA
>1939646|reference ScrF|length 49|copies 5
ACACATTGTTAACTCCGGTTATTCAACTTCAATACTTTTGACGATCAGC
>1939646|reference ScrF|length 50|copies 1
ACACATTGTTAACTCCGGTTATTCAACTTCAATACTTTTGACGATCAGCG
>1939646|reference ScrF|length 41|copies 1
ACACATTTGATTTTATTCGGCTGGTTTCTCTGGTGTCTGCG
>1939646|reference ScrF|length 55|copies 20
ACACCAAAACGTGCCGAGATGATCCTGTAACCATCATCAGTTGTGAAGTAGTGAT
>1939646|reference ScrF|length 48|copies 11
ACACCAACTATCACTACATGGTGCCGGAGTTCGTTAAAGGCCAACAGT
>1939646|reference ScrF|length 41|copies 3
ACACCACCGACAGCTGCACCACCTAATGTACCCAACGTACT
>1939646|reference ScrF|length 40|copies 1
ACACCACGCCATCAGCCAGCGTGCCGGGAACGAAGGGGGC
>1939646|reference ScrF|length 41|copies 3
ACACCACGCCATCAGCCAGCGTGCCGGGAACGAAGGGGGCC
>1939646|reference ScrF|length 42|copies 1
ACACCACGCCATCAGCCAGCGTGCCGGGAACGAAGGGGGCCA
>1939646|reference ScrF|length 40|copies 3
ACACCACGCTGATTGTGGCTGCGGTTACCGCAGTAATGTC
>1939646|reference ScrF|length 9|copies 1
ACACCACTT
>1939646|reference ScrF|length 43|copies 24
ACACCAGAACAGATCAACGATCGCTTTAATATTACGGGCGAGG
>1939646|reference ScrF|length 41|copies 1
ACACCAGACCACAACTTGCTTTGCCAGGCTACCGCTGTCCG
>1939646|reference ScrF|length 47|copies 1
ACACCAGCATTGCCCCGGCCCAACGCCAGGCAATTGCCAACTCTTTT
>1939646|reference ScrF|length 43|copies 1
ACACCAGTATGATTTTCCAGTTCCTTCACACTGTGACTCACTG
>1939646|reference ScrF|length 43|copies 12
ACACCAGTTCCAGCATCGTTACTTCCGGGCGGCAGTTCAGACG
>1939646|reference ScrF|length 40|copies 2
ACACCATCAACACCGCCGTTCAGCAGCGTACGACTGTAGG
>1939646|reference ScrF|length 56|copies 3
ACACCATCACCAGCCCGGCCACCAGACGAATCGCCGCAAAACCCCAGCCGAGGACA
>1939646|reference ScrF|length 58|copies 1
ACACCATCACCAGCCCGGCCACCAGACGAATCGCCGCAAAACCCCAGCCGAGGACAAA
>1939646|reference ScrF|length 35|copies 5
ACACCATCCATAACCCGGTGGTGAAAGATAATGAA
>1939646|reference ScrF|length 36|copies 3
ACACCATCCATAACCCGGTGGTGAAAGATAATGAAG
>1939646|reference ScrF|length 50|copies 28
ACACCATCCCCGTTGAAGAACAACCGGAGTATCCGGGTAATCTGGAACTG
>1939646|reference ScrF|length 46|copies 7
ACACCCATGTTTAATTCACGCAGGCGAGAATCAAAGATGATGTCAC
>1939646|reference ScrF|length 54|copies 2
ACACCCCAGCGACCCAGGCGCTATCGACAAAAATAATCAGCCCAATACCCAACG
>1939646|reference ScrF|length 40|copies 1
ACACCCGCCTGTTCAAGTACGCCGCGGACCTTATCGAGAT
>1939646|reference ScrF|length 42|copies 4
ACACCCTGCCGTTGCCTGGCGTGGGTTTCTGCGTGGCAGCGC
>1939646|reference ScrF|length 42|copies 1
ACACCCTGCTGACCGGTGTCGACTTTATGCGTATGCGTAATG
>1939646|reference ScrF|length 46|copies 1
ACACCCTTGCCTTTATAAGGCTCAGGACGACGGTAGGCGCGCAGAT
>1939646|reference ScrF|length 32|copies 1
ACACCGAAAATACCCCAGGCCTCGCGGCGCTG
>1939646|reference ScrF|length 53|copies 1
ACACCGACAATACCTTCCTGTGGGGAGAAAAAGCGCAACGTAAATAAAGGCGT
>1939646|reference ScrF|length 45|copies 1
ACACCGAGCCAATGAAGCCCAGTAATACCGGGCGTCTGATTGCTG
>1939646|reference ScrF|length 41|copies 2
ACACCGATTATCGATCTGGCGCTGCATATTGTTGGCGGTAG
>1939646|reference ScrF|length 49|copies 1
ACACCGCAGTCACATCCGGCGGGAAAACGCTCTGATGCCCTTCCCCCCC
>1939646|reference ScrF|length 48|copies 1
ACACCGCCAAAATTGCCCTTTCTCAGGCCAGCGTCTTGATTAGCGGTG
>1939646|reference ScrF|length 59|copies 2
ACACCGCCCGTCACACCATGGGAGTGGGTTGCAAAAGAAGTAGGTAGCTTAACCTTCGG
>1939646|reference ScrF|length 45|copies 1
ACACCGCCCTCGCCCTGGATCGGCTCAACCACCACCGCACAGGTG
>1939646|reference ScrF|length 41|copies 1
ACACCGCGGTTTCGCATTCATTGCCTGATGCGACGCTGCCG
>1939646|reference ScrF|length 41|copies 13
ACACCGCTTCTCAACCCGGTACGCACCAGAAAATCATTGAT
>1939646|reference ScrF|length 42|copies 2
ACACCGCTTCTCAACCCGGTACGCACCAGAAAATCATTGATA
>1939646|reference ScrF|length 46|copies 2
ACACCGCTTCTCAACCCGGTACGCACCAGAAAATCATTGATATGGC
>1939646|reference ScrF|length 58|copies 1
ACACCGGAATTTTGCTTTCGGGCTTTCCGCCAGAGATGAACCAGGTTGTAAAAGCGGT
>1939646|reference ScrF|length 21|copies 1
ACACCGGGGTCATCTATCGTC
>1939646|reference ScrF|length 43|copies 2
ACACCTACATCTGTATTAACGAAGCGCTGGCATTGACCCTGAG
>1939646|reference ScrF|length 54|copies 1
ACACCTTCCGAGCTGGAAACACGCAGTAAGTTGTAACTAATGCGGGCAGCTTCC
>1939646|reference ScrF|length 41|copies 2
ACACCTTCGTCGGAAGTGATCACCAGTCGTGAGTTGGAATC
>1939646|reference ScrF|length 56|copies 2
ACACCTTCTCCCTCTTTGCCGCGAAAGGGAATTTCATCGAAATTATAGAAATAGCA
>1939646|reference ScrF|length 46|copies 4
ACACCTTCTTAAGCCCGGCATTACAAAATCCGCTGGCATTAGGTGC
>1939646|reference ScrF|length 35|copies 1
ACACCTTCTTCACGAGGCAGACCTCAGCGCTATTC
>1939646|reference ScrF|length 46|copies 1
ACACCTTTAATCCGGCATTCTCTAACGGTTCAATTATGGATATCGG
>1939646|reference ScrF|length 9|copies 1
ACACGAACA
>1939646|reference ScrF|length 52|copies 2
ACACGAACCATCGGTGAAAATTTCTACCTGTTTAAGCATCTCTGGTAGACTT
>1939646|reference ScrF|length 42|copies 2
ACACGACCATCGTCTTTATCTTCAAAATCTTTCGGCCCGTTC
>1939646|reference ScrF|length 35|copies 6
ACACGACCGCCACGGATCAGGATCACGGAGTGCTC
>1939646|reference ScrF|length 36|copies 1
ACACGACCGCCACGGATCAGGATCACGGAGTGCTCC
>1939646|reference ScrF|length 49|copies 8
ACACGATTCCAGCCATTGTTGGTGGTGATTTTCGAGTCAAAGCCTTCGA
>1939646|reference ScrF|length 40|copies 2
ACACGATTCCAGCGAAGCGAAACCGGGGATGGACTCACTG
>1939646|reference ScrF|length 44|copies 1
ACACGCACTGGCGTGGAATTAATTATTGACATATTACGTTGATT
>1939646|reference ScrF|length 31|copies 1
ACACGCCACGGCCCCAGGTTAACCCCGACCG
>1939646|reference ScrF|length 53|copies 1
ACACGCCCCGCAACCCGGACGGCATTCCATACGTTGTTCTCTTAAGGTTAACC
>1939646|reference ScrF|length 47|copies 1
ACACGCCTGATGAGTGGAACCTTACTCGCCTTCGACTTCGGCACCAA
>1939646|reference ScrF|length 37|copies 1
ACACGCGACGGAAGGACCGCCAGGCACGCACTCAGCG
>1939646|reference ScrF|length 38|copies 18
ACACGCGCTGCGTGACTATCTGCCAGATGCCTTTGGGC
>1939646|reference ScrF|length 39|copies 1
ACACGCGCTGCGTGACTATCTGCCAGATGCCTTTGGGCC
>1939646|reference ScrF|length 40|copies 2
ACACGCGGCAGGCGGAAGTCCCAGACGATATCCGGGGCGA
>1939646|reference ScrF|length 49|copies 16
ACACGCGGCAGGCGGAAGTCCCAGACGATATCCGGGGCGACGAACGGTG
>1939646|reference ScrF|length 32|copies 1
ACACGCTGAAGAAACGCGCTATGTTTCCGACG
>1939646|reference ScrF|length 44|copies 1
ACACGCTGGTGTTGAAACAGCAAACCTTTATTGAGTCAGCACGC
>1939646|reference ScrF|length 43|copies 1
ACACGCTTAACGCTGGTATTTTTTGCCAGGAAATCGGCAGCCA
>1939646|reference ScrF|length 50|copies 5
ACACGCTTCCACTGCATGACGGCAACCATTATCCGGGGGTCAGCAAAACA
>1939646|reference ScrF|length 46|copies 1
ACACGGACCAACGGTAGCAAGTCTTGCTCCAACATTTGGTCGCGGT
>1939646|reference ScrF|length 42|copies 8
ACACGGAGAAGAGGGCGGTTCTATGCGCGGCGCAGCAAACGA
>1939646|reference ScrF|length 41|copies 7
ACACGGATCCCGCCCTGGAAGGAGAGCATTGACGCGATATT
>1939646|reference ScrF|length 48|copies 1
ACACGGCAAGCGTCGCATCCGGCGTTACCACCGGGCGTATTCTTTTTG
>1939646|reference ScrF|length 53|copies 1
ACACGGCCCAGCAGGCCACGGCCAACCGGAACTTCCAGGATACGGCCAGTACA
>1939646|reference ScrF|length 56|copies 3
ACACGGCGAACATTCCCGGTTTTAAGTTGATGGTTTGCTCGTTTTCAATGGCGCTG
>1939646|reference ScrF|length 37|copies 1
ACACGGGCATTTAATAAGCGAACCAGTATAGCAACCA
>1939646|reference ScrF|length 38|copies 4
ACACGGGCATTTAATAAGCGAACCAGTATAGCAACCAT
>1939646|reference ScrF|length 45|copies 2
ACACGGGTCACTCCTTCATTACTGTTGCTGTTACTACTGGCGATG
>1939646|reference ScrF|length 49|copies 6
ACACGGTAAAACCATCGTCGTTTACGGCACTCGTTAATCCCGTCGGAGT
>1939646|reference ScrF|length 45|copies 4
ACACGGTAAGGCGTCTTTATTACGCGCCTTCATCCCGCTGCCGCC
>1939646|reference ScrF|length 33|copies 4
ACACGGTCACGATGCTGGCTCCAGAGTTGCTGA
>1939646|reference ScrF|length 41|copies 1
ACACGTAGTTGATGTTGCCAAAATGATTCGCGTCTACAACA
>1939646|reference ScrF|length 44|copies 8
ACACGTAGTTGATGTTGCCAAAATGATTCGCGTCTACAACAACC
>1939646|reference ScrF|length 45|copies 1
ACACGTAGTTGATGTTGCCAAAATGATTCGCGTCTACAACAACCC
>1939646|reference ScrF|length 53|copies 1
ACACGTCGCCAATCCTGGAAAGAGTATTAAGCGTGAATGATGCCAGAGCGCAA
>1939646|reference ScrF|length 54|copies 3
ACACGTCGCCAATCCTGGAAAGAGTATTAAGCGTGAATGATGCCAGAGCGCAAA
>1939646|reference ScrF|length 30|copies 1
ACACGTTATGGCCCCTGGAGGGTTGAAAAA
>1939646|reference ScrF|length 48|copies 46
ACACGTTGAAAACCACATTACGCAGCGCATGGTCAGCCCTTTACAGCG
>1939646|reference ScrF|length 36|copies 2
ACACTACACAAAACCTGGGTTTAACGGAGACATTAC
>1939646|reference ScrF|length 31|copies 5
ACACTACACGCGCACGCACCAGCGCCTGATG
>1939646|reference ScrF|length 43|copies 3
ACACTCAATCACCAGCCAGTCAGAAAGAATACGCGTGCCGCCG
>1939646|reference ScrF|length 41|copies 3
ACACTCCAACGCATGAACAAACACACCGAACATGATACTCG
>1939646|reference ScrF|length 39|copies 10
ACACTCTTTTTGTTATGCGTCTGAACGACCGTGCGGGTG
>1939646|reference ScrF|length 44|copies 1
ACACTGATTCAGGCTCTGGGCTGCTCCCCGTTCGCTCGCCGCTA
>1939646|reference ScrF|length 32|copies 1
ACACTGCAAACCGCCTGGGGTTCGAGCTATGT
>1939646|reference ScrF|length 45|copies 1
ACACTGCCCGCCTTCATGGAGTCAACCATTTCACGGGTAATTAGC
>1939646|reference ScrF|length 34|copies 28
ACACTGCGAAACTCTCTTCGCGCATTGATGATAT
>1939646|reference ScrF|length 49|copies 1
ACACTGCGCACCATCTGGATGTTCTACATGTTCGCGGATGTTTATTTGC
>1939646|reference ScrF|length 47|copies 1
ACACTGGTCCCCATCCCGGCAACGAACATTTGGGTTAATAACCGACC
>1939646|reference ScrF|length 42|copies 2
ACACTGTCATCGCAACATTATCTGGTGATCACTGCGTTGGGT
>1939646|reference ScrF|length 38|copies 6
ACACTTCATCGCCGTTGCTCATATCCACCAGAATCTCG
>1939646|reference ScrF|length 46|copies 15
ACACTTCTCACGTTGAATACGACACCCCGACCCGTCACTACGCACA
>1939646|reference ScrF|length 48|copies 1
ACACTTTCTGACGCAGGTCGGTGGCAATCATCGAGTTGGAATCGGCAA
>1939646|reference ScrF|length 46|copies 1
ACACTTTGTGCCCCATAATGGCACTGATAATCAGCAATAACAGGCC
>1939646|reference ScrF|length 45|copies 10
ACAGAACGAACAGGACAAACGCGATGGCCTGGCCGAGGATTGTTG
>1939646|reference ScrF|length 49|copies 1
ACAGAACTGGGGGTTGATCTGTTTATTCGCGAGAATCAGCGTTTACGTC
>1939646|reference ScrF|length 11|copies 1
ACAGAAGAGAG
>1939646|reference ScrF|length 44|copies 1
ACAGAAGCCAGAAACCACGCCAGAGCCGGTGGTAAAACCTGCTG
>1939646|reference ScrF|length 18|copies 1
ACAGAATATATTTCATCA
>1939646|reference ScrF|length 39|copies 1
ACAGAATCAGGATAAATACGCCCAGTGCCATAGACAGCG
>1939646|reference ScrF|length 46|copies 1
ACAGAATCAGGGGATAACGCAGGAAAGAACATGTGAGCAAAAGGCC
>1939646|reference ScrF|length 55|copies 2
ACAGAATCTCAACCGTGGTGGCCAGCCGACTGGGGCAGTTACGCCGGTCTGTTTA
>1939646|reference ScrF|length 51|copies 2
ACAGAATCTGGCGTGGAAAGAGGTAGAACCGTATCCGCTGGATGTGCTGGT
>1939646|reference ScrF|length 45|copies 6
ACAGAATGCCTGCAGCGATATCGAAGCGGAAGCTGTCCAGCGCTT
>1939646|reference ScrF|length 48|copies 5
ACAGACACTGACACTCGACGGTAAAACCTGGCTGCTCGAACGCCCACT
>1939646|reference ScrF|length 27|copies 5
ACAGACCGCGCAGTACCACTTCATCCG
>1939646|reference ScrF|length 44|copies 6
ACAGACGCACATGCTGGAAGGTGCGCACCACGCCCATGCGGGCA
>1939646|reference ScrF|length 41|copies 7
ACAGACGCCCCATGCCTTCCTGCTGCATGATAAACGGCCCG
>1939646|reference ScrF|length 42|copies 1
ACAGACGGCTTTCACCGCGAGCTACCGGGTAAACAGGCATCA
>1939646|reference ScrF|length 53|copies 1
ACAGACGGTTTATCATCACTTTGGTAATAAAGAAAATTTATTTATTGAAGTAC
>1939646|reference ScrF|length 41|copies 1
ACAGACTGTTTTGTGTTCATCAACCGTACCTCAGGTTTATT
>1939646|reference ScrF|length 49|copies 1
ACAGAGAAATTGAATCGTTAACATAACCGCTCCGGGTTAATCAGGAGAT
>1939646|reference ScrF|length 52|copies 1
ACAGAGATAACCTGTCGGATTCTGGAAGGGCTAAAACCTATTCTTGCCGAGT
>1939646|reference ScrF|length 36|copies 4
ACAGAGATTTATGCCCGGCGCTGCAACGTCCGCGAC
>1939646|reference ScrF|length 49|copies 3
ACAGAGCTCCGCCTCAGCCGGAAGTGGCGAGCCAGGTACGTATTTGCCG
>1939646|reference ScrF|length 37|copies 13
ACAGAGCTGCGACCACCACCACACACAGGTTCAGATC
>1939646|reference ScrF|length 47|copies 1
ACAGAGTGCTATTCAGTTCCCTGATAGTACCGGGCTTCGTATTAACC
>1939646|reference ScrF|length 57|copies 1
ACAGAGTTGGATCCCGGTCGTTTCTGGATTTTTGTTAAGCCGGGTTATTCGTAAAGA
>1939646|reference ScrF|length 46|copies 1
ACAGATACCAGCTCCCGCGGCATTGTTTGGTTATAGTCACCTGTAT
>1939646|reference ScrF|length 41|copies 2
ACAGATATTCGGTATCCCCTGAAAACTCGCGGATAGCGCCA
>1939646|reference ScrF|length 49|copies 1
ACAGATCCCAATGCGGCTGTTTATACCTTTGCCGGGCATGTCTTTAACT
>1939646|reference ScrF|length 50|copies 24
ACAGATCCCAATGCGGCTGTTTATACCTTTGCCGGGCATGTCTTTAACTG
>1939646|reference ScrF|length 52|copies 3
ACAGATCCGCGAATACCGCGGCACCCTGACGCAACCGGGTAAAAACAGCCCG
>1939646|reference ScrF|length 41|copies 1
ACAGATGAAGAGTTAACGGGAATTCGATGACAGTGCGGGAG
>1939646|reference ScrF|length 42|copies 17
ACAGATGCATTAATGACAATATATTGGTCATCATTGAGATTG
>1939646|reference ScrF|length 43|copies 1
ACAGATGCATTAATGACAATATATTGGTCATCATTGAGATTGG
>1939646|reference ScrF|length 55|copies 4
ACAGCAAAAAAATGCCCCCTTCTGAACAGGTTGAAGAAGAGGAAGATAGCGGTCC
>1939646|reference ScrF|length 51|copies 11
ACAGCAAAACGGTGCAAAAAATAAAAACGAACACCAGGACAACGGCTGCCA
>1939646|reference ScrF|length 45|copies 1
ACAGCAAAGCCATGTGCACGGCGGAGGTAACTCAGTTTTTCGAGT
>1939646|reference ScrF|length 46|copies 11
ACAGCAAAGCCATGTGCACGGCGGAGGTAACTCAGTTTTTCGAGTG
>1939646|reference ScrF|length 51|copies 2
ACAGCAAGGTGAAGTGTATCGCCAGCTTTTGCAAACGCCCGCGCCGATGCA
>1939646|reference ScrF|length 42|copies 1
ACAGCAAGTCTGCGCCTGGTGAAAAAAGTTTGACGCCACAGC
>1939646|reference ScrF|length 15|copies 1
ACAGCAATGGCATCC
>1939646|reference ScrF|length 32|copies 138
ACAGCAATGGCATCCTGGTCATCCAGCGGATA
>1939646|reference ScrF|length 39|copies 8
ACAGCAATGGCATCCTGGTCATCCAGCGGATAGTTAATG
>1939646|reference ScrF|length 40|copies 1
ACAGCAATGGCATCCTGGTCATCCAGCGGATAGTTAATGA
>1939646|reference ScrF|length 41|copies 7
ACAGCAATTCTACTGAGGCCGAGGCGATAAAAAAGCAGAAC
>1939646|reference ScrF|length 47|copies 1
ACAGCAATTGCAGCACCGGAATAATGCTGTTCCACTTCTCACCAAAG
>1939646|reference ScrF|length 39|copies 2
ACAGCACGTCCAGCCAGCCGGTCCCCGCTTTCTTCACGA
>1939646|reference ScrF|length 36|copies 1
ACAGCAGAGTGCCCGGAATACCTGCATATTCATAAA
>1939646|reference ScrF|length 37|copies 11
ACAGCAGAGTGCCCGGAATACCTGCATATTCATAAAG
>1939646|reference ScrF|length 38|copies 1
ACAGCAGAGTGCCCGGAATACCTGCATATTCATAAAGG
>1939646|reference ScrF|length 48|copies 1
ACAGCAGCATTGGCACCTGTTTTTGGCTATCCGGGGCGATGGCATAAG
>1939646|reference ScrF|length 46|copies 4
ACAGCAGCGGCGTACTGACCAACATGGTGACAATCAGCAGTAATAG
>1939646|reference ScrF|length 39|copies 6
ACAGCAGCGGGATCACTAACAGCAGATTGGCTGAGAGCA
>1939646|reference ScrF|length 41|copies 1
ACAGCAGCGGGATCACTAACAGCAGATTGGCTGAGAGCACA
>1939646|reference ScrF|length 51|copies 1
ACAGCAGGTCCCCCATTTCCTCCTCCAGTTTAGCCTGGTCGACAACAGCCT
>1939646|reference ScrF|length 35|copies 1
ACAGCAGTATTTTTCGTGATGAGCGTGCCGGAAAG
>1939646|reference ScrF|length 38|copies 1
ACAGCAGTGTGGTTGATGATGTTACGGTGAACCAGACA
>1939646|reference ScrF|length 50|copies 1
ACAGCATCGGGAACCAGGAGATGAAGATAGAAGCCAGCAGGCTTGGTTCT
>1939646|reference ScrF|length 43|copies 6
ACAGCATGGCGGCGGAAATCTTGTCGGAAATAACTTCCGTCGG
>1939646|reference ScrF|length 40|copies 4
ACAGCATGGGGCAGTCACTCTCCGGGGGTGAACGTCGCCG
>1939646|reference ScrF|length 41|copies 2
ACAGCATGTCAGCGTCGACAGCGGCACCACACAAACCGTCT
>1939646|reference ScrF|length 39|copies 1
ACAGCCAGCAAATCTTCACTGCTCGCAGCCCCCCACTTA
>1939646|reference ScrF|length 43|copies 2
ACAGCCATACAATCATCAAAAAGTACCGGGTAACGTCTGGGAT
>1939646|reference ScrF|length 37|copies 1
ACAGCCATTGAAGCTGGCGACGAACGCCGTGCTCGAG
>1939646|reference ScrF|length 47|copies 1
ACAGCCATTGAAGCTGGCGACGAACGCCGTGCTCGAGCAAAATTTCA
>1939646|reference ScrF|length 47|copies 2
ACAGCCCGCTGGCGATCATTACCCTTGCACCCGGTGTTCAGGAACCG
>1939646|reference ScrF|length 45|copies 4
ACAGCCCGCTTCCTTCGCCAGTTGGATCCAGGTTTTAATCGCCAG
>1939646|reference ScrF|length 39|copies 1
ACAGCCCGGTGGTATCCATCAGTTGCGTCAAACGCGGTC
>1939646|reference ScrF|length 50|copies 6
ACAGCCCTTAATTGAACGTGGTTGGGTAGTGGCGCAACCCATCACCTATG
>1939646|reference ScrF|length 43|copies 4
ACAGCCGATGGAACATTGCTGGCAGATGCTCGGCGCAAACTGC
>1939646|reference ScrF|length 43|copies 1
ACAGCCGCAATCCGTTGAACAGCAGCCTGTTGTGGAGCCTGAA
>1939646|reference ScrF|length 39|copies 1
ACAGCCGTTGCCGAACGTAGGCCGGATAAGGCGTTCACG
>1939646|reference ScrF|length 49|copies 1
ACAGCCTCAACCCCGCGCCGCTGGAAGCCCTCGCCGGACGACTGCAAGG
>1939646|reference ScrF|length 49|copies 2
ACAGCCTTTAAGAAATACGACCGTGCGGATACCGGGGCCATCATGGGTC
>1939646|reference ScrF|length 44|copies 1
ACAGCGACCACCGTTTTCCCCTGAGTCCGGAGTTCGCCCATCAA
>1939646|reference ScrF|length 49|copies 17
ACAGCGACCACCGTTTTCCCCTGAGTCCGGAGTTCGCCCATCAACCGCA
>1939646|reference ScrF|length 43|copies 1
ACAGCGACGAGTGGACCTTCGGTGCCCAGATGGAAATCTGGTG
>1939646|reference ScrF|length 45|copies 2
ACAGCGACGAGTGGACCTTCGGTGCCCAGATGGAAATCTGGTGGT
>1939646|reference ScrF|length 46|copies 2
ACAGCGACGAGTGGACCTTCGGTGCCCAGATGGAAATCTGGTGGTA
>1939646|reference ScrF|length 51|copies 6
ACAGCGACTGTGGACCAAAGGCGAAACGTCGGGCAATTTTCTCAATGTGGT
>1939646|reference ScrF|length 43|copies 1
ACAGCGAGGTGTTTGACAGCATCCCCCAGGAAACTTCATTGCT
>1939646|reference ScrF|length 38|copies 3
ACAGCGCACCATCACCATTCTTGATAACGATCTCCTGC
>1939646|reference ScrF|length 31|copies 1
ACAGCGCGCTGCGCCAGGGCGTGGCAATGGT
>1939646|reference ScrF|length 37|copies 2
ACAGCGCGCTGGTAGATGAGTGTGTCGCGTTTTATGA
>1939646|reference ScrF|length 52|copies 1
ACAGCGCGTAGCAACCATTCAAACCCTTGGCGGCTCCGGGGCATTGAAAGTG
>1939646|reference ScrF|length 44|copies 1
ACAGCGGGCATCCTCCGGCGATAATGGCGGTTTGAATCGGTTTC
>1939646|reference ScrF|length 60|copies 1
ACAGCGGGGAAGGCAAATGGCGATTGAGGATCGGGTCCAGCTCATCAAAGAAACTGGCTG
>1939646|reference ScrF|length 61|copies 1
ACAGCGGGGAAGGCAAATGGCGATTGAGGATCGGGTCCAGCTCATCAAAGAAACTGGCTGG
>1939646|reference ScrF|length 36|copies 30
ACAGCGGTATTCTGGCGGGCGCTGGTTGGCAATGGG
>1939646|reference ScrF|length 49|copies 4
ACAGCGGTTGCCCACGGCGAGATTCAAGTAGCGGCGGAACGGGTAGCGG
>1939646|reference ScrF|length 31|copies 1
ACAGCGTACCGACCCTGGCGCAGATGACTGA
>1939646|reference ScrF|length 48|copies 2
ACAGCGTCAACAGAAGCGCCAGCCAGAACACCGGGATTGAAAAGCCCA
>1939646|reference ScrF|length 42|copies 7
ACAGCGTCAATTTCCTGCCAAAAGTAAAAATTGATGTGGCGA
>1939646|reference ScrF|length 40|copies 1
ACAGCGTCAGGCTGAAGTGCGTAAAAACGGCACTCTGCCG
>1939646|reference ScrF|length 55|copies 1
ACAGCGTCGGGCTAAACCAGAACCAGCCAATAATGCACAGACCGACGACCGGAAT
>1939646|reference ScrF|length 39|copies 25
ACAGCGTGGCGTTTCGCGTTCCGGGCTATCGCTTAACCG
>1939646|reference ScrF|length 38|copies 3
ACAGCGTTTCGGGGCGACAATCACCCTGCAATGCGCGC
>1939646|reference ScrF|length 48|copies 1
ACAGCTATCAGGAACTGAATTTCAAAGCTCGTATGGAATCCCCAAGCA
>1939646|reference ScrF|length 42|copies 1
ACAGCTCCACCAGCATGCTGTTATGCGTTGCTTCGGCAATAG
>1939646|reference ScrF|length 41|copies 3
ACAGCTCGCTTTCACCCGGTGCACTGGTGCGATCCATATAG
>1939646|reference ScrF|length 42|copies 2
ACAGCTCGGCGCGAATATTGTTGTGCCAGGCAACGTCAGGCA
>1939646|reference ScrF|length 44|copies 1
ACAGCTGGGCATGCCTGGACACTTGGCGAAAACAAGCGCGATAC
>1939646|reference ScrF|length 42|copies 2
ACAGCTTAACCAGCATGCAAAACAGCAGATCGCACTGGAGTC
>1939646|reference ScrF|length 42|copies 1
ACAGCTTCCGTCCGGCGAGTTTCACCAGGAAATCAGCCTGAG
>1939646|reference ScrF|length 55|copies 3
ACAGCTTTATTCCCCGCAGGAAATGCAGCAGTTACATCCGGGAGATGAAGAAGCG
>1939646|reference ScrF|length 48|copies 1
ACAGCTTTTTGCTGCTGTTCATGGGTGAGTGAAGGTAAACCTGCAAAC
>1939646|reference ScrF|length 45|copies 13
ACAGGAACATGCCGGAATGCCGACACCAACGGAAAGATATTCATT
>1939646|reference ScrF|length 45|copies 2
ACAGGAGGTTCAGCCCGGTCCGTGGCGTAAACGCTATATACTGGC
>1939646|reference ScrF|length 43|copies 7
ACAGGATTGTCGCCCCGGTAATCATCGGGATAACATGCGCATC
>1939646|reference ScrF|length 45|copies 1
ACAGGCAATTACGAATGTAGAGTCGATCCGCGAAGCTGTGGGAGT
>1939646|reference ScrF|length 54|copies 2
ACAGGCACAAAAAGAAGCGATCTACCGTCAATTAGATCAAACCACCCAACGTTT
>1939646|reference ScrF|length 34|copies 1
ACAGGCAGAGGTGACGCTTGGCTACAATGAAAGA
>1939646|reference ScrF|length 31|copies 2
ACAGGCCGACCATCGCAGAGGCGTCACTATA
>1939646|reference ScrF|length 50|copies 1
ACAGGCCGACCATCGCAGAGGCGTCACTATAAAATTTGCGCCAGGCGGTA
>1939646|reference ScrF|length 57|copies 3
ACAGGCGCAAATTCTGACGGGCGTCGGTTTTTAGCATTTCGGCAGCCAGCAGGTTTT
>1939646|reference ScrF|length 32|copies 6
ACAGGCGCAGTCACCCGGGCGATGCGTATGCC
>1939646|reference ScrF|length 45|copies 1
ACAGGCGCTGGAACTGAAGCGCCGCTACCAGGATGAAGCCGTCTG
>1939646|reference ScrF|length 44|copies 1
ACAGGCTACGCAACGCTCTTCGCCGTCCGGGTCGCGGGTCAGAA
>1939646|reference ScrF|length 41|copies 4
ACAGGCTGACGCACTGCTGAACGTGAAAGATTTGCGTGTCA
>1939646|reference ScrF|length 42|copies 5
ACAGGCTGACGCACTGCTGAACGTGAAAGATTTGCGTGTCAC
>1939646|reference ScrF|length 47|copies 2
ACAGGCTTTTTCGATACGCAGGATCTCTTTTTCAATATCCAGAACAT
>1939646|reference ScrF|length 9|copies 1
ACAGGGAAG
>1939646|reference ScrF|length 49|copies 4
ACAGGGAATGTCTGATGAATAAAGCAAAACGCCTGGAGATCCTCACTCG
>1939646|reference ScrF|length 34|copies 1
ACAGGGATATCAATGAGCTATTTTTGATAGTTCT
>1939646|reference ScrF|length 42|copies 1
ACAGGGATCACCGCATAACAAATATGGAGCACAAACATGGCG
>1939646|reference ScrF|length 65|copies 5
ACAGGGTAGGCTTTTTTTCTGTATGCAGGAAAAGAATCACTGAAAAAATGGAAGCAGGTAAGAAA
>1939646|reference ScrF|length 43|copies 7
ACAGGGTCTGTAAGAGATCTCTCACAACCAGATGGGGTATTTG
>1939646|reference ScrF|length 53|copies 1
ACAGGTAAAGATCTCTTTGCCTACGCCTGCCATCAGGCAAGCCCCAGAGCGGG
>1939646|reference ScrF|length 38|copies 5
ACAGGTAAGCGATGCCGAACTGGCGGCGCGTCGTGAAG
>1939646|reference ScrF|length 41|copies 1
ACAGGTAGCAATAGTTTTACAATCCCGGCAATGATGATCGG
>1939646|reference ScrF|length 42|copies 1
ACAGGTATTAGCAAGCTGAATAACCGCCACCTGAATAGACCC
>1939646|reference ScrF|length 40|copies 1
ACAGGTCAGCGAGGCTTCCGCCAGCGCGCCAAGTCCGCTT
>1939646|reference ScrF|length 35|copies 1
ACAGGTGATGTGCCCGGGCTTTGCTGCGGATTGTC
>1939646|reference ScrF|length 43|copies 1
ACAGGTGCTGATATGAACGCTGTTCCCAGGCGTCCACGACCAG
>1939646|reference ScrF|length 44|copies 2
ACAGGTTAGCGTTGTCATAATCGTTATATGATTCCAGCTCTTCT
>1939646|reference ScrF|length 35|copies 31
ACAGGTTGAGGCGTAATCCGGAGACGCGCAATGAG
>1939646|reference ScrF|length 9|copies 1
ACAGGTTTT
>1939646|reference ScrF|length 38|copies 1
ACAGGTTTTGCACAATTTCACCGGTACATTCTGAGCGG
>1939646|reference ScrF|length 44|copies 8
ACAGTAAATCCCAGTTCATTAGAAATAGCCTGCGCGGTTTCACG
>1939646|reference ScrF|length 45|copies 3
ACAGTAAATCCCAGTTCATTAGAAATAGCCTGCGCGGTTTCACGC
>1939646|reference ScrF|length 44|copies 7
ACAGTACAGACGACAAAGAGTACGTCTTCGACGTGAAACGTACA
>1939646|reference ScrF|length 45|copies 2
ACAGTACAGACGACAAAGAGTACGTCTTCGACGTGAAACGTACAT
>1939646|reference ScrF|length 48|copies 1
ACAGTACATAATTTTTCGACGATATGCGGCGGAGTCGCACCGTCCGGG
>1939646|reference ScrF|length 59|copies 1
ACAGTATAACGGTCGGCAGTCGCATAACCGTTCAGGGGTTCATTTCATGCCACAAGGCA
>1939646|reference ScrF|length 49|copies 1
ACAGTATTATCTCCGCGAAAGGCCAGACGGCGTACTCTTCCGTTATTCT
>1939646|reference ScrF|length 54|copies 11
ACAGTATTATTTTCTCCCATGAAGACGGTACGCGACTGGGCGTGGAGCATCTGG
>1939646|reference ScrF|length 55|copies 1
ACAGTATTATTTTCTCCCATGAAGACGGTACGCGACTGGGCGTGGAGCATCTGGT
>1939646|reference ScrF|length 40|copies 40
ACAGTATTTTTAAACATGAATACCAGGATCGCTTCGCCAT
>1939646|reference ScrF|length 47|copies 6
ACAGTCAAAAAAGAGGGTCTGATCGGGTTCTACCAGCGTCGCAGCCA
>1939646|reference ScrF|length 36|copies 1
ACAGTCAGCACCGGCTGGTGCACTACACGCGGACAC
>1939646|reference ScrF|length 46|copies 4
ACAGTCGCTGGAAGAAATGTGGGATATTCCGGGGCTGCAGGAACGT
>1939646|reference ScrF|length 45|copies 1
ACAGTGAAGGACGGGACCACAGTACAAAAGCACGCCGAATAGCCC
>1939646|reference ScrF|length 46|copies 60
ACAGTGAAGGACGGGACCACAGTACAAAAGCACGCCGAATAGCCCG
>1939646|reference ScrF|length 40|copies 17
ACAGTGAAGTGAATTTCGTGATGCACCGTGCCCAGATGGT
>1939646|reference ScrF|length 42|copies 1
ACAGTGCCGGATGCGGCGTGAACGCCTTATCCGGCCTACATG
>1939646|reference ScrF|length 51|copies 7
ACAGTGCTCTACCCCCGGAGATGAATTCACGAGGCGCTACCTAAATAGCTT
>1939646|reference ScrF|length 44|copies 13
ACAGTGGAGTGCCGCCCACGCCAGTAAAGGCGCGAACAGGGGAG
>1939646|reference ScrF|length 46|copies 35
ACAGTGGCATTCGGTTTATTGCCAGTCAGATAATAATAATCAACAA
>1939646|reference ScrF|length 43|copies 10
ACAGTTATCACCGATGCGAATAGGGCAGACATCAAGCATCACG
>1939646|reference ScrF|length 57|copies 3
ACAGTTATCCTAAATGAAGGTGATTTTGTTGTGTTTTATCCGGGGGAAGTGCATAAA
>1939646|reference ScrF|length 58|copies 1
ACAGTTATCCTAAATGAAGGTGATTTTGTTGTGTTTTATCCGGGGGAAGTGCATAAAC
>1939646|reference ScrF|length 47|copies 5
ACAGTTCAATAATCCCGGCACGCGTTGCCTCTGTCCCCAGACCATCG
>1939646|reference ScrF|length 39|copies 1
ACAGTTCATCTGCAATGGCGAGATATTTCTGCGCATCTT
>1939646|reference ScrF|length 45|copies 1
ACAGTTCGCTTATCGCGCCGCTACTTGCCGGGGCGTTTGCCGATC
>1939646|reference ScrF|length 46|copies 5
ACAGTTCGCTTATCGCGCCGCTACTTGCCGGGGCGTTTGCCGATCG
>1939646|reference ScrF|length 45|copies 1
ACAGTTCGTCAAACAGCGGTAATTGATCGGCAGCAACCGCCAGCA
>1939646|reference ScrF|length 46|copies 2
ACAGTTGGGTCACTGAAGGGATCGACTGGGTCGTTACCCATTTCCG
>1939646|reference ScrF|length 42|copies 10
ACAGTTTACGGTAGAACAACTACGTGAGCTGGGTATTAAGGT
>1939646|reference ScrF|length 36|copies 6
ACAGTTTATCCACGTTCGCCAGGAAGTCTGCTTCCT
>1939646|reference ScrF|length 49|copies 5
ACAGTTTCCACAAACTCCCTAACGGCGTGGTGAGCGAGTCAGGTAATGC
>1939646|reference ScrF|length 46|copies 6
ACAGTTTGCTGGACCCGGCAGCCGAAGCCGCTATGGGCCATATTGA
>1939646|reference ScrF|length 46|copies 1
ACAGTTTGGTTATCGACACTGACTTCTGTGCCTTCAGCCAAATCCG
>1939646|reference ScrF|length 48|copies 1
ACAGTTTTATCTGCTGGAAGCCAATACCTCACCGGGTATGACCAGCCA
>1939646|reference ScrF|length 57|copies 2
ACAGTTTTATGGCCAAAATCAGCGCCGTGGAGCGCGGACATTTTCTGACGGTGATCC
>1939646|reference ScrF|length 53|copies 1
ACAGTTTTGCCATGATCCCGCTGGCGGATGCCCAACAATATCTTGATATGGGT
>1939646|reference ScrF|length 46|copies 3
ACAGTTTTTCCAGAATCGGTTGCAGCGTGTTGGCTGGCTCTAGTTT
>1939646|reference ScrF|length 50|copies 10
ACATAAACAGCGCCCAGGTTCGGCGTTTCAATGCATTACGTGAAGAATTT
>1939646|reference ScrF|length 51|copies 1
ACATAAACAGCGCCCAGGTTCGGCGTTTCAATGCATTACGTGAAGAATTTA
>1939646|reference ScrF|length 64|copies 6
ACATAAAGTTTTCTATCACGAAACATATATTAATCCTGAAGTTGCTCCGGGTTTTATTGAACAA
>1939646|reference ScrF|length 47|copies 1
ACATAAATCAGTTCCACCAACAGCGTACCTACCGGCAACGCTTTGTT
>1939646|reference ScrF|length 51|copies 1
ACATAAATCAGTTCCACCAACAGCGTACCTACCGGCAACGCTTTGTTTTTT
>1939646|reference ScrF|length 52|copies 17
ACATAAATCAGTTCCACCAACAGCGTACCTACCGGCAACGCTTTGTTTTTTA
>1939646|reference ScrF|length 39|copies 1
ACATAACGGTTTCGTTGTCTGCCGATGCCTCTTCATCAT
>1939646|reference ScrF|length 58|copies 1
ACATAAGACGTCCCCTGGAAAATGCCGAGAAACACCGGCAGTTTTTTATCAAACAGAC
>1939646|reference ScrF|length 34|copies 1
ACATAATCATTGAAGATTATGAAAATATCAAAGA
>1939646|reference ScrF|length 45|copies 2
ACATAATCTCATTATTAGTTACGGTTTGAATTATGAACAGAGGAG
>1939646|reference ScrF|length 40|copies 5
ACATACACCACGTCATAAGGTTGCAGGCGGAATTCTGTCG
>1939646|reference ScrF|length 46|copies 2
ACATACCCCAGACGGAAAGGTCCGTCTGCATTAAATTATTACCCAC
>1939646|reference ScrF|length 37|copies 27
ACATACGCTCACGGACGATCTTCCGCTGGAGTCGCTG
>1939646|reference ScrF|length 47|copies 1
ACATACGGTAACGGAATTTGATGAGAGCGGGAAAAGCGAACCAACGG
>1939646|reference ScrF|length 43|copies 6
ACATACTGGGAAATTGGCCGACGAATTGTCGAATTTGAACAAG
>1939646|reference ScrF|length 44|copies 1
ACATACTGGGAAATTGGCCGACGAATTGTCGAATTTGAACAAGG
>1939646|reference ScrF|length 40|copies 4
ACATACTGGGTGTAATAGACCTGAATCGCCAGTTTGATAT
>1939646|reference ScrF|length 35|copies 53
ACATAGCCGCAAACATTTCGTTTGCGGTCATAGCG
>1939646|reference ScrF|length 33|copies 10
ACATAGCGGTCGCCATGTTTTTGCATCAATGCG
>1939646|reference ScrF|length 31|copies 1
ACATAGTGCGCGACCAGGGTTATTGATGCTG
>1939646|reference ScrF|length 55|copies 3
ACATATAGCCACTGATTTTTCCCTCGCGCACCATCGGTACCGCATTGGCCCGCAC
>1939646|reference ScrF|length 42|copies 3
ACATATCAACAAAGCCTTGCAGGAAGGTGAATAGCGACCAGA
>1939646|reference ScrF|length 43|copies 16
ACATATCGCGCTGGAAGAGATCTACGCCCTGTGCAGCGCCTAT
>1939646|reference ScrF|length 44|copies 2
ACATATCGCGCTGGAAGAGATCTACGCCCTGTGCAGCGCCTATT
>1939646|reference ScrF|length 49|copies 1
ACATATTCGGCACCGCCGAGGGTGCTGCCGCTGATAAGAGTGATATCTG
>1939646|reference ScrF|length 37|copies 3
ACATATTGAAATCCGGCAGACGAATCATCATCACGAT
>1939646|reference ScrF|length 36|copies 1
ACATCAAAAATAACGCGTGGCGACTCGCTCACAATC
>1939646|reference ScrF|length 52|copies 1
ACATCAAACCCGACGCTCATATTGGCACTGGAAGCCGGGGCATAAACTTTAA
>1939646|reference ScrF|length 32|copies 1
ACATCAAACCCTTCCCGGGTCGCGACTGCCAG
>1939646|reference ScrF|length 51|copies 1
ACATCAAACCCTTCCCGGGTCGCGACTGCCAGCATCTCCTGTTTCACTTCG
>1939646|reference ScrF|length 47|copies 3
ACATCAAAGATATCCCGGAAACCAACACCAATATCGCTGTCAGCTAC
>1939646|reference ScrF|length 57|copies 1
ACATCAACAGCCAGAAAGATGAAGGCCTGCGTCCGCATCATATTCAAAGCTACGGTA
>1939646|reference ScrF|length 36|copies 1
ACATCACCACGCTGATTAAAGTCATCATCCTGTACG
>1939646|reference ScrF|length 39|copies 1
ACATCACCGCCGTGCGGGAAGTGATACAGCCGAGCGGCG
>1939646|reference ScrF|length 44|copies 1
ACATCACCTTGTTTCAGCGCATCGTAGATTTCATCTGGCTGATA
>1939646|reference ScrF|length 45|copies 13
ACATCACCTTGTTTCAGCGCATCGTAGATTTCATCTGGCTGATAA
>1939646|reference ScrF|length 47|copies 1
ACATCACCTTGTTTCAGCGCATCGTAGATTTCATCTGGCTGATAAGG
>1939646|reference ScrF|length 50|copies 2
ACATCACGCCATTCGGTATACATATCGGATACCGAGTTAAAGCCGCGGAA
>1939646|reference ScrF|length 37|copies 6
ACATCAGTATTTGCACACGCAGACTCCAGACCAAGAA
>1939646|reference ScrF|length 35|copies 8
ACATCAGTTTGGTGTTGCCGGGCTGGGCGGTGCAG
>1939646|reference ScrF|length 51|copies 1
ACATCATCCCCCTCCCGGTATGGTTTTTGTGTATAGTCGCTGTTTTGGGCT
>1939646|reference ScrF|length 32|copies 1
ACATCATCTAGCAGTGTATGCAGATTTTGCGC
>1939646|reference ScrF|length 46|copies 1
ACATCATTGGCGATTTTCATCAGTGACGCAGCCAACCCTTTCAACG
>1939646|reference ScrF|length 45|copies 2
ACATCCACCGGCAGCGCGGTCAGCAGCTGGTTTACTGGCAACAGG
>1939646|reference ScrF|length 50|copies 3
ACATCCACTCGATCTTCGCCTTCTTCCGGTTTATTGTGTTTTAACCACCT
>1939646|reference ScrF|length 49|copies 2
ACATCCATTAAAGATCCCGCAGCGCCAGTTTTCGCGTCACGCGCACCAA
>1939646|reference ScrF|length 37|copies 1
ACATCCCCGCTGCCATCAATGCCGGAATGGTGAGTAA
>1939646|reference ScrF|length 37|copies 1
ACATCCCCTCCCGTACGGTAATCGAGCTGCTGACCGC
>1939646|reference ScrF|length 42|copies 3
ACATCCCGAACTGGCTGAAGCTAGCCAACGAGGGGCGTATTT
>1939646|reference ScrF|length 38|copies 10
ACATCCGTCGGACGCTCTTCGCGGATGGGCATCAGATC
>1939646|reference ScrF|length 53|copies 2
ACATCCTCGCTCCCCTGGCGGTCATACCGGAATACCAAGGGATGGGCGTGGGA
>1939646|reference ScrF|length 38|copies 3
ACATCGAAGCATCGGCACGTTTCTTTGAAGACGACGAC
>1939646|reference ScrF|length 47|copies 11
ACATCGACCGTCTGCATGAGCTGGATGAAGTGGGCGTTGTCGGCTTC
>1939646|reference ScrF|length 48|copies 1
ACATCGACCGTCTGCATGAGCTGGATGAAGTGGGCGTTGTCGGCTTCA
>1939646|reference ScrF|length 12|copies 1
ACATCGACGAAA
>1939646|reference ScrF|length 40|copies 1
ACATCGACGAAACGCTGATTGAAGCGGCGATCACCGACAA
>1939646|reference ScrF|length 52|copies 1
ACATCGAGGCAAAGGTTGAATCTTTCGGCAGACGGATATGCTCCACCAGTTC
>1939646|reference ScrF|length 42|copies 1
ACATCGATCAAAACCCTGGCACTGCGCCGAAATATGGCATCC
>1939646|reference ScrF|length 51|copies 1
ACATCGATTTTTGCGTCAGGGTAATTTTTTTTCAGCGAACTAATGACGGGA
>1939646|reference ScrF|length 46|copies 6
ACATCGCATCTTCGCTCTCAAGTTTGCAGAATTGGCGTATTTCCGG
>1939646|reference ScrF|length 37|copies 2
ACATCGCCCAGCCCGAAAGCTGCCGAAATGCGCATGA
>1939646|reference ScrF|length 59|copies 4
ACATCGCCGTTATCCTGGGCAGTGCGGAAAGATTGCAATGTTTTTAATGGTTCGCCTGC
>1939646|reference ScrF|length 49|copies 1
ACATCGCGTGGTGTCTGGCGTTAGGGCTGGAAGAGCGACGCGGCCTTAA
>1939646|reference ScrF|length 42|copies 6
ACATCGCTATCACTTCGCGGCTTAGCAGCGACAATTCCATTC
>1939646|reference ScrF|length 40|copies 1
ACATCGCTCGCCAGAATACGACCAAAACACTGTACCAGTG
>1939646|reference ScrF|length 42|copies 1
ACATCGGCAGTGGGTGCCTGACGACCATAAAACGGCACCGCG
>1939646|reference ScrF|length 50|copies 5
ACATCGGGAACGTCACCCCCCATGTGGTGGTACAGTAAGTTTTAATCTCT
>1939646|reference ScrF|length 42|copies 1
ACATCGGGCAGCCATTGGTGATCGAGGTCGATGACACTCGCG
>1939646|reference ScrF|length 46|copies 7
ACATCGTCACCGATTCCCGTGGTCGTCTGACCCTCGAAGTACGTGA
>1939646|reference ScrF|length 36|copies 2
ACATCGTCCACACGCCCGGTTATCCAGTAATAGCCA
>1939646|reference ScrF|length 32|copies 1
ACATCGTTGATACCCCGGGGCACGCCGACTTC
>1939646|reference ScrF|length 47|copies 1
ACATCGTTTTTGCCAAATGTAACGGGCAGGTTGTCTGGCTTAAGCAT
>1939646|reference ScrF|length 58|copies 70
ACATCTAAGTACCCCGAGGAAAAGAAATCAACCGAGATTCCCCCAGTAGCGGCGAGCG
>1939646|reference ScrF|length 59|copies 1
ACATCTAAGTACCCCGAGGAAAAGAAATCAACCGAGATTCCCCCAGTAGCGGCGAGCGA
>1939646|reference ScrF|length 29|copies 8
ACATCTCATGTAAGAGTTGTTACTCATAT
>1939646|reference ScrF|length 9|copies 1
ACATCTCCA
>1939646|reference ScrF|length 37|copies 29
ACATCTGATCATACTCAGCGCGACGTTGTTCATCACT
>1939646|reference ScrF|length 43|copies 1
ACATCTGCAAAGACACCGCCAAAATTGCCCTTTCTCAGGCCAG
>1939646|reference ScrF|length 41|copies 5
ACATCTGCGTGGCGATTGGTTGGGCAGGTGATGTCTGGCAG
>1939646|reference ScrF|length 36|copies 1
ACATCTGCTCTTCTTCGCTCCAGAAATATTTCTCGA
>1939646|reference ScrF|length 45|copies 1
ACATCTGTAAAATTCATTCCGCGCCAGCGCACGTTACTGGCTTGC
>1939646|reference ScrF|length 45|copies 1
ACATCTGTATTAACGAAGCGCTGGCATTGACCCTGAGTGATTTTT
>1939646|reference ScrF|length 40|copies 5
ACATCTTCAGCCTCTGGCGGGATGATGGCCGCGCTTCCTG
>1939646|reference ScrF|length 41|copies 2
ACATCTTCAGCCTCTGGCGGGATGATGGCCGCGCTTCCTGC
>1939646|reference ScrF|length 45|copies 1
ACATCTTCGTAAATTCCTAGCGACAACATGGCGTTGGAGAGCGTA
>1939646|reference ScrF|length 59|copies 1
ACATGAAATTGTGGGAATTTCCGAAATTGAGGGAGATGTACTGTTATCTTATTCTGCAA
>1939646|reference ScrF|length 39|copies 5
ACATGAAGGGGTGATTGGGCAGATACTGACCATGAATTT
>1939646|reference ScrF|length 40|copies 1
ACATGAAGGGGTGATTGGGCAGATACTGACCATGAATTTG
>1939646|reference ScrF|length 50|copies 1
ACATGAGGCGGAAATTGCACAGTTAATTCAGCATATTCATGATAAGGGGC
>1939646|reference ScrF|length 51|copies 6
ACATGCAAATTCTCCCGGTGGCGGTAATGTTCCGCTACCGGACTTTTCAGA
>1939646|reference ScrF|length 44|copies 29
ACATGCATATGCGCGCGATGCTGGAACCAGGGTCGCACTTTGCG
>1939646|reference ScrF|length 38|copies 15
ACATGCCAGTCAGCCAGCACACCACCGGCTACGGAACC
>1939646|reference ScrF|length 47|copies 7
ACATGCCATGACCATGAAACAGGCTGCGGCCTGGTCGCTGGTCTGGG
>1939646|reference ScrF|length 47|copies 1
ACATGCGGGTCCGCGCAGCCGCTGATTTTTATCGGATTACCCGGCAT
>1939646|reference ScrF|length 53|copies 1
ACATGCGGTTCCGGGCAAACATGAAAACAATCCATACAGCGGTTACATTTCTG
>1939646|reference ScrF|length 37|copies 5
ACATGCTATCGTGCCCGGCGACCGGAATGACTTTCAT
>1939646|reference ScrF|length 45|copies 7
ACATGCTGATGGGTTCCGTTGAACTGCGTCAGGCACCGTTTGCAC
>1939646|reference ScrF|length 48|copies 1
ACATGCTGATTTTCCCGGTCGCACGTTCGACGCCAATCCCCGGTCCAT
>1939646|reference ScrF|length 42|copies 4
ACATGGAGCTGAGCCTGGATCTGCTGGCTAAGCTGAGCCAGT
>1939646|reference ScrF|length 36|copies 1
ACATGGATCAGCGCCGGGCCAGGGCGATTGATGATT
>1939646|reference ScrF|length 52|copies 8
ACATGGATCAGTTGCCGACAATCTGATCCCGTGATATTCGCAACGACAAAGT
>1939646|reference ScrF|length 48|copies 1
ACATGGATCATTCCTTAATCACGTTATTGGTTAGCTGAAATAGAAACA
>1939646|reference ScrF|length 60|copies 10
ACATGGCGTTATCGCGAATTTGCGCGCCCGGATGCCCTTTCGCCAGGTCAGCGGCGTGGG
>1939646|reference ScrF|length 49|copies 1
ACATGGGCTTTGGCGCTTGCAAAACTTACGACCTGGAAGTATGGATCCC
>1939646|reference ScrF|length 45|copies 11
ACATGGTGGTCTACCTGCTGATTTGCGCCGGGATGGCGGTGCTGT
>1939646|reference ScrF|length 46|copies 3
ACATGGTGGTCTACCTGCTGATTTGCGCCGGGATGGCGGTGCTGTT
>1939646|reference ScrF|length 40|copies 24
ACATGTCCGCGATTGGTCAAAGTCTCGACAAAGCGCAGGA
>1939646|reference ScrF|length 41|copies 1
ACATGTCGCACGAACCAGGAAAGCCCGATAAGCGCAGCGCA
>1939646|reference ScrF|length 19|copies 1
ACATGTGAGCAAAAGGCCA
>1939646|reference ScrF|length 43|copies 1
ACATGTGGCGCTGGAGATCAGTTTTCCAGGTCGTGACCGCACC
>1939646|reference ScrF|length 35|copies 1
ACATGTGTTCTTATTTTCGTCTCTATCATAGTTGA
>1939646|reference ScrF|length 42|copies 25
ACATGTGTTCTTATTTTCGTCTCTATCATAGTTGAGTATTTA
>1939646|reference ScrF|length 59|copies 1
ACATTAAAACAAGGAGCGGCAATGTATTACGGGTTTGATATTGGTGGAACAAAAATTGC
>1939646|reference ScrF|length 46|copies 1
ACATTAAAACAGGGATTGATCATGCAAAAACTCATTAACTCAGTGC
>1939646|reference ScrF|length 44|copies 1
ACATTACTCCCCAGCGCGTACTGGAAGAACTCAACGCGCTATTG
>1939646|reference ScrF|length 50|copies 1
ACATTACTTGAACAAGGTGTTTATTTTCCGGGGAATGACGAACCAATTAA
>1939646|reference ScrF|length 51|copies 10
ACATTACTTGAACAAGGTGTTTATTTTCCGGGGAATGACGAACCAATTAAA
>1939646|reference ScrF|length 48|copies 3
ACATTATGCTGCACAGTCCCTTCTCCGGTGCCGGGCTGGTATTTGAAG
>1939646|reference ScrF|length 49|copies 14
ACATTATGCTGCACAGTCCCTTCTCCGGTGCCGGGCTGGTATTTGAAGA
>1939646|reference ScrF|length 46|copies 1
ACATTATGGGCGTTGTGGGTGGCGACACCGGGCGTTCCCCAGCTCT
>1939646|reference ScrF|length 42|copies 1
ACATTCACGACGGGCGCAAGGTTTACATAAACATTGGCGCTG
>1939646|reference ScrF|length 42|copies 10
ACATTCAGTACGCGTGGATCCGCCTGCTGGCGGGCGACACCG
>1939646|reference ScrF|length 56|copies 1
ACATTCATCAGCTCCACAAATCCACCTGTAAACCGTGGAAAACCGCCCATTGGATC
>1939646|reference ScrF|length 57|copies 7
ACATTCATCAGCTCCACAAATCCACCTGTAAACCGTGGAAAACCGCCCATTGGATCA
>1939646|reference ScrF|length 55|copies 3
ACATTCTCTGGTATCCCGGACAGGCAAAAGCCTCTGACTTGTAACAAAAACAAAG
>1939646|reference ScrF|length 42|copies 6
ACATTCTGATATCCGCTGATACTGGCGAAGACAAAAAACGAT
>1939646|reference ScrF|length 46|copies 1
ACATTCTGTAATGGGTTACCGCCGCTTTTCAGCACCGCTTTCGCGC
>1939646|reference ScrF|length 13|copies 1
ACATTGAACAGGG
>1939646|reference ScrF|length 42|copies 7
ACATTGAACAGGGGCTGGAGGCTTGCCTTGCCGGTCTGCTGG
>1939646|reference ScrF|length 51|copies 8
ACATTGAAGGTGACCCGGATCATCCGGTAAGCCGTGGTGCGCTGTGCCCAA
>1939646|reference ScrF|length 41|copies 2
ACATTGAGTGCAGCCCGGCTAACGTATCCACGCCGTATTCG
>1939646|reference ScrF|length 35|copies 2
ACATTGATATACAGCCCGGTCATAATGAGCACCGC
>1939646|reference ScrF|length 41|copies 2
ACATTGATGCTTTTTCCGATCGTCACGGCGATGTTTATCGC
>1939646|reference ScrF|length 44|copies 2
ACATTGCCCTGCCGCATCGGGATGTGGCTGTCTATGCGTTGGTT
>1939646|reference ScrF|length 28|copies 1
ACATTGGAATAACCACTGACGATATCTT
>1939646|reference ScrF|length 45|copies 28
ACATTGGAATAACCACTGACGATATCTTCCAGCGTCATTAAGCGT
>1939646|reference ScrF|length 46|copies 1
ACATTGGAATAACCACTGACGATATCTTCCAGCGTCATTAAGCGTC
>1939646|reference ScrF|length 45|copies 12
ACATTGGCGAAGATAGCCTGTTTGTGAACGTGGGTGAACGCACCA
>1939646|reference ScrF|length 46|copies 1
ACATTGGCGAAGATAGCCTGTTTGTGAACGTGGGTGAACGCACCAA
>1939646|reference ScrF|length 38|copies 4
ACATTGTGCTGCTGTCGATTCTTTCCACGGGTATCGCT
>1939646|reference ScrF|length 38|copies 10
ACATTGTTCTATCAGGTCGCCAGCTACAGTCAGCACCC
>1939646|reference ScrF|length 46|copies 1
ACATTGTTCTATCAGGTCGCCAGCTACAGTCAGCACCCAACTTACA
>1939646|reference ScrF|length 37|copies 1
ACATTGTTGCCGGAATCAGGGTTCTGCTCATAGTCAT
>1939646|reference ScrF|length 49|copies 4
ACATTTACCAACTGATTGACACCCAAAACGGTCGGGTCACTCCGCGTAT
>1939646|reference ScrF|length 50|copies 2
ACATTTCAGGGCTTTTTCACGAGCCGGCGCTTTATCGCGTTTAAGCACTT
>1939646|reference ScrF|length 49|copies 1
ACATTTCCAAAACAAATAACTCACAGTAATTAACATCATCAGGCTTATT
>1939646|reference ScrF|length 50|copies 1
ACATTTCCAAAACAAATAACTCACAGTAATTAACATCATCAGGCTTATTT
>1939646|reference ScrF|length 44|copies 1
ACATTTCCAGTCGGTCAGAGGTTTTGCCAGTGCGGAACCAATCA
>1939646|reference ScrF|length 44|copies 1
ACATTTCCTTACTGCATATCAGAATCAACAAGCACCTCAATAAC
>1939646|reference ScrF|length 35|copies 2
ACATTTGCTGGCTGCGGGGAAGCCGTTGCCGCGCG
>1939646|reference ScrF|length 48|copies 4
ACATTTGGTGGTGTTGTCCACCGTGTACTCTTCAACTTCCGTACGATG
>1939646|reference ScrF|length 57|copies 2
ACATTTTAACCAATGGCACAAAAGTGGGTATGAAACCCCTTGAGAATGAATCATTGG
>1939646|reference ScrF|length 53|copies 3
ACATTTTTATCCAACCGTTACCGCCCGTGGTTTTTGCCAATTGCGGGCCATCA
>1939646|reference ScrF|length 49|copies 12
ACCAAAACCGCCGCCCGGTGTACCAATCTGCCCTAACATCGCCGCCAGC
>1939646|reference ScrF|length 43|copies 2
ACCAAAAGGAAGCTCTATGAGCGAAAAGCTACAGAAAGTGCTG
>1939646|reference ScrF|length 53|copies 1
ACCAAACAGGAAAAAACCGCCCTTAACATGGCCCGCTTTATCAGAAGCCAGAC
>1939646|reference ScrF|length 54|copies 1
ACCAAACAGGAAAAAACCGCCCTTAACATGGCCCGCTTTATCAGAAGCCAGACA
>1939646|reference ScrF|length 44|copies 3
ACCAAACATCTGATGAATCCCGAAGTACTGGCTGCCGCCCGCCA
>1939646|reference ScrF|length 55|copies 1
ACCAAAGAAATCGTAAAAATGGCGTCCGGCAGGATGCTTTTTAAAAAACGCACCA
>1939646|reference ScrF|length 46|copies 1
ACCAAATAATGCGCGTCCGCTGACGCTGGAAGACGATCGTTTGAGC
>1939646|reference ScrF|length 53|copies 23
ACCAAATAATTACGTTTGGCTAATATAGGGCAACTCCGGGACGATTTAAACCA
>1939646|reference ScrF|length 46|copies 2
ACCAAATTCGACTCCCGGCTTAATGCTTTTAATGGTGTGCGATACC
>1939646|reference ScrF|length 45|copies 10
ACCAACAAACAAAAGGCGCGCTTGCCAGCCTGCTGTTGATGCTGT
>1939646|reference ScrF|length 53|copies 9
ACCAACACCTTACTGGCGTGTTGCTGTCTTTTAAGACCAGAAGAGGTTAACAG
>1939646|reference ScrF|length 54|copies 1
ACCAACACCTTACTGGCGTGTTGCTGTCTTTTAAGACCAGAAGAGGTTAACAGT
>1939646|reference ScrF|length 47|copies 1
ACCAACCAACGGTACGCGCAGTTGCCCGCCGTGAGTATGGCCGCACA
>1939646|reference ScrF|length 48|copies 1
ACCAACCAACGGTACGCGCAGTTGCCCGCCGTGAGTATGGCCGCACAG
>1939646|reference ScrF|length 55|copies 1
ACCAACCATCATAAGCCGGAATGGTGGTGCCTTCCCACGGTGCCTGCGGCGCTTC
>1939646|reference ScrF|length 37|copies 8
ACCAACCGCAGGTTAACATCTCGCTCGATAGCGCTGG
>1939646|reference ScrF|length 46|copies 2
ACCAACGAGGTGATCATGCGTCCCACATCCGGCTTTTCAAACGCCG
>1939646|reference ScrF|length 43|copies 1
ACCAACGCCAGCGTCTGGTAGCCGACGGATTGCTGGCGAAAAA
>1939646|reference ScrF|length 44|copies 1
ACCAACGCCAGCGTCTGGTAGCCGACGGATTGCTGGCGAAAAAG
>1939646|reference ScrF|length 43|copies 1
ACCAACGCGCAGCCCGGACTCGGTAATGGCGCGCATTGCGCCC
>1939646|reference ScrF|length 31|copies 1
ACCAACGCGTTAACCAGGTGGCGGAAGTGCT
>1939646|reference ScrF|length 32|copies 1
ACCAACGCGTTAACCAGGTGGCGGAAGTGCTA
>1939646|reference ScrF|length 16|copies 1
ACCAACGGTCAGGTAG
>1939646|reference ScrF|length 45|copies 28
ACCAACGGTTTTGATATTCTGATGGGGCAATTTGCCCACAATATT
>1939646|reference ScrF|length 38|copies 3
ACCAACTGACGGAAGAGACAACGTTGCACTGGCACGGG
>1939646|reference ScrF|length 52|copies 2
ACCAACTGCGGGCATCGCCGTGAGGAAACAGTTGCGGTAACCGTTCATAAAA
>1939646|reference ScrF|length 36|copies 8
ACCAACTGGCACTGCTGTGCGCCGAGACGCATGGTA
>1939646|reference ScrF|length 43|copies 12
ACCAACTTCTGGGGCAGTACCGCCGTCAGTATCGATCGTCTGG
>1939646|reference ScrF|length 44|copies 35
ACCAACTTGTTGCCGAGCGATCTGCCTAACCCGCCGGTTTACAG
>1939646|reference ScrF|length 44|copies 1
ACCAACTTTATTTTTATGCGGTTTCACCGCACCCCGTGATGTCG
>1939646|reference ScrF|length 50|copies 5
ACCAAGGGCACACTTCATGCAGAACACGTTTGTTCTCTTCGCTCACCGCA
>1939646|reference ScrF|length 38|copies 1
ACCAAGTCATTCTGAGAATAGTGTATGCGGCGACCGAG
>1939646|reference ScrF|length 58|copies 1
ACCAATAACGAAACCGTAAGGTTCACTTTGCCCTGAAGAACAACGGGATTTTGCCCTT
>1939646|reference ScrF|length 51|copies 12
ACCAATACCGTCCCCCGGCAATACGGCAATATGGTAATTCTTCGACATCAC
>1939646|reference ScrF|length 41|copies 3
ACCAATACCTACCACTTCACCGACATATTCATGGCCCACGA
>1939646|reference ScrF|length 44|copies 5
ACCAATACTGCGTTCACCGAGATAACTGGCGCGGCCTTTGCGGG
>1939646|reference ScrF|length 42|copies 1
ACCAATAGCCAACGCCATCGCCAGCGGGATAGCAATAATCCC
>1939646|reference ScrF|length 45|copies 1
ACCAATAGTCTGGGCGATAGTTGGCAGCCAGGTATAAATCACAAA
>1939646|reference ScrF|length 44|copies 1
ACCAATATCAGCTTCGCCATTTTGCAACAATGTCGCAATTTCCT
>1939646|reference ScrF|length 48|copies 2
ACCAATATTTATTCAATGAAATCTGATGGTTTTAGCTTGTTAACATTA
>1939646|reference ScrF|length 43|copies 9
ACCAATCAGATAGGTAATCAATTCATCGGTTTTGCTACGGAAT
>1939646|reference ScrF|length 44|copies 3
ACCAATCGCCGCAATGAACGCAGGTCCCATTAATGCGAGCCTCG
>1939646|reference ScrF|length 44|copies 8
ACCAATCTGGCGGCGAGCTTTGGTCAACTCAGATTCTGACAGCG
>1939646|reference ScrF|length 46|copies 3
ACCAATGGCGAGCATCAGGTAAGACGAAGAGAGCGTGAACATGGCG
>1939646|reference ScrF|length 42|copies 17
ACCAATTAAATTACTCATCGGACTCTCTGCTGCCGATGCCGA
>1939646|reference ScrF|length 40|copies 5
ACCAATTAACATGCCCGGACGCAGCGCCAGCGGCAGCTTA
>1939646|reference ScrF|length 42|copies 2
ACCAATTCACCTTTTTTACCGTTTGACTGCTCGCAGATCATC
>1939646|reference ScrF|length 54|copies 1
ACCAATTCCTTACTCTTTTGCGGCTAACGCCAACATTTGCATCATAAACATCAC
>1939646|reference ScrF|length 51|copies 11
ACCAATTTCCACGCCCGGCGTGGTGGTTGGGATCAGCGCACAGGTAATGCC
>1939646|reference ScrF|length 44|copies 1
ACCACAAACATTACCTGGGAAACGTTCATTCCTCATATCGACTT
>1939646|reference ScrF|length 48|copies 11
ACCACAACCACCAGTACCCAGTAATAAAGTATGTATCCCCAAAATAAT
>1939646|reference ScrF|length 40|copies 1
ACCACAACGCCTTTCACGCCGAAGTGCGCGCAGCTGCGCA
>1939646|reference ScrF|length 46|copies 1
ACCACACCACGCCCCGGTAACCACTGATACCCCGCCTCCAGCAAGG
>1939646|reference ScrF|length 46|copies 1
ACCACACCATTATTACCTCCGCTCCTCGCGAACGTAGCGGTGGAGC
>1939646|reference ScrF|length 53|copies 1
ACCACACCGTAGTTACGGCCGTAATCGAAAGAACCAACGTCAGCGTATTTAAG
>1939646|reference ScrF|length 35|copies 3
ACCACACGCTGTCAGCGCCGGGACGTTTTCACACT
>1939646|reference ScrF|length 56|copies 5
ACCACACGGCCCAGCAGGCCACGGCCAACCGGAACTTCCAGGATACGGCCAGTACA
>1939646|reference ScrF|length 51|copies 2
ACCACAGATAAAGTGTAAGAACGTAAGGTAAGTAAAAATTTATGACCATTG
>1939646|reference ScrF|length 44|copies 1
ACCACAGCACGAATTTCTTCTTCGGTCGCGAAAGTCAGCGGGCT
>1939646|reference ScrF|length 42|copies 1
ACCACAGCGCCAGTGCCAACGTTTTATCATCATCGGTACGCT
>1939646|reference ScrF|length 51|copies 1
ACCACAGGGGTAAACCCAGTTGCCGCGCCGAGATCTCGCCAAGTGCTAACA
>1939646|reference ScrF|length 50|copies 9
ACCACAGTGTAGAAGCCACCGCAAATTGCCCAAGATAAACGCCGATCAGT
>1939646|reference ScrF|length 51|copies 1
ACCACATCCGGCGCAAACAACTATCCCATCAGCGGGTTTTTCCCTTCCCGA
>1939646|reference ScrF|length 37|copies 1
ACCACATGAACGCGAATATCTTCGTTTTCATCAGCCA
>1939646|reference ScrF|length 46|copies 1
ACCACATGCTGCGTCGTCAGGCGCTGCGCGGGATGCGTCGTCCGCT
>1939646|reference ScrF|length 62|copies 1
ACCACCAACACGGGATACGGAAATACCCGGGTTAACCGCAGGACGAATACCGGCGTTGAACA
>1939646|reference ScrF|length 50|copies 6
ACCACCAACGGATGGTCGGTGACTCGTACAGCAAGCGAATCAAAGCGGCC
>1939646|reference ScrF|length 51|copies 1
ACCACCAACGGATGGTCGGTGACTCGTACAGCAAGCGAATCAAAGCGGCCC
>1939646|reference ScrF|length 47|copies 1
ACCACCACATAGGTCTGATACTTCGGCTTAACGGCAGTGACCGTCCA
>1939646|reference ScrF|length 39|copies 10
ACCACCACCGCACAGGTGTGATCATCCATCACCGCTTTC
>1939646|reference ScrF|length 42|copies 1
ACCACCACCGCACAGGTGTGATCATCCATCACCGCTTTCACT
>1939646|reference ScrF|length 43|copies 1
ACCACCACGCCAATGGTATCGCTAACCTGAGTTGCCAGCGCCT
>1939646|reference ScrF|length 44|copies 1
ACCACCACGCGTTCCGGGTTACTCAACGCGAACTGCTTATATTT
>1939646|reference ScrF|length 50|copies 5
ACCACCAGCCCGCCCTGGTTATCCAATCATCGAAGACAAAAAGCTGCCTG
>1939646|reference ScrF|length 32|copies 2
ACCACCATATGCGCCCAGTGCGCCTCCAGTGG
>1939646|reference ScrF|length 38|copies 1
ACCACCATCATCACCATCATCCTGACTAGTCTTTCAGG
>1939646|reference ScrF|length 49|copies 4
ACCACCATGATGGAGATTTGCACCAACACAAACAGGGTATTGAAGTTAG
>1939646|reference ScrF|length 50|copies 1
ACCACCCGACGCAAAAACCGGAAGCCTTACTGAAACGCATTATTCTCGCC
>1939646|reference ScrF|length 44|copies 1
ACCACCCGCAATCCACAGGTGTTCTTCCAGGTACTGCGCGATTG
>1939646|reference ScrF|length 59|copies 1
ACCACCCTTTAATGTTTGATGTTCTAACGTGGACCCGTGATCCGGGTTGCGGACAGTGT
>1939646|reference ScrF|length 32|copies 1
ACCACCGCCGGTTAAGCGACGCAATAAAAGAT
>1939646|reference ScrF|length 47|copies 10
ACCACCGCCGGTTAAGCGACGCAATAAAAGATGGCGGTCATTTTACA
>1939646|reference ScrF|length 44|copies 21
ACCACCGCGACAACAAGGAGTAAAGATGAGAACCGTTAAGGTAT
>1939646|reference ScrF|length 46|copies 1
ACCACCGCGACCACGCCAGAGGTAATTTCCAGGGTCAACATGCTGC
>1939646|reference ScrF|length 52|copies 3
ACCACCGGCACGTTTTGCCCACGCGCTTTCTCAATCACCGTACCCGCAGCTG
>1939646|reference ScrF|length 55|copies 2
ACCACCTCAATTTTCAGGTTTTTCATCTCAGCCATTCGCCTTCTCCTTCTTATTG
>1939646|reference ScrF|length 44|copies 10
ACCACCTGAATATCAGCACCACTCTCTCTGGCTTGTTCTTCTGT
>1939646|reference ScrF|length 31|copies 1
ACCACCTGCGCGGCCTGGTGCAAATGATTGA
>1939646|reference ScrF|length 40|copies 4
ACCACCTGCGCGGCCTGGTGCAAATGATTGAACTGACACG
>1939646|reference ScrF|length 40|copies 5
ACCACCTGCTGCGCCTCGGCGGGCGTGGCATCGTTCTCAT
>1939646|reference ScrF|length 10|copies 1
ACCACGACAT
>1939646|reference ScrF|length 44|copies 1
ACCACGACGACTGTCTGGAAATCGCCGTGTTGAAAGGTGACATG
>1939646|reference ScrF|length 41|copies 1
ACCACGAGCAATACCGTGGATCACCGGGGCAAATCCTCTTT
>1939646|reference ScrF|length 50|copies 2
ACCACGATAGGATATATTTCAACCCTTCCAGCTTCTCAGGCAAAAAGATG
>1939646|reference ScrF|length 49|copies 22
ACCACGATTTGGCGCTGGTTGAGATTCTTGAGCAAGACCGTACGCTTAT
>1939646|reference ScrF|length 50|copies 1
ACCACGATTTGGCGCTGGTTGAGATTCTTGAGCAAGACCGTACGCTTATC
>1939646|reference ScrF|length 46|copies 1
ACCACGCAAAGCGGTTTCAGTTCATCAAGCAATGAACAGGCGGGAT
>1939646|reference ScrF|length 43|copies 1
ACCACGCCCTGAATTTGAACTTAATAATCACTCTCTCTCCGGC
>1939646|reference ScrF|length 44|copies 1
ACCACGCCCTGAATTTGAACTTAATAATCACTCTCTCTCCGGCA
>1939646|reference ScrF|length 42|copies 11
ACCACGCCTACAACCCGGACGTGGTGCGCACGCTGCAACAAG
>1939646|reference ScrF|length 43|copies 3
ACCACGCCTACAACCCGGACGTGGTGCGCACGCTGCAACAAGC
>1939646|reference ScrF|length 43|copies 1
ACCACGCCTTTCACCCGGCGCTGTACTTCATCGCCCTGCCATA
>1939646|reference ScrF|length 47|copies 13
ACCACGCGTTTGGTCGCCAGCAAGCGTGCAGGCTCCAGTAATCCATC
>1939646|reference ScrF|length 38|copies 4
ACCACGCTCCAGCGCACGCAGAATTTTCACGCTCCACG
>1939646|reference ScrF|length 54|copies 1
ACCACGCTGATTGCCAAATTTGGTAAAAAACACATCCAGTGGGCGGTGGTACTG
>1939646|reference ScrF|length 31|copies 1
ACCACGCTGGCACCCAGGCGGTGCATGGAAG
>1939646|reference ScrF|length 45|copies 2
ACCACGCTGGCACCCAGTTGATCGGCGCGAGATTTAATCGCCGCG
>1939646|reference ScrF|length 45|copies 1
ACCACGCTGGTTGGGCTGTACCCGATTGCTCGTCAGGCATTACGG
>1939646|reference ScrF|length 55|copies 8
ACCACGCTTTCAGGCAGGCCGAGACGCTGCGCCCATTCCGGGCATAAGGTGCCCA
>1939646|reference ScrF|length 41|copies 8
ACCACGGCAATGTCTGGTATAAATTCGGCGGCGACTACGGC
>1939646|reference ScrF|length 47|copies 1
ACCACGGCCGTAAAGTCTATGACTTTATGCGCTGGGACTACTGGGCT
>1939646|reference ScrF|length 48|copies 5
ACCACGGCTGGCAAAACCGACGCTGGGTTGGATGTCGCGGGTAGTTAT
>1939646|reference ScrF|length 49|copies 1
ACCACGGCTGGCAAAACCGACGCTGGGTTGGATGTCGCGGGTAGTTATA
>1939646|reference ScrF|length 46|copies 9
ACCACGGTTAACGCGCAAACGCGCGACCGCCGCAAAGGCGTTCAGC
>1939646|reference ScrF|length 57|copies 1
ACCACGGTTCTTCGGTACCTTCTTTGGTGCCACCGATACCCAGACCTTTACGCTGAC
>1939646|reference ScrF|length 43|copies 2
ACCACGTAAAATGCGCTTTGGAATCTCCGAAGGCATGGTGATG
>1939646|reference ScrF|length 43|copies 1
ACCACGTTACGGATATCCGCAACTTCCGGGGTAGCGACATCGC
>1939646|reference ScrF|length 46|copies 3
ACCACGTTGGCGCAGCGGCGGAACTGGCGCAACATTACGGCGTGCC
>1939646|reference ScrF|length 53|copies 1
ACCACGTTGTTCAAATTTCGTCACCGGACGTGATGCCGGACGCGGTACGTAAT
>1939646|reference ScrF|length 42|copies 1
ACCACGTTTCGTACACCTGCGGGTGCACAGCGACTACTCGAT
>1939646|reference ScrF|length 46|copies 3
ACCACTAAACCTGTTGATACGGAATCACCATAAATAGGATCGAGAA
>1939646|reference ScrF|length 33|copies 1
ACCACTATTACCTGCGGCATAGATATCGTTGAT
>1939646|reference ScrF|length 34|copies 1
ACCACTATTACCTGCGGCATAGATATCGTTGATG
>1939646|reference ScrF|length 43|copies 1
ACCACTATTTGCTATATATTGTGTGGTTGAATCTTTTTTCAAC
>1939646|reference ScrF|length 39|copies 1
ACCACTCATCAGAGTTGAAACTGCCACCGGTGAACTGGC
>1939646|reference ScrF|length 48|copies 1
ACCACTCATCAGAGTTGAAACTGCCACCGGTGAACTGGCCAGAACGCA
>1939646|reference ScrF|length 13|copies 1
ACCACTCCTTCGC
>1939646|reference ScrF|length 62|copies 6
ACCACTCCTTCGCCCTGGACTTCGGTTTCACGGCCATTGCCATTGGTGATCAGCCAGTAACG
>1939646|reference ScrF|length 63|copies 1
ACCACTCCTTCGCCCTGGACTTCGGTTTCACGGCCATTGCCATTGGTGATCAGCCAGTAACGC
>1939646|reference ScrF|length 45|copies 2
ACCACTCTCTGCAGGGCATTACACACTAATAACAATTGAATAACT
>1939646|reference ScrF|length 47|copies 2
ACCACTGCGATCCCCGGGAAAACAGCATTCCAGGTATTAGAAGAATA
>1939646|reference ScrF|length 31|copies 1
ACCACTGGGCAAACCAGGGCATTGGGATGCG
>1939646|reference ScrF|length 39|copies 8
ACCACTTCGCAGACACCACCCATATTGATGGCCTCGCGC
>1939646|reference ScrF|length 55|copies 2
ACCACTTCGCTTAACGGAACGGTTTTGGTTTCTGGCGGATAACAGAAACCGGCAT
>1939646|reference ScrF|length 50|copies 1
ACCACTTTAATTTCAATGGGAACGCCAGCATTGAGATAATATTTTGCCTG
>1939646|reference ScrF|length 44|copies 1
ACCAGAAACCAGTATGAGGGAAACGAGGCATGAAGAGACAAAAA
>1939646|reference ScrF|length 38|copies 1
ACCAGAAAGTGATCGATGACCTGATGAAAGTTCTCTTC
>1939646|reference ScrF|length 50|copies 1
ACCAGAATCACTTCGGCTTTGGGCTTCGGTGGCTCGACGCCCACGTACAC
>1939646|reference ScrF|length 39|copies 4
ACCAGAATTGATGGTGCATGAACTGACGATGGACTCTCT
>1939646|reference ScrF|length 38|copies 1
ACCAGACAGGAGATTATAACCTTGCATATATTGATCAG
>1939646|reference ScrF|length 49|copies 1
ACCAGACGACGAATTAAGCTTGAATTCTCTCCTATTCCGCCGGTGAATA
>1939646|reference ScrF|length 51|copies 1
ACCAGACGGGCCACAACAGCGGCGTGATCCATGCCGGGGTTTATTACACGC
>1939646|reference ScrF|length 50|copies 3
ACCAGAGCCGGAGAAAATTGAGGCGGGGGTGAAGATTCTGGCGGAAGAGA
>1939646|reference ScrF|length 41|copies 1
ACCAGAGCGAAGATAATCTGTTCCAGTATGTCAGTTACGTC
>1939646|reference ScrF|length 32|copies 1
ACCAGATACCGCTGCCTGGGCCGCCCTGTTCA
>1939646|reference ScrF|length 50|copies 10
ACCAGATCCTGCTGCGGGAAGCGCAAAAAGGCAAACGCGTGGTGCGGCTG
>1939646|reference ScrF|length 43|copies 6
ACCAGATCGGACTTCATGCGCAGCATAATCGGCTGGGTTTCCG
>1939646|reference ScrF|length 46|copies 1
ACCAGATCTTCAACCAGGCTTTCCAGTTTCGCACGAGTCACTTTGA
>1939646|reference ScrF|length 47|copies 15
ACCAGATCTTCAACCAGGCTTTCCAGTTTCGCACGAGTCACTTTGAT
>1939646|reference ScrF|length 48|copies 2
ACCAGATGCAGGCTCACCGCCGCCTGAATGCCGAAGCTGGAAGAAAGC
>1939646|reference ScrF|length 49|copies 1
ACCAGATGCAGGCTCACCGCCGCCTGAATGCCGAAGCTGGAAGAAAGCA
>1939646|reference ScrF|length 51|copies 6
ACCAGATTGAAAACCGTATCATAGAAGCGAAAAGCCGTGGTATTTACGAAG
>1939646|reference ScrF|length 58|copies 1
ACCAGCAAAAACCCCTGCTAGGACTGTTTGCTGACGGCAATATGCCAGTGCGCTGGCA
>1939646|reference ScrF|length 47|copies 1
ACCAGCAAAAGCGCCCGGTTGTGGTATTTATGCAACAAACCAGGCAC
>1939646|reference ScrF|length 51|copies 1
ACCAGCAAGGCAATTTGCGCCGCGGCGTTGGCGTCGCCTGTTTTAGCTACA
>1939646|reference ScrF|length 45|copies 4
ACCAGCACAAACGCTATCGGTAAACCGAGCGCGGTAACAGGTGCG
>1939646|reference ScrF|length 42|copies 4
ACCAGCACACTGATGTCCGAAGCACGCACCGGACGCGCGTCG
>1939646|reference ScrF|length 41|copies 16
ACCAGCACATACACCCCCGCAGGCCAGTTACAGAGCCAGCA
>1939646|reference ScrF|length 48|copies 10
ACCAGCACATAGCAAAACGAAAGCAGCCAGATATACGGATTCAGCAAC
>1939646|reference ScrF|length 44|copies 20
ACCAGCACATCGTAGCGTTTCGCCAGCGCCACTACTTTTTCGAA
>1939646|reference ScrF|length 12|copies 1
ACCAGCACCCGC
>1939646|reference ScrF|length 42|copies 1
ACCAGCACGTCGAATCCGGCGTGCAGCCAGAGATCAATCTCG
>1939646|reference ScrF|length 59|copies 14
ACCAGCACTACGTCGTCGGCGGCATCGAAAAAAGGATCGGGCACGGTTTCCCGTACCTG
>1939646|reference ScrF|length 44|copies 1
ACCAGCATGTGATCAACCGCTGCCGTAAACCTTCCGACGCCGAT
>1939646|reference ScrF|length 35|copies 1
ACCAGCATTATGTCGCGTTGCGGCGTATTCAGCAC
>1939646|reference ScrF|length 40|copies 14
ACCAGCATTCACCTCGTTTAACGCGCGGCTTGCCGGAGCG
>1939646|reference ScrF|length 51|copies 13
ACCAGCATTCGGCTTAAACAGCCTTCCAGCACCAGTTCCATCTGCTTTGCT
>1939646|reference ScrF|length 52|copies 4
ACCAGCATTCGGCTTAAACAGCCTTCCAGCACCAGTTCCATCTGCTTTGCTA
>1939646|reference ScrF|length 38|copies 1
ACCAGCCACGATGATGTCTGTTTGATTGAGTTTCAGGT
>1939646|reference ScrF|length 54|copies 1
ACCAGCCATGCCATCCCGGCGGCGGCCCCCATTGCTGCGGTCGTTGCGGCACAA
>1939646|reference ScrF|length 43|copies 9
ACCAGCCCATCAGCAGTACAGCAAACAGGGTAATAACTCGTTT
>1939646|reference ScrF|length 36|copies 1
ACCAGCCCGCTGTTAACACAGCTTATGGAAGCACTG
>1939646|reference ScrF|length 52|copies 1
ACCAGCCGACGGGAACCAATGCAAAAGTTAGCCCCCAGATAATCGCCACGCC
>1939646|reference ScrF|length 46|copies 1
ACCAGCCGCTCTTCCGGGACGGTCTCTTTTGCAGCATACAAGGCCT
>1939646|reference ScrF|length 45|copies 1
ACCAGCGAACTCTTCGGTCAGGATACCGATGAAACGTTCCATCGA
>1939646|reference ScrF|length 44|copies 15
ACCAGCGACTGTGCGGCACGAGTTTCGCTTTGTCGTTGCTCCAG
>1939646|reference ScrF|length 50|copies 12
ACCAGCGCATCTCGGGTGCGAGTTAGACGGTTAAATAACGTGGATTTTCC
>1939646|reference ScrF|length 39|copies 1
ACCAGCGCCATCCGGCGGAACAGCAACGCACTACCTTCG
>1939646|reference ScrF|length 46|copies 2
ACCAGCGCGATGTTCGCGGAACGGTTCGGATCGTACTCAAGACGTT
>1939646|reference ScrF|length 31|copies 2
ACCAGCGCGATTGCCTGGCCGCTGCTCATCC
>1939646|reference ScrF|length 39|copies 6
ACCAGCGCGTCGTTCTGACTCTGAGTCAGAGTATGACCT
>1939646|reference ScrF|length 57|copies 3
ACCAGCGGAACGGTGATGCCGCCCAGACCACCGGCGAAGTTAAACACGCCGCCGGTT
>1939646|reference ScrF|length 63|copies 1
ACCAGCGGAATCGCATCTTCCAGCGTTTTACGGATTTTCTCGCCGCCGGGAATTTCCCCTACG
>1939646|reference ScrF|length 43|copies 1
ACCAGCGTAATTCGAAATAAGGCAGCCAGTGTTCATTAATGCG
>1939646|reference ScrF|length 44|copies 1
ACCAGCGTACCATCAAGATCAAAAGCGACGCCGCGAATATCTTC
>1939646|reference ScrF|length 60|copies 6
ACCAGCGTGTCGCCCTTTTTCAGCGGCTCGCCCTCTTTCCAGAAGATAGCTTTACTGTTT
>1939646|reference ScrF|length 11|copies 1
ACCAGCTATTC
>1939646|reference ScrF|length 49|copies 3
ACCAGCTTTTTCTCCCGGTCATAGGTGTGCTGAACATTGGTCAGGAAGT
>1939646|reference ScrF|length 19|copies 4
ACCAGGCGTTTCCCCCTGG
>1939646|reference ScrF|length 32|copies 7
ACCAGGCGTTTCCCCCTGGAAGCTCCCTCGTG
>1939646|reference ScrF|length 62|copies 35
ACCAGGCGTTTCCCCCTGGAAGCTCCCTCGTGCGCTCTCCTGTTCCGACCCTGCCGCTTACC
>1939646|reference ScrF|length 63|copies 1
ACCAGGCGTTTCCCCCTGGAAGCTCCCTCGTGCGCTCTCCTGTTCCGACCCTGCCGCTTACCG
>1939646|reference ScrF|length 53|copies 1
ACCAGGGACAACGGCAAAAGAATATTAAAGATCATTTTTATTAGGTTATTGTT
>1939646|reference ScrF|length 19|copies 1
ACCAGGGTAATAAGGCATT
>1939646|reference ScrF|length 49|copies 1
ACCAGGGTCAGCTTTTTCGGAAACTCACCGGTGAAGCGCAGGGCCGACA
>1939646|reference ScrF|length 48|copies 1
ACCAGGTAAAGTGCCCGGCAATAATGCGTTTGAGCATCTCTGCGTGCG
>1939646|reference ScrF|length 45|copies 3
ACCAGGTGATGGTGTTGATAAAATATTGTCCGAAAAATACGCCCA
>1939646|reference ScrF|length 47|copies 1
ACCAGGTTCGCCTTCTGGATATTACTCAGCGCGAACACTTCATCTTT
>1939646|reference ScrF|length 61|copies 1
ACCAGGTTTAACTCCTGGTGTACCATCGAAATACCATTTTCCAGTGCCTCTTTGGCGGAAT
>1939646|reference ScrF|length 52|copies 3
ACCAGTAACACCAACATCGCCAGAACTTTGAAAGCTTCGCCAAATGCGAATG
>1939646|reference ScrF|length 32|copies 1
ACCAGTAACGCGATCCAGGCGATACTCAGTAT
>1939646|reference ScrF|length 33|copies 2
ACCAGTAACGCGATCCAGGCGATACTCAGTATG
>1939646|reference ScrF|length 44|copies 3
ACCAGTAACTGAGTTTGTTCCCGCAGGCGGAGTTCCGCCAGCAG
>1939646|reference ScrF|length 52|copies 1
ACCAGTAATCCGCGGATTATTCACGATCTACAAACCCCTGAAGAACCTCACT
>1939646|reference ScrF|length 47|copies 5
ACCAGTAGATATCACCCGGATGATAATCAAAGACATATTTAAAGGTC
>1939646|reference ScrF|length 51|copies 1
ACCAGTATCCCTGCCCTGCTAAATGGCGAACACTCTGTCCTTTACCGTACC
>1939646|reference ScrF|length 43|copies 1
ACCAGTCAGTTACCGCCGCGACGCAGAAAATGAGCGCGGCGGC
>1939646|reference ScrF|length 38|copies 1
ACCAGTCGGTTGTAAACCATGTCGCGTTTATGGTCAGC
>1939646|reference ScrF|length 53|copies 4
ACCAGTGCCAGGGTCGGGTATTTGGCAATATCAAAACTCATCAGGGGCCTATT
>1939646|reference ScrF|length 46|copies 1
ACCAGTGCGCCGCCTGCAAATCTGCCCGCCGGGCCAGTAAGGAGTA
>1939646|reference ScrF|length 52|copies 1
ACCAGTGCGGCAGTAATGATCACCGTACCAATATTCAGCTTTTGCCATTCGC
>1939646|reference ScrF|length 46|copies 1
ACCAGTGGAGCAAGCAACACGTCGTCCACCAGTCAGGGCGATATTA
>1939646|reference ScrF|length 51|copies 1
ACCAGTGGTTGCTGCAAAAGCGTAATCTTCAAACCAGGCACGGTGTACAAC
>1939646|reference ScrF|length 36|copies 1
ACCAGTGTCAGCAACTCACGCATAATCTGCCGTGCT
>1939646|reference ScrF|length 47|copies 1
ACCAGTGTGAAGGTCTGGCAAAAACCAAGCCGGGTATGGTAATGGGC
>1939646|reference ScrF|length 52|copies 1
ACCAGTTACGTTTATGCCACTGTCAACTGCTGAATTTTTTTCTCGCGGCGGA
>1939646|reference ScrF|length 31|copies 1
ACCAGTTATCCAGCCAGGCCCCCTGCTTCTG
>1939646|reference ScrF|length 31|copies 1
ACCAGTTCCAGCGCCTGGGTGTATTGTTCCT
>1939646|reference ScrF|length 50|copies 1
ACCAGTTCGCCATTACGACGATCGAGCACAAAAATGTTGCCGGTTTTCGC
>1939646|reference ScrF|length 49|copies 1
ACCAGTTGTATCGCCTGCAAGGGTTGTTAGGCACGCGCAAACCGGTGCA
>1939646|reference ScrF|length 54|copies 13
ACCAGTTTAAATTCCGGTGCTTTATCCAGCGGGATAACCTTGCCGGATTTCTCA
>1939646|reference ScrF|length 38|copies 1
ACCAGTTTGGCAACCCGGTTGCGCATCAACCCGTGACA
>1939646|reference ScrF|length 57|copies 19
ACCAGTTTTACGATGGCAATCACCAGCGCCAGCAGCAGTCCACCGGCGGTGAAGGTT
>1939646|reference ScrF|length 12|copies 1
ACCAGTTTTGAT
>1939646|reference ScrF|length 49|copies 3
ACCATAAACATTCAAAGGTGCTGTAGCATCCGTCTCCTGCCACGGTATT
>1939646|reference ScrF|length 32|copies 2
ACCATAACGCAAACCCGGGCGCGCATCCGGCA
>1939646|reference ScrF|length 44|copies 7
ACCATAATCATTTGCGGATAATCACCAACAGCCTGCGTGTGGCG
>1939646|reference ScrF|length 54|copies 3
ACCATAATTTCGTCCGGGCGAAGGTTCGTAATATCGCCCGTTTGACTCATTGAC
>1939646|reference ScrF|length 54|copies 1
ACCATACATTGTGGTGTTGGTTGACGAATTTGCCGACCTGATGATGACGGTAGG
>1939646|reference ScrF|length 17|copies 1
ACCATACCAATAACCCG
>1939646|reference ScrF|length 53|copies 1
ACCATACCAATAACCCGGAAGATGGCAGTAACTGGGAATTGTTGTGTCTCTAT
>1939646|reference ScrF|length 54|copies 9
ACCATACCAATAACCCGGAAGATGGCAGTAACTGGGAATTGTTGTGTCTCTATT
>1939646|reference ScrF|length 48|copies 1
ACCATACCTGCTTCCTGGCGAATCAGGCGCTCGTCAACTTTCGGATCG
>1939646|reference ScrF|length 47|copies 1
ACCATAGCCGCAAAAGCAACGAATCCCCTGCTCGCGCGCCTGTTCCG
>1939646|reference ScrF|length 55|copies 15
ACCATAGTAGTCATGGTAGAAACGTCCGGCGGGTGTTTTGGTAAAACCAACGCCG
>1939646|reference ScrF|length 43|copies 1
ACCATAGTTCAGCTATTACAGAAGAAGAATATATTGGTAGCAT
>1939646|reference ScrF|length 9|copies 1
ACCATATCA
>1939646|reference ScrF|length 39|copies 1
ACCATATGCGGTGTGAAATACCGCACAGATGCGTAAGGA
>1939646|reference ScrF|length 41|copies 13
ACCATATGCGGTGTGAAATACCGCACAGATGCGTAAGGAGA
>1939646|reference ScrF|length 42|copies 30
ACCATATGCGGTGTGAAATACCGCACAGATGCGTAAGGAGAA
>1939646|reference ScrF|length 42|copies 2
ACCATATTCGGCAGCAGTGCTTCGGTGCTTTCGCCCTTCACA
>1939646|reference ScrF|length 51|copies 4
ACCATCACCATGAATGGTTCCGATTTCTCTCTACCGGGAGGCCCTATGAAT
>1939646|reference ScrF|length 52|copies 1
ACCATCACCATGAATGGTTCCGATTTCTCTCTACCGGGAGGCCCTATGAATC
>1939646|reference ScrF|length 46|copies 1
ACCATCACCGGACGTAGCGGCAGCGACGCGGCATAGGTACCCGGAC
>1939646|reference ScrF|length 44|copies 4
ACCATCGAACCCAATACGCTGTTTGGTTCGCGACCACCGGTGCT
>1939646|reference ScrF|length 10|copies 1
ACCATCGCGC
>1939646|reference ScrF|length 45|copies 1
ACCATCGCGGCCTGCCGCTGGCGCTCATCAGCACGGAAGGGGCAA
>1939646|reference ScrF|length 45|copies 1
ACCATCGCGGCCTGCCGCTGGCGCTTGTCAGCACGGAAGGGGCAA
>1939646|reference ScrF|length 40|copies 2
ACCATCGCGGTCATTAATTTGCTGATAGACGCAATCGGAC
>1939646|reference ScrF|length 43|copies 23
ACCATCGGGGTCAAACGCCGCCTTGACCGCATGGAAGGTCGTG
>1939646|reference ScrF|length 46|copies 6
ACCATCGTCGCGAGGCTCCAGCATTACCAGCATCGGCATGTCGCTG
>1939646|reference ScrF|length 48|copies 1
ACCATCGTCGCGAGGCTCCAGCATTACCAGCATCGGCATGTCGCTGTA
>1939646|reference ScrF|length 10|copies 1
ACCATCGTCT
>1939646|reference ScrF|length 42|copies 1
ACCATCGTGCTTACGCTACCTATTCGCTGTAACCCTTGCGTC
>1939646|reference ScrF|length 48|copies 7
ACCATCTACGCTCAGGACTGGGCGAGATGAAAAACTCGCTGTGCAAAA
>1939646|reference ScrF|length 45|copies 1
ACCATCTCGAGCATCCGGCGAGAGCACCAGCTGTTTGCCCTGTAC
>1939646|reference ScrF|length 46|copies 1
ACCATCTCGAGCATCCGGCGAGAGCACCAGCTGTTTGCCCTGTACG
>1939646|reference ScrF|length 38|copies 48
ACCATCTCTTTATCCAGTCCATAGCGGCGCGTCAGAAT
>1939646|reference ScrF|length 51|copies 17
ACCATCTGGGCGGTCATTATTCCCGCAGTGCTTGCAATCAAAGCTCGCAAG
>1939646|reference ScrF|length 45|copies 1
ACCATGAAACTGGCCCGTCGCTTGTGGCCAGGAATCAAGTACAGC
>1939646|reference ScrF|length 49|copies 1
ACCATGAAATTTCCCGGTAAACGTAAATCCAAACATTACTTCCCTGTAA
>1939646|reference ScrF|length 40|copies 1
ACCATGACACCACAGCTGCAATCGCACCAGCAAGAGAGGA
>1939646|reference ScrF|length 31|copies 1
ACCATGACCCGCTCCTGGCCGCCGGGAAATA
>1939646|reference ScrF|length 38|copies 8
ACCATGAGCGCATCCCGGAACGTATTGTTCATGCACGC
>1939646|reference ScrF|length 56|copies 1
ACCATGAGGTAATTATCCCCGATTGTGGAAAATTCGCCTCATCCAATGCAACAACG
>1939646|reference ScrF|length 36|copies 2
ACCATGCAAATGCTGAATGAGGGCATCGTTCCCACT
>1939646|reference ScrF|length 44|copies 3
ACCATGCACTGTTTCAAAATGCGTATCCTTGAGATGCAGCTTCT
>1939646|reference ScrF|length 13|copies 1
ACCATGCCCCAGA
>1939646|reference ScrF|length 43|copies 10
ACCATGCCCCAGATAAAGGTATAAGCTTTGGTTCCGACGCCGG
>1939646|reference ScrF|length 44|copies 1
ACCATGCGCTGCTCATTCAGGCGTTACCGGGCATGGGCGATGAT
>1939646|reference ScrF|length 45|copies 2
ACCATGCGCTGCTCATTCAGGCGTTACCGGGCATGGGCGATGATG
>1939646|reference ScrF|length 49|copies 3
ACCATGCTGGACACCGGCATAGAACCACAAACCGGGCAATATTGACGTT
>1939646|reference ScrF|length 50|copies 1
ACCATGCTGGACACCGGCATAGAACCACAAACCGGGCAATATTGACGTTG
>1939646|reference ScrF|length 33|copies 5
ACCATGCTGGTAGCGATGTAAGCGAGGTTATCG
>1939646|reference ScrF|length 34|copies 1
ACCATGCTGGTAGCGATGTAAGCGAGGTTATCGC
>1939646|reference ScrF|length 35|copies 9
ACCATGGAAGCCAAAGCCAATAGTCGCGGCCATAG
>1939646|reference ScrF|length 32|copies 1
ACCATGGTAAGTGCCTGGGTGAGCGGGTTCAG
>1939646|reference ScrF|length 43|copies 5
ACCATGTAGGTGTGAGCGATCCCGGCGGGGCAGTTGGTGATCG
>1939646|reference ScrF|length 45|copies 16
ACCATGTCAACAATCGGCGTCGTCGCGGCGTAATGCTGTAACTTC
>1939646|reference ScrF|length 64|copies 1
ACCATTAATTTAACCCGGGCCAGAGAATTCTGGCCTTCTTAATGACTCTTTTTATATATTCAGC
>1939646|reference ScrF|length 66|copies 1
ACCATTAATTTAACCCGGGCCAGAGAATTCTGGCCTTCTTAATGACTCTTTTTATATATTCAGCAA
>1939646|reference ScrF|length 55|copies 2
ACCATTACCGCACTCGATAAAGCCATCGCCTTTCCGGTGCGGTTTGGGCAGGACA
>1939646|reference ScrF|length 36|copies 1
ACCATTACCGGCACCGGGCGCTCTGGAATAAAACTT
>1939646|reference ScrF|length 41|copies 1
ACCATTACCGGTCATGCGTGTAACCTGACGCGCAGCGGCAG
>1939646|reference ScrF|length 36|copies 5
ACCATTACCGGTTTGCCGCCGGGTGCGATAGCTACG
>1939646|reference ScrF|length 41|copies 1
ACCATTCACCGGAACCGGCTCATTGAGCAGAATCGGGTCAA
>1939646|reference ScrF|length 11|copies 1
ACCATTCAGCG
>1939646|reference ScrF|length 50|copies 5
ACCATTCAGCGTTCCAGGAATTTGTCAAAAAACATGCGACGCGGCTGAAT
>1939646|reference ScrF|length 51|copies 1
ACCATTCCGAGGCTGGGAAGGGTGGTCAGTTCAACCGTGCCTAAACCAATT
>1939646|reference ScrF|length 41|copies 1
ACCATTCGCGCACGAGGAACAGCGCGCTGACATTACGTGCT
>1939646|reference ScrF|length 52|copies 5
ACCATTCTTCCTTATCAGGGTTGGGCGCTGATTAATCCTATGGATATGGTTG
>1939646|reference ScrF|length 54|copies 1
ACCATTCTTCCTTATCAGGGTTGGGCGCTGATTAATCCTATGGATATGGTTGGT
>1939646|reference ScrF|length 50|copies 2
ACCATTGAGGAATCCTGGCGCAGAAACTGTCAGGCAGATCCCCGGTTTTT
>1939646|reference ScrF|length 49|copies 2
ACCATTTCTCCTGATGAAATTGTCATTACTGCCGGGGCGTTAGAGGCAT
>1939646|reference ScrF|length 53|copies 2
ACCATTTGCGGTCATATACTCGCCGGAAAGCCACATTAAAAGTACAAATAGCA
>1939646|reference ScrF|length 37|copies 1
ACCCAACACTGGCCTTCCTGAATCATTAACACTTCAT
>1939646|reference ScrF|length 63|copies 20
ACCCAACCTTTAACCCGGTGATCACCGATGATTCCGCCGCATTCAGTGAACAGGCGGTGGCGG
>1939646|reference ScrF|length 39|copies 1
ACCCAACGCACAGCGATGTCACCAGGTAAATTCGCATTT
>1939646|reference ScrF|length 48|copies 7
ACCCAAGTGGTCGGCAATTTCAGCATAACGACGGCGAGCCTGCGGACG
>1939646|reference ScrF|length 49|copies 1
ACCCAATATGCGGTAAATCATTCGCCATTGTTTTGCTGTGAAAACGCTG
>1939646|reference ScrF|length 50|copies 8
ACCCAATCCCCCTTTAATACCACCGGTTTTCGCCCGGCTCACATAACAGG
>1939646|reference ScrF|length 44|copies 2
ACCCAATGCGGTGACTTCGCGCACTTCCGGGCGCTCAACGCGGG
>1939646|reference ScrF|length 13|copies 1
ACCCACAAAATTG
>1939646|reference ScrF|length 44|copies 2
ACCCACATCCCGACCGGGATCGTGACCCAGTGCCAGAACGACCG
>1939646|reference ScrF|length 53|copies 2
ACCCACCACAATCCCGGCGAAGGGAAACAGCAGCACTGGCGTGAACATCGCGC
>1939646|reference ScrF|length 46|copies 1
ACCCACCAGCTGTGATAATGCTCGGTTACCAGCACCATGGCGATAG
>1939646|reference ScrF|length 52|copies 5
ACCCACCCGCTTCCCTGGTTAACACCTTCGGCGAGTGGATGGCGAAAAACGA
>1939646|reference ScrF|length 48|copies 15
ACCCACCGCAAACTGAATTGCCTTCACTTCGGCAACCTGAGCTACAGG
>1939646|reference ScrF|length 42|copies 4
ACCCACGCAGGGGCCGGGCGTTATCAGTTAGGCAGCGAACAT
>1939646|reference ScrF|length 41|copies 1
ACCCACGCTACGCCCGGCAAACCGGTTTTGACATATTCCAG
>1939646|reference ScrF|length 43|copies 1
ACCCACGGCTTCCTGCCACCGCATCCGGGTCCGACTGCGATTG
>1939646|reference ScrF|length 46|copies 3
ACCCACGTCGCGCAGATTTGCTGGTTTCTGCTGGCGGAAGCGCGTT
>1939646|reference ScrF|length 41|copies 1
ACCCAGAACCATTGAGCTTTCTTCCAGGTTAACCCACAGCG
>1939646|reference ScrF|length 50|copies 1
ACCCAGACAGGAGGCTGAATAATCCGTAAGGAGCAATTCGATGCGTCATT
>1939646|reference ScrF|length 56|copies 2
ACCCAGACCGCCAAGACCGTAGATAGCAATCCACTGCCCTGGACGAATTTTTGACA
>1939646|reference ScrF|length 31|copies 1
ACCCAGATTATGCCCAGGGTTTACTAACATC
>1939646|reference ScrF|length 44|copies 2
ACCCAGCACGAAGCCGAAGCAAACGGCCAGGGCAACACCCAGAG
>1939646|reference ScrF|length 47|copies 3
ACCCAGCCAGCAGCGGATGCAAACCCAGATGCAGACTCAGCAAATCC
>1939646|reference ScrF|length 48|copies 1
ACCCAGCCAGCAGCGGATGCAAACCCAGATGCAGACTCAGCAAATCCA
>1939646|reference ScrF|length 46|copies 2
ACCCAGCTGGTTTTGAGCTGCTGGACGGTGGCAAAAGCGGAACTCT
>1939646|reference ScrF|length 47|copies 1
ACCCAGCTGGTTTTGAGCTGCTGGACGGTGGCAAAAGCGGAACTCTG
>1939646|reference ScrF|length 52|copies 1
ACCCAGGATGTCAACATCATCCAGACGCAAATAGAACAACGCCTGCCGTGGA
>1939646|reference ScrF|length 47|copies 1
ACCCAGGCGGCGCACTGGGTCGTAAACTTCTGCTGCGCGTAAACGAT
>1939646|reference ScrF|length 44|copies 10
ACCCAGGTGCGAGCCCGGATGTCATGACCTCTGCCGTTACCGCG
>1939646|reference ScrF|length 45|copies 1
ACCCAGGTGCGAGCCCGGATGTCATGACCTCTGCCGTTACCGCGC
>1939646|reference ScrF|length 59|copies 5
ACCCAGGTTCCAACCAGGGGCCACGTTTTGCAGGCTCCCCGCTGGGCCACGAGTTCACC
>1939646|reference ScrF|length 46|copies 6
ACCCAGTGCACCGTTGAAAACCTTACCGCAGAGCGAATCAACCGAG
>1939646|reference ScrF|length 46|copies 1
ACCCAGTTGCCGGTATCACTGGCGCTACGGTATTGCCCTGCGGGGG
>1939646|reference ScrF|length 44|copies 1
ACCCAGTTTAGCGGTCAGTTGAACGCCCTGAGCTTTGTATGCAC
>1939646|reference ScrF|length 55|copies 1
ACCCAGTTTCGCGTCTGGTTTGTAGCGTTGCAGGAATCCAAGAAACAGTGGAACA
>1939646|reference ScrF|length 44|copies 9
ACCCATAACGCGGGCGTGAAAGAAGTGGTGGTGAAACGCGGGGC
>1939646|reference ScrF|length 48|copies 5
ACCCATAATTCATCCTGGGCGATAACTAAACCATTTTTGAGTAATAAA
>1939646|reference ScrF|length 45|copies 2
ACCCATAGCAATTTAGGCGCAGTAAATCCGGGCATCATCAGGTTG
>1939646|reference ScrF|length 53|copies 1
ACCCATCAACTTCACCGGTGCCAAAAGCCGCTATCGAGAAATTCGGCGAAAAA
>1939646|reference ScrF|length 47|copies 3
ACCCATCGCCGCAATGGCGACTAATAACAGGATTTGCGTGGCGAGCA
>1939646|reference ScrF|length 47|copies 14
ACCCATCTGGCTCAGGAGTTGTGGACGCAGATTGATAACGGTCAGCT
>1939646|reference ScrF|length 48|copies 3
ACCCATGTCAGAACGTTTCCCAAATGACGTGGATCCGATCGAAACTCG
>1939646|reference ScrF|length 31|copies 2
ACCCATGTCCTGACCTGGGTTCGGGGGACAC
>1939646|reference ScrF|length 44|copies 1
ACCCATTTTCATCCGATCTACCAGGGGAAAAGTGGTATGAGCGG
>1939646|reference ScrF|length 50|copies 1
ACCCCACAAAACACACAAAGCCTGTCACAGGTGATGTGAAAAAAGAAAAG
>1939646|reference ScrF|length 51|copies 1
ACCCCACAAAACACACAAAGCCTGTCACAGGTGATGTGAAAAAAGAAAAGC
>1939646|reference ScrF|length 53|copies 11
ACCCCACTCAGGGCTGGAATGTTGTACACCACCATCGGCAAACCATCCGCCGA
>1939646|reference ScrF|length 44|copies 8
ACCCCAGCGCAAACTGGGTAATGATAGTACCGATGAGTGTCAGC
>1939646|reference ScrF|length 31|copies 1
ACCCCATGAGCCACCTGGTGCGCCCCGATCG
>1939646|reference ScrF|length 46|copies 1
ACCCCATTGATGCTCAGGCACGCGGTATCCGTCATGGCGATACCGT
>1939646|reference ScrF|length 48|copies 1
ACCCCCCGTTCAGCCCGACCGCTGCGCCTTATCCGGTAACTATCGTCT
>1939646|reference ScrF|length 49|copies 2
ACCCCCGATTTCAACACCGCAGTCCACAACACTACGCCAACCAGAATAT
>1939646|reference ScrF|length 51|copies 1
ACCCCCGATTTCAACACCGCAGTCCACAACACTACGCCAACCAGAATATAG
>1939646|reference ScrF|length 52|copies 1
ACCCCCGCCAGTGGCGTTCGCAGTTCGTGCGCGACGTCAGCGGTAAACAACC
>1939646|reference ScrF|length 44|copies 28
ACCCCGCGAACGCGATCCACAAGTTGCCGGGCTGAAAGTGCCTC
>1939646|reference ScrF|length 43|copies 1
ACCCCGCGTTAACGCAACTGCGTGCGCTGCGCTATTTTAAAGA
>1939646|reference ScrF|length 50|copies 2
ACCCCGGAAGGGCTGATGGCGGTAGGTCGTATCGCGCGTGAATTTAATCT
>1939646|reference ScrF|length 50|copies 4
ACCCCTAAAACTGTCACGGTGACCTCATCCCCAATCATGAGGGTCTCACC
>1939646|reference ScrF|length 45|copies 2
ACCCCTGTGCCGCTGGTCCACACCTGAATGATGTTATTGGTATAC
>1939646|reference ScrF|length 47|copies 1
ACCCGAAAGGAATACGCAGACGTATTCCTTTTTTGTTGTAAGTGAGA
>1939646|reference ScrF|length 43|copies 1
ACCCGAACATTATTATCGAAGGGCCATCCACCCAGTGCCTCGC
>1939646|reference ScrF|length 54|copies 1
ACCCGAAGGTTTGCCGGGCGACCCGCTGGAAGCTTATCAACAATTACGCTGGAC
>1939646|reference ScrF|length 13|copies 1
ACCCGACAGGACT
>1939646|reference ScrF|length 52|copies 1
ACCCGACCACGCAGTATTACACTGGTGAATATCCCAAACAGAAACAACCGAC
>1939646|reference ScrF|length 39|copies 2
ACCCGACCATCTTCTTCCGTCACTTTGACATCAAGCGTG
>1939646|reference ScrF|length 54|copies 10
ACCCGAGCGAGAAAAATCTCAACGAACTGGCGAAGGTTCAGGAACAGCTGGATC
>1939646|reference ScrF|length 47|copies 1
ACCCGATGGCAAGCCCGGAAGTGCTGGGGATTAGCTCTGGCGCAGCG
>1939646|reference ScrF|length 54|copies 2
ACCCGATGTGGCATCTGGAAGTGGAAAGCCTGCTGGTGTTGAAAAACAACCGTG
>1939646|reference ScrF|length 53|copies 13
ACCCGATTATACCTCATCGTGAAAACCATCTGGTACTTGATATAGCAAACAGT
>1939646|reference ScrF|length 31|copies 1
ACCCGCAACCACTCCGGGTGTTCAATAAGGC
>1939646|reference ScrF|length 53|copies 1
ACCCGCAACCTTTGCCAGGCGCGACTTTTGAACAGAGTAAGCCATCAAATCTC
>1939646|reference ScrF|length 48|copies 2
ACCCGCAACGGTAAACACAAATGGCGCTGGTTTCAGGACGCCAAGACG
>1939646|reference ScrF|length 42|copies 1
ACCCGCAATTCGATATCACGTAGCAGGGTTAAATTCTGTAAG
>1939646|reference ScrF|length 43|copies 1
ACCCGCACGGCAACCCAGGCGCGCCAGAGCAACAGCGTCGATC
>1939646|reference ScrF|length 49|copies 15
ACCCGCAGCAACTCCCGGAAACGGCAGTCAAACTGGACGGCGTTAATCG
>1939646|reference ScrF|length 55|copies 1
ACCCGCAGCGGAAGCGATCATTAACCCTAACTTGCGCGACTGTAATTTCCCGTCG
>1939646|reference ScrF|length 42|copies 1
ACCCGCAGCTCTGCAGCTAACATTCCGGTGAATATGGCGCTG
>1939646|reference ScrF|length 53|copies 1
ACCCGCATAGGCGTGCGGGCGCTCATTACCGTTACCCAGGGCGGAAAACCGGT
>1939646|reference ScrF|length 50|copies 1
ACCCGCCCTGGAAGGCTGCGATGTTAACGGTGCCAGTTTTACCCTTGAAC
>1939646|reference ScrF|length 51|copies 1
ACCCGCCTCTTATTTTAGTCTGAGTCAGTGTCATGCGCGTTACCGATTTCT
>1939646|reference ScrF|length 45|copies 2
ACCCGCGACAATCATCGGGATGGAAAGAATTTGCCCCATGCTAAT
>1939646|reference ScrF|length 47|copies 2
ACCCGCGACACTCTCTTTTACCACCCACGCCAGGAACACACCGCACA
>1939646|reference ScrF|length 50|copies 1
ACCCGCGACGTTATCCGGCGTGTAGGCATCGTCATGACGTAAACGGCGAT
>1939646|reference ScrF|length 42|copies 1
ACCCGCGCCCGCTATCTGGAACTGGCAGCACAAGATAAAAGC
>1939646|reference ScrF|length 51|copies 1
ACCCGCGTCAGACCAATCAAATTCGCCAGCGTTTCCACGGGTTTTAGATGA
>1939646|reference ScrF|length 46|copies 1
ACCCGCTATGGGCGCGGTCCAGTGATGTTGTTTTCGACGGGGGTTA
>1939646|reference ScrF|length 8|copies 1
ACCCGCTC
>1939646|reference ScrF|length 43|copies 2
ACCCGCTCCGGTGTGATGCGCCGTGCGCCGCTGGCAATGCGCC
>1939646|reference ScrF|length 42|copies 1
ACCCGCTCGGCTTTTGGGTCAGCTCCGCCATGGCGGGCGCGT
>1939646|reference ScrF|length 47|copies 1
[truncated: 11,587,595 more chars]
